# Supplementary material for: Application of hybridization control probe to increase accuracy on ligation detection or minisequencing diagnostic microarrays
Source: BMC Res Notes. 2009 Dec 14;2:249. doi: 10.1186/1756-0500-2-249 (PMC2799435; doi:10.1186/1756-0500-2-249)
Supplement: Additional file 3 — Gpr_files. Zip-compressed file containing raw microarray data in GenePix results format (.gpr) and GAL (GenePix Array List) files. [file 1756-0500-2-249-S3.ZIP › gpr_files/slide4/lasi4_15-16.gpr]

ATF	1.0
30	76    
"Type=GenePix Results 3"
"DateTime=2009/04/02 15:37:43"
"Settings=C:\Axon\Data\HPV\020409\lasi4.gps"
"GalFile=C:\Axon\Data\HPV\ArrayIt_032009_InstiBioGalfile.gal"
"ArrayOfArrays=15-16"
"PixelSize=5"
"Wavelengths=532	488"
"ImageFiles=C:\Axon\Data\HPV\020409\lasi4.tif 2	C:\Axon\Data\HPV\020409\lasi4.tif 3"
"NormalizationMethod=None"
"NormalizationFactors=1	1"
"JpegImage="
"StdDev=Type 1"
"RatioFormulations=W1/W3 (/532)	W1/W4 (/488)	W3/W4 (532/488)"
"FeatureType=Circular"
"Barcode="
"BackgroundSubtraction=LocalFeature"
"ImageOrigin=0, 0"
"JpegOrigin=3920, 0"
"Creator=GenePix Pro 6.1.0.2"
"Scanner=GenePix 4200A 01 Autoloader [2]"
"FocusPosition=0"
"Temperature=24.06"
"LinesAveraged=2"
"Comment="
"PMTGain=580	540"
"ScanPower=100	100"
"LaserPower=2.69	2.56"
"Filters=Standard Green	Standard Blue"
"ScanRegion=784,0,3824,13768"
"Supplier="
"Block"	"Column"	"Row"	"Name"	"ID"	"X"	"Y"	"Dia."	"F532 Median"	"F532 Mean"	"F532 SD"	"F532 CV"	"B532"	"B532 Median"	"B532 Mean"	"B532 SD"	"B532 CV"	"% > B532+1SD"	"% > B532+2SD"	"F532 % Sat."	"F488 Median"	"F488 Mean"	"F488 SD"	"F488 CV"	"B488"	"B488 Median"	"B488 Mean"	"B488 SD"	"B488 CV"	"% > B488+1SD"	"% > B488+2SD"	"F488 % Sat."	"Ratio of Medians (1/532)"	"Ratio of Means (1/532)"	"Median of Ratios (1/532)"	"Mean of Ratios (1/532)"	"Ratios SD (1/532)"	"Rgn Ratio (1/532)"	"Rgn R2 (1/532)"	"Ratio of Medians (1/488)"	"Ratio of Means (1/488)"	"Median of Ratios (1/488)"	"Mean of Ratios (1/488)"	"Ratios SD (1/488)"	"Rgn Ratio (1/488)"	"Rgn R2 (1/488)"	"Ratio of Medians (532/488)"	"Ratio of Means (532/488)"	"Median of Ratios (532/488)"	"Mean of Ratios (532/488)"	"Ratios SD (532/488)"	"Rgn Ratio (532/488)"	"Rgn R2 (532/488)"	"F Pixels"	"B Pixels"	"Circularity"	"Sum of Medians (1/532)"	"Sum of Medians (1/488)"	"Sum of Medians (532/488)"	"Sum of Means (1/532)"	"Sum of Means (1/488)"	"Sum of Means (532/488)"	"Log Ratio (1/532)"	"Log Ratio (1/488)"	"Log Ratio (532/488)"	"F532 Median - B532"	"F488 Median - B488"	"F532 Mean - B532"	"F488 Mean - B488"	"F532 Total Intensity"	"F488 Total Intensity"	"SNR 532"	"SNR 488"	"Flags"	"Normalize"	"Autoflag"
1	1	1	"A1"	"A1"	4760	62615	100	365	386	165	42	356	356	466	1913	410	0	0	0	1667	1693	271	16	1695	1695	1704	302	17	13	2	0	0.000	0.000	0.000	0.000	0.000	0.000	0.000	0.000	0.000	0.000	0.000	0.000	0.000	0.000	-0.321	-15.000	0.633	0.638	4.868	0.060	0.005	316	2384	100	9	-28	-19	30	-2	28	Error	Error	Error	9	-28	30	-2	122009	534949	-0.042	-0.036	0	0	0
1	2	1	"A1"	"A1"	5060	62615	100	362	375	161	42	352	352	374	185	49	16	2	0	1708	1725	282	16	1678	1678	1689	302	17	18	3	0	0.000	0.000	0.000	0.000	0.000	0.000	0.000	0.000	0.000	0.000	0.000	0.000	0.000	0.000	0.333	0.489	0.581	0.566	5.384	0.050	0.003	316	2384	100	10	30	40	23	47	70	Error	Error	-1.585	10	30	23	47	118655	544976	0.005	0.119	0	0	0
1	3	1	"A1"	"A1"	5360	62615	100	340	350	141	40	348	348	689	3733	541	0	0	0	1639	1664	271	16	1690	1690	2173	5083	233	0	0	0	0.000	0.000	0.000	0.000	0.000	0.000	0.000	0.000	0.000	0.000	0.000	0.000	0.000	0.000	0.157	-0.077	0.515	0.496	4.484	0.013	0.000	316	2384	100	-8	-51	-59	2	-26	-24	Error	Error	-2.672	-8	-51	2	-26	110545	525885	-0.091	-0.100	0	0	0
1	4	1	"A2"	"A2"	5660	62615	100	374	400	170	42	341	341	373	253	67	12	1	0	7123	6916	3031	43	1771	1771	1809	374	20	96	92	0	0.000	0.000	0.000	0.000	0.000	0.000	0.000	0.000	0.000	0.000	0.000	0.000	0.000	0.000	0.006	0.011	0.029	0.026	4.574	0.005	0.005	316	2384	100	33	5352	5385	59	5145	5204	Error	Error	-7.341	33	5352	59	5145	126402	2185564	0.107	13.655	0	0	0
1	5	1	"A2"	"A2"	5960	62615	100	402	444	271	61	335	335	369	409	110	6	1	0	7324	7483	3106	41	1749	1749	1805	690	38	97	95	0	0.000	0.000	0.000	0.000	0.000	0.000	0.000	0.000	0.000	0.000	0.000	0.000	0.000	0.000	0.012	0.019	0.027	0.024	3.671	0.038	0.127	316	2384	100	67	5575	5642	109	5734	5843	Error	Error	-6.379	67	5575	109	5734	140418	2364576	0.183	8.229	0	0	0
1	6	1	"A2"	"A2"	6260	62615	100	379	426	254	59	340	340	367	254	69	16	2	0	5572	5441	1823	33	1730	1730	1785	548	30	94	90	0	0.000	0.000	0.000	0.000	0.000	0.000	0.000	0.000	0.000	0.000	0.000	0.000	0.000	0.000	0.010	0.023	0.040	0.037	3.991	0.025	0.057	316	2384	100	39	3842	3881	86	3711	3797	Error	Error	-6.622	39	3842	86	3711	134554	1719310	0.232	6.672	0	0	0
1	7	1	"A3"	"A3"	6560	62615	100	377	400	160	40	336	336	364	207	56	18	2	0	6634	6095	2514	41	1704	1704	1714	308	17	92	86	0	0.000	0.000	0.000	0.000	0.000	0.000	0.000	0.000	0.000	0.000	0.000	0.000	0.000	0.000	0.008	0.015	0.033	0.033	3.916	0.011	0.024	316	2384	100	41	4930	4971	64	4391	4455	Error	Error	-6.910	41	4930	64	4391	126325	1926048	0.174	14.224	0	0	0
1	8	1	"A3"	"A3"	6860	62615	100	396	413	160	38	339	339	372	384	103	3	0	0	7018	6737	2616	38	1676	1676	1709	353	20	94	91	0	0.000	0.000	0.000	0.000	0.000	0.000	0.000	0.000	0.000	0.000	0.000	0.000	0.000	0.000	0.011	0.015	0.026	0.025	4.082	0.013	0.032	316	2384	100	57	5342	5399	74	5061	5135	Error	Error	-6.550	57	5342	74	5061	130571	2128993	0.107	14.244	0	0	0
1	9	1	"A3"	"A3"	7160	62615	100	442	472	281	59	355	355	389	236	60	19	4	0	7835	7303	2650	36	1719	1719	1742	331	19	95	92	0	0.000	0.000	0.000	0.000	0.000	0.000	0.000	0.000	0.000	0.000	0.000	0.000	0.000	0.000	0.014	0.021	0.027	0.026	3.879	0.223	0.325	316	2384	100	87	6116	6203	117	5584	5701	Error	Error	-6.135	87	6116	117	5584	149067	2307690	0.352	16.801	0	0	0
1	10	1	"A4"	"A4"	7460	62615	100	418	436	207	47	367	367	469	1410	300	0	0	0	7774	6792	2646	38	1720	1720	1823	1411	77	80	75	0	0.000	0.000	0.000	0.000	0.000	0.000	0.000	0.000	0.000	0.000	0.000	0.000	0.000	0.000	0.008	0.014	0.026	0.030	5.424	0.069	0.200	316	2384	100	51	6054	6105	69	5072	5141	Error	Error	-6.891	51	6054	69	5072	137797	2146158	-0.023	3.522	0	0	0
1	11	1	"A4"	"A4"	7760	62610	100	394	412	159	38	345	345	367	161	43	24	7	0	7536	6551	2490	38	1711	1711	1731	308	17	91	85	0	0.000	0.000	0.000	0.000	0.000	0.000	0.000	0.000	0.000	0.000	0.000	0.000	0.000	0.000	0.008	0.014	0.027	0.032	5.350	0.008	0.018	316	2384	100	49	5825	5874	67	4840	4907	Error	Error	-6.893	49	5825	67	4840	130077	2070110	0.280	15.649	0	0	0
1	12	1	"A4"	"A4"	8060	62610	100	407	416	158	37	350	350	414	909	219	0	0	0	7812	6848	2556	37	1720	1720	1768	432	24	91	86	0	0.000	0.000	0.000	0.000	0.000	0.000	0.000	0.000	0.000	0.000	0.000	0.000	0.000	0.000	0.009	0.013	0.029	0.028	4.492	0.010	0.012	316	2384	100	57	6092	6149	66	5128	5194	Error	Error	-6.740	57	6092	66	5128	131327	2164001	0.002	11.759	0	0	0
1	13	1	"A5"	"A5"	8360	62610	100	378	389	162	41	348	348	410	674	164	0	0	0	2995	3595	1841	51	1690	1690	1761	902	51	61	37	0	0.000	0.000	0.000	0.000	0.000	0.000	0.000	0.000	0.000	0.000	0.000	0.000	0.000	0.000	0.023	0.022	0.078	0.085	4.385	0.285	0.328	316	2384	100	30	1305	1335	41	1905	1946	Error	Error	-5.443	30	1305	41	1905	122836	1136070	-0.031	2.033	0	0	0
1	14	1	"A5"	"A5"	8660	62610	100	392	419	216	51	333	333	367	314	85	10	0	0	3143	3538	1548	43	1681	1681	1721	527	30	83	63	0	0.000	0.000	0.000	0.000	0.000	0.000	0.000	0.000	0.000	0.000	0.000	0.000	0.000	0.000	0.040	0.046	0.091	0.088	4.886	0.075	0.057	316	2384	100	59	1462	1521	86	1857	1943	Error	Error	-4.631	59	1462	86	1857	132370	1117989	0.166	3.448	0	0	0
1	15	1	"A5"	"A5"	8960	62610	100	377	387	162	41	357	357	396	511	129	0	0	0	3071	3202	1096	34	1735	1735	1752	304	17	84	75	0	0.000	0.000	0.000	0.000	0.000	0.000	0.000	0.000	0.000	0.000	0.000	0.000	0.000	0.000	0.015	0.020	0.081	0.087	4.687	0.022	0.013	316	2384	100	20	1336	1356	30	1467	1497	Error	Error	-6.062	20	1336	30	1467	122208	1011739	-0.018	4.770	0	0	0
1	16	1	"A6"	"A6"	9260	62610	100	404	466	461	98	350	350	403	664	164	1	0	0	8174	7528	2774	36	1784	1784	1845	712	38	92	86	0	0.000	0.000	0.000	0.000	0.000	0.000	0.000	0.000	0.000	0.000	0.000	0.000	0.000	0.000	0.008	0.020	0.026	0.023	3.849	0.030	0.008	316	2384	100	54	6390	6444	116	5744	5860	Error	Error	-6.887	54	6390	116	5744	147166	2378732	0.095	7.982	0	0	0
1	17	1	"A6"	"A6"	9560	62610	100	438	475	236	49	366	366	436	757	173	2	0	0	7869	7710	2137	27	1836	1836	1972	1984	100	92	85	0	0.000	0.000	0.000	0.000	0.000	0.000	0.000	0.000	0.000	0.000	0.000	0.000	0.000	0.000	0.012	0.019	0.025	0.024	3.396	0.136	0.250	316	2384	100	72	6033	6105	109	5874	5983	Error	Error	-6.389	72	6033	109	5874	150113	2436371	0.052	2.892	0	0	0
1	18	1	"A6"	"A6"	9860	62610	100	534	539	201	37	347	347	396	775	195	0	0	0	15514	14903	4501	30	1796	1796	1903	1531	80	97	94	0	0.000	0.000	0.000	0.000	0.000	0.000	0.000	0.000	0.000	0.000	0.000	0.000	0.000	0.000	0.014	0.015	0.017	0.014	2.799	0.033	0.140	316	2384	100	187	13718	13905	192	13107	13299	Error	Error	-6.197	187	13718	192	13107	170291	4709272	0.185	8.491	0	0	0
1	1	2	"A7"	"A7"	4765	62915	100	357	388	223	57	320	320	335	161	48	23	9	0	4546	4675	2143	45	1575	1575	1601	332	20	93	84	0	0.000	0.000	0.000	0.000	0.000	0.000	0.000	0.000	0.000	0.000	0.000	0.000	0.000	0.000	0.012	0.022	0.044	0.040	4.249	0.019	0.036	316	2384	100	37	2971	3008	68	3100	3168	Error	Error	-6.327	37	2971	68	3100	122701	1477270	0.329	9.259	0	0	0
1	2	2	"A7"	"A7"	5060	62915	100	367	468	635	135	307	307	331	231	69	16	6	0	3160	3350	1482	44	1539	1539	1553	360	23	83	73	0	0.000	0.000	0.000	0.000	0.000	0.000	0.000	0.000	0.000	0.000	0.000	0.000	0.000	0.000	0.037	0.089	0.085	0.088	4.925	0.138	0.177	316	2384	100	60	1621	1681	161	1811	1972	Error	Error	-4.756	60	1621	161	1811	148003	1058507	0.593	4.992	0	0	0
1	3	2	"A7"	"A7"	5365	62915	100	322	354	183	51	316	316	351	285	81	7	0	0	3560	3628	1363	37	1551	1551	1591	659	41	81	63	0	0.000	0.000	0.000	0.000	0.000	0.000	0.000	0.000	0.000	0.000	0.000	0.000	0.000	0.000	0.003	0.018	0.063	0.065	3.948	0.042	0.026	316	2384	100	6	2009	2015	38	2077	2115	Error	Error	-8.387	6	2009	38	2077	111987	1146465	0.011	3.091	0	0	0
1	4	2	"A8"	"A8"	5655	62920	100	354	375	181	48	318	318	391	858	219	0	0	0	5154	4870	2362	48	1536	1536	1596	592	37	76	71	0	0.000	0.000	0.000	0.000	0.000	0.000	0.000	0.000	0.000	0.000	0.000	0.000	0.000	0.000	0.010	0.017	0.039	0.046	5.020	0.020	0.052	316	2384	100	36	3618	3654	57	3334	3391	Error	Error	-6.651	36	3618	57	3334	118611	1538828	-0.019	5.530	0	0	0
1	5	2	"A8"	"A8"	5955	62920	100	342	353	162	45	297	297	329	264	80	8	1	0	4133	4040	1926	47	1512	1512	1548	371	23	75	72	0	0.000	0.000	0.000	0.000	0.000	0.000	0.000	0.000	0.000	0.000	0.000	0.000	0.000	0.000	0.017	0.022	0.048	0.058	5.138	0.016	0.007	316	2384	100	45	2621	2666	56	2528	2584	Error	Error	-5.864	45	2621	56	2528	111633	1276620	0.091	6.717	0	0	0
1	6	2	"A8"	"A8"	6265	62920	100	348	378	175	46	315	315	352	321	91	7	0	0	5616	5506	2309	41	1547	1547	1605	491	30	88	84	0	0.000	0.000	0.000	0.000	0.000	0.000	0.000	0.000	0.000	0.000	0.000	0.000	0.000	0.000	0.008	0.016	0.036	0.039	4.577	0.012	0.008	316	2384	100	33	4069	4102	63	3959	4022	Error	Error	-6.946	33	4069	63	3959	119490	1739875	0.081	7.945	0	0	0
1	7	2	"A9"	"A9"	6565	62920	100	384	432	295	68	318	318	360	451	125	5	1	0	7414	6177	2831	45	1523	1523	1576	524	33	81	76	0	0.000	0.000	0.000	0.000	0.000	0.000	0.000	0.000	0.000	0.000	0.000	0.000	0.000	0.000	0.011	0.024	0.030	0.036	5.546	0.022	0.059	316	2384	100	66	5891	5957	114	4654	4768	Error	Error	-6.480	66	5891	114	4654	136429	1951941	0.160	8.781	0	0	0
1	8	2	"A9"	"A9"	6865	62925	100	388	455	412	90	312	312	366	785	214	2	0	0	8108	7120	3238	45	1558	1558	1613	594	36	88	81	0	0.000	0.000	0.000	0.000	0.000	0.000	0.000	0.000	0.000	0.000	0.000	0.000	0.000	0.000	0.012	0.026	0.031	0.031	4.138	0.035	0.008	316	2384	100	76	6550	6626	143	5562	5705	Error	Error	-6.429	76	6550	143	5562	143915	2249787	0.113	9.271	0	0	0
1	9	2	"A9"	"A9"	7160	62920	100	328	359	170	47	312	312	339	254	74	11	1	0	6452	5799	2464	42	1522	1522	1557	375	24	88	82	0	0.000	0.000	0.000	0.000	0.000	0.000	0.000	0.000	0.000	0.000	0.000	0.000	0.000	0.000	0.003	0.011	0.029	0.030	4.401	0.015	0.045	316	2384	100	16	4930	4946	47	4277	4324	Error	Error	-8.267	16	4930	47	4277	113590	1832482	0.079	11.312	0	0	0
1	10	2	"A10"	"A10"	7460	62925	100	345	367	166	45	310	310	350	610	174	0	0	0	6976	6008	3261	54	1562	1562	1626	545	33	79	68	0	0.000	0.000	0.000	0.000	0.000	0.000	0.000	0.000	0.000	0.000	0.000	0.000	0.000	0.000	0.006	0.013	0.030	0.037	4.968	0.011	0.023	316	2384	100	35	5414	5449	57	4446	4503	Error	Error	-7.273	35	5414	57	4446	115947	1898428	0.028	8.040	0	0	0
1	11	2	"A10"	"A10"	7760	62920	100	386	507	1259	248	314	314	340	281	82	15	4	0	6476	5836	2375	40	1549	1549	1601	521	32	88	80	0	0.000	0.000	0.000	0.000	0.000	0.000	0.000	0.000	0.000	0.000	0.000	0.000	0.000	0.000	0.015	0.045	0.033	0.037	5.044	0.052	0.026	316	2384	100	72	4927	4999	193	4287	4480	Error	Error	-6.097	72	4927	193	4287	160300	1844121	0.594	8.129	0	0	0
1	12	2	"A10"	"A10"	8055	62920	100	394	459	541	117	313	313	342	221	64	21	6	0	5595	5145	2103	40	1590	1590	1653	470	28	89	79	0	0.000	0.000	0.000	0.000	0.000	0.000	0.000	0.000	0.000	0.000	0.000	0.000	0.000	0.000	0.020	0.041	0.045	0.048	4.732	0.038	0.040	316	2384	100	81	4005	4086	146	3555	3701	Error	Error	-5.628	81	4005	146	3555	144960	1625905	0.529	7.430	0	0	0
1	13	2	"A11"	"A11"	8360	62915	100	374	446	501	112	311	311	347	350	100	6	3	0	4237	3977	2279	57	1548	1548	1589	429	26	78	71	0	0.000	0.000	0.000	0.000	0.000	0.000	0.000	0.000	0.000	0.000	0.000	0.000	0.000	0.000	0.023	0.056	0.061	0.069	5.127	0.052	0.074	316	2384	100	63	2689	2752	135	2429	2564	Error	Error	-5.416	63	2689	135	2429	141014	1256581	0.283	5.566	0	0	0
1	14	2	"A11"	"A11"	8660	62920	100	326	342	149	43	319	319	404	1516	375	0	0	0	3699	3573	1130	31	1568	1568	1598	485	30	83	79	0	0.000	0.000	0.000	0.000	0.000	0.000	0.000	0.000	0.000	0.000	0.000	0.000	0.000	0.000	0.003	0.011	0.067	0.062	5.231	0.003	0.000	316	2384	100	7	2131	2138	23	2005	2028	Error	Error	-8.250	7	2131	23	2005	108105	1128919	-0.041	4.072	0	0	0
1	15	2	"A11"	"A11"	8960	62915	100	367	379	154	40	324	324	365	400	109	1	0	0	5404	5231	1826	34	1657	1657	1694	438	25	91	85	0	0.000	0.000	0.000	0.000	0.000	0.000	0.000	0.000	0.000	0.000	0.000	0.000	0.000	0.000	0.011	0.015	0.037	0.034	3.674	0.009	0.001	316	2384	100	43	3747	3790	55	3574	3629	Error	Error	-6.445	43	3747	55	3574	119723	1653103	0.035	8.075	0	0	0
1	16	2	"A12"	"A12"	9265	62915	100	371	427	396	92	329	329	370	459	124	4	1	0	4992	5040	2784	55	1646	1646	1686	419	24	81	73	0	0.000	0.000	0.000	0.000	0.000	0.000	0.000	0.000	0.000	0.000	0.000	0.000	0.000	0.000	0.013	0.029	0.043	0.054	4.731	0.032	0.009	316	2384	100	42	3346	3388	98	3394	3492	Error	Error	-6.316	42	3346	98	3394	134819	1592496	0.124	8.005	0	0	0
1	17	2	"A12"	"A12"	9560	62915	100	377	401	197	49	327	327	367	348	94	5	0	0	4876	4579	1719	37	1666	1666	1685	381	22	86	81	0	0.000	0.000	0.000	0.000	0.000	0.000	0.000	0.000	0.000	0.000	0.000	0.000	0.000	0.000	0.016	0.025	0.046	0.052	4.782	0.029	0.000	316	2384	100	50	3210	3260	74	2913	2987	Error	Error	-6.005	50	3210	74	2913	126764	1447011	0.098	7.596	0	0	0
1	18	2	"A12"	"A12"	9860	62915	100	357	383	170	44	324	324	371	374	100	5	0	0	3808	4169	1657	39	1701	1701	1749	475	27	88	81	0	0.000	0.000	0.000	0.000	0.000	0.000	0.000	0.000	0.000	0.000	0.000	0.000	0.000	0.000	0.016	0.024	0.060	0.060	5.582	0.006	0.000	316	2384	100	33	2107	2140	59	2468	2527	Error	Error	-5.997	33	2107	59	2468	121042	1317296	0.032	5.095	0	0	0
1	1	3	"A13"	"A13"	4770	63225	100	369	378	173	45	313	313	333	194	58	19	5	0	6430	5478	2616	47	1479	1479	1528	441	28	82	72	0	0.000	0.000	0.000	0.000	0.000	0.000	0.000	0.000	0.000	0.000	0.000	0.000	0.000	0.000	0.011	0.016	0.034	0.042	4.583	0.010	0.010	316	2384	100	56	4951	5007	65	3999	4064	Error	Error	-6.466	56	4951	65	3999	119467	1731080	0.232	8.957	0	0	0
1	2	3	"A13"	"A13"	5070	63225	100	379	421	292	69	299	299	328	251	76	18	4	0	6132	5662	2309	40	1481	1481	1524	463	30	90	85	0	0.000	0.000	0.000	0.000	0.000	0.000	0.000	0.000	0.000	0.000	0.000	0.000	0.000	0.000	0.017	0.029	0.034	0.038	4.797	0.034	0.123	316	2384	100	80	4651	4731	122	4181	4303	Error	Error	-5.861	80	4651	122	4181	132904	1789269	0.371	8.937	0	0	0
1	3	3	"A13"	"A13"	5370	63225	100	392	543	792	145	299	299	361	700	193	4	3	0	5494	5049	2486	49	1466	1466	1490	339	22	85	80	0	0.000	0.000	0.000	0.000	0.000	0.000	0.000	0.000	0.000	0.000	0.000	0.000	0.000	0.000	0.023	0.068	0.052	0.059	4.474	0.130	0.080	316	2384	100	93	4028	4121	244	3583	3827	Error	Error	-5.437	93	4028	244	3583	171695	1595332	0.260	10.499	0	0	0
1	4	3	"A14"	"A14"	5665	63220	100	322	348	163	46	297	297	359	890	247	0	0	0	5177	4645	1910	41	1480	1480	1514	355	23	84	80	0	0.000	0.000	0.000	0.000	0.000	0.000	0.000	0.000	0.000	0.000	0.000	0.000	0.000	0.000	0.007	0.016	0.049	0.052	5.612	0.103	0.009	316	2384	100	25	3697	3722	51	3165	3216	Error	Error	-7.208	25	3697	51	3165	109909	1467843	-0.012	8.820	0	0	0
1	5	3	"A14"	"A14"	5970	63225	100	355	398	338	84	314	314	386	626	162	1	0	0	6212	5625	2433	43	1493	1493	1567	622	39	83	79	0	0.000	0.000	0.000	0.000	0.000	0.000	0.000	0.000	0.000	0.000	0.000	0.000	0.000	0.000	0.009	0.020	0.034	0.034	4.717	0.051	0.024	316	2384	100	41	4719	4760	84	4132	4216	Error	Error	-6.847	41	4719	84	4132	125865	1777446	0.019	6.524	0	0	0
1	6	3	"A14"	"A14"	6270	63225	100	333	372	245	65	304	304	378	1228	324	0	0	0	5325	4859	1880	38	1468	1468	1525	510	33	85	81	0	0.000	0.000	0.000	0.000	0.000	0.000	0.000	0.000	0.000	0.000	0.000	0.000	0.000	0.000	0.008	0.020	0.037	0.039	4.884	0.135	0.002	316	2384	100	29	3857	3886	68	3391	3459	Error	Error	-7.055	29	3857	68	3391	117395	1535519	-0.005	6.537	0	0	0
1	7	3	"A15"	"A15"	6570	63220	100	348	669	2769	413	306	306	341	411	120	9	3	0	4499	4325	1434	33	1447	1447	1469	335	22	93	86	0	0.000	0.000	0.000	0.000	0.000	0.000	0.000	0.000	0.000	0.000	0.000	0.000	0.000	0.000	0.014	0.126	0.056	0.063	5.779	0.976	0.015	316	2384	100	42	3052	3094	363	2878	3241	Error	Error	-6.183	42	3052	363	2878	211257	1366835	0.798	8.525	0	0	0
1	8	3	"A15"	"A15"	6875	63225	100	366	467	628	134	304	304	373	722	193	3	2	0	5139	4882	1608	32	1475	1475	1516	411	27	91	87	0	0.000	0.000	0.000	0.000	0.000	0.000	0.000	0.000	0.000	0.000	0.000	0.000	0.000	0.000	0.017	0.048	0.044	0.051	4.467	0.028	0.003	316	2384	100	62	3664	3726	163	3407	3570	Error	Error	-5.885	62	3664	163	3407	147609	1542799	0.130	8.190	0	0	0
1	9	3	"A15"	"A15"	7165	63225	100	348	363	157	43	304	304	345	486	140	0	0	0	4816	4213	2016	47	1465	1465	1509	401	26	75	69	0	0.000	0.000	0.000	0.000	0.000	0.000	0.000	0.000	0.000	0.000	0.000	0.000	0.000	0.000	0.013	0.021	0.045	0.051	4.977	0.012	0.009	316	2384	100	44	3351	3395	59	2748	2807	Error	Error	-6.251	44	3351	59	2748	114836	1331351	0.037	6.743	0	0	0
1	10	3	"A16"	"A16"	7470	63220	100	376	410	192	46	317	317	398	625	157	1	0	0	7834	7025	2948	41	1593	1593	1680	757	45	86	81	0	0.000	0.000	0.000	0.000	0.000	0.000	0.000	0.000	0.000	0.000	0.000	0.000	0.000	0.000	0.009	0.017	0.030	0.031	4.777	0.022	0.023	316	2384	100	59	6241	6300	93	5432	5525	Error	Error	-6.725	59	6241	93	5432	129577	2219877	0.019	7.061	0	0	0
1	11	3	"A16"	"A16"	7765	63220	100	347	466	840	180	310	310	413	789	191	1	1	0	4356	4304	1467	34	1511	1511	1607	968	60	86	73	0	0.000	0.000	0.000	0.000	0.000	0.000	0.000	0.000	0.000	0.000	0.000	0.000	0.000	0.000	0.013	0.056	0.043	0.048	3.843	0.154	0.105	316	2384	100	37	2845	2882	156	2793	2949	Error	Error	-6.265	37	2845	156	2793	147374	1359955	0.067	2.786	0	0	0
1	12	3	"A16"	"A16"	8070	63225	100	345	359	160	44	313	313	371	633	170	0	0	0	4709	4390	1759	40	1562	1562	1606	387	24	85	80	0	0.000	0.000	0.000	0.000	0.000	0.000	0.000	0.000	0.000	0.000	0.000	0.000	0.000	0.000	0.010	0.016	0.047	0.052	4.607	0.008	0.001	316	2384	100	32	3147	3179	46	2828	2874	Error	Error	-6.620	32	3147	46	2828	113331	1387392	-0.019	7.194	0	0	0
1	13	3	"A17"	"A17"	8365	63215	100	356	393	221	56	293	293	326	346	106	8	2	0	5089	4615	1636	35	1509	1509	1537	309	20	89	83	0	0.000	0.000	0.000	0.000	0.000	0.000	0.000	0.000	0.000	0.000	0.000	0.000	0.000	0.000	0.018	0.032	0.045	0.049	4.116	0.024	0.028	316	2384	100	63	3580	3643	100	3106	3206	Error	Error	-5.828	63	3580	100	3106	124065	1458322	0.194	9.961	0	0	0
1	14	3	"A17"	"A17"	8665	63220	100	363	437	541	123	312	312	350	346	98	9	2	0	5446	4952	1851	37	1545	1545	1573	341	21	89	82	0	0.000	0.000	0.000	0.000	0.000	0.000	0.000	0.000	0.000	0.000	0.000	0.000	0.000	0.000	0.013	0.037	0.043	0.044	3.846	0.038	0.016	316	2384	100	51	3901	3952	125	3407	3532	Error	Error	-6.257	51	3901	125	3407	138163	1564698	0.251	9.909	0	0	0
1	15	3	"A17"	"A17"	8965	63220	100	337	367	180	49	308	308	349	383	109	3	0	0	5608	4954	1781	35	1573	1573	1625	511	31	86	78	0	0.000	0.000	0.000	0.000	0.000	0.000	0.000	0.000	0.000	0.000	0.000	0.000	0.000	0.000	0.007	0.017	0.038	0.043	4.994	0.018	0.005	316	2384	100	29	4035	4064	59	3381	3440	Error	Error	-7.120	29	4035	59	3381	115973	1565365	0.047	6.515	0	0	0
1	16	3	"A18"	"A18"	9270	63215	100	353	380	177	46	322	322	362	375	103	5	0	0	7319	6608	2471	37	1564	1564	1603	412	25	92	86	0	0.000	0.000	0.000	0.000	0.000	0.000	0.000	0.000	0.000	0.000	0.000	0.000	0.000	0.000	0.005	0.011	0.026	0.027	4.859	0.011	0.003	316	2384	100	31	5755	5786	58	5044	5102	Error	Error	-7.536	31	5755	58	5044	120231	2088015	0.048	12.148	0	0	0
1	17	3	"A18"	"A18"	9560	63215	100	381	436	487	111	327	327	477	2040	427	0	0	0	7074	6383	2320	36	1608	1608	1719	1539	89	81	78	0	0.000	0.000	0.000	0.000	0.000	0.000	0.000	0.000	0.000	0.000	0.000	0.000	0.000	0.000	0.010	0.023	0.026	0.030	3.969	0.803	0.303	316	2384	100	54	5466	5520	109	4775	4884	Error	Error	-6.661	54	5466	109	4775	137751	2016882	-0.020	3.031	0	0	0
1	18	3	"A18"	"A18"	9865	63215	100	374	406	308	75	319	319	381	1485	389	0	0	0	6634	6194	1921	31	1600	1600	1667	773	46	89	87	0	0.000	0.000	0.000	0.000	0.000	0.000	0.000	0.000	0.000	0.000	0.000	0.000	0.000	0.000	0.011	0.019	0.029	0.028	4.085	0.018	0.036	316	2384	100	55	5034	5089	87	4594	4681	Error	Error	-6.516	55	5034	87	4594	128201	1957449	0.017	5.856	0	0	0
1	1	4	"A19"	"A19"	4775	63520	100	344	409	567	138	294	294	318	196	61	18	6	0	5289	4724	1729	36	1397	1397	1415	308	21	88	82	0	0.000	0.000	0.000	0.000	0.000	0.000	0.000	0.000	0.000	0.000	0.000	0.000	0.000	0.000	0.013	0.035	0.035	0.038	4.285	0.030	0.020	316	2384	100	50	3892	3942	115	3327	3442	Error	Error	-6.282	50	3892	115	3327	129259	1492802	0.464	10.744	0	0	0
1	2	4	"A19"	"A19"	5070	63525	100	305	371	444	119	295	295	333	370	111	4	1	0	4203	3974	1459	36	1376	1376	1397	293	20	89	84	0	0.000	0.000	0.000	0.000	0.000	0.000	0.000	0.000	0.000	0.000	0.000	0.000	0.000	0.000	0.004	0.029	0.055	0.055	4.480	0.025	0.011	316	2384	100	10	2827	2837	76	2598	2674	Error	Error	-8.143	10	2827	76	2598	117332	1255903	0.103	8.795	0	0	0
1	3	4	"A19"	"A19"	5370	63520	100	315	345	159	46	302	302	432	1547	358	0	0	0	4859	4555	1609	35	1396	1396	1543	2430	157	66	12	0	0.000	0.000	0.000	0.000	0.000	0.000	0.000	0.000	0.000	0.000	0.000	0.000	0.000	0.000	0.004	0.014	0.045	0.041	4.366	0.493	0.565	316	2384	100	13	3463	3476	43	3159	3202	Error	Error	-8.057	13	3463	43	3159	108924	1439491	-0.056	1.240	0	0	0
1	4	4	"A20"	"A20"	5670	63520	100	362	503	826	164	296	296	341	397	116	10	4	0	4756	4545	2165	47	1439	1439	1477	370	25	81	76	0	0.000	0.000	0.000	0.000	0.000	0.000	0.000	0.000	0.000	0.000	0.000	0.000	0.000	0.000	0.020	0.067	0.050	0.055	5.983	0.060	0.037	316	2384	100	66	3317	3383	207	3106	3313	Error	Error	-5.651	66	3317	207	3106	158908	1436103	0.408	8.292	0	0	0
1	5	4	"A20"	"A20"	5965	63520	100	357	438	623	142	306	306	349	305	87	11	2	0	5019	4931	2183	44	1430	1430	1464	379	25	88	82	0	0.000	0.000	0.000	0.000	0.000	0.000	0.000	0.000	0.000	0.000	0.000	0.000	0.000	0.000	0.014	0.038	0.043	0.047	4.414	0.041	0.043	316	2384	100	51	3589	3640	132	3501	3633	Error	Error	-6.137	51	3589	132	3501	138508	1558184	0.292	9.148	0	0	0
1	6	4	"A20"	"A20"	6270	63520	100	333	417	521	124	298	298	362	882	243	2	1	0	4618	4642	2164	46	1434	1434	1526	520	34	95	91	0	0.000	0.000	0.000	0.000	0.000	0.000	0.000	0.000	0.000	0.000	0.000	0.000	0.000	0.000	0.011	0.037	0.045	0.044	3.876	0.079	0.194	316	2384	100	35	3184	3219	119	3208	3327	Error	Error	-6.507	35	3184	119	3208	131773	1466919	0.062	5.992	0	0	0
1	7	4	"A21"	"A21"	6565	63525	100	310	324	150	46	300	300	322	217	67	10	1	0	4913	4374	2043	46	1397	1397	1442	430	29	80	72	0	0.000	0.000	0.000	0.000	0.000	0.000	0.000	0.000	0.000	0.000	0.000	0.000	0.000	0.000	0.003	0.008	0.040	0.054	5.832	0.010	0.013	316	2384	100	10	3516	3526	24	2977	3001	Error	Error	-8.458	10	3516	24	2977	102485	1382169	0.009	6.819	0	0	0
1	8	4	"A21"	"A21"	6870	63525	100	369	585	2024	345	303	303	342	288	84	14	3	0	5286	4953	1976	39	1412	1412	1460	496	33	86	82	0	0.000	0.000	0.000	0.000	0.000	0.000	0.000	0.000	0.000	0.000	0.000	0.000	0.000	0.000	0.017	0.080	0.047	0.050	5.932	0.139	0.041	316	2384	100	66	3874	3940	282	3541	3823	Error	Error	-5.875	66	3874	282	3541	184836	1565227	0.844	7.042	0	0	0
1	9	4	"A21"	"A21"	7175	63520	100	349	371	155	41	309	309	376	964	256	0	0	0	6037	5711	1732	30	1420	1420	1460	410	28	94	92	0	0.000	0.000	0.000	0.000	0.000	0.000	0.000	0.000	0.000	0.000	0.000	0.000	0.000	0.000	0.009	0.014	0.030	0.026	3.552	0.015	0.008	316	2384	100	40	4617	4657	62	4291	4353	Error	Error	-6.851	40	4617	62	4291	117129	1804614	-0.005	10.368	0	0	0
1	10	4	"A22"	"A22"	7470	63520	100	338	555	1891	340	299	299	351	446	127	3	1	0	4217	3922	1218	31	1425	1425	1451	313	21	93	85	0	0.000	0.000	0.000	0.000	0.000	0.000	0.000	0.000	0.000	0.000	0.000	0.000	0.000	0.000	0.014	0.103	0.059	0.060	4.609	0.237	0.021	316	2384	100	39	2792	2831	256	2497	2753	Error	Error	-6.162	39	2792	256	2497	175299	1239250	0.457	7.895	0	0	0
1	11	4	"A22"	"A22"	7765	63520	100	362	532	881	165	292	292	340	600	176	6	4	0	4861	4662	2119	45	1456	1456	1485	362	24	89	87	0	0.000	0.000	0.000	0.000	0.000	0.000	0.000	0.000	0.000	0.000	0.000	0.000	0.000	0.000	0.021	0.075	0.052	0.057	4.390	0.127	0.214	316	2384	100	70	3405	3475	240	3206	3446	Error	Error	-5.604	70	3405	240	3206	168102	1473101	0.320	8.776	0	0	0
1	12	4	"A22"	"A22"	8065	63520	100	341	448	1144	255	300	300	356	712	200	2	0	0	4801	4503	1637	36	1538	1538	1600	492	30	84	81	0	0.000	0.000	0.000	0.000	0.000	0.000	0.000	0.000	0.000	0.000	0.000	0.000	0.000	0.000	0.013	0.050	0.050	0.054	5.457	0.037	0.001	316	2384	100	41	3263	3304	148	2965	3113	Error	Error	-6.314	41	3263	148	2965	141472	1422949	0.129	5.900	0	0	0
1	13	4	"A23"	"A23"	8370	63520	100	365	598	2364	395	299	299	343	435	126	7	2	0	3851	3675	1436	39	1486	1486	1524	377	24	83	74	0	0.000	0.000	0.000	0.000	0.000	0.000	0.000	0.000	0.000	0.000	0.000	0.000	0.000	0.000	0.028	0.137	0.072	0.077	4.599	0.433	0.011	316	2384	100	66	2365	2431	299	2189	2488	Error	Error	-5.163	66	2365	299	2189	188943	1161323	0.586	5.706	0	0	0
1	14	4	"A23"	"A23"	8665	63515	100	352	427	746	174	289	289	331	492	148	3	1	0	4682	4309	1446	33	1467	1467	1510	353	23	88	85	0	0.000	0.000	0.000	0.000	0.000	0.000	0.000	0.000	0.000	0.000	0.000	0.000	0.000	0.000	0.020	0.049	0.054	0.054	4.504	0.052	0.009	316	2384	100	63	3215	3278	138	2842	2980	Error	Error	-5.673	63	3215	138	2842	135005	1361512	0.195	7.929	0	0	0
1	15	4	"A23"	"A23"	8965	63515	100	361	388	268	69	307	307	337	281	83	9	1	0	4951	4671	1728	36	1512	1512	1565	469	29	87	81	0	0.000	0.000	0.000	0.000	0.000	0.000	0.000	0.000	0.000	0.000	0.000	0.000	0.000	0.000	0.016	0.026	0.047	0.049	4.784	0.017	0.016	316	2384	100	54	3439	3493	81	3159	3240	Error	Error	-5.993	54	3439	81	3159	122730	1475971	0.181	6.623	0	0	0
1	16	4	"A24"	"A24"	9275	63520	100	387	405	188	46	302	302	337	297	88	15	0	0	7165	6036	3089	51	1525	1525	1620	638	39	75	70	0	0.000	0.000	0.000	0.000	0.000	0.000	0.000	0.000	0.000	0.000	0.000	0.000	0.000	0.000	0.015	0.023	0.036	0.041	4.786	0.019	0.054	316	2384	100	85	5640	5725	103	4511	4614	Error	Error	-6.052	85	5640	103	4511	128107	1907371	0.229	6.922	0	0	0
1	17	4	"A24"	"A24"	9570	63515	100	367	392	179	45	304	304	341	372	109	6	0	0	6260	5658	2234	39	1511	1511	1594	570	35	84	81	0	0.000	0.000	0.000	0.000	0.000	0.000	0.000	0.000	0.000	0.000	0.000	0.000	0.000	0.000	0.013	0.021	0.036	0.036	4.087	0.021	0.017	316	2384	100	63	4749	4812	88	4147	4235	Error	Error	-6.236	63	4749	88	4147	123912	1787780	0.137	7.130	0	0	0
1	18	4	"A24"	"A24"	9870	63515	100	418	464	331	71	318	318	369	551	149	5	1	0	6325	5769	2044	35	1522	1522	1603	585	36	88	84	0	0.000	0.000	0.000	0.000	0.000	0.000	0.000	0.000	0.000	0.000	0.000	0.000	0.000	0.000	0.021	0.034	0.040	0.042	4.051	0.024	0.007	316	2384	100	100	4803	4903	146	4247	4393	Error	Error	-5.586	100	4803	146	4247	146571	1823088	0.172	7.121	0	0	0
1	1	5	"A25"	"A25"	4770	63820	100	331	380	366	96	294	294	320	255	79	12	2	0	3648	3580	1407	39	1351	1351	1374	283	20	86	81	0	0.000	0.000	0.000	0.000	0.000	0.000	0.000	0.000	0.000	0.000	0.000	0.000	0.000	0.000	0.016	0.039	0.063	0.066	5.334	0.039	0.042	316	2384	100	37	2297	2334	86	2229	2315	Error	Error	-5.956	37	2297	86	2229	119994	1131325	0.235	7.795	0	0	0
1	2	5	"A25"	"A25"	5070	63825	100	323	342	187	54	294	294	347	391	112	2	0	0	3752	3560	1150	32	1360	1360	1411	458	32	86	82	0	0.000	0.000	0.000	0.000	0.000	0.000	0.000	0.000	0.000	0.000	0.000	0.000	0.000	0.000	0.012	0.022	0.053	0.054	3.654	0.041	0.041	316	2384	100	29	2392	2421	48	2200	2248	Error	Error	-6.366	29	2392	48	2200	108102	1124958	-0.013	4.692	0	0	0
1	3	5	"A25"	"A25"	5370	63825	100	320	387	797	205	282	282	318	351	110	6	1	0	3920	3837	1543	40	1337	1337	1368	307	22	86	80	0	0.000	0.000	0.000	0.000	0.000	0.000	0.000	0.000	0.000	0.000	0.000	0.000	0.000	0.000	0.015	0.042	0.049	0.054	5.185	0.015	0.002	316	2384	100	38	2583	2621	105	2500	2605	Error	Error	-6.087	38	2583	105	2500	122322	1212341	0.197	8.042	0	0	0
1	4	5	"A26"	"A26"	5675	63820	100	297	321	142	44	306	306	374	672	179	0	0	0	2510	2571	543	21	1387	1387	1496	518	34	92	60	0	0.000	0.000	0.000	0.000	0.000	0.000	0.000	0.000	0.000	0.000	0.000	0.000	0.000	0.000	-0.008	0.013	0.098	0.082	3.516	0.297	0.021	316	2384	100	-9	1123	1114	15	1184	1199	Error	Error	Error	-9	1123	15	1184	101560	812381	-0.079	2.075	0	0	0
1	5	5	"A26"	"A26"	5975	63825	100	326	341	151	44	303	303	355	724	203	0	0	0	3317	3485	1172	33	1444	1444	1531	436	28	93	87	0	0.000	0.000	0.000	0.000	0.000	0.000	0.000	0.000	0.000	0.000	0.000	0.000	0.000	0.000	0.012	0.019	0.056	0.049	3.869	0.016	0.002	316	2384	100	23	1873	1896	38	2041	2079	Error	Error	-6.348	23	1873	38	2041	107850	1101344	-0.019	4.482	0	0	0
1	6	5	"A26"	"A26"	6280	63825	100	343	377	220	58	297	297	335	321	95	8	1	0	3364	3560	1218	34	1432	1432	1485	387	26	95	88	0	0.000	0.000	0.000	0.000	0.000	0.000	0.000	0.000	0.000	0.000	0.000	0.000	0.000	0.000	0.024	0.038	0.060	0.057	3.618	0.032	0.015	316	2384	100	46	1932	1978	80	2128	2208	Error	Error	-5.392	46	1932	80	2128	119128	1124834	0.131	5.362	0	0	0
1	7	5	"A27"	"A27"	6570	63820	100	325	368	248	67	299	299	342	441	128	3	0	0	2922	2855	1157	40	1406	1406	1434	312	21	81	74	0	0.000	0.000	0.000	0.000	0.000	0.000	0.000	0.000	0.000	0.000	0.000	0.000	0.000	0.000	0.017	0.048	0.094	0.085	4.881	0.052	0.002	316	2384	100	26	1516	1542	69	1449	1518	Error	Error	-5.866	26	1516	69	1449	116316	902115	0.059	4.554	0	0	0
1	8	5	"A27"	"A27"	6875	63825	100	342	399	394	98	292	292	353	595	168	3	1	0	3180	3242	1324	40	1396	1396	1529	1786	116	50	4	0	0.000	0.000	0.000	0.000	0.000	0.000	0.000	0.000	0.000	0.000	0.000	0.000	0.000	0.000	0.028	0.058	0.072	0.070	4.644	0.141	0.225	316	2384	100	50	1784	1834	107	1846	1953	Error	Error	-5.157	50	1784	107	1846	126029	1024424	0.077	0.959	0	0	0
1	9	5	"A27"	"A27"	7170	63820	100	314	349	273	78	293	293	344	650	188	1	0	0	2853	2756	763	27	1366	1366	1407	353	25	87	82	0	0.000	0.000	0.000	0.000	0.000	0.000	0.000	0.000	0.000	0.000	0.000	0.000	0.000	0.000	0.014	0.040	0.087	0.082	3.525	0.885	0.029	316	2384	100	21	1487	1508	56	1390	1446	Error	Error	-6.146	21	1487	56	1390	110308	870946	0.008	3.822	0	0	0
1	10	5	"A28"	"A28"	7470	63815	100	324	360	298	82	291	291	329	478	145	1	0	0	3027	2892	931	32	1374	1374	1410	310	21	85	77	0	0.000	0.000	0.000	0.000	0.000	0.000	0.000	0.000	0.000	0.000	0.000	0.000	0.000	0.000	0.020	0.045	0.074	0.075	3.987	0.035	0.020	316	2384	100	33	1653	1686	69	1518	1587	Error	Error	-5.646	33	1653	69	1518	113908	913826	0.065	4.781	0	0	0
1	11	5	"A28"	"A28"	7770	63820	100	330	378	247	65	303	303	391	845	216	2	0	0	2796	2801	822	29	1418	1418	1462	348	23	87	82	0	0.000	0.000	0.000	0.000	0.000	0.000	0.000	0.000	0.000	0.000	0.000	0.000	0.000	0.000	0.020	0.054	0.104	0.101	4.210	0.151	0.021	316	2384	100	27	1378	1405	75	1383	1458	Error	Error	-5.673	27	1378	75	1383	119291	885182	-0.015	3.848	0	0	0
1	12	5	"A28"	"A28"	8075	63820	100	306	325	149	45	293	293	334	523	156	0	0	0	3124	3203	701	21	1508	1508	1541	348	22	97	93	0	0.000	0.000	0.000	0.000	0.000	0.000	0.000	0.000	0.000	0.000	0.000	0.000	0.000	0.000	0.008	0.019	0.065	0.056	3.607	0.012	0.004	316	2384	100	13	1616	1629	32	1695	1727	Error	Error	-6.958	13	1616	32	1695	102608	1011997	-0.017	4.776	0	0	0
1	13	5	"A29"	"A29"	8370	63810	100	317	341	200	58	293	293	388	1228	316	0	0	0	2981	2891	891	30	1520	1520	1556	377	24	79	74	0	0.000	0.000	0.000	0.000	0.000	0.000	0.000	0.000	0.000	0.000	0.000	0.000	0.000	0.000	0.016	0.035	0.092	0.107	4.944	4.233	0.094	316	2384	100	24	1461	1485	48	1371	1419	Error	Error	-5.928	24	1461	48	1371	107710	913533	-0.038	3.541	0	0	0
1	14	5	"A29"	"A29"	8670	63815	100	325	351	229	65	290	290	321	229	71	10	2	0	3401	3313	798	24	1482	1482	1509	401	26	93	89	0	0.000	0.000	0.000	0.000	0.000	0.000	0.000	0.000	0.000	0.000	0.000	0.000	0.000	0.000	0.018	0.033	0.070	0.067	4.199	0.008	0.001	316	2384	100	35	1919	1954	61	1831	1892	Error	Error	-5.777	35	1919	61	1831	110816	1046857	0.131	4.499	0	0	0
1	15	5	"A29"	"A29"	8970	63815	100	319	330	149	45	293	293	339	549	161	0	0	0	3708	3658	1101	30	1468	1468	1498	397	26	92	87	0	0.000	0.000	0.000	0.000	0.000	0.000	0.000	0.000	0.000	0.000	0.000	0.000	0.000	0.000	0.012	0.017	0.055	0.053	3.609	0.011	0.003	316	2384	100	26	2240	2266	37	2190	2227	Error	Error	-6.429	26	2240	37	2190	104259	1156006	-0.016	5.441	0	0	0
1	16	5	"A30"	"A30"	9275	63805	100	326	346	152	43	305	305	363	533	146	0	0	0	3238	3183	884	27	1435	1435	1472	324	22	90	86	0	0.000	0.000	0.000	0.000	0.000	0.000	0.000	0.000	0.000	0.000	0.000	0.000	0.000	0.000	0.012	0.023	0.069	0.072	3.992	0.036	0.003	316	2384	100	21	1803	1824	41	1748	1789	Error	Error	-6.424	21	1803	41	1748	109249	1005745	-0.032	5.281	0	0	0
1	17	5	"A30"	"A30"	9565	63810	100	359	509	1214	238	300	300	329	268	81	13	3	0	4062	4147	2252	54	1446	1446	1474	335	22	89	84	0	0.000	0.000	0.000	0.000	0.000	0.000	0.000	0.000	0.000	0.000	0.000	0.000	0.000	0.000	0.023	0.077	0.051	0.050	4.180	0.196	0.231	316	2384	100	59	2616	2675	209	2701	2910	Error	Error	-5.471	59	2616	209	2701	160923	1310499	0.672	7.979	0	0	0
1	18	5	"A30"	"A30"	9870	63810	100	335	356	160	44	311	311	365	527	144	0	0	0	3906	3871	966	24	1432	1432	1456	315	21	96	92	0	0.000	0.000	0.000	0.000	0.000	0.000	0.000	0.000	0.000	0.000	0.000	0.000	0.000	0.000	0.010	0.018	0.055	0.049	3.595	0.010	0.004	316	2384	100	24	2474	2498	45	2439	2484	Error	Error	-6.688	24	2474	45	2439	112436	1223150	-0.017	7.667	0	0	0
1	1	6	"A31"	"A31"	4775	64120	100	316	354	376	106	286	286	354	692	195	0	0	0	2944	2870	906	31	1321	1321	1351	293	21	88	80	0	0.000	0.000	0.000	0.000	0.000	0.000	0.000	0.000	0.000	0.000	0.000	0.000	0.000	0.000	0.018	0.044	0.087	0.087	4.308	0.011	0.001	316	2384	100	30	1623	1653	68	1549	1617	Error	Error	-5.758	30	1623	68	1549	111872	906960	0.000	5.184	0	0	0
1	2	6	"A31"	"A31"	5070	64120	100	350	372	176	47	294	294	333	513	154	1	0	0	4425	4367	1378	31	1389	1389	1412	279	19	96	93	0	0.000	0.000	0.000	0.000	0.000	0.000	0.000	0.000	0.000	0.000	0.000	0.000	0.000	0.000	0.018	0.026	0.052	0.045	4.275	0.045	0.006	316	2384	100	56	3036	3092	78	2978	3056	Error	Error	-5.761	56	3036	78	2978	117679	1379872	0.076	10.591	0	0	0
1	3	6	"A31"	"A31"	5375	64120	100	328	349	157	44	284	284	313	260	83	10	1	0	4537	4445	1520	34	1351	1351	1375	279	20	99	96	0	0.000	0.000	0.000	0.000	0.000	0.000	0.000	0.000	0.000	0.000	0.000	0.000	0.000	0.000	0.014	0.021	0.044	0.038	3.579	0.014	0.010	316	2384	100	44	3186	3230	65	3094	3159	Error	Error	-6.178	44	3186	65	3094	110139	1404490	0.138	11.004	0	0	0
1	4	6	"A32"	"A32"	5675	64120	100	302	321	166	51	288	288	344	509	147	0	0	0	2608	2530	721	28	1371	1371	1411	360	25	80	73	0	0.000	0.000	0.000	0.000	0.000	0.000	0.000	0.000	0.000	0.000	0.000	0.000	0.000	0.000	0.011	0.028	0.113	0.100	4.128	0.269	0.013	316	2384	100	14	1237	1251	33	1159	1192	Error	Error	-6.465	14	1237	33	1159	101312	799483	-0.045	3.108	0	0	0
1	5	6	"A32"	"A32"	5975	64120	100	335	370	287	77	294	294	336	571	169	1	0	0	4033	3834	1219	31	1399	1399	1419	283	19	93	88	0	0.000	0.000	0.000	0.000	0.000	0.000	0.000	0.000	0.000	0.000	0.000	0.000	0.000	0.000	0.016	0.031	0.051	0.050	3.917	0.110	0.014	316	2384	100	41	2634	2675	76	2435	2511	Error	Error	-6.005	41	2634	76	2435	116944	1211652	0.060	8.534	0	0	0
1	6	6	"A32"	"A32"	6275	64120	100	297	321	165	51	284	284	316	269	85	8	0	0	2850	2859	739	25	1394	1394	1433	414	28	90	79	0	0.000	0.000	0.000	0.000	0.000	0.000	0.000	0.000	0.000	0.000	0.000	0.000	0.000	0.000	0.009	0.025	0.077	0.080	4.101	0.018	0.004	316	2384	100	13	1456	1469	37	1465	1502	Error	Error	-6.807	13	1456	37	1465	101280	903325	0.019	3.444	0	0	0
1	7	6	"A33"	"A33"	6580	64120	100	316	377	518	137	290	290	331	301	90	6	1	0	2634	2590	1444	55	1339	1339	1353	261	19	81	74	0	0.000	0.000	0.000	0.000	0.000	0.000	0.000	0.000	0.000	0.000	0.000	0.000	0.000	0.000	0.020	0.070	0.104	0.108	4.469	0.194	0.214	316	2384	100	26	1295	1321	87	1251	1338	Error	Error	-5.638	26	1295	87	1251	119013	818388	0.153	4.739	0	0	0
1	8	6	"A33"	"A33"	6875	64120	100	326	349	165	47	296	296	330	305	92	6	0	0	3524	3547	1256	35	1360	1360	1394	358	25	90	85	0	0.000	0.000	0.000	0.000	0.000	0.000	0.000	0.000	0.000	0.000	0.000	0.000	0.000	0.000	0.014	0.024	0.058	0.053	3.989	0.026	0.029	316	2384	100	30	2164	2194	53	2187	2240	Error	Error	-6.173	30	2164	53	2187	110268	1121008	0.062	6.014	0	0	0
1	9	6	"A33"	"A33"	7170	64120	100	302	320	166	51	283	283	316	333	105	5	0	0	2470	2345	757	32	1307	1307	1320	241	18	79	72	0	0.000	0.000	0.000	0.000	0.000	0.000	0.000	0.000	0.000	0.000	0.000	0.000	0.000	0.000	0.016	0.036	0.118	0.127	4.388	0.029	0.009	316	2384	100	19	1163	1182	37	1038	1075	Error	Error	-5.936	19	1163	37	1038	101205	741095	0.012	4.253	0	0	0
1	10	6	"A34"	"A34"	7475	64125	100	289	317	148	46	278	278	312	302	96	6	0	0	2607	2602	1095	42	1338	1338	1369	304	22	69	64	0	0.000	0.000	0.000	0.000	0.000	0.000	0.000	0.000	0.000	0.000	0.000	0.000	0.000	0.000	0.009	0.031	0.101	0.101	4.719	0.014	0.006	316	2384	100	11	1269	1280	39	1264	1303	Error	Error	-6.850	11	1269	39	1264	100234	822143	0.017	4.056	0	0	0
1	11	6	"A34"	"A34"	7770	64125	100	299	320	166	51	286	286	349	664	190	0	0	0	2832	2737	999	36	1372	1372	1419	367	25	75	69	0	0.000	0.000	0.000	0.000	0.000	0.000	0.000	0.000	0.000	0.000	0.000	0.000	0.000	0.000	0.009	0.025	0.087	0.093	7.297	0.006	0.000	316	2384	100	13	1460	1473	34	1365	1399	Error	Error	-6.811	13	1460	34	1365	101081	864896	-0.044	3.591	0	0	0
1	12	6	"A34"	"A34"	8075	64125	100	296	359	379	105	282	282	330	954	289	1	0	0	2851	2835	1004	35	1363	1363	1400	325	23	83	76	0	0.000	0.000	0.000	0.000	0.000	0.000	0.000	0.000	0.000	0.000	0.000	0.000	0.000	0.000	0.009	0.052	0.075	0.087	5.104	0.023	0.006	316	2384	100	14	1488	1502	77	1472	1549	Error	Error	-6.732	14	1488	77	1472	113428	895987	0.030	4.415	0	0	0
1	13	6	"A35"	"A35"	8380	64120	100	311	327	149	45	284	284	344	985	286	0	0	0	2357	2395	682	28	1480	1480	1522	371	24	77	57	0	0.000	0.000	0.000	0.000	0.000	0.000	0.000	0.000	0.000	0.000	0.000	0.000	0.000	0.000	0.031	0.047	0.146	0.130	3.506	0.027	0.009	316	2384	100	27	877	904	43	915	958	Error	Error	-5.022	27	877	43	915	103238	756951	-0.017	2.353	0	0	0
1	14	6	"A35"	"A35"	8670	64120	100	306	327	172	52	291	291	349	767	219	0	0	0	2666	2687	858	31	1486	1486	1545	486	31	78	59	0	0.000	0.000	0.000	0.000	0.000	0.000	0.000	0.000	0.000	0.000	0.000	0.000	0.000	0.000	0.013	0.030	0.121	0.115	3.887	0.031	0.011	316	2384	100	15	1180	1195	36	1201	1237	Error	Error	-6.298	15	1180	36	1201	103475	849190	-0.029	2.350	0	0	0
1	15	6	"A35"	"A35"	8970	64115	100	322	487	1917	393	295	295	396	1364	344	1	0	0	2701	2816	1065	37	1443	1443	1485	412	27	85	73	0	0.000	0.000	0.000	0.000	0.000	0.000	0.000	0.000	0.000	0.000	0.000	0.000	0.000	0.000	0.021	0.140	0.095	0.088	5.215	4.268	0.194	316	2384	100	27	1258	1285	192	1373	1565	Error	Error	-5.542	27	1258	192	1373	153797	889997	0.067	3.231	0	0	0
1	16	6	"A36"	"A36"	9275	64115	100	310	337	148	43	300	300	338	355	105	2	0	0	2857	2812	963	34	1415	1415	1454	454	31	76	70	0	0.000	0.000	0.000	0.000	0.000	0.000	0.000	0.000	0.000	0.000	0.000	0.000	0.000	0.000	0.007	0.026	0.082	0.104	6.152	0.048	0.023	316	2384	100	10	1442	1452	37	1397	1434	Error	Error	-7.172	10	1442	37	1397	106605	888486	-0.003	2.991	0	0	0
1	17	6	"A36"	"A36"	9575	64115	100	316	380	407	107	304	304	399	1443	361	0	0	0	3985	3976	2591	65	1432	1432	1466	348	23	88	84	0	0.000	0.000	0.000	0.000	0.000	0.000	0.000	0.000	0.000	0.000	0.000	0.000	0.000	0.000	0.005	0.030	0.057	0.055	4.780	0.073	0.091	316	2384	100	12	2553	2565	76	2544	2620	Error	Error	-7.733	12	2553	76	2544	120164	1256325	-0.013	7.213	0	0	0
1	18	6	"A36"	"A36"	9875	64115	100	359	378	156	41	299	299	320	176	55	21	6	0	4822	4644	1577	33	1468	1468	1512	457	30	92	87	0	0.000	0.000	0.000	0.000	0.000	0.000	0.000	0.000	0.000	0.000	0.000	0.000	0.000	0.000	0.018	0.025	0.037	0.036	3.626	0.022	0.057	316	2384	100	60	3354	3414	79	3176	3255	Error	Error	-5.805	60	3354	79	3176	119316	1467596	0.330	6.853	0	0	0
1	1	7	"A37"	"A37"	4775	64425	100	353	369	151	40	294	294	330	287	86	9	0	0	4231	4286	1078	25	1414	1414	1576	612	38	99	95	0	0.000	0.000	0.000	0.000	0.000	0.000	0.000	0.000	0.000	0.000	0.000	0.000	0.000	0.000	0.021	0.026	0.048	0.040	2.809	0.012	0.006	316	2384	100	59	2817	2876	75	2872	2947	Error	Error	-5.577	59	2817	75	2872	116635	1354454	0.136	4.428	0	0	0
1	2	7	"A37"	"A37"	5075	64425	100	359	387	172	44	300	300	337	353	104	6	0	0	4020	4230	1350	31	1433	1433	1662	820	49	97	75	0	0.000	0.000	0.000	0.000	0.000	0.000	0.000	0.000	0.000	0.000	0.000	0.000	0.000	0.000	0.023	0.031	0.053	0.048	3.089	0.002	0.000	316	2384	100	59	2587	2646	87	2797	2884	Error	Error	-5.454	59	2587	87	2797	122198	1336836	0.142	3.132	0	0	0
1	3	7	"A37"	"A37"	5375	64425	100	359	383	226	59	285	285	327	375	114	7	0	0	3500	3589	759	21	1414	1414	1536	524	34	100	97	0	0.000	0.000	0.000	0.000	0.000	0.000	0.000	0.000	0.000	0.000	0.000	0.000	0.000	0.000	0.035	0.045	0.068	0.060	2.882	0.041	0.007	316	2384	100	74	2086	2160	98	2175	2273	Error	Error	-4.817	74	2086	98	2175	121176	1133988	0.149	3.918	0	0	0
1	4	7	"A38"	"A38"	5685	64425	100	328	348	166	47	297	297	784	4488	572	0	0	0	2334	2356	769	32	1329	1329	2125	6147	289	0	0	0	0.000	0.000	0.000	0.000	0.000	0.000	0.000	0.000	0.000	0.000	0.000	0.000	0.000	0.000	0.031	0.050	0.131	0.125	4.279	0.702	0.816	316	2384	100	31	1005	1036	51	1027	1078	Error	Error	-5.019	31	1005	51	1027	110009	744629	-0.097	0.038	0	0	0
1	5	7	"A38"	"A38"	5980	64425	100	329	344	152	44	293	293	319	211	66	14	1	0	2797	2841	808	28	1377	1377	1415	336	23	91	84	0	0.000	0.000	0.000	0.000	0.000	0.000	0.000	0.000	0.000	0.000	0.000	0.000	0.000	0.000	0.025	0.035	0.072	0.073	3.743	0.018	0.003	316	2384	100	36	1420	1456	51	1464	1515	Error	Error	-5.302	36	1420	51	1464	108643	897893	0.118	4.244	0	0	0
1	6	7	"A38"	"A38"	6280	64425	100	331	347	141	40	297	297	345	500	144	0	0	0	3384	3536	1384	39	1395	1395	1530	1185	77	70	39	0	0.000	0.000	0.000	0.000	0.000	0.000	0.000	0.000	0.000	0.000	0.000	0.000	0.000	0.000	0.017	0.023	0.061	0.058	4.046	0.012	0.004	316	2384	100	34	1989	2023	50	2141	2191	Error	Error	-5.870	34	1989	50	2141	109752	1117249	0.004	1.693	0	0	0
1	7	7	"A39"	"A39"	6580	64415	100	307	328	155	47	298	298	349	482	138	0	0	0	2558	2492	631	25	1303	1303	1321	264	19	89	83	0	0.000	0.000	0.000	0.000	0.000	0.000	0.000	0.000	0.000	0.000	0.000	0.000	0.000	0.000	0.007	0.025	0.102	0.101	4.083	0.016	0.004	316	2384	100	9	1255	1264	30	1189	1219	Error	Error	-7.124	9	1255	30	1189	103650	787424	-0.044	4.436	0	0	0
1	8	7	"A39"	"A39"	6875	64425	100	311	346	281	81	298	298	361	700	193	1	0	0	2362	2374	799	33	1364	1364	1421	382	26	73	62	0	0.000	0.000	0.000	0.000	0.000	0.000	0.000	0.000	0.000	0.000	0.000	0.000	0.000	0.000	0.013	0.048	0.125	0.123	4.662	2.356	0.110	316	2384	100	13	998	1011	48	1010	1058	Error	Error	-6.262	13	998	48	1010	109190	750060	-0.021	2.495	0	0	0
1	9	7	"A39"	"A39"	7175	64425	100	289	323	199	61	290	290	398	784	196	0	0	0	2236	2202	715	32	1306	1306	1454	1267	87	33	1	0	0.000	0.000	0.000	0.000	0.000	0.000	0.000	0.000	0.000	0.000	0.000	0.000	0.000	0.000	-0.001	0.037	0.131	0.133	5.488	0.182	0.033	316	2384	100	-1	930	929	33	896	929	Error	Error	Error	-1	930	33	896	102016	695807	-0.096	0.590	0	0	0
1	10	7	"A40"	"A40"	7490	64420	100	339	355	184	51	304	304	1063	6276	590	0	0	0	2819	2870	726	25	1357	1357	2265	6727	296	0	0	0	0.000	0.000	0.000	0.000	0.000	0.000	0.000	0.000	0.000	0.000	0.000	0.000	0.000	0.000	0.024	0.034	0.081	0.073	3.645	0.036	0.004	316	2384	100	35	1462	1497	51	1513	1564	Error	Error	-5.384	35	1462	51	1513	112290	906956	-0.113	0.090	0	0	0
1	11	7	"A40"	"A40"	7775	64420	100	302	329	213	64	290	290	340	454	133	1	0	0	2967	2919	966	33	1331	1331	1382	415	30	88	81	0	0.000	0.000	0.000	0.000	0.000	0.000	0.000	0.000	0.000	0.000	0.000	0.000	0.000	0.000	0.007	0.025	0.067	0.060	4.004	0.092	0.025	316	2384	100	12	1636	1648	39	1588	1627	Error	Error	-7.091	12	1636	39	1588	103881	922535	-0.024	3.704	0	0	0
1	12	7	"A40"	"A40"	8075	64420	100	328	360	214	59	294	294	351	741	211	0	0	0	2707	2757	758	27	1339	1339	1385	348	25	92	83	0	0.000	0.000	0.000	0.000	0.000	0.000	0.000	0.000	0.000	0.000	0.000	0.000	0.000	0.000	0.025	0.047	0.090	0.093	3.660	0.041	0.012	316	2384	100	34	1368	1402	66	1418	1484	Error	Error	-5.330	34	1368	66	1418	113817	871221	0.012	3.943	0	0	0
1	13	7	"A41"	"A41"	8380	64420	100	324	332	150	45	293	293	325	301	92	6	0	0	2374	2426	803	33	1367	1367	1388	263	18	81	70	0	0.000	0.000	0.000	0.000	0.000	0.000	0.000	0.000	0.000	0.000	0.000	0.000	0.000	0.000	0.031	0.037	0.088	0.098	3.966	0.052	0.002	316	2384	100	31	1007	1038	39	1059	1098	Error	Error	-5.022	31	1007	39	1059	104781	766627	0.023	3.947	0	0	0
1	14	7	"A41"	"A41"	8680	64420	100	339	374	250	66	302	302	364	607	166	2	1	0	2626	2756	858	31	1404	1404	1443	372	25	90	75	0	0.000	0.000	0.000	0.000	0.000	0.000	0.000	0.000	0.000	0.000	0.000	0.000	0.000	0.000	0.030	0.053	0.117	0.102	3.748	0.059	0.001	316	2384	100	37	1222	1259	72	1352	1424	Error	Error	-5.046	37	1222	72	1352	118229	870956	0.016	3.530	0	0	0
1	15	7	"A41"	"A41"	8970	64420	100	343	387	294	75	305	305	366	549	150	3	0	0	2710	2977	1652	55	1446	1446	1543	603	39	74	52	0	0.000	0.000	0.000	0.000	0.000	0.000	0.000	0.000	0.000	0.000	0.000	0.000	0.000	0.000	0.030	0.054	0.099	0.099	4.937	0.159	0.065	316	2384	100	38	1264	1302	82	1531	1613	Error	Error	-5.056	38	1264	82	1531	122234	940613	0.038	2.378	0	0	0
1	16	7	"A42"	"A42"	9280	64415	100	365	374	162	43	292	292	339	610	179	0	0	0	4668	4544	1401	30	1404	1404	1454	443	30	94	91	0	0.000	0.000	0.000	0.000	0.000	0.000	0.000	0.000	0.000	0.000	0.000	0.000	0.000	0.000	0.022	0.026	0.041	0.038	3.126	0.020	0.015	316	2384	100	73	3264	3337	82	3140	3222	Error	Error	-5.483	73	3264	82	3140	118321	1435947	0.057	6.975	0	0	0
1	17	7	"A42"	"A42"	9575	64410	100	389	474	627	132	302	302	327	203	62	25	7	0	3794	3885	1031	26	1376	1376	1412	292	20	99	97	0	0.000	0.000	0.000	0.000	0.000	0.000	0.000	0.000	0.000	0.000	0.000	0.000	0.000	0.000	0.036	0.069	0.062	0.061	3.139	0.076	0.054	316	2384	100	87	2418	2505	172	2509	2681	Error	Error	-4.797	87	2418	172	2509	149679	1227607	0.724	8.469	0	0	0
1	18	7	"A42"	"A42"	9880	64415	100	356	385	231	60	301	301	326	203	62	19	2	0	4550	4517	1365	30	1459	1459	1525	764	50	93	86	0	0.000	0.000	0.000	0.000	0.000	0.000	0.000	0.000	0.000	0.000	0.000	0.000	0.000	0.000	0.018	0.027	0.045	0.042	3.312	0.055	0.147	316	2384	100	55	3091	3146	84	3058	3142	Error	Error	-5.812	55	3091	84	3058	121578	1427376	0.291	3.916	0	0	0
1	1	8	"A43"	"A43"	4780	64730	100	324	576	2681	465	288	288	319	274	85	10	2	0	2383	2453	1061	43	1300	1300	1315	278	21	70	66	0	0.000	0.000	0.000	0.000	0.000	0.000	0.000	0.000	0.000	0.000	0.000	0.000	0.000	0.000	0.033	0.250	0.119	0.137	5.632	5.551	0.048	316	2384	100	36	1083	1119	288	1153	1441	Error	Error	-4.911	36	1083	288	1153	182160	775250	0.938	4.094	0	0	0
1	2	8	"A43"	"A43"	5080	64725	100	302	345	317	91	283	283	320	257	80	8	0	0	2605	2664	837	31	1297	1297	1330	366	27	89	74	0	0.000	0.000	0.000	0.000	0.000	0.000	0.000	0.000	0.000	0.000	0.000	0.000	0.000	0.000	0.015	0.045	0.099	0.092	4.846	0.132	0.082	316	2384	100	19	1308	1327	62	1367	1429	Error	Error	-6.105	19	1308	62	1367	109167	841868	0.097	3.645	0	0	0
1	3	8	"A43"	"A43"	5380	64720	100	325	426	522	122	287	287	331	400	120	6	3	0	2471	2819	2190	77	1338	1338	1392	752	54	70	30	0	0.000	0.000	0.000	0.000	0.000	0.000	0.000	0.000	0.000	0.000	0.000	0.000	0.000	0.000	0.034	0.094	0.120	0.115	3.892	0.195	0.278	316	2384	100	38	1133	1171	139	1481	1620	Error	Error	-4.898	38	1133	139	1481	134553	890819	0.238	1.898	0	0	0
1	4	8	"A44"	"A44"	5680	64725	100	325	361	252	69	289	289	336	452	134	3	0	0	2542	2506	655	26	1338	1338	1383	312	22	88	80	0	0.000	0.000	0.000	0.000	0.000	0.000	0.000	0.000	0.000	0.000	0.000	0.000	0.000	0.000	0.030	0.062	0.123	0.141	4.239	0.222	0.203	316	2384	100	36	1204	1240	72	1168	1240	Error	Error	-5.064	36	1204	72	1168	114156	791749	0.055	3.599	0	0	0
1	5	8	"A44"	"A44"	5980	64725	100	329	345	155	44	288	288	326	304	93	6	0	0	2256	2324	618	26	1320	1320	1366	338	24	88	70	0	0.000	0.000	0.000	0.000	0.000	0.000	0.000	0.000	0.000	0.000	0.000	0.000	0.000	0.000	0.044	0.057	0.135	0.121	4.069	0.043	0.005	316	2384	100	41	936	977	57	1004	1061	Error	Error	-4.513	41	936	57	1004	108887	734266	0.063	2.834	0	0	0
1	6	8	"A44"	"A44"	6285	64725	100	348	398	283	71	291	291	454	2340	515	0	0	0	2715	2807	780	27	1334	1334	1420	436	30	93	79	0	0.000	0.000	0.000	0.000	0.000	0.000	0.000	0.000	0.000	0.000	0.000	0.000	0.000	0.000	0.041	0.073	0.101	0.098	3.645	0.067	0.018	316	2384	100	57	1381	1438	107	1473	1580	Error	Error	-4.599	57	1381	107	1473	125866	886929	-0.024	3.181	0	0	0
1	7	8	"A45"	"A45"	6580	64725	100	293	335	308	91	281	281	315	271	86	6	1	0	2332	2293	648	28	1284	1284	1309	265	20	83	75	0	0.000	0.000	0.000	0.000	0.000	0.000	0.000	0.000	0.000	0.000	0.000	0.000	0.000	0.000	0.011	0.054	0.125	0.104	4.737	0.067	0.008	316	2384	100	12	1048	1060	54	1009	1063	Error	Error	-6.448	12	1048	54	1009	105775	724668	0.074	3.713	0	0	0
1	8	8	"A45"	"A45"	6885	64720	100	297	328	162	49	291	291	355	630	177	0	0	0	2832	2772	759	27	1313	1313	1345	298	22	91	87	0	0.000	0.000	0.000	0.000	0.000	0.000	0.000	0.000	0.000	0.000	0.000	0.000	0.000	0.000	0.004	0.025	0.092	0.080	4.319	-0.001	0.000	316	2384	100	6	1519	1525	37	1459	1496	Error	Error	-7.984	6	1519	37	1459	103773	876053	-0.043	4.789	0	0	0
1	9	8	"A45"	"A45"	7180	64720	100	332	352	151	42	304	304	652	3668	562	0	0	0	2539	2575	819	31	1339	1339	1914	4571	238	0	0	0	0.000	0.000	0.000	0.000	0.000	0.000	0.000	0.000	0.000	0.000	0.000	0.000	0.000	0.000	0.023	0.039	0.116	0.107	4.644	0.220	0.242	316	2384	100	28	1200	1228	48	1236	1284	Error	Error	-5.421	28	1200	48	1236	111136	813745	-0.082	0.145	0	0	0
1	10	8	"A47"	"A47"	7485	64720	100	326	346	159	45	294	294	356	861	241	0	0	0	2326	2332	587	25	1314	1314	1347	366	27	87	68	0	0.000	0.000	0.000	0.000	0.000	0.000	0.000	0.000	0.000	0.000	0.000	0.000	0.000	0.000	0.032	0.051	0.130	0.114	4.010	0.050	0.018	316	2384	100	32	1012	1044	52	1018	1070	Error	Error	-4.983	32	1012	52	1018	109395	736916	-0.012	2.691	0	0	0
1	11	8	"A47"	"A47"	7775	64720	100	334	360	193	53	301	301	346	393	113	4	0	0	2486	2502	649	25	1322	1322	1353	304	22	91	78	0	0.000	0.000	0.000	0.000	0.000	0.000	0.000	0.000	0.000	0.000	0.000	0.000	0.000	0.000	0.028	0.050	0.118	0.108	3.506	0.026	0.006	316	2384	100	33	1164	1197	59	1180	1239	Error	Error	-5.140	33	1164	59	1180	113643	790487	0.036	3.780	0	0	0
1	12	8	"A47"	"A47"	8075	64720	100	350	662	2351	355	296	296	332	277	83	18	5	0	2245	2358	674	28	1351	1351	1384	319	23	91	71	0	0.000	0.000	0.000	0.000	0.000	0.000	0.000	0.000	0.000	0.000	0.000	0.000	0.000	0.000	0.060	0.363	0.159	0.155	4.649	6.927	0.035	316	2384	100	54	894	948	366	1007	1373	Error	Error	-4.049	54	894	366	1007	209190	744992	1.191	3.053	0	0	0
1	13	8	"A48"	"A48"	8385	64720	100	327	348	173	49	296	296	409	1721	420	0	0	0	3213	3143	1040	33	1353	1353	1393	714	51	83	67	0	0.000	0.000	0.000	0.000	0.000	0.000	0.000	0.000	0.000	0.000	0.000	0.000	0.000	0.000	0.017	0.029	0.066	0.065	3.977	0.024	0.005	316	2384	100	31	1860	1891	52	1790	1842	Error	Error	-5.907	31	1860	52	1790	109862	993284	-0.035	2.451	0	0	0
1	14	8	"A48"	"A48"	8675	64720	100	327	345	155	44	297	297	351	513	146	0	0	0	3561	3594	1026	28	1387	1387	1460	965	66	89	60	0	0.000	0.000	0.000	0.000	0.000	0.000	0.000	0.000	0.000	0.000	0.000	0.000	0.000	0.000	0.014	0.022	0.052	0.059	4.316	0.010	0.001	316	2384	100	30	2174	2204	48	2207	2255	Error	Error	-6.179	30	2174	48	2207	108928	1135687	-0.012	2.211	0	0	0
1	15	8	"A48"	"A48"	8980	64715	100	364	444	688	154	303	303	374	1374	367	0	0	0	5114	5127	1318	25	1416	1416	1494	586	39	96	93	0	0.000	0.000	0.000	0.000	0.000	0.000	0.000	0.000	0.000	0.000	0.000	0.000	0.000	0.000	0.016	0.038	0.038	0.035	3.702	0.038	0.022	316	2384	100	61	3698	3759	141	3711	3852	Error	Error	-5.922	61	3698	141	3711	140335	1620208	0.051	6.200	0	0	0
1	16	8	"A49"	"A49"	9280	64715	100	335	375	247	65	298	298	359	860	239	0	0	0	3389	3950	2180	55	1413	1413	1461	384	26	77	71	0	0.000	0.000	0.000	0.000	0.000	0.000	0.000	0.000	0.000	0.000	0.000	0.000	0.000	0.000	0.019	0.030	0.054	0.063	5.860	0.020	0.010	316	2384	100	37	1976	2013	77	2537	2614	Error	Error	-5.739	37	1976	77	2537	118522	1248294	0.019	6.482	0	0	0
1	17	8	"A49"	"A49"	9575	64715	100	329	355	162	45	304	304	377	870	230	0	0	0	3608	3692	1361	36	1388	1388	1413	323	22	91	88	0	0.000	0.000	0.000	0.000	0.000	0.000	0.000	0.000	0.000	0.000	0.000	0.000	0.000	0.000	0.011	0.022	0.068	0.060	3.979	0.021	0.000	316	2384	100	25	2220	2245	51	2304	2355	Error	Error	-6.472	25	2220	51	2304	112230	1166619	-0.025	7.056	0	0	0
1	18	8	"A49"	"A49"	9880	64715	100	352	378	183	48	299	299	320	237	74	15	2	0	4157	4136	1414	34	1416	1416	1463	386	26	91	89	0	0.000	0.000	0.000	0.000	0.000	0.000	0.000	0.000	0.000	0.000	0.000	0.000	0.000	0.000	0.019	0.029	0.051	0.051	3.652	0.023	0.038	316	2384	100	53	2741	2794	79	2720	2799	Error	Error	-5.693	53	2741	79	2720	119535	1306872	0.245	6.925	0	0	0
1	1	9	"A50"	"A50"	4785	65020	100	318	340	158	46	292	292	381	1048	275	0	0	0	2802	2644	964	36	1270	1270	1421	2121	149	22	0	0	0.000	0.000	0.000	0.000	0.000	0.000	0.000	0.000	0.000	0.000	0.000	0.000	0.000	0.000	0.017	0.035	0.091	0.090	5.046	0.031	0.008	316	2384	100	26	1532	1558	48	1374	1422	Error	Error	-5.881	26	1532	48	1374	107589	835478	-0.039	0.577	0	0	0
1	2	9	"A50"	"A50"	5080	65025	100	309	332	169	50	292	292	323	244	75	6	1	0	2912	2733	931	34	1290	1290	1334	342	25	80	74	0	0.000	0.000	0.000	0.000	0.000	0.000	0.000	0.000	0.000	0.000	0.000	0.000	0.000	0.000	0.010	0.028	0.078	0.081	4.382	0.012	0.003	316	2384	100	17	1622	1639	40	1443	1483	Error	Error	-6.576	17	1622	40	1443	105029	863634	0.037	4.091	0	0	0
1	3	9	"A50"	"A50"	5380	65025	100	320	475	1223	257	298	298	372	1180	317	1	1	0	2728	2632	797	30	1324	1324	1367	357	26	80	76	0	0.000	0.000	0.000	0.000	0.000	0.000	0.000	0.000	0.000	0.000	0.000	0.000	0.000	0.000	0.016	0.135	0.109	0.131	5.813	6.219	0.062	316	2384	100	22	1404	1426	177	1308	1485	Error	Error	-5.996	22	1404	177	1308	150154	831584	0.087	3.543	0	0	0
1	4	9	"A51"	"A51"	5680	65020	100	283	309	150	48	303	303	362	558	154	0	0	0	2475	2483	815	32	1365	1365	1441	956	66	58	17	0	0.000	0.000	0.000	0.000	0.000	0.000	0.000	0.000	0.000	0.000	0.000	0.000	0.000	0.000	-0.018	0.005	0.117	0.121	4.609	0.029	0.003	316	2384	100	-20	1110	1090	6	1118	1124	Error	Error	Error	-20	1110	6	1118	97622	784549	-0.095	1.090	0	0	0
1	5	9	"A51"	"A51"	5980	65020	100	385	425	400	94	309	309	381	914	239	0	0	0	4247	4435	1690	38	1426	1426	1509	513	33	94	85	0	0.000	0.000	0.000	0.000	0.000	0.000	0.000	0.000	0.000	0.000	0.000	0.000	0.000	0.000	0.027	0.039	0.052	0.046	3.701	0.032	0.008	316	2384	100	76	2821	2897	116	3009	3125	Error	Error	-5.214	76	2821	116	3009	134314	1401387	0.048	5.704	0	0	0
1	6	9	"A51"	"A51"	6280	65020	100	307	325	147	45	299	299	337	370	109	2	0	0	2548	2517	699	27	1389	1389	1432	357	24	86	68	0	0.000	0.000	0.000	0.000	0.000	0.000	0.000	0.000	0.000	0.000	0.000	0.000	0.000	0.000	0.007	0.023	0.084	0.088	4.723	0.050	0.003	316	2384	100	8	1159	1167	26	1128	1154	Error	Error	-7.179	8	1159	26	1128	102599	795387	-0.032	3.039	0	0	0
1	7	9	"A52"	"A52"	6580	65020	100	349	363	163	44	307	307	399	1221	306	0	0	0	2485	2416	727	30	1364	1364	1430	378	26	79	69	0	0.000	0.000	0.000	0.000	0.000	0.000	0.000	0.000	0.000	0.000	0.000	0.000	0.000	0.000	0.037	0.053	0.107	0.127	4.014	12.495	0.017	316	2384	100	42	1121	1163	56	1052	1108	Error	Error	-4.738	42	1121	56	1052	114860	763484	-0.029	2.608	0	0	0
1	8	9	"A52"	"A52"	6885	65020	100	325	342	149	43	298	298	377	1189	315	0	0	0	3402	3529	1183	33	1339	1339	1408	498	35	93	82	0	0.000	0.000	0.000	0.000	0.000	0.000	0.000	0.000	0.000	0.000	0.000	0.000	0.000	0.000	0.013	0.020	0.055	0.047	3.900	0.042	0.007	316	2384	100	27	2063	2090	44	2190	2234	Error	Error	-6.256	27	2063	44	2190	108135	1115210	-0.029	4.259	0	0	0
1	9	9	"A52"	"A52"	7175	65020	100	335	421	583	138	305	305	411	1609	391	1	0	0	2649	2776	912	32	1372	1372	1450	655	45	80	45	0	0.000	0.000	0.000	0.000	0.000	0.000	0.000	0.000	0.000	0.000	0.000	0.000	0.000	0.000	0.023	0.083	0.099	0.099	4.304	0.050	0.008	316	2384	100	30	1277	1307	116	1404	1520	Error	Error	-5.412	30	1277	116	1404	133122	877266	0.006	2.024	0	0	0
1	10	9	"A53"	"A53"	7485	65020	100	333	372	307	82	295	295	365	1395	382	0	0	0	2748	2884	981	34	1357	1357	1388	375	27	87	75	0	0.000	0.000	0.000	0.000	0.000	0.000	0.000	0.000	0.000	0.000	0.000	0.000	0.000	0.000	0.027	0.050	0.087	0.088	4.599	0.018	0.004	316	2384	100	38	1391	1429	77	1527	1604	Error	Error	-5.194	38	1391	77	1527	117574	911371	0.005	3.989	0	0	0
1	11	9	"A53"	"A53"	7775	65020	100	322	361	259	71	304	304	441	2082	472	0	0	0	2999	3219	1240	38	1366	1366	1449	610	42	81	61	0	0.000	0.000	0.000	0.000	0.000	0.000	0.000	0.000	0.000	0.000	0.000	0.000	0.000	0.000	0.011	0.031	0.065	0.069	4.091	5.577	0.044	316	2384	100	18	1633	1651	57	1853	1910	Error	Error	-6.503	18	1633	57	1853	114002	1017252	-0.038	2.902	0	0	0
1	12	9	"A53"	"A53"	8075	65025	100	315	357	235	65	296	296	324	223	68	15	4	0	2099	2149	564	26	1312	1312	1354	327	24	84	63	0	0.000	0.000	0.000	0.000	0.000	0.000	0.000	0.000	0.000	0.000	0.000	0.000	0.000	0.000	0.024	0.073	0.152	0.150	3.931	0.094	0.038	316	2384	100	19	787	806	61	837	898	Error	Error	-5.372	19	787	61	837	112869	679222	0.148	2.431	0	0	0
1	13	9	"A54"	"A54"	8380	65020	100	329	351	151	43	300	300	345	413	119	1	0	0	3216	3224	1174	36	1347	1347	1381	359	25	85	79	0	0.000	0.000	0.000	0.000	0.000	0.000	0.000	0.000	0.000	0.000	0.000	0.000	0.000	0.000	0.016	0.027	0.062	0.065	4.448	0.020	0.009	316	2384	100	29	1869	1898	51	1877	1928	Error	Error	-6.010	29	1869	51	1877	110927	1018750	0.015	5.134	0	0	0
1	14	9	"A54"	"A54"	8675	65020	100	313	328	148	45	297	297	364	912	250	0	0	0	2587	2603	717	27	1339	1339	1374	309	22	91	83	0	0.000	0.000	0.000	0.000	0.000	0.000	0.000	0.000	0.000	0.000	0.000	0.000	0.000	0.000	0.013	0.025	0.084	0.077	3.807	0.051	0.014	316	2384	100	16	1248	1264	31	1264	1295	Error	Error	-6.285	16	1248	31	1264	103610	822495	-0.039	3.977	0	0	0
1	15	9	"A54"	"A54"	8975	65020	100	340	362	170	46	314	314	397	804	202	0	0	0	4116	3871	1423	36	1413	1413	1476	437	29	85	79	0	0.000	0.000	0.000	0.000	0.000	0.000	0.000	0.000	0.000	0.000	0.000	0.000	0.000	0.000	0.010	0.020	0.052	0.053	4.996	0.064	0.026	316	2384	100	26	2703	2729	48	2458	2506	Error	Error	-6.700	26	2703	48	2458	114266	1223238	-0.044	5.481	0	0	0
1	16	9	"A55"	"A55"	9285	65015	100	344	405	458	113	313	313	376	606	161	1	0	0	4441	4301	1421	33	1476	1476	1755	1114	63	85	69	0	0.000	0.000	0.000	0.000	0.000	0.000	0.000	0.000	0.000	0.000	0.000	0.000	0.000	0.000	0.010	0.033	0.052	0.050	3.927	0.017	0.006	316	2384	100	31	2965	2996	92	2825	2917	Error	Error	-6.580	31	2965	92	2825	128094	1359088	0.048	2.285	0	0	0
1	17	9	"A55"	"A55"	9575	65015	100	345	393	534	135	292	292	350	740	211	0	0	0	4139	4140	1646	39	1375	1375	1447	1209	83	89	67	0	0.000	0.000	0.000	0.000	0.000	0.000	0.000	0.000	0.000	0.000	0.000	0.000	0.000	0.000	0.019	0.037	0.054	0.045	3.183	0.125	0.031	316	2384	100	53	2764	2817	101	2765	2866	Error	Error	-5.705	53	2764	101	2765	124289	1308099	0.058	2.227	0	0	0
1	18	9	"A55"	"A55"	9880	65015	100	371	390	173	44	301	301	334	286	85	12	2	0	4685	4537	1122	24	1398	1398	1430	342	23	97	94	0	0.000	0.000	0.000	0.000	0.000	0.000	0.000	0.000	0.000	0.000	0.000	0.000	0.000	0.000	0.021	0.028	0.042	0.038	3.936	0.022	0.048	316	2384	100	70	3287	3357	89	3139	3228	Error	Error	-5.553	70	3287	89	3139	123202	1433682	0.196	9.085	0	0	0
1	1	10	"A56"	"A56"	4775	65310	100	371	399	190	47	290	290	329	407	123	6	0	0	2605	2803	979	34	1298	1298	1332	300	22	92	84	0	0.000	0.000	0.000	0.000	0.000	0.000	0.000	0.000	0.000	0.000	0.000	0.000	0.000	0.000	0.062	0.072	0.105	0.106	3.833	0.067	0.055	316	2384	100	81	1307	1388	109	1505	1614	Error	Error	-4.012	81	1307	109	1505	125980	885601	0.172	4.903	0	0	0
1	2	10	"A56"	"A56"	5080	65310	100	365	381	180	47	299	299	329	286	86	12	0	0	3258	3328	976	29	1305	1305	1380	821	59	93	65	0	0.000	0.000	0.000	0.000	0.000	0.000	0.000	0.000	0.000	0.000	0.000	0.000	0.000	0.000	0.034	0.041	0.072	0.066	3.088	0.036	0.011	316	2384	100	66	1953	2019	82	2023	2105	Error	Error	-4.887	66	1953	82	2023	120545	1051602	0.182	2.373	0	0	0
1	3	10	"A56"	"A56"	5375	65310	100	385	427	216	50	294	294	337	403	119	11	0	0	3072	3488	1603	45	1312	1312	1345	528	39	91	79	0	0.000	0.000	0.000	0.000	0.000	0.000	0.000	0.000	0.000	0.000	0.000	0.000	0.000	0.000	0.052	0.061	0.106	0.088	4.146	0.064	0.093	316	2384	100	91	1760	1851	133	2176	2309	Error	Error	-4.274	91	1760	133	2176	135025	1102172	0.223	4.059	0	0	0
1	4	10	"A57"	"A57"	5680	65315	100	290	309	143	46	286	286	326	311	95	4	0	0	2672	2555	828	32	1260	1260	1296	370	28	80	72	0	0.000	0.000	0.000	0.000	0.000	0.000	0.000	0.000	0.000	0.000	0.000	0.000	0.000	0.000	0.003	0.018	0.089	0.080	4.520	0.134	0.056	316	2384	100	4	1412	1416	23	1295	1318	Error	Error	-8.464	4	1412	23	1295	97615	807528	-0.055	3.403	0	0	0
1	5	10	"A57"	"A57"	5975	65315	100	301	319	160	50	294	294	321	239	74	7	0	0	2729	2662	731	27	1251	1251	1272	264	20	89	85	0	0.000	0.000	0.000	0.000	0.000	0.000	0.000	0.000	0.000	0.000	0.000	0.000	0.000	0.000	0.005	0.018	0.070	0.075	4.334	0.032	0.014	316	2384	100	7	1478	1485	25	1411	1436	Error	Error	-7.722	7	1478	25	1411	100654	841294	-0.008	5.265	0	0	0
1	6	10	"A57"	"A57"	6275	65320	100	297	314	142	45	286	286	315	253	80	6	0	0	2748	2649	775	29	1257	1257	1286	300	23	86	81	0	0.000	0.000	0.000	0.000	0.000	0.000	0.000	0.000	0.000	0.000	0.000	0.000	0.000	0.000	0.007	0.020	0.091	0.077	3.951	0.019	0.002	316	2384	100	11	1491	1502	28	1392	1420	Error	Error	-7.083	11	1491	28	1392	99183	837051	-0.004	4.543	0	0	0
1	7	10	"A58"	"A58"	6590	65320	100	334	347	157	45	301	301	357	714	200	0	0	0	3431	3479	1187	34	1300	1300	1390	1398	100	75	28	0	0.000	0.000	0.000	0.000	0.000	0.000	0.000	0.000	0.000	0.000	0.000	0.000	0.000	0.000	0.015	0.021	0.053	0.056	3.898	0.018	0.011	316	2384	100	33	2131	2164	46	2179	2225	Error	Error	-6.013	33	2131	46	2179	109780	1099405	-0.014	1.494	0	0	0
1	8	10	"A58"	"A58"	6880	65320	100	301	352	315	89	281	281	304	159	52	18	6	0	2844	2857	727	25	1259	1259	1282	287	22	95	91	0	0.000	0.000	0.000	0.000	0.000	0.000	0.000	0.000	0.000	0.000	0.000	0.000	0.000	0.000	0.013	0.044	0.071	0.065	4.582	0.030	0.013	316	2384	100	20	1585	1605	71	1598	1669	Error	Error	-6.308	20	1585	71	1598	111357	902832	0.302	5.488	0	0	0
1	9	10	"A58"	"A58"	7175	65320	100	325	379	356	93	291	291	336	437	130	4	1	0	3928	4002	2033	50	1311	1311	1361	456	33	82	75	0	0.000	0.000	0.000	0.000	0.000	0.000	0.000	0.000	0.000	0.000	0.000	0.000	0.000	0.000	0.013	0.033	0.056	0.062	5.920	0.026	0.030	316	2384	100	34	2617	2651	88	2691	2779	Error	Error	-6.266	34	2617	88	2691	119716	1264671	0.098	5.792	0	0	0
1	10	10	"A59"	"A59"	7485	65315	100	308	333	157	47	283	283	326	467	143	1	0	0	2526	2484	760	30	1305	1305	1331	284	21	85	79	0	0.000	0.000	0.000	0.000	0.000	0.000	0.000	0.000	0.000	0.000	0.000	0.000	0.000	0.000	0.020	0.042	0.103	0.094	4.052	0.045	0.029	316	2384	100	25	1221	1246	50	1179	1229	Error	Error	-5.610	25	1221	50	1179	105136	784846	0.015	4.060	0	0	0
1	11	10	"A59"	"A59"	7770	65320	100	298	319	147	46	291	291	319	203	63	13	0	0	2376	2328	695	29	1296	1296	1335	336	25	80	69	0	0.000	0.000	0.000	0.000	0.000	0.000	0.000	0.000	0.000	0.000	0.000	0.000	0.000	0.000	0.006	0.027	0.114	0.100	4.404	0.009	0.001	316	2384	100	7	1080	1087	28	1032	1060	Error	Error	-7.269	7	1080	28	1032	100666	735592	0.000	2.955	0	0	0
1	12	10	"A59"	"A59"	8080	65320	100	336	355	240	67	292	292	321	208	64	16	2	0	2260	2405	678	28	1270	1270	1302	304	23	92	80	0	0.000	0.000	0.000	0.000	0.000	0.000	0.000	0.000	0.000	0.000	0.000	0.000	0.000	0.000	0.044	0.056	0.106	0.102	3.495	0.034	0.008	316	2384	100	44	990	1034	63	1135	1198	Error	Error	-4.492	44	990	63	1135	112136	759851	0.163	3.628	0	0	0
1	13	10	"A60"	"A60"	8385	65315	100	287	320	217	67	289	289	334	620	185	0	0	0	2658	2616	860	32	1276	1276	1287	265	20	86	78	0	0.000	0.000	0.000	0.000	0.000	0.000	0.000	0.000	0.000	0.000	0.000	0.000	0.000	0.000	-0.001	0.023	0.092	0.089	4.946	0.075	0.002	316	2384	100	-2	1382	1380	31	1340	1371	Error	Error	Error	-2	1382	31	1340	101195	826624	-0.023	5.015	0	0	0
1	14	10	"A60"	"A60"	8680	65315	100	331	366	233	63	285	285	331	366	110	6	1	0	2523	2532	750	29	1302	1302	1316	244	18	89	83	0	0.000	0.000	0.000	0.000	0.000	0.000	0.000	0.000	0.000	0.000	0.000	0.000	0.000	0.000	0.038	0.066	0.116	0.105	4.469	0.048	0.006	316	2384	100	46	1221	1267	81	1230	1311	Error	Error	-4.730	46	1221	81	1230	115578	800190	0.096	4.984	0	0	0
1	15	10	"A60"	"A60"	8985	65315	100	335	558	2174	389	295	295	338	371	109	6	2	0	3166	3516	1479	42	1319	1319	1343	288	21	93	86	0	0.000	0.000	0.000	0.000	0.000	0.000	0.000	0.000	0.000	0.000	0.000	0.000	0.000	0.000	0.022	0.120	0.073	0.081	5.229	0.849	0.025	316	2384	100	40	1847	1887	263	2197	2460	Error	Error	-5.529	40	1847	263	2197	176412	1111189	0.593	7.545	0	0	0
1	16	10	"A61"	"A61"	9285	65320	100	320	351	166	47	306	306	344	423	122	2	0	0	3814	3550	1359	38	1413	1413	1504	502	33	78	73	0	0.000	0.000	0.000	0.000	0.000	0.000	0.000	0.000	0.000	0.000	0.000	0.000	0.000	0.000	0.006	0.021	0.065	0.067	4.366	0.018	0.019	316	2384	100	14	2401	2415	45	2137	2182	Error	Error	-7.422	14	2401	45	2137	111045	1121833	0.017	4.076	0	0	0
1	17	10	"A61"	"A61"	9585	65320	100	325	428	1137	265	301	301	335	456	136	2	1	0	3133	3087	707	22	1403	1403	1472	424	28	94	87	0	0.000	0.000	0.000	0.000	0.000	0.000	0.000	0.000	0.000	0.000	0.000	0.000	0.000	0.000	0.014	0.075	0.082	0.069	4.134	0.370	0.022	316	2384	100	24	1730	1754	127	1684	1811	Error	Error	-6.172	24	1730	127	1684	135150	975376	0.204	3.809	0	0	0
1	18	10	"A61"	"A61"	9885	65320	100	319	352	226	64	301	301	337	263	78	8	0	0	2535	2620	604	23	1365	1365	1398	293	20	95	88	0	0.000	0.000	0.000	0.000	0.000	0.000	0.000	0.000	0.000	0.000	0.000	0.000	0.000	0.000	0.015	0.041	0.091	0.083	3.463	0.038	0.019	316	2384	100	18	1170	1188	51	1255	1306	Error	Error	-6.022	18	1170	51	1255	111364	827824	0.057	4.171	0	0	0
1	1	11	"A62"	"A62"	4780	65625	100	299	317	148	46	290	290	334	442	132	0	0	0	2060	2011	620	30	1255	1255	1274	291	22	72	60	0	0.000	0.000	0.000	0.000	0.000	0.000	0.000	0.000	0.000	0.000	0.000	0.000	0.000	0.000	0.011	0.036	0.166	0.173	4.212	0.157	0.010	316	2384	100	9	805	814	27	756	783	Error	Error	-6.483	9	805	27	756	100098	635318	-0.038	2.533	0	0	0
1	2	11	"A62"	"A62"	5075	65625	100	287	328	200	60	297	297	320	203	63	13	2	0	1988	2034	659	32	1264	1264	1285	256	19	73	59	0	0.000	0.000	0.000	0.000	0.000	0.000	0.000	0.000	0.000	0.000	0.000	0.000	0.000	0.000	-0.014	0.040	0.157	0.161	5.433	0.015	0.001	316	2384	100	-10	724	714	31	770	801	Error	Error	Error	-10	724	31	770	103541	642716	0.039	2.926	0	0	0
1	3	11	"A62"	"A62"	5375	65625	100	297	313	141	45	283	283	305	173	56	16	1	0	1886	1878	535	28	1247	1247	1279	393	30	62	41	0	0.000	0.000	0.000	0.000	0.000	0.000	0.000	0.000	0.000	0.000	0.000	0.000	0.000	0.000	0.022	0.048	0.180	0.178	5.662	-0.003	0.000	316	2384	100	14	639	653	30	631	661	Error	Error	-5.512	14	639	30	631	99000	593570	0.046	1.524	0	0	0
1	4	11	"A63"	"A63"	5690	65625	100	311	350	193	55	284	284	339	677	199	0	0	0	2410	2370	625	26	1270	1270	1325	1272	96	43	0	0	0.000	0.000	0.000	0.000	0.000	0.000	0.000	0.000	0.000	0.000	0.000	0.000	0.000	0.000	0.024	0.060	0.147	0.135	5.174	0.057	0.004	316	2384	100	27	1140	1167	66	1100	1166	Error	Error	-5.400	27	1140	66	1100	110516	748919	0.016	0.822	0	0	0
1	5	11	"A63"	"A63"	5980	65625	100	336	344	154	44	287	287	309	191	61	18	3	0	2341	2388	736	30	1268	1268	1301	488	37	82	57	0	0.000	0.000	0.000	0.000	0.000	0.000	0.000	0.000	0.000	0.000	0.000	0.000	0.000	0.000	0.046	0.051	0.124	0.115	3.531	0.035	0.021	316	2384	100	49	1073	1122	57	1120	1177	Error	Error	-4.453	49	1073	57	1120	108751	754622	0.183	2.227	0	0	0
1	6	11	"A63"	"A63"	6285	65630	100	314	335	165	49	283	283	304	157	51	24	5	0	2120	2122	492	23	1244	1244	1268	256	20	88	76	0	0.000	0.000	0.000	0.000	0.000	0.000	0.000	0.000	0.000	0.000	0.000	0.000	0.000	0.000	0.035	0.059	0.161	0.149	3.497	0.048	0.021	316	2384	100	31	876	907	52	878	930	Error	Error	-4.821	31	876	52	878	105947	670398	0.197	3.336	0	0	0
1	7	11	"A64"	"A64"	6585	65620	100	305	328	151	46	286	286	313	229	73	12	0	0	2047	2026	539	26	1271	1271	1287	248	19	81	69	0	0.000	0.000	0.000	0.000	0.000	0.000	0.000	0.000	0.000	0.000	0.000	0.000	0.000	0.000	0.024	0.056	0.179	0.166	3.844	4.027	0.024	316	2384	100	19	776	795	42	755	797	Error	Error	-5.352	19	776	42	755	103786	640111	0.066	2.980	0	0	0
1	8	11	"A64"	"A64"	6885	65625	100	305	362	250	69	282	282	314	228	72	15	3	0	2255	2282	618	27	1274	1274	1299	280	21	89	75	0	0.000	0.000	0.000	0.000	0.000	0.000	0.000	0.000	0.000	0.000	0.000	0.000	0.000	0.000	0.023	0.079	0.148	0.131	4.392	0.079	0.027	316	2384	100	23	981	1004	80	1008	1088	Error	Error	-5.415	23	981	80	1008	114283	721243	0.211	3.511	0	0	0
1	9	11	"A64"	"A64"	7185	65620	100	310	356	286	80	283	283	309	205	66	18	4	0	2473	2629	1539	58	1266	1266	1285	272	21	94	85	0	0.000	0.000	0.000	0.000	0.000	0.000	0.000	0.000	0.000	0.000	0.000	0.000	0.000	0.000	0.022	0.054	0.102	0.089	4.040	0.099	0.148	316	2384	100	27	1207	1234	73	1363	1436	Error	Error	-5.482	27	1207	73	1363	112614	830801	0.229	4.941	0	0	0
1	10	11	"A65"	"A65"	7490	65625	100	321	358	243	67	296	296	325	252	77	12	1	0	3612	3511	1427	40	1326	1326	1352	268	19	85	79	0	0.000	0.000	0.000	0.000	0.000	0.000	0.000	0.000	0.000	0.000	0.000	0.000	0.000	0.000	0.011	0.028	0.066	0.066	4.603	0.018	0.007	316	2384	100	25	2286	2311	62	2185	2247	Error	Error	-6.515	25	2286	62	2185	113093	1109602	0.131	8.056	0	0	0
1	11	11	"A65"	"A65"	7785	65620	100	332	347	189	54	289	289	317	197	62	15	4	0	3302	3244	1053	32	1289	1289	1323	403	30	91	83	0	0.000	0.000	0.000	0.000	0.000	0.000	0.000	0.000	0.000	0.000	0.000	0.000	0.000	0.000	0.021	0.030	0.064	0.063	3.803	0.021	0.009	316	2384	100	43	2013	2056	58	1955	2013	Error	Error	-5.549	43	2013	58	1955	109557	1025256	0.152	4.767	0	0	0
1	12	11	"A65"	"A65"	8085	65620	100	298	372	412	110	285	285	316	221	69	14	3	0	3189	3166	868	27	1295	1295	1333	334	25	96	90	0	0.000	0.000	0.000	0.000	0.000	0.000	0.000	0.000	0.000	0.000	0.000	0.000	0.000	0.000	0.007	0.046	0.075	0.058	3.644	0.104	0.107	316	2384	100	13	1894	1907	87	1871	1958	Error	Error	-7.187	13	1894	87	1871	117466	1000343	0.253	5.488	0	0	0
1	13	11	"A66"	"A66"	8390	65625	100	305	341	177	51	292	292	322	272	84	8	1	0	3188	3129	1113	35	1332	1332	1365	320	23	88	81	0	0.000	0.000	0.000	0.000	0.000	0.000	0.000	0.000	0.000	0.000	0.000	0.000	0.000	0.000	0.007	0.027	0.069	0.056	5.234	0.011	0.004	316	2384	100	13	1856	1869	49	1797	1846	Error	Error	-7.158	13	1856	49	1797	107901	988720	0.070	5.513	0	0	0
1	14	11	"A66"	"A66"	8690	65625	100	329	346	161	46	301	301	326	197	60	14	1	0	3176	3255	1215	37	1356	1356	1391	383	27	87	82	0	0.000	0.000	0.000	0.000	0.000	0.000	0.000	0.000	0.000	0.000	0.000	0.000	0.000	0.000	0.015	0.024	0.063	0.063	3.775	0.015	0.009	316	2384	100	28	1820	1848	45	1899	1944	Error	Error	-6.022	28	1820	45	1899	109400	1028648	0.102	4.867	0	0	0
1	15	11	"A66"	"A66"	8985	65620	100	335	367	391	106	294	294	319	172	53	24	4	0	2619	2641	1127	42	1360	1360	1396	326	23	87	77	0	0.000	0.000	0.000	0.000	0.000	0.000	0.000	0.000	0.000	0.000	0.000	0.000	0.000	0.000	0.033	0.057	0.128	0.123	3.629	0.134	0.195	316	2384	100	41	1259	1300	73	1281	1354	Error	Error	-4.941	41	1259	73	1281	116120	834706	0.279	3.819	0	0	0
1	16	11	"A67"	"A67"	9290	65620	100	314	507	1209	238	293	293	315	196	62	21	8	0	2560	2636	977	37	1363	1363	1408	516	36	79	57	0	0.000	0.000	0.000	0.000	0.000	0.000	0.000	0.000	0.000	0.000	0.000	0.000	0.000	0.000	0.018	0.168	0.144	0.133	4.197	0.594	0.193	316	2384	100	21	1197	1218	214	1273	1487	Error	Error	-5.833	21	1197	214	1273	160319	832860	0.980	2.380	0	0	0
1	17	11	"A67"	"A67"	9585	65615	100	363	449	643	143	309	309	380	834	219	2	1	0	2618	2629	646	24	1406	1406	1428	291	20	93	85	0	0.000	0.000	0.000	0.000	0.000	0.000	0.000	0.000	0.000	0.000	0.000	0.000	0.000	0.000	0.045	0.114	0.117	0.110	4.332	8.226	0.017	316	2384	100	54	1212	1266	140	1223	1363	Error	Error	-4.488	54	1212	140	1223	141786	830861	0.083	4.127	0	0	0
1	18	11	"A67"	"A67"	9890	65620	100	311	343	168	48	313	313	424	1868	440	0	0	0	2268	2274	488	21	1402	1402	1432	336	23	88	68	0	0.000	0.000	0.000	0.000	0.000	0.000	0.000	0.000	0.000	0.000	0.000	0.000	0.000	0.000	-0.002	0.034	0.147	0.131	4.215	13.277	0.101	316	2384	100	-2	866	864	30	872	902	Error	Error	Error	-2	866	30	872	108404	718540	-0.043	2.506	0	0	0
1	1	12	"A68"	"A68"	4785	65925	100	281	332	269	81	284	284	316	246	77	8	2	0	1797	1832	534	29	1232	1232	1252	270	21	69	51	0	0.000	0.000	0.000	0.000	0.000	0.000	0.000	0.000	0.000	0.000	0.000	0.000	0.000	0.000	-0.005	0.080	0.240	0.216	4.100	0.504	0.061	316	2384	100	-3	565	562	48	600	648	Error	Error	Error	-3	565	48	600	104774	578872	0.065	2.148	0	0	0
1	2	12	"A68"	"A68"	5090	65925	100	296	330	196	59	284	284	312	206	66	13	2	0	1948	1964	523	26	1232	1232	1248	227	18	83	68	0	0.000	0.000	0.000	0.000	0.000	0.000	0.000	0.000	0.000	0.000	0.000	0.000	0.000	0.000	0.017	0.063	0.161	0.153	4.258	0.019	0.002	316	2384	100	12	716	728	46	732	778	Error	Error	-5.899	12	716	46	732	104331	620499	0.087	3.154	0	0	0
1	3	12	"A68"	"A68"	5390	65925	100	310	328	159	48	296	296	317	172	54	19	4	0	1748	1779	412	23	1242	1242	1253	224	17	75	56	0	0.000	0.000	0.000	0.000	0.000	0.000	0.000	0.000	0.000	0.000	0.000	0.000	0.000	0.000	0.028	0.060	0.229	0.239	4.538	0.034	0.003	316	2384	100	14	506	520	32	537	569	Error	Error	-5.176	14	506	32	537	103679	562059	0.064	2.348	0	0	0
1	4	12	"A69"	"A69"	5685	65930	100	315	330	144	43	294	294	340	577	169	0	0	0	1825	1854	495	26	1269	1269	1292	282	21	69	49	0	0.000	0.000	0.000	0.000	0.000	0.000	0.000	0.000	0.000	0.000	0.000	0.000	0.000	0.000	0.038	0.062	0.174	0.169	5.214	6.930	0.030	316	2384	100	21	556	577	36	585	621	Error	Error	-4.727	21	556	36	585	104285	585768	-0.017	1.993	0	0	0
1	5	12	"A69"	"A69"	5985	65930	100	303	318	147	46	288	288	333	408	122	2	0	0	1699	1720	423	24	1244	1244	1266	264	20	66	42	0	0.000	0.000	0.000	0.000	0.000	0.000	0.000	0.000	0.000	0.000	0.000	0.000	0.000	0.000	0.033	0.063	0.215	0.208	4.386	0.800	0.023	316	2384	100	15	455	470	30	476	506	Error	Error	-4.923	15	455	30	476	100535	543473	-0.037	1.720	0	0	0
1	6	12	"A69"	"A69"	6295	65930	100	288	298	142	47	281	281	305	184	60	13	0	0	1736	1763	455	25	1222	1222	1240	237	19	77	52	0	0.000	0.000	0.000	0.000	0.000	0.000	0.000	0.000	0.000	0.000	0.000	0.000	0.000	0.000	0.014	0.031	0.198	0.206	3.810	0.028	0.004	316	2384	100	7	514	521	17	541	558	Error	Error	-6.198	7	514	17	541	94075	557158	-0.038	2.207	0	0	0
1	7	12	"A70"	"A70"	6585	65925	100	320	357	211	59	290	290	318	315	99	8	1	0	2003	2063	663	32	1279	1279	1307	276	21	75	61	0	0.000	0.000	0.000	0.000	0.000	0.000	0.000	0.000	0.000	0.000	0.000	0.000	0.000	0.000	0.041	0.085	0.161	0.153	4.242	0.066	0.027	316	2384	100	30	724	754	67	784	851	Error	Error	-4.593	30	724	67	784	112693	651914	0.124	2.739	0	0	0
1	8	12	"A70"	"A70"	6890	65925	100	295	321	169	52	289	289	317	247	77	7	0	0	1831	1826	353	19	1266	1266	1289	267	20	79	52	0	0.000	0.000	0.000	0.000	0.000	0.000	0.000	0.000	0.000	0.000	0.000	0.000	0.000	0.000	0.011	0.057	0.202	0.186	4.439	0.034	0.004	316	2384	100	6	565	571	32	560	592	Error	Error	-6.557	6	565	32	560	101527	576858	0.016	2.011	0	0	0
1	9	12	"A70"	"A70"	7185	65925	100	290	301	146	48	282	282	307	166	54	14	3	0	1747	1759	340	19	1270	1270	1285	278	21	75	42	0	0.000	0.000	0.000	0.000	0.000	0.000	0.000	0.000	0.000	0.000	0.000	0.000	0.000	0.000	0.017	0.039	0.193	0.202	4.367	0.004	0.000	316	2384	100	8	477	485	19	489	508	Error	Error	-5.898	8	477	19	489	95038	555943	-0.036	1.705	0	0	0
1	10	12	"A71"	"A71"	7495	65920	100	296	320	167	52	283	283	312	220	70	11	2	0	1821	1929	587	30	1265	1265	1283	242	18	78	58	0	0.000	0.000	0.000	0.000	0.000	0.000	0.000	0.000	0.000	0.000	0.000	0.000	0.000	0.000	0.023	0.056	0.152	0.156	5.298	0.045	0.010	316	2384	100	13	556	569	37	664	701	Error	Error	-5.419	13	556	37	664	101125	609525	0.036	2.669	0	0	0
1	11	12	"A71"	"A71"	7785	65920	100	313	378	301	79	284	284	317	209	65	20	6	0	2164	2236	767	34	1309	1309	1361	357	26	81	59	0	0.000	0.000	0.000	0.000	0.000	0.000	0.000	0.000	0.000	0.000	0.000	0.000	0.000	0.000	0.034	0.101	0.155	0.149	4.132	0.195	0.126	316	2384	100	29	855	884	94	927	1021	Error	Error	-4.882	29	855	94	927	119551	706561	0.292	2.451	0	0	0
1	12	12	"A71"	"A71"	8090	65925	100	328	345	173	50	296	296	335	243	72	9	0	0	2301	2357	669	28	1327	1327	1399	429	30	84	57	0	0.000	0.000	0.000	0.000	0.000	0.000	0.000	0.000	0.000	0.000	0.000	0.000	0.000	0.000	0.033	0.048	0.116	0.102	3.656	0.196	0.188	316	2384	100	32	974	1006	49	1030	1079	Error	Error	-4.928	32	974	49	1030	108894	744812	0.041	2.233	0	0	0
1	13	12	"A72"	"A72"	8395	65920	100	332	364	242	66	302	302	342	373	109	4	0	0	2500	2494	654	26	1374	1374	1451	453	31	84	63	0	0.000	0.000	0.000	0.000	0.000	0.000	0.000	0.000	0.000	0.000	0.000	0.000	0.000	0.000	0.027	0.055	0.108	0.105	4.119	5.232	0.103	316	2384	100	30	1126	1156	62	1120	1182	Error	Error	-5.230	30	1126	62	1120	115082	788184	0.059	2.302	0	0	0
1	14	12	"A72"	"A72"	8690	65920	100	385	464	469	101	314	314	350	287	82	17	5	0	2600	2851	1442	50	1394	1394	1456	436	29	93	70	0	0.000	0.000	0.000	0.000	0.000	0.000	0.000	0.000	0.000	0.000	0.000	0.000	0.000	0.000	0.059	0.103	0.116	0.109	2.852	0.195	0.240	316	2384	100	71	1206	1277	150	1457	1607	Error	Error	-4.086	71	1206	150	1457	146527	901073	0.397	3.200	0	0	0
1	15	12	"A72"	"A72"	8985	65920	100	336	390	359	92	307	307	363	401	110	5	0	0	2985	3171	1153	36	1466	1466	1593	630	39	92	62	0	0.000	0.000	0.000	0.000	0.000	0.000	0.000	0.000	0.000	0.000	0.000	0.000	0.000	0.000	0.019	0.049	0.083	0.073	3.277	0.102	0.046	316	2384	100	29	1519	1548	83	1705	1788	Error	Error	-5.711	29	1519	83	1705	123187	1002153	0.067	2.505	0	0	0
1	16	12	"A73"	"A73"	9295	65915	100	313	352	293	83	301	301	357	450	126	2	0	0	1881	2016	878	43	1373	1373	1421	328	23	61	39	0	0.000	0.000	0.000	0.000	0.000	0.000	0.000	0.000	0.000	0.000	0.000	0.000	0.000	0.000	0.024	0.079	0.244	0.259	5.031	0.086	0.104	316	2384	100	12	508	520	51	643	694	Error	Error	-5.404	12	508	51	643	111311	637152	-0.011	1.814	0	0	0
1	17	12	"A73"	"A73"	9585	65915	100	326	401	973	242	313	313	390	846	216	0	0	0	1716	1907	1656	86	1369	1369	1390	270	19	59	29	0	0.000	0.000	0.000	0.000	0.000	0.000	0.000	0.000	0.000	0.000	0.000	0.000	0.000	0.000	0.037	0.164	0.302	0.305	4.174	1.622	0.183	316	2384	100	13	347	360	88	538	626	Error	Error	-4.738	13	347	88	538	126558	602522	0.013	1.915	0	0	0
1	18	12	"A73"	"A73"	9890	65915	100	347	393	428	108	328	328	382	535	140	1	0	0	1665	1720	364	21	1429	1429	1470	344	23	36	14	0	0.000	0.000	0.000	0.000	0.000	0.000	0.000	0.000	0.000	0.000	0.000	0.000	0.000	0.000	0.081	0.223	0.459	0.453	5.904	8.063	0.026	316	2384	100	19	236	255	65	291	356	Error	Error	-3.635	19	236	65	291	124031	543621	0.021	0.727	0	0	0
1	1	13	"A74"	"A74"	4795	66220	100	306	344	256	74	279	279	308	250	81	11	1	0	1796	1952	1179	60	1239	1239	1251	264	21	79	53	0	0.000	0.000	0.000	0.000	0.000	0.000	0.000	0.000	0.000	0.000	0.000	0.000	0.000	0.000	0.048	0.091	0.211	0.203	3.232	0.185	0.114	316	2384	100	27	557	584	65	713	778	Error	Error	-4.367	27	557	65	713	108685	616688	0.144	2.655	0	0	0
1	2	13	"A74"	"A74"	5095	66225	100	306	317	144	45	282	282	315	243	77	9	0	0	1808	1868	441	23	1239	1239	1251	239	19	81	60	0	0.000	0.000	0.000	0.000	0.000	0.000	0.000	0.000	0.000	0.000	0.000	0.000	0.000	0.000	0.042	0.056	0.204	0.182	4.069	0.092	0.005	316	2384	100	24	569	593	35	629	664	Error	Error	-4.567	24	569	35	629	100295	590392	0.008	2.582	0	0	0
1	3	13	"A74"	"A74"	5395	66225	100	314	352	348	98	287	287	321	319	99	6	1	0	1744	1864	609	32	1246	1246	1267	257	20	72	47	0	0.000	0.000	0.000	0.000	0.000	0.000	0.000	0.000	0.000	0.000	0.000	0.000	0.000	0.000	0.054	0.105	0.214	0.216	4.637	0.207	0.100	316	2384	100	27	498	525	65	618	683	Error	Error	-4.205	27	498	65	618	111108	588935	0.097	2.323	0	0	0
1	4	13	"A75"	"A75"	5690	66220	100	300	329	165	50	285	285	308	171	55	17	3	0	1973	2010	519	25	1277	1277	1290	241	18	81	67	0	0.000	0.000	0.000	0.000	0.000	0.000	0.000	0.000	0.000	0.000	0.000	0.000	0.000	0.000	0.022	0.060	0.154	0.157	3.824	0.046	0.012	316	2384	100	15	696	711	44	733	777	Error	Error	-5.536	15	696	44	733	103843	635013	0.123	2.988	0	0	0
1	5	13	"A75"	"A75"	5995	66220	100	310	331	147	44	292	292	325	268	82	7	0	0	1987	2044	465	22	1308	1308	1340	312	23	80	54	0	0.000	0.000	0.000	0.000	0.000	0.000	0.000	0.000	0.000	0.000	0.000	0.000	0.000	0.000	0.027	0.053	0.166	0.146	4.142	0.065	0.010	316	2384	100	18	679	697	39	736	775	Error	Error	-5.237	18	679	39	736	104472	646010	0.022	2.256	0	0	0
1	6	13	"A75"	"A75"	6290	66225	100	306	319	148	46	287	287	312	190	60	14	2	0	1962	2032	540	26	1292	1292	1321	272	20	81	59	0	0.000	0.000	0.000	0.000	0.000	0.000	0.000	0.000	0.000	0.000	0.000	0.000	0.000	0.000	0.028	0.043	0.164	0.172	3.861	0.023	0.003	316	2384	100	19	670	689	32	740	772	Error	Error	-5.140	19	670	32	740	100726	641971	0.037	2.614	0	0	0
1	7	13	"A76"	"A76"	6595	66225	100	321	354	207	58	283	283	306	169	55	20	6	0	2199	2263	705	31	1290	1290	1329	295	22	86	72	0	0.000	0.000	0.000	0.000	0.000	0.000	0.000	0.000	0.000	0.000	0.000	0.000	0.000	0.000	0.042	0.073	0.140	0.132	3.926	0.150	0.036	316	2384	100	38	909	947	71	973	1044	Error	Error	-4.580	38	909	71	973	111893	715167	0.284	3.166	0	0	0
1	8	13	"A76"	"A76"	6895	66225	100	327	365	236	64	291	291	318	218	68	14	6	0	1980	2103	516	24	1312	1312	1340	288	21	83	59	0	0.000	0.000	0.000	0.000	0.000	0.000	0.000	0.000	0.000	0.000	0.000	0.000	0.000	0.000	0.054	0.094	0.195	0.187	3.976	0.042	0.004	316	2384	100	36	668	704	74	791	865	Error	Error	-4.214	36	668	74	791	115228	664550	0.216	2.649	0	0	0
1	9	13	"A76"	"A76"	7190	66225	100	432	2158	8960	415	291	291	336	399	118	24	16	1	2372	3221	5982	185	1308	1308	1334	283	21	94	86	0	0.000	0.000	0.000	0.000	0.000	0.000	0.000	0.000	0.000	0.000	0.000	0.000	0.000	0.000	0.133	0.976	0.191	0.217	4.860	1.572	0.730	316	2384	100	141	1064	1205	1867	1913	3780	Error	Error	-2.916	141	1064	1867	1913	681928	1017839	4.566	6.668	0	0	0
1	10	13	"A77"	"A77"	7495	66220	100	339	369	184	49	281	281	308	189	61	26	7	0	2209	2202	460	20	1335	1335	1374	302	21	88	70	0	0.000	0.000	0.000	0.000	0.000	0.000	0.000	0.000	0.000	0.000	0.000	0.000	0.000	0.000	0.066	0.101	0.204	0.184	4.229	0.232	0.111	316	2384	100	58	874	932	88	867	955	Error	Error	-3.914	58	874	88	867	116486	695877	0.323	2.742	0	0	0
1	11	13	"A77"	"A77"	7790	66220	100	372	442	879	198	296	296	326	212	65	18	4	0	2190	2262	444	19	1349	1349	1447	528	36	83	32	0	0.000	0.000	0.000	0.000	0.000	0.000	0.000	0.000	0.000	0.000	0.000	0.000	0.000	0.000	0.090	0.160	0.173	0.160	2.886	0.275	0.047	316	2384	100	76	841	917	146	913	1059	Error	Error	-3.468	76	841	146	913	139775	714794	0.547	1.544	0	0	0
1	12	13	"A77"	"A77"	8090	66225	100	347	372	177	47	300	300	323	167	51	25	7	0	2370	2377	560	23	1411	1411	1581	681	43	69	19	0	0.000	0.000	0.000	0.000	0.000	0.000	0.000	0.000	0.000	0.000	0.000	0.000	0.000	0.000	0.049	0.075	0.147	0.141	3.702	0.030	0.017	316	2384	100	47	959	1006	72	966	1038	Error	Error	-4.351	47	959	72	966	117595	751054	0.293	1.169	0	0	0
1	13	13	"A78"	"A78"	8400	66225	100	414	460	318	69	327	327	434	995	229	1	0	0	3261	3864	2791	72	1409	1409	1524	894	58	79	50	0	0.000	0.000	0.000	0.000	0.000	0.000	0.000	0.000	0.000	0.000	0.000	0.000	0.000	0.000	0.047	0.054	0.080	0.074	4.206	0.130	0.190	316	2384	100	87	1852	1939	133	2455	2588	Error	Error	-4.412	87	1852	133	2455	145516	1220975	0.026	2.617	0	0	0
1	14	13	"A78"	"A78"	8705	66225	100	422	449	192	42	311	311	349	255	73	24	5	0	3291	3463	1083	31	1425	1425	1484	357	24	99	96	0	0.000	0.000	0.000	0.000	0.000	0.000	0.000	0.000	0.000	0.000	0.000	0.000	0.000	0.000	0.059	0.068	0.090	0.070	3.232	0.064	0.066	316	2384	100	111	1866	1977	138	2038	2176	Error	Error	-4.071	111	1866	138	2038	141994	1094219	0.392	5.543	0	0	0
1	15	13	"A78"	"A78"	8990	66215	100	417	460	303	65	304	304	345	364	105	15	1	0	3079	3247	1315	40	1434	1434	1523	477	31	95	80	0	0.000	0.000	0.000	0.000	0.000	0.000	0.000	0.000	0.000	0.000	0.000	0.000	0.000	0.000	0.069	0.086	0.096	0.095	3.118	0.091	0.074	316	2384	100	113	1645	1758	156	1813	1969	Error	Error	-3.864	113	1645	156	1813	145431	1025937	0.316	3.614	0	0	0
1	16	13	"A79"	"A79"	9300	66210	100	327	364	303	83	303	303	338	368	108	6	1	0	1981	2069	591	28	1364	1364	1404	319	22	78	48	0	0.000	0.000	0.000	0.000	0.000	0.000	0.000	0.000	0.000	0.000	0.000	0.000	0.000	0.000	0.039	0.087	0.193	0.184	4.402	0.048	0.006	316	2384	100	24	617	641	61	705	766	Error	Error	-4.684	24	617	61	705	115100	653885	0.071	2.085	0	0	0
1	17	13	"A79"	"A79"	9595	66215	100	352	510	1615	316	310	310	367	612	166	2	0	0	2205	2314	589	25	1442	1442	1469	367	24	88	54	0	0.000	0.000	0.000	0.000	0.000	0.000	0.000	0.000	0.000	0.000	0.000	0.000	0.000	0.000	0.055	0.229	0.159	0.138	4.030	4.890	0.035	316	2384	100	42	763	805	200	872	1072	Error	Error	-4.183	42	763	200	872	161100	731362	0.234	2.302	0	0	0
1	18	13	"A79"	"A79"	9895	66220	100	367	458	866	189	322	322	353	244	69	10	1	0	2229	2328	594	25	1441	1441	1472	372	25	85	54	0	0.000	0.000	0.000	0.000	0.000	0.000	0.000	0.000	0.000	0.000	0.000	0.000	0.000	0.000	0.057	0.153	0.159	0.140	3.658	0.504	0.091	316	2384	100	45	788	833	136	887	1023	Error	Error	-4.130	45	788	136	887	144860	735546	0.430	2.301	0	0	0
1	1	14	"A80"	"A80"	4790	66520	100	339	448	628	140	293	293	313	162	51	27	11	0	1683	1824	640	35	1296	1296	1304	240	18	62	42	0	0.000	0.000	0.000	0.000	0.000	0.000	0.000	0.000	0.000	0.000	0.000	0.000	0.000	0.000	0.119	0.294	0.313	0.318	5.124	0.476	0.073	316	2384	100	46	387	433	155	528	683	Error	Error	-3.073	46	387	155	528	141668	576288	0.833	2.167	0	0	0
1	2	14	"A80"	"A80"	5100	66520	100	309	340	241	70	278	278	310	300	96	5	2	0	1847	2069	792	38	1250	1250	1266	245	19	84	60	0	0.000	0.000	0.000	0.000	0.000	0.000	0.000	0.000	0.000	0.000	0.000	0.000	0.000	0.000	0.052	0.076	0.152	0.162	4.257	0.141	0.092	316	2384	100	31	597	628	62	819	881	Error	Error	-4.267	31	597	62	819	107405	653712	0.100	3.278	0	0	0
1	3	14	"A80"	"A80"	5390	66520	100	340	503	1082	215	290	290	335	293	87	12	4	0	2050	2270	808	35	1292	1292	1311	284	21	83	63	0	0.000	0.000	0.000	0.000	0.000	0.000	0.000	0.000	0.000	0.000	0.000	0.000	0.000	0.000	0.066	0.218	0.161	0.163	5.030	1.743	0.052	316	2384	100	50	758	808	213	978	1191	Error	Error	-3.922	50	758	213	978	158979	717177	0.573	3.377	0	0	0
1	4	14	"A81"	"A81"	5700	66525	100	308	316	144	45	298	298	341	391	114	1	0	0	1831	1927	550	28	1347	1347	1374	306	22	63	40	0	0.000	0.000	0.000	0.000	0.000	0.000	0.000	0.000	0.000	0.000	0.000	0.000	0.000	0.000	0.021	0.031	0.194	0.184	4.319	0.167	0.012	316	2384	100	10	484	494	18	580	598	Error	Error	-5.597	10	484	18	580	99762	608987	-0.064	1.807	0	0	0
1	5	14	"A81"	"A81"	5990	66520	100	321	407	649	159	292	292	317	181	57	20	7	0	2121	2128	547	25	1366	1366	1378	255	18	80	66	0	0.000	0.000	0.000	0.000	0.000	0.000	0.000	0.000	0.000	0.000	0.000	0.000	0.000	0.000	0.038	0.151	0.204	0.185	4.460	0.256	0.036	316	2384	100	29	755	784	115	762	877	Error	Error	-4.702	29	755	115	762	128705	672556	0.497	2.941	0	0	0
1	6	14	"A81"	"A81"	6285	66525	100	307	345	219	63	289	289	316	219	69	11	4	0	1935	1972	506	25	1353	1353	1381	286	20	77	51	0	0.000	0.000	0.000	0.000	0.000	0.000	0.000	0.000	0.000	0.000	0.000	0.000	0.000	0.000	0.031	0.090	0.194	0.210	3.897	0.064	0.018	316	2384	100	18	582	600	56	619	675	Error	Error	-5.015	18	582	56	619	109139	623096	0.132	2.066	0	0	0
1	7	14	"A82"	"A82"	6595	66525	100	323	342	155	45	296	296	338	368	108	2	0	0	1794	2035	845	41	1348	1348	1375	278	20	67	43	0	0.000	0.000	0.000	0.000	0.000	0.000	0.000	0.000	0.000	0.000	0.000	0.000	0.000	0.000	0.061	0.067	0.241	0.266	5.142	0.455	0.098	316	2384	100	27	446	473	46	687	733	Error	Error	-4.046	27	446	46	687	108054	643105	0.011	2.374	0	0	0
1	8	14	"A82"	"A82"	6895	66525	100	325	358	265	74	299	299	382	1115	291	0	0	0	1908	2157	1939	89	1345	1345	1377	293	21	72	48	0	0.000	0.000	0.000	0.000	0.000	0.000	0.000	0.000	0.000	0.000	0.000	0.000	0.000	0.000	0.046	0.073	0.180	0.192	5.730	0.168	0.044	316	2384	100	26	563	589	59	812	871	Error	Error	-4.437	26	563	59	812	113206	681664	-0.022	2.662	0	0	0
1	9	14	"A82"	"A82"	7200	66525	100	322	341	188	55	288	288	349	514	147	1	0	0	1789	1982	612	30	1311	1311	1348	309	22	69	40	0	0.000	0.000	0.000	0.000	0.000	0.000	0.000	0.000	0.000	0.000	0.000	0.000	0.000	0.000	0.071	0.079	0.191	0.171	5.197	0.140	0.021	316	2384	100	34	478	512	53	671	724	Error	Error	-3.813	34	478	53	671	107748	626281	-0.016	2.052	0	0	0
1	10	14	"A83"	"A83"	7500	66525	100	306	399	886	222	299	299	375	947	252	1	0	0	1735	1847	549	29	1373	1373	1459	475	32	39	17	0	0.000	0.000	0.000	0.000	0.000	0.000	0.000	0.000	0.000	0.000	0.000	0.000	0.000	0.000	0.019	0.211	0.259	0.302	5.533	4.761	0.137	316	2384	100	7	362	369	100	474	574	Error	Error	-5.692	7	362	100	474	125989	583561	0.025	0.817	0	0	0
1	11	14	"A83"	"A83"	7790	66525	100	302	343	251	73	305	305	366	826	225	1	0	0	1688	1710	385	22	1326	1326	1349	291	21	56	26	0	0.000	0.000	0.000	0.000	0.000	0.000	0.000	0.000	0.000	0.000	0.000	0.000	0.000	0.000	-0.008	0.099	0.345	0.301	5.054	0.606	0.026	316	2384	100	-3	362	359	38	384	422	Error	Error	Error	-3	362	38	384	108458	540363	-0.028	1.241	0	0	0
1	12	14	"A83"	"A83"	8095	66520	100	323	331	154	46	323	323	406	1271	313	0	0	0	1751	1791	420	23	1358	1358	1390	312	22	59	27	0	0.000	0.000	0.000	0.000	0.000	0.000	0.000	0.000	0.000	0.000	0.000	0.000	0.000	0.000	0.000	0.018	0.276	0.281	5.288	17.044	0.007	316	2384	100	0	393	393	8	433	441	Error	Error	Error	0	393	8	433	104497	565860	-0.059	1.285	0	0	0
1	13	14	"A84"	"A84"	8410	66515	100	335	353	158	44	315	315	397	932	234	0	0	0	2264	2301	531	23	1391	1391	1418	295	20	87	73	0	0.000	0.000	0.000	0.000	0.000	0.000	0.000	0.000	0.000	0.000	0.000	0.000	0.000	0.000	0.023	0.042	0.164	0.150	3.444	0.117	0.009	316	2384	100	20	873	893	38	910	948	Error	Error	-5.448	20	873	38	910	111600	727169	-0.047	2.993	0	0	0
1	14	14	"A84"	"A84"	8700	66515	100	372	385	198	51	334	334	434	1112	256	0	0	0	2403	2433	610	25	1502	1502	1695	1975	116	4	0	0	0.000	0.000	0.000	0.000	0.000	0.000	0.000	0.000	0.000	0.000	0.000	0.000	0.000	0.000	0.042	0.055	0.154	0.164	3.545	0.438	0.777	316	2384	100	38	901	939	51	931	982	Error	Error	-4.567	38	901	51	931	121587	768807	-0.044	0.374	0	0	0
1	15	14	"A84"	"A84"	8995	66520	100	355	412	575	139	323	323	393	677	172	1	0	0	2126	2272	652	28	1411	1411	1436	281	19	87	62	0	0.000	0.000	0.000	0.000	0.000	0.000	0.000	0.000	0.000	0.000	0.000	0.000	0.000	0.000	0.045	0.103	0.171	0.176	3.242	3.104	0.021	316	2384	100	32	715	747	89	861	950	Error	Error	-4.482	32	715	89	861	130188	717956	0.028	2.975	0	0	0
1	16	14	"A85"	"A85"	9300	66520	100	344	359	159	44	326	326	356	253	71	8	0	0	2027	2094	521	24	1470	1470	1488	279	18	73	49	0	0.000	0.000	0.000	0.000	0.000	0.000	0.000	0.000	0.000	0.000	0.000	0.000	0.000	0.000	0.032	0.053	0.205	0.196	4.515	0.040	0.005	316	2384	100	18	557	575	33	624	657	Error	Error	-4.952	18	557	33	624	113385	661605	0.012	2.172	0	0	0
1	17	14	"A85"	"A85"	9590	66515	100	335	354	156	44	325	325	361	295	81	6	0	0	1917	1932	404	20	1497	1497	1534	309	20	61	27	0	0.000	0.000	0.000	0.000	0.000	0.000	0.000	0.000	0.000	0.000	0.000	0.000	0.000	0.000	0.024	0.067	0.270	0.260	4.125	0.082	0.006	316	2384	100	10	420	430	29	435	464	Error	Error	-5.392	10	420	29	435	111830	610597	-0.024	1.288	0	0	0
1	18	14	"A85"	"A85"	9895	66515	100	367	425	449	105	350	350	377	255	67	12	1	0	2159	2325	1343	57	1547	1547	1591	359	22	76	42	0	0.000	0.000	0.000	0.000	0.000	0.000	0.000	0.000	0.000	0.000	0.000	0.000	0.000	0.000	0.028	0.096	0.220	0.195	4.132	0.223	0.242	316	2384	100	17	612	629	75	778	853	Error	Error	-5.170	17	612	75	778	134371	734591	0.188	2.045	0	0	0
1	1	15	"A86"	"A86"	4800	66820	100	318	331	150	45	297	297	366	523	142	0	0	0	1865	1898	442	23	1246	1246	1261	244	19	82	59	0	0.000	0.000	0.000	0.000	0.000	0.000	0.000	0.000	0.000	0.000	0.000	0.000	0.000	0.000	0.034	0.052	0.201	0.205	4.321	0.139	0.006	316	2384	100	21	619	640	34	652	686	Error	Error	-4.881	21	619	34	652	104601	599830	-0.067	2.611	0	0	0
1	2	15	"A86"	"A86"	5105	66825	100	312	329	145	44	288	288	320	301	94	5	0	0	1641	1714	401	23	1268	1268	1284	246	19	66	38	0	0.000	0.000	0.000	0.000	0.000	0.000	0.000	0.000	0.000	0.000	0.000	0.000	0.000	0.000	0.064	0.092	0.287	0.277	4.796	0.033	0.004	316	2384	100	24	373	397	41	446	487	Error	Error	-3.958	24	373	41	446	103938	541724	0.030	1.748	0	0	0
1	3	15	"A86"	"A86"	5400	66820	100	291	317	170	53	286	286	315	183	58	13	4	0	1862	1892	364	19	1296	1296	1313	269	20	81	53	0	0.000	0.000	0.000	0.000	0.000	0.000	0.000	0.000	0.000	0.000	0.000	0.000	0.000	0.000	0.009	0.052	0.195	0.174	3.784	0.050	0.009	316	2384	100	5	566	571	31	596	627	Error	Error	-6.823	5	566	31	596	100061	597853	0.011	2.152	0	0	0
1	4	15	"A87"	"A87"	5710	66820	100	338	354	162	45	296	296	337	391	116	5	0	0	2080	2219	656	29	1321	1321	1344	274	20	85	67	0	0.000	0.000	0.000	0.000	0.000	0.000	0.000	0.000	0.000	0.000	0.000	0.000	0.000	0.000	0.055	0.065	0.130	0.131	4.050	0.079	0.026	316	2384	100	42	759	801	58	898	956	Error	Error	-4.176	42	759	58	898	111782	701176	0.043	3.193	0	0	0
1	5	15	"A87"	"A87"	6000	66820	100	317	344	153	44	296	296	338	258	76	10	0	0	2297	2399	631	26	1369	1369	1398	280	20	91	77	0	0.000	0.000	0.000	0.000	0.000	0.000	0.000	0.000	0.000	0.000	0.000	0.000	0.000	0.000	0.023	0.047	0.126	0.109	3.865	0.041	0.008	316	2384	100	21	928	949	48	1030	1078	Error	Error	-5.466	21	928	48	1030	108735	758107	0.023	3.575	0	0	0
1	6	15	"A87"	"A87"	6300	66820	100	326	373	371	99	293	293	318	217	68	19	3	0	2329	2390	668	27	1346	1346	1378	295	21	92	76	0	0.000	0.000	0.000	0.000	0.000	0.000	0.000	0.000	0.000	0.000	0.000	0.000	0.000	0.000	0.034	0.077	0.145	0.135	3.487	0.085	0.017	316	2384	100	33	983	1016	80	1044	1124	Error	Error	-4.897	33	983	80	1044	117839	755150	0.253	3.431	0	0	0
1	7	15	"A88"	"A88"	6610	66820	100	369	388	170	43	308	308	435	855	196	0	0	0	2634	2801	871	31	1434	1434	1652	1544	93	38	2	0	0.000	0.000	0.000	0.000	0.000	0.000	0.000	0.000	0.000	0.000	0.000	0.000	0.000	0.000	0.051	0.059	0.121	0.104	3.906	0.468	0.829	316	2384	100	61	1200	1261	80	1367	1447	Error	Error	-4.298	61	1200	80	1367	122610	884975	-0.055	0.744	0	0	0
1	8	15	"A88"	"A88"	6905	66820	100	360	480	1209	251	295	295	342	445	130	4	0	0	2635	2865	937	32	1410	1410	1444	322	22	94	81	0	0.000	0.000	0.000	0.000	0.000	0.000	0.000	0.000	0.000	0.000	0.000	0.000	0.000	0.000	0.053	0.127	0.107	0.104	3.661	0.380	0.046	316	2384	100	65	1225	1290	185	1455	1640	Error	Error	-4.236	65	1225	185	1455	151600	905246	0.310	4.413	0	0	0
1	9	15	"A88"	"A88"	7205	66820	100	338	377	219	58	290	290	336	665	197	1	0	0	2321	2556	926	36	1326	1326	1359	293	21	92	76	0	0.000	0.000	0.000	0.000	0.000	0.000	0.000	0.000	0.000	0.000	0.000	0.000	0.000	0.000	0.048	0.071	0.121	0.112	3.816	0.046	0.015	316	2384	100	48	995	1043	87	1230	1317	Error	Error	-4.374	48	995	87	1230	119201	807752	0.062	4.085	0	0	0
1	10	15	"A89"	"A89"	7505	66820	100	331	387	227	58	300	300	347	373	107	8	2	0	2741	2992	1600	53	1368	1368	1407	455	32	92	76	0	0.000	0.000	0.000	0.000	0.000	0.000	0.000	0.000	0.000	0.000	0.000	0.000	0.000	0.000	0.023	0.054	0.107	0.083	3.458	0.082	0.049	316	2384	100	31	1373	1404	87	1624	1711	Error	Error	-5.469	31	1373	87	1624	122241	945340	0.107	3.484	0	0	0
1	11	15	"A89"	"A89"	7795	66820	100	343	411	434	105	296	296	343	796	232	2	1	0	2345	2645	1135	42	1319	1319	1350	441	32	88	61	0	0.000	0.000	0.000	0.000	0.000	0.000	0.000	0.000	0.000	0.000	0.000	0.000	0.000	0.000	0.046	0.087	0.105	0.106	3.362	0.113	0.085	316	2384	100	47	1026	1073	115	1326	1441	Error	Error	-4.448	47	1026	115	1326	129855	835920	0.085	2.937	0	0	0
1	12	15	"A89"	"A89"	8105	66820	100	366	411	214	52	314	314	448	2123	473	0	0	0	2663	2990	1420	47	1360	1360	1463	1740	118	31	6	0	0.000	0.000	0.000	0.000	0.000	0.000	0.000	0.000	0.000	0.000	0.000	0.000	0.000	0.000	0.040	0.060	0.098	0.086	3.495	1.125	0.782	316	2384	100	52	1303	1355	97	1630	1727	Error	Error	-4.647	52	1303	97	1630	129926	944707	-0.017	0.878	0	0	0
1	13	15	"A90"	"A90"	8405	66820	100	336	518	2337	451	308	308	447	2151	481	0	0	0	1746	1894	848	44	1349	1349	1507	2679	177	0	0	0	0.000	0.000	0.000	0.000	0.000	0.000	0.000	0.000	0.000	0.000	0.000	0.000	0.000	0.000	0.071	0.385	0.313	0.319	4.289	4.551	0.382	316	2384	100	28	397	425	210	545	755	Error	Error	-3.826	28	397	210	545	163736	598638	0.033	0.144	0	0	0
1	14	15	"A90"	"A90"	8695	66820	100	349	362	156	43	312	312	343	241	70	9	1	0	2075	2232	684	30	1441	1441	1483	319	21	78	49	0	0.000	0.000	0.000	0.000	0.000	0.000	0.000	0.000	0.000	0.000	0.000	0.000	0.000	0.000	0.058	0.063	0.155	0.162	3.976	0.026	0.006	316	2384	100	37	634	671	50	791	841	Error	Error	-4.099	37	634	50	791	114467	705384	0.079	2.348	0	0	0
1	15	15	"A90"	"A90"	8990	66815	100	387	538	1274	236	320	320	349	317	90	7	3	0	2034	2138	586	27	1442	1442	1461	268	18	79	55	0	0.000	0.000	0.000	0.000	0.000	0.000	0.000	0.000	0.000	0.000	0.000	0.000	0.000	0.000	0.113	0.313	0.211	0.232	3.984	2.733	0.067	316	2384	100	67	592	659	218	696	914	Error	Error	-3.143	67	592	218	696	169851	675599	0.596	2.526	0	0	0
1	16	15	"A91"	"A91"	9305	66815	100	357	443	910	205	323	323	402	1061	263	0	0	0	2029	2128	608	28	1475	1475	1545	1447	93	8	0	0	0.000	0.000	0.000	0.000	0.000	0.000	0.000	0.000	0.000	0.000	0.000	0.000	0.000	0.000	0.061	0.184	0.228	0.233	4.853	12.380	0.013	316	2384	100	34	554	588	120	653	773	Error	Error	-4.026	34	554	120	653	140123	672573	0.039	0.403	0	0	0
1	17	15	"A91"	"A91"	9600	66815	100	387	915	5188	566	331	331	371	320	86	18	7	0	1904	2003	656	32	1450	1450	1484	399	26	57	17	0	0.000	0.000	0.000	0.000	0.000	0.000	0.000	0.000	0.000	0.000	0.000	0.000	0.000	0.000	0.123	1.056	0.414	0.368	4.720	8.373	0.263	316	2384	100	56	454	510	584	553	1137	Error	Error	-3.019	56	454	584	553	289049	633032	1.700	1.301	0	0	0
1	18	15	"A91"	"A91"	9905	66815	100	379	394	158	40	376	376	416	341	81	3	0	0	1983	2061	462	22	1580	1580	1609	403	25	50	22	0	0.000	0.000	0.000	0.000	0.000	0.000	0.000	0.000	0.000	0.000	0.000	0.000	0.000	0.000	0.007	0.037	0.264	0.281	4.533	0.563	0.011	316	2384	100	3	403	406	18	481	499	Error	Error	-7.070	3	403	18	481	124409	651341	-0.065	1.122	0	0	0
1	1	16	"A92"	"A92"	4800	67120	100	328	356	239	67	295	295	335	509	151	2	0	0	2073	2075	558	26	1291	1291	1345	1355	100	12	0	0	0.000	0.000	0.000	0.000	0.000	0.000	0.000	0.000	0.000	0.000	0.000	0.000	0.000	0.000	0.042	0.078	0.160	0.178	4.613	0.268	0.696	316	2384	100	33	782	815	61	784	845	Error	Error	-4.567	33	782	61	784	112590	655546	0.041	0.539	0	0	0
1	2	16	"A92"	"A92"	5105	67125	100	332	424	590	139	305	305	364	547	150	3	2	0	2295	2520	2228	88	1312	1312	1330	261	19	93	79	0	0.000	0.000	0.000	0.000	0.000	0.000	0.000	0.000	0.000	0.000	0.000	0.000	0.000	0.000	0.027	0.099	0.135	0.128	3.592	0.223	0.104	316	2384	100	27	983	1010	119	1208	1327	Error	Error	-5.186	27	983	119	1208	134003	796278	0.110	4.559	0	0	0
1	3	16	"A92"	"A92"	5400	67120	100	317	376	327	86	300	300	350	335	95	7	2	0	2152	2241	919	41	1329	1329	1351	280	20	84	67	0	0.000	0.000	0.000	0.000	0.000	0.000	0.000	0.000	0.000	0.000	0.000	0.000	0.000	0.000	0.021	0.083	0.165	0.154	4.015	0.202	0.127	316	2384	100	17	823	840	76	912	988	Error	Error	-5.597	17	823	76	912	118896	708104	0.078	3.179	0	0	0
1	4	16	"A93"	"A93"	5710	67125	100	355	400	429	107	297	297	384	1484	386	0	0	0	2768	2849	823	28	1352	1352	1392	295	21	96	88	0	0.000	0.000	0.000	0.000	0.000	0.000	0.000	0.000	0.000	0.000	0.000	0.000	0.000	0.000	0.041	0.069	0.096	0.087	3.752	0.171	0.074	316	2384	100	58	1416	1474	103	1497	1600	Error	Error	-4.610	58	1416	103	1497	126411	900189	0.011	4.939	0	0	0
1	5	16	"A93"	"A93"	6005	67120	100	333	349	156	44	296	296	332	273	82	10	0	0	2452	2544	667	26	1364	1364	1409	428	30	90	64	0	0.000	0.000	0.000	0.000	0.000	0.000	0.000	0.000	0.000	0.000	0.000	0.000	0.000	0.000	0.034	0.045	0.104	0.099	3.461	0.081	0.041	316	2384	100	37	1088	1125	53	1180	1233	Error	Error	-4.878	37	1088	53	1180	110338	803826	0.062	2.652	0	0	0
1	6	16	"A93"	"A93"	6300	67120	100	367	418	325	77	301	301	331	230	69	18	4	0	3027	3291	1221	37	1481	1481	1575	500	31	93	77	0	0.000	0.000	0.000	0.000	0.000	0.000	0.000	0.000	0.000	0.000	0.000	0.000	0.000	0.000	0.043	0.065	0.086	0.079	3.548	0.054	0.022	316	2384	100	66	1546	1612	117	1810	1927	Error	Error	-4.550	66	1546	117	1810	131940	1039871	0.378	3.432	0	0	0
1	7	16	"A94"	"A94"	6615	67120	100	319	390	521	133	309	309	378	606	160	1	0	0	2867	2921	730	24	1496	1496	1517	321	21	95	85	0	0.000	0.000	0.000	0.000	0.000	0.000	0.000	0.000	0.000	0.000	0.000	0.000	0.000	0.000	0.007	0.057	0.088	0.092	3.586	0.815	0.012	316	2384	100	10	1371	1381	81	1425	1506	Error	Error	-7.099	10	1371	81	1425	123345	923046	0.020	4.374	0	0	0
1	8	16	"A94"	"A94"	6905	67125	100	321	376	376	100	291	291	344	528	153	1	1	0	2274	2416	634	26	1415	1415	1445	293	20	92	72	0	0.000	0.000	0.000	0.000	0.000	0.000	0.000	0.000	0.000	0.000	0.000	0.000	0.000	0.000	0.035	0.085	0.135	0.125	3.929	0.079	0.011	316	2384	100	30	859	889	85	1001	1086	Error	Error	-4.840	30	859	85	1001	118828	763548	0.061	3.314	0	0	0
1	9	16	"A94"	"A94"	7205	67125	100	283	309	148	47	291	291	309	158	51	16	4	0	2100	2156	485	22	1350	1350	1376	280	20	86	66	0	0.000	0.000	0.000	0.000	0.000	0.000	0.000	0.000	0.000	0.000	0.000	0.000	0.000	0.000	-0.011	0.022	0.160	0.148	3.781	0.026	0.007	316	2384	100	-8	750	742	18	806	824	Error	Error	Error	-8	750	18	806	97737	681211	0.000	2.786	0	0	0
1	10	16	"A95"	"A95"	7505	67120	100	313	366	293	80	294	294	316	167	52	20	6	0	2154	2442	984	40	1369	1369	1393	280	20	82	66	0	0.000	0.000	0.000	0.000	0.000	0.000	0.000	0.000	0.000	0.000	0.000	0.000	0.000	0.000	0.024	0.067	0.138	0.129	5.148	0.058	0.017	316	2384	100	19	785	804	72	1073	1145	Error	Error	-5.369	19	785	72	1073	115651	771636	0.299	3.746	0	0	0
1	11	16	"A95"	"A95"	7800	67120	100	340	372	198	53	302	302	376	1134	301	0	0	0	2403	2754	1157	42	1405	1405	1445	412	28	85	61	0	0.000	0.000	0.000	0.000	0.000	0.000	0.000	0.000	0.000	0.000	0.000	0.000	0.000	0.000	0.038	0.052	0.103	0.097	3.569	4.043	0.015	316	2384	100	38	998	1036	70	1349	1419	Error	Error	-4.715	38	998	70	1349	117493	870183	-0.004	3.177	0	0	0
1	12	16	"A95"	"A95"	8105	67125	100	360	456	616	135	307	307	329	173	52	29	10	0	2859	3219	1717	53	1423	1423	1447	283	19	95	85	0	0.000	0.000	0.000	0.000	0.000	0.000	0.000	0.000	0.000	0.000	0.000	0.000	0.000	0.000	0.037	0.083	0.090	0.085	3.612	0.125	0.146	316	2384	100	53	1436	1489	149	1796	1945	Error	Error	-4.760	53	1436	149	1796	143997	1017179	0.734	6.261	0	0	0
1	13	16	"A96"	"A96"	8410	67120	100	396	418	194	46	306	306	353	432	122	6	0	0	3194	3511	1786	50	1508	1508	1602	491	30	95	78	0	0.000	0.000	0.000	0.000	0.000	0.000	0.000	0.000	0.000	0.000	0.000	0.000	0.000	0.000	0.053	0.056	0.075	0.073	2.683	0.087	0.046	316	2384	100	90	1686	1776	112	2003	2115	Error	Error	-4.228	90	1686	112	2003	131932	1109627	0.150	3.888	0	0	0
1	14	16	"A96"	"A96"	8705	67120	100	439	498	316	63	327	327	397	883	222	2	0	0	3554	4035	2635	65	1618	1618	1863	873	46	90	56	0	0.000	0.000	0.000	0.000	0.000	0.000	0.000	0.000	0.000	0.000	0.000	0.000	0.000	0.000	0.058	0.071	0.091	0.075	3.191	0.073	0.021	316	2384	100	112	1936	2048	171	2417	2588	Error	Error	-4.112	112	1936	171	2417	157266	1275210	0.114	2.488	0	0	0
1	15	16	"A96"	"A96"	9000	67120	100	444	459	179	38	326	326	354	182	51	35	10	0	3420	3619	1072	29	1662	1662	1875	877	46	87	50	0	0.000	0.000	0.000	0.000	0.000	0.000	0.000	0.000	0.000	0.000	0.000	0.000	0.000	0.000	0.067	0.068	0.083	0.076	3.029	0.042	0.080	316	2384	100	118	1758	1876	133	1957	2090	Error	Error	-3.897	118	1758	133	1957	145061	1143568	0.577	1.989	0	0	0
1	16	16	"A97"	"A97"	9290	67125	100	360	469	1099	234	346	346	1167	6611	566	0	0	0	1934	2053	730	35	1521	1521	2692	7801	289	0	0	0	0.000	0.000	0.000	0.000	0.000	0.000	0.000	0.000	0.000	0.000	0.000	0.000	0.000	0.000	0.034	0.231	0.272	0.260	5.636	1.030	0.077	316	2384	100	14	413	427	123	532	655	Error	Error	-4.883	14	413	123	532	148164	648891	-0.106	-0.082	0	0	0
1	17	16	"A97"	"A97"	9585	67120	100	369	395	195	49	344	344	379	306	80	6	1	0	1980	2040	493	24	1537	1537	1604	541	33	43	10	0	0.000	0.000	0.000	0.000	0.000	0.000	0.000	0.000	0.000	0.000	0.000	0.000	0.000	0.000	0.056	0.101	0.242	0.253	5.341	0.107	0.009	316	2384	100	25	443	468	51	503	554	Error	Error	-4.147	25	443	51	503	124806	644627	0.052	0.806	0	0	0
1	18	16	"A97"	"A97"	9890	67125	100	398	416	200	48	397	397	447	566	126	0	0	0	2359	2478	800	32	1693	1693	1736	387	22	67	40	0	0.000	0.000	0.000	0.000	0.000	0.000	0.000	0.000	0.000	0.000	0.000	0.000	0.000	0.000	0.002	0.024	0.150	0.160	4.279	0.077	0.026	316	2384	100	1	666	667	19	785	804	Error	Error	-9.379	1	666	19	785	131350	782902	-0.055	1.917	0	0	0
1	1	17	"A98"	"A98"	4810	67420	100	309	386	635	164	307	307	329	173	52	17	6	0	1688	1729	356	20	1416	1416	1436	307	21	47	17	0	0.000	0.000	0.000	0.000	0.000	0.000	0.000	0.000	0.000	0.000	0.000	0.000	0.000	0.000	0.007	0.252	0.340	0.341	5.013	1.612	0.029	316	2384	100	2	272	274	79	313	392	Error	Error	-7.087	2	272	79	313	121843	546401	0.329	0.954	0	0	0
1	2	17	"A98"	"A98"	5115	67425	100	327	345	145	42	307	307	346	493	142	0	0	0	1852	1881	426	22	1421	1421	1438	275	19	63	36	0	0.000	0.000	0.000	0.000	0.000	0.000	0.000	0.000	0.000	0.000	0.000	0.000	0.000	0.000	0.046	0.083	0.291	0.251	3.726	8.469	0.019	316	2384	100	20	431	451	38	460	498	Error	Error	-4.430	20	431	38	460	109084	594425	-0.002	1.611	0	0	0
1	3	17	"A98"	"A98"	5410	67425	100	322	354	195	55	313	313	353	533	150	1	0	0	1966	2028	524	25	1471	1471	1535	1592	103	2	0	0	0.000	0.000	0.000	0.000	0.000	0.000	0.000	0.000	0.000	0.000	0.000	0.000	0.000	0.000	0.018	0.074	0.271	0.251	4.164	0.203	0.348	316	2384	100	9	495	504	41	557	598	Error	Error	-5.781	9	495	41	557	111995	640723	0.002	0.310	0	0	0
1	4	17	"A99"	"A99"	5710	67420	100	357	1212	6253	515	314	314	351	421	119	13	8	0	2098	3598	7665	213	1474	1474	1536	498	32	63	25	1	0.000	0.000	0.000	0.000	0.000	0.000	0.000	0.000	0.000	0.000	0.000	0.000	0.000	0.000	0.069	0.423	0.233	0.222	3.799	0.769	0.796	316	2384	100	43	624	667	898	2124	3022	Error	Error	-3.859	43	624	898	2124	382928	1136975	2.045	4.141	0	0	0
1	5	17	"A99"	"A99"	6005	67420	100	321	343	157	45	333	333	408	911	223	0	0	0	2212	2225	448	20	1609	1609	1646	418	25	64	33	0	0.000	0.000	0.000	0.000	0.000	0.000	0.000	0.000	0.000	0.000	0.000	0.000	0.000	0.000	-0.020	0.016	0.219	0.187	4.031	0.109	0.022	316	2384	100	-12	603	591	10	616	626	Error	Error	Error	-12	603	10	616	108245	703110	-0.071	1.385	0	0	0
1	6	17	"A99"	"A99"	6310	67420	100	330	340	147	43	310	310	336	230	68	8	0	0	2273	2269	402	17	1519	1519	1530	277	18	86	65	0	0.000	0.000	0.000	0.000	0.000	0.000	0.000	0.000	0.000	0.000	0.000	0.000	0.000	0.000	0.027	0.040	0.155	0.146	3.871	0.021	0.003	316	2384	100	20	754	774	30	750	780	Error	Error	-5.236	20	754	30	750	107399	717122	0.017	2.668	0	0	0
1	7	17	"A100"	"A100"	6610	67420	100	359	387	251	64	318	318	368	573	155	1	0	0	2163	2177	457	20	1565	1565	1621	388	23	67	30	0	0.000	0.000	0.000	0.000	0.000	0.000	0.000	0.000	0.000	0.000	0.000	0.000	0.000	0.000	0.069	0.113	0.222	0.189	3.969	2.100	0.033	316	2384	100	41	598	639	69	612	681	Error	Error	-3.866	41	598	69	612	122302	688017	0.033	1.433	0	0	0
1	8	17	"A100"	"A100"	6900	67425	100	332	348	154	44	326	326	498	2336	469	0	0	0	2145	2167	383	17	1522	1522	1708	2587	151	0	0	0	0.000	0.000	0.000	0.000	0.000	0.000	0.000	0.000	0.000	0.000	0.000	0.000	0.000	0.000	0.010	0.034	0.186	0.178	3.727	0.862	0.838	316	2384	100	6	623	629	22	645	667	Error	Error	-6.698	6	623	22	645	110030	684837	-0.064	0.177	0	0	0
1	9	17	"A100"	"A100"	7200	67420	100	337	422	582	137	305	305	346	367	106	5	2	0	2006	2052	365	17	1472	1472	1505	434	28	61	20	0	0.000	0.000	0.000	0.000	0.000	0.000	0.000	0.000	0.000	0.000	0.000	0.000	0.000	0.000	0.060	0.202	0.252	0.241	4.194	0.941	0.055	316	2384	100	32	534	566	117	580	697	Error	Error	-4.061	32	534	117	580	133466	648299	0.207	1.260	0	0	0
1	10	17	"A101"	"A101"	7515	67420	100	343	353	157	44	311	311	347	430	123	2	0	0	1857	1877	356	18	1483	1483	1502	316	21	55	24	0	0.000	0.000	0.000	0.000	0.000	0.000	0.000	0.000	0.000	0.000	0.000	0.000	0.000	0.000	0.086	0.107	0.311	0.293	4.358	9.520	0.015	316	2384	100	32	374	406	42	394	436	Error	Error	-3.547	32	374	42	394	111452	593256	0.014	1.187	0	0	0
1	11	17	"A101"	"A101"	7800	67420	100	337	347	157	45	305	305	336	201	59	15	1	0	1876	1887	361	19	1496	1496	1502	280	18	60	30	0	0.000	0.000	0.000	0.000	0.000	0.000	0.000	0.000	0.000	0.000	0.000	0.000	0.000	0.000	0.084	0.107	0.375	0.310	4.620	0.046	0.006	316	2384	100	32	380	412	42	391	433	Error	Error	-3.570	32	380	42	391	109737	596198	0.055	1.375	0	0	0
1	12	17	"A101"	"A101"	8105	67420	100	305	333	158	47	320	320	341	174	51	14	2	0	1900	1935	354	18	1519	1519	1540	299	19	61	26	0	0.000	0.000	0.000	0.000	0.000	0.000	0.000	0.000	0.000	0.000	0.000	0.000	0.000	0.000	-0.039	0.031	0.240	0.307	4.772	0.074	0.021	316	2384	100	-15	381	366	13	416	429	Error	Error	Error	-15	381	13	416	105308	611491	-0.046	1.321	0	0	0
1	13	17	"A102"	"A102"	8415	67420	100	330	356	164	46	337	337	427	1474	345	0	0	0	1799	1807	319	17	1525	1525	1572	539	34	17	1	0	0.000	0.000	0.000	0.000	0.000	0.000	0.000	0.000	0.000	0.000	0.000	0.000	0.000	0.000	-0.026	0.067	0.468	0.473	5.303	37.642	0.011	316	2384	100	-7	274	267	19	282	301	Error	Error	Error	-7	274	19	282	112526	571089	-0.048	0.436	0	0	0
1	14	17	"A102"	"A102"	8715	67425	100	323	342	167	48	343	343	459	1834	399	0	0	0	1745	1785	344	19	1615	1615	1737	2106	121	0	0	0	0.000	0.000	0.000	0.000	0.000	0.000	0.000	0.000	0.000	0.000	0.000	0.000	0.000	0.000	-0.154	-0.006	0.518	0.508	5.235	0.782	0.834	316	2384	100	-20	130	110	-1	170	169	Error	Error	Error	-20	130	-1	170	108172	563994	-0.064	0.023	0	0	0
1	15	17	"A102"	"A102"	9010	67420	100	373	403	256	63	347	347	368	192	52	15	5	0	2029	2089	662	31	1626	1626	1644	311	18	60	24	0	0.000	0.000	0.000	0.000	0.000	0.000	0.000	0.000	0.000	0.000	0.000	0.000	0.000	0.000	0.065	0.121	0.305	0.334	4.339	0.238	0.146	316	2384	100	26	403	429	56	463	519	Error	Error	-3.954	26	403	56	463	127239	660203	0.182	1.431	0	0	0
1	16	17	"A103"	"A103"	9315	67415	100	358	445	837	188	353	353	381	262	68	9	3	0	1855	1891	441	23	1603	1603	1614	374	23	37	8	0	0.000	0.000	0.000	0.000	0.000	0.000	0.000	0.000	0.000	0.000	0.000	0.000	0.000	0.000	0.020	0.319	0.401	0.384	5.113	2.194	0.079	316	2384	100	5	252	257	92	288	380	Error	Error	-5.655	5	252	92	288	140485	597558	0.244	0.741	0	0	0
1	17	17	"A103"	"A103"	9600	67410	100	392	413	240	58	380	380	408	249	61	9	1	0	1914	2024	794	39	1684	1684	1694	293	17	43	18	0	0.000	0.000	0.000	0.000	0.000	0.000	0.000	0.000	0.000	0.000	0.000	0.000	0.000	0.000	0.052	0.097	0.346	0.366	4.449	0.152	0.110	316	2384	100	12	230	242	33	340	373	Error	Error	-4.261	12	230	33	340	130391	639503	0.020	1.126	0	0	0
1	18	17	"A103"	"A103"	9905	67415	100	521	2557	9457	369	465	465	512	464	90	19	14	1	2409	6420	12936	201	1859	1859	1916	517	26	52	28	2	0.000	0.000	0.000	0.000	0.000	0.000	0.000	0.000	0.000	0.000	0.000	0.000	0.000	0.000	0.102	0.459	0.279	0.318	4.341	0.702	0.760	316	2384	100	56	550	606	2092	4561	6653	Error	Error	-3.296	56	550	2092	4561	807888	2028644	4.407	8.712	0	0	0
1	1	18	"A104"	"A104"	4790	67715	100	362	385	164	42	356	356	384	278	72	7	0	0	2285	2388	549	22	1880	1880	1901	354	18	54	32	0	0.000	0.000	0.000	0.000	0.000	0.000	0.000	0.000	0.000	0.000	0.000	0.000	0.000	0.000	0.015	0.057	0.243	0.290	4.647	0.180	0.067	316	2384	100	6	405	411	29	508	537	Error	Error	-6.077	6	405	29	508	121614	754595	0.004	1.376	0	0	0
1	2	18	"A104"	"A104"	5110	67720	100	360	394	227	57	364	364	409	612	149	0	0	0	2591	2579	584	22	1898	1898	1923	341	17	73	50	0	0.000	0.000	0.000	0.000	0.000	0.000	0.000	0.000	0.000	0.000	0.000	0.000	0.000	0.000	-0.006	0.044	0.236	0.232	4.748	1.451	0.134	316	2384	100	-4	693	689	30	681	711	Error	Error	Error	-4	693	30	681	124431	814971	-0.025	1.924	0	0	0
1	3	18	"A104"	"A104"	5405	67720	100	345	361	138	38	352	352	378	282	74	3	0	0	2324	2336	477	20	1814	1814	1851	465	25	52	17	0	0.000	0.000	0.000	0.000	0.000	0.000	0.000	0.000	0.000	0.000	0.000	0.000	0.000	0.000	-0.014	0.017	0.196	0.195	4.086	0.002	0.000	316	2384	100	-7	510	503	9	522	531	Error	Error	Error	-7	510	9	522	114021	738179	-0.060	1.043	0	0	0
1	4	18	"A105"	"A105"	5710	67725	100	411	649	2269	349	376	376	528	2245	425	0	0	0	2914	3054	929	30	2005	2005	2113	1468	69	29	3	0	0.000	0.000	0.000	0.000	0.000	0.000	0.000	0.000	0.000	0.000	0.000	0.000	0.000	0.000	0.039	0.260	0.159	0.166	5.713	1.416	0.558	316	2384	100	35	909	944	273	1049	1322	Error	Error	-4.699	35	909	273	1049	205136	965099	0.054	0.641	0	0	0
1	5	18	"A105"	"A105"	6000	67725	100	453	766	2114	275	380	380	428	373	87	18	7	0	3137	3553	3286	92	2076	2076	2196	605	27	68	42	0	0.000	0.000	0.000	0.000	0.000	0.000	0.000	0.000	0.000	0.000	0.000	0.000	0.000	0.000	0.069	0.261	0.184	0.202	5.544	0.451	0.385	316	2384	100	73	1061	1134	386	1477	1863	Error	Error	-3.861	73	1061	386	1477	242132	1122596	0.906	2.243	0	0	0
1	6	18	"A105"	"A105"	6300	67730	100	426	615	1581	257	356	356	400	284	71	16	5	0	2637	2703	685	25	2000	2000	2085	591	28	52	19	0	0.000	0.000	0.000	0.000	0.000	0.000	0.000	0.000	0.000	0.000	0.000	0.000	0.000	0.000	0.110	0.368	0.253	0.276	5.262	0.367	0.020	316	2384	100	70	637	707	259	703	962	Error	Error	-3.186	70	637	259	703	194233	854285	0.757	1.046	0	0	0
1	7	18	"A106"	"A106"	6610	67725	100	388	442	529	119	352	352	372	170	45	24	5	0	2194	2238	424	18	1959	1959	1987	337	16	38	14	0	0.000	0.000	0.000	0.000	0.000	0.000	0.000	0.000	0.000	0.000	0.000	0.000	0.000	0.000	0.153	0.323	0.376	0.389	5.035	0.310	0.017	316	2384	100	36	235	271	90	279	369	Error	Error	-2.707	36	235	90	279	139730	707265	0.412	0.745	0	0	0
1	8	18	"A106"	"A106"	6905	67725	100	356	399	479	120	338	338	368	259	70	10	1	0	2011	2027	338	16	1849	1849	1863	297	15	34	10	0	0.000	0.000	0.000	0.000	0.000	0.000	0.000	0.000	0.000	0.000	0.000	0.000	0.000	0.000	0.111	0.343	0.440	0.481	4.148	5.785	0.026	316	2384	100	18	162	180	61	178	239	Error	Error	-3.170	18	162	61	178	126030	640559	0.120	0.552	0	0	0
1	9	18	"A106"	"A106"	7205	67720	100	346	378	299	79	347	347	378	431	114	2	0	0	1999	2025	457	22	1858	1858	1875	333	17	25	8	0	0.000	0.000	0.000	0.000	0.000	0.000	0.000	0.000	0.000	0.000	0.000	0.000	0.000	0.000	-0.007	0.186	0.424	0.402	4.772	0.010	0.000	316	2384	100	-1	141	140	31	167	198	Error	Error	Error	-1	141	31	167	119531	639906	0.000	0.450	0	0	0
1	10	18	"A107"	"A107"	7515	67725	100	360	383	233	60	351	351	404	763	188	0	0	0	2076	2112	359	16	1850	1850	1888	741	39	9	0	0	0.000	0.000	0.000	0.000	0.000	0.000	0.000	0.000	0.000	0.000	0.000	0.000	0.000	0.000	0.040	0.122	0.353	0.352	3.792	77.380	0.000	316	2384	100	9	226	235	32	262	294	Error	Error	-4.650	9	226	32	262	120919	667394	-0.028	0.302	0	0	0
1	11	18	"A107"	"A107"	7805	67720	100	382	400	174	43	364	364	458	1813	395	0	0	0	2442	2471	472	19	1968	1968	2120	2379	112	0	0	0	0.000	0.000	0.000	0.000	0.000	0.000	0.000	0.000	0.000	0.000	0.000	0.000	0.000	0.000	0.038	0.072	0.251	0.236	4.594	0.006	0.000	316	2384	100	18	474	492	36	503	539	Error	Error	-4.719	18	474	36	503	126409	780904	-0.032	0.148	0	0	0
1	12	18	"A107"	"A107"	8115	67725	100	333	381	276	72	352	352	381	298	78	6	0	0	2017	2063	362	17	1843	1843	1865	446	23	23	4	0	0.000	0.000	0.000	0.000	0.000	0.000	0.000	0.000	0.000	0.000	0.000	0.000	0.000	0.000	-0.109	0.132	0.569	0.519	3.731	0.146	0.005	316	2384	100	-19	174	155	29	220	249	Error	Error	Error	-19	174	29	220	120375	651886	0.000	0.444	0	0	0
1	13	18	"A108"	"A108"	8415	67720	100	361	382	214	56	368	368	466	1442	309	0	0	0	2076	2096	373	17	1851	1851	1883	437	23	26	5	0	0.000	0.000	0.000	0.000	0.000	0.000	0.000	0.000	0.000	0.000	0.000	0.000	0.000	0.000	-0.031	0.057	0.320	0.344	5.553	5.657	0.388	316	2384	100	-7	225	218	14	245	259	Error	Error	Error	-7	225	14	245	120798	662308	-0.058	0.487	0	0	0
1	14	18	"A108"	"A108"	8705	67720	100	360	386	243	62	360	360	413	581	140	1	0	0	2149	2173	365	16	1878	1878	1916	693	36	13	0	0	0.000	0.000	0.000	0.000	0.000	0.000	0.000	0.000	0.000	0.000	0.000	0.000	0.000	0.000	0.000	0.088	0.390	0.397	5.144	0.278	0.026	316	2384	100	0	271	271	26	295	321	Error	Error	Error	0	271	26	295	122088	686648	-0.046	0.371	0	0	0
1	15	18	"A108"	"A108"	9000	67715	100	373	436	498	114	374	374	402	252	62	9	1	0	2292	2329	441	18	1938	1938	1967	370	18	47	20	0	0.000	0.000	0.000	0.000	0.000	0.000	0.000	0.000	0.000	0.000	0.000	0.000	0.000	0.000	-0.003	0.159	0.295	0.339	4.919	0.084	0.004	316	2384	100	-1	354	353	62	391	453	Error	Error	Error	-1	354	62	391	137754	735843	0.135	0.978	0	0	0
1	16	18	"A109"	"A109"	9315	67720	100	420	573	2112	368	390	390	427	326	76	8	1	0	2163	2231	699	31	1940	1940	1976	467	23	23	5	0	0.000	0.000	0.000	0.000	0.000	0.000	0.000	0.000	0.000	0.000	0.000	0.000	0.000	0.000	0.135	0.629	0.478	0.515	4.935	3.663	0.110	316	2384	100	30	223	253	183	291	474	Error	Error	-2.894	30	223	183	291	180995	704868	0.448	0.546	0	0	0
1	17	18	"A109"	"A109"	9610	67710	100	428	443	181	40	430	430	469	450	95	2	0	0	2125	2151	343	15	2023	2023	2064	540	26	12	0	0	0.000	0.000	0.000	0.000	0.000	0.000	0.000	0.000	0.000	0.000	0.000	0.000	0.000	0.000	-0.020	0.102	0.578	0.536	4.325	0.155	0.028	316	2384	100	-2	102	100	13	128	141	Error	Error	Error	-2	102	13	128	140132	679797	-0.058	0.161	0	0	0
1	18	18	"A109"	"A109"	9905	67720	100	568	601	256	42	562	562	602	424	70	5	0	0	2460	2467	344	13	2340	2340	2358	478	20	14	0	0	0.000	0.000	0.000	0.000	0.000	0.000	0.000	0.000	0.000	0.000	0.000	0.000	0.000	0.000	0.050	0.307	0.561	0.580	3.975	0.151	0.013	316	2384	100	6	120	126	39	127	166	Error	Error	-4.322	6	120	39	127	189829	779584	-0.002	0.228	0	0	0
1	1	19	"A110"	"A110"	4815	68020	100	404	404	170	42	386	386	423	422	99	1	0	0	2618	2669	729	27	1996	1996	2020	439	21	53	40	0	0.000	0.000	0.000	0.000	0.000	0.000	0.000	0.000	0.000	0.000	0.000	0.000	0.000	0.000	0.029	0.027	0.174	0.192	4.815	0.025	0.002	316	2384	100	18	622	640	18	673	691	Error	Error	-5.111	18	622	18	673	127728	843307	-0.045	1.478	0	0	0
1	2	19	"A110"	"A110"	5125	68030	100	425	443	185	41	408	408	453	571	126	0	0	0	2868	3070	1086	35	2169	2169	2236	496	22	65	36	0	0.000	0.000	0.000	0.000	0.000	0.000	0.000	0.000	0.000	0.000	0.000	0.000	0.000	0.000	0.024	0.039	0.137	0.144	4.596	0.111	0.002	316	2384	100	17	699	716	35	901	936	Error	Error	-5.362	17	699	35	901	139855	970262	-0.018	1.681	0	0	0
1	3	19	"A110"	"A110"	5410	68025	100	383	486	1011	208	391	391	437	1037	237	1	0	0	2310	2355	408	17	2065	2065	2097	358	17	39	15	0	0.000	0.000	0.000	0.000	0.000	0.000	0.000	0.000	0.000	0.000	0.000	0.000	0.000	0.000	-0.033	0.328	0.314	0.405	4.622	10.447	0.004	316	2384	100	-8	245	237	95	290	385	Error	Error	Error	-8	245	95	290	153695	744177	0.047	0.721	0	0	0
1	4	19	"A111"	"A111"	5715	68025	100	438	484	361	74	412	412	444	425	95	5	1	0	2533	2619	564	21	2145	2145	2180	400	18	49	25	0	0.000	0.000	0.000	0.000	0.000	0.000	0.000	0.000	0.000	0.000	0.000	0.000	0.000	0.000	0.067	0.152	0.301	0.300	5.738	0.375	0.007	316	2384	100	26	388	414	72	474	546	Error	Error	-3.899	26	388	72	474	153048	827541	0.094	1.098	0	0	0
1	5	19	"A111"	"A111"	6005	68025	100	382	437	718	164	385	385	424	495	116	1	0	0	2216	2284	470	20	2083	2083	2135	862	40	9	0	0	0.000	0.000	0.000	0.000	0.000	0.000	0.000	0.000	0.000	0.000	0.000	0.000	0.000	0.000	-0.023	0.259	0.399	0.345	4.718	20.232	0.002	316	2384	100	-3	133	130	52	201	253	Error	Error	Error	-3	133	52	201	138027	721756	0.026	0.173	0	0	0
1	6	19	"A111"	"A111"	6310	68030	100	380	405	201	49	413	413	739	3394	459	0	0	0	2140	2168	355	16	2146	2146	2439	2659	109	0	0	0	0.000	0.000	0.000	0.000	0.000	0.000	0.000	0.000	0.000	0.000	0.000	0.000	0.000	0.000	5.500	-0.364	0.528	0.542	4.315	1.894	0.573	316	2384	100	-33	-6	-39	-8	22	14	Error	Error	2.459	-33	-6	-8	22	127926	685150	-0.098	-0.102	0	0	0
1	7	19	"A112"	"A112"	6615	68025	100	387	420	267	63	378	378	474	1703	359	0	0	0	2343	2357	458	19	2015	2015	2067	1145	55	5	0	0	0.000	0.000	0.000	0.000	0.000	0.000	0.000	0.000	0.000	0.000	0.000	0.000	0.000	0.000	0.027	0.123	0.349	0.313	5.009	24.782	0.029	316	2384	100	9	328	337	42	342	384	Error	Error	-5.188	9	328	42	342	132664	744689	-0.032	0.253	0	0	0
1	8	19	"A112"	"A112"	6915	68025	100	371	397	167	42	370	370	399	288	72	6	0	0	2303	2319	386	16	1960	1960	1975	316	16	53	23	0	0.000	0.000	0.000	0.000	0.000	0.000	0.000	0.000	0.000	0.000	0.000	0.000	0.000	0.000	0.003	0.075	0.311	0.313	4.154	-0.009	0.000	316	2384	100	1	343	344	27	359	386	Error	Error	-8.422	1	343	27	359	125443	732933	-0.007	1.089	0	0	0
1	9	19	"A112"	"A112"	7215	68025	100	378	400	172	43	378	378	457	1413	309	0	0	0	2326	2314	388	16	1943	1943	1991	772	38	14	0	0	0.000	0.000	0.000	0.000	0.000	0.000	0.000	0.000	0.000	0.000	0.000	0.000	0.000	0.000	0.000	0.059	0.339	0.321	4.758	0.035	0.015	316	2384	100	0	383	383	22	371	393	Error	Error	Error	0	383	22	371	126295	731363	-0.040	0.418	0	0	0
1	10	19	"A113"	"A113"	7515	68025	100	398	471	489	103	375	375	424	477	112	4	1	0	2451	2464	513	20	1951	1951	1979	361	18	64	30	0	0.000	0.000	0.000	0.000	0.000	0.000	0.000	0.000	0.000	0.000	0.000	0.000	0.000	0.000	0.046	0.187	0.269	0.244	4.583	0.236	0.017	316	2384	100	23	500	523	96	513	609	Error	Error	-4.442	23	500	96	513	148720	778473	0.099	1.343	0	0	0
1	11	19	"A113"	"A113"	7815	68030	100	401	434	289	66	377	377	423	732	173	0	0	0	2347	2382	541	22	1971	1971	1991	325	16	53	27	0	0.000	0.000	0.000	0.000	0.000	0.000	0.000	0.000	0.000	0.000	0.000	0.000	0.000	0.000	0.064	0.139	0.361	0.357	4.084	0.802	0.035	316	2384	100	24	376	400	57	411	468	Error	Error	-3.970	24	376	57	411	137004	752714	0.015	1.203	0	0	0
1	12	19	"A113"	"A113"	8115	68025	100	407	489	987	201	389	389	423	283	66	12	1	0	2537	2610	665	25	2031	2031	2071	384	18	56	34	0	0.000	0.000	0.000	0.000	0.000	0.000	0.000	0.000	0.000	0.000	0.000	0.000	0.000	0.000	0.036	0.173	0.276	0.252	3.734	0.788	0.054	316	2384	100	18	506	524	100	579	679	Error	Error	-4.813	18	506	100	579	154611	824699	0.233	1.404	0	0	0
1	13	19	"A114"	"A114"	8420	68020	100	371	415	294	70	381	381	433	652	150	0	0	0	2378	2406	454	18	1936	1936	1958	328	16	58	31	0	0.000	0.000	0.000	0.000	0.000	0.000	0.000	0.000	0.000	0.000	0.000	0.000	0.000	0.000	-0.023	0.072	0.265	0.290	4.190	-95.984	0.000	316	2384	100	-10	442	432	34	470	504	Error	Error	Error	-10	442	34	470	131097	760339	-0.028	1.366	0	0	0
1	14	19	"A114"	"A114"	8715	68020	100	366	391	175	44	371	371	434	996	229	0	0	0	2333	2364	413	17	1916	1916	1933	314	16	59	31	0	0.000	0.000	0.000	0.000	0.000	0.000	0.000	0.000	0.000	0.000	0.000	0.000	0.000	0.000	-0.012	0.045	0.267	0.263	5.968	105.952	0.000	316	2384	100	-5	417	412	20	448	468	Error	Error	Error	-5	417	20	448	123636	747068	-0.043	1.373	0	0	0
1	15	19	"A114"	"A114"	9010	68020	100	386	445	616	138	390	390	456	1002	219	0	0	0	2323	2326	416	17	1984	1984	2015	355	17	49	18	0	0.000	0.000	0.000	0.000	0.000	0.000	0.000	0.000	0.000	0.000	0.000	0.000	0.000	0.000	-0.012	0.161	0.343	0.330	4.497	27.168	0.012	316	2384	100	-4	339	335	55	342	397	Error	Error	Error	-4	339	55	342	140741	735076	-0.011	0.876	0	0	0
1	16	19	"A115"	"A115"	9315	68020	100	396	409	164	40	403	403	452	646	142	0	0	0	2063	2050	295	14	1989	1989	2013	341	16	16	2	0	0.000	0.000	0.000	0.000	0.000	0.000	0.000	0.000	0.000	0.000	0.000	0.000	0.000	0.000	-0.095	0.098	0.671	0.643	4.301	4.041	0.006	316	2384	100	-7	74	67	6	61	67	Error	Error	Error	-7	74	6	61	129124	647865	-0.067	0.109	0	0	0
1	17	19	"A115"	"A115"	9615	68020	100	426	449	279	62	448	448	505	663	131	0	0	0	2254	2245	343	15	2105	2105	2121	318	14	28	6	0	0.000	0.000	0.000	0.000	0.000	0.000	0.000	0.000	0.000	0.000	0.000	0.000	0.000	0.000	-0.148	0.007	0.556	0.537	4.976	4.576	0.064	316	2384	100	-22	149	127	1	140	141	Error	Error	Error	-22	149	1	140	141895	709264	-0.084	0.390	0	0	0
1	18	19	"A115"	"A115"	9915	68020	100	527	557	222	39	539	539	587	924	157	0	0	0	2363	2371	315	13	2284	2284	2319	491	21	8	0	0	0.000	0.000	0.000	0.000	0.000	0.000	0.000	0.000	0.000	0.000	0.000	0.000	0.000	0.000	-0.152	0.207	0.583	0.657	4.224	3.652	0.223	316	2384	100	-12	79	67	18	87	105	Error	Error	Error	-12	79	18	87	176066	749107	-0.032	0.106	0	0	0
1	1	20	"A116"	"A116"	4820	68320	100	518	605	428	70	383	383	418	328	78	21	9	0	2434	2483	577	23	1926	1926	1943	305	15	65	40	0	0.000	0.000	0.000	0.000	0.000	0.000	0.000	0.000	0.000	0.000	0.000	0.000	0.000	0.000	0.266	0.399	0.358	0.360	3.797	0.811	0.081	316	2384	100	135	508	643	222	557	779	Error	Error	-1.912	135	508	222	557	191278	784641	0.570	1.770	0	0	0
1	2	20	"A116"	"A116"	5115	68330	100	412	500	632	126	402	402	495	1425	287	0	0	0	2257	2307	499	21	2021	2021	2149	1974	91	0	0	0	0.000	0.000	0.000	0.000	0.000	0.000	0.000	0.000	0.000	0.000	0.000	0.000	0.000	0.000	0.042	0.343	0.526	0.495	5.719	3.007	0.051	316	2384	100	10	236	246	98	286	384	Error	Error	-4.561	10	236	98	286	157907	728937	0.004	0.080	0	0	0
1	3	20	"A116"	"A116"	5415	68325	100	416	483	339	70	429	429	545	1471	269	1	0	0	2259	2310	433	18	2174	2174	2370	2035	85	0	0	0	0.000	0.000	0.000	0.000	0.000	0.000	0.000	0.000	0.000	0.000	0.000	0.000	0.000	0.000	-0.153	0.397	0.619	0.607	4.154	0.604	0.604	316	2384	100	-13	85	72	54	136	190	Error	Error	Error	-13	85	54	136	152536	730051	-0.042	-0.029	0	0	0
1	4	20	"A117"	"A117"	5725	68320	100	384	399	164	41	407	407	518	1604	309	0	0	0	2055	2078	362	17	2040	2040	2096	497	23	12	0	0	0.000	0.000	0.000	0.000	0.000	0.000	0.000	0.000	0.000	0.000	0.000	0.000	0.000	0.000	-1.533	-0.211	0.387	0.420	5.430	2.936	0.468	316	2384	100	-23	15	-8	-8	38	30	Error	Error	Error	-23	15	-8	38	126192	656744	-0.074	-0.036	0	0	0
1	5	20	"A117"	"A117"	6010	68325	100	370	381	156	40	380	380	423	911	215	0	0	0	2071	2094	323	15	1951	1951	1966	298	15	29	9	0	0.000	0.000	0.000	0.000	0.000	0.000	0.000	0.000	0.000	0.000	0.000	0.000	0.000	0.000	-0.083	0.007	0.465	0.426	3.885	121.907	0.001	316	2384	100	-10	120	110	1	143	144	Error	Error	Error	-10	120	1	143	120503	661724	-0.046	0.430	0	0	0
1	6	20	"A117"	"A117"	6315	68325	100	379	388	161	41	384	384	434	508	117	0	0	0	2063	2106	334	15	2001	2001	2056	1283	62	0	0	0	0.000	0.000	0.000	0.000	0.000	0.000	0.000	0.000	0.000	0.000	0.000	0.000	0.000	0.000	-0.081	0.038	0.489	0.513	5.003	0.002	0.000	316	2384	100	-5	62	57	4	105	109	Error	Error	Error	-5	62	4	105	122494	665513	-0.091	0.039	0	0	0
1	7	20	"A118"	"A118"	6615	68325	100	369	406	189	46	394	394	464	1101	237	0	0	0	2194	2190	357	16	1977	1977	2021	964	47	1	0	0	0.000	0.000	0.000	0.000	0.000	0.000	0.000	0.000	0.000	0.000	0.000	0.000	0.000	0.000	-0.115	0.056	0.477	0.476	4.551	0.030	0.008	316	2384	100	-25	217	192	12	213	225	Error	Error	Error	-25	217	12	213	128441	691923	-0.053	0.175	0	0	0
1	8	20	"A118"	"A118"	6915	68330	100	373	398	171	42	387	387	485	1725	355	0	0	0	2214	2225	358	16	1980	1980	2064	1592	77	0	0	0	0.000	0.000	0.000	0.000	0.000	0.000	0.000	0.000	0.000	0.000	0.000	0.000	0.000	0.000	-0.060	0.045	0.473	0.447	4.234	0.030	0.002	316	2384	100	-14	234	220	11	245	256	Error	Error	Error	-14	234	11	245	125917	703069	-0.050	0.101	0	0	0
1	9	20	"A118"	"A118"	7215	68325	100	403	553	1797	324	382	382	498	1571	315	0	0	0	2271	2309	396	17	1987	1987	2029	1127	55	3	0	0	0.000	0.000	0.000	0.000	0.000	0.000	0.000	0.000	0.000	0.000	0.000	0.000	0.000	0.000	0.074	0.531	0.429	0.433	5.533	1.585	0.653	316	2384	100	21	284	305	171	322	493	Error	Error	-3.757	21	284	171	322	174844	729644	0.035	0.248	0	0	0
1	10	20	"A119"	"A119"	7525	68325	100	393	434	401	92	379	379	419	408	97	3	0	0	2347	2407	491	20	1984	1984	2011	316	15	52	28	0	0.000	0.000	0.000	0.000	0.000	0.000	0.000	0.000	0.000	0.000	0.000	0.000	0.000	0.000	0.039	0.130	0.258	0.282	5.162	0.096	0.011	316	2384	100	14	363	377	55	423	478	Error	Error	-4.696	14	363	55	423	137130	760569	0.037	1.253	0	0	0
1	11	20	"A119"	"A119"	7820	68325	100	372	421	385	91	380	380	487	1942	398	0	0	0	2085	2118	363	17	1947	1947	2089	2632	125	0	0	0	0.000	0.000	0.000	0.000	0.000	0.000	0.000	0.000	0.000	0.000	0.000	0.000	0.000	0.000	-0.058	0.240	0.506	0.506	5.123	21.633	0.001	316	2384	100	-8	138	130	41	171	212	Error	Error	Error	-8	138	41	171	133007	669198	-0.034	0.011	0	0	0
1	12	20	"A119"	"A119"	8120	68325	100	391	467	556	119	385	385	418	535	127	1	0	0	2344	2340	422	18	2021	2021	2033	321	15	50	18	0	0.000	0.000	0.000	0.000	0.000	0.000	0.000	0.000	0.000	0.000	0.000	0.000	0.000	0.000	0.019	0.257	0.333	0.313	4.511	14.096	0.009	316	2384	100	6	323	329	82	319	401	Error	Error	-5.750	6	323	82	319	147446	739505	0.092	0.956	0	0	0
1	13	20	"A120"	"A120"	8425	68320	100	398	441	416	94	387	387	419	480	114	3	0	0	2018	2054	365	17	1934	1934	1943	298	15	28	10	0	0.000	0.000	0.000	0.000	0.000	0.000	0.000	0.000	0.000	0.000	0.000	0.000	0.000	0.000	0.131	0.450	0.505	0.495	4.661	17.949	0.004	316	2384	100	11	84	95	54	120	174	Error	Error	-2.933	11	84	54	120	139410	648933	0.046	0.372	0	0	0
1	14	20	"A120"	"A120"	8715	68320	100	395	589	1816	308	392	392	449	854	190	2	1	0	2028	2365	3571	150	1939	1939	1962	324	16	29	11	0	0.000	0.000	0.000	0.000	0.000	0.000	0.000	0.000	0.000	0.000	0.000	0.000	0.000	0.000	0.034	0.462	0.377	0.427	4.330	0.545	0.659	316	2384	100	3	89	92	197	426	623	Error	Error	-4.891	3	89	197	426	186032	747403	0.164	1.244	0	0	0
1	15	20	"A120"	"A120"	9015	68320	100	451	492	383	77	404	404	454	796	175	1	0	0	2144	2221	678	30	2007	2007	2028	376	18	27	8	0	0.000	0.000	0.000	0.000	0.000	0.000	0.000	0.000	0.000	0.000	0.000	0.000	0.000	0.000	0.343	0.411	0.570	0.500	5.586	3.706	0.003	316	2384	100	47	137	184	88	214	302	Error	Error	-1.543	47	137	88	214	155341	701742	0.048	0.513	0	0	0
1	16	20	"A121"	"A121"	9315	68315	100	377	403	177	43	394	394	433	427	98	2	0	0	2228	2262	416	18	1985	1985	2028	650	32	18	2	0	0.000	0.000	0.000	0.000	0.000	0.000	0.000	0.000	0.000	0.000	0.000	0.000	0.000	0.000	-0.070	0.032	0.423	0.391	4.269	26.816	0.000	316	2384	100	-17	243	226	9	277	286	Error	Error	Error	-17	243	9	277	127490	714904	-0.070	0.360	0	0	0
1	17	20	"A121"	"A121"	9615	68320	100	401	422	172	40	428	428	504	1096	217	0	0	0	2357	2371	415	17	2003	2003	2037	409	20	43	14	0	0.000	0.000	0.000	0.000	0.000	0.000	0.000	0.000	0.000	0.000	0.000	0.000	0.000	0.000	-0.076	-0.016	0.417	0.411	4.687	47.895	0.002	316	2384	100	-27	354	327	-6	368	362	Error	Error	Error	-27	354	-6	368	133475	749227	-0.075	0.817	0	0	0
1	18	20	"A121"	"A121"	9920	68315	100	450	474	194	40	464	464	486	207	42	13	2	0	2369	2420	388	16	2121	2121	2140	416	19	32	10	0	0.000	0.000	0.000	0.000	0.000	0.000	0.000	0.000	0.000	0.000	0.000	0.000	0.000	0.000	-0.056	0.033	0.437	0.452	5.570	4.161	0.362	316	2384	100	-14	248	234	10	299	309	Error	Error	Error	-14	248	10	299	149902	764641	-0.058	0.673	0	0	0
1	1	21	"Blank"	"Blank"	4820	68625	100	354	379	159	41	359	359	386	262	67	8	0	0	1685	1678	251	14	1680	1680	1705	453	26	3	0	0	0.000	0.000	0.000	0.000	0.000	0.000	0.000	0.000	0.000	0.000	0.000	0.000	0.000	0.000	-1.000	-10.000	0.589	0.520	4.247	0.035	0.002	316	2384	100	-5	5	0	20	-2	18	Error	Error	Error	-5	5	20	-2	119654	530240	-0.027	-0.060	0	0	0
1	2	21	"Blank"	"Blank"	5125	68625	100	367	393	161	40	370	370	399	257	64	7	0	0	1816	1820	278	15	1754	1754	1787	453	25	9	0	0	0.000	0.000	0.000	0.000	0.000	0.000	0.000	0.000	0.000	0.000	0.000	0.000	0.000	0.000	-0.048	0.348	0.671	0.609	5.191	0.046	0.004	316	2384	100	-3	62	59	23	66	89	Error	Error	Error	-3	62	23	66	124075	575000	-0.023	0.073	0	0	0
1	3	21	"Blank"	"Blank"	5420	68625	100	366	377	153	40	364	364	399	416	104	0	0	0	1788	1800	279	15	1726	1726	1786	1069	59	0	0	0	0.000	0.000	0.000	0.000	0.000	0.000	0.000	0.000	0.000	0.000	0.000	0.000	0.000	0.000	0.032	0.176	0.565	0.538	4.172	0.043	0.005	316	2384	100	2	62	64	13	74	87	Error	Error	-4.954	2	62	13	74	119130	568848	-0.053	0.013	0	0	0
1	4	21	"Blank"	"Blank"	5720	68620	100	360	447	907	202	366	366	410	721	175	0	0	0	1681	1700	274	16	1676	1676	1702	356	20	11	1	0	0.000	0.000	0.000	0.000	0.000	0.000	0.000	0.000	0.000	0.000	0.000	0.000	0.000	0.000	-1.200	3.375	0.539	0.580	4.050	24.402	0.013	316	2384	100	-6	5	-1	81	24	105	Error	Error	Error	-6	5	81	24	141213	537327	0.051	-0.006	0	0	0
1	5	21	"Blank"	"Blank"	6020	68620	100	384	425	311	73	379	379	423	873	206	0	0	0	1880	1879	315	16	1781	1781	1790	309	17	19	4	0	0.000	0.000	0.000	0.000	0.000	0.000	0.000	0.000	0.000	0.000	0.000	0.000	0.000	0.000	0.051	0.469	0.562	0.547	4.316	-12.299	0.002	316	2384	100	5	99	104	46	98	144	Error	Error	-4.307	5	99	46	98	134295	593612	0.002	0.288	0	0	0
1	6	21	"Blank"	"Blank"	6320	68620	100	395	410	168	40	405	405	453	957	211	0	0	0	1789	1798	257	14	1843	1843	1865	423	22	3	0	0	0.000	0.000	0.000	0.000	0.000	0.000	0.000	0.000	0.000	0.000	0.000	0.000	0.000	0.000	0.185	-0.111	0.617	0.677	3.861	0.091	0.000	316	2384	100	-10	-54	-64	5	-45	-40	Error	Error	-2.433	-10	-54	5	-45	129610	568076	-0.045	-0.158	0	0	0
1	7	21	"Blank"	"Blank"	6625	68625	100	431	478	338	70	453	453	487	427	87	2	0	0	1832	1849	263	14	1879	1879	1893	280	14	11	2	0	0.000	0.000	0.000	0.000	0.000	0.000	0.000	0.000	0.000	0.000	0.000	0.000	0.000	0.000	0.468	-0.833	0.750	0.696	4.727	0.048	0.000	316	2384	100	-22	-47	-69	25	-30	-5	Error	Error	-1.095	-22	-47	25	-30	151086	584425	-0.021	-0.157	0	0	0
1	8	21	"Blank"	"Blank"	6920	68625	100	394	485	1236	254	404	404	456	497	108	1	0	0	1782	1817	425	23	1784	1784	1814	423	23	6	0	0	0.000	0.000	0.000	0.000	0.000	0.000	0.000	0.000	0.000	0.000	0.000	0.000	0.000	0.000	5.000	2.455	0.680	0.724	4.346	5.168	0.084	316	2384	100	-10	-2	-12	81	33	114	Error	Error	2.322	-10	-2	81	33	153129	574092	0.058	0.007	0	0	0
1	9	21	"Blank"	"Blank"	7215	68615	100	355	387	212	54	373	373	421	590	140	0	0	0	1712	1732	281	16	1741	1741	1760	322	18	9	2	0	0.000	0.000	0.000	0.000	0.000	0.000	0.000	0.000	0.000	0.000	0.000	0.000	0.000	0.000	0.621	-1.556	0.588	0.628	4.552	90.911	0.000	316	2384	100	-18	-29	-47	14	-9	5	Error	Error	-0.688	-18	-29	14	-9	122404	547397	-0.058	-0.087	0	0	0
1	10	21	"Blank"	"Blank"	7525	68620	100	365	401	206	51	391	391	534	2023	378	0	0	0	1859	1866	306	16	1878	1878	2037	2657	130	0	0	0	0.000	0.000	0.000	0.000	0.000	0.000	0.000	0.000	0.000	0.000	0.000	0.000	0.000	0.000	1.368	-0.833	0.653	0.663	4.644	0.589	0.567	316	2384	100	-26	-19	-45	10	-12	-2	Error	Error	0.453	-26	-19	10	-12	126725	589519	-0.066	-0.064	0	0	0
1	11	21	"Blank"	"Blank"	7820	68625	100	370	387	182	47	374	374	437	1159	265	0	0	0	1753	1761	253	14	1780	1780	1808	374	20	7	0	0	0.000	0.000	0.000	0.000	0.000	0.000	0.000	0.000	0.000	0.000	0.000	0.000	0.000	0.000	0.148	-0.684	0.571	0.549	4.815	25.049	0.029	316	2384	100	-4	-27	-31	13	-19	-6	Error	Error	-2.755	-4	-27	13	-19	122262	556494	-0.043	-0.126	0	0	0
1	12	21	"Blank"	"Blank"	8125	68625	100	380	409	210	51	385	385	457	1045	228	0	0	0	1843	1840	277	15	1847	1847	1875	400	21	6	0	0	0.000	0.000	0.000	0.000	0.000	0.000	0.000	0.000	0.000	0.000	0.000	0.000	0.000	0.000	1.250	-3.429	0.659	0.708	3.875	61.680	0.001	316	2384	100	-5	-4	-9	24	-7	17	Error	Error	0.322	-5	-4	24	-7	129316	581334	-0.046	-0.087	0	0	0
1	13	21	"Blank"	"Blank"	8420	68620	100	449	527	648	122	394	394	461	1058	229	1	0	0	1975	2027	418	20	1879	1879	1903	360	18	22	5	0	0.000	0.000	0.000	0.000	0.000	0.000	0.000	0.000	0.000	0.000	0.000	0.000	0.000	0.000	0.573	0.899	0.600	0.599	4.704	16.204	0.006	316	2384	100	55	96	151	133	148	281	Error	Error	-0.804	55	96	133	148	166475	640597	0.062	0.344	0	0	0
1	14	21	"Blank"	"Blank"	8720	68620	100	390	403	165	40	402	402	511	1681	328	0	0	0	2005	2001	298	14	1908	1908	1997	1446	72	0	0	0	0.000	0.000	0.000	0.000	0.000	0.000	0.000	0.000	0.000	0.000	0.000	0.000	0.000	0.000	-0.124	0.011	0.552	0.580	3.917	5.539	0.064	316	2384	100	-12	97	85	1	93	94	Error	Error	Error	-12	97	1	93	127308	632185	-0.064	0.003	0	0	0
1	15	21	"Blank"	"Blank"	9020	68620	100	420	499	540	108	398	398	467	1138	243	1	1	0	1822	1838	284	15	1968	1968	2003	380	18	5	0	0	0.000	0.000	0.000	0.000	0.000	0.000	0.000	0.000	0.000	0.000	0.000	0.000	0.000	0.000	-0.151	-0.777	0.491	0.612	5.015	0.331	0.002	316	2384	100	22	-146	-124	101	-130	-29	Error	Error	Error	22	-146	101	-130	157676	580668	0.028	-0.434	0	0	0
1	16	21	"Blank"	"Blank"	9325	68615	100	395	406	155	38	401	401	477	1421	297	0	0	0	1855	1874	305	16	1866	1866	1951	1882	96	0	0	0	0.000	0.000	0.000	0.000	0.000	0.000	0.000	0.000	0.000	0.000	0.000	0.000	0.000	0.000	0.545	0.625	0.542	0.610	4.333	3.576	0.045	316	2384	100	-6	-11	-17	5	8	13	Error	Error	-0.874	-6	-11	5	8	128148	592296	-0.050	-0.041	0	0	0
1	17	21	"Blank"	"Blank"	9610	68610	100	416	458	272	59	410	410	456	666	146	1	0	0	1884	1889	260	13	1894	1894	1911	397	20	4	0	0	0.000	0.000	0.000	0.000	0.000	0.000	0.000	0.000	0.000	0.000	0.000	0.000	0.000	0.000	-0.600	-9.600	0.820	0.717	4.413	0.079	0.008	316	2384	100	6	-10	-4	48	-5	43	Error	Error	Error	6	-10	48	-5	144839	596877	0.003	-0.055	0	0	0
1	18	21	"Blank"	"Blank"	9915	68615	100	461	474	182	38	458	458	563	1972	350	0	0	0	2072	2061	276	13	2000	2000	2081	1447	69	0	0	0	0.000	0.000	0.000	0.000	0.000	0.000	0.000	0.000	0.000	0.000	0.000	0.000	0.000	0.000	0.042	0.262	0.731	0.600	4.537	1.487	0.635	316	2384	100	3	72	75	16	61	77	Error	Error	-4.585	3	72	16	61	149673	651400	-0.045	-0.014	0	0	0
