# Supplementary material for: Application of hybridization control probe to increase accuracy on ligation detection or minisequencing diagnostic microarrays
Source: BMC Res Notes. 2009 Dec 14;2:249. doi: 10.1186/1756-0500-2-249 (PMC2799435; doi:10.1186/1756-0500-2-249)
Supplement: Additional file 3 — Gpr_files. Zip-compressed file containing raw microarray data in GenePix results format (.gpr) and GAL (GenePix Array List) files. [file 1756-0500-2-249-S3.ZIP › gpr_files/slide4/lasi4_16-16.gpr]

ATF	1.0
30	76    
"Type=GenePix Results 3"
"DateTime=2009/04/02 15:37:43"
"Settings=C:\Axon\Data\HPV\020409\lasi4.gps"
"GalFile=C:\Axon\Data\HPV\ArrayIt_032009_InstiBioGalfile.gal"
"ArrayOfArrays=16-16"
"PixelSize=5"
"Wavelengths=532	488"
"ImageFiles=C:\Axon\Data\HPV\020409\lasi4.tif 2	C:\Axon\Data\HPV\020409\lasi4.tif 3"
"NormalizationMethod=None"
"NormalizationFactors=1	1"
"JpegImage="
"StdDev=Type 1"
"RatioFormulations=W1/W3 (/532)	W1/W4 (/488)	W3/W4 (532/488)"
"FeatureType=Circular"
"Barcode="
"BackgroundSubtraction=LocalFeature"
"ImageOrigin=0, 0"
"JpegOrigin=3920, 0"
"Creator=GenePix Pro 6.1.0.2"
"Scanner=GenePix 4200A 01 Autoloader [2]"
"FocusPosition=0"
"Temperature=24.06"
"LinesAveraged=2"
"Comment="
"PMTGain=580	540"
"ScanPower=100	100"
"LaserPower=2.69	2.56"
"Filters=Standard Green	Standard Blue"
"ScanRegion=784,0,3824,13768"
"Supplier="
"Block"	"Column"	"Row"	"Name"	"ID"	"X"	"Y"	"Dia."	"F532 Median"	"F532 Mean"	"F532 SD"	"F532 CV"	"B532"	"B532 Median"	"B532 Mean"	"B532 SD"	"B532 CV"	"% > B532+1SD"	"% > B532+2SD"	"F532 % Sat."	"F488 Median"	"F488 Mean"	"F488 SD"	"F488 CV"	"B488"	"B488 Median"	"B488 Mean"	"B488 SD"	"B488 CV"	"% > B488+1SD"	"% > B488+2SD"	"F488 % Sat."	"Ratio of Medians (1/532)"	"Ratio of Means (1/532)"	"Median of Ratios (1/532)"	"Mean of Ratios (1/532)"	"Ratios SD (1/532)"	"Rgn Ratio (1/532)"	"Rgn R2 (1/532)"	"Ratio of Medians (1/488)"	"Ratio of Means (1/488)"	"Median of Ratios (1/488)"	"Mean of Ratios (1/488)"	"Ratios SD (1/488)"	"Rgn Ratio (1/488)"	"Rgn R2 (1/488)"	"Ratio of Medians (532/488)"	"Ratio of Means (532/488)"	"Median of Ratios (532/488)"	"Mean of Ratios (532/488)"	"Ratios SD (532/488)"	"Rgn Ratio (532/488)"	"Rgn R2 (532/488)"	"F Pixels"	"B Pixels"	"Circularity"	"Sum of Medians (1/532)"	"Sum of Medians (1/488)"	"Sum of Medians (532/488)"	"Sum of Means (1/532)"	"Sum of Means (1/488)"	"Sum of Means (532/488)"	"Log Ratio (1/532)"	"Log Ratio (1/488)"	"Log Ratio (532/488)"	"F532 Median - B532"	"F488 Median - B488"	"F532 Mean - B532"	"F488 Mean - B488"	"F532 Total Intensity"	"F488 Total Intensity"	"SNR 532"	"SNR 488"	"Flags"	"Normalize"	"Autoflag"
1	1	1	"A1"	"A1"	13785	62590	100	492	511	230	45	468	468	514	818	159	0	0	0	1920	1919	347	18	1869	1869	2010	2098	104	0	0	0	0.000	0.000	0.000	0.000	0.000	0.000	0.000	0.000	0.000	0.000	0.000	0.000	0.000	0.000	0.471	0.860	0.704	0.660	4.559	0.014	0.005	316	2384	100	24	51	75	43	50	93	Error	Error	-1.087	24	51	43	50	161472	606426	-0.004	-0.043	0	0	0
1	2	1	"A1"	"A1"	14085	62590	100	449	469	193	41	443	443	472	261	55	11	1	0	1856	1884	516	27	1863	1863	1891	560	29	3	0	0	0.000	0.000	0.000	0.000	0.000	0.000	0.000	0.000	0.000	0.000	0.000	0.000	0.000	0.000	-0.857	1.238	0.505	0.505	4.449	0.037	0.003	316	2384	100	6	-7	-1	26	21	47	Error	Error	Error	6	-7	26	21	148115	595449	-0.011	-0.012	0	0	0
1	3	1	"A1"	"A1"	14385	62590	100	438	462	184	39	453	453	481	298	61	6	0	0	1955	1985	385	19	1915	1915	1981	1165	58	0	0	0	0.000	0.000	0.000	0.000	0.000	0.000	0.000	0.000	0.000	0.000	0.000	0.000	0.000	0.000	-0.375	0.129	0.603	0.562	4.863	0.000	0.000	316	2384	100	-15	40	25	9	70	79	Error	Error	Error	-15	40	9	70	146132	627219	-0.064	0.003	0	0	0
1	4	1	"A2"	"A2"	14690	62590	100	492	513	274	53	451	451	475	228	48	16	3	0	3879	3874	762	19	2011	2011	2054	804	39	91	66	0	0.000	0.000	0.000	0.000	0.000	0.000	0.000	0.000	0.000	0.000	0.000	0.000	0.000	0.000	0.022	0.033	0.076	0.074	3.124	0.030	0.014	316	2384	100	41	1868	1909	62	1863	1925	Error	Error	-5.510	41	1868	62	1863	162261	1224092	0.167	2.264	0	0	0
1	5	1	"A2"	"A2"	14990	62590	95	490	516	209	40	471	471	524	816	155	0	0	0	4060	4088	657	16	2054	2054	2089	473	22	100	94	0	0.000	0.000	0.000	0.000	0.000	0.000	0.000	0.000	0.000	0.000	0.000	0.000	0.000	0.000	0.009	0.022	0.083	0.074	2.776	0.030	0.024	256	2088	100	19	2006	2025	45	2034	2079	Error	Error	-6.722	19	2006	45	2034	132136	1046421	-0.010	4.226	0	0	0
1	6	1	"A2"	"A2"	15290	62590	90	494	528	231	43	486	486	514	269	52	12	1	0	3681	3894	2028	52	2052	2052	2108	685	32	96	69	0	0.000	0.000	0.000	0.000	0.000	0.000	0.000	0.000	0.000	0.000	0.000	0.000	0.000	0.000	0.005	0.023	0.088	0.061	4.113	0.032	0.044	256	1924	100	8	1629	1637	42	1842	1884	Error	Error	-7.670	8	1629	42	1842	135253	996898	0.052	2.607	0	0	0
1	7	1	"A3"	"A3"	15590	62590	85	516	531	175	32	465	465	502	440	87	3	0	0	4313	4384	722	16	1952	1952	1998	597	29	100	97	0	0.000	0.000	0.000	0.000	0.000	0.000	0.000	0.000	0.000	0.000	0.000	0.000	0.000	0.000	0.022	0.027	0.055	0.044	3.026	0.020	0.014	208	1660	100	51	2361	2412	66	2432	2498	Error	Error	-5.533	51	2361	66	2432	110532	911825	0.066	3.997	0	0	0
1	8	1	"A3"	"A3"	15885	62590	100	473	516	457	88	438	438	479	510	106	2	0	0	3496	3554	711	20	1874	1874	1897	386	20	95	90	0	0.000	0.000	0.000	0.000	0.000	0.000	0.000	0.000	0.000	0.000	0.000	0.000	0.000	0.000	0.022	0.046	0.083	0.079	3.620	0.080	0.006	316	2384	100	35	1622	1657	78	1680	1758	Error	Error	-5.534	35	1622	78	1680	163166	1123022	0.073	4.293	0	0	0
1	9	1	"A3"	"A3"	16190	62590	95	478	521	334	64	422	422	459	284	61	13	2	0	3501	3526	616	17	1894	1894	1931	657	34	94	67	0	0.000	0.000	0.000	0.000	0.000	0.000	0.000	0.000	0.000	0.000	0.000	0.000	0.000	0.000	0.035	0.061	0.090	0.076	3.392	0.108	0.076	256	2088	100	56	1607	1663	99	1632	1731	Error	Error	-4.843	56	1607	99	1632	133280	902691	0.218	2.428	0	0	0
1	10	1	"A4"	"A4"	16485	62585	100	467	562	851	151	435	435	461	232	50	18	5	0	3166	2988	785	26	1902	1902	1942	721	37	65	39	0	0.000	0.000	0.000	0.000	0.000	0.000	0.000	0.000	0.000	0.000	0.000	0.000	0.000	0.000	0.025	0.117	0.140	0.157	5.677	0.019	0.001	316	2384	100	32	1264	1296	127	1086	1213	Error	Error	-5.304	32	1264	127	1086	177717	944214	0.435	1.451	0	0	0
1	11	1	"A4"	"A4"	16785	62585	100	461	505	472	93	438	438	472	382	80	6	0	0	3139	3043	776	25	1902	1902	1928	338	17	79	69	0	0.000	0.000	0.000	0.000	0.000	0.000	0.000	0.000	0.000	0.000	0.000	0.000	0.000	0.000	0.019	0.059	0.138	0.159	3.822	0.079	0.024	316	2384	100	23	1237	1260	67	1141	1208	Error	Error	-5.749	23	1237	67	1141	159715	961741	0.086	3.299	0	0	0
1	12	1	"A4"	"A4"	17085	62585	100	416	453	314	69	394	394	415	178	42	19	5	0	2728	2714	708	26	1832	1832	1850	351	18	74	61	0	0.000	0.000	0.000	0.000	0.000	0.000	0.000	0.000	0.000	0.000	0.000	0.000	0.000	0.000	0.025	0.067	0.156	0.152	4.093	0.173	0.131	316	2384	100	22	896	918	59	882	941	Error	Error	-5.348	22	896	59	882	143220	857646	0.213	2.462	0	0	0
1	13	1	"A5"	"A5"	17385	62585	100	453	479	201	41	445	445	479	339	70	7	0	0	2255	2406	601	24	1923	1923	1957	516	26	37	14	0	0.000	0.000	0.000	0.000	0.000	0.000	0.000	0.000	0.000	0.000	0.000	0.000	0.000	0.000	0.024	0.070	0.310	0.323	5.597	0.434	0.149	316	2384	100	8	332	340	34	483	517	Error	Error	-5.375	8	332	34	483	151228	760427	0.000	0.870	0	0	0
1	14	1	"A5"	"A5"	17685	62585	100	497	513	208	40	481	481	521	415	79	3	0	0	2395	2476	560	22	1996	1996	2053	982	47	16	1	0	0.000	0.000	0.000	0.000	0.000	0.000	0.000	0.000	0.000	0.000	0.000	0.000	0.000	0.000	0.040	0.067	0.232	0.254	5.692	0.202	0.469	316	2384	100	16	399	415	32	480	512	Error	Error	-4.640	16	399	32	480	162070	782279	-0.019	0.431	0	0	0
1	15	1	"A5"	"A5"	17985	62585	100	491	610	1119	183	465	465	492	249	50	15	3	0	2354	2631	2024	76	1966	1966	1987	362	18	52	25	0	0.000	0.000	0.000	0.000	0.000	0.000	0.000	0.000	0.000	0.000	0.000	0.000	0.000	0.000	0.067	0.218	0.280	0.313	5.896	0.060	0.006	316	2384	100	26	388	414	145	665	810	Error	Error	-3.899	26	388	145	665	192796	831312	0.474	1.779	0	0	0
1	16	1	"A6"	"A6"	18285	62590	85	571	578	192	33	491	491	526	352	66	11	0	0	4457	4552	780	17	2066	2066	2115	872	41	98	84	0	0.000	0.000	0.000	0.000	0.000	0.000	0.000	0.000	0.000	0.000	0.000	0.000	0.000	0.000	0.033	0.035	0.066	0.051	2.865	0.018	0.021	208	1660	100	80	2391	2471	87	2486	2573	Error	Error	-4.901	80	2391	87	2486	120258	946785	0.148	2.795	0	0	0
1	17	1	"A6"	"A6"	18580	62590	95	516	529	197	37	492	492	543	650	119	0	0	0	3618	3640	507	13	2009	2009	2029	351	17	99	97	0	0.000	0.000	0.000	0.000	0.000	0.000	0.000	0.000	0.000	0.000	0.000	0.000	0.000	0.000	0.015	0.023	0.102	0.083	2.743	0.093	0.023	256	2088	100	24	1609	1633	37	1631	1668	Error	Error	-6.067	24	1609	37	1631	135359	931840	-0.022	4.590	0	0	0
1	18	1	"A6"	"A6"	18875	62585	100	613	643	359	55	489	489	561	906	161	0	0	0	7868	7801	2236	28	2062	2062	2167	1069	49	96	93	0	0.000	0.000	0.000	0.000	0.000	0.000	0.000	0.000	0.000	0.000	0.000	0.000	0.000	0.000	0.021	0.027	0.034	0.029	3.003	0.195	0.020	316	2384	100	124	5806	5930	154	5739	5893	Error	Error	-5.549	124	5806	154	5739	203342	2465121	0.091	5.270	0	0	0
1	1	2	"A7"	"A7"	13790	62900	85	467	500	209	41	417	417	437	177	40	27	9	0	3837	3829	921	24	1730	1730	1758	610	34	96	80	0	0.000	0.000	0.000	0.000	0.000	0.000	0.000	0.000	0.000	0.000	0.000	0.000	0.000	0.000	0.024	0.040	0.074	0.060	3.732	0.024	0.005	208	1660	100	50	2107	2157	83	2099	2182	Error	Error	-5.397	50	2107	83	2099	103901	796524	0.356	3.395	0	0	0
1	2	2	"A7"	"A7"	14090	62895	100	440	515	591	114	404	404	442	631	142	1	0	0	2774	2823	633	22	1704	1704	1741	651	37	71	35	0	0.000	0.000	0.000	0.000	0.000	0.000	0.000	0.000	0.000	0.000	0.000	0.000	0.000	0.000	0.034	0.099	0.147	0.131	3.802	0.104	0.021	316	2384	100	36	1070	1106	111	1119	1230	Error	Error	-4.893	36	1070	111	1119	162773	892169	0.116	1.662	0	0	0
1	3	2	"A7"	"A7"	14390	62890	100	467	510	381	74	409	409	442	278	62	11	2	0	2782	2807	710	25	1745	1745	1781	722	40	68	30	0	0.000	0.000	0.000	0.000	0.000	0.000	0.000	0.000	0.000	0.000	0.000	0.000	0.000	0.000	0.056	0.095	0.134	0.137	4.218	0.034	0.008	316	2384	100	58	1037	1095	101	1062	1163	Error	Error	-4.160	58	1037	101	1062	161126	886986	0.245	1.421	0	0	0
1	4	2	"A8"	"A8"	14690	62890	100	433	473	250	52	402	402	421	183	43	23	6	0	3466	3515	1123	31	1782	1782	1826	783	42	83	56	0	0.000	0.000	0.000	0.000	0.000	0.000	0.000	0.000	0.000	0.000	0.000	0.000	0.000	0.000	0.018	0.041	0.078	0.069	3.955	0.025	0.027	316	2384	100	31	1684	1715	71	1733	1804	Error	Error	-5.763	31	1684	71	1733	149399	1110626	0.284	2.157	0	0	0
1	5	2	"A8"	"A8"	14995	62895	100	419	451	191	42	398	398	425	219	51	17	3	0	3321	3463	1459	42	1752	1752	1782	324	18	97	91	0	0.000	0.000	0.000	0.000	0.000	0.000	0.000	0.000	0.000	0.000	0.000	0.000	0.000	0.000	0.013	0.031	0.094	0.073	3.333	0.014	0.005	316	2384	100	21	1569	1590	53	1711	1764	Error	Error	-6.223	21	1569	53	1711	142367	1094398	0.119	5.188	0	0	0
1	6	2	"A8"	"A8"	15295	62895	95	423	470	238	50	411	411	460	661	143	1	0	0	3606	3850	1995	51	1808	1808	1835	419	22	99	95	0	0.000	0.000	0.000	0.000	0.000	0.000	0.000	0.000	0.000	0.000	0.000	0.000	0.000	0.000	0.007	0.029	0.086	0.073	2.956	0.019	0.014	256	2088	100	12	1798	1810	59	2042	2101	Error	Error	-7.227	12	1798	59	2042	120447	985488	0.015	4.809	0	0	0
1	7	2	"A9"	"A9"	15600	62895	90	455	461	191	41	382	382	409	366	89	7	0	0	4109	4058	771	18	1683	1683	1711	464	27	98	97	0	0.000	0.000	0.000	0.000	0.000	0.000	0.000	0.000	0.000	0.000	0.000	0.000	0.000	0.000	0.030	0.033	0.067	0.059	2.785	0.019	0.001	256	1924	100	73	2426	2499	79	2375	2454	Error	Error	-5.055	73	2426	79	2375	117899	1038817	0.142	5.058	0	0	0
1	8	2	"A9"	"A9"	15895	62895	90	446	501	295	58	383	383	433	649	149	3	1	0	4404	4506	1122	24	1720	1720	1749	308	17	100	99	0	0.000	0.000	0.000	0.000	0.000	0.000	0.000	0.000	0.000	0.000	0.000	0.000	0.000	0.000	0.023	0.042	0.051	0.043	3.821	0.042	0.043	256	1924	100	63	2684	2747	118	2786	2904	Error	Error	-5.413	63	2684	118	2786	128329	1153589	0.105	8.951	0	0	0
1	9	2	"A9"	"A9"	16195	62895	90	439	460	187	40	376	376	416	353	84	6	0	0	4122	4208	711	16	1736	1736	1755	306	17	100	100	0	0.000	0.000	0.000	0.000	0.000	0.000	0.000	0.000	0.000	0.000	0.000	0.000	0.000	0.000	0.026	0.034	0.062	0.050	3.173	0.028	0.035	256	1924	100	63	2386	2449	84	2472	2556	Error	Error	-5.243	63	2386	84	2472	117714	1077133	0.125	8.016	0	0	0
1	10	2	"A10"	"A10"	16500	62890	85	454	489	285	58	377	377	394	169	42	25	9	0	3551	3616	710	19	1760	1760	1805	914	50	92	47	0	0.000	0.000	0.000	0.000	0.000	0.000	0.000	0.000	0.000	0.000	0.000	0.000	0.000	0.000	0.043	0.060	0.082	0.072	3.182	0.055	0.049	208	1660	100	77	1791	1868	112	1856	1968	Error	Error	-4.540	77	1791	112	1856	101771	752179	0.562	1.981	0	0	0
1	11	2	"A10"	"A10"	16790	62890	90	449	501	459	91	385	385	411	235	57	17	6	0	3220	3347	755	22	1749	1749	1772	432	24	98	89	0	0.000	0.000	0.000	0.000	0.000	0.000	0.000	0.000	0.000	0.000	0.000	0.000	0.000	0.000	0.044	0.073	0.105	0.095	3.071	0.116	0.111	256	1924	100	64	1471	1535	116	1598	1714	Error	Error	-4.523	64	1471	116	1598	128208	856742	0.383	3.646	0	0	0
1	12	2	"A10"	"A10"	17090	62890	100	440	470	355	75	383	383	412	227	55	17	2	0	3433	3434	667	19	1738	1738	1776	954	53	87	35	0	0.000	0.000	0.000	0.000	0.000	0.000	0.000	0.000	0.000	0.000	0.000	0.000	0.000	0.000	0.034	0.051	0.088	0.072	3.580	0.012	0.004	316	2384	100	57	1695	1752	87	1696	1783	Error	Error	-4.894	57	1695	87	1696	148454	1085019	0.256	1.738	0	0	0
1	13	2	"A11"	"A11"	17395	62890	85	429	447	189	42	396	396	423	330	78	6	0	0	3118	3134	515	16	1794	1794	1849	1376	74	46	0	0	0.000	0.000	0.000	0.000	0.000	0.000	0.000	0.000	0.000	0.000	0.000	0.000	0.000	0.000	0.025	0.038	0.104	0.088	3.267	0.014	0.005	208	1660	100	33	1324	1357	51	1340	1391	Error	Error	-5.326	33	1324	51	1340	92952	651926	0.073	0.934	0	0	0
1	14	2	"A11"	"A11"	17690	62890	100	421	430	170	39	412	412	438	303	69	4	0	0	2891	2976	1262	42	1862	1862	1878	318	16	87	70	0	0.000	0.000	0.000	0.000	0.000	0.000	0.000	0.000	0.000	0.000	0.000	0.000	0.000	0.000	0.009	0.016	0.114	0.105	3.917	0.189	0.026	316	2384	100	9	1029	1038	18	1114	1132	Error	Error	-6.837	9	1029	18	1114	135849	940404	-0.026	3.453	0	0	0
1	15	2	"A11"	"A11"	17980	62890	90	448	455	162	35	410	410	432	189	43	16	2	0	2887	2973	604	20	1852	1852	1874	521	27	85	48	0	0.000	0.000	0.000	0.000	0.000	0.000	0.000	0.000	0.000	0.000	0.000	0.000	0.000	0.000	0.037	0.040	0.113	0.104	3.018	0.028	0.016	256	1924	100	38	1035	1073	45	1121	1166	Error	Error	-4.767	38	1035	45	1121	116483	760970	0.122	2.109	0	0	0
1	16	2	"A12"	"A12"	18295	62890	80	422	435	182	41	423	423	442	187	42	14	3	0	3310	3328	476	14	1893	1893	1914	319	16	99	95	0	0.000	0.000	0.000	0.000	0.000	0.000	0.000	0.000	0.000	0.000	0.000	0.000	0.000	0.000	-0.001	0.008	0.087	0.079	3.094	0.009	0.001	208	1512	100	-1	1417	1416	12	1435	1447	Error	Error	Error	-1	1417	12	1435	90465	692302	-0.037	4.433	0	0	0
1	17	2	"A12"	"A12"	18590	62885	100	468	484	172	35	452	452	498	455	91	0	0	0	3012	2974	548	18	1915	1915	1967	818	41	68	13	0	0.000	0.000	0.000	0.000	0.000	0.000	0.000	0.000	0.000	0.000	0.000	0.000	0.000	0.000	0.015	0.030	0.118	0.093	4.039	0.029	0.003	316	2384	100	16	1097	1113	32	1059	1091	Error	Error	-6.099	16	1097	32	1059	152994	939798	-0.031	1.231	0	0	0
1	18	2	"A12"	"A12"	18885	62885	100	483	552	346	62	467	467	593	1503	253	0	0	0	3168	3242	750	23	1953	1953	2023	1417	70	36	1	0	0.000	0.000	0.000	0.000	0.000	0.000	0.000	0.000	0.000	0.000	0.000	0.000	0.000	0.000	0.013	0.066	0.126	0.102	4.401	0.025	0.008	316	2384	100	16	1215	1231	85	1289	1374	Error	Error	-6.247	16	1215	85	1289	174291	1024545	-0.027	0.860	0	0	0
1	1	3	"A13"	"A13"	13790	63195	90	452	477	195	40	407	407	496	1388	279	0	0	0	4705	4770	774	16	1669	1669	1791	1579	88	98	44	0	0.000	0.000	0.000	0.000	0.000	0.000	0.000	0.000	0.000	0.000	0.000	0.000	0.000	0.000	0.015	0.023	0.044	0.035	3.450	-10.083	0.000	256	1924	100	45	3036	3081	70	3101	3171	Error	Error	-6.076	45	3036	70	3101	122021	1221020	-0.014	1.887	0	0	0
1	2	3	"A13"	"A13"	14090	63195	100	455	526	339	64	401	401	453	611	134	3	1	0	4229	4348	970	22	1674	1674	1738	1019	58	97	78	0	0.000	0.000	0.000	0.000	0.000	0.000	0.000	0.000	0.000	0.000	0.000	0.000	0.000	0.000	0.021	0.047	0.061	0.050	3.452	0.052	0.025	316	2384	100	54	2555	2609	125	2674	2799	Error	Error	-5.564	54	2555	125	2674	166181	1374099	0.119	2.561	0	0	0
1	3	3	"A13"	"A13"	14395	63190	90	477	517	235	45	420	420	508	1592	313	0	0	0	4809	4805	773	16	1752	1752	1780	544	30	100	98	0	0.000	0.000	0.000	0.000	0.000	0.000	0.000	0.000	0.000	0.000	0.000	0.000	0.000	0.000	0.019	0.032	0.057	0.039	4.003	4.686	0.025	256	1924	100	57	3057	3114	97	3053	3150	Error	Error	-5.745	57	3057	97	3053	132295	1230001	0.006	5.561	0	0	0
1	4	3	"A14"	"A14"	14695	63190	90	440	485	318	65	407	407	448	352	78	8	1	0	3543	3627	557	15	1733	1733	1772	394	22	100	99	0	0.000	0.000	0.000	0.000	0.000	0.000	0.000	0.000	0.000	0.000	0.000	0.000	0.000	0.000	0.018	0.041	0.081	0.063	3.531	0.036	0.006	256	1924	100	33	1810	1843	78	1894	1972	Error	Error	-5.777	33	1810	78	1894	124213	928417	0.105	4.708	0	0	0
1	5	3	"A14"	"A14"	14985	63190	90	457	491	243	49	401	401	487	1598	328	0	0	0	3669	3719	613	16	1750	1750	1823	968	53	98	48	0	0.000	0.000	0.000	0.000	0.000	0.000	0.000	0.000	0.000	0.000	0.000	0.000	0.000	0.000	0.029	0.046	0.078	0.062	3.339	0.046	0.027	256	1924	100	56	1919	1975	90	1969	2059	Error	Error	-5.099	56	1919	90	1969	125580	952012	0.003	1.959	0	0	0
1	6	3	"A14"	"A14"	15290	63190	100	419	439	178	40	401	401	427	234	54	12	2	0	3550	3567	606	16	1732	1732	1764	326	18	99	98	0	0.000	0.000	0.000	0.000	0.000	0.000	0.000	0.000	0.000	0.000	0.000	0.000	0.000	0.000	0.010	0.021	0.062	0.056	3.376	0.019	0.006	316	2384	100	18	1818	1836	38	1835	1873	Error	Error	-6.658	18	1818	38	1835	138654	1127121	0.051	5.531	0	0	0
1	7	3	"A15"	"A15"	15590	63190	100	397	435	210	48	378	378	419	303	72	9	0	0	3527	3317	1022	30	1670	1670	1706	572	33	78	70	0	0.000	0.000	0.000	0.000	0.000	0.000	0.000	0.000	0.000	0.000	0.000	0.000	0.000	0.000	0.010	0.035	0.089	0.094	5.080	0.031	0.020	316	2384	100	19	1857	1876	57	1647	1704	Error	Error	-6.611	19	1857	57	1647	137406	1048238	0.053	2.816	0	0	0
1	8	3	"A15"	"A15"	15890	63190	100	421	532	676	127	371	371	426	529	124	4	1	0	3739	3721	762	20	1675	1675	1720	392	22	98	96	0	0.000	0.000	0.000	0.000	0.000	0.000	0.000	0.000	0.000	0.000	0.000	0.000	0.000	0.000	0.024	0.079	0.080	0.077	3.149	0.120	0.028	316	2384	100	50	2064	2114	161	2046	2207	Error	Error	-5.367	50	2064	161	2046	167959	1175928	0.200	5.105	0	0	0
1	9	3	"A15"	"A15"	16195	63190	100	400	425	202	47	374	374	408	287	70	9	0	0	3300	3347	663	19	1696	1696	1716	335	19	97	93	0	0.000	0.000	0.000	0.000	0.000	0.000	0.000	0.000	0.000	0.000	0.000	0.000	0.000	0.000	0.016	0.031	0.077	0.067	3.365	0.037	0.010	316	2384	100	26	1604	1630	51	1651	1702	Error	Error	-5.947	26	1604	51	1651	134375	1057700	0.059	4.869	0	0	0
1	10	3	"A16"	"A16"	16490	63190	100	381	404	176	43	380	380	423	380	89	3	0	0	3232	3155	810	25	1692	1692	1730	573	33	83	68	0	0.000	0.000	0.000	0.000	0.000	0.000	0.000	0.000	0.000	0.000	0.000	0.000	0.000	0.000	0.001	0.016	0.093	0.094	3.548	0.077	0.015	316	2384	100	1	1540	1541	24	1463	1487	Error	Error	Error	1	1540	24	1463	127584	997024	-0.050	2.487	0	0	0
1	11	3	"A16"	"A16"	16790	63190	95	405	437	192	43	389	389	416	335	80	8	0	0	3322	3349	548	16	1720	1720	1758	635	36	97	75	0	0.000	0.000	0.000	0.000	0.000	0.000	0.000	0.000	0.000	0.000	0.000	0.000	0.000	0.000	0.010	0.029	0.081	0.075	3.117	0.135	0.008	256	2088	100	16	1602	1618	48	1629	1677	Error	Error	-6.646	16	1602	48	1629	111888	857418	0.063	2.506	0	0	0
1	12	3	"A16"	"A16"	17085	63190	95	417	437	175	40	369	369	408	284	69	10	0	0	3313	3370	487	14	1703	1703	1720	288	16	100	99	0	0.000	0.000	0.000	0.000	0.000	0.000	0.000	0.000	0.000	0.000	0.000	0.000	0.000	0.000	0.030	0.041	0.075	0.064	2.928	0.028	0.014	256	2088	100	48	1610	1658	68	1667	1735	Error	Error	-5.068	48	1610	68	1667	111913	862774	0.102	5.729	0	0	0
1	13	3	"A17"	"A17"	17390	63190	100	455	470	191	40	395	395	430	315	73	10	0	0	3318	3214	945	29	1775	1775	1802	516	28	77	67	0	0.000	0.000	0.000	0.000	0.000	0.000	0.000	0.000	0.000	0.000	0.000	0.000	0.000	0.000	0.039	0.052	0.110	0.116	4.034	0.036	0.010	316	2384	100	60	1543	1603	75	1439	1514	Error	Error	-4.685	60	1543	75	1439	148640	1015547	0.127	2.736	0	0	0
1	14	3	"A17"	"A17"	17695	63190	95	478	500	218	43	401	401	480	1150	239	0	0	0	3901	3864	721	18	1818	1818	1837	314	17	99	96	0	0.000	0.000	0.000	0.000	0.000	0.000	0.000	0.000	0.000	0.000	0.000	0.000	0.000	0.000	0.037	0.048	0.075	0.066	2.632	0.073	0.006	256	2088	100	77	2083	2160	99	2046	2145	Error	Error	-4.758	77	2083	99	2046	127944	989267	0.017	6.455	0	0	0
1	15	3	"A17"	"A17"	17990	63190	90	462	475	215	45	392	392	434	774	178	0	0	0	3418	3635	810	22	1839	1839	1883	825	43	94	45	0	0.000	0.000	0.000	0.000	0.000	0.000	0.000	0.000	0.000	0.000	0.000	0.000	0.000	0.000	0.044	0.046	0.084	0.071	3.177	0.021	0.020	256	1924	100	70	1579	1649	83	1796	1879	Error	Error	-4.496	70	1579	83	1796	121593	930475	0.053	2.124	0	0	0
1	16	3	"A18"	"A18"	18285	63190	100	413	430	193	44	394	394	415	185	44	17	3	0	2771	2689	640	23	1766	1766	1804	633	35	68	31	0	0.000	0.000	0.000	0.000	0.000	0.000	0.000	0.000	0.000	0.000	0.000	0.000	0.000	0.000	0.019	0.039	0.141	0.148	4.706	0.059	0.010	316	2384	100	19	1005	1024	36	923	959	Error	Error	-5.725	19	1005	36	923	135900	849588	0.081	1.398	0	0	0
1	17	3	"A18"	"A18"	18585	63190	95	486	508	210	41	424	424	455	677	148	1	0	0	3574	3667	808	22	1834	1834	1856	363	19	99	98	0	0.000	0.000	0.000	0.000	0.000	0.000	0.000	0.000	0.000	0.000	0.000	0.000	0.000	0.000	0.036	0.046	0.087	0.075	2.947	1.064	0.011	256	2088	100	62	1740	1802	84	1833	1917	Error	Error	-4.811	62	1740	84	1833	130101	938811	0.078	4.989	0	0	0
1	18	3	"A18"	"A18"	18880	63185	100	504	519	202	38	477	477	511	353	69	7	1	0	3238	3225	664	20	1959	1959	2005	609	30	86	55	0	0.000	0.000	0.000	0.000	0.000	0.000	0.000	0.000	0.000	0.000	0.000	0.000	0.000	0.000	0.021	0.033	0.119	0.112	3.600	0.271	0.405	316	2384	100	27	1279	1306	42	1266	1308	Error	Error	-5.566	27	1279	42	1266	164156	1019253	0.023	2.003	0	0	0
1	1	4	"A19"	"A19"	13795	63495	100	468	495	273	55	405	405	721	3840	532	0	0	0	4733	4525	1117	24	1647	1647	2093	4368	208	3	0	0	0.000	0.000	0.000	0.000	0.000	0.000	0.000	0.000	0.000	0.000	0.000	0.000	0.000	0.000	0.020	0.031	0.051	0.049	3.943	0.905	0.865	316	2384	100	63	3086	3149	90	2878	2968	Error	Error	-5.614	63	3086	90	2878	156315	1429859	-0.059	0.557	0	0	0
1	2	4	"A19"	"A19"	14095	63495	100	420	456	221	48	390	390	433	399	92	5	0	0	3946	3904	775	19	1669	1669	1725	788	45	94	81	0	0.000	0.000	0.000	0.000	0.000	0.000	0.000	0.000	0.000	0.000	0.000	0.000	0.000	0.000	0.013	0.030	0.068	0.059	3.191	0.160	0.162	316	2384	100	30	2277	2307	66	2235	2301	Error	Error	-6.246	30	2277	66	2235	143979	1233698	0.058	2.765	0	0	0
1	3	4	"A19"	"A19"	14400	63495	95	428	465	195	41	388	388	410	202	49	23	7	0	3995	3919	561	14	1649	1649	1702	1040	61	98	64	0	0.000	0.000	0.000	0.000	0.000	0.000	0.000	0.000	0.000	0.000	0.000	0.000	0.000	0.000	0.017	0.034	0.070	0.058	3.016	0.024	0.019	256	2088	100	40	2346	2386	77	2270	2347	Error	Error	-5.874	40	2346	77	2270	119050	1003323	0.272	2.132	0	0	0
1	4	4	"A20"	"A20"	14700	63490	85	489	631	888	140	397	397	426	285	66	18	5	0	4558	4631	967	20	1668	1668	1722	761	44	100	96	0	0.000	0.000	0.000	0.000	0.000	0.000	0.000	0.000	0.000	0.000	0.000	0.000	0.000	0.000	0.032	0.079	0.058	0.052	3.465	0.073	0.047	208	1660	100	92	2890	2982	234	2963	3197	Error	Error	-4.973	92	2890	234	2963	131297	963225	0.719	3.823	0	0	0
1	5	4	"A20"	"A20"	14990	63495	95	426	454	181	39	375	375	413	323	78	10	1	0	3683	3870	924	23	1675	1675	1705	468	27	100	98	0	0.000	0.000	0.000	0.000	0.000	0.000	0.000	0.000	0.000	0.000	0.000	0.000	0.000	0.000	0.025	0.036	0.060	0.048	3.499	0.045	0.019	256	2088	100	51	2008	2059	79	2195	2274	Error	Error	-5.299	51	2008	79	2195	116350	990616	0.127	4.626	0	0	0
1	6	4	"A20"	"A20"	15295	63490	100	431	454	200	44	366	366	398	310	77	12	2	0	3832	3942	1027	26	1655	1655	1684	408	24	96	94	0	0.000	0.000	0.000	0.000	0.000	0.000	0.000	0.000	0.000	0.000	0.000	0.000	0.000	0.000	0.030	0.038	0.065	0.057	3.550	0.040	0.039	316	2384	100	65	2177	2242	88	2287	2375	Error	Error	-5.066	65	2177	88	2287	143513	1245647	0.181	5.534	0	0	0
1	7	4	"A21"	"A21"	15600	63490	85	417	447	197	44	372	372	416	316	75	8	1	0	3498	3509	595	16	1624	1624	1657	364	21	99	99	0	0.000	0.000	0.000	0.000	0.000	0.000	0.000	0.000	0.000	0.000	0.000	0.000	0.000	0.000	0.024	0.040	0.083	0.057	3.619	0.037	0.014	208	1660	100	45	1874	1919	75	1885	1960	Error	Error	-5.380	45	1874	75	1885	92903	729787	0.098	5.088	0	0	0
1	8	4	"A21"	"A21"	15890	63490	100	388	420	217	51	366	366	436	767	175	0	0	0	2942	2986	585	19	1634	1634	1702	445	26	95	78	0	0.000	0.000	0.000	0.000	0.000	0.000	0.000	0.000	0.000	0.000	0.000	0.000	0.000	0.000	0.017	0.040	0.101	0.078	3.565	1.227	0.023	316	2384	100	22	1308	1330	54	1352	1406	Error	Error	-5.894	22	1308	54	1352	132666	943518	-0.021	2.885	0	0	0
1	9	4	"A21"	"A21"	16190	63485	100	382	425	242	56	390	390	704	3634	516	0	0	0	2775	2789	659	23	1651	1651	1761	1678	95	13	0	0	0.000	0.000	0.000	0.000	0.000	0.000	0.000	0.000	0.000	0.000	0.000	0.000	0.000	0.000	-0.007	0.031	0.142	0.129	3.526	0.071	0.040	316	2384	100	-8	1124	1116	35	1138	1173	Error	Error	Error	-8	1124	35	1138	134442	881275	-0.077	0.613	0	0	0
1	10	4	"A22"	"A22"	16490	63485	100	380	428	249	58	378	378	423	517	122	1	0	0	3042	2992	896	29	1666	1666	1702	355	20	84	78	0	0.000	0.000	0.000	0.000	0.000	0.000	0.000	0.000	0.000	0.000	0.000	0.000	0.000	0.000	0.001	0.038	0.128	0.115	3.907	0.109	0.015	316	2384	100	2	1376	1378	50	1326	1376	Error	Error	-9.426	2	1376	50	1326	135318	945344	0.010	3.634	0	0	0
1	11	4	"A22"	"A22"	16790	63485	100	437	462	201	43	389	389	422	323	76	11	0	0	3951	3789	859	22	1748	1748	1776	349	19	93	90	0	0.000	0.000	0.000	0.000	0.000	0.000	0.000	0.000	0.000	0.000	0.000	0.000	0.000	0.000	0.022	0.036	0.075	0.077	3.707	0.026	0.015	316	2384	100	48	2203	2251	73	2041	2114	Error	Error	-5.520	48	2203	73	2041	145908	1197192	0.124	5.768	0	0	0
1	12	4	"A22"	"A22"	17090	63485	100	420	463	236	50	383	383	428	431	100	4	0	0	3409	3349	711	21	1700	1700	1729	339	19	93	90	0	0.000	0.000	0.000	0.000	0.000	0.000	0.000	0.000	0.000	0.000	0.000	0.000	0.000	0.000	0.022	0.049	0.090	0.078	3.426	0.090	0.016	316	2384	100	37	1709	1746	80	1649	1729	Error	Error	-5.529	37	1709	80	1649	146257	1058138	0.081	4.779	0	0	0
1	13	4	"A23"	"A23"	17395	63485	80	447	468	196	41	388	388	419	298	71	13	1	0	3385	3611	2187	60	1726	1726	1774	779	43	98	58	0	0.000	0.000	0.000	0.000	0.000	0.000	0.000	0.000	0.000	0.000	0.000	0.000	0.000	0.000	0.036	0.042	0.086	0.078	2.678	0.010	0.008	208	1512	100	59	1659	1718	80	1885	1965	Error	Error	-4.813	59	1659	80	1885	97424	751110	0.164	2.358	0	0	0
1	14	4	"A23"	"A23"	17685	63490	105	451	477	320	67	385	385	411	223	54	19	3	0	2801	2981	1303	43	1714	1714	1752	1302	74	35	3	0	0.000	0.000	0.000	0.000	0.000	0.000	0.000	0.000	0.000	0.000	0.000	0.000	0.000	0.000	0.061	0.073	0.136	0.115	3.117	0.071	0.049	316	2572	100	66	1087	1153	92	1267	1359	Error	Error	-4.042	66	1087	92	1267	150801	941991	0.296	0.944	0	0	0
1	15	4	"A23"	"A23"	17985	63485	95	402	425	199	46	384	384	438	557	127	1	0	0	2901	3029	621	20	1703	1703	1731	362	20	99	89	0	0.000	0.000	0.000	0.000	0.000	0.000	0.000	0.000	0.000	0.000	0.000	0.000	0.000	0.000	0.015	0.031	0.094	0.077	3.368	0.065	0.008	256	2088	100	18	1198	1216	41	1326	1367	Error	Error	-6.056	18	1198	41	1326	108710	775445	-0.023	3.586	0	0	0
1	16	4	"A24"	"A24"	18295	63485	85	491	527	274	51	400	400	454	691	152	1	0	0	3601	3751	707	18	1742	1742	1832	1768	96	59	3	0	0.000	0.000	0.000	0.000	0.000	0.000	0.000	0.000	0.000	0.000	0.000	0.000	0.000	0.000	0.049	0.063	0.097	0.078	2.817	0.017	0.007	208	1660	100	91	1859	1950	127	2009	2136	Error	Error	-4.353	91	1859	127	2009	109667	780249	0.106	1.085	0	0	0
1	17	4	"A24"	"A24"	18590	63485	95	487	514	224	43	425	425	449	233	51	19	5	0	3798	4026	1147	28	1780	1780	1841	1142	62	92	35	0	0.000	0.000	0.000	0.000	0.000	0.000	0.000	0.000	0.000	0.000	0.000	0.000	0.000	0.000	0.031	0.040	0.072	0.057	3.014	0.036	0.049	256	2088	100	62	2018	2080	89	2246	2335	Error	Error	-5.025	62	2018	89	2246	131627	1030765	0.279	1.913	0	0	0
1	18	4	"A24"	"A24"	18885	63480	100	447	515	523	101	449	449	476	415	87	3	0	0	3096	3145	722	22	1903	1903	1957	942	48	62	18	0	0.000	0.000	0.000	0.000	0.000	0.000	0.000	0.000	0.000	0.000	0.000	0.000	0.000	0.000	-0.002	0.053	0.119	0.116	3.997	0.081	0.028	316	2384	100	-2	1193	1191	66	1242	1308	Error	Error	Error	-2	1193	66	1242	162607	993833	0.094	1.261	0	0	0
1	1	5	"A25"	"A25"	13800	63795	85	413	436	226	51	405	405	438	327	74	5	0	0	4430	4463	655	14	1621	1621	1656	319	19	100	100	0	0.000	0.000	0.000	0.000	0.000	0.000	0.000	0.000	0.000	0.000	0.000	0.000	0.000	0.000	0.003	0.011	0.051	0.041	2.774	0.011	0.005	208	1660	100	8	2809	2817	31	2842	2873	Error	Error	-8.456	8	2809	31	2842	90763	928365	-0.006	8.799	0	0	0
1	2	5	"A25"	"A25"	14095	63795	110	401	423	180	42	391	391	434	564	129	1	0	0	3183	3183	685	21	1620	1620	1695	1330	78	64	3	0	0.000	0.000	0.000	0.000	0.000	0.000	0.000	0.000	0.000	0.000	0.000	0.000	0.000	0.000	0.006	0.020	0.084	0.075	3.482	0.137	0.207	392	2896	100	10	1563	1573	32	1563	1595	Error	Error	-7.288	10	1563	32	1563	165697	1247548	-0.020	1.119	0	0	0
1	3	5	"A25"	"A25"	14400	63795	100	413	450	229	50	384	384	415	253	60	12	3	0	3076	3103	582	18	1644	1644	1659	282	16	98	94	0	0.000	0.000	0.000	0.000	0.000	0.000	0.000	0.000	0.000	0.000	0.000	0.000	0.000	0.000	0.020	0.045	0.103	0.082	3.793	0.030	0.004	316	2384	100	29	1432	1461	66	1459	1525	Error	Error	-5.626	29	1432	66	1459	142336	980540	0.138	5.121	0	0	0
1	4	5	"A26"	"A26"	14695	63790	100	383	409	211	51	390	390	431	438	101	1	0	0	2523	2492	537	21	1655	1655	1701	360	21	80	56	0	0.000	0.000	0.000	0.000	0.000	0.000	0.000	0.000	0.000	0.000	0.000	0.000	0.000	0.000	-0.008	0.023	0.121	0.126	4.440	0.153	0.004	316	2384	100	-7	868	861	19	837	856	Error	Error	Error	-7	868	19	837	129348	787532	-0.050	2.197	0	0	0
1	5	5	"A26"	"A26"	14995	63790	100	404	450	211	46	391	391	432	380	87	7	0	0	2917	2930	593	20	1721	1721	1842	903	49	69	14	0	0.000	0.000	0.000	0.000	0.000	0.000	0.000	0.000	0.000	0.000	0.000	0.000	0.000	0.000	0.011	0.049	0.126	0.095	4.587	0.127	0.173	316	2384	100	13	1196	1209	59	1209	1268	Error	Error	-6.524	13	1196	59	1209	142182	925924	0.047	1.205	0	0	0
1	6	5	"A26"	"A26"	15295	63790	100	378	401	204	50	381	381	421	343	81	3	0	0	2594	2607	407	15	1695	1695	1734	366	21	93	65	0	0.000	0.000	0.000	0.000	0.000	0.000	0.000	0.000	0.000	0.000	0.000	0.000	0.000	0.000	-0.003	0.022	0.130	0.115	3.388	0.107	0.024	316	2384	100	-3	899	896	20	912	932	Error	Error	Error	-3	899	20	912	126571	823717	-0.058	2.385	0	0	0
1	7	5	"A27"	"A27"	15595	63790	100	392	406	167	41	371	371	411	455	110	1	0	0	2789	2752	609	22	1666	1666	1711	385	22	85	72	0	0.000	0.000	0.000	0.000	0.000	0.000	0.000	0.000	0.000	0.000	0.000	0.000	0.000	0.000	0.019	0.032	0.108	0.098	3.321	0.189	0.064	316	2384	100	21	1123	1144	35	1086	1121	Error	Error	-5.741	21	1123	35	1086	128244	869749	-0.011	2.704	0	0	0
1	8	5	"A27"	"A27"	15895	63790	100	396	407	227	55	380	380	426	353	82	4	0	0	2815	2905	701	24	1639	1639	1688	406	24	96	78	0	0.000	0.000	0.000	0.000	0.000	0.000	0.000	0.000	0.000	0.000	0.000	0.000	0.000	0.000	0.014	0.021	0.112	0.094	3.001	0.029	0.005	316	2384	100	16	1176	1192	27	1266	1293	Error	Error	-6.200	16	1176	27	1266	128668	917839	-0.054	2.998	0	0	0
1	9	5	"A27"	"A27"	16200	63795	110	415	428	216	50	377	377	434	670	154	1	0	0	3034	3035	634	20	1723	1723	1762	414	23	92	80	0	0.000	0.000	0.000	0.000	0.000	0.000	0.000	0.000	0.000	0.000	0.000	0.000	0.000	0.000	0.029	0.039	0.081	0.084	3.156	1.603	0.044	392	2896	100	38	1311	1349	51	1312	1363	Error	Error	-5.109	38	1311	51	1312	167902	1189596	-0.009	3.075	0	0	0
1	10	5	"A28"	"A28"	16500	63795	100	388	425	268	63	375	375	416	445	106	3	0	0	2967	2914	847	29	1664	1664	1725	1045	60	66	8	0	0.000	0.000	0.000	0.000	0.000	0.000	0.000	0.000	0.000	0.000	0.000	0.000	0.000	0.000	0.010	0.040	0.112	0.097	3.730	0.348	0.049	316	2384	100	13	1303	1316	50	1250	1300	Error	Error	-6.647	13	1303	50	1250	134335	920937	0.020	1.138	0	0	0
1	11	5	"A28"	"A28"	16800	63795	95	425	500	538	107	380	380	420	372	88	7	1	0	3254	3288	475	14	1710	1710	1737	344	19	99	99	0	0.000	0.000	0.000	0.000	0.000	0.000	0.000	0.000	0.000	0.000	0.000	0.000	0.000	0.000	0.029	0.076	0.097	0.082	3.397	0.089	0.022	256	2088	100	45	1544	1589	120	1578	1698	Error	Error	-5.101	45	1544	120	1578	127929	841714	0.215	4.509	0	0	0
1	12	5	"A28"	"A28"	17095	63790	105	471	512	321	62	375	375	413	519	125	4	0	0	3515	3558	601	16	1688	1688	1723	694	40	98	79	0	0.000	0.000	0.000	0.000	0.000	0.000	0.000	0.000	0.000	0.000	0.000	0.000	0.000	0.000	0.053	0.073	0.092	0.083	2.625	0.597	0.661	316	2572	100	96	1827	1923	137	1870	2007	Error	Error	-4.250	96	1827	137	1870	161716	1124463	0.191	2.644	0	0	0
1	13	5	"A29"	"A29"	17395	63790	100	430	443	195	44	385	385	434	430	99	2	0	0	2671	2639	589	22	1700	1700	1729	368	21	81	67	0	0.000	0.000	0.000	0.000	0.000	0.000	0.000	0.000	0.000	0.000	0.000	0.000	0.000	0.000	0.046	0.062	0.162	0.138	3.849	0.259	0.085	316	2384	100	45	971	1016	58	939	997	Error	Error	-4.431	45	971	58	939	139840	834059	0.021	2.473	0	0	0
1	14	5	"A29"	"A29"	17700	63795	95	397	419	224	53	378	378	410	247	60	9	1	0	2493	2542	498	19	1643	1643	1684	421	25	86	51	0	0.000	0.000	0.000	0.000	0.000	0.000	0.000	0.000	0.000	0.000	0.000	0.000	0.000	0.000	0.022	0.046	0.169	0.143	3.540	0.022	0.015	256	2088	100	19	850	869	41	899	940	Error	Error	-5.483	19	850	41	899	107207	650817	0.036	2.038	0	0	0
1	15	5	"A29"	"A29"	17995	63785	110	398	426	179	42	394	394	440	508	115	1	0	0	2553	2525	500	19	1683	1683	1714	351	20	84	61	0	0.000	0.000	0.000	0.000	0.000	0.000	0.000	0.000	0.000	0.000	0.000	0.000	0.000	0.000	0.005	0.038	0.188	0.162	3.990	0.100	0.036	392	2896	100	4	870	874	32	842	874	Error	Error	-7.765	4	870	32	842	166873	989856	-0.028	2.311	0	0	0
1	16	5	"A30"	"A30"	18295	63790	100	445	454	183	40	400	400	423	207	48	19	4	0	2651	2585	595	23	1689	1689	1735	772	44	62	12	0	0.000	0.000	0.000	0.000	0.000	0.000	0.000	0.000	0.000	0.000	0.000	0.000	0.000	0.000	0.047	0.060	0.170	0.147	3.853	0.044	0.009	316	2384	100	45	962	1007	54	896	950	Error	Error	-4.418	45	962	54	896	143547	816791	0.150	1.101	0	0	0
1	17	5	"A30"	"A30"	18595	63785	100	423	445	180	40	405	405	430	231	53	12	2	0	2712	2781	1178	42	1718	1718	1799	1552	86	14	0	0	0.000	0.000	0.000	0.000	0.000	0.000	0.000	0.000	0.000	0.000	0.000	0.000	0.000	0.000	0.018	0.038	0.149	0.131	3.384	0.038	0.011	316	2384	100	18	994	1012	40	1063	1103	Error	Error	-5.787	18	994	40	1063	140607	878899	0.065	0.633	0	0	0
1	18	5	"A30"	"A30"	18895	63785	100	461	481	199	41	429	429	451	199	44	20	3	0	2583	2605	493	18	1798	1798	1808	339	18	83	60	0	0.000	0.000	0.000	0.000	0.000	0.000	0.000	0.000	0.000	0.000	0.000	0.000	0.000	0.000	0.041	0.064	0.158	0.138	3.607	0.053	0.018	316	2384	100	32	785	817	52	807	859	Error	Error	-4.617	32	785	52	807	151976	823114	0.151	2.351	0	0	0
1	1	6	"A31"	"A31"	13805	64095	100	411	437	172	39	393	393	417	187	44	19	4	0	5407	5207	1303	25	1657	1657	1769	1023	57	93	87	0	0.000	0.000	0.000	0.000	0.000	0.000	0.000	0.000	0.000	0.000	0.000	0.000	0.000	0.000	0.005	0.012	0.039	0.034	3.519	0.007	0.005	316	2384	100	18	3750	3768	44	3550	3594	Error	Error	-7.703	18	3750	44	3550	137954	1645392	0.107	3.361	0	0	0
1	2	6	"A31"	"A31"	14105	64090	100	408	450	288	64	395	395	442	548	123	1	0	0	4583	4566	2065	45	1670	1670	1835	1119	60	90	71	0	0.000	0.000	0.000	0.000	0.000	0.000	0.000	0.000	0.000	0.000	0.000	0.000	0.000	0.000	0.004	0.019	0.045	0.040	3.971	0.008	0.001	316	2384	100	13	2913	2926	55	2896	2951	Error	Error	-7.808	13	2913	55	2896	142348	1442996	0.015	2.441	0	0	0
1	3	6	"A31"	"A31"	14405	64090	100	422	439	166	37	387	387	423	275	65	10	0	0	4249	4325	1940	44	1634	1634	1692	429	25	97	97	0	0.000	0.000	0.000	0.000	0.000	0.000	0.000	0.000	0.000	0.000	0.000	0.000	0.000	0.000	0.013	0.019	0.052	0.043	3.543	0.007	0.002	316	2384	100	35	2615	2650	52	2691	2743	Error	Error	-6.223	35	2615	52	2691	138574	1366840	0.058	6.138	0	0	0
1	4	6	"A32"	"A32"	14705	64090	100	429	467	317	67	383	383	507	1874	369	0	0	0	3157	3074	714	23	1640	1640	1684	379	22	87	82	0	0.000	0.000	0.000	0.000	0.000	0.000	0.000	0.000	0.000	0.000	0.000	0.000	0.000	0.000	0.030	0.059	0.103	0.100	3.383	26.658	0.011	316	2384	100	46	1517	1563	84	1434	1518	Error	Error	-5.043	46	1517	84	1434	147619	971473	-0.021	3.668	0	0	0
1	5	6	"A32"	"A32"	15005	64090	100	397	439	324	73	377	377	416	698	167	1	0	0	2983	2991	517	17	1650	1650	1695	384	22	97	88	0	0.000	0.000	0.000	0.000	0.000	0.000	0.000	0.000	0.000	0.000	0.000	0.000	0.000	0.000	0.015	0.046	0.101	0.075	3.651	0.055	0.028	316	2384	100	20	1333	1353	62	1341	1403	Error	Error	-6.059	20	1333	62	1341	138815	945280	0.033	3.375	0	0	0
1	6	6	"A32"	"A32"	15310	64095	100	395	437	281	64	367	367	393	209	53	16	4	0	2871	2907	510	17	1605	1605	1632	584	35	95	57	0	0.000	0.000	0.000	0.000	0.000	0.000	0.000	0.000	0.000	0.000	0.000	0.000	0.000	0.000	0.022	0.054	0.114	0.102	2.985	0.053	0.019	316	2384	100	28	1266	1294	70	1302	1372	Error	Error	-5.499	28	1266	70	1302	137948	918762	0.211	2.183	0	0	0
1	7	6	"A33"	"A33"	15610	64090	90	366	392	152	38	366	366	393	201	51	16	0	0	2415	2463	490	19	1572	1572	1597	299	18	89	71	0	0.000	0.000	0.000	0.000	0.000	0.000	0.000	0.000	0.000	0.000	0.000	0.000	0.000	0.000	0.000	0.029	0.180	0.133	3.657	0.022	0.002	256	1924	100	0	843	843	26	891	917	Error	Error	Error	0	843	26	891	100398	630444	-0.005	2.896	0	0	0
1	8	6	"A33"	"A33"	15905	64090	100	380	406	170	41	372	372	411	345	83	4	0	0	2665	2785	783	28	1629	1629	1671	589	35	74	41	0	0.000	0.000	0.000	0.000	0.000	0.000	0.000	0.000	0.000	0.000	0.000	0.000	0.000	0.000	0.008	0.029	0.107	0.109	3.864	0.098	0.037	316	2384	100	8	1036	1044	34	1156	1190	Error	Error	-7.017	8	1036	34	1156	128293	880049	-0.014	1.891	0	0	0
1	9	6	"A33"	"A33"	16205	64095	95	365	382	174	45	351	351	380	211	55	13	3	0	2449	2473	457	18	1606	1606	1632	335	20	88	64	0	0.000	0.000	0.000	0.000	0.000	0.000	0.000	0.000	0.000	0.000	0.000	0.000	0.000	0.000	0.017	0.036	0.156	0.157	3.441	0.032	0.006	256	2088	100	14	843	857	31	867	898	Error	Error	-5.912	14	843	31	867	97836	633123	0.009	2.510	0	0	0
1	10	6	"A34"	"A34"	16500	64090	100	379	416	225	54	363	363	409	531	129	1	0	0	2863	3029	2561	84	1635	1635	1663	326	19	87	78	0	0.000	0.000	0.000	0.000	0.000	0.000	0.000	0.000	0.000	0.000	0.000	0.000	0.000	0.000	0.013	0.038	0.116	0.112	3.893	0.029	0.006	316	2384	100	16	1228	1244	53	1394	1447	Error	Error	-6.262	16	1228	53	1394	131416	957262	0.013	4.190	0	0	0
1	11	6	"A34"	"A34"	16800	64090	100	390	410	190	46	375	375	403	278	68	7	1	0	2542	2662	635	23	1620	1620	1651	368	22	88	65	0	0.000	0.000	0.000	0.000	0.000	0.000	0.000	0.000	0.000	0.000	0.000	0.000	0.000	0.000	0.016	0.034	0.132	0.118	3.680	0.026	0.004	316	2384	100	15	922	937	35	1042	1077	Error	Error	-5.942	15	922	35	1042	129643	841255	0.025	2.747	0	0	0
1	12	6	"A34"	"A34"	17105	64090	110	369	401	167	41	371	371	417	571	136	0	0	0	2544	2553	509	19	1645	1645	1691	910	53	47	4	0	0.000	0.000	0.000	0.000	0.000	0.000	0.000	0.000	0.000	0.000	0.000	0.000	0.000	0.000	-0.002	0.033	0.149	0.137	3.316	0.016	0.000	392	2896	100	-2	899	897	30	908	938	Error	Error	Error	-2	899	30	908	157183	1000716	-0.028	0.947	0	0	0
1	13	6	"A35"	"A35"	17405	64090	100	416	675	2134	316	366	366	393	233	59	18	6	0	2696	3000	3584	119	1663	1663	1712	785	45	66	19	0	0.000	0.000	0.000	0.000	0.000	0.000	0.000	0.000	0.000	0.000	0.000	0.000	0.000	0.000	0.048	0.231	0.141	0.136	3.903	0.441	0.614	316	2384	100	50	1033	1083	309	1337	1646	Error	Error	-4.369	50	1033	309	1337	213261	947857	1.210	1.641	0	0	0
1	14	6	"A35"	"A35"	17705	64090	100	418	460	391	85	390	390	416	264	63	10	0	0	2735	2871	698	24	1718	1718	1759	362	20	93	74	0	0.000	0.000	0.000	0.000	0.000	0.000	0.000	0.000	0.000	0.000	0.000	0.000	0.000	0.000	0.028	0.061	0.113	0.119	3.560	0.049	0.014	316	2384	100	28	1017	1045	70	1153	1223	Error	Error	-5.183	28	1017	70	1153	145283	907138	0.167	3.072	0	0	0
1	15	6	"A35"	"A35"	18005	64085	100	419	448	187	41	383	383	404	203	50	23	5	0	2769	2893	678	23	1696	1696	1727	320	18	95	83	0	0.000	0.000	0.000	0.000	0.000	0.000	0.000	0.000	0.000	0.000	0.000	0.000	0.000	0.000	0.034	0.054	0.135	0.124	3.667	0.055	0.023	316	2384	100	36	1073	1109	65	1197	1262	Error	Error	-4.898	36	1073	65	1197	141431	914076	0.217	3.644	0	0	0
1	16	6	"A36"	"A36"	18305	64085	100	423	467	248	53	396	396	414	177	42	21	6	0	2751	2805	606	21	1742	1742	1820	466	25	85	56	0	0.000	0.000	0.000	0.000	0.000	0.000	0.000	0.000	0.000	0.000	0.000	0.000	0.000	0.000	0.027	0.067	0.119	0.111	4.649	0.033	0.014	316	2384	100	27	1009	1036	71	1063	1134	Error	Error	-5.224	27	1009	71	1063	147502	886307	0.299	2.114	0	0	0
1	17	6	"A36"	"A36"	18605	64085	100	468	538	789	146	400	400	429	217	50	22	3	0	2626	2807	910	32	1758	1758	1810	686	37	66	23	0	0.000	0.000	0.000	0.000	0.000	0.000	0.000	0.000	0.000	0.000	0.000	0.000	0.000	0.000	0.078	0.132	0.162	0.146	3.814	0.249	0.053	316	2384	100	68	868	936	138	1049	1187	Error	Error	-3.674	68	868	138	1049	170077	886879	0.502	1.453	0	0	0
1	18	6	"A36"	"A36"	18905	64085	100	455	489	300	61	445	445	459	175	38	18	6	0	2737	2889	793	27	1794	1794	1831	835	45	58	16	0	0.000	0.000	0.000	0.000	0.000	0.000	0.000	0.000	0.000	0.000	0.000	0.000	0.000	0.000	0.011	0.040	0.107	0.099	4.158	0.033	0.008	316	2384	100	10	943	953	44	1095	1139	Error	Error	-6.559	10	943	44	1095	154496	912983	0.171	1.267	0	0	0
1	1	7	"A37"	"A37"	13800	64395	100	416	427	159	37	411	411	441	400	90	1	0	0	5528	5741	2007	34	1706	1706	1875	780	41	99	87	0	0.000	0.000	0.000	0.000	0.000	0.000	0.000	0.000	0.000	0.000	0.000	0.000	0.000	0.000	0.001	0.004	0.029	0.025	4.000	0.000	0.000	316	2384	100	5	3822	3827	16	4035	4051	Error	Error	-9.578	5	3822	16	4035	135053	1814092	-0.035	4.956	0	0	0
1	2	7	"A37"	"A37"	14100	64395	100	377	393	166	42	393	393	432	342	79	4	0	0	7762	7406	1784	24	1678	1678	1826	766	41	99	94	0	0.000	0.000	0.000	0.000	0.000	0.000	0.000	0.000	0.000	0.000	0.000	0.000	0.000	0.000	-0.003	0.000	0.019	0.016	3.850	0.011	0.007	316	2384	100	-16	6084	6068	0	5728	5728	Error	Error	Error	-16	6084	0	5728	124168	2340151	-0.114	7.285	0	0	0
1	3	7	"A37"	"A37"	14400	64395	100	368	390	164	42	390	390	446	1335	299	0	0	0	3799	4310	1769	41	1686	1686	1824	930	50	82	56	0	0.000	0.000	0.000	0.000	0.000	0.000	0.000	0.000	0.000	0.000	0.000	0.000	0.000	0.000	-0.010	0.000	0.051	0.050	3.377	3.249	0.016	316	2384	100	-22	2113	2091	0	2624	2624	Error	Error	Error	-22	2113	0	2624	123348	1361805	-0.042	2.673	0	0	0
1	4	7	"A38"	"A38"	14700	64390	100	411	440	250	56	374	374	416	391	93	4	0	0	2800	2835	808	28	1653	1653	1819	1057	58	56	10	0	0.000	0.000	0.000	0.000	0.000	0.000	0.000	0.000	0.000	0.000	0.000	0.000	0.000	0.000	0.032	0.056	0.120	0.111	3.551	0.084	0.136	316	2384	100	37	1147	1184	66	1182	1248	Error	Error	-4.954	37	1147	66	1182	139017	895981	0.061	0.961	0	0	0
1	5	7	"A38"	"A38"	15000	64390	100	397	425	171	40	371	371	408	315	77	6	0	0	2868	2940	679	23	1673	1673	1822	643	35	84	43	0	0.000	0.000	0.000	0.000	0.000	0.000	0.000	0.000	0.000	0.000	0.000	0.000	0.000	0.000	0.022	0.043	0.128	0.100	3.533	0.015	0.004	316	2384	100	26	1195	1221	54	1267	1321	Error	Error	-5.522	26	1195	54	1267	134345	929181	0.054	1.739	0	0	0
1	6	7	"A38"	"A38"	15300	64395	110	398	413	167	40	376	376	400	245	61	10	1	0	2944	2976	639	21	1618	1618	1643	436	26	94	77	0	0.000	0.000	0.000	0.000	0.000	0.000	0.000	0.000	0.000	0.000	0.000	0.000	0.000	0.000	0.017	0.027	0.093	0.084	3.280	0.194	0.147	392	2896	100	22	1326	1348	37	1358	1395	Error	Error	-5.913	22	1326	37	1358	161864	1166399	0.053	3.057	0	0	0
1	7	7	"A39"	"A39"	15600	64390	100	448	484	375	77	381	381	431	585	135	2	0	0	2103	2283	993	43	1548	1548	1567	278	17	62	50	0	0.000	0.000	0.000	0.000	0.000	0.000	0.000	0.000	0.000	0.000	0.000	0.000	0.000	0.000	0.121	0.140	0.276	0.282	4.309	6.391	0.005	316	2384	100	67	555	622	103	735	838	Error	Error	-3.050	67	555	103	735	153058	721526	0.091	2.576	0	0	0
1	8	7	"A39"	"A39"	15900	64390	100	435	465	206	44	396	396	461	566	122	1	0	0	2627	2781	917	32	1593	1593	1712	1215	70	42	12	0	0.000	0.000	0.000	0.000	0.000	0.000	0.000	0.000	0.000	0.000	0.000	0.000	0.000	0.000	0.038	0.058	0.123	0.125	4.725	0.392	0.712	316	2384	100	39	1034	1073	69	1188	1257	Error	Error	-4.729	39	1034	69	1188	147080	878916	0.007	0.880	0	0	0
1	9	7	"A39"	"A39"	16200	64390	90	399	409	171	41	359	359	390	263	67	10	1	0	2855	2907	701	24	1558	1558	1596	596	37	86	57	0	0.000	0.000	0.000	0.000	0.000	0.000	0.000	0.000	0.000	0.000	0.000	0.000	0.000	0.000	0.031	0.037	0.099	0.088	3.823	0.019	0.001	256	1924	100	40	1297	1337	50	1349	1399	Error	Error	-5.019	40	1297	50	1349	104681	744261	0.072	2.200	0	0	0
1	10	7	"A40"	"A40"	16500	64390	100	361	403	264	65	367	367	406	499	122	2	0	0	2775	2838	803	28	1610	1610	1641	624	38	84	44	0	0.000	0.000	0.000	0.000	0.000	0.000	0.000	0.000	0.000	0.000	0.000	0.000	0.000	0.000	-0.005	0.029	0.111	0.096	4.000	0.056	0.040	316	2384	100	-6	1165	1159	36	1228	1264	Error	Error	Error	-6	1165	36	1228	127489	896926	-0.006	1.918	0	0	0
1	11	7	"A40"	"A40"	16805	64395	110	380	401	169	42	366	366	396	291	73	7	0	0	2630	2731	1399	51	1592	1592	1617	358	22	92	77	0	0.000	0.000	0.000	0.000	0.000	0.000	0.000	0.000	0.000	0.000	0.000	0.000	0.000	0.000	0.013	0.031	0.116	0.112	4.105	0.030	0.006	392	2896	100	14	1038	1052	35	1139	1174	Error	Error	-6.212	14	1038	35	1139	157162	1070610	0.017	3.112	0	0	0
1	12	7	"A40"	"A40"	17105	64390	100	364	387	167	43	357	357	393	363	92	3	0	0	2441	2468	490	19	1596	1596	1642	734	44	61	13	0	0.000	0.000	0.000	0.000	0.000	0.000	0.000	0.000	0.000	0.000	0.000	0.000	0.000	0.000	0.008	0.034	0.137	0.124	3.944	0.236	0.006	316	2384	100	7	845	852	30	872	902	Error	Error	-6.915	7	845	30	872	122410	779969	-0.017	1.125	0	0	0
1	13	7	"A41"	"A41"	17405	64390	95	429	445	212	47	369	369	388	181	46	25	4	0	2705	2794	582	20	1619	1619	1636	269	16	97	92	0	0.000	0.000	0.000	0.000	0.000	0.000	0.000	0.000	0.000	0.000	0.000	0.000	0.000	0.000	0.055	0.065	0.131	0.118	2.697	0.047	0.024	256	2088	100	60	1086	1146	76	1175	1251	Error	Error	-4.178	60	1086	76	1175	113908	715217	0.315	4.305	0	0	0
1	14	7	"A41"	"A41"	17700	64395	110	402	434	224	51	372	372	417	589	141	0	0	0	2662	2780	1913	68	1676	1676	1737	895	51	56	5	0	0.000	0.000	0.000	0.000	0.000	0.000	0.000	0.000	0.000	0.000	0.000	0.000	0.000	0.000	0.030	0.056	0.145	0.128	3.863	0.014	0.007	392	2896	100	30	986	1016	62	1104	1166	Error	Error	-5.039	30	986	62	1104	170009	1089802	0.029	1.165	0	0	0
1	15	7	"A41"	"A41"	18000	64390	100	461	491	203	41	426	426	2675	10451	390	0	0	0	2726	2883	639	22	1797	1797	4921	12504	254	0	0	0	0.000	0.000	0.000	0.000	0.000	0.000	0.000	0.000	0.000	0.000	0.000	0.000	0.000	0.000	0.038	0.060	0.142	0.125	3.209	0.865	0.894	316	2384	100	35	929	964	65	1086	1151	Error	Error	-4.730	35	929	65	1086	155118	910933	-0.209	-0.163	0	0	0
1	16	7	"A42"	"A42"	18300	64385	85	447	488	370	75	383	383	402	167	41	28	6	0	2242	2338	531	22	1652	1652	1670	303	18	75	48	0	0.000	0.000	0.000	0.000	0.000	0.000	0.000	0.000	0.000	0.000	0.000	0.000	0.000	0.000	0.108	0.153	0.194	0.210	3.741	0.123	0.028	208	1660	100	64	590	654	105	686	791	Error	Error	-3.205	64	590	105	686	101558	486276	0.515	2.205	0	0	0
1	17	7	"A42"	"A42"	18600	64385	100	441	462	197	42	406	406	422	177	41	18	7	0	2099	2176	474	21	1672	1672	1707	1028	60	12	1	0	0.000	0.000	0.000	0.000	0.000	0.000	0.000	0.000	0.000	0.000	0.000	0.000	0.000	0.000	0.082	0.111	0.279	0.280	4.321	0.086	0.022	316	2384	100	35	427	462	56	504	560	Error	Error	-3.609	35	427	56	504	145984	687756	0.226	0.456	0	0	0
1	18	7	"A42"	"A42"	18900	64385	100	444	456	177	38	426	426	441	179	40	18	4	0	2104	2136	428	20	1696	1696	1746	1343	76	3	0	0	0.000	0.000	0.000	0.000	0.000	0.000	0.000	0.000	0.000	0.000	0.000	0.000	0.000	0.000	0.044	0.068	0.293	0.309	5.579	0.009	0.008	316	2384	100	18	408	426	30	440	470	Error	Error	-4.503	18	408	30	440	144190	675106	0.084	0.290	0	0	0
1	1	8	"A43"	"A43"	13800	64690	100	415	430	170	39	405	405	433	364	84	3	0	0	4825	4531	1260	27	1625	1625	1705	1405	82	84	62	0	0.000	0.000	0.000	0.000	0.000	0.000	0.000	0.000	0.000	0.000	0.000	0.000	0.000	0.000	0.003	0.009	0.047	0.040	3.856	-0.003	0.000	316	2384	100	10	3200	3210	25	2906	2931	Error	Error	-8.322	10	3200	25	2906	135880	1431812	-0.008	2.011	0	0	0
1	2	8	"A43"	"A43"	14100	64690	100	401	444	408	91	391	391	412	178	43	16	5	0	3955	4064	1345	33	1650	1650	1790	1115	62	91	53	0	0.000	0.000	0.000	0.000	0.000	0.000	0.000	0.000	0.000	0.000	0.000	0.000	0.000	0.000	0.004	0.022	0.052	0.050	3.704	0.016	0.007	316	2384	100	10	2305	2315	53	2414	2467	Error	Error	-7.849	10	2305	53	2414	140384	1284156	0.180	2.039	0	0	0
1	3	8	"A43"	"A43"	14400	64690	100	425	456	222	48	382	382	427	392	91	5	0	0	4020	4011	1123	27	1671	1671	1848	770	41	89	78	0	0.000	0.000	0.000	0.000	0.000	0.000	0.000	0.000	0.000	0.000	0.000	0.000	0.000	0.000	0.018	0.032	0.073	0.066	4.001	0.017	0.004	316	2384	100	43	2349	2392	74	2340	2414	Error	Error	-5.772	43	2349	74	2340	143944	1267496	0.074	2.809	0	0	0
1	4	8	"A44"	"A44"	14700	64690	100	416	442	326	73	376	376	409	337	82	4	0	0	2829	2902	1008	34	1690	1690	1881	1171	62	47	5	0	0.000	0.000	0.000	0.000	0.000	0.000	0.000	0.000	0.000	0.000	0.000	0.000	0.000	0.000	0.035	0.054	0.128	0.106	3.682	0.016	0.005	316	2384	100	40	1139	1179	66	1212	1278	Error	Error	-4.832	40	1139	66	1212	139633	917051	0.098	0.872	0	0	0
1	5	8	"A44"	"A44"	15000	64690	100	399	418	176	42	374	374	400	207	51	14	2	0	2704	2770	497	17	1706	1706	1869	1039	55	45	2	0	0.000	0.000	0.000	0.000	0.000	0.000	0.000	0.000	0.000	0.000	0.000	0.000	0.000	0.000	0.025	0.041	0.126	0.090	3.731	0.013	0.006	316	2384	100	25	998	1023	44	1064	1108	Error	Error	-5.319	25	998	44	1064	131959	875207	0.087	0.867	0	0	0
1	6	8	"A44"	"A44"	15300	64690	100	406	414	163	39	375	375	393	178	45	18	4	0	2639	2808	1889	67	1660	1660	1746	692	39	75	18	0	0.000	0.000	0.000	0.000	0.000	0.000	0.000	0.000	0.000	0.000	0.000	0.000	0.000	0.000	0.032	0.034	0.116	0.109	3.994	0.002	0.000	316	2384	100	31	979	1010	39	1148	1187	Error	Error	-4.981	31	979	39	1148	130732	887216	0.118	1.535	0	0	0
1	7	8	"A45"	"A45"	15600	64690	100	411	410	172	41	382	382	404	207	51	16	1	0	2946	2882	737	25	1605	1605	1644	391	23	86	76	0	0.000	0.000	0.000	0.000	0.000	0.000	0.000	0.000	0.000	0.000	0.000	0.000	0.000	0.000	0.022	0.022	0.102	0.094	3.212	0.023	0.005	316	2384	100	29	1341	1370	28	1277	1305	Error	Error	-5.531	29	1341	28	1277	129452	910771	0.029	3.166	0	0	0
1	8	8	"A45"	"A45"	15900	64685	100	420	427	173	40	387	387	404	174	43	19	4	0	3095	3136	564	17	1650	1650	1731	516	29	96	81	0	0.000	0.000	0.000	0.000	0.000	0.000	0.000	0.000	0.000	0.000	0.000	0.000	0.000	0.000	0.023	0.027	0.074	0.074	3.082	0.021	0.010	316	2384	100	33	1445	1478	40	1486	1526	Error	Error	-5.452	33	1445	40	1486	134922	991107	0.132	2.723	0	0	0
1	9	8	"A45"	"A45"	16200	64685	100	409	431	199	46	378	378	437	879	201	0	0	0	3171	3242	1783	54	1624	1624	1688	431	25	92	84	0	0.000	0.000	0.000	0.000	0.000	0.000	0.000	0.000	0.000	0.000	0.000	0.000	0.000	0.000	0.020	0.033	0.084	0.071	3.617	0.012	0.004	316	2384	100	31	1547	1578	53	1618	1671	Error	Error	-5.641	31	1547	53	1618	136341	1024332	-0.007	3.606	0	0	0
1	10	8	"A47"	"A47"	16500	64685	100	354	384	192	50	364	364	391	354	90	4	0	0	2425	2526	1093	43	1595	1595	1627	717	44	59	14	0	0.000	0.000	0.000	0.000	0.000	0.000	0.000	0.000	0.000	0.000	0.000	0.000	0.000	0.000	-0.012	0.021	0.166	0.157	3.947	0.014	0.001	316	2384	100	-10	830	820	20	931	951	Error	Error	Error	-10	830	20	931	121300	798059	-0.020	1.254	0	0	0
1	11	8	"A47"	"A47"	16800	64685	100	383	402	173	43	365	365	398	270	67	10	0	0	2502	2562	654	25	1597	1597	1617	293	18	91	79	0	0.000	0.000	0.000	0.000	0.000	0.000	0.000	0.000	0.000	0.000	0.000	0.000	0.000	0.000	0.020	0.038	0.141	0.128	3.422	0.022	0.002	316	2384	100	18	905	923	37	965	1002	Error	Error	-5.652	18	905	37	965	126940	809445	0.015	3.225	0	0	0
1	12	8	"A47"	"A47"	17100	64685	100	368	400	182	45	361	361	380	192	50	18	3	0	2430	2451	463	18	1572	1572	1605	320	19	90	71	0	0.000	0.000	0.000	0.000	0.000	0.000	0.000	0.000	0.000	0.000	0.000	0.000	0.000	0.000	0.008	0.044	0.186	0.162	3.098	0.034	0.009	316	2384	100	7	858	865	39	879	918	Error	Error	-6.937	7	858	39	879	126354	774588	0.104	2.644	0	0	0
1	13	8	"A48"	"A48"	17410	64690	95	424	451	216	47	362	362	383	162	42	29	7	0	2981	2956	457	15	1594	1594	1647	1034	62	76	5	0	0.000	0.000	0.000	0.000	0.000	0.000	0.000	0.000	0.000	0.000	0.000	0.000	0.000	0.000	0.045	0.065	0.099	0.094	3.301	0.047	0.017	256	2088	100	62	1387	1449	89	1362	1451	Error	Error	-4.484	62	1387	89	1362	115544	756854	0.420	1.266	0	0	0
1	14	8	"A48"	"A48"	17700	64685	100	400	521	1642	315	369	369	390	170	43	23	7	0	2377	2473	622	25	1620	1620	1675	825	49	42	10	0	0.000	0.000	0.000	0.000	0.000	0.000	0.000	0.000	0.000	0.000	0.000	0.000	0.000	0.000	0.041	0.178	0.163	0.153	5.036	14.646	0.003	316	2384	100	31	757	788	152	853	1005	Error	Error	-4.610	31	757	152	853	164554	781607	0.771	0.967	0	0	0
1	15	8	"A48"	"A48"	17995	64685	95	450	564	1129	200	377	377	395	175	44	28	10	0	2481	2546	475	18	1618	1618	1637	264	16	96	81	0	0.000	0.000	0.000	0.000	0.000	0.000	0.000	0.000	0.000	0.000	0.000	0.000	0.000	0.000	0.085	0.202	0.202	0.174	3.512	2.271	0.019	256	2088	100	73	863	936	187	928	1115	Error	Error	-3.563	73	863	187	928	144506	651678	0.966	3.443	0	0	0
1	16	8	"A49"	"A49"	18300	64685	100	402	443	356	80	374	374	392	174	44	20	6	0	2326	2329	547	23	1634	1634	1666	721	43	46	6	0	0.000	0.000	0.000	0.000	0.000	0.000	0.000	0.000	0.000	0.000	0.000	0.000	0.000	0.000	0.040	0.099	0.207	0.191	4.618	0.039	0.006	316	2384	100	28	692	720	69	695	764	Error	Error	-4.627	28	692	69	695	140070	735960	0.293	0.920	0	0	0
1	17	8	"A49"	"A49"	18600	64685	100	410	460	269	58	395	395	423	269	63	12	3	0	2177	2199	427	19	1691	1691	1709	278	16	69	43	0	0.000	0.000	0.000	0.000	0.000	0.000	0.000	0.000	0.000	0.000	0.000	0.000	0.000	0.000	0.031	0.128	0.283	0.285	4.282	0.120	0.006	316	2384	100	15	486	501	65	508	573	Error	Error	-5.018	15	486	65	508	145296	694837	0.138	1.763	0	0	0
1	18	8	"A49"	"A49"	18900	64685	100	428	445	179	40	425	425	453	281	62	7	0	0	2056	2093	371	17	1735	1735	1774	1165	65	2	0	0	0.000	0.000	0.000	0.000	0.000	0.000	0.000	0.000	0.000	0.000	0.000	0.000	0.000	0.000	0.009	0.056	0.349	0.319	6.234	0.006	0.000	316	2384	100	3	321	324	20	358	378	Error	Error	-6.741	3	321	20	358	140627	661236	-0.028	0.274	0	0	0
1	1	9	"A50"	"A50"	13800	64985	100	415	436	166	38	385	385	411	281	68	9	0	0	3121	3151	969	30	1558	1558	1567	254	16	88	84	0	0.000	0.000	0.000	0.000	0.000	0.000	0.000	0.000	0.000	0.000	0.000	0.000	0.000	0.000	0.019	0.032	0.087	0.083	3.859	0.026	0.004	316	2384	100	30	1563	1593	51	1593	1644	Error	Error	-5.703	30	1563	51	1593	137890	995618	0.089	6.236	0	0	0
1	2	9	"A50"	"A50"	14095	64990	90	420	444	188	42	380	380	403	200	49	21	7	0	3543	3548	818	23	1547	1547	1580	300	18	99	98	0	0.000	0.000	0.000	0.000	0.000	0.000	0.000	0.000	0.000	0.000	0.000	0.000	0.000	0.000	0.020	0.032	0.079	0.063	3.230	0.018	0.005	256	1924	100	40	1996	2036	64	2001	2065	Error	Error	-5.641	40	1996	64	2001	113556	908279	0.205	6.560	0	0	0
1	3	9	"A50"	"A50"	14400	64990	95	460	717	2521	351	368	368	403	255	63	26	6	0	3344	3325	600	18	1556	1556	1584	739	46	96	67	0	0.000	0.000	0.000	0.000	0.000	0.000	0.000	0.000	0.000	0.000	0.000	0.000	0.000	0.000	0.051	0.197	0.108	0.092	3.498	6.572	0.015	256	2088	100	92	1788	1880	349	1769	2118	Error	Error	-4.281	92	1788	349	1769	183494	851085	1.231	2.356	0	0	0
1	4	9	"A51"	"A51"	14705	64985	105	416	468	429	91	396	396	438	548	125	1	0	0	3465	3475	634	18	1690	1690	1723	470	27	98	93	0	0.000	0.000	0.000	0.000	0.000	0.000	0.000	0.000	0.000	0.000	0.000	0.000	0.000	0.000	0.011	0.040	0.075	0.061	3.716	0.050	0.006	316	2572	100	20	1775	1795	72	1785	1857	Error	Error	-6.472	20	1775	72	1785	147931	1097957	0.055	3.728	0	0	0
1	5	9	"A51"	"A51"	15000	64985	100	402	426	195	45	389	389	416	290	69	6	1	0	2752	2787	487	17	1655	1655	1679	322	19	96	87	0	0.000	0.000	0.000	0.000	0.000	0.000	0.000	0.000	0.000	0.000	0.000	0.000	0.000	0.000	0.012	0.033	0.112	0.099	3.750	0.019	0.004	316	2384	100	13	1097	1110	37	1132	1169	Error	Error	-6.399	13	1097	37	1132	134720	880689	0.034	3.441	0	0	0
1	6	9	"A51"	"A51"	15300	64985	100	383	401	174	43	372	372	404	414	102	1	0	0	2788	2992	2624	87	1650	1650	1735	685	39	84	31	0	0.000	0.000	0.000	0.000	0.000	0.000	0.000	0.000	0.000	0.000	0.000	0.000	0.000	0.000	0.010	0.022	0.106	0.086	3.541	0.006	0.002	316	2384	100	11	1138	1149	29	1342	1371	Error	Error	-6.693	11	1138	29	1342	126601	945554	-0.007	1.835	0	0	0
1	7	9	"A52"	"A52"	15600	64985	100	398	432	174	40	399	399	474	1026	216	0	0	0	2830	2849	649	22	1752	1752	1855	534	28	81	51	0	0.000	0.000	0.000	0.000	0.000	0.000	0.000	0.000	0.000	0.000	0.000	0.000	0.000	0.000	-0.001	0.030	0.140	0.117	3.528	35.834	0.001	316	2384	100	-1	1078	1077	33	1097	1130	Error	Error	Error	-1	1078	33	1097	136455	900247	-0.041	1.861	0	0	0
1	8	9	"A52"	"A52"	15900	64985	100	423	438	170	38	401	401	424	401	94	2	0	0	2882	2944	642	21	1719	1719	1854	584	31	83	49	0	0.000	0.000	0.000	0.000	0.000	0.000	0.000	0.000	0.000	0.000	0.000	0.000	0.000	0.000	0.019	0.030	0.103	0.093	3.704	0.013	0.004	316	2384	100	22	1163	1185	37	1225	1262	Error	Error	-5.724	22	1163	37	1225	138416	930193	0.035	1.866	0	0	0
1	9	9	"A52"	"A52"	16200	64985	100	415	451	369	81	376	376	405	297	73	8	1	0	2651	2668	593	22	1638	1638	1690	410	24	85	62	0	0.000	0.000	0.000	0.000	0.000	0.000	0.000	0.000	0.000	0.000	0.000	0.000	0.000	0.000	0.038	0.073	0.143	0.128	3.884	0.057	0.003	316	2384	100	39	1013	1052	75	1030	1105	Error	Error	-4.699	39	1013	75	1030	142423	842941	0.155	2.385	0	0	0
1	10	9	"A53"	"A53"	16500	64980	100	382	417	356	85	366	366	389	188	48	16	3	0	2310	2291	575	25	1623	1623	1690	913	54	34	3	0	0.000	0.000	0.000	0.000	0.000	0.000	0.000	0.000	0.000	0.000	0.000	0.000	0.000	0.000	0.023	0.076	0.212	0.222	3.835	0.078	0.006	316	2384	100	16	687	703	51	668	719	Error	Error	-5.424	16	687	51	668	131860	723877	0.149	0.658	0	0	0
1	11	9	"A53"	"A53"	16800	64980	100	404	425	163	38	371	371	389	177	45	22	4	0	2520	2571	483	18	1690	1690	1740	345	19	87	62	0	0.000	0.000	0.000	0.000	0.000	0.000	0.000	0.000	0.000	0.000	0.000	0.000	0.000	0.000	0.040	0.061	0.156	0.134	4.303	0.024	0.004	316	2384	100	33	830	863	54	881	935	Error	Error	-4.653	33	830	54	881	134456	812312	0.203	2.409	0	0	0
1	12	9	"A53"	"A53"	17100	64980	100	389	413	169	40	362	362	385	168	43	23	6	0	2282	2310	543	23	1622	1622	1668	338	20	74	47	0	0.000	0.000	0.000	0.000	0.000	0.000	0.000	0.000	0.000	0.000	0.000	0.000	0.000	0.000	0.041	0.074	0.228	0.233	4.055	0.075	0.037	316	2384	100	27	660	687	51	688	739	Error	Error	-4.611	27	660	51	688	130418	729988	0.167	1.899	0	0	0
1	13	9	"A54"	"A54"	17400	64980	100	414	449	226	50	377	377	390	160	41	27	8	0	2112	2100	438	20	1652	1652	1667	315	18	60	34	0	0.000	0.000	0.000	0.000	0.000	0.000	0.000	0.000	0.000	0.000	0.000	0.000	0.000	0.000	0.080	0.161	0.303	0.290	4.554	0.054	0.013	316	2384	100	37	460	497	72	448	520	Error	Error	-3.636	37	460	72	448	141859	663613	0.369	1.375	0	0	0
1	14	9	"A54"	"A54"	17700	64980	100	393	525	1055	200	368	368	390	200	51	19	6	0	1870	1965	456	23	1606	1606	1625	318	19	45	25	0	0.000	0.000	0.000	0.000	0.000	0.000	0.000	0.000	0.000	0.000	0.000	0.000	0.000	0.000	0.095	0.437	0.373	0.405	4.310	6.056	0.018	316	2384	100	25	264	289	157	359	516	Error	Error	-3.401	25	264	157	359	165756	620814	0.675	1.069	0	0	0
1	15	9	"A54"	"A54"	18000	64980	100	406	452	258	57	389	389	409	178	43	23	7	0	1973	2006	391	19	1701	1701	1741	964	55	4	0	0	0.000	0.000	0.000	0.000	0.000	0.000	0.000	0.000	0.000	0.000	0.000	0.000	0.000	0.000	0.063	0.207	0.473	0.432	4.467	0.142	0.029	316	2384	100	17	272	289	63	305	368	Error	Error	-4.000	17	272	63	305	142881	633987	0.242	0.275	0	0	0
1	16	9	"A55"	"A55"	18300	64980	100	396	452	274	60	391	391	410	186	45	22	7	0	1926	1949	477	24	1677	1677	1703	585	34	14	1	0	0.000	0.000	0.000	0.000	0.000	0.000	0.000	0.000	0.000	0.000	0.000	0.000	0.000	0.000	0.020	0.224	0.565	0.543	4.313	0.022	0.004	316	2384	100	5	249	254	61	272	333	Error	Error	-5.638	5	249	61	272	142883	616028	0.226	0.421	0	0	0
1	17	9	"A55"	"A55"	18600	64980	100	404	448	243	54	386	386	407	174	42	22	7	0	1873	1891	313	16	1668	1668	1688	470	27	21	1	0	0.000	0.000	0.000	0.000	0.000	0.000	0.000	0.000	0.000	0.000	0.000	0.000	0.000	0.000	0.088	0.278	0.533	0.498	4.107	0.046	0.004	316	2384	100	18	205	223	62	223	285	Error	Error	-3.510	18	205	62	223	141665	597411	0.236	0.432	0	0	0
1	18	9	"A55"	"A55"	18900	64980	100	440	492	350	71	410	410	426	188	44	19	7	0	1993	2037	349	17	1726	1726	1744	351	20	42	12	0	0.000	0.000	0.000	0.000	0.000	0.000	0.000	0.000	0.000	0.000	0.000	0.000	0.000	0.000	0.112	0.264	0.369	0.428	5.401	0.194	0.021	316	2384	100	30	267	297	82	311	393	Error	Error	-3.154	30	267	82	311	155454	643534	0.351	0.835	0	0	0
1	1	10	"A56"	"A56"	13805	65290	100	399	427	172	40	398	398	418	227	54	11	2	0	3054	2986	758	25	1600	1600	1690	486	28	87	72	0	0.000	0.000	0.000	0.000	0.000	0.000	0.000	0.000	0.000	0.000	0.000	0.000	0.000	0.000	0.001	0.021	0.097	0.082	3.711	0.019	0.004	316	2384	100	1	1454	1455	29	1386	1415	Error	Error	Error	1	1454	29	1386	134841	943508	0.040	2.667	0	0	0
1	2	10	"A56"	"A56"	14105	65290	100	431	442	170	38	393	393	442	492	111	1	0	0	3162	3268	798	24	1609	1609	1721	1021	59	78	28	0	0.000	0.000	0.000	0.000	0.000	0.000	0.000	0.000	0.000	0.000	0.000	0.000	0.000	0.000	0.024	0.030	0.081	0.071	3.150	0.029	0.007	316	2384	100	38	1553	1591	49	1659	1708	Error	Error	-5.353	38	1553	49	1659	139761	1032707	0.000	1.515	0	0	0
1	3	10	"A56"	"A56"	14405	65290	100	435	459	213	46	381	381	409	267	65	15	2	0	3100	3247	1152	35	1592	1592	1690	540	31	93	75	0	0.000	0.000	0.000	0.000	0.000	0.000	0.000	0.000	0.000	0.000	0.000	0.000	0.000	0.000	0.036	0.047	0.104	0.090	3.084	0.045	0.027	316	2384	100	54	1508	1562	78	1655	1733	Error	Error	-4.804	54	1508	78	1655	144934	1026083	0.187	2.883	0	0	0
1	4	10	"A57"	"A57"	14705	65285	100	420	464	256	55	384	384	415	320	77	10	1	0	3180	3126	976	31	1604	1604	1641	672	40	80	61	0	0.000	0.000	0.000	0.000	0.000	0.000	0.000	0.000	0.000	0.000	0.000	0.000	0.000	0.000	0.023	0.053	0.096	0.102	4.667	0.040	0.025	316	2384	100	36	1576	1612	80	1522	1602	Error	Error	-5.452	36	1576	80	1522	146747	987699	0.153	2.210	0	0	0
1	5	10	"A57"	"A57"	15005	65285	100	387	414	165	39	370	370	400	255	63	11	0	0	2693	2674	555	20	1550	1550	1581	322	20	89	82	0	0.000	0.000	0.000	0.000	0.000	0.000	0.000	0.000	0.000	0.000	0.000	0.000	0.000	0.000	0.015	0.039	0.139	0.114	3.985	0.104	0.013	316	2384	100	17	1143	1160	44	1124	1168	Error	Error	-6.071	17	1143	44	1124	130722	844860	0.055	3.394	0	0	0
1	6	10	"A57"	"A57"	15305	65285	100	389	402	164	40	377	377	408	448	109	0	0	0	3296	3233	697	21	1622	1622	1671	825	49	86	51	0	0.000	0.000	0.000	0.000	0.000	0.000	0.000	0.000	0.000	0.000	0.000	0.000	0.000	0.000	0.007	0.016	0.086	0.076	3.023	0.002	0.000	316	2384	100	12	1674	1686	25	1611	1636	Error	Error	-7.124	12	1674	25	1611	126998	1021559	-0.013	1.893	0	0	0
1	7	10	"A58"	"A58"	15605	65285	100	387	403	149	36	384	384	412	201	48	12	0	0	2641	2630	580	22	1624	1624	1659	619	37	76	37	0	0.000	0.000	0.000	0.000	0.000	0.000	0.000	0.000	0.000	0.000	0.000	0.000	0.000	0.000	0.003	0.019	0.122	0.101	4.779	0.018	0.002	316	2384	100	3	1017	1020	19	1006	1025	Error	Error	-8.405	3	1017	19	1006	127430	831069	-0.045	1.569	0	0	0
1	8	10	"A58"	"A58"	15905	65285	100	403	421	169	40	384	384	405	186	45	17	2	0	2816	2822	545	19	1624	1624	1656	638	38	87	44	0	0.000	0.000	0.000	0.000	0.000	0.000	0.000	0.000	0.000	0.000	0.000	0.000	0.000	0.000	0.016	0.031	0.101	0.086	4.259	0.013	0.006	316	2384	100	19	1192	1211	37	1198	1235	Error	Error	-5.971	19	1192	37	1198	132950	891895	0.086	1.828	0	0	0
1	9	10	"A58"	"A58"	16205	65285	100	384	395	176	44	368	368	385	168	43	18	5	0	2549	2525	489	19	1579	1579	1606	297	18	89	78	0	0.000	0.000	0.000	0.000	0.000	0.000	0.000	0.000	0.000	0.000	0.000	0.000	0.000	0.000	0.016	0.029	0.150	0.128	4.179	0.016	0.002	316	2384	100	16	970	986	27	946	973	Error	Error	-5.922	16	970	27	946	124678	797925	0.060	3.094	0	0	0
1	10	10	"A59"	"A59"	16505	65285	100	369	390	175	44	365	365	388	172	44	15	4	0	2365	2322	610	26	1629	1629	1645	287	17	70	59	0	0.000	0.000	0.000	0.000	0.000	0.000	0.000	0.000	0.000	0.000	0.000	0.000	0.000	0.000	0.005	0.036	0.174	0.183	3.925	0.024	0.004	316	2384	100	4	736	740	25	693	718	Error	Error	-7.524	4	736	25	693	123142	733894	0.012	2.359	0	0	0
1	11	10	"A59"	"A59"	16805	65285	100	400	429	232	54	389	389	406	169	41	20	5	0	2530	2569	671	26	1740	1740	1786	365	20	75	53	0	0.000	0.000	0.000	0.000	0.000	0.000	0.000	0.000	0.000	0.000	0.000	0.000	0.000	0.000	0.014	0.048	0.147	0.134	4.564	0.043	0.015	316	2384	100	11	790	801	40	829	869	Error	Error	-6.166	11	790	40	829	135626	811865	0.136	2.145	0	0	0
1	12	10	"A59"	"A59"	17105	65285	100	387	408	172	42	382	382	405	453	111	2	0	0	2173	2193	481	21	1657	1657	1695	668	39	37	4	0	0.000	0.000	0.000	0.000	0.000	0.000	0.000	0.000	0.000	0.000	0.000	0.000	0.000	0.000	0.010	0.049	0.233	0.250	5.200	18.499	0.001	316	2384	100	5	516	521	26	536	562	Error	Error	-6.689	5	516	26	536	128914	692962	0.007	0.746	0	0	0
1	13	10	"A60"	"A60"	17405	65285	100	379	407	255	62	374	374	395	200	50	13	1	0	1688	1717	311	18	1601	1601	1618	269	16	28	9	0	0.000	0.000	0.000	0.000	0.000	0.000	0.000	0.000	0.000	0.000	0.000	0.000	0.000	0.000	0.057	0.284	0.519	0.492	5.358	0.412	0.016	316	2384	100	5	87	92	33	116	149	Error	Error	-4.121	5	87	33	116	128494	542421	0.060	0.368	0	0	0
1	14	10	"A60"	"A60"	17705	65285	100	355	382	170	44	358	358	381	263	69	8	0	0	1609	1616	294	18	1543	1543	1567	536	34	6	0	0	0.000	0.000	0.000	0.000	0.000	0.000	0.000	0.000	0.000	0.000	0.000	0.000	0.000	0.000	-0.045	0.329	0.515	0.544	4.628	0.109	0.011	316	2384	100	-3	66	63	24	73	97	Error	Error	Error	-3	66	24	73	120803	510540	0.004	0.091	0	0	0
1	15	10	"A60"	"A60"	18005	65285	100	381	402	170	42	374	374	395	164	41	22	4	0	1684	1719	282	16	1634	1634	1658	1062	64	0	0	0	0.000	0.000	0.000	0.000	0.000	0.000	0.000	0.000	0.000	0.000	0.000	0.000	0.000	0.000	0.140	0.329	0.690	0.744	5.080	-0.013	0.000	316	2384	100	7	50	57	28	85	113	Error	Error	-2.837	7	50	28	85	127171	543290	0.043	0.057	0	0	0
1	16	10	"A61"	"A61"	18305	65280	100	470	594	1179	198	393	393	408	169	41	35	15	0	2412	2463	519	21	1721	1721	1769	1068	60	22	0	0	0.000	0.000	0.000	0.000	0.000	0.000	0.000	0.000	0.000	0.000	0.000	0.000	0.000	0.000	0.111	0.271	0.253	0.256	4.407	0.010	0.000	316	2384	100	77	691	768	201	742	943	Error	Error	-3.166	77	691	201	742	187555	778151	1.101	0.650	0	0	0
1	17	10	"A61"	"A61"	18605	65280	100	448	641	1939	302	399	399	421	187	44	27	9	0	2323	2433	712	29	1702	1702	1744	747	42	40	13	0	0.000	0.000	0.000	0.000	0.000	0.000	0.000	0.000	0.000	0.000	0.000	0.000	0.000	0.000	0.079	0.331	0.289	0.275	5.035	0.568	0.024	316	2384	100	49	621	670	242	731	973	Error	Error	-3.664	49	621	242	731	202683	768870	1.176	0.922	0	0	0
1	18	10	"A61"	"A61"	18905	65280	100	469	655	1905	290	419	419	437	174	39	25	10	0	2216	2370	719	30	1761	1761	1813	670	36	39	9	0	0.000	0.000	0.000	0.000	0.000	0.000	0.000	0.000	0.000	0.000	0.000	0.000	0.000	0.000	0.110	0.388	0.291	0.277	4.123	11.919	0.015	316	2384	100	50	455	505	236	609	845	Error	Error	-3.186	50	455	236	609	207025	749069	1.253	0.831	0	0	0
1	1	11	"A62"	"A62"	13810	65600	100	418	445	184	41	387	387	406	170	41	23	8	0	3547	3365	987	29	1522	1522	1542	291	18	88	85	0	0.000	0.000	0.000	0.000	0.000	0.000	0.000	0.000	0.000	0.000	0.000	0.000	0.000	0.000	0.015	0.031	0.079	0.075	4.062	0.022	0.019	316	2384	100	31	2025	2056	58	1843	1901	Error	Error	-6.030	31	2025	58	1843	140535	1063390	0.229	6.265	0	0	0
1	2	11	"A62"	"A62"	14110	65600	100	456	479	167	34	422	422	1307	6417	490	0	0	0	4501	4347	1145	26	1590	1590	2820	7929	281	0	0	0	0.000	0.000	0.000	0.000	0.000	0.000	0.000	0.000	0.000	0.000	0.000	0.000	0.000	0.000	0.012	0.021	0.047	0.039	3.668	0.406	0.677	316	2384	100	34	2911	2945	57	2757	2814	Error	Error	-6.420	34	2911	57	2757	151376	1373699	-0.129	0.193	0	0	0
1	3	11	"A62"	"A62"	14420	65595	95	452	460	169	36	374	374	396	186	46	23	6	0	4170	4081	979	23	1517	1517	1544	311	20	100	98	0	0.000	0.000	0.000	0.000	0.000	0.000	0.000	0.000	0.000	0.000	0.000	0.000	0.000	0.000	0.029	0.034	0.055	0.050	3.296	0.023	0.025	256	2088	100	78	2653	2731	86	2564	2650	Error	Error	-5.088	78	2653	86	2564	117729	1044733	0.344	8.158	0	0	0
1	4	11	"A63"	"A63"	14710	65595	100	446	474	227	47	376	376	403	223	55	21	3	0	3778	3750	1239	33	1588	1588	1655	434	26	87	81	0	0.000	0.000	0.000	0.000	0.000	0.000	0.000	0.000	0.000	0.000	0.000	0.000	0.000	0.000	0.032	0.045	0.073	0.072	3.686	0.022	0.009	316	2384	100	70	2190	2260	98	2162	2260	Error	Error	-4.967	70	2190	98	2162	149847	1184880	0.318	4.827	0	0	0
1	5	11	"A63"	"A63"	15010	65595	100	409	451	291	64	372	372	414	466	112	4	0	0	3227	3338	685	20	1599	1599	1627	331	20	100	99	0	0.000	0.000	0.000	0.000	0.000	0.000	0.000	0.000	0.000	0.000	0.000	0.000	0.000	0.000	0.023	0.045	0.088	0.069	3.658	0.056	0.020	316	2384	100	37	1628	1665	79	1739	1818	Error	Error	-5.459	37	1628	79	1739	142534	1054725	0.079	5.169	0	0	0
1	6	11	"A63"	"A63"	15310	65595	100	413	425	166	39	364	364	392	336	85	6	0	0	3388	3636	1903	52	1615	1615	1666	959	57	91	44	0	0.000	0.000	0.000	0.000	0.000	0.000	0.000	0.000	0.000	0.000	0.000	0.000	0.000	0.000	0.028	0.030	0.076	0.060	2.875	0.005	0.002	316	2384	100	49	1773	1822	61	2021	2082	Error	Error	-5.177	49	1773	61	2021	134368	1148870	0.098	2.054	0	0	0
1	7	11	"A64"	"A64"	15610	65595	100	402	421	186	44	377	377	401	231	57	13	0	0	2578	2644	523	19	1633	1633	1677	587	35	81	34	0	0.000	0.000	0.000	0.000	0.000	0.000	0.000	0.000	0.000	0.000	0.000	0.000	0.000	0.000	0.026	0.044	0.137	0.117	3.347	0.008	0.002	316	2384	100	25	945	970	44	1011	1055	Error	Error	-5.240	25	945	44	1011	133010	835350	0.087	1.647	0	0	0
1	8	11	"A64"	"A64"	15910	65595	100	416	430	169	39	371	371	386	165	42	23	6	0	2639	2710	500	18	1642	1642	1693	658	38	78	26	0	0.000	0.000	0.000	0.000	0.000	0.000	0.000	0.000	0.000	0.000	0.000	0.000	0.000	0.000	0.045	0.055	0.138	0.121	3.332	0.010	0.003	316	2384	100	45	997	1042	59	1068	1127	Error	Error	-4.470	45	997	59	1068	135755	856248	0.267	1.546	0	0	0
1	9	11	"A64"	"A64"	16215	65595	100	369	389	164	42	380	380	394	163	41	15	3	0	2734	2736	460	16	1618	1618	1635	272	16	97	89	0	0.000	0.000	0.000	0.000	0.000	0.000	0.000	0.000	0.000	0.000	0.000	0.000	0.000	0.000	-0.010	0.008	0.109	0.089	4.334	0.003	0.000	316	2384	100	-11	1116	1105	9	1118	1127	Error	Error	Error	-11	1116	9	1118	122816	864561	-0.031	4.048	0	0	0
1	10	11	"A65"	"A65"	16515	65595	90	413	425	162	38	383	383	397	180	45	18	4	0	2838	2963	854	28	1599	1599	1618	285	17	92	80	0	0.000	0.000	0.000	0.000	0.000	0.000	0.000	0.000	0.000	0.000	0.000	0.000	0.000	0.000	0.024	0.031	0.099	0.090	4.104	0.020	0.008	256	1924	100	30	1239	1269	42	1364	1406	Error	Error	-5.368	30	1239	42	1364	108851	758409	0.156	4.719	0	0	0
1	11	11	"A65"	"A65"	16815	65590	90	425	447	216	48	380	380	411	268	65	12	2	0	2640	2828	699	24	1653	1653	1694	474	27	86	53	0	0.000	0.000	0.000	0.000	0.000	0.000	0.000	0.000	0.000	0.000	0.000	0.000	0.000	0.000	0.046	0.057	0.129	0.115	4.160	0.035	0.011	256	1924	100	45	987	1032	67	1175	1242	Error	Error	-4.455	45	987	67	1175	114478	724061	0.134	2.392	0	0	0
1	12	11	"A65"	"A65"	17110	65595	105	415	474	425	89	373	373	435	1357	311	0	0	0	2225	2281	488	21	1600	1600	1619	334	20	75	43	0	0.000	0.000	0.000	0.000	0.000	0.000	0.000	0.000	0.000	0.000	0.000	0.000	0.000	0.000	0.067	0.148	0.222	0.234	4.982	47.591	0.002	316	2572	100	42	625	667	101	681	782	Error	Error	-3.895	42	625	101	681	149803	720939	0.029	1.982	0	0	0
1	13	11	"A66"	"A66"	17410	65590	100	398	440	311	70	371	371	393	177	45	21	5	0	2138	2216	642	28	1599	1599	1616	275	17	70	49	0	0.000	0.000	0.000	0.000	0.000	0.000	0.000	0.000	0.000	0.000	0.000	0.000	0.000	0.000	0.050	0.112	0.265	0.244	5.263	0.071	0.013	316	2384	100	27	539	566	69	617	686	Error	Error	-4.319	27	539	69	617	138974	700248	0.266	2.182	0	0	0
1	14	11	"A66"	"A66"	17710	65590	100	405	469	416	88	367	367	386	167	43	25	8	0	2003	2075	489	23	1609	1609	1636	616	37	35	7	0	0.000	0.000	0.000	0.000	0.000	0.000	0.000	0.000	0.000	0.000	0.000	0.000	0.000	0.000	0.096	0.219	0.331	0.315	5.630	0.179	0.026	316	2384	100	38	394	432	102	466	568	Error	Error	-3.374	38	394	102	466	148159	655594	0.497	0.713	0	0	0
1	15	11	"A66"	"A66"	18010	65590	100	379	413	348	84	365	365	381	160	41	18	4	0	1997	2065	447	21	1605	1605	1617	268	16	61	36	0	0.000	0.000	0.000	0.000	0.000	0.000	0.000	0.000	0.000	0.000	0.000	0.000	0.000	0.000	0.036	0.104	0.239	0.304	4.591	0.103	0.016	316	2384	100	14	392	406	48	460	508	Error	Error	-4.807	14	392	48	460	130460	652675	0.200	1.672	0	0	0
1	16	11	"A67"	"A67"	18310	65595	100	414	434	183	42	387	387	407	201	49	16	3	0	2294	2317	482	20	1662	1662	1688	305	18	75	50	0	0.000	0.000	0.000	0.000	0.000	0.000	0.000	0.000	0.000	0.000	0.000	0.000	0.000	0.000	0.043	0.072	0.207	0.193	3.908	0.088	0.016	316	2384	100	27	632	659	47	655	702	Error	Error	-4.549	27	632	47	655	137122	732324	0.134	2.062	0	0	0
1	17	11	"A67"	"A67"	18610	65590	100	433	473	286	60	395	395	433	692	159	2	0	0	2287	2490	724	29	1707	1707	1767	1192	67	21	3	0	0.000	0.000	0.000	0.000	0.000	0.000	0.000	0.000	0.000	0.000	0.000	0.000	0.000	0.000	0.066	0.100	0.210	0.201	4.306	0.233	0.019	316	2384	100	38	580	618	78	783	861	Error	Error	-3.932	38	580	78	783	149604	786785	0.058	0.607	0	0	0
1	18	11	"A67"	"A67"	18910	65590	100	454	501	332	66	410	410	435	268	61	12	2	0	2296	2322	475	20	1783	1783	1822	940	51	20	0	0	0.000	0.000	0.000	0.000	0.000	0.000	0.000	0.000	0.000	0.000	0.000	0.000	0.000	0.000	0.086	0.169	0.307	0.308	3.962	0.037	0.008	316	2384	100	44	513	557	91	539	630	Error	Error	-3.543	44	513	91	539	158328	733753	0.246	0.532	0	0	0
1	1	12	"A68"	"A68"	13825	65905	85	410	422	161	38	377	377	401	160	39	20	5	0	2867	2912	612	21	1528	1528	1548	284	18	100	97	0	0.000	0.000	0.000	0.000	0.000	0.000	0.000	0.000	0.000	0.000	0.000	0.000	0.000	0.000	0.025	0.033	0.080	0.076	2.975	0.021	0.007	208	1660	100	33	1339	1372	45	1384	1429	Error	Error	-5.343	33	1339	45	1384	87846	605684	0.131	4.803	0	0	0
1	2	12	"A68"	"A68"	14120	65900	105	410	429	174	40	397	397	481	1467	304	0	0	0	3369	3433	617	17	1548	1548	1662	1973	118	39	0	0	0.000	0.000	0.000	0.000	0.000	0.000	0.000	0.000	0.000	0.000	0.000	0.000	0.000	0.000	0.007	0.017	0.069	0.054	3.043	0.052	0.003	316	2572	100	13	1821	1834	32	1885	1917	Error	Error	-7.130	13	1821	32	1885	135621	1084937	-0.035	0.898	0	0	0
1	3	12	"A68"	"A68"	14420	65895	110	392	503	762	151	385	385	511	2388	467	1	0	0	3185	3160	748	23	1505	1505	1666	2461	147	13	0	0	0.000	0.000	0.000	0.000	0.000	0.000	0.000	0.000	0.000	0.000	0.000	0.000	0.000	0.000	0.004	0.071	0.095	0.091	4.500	0.031	0.004	392	2896	100	7	1680	1687	118	1655	1773	Error	Error	-7.907	7	1680	118	1655	197132	1238913	-0.003	0.607	0	0	0
1	4	12	"A69"	"A69"	14720	65890	110	400	425	185	43	364	364	385	174	45	26	6	0	3811	3760	911	24	1550	1550	1569	297	18	95	94	0	0.000	0.000	0.000	0.000	0.000	0.000	0.000	0.000	0.000	0.000	0.000	0.000	0.000	0.000	0.016	0.028	0.066	0.058	3.811	0.020	0.015	392	2896	100	36	2261	2297	61	2210	2271	Error	Error	-5.973	36	2261	61	2210	166569	1473849	0.230	7.377	0	0	0
1	5	12	"A69"	"A69"	15015	65895	100	456	480	228	47	373	373	387	161	41	33	7	0	4336	4370	1048	23	1592	1592	1630	581	35	99	95	0	0.000	0.000	0.000	0.000	0.000	0.000	0.000	0.000	0.000	0.000	0.000	0.000	0.000	0.000	0.030	0.039	0.051	0.043	3.073	0.037	0.064	316	2384	100	83	2744	2827	107	2778	2885	Error	Error	-5.047	83	2744	107	2778	151540	1380950	0.578	4.716	0	0	0
1	6	12	"A69"	"A69"	15315	65895	100	435	631	3177	503	373	373	390	169	43	28	10	0	3248	3369	785	23	1649	1649	1680	319	18	99	96	0	0.000	0.000	0.000	0.000	0.000	0.000	0.000	0.000	0.000	0.000	0.000	0.000	0.000	0.000	0.039	0.150	0.087	0.083	3.215	8.646	0.023	316	2384	100	62	1599	1661	258	1720	1978	Error	Error	-4.689	62	1599	258	1720	199362	1064519	1.426	5.295	0	0	0
1	7	12	"A70"	"A70"	15615	65890	100	391	422	174	41	368	368	394	342	86	5	0	0	2751	2785	688	24	1594	1594	1608	283	17	89	79	0	0.000	0.000	0.000	0.000	0.000	0.000	0.000	0.000	0.000	0.000	0.000	0.000	0.000	0.000	0.020	0.045	0.120	0.112	3.723	0.114	0.010	316	2384	100	23	1157	1180	54	1191	1245	Error	Error	-5.653	23	1157	54	1191	133345	880173	0.082	4.159	0	0	0
1	8	12	"A70"	"A70"	15915	65890	100	413	460	391	85	383	383	398	175	43	20	6	0	2558	2665	621	23	1603	1603	1624	709	43	65	25	0	0.000	0.000	0.000	0.000	0.000	0.000	0.000	0.000	0.000	0.000	0.000	0.000	0.000	0.000	0.031	0.073	0.154	0.140	3.670	0.092	0.003	316	2384	100	30	955	985	77	1062	1139	Error	Error	-4.992	30	955	77	1062	145261	842289	0.354	1.468	0	0	0
1	9	12	"A70"	"A70"	16215	65890	100	372	394	171	43	368	368	393	220	55	13	2	0	1994	2143	570	26	1570	1570	1582	296	18	61	35	0	0.000	0.000	0.000	0.000	0.000	0.000	0.000	0.000	0.000	0.000	0.000	0.000	0.000	0.000	0.009	0.045	0.263	0.243	4.365	0.035	0.006	316	2384	100	4	424	428	26	573	599	Error	Error	-6.728	4	424	26	573	124594	677318	0.005	1.895	0	0	0
1	10	12	"A71"	"A71"	16515	65890	100	405	454	317	69	363	363	384	169	44	24	9	0	2377	2525	1419	56	1575	1575	1613	931	57	40	8	0	0.000	0.000	0.000	0.000	0.000	0.000	0.000	0.000	0.000	0.000	0.000	0.000	0.000	0.000	0.052	0.096	0.164	0.166	4.454	0.024	0.012	316	2384	100	42	802	844	91	950	1041	Error	Error	-4.255	42	802	91	950	143591	797840	0.414	0.980	0	0	0
1	11	12	"A71"	"A71"	16815	65890	100	442	460	192	41	368	368	407	483	118	3	0	0	2628	2722	641	23	1594	1594	1653	1229	74	38	4	0	0.000	0.000	0.000	0.000	0.000	0.000	0.000	0.000	0.000	0.000	0.000	0.000	0.000	0.000	0.072	0.082	0.142	0.131	3.383	0.042	0.025	316	2384	100	74	1034	1108	92	1128	1220	Error	Error	-3.805	74	1034	92	1128	145399	860128	0.110	0.870	0	0	0
1	12	12	"A71"	"A71"	17115	65890	100	392	460	435	94	364	364	380	168	44	24	8	0	2112	2166	504	23	1575	1575	1591	284	17	73	47	0	0.000	0.000	0.000	0.000	0.000	0.000	0.000	0.000	0.000	0.000	0.000	0.000	0.000	0.000	0.052	0.162	0.271	0.245	5.225	0.233	0.063	316	2384	100	28	537	565	96	591	687	Error	Error	-4.261	28	537	96	591	145512	684445	0.476	2.025	0	0	0
1	13	12	"A72"	"A72"	17415	65890	100	418	433	182	42	360	360	381	166	43	28	7	0	2906	2922	806	27	1578	1578	1597	279	17	93	85	0	0.000	0.000	0.000	0.000	0.000	0.000	0.000	0.000	0.000	0.000	0.000	0.000	0.000	0.000	0.044	0.054	0.113	0.105	3.241	0.047	0.040	316	2384	100	58	1328	1386	73	1344	1417	Error	Error	-4.517	58	1328	73	1344	136851	923309	0.313	4.749	0	0	0
1	14	12	"A72"	"A72"	17715	65890	100	444	630	1835	291	365	365	382	166	43	32	10	0	2431	2494	680	27	1621	1621	1655	325	19	80	58	0	0.000	0.000	0.000	0.000	0.000	0.000	0.000	0.000	0.000	0.000	0.000	0.000	0.000	0.000	0.098	0.304	0.197	0.197	4.280	3.652	0.080	316	2384	100	79	810	889	265	873	1138	Error	Error	-3.358	79	810	265	873	198947	788147	1.494	2.582	0	0	0
1	15	12	"A72"	"A72"	18015	65890	100	461	666	1560	234	374	374	393	177	45	33	13	0	2729	2828	712	25	1652	1652	1700	362	21	91	69	0	0.000	0.000	0.000	0.000	0.000	0.000	0.000	0.000	0.000	0.000	0.000	0.000	0.000	0.000	0.081	0.248	0.157	0.152	3.947	1.322	0.065	316	2384	100	87	1077	1164	292	1176	1468	Error	Error	-3.630	87	1077	292	1176	210350	893554	1.542	3.116	0	0	0
1	16	12	"A73"	"A73"	18315	65890	100	383	401	170	42	374	374	397	258	64	7	1	0	1737	1811	895	49	1606	1606	1623	283	17	30	10	0	0.000	0.000	0.000	0.000	0.000	0.000	0.000	0.000	0.000	0.000	0.000	0.000	0.000	0.000	0.069	0.132	0.467	0.423	4.236	0.032	0.001	316	2384	100	9	131	140	27	205	232	Error	Error	-3.863	9	131	27	205	126772	572363	0.016	0.664	0	0	0
1	17	12	"A73"	"A73"	18615	65890	100	390	408	153	37	388	388	410	190	46	12	3	0	1896	1933	310	16	1688	1688	1698	271	15	42	16	0	0.000	0.000	0.000	0.000	0.000	0.000	0.000	0.000	0.000	0.000	0.000	0.000	0.000	0.000	0.010	0.082	0.471	0.528	6.491	0.005	0.000	316	2384	100	2	208	210	20	245	265	Error	Error	-6.700	2	208	20	245	128896	610910	-0.011	0.867	0	0	0
1	18	12	"A73"	"A73"	18915	65890	100	397	422	176	41	408	408	426	172	40	15	4	0	1756	1808	343	18	1691	1691	1733	1252	72	0	0	0	0.000	0.000	0.000	0.000	0.000	0.000	0.000	0.000	0.000	0.000	0.000	0.000	0.000	0.000	-0.169	0.120	0.474	0.551	4.692	0.020	0.001	316	2384	100	-11	65	54	14	117	131	Error	Error	Error	-11	65	14	117	133278	571448	-0.023	0.060	0	0	0
1	1	13	"A74"	"A74"	13815	66195	100	393	410	164	40	367	367	394	178	45	21	3	0	2973	3166	2680	84	1544	1544	1580	417	26	91	78	0	0.000	0.000	0.000	0.000	0.000	0.000	0.000	0.000	0.000	0.000	0.000	0.000	0.000	0.000	0.018	0.027	0.108	0.092	3.526	-0.001	0.000	316	2384	100	26	1429	1455	43	1622	1665	Error	Error	-5.780	26	1429	43	1622	129540	1000299	0.090	3.803	0	0	0
1	2	13	"A74"	"A74"	14115	66195	100	378	406	192	47	375	375	399	248	62	11	2	0	2849	2879	544	18	1614	1614	1683	470	27	95	71	0	0.000	0.000	0.000	0.000	0.000	0.000	0.000	0.000	0.000	0.000	0.000	0.000	0.000	0.000	0.002	0.025	0.112	0.094	3.255	0.111	0.054	316	2384	100	3	1235	1238	31	1265	1296	Error	Error	-8.685	3	1235	31	1265	128301	909818	0.028	2.545	0	0	0
1	3	13	"A74"	"A74"	14415	66195	100	368	392	168	42	375	375	403	319	79	6	0	0	2847	2899	563	19	1582	1582	1670	704	42	87	41	0	0.000	0.000	0.000	0.000	0.000	0.000	0.000	0.000	0.000	0.000	0.000	0.000	0.000	0.000	-0.006	0.013	0.097	0.077	4.108	0.014	0.003	316	2384	100	-7	1265	1258	17	1317	1334	Error	Error	Error	-7	1265	17	1317	123822	916115	-0.034	1.746	0	0	0
1	4	13	"A75"	"A75"	14715	66195	100	394	441	299	67	381	381	399	172	43	21	5	0	2829	2909	667	22	1647	1647	1711	396	23	95	77	0	0.000	0.000	0.000	0.000	0.000	0.000	0.000	0.000	0.000	0.000	0.000	0.000	0.000	0.000	0.011	0.048	0.124	0.098	3.604	0.090	0.018	316	2384	100	13	1182	1195	60	1262	1322	Error	Error	-6.507	13	1182	60	1262	139334	919312	0.244	3.025	0	0	0
1	5	13	"A75"	"A75"	15015	66195	100	404	421	183	43	377	377	410	680	165	0	0	0	2835	2892	590	20	1650	1650	1680	315	18	96	86	0	0.000	0.000	0.000	0.000	0.000	0.000	0.000	0.000	0.000	0.000	0.000	0.000	0.000	0.000	0.023	0.035	0.120	0.111	3.128	0.038	0.019	316	2384	100	27	1185	1212	44	1242	1286	Error	Error	-5.456	27	1185	44	1242	133082	913851	0.016	3.848	0	0	0
1	6	13	"A75"	"A75"	15315	66195	100	407	443	301	67	382	382	402	179	44	19	5	0	2747	2874	640	22	1697	1697	1850	611	33	80	37	0	0.000	0.000	0.000	0.000	0.000	0.000	0.000	0.000	0.000	0.000	0.000	0.000	0.000	0.000	0.024	0.052	0.105	0.085	4.023	0.026	0.006	316	2384	100	25	1050	1075	61	1177	1238	Error	Error	-5.392	25	1050	61	1177	140109	908074	0.229	1.676	0	0	0
1	7	13	"A76"	"A76"	15615	66195	100	407	439	211	48	360	360	382	164	42	28	8	0	2692	2768	596	21	1621	1621	1744	1049	60	50	7	0	0.000	0.000	0.000	0.000	0.000	0.000	0.000	0.000	0.000	0.000	0.000	0.000	0.000	0.000	0.044	0.069	0.151	0.120	3.528	0.032	0.015	316	2384	100	47	1071	1118	79	1147	1226	Error	Error	-4.510	47	1071	79	1147	138847	874752	0.348	0.976	0	0	0
1	8	13	"A76"	"A76"	15915	66195	100	398	418	171	40	368	368	386	170	44	21	5	0	2536	2560	454	17	1610	1610	1694	426	25	88	56	0	0.000	0.000	0.000	0.000	0.000	0.000	0.000	0.000	0.000	0.000	0.000	0.000	0.000	0.000	0.032	0.053	0.154	0.109	3.800	0.363	0.066	316	2384	100	30	926	956	50	950	1000	Error	Error	-4.948	30	926	50	950	132060	808988	0.188	2.033	0	0	0
1	9	13	"A76"	"A76"	16215	66195	100	403	460	611	132	369	369	398	565	141	1	0	0	2643	2662	533	20	1646	1646	1705	382	22	90	66	0	0.000	0.000	0.000	0.000	0.000	0.000	0.000	0.000	0.000	0.000	0.000	0.000	0.000	0.000	0.034	0.090	0.158	0.145	3.626	2.893	0.045	316	2384	100	34	997	1031	91	1016	1107	Error	Error	-4.874	34	997	91	1016	145403	841147	0.110	2.505	0	0	0
1	10	13	"A77"	"A77"	16515	66195	100	449	468	196	41	368	368	393	285	72	17	2	0	2679	2677	698	26	1676	1676	1718	362	21	80	61	0	0.000	0.000	0.000	0.000	0.000	0.000	0.000	0.000	0.000	0.000	0.000	0.000	0.000	0.000	0.081	0.100	0.161	0.164	4.073	0.145	0.071	316	2384	100	81	1003	1084	100	1001	1101	Error	Error	-3.630	81	1003	100	1001	147965	845784	0.263	2.649	0	0	0
1	11	13	"A77"	"A77"	16815	66190	100	450	477	200	41	362	362	379	157	41	38	14	0	2586	2620	544	20	1649	1649	1684	325	19	86	76	0	0.000	0.000	0.000	0.000	0.000	0.000	0.000	0.000	0.000	0.000	0.000	0.000	0.000	0.000	0.094	0.118	0.162	0.159	3.538	0.070	0.039	316	2384	100	88	937	1025	115	971	1086	Error	Error	-3.412	88	937	115	971	150619	827979	0.624	2.880	0	0	0
1	12	13	"A77"	"A77"	17115	66195	110	445	546	946	173	373	373	392	208	53	25	7	0	2481	2510	499	19	1617	1617	1651	669	40	67	16	0	0.000	0.000	0.000	0.000	0.000	0.000	0.000	0.000	0.000	0.000	0.000	0.000	0.000	0.000	0.083	0.194	0.207	0.190	3.580	0.947	0.012	392	2896	100	72	864	936	173	893	1066	Error	Error	-3.585	72	864	173	893	214136	983999	0.740	1.284	0	0	0
1	13	13	"A78"	"A78"	17415	66190	100	555	707	1899	268	373	373	394	175	44	51	23	0	3189	3329	1178	35	1608	1608	1684	942	55	71	39	0	0.000	0.000	0.000	0.000	0.000	0.000	0.000	0.000	0.000	0.000	0.000	0.000	0.000	0.000	0.115	0.194	0.148	0.148	4.015	0.109	0.011	316	2384	100	182	1581	1763	334	1721	2055	Error	Error	-3.119	182	1581	334	1721	223423	1052106	1.789	1.746	0	0	0
1	14	13	"A78"	"A78"	17715	66190	100	527	557	248	44	364	364	388	179	46	46	19	0	3604	3783	1219	32	1656	1656	1685	342	20	96	92	0	0.000	0.000	0.000	0.000	0.000	0.000	0.000	0.000	0.000	0.000	0.000	0.000	0.000	0.000	0.084	0.091	0.112	0.093	2.686	0.095	0.145	316	2384	100	163	1948	2111	193	2127	2320	Error	Error	-3.579	163	1948	193	2127	176146	1195396	0.944	6.135	0	0	0
1	15	13	"A78"	"A78"	18015	66190	100	513	574	324	56	367	367	395	244	61	34	10	0	3527	3916	2220	56	1646	1646	1675	315	18	99	93	0	0.000	0.000	0.000	0.000	0.000	0.000	0.000	0.000	0.000	0.000	0.000	0.000	0.000	0.000	0.078	0.091	0.103	0.087	3.383	0.093	0.150	316	2384	100	146	1881	2027	207	2270	2477	Error	Error	-3.687	146	1881	207	2270	181255	1237349	0.734	7.114	0	0	0
1	16	13	"A79"	"A79"	18320	66190	100	438	473	243	51	374	374	398	210	52	23	5	0	2582	2711	912	33	1600	1600	1617	329	20	86	68	0	0.000	0.000	0.000	0.000	0.000	0.000	0.000	0.000	0.000	0.000	0.000	0.000	0.000	0.000	0.065	0.089	0.156	0.145	3.730	0.073	0.032	316	2384	100	64	982	1046	99	1111	1210	Error	Error	-3.940	64	982	99	1111	149371	856732	0.357	3.325	0	0	0
1	17	13	"A79"	"A79"	18620	66195	105	453	552	514	93	380	380	401	171	42	35	14	0	2394	2529	658	26	1654	1654	1678	319	19	79	56	0	0.000	0.000	0.000	0.000	0.000	0.000	0.000	0.000	0.000	0.000	0.000	0.000	0.000	0.000	0.099	0.197	0.230	0.207	5.031	0.150	0.048	316	2572	100	73	740	813	172	875	1047	Error	Error	-3.342	73	740	172	875	174536	799030	0.883	2.668	0	0	0
1	18	13	"A79"	"A79"	18915	66190	100	430	450	194	43	393	393	415	228	54	15	3	0	2354	2541	772	30	1710	1710	1741	519	29	60	27	0	0.000	0.000	0.000	0.000	0.000	0.000	0.000	0.000	0.000	0.000	0.000	0.000	0.000	0.000	0.057	0.069	0.190	0.184	3.389	0.063	0.032	316	2384	100	37	644	681	57	831	888	Error	Error	-4.121	37	644	57	831	142276	803000	0.154	1.541	0	0	0
1	1	14	"A80"	"A80"	13825	66485	100	444	479	232	48	393	393	412	169	41	26	12	0	3687	3899	1646	42	1618	1618	1684	821	48	91	67	0	0.000	0.000	0.000	0.000	0.000	0.000	0.000	0.000	0.000	0.000	0.000	0.000	0.000	0.000	0.025	0.038	0.076	0.068	3.268	0.027	0.048	316	2384	100	51	2069	2120	86	2281	2367	Error	Error	-5.342	51	2069	86	2281	151353	1232164	0.396	2.698	0	0	0
1	2	14	"A80"	"A80"	14125	66485	100	449	474	250	52	375	375	395	170	43	29	10	0	3469	3811	2203	57	1656	1656	1727	581	33	93	79	0	0.000	0.000	0.000	0.000	0.000	0.000	0.000	0.000	0.000	0.000	0.000	0.000	0.000	0.000	0.041	0.046	0.077	0.068	3.863	0.024	0.038	316	2384	100	74	1813	1887	99	2155	2254	Error	Error	-4.615	74	1813	99	2155	149806	1204276	0.465	3.587	0	0	0
1	3	14	"A80"	"A80"	14425	66485	100	442	454	191	42	378	378	398	161	40	28	11	0	3598	3815	1234	32	1695	1695	1762	433	24	96	88	0	0.000	0.000	0.000	0.000	0.000	0.000	0.000	0.000	0.000	0.000	0.000	0.000	0.000	0.000	0.034	0.036	0.071	0.064	3.157	0.033	0.047	316	2384	100	64	1903	1967	76	2120	2196	Error	Error	-4.894	64	1903	76	2120	143396	1205568	0.348	4.741	0	0	0
1	4	14	"A81"	"A81"	14725	66485	100	428	591	2352	397	373	373	395	171	43	30	10	0	3055	3122	897	28	1686	1686	1753	849	48	74	35	0	0.000	0.000	0.000	0.000	0.000	0.000	0.000	0.000	0.000	0.000	0.000	0.000	0.000	0.000	0.040	0.152	0.119	0.115	4.135	5.736	0.016	316	2384	100	55	1369	1424	218	1436	1654	Error	Error	-4.638	55	1369	218	1436	186623	986707	1.146	1.612	0	0	0
1	5	14	"A81"	"A81"	15025	66485	100	420	462	249	53	388	388	410	298	72	13	1	0	3357	3486	1088	31	1756	1756	1901	950	49	77	37	0	0.000	0.000	0.000	0.000	0.000	0.000	0.000	0.000	0.000	0.000	0.000	0.000	0.000	0.000	0.020	0.043	0.101	0.084	4.477	0.017	0.004	316	2384	100	32	1601	1633	74	1730	1804	Error	Error	-5.645	32	1601	74	1730	145955	1101500	0.174	1.668	0	0	0
1	6	14	"A81"	"A81"	15325	66485	100	429	463	231	49	389	389	406	173	42	24	10	0	3142	3266	1400	42	1769	1769	1894	1057	55	64	24	0	0.000	0.000	0.000	0.000	0.000	0.000	0.000	0.000	0.000	0.000	0.000	0.000	0.000	0.000	0.029	0.049	0.109	0.110	4.620	0.045	0.057	316	2384	100	40	1373	1413	74	1497	1571	Error	Error	-5.101	40	1373	74	1497	146273	1031952	0.329	1.298	0	0	0
1	7	14	"A82"	"A82"	15630	66485	105	426	607	2289	377	365	365	383	171	44	26	9	0	2535	2729	1740	63	1634	1634	1690	689	40	64	21	0	0.000	0.000	0.000	0.000	0.000	0.000	0.000	0.000	0.000	0.000	0.000	0.000	0.000	0.000	0.068	0.221	0.137	0.151	4.029	0.467	0.002	316	2572	100	61	901	962	242	1095	1337	Error	Error	-3.885	61	901	242	1095	191806	862459	1.310	1.508	0	0	0
1	8	14	"A82"	"A82"	15925	66485	100	414	427	174	40	363	363	379	160	42	29	7	0	2502	2509	510	20	1614	1614	1660	335	20	84	66	0	0.000	0.000	0.000	0.000	0.000	0.000	0.000	0.000	0.000	0.000	0.000	0.000	0.000	0.000	0.057	0.072	0.163	0.152	3.422	0.045	0.019	316	2384	100	51	888	939	64	895	959	Error	Error	-4.122	51	888	64	895	134950	792779	0.300	2.534	0	0	0
1	9	14	"A82"	"A82"	16225	66485	100	437	849	4272	503	358	358	378	177	46	31	14	0	2415	2593	762	29	1584	1584	1605	472	29	74	43	0	0.000	0.000	0.000	0.000	0.000	0.000	0.000	0.000	0.000	0.000	0.000	0.000	0.000	0.000	0.095	0.487	0.223	0.214	4.867	72.181	0.001	316	2384	100	79	831	910	491	1009	1500	Error	Error	-3.395	79	831	491	1009	268376	819404	2.661	2.093	0	0	0
1	10	14	"A83"	"A83"	16525	66485	100	433	554	1426	257	376	376	400	214	53	20	5	0	2640	2788	1119	40	1691	1691	1741	777	44	56	28	0	0.000	0.000	0.000	0.000	0.000	0.000	0.000	0.000	0.000	0.000	0.000	0.000	0.000	0.000	0.060	0.162	0.157	0.140	6.564	0.064	0.005	316	2384	100	57	949	1006	178	1097	1275	Error	Error	-4.057	57	949	178	1097	175133	880930	0.720	1.347	0	0	0
1	11	14	"A83"	"A83"	16825	66485	95	371	407	242	59	373	373	397	181	45	16	3	0	2332	2314	460	19	1663	1663	1706	969	56	22	0	0	0.000	0.000	0.000	0.000	0.000	0.000	0.000	0.000	0.000	0.000	0.000	0.000	0.000	0.000	-0.003	0.052	0.187	0.213	4.233	0.004	0.001	256	2088	100	-2	669	667	34	651	685	Error	Error	Error	-2	669	34	651	104160	592402	0.055	0.627	0	0	0
1	12	14	"A83"	"A83"	17125	66485	100	400	444	357	80	370	370	393	329	83	7	1	0	2241	2301	527	22	1629	1629	1669	896	53	33	3	0	0.000	0.000	0.000	0.000	0.000	0.000	0.000	0.000	0.000	0.000	0.000	0.000	0.000	0.000	0.049	0.110	0.242	0.229	4.755	0.076	0.015	316	2384	100	30	612	642	74	672	746	Error	Error	-4.350	30	612	74	672	140276	727262	0.155	0.705	0	0	0
1	13	14	"A84"	"A84"	17425	66480	100	388	438	261	59	368	368	385	171	44	24	9	0	2237	2307	561	24	1663	1663	1702	1181	69	18	0	0	0.000	0.000	0.000	0.000	0.000	0.000	0.000	0.000	0.000	0.000	0.000	0.000	0.000	0.000	0.035	0.109	0.276	0.246	5.069	0.042	0.008	316	2384	100	20	574	594	70	644	714	Error	Error	-4.843	20	574	70	644	138409	728954	0.310	0.512	0	0	0
1	14	14	"A84"	"A84"	17725	66480	100	369	426	278	65	359	359	380	166	43	22	8	0	2325	2354	587	24	1642	1642	1698	833	49	36	5	0	0.000	0.000	0.000	0.000	0.000	0.000	0.000	0.000	0.000	0.000	0.000	0.000	0.000	0.000	0.015	0.094	0.209	0.193	4.432	0.006	0.001	316	2384	100	10	683	693	67	712	779	Error	Error	-6.094	10	683	67	712	134458	743852	0.277	0.788	0	0	0
1	15	14	"A84"	"A84"	18025	66480	100	427	576	1205	209	377	377	395	174	44	29	11	0	2365	2410	656	27	1671	1671	1723	367	21	68	47	0	0.000	0.000	0.000	0.000	0.000	0.000	0.000	0.000	0.000	0.000	0.000	0.000	0.000	0.000	0.072	0.269	0.235	0.229	4.551	2.240	0.016	316	2384	100	50	694	744	199	739	938	Error	Error	-3.795	50	694	199	739	181944	761677	1.040	1.872	0	0	0
1	16	14	"A85"	"A85"	18325	66485	105	425	443	265	59	368	368	389	164	42	24	7	0	2297	2352	503	21	1619	1619	1632	268	16	82	61	0	0.000	0.000	0.000	0.000	0.000	0.000	0.000	0.000	0.000	0.000	0.000	0.000	0.000	0.000	0.084	0.102	0.213	0.210	3.925	0.081	0.024	316	2572	100	57	678	735	75	733	808	Error	Error	-3.572	57	678	75	733	139920	743263	0.329	2.687	0	0	0
1	17	14	"A85"	"A85"	18630	66485	100	427	468	287	61	386	386	423	523	123	3	1	0	2364	2444	581	23	1689	1689	1728	808	46	42	7	0	0.000	0.000	0.000	0.000	0.000	0.000	0.000	0.000	0.000	0.000	0.000	0.000	0.000	0.000	0.061	0.109	0.180	0.187	4.167	0.767	0.016	316	2384	100	41	675	716	82	755	837	Error	Error	-4.041	41	675	82	755	148003	772365	0.086	0.886	0	0	0
1	18	14	"A85"	"A85"	18930	66480	100	422	458	241	52	409	409	429	174	40	19	5	0	2251	2390	884	36	1784	1784	1816	354	19	58	36	0	0.000	0.000	0.000	0.000	0.000	0.000	0.000	0.000	0.000	0.000	0.000	0.000	0.000	0.000	0.028	0.081	0.285	0.281	4.630	0.087	0.065	316	2384	100	13	467	480	49	606	655	Error	Error	-5.167	13	467	49	606	144800	755142	0.167	1.621	0	0	0
1	1	15	"A86"	"A86"	13815	66790	100	430	440	167	37	395	395	413	167	40	21	5	0	2581	2572	703	27	1588	1588	1597	273	17	79	66	0	0.000	0.000	0.000	0.000	0.000	0.000	0.000	0.000	0.000	0.000	0.000	0.000	0.000	0.000	0.035	0.046	0.144	0.152	4.398	0.078	0.011	316	2384	100	35	993	1028	45	984	1029	Error	Error	-4.826	35	993	45	984	138912	812666	0.162	3.571	0	0	0
1	2	15	"A86"	"A86"	14115	66785	100	379	403	167	41	393	393	412	220	53	12	0	0	2518	2593	771	29	1630	1630	1679	370	22	74	55	0	0.000	0.000	0.000	0.000	0.000	0.000	0.000	0.000	0.000	0.000	0.000	0.000	0.000	0.000	-0.016	0.010	0.145	0.156	5.869	0.010	0.001	316	2384	100	-14	888	874	10	963	973	Error	Error	Error	-14	888	10	963	127249	819384	-0.041	2.470	0	0	0
1	3	15	"A86"	"A86"	14415	66785	100	419	473	552	116	384	384	400	161	40	23	8	0	2838	2846	818	28	1675	1675	1725	360	20	81	66	0	0.000	0.000	0.000	0.000	0.000	0.000	0.000	0.000	0.000	0.000	0.000	0.000	0.000	0.000	0.030	0.076	0.121	0.138	4.936	0.052	0.010	316	2384	100	35	1163	1198	89	1171	1260	Error	Error	-5.054	35	1163	89	1171	149436	899407	0.453	3.114	0	0	0
1	4	15	"A87"	"A87"	14715	66785	100	466	488	218	44	397	397	428	569	132	2	0	0	2837	2947	882	29	1723	1723	1816	1007	55	55	18	0	0.000	0.000	0.000	0.000	0.000	0.000	0.000	0.000	0.000	0.000	0.000	0.000	0.000	0.000	0.062	0.074	0.144	0.133	3.401	0.010	0.003	316	2384	100	69	1114	1183	91	1224	1315	Error	Error	-4.013	69	1114	91	1224	154203	931376	0.105	1.123	0	0	0
1	5	15	"A87"	"A87"	15015	66785	100	430	472	252	53	380	380	419	476	113	5	0	0	2484	2558	672	26	1665	1665	1713	348	20	83	60	0	0.000	0.000	0.000	0.000	0.000	0.000	0.000	0.000	0.000	0.000	0.000	0.000	0.000	0.000	0.061	0.103	0.180	0.158	4.351	1.160	0.004	316	2384	100	50	819	869	92	893	985	Error	Error	-4.034	50	819	92	893	149061	808249	0.111	2.428	0	0	0
1	6	15	"A87"	"A87"	15315	66785	100	384	416	205	49	373	373	390	182	46	21	6	0	2355	2387	520	21	1646	1646	1686	343	20	78	51	0	0.000	0.000	0.000	0.000	0.000	0.000	0.000	0.000	0.000	0.000	0.000	0.000	0.000	0.000	0.016	0.058	0.202	0.196	4.894	0.040	0.007	316	2384	100	11	709	720	43	741	784	Error	Error	-6.010	11	709	43	741	131581	754210	0.143	2.044	0	0	0
1	7	15	"A88"	"A88"	15615	66785	100	426	454	222	48	364	364	381	194	50	25	6	0	2658	2706	815	30	1595	1595	1651	378	22	82	63	0	0.000	0.000	0.000	0.000	0.000	0.000	0.000	0.000	0.000	0.000	0.000	0.000	0.000	0.000	0.058	0.081	0.145	0.142	4.621	0.090	0.082	316	2384	100	62	1063	1125	90	1111	1201	Error	Error	-4.100	62	1063	90	1111	143533	854964	0.376	2.791	0	0	0
1	8	15	"A88"	"A88"	15915	66785	100	418	482	346	71	366	366	394	320	81	14	3	0	2537	2627	700	26	1620	1620	1703	439	25	79	53	0	0.000	0.000	0.000	0.000	0.000	0.000	0.000	0.000	0.000	0.000	0.000	0.000	0.000	0.000	0.057	0.115	0.148	0.161	4.058	0.069	0.005	316	2384	100	52	917	969	116	1007	1123	Error	Error	-4.140	52	917	116	1007	152384	830162	0.275	2.105	0	0	0
1	9	15	"A88"	"A88"	16215	66785	100	445	467	192	41	371	371	388	164	42	29	9	0	2794	2905	891	30	1685	1685	1744	453	25	81	63	0	0.000	0.000	0.000	0.000	0.000	0.000	0.000	0.000	0.000	0.000	0.000	0.000	0.000	0.000	0.067	0.079	0.120	0.128	3.145	0.066	0.082	316	2384	100	74	1109	1183	96	1220	1316	Error	Error	-3.906	74	1109	96	1220	147717	918010	0.482	2.563	0	0	0
1	10	15	"A89"	"A89"	16515	66785	100	444	545	714	131	375	375	401	250	62	18	5	0	2335	2509	857	34	1667	1667	1713	375	21	64	46	0	0.000	0.000	0.000	0.000	0.000	0.000	0.000	0.000	0.000	0.000	0.000	0.000	0.000	0.000	0.103	0.202	0.186	0.242	6.458	0.098	0.014	316	2384	100	69	668	737	170	842	1012	Error	Error	-3.275	69	668	170	842	172361	792902	0.576	2.123	0	0	0
1	11	15	"A89"	"A89"	16815	66785	100	404	427	223	52	371	371	856	4740	553	0	0	0	2264	2324	559	24	1647	1647	2452	6060	247	0	0	0	0.000	0.000	0.000	0.000	0.000	0.000	0.000	0.000	0.000	0.000	0.000	0.000	0.000	0.000	0.053	0.083	0.211	0.173	4.255	0.043	0.020	316	2384	100	33	617	650	56	677	733	Error	Error	-4.225	33	617	56	677	135006	734444	-0.091	-0.021	0	0	0
1	12	15	"A89"	"A89"	17115	66785	100	418	487	382	78	368	368	385	163	42	31	12	0	2323	2402	658	27	1662	1662	1727	756	43	42	9	0	0.000	0.000	0.000	0.000	0.000	0.000	0.000	0.000	0.000	0.000	0.000	0.000	0.000	0.000	0.076	0.161	0.235	0.236	4.828	3.271	0.032	316	2384	100	50	661	711	119	740	859	Error	Error	-3.725	50	661	119	740	153783	759036	0.626	0.893	0	0	0
1	13	15	"A90"	"A90"	17415	66785	100	402	428	194	45	369	369	394	193	48	19	5	0	2264	2409	745	30	1666	1666	1700	378	22	64	42	0	0.000	0.000	0.000	0.000	0.000	0.000	0.000	0.000	0.000	0.000	0.000	0.000	0.000	0.000	0.055	0.079	0.187	0.207	4.823	0.071	0.028	316	2384	100	33	598	631	59	743	802	Error	Error	-4.180	33	598	59	743	135201	761384	0.176	1.876	0	0	0
1	14	15	"A90"	"A90"	17715	66785	100	430	542	1497	276	381	381	432	1271	294	0	0	0	2396	2410	501	20	1683	1683	1853	1271	68	12	0	0	0.000	0.000	0.000	0.000	0.000	0.000	0.000	0.000	0.000	0.000	0.000	0.000	0.000	0.000	0.069	0.221	0.231	0.235	3.663	21.214	0.020	316	2384	100	49	713	762	161	727	888	Error	Error	-3.863	49	713	161	727	171370	761517	0.087	0.438	0	0	0
1	15	15	"A90"	"A90"	18020	66785	110	440	562	1116	198	383	383	402	208	51	24	7	0	2281	2638	3119	118	1649	1649	1686	329	19	75	48	0	0.000	0.000	0.000	0.000	0.000	0.000	0.000	0.000	0.000	0.000	0.000	0.000	0.000	0.000	0.090	0.181	0.260	0.241	3.240	0.377	0.817	392	2896	100	57	632	689	179	989	1168	Error	Error	-3.471	57	632	179	989	220213	1033988	0.769	2.894	0	0	0
1	16	15	"A91"	"A91"	18320	66780	100	407	436	175	40	392	392	421	414	98	2	0	0	2277	2421	801	33	1691	1691	1712	297	17	66	49	0	0.000	0.000	0.000	0.000	0.000	0.000	0.000	0.000	0.000	0.000	0.000	0.000	0.000	0.000	0.026	0.060	0.209	0.198	5.357	0.043	0.009	316	2384	100	15	586	601	44	730	774	Error	Error	-5.288	15	586	44	730	137910	765140	0.036	2.387	0	0	0
1	17	15	"A91"	"A91"	18620	66780	100	486	772	1923	249	394	394	419	334	79	16	6	0	2111	2319	797	34	1669	1669	1695	293	17	61	40	0	0.000	0.000	0.000	0.000	0.000	0.000	0.000	0.000	0.000	0.000	0.000	0.000	0.000	0.000	0.208	0.582	0.368	0.390	5.772	6.941	0.037	316	2384	100	92	442	534	378	650	1028	Error	Error	-2.264	92	442	378	650	243967	732794	1.057	2.130	0	0	0
1	18	15	"A91"	"A91"	18920	66780	100	410	441	181	41	419	419	445	246	55	10	1	0	2013	2108	564	26	1765	1765	1825	1111	60	7	2	0	0.000	0.000	0.000	0.000	0.000	0.000	0.000	0.000	0.000	0.000	0.000	0.000	0.000	0.000	-0.036	0.064	0.319	0.374	5.117	0.102	0.009	316	2384	100	-9	248	239	22	343	365	Error	Error	Error	-9	248	22	343	139414	666243	-0.016	0.255	0	0	0
1	1	16	"A92"	"A92"	13825	67095	100	410	440	192	43	410	410	432	234	54	15	2	0	2486	2837	2011	70	1637	1637	1679	793	47	54	23	0	0.000	0.000	0.000	0.000	0.000	0.000	0.000	0.000	0.000	0.000	0.000	0.000	0.000	0.000	0.000	0.025	0.156	0.141	4.211	0.011	0.009	316	2384	100	0	849	849	30	1200	1230	Error	Error	Error	0	849	30	1200	139027	896536	0.034	1.460	0	0	0
1	2	16	"A92"	"A92"	14125	67095	100	449	472	183	38	403	403	433	234	54	16	3	0	3226	3381	1052	31	1673	1673	1706	380	22	93	77	0	0.000	0.000	0.000	0.000	0.000	0.000	0.000	0.000	0.000	0.000	0.000	0.000	0.000	0.000	0.030	0.040	0.087	0.082	4.300	0.016	0.004	316	2384	100	46	1553	1599	69	1708	1777	Error	Error	-5.077	46	1553	69	1708	149150	1068466	0.167	4.408	0	0	0
1	3	16	"A92"	"A92"	14430	67095	110	425	448	182	40	398	398	418	174	41	21	6	0	2821	3063	1030	33	1672	1672	1724	982	56	56	28	0	0.000	0.000	0.000	0.000	0.000	0.000	0.000	0.000	0.000	0.000	0.000	0.000	0.000	0.000	0.023	0.036	0.117	0.100	4.471	0.012	0.006	392	2896	100	27	1149	1176	50	1391	1441	Error	Error	-5.411	27	1149	50	1391	175784	1200517	0.172	1.364	0	0	0
1	4	16	"A93"	"A93"	14730	67090	100	478	510	287	56	401	401	422	227	53	18	5	0	3371	3383	933	27	1742	1742	1839	969	52	74	37	0	0.000	0.000	0.000	0.000	0.000	0.000	0.000	0.000	0.000	0.000	0.000	0.000	0.000	0.000	0.047	0.066	0.080	0.076	4.339	0.068	0.054	316	2384	100	77	1629	1706	109	1641	1750	Error	Error	-4.403	77	1629	109	1641	161007	1069035	0.388	1.593	0	0	0
1	5	16	"A93"	"A93"	15030	67090	100	430	487	367	75	379	379	403	188	46	27	9	0	2967	3048	872	28	1707	1707	1795	869	48	71	25	0	0.000	0.000	0.000	0.000	0.000	0.000	0.000	0.000	0.000	0.000	0.000	0.000	0.000	0.000	0.040	0.081	0.126	0.109	3.670	0.069	0.059	316	2384	100	51	1260	1311	108	1341	1449	Error	Error	-4.627	51	1260	108	1341	153762	963280	0.447	1.442	0	0	0
1	6	16	"A93"	"A93"	15330	67090	100	442	606	955	157	382	382	414	415	100	12	3	0	2893	3213	1405	43	1732	1732	1856	1391	74	37	7	0	0.000	0.000	0.000	0.000	0.000	0.000	0.000	0.000	0.000	0.000	0.000	0.000	0.000	0.000	0.052	0.151	0.127	0.117	4.309	0.156	0.052	316	2384	100	60	1161	1221	224	1481	1705	Error	Error	-4.274	60	1161	224	1481	191546	1015380	0.463	0.976	0	0	0
1	7	16	"A94"	"A94"	15630	67090	100	417	471	358	76	379	379	401	222	55	18	5	0	2432	2559	681	26	1664	1664	1693	317	18	80	60	0	0.000	0.000	0.000	0.000	0.000	0.000	0.000	0.000	0.000	0.000	0.000	0.000	0.000	0.000	0.049	0.103	0.161	0.170	5.037	0.018	0.003	316	2384	100	38	768	806	92	895	987	Error	Error	-4.337	38	768	92	895	148721	808743	0.315	2.732	0	0	0
1	8	16	"A94"	"A94"	15930	67090	100	401	468	377	80	380	380	400	174	43	22	7	0	2726	2865	863	30	1677	1677	1704	316	18	85	69	0	0.000	0.000	0.000	0.000	0.000	0.000	0.000	0.000	0.000	0.000	0.000	0.000	0.000	0.000	0.020	0.074	0.116	0.123	5.091	0.057	0.022	316	2384	100	21	1049	1070	88	1188	1276	Error	Error	-5.642	21	1049	88	1188	147989	905465	0.391	3.674	0	0	0
1	9	16	"A94"	"A94"	16230	67090	100	404	444	331	74	386	386	411	256	62	13	1	0	2676	2845	956	33	1718	1718	1769	762	43	59	27	0	0.000	0.000	0.000	0.000	0.000	0.000	0.000	0.000	0.000	0.000	0.000	0.000	0.000	0.000	0.019	0.051	0.133	0.117	4.480	0.026	0.005	316	2384	100	18	958	976	58	1127	1185	Error	Error	-5.734	18	958	58	1127	140332	899146	0.129	1.412	0	0	0
1	10	16	"A95"	"A95"	16530	67090	100	425	475	236	49	364	364	389	197	50	28	9	0	2720	2965	1277	43	1623	1623	1655	350	21	76	63	0	0.000	0.000	0.000	0.000	0.000	0.000	0.000	0.000	0.000	0.000	0.000	0.000	0.000	0.000	0.056	0.083	0.144	0.129	4.134	0.054	0.065	316	2384	100	61	1097	1158	111	1342	1453	Error	Error	-4.169	61	1097	111	1342	150248	936890	0.437	3.743	0	0	0
1	11	16	"A95"	"A95"	16830	67090	100	465	505	230	45	369	369	385	173	44	37	15	0	3196	3577	1789	50	1636	1636	1685	624	37	78	59	0	0.000	0.000	0.000	0.000	0.000	0.000	0.000	0.000	0.000	0.000	0.000	0.000	0.000	0.000	0.062	0.070	0.103	0.096	3.767	0.040	0.075	316	2384	100	96	1560	1656	136	1941	2077	Error	Error	-4.022	96	1560	136	1941	159462	1130408	0.694	3.032	0	0	0
1	12	16	"A95"	"A95"	17130	67090	100	460	494	272	55	365	365	383	161	42	35	16	0	2935	3421	2610	76	1655	1655	1698	662	38	71	48	0	0.000	0.000	0.000	0.000	0.000	0.000	0.000	0.000	0.000	0.000	0.000	0.000	0.000	0.000	0.074	0.073	0.118	0.113	3.551	0.068	0.240	316	2384	100	95	1280	1375	129	1766	1895	Error	Error	-3.752	95	1280	129	1766	156226	1081035	0.689	2.603	0	0	0
1	13	16	"A96"	"A96"	17430	67090	100	507	537	228	42	381	381	407	188	46	38	14	0	3550	3820	1586	41	1824	1824	1964	600	30	87	69	0	0.000	0.000	0.000	0.000	0.000	0.000	0.000	0.000	0.000	0.000	0.000	0.000	0.000	0.000	0.073	0.078	0.106	0.093	3.270	0.062	0.132	316	2384	100	126	1726	1852	156	1996	2152	Error	Error	-3.776	126	1726	156	1996	169699	1207181	0.691	3.093	0	0	0
1	14	16	"A96"	"A96"	17730	67090	100	791	2785	6849	245	403	403	431	224	51	65	45	0	6906	14942	18632	124	1912	1912	2111	885	41	94	81	7	0.000	0.000	0.000	0.000	0.000	0.000	0.000	0.000	0.000	0.000	0.000	0.000	0.000	0.000	0.078	0.183	0.089	0.083	2.790	0.253	0.545	316	2384	100	388	4994	5382	2382	13030	15412	Error	Error	-3.686	388	4994	2382	13030	880008	4721722	10.509	14.498	0	0	0
1	15	16	"A96"	"A96"	18030	67090	100	550	587	366	62	413	413	442	263	59	27	10	0	3900	4092	1232	30	1914	1914	2099	1165	55	83	36	0	0.000	0.000	0.000	0.000	0.000	0.000	0.000	0.000	0.000	0.000	0.000	0.000	0.000	0.000	0.069	0.080	0.108	0.094	3.160	0.040	0.019	316	2384	100	137	1986	2123	174	2178	2352	Error	Error	-3.858	137	1986	174	2178	185346	1293034	0.551	1.711	0	0	0
1	16	16	"A97"	"A97"	18330	67090	100	479	486	193	39	397	397	421	181	42	27	6	0	2584	2701	880	32	1729	1729	1750	336	19	77	60	0	0.000	0.000	0.000	0.000	0.000	0.000	0.000	0.000	0.000	0.000	0.000	0.000	0.000	0.000	0.096	0.092	0.180	0.166	4.013	0.051	0.035	316	2384	100	82	855	937	89	972	1061	Error	Error	-3.382	82	855	89	972	153475	853402	0.359	2.830	0	0	0
1	17	16	"A97"	"A97"	18630	67085	100	465	504	289	57	406	406	428	235	54	19	5	0	2636	2862	986	34	1727	1727	1750	300	17	82	63	0	0.000	0.000	0.000	0.000	0.000	0.000	0.000	0.000	0.000	0.000	0.000	0.000	0.000	0.000	0.065	0.086	0.180	0.167	4.690	0.321	0.019	316	2384	100	59	909	968	98	1135	1233	Error	Error	-3.945	59	909	98	1135	159180	904384	0.323	3.707	0	0	0
1	18	16	"A97"	"A97"	18930	67085	100	484	671	2486	370	423	423	439	173	39	31	12	0	2818	3084	1404	45	1815	1815	1831	334	18	81	64	0	0.000	0.000	0.000	0.000	0.000	0.000	0.000	0.000	0.000	0.000	0.000	0.000	0.000	0.000	0.061	0.195	0.144	0.142	4.639	11.402	0.002	316	2384	100	61	1003	1064	248	1269	1517	Error	Error	-4.039	61	1003	248	1269	212119	974657	1.341	3.751	0	0	0
1	1	17	"A98"	"A98"	13825	67380	100	448	465	185	39	433	433	454	180	39	18	5	0	1741	1761	276	15	1674	1674	1696	330	19	18	2	0	0.000	0.000	0.000	0.000	0.000	0.000	0.000	0.000	0.000	0.000	0.000	0.000	0.000	0.000	0.224	0.368	0.506	0.561	5.259	0.028	0.002	316	2384	100	15	67	82	32	87	119	Error	Error	-2.159	15	67	32	87	146958	556341	0.061	0.197	0	0	0
1	2	17	"A98"	"A98"	14125	67380	100	431	443	155	34	408	408	430	172	40	17	4	0	1717	1718	276	16	1661	1661	1694	542	31	5	0	0	0.000	0.000	0.000	0.000	0.000	0.000	0.000	0.000	0.000	0.000	0.000	0.000	0.000	0.000	0.411	0.614	0.538	0.571	3.796	0.012	0.003	316	2384	100	23	56	79	35	57	92	Error	Error	-1.284	23	56	35	57	140010	542952	0.076	0.044	0	0	0
1	3	17	"A98"	"A98"	14425	67380	100	402	434	193	44	422	422	443	183	41	15	4	0	1684	1719	445	25	1703	1703	1720	356	20	9	2	0	0.000	0.000	0.000	0.000	0.000	0.000	0.000	0.000	0.000	0.000	0.000	0.000	0.000	0.000	1.053	0.750	0.655	0.606	4.340	0.001	0.000	316	2384	100	-20	-19	-39	12	16	28	Error	Error	0.074	-20	-19	12	16	137067	543218	-0.049	-0.003	0	0	0
1	4	17	"A99"	"A99"	14725	67380	100	419	456	205	44	404	404	421	171	40	23	8	0	1937	1945	377	19	1678	1678	1699	304	17	44	16	0	0.000	0.000	0.000	0.000	0.000	0.000	0.000	0.000	0.000	0.000	0.000	0.000	0.000	0.000	0.058	0.195	0.474	0.457	5.785	0.039	0.004	316	2384	100	15	259	274	52	267	319	Error	Error	-4.110	15	259	52	267	144243	614596	0.205	0.809	0	0	0
1	5	17	"A99"	"A99"	15025	67380	100	403	417	158	37	399	399	422	219	51	11	1	0	1830	1858	350	18	1707	1707	1730	374	21	22	3	0	0.000	0.000	0.000	0.000	0.000	0.000	0.000	0.000	0.000	0.000	0.000	0.000	0.000	0.000	0.033	0.119	0.445	0.471	4.367	0.005	0.000	316	2384	100	4	123	127	18	151	169	Error	Error	-4.943	4	123	18	151	131870	587261	-0.023	0.342	0	0	0
1	6	17	"A99"	"A99"	15325	67380	100	432	488	637	130	397	397	420	192	45	17	6	0	1870	1895	366	19	1689	1689	1713	372	21	29	8	0	0.000	0.000	0.000	0.000	0.000	0.000	0.000	0.000	0.000	0.000	0.000	0.000	0.000	0.000	0.193	0.442	0.494	0.505	4.147	0.143	0.004	316	2384	100	35	181	216	91	206	297	Error	Error	-2.371	35	181	91	206	154230	598819	0.354	0.489	0	0	0
1	7	17	"A100"	"A100"	15625	67380	100	437	488	356	72	411	411	443	352	79	9	2	0	1926	2064	658	31	1713	1713	1761	595	33	23	6	0	0.000	0.000	0.000	0.000	0.000	0.000	0.000	0.000	0.000	0.000	0.000	0.000	0.000	0.000	0.122	0.219	0.498	0.447	5.462	0.096	0.018	316	2384	100	26	213	239	77	351	428	Error	Error	-3.034	26	213	77	351	154093	652083	0.128	0.509	0	0	0
1	8	17	"A100"	"A100"	15925	67380	100	411	461	492	106	400	400	465	1362	292	0	0	0	1943	2003	437	21	1718	1718	1776	499	28	27	6	0	0.000	0.000	0.000	0.000	0.000	0.000	0.000	0.000	0.000	0.000	0.000	0.000	0.000	0.000	0.049	0.214	0.391	0.403	4.955	0.022	0.001	316	2384	100	11	225	236	61	285	346	Error	Error	-4.354	11	225	61	285	145683	632950	-0.003	0.455	0	0	0
1	9	17	"A100"	"A100"	16225	67380	100	453	489	243	49	414	414	433	193	44	20	6	0	2191	2293	599	26	1793	1793	1865	474	25	46	22	0	0.000	0.000	0.000	0.000	0.000	0.000	0.000	0.000	0.000	0.000	0.000	0.000	0.000	0.000	0.098	0.150	0.250	0.240	5.203	0.054	0.018	316	2384	100	39	398	437	75	500	575	Error	Error	-3.351	39	398	75	500	154537	724498	0.290	0.903	0	0	0
1	10	17	"A101"	"A101"	16525	67380	100	404	427	198	46	396	396	412	170	41	19	5	0	2013	2073	418	20	1755	1755	1773	471	26	32	8	0	0.000	0.000	0.000	0.000	0.000	0.000	0.000	0.000	0.000	0.000	0.000	0.000	0.000	0.000	0.031	0.097	0.382	0.345	4.340	0.030	0.002	316	2384	100	8	258	266	31	318	349	Error	Error	-5.011	8	258	31	318	134931	655104	0.088	0.637	0	0	0
1	11	17	"A101"	"A101"	16825	67375	100	401	414	163	39	403	403	435	230	52	7	0	0	1834	1848	323	17	1739	1739	1758	317	18	24	6	0	0.000	0.000	0.000	0.000	0.000	0.000	0.000	0.000	0.000	0.000	0.000	0.000	0.000	0.000	-0.021	0.101	0.507	0.461	4.718	0.111	0.001	316	2384	100	-2	95	93	11	109	120	Error	Error	Error	-2	95	11	109	130806	584098	-0.091	0.284	0	0	0
1	12	17	"A101"	"A101"	17125	67375	100	415	654	2380	363	401	401	593	2808	473	1	0	0	1824	1878	537	28	1757	1757	1958	2754	140	0	0	0	0.000	0.000	0.000	0.000	0.000	0.000	0.000	0.000	0.000	0.000	0.000	0.000	0.000	0.000	0.209	2.091	0.780	0.750	4.484	4.043	0.142	316	2384	100	14	67	81	253	121	374	Error	Error	-2.259	14	67	253	121	206800	593446	0.022	-0.029	0	0	0
1	13	17	"A102"	"A102"	17425	67375	100	403	429	174	40	393	393	422	197	46	17	3	0	1946	2142	1774	82	1769	1769	1790	302	16	32	13	0	0.000	0.000	0.000	0.000	0.000	0.000	0.000	0.000	0.000	0.000	0.000	0.000	0.000	0.000	0.056	0.097	0.490	0.458	4.901	-0.007	0.001	316	2384	100	10	177	187	36	373	409	Error	Error	-4.146	10	177	36	373	135622	676801	0.036	1.166	0	0	0
1	14	17	"A102"	"A102"	17725	67375	100	395	412	163	39	394	394	420	279	66	7	0	0	1772	1787	300	16	1715	1715	1754	888	50	0	0	0	0.000	0.000	0.000	0.000	0.000	0.000	0.000	0.000	0.000	0.000	0.000	0.000	0.000	0.000	0.018	0.250	0.620	0.582	5.439	0.119	0.014	316	2384	100	1	57	58	18	72	90	Error	Error	-5.833	1	57	18	72	130169	564737	-0.029	0.037	0	0	0
1	15	17	"A102"	"A102"	18025	67375	100	417	424	175	41	409	409	441	440	99	1	0	0	1798	1830	661	36	1779	1779	1823	642	35	3	0	0	0.000	0.000	0.000	0.000	0.000	0.000	0.000	0.000	0.000	0.000	0.000	0.000	0.000	0.000	0.421	0.294	0.565	0.655	4.874	0.020	0.004	316	2384	100	8	19	27	15	51	66	Error	Error	-1.248	8	19	15	51	133929	578412	-0.039	0.011	0	0	0
1	16	17	"A103"	"A103"	18325	67375	100	401	411	172	41	413	413	433	197	45	12	2	0	1883	1940	409	21	1788	1788	1846	1121	60	1	0	0	0.000	0.000	0.000	0.000	0.000	0.000	0.000	0.000	0.000	0.000	0.000	0.000	0.000	0.000	-0.126	-0.013	0.391	0.411	4.579	0.007	0.001	316	2384	100	-12	95	83	-2	152	150	Error	Error	Error	-12	95	-2	152	129940	612979	-0.112	0.084	0	0	0
1	17	17	"A103"	"A103"	18625	67375	100	448	475	330	69	432	432	467	355	76	5	1	0	1966	1996	316	15	1852	1852	1923	1673	86	0	0	0	0.000	0.000	0.000	0.000	0.000	0.000	0.000	0.000	0.000	0.000	0.000	0.000	0.000	0.000	0.140	0.299	0.688	0.639	3.789	0.350	0.010	316	2384	100	16	114	130	43	144	187	Error	Error	-2.833	16	114	43	144	150091	630716	0.023	0.044	0	0	0
1	18	17	"A103"	"A103"	18925	67375	100	468	513	451	87	461	461	503	706	140	1	0	0	2061	2099	371	17	1982	1982	2016	614	30	9	0	0	0.000	0.000	0.000	0.000	0.000	0.000	0.000	0.000	0.000	0.000	0.000	0.000	0.000	0.000	0.089	0.444	0.648	0.662	4.830	1.201	0.622	316	2384	100	7	79	86	52	117	169	Error	Error	-3.496	7	79	52	117	162161	663281	0.014	0.135	0	0	0
1	1	18	"A104"	"A104"	13825	67680	100	508	590	716	121	490	490	521	325	62	9	3	0	2356	2648	2491	94	1968	1968	2164	2327	107	1	1	0	0.000	0.000	0.000	0.000	0.000	0.000	0.000	0.000	0.000	0.000	0.000	0.000	0.000	0.000	0.046	0.147	0.351	0.332	4.812	0.000	0.000	316	2384	100	18	388	406	100	680	780	Error	Error	-4.430	18	388	100	680	186454	836907	0.212	0.208	0	0	0
1	2	18	"A104"	"A104"	14125	67680	100	546	597	460	77	500	500	525	229	43	17	3	0	2483	2779	3613	130	2023	2023	2190	1496	68	6	0	0	0.000	0.000	0.000	0.000	0.000	0.000	0.000	0.000	0.000	0.000	0.000	0.000	0.000	0.000	0.100	0.128	0.286	0.291	6.765	0.004	0.000	316	2384	100	46	460	506	97	756	853	Error	Error	-3.322	46	460	97	756	188654	878290	0.314	0.394	0	0	0
1	3	18	"A104"	"A104"	14425	67680	100	463	491	186	37	459	459	491	270	54	10	1	0	2325	2636	3352	127	1941	1941	2081	1647	79	5	0	0	0.000	0.000	0.000	0.000	0.000	0.000	0.000	0.000	0.000	0.000	0.000	0.000	0.000	0.000	0.010	0.046	0.317	0.323	5.752	0.004	0.001	316	2384	100	4	384	388	32	695	727	Error	Error	-6.585	4	384	32	695	155139	832843	0.000	0.337	0	0	0
1	4	18	"A105"	"A105"	14725	67680	100	449	492	588	119	441	441	477	379	79	2	0	0	2254	2734	3150	115	1919	1919	2040	1536	75	5	1	0	0.000	0.000	0.000	0.000	0.000	0.000	0.000	0.000	0.000	0.000	0.000	0.000	0.000	0.000	0.024	0.063	0.304	0.274	5.434	0.002	0.000	316	2384	100	8	335	343	51	815	866	Error	Error	-5.388	8	335	51	815	155557	864025	0.040	0.452	0	0	0
1	5	18	"A105"	"A105"	15025	67680	100	441	490	352	71	431	431	469	463	98	2	0	0	2277	2673	3899	145	1924	1924	2071	1774	85	2	1	0	0.000	0.000	0.000	0.000	0.000	0.000	0.000	0.000	0.000	0.000	0.000	0.000	0.000	0.000	0.028	0.079	0.317	0.293	5.166	0.000	0.000	316	2384	100	10	353	363	59	749	808	Error	Error	-5.142	10	353	59	749	154897	844636	0.045	0.339	0	0	0
1	6	18	"A105"	"A105"	15325	67680	100	457	523	691	132	434	434	454	188	41	18	4	0	2252	2455	1996	81	1947	1947	2087	1426	68	3	1	0	0.000	0.000	0.000	0.000	0.000	0.000	0.000	0.000	0.000	0.000	0.000	0.000	0.000	0.000	0.075	0.175	0.361	0.375	4.831	0.004	0.000	316	2384	100	23	305	328	89	508	597	Error	Error	-3.729	23	305	89	508	165162	775893	0.367	0.258	0	0	0
1	7	18	"A106"	"A106"	15625	67680	100	427	455	276	60	423	423	447	190	42	15	2	0	1928	2013	1012	50	1893	1893	1958	1205	61	0	0	0	0.000	0.000	0.000	0.000	0.000	0.000	0.000	0.000	0.000	0.000	0.000	0.000	0.000	0.000	0.114	0.267	0.524	0.546	4.945	-0.002	0.000	316	2384	100	4	35	39	32	120	152	Error	Error	-3.129	4	35	32	120	143764	636237	0.042	0.046	0	0	0
1	8	18	"A106"	"A106"	15925	67680	100	443	449	173	38	420	420	461	471	102	1	0	0	1956	2052	1092	53	1865	1865	1956	1275	65	1	0	0	0.000	0.000	0.000	0.000	0.000	0.000	0.000	0.000	0.000	0.000	0.000	0.000	0.000	0.000	0.253	0.155	0.464	0.522	5.075	-0.007	0.000	316	2384	100	23	91	114	29	187	216	Error	Error	-1.984	23	91	29	187	141971	648402	-0.025	0.075	0	0	0
1	9	18	"A106"	"A106"	16225	67675	100	420	441	189	42	430	430	448	181	40	15	3	0	1974	2061	1080	52	1921	1921	2060	1993	96	0	0	0	0.000	0.000	0.000	0.000	0.000	0.000	0.000	0.000	0.000	0.000	0.000	0.000	0.000	0.000	-0.189	0.079	0.529	0.528	5.829	0.000	0.000	316	2384	100	-10	53	43	11	140	151	Error	Error	Error	-10	53	11	140	139438	651322	-0.039	0.001	0	0	0
1	10	18	"A107"	"A107"	16525	67675	100	417	449	226	50	417	417	448	404	90	2	0	0	1883	2068	1715	82	1895	1895	1980	1328	67	1	1	0	0.000	0.000	0.000	0.000	0.000	0.000	0.000	0.000	0.000	0.000	0.000	0.000	0.000	0.000	0.000	0.185	0.535	0.551	4.488	0.110	0.167	316	2384	100	0	-12	-12	32	173	205	Error	Error	Error	0	-12	32	173	141939	653414	0.002	0.066	0	0	0
1	11	18	"A107"	"A107"	16825	67675	100	415	443	181	40	414	414	470	1332	283	0	0	0	1951	1988	371	18	1898	1898	1995	1688	84	0	0	0	0.000	0.000	0.000	0.000	0.000	0.000	0.000	0.000	0.000	0.000	0.000	0.000	0.000	0.000	0.019	0.322	0.553	0.524	4.456	157.626	0.000	316	2384	100	1	53	54	29	90	119	Error	Error	-5.728	1	53	29	90	139867	628059	-0.020	-0.004	0	0	0
1	12	18	"A107"	"A107"	17125	67675	100	384	410	173	42	410	410	445	484	108	0	0	0	1879	1915	434	22	1884	1884	1930	889	46	0	0	0	0.000	0.000	0.000	0.000	0.000	0.000	0.000	0.000	0.000	0.000	0.000	0.000	0.000	0.000	5.200	0.000	0.642	0.612	4.355	0.001	0.000	316	2384	100	-26	-5	-31	0	31	31	Error	Error	2.379	-26	-5	0	31	129539	605136	-0.072	-0.017	0	0	0
1	13	18	"A108"	"A108"	17425	67675	100	419	435	178	40	419	419	446	337	75	4	0	0	1885	1964	892	45	1887	1887	1943	1409	72	0	0	0	0.000	0.000	0.000	0.000	0.000	0.000	0.000	0.000	0.000	0.000	0.000	0.000	0.000	0.000	0.000	0.208	0.566	0.460	4.384	0.019	0.003	316	2384	100	0	-2	-2	16	77	93	Error	Error	Error	0	-2	16	77	137579	620612	-0.033	0.015	0	0	0
1	14	18	"A108"	"A108"	17725	67675	100	432	464	217	46	429	429	481	604	125	0	0	0	2056	2168	1596	73	1911	1911	2010	1554	77	0	0	0	0.000	0.000	0.000	0.000	0.000	0.000	0.000	0.000	0.000	0.000	0.000	0.000	0.000	0.000	0.021	0.136	0.494	0.521	4.359	0.005	0.000	316	2384	100	3	145	148	35	257	292	Error	Error	-5.595	3	145	35	257	146666	685009	-0.028	0.102	0	0	0
1	15	18	"A108"	"A108"	18025	67675	100	417	584	1604	274	416	416	444	374	84	7	2	0	1908	2173	3058	140	1865	1865	1954	1734	88	1	1	0	0.000	0.000	0.000	0.000	0.000	0.000	0.000	0.000	0.000	0.000	0.000	0.000	0.000	0.000	0.023	0.545	0.563	0.666	5.297	0.181	0.250	316	2384	100	1	43	44	168	308	476	Error	Error	-5.426	1	43	168	308	184419	686735	0.374	0.126	0	0	0
1	16	18	"A109"	"A109"	18325	67675	100	435	464	279	60	436	436	459	221	48	12	3	0	1895	2072	2769	133	1878	1878	2000	1651	82	0	0	0	0.000	0.000	0.000	0.000	0.000	0.000	0.000	0.000	0.000	0.000	0.000	0.000	0.000	0.000	-0.059	0.144	0.560	0.619	4.051	0.000	0.000	316	2384	100	-1	17	16	28	194	222	Error	Error	Error	-1	17	28	194	146485	654624	0.023	0.044	0	0	0
1	17	18	"A109"	"A109"	18625	67675	100	453	473	346	73	439	439	465	204	43	13	3	0	1901	2037	1807	88	1917	1917	1975	1263	63	0	0	0	0.000	0.000	0.000	0.000	0.000	0.000	0.000	0.000	0.000	0.000	0.000	0.000	0.000	0.000	-0.875	0.283	0.564	0.551	5.012	-0.003	0.000	316	2384	100	14	-16	-2	34	120	154	Error	Error	Error	14	-16	34	120	149481	643573	0.039	0.049	0	0	0
1	18	18	"A109"	"A109"	18925	67675	100	495	519	268	51	479	479	510	365	71	5	0	0	2097	2108	333	15	2031	2031	2092	1111	53	0	0	0	0.000	0.000	0.000	0.000	0.000	0.000	0.000	0.000	0.000	0.000	0.000	0.000	0.000	0.000	0.242	0.519	0.607	0.599	4.593	0.012	0.001	316	2384	100	16	66	82	40	77	117	Error	Error	-2.044	16	66	40	77	163935	666240	0.025	0.014	0	0	0
1	1	19	"A110"	"A110"	13830	67980	100	493	514	218	42	499	499	533	544	102	0	0	0	2059	2177	1885	86	2015	2015	2185	1969	90	0	0	0	0.000	0.000	0.000	0.000	0.000	0.000	0.000	0.000	0.000	0.000	0.000	0.000	0.000	0.000	-0.136	0.093	0.568	0.600	4.710	0.004	0.001	316	2384	100	-6	44	38	15	162	177	Error	Error	Error	-6	44	15	162	162341	687903	-0.035	-0.004	0	0	0
1	2	19	"A110"	"A110"	14130	67980	100	456	541	1029	190	470	470	497	301	60	6	1	0	2061	2156	767	35	2013	2013	2113	1342	63	1	0	0	0.000	0.000	0.000	0.000	0.000	0.000	0.000	0.000	0.000	0.000	0.000	0.000	0.000	0.000	-0.292	0.497	0.542	0.620	5.034	0.446	0.110	316	2384	100	-14	48	34	71	143	214	Error	Error	Error	-14	48	71	143	171112	681352	0.146	0.032	0	0	0
1	3	19	"A110"	"A110"	14430	67980	100	481	609	1779	292	464	464	502	520	103	3	0	0	2115	2115	342	16	1958	1958	2056	1873	91	0	0	0	0.000	0.000	0.000	0.000	0.000	0.000	0.000	0.000	0.000	0.000	0.000	0.000	0.000	0.000	0.108	0.924	0.618	0.612	4.375	0.006	0.000	316	2384	100	17	157	174	145	157	302	Error	Error	-3.207	17	157	145	157	192412	668358	0.206	0.032	0	0	0
1	4	19	"A111"	"A111"	14730	67980	100	440	453	172	37	450	450	473	238	50	8	0	0	1974	2127	1696	79	1948	1948	2090	1841	88	0	0	0	0.000	0.000	0.000	0.000	0.000	0.000	0.000	0.000	0.000	0.000	0.000	0.000	0.000	0.000	-0.385	0.017	0.621	0.706	5.232	0.005	0.001	316	2384	100	-10	26	16	3	179	182	Error	Error	Error	-10	26	3	179	143207	672174	-0.084	0.020	0	0	0
1	5	19	"A111"	"A111"	15030	67980	100	427	442	170	38	450	450	485	738	152	0	0	0	2036	2047	305	14	1947	1947	2060	1568	76	0	0	0	0.000	0.000	0.000	0.000	0.000	0.000	0.000	0.000	0.000	0.000	0.000	0.000	0.000	0.000	-0.258	-0.080	0.512	0.545	4.246	0.067	0.002	316	2384	100	-23	89	66	-8	100	92	Error	Error	Error	-23	89	-8	100	139584	646837	-0.058	-0.008	0	0	0
1	6	19	"A111"	"A111"	15330	67975	100	446	493	371	75	434	434	455	203	44	16	4	0	1971	2191	2560	116	1922	1922	2014	1391	69	1	1	0	0.000	0.000	0.000	0.000	0.000	0.000	0.000	0.000	0.000	0.000	0.000	0.000	0.000	0.000	0.245	0.219	0.563	0.550	5.415	0.002	0.000	316	2384	100	12	49	61	59	269	328	Error	Error	-2.030	12	49	59	269	155769	692209	0.187	0.127	0	0	0
1	7	19	"A112"	"A112"	15630	67975	100	468	594	1401	235	436	436	467	285	61	9	2	0	2088	2237	1868	83	1974	1974	2118	2105	99	0	0	0	0.000	0.000	0.000	0.000	0.000	0.000	0.000	0.000	0.000	0.000	0.000	0.000	0.000	0.000	0.281	0.601	0.578	0.539	4.968	0.005	0.000	316	2384	100	32	114	146	158	263	421	Error	Error	-1.833	32	114	158	263	187676	707016	0.446	0.057	0	0	0
1	8	19	"A112"	"A112"	15930	67975	100	450	496	417	84	430	430	461	288	62	8	1	0	2061	2251	1769	78	1911	1911	1963	818	41	6	0	0	0.000	0.000	0.000	0.000	0.000	0.000	0.000	0.000	0.000	0.000	0.000	0.000	0.000	0.000	0.133	0.194	0.456	0.526	4.600	0.019	0.001	316	2384	100	20	150	170	66	340	406	Error	Error	-2.907	20	150	66	340	156873	711338	0.122	0.352	0	0	0
1	9	19	"A112"	"A112"	16230	67975	100	415	440	197	44	419	419	442	218	49	15	1	0	2065	2173	1127	51	1881	1881	1982	1274	64	0	0	0	0.000	0.000	0.000	0.000	0.000	0.000	0.000	0.000	0.000	0.000	0.000	0.000	0.000	0.000	-0.022	0.072	0.424	0.484	5.193	0.003	0.001	316	2384	100	-4	184	180	21	292	313	Error	Error	Error	-4	184	21	292	139132	686542	-0.009	0.150	0	0	0
1	10	19	"A113"	"A113"	16530	67975	100	422	458	235	51	422	422	458	481	105	2	0	0	2022	2124	598	28	1930	1930	2117	2213	104	0	0	0	0.000	0.000	0.000	0.000	0.000	0.000	0.000	0.000	0.000	0.000	0.000	0.000	0.000	0.000	0.000	0.186	0.623	0.653	4.981	0.006	0.001	316	2384	100	0	92	92	36	194	230	Error	Error	Error	0	92	36	194	144606	671135	0.000	0.003	0	0	0
1	11	19	"A113"	"A113"	16830	67975	100	481	1003	4393	437	414	414	442	460	104	11	3	0	2030	2201	1188	53	1895	1895	1984	1636	82	1	1	0	0.000	0.000	0.000	0.000	0.000	0.000	0.000	0.000	0.000	0.000	0.000	0.000	0.000	0.000	0.496	1.925	0.664	0.784	4.471	14.796	0.004	316	2384	100	67	135	202	589	306	895	Error	Error	-1.011	67	135	589	306	316979	695619	1.220	0.133	0	0	0
1	12	19	"A113"	"A113"	17130	67975	100	433	479	248	51	424	424	451	248	54	14	3	0	1976	1996	361	18	1921	1921	1999	1111	55	0	0	0	0.000	0.000	0.000	0.000	0.000	0.000	0.000	0.000	0.000	0.000	0.000	0.000	0.000	0.000	0.164	0.733	0.552	0.526	4.781	0.009	0.002	316	2384	100	9	55	64	55	75	130	Error	Error	-2.611	9	55	55	75	151381	630660	0.113	-0.003	0	0	0
1	13	19	"A114"	"A114"	17430	67975	100	426	452	211	46	429	429	459	374	81	2	0	0	2048	2422	3670	151	1929	1929	2024	1822	90	1	0	0	0.000	0.000	0.000	0.000	0.000	0.000	0.000	0.000	0.000	0.000	0.000	0.000	0.000	0.000	-0.025	0.047	0.388	0.427	5.143	0.108	0.381	316	2384	100	-3	119	116	23	493	516	Error	Error	Error	-3	119	23	493	142910	765229	-0.019	0.218	0	0	0
1	14	19	"A114"	"A114"	17730	67975	100	407	457	582	127	416	416	447	368	82	1	0	0	1999	2063	565	27	1845	1845	1877	472	25	17	1	0	0.000	0.000	0.000	0.000	0.000	0.000	0.000	0.000	0.000	0.000	0.000	0.000	0.000	0.000	-0.058	0.188	0.459	0.441	5.299	0.019	0.001	316	2384	100	-9	154	145	41	218	259	Error	Error	Error	-9	154	41	218	144258	652059	0.027	0.394	0	0	0
1	15	19	"A114"	"A114"	18030	67975	100	447	476	320	67	430	430	458	352	76	5	1	0	2040	2084	406	19	1930	1930	1967	779	39	2	0	0	0.000	0.000	0.000	0.000	0.000	0.000	0.000	0.000	0.000	0.000	0.000	0.000	0.000	0.000	0.155	0.299	0.575	0.615	4.916	0.164	0.019	316	2384	100	17	110	127	46	154	200	Error	Error	-2.694	17	110	46	154	150370	658422	0.051	0.150	0	0	0
1	16	19	"A115"	"A115"	18330	67975	100	437	452	186	41	448	448	477	364	76	2	0	0	1980	2070	1287	62	1974	1974	2037	1123	55	0	0	0	0.000	0.000	0.000	0.000	0.000	0.000	0.000	0.000	0.000	0.000	0.000	0.000	0.000	0.000	-1.833	0.042	0.643	0.666	4.224	0.005	0.000	316	2384	100	-11	6	-5	4	96	100	Error	Error	Error	-11	6	4	96	142781	654230	-0.069	0.029	0	0	0
1	17	19	"A115"	"A115"	18630	67975	100	463	475	201	42	439	439	460	261	56	11	1	0	1951	1971	322	16	1900	1900	1922	722	37	2	0	0	0.000	0.000	0.000	0.000	0.000	0.000	0.000	0.000	0.000	0.000	0.000	0.000	0.000	0.000	0.471	0.507	0.647	0.673	3.912	0.000	0.000	316	2384	100	24	51	75	36	71	107	Error	Error	-1.087	24	51	36	71	150013	622760	0.057	0.068	0	0	0
1	18	19	"A115"	"A115"	18930	67975	100	452	503	418	83	475	475	694	2745	395	0	0	0	1914	1912	276	14	1938	1938	2173	3233	148	0	0	0	0.000	0.000	0.000	0.000	0.000	0.000	0.000	0.000	0.000	0.000	0.000	0.000	0.000	0.000	0.958	-1.077	0.861	0.898	4.100	0.814	0.629	316	2384	100	-23	-24	-47	28	-26	2	Error	Error	-0.061	-23	-24	28	-26	158859	604344	-0.070	-0.081	0	0	0
1	1	20	"A116"	"A116"	13830	68280	100	537	712	2193	308	514	514	580	814	140	2	0	0	2209	2490	2549	102	2059	2059	2196	1927	87	1	1	0	0.000	0.000	0.000	0.000	0.000	0.000	0.000	0.000	0.000	0.000	0.000	0.000	0.000	0.000	0.153	0.459	0.518	0.582	4.878	0.316	0.008	316	2384	100	23	150	173	198	431	629	Error	Error	-2.705	23	150	198	431	225081	786698	0.162	0.153	0	0	0
1	2	20	"A116"	"A116"	14130	68280	100	490	691	3214	465	488	488	567	1229	216	0	0	0	2164	2305	1475	63	2075	2075	2261	1983	87	0	0	0	0.000	0.000	0.000	0.000	0.000	0.000	0.000	0.000	0.000	0.000	0.000	0.000	0.000	0.000	0.022	0.883	0.526	0.626	5.120	-259.867	0.000	316	2384	100	2	89	91	203	230	433	Error	Error	-5.476	2	89	203	230	218421	728357	0.101	0.022	0	0	0
1	3	20	"A116"	"A116"	14430	68275	100	516	530	235	44	477	477	525	787	149	0	0	0	2301	2415	1828	75	2118	2118	2307	1955	84	0	0	0	0.000	0.000	0.000	0.000	0.000	0.000	0.000	0.000	0.000	0.000	0.000	0.000	0.000	0.000	0.213	0.178	0.490	0.498	4.627	0.002	0.000	316	2384	100	39	183	222	53	297	350	Error	Error	-2.230	39	183	53	297	167365	763244	0.006	0.055	0	0	0
1	4	20	"A117"	"A117"	14730	68275	100	489	506	193	38	467	467	502	399	79	5	0	0	2086	2212	1435	64	2012	2012	2167	1829	84	1	0	0	0.000	0.000	0.000	0.000	0.000	0.000	0.000	0.000	0.000	0.000	0.000	0.000	0.000	0.000	0.297	0.195	0.526	0.521	4.583	0.017	0.017	316	2384	100	22	74	96	39	200	239	Error	Error	-1.750	22	74	39	200	159827	698961	0.010	0.025	0	0	0
1	5	20	"A117"	"A117"	15030	68275	100	959	15307	24942	162	486	486	542	685	126	47	39	16	3347	19920	26166	131	2052	2052	2198	1355	61	48	42	21	0.000	0.000	0.000	0.000	0.000	0.000	0.000	0.000	0.000	0.000	0.000	0.000	0.000	0.000	0.365	0.829	0.577	0.575	2.413	0.880	0.875	316	2384	100	473	1295	1768	14821	17868	32689	Error	Error	-1.453	473	1295	14821	17868	4837134	6294784	21.555	13.079	0	0	0
1	6	20	"A117"	"A117"	15330	68275	100	427	449	187	41	438	438	483	703	145	0	0	0	1904	1922	335	17	1905	1905	2027	1969	97	0	0	0	0.000	0.000	0.000	0.000	0.000	0.000	0.000	0.000	0.000	0.000	0.000	0.000	0.000	0.000	11.000	0.647	0.505	0.543	4.423	0.002	0.000	316	2384	100	-11	-1	-12	11	17	28	Error	Error	3.459	-11	-1	11	17	141997	607249	-0.048	-0.053	0	0	0
1	7	20	"A118"	"A118"	15630	68275	100	428	474	276	58	432	432	457	341	74	6	1	0	1911	1934	379	19	1886	1886	2010	1871	93	0	0	0	0.000	0.000	0.000	0.000	0.000	0.000	0.000	0.000	0.000	0.000	0.000	0.000	0.000	0.000	-0.160	0.875	0.557	0.639	4.640	-0.003	0.000	316	2384	100	-4	25	21	42	48	90	Error	Error	Error	-4	25	42	48	149685	611200	0.050	-0.041	0	0	0
1	8	20	"A118"	"A118"	15930	68275	100	438	535	1115	208	427	427	465	652	140	1	1	0	1950	2028	1325	65	1888	1888	2002	1715	85	0	0	0	0.000	0.000	0.000	0.000	0.000	0.000	0.000	0.000	0.000	0.000	0.000	0.000	0.000	0.000	0.177	0.771	0.699	0.663	4.582	0.020	0.001	316	2384	100	11	62	73	108	140	248	Error	Error	-2.495	11	62	108	140	169057	640698	0.107	0.015	0	0	0
1	9	20	"A118"	"A118"	16230	68275	100	422	457	322	70	424	424	456	466	102	1	0	0	1943	2278	3442	151	1928	1928	2050	1646	80	1	0	0	0.000	0.000	0.000	0.000	0.000	0.000	0.000	0.000	0.000	0.000	0.000	0.000	0.000	0.000	-0.133	0.094	0.492	0.526	5.109	0.020	0.004	316	2384	100	-2	15	13	33	350	383	Error	Error	Error	-2	15	33	350	144307	719905	0.002	0.139	0	0	0
1	10	20	"A119"	"A119"	16530	68275	100	430	473	261	55	429	429	463	390	84	4	0	0	1910	2120	2028	95	1945	1945	2129	2288	107	1	1	0	0.000	0.000	0.000	0.000	0.000	0.000	0.000	0.000	0.000	0.000	0.000	0.000	0.000	0.000	-0.029	0.251	0.600	0.632	5.381	0.003	0.000	316	2384	100	1	-35	-34	44	175	219	Error	Error	Error	1	-35	44	175	149426	669936	0.026	-0.004	0	0	0
1	11	20	"A119"	"A119"	16830	68275	100	415	427	160	37	420	420	448	290	64	5	0	0	1834	2160	2719	125	1872	1872	1983	1429	72	1	1	0	0.000	0.000	0.000	0.000	0.000	0.000	0.000	0.000	0.000	0.000	0.000	0.000	0.000	0.000	0.132	0.024	0.534	0.501	5.799	0.038	0.051	316	2384	100	-5	-38	-43	7	288	295	Error	Error	-2.926	-5	-38	7	288	134803	682468	-0.072	0.124	0	0	0
1	12	20	"A119"	"A119"	17130	68275	100	431	448	178	39	431	431	469	719	153	0	0	0	1922	2177	2399	110	1868	1868	1959	1506	76	1	1	0	0.000	0.000	0.000	0.000	0.000	0.000	0.000	0.000	0.000	0.000	0.000	0.000	0.000	0.000	0.000	0.055	0.553	0.542	4.514	0.303	0.188	316	2384	100	0	54	54	17	309	326	Error	Error	Error	0	54	17	309	141522	687958	-0.029	0.145	0	0	0
1	13	20	"A120"	"A120"	17430	68275	100	427	444	181	40	414	414	442	273	61	9	0	0	1904	2139	2674	125	1873	1873	1968	1349	68	1	0	0	0.000	0.000	0.000	0.000	0.000	0.000	0.000	0.000	0.000	0.000	0.000	0.000	0.000	0.000	0.419	0.113	0.572	0.511	5.198	0.008	0.002	316	2384	100	13	31	44	30	266	296	Error	Error	-1.254	13	31	30	266	140457	675927	0.007	0.127	0	0	0
1	14	20	"A120"	"A120"	17730	68275	100	400	427	202	47	427	427	442	176	39	13	2	0	1929	2057	1817	88	1867	1867	1956	1273	65	0	0	0	0.000	0.000	0.000	0.000	0.000	0.000	0.000	0.000	0.000	0.000	0.000	0.000	0.000	0.000	-0.435	0.000	0.498	0.565	4.850	-0.003	0.001	316	2384	100	-27	62	35	0	190	190	Error	Error	Error	-27	62	0	190	134945	650154	-0.085	0.079	0	0	0
1	15	20	"A120"	"A120"	18030	68275	100	434	454	192	42	431	431	483	814	168	0	0	0	1950	1969	274	13	1879	1879	1966	1348	68	0	0	0	0.000	0.000	0.000	0.000	0.000	0.000	0.000	0.000	0.000	0.000	0.000	0.000	0.000	0.000	0.042	0.256	0.716	0.729	4.061	0.011	0.000	316	2384	100	3	71	74	23	90	113	Error	Error	-4.565	3	71	23	90	143583	622218	-0.036	0.002	0	0	0
1	16	20	"A121"	"A121"	18335	68275	100	451	470	218	46	439	439	467	270	57	7	1	0	2047	2091	414	19	1913	1913	1970	1169	59	0	0	0	0.000	0.000	0.000	0.000	0.000	0.000	0.000	0.000	0.000	0.000	0.000	0.000	0.000	0.000	0.090	0.174	0.483	0.562	4.236	0.005	0.000	316	2384	100	12	134	146	31	178	209	Error	Error	-3.481	12	134	31	178	148498	660676	0.011	0.104	0	0	0
1	17	20	"A121"	"A121"	18635	68270	100	429	465	281	60	456	456	471	188	39	14	2	0	2017	2156	1400	64	1930	1930	1974	830	42	4	0	0	0.000	0.000	0.000	0.000	0.000	0.000	0.000	0.000	0.000	0.000	0.000	0.000	0.000	0.000	-0.310	0.040	0.582	0.603	5.676	-0.006	0.001	316	2384	100	-27	87	60	9	226	235	Error	Error	Error	-27	87	9	226	146991	681247	-0.032	0.219	0	0	0
1	18	20	"A121"	"A121"	18935	68270	100	498	541	328	60	502	502	548	1348	245	0	0	0	2128	2185	813	37	2057	2057	2106	912	43	1	0	0	0.000	0.000	0.000	0.000	0.000	0.000	0.000	0.000	0.000	0.000	0.000	0.000	0.000	0.000	-0.056	0.305	0.582	0.566	3.849	0.024	0.002	316	2384	100	-4	71	67	39	128	167	Error	Error	Error	-4	71	39	128	170929	690407	-0.005	0.087	0	0	0
1	1	21	"Blank"	"Blank"	13835	68575	100	501	519	194	37	487	487	516	240	46	14	1	0	1924	2057	2358	114	1907	1907	2025	1598	78	0	0	0	0.000	0.000	0.000	0.000	0.000	0.000	0.000	0.000	0.000	0.000	0.000	0.000	0.000	0.000	0.824	0.213	0.698	0.689	3.924	0.001	0.000	316	2384	100	14	17	31	32	150	182	Error	Error	-0.280	14	17	32	150	164036	649995	0.013	0.020	0	0	0
1	2	21	"Blank"	"Blank"	14135	68575	100	546	784	3382	431	496	496	525	403	76	7	1	0	2011	2302	2783	120	1912	1912	2060	2134	103	1	1	0	0.000	0.000	0.000	0.000	0.000	0.000	0.000	0.000	0.000	0.000	0.000	0.000	0.000	0.000	0.505	0.738	0.633	0.629	5.456	0.438	0.137	316	2384	100	50	99	149	288	390	678	Error	Error	-0.986	50	99	288	390	247672	727287	0.643	0.113	0	0	0
1	3	21	"Blank"	"Blank"	14435	68575	100	465	494	203	41	467	467	544	1469	270	0	0	0	1896	2022	1856	91	1910	1910	2117	2733	129	0	0	0	0.000	0.000	0.000	0.000	0.000	0.000	0.000	0.000	0.000	0.000	0.000	0.000	0.000	0.000	0.143	0.241	0.535	0.548	5.363	0.769	0.660	316	2384	100	-2	-14	-16	27	112	139	Error	Error	-2.807	-2	-14	27	112	156189	638998	-0.034	-0.035	0	0	0
1	4	21	"Blank"	"Blank"	14735	68575	100	457	592	1791	302	472	472	537	970	180	1	0	0	1893	2055	1692	82	1941	1941	2077	1924	92	1	0	0	0.000	0.000	0.000	0.000	0.000	0.000	0.000	0.000	0.000	0.000	0.000	0.000	0.000	0.000	0.313	1.053	0.571	0.564	5.725	0.257	0.123	316	2384	100	-15	-48	-63	120	114	234	Error	Error	-1.678	-15	-48	120	114	187204	649357	0.057	-0.011	0	0	0
1	5	21	"Blank"	"Blank"	15035	68575	100	468	495	188	37	480	480	500	194	38	15	4	0	2100	2141	678	31	2024	2024	2181	1858	85	0	0	0	0.000	0.000	0.000	0.000	0.000	0.000	0.000	0.000	0.000	0.000	0.000	0.000	0.000	0.000	-0.158	0.128	0.632	0.624	4.789	0.006	0.002	316	2384	100	-12	76	64	15	117	132	Error	Error	Error	-12	76	15	117	156398	676444	-0.026	-0.022	0	0	0
1	6	21	"Blank"	"Blank"	15335	68575	100	426	448	177	39	456	456	482	350	72	2	0	0	1889	2210	2842	128	1899	1899	2022	1724	85	1	1	0	0.000	0.000	0.000	0.000	0.000	0.000	0.000	0.000	0.000	0.000	0.000	0.000	0.000	0.000	3.000	-0.026	0.713	0.576	4.552	0.005	0.001	316	2384	100	-30	-10	-40	-8	311	303	Error	Error	1.585	-30	-10	-8	311	141439	698338	-0.097	0.109	0	0	0
1	7	21	"Blank"	"Blank"	15635	68575	100	461	485	223	45	452	452	485	690	142	1	0	0	1948	2123	1960	92	1898	1898	1981	1303	65	0	0	0	0.000	0.000	0.000	0.000	0.000	0.000	0.000	0.000	0.000	0.000	0.000	0.000	0.000	0.000	0.180	0.147	0.615	0.614	4.909	0.008	0.001	316	2384	100	9	50	59	33	225	258	Error	Error	-2.474	9	50	33	225	153138	670767	0.000	0.109	0	0	0
1	8	21	"Blank"	"Blank"	15935	68575	100	457	475	189	39	453	453	468	226	48	11	2	0	1850	1882	334	17	1871	1871	2002	1791	89	0	0	0	0.000	0.000	0.000	0.000	0.000	0.000	0.000	0.000	0.000	0.000	0.000	0.000	0.000	0.000	-0.190	2.000	0.467	0.464	4.458	0.002	0.000	316	2384	100	4	-21	-17	22	11	33	Error	Error	Error	4	-21	22	11	150085	594617	0.031	-0.067	0	0	0
1	9	21	"Blank"	"Blank"	16235	68575	100	468	492	195	39	457	457	493	412	83	4	0	0	1879	1936	856	44	1913	1913	2075	2256	108	0	0	0	0.000	0.000	0.000	0.000	0.000	0.000	0.000	0.000	0.000	0.000	0.000	0.000	0.000	0.000	-0.324	1.522	0.874	0.899	4.518	-0.001	0.000	316	2384	100	11	-34	-23	35	23	58	Error	Error	Error	11	-34	35	23	155607	611630	-0.002	-0.062	0	0	0
1	10	21	"Blank"	"Blank"	16535	68575	100	441	467	189	40	446	446	484	575	118	0	0	0	1920	1940	276	14	1933	1933	2170	2723	125	0	0	0	0.000	0.000	0.000	0.000	0.000	0.000	0.000	0.000	0.000	0.000	0.000	0.000	0.000	0.000	0.385	3.000	0.646	0.501	5.700	-0.001	0.000	316	2384	100	-5	-13	-18	21	7	28	Error	Error	-1.379	-5	-13	21	7	147472	613049	-0.030	-0.084	0	0	0
1	11	21	"Blank"	"Blank"	16835	68575	100	423	464	191	41	435	435	461	212	45	16	3	0	1873	1969	1558	79	1844	1844	2002	1985	99	0	0	0	0.000	0.000	0.000	0.000	0.000	0.000	0.000	0.000	0.000	0.000	0.000	0.000	0.000	0.000	-0.414	0.232	0.594	0.542	4.766	0.000	0.000	316	2384	100	-12	29	17	29	125	154	Error	Error	Error	-12	29	29	125	146642	622204	0.014	-0.017	0	0	0
1	12	21	"Blank"	"Blank"	17135	68575	100	417	428	163	38	429	429	502	1006	200	0	0	0	1815	1961	1536	78	1848	1848	2091	2970	142	0	0	0	0.000	0.000	0.000	0.000	0.000	0.000	0.000	0.000	0.000	0.000	0.000	0.000	0.000	0.000	0.364	-0.009	0.511	0.520	4.628	0.001	0.000	316	2384	100	-12	-33	-45	-1	113	112	Error	Error	-1.459	-12	-33	-1	113	135204	619728	-0.074	-0.044	0	0	0
1	13	21	"Blank"	"Blank"	17435	68575	100	421	450	195	43	425	425	457	439	96	1	0	0	1804	1849	590	31	1837	1837	1963	1881	95	0	0	0	0.000	0.000	0.000	0.000	0.000	0.000	0.000	0.000	0.000	0.000	0.000	0.000	0.000	0.000	0.121	2.083	0.657	0.734	5.062	0.034	0.003	316	2384	100	-4	-33	-37	25	12	37	Error	Error	-3.044	-4	-33	25	12	142048	584158	-0.016	-0.061	0	0	0
1	14	21	"Blank"	"Blank"	17735	68570	100	457	452	163	36	433	433	457	272	59	7	0	0	1833	1863	280	15	1879	1879	2014	1815	90	0	0	0	0.000	0.000	0.000	0.000	0.000	0.000	0.000	0.000	0.000	0.000	0.000	0.000	0.000	0.000	-0.522	-1.187	0.604	0.659	4.757	0.000	0.000	316	2384	100	24	-46	-22	19	-16	3	Error	Error	Error	24	-46	19	-16	142836	588610	-0.018	-0.083	0	0	0
1	15	21	"Blank"	"Blank"	18035	68570	100	475	764	3726	487	466	466	489	254	51	14	4	0	2003	2022	454	22	1976	1976	2045	951	46	0	0	0	0.000	0.000	0.000	0.000	0.000	0.000	0.000	0.000	0.000	0.000	0.000	0.000	0.000	0.000	0.333	6.478	0.698	0.732	5.807	0.258	0.000	316	2384	100	9	27	36	298	46	344	Error	Error	-1.585	9	27	298	46	241549	639012	1.083	-0.024	0	0	0
1	16	21	"Blank"	"Blank"	18335	68570	100	448	456	174	38	461	461	490	295	60	5	0	0	1846	1865	281	15	1896	1896	2027	1854	91	0	0	0	0.000	0.000	0.000	0.000	0.000	0.000	0.000	0.000	0.000	0.000	0.000	0.000	0.000	0.000	0.260	0.161	0.685	0.647	4.619	0.011	0.002	316	2384	100	-13	-50	-63	-5	-31	-36	Error	Error	-1.943	-13	-50	-5	-31	144071	589283	-0.115	-0.087	0	0	0
1	17	21	"Blank"	"Blank"	18635	68570	100	493	507	194	38	477	477	536	1069	199	0	0	0	2003	2092	1531	73	1964	1964	2062	1536	74	0	0	0	0.000	0.000	0.000	0.000	0.000	0.000	0.000	0.000	0.000	0.000	0.000	0.000	0.000	0.000	0.410	0.234	0.714	0.557	5.280	0.006	0.002	316	2384	100	16	39	55	30	128	158	Error	Error	-1.285	16	39	30	128	160175	660921	-0.027	0.020	0	0	0
1	18	21	"Blank"	"Blank"	18935	68570	100	509	524	188	35	527	527	565	578	102	0	0	0	2030	2075	806	38	2043	2043	2071	893	43	1	0	0	0.000	0.000	0.000	0.000	0.000	0.000	0.000	0.000	0.000	0.000	0.000	0.000	0.000	0.000	1.385	-0.094	0.592	0.549	4.103	-0.003	0.000	316	2384	100	-18	-13	-31	-3	32	29	Error	Error	0.469	-18	-13	-3	32	165642	655579	-0.071	0.004	0	0	0
