# Supplementary material for: Application of hybridization control probe to increase accuracy on ligation detection or minisequencing diagnostic microarrays
Source: BMC Res Notes. 2009 Dec 14;2:249. doi: 10.1186/1756-0500-2-249 (PMC2799435; doi:10.1186/1756-0500-2-249)
Supplement: Additional file 3 — Gpr_files. Zip-compressed file containing raw microarray data in GenePix results format (.gpr) and GAL (GenePix Array List) files. [file 1756-0500-2-249-S3.ZIP › gpr_files/slide4/lasi4_2-16.gpr]

ATF	1.0
30	76    
"Type=GenePix Results 3"
"DateTime=2009/04/02 15:37:43"
"Settings=C:\Axon\Data\HPV\020409\lasi4.gps"
"GalFile=C:\Axon\Data\HPV\ArrayIt_032009_InstiBioGalfile.gal"
"ArrayOfArrays=2-16"
"PixelSize=5"
"Wavelengths=532	488"
"ImageFiles=C:\Axon\Data\HPV\020409\lasi4.tif 2	C:\Axon\Data\HPV\020409\lasi4.tif 3"
"NormalizationMethod=None"
"NormalizationFactors=1	1"
"JpegImage="
"StdDev=Type 1"
"RatioFormulations=W1/W3 (/532)	W1/W4 (/488)	W3/W4 (532/488)"
"FeatureType=Circular"
"Barcode="
"BackgroundSubtraction=LocalFeature"
"ImageOrigin=0, 0"
"JpegOrigin=3920, 0"
"Creator=GenePix Pro 6.1.0.2"
"Scanner=GenePix 4200A 01 Autoloader [2]"
"FocusPosition=0"
"Temperature=24.06"
"LinesAveraged=2"
"Comment="
"PMTGain=580	540"
"ScanPower=100	100"
"LaserPower=2.69	2.56"
"Filters=Standard Green	Standard Blue"
"ScanRegion=784,0,3824,13768"
"Supplier="
"Block"	"Column"	"Row"	"Name"	"ID"	"X"	"Y"	"Dia."	"F532 Median"	"F532 Mean"	"F532 SD"	"F532 CV"	"B532"	"B532 Median"	"B532 Mean"	"B532 SD"	"B532 CV"	"% > B532+1SD"	"% > B532+2SD"	"F532 % Sat."	"F488 Median"	"F488 Mean"	"F488 SD"	"F488 CV"	"B488"	"B488 Median"	"B488 Mean"	"B488 SD"	"B488 CV"	"% > B488+1SD"	"% > B488+2SD"	"F488 % Sat."	"Ratio of Medians (1/532)"	"Ratio of Means (1/532)"	"Median of Ratios (1/532)"	"Mean of Ratios (1/532)"	"Ratios SD (1/532)"	"Rgn Ratio (1/532)"	"Rgn R2 (1/532)"	"Ratio of Medians (1/488)"	"Ratio of Means (1/488)"	"Median of Ratios (1/488)"	"Mean of Ratios (1/488)"	"Ratios SD (1/488)"	"Rgn Ratio (1/488)"	"Rgn R2 (1/488)"	"Ratio of Medians (532/488)"	"Ratio of Means (532/488)"	"Median of Ratios (532/488)"	"Mean of Ratios (532/488)"	"Ratios SD (532/488)"	"Rgn Ratio (532/488)"	"Rgn R2 (532/488)"	"F Pixels"	"B Pixels"	"Circularity"	"Sum of Medians (1/532)"	"Sum of Medians (1/488)"	"Sum of Medians (532/488)"	"Sum of Means (1/532)"	"Sum of Means (1/488)"	"Sum of Means (532/488)"	"Log Ratio (1/532)"	"Log Ratio (1/488)"	"Log Ratio (532/488)"	"F532 Median - B532"	"F488 Median - B488"	"F532 Mean - B532"	"F488 Mean - B488"	"F532 Total Intensity"	"F488 Total Intensity"	"SNR 532"	"SNR 488"	"Flags"	"Normalize"	"Autoflag"
1	1	1	"A1"	"A1"	13060	-235	100	0	0	0	0	0	0	0	0	0	0	0	0	0	0	0	0	0	0	0	0	0	0	0	0	0.000	0.000	0.000	0.000	0.000	0.000	0.000	0.000	0.000	0.000	0.000	0.000	0.000	0.000	0.000	0.000	0.000	0.000	0.000	0.000	0.000	0	0	100	0	0	0	0	0	0	Error	Error	Error	0	0	0	0	0	0	0.000	0.000	0	0	0
1	2	1	"A1"	"A1"	13360	-235	100	0	0	0	0	0	0	0	0	0	0	0	0	0	0	0	0	0	0	0	0	0	0	0	0	0.000	0.000	0.000	0.000	0.000	0.000	0.000	0.000	0.000	0.000	0.000	0.000	0.000	0.000	0.000	0.000	0.000	0.000	0.000	0.000	0.000	0	0	100	0	0	0	0	0	0	Error	Error	Error	0	0	0	0	0	0	0.000	0.000	0	0	0
1	3	1	"A1"	"A1"	13660	-235	100	0	0	0	0	0	0	0	0	0	0	0	0	0	0	0	0	0	0	0	0	0	0	0	0	0.000	0.000	0.000	0.000	0.000	0.000	0.000	0.000	0.000	0.000	0.000	0.000	0.000	0.000	0.000	0.000	0.000	0.000	0.000	0.000	0.000	0	0	100	0	0	0	0	0	0	Error	Error	Error	0	0	0	0	0	0	0.000	0.000	0	0	0
1	4	1	"A2"	"A2"	13960	-235	100	0	0	0	0	0	0	0	0	0	0	0	0	0	0	0	0	0	0	0	0	0	0	0	0	0.000	0.000	0.000	0.000	0.000	0.000	0.000	0.000	0.000	0.000	0.000	0.000	0.000	0.000	0.000	0.000	0.000	0.000	0.000	0.000	0.000	0	0	100	0	0	0	0	0	0	Error	Error	Error	0	0	0	0	0	0	0.000	0.000	0	0	0
1	5	1	"A2"	"A2"	14260	-235	100	0	0	0	0	0	0	0	0	0	0	0	0	0	0	0	0	0	0	0	0	0	0	0	0	0.000	0.000	0.000	0.000	0.000	0.000	0.000	0.000	0.000	0.000	0.000	0.000	0.000	0.000	0.000	0.000	0.000	0.000	0.000	0.000	0.000	0	0	100	0	0	0	0	0	0	Error	Error	Error	0	0	0	0	0	0	0.000	0.000	0	0	0
1	6	1	"A2"	"A2"	14560	-235	100	0	0	0	0	0	0	0	0	0	0	0	0	0	0	0	0	0	0	0	0	0	0	0	0	0.000	0.000	0.000	0.000	0.000	0.000	0.000	0.000	0.000	0.000	0.000	0.000	0.000	0.000	0.000	0.000	0.000	0.000	0.000	0.000	0.000	0	0	100	0	0	0	0	0	0	Error	Error	Error	0	0	0	0	0	0	0.000	0.000	0	0	0
1	7	1	"A3"	"A3"	14860	-235	100	0	0	0	0	0	0	0	0	0	0	0	0	0	0	0	0	0	0	0	0	0	0	0	0	0.000	0.000	0.000	0.000	0.000	0.000	0.000	0.000	0.000	0.000	0.000	0.000	0.000	0.000	0.000	0.000	0.000	0.000	0.000	0.000	0.000	0	0	100	0	0	0	0	0	0	Error	Error	Error	0	0	0	0	0	0	0.000	0.000	0	0	0
1	8	1	"A3"	"A3"	15160	-235	100	0	0	0	0	0	0	0	0	0	0	0	0	0	0	0	0	0	0	0	0	0	0	0	0	0.000	0.000	0.000	0.000	0.000	0.000	0.000	0.000	0.000	0.000	0.000	0.000	0.000	0.000	0.000	0.000	0.000	0.000	0.000	0.000	0.000	0	0	100	0	0	0	0	0	0	Error	Error	Error	0	0	0	0	0	0	0.000	0.000	0	0	0
1	9	1	"A3"	"A3"	15460	-235	100	0	0	0	0	0	0	0	0	0	0	0	0	0	0	0	0	0	0	0	0	0	0	0	0	0.000	0.000	0.000	0.000	0.000	0.000	0.000	0.000	0.000	0.000	0.000	0.000	0.000	0.000	0.000	0.000	0.000	0.000	0.000	0.000	0.000	0	0	100	0	0	0	0	0	0	Error	Error	Error	0	0	0	0	0	0	0.000	0.000	0	0	0
1	10	1	"A4"	"A4"	15760	-235	100	0	0	0	0	0	0	0	0	0	0	0	0	0	0	0	0	0	0	0	0	0	0	0	0	0.000	0.000	0.000	0.000	0.000	0.000	0.000	0.000	0.000	0.000	0.000	0.000	0.000	0.000	0.000	0.000	0.000	0.000	0.000	0.000	0.000	0	0	100	0	0	0	0	0	0	Error	Error	Error	0	0	0	0	0	0	0.000	0.000	0	0	0
1	11	1	"A4"	"A4"	16060	-240	100	0	0	0	0	0	0	0	0	0	0	0	0	0	0	0	0	0	0	0	0	0	0	0	0	0.000	0.000	0.000	0.000	0.000	0.000	0.000	0.000	0.000	0.000	0.000	0.000	0.000	0.000	0.000	0.000	0.000	0.000	0.000	0.000	0.000	0	0	100	0	0	0	0	0	0	Error	Error	Error	0	0	0	0	0	0	0.000	0.000	0	0	0
1	12	1	"A4"	"A4"	16360	-240	100	0	0	0	0	0	0	0	0	0	0	0	0	0	0	0	0	0	0	0	0	0	0	0	0	0.000	0.000	0.000	0.000	0.000	0.000	0.000	0.000	0.000	0.000	0.000	0.000	0.000	0.000	0.000	0.000	0.000	0.000	0.000	0.000	0.000	0	0	100	0	0	0	0	0	0	Error	Error	Error	0	0	0	0	0	0	0.000	0.000	0	0	0
1	13	1	"A5"	"A5"	16660	-240	100	0	0	0	0	0	0	0	0	0	0	0	0	0	0	0	0	0	0	0	0	0	0	0	0	0.000	0.000	0.000	0.000	0.000	0.000	0.000	0.000	0.000	0.000	0.000	0.000	0.000	0.000	0.000	0.000	0.000	0.000	0.000	0.000	0.000	0	0	100	0	0	0	0	0	0	Error	Error	Error	0	0	0	0	0	0	0.000	0.000	0	0	0
1	14	1	"A5"	"A5"	16960	-240	100	0	0	0	0	0	0	0	0	0	0	0	0	0	0	0	0	0	0	0	0	0	0	0	0	0.000	0.000	0.000	0.000	0.000	0.000	0.000	0.000	0.000	0.000	0.000	0.000	0.000	0.000	0.000	0.000	0.000	0.000	0.000	0.000	0.000	0	0	100	0	0	0	0	0	0	Error	Error	Error	0	0	0	0	0	0	0.000	0.000	0	0	0
1	15	1	"A5"	"A5"	17260	-240	100	0	0	0	0	0	0	0	0	0	0	0	0	0	0	0	0	0	0	0	0	0	0	0	0	0.000	0.000	0.000	0.000	0.000	0.000	0.000	0.000	0.000	0.000	0.000	0.000	0.000	0.000	0.000	0.000	0.000	0.000	0.000	0.000	0.000	0	0	100	0	0	0	0	0	0	Error	Error	Error	0	0	0	0	0	0	0.000	0.000	0	0	0
1	16	1	"A6"	"A6"	17560	-240	100	0	0	0	0	0	0	0	0	0	0	0	0	0	0	0	0	0	0	0	0	0	0	0	0	0.000	0.000	0.000	0.000	0.000	0.000	0.000	0.000	0.000	0.000	0.000	0.000	0.000	0.000	0.000	0.000	0.000	0.000	0.000	0.000	0.000	0	0	100	0	0	0	0	0	0	Error	Error	Error	0	0	0	0	0	0	0.000	0.000	0	0	0
1	17	1	"A6"	"A6"	17860	-240	100	0	0	0	0	0	0	0	0	0	0	0	0	0	0	0	0	0	0	0	0	0	0	0	0	0.000	0.000	0.000	0.000	0.000	0.000	0.000	0.000	0.000	0.000	0.000	0.000	0.000	0.000	0.000	0.000	0.000	0.000	0.000	0.000	0.000	0	0	100	0	0	0	0	0	0	Error	Error	Error	0	0	0	0	0	0	0.000	0.000	0	0	0
1	18	1	"A6"	"A6"	18160	-240	100	0	0	0	0	0	0	0	0	0	0	0	0	0	0	0	0	0	0	0	0	0	0	0	0	0.000	0.000	0.000	0.000	0.000	0.000	0.000	0.000	0.000	0.000	0.000	0.000	0.000	0.000	0.000	0.000	0.000	0.000	0.000	0.000	0.000	0	0	100	0	0	0	0	0	0	Error	Error	Error	0	0	0	0	0	0	0.000	0.000	0	0	0
1	1	2	"A7"	"A7"	13040	-30	100	0	0	0	0	0	0	0	0	0	0	0	0	0	0	0	0	0	0	0	0	0	0	0	0	0.000	0.000	0.000	0.000	0.000	0.000	0.000	0.000	0.000	0.000	0.000	0.000	0.000	0.000	0.000	0.000	0.000	0.000	0.000	0.000	0.000	0	0	100	0	0	0	0	0	0	Error	Error	Error	0	0	0	0	0	0	0.000	0.000	0	0	0
1	2	2	"A7"	"A7"	13335	-30	100	0	0	0	0	0	0	0	0	0	0	0	0	0	0	0	0	0	0	0	0	0	0	0	0	0.000	0.000	0.000	0.000	0.000	0.000	0.000	0.000	0.000	0.000	0.000	0.000	0.000	0.000	0.000	0.000	0.000	0.000	0.000	0.000	0.000	0	0	100	0	0	0	0	0	0	Error	Error	Error	0	0	0	0	0	0	0.000	0.000	0	0	0
1	3	2	"A7"	"A7"	13640	-30	100	0	0	0	0	0	0	0	0	0	0	0	0	0	0	0	0	0	0	0	0	0	0	0	0	0.000	0.000	0.000	0.000	0.000	0.000	0.000	0.000	0.000	0.000	0.000	0.000	0.000	0.000	0.000	0.000	0.000	0.000	0.000	0.000	0.000	0	0	100	0	0	0	0	0	0	Error	Error	Error	0	0	0	0	0	0	0.000	0.000	0	0	0
1	4	2	"A8"	"A8"	13930	-25	100	0	0	0	0	0	0	0	0	0	0	0	0	0	0	0	0	0	0	0	0	0	0	0	0	0.000	0.000	0.000	0.000	0.000	0.000	0.000	0.000	0.000	0.000	0.000	0.000	0.000	0.000	0.000	0.000	0.000	0.000	0.000	0.000	0.000	0	0	100	0	0	0	0	0	0	Error	Error	Error	0	0	0	0	0	0	0.000	0.000	0	0	0
1	5	2	"A8"	"A8"	14230	-25	100	0	0	0	0	0	0	0	0	0	0	0	0	0	0	0	0	0	0	0	0	0	0	0	0	0.000	0.000	0.000	0.000	0.000	0.000	0.000	0.000	0.000	0.000	0.000	0.000	0.000	0.000	0.000	0.000	0.000	0.000	0.000	0.000	0.000	0	0	100	0	0	0	0	0	0	Error	Error	Error	0	0	0	0	0	0	0.000	0.000	0	0	0
1	6	2	"A8"	"A8"	14540	-25	100	0	0	0	0	0	0	0	0	0	0	0	0	0	0	0	0	0	0	0	0	0	0	0	0	0.000	0.000	0.000	0.000	0.000	0.000	0.000	0.000	0.000	0.000	0.000	0.000	0.000	0.000	0.000	0.000	0.000	0.000	0.000	0.000	0.000	0	0	100	0	0	0	0	0	0	Error	Error	Error	0	0	0	0	0	0	0.000	0.000	0	0	0
1	7	2	"A9"	"A9"	14840	-25	100	0	0	0	0	0	0	0	0	0	0	0	0	0	0	0	0	0	0	0	0	0	0	0	0	0.000	0.000	0.000	0.000	0.000	0.000	0.000	0.000	0.000	0.000	0.000	0.000	0.000	0.000	0.000	0.000	0.000	0.000	0.000	0.000	0.000	0	0	100	0	0	0	0	0	0	Error	Error	Error	0	0	0	0	0	0	0.000	0.000	0	0	0
1	8	2	"A9"	"A9"	15140	-20	100	0	0	0	0	0	0	0	0	0	0	0	0	0	0	0	0	0	0	0	0	0	0	0	0	0.000	0.000	0.000	0.000	0.000	0.000	0.000	0.000	0.000	0.000	0.000	0.000	0.000	0.000	0.000	0.000	0.000	0.000	0.000	0.000	0.000	0	0	100	0	0	0	0	0	0	Error	Error	Error	0	0	0	0	0	0	0.000	0.000	0	0	0
1	9	2	"A9"	"A9"	15435	-25	100	0	0	0	0	0	0	0	0	0	0	0	0	0	0	0	0	0	0	0	0	0	0	0	0	0.000	0.000	0.000	0.000	0.000	0.000	0.000	0.000	0.000	0.000	0.000	0.000	0.000	0.000	0.000	0.000	0.000	0.000	0.000	0.000	0.000	0	0	100	0	0	0	0	0	0	Error	Error	Error	0	0	0	0	0	0	0.000	0.000	0	0	0
1	10	2	"A10"	"A10"	15735	-20	100	0	0	0	0	0	0	0	0	0	0	0	0	0	0	0	0	0	0	0	0	0	0	0	0	0.000	0.000	0.000	0.000	0.000	0.000	0.000	0.000	0.000	0.000	0.000	0.000	0.000	0.000	0.000	0.000	0.000	0.000	0.000	0.000	0.000	0	0	100	0	0	0	0	0	0	Error	Error	Error	0	0	0	0	0	0	0.000	0.000	0	0	0
1	11	2	"A10"	"A10"	16035	-25	100	0	0	0	0	0	0	0	0	0	0	0	0	0	0	0	0	0	0	0	0	0	0	0	0	0.000	0.000	0.000	0.000	0.000	0.000	0.000	0.000	0.000	0.000	0.000	0.000	0.000	0.000	0.000	0.000	0.000	0.000	0.000	0.000	0.000	0	0	100	0	0	0	0	0	0	Error	Error	Error	0	0	0	0	0	0	0.000	0.000	0	0	0
1	12	2	"A10"	"A10"	16330	-25	100	0	0	0	0	0	0	0	0	0	0	0	0	0	0	0	0	0	0	0	0	0	0	0	0	0.000	0.000	0.000	0.000	0.000	0.000	0.000	0.000	0.000	0.000	0.000	0.000	0.000	0.000	0.000	0.000	0.000	0.000	0.000	0.000	0.000	0	0	100	0	0	0	0	0	0	Error	Error	Error	0	0	0	0	0	0	0.000	0.000	0	0	0
1	13	2	"A11"	"A11"	16635	-30	100	0	0	0	0	0	0	0	0	0	0	0	0	0	0	0	0	0	0	0	0	0	0	0	0	0.000	0.000	0.000	0.000	0.000	0.000	0.000	0.000	0.000	0.000	0.000	0.000	0.000	0.000	0.000	0.000	0.000	0.000	0.000	0.000	0.000	0	0	100	0	0	0	0	0	0	Error	Error	Error	0	0	0	0	0	0	0.000	0.000	0	0	0
1	14	2	"A11"	"A11"	16935	-25	100	0	0	0	0	0	0	0	0	0	0	0	0	0	0	0	0	0	0	0	0	0	0	0	0	0.000	0.000	0.000	0.000	0.000	0.000	0.000	0.000	0.000	0.000	0.000	0.000	0.000	0.000	0.000	0.000	0.000	0.000	0.000	0.000	0.000	0	0	100	0	0	0	0	0	0	Error	Error	Error	0	0	0	0	0	0	0.000	0.000	0	0	0
1	15	2	"A11"	"A11"	17235	-30	100	0	0	0	0	0	0	0	0	0	0	0	0	0	0	0	0	0	0	0	0	0	0	0	0	0.000	0.000	0.000	0.000	0.000	0.000	0.000	0.000	0.000	0.000	0.000	0.000	0.000	0.000	0.000	0.000	0.000	0.000	0.000	0.000	0.000	0	0	100	0	0	0	0	0	0	Error	Error	Error	0	0	0	0	0	0	0.000	0.000	0	0	0
1	16	2	"A12"	"A12"	17540	-30	100	0	0	0	0	0	0	0	0	0	0	0	0	0	0	0	0	0	0	0	0	0	0	0	0	0.000	0.000	0.000	0.000	0.000	0.000	0.000	0.000	0.000	0.000	0.000	0.000	0.000	0.000	0.000	0.000	0.000	0.000	0.000	0.000	0.000	0	0	100	0	0	0	0	0	0	Error	Error	Error	0	0	0	0	0	0	0.000	0.000	0	0	0
1	17	2	"A12"	"A12"	17835	-30	100	0	0	0	0	0	0	0	0	0	0	0	0	0	0	0	0	0	0	0	0	0	0	0	0	0.000	0.000	0.000	0.000	0.000	0.000	0.000	0.000	0.000	0.000	0.000	0.000	0.000	0.000	0.000	0.000	0.000	0.000	0.000	0.000	0.000	0	0	100	0	0	0	0	0	0	Error	Error	Error	0	0	0	0	0	0	0.000	0.000	0	0	0
1	18	2	"A12"	"A12"	18135	-30	100	0	0	0	0	0	0	0	0	0	0	0	0	0	0	0	0	0	0	0	0	0	0	0	0	0.000	0.000	0.000	0.000	0.000	0.000	0.000	0.000	0.000	0.000	0.000	0.000	0.000	0.000	0.000	0.000	0.000	0.000	0.000	0.000	0.000	0	0	100	0	0	0	0	0	0	Error	Error	Error	0	0	0	0	0	0	0.000	0.000	0	0	0
1	1	3	"A13"	"A13"	13050	280	95	488	520	210	40	411	411	432	177	40	32	12	0	7822	7859	787	10	1554	1554	1594	387	24	100	100	0	0.000	0.000	0.000	0.000	0.000	0.000	0.000	0.000	0.000	0.000	0.000	0.000	0.000	0.000	0.012	0.017	0.027	0.022	2.926	0.015	0.043	256	2088	100	77	6268	6345	109	6305	6414	Error	Error	-6.347	77	6268	109	6305	132995	2011840	0.497	16.189	0	0	0
1	2	3	"A13"	"A13"	13350	275	100	450	483	198	40	389	389	493	1902	385	0	0	0	9802	8771	3039	34	1510	1510	1894	2920	154	85	79	0	0.000	0.000	0.000	0.000	0.000	0.000	0.000	0.000	0.000	0.000	0.000	0.000	0.000	0.000	0.007	0.013	0.023	0.021	3.978	0.013	0.047	316	2384	100	61	8292	8353	94	7261	7355	Error	Error	-7.087	61	8292	94	7261	152571	2771650	-0.005	2.355	0	0	0
1	3	3	"A13"	"A13"	13650	275	100	472	492	193	39	364	364	390	188	48	33	12	0	9493	8786	2425	27	1497	1497	1613	878	54	93	93	0	0.000	0.000	0.000	0.000	0.000	0.000	0.000	0.000	0.000	0.000	0.000	0.000	0.000	0.000	0.014	0.018	0.024	0.022	3.092	0.015	0.075	316	2384	100	108	7996	8104	128	7289	7417	Error	Error	-6.210	108	7996	128	7289	155359	2776515	0.543	8.170	0	0	0
1	4	3	"A14"	"A14"	13955	280	95	464	496	202	40	361	361	382	208	54	30	9	0	10513	10489	1649	15	1508	1508	1538	372	24	100	100	0	0.000	0.000	0.000	0.000	0.000	0.000	0.000	0.000	0.000	0.000	0.000	0.000	0.000	0.000	0.011	0.015	0.019	0.017	2.611	0.015	0.072	256	2088	100	103	9005	9108	135	8981	9116	Error	Error	-6.450	103	9005	135	8981	126864	2685112	0.548	24.062	0	0	0
1	5	3	"A14"	"A14"	14250	280	95	431	464	191	41	348	348	381	309	81	17	0	0	11049	10889	2353	21	1484	1484	1565	697	44	100	100	0	0.000	0.000	0.000	0.000	0.000	0.000	0.000	0.000	0.000	0.000	0.000	0.000	0.000	0.000	0.009	0.012	0.019	0.014	3.137	0.011	0.017	256	2088	100	83	9565	9648	116	9405	9521	Error	Error	-6.849	83	9565	116	9405	118835	2787558	0.269	13.377	0	0	0
1	6	3	"A14"	"A14"	14550	280	95	456	476	184	38	348	348	377	298	79	14	1	0	14297	13890	2675	19	1499	1499	1671	1076	64	100	100	0	0.000	0.000	0.000	0.000	0.000	0.000	0.000	0.000	0.000	0.000	0.000	0.000	0.000	0.000	0.008	0.010	0.012	0.011	2.559	0.009	0.033	256	2088	100	108	12798	12906	128	12391	12519	Error	Error	-6.889	108	12798	128	12391	121921	3555800	0.332	11.356	0	0	0
1	7	3	"A15"	"A15"	14850	270	95	487	495	194	39	344	344	364	218	59	33	8	0	12464	12617	3271	25	1450	1450	1526	785	51	100	100	0	0.000	0.000	0.000	0.000	0.000	0.000	0.000	0.000	0.000	0.000	0.000	0.000	0.000	0.000	0.013	0.014	0.018	0.015	2.675	0.013	0.154	256	2088	100	143	11014	11157	151	11167	11318	Error	Error	-6.267	143	11014	151	11167	126665	3230051	0.601	14.129	0	0	0
1	8	3	"A15"	"A15"	15150	280	100	466	478	182	38	346	346	370	228	61	25	6	0	14392	13610	3635	26	1473	1473	1609	1687	104	99	96	0	0.000	0.000	0.000	0.000	0.000	0.000	0.000	0.000	0.000	0.000	0.000	0.000	0.000	0.000	0.009	0.011	0.014	0.012	2.757	0.013	0.097	316	2384	100	120	12919	13039	132	12137	12269	Error	Error	-6.750	120	12919	132	12137	151125	4300836	0.474	7.114	0	0	0
1	9	3	"A15"	"A15"	15450	275	100	452	908	2142	235	342	342	399	532	133	8	5	0	7148	10848	10051	92	1471	1471	1673	1966	117	87	57	0	0.000	0.000	0.000	0.000	0.000	0.000	0.000	0.000	0.000	0.000	0.000	0.000	0.000	0.000	0.019	0.060	0.027	0.026	4.213	0.157	0.529	316	2384	100	110	5677	5787	566	9377	9943	Error	Error	-5.690	110	5677	566	9377	286858	3428074	0.957	4.667	0	0	0
1	10	3	"A16"	"A16"	15750	275	95	440	467	179	38	345	345	459	2000	435	0	0	0	12596	12561	2272	18	1480	1480	1562	1003	64	100	100	0	0.000	0.000	0.000	0.000	0.000	0.000	0.000	0.000	0.000	0.000	0.000	0.000	0.000	0.000	0.009	0.011	0.014	0.011	3.167	0.149	0.041	256	2088	100	95	11116	11211	122	11081	11203	Error	Error	-6.870	95	11116	122	11081	119655	3215699	0.004	10.966	0	0	0
1	11	3	"A16"	"A16"	16050	280	95	436	469	257	54	347	347	376	405	107	8	0	0	10660	10939	5906	53	1494	1494	1640	1611	98	100	79	0	0.000	0.000	0.000	0.000	0.000	0.000	0.000	0.000	0.000	0.000	0.000	0.000	0.000	0.000	0.010	0.013	0.019	0.016	3.669	0.011	0.089	256	2088	100	89	9166	9255	122	9445	9567	Error	Error	-6.686	89	9166	122	9445	120168	2800323	0.230	5.772	0	0	0
1	12	3	"A16"	"A16"	16350	275	100	444	455	188	41	342	342	360	166	46	35	11	0	12386	10911	5977	54	1480	1480	1564	849	54	97	95	0	0.000	0.000	0.000	0.000	0.000	0.000	0.000	0.000	0.000	0.000	0.000	0.000	0.000	0.000	0.009	0.012	0.018	0.017	3.230	0.009	0.065	316	2384	100	102	10906	11008	113	9431	9544	Error	Error	-6.740	102	10906	113	9431	143646	3447992	0.572	11.009	0	0	0
1	13	3	"A17"	"A17"	16650	275	100	391	421	198	47	335	335	363	208	57	19	4	0	8815	8161	2919	35	1466	1466	1494	432	28	95	90	0	0.000	0.000	0.000	0.000	0.000	0.000	0.000	0.000	0.000	0.000	0.000	0.000	0.000	0.000	0.008	0.013	0.023	0.022	4.553	0.011	0.024	316	2384	100	56	7349	7405	86	6695	6781	Error	Error	-7.036	56	7349	86	6695	133061	2578773	0.279	15.433	0	0	0
1	14	3	"A17"	"A17"	16955	275	95	454	454	196	43	339	339	360	245	68	24	2	0	9816	9766	2740	28	1490	1490	1588	734	46	100	100	0	0.000	0.000	0.000	0.000	0.000	0.000	0.000	0.000	0.000	0.000	0.000	0.000	0.000	0.000	0.014	0.014	0.022	0.019	2.672	0.011	0.067	256	2088	100	115	8326	8441	115	8276	8391	Error	Error	-6.178	115	8326	115	8276	116316	2500006	0.384	11.142	0	0	0
1	15	3	"A17"	"A17"	17250	270	100	383	403	185	45	351	351	374	326	87	8	0	0	5288	6707	3775	56	1482	1482	1562	753	48	94	79	0	0.000	0.000	0.000	0.000	0.000	0.000	0.000	0.000	0.000	0.000	0.000	0.000	0.000	0.000	0.008	0.010	0.025	0.027	3.781	0.012	0.053	316	2384	100	32	3806	3838	52	5225	5277	Error	Error	-6.894	32	3806	52	5225	127483	2119315	0.089	6.833	0	0	0
1	16	3	"A18"	"A18"	17555	275	90	474	491	185	37	345	345	367	169	46	41	14	0	11981	12297	2213	17	1500	1500	1525	265	17	100	100	0	0.000	0.000	0.000	0.000	0.000	0.000	0.000	0.000	0.000	0.000	0.000	0.000	0.000	0.000	0.012	0.014	0.015	0.013	2.940	0.012	0.077	256	1924	100	129	10481	10610	146	10797	10943	Error	Error	-6.344	129	10481	146	10797	125626	3147950	0.734	40.649	0	0	0
1	17	3	"A18"	"A18"	17850	270	100	426	463	264	57	355	355	410	1227	299	0	0	0	6088	8050	5350	66	1531	1531	1763	1625	92	77	58	0	0.000	0.000	0.000	0.000	0.000	0.000	0.000	0.000	0.000	0.000	0.000	0.000	0.000	0.000	0.016	0.017	0.024	0.026	4.153	0.014	0.118	316	2384	100	71	4557	4628	108	6519	6627	Error	Error	-6.004	71	4557	108	6519	146341	2543708	0.043	3.869	0	0	0
1	18	3	"A18"	"A18"	18150	270	100	387	419	181	43	366	366	387	186	48	20	5	0	4792	6773	4259	62	1553	1553	2065	2458	119	59	40	0	0.000	0.000	0.000	0.000	0.000	0.000	0.000	0.000	0.000	0.000	0.000	0.000	0.000	0.000	0.006	0.010	0.027	0.026	4.823	0.016	0.042	316	2384	100	21	3239	3260	53	5220	5273	Error	Error	-7.269	21	3239	53	5220	132247	2140350	0.172	1.915	0	0	0
1	1	4	"A19"	"A19"	13055	580	100	439	453	165	36	383	383	403	180	44	24	5	0	3742	4309	1866	43	1512	1512	1559	463	29	95	87	0	0.000	0.000	0.000	0.000	0.000	0.000	0.000	0.000	0.000	0.000	0.000	0.000	0.000	0.000	0.025	0.025	0.057	0.051	3.660	0.012	0.014	316	2384	100	56	2230	2286	70	2797	2867	Error	Error	-5.315	56	2230	70	2797	143277	1361681	0.278	5.940	0	0	0
1	2	4	"A19"	"A19"	13355	580	100	428	471	320	67	362	362	377	161	42	30	11	0	8195	7122	3169	44	1519	1519	2010	2095	104	79	60	0	0.000	0.000	0.000	0.000	0.000	0.000	0.000	0.000	0.000	0.000	0.000	0.000	0.000	0.000	0.010	0.019	0.027	0.030	4.078	0.012	0.041	316	2384	100	66	6676	6742	109	5603	5712	Error	Error	-6.660	66	6676	109	5603	148933	2250478	0.584	2.440	0	0	0
1	3	4	"A19"	"A19"	13655	575	100	409	424	171	40	361	361	390	358	91	5	0	0	10099	8463	3882	45	1469	1469	1765	1658	93	85	72	0	0.000	0.000	0.000	0.000	0.000	0.000	0.000	0.000	0.000	0.000	0.000	0.000	0.000	0.000	0.006	0.009	0.019	0.018	4.658	0.010	0.034	316	2384	100	48	8630	8678	63	6994	7057	Error	Error	-7.490	48	8630	63	6994	133979	2674191	0.095	4.040	0	0	0
1	4	4	"A20"	"A20"	13960	580	95	489	500	176	35	351	351	376	233	61	32	4	0	13914	13577	3050	22	1454	1454	1531	655	42	100	100	0	0.000	0.000	0.000	0.000	0.000	0.000	0.000	0.000	0.000	0.000	0.000	0.000	0.000	0.000	0.011	0.012	0.016	0.013	2.479	0.011	0.114	256	2088	100	138	12460	12598	149	12123	12272	Error	Error	-6.496	138	12460	149	12123	127996	3475615	0.532	18.391	0	0	0
1	5	4	"A20"	"A20"	14255	575	100	430	450	178	39	335	335	353	157	44	38	15	0	11780	10931	5094	46	1445	1445	1480	335	22	95	93	0	0.000	0.000	0.000	0.000	0.000	0.000	0.000	0.000	0.000	0.000	0.000	0.000	0.000	0.000	0.009	0.012	0.019	0.017	3.839	0.010	0.088	316	2384	100	95	10335	10430	115	9486	9601	Error	Error	-6.765	95	10335	115	9486	142326	3454146	0.618	28.212	0	0	0
1	6	4	"A20"	"A20"	14555	575	100	493	532	249	46	344	344	369	255	69	35	10	0	16840	15379	8871	57	1473	1473	1565	620	39	93	91	0	0.000	0.000	0.000	0.000	0.000	0.000	0.000	0.000	0.000	0.000	0.000	0.000	0.000	0.000	0.010	0.014	0.017	0.016	3.077	0.014	0.115	316	2384	100	149	15367	15516	188	13906	14094	Error	Error	-6.688	149	15367	188	13906	168194	4859616	0.639	22.281	0	0	0
1	7	4	"A21"	"A21"	14860	575	95	555	575	207	36	341	341	368	183	49	55	23	0	18858	17896	3813	21	1495	1495	1579	694	43	100	100	0	0.000	0.000	0.000	0.000	0.000	0.000	0.000	0.000	0.000	0.000	0.000	0.000	0.000	0.000	0.012	0.014	0.014	0.012	2.446	0.013	0.200	256	2088	100	214	17363	17577	234	16401	16635	Error	Error	-6.342	214	17363	234	16401	147240	4581418	1.131	23.512	0	0	0
1	8	4	"A21"	"A21"	15155	575	100	532	542	209	38	338	338	367	263	71	36	7	0	17200	16214	5399	33	1474	1474	1777	1764	99	93	90	0	0.000	0.000	0.000	0.000	0.000	0.000	0.000	0.000	0.000	0.000	0.000	0.000	0.000	0.000	0.012	0.014	0.016	0.014	2.962	0.013	0.251	316	2384	100	194	15726	15920	204	14740	14944	Error	Error	-6.341	194	15726	204	14740	171137	5123593	0.665	8.184	0	0	0
1	9	4	"A21"	"A21"	15455	575	100	454	464	190	40	350	350	436	1345	308	0	0	0	11840	10341	5865	56	1468	1468	1689	1512	89	91	75	0	0.000	0.000	0.000	0.000	0.000	0.000	0.000	0.000	0.000	0.000	0.000	0.000	0.000	0.000	0.010	0.013	0.019	0.019	3.897	0.013	0.180	316	2384	100	104	10372	10476	114	8873	8987	Error	Error	-6.640	104	10372	114	8873	146772	3267713	0.021	5.722	0	0	0
1	10	4	"A22"	"A22"	15760	575	110	491	506	196	38	339	339	358	175	48	44	16	0	15380	14800	3845	25	1455	1455	1471	258	17	100	100	0	0.000	0.000	0.000	0.000	0.000	0.000	0.000	0.000	0.000	0.000	0.000	0.000	0.000	0.000	0.011	0.013	0.015	0.012	2.882	0.011	0.113	392	2896	100	152	13925	14077	167	13345	13512	Error	Error	-6.517	152	13925	167	13345	198245	5801610	0.846	51.663	0	0	0
1	11	4	"A22"	"A22"	16055	575	100	469	498	202	40	346	346	366	206	56	36	11	0	13823	13837	4250	30	1500	1500	1895	2453	129	98	94	0	0.000	0.000	0.000	0.000	0.000	0.000	0.000	0.000	0.000	0.000	0.000	0.000	0.000	0.000	0.010	0.012	0.015	0.013	2.869	0.011	0.097	316	2384	100	123	12323	12446	152	12337	12489	Error	Error	-6.647	123	12323	152	12337	157320	4372525	0.641	4.868	0	0	0
1	12	4	"A22"	"A22"	16355	575	100	485	504	192	38	339	339	366	264	72	26	5	0	14391	14531	3939	27	1528	1528	2175	3219	148	99	96	0	0.000	0.000	0.000	0.000	0.000	0.000	0.000	0.000	0.000	0.000	0.000	0.000	0.000	0.000	0.011	0.013	0.015	0.013	2.826	0.011	0.189	316	2384	100	146	12863	13009	165	13003	13168	Error	Error	-6.461	146	12863	165	13003	159107	4591793	0.523	3.838	0	0	0
1	13	4	"A23"	"A23"	16660	575	90	468	492	190	38	334	334	355	177	49	42	14	0	15535	14915	3918	26	1491	1491	1518	341	22	100	100	0	0.000	0.000	0.000	0.000	0.000	0.000	0.000	0.000	0.000	0.000	0.000	0.000	0.000	0.000	0.010	0.012	0.015	0.012	2.961	0.011	0.137	256	1924	100	134	14044	14178	158	13424	13582	Error	Error	-6.712	134	14044	158	13424	126011	3818255	0.774	39.287	0	0	0
1	14	4	"A23"	"A23"	16960	575	100	488	503	193	38	330	330	349	175	50	44	15	0	14976	14120	4539	32	1499	1499	1610	916	56	98	95	0	0.000	0.000	0.000	0.000	0.000	0.000	0.000	0.000	0.000	0.000	0.000	0.000	0.000	0.000	0.012	0.014	0.015	0.013	3.230	0.012	0.155	316	2384	100	158	13477	13635	173	12621	12794	Error	Error	-6.414	158	13477	173	12621	159030	4461859	0.880	13.657	0	0	0
1	15	4	"A23"	"A23"	17260	580	105	428	439	189	43	338	338	355	158	44	32	14	0	11321	10829	5603	51	1484	1484	1509	294	19	100	99	0	0.000	0.000	0.000	0.000	0.000	0.000	0.000	0.000	0.000	0.000	0.000	0.000	0.000	0.000	0.009	0.011	0.017	0.014	3.824	0.010	0.086	316	2572	100	90	9837	9927	101	9345	9446	Error	Error	-6.772	90	9837	101	9345	138709	3422020	0.532	31.701	0	0	0
1	16	4	"A24"	"A24"	17555	575	90	498	497	169	34	346	346	371	251	67	28	2	0	14291	13971	2627	18	1509	1509	1534	322	20	100	100	0	0.000	0.000	0.000	0.000	0.000	0.000	0.000	0.000	0.000	0.000	0.000	0.000	0.000	0.000	0.012	0.012	0.016	0.012	2.725	0.011	0.086	256	1924	100	152	12782	12934	151	12462	12613	Error	Error	-6.394	152	12782	151	12462	127322	3576654	0.502	38.624	0	0	0
1	17	4	"A24"	"A24"	17855	570	100	418	437	186	42	349	349	369	190	51	24	7	0	6654	9048	6098	67	1522	1522	1669	1300	77	85	61	0	0.000	0.000	0.000	0.000	0.000	0.000	0.000	0.000	0.000	0.000	0.000	0.000	0.000	0.000	0.013	0.012	0.025	0.026	4.152	0.011	0.101	316	2384	100	69	5132	5201	88	7526	7614	Error	Error	-6.217	69	5132	88	7526	138175	2859286	0.358	5.676	0	0	0
1	18	4	"A24"	"A24"	18155	570	100	428	440	193	43	353	353	375	167	44	31	10	0	5908	7865	4866	61	1551	1551	2257	2958	131	65	39	0	0.000	0.000	0.000	0.000	0.000	0.000	0.000	0.000	0.000	0.000	0.000	0.000	0.000	0.000	0.017	0.014	0.027	0.027	4.063	0.013	0.153	316	2384	100	75	4357	4432	87	6314	6401	Error	Error	-5.860	75	4357	87	6314	138992	2485336	0.389	1.896	0	0	0
1	1	5	"A25"	"A25"	13065	875	100	424	454	223	49	353	353	380	277	72	14	1	0	11751	11572	3028	26	1445	1445	1466	280	19	100	99	0	0.000	0.000	0.000	0.000	0.000	0.000	0.000	0.000	0.000	0.000	0.000	0.000	0.000	0.000	0.007	0.010	0.015	0.012	3.452	0.007	0.008	316	2384	100	71	10306	10377	101	10127	10228	Error	Error	-7.181	71	10306	101	10127	143516	3656772	0.267	36.093	0	0	0
1	2	5	"A25"	"A25"	13360	880	95	471	474	178	37	336	336	367	259	70	24	3	0	13775	13598	2118	15	1460	1460	1730	1409	81	100	100	0	0.000	0.000	0.000	0.000	0.000	0.000	0.000	0.000	0.000	0.000	0.000	0.000	0.000	0.000	0.011	0.011	0.015	0.013	2.495	0.009	0.055	256	2088	100	135	12315	12450	138	12138	12276	Error	Error	-6.511	135	12315	138	12138	121242	3481001	0.413	8.423	0	0	0
1	3	5	"A25"	"A25"	13660	875	95	451	505	374	74	344	344	368	219	59	28	6	0	12356	11751	2946	25	1454	1454	1549	558	36	100	100	0	0.000	0.000	0.000	0.000	0.000	0.000	0.000	0.000	0.000	0.000	0.000	0.000	0.000	0.000	0.010	0.016	0.018	0.015	3.121	0.015	0.059	256	2088	100	107	10902	11009	161	10297	10458	Error	Error	-6.671	107	10902	161	10297	129379	3008368	0.626	18.283	0	0	0
1	4	5	"A26"	"A26"	13965	870	95	557	595	232	38	334	334	377	447	118	16	1	0	21387	21237	1809	8	1470	1470	1558	614	39	100	100	0	0.000	0.000	0.000	0.000	0.000	0.000	0.000	0.000	0.000	0.000	0.000	0.000	0.000	0.000	0.011	0.013	0.012	0.010	2.566	0.011	0.024	256	2088	100	223	19917	20140	261	19767	20028	Error	Error	-6.481	223	19917	261	19767	152312	5436554	0.488	32.050	0	0	0
1	5	5	"A26"	"A26"	14260	875	95	526	546	196	35	331	331	355	210	59	47	15	0	19226	19463	2372	12	1464	1464	1676	1415	84	100	100	0	0.000	0.000	0.000	0.000	0.000	0.000	0.000	0.000	0.000	0.000	0.000	0.000	0.000	0.000	0.011	0.012	0.013	0.011	2.813	0.011	0.189	256	2088	100	195	17762	17957	215	17999	18214	Error	Error	-6.509	195	17762	215	17999	139762	4982550	0.910	12.570	0	0	0
1	6	5	"A26"	"A26"	14560	875	95	510	568	320	56	330	330	360	302	83	25	5	0	19686	19260	2820	14	1473	1473	1691	1068	63	100	100	0	0.000	0.000	0.000	0.000	0.000	0.000	0.000	0.000	0.000	0.000	0.000	0.000	0.000	0.000	0.010	0.013	0.012	0.011	2.555	0.013	0.181	256	2088	100	180	18213	18393	238	17787	18025	Error	Error	-6.661	180	18213	238	17787	145469	4930614	0.689	16.450	0	0	0
1	7	5	"A27"	"A27"	14860	870	95	469	499	174	34	342	342	433	1566	361	0	0	0	17444	17540	2069	11	1442	1442	1522	898	59	100	100	0	0.000	0.000	0.000	0.000	0.000	0.000	0.000	0.000	0.000	0.000	0.000	0.000	0.000	0.000	0.008	0.010	0.011	0.009	2.598	0.015	0.002	256	2088	100	127	16002	16129	157	16098	16255	Error	Error	-6.977	127	16002	157	16098	127661	4490155	0.042	17.837	0	0	0
1	8	5	"A27"	"A27"	15165	875	95	440	488	211	43	330	330	353	169	47	40	14	0	16139	16232	2597	15	1469	1469	1768	1808	102	100	100	0	0.000	0.000	0.000	0.000	0.000	0.000	0.000	0.000	0.000	0.000	0.000	0.000	0.000	0.000	0.007	0.011	0.011	0.009	3.100	0.012	0.038	256	2088	100	110	14670	14780	158	14763	14921	Error	Error	-7.059	110	14670	158	14763	124992	4155338	0.799	8.000	0	0	0
1	9	5	"A27"	"A27"	15460	870	100	442	497	585	117	341	341	508	2277	448	0	0	0	7566	10299	6304	61	1473	1473	1709	1640	95	93	70	0	0.000	0.000	0.000	0.000	0.000	0.000	0.000	0.000	0.000	0.000	0.000	0.000	0.000	0.000	0.017	0.018	0.019	0.018	4.014	0.067	0.008	316	2384	100	101	6093	6194	156	8826	8982	Error	Error	-5.915	101	6093	156	8826	157057	3254448	-0.005	5.238	0	0	0
1	10	5	"A28"	"A28"	15760	870	95	548	558	178	31	330	330	351	193	54	52	19	0	21453	21341	3624	16	1505	1505	1612	913	56	100	100	0	0.000	0.000	0.000	0.000	0.000	0.000	0.000	0.000	0.000	0.000	0.000	0.000	0.000	0.000	0.011	0.011	0.012	0.010	2.404	0.011	0.163	256	2088	100	218	19948	20166	228	19836	20064	Error	Error	-6.516	218	19948	228	19836	142881	5463391	1.073	21.609	0	0	0
1	11	5	"A28"	"A28"	16060	870	100	568	586	221	37	347	347	370	195	52	54	19	0	24230	22116	7448	33	1500	1500	1586	875	55	99	96	0	0.000	0.000	0.000	0.000	0.000	0.000	0.000	0.000	0.000	0.000	0.000	0.000	0.000	0.000	0.010	0.012	0.011	0.010	2.911	0.010	0.165	316	2384	100	221	22730	22951	239	20616	20855	Error	Error	-6.684	221	22730	239	20616	185108	6988564	1.108	23.463	0	0	0
1	12	5	"A28"	"A28"	16360	870	100	543	551	215	39	333	333	365	248	67	42	11	0	23032	20381	7145	35	1495	1495	1593	875	54	99	95	0	0.000	0.000	0.000	0.000	0.000	0.000	0.000	0.000	0.000	0.000	0.000	0.000	0.000	0.000	0.010	0.012	0.014	0.012	2.733	0.011	0.244	316	2384	100	210	21537	21747	218	18886	19104	Error	Error	-6.680	210	21537	218	18886	174053	6440358	0.750	21.472	0	0	0
1	13	5	"A29"	"A29"	16660	870	95	528	559	232	41	328	328	355	256	72	41	12	0	18124	17816	2487	13	1480	1480	1532	627	40	100	100	0	0.000	0.000	0.000	0.000	0.000	0.000	0.000	0.000	0.000	0.000	0.000	0.000	0.000	0.000	0.012	0.014	0.015	0.012	2.660	0.013	0.201	256	2088	100	200	16644	16844	231	16336	16567	Error	Error	-6.379	200	16644	231	16336	142995	4560921	0.797	25.971	0	0	0
1	14	5	"A29"	"A29"	16960	875	95	434	458	191	41	333	333	355	180	50	32	10	0	13680	12091	5607	46	1526	1526	1728	1311	75	100	95	0	0.000	0.000	0.000	0.000	0.000	0.000	0.000	0.000	0.000	0.000	0.000	0.000	0.000	0.000	0.008	0.012	0.017	0.014	3.416	0.011	0.115	256	2088	100	101	12154	12255	125	10565	10690	Error	Error	-6.911	101	12154	125	10565	117335	3095329	0.572	7.905	0	0	0
1	15	5	"A29"	"A29"	17260	870	100	454	464	197	42	340	340	362	175	48	36	11	0	11501	12148	6691	55	1493	1493	1578	786	49	95	93	0	0.000	0.000	0.000	0.000	0.000	0.000	0.000	0.000	0.000	0.000	0.000	0.000	0.000	0.000	0.011	0.012	0.018	0.017	3.219	0.011	0.133	316	2384	100	114	10008	10122	124	10655	10779	Error	Error	-6.456	114	10008	124	10655	146491	3838866	0.583	13.448	0	0	0
1	16	5	"A30"	"A30"	17560	870	90	539	553	211	38	333	333	356	172	48	57	23	0	19489	19548	2965	15	1513	1513	1559	370	23	100	100	0	0.000	0.000	0.000	0.000	0.000	0.000	0.000	0.000	0.000	0.000	0.000	0.000	0.000	0.000	0.011	0.012	0.013	0.011	2.570	0.011	0.186	256	1924	100	206	17976	18182	220	18035	18255	Error	Error	-6.447	206	17976	220	18035	141471	5004279	1.145	48.619	0	0	0
1	17	5	"A30"	"A30"	17860	865	100	434	465	213	45	338	338	362	168	46	38	16	0	6658	11102	8378	75	1520	1520	1710	1642	96	90	64	0	0.000	0.000	0.000	0.000	0.000	0.000	0.000	0.000	0.000	0.000	0.000	0.000	0.000	0.000	0.019	0.013	0.020	0.022	4.173	0.012	0.200	316	2384	100	96	5138	5234	127	9582	9709	Error	Error	-5.742	96	5138	127	9582	147027	3508268	0.613	5.720	0	0	0
1	18	5	"A30"	"A30"	18160	865	100	479	479	187	39	343	343	361	158	43	43	15	0	10107	12560	8481	67	1524	1524	1616	792	49	94	92	0	0.000	0.000	0.000	0.000	0.000	0.000	0.000	0.000	0.000	0.000	0.000	0.000	0.000	0.000	0.016	0.012	0.017	0.020	3.638	0.010	0.150	316	2384	100	136	8583	8719	136	11036	11172	Error	Error	-5.980	136	8583	136	11036	151383	3968867	0.747	13.818	0	0	0
1	1	6	"A31"	"A31"	13060	1175	100	472	499	232	46	337	337	374	511	136	5	0	0	15743	14145	5028	35	1436	1436	1505	719	47	93	90	0	0.000	0.000	0.000	0.000	0.000	0.000	0.000	0.000	0.000	0.000	0.000	0.000	0.000	0.000	0.009	0.013	0.016	0.015	4.058	0.012	0.049	316	2384	100	135	14307	14442	162	12709	12871	Error	Error	-6.728	135	14307	162	12709	157821	4469958	0.245	17.580	0	0	0
1	2	6	"A31"	"A31"	13360	1175	100	472	490	199	40	331	331	353	189	53	38	15	0	17684	15534	6513	41	1452	1452	1937	2227	114	85	84	0	0.000	0.000	0.000	0.000	0.000	0.000	0.000	0.000	0.000	0.000	0.000	0.000	0.000	0.000	0.009	0.011	0.012	0.014	3.781	0.010	0.159	316	2384	100	141	16232	16373	159	14082	14241	Error	Error	-6.847	141	16232	159	14082	154948	4908854	0.725	6.106	0	0	0
1	3	6	"A31"	"A31"	13660	1175	100	448	468	200	42	333	333	348	158	45	39	18	0	16059	13420	5836	43	1450	1450	1639	1065	64	89	87	0	0.000	0.000	0.000	0.000	0.000	0.000	0.000	0.000	0.000	0.000	0.000	0.000	0.000	0.000	0.008	0.011	0.015	0.015	3.166	0.011	0.139	316	2384	100	115	14609	14724	135	11970	12105	Error	Error	-6.989	115	14609	135	11970	147736	4240657	0.759	11.062	0	0	0
1	4	6	"A32"	"A32"	13960	1180	95	488	494	185	37	326	326	348	166	47	49	17	0	17789	17695	2843	16	1429	1429	1485	597	40	100	100	0	0.000	0.000	0.000	0.000	0.000	0.000	0.000	0.000	0.000	0.000	0.000	0.000	0.000	0.000	0.010	0.010	0.013	0.010	2.579	0.011	0.087	256	2088	100	162	16360	16522	168	16266	16434	Error	Error	-6.658	162	16360	168	16266	126589	4529988	0.880	27.152	0	0	0
1	5	6	"A32"	"A32"	14260	1175	100	442	456	165	36	334	334	353	180	50	33	9	0	16510	14179	6347	44	1444	1444	1574	1188	75	89	87	0	0.000	0.000	0.000	0.000	0.000	0.000	0.000	0.000	0.000	0.000	0.000	0.000	0.000	0.000	0.007	0.010	0.012	0.013	3.438	0.008	0.091	316	2384	100	108	15066	15174	122	12735	12857	Error	Error	-7.124	108	15066	122	12735	144197	4480648	0.572	10.610	0	0	0
1	6	6	"A32"	"A32"	14560	1175	100	418	436	168	38	320	320	367	652	177	0	0	0	15990	13760	6295	45	1424	1424	1548	797	51	89	88	0	0.000	0.000	0.000	0.000	0.000	0.000	0.000	0.000	0.000	0.000	0.000	0.000	0.000	0.000	0.007	0.009	0.012	0.012	4.299	0.005	0.001	316	2384	100	98	14566	14664	116	12336	12452	Error	Error	-7.216	98	14566	116	12336	137678	4348104	0.106	15.322	0	0	0
1	7	6	"A33"	"A33"	14860	1175	90	367	409	217	53	327	327	362	269	74	14	2	0	5793	6805	3595	52	1414	1414	1443	299	20	100	100	0	0.000	0.000	0.000	0.000	0.000	0.000	0.000	0.000	0.000	0.000	0.000	0.000	0.000	0.000	0.009	0.015	0.029	0.024	4.072	0.010	0.014	256	1924	100	40	4379	4419	82	5391	5473	Error	Error	-6.774	40	4379	82	5391	104704	1742007	0.175	17.933	0	0	0
1	8	6	"A33"	"A33"	15160	1175	100	384	411	204	49	329	329	358	399	111	6	0	0	4886	5500	2942	53	1431	1431	1493	778	52	89	82	0	0.000	0.000	0.000	0.000	0.000	0.000	0.000	0.000	0.000	0.000	0.000	0.000	0.000	0.000	0.016	0.020	0.038	0.038	4.109	0.014	0.036	316	2384	100	55	3455	3510	82	4069	4151	Error	Error	-5.973	55	3455	82	4069	129804	1737988	0.133	5.150	0	0	0
1	9	6	"A33"	"A33"	15460	1175	100	379	398	200	50	327	327	357	259	72	13	1	0	3494	4915	3437	69	1433	1433	1512	569	37	87	74	0	0.000	0.000	0.000	0.000	0.000	0.000	0.000	0.000	0.000	0.000	0.000	0.000	0.000	0.000	0.025	0.020	0.045	0.047	5.900	0.011	0.025	316	2384	100	52	2061	2113	71	3482	3553	Error	Error	-5.309	52	2061	71	3482	125730	1553082	0.158	5.981	0	0	0
1	10	6	"A34"	"A34"	15765	1175	90	443	458	199	43	314	314	337	156	46	45	16	0	13046	12841	2307	17	1464	1464	1506	325	21	100	100	0	0.000	0.000	0.000	0.000	0.000	0.000	0.000	0.000	0.000	0.000	0.000	0.000	0.000	0.000	0.011	0.013	0.017	0.013	2.651	0.011	0.111	256	1924	100	129	11582	11711	144	11377	11521	Error	Error	-6.488	129	11582	144	11377	117361	3287194	0.776	34.877	0	0	0
1	11	6	"A34"	"A34"	16060	1175	100	391	450	483	107	328	328	355	246	69	18	5	0	5531	8233	5549	67	1473	1473	1553	832	53	93	84	0	0.000	0.000	0.000	0.000	0.000	0.000	0.000	0.000	0.000	0.000	0.000	0.000	0.000	0.000	0.016	0.018	0.027	0.027	5.484	0.010	0.024	316	2384	100	63	4058	4121	122	6760	6882	Error	Error	-6.009	63	4058	122	6760	142275	2601546	0.386	8.029	0	0	0
1	12	6	"A34"	"A34"	16360	1170	100	384	430	272	63	318	318	348	322	92	12	0	0	7893	9151	5202	56	1447	1447	1593	1213	76	89	85	0	0.000	0.000	0.000	0.000	0.000	0.000	0.000	0.000	0.000	0.000	0.000	0.000	0.000	0.000	0.010	0.015	0.020	0.020	4.168	0.011	0.078	316	2384	100	66	6446	6512	112	7704	7816	Error	Error	-6.610	66	6446	112	7704	135764	2891802	0.255	6.231	0	0	0
1	13	6	"A35"	"A35"	16660	1175	90	552	574	227	39	315	315	342	211	61	52	19	0	21659	21449	2615	12	1479	1479	1520	370	24	100	100	0	0.000	0.000	0.000	0.000	0.000	0.000	0.000	0.000	0.000	0.000	0.000	0.000	0.000	0.000	0.012	0.013	0.013	0.011	2.459	0.011	0.141	256	1924	100	237	20180	20417	259	19970	20229	Error	Error	-6.412	237	20180	259	19970	146872	5490839	1.100	53.862	0	0	0
1	14	6	"A35"	"A35"	16960	1170	100	441	464	198	42	327	327	353	214	60	31	7	0	8900	12619	8495	67	1484	1484	1971	2842	144	84	61	0	0.000	0.000	0.000	0.000	0.000	0.000	0.000	0.000	0.000	0.000	0.000	0.000	0.000	0.000	0.015	0.012	0.017	0.018	3.895	0.011	0.101	316	2384	100	114	7416	7530	137	11135	11272	Error	Error	-6.024	114	7416	137	11135	146519	3987662	0.519	3.747	0	0	0
1	15	6	"A35"	"A35"	17260	1170	100	439	463	235	50	328	328	346	209	60	29	10	0	8801	12511	8324	66	1477	1477	1884	2560	135	85	68	0	0.000	0.000	0.000	0.000	0.000	0.000	0.000	0.000	0.000	0.000	0.000	0.000	0.000	0.000	0.015	0.012	0.016	0.017	3.816	0.011	0.175	316	2384	100	111	7324	7435	135	11034	11169	Error	Error	-6.044	111	7324	135	11034	146159	3953632	0.560	4.151	0	0	0
1	16	6	"A36"	"A36"	17560	1170	100	513	538	221	41	329	329	358	278	77	31	6	0	17673	15568	5729	36	1511	1511	1566	631	40	95	91	0	0.000	0.000	0.000	0.000	0.000	0.000	0.000	0.000	0.000	0.000	0.000	0.000	0.000	0.000	0.011	0.015	0.016	0.015	3.272	0.013	0.199	316	2384	100	184	16162	16346	209	14057	14266	Error	Error	-6.457	184	16162	209	14057	170114	4919338	0.647	22.190	0	0	0
1	17	6	"A36"	"A36"	17860	1170	100	419	443	179	40	338	338	359	159	44	33	12	0	5959	9667	7645	79	1522	1522	1995	2817	141	68	44	0	0.000	0.000	0.000	0.000	0.000	0.000	0.000	0.000	0.000	0.000	0.000	0.000	0.000	0.000	0.018	0.013	0.017	0.023	4.809	0.011	0.175	316	2384	100	81	4437	4518	105	8145	8250	Error	Error	-5.776	81	4437	105	8145	140048	3054796	0.528	2.723	0	0	0
1	18	6	"A36"	"A36"	18160	1170	100	418	433	177	40	343	343	366	175	47	29	9	0	5325	9042	6914	76	1535	1535	2325	3409	146	54	36	0	0.000	0.000	0.000	0.000	0.000	0.000	0.000	0.000	0.000	0.000	0.000	0.000	0.000	0.000	0.020	0.012	0.020	0.026	4.284	0.011	0.135	316	2384	100	75	3790	3865	90	7507	7597	Error	Error	-5.659	75	3790	90	7507	136976	2857194	0.383	1.970	0	0	0
1	1	7	"A37"	"A37"	13070	1475	100	522	532	196	36	331	331	348	156	44	55	28	0	16962	16519	3144	19	1436	1436	1491	762	51	99	98	0	0.000	0.000	0.000	0.000	0.000	0.000	0.000	0.000	0.000	0.000	0.000	0.000	0.000	0.000	0.012	0.013	0.014	0.011	3.200	0.012	0.179	316	2384	100	191	15526	15717	201	15083	15284	Error	Error	-6.345	191	15526	201	15083	168025	5219960	1.179	19.722	0	0	0
1	2	7	"A37"	"A37"	13365	1475	100	510	539	210	38	326	326	349	169	48	54	24	0	15866	15146	4011	26	1465	1465	1611	787	48	98	97	0	0.000	0.000	0.000	0.000	0.000	0.000	0.000	0.000	0.000	0.000	0.000	0.000	0.000	0.000	0.013	0.016	0.015	0.014	2.766	0.015	0.210	316	2384	100	184	14401	14585	213	13681	13894	Error	Error	-6.290	184	14401	213	13681	170215	4786064	1.124	17.198	0	0	0
1	3	7	"A37"	"A37"	13665	1475	110	509	523	196	37	326	326	347	180	51	50	17	0	16059	14792	4459	30	1451	1451	1503	570	37	100	99	0	0.000	0.000	0.000	0.000	0.000	0.000	0.000	0.000	0.000	0.000	0.000	0.000	0.000	0.000	0.013	0.015	0.016	0.014	2.647	0.014	0.200	392	2896	100	183	14608	14791	197	13341	13538	Error	Error	-6.319	183	14608	197	13341	205009	5798447	0.978	23.314	0	0	0
1	4	7	"A38"	"A38"	13965	1475	100	518	534	190	35	322	322	349	371	106	16	1	0	20322	19873	3294	16	1427	1427	1454	311	21	100	100	0	0.000	0.000	0.000	0.000	0.000	0.000	0.000	0.000	0.000	0.000	0.000	0.000	0.000	0.000	0.010	0.011	0.012	0.010	2.661	0.010	0.166	316	2384	100	196	18895	19091	212	18446	18658	Error	Error	-6.591	196	18895	212	18446	168875	6279849	0.499	59.225	0	0	0
1	5	7	"A38"	"A38"	14265	1475	95	532	550	189	34	321	321	346	199	57	53	17	0	22616	22505	2347	10	1452	1452	1776	2242	126	100	100	0	0.000	0.000	0.000	0.000	0.000	0.000	0.000	0.000	0.000	0.000	0.000	0.000	0.000	0.000	0.010	0.011	0.011	0.009	2.633	0.009	0.124	256	2088	100	211	21164	21375	229	21053	21282	Error	Error	-6.648	211	21164	229	21053	140714	5761308	1.025	9.246	0	0	0
1	6	7	"A38"	"A38"	14565	1470	100	476	507	193	38	321	321	348	252	72	31	7	0	20852	20243	4985	24	1438	1438	1659	1564	94	97	96	0	0.000	0.000	0.000	0.000	0.000	0.000	0.000	0.000	0.000	0.000	0.000	0.000	0.000	0.000	0.008	0.010	0.010	0.009	2.871	0.009	0.158	316	2384	100	155	19414	19569	186	18805	18991	Error	Error	-6.969	155	19414	186	18805	160191	6396685	0.631	11.882	0	0	0
1	7	7	"A39"	"A39"	14865	1470	90	406	441	204	46	318	318	340	170	50	33	13	0	10163	11289	4745	42	1415	1415	1435	259	18	100	100	0	0.000	0.000	0.000	0.000	0.000	0.000	0.000	0.000	0.000	0.000	0.000	0.000	0.000	0.000	0.010	0.012	0.016	0.013	2.725	0.010	0.067	256	1924	100	88	8748	8836	123	9874	9997	Error	Error	-6.635	88	8748	123	9874	112912	2890070	0.594	38.046	0	0	0
1	8	7	"A39"	"A39"	15165	1470	100	423	441	197	44	319	319	344	168	48	38	12	0	8362	10049	6493	64	1414	1414	1440	323	22	98	95	0	0.000	0.000	0.000	0.000	0.000	0.000	0.000	0.000	0.000	0.000	0.000	0.000	0.000	0.000	0.015	0.014	0.022	0.021	3.675	0.010	0.081	316	2384	100	104	6948	7052	122	8635	8757	Error	Error	-6.062	104	6948	122	8635	139473	3175596	0.577	26.653	0	0	0
1	9	7	"A39"	"A39"	15460	1470	100	367	384	171	44	326	326	420	1580	376	0	0	0	4125	7053	5501	77	1438	1438	1519	733	48	92	77	0	0.000	0.000	0.000	0.000	0.000	0.000	0.000	0.000	0.000	0.000	0.000	0.000	0.000	0.000	0.015	0.010	0.025	0.026	4.176	0.010	0.017	316	2384	100	41	2687	2728	58	5615	5673	Error	Error	-6.034	41	2687	58	5615	121228	2228637	-0.023	7.550	0	0	0
1	10	7	"A40"	"A40"	15770	1475	90	416	438	248	56	328	328	366	418	114	5	0	0	6615	8879	5270	59	1520	1520	1540	300	19	100	100	0	0.000	0.000	0.000	0.000	0.000	0.000	0.000	0.000	0.000	0.000	0.000	0.000	0.000	0.000	0.017	0.015	0.022	0.021	3.108	0.012	0.078	256	1924	100	88	5095	5183	110	7359	7469	Error	Error	-5.855	88	5095	110	7359	112007	2272916	0.172	24.463	0	0	0
1	11	7	"A40"	"A40"	16060	1470	100	346	362	155	42	326	326	427	1914	448	0	0	0	4726	6412	4169	65	1472	1472	1528	576	37	94	91	0	0.000	0.000	0.000	0.000	0.000	0.000	0.000	0.000	0.000	0.000	0.000	0.000	0.000	0.000	0.006	0.007	0.031	0.031	4.302	0.172	0.008	316	2384	100	20	3254	3274	36	4940	4976	Error	Error	-7.346	20	3254	36	4940	114352	2026108	-0.034	8.479	0	0	0
1	12	7	"A40"	"A40"	16360	1470	100	376	397	176	44	321	321	351	439	125	3	0	0	5502	7363	4477	60	1437	1437	1472	364	24	95	93	0	0.000	0.000	0.000	0.000	0.000	0.000	0.000	0.000	0.000	0.000	0.000	0.000	0.000	0.000	0.014	0.013	0.025	0.022	4.347	0.013	0.007	316	2384	100	55	4065	4120	76	5926	6002	Error	Error	-6.208	55	4065	76	5926	125609	2326768	0.105	16.184	0	0	0
1	13	7	"A41"	"A41"	16660	1470	95	558	601	224	37	315	315	337	167	49	66	34	0	24067	23805	3278	13	1463	1463	1524	591	38	100	100	0	0.000	0.000	0.000	0.000	0.000	0.000	0.000	0.000	0.000	0.000	0.000	0.000	0.000	0.000	0.011	0.013	0.012	0.010	2.499	0.012	0.252	256	2088	100	243	22604	22847	286	22342	22628	Error	Error	-6.539	243	22604	286	22342	153867	6094157	1.581	37.701	0	0	0
1	14	7	"A41"	"A41"	16960	1470	100	477	508	232	45	324	324	348	315	90	26	4	0	21719	17884	8233	46	1494	1494	1717	1644	95	96	94	0	0.000	0.000	0.000	0.000	0.000	0.000	0.000	0.000	0.000	0.000	0.000	0.000	0.000	0.000	0.008	0.011	0.013	0.012	2.567	0.012	0.233	316	2384	100	153	20225	20378	184	16390	16574	Error	Error	-7.046	153	20225	184	16390	160456	5651237	0.508	9.834	0	0	0
1	15	7	"A41"	"A41"	17260	1475	105	522	533	204	38	320	320	349	215	61	45	14	0	23319	19170	9405	49	1488	1488	1571	960	61	100	99	0	0.000	0.000	0.000	0.000	0.000	0.000	0.000	0.000	0.000	0.000	0.000	0.000	0.000	0.000	0.009	0.012	0.013	0.011	2.659	0.011	0.240	316	2572	100	202	21831	22033	213	17682	17895	Error	Error	-6.756	202	21831	213	17682	168364	6057869	0.856	18.332	0	0	0
1	16	7	"A42"	"A42"	17565	1470	95	452	464	171	36	324	324	370	789	213	0	0	0	11083	11255	4450	39	1476	1476	1538	1210	78	100	100	0	0.000	0.000	0.000	0.000	0.000	0.000	0.000	0.000	0.000	0.000	0.000	0.000	0.000	0.000	0.013	0.014	0.019	0.016	2.621	0.012	0.109	256	2088	100	128	9607	9735	140	9779	9919	Error	Error	-6.230	128	9607	140	9779	118727	2881372	0.119	8.031	0	0	0
1	17	7	"A42"	"A42"	17860	1465	100	390	443	594	134	330	330	355	188	52	24	7	0	3913	6768	5344	78	1491	1491	1619	998	61	84	57	0	0.000	0.000	0.000	0.000	0.000	0.000	0.000	0.000	0.000	0.000	0.000	0.000	0.000	0.000	0.025	0.021	0.032	0.038	5.629	0.011	0.016	316	2384	100	60	2422	2482	113	5277	5390	Error	Error	-5.335	60	2422	113	5277	139935	2138667	0.468	5.159	0	0	0
1	18	7	"A42"	"A42"	18160	1465	100	394	458	464	101	347	347	367	239	65	18	5	0	4069	6223	4484	72	1518	1518	1859	1794	96	68	39	0	0.000	0.000	0.000	0.000	0.000	0.000	0.000	0.000	0.000	0.000	0.000	0.000	0.000	0.000	0.018	0.024	0.031	0.034	5.132	0.013	0.039	316	2384	100	47	2551	2598	111	4705	4816	Error	Error	-5.762	47	2551	111	4705	144584	1966374	0.381	2.433	0	0	0
1	1	8	"A43"	"A43"	13070	1785	110	500	510	242	47	333	333	366	474	129	6	0	0	17809	17638	3183	18	1433	1433	1474	675	45	100	100	0	0.000	0.000	0.000	0.000	0.000	0.000	0.000	0.000	0.000	0.000	0.000	0.000	0.000	0.000	0.010	0.011	0.013	0.010	2.843	0.009	0.010	392	2896	100	167	16376	16543	177	16205	16382	Error	Error	-6.616	167	16376	177	16205	200101	6914272	0.304	23.947	0	0	0
1	2	8	"A43"	"A43"	13365	1775	100	493	510	193	37	330	330	351	170	48	48	19	0	19173	18438	4640	25	1468	1468	2136	3201	149	94	94	0	0.000	0.000	0.000	0.000	0.000	0.000	0.000	0.000	0.000	0.000	0.000	0.000	0.000	0.000	0.009	0.011	0.012	0.010	2.548	0.010	0.192	316	2384	100	163	17705	17868	180	16970	17150	Error	Error	-6.763	163	17705	180	16970	161180	5826468	0.935	5.093	0	0	0
1	3	8	"A43"	"A43"	13665	1775	100	466	504	203	40	330	330	358	264	73	30	6	0	15515	15723	3985	25	1450	1450	1867	2320	124	97	97	0	0.000	0.000	0.000	0.000	0.000	0.000	0.000	0.000	0.000	0.000	0.000	0.000	0.000	0.000	0.010	0.012	0.013	0.011	2.774	0.009	0.042	316	2384	100	136	14065	14201	174	14273	14447	Error	Error	-6.692	136	14065	174	14273	159398	4968590	0.553	5.972	0	0	0
1	4	8	"A44"	"A44"	13965	1775	100	463	487	209	42	328	328	353	209	59	38	11	0	13036	12447	3929	31	1447	1447	1540	886	57	96	93	0	0.000	0.000	0.000	0.000	0.000	0.000	0.000	0.000	0.000	0.000	0.000	0.000	0.000	0.000	0.012	0.014	0.019	0.017	3.262	0.013	0.078	316	2384	100	135	11589	11724	159	11000	11159	Error	Error	-6.424	135	11589	159	11000	153747	3933164	0.641	12.310	0	0	0
1	5	8	"A44"	"A44"	14265	1775	100	465	461	196	42	323	323	345	170	49	43	14	0	14899	12654	5935	46	1450	1450	1788	2062	115	90	76	0	0.000	0.000	0.000	0.000	0.000	0.000	0.000	0.000	0.000	0.000	0.000	0.000	0.000	0.000	0.011	0.012	0.017	0.017	3.376	0.012	0.173	316	2384	100	142	13449	13591	138	11204	11342	Error	Error	-6.565	142	13449	138	11204	145538	3998527	0.682	5.270	0	0	0
1	6	8	"A44"	"A44"	14565	1775	100	377	411	182	44	324	324	355	228	64	22	3	0	8050	10326	6649	64	1452	1452	2345	3591	153	69	47	0	0.000	0.000	0.000	0.000	0.000	0.000	0.000	0.000	0.000	0.000	0.000	0.000	0.000	0.000	0.008	0.010	0.016	0.016	4.051	0.013	0.182	316	2384	100	53	6598	6651	87	8874	8961	Error	Error	-6.960	53	6598	87	8874	129884	3262976	0.246	2.223	0	0	0
1	7	8	"A45"	"A45"	14865	1775	95	471	501	202	40	321	321	349	237	67	33	8	0	16508	15548	4156	26	1448	1448	1513	892	58	100	100	0	0.000	0.000	0.000	0.000	0.000	0.000	0.000	0.000	0.000	0.000	0.000	0.000	0.000	0.000	0.010	0.013	0.014	0.012	2.637	0.011	0.172	256	2088	100	150	15060	15210	180	14100	14280	Error	Error	-6.650	150	15060	180	14100	128177	3980196	0.641	15.734	0	0	0
1	8	8	"A45"	"A45"	15165	1775	100	412	431	186	43	330	330	362	254	70	21	2	0	7997	10992	7802	70	1451	1451	1874	2445	130	72	56	0	0.000	0.000	0.000	0.000	0.000	0.000	0.000	0.000	0.000	0.000	0.000	0.000	0.000	0.000	0.013	0.011	0.015	0.017	3.940	0.010	0.103	316	2384	100	82	6546	6628	101	9541	9642	Error	Error	-6.319	82	6546	101	9541	136307	3473417	0.272	3.729	0	0	0
1	9	8	"A45"	"A45"	15465	1775	100	422	456	228	50	321	321	350	304	86	18	2	0	8919	11809	7607	64	1443	1443	1557	1293	83	93	86	0	0.000	0.000	0.000	0.000	0.000	0.000	0.000	0.000	0.000	0.000	0.000	0.000	0.000	0.000	0.014	0.013	0.016	0.016	3.582	0.011	0.119	316	2384	100	101	7476	7577	135	10366	10501	Error	Error	-6.210	101	7476	135	10366	143943	3731529	0.349	7.929	0	0	0
1	10	8	"A47"	"A47"	15770	1775	90	528	536	211	39	315	315	344	240	69	44	11	0	18929	18428	3712	20	1452	1452	1506	468	31	100	100	0	0.000	0.000	0.000	0.000	0.000	0.000	0.000	0.000	0.000	0.000	0.000	0.000	0.000	0.000	0.012	0.013	0.015	0.012	2.646	0.011	0.155	256	1924	100	213	17477	17690	221	16976	17197	Error	Error	-6.358	213	17477	221	16976	137310	4717567	0.800	36.158	0	0	0
1	11	8	"A47"	"A47"	16070	1780	105	520	561	371	66	322	322	343	177	51	54	25	0	20710	17894	7503	41	1461	1461	1485	295	19	100	100	0	0.000	0.000	0.000	0.000	0.000	0.000	0.000	0.000	0.000	0.000	0.000	0.000	0.000	0.000	0.010	0.015	0.015	0.013	3.208	0.013	0.167	316	2572	100	198	19249	19447	239	16433	16672	Error	Error	-6.603	198	19249	239	16433	177179	5654570	1.232	55.624	0	0	0
1	12	8	"A47"	"A47"	16365	1775	100	547	542	210	38	323	323	342	163	47	58	30	0	22321	20154	7056	35	1484	1484	1735	1722	99	93	91	0	0.000	0.000	0.000	0.000	0.000	0.000	0.000	0.000	0.000	0.000	0.000	0.000	0.000	0.000	0.011	0.012	0.014	0.012	2.453	0.011	0.265	316	2384	100	224	20837	21061	219	18670	18889	Error	Error	-6.540	224	20837	219	18670	171386	6368773	1.227	10.696	0	0	0
1	13	8	"A48"	"A48"	16665	1775	95	495	516	181	35	308	308	339	236	69	41	7	0	19613	19546	3316	16	1447	1447	1488	419	28	100	100	0	0.000	0.000	0.000	0.000	0.000	0.000	0.000	0.000	0.000	0.000	0.000	0.000	0.000	0.000	0.010	0.011	0.012	0.010	2.596	0.010	0.168	256	2088	100	187	18166	18353	208	18099	18307	Error	Error	-6.602	187	18166	208	18099	132089	5003891	0.750	43.098	0	0	0
1	14	8	"A48"	"A48"	16965	1770	100	437	466	210	45	334	334	433	1130	260	0	0	0	15451	12995	8284	63	1505	1505	2750	4681	170	63	55	0	0.000	0.000	0.000	0.000	0.000	0.000	0.000	0.000	0.000	0.000	0.000	0.000	0.000	0.000	0.007	0.011	0.016	0.016	4.425	0.028	0.022	316	2384	100	103	13946	14049	132	11490	11622	Error	Error	-7.081	103	13946	132	11490	147214	4106488	0.029	2.189	0	0	0
1	15	8	"A48"	"A48"	17265	1770	100	437	455	199	43	330	330	359	274	76	19	3	0	10021	12414	7523	60	1479	1479	1749	1994	114	89	76	0	0.000	0.000	0.000	0.000	0.000	0.000	0.000	0.000	0.000	0.000	0.000	0.000	0.000	0.000	0.013	0.011	0.015	0.016	3.779	0.011	0.093	316	2384	100	107	8542	8649	125	10935	11060	Error	Error	-6.319	107	8542	125	10935	143761	3922981	0.350	5.349	0	0	0
1	16	8	"A49"	"A49"	17565	1775	90	524	556	225	40	324	324	342	158	46	57	30	0	21085	20682	2777	13	1504	1504	1539	313	20	100	100	0	0.000	0.000	0.000	0.000	0.000	0.000	0.000	0.000	0.000	0.000	0.000	0.000	0.000	0.000	0.010	0.012	0.012	0.010	2.654	0.011	0.227	256	1924	100	200	19581	19781	232	19178	19410	Error	Error	-6.613	200	19581	232	19178	142319	5294489	1.354	61.160	0	0	0
1	17	8	"A49"	"A49"	17865	1770	100	456	477	214	44	335	335	364	273	75	23	3	0	8643	12360	8821	71	1535	1535	2039	2900	142	82	51	0	0.000	0.000	0.000	0.000	0.000	0.000	0.000	0.000	0.000	0.000	0.000	0.000	0.000	0.000	0.017	0.013	0.016	0.019	4.267	0.012	0.194	316	2384	100	121	7108	7229	142	10825	10967	Error	Error	-5.876	121	7108	142	10825	150661	3905787	0.414	3.559	0	0	0
1	18	8	"A49"	"A49"	18165	1770	100	433	462	214	46	346	346	380	360	94	13	0	0	8009	12013	8461	70	1582	1582	2798	4826	172	58	40	0	0.000	0.000	0.000	0.000	0.000	0.000	0.000	0.000	0.000	0.000	0.000	0.000	0.000	0.000	0.014	0.011	0.018	0.018	3.383	0.011	0.049	316	2384	100	87	6427	6514	116	10431	10547	Error	Error	-6.207	87	6427	116	10431	145911	3796057	0.228	1.909	0	0	0
1	1	9	"A50"	"A50"	13065	2065	90	398	410	167	40	332	332	349	153	43	31	9	0	8426	8137	2123	26	1438	1438	1453	267	18	100	100	0	0.000	0.000	0.000	0.000	0.000	0.000	0.000	0.000	0.000	0.000	0.000	0.000	0.000	0.000	0.009	0.012	0.021	0.017	2.895	0.011	0.042	256	1924	100	66	6988	7054	78	6699	6777	Error	Error	-6.726	66	6988	78	6699	105063	2083187	0.399	25.034	0	0	0
1	2	9	"A50"	"A50"	13360	2060	100	378	404	204	50	323	323	345	158	45	27	8	0	7396	6913	3133	45	1434	1434	1522	544	35	90	88	0	0.000	0.000	0.000	0.000	0.000	0.000	0.000	0.000	0.000	0.000	0.000	0.000	0.000	0.000	0.009	0.015	0.026	0.027	4.104	0.014	0.054	316	2384	100	55	5962	6017	81	5479	5560	Error	Error	-6.760	55	5962	81	5479	127710	2184616	0.373	9.910	0	0	0
1	3	9	"A50"	"A50"	13660	2060	100	371	393	169	43	329	329	348	192	55	18	4	0	6907	6367	2640	41	1407	1407	1474	479	32	90	88	0	0.000	0.000	0.000	0.000	0.000	0.000	0.000	0.000	0.000	0.000	0.000	0.000	0.000	0.000	0.008	0.013	0.025	0.026	4.625	0.012	0.039	316	2384	100	42	5500	5542	64	4960	5024	Error	Error	-7.033	42	5500	64	4960	124104	2012008	0.234	10.215	0	0	0
1	4	9	"A51"	"A51"	13960	2060	100	385	411	175	42	321	321	347	220	63	18	2	0	12009	10557	4083	38	1406	1406	1467	689	46	93	87	0	0.000	0.000	0.000	0.000	0.000	0.000	0.000	0.000	0.000	0.000	0.000	0.000	0.000	0.000	0.006	0.010	0.015	0.014	3.650	0.008	0.020	316	2384	100	64	10603	10667	90	9151	9241	Error	Error	-7.372	64	10603	90	9151	130008	3336104	0.291	13.193	0	0	0
1	5	9	"A51"	"A51"	14260	2060	100	395	412	172	41	321	321	344	168	48	30	8	0	5465	8431	6025	71	1415	1415	1766	2042	115	82	49	0	0.000	0.000	0.000	0.000	0.000	0.000	0.000	0.000	0.000	0.000	0.000	0.000	0.000	0.000	0.018	0.013	0.023	0.027	4.399	0.010	0.090	316	2384	100	74	4050	4124	91	7016	7107	Error	Error	-5.774	74	4050	91	7016	130311	2664272	0.405	3.264	0	0	0
1	6	9	"A51"	"A51"	14560	2060	100	374	385	195	50	328	328	350	162	46	21	6	0	6555	8212	4798	58	1442	1442	1823	2108	115	83	53	0	0.000	0.000	0.000	0.000	0.000	0.000	0.000	0.000	0.000	0.000	0.000	0.000	0.000	0.000	0.009	0.008	0.023	0.023	4.593	0.007	0.038	316	2384	100	46	5113	5159	57	6770	6827	Error	Error	-6.796	46	5113	57	6770	121643	2594975	0.216	3.031	0	0	0
1	7	9	"A52"	"A52"	14860	2060	100	486	500	201	40	317	317	338	167	49	50	19	0	13397	12063	4514	37	1435	1435	1492	688	46	95	88	0	0.000	0.000	0.000	0.000	0.000	0.000	0.000	0.000	0.000	0.000	0.000	0.000	0.000	0.000	0.014	0.017	0.019	0.017	3.328	0.015	0.175	316	2384	100	169	11962	12131	183	10628	10811	Error	Error	-6.145	169	11962	183	10628	158059	3812024	0.970	15.365	0	0	0
1	8	9	"A52"	"A52"	15160	2060	100	379	417	236	56	332	332	372	411	110	5	0	0	5937	7273	4366	60	1470	1470	2408	3441	142	59	34	0	0.000	0.000	0.000	0.000	0.000	0.000	0.000	0.000	0.000	0.000	0.000	0.000	0.000	0.000	0.011	0.015	0.025	0.028	4.805	0.012	0.066	316	2384	100	47	4467	4514	85	5803	5888	Error	Error	-6.571	47	4467	85	5803	131768	2298215	0.109	1.414	0	0	0
1	9	9	"A52"	"A52"	15460	2060	100	431	460	194	42	328	328	364	357	98	14	0	0	7935	11158	7097	63	1476	1476	1787	1989	111	87	70	0	0.000	0.000	0.000	0.000	0.000	0.000	0.000	0.000	0.000	0.000	0.000	0.000	0.000	0.000	0.016	0.014	0.017	0.019	3.947	0.011	0.023	316	2384	100	103	6459	6562	132	9682	9814	Error	Error	-5.971	103	6459	132	9682	145289	3525965	0.269	4.711	0	0	0
1	10	9	"A53"	"A53"	15760	2060	100	453	485	197	40	320	320	339	163	48	41	19	0	15489	13557	6114	45	1455	1455	1568	1139	72	89	86	0	0.000	0.000	0.000	0.000	0.000	0.000	0.000	0.000	0.000	0.000	0.000	0.000	0.000	0.000	0.009	0.014	0.016	0.015	2.877	0.013	0.198	316	2384	100	133	14034	14167	165	12102	12267	Error	Error	-6.721	133	14034	165	12102	153233	4283926	0.896	10.526	0	0	0
1	11	9	"A53"	"A53"	16060	2060	100	402	437	217	49	327	327	356	302	84	16	0	0	10140	11313	6072	53	1443	1443	1661	1561	93	87	85	0	0.000	0.000	0.000	0.000	0.000	0.000	0.000	0.000	0.000	0.000	0.000	0.000	0.000	0.000	0.009	0.011	0.016	0.016	4.212	0.012	0.115	316	2384	100	75	8697	8772	110	9870	9980	Error	Error	-6.857	75	8697	110	9870	138101	3574856	0.268	6.183	0	0	0
1	12	9	"A53"	"A53"	16360	2060	100	411	511	1220	238	328	328	372	736	197	1	0	0	9616	10774	5798	53	1481	1481	1792	2000	111	88	81	0	0.000	0.000	0.000	0.000	0.000	0.000	0.000	0.000	0.000	0.000	0.000	0.000	0.000	0.000	0.010	0.020	0.017	0.016	4.099	0.012	0.011	316	2384	100	83	8135	8218	183	9293	9476	Error	Error	-6.615	83	8135	183	9293	161435	3404613	0.189	4.491	0	0	0
1	13	9	"A54"	"A54"	16660	2060	100	437	460	184	40	323	323	343	164	47	37	16	0	14862	13244	5860	44	1487	1487	1612	920	57	89	83	0	0.000	0.000	0.000	0.000	0.000	0.000	0.000	0.000	0.000	0.000	0.000	0.000	0.000	0.000	0.009	0.012	0.015	0.014	4.023	0.009	0.106	316	2384	100	114	13375	13489	137	11757	11894	Error	Error	-6.874	114	13375	137	11757	145467	4185156	0.713	12.643	0	0	0
1	14	9	"A54"	"A54"	16960	2055	100	373	392	171	43	338	338	367	225	61	16	2	0	5982	7647	5941	77	1542	1542	2863	4456	155	50	24	0	0.000	0.000	0.000	0.000	0.000	0.000	0.000	0.000	0.000	0.000	0.000	0.000	0.000	0.000	0.008	0.009	0.025	0.029	5.697	0.014	0.153	316	2384	100	35	4440	4475	54	6105	6159	Error	Error	-6.987	35	4440	54	6105	123939	2416522	0.111	1.074	0	0	0
1	15	9	"A54"	"A54"	17260	2055	100	441	455	183	40	328	328	358	358	100	9	0	0	11702	11636	6752	58	1507	1507	1715	1355	79	81	80	0	0.000	0.000	0.000	0.000	0.000	0.000	0.000	0.000	0.000	0.000	0.000	0.000	0.000	0.000	0.011	0.013	0.018	0.022	5.359	0.011	0.131	316	2384	100	113	10195	10308	127	10129	10256	Error	Error	-6.495	113	10195	127	10129	143870	3676822	0.271	7.322	0	0	0
1	16	9	"A55"	"A55"	17560	2055	100	441	465	217	46	328	328	362	236	65	30	5	0	13068	11159	5726	51	1485	1485	1629	1114	68	80	76	0	0.000	0.000	0.000	0.000	0.000	0.000	0.000	0.000	0.000	0.000	0.000	0.000	0.000	0.000	0.010	0.014	0.020	0.020	4.715	0.011	0.079	316	2384	100	113	11583	11696	137	9674	9811	Error	Error	-6.680	113	11583	137	9674	147034	3526097	0.436	8.555	0	0	0
1	17	9	"A55"	"A55"	17860	2055	100	385	406	170	41	338	338	356	159	44	27	7	0	4409	6114	5249	85	1504	1504	2092	2911	139	49	27	0	0.000	0.000	0.000	0.000	0.000	0.000	0.000	0.000	0.000	0.000	0.000	0.000	0.000	0.000	0.016	0.015	0.032	0.045	6.610	0.013	0.152	316	2384	100	47	2905	2952	68	4610	4678	Error	Error	-5.950	47	2905	68	4610	128247	1932052	0.314	1.382	0	0	0
1	18	9	"A55"	"A55"	18160	2055	100	377	482	1115	231	345	345	378	264	69	12	2	0	4488	6598	6065	91	1569	1569	2486	3559	143	37	22	0	0.000	0.000	0.000	0.000	0.000	0.000	0.000	0.000	0.000	0.000	0.000	0.000	0.000	0.000	0.011	0.027	0.034	0.044	4.618	0.035	0.110	316	2384	100	32	2919	2951	137	5029	5166	Error	Error	-6.511	32	2919	137	5029	152172	2084929	0.394	1.155	0	0	0
1	1	10	"A56"	"A56"	13065	2380	95	497	512	193	37	329	329	348	158	45	51	23	0	15155	15046	2409	16	1439	1439	1484	432	29	100	100	0	0.000	0.000	0.000	0.000	0.000	0.000	0.000	0.000	0.000	0.000	0.000	0.000	0.000	0.000	0.012	0.013	0.014	0.011	3.071	0.012	0.164	256	2088	100	168	13716	13884	183	13607	13790	Error	Error	-6.351	168	13716	183	13607	131186	3851796	1.038	31.394	0	0	0
1	2	10	"A56"	"A56"	13365	2380	100	481	496	182	36	321	321	344	171	49	48	18	0	15860	14613	4518	30	1445	1445	1650	1373	83	94	91	0	0.000	0.000	0.000	0.000	0.000	0.000	0.000	0.000	0.000	0.000	0.000	0.000	0.000	0.000	0.011	0.013	0.015	0.014	3.110	0.012	0.139	316	2384	100	160	14415	14575	175	13168	13343	Error	Error	-6.493	160	14415	175	13168	156611	4617607	0.889	9.441	0	0	0
1	3	10	"A56"	"A56"	13660	2375	100	404	429	199	46	331	331	354	197	55	25	6	0	7557	8741	4773	54	1427	1427	1840	2186	118	84	67	0	0.000	0.000	0.000	0.000	0.000	0.000	0.000	0.000	0.000	0.000	0.000	0.000	0.000	0.000	0.012	0.013	0.022	0.022	3.587	0.011	0.087	316	2384	100	73	6130	6203	98	7314	7412	Error	Error	-6.392	73	6130	98	7314	135663	2762018	0.381	3.157	0	0	0
1	4	10	"A57"	"A57"	13965	2380	95	416	429	171	39	331	331	361	271	75	16	1	0	9964	9974	2963	29	1430	1430	1463	402	27	100	100	0	0.000	0.000	0.000	0.000	0.000	0.000	0.000	0.000	0.000	0.000	0.000	0.000	0.000	0.000	0.010	0.011	0.018	0.015	2.818	0.009	0.029	256	2088	100	85	8534	8619	98	8544	8642	Error	Error	-6.650	85	8534	98	8544	109707	2553324	0.251	21.172	0	0	0
1	5	10	"A57"	"A57"	14260	2375	100	371	384	164	42	329	329	378	552	146	0	0	0	5107	6594	3734	56	1418	1418	1682	1572	93	86	58	0	0.000	0.000	0.000	0.000	0.000	0.000	0.000	0.000	0.000	0.000	0.000	0.000	0.000	0.000	0.011	0.011	0.025	0.029	5.248	0.011	0.009	316	2384	100	42	3689	3731	55	5176	5231	Error	Error	-6.457	42	3689	55	5176	121385	2083772	0.011	3.125	0	0	0
1	6	10	"A57"	"A57"	14560	2375	100	396	405	160	39	330	330	356	291	81	9	0	0	6568	7849	4045	51	1434	1434	1756	1761	100	89	74	0	0.000	0.000	0.000	0.000	0.000	0.000	0.000	0.000	0.000	0.000	0.000	0.000	0.000	0.000	0.013	0.012	0.021	0.022	4.224	0.010	0.064	316	2384	100	66	5134	5200	75	6415	6490	Error	Error	-6.281	66	5134	75	6415	128006	2480195	0.168	3.460	0	0	0
1	7	10	"A58"	"A58"	14860	2375	100	411	425	177	41	318	318	342	174	50	35	8	0	10487	9389	4009	42	1413	1413	1504	819	54	86	81	0	0.000	0.000	0.000	0.000	0.000	0.000	0.000	0.000	0.000	0.000	0.000	0.000	0.000	0.000	0.010	0.013	0.020	0.020	3.465	0.011	0.082	316	2384	100	93	9074	9167	107	7976	8083	Error	Error	-6.608	93	9074	107	7976	134436	2966769	0.477	9.628	0	0	0
1	8	10	"A58"	"A58"	15160	2375	100	336	364	170	46	333	333	352	157	44	20	5	0	4753	6159	3867	62	1461	1461	2531	3568	140	46	24	0	0.000	0.000	0.000	0.000	0.000	0.000	0.000	0.000	0.000	0.000	0.000	0.000	0.000	0.000	0.001	0.007	0.022	0.023	4.145	0.010	0.100	316	2384	100	3	3292	3295	31	4698	4729	Error	Error	Error	3	3292	31	4698	115123	1946202	0.076	1.017	0	0	0
1	9	10	"A58"	"A58"	15460	2375	100	356	395	185	46	323	323	343	174	50	26	9	0	5966	7838	4811	61	1427	1427	1714	1848	107	85	58	0	0.000	0.000	0.000	0.000	0.000	0.000	0.000	0.000	0.000	0.000	0.000	0.000	0.000	0.000	0.007	0.011	0.026	0.027	4.381	0.011	0.088	316	2384	100	33	4539	4572	72	6411	6483	Error	Error	-7.104	33	4539	72	6411	124973	2476699	0.299	3.314	0	0	0
1	10	10	"A59"	"A59"	15760	2375	100	468	494	191	38	316	316	341	182	53	42	17	0	13843	13428	3696	27	1460	1460	1708	1767	103	96	93	0	0.000	0.000	0.000	0.000	0.000	0.000	0.000	0.000	0.000	0.000	0.000	0.000	0.000	0.000	0.012	0.015	0.017	0.013	3.145	0.013	0.178	316	2384	100	152	12383	12535	178	11968	12146	Error	Error	-6.348	152	12383	178	11968	156194	4243280	0.841	6.633	0	0	0
1	11	10	"A59"	"A59"	16060	2375	100	489	501	194	38	327	327	354	299	84	23	2	0	15878	14885	4963	33	1484	1484	1986	2474	124	92	89	0	0.000	0.000	0.000	0.000	0.000	0.000	0.000	0.000	0.000	0.000	0.000	0.000	0.000	0.000	0.011	0.013	0.015	0.013	3.071	0.012	0.136	316	2384	100	162	14394	14556	174	13401	13575	Error	Error	-6.473	162	14394	174	13401	158222	4703762	0.492	5.214	0	0	0
1	12	10	"A59"	"A59"	16360	2375	100	482	485	183	37	327	327	349	181	51	41	12	0	14271	13911	3928	28	1488	1488	2077	2622	126	95	94	0	0.000	0.000	0.000	0.000	0.000	0.000	0.000	0.000	0.000	0.000	0.000	0.000	0.000	0.000	0.012	0.013	0.016	0.014	2.559	0.011	0.144	316	2384	100	155	12783	12938	158	12423	12581	Error	Error	-6.366	155	12783	158	12423	153132	4395962	0.751	4.513	0	0	0
1	13	10	"A60"	"A60"	16660	2375	100	350	361	167	46	317	317	346	297	85	8	0	0	4314	5359	3500	65	1455	1455	1482	582	39	82	74	0	0.000	0.000	0.000	0.000	0.000	0.000	0.000	0.000	0.000	0.000	0.000	0.000	0.000	0.000	0.012	0.011	0.041	0.047	4.973	0.010	0.024	316	2384	100	33	2859	2892	44	3904	3948	Error	Error	-6.437	33	2859	44	3904	114169	1693559	0.051	6.662	0	0	0
1	14	10	"A60"	"A60"	16960	2375	100	332	352	158	44	320	320	344	200	58	14	2	0	2562	3034	1594	52	1489	1489	1732	1111	64	47	20	0	0.000	0.000	0.000	0.000	0.000	0.000	0.000	0.000	0.000	0.000	0.000	0.000	0.000	0.000	0.011	0.021	0.101	0.102	6.582	0.011	0.017	316	2384	100	12	1073	1085	32	1545	1577	Error	Error	-6.482	12	1073	32	1545	111218	958821	0.040	1.172	0	0	0
1	15	10	"A60"	"A60"	17260	2375	100	333	358	160	44	325	325	343	164	47	22	4	0	3059	3967	2536	63	1476	1476	1555	621	39	78	61	0	0.000	0.000	0.000	0.000	0.000	0.000	0.000	0.000	0.000	0.000	0.000	0.000	0.000	0.000	0.005	0.013	0.053	0.060	6.265	0.010	0.011	316	2384	100	8	1583	1591	33	2491	2524	Error	Error	-7.628	8	1583	33	2491	112995	1253492	0.091	3.884	0	0	0
1	16	10	"A61"	"A61"	17560	2370	100	485	501	201	40	336	336	356	176	49	44	17	0	15682	13874	6261	45	1496	1496	1592	940	59	87	84	0	0.000	0.000	0.000	0.000	0.000	0.000	0.000	0.000	0.000	0.000	0.000	0.000	0.000	0.000	0.011	0.013	0.016	0.015	3.855	0.012	0.154	316	2384	100	149	14186	14335	165	12378	12543	Error	Error	-6.573	149	14186	165	12378	158364	4384140	0.824	13.066	0	0	0
1	17	10	"A61"	"A61"	17860	2370	100	531	550	291	52	336	336	361	209	57	46	13	0	17566	15552	7122	45	1530	1530	1860	2099	112	89	82	0	0.000	0.000	0.000	0.000	0.000	0.000	0.000	0.000	0.000	0.000	0.000	0.000	0.000	0.000	0.012	0.015	0.016	0.016	3.619	0.012	0.176	316	2384	100	195	16036	16231	214	14022	14236	Error	Error	-6.362	195	16036	214	14022	173719	4914524	0.904	6.523	0	0	0
1	18	10	"A61"	"A61"	18160	2370	100	514	536	230	42	347	347	366	175	47	47	23	0	19467	15821	7769	49	1533	1533	2044	2732	133	85	74	0	0.000	0.000	0.000	0.000	0.000	0.000	0.000	0.000	0.000	0.000	0.000	0.000	0.000	0.000	0.009	0.013	0.016	0.016	3.988	0.012	0.211	316	2384	100	167	17934	18101	189	14288	14477	Error	Error	-6.747	167	17934	189	14288	169230	4999482	0.971	5.043	0	0	0
1	1	11	"A62"	"A62"	13070	2680	100	432	456	176	38	327	327	351	199	56	32	7	0	11445	11302	3597	31	1438	1438	1533	852	55	99	97	0	0.000	0.000	0.000	0.000	0.000	0.000	0.000	0.000	0.000	0.000	0.000	0.000	0.000	0.000	0.010	0.013	0.017	0.015	2.951	0.011	0.107	316	2384	100	105	10007	10112	129	9864	9993	Error	Error	-6.574	105	10007	129	9864	144187	3571300	0.528	11.466	0	0	0
1	2	11	"A62"	"A62"	13370	2680	100	441	809	4088	505	329	329	356	275	77	19	4	0	9366	9179	4543	49	1455	1455	2084	2645	126	77	70	0	0.000	0.000	0.000	0.000	0.000	0.000	0.000	0.000	0.000	0.000	0.000	0.000	0.000	0.000	0.014	0.062	0.023	0.024	4.650	0.052	0.011	316	2384	100	112	7911	8023	480	7724	8204	Error	Error	-6.142	112	7911	480	7724	255770	2900714	1.647	2.682	0	0	0
1	3	11	"A62"	"A62"	13670	2680	100	400	416	192	46	326	326	359	298	83	10	0	0	9340	9573	3785	39	1425	1425	1834	1984	108	93	86	0	0.000	0.000	0.000	0.000	0.000	0.000	0.000	0.000	0.000	0.000	0.000	0.000	0.000	0.000	0.009	0.011	0.016	0.015	3.198	0.016	0.050	316	2384	100	74	7915	7989	90	8148	8238	Error	Error	-6.741	74	7915	90	8148	131392	3024963	0.191	3.901	0	0	0
1	4	11	"A63"	"A63"	13970	2680	100	452	480	249	51	322	322	348	261	75	29	2	0	14423	12426	5001	40	1467	1467	1556	1106	71	87	85	0	0.000	0.000	0.000	0.000	0.000	0.000	0.000	0.000	0.000	0.000	0.000	0.000	0.000	0.000	0.010	0.014	0.018	0.018	4.629	0.014	0.158	316	2384	100	130	12956	13086	158	10959	11117	Error	Error	-6.639	130	12956	158	10959	151641	3926539	0.506	9.828	0	0	0
1	5	11	"A63"	"A63"	14270	2680	100	406	428	186	43	319	319	342	203	59	26	5	0	12526	11160	4850	43	1436	1436	1668	1620	97	98	93	0	0.000	0.000	0.000	0.000	0.000	0.000	0.000	0.000	0.000	0.000	0.000	0.000	0.000	0.000	0.008	0.011	0.015	0.012	3.465	0.010	0.079	316	2384	100	87	11090	11177	109	9724	9833	Error	Error	-6.994	87	11090	109	9724	135247	3526598	0.424	5.859	0	0	0
1	6	11	"A63"	"A63"	14570	2680	100	505	532	241	45	321	321	344	175	50	52	23	0	17721	17201	3853	22	1445	1445	1750	1885	107	100	99	0	0.000	0.000	0.000	0.000	0.000	0.000	0.000	0.000	0.000	0.000	0.000	0.000	0.000	0.000	0.011	0.013	0.015	0.012	2.716	0.012	0.190	316	2384	100	184	16276	16460	211	15756	15967	Error	Error	-6.467	184	16276	211	15756	168143	5435425	1.074	8.197	0	0	0
1	7	11	"A64"	"A64"	14875	2670	95	476	503	200	39	317	317	343	201	58	39	12	0	14632	14416	2994	20	1441	1441	1494	563	37	100	100	0	0.000	0.000	0.000	0.000	0.000	0.000	0.000	0.000	0.000	0.000	0.000	0.000	0.000	0.000	0.012	0.014	0.015	0.013	2.901	0.012	0.106	256	2088	100	159	13191	13350	186	12975	13161	Error	Error	-6.374	159	13191	186	12975	128792	3690506	0.796	22.952	0	0	0
1	8	11	"A64"	"A64"	15170	2675	100	442	469	199	42	322	322	360	358	99	15	0	0	16434	14961	4632	30	1457	1457	1752	1909	108	97	88	0	0.000	0.000	0.000	0.000	0.000	0.000	0.000	0.000	0.000	0.000	0.000	0.000	0.000	0.000	0.008	0.011	0.014	0.012	2.843	0.009	0.015	316	2384	100	120	14977	15097	147	13504	13651	Error	Error	-6.964	120	14977	147	13504	148167	4727750	0.304	6.919	0	0	0
1	9	11	"A64"	"A64"	15470	2675	100	434	482	450	93	329	329	392	1153	294	0	0	0	12931	11972	6177	51	1461	1461	1626	1372	84	97	89	0	0.000	0.000	0.000	0.000	0.000	0.000	0.000	0.000	0.000	0.000	0.000	0.000	0.000	0.000	0.009	0.015	0.017	0.016	3.337	0.009	0.007	316	2384	100	105	11470	11575	153	10511	10664	Error	Error	-6.771	105	11470	153	10511	152433	3783211	0.078	7.541	0	0	0
1	10	11	"A65"	"A65"	15770	2675	100	488	513	220	42	327	327	352	183	51	45	17	0	14935	15392	3847	24	1495	1495	1815	1976	108	99	98	0	0.000	0.000	0.000	0.000	0.000	0.000	0.000	0.000	0.000	0.000	0.000	0.000	0.000	0.000	0.012	0.013	0.015	0.013	2.645	0.011	0.155	316	2384	100	161	13440	13601	186	13897	14083	Error	Error	-6.383	161	13440	186	13897	162017	4863899	0.880	6.871	0	0	0
1	11	11	"A65"	"A65"	16070	2675	100	452	494	214	43	327	327	349	173	49	40	17	0	13878	13867	3491	25	1522	1522	2166	2995	138	98	96	0	0.000	0.000	0.000	0.000	0.000	0.000	0.000	0.000	0.000	0.000	0.000	0.000	0.000	0.000	0.010	0.014	0.015	0.013	3.015	0.012	0.151	316	2384	100	125	12356	12481	167	12345	12512	Error	Error	-6.627	125	12356	167	12345	156211	4381955	0.838	3.907	0	0	0
1	12	11	"A65"	"A65"	16370	2675	100	428	471	227	48	323	323	344	167	48	36	16	0	12951	12783	2769	21	1514	1514	2144	3087	143	99	97	0	0.000	0.000	0.000	0.000	0.000	0.000	0.000	0.000	0.000	0.000	0.000	0.000	0.000	0.000	0.009	0.013	0.015	0.013	2.910	0.011	0.118	316	2384	100	105	11437	11542	148	11269	11417	Error	Error	-6.767	105	11437	148	11269	148924	4039331	0.760	3.446	0	0	0
1	13	11	"A66"	"A66"	16675	2675	90	509	523	188	35	319	319	335	154	45	58	27	0	17114	17520	2286	13	1482	1482	1507	301	19	100	100	0	0.000	0.000	0.000	0.000	0.000	0.000	0.000	0.000	0.000	0.000	0.000	0.000	0.000	0.000	0.012	0.013	0.013	0.010	2.910	0.013	0.246	256	1924	100	190	15632	15822	204	16038	16242	Error	Error	-6.362	190	15632	204	16038	134002	4485162	1.221	53.199	0	0	0
1	14	11	"A66"	"A66"	16970	2680	95	495	510	197	38	321	321	350	230	65	35	10	0	18884	18600	2800	15	1553	1553	1883	1950	103	100	100	0	0.000	0.000	0.000	0.000	0.000	0.000	0.000	0.000	0.000	0.000	0.000	0.000	0.000	0.000	0.010	0.011	0.012	0.010	2.963	0.010	0.171	256	2088	100	174	17331	17505	189	17047	17236	Error	Error	-6.638	174	17331	189	17047	130561	4761601	0.696	8.573	0	0	0
1	15	11	"A66"	"A66"	17270	2675	100	447	475	194	40	330	330	349	207	59	35	7	0	11357	12884	6688	51	1510	1510	1688	1497	88	96	93	0	0.000	0.000	0.000	0.000	0.000	0.000	0.000	0.000	0.000	0.000	0.000	0.000	0.000	0.000	0.012	0.013	0.016	0.013	3.316	0.011	0.171	316	2384	100	117	9847	9964	145	11374	11519	Error	Error	-6.395	117	9847	145	11374	150070	4071330	0.609	7.479	0	0	0
1	16	11	"A67"	"A67"	17570	2675	100	469	494	205	41	325	325	343	192	55	41	13	0	15973	14857	5676	38	1521	1521	1610	908	56	96	91	0	0.000	0.000	0.000	0.000	0.000	0.000	0.000	0.000	0.000	0.000	0.000	0.000	0.000	0.000	0.010	0.013	0.015	0.013	3.147	0.011	0.156	316	2384	100	144	14452	14596	169	13336	13505	Error	Error	-6.649	144	14452	169	13336	156172	4694750	0.786	14.589	0	0	0
1	17	11	"A67"	"A67"	17870	2675	100	423	456	207	45	332	332	358	300	83	17	2	0	7410	10778	7271	67	1526	1526	1907	2455	128	84	55	0	0.000	0.000	0.000	0.000	0.000	0.000	0.000	0.000	0.000	0.000	0.000	0.000	0.000	0.000	0.015	0.013	0.021	0.020	3.201	0.010	0.132	316	2384	100	91	5884	5975	124	9252	9376	Error	Error	-6.015	91	5884	124	9252	144192	3405711	0.327	3.613	0	0	0
1	18	11	"A67"	"A67"	18170	2675	100	445	467	194	41	338	338	357	170	47	38	14	0	8053	10752	6782	63	1534	1534	1970	2576	130	83	57	0	0.000	0.000	0.000	0.000	0.000	0.000	0.000	0.000	0.000	0.000	0.000	0.000	0.000	0.000	0.016	0.014	0.021	0.018	3.227	0.013	0.219	316	2384	100	107	6519	6626	129	9218	9347	Error	Error	-5.929	107	6519	129	9218	147598	3397738	0.647	3.409	0	0	0
1	1	12	"A68"	"A68"	13065	2975	100	470	490	200	40	333	333	349	154	44	47	18	0	15550	14308	5200	36	1465	1465	1705	1655	97	92	87	0	0.000	0.000	0.000	0.000	0.000	0.000	0.000	0.000	0.000	0.000	0.000	0.000	0.000	0.000	0.010	0.012	0.015	0.014	3.181	0.013	0.158	316	2384	100	137	14085	14222	157	12843	13000	Error	Error	-6.684	137	14085	157	12843	154836	4521301	0.916	7.615	0	0	0
1	2	12	"A68"	"A68"	13365	2975	100	467	482	187	38	334	334	376	393	104	11	0	0	14875	14039	4258	30	1467	1467	2001	2426	121	95	92	0	0.000	0.000	0.000	0.000	0.000	0.000	0.000	0.000	0.000	0.000	0.000	0.000	0.000	0.000	0.010	0.012	0.014	0.012	2.999	0.009	0.075	316	2384	100	133	13408	13541	148	12572	12720	Error	Error	-6.656	133	13408	148	12572	152336	4436405	0.270	4.962	0	0	0
1	3	12	"A68"	"A68"	13665	2975	100	421	446	203	45	325	325	393	997	253	0	0	0	11896	11219	4745	42	1438	1438	2056	2923	142	88	78	0	0.000	0.000	0.000	0.000	0.000	0.000	0.000	0.000	0.000	0.000	0.000	0.000	0.000	0.000	0.009	0.012	0.016	0.015	3.369	0.011	0.111	316	2384	100	96	10458	10554	121	9781	9902	Error	Error	-6.767	96	10458	121	9781	140978	3545096	0.053	3.135	0	0	0
1	4	12	"A69"	"A69"	13965	2975	100	442	466	214	45	322	322	346	186	53	38	11	0	15710	13416	5557	41	1425	1425	1503	888	59	89	85	0	0.000	0.000	0.000	0.000	0.000	0.000	0.000	0.000	0.000	0.000	0.000	0.000	0.000	0.000	0.008	0.012	0.016	0.016	4.655	0.009	0.075	316	2384	100	120	14285	14405	144	11991	12135	Error	Error	-6.895	120	14285	144	11991	147208	4239578	0.645	13.416	0	0	0
1	5	12	"A69"	"A69"	14265	2975	100	393	409	172	42	325	325	348	184	52	22	6	0	6912	9418	5924	62	1438	1438	1962	2638	134	83	50	0	0.000	0.000	0.000	0.000	0.000	0.000	0.000	0.000	0.000	0.000	0.000	0.000	0.000	0.000	0.012	0.011	0.017	0.019	4.175	0.008	0.074	316	2384	100	68	5474	5542	84	7980	8064	Error	Error	-6.331	68	5474	84	7980	129324	2975945	0.332	2.826	0	0	0
1	6	12	"A69"	"A69"	14565	2975	100	406	415	177	42	319	319	348	225	64	20	3	0	7148	9383	5557	59	1434	1434	1928	2538	131	88	53	0	0.000	0.000	0.000	0.000	0.000	0.000	0.000	0.000	0.000	0.000	0.000	0.000	0.000	0.000	0.015	0.012	0.018	0.017	3.449	0.010	0.079	316	2384	100	87	5714	5801	96	7949	8045	Error	Error	-6.037	87	5714	96	7949	131213	2964897	0.298	2.937	0	0	0
1	7	12	"A70"	"A70"	14865	2975	100	438	448	167	37	316	316	350	258	73	21	2	0	12339	11220	4668	41	1425	1425	1498	743	49	90	85	0	0.000	0.000	0.000	0.000	0.000	0.000	0.000	0.000	0.000	0.000	0.000	0.000	0.000	0.000	0.011	0.013	0.018	0.017	3.569	0.011	0.107	316	2384	100	122	10914	11036	132	9795	9927	Error	Error	-6.483	122	10914	132	9795	141581	3545424	0.380	13.085	0	0	0
1	8	12	"A70"	"A70"	15165	2975	100	404	431	177	41	325	325	351	223	63	25	4	0	13090	11824	4512	38	1452	1452	1786	1888	105	88	83	0	0.000	0.000	0.000	0.000	0.000	0.000	0.000	0.000	0.000	0.000	0.000	0.000	0.000	0.000	0.007	0.010	0.015	0.014	4.293	0.009	0.042	316	2384	100	79	11638	11717	106	10372	10478	Error	Error	-7.203	79	11638	106	10372	136182	3736455	0.359	5.317	0	0	0
1	9	12	"A70"	"A70"	15465	2975	100	443	466	199	42	323	323	354	464	131	8	0	0	13471	11627	5485	47	1463	1463	1653	1383	83	80	78	0	0.000	0.000	0.000	0.000	0.000	0.000	0.000	0.000	0.000	0.000	0.000	0.000	0.000	0.000	0.010	0.014	0.018	0.019	4.775	0.011	0.011	316	2384	100	120	12008	12128	143	10164	10307	Error	Error	-6.645	120	12008	143	10164	147317	3674285	0.241	7.212	0	0	0
1	10	12	"A71"	"A71"	15765	2975	100	474	497	199	40	329	329	359	270	75	26	3	0	15993	15413	5054	32	1489	1489	2024	2866	141	92	89	0	0.000	0.000	0.000	0.000	0.000	0.000	0.000	0.000	0.000	0.000	0.000	0.000	0.000	0.000	0.010	0.012	0.014	0.013	2.672	0.014	0.123	316	2384	100	145	14504	14649	168	13924	14092	Error	Error	-6.644	145	14504	168	13924	156916	4870587	0.511	4.672	0	0	0
1	11	12	"A71"	"A71"	16065	2970	100	463	500	235	47	334	334	363	359	98	16	1	0	15000	14076	5013	35	1507	1507	2290	3430	149	88	87	0	0.000	0.000	0.000	0.000	0.000	0.000	0.000	0.000	0.000	0.000	0.000	0.000	0.000	0.000	0.010	0.013	0.016	0.014	3.480	0.011	0.111	316	2384	100	129	13493	13622	166	12569	12735	Error	Error	-6.709	129	13493	166	12569	157846	4447897	0.382	3.436	0	0	0
1	12	12	"A71"	"A71"	16365	2970	100	442	478	204	42	322	322	355	236	66	29	7	0	15269	14482	5269	36	1506	1506	2379	3765	158	89	86	0	0.000	0.000	0.000	0.000	0.000	0.000	0.000	0.000	0.000	0.000	0.000	0.000	0.000	0.000	0.009	0.012	0.014	0.012	4.167	0.011	0.138	316	2384	100	120	13763	13883	156	12976	13132	Error	Error	-6.842	120	13763	156	12976	151103	4576363	0.521	3.215	0	0	0
1	13	12	"A72"	"A72"	16665	2970	100	448	482	255	52	320	320	345	241	69	30	5	0	15697	12649	6900	54	1475	1475	1713	1722	100	75	72	0	0.000	0.000	0.000	0.000	0.000	0.000	0.000	0.000	0.000	0.000	0.000	0.000	0.000	0.000	0.009	0.014	0.016	0.020	6.247	0.011	0.075	316	2384	100	128	14222	14350	162	11174	11336	Error	Error	-6.796	128	14222	162	11174	152237	3997002	0.568	6.351	0	0	0
1	14	12	"A72"	"A72"	16965	2970	100	462	470	196	41	329	329	351	167	47	42	16	0	15866	13529	5975	44	1541	1541	2204	3092	140	82	76	0	0.000	0.000	0.000	0.000	0.000	0.000	0.000	0.000	0.000	0.000	0.000	0.000	0.000	0.000	0.009	0.012	0.016	0.015	3.378	0.011	0.187	316	2384	100	133	14325	14458	141	11988	12129	Error	Error	-6.751	133	14325	141	11988	148366	4275019	0.713	3.663	0	0	0
1	15	12	"A72"	"A72"	17265	2970	100	381	402	177	44	326	326	381	1049	275	0	0	0	5868	8384	5848	69	1506	1506	1949	2751	141	72	41	0	0.000	0.000	0.000	0.000	0.000	0.000	0.000	0.000	0.000	0.000	0.000	0.000	0.000	0.000	0.013	0.011	0.020	0.024	5.193	0.089	0.119	316	2384	100	55	4362	4417	76	6878	6954	Error	Error	-6.309	55	4362	76	6878	126965	2649273	0.020	2.339	0	0	0
1	16	12	"A73"	"A73"	17565	2970	100	363	381	151	39	327	327	348	161	46	24	4	0	2678	4084	3121	76	1514	1514	1533	270	17	82	73	0	0.000	0.000	0.000	0.000	0.000	0.000	0.000	0.000	0.000	0.000	0.000	0.000	0.000	0.000	0.031	0.021	0.058	0.067	5.362	0.013	0.025	316	2384	100	36	1164	1200	54	2570	2624	Error	Error	-5.015	36	1164	54	2570	120489	1290644	0.205	9.448	0	0	0
1	17	12	"A73"	"A73"	17865	2970	100	341	355	151	42	330	330	358	219	61	12	0	0	2102	2508	1317	52	1528	1528	1717	909	52	36	16	0	0.000	0.000	0.000	0.000	0.000	0.000	0.000	0.000	0.000	0.000	0.000	0.000	0.000	0.000	0.019	0.026	0.229	0.187	5.978	0.025	0.046	316	2384	100	11	574	585	25	980	1005	Error	Error	-5.705	11	574	25	980	112205	792395	-0.014	0.870	0	0	0
1	18	12	"A73"	"A73"	18165	2970	100	348	387	193	49	334	334	364	303	83	11	0	0	2348	3238	2784	85	1559	1559	1712	756	44	50	35	0	0.000	0.000	0.000	0.000	0.000	0.000	0.000	0.000	0.000	0.000	0.000	0.000	0.000	0.000	0.018	0.032	0.114	0.136	5.994	0.027	0.060	316	2384	100	14	789	803	53	1679	1732	Error	Error	-5.817	14	789	53	1679	122429	1023106	0.076	2.019	0	0	0
1	1	13	"A74"	"A74"	13075	3270	100	467	472	181	38	331	331	359	329	91	13	0	0	15422	14033	5044	35	1432	1432	1492	717	48	95	92	0	0.000	0.000	0.000	0.000	0.000	0.000	0.000	0.000	0.000	0.000	0.000	0.000	0.000	0.000	0.010	0.011	0.016	0.014	3.098	0.010	0.142	316	2384	100	136	13990	14126	141	12601	12742	Error	Error	-6.685	136	13990	141	12601	149037	4434543	0.343	17.491	0	0	0
1	2	13	"A74"	"A74"	13375	3270	100	424	442	204	46	319	319	346	205	59	27	6	0	8853	10987	6240	56	1455	1455	2324	3484	149	81	52	0	0.000	0.000	0.000	0.000	0.000	0.000	0.000	0.000	0.000	0.000	0.000	0.000	0.000	0.000	0.014	0.013	0.018	0.018	3.894	0.011	0.144	316	2384	100	105	7398	7503	123	9532	9655	Error	Error	-6.139	105	7398	123	9532	139812	3471848	0.468	2.487	0	0	0
1	3	13	"A74"	"A74"	13675	3270	100	440	455	178	39	322	322	346	178	51	38	10	0	13434	11746	6413	54	1429	1429	1672	1793	107	95	79	0	0.000	0.000	0.000	0.000	0.000	0.000	0.000	0.000	0.000	0.000	0.000	0.000	0.000	0.000	0.010	0.013	0.017	0.017	2.905	0.010	0.102	316	2384	100	118	12005	12123	133	10317	10450	Error	Error	-6.669	118	12005	133	10317	143746	3711592	0.612	5.619	0	0	0
1	4	13	"A75"	"A75"	13975	3270	100	450	454	195	42	316	316	336	163	48	41	15	0	12752	12078	4783	39	1450	1450	1521	781	51	93	89	0	0.000	0.000	0.000	0.000	0.000	0.000	0.000	0.000	0.000	0.000	0.000	0.000	0.000	0.000	0.012	0.013	0.016	0.014	3.665	0.011	0.123	316	2384	100	134	11302	11436	138	10628	10766	Error	Error	-6.398	134	11302	138	10628	143340	3816790	0.724	13.517	0	0	0
1	5	13	"A75"	"A75"	14275	3270	100	420	431	181	41	309	309	337	180	53	33	11	0	11304	11163	5634	50	1427	1427	1622	1492	91	98	92	0	0.000	0.000	0.000	0.000	0.000	0.000	0.000	0.000	0.000	0.000	0.000	0.000	0.000	0.000	0.011	0.013	0.018	0.017	2.821	0.011	0.119	316	2384	100	111	9877	9988	122	9736	9858	Error	Error	-6.475	111	9877	122	9736	136196	3527463	0.522	6.395	0	0	0
1	6	13	"A75"	"A75"	14575	3270	100	410	428	173	40	315	315	351	466	132	2	0	0	8797	10585	5999	56	1426	1426	1805	2193	121	95	62	0	0.000	0.000	0.000	0.000	0.000	0.000	0.000	0.000	0.000	0.000	0.000	0.000	0.000	0.000	0.013	0.012	0.019	0.017	3.267	0.009	0.008	316	2384	100	95	7371	7466	113	9159	9272	Error	Error	-6.278	95	7371	113	9159	135165	3344922	0.165	4.004	0	0	0
1	7	13	"A76"	"A76"	14875	3270	100	446	466	181	38	322	322	339	156	46	41	18	0	14522	12966	4848	37	1434	1434	1488	568	38	96	90	0	0.000	0.000	0.000	0.000	0.000	0.000	0.000	0.000	0.000	0.000	0.000	0.000	0.000	0.000	0.009	0.012	0.015	0.015	3.799	0.010	0.109	316	2384	100	124	13088	13212	144	11532	11676	Error	Error	-6.722	124	13088	144	11532	147319	4097239	0.814	20.208	0	0	0
1	8	13	"A76"	"A76"	15180	3270	100	459	476	197	41	319	319	337	158	46	47	17	0	13550	13171	3006	22	1446	1446	1485	384	25	100	100	0	0.000	0.000	0.000	0.000	0.000	0.000	0.000	0.000	0.000	0.000	0.000	0.000	0.000	0.000	0.012	0.013	0.017	0.014	2.490	0.012	0.133	316	2384	100	140	12104	12244	157	11725	11882	Error	Error	-6.434	140	12104	157	11725	150518	4161977	0.880	30.432	0	0	0
1	9	13	"A76"	"A76"	15475	3270	95	411	439	191	43	326	326	345	205	59	28	7	0	11284	10513	4240	40	1468	1468	1552	820	52	100	100	0	0.000	0.000	0.000	0.000	0.000	0.000	0.000	0.000	0.000	0.000	0.000	0.000	0.000	0.000	0.009	0.012	0.018	0.015	3.159	0.011	0.092	256	2088	100	85	9816	9901	113	9045	9158	Error	Error	-6.852	85	9816	113	9045	112274	2691222	0.459	10.928	0	0	0
1	10	13	"A77"	"A77"	15770	3265	100	450	502	258	51	321	321	347	188	54	40	18	0	8097	9099	5788	63	1458	1458	1698	1698	100	74	68	0	0.000	0.000	0.000	0.000	0.000	0.000	0.000	0.000	0.000	0.000	0.000	0.000	0.000	0.000	0.019	0.024	0.030	0.032	3.624	0.022	0.265	316	2384	100	129	6639	6768	181	7641	7822	Error	Error	-5.686	129	6639	181	7641	158601	2875170	0.824	4.359	0	0	0
1	11	13	"A77"	"A77"	16070	3265	100	447	477	212	44	311	311	336	163	48	45	20	0	8624	9931	5184	52	1458	1458	1736	1833	105	88	78	0	0.000	0.000	0.000	0.000	0.000	0.000	0.000	0.000	0.000	0.000	0.000	0.000	0.000	0.000	0.019	0.020	0.026	0.023	3.735	0.021	0.309	316	2384	100	136	7166	7302	166	8473	8639	Error	Error	-5.719	136	7166	166	8473	150741	3138070	0.865	4.471	0	0	0
1	12	13	"A77"	"A77"	16370	3265	100	448	476	202	42	315	315	341	166	48	43	18	0	10421	10554	4885	46	1483	1483	1820	2066	113	85	83	0	0.000	0.000	0.000	0.000	0.000	0.000	0.000	0.000	0.000	0.000	0.000	0.000	0.000	0.000	0.015	0.018	0.020	0.021	3.129	0.020	0.326	316	2384	100	133	8938	9071	161	9071	9232	Error	Error	-6.070	133	8938	161	9071	150370	3334972	0.813	4.227	0	0	0
1	13	13	"A78"	"A78"	16670	3265	100	432	446	175	39	319	319	342	234	68	24	4	0	14411	12020	5680	47	1507	1507	1638	1040	63	85	79	0	0.000	0.000	0.000	0.000	0.000	0.000	0.000	0.000	0.000	0.000	0.000	0.000	0.000	0.000	0.009	0.012	0.014	0.016	4.466	0.011	0.132	316	2384	100	113	12904	13017	127	10513	10640	Error	Error	-6.835	113	12904	127	10513	140990	3798296	0.444	9.983	0	0	0
1	14	13	"A78"	"A78"	16970	3265	100	406	428	205	47	326	326	351	170	48	32	12	0	7097	8909	5646	63	1536	1536	2839	4369	153	69	27	0	0.000	0.000	0.000	0.000	0.000	0.000	0.000	0.000	0.000	0.000	0.000	0.000	0.000	0.000	0.014	0.014	0.023	0.025	4.059	0.012	0.170	316	2384	100	80	5561	5641	102	7373	7475	Error	Error	-6.119	80	5561	102	7373	135328	2815331	0.453	1.389	0	0	0
1	15	13	"A78"	"A78"	17270	3265	100	439	463	215	46	329	329	355	185	52	34	11	0	9331	11027	5912	53	1549	1549	2056	2817	137	87	70	0	0.000	0.000	0.000	0.000	0.000	0.000	0.000	0.000	0.000	0.000	0.000	0.000	0.000	0.000	0.014	0.014	0.019	0.018	3.619	0.013	0.171	316	2384	100	110	7782	7892	134	9478	9612	Error	Error	-6.145	110	7782	134	9478	146429	3484534	0.584	3.185	0	0	0
1	16	13	"A79"	"A79"	17570	3265	100	494	501	196	39	333	333	382	955	250	0	0	0	17767	15456	7278	47	1545	1545	1715	1386	80	86	81	0	0.000	0.000	0.000	0.000	0.000	0.000	0.000	0.000	0.000	0.000	0.000	0.000	0.000	0.000	0.010	0.012	0.015	0.014	3.507	0.011	0.117	316	2384	100	161	16222	16383	168	13911	14079	Error	Error	-6.655	161	16222	168	13911	158454	4884246	0.125	9.914	0	0	0
1	17	13	"A79"	"A79"	17870	3265	100	397	423	196	46	346	346	376	205	54	23	7	0	5400	8340	6634	79	1574	1574	2680	4076	152	47	24	0	0.000	0.000	0.000	0.000	0.000	0.000	0.000	0.000	0.000	0.000	0.000	0.000	0.000	0.000	0.013	0.011	0.025	0.027	5.361	0.012	0.203	316	2384	100	51	3826	3877	77	6766	6843	Error	Error	-6.229	51	3826	77	6766	133680	2635558	0.229	1.389	0	0	0
1	18	13	"A79"	"A79"	18170	3265	100	436	473	233	49	346	346	370	181	48	32	13	0	8657	10515	6612	62	1604	1604	2921	4645	159	64	35	0	0.000	0.000	0.000	0.000	0.000	0.000	0.000	0.000	0.000	0.000	0.000	0.000	0.000	0.000	0.013	0.014	0.022	0.020	3.859	0.013	0.204	316	2384	100	90	7053	7143	127	8911	9038	Error	Error	-6.292	90	7053	127	8911	149498	3322809	0.569	1.635	0	0	0
1	1	14	"A80"	"A80"	13080	3575	100	398	419	180	42	319	319	350	279	79	16	2	0	9481	9796	5045	51	1428	1428	1474	820	55	93	89	0	0.000	0.000	0.000	0.000	0.000	0.000	0.000	0.000	0.000	0.000	0.000	0.000	0.000	0.000	0.010	0.012	0.020	0.019	3.891	0.018	0.065	316	2384	100	79	8053	8132	100	8368	8468	Error	Error	-6.672	79	8053	100	8368	132374	3095523	0.247	10.149	0	0	0
1	2	14	"A80"	"A80"	13380	3570	100	439	464	192	41	314	314	341	216	63	31	8	0	12584	11773	5107	43	1448	1448	1690	1241	73	91	89	0	0.000	0.000	0.000	0.000	0.000	0.000	0.000	0.000	0.000	0.000	0.000	0.000	0.000	0.000	0.011	0.015	0.017	0.018	3.653	0.010	0.040	316	2384	100	125	11136	11261	150	10325	10475	Error	Error	-6.477	125	11136	150	10325	146508	3720324	0.569	8.125	0	0	0
1	3	14	"A80"	"A80"	13680	3570	100	410	428	172	40	320	320	346	266	76	18	1	0	11731	10946	4741	43	1452	1452	1755	1893	107	91	79	0	0.000	0.000	0.000	0.000	0.000	0.000	0.000	0.000	0.000	0.000	0.000	0.000	0.000	0.000	0.009	0.011	0.017	0.017	3.452	0.010	0.104	316	2384	100	90	10279	10369	108	9494	9602	Error	Error	-6.836	90	10279	108	9494	135193	3458998	0.308	4.855	0	0	0
1	4	14	"A81"	"A81"	13985	3570	95	443	467	208	44	322	322	338	160	47	43	15	0	14760	14427	2871	19	1445	1445	1488	454	30	100	100	0	0.000	0.000	0.000	0.000	0.000	0.000	0.000	0.000	0.000	0.000	0.000	0.000	0.000	0.000	0.009	0.011	0.014	0.011	3.137	0.009	0.073	256	2088	100	121	13315	13436	145	12982	13127	Error	Error	-6.782	121	13315	145	12982	119647	3693271	0.806	28.500	0	0	0
1	5	14	"A81"	"A81"	14280	3570	100	431	467	434	92	307	307	328	164	50	41	13	0	11503	10694	4953	46	1433	1433	1555	1136	73	93	93	0	0.000	0.000	0.000	0.000	0.000	0.000	0.000	0.000	0.000	0.000	0.000	0.000	0.000	0.000	0.012	0.017	0.018	0.017	3.883	0.014	0.090	316	2384	100	124	10070	10194	160	9261	9421	Error	Error	-6.344	124	10070	160	9261	147663	3379403	0.848	8.045	0	0	0
1	6	14	"A81"	"A81"	14580	3570	100	399	420	179	42	324	324	349	195	55	26	6	0	11462	10373	5600	53	1483	1483	2353	3397	144	79	55	0	0.000	0.000	0.000	0.000	0.000	0.000	0.000	0.000	0.000	0.000	0.000	0.000	0.000	0.000	0.008	0.011	0.018	0.016	4.050	0.010	0.108	316	2384	100	75	9979	10054	96	8890	8986	Error	Error	-7.056	75	9979	96	8890	132617	3277968	0.364	2.361	0	0	0
1	7	14	"A82"	"A82"	14880	3570	100	429	453	201	44	320	320	344	191	55	37	12	0	13586	11495	6057	52	1464	1464	1519	777	51	86	82	0	0.000	0.000	0.000	0.000	0.000	0.000	0.000	0.000	0.000	0.000	0.000	0.000	0.000	0.000	0.009	0.013	0.021	0.019	4.155	0.012	0.133	316	2384	100	109	12122	12231	133	10031	10164	Error	Error	-6.797	109	12122	133	10031	143004	3632517	0.571	12.839	0	0	0
1	8	14	"A82"	"A82"	15180	3570	100	449	489	229	46	311	311	337	189	56	40	14	0	15667	14584	5400	37	1470	1470	1773	1869	105	93	91	0	0.000	0.000	0.000	0.000	0.000	0.000	0.000	0.000	0.000	0.000	0.000	0.000	0.000	0.000	0.010	0.014	0.016	0.014	2.881	0.011	0.134	316	2384	100	138	14197	14335	178	13114	13292	Error	Error	-6.685	138	14197	178	13114	154593	4608623	0.804	6.854	0	0	0
1	9	14	"A82"	"A82"	15480	3570	100	396	412	170	41	314	314	333	180	54	29	6	0	6893	8832	5025	56	1461	1461	1573	1080	68	90	87	0	0.000	0.000	0.000	0.000	0.000	0.000	0.000	0.000	0.000	0.000	0.000	0.000	0.000	0.000	0.015	0.013	0.020	0.022	3.971	0.010	0.081	316	2384	100	82	5432	5514	98	7371	7469	Error	Error	-6.050	82	5432	98	7371	130099	2790764	0.439	6.721	0	0	0
1	10	14	"A83"	"A83"	15780	3575	95	499	511	195	38	312	312	363	1061	292	0	0	0	15557	15548	2663	17	1476	1476	1554	1326	85	100	100	0	0.000	0.000	0.000	0.000	0.000	0.000	0.000	0.000	0.000	0.000	0.000	0.000	0.000	0.000	0.013	0.014	0.016	0.014	2.211	0.012	0.100	256	2088	100	187	14081	14268	199	14072	14271	Error	Error	-6.235	187	14081	199	14072	130781	3980371	0.139	10.554	0	0	0
1	11	14	"A83"	"A83"	16080	3570	100	473	493	196	39	317	317	378	1306	345	0	0	0	11952	11804	3781	32	1480	1480	1601	1074	67	94	93	0	0.000	0.000	0.000	0.000	0.000	0.000	0.000	0.000	0.000	0.000	0.000	0.000	0.000	0.000	0.015	0.017	0.022	0.019	3.061	0.018	0.002	316	2384	100	156	10472	10628	176	10324	10500	Error	Error	-6.069	156	10472	176	10324	155824	3729946	0.088	9.500	0	0	0
1	12	14	"A83"	"A83"	16380	3570	100	438	465	202	43	316	316	342	245	71	28	6	0	12055	11500	3869	33	1491	1491	1728	1571	90	93	92	0	0.000	0.000	0.000	0.000	0.000	0.000	0.000	0.000	0.000	0.000	0.000	0.000	0.000	0.000	0.012	0.015	0.019	0.017	3.507	0.014	0.164	316	2384	100	122	10564	10686	149	10009	10158	Error	Error	-6.436	122	10564	149	10009	147023	3634078	0.502	6.220	0	0	0
1	13	14	"A84"	"A84"	16685	3570	90	506	507	192	37	316	316	338	206	60	46	12	0	15611	15521	2521	16	1514	1514	1554	356	22	100	100	0	0.000	0.000	0.000	0.000	0.000	0.000	0.000	0.000	0.000	0.000	0.000	0.000	0.000	0.000	0.013	0.014	0.016	0.012	3.037	0.011	0.110	256	1924	100	190	14097	14287	191	14007	14198	Error	Error	-6.213	190	14097	191	14007	129704	3973303	0.820	39.233	0	0	0
1	14	14	"A84"	"A84"	16980	3570	100	428	461	208	45	317	317	337	161	47	40	19	0	9547	11324	5552	49	1512	1512	1851	2135	115	94	83	0	0.000	0.000	0.000	0.000	0.000	0.000	0.000	0.000	0.000	0.000	0.000	0.000	0.000	0.000	0.014	0.015	0.019	0.017	3.240	0.014	0.204	316	2384	100	111	8035	8146	144	9812	9956	Error	Error	-6.178	111	8035	144	9812	145560	3578355	0.770	4.437	0	0	0
1	15	14	"A84"	"A84"	17280	3565	100	439	469	229	48	319	319	358	463	129	7	0	0	12071	12159	6085	50	1552	1552	1713	1449	84	92	90	0	0.000	0.000	0.000	0.000	0.000	0.000	0.000	0.000	0.000	0.000	0.000	0.000	0.000	0.000	0.011	0.014	0.017	0.016	3.410	0.016	0.118	316	2384	100	120	10519	10639	150	10607	10757	Error	Error	-6.454	120	10519	150	10607	148126	3842169	0.240	7.209	0	0	0
1	16	14	"A85"	"A85"	17580	3570	95	441	459	170	37	322	322	340	154	45	42	14	0	12406	11271	3950	35	1544	1544	1576	354	22	100	100	0	0.000	0.000	0.000	0.000	0.000	0.000	0.000	0.000	0.000	0.000	0.000	0.000	0.000	0.000	0.011	0.014	0.018	0.014	2.880	0.012	0.114	256	2088	100	119	10862	10981	137	9727	9864	Error	Error	-6.512	119	10862	137	9727	117541	2885282	0.773	27.387	0	0	0
1	17	14	"A85"	"A85"	17880	3570	100	417	432	207	47	336	336	365	310	84	12	1	0	7699	8921	5380	60	1568	1568	2449	3471	141	64	42	0	0.000	0.000	0.000	0.000	0.000	0.000	0.000	0.000	0.000	0.000	0.000	0.000	0.000	0.000	0.013	0.013	0.022	0.022	3.533	0.012	0.145	316	2384	100	81	6131	6212	96	7353	7449	Error	Error	-6.242	81	6131	96	7353	136588	2818917	0.216	1.865	0	0	0
1	18	14	"A85"	"A85"	18185	3570	95	469	486	237	48	332	332	358	199	55	32	9	0	12898	11888	4137	34	1562	1562	1691	1069	63	100	98	0	0.000	0.000	0.000	0.000	0.000	0.000	0.000	0.000	0.000	0.000	0.000	0.000	0.000	0.000	0.012	0.015	0.016	0.015	2.903	0.011	0.098	256	2088	100	137	11336	11473	154	10326	10480	Error	Error	-6.371	137	11336	154	10326	124289	3043323	0.643	9.539	0	0	0
1	1	15	"A86"	"A86"	13085	3875	110	530	542	211	38	323	323	346	201	58	50	17	0	16463	15956	3757	23	1441	1441	1472	426	28	100	100	0	0.000	0.000	0.000	0.000	0.000	0.000	0.000	0.000	0.000	0.000	0.000	0.000	0.000	0.000	0.014	0.015	0.017	0.013	2.773	0.014	0.213	392	2896	100	207	15022	15229	219	14515	14734	Error	Error	-6.181	207	15022	219	14515	212292	6254701	0.975	34.000	0	0	0
1	2	15	"A86"	"A86"	13385	3870	100	476	518	199	38	328	328	366	483	131	7	0	0	15330	15270	3149	20	1473	1473	1825	1987	108	100	100	0	0.000	0.000	0.000	0.000	0.000	0.000	0.000	0.000	0.000	0.000	0.000	0.000	0.000	0.000	0.011	0.014	0.016	0.012	2.832	0.009	0.010	316	2384	100	148	13857	14005	190	13797	13987	Error	Error	-6.549	148	13857	190	13797	163585	4825398	0.315	6.766	0	0	0
1	3	15	"A86"	"A86"	13685	3870	100	497	518	202	38	315	315	346	269	77	34	6	0	15766	15384	3143	20	1463	1463	1636	1172	71	100	100	0	0.000	0.000	0.000	0.000	0.000	0.000	0.000	0.000	0.000	0.000	0.000	0.000	0.000	0.000	0.013	0.015	0.016	0.013	2.608	0.012	0.057	316	2384	100	182	14303	14485	203	13921	14124	Error	Error	-6.296	182	14303	203	13921	163556	4861216	0.639	11.730	0	0	0
1	4	15	"A87"	"A87"	13990	3870	100	407	419	175	41	308	308	332	241	72	23	1	0	10434	10824	4549	42	1430	1430	1445	530	36	100	99	0	0.000	0.000	0.000	0.000	0.000	0.000	0.000	0.000	0.000	0.000	0.000	0.000	0.000	0.000	0.011	0.012	0.017	0.015	2.957	0.017	0.070	316	2384	100	99	9004	9103	111	9394	9505	Error	Error	-6.507	99	9004	111	9394	132515	3420277	0.361	17.696	0	0	0
1	5	15	"A87"	"A87"	14290	3870	95	421	458	315	68	310	310	328	180	54	35	13	0	12235	11267	5228	46	1446	1446	1556	789	50	100	100	0	0.000	0.000	0.000	0.000	0.000	0.000	0.000	0.000	0.000	0.000	0.000	0.000	0.000	0.000	0.010	0.015	0.017	0.015	3.368	0.012	0.062	256	2088	100	111	10789	10900	148	9821	9969	Error	Error	-6.603	111	10789	148	9821	117267	2884237	0.722	12.308	0	0	0
1	6	15	"A87"	"A87"	14590	3870	100	393	417	174	41	309	309	335	196	58	27	6	0	8342	9389	4827	51	1454	1454	1717	1581	92	97	76	0	0.000	0.000	0.000	0.000	0.000	0.000	0.000	0.000	0.000	0.000	0.000	0.000	0.000	0.000	0.012	0.014	0.022	0.017	3.474	0.012	0.068	316	2384	100	84	6888	6972	108	7935	8043	Error	Error	-6.358	84	6888	108	7935	131859	2966828	0.418	4.853	0	0	0
1	7	15	"A88"	"A88"	14885	3870	100	450	477	239	50	304	304	322	150	46	49	20	0	14457	13156	4675	35	1449	1449	1468	345	23	99	98	0	0.000	0.000	0.000	0.000	0.000	0.000	0.000	0.000	0.000	0.000	0.000	0.000	0.000	0.000	0.011	0.015	0.017	0.016	2.944	0.013	0.153	316	2384	100	146	13008	13154	173	11707	11880	Error	Error	-6.477	146	13008	173	11707	150866	4157383	1.033	33.878	0	0	0
1	8	15	"A88"	"A88"	15185	3870	100	397	420	191	45	322	322	345	187	54	28	7	0	9858	9473	5001	52	1508	1508	2523	3621	143	68	53	0	0.000	0.000	0.000	0.000	0.000	0.000	0.000	0.000	0.000	0.000	0.000	0.000	0.000	0.000	0.009	0.012	0.018	0.017	3.541	0.011	0.130	316	2384	100	75	8350	8425	98	7965	8063	Error	Error	-6.799	75	8350	98	7965	132665	2993515	0.401	1.919	0	0	0
1	9	15	"A88"	"A88"	15485	3875	100	435	440	185	42	309	309	326	156	47	41	15	0	10978	11251	5323	47	1448	1448	1511	628	41	100	99	0	0.000	0.000	0.000	0.000	0.000	0.000	0.000	0.000	0.000	0.000	0.000	0.000	0.000	0.000	0.013	0.013	0.018	0.016	2.745	0.012	0.137	316	2384	100	126	9530	9656	131	9803	9934	Error	Error	-6.241	126	9530	131	9803	138958	3555472	0.731	15.510	0	0	0
1	10	15	"A89"	"A89"	15785	3870	100	414	440	184	41	318	318	337	165	48	33	11	0	13290	12835	4099	31	1492	1492	1776	1859	104	93	92	0	0.000	0.000	0.000	0.000	0.000	0.000	0.000	0.000	0.000	0.000	0.000	0.000	0.000	0.000	0.008	0.011	0.012	0.012	3.100	0.009	0.023	316	2384	100	96	11798	11894	122	11343	11465	Error	Error	-6.941	96	11798	122	11343	138962	4055798	0.624	5.949	0	0	0
1	11	15	"A89"	"A89"	16085	3870	100	446	467	247	52	322	322	565	3217	569	0	0	0	12453	12527	3196	25	1529	1529	2245	4383	195	96	78	0	0.000	0.000	0.000	0.000	0.000	0.000	0.000	0.000	0.000	0.000	0.000	0.000	0.000	0.000	0.011	0.013	0.015	0.013	3.203	0.011	0.083	316	2384	100	124	10924	11048	145	10998	11143	Error	Error	-6.461	124	10924	145	10998	147703	3958590	-0.030	2.346	0	0	0
1	12	15	"A89"	"A89"	16385	3865	100	461	464	175	37	312	312	339	202	59	37	6	0	12659	12783	2528	19	1513	1513	1899	2083	109	100	100	0	0.000	0.000	0.000	0.000	0.000	0.000	0.000	0.000	0.000	0.000	0.000	0.000	0.000	0.000	0.013	0.013	0.016	0.014	2.684	0.012	0.079	316	2384	100	149	11146	11295	152	11270	11422	Error	Error	-6.225	149	11146	152	11270	146734	4039531	0.619	5.225	0	0	0
1	13	15	"A90"	"A90"	16690	3870	95	467	498	187	37	317	317	397	1582	398	0	0	0	14948	14742	2251	15	1538	1538	1579	397	25	100	100	0	0.000	0.000	0.000	0.000	0.000	0.000	0.000	0.000	0.000	0.000	0.000	0.000	0.000	0.000	0.011	0.014	0.013	0.011	3.080	0.013	0.094	256	2088	100	150	13410	13560	181	13204	13385	Error	Error	-6.482	150	13410	181	13204	127570	3774005	0.064	33.156	0	0	0
1	14	15	"A90"	"A90"	16995	3870	105	469	507	271	53	320	320	336	153	45	49	24	0	13759	13801	2456	17	1536	1536	1606	586	36	100	100	0	0.000	0.000	0.000	0.000	0.000	0.000	0.000	0.000	0.000	0.000	0.000	0.000	0.000	0.000	0.012	0.015	0.017	0.014	2.699	0.014	0.146	316	2572	100	149	12223	12372	187	12265	12452	Error	Error	-6.358	149	12223	187	12265	160293	4360998	1.118	20.811	0	0	0
1	15	15	"A90"	"A90"	17290	3870	95	448	466	176	37	320	320	340	287	84	19	1	0	11655	11996	1754	14	1537	1537	1648	1310	79	100	100	0	0.000	0.000	0.000	0.000	0.000	0.000	0.000	0.000	0.000	0.000	0.000	0.000	0.000	0.000	0.013	0.014	0.016	0.015	2.329	0.013	0.132	256	2088	100	128	10118	10246	146	10459	10605	Error	Error	-6.305	128	10118	146	10459	119171	3070968	0.439	7.899	0	0	0
1	16	15	"A91"	"A91"	17585	3865	100	444	471	202	42	315	315	337	169	50	42	16	0	14084	12901	4956	38	1507	1507	1539	369	23	97	94	0	0.000	0.000	0.000	0.000	0.000	0.000	0.000	0.000	0.000	0.000	0.000	0.000	0.000	0.000	0.010	0.014	0.016	0.015	3.129	0.012	0.102	316	2384	100	129	12577	12706	156	11394	11550	Error	Error	-6.607	129	12577	156	11394	148760	4076783	0.793	30.791	0	0	0
1	17	15	"A91"	"A91"	17885	3865	100	430	590	1796	304	325	325	353	267	75	24	4	0	7120	9723	5642	58	1539	1539	1847	1952	105	93	71	0	0.000	0.000	0.000	0.000	0.000	0.000	0.000	0.000	0.000	0.000	0.000	0.000	0.000	0.000	0.019	0.032	0.025	0.024	3.651	0.011	0.004	316	2384	100	105	5581	5686	265	8184	8449	Error	Error	-5.732	105	5581	265	8184	186431	3072523	0.888	4.035	0	0	0
1	18	15	"A91"	"A91"	18185	3865	100	394	421	168	39	342	342	368	213	57	21	3	0	7745	8884	4069	45	1593	1593	2359	3011	127	88	51	0	0.000	0.000	0.000	0.000	0.000	0.000	0.000	0.000	0.000	0.000	0.000	0.000	0.000	0.000	0.008	0.011	0.020	0.017	3.727	0.010	0.080	316	2384	100	52	6152	6204	79	7291	7370	Error	Error	-6.886	52	6152	79	7291	132961	2807462	0.249	2.167	0	0	0
1	1	16	"A92"	"A92"	13090	4175	110	472	491	238	48	328	328	359	473	131	6	0	0	14970	14901	4305	28	1445	1445	1468	275	18	100	100	0	0.000	0.000	0.000	0.000	0.000	0.000	0.000	0.000	0.000	0.000	0.000	0.000	0.000	0.000	0.011	0.012	0.014	0.011	3.066	0.011	0.118	392	2896	100	144	13525	13669	163	13456	13619	Error	Error	-6.553	144	13525	163	13456	192662	5841040	0.279	48.847	0	0	0
1	2	16	"A92"	"A92"	13385	4170	100	457	459	175	38	327	327	369	559	151	1	0	0	13520	14029	3761	26	1473	1473	2058	2687	130	97	97	0	0.000	0.000	0.000	0.000	0.000	0.000	0.000	0.000	0.000	0.000	0.000	0.000	0.000	0.000	0.011	0.011	0.015	0.011	3.121	0.008	0.025	316	2384	100	130	12047	12177	132	12556	12688	Error	Error	-6.534	130	12047	132	12556	145186	4433086	0.161	4.455	0	0	0
1	3	16	"A92"	"A92"	13685	4170	100	439	457	206	45	312	312	340	278	81	21	3	0	13399	13737	3597	26	1463	1463	1805	2050	113	99	98	0	0.000	0.000	0.000	0.000	0.000	0.000	0.000	0.000	0.000	0.000	0.000	0.000	0.000	0.000	0.011	0.012	0.014	0.013	2.668	0.010	0.119	316	2384	100	127	11936	12063	145	12274	12419	Error	Error	-6.554	127	11936	145	12274	144394	4340780	0.421	5.820	0	0	0
1	4	16	"A93"	"A93"	13990	4170	90	446	458	172	37	321	321	409	1588	388	0	0	0	15848	15166	3560	23	1473	1473	1602	1920	119	99	98	0	0.000	0.000	0.000	0.000	0.000	0.000	0.000	0.000	0.000	0.000	0.000	0.000	0.000	0.000	0.009	0.010	0.014	0.011	2.698	0.009	0.026	256	1924	100	125	14375	14500	137	13693	13830	Error	Error	-6.845	125	14375	137	13693	117165	3882605	0.031	7.065	0	0	0
1	5	16	"A93"	"A93"	14285	4170	100	352	434	543	125	323	323	343	156	45	23	9	0	4769	7842	6338	80	1478	1478	2335	3515	150	45	31	0	0.000	0.000	0.000	0.000	0.000	0.000	0.000	0.000	0.000	0.000	0.000	0.000	0.000	0.000	0.009	0.017	0.024	0.026	4.727	0.014	0.078	316	2384	100	29	3291	3320	111	6364	6475	Error	Error	-6.826	29	3291	111	6364	137282	2477990	0.583	1.567	0	0	0
1	6	16	"A93"	"A93"	14585	4170	100	426	429	175	40	318	318	340	177	52	34	10	0	11954	11877	6253	52	1470	1470	1921	2627	136	90	74	0	0.000	0.000	0.000	0.000	0.000	0.000	0.000	0.000	0.000	0.000	0.000	0.000	0.000	0.000	0.010	0.011	0.017	0.017	4.615	0.010	0.128	316	2384	100	108	10484	10592	111	10407	10518	Error	Error	-6.601	108	10484	111	10407	135472	3753043	0.503	3.790	0	0	0
1	7	16	"A94"	"A94"	14890	4170	90	474	489	183	37	327	327	412	1641	398	0	0	0	17916	17590	3834	21	1511	1511	1663	2166	130	100	100	0	0.000	0.000	0.000	0.000	0.000	0.000	0.000	0.000	0.000	0.000	0.000	0.000	0.000	0.000	0.009	0.010	0.012	0.011	2.497	0.103	0.113	256	1924	100	147	16405	16552	162	16079	16241	Error	Error	-6.802	147	16405	162	16079	125285	4503080	0.047	7.353	0	0	0
1	8	16	"A94"	"A94"	15185	4170	100	471	487	186	38	315	315	333	173	51	46	15	0	17837	16604	6461	38	1502	1502	1769	1957	110	94	92	0	0.000	0.000	0.000	0.000	0.000	0.000	0.000	0.000	0.000	0.000	0.000	0.000	0.000	0.000	0.010	0.011	0.013	0.011	2.936	0.011	0.259	316	2384	100	156	16335	16491	172	15102	15274	Error	Error	-6.710	156	16335	172	15102	153902	5246873	0.890	7.580	0	0	0
1	9	16	"A94"	"A94"	15490	4170	100	427	443	182	41	319	319	347	221	63	25	5	0	14429	13019	6063	46	1503	1503	1597	1006	62	93	93	0	0.000	0.000	0.000	0.000	0.000	0.000	0.000	0.000	0.000	0.000	0.000	0.000	0.000	0.000	0.008	0.011	0.015	0.014	3.814	0.009	0.111	316	2384	100	108	12926	13034	124	11516	11640	Error	Error	-6.903	108	12926	124	11516	140126	4113970	0.434	11.354	0	0	0
1	10	16	"A95"	"A95"	15790	4175	110	467	483	189	39	310	310	349	323	92	21	1	0	17204	16766	4050	24	1499	1499	1551	755	48	100	99	0	0.000	0.000	0.000	0.000	0.000	0.000	0.000	0.000	0.000	0.000	0.000	0.000	0.000	0.000	0.010	0.011	0.013	0.010	2.826	0.014	0.077	392	2896	100	157	15705	15862	173	15267	15440	Error	Error	-6.644	157	15705	173	15267	189496	6572435	0.415	20.152	0	0	0
1	11	16	"A95"	"A95"	16090	4165	100	455	477	238	49	333	333	357	201	56	32	11	0	15215	12618	7278	57	1562	1562	3400	5609	164	62	55	0	0.000	0.000	0.000	0.000	0.000	0.000	0.000	0.000	0.000	0.000	0.000	0.000	0.000	0.000	0.009	0.013	0.017	0.015	3.675	0.012	0.216	316	2384	100	122	13653	13775	144	11056	11200	Error	Error	-6.806	122	13653	144	11056	150683	3987428	0.597	1.643	0	0	0
1	12	16	"A95"	"A95"	16390	4165	100	475	492	184	37	328	328	395	1532	387	0	0	0	16539	16240	3845	23	1576	1576	2332	3641	156	96	96	0	0.000	0.000	0.000	0.000	0.000	0.000	0.000	0.000	0.000	0.000	0.000	0.000	0.000	0.000	0.010	0.011	0.013	0.011	2.607	0.031	0.057	316	2384	100	147	14963	15110	164	14664	14828	Error	Error	-6.669	147	14963	164	14664	155420	5131880	0.063	3.820	0	0	0
1	13	16	"A96"	"A96"	16690	4170	95	491	511	200	39	316	316	336	177	52	48	22	0	19638	19510	3154	16	1520	1520	1584	586	36	100	100	0	0.000	0.000	0.000	0.000	0.000	0.000	0.000	0.000	0.000	0.000	0.000	0.000	0.000	0.000	0.010	0.011	0.011	0.009	2.858	0.011	0.202	256	2088	100	175	18118	18293	195	17990	18185	Error	Error	-6.694	175	18118	195	17990	130712	4994519	0.989	30.590	0	0	0
1	14	16	"A96"	"A96"	16990	4165	100	484	506	293	57	324	324	356	370	103	14	1	0	15366	14607	5842	39	1566	1566	1857	1803	97	90	89	0	0.000	0.000	0.000	0.000	0.000	0.000	0.000	0.000	0.000	0.000	0.000	0.000	0.000	0.000	0.012	0.014	0.016	0.015	3.330	0.024	0.123	316	2384	100	160	13800	13960	182	13041	13223	Error	Error	-6.430	160	13800	182	13041	160002	4615739	0.405	7.072	0	0	0
1	15	16	"A96"	"A96"	17290	4165	100	439	447	184	41	316	316	340	154	45	43	14	0	14514	12413	5700	45	1527	1527	1652	1089	65	93	91	0	0.000	0.000	0.000	0.000	0.000	0.000	0.000	0.000	0.000	0.000	0.000	0.000	0.000	0.000	0.009	0.012	0.015	0.015	3.597	0.010	0.130	316	2384	100	123	12987	13110	131	10886	11017	Error	Error	-6.722	123	12987	131	10886	141125	3922387	0.695	9.882	0	0	0
1	16	16	"A97"	"A97"	17590	4170	105	499	530	293	55	323	323	347	217	62	38	14	0	15340	15367	3563	23	1553	1553	1577	341	21	100	100	0	0.000	0.000	0.000	0.000	0.000	0.000	0.000	0.000	0.000	0.000	0.000	0.000	0.000	0.000	0.013	0.015	0.015	0.013	2.548	0.015	0.149	316	2572	100	176	13787	13963	207	13814	14021	Error	Error	-6.292	176	13787	207	13814	167524	4856008	0.843	40.440	0	0	0
1	17	16	"A97"	"A97"	17890	4165	100	476	509	227	44	335	335	358	170	47	44	20	0	14110	13808	4399	31	1588	1588	1952	2285	117	95	93	0	0.000	0.000	0.000	0.000	0.000	0.000	0.000	0.000	0.000	0.000	0.000	0.000	0.000	0.000	0.011	0.014	0.016	0.014	3.217	0.013	0.183	316	2384	100	141	12522	12663	174	12220	12394	Error	Error	-6.473	141	12522	174	12220	160753	4363412	0.888	5.189	0	0	0
1	18	16	"A97"	"A97"	18190	4165	100	526	551	190	34	344	344	420	1139	271	0	0	0	18130	18036	4942	27	1625	1625	2174	3126	143	97	96	0	0.000	0.000	0.000	0.000	0.000	0.000	0.000	0.000	0.000	0.000	0.000	0.000	0.000	0.000	0.011	0.013	0.013	0.011	3.037	0.049	0.073	316	2384	100	182	16505	16687	207	16411	16618	Error	Error	-6.503	182	16505	207	16411	173978	5699370	0.115	5.074	0	0	0
1	1	17	"A98"	"A98"	13085	4470	100	334	352	161	45	327	327	347	171	49	17	2	0	2275	2635	1205	45	1445	1445	1468	331	22	77	58	0	0.000	0.000	0.000	0.000	0.000	0.000	0.000	0.000	0.000	0.000	0.000	0.000	0.000	0.000	0.008	0.021	0.123	0.138	4.665	0.036	0.028	316	2384	100	7	830	837	25	1190	1215	Error	Error	-6.890	7	830	25	1190	111225	832752	0.029	3.526	0	0	0
1	2	17	"A98"	"A98"	13390	4470	80	341	371	169	45	322	322	335	152	45	21	6	0	2565	2817	990	35	1448	1448	1507	359	23	87	69	0	0.000	0.000	0.000	0.000	0.000	0.000	0.000	0.000	0.000	0.000	0.000	0.000	0.000	0.000	0.017	0.036	0.089	0.075	4.494	0.031	0.026	208	1512	100	19	1117	1136	49	1369	1418	Error	Error	-5.877	19	1117	49	1369	77078	585930	0.237	3.649	0	0	0
1	3	17	"A98"	"A98"	13680	4465	90	339	364	174	47	318	318	345	273	79	7	1	0	2336	2492	835	33	1449	1449	1486	438	29	76	50	0	0.000	0.000	0.000	0.000	0.000	0.000	0.000	0.000	0.000	0.000	0.000	0.000	0.000	0.000	0.024	0.044	0.139	0.119	5.227	0.041	0.027	256	1924	100	21	887	908	46	1043	1089	Error	Error	-5.400	21	887	46	1043	93259	637895	0.070	2.297	0	0	0
1	4	17	"A99"	"A99"	13985	4470	100	365	1024	3516	343	323	323	373	680	182	7	4	0	4099	5574	8974	160	1442	1442	1509	578	38	87	81	1	0.000	0.000	0.000	0.000	0.000	0.000	0.000	0.000	0.000	0.000	0.000	0.000	0.000	0.000	0.016	0.170	0.062	0.069	4.631	0.355	0.734	316	2384	100	42	2657	2699	701	4132	4833	Error	Error	-5.983	42	2657	701	4132	323527	1761376	0.957	7.033	0	0	0
1	5	17	"A99"	"A99"	14285	4470	100	344	368	222	60	307	307	331	160	48	23	6	0	4460	4438	1394	31	1459	1459	1519	533	35	97	91	0	0.000	0.000	0.000	0.000	0.000	0.000	0.000	0.000	0.000	0.000	0.000	0.000	0.000	0.000	0.012	0.020	0.043	0.036	3.062	0.015	0.021	316	2384	100	37	3001	3038	61	2979	3040	Error	Error	-6.342	37	3001	61	2979	116197	1402373	0.231	5.477	0	0	0
1	6	17	"A99"	"A99"	14585	4470	100	332	359	152	42	306	306	411	1055	256	0	0	0	5343	5047	1425	28	1471	1471	1809	3369	186	63	0	0	0.000	0.000	0.000	0.000	0.000	0.000	0.000	0.000	0.000	0.000	0.000	0.000	0.000	0.000	0.007	0.015	0.037	0.031	3.267	0.012	0.005	316	2384	100	26	3872	3898	53	3576	3629	Error	Error	-7.218	26	3872	53	3576	113569	1594983	-0.049	0.961	0	0	0
1	7	17	"A100"	"A100"	14885	4465	100	410	436	193	44	316	316	336	161	47	37	13	0	12565	10893	4714	43	1480	1480	1530	542	35	94	87	0	0.000	0.000	0.000	0.000	0.000	0.000	0.000	0.000	0.000	0.000	0.000	0.000	0.000	0.000	0.008	0.013	0.020	0.019	4.044	0.010	0.082	316	2384	100	94	11085	11179	120	9413	9533	Error	Error	-6.882	94	11085	120	9413	137718	3442214	0.621	17.275	0	0	0
1	8	17	"A100"	"A100"	15185	4465	100	420	439	181	41	316	316	342	293	85	15	2	0	11976	10968	4473	40	1503	1503	1749	1551	88	93	85	0	0.000	0.000	0.000	0.000	0.000	0.000	0.000	0.000	0.000	0.000	0.000	0.000	0.000	0.000	0.010	0.013	0.017	0.016	3.110	0.009	0.016	316	2384	100	104	10473	10577	123	9465	9588	Error	Error	-6.654	104	10473	123	9465	138566	3465747	0.331	5.944	0	0	0
1	9	17	"A100"	"A100"	15495	4475	100	394	409	176	43	315	315	421	1225	290	0	0	0	7830	9159	4995	54	1511	1511	1763	3204	181	68	49	0	0.000	0.000	0.000	0.000	0.000	0.000	0.000	0.000	0.000	0.000	0.000	0.000	0.000	0.000	0.013	0.012	0.021	0.019	3.060	0.011	0.031	316	2384	100	79	6319	6398	94	7648	7742	Error	Error	-6.322	79	6319	94	7648	129222	2894125	-0.010	2.308	0	0	0
1	10	17	"A101"	"A101"	15790	4465	100	354	371	232	62	317	317	353	621	175	0	0	0	3732	5358	3871	72	1494	1494	1545	1244	80	69	45	0	0.000	0.000	0.000	0.000	0.000	0.000	0.000	0.000	0.000	0.000	0.000	0.000	0.000	0.000	0.017	0.014	0.035	0.041	5.987	0.008	0.014	316	2384	100	37	2238	2275	54	3864	3918	Error	Error	-5.919	37	2238	54	3864	117284	1693247	0.029	3.065	0	0	0
1	11	17	"A101"	"A101"	16090	4465	100	332	358	166	46	314	314	355	642	180	0	0	0	3379	4328	2420	55	1503	1503	1575	1429	90	64	31	0	0.000	0.000	0.000	0.000	0.000	0.000	0.000	0.000	0.000	0.000	0.000	0.000	0.000	0.000	0.010	0.016	0.050	0.049	4.653	0.030	0.043	316	2384	100	18	1876	1894	44	2825	2869	Error	Error	-6.704	18	1876	44	2825	112995	1367633	0.005	1.927	0	0	0
1	12	17	"A101"	"A101"	16390	4465	100	335	359	183	50	321	321	341	183	53	18	4	0	4697	5417	2706	49	1519	1519	1546	342	22	94	93	0	0.000	0.000	0.000	0.000	0.000	0.000	0.000	0.000	0.000	0.000	0.000	0.000	0.000	0.000	0.004	0.010	0.037	0.033	4.334	0.008	0.001	316	2384	100	14	3178	3192	38	3898	3936	Error	Error	-7.827	14	3178	38	3898	113563	1711846	0.098	11.319	0	0	0
1	13	17	"A102"	"A102"	16690	4465	100	359	374	163	43	316	316	336	180	53	22	3	0	4438	5935	4083	68	1537	1537	1562	384	24	89	79	0	0.000	0.000	0.000	0.000	0.000	0.000	0.000	0.000	0.000	0.000	0.000	0.000	0.000	0.000	0.015	0.013	0.028	0.036	4.132	0.015	0.045	316	2384	100	43	2901	2944	58	4398	4456	Error	Error	-6.076	43	2901	58	4398	118235	1875394	0.211	11.388	0	0	0
1	14	17	"A102"	"A102"	16990	4465	100	366	377	156	41	323	323	350	281	80	8	0	0	5425	5936	2568	43	1535	1535	1597	637	39	94	93	0	0.000	0.000	0.000	0.000	0.000	0.000	0.000	0.000	0.000	0.000	0.000	0.000	0.000	0.000	0.011	0.012	0.032	0.030	3.637	0.017	0.028	316	2384	100	43	3890	3933	54	4401	4455	Error	Error	-6.499	43	3890	54	4401	119084	1875804	0.096	6.812	0	0	0
1	15	17	"A102"	"A102"	17290	4465	100	356	376	157	41	325	325	345	209	60	15	2	0	3710	5038	3009	59	1536	1536	1559	299	19	96	93	0	0.000	0.000	0.000	0.000	0.000	0.000	0.000	0.000	0.000	0.000	0.000	0.000	0.000	0.000	0.014	0.015	0.040	0.044	3.701	0.010	0.018	316	2384	100	31	2174	2205	51	3502	3553	Error	Error	-6.132	31	2174	51	3502	118832	1592037	0.148	11.635	0	0	0
1	16	17	"A103"	"A103"	17590	4470	95	435	447	175	39	325	325	343	159	46	39	12	0	10481	10221	1620	15	1572	1572	1612	406	25	100	100	0	0.000	0.000	0.000	0.000	0.000	0.000	0.000	0.000	0.000	0.000	0.000	0.000	0.000	0.000	0.012	0.014	0.020	0.017	2.702	0.011	0.066	256	2088	100	110	8909	9019	122	8649	8771	Error	Error	-6.340	110	8909	122	8649	114559	2616466	0.654	21.204	0	0	0
1	17	17	"A103"	"A103"	17890	4465	100	391	418	187	44	331	331	349	192	55	22	6	0	6924	8507	4882	57	1597	1597	1669	835	50	96	90	0	0.000	0.000	0.000	0.000	0.000	0.000	0.000	0.000	0.000	0.000	0.000	0.000	0.000	0.000	0.011	0.013	0.020	0.020	3.742	0.012	0.096	316	2384	100	60	5327	5387	87	6910	6997	Error	Error	-6.472	60	5327	87	6910	132034	2688119	0.359	8.189	0	0	0
1	18	17	"A103"	"A103"	18195	4465	95	468	495	211	42	341	341	366	280	76	21	2	0	13311	13103	2184	16	1646	1646	1847	1315	71	100	100	0	0.000	0.000	0.000	0.000	0.000	0.000	0.000	0.000	0.000	0.000	0.000	0.000	0.000	0.000	0.011	0.013	0.015	0.013	2.746	0.012	0.043	256	2088	100	127	11665	11792	154	11457	11611	Error	Error	-6.521	127	11665	154	11457	126667	3354284	0.461	8.560	0	0	0
1	1	18	"A104"	"A104"	13080	4770	100	434	440	181	41	329	329	351	227	64	26	3	0	10762	9637	4640	48	1514	1514	1604	891	55	85	81	0	0.000	0.000	0.000	0.000	0.000	0.000	0.000	0.000	0.000	0.000	0.000	0.000	0.000	0.000	0.011	0.014	0.022	0.021	4.633	0.011	0.088	316	2384	100	105	9248	9353	111	8123	8234	Error	Error	-6.461	105	9248	111	8123	139084	3045424	0.392	9.016	0	0	0
1	2	18	"A104"	"A104"	13380	4770	100	411	424	169	39	338	338	362	180	49	26	6	0	12510	11163	4107	36	1572	1572	1892	1676	88	91	88	0	0.000	0.000	0.000	0.000	0.000	0.000	0.000	0.000	0.000	0.000	0.000	0.000	0.000	0.000	0.007	0.009	0.016	0.015	3.437	0.006	0.038	316	2384	100	73	10938	11011	86	9591	9677	Error	Error	-7.227	73	10938	86	9591	133954	3527565	0.344	5.532	0	0	0
1	3	18	"A104"	"A104"	13680	4770	100	380	414	284	68	325	325	348	199	57	22	6	0	4444	6338	4260	67	1524	1524	1877	1946	103	70	38	0	0.000	0.000	0.000	0.000	0.000	0.000	0.000	0.000	0.000	0.000	0.000	0.000	0.000	0.000	0.019	0.018	0.028	0.030	4.131	0.013	0.046	316	2384	100	55	2920	2975	89	4814	4903	Error	Error	-5.730	55	2920	89	4814	130917	2002743	0.332	2.292	0	0	0
1	4	18	"A105"	"A105"	13980	4770	100	409	444	223	50	315	315	335	164	48	36	14	0	12281	10278	4948	48	1498	1498	1610	982	60	82	78	0	0.000	0.000	0.000	0.000	0.000	0.000	0.000	0.000	0.000	0.000	0.000	0.000	0.000	0.000	0.009	0.015	0.021	0.021	4.380	0.012	0.097	316	2384	100	94	10783	10877	129	8780	8909	Error	Error	-6.842	94	10783	129	8780	140256	3247690	0.665	8.827	0	0	0
1	5	18	"A105"	"A105"	14280	4770	100	367	395	208	52	328	328	367	380	103	5	0	0	5755	6928	3805	54	1527	1527	1761	1960	111	84	54	0	0.000	0.000	0.000	0.000	0.000	0.000	0.000	0.000	0.000	0.000	0.000	0.000	0.000	0.000	0.009	0.012	0.026	0.027	5.241	0.012	0.065	316	2384	100	39	4228	4267	67	5401	5468	Error	Error	-6.760	39	4228	67	5401	124688	2189285	0.074	2.636	0	0	0
1	6	18	"A105"	"A105"	14580	4770	100	391	419	172	41	321	321	342	169	49	30	10	0	10124	9410	3988	42	1527	1527	1794	1621	90	92	84	0	0.000	0.000	0.000	0.000	0.000	0.000	0.000	0.000	0.000	0.000	0.000	0.000	0.000	0.000	0.008	0.012	0.018	0.016	4.141	0.010	0.081	316	2384	100	70	8597	8667	98	7883	7981	Error	Error	-6.940	70	8597	98	7883	132258	2973594	0.456	4.698	0	0	0
1	7	18	"A106"	"A106"	14880	4770	100	325	344	151	43	328	328	351	272	77	6	0	0	1882	2270	1045	46	1517	1517	1541	293	19	55	39	0	0.000	0.000	0.000	0.000	0.000	0.000	0.000	0.000	0.000	0.000	0.000	0.000	0.000	0.000	-0.008	0.021	0.264	0.241	7.031	0.001	0.000	316	2384	100	-3	365	362	16	753	769	Error	Error	Error	-3	365	16	753	108598	717330	-0.026	2.488	0	0	0
1	8	18	"A106"	"A106"	15180	4770	100	329	350	149	42	325	325	346	265	76	5	0	0	2140	2388	812	34	1534	1534	1548	270	17	73	54	0	0.000	0.000	0.000	0.000	0.000	0.000	0.000	0.000	0.000	0.000	0.000	0.000	0.000	0.000	0.007	0.029	0.133	0.133	4.707	0.020	0.006	316	2384	100	4	606	610	25	854	879	Error	Error	-7.243	4	606	25	854	110628	754550	0.015	3.111	0	0	0
1	9	18	"A106"	"A106"	15480	4765	100	314	338	151	44	317	317	340	248	72	6	0	0	1797	1979	646	32	1532	1532	1550	677	43	23	11	0	0.000	0.000	0.000	0.000	0.000	0.000	0.000	0.000	0.000	0.000	0.000	0.000	0.000	0.000	-0.011	0.047	0.327	0.333	5.136	0.017	0.000	316	2384	100	-3	265	262	21	447	468	Error	Error	Error	-3	265	21	447	106753	625353	-0.008	0.634	0	0	0
1	10	18	"A107"	"A107"	15780	4765	100	372	601	2913	484	311	311	337	213	63	20	6	0	2636	3457	2211	63	1544	1544	1575	456	28	75	58	0	0.000	0.000	0.000	0.000	0.000	0.000	0.000	0.000	0.000	0.000	0.000	0.000	0.000	0.000	0.056	0.152	0.109	0.118	5.071	0.476	0.004	316	2384	100	61	1092	1153	290	1913	2203	Error	Error	-4.162	61	1092	290	1913	189987	1092565	1.239	4.127	0	0	0
1	11	18	"A107"	"A107"	16080	4765	100	338	352	167	47	321	321	341	164	48	22	4	0	2467	3087	1754	56	1569	1569	1597	355	22	73	59	0	0.000	0.000	0.000	0.000	0.000	0.000	0.000	0.000	0.000	0.000	0.000	0.000	0.000	0.000	0.019	0.020	0.093	0.117	5.859	0.008	0.005	316	2384	100	17	898	915	31	1518	1549	Error	Error	-5.723	17	898	31	1518	111353	975637	0.067	4.197	0	0	0
1	12	18	"A107"	"A107"	16380	4765	100	329	351	157	44	319	319	340	166	48	17	5	0	3214	3635	2088	57	1573	1573	1604	319	19	77	70	0	0.000	0.000	0.000	0.000	0.000	0.000	0.000	0.000	0.000	0.000	0.000	0.000	0.000	0.000	0.006	0.016	0.082	0.077	5.584	0.010	0.008	316	2384	100	10	1641	1651	32	2062	2094	Error	Error	-7.358	10	1641	32	2062	110780	1148664	0.066	6.367	0	0	0
1	13	18	"A108"	"A108"	16680	4765	100	315	339	164	48	323	323	372	872	234	0	0	0	2773	3268	2147	65	1581	1581	1710	1969	115	29	12	0	0.000	0.000	0.000	0.000	0.000	0.000	0.000	0.000	0.000	0.000	0.000	0.000	0.000	0.000	-0.007	0.009	0.087	0.095	5.894	0.311	0.535	316	2384	100	-8	1192	1184	16	1687	1703	Error	Error	Error	-8	1192	16	1687	106986	1032665	-0.038	0.791	0	0	0
1	14	18	"A108"	"A108"	16985	4775	95	368	397	205	51	315	315	333	169	50	24	5	0	4360	4923	2181	44	1574	1574	1611	446	27	98	91	0	0.000	0.000	0.000	0.000	0.000	0.000	0.000	0.000	0.000	0.000	0.000	0.000	0.000	0.000	0.019	0.024	0.040	0.043	3.338	0.025	0.051	256	2088	100	53	2786	2839	82	3349	3431	Error	Error	-5.716	53	2786	82	3349	101510	1260336	0.379	7.426	0	0	0
1	15	18	"A108"	"A108"	17280	4765	100	324	372	483	129	323	323	340	179	52	13	4	0	2624	3524	2344	66	1593	1593	1639	397	24	76	61	0	0.000	0.000	0.000	0.000	0.000	0.000	0.000	0.000	0.000	0.000	0.000	0.000	0.000	0.000	0.001	0.025	0.069	0.080	5.574	0.011	0.003	316	2384	100	1	1031	1032	49	1931	1980	Error	Error	Error	1	1031	49	1931	117647	1113573	0.179	4.748	0	0	0
1	16	18	"A109"	"A109"	17580	4765	100	338	349	161	46	326	326	345	175	50	17	2	0	2126	2584	1258	48	1606	1606	1630	331	20	61	42	0	0.000	0.000	0.000	0.000	0.000	0.000	0.000	0.000	0.000	0.000	0.000	0.000	0.000	0.000	0.023	0.024	0.170	0.188	5.568	0.012	0.003	316	2384	100	12	520	532	23	978	1001	Error	Error	-5.437	12	520	23	978	110330	816633	0.023	2.882	0	0	0
1	17	18	"A109"	"A109"	17880	4760	85	314	341	156	45	332	332	348	157	45	16	5	0	2699	2952	1080	36	1658	1658	1676	301	17	85	71	0	0.000	0.000	0.000	0.000	0.000	0.000	0.000	0.000	0.000	0.000	0.000	0.000	0.000	0.000	-0.017	0.007	0.116	0.107	4.518	0.002	0.000	208	1660	100	-18	1041	1023	9	1294	1303	Error	Error	Error	-18	1041	9	1294	70975	614023	-0.045	4.239	0	0	0
1	18	18	"A109"	"A109"	18180	4755	100	353	369	153	41	345	345	388	682	175	0	0	0	2319	2689	1138	42	1677	1677	1745	1292	74	28	12	0	0.000	0.000	0.000	0.000	0.000	0.000	0.000	0.000	0.000	0.000	0.000	0.000	0.000	0.000	0.012	0.024	0.147	0.141	4.853	0.012	0.003	316	2384	100	8	642	650	24	1012	1036	Error	Error	-6.326	8	642	24	1012	116718	849874	-0.028	0.731	0	0	0
1	1	19	"A110"	"A110"	13090	5075	100	359	375	162	43	337	337	358	168	46	20	4	0	3479	4616	3011	65	1539	1539	1557	296	19	89	82	0	0.000	0.000	0.000	0.000	0.000	0.000	0.000	0.000	0.000	0.000	0.000	0.000	0.000	0.000	0.011	0.012	0.043	0.047	4.269	0.007	0.010	316	2384	100	22	1940	1962	38	3077	3115	Error	Error	-6.462	22	1940	38	3077	118648	1458732	0.101	10.334	0	0	0
1	2	19	"A110"	"A110"	13390	5075	100	364	371	150	40	337	337	356	214	60	10	1	0	3955	4546	2373	52	1568	1568	1790	1193	66	75	50	0	0.000	0.000	0.000	0.000	0.000	0.000	0.000	0.000	0.000	0.000	0.000	0.000	0.000	0.000	0.011	0.011	0.035	0.043	4.970	0.004	0.003	316	2384	100	27	2387	2414	34	2978	3012	Error	Error	-6.466	27	2387	34	2978	117390	1436496	0.070	2.310	0	0	0
1	3	19	"A110"	"A110"	13690	5075	100	350	374	160	42	325	325	348	188	54	17	4	0	3104	4314	2794	64	1551	1551	1569	322	20	91	80	0	0.000	0.000	0.000	0.000	0.000	0.000	0.000	0.000	0.000	0.000	0.000	0.000	0.000	0.000	0.016	0.018	0.063	0.059	4.904	0.007	0.007	316	2384	100	25	1553	1578	49	2763	2812	Error	Error	-5.957	25	1553	49	2763	118223	1363184	0.138	8.525	0	0	0
1	4	19	"A111"	"A111"	13990	5070	100	343	379	347	91	319	319	359	510	142	2	0	0	2702	3509	2105	59	1525	1525	1569	901	57	58	35	0	0.000	0.000	0.000	0.000	0.000	0.000	0.000	0.000	0.000	0.000	0.000	0.000	0.000	0.000	0.020	0.030	0.074	0.078	6.601	0.217	0.445	316	2384	100	24	1177	1201	60	1984	2044	Error	Error	-5.616	24	1177	60	1984	119752	1108955	0.039	2.153	0	0	0
1	5	19	"A111"	"A111"	14290	5070	100	342	367	258	70	320	320	341	169	49	18	5	0	2558	3368	1851	54	1531	1531	1548	284	18	89	74	0	0.000	0.000	0.000	0.000	0.000	0.000	0.000	0.000	0.000	0.000	0.000	0.000	0.000	0.000	0.021	0.026	0.099	0.100	4.299	0.023	0.022	316	2384	100	22	1027	1049	47	1837	1884	Error	Error	-5.545	22	1027	47	1837	115968	1064226	0.154	6.408	0	0	0
1	6	19	"A111"	"A111"	14585	5075	95	347	359	172	47	322	322	338	165	48	19	4	0	4010	4369	1770	40	1541	1541	1583	339	21	97	93	0	0.000	0.000	0.000	0.000	0.000	0.000	0.000	0.000	0.000	0.000	0.000	0.000	0.000	0.000	0.010	0.013	0.047	0.042	3.632	0.010	0.008	256	2088	100	25	2469	2494	37	2828	2865	Error	Error	-6.626	25	2469	37	2828	91892	1118395	0.127	8.218	0	0	0
1	7	19	"A112"	"A112"	14890	5075	100	365	389	170	43	321	321	360	658	182	0	0	0	5072	5858	3500	59	1548	1548	1570	343	21	90	86	0	0.000	0.000	0.000	0.000	0.000	0.000	0.000	0.000	0.000	0.000	0.000	0.000	0.000	0.000	0.012	0.016	0.032	0.033	3.876	0.005	0.000	316	2384	100	44	3524	3568	68	4310	4378	Error	Error	-6.324	44	3524	68	4310	122875	1851215	0.044	12.501	0	0	0
1	8	19	"A112"	"A112"	15195	5075	100	352	377	165	43	322	322	339	167	49	21	6	0	6481	7053	2664	37	1540	1540	1583	349	22	100	100	0	0.000	0.000	0.000	0.000	0.000	0.000	0.000	0.000	0.000	0.000	0.000	0.000	0.000	0.000	0.006	0.010	0.026	0.021	3.384	0.009	0.022	316	2384	100	30	4941	4971	55	5513	5568	Error	Error	-7.364	30	4941	55	5513	119267	2228841	0.228	15.673	0	0	0
1	9	19	"A112"	"A112"	15490	5070	100	365	414	355	85	316	316	340	193	56	22	6	0	5036	6464	3665	56	1564	1564	1592	356	22	98	96	0	0.000	0.000	0.000	0.000	0.000	0.000	0.000	0.000	0.000	0.000	0.000	0.000	0.000	0.000	0.014	0.020	0.023	0.024	4.530	0.010	0.013	316	2384	100	49	3472	3521	98	4900	4998	Error	Error	-6.147	49	3472	98	4900	130733	2042646	0.383	13.685	0	0	0
1	10	19	"A113"	"A113"	15790	5070	100	350	368	168	45	319	319	340	163	47	22	5	0	3131	4161	2966	71	1570	1570	1599	426	26	76	66	0	0.000	0.000	0.000	0.000	0.000	0.000	0.000	0.000	0.000	0.000	0.000	0.000	0.000	0.000	0.020	0.019	0.067	0.077	5.723	0.010	0.019	316	2384	100	31	1561	1592	49	2591	2640	Error	Error	-5.654	31	1561	49	2591	116253	1314895	0.172	6.014	0	0	0
1	11	19	"A113"	"A113"	16090	5070	100	332	354	160	45	326	326	345	160	46	21	4	0	2972	4113	2713	65	1577	1577	1599	341	21	87	75	0	0.000	0.000	0.000	0.000	0.000	0.000	0.000	0.000	0.000	0.000	0.000	0.000	0.000	0.000	0.004	0.011	0.058	0.055	6.097	0.006	0.004	316	2384	100	6	1395	1401	28	2536	2564	Error	Error	-7.861	6	1395	28	2536	111788	1299616	0.056	7.372	0	0	0
1	12	19	"A113"	"A113"	16395	5070	100	380	401	181	45	330	330	348	190	54	23	5	0	4772	5595	2710	48	1595	1595	1626	421	25	98	98	0	0.000	0.000	0.000	0.000	0.000	0.000	0.000	0.000	0.000	0.000	0.000	0.000	0.000	0.000	0.016	0.018	0.037	0.032	3.502	0.014	0.036	316	2384	100	50	3177	3227	71	4000	4071	Error	Error	-5.990	50	3177	71	4000	126828	1767949	0.279	9.428	0	0	0
1	13	19	"A114"	"A114"	16695	5070	100	387	409	209	51	321	321	341	155	45	27	9	0	9209	8561	3716	43	1607	1607	1661	623	37	90	81	0	0.000	0.000	0.000	0.000	0.000	0.000	0.000	0.000	0.000	0.000	0.000	0.000	0.000	0.000	0.009	0.013	0.019	0.021	5.318	0.010	0.046	316	2384	100	66	7602	7668	88	6954	7042	Error	Error	-6.848	66	7602	88	6954	129125	2705387	0.439	11.075	0	0	0
1	14	19	"A114"	"A114"	16995	5070	100	408	429	175	40	324	324	344	166	48	35	9	0	10166	10069	2427	24	1637	1637	1699	652	38	100	100	0	0.000	0.000	0.000	0.000	0.000	0.000	0.000	0.000	0.000	0.000	0.000	0.000	0.000	0.000	0.010	0.012	0.018	0.014	3.355	0.012	0.070	316	2384	100	84	8529	8613	105	8432	8537	Error	Error	-6.666	84	8529	105	8432	135494	3181789	0.512	12.837	0	0	0
1	15	19	"A114"	"A114"	17290	5070	100	378	397	169	42	331	331	353	166	47	24	8	0	6140	7458	3535	47	1658	1658	1769	932	52	97	91	0	0.000	0.000	0.000	0.000	0.000	0.000	0.000	0.000	0.000	0.000	0.000	0.000	0.000	0.000	0.010	0.011	0.024	0.020	3.379	0.011	0.057	316	2384	100	47	4482	4529	66	5800	5866	Error	Error	-6.575	47	4482	66	5800	125569	2356708	0.265	6.104	0	0	0
1	16	19	"A115"	"A115"	17590	5070	100	378	402	230	57	336	336	354	183	51	20	6	0	3796	4793	3052	63	1652	1652	1689	582	34	78	70	0	0.000	0.000	0.000	0.000	0.000	0.000	0.000	0.000	0.000	0.000	0.000	0.000	0.000	0.000	0.020	0.021	0.049	0.057	4.964	0.018	0.027	316	2384	100	42	2144	2186	66	3141	3207	Error	Error	-5.674	42	2144	66	3141	127060	1514691	0.262	5.333	0	0	0
1	17	19	"A115"	"A115"	17890	5065	100	365	377	155	41	338	338	392	1045	266	0	0	0	3288	4330	2544	58	1680	1680	1729	842	48	72	47	0	0.000	0.000	0.000	0.000	0.000	0.000	0.000	0.000	0.000	0.000	0.000	0.000	0.000	0.000	0.017	0.015	0.061	0.056	3.847	0.087	0.227	316	2384	100	27	1608	1635	39	2650	2689	Error	Error	-5.896	27	1608	39	2650	119025	1368406	-0.014	3.089	0	0	0
1	18	19	"A115"	"A115"	18185	5070	95	389	412	198	48	342	342	359	179	49	20	4	0	5469	5869	2406	40	1711	1711	1764	398	22	100	99	0	0.000	0.000	0.000	0.000	0.000	0.000	0.000	0.000	0.000	0.000	0.000	0.000	0.000	0.000	0.013	0.017	0.033	0.027	3.173	0.013	0.017	256	2088	100	47	3758	3805	70	4158	4228	Error	Error	-6.321	47	3758	70	4158	105440	1502427	0.296	10.314	0	0	0
1	1	20	"A116"	"A116"	13100	5375	90	8300	10099	7523	74	359	359	411	692	168	100	99	0	15886	15268	3039	19	1603	1603	1670	1039	62	100	100	0	0.000	0.000	0.000	0.000	0.000	0.000	0.000	0.000	0.000	0.000	0.000	0.000	0.000	0.000	0.556	0.713	0.576	0.585	1.699	0.881	0.652	256	1924	100	7941	14283	22224	9740	13665	23405	Error	Error	-0.847	7941	14283	9740	13665	2585358	3908555	14.000	13.088	0	0	0
1	2	20	"A116"	"A116"	13395	5375	100	5634	7281	9273	127	354	354	872	2758	316	59	49	0	12757	10361	5906	57	1614	1614	2347	3001	127	65	59	0	0.000	0.000	0.000	0.000	0.000	0.000	0.000	0.000	0.000	0.000	0.000	0.000	0.000	0.000	0.474	0.792	0.507	0.389	2.923	1.192	0.627	316	2384	100	5280	11143	16423	6927	8747	15674	Error	Error	-1.078	5280	11143	6927	8747	2300650	3274224	2.324	2.670	0	0	0
1	3	20	"A116"	"A116"	13695	5375	100	1094	6638	11342	170	346	346	504	1971	391	42	38	0	6699	9417	6176	65	1608	1608	1761	1926	109	85	59	0	0.000	0.000	0.000	0.000	0.000	0.000	0.000	0.000	0.000	0.000	0.000	0.000	0.000	0.000	0.147	0.806	0.250	0.243	3.644	1.414	0.665	316	2384	100	748	5091	5839	6292	7809	14101	Error	Error	-2.767	748	5091	6292	7809	2097716	2975631	3.112	3.975	0	0	0
1	4	20	"A117"	"A117"	13995	5375	100	337	345	144	41	333	333	389	930	239	0	0	0	1888	2079	663	31	1573	1573	1660	1911	115	5	0	0	0.000	0.000	0.000	0.000	0.000	0.000	0.000	0.000	0.000	0.000	0.000	0.000	0.000	0.000	0.013	0.024	0.262	0.268	5.381	0.471	0.938	316	2384	100	4	315	319	12	506	518	Error	Error	-6.299	4	315	12	506	109135	656818	-0.047	0.219	0	0	0
1	5	20	"A117"	"A117"	14295	5375	100	341	379	206	54	321	321	345	200	57	16	4	0	1955	2156	686	31	1573	1573	1591	503	31	39	20	0	0.000	0.000	0.000	0.000	0.000	0.000	0.000	0.000	0.000	0.000	0.000	0.000	0.000	0.000	0.052	0.099	0.287	0.283	4.733	0.048	0.012	316	2384	100	20	382	402	58	583	641	Error	Error	-4.256	20	382	58	583	119645	681155	0.170	1.123	0	0	0
1	6	20	"A117"	"A117"	14595	5375	100	361	368	161	43	323	323	348	193	55	16	2	0	2055	2218	667	30	1574	1574	1594	401	25	55	30	0	0.000	0.000	0.000	0.000	0.000	0.000	0.000	0.000	0.000	0.000	0.000	0.000	0.000	0.000	0.079	0.070	0.239	0.202	4.519	0.035	0.008	316	2384	100	38	481	519	45	644	689	Error	Error	-3.662	38	481	45	644	116193	700991	0.104	1.556	0	0	0
1	7	20	"A118"	"A118"	14895	5375	100	351	375	168	44	323	323	345	166	48	23	5	0	3174	4434	2944	66	1574	1574	1591	280	17	86	78	0	0.000	0.000	0.000	0.000	0.000	0.000	0.000	0.000	0.000	0.000	0.000	0.000	0.000	0.000	0.018	0.018	0.056	0.058	4.987	0.013	0.021	316	2384	100	28	1600	1628	52	2860	2912	Error	Error	-5.837	28	1600	52	2860	118545	1401280	0.181	10.154	0	0	0
1	8	20	"A118"	"A118"	15195	5375	100	352	403	311	77	328	328	360	297	82	9	1	0	3841	4299	1969	45	1590	1590	1627	523	32	93	84	0	0.000	0.000	0.000	0.000	0.000	0.000	0.000	0.000	0.000	0.000	0.000	0.000	0.000	0.000	0.011	0.028	0.047	0.047	4.087	0.015	0.009	316	2384	100	24	2251	2275	75	2709	2784	Error	Error	-6.551	24	2251	75	2709	127190	1358560	0.145	5.109	0	0	0
1	9	20	"A118"	"A118"	15495	5375	100	387	390	163	41	335	335	355	201	56	16	2	0	3195	4255	2531	59	1608	1608	1623	287	17	92	85	0	0.000	0.000	0.000	0.000	0.000	0.000	0.000	0.000	0.000	0.000	0.000	0.000	0.000	0.000	0.033	0.021	0.053	0.059	3.805	0.016	0.024	316	2384	100	52	1587	1639	55	2647	2702	Error	Error	-4.932	52	1587	55	2647	123163	1344497	0.174	9.171	0	0	0
1	10	20	"A119"	"A119"	15795	5375	100	334	354	154	43	328	328	349	156	44	19	4	0	2235	2922	1695	58	1610	1610	1629	307	18	70	50	0	0.000	0.000	0.000	0.000	0.000	0.000	0.000	0.000	0.000	0.000	0.000	0.000	0.000	0.000	0.010	0.020	0.107	0.118	5.405	0.014	0.008	316	2384	100	6	625	631	26	1312	1338	Error	Error	-6.703	6	625	26	1312	111727	923341	0.032	4.212	0	0	0
1	11	20	"A119"	"A119"	16095	5375	100	372	593	2164	364	342	342	372	338	90	8	3	0	2480	3334	4539	136	1636	1636	1687	1095	64	38	21	0	0.000	0.000	0.000	0.000	0.000	0.000	0.000	0.000	0.000	0.000	0.000	0.000	0.000	0.000	0.036	0.148	0.141	0.130	5.642	0.391	0.823	316	2384	100	30	844	874	251	1698	1949	Error	Error	-4.814	30	844	251	1698	187283	1053614	0.654	1.504	0	0	0
1	12	20	"A119"	"A119"	16395	5370	100	341	367	161	43	333	333	357	181	50	16	2	0	2501	3236	1847	57	1631	1631	1653	294	17	85	67	0	0.000	0.000	0.000	0.000	0.000	0.000	0.000	0.000	0.000	0.000	0.000	0.000	0.000	0.000	0.009	0.021	0.107	0.111	3.980	0.019	0.016	316	2384	100	8	870	878	34	1605	1639	Error	Error	-6.765	8	870	34	1605	116001	1022450	0.055	5.384	0	0	0
1	13	20	"A120"	"A120"	16695	5370	100	331	349	161	46	327	327	362	481	132	0	0	0	2133	2451	1024	41	1631	1631	1673	866	51	30	15	0	0.000	0.000	0.000	0.000	0.000	0.000	0.000	0.000	0.000	0.000	0.000	0.000	0.000	0.000	0.008	0.027	0.193	0.183	5.890	0.018	0.005	316	2384	100	4	502	506	22	820	842	Error	Error	-6.972	4	502	22	820	110381	774416	-0.027	0.898	0	0	0
1	14	20	"A120"	"A120"	16990	5375	80	337	376	209	55	329	329	363	318	87	9	1	0	2719	2839	797	28	1679	1679	1737	1043	60	49	12	0	0.000	0.000	0.000	0.000	0.000	0.000	0.000	0.000	0.000	0.000	0.000	0.000	0.000	0.000	0.008	0.041	0.102	0.105	4.532	0.011	0.002	208	1512	100	8	1040	1048	47	1160	1207	Error	Error	-7.022	8	1040	47	1160	78299	590587	0.041	1.057	0	0	0
1	15	20	"A120"	"A120"	17295	5370	100	362	390	181	46	333	333	355	172	48	21	4	0	2228	2650	1164	43	1680	1680	1694	326	19	65	43	0	0.000	0.000	0.000	0.000	0.000	0.000	0.000	0.000	0.000	0.000	0.000	0.000	0.000	0.000	0.053	0.059	0.162	0.164	4.668	5.511	0.047	316	2384	100	29	548	577	57	970	1027	Error	Error	-4.240	29	548	57	970	123151	837389	0.203	2.933	0	0	0
1	16	20	"A121"	"A121"	17595	5370	100	395	425	188	44	338	338	365	277	75	13	2	0	10170	9642	4259	44	1705	1705	1745	761	43	88	85	0	0.000	0.000	0.000	0.000	0.000	0.000	0.000	0.000	0.000	0.000	0.000	0.000	0.000	0.000	0.007	0.011	0.017	0.018	3.771	0.025	0.088	316	2384	100	57	8465	8522	87	7937	8024	Error	Error	-7.214	57	8465	87	7937	134377	3046972	0.217	10.377	0	0	0
1	17	20	"A121"	"A121"	17895	5370	100	429	449	187	41	343	343	363	180	49	32	10	0	6150	9252	6687	72	1736	1736	1763	370	20	97	95	0	0.000	0.000	0.000	0.000	0.000	0.000	0.000	0.000	0.000	0.000	0.000	0.000	0.000	0.000	0.019	0.014	0.021	0.022	3.389	0.012	0.110	316	2384	100	86	4414	4500	106	7516	7622	Error	Error	-5.682	86	4414	106	7516	141759	2923717	0.478	20.241	0	0	0
1	18	20	"A121"	"A121"	18200	5375	105	449	464	190	40	339	339	360	165	45	39	12	0	9754	11998	6536	54	1770	1770	1797	351	19	100	99	0	0.000	0.000	0.000	0.000	0.000	0.000	0.000	0.000	0.000	0.000	0.000	0.000	0.000	0.000	0.014	0.012	0.018	0.015	2.940	0.010	0.095	316	2572	100	110	7984	8094	125	10228	10353	Error	Error	-6.182	110	7984	125	10228	146498	3791488	0.630	29.063	0	0	0
1	1	21	"Blank"	"Blank"	13095	5675	100	345	365	166	45	352	352	379	354	93	5	0	0	1556	1557	249	15	1621	1621	1656	987	59	0	0	0	0.000	0.000	0.000	0.000	0.000	0.000	0.000	0.000	0.000	0.000	0.000	0.000	0.000	0.000	0.108	-0.203	0.585	0.630	4.705	0.020	0.001	316	2384	100	-7	-65	-72	13	-64	-51	Error	Error	-3.215	-7	-65	13	-64	115473	491989	-0.040	-0.100	0	0	0
1	2	21	"Blank"	"Blank"	13400	5675	100	327	348	176	50	340	340	385	741	192	0	0	0	1509	1508	244	16	1589	1589	1653	1531	92	0	0	0	0.000	0.000	0.000	0.000	0.000	0.000	0.000	0.000	0.000	0.000	0.000	0.000	0.000	0.000	0.162	-0.099	0.553	0.629	3.924	2.597	0.002	316	2384	100	-13	-80	-93	8	-81	-73	Error	Error	-2.621	-13	-80	8	-81	109988	476476	-0.050	-0.095	0	0	0
1	3	21	"Blank"	"Blank"	13695	5675	100	327	348	154	44	336	336	356	189	53	13	2	0	1533	1544	253	16	1596	1596	1632	767	46	0	0	0	0.000	0.000	0.000	0.000	0.000	0.000	0.000	0.000	0.000	0.000	0.000	0.000	0.000	0.000	0.143	-0.231	0.627	0.574	4.604	0.013	0.000	316	2384	100	-9	-63	-72	12	-52	-40	Error	Error	-2.807	-9	-63	12	-52	109914	487761	-0.042	-0.115	0	0	0
1	4	21	"Blank"	"Blank"	13995	5670	100	336	343	145	42	331	331	355	175	49	12	2	0	1558	1571	265	16	1622	1622	1647	386	23	5	0	0	0.000	0.000	0.000	0.000	0.000	0.000	0.000	0.000	0.000	0.000	0.000	0.000	0.000	0.000	-0.078	-0.235	0.480	0.538	4.731	0.183	0.151	316	2384	100	5	-64	-59	12	-51	-39	Error	Error	Error	5	-64	12	-51	108263	496388	-0.069	-0.197	0	0	0
1	5	21	"Blank"	"Blank"	14295	5670	100	344	369	163	44	330	330	356	210	58	14	1	0	1559	1567	261	16	1629	1629	1662	537	32	1	0	0	0.000	0.000	0.000	0.000	0.000	0.000	0.000	0.000	0.000	0.000	0.000	0.000	0.000	0.000	-0.200	-0.629	0.556	0.598	4.754	0.246	0.465	316	2384	100	14	-70	-56	39	-62	-23	Error	Error	Error	14	-70	39	-62	116505	495035	0.062	-0.177	0	0	0
1	6	21	"Blank"	"Blank"	14595	5670	100	336	346	151	43	333	333	379	627	165	0	0	0	1560	1566	273	17	1631	1631	1704	1479	86	0	0	0	0.000	0.000	0.000	0.000	0.000	0.000	0.000	0.000	0.000	0.000	0.000	0.000	0.000	0.000	-0.042	-0.200	0.543	0.511	4.868	0.387	0.923	316	2384	100	3	-71	-68	13	-65	-52	Error	Error	Error	3	-71	13	-65	109418	494829	-0.053	-0.093	0	0	0
1	7	21	"Blank"	"Blank"	14900	5675	100	372	402	233	57	323	323	350	247	70	15	4	0	1617	1647	310	18	1626	1626	1642	300	18	14	3	0	0.000	0.000	0.000	0.000	0.000	0.000	0.000	0.000	0.000	0.000	0.000	0.000	0.000	0.000	-5.444	3.762	0.642	0.641	4.261	0.751	0.020	316	2384	100	49	-9	40	79	21	100	Error	Error	Error	49	-9	79	21	127136	520536	0.211	0.017	0	0	0
1	8	21	"Blank"	"Blank"	15195	5675	100	322	346	152	43	320	320	338	148	43	19	5	0	1555	1574	253	16	1636	1636	1647	278	16	8	0	0	0.000	0.000	0.000	0.000	0.000	0.000	0.000	0.000	0.000	0.000	0.000	0.000	0.000	0.000	-0.025	-0.419	0.501	0.468	4.654	0.022	0.001	316	2384	100	2	-81	-79	26	-62	-36	Error	Error	Error	2	-81	26	-62	109206	497505	0.054	-0.263	0	0	0
1	9	21	"Blank"	"Blank"	15490	5665	100	331	351	161	45	339	339	360	193	53	9	1	0	1573	1599	273	17	1647	1647	1659	288	17	12	1	0	0.000	0.000	0.000	0.000	0.000	0.000	0.000	0.000	0.000	0.000	0.000	0.000	0.000	0.000	0.108	-0.250	0.543	0.527	4.519	0.050	0.002	316	2384	100	-8	-74	-82	12	-48	-36	Error	Error	-3.209	-8	-74	12	-48	110922	505300	-0.047	-0.208	0	0	0
1	10	21	"Blank"	"Blank"	15800	5670	100	337	356	157	44	332	332	359	210	58	12	1	0	1589	1602	263	16	1658	1658	1679	299	17	10	0	0	0.000	0.000	0.000	0.000	0.000	0.000	0.000	0.000	0.000	0.000	0.000	0.000	0.000	0.000	-0.072	-0.429	0.519	0.489	3.801	0.119	0.003	316	2384	100	5	-69	-64	24	-56	-32	Error	Error	Error	5	-69	24	-56	112387	506373	-0.014	-0.258	0	0	0
1	11	21	"Blank"	"Blank"	16095	5675	100	330	436	1227	281	349	349	1772	8929	503	0	0	0	1624	1659	375	22	1716	1716	3459	9602	277	0	0	0	0.000	0.000	0.000	0.000	0.000	0.000	0.000	0.000	0.000	0.000	0.000	0.000	0.000	0.000	0.207	-1.526	0.530	0.618	4.680	5.470	0.074	316	2384	100	-19	-92	-111	87	-57	30	Error	Error	-2.276	-19	-92	87	-57	137918	524267	-0.150	-0.187	0	0	0
1	12	21	"Blank"	"Blank"	16400	5675	100	317	334	146	43	335	335	382	743	194	0	0	0	1587	1598	260	16	1690	1690	1767	1572	88	0	0	0	0.000	0.000	0.000	0.000	0.000	0.000	0.000	0.000	0.000	0.000	0.000	0.000	0.000	0.000	0.175	0.011	0.516	0.554	4.598	0.469	0.800	316	2384	100	-18	-103	-121	-1	-92	-93	Error	Error	-2.517	-18	-103	-1	-92	105442	504914	-0.065	-0.108	0	0	0
1	13	21	"Blank"	"Blank"	16695	5670	100	340	420	808	192	344	344	361	174	48	15	4	0	1697	1813	1368	75	1724	1724	1736	296	17	14	4	0	0.000	0.000	0.000	0.000	0.000	0.000	0.000	0.000	0.000	0.000	0.000	0.000	0.000	0.000	0.148	0.854	0.581	0.583	4.510	0.545	0.849	316	2384	100	-4	-27	-31	76	89	165	Error	Error	-2.755	-4	-27	76	89	132748	573020	0.339	0.260	0	0	0
1	14	21	"Blank"	"Blank"	16995	5670	100	340	385	277	71	344	344	376	467	124	1	1	0	1658	1706	416	24	1724	1724	1748	458	26	4	0	0	0.000	0.000	0.000	0.000	0.000	0.000	0.000	0.000	0.000	0.000	0.000	0.000	0.000	0.000	0.061	-2.278	0.550	0.578	4.737	0.270	0.075	316	2384	100	-4	-66	-70	41	-18	23	Error	Error	-4.044	-4	-66	41	-18	121529	538939	0.019	-0.092	0	0	0
1	15	21	"Blank"	"Blank"	17295	5670	100	339	352	155	44	336	336	510	1913	375	0	0	0	1644	1644	274	16	1731	1731	2123	4390	206	0	0	0	0.000	0.000	0.000	0.000	0.000	0.000	0.000	0.000	0.000	0.000	0.000	0.000	0.000	0.000	-0.034	-0.184	0.458	0.501	4.039	0.008	0.000	316	2384	100	3	-87	-84	16	-87	-71	Error	Error	Error	3	-87	16	-87	111202	519654	-0.083	-0.109	0	0	0
1	16	21	"Blank"	"Blank"	17600	5665	100	324	348	159	45	342	342	366	191	52	11	2	0	1683	1711	273	15	1755	1755	1778	329	18	7	1	0	0.000	0.000	0.000	0.000	0.000	0.000	0.000	0.000	0.000	0.000	0.000	0.000	0.000	0.000	0.250	-0.136	0.447	0.550	4.561	0.075	0.006	316	2384	100	-18	-72	-90	6	-44	-38	Error	Error	-2.000	-18	-72	6	-44	110057	540628	-0.094	-0.204	0	0	0
1	17	21	"Blank"	"Blank"	17885	5660	100	328	358	160	44	349	349	369	173	46	14	3	0	1655	1699	301	17	1758	1758	1779	339	19	10	1	0	0.000	0.000	0.000	0.000	0.000	0.000	0.000	0.000	0.000	0.000	0.000	0.000	0.000	0.000	0.204	-0.153	0.422	0.488	4.397	0.046	0.004	316	2384	100	-21	-103	-124	9	-59	-50	Error	Error	-2.294	-21	-103	9	-59	113117	537022	-0.064	-0.236	0	0	0
1	18	21	"Blank"	"Blank"	18190	5665	100	337	348	150	43	350	350	399	872	218	0	0	0	1674	1685	264	15	1784	1784	1844	1285	69	0	0	0	0.000	0.000	0.000	0.000	0.000	0.000	0.000	0.000	0.000	0.000	0.000	0.000	0.000	0.000	0.118	0.020	0.535	0.565	4.616	0.025	0.001	316	2384	100	-13	-110	-123	-2	-99	-101	Error	Error	-3.081	-13	-110	-2	-99	110105	532602	-0.058	-0.124	0	0	0
