# Supplementary material for: Application of hybridization control probe to increase accuracy on ligation detection or minisequencing diagnostic microarrays
Source: BMC Res Notes. 2009 Dec 14;2:249. doi: 10.1186/1756-0500-2-249 (PMC2799435; doi:10.1186/1756-0500-2-249)
Supplement: Additional file 3 — Gpr_files. Zip-compressed file containing raw microarray data in GenePix results format (.gpr) and GAL (GenePix Array List) files. [file 1756-0500-2-249-S3.ZIP › gpr_files/slide4/lasi4_3-16.gpr]

ATF	1.0
30	76    
"Type=GenePix Results 3"
"DateTime=2009/04/02 15:37:43"
"Settings=C:\Axon\Data\HPV\020409\lasi4.gps"
"GalFile=C:\Axon\Data\HPV\ArrayIt_032009_InstiBioGalfile.gal"
"ArrayOfArrays=3-16"
"PixelSize=5"
"Wavelengths=532	488"
"ImageFiles=C:\Axon\Data\HPV\020409\lasi4.tif 2	C:\Axon\Data\HPV\020409\lasi4.tif 3"
"NormalizationMethod=None"
"NormalizationFactors=1	1"
"JpegImage="
"StdDev=Type 1"
"RatioFormulations=W1/W3 (/532)	W1/W4 (/488)	W3/W4 (532/488)"
"FeatureType=Circular"
"Barcode="
"BackgroundSubtraction=LocalFeature"
"ImageOrigin=0, 0"
"JpegOrigin=3920, 0"
"Creator=GenePix Pro 6.1.0.2"
"Scanner=GenePix 4200A 01 Autoloader [2]"
"FocusPosition=0"
"Temperature=24.06"
"LinesAveraged=2"
"Comment="
"PMTGain=580	540"
"ScanPower=100	100"
"LaserPower=2.69	2.56"
"Filters=Standard Green	Standard Blue"
"ScanRegion=784,0,3824,13768"
"Supplier="
"Block"	"Column"	"Row"	"Name"	"ID"	"X"	"Y"	"Dia."	"F532 Median"	"F532 Mean"	"F532 SD"	"F532 CV"	"B532"	"B532 Median"	"B532 Mean"	"B532 SD"	"B532 CV"	"% > B532+1SD"	"% > B532+2SD"	"F532 % Sat."	"F488 Median"	"F488 Mean"	"F488 SD"	"F488 CV"	"B488"	"B488 Median"	"B488 Mean"	"B488 SD"	"B488 CV"	"% > B488+1SD"	"% > B488+2SD"	"F488 % Sat."	"Ratio of Medians (1/532)"	"Ratio of Means (1/532)"	"Median of Ratios (1/532)"	"Mean of Ratios (1/532)"	"Ratios SD (1/532)"	"Rgn Ratio (1/532)"	"Rgn R2 (1/532)"	"Ratio of Medians (1/488)"	"Ratio of Means (1/488)"	"Median of Ratios (1/488)"	"Mean of Ratios (1/488)"	"Ratios SD (1/488)"	"Rgn Ratio (1/488)"	"Rgn R2 (1/488)"	"Ratio of Medians (532/488)"	"Ratio of Means (532/488)"	"Median of Ratios (532/488)"	"Mean of Ratios (532/488)"	"Ratios SD (532/488)"	"Rgn Ratio (532/488)"	"Rgn R2 (532/488)"	"F Pixels"	"B Pixels"	"Circularity"	"Sum of Medians (1/532)"	"Sum of Medians (1/488)"	"Sum of Medians (532/488)"	"Sum of Means (1/532)"	"Sum of Means (1/488)"	"Sum of Means (532/488)"	"Log Ratio (1/532)"	"Log Ratio (1/488)"	"Log Ratio (532/488)"	"F532 Median - B532"	"F488 Median - B488"	"F532 Mean - B532"	"F488 Mean - B488"	"F532 Total Intensity"	"F488 Total Intensity"	"SNR 532"	"SNR 488"	"Flags"	"Normalize"	"Autoflag"
1	1	1	"A1"	"A1"	4175	8695	85	460	484	177	36	371	371	417	418	100	5	0	0	12715	12393	2527	20	1583	1583	1690	887	52	100	100	0	0.000	0.000	0.000	0.000	0.000	0.000	0.000	0.000	0.000	0.000	0.000	0.000	0.000	0.000	0.008	0.010	0.015	0.013	2.529	0.006	0.005	208	1660	100	89	11132	11221	113	10810	10923	Error	Error	-6.967	89	11132	113	10810	100762	2577681	0.160	12.067	0	0	0
1	2	1	"A1"	"A1"	4475	8690	90	482	518	306	59	350	350	396	362	91	17	1	0	13948	13082	3511	26	1569	1569	1653	657	39	99	97	0	0.000	0.000	0.000	0.000	0.000	0.000	0.000	0.000	0.000	0.000	0.000	0.000	0.000	0.000	0.011	0.015	0.019	0.015	3.050	0.012	0.026	256	1924	100	132	12379	12511	168	11513	11681	Error	Error	-6.551	132	12379	168	11513	132480	3348957	0.337	17.396	0	0	0
1	3	1	"A1"	"A1"	4775	8690	85	521	528	173	32	376	376	403	214	53	34	6	0	15147	15470	3467	22	1657	1657	1782	718	40	100	100	0	0.000	0.000	0.000	0.000	0.000	0.000	0.000	0.000	0.000	0.000	0.000	0.000	0.000	0.000	0.011	0.011	0.013	0.011	2.620	0.008	0.040	208	1660	100	145	13490	13635	152	13813	13965	Error	Error	-6.540	145	13490	152	13813	109811	3217746	0.584	19.064	0	0	0
1	4	1	"A2"	"A2"	5070	8695	100	478	505	199	39	391	391	418	218	52	29	6	0	13139	11524	4854	42	1702	1702	1765	617	34	93	87	0	0.000	0.000	0.000	0.000	0.000	0.000	0.000	0.000	0.000	0.000	0.000	0.000	0.000	0.000	0.008	0.012	0.019	0.018	4.418	0.011	0.061	316	2384	100	87	11437	11524	114	9822	9936	Error	Error	-7.038	87	11437	114	9822	159697	3641532	0.399	15.817	0	0	0
1	5	1	"A2"	"A2"	5370	8695	100	515	537	216	40	394	394	432	340	78	15	1	0	13077	12461	2982	23	1737	1737	1887	965	51	98	94	0	0.000	0.000	0.000	0.000	0.000	0.000	0.000	0.000	0.000	0.000	0.000	0.000	0.000	0.000	0.011	0.013	0.018	0.016	3.048	0.009	0.010	316	2384	100	121	11340	11461	143	10724	10867	Error	Error	-6.550	121	11340	143	10724	169711	3937659	0.309	10.958	0	0	0
1	6	1	"A2"	"A2"	5670	8695	100	520	595	802	134	373	373	429	723	168	1	1	0	15573	14717	3634	24	1695	1695	1887	1199	63	98	95	0	0.000	0.000	0.000	0.000	0.000	0.000	0.000	0.000	0.000	0.000	0.000	0.000	0.000	0.000	0.011	0.017	0.015	0.013	2.952	0.017	0.012	316	2384	100	147	13878	14025	222	13022	13244	Error	Error	-6.561	147	13878	222	13022	188120	4650687	0.230	10.701	0	0	0
1	7	1	"A3"	"A3"	5970	8695	100	428	451	184	40	357	357	413	663	160	0	0	0	13644	12017	5413	45	1605	1605	1679	871	51	89	85	0	0.000	0.000	0.000	0.000	0.000	0.000	0.000	0.000	0.000	0.000	0.000	0.000	0.000	0.000	0.006	0.009	0.015	0.015	4.648	0.008	0.035	316	2384	100	71	12039	12110	94	10412	10506	Error	Error	-7.406	71	12039	94	10412	142626	3797240	0.057	11.869	0	0	0
1	8	1	"A3"	"A3"	6275	8700	90	437	495	395	79	324	324	356	238	66	26	7	0	13884	13735	2885	21	1522	1522	1613	627	38	100	100	0	0.000	0.000	0.000	0.000	0.000	0.000	0.000	0.000	0.000	0.000	0.000	0.000	0.000	0.000	0.009	0.014	0.016	0.013	2.988	0.012	0.050	256	1924	100	113	12362	12475	171	12213	12384	Error	Error	-6.773	113	12362	171	12213	126756	3516262	0.584	19.333	0	0	0
1	9	1	"A3"	"A3"	6570	8700	90	440	458	183	39	343	343	387	458	118	5	0	0	13238	13148	2703	20	1539	1539	1619	572	35	100	100	0	0.000	0.000	0.000	0.000	0.000	0.000	0.000	0.000	0.000	0.000	0.000	0.000	0.000	0.000	0.008	0.010	0.013	0.011	3.087	0.008	0.027	256	1924	100	97	11699	11796	115	11609	11724	Error	Error	-6.914	97	11699	115	11609	117220	3365838	0.155	20.156	0	0	0
1	10	1	"A4"	"A4"	6880	8700	95	445	441	168	38	321	321	352	413	117	5	0	0	13170	13005	2623	20	1521	1521	1540	360	23	100	100	0	0.000	0.000	0.000	0.000	0.000	0.000	0.000	0.000	0.000	0.000	0.000	0.000	0.000	0.000	0.011	0.010	0.016	0.012	2.940	0.010	0.054	256	2088	100	124	11649	11773	120	11484	11604	Error	Error	-6.554	124	11649	120	11484	113005	3329324	0.215	31.847	0	0	0
1	11	1	"A4"	"A4"	7175	8700	95	507	534	269	50	367	367	406	539	132	3	1	0	15028	14842	2504	16	1624	1624	1672	424	25	100	100	0	0.000	0.000	0.000	0.000	0.000	0.000	0.000	0.000	0.000	0.000	0.000	0.000	0.000	0.000	0.010	0.013	0.014	0.011	3.133	0.011	0.089	256	2088	100	140	13404	13544	167	13218	13385	Error	Error	-6.581	140	13404	167	13218	136748	3799439	0.237	31.061	0	0	0
1	12	1	"A4"	"A4"	7470	8695	90	514	531	199	37	375	375	407	288	70	22	1	0	15053	14332	3679	25	1682	1682	1752	678	38	100	100	0	0.000	0.000	0.000	0.000	0.000	0.000	0.000	0.000	0.000	0.000	0.000	0.000	0.000	0.000	0.010	0.012	0.016	0.013	2.942	0.011	0.100	256	1924	100	139	13371	13510	156	12650	12806	Error	Error	-6.588	139	13371	156	12650	135913	3669102	0.431	18.555	0	0	0
1	13	1	"A5"	"A5"	7775	8695	100	424	445	213	47	391	391	424	264	62	10	2	0	3191	4445	3037	68	1676	1676	1705	378	22	83	73	0	0.000	0.000	0.000	0.000	0.000	0.000	0.000	0.000	0.000	0.000	0.000	0.000	0.000	0.000	0.022	0.020	0.064	0.069	5.421	0.019	0.026	316	2384	100	33	1515	1548	54	2769	2823	Error	Error	-5.521	33	1515	54	2769	140700	1404683	0.080	7.249	0	0	0
1	14	1	"A5"	"A5"	8080	8695	90	463	562	428	76	391	391	426	297	69	20	7	0	3999	4753	2452	51	1724	1724	1756	443	25	94	82	0	0.000	0.000	0.000	0.000	0.000	0.000	0.000	0.000	0.000	0.000	0.000	0.000	0.000	0.000	0.032	0.056	0.070	0.067	3.985	0.042	0.043	256	1924	100	72	2275	2347	171	3029	3200	Error	Error	-4.982	72	2275	171	3029	143841	1216730	0.458	6.765	0	0	0
1	15	1	"A5"	"A5"	8370	8695	100	434	520	746	143	382	382	442	655	148	2	0	0	3146	3968	2199	55	1700	1700	1744	484	27	78	62	0	0.000	0.000	0.000	0.000	0.000	0.000	0.000	0.000	0.000	0.000	0.000	0.000	0.000	0.000	0.036	0.061	0.071	0.078	5.263	0.050	0.020	316	2384	100	52	1446	1498	138	2268	2406	Error	Error	-4.797	52	1446	138	2268	164306	1253975	0.119	4.595	0	0	0
1	16	1	"A6"	"A6"	8670	8695	100	529	654	929	142	412	412	585	1433	244	1	1	0	14911	12323	7136	57	1784	1784	1952	1272	65	80	74	0	0.000	0.000	0.000	0.000	0.000	0.000	0.000	0.000	0.000	0.000	0.000	0.000	0.000	0.000	0.009	0.023	0.021	0.029	5.675	0.013	0.004	316	2384	100	117	13127	13244	242	10539	10781	Error	Error	-6.810	117	13127	242	10539	206595	3893991	0.048	8.153	0	0	0
1	17	1	"A6"	"A6"	8970	8695	90	580	597	202	33	416	416	443	316	71	23	1	0	18632	18689	2716	14	1836	1836	1984	836	42	100	100	0	0.000	0.000	0.000	0.000	0.000	0.000	0.000	0.000	0.000	0.000	0.000	0.000	0.000	0.000	0.010	0.011	0.013	0.010	2.772	0.009	0.029	256	1924	100	164	16796	16960	181	16853	17034	Error	Error	-6.678	164	16796	181	16853	152867	4784448	0.487	19.982	0	0	0
1	18	1	"A6"	"A6"	9270	8695	90	593	652	579	88	422	422	468	724	154	3	1	0	15133	15420	2963	19	1864	1864	2003	1340	66	100	100	0	0.000	0.000	0.000	0.000	0.000	0.000	0.000	0.000	0.000	0.000	0.000	0.000	0.000	0.000	0.013	0.017	0.017	0.014	2.897	0.046	0.084	256	1924	100	171	13269	13440	230	13556	13786	Error	Error	-6.278	171	13269	230	13556	166957	3947620	0.254	10.013	0	0	0
1	1	2	"A7"	"A7"	4180	9005	90	356	389	257	66	326	326	369	365	98	5	1	0	5155	5094	1200	23	1463	1463	1521	1149	75	97	85	0	0.000	0.000	0.000	0.000	0.000	0.000	0.000	0.000	0.000	0.000	0.000	0.000	0.000	0.000	0.008	0.017	0.038	0.032	3.221	0.016	0.014	256	1924	100	30	3692	3722	63	3631	3694	Error	Error	-6.943	30	3692	63	3631	99701	1304021	0.055	3.110	0	0	0
1	2	2	"A7"	"A7"	4480	9005	95	340	382	319	83	324	324	366	487	133	2	0	0	5345	5380	1204	22	1428	1428	1465	345	23	100	99	0	0.000	0.000	0.000	0.000	0.000	0.000	0.000	0.000	0.000	0.000	0.000	0.000	0.000	0.000	0.004	0.015	0.035	0.029	3.246	0.032	0.006	256	2088	100	16	3917	3933	58	3952	4010	Error	Error	-7.936	16	3917	58	3952	97850	1377219	0.033	11.348	0	0	0
1	3	2	"A7"	"A7"	4780	9005	95	365	402	244	60	331	331	356	250	70	13	1	0	5022	5069	1082	21	1466	1466	1489	320	21	100	100	0	0.000	0.000	0.000	0.000	0.000	0.000	0.000	0.000	0.000	0.000	0.000	0.000	0.000	0.000	0.010	0.020	0.043	0.034	3.215	0.014	0.013	256	2088	100	34	3556	3590	71	3603	3674	Error	Error	-6.709	34	3556	71	3603	102796	1297543	0.184	11.188	0	0	0
1	4	2	"A8"	"A8"	5075	9000	95	460	470	187	39	335	335	360	178	49	36	8	0	13070	12884	1980	15	1511	1511	1535	327	21	100	100	0	0.000	0.000	0.000	0.000	0.000	0.000	0.000	0.000	0.000	0.000	0.000	0.000	0.000	0.000	0.011	0.012	0.016	0.013	2.712	0.010	0.072	256	2088	100	125	11559	11684	135	11373	11508	Error	Error	-6.531	125	11559	135	11373	120370	3298239	0.618	34.706	0	0	0
1	5	2	"A8"	"A8"	5375	9005	90	423	440	173	39	345	345	502	2326	463	0	0	0	12700	12666	1925	15	1522	1522	1713	1252	73	100	100	0	0.000	0.000	0.000	0.000	0.000	0.000	0.000	0.000	0.000	0.000	0.000	0.000	0.000	0.000	0.007	0.009	0.014	0.010	3.237	0.009	0.067	256	1924	100	78	11178	11256	95	11144	11239	Error	Error	-7.163	78	11178	95	11144	112700	3242621	-0.027	8.748	0	0	0
1	6	2	"A8"	"A8"	5675	9000	100	449	479	216	45	325	325	349	247	70	27	6	0	18107	16737	4865	29	1501	1501	1626	977	60	95	94	0	0.000	0.000	0.000	0.000	0.000	0.000	0.000	0.000	0.000	0.000	0.000	0.000	0.000	0.000	0.007	0.010	0.013	0.011	3.414	0.009	0.132	316	2384	100	124	16606	16730	154	15236	15390	Error	Error	-7.065	124	16606	154	15236	151366	5288764	0.526	15.467	0	0	0
1	7	2	"A9"	"A9"	5975	9000	100	406	461	316	68	331	331	488	2480	508	0	0	0	13686	12296	5626	45	1488	1488	1565	885	56	90	84	0	0.000	0.000	0.000	0.000	0.000	0.000	0.000	0.000	0.000	0.000	0.000	0.000	0.000	0.000	0.006	0.012	0.017	0.015	3.886	0.012	0.045	316	2384	100	75	12198	12273	130	10808	10938	Error	Error	-7.346	75	12198	130	10808	145681	3885471	-0.011	12.125	0	0	0
1	8	2	"A9"	"A9"	6275	9000	100	443	634	1524	240	325	325	386	671	173	4	2	0	13194	11513	5286	45	1479	1479	1733	1519	87	84	81	0	0.000	0.000	0.000	0.000	0.000	0.000	0.000	0.000	0.000	0.000	0.000	0.000	0.000	0.000	0.010	0.031	0.021	0.023	4.670	0.029	0.039	316	2384	100	118	11715	11833	309	10034	10343	Error	Error	-6.633	118	11715	309	10034	200465	3637952	0.370	6.438	0	0	0
1	9	2	"A9"	"A9"	6575	9000	100	401	433	190	43	314	314	335	169	50	34	13	0	14906	12422	5794	46	1475	1475	1599	806	50	86	81	0	0.000	0.000	0.000	0.000	0.000	0.000	0.000	0.000	0.000	0.000	0.000	0.000	0.000	0.000	0.006	0.011	0.015	0.017	4.716	0.009	0.078	316	2384	100	87	13431	13518	119	10947	11066	Error	Error	-7.270	87	13431	119	10947	136713	3925424	0.580	13.428	0	0	0
1	10	2	"A10"	"A10"	6880	9005	90	455	592	950	160	331	331	414	1094	264	1	1	0	17939	17624	2647	15	1526	1526	1583	507	32	100	100	0	0.000	0.000	0.000	0.000	0.000	0.000	0.000	0.000	0.000	0.000	0.000	0.000	0.000	0.000	0.008	0.016	0.012	0.011	3.152	0.013	0.003	256	1924	100	124	16413	16537	261	16098	16359	Error	Error	-7.048	124	16413	261	16098	151601	4511719	0.163	31.639	0	0	0
1	11	2	"A10"	"A10"	7180	9005	90	472	493	194	39	320	320	351	270	76	26	4	0	18275	18049	3113	17	1517	1517	1665	908	54	100	100	0	0.000	0.000	0.000	0.000	0.000	0.000	0.000	0.000	0.000	0.000	0.000	0.000	0.000	0.000	0.009	0.010	0.012	0.009	3.199	0.010	0.150	256	1924	100	152	16758	16910	173	16532	16705	Error	Error	-6.785	152	16758	173	16532	126221	4620536	0.526	18.044	0	0	0
1	12	2	"A10"	"A10"	7475	9000	100	422	458	207	45	323	323	357	240	67	26	6	0	15829	14484	5083	35	1521	1521	1693	1242	73	92	90	0	0.000	0.000	0.000	0.000	0.000	0.000	0.000	0.000	0.000	0.000	0.000	0.000	0.000	0.000	0.007	0.010	0.014	0.012	3.640	0.012	0.111	316	2384	100	99	14308	14407	135	12963	13098	Error	Error	-7.175	99	14308	135	12963	144662	4576851	0.421	10.299	0	0	0
1	13	2	"A11"	"A11"	7775	9000	90	398	427	205	48	337	337	388	456	117	4	0	0	7953	8977	4510	50	1537	1537	1605	975	60	99	94	0	0.000	0.000	0.000	0.000	0.000	0.000	0.000	0.000	0.000	0.000	0.000	0.000	0.000	0.000	0.010	0.012	0.019	0.016	3.585	0.010	0.006	256	1924	100	61	6416	6477	90	7440	7530	Error	Error	-6.717	61	6416	90	7440	109416	2298174	0.086	7.561	0	0	0
1	14	2	"A11"	"A11"	8075	8995	100	395	419	178	42	330	330	373	623	167	0	0	0	6646	8083	5061	62	1555	1555	1620	555	34	89	83	0	0.000	0.000	0.000	0.000	0.000	0.000	0.000	0.000	0.000	0.000	0.000	0.000	0.000	0.000	0.013	0.014	0.022	0.025	4.334	0.012	0.003	316	2384	100	65	5091	5156	89	6528	6617	Error	Error	-6.291	65	5091	89	6528	132413	2554071	0.074	11.645	0	0	0
1	15	2	"A11"	"A11"	8375	8995	100	379	399	172	43	333	333	393	720	183	0	0	0	6990	7856	4783	60	1561	1561	1623	529	32	88	83	0	0.000	0.000	0.000	0.000	0.000	0.000	0.000	0.000	0.000	0.000	0.000	0.000	0.000	0.000	0.008	0.010	0.022	0.025	5.490	0.010	0.014	316	2384	100	46	5429	5475	66	6295	6361	Error	Error	-6.883	46	5429	66	6295	126034	2482602	0.008	11.783	0	0	0
1	16	2	"A12"	"A12"	8675	9000	95	470	490	182	37	344	344	391	373	95	11	0	0	16141	15527	4657	29	1612	1612	1663	626	37	100	100	0	0.000	0.000	0.000	0.000	0.000	0.000	0.000	0.000	0.000	0.000	0.000	0.000	0.000	0.000	0.009	0.010	0.013	0.011	2.663	0.009	0.021	256	2088	100	126	14529	14655	146	13915	14061	Error	Error	-6.849	126	14529	146	13915	125394	3974822	0.265	22.147	0	0	0
1	17	2	"A12"	"A12"	8980	9000	90	443	480	192	40	349	349	381	375	98	11	0	0	16149	15744	4307	27	1625	1625	1679	466	27	100	100	0	0.000	0.000	0.000	0.000	0.000	0.000	0.000	0.000	0.000	0.000	0.000	0.000	0.000	0.000	0.006	0.009	0.012	0.009	3.156	0.009	0.107	256	1924	100	94	14524	14618	131	14119	14250	Error	Error	-7.272	94	14524	131	14119	122831	4030465	0.264	30.182	0	0	0
1	18	2	"A12"	"A12"	9285	9000	95	473	497	201	40	357	357	399	453	113	5	0	0	15431	15151	4718	31	1663	1663	1740	1078	61	100	100	0	0.000	0.000	0.000	0.000	0.000	0.000	0.000	0.000	0.000	0.000	0.000	0.000	0.000	0.000	0.008	0.010	0.013	0.011	2.976	0.009	0.096	256	2088	100	116	13768	13884	140	13488	13628	Error	Error	-6.891	116	13768	140	13488	127112	3878667	0.216	12.441	0	0	0
1	1	3	"A13"	"A13"	4180	9295	90	423	443	181	40	323	323	381	558	146	1	0	0	15695	15238	2682	17	1437	1437	1469	348	23	100	100	0	0.000	0.000	0.000	0.000	0.000	0.000	0.000	0.000	0.000	0.000	0.000	0.000	0.000	0.000	0.007	0.009	0.013	0.010	3.058	0.004	0.001	256	1924	100	100	14258	14358	120	13801	13921	Error	Error	-7.156	100	14258	120	13801	113482	3900998	0.111	39.566	0	0	0
1	2	3	"A13"	"A13"	4480	9295	100	412	448	249	55	310	310	347	312	89	17	1	0	15635	14553	3988	27	1428	1428	1649	1585	96	96	95	0	0.000	0.000	0.000	0.000	0.000	0.000	0.000	0.000	0.000	0.000	0.000	0.000	0.000	0.000	0.007	0.011	0.013	0.011	3.219	0.010	0.099	316	2384	100	102	14207	14309	138	13125	13263	Error	Error	-7.122	102	14207	138	13125	141594	4598678	0.324	8.141	0	0	0
1	3	3	"A13"	"A13"	4785	9300	100	420	471	268	56	312	312	348	332	95	16	2	0	16244	15626	3436	21	1425	1425	1534	908	59	99	98	0	0.000	0.000	0.000	0.000	0.000	0.000	0.000	0.000	0.000	0.000	0.000	0.000	0.000	0.000	0.007	0.011	0.012	0.011	3.165	0.016	0.001	316	2384	100	108	14819	14927	159	14201	14360	Error	Error	-7.100	108	14819	159	14201	148883	4937825	0.370	15.520	0	0	0
1	4	3	"A14"	"A14"	5080	9290	100	415	439	196	44	316	316	340	186	54	31	10	0	16572	13347	6547	49	1439	1439	1550	1004	64	83	79	0	0.000	0.000	0.000	0.000	0.000	0.000	0.000	0.000	0.000	0.000	0.000	0.000	0.000	0.000	0.007	0.010	0.014	0.015	5.123	0.008	0.059	316	2384	100	99	15133	15232	123	11908	12031	Error	Error	-7.256	99	15133	123	11908	138773	4217554	0.532	11.750	0	0	0
1	5	3	"A14"	"A14"	5380	9290	100	410	435	183	42	310	310	349	392	112	8	0	0	17810	15313	6269	40	1445	1445	1753	2050	116	86	84	0	0.000	0.000	0.000	0.000	0.000	0.000	0.000	0.000	0.000	0.000	0.000	0.000	0.000	0.000	0.006	0.009	0.012	0.013	4.039	0.010	0.002	316	2384	100	100	16365	16465	125	13868	13993	Error	Error	-7.354	100	16365	125	13868	137379	4838780	0.219	6.615	0	0	0
1	6	3	"A14"	"A14"	5685	9300	90	452	540	815	150	313	313	359	409	113	11	1	0	18266	18010	2499	13	1451	1451	1908	2526	132	100	100	0	0.000	0.000	0.000	0.000	0.000	0.000	0.000	0.000	0.000	0.000	0.000	0.000	0.000	0.000	0.008	0.014	0.010	0.010	3.023	0.012	0.044	256	1924	100	139	16815	16954	227	16559	16786	Error	Error	-6.919	139	16815	227	16559	138185	4610634	0.443	6.375	0	0	0
1	7	3	"A15"	"A15"	5980	9290	85	433	533	696	130	309	309	351	421	119	10	2	0	14255	14303	2131	14	1453	1453	1570	915	58	100	100	0	0.000	0.000	0.000	0.000	0.000	0.000	0.000	0.000	0.000	0.000	0.000	0.000	0.000	0.000	0.010	0.017	0.014	0.013	3.210	0.014	0.044	208	1660	100	124	12802	12926	224	12850	13074	Error	Error	-6.690	124	12802	224	12850	110823	2974944	0.432	13.916	0	0	0
1	8	3	"A15"	"A15"	6280	9290	100	447	512	411	80	310	310	340	259	76	25	9	0	15410	13301	5854	44	1442	1442	1626	1285	79	86	83	0	0.000	0.000	0.000	0.000	0.000	0.000	0.000	0.000	0.000	0.000	0.000	0.000	0.000	0.000	0.010	0.017	0.015	0.016	3.892	0.017	0.128	316	2384	100	137	13968	14105	202	11859	12061	Error	Error	-6.672	137	13968	202	11859	161771	4203006	0.664	9.086	0	0	0
1	9	3	"A15"	"A15"	6580	9290	100	392	422	215	50	307	307	335	234	69	19	4	0	13687	11529	5545	48	1448	1448	1624	1279	78	81	78	0	0.000	0.000	0.000	0.000	0.000	0.000	0.000	0.000	0.000	0.000	0.000	0.000	0.000	0.000	0.007	0.011	0.015	0.017	6.267	0.007	0.047	316	2384	100	85	12239	12324	115	10081	10196	Error	Error	-7.170	85	12239	115	10081	133237	3643226	0.372	7.744	0	0	0
1	10	3	"A16"	"A16"	6880	9295	85	424	438	172	39	313	313	353	456	129	4	0	0	16416	16537	2115	12	1495	1495	1621	937	57	100	100	0	0.000	0.000	0.000	0.000	0.000	0.000	0.000	0.000	0.000	0.000	0.000	0.000	0.000	0.000	0.007	0.008	0.011	0.009	2.724	0.006	0.012	208	1660	100	111	14921	15032	125	15042	15167	Error	Error	-7.071	111	14921	125	15042	91066	3439659	0.186	15.919	0	0	0
1	11	3	"A16"	"A16"	7180	9290	100	427	462	186	40	313	313	341	215	63	33	7	0	19996	17906	6480	36	1477	1477	1676	1510	90	92	90	0	0.000	0.000	0.000	0.000	0.000	0.000	0.000	0.000	0.000	0.000	0.000	0.000	0.000	0.000	0.006	0.009	0.011	0.009	4.319	0.008	0.080	316	2384	100	114	18519	18633	149	16429	16578	Error	Error	-7.344	114	18519	149	16429	146017	5658277	0.563	10.748	0	0	0
1	12	3	"A16"	"A16"	7480	9290	100	440	472	232	49	318	318	408	1418	347	0	0	0	17633	16075	6168	38	1482	1482	1684	1115	66	92	89	0	0.000	0.000	0.000	0.000	0.000	0.000	0.000	0.000	0.000	0.000	0.000	0.000	0.000	0.000	0.008	0.011	0.012	0.011	3.964	0.003	0.000	316	2384	100	122	16151	16273	154	14593	14747	Error	Error	-7.049	122	16151	154	14593	149279	5079624	0.045	12.907	0	0	0
1	13	3	"A17"	"A17"	7775	9290	85	378	423	379	89	303	303	332	192	57	24	6	0	9995	9946	1149	11	1469	1469	1533	552	36	100	100	0	0.000	0.000	0.000	0.000	0.000	0.000	0.000	0.000	0.000	0.000	0.000	0.000	0.000	0.000	0.009	0.014	0.017	0.014	2.952	0.009	0.018	208	1660	100	75	8526	8601	120	8477	8597	Error	Error	-6.829	75	8526	120	8477	87947	2068701	0.474	15.241	0	0	0
1	14	3	"A17"	"A17"	8080	9290	100	370	393	212	53	310	310	371	720	194	0	0	0	9788	9091	2879	31	1472	1472	1569	651	41	94	92	0	0.000	0.000	0.000	0.000	0.000	0.000	0.000	0.000	0.000	0.000	0.000	0.000	0.000	0.000	0.007	0.011	0.021	0.020	3.548	0.008	0.016	316	2384	100	60	8316	8376	83	7619	7702	Error	Error	-7.115	60	8316	83	7619	124053	2872745	0.031	11.555	0	0	0
1	15	3	"A17"	"A17"	8380	9290	100	359	367	158	43	317	317	442	2106	476	0	0	0	9615	8827	3102	35	1496	1496	1583	794	50	90	87	0	0.000	0.000	0.000	0.000	0.000	0.000	0.000	0.000	0.000	0.000	0.000	0.000	0.000	0.000	0.005	0.007	0.019	0.019	4.528	0.054	0.006	316	2384	100	42	8119	8161	50	7331	7381	Error	Error	-7.595	42	8119	50	7331	116094	2789462	-0.036	9.123	0	0	0
1	16	3	"A18"	"A18"	8680	9290	90	424	501	683	136	322	322	338	172	50	35	13	0	13491	13061	2619	20	1526	1526	1545	291	18	100	100	0	0.000	0.000	0.000	0.000	0.000	0.000	0.000	0.000	0.000	0.000	0.000	0.000	0.000	0.000	0.009	0.016	0.014	0.011	3.327	0.014	0.037	256	1924	100	102	11965	12067	179	11535	11714	Error	Error	-6.874	102	11965	179	11535	128173	3343625	0.948	39.574	0	0	0
1	17	3	"A18"	"A18"	8980	9290	100	436	457	182	39	329	329	409	1401	342	0	0	0	13364	12692	3576	28	1586	1586	1728	1107	64	98	96	0	0.000	0.000	0.000	0.000	0.000	0.000	0.000	0.000	0.000	0.000	0.000	0.000	0.000	0.000	0.009	0.012	0.016	0.013	2.880	0.014	0.001	316	2384	100	107	11778	11885	128	11106	11234	Error	Error	-6.782	107	11778	128	11106	144394	4010655	0.034	9.904	0	0	0
1	18	3	"A18"	"A18"	9280	9290	95	473	513	349	68	331	331	358	216	60	35	7	0	12689	12581	2245	17	1604	1604	1833	1451	79	100	100	0	0.000	0.000	0.000	0.000	0.000	0.000	0.000	0.000	0.000	0.000	0.000	0.000	0.000	0.000	0.013	0.017	0.018	0.015	2.819	0.012	0.061	256	2088	100	142	11085	11227	182	10977	11159	Error	Error	-6.287	142	11085	182	10977	131406	3220664	0.718	7.407	0	0	0
1	1	4	"A19"	"A19"	4180	9600	95	388	397	151	38	299	299	334	373	111	6	0	0	10115	10219	1970	19	1389	1389	1437	436	30	100	100	0	0.000	0.000	0.000	0.000	0.000	0.000	0.000	0.000	0.000	0.000	0.000	0.000	0.000	0.000	0.010	0.011	0.017	0.014	2.730	0.007	0.003	256	2088	100	89	8726	8815	98	8830	8928	Error	Error	-6.615	89	8726	98	8830	101534	2616132	0.169	20.142	0	0	0
1	2	4	"A19"	"A19"	4480	9595	100	372	410	226	55	311	311	422	1552	367	0	0	0	10808	9792	3353	34	1414	1414	1602	1219	76	89	86	0	0.000	0.000	0.000	0.000	0.000	0.000	0.000	0.000	0.000	0.000	0.000	0.000	0.000	0.000	0.006	0.012	0.017	0.017	3.827	0.006	0.003	316	2384	100	61	9394	9455	99	8378	8477	Error	Error	-7.267	61	9394	99	8378	129604	3094195	-0.008	6.719	0	0	0
1	3	4	"A19"	"A19"	4780	9595	100	415	583	1755	301	306	306	366	866	236	1	0	0	12454	11087	4381	39	1406	1406	1515	703	46	91	87	0	0.000	0.000	0.000	0.000	0.000	0.000	0.000	0.000	0.000	0.000	0.000	0.000	0.000	0.000	0.010	0.029	0.018	0.019	4.711	0.008	0.002	316	2384	100	109	11048	11157	277	9681	9958	Error	Error	-6.663	109	11048	277	9681	184134	3503521	0.251	13.616	0	0	0
1	4	4	"A20"	"A20"	5080	9595	100	423	540	988	182	319	319	508	2225	437	0	0	0	15390	13652	6023	44	1441	1441	1532	773	50	91	87	0	0.000	0.000	0.000	0.000	0.000	0.000	0.000	0.000	0.000	0.000	0.000	0.000	0.000	0.000	0.007	0.018	0.017	0.016	4.545	0.026	0.037	316	2384	100	104	13949	14053	221	12211	12432	Error	Error	-7.067	104	13949	221	12211	170611	4314050	0.014	15.679	0	0	0
1	5	4	"A20"	"A20"	5380	9595	100	403	429	241	56	314	314	358	460	128	3	0	0	14399	12917	5687	44	1435	1435	1804	2286	126	83	81	0	0.000	0.000	0.000	0.000	0.000	0.000	0.000	0.000	0.000	0.000	0.000	0.000	0.000	0.000	0.007	0.010	0.013	0.013	4.262	0.008	0.086	316	2384	100	89	12964	13053	115	11482	11597	Error	Error	-7.186	89	12964	115	11482	135700	4081742	0.154	4.861	0	0	0
1	6	4	"A20"	"A20"	5680	9595	100	445	510	601	117	316	316	361	489	135	5	1	0	15293	13391	5494	41	1425	1425	1651	1520	92	86	84	0	0.000	0.000	0.000	0.000	0.000	0.000	0.000	0.000	0.000	0.000	0.000	0.000	0.000	0.000	0.009	0.016	0.015	0.014	4.514	0.013	0.019	316	2384	100	129	13868	13997	194	11966	12160	Error	Error	-6.748	129	13868	194	11966	161177	4231454	0.305	7.724	0	0	0
1	7	4	"A21"	"A21"	5980	9595	100	384	406	186	45	306	306	339	295	87	13	1	0	13892	12104	4937	40	1420	1420	1520	1029	67	87	84	0	0.000	0.000	0.000	0.000	0.000	0.000	0.000	0.000	0.000	0.000	0.000	0.000	0.000	0.000	0.006	0.009	0.015	0.014	3.531	0.010	0.032	316	2384	100	78	12472	12550	100	10684	10784	Error	Error	-7.321	78	12472	100	10684	128437	3824713	0.227	10.286	0	0	0
1	8	4	"A21"	"A21"	6280	9595	100	419	438	207	47	314	314	347	352	101	10	1	0	15326	13148	5611	42	1463	1463	1865	2212	118	84	81	0	0.000	0.000	0.000	0.000	0.000	0.000	0.000	0.000	0.000	0.000	0.000	0.000	0.000	0.000	0.008	0.011	0.015	0.016	4.642	0.007	0.043	316	2384	100	105	13863	13968	124	11685	11809	Error	Error	-7.045	105	13863	124	11685	138397	4154844	0.259	5.101	0	0	0
1	9	4	"A21"	"A21"	6580	9595	100	428	436	187	42	315	315	350	321	91	12	0	0	15282	13130	5854	44	1469	1469	1809	2011	111	83	79	0	0.000	0.000	0.000	0.000	0.000	0.000	0.000	0.000	0.000	0.000	0.000	0.000	0.000	0.000	0.008	0.010	0.014	0.014	4.139	0.009	0.116	316	2384	100	113	13813	13926	121	11661	11782	Error	Error	-6.934	113	13813	121	11661	137626	4148978	0.268	5.630	0	0	0
1	10	4	"A22"	"A22"	6875	9600	95	435	449	186	41	308	308	345	295	85	17	1	0	13753	13587	2824	20	1457	1457	1518	778	51	100	100	0	0.000	0.000	0.000	0.000	0.000	0.000	0.000	0.000	0.000	0.000	0.000	0.000	0.000	0.000	0.010	0.012	0.013	0.012	2.589	0.009	0.024	256	2088	100	127	12296	12423	141	12130	12271	Error	Error	-6.597	127	12296	141	12130	114912	3478352	0.353	15.513	0	0	0
1	11	4	"A22"	"A22"	7185	9600	95	432	485	273	56	311	311	364	697	191	2	0	0	16701	16656	2960	17	1477	1477	1595	964	60	100	100	0	0.000	0.000	0.000	0.000	0.000	0.000	0.000	0.000	0.000	0.000	0.000	0.000	0.000	0.000	0.008	0.011	0.011	0.010	3.078	0.014	0.014	256	2088	100	121	15224	15345	174	15179	15353	Error	Error	-6.975	121	15224	174	15179	124110	4263815	0.174	15.623	0	0	0
1	12	4	"A22"	"A22"	7485	9600	95	459	472	193	40	316	316	346	214	61	32	7	0	15893	16039	2980	18	1487	1487	1607	875	54	100	100	0	0.000	0.000	0.000	0.000	0.000	0.000	0.000	0.000	0.000	0.000	0.000	0.000	0.000	0.000	0.010	0.011	0.012	0.011	2.622	0.011	0.121	256	2088	100	143	14406	14549	156	14552	14708	Error	Error	-6.655	143	14406	156	14552	120849	4106029	0.589	16.494	0	0	0
1	13	4	"A23"	"A23"	7780	9590	95	415	517	755	146	316	316	354	406	114	8	2	0	14285	13926	3162	22	1480	1480	1525	597	39	100	100	0	0.000	0.000	0.000	0.000	0.000	0.000	0.000	0.000	0.000	0.000	0.000	0.000	0.000	0.000	0.008	0.016	0.014	0.012	3.277	0.011	0.019	256	2088	100	99	12805	12904	201	12446	12647	Error	Error	-7.015	99	12805	201	12446	132292	3565179	0.401	20.772	0	0	0
1	14	4	"A23"	"A23"	8090	9595	95	416	453	227	50	312	312	367	485	132	5	0	0	14816	14566	3067	21	1521	1521	1656	840	50	100	100	0	0.000	0.000	0.000	0.000	0.000	0.000	0.000	0.000	0.000	0.000	0.000	0.000	0.000	0.000	0.008	0.011	0.012	0.011	3.048	0.006	0.004	256	2088	100	104	13295	13399	141	13045	13186	Error	Error	-6.998	104	13295	141	13045	115946	3728917	0.177	15.369	0	0	0
1	15	4	"A23"	"A23"	8390	9595	95	399	457	364	79	318	318	365	420	115	7	0	0	14464	14310	3242	22	1523	1523	1629	866	53	100	100	0	0.000	0.000	0.000	0.000	0.000	0.000	0.000	0.000	0.000	0.000	0.000	0.000	0.000	0.000	0.006	0.011	0.013	0.010	3.164	0.007	0.008	256	2088	100	81	12941	13022	139	12787	12926	Error	Error	-7.320	81	12941	139	12787	116921	3663373	0.219	14.643	0	0	0
1	16	4	"A24"	"A24"	8680	9595	90	437	480	281	58	310	310	344	407	118	11	1	0	13032	13327	2725	20	1522	1522	1554	337	21	100	100	0	0.000	0.000	0.000	0.000	0.000	0.000	0.000	0.000	0.000	0.000	0.000	0.000	0.000	0.000	0.011	0.014	0.015	0.013	2.773	0.012	0.014	256	1924	100	127	11510	11637	170	11805	11975	Error	Error	-6.502	127	11510	170	11805	122992	3411800	0.334	34.935	0	0	0
1	17	4	"A24"	"A24"	8980	9595	100	410	435	187	42	318	318	337	174	51	35	8	0	13330	11950	4171	34	1543	1543	1569	332	21	99	96	0	0.000	0.000	0.000	0.000	0.000	0.000	0.000	0.000	0.000	0.000	0.000	0.000	0.000	0.000	0.008	0.011	0.016	0.013	3.167	0.011	0.096	316	2384	100	92	11787	11879	117	10407	10524	Error	Error	-7.001	92	11787	117	10407	137540	3776107	0.563	31.268	0	0	0
1	18	4	"A24"	"A24"	9285	9595	95	440	454	177	38	326	326	375	575	153	1	0	0	13115	13009	2532	19	1592	1592	1701	980	57	100	100	0	0.000	0.000	0.000	0.000	0.000	0.000	0.000	0.000	0.000	0.000	0.000	0.000	0.000	0.000	0.010	0.011	0.016	0.013	2.398	0.009	0.037	256	2088	100	114	11523	11637	128	11417	11545	Error	Error	-6.659	114	11523	128	11417	116234	3330307	0.137	11.539	0	0	0
1	1	5	"A25"	"A25"	4180	9890	90	420	620	1805	291	308	308	357	872	244	2	1	0	15333	15189	2828	18	1379	1379	1402	312	22	100	100	0	0.000	0.000	0.000	0.000	0.000	0.000	0.000	0.000	0.000	0.000	0.000	0.000	0.000	0.000	0.008	0.023	0.013	0.011	3.203	0.023	0.020	256	1924	100	112	13954	14066	312	13810	14122	Error	Error	-6.961	112	13954	312	13810	158738	3888444	0.302	44.189	0	0	0
1	2	5	"A25"	"A25"	4480	9890	100	383	409	171	41	304	304	364	690	189	0	0	0	12332	11417	4404	38	1373	1373	1532	1103	71	90	87	0	0.000	0.000	0.000	0.000	0.000	0.000	0.000	0.000	0.000	0.000	0.000	0.000	0.000	0.000	0.007	0.010	0.016	0.013	4.337	0.009	0.003	316	2384	100	79	10959	11038	105	10044	10149	Error	Error	-7.116	79	10959	105	10044	129152	3607720	0.065	8.962	0	0	0
1	3	5	"A25"	"A25"	4780	9890	100	402	414	181	43	302	302	369	834	226	0	0	0	14500	13104	5870	44	1403	1403	1583	1417	89	86	84	0	0.000	0.000	0.000	0.000	0.000	0.000	0.000	0.000	0.000	0.000	0.000	0.000	0.000	0.000	0.008	0.010	0.013	0.014	4.107	0.006	0.001	316	2384	100	100	13097	13197	112	11701	11813	Error	Error	-7.033	100	13097	112	11701	130973	4140827	0.054	8.131	0	0	0
1	4	5	"A26"	"A26"	5080	9890	90	464	478	181	37	301	301	328	209	63	41	7	0	19066	18715	3416	18	1402	1402	1427	315	22	100	100	0	0.000	0.000	0.000	0.000	0.000	0.000	0.000	0.000	0.000	0.000	0.000	0.000	0.000	0.000	0.009	0.010	0.012	0.009	2.585	0.009	0.067	256	1924	100	163	17664	17827	177	17313	17490	Error	Error	-6.760	163	17664	177	17313	122280	4791019	0.718	54.883	0	0	0
1	5	5	"A26"	"A26"	5390	9895	95	479	492	205	41	309	309	370	585	158	3	0	0	17511	17523	2676	15	1440	1440	1492	583	39	100	100	0	0.000	0.000	0.000	0.000	0.000	0.000	0.000	0.000	0.000	0.000	0.000	0.000	0.000	0.000	0.011	0.011	0.013	0.010	2.824	0.005	0.002	256	2088	100	170	16071	16241	183	16083	16266	Error	Error	-6.563	170	16071	183	16083	125860	4485775	0.209	27.497	0	0	0
1	6	5	"A26"	"A26"	5685	9890	100	496	942	3301	350	307	307	415	1782	429	2	2	0	19062	17653	8409	47	1419	1419	1467	553	37	97	92	0	0.000	0.000	0.000	0.000	0.000	0.000	0.000	0.000	0.000	0.000	0.000	0.000	0.000	0.000	0.011	0.039	0.016	0.014	3.942	0.092	0.192	316	2384	100	189	17643	17832	635	16234	16869	Error	Error	-6.545	189	17643	635	16234	297722	5578325	0.296	29.269	0	0	0
1	7	5	"A27"	"A27"	5985	9890	95	457	463	181	39	313	313	352	358	101	11	0	0	15847	16150	2866	17	1425	1425	1458	314	21	100	100	0	0.000	0.000	0.000	0.000	0.000	0.000	0.000	0.000	0.000	0.000	0.000	0.000	0.000	0.000	0.010	0.010	0.013	0.010	2.631	0.007	0.028	256	2088	100	144	14422	14566	150	14725	14875	Error	Error	-6.646	144	14422	150	14725	118621	4134372	0.310	46.790	0	0	0
1	8	5	"A27"	"A27"	6295	9895	95	433	457	175	38	315	315	386	777	201	0	0	0	18520	18578	2813	15	1481	1481	1599	840	52	100	100	0	0.000	0.000	0.000	0.000	0.000	0.000	0.000	0.000	0.000	0.000	0.000	0.000	0.000	0.000	0.007	0.008	0.010	0.008	3.077	0.005	0.006	256	2088	100	118	17039	17157	142	17097	17239	Error	Error	-7.174	118	17039	142	17097	117039	4755943	0.091	20.213	0	0	0
1	9	5	"A27"	"A27"	6595	9895	95	433	451	215	47	304	304	330	220	66	31	9	0	13868	14328	3086	21	1433	1433	1484	586	39	100	100	0	0.000	0.000	0.000	0.000	0.000	0.000	0.000	0.000	0.000	0.000	0.000	0.000	0.000	0.000	0.010	0.011	0.016	0.013	2.886	0.010	0.086	256	2088	100	129	12435	12564	147	12895	13042	Error	Error	-6.591	129	12435	147	12895	115458	3668077	0.550	21.918	0	0	0
1	10	5	"A28"	"A28"	6885	9895	90	498	521	178	34	309	309	334	189	56	50	14	0	25326	24556	4696	19	1437	1437	1477	386	26	100	100	0	0.000	0.000	0.000	0.000	0.000	0.000	0.000	0.000	0.000	0.000	0.000	0.000	0.000	0.000	0.008	0.009	0.009	0.008	2.535	0.008	0.119	256	1924	100	189	23889	24078	212	23119	23331	Error	Error	-6.982	189	23889	212	23119	133273	6286308	0.989	59.790	0	0	0
1	11	5	"A28"	"A28"	7185	9890	100	512	556	213	38	308	308	381	857	224	0	0	0	27868	25185	7749	30	1442	1442	1514	812	53	99	97	0	0.000	0.000	0.000	0.000	0.000	0.000	0.000	0.000	0.000	0.000	0.000	0.000	0.000	0.000	0.008	0.010	0.010	0.009	2.850	0.007	0.005	316	2384	100	204	26426	26630	248	23743	23991	Error	Error	-7.017	204	26426	248	23743	175604	7958506	0.204	29.151	0	0	0
1	12	5	"A28"	"A28"	7485	9890	100	521	549	307	55	307	307	339	211	62	50	17	0	26284	23715	8296	34	1449	1449	1583	1357	85	95	92	0	0.000	0.000	0.000	0.000	0.000	0.000	0.000	0.000	0.000	0.000	0.000	0.000	0.000	0.000	0.009	0.011	0.010	0.010	2.712	0.009	0.146	316	2384	100	214	24835	25049	242	22266	22508	Error	Error	-6.859	214	24835	242	22266	173511	7493899	0.995	16.310	0	0	0
1	13	5	"A29"	"A29"	7780	9890	90	520	567	356	62	306	306	361	462	127	18	1	0	23801	22959	4467	19	1452	1452	1490	335	22	100	100	0	0.000	0.000	0.000	0.000	0.000	0.000	0.000	0.000	0.000	0.000	0.000	0.000	0.000	0.000	0.010	0.012	0.011	0.010	2.720	0.010	0.050	256	1924	100	214	22349	22563	261	21507	21768	Error	Error	-6.706	214	22349	261	21507	145216	5877548	0.446	64.087	0	0	0
1	14	5	"A29"	"A29"	8085	9895	95	540	549	193	35	312	312	343	260	75	44	7	0	25300	25397	3199	12	1538	1538	1669	855	51	100	100	0	0.000	0.000	0.000	0.000	0.000	0.000	0.000	0.000	0.000	0.000	0.000	0.000	0.000	0.000	0.010	0.010	0.011	0.009	2.357	0.010	0.236	256	2088	100	228	23762	23990	237	23859	24096	Error	Error	-6.703	228	23762	237	23859	140659	6501597	0.792	27.752	0	0	0
1	15	5	"A29"	"A29"	8390	9895	95	573	558	190	34	316	316	360	457	126	13	0	0	25896	25691	3413	13	1541	1541	1640	650	39	100	100	0	0.000	0.000	0.000	0.000	0.000	0.000	0.000	0.000	0.000	0.000	0.000	0.000	0.000	0.000	0.011	0.010	0.011	0.009	2.604	0.009	0.083	256	2088	100	257	24355	24612	242	24150	24392	Error	Error	-6.566	257	24355	242	24150	142920	6576799	0.433	37.002	0	0	0
1	16	5	"A30"	"A30"	8680	9885	90	542	590	357	60	324	324	424	1643	387	1	0	0	23348	22984	4077	17	1528	1528	1575	494	31	100	100	0	0.000	0.000	0.000	0.000	0.000	0.000	0.000	0.000	0.000	0.000	0.000	0.000	0.000	0.000	0.010	0.012	0.012	0.009	2.886	0.011	0.040	256	1924	100	218	21820	22038	266	21456	21722	Error	Error	-6.645	218	21820	266	21456	151054	5883993	0.101	43.338	0	0	0
1	17	5	"A30"	"A30"	8985	9890	100	471	562	761	135	322	322	377	1106	293	0	0	0	18419	15853	9143	57	1516	1516	1542	292	18	100	100	0	0.000	0.000	0.000	0.000	0.000	0.000	0.000	0.000	0.000	0.000	0.000	0.000	0.000	0.000	0.009	0.017	0.015	0.015	3.345	0.009	0.002	316	2384	100	149	16903	17052	240	14337	14577	Error	Error	-6.826	149	16903	240	14337	177650	5009637	0.167	49.010	0	0	0
1	18	5	"A30"	"A30"	9285	9890	95	535	557	237	42	326	326	375	446	118	14	1	0	23999	23616	3715	15	1575	1575	1648	572	34	100	100	0	0.000	0.000	0.000	0.000	0.000	0.000	0.000	0.000	0.000	0.000	0.000	0.000	0.000	0.000	0.009	0.010	0.011	0.010	2.372	0.010	0.217	256	2088	100	209	22424	22633	231	22041	22272	Error	Error	-6.745	209	22424	231	22041	142641	6045608	0.408	38.406	0	0	0
1	1	6	"A31"	"A31"	4185	10200	90	413	434	172	39	304	304	340	294	86	15	1	0	16701	16801	2334	13	1376	1376	1406	286	20	100	100	0	0.000	0.000	0.000	0.000	0.000	0.000	0.000	0.000	0.000	0.000	0.000	0.000	0.000	0.000	0.007	0.008	0.010	0.008	2.913	0.007	0.050	256	1924	100	109	15325	15434	130	15425	15555	Error	Error	-7.135	109	15325	130	15425	111184	4300975	0.320	53.829	0	0	0
1	2	6	"A31"	"A31"	4485	10200	100	402	463	369	79	299	299	356	733	205	1	1	0	16547	14524	5415	37	1365	1365	1402	368	26	97	93	0	0.000	0.000	0.000	0.000	0.000	0.000	0.000	0.000	0.000	0.000	0.000	0.000	0.000	0.000	0.007	0.012	0.013	0.013	3.532	0.009	0.007	316	2384	100	103	15182	15285	164	13159	13323	Error	Error	-7.204	103	15182	164	13159	146320	4589522	0.146	35.658	0	0	0
1	3	6	"A31"	"A31"	4790	10205	95	455	561	752	134	300	300	333	260	78	31	6	0	18952	19579	5836	29	1397	1397	1453	469	32	100	100	1	0.000	0.000	0.000	0.000	0.000	0.000	0.000	0.000	0.000	0.000	0.000	0.000	0.000	0.000	0.009	0.014	0.011	0.010	2.687	0.023	0.176	256	2088	100	155	17555	17710	261	18182	18443	Error	Error	-6.823	155	17555	261	18182	143583	5012145	0.877	38.648	0	0	0
1	4	6	"A32"	"A32"	5080	10200	95	398	424	189	44	304	304	345	388	112	9	0	0	13222	13327	3000	22	1391	1391	1420	346	24	100	100	0	0.000	0.000	0.000	0.000	0.000	0.000	0.000	0.000	0.000	0.000	0.000	0.000	0.000	0.000	0.008	0.010	0.014	0.011	3.398	0.008	0.021	256	2088	100	94	11831	11925	120	11936	12056	Error	Error	-6.976	94	11831	120	11936	108438	3411636	0.204	34.413	0	0	0
1	5	6	"A32"	"A32"	5390	10200	95	432	459	190	41	312	312	367	474	129	5	0	0	18076	17605	3410	19	1414	1414	1491	808	54	100	100	0	0.000	0.000	0.000	0.000	0.000	0.000	0.000	0.000	0.000	0.000	0.000	0.000	0.000	0.000	0.007	0.009	0.011	0.009	2.692	0.008	0.011	256	2088	100	120	16662	16782	147	16191	16338	Error	Error	-7.117	120	16662	147	16191	117569	4506821	0.194	19.943	0	0	0
1	6	6	"A32"	"A32"	5685	10195	100	407	436	208	47	311	311	404	915	226	0	0	0	16067	13611	6758	49	1400	1400	1508	961	63	86	80	0	0.000	0.000	0.000	0.000	0.000	0.000	0.000	0.000	0.000	0.000	0.000	0.000	0.000	0.000	0.007	0.010	0.015	0.017	5.843	0.006	0.017	316	2384	100	96	14667	14763	125	12211	12336	Error	Error	-7.255	96	14667	125	12211	137914	4301227	0.035	12.594	0	0	0
1	7	6	"A33"	"A33"	5985	10195	90	328	359	183	50	298	298	326	186	57	21	6	0	5655	6926	3988	57	1448	1448	1488	423	28	100	96	0	0.000	0.000	0.000	0.000	0.000	0.000	0.000	0.000	0.000	0.000	0.000	0.000	0.000	0.000	0.007	0.011	0.026	0.025	3.788	0.008	0.024	256	1924	100	30	4207	4237	61	5478	5539	Error	Error	-7.132	30	4207	61	5478	91820	1773174	0.177	12.856	0	0	0
1	8	6	"A33"	"A33"	6290	10205	90	379	411	297	72	301	301	341	291	85	11	2	0	5815	6571	3285	49	1387	1387	1425	516	36	100	98	0	0.000	0.000	0.000	0.000	0.000	0.000	0.000	0.000	0.000	0.000	0.000	0.000	0.000	0.000	0.018	0.021	0.038	0.033	3.639	0.007	0.006	256	1924	100	78	4428	4506	110	5184	5294	Error	Error	-5.827	78	4428	110	5184	105268	1682070	0.241	9.973	0	0	0
1	9	6	"A33"	"A33"	6595	10205	90	336	361	166	45	294	294	329	229	69	16	1	0	6238	7515	4780	63	1386	1386	1407	291	20	100	100	0	0.000	0.000	0.000	0.000	0.000	0.000	0.000	0.000	0.000	0.000	0.000	0.000	0.000	0.000	0.009	0.011	0.026	0.022	3.291	0.007	0.007	256	1924	100	42	4852	4894	67	6129	6196	Error	Error	-6.852	42	4852	67	6129	92441	1923910	0.140	20.990	0	0	0
1	10	6	"A34"	"A34"	6890	10200	95	409	420	182	43	304	304	334	274	82	16	2	0	12991	13385	3961	29	1413	1413	1475	883	59	100	100	0	0.000	0.000	0.000	0.000	0.000	0.000	0.000	0.000	0.000	0.000	0.000	0.000	0.000	0.000	0.009	0.010	0.013	0.012	2.626	0.007	0.028	256	2088	100	105	11578	11683	116	11972	12088	Error	Error	-6.785	105	11578	116	11972	107464	3426677	0.314	13.488	0	0	0
1	11	6	"A34"	"A34"	7195	10200	95	374	430	390	90	299	299	337	379	112	10	1	0	13804	13309	3484	26	1406	1406	1434	301	20	100	100	0	0.000	0.000	0.000	0.000	0.000	0.000	0.000	0.000	0.000	0.000	0.000	0.000	0.000	0.000	0.006	0.011	0.014	0.011	2.965	0.008	0.008	256	2088	100	75	12398	12473	131	11903	12034	Error	Error	-7.369	75	12398	131	11903	110117	3407178	0.245	39.452	0	0	0
1	12	6	"A34"	"A34"	7490	10200	95	393	413	190	46	315	315	379	684	180	0	0	0	13561	12255	5665	46	1417	1417	1481	608	41	100	100	0	0.000	0.000	0.000	0.000	0.000	0.000	0.000	0.000	0.000	0.000	0.000	0.000	0.000	0.000	0.006	0.009	0.014	0.012	3.181	0.005	0.003	256	2088	100	78	12144	12222	98	10838	10936	Error	Error	-7.283	78	12144	98	10838	105776	3137386	0.050	17.720	0	0	0
1	13	6	"A35"	"A35"	7780	10195	95	506	528	223	42	303	303	333	218	65	47	16	0	21101	20803	3313	15	1532	1532	1618	779	48	100	100	0	0.000	0.000	0.000	0.000	0.000	0.000	0.000	0.000	0.000	0.000	0.000	0.000	0.000	0.000	0.010	0.012	0.013	0.010	2.707	0.011	0.204	256	2088	100	203	19569	19772	225	19271	19496	Error	Error	-6.591	203	19569	225	19271	135286	5325690	0.894	24.628	0	0	0
1	14	6	"A35"	"A35"	8085	10195	100	482	503	207	41	310	310	357	514	143	7	0	0	19736	17307	6536	37	1497	1497	1706	1704	99	90	87	0	0.000	0.000	0.000	0.000	0.000	0.000	0.000	0.000	0.000	0.000	0.000	0.000	0.000	0.000	0.009	0.012	0.013	0.013	3.261	0.011	0.053	316	2384	100	172	18239	18411	193	15810	16003	Error	Error	-6.728	172	18239	193	15810	159081	5469091	0.284	9.156	0	0	0
1	15	6	"A35"	"A35"	8385	10195	100	509	528	209	39	316	316	352	278	78	31	6	0	22714	19320	8376	43	1524	1524	1709	1596	93	87	84	0	0.000	0.000	0.000	0.000	0.000	0.000	0.000	0.000	0.000	0.000	0.000	0.000	0.000	0.000	0.009	0.012	0.013	0.014	3.126	0.011	0.205	316	2384	100	193	21190	21383	212	17796	18008	Error	Error	-6.779	193	21190	212	17796	166990	6105118	0.633	11.034	0	0	0
1	16	6	"A36"	"A36"	8685	10195	95	585	601	204	33	312	312	385	935	242	0	0	0	25628	25164	3745	14	1534	1534	1577	362	22	100	100	0	0.000	0.000	0.000	0.000	0.000	0.000	0.000	0.000	0.000	0.000	0.000	0.000	0.000	0.000	0.011	0.012	0.012	0.010	2.432	0.010	0.047	256	2088	100	273	24094	24367	289	23630	23919	Error	Error	-6.464	273	24094	289	23630	153857	6441888	0.231	65.157	0	0	0
1	17	6	"A36"	"A36"	8995	10200	100	497	521	217	41	341	341	418	1087	260	0	0	0	23953	20055	8062	40	1578	1578	1724	2285	132	99	94	0	0.000	0.000	0.000	0.000	0.000	0.000	0.000	0.000	0.000	0.000	0.000	0.000	0.000	0.000	0.007	0.010	0.011	0.010	2.446	0.009	0.085	316	2384	100	156	22375	22531	180	18477	18657	Error	Error	-7.164	156	22375	180	18477	164486	6337356	0.095	8.022	0	0	0
1	18	6	"A36"	"A36"	9290	10200	100	512	540	253	46	333	333	421	1151	273	0	0	0	21887	19308	6680	34	1565	1565	1603	596	37	100	100	0	0.000	0.000	0.000	0.000	0.000	0.000	0.000	0.000	0.000	0.000	0.000	0.000	0.000	0.000	0.009	0.012	0.013	0.011	2.988	0.007	0.001	316	2384	100	179	20322	20501	207	17743	17950	Error	Error	-6.827	179	20322	207	17743	170677	6101484	0.103	29.706	0	0	0
1	1	7	"A37"	"A37"	4185	10490	90	474	498	218	43	310	310	345	263	76	26	5	0	11749	11637	1539	13	1396	1396	1443	392	27	100	100	0	0.000	0.000	0.000	0.000	0.000	0.000	0.000	0.000	0.000	0.000	0.000	0.000	0.000	0.000	0.016	0.018	0.019	0.017	2.620	0.016	0.137	256	1924	100	164	10353	10517	188	10241	10429	Error	Error	-5.980	164	10353	188	10241	127561	2979108	0.582	26.005	0	0	0
1	2	7	"A37"	"A37"	4490	10495	100	480	497	184	37	315	315	406	1089	268	0	0	0	12161	11970	2126	17	1393	1393	1428	372	26	100	100	0	0.000	0.000	0.000	0.000	0.000	0.000	0.000	0.000	0.000	0.000	0.000	0.000	0.000	0.000	0.015	0.017	0.020	0.017	2.321	0.010	0.003	316	2384	100	165	10768	10933	182	10577	10759	Error	Error	-6.028	165	10768	182	10577	157036	3782510	0.084	28.339	0	0	0
1	3	7	"A37"	"A37"	4795	10495	100	440	462	181	39	307	307	345	317	91	20	0	0	10652	10344	2030	19	1392	1392	1436	532	37	100	100	0	0.000	0.000	0.000	0.000	0.000	0.000	0.000	0.000	0.000	0.000	0.000	0.000	0.000	0.000	0.014	0.017	0.019	0.017	2.747	0.015	0.092	316	2384	100	133	9260	9393	155	8952	9107	Error	Error	-6.122	133	9260	155	8952	145998	3268686	0.369	16.744	0	0	0
1	4	7	"A38"	"A38"	5090	10490	95	456	472	220	46	297	297	341	695	203	2	0	0	17859	17766	2462	13	1367	1367	1404	343	24	100	100	0	0.000	0.000	0.000	0.000	0.000	0.000	0.000	0.000	0.000	0.000	0.000	0.000	0.000	0.000	0.010	0.011	0.013	0.010	2.645	0.010	0.097	256	2088	100	159	16492	16651	175	16399	16574	Error	Error	-6.697	159	16492	175	16399	120755	4548222	0.188	47.703	0	0	0
1	5	7	"A38"	"A38"	5400	10495	95	512	550	315	57	299	299	329	232	70	46	13	0	22522	22385	2843	12	1386	1386	1452	496	34	100	100	0	0.000	0.000	0.000	0.000	0.000	0.000	0.000	0.000	0.000	0.000	0.000	0.000	0.000	0.000	0.010	0.012	0.011	0.009	2.628	0.010	0.081	256	2088	100	213	21136	21349	251	20999	21250	Error	Error	-6.633	213	21136	251	20999	140815	5730483	0.953	42.204	0	0	0
1	6	7	"A38"	"A38"	5695	10495	100	467	527	384	72	298	298	374	1201	321	1	0	0	19700	18733	4212	22	1393	1393	1432	341	23	100	100	0	0.000	0.000	0.000	0.000	0.000	0.000	0.000	0.000	0.000	0.000	0.000	0.000	0.000	0.000	0.009	0.013	0.011	0.009	3.224	0.011	0.077	316	2384	100	169	18307	18476	229	17340	17569	Error	Error	-6.759	169	18307	229	17340	166559	5919497	0.127	50.736	0	0	0
1	7	7	"A39"	"A39"	5995	10495	100	364	418	318	76	311	311	482	2352	487	0	0	0	8082	8903	5357	60	1465	1465	1549	965	62	88	84	0	0.000	0.000	0.000	0.000	0.000	0.000	0.000	0.000	0.000	0.000	0.000	0.000	0.000	0.000	0.008	0.014	0.022	0.024	5.063	0.025	0.003	316	2384	100	53	6617	6670	107	7438	7545	Error	Error	-6.964	53	6617	107	7438	132071	2813263	-0.027	7.621	0	0	0
1	8	7	"A39"	"A39"	6300	10495	95	349	402	332	82	306	306	347	372	107	7	1	0	10944	12144	6735	55	1368	1368	1396	383	27	100	100	0	0.000	0.000	0.000	0.000	0.000	0.000	0.000	0.000	0.000	0.000	0.000	0.000	0.000	0.000	0.004	0.009	0.013	0.011	3.408	0.008	0.019	256	2088	100	43	9576	9619	96	10776	10872	Error	Error	-7.799	43	9576	96	10776	102982	3108987	0.148	28.063	0	0	0
1	9	7	"A39"	"A39"	6595	10490	100	340	375	188	50	304	304	346	471	136	3	0	0	8020	9175	6197	67	1376	1376	1397	290	20	93	90	0	0.000	0.000	0.000	0.000	0.000	0.000	0.000	0.000	0.000	0.000	0.000	0.000	0.000	0.000	0.005	0.009	0.020	0.018	5.100	0.009	0.043	316	2384	100	36	6644	6680	71	7799	7870	Error	Error	-7.528	36	6644	71	7799	118616	2899358	0.062	26.821	0	0	0
1	10	7	"A40"	"A40"	6890	10490	90	412	532	869	163	301	301	399	1653	414	1	0	0	7263	8199	4334	52	1384	1384	1405	423	30	100	99	0	0.000	0.000	0.000	0.000	0.000	0.000	0.000	0.000	0.000	0.000	0.000	0.000	0.000	0.000	0.019	0.034	0.030	0.028	3.331	0.134	0.017	256	1924	100	111	5879	5990	231	6815	7046	Error	Error	-5.727	111	5879	231	6815	136171	2098837	0.080	16.061	0	0	0
1	11	7	"A40"	"A40"	7190	10490	100	335	373	173	46	310	310	357	465	130	2	0	0	5443	6991	4673	66	1395	1395	1435	826	57	84	77	0	0.000	0.000	0.000	0.000	0.000	0.000	0.000	0.000	0.000	0.000	0.000	0.000	0.000	0.000	0.006	0.011	0.030	0.027	6.029	0.012	0.005	316	2384	100	25	4048	4073	63	5596	5659	Error	Error	-7.339	25	4048	63	5596	117836	2209256	0.034	6.726	0	0	0
1	12	7	"A40"	"A40"	7495	10495	90	382	449	449	100	316	316	445	1539	345	1	0	0	8045	8449	4244	50	1414	1414	1454	432	29	100	99	0	0.000	0.000	0.000	0.000	0.000	0.000	0.000	0.000	0.000	0.000	0.000	0.000	0.000	0.000	0.010	0.019	0.022	0.020	3.752	0.019	0.005	256	1924	100	66	6631	6697	133	7035	7168	Error	Error	-6.651	66	6631	133	7035	114882	2162928	0.003	16.192	0	0	0
1	13	7	"A41"	"A41"	7785	10490	90	541	562	211	37	311	311	344	245	71	46	15	0	24536	24001	3495	14	1451	1451	1490	352	23	100	100	0	0.000	0.000	0.000	0.000	0.000	0.000	0.000	0.000	0.000	0.000	0.000	0.000	0.000	0.000	0.010	0.011	0.011	0.009	2.773	0.010	0.208	256	1924	100	230	23085	23315	251	22550	22801	Error	Error	-6.649	230	23085	251	22550	143893	6144239	0.890	63.952	0	0	0
1	14	7	"A41"	"A41"	8095	10495	95	514	528	227	42	312	312	367	418	113	14	1	0	19738	19578	3749	19	1504	1504	1613	799	49	100	100	0	0.000	0.000	0.000	0.000	0.000	0.000	0.000	0.000	0.000	0.000	0.000	0.000	0.000	0.000	0.011	0.012	0.013	0.010	3.140	0.010	0.059	256	2088	100	202	18234	18436	216	18074	18290	Error	Error	-6.496	202	18234	216	18074	135137	5012075	0.385	22.484	0	0	0
1	15	7	"A41"	"A41"	8395	10495	95	541	593	282	47	312	312	381	920	241	1	0	0	26626	26121	4618	17	1512	1512	1607	666	41	100	100	0	0.000	0.000	0.000	0.000	0.000	0.000	0.000	0.000	0.000	0.000	0.000	0.000	0.000	0.000	0.009	0.011	0.010	0.009	2.333	0.011	0.159	256	2088	100	229	25114	25343	281	24609	24890	Error	Error	-6.777	229	25114	281	24609	151721	6687057	0.230	36.808	0	0	0
1	16	7	"A42"	"A42"	8685	10490	90	397	422	195	46	322	322	380	718	188	0	0	0	11320	12551	6412	51	1470	1470	1491	295	19	100	100	0	0.000	0.000	0.000	0.000	0.000	0.000	0.000	0.000	0.000	0.000	0.000	0.000	0.000	0.000	0.008	0.009	0.014	0.012	2.897	0.009	0.043	256	1924	100	75	9850	9925	100	11081	11181	Error	Error	-7.037	75	9850	100	11081	108033	3213137	0.058	37.492	0	0	0
1	17	7	"A42"	"A42"	8990	10490	100	373	400	187	46	324	324	354	215	60	19	4	0	6301	9168	6642	72	1518	1518	1536	357	23	100	98	0	0.000	0.000	0.000	0.000	0.000	0.000	0.000	0.000	0.000	0.000	0.000	0.000	0.000	0.000	0.010	0.010	0.021	0.021	3.169	0.009	0.059	316	2384	100	49	4783	4832	76	7650	7726	Error	Error	-6.609	49	4783	76	7650	126490	2897021	0.214	21.378	0	0	0
1	18	7	"A42"	"A42"	9285	10490	95	397	422	200	47	325	325	410	1564	381	0	0	0	11385	10980	5416	49	1516	1516	1568	413	26	100	100	0	0.000	0.000	0.000	0.000	0.000	0.000	0.000	0.000	0.000	0.000	0.000	0.000	0.000	0.000	0.007	0.010	0.015	0.014	3.171	0.017	0.001	256	2088	100	72	9869	9941	97	9464	9561	Error	Error	-7.099	72	9869	97	9464	108158	2810908	0.008	22.789	0	0	0
1	1	8	"A43"	"A43"	4185	10795	95	457	508	361	71	322	322	353	266	75	25	5	0	16052	16162	2101	12	1371	1371	1398	398	28	100	100	0	0.000	0.000	0.000	0.000	0.000	0.000	0.000	0.000	0.000	0.000	0.000	0.000	0.000	0.000	0.009	0.013	0.012	0.010	3.165	0.013	0.051	256	2088	100	135	14681	14816	186	14791	14977	Error	Error	-6.765	135	14681	186	14791	129951	4137429	0.583	37.095	0	0	0
1	2	8	"A43"	"A43"	4495	10800	95	436	457	210	45	314	314	361	405	112	8	0	0	15174	14924	2280	15	1391	1391	1447	560	38	100	100	0	0.000	0.000	0.000	0.000	0.000	0.000	0.000	0.000	0.000	0.000	0.000	0.000	0.000	0.000	0.009	0.011	0.014	0.010	3.044	0.006	0.008	256	2088	100	122	13783	13905	143	13533	13676	Error	Error	-6.820	122	13783	143	13533	116899	3820459	0.237	24.066	0	0	0
1	3	8	"A43"	"A43"	4795	10800	95	409	420	179	42	304	304	352	405	115	7	0	0	13546	13663	2542	18	1403	1403	1458	509	34	100	100	0	0.000	0.000	0.000	0.000	0.000	0.000	0.000	0.000	0.000	0.000	0.000	0.000	0.000	0.000	0.009	0.009	0.014	0.011	2.754	0.008	0.028	256	2088	100	105	12143	12248	116	12260	12376	Error	Error	-6.854	105	12143	116	12260	107480	3497733	0.168	23.978	0	0	0
1	4	8	"A44"	"A44"	5090	10800	100	438	476	222	46	304	304	348	373	107	14	0	0	16818	15865	3852	24	1377	1377	1412	415	29	100	100	0	0.000	0.000	0.000	0.000	0.000	0.000	0.000	0.000	0.000	0.000	0.000	0.000	0.000	0.000	0.009	0.012	0.013	0.011	2.731	0.009	0.027	316	2384	100	134	15441	15575	172	14488	14660	Error	Error	-6.848	134	15441	172	14488	150539	5013389	0.343	34.827	0	0	0
1	5	8	"A44"	"A44"	5385	10795	100	421	535	706	131	305	305	370	602	162	4	1	0	16790	14678	5764	39	1389	1389	1462	791	54	91	87	0	0.000	0.000	0.000	0.000	0.000	0.000	0.000	0.000	0.000	0.000	0.000	0.000	0.000	0.000	0.008	0.017	0.014	0.014	4.112	0.012	0.011	316	2384	100	116	15401	15517	230	13289	13519	Error	Error	-7.053	116	15401	230	13289	169104	4638213	0.274	16.708	0	0	0
1	6	8	"A44"	"A44"	5685	10795	100	452	463	188	40	308	308	341	354	103	15	0	0	16795	15192	5304	34	1393	1393	1478	828	56	93	90	0	0.000	0.000	0.000	0.000	0.000	0.000	0.000	0.000	0.000	0.000	0.000	0.000	0.000	0.000	0.009	0.011	0.012	0.011	3.877	0.009	0.089	316	2384	100	144	15402	15546	155	13799	13954	Error	Error	-6.741	144	15402	155	13799	146209	4800794	0.345	16.563	0	0	0
1	7	8	"A45"	"A45"	5985	10795	95	416	429	175	40	312	312	372	645	173	0	0	0	15366	15122	2937	19	1429	1429	1529	757	49	100	100	0	0.000	0.000	0.000	0.000	0.000	0.000	0.000	0.000	0.000	0.000	0.000	0.000	0.000	0.000	0.007	0.009	0.011	0.009	2.919	0.008	0.058	256	2088	100	104	13937	14041	117	13693	13810	Error	Error	-7.066	104	13937	117	13693	109722	3871270	0.088	17.956	0	0	0
1	8	8	"A45"	"A45"	6285	10795	100	374	413	273	66	303	303	327	175	53	31	9	0	10100	12126	8469	69	1395	1395	1548	1374	88	83	75	0	0.000	0.000	0.000	0.000	0.000	0.000	0.000	0.000	0.000	0.000	0.000	0.000	0.000	0.000	0.008	0.010	0.014	0.015	5.177	0.010	0.117	316	2384	100	71	8705	8776	110	10731	10841	Error	Error	-6.938	71	8705	110	10731	130583	3831717	0.491	7.699	0	0	0
1	9	8	"A45"	"A45"	6585	10795	100	420	458	265	57	306	306	337	203	60	36	11	0	14966	13183	7947	60	1383	1383	1469	967	65	90	87	0	0.000	0.000	0.000	0.000	0.000	0.000	0.000	0.000	0.000	0.000	0.000	0.000	0.000	0.000	0.008	0.013	0.016	0.018	4.208	0.011	0.083	316	2384	100	114	13583	13697	152	11800	11952	Error	Error	-6.897	114	13583	152	11800	144682	4165686	0.596	12.114	0	0	0
1	10	8	"A47"	"A47"	6885	10800	95	537	581	318	54	325	325	365	305	83	32	4	0	18955	19082	2797	14	1419	1419	1454	360	24	100	100	0	0.000	0.000	0.000	0.000	0.000	0.000	0.000	0.000	0.000	0.000	0.000	0.000	0.000	0.000	0.012	0.014	0.014	0.011	3.083	0.013	0.078	256	2088	100	212	17536	17748	256	17663	17919	Error	Error	-6.370	212	17536	256	17663	148639	4884950	0.708	48.967	0	0	0
1	11	8	"A47"	"A47"	7185	10795	100	521	536	270	50	313	313	365	582	159	6	0	0	23987	21197	7777	36	1436	1436	1570	1318	83	93	90	0	0.000	0.000	0.000	0.000	0.000	0.000	0.000	0.000	0.000	0.000	0.000	0.000	0.000	0.000	0.009	0.011	0.011	0.011	3.734	0.010	0.051	316	2384	100	208	22551	22759	223	19761	19984	Error	Error	-6.760	208	22551	223	19761	169420	6698396	0.294	14.892	0	0	0
1	12	8	"A47"	"A47"	7485	10795	100	451	484	286	59	307	307	356	535	150	6	0	0	17666	14788	7850	53	1429	1429	1523	1099	72	93	91	0	0.000	0.000	0.000	0.000	0.000	0.000	0.000	0.000	0.000	0.000	0.000	0.000	0.000	0.000	0.009	0.013	0.013	0.015	3.516	0.013	0.060	316	2384	100	144	16237	16381	177	13359	13536	Error	Error	-6.817	144	16237	177	13359	153084	4673049	0.239	12.070	0	0	0
1	13	8	"A48"	"A48"	7785	10800	105	411	428	177	41	316	316	363	610	168	1	0	0	10472	11382	2925	25	1434	1434	1461	341	23	100	100	0	0.000	0.000	0.000	0.000	0.000	0.000	0.000	0.000	0.000	0.000	0.000	0.000	0.000	0.000	0.011	0.011	0.016	0.013	2.842	0.006	0.001	316	2572	100	95	9038	9133	112	9948	10060	Error	Error	-6.572	95	9038	112	9948	135266	3596561	0.107	29.094	0	0	0
1	14	8	"A48"	"A48"	8085	10795	100	380	410	214	52	317	317	343	232	67	16	3	0	11009	11809	3670	31	1472	1472	1779	1649	92	97	96	0	0.000	0.000	0.000	0.000	0.000	0.000	0.000	0.000	0.000	0.000	0.000	0.000	0.000	0.000	0.007	0.009	0.012	0.012	3.327	0.007	0.026	316	2384	100	63	9537	9600	93	10337	10430	Error	Error	-7.242	63	9537	93	10337	129671	3731517	0.289	6.082	0	0	0
1	15	8	"A48"	"A48"	8385	10795	100	419	838	4654	555	315	315	344	190	55	35	11	0	10831	11107	3342	30	1495	1495	1695	1353	79	96	95	0	0.000	0.000	0.000	0.000	0.000	0.000	0.000	0.000	0.000	0.000	0.000	0.000	0.000	0.000	0.011	0.054	0.018	0.016	3.808	0.042	0.005	316	2384	100	104	9336	9440	523	9612	10135	Error	Error	-6.488	104	9336	523	9612	264771	3509767	2.600	6.956	0	0	0
1	16	8	"A49"	"A49"	8680	10795	95	574	588	222	37	330	330	398	520	130	10	0	0	22261	22004	3074	13	1529	1529	1598	606	37	100	100	0	0.000	0.000	0.000	0.000	0.000	0.000	0.000	0.000	0.000	0.000	0.000	0.000	0.000	0.000	0.012	0.013	0.013	0.011	2.366	0.011	0.164	256	2088	100	244	20732	20976	258	20475	20733	Error	Error	-6.409	244	20732	258	20475	150646	5633096	0.365	33.673	0	0	0
1	17	8	"A49"	"A49"	8990	10795	95	510	599	699	116	330	330	396	964	243	1	1	0	21212	18420	8004	43	1539	1539	1609	570	35	100	100	0	0.000	0.000	0.000	0.000	0.000	0.000	0.000	0.000	0.000	0.000	0.000	0.000	0.000	0.000	0.009	0.016	0.013	0.013	3.079	0.014	0.083	256	2088	100	180	19673	19853	269	16881	17150	Error	Error	-6.772	180	19673	269	16881	153413	4715467	0.211	29.493	0	0	0
1	18	8	"A49"	"A49"	9285	10795	95	464	485	193	39	308	308	336	179	53	44	17	0	15905	16214	4305	26	1520	1520	1557	395	25	100	100	0	0.000	0.000	0.000	0.000	0.000	0.000	0.000	0.000	0.000	0.000	0.000	0.000	0.000	0.000	0.011	0.012	0.013	0.011	2.756	0.011	0.140	256	2088	100	156	14385	14541	177	14694	14871	Error	Error	-6.527	156	14385	177	14694	124100	4150698	0.832	37.106	0	0	0
1	1	9	"A50"	"A50"	4185	11080	90	370	378	154	40	328	328	422	1814	429	0	0	0	8793	8616	2586	30	1348	1348	1391	671	48	99	98	0	0.000	0.000	0.000	0.000	0.000	0.000	0.000	0.000	0.000	0.000	0.000	0.000	0.000	0.000	0.006	0.007	0.017	0.015	2.832	0.003	0.003	256	1924	100	42	7445	7487	50	7268	7318	Error	Error	-7.470	42	7445	50	7268	96660	2205706	-0.024	10.768	0	0	0
1	2	9	"A50"	"A50"	4485	11085	95	380	479	1003	209	304	304	339	250	73	17	5	0	8718	8453	2899	34	1367	1367	1384	270	19	100	100	0	0.000	0.000	0.000	0.000	0.000	0.000	0.000	0.000	0.000	0.000	0.000	0.000	0.000	0.000	0.010	0.025	0.019	0.020	3.379	0.012	0.005	256	2088	100	76	7351	7427	175	7086	7261	Error	Error	-6.596	76	7351	175	7086	122541	2164003	0.560	26.181	0	0	0
1	3	9	"A50"	"A50"	4785	11085	95	361	408	313	76	319	319	411	1141	277	1	0	0	7831	7877	2033	25	1365	1365	1399	327	23	100	100	0	0.000	0.000	0.000	0.000	0.000	0.000	0.000	0.000	0.000	0.000	0.000	0.000	0.000	0.000	0.006	0.014	0.022	0.020	3.265	0.010	0.005	256	2088	100	42	6466	6508	89	6512	6601	Error	Error	-7.266	42	6466	89	6512	104535	2016525	-0.003	19.810	0	0	0
1	4	9	"A51"	"A51"	5085	11085	95	397	418	182	43	311	311	349	291	83	13	1	0	12496	12470	3055	24	1373	1373	1400	359	25	100	100	0	0.000	0.000	0.000	0.000	0.000	0.000	0.000	0.000	0.000	0.000	0.000	0.000	0.000	0.000	0.008	0.010	0.015	0.013	2.553	0.007	0.015	256	2088	100	86	11123	11209	107	11097	11204	Error	Error	-7.015	86	11123	107	11097	106995	3192247	0.237	30.836	0	0	0
1	5	9	"A51"	"A51"	5390	11090	95	424	445	236	53	311	311	363	499	137	3	0	0	14364	14082	2635	18	1396	1396	1474	802	54	100	100	0	0.000	0.000	0.000	0.000	0.000	0.000	0.000	0.000	0.000	0.000	0.000	0.000	0.000	0.000	0.009	0.011	0.013	0.011	2.695	0.011	0.064	256	2088	100	113	12968	13081	134	12686	12820	Error	Error	-6.842	113	12968	134	12686	113965	3604983	0.164	15.721	0	0	0
1	6	9	"A51"	"A51"	5690	11090	95	405	429	186	43	307	307	354	422	119	7	0	0	14178	13893	2218	15	1403	1403	1467	542	36	100	100	0	0.000	0.000	0.000	0.000	0.000	0.000	0.000	0.000	0.000	0.000	0.000	0.000	0.000	0.000	0.008	0.010	0.013	0.011	2.869	0.009	0.012	256	2088	100	98	12775	12873	122	12490	12612	Error	Error	-7.026	98	12775	122	12490	109936	3556721	0.178	22.926	0	0	0
1	7	9	"A52"	"A52"	5990	11085	85	483	500	200	40	317	317	428	1261	294	0	0	0	16202	16270	2258	13	1440	1440	1609	1177	73	100	100	0	0.000	0.000	0.000	0.000	0.000	0.000	0.000	0.000	0.000	0.000	0.000	0.000	0.000	0.000	0.011	0.012	0.014	0.012	2.555	0.007	0.003	208	1660	100	166	14762	14928	183	14830	15013	Error	Error	-6.475	166	14762	183	14830	103907	3384065	0.057	12.456	0	0	0
1	8	9	"A52"	"A52"	6290	11085	100	477	505	255	50	317	317	418	1579	377	0	0	0	18201	15790	6933	43	1416	1416	1640	1658	101	86	84	0	0.000	0.000	0.000	0.000	0.000	0.000	0.000	0.000	0.000	0.000	0.000	0.000	0.000	0.000	0.010	0.013	0.015	0.014	4.156	0.010	0.061	316	2384	100	160	16785	16945	188	14374	14562	Error	Error	-6.713	160	16785	188	14374	159679	4989663	0.055	8.534	0	0	0
1	9	9	"A52"	"A52"	6590	11085	100	461	480	215	44	325	325	485	1988	409	0	0	0	15282	13577	6506	47	1431	1431	1585	1401	88	84	80	0	0.000	0.000	0.000	0.000	0.000	0.000	0.000	0.000	0.000	0.000	0.000	0.000	0.000	0.000	0.010	0.013	0.017	0.016	3.495	0.029	0.004	316	2384	100	136	13851	13987	155	12146	12301	Error	Error	-6.670	136	13851	155	12146	151609	4290306	-0.003	8.560	0	0	0
1	10	9	"A53"	"A53"	6890	11090	90	465	526	322	61	316	316	364	389	106	13	2	0	17068	16899	2594	15	1390	1390	1453	741	50	100	100	0	0.000	0.000	0.000	0.000	0.000	0.000	0.000	0.000	0.000	0.000	0.000	0.000	0.000	0.000	0.010	0.014	0.014	0.011	3.123	0.011	0.044	256	1924	100	149	15678	15827	210	15509	15719	Error	Error	-6.717	149	15678	210	15509	134539	4326218	0.416	20.845	0	0	0
1	11	9	"A53"	"A53"	7195	11095	100	460	480	187	38	316	316	353	314	88	21	0	0	19843	19214	4544	23	1412	1412	1439	282	19	100	100	0	0.000	0.000	0.000	0.000	0.000	0.000	0.000	0.000	0.000	0.000	0.000	0.000	0.000	0.000	0.008	0.009	0.011	0.009	2.908	0.007	0.035	316	2384	100	144	18431	18575	164	17802	17966	Error	Error	-7.000	144	18431	164	17802	151713	6071756	0.404	63.032	0	0	0
1	12	9	"A53"	"A53"	7495	11090	95	430	445	196	44	302	302	334	188	56	35	11	0	17646	15118	6410	42	1419	1419	1552	1038	66	100	98	0	0.000	0.000	0.000	0.000	0.000	0.000	0.000	0.000	0.000	0.000	0.000	0.000	0.000	0.000	0.008	0.010	0.014	0.012	2.807	0.010	0.104	256	2088	100	128	16227	16355	143	13699	13842	Error	Error	-6.986	128	16227	143	13699	113946	3870306	0.590	13.069	0	0	0
1	13	9	"A54"	"A54"	7790	11090	95	408	426	190	44	313	313	377	810	214	0	0	0	14590	14959	2488	16	1454	1454	1535	665	43	100	100	0	0.000	0.000	0.000	0.000	0.000	0.000	0.000	0.000	0.000	0.000	0.000	0.000	0.000	0.000	0.007	0.008	0.011	0.009	2.853	0.013	0.005	256	2088	100	95	13136	13231	113	13505	13618	Error	Error	-7.111	95	13136	113	13505	109021	3829423	0.060	20.186	0	0	0
1	14	9	"A54"	"A54"	8090	11095	100	457	476	195	40	325	325	370	324	87	14	1	0	16168	15407	4517	29	1459	1459	1503	407	27	100	100	0	0.000	0.000	0.000	0.000	0.000	0.000	0.000	0.000	0.000	0.000	0.000	0.000	0.000	0.000	0.009	0.011	0.013	0.011	2.833	0.008	0.041	316	2384	100	132	14709	14841	151	13948	14099	Error	Error	-6.800	132	14709	151	13948	150548	4868490	0.327	34.162	0	0	0
1	15	9	"A54"	"A54"	8395	11095	105	415	459	297	64	314	314	398	1337	335	0	0	0	12352	13625	7295	53	1464	1464	1503	433	28	100	100	0	0.000	0.000	0.000	0.000	0.000	0.000	0.000	0.000	0.000	0.000	0.000	0.000	0.000	0.000	0.009	0.012	0.015	0.013	3.514	0.007	0.002	316	2572	100	101	10888	10989	145	12161	12306	Error	Error	-6.752	101	10888	145	12161	145151	4305499	0.046	27.995	0	0	0
1	16	9	"A55"	"A55"	8690	11090	95	500	1220	5223	428	332	332	370	274	74	33	12	0	18305	17962	4519	25	1482	1482	1509	296	19	100	100	0	0.000	0.000	0.000	0.000	0.000	0.000	0.000	0.000	0.000	0.000	0.000	0.000	0.000	0.000	0.010	0.054	0.013	0.013	3.777	0.092	0.049	256	2088	100	168	16823	16991	888	16480	17368	Error	Error	-6.646	168	16823	888	16480	312255	4598147	3.102	55.584	0	0	0
1	17	9	"A55"	"A55"	8995	11090	95	433	456	205	44	317	317	368	592	160	1	0	0	18464	15363	8206	53	1519	1519	1562	435	27	100	100	0	0.000	0.000	0.000	0.000	0.000	0.000	0.000	0.000	0.000	0.000	0.000	0.000	0.000	0.000	0.007	0.010	0.015	0.014	2.965	0.006	0.002	256	2088	100	116	16945	17061	139	13844	13983	Error	Error	-7.191	116	16945	139	13844	116744	3933008	0.149	31.726	0	0	0
1	18	9	"A55"	"A55"	9300	11090	105	459	575	605	105	328	328	359	266	74	31	7	0	15763	15410	9347	60	1529	1529	1571	351	22	100	100	0	0.000	0.000	0.000	0.000	0.000	0.000	0.000	0.000	0.000	0.000	0.000	0.000	0.000	0.000	0.009	0.018	0.016	0.016	3.578	0.017	0.113	316	2572	100	131	14234	14365	247	13881	14128	Error	Error	-6.764	131	14234	247	13881	181696	4869406	0.812	39.427	0	0	0
1	1	10	"A56"	"A56"	4185	11400	95	458	489	207	42	329	329	410	1026	250	0	0	0	13150	13206	1839	13	1388	1388	1461	679	46	100	100	0	0.000	0.000	0.000	0.000	0.000	0.000	0.000	0.000	0.000	0.000	0.000	0.000	0.000	0.000	0.011	0.014	0.016	0.013	2.929	0.012	0.034	256	2088	100	129	11762	11891	160	11818	11978	Error	Error	-6.511	129	11762	160	11818	125069	3380813	0.077	17.297	0	0	0
1	2	10	"A56"	"A56"	4495	11405	90	472	530	266	50	315	315	345	245	71	36	9	0	14824	15009	1873	12	1405	1405	1427	306	21	100	100	0	0.000	0.000	0.000	0.000	0.000	0.000	0.000	0.000	0.000	0.000	0.000	0.000	0.000	0.000	0.012	0.016	0.015	0.013	2.828	0.012	0.048	256	1924	100	157	13419	13576	215	13604	13819	Error	Error	-6.417	157	13419	215	13604	135754	3842409	0.755	44.386	0	0	0
1	3	10	"A56"	"A56"	4795	11405	95	446	473	181	38	314	314	340	222	65	33	7	0	13620	13824	2029	14	1389	1389	1435	461	32	100	100	0	0.000	0.000	0.000	0.000	0.000	0.000	0.000	0.000	0.000	0.000	0.000	0.000	0.000	0.000	0.011	0.013	0.014	0.012	2.672	0.013	0.146	256	2088	100	132	12231	12363	159	12435	12594	Error	Error	-6.534	132	12231	159	12435	121057	3538961	0.599	26.874	0	0	0
1	4	10	"A57"	"A57"	5090	11400	95	435	540	874	161	319	319	366	436	119	7	1	0	14110	12930	4604	35	1401	1401	1433	424	29	100	100	0	0.000	0.000	0.000	0.000	0.000	0.000	0.000	0.000	0.000	0.000	0.000	0.000	0.000	0.000	0.009	0.019	0.017	0.015	3.612	0.012	0.019	256	2088	100	116	12709	12825	221	11529	11750	Error	Error	-6.776	116	12709	221	11529	138151	3310092	0.399	27.116	0	0	0
1	5	10	"A57"	"A57"	5390	11395	100	414	454	438	96	327	327	360	322	89	12	1	0	13277	11525	6220	53	1383	1383	1552	1187	76	78	76	0	0.000	0.000	0.000	0.000	0.000	0.000	0.000	0.000	0.000	0.000	0.000	0.000	0.000	0.000	0.007	0.013	0.015	0.016	5.919	0.012	0.026	316	2384	100	87	11894	11981	127	10142	10269	Error	Error	-7.095	87	11894	127	10142	143380	3641889	0.292	8.402	0	0	0
1	6	10	"A57"	"A57"	5690	11395	100	373	396	183	46	310	310	360	525	145	2	0	0	11663	10571	5410	51	1394	1394	1603	1489	92	80	77	0	0.000	0.000	0.000	0.000	0.000	0.000	0.000	0.000	0.000	0.000	0.000	0.000	0.000	0.000	0.006	0.009	0.016	0.017	4.336	0.009	0.044	316	2384	100	63	10269	10332	86	9177	9263	Error	Error	-7.349	63	10269	86	9177	125229	3340464	0.069	6.023	0	0	0
1	7	10	"A58"	"A58"	5995	11395	95	411	446	211	47	307	307	342	259	75	22	3	0	13648	13396	2544	18	1375	1375	1420	456	32	100	100	0	0.000	0.000	0.000	0.000	0.000	0.000	0.000	0.000	0.000	0.000	0.000	0.000	0.000	0.000	0.008	0.012	0.011	0.011	3.115	0.009	0.070	256	2088	100	104	12273	12377	139	12021	12160	Error	Error	-6.883	104	12273	139	12021	114162	3429386	0.402	26.263	0	0	0
1	8	10	"A58"	"A58"	6290	11395	100	388	410	183	44	317	317	379	867	228	0	0	0	12786	11331	4744	41	1395	1395	1565	1126	71	87	84	0	0.000	0.000	0.000	0.000	0.000	0.000	0.000	0.000	0.000	0.000	0.000	0.000	0.000	0.000	0.006	0.009	0.014	0.014	4.518	0.006	0.001	316	2384	100	71	11391	11462	93	9936	10029	Error	Error	-7.326	71	11391	93	9936	129456	3580637	0.036	8.673	0	0	0
1	9	10	"A58"	"A58"	6590	11395	100	408	471	410	87	313	313	348	311	89	15	2	0	13641	11374	5721	50	1403	1403	1538	950	61	82	79	0	0.000	0.000	0.000	0.000	0.000	0.000	0.000	0.000	0.000	0.000	0.000	0.000	0.000	0.000	0.008	0.016	0.017	0.020	4.589	0.013	0.036	316	2384	100	95	12238	12333	158	9971	10129	Error	Error	-7.009	95	12238	158	9971	148925	3594136	0.395	10.354	0	0	0
1	10	10	"A59"	"A59"	6890	11395	100	461	478	216	45	320	320	365	425	116	11	0	0	16146	14690	5882	40	1406	1406	1469	819	55	93	87	0	0.000	0.000	0.000	0.000	0.000	0.000	0.000	0.000	0.000	0.000	0.000	0.000	0.000	0.000	0.010	0.012	0.013	0.014	3.570	0.008	0.011	316	2384	100	141	14740	14881	158	13284	13442	Error	Error	-6.708	141	14740	158	13284	151101	4641911	0.266	16.143	0	0	0
1	11	10	"A59"	"A59"	7190	11395	100	457	591	1041	176	308	308	338	200	59	40	12	0	16187	13866	6449	46	1425	1425	1580	1133	71	86	83	0	0.000	0.000	0.000	0.000	0.000	0.000	0.000	0.000	0.000	0.000	0.000	0.000	0.000	0.000	0.010	0.023	0.016	0.019	4.135	0.012	0.021	316	2384	100	149	14762	14911	283	12441	12724	Error	Error	-6.630	149	14762	283	12441	186625	4381742	1.265	10.844	0	0	0
1	12	10	"A59"	"A59"	7490	11395	100	476	615	1217	197	313	313	352	287	81	30	6	0	16618	13632	6346	46	1448	1448	1732	1863	107	81	77	0	0.000	0.000	0.000	0.000	0.000	0.000	0.000	0.000	0.000	0.000	0.000	0.000	0.000	0.000	0.011	0.025	0.018	0.019	4.613	0.015	0.024	316	2384	100	163	15170	15333	302	12184	12486	Error	Error	-6.540	163	15170	302	12184	194317	4307790	0.916	6.388	0	0	0
1	13	10	"A60"	"A60"	7790	11395	95	354	385	203	52	314	314	351	405	115	2	0	0	5320	6567	4177	63	1429	1429	1461	367	25	99	95	0	0.000	0.000	0.000	0.000	0.000	0.000	0.000	0.000	0.000	0.000	0.000	0.000	0.000	0.000	0.010	0.014	0.036	0.029	4.418	0.010	0.004	256	2088	100	40	3891	3931	71	5138	5209	Error	Error	-6.604	40	3891	71	5138	98546	1681145	0.084	13.913	0	0	0
1	14	10	"A60"	"A60"	8090	11400	95	360	389	254	65	329	329	372	298	80	9	0	0	4729	5316	2605	49	1447	1447	1513	512	33	98	85	0	0.000	0.000	0.000	0.000	0.000	0.000	0.000	0.000	0.000	0.000	0.000	0.000	0.000	0.000	0.009	0.016	0.036	0.035	3.961	0.024	0.033	256	2088	100	31	3282	3313	60	3869	3929	Error	Error	-6.726	31	3282	60	3869	99602	1360981	0.057	7.428	0	0	0
1	15	10	"A60"	"A60"	8390	11395	100	356	405	413	101	327	327	383	552	144	1	0	0	3724	5391	4089	75	1453	1453	1485	527	35	85	77	0	0.000	0.000	0.000	0.000	0.000	0.000	0.000	0.000	0.000	0.000	0.000	0.000	0.000	0.000	0.013	0.020	0.034	0.037	4.850	0.056	0.043	316	2384	100	29	2271	2300	78	3938	4016	Error	Error	-6.291	29	2271	78	3938	128010	1703471	0.040	7.412	0	0	0
1	16	10	"A61"	"A61"	8695	11395	90	570	583	286	49	337	337	458	1706	372	0	0	0	23587	23435	3125	13	1560	1560	1634	748	45	100	100	0	0.000	0.000	0.000	0.000	0.000	0.000	0.000	0.000	0.000	0.000	0.000	0.000	0.000	0.000	0.011	0.011	0.013	0.011	2.476	0.010	0.156	256	1924	100	233	22027	22260	246	21875	22121	Error	Error	-6.563	233	22027	246	21875	149126	5999289	0.073	29.146	0	0	0
1	17	10	"A61"	"A61"	8990	11395	100	490	543	274	50	344	344	426	835	196	1	0	0	21021	19008	8072	42	1554	1554	1823	1911	104	88	84	0	0.000	0.000	0.000	0.000	0.000	0.000	0.000	0.000	0.000	0.000	0.000	0.000	0.000	0.000	0.007	0.011	0.013	0.012	3.497	0.008	0.018	316	2384	100	146	19467	19613	199	17454	17653	Error	Error	-7.059	146	19467	199	17454	171544	6006413	0.140	8.993	0	0	0
1	18	10	"A61"	"A61"	9290	11395	100	446	466	211	45	339	339	408	826	202	0	0	0	8573	13170	9566	72	1589	1589	1911	2300	120	87	61	0	0.000	0.000	0.000	0.000	0.000	0.000	0.000	0.000	0.000	0.000	0.000	0.000	0.000	0.000	0.015	0.011	0.017	0.017	3.486	0.010	0.080	316	2384	100	107	6984	7091	127	11581	11708	Error	Error	-6.028	107	6984	127	11581	147227	4161562	0.070	4.895	0	0	0
1	1	11	"A62"	"A62"	4195	11700	100	398	409	183	44	321	321	381	829	217	0	0	0	8676	8091	2925	36	1357	1357	1380	288	20	97	94	0	0.000	0.000	0.000	0.000	0.000	0.000	0.000	0.000	0.000	0.000	0.000	0.000	0.000	0.000	0.011	0.013	0.025	0.022	3.889	0.010	0.032	316	2384	100	77	7319	7396	88	6734	6822	Error	Error	-6.571	77	7319	88	6734	129096	2556715	0.034	23.302	0	0	0
1	2	11	"A62"	"A62"	4500	11700	95	407	436	280	64	318	318	353	269	76	16	3	0	8169	8133	4145	50	1382	1382	1415	342	24	100	100	0	0.000	0.000	0.000	0.000	0.000	0.000	0.000	0.000	0.000	0.000	0.000	0.000	0.000	0.000	0.013	0.017	0.024	0.022	4.020	0.017	0.050	256	2088	100	89	6787	6876	118	6751	6869	Error	Error	-6.253	89	6787	118	6751	111517	2082071	0.309	19.643	0	0	0
1	3	11	"A62"	"A62"	4805	11700	95	372	397	189	47	320	320	344	200	58	19	7	0	7935	7466	3065	41	1373	1373	1417	780	55	100	95	0	0.000	0.000	0.000	0.000	0.000	0.000	0.000	0.000	0.000	0.000	0.000	0.000	0.000	0.000	0.008	0.013	0.022	0.021	3.188	0.010	0.027	256	2088	100	52	6562	6614	77	6093	6170	Error	Error	-6.979	52	6562	77	6093	101727	1911414	0.265	7.755	0	0	0
1	4	11	"A63"	"A63"	5100	11695	90	483	489	185	37	317	317	350	290	82	23	1	0	14956	14840	1917	12	1380	1380	1421	751	52	100	100	0	0.000	0.000	0.000	0.000	0.000	0.000	0.000	0.000	0.000	0.000	0.000	0.000	0.000	0.000	0.012	0.013	0.015	0.012	2.828	0.011	0.080	256	1924	100	166	13576	13742	172	13460	13632	Error	Error	-6.354	166	13576	172	13460	125168	3799076	0.479	17.868	0	0	0
1	5	11	"A63"	"A63"	5400	11695	100	469	475	192	40	322	322	371	600	161	2	0	0	18442	16942	5458	32	1379	1379	1484	1003	67	96	93	0	0.000	0.000	0.000	0.000	0.000	0.000	0.000	0.000	0.000	0.000	0.000	0.000	0.000	0.000	0.009	0.010	0.012	0.011	2.766	0.008	0.062	316	2384	100	147	17063	17210	153	15563	15716	Error	Error	-6.859	147	17063	153	15563	150061	5353575	0.173	15.412	0	0	0
1	6	11	"A63"	"A63"	5700	11695	100	431	448	182	40	307	307	352	311	88	16	1	0	16148	14604	4689	32	1443	1443	1503	711	47	97	97	0	0.000	0.000	0.000	0.000	0.000	0.000	0.000	0.000	0.000	0.000	0.000	0.000	0.000	0.000	0.008	0.011	0.013	0.012	2.793	0.009	0.049	316	2384	100	124	14705	14829	141	13161	13302	Error	Error	-6.890	124	14705	141	13161	141677	4614955	0.309	18.426	0	0	0
1	7	11	"A64"	"A64"	6000	11695	90	475	586	763	130	303	303	331	212	64	39	14	0	16080	16103	3854	23	1382	1382	1408	323	22	100	100	0	0.000	0.000	0.000	0.000	0.000	0.000	0.000	0.000	0.000	0.000	0.000	0.000	0.000	0.000	0.012	0.019	0.015	0.013	2.747	0.026	0.143	256	1924	100	172	14698	14870	283	14721	15004	Error	Error	-6.417	172	14698	283	14721	149929	4122315	1.203	45.495	0	0	0
1	8	11	"A64"	"A64"	6300	11695	100	411	445	238	53	317	317	356	344	96	14	1	0	13338	11438	5917	51	1400	1400	1475	821	55	96	95	0	0.000	0.000	0.000	0.000	0.000	0.000	0.000	0.000	0.000	0.000	0.000	0.000	0.000	0.000	0.008	0.013	0.019	0.016	3.888	0.013	0.140	316	2384	100	94	11938	12032	128	10038	10166	Error	Error	-6.989	94	11938	128	10038	140687	3614276	0.259	12.135	0	0	0
1	9	11	"A64"	"A64"	6600	11695	100	478	511	232	45	322	322	357	280	78	29	6	0	15042	14051	4832	34	1406	1406	1468	597	40	98	96	0	0.000	0.000	0.000	0.000	0.000	0.000	0.000	0.000	0.000	0.000	0.000	0.000	0.000	0.000	0.011	0.015	0.017	0.014	3.036	0.012	0.060	316	2384	100	156	13636	13792	189	12645	12834	Error	Error	-6.450	156	13636	189	12645	161449	4440062	0.550	21.077	0	0	0
1	10	11	"A65"	"A65"	6900	11695	95	438	449	198	44	313	313	346	275	79	18	3	0	12907	12828	1858	14	1417	1417	1447	510	35	100	100	0	0.000	0.000	0.000	0.000	0.000	0.000	0.000	0.000	0.000	0.000	0.000	0.000	0.000	0.000	0.011	0.012	0.014	0.012	2.807	0.011	0.094	256	2088	100	125	11490	11615	136	11411	11547	Error	Error	-6.522	125	11490	136	11411	115006	3283840	0.375	22.316	0	0	0
1	11	11	"A65"	"A65"	7200	11700	95	449	477	251	52	320	320	357	298	83	21	1	0	12784	12616	2121	16	1425	1425	1471	461	31	100	100	0	0.000	0.000	0.000	0.000	0.000	0.000	0.000	0.000	0.000	0.000	0.000	0.000	0.000	0.000	0.011	0.014	0.017	0.014	2.813	0.011	0.019	256	2088	100	129	11359	11488	157	11191	11348	Error	Error	-6.460	129	11359	157	11191	122183	3229771	0.403	24.176	0	0	0
1	12	11	"A65"	"A65"	7500	11700	100	451	478	190	39	320	320	350	214	61	33	9	0	15461	14946	2879	19	1442	1442	1468	361	24	100	100	0	0.000	0.000	0.000	0.000	0.000	0.000	0.000	0.000	0.000	0.000	0.000	0.000	0.000	0.000	0.009	0.012	0.012	0.010	3.026	0.009	0.011	316	2384	100	131	14019	14150	158	13504	13662	Error	Error	-6.742	131	14019	158	13504	151074	4722866	0.598	37.335	0	0	0
1	13	11	"A66"	"A66"	7800	11695	90	492	515	256	49	326	326	357	281	78	28	3	0	18052	18070	2605	14	1494	1494	1538	706	45	100	100	0	0.000	0.000	0.000	0.000	0.000	0.000	0.000	0.000	0.000	0.000	0.000	0.000	0.000	0.000	0.010	0.011	0.013	0.011	2.738	0.010	0.077	256	1924	100	166	16558	16724	189	16576	16765	Error	Error	-6.640	166	16558	189	16576	131921	4625938	0.562	23.416	0	0	0
1	14	11	"A66"	"A66"	8110	11695	95	500	513	202	39	332	332	365	221	60	39	9	0	18745	18831	3467	18	1487	1487	1595	812	50	100	100	0	0.000	0.000	0.000	0.000	0.000	0.000	0.000	0.000	0.000	0.000	0.000	0.000	0.000	0.000	0.010	0.010	0.012	0.010	2.613	0.009	0.091	256	2088	100	168	17258	17426	181	17344	17525	Error	Error	-6.683	168	17258	181	17344	131407	4820672	0.670	21.227	0	0	0
1	15	11	"A66"	"A66"	8400	11690	100	506	573	439	76	327	327	378	630	166	6	1	0	20457	18229	6885	37	1463	1463	1535	733	47	95	91	0	0.000	0.000	0.000	0.000	0.000	0.000	0.000	0.000	0.000	0.000	0.000	0.000	0.000	0.000	0.009	0.015	0.014	0.014	3.113	0.014	0.166	316	2384	100	179	18994	19173	246	16766	17012	Error	Error	-6.729	179	18994	246	16766	181210	5760322	0.310	22.775	0	0	0
1	16	11	"A67"	"A67"	8695	11690	90	553	616	465	75	337	337	369	237	64	46	13	0	22232	21864	3511	16	1520	1520	1557	375	24	100	100	0	0.000	0.000	0.000	0.000	0.000	0.000	0.000	0.000	0.000	0.000	0.000	0.000	0.000	0.000	0.010	0.014	0.012	0.010	2.442	0.013	0.153	256	1924	100	216	20712	20928	279	20344	20623	Error	Error	-6.583	216	20712	279	20344	157628	5597278	1.042	54.152	0	0	0
1	17	11	"A67"	"A67"	8995	11690	100	482	556	574	103	353	353	411	557	135	6	1	0	11625	14455	9302	64	1562	1562	1648	843	51	95	92	0	0.000	0.000	0.000	0.000	0.000	0.000	0.000	0.000	0.000	0.000	0.000	0.000	0.000	0.000	0.013	0.016	0.017	0.016	3.422	0.017	0.138	316	2384	100	129	10063	10192	203	12893	13096	Error	Error	-6.286	129	10063	203	12893	175649	4567906	0.260	15.192	0	0	0
1	18	11	"A67"	"A67"	9300	11690	95	518	697	2405	345	346	346	382	244	63	35	10	0	12633	14031	8060	57	1600	1600	1724	1164	67	100	97	0	0.000	0.000	0.000	0.000	0.000	0.000	0.000	0.000	0.000	0.000	0.000	0.000	0.000	0.000	0.016	0.028	0.017	0.017	4.138	0.035	0.006	256	2088	100	172	11033	11205	351	12431	12782	Error	Error	-6.003	172	11033	351	12431	178520	3591997	1.291	10.573	0	0	0
1	1	12	"A68"	"A68"	4200	12000	90	425	445	193	43	323	323	342	160	46	33	12	0	11461	11379	1884	16	1358	1358	1384	289	20	100	100	0	0.000	0.000	0.000	0.000	0.000	0.000	0.000	0.000	0.000	0.000	0.000	0.000	0.000	0.000	0.010	0.012	0.014	0.013	2.882	0.011	0.075	256	1924	100	102	10103	10205	122	10021	10143	Error	Error	-6.630	102	10103	122	10021	113878	2913100	0.644	34.585	0	0	0
1	2	12	"A68"	"A68"	4505	12005	95	414	436	190	43	321	321	341	159	46	36	15	0	11516	10997	3108	28	1370	1370	1401	380	27	100	100	0	0.000	0.000	0.000	0.000	0.000	0.000	0.000	0.000	0.000	0.000	0.000	0.000	0.000	0.000	0.009	0.012	0.017	0.015	2.786	0.011	0.081	256	2088	100	93	10146	10239	115	9627	9742	Error	Error	-6.769	93	10146	115	9627	111693	2815245	0.597	25.253	0	0	0
1	3	12	"A68"	"A68"	4800	12000	100	390	405	174	42	315	315	358	385	107	4	0	0	9286	8377	3794	45	1357	1357	1390	525	37	90	87	0	0.000	0.000	0.000	0.000	0.000	0.000	0.000	0.000	0.000	0.000	0.000	0.000	0.000	0.000	0.009	0.013	0.021	0.020	4.669	0.009	0.015	316	2384	100	75	7929	8004	90	7020	7110	Error	Error	-6.724	75	7929	90	7020	127873	2647259	0.122	13.309	0	0	0
1	4	12	"A69"	"A69"	5100	12000	95	450	472	200	42	310	310	333	184	55	40	12	0	12121	12213	2133	17	1362	1362	1385	291	21	100	100	0	0.000	0.000	0.000	0.000	0.000	0.000	0.000	0.000	0.000	0.000	0.000	0.000	0.000	0.000	0.013	0.015	0.018	0.016	2.514	0.013	0.086	256	2088	100	140	10759	10899	162	10851	11013	Error	Error	-6.264	140	10759	162	10851	120743	3126465	0.755	37.210	0	0	0
1	5	12	"A69"	"A69"	5410	12005	95	460	465	191	41	318	318	356	379	106	11	0	0	15527	15833	2259	14	1388	1388	1451	622	42	100	100	0	0.000	0.000	0.000	0.000	0.000	0.000	0.000	0.000	0.000	0.000	0.000	0.000	0.000	0.000	0.010	0.010	0.013	0.011	2.951	0.009	0.077	256	2088	100	142	14139	14281	147	14445	14592	Error	Error	-6.638	142	14139	147	14445	118913	4053372	0.288	23.122	0	0	0
1	6	12	"A69"	"A69"	5710	12005	95	478	523	353	67	311	311	338	198	58	42	15	0	17003	17145	2419	14	1382	1382	1444	581	40	100	100	0	0.000	0.000	0.000	0.000	0.000	0.000	0.000	0.000	0.000	0.000	0.000	0.000	0.000	0.000	0.011	0.013	0.013	0.010	3.044	0.018	0.013	256	2088	100	167	15621	15788	212	15763	15975	Error	Error	-6.547	167	15621	212	15763	133884	4389084	0.934	27.024	0	0	0
1	7	12	"A70"	"A70"	6010	12005	100	426	445	197	44	325	325	363	384	105	7	0	0	12630	11603	4214	36	1374	1374	1426	578	40	94	90	0	0.000	0.000	0.000	0.000	0.000	0.000	0.000	0.000	0.000	0.000	0.000	0.000	0.000	0.000	0.009	0.012	0.016	0.016	3.792	0.009	0.034	316	2384	100	101	11256	11357	120	10229	10349	Error	Error	-6.800	101	11256	120	10229	140691	3666533	0.214	17.607	0	0	0
1	8	12	"A70"	"A70"	6310	12005	110	382	432	515	119	316	316	365	621	170	1	0	0	8146	7898	4301	54	1348	1348	1366	262	19	97	95	0	0.000	0.000	0.000	0.000	0.000	0.000	0.000	0.000	0.000	0.000	0.000	0.000	0.000	0.000	0.010	0.018	0.023	0.023	3.757	0.016	0.028	392	2896	100	66	6798	6864	116	6550	6666	Error	Error	-6.687	66	6798	116	6550	169426	3095874	0.108	24.931	0	0	0
1	9	12	"A70"	"A70"	6610	12005	95	422	531	958	180	317	317	353	236	66	27	8	0	13546	11685	5648	48	1400	1400	1440	467	32	100	100	0	0.000	0.000	0.000	0.000	0.000	0.000	0.000	0.000	0.000	0.000	0.000	0.000	0.000	0.000	0.009	0.021	0.016	0.014	3.262	0.017	0.032	256	2088	100	105	12146	12251	214	10285	10499	Error	Error	-6.854	105	12146	214	10285	135956	2991297	0.754	21.938	0	0	0
1	10	12	"A71"	"A71"	6900	11995	110	484	506	209	41	315	315	359	497	138	7	0	0	17899	18134	3359	18	1437	1437	1470	403	27	100	100	0	0.000	0.000	0.000	0.000	0.000	0.000	0.000	0.000	0.000	0.000	0.000	0.000	0.000	0.000	0.010	0.011	0.013	0.011	2.425	0.009	0.009	392	2896	100	169	16462	16631	191	16697	16888	Error	Error	-6.606	169	16462	191	16697	198299	7108691	0.296	41.350	0	0	0
1	11	12	"A71"	"A71"	7205	11995	100	482	501	206	41	328	328	369	375	101	16	0	0	18208	17815	4092	22	1448	1448	1708	1839	107	99	98	0	0.000	0.000	0.000	0.000	0.000	0.000	0.000	0.000	0.000	0.000	0.000	0.000	0.000	0.000	0.009	0.011	0.012	0.010	3.021	0.008	0.049	316	2384	100	154	16760	16914	173	16367	16540	Error	Error	-6.766	154	16760	173	16367	158382	5629531	0.352	8.759	0	0	0
1	12	12	"A71"	"A71"	7505	11995	100	462	511	386	75	324	324	360	311	86	23	2	0	15454	15455	3238	20	1486	1486	1722	1605	93	100	100	0	0.000	0.000	0.000	0.000	0.000	0.000	0.000	0.000	0.000	0.000	0.000	0.000	0.000	0.000	0.010	0.013	0.014	0.012	2.846	0.011	0.083	316	2384	100	138	13968	14106	187	13969	14156	Error	Error	-6.661	138	13968	187	13969	161375	4883840	0.486	8.556	0	0	0
1	13	12	"A72"	"A72"	7800	11995	100	523	577	377	65	324	324	379	545	143	12	1	0	16255	15450	5942	38	1476	1476	1510	402	26	100	100	0	0.000	0.000	0.000	0.000	0.000	0.000	0.000	0.000	0.000	0.000	0.000	0.000	0.000	0.000	0.013	0.018	0.018	0.016	2.837	0.016	0.039	316	2384	100	199	14779	14978	253	13974	14227	Error	Error	-6.215	199	14779	253	13974	182302	4882137	0.363	34.677	0	0	0
1	14	12	"A72"	"A72"	8105	11995	100	478	519	243	46	331	331	387	761	196	1	0	0	14388	13190	7618	57	1473	1473	1525	610	40	97	94	0	0.000	0.000	0.000	0.000	0.000	0.000	0.000	0.000	0.000	0.000	0.000	0.000	0.000	0.000	0.011	0.016	0.019	0.019	3.451	0.014	0.131	316	2384	100	147	12915	13062	188	11717	11905	Error	Error	-6.457	147	12915	188	11717	163942	4168052	0.173	19.123	0	0	0
1	15	12	"A72"	"A72"	8410	12000	95	522	550	249	45	325	325	372	358	96	26	3	0	20859	17012	7688	45	1525	1525	1623	659	40	100	100	0	0.000	0.000	0.000	0.000	0.000	0.000	0.000	0.000	0.000	0.000	0.000	0.000	0.000	0.000	0.010	0.015	0.015	0.013	2.911	0.013	0.145	256	2088	100	197	19334	19531	225	15487	15712	Error	Error	-6.617	197	19334	225	15487	140693	4355046	0.497	23.352	0	0	0
1	16	12	"A73"	"A73"	8710	11995	100	403	489	648	132	328	328	377	414	109	8	1	0	8755	8196	3340	40	1512	1512	1587	570	35	92	91	0	0.000	0.000	0.000	0.000	0.000	0.000	0.000	0.000	0.000	0.000	0.000	0.000	0.000	0.000	0.010	0.024	0.026	0.027	4.608	0.022	0.040	316	2384	100	75	7243	7318	161	6684	6845	Error	Error	-6.594	75	7243	161	6684	154547	2589809	0.271	11.595	0	0	0
1	17	12	"A73"	"A73"	9010	11995	110	411	445	251	56	334	334	388	520	134	3	1	0	7204	7205	2208	30	1519	1519	1593	607	38	99	99	0	0.000	0.000	0.000	0.000	0.000	0.000	0.000	0.000	0.000	0.000	0.000	0.000	0.000	0.000	0.014	0.020	0.025	0.023	3.330	0.016	0.005	392	2896	100	77	5685	5762	111	5686	5797	Error	Error	-6.206	77	5685	111	5686	174358	2824196	0.110	9.245	0	0	0
1	18	12	"A73"	"A73"	9315	11995	110	409	511	712	139	336	336	403	848	210	2	1	0	6564	7148	2988	41	1526	1526	1581	504	31	100	99	0	0.000	0.000	0.000	0.000	0.000	0.000	0.000	0.000	0.000	0.000	0.000	0.000	0.000	0.000	0.014	0.031	0.032	0.028	3.581	0.025	0.026	392	2896	100	73	5038	5111	175	5622	5797	Error	Error	-6.109	73	5038	175	5622	200121	2801967	0.127	11.046	0	0	0
1	1	13	"A74"	"A74"	4195	12290	85	446	464	175	37	339	339	380	431	113	6	0	0	14716	14474	1539	10	1421	1421	1528	882	57	100	100	0	0.000	0.000	0.000	0.000	0.000	0.000	0.000	0.000	0.000	0.000	0.000	0.000	0.000	0.000	0.008	0.010	0.011	0.009	3.375	0.007	0.014	208	1660	100	107	13295	13402	125	13053	13178	Error	Error	-6.957	107	13295	125	13053	96585	3010553	0.195	14.678	0	0	0
1	2	13	"A74"	"A74"	4505	12295	100	487	568	508	89	332	332	381	453	118	9	3	0	13670	13704	3203	23	1395	1395	1507	1035	68	100	99	0	0.000	0.000	0.000	0.000	0.000	0.000	0.000	0.000	0.000	0.000	0.000	0.000	0.000	0.000	0.013	0.019	0.016	0.014	3.087	0.023	0.067	316	2384	100	155	12275	12430	236	12309	12545	Error	Error	-6.307	155	12275	236	12309	179579	4330340	0.413	11.785	0	0	0
1	3	13	"A74"	"A74"	4800	12290	100	449	479	199	41	331	331	372	366	98	15	0	0	13330	12504	3752	30	1366	1366	1438	558	38	98	96	0	0.000	0.000	0.000	0.000	0.000	0.000	0.000	0.000	0.000	0.000	0.000	0.000	0.000	0.000	0.010	0.013	0.016	0.014	3.225	0.011	0.041	316	2384	100	118	11964	12082	148	11138	11286	Error	Error	-6.664	118	11964	148	11138	151392	3951302	0.292	19.832	0	0	0
1	4	13	"A75"	"A75"	5100	12290	90	444	462	179	38	324	324	366	473	129	4	0	0	11451	10869	2911	26	1369	1369	1385	274	19	100	100	0	0.000	0.000	0.000	0.000	0.000	0.000	0.000	0.000	0.000	0.000	0.000	0.000	0.000	0.000	0.012	0.015	0.019	0.015	2.941	0.011	0.030	256	1924	100	120	10082	10202	138	9500	9638	Error	Error	-6.393	120	10082	138	9500	118262	2782378	0.203	34.613	0	0	0
1	5	13	"A75"	"A75"	5410	12295	100	435	477	332	69	313	313	334	166	49	37	16	0	13974	12047	4775	39	1358	1358	1386	294	21	100	100	0	0.000	0.000	0.000	0.000	0.000	0.000	0.000	0.000	0.000	0.000	0.000	0.000	0.000	0.000	0.010	0.015	0.016	0.014	3.317	0.014	0.109	316	2384	100	122	12616	12738	164	10689	10853	Error	Error	-6.692	122	12616	164	10689	150771	3806707	0.861	36.262	0	0	0
1	6	13	"A75"	"A75"	5705	12290	100	401	467	464	99	323	323	360	343	95	14	1	0	11495	10936	3928	35	1376	1376	1453	799	54	97	97	0	0.000	0.000	0.000	0.000	0.000	0.000	0.000	0.000	0.000	0.000	0.000	0.000	0.000	0.000	0.008	0.015	0.016	0.014	3.590	0.011	0.018	316	2384	100	78	10119	10197	144	9560	9704	Error	Error	-7.019	78	10119	144	9560	147516	3455817	0.312	11.869	0	0	0
1	7	13	"A76"	"A76"	6005	12290	90	459	486	210	43	334	334	379	593	156	1	0	0	15032	14909	2217	14	1383	1383	1410	306	21	100	100	0	0.000	0.000	0.000	0.000	0.000	0.000	0.000	0.000	0.000	0.000	0.000	0.000	0.000	0.000	0.009	0.011	0.015	0.012	2.900	0.010	0.005	256	1924	100	125	13649	13774	152	13526	13678	Error	Error	-6.771	125	13649	152	13526	124294	3816775	0.180	44.114	0	0	0
1	8	13	"A76"	"A76"	6315	12295	95	465	490	192	39	319	319	365	349	95	16	1	0	12526	13146	2817	21	1393	1393	1467	676	46	100	100	0	0.000	0.000	0.000	0.000	0.000	0.000	0.000	0.000	0.000	0.000	0.000	0.000	0.000	0.000	0.013	0.015	0.016	0.013	2.764	0.011	0.039	256	2088	100	146	11133	11279	171	11753	11924	Error	Error	-6.253	146	11133	171	11753	125355	3365312	0.358	17.277	0	0	0
1	9	13	"A76"	"A76"	6615	12295	95	476	494	226	45	318	318	350	259	74	26	6	0	15345	15599	2758	17	1385	1385	1439	525	36	100	100	0	0.000	0.000	0.000	0.000	0.000	0.000	0.000	0.000	0.000	0.000	0.000	0.000	0.000	0.000	0.011	0.012	0.014	0.012	2.666	0.011	0.076	256	2088	100	158	13960	14118	176	14214	14390	Error	Error	-6.465	158	13960	176	14214	126428	3993381	0.556	26.971	0	0	0
1	10	13	"A77"	"A77"	6905	12295	90	522	538	209	38	308	308	352	274	77	39	8	0	17430	17242	2304	13	1398	1398	1435	299	20	100	100	0	0.000	0.000	0.000	0.000	0.000	0.000	0.000	0.000	0.000	0.000	0.000	0.000	0.000	0.000	0.013	0.015	0.015	0.013	2.496	0.012	0.090	256	1924	100	214	16032	16246	230	15844	16074	Error	Error	-6.227	214	16032	230	15844	137681	4414071	0.679	52.866	0	0	0
1	11	13	"A77"	"A77"	7210	12300	100	527	551	217	39	312	312	348	298	85	33	4	0	18289	17667	3414	19	1421	1421	1447	298	20	100	100	0	0.000	0.000	0.000	0.000	0.000	0.000	0.000	0.000	0.000	0.000	0.000	0.000	0.000	0.000	0.013	0.015	0.014	0.012	2.777	0.013	0.150	316	2384	100	215	16868	17083	239	16246	16485	Error	Error	-6.294	215	16868	239	16246	174153	5582889	0.681	54.430	0	0	0
1	12	13	"A77"	"A77"	7510	12295	95	489	512	236	46	317	317	356	325	91	25	3	0	17586	15401	5112	33	1435	1435	1517	665	43	100	100	0	0.000	0.000	0.000	0.000	0.000	0.000	0.000	0.000	0.000	0.000	0.000	0.000	0.000	0.000	0.011	0.014	0.017	0.014	2.668	0.015	0.234	256	2088	100	172	16151	16323	195	13966	14161	Error	Error	-6.553	172	16151	195	13966	131180	3942693	0.480	20.878	0	0	0
1	13	13	"A78"	"A78"	7805	12285	95	531	579	363	62	318	318	344	183	53	55	23	0	19017	18563	3445	18	1463	1463	1506	370	24	100	100	0	0.000	0.000	0.000	0.000	0.000	0.000	0.000	0.000	0.000	0.000	0.000	0.000	0.000	0.000	0.012	0.015	0.014	0.013	2.404	0.015	0.084	256	2088	100	213	17554	17767	261	17100	17361	Error	Error	-6.365	213	17554	261	17100	148292	4752232	1.284	46.100	0	0	0
1	14	13	"A78"	"A78"	8105	12285	100	455	496	243	48	322	322	348	229	65	33	11	0	16139	14631	6656	45	1470	1470	1651	1432	86	94	92	0	0.000	0.000	0.000	0.000	0.000	0.000	0.000	0.000	0.000	0.000	0.000	0.000	0.000	0.000	0.009	0.013	0.014	0.013	3.368	0.013	0.204	316	2384	100	133	14669	14802	174	13161	13335	Error	Error	-6.785	133	14669	174	13161	156668	4623395	0.646	9.064	0	0	0
1	15	13	"A78"	"A78"	8410	12290	95	544	552	228	41	339	339	393	442	112	14	0	0	19543	16878	6398	37	1509	1509	1625	963	59	100	100	0	0.000	0.000	0.000	0.000	0.000	0.000	0.000	0.000	0.000	0.000	0.000	0.000	0.000	0.000	0.011	0.014	0.016	0.013	2.673	0.012	0.047	256	2088	100	205	18034	18239	213	15369	15582	Error	Error	-6.459	205	18034	213	15369	141332	4320824	0.360	15.839	0	0	0
1	16	13	"A79"	"A79"	8700	12290	90	561	575	214	37	333	333	379	652	172	4	0	0	23308	22559	4046	17	1502	1502	1540	411	26	100	100	0	0.000	0.000	0.000	0.000	0.000	0.000	0.000	0.000	0.000	0.000	0.000	0.000	0.000	0.000	0.010	0.011	0.013	0.010	2.801	0.010	0.211	256	1924	100	228	21806	22034	242	21057	21299	Error	Error	-6.580	228	21806	242	21057	147137	5774991	0.301	51.141	0	0	0
1	17	13	"A79"	"A79"	9005	12290	105	509	610	840	137	342	342	369	208	56	43	20	0	18631	16547	7466	45	1506	1506	1542	315	20	100	100	0	0.000	0.000	0.000	0.000	0.000	0.000	0.000	0.000	0.000	0.000	0.000	0.000	0.000	0.000	0.010	0.018	0.015	0.013	3.163	0.025	0.083	316	2572	100	167	17125	17292	268	15041	15309	Error	Error	-6.680	167	17125	268	15041	192804	5228919	1.159	47.635	0	0	0
1	18	13	"A79"	"A79"	9310	12290	100	494	519	274	52	358	358	444	1133	255	0	0	0	18379	15479	7664	49	1555	1555	1629	829	50	99	99	0	0.000	0.000	0.000	0.000	0.000	0.000	0.000	0.000	0.000	0.000	0.000	0.000	0.000	0.000	0.008	0.012	0.014	0.013	3.158	0.010	0.045	316	2384	100	136	16824	16960	161	13924	14085	Error	Error	-6.951	136	16824	161	13924	163871	4891209	0.066	16.707	0	0	0
1	1	14	"A80"	"A80"	4205	12595	100	454	486	307	63	339	339	366	230	62	28	7	0	12564	12060	4151	34	1375	1375	1393	378	27	100	100	0	0.000	0.000	0.000	0.000	0.000	0.000	0.000	0.000	0.000	0.000	0.000	0.000	0.000	0.000	0.010	0.014	0.018	0.014	3.222	0.013	0.055	316	2384	100	115	11189	11304	147	10685	10832	Error	Error	-6.604	115	11189	147	10685	153612	3810891	0.522	28.220	0	0	0
1	2	14	"A80"	"A80"	4510	12600	100	424	443	210	47	326	326	360	285	79	18	1	0	12310	10931	4221	38	1373	1373	1398	362	25	99	99	0	0.000	0.000	0.000	0.000	0.000	0.000	0.000	0.000	0.000	0.000	0.000	0.000	0.000	0.000	0.009	0.012	0.017	0.016	3.247	0.010	0.053	316	2384	100	98	10937	11035	117	9558	9675	Error	Error	-6.802	98	10937	117	9558	139996	3454148	0.291	26.334	0	0	0
1	3	14	"A80"	"A80"	4815	12600	95	430	446	200	44	330	330	355	222	62	23	6	0	12847	12800	2753	21	1372	1372	1439	585	40	100	100	0	0.000	0.000	0.000	0.000	0.000	0.000	0.000	0.000	0.000	0.000	0.000	0.000	0.000	0.000	0.009	0.010	0.014	0.013	2.658	0.013	0.043	256	2088	100	100	11475	11575	116	11428	11544	Error	Error	-6.842	100	11475	116	11428	114202	3276738	0.410	19.421	0	0	0
1	4	14	"A81"	"A81"	5105	12595	95	477	501	218	43	321	321	347	189	54	41	13	0	14982	14952	2174	14	1357	1357	1399	383	27	100	100	0	0.000	0.000	0.000	0.000	0.000	0.000	0.000	0.000	0.000	0.000	0.000	0.000	0.000	0.000	0.011	0.013	0.014	0.012	2.663	0.012	0.095	256	2088	100	156	13625	13781	180	13595	13775	Error	Error	-6.449	156	13625	180	13595	128192	3827718	0.815	35.386	0	0	0
1	5	14	"A81"	"A81"	5415	12600	95	494	534	314	58	314	314	342	217	63	41	11	0	15418	15475	2950	19	1374	1374	1442	646	44	100	100	0	0.000	0.000	0.000	0.000	0.000	0.000	0.000	0.000	0.000	0.000	0.000	0.000	0.000	0.000	0.013	0.016	0.015	0.014	2.388	0.013	0.116	256	2088	100	180	14044	14224	220	14101	14321	Error	Error	-6.286	180	14044	220	14101	136653	3961503	0.885	21.723	0	0	0
1	6	14	"A81"	"A81"	5710	12600	95	420	434	202	46	319	319	353	320	90	16	1	0	11639	11213	5547	49	1404	1404	1589	1541	96	100	87	0	0.000	0.000	0.000	0.000	0.000	0.000	0.000	0.000	0.000	0.000	0.000	0.000	0.000	0.000	0.010	0.012	0.021	0.017	3.364	0.020	0.086	256	2088	100	101	10235	10336	115	9809	9924	Error	Error	-6.663	101	10235	115	9809	111197	2870628	0.253	6.245	0	0	0
1	7	14	"A82"	"A82"	6015	12595	100	438	471	229	48	327	327	361	279	77	22	5	0	16373	14715	6123	41	1357	1357	1373	259	18	100	100	0	0.000	0.000	0.000	0.000	0.000	0.000	0.000	0.000	0.000	0.000	0.000	0.000	0.000	0.000	0.007	0.011	0.013	0.012	2.961	0.008	0.005	316	2384	100	111	15016	15127	144	13358	13502	Error	Error	-7.080	111	15016	144	13358	148701	4649952	0.394	51.514	0	0	0
1	8	14	"A82"	"A82"	6320	12600	100	458	582	880	151	311	311	355	402	113	17	3	0	17680	14511	6462	44	1369	1369	1429	543	37	100	100	0	0.000	0.000	0.000	0.000	0.000	0.000	0.000	0.000	0.000	0.000	0.000	0.000	0.000	0.000	0.009	0.021	0.017	0.016	3.013	0.022	0.074	316	2384	100	147	16311	16458	271	13142	13413	Error	Error	-6.794	147	16311	271	13142	183921	4585517	0.565	24.092	0	0	0
1	9	14	"A82"	"A82"	6615	12595	100	480	491	203	41	312	312	348	386	110	12	1	0	18826	16980	6441	37	1369	1369	1437	649	45	97	92	0	0.000	0.000	0.000	0.000	0.000	0.000	0.000	0.000	0.000	0.000	0.000	0.000	0.000	0.000	0.010	0.011	0.013	0.012	2.737	0.009	0.081	316	2384	100	168	17457	17625	179	15611	15790	Error	Error	-6.699	168	17457	179	15611	155109	5365576	0.370	23.949	0	0	0
1	10	14	"A83"	"A83"	6910	12595	110	541	586	404	68	325	325	365	372	101	22	3	0	17797	17352	3270	18	1385	1385	1451	1401	96	100	99	0	0.000	0.000	0.000	0.000	0.000	0.000	0.000	0.000	0.000	0.000	0.000	0.000	0.000	0.000	0.013	0.016	0.015	0.013	2.839	0.025	0.140	392	2896	100	216	16412	16628	261	15967	16228	Error	Error	-6.248	216	16412	261	15967	229777	6802036	0.594	11.350	0	0	0
1	11	14	"A83"	"A83"	7210	12595	100	520	534	194	36	318	318	349	195	55	50	15	0	18033	17581	3060	17	1447	1447	1614	1250	77	100	100	0	0.000	0.000	0.000	0.000	0.000	0.000	0.000	0.000	0.000	0.000	0.000	0.000	0.000	0.000	0.012	0.013	0.014	0.012	2.487	0.012	0.141	316	2384	100	202	16586	16788	216	16134	16350	Error	Error	-6.359	202	16586	216	16134	168761	5555502	0.949	12.774	0	0	0
1	12	14	"A83"	"A83"	7510	12595	100	535	569	331	58	322	322	363	463	127	13	1	0	18150	18296	2825	15	1436	1436	1606	1245	77	100	100	0	0.000	0.000	0.000	0.000	0.000	0.000	0.000	0.000	0.000	0.000	0.000	0.000	0.000	0.000	0.013	0.015	0.015	0.012	2.856	0.013	0.182	316	2384	100	213	16714	16927	247	16860	17107	Error	Error	-6.294	213	16714	247	16860	179703	5781581	0.445	13.406	0	0	0
1	13	14	"A84"	"A84"	7810	12595	100	488	560	564	100	326	326	375	427	113	15	1	0	16690	14555	6570	45	1405	1405	1454	476	32	99	96	0	0.000	0.000	0.000	0.000	0.000	0.000	0.000	0.000	0.000	0.000	0.000	0.000	0.000	0.000	0.011	0.018	0.017	0.015	3.072	0.013	0.024	316	2384	100	162	15285	15447	234	13150	13384	Error	Error	-6.560	162	15285	234	13150	176816	4599282	0.433	27.523	0	0	0
1	14	14	"A84"	"A84"	8110	12590	100	554	575	220	38	340	340	403	727	180	1	0	0	21305	20126	5787	28	1472	1472	1712	1906	111	96	93	0	0.000	0.000	0.000	0.000	0.000	0.000	0.000	0.000	0.000	0.000	0.000	0.000	0.000	0.000	0.011	0.013	0.015	0.013	2.540	0.010	0.058	316	2384	100	214	19833	20047	235	18654	18889	Error	Error	-6.534	214	19833	235	18654	181637	6359693	0.237	9.661	0	0	0
1	15	14	"A84"	"A84"	8410	12590	100	581	601	271	45	335	335	369	254	68	49	14	0	22090	20057	6493	32	1501	1501	1576	680	43	96	94	0	0.000	0.000	0.000	0.000	0.000	0.000	0.000	0.000	0.000	0.000	0.000	0.000	0.000	0.000	0.012	0.014	0.016	0.014	2.796	0.013	0.226	316	2384	100	246	20589	20835	266	18556	18822	Error	Error	-6.387	246	20589	266	18556	189769	6338023	0.913	27.178	0	0	0
1	16	14	"A85"	"A85"	8705	12590	95	535	631	816	129	339	339	389	814	209	2	0	0	23160	22774	3977	17	1475	1475	1535	526	34	100	100	0	0.000	0.000	0.000	0.000	0.000	0.000	0.000	0.000	0.000	0.000	0.000	0.000	0.000	0.000	0.009	0.014	0.011	0.010	2.833	0.029	0.015	256	2088	100	196	21685	21881	292	21299	21591	Error	Error	-6.790	196	21685	292	21299	161446	5830136	0.297	40.378	0	0	0
1	17	14	"A85"	"A85"	9015	12595	100	494	521	238	45	357	357	396	338	85	18	3	0	12434	14670	9609	65	1518	1518	1576	503	31	99	99	0	0.000	0.000	0.000	0.000	0.000	0.000	0.000	0.000	0.000	0.000	0.000	0.000	0.000	0.000	0.013	0.012	0.015	0.016	3.036	0.012	0.146	316	2384	100	137	10916	11053	164	13152	13316	Error	Error	-6.316	137	10916	164	13152	164609	4635606	0.370	26.032	0	0	0
1	18	14	"A85"	"A85"	9320	12595	105	571	577	239	41	348	348	394	450	114	17	0	0	16156	16335	10061	61	1535	1535	1669	872	52	99	95	0	0.000	0.000	0.000	0.000	0.000	0.000	0.000	0.000	0.000	0.000	0.000	0.000	0.000	0.000	0.015	0.015	0.017	0.017	3.332	0.014	0.030	316	2572	100	223	14621	14844	229	14800	15029	Error	Error	-6.035	223	14621	229	14800	182341	5161821	0.407	16.819	0	0	0
1	1	15	"A86"	"A86"	4210	12890	95	456	479	184	38	335	335	462	2158	467	0	0	0	15203	15341	3428	22	1404	1404	1452	563	38	100	100	0	0.000	0.000	0.000	0.000	0.000	0.000	0.000	0.000	0.000	0.000	0.000	0.000	0.000	0.000	0.009	0.010	0.013	0.011	2.901	0.007	0.026	256	2088	100	121	13799	13920	144	13937	14081	Error	Error	-6.833	121	13799	144	13937	122709	3927306	0.008	24.670	0	0	0
1	2	15	"A86"	"A86"	4510	12895	100	416	450	267	59	334	334	387	421	108	7	0	0	13111	11927	5940	49	1363	1363	1402	499	35	99	99	0	0.000	0.000	0.000	0.000	0.000	0.000	0.000	0.000	0.000	0.000	0.000	0.000	0.000	0.000	0.007	0.011	0.016	0.014	3.104	0.009	0.052	316	2384	100	82	11748	11830	116	10564	10680	Error	Error	-7.163	82	11748	116	10564	142315	3768845	0.150	21.092	0	0	0
1	3	15	"A86"	"A86"	4810	12890	100	411	439	201	45	320	320	365	359	98	12	0	0	13225	11685	5425	46	1371	1371	1473	858	58	94	91	0	0.000	0.000	0.000	0.000	0.000	0.000	0.000	0.000	0.000	0.000	0.000	0.000	0.000	0.000	0.008	0.012	0.017	0.016	3.130	0.009	0.012	316	2384	100	91	11854	11945	119	10314	10433	Error	Error	-7.025	91	11854	119	10314	138788	3692512	0.206	11.902	0	0	0
1	4	15	"A87"	"A87"	5110	12890	95	442	466	190	40	315	315	363	408	112	9	0	0	14681	14972	2794	18	1358	1358	1387	289	20	100	100	0	0.000	0.000	0.000	0.000	0.000	0.000	0.000	0.000	0.000	0.000	0.000	0.000	0.000	0.000	0.010	0.011	0.013	0.011	2.642	0.010	0.085	256	2088	100	127	13323	13450	151	13614	13765	Error	Error	-6.713	127	13323	151	13614	119284	3832781	0.252	47.007	0	0	0
1	5	15	"A87"	"A87"	5410	12890	100	414	451	186	41	324	324	371	659	177	0	0	0	14360	13330	5153	38	1351	1351	1383	397	28	97	94	0	0.000	0.000	0.000	0.000	0.000	0.000	0.000	0.000	0.000	0.000	0.000	0.000	0.000	0.000	0.007	0.011	0.014	0.013	3.332	0.008	0.053	316	2384	100	90	13009	13099	127	11979	12106	Error	Error	-7.175	90	13009	127	11979	142566	4212290	0.121	30.093	0	0	0
1	6	15	"A87"	"A87"	5710	12890	100	409	541	1384	255	327	327	396	1333	336	0	0	0	11450	10872	5598	51	1373	1373	1448	824	56	95	93	0	0.000	0.000	0.000	0.000	0.000	0.000	0.000	0.000	0.000	0.000	0.000	0.000	0.000	0.000	0.008	0.023	0.017	0.019	3.812	0.013	0.009	316	2384	100	82	10077	10159	214	9499	9713	Error	Error	-6.941	82	10077	214	9499	170888	3435508	0.109	11.437	0	0	0
1	7	15	"A88"	"A88"	6015	12890	95	474	514	206	40	318	318	358	381	106	15	0	0	19280	19083	3122	16	1367	1367	1434	723	50	100	100	0	0.000	0.000	0.000	0.000	0.000	0.000	0.000	0.000	0.000	0.000	0.000	0.000	0.000	0.000	0.009	0.011	0.011	0.010	2.646	0.010	0.133	256	2088	100	156	17913	18069	196	17716	17912	Error	Error	-6.843	156	17913	196	17716	131462	4885231	0.409	24.411	0	0	0
1	8	15	"A88"	"A88"	6310	12885	100	414	444	232	52	318	318	353	273	77	19	3	0	11133	11597	6961	60	1367	1367	1555	1456	93	93	83	0	0.000	0.000	0.000	0.000	0.000	0.000	0.000	0.000	0.000	0.000	0.000	0.000	0.000	0.000	0.010	0.012	0.018	0.017	4.411	0.008	0.019	316	2384	100	96	9766	9862	126	10230	10356	Error	Error	-6.669	96	9766	126	10230	140259	3664615	0.333	6.897	0	0	0
1	9	15	"A88"	"A88"	6610	12885	100	413	442	199	45	326	326	391	620	158	0	0	0	14346	12548	6832	54	1373	1373	1494	1145	76	88	85	0	0.000	0.000	0.000	0.000	0.000	0.000	0.000	0.000	0.000	0.000	0.000	0.000	0.000	0.000	0.007	0.010	0.019	0.018	4.457	0.009	0.003	316	2384	100	87	12973	13060	116	11175	11291	Error	Error	-7.220	87	12973	116	11175	139647	3965025	0.082	9.654	0	0	0
1	10	15	"A89"	"A89"	6910	12885	100	461	477	209	43	325	325	360	347	96	18	0	0	20161	17661	7337	41	1368	1368	1412	442	31	97	93	0	0.000	0.000	0.000	0.000	0.000	0.000	0.000	0.000	0.000	0.000	0.000	0.000	0.000	0.000	0.007	0.009	0.011	0.012	3.212	0.008	0.089	316	2384	100	136	18793	18929	152	16293	16445	Error	Error	-7.110	136	18793	152	16293	150827	5580914	0.337	36.762	0	0	0
1	11	15	"A89"	"A89"	7210	12885	100	435	465	278	59	328	328	408	849	208	1	0	0	10864	12651	8372	66	1388	1388	1545	1452	93	85	80	0	0.000	0.000	0.000	0.000	0.000	0.000	0.000	0.000	0.000	0.000	0.000	0.000	0.000	0.000	0.011	0.012	0.017	0.018	4.603	0.008	0.003	316	2384	100	107	9476	9583	137	11263	11400	Error	Error	-6.469	107	9476	137	11263	147083	3997654	0.067	7.649	0	0	0
1	12	15	"A89"	"A89"	7510	12885	100	465	527	317	60	321	321	372	625	168	7	1	0	15364	13856	8191	59	1377	1377	1545	1530	99	88	82	0	0.000	0.000	0.000	0.000	0.000	0.000	0.000	0.000	0.000	0.000	0.000	0.000	0.000	0.000	0.010	0.017	0.017	0.018	4.260	0.010	0.009	316	2384	100	144	13987	14131	206	12479	12685	Error	Error	-6.602	144	13987	206	12479	166408	4378568	0.248	8.046	0	0	0
1	13	15	"A90"	"A90"	7810	12885	85	523	541	219	40	320	320	349	197	56	50	21	0	19892	19979	2790	13	1432	1432	1619	1388	85	100	100	0	0.000	0.000	0.000	0.000	0.000	0.000	0.000	0.000	0.000	0.000	0.000	0.000	0.000	0.000	0.011	0.012	0.013	0.011	2.327	0.010	0.126	208	1660	100	203	18460	18663	221	18547	18768	Error	Error	-6.507	203	18460	221	18547	112564	4155668	0.975	13.228	0	0	0
1	14	15	"A90"	"A90"	8115	12890	95	527	545	207	37	320	320	351	221	62	45	16	0	24135	23927	3480	14	1488	1488	1686	1446	85	100	100	0	0.000	0.000	0.000	0.000	0.000	0.000	0.000	0.000	0.000	0.000	0.000	0.000	0.000	0.000	0.009	0.010	0.011	0.009	2.544	0.009	0.157	256	2088	100	207	22647	22854	225	22439	22664	Error	Error	-6.774	207	22647	225	22439	139555	6125382	0.878	15.381	0	0	0
1	15	15	"A90"	"A90"	8415	12890	100	572	585	240	41	329	329	359	198	55	58	22	0	22610	20827	5898	28	1486	1486	1551	679	43	98	98	0	0.000	0.000	0.000	0.000	0.000	0.000	0.000	0.000	0.000	0.000	0.000	0.000	0.000	0.000	0.012	0.013	0.015	0.012	2.761	0.012	0.212	316	2384	100	243	21124	21367	256	19341	19597	Error	Error	-6.442	243	21124	256	19341	185003	6581264	1.141	28.389	0	0	0
1	16	15	"A91"	"A91"	8715	12890	95	547	667	1225	183	340	340	389	393	101	24	3	0	21901	21785	4602	21	1513	1513	1627	1189	73	100	100	0	0.000	0.000	0.000	0.000	0.000	0.000	0.000	0.000	0.000	0.000	0.000	0.000	0.000	0.000	0.010	0.016	0.013	0.011	2.941	0.015	0.044	256	2088	100	207	20388	20595	327	20272	20599	Error	Error	-6.622	207	20388	327	20272	170841	5576943	0.707	16.954	0	0	0
1	17	15	"A91"	"A91"	9015	12890	105	528	609	697	114	346	346	387	356	91	26	5	0	21048	17725	7886	44	1501	1501	1538	392	25	100	100	0	0.000	0.000	0.000	0.000	0.000	0.000	0.000	0.000	0.000	0.000	0.000	0.000	0.000	0.000	0.009	0.016	0.016	0.014	3.039	0.015	0.095	316	2572	100	182	19547	19729	263	16224	16487	Error	Error	-6.747	182	19547	263	16224	192531	5601245	0.624	41.293	0	0	0
1	18	15	"A91"	"A91"	9310	12885	100	464	488	209	42	334	334	376	306	81	24	2	0	13418	14931	8552	57	1504	1504	1627	1066	65	100	99	0	0.000	0.000	0.000	0.000	0.000	0.000	0.000	0.000	0.000	0.000	0.000	0.000	0.000	0.000	0.011	0.011	0.015	0.014	2.794	0.010	0.090	316	2384	100	130	11914	12044	154	13427	13581	Error	Error	-6.518	130	11914	154	13427	154268	4718069	0.366	12.480	0	0	0
1	1	16	"A92"	"A92"	4210	13195	95	413	439	198	45	325	325	353	219	62	25	5	0	12607	12649	2099	16	1373	1373	1398	328	23	100	100	0	0.000	0.000	0.000	0.000	0.000	0.000	0.000	0.000	0.000	0.000	0.000	0.000	0.000	0.000	0.008	0.010	0.015	0.011	3.398	0.009	0.057	256	2088	100	88	11234	11322	114	11276	11390	Error	Error	-6.996	88	11234	114	11276	112374	3238139	0.393	34.302	0	0	0
1	2	16	"A92"	"A92"	4520	13200	95	516	538	250	46	333	333	385	615	159	3	0	0	17337	17334	3199	18	1394	1394	1543	1628	105	100	100	0	0.000	0.000	0.000	0.000	0.000	0.000	0.000	0.000	0.000	0.000	0.000	0.000	0.000	0.000	0.011	0.013	0.015	0.012	2.443	0.030	0.081	256	2088	100	183	15943	16126	205	15940	16145	Error	Error	-6.445	183	15943	205	15940	137696	4437473	0.249	9.700	0	0	0
1	3	16	"A92"	"A92"	4820	13200	90	443	462	190	41	339	339	402	656	163	1	0	0	15086	14034	3801	27	1373	1373	1438	676	47	100	100	0	0.000	0.000	0.000	0.000	0.000	0.000	0.000	0.000	0.000	0.000	0.000	0.000	0.000	0.000	0.008	0.010	0.014	0.012	2.886	0.007	0.023	256	1924	100	104	13713	13817	123	12661	12784	Error	Error	-7.043	104	13713	123	12661	118179	3592738	0.091	18.633	0	0	0
1	4	16	"A93"	"A93"	5115	13195	100	546	641	666	103	345	345	375	206	54	49	21	0	14993	14408	4335	30	1398	1398	1434	333	23	100	100	0	0.000	0.000	0.000	0.000	0.000	0.000	0.000	0.000	0.000	0.000	0.000	0.000	0.000	0.000	0.015	0.023	0.018	0.017	3.167	0.017	0.062	316	2384	100	201	13595	13796	296	13010	13306	Error	Error	-6.080	201	13595	296	13010	202602	4553044	1.291	38.961	0	0	0
1	5	16	"A93"	"A93"	5415	13195	100	418	441	196	44	328	328	360	301	83	17	0	0	13884	11653	6157	52	1378	1378	1451	776	53	96	93	0	0.000	0.000	0.000	0.000	0.000	0.000	0.000	0.000	0.000	0.000	0.000	0.000	0.000	0.000	0.007	0.011	0.016	0.016	2.760	0.009	0.031	316	2384	100	90	12506	12596	113	10275	10388	Error	Error	-7.118	90	12506	113	10275	139235	3682262	0.269	13.147	0	0	0
1	6	16	"A93"	"A93"	5715	13200	100	469	495	210	42	316	316	346	220	63	35	12	0	14440	14319	3854	26	1379	1379	1436	629	43	100	100	0	0.000	0.000	0.000	0.000	0.000	0.000	0.000	0.000	0.000	0.000	0.000	0.000	0.000	0.000	0.012	0.014	0.015	0.014	2.660	0.011	0.083	316	2384	100	153	13061	13214	179	12940	13119	Error	Error	-6.416	153	13061	179	12940	156265	4524708	0.677	20.482	0	0	0
1	7	16	"A94"	"A94"	6015	13195	95	457	496	230	46	328	328	384	530	138	5	0	0	15820	15876	2900	18	1360	1360	1399	342	24	100	100	0	0.000	0.000	0.000	0.000	0.000	0.000	0.000	0.000	0.000	0.000	0.000	0.000	0.000	0.000	0.009	0.012	0.014	0.011	3.043	0.011	0.129	256	2088	100	129	14460	14589	168	14516	14684	Error	Error	-6.809	129	14460	168	14516	126897	4064220	0.211	42.330	0	0	0
1	8	16	"A94"	"A94"	6320	13200	95	479	510	397	77	324	324	375	476	126	6	0	0	16385	16294	3514	21	1402	1402	1488	564	37	100	100	0	0.000	0.000	0.000	0.000	0.000	0.000	0.000	0.000	0.000	0.000	0.000	0.000	0.000	0.000	0.010	0.012	0.013	0.011	2.903	0.012	0.037	256	2088	100	155	14983	15138	186	14892	15078	Error	Error	-6.595	155	14983	186	14892	130587	4171361	0.284	26.252	0	0	0
1	9	16	"A94"	"A94"	6615	13195	100	431	467	209	44	331	331	538	2637	490	0	0	0	15144	13540	5066	37	1404	1404	1743	3242	186	87	83	0	0.000	0.000	0.000	0.000	0.000	0.000	0.000	0.000	0.000	0.000	0.000	0.000	0.000	0.000	0.007	0.011	0.015	0.013	3.544	0.139	0.129	316	2384	100	100	13740	13840	136	12136	12272	Error	Error	-7.102	100	13740	136	12136	147414	4278676	-0.027	3.639	0	0	0
1	10	16	"A95"	"A95"	6915	13195	105	470	486	201	41	324	324	351	233	66	32	6	0	14654	15118	3379	22	1376	1376	1404	295	21	100	100	0	0.000	0.000	0.000	0.000	0.000	0.000	0.000	0.000	0.000	0.000	0.000	0.000	0.000	0.000	0.011	0.012	0.014	0.012	2.902	0.011	0.110	316	2572	100	146	13278	13424	162	13742	13904	Error	Error	-6.507	146	13278	162	13742	153724	4777181	0.579	46.488	0	0	0
1	11	16	"A95"	"A95"	7215	13190	100	473	486	195	40	318	318	347	216	62	39	9	0	15938	14799	5135	34	1397	1397	1695	1968	116	92	89	0	0.000	0.000	0.000	0.000	0.000	0.000	0.000	0.000	0.000	0.000	0.000	0.000	0.000	0.000	0.011	0.013	0.016	0.013	3.338	0.012	0.159	316	2384	100	155	14541	14696	168	13402	13570	Error	Error	-6.552	155	14541	168	13402	153693	4676360	0.644	6.659	0	0	0
1	12	16	"A95"	"A95"	7515	13190	100	484	684	1122	164	327	327	355	218	61	40	13	0	13447	13382	3802	28	1403	1403	1756	2066	117	96	94	0	0.000	0.000	0.000	0.000	0.000	0.000	0.000	0.000	0.000	0.000	0.000	0.000	0.000	0.000	0.013	0.030	0.018	0.017	3.670	0.020	0.045	316	2384	100	157	12044	12201	357	11979	12336	Error	Error	-6.261	157	12044	357	11979	216212	4228839	1.509	5.627	0	0	0
1	13	16	"A96"	"A96"	7810	13190	105	524	568	333	58	319	319	342	231	67	44	15	0	16372	16530	2283	13	1420	1420	1472	386	26	100	100	0	0.000	0.000	0.000	0.000	0.000	0.000	0.000	0.000	0.000	0.000	0.000	0.000	0.000	0.000	0.014	0.016	0.016	0.013	2.845	0.016	0.181	316	2572	100	205	14952	15157	249	15110	15359	Error	Error	-6.189	205	14952	249	15110	179636	5223478	0.978	39.010	0	0	0
1	14	16	"A96"	"A96"	8115	13190	100	493	513	201	39	322	322	349	238	68	34	8	0	17042	16659	3342	20	1473	1473	1754	1876	106	100	99	0	0.000	0.000	0.000	0.000	0.000	0.000	0.000	0.000	0.000	0.000	0.000	0.000	0.000	0.000	0.011	0.013	0.014	0.012	2.837	0.012	0.211	316	2384	100	171	15569	15740	191	15186	15377	Error	Error	-6.509	171	15569	191	15186	162257	5264298	0.689	7.945	0	0	0
1	15	16	"A96"	"A96"	8415	13190	100	519	538	254	47	335	335	379	732	193	2	0	0	15934	15543	4429	28	1483	1483	1691	1445	85	97	94	0	0.000	0.000	0.000	0.000	0.000	0.000	0.000	0.000	0.000	0.000	0.000	0.000	0.000	0.000	0.013	0.014	0.016	0.013	2.918	0.014	0.199	316	2384	100	184	14451	14635	203	14060	14263	Error	Error	-6.295	184	14451	203	14060	170108	4911524	0.217	9.586	0	0	0
1	16	16	"A97"	"A97"	8710	13190	110	547	568	222	39	332	332	368	330	89	29	3	0	18818	18617	4101	22	1472	1472	1507	538	35	100	100	0	0.000	0.000	0.000	0.000	0.000	0.000	0.000	0.000	0.000	0.000	0.000	0.000	0.000	0.000	0.012	0.014	0.014	0.012	2.577	0.013	0.053	392	2896	100	215	17346	17561	236	17145	17381	Error	Error	-6.334	215	17346	236	17145	222779	7297873	0.606	31.803	0	0	0
1	17	16	"A97"	"A97"	9015	13190	100	540	579	248	42	346	346	373	210	56	47	21	0	20577	19702	5260	26	1510	1510	1684	1362	80	98	97	0	0.000	0.000	0.000	0.000	0.000	0.000	0.000	0.000	0.000	0.000	0.000	0.000	0.000	0.000	0.010	0.013	0.012	0.012	2.678	0.013	0.130	316	2384	100	194	19067	19261	233	18192	18425	Error	Error	-6.619	194	19067	233	18192	183004	6225856	0.981	13.229	0	0	0
1	18	16	"A97"	"A97"	9320	13195	110	578	609	236	38	343	343	380	358	94	30	5	0	21332	21297	5333	25	1496	1496	1523	389	25	100	100	0	0.000	0.000	0.000	0.000	0.000	0.000	0.000	0.000	0.000	0.000	0.000	0.000	0.000	0.000	0.012	0.013	0.014	0.012	2.480	0.012	0.148	392	2896	100	235	19836	20071	266	19801	20067	Error	Error	-6.399	235	19836	266	19801	238724	8348333	0.640	50.833	0	0	0
1	1	17	"A98"	"A98"	4215	13485	85	366	408	293	71	335	335	480	1849	385	0	0	0	2572	3063	1308	42	1327	1327	1353	285	21	96	83	0	0.000	0.000	0.000	0.000	0.000	0.000	0.000	0.000	0.000	0.000	0.000	0.000	0.000	0.000	0.025	0.042	0.099	0.096	4.586	0.035	0.009	208	1660	100	31	1245	1276	73	1736	1809	Error	Error	-5.328	31	1245	73	1736	84830	637129	-0.039	6.000	0	0	0
1	2	17	"A98"	"A98"	4525	13490	90	360	504	1204	238	324	324	379	466	122	3	2	0	2417	2764	1107	40	1328	1328	1375	815	59	63	32	0	0.000	0.000	0.000	0.000	0.000	0.000	0.000	0.000	0.000	0.000	0.000	0.000	0.000	0.000	0.033	0.125	0.127	0.121	3.734	1.267	0.038	256	1924	100	36	1089	1125	180	1436	1616	Error	Error	-4.919	36	1089	180	1436	128972	707560	0.268	1.704	0	0	0
1	3	17	"A98"	"A98"	4815	13485	95	331	347	165	47	330	330	358	299	83	6	0	0	2354	2644	1052	39	1317	1317	1339	315	23	82	69	0	0.000	0.000	0.000	0.000	0.000	0.000	0.000	0.000	0.000	0.000	0.000	0.000	0.000	0.000	0.001	0.013	0.085	0.095	6.162	0.067	0.089	256	2088	100	1	1037	1038	17	1327	1344	Error	Error	Error	1	1037	17	1327	88834	676791	-0.037	4.143	0	0	0
1	4	17	"A99"	"A99"	5115	13485	85	340	378	172	45	324	324	367	326	88	9	0	0	5281	5392	1129	20	1330	1330	1386	422	30	100	100	0	0.000	0.000	0.000	0.000	0.000	0.000	0.000	0.000	0.000	0.000	0.000	0.000	0.000	0.000	0.004	0.013	0.034	0.025	3.498	0.002	0.000	208	1660	100	16	3951	3967	54	4062	4116	Error	Error	-7.948	16	3951	54	4062	78683	1121519	0.034	9.493	0	0	0
1	5	17	"A99"	"A99"	5420	13490	100	345	363	187	51	328	328	366	460	125	2	0	0	4428	4341	1901	43	1345	1345	1359	287	21	97	92	0	0.000	0.000	0.000	0.000	0.000	0.000	0.000	0.000	0.000	0.000	0.000	0.000	0.000	0.000	0.006	0.012	0.040	0.039	4.008	0.006	0.003	316	2384	100	17	3083	3100	35	2996	3031	Error	Error	-7.503	17	3083	35	2996	114782	1371772	-0.007	10.390	0	0	0
1	6	17	"A99"	"A99"	5725	13495	100	358	390	222	56	332	332	420	1264	300	0	0	0	5985	5746	1369	23	1346	1346	1369	296	21	100	99	0	0.000	0.000	0.000	0.000	0.000	0.000	0.000	0.000	0.000	0.000	0.000	0.000	0.000	0.000	0.006	0.013	0.031	0.027	3.240	-0.001	0.000	316	2384	100	26	4639	4665	58	4400	4458	Error	Error	-7.479	26	4639	58	4400	123206	1815874	-0.024	14.787	0	0	0
1	7	17	"A100"	"A100"	6020	13490	90	455	472	225	47	326	326	367	323	88	16	0	0	12327	11993	2642	22	1325	1325	1341	260	19	100	100	0	0.000	0.000	0.000	0.000	0.000	0.000	0.000	0.000	0.000	0.000	0.000	0.000	0.000	0.000	0.012	0.014	0.019	0.015	2.764	0.011	0.079	256	1924	100	129	11002	11131	146	10668	10814	Error	Error	-6.414	129	11002	146	10668	120897	3070132	0.325	40.969	0	0	0
1	8	17	"A100"	"A100"	6320	13495	95	381	410	176	42	316	316	353	287	81	11	1	0	11277	10671	4526	42	1334	1334	1437	905	62	100	99	0	0.000	0.000	0.000	0.000	0.000	0.000	0.000	0.000	0.000	0.000	0.000	0.000	0.000	0.000	0.007	0.010	0.015	0.014	3.119	0.009	0.026	256	2088	100	65	9943	10008	94	9337	9431	Error	Error	-7.257	65	9943	94	9337	104882	2731862	0.199	10.203	0	0	0
1	9	17	"A100"	"A100"	6625	13495	95	399	425	186	43	316	316	344	219	63	26	5	0	12152	10996	4166	37	1321	1321	1350	408	30	100	100	0	0.000	0.000	0.000	0.000	0.000	0.000	0.000	0.000	0.000	0.000	0.000	0.000	0.000	0.000	0.008	0.011	0.019	0.016	3.333	0.007	0.018	256	2088	100	83	10831	10914	109	9675	9784	Error	Error	-7.028	83	10831	109	9675	108707	2814857	0.370	23.642	0	0	0
1	10	17	"A101"	"A101"	6920	13495	95	462	503	258	51	323	323	369	390	105	16	3	0	3675	4844	2938	60	1312	1312	1331	264	19	98	92	0	0.000	0.000	0.000	0.000	0.000	0.000	0.000	0.000	0.000	0.000	0.000	0.000	0.000	0.000	0.059	0.051	0.060	0.063	3.301	0.047	0.173	256	2088	100	139	2363	2502	180	3532	3712	Error	Error	-4.087	139	2363	180	3532	128772	1240164	0.344	13.307	0	0	0
1	11	17	"A101"	"A101"	7225	13495	95	433	471	239	50	322	322	370	630	170	3	0	0	3407	4533	2887	63	1321	1321	1337	269	20	97	93	0	0.000	0.000	0.000	0.000	0.000	0.000	0.000	0.000	0.000	0.000	0.000	0.000	0.000	0.000	0.053	0.046	0.068	0.062	3.782	0.044	0.152	256	2088	100	111	2086	2197	149	3212	3361	Error	Error	-4.232	111	2086	149	3212	120694	1160498	0.160	11.881	0	0	0
1	12	17	"A101"	"A101"	7520	13490	100	415	467	248	53	309	309	332	165	49	39	20	0	3174	4165	2786	66	1328	1328	1348	270	20	91	82	0	0.000	0.000	0.000	0.000	0.000	0.000	0.000	0.000	0.000	0.000	0.000	0.000	0.000	0.000	0.057	0.056	0.073	0.078	3.252	0.053	0.263	316	2384	100	106	1846	1952	158	2837	2995	Error	Error	-4.122	106	1846	158	2837	147574	1316054	0.818	10.433	0	0	0
1	13	17	"A102"	"A102"	7815	13485	95	392	600	1462	243	324	324	361	276	76	19	6	0	5638	6643	4150	62	1348	1348	1369	319	23	99	96	0	0.000	0.000	0.000	0.000	0.000	0.000	0.000	0.000	0.000	0.000	0.000	0.000	0.000	0.000	0.016	0.052	0.038	0.041	5.549	0.024	0.007	256	2088	100	68	4290	4358	276	5295	5571	Error	Error	-5.979	68	4290	276	5295	153645	1700543	0.866	16.533	0	0	0
1	14	17	"A102"	"A102"	8120	13485	100	347	376	182	48	326	326	370	379	102	6	0	0	4077	6293	4591	72	1395	1395	1465	965	65	81	62	0	0.000	0.000	0.000	0.000	0.000	0.000	0.000	0.000	0.000	0.000	0.000	0.000	0.000	0.000	0.008	0.010	0.037	0.034	4.945	0.029	0.038	316	2384	100	21	2682	2703	50	4898	4948	Error	Error	-6.997	21	2682	50	4898	118916	1988467	0.016	5.003	0	0	0
1	15	17	"A102"	"A102"	8425	13490	100	380	405	210	51	330	330	363	305	84	9	1	0	4093	6260	4788	76	1394	1394	1422	319	22	99	94	0	0.000	0.000	0.000	0.000	0.000	0.000	0.000	0.000	0.000	0.000	0.000	0.000	0.000	0.000	0.019	0.015	0.040	0.034	4.586	0.010	0.026	316	2384	100	50	2699	2749	75	4866	4941	Error	Error	-5.754	50	2699	75	4866	128025	1978076	0.138	15.166	0	0	0
1	16	17	"A103"	"A103"	8715	13485	90	456	490	293	59	346	346	378	252	66	23	3	0	12880	13256	3252	24	1441	1441	1491	484	32	100	100	0	0.000	0.000	0.000	0.000	0.000	0.000	0.000	0.000	0.000	0.000	0.000	0.000	0.000	0.000	0.010	0.012	0.014	0.012	2.896	0.011	0.042	256	1924	100	110	11439	11549	144	11815	11959	Error	Error	-6.700	110	11439	144	11815	125421	3393565	0.444	24.308	0	0	0
1	17	17	"A103"	"A103"	9020	13485	100	409	452	239	52	342	342	414	706	170	1	0	0	8870	8328	4454	53	1452	1452	1505	563	37	98	94	0	0.000	0.000	0.000	0.000	0.000	0.000	0.000	0.000	0.000	0.000	0.000	0.000	0.000	0.000	0.009	0.016	0.027	0.024	3.240	0.016	0.023	316	2384	100	67	7418	7485	110	6876	6986	Error	Error	-6.791	67	7418	110	6876	142982	2631602	0.054	12.119	0	0	0
1	18	17	"A103"	"A103"	9325	13490	100	429	453	197	43	350	350	378	274	72	19	1	0	11522	10013	4832	48	1488	1488	1572	791	50	99	91	0	0.000	0.000	0.000	0.000	0.000	0.000	0.000	0.000	0.000	0.000	0.000	0.000	0.000	0.000	0.008	0.012	0.019	0.017	3.326	0.018	0.092	316	2384	100	79	10034	10113	103	8525	8628	Error	Error	-6.989	79	10034	103	8525	143130	3164135	0.274	10.671	0	0	0
1	1	18	"A104"	"A104"	4215	13785	100	427	440	180	40	330	330	381	474	124	3	0	0	11123	10582	3896	36	1337	1337	1384	590	42	95	92	0	0.000	0.000	0.000	0.000	0.000	0.000	0.000	0.000	0.000	0.000	0.000	0.000	0.000	0.000	0.010	0.012	0.019	0.017	3.427	0.008	0.020	316	2384	100	97	9786	9883	110	9245	9355	Error	Error	-6.657	97	9786	110	9245	138894	3343899	0.124	15.590	0	0	0
1	2	18	"A104"	"A104"	4515	13785	100	418	444	246	55	318	318	368	532	144	2	0	0	10210	9272	4500	48	1337	1337	1448	834	57	84	80	0	0.000	0.000	0.000	0.000	0.000	0.000	0.000	0.000	0.000	0.000	0.000	0.000	0.000	0.000	0.011	0.016	0.020	0.023	4.707	0.011	0.043	316	2384	100	100	8873	8973	126	7935	8061	Error	Error	-6.471	100	8873	126	7935	140202	2929945	0.143	9.381	0	0	0
1	3	18	"A104"	"A104"	4820	13785	100	370	404	189	46	327	327	361	311	86	10	2	0	6017	7157	4127	57	1343	1343	1450	980	67	86	79	0	0.000	0.000	0.000	0.000	0.000	0.000	0.000	0.000	0.000	0.000	0.000	0.000	0.000	0.000	0.009	0.013	0.026	0.030	4.439	0.034	0.005	316	2384	100	43	4674	4717	77	5814	5891	Error	Error	-6.764	43	4674	77	5814	127605	2261456	0.138	5.823	0	0	0
1	4	18	"A105"	"A105"	5120	13785	100	413	435	183	42	325	325	358	229	63	23	4	0	14185	12366	5513	44	1354	1354	1397	444	31	95	91	0	0.000	0.000	0.000	0.000	0.000	0.000	0.000	0.000	0.000	0.000	0.000	0.000	0.000	0.000	0.007	0.010	0.014	0.014	3.786	0.008	0.034	316	2384	100	88	12831	12919	110	11012	11122	Error	Error	-7.188	88	12831	110	11012	137372	3907647	0.336	24.705	0	0	0
1	5	18	"A105"	"A105"	5420	13785	100	404	426	204	47	329	329	394	590	149	0	0	0	9274	9383	5802	61	1381	1381	1556	1497	96	78	74	0	0.000	0.000	0.000	0.000	0.000	0.000	0.000	0.000	0.000	0.000	0.000	0.000	0.000	0.000	0.010	0.012	0.022	0.027	5.726	0.009	0.019	316	2384	100	75	7893	7968	97	8002	8099	Error	Error	-6.718	75	7893	97	8002	134637	2964908	0.054	5.228	0	0	0
1	6	18	"A105"	"A105"	5720	13785	100	378	436	364	83	328	328	380	634	166	1	1	0	6750	8724	5451	62	1361	1361	1622	1831	112	81	65	0	0.000	0.000	0.000	0.000	0.000	0.000	0.000	0.000	0.000	0.000	0.000	0.000	0.000	0.000	0.009	0.015	0.022	0.024	5.178	0.010	0.042	316	2384	100	50	5389	5439	108	7363	7471	Error	Error	-6.752	50	5389	108	7363	137719	2756680	0.088	3.879	0	0	0
1	7	18	"A106"	"A106"	6020	13785	100	323	362	224	61	326	326	372	547	147	2	0	0	1801	2101	873	41	1331	1331	1350	303	22	65	40	0	0.000	0.000	0.000	0.000	0.000	0.000	0.000	0.000	0.000	0.000	0.000	0.000	0.000	0.000	-0.006	0.047	0.193	0.190	5.114	1.815	0.036	316	2384	100	-3	470	467	36	770	806	Error	Error	Error	-3	470	36	770	114329	664005	-0.018	2.479	0	0	0
1	8	18	"A106"	"A106"	6320	13785	100	333	399	422	105	323	323	372	363	97	7	1	0	1766	2223	1237	55	1320	1320	1357	481	35	46	28	0	0.000	0.000	0.000	0.000	0.000	0.000	0.000	0.000	0.000	0.000	0.000	0.000	0.000	0.000	0.022	0.084	0.251	0.242	5.621	0.175	0.111	316	2384	100	10	446	456	76	903	979	Error	Error	-5.479	10	446	76	903	126060	702391	0.074	1.800	0	0	0
1	9	18	"A106"	"A106"	6620	13785	100	326	354	162	45	315	315	346	256	73	10	0	0	1731	2058	940	45	1308	1308	1324	401	30	51	29	0	0.000	0.000	0.000	0.000	0.000	0.000	0.000	0.000	0.000	0.000	0.000	0.000	0.000	0.000	0.026	0.052	0.183	0.180	5.603	0.105	0.141	316	2384	100	11	423	434	39	750	789	Error	Error	-5.265	11	423	39	750	111955	650444	0.031	1.830	0	0	0
1	10	18	"A107"	"A107"	6925	13785	85	317	366	251	68	315	315	341	188	55	19	5	0	3374	4430	2717	61	1320	1320	1341	272	20	97	91	0	0.000	0.000	0.000	0.000	0.000	0.000	0.000	0.000	0.000	0.000	0.000	0.000	0.000	0.000	0.001	0.016	0.042	0.043	4.560	0.016	0.024	208	1660	100	2	2054	2056	51	3110	3161	Error	Error	Error	2	2054	51	3110	76176	921373	0.133	11.357	0	0	0
1	11	18	"A107"	"A107"	7220	13780	100	327	353	197	55	320	320	355	313	88	5	1	0	2528	3263	2260	69	1310	1310	1330	263	19	79	69	0	0.000	0.000	0.000	0.000	0.000	0.000	0.000	0.000	0.000	0.000	0.000	0.000	0.000	0.000	0.006	0.017	0.075	0.081	4.984	0.018	0.012	316	2384	100	7	1218	1225	33	1953	1986	Error	Error	-7.443	7	1218	33	1953	111404	1031136	-0.006	7.350	0	0	0
1	12	18	"A107"	"A107"	7520	13780	100	359	377	171	45	326	326	366	469	128	2	0	0	2404	3305	2212	66	1332	1332	1360	277	20	78	67	0	0.000	0.000	0.000	0.000	0.000	0.000	0.000	0.000	0.000	0.000	0.000	0.000	0.000	0.000	0.031	0.026	0.082	0.087	5.699	0.011	0.004	316	2384	100	33	1072	1105	51	1973	2024	Error	Error	-5.022	33	1072	51	1973	119053	1044497	0.023	7.022	0	0	0
1	13	18	"A108"	"A108"	7820	13780	100	327	347	163	46	320	320	367	605	164	0	0	0	2786	3690	2327	63	1341	1341	1359	272	20	85	78	0	0.000	0.000	0.000	0.000	0.000	0.000	0.000	0.000	0.000	0.000	0.000	0.000	0.000	0.000	0.005	0.011	0.060	0.075	5.251	0.014	0.011	316	2384	100	7	1445	1452	27	2349	2376	Error	Error	-7.689	7	1445	27	2349	109572	1165905	-0.033	8.570	0	0	0
1	14	18	"A108"	"A108"	8120	13780	100	382	437	348	79	324	324	386	647	167	2	1	0	2729	3715	2543	68	1363	1363	1395	317	22	82	71	0	0.000	0.000	0.000	0.000	0.000	0.000	0.000	0.000	0.000	0.000	0.000	0.000	0.000	0.000	0.042	0.048	0.096	0.097	5.338	0.066	0.030	316	2384	100	58	1366	1424	113	2352	2465	Error	Error	-4.558	58	1366	113	2352	137984	1174059	0.079	7.319	0	0	0
1	15	18	"A108"	"A108"	8420	13780	100	363	381	171	44	329	329	354	191	53	20	4	0	2997	3711	2334	62	1386	1386	1419	355	25	81	71	0	0.000	0.000	0.000	0.000	0.000	0.000	0.000	0.000	0.000	0.000	0.000	0.000	0.000	0.000	0.021	0.022	0.085	0.100	5.046	0.014	0.016	316	2384	100	34	1611	1645	52	2325	2377	Error	Error	-5.566	34	1611	52	2325	120312	1172636	0.141	6.456	0	0	0
1	16	18	"A109"	"A109"	8720	13785	90	375	410	238	58	348	348	415	768	185	1	0	0	2292	2648	1211	45	1428	1428	1483	626	42	60	39	0	0.000	0.000	0.000	0.000	0.000	0.000	0.000	0.000	0.000	0.000	0.000	0.000	0.000	0.000	0.031	0.051	0.128	0.124	4.614	0.823	0.038	256	1924	100	27	864	891	62	1220	1282	Error	Error	-5.000	27	864	62	1220	105044	677946	-0.007	1.861	0	0	0
1	17	18	"A109"	"A109"	9020	13780	80	364	413	366	88	336	336	366	189	51	20	6	0	2275	3005	1841	61	1448	1448	1464	280	19	81	63	0	0.000	0.000	0.000	0.000	0.000	0.000	0.000	0.000	0.000	0.000	0.000	0.000	0.000	0.000	0.034	0.049	0.125	0.133	5.178	0.082	0.140	208	1512	100	28	827	855	77	1557	1634	Error	Error	-4.884	28	827	77	1557	85831	624937	0.249	5.504	0	0	0
1	18	18	"A109"	"A109"	9320	13775	100	368	397	191	48	345	345	382	328	85	8	0	0	1992	2600	1509	58	1442	1442	1456	284	19	68	48	0	0.000	0.000	0.000	0.000	0.000	0.000	0.000	0.000	0.000	0.000	0.000	0.000	0.000	0.000	0.042	0.045	0.171	0.178	6.447	0.037	0.008	316	2384	100	23	550	573	52	1158	1210	Error	Error	-4.580	23	550	52	1158	125319	821524	0.046	4.028	0	0	0
1	1	19	"A110"	"A110"	4225	14090	90	353	384	181	47	339	339	380	413	108	4	0	0	5134	6082	3496	57	1350	1350	1433	1356	94	83	59	0	0.000	0.000	0.000	0.000	0.000	0.000	0.000	0.000	0.000	0.000	0.000	0.000	0.000	0.000	0.004	0.010	0.028	0.027	3.977	0.009	0.015	256	1924	100	14	3784	3798	45	4732	4777	Error	Error	-8.078	14	3784	45	4732	98245	1556941	0.010	3.428	0	0	0
1	2	19	"A110"	"A110"	4525	14090	100	371	444	562	126	329	329	396	1255	316	0	0	0	3631	5234	3457	66	1340	1340	1372	326	23	97	93	0	0.000	0.000	0.000	0.000	0.000	0.000	0.000	0.000	0.000	0.000	0.000	0.000	0.000	0.000	0.018	0.030	0.041	0.039	4.861	0.014	0.011	316	2384	100	42	2291	2333	115	3894	4009	Error	Error	-5.769	42	2291	115	3894	140282	1654099	0.038	11.847	0	0	0
1	3	19	"A110"	"A110"	4825	14090	100	358	389	199	51	331	331	373	388	104	5	1	0	3709	5209	3542	67	1326	1326	1399	1253	89	77	48	0	0.000	0.000	0.000	0.000	0.000	0.000	0.000	0.000	0.000	0.000	0.000	0.000	0.000	0.000	0.011	0.015	0.041	0.038	4.752	0.043	0.056	316	2384	100	27	2383	2410	58	3883	3941	Error	Error	-6.464	27	2383	58	3883	122929	1646188	0.041	3.041	0	0	0
1	4	19	"A111"	"A111"	5130	14085	85	355	377	168	44	333	333	415	892	214	0	0	0	3957	4794	2392	49	1351	1351	1412	1070	75	90	62	0	0.000	0.000	0.000	0.000	0.000	0.000	0.000	0.000	0.000	0.000	0.000	0.000	0.000	0.000	0.008	0.013	0.042	0.039	2.894	0.011	0.009	208	1660	100	22	2606	2628	44	3443	3487	Error	Error	-6.888	22	2606	44	3443	78398	997069	-0.043	3.161	0	0	0
1	5	19	"A111"	"A111"	5425	14090	90	335	356	171	48	324	324	373	440	117	3	0	0	3152	3746	1815	48	1333	1333	1364	386	28	97	84	0	0.000	0.000	0.000	0.000	0.000	0.000	0.000	0.000	0.000	0.000	0.000	0.000	0.000	0.000	0.006	0.013	0.057	0.052	3.760	0.061	0.016	256	1924	100	11	1819	1830	32	2413	2445	Error	Error	-7.369	11	1819	32	2413	91255	958922	-0.039	6.171	0	0	0
1	6	19	"A111"	"A111"	5730	14090	95	368	395	286	72	333	333	381	356	93	5	0	0	3158	3755	1859	49	1347	1347	1388	519	37	88	70	0	0.000	0.000	0.000	0.000	0.000	0.000	0.000	0.000	0.000	0.000	0.000	0.000	0.000	0.000	0.019	0.026	0.061	0.055	4.443	0.033	0.014	256	2088	100	35	1811	1846	62	2408	2470	Error	Error	-5.693	35	1811	62	2408	101244	961231	0.039	4.561	0	0	0
1	7	19	"A112"	"A112"	6025	14090	90	394	429	263	61	326	326	361	235	65	21	3	0	7436	8094	3272	40	1322	1322	1337	251	18	100	100	0	0.000	0.000	0.000	0.000	0.000	0.000	0.000	0.000	0.000	0.000	0.000	0.000	0.000	0.000	0.011	0.015	0.023	0.022	2.939	0.009	0.011	256	1924	100	68	6114	6182	103	6772	6875	Error	Error	-6.490	68	6114	103	6772	109737	2072165	0.289	26.920	0	0	0
1	8	19	"A112"	"A112"	6325	14085	100	394	415	196	47	318	318	343	209	60	25	6	0	6279	7249	4586	63	1314	1314	1339	317	23	92	90	0	0.000	0.000	0.000	0.000	0.000	0.000	0.000	0.000	0.000	0.000	0.000	0.000	0.000	0.000	0.015	0.016	0.030	0.033	4.738	0.012	0.031	316	2384	100	76	4965	5041	97	5935	6032	Error	Error	-6.030	76	4965	97	5935	131191	2290630	0.344	18.644	0	0	0
1	9	19	"A112"	"A112"	6625	14085	100	366	407	332	81	318	318	353	299	84	9	2	0	3354	5499	4122	74	1308	1308	1347	418	31	88	82	0	0.000	0.000	0.000	0.000	0.000	0.000	0.000	0.000	0.000	0.000	0.000	0.000	0.000	0.000	0.023	0.021	0.045	0.049	5.477	0.015	0.033	316	2384	100	48	2046	2094	89	4191	4280	Error	Error	-5.414	48	2046	89	4191	128500	1737602	0.181	9.933	0	0	0
1	10	19	"A113"	"A113"	6920	14080	85	411	766	3155	411	326	326	380	487	128	11	2	0	5028	5565	2935	52	1327	1327	1367	549	40	98	87	0	0.000	0.000	0.000	0.000	0.000	0.000	0.000	0.000	0.000	0.000	0.000	0.000	0.000	0.000	0.023	0.104	0.043	0.044	4.409	0.984	0.001	208	1660	100	85	3701	3786	440	4238	4678	Error	Error	-5.444	85	3701	440	4238	159418	1157469	0.793	7.647	0	0	0
1	11	19	"A113"	"A113"	7230	14090	95	346	410	386	94	320	320	355	480	135	4	1	0	3438	4632	2871	61	1300	1300	1313	257	19	98	94	0	0.000	0.000	0.000	0.000	0.000	0.000	0.000	0.000	0.000	0.000	0.000	0.000	0.000	0.000	0.012	0.027	0.051	0.057	4.825	0.025	0.005	256	2088	100	26	2138	2164	90	3332	3422	Error	Error	-6.362	26	2138	90	3332	105078	1185672	0.115	12.914	0	0	0
1	12	19	"A113"	"A113"	7525	14085	100	354	419	343	81	328	328	358	259	72	15	4	0	3066	4677	3304	70	1347	1347	1381	569	41	88	68	0	0.000	0.000	0.000	0.000	0.000	0.000	0.000	0.000	0.000	0.000	0.000	0.000	0.000	0.000	0.015	0.027	0.047	0.049	4.410	0.025	0.058	316	2384	100	26	1719	1745	91	3330	3421	Error	Error	-6.047	26	1719	91	3330	132483	1477924	0.236	5.793	0	0	0
1	13	19	"A114"	"A114"	7820	14085	90	445	462	246	53	318	318	360	343	95	15	0	0	12398	12489	2055	16	1359	1359	1393	492	35	100	100	0	0.000	0.000	0.000	0.000	0.000	0.000	0.000	0.000	0.000	0.000	0.000	0.000	0.000	0.000	0.012	0.013	0.017	0.014	2.826	0.008	0.004	256	1924	100	127	11039	11166	144	11130	11274	Error	Error	-6.442	127	11039	144	11130	118277	3197139	0.297	22.553	0	0	0
1	14	19	"A114"	"A114"	8130	14090	100	417	494	408	82	327	327	356	236	66	25	7	0	10270	10107	2221	21	1357	1357	1383	300	21	100	100	0	0.000	0.000	0.000	0.000	0.000	0.000	0.000	0.000	0.000	0.000	0.000	0.000	0.000	0.000	0.010	0.019	0.020	0.017	3.203	0.017	0.041	316	2384	100	90	8913	9003	167	8750	8917	Error	Error	-6.630	90	8913	167	8750	156194	3193949	0.585	29.080	0	0	0
1	15	19	"A114"	"A114"	8430	14090	100	440	721	2158	299	337	337	397	784	197	5	2	0	12366	12304	3503	28	1393	1393	1425	397	27	100	100	0	0.000	0.000	0.000	0.000	0.000	0.000	0.000	0.000	0.000	0.000	0.000	0.000	0.000	0.000	0.009	0.035	0.016	0.015	4.173	0.040	0.030	316	2384	100	103	10973	11076	384	10911	11295	Error	Error	-6.735	103	10973	384	10911	227899	3888035	0.413	27.403	0	0	0
1	16	19	"A115"	"A115"	8730	14085	100	366	431	516	119	347	347	390	545	139	2	1	0	2628	3418	2013	58	1416	1416	1435	284	19	87	75	0	0.000	0.000	0.000	0.000	0.000	0.000	0.000	0.000	0.000	0.000	0.000	0.000	0.000	0.000	0.016	0.042	0.095	0.094	5.364	0.042	0.025	316	2384	100	19	1212	1231	84	2002	2086	Error	Error	-5.995	19	1212	84	2002	136233	1080093	0.075	6.982	0	0	0
1	17	19	"A115"	"A115"	9030	14085	95	407	433	289	66	339	339	378	448	118	2	1	0	3011	4232	2682	63	1424	1424	1457	334	22	97	90	0	0.000	0.000	0.000	0.000	0.000	0.000	0.000	0.000	0.000	0.000	0.000	0.000	0.000	0.000	0.043	0.033	0.060	0.057	3.743	0.029	0.006	256	2088	100	68	1587	1655	94	2808	2902	Error	Error	-4.545	68	1587	94	2808	110783	1083411	0.123	8.308	0	0	0
1	18	19	"A115"	"A115"	9330	14085	95	372	401	190	47	357	357	379	221	58	14	3	0	2867	4145	2692	64	1454	1454	1475	280	18	96	87	0	0.000	0.000	0.000	0.000	0.000	0.000	0.000	0.000	0.000	0.000	0.000	0.000	0.000	0.000	0.011	0.016	0.063	0.059	4.904	0.011	0.012	256	2088	100	15	1413	1428	44	2691	2735	Error	Error	-6.558	15	1413	44	2691	102566	1061080	0.100	9.536	0	0	0
1	1	20	"A116"	"A116"	4230	14395	90	3720	4442	2832	63	355	355	406	422	103	99	97	0	12589	12496	1922	15	1368	1368	1495	1724	115	100	100	0	0.000	0.000	0.000	0.000	0.000	0.000	0.000	0.000	0.000	0.000	0.000	0.000	0.000	0.000	0.300	0.367	0.296	0.303	1.786	0.387	0.642	256	1924	100	3365	11221	14586	4087	11128	15215	Error	Error	-1.738	3365	11221	4087	11128	1137170	3199008	9.564	6.381	0	0	0
1	2	20	"A116"	"A116"	4535	14400	100	1895	3283	3922	119	349	349	513	1741	339	48	33	0	10797	9449	4528	47	1378	1378	1540	1918	124	96	70	0	0.000	0.000	0.000	0.000	0.000	0.000	0.000	0.000	0.000	0.000	0.000	0.000	0.000	0.000	0.164	0.364	0.238	0.184	3.169	0.495	0.529	316	2384	100	1546	9419	10965	2934	8071	11005	Error	Error	-2.607	1546	9419	2934	8071	1037511	2986001	1.591	4.124	0	0	0
1	3	20	"A116"	"A116"	4830	14395	95	1854	3170	3931	124	334	334	372	329	88	71	61	0	10872	9730	4102	42	1343	1343	1384	378	27	100	100	0	0.000	0.000	0.000	0.000	0.000	0.000	0.000	0.000	0.000	0.000	0.000	0.000	0.000	0.000	0.160	0.338	0.197	0.154	3.441	0.450	0.509	256	2088	100	1520	9529	11049	2836	8387	11223	Error	Error	-2.648	1520	9529	2836	8387	811619	2490839	8.505	22.079	0	0	0
1	4	20	"A117"	"A117"	5135	14390	90	330	370	209	56	331	331	362	254	70	10	1	0	1907	2118	695	32	1344	1344	1371	310	22	75	45	0	0.000	0.000	0.000	0.000	0.000	0.000	0.000	0.000	0.000	0.000	0.000	0.000	0.000	0.000	-0.002	0.050	0.244	0.250	4.411	0.016	0.001	256	1924	100	-1	563	562	39	774	813	Error	Error	Error	-1	563	39	774	94676	542103	0.031	2.410	0	0	0
1	5	20	"A117"	"A117"	5430	14390	100	331	353	183	51	343	343	457	1104	241	0	0	0	1803	2029	829	40	1348	1348	1394	648	46	34	18	0	0.000	0.000	0.000	0.000	0.000	0.000	0.000	0.000	0.000	0.000	0.000	0.000	0.000	0.000	-0.026	0.015	0.218	0.237	4.851	0.289	0.034	316	2384	100	-12	455	443	10	681	691	Error	Error	Error	-12	455	10	681	111590	641057	-0.094	0.980	0	0	0
1	6	20	"A117"	"A117"	5730	14390	100	580	5951	15919	267	329	329	371	382	102	37	26	2	2276	10281	19223	186	1353	1353	1419	1330	93	39	29	8	0.000	0.000	0.000	0.000	0.000	0.000	0.000	0.000	0.000	0.000	0.000	0.000	0.000	0.000	0.272	0.630	0.306	0.321	2.942	0.790	0.859	316	2384	100	251	923	1174	5622	8928	14550	Error	Error	-1.879	251	923	5622	8928	1880463	3248918	14.607	6.663	0	0	0
1	7	20	"A118"	"A118"	6030	14395	95	362	368	152	41	334	334	418	787	188	0	0	0	5101	6327	3985	62	1353	1353	1383	473	34	98	91	0	0.000	0.000	0.000	0.000	0.000	0.000	0.000	0.000	0.000	0.000	0.000	0.000	0.000	0.000	0.007	0.007	0.022	0.019	3.829	0.008	0.000	256	2088	100	28	3748	3776	34	4974	5008	Error	Error	-7.065	28	3748	34	4974	94193	1619669	-0.064	10.452	0	0	0
1	8	20	"A118"	"A118"	6330	14390	100	379	487	686	140	332	332	398	777	195	3	1	0	3005	4656	3444	73	1320	1320	1343	288	21	89	82	0	0.000	0.000	0.000	0.000	0.000	0.000	0.000	0.000	0.000	0.000	0.000	0.000	0.000	0.000	0.028	0.046	0.064	0.076	4.869	0.043	0.006	316	2384	100	47	1685	1732	155	3336	3491	Error	Error	-5.164	47	1685	155	3336	154010	1471148	0.115	11.503	0	0	0
1	9	20	"A118"	"A118"	6630	14390	100	335	368	218	59	317	317	360	288	80	8	1	0	2794	4453	3640	81	1313	1313	1354	463	34	84	67	0	0.000	0.000	0.000	0.000	0.000	0.000	0.000	0.000	0.000	0.000	0.000	0.000	0.000	0.000	0.012	0.016	0.058	0.058	5.245	0.024	0.028	316	2384	100	18	1481	1499	51	3140	3191	Error	Error	-6.362	18	1481	51	3140	116159	1407212	0.028	6.693	0	0	0
1	10	20	"A119"	"A119"	6930	14390	90	393	456	440	96	320	320	372	438	117	7	0	0	3015	3908	2173	55	1310	1310	1348	405	30	92	78	0	0.000	0.000	0.000	0.000	0.000	0.000	0.000	0.000	0.000	0.000	0.000	0.000	0.000	0.000	0.043	0.052	0.065	0.064	4.169	0.036	0.037	256	1924	100	73	1705	1778	136	2598	2734	Error	Error	-4.546	73	1705	136	2598	116701	1000496	0.192	6.321	0	0	0
1	11	20	"A119"	"A119"	7230	14390	100	348	374	189	50	321	321	349	211	60	16	3	0	2407	3267	2108	64	1314	1314	1331	256	19	85	75	0	0.000	0.000	0.000	0.000	0.000	0.000	0.000	0.000	0.000	0.000	0.000	0.000	0.000	0.000	0.025	0.027	0.078	0.086	5.205	0.022	0.025	316	2384	100	27	1093	1120	53	1953	2006	Error	Error	-5.339	27	1093	53	1953	118260	1032334	0.118	7.563	0	0	0
1	12	20	"A119"	"A119"	7530	14390	100	371	408	331	81	320	320	390	844	216	0	0	0	2561	3537	2343	66	1336	1336	1356	293	21	87	78	0	0.000	0.000	0.000	0.000	0.000	0.000	0.000	0.000	0.000	0.000	0.000	0.000	0.000	0.000	0.042	0.040	0.095	0.093	4.317	0.032	0.043	316	2384	100	51	1225	1276	88	2201	2289	Error	Error	-4.586	51	1225	88	2201	128907	1117730	0.021	7.444	0	0	0
1	13	20	"A120"	"A120"	7835	14385	80	342	385	277	71	324	324	404	1089	269	0	0	0	2424	2961	1425	48	1343	1343	1370	327	23	87	69	0	0.000	0.000	0.000	0.000	0.000	0.000	0.000	0.000	0.000	0.000	0.000	0.000	0.000	0.000	0.017	0.038	0.094	0.114	5.151	3.446	0.046	208	1512	100	18	1081	1099	61	1618	1679	Error	Error	-5.908	18	1081	61	1618	80162	615805	-0.017	4.865	0	0	0
1	14	20	"A120"	"A120"	8130	14385	100	344	357	173	48	329	329	378	354	93	4	0	0	2097	2715	1600	58	1344	1344	1367	394	28	69	47	0	0.000	0.000	0.000	0.000	0.000	0.000	0.000	0.000	0.000	0.000	0.000	0.000	0.000	0.000	0.020	0.020	0.109	0.120	5.672	0.020	0.004	316	2384	100	15	753	768	28	1371	1399	Error	Error	-5.650	15	753	28	1371	112932	857888	-0.059	3.421	0	0	0
1	15	20	"A120"	"A120"	8430	14385	100	349	370	191	51	334	334	368	319	86	6	0	0	2105	2688	1563	58	1380	1380	1390	251	18	76	63	0	0.000	0.000	0.000	0.000	0.000	0.000	0.000	0.000	0.000	0.000	0.000	0.000	0.000	0.000	0.021	0.028	0.135	0.140	5.899	2.868	0.003	316	2384	100	15	725	740	36	1308	1344	Error	Error	-5.595	15	725	36	1308	116898	849423	0.006	5.171	0	0	0
1	16	20	"A121"	"A121"	8725	14385	95	419	452	217	48	339	339	410	855	208	0	0	0	11740	11785	5924	50	1440	1440	1478	382	25	100	100	0	0.000	0.000	0.000	0.000	0.000	0.000	0.000	0.000	0.000	0.000	0.000	0.000	0.000	0.000	0.008	0.011	0.016	0.013	3.494	0.010	0.041	256	2088	100	80	10300	10380	113	10345	10458	Error	Error	-7.008	80	10300	113	10345	115741	3016880	0.049	26.982	0	0	0
1	17	20	"A121"	"A121"	9030	14395	90	442	522	515	98	349	349	376	198	52	32	11	0	12457	12334	5200	42	1460	1460	1499	447	29	100	100	0	0.000	0.000	0.000	0.000	0.000	0.000	0.000	0.000	0.000	0.000	0.000	0.000	0.000	0.000	0.008	0.016	0.017	0.014	3.545	0.031	0.126	256	1924	100	93	10997	11090	173	10874	11047	Error	Error	-6.886	93	10997	173	10874	133636	3157377	0.737	24.239	0	0	0
1	18	20	"A121"	"A121"	9335	14390	95	427	605	1381	228	355	355	382	221	57	28	10	0	9350	10944	6956	63	1480	1480	1523	392	25	100	100	0	0.000	0.000	0.000	0.000	0.000	0.000	0.000	0.000	0.000	0.000	0.000	0.000	0.000	0.000	0.009	0.026	0.021	0.020	4.031	0.040	0.092	256	2088	100	72	7870	7942	250	9464	9714	Error	Error	-6.772	72	7870	250	9464	154911	2801659	1.009	24.033	0	0	0
1	1	21	"Blank"	"Blank"	4230	14690	100	353	376	195	51	359	359	419	935	223	0	0	0	1356	1356	231	17	1370	1370	1452	1775	122	0	0	0	0.000	0.000	0.000	0.000	0.000	0.000	0.000	0.000	0.000	0.000	0.000	0.000	0.000	0.000	0.429	-1.214	0.591	0.681	5.709	0.478	0.745	316	2384	100	-6	-14	-20	17	-14	3	Error	Error	-1.222	-6	-14	17	-14	118894	428476	-0.046	-0.054	0	0	0
1	2	21	"Blank"	"Blank"	4530	14690	100	352	391	349	89	343	343	389	524	134	2	1	0	1361	1439	727	50	1330	1330	1352	297	21	15	3	0	0.000	0.000	0.000	0.000	0.000	0.000	0.000	0.000	0.000	0.000	0.000	0.000	0.000	0.000	0.290	0.440	0.612	0.726	4.402	2.997	0.132	316	2384	100	9	31	40	48	109	157	Error	Error	-1.784	9	31	48	109	123544	454758	0.004	0.293	0	0	0
1	3	21	"Blank"	"Blank"	4830	14690	100	351	383	207	54	337	337	359	186	51	17	5	0	1284	1314	240	18	1327	1327	1340	243	18	14	4	0	0.000	0.000	0.000	0.000	0.000	0.000	0.000	0.000	0.000	0.000	0.000	0.000	0.000	0.000	-0.326	-3.538	0.732	0.728	4.310	1.239	0.154	316	2384	100	14	-43	-29	46	-13	33	Error	Error	Error	14	-43	46	-13	120893	415236	0.129	-0.107	0	0	0
1	4	21	"Blank"	"Blank"	5130	14690	100	327	353	174	49	336	336	382	369	96	3	0	0	1304	1336	264	19	1338	1338	1360	396	29	7	0	0	0.000	0.000	0.000	0.000	0.000	0.000	0.000	0.000	0.000	0.000	0.000	0.000	0.000	0.000	0.265	-8.500	0.637	0.698	5.586	0.313	0.061	316	2384	100	-9	-34	-43	17	-2	15	Error	Error	-1.918	-9	-34	17	-2	111663	422283	-0.079	-0.061	0	0	0
1	5	21	"Blank"	"Blank"	5430	14690	100	351	356	165	46	328	328	368	332	90	4	0	0	1355	1397	445	31	1329	1329	1354	342	25	9	2	0	0.000	0.000	0.000	0.000	0.000	0.000	0.000	0.000	0.000	0.000	0.000	0.000	0.000	0.000	0.885	0.412	0.623	0.691	4.798	0.025	0.001	316	2384	100	23	26	49	28	68	96	Error	Error	-0.177	23	26	28	68	112637	441332	-0.036	0.126	0	0	0
1	6	21	"Blank"	"Blank"	5730	14690	100	348	371	204	54	335	335	386	557	144	0	0	0	1339	1329	221	16	1334	1334	1423	1673	117	0	0	0	0.000	0.000	0.000	0.000	0.000	0.000	0.000	0.000	0.000	0.000	0.000	0.000	0.000	0.000	2.600	-7.200	0.777	0.855	4.960	0.138	0.004	316	2384	100	13	5	18	36	-5	31	Error	Error	1.379	13	5	36	-5	117368	419810	-0.027	-0.056	0	0	0
1	7	21	"Blank"	"Blank"	6030	14690	100	320	349	192	55	336	336	370	282	76	7	0	0	1344	1375	357	25	1341	1341	1366	315	23	11	1	0	0.000	0.000	0.000	0.000	0.000	0.000	0.000	0.000	0.000	0.000	0.000	0.000	0.000	0.000	-5.333	0.382	0.662	0.717	4.535	0.382	0.057	316	2384	100	-16	3	-13	13	34	47	Error	Error	Error	-16	3	13	34	110241	434470	-0.074	0.029	0	0	0
1	8	21	"Blank"	"Blank"	6330	14690	100	328	352	167	47	326	326	354	208	58	13	2	0	1329	1343	236	17	1325	1325	1346	319	23	10	0	0	0.000	0.000	0.000	0.000	0.000	0.000	0.000	0.000	0.000	0.000	0.000	0.000	0.000	0.000	0.500	1.444	0.685	0.715	5.130	0.102	0.028	316	2384	100	2	4	6	26	18	44	Error	Error	-1.000	2	4	26	18	111144	424380	-0.010	-0.009	0	0	0
1	9	21	"Blank"	"Blank"	6630	14690	100	321	391	348	89	325	325	361	327	90	8	2	0	1317	1428	990	69	1320	1320	1332	284	21	14	3	0	0.000	0.000	0.000	0.000	0.000	0.000	0.000	0.000	0.000	0.000	0.000	0.000	0.000	0.000	1.333	0.611	0.640	0.702	4.213	0.190	0.079	316	2384	100	-4	-3	-7	66	108	174	Error	Error	0.415	-4	-3	66	108	123455	451105	0.092	0.338	0	0	0
1	10	21	"Blank"	"Blank"	6930	14690	100	319	343	154	44	326	326	366	391	106	1	0	0	1321	1326	253	19	1307	1307	1334	425	31	6	0	0	0.000	0.000	0.000	0.000	0.000	0.000	0.000	0.000	0.000	0.000	0.000	0.000	0.000	0.000	-0.500	0.895	0.539	0.528	4.323	2.444	0.004	316	2384	100	-7	14	7	17	19	36	Error	Error	Error	-7	14	17	19	108245	418999	-0.059	-0.019	0	0	0
1	11	21	"Blank"	"Blank"	7230	14690	100	330	341	170	49	328	328	407	981	241	0	0	0	1300	1310	232	17	1318	1318	1334	268	20	10	1	0	0.000	0.000	0.000	0.000	0.000	0.000	0.000	0.000	0.000	0.000	0.000	0.000	0.000	0.000	-0.111	-1.625	0.689	0.733	4.568	7.193	0.105	316	2384	100	2	-18	-16	13	-8	5	Error	Error	Error	2	-18	13	-8	107656	413853	-0.067	-0.090	0	0	0
1	12	21	"Blank"	"Blank"	7530	14685	100	328	344	165	47	318	318	354	252	71	8	1	0	1291	1297	233	17	1325	1325	1341	300	22	8	0	0	0.000	0.000	0.000	0.000	0.000	0.000	0.000	0.000	0.000	0.000	0.000	0.000	0.000	0.000	-0.294	-0.929	0.616	0.599	6.473	1.906	0.028	316	2384	100	10	-34	-24	26	-28	-2	Error	Error	Error	10	-34	26	-28	108665	409823	-0.040	-0.147	0	0	0
1	13	21	"Blank"	"Blank"	7830	14685	100	327	385	338	87	329	329	366	360	98	6	1	0	1306	1330	263	19	1336	1336	1352	261	19	15	3	0	0.000	0.000	0.000	0.000	0.000	0.000	0.000	0.000	0.000	0.000	0.000	0.000	0.000	0.000	0.067	-9.333	0.662	0.747	3.940	13.773	0.020	316	2384	100	-2	-30	-32	56	-6	50	Error	Error	-3.907	-2	-30	56	-6	121698	420145	0.053	-0.084	0	0	0
1	14	21	"Blank"	"Blank"	8130	14685	100	318	330	159	48	328	328	386	701	181	0	0	0	1317	1330	234	17	1349	1349	1362	262	19	11	2	0	0.000	0.000	0.000	0.000	0.000	0.000	0.000	0.000	0.000	0.000	0.000	0.000	0.000	0.000	0.313	-0.105	0.724	0.723	5.212	0.102	0.002	316	2384	100	-10	-32	-42	2	-19	-17	Error	Error	-1.678	-10	-32	2	-19	104325	420275	-0.080	-0.122	0	0	0
1	15	21	"Blank"	"Blank"	8430	14685	100	337	351	159	45	348	348	452	1840	407	0	0	0	1402	1440	269	18	1416	1416	1440	343	23	12	1	0	0.000	0.000	0.000	0.000	0.000	0.000	0.000	0.000	0.000	0.000	0.000	0.000	0.000	0.000	0.786	0.125	0.534	0.556	4.274	0.183	0.008	316	2384	100	-11	-14	-25	3	24	27	Error	Error	-0.348	-11	-14	3	24	110923	455023	-0.055	0.000	0	0	0
1	16	21	"Blank"	"Blank"	8730	14685	100	350	365	173	47	346	346	375	268	71	9	0	0	1385	1403	238	16	1432	1432	1446	299	20	8	0	0	0.000	0.000	0.000	0.000	0.000	0.000	0.000	0.000	0.000	0.000	0.000	0.000	0.000	0.000	-0.085	-0.655	0.732	0.746	3.689	0.092	0.006	316	2384	100	4	-47	-43	19	-29	-10	Error	Error	Error	4	-47	19	-29	115403	443381	-0.037	-0.144	0	0	0
1	17	21	"Blank"	"Blank"	9030	14685	100	341	363	170	46	340	340	367	188	51	16	4	0	1407	1445	252	17	1438	1438	1454	279	19	14	2	0	0.000	0.000	0.000	0.000	0.000	0.000	0.000	0.000	0.000	0.000	0.000	0.000	0.000	0.000	-0.032	3.286	0.783	0.690	3.724	0.029	0.001	316	2384	100	1	-31	-30	23	7	30	Error	Error	Error	1	-31	23	7	114706	456706	-0.021	-0.032	0	0	0
1	18	21	"Blank"	"Blank"	9330	14685	100	364	385	183	47	346	346	386	298	77	7	1	0	1479	1486	262	17	1469	1469	1492	433	29	6	0	0	0.000	0.000	0.000	0.000	0.000	0.000	0.000	0.000	0.000	0.000	0.000	0.000	0.000	0.000	1.800	2.294	0.691	0.628	4.072	0.298	0.278	316	2384	100	18	10	28	39	17	56	Error	Error	0.848	18	10	39	17	121701	469719	-0.003	-0.014	0	0	0
