# Supplementary material for: Application of hybridization control probe to increase accuracy on ligation detection or minisequencing diagnostic microarrays
Source: BMC Res Notes. 2009 Dec 14;2:249. doi: 10.1186/1756-0500-2-249 (PMC2799435; doi:10.1186/1756-0500-2-249)
Supplement: Additional file 3 — Gpr_files. Zip-compressed file containing raw microarray data in GenePix results format (.gpr) and GAL (GenePix Array List) files. [file 1756-0500-2-249-S3.ZIP › gpr_files/slide4/lasi4_4-16.gpr]

ATF	1.0
30	76    
"Type=GenePix Results 3"
"DateTime=2009/04/02 15:37:43"
"Settings=C:\Axon\Data\HPV\020409\lasi4.gps"
"GalFile=C:\Axon\Data\HPV\ArrayIt_032009_InstiBioGalfile.gal"
"ArrayOfArrays=4-16"
"PixelSize=5"
"Wavelengths=532	488"
"ImageFiles=C:\Axon\Data\HPV\020409\lasi4.tif 2	C:\Axon\Data\HPV\020409\lasi4.tif 3"
"NormalizationMethod=None"
"NormalizationFactors=1	1"
"JpegImage="
"StdDev=Type 1"
"RatioFormulations=W1/W3 (/532)	W1/W4 (/488)	W3/W4 (532/488)"
"FeatureType=Circular"
"Barcode="
"BackgroundSubtraction=LocalFeature"
"ImageOrigin=0, 0"
"JpegOrigin=3920, 0"
"Creator=GenePix Pro 6.1.0.2"
"Scanner=GenePix 4200A 01 Autoloader [2]"
"FocusPosition=0"
"Temperature=24.06"
"LinesAveraged=2"
"Comment="
"PMTGain=580	540"
"ScanPower=100	100"
"LaserPower=2.69	2.56"
"Filters=Standard Green	Standard Blue"
"ScanRegion=784,0,3824,13768"
"Supplier="
"Block"	"Column"	"Row"	"Name"	"ID"	"X"	"Y"	"Dia."	"F532 Median"	"F532 Mean"	"F532 SD"	"F532 CV"	"B532"	"B532 Median"	"B532 Mean"	"B532 SD"	"B532 CV"	"% > B532+1SD"	"% > B532+2SD"	"F532 % Sat."	"F488 Median"	"F488 Mean"	"F488 SD"	"F488 CV"	"B488"	"B488 Median"	"B488 Mean"	"B488 SD"	"B488 CV"	"% > B488+1SD"	"% > B488+2SD"	"F488 % Sat."	"Ratio of Medians (1/532)"	"Ratio of Means (1/532)"	"Median of Ratios (1/532)"	"Mean of Ratios (1/532)"	"Ratios SD (1/532)"	"Rgn Ratio (1/532)"	"Rgn R2 (1/532)"	"Ratio of Medians (1/488)"	"Ratio of Means (1/488)"	"Median of Ratios (1/488)"	"Mean of Ratios (1/488)"	"Ratios SD (1/488)"	"Rgn Ratio (1/488)"	"Rgn R2 (1/488)"	"Ratio of Medians (532/488)"	"Ratio of Means (532/488)"	"Median of Ratios (532/488)"	"Mean of Ratios (532/488)"	"Ratios SD (532/488)"	"Rgn Ratio (532/488)"	"Rgn R2 (532/488)"	"F Pixels"	"B Pixels"	"Circularity"	"Sum of Medians (1/532)"	"Sum of Medians (1/488)"	"Sum of Medians (532/488)"	"Sum of Means (1/532)"	"Sum of Means (1/488)"	"Sum of Means (532/488)"	"Log Ratio (1/532)"	"Log Ratio (1/488)"	"Log Ratio (532/488)"	"F532 Median - B532"	"F488 Median - B488"	"F532 Mean - B532"	"F488 Mean - B488"	"F532 Total Intensity"	"F488 Total Intensity"	"SNR 532"	"SNR 488"	"Flags"	"Normalize"	"Autoflag"
1	1	1	"A1"	"A1"	13190	8680	90	613	629	220	34	391	391	417	201	48	55	21	0	18581	18089	3976	21	1935	1935	1999	526	26	100	100	0	0.000	0.000	0.000	0.000	0.000	0.000	0.000	0.000	0.000	0.000	0.000	0.000	0.000	0.000	0.013	0.015	0.017	0.014	2.725	0.014	0.146	256	1924	100	222	16646	16868	238	16154	16392	Error	Error	-6.228	222	16646	238	16154	161059	4630903	1.055	30.589	0	0	0
1	2	1	"A1"	"A1"	13490	8680	100	570	586	221	37	395	395	422	310	73	29	4	0	18568	16945	5754	33	1920	1920	2015	710	35	99	95	0	0.000	0.000	0.000	0.000	0.000	0.000	0.000	0.000	0.000	0.000	0.000	0.000	0.000	0.000	0.011	0.013	0.015	0.014	2.635	0.011	0.145	316	2384	100	175	16648	16823	191	15025	15216	Error	Error	-6.572	175	16648	191	15025	185132	5354764	0.529	21.028	0	0	0
1	3	1	"A1"	"A1"	13790	8680	90	596	629	240	38	382	382	404	219	54	49	17	0	18162	17064	4930	28	1944	1944	2041	717	35	100	99	0	0.000	0.000	0.000	0.000	0.000	0.000	0.000	0.000	0.000	0.000	0.000	0.000	0.000	0.000	0.013	0.016	0.017	0.015	2.657	0.015	0.151	256	1924	100	214	16218	16432	247	15120	15367	Error	Error	-6.244	214	16218	247	15120	161067	4368318	1.027	20.953	0	0	0
1	4	1	"A2"	"A2"	14095	8675	100	578	594	219	36	378	378	401	204	50	48	19	0	17938	15769	6537	41	1983	1983	2034	611	30	97	93	0	0.000	0.000	0.000	0.000	0.000	0.000	0.000	0.000	0.000	0.000	0.000	0.000	0.000	0.000	0.013	0.016	0.018	0.016	3.221	0.014	0.186	316	2384	100	200	15955	16155	216	13786	14002	Error	Error	-6.318	200	15955	216	13786	187604	4982875	0.946	22.480	0	0	0
1	5	1	"A2"	"A2"	14400	8675	85	557	576	197	34	400	400	419	185	44	46	14	0	17817	17742	2268	12	2115	2115	2918	3072	105	100	100	0	0.000	0.000	0.000	0.000	0.000	0.000	0.000	0.000	0.000	0.000	0.000	0.000	0.000	0.000	0.010	0.011	0.013	0.011	2.536	0.011	0.133	208	1660	100	157	15702	15859	176	15627	15803	Error	Error	-6.644	157	15702	176	15627	119736	3690285	0.849	4.826	0	0	0
1	6	1	"A2"	"A2"	14700	8675	90	584	596	197	33	393	393	421	213	50	45	13	0	18133	17837	3359	18	2073	2073	2773	3149	113	100	97	0	0.000	0.000	0.000	0.000	0.000	0.000	0.000	0.000	0.000	0.000	0.000	0.000	0.000	0.000	0.012	0.013	0.015	0.011	2.841	0.011	0.161	256	1924	100	191	16060	16251	203	15764	15967	Error	Error	-6.394	191	16060	203	15764	152561	4566299	0.822	4.784	0	0	0
1	7	1	"A3"	"A3"	15000	8680	90	497	519	208	40	389	389	408	199	48	32	11	0	14194	13741	3063	22	1979	1979	2000	360	18	100	100	0	0.000	0.000	0.000	0.000	0.000	0.000	0.000	0.000	0.000	0.000	0.000	0.000	0.000	0.000	0.009	0.011	0.015	0.013	2.972	0.011	0.009	256	1924	100	108	12215	12323	130	11762	11892	Error	Error	-6.821	108	12215	130	11762	132783	3517770	0.558	32.614	0	0	0
1	8	1	"A3"	"A3"	15290	8680	90	520	539	211	39	388	388	417	224	53	39	8	0	15714	14496	5354	36	2007	2007	2213	1485	67	100	98	0	0.000	0.000	0.000	0.000	0.000	0.000	0.000	0.000	0.000	0.000	0.000	0.000	0.000	0.000	0.010	0.012	0.016	0.012	3.312	0.013	0.180	256	1924	100	132	13707	13839	151	12489	12640	Error	Error	-6.698	132	13707	151	12489	137950	3710972	0.545	8.271	0	0	0
1	9	1	"A3"	"A3"	15595	8680	90	584	635	470	74	399	399	421	187	44	50	19	0	15886	15753	3620	22	2046	2046	2122	663	31	100	100	0	0.000	0.000	0.000	0.000	0.000	0.000	0.000	0.000	0.000	0.000	0.000	0.000	0.000	0.000	0.013	0.017	0.017	0.014	2.868	0.019	0.141	256	1924	100	185	13840	14025	236	13707	13943	Error	Error	-6.225	185	13840	236	13707	162569	4032692	1.144	20.560	0	0	0
1	10	1	"A4"	"A4"	15895	8680	100	509	536	215	40	411	411	437	223	51	29	7	0	12640	11558	4071	35	2033	2033	2076	525	25	98	94	0	0.000	0.000	0.000	0.000	0.000	0.000	0.000	0.000	0.000	0.000	0.000	0.000	0.000	0.000	0.009	0.013	0.017	0.015	3.138	0.013	0.093	316	2384	100	98	10607	10705	125	9525	9650	Error	Error	-6.758	98	10607	125	9525	169408	3652234	0.444	18.061	0	0	0
1	11	1	"A4"	"A4"	16195	8680	90	521	540	190	35	445	445	518	1500	289	0	0	0	10468	10513	4361	41	2194	2194	2376	2283	96	98	68	0	0.000	0.000	0.000	0.000	0.000	0.000	0.000	0.000	0.000	0.000	0.000	0.000	0.000	0.000	0.009	0.011	0.019	0.015	3.590	0.015	0.089	256	1924	100	76	8274	8350	95	8319	8414	Error	Error	-6.766	76	8274	95	8319	138351	2691339	0.015	3.564	0	0	0
1	12	1	"A4"	"A4"	16500	8675	100	632	688	432	62	485	485	524	345	65	21	2	0	14079	13584	3075	22	2260	2260	2299	499	21	100	99	0	0.000	0.000	0.000	0.000	0.000	0.000	0.000	0.000	0.000	0.000	0.000	0.000	0.000	0.000	0.012	0.018	0.019	0.018	3.252	0.012	0.024	316	2384	100	147	11819	11966	203	11324	11527	Error	Error	-6.329	147	11819	203	11324	217260	4292632	0.475	22.615	0	0	0
1	13	1	"A5"	"A5"	16805	8670	85	443	486	211	43	434	434	502	836	166	0	0	0	4351	5219	2806	53	2158	2158	2298	2129	92	50	24	0	0.000	0.000	0.000	0.000	0.000	0.000	0.000	0.000	0.000	0.000	0.000	0.000	0.000	0.000	0.004	0.017	0.051	0.054	4.184	0.013	0.008	208	1660	100	9	2193	2202	52	3061	3113	Error	Error	-7.929	9	2193	52	3061	101144	1085533	-0.019	1.372	0	0	0
1	14	1	"A5"	"A5"	17100	8675	100	437	471	187	39	422	422	464	538	115	1	0	0	4033	5215	3062	58	2129	2129	2262	1663	73	55	31	0	0.000	0.000	0.000	0.000	0.000	0.000	0.000	0.000	0.000	0.000	0.000	0.000	0.000	0.000	0.008	0.016	0.057	0.057	4.426	0.014	0.024	316	2384	100	15	1904	1919	49	3086	3135	Error	Error	-6.988	15	1904	49	3086	148683	1648027	0.013	1.776	0	0	0
1	15	1	"A5"	"A5"	17400	8680	85	512	615	565	91	450	450	575	1954	339	1	0	0	4788	5997	3182	53	2206	2206	2459	3084	125	46	17	0	0.000	0.000	0.000	0.000	0.000	0.000	0.000	0.000	0.000	0.000	0.000	0.000	0.000	0.000	0.024	0.044	0.046	0.053	3.827	0.486	0.545	208	1660	100	62	2582	2644	165	3791	3956	Error	Error	-5.380	62	2582	165	3791	127857	1247394	0.020	1.147	0	0	0
1	16	1	"A6"	"A6"	17705	8680	95	589	670	561	83	436	436	454	187	41	44	20	0	17309	15823	6300	39	2233	2233	2261	440	19	100	99	0	0.000	0.000	0.000	0.000	0.000	0.000	0.000	0.000	0.000	0.000	0.000	0.000	0.000	0.000	0.010	0.017	0.017	0.014	3.573	0.013	0.069	256	2088	100	153	15076	15229	234	13590	13824	Error	Error	-6.623	153	15076	234	13590	171630	4050793	1.155	30.823	0	0	0
1	17	1	"A6"	"A6"	17995	8680	95	630	652	208	31	447	447	474	396	83	17	0	0	20027	19592	3903	19	2239	2239	2345	1212	51	100	100	0	0.000	0.000	0.000	0.000	0.000	0.000	0.000	0.000	0.000	0.000	0.000	0.000	0.000	0.000	0.010	0.012	0.012	0.011	2.484	0.009	0.021	256	2088	100	183	17788	17971	205	17353	17558	Error	Error	-6.603	183	17788	205	17353	166962	5015595	0.449	14.230	0	0	0
1	18	1	"A6"	"A6"	18285	8675	90	683	935	2360	252	437	437	501	1249	249	4	2	0	20209	20396	5698	27	2260	2260	2427	2506	103	100	98	0	0.000	0.000	0.000	0.000	0.000	0.000	0.000	0.000	0.000	0.000	0.000	0.000	0.000	0.000	0.014	0.027	0.016	0.015	2.799	0.055	0.131	256	1924	100	246	17949	18195	498	18136	18634	Error	Error	-6.189	246	17949	498	18136	239248	5221442	0.347	7.170	0	0	0
1	1	2	"A7"	"A7"	13200	8985	85	424	465	380	81	350	350	370	189	51	25	8	0	6944	6822	2891	42	1761	1761	1791	378	21	100	99	0	0.000	0.000	0.000	0.000	0.000	0.000	0.000	0.000	0.000	0.000	0.000	0.000	0.000	0.000	0.014	0.023	0.030	0.028	3.424	0.026	0.072	208	1660	100	74	5183	5257	115	5061	5176	Error	Error	-6.130	74	5183	115	5061	96721	1418959	0.503	13.310	0	0	0
1	2	2	"A7"	"A7"	13505	8990	90	398	417	167	40	340	340	355	161	45	27	8	0	6564	6439	2267	35	1757	1757	1779	347	19	99	99	0	0.000	0.000	0.000	0.000	0.000	0.000	0.000	0.000	0.000	0.000	0.000	0.000	0.000	0.000	0.012	0.016	0.027	0.022	3.808	0.011	0.023	256	1924	100	58	4807	4865	77	4682	4759	Error	Error	-6.373	58	4807	77	4682	106645	1648462	0.385	13.429	0	0	0
1	3	2	"A7"	"A7"	13800	8985	100	385	405	171	42	331	331	357	234	65	19	1	0	5951	5820	2394	41	1765	1765	1808	670	37	90	84	0	0.000	0.000	0.000	0.000	0.000	0.000	0.000	0.000	0.000	0.000	0.000	0.000	0.000	0.000	0.013	0.018	0.034	0.036	3.966	0.033	0.064	316	2384	100	54	4186	4240	74	4055	4129	Error	Error	-6.276	54	4186	74	4055	127992	1839183	0.205	5.988	0	0	0
1	4	2	"A8"	"A8"	14100	8985	100	454	473	199	42	335	335	365	257	70	22	5	0	14486	12697	6057	47	1749	1749	1785	443	24	99	94	0	0.000	0.000	0.000	0.000	0.000	0.000	0.000	0.000	0.000	0.000	0.000	0.000	0.000	0.000	0.009	0.013	0.016	0.014	3.685	0.011	0.115	316	2384	100	119	12737	12856	138	10948	11086	Error	Error	-6.742	119	12737	138	10948	149421	4012130	0.420	24.632	0	0	0
1	5	2	"A8"	"A8"	14400	8985	100	480	545	702	128	341	341	379	345	91	16	1	0	15310	14358	5317	37	1798	1798	1944	1018	52	97	94	0	0.000	0.000	0.000	0.000	0.000	0.000	0.000	0.000	0.000	0.000	0.000	0.000	0.000	0.000	0.010	0.016	0.015	0.013	2.923	0.029	0.189	316	2384	100	139	13512	13651	204	12560	12764	Error	Error	-6.603	139	13512	204	12560	172281	4537033	0.481	12.194	0	0	0
1	6	2	"A8"	"A8"	14700	8985	100	473	489	183	37	336	336	356	193	54	40	10	0	17134	16265	3953	24	1789	1789	1935	947	48	98	97	0	0.000	0.000	0.000	0.000	0.000	0.000	0.000	0.000	0.000	0.000	0.000	0.000	0.000	0.000	0.009	0.011	0.013	0.011	3.023	0.010	0.131	316	2384	100	137	15345	15482	153	14476	14629	Error	Error	-6.807	137	15345	153	14476	154376	5139839	0.689	15.132	0	0	0
1	7	2	"A9"	"A9"	15000	8985	100	452	504	338	67	332	332	355	196	55	37	11	0	13801	11656	6135	52	1786	1786	1824	458	25	98	92	0	0.000	0.000	0.000	0.000	0.000	0.000	0.000	0.000	0.000	0.000	0.000	0.000	0.000	0.000	0.010	0.017	0.020	0.019	3.996	0.017	0.136	316	2384	100	120	12015	12135	172	9870	10042	Error	Error	-6.646	120	12015	172	9870	159220	3683324	0.760	21.467	0	0	0
1	8	2	"A9"	"A9"	15300	8985	100	443	468	198	42	330	330	354	260	73	26	2	0	13437	11945	5308	44	1799	1799	1912	1110	58	97	94	0	0.000	0.000	0.000	0.000	0.000	0.000	0.000	0.000	0.000	0.000	0.000	0.000	0.000	0.000	0.010	0.014	0.018	0.015	3.617	0.012	0.135	316	2384	100	113	11638	11751	138	10146	10284	Error	Error	-6.686	113	11638	138	10146	147740	3774769	0.438	9.039	0	0	0
1	9	2	"A9"	"A9"	15600	8985	100	434	460	215	46	329	329	352	172	48	36	13	0	9507	10013	5750	57	1812	1812	1898	838	44	88	83	0	0.000	0.000	0.000	0.000	0.000	0.000	0.000	0.000	0.000	0.000	0.000	0.000	0.000	0.000	0.014	0.016	0.021	0.021	4.314	0.039	0.022	316	2384	100	105	7695	7800	131	8201	8332	Error	Error	-6.195	105	7695	131	8201	145350	3164094	0.628	9.684	0	0	0
1	10	2	"A10"	"A10"	15900	8985	100	434	480	325	67	332	332	353	206	58	31	8	0	14866	12837	5948	46	1808	1808	1863	489	26	94	88	0	0.000	0.000	0.000	0.000	0.000	0.000	0.000	0.000	0.000	0.000	0.000	0.000	0.000	0.000	0.008	0.013	0.018	0.015	3.281	0.013	0.122	316	2384	100	102	13058	13160	148	11029	11177	Error	Error	-7.000	102	13058	148	11029	151621	4056599	0.617	22.442	0	0	0
1	11	2	"A10"	"A10"	16205	8985	90	494	520	206	39	354	354	387	260	67	25	5	0	18298	17619	3163	17	1941	1941	2177	1586	72	100	100	0	0.000	0.000	0.000	0.000	0.000	0.000	0.000	0.000	0.000	0.000	0.000	0.000	0.000	0.000	0.009	0.011	0.011	0.009	2.985	0.008	0.039	256	1924	100	140	16357	16497	166	15678	15844	Error	Error	-6.868	140	16357	166	15678	133090	4510461	0.512	9.736	0	0	0
1	12	2	"A10"	"A10"	16500	8985	100	504	516	192	37	387	387	415	193	46	36	9	0	17494	16227	4377	26	2012	2012	2120	872	41	98	97	0	0.000	0.000	0.000	0.000	0.000	0.000	0.000	0.000	0.000	0.000	0.000	0.000	0.000	0.000	0.008	0.009	0.013	0.010	3.068	0.008	0.072	316	2384	100	117	15482	15599	129	14215	14344	Error	Error	-7.048	117	15482	129	14215	163105	5127624	0.523	16.178	0	0	0
1	13	2	"A11"	"A11"	16800	8985	100	401	420	221	52	358	358	377	178	47	19	6	0	4823	6759	4731	69	1910	1910	1976	902	45	78	64	0	0.000	0.000	0.000	0.000	0.000	0.000	0.000	0.000	0.000	0.000	0.000	0.000	0.000	0.000	0.015	0.013	0.032	0.036	5.400	0.013	0.037	316	2384	100	43	2913	2956	62	4849	4911	Error	Error	-6.082	43	2913	62	4849	132730	2135950	0.242	5.303	0	0	0
1	14	2	"A11"	"A11"	17100	8985	100	420	443	180	40	356	356	396	885	223	0	0	0	6553	7735	4248	54	1954	1954	1976	396	20	95	93	0	0.000	0.000	0.000	0.000	0.000	0.000	0.000	0.000	0.000	0.000	0.000	0.000	0.000	0.000	0.014	0.015	0.024	0.023	3.751	0.014	0.033	316	2384	100	64	4599	4663	87	5781	5868	Error	Error	-6.167	64	4599	87	5781	140077	2444334	0.053	14.543	0	0	0
1	15	2	"A11"	"A11"	17400	8985	100	414	448	205	45	368	368	400	566	141	3	0	0	7410	8077	4122	51	1972	1972	2059	1583	76	85	71	0	0.000	0.000	0.000	0.000	0.000	0.000	0.000	0.000	0.000	0.000	0.000	0.000	0.000	0.000	0.008	0.013	0.024	0.025	4.530	0.105	0.254	316	2384	100	46	5438	5484	80	6105	6185	Error	Error	-6.885	46	5438	80	6105	141632	2552401	0.085	3.802	0	0	0
1	16	2	"A12"	"A12"	17700	8985	100	468	504	221	43	377	377	402	235	58	27	7	0	11226	12403	7296	58	2021	2021	2075	611	29	94	89	0	0.000	0.000	0.000	0.000	0.000	0.000	0.000	0.000	0.000	0.000	0.000	0.000	0.000	0.000	0.010	0.012	0.019	0.018	4.009	0.010	0.081	316	2384	100	91	9205	9296	127	10382	10509	Error	Error	-6.660	91	9205	127	10382	159416	3919322	0.434	16.903	0	0	0
1	17	2	"A12"	"A12"	18000	8985	100	507	531	205	38	380	380	454	1237	272	0	0	0	14591	13993	7804	55	2055	2055	2158	1740	80	90	86	0	0.000	0.000	0.000	0.000	0.000	0.000	0.000	0.000	0.000	0.000	0.000	0.000	0.000	0.000	0.010	0.013	0.016	0.015	3.454	0.064	0.061	316	2384	100	127	12536	12663	151	11938	12089	Error	Error	-6.625	127	12536	151	11938	167806	4421752	0.062	6.802	0	0	0
1	18	2	"A12"	"A12"	18295	8985	90	520	534	216	40	381	381	397	201	50	37	10	0	15586	14738	6090	41	2098	2098	2168	819	37	100	100	0	0.000	0.000	0.000	0.000	0.000	0.000	0.000	0.000	0.000	0.000	0.000	0.000	0.000	0.000	0.010	0.012	0.015	0.013	3.242	0.011	0.098	256	1924	100	139	13488	13627	153	12640	12793	Error	Error	-6.600	139	13488	153	12640	136729	3773036	0.682	15.348	0	0	0
1	1	3	"A13"	"A13"	13205	9280	100	447	472	182	38	322	322	353	251	71	26	3	0	18545	16170	7218	44	1702	1702	1806	1343	74	92	86	0	0.000	0.000	0.000	0.000	0.000	0.000	0.000	0.000	0.000	0.000	0.000	0.000	0.000	0.000	0.007	0.010	0.013	0.012	3.580	0.009	0.065	316	2384	100	125	16843	16968	150	14468	14618	Error	Error	-7.074	125	16843	150	14468	149247	5109843	0.474	10.695	0	0	0
1	2	3	"A13"	"A13"	13510	9280	95	489	495	176	35	322	322	348	206	59	41	7	0	20976	20375	3879	19	1730	1730	2081	2022	97	100	100	0	0.000	0.000	0.000	0.000	0.000	0.000	0.000	0.000	0.000	0.000	0.000	0.000	0.000	0.000	0.009	0.009	0.010	0.008	2.805	0.009	0.111	256	2088	100	167	19246	19413	173	18645	18818	Error	Error	-6.849	167	19246	173	18645	126616	5216123	0.714	9.047	0	0	0
1	3	3	"A13"	"A13"	13805	9275	100	462	507	291	57	328	328	371	468	126	9	0	0	20048	18323	6317	34	1739	1739	2015	2206	109	92	90	0	0.000	0.000	0.000	0.000	0.000	0.000	0.000	0.000	0.000	0.000	0.000	0.000	0.000	0.000	0.007	0.011	0.012	0.010	3.375	0.009	0.118	316	2384	100	134	18309	18443	179	16584	16763	Error	Error	-7.094	134	18309	179	16584	160193	5790115	0.291	7.393	0	0	0
1	4	3	"A14"	"A14"	14105	9275	100	436	444	185	41	316	316	351	359	102	8	0	0	17258	14901	6283	42	1720	1720	1760	694	39	93	87	0	0.000	0.000	0.000	0.000	0.000	0.000	0.000	0.000	0.000	0.000	0.000	0.000	0.000	0.000	0.008	0.010	0.012	0.011	3.220	0.009	0.120	316	2384	100	120	15538	15658	128	13181	13309	Error	Error	-7.017	120	15538	128	13181	140184	4708702	0.259	18.935	0	0	0
1	5	3	"A14"	"A14"	14405	9275	100	415	443	193	43	324	324	350	249	71	23	3	0	11948	11170	3401	30	1717	1717	1883	1309	69	93	90	0	0.000	0.000	0.000	0.000	0.000	0.000	0.000	0.000	0.000	0.000	0.000	0.000	0.000	0.000	0.009	0.013	0.019	0.016	3.258	0.011	0.071	316	2384	100	91	10231	10322	119	9453	9572	Error	Error	-6.813	91	10231	119	9453	140000	3529815	0.373	7.095	0	0	0
1	6	3	"A14"	"A14"	14705	9275	100	397	429	202	47	326	326	357	293	82	14	1	0	11657	11459	3181	27	1739	1739	1858	1122	60	97	96	0	0.000	0.000	0.000	0.000	0.000	0.000	0.000	0.000	0.000	0.000	0.000	0.000	0.000	0.000	0.007	0.011	0.017	0.014	3.623	0.008	0.039	316	2384	100	71	9918	9989	103	9720	9823	Error	Error	-7.126	71	9918	103	9720	135603	3621001	0.246	8.557	0	0	0
1	7	3	"A15"	"A15"	15005	9275	100	442	494	332	67	329	329	377	403	106	9	1	0	12583	11761	4649	39	1742	1742	1842	1201	65	90	85	0	0.000	0.000	0.000	0.000	0.000	0.000	0.000	0.000	0.000	0.000	0.000	0.000	0.000	0.000	0.010	0.016	0.018	0.017	3.603	0.021	0.077	316	2384	100	113	10841	10954	165	10019	10184	Error	Error	-6.584	113	10841	165	10019	156193	3716506	0.290	8.259	0	0	0
1	8	3	"A15"	"A15"	15305	9275	100	443	508	497	97	322	322	337	153	45	42	19	0	13407	12793	4055	31	1726	1726	1832	917	50	97	94	0	0.000	0.000	0.000	0.000	0.000	0.000	0.000	0.000	0.000	0.000	0.000	0.000	0.000	0.000	0.010	0.017	0.015	0.014	3.277	0.019	0.111	316	2384	100	121	11681	11802	186	11067	11253	Error	Error	-6.593	121	11681	186	11067	160658	4042694	1.118	11.953	0	0	0
1	9	3	"A15"	"A15"	15605	9275	100	436	450	191	42	313	313	337	202	59	32	7	0	14138	12361	5587	45	1740	1740	1964	1681	85	83	81	0	0.000	0.000	0.000	0.000	0.000	0.000	0.000	0.000	0.000	0.000	0.000	0.000	0.000	0.000	0.010	0.013	0.017	0.018	3.661	0.010	0.061	316	2384	100	123	12398	12521	137	10621	10758	Error	Error	-6.655	123	12398	137	10621	142099	3906124	0.559	6.185	0	0	0
1	10	3	"A16"	"A16"	15905	9275	100	427	449	203	45	320	320	345	194	56	32	9	0	14664	12777	6400	50	1763	1763	1813	950	52	87	83	0	0.000	0.000	0.000	0.000	0.000	0.000	0.000	0.000	0.000	0.000	0.000	0.000	0.000	0.000	0.008	0.012	0.015	0.016	4.000	0.010	0.121	316	2384	100	107	12901	13008	129	11014	11143	Error	Error	-6.914	107	12901	129	11014	141899	4037552	0.536	11.541	0	0	0
1	11	3	"A16"	"A16"	16210	9280	90	508	514	183	35	328	328	349	166	47	53	21	0	17397	16984	3095	18	1826	1826	2027	1487	73	100	100	0	0.000	0.000	0.000	0.000	0.000	0.000	0.000	0.000	0.000	0.000	0.000	0.000	0.000	0.000	0.012	0.012	0.014	0.012	2.554	0.011	0.149	256	1924	100	180	15571	15751	186	15158	15344	Error	Error	-6.435	180	15571	186	15158	131664	4347889	0.994	10.059	0	0	0
1	12	3	"A16"	"A16"	16500	9280	90	465	470	177	37	332	332	360	252	70	24	2	0	16745	16286	3850	23	1858	1858	2306	2550	110	100	99	0	0.000	0.000	0.000	0.000	0.000	0.000	0.000	0.000	0.000	0.000	0.000	0.000	0.000	0.000	0.009	0.010	0.013	0.011	2.357	0.010	0.158	256	1924	100	133	14887	15020	138	14428	14566	Error	Error	-6.806	133	14887	138	14428	120438	4169270	0.437	5.482	0	0	0
1	13	3	"A17"	"A17"	16805	9275	100	373	393	180	45	338	338	361	199	55	21	2	0	8439	7549	3358	44	1827	1827	1864	404	21	92	86	0	0.000	0.000	0.000	0.000	0.000	0.000	0.000	0.000	0.000	0.000	0.000	0.000	0.000	0.000	0.005	0.010	0.026	0.031	4.572	0.009	0.024	316	2384	100	35	6612	6647	55	5722	5777	Error	Error	-7.562	35	6612	55	5722	124246	2385620	0.161	14.072	0	0	0
1	14	3	"A17"	"A17"	17105	9275	100	398	424	173	40	344	344	406	1263	311	0	0	0	11015	10484	2566	24	1883	1883	2043	1959	95	94	91	0	0.000	0.000	0.000	0.000	0.000	0.000	0.000	0.000	0.000	0.000	0.000	0.000	0.000	0.000	0.006	0.009	0.016	0.013	4.432	0.008	0.040	316	2384	100	54	9132	9186	80	8601	8681	Error	Error	-7.402	54	9132	80	8601	133842	3312857	0.014	4.309	0	0	0
1	15	3	"A17"	"A17"	17405	9275	100	421	451	215	47	341	341	368	320	86	11	1	0	10349	9270	3551	38	1896	1896	1937	765	39	94	89	0	0.000	0.000	0.000	0.000	0.000	0.000	0.000	0.000	0.000	0.000	0.000	0.000	0.000	0.000	0.009	0.015	0.021	0.020	3.241	0.023	0.144	316	2384	100	80	8453	8533	110	7374	7484	Error	Error	-6.723	80	8453	110	7374	142667	2929223	0.259	9.586	0	0	0
1	16	3	"A18"	"A18"	17705	9275	100	487	518	246	47	335	335	366	344	93	21	2	0	14473	12838	5294	41	1913	1913	2001	1336	66	87	83	0	0.000	0.000	0.000	0.000	0.000	0.000	0.000	0.000	0.000	0.000	0.000	0.000	0.000	0.000	0.012	0.017	0.020	0.018	3.680	0.014	0.158	316	2384	100	152	12560	12712	183	10925	11108	Error	Error	-6.369	152	12560	183	10925	163679	4056747	0.442	8.112	0	0	0
1	17	3	"A18"	"A18"	18005	9275	100	508	531	191	35	349	349	378	251	66	29	6	0	15580	14926	4249	28	1940	1940	2034	1399	68	96	95	0	0.000	0.000	0.000	0.000	0.000	0.000	0.000	0.000	0.000	0.000	0.000	0.000	0.000	0.000	0.012	0.014	0.015	0.014	3.137	0.011	0.103	316	2384	100	159	13640	13799	182	12986	13168	Error	Error	-6.423	159	13640	182	12986	167659	4716620	0.610	9.215	0	0	0
1	18	3	"A18"	"A18"	18310	9275	90	536	633	470	74	359	359	380	181	47	48	24	0	17091	17080	3490	20	2032	2032	2194	1310	59	100	100	0	0.000	0.000	0.000	0.000	0.000	0.000	0.000	0.000	0.000	0.000	0.000	0.000	0.000	0.000	0.012	0.018	0.015	0.013	3.056	0.014	0.104	256	1924	100	177	15059	15236	274	15048	15322	Error	Error	-6.411	177	15059	274	15048	162127	4372542	1.398	11.363	0	0	0
1	1	4	"A19"	"A19"	13205	9585	100	412	433	192	44	324	324	342	179	52	31	11	0	12460	10794	4553	42	1671	1671	1726	804	46	88	85	0	0.000	0.000	0.000	0.000	0.000	0.000	0.000	0.000	0.000	0.000	0.000	0.000	0.000	0.000	0.008	0.012	0.018	0.019	4.021	0.011	0.086	316	2384	100	88	10789	10877	109	9123	9232	Error	Error	-6.938	88	10789	109	9123	136711	3410944	0.508	11.279	0	0	0
1	2	4	"A19"	"A19"	13510	9585	95	421	432	182	42	322	322	347	238	68	21	3	0	12402	11828	3360	28	1709	1709	1897	1099	57	100	100	0	0.000	0.000	0.000	0.000	0.000	0.000	0.000	0.000	0.000	0.000	0.000	0.000	0.000	0.000	0.009	0.011	0.018	0.014	2.975	0.010	0.070	256	2088	100	99	10693	10792	110	10119	10229	Error	Error	-6.755	99	10693	110	10119	110557	3028015	0.357	9.036	0	0	0
1	3	4	"A19"	"A19"	13805	9580	100	405	467	576	123	329	329	416	1564	375	0	0	0	10046	9238	3902	42	1682	1682	1923	1602	83	90	81	0	0.000	0.000	0.000	0.000	0.000	0.000	0.000	0.000	0.000	0.000	0.000	0.000	0.000	0.000	0.009	0.018	0.020	0.022	4.265	0.105	0.029	316	2384	100	76	8364	8440	138	7556	7694	Error	Error	-6.782	76	8364	138	7556	147725	2919152	0.033	4.566	0	0	0
1	4	4	"A20"	"A20"	14105	9580	100	464	481	195	40	320	320	381	1158	303	0	0	0	17670	15219	7526	49	1693	1693	1788	881	49	86	81	0	0.000	0.000	0.000	0.000	0.000	0.000	0.000	0.000	0.000	0.000	0.000	0.000	0.000	0.000	0.009	0.012	0.015	0.017	4.655	0.010	0.130	316	2384	100	144	15977	16121	161	13526	13687	Error	Error	-6.794	144	15977	161	13526	151860	4809128	0.086	15.245	0	0	0
1	5	4	"A20"	"A20"	14405	9580	100	469	565	1256	222	324	324	359	283	78	26	2	0	19360	17215	6604	38	1733	1733	2004	1921	95	89	86	0	0.000	0.000	0.000	0.000	0.000	0.000	0.000	0.000	0.000	0.000	0.000	0.000	0.000	0.000	0.008	0.016	0.013	0.011	3.640	0.018	0.037	316	2384	100	145	17627	17772	241	15482	15723	Error	Error	-6.926	145	17627	241	15482	178437	5439905	0.728	7.918	0	0	0
1	6	4	"A20"	"A20"	14705	9580	100	472	487	189	38	323	323	356	238	66	29	6	0	18121	17287	5044	29	1757	1757	1933	1241	64	94	93	0	0.000	0.000	0.000	0.000	0.000	0.000	0.000	0.000	0.000	0.000	0.000	0.000	0.000	0.000	0.009	0.011	0.012	0.011	3.606	0.009	0.108	316	2384	100	149	16364	16513	164	15530	15694	Error	Error	-6.779	149	16364	164	15530	153980	5462748	0.550	12.372	0	0	0
1	7	4	"A21"	"A21"	15005	9580	100	459	476	213	44	328	328	348	172	49	41	14	0	16081	13792	5619	40	1743	1743	1822	821	45	92	87	0	0.000	0.000	0.000	0.000	0.000	0.000	0.000	0.000	0.000	0.000	0.000	0.000	0.000	0.000	0.009	0.012	0.015	0.015	3.673	0.011	0.134	316	2384	100	131	14338	14469	148	12049	12197	Error	Error	-6.774	131	14338	148	12049	150343	4358318	0.744	14.580	0	0	0
1	8	4	"A21"	"A21"	15305	9580	100	478	494	191	38	323	323	355	368	103	14	0	0	16663	16246	3404	20	1755	1755	1965	1422	72	98	96	0	0.000	0.000	0.000	0.000	0.000	0.000	0.000	0.000	0.000	0.000	0.000	0.000	0.000	0.000	0.010	0.012	0.013	0.012	2.496	0.012	0.180	316	2384	100	155	14908	15063	171	14491	14662	Error	Error	-6.588	155	14908	171	14491	156230	5133811	0.378	10.043	0	0	0
1	9	4	"A21"	"A21"	15605	9580	100	448	463	181	39	326	326	355	265	74	21	2	0	14162	12986	4297	33	1770	1770	2074	1942	93	89	87	0	0.000	0.000	0.000	0.000	0.000	0.000	0.000	0.000	0.000	0.000	0.000	0.000	0.000	0.000	0.010	0.012	0.016	0.015	3.169	0.013	0.155	316	2384	100	122	12392	12514	137	11216	11353	Error	Error	-6.666	122	12392	137	11216	146229	4103695	0.408	5.619	0	0	0
1	10	4	"A22"	"A22"	15905	9580	100	414	454	209	46	324	324	351	382	108	12	0	0	14815	12475	6262	50	1771	1771	1850	967	52	83	80	0	0.000	0.000	0.000	0.000	0.000	0.000	0.000	0.000	0.000	0.000	0.000	0.000	0.000	0.000	0.007	0.012	0.017	0.019	4.330	0.011	0.135	316	2384	100	90	13044	13134	130	10704	10834	Error	Error	-7.179	90	13044	130	10704	143614	3942096	0.270	10.988	0	0	0
1	11	4	"A22"	"A22"	16205	9580	100	442	460	187	40	328	328	356	215	60	33	6	0	14740	13371	4983	37	1800	1800	1893	1127	59	92	89	0	0.000	0.000	0.000	0.000	0.000	0.000	0.000	0.000	0.000	0.000	0.000	0.000	0.000	0.000	0.009	0.011	0.017	0.015	3.555	0.010	0.105	316	2384	100	114	12940	13054	132	11571	11703	Error	Error	-6.827	114	12940	132	11571	145397	4225096	0.484	10.185	0	0	0
1	12	4	"A22"	"A22"	16505	9580	90	512	525	191	36	336	336	361	224	62	41	10	0	18016	17735	2631	14	1857	1857	1978	785	39	100	100	0	0.000	0.000	0.000	0.000	0.000	0.000	0.000	0.000	0.000	0.000	0.000	0.000	0.000	0.000	0.011	0.012	0.014	0.010	3.157	0.011	0.170	256	1924	100	176	16159	16335	189	15878	16067	Error	Error	-6.521	176	16159	189	15878	134321	4540114	0.732	20.073	0	0	0
1	13	4	"A23"	"A23"	16810	9580	90	475	516	296	57	333	333	351	159	45	45	20	0	14475	14357	3099	21	1853	1853	1925	1061	55	100	100	0	0.000	0.000	0.000	0.000	0.000	0.000	0.000	0.000	0.000	0.000	0.000	0.000	0.000	0.000	0.011	0.015	0.015	0.013	2.915	0.014	0.128	256	1924	100	142	12622	12764	183	12504	12687	Error	Error	-6.474	142	12622	183	12504	132080	3675266	1.038	11.717	0	0	0
1	14	4	"A23"	"A23"	17105	9580	95	474	488	190	38	341	341	360	167	46	41	13	0	15034	15112	2993	19	1899	1899	2030	1126	55	100	100	0	0.000	0.000	0.000	0.000	0.000	0.000	0.000	0.000	0.000	0.000	0.000	0.000	0.000	0.000	0.010	0.011	0.014	0.012	2.802	0.010	0.105	256	2088	100	133	13135	13268	147	13213	13360	Error	Error	-6.626	133	13135	147	13213	124924	3868774	0.766	11.618	0	0	0
1	15	4	"A23"	"A23"	17405	9580	100	455	471	180	38	331	331	359	202	56	32	9	0	14855	13700	4572	33	1930	1930	2019	970	48	96	93	0	0.000	0.000	0.000	0.000	0.000	0.000	0.000	0.000	0.000	0.000	0.000	0.000	0.000	0.000	0.010	0.012	0.015	0.012	3.528	0.011	0.121	316	2384	100	124	12925	13049	140	11770	11910	Error	Error	-6.704	124	12925	140	11770	148923	4329122	0.554	12.042	0	0	0
1	16	4	"A24"	"A24"	17710	9580	90	496	510	197	38	354	354	373	186	49	40	12	0	15320	14984	2744	18	1933	1933	2024	1357	67	100	100	0	0.000	0.000	0.000	0.000	0.000	0.000	0.000	0.000	0.000	0.000	0.000	0.000	0.000	0.000	0.011	0.012	0.015	0.012	2.618	0.011	0.130	256	1924	100	142	13387	13529	156	13051	13207	Error	Error	-6.559	142	13387	156	13051	130492	3835900	0.737	9.550	0	0	0
1	17	4	"A24"	"A24"	18005	9580	90	517	551	299	54	344	344	371	247	66	35	7	0	17238	16820	2908	17	1951	1951	2156	1610	74	100	100	0	0.000	0.000	0.000	0.000	0.000	0.000	0.000	0.000	0.000	0.000	0.000	0.000	0.000	0.000	0.011	0.014	0.014	0.013	2.422	0.011	0.121	256	1924	100	173	15287	15460	207	14869	15076	Error	Error	-6.465	173	15287	207	14869	140971	4305911	0.729	9.108	0	0	0
1	18	4	"A24"	"A24"	18305	9575	100	480	526	285	54	354	354	371	162	43	43	20	0	15017	14200	4079	28	2007	2007	2062	1127	54	94	93	0	0.000	0.000	0.000	0.000	0.000	0.000	0.000	0.000	0.000	0.000	0.000	0.000	0.000	0.000	0.010	0.014	0.016	0.014	3.461	0.013	0.119	316	2384	100	126	13010	13136	172	12193	12365	Error	Error	-6.690	126	13010	172	12193	166291	4487185	0.957	10.770	0	0	0
1	1	5	"A25"	"A25"	13210	9875	95	450	467	207	44	329	329	356	216	60	32	9	0	14786	13535	5633	41	1682	1682	1759	959	54	100	100	0	0.000	0.000	0.000	0.000	0.000	0.000	0.000	0.000	0.000	0.000	0.000	0.000	0.000	0.000	0.009	0.012	0.016	0.013	3.090	0.016	0.087	256	2088	100	121	13104	13225	138	11853	11991	Error	Error	-6.759	121	13104	138	11853	119538	3465002	0.514	12.279	0	0	0
1	2	5	"A25"	"A25"	13515	9880	95	454	488	223	45	324	324	346	174	50	42	16	0	16552	15985	3238	20	1670	1670	1839	1205	65	100	100	0	0.000	0.000	0.000	0.000	0.000	0.000	0.000	0.000	0.000	0.000	0.000	0.000	0.000	0.000	0.009	0.011	0.015	0.011	2.798	0.011	0.120	256	2088	100	130	14882	15012	164	14315	14479	Error	Error	-6.839	130	14882	164	14315	124860	4092221	0.816	11.739	0	0	0
1	3	5	"A25"	"A25"	13810	9880	90	471	500	209	41	322	322	365	467	127	10	0	0	15951	15720	2929	18	1704	1704	1841	1312	71	100	100	0	0.000	0.000	0.000	0.000	0.000	0.000	0.000	0.000	0.000	0.000	0.000	0.000	0.000	0.000	0.010	0.013	0.014	0.012	2.798	0.013	0.113	256	1924	100	149	14247	14396	178	14016	14194	Error	Error	-6.579	149	14247	178	14016	128005	4024273	0.289	10.579	0	0	0
1	4	5	"A26"	"A26"	14115	9875	90	544	580	364	62	318	318	404	1032	255	0	0	0	20043	20103	5545	27	1696	1696	1742	385	22	100	100	0	0.000	0.000	0.000	0.000	0.000	0.000	0.000	0.000	0.000	0.000	0.000	0.000	0.000	0.000	0.012	0.014	0.014	0.011	2.619	0.015	0.226	256	1924	100	226	18347	18573	262	18407	18669	Error	Error	-6.343	226	18347	262	18407	148352	5146485	0.171	47.691	0	0	0
1	5	5	"A26"	"A26"	14415	9875	95	510	530	199	37	322	322	354	345	97	25	1	0	23667	23395	3735	15	1734	1734	1788	526	29	100	100	0	0.000	0.000	0.000	0.000	0.000	0.000	0.000	0.000	0.000	0.000	0.000	0.000	0.000	0.000	0.009	0.010	0.011	0.009	2.605	0.008	0.031	256	2088	100	188	21933	22121	208	21661	21869	Error	Error	-6.866	188	21933	208	21661	135658	5989225	0.510	41.078	0	0	0
1	6	5	"A26"	"A26"	14705	9875	90	508	539	216	40	340	340	461	1836	398	0	0	0	18244	18277	3005	16	1781	1781	2235	3340	149	100	99	0	0.000	0.000	0.000	0.000	0.000	0.000	0.000	0.000	0.000	0.000	0.000	0.000	0.000	0.000	0.010	0.012	0.013	0.010	2.996	0.010	0.117	256	1924	100	168	16463	16631	199	16496	16695	Error	Error	-6.615	168	16463	199	16496	138085	4678988	0.042	4.803	0	0	0
1	7	5	"A27"	"A27"	15010	9875	90	482	513	236	46	337	337	367	340	92	21	1	0	16834	16730	3483	20	1725	1725	1758	386	21	100	100	0	0.000	0.000	0.000	0.000	0.000	0.000	0.000	0.000	0.000	0.000	0.000	0.000	0.000	0.000	0.010	0.012	0.015	0.012	2.816	0.011	0.145	256	1924	100	145	15109	15254	176	15005	15181	Error	Error	-6.703	145	15109	176	15005	131354	4283000	0.429	38.788	0	0	0
1	8	5	"A27"	"A27"	15310	9875	100	476	512	208	40	324	324	357	324	90	24	1	0	19100	18515	3943	21	1735	1735	1833	905	49	99	98	0	0.000	0.000	0.000	0.000	0.000	0.000	0.000	0.000	0.000	0.000	0.000	0.000	0.000	0.000	0.009	0.011	0.013	0.011	2.865	0.011	0.179	316	2384	100	152	17365	17517	188	16780	16968	Error	Error	-6.836	152	17365	188	16780	161635	5850653	0.478	18.433	0	0	0
1	9	5	"A27"	"A27"	15610	9875	100	491	511	281	54	327	327	348	173	49	47	16	0	18060	16341	5307	32	1742	1742	1896	1408	74	93	90	0	0.000	0.000	0.000	0.000	0.000	0.000	0.000	0.000	0.000	0.000	0.000	0.000	0.000	0.000	0.010	0.013	0.014	0.013	3.021	0.011	0.145	316	2384	100	164	16318	16482	184	14599	14783	Error	Error	-6.637	164	16318	184	14599	161398	5163860	0.942	10.259	0	0	0
1	10	5	"A28"	"A28"	15915	9875	90	550	571	220	38	330	330	363	326	89	29	4	0	23134	22623	3638	16	1779	1779	1828	606	33	100	100	0	0.000	0.000	0.000	0.000	0.000	0.000	0.000	0.000	0.000	0.000	0.000	0.000	0.000	0.000	0.010	0.012	0.012	0.010	2.276	0.010	0.044	256	1924	100	220	21355	21575	241	20844	21085	Error	Error	-6.601	220	21355	241	20844	146254	5791533	0.638	34.315	0	0	0
1	11	5	"A28"	"A28"	16215	9875	100	528	536	208	38	337	337	371	489	131	8	0	0	20454	19521	5896	30	1795	1795	1832	573	31	99	96	0	0.000	0.000	0.000	0.000	0.000	0.000	0.000	0.000	0.000	0.000	0.000	0.000	0.000	0.000	0.010	0.011	0.013	0.011	2.732	0.011	0.207	316	2384	100	191	18659	18850	199	17726	17925	Error	Error	-6.610	191	18659	199	17726	169336	6168587	0.337	30.871	0	0	0
1	12	5	"A28"	"A28"	16515	9880	95	546	573	212	36	336	336	367	268	73	42	8	0	22731	22486	2602	11	1834	1834	1891	513	27	100	100	0	0.000	0.000	0.000	0.000	0.000	0.000	0.000	0.000	0.000	0.000	0.000	0.000	0.000	0.000	0.010	0.011	0.012	0.010	2.488	0.010	0.090	256	2088	100	210	20897	21107	237	20652	20889	Error	Error	-6.637	210	20897	237	20652	146626	5756445	0.769	40.146	0	0	0
1	13	5	"A29"	"A29"	16810	9875	90	498	538	323	60	337	337	377	547	145	7	0	0	16006	14646	5619	38	1838	1838	1956	1851	94	100	96	0	0.000	0.000	0.000	0.000	0.000	0.000	0.000	0.000	0.000	0.000	0.000	0.000	0.000	0.000	0.011	0.016	0.017	0.015	2.894	0.014	0.156	256	1924	100	161	14168	14329	201	12808	13009	Error	Error	-6.459	161	14168	201	12808	137627	3749394	0.294	6.856	0	0	0
1	14	5	"A29"	"A29"	17110	9880	95	489	517	212	41	339	339	359	184	51	46	20	0	18377	18337	2272	12	1878	1878	1962	784	39	100	100	0	0.000	0.000	0.000	0.000	0.000	0.000	0.000	0.000	0.000	0.000	0.000	0.000	0.000	0.000	0.009	0.011	0.013	0.010	3.217	0.010	0.141	256	2088	100	150	16499	16649	178	16459	16637	Error	Error	-6.781	150	16499	178	16459	132382	4694275	0.859	20.886	0	0	0
1	15	5	"A29"	"A29"	17410	9880	95	528	541	204	37	349	349	376	242	64	35	9	0	17494	17383	3036	17	1908	1908	1980	800	40	100	100	0	0.000	0.000	0.000	0.000	0.000	0.000	0.000	0.000	0.000	0.000	0.000	0.000	0.000	0.000	0.011	0.012	0.014	0.011	2.675	0.012	0.149	256	2088	100	179	15586	15765	192	15475	15667	Error	Error	-6.444	179	15586	192	15475	138395	4450156	0.682	19.254	0	0	0
1	16	5	"A30"	"A30"	17715	9875	90	501	541	246	45	347	347	376	208	55	41	16	0	18061	16824	6920	41	1910	1910	1940	411	21	100	100	0	0.000	0.000	0.000	0.000	0.000	0.000	0.000	0.000	0.000	0.000	0.000	0.000	0.000	0.000	0.010	0.013	0.015	0.013	2.844	0.013	0.206	256	1924	100	154	16151	16305	194	14914	15108	Error	Error	-6.713	154	16151	194	14914	138565	4306846	0.793	36.214	0	0	0
1	17	5	"A30"	"A30"	18010	9880	95	573	581	202	34	351	351	373	167	44	60	27	0	20838	20535	4027	19	1961	1961	2016	1017	50	100	100	0	0.000	0.000	0.000	0.000	0.000	0.000	0.000	0.000	0.000	0.000	0.000	0.000	0.000	0.000	0.012	0.012	0.014	0.012	2.219	0.011	0.211	256	2088	100	222	18877	19099	230	18574	18804	Error	Error	-6.410	222	18877	230	18574	148804	5256870	1.246	18.209	0	0	0
1	18	5	"A30"	"A30"	18305	9875	95	521	547	218	39	355	355	382	229	59	39	11	0	18263	15768	7532	47	1974	1974	2015	530	26	100	100	0	0.000	0.000	0.000	0.000	0.000	0.000	0.000	0.000	0.000	0.000	0.000	0.000	0.000	0.000	0.010	0.014	0.016	0.014	3.266	0.012	0.166	256	2088	100	166	16289	16455	192	13794	13986	Error	Error	-6.617	166	16289	192	13794	140134	4036666	0.721	25.949	0	0	0
1	1	6	"A31"	"A31"	13215	10180	100	505	528	231	43	332	332	367	372	101	20	1	0	21656	18346	7839	42	1694	1694	1823	1379	75	88	84	0	0.000	0.000	0.000	0.000	0.000	0.000	0.000	0.000	0.000	0.000	0.000	0.000	0.000	0.000	0.009	0.012	0.013	0.013	3.692	0.010	0.040	316	2384	100	173	19962	20135	196	16652	16848	Error	Error	-6.850	173	19962	196	16652	166803	5797199	0.433	11.982	0	0	0
1	2	6	"A31"	"A31"	13515	10180	100	520	540	202	37	330	330	413	1681	407	0	0	0	21667	19277	7226	37	1695	1695	2081	2829	135	89	87	0	0.000	0.000	0.000	0.000	0.000	0.000	0.000	0.000	0.000	0.000	0.000	0.000	0.000	0.000	0.010	0.012	0.013	0.012	3.964	0.010	0.100	316	2384	100	190	19972	20162	210	17582	17792	Error	Error	-6.716	190	19972	210	17582	170601	6091658	0.076	6.078	0	0	0
1	3	6	"A31"	"A31"	13815	10180	100	528	535	199	37	329	329	349	166	47	56	26	0	22609	20878	7253	34	1688	1688	1856	1520	81	90	90	0	0.000	0.000	0.000	0.000	0.000	0.000	0.000	0.000	0.000	0.000	0.000	0.000	0.000	0.000	0.010	0.011	0.011	0.013	4.175	0.009	0.185	316	2384	100	199	20921	21120	206	19190	19396	Error	Error	-6.716	199	20921	206	19190	169036	6597569	1.120	12.514	0	0	0
1	4	6	"A32"	"A32"	14115	10180	100	444	473	214	45	331	331	352	203	57	33	12	0	18221	17072	8659	50	1680	1680	1717	482	28	98	95	0	0.000	0.000	0.000	0.000	0.000	0.000	0.000	0.000	0.000	0.000	0.000	0.000	0.000	0.000	0.007	0.009	0.012	0.012	3.421	0.010	0.092	316	2384	100	113	16541	16654	142	15392	15534	Error	Error	-7.194	113	16541	142	15392	149376	5394758	0.596	31.857	0	0	0
1	5	6	"A32"	"A32"	14415	10180	100	514	535	225	42	317	317	344	207	60	47	18	0	25252	22894	8629	37	1717	1717	1793	860	47	94	92	0	0.000	0.000	0.000	0.000	0.000	0.000	0.000	0.000	0.000	0.000	0.000	0.000	0.000	0.000	0.008	0.010	0.011	0.011	3.879	0.009	0.203	316	2384	100	197	23535	23732	218	21177	21395	Error	Error	-6.900	197	23535	218	21177	169140	7234387	0.923	24.536	0	0	0
1	6	6	"A32"	"A32"	14715	10180	100	475	501	223	44	341	341	387	514	132	5	0	0	17653	16809	5837	34	1744	1744	1837	1285	69	94	92	0	0.000	0.000	0.000	0.000	0.000	0.000	0.000	0.000	0.000	0.000	0.000	0.000	0.000	0.000	0.008	0.011	0.013	0.012	3.275	0.011	0.017	316	2384	100	134	15909	16043	160	15065	15225	Error	Error	-6.891	134	15909	160	15065	158412	5311789	0.222	11.651	0	0	0
1	7	6	"A33"	"A33"	15015	10180	90	427	449	224	49	320	320	346	225	65	27	8	0	6857	8157	4931	60	1712	1712	1725	295	17	100	99	0	0.000	0.000	0.000	0.000	0.000	0.000	0.000	0.000	0.000	0.000	0.000	0.000	0.000	0.000	0.021	0.020	0.027	0.026	2.981	0.180	0.251	256	1924	100	107	5145	5252	129	6445	6574	Error	Error	-5.587	107	5145	129	6445	115047	2088179	0.458	21.803	0	0	0
1	8	6	"A33"	"A33"	15315	10185	90	383	437	342	78	328	328	354	175	49	26	8	0	6776	8214	4609	56	1719	1719	1750	355	20	100	99	0	0.000	0.000	0.000	0.000	0.000	0.000	0.000	0.000	0.000	0.000	0.000	0.000	0.000	0.000	0.011	0.017	0.024	0.022	3.832	0.010	0.025	256	1924	100	55	5057	5112	109	6495	6604	Error	Error	-6.523	55	5057	109	6495	111834	2102799	0.474	18.208	0	0	0
1	9	6	"A33"	"A33"	15620	10185	90	366	392	180	45	333	333	357	236	66	16	2	0	5838	7347	4231	57	1733	1733	1766	558	31	98	94	0	0.000	0.000	0.000	0.000	0.000	0.000	0.000	0.000	0.000	0.000	0.000	0.000	0.000	0.000	0.008	0.011	0.028	0.025	3.580	0.009	0.022	256	1924	100	33	4105	4138	59	5614	5673	Error	Error	-6.959	33	4105	59	5614	100286	1880754	0.148	10.002	0	0	0
1	10	6	"A34"	"A34"	15915	10180	90	417	441	209	47	328	328	368	558	151	1	0	0	13497	11999	4680	39	1757	1757	1812	834	46	100	100	0	0.000	0.000	0.000	0.000	0.000	0.000	0.000	0.000	0.000	0.000	0.000	0.000	0.000	0.000	0.008	0.011	0.017	0.015	2.740	0.009	0.066	256	1924	100	89	11740	11829	113	10242	10355	Error	Error	-7.043	89	11740	113	10242	112892	3071669	0.131	12.215	0	0	0
1	11	6	"A34"	"A34"	16215	10185	90	453	456	190	41	334	334	364	219	60	29	5	0	11762	10765	5208	48	1786	1786	1836	751	40	100	96	0	0.000	0.000	0.000	0.000	0.000	0.000	0.000	0.000	0.000	0.000	0.000	0.000	0.000	0.000	0.012	0.014	0.023	0.021	3.341	0.010	0.052	256	1924	100	119	9976	10095	122	8979	9101	Error	Error	-6.389	119	9976	122	8979	116851	2755820	0.420	11.889	0	0	0
1	12	6	"A34"	"A34"	16515	10185	95	471	483	187	38	338	338	365	282	77	22	1	0	15971	15292	4739	30	1813	1813	1874	828	44	100	100	0	0.000	0.000	0.000	0.000	0.000	0.000	0.000	0.000	0.000	0.000	0.000	0.000	0.000	0.000	0.009	0.011	0.013	0.011	2.983	0.010	0.129	256	2088	100	133	14158	14291	145	13479	13624	Error	Error	-6.734	133	14158	145	13479	123767	3914671	0.418	16.205	0	0	0
1	13	6	"A35"	"A35"	16820	10185	90	537	568	246	43	346	346	445	1578	354	0	0	0	19609	19410	4213	21	1842	1842	2006	2316	115	100	97	0	0.000	0.000	0.000	0.000	0.000	0.000	0.000	0.000	0.000	0.000	0.000	0.000	0.000	0.000	0.011	0.013	0.013	0.010	2.859	0.079	0.110	256	1924	100	191	17767	17958	222	17568	17790	Error	Error	-6.539	191	17767	222	17568	145470	4969020	0.078	7.515	0	0	0
1	14	6	"A35"	"A35"	17115	10185	95	551	573	211	36	335	335	355	159	44	64	33	0	19889	20276	2715	13	1882	1882	2045	1393	68	100	100	0	0.000	0.000	0.000	0.000	0.000	0.000	0.000	0.000	0.000	0.000	0.000	0.000	0.000	0.000	0.012	0.013	0.014	0.012	2.371	0.012	0.244	256	2088	100	216	18007	18223	238	18394	18632	Error	Error	-6.381	216	18007	238	18394	146739	5190772	1.371	13.088	0	0	0
1	15	6	"A35"	"A35"	17420	10185	90	570	610	237	38	344	344	369	193	52	56	25	0	21487	21380	3682	17	1907	1907	1979	1010	51	100	100	0	0.000	0.000	0.000	0.000	0.000	0.000	0.000	0.000	0.000	0.000	0.000	0.000	0.000	0.000	0.012	0.014	0.013	0.011	2.539	0.012	0.181	256	1924	100	226	19580	19806	266	19473	19739	Error	Error	-6.437	226	19580	266	19473	156282	5473283	1.249	19.209	0	0	0
1	16	6	"A36"	"A36"	17715	10185	95	550	565	208	36	353	353	379	198	52	49	16	0	19629	19022	3443	18	1928	1928	1974	458	23	100	100	0	0.000	0.000	0.000	0.000	0.000	0.000	0.000	0.000	0.000	0.000	0.000	0.000	0.000	0.000	0.011	0.012	0.015	0.012	2.455	0.012	0.180	256	2088	100	197	17701	17898	212	17094	17306	Error	Error	-6.489	197	17701	212	17094	144593	4869682	0.939	37.223	0	0	0
1	17	6	"A36"	"A36"	18015	10185	90	536	557	202	36	349	349	392	341	86	26	1	0	19738	19173	3260	17	1945	1945	1983	454	22	100	100	0	0.000	0.000	0.000	0.000	0.000	0.000	0.000	0.000	0.000	0.000	0.000	0.000	0.000	0.000	0.011	0.012	0.013	0.010	3.212	0.010	0.057	256	1924	100	187	17793	17980	208	17228	17436	Error	Error	-6.572	187	17793	208	17228	142611	4908234	0.484	37.863	0	0	0
1	18	6	"A36"	"A36"	18315	10180	100	451	519	380	73	364	364	397	272	68	23	5	0	12111	13174	7305	55	1953	1953	2013	1321	65	90	86	0	0.000	0.000	0.000	0.000	0.000	0.000	0.000	0.000	0.000	0.000	0.000	0.000	0.000	0.000	0.009	0.014	0.016	0.017	4.388	0.011	0.064	316	2384	100	87	10158	10245	155	11221	11376	Error	Error	-6.867	87	10158	155	11221	163870	4163059	0.449	8.449	0	0	0
1	1	7	"A37"	"A37"	13205	10485	100	500	540	259	47	331	331	352	161	45	51	31	0	15339	13967	5974	42	1712	1712	1923	1158	60	96	91	0	0.000	0.000	0.000	0.000	0.000	0.000	0.000	0.000	0.000	0.000	0.000	0.000	0.000	0.000	0.012	0.017	0.021	0.017	3.063	0.016	0.214	316	2384	100	169	13627	13796	209	12255	12464	Error	Error	-6.333	169	13627	209	12255	170516	4413516	1.168	10.401	0	0	0
1	2	7	"A37"	"A37"	13510	10485	100	545	570	226	39	330	330	349	169	48	58	27	0	16192	15708	3647	23	1682	1682	1767	734	41	100	99	0	0.000	0.000	0.000	0.000	0.000	0.000	0.000	0.000	0.000	0.000	0.000	0.000	0.000	0.000	0.015	0.017	0.017	0.015	2.500	0.016	0.262	316	2384	100	215	14510	14725	240	14026	14266	Error	Error	-6.077	215	14510	240	14026	180038	4963596	1.308	18.993	0	0	0
1	3	7	"A37"	"A37"	13815	10480	95	570	600	209	34	327	327	360	305	84	41	7	0	17116	17067	2220	13	1691	1691	1815	936	51	100	100	0	0.000	0.000	0.000	0.000	0.000	0.000	0.000	0.000	0.000	0.000	0.000	0.000	0.000	0.000	0.016	0.018	0.019	0.017	2.065	0.016	0.183	256	2088	100	243	15425	15668	273	15376	15649	Error	Error	-5.988	243	15425	273	15376	153513	4369089	0.787	16.295	0	0	0
1	4	7	"A38"	"A38"	14115	10475	95	612	617	204	33	316	316	340	175	51	73	37	0	29303	28750	3539	12	1680	1680	1737	427	24	100	100	0	0.000	0.000	0.000	0.000	0.000	0.000	0.000	0.000	0.000	0.000	0.000	0.000	0.000	0.000	0.011	0.011	0.011	0.009	2.827	0.010	0.256	256	2088	100	296	27623	27919	301	27070	27371	Error	Error	-6.544	296	27623	301	27070	158017	7359917	1.583	63.262	0	0	0
1	5	7	"A38"	"A38"	14415	10480	100	608	617	233	37	327	327	359	247	68	55	16	0	30542	29271	5752	19	1707	1707	1757	532	30	100	100	0	0.000	0.000	0.000	0.000	0.000	0.000	0.000	0.000	0.000	0.000	0.000	0.000	0.000	0.000	0.010	0.011	0.011	0.009	2.488	0.009	0.172	316	2384	100	281	28835	29116	290	27564	27854	Error	Error	-6.681	281	28835	290	27564	195012	9249490	1.045	51.718	0	0	0
1	6	7	"A38"	"A38"	14715	10475	100	545	557	197	35	325	325	350	178	50	58	24	0	23713	23134	5473	23	1716	1716	1785	781	43	99	98	0	0.000	0.000	0.000	0.000	0.000	0.000	0.000	0.000	0.000	0.000	0.000	0.000	0.000	0.000	0.010	0.011	0.011	0.009	2.795	0.010	0.232	316	2384	100	220	21997	22217	232	21418	21650	Error	Error	-6.644	220	21997	232	21418	176139	7310194	1.163	27.335	0	0	0
1	7	7	"A39"	"A39"	15015	10475	90	400	429	213	49	323	323	348	168	48	33	13	0	11147	12241	6919	56	1703	1703	1712	304	17	100	100	0	0.000	0.000	0.000	0.000	0.000	0.000	0.000	0.000	0.000	0.000	0.000	0.000	0.000	0.000	0.008	0.010	0.016	0.016	3.360	0.008	0.039	256	1924	100	77	9444	9521	106	10538	10644	Error	Error	-6.938	77	9444	106	10538	109875	3133717	0.482	34.635	0	0	0
1	8	7	"A39"	"A39"	15315	10475	95	452	461	192	41	335	335	360	170	47	37	12	0	12296	11811	5325	45	1711	1711	1745	365	20	100	100	0	0.000	0.000	0.000	0.000	0.000	0.000	0.000	0.000	0.000	0.000	0.000	0.000	0.000	0.000	0.011	0.012	0.018	0.016	2.790	0.011	0.092	256	2088	100	117	10585	10702	126	10100	10226	Error	Error	-6.499	117	10585	126	10100	117967	3023579	0.594	27.578	0	0	0
1	9	7	"A39"	"A39"	15620	10480	95	394	418	192	45	339	339	371	361	97	9	0	0	8103	9692	5851	60	1724	1724	1757	376	21	100	99	0	0.000	0.000	0.000	0.000	0.000	0.000	0.000	0.000	0.000	0.000	0.000	0.000	0.000	0.000	0.009	0.010	0.023	0.020	3.324	0.008	0.045	256	2088	100	55	6379	6434	79	7968	8047	Error	Error	-6.858	55	6379	79	7968	107025	2481145	0.130	21.104	0	0	0
1	10	7	"A40"	"A40"	15910	10475	95	403	423	189	44	338	338	372	301	80	12	1	0	7835	9002	5255	58	1747	1747	1781	594	33	100	97	0	0.000	0.000	0.000	0.000	0.000	0.000	0.000	0.000	0.000	0.000	0.000	0.000	0.000	0.000	0.011	0.012	0.021	0.021	2.984	0.010	0.010	256	2088	100	65	6088	6153	85	7255	7340	Error	Error	-6.549	65	6088	85	7255	108395	2304594	0.169	12.157	0	0	0
1	11	7	"A40"	"A40"	16210	10475	100	439	459	210	45	342	342	371	210	56	26	8	0	7522	7776	3899	50	1757	1757	1840	1465	79	85	73	0	0.000	0.000	0.000	0.000	0.000	0.000	0.000	0.000	0.000	0.000	0.000	0.000	0.000	0.000	0.017	0.019	0.030	0.033	3.600	0.014	0.046	316	2384	100	97	5765	5862	117	6019	6136	Error	Error	-5.893	97	5765	117	6019	145178	2457245	0.419	4.052	0	0	0
1	12	7	"A40"	"A40"	16515	10480	95	406	436	289	66	341	341	396	841	212	0	0	0	6460	8414	4917	58	1772	1772	1868	1442	77	94	65	0	0.000	0.000	0.000	0.000	0.000	0.000	0.000	0.000	0.000	0.000	0.000	0.000	0.000	0.000	0.014	0.014	0.026	0.024	3.647	0.010	0.035	256	2088	100	65	4688	4753	95	6642	6737	Error	Error	-6.172	65	4688	95	6642	111679	2154080	0.048	4.540	0	0	0
1	13	7	"A41"	"A41"	16810	10475	100	488	508	212	41	337	337	367	190	51	43	17	0	19299	16350	8207	50	1818	1818	1896	838	44	91	86	0	0.000	0.000	0.000	0.000	0.000	0.000	0.000	0.000	0.000	0.000	0.000	0.000	0.000	0.000	0.009	0.012	0.016	0.015	3.390	0.010	0.095	316	2384	100	151	17481	17632	171	14532	14703	Error	Error	-6.855	151	17481	171	14532	160632	5166560	0.742	17.248	0	0	0
1	14	7	"A41"	"A41"	17110	10475	95	589	601	228	37	350	350	384	269	70	43	8	0	24039	23954	2904	12	1871	1871	2088	1426	68	100	100	0	0.000	0.000	0.000	0.000	0.000	0.000	0.000	0.000	0.000	0.000	0.000	0.000	0.000	0.000	0.011	0.011	0.012	0.010	2.389	0.011	0.119	256	2088	100	239	22168	22407	251	22083	22334	Error	Error	-6.535	239	22168	251	22083	153925	6132237	0.807	15.334	0	0	0
1	15	7	"A41"	"A41"	17420	10475	95	555	572	219	38	349	349	379	244	64	43	12	0	21293	21378	3379	15	1894	1894	1936	464	23	100	100	0	0.000	0.000	0.000	0.000	0.000	0.000	0.000	0.000	0.000	0.000	0.000	0.000	0.000	0.000	0.011	0.011	0.013	0.011	2.223	0.010	0.148	256	2088	100	206	19399	19605	223	19484	19707	Error	Error	-6.557	206	19399	223	19484	146316	5472777	0.791	41.901	0	0	0
1	16	7	"A42"	"A42"	17715	10475	90	456	483	202	41	360	360	394	284	72	19	1	0	11279	10843	5838	53	1901	1901	1927	328	17	100	100	0	0.000	0.000	0.000	0.000	0.000	0.000	0.000	0.000	0.000	0.000	0.000	0.000	0.000	0.000	0.010	0.014	0.020	0.018	3.358	0.011	0.074	256	1924	100	96	9378	9474	123	8942	9065	Error	Error	-6.610	96	9378	123	8942	123543	2775862	0.313	27.183	0	0	0
1	17	7	"A42"	"A42"	18010	10480	95	441	464	202	43	366	366	402	329	81	14	1	0	8755	9998	5582	55	1932	1932	2003	1195	59	98	82	0	0.000	0.000	0.000	0.000	0.000	0.000	0.000	0.000	0.000	0.000	0.000	0.000	0.000	0.000	0.011	0.012	0.022	0.018	3.503	0.012	0.070	256	2088	100	75	6823	6898	98	8066	8164	Error	Error	-6.507	75	6823	98	8066	118682	2559541	0.188	6.690	0	0	0
1	18	7	"A42"	"A42"	18305	10475	95	446	476	228	47	366	366	395	217	54	27	6	0	8616	9479	4434	46	1935	1935	1979	730	36	99	98	0	0.000	0.000	0.000	0.000	0.000	0.000	0.000	0.000	0.000	0.000	0.000	0.000	0.000	0.000	0.012	0.015	0.023	0.020	3.345	0.012	0.034	256	2088	100	80	6681	6761	110	7544	7654	Error	Error	-6.384	80	6681	110	7544	121916	2426513	0.373	10.274	0	0	0
1	1	8	"A43"	"A43"	13210	10785	85	544	542	191	35	331	331	350	170	48	59	23	0	23839	23541	3377	14	1694	1694	1844	1263	68	100	100	0	0.000	0.000	0.000	0.000	0.000	0.000	0.000	0.000	0.000	0.000	0.000	0.000	0.000	0.000	0.010	0.010	0.012	0.010	2.097	0.009	0.202	208	1660	100	213	22145	22358	211	21847	22058	Error	Error	-6.700	213	22145	211	21847	112661	4896562	1.129	17.179	0	0	0
1	2	8	"A43"	"A43"	13510	10785	95	551	541	197	36	326	326	346	161	46	59	28	0	24391	23864	3202	13	1690	1690	1849	1010	54	100	100	0	0.000	0.000	0.000	0.000	0.000	0.000	0.000	0.000	0.000	0.000	0.000	0.000	0.000	0.000	0.010	0.010	0.011	0.009	2.504	0.009	0.200	256	2088	100	225	22701	22926	215	22174	22389	Error	Error	-6.657	225	22701	215	22174	138390	6109221	1.211	21.797	0	0	0
1	3	8	"A43"	"A43"	13810	10780	100	517	527	196	37	330	330	353	183	51	50	19	0	22398	20005	7407	37	1678	1678	1784	1208	67	93	91	0	0.000	0.000	0.000	0.000	0.000	0.000	0.000	0.000	0.000	0.000	0.000	0.000	0.000	0.000	0.009	0.011	0.012	0.011	3.649	0.009	0.202	316	2384	100	187	20720	20907	197	18327	18524	Error	Error	-6.792	187	20720	197	18327	166684	6321478	0.951	15.084	0	0	0
1	4	8	"A44"	"A44"	14115	10780	90	492	524	207	39	317	317	347	224	64	40	11	0	17026	16710	2689	16	1694	1694	1728	623	36	100	100	0	0.000	0.000	0.000	0.000	0.000	0.000	0.000	0.000	0.000	0.000	0.000	0.000	0.000	0.000	0.011	0.014	0.014	0.012	2.946	0.013	0.143	256	1924	100	175	15332	15507	207	15016	15223	Error	Error	-6.453	175	15332	207	15016	134145	4277701	0.790	24.048	0	0	0
1	5	8	"A44"	"A44"	14420	10785	95	519	527	204	38	328	328	348	165	47	55	21	0	17199	16973	2227	13	1706	1706	1772	749	42	100	100	0	0.000	0.000	0.000	0.000	0.000	0.000	0.000	0.000	0.000	0.000	0.000	0.000	0.000	0.000	0.012	0.013	0.015	0.013	2.634	0.011	0.155	256	2088	100	191	15493	15684	199	15267	15466	Error	Error	-6.342	191	15493	199	15267	134966	4345176	1.085	20.295	0	0	0
1	6	8	"A44"	"A44"	14715	10785	100	491	517	208	40	328	328	351	172	49	47	20	0	16281	14751	4369	29	1703	1703	1762	604	34	100	100	0	0.000	0.000	0.000	0.000	0.000	0.000	0.000	0.000	0.000	0.000	0.000	0.000	0.000	0.000	0.011	0.014	0.016	0.013	2.726	0.013	0.151	316	2384	100	163	14578	14741	189	13048	13237	Error	Error	-6.483	163	14578	189	13048	163325	4661298	0.965	21.505	0	0	0
1	7	8	"A45"	"A45"	15015	10780	85	502	517	189	36	343	343	365	183	50	46	13	0	19512	19662	3068	15	1744	1744	1885	1133	60	100	100	0	0.000	0.000	0.000	0.000	0.000	0.000	0.000	0.000	0.000	0.000	0.000	0.000	0.000	0.000	0.009	0.010	0.011	0.009	2.965	0.008	0.106	208	1660	100	159	17768	17927	174	17918	18092	Error	Error	-6.804	159	17768	174	17918	107443	4089618	0.831	15.690	0	0	0
1	8	8	"A45"	"A45"	15305	10785	100	450	483	262	54	337	337	362	211	58	32	8	0	14543	14459	7361	50	1725	1725	1774	599	33	100	99	0	0.000	0.000	0.000	0.000	0.000	0.000	0.000	0.000	0.000	0.000	0.000	0.000	0.000	0.000	0.009	0.011	0.014	0.013	2.993	0.009	0.085	316	2384	100	113	12818	12931	146	12734	12880	Error	Error	-6.826	113	12818	146	12734	152706	4569079	0.573	21.177	0	0	0
1	9	8	"A45"	"A45"	15610	10780	100	435	465	210	45	334	334	359	173	48	38	14	0	10465	12938	8154	63	1729	1729	1797	982	54	88	87	0	0.000	0.000	0.000	0.000	0.000	0.000	0.000	0.000	0.000	0.000	0.000	0.000	0.000	0.000	0.012	0.012	0.016	0.016	3.343	0.011	0.145	316	2384	100	101	8736	8837	131	11209	11340	Error	Error	-6.435	101	8736	131	11209	146937	4088490	0.613	11.345	0	0	0
1	10	8	"A47"	"A47"	15915	10780	95	585	600	222	37	348	348	372	189	50	59	23	0	22890	22545	3720	16	1767	1767	1805	348	19	100	100	0	0.000	0.000	0.000	0.000	0.000	0.000	0.000	0.000	0.000	0.000	0.000	0.000	0.000	0.000	0.011	0.012	0.013	0.011	2.425	0.011	0.234	256	2088	100	237	21123	21360	252	20778	21030	Error	Error	-6.478	237	21123	252	20778	153648	5771514	1.206	59.598	0	0	0
1	11	8	"A47"	"A47"	16210	10780	100	523	553	229	41	352	352	462	1787	386	0	0	0	20923	18824	6695	35	1786	1786	1942	1547	79	91	89	0	0.000	0.000	0.000	0.000	0.000	0.000	0.000	0.000	0.000	0.000	0.000	0.000	0.000	0.000	0.009	0.012	0.013	0.012	3.101	0.011	0.121	316	2384	100	171	19137	19308	201	17038	17239	Error	Error	-6.806	171	19137	201	17038	174758	5948423	0.051	10.913	0	0	0
1	12	8	"A47"	"A47"	16510	10785	100	504	514	217	42	344	344	366	177	48	46	18	0	18332	16112	6383	39	1795	1795	1880	977	51	100	100	0	0.000	0.000	0.000	0.000	0.000	0.000	0.000	0.000	0.000	0.000	0.000	0.000	0.000	0.000	0.010	0.012	0.015	0.013	2.884	0.012	0.170	316	2384	100	160	16537	16697	170	14317	14487	Error	Error	-6.691	160	16537	170	14317	162434	5091295	0.836	14.567	0	0	0
1	13	8	"A48"	"A48"	16815	10785	105	451	464	229	49	349	349	373	183	49	31	8	0	11653	12527	3130	24	1822	1822	1858	599	32	100	100	0	0.000	0.000	0.000	0.000	0.000	0.000	0.000	0.000	0.000	0.000	0.000	0.000	0.000	0.000	0.010	0.011	0.016	0.014	2.637	0.009	0.036	316	2572	100	102	9831	9933	115	10705	10820	Error	Error	-6.591	102	9831	115	10705	146745	3958605	0.497	17.811	0	0	0
1	14	8	"A48"	"A48"	17110	10780	100	436	476	325	68	355	355	389	283	72	16	1	0	10529	11334	3757	33	1844	1844	2028	1277	62	97	96	0	0.000	0.000	0.000	0.000	0.000	0.000	0.000	0.000	0.000	0.000	0.000	0.000	0.000	0.000	0.009	0.013	0.016	0.014	3.599	0.013	0.030	316	2384	100	81	8685	8766	121	9490	9611	Error	Error	-6.744	81	8685	121	9490	150519	3581529	0.307	7.287	0	0	0
1	15	8	"A48"	"A48"	17410	10780	100	444	474	220	46	358	358	383	219	57	24	7	0	11626	11501	3228	28	1844	1844	1975	1093	55	96	94	0	0.000	0.000	0.000	0.000	0.000	0.000	0.000	0.000	0.000	0.000	0.000	0.000	0.000	0.000	0.009	0.012	0.019	0.016	3.033	0.009	0.052	316	2384	100	86	9782	9868	116	9657	9773	Error	Error	-6.830	86	9782	116	9657	149630	3634197	0.416	8.715	0	0	0
1	16	8	"A49"	"A49"	17715	10780	85	548	577	218	37	370	370	407	562	138	6	0	0	22791	22157	3676	16	1927	1927	2113	1501	71	100	100	0	0.000	0.000	0.000	0.000	0.000	0.000	0.000	0.000	0.000	0.000	0.000	0.000	0.000	0.000	0.009	0.010	0.011	0.010	2.385	0.013	0.023	208	1660	100	178	20864	21042	207	20230	20437	Error	Error	-6.873	178	20864	207	20230	119930	4608558	0.302	13.354	0	0	0
1	17	8	"A49"	"A49"	18005	10785	95	520	534	198	37	367	367	400	277	69	25	5	0	19798	18066	6282	34	1895	1895	1922	369	19	100	100	0	0.000	0.000	0.000	0.000	0.000	0.000	0.000	0.000	0.000	0.000	0.000	0.000	0.000	0.000	0.009	0.010	0.012	0.011	2.446	0.009	0.110	256	2088	100	153	17903	18056	167	16171	16338	Error	Error	-6.871	153	17903	167	16171	136793	4624947	0.484	43.751	0	0	0
1	18	8	"A49"	"A49"	18305	10785	95	534	560	299	53	372	372	439	1018	231	0	0	0	20056	17688	7695	43	1956	1956	2133	2324	108	100	89	0	0.000	0.000	0.000	0.000	0.000	0.000	0.000	0.000	0.000	0.000	0.000	0.000	0.000	0.000	0.009	0.012	0.014	0.012	2.573	0.012	0.168	256	2088	100	162	18100	18262	188	15732	15920	Error	Error	-6.804	162	18100	188	15732	143411	4528065	0.119	6.693	0	0	0
1	1	9	"A50"	"A50"	13210	11070	90	388	411	167	40	340	340	383	637	166	0	0	0	9173	8910	3418	38	1639	1639	1722	1347	78	98	88	0	0.000	0.000	0.000	0.000	0.000	0.000	0.000	0.000	0.000	0.000	0.000	0.000	0.000	0.000	0.006	0.010	0.018	0.016	3.641	0.072	0.096	256	1924	100	48	7534	7582	71	7271	7342	Error	Error	-7.294	48	7534	71	7271	105204	2280925	0.044	5.336	0	0	0
1	2	9	"A50"	"A50"	13510	11070	100	403	425	270	63	329	329	355	214	60	20	3	0	11005	10696	4661	43	1675	1675	1724	769	44	99	98	0	0.000	0.000	0.000	0.000	0.000	0.000	0.000	0.000	0.000	0.000	0.000	0.000	0.000	0.000	0.008	0.011	0.017	0.015	3.218	0.008	0.032	316	2384	100	74	9330	9404	96	9021	9117	Error	Error	-6.978	74	9330	96	9021	134183	3379793	0.327	11.667	0	0	0
1	3	9	"A50"	"A50"	13810	11070	90	404	414	173	41	334	334	350	160	45	30	10	0	10904	10836	2636	24	1644	1644	1699	539	31	100	100	0	0.000	0.000	0.000	0.000	0.000	0.000	0.000	0.000	0.000	0.000	0.000	0.000	0.000	0.000	0.008	0.009	0.017	0.013	3.124	0.009	0.056	256	1924	100	70	9260	9330	80	9192	9272	Error	Error	-7.048	70	9260	80	9192	106036	2774022	0.400	16.952	0	0	0
1	4	9	"A51"	"A51"	14110	11070	100	412	433	179	41	330	330	360	339	94	11	0	0	10167	10243	4925	48	1665	1665	1744	1216	69	93	90	0	0.000	0.000	0.000	0.000	0.000	0.000	0.000	0.000	0.000	0.000	0.000	0.000	0.000	0.000	0.010	0.012	0.017	0.015	3.567	0.010	0.063	316	2384	100	82	8502	8584	103	8578	8681	Error	Error	-6.696	82	8502	103	8578	136808	3236686	0.215	6.989	0	0	0
1	5	9	"A51"	"A51"	14415	11075	90	462	489	215	43	331	331	357	173	48	41	17	0	18430	17541	3130	17	1684	1684	1766	855	48	100	100	0	0.000	0.000	0.000	0.000	0.000	0.000	0.000	0.000	0.000	0.000	0.000	0.000	0.000	0.000	0.008	0.010	0.012	0.011	2.617	0.008	0.094	256	1924	100	131	16746	16877	158	15857	16015	Error	Error	-6.998	131	16746	158	15857	125152	4490503	0.763	18.450	0	0	0
1	6	9	"A51"	"A51"	14720	11075	100	457	469	184	39	339	339	363	217	59	30	6	0	18150	17147	3788	22	1696	1696	1719	353	20	100	100	0	0.000	0.000	0.000	0.000	0.000	0.000	0.000	0.000	0.000	0.000	0.000	0.000	0.000	0.000	0.007	0.008	0.012	0.010	2.845	0.010	0.061	316	2384	100	118	16454	16572	130	15451	15581	Error	Error	-7.124	118	16454	130	15451	148325	5418570	0.488	43.705	0	0	0
1	7	9	"A52"	"A52"	15015	11075	100	439	466	209	44	339	339	372	295	79	19	3	0	14250	12107	5333	44	1709	1709	1749	736	42	99	95	0	0.000	0.000	0.000	0.000	0.000	0.000	0.000	0.000	0.000	0.000	0.000	0.000	0.000	0.000	0.008	0.012	0.019	0.016	2.891	0.012	0.103	316	2384	100	100	12541	12641	127	10398	10525	Error	Error	-6.971	100	12541	127	10398	147266	3825726	0.319	14.073	0	0	0
1	8	9	"A52"	"A52"	15315	11075	100	470	495	218	44	331	331	362	233	64	31	10	0	13606	12265	4108	33	1731	1731	1818	770	42	100	100	0	0.000	0.000	0.000	0.000	0.000	0.000	0.000	0.000	0.000	0.000	0.000	0.000	0.000	0.000	0.012	0.016	0.021	0.017	3.143	0.013	0.116	316	2384	100	139	11875	12014	164	10534	10698	Error	Error	-6.417	139	11875	164	10534	156384	3875712	0.571	13.568	0	0	0
1	9	9	"A52"	"A52"	15620	11075	90	489	513	229	44	340	340	362	177	48	44	17	0	14795	13687	4671	34	1773	1773	1875	970	51	100	100	0	0.000	0.000	0.000	0.000	0.000	0.000	0.000	0.000	0.000	0.000	0.000	0.000	0.000	0.000	0.011	0.015	0.018	0.014	2.951	0.014	0.175	256	1924	100	149	13022	13171	173	11914	12087	Error	Error	-6.449	149	13022	173	11914	131290	3503913	0.853	12.177	0	0	0
1	10	9	"A53"	"A53"	15925	11075	90	519	530	201	37	344	344	380	308	81	25	2	0	17483	17340	2846	16	1770	1770	1813	610	33	100	100	0	0.000	0.000	0.000	0.000	0.000	0.000	0.000	0.000	0.000	0.000	0.000	0.000	0.000	0.000	0.011	0.012	0.014	0.011	3.064	0.011	0.151	256	1924	100	175	15713	15888	186	15570	15756	Error	Error	-6.488	175	15713	186	15570	135646	4439100	0.487	25.454	0	0	0
1	11	9	"A53"	"A53"	16225	11075	105	454	470	193	41	344	344	372	299	80	16	1	0	14242	12608	4704	37	1767	1767	1798	387	21	100	99	0	0.000	0.000	0.000	0.000	0.000	0.000	0.000	0.000	0.000	0.000	0.000	0.000	0.000	0.000	0.009	0.012	0.016	0.015	2.767	0.012	0.024	316	2572	100	110	12475	12585	126	10841	10967	Error	Error	-6.825	110	12475	126	10841	148464	3984059	0.328	27.933	0	0	0
1	12	9	"A53"	"A53"	16520	11075	100	487	498	200	40	349	349	380	212	55	35	8	0	16692	14354	5458	38	1806	1806	1826	452	24	100	100	0	0.000	0.000	0.000	0.000	0.000	0.000	0.000	0.000	0.000	0.000	0.000	0.000	0.000	0.000	0.009	0.012	0.015	0.013	2.798	0.011	0.103	316	2384	100	138	14886	15024	149	12548	12697	Error	Error	-6.753	138	14886	149	12548	157409	4535753	0.557	27.717	0	0	0
1	13	9	"A54"	"A54"	16815	11070	100	442	473	234	49	347	347	377	183	48	33	13	0	15983	13409	6691	49	1805	1805	1863	701	37	87	80	0	0.000	0.000	0.000	0.000	0.000	0.000	0.000	0.000	0.000	0.000	0.000	0.000	0.000	0.000	0.007	0.011	0.017	0.019	5.241	0.007	0.035	316	2384	100	95	14178	14273	126	11604	11730	Error	Error	-7.222	95	14178	126	11604	149512	4237101	0.525	16.471	0	0	0
1	14	9	"A54"	"A54"	17120	11075	100	466	483	200	41	362	362	388	214	55	29	9	0	15575	13926	5848	41	1849	1849	1890	414	21	100	100	0	0.000	0.000	0.000	0.000	0.000	0.000	0.000	0.000	0.000	0.000	0.000	0.000	0.000	0.000	0.008	0.010	0.014	0.012	3.794	0.008	0.045	316	2384	100	104	13726	13830	121	12077	12198	Error	Error	-7.044	104	13726	121	12077	152731	4400714	0.444	29.072	0	0	0
1	15	9	"A54"	"A54"	17415	11070	100	444	460	191	41	365	365	388	178	45	29	10	0	12490	12885	7303	56	1833	1833	1933	972	50	92	87	0	0.000	0.000	0.000	0.000	0.000	0.000	0.000	0.000	0.000	0.000	0.000	0.000	0.000	0.000	0.007	0.009	0.014	0.014	3.405	0.008	0.071	316	2384	100	79	10657	10736	95	11052	11147	Error	Error	-7.076	79	10657	95	11052	145250	4071776	0.404	11.267	0	0	0
1	16	9	"A55"	"A55"	17720	11075	95	456	475	205	43	371	371	394	228	57	25	5	0	12231	12384	6218	50	1874	1874	1887	337	17	100	100	0	0.000	0.000	0.000	0.000	0.000	0.000	0.000	0.000	0.000	0.000	0.000	0.000	0.000	0.000	0.008	0.010	0.017	0.015	3.443	0.008	0.027	256	2088	100	85	10357	10442	104	10510	10614	Error	Error	-6.929	85	10357	104	10510	121488	3170249	0.355	31.148	0	0	0
1	17	9	"A55"	"A55"	18020	11075	95	465	480	183	38	381	381	410	233	56	19	3	0	15290	14414	5954	41	1883	1883	1924	400	20	100	100	0	0.000	0.000	0.000	0.000	0.000	0.000	0.000	0.000	0.000	0.000	0.000	0.000	0.000	0.000	0.006	0.008	0.012	0.009	3.317	0.007	0.039	256	2088	100	84	13407	13491	99	12531	12630	Error	Error	-7.318	84	13407	99	12531	122822	3689867	0.300	31.225	0	0	0
1	18	9	"A55"	"A55"	18315	11080	95	446	466	211	45	377	377	401	188	46	24	7	0	9438	11471	6090	53	1925	1925	1968	639	32	99	99	0	0.000	0.000	0.000	0.000	0.000	0.000	0.000	0.000	0.000	0.000	0.000	0.000	0.000	0.000	0.009	0.009	0.013	0.014	3.423	0.008	0.044	256	2088	100	69	7513	7582	89	9546	9635	Error	Error	-6.767	69	7513	89	9546	119264	2936464	0.346	14.872	0	0	0
1	1	10	"A56"	"A56"	13215	11385	95	558	583	217	37	344	344	368	177	48	56	25	0	18897	18475	3254	17	1676	1676	1736	881	50	100	99	0	0.000	0.000	0.000	0.000	0.000	0.000	0.000	0.000	0.000	0.000	0.000	0.000	0.000	0.000	0.012	0.014	0.015	0.012	2.417	0.015	0.279	256	2088	100	214	17221	17435	239	16799	17038	Error	Error	-6.330	214	17221	239	16799	149124	4729660	1.215	19.000	0	0	0
1	2	10	"A56"	"A56"	13515	11380	100	429	459	204	44	340	340	384	705	183	0	0	0	11295	11077	5472	49	1670	1670	1809	1307	72	93	91	0	0.000	0.000	0.000	0.000	0.000	0.000	0.000	0.000	0.000	0.000	0.000	0.000	0.000	0.000	0.009	0.013	0.018	0.018	3.303	0.014	0.147	316	2384	100	89	9625	9714	119	9407	9526	Error	Error	-6.757	89	9625	119	9407	144973	3500317	0.106	7.091	0	0	0
1	3	10	"A56"	"A56"	13815	11380	100	501	513	214	41	345	345	367	226	61	37	10	0	16393	14436	5589	38	1685	1685	1778	993	55	89	86	0	0.000	0.000	0.000	0.000	0.000	0.000	0.000	0.000	0.000	0.000	0.000	0.000	0.000	0.000	0.011	0.013	0.016	0.016	3.546	0.012	0.155	316	2384	100	156	14708	14864	168	12751	12919	Error	Error	-6.559	156	14708	168	12751	162124	4561620	0.646	12.747	0	0	0
1	4	10	"A57"	"A57"	14120	11385	90	425	464	205	44	350	350	378	229	60	23	5	0	13167	12774	2591	20	1703	1703	1724	342	19	100	100	0	0.000	0.000	0.000	0.000	0.000	0.000	0.000	0.000	0.000	0.000	0.000	0.000	0.000	0.000	0.007	0.010	0.016	0.012	3.243	0.008	0.039	256	1924	100	75	11464	11539	114	11071	11185	Error	Error	-7.256	75	11464	114	11071	118844	3270027	0.376	32.310	0	0	0
1	5	10	"A57"	"A57"	14415	11380	100	440	480	210	43	343	343	370	194	52	30	9	0	14523	12741	5957	46	1698	1698	1835	1540	83	85	82	0	0.000	0.000	0.000	0.000	0.000	0.000	0.000	0.000	0.000	0.000	0.000	0.000	0.000	0.000	0.008	0.012	0.015	0.015	4.273	0.010	0.070	316	2384	100	97	12825	12922	137	11043	11180	Error	Error	-7.047	97	12825	137	11043	151557	4026027	0.567	7.082	0	0	0
1	6	10	"A57"	"A57"	14715	11380	100	431	465	194	41	334	334	360	204	56	32	10	0	12666	12469	5766	46	1704	1704	1884	1448	76	93	90	0	0.000	0.000	0.000	0.000	0.000	0.000	0.000	0.000	0.000	0.000	0.000	0.000	0.000	0.000	0.009	0.012	0.017	0.016	3.567	0.011	0.122	316	2384	100	97	10962	11059	131	10765	10896	Error	Error	-6.820	97	10962	131	10765	146787	3940317	0.515	7.310	0	0	0
1	7	10	"A58"	"A58"	15015	11380	100	430	460	214	46	347	347	377	439	116	7	0	0	13542	11719	5304	45	1688	1688	1747	827	47	87	81	0	0.000	0.000	0.000	0.000	0.000	0.000	0.000	0.000	0.000	0.000	0.000	0.000	0.000	0.000	0.007	0.011	0.020	0.021	4.125	0.009	0.066	316	2384	100	83	11854	11937	113	10031	10144	Error	Error	-7.158	83	11854	113	10031	145278	3703221	0.189	12.058	0	0	0
1	8	10	"A58"	"A58"	15315	11380	100	461	474	188	39	345	345	367	187	50	35	11	0	12849	11760	4443	37	1730	1730	1966	1553	78	95	92	0	0.000	0.000	0.000	0.000	0.000	0.000	0.000	0.000	0.000	0.000	0.000	0.000	0.000	0.000	0.010	0.013	0.017	0.016	3.096	0.010	0.082	316	2384	100	116	11119	11235	129	10030	10159	Error	Error	-6.583	116	11119	129	10030	149811	3716095	0.572	6.307	0	0	0
1	9	10	"A58"	"A58"	15615	11380	100	442	447	178	39	350	350	446	1916	429	0	0	0	9968	10046	5360	53	1749	1749	2077	2613	125	81	67	0	0.000	0.000	0.000	0.000	0.000	0.000	0.000	0.000	0.000	0.000	0.000	0.000	0.000	0.000	0.011	0.012	0.021	0.020	4.957	0.010	0.083	316	2384	100	92	8219	8311	97	8297	8394	Error	Error	-6.481	92	8219	97	8297	141282	3174504	0.001	3.050	0	0	0
1	10	10	"A59"	"A59"	15915	11380	100	503	527	207	39	367	367	410	589	143	2	0	0	17032	14245	6400	44	1785	1785	1897	1589	83	82	78	0	0.000	0.000	0.000	0.000	0.000	0.000	0.000	0.000	0.000	0.000	0.000	0.000	0.000	0.000	0.009	0.013	0.016	0.017	4.884	0.035	0.091	316	2384	100	136	15247	15383	160	12460	12620	Error	Error	-6.809	136	15247	160	12460	166462	4501364	0.199	7.771	0	0	0
1	11	10	"A59"	"A59"	16215	11380	100	513	532	243	45	352	352	378	180	47	43	19	0	15058	12392	5836	47	1796	1796	2079	1946	93	78	76	0	0.000	0.000	0.000	0.000	0.000	0.000	0.000	0.000	0.000	0.000	0.000	0.000	0.000	0.000	0.012	0.017	0.019	0.020	4.428	0.015	0.185	316	2384	100	161	13262	13423	180	10596	10776	Error	Error	-6.364	161	13262	180	10596	167968	3915801	0.856	5.300	0	0	0
1	12	10	"A59"	"A59"	16515	11380	100	515	532	198	37	356	356	389	290	74	26	2	0	15864	14517	5170	35	1806	1806	2067	1758	85	90	87	0	0.000	0.000	0.000	0.000	0.000	0.000	0.000	0.000	0.000	0.000	0.000	0.000	0.000	0.000	0.011	0.014	0.016	0.015	3.129	0.011	0.123	316	2384	100	159	14058	14217	176	12711	12887	Error	Error	-6.466	159	14058	176	12711	167978	4587467	0.493	7.082	0	0	0
1	13	10	"A60"	"A60"	16820	11380	90	389	407	173	42	359	359	389	213	54	16	1	0	4522	5916	3474	58	1768	1768	1794	385	21	99	91	0	0.000	0.000	0.000	0.000	0.000	0.000	0.000	0.000	0.000	0.000	0.000	0.000	0.000	0.000	0.011	0.012	0.031	0.031	3.450	0.013	0.028	256	1924	100	30	2754	2784	48	4148	4196	Error	Error	-6.520	30	2754	48	4148	104153	1514485	0.085	10.706	0	0	0
1	14	10	"A60"	"A60"	17120	11385	90	419	449	207	46	373	373	399	198	49	24	7	0	5139	6611	3753	56	1813	1813	1866	438	23	97	92	0	0.000	0.000	0.000	0.000	0.000	0.000	0.000	0.000	0.000	0.000	0.000	0.000	0.000	0.000	0.014	0.016	0.036	0.032	4.503	0.010	0.026	256	1924	100	46	3326	3372	76	4798	4874	Error	Error	-6.176	46	3326	76	4798	114909	1692521	0.253	10.833	0	0	0
1	15	10	"A60"	"A60"	17415	11380	100	398	422	194	45	376	376	408	212	51	19	4	0	3677	5247	3875	73	1825	1825	1846	354	19	83	77	0	0.000	0.000	0.000	0.000	0.000	0.000	0.000	0.000	0.000	0.000	0.000	0.000	0.000	0.000	0.012	0.013	0.054	0.064	5.597	0.011	0.015	316	2384	100	22	1852	1874	46	3422	3468	Error	Error	-6.395	22	1852	46	3422	133422	1658023	0.066	9.607	0	0	0
1	16	10	"A61"	"A61"	17715	11380	100	529	557	276	49	385	385	428	748	174	0	0	0	19880	17361	7451	42	1880	1880	1964	872	44	93	86	0	0.000	0.000	0.000	0.000	0.000	0.000	0.000	0.000	0.000	0.000	0.000	0.000	0.000	0.000	0.008	0.011	0.014	0.014	3.165	0.011	0.158	316	2384	100	144	18000	18144	172	15481	15653	Error	Error	-6.966	144	18000	172	15481	175942	5485963	0.172	17.657	0	0	0
1	17	10	"A61"	"A61"	18020	11385	95	513	530	222	41	381	381	413	310	75	19	3	0	17003	15697	7194	45	1906	1906	1936	433	22	100	100	0	0.000	0.000	0.000	0.000	0.000	0.000	0.000	0.000	0.000	0.000	0.000	0.000	0.000	0.000	0.009	0.011	0.014	0.013	2.829	0.010	0.125	256	2088	100	132	15097	15229	149	13791	13940	Error	Error	-6.838	132	15097	149	13791	135656	4018366	0.377	31.781	0	0	0
1	18	10	"A61"	"A61"	18315	11380	95	566	585	237	40	392	392	426	256	60	30	9	0	18809	18079	7234	40	1934	1934	2030	926	45	100	100	0	0.000	0.000	0.000	0.000	0.000	0.000	0.000	0.000	0.000	0.000	0.000	0.000	0.000	0.000	0.010	0.012	0.014	0.012	2.729	0.011	0.164	256	2088	100	174	16875	17049	193	16145	16338	Error	Error	-6.600	174	16875	193	16145	149872	4628303	0.621	17.332	0	0	0
1	1	11	"A62"	"A62"	13220	11680	95	418	444	190	42	346	346	384	414	107	3	0	0	10258	10295	5626	54	1641	1641	1663	334	20	100	100	0	0.000	0.000	0.000	0.000	0.000	0.000	0.000	0.000	0.000	0.000	0.000	0.000	0.000	0.000	0.008	0.011	0.018	0.018	3.212	0.009	0.044	256	2088	100	72	8617	8689	98	8654	8752	Error	Error	-6.903	72	8617	98	8654	113765	2635543	0.145	25.844	0	0	0
1	2	11	"A62"	"A62"	13525	11680	95	436	450	195	43	347	347	371	213	57	27	5	0	11997	11140	5067	45	1658	1658	1711	482	28	100	100	0	0.000	0.000	0.000	0.000	0.000	0.000	0.000	0.000	0.000	0.000	0.000	0.000	0.000	0.000	0.009	0.011	0.020	0.018	2.825	0.010	0.062	256	2088	100	89	10339	10428	103	9482	9585	Error	Error	-6.860	89	10339	103	9482	115304	2851838	0.371	19.562	0	0	0
1	3	11	"A62"	"A62"	13820	11685	90	398	436	198	45	348	348	386	382	98	9	0	0	9404	9776	4771	48	1653	1653	1734	717	41	100	98	0	0.000	0.000	0.000	0.000	0.000	0.000	0.000	0.000	0.000	0.000	0.000	0.000	0.000	0.000	0.006	0.011	0.020	0.017	4.050	0.014	0.041	256	1924	100	50	7751	7801	88	8123	8211	Error	Error	-7.276	50	7751	88	8123	111607	2502740	0.131	11.216	0	0	0
1	4	11	"A63"	"A63"	14125	11680	95	556	569	216	37	343	343	369	192	52	53	21	0	18362	16846	4597	27	1695	1695	1736	411	23	100	100	0	0.000	0.000	0.000	0.000	0.000	0.000	0.000	0.000	0.000	0.000	0.000	0.000	0.000	0.000	0.013	0.015	0.016	0.013	2.648	0.013	0.174	256	2088	100	213	16667	16880	226	15151	15377	Error	Error	-6.290	213	16667	226	15151	145703	4312548	1.042	36.764	0	0	0
1	5	11	"A63"	"A63"	14430	11680	95	559	594	220	37	337	337	362	175	48	61	28	0	22267	22425	2397	10	1700	1700	1850	1231	66	100	100	0	0.000	0.000	0.000	0.000	0.000	0.000	0.000	0.000	0.000	0.000	0.000	0.000	0.000	0.000	0.011	0.012	0.012	0.010	2.609	0.011	0.217	256	2088	100	222	20567	20789	257	20725	20982	Error	Error	-6.534	222	20567	257	20725	152053	5740776	1.326	16.714	0	0	0
1	6	11	"A63"	"A63"	14725	11680	100	587	594	213	35	346	346	370	186	50	59	27	0	22294	21892	3238	14	1719	1719	1837	1028	55	100	100	0	0.000	0.000	0.000	0.000	0.000	0.000	0.000	0.000	0.000	0.000	0.000	0.000	0.000	0.000	0.012	0.012	0.014	0.010	2.789	0.011	0.226	316	2384	100	241	20575	20816	248	20173	20421	Error	Error	-6.416	241	20575	248	20173	187714	6917957	1.204	19.509	0	0	0
1	7	11	"A64"	"A64"	15030	11680	90	558	584	233	39	335	335	370	208	56	51	19	0	19714	19487	3113	15	1708	1708	1749	373	21	100	100	0	0.000	0.000	0.000	0.000	0.000	0.000	0.000	0.000	0.000	0.000	0.000	0.000	0.000	0.000	0.012	0.014	0.014	0.012	2.426	0.013	0.167	256	1924	100	223	18006	18229	249	17779	18028	Error	Error	-6.335	223	18006	249	17779	149405	4988745	1.029	47.555	0	0	0
1	8	11	"A64"	"A64"	15325	11680	100	519	546	268	49	351	351	375	178	47	48	17	0	18522	17110	4933	28	1723	1723	1806	754	41	99	98	0	0.000	0.000	0.000	0.000	0.000	0.000	0.000	0.000	0.000	0.000	0.000	0.000	0.000	0.000	0.010	0.013	0.015	0.012	2.884	0.011	0.151	316	2384	100	168	16799	16967	195	15387	15582	Error	Error	-6.644	168	16799	195	15387	172642	5406834	0.961	20.297	0	0	0
1	9	11	"A64"	"A64"	15630	11680	95	512	524	220	41	354	354	378	195	51	42	12	0	18457	15831	6082	38	1752	1752	1824	652	35	100	100	0	0.000	0.000	0.000	0.000	0.000	0.000	0.000	0.000	0.000	0.000	0.000	0.000	0.000	0.000	0.009	0.012	0.015	0.013	3.091	0.010	0.103	256	2088	100	158	16705	16863	170	14079	14249	Error	Error	-6.724	158	16705	170	14079	134252	4052827	0.749	21.483	0	0	0
1	10	11	"A65"	"A65"	15930	11680	90	512	547	265	48	354	354	376	180	47	47	18	0	17876	18242	2634	14	1751	1751	1770	321	18	100	100	0	0.000	0.000	0.000	0.000	0.000	0.000	0.000	0.000	0.000	0.000	0.000	0.000	0.000	0.000	0.010	0.012	0.013	0.011	2.864	0.009	0.097	256	1924	100	158	16125	16283	193	16491	16684	Error	Error	-6.673	158	16125	193	16491	139991	4669956	0.950	51.315	0	0	0
1	11	11	"A65"	"A65"	16225	11680	100	475	508	213	41	364	364	390	203	52	35	12	0	17644	15907	5428	34	1759	1759	1804	639	35	97	93	0	0.000	0.000	0.000	0.000	0.000	0.000	0.000	0.000	0.000	0.000	0.000	0.000	0.000	0.000	0.007	0.010	0.014	0.012	3.093	0.009	0.092	316	2384	100	111	15885	15996	144	14148	14292	Error	Error	-7.161	111	15885	144	14148	160482	5026542	0.581	22.070	0	0	0
1	12	11	"A65"	"A65"	16530	11685	95	535	576	205	35	365	365	398	275	69	33	5	0	17649	17397	2770	15	1813	1813	1889	1133	59	100	100	0	0.000	0.000	0.000	0.000	0.000	0.000	0.000	0.000	0.000	0.000	0.000	0.000	0.000	0.000	0.011	0.014	0.014	0.012	2.746	0.011	0.073	256	2088	100	170	15836	16006	211	15584	15795	Error	Error	-6.542	170	15836	211	15584	147518	4453528	0.647	13.688	0	0	0
1	13	11	"A66"	"A66"	16825	11675	85	572	584	213	36	373	373	401	197	49	50	16	0	20496	20635	2352	11	1821	1821	1986	1317	66	100	100	0	0.000	0.000	0.000	0.000	0.000	0.000	0.000	0.000	0.000	0.000	0.000	0.000	0.000	0.000	0.011	0.011	0.012	0.010	2.778	0.009	0.115	208	1660	100	199	18675	18874	211	18814	19025	Error	Error	-6.552	199	18675	211	18814	121496	4292129	0.929	14.160	0	0	0
1	14	11	"A66"	"A66"	17125	11675	100	570	598	217	36	375	375	403	198	49	49	22	0	21461	20472	5026	24	1845	1845	1897	618	32	98	98	0	0.000	0.000	0.000	0.000	0.000	0.000	0.000	0.000	0.000	0.000	0.000	0.000	0.000	0.000	0.010	0.012	0.014	0.011	2.982	0.011	0.176	316	2384	100	195	19616	19811	223	18627	18850	Error	Error	-6.652	195	19616	223	18627	188994	6469133	0.985	30.057	0	0	0
1	15	11	"A66"	"A66"	17430	11680	90	582	632	312	49	389	389	427	291	68	35	8	0	19573	19445	2238	11	1862	1862	1917	485	25	100	100	0	0.000	0.000	0.000	0.000	0.000	0.000	0.000	0.000	0.000	0.000	0.000	0.000	0.000	0.000	0.011	0.014	0.014	0.012	2.719	0.012	0.129	256	1924	100	193	17711	17904	243	17583	17826	Error	Error	-6.520	193	17711	243	17583	161777	4978025	0.704	36.140	0	0	0
1	16	11	"A67"	"A67"	17720	11675	100	552	576	248	43	383	383	404	202	50	43	18	0	19377	17389	9215	52	1860	1860	1988	999	50	92	84	0	0.000	0.000	0.000	0.000	0.000	0.000	0.000	0.000	0.000	0.000	0.000	0.000	0.000	0.000	0.010	0.012	0.015	0.015	3.492	0.012	0.166	316	2384	100	169	17517	17686	193	15529	15722	Error	Error	-6.696	169	17517	193	15529	181966	5495007	0.851	15.416	0	0	0
1	17	11	"A67"	"A67"	18025	11680	95	594	615	244	39	386	386	409	200	48	51	21	0	20063	19148	6963	36	1911	1911	1940	356	18	100	100	0	0.000	0.000	0.000	0.000	0.000	0.000	0.000	0.000	0.000	0.000	0.000	0.000	0.000	0.000	0.011	0.013	0.015	0.012	2.764	0.012	0.178	256	2088	100	208	18152	18360	229	17237	17466	Error	Error	-6.447	208	18152	229	17237	157435	4901803	1.030	48.337	0	0	0
1	18	11	"A67"	"A67"	18325	11680	100	551	582	250	42	393	393	430	343	79	25	2	0	12615	15837	9255	58	1933	1933	1978	479	24	100	99	0	0.000	0.000	0.000	0.000	0.000	0.000	0.000	0.000	0.000	0.000	0.000	0.000	0.000	0.000	0.015	0.014	0.018	0.016	3.141	0.011	0.064	316	2384	100	158	10682	10840	189	13904	14093	Error	Error	-6.079	158	10682	189	13904	184014	5004517	0.443	28.933	0	0	0
1	1	12	"A68"	"A68"	13230	11990	95	481	517	290	56	353	353	380	190	50	39	14	0	15010	13544	5619	41	1643	1643	1672	364	21	100	100	0	0.000	0.000	0.000	0.000	0.000	0.000	0.000	0.000	0.000	0.000	0.000	0.000	0.000	0.000	0.010	0.014	0.018	0.015	3.397	0.010	0.061	256	2088	100	128	13367	13495	164	11901	12065	Error	Error	-6.706	128	13367	164	11901	132479	3467339	0.721	32.615	0	0	0
1	2	12	"A68"	"A68"	13530	11990	100	499	521	216	41	343	343	369	191	51	43	15	0	15959	14430	6359	44	1678	1678	1710	399	23	100	100	0	0.000	0.000	0.000	0.000	0.000	0.000	0.000	0.000	0.000	0.000	0.000	0.000	0.000	0.000	0.011	0.014	0.017	0.015	2.788	0.012	0.148	316	2384	100	156	14281	14437	178	12752	12930	Error	Error	-6.516	156	14281	178	12752	164716	4559745	0.796	31.880	0	0	0
1	3	12	"A68"	"A68"	13825	11990	90	472	487	207	42	346	346	370	181	48	39	15	0	14764	14262	4461	31	1689	1689	1764	689	39	100	99	0	0.000	0.000	0.000	0.000	0.000	0.000	0.000	0.000	0.000	0.000	0.000	0.000	0.000	0.000	0.010	0.011	0.015	0.013	2.970	0.010	0.092	256	1924	100	126	13075	13201	141	12573	12714	Error	Error	-6.697	126	13075	141	12573	124649	3651030	0.646	18.139	0	0	0
1	4	12	"A69"	"A69"	14125	11985	100	500	535	234	43	351	351	373	178	47	45	19	0	18754	16907	5747	33	1660	1660	1684	326	19	99	98	0	0.000	0.000	0.000	0.000	0.000	0.000	0.000	0.000	0.000	0.000	0.000	0.000	0.000	0.000	0.009	0.012	0.014	0.012	3.357	0.011	0.138	316	2384	100	149	17094	17243	184	15247	15431	Error	Error	-6.842	149	17094	184	15247	169039	5342477	0.910	46.696	0	0	0
1	5	12	"A69"	"A69"	14425	11985	100	520	539	209	38	353	353	381	202	53	43	14	0	19659	17389	6692	38	1686	1686	1808	1187	65	97	94	0	0.000	0.000	0.000	0.000	0.000	0.000	0.000	0.000	0.000	0.000	0.000	0.000	0.000	0.000	0.009	0.012	0.014	0.012	3.101	0.009	0.078	316	2384	100	167	17973	18140	186	15703	15889	Error	Error	-6.750	167	17973	186	15703	170313	5494866	0.782	13.126	0	0	0
1	6	12	"A69"	"A69"	14730	11985	100	520	555	220	39	348	348	380	250	65	39	10	0	21131	18217	6906	37	1709	1709	1802	936	51	100	99	0	0.000	0.000	0.000	0.000	0.000	0.000	0.000	0.000	0.000	0.000	0.000	0.000	0.000	0.000	0.009	0.013	0.014	0.013	2.526	0.012	0.205	316	2384	100	172	19422	19594	207	16508	16715	Error	Error	-6.819	172	19422	207	16508	175278	5756671	0.700	17.537	0	0	0
1	7	12	"A70"	"A70"	15030	11985	90	495	510	217	42	345	345	375	234	62	32	8	0	15726	14491	5341	36	1695	1695	1734	464	26	100	100	0	0.000	0.000	0.000	0.000	0.000	0.000	0.000	0.000	0.000	0.000	0.000	0.000	0.000	0.000	0.011	0.013	0.015	0.013	3.177	0.011	0.070	256	1924	100	150	14031	14181	165	12796	12961	Error	Error	-6.548	150	14031	165	12796	130673	3709585	0.577	27.494	0	0	0
1	8	12	"A70"	"A70"	15325	11985	100	519	550	241	43	355	355	376	200	53	42	17	0	17751	17263	3426	19	1728	1728	1818	851	46	100	100	0	0.000	0.000	0.000	0.000	0.000	0.000	0.000	0.000	0.000	0.000	0.000	0.000	0.000	0.000	0.010	0.013	0.013	0.012	2.877	0.011	0.105	316	2384	100	164	16023	16187	195	15535	15730	Error	Error	-6.610	164	16023	195	15535	173804	5455150	0.870	18.149	0	0	0
1	9	12	"A70"	"A70"	15625	11985	100	482	507	206	40	360	360	386	203	52	35	12	0	18516	16674	6140	36	1737	1737	1839	932	50	94	89	0	0.000	0.000	0.000	0.000	0.000	0.000	0.000	0.000	0.000	0.000	0.000	0.000	0.000	0.000	0.007	0.010	0.013	0.012	3.600	0.010	0.139	316	2384	100	122	16779	16901	147	14937	15084	Error	Error	-7.104	122	16779	147	14937	160324	5268846	0.596	15.917	0	0	0
1	10	12	"A71"	"A71"	15925	11985	100	516	540	241	44	363	363	387	192	49	42	16	0	17341	16878	5639	33	1757	1757	1985	1817	91	93	91	0	0.000	0.000	0.000	0.000	0.000	0.000	0.000	0.000	0.000	0.000	0.000	0.000	0.000	0.000	0.010	0.012	0.013	0.012	3.280	0.011	0.155	316	2384	100	153	15584	15737	177	15121	15298	Error	Error	-6.670	153	15584	177	15121	170613	5333488	0.797	8.196	0	0	0
1	11	12	"A71"	"A71"	16225	11985	100	548	565	230	40	373	373	407	232	57	39	9	0	16176	16697	3866	23	1796	1796	2142	2258	105	99	98	0	0.000	0.000	0.000	0.000	0.000	0.000	0.000	0.000	0.000	0.000	0.000	0.000	0.000	0.000	0.012	0.013	0.015	0.012	3.105	0.011	0.091	316	2384	100	175	14380	14555	192	14901	15093	Error	Error	-6.361	175	14380	192	14901	178445	5276334	0.681	6.446	0	0	0
1	12	12	"A71"	"A71"	16525	11980	100	513	562	244	43	377	377	412	282	68	27	6	0	16812	17646	3982	22	1858	1858	2208	2400	108	100	100	0	0.000	0.000	0.000	0.000	0.000	0.000	0.000	0.000	0.000	0.000	0.000	0.000	0.000	0.000	0.009	0.012	0.014	0.012	2.728	0.011	0.107	316	2384	100	136	14954	15090	185	15788	15973	Error	Error	-6.781	136	14954	185	15788	177466	5576130	0.532	6.433	0	0	0
1	13	12	"A72"	"A72"	16825	11980	100	547	567	227	40	370	370	400	203	50	44	17	0	17820	14810	7061	47	1824	1824	1904	912	47	86	80	0	0.000	0.000	0.000	0.000	0.000	0.000	0.000	0.000	0.000	0.000	0.000	0.000	0.000	0.000	0.011	0.015	0.018	0.021	4.914	0.027	0.041	316	2384	100	177	15996	16173	197	12986	13183	Error	Error	-6.498	177	15996	197	12986	179141	4680052	0.823	14.151	0	0	0
1	14	12	"A72"	"A72"	17125	11980	95	612	635	296	46	394	394	433	326	75	30	7	0	18727	17234	5625	32	1905	1905	2127	1572	73	100	100	0	0.000	0.000	0.000	0.000	0.000	0.000	0.000	0.000	0.000	0.000	0.000	0.000	0.000	0.000	0.013	0.016	0.017	0.016	2.592	0.014	0.112	256	2088	100	218	16822	17040	241	15329	15570	Error	Error	-6.270	218	16822	241	15329	162596	4411953	0.620	9.610	0	0	0
1	15	12	"A72"	"A72"	17425	11980	100	567	585	253	43	382	382	407	190	46	48	22	0	17254	14724	6663	45	1883	1883	1939	672	34	93	91	0	0.000	0.000	0.000	0.000	0.000	0.000	0.000	0.000	0.000	0.000	0.000	0.000	0.000	0.000	0.012	0.016	0.021	0.018	3.389	0.016	0.218	316	2384	100	185	15371	15556	203	12841	13044	Error	Error	-6.377	185	15371	203	12841	184847	4652743	0.937	19.025	0	0	0
1	16	12	"A73"	"A73"	17725	11980	100	485	493	219	44	390	390	422	270	63	21	3	0	7299	7508	3625	48	1854	1854	1903	655	34	91	87	0	0.000	0.000	0.000	0.000	0.000	0.000	0.000	0.000	0.000	0.000	0.000	0.000	0.000	0.000	0.017	0.018	0.034	0.035	3.698	0.021	0.074	316	2384	100	95	5445	5540	103	5654	5757	Error	Error	-5.841	95	5445	103	5654	155825	2372449	0.263	8.557	0	0	0
1	17	12	"A73"	"A73"	18025	11980	100	447	486	266	54	388	388	427	294	68	14	3	0	6540	7453	3428	45	1897	1897	1954	1066	54	98	88	0	0.000	0.000	0.000	0.000	0.000	0.000	0.000	0.000	0.000	0.000	0.000	0.000	0.000	0.000	0.013	0.018	0.033	0.029	3.688	0.012	0.023	316	2384	100	59	4643	4702	98	5556	5654	Error	Error	-6.298	59	4643	98	5556	153725	2355076	0.201	5.159	0	0	0
1	18	12	"A73"	"A73"	18330	11980	110	485	497	212	42	406	406	433	200	46	25	7	0	7665	7753	3248	41	1939	1939	1982	773	39	99	97	0	0.000	0.000	0.000	0.000	0.000	0.000	0.000	0.000	0.000	0.000	0.000	0.000	0.000	0.000	0.014	0.016	0.027	0.024	3.459	0.013	0.035	392	2896	100	79	5726	5805	91	5814	5905	Error	Error	-6.180	79	5726	91	5814	194706	3039038	0.320	7.466	0	0	0
1	1	13	"A74"	"A74"	13235	12280	95	470	509	243	47	349	349	373	186	49	38	18	0	14992	13342	5445	40	1642	1642	1687	463	27	100	100	0	0.000	0.000	0.000	0.000	0.000	0.000	0.000	0.000	0.000	0.000	0.000	0.000	0.000	0.000	0.009	0.014	0.016	0.014	2.916	0.015	0.139	256	2088	100	121	13350	13471	160	11700	11860	Error	Error	-6.786	121	13350	160	11700	130278	3415655	0.731	25.173	0	0	0
1	2	13	"A74"	"A74"	13530	12280	100	541	569	233	40	349	349	370	177	47	52	26	0	19417	18751	3469	18	1666	1666	1743	690	39	100	100	0	0.000	0.000	0.000	0.000	0.000	0.000	0.000	0.000	0.000	0.000	0.000	0.000	0.000	0.000	0.011	0.013	0.013	0.011	2.733	0.013	0.181	316	2384	100	192	17751	17943	220	17085	17305	Error	Error	-6.531	192	17751	220	17085	179746	5925270	1.124	24.649	0	0	0
1	3	13	"A74"	"A74"	13835	12280	100	536	567	238	41	355	355	383	184	48	49	25	0	17838	15294	5741	37	1693	1693	1740	616	35	100	100	0	0.000	0.000	0.000	0.000	0.000	0.000	0.000	0.000	0.000	0.000	0.000	0.000	0.000	0.000	0.011	0.016	0.019	0.015	3.177	0.013	0.174	316	2384	100	181	16145	16326	212	13601	13813	Error	Error	-6.479	181	16145	212	13601	179161	4832869	1.000	22.003	0	0	0
1	4	13	"A75"	"A75"	14140	12275	95	492	509	208	40	355	355	399	789	197	0	0	0	13978	12694	4738	37	1695	1695	1784	1479	82	100	98	0	0.000	0.000	0.000	0.000	0.000	0.000	0.000	0.000	0.000	0.000	0.000	0.000	0.000	0.000	0.011	0.014	0.017	0.014	2.883	0.073	0.143	256	2088	100	137	12283	12420	154	10999	11153	Error	Error	-6.486	137	12283	154	10999	130249	3249770	0.139	7.377	0	0	0
1	5	13	"A75"	"A75"	14435	12275	95	546	555	243	43	356	356	379	250	65	37	12	0	18552	15658	5926	37	1722	1722	1817	931	51	100	100	0	0.000	0.000	0.000	0.000	0.000	0.000	0.000	0.000	0.000	0.000	0.000	0.000	0.000	0.000	0.011	0.014	0.017	0.014	2.931	0.014	0.209	256	2088	100	190	16830	17020	199	13936	14135	Error	Error	-6.469	190	16830	199	13936	141966	4008539	0.704	14.867	0	0	0
1	6	13	"A75"	"A75"	14730	12275	100	534	574	232	40	350	350	371	178	47	50	27	0	17593	16290	4669	28	1703	1703	1812	934	51	100	100	0	0.000	0.000	0.000	0.000	0.000	0.000	0.000	0.000	0.000	0.000	0.000	0.000	0.000	0.000	0.012	0.015	0.017	0.013	3.467	0.013	0.186	316	2384	100	184	15890	16074	224	14587	14811	Error	Error	-6.432	184	15890	224	14587	181524	5147525	1.140	15.501	0	0	0
1	7	13	"A76"	"A76"	15030	12275	100	500	520	228	43	364	364	410	497	121	7	0	0	16132	13510	6067	44	1724	1724	1802	1490	82	88	86	0	0.000	0.000	0.000	0.000	0.000	0.000	0.000	0.000	0.000	0.000	0.000	0.000	0.000	0.000	0.009	0.013	0.016	0.017	3.566	0.030	0.152	316	2384	100	136	14408	14544	156	11786	11942	Error	Error	-6.727	136	14408	156	11786	164431	4269205	0.221	7.858	0	0	0
1	8	13	"A76"	"A76"	15335	12275	100	523	544	224	41	360	360	380	179	47	45	20	0	17134	15118	5235	34	1735	1735	1769	490	27	100	100	0	0.000	0.000	0.000	0.000	0.000	0.000	0.000	0.000	0.000	0.000	0.000	0.000	0.000	0.000	0.011	0.014	0.016	0.014	2.895	0.013	0.173	316	2384	100	163	15399	15562	184	13383	13567	Error	Error	-6.562	163	15399	184	13383	172037	4777332	0.916	27.243	0	0	0
1	9	13	"A76"	"A76"	15630	12275	100	553	584	250	42	356	356	376	193	51	50	21	0	18002	16518	4955	29	1735	1735	1835	1115	60	96	92	0	0.000	0.000	0.000	0.000	0.000	0.000	0.000	0.000	0.000	0.000	0.000	0.000	0.000	0.000	0.012	0.015	0.016	0.014	2.866	0.014	0.210	316	2384	100	197	16267	16464	228	14783	15011	Error	Error	-6.368	197	16267	228	14783	184576	5219770	1.078	13.169	0	0	0
1	10	13	"A77"	"A77"	15930	12275	100	659	701	314	44	360	360	383	204	53	63	37	0	17052	15137	5562	36	1733	1733	1765	407	23	97	93	0	0.000	0.000	0.000	0.000	0.000	0.000	0.000	0.000	0.000	0.000	0.000	0.000	0.000	0.000	0.020	0.025	0.026	0.023	2.594	0.025	0.391	316	2384	100	299	15319	15618	341	13404	13745	Error	Error	-5.679	299	15319	341	13404	221395	4783226	1.559	32.855	0	0	0
1	11	13	"A77"	"A77"	16230	12275	100	593	618	265	42	366	366	392	203	51	55	25	0	14767	12776	5183	40	1787	1787	1856	806	43	93	89	0	0.000	0.000	0.000	0.000	0.000	0.000	0.000	0.000	0.000	0.000	0.000	0.000	0.000	0.000	0.017	0.023	0.026	0.024	2.941	0.023	0.272	316	2384	100	227	12980	13207	252	10989	11241	Error	Error	-5.837	227	12980	252	10989	195293	4037298	1.113	13.548	0	0	0
1	12	13	"A77"	"A77"	16530	12275	95	614	667	295	44	386	386	418	564	134	17	1	0	17482	15534	5238	33	1820	1820	1935	1040	53	100	100	0	0.000	0.000	0.000	0.000	0.000	0.000	0.000	0.000	0.000	0.000	0.000	0.000	0.000	0.000	0.015	0.020	0.023	0.018	2.483	0.019	0.028	256	2088	100	228	15662	15890	281	13714	13995	Error	Error	-6.102	228	15662	281	13714	170690	3976826	0.441	13.076	0	0	0
1	13	13	"A78"	"A78"	16830	12275	100	501	534	228	42	377	377	410	337	82	18	2	0	14736	12313	6141	49	1826	1826	1896	853	44	88	83	0	0.000	0.000	0.000	0.000	0.000	0.000	0.000	0.000	0.000	0.000	0.000	0.000	0.000	0.000	0.010	0.015	0.019	0.018	3.557	0.013	0.117	316	2384	100	124	12910	13034	157	10487	10644	Error	Error	-6.702	124	12910	157	10487	168725	3890830	0.368	12.212	0	0	0
1	14	13	"A78"	"A78"	17130	12275	95	548	591	353	59	380	380	408	207	50	44	16	0	16078	14713	4975	33	1889	1889	1952	725	37	100	100	0	0.000	0.000	0.000	0.000	0.000	0.000	0.000	0.000	0.000	0.000	0.000	0.000	0.000	0.000	0.012	0.016	0.017	0.016	3.142	0.013	0.102	256	2088	100	168	14189	14357	211	12824	13035	Error	Error	-6.400	168	14189	211	12824	151182	3766650	0.884	17.601	0	0	0
1	15	13	"A78"	"A78"	17430	12280	95	608	634	243	38	382	382	406	198	48	55	26	0	18646	19009	3267	17	1901	1901	1949	538	27	100	100	0	0.000	0.000	0.000	0.000	0.000	0.000	0.000	0.000	0.000	0.000	0.000	0.000	0.000	0.000	0.013	0.015	0.017	0.013	2.650	0.013	0.157	256	2088	100	226	16745	16971	252	17108	17360	Error	Error	-6.211	226	16745	252	17108	162365	4866246	1.152	31.710	0	0	0
1	16	13	"A79"	"A79"	17730	12275	100	501	540	244	45	393	393	419	216	51	33	12	0	11298	12447	7173	57	1880	1880	1949	886	45	93	87	0	0.000	0.000	0.000	0.000	0.000	0.000	0.000	0.000	0.000	0.000	0.000	0.000	0.000	0.000	0.011	0.014	0.022	0.023	3.811	0.012	0.091	316	2384	100	108	9418	9526	147	10567	10714	Error	Error	-6.446	108	9418	147	10567	170750	3933204	0.560	11.849	0	0	0
1	17	13	"A79"	"A79"	18035	12275	95	567	600	278	46	392	392	423	216	51	42	19	0	16075	14420	6105	42	1911	1911	1979	736	37	100	99	0	0.000	0.000	0.000	0.000	0.000	0.000	0.000	0.000	0.000	0.000	0.000	0.000	0.000	0.000	0.012	0.017	0.022	0.019	2.598	0.015	0.155	256	2088	100	175	14164	14339	208	12509	12717	Error	Error	-6.339	175	14164	208	12509	153715	3691570	0.819	16.904	0	0	0
1	18	13	"A79"	"A79"	18325	12275	95	550	591	224	37	414	414	447	364	81	21	0	0	16960	15643	5739	36	1984	1984	2143	1348	62	100	99	0	0.000	0.000	0.000	0.000	0.000	0.000	0.000	0.000	0.000	0.000	0.000	0.000	0.000	0.000	0.009	0.013	0.016	0.014	2.527	0.012	0.136	256	2088	100	136	14976	15112	177	13659	13836	Error	Error	-6.783	136	14976	177	13659	151245	4004613	0.396	10.015	0	0	0
1	1	14	"A80"	"A80"	13235	12585	100	470	491	230	46	363	363	383	176	45	36	14	0	10661	10824	5848	54	1637	1637	1673	374	22	96	90	0	0.000	0.000	0.000	0.000	0.000	0.000	0.000	0.000	0.000	0.000	0.000	0.000	0.000	0.000	0.012	0.014	0.022	0.021	3.867	0.013	0.102	316	2384	100	107	9024	9131	128	9187	9315	Error	Error	-6.398	107	9024	128	9187	155133	3420392	0.614	24.468	0	0	0
1	2	14	"A80"	"A80"	13535	12585	100	504	513	210	40	355	355	375	181	48	42	15	0	15835	13846	5364	38	1664	1664	1722	560	32	99	98	0	0.000	0.000	0.000	0.000	0.000	0.000	0.000	0.000	0.000	0.000	0.000	0.000	0.000	0.000	0.011	0.013	0.017	0.014	3.167	0.010	0.093	316	2384	100	149	14171	14320	158	12182	12340	Error	Error	-6.571	149	14171	158	12182	161962	4375345	0.762	21.650	0	0	0
1	3	14	"A80"	"A80"	13840	12585	95	473	509	227	44	359	359	383	265	69	27	6	0	13638	12116	5371	44	1687	1687	1769	727	41	100	100	0	0.000	0.000	0.000	0.000	0.000	0.000	0.000	0.000	0.000	0.000	0.000	0.000	0.000	0.000	0.010	0.014	0.021	0.017	3.104	0.013	0.113	256	2088	100	114	11951	12065	150	10429	10579	Error	Error	-6.712	114	11951	150	10429	130262	3101719	0.475	14.232	0	0	0
1	4	14	"A81"	"A81"	14135	12575	85	575	569	214	37	347	347	370	169	45	61	27	0	18985	18809	2633	13	1726	1726	1864	1188	63	100	100	0	0.000	0.000	0.000	0.000	0.000	0.000	0.000	0.000	0.000	0.000	0.000	0.000	0.000	0.000	0.013	0.013	0.015	0.013	2.505	0.011	0.199	208	1660	100	228	17259	17487	222	17083	17305	Error	Error	-6.242	228	17259	222	17083	118283	3912360	1.178	14.263	0	0	0
1	5	14	"A81"	"A81"	14430	12580	100	550	553	211	38	358	358	384	206	53	47	12	0	18637	17456	5569	31	1669	1669	1764	887	50	97	94	0	0.000	0.000	0.000	0.000	0.000	0.000	0.000	0.000	0.000	0.000	0.000	0.000	0.000	0.000	0.011	0.012	0.015	0.014	2.945	0.010	0.121	316	2384	100	192	16968	17160	195	15787	15982	Error	Error	-6.466	192	16968	195	15787	174771	5516033	0.820	17.691	0	0	0
1	6	14	"A81"	"A81"	14730	12585	100	475	517	248	47	356	356	382	182	47	40	18	0	17006	15082	6122	40	1697	1697	1819	1157	63	100	99	0	0.000	0.000	0.000	0.000	0.000	0.000	0.000	0.000	0.000	0.000	0.000	0.000	0.000	0.000	0.008	0.012	0.015	0.013	2.752	0.012	0.146	316	2384	100	119	15309	15428	161	13385	13546	Error	Error	-7.007	119	15309	161	13385	163420	4765986	0.742	11.463	0	0	0
1	7	14	"A82"	"A82"	15030	12585	100	483	525	229	43	366	366	393	205	52	38	12	0	17855	14426	7586	52	1703	1703	1850	1259	68	82	75	0	0.000	0.000	0.000	0.000	0.000	0.000	0.000	0.000	0.000	0.000	0.000	0.000	0.000	0.000	0.007	0.012	0.017	0.018	4.938	0.012	0.155	316	2384	100	117	16152	16269	159	12723	12882	Error	Error	-7.109	117	16152	159	12723	166021	4558486	0.644	9.989	0	0	0
1	8	14	"A82"	"A82"	15335	12585	100	499	542	229	42	357	357	399	298	74	28	4	0	17578	15476	5705	36	1738	1738	1843	926	50	100	100	0	0.000	0.000	0.000	0.000	0.000	0.000	0.000	0.000	0.000	0.000	0.000	0.000	0.000	0.000	0.009	0.013	0.016	0.014	2.867	0.012	0.167	316	2384	100	142	15840	15982	185	13738	13923	Error	Error	-6.802	142	15840	185	13738	171224	4890457	0.480	14.722	0	0	0
1	9	14	"A82"	"A82"	15635	12585	95	527	556	234	42	373	373	399	230	57	36	13	0	18021	16160	6050	37	1743	1743	1894	1418	74	100	100	0	0.000	0.000	0.000	0.000	0.000	0.000	0.000	0.000	0.000	0.000	0.000	0.000	0.000	0.000	0.009	0.013	0.017	0.013	2.707	0.012	0.101	256	2088	100	154	16278	16432	183	14417	14600	Error	Error	-6.724	154	16278	183	14417	142301	4136947	0.683	10.061	0	0	0
1	10	14	"A83"	"A83"	15930	12580	100	556	570	242	42	362	362	416	792	190	1	0	0	14697	13922	4309	30	1748	1748	1960	1556	79	93	92	0	0.000	0.000	0.000	0.000	0.000	0.000	0.000	0.000	0.000	0.000	0.000	0.000	0.000	0.000	0.015	0.017	0.020	0.018	2.647	0.018	0.218	316	2384	100	194	12949	13143	208	12174	12382	Error	Error	-6.061	194	12949	208	12174	180007	4399267	0.194	7.688	0	0	0
1	11	14	"A83"	"A83"	16230	12580	100	590	612	260	42	381	381	413	273	66	37	10	0	15234	14906	3104	20	1781	1781	1992	1498	75	98	97	0	0.000	0.000	0.000	0.000	0.000	0.000	0.000	0.000	0.000	0.000	0.000	0.000	0.000	0.000	0.016	0.018	0.019	0.015	2.885	0.017	0.221	316	2384	100	209	13453	13662	231	13125	13356	Error	Error	-6.008	209	13453	231	13125	193415	4710245	0.729	8.621	0	0	0
1	12	14	"A83"	"A83"	16530	12580	100	593	621	247	39	377	377	400	188	47	55	25	0	15552	15294	2626	17	1806	1806	1984	1323	66	100	100	0	0.000	0.000	0.000	0.000	0.000	0.000	0.000	0.000	0.000	0.000	0.000	0.000	0.000	0.000	0.016	0.018	0.019	0.016	2.756	0.017	0.220	316	2384	100	216	13746	13962	244	13488	13732	Error	Error	-5.992	216	13746	244	13488	196292	4833058	1.176	10.060	0	0	0
1	13	14	"A84"	"A84"	16830	12580	100	544	571	358	62	377	377	402	197	49	45	19	0	16711	13787	6820	49	1804	1804	1875	848	45	83	79	0	0.000	0.000	0.000	0.000	0.000	0.000	0.000	0.000	0.000	0.000	0.000	0.000	0.000	0.000	0.011	0.016	0.018	0.018	4.335	0.016	0.168	316	2384	100	167	14907	15074	194	11983	12177	Error	Error	-6.480	167	14907	194	11983	180458	4356799	0.858	14.047	0	0	0
1	14	14	"A84"	"A84"	17130	12580	100	563	578	224	38	388	388	414	210	50	42	14	0	17268	16120	4230	26	1815	1815	1878	704	37	98	97	0	0.000	0.000	0.000	0.000	0.000	0.000	0.000	0.000	0.000	0.000	0.000	0.000	0.000	0.000	0.011	0.013	0.016	0.014	2.848	0.013	0.134	316	2384	100	175	15453	15628	190	14305	14495	Error	Error	-6.464	175	15453	190	14305	182586	5093793	0.781	20.230	0	0	0
1	15	14	"A84"	"A84"	17430	12580	100	618	623	238	38	402	402	434	364	83	24	3	0	18377	16614	6222	37	1841	1841	1935	1054	54	92	87	0	0.000	0.000	0.000	0.000	0.000	0.000	0.000	0.000	0.000	0.000	0.000	0.000	0.000	0.000	0.013	0.015	0.016	0.017	3.266	0.014	0.203	316	2384	100	216	16536	16752	221	14773	14994	Error	Error	-6.258	216	16536	221	14773	196977	5250150	0.519	13.927	0	0	0
1	16	14	"A85"	"A85"	17735	12585	95	568	605	230	38	394	394	425	256	60	37	10	0	19316	18822	3461	18	1858	1858	1888	343	18	100	100	0	0.000	0.000	0.000	0.000	0.000	0.000	0.000	0.000	0.000	0.000	0.000	0.000	0.000	0.000	0.010	0.012	0.013	0.011	3.005	0.011	0.120	256	2088	100	174	17458	17632	211	16964	17175	Error	Error	-6.649	174	17458	211	16964	155000	4818366	0.703	49.370	0	0	0
1	17	14	"A85"	"A85"	18040	12580	95	538	562	242	43	401	401	430	248	57	30	7	0	13260	12711	6346	49	1883	1883	2049	1249	60	99	91	0	0.000	0.000	0.000	0.000	0.000	0.000	0.000	0.000	0.000	0.000	0.000	0.000	0.000	0.000	0.012	0.015	0.019	0.018	3.147	0.016	0.101	256	2088	100	137	11377	11514	161	10828	10989	Error	Error	-6.376	137	11377	161	10828	143890	3254085	0.532	8.536	0	0	0
1	18	14	"A85"	"A85"	18330	12580	100	568	613	273	44	412	412	448	314	70	32	6	0	15728	14364	5397	37	1952	1952	2071	1260	60	98	98	0	0.000	0.000	0.000	0.000	0.000	0.000	0.000	0.000	0.000	0.000	0.000	0.000	0.000	0.000	0.011	0.016	0.021	0.017	2.935	0.016	0.059	316	2384	100	156	13776	13932	201	12412	12613	Error	Error	-6.464	156	13776	201	12412	193752	4539003	0.525	9.756	0	0	0
1	1	15	"A86"	"A86"	13230	12880	100	521	540	220	40	360	360	385	200	51	41	16	0	18757	16206	7284	44	1630	1630	1702	994	58	89	84	0	0.000	0.000	0.000	0.000	0.000	0.000	0.000	0.000	0.000	0.000	0.000	0.000	0.000	0.000	0.009	0.012	0.016	0.016	4.418	0.009	0.057	316	2384	100	161	17127	17288	180	14576	14756	Error	Error	-6.733	161	17127	180	14576	170592	5121177	0.775	14.592	0	0	0
1	2	15	"A86"	"A86"	13530	12880	100	514	539	220	40	359	359	390	230	58	38	10	0	15531	13684	4861	35	1636	1636	1680	468	27	99	99	0	0.000	0.000	0.000	0.000	0.000	0.000	0.000	0.000	0.000	0.000	0.000	0.000	0.000	0.000	0.011	0.015	0.018	0.014	3.147	0.012	0.103	316	2384	100	155	13895	14050	180	12048	12228	Error	Error	-6.486	155	13895	180	12048	170260	4324067	0.648	25.650	0	0	0
1	3	15	"A86"	"A86"	13835	12880	95	477	513	230	44	360	360	388	212	54	35	10	0	15384	13660	6266	45	1658	1658	1740	898	51	100	100	0	0.000	0.000	0.000	0.000	0.000	0.000	0.000	0.000	0.000	0.000	0.000	0.000	0.000	0.000	0.009	0.013	0.017	0.014	3.288	0.011	0.100	256	2088	100	117	13726	13843	153	12002	12155	Error	Error	-6.874	117	13726	153	12002	131286	3496950	0.590	13.274	0	0	0
1	4	15	"A87"	"A87"	14140	12875	85	507	523	207	39	351	351	374	181	48	47	17	0	15958	16064	2164	13	1681	1681	1812	1120	61	100	100	0	0.000	0.000	0.000	0.000	0.000	0.000	0.000	0.000	0.000	0.000	0.000	0.000	0.000	0.000	0.011	0.012	0.015	0.012	2.614	0.011	0.119	208	1660	100	156	14277	14433	172	14383	14555	Error	Error	-6.516	156	14277	172	14383	108712	3341396	0.823	12.725	0	0	0
1	5	15	"A87"	"A87"	14440	12875	95	506	511	205	40	363	363	385	238	61	31	5	0	16275	14759	4901	33	1666	1666	1723	605	35	100	100	0	0.000	0.000	0.000	0.000	0.000	0.000	0.000	0.000	0.000	0.000	0.000	0.000	0.000	0.000	0.010	0.011	0.015	0.014	2.645	0.010	0.124	256	2088	100	143	14609	14752	148	13093	13241	Error	Error	-6.675	143	14609	148	13093	130835	3778264	0.529	21.547	0	0	0
1	6	15	"A87"	"A87"	14735	12875	95	507	523	210	40	353	353	371	179	48	44	16	0	16166	15455	3687	23	1700	1700	1826	1080	59	100	99	0	0.000	0.000	0.000	0.000	0.000	0.000	0.000	0.000	0.000	0.000	0.000	0.000	0.000	0.000	0.011	0.012	0.016	0.012	2.998	0.011	0.122	256	2088	100	154	14466	14620	170	13755	13925	Error	Error	-6.554	154	14466	170	13755	133827	3956443	0.849	12.619	0	0	0
1	7	15	"A88"	"A88"	15035	12875	100	458	491	217	44	356	356	385	246	63	28	6	0	14659	12604	5854	46	1695	1695	1768	1005	56	90	87	0	0.000	0.000	0.000	0.000	0.000	0.000	0.000	0.000	0.000	0.000	0.000	0.000	0.000	0.000	0.008	0.012	0.019	0.017	3.572	0.010	0.081	316	2384	100	102	12964	13066	135	10909	11044	Error	Error	-6.990	102	12964	135	10909	155069	3982826	0.431	10.782	0	0	0
1	8	15	"A88"	"A88"	15335	12875	100	526	548	221	40	365	365	394	205	52	43	14	0	16738	15622	4635	29	1719	1719	1866	1224	65	100	100	0	0.000	0.000	0.000	0.000	0.000	0.000	0.000	0.000	0.000	0.000	0.000	0.000	0.000	0.000	0.011	0.013	0.018	0.014	2.712	0.011	0.032	316	2384	100	161	15019	15180	183	13903	14086	Error	Error	-6.544	161	15019	183	13903	173235	4936554	0.751	11.239	0	0	0
1	9	15	"A88"	"A88"	15630	12875	100	488	536	263	49	366	366	393	195	49	41	16	0	13310	14053	7890	56	1718	1718	2051	2415	117	90	76	0	0.000	0.000	0.000	0.000	0.000	0.000	0.000	0.000	0.000	0.000	0.000	0.000	0.000	0.000	0.011	0.014	0.017	0.018	4.614	0.012	0.179	316	2384	100	122	11592	11714	170	12335	12505	Error	Error	-6.570	122	11592	170	12335	169464	4440671	0.733	4.970	0	0	0
1	10	15	"A89"	"A89"	15930	12875	100	466	491	215	43	365	365	390	211	54	32	8	0	14058	12088	7032	58	1729	1729	1893	1258	66	79	75	0	0.000	0.000	0.000	0.000	0.000	0.000	0.000	0.000	0.000	0.000	0.000	0.000	0.000	0.000	0.008	0.012	0.017	0.017	4.956	0.012	0.089	316	2384	100	101	12329	12430	126	10359	10485	Error	Error	-6.932	101	12329	126	10359	155198	3819776	0.479	8.104	0	0	0
1	11	15	"A89"	"A89"	16230	12875	100	527	554	247	44	375	375	404	315	77	24	4	0	17313	15242	6598	43	1760	1760	2009	1891	94	84	83	0	0.000	0.000	0.000	0.000	0.000	0.000	0.000	0.000	0.000	0.000	0.000	0.000	0.000	0.000	0.010	0.013	0.016	0.017	3.346	0.018	0.101	316	2384	100	152	15553	15705	179	13482	13661	Error	Error	-6.677	152	15553	179	13482	174950	4816456	0.476	6.998	0	0	0
1	12	15	"A89"	"A89"	16530	12875	100	510	539	235	43	377	377	405	206	50	37	13	0	16609	15614	5021	32	1800	1800	2008	1979	98	92	90	0	0.000	0.000	0.000	0.000	0.000	0.000	0.000	0.000	0.000	0.000	0.000	0.000	0.000	0.000	0.009	0.012	0.016	0.014	3.543	0.009	0.007	316	2384	100	133	14809	14942	162	13814	13976	Error	Error	-6.799	133	14809	162	13814	170365	4933889	0.650	6.875	0	0	0
1	13	15	"A90"	"A90"	16830	12875	100	541	561	260	46	386	386	428	315	73	27	5	0	16300	12465	7012	56	1809	1809	2114	2189	103	71	68	0	0.000	0.000	0.000	0.000	0.000	0.000	0.000	0.000	0.000	0.000	0.000	0.000	0.000	0.000	0.011	0.016	0.021	0.024	4.846	0.022	0.137	316	2384	100	155	14491	14646	175	10656	10831	Error	Error	-6.547	155	14491	175	10656	177410	3938790	0.422	4.729	0	0	0
1	14	15	"A90"	"A90"	17135	12875	95	607	624	266	42	386	386	416	223	53	49	17	0	17646	17384	2246	12	1822	1822	1943	1122	57	100	100	0	0.000	0.000	0.000	0.000	0.000	0.000	0.000	0.000	0.000	0.000	0.000	0.000	0.000	0.000	0.014	0.015	0.017	0.014	2.658	0.014	0.168	256	2088	100	221	15824	16045	238	15562	15800	Error	Error	-6.162	221	15824	238	15562	159804	4450234	0.933	13.762	0	0	0
1	15	15	"A90"	"A90"	17430	12870	100	556	587	241	41	408	408	485	1354	279	0	0	0	17636	15333	6687	43	1867	1867	2069	2459	118	82	80	0	0.000	0.000	0.000	0.000	0.000	0.000	0.000	0.000	0.000	0.000	0.000	0.000	0.000	0.000	0.009	0.013	0.018	0.017	4.056	0.101	0.155	316	2384	100	148	15769	15917	179	13466	13645	Error	Error	-6.735	148	15769	179	13466	185448	4845103	0.075	5.394	0	0	0
1	16	15	"A91"	"A91"	17730	12870	100	508	580	955	164	406	406	442	388	87	11	0	0	15891	13102	7017	53	1883	1883	2175	2016	92	74	73	0	0.000	0.000	0.000	0.000	0.000	0.000	0.000	0.000	0.000	0.000	0.000	0.000	0.000	0.000	0.007	0.016	0.018	0.021	4.661	0.014	0.018	316	2384	100	102	14008	14110	174	11219	11393	Error	Error	-7.102	102	14008	174	11219	183156	4140206	0.356	5.420	0	0	0
1	17	15	"A91"	"A91"	18030	12870	100	537	612	1043	170	401	401	458	646	141	1	0	0	9681	11699	6972	59	1891	1891	2017	1417	70	89	83	0	0.000	0.000	0.000	0.000	0.000	0.000	0.000	0.000	0.000	0.000	0.000	0.000	0.000	0.000	0.017	0.022	0.019	0.020	4.250	0.013	0.019	316	2384	100	136	7790	7926	211	9808	10019	Error	Error	-5.840	136	7790	211	9808	193515	3696869	0.238	6.833	0	0	0
1	18	15	"A91"	"A91"	18330	12875	100	550	596	258	43	412	412	439	217	49	37	15	0	13604	13871	6218	44	1927	1927	1986	691	34	100	99	0	0.000	0.000	0.000	0.000	0.000	0.000	0.000	0.000	0.000	0.000	0.000	0.000	0.000	0.000	0.012	0.015	0.017	0.015	3.049	0.015	0.157	316	2384	100	138	11677	11815	184	11944	12128	Error	Error	-6.403	138	11677	184	11944	188370	4383343	0.724	17.200	0	0	0
1	1	16	"A92"	"A92"	13240	13185	100	525	550	222	40	349	349	385	451	117	14	0	0	21219	18155	7740	42	1635	1635	1740	1726	99	87	85	0	0.000	0.000	0.000	0.000	0.000	0.000	0.000	0.000	0.000	0.000	0.000	0.000	0.000	0.000	0.009	0.012	0.015	0.014	4.134	0.012	0.187	316	2384	100	176	19584	19760	201	16520	16721	Error	Error	-6.798	176	19584	201	16520	173660	5736926	0.366	9.510	0	0	0
1	2	16	"A92"	"A92"	13540	13185	100	552	562	218	38	352	352	386	311	80	28	3	0	18202	17722	3858	21	1625	1625	1705	865	50	100	99	0	0.000	0.000	0.000	0.000	0.000	0.000	0.000	0.000	0.000	0.000	0.000	0.000	0.000	0.000	0.012	0.013	0.014	0.012	2.753	0.014	0.164	316	2384	100	200	16577	16777	210	16097	16307	Error	Error	-6.373	200	16577	210	16097	177515	5600129	0.566	18.517	0	0	0
1	3	16	"A92"	"A92"	13845	13185	95	577	1062	3225	303	357	357	379	177	46	53	30	0	17386	16788	7520	44	1631	1631	1699	793	46	100	100	0	0.000	0.000	0.000	0.000	0.000	0.000	0.000	0.000	0.000	0.000	0.000	0.000	0.000	0.000	0.014	0.047	0.018	0.016	3.599	0.104	0.236	256	2088	100	220	15755	15975	705	15157	15862	Error	Error	-6.162	220	15755	705	15157	271993	4297615	3.859	19.028	0	0	0
1	4	16	"A93"	"A93"	14150	13180	90	498	517	211	40	363	363	389	201	51	36	14	0	16338	14627	5819	39	1658	1658	1735	1140	65	100	99	0	0.000	0.000	0.000	0.000	0.000	0.000	0.000	0.000	0.000	0.000	0.000	0.000	0.000	0.000	0.009	0.012	0.015	0.013	2.871	0.011	0.124	256	1924	100	135	14680	14815	154	12969	13123	Error	Error	-6.765	135	14680	154	12969	132314	3744506	0.637	11.309	0	0	0
1	5	16	"A93"	"A93"	14450	13185	100	566	572	212	37	375	375	521	2214	424	0	0	0	19149	18500	3720	20	1697	1697	1967	3057	155	99	97	0	0.000	0.000	0.000	0.000	0.000	0.000	0.000	0.000	0.000	0.000	0.000	0.000	0.000	0.000	0.011	0.012	0.014	0.011	2.683	0.115	0.110	316	2384	100	191	17452	17643	197	16803	17000	Error	Error	-6.514	191	17452	197	16803	180851	5845849	0.023	5.408	0	0	0
1	6	16	"A93"	"A93"	14745	13180	100	520	551	220	39	359	359	390	225	57	39	11	0	18537	17983	3818	21	1700	1700	1789	684	38	100	100	0	0.000	0.000	0.000	0.000	0.000	0.000	0.000	0.000	0.000	0.000	0.000	0.000	0.000	0.000	0.010	0.012	0.013	0.011	2.747	0.010	0.076	316	2384	100	161	16837	16998	192	16283	16475	Error	Error	-6.708	161	16837	192	16283	174257	5682712	0.716	23.675	0	0	0
1	7	16	"A94"	"A94"	15040	13180	85	557	586	225	38	366	366	403	563	139	4	0	0	22634	22040	3750	17	1696	1696	1883	1401	74	100	100	0	0.000	0.000	0.000	0.000	0.000	0.000	0.000	0.000	0.000	0.000	0.000	0.000	0.000	0.000	0.009	0.011	0.011	0.009	2.796	0.011	0.166	208	1660	100	191	20938	21129	220	20344	20564	Error	Error	-6.776	191	20938	220	20344	121869	4584358	0.325	14.388	0	0	0
1	8	16	"A94"	"A94"	15340	13185	100	572	605	269	44	364	364	395	290	73	37	10	0	21308	20573	4233	20	1684	1684	1755	676	38	100	100	0	0.000	0.000	0.000	0.000	0.000	0.000	0.000	0.000	0.000	0.000	0.000	0.000	0.000	0.000	0.011	0.013	0.014	0.011	2.848	0.012	0.198	316	2384	100	208	19624	19832	241	18889	19130	Error	Error	-6.560	208	19624	241	18889	191101	6501208	0.724	27.837	0	0	0
1	9	16	"A94"	"A94"	15640	13180	100	537	557	219	39	355	355	386	210	54	46	17	0	19124	17945	5163	28	1686	1686	1755	710	40	97	96	0	0.000	0.000	0.000	0.000	0.000	0.000	0.000	0.000	0.000	0.000	0.000	0.000	0.000	0.000	0.010	0.012	0.014	0.012	3.088	0.011	0.146	316	2384	100	182	17438	17620	202	16259	16461	Error	Error	-6.582	182	17438	202	16259	175857	5670623	0.814	22.803	0	0	0
1	10	16	"A95"	"A95"	15940	13180	100	566	585	315	53	366	366	400	356	89	25	2	0	17072	16126	5506	34	1731	1731	1850	1145	61	97	93	0	0.000	0.000	0.000	0.000	0.000	0.000	0.000	0.000	0.000	0.000	0.000	0.000	0.000	0.000	0.013	0.015	0.017	0.015	2.824	0.014	0.044	316	2384	100	200	15341	15541	219	14395	14614	Error	Error	-6.261	200	15341	219	14395	184928	5095925	0.520	12.468	0	0	0
1	11	16	"A95"	"A95"	16240	13180	100	538	611	490	80	373	373	398	194	48	46	18	0	17217	16978	4881	28	1754	1754	2089	2335	111	97	96	0	0.000	0.000	0.000	0.000	0.000	0.000	0.000	0.000	0.000	0.000	0.000	0.000	0.000	0.000	0.011	0.016	0.015	0.013	2.854	0.013	0.112	316	2384	100	165	15463	15628	238	15224	15462	Error	Error	-6.550	165	15463	238	15224	193110	5365051	1.098	6.376	0	0	0
1	12	16	"A95"	"A95"	16540	13180	100	603	627	280	44	381	381	408	304	74	36	8	0	17786	18142	3909	21	1783	1783	2187	2656	121	100	100	0	0.000	0.000	0.000	0.000	0.000	0.000	0.000	0.000	0.000	0.000	0.000	0.000	0.000	0.000	0.014	0.015	0.017	0.014	2.608	0.014	0.082	316	2384	100	222	16003	16225	246	16359	16605	Error	Error	-6.172	222	16003	246	16359	198026	5732980	0.720	6.007	0	0	0
1	13	16	"A96"	"A96"	16840	13180	100	590	700	1252	178	381	381	408	215	52	48	19	0	17316	15148	6392	42	1800	1800	2023	1632	80	87	85	0	0.000	0.000	0.000	0.000	0.000	0.000	0.000	0.000	0.000	0.000	0.000	0.000	0.000	0.000	0.013	0.024	0.021	0.019	3.815	0.034	0.130	316	2384	100	209	15516	15725	319	13348	13667	Error	Error	-6.214	209	15516	319	13348	221253	4786630	1.358	8.042	0	0	0
1	14	16	"A96"	"A96"	17145	13180	110	597	615	239	38	390	390	418	257	61	40	10	0	17560	17439	2631	15	1800	1800	1858	728	39	100	100	0	0.000	0.000	0.000	0.000	0.000	0.000	0.000	0.000	0.000	0.000	0.000	0.000	0.000	0.000	0.013	0.014	0.016	0.013	2.898	0.013	0.153	392	2896	100	207	15760	15967	225	15639	15864	Error	Error	-6.250	207	15760	225	15639	240991	6836021	0.767	21.402	0	0	0
1	15	16	"A96"	"A96"	17440	13175	100	576	585	230	39	393	393	444	740	166	1	0	0	17238	16413	4217	25	1839	1839	2051	1512	73	96	93	0	0.000	0.000	0.000	0.000	0.000	0.000	0.000	0.000	0.000	0.000	0.000	0.000	0.000	0.000	0.012	0.013	0.017	0.014	2.832	0.009	0.005	316	2384	100	183	15399	15582	192	14574	14766	Error	Error	-6.395	183	15399	192	14574	184978	5186384	0.191	9.499	0	0	0
1	16	16	"A97"	"A97"	17740	13175	100	644	667	254	38	398	398	427	231	54	53	19	0	20851	20592	3544	17	1852	1852	1912	670	35	100	100	0	0.000	0.000	0.000	0.000	0.000	0.000	0.000	0.000	0.000	0.000	0.000	0.000	0.000	0.000	0.013	0.014	0.016	0.013	2.420	0.013	0.204	316	2384	100	246	18999	19245	269	18740	19009	Error	Error	-6.271	246	18999	269	18740	210849	6507051	1.039	27.881	0	0	0
1	17	16	"A97"	"A97"	18040	13175	100	629	663	270	40	414	414	434	225	51	47	19	0	18569	17869	5430	30	1863	1863	1948	813	41	98	96	0	0.000	0.000	0.000	0.000	0.000	0.000	0.000	0.000	0.000	0.000	0.000	0.000	0.000	0.000	0.013	0.016	0.017	0.014	3.029	0.014	0.216	316	2384	100	215	16706	16921	249	16006	16255	Error	Error	-6.280	215	16706	249	16006	209589	5646447	1.018	19.583	0	0	0
1	18	16	"A97"	"A97"	18340	13180	110	630	665	268	40	419	419	456	329	72	33	7	0	18639	18174	5030	27	1927	1927	1947	427	21	100	100	0	0.000	0.000	0.000	0.000	0.000	0.000	0.000	0.000	0.000	0.000	0.000	0.000	0.000	0.000	0.013	0.015	0.017	0.015	2.716	0.012	0.045	392	2896	100	211	16712	16923	246	16247	16493	Error	Error	-6.307	211	16712	246	16247	260624	7124254	0.635	38.002	0	0	0
1	1	17	"A98"	"A98"	13250	13475	80	374	418	211	50	351	351	386	235	60	17	2	0	3034	3909	2084	53	1590	1590	1645	625	37	90	59	0	0.000	0.000	0.000	0.000	0.000	0.000	0.000	0.000	0.000	0.000	0.000	0.000	0.000	0.000	0.016	0.029	0.062	0.057	4.204	0.026	0.034	208	1512	100	23	1444	1467	67	2319	2386	Error	Error	-5.972	23	1444	67	2319	87030	813095	0.136	3.622	0	0	0
1	2	17	"A98"	"A98"	13545	13480	90	360	395	240	60	356	356	426	1009	236	0	0	0	2955	3501	1719	49	1590	1590	1788	2826	158	25	1	0	0.000	0.000	0.000	0.000	0.000	0.000	0.000	0.000	0.000	0.000	0.000	0.000	0.000	0.000	0.003	0.020	0.077	0.076	4.736	0.015	0.008	256	1924	100	4	1365	1369	39	1911	1950	Error	Error	-8.415	4	1365	39	1911	100997	896293	-0.031	0.606	0	0	0
1	3	17	"A98"	"A98"	13840	13475	95	347	382	191	50	345	345	375	226	60	13	2	0	2827	3195	1500	46	1577	1577	1636	1126	68	54	26	0	0.000	0.000	0.000	0.000	0.000	0.000	0.000	0.000	0.000	0.000	0.000	0.000	0.000	0.000	0.002	0.023	0.104	0.103	3.912	0.009	0.003	256	2088	100	2	1250	1252	37	1618	1655	Error	Error	-9.288	2	1250	37	1618	97917	817832	0.031	1.385	0	0	0
1	4	17	"A99"	"A99"	14150	13480	95	409	434	216	49	341	341	420	1489	354	0	0	0	5726	5724	1893	33	1584	1584	1673	1719	102	89	65	0	0.000	0.000	0.000	0.000	0.000	0.000	0.000	0.000	0.000	0.000	0.000	0.000	0.000	0.000	0.016	0.022	0.033	0.030	3.512	0.018	0.019	256	2088	100	68	4142	4210	93	4140	4233	Error	Error	-5.929	68	4142	93	4140	111203	1465414	0.009	2.357	0	0	0
1	5	17	"A99"	"A99"	14450	13475	100	393	411	187	45	359	359	451	1554	344	0	0	0	6581	6510	1481	22	1613	1613	1770	2487	140	95	49	0	0.000	0.000	0.000	0.000	0.000	0.000	0.000	0.000	0.000	0.000	0.000	0.000	0.000	0.000	0.007	0.011	0.029	0.025	3.374	0.007	0.008	316	2384	100	34	4968	5002	52	4897	4949	Error	Error	-7.191	34	4968	52	4897	129768	2057247	-0.026	1.906	0	0	0
1	6	17	"A99"	"A99"	14745	13475	100	411	463	553	119	353	353	380	198	52	21	6	0	6169	6182	1923	31	1603	1603	1653	928	56	99	97	0	0.000	0.000	0.000	0.000	0.000	0.000	0.000	0.000	0.000	0.000	0.000	0.000	0.000	0.000	0.013	0.024	0.030	0.028	3.215	0.054	0.128	316	2384	100	58	4566	4624	110	4579	4689	Error	Error	-6.299	58	4566	110	4579	146209	1953363	0.419	4.880	0	0	0
1	7	17	"A100"	"A100"	15050	13475	90	459	481	216	44	357	357	391	471	120	6	0	0	13797	12435	4148	33	1635	1635	1690	1263	74	100	99	0	0.000	0.000	0.000	0.000	0.000	0.000	0.000	0.000	0.000	0.000	0.000	0.000	0.000	0.000	0.008	0.011	0.016	0.014	2.991	0.040	0.115	256	1924	100	102	12162	12264	124	10800	10924	Error	Error	-6.898	102	12162	124	10800	123203	3183466	0.191	8.508	0	0	0
1	8	17	"A100"	"A100"	15345	13475	100	509	520	219	42	361	361	396	345	87	19	1	0	14350	13231	3804	28	1675	1675	1824	1339	73	99	99	0	0.000	0.000	0.000	0.000	0.000	0.000	0.000	0.000	0.000	0.000	0.000	0.000	0.000	0.000	0.012	0.014	0.020	0.017	2.448	0.023	0.090	316	2384	100	148	12675	12823	159	11556	11715	Error	Error	-6.420	148	12675	159	11556	164258	4180910	0.359	8.519	0	0	0
1	9	17	"A100"	"A100"	15645	13475	100	439	480	231	48	354	354	382	241	63	24	9	0	11675	11275	5443	48	1635	1635	1705	806	47	95	93	0	0.000	0.000	0.000	0.000	0.000	0.000	0.000	0.000	0.000	0.000	0.000	0.000	0.000	0.000	0.008	0.013	0.019	0.018	3.648	0.013	0.123	316	2384	100	85	10040	10125	126	9640	9766	Error	Error	-6.884	85	10040	126	9640	151812	3562859	0.407	11.873	0	0	0
1	10	17	"A101"	"A101"	15945	13475	100	399	426	211	49	363	363	390	292	74	13	1	0	3731	5280	3832	72	1630	1630	1681	678	40	77	65	0	0.000	0.000	0.000	0.000	0.000	0.000	0.000	0.000	0.000	0.000	0.000	0.000	0.000	0.000	0.017	0.017	0.048	0.064	6.625	0.011	0.019	316	2384	100	36	2101	2137	63	3650	3713	Error	Error	-5.867	36	2101	63	3650	134689	1668577	0.123	5.308	0	0	0
1	11	17	"A101"	"A101"	16250	13480	90	398	421	203	48	357	357	387	223	57	20	5	0	3838	5473	3591	65	1649	1649	1668	293	17	98	95	0	0.000	0.000	0.000	0.000	0.000	0.000	0.000	0.000	0.000	0.000	0.000	0.000	0.000	0.000	0.019	0.017	0.051	0.048	3.973	0.008	0.005	256	1924	100	41	2189	2230	64	3824	3888	Error	Error	-5.739	41	2189	64	3824	107832	1401117	0.152	12.986	0	0	0
1	12	17	"A101"	"A101"	16545	13475	100	402	426	199	46	368	368	402	276	68	12	2	0	4321	5722	3280	57	1691	1691	1725	375	21	96	94	0	0.000	0.000	0.000	0.000	0.000	0.000	0.000	0.000	0.000	0.000	0.000	0.000	0.000	0.000	0.013	0.014	0.044	0.044	3.266	0.012	0.025	316	2384	100	34	2630	2664	58	4031	4089	Error	Error	-6.273	34	2630	58	4031	134532	1808230	0.087	10.659	0	0	0
1	13	17	"A102"	"A102"	16845	13475	100	435	467	215	46	370	370	393	200	50	28	9	0	4494	6961	5591	80	1728	1728	1768	451	25	85	78	0	0.000	0.000	0.000	0.000	0.000	0.000	0.000	0.000	0.000	0.000	0.000	0.000	0.000	0.000	0.023	0.019	0.037	0.043	5.062	0.013	0.056	316	2384	100	65	2766	2831	97	5233	5330	Error	Error	-5.411	65	2766	97	5233	147680	2199744	0.370	11.514	0	0	0
1	14	17	"A102"	"A102"	17140	13475	100	416	438	184	42	371	371	398	199	50	21	5	0	5012	6391	3553	55	1738	1738	1805	537	29	98	94	0	0.000	0.000	0.000	0.000	0.000	0.000	0.000	0.000	0.000	0.000	0.000	0.000	0.000	0.000	0.014	0.014	0.034	0.032	3.809	0.014	0.039	316	2384	100	45	3274	3319	67	4653	4720	Error	Error	-6.185	45	3274	67	4653	138450	2019694	0.201	8.540	0	0	0
1	15	17	"A102"	"A102"	17440	13470	100	410	440	190	43	384	384	411	195	47	23	4	0	4258	5984	4322	72	1768	1768	1833	1008	54	80	56	0	0.000	0.000	0.000	0.000	0.000	0.000	0.000	0.000	0.000	0.000	0.000	0.000	0.000	0.000	0.010	0.013	0.040	0.044	5.045	0.009	0.019	316	2384	100	26	2490	2516	56	4216	4272	Error	Error	-6.581	26	2490	56	4216	138895	1891044	0.149	4.118	0	0	0
1	16	17	"A103"	"A103"	17745	13475	85	530	549	238	43	386	386	415	227	54	34	9	0	11744	12186	2676	21	1784	1784	1909	961	50	100	100	0	0.000	0.000	0.000	0.000	0.000	0.000	0.000	0.000	0.000	0.000	0.000	0.000	0.000	0.000	0.014	0.016	0.021	0.019	2.603	0.012	0.074	208	1660	100	144	9960	10104	163	10402	10565	Error	Error	-6.112	144	9960	163	10402	114252	2534664	0.590	10.694	0	0	0
1	17	17	"A103"	"A103"	18040	13480	90	437	471	214	45	398	398	419	204	48	21	6	0	8482	8745	4039	46	1800	1800	1829	434	23	100	99	0	0.000	0.000	0.000	0.000	0.000	0.000	0.000	0.000	0.000	0.000	0.000	0.000	0.000	0.000	0.006	0.011	0.021	0.019	3.677	0.009	0.029	256	1924	100	39	6682	6721	73	6945	7018	Error	Error	-7.421	39	6682	73	6945	120476	2238643	0.255	15.935	0	0	0
1	18	17	"A103"	"A103"	18340	13470	100	508	532	208	39	397	397	423	194	45	36	11	0	11664	11001	3497	31	1838	1838	1904	607	31	99	98	0	0.000	0.000	0.000	0.000	0.000	0.000	0.000	0.000	0.000	0.000	0.000	0.000	0.000	0.000	0.011	0.015	0.021	0.018	3.263	0.012	0.063	316	2384	100	111	9826	9937	135	9163	9298	Error	Error	-6.468	111	9826	135	9163	168242	3476434	0.562	14.987	0	0	0
1	1	18	"A104"	"A104"	13250	13775	100	483	514	248	48	365	365	398	270	67	25	5	0	13815	12624	5905	46	1583	1583	1654	737	44	92	84	0	0.000	0.000	0.000	0.000	0.000	0.000	0.000	0.000	0.000	0.000	0.000	0.000	0.000	0.000	0.010	0.013	0.018	0.019	5.144	0.012	0.063	316	2384	100	118	12232	12350	149	11041	11190	Error	Error	-6.696	118	12232	149	11041	162312	3989144	0.430	14.885	0	0	0
1	2	18	"A104"	"A104"	13550	13775	100	534	564	349	61	381	381	436	437	100	12	1	0	15142	14624	5778	39	1652	1652	1948	2260	116	90	89	0	0.000	0.000	0.000	0.000	0.000	0.000	0.000	0.000	0.000	0.000	0.000	0.000	0.000	0.000	0.011	0.014	0.017	0.016	3.889	0.031	0.147	316	2384	100	153	13490	13643	183	12972	13155	Error	Error	-6.462	153	13490	183	12972	178195	4621259	0.293	5.609	0	0	0
1	3	18	"A104"	"A104"	13850	13775	100	518	533	236	44	356	356	380	191	50	41	14	0	15922	14786	5221	35	1599	1599	1679	670	39	94	92	0	0.000	0.000	0.000	0.000	0.000	0.000	0.000	0.000	0.000	0.000	0.000	0.000	0.000	0.000	0.011	0.013	0.016	0.014	3.866	0.012	0.128	316	2384	100	162	14323	14485	177	13187	13364	Error	Error	-6.466	162	14323	177	13187	168534	4672330	0.801	19.563	0	0	0
1	4	18	"A105"	"A105"	14150	13775	100	455	480	197	41	355	355	420	984	234	0	0	0	12337	11262	5843	51	1592	1592	1693	1697	100	84	80	0	0.000	0.000	0.000	0.000	0.000	0.000	0.000	0.000	0.000	0.000	0.000	0.000	0.000	0.000	0.009	0.013	0.018	0.018	4.137	0.011	0.101	316	2384	100	100	10745	10845	125	9670	9795	Error	Error	-6.748	100	10745	125	9670	151666	3558826	0.061	5.639	0	0	0
1	5	18	"A105"	"A105"	14450	13775	100	506	535	253	47	358	358	409	919	224	0	0	0	14890	12622	5738	45	1617	1617	1740	1639	94	90	88	0	0.000	0.000	0.000	0.000	0.000	0.000	0.000	0.000	0.000	0.000	0.000	0.000	0.000	0.000	0.011	0.016	0.019	0.019	3.387	0.013	0.067	316	2384	100	148	13273	13421	177	11005	11182	Error	Error	-6.487	148	13273	177	11005	168990	3988418	0.137	6.639	0	0	0
1	6	18	"A105"	"A105"	14750	13775	100	536	571	240	42	364	364	390	183	46	47	21	0	17393	15968	4558	28	1654	1654	1755	872	49	95	93	0	0.000	0.000	0.000	0.000	0.000	0.000	0.000	0.000	0.000	0.000	0.000	0.000	0.000	0.000	0.011	0.014	0.015	0.014	3.561	0.012	0.152	316	2384	100	172	15739	15911	207	14314	14521	Error	Error	-6.516	172	15739	207	14314	180473	5045879	0.989	16.299	0	0	0
1	7	18	"A106"	"A106"	15050	13775	100	371	394	188	47	359	359	389	287	73	9	1	0	2159	2542	1182	46	1604	1604	1624	320	19	63	45	0	0.000	0.000	0.000	0.000	0.000	0.000	0.000	0.000	0.000	0.000	0.000	0.000	0.000	0.000	0.022	0.037	0.163	0.195	6.566	0.016	0.004	316	2384	100	12	555	567	35	938	973	Error	Error	-5.531	12	555	35	938	124557	803336	0.017	2.869	0	0	0
1	8	18	"A106"	"A106"	15350	13775	100	360	396	229	57	358	358	395	380	96	6	0	0	2336	2684	1135	42	1624	1624	1677	1173	69	29	12	0	0.000	0.000	0.000	0.000	0.000	0.000	0.000	0.000	0.000	0.000	0.000	0.000	0.000	0.000	0.003	0.036	0.165	0.158	5.010	0.182	0.327	316	2384	100	2	712	714	38	1060	1098	Error	Error	-8.476	2	712	38	1060	125207	848221	0.003	0.858	0	0	0
1	9	18	"A106"	"A106"	15650	13775	100	373	394	170	43	361	361	390	259	66	8	1	0	2246	2618	1164	44	1609	1609	1626	307	18	71	51	0	0.000	0.000	0.000	0.000	0.000	0.000	0.000	0.000	0.000	0.000	0.000	0.000	0.000	0.000	0.019	0.033	0.195	0.175	5.437	0.038	0.021	316	2384	100	12	637	649	33	1009	1042	Error	Error	-5.730	12	637	33	1009	124636	827420	0.015	3.231	0	0	0
1	10	18	"A107"	"A107"	15955	13775	85	388	427	271	63	354	354	387	254	65	17	3	0	4127	5376	3548	65	1650	1650	1673	329	19	98	92	0	0.000	0.000	0.000	0.000	0.000	0.000	0.000	0.000	0.000	0.000	0.000	0.000	0.000	0.000	0.014	0.020	0.052	0.047	3.600	0.022	0.061	208	1660	100	34	2477	2511	73	3726	3799	Error	Error	-6.187	34	2477	73	3726	88783	1118267	0.157	11.255	0	0	0
1	11	18	"A107"	"A107"	16250	13780	90	408	449	307	68	363	363	387	181	46	24	9	0	3350	4498	2641	58	1649	1649	1656	284	17	97	91	0	0.000	0.000	0.000	0.000	0.000	0.000	0.000	0.000	0.000	0.000	0.000	0.000	0.000	0.000	0.026	0.030	0.065	0.064	4.189	0.011	0.008	256	1924	100	45	1701	1746	86	2849	2935	Error	Error	-5.240	45	1701	86	2849	115055	1151547	0.343	10.007	0	0	0
1	12	18	"A107"	"A107"	16550	13775	100	422	436	190	43	368	368	396	191	48	24	5	0	3206	4354	2909	66	1673	1673	1689	322	19	90	81	0	0.000	0.000	0.000	0.000	0.000	0.000	0.000	0.000	0.000	0.000	0.000	0.000	0.000	0.000	0.035	0.025	0.065	0.070	4.212	0.017	0.029	316	2384	100	54	1533	1587	68	2681	2749	Error	Error	-4.827	54	1533	68	2681	137694	1375772	0.209	8.276	0	0	0
1	13	18	"A108"	"A108"	16850	13775	100	414	427	187	43	385	385	404	186	46	21	5	0	3809	4484	2463	54	1713	1713	1731	302	17	82	77	0	0.000	0.000	0.000	0.000	0.000	0.000	0.000	0.000	0.000	0.000	0.000	0.000	0.000	0.000	0.014	0.015	0.057	0.058	4.088	0.014	0.016	316	2384	100	29	2096	2125	42	2771	2813	Error	Error	-6.175	29	2096	42	2771	135059	1417002	0.124	9.116	0	0	0
1	14	18	"A108"	"A108"	17145	13780	90	424	456	210	46	380	380	421	305	72	16	1	0	3896	4772	2248	47	1730	1730	1789	639	35	95	75	0	0.000	0.000	0.000	0.000	0.000	0.000	0.000	0.000	0.000	0.000	0.000	0.000	0.000	0.000	0.020	0.025	0.068	0.061	4.858	0.015	0.014	256	1924	100	44	2166	2210	76	3042	3118	Error	Error	-5.621	44	2166	76	3042	116780	1221735	0.115	4.668	0	0	0
1	15	18	"A108"	"A108"	17445	13770	100	426	452	215	47	397	397	438	502	114	4	0	0	3960	5135	3459	67	1748	1748	1808	1425	78	66	40	0	0.000	0.000	0.000	0.000	0.000	0.000	0.000	0.000	0.000	0.000	0.000	0.000	0.000	0.000	0.013	0.016	0.059	0.060	5.011	0.134	0.332	316	2384	100	29	2212	2241	55	3387	3442	Error	Error	-6.253	29	2212	55	3387	142835	1622787	0.028	2.335	0	0	0
1	16	18	"A109"	"A109"	17745	13770	100	399	417	191	45	395	395	423	225	53	12	2	0	2259	2701	1292	47	1748	1748	1766	303	17	62	44	0	0.000	0.000	0.000	0.000	0.000	0.000	0.000	0.000	0.000	0.000	0.000	0.000	0.000	0.000	0.008	0.023	0.174	0.215	6.525	0.018	0.005	316	2384	100	4	511	515	22	953	975	Error	Error	-6.997	4	511	22	953	131729	853411	-0.027	3.086	0	0	0
1	17	18	"A109"	"A109"	18045	13770	100	400	417	217	52	405	405	435	215	49	11	2	0	2254	2733	1264	46	1788	1788	1831	981	53	30	16	0	0.000	0.000	0.000	0.000	0.000	0.000	0.000	0.000	0.000	0.000	0.000	0.000	0.000	0.000	-0.011	0.013	0.295	0.229	5.983	0.008	0.001	316	2384	100	-5	466	461	12	945	957	Error	Error	Error	-5	466	12	945	131910	863537	-0.084	0.919	0	0	0
1	18	18	"A109"	"A109"	18345	13775	80	490	823	1452	176	413	413	445	244	54	28	13	0	3024	4279	4994	116	1816	1816	1838	344	18	87	70	0	0.000	0.000	0.000	0.000	0.000	0.000	0.000	0.000	0.000	0.000	0.000	0.000	0.000	0.000	0.064	0.166	0.145	0.131	3.966	0.234	0.656	208	1512	100	77	1208	1285	410	2463	2873	Error	Error	-3.972	77	1208	410	2463	171236	890002	1.549	7.096	0	0	0
1	1	19	"A110"	"A110"	13255	14075	95	453	478	208	43	393	393	425	249	58	19	3	0	4656	6099	3557	58	1617	1617	1648	527	31	97	89	0	0.000	0.000	0.000	0.000	0.000	0.000	0.000	0.000	0.000	0.000	0.000	0.000	0.000	0.000	0.020	0.019	0.037	0.035	4.102	0.013	0.026	256	2088	100	60	3039	3099	85	4482	4567	Error	Error	-5.662	60	3039	85	4482	122461	1561455	0.213	8.446	0	0	0
1	2	19	"A110"	"A110"	13545	14075	100	664	727	348	47	513	513	580	407	70	19	5	0	5186	6671	3626	54	1812	1812	1892	596	31	98	88	0	0.000	0.000	0.000	0.000	0.000	0.000	0.000	0.000	0.000	0.000	0.000	0.000	0.000	0.000	0.045	0.044	0.062	0.053	3.306	0.035	0.060	316	2384	100	151	3374	3525	214	4859	5073	Error	Error	-4.482	151	3374	214	4859	229630	2108053	0.361	8.018	0	0	0
1	3	19	"A110"	"A110"	13845	14075	100	416	499	687	137	366	366	396	295	74	12	3	0	4409	5899	4004	67	1592	1592	1610	324	20	97	94	0	0.000	0.000	0.000	0.000	0.000	0.000	0.000	0.000	0.000	0.000	0.000	0.000	0.000	0.000	0.018	0.031	0.043	0.043	3.889	0.052	0.106	316	2384	100	50	2817	2867	133	4307	4440	Error	Error	-5.816	50	2817	133	4307	157698	1863952	0.349	13.238	0	0	0
1	4	19	"A111"	"A111"	14145	14075	100	380	401	192	47	362	362	421	674	160	0	0	0	3340	4225	2688	63	1589	1589	1696	1205	71	62	38	0	0.000	0.000	0.000	0.000	0.000	0.000	0.000	0.000	0.000	0.000	0.000	0.000	0.000	0.000	0.010	0.015	0.049	0.057	6.819	0.240	0.383	316	2384	100	18	1751	1769	39	2636	2675	Error	Error	-6.604	18	1751	39	2636	126853	1335062	-0.030	2.099	0	0	0
1	5	19	"A111"	"A111"	14450	14075	100	389	414	196	47	362	362	433	1087	251	0	0	0	3382	4270	2346	54	1604	1604	1764	2353	133	37	18	0	0.000	0.000	0.000	0.000	0.000	0.000	0.000	0.000	0.000	0.000	0.000	0.000	0.000	0.000	0.015	0.020	0.053	0.052	4.174	0.240	0.519	316	2384	100	27	1778	1805	52	2666	2718	Error	Error	-6.041	27	1778	52	2666	130865	1349458	-0.017	1.065	0	0	0
1	6	19	"A111"	"A111"	14750	14075	90	403	521	1040	199	367	367	398	262	65	14	3	0	4007	4995	4071	81	1637	1637	1708	937	54	91	64	0	0.000	0.000	0.000	0.000	0.000	0.000	0.000	0.000	0.000	0.000	0.000	0.000	0.000	0.000	0.015	0.046	0.054	0.051	3.171	0.164	0.549	256	1924	100	36	2370	2406	154	3358	3512	Error	Error	-6.041	36	2370	154	3358	133298	1278630	0.469	3.508	0	0	0
1	7	19	"A112"	"A112"	15045	14075	100	396	428	201	46	353	353	376	183	48	27	7	0	6928	7779	5057	65	1614	1614	1651	371	22	88	81	0	0.000	0.000	0.000	0.000	0.000	0.000	0.000	0.000	0.000	0.000	0.000	0.000	0.000	0.000	0.008	0.012	0.026	0.036	6.323	0.010	0.036	316	2384	100	43	5314	5357	75	6165	6240	Error	Error	-6.949	43	5314	75	6165	135230	2458172	0.284	16.518	0	0	0
1	8	19	"A112"	"A112"	15345	14075	100	430	452	191	42	353	353	408	553	135	1	0	0	9040	9618	4756	49	1635	1635	1771	1970	111	96	72	0	0.000	0.000	0.000	0.000	0.000	0.000	0.000	0.000	0.000	0.000	0.000	0.000	0.000	0.000	0.010	0.012	0.020	0.018	3.514	0.033	0.170	316	2384	100	77	7405	7482	99	7983	8082	Error	Error	-6.587	77	7405	99	7983	142814	3039212	0.080	3.983	0	0	0
1	9	19	"A112"	"A112"	15645	14070	100	404	422	196	46	359	359	377	179	47	23	8	0	5202	7353	4776	64	1643	1643	1726	932	53	91	77	0	0.000	0.000	0.000	0.000	0.000	0.000	0.000	0.000	0.000	0.000	0.000	0.000	0.000	0.000	0.013	0.011	0.029	0.029	4.245	0.012	0.073	316	2384	100	45	3559	3604	63	5710	5773	Error	Error	-6.305	45	3559	63	5710	133324	2323406	0.251	6.038	0	0	0
1	10	19	"A113"	"A113"	15945	14070	100	400	462	427	92	364	364	408	362	88	9	0	0	4079	5647	4297	76	1648	1648	1736	1208	69	66	50	0	0.000	0.000	0.000	0.000	0.000	0.000	0.000	0.000	0.000	0.000	0.000	0.000	0.000	0.000	0.015	0.025	0.053	0.069	6.847	0.019	0.020	316	2384	100	36	2431	2467	98	3999	4097	Error	Error	-6.077	36	2431	98	3999	146097	1784364	0.149	3.238	0	0	0
1	11	19	"A113"	"A113"	16245	14070	100	391	424	209	49	369	369	392	184	46	21	8	0	3792	5092	3537	69	1651	1651	1669	305	18	90	85	0	0.000	0.000	0.000	0.000	0.000	0.000	0.000	0.000	0.000	0.000	0.000	0.000	0.000	0.000	0.010	0.016	0.051	0.054	6.062	0.017	0.037	316	2384	100	22	2141	2163	55	3441	3496	Error	Error	-6.605	22	2141	55	3441	133963	1609182	0.174	11.223	0	0	0
1	12	19	"A113"	"A113"	16545	14070	100	410	439	211	48	366	366	396	223	56	18	6	0	4384	5624	3408	60	1676	1676	1706	561	32	94	84	0	0.000	0.000	0.000	0.000	0.000	0.000	0.000	0.000	0.000	0.000	0.000	0.000	0.000	0.000	0.016	0.018	0.049	0.042	4.458	0.013	0.027	316	2384	100	44	2708	2752	73	3948	4021	Error	Error	-5.944	44	2708	73	3948	138766	1777294	0.193	6.984	0	0	0
1	13	19	"A114"	"A114"	16845	14070	100	446	472	204	43	373	373	405	212	52	26	6	0	10392	8895	5034	56	1677	1677	1815	1073	59	74	70	0	0.000	0.000	0.000	0.000	0.000	0.000	0.000	0.000	0.000	0.000	0.000	0.000	0.000	0.000	0.008	0.014	0.026	0.031	7.226	0.009	0.036	316	2384	100	73	8715	8788	99	7218	7317	Error	Error	-6.899	73	8715	99	7218	149261	2810698	0.316	6.598	0	0	0
1	14	19	"A114"	"A114"	17145	14075	90	456	519	341	65	398	398	418	199	47	30	12	0	10817	10258	3967	38	1729	1729	1838	987	53	100	98	0	0.000	0.000	0.000	0.000	0.000	0.000	0.000	0.000	0.000	0.000	0.000	0.000	0.000	0.000	0.006	0.014	0.023	0.020	3.316	0.013	0.064	256	1924	100	58	9088	9146	121	8529	8650	Error	Error	-7.292	58	9088	121	8529	132771	2625945	0.508	8.531	0	0	0
1	15	19	"A114"	"A114"	17445	14075	90	498	512	210	41	391	391	430	253	58	25	4	0	9550	9412	3461	36	1724	1724	1773	521	29	100	100	0	0.000	0.000	0.000	0.000	0.000	0.000	0.000	0.000	0.000	0.000	0.000	0.000	0.000	0.000	0.014	0.016	0.026	0.025	2.337	0.010	0.022	256	1924	100	107	7826	7933	121	7688	7809	Error	Error	-6.193	107	7826	121	7688	131090	2409431	0.324	14.662	0	0	0
1	16	19	"A115"	"A115"	17745	14070	100	429	438	206	47	400	400	451	645	143	0	0	0	3189	4589	3340	72	1752	1752	1830	1424	77	50	32	0	0.000	0.000	0.000	0.000	0.000	0.000	0.000	0.000	0.000	0.000	0.000	0.000	0.000	0.000	0.020	0.013	0.072	0.088	5.797	0.009	0.011	316	2384	100	29	1437	1466	38	2837	2875	Error	Error	-5.631	29	1437	38	2837	138263	1450112	-0.020	1.938	0	0	0
1	17	19	"A115"	"A115"	18045	14070	85	460	475	210	44	416	416	449	312	69	11	0	0	4006	5032	2769	55	1778	1778	1816	361	19	96	88	0	0.000	0.000	0.000	0.000	0.000	0.000	0.000	0.000	0.000	0.000	0.000	0.000	0.000	0.000	0.020	0.018	0.063	0.064	3.631	0.011	0.007	208	1660	100	44	2228	2272	59	3254	3313	Error	Error	-5.662	44	2228	59	3254	98774	1046613	0.083	8.909	0	0	0
1	18	19	"A115"	"A115"	18340	14065	100	434	468	234	50	412	412	442	210	47	19	5	0	3669	4546	2472	54	1818	1818	1848	443	23	91	80	0	0.000	0.000	0.000	0.000	0.000	0.000	0.000	0.000	0.000	0.000	0.000	0.000	0.000	0.000	0.012	0.021	0.066	0.065	3.721	0.016	0.016	316	2384	100	22	1851	1873	56	2728	2784	Error	Error	-6.395	22	1851	56	2728	147745	1436506	0.124	6.090	0	0	0
1	1	20	"A116"	"A116"	13260	14385	90	875	968	442	45	378	378	428	424	99	57	21	0	18189	17744	3761	21	1636	1636	1681	412	24	100	100	0	0.000	0.000	0.000	0.000	0.000	0.000	0.000	0.000	0.000	0.000	0.000	0.000	0.000	0.000	0.030	0.037	0.032	0.029	2.301	0.035	0.176	256	1924	100	497	16553	17050	590	16108	16698	Error	Error	-5.058	497	16553	590	16108	247786	4542483	1.274	38.988	0	0	0
1	2	20	"A116"	"A116"	13560	14385	100	864	1025	691	67	402	402	427	237	55	70	48	0	15223	13539	4969	36	1660	1660	1774	840	47	99	96	0	0.000	0.000	0.000	0.000	0.000	0.000	0.000	0.000	0.000	0.000	0.000	0.000	0.000	0.000	0.034	0.052	0.044	0.041	2.569	0.053	0.422	316	2384	100	462	13563	14025	623	11879	12502	Error	Error	-4.876	462	13563	623	11879	323751	4278294	2.523	14.006	0	0	0
1	3	20	"A116"	"A116"	13860	14385	105	626	837	606	72	361	361	435	1348	309	10	0	0	12935	12831	6782	52	1604	1604	1712	1739	101	97	80	0	0.000	0.000	0.000	0.000	0.000	0.000	0.000	0.000	0.000	0.000	0.000	0.000	0.000	0.000	0.023	0.042	0.037	0.031	3.108	0.056	0.326	316	2572	100	265	11331	11596	476	11227	11703	Error	Error	-5.418	265	11331	476	11227	264515	4054452	0.298	6.394	0	0	0
1	4	20	"A117"	"A117"	14155	14380	100	370	389	191	49	357	357	438	1031	235	0	0	0	2083	2367	960	40	1581	1581	1791	2286	127	8	0	0	0.000	0.000	0.000	0.000	0.000	0.000	0.000	0.000	0.000	0.000	0.000	0.000	0.000	0.000	0.026	0.041	0.207	0.194	5.267	0.157	0.608	316	2384	100	13	502	515	32	786	818	Error	Error	-5.271	13	502	32	786	123014	747943	-0.048	0.252	0	0	0
1	5	20	"A117"	"A117"	14455	14380	100	385	415	328	79	356	356	410	475	115	2	0	0	2276	2489	1285	51	1606	1606	1753	2036	116	7	0	0	0.000	0.000	0.000	0.000	0.000	0.000	0.000	0.000	0.000	0.000	0.000	0.000	0.000	0.000	0.043	0.067	0.186	0.192	4.499	0.206	0.689	316	2384	100	29	670	699	59	883	942	Error	Error	-4.530	29	670	59	883	130994	786372	0.011	0.361	0	0	0
1	6	20	"A117"	"A117"	14755	14380	100	350	417	475	113	358	358	430	659	153	2	0	0	2305	2707	1992	73	1637	1637	1836	2335	127	9	1	0	0.000	0.000	0.000	0.000	0.000	0.000	0.000	0.000	0.000	0.000	0.000	0.000	0.000	0.000	-0.012	0.055	0.191	0.178	5.229	0.214	0.745	316	2384	100	-8	668	660	59	1070	1129	Error	Error	Error	-8	668	59	1070	131711	855510	-0.020	0.373	0	0	0
1	7	20	"A118"	"A118"	15055	14375	85	417	434	181	41	357	357	403	314	77	10	0	0	6561	7449	3718	49	1618	1618	1662	453	27	99	98	0	0.000	0.000	0.000	0.000	0.000	0.000	0.000	0.000	0.000	0.000	0.000	0.000	0.000	0.000	0.012	0.013	0.030	0.026	3.031	0.011	0.020	208	1660	100	60	4943	5003	77	5831	5908	Error	Error	-6.364	60	4943	77	5831	90210	1549454	0.099	12.775	0	0	0
1	8	20	"A118"	"A118"	15355	14385	95	393	420	195	46	359	359	407	578	142	1	0	0	5524	6712	3364	50	1642	1642	1746	1264	72	93	68	0	0.000	0.000	0.000	0.000	0.000	0.000	0.000	0.000	0.000	0.000	0.000	0.000	0.000	0.000	0.009	0.012	0.028	0.025	3.536	0.048	0.080	256	2088	100	34	3882	3916	61	5070	5131	Error	Error	-6.835	34	3882	61	5070	107623	1718327	0.022	3.929	0	0	0
1	9	20	"A118"	"A118"	15655	14380	100	381	406	177	43	363	363	398	539	135	0	0	0	3773	5481	3711	67	1639	1639	1711	1424	83	65	40	0	0.000	0.000	0.000	0.000	0.000	0.000	0.000	0.000	0.000	0.000	0.000	0.000	0.000	0.000	0.008	0.011	0.046	0.041	4.883	0.006	0.007	316	2384	100	18	2134	2152	43	3842	3885	Error	Error	-6.889	18	2134	43	3842	128409	1732071	0.015	2.647	0	0	0
1	10	20	"A119"	"A119"	15955	14380	100	394	410	191	46	371	371	454	1173	258	0	0	0	2906	3844	2515	65	1652	1652	1781	2100	117	31	16	0	0.000	0.000	0.000	0.000	0.000	0.000	0.000	0.000	0.000	0.000	0.000	0.000	0.000	0.000	0.018	0.018	0.092	0.097	5.002	0.262	0.533	316	2384	100	23	1254	1277	39	2192	2231	Error	Error	-5.769	23	1254	39	2192	129578	1214695	-0.038	0.982	0	0	0
1	11	20	"A119"	"A119"	16255	14375	100	389	389	179	46	371	371	393	228	58	12	1	0	2721	3625	2209	60	1628	1628	1643	301	18	86	70	0	0.000	0.000	0.000	0.000	0.000	0.000	0.000	0.000	0.000	0.000	0.000	0.000	0.000	0.000	0.016	0.009	0.068	0.067	5.502	0.013	0.009	316	2384	100	18	1093	1111	18	1997	2015	Error	Error	-5.924	18	1093	18	1997	122992	1145545	-0.018	6.585	0	0	0
1	12	20	"A119"	"A119"	16560	14380	95	379	409	179	43	364	364	392	212	54	18	3	0	3267	4050	1816	44	1654	1654	1678	321	19	98	90	0	0.000	0.000	0.000	0.000	0.000	0.000	0.000	0.000	0.000	0.000	0.000	0.000	0.000	0.000	0.009	0.019	0.063	0.056	3.541	0.020	0.021	256	2088	100	15	1613	1628	45	2396	2441	Error	Error	-6.749	15	1613	45	2396	104647	1036775	0.080	7.389	0	0	0
1	13	20	"A120"	"A120"	16855	14375	100	383	424	223	52	385	385	427	361	84	6	0	0	2372	2912	1538	52	1684	1684	1762	1180	66	34	19	0	0.000	0.000	0.000	0.000	0.000	0.000	0.000	0.000	0.000	0.000	0.000	0.000	0.000	0.000	-0.003	0.032	0.121	0.151	5.484	0.133	0.148	316	2384	100	-2	688	686	39	1228	1267	Error	Error	Error	-2	688	39	1228	133845	920165	-0.008	0.975	0	0	0
1	14	20	"A120"	"A120"	17155	14375	100	371	409	194	47	381	381	417	550	131	0	0	0	2594	3102	1490	48	1686	1686	1733	731	42	60	32	0	0.000	0.000	0.000	0.000	0.000	0.000	0.000	0.000	0.000	0.000	0.000	0.000	0.000	0.000	-0.011	0.020	0.141	0.137	4.572	0.019	0.010	316	2384	100	-10	908	898	28	1416	1444	Error	Error	Error	-10	908	28	1416	129142	980358	-0.015	1.873	0	0	0
1	15	20	"A120"	"A120"	17460	14370	85	393	430	223	51	383	383	408	190	46	22	6	0	2709	3122	1454	46	1711	1711	1736	369	21	78	58	0	0.000	0.000	0.000	0.000	0.000	0.000	0.000	0.000	0.000	0.000	0.000	0.000	0.000	0.000	0.010	0.033	0.134	0.127	4.347	0.019	0.008	208	1660	100	10	998	1008	47	1411	1458	Error	Error	-6.641	10	998	47	1411	89393	649468	0.116	3.756	0	0	0
1	16	20	"A121"	"A121"	17760	14380	90	518	534	233	43	391	391	420	247	58	31	5	0	12159	13202	7466	56	1760	1760	1796	778	43	100	98	0	0.000	0.000	0.000	0.000	0.000	0.000	0.000	0.000	0.000	0.000	0.000	0.000	0.000	0.000	0.012	0.012	0.018	0.017	3.109	0.016	0.120	256	1924	100	127	10399	10526	143	11442	11585	Error	Error	-6.355	127	10399	143	11442	136830	3379632	0.462	14.661	0	0	0
1	17	20	"A121"	"A121"	18055	14380	100	503	527	238	45	412	412	450	332	73	16	2	0	7213	10379	6701	64	1778	1778	1853	1182	63	95	86	0	0.000	0.000	0.000	0.000	0.000	0.000	0.000	0.000	0.000	0.000	0.000	0.000	0.000	0.000	0.017	0.013	0.022	0.023	3.884	0.019	0.054	316	2384	100	91	5435	5526	115	8601	8716	Error	Error	-5.900	91	5435	115	8601	166607	3279800	0.232	7.213	0	0	0
1	18	20	"A121"	"A121"	18355	14380	100	511	536	237	44	421	421	446	211	47	30	10	0	9749	12344	7169	58	1834	1834	1864	373	20	100	100	0	0.000	0.000	0.000	0.000	0.000	0.000	0.000	0.000	0.000	0.000	0.000	0.000	0.000	0.000	0.011	0.011	0.019	0.018	2.934	0.010	0.070	316	2384	100	90	7915	8005	115	10510	10625	Error	Error	-6.459	90	7915	115	10510	169255	3900724	0.427	28.097	0	0	0
1	1	21	"Blank"	"Blank"	13255	14680	100	349	383	185	48	365	365	414	492	118	2	0	0	1575	1591	299	18	1578	1578	1650	1264	76	0	0	0	0.000	0.000	0.000	0.000	0.000	0.000	0.000	0.000	0.000	0.000	0.000	0.000	0.000	0.000	5.333	1.385	0.531	0.627	5.320	0.224	0.029	316	2384	100	-16	-3	-19	18	13	31	Error	Error	2.415	-16	-3	18	13	120988	502843	-0.063	-0.047	0	0	0
1	2	21	"Blank"	"Blank"	13555	14680	100	365	387	197	50	380	380	487	1773	364	0	0	0	1544	1569	272	17	1628	1628	1803	2610	144	0	0	0	0.000	0.000	0.000	0.000	0.000	0.000	0.000	0.000	0.000	0.000	0.000	0.000	0.000	0.000	0.179	-0.119	0.546	0.608	4.144	0.651	0.849	316	2384	100	-15	-84	-99	7	-59	-52	Error	Error	-2.485	-15	-84	7	-59	122398	495682	-0.056	-0.090	0	0	0
1	3	21	"Blank"	"Blank"	13855	14680	100	378	399	178	44	383	383	469	1495	318	0	0	0	1545	1561	281	18	1589	1589	1678	1647	98	0	0	0	0.000	0.000	0.000	0.000	0.000	0.000	0.000	0.000	0.000	0.000	0.000	0.000	0.000	0.000	0.114	-0.571	0.563	0.647	4.482	6.454	0.078	316	2384	100	-5	-44	-49	16	-28	-12	Error	Error	-3.138	-5	-44	16	-28	126123	493332	-0.047	-0.071	0	0	0
1	4	21	"Blank"	"Blank"	14155	14675	100	346	366	177	48	368	368	424	1090	257	0	0	0	1562	1572	260	16	1572	1572	1634	1427	87	0	0	0	0.000	0.000	0.000	0.000	0.000	0.000	0.000	0.000	0.000	0.000	0.000	0.000	0.000	0.000	2.200	100000.000	0.650	0.641	5.179	0.769	0.950	316	2384	100	-22	-10	-32	-2	0	-2	Error	Error	1.138	-22	-10	-2	0	115539	496892	-0.053	-0.043	0	0	0
1	5	21	"Blank"	"Blank"	14455	14675	100	339	375	170	45	352	352	377	198	52	15	2	0	1556	1555	266	17	1564	1564	1581	274	17	15	1	0	0.000	0.000	0.000	0.000	0.000	0.000	0.000	0.000	0.000	0.000	0.000	0.000	0.000	0.000	1.625	-2.556	0.584	0.646	3.970	0.070	0.012	316	2384	100	-13	-8	-21	23	-9	14	Error	Error	0.700	-13	-8	23	-9	118495	491512	-0.010	-0.095	0	0	0
1	6	21	"Blank"	"Blank"	14755	14675	100	343	363	174	47	365	365	403	371	92	3	0	0	1575	1595	281	17	1609	1609	1647	676	41	0	0	0	0.000	0.000	0.000	0.000	0.000	0.000	0.000	0.000	0.000	0.000	0.000	0.000	0.000	0.000	0.647	0.143	0.534	0.547	5.477	0.211	0.041	316	2384	100	-22	-34	-56	-2	-14	-16	Error	Error	-0.628	-22	-34	-2	-14	114663	503894	-0.108	-0.077	0	0	0
1	7	21	"Blank"	"Blank"	15055	14675	100	367	406	282	69	353	353	390	256	65	12	2	0	1582	1648	1162	70	1607	1607	1641	390	23	6	0	0	0.000	0.000	0.000	0.000	0.000	0.000	0.000	0.000	0.000	0.000	0.000	0.000	0.000	0.000	-0.560	1.293	0.607	0.679	4.605	0.253	0.325	316	2384	100	14	-25	-11	53	41	94	Error	Error	Error	14	-25	53	41	128373	520822	0.063	0.018	0	0	0
1	8	21	"Blank"	"Blank"	15355	14675	100	374	401	217	54	362	362	419	689	164	0	0	0	1623	1627	292	17	1625	1625	1687	1178	69	0	0	0	0.000	0.000	0.000	0.000	0.000	0.000	0.000	0.000	0.000	0.000	0.000	0.000	0.000	0.000	-6.000	19.500	0.650	0.645	4.418	0.588	0.618	316	2384	100	12	-2	10	39	2	41	Error	Error	Error	12	-2	39	2	126730	514097	-0.026	-0.051	0	0	0
1	9	21	"Blank"	"Blank"	15655	14675	100	374	373	170	45	363	363	402	489	121	1	0	0	1649	1645	280	17	1635	1635	1694	1130	66	0	0	0	0.000	0.000	0.000	0.000	0.000	0.000	0.000	0.000	0.000	0.000	0.000	0.000	0.000	0.000	0.786	1.000	0.581	0.576	3.961	5.041	0.119	316	2384	100	11	14	25	10	10	20	Error	Error	-0.348	11	14	10	10	117836	519766	-0.059	-0.043	0	0	0
1	10	21	"Blank"	"Blank"	15955	14675	100	359	373	177	47	368	368	400	284	71	6	0	0	1690	1714	536	31	1634	1634	1662	501	30	6	0	0	0.000	0.000	0.000	0.000	0.000	0.000	0.000	0.000	0.000	0.000	0.000	0.000	0.000	0.000	-0.161	0.063	0.647	0.623	3.964	0.005	0.000	316	2384	100	-9	56	47	5	80	85	Error	Error	Error	-9	56	5	80	117828	541655	-0.095	0.104	0	0	0
1	11	21	"Blank"	"Blank"	16255	14675	100	346	372	171	45	374	374	417	448	107	1	0	0	1631	1629	257	15	1650	1650	1666	305	18	10	0	0	0.000	0.000	0.000	0.000	0.000	0.000	0.000	0.000	0.000	0.000	0.000	0.000	0.000	0.000	1.474	0.095	0.748	0.775	3.818	3.394	0.146	316	2384	100	-28	-19	-47	-2	-21	-23	Error	Error	0.559	-28	-19	-2	-21	117593	514794	-0.100	-0.121	0	0	0
1	12	21	"Blank"	"Blank"	16555	14675	100	372	408	188	46	373	373	406	235	57	17	1	0	1678	1721	588	34	1669	1669	1685	316	18	14	1	0	0.000	0.000	0.000	0.000	0.000	0.000	0.000	0.000	0.000	0.000	0.000	0.000	0.000	0.000	-0.111	0.673	0.701	0.690	5.584	0.028	0.001	316	2384	100	-1	9	8	35	52	87	Error	Error	Error	-1	9	35	52	128851	543796	0.009	0.114	0	0	0
1	13	21	"Blank"	"Blank"	16855	14675	100	403	431	196	45	394	394	443	704	158	0	0	0	1722	1734	321	18	1702	1702	1733	435	25	8	0	0	0.000	0.000	0.000	0.000	0.000	0.000	0.000	0.000	0.000	0.000	0.000	0.000	0.000	0.000	0.450	1.156	0.605	0.609	4.542	0.069	0.003	316	2384	100	9	20	29	37	32	69	Error	Error	-1.152	9	20	37	32	136216	548010	-0.017	0.002	0	0	0
1	14	21	"Blank"	"Blank"	17150	14675	100	413	457	356	77	391	391	422	237	56	16	3	0	1723	1748	282	16	1720	1720	1748	503	28	6	0	0	0.000	0.000	0.000	0.000	0.000	0.000	0.000	0.000	0.000	0.000	0.000	0.000	0.000	0.000	7.333	2.357	0.552	0.631	5.490	0.600	0.073	316	2384	100	22	3	25	66	28	94	Error	Error	2.874	22	3	66	28	144455	552460	0.148	0.000	0	0	0
1	15	21	"Blank"	"Blank"	17450	14675	100	368	395	187	47	396	396	422	195	46	16	2	0	1734	1746	305	17	1723	1723	1743	300	17	15	3	0	0.000	0.000	0.000	0.000	0.000	0.000	0.000	0.000	0.000	0.000	0.000	0.000	0.000	0.000	-2.545	-0.043	0.694	0.655	4.299	0.048	0.002	316	2384	100	-28	11	-17	-1	23	22	Error	Error	Error	-28	11	-1	23	124841	551622	-0.138	0.010	0	0	0
1	16	21	"Blank"	"Blank"	17750	14675	100	403	420	175	41	407	407	438	293	66	6	0	0	1752	1795	314	17	1768	1768	1799	567	31	5	0	0	0.000	0.000	0.000	0.000	0.000	0.000	0.000	0.000	0.000	0.000	0.000	0.000	0.000	0.000	0.250	0.481	0.437	0.471	3.884	0.080	0.006	316	2384	100	-4	-16	-20	13	27	40	Error	Error	-2.000	-4	-16	13	27	132672	567358	-0.061	-0.007	0	0	0
1	17	21	"Blank"	"Blank"	18050	14675	100	425	466	330	70	411	411	439	205	46	23	4	0	1833	1895	728	38	1773	1773	1792	315	17	19	4	0	0.000	0.000	0.000	0.000	0.000	0.000	0.000	0.000	0.000	0.000	0.000	0.000	0.000	0.000	0.233	0.451	0.659	0.634	3.877	0.253	0.140	316	2384	100	14	60	74	55	122	177	Error	Error	-2.100	14	60	55	122	147316	598818	0.132	0.327	0	0	0
1	18	21	"Blank"	"Blank"	18350	14675	100	432	470	227	48	428	428	478	491	102	4	0	0	1822	1930	1306	67	1853	1853	1907	921	48	1	0	0	0.000	0.000	0.000	0.000	0.000	0.000	0.000	0.000	0.000	0.000	0.000	0.000	0.000	0.000	-0.129	0.545	0.598	0.572	5.129	0.341	0.449	316	2384	100	4	-31	-27	42	77	119	Error	Error	Error	4	-31	42	77	148666	610003	-0.016	0.025	0	0	0
