# Supplementary material for: Application of hybridization control probe to increase accuracy on ligation detection or minisequencing diagnostic microarrays
Source: BMC Res Notes. 2009 Dec 14;2:249. doi: 10.1186/1756-0500-2-249 (PMC2799435; doi:10.1186/1756-0500-2-249)
Supplement: Additional file 3 — Gpr_files. Zip-compressed file containing raw microarray data in GenePix results format (.gpr) and GAL (GenePix Array List) files. [file 1756-0500-2-249-S3.ZIP › gpr_files/slide4/lasi4_5-16.gpr]

ATF	1.0
30	76    
"Type=GenePix Results 3"
"DateTime=2009/04/02 15:37:43"
"Settings=C:\Axon\Data\HPV\020409\lasi4.gps"
"GalFile=C:\Axon\Data\HPV\ArrayIt_032009_InstiBioGalfile.gal"
"ArrayOfArrays=5-16"
"PixelSize=5"
"Wavelengths=532	488"
"ImageFiles=C:\Axon\Data\HPV\020409\lasi4.tif 2	C:\Axon\Data\HPV\020409\lasi4.tif 3"
"NormalizationMethod=None"
"NormalizationFactors=1	1"
"JpegImage="
"StdDev=Type 1"
"RatioFormulations=W1/W3 (/532)	W1/W4 (/488)	W3/W4 (532/488)"
"FeatureType=Circular"
"Barcode="
"BackgroundSubtraction=LocalFeature"
"ImageOrigin=0, 0"
"JpegOrigin=3920, 0"
"Creator=GenePix Pro 6.1.0.2"
"Scanner=GenePix 4200A 01 Autoloader [2]"
"FocusPosition=0"
"Temperature=24.06"
"LinesAveraged=2"
"Comment="
"PMTGain=580	540"
"ScanPower=100	100"
"LaserPower=2.69	2.56"
"Filters=Standard Green	Standard Blue"
"ScanRegion=784,0,3824,13768"
"Supplier="
"Block"	"Column"	"Row"	"Name"	"ID"	"X"	"Y"	"Dia."	"F532 Median"	"F532 Mean"	"F532 SD"	"F532 CV"	"B532"	"B532 Median"	"B532 Mean"	"B532 SD"	"B532 CV"	"% > B532+1SD"	"% > B532+2SD"	"F532 % Sat."	"F488 Median"	"F488 Mean"	"F488 SD"	"F488 CV"	"B488"	"B488 Median"	"B488 Mean"	"B488 SD"	"B488 CV"	"% > B488+1SD"	"% > B488+2SD"	"F488 % Sat."	"Ratio of Medians (1/532)"	"Ratio of Means (1/532)"	"Median of Ratios (1/532)"	"Mean of Ratios (1/532)"	"Ratios SD (1/532)"	"Rgn Ratio (1/532)"	"Rgn R2 (1/532)"	"Ratio of Medians (1/488)"	"Ratio of Means (1/488)"	"Median of Ratios (1/488)"	"Mean of Ratios (1/488)"	"Ratios SD (1/488)"	"Rgn Ratio (1/488)"	"Rgn R2 (1/488)"	"Ratio of Medians (532/488)"	"Ratio of Means (532/488)"	"Median of Ratios (532/488)"	"Mean of Ratios (532/488)"	"Ratios SD (532/488)"	"Rgn Ratio (532/488)"	"Rgn R2 (532/488)"	"F Pixels"	"B Pixels"	"Circularity"	"Sum of Medians (1/532)"	"Sum of Medians (1/488)"	"Sum of Medians (532/488)"	"Sum of Means (1/532)"	"Sum of Means (1/488)"	"Sum of Means (532/488)"	"Log Ratio (1/532)"	"Log Ratio (1/488)"	"Log Ratio (532/488)"	"F532 Median - B532"	"F488 Median - B488"	"F532 Mean - B532"	"F488 Mean - B488"	"F532 Total Intensity"	"F488 Total Intensity"	"SNR 532"	"SNR 488"	"Flags"	"Normalize"	"Autoflag"
1	1	1	"A1"	"A1"	4290	17625	90	627	681	381	55	450	450	518	824	159	1	1	0	15581	14988	3617	24	1611	1611	1713	1583	92	100	99	0	0.000	0.000	0.000	0.000	0.000	0.000	0.000	0.000	0.000	0.000	0.000	0.000	0.000	0.000	0.013	0.017	0.017	0.015	2.968	0.050	0.076	256	1924	100	177	13970	14147	231	13377	13608	Error	Error	-6.302	177	13970	231	13377	174291	3836839	0.198	8.386	0	0	0
1	2	1	"A1"	"A1"	4585	17625	85	565	585	195	33	427	427	518	719	138	0	0	0	16059	15499	3197	20	1611	1611	1752	1056	60	100	100	0	0.000	0.000	0.000	0.000	0.000	0.000	0.000	0.000	0.000	0.000	0.000	0.000	0.000	0.000	0.010	0.011	0.015	0.012	2.764	0.010	0.025	208	1660	100	138	14448	14586	158	13888	14046	Error	Error	-6.710	138	14448	158	13888	121605	3223801	0.093	13.018	0	0	0
1	3	1	"A1"	"A1"	4890	17625	85	596	820	2105	256	433	433	501	708	141	4	1	0	16497	16156	3436	21	1628	1628	1800	2052	114	100	100	0	0.000	0.000	0.000	0.000	0.000	0.000	0.000	0.000	0.000	0.000	0.000	0.000	0.000	0.000	0.011	0.027	0.015	0.013	3.660	0.036	0.011	208	1660	100	163	14869	15032	387	14528	14915	Error	Error	-6.511	163	14869	387	14528	170617	3360505	0.451	6.996	0	0	0
1	4	1	"A2"	"A2"	5185	17625	85	638	658	262	39	430	430	463	371	80	22	3	0	18658	17744	3344	18	1677	1677	1810	1022	56	100	100	0	0.000	0.000	0.000	0.000	0.000	0.000	0.000	0.000	0.000	0.000	0.000	0.000	0.000	0.000	0.012	0.014	0.016	0.012	2.917	0.014	0.171	208	1660	100	208	16981	17189	228	16067	16295	Error	Error	-6.351	208	16981	228	16067	136789	3690705	0.526	15.591	0	0	0
1	5	1	"A2"	"A2"	5490	17630	90	601	626	214	34	419	419	487	881	180	1	0	0	17936	17514	2693	15	1666	1666	1746	724	41	100	100	0	0.000	0.000	0.000	0.000	0.000	0.000	0.000	0.000	0.000	0.000	0.000	0.000	0.000	0.000	0.011	0.013	0.016	0.012	2.792	0.012	0.091	256	1924	100	182	16270	16452	207	15848	16055	Error	Error	-6.482	182	16270	207	15848	160264	4483700	0.158	21.779	0	0	0
1	6	1	"A2"	"A2"	5785	17630	100	575	618	234	37	394	394	423	252	59	37	11	0	17797	16483	4376	26	1593	1593	1672	701	41	100	99	0	0.000	0.000	0.000	0.000	0.000	0.000	0.000	0.000	0.000	0.000	0.000	0.000	0.000	0.000	0.011	0.015	0.015	0.013	2.923	0.014	0.140	316	2384	100	181	16204	16385	224	14890	15114	Error	Error	-6.484	181	16204	224	14890	195326	5208772	0.774	21.128	0	0	0
1	7	1	"A3"	"A3"	6085	17630	90	498	528	220	41	374	374	431	658	152	1	0	0	14926	14424	4689	32	1526	1526	1599	1513	94	100	99	0	0.000	0.000	0.000	0.000	0.000	0.000	0.000	0.000	0.000	0.000	0.000	0.000	0.000	0.000	0.009	0.012	0.015	0.012	3.064	0.013	0.152	256	1924	100	124	13400	13524	154	12898	13052	Error	Error	-6.756	124	13400	154	12898	135055	3692552	0.147	8.477	0	0	0
1	8	1	"A3"	"A3"	6385	17635	95	534	545	203	37	384	384	454	559	123	3	0	0	19040	18054	5657	31	1570	1570	1775	2129	119	100	100	0	0.000	0.000	0.000	0.000	0.000	0.000	0.000	0.000	0.000	0.000	0.000	0.000	0.000	0.000	0.009	0.010	0.011	0.010	2.845	0.030	0.113	256	2088	100	150	17470	17620	161	16484	16645	Error	Error	-6.864	150	17470	161	16484	139635	4621817	0.163	7.646	0	0	0
1	9	1	"A3"	"A3"	6690	17630	90	601	635	253	39	459	459	504	379	75	17	1	0	16824	15624	5658	36	1696	1696	1716	323	18	100	100	0	0.000	0.000	0.000	0.000	0.000	0.000	0.000	0.000	0.000	0.000	0.000	0.000	0.000	0.000	0.009	0.013	0.015	0.013	3.276	0.011	0.028	256	1924	100	142	15128	15270	176	13928	14104	Error	Error	-6.735	142	15128	176	13928	162500	3999842	0.346	43.059	0	0	0
1	10	1	"A4"	"A4"	6990	17625	85	614	760	1064	140	443	443	586	1588	270	1	1	0	14014	13810	2606	18	1706	1706	2043	3404	166	98	97	0	0.000	0.000	0.000	0.000	0.000	0.000	0.000	0.000	0.000	0.000	0.000	0.000	0.000	0.000	0.014	0.026	0.019	0.016	3.553	0.020	0.026	208	1660	100	171	12308	12479	317	12104	12421	Error	Error	-6.169	171	12308	317	12104	158116	2872541	0.110	3.457	0	0	0
1	11	1	"A4"	"A4"	7285	17630	90	564	632	452	71	416	416	467	392	83	17	2	0	14432	14308	3959	27	1610	1610	1639	337	20	100	100	0	0.000	0.000	0.000	0.000	0.000	0.000	0.000	0.000	0.000	0.000	0.000	0.000	0.000	0.000	0.012	0.017	0.018	0.015	3.342	0.011	0.016	256	1924	100	148	12822	12970	216	12698	12914	Error	Error	-6.437	148	12822	216	12698	161692	3662860	0.421	37.593	0	0	0
1	12	1	"A4"	"A4"	7585	17630	100	640	1060	2961	279	409	409	444	304	68	37	8	0	16156	16127	7390	45	1614	1614	1725	979	56	98	94	0	0.000	0.000	0.000	0.000	0.000	0.000	0.000	0.000	0.000	0.000	0.000	0.000	0.000	0.000	0.016	0.045	0.019	0.020	3.138	0.096	0.218	316	2384	100	231	14542	14773	651	14513	15164	Error	Error	-5.976	231	14542	651	14513	334935	5096007	2.026	14.711	0	0	0
1	13	1	"A5"	"A5"	7890	17630	90	453	484	208	42	407	407	433	221	51	22	6	0	3481	4203	1973	46	1557	1557	1586	338	21	95	89	0	0.000	0.000	0.000	0.000	0.000	0.000	0.000	0.000	0.000	0.000	0.000	0.000	0.000	0.000	0.024	0.029	0.061	0.058	4.427	0.027	0.032	256	1924	100	46	1924	1970	77	2646	2723	Error	Error	-5.386	46	1924	77	2646	123969	1075982	0.231	7.743	0	0	0
1	14	1	"A5"	"A5"	8190	17630	90	469	487	213	43	416	416	452	474	104	4	0	0	3973	4451	1889	42	1586	1586	1597	290	18	99	96	0	0.000	0.000	0.000	0.000	0.000	0.000	0.000	0.000	0.000	0.000	0.000	0.000	0.000	0.000	0.022	0.025	0.060	0.055	3.160	0.028	0.044	256	1924	100	53	2387	2440	71	2865	2936	Error	Error	-5.493	53	2387	71	2865	124624	1139559	0.074	9.841	0	0	0
1	15	1	"A5"	"A5"	8490	17630	85	532	577	257	44	465	465	552	1024	185	0	0	0	4303	4992	2376	47	1693	1693	1843	2223	120	56	32	0	0.000	0.000	0.000	0.000	0.000	0.000	0.000	0.000	0.000	0.000	0.000	0.000	0.000	0.000	0.026	0.034	0.055	0.052	4.437	0.023	0.026	208	1660	100	67	2610	2677	112	3299	3411	Error	Error	-5.284	67	2610	112	3299	120115	1038324	0.024	1.417	0	0	0
1	16	1	"A6"	"A6"	8785	17625	85	648	663	242	36	444	444	598	2478	414	0	0	0	19295	19189	2356	12	1762	1762	1879	879	46	100	100	0	0.000	0.000	0.000	0.000	0.000	0.000	0.000	0.000	0.000	0.000	0.000	0.000	0.000	0.000	0.012	0.013	0.016	0.013	2.583	0.012	0.177	208	1660	100	204	17533	17737	219	17427	17646	Error	Error	-6.425	204	17533	219	17427	137999	3991342	0.026	19.693	0	0	0
1	17	1	"A6"	"A6"	9080	17625	95	646	711	331	46	456	456	493	240	48	42	19	0	14987	14700	5275	35	1800	1800	1912	957	50	100	100	0	0.000	0.000	0.000	0.000	0.000	0.000	0.000	0.000	0.000	0.000	0.000	0.000	0.000	0.000	0.014	0.020	0.020	0.018	3.133	0.016	0.146	256	2088	100	190	13187	13377	255	12900	13155	Error	Error	-6.117	190	13187	255	12900	182052	3763212	0.908	13.363	0	0	0
1	18	1	"A6"	"A6"	9390	17625	95	684	748	442	59	482	482	519	314	60	30	9	0	17638	17183	4803	27	1827	1827	1908	734	38	100	100	0	0.000	0.000	0.000	0.000	0.000	0.000	0.000	0.000	0.000	0.000	0.000	0.000	0.000	0.000	0.013	0.017	0.016	0.015	3.236	0.014	0.098	256	2088	100	202	15811	16013	266	15356	15622	Error	Error	-6.290	202	15811	266	15356	191567	4398800	0.729	20.811	0	0	0
1	1	2	"A7"	"A7"	4295	17935	100	411	446	204	45	388	388	425	271	63	13	2	0	5541	5249	2438	46	1454	1454	1477	384	25	93	87	0	0.000	0.000	0.000	0.000	0.000	0.000	0.000	0.000	0.000	0.000	0.000	0.000	0.000	0.000	0.006	0.015	0.040	0.038	4.737	0.008	0.003	316	2384	100	23	4087	4110	58	3795	3853	Error	Error	-7.473	23	4087	58	3795	140781	1658649	0.077	9.823	0	0	0
1	2	2	"A7"	"A7"	4595	17935	105	398	427	197	46	374	374	405	235	58	14	1	0	5596	5894	3046	51	1435	1435	1446	350	24	98	94	0	0.000	0.000	0.000	0.000	0.000	0.000	0.000	0.000	0.000	0.000	0.000	0.000	0.000	0.000	0.006	0.012	0.033	0.026	4.332	0.022	0.009	316	2572	100	24	4161	4185	53	4459	4512	Error	Error	-7.438	24	4161	53	4459	134964	1862429	0.094	12.709	0	0	0
1	3	2	"A7"	"A7"	4900	17940	90	415	444	226	50	381	381	489	1882	384	0	0	0	5940	6067	2942	48	1445	1445	1487	757	50	92	79	0	0.000	0.000	0.000	0.000	0.000	0.000	0.000	0.000	0.000	0.000	0.000	0.000	0.000	0.000	0.008	0.014	0.029	0.029	3.986	0.013	0.023	256	1924	100	34	4495	4529	63	4622	4685	Error	Error	-7.047	34	4495	63	4622	113545	1553186	-0.024	6.050	0	0	0
1	4	2	"A8"	"A8"	5190	17935	90	543	577	257	44	375	375	402	253	62	35	7	0	18823	18151	3263	17	1469	1469	1494	306	20	100	100	0	0.000	0.000	0.000	0.000	0.000	0.000	0.000	0.000	0.000	0.000	0.000	0.000	0.000	0.000	0.010	0.012	0.013	0.011	3.053	0.010	0.051	256	1924	100	168	17354	17522	202	16682	16884	Error	Error	-6.691	168	17354	202	16682	147718	4646616	0.692	54.435	0	0	0
1	5	2	"A8"	"A8"	5490	17940	95	543	558	206	36	366	366	430	602	140	3	0	0	18372	17981	2811	15	1487	1487	1575	825	52	100	100	0	0.000	0.000	0.000	0.000	0.000	0.000	0.000	0.000	0.000	0.000	0.000	0.000	0.000	0.000	0.010	0.012	0.014	0.011	2.763	0.012	0.061	256	2088	100	177	16885	17062	192	16494	16686	Error	Error	-6.576	177	16885	192	16494	142945	4603046	0.213	19.886	0	0	0
1	6	2	"A8"	"A8"	5795	17940	100	529	561	212	37	367	367	397	311	78	24	2	0	18137	17758	2945	16	1471	1471	1519	381	25	100	100	0	0.000	0.000	0.000	0.000	0.000	0.000	0.000	0.000	0.000	0.000	0.000	0.000	0.000	0.000	0.010	0.012	0.012	0.011	2.860	0.011	0.136	316	2384	100	162	16666	16828	194	16287	16481	Error	Error	-6.685	162	16666	194	16287	177375	5611632	0.527	42.622	0	0	0
1	7	2	"A9"	"A9"	6095	17935	90	536	588	383	65	369	369	412	479	116	8	2	0	16573	15885	3993	25	1453	1453	1485	318	21	100	100	0	0.000	0.000	0.000	0.000	0.000	0.000	0.000	0.000	0.000	0.000	0.000	0.000	0.000	0.000	0.011	0.015	0.015	0.012	3.376	0.014	0.092	256	1924	100	167	15120	15287	219	14432	14651	Error	Error	-6.500	167	15120	219	14432	150618	4066667	0.367	45.283	0	0	0
1	8	2	"A9"	"A9"	6395	17940	100	497	524	217	41	369	369	435	666	153	2	0	0	16812	15872	4903	30	1428	1428	1488	656	44	100	100	0	0.000	0.000	0.000	0.000	0.000	0.000	0.000	0.000	0.000	0.000	0.000	0.000	0.000	0.000	0.008	0.011	0.013	0.011	2.959	0.005	0.002	316	2384	100	128	15384	15512	155	14444	14599	Error	Error	-6.909	128	15384	155	14444	165501	5015567	0.134	21.927	0	0	0
1	9	2	"A9"	"A9"	6690	17940	95	512	524	195	37	377	377	448	691	154	0	0	0	16570	15351	4622	30	1479	1479	1528	525	34	100	100	0	0.000	0.000	0.000	0.000	0.000	0.000	0.000	0.000	0.000	0.000	0.000	0.000	0.000	0.000	0.009	0.011	0.013	0.011	3.008	0.007	0.007	256	2088	100	135	15091	15226	147	13872	14019	Error	Error	-6.805	135	15091	147	13872	134029	3929907	0.110	26.330	0	0	0
1	10	2	"A10"	"A10"	6990	17935	100	492	526	220	41	370	370	412	301	73	20	3	0	16835	14429	6058	41	1465	1465	1497	349	23	96	94	0	0.000	0.000	0.000	0.000	0.000	0.000	0.000	0.000	0.000	0.000	0.000	0.000	0.000	0.000	0.008	0.012	0.015	0.014	3.431	0.009	0.034	316	2384	100	122	15370	15492	156	12964	13120	Error	Error	-6.977	122	15370	156	12964	166223	4559500	0.379	37.054	0	0	0
1	11	2	"A10"	"A10"	7290	17935	95	495	535	282	52	359	359	389	226	58	33	12	0	14265	13804	4925	35	1454	1454	1507	573	38	100	100	0	0.000	0.000	0.000	0.000	0.000	0.000	0.000	0.000	0.000	0.000	0.000	0.000	0.000	0.000	0.011	0.014	0.017	0.013	3.225	0.013	0.114	256	2088	100	136	12811	12947	176	12350	12526	Error	Error	-6.558	136	12811	176	12350	136909	3533806	0.646	21.461	0	0	0
1	12	2	"A10"	"A10"	7595	17935	95	530	567	263	46	382	382	436	695	159	3	1	0	16909	15778	4217	26	1512	1512	1668	1757	105	100	100	0	0.000	0.000	0.000	0.000	0.000	0.000	0.000	0.000	0.000	0.000	0.000	0.000	0.000	0.000	0.010	0.013	0.016	0.012	3.273	0.044	0.102	256	2088	100	148	15397	15545	185	14266	14451	Error	Error	-6.701	148	15397	185	14266	145254	4039125	0.188	8.031	0	0	0
1	13	2	"A11"	"A11"	7895	17935	85	446	469	187	39	381	381	423	327	77	9	0	0	9184	9141	3892	42	1505	1505	1547	635	41	100	99	0	0.000	0.000	0.000	0.000	0.000	0.000	0.000	0.000	0.000	0.000	0.000	0.000	0.000	0.000	0.008	0.012	0.023	0.019	2.959	0.009	0.011	208	1660	100	65	7679	7744	88	7636	7724	Error	Error	-6.884	65	7679	88	7636	97452	1901324	0.141	11.959	0	0	0
1	14	2	"A11"	"A11"	8195	17935	90	445	470	201	42	381	381	435	614	141	1	0	0	8471	9014	4105	45	1490	1490	1507	279	18	100	99	0	0.000	0.000	0.000	0.000	0.000	0.000	0.000	0.000	0.000	0.000	0.000	0.000	0.000	0.000	0.009	0.012	0.022	0.020	3.281	0.004	0.000	256	1924	100	64	6981	7045	89	7524	7613	Error	Error	-6.769	64	6981	89	7524	120354	2307622	0.057	26.907	0	0	0
1	15	2	"A11"	"A11"	8490	17935	100	458	482	222	46	390	390	425	372	87	11	0	0	7073	8505	5394	63	1532	1532	1562	554	35	99	94	0	0.000	0.000	0.000	0.000	0.000	0.000	0.000	0.000	0.000	0.000	0.000	0.000	0.000	0.000	0.012	0.013	0.025	0.025	3.840	0.010	0.040	316	2384	100	68	5541	5609	92	6973	7065	Error	Error	-6.348	68	5541	92	6973	152249	2687556	0.153	12.532	0	0	0
1	16	2	"A12"	"A12"	8790	17930	85	588	627	264	42	390	390	416	232	55	44	15	0	17551	16074	6081	37	1590	1590	1654	541	32	100	100	0	0.000	0.000	0.000	0.000	0.000	0.000	0.000	0.000	0.000	0.000	0.000	0.000	0.000	0.000	0.012	0.016	0.018	0.016	2.534	0.014	0.156	208	1660	100	198	15961	16159	237	14484	14721	Error	Error	-6.333	198	15961	237	14484	130426	3343289	0.909	26.654	0	0	0
1	17	2	"A12"	"A12"	9085	17935	95	613	765	1332	174	401	401	455	725	159	5	1	0	18443	15290	7016	45	1613	1613	1737	1931	111	99	87	0	0.000	0.000	0.000	0.000	0.000	0.000	0.000	0.000	0.000	0.000	0.000	0.000	0.000	0.000	0.013	0.027	0.019	0.018	3.247	0.065	0.162	256	2088	100	212	16830	17042	364	13677	14041	Error	Error	-6.311	212	16830	364	13677	195753	3914240	0.428	7.019	0	0	0
1	18	2	"A12"	"A12"	9390	17930	95	567	665	691	103	425	425	485	527	108	9	1	0	16524	14847	6976	46	1654	1654	1747	801	45	100	100	0	0.000	0.000	0.000	0.000	0.000	0.000	0.000	0.000	0.000	0.000	0.000	0.000	0.000	0.000	0.010	0.018	0.017	0.016	3.218	0.020	0.061	256	2088	100	142	14870	15012	240	13193	13433	Error	Error	-6.710	142	14870	240	13193	170150	3800846	0.342	16.355	0	0	0
1	1	3	"A13"	"A13"	4295	18225	90	494	605	972	160	362	362	394	251	63	27	7	0	13236	12731	2924	22	1425	1425	1454	481	33	100	100	0	0.000	0.000	0.000	0.000	0.000	0.000	0.000	0.000	0.000	0.000	0.000	0.000	0.000	0.000	0.011	0.021	0.017	0.016	3.348	0.019	0.030	256	1924	100	132	11811	11943	243	11306	11549	Error	Error	-6.483	132	11811	243	11306	154935	3259202	0.841	23.445	0	0	0
1	2	3	"A13"	"A13"	4595	18230	100	509	518	202	38	371	371	429	1154	268	0	0	0	14218	14010	2402	17	1427	1427	1467	416	28	100	100	0	0.000	0.000	0.000	0.000	0.000	0.000	0.000	0.000	0.000	0.000	0.000	0.000	0.000	0.000	0.011	0.012	0.015	0.012	2.907	0.010	0.040	316	2384	100	138	12791	12929	147	12583	12730	Error	Error	-6.534	138	12791	147	12583	163577	4427265	0.077	30.151	0	0	0
1	3	3	"A13"	"A13"	4895	18230	100	527	870	3414	392	363	363	393	217	55	43	13	0	14299	13794	4167	30	1411	1411	1437	312	21	100	100	0	0.000	0.000	0.000	0.000	0.000	0.000	0.000	0.000	0.000	0.000	0.000	0.000	0.000	0.000	0.013	0.041	0.017	0.016	3.324	0.061	0.035	316	2384	100	164	12888	13052	507	12383	12890	Error	Error	-6.296	164	12888	507	12383	274935	4358893	2.198	39.606	0	0	0
1	4	3	"A14"	"A14"	5195	18225	85	542	689	1572	228	351	351	388	327	84	23	5	0	17516	17437	1814	10	1396	1396	1523	938	61	100	100	0	0.000	0.000	0.000	0.000	0.000	0.000	0.000	0.000	0.000	0.000	0.000	0.000	0.000	0.000	0.012	0.021	0.014	0.012	2.842	0.020	0.033	208	1660	100	191	16120	16311	338	16041	16379	Error	Error	-6.399	191	16120	338	16041	143345	3626911	0.920	16.966	0	0	0
1	5	3	"A14"	"A14"	5495	18225	95	520	529	222	41	344	344	408	821	201	0	0	0	18184	17790	2953	16	1420	1420	1483	639	43	100	100	0	0.000	0.000	0.000	0.000	0.000	0.000	0.000	0.000	0.000	0.000	0.000	0.000	0.000	0.000	0.010	0.011	0.013	0.011	2.672	0.008	0.002	256	2088	100	176	16764	16940	185	16370	16555	Error	Error	-6.574	176	16764	185	16370	135383	4554176	0.147	25.520	0	0	0
1	6	3	"A14"	"A14"	5795	18230	100	515	538	235	43	349	349	396	423	106	15	0	0	18032	16377	4688	28	1426	1426	1486	758	51	100	100	0	0.000	0.000	0.000	0.000	0.000	0.000	0.000	0.000	0.000	0.000	0.000	0.000	0.000	0.000	0.010	0.013	0.015	0.012	2.954	0.013	0.052	316	2384	100	166	16606	16772	189	14951	15140	Error	Error	-6.644	166	16606	189	14951	170108	5175046	0.336	19.645	0	0	0
1	7	3	"A15"	"A15"	6095	18225	85	510	537	301	56	353	353	378	191	50	40	16	0	16709	16578	2705	16	1437	1437	1516	733	48	100	100	0	0.000	0.000	0.000	0.000	0.000	0.000	0.000	0.000	0.000	0.000	0.000	0.000	0.000	0.000	0.010	0.012	0.015	0.011	3.146	0.011	0.108	208	1660	100	157	15272	15429	184	15141	15325	Error	Error	-6.604	157	15272	184	15141	111772	3448136	0.832	20.548	0	0	0
1	8	3	"A15"	"A15"	6395	18225	95	474	493	202	40	346	346	377	234	62	32	6	0	12430	12378	4680	37	1422	1422	1483	682	45	100	100	0	0.000	0.000	0.000	0.000	0.000	0.000	0.000	0.000	0.000	0.000	0.000	0.000	0.000	0.000	0.012	0.013	0.017	0.015	3.195	0.010	0.065	256	2088	100	128	11008	11136	147	10956	11103	Error	Error	-6.426	128	11008	147	10956	126115	3168775	0.496	15.975	0	0	0
1	9	3	"A15"	"A15"	6695	18225	95	504	556	325	58	356	356	409	478	116	8	0	0	14695	14099	3856	27	1414	1414	1465	737	50	100	100	0	0.000	0.000	0.000	0.000	0.000	0.000	0.000	0.000	0.000	0.000	0.000	0.000	0.000	0.000	0.011	0.016	0.015	0.014	2.970	0.012	0.048	256	2088	100	148	13281	13429	200	12685	12885	Error	Error	-6.488	148	13281	200	12685	142262	3609226	0.308	17.142	0	0	0
1	10	3	"A16"	"A16"	7000	18225	85	470	516	212	41	352	352	378	210	55	35	12	0	18641	18613	2126	11	1427	1427	1572	1173	74	100	100	0	0.000	0.000	0.000	0.000	0.000	0.000	0.000	0.000	0.000	0.000	0.000	0.000	0.000	0.000	0.007	0.010	0.011	0.009	3.183	0.008	0.115	208	1660	100	118	17214	17332	164	17186	17350	Error	Error	-7.189	118	17214	164	17186	107369	3871596	0.657	14.528	0	0	0
1	11	3	"A16"	"A16"	7290	18230	100	434	461	240	52	363	363	420	486	115	3	0	0	13890	11814	5576	47	1414	1414	1466	855	58	99	98	0	0.000	0.000	0.000	0.000	0.000	0.000	0.000	0.000	0.000	0.000	0.000	0.000	0.000	0.000	0.006	0.009	0.016	0.014	3.107	0.023	0.058	316	2384	100	71	12476	12547	98	10400	10498	Error	Error	-7.457	71	12476	98	10400	145795	3733340	0.084	12.103	0	0	0
1	12	3	"A16"	"A16"	7590	18230	100	424	455	207	45	359	359	393	279	70	15	2	0	12973	11239	4633	41	1420	1420	1455	375	25	100	100	0	0.000	0.000	0.000	0.000	0.000	0.000	0.000	0.000	0.000	0.000	0.000	0.000	0.000	0.000	0.006	0.010	0.016	0.014	3.257	0.016	0.043	316	2384	100	65	11553	11618	96	9819	9915	Error	Error	-7.474	65	11553	96	9819	143828	3551383	0.222	26.091	0	0	0
1	13	3	"A17"	"A17"	7895	18225	85	471	484	199	41	362	362	487	1870	383	0	0	0	8534	8525	1122	13	1461	1461	1718	3041	177	100	80	0	0.000	0.000	0.000	0.000	0.000	0.000	0.000	0.000	0.000	0.000	0.000	0.000	0.000	0.000	0.015	0.017	0.025	0.022	2.847	0.014	0.061	208	1660	100	109	7073	7182	122	7064	7186	Error	Error	-6.020	109	7073	122	7064	100766	1773286	-0.002	2.238	0	0	0
1	14	3	"A17"	"A17"	8195	18225	100	444	488	294	60	343	343	381	249	65	27	7	0	8710	8162	2371	29	1430	1430	1446	251	17	100	100	0	0.000	0.000	0.000	0.000	0.000	0.000	0.000	0.000	0.000	0.000	0.000	0.000	0.000	0.000	0.014	0.022	0.030	0.023	3.388	0.017	0.040	316	2384	100	101	7280	7381	145	6732	6877	Error	Error	-6.172	101	7280	145	6732	154363	2579093	0.430	26.757	0	0	0
1	15	3	"A17"	"A17"	8490	18225	95	448	497	303	60	368	368	555	2878	518	0	0	0	8951	8883	1410	15	1481	1481	1537	923	60	100	100	0	0.000	0.000	0.000	0.000	0.000	0.000	0.000	0.000	0.000	0.000	0.000	0.000	0.000	0.000	0.011	0.017	0.025	0.021	3.116	0.014	0.041	256	2088	100	80	7470	7550	129	7402	7531	Error	Error	-6.545	80	7470	129	7402	127191	2274157	-0.020	7.959	0	0	0
1	16	3	"A18"	"A18"	8795	18225	90	512	627	814	129	363	363	416	732	175	4	1	0	11155	10923	2619	23	1492	1492	1533	414	27	100	100	0	0.000	0.000	0.000	0.000	0.000	0.000	0.000	0.000	0.000	0.000	0.000	0.000	0.000	0.000	0.015	0.028	0.025	0.022	3.445	0.020	0.007	256	1924	100	149	9663	9812	264	9431	9695	Error	Error	-6.019	149	9663	264	9431	160600	2796174	0.288	22.681	0	0	0
1	17	3	"A18"	"A18"	9090	18220	95	531	620	644	103	394	394	495	1025	207	2	1	0	8688	9000	3973	44	1567	1567	1757	1975	112	97	74	0	0.000	0.000	0.000	0.000	0.000	0.000	0.000	0.000	0.000	0.000	0.000	0.000	0.000	0.000	0.019	0.030	0.028	0.027	3.419	0.167	0.288	256	2088	100	137	7121	7258	226	7433	7659	Error	Error	-5.700	137	7121	226	7433	158807	2304104	0.122	3.667	0	0	0
1	18	3	"A18"	"A18"	9390	18225	100	493	535	296	55	391	391	445	483	108	6	0	0	10171	10444	3329	31	1562	1562	1654	1057	63	100	99	0	0.000	0.000	0.000	0.000	0.000	0.000	0.000	0.000	0.000	0.000	0.000	0.000	0.000	0.000	0.012	0.016	0.019	0.017	3.031	0.012	0.027	316	2384	100	102	8609	8711	144	8882	9026	Error	Error	-6.399	102	8609	144	8882	168947	3300395	0.186	8.316	0	0	0
1	1	4	"A19"	"A19"	4295	18535	90	431	463	215	46	351	351	394	383	97	6	0	0	9968	9950	1664	16	1388	1388	1415	295	20	100	100	0	0.000	0.000	0.000	0.000	0.000	0.000	0.000	0.000	0.000	0.000	0.000	0.000	0.000	0.000	0.009	0.013	0.018	0.016	2.704	0.010	0.050	256	1924	100	80	8580	8660	112	8562	8674	Error	Error	-6.745	80	8580	112	8562	118520	2547094	0.180	28.932	0	0	0
1	2	4	"A19"	"A19"	4595	18540	100	440	508	422	83	350	350	386	407	105	10	1	0	10579	10751	2450	22	1388	1388	1431	450	31	100	100	0	0.000	0.000	0.000	0.000	0.000	0.000	0.000	0.000	0.000	0.000	0.000	0.000	0.000	0.000	0.010	0.017	0.016	0.015	3.245	0.018	0.020	316	2384	100	90	9191	9281	158	9363	9521	Error	Error	-6.674	90	9191	158	9363	160468	3397294	0.300	20.711	0	0	0
1	3	4	"A19"	"A19"	4895	18535	95	452	576	765	132	362	362	463	926	200	2	2	0	11380	11363	1987	17	1418	1418	1627	1708	104	100	100	0	0.000	0.000	0.000	0.000	0.000	0.000	0.000	0.000	0.000	0.000	0.000	0.000	0.000	0.000	0.009	0.022	0.020	0.016	3.991	0.034	0.021	256	2088	100	90	9962	10052	214	9945	10159	Error	Error	-6.790	90	9962	214	9945	147438	2909016	0.122	5.700	0	0	0
1	4	4	"A20"	"A20"	5195	18535	95	492	551	482	87	349	349	388	374	96	14	0	0	16686	16569	3607	21	1379	1379	1435	604	42	100	100	0	0.000	0.000	0.000	0.000	0.000	0.000	0.000	0.000	0.000	0.000	0.000	0.000	0.000	0.000	0.009	0.013	0.012	0.011	2.994	0.010	0.047	256	2088	100	143	15307	15450	202	15190	15392	Error	Error	-6.742	143	15307	202	15190	141022	4241621	0.436	25.056	0	0	0
1	5	4	"A20"	"A20"	5500	18535	95	528	538	216	40	351	351	408	607	148	2	0	0	16780	17084	3858	22	1389	1389	1502	939	62	100	100	0	0.000	0.000	0.000	0.000	0.000	0.000	0.000	0.000	0.000	0.000	0.000	0.000	0.000	0.000	0.012	0.012	0.016	0.012	2.542	0.009	0.008	256	2088	100	177	15391	15568	187	15695	15882	Error	Error	-6.442	177	15391	187	15695	137631	4373513	0.214	16.594	0	0	0
1	6	4	"A20"	"A20"	5795	18530	100	497	516	232	44	356	356	397	422	106	11	0	0	16489	15354	5679	36	1412	1412	1551	1217	78	92	91	0	0.000	0.000	0.000	0.000	0.000	0.000	0.000	0.000	0.000	0.000	0.000	0.000	0.000	0.000	0.009	0.011	0.015	0.013	3.680	0.009	0.019	316	2384	100	141	15077	15218	160	13942	14102	Error	Error	-6.741	141	15077	160	13942	163038	4851708	0.282	11.342	0	0	0
1	7	4	"A21"	"A21"	6095	18530	85	515	533	223	41	349	349	384	360	93	21	1	0	16371	16440	1892	11	1424	1424	1538	979	63	100	100	0	0.000	0.000	0.000	0.000	0.000	0.000	0.000	0.000	0.000	0.000	0.000	0.000	0.000	0.000	0.011	0.012	0.016	0.013	2.605	0.010	0.026	208	1660	100	166	14947	15113	184	15016	15200	Error	Error	-6.493	166	14947	184	15016	110908	3419429	0.414	15.222	0	0	0
1	8	4	"A21"	"A21"	6400	18535	100	508	542	241	44	346	346	411	850	206	0	0	0	16974	16722	2926	17	1422	1422	1522	1806	118	100	99	0	0.000	0.000	0.000	0.000	0.000	0.000	0.000	0.000	0.000	0.000	0.000	0.000	0.000	0.000	0.010	0.013	0.014	0.011	2.982	0.009	0.016	316	2384	100	162	15552	15714	196	15300	15496	Error	Error	-6.585	162	15552	196	15300	171378	5284019	0.154	8.416	0	0	0
1	9	4	"A21"	"A21"	6695	18535	100	455	487	227	46	344	344	446	1174	263	0	0	0	15687	15135	3286	21	1396	1396	1422	475	33	100	100	0	0.000	0.000	0.000	0.000	0.000	0.000	0.000	0.000	0.000	0.000	0.000	0.000	0.000	0.000	0.008	0.010	0.012	0.011	2.872	0.009	0.053	316	2384	100	111	14291	14402	143	13739	13882	Error	Error	-7.008	111	14291	143	13739	153796	4782529	0.035	28.869	0	0	0
1	10	4	"A22"	"A22"	6995	18535	90	457	485	208	42	347	347	386	335	86	16	1	0	13582	13121	2754	20	1386	1386	1408	291	20	100	100	0	0.000	0.000	0.000	0.000	0.000	0.000	0.000	0.000	0.000	0.000	0.000	0.000	0.000	0.000	0.009	0.012	0.018	0.014	3.094	0.009	0.055	256	1924	100	110	12196	12306	138	11735	11873	Error	Error	-6.793	110	12196	138	11735	124113	3358860	0.296	40.251	0	0	0
1	11	4	"A22"	"A22"	7290	18535	100	452	475	221	46	346	346	381	328	86	16	1	0	12088	11269	3205	28	1389	1389	1417	375	26	100	100	0	0.000	0.000	0.000	0.000	0.000	0.000	0.000	0.000	0.000	0.000	0.000	0.000	0.000	0.000	0.010	0.013	0.019	0.015	3.169	0.010	0.015	316	2384	100	106	10699	10805	129	9880	10009	Error	Error	-6.657	106	10699	129	9880	150227	3560848	0.287	26.272	0	0	0
1	12	4	"A22"	"A22"	7595	18535	105	468	500	349	69	358	358	414	461	111	6	0	0	13433	13124	2481	18	1414	1414	1456	385	26	100	100	0	0.000	0.000	0.000	0.000	0.000	0.000	0.000	0.000	0.000	0.000	0.000	0.000	0.000	0.000	0.009	0.012	0.016	0.013	3.028	0.010	0.035	316	2572	100	110	12019	12129	142	11710	11852	Error	Error	-6.772	110	12019	142	11710	157842	4147258	0.187	30.306	0	0	0
1	13	4	"A23"	"A23"	7895	18530	90	442	469	208	44	339	339	372	239	64	23	4	0	11492	11327	2030	17	1391	1391	1406	266	18	100	100	0	0.000	0.000	0.000	0.000	0.000	0.000	0.000	0.000	0.000	0.000	0.000	0.000	0.000	0.000	0.010	0.013	0.017	0.014	3.199	0.009	0.021	256	1924	100	103	10101	10204	130	9936	10066	Error	Error	-6.616	103	10101	130	9936	120013	2899637	0.406	37.297	0	0	0
1	14	4	"A23"	"A23"	8195	18530	110	459	586	890	151	344	344	468	2100	448	1	0	0	10522	9236	4497	48	1402	1402	1460	903	61	97	94	0	0.000	0.000	0.000	0.000	0.000	0.000	0.000	0.000	0.000	0.000	0.000	0.000	0.000	0.000	0.013	0.031	0.028	0.025	4.207	0.265	0.050	392	2896	100	115	9120	9235	242	7834	8076	Error	Error	-6.309	115	9120	242	7834	229810	3620683	0.056	8.611	0	0	0
1	15	4	"A23"	"A23"	8495	18530	100	453	565	1011	178	353	353	407	415	101	10	1	0	11340	10558	4693	44	1454	1454	1493	366	24	100	100	0	0.000	0.000	0.000	0.000	0.000	0.000	0.000	0.000	0.000	0.000	0.000	0.000	0.000	0.000	0.010	0.023	0.021	0.020	3.160	0.047	0.122	316	2384	100	100	9886	9986	212	9104	9316	Error	Error	-6.627	100	9886	212	9104	178503	3336273	0.381	24.768	0	0	0
1	16	4	"A24"	"A24"	8795	18525	85	459	496	329	66	356	356	381	209	54	29	8	0	11378	11457	1880	16	1496	1496	1626	980	60	100	100	0	0.000	0.000	0.000	0.000	0.000	0.000	0.000	0.000	0.000	0.000	0.000	0.000	0.000	0.000	0.010	0.014	0.018	0.016	2.909	0.011	0.042	208	1660	100	103	9882	9985	140	9961	10101	Error	Error	-6.584	103	9882	140	9961	103215	2383012	0.550	10.032	0	0	0
1	17	4	"A24"	"A24"	9100	18525	95	483	517	269	52	364	364	413	419	101	10	1	0	12289	12343	2665	21	1508	1508	1570	577	36	100	100	0	0.000	0.000	0.000	0.000	0.000	0.000	0.000	0.000	0.000	0.000	0.000	0.000	0.000	0.000	0.011	0.014	0.018	0.014	3.089	0.013	0.023	256	2088	100	119	10781	10900	153	10835	10988	Error	Error	-6.501	119	10781	153	10835	132401	3159879	0.248	18.671	0	0	0
1	18	4	"A24"	"A24"	9395	18525	100	523	546	243	44	385	385	656	3292	501	0	0	0	13792	13299	3130	23	1565	1565	1864	3293	176	97	93	0	0.000	0.000	0.000	0.000	0.000	0.000	0.000	0.000	0.000	0.000	0.000	0.000	0.000	0.000	0.011	0.014	0.018	0.014	3.239	0.449	0.299	316	2384	100	138	12227	12365	161	11734	11895	Error	Error	-6.469	138	12227	161	11734	172420	4202598	-0.033	3.473	0	0	0
1	1	5	"A25"	"A25"	4300	18825	90	469	493	209	42	357	357	480	2023	421	0	0	0	16291	16069	2866	17	1363	1363	1387	359	25	100	100	0	0.000	0.000	0.000	0.000	0.000	0.000	0.000	0.000	0.000	0.000	0.000	0.000	0.000	0.000	0.008	0.009	0.012	0.010	2.727	0.009	0.107	256	1924	100	112	14928	15040	136	14706	14842	Error	Error	-7.058	112	14928	136	14706	126158	4113615	0.006	40.897	0	0	0
1	2	5	"A25"	"A25"	4600	18825	105	439	496	356	71	348	348	388	408	105	10	1	0	14109	11953	5800	48	1372	1372	1410	473	33	100	100	0	0.000	0.000	0.000	0.000	0.000	0.000	0.000	0.000	0.000	0.000	0.000	0.000	0.000	0.000	0.007	0.014	0.018	0.017	2.909	0.011	0.020	316	2572	100	91	12737	12828	148	10581	10729	Error	Error	-7.129	91	12737	148	10581	156715	3777203	0.265	22.290	0	0	0
1	3	5	"A25"	"A25"	4900	18825	100	406	445	230	51	345	345	385	315	81	12	3	0	14149	13196	6269	47	1351	1351	1387	336	24	100	100	0	0.000	0.000	0.000	0.000	0.000	0.000	0.000	0.000	0.000	0.000	0.000	0.000	0.000	0.000	0.005	0.008	0.013	0.012	3.168	0.006	0.023	316	2384	100	61	12798	12859	100	11845	11945	Error	Error	-7.713	61	12798	100	11845	140579	4169790	0.190	35.146	0	0	0
1	4	5	"A26"	"A26"	5200	18820	85	522	562	331	58	347	347	451	1442	319	0	0	0	20530	20456	1909	9	1394	1394	1591	1341	84	100	100	0	0.000	0.000	0.000	0.000	0.000	0.000	0.000	0.000	0.000	0.000	0.000	0.000	0.000	0.000	0.009	0.011	0.011	0.009	3.149	0.010	0.139	208	1660	100	175	19136	19311	215	19062	19277	Error	Error	-6.773	175	19136	215	19062	116970	4254828	0.077	14.068	0	0	0
1	5	5	"A26"	"A26"	5500	18825	100	430	518	858	165	334	334	380	447	117	8	2	0	14491	13059	6435	49	1349	1349	1387	467	33	100	100	0	0.000	0.000	0.000	0.000	0.000	0.000	0.000	0.000	0.000	0.000	0.000	0.000	0.000	0.000	0.007	0.016	0.015	0.014	3.143	0.018	0.054	316	2384	100	96	13142	13238	184	11710	11894	Error	Error	-7.097	96	13142	184	11710	163592	4126770	0.309	24.994	0	0	0
1	6	5	"A26"	"A26"	5810	18830	100	458	488	209	42	340	340	386	355	91	17	0	0	17064	14726	6490	44	1364	1364	1404	558	39	100	100	0	0.000	0.000	0.000	0.000	0.000	0.000	0.000	0.000	0.000	0.000	0.000	0.000	0.000	0.000	0.008	0.011	0.014	0.012	2.952	0.010	0.100	316	2384	100	118	15700	15818	148	13362	13510	Error	Error	-7.056	118	15700	148	13362	154149	4653528	0.287	23.875	0	0	0
1	7	5	"A27"	"A27"	6100	18825	85	526	546	202	36	346	346	378	240	63	41	7	0	18518	18455	2211	11	1392	1392	1536	1029	66	100	100	0	0.000	0.000	0.000	0.000	0.000	0.000	0.000	0.000	0.000	0.000	0.000	0.000	0.000	0.000	0.011	0.012	0.014	0.011	2.786	0.010	0.076	208	1660	100	180	17126	17306	200	17063	17263	Error	Error	-6.572	180	17126	200	17063	113478	3838554	0.700	16.442	0	0	0
1	8	5	"A27"	"A27"	6405	18830	100	478	502	219	43	344	344	393	477	121	7	0	0	17181	14869	6710	45	1380	1380	1402	343	24	100	100	0	0.000	0.000	0.000	0.000	0.000	0.000	0.000	0.000	0.000	0.000	0.000	0.000	0.000	0.000	0.008	0.012	0.016	0.014	2.764	0.009	0.013	316	2384	100	134	15801	15935	158	13489	13647	Error	Error	-6.882	134	15801	158	13489	158695	4698491	0.229	39.262	0	0	0
1	9	5	"A27"	"A27"	6700	18830	100	452	475	213	44	335	335	372	377	101	13	0	0	16778	14543	6122	42	1365	1365	1395	334	23	100	100	0	0.000	0.000	0.000	0.000	0.000	0.000	0.000	0.000	0.000	0.000	0.000	0.000	0.000	0.000	0.008	0.011	0.014	0.011	3.135	0.008	0.015	316	2384	100	117	15413	15530	140	13178	13318	Error	Error	-7.041	117	15413	140	13178	150183	4595717	0.273	39.365	0	0	0
1	10	5	"A28"	"A28"	7000	18825	85	534	561	217	38	327	327	372	322	86	30	5	0	20720	20356	3215	15	1395	1395	1539	1119	72	100	100	0	0.000	0.000	0.000	0.000	0.000	0.000	0.000	0.000	0.000	0.000	0.000	0.000	0.000	0.000	0.011	0.012	0.013	0.011	2.524	0.011	0.120	208	1660	100	207	19325	19532	234	18961	19195	Error	Error	-6.545	207	19325	234	18961	116666	4234010	0.587	16.816	0	0	0
1	11	5	"A28"	"A28"	7295	18825	95	506	525	195	37	338	338	380	386	101	13	0	0	16213	16172	2591	16	1402	1402	1454	544	37	100	100	0	0.000	0.000	0.000	0.000	0.000	0.000	0.000	0.000	0.000	0.000	0.000	0.000	0.000	0.000	0.011	0.013	0.014	0.011	3.082	0.009	0.013	256	2088	100	168	14811	14979	187	14770	14957	Error	Error	-6.462	168	14811	187	14770	134325	4140105	0.376	27.055	0	0	0
1	12	5	"A28"	"A28"	7600	18825	95	548	619	590	95	358	358	454	1095	241	2	0	0	17748	17534	2264	12	1453	1453	1553	802	51	100	100	0	0.000	0.000	0.000	0.000	0.000	0.000	0.000	0.000	0.000	0.000	0.000	0.000	0.000	0.000	0.012	0.016	0.015	0.012	3.114	0.013	0.007	256	2088	100	190	16295	16485	261	16081	16342	Error	Error	-6.422	190	16295	261	16081	158431	4488822	0.151	19.926	0	0	0
1	13	5	"A29"	"A29"	7905	18825	90	491	498	190	38	338	338	393	501	127	5	0	0	16896	16618	2801	16	1403	1403	1441	325	22	100	100	0	0.000	0.000	0.000	0.000	0.000	0.000	0.000	0.000	0.000	0.000	0.000	0.000	0.000	0.000	0.010	0.011	0.013	0.010	2.644	0.009	0.099	256	1924	100	153	15493	15646	160	15215	15375	Error	Error	-6.662	153	15493	160	15215	127360	4254215	0.210	46.698	0	0	0
1	14	5	"A29"	"A29"	8195	18825	105	446	491	341	69	347	347	415	598	144	3	0	0	13847	12020	4969	41	1416	1416	1482	714	48	100	100	0	0.000	0.000	0.000	0.000	0.000	0.000	0.000	0.000	0.000	0.000	0.000	0.000	0.000	0.000	0.008	0.014	0.018	0.016	3.049	0.015	0.014	316	2572	100	99	12431	12530	144	10604	10748	Error	Error	-6.972	99	12431	144	10604	155128	3798298	0.127	14.759	0	0	0
1	15	5	"A29"	"A29"	8500	18825	105	483	513	287	55	350	350	407	555	136	4	0	0	15551	13525	4877	36	1425	1425	1534	1174	76	100	99	0	0.000	0.000	0.000	0.000	0.000	0.000	0.000	0.000	0.000	0.000	0.000	0.000	0.000	0.000	0.009	0.013	0.016	0.014	3.081	0.102	0.139	316	2572	100	133	14126	14259	163	12100	12263	Error	Error	-6.731	133	14126	163	12100	162027	4273816	0.191	10.214	0	0	0
1	16	5	"A30"	"A30"	8800	18820	90	617	673	642	95	351	351	412	815	197	3	0	0	23017	22704	4282	18	1479	1479	1510	325	21	100	100	0	0.000	0.000	0.000	0.000	0.000	0.000	0.000	0.000	0.000	0.000	0.000	0.000	0.000	0.000	0.012	0.015	0.014	0.012	2.748	0.012	0.078	256	1924	100	266	21538	21804	322	21225	21547	Error	Error	-6.339	266	21538	322	21225	172299	5812184	0.320	65.212	0	0	0
1	17	5	"A30"	"A30"	9095	18820	100	540	558	240	43	363	363	481	1567	325	0	0	0	19543	16752	8227	49	1488	1488	1524	486	31	100	100	0	0.000	0.000	0.000	0.000	0.000	0.000	0.000	0.000	0.000	0.000	0.000	0.000	0.000	0.000	0.010	0.013	0.015	0.014	2.762	0.022	0.006	316	2384	100	177	18055	18232	195	15264	15459	Error	Error	-6.673	177	18055	195	15264	176276	5293481	0.049	31.333	0	0	0
1	18	5	"A30"	"A30"	9395	18820	100	477	537	418	77	361	361	412	422	102	11	2	0	12207	12004	6177	51	1509	1509	1568	960	61	100	99	0	0.000	0.000	0.000	0.000	0.000	0.000	0.000	0.000	0.000	0.000	0.000	0.000	0.000	0.000	0.011	0.017	0.019	0.016	3.490	0.019	0.141	316	2384	100	116	10698	10814	176	10495	10671	Error	Error	-6.527	116	10698	176	10495	169744	3793224	0.296	10.871	0	0	0
1	1	6	"A31"	"A31"	4305	19130	100	501	524	269	51	345	345	377	233	61	31	8	0	15457	13756	5346	38	1339	1339	1372	335	24	97	95	0	0.000	0.000	0.000	0.000	0.000	0.000	0.000	0.000	0.000	0.000	0.000	0.000	0.000	0.000	0.011	0.014	0.016	0.016	3.754	0.010	0.051	316	2384	100	156	14118	14274	179	12417	12596	Error	Error	-6.500	156	14118	179	12417	165483	4346836	0.631	36.967	0	0	0
1	2	6	"A31"	"A31"	4605	19130	100	494	711	2175	305	343	343	392	444	113	11	1	0	17623	14591	7705	52	1349	1349	1424	727	51	93	90	0	0.000	0.000	0.000	0.000	0.000	0.000	0.000	0.000	0.000	0.000	0.000	0.000	0.000	0.000	0.009	0.028	0.015	0.018	4.342	0.052	0.107	316	2384	100	151	16274	16425	368	13242	13610	Error	Error	-6.752	151	16274	368	13242	224823	4610676	0.718	18.111	0	0	0
1	3	6	"A31"	"A31"	4905	19130	100	454	477	204	42	346	346	424	614	144	1	0	0	17222	14323	6865	47	1354	1354	1410	564	40	97	95	0	0.000	0.000	0.000	0.000	0.000	0.000	0.000	0.000	0.000	0.000	0.000	0.000	0.000	0.000	0.007	0.010	0.013	0.013	3.040	0.009	0.061	316	2384	100	108	15868	15976	131	12969	13100	Error	Error	-7.199	108	15868	131	12969	150589	4525920	0.086	22.895	0	0	0
1	4	6	"A32"	"A32"	5205	19135	90	523	523	190	36	336	336	392	559	142	4	0	0	19890	19114	3381	17	1339	1339	1378	342	24	100	100	0	0.000	0.000	0.000	0.000	0.000	0.000	0.000	0.000	0.000	0.000	0.000	0.000	0.000	0.000	0.010	0.011	0.012	0.010	2.610	0.009	0.028	256	1924	100	187	18551	18738	187	17775	17962	Error	Error	-6.632	187	18551	187	17775	134013	4893251	0.234	51.860	0	0	0
1	5	6	"A32"	"A32"	5505	19135	100	453	534	587	109	343	343	391	374	95	15	2	0	17263	14299	5879	41	1329	1329	1352	398	29	100	99	0	0.000	0.000	0.000	0.000	0.000	0.000	0.000	0.000	0.000	0.000	0.000	0.000	0.000	0.000	0.007	0.015	0.015	0.014	3.451	0.011	0.015	316	2384	100	110	15934	16044	191	12970	13161	Error	Error	-7.178	110	15934	191	12970	168717	4518496	0.382	32.530	0	0	0
1	6	6	"A32"	"A32"	5805	19130	100	444	533	593	111	338	338	369	229	62	31	8	0	15666	12948	7044	54	1321	1321	1424	1038	72	89	87	0	0.000	0.000	0.000	0.000	0.000	0.000	0.000	0.000	0.000	0.000	0.000	0.000	0.000	0.000	0.007	0.017	0.018	0.019	4.124	0.014	0.066	316	2384	100	106	14345	14451	195	11627	11822	Error	Error	-7.080	106	14345	195	11627	168484	4091709	0.716	11.102	0	0	0
1	7	6	"A33"	"A33"	6105	19130	85	384	407	178	43	353	353	411	537	130	1	0	0	7273	7625	3951	51	1337	1337	1432	1214	84	96	75	0	0.000	0.000	0.000	0.000	0.000	0.000	0.000	0.000	0.000	0.000	0.000	0.000	0.000	0.000	0.005	0.009	0.020	0.018	3.433	0.066	0.164	208	1660	100	31	5936	5967	54	6288	6342	Error	Error	-7.581	31	5936	54	6288	84603	1586061	-0.007	5.101	0	0	0
1	8	6	"A33"	"A33"	6405	19130	100	371	418	226	54	331	331	382	567	148	2	0	0	4499	6216	4001	64	1329	1329	1370	812	59	90	76	0	0.000	0.000	0.000	0.000	0.000	0.000	0.000	0.000	0.000	0.000	0.000	0.000	0.000	0.000	0.013	0.018	0.030	0.035	4.169	0.013	0.032	316	2384	100	40	3170	3210	87	4887	4974	Error	Error	-6.308	40	3170	87	4887	132172	1964206	0.063	5.968	0	0	0
1	9	6	"A33"	"A33"	6705	19135	90	411	461	494	107	325	325	351	196	55	28	5	0	5777	6923	3853	55	1310	1310	1320	238	18	100	100	0	0.000	0.000	0.000	0.000	0.000	0.000	0.000	0.000	0.000	0.000	0.000	0.000	0.000	0.000	0.019	0.024	0.031	0.028	3.562	0.023	0.055	256	1924	100	86	4467	4553	136	5613	5749	Error	Error	-5.699	86	4467	136	5613	117891	1772260	0.561	23.542	0	0	0
1	10	6	"A34"	"A34"	7000	19130	100	409	506	913	180	326	326	368	380	103	8	2	0	8930	8156	5046	61	1334	1334	1364	373	27	87	81	0	0.000	0.000	0.000	0.000	0.000	0.000	0.000	0.000	0.000	0.000	0.000	0.000	0.000	0.000	0.011	0.026	0.023	0.033	6.087	0.046	0.130	316	2384	100	83	7596	7679	180	6822	7002	Error	Error	-6.516	83	7596	180	6822	159745	2577336	0.363	18.209	0	0	0
1	11	6	"A34"	"A34"	7300	19125	100	371	396	221	55	335	335	411	1210	294	0	0	0	6121	6846	3975	58	1329	1329	1406	766	54	82	79	0	0.000	0.000	0.000	0.000	0.000	0.000	0.000	0.000	0.000	0.000	0.000	0.000	0.000	0.000	0.008	0.011	0.030	0.034	6.174	0.034	0.004	316	2384	100	36	4792	4828	61	5517	5578	Error	Error	-7.056	36	4792	61	5517	125255	2163431	-0.012	7.102	0	0	0
1	12	6	"A34"	"A34"	7600	19125	100	402	448	292	65	387	387	664	3299	496	0	0	0	5002	6864	3877	56	1459	1459	2130	4543	213	43	26	0	0.000	0.000	0.000	0.000	0.000	0.000	0.000	0.000	0.000	0.000	0.000	0.000	0.000	0.000	0.004	0.011	0.028	0.025	4.032	0.595	0.593	316	2384	100	15	3543	3558	61	5405	5466	Error	Error	-7.884	15	3543	61	5405	141645	2168922	-0.065	1.042	0	0	0
1	13	6	"A35"	"A35"	7900	19125	100	477	507	231	45	336	336	374	325	86	23	3	0	14178	11712	5437	46	1386	1386	1455	799	54	86	81	0	0.000	0.000	0.000	0.000	0.000	0.000	0.000	0.000	0.000	0.000	0.000	0.000	0.000	0.000	0.011	0.017	0.021	0.023	4.459	0.015	0.045	316	2384	100	141	12792	12933	171	10326	10497	Error	Error	-6.503	141	12792	171	10326	160169	3700845	0.409	12.837	0	0	0
1	14	6	"A35"	"A35"	8200	19125	100	529	865	3781	437	341	341	383	333	86	31	8	0	14677	12296	5481	44	1421	1421	1581	1228	77	85	80	0	0.000	0.000	0.000	0.000	0.000	0.000	0.000	0.000	0.000	0.000	0.000	0.000	0.000	0.000	0.014	0.048	0.024	0.026	4.182	0.055	0.024	316	2384	100	188	13256	13444	524	10875	11399	Error	Error	-6.140	188	13256	524	10875	273492	3885641	1.447	8.726	0	0	0
1	15	6	"A35"	"A35"	8500	19130	95	504	640	924	144	347	347	391	349	89	25	5	0	15596	13915	3981	28	1491	1491	1578	820	51	100	100	0	0.000	0.000	0.000	0.000	0.000	0.000	0.000	0.000	0.000	0.000	0.000	0.000	0.000	0.000	0.011	0.024	0.018	0.015	3.198	0.021	0.045	256	2088	100	157	14105	14262	293	12424	12717	Error	Error	-6.489	157	14105	293	12424	163834	3562329	0.713	15.045	0	0	0
1	16	6	"A36"	"A36"	8805	19125	85	546	568	226	39	345	345	393	472	120	12	0	0	16022	15820	2592	16	1461	1461	1602	1076	67	100	100	0	0.000	0.000	0.000	0.000	0.000	0.000	0.000	0.000	0.000	0.000	0.000	0.000	0.000	0.000	0.014	0.016	0.017	0.014	2.783	0.013	0.039	208	1660	100	201	14561	14762	223	14359	14582	Error	Error	-6.179	201	14561	223	14359	118076	3290567	0.371	13.214	0	0	0
1	17	6	"A36"	"A36"	9105	19130	100	461	488	215	44	340	340	386	679	175	1	0	0	13268	11842	6037	50	1445	1445	1468	285	19	100	99	0	0.000	0.000	0.000	0.000	0.000	0.000	0.000	0.000	0.000	0.000	0.000	0.000	0.000	0.000	0.010	0.014	0.020	0.017	3.082	0.014	0.119	316	2384	100	121	11823	11944	148	10397	10545	Error	Error	-6.610	121	11823	148	10397	154118	3742045	0.150	36.400	0	0	0
1	18	6	"A36"	"A36"	9405	19130	100	454	496	235	47	349	349	411	730	177	2	0	0	15923	13189	6630	50	1455	1455	1483	358	24	100	100	0	0.000	0.000	0.000	0.000	0.000	0.000	0.000	0.000	0.000	0.000	0.000	0.000	0.000	0.000	0.007	0.013	0.017	0.014	3.349	0.011	0.043	316	2384	100	105	14468	14573	147	11734	11881	Error	Error	-7.106	105	14468	147	11734	156733	4167707	0.116	32.698	0	0	0
1	1	7	"A37"	"A37"	4310	19425	90	528	549	212	38	345	345	393	433	110	13	0	0	12094	12003	1962	16	1399	1399	1441	428	29	100	100	0	0.000	0.000	0.000	0.000	0.000	0.000	0.000	0.000	0.000	0.000	0.000	0.000	0.000	0.000	0.017	0.019	0.021	0.018	2.638	0.016	0.104	256	1924	100	183	10695	10878	204	10604	10808	Error	Error	-5.869	183	10695	204	10604	140420	3072885	0.360	24.678	0	0	0
1	2	7	"A37"	"A37"	4605	19425	95	481	502	242	48	329	329	358	218	60	35	12	0	12571	10949	3860	35	1391	1391	1506	893	59	100	100	0	0.000	0.000	0.000	0.000	0.000	0.000	0.000	0.000	0.000	0.000	0.000	0.000	0.000	0.000	0.014	0.018	0.021	0.018	2.797	0.017	0.143	256	2088	100	152	11180	11332	173	9558	9731	Error	Error	-6.201	152	11180	173	9558	128628	2802917	0.661	10.574	0	0	0
1	3	7	"A37"	"A37"	4910	19425	100	471	492	212	43	339	339	403	510	126	5	0	0	13320	11744	4254	36	1336	1336	1368	309	22	99	99	0	0.000	0.000	0.000	0.000	0.000	0.000	0.000	0.000	0.000	0.000	0.000	0.000	0.000	0.000	0.011	0.015	0.019	0.017	2.699	0.008	0.005	316	2384	100	132	11984	12116	153	10408	10561	Error	Error	-6.504	132	11984	153	10408	155335	3711058	0.175	33.579	0	0	0
1	4	7	"A38"	"A38"	5215	19425	90	474	491	201	40	325	325	354	252	71	27	5	0	16745	15573	4812	30	1317	1317	1347	333	24	100	100	0	0.000	0.000	0.000	0.000	0.000	0.000	0.000	0.000	0.000	0.000	0.000	0.000	0.000	0.000	0.010	0.012	0.014	0.013	2.613	0.010	0.047	256	1924	100	149	15428	15577	166	14256	14422	Error	Error	-6.694	149	15428	166	14256	125606	3986560	0.544	42.721	0	0	0
1	5	7	"A38"	"A38"	5510	19430	100	522	538	213	39	334	334	400	1045	261	0	0	0	19324	17809	4830	27	1311	1311	1364	499	36	100	100	0	0.000	0.000	0.000	0.000	0.000	0.000	0.000	0.000	0.000	0.000	0.000	0.000	0.000	0.000	0.010	0.012	0.014	0.012	2.738	0.012	0.129	316	2384	100	188	18013	18201	204	16498	16702	Error	Error	-6.582	188	18013	204	16498	170070	5627664	0.132	32.956	0	0	0
1	6	7	"A38"	"A38"	5815	19430	105	482	513	227	44	329	329	361	234	64	34	11	0	19721	18089	4782	26	1319	1319	1366	517	37	100	100	0	0.000	0.000	0.000	0.000	0.000	0.000	0.000	0.000	0.000	0.000	0.000	0.000	0.000	0.000	0.008	0.011	0.013	0.012	2.457	0.010	0.125	316	2572	100	153	18402	18555	184	16770	16954	Error	Error	-6.910	153	18402	184	16770	162046	5716172	0.650	32.346	0	0	0
1	7	7	"A39"	"A39"	6115	19425	95	404	440	199	45	332	332	366	263	71	20	3	0	11220	11150	6039	54	1292	1292	1318	325	24	100	100	0	0.000	0.000	0.000	0.000	0.000	0.000	0.000	0.000	0.000	0.000	0.000	0.000	0.000	0.000	0.007	0.011	0.017	0.015	3.157	0.009	0.003	256	2088	100	72	9928	10000	108	9858	9966	Error	Error	-7.107	72	9928	108	9858	112633	2854385	0.281	30.252	0	0	0
1	8	7	"A39"	"A39"	6415	19435	95	400	425	204	48	334	334	390	392	100	5	0	0	9786	9611	4636	48	1290	1290	1345	587	43	100	99	0	0.000	0.000	0.000	0.000	0.000	0.000	0.000	0.000	0.000	0.000	0.000	0.000	0.000	0.000	0.008	0.011	0.018	0.015	3.559	0.010	0.012	256	2088	100	66	8496	8562	91	8321	8412	Error	Error	-7.008	66	8496	91	8321	108720	2460302	0.089	14.082	0	0	0
1	9	7	"A39"	"A39"	6710	19430	90	399	455	506	111	332	332	401	818	203	1	0	0	8119	8674	5234	60	1304	1304	1334	331	24	100	100	0	0.000	0.000	0.000	0.000	0.000	0.000	0.000	0.000	0.000	0.000	0.000	0.000	0.000	0.000	0.010	0.017	0.020	0.020	2.980	0.034	0.033	256	1924	100	67	6815	6882	123	7370	7493	Error	Error	-6.668	67	6815	123	7370	116585	2220581	0.066	22.175	0	0	0
1	10	7	"A40"	"A40"	7015	19425	85	383	392	174	44	330	330	389	668	171	0	0	0	7201	7940	3534	44	1303	1303	1343	366	27	100	100	0	0.000	0.000	0.000	0.000	0.000	0.000	0.000	0.000	0.000	0.000	0.000	0.000	0.000	0.000	0.009	0.009	0.020	0.020	2.762	0.010	0.032	208	1660	100	53	5898	5951	62	6637	6699	Error	Error	-6.798	53	5898	62	6637	81536	1651439	0.004	18.025	0	0	0
1	11	7	"A40"	"A40"	7310	19430	95	360	396	195	49	335	335	399	742	185	0	0	0	6413	6762	3773	55	1328	1328	1359	289	21	100	99	0	0.000	0.000	0.000	0.000	0.000	0.000	0.000	0.000	0.000	0.000	0.000	0.000	0.000	0.000	0.005	0.011	0.022	0.024	3.285	0.020	0.003	256	2088	100	25	5085	5110	61	5434	5495	Error	Error	-7.668	25	5085	61	5434	101490	1731018	-0.004	18.696	0	0	0
1	12	7	"A40"	"A40"	7615	19435	95	386	446	381	85	339	339	372	243	65	19	5	0	6942	7342	3778	51	1334	1334	1374	338	24	100	98	0	0.000	0.000	0.000	0.000	0.000	0.000	0.000	0.000	0.000	0.000	0.000	0.000	0.000	0.000	0.008	0.018	0.025	0.026	4.063	0.008	0.008	256	2088	100	47	5608	5655	107	6008	6115	Error	Error	-6.899	47	5608	107	6008	114136	1879539	0.305	17.657	0	0	0
1	13	7	"A41"	"A41"	7910	19425	90	578	593	233	39	332	332	425	1455	342	0	0	0	17722	17558	3306	18	1398	1398	1448	350	24	100	100	0	0.000	0.000	0.000	0.000	0.000	0.000	0.000	0.000	0.000	0.000	0.000	0.000	0.000	0.000	0.015	0.016	0.017	0.013	2.562	0.009	0.001	256	1924	100	246	16324	16570	261	16160	16421	Error	Error	-6.052	246	16324	261	16160	151766	4494886	0.115	46.029	0	0	0
1	14	7	"A41"	"A41"	8205	19430	105	499	553	364	65	323	323	378	472	124	14	2	0	15037	13582	5473	40	1422	1422	1468	345	23	100	100	0	0.000	0.000	0.000	0.000	0.000	0.000	0.000	0.000	0.000	0.000	0.000	0.000	0.000	0.000	0.013	0.019	0.020	0.017	2.845	0.017	0.126	316	2572	100	176	13615	13791	230	12160	12390	Error	Error	-6.273	176	13615	230	12160	174745	4292064	0.371	35.113	0	0	0
1	15	7	"A41"	"A41"	8505	19425	100	466	488	196	40	330	330	368	293	79	21	2	0	12850	12219	4991	40	1371	1371	1406	599	42	100	100	0	0.000	0.000	0.000	0.000	0.000	0.000	0.000	0.000	0.000	0.000	0.000	0.000	0.000	0.000	0.012	0.015	0.017	0.015	2.821	0.013	0.100	316	2384	100	136	11479	11615	158	10848	11006	Error	Error	-6.399	136	11479	158	10848	154189	3861253	0.410	18.052	0	0	0
1	16	7	"A42"	"A42"	8805	19420	85	448	470	207	44	347	347	472	1918	406	0	0	0	12352	11823	4975	42	1437	1437	1501	598	39	100	100	0	0.000	0.000	0.000	0.000	0.000	0.000	0.000	0.000	0.000	0.000	0.000	0.000	0.000	0.000	0.009	0.012	0.017	0.016	2.604	0.011	0.056	208	1660	100	101	10915	11016	123	10386	10509	Error	Error	-6.756	101	10915	123	10386	97706	2459175	-0.001	17.261	0	0	0
1	17	7	"A42"	"A42"	9110	19425	95	439	483	337	69	339	339	384	415	108	8	0	0	8468	8416	4147	49	1417	1417	1444	286	19	100	100	0	0.000	0.000	0.000	0.000	0.000	0.000	0.000	0.000	0.000	0.000	0.000	0.000	0.000	0.000	0.014	0.021	0.024	0.023	3.261	0.015	0.009	256	2088	100	100	7051	7151	144	6999	7143	Error	Error	-6.140	100	7051	144	6999	123756	2154424	0.239	24.378	0	0	0
1	18	7	"A42"	"A42"	9405	19420	95	433	490	437	89	343	343	390	560	143	5	0	0	7616	10002	6698	66	1438	1438	1510	579	38	100	99	0	0.000	0.000	0.000	0.000	0.000	0.000	0.000	0.000	0.000	0.000	0.000	0.000	0.000	0.000	0.015	0.017	0.024	0.022	3.122	0.016	0.019	256	2088	100	90	6178	6268	147	8564	8711	Error	Error	-6.101	90	6178	147	8564	125541	2560514	0.179	14.667	0	0	0
1	1	8	"A43"	"A43"	4310	19735	90	516	524	207	39	335	335	364	220	60	40	12	0	18266	18049	2862	15	1320	1320	1350	340	25	100	100	0	0.000	0.000	0.000	0.000	0.000	0.000	0.000	0.000	0.000	0.000	0.000	0.000	0.000	0.000	0.011	0.011	0.013	0.011	2.901	0.009	0.062	256	1924	100	181	16946	17127	189	16729	16918	Error	Error	-6.549	181	16946	189	16729	134182	4620626	0.727	49.115	0	0	0
1	2	8	"A43"	"A43"	4615	19740	100	474	519	385	74	335	335	370	234	63	29	6	0	18259	16737	4563	27	1336	1336	1377	415	30	100	100	0	0.000	0.000	0.000	0.000	0.000	0.000	0.000	0.000	0.000	0.000	0.000	0.000	0.000	0.000	0.008	0.012	0.012	0.011	2.817	0.009	0.051	316	2384	100	139	16923	17062	184	15401	15585	Error	Error	-6.928	139	16923	184	15401	164156	5289021	0.637	37.012	0	0	0
1	3	8	"A43"	"A43"	4915	19735	100	470	468	187	39	344	344	447	1076	240	0	0	0	15806	14092	5317	37	1333	1333	1358	321	23	100	100	0	0.000	0.000	0.000	0.000	0.000	0.000	0.000	0.000	0.000	0.000	0.000	0.000	0.000	0.000	0.009	0.010	0.014	0.013	2.599	0.000	0.000	316	2384	100	126	14473	14599	124	12759	12883	Error	Error	-6.844	126	14473	124	12759	147841	4453122	0.020	39.670	0	0	0
1	4	8	"A44"	"A44"	5210	19730	95	517	541	267	49	333	333	363	202	55	45	16	0	16403	16073	3005	18	1357	1357	1398	413	29	100	100	0	0.000	0.000	0.000	0.000	0.000	0.000	0.000	0.000	0.000	0.000	0.000	0.000	0.000	0.000	0.012	0.014	0.017	0.013	3.094	0.011	0.032	256	2088	100	184	15046	15230	208	14716	14924	Error	Error	-6.354	184	15046	208	14716	138511	4114688	0.881	35.533	0	0	0
1	5	8	"A44"	"A44"	5510	19735	100	437	463	195	42	329	329	371	295	79	19	1	0	13715	12520	4299	34	1307	1307	1358	606	44	100	100	0	0.000	0.000	0.000	0.000	0.000	0.000	0.000	0.000	0.000	0.000	0.000	0.000	0.000	0.000	0.009	0.012	0.016	0.013	2.884	0.015	0.056	316	2384	100	108	12408	12516	134	11213	11347	Error	Error	-6.844	108	12408	134	11213	146349	3956311	0.312	18.419	0	0	0
1	6	8	"A44"	"A44"	5810	19740	105	452	489	383	78	340	340	381	334	87	14	0	0	13566	13198	3886	29	1305	1305	1355	456	33	100	100	0	0.000	0.000	0.000	0.000	0.000	0.000	0.000	0.000	0.000	0.000	0.000	0.000	0.000	0.000	0.009	0.013	0.015	0.012	3.112	0.010	0.034	316	2572	100	112	12261	12373	149	11893	12042	Error	Error	-6.774	112	12261	149	11893	154502	4170579	0.323	25.971	0	0	0
1	7	8	"A45"	"A45"	6115	19735	95	451	477	211	44	329	329	398	782	196	0	0	0	16663	15257	4891	32	1317	1317	1376	753	54	100	100	0	0.000	0.000	0.000	0.000	0.000	0.000	0.000	0.000	0.000	0.000	0.000	0.000	0.000	0.000	0.008	0.011	0.013	0.011	3.164	0.014	0.021	256	2088	100	122	15346	15468	148	13940	14088	Error	Error	-6.975	122	15346	148	13940	122079	3905822	0.101	18.434	0	0	0
1	8	8	"A45"	"A45"	6410	19740	100	427	449	205	45	338	338	395	762	192	1	0	0	13904	12343	5344	43	1299	1299	1334	388	29	100	100	0	0.000	0.000	0.000	0.000	0.000	0.000	0.000	0.000	0.000	0.000	0.000	0.000	0.000	0.000	0.007	0.010	0.015	0.014	2.877	0.009	0.010	316	2384	100	89	12605	12694	111	11044	11155	Error	Error	-7.146	89	12605	111	11044	141930	3900522	0.071	28.374	0	0	0
1	9	8	"A45"	"A45"	6705	19740	100	425	453	190	41	326	326	430	1555	361	0	0	0	13257	12104	6277	51	1302	1302	1325	390	29	99	98	0	0.000	0.000	0.000	0.000	0.000	0.000	0.000	0.000	0.000	0.000	0.000	0.000	0.000	0.000	0.008	0.012	0.017	0.014	3.692	0.008	0.006	316	2384	100	99	11955	12054	127	10802	10929	Error	Error	-6.916	99	11955	127	10802	143018	3824836	0.015	27.638	0	0	0
1	10	8	"A47"	"A47"	7010	19735	95	477	499	238	47	328	328	393	730	185	1	0	0	15070	14733	3240	21	1341	1341	1385	337	24	100	100	0	0.000	0.000	0.000	0.000	0.000	0.000	0.000	0.000	0.000	0.000	0.000	0.000	0.000	0.000	0.011	0.013	0.014	0.012	3.018	0.009	0.005	256	2088	100	149	13729	13878	171	13392	13563	Error	Error	-6.526	149	13729	171	13392	127734	3771758	0.145	39.608	0	0	0
1	11	8	"A47"	"A47"	7305	19730	100	454	469	190	40	327	327	369	364	98	12	0	0	14381	13282	5466	41	1369	1369	1442	519	35	98	97	0	0.000	0.000	0.000	0.000	0.000	0.000	0.000	0.000	0.000	0.000	0.000	0.000	0.000	0.000	0.010	0.012	0.016	0.015	2.829	0.011	0.096	316	2384	100	127	13012	13139	142	11913	12055	Error	Error	-6.679	127	13012	142	11913	148082	4197238	0.275	22.813	0	0	0
1	12	8	"A47"	"A47"	7605	19730	100	451	488	225	46	337	337	424	826	194	0	0	0	15783	13761	6610	48	1417	1417	1627	2070	127	96	86	0	0.000	0.000	0.000	0.000	0.000	0.000	0.000	0.000	0.000	0.000	0.000	0.000	0.000	0.000	0.008	0.012	0.016	0.015	3.307	0.012	0.138	316	2384	100	114	14366	14480	151	12344	12495	Error	Error	-6.977	114	14366	151	12344	154214	4348471	0.077	5.862	0	0	0
1	13	8	"A48"	"A48"	7910	19730	90	495	539	393	72	333	333	396	527	133	7	1	0	17908	17362	3329	19	1369	1369	1414	395	27	100	100	0	0.000	0.000	0.000	0.000	0.000	0.000	0.000	0.000	0.000	0.000	0.000	0.000	0.000	0.000	0.010	0.013	0.013	0.011	3.062	0.012	0.094	256	1924	100	162	16539	16701	206	15993	16199	Error	Error	-6.674	162	16539	206	15993	137975	4444551	0.271	40.375	0	0	0
1	14	8	"A48"	"A48"	8215	19735	105	475	495	208	42	336	336	437	1520	347	0	0	0	18079	16703	5051	30	1369	1369	1455	561	38	100	100	0	0.000	0.000	0.000	0.000	0.000	0.000	0.000	0.000	0.000	0.000	0.000	0.000	0.000	0.000	0.008	0.010	0.012	0.011	2.729	0.001	0.000	316	2572	100	139	16710	16849	159	15334	15493	Error	Error	-6.909	139	16710	159	15334	156276	5278280	0.038	27.180	0	0	0
1	15	8	"A48"	"A48"	8505	19735	105	439	459	211	45	335	335	365	240	65	24	6	0	15000	13302	5400	40	1390	1390	1424	379	26	100	100	0	0.000	0.000	0.000	0.000	0.000	0.000	0.000	0.000	0.000	0.000	0.000	0.000	0.000	0.000	0.008	0.010	0.015	0.012	3.134	0.008	0.040	316	2572	100	104	13610	13714	124	11912	12036	Error	Error	-7.032	104	13610	124	11912	145127	4203572	0.392	31.340	0	0	0
1	16	8	"A49"	"A49"	8805	19725	85	529	644	945	146	354	354	430	560	130	8	1	0	15177	15146	2942	19	1499	1499	1687	1401	83	100	100	0	0.000	0.000	0.000	0.000	0.000	0.000	0.000	0.000	0.000	0.000	0.000	0.000	0.000	0.000	0.013	0.021	0.017	0.014	3.018	0.027	0.048	208	1660	100	175	13678	13853	290	13647	13937	Error	Error	-6.288	175	13678	290	13647	133994	3150422	0.382	9.607	0	0	0
1	17	8	"A49"	"A49"	9100	19730	100	455	477	207	43	355	355	418	565	135	1	0	0	13829	12630	5966	47	1445	1445	1494	519	34	100	100	0	0.000	0.000	0.000	0.000	0.000	0.000	0.000	0.000	0.000	0.000	0.000	0.000	0.000	0.000	0.008	0.011	0.016	0.014	2.874	0.008	0.005	316	2384	100	100	12384	12484	122	11185	11307	Error	Error	-6.952	100	12384	122	11185	150838	3991107	0.104	21.457	0	0	0
1	18	8	"A49"	"A49"	9405	19730	100	521	979	3998	408	355	355	428	641	149	9	3	0	13588	12467	5862	47	1450	1450	1500	401	26	100	100	0	0.000	0.000	0.000	0.000	0.000	0.000	0.000	0.000	0.000	0.000	0.000	0.000	0.000	0.000	0.014	0.057	0.023	0.021	4.103	0.084	0.044	316	2384	100	166	12138	12304	624	11017	11641	Error	Error	-6.192	166	12138	624	11017	309428	3939597	0.860	27.349	0	0	0
1	1	9	"A50"	"A50"	4310	20025	100	379	429	451	105	337	337	405	746	184	1	0	0	6236	6002	2754	45	1293	1293	1320	410	31	91	86	0	0.000	0.000	0.000	0.000	0.000	0.000	0.000	0.000	0.000	0.000	0.000	0.000	0.000	0.000	0.008	0.020	0.028	0.033	4.449	0.009	0.001	316	2384	100	42	4943	4985	92	4709	4801	Error	Error	-6.879	42	4943	92	4709	135565	1896552	0.032	11.420	0	0	0
1	2	9	"A50"	"A50"	4610	20025	100	343	369	183	49	322	322	350	186	53	20	6	0	3488	3697	1844	49	1277	1277	1289	276	21	88	80	0	0.000	0.000	0.000	0.000	0.000	0.000	0.000	0.000	0.000	0.000	0.000	0.000	0.000	0.000	0.009	0.019	0.061	0.062	4.818	0.016	0.015	316	2384	100	21	2211	2232	47	2420	2467	Error	Error	-6.718	21	2211	47	2420	116658	1168281	0.102	8.725	0	0	0
1	3	9	"A50"	"A50"	4910	20025	100	391	392	177	45	329	329	385	441	114	2	0	0	6625	6454	2854	44	1302	1302	1338	481	35	98	97	0	0.000	0.000	0.000	0.000	0.000	0.000	0.000	0.000	0.000	0.000	0.000	0.000	0.000	0.000	0.012	0.012	0.029	0.027	3.529	0.019	0.019	316	2384	100	62	5323	5385	63	5152	5215	Error	Error	-6.424	62	5323	63	5152	123795	2039443	0.016	10.636	0	0	0
1	4	9	"A51"	"A51"	5215	20020	90	442	465	188	40	333	333	450	1777	394	0	0	0	12723	12466	2436	19	1331	1331	1380	536	38	100	100	0	0.000	0.000	0.000	0.000	0.000	0.000	0.000	0.000	0.000	0.000	0.000	0.000	0.000	0.000	0.010	0.012	0.016	0.012	3.054	0.012	0.050	256	1924	100	109	11392	11501	132	11135	11267	Error	Error	-6.708	109	11392	132	11135	119115	3191213	0.008	20.683	0	0	0
1	5	9	"A51"	"A51"	5510	20020	100	418	430	190	44	342	342	429	966	225	0	0	0	10203	9494	4014	42	1301	1301	1325	449	33	100	99	0	0.000	0.000	0.000	0.000	0.000	0.000	0.000	0.000	0.000	0.000	0.000	0.000	0.000	0.000	0.009	0.011	0.020	0.018	3.036	0.008	0.025	316	2384	100	76	8902	8978	88	8193	8281	Error	Error	-6.872	76	8902	88	8193	136020	3000065	0.001	18.194	0	0	0
1	6	9	"A51"	"A51"	5810	20025	100	413	442	245	55	334	334	382	426	111	5	0	0	11496	10774	3682	34	1298	1298	1351	936	69	100	100	0	0.000	0.000	0.000	0.000	0.000	0.000	0.000	0.000	0.000	0.000	0.000	0.000	0.000	0.000	0.008	0.011	0.016	0.014	3.079	0.010	0.034	316	2384	100	79	10198	10277	108	9476	9584	Error	Error	-7.012	79	10198	108	9476	139703	3404697	0.141	10.067	0	0	0
1	7	9	"A52"	"A52"	6115	20020	85	485	519	249	47	335	335	396	463	116	8	0	0	15580	15517	2727	17	1318	1318	1465	1023	69	100	100	0	0.000	0.000	0.000	0.000	0.000	0.000	0.000	0.000	0.000	0.000	0.000	0.000	0.000	0.000	0.011	0.013	0.014	0.010	3.323	0.009	0.010	208	1660	100	150	14262	14412	184	14199	14383	Error	Error	-6.571	150	14262	184	14199	107849	3227458	0.266	13.736	0	0	0
1	8	9	"A52"	"A52"	6410	20025	100	453	476	211	44	319	319	361	304	84	24	3	0	13403	12478	4659	37	1283	1283	1312	355	27	100	100	0	0.000	0.000	0.000	0.000	0.000	0.000	0.000	0.000	0.000	0.000	0.000	0.000	0.000	0.000	0.011	0.014	0.017	0.015	2.926	0.015	0.143	316	2384	100	134	12120	12254	157	11195	11352	Error	Error	-6.499	134	12120	157	11195	150379	3943057	0.378	31.454	0	0	0
1	9	9	"A52"	"A52"	6710	20025	100	455	502	233	46	339	339	372	254	68	28	8	0	14277	13150	4567	34	1304	1304	1325	257	19	100	100	0	0.000	0.000	0.000	0.000	0.000	0.000	0.000	0.000	0.000	0.000	0.000	0.000	0.000	0.000	0.009	0.014	0.017	0.013	3.461	0.011	0.052	316	2384	100	116	12973	13089	163	11846	12009	Error	Error	-6.805	116	12973	163	11846	158646	4155338	0.512	46.012	0	0	0
1	10	9	"A53"	"A53"	7015	20025	95	487	483	178	36	335	335	374	355	94	14	0	0	13266	12890	2636	20	1337	1337	1359	293	21	100	100	0	0.000	0.000	0.000	0.000	0.000	0.000	0.000	0.000	0.000	0.000	0.000	0.000	0.000	0.000	0.013	0.013	0.017	0.014	2.582	0.010	0.038	256	2088	100	152	11929	12081	148	11553	11701	Error	Error	-6.294	152	11929	148	11553	123755	3299894	0.307	39.355	0	0	0
1	11	9	"A53"	"A53"	7305	20025	100	486	576	780	135	336	336	414	780	188	3	1	0	14676	13293	4337	32	1350	1350	1406	396	28	100	100	0	0.000	0.000	0.000	0.000	0.000	0.000	0.000	0.000	0.000	0.000	0.000	0.000	0.000	0.000	0.011	0.020	0.017	0.015	3.125	0.021	0.069	316	2384	100	150	13326	13476	240	11943	12183	Error	Error	-6.473	150	13326	240	11943	182091	4200653	0.208	30.018	0	0	0
1	12	9	"A53"	"A53"	7605	20025	105	449	510	554	108	330	330	401	971	242	1	0	0	16488	13787	5829	42	1357	1357	1399	555	39	100	100	0	0.000	0.000	0.000	0.000	0.000	0.000	0.000	0.000	0.000	0.000	0.000	0.000	0.000	0.000	0.008	0.014	0.016	0.013	3.546	0.012	0.053	316	2572	100	119	15131	15250	180	12430	12610	Error	Error	-6.990	119	15131	180	12430	161233	4356702	0.112	22.321	0	0	0
1	13	9	"A54"	"A54"	7915	20020	85	458	495	270	54	338	338	369	229	62	31	10	0	16545	16291	2856	17	1399	1399	1520	919	60	100	100	0	0.000	0.000	0.000	0.000	0.000	0.000	0.000	0.000	0.000	0.000	0.000	0.000	0.000	0.000	0.008	0.011	0.013	0.011	2.993	0.009	0.097	208	1660	100	120	15146	15266	157	14892	15049	Error	Error	-6.980	120	15146	157	14892	102936	3388530	0.550	16.073	0	0	0
1	14	9	"A54"	"A54"	8205	20025	110	422	452	203	44	335	335	369	262	71	22	3	0	9633	11592	7254	62	1362	1362	1387	378	27	98	98	0	0.000	0.000	0.000	0.000	0.000	0.000	0.000	0.000	0.000	0.000	0.000	0.000	0.000	0.000	0.011	0.011	0.018	0.018	3.540	0.009	0.040	392	2896	100	87	8271	8358	117	10230	10347	Error	Error	-6.571	87	8271	117	10230	177209	4544185	0.317	26.997	0	0	0
1	15	9	"A54"	"A54"	8505	20025	105	429	463	213	46	332	332	424	1508	355	0	0	0	10525	11902	6276	52	1369	1369	1393	304	21	100	100	0	0.000	0.000	0.000	0.000	0.000	0.000	0.000	0.000	0.000	0.000	0.000	0.000	0.000	0.000	0.011	0.012	0.016	0.014	3.292	0.010	0.077	316	2572	100	97	9156	9253	131	10533	10664	Error	Error	-6.561	97	9156	131	10533	146285	3760944	0.026	34.569	0	0	0
1	16	9	"A55"	"A55"	8815	20025	90	475	522	310	59	341	341	380	245	64	32	9	0	12337	12557	5391	42	1419	1419	1465	524	35	99	98	0	0.000	0.000	0.000	0.000	0.000	0.000	0.000	0.000	0.000	0.000	0.000	0.000	0.000	0.000	0.012	0.016	0.019	0.017	3.349	0.010	0.023	256	1924	100	134	10918	11052	181	11138	11319	Error	Error	-6.348	134	10918	181	11138	133705	3214663	0.580	21.168	0	0	0
1	17	9	"A55"	"A55"	9110	20020	100	441	476	225	47	351	351	421	577	137	4	0	0	9628	11353	6876	60	1470	1470	1507	325	21	99	99	0	0.000	0.000	0.000	0.000	0.000	0.000	0.000	0.000	0.000	0.000	0.000	0.000	0.000	0.000	0.011	0.013	0.018	0.018	3.244	0.010	0.057	316	2384	100	90	8158	8248	125	9883	10008	Error	Error	-6.502	90	8158	125	9883	150330	3587402	0.095	30.295	0	0	0
1	18	9	"A55"	"A55"	9410	20020	105	455	469	199	42	354	354	428	784	183	0	0	0	10336	11474	6951	60	1471	1471	1514	395	26	99	98	0	0.000	0.000	0.000	0.000	0.000	0.000	0.000	0.000	0.000	0.000	0.000	0.000	0.000	0.000	0.011	0.011	0.018	0.017	3.722	0.010	0.009	316	2572	100	101	8865	8966	115	10003	10118	Error	Error	-6.456	101	8865	115	10003	148199	3625778	0.052	25.215	0	0	0
1	1	10	"A56"	"A56"	4315	20330	100	494	531	317	59	345	345	384	334	86	19	2	0	16090	14049	5304	37	1301	1301	1342	486	36	95	90	0	0.000	0.000	0.000	0.000	0.000	0.000	0.000	0.000	0.000	0.000	0.000	0.000	0.000	0.000	0.010	0.015	0.017	0.016	3.457	0.013	0.080	316	2384	100	149	14789	14938	186	12748	12934	Error	Error	-6.633	149	14789	186	12748	167691	4439547	0.440	26.146	0	0	0
1	2	10	"A56"	"A56"	4615	20330	100	468	557	756	135	338	338	391	509	130	6	1	0	14409	12770	5833	45	1324	1324	1398	818	58	95	93	0	0.000	0.000	0.000	0.000	0.000	0.000	0.000	0.000	0.000	0.000	0.000	0.000	0.000	0.000	0.010	0.019	0.017	0.018	3.650	0.025	0.038	316	2384	100	130	13085	13215	219	11446	11665	Error	Error	-6.653	130	13085	219	11446	175960	4035407	0.326	13.902	0	0	0
1	3	10	"A56"	"A56"	4915	20330	100	431	457	219	47	332	332	416	978	235	0	0	0	12064	11522	5937	51	1282	1282	1338	560	41	96	93	0	0.000	0.000	0.000	0.000	0.000	0.000	0.000	0.000	0.000	0.000	0.000	0.000	0.000	0.000	0.009	0.012	0.017	0.016	3.543	0.008	0.001	316	2384	100	99	10782	10881	125	10240	10365	Error	Error	-6.767	99	10782	125	10240	144290	3640897	0.042	18.186	0	0	0
1	4	10	"A57"	"A57"	5215	20335	90	420	449	203	45	338	338	363	195	53	27	8	0	11668	11344	4131	36	1312	1312	1336	269	20	100	100	0	0.000	0.000	0.000	0.000	0.000	0.000	0.000	0.000	0.000	0.000	0.000	0.000	0.000	0.000	0.008	0.011	0.016	0.014	3.042	0.008	0.032	256	1924	100	82	10356	10438	111	10032	10143	Error	Error	-6.981	82	10356	111	10032	115007	2904118	0.441	37.204	0	0	0
1	5	10	"A57"	"A57"	5510	20335	100	411	442	242	54	327	327	364	269	73	17	4	0	10728	10107	4552	45	1304	1304	1328	337	25	99	99	0	0.000	0.000	0.000	0.000	0.000	0.000	0.000	0.000	0.000	0.000	0.000	0.000	0.000	0.000	0.009	0.013	0.016	0.016	3.126	0.007	0.010	316	2384	100	84	9424	9508	115	8803	8918	Error	Error	-6.810	84	9424	115	8803	139529	3193732	0.290	26.050	0	0	0
1	6	10	"A57"	"A57"	5815	20330	100	387	418	196	46	333	333	372	298	80	12	1	0	10024	9363	4776	51	1308	1308	1393	938	67	87	85	0	0.000	0.000	0.000	0.000	0.000	0.000	0.000	0.000	0.000	0.000	0.000	0.000	0.000	0.000	0.006	0.011	0.019	0.023	5.104	0.022	0.047	316	2384	100	54	8716	8770	85	8055	8140	Error	Error	-7.335	54	8716	85	8055	132190	2958736	0.154	8.497	0	0	0
1	7	10	"A58"	"A58"	6120	20335	90	408	441	234	53	339	339	408	635	155	2	0	0	12536	11367	4155	36	1311	1311	1342	323	24	100	100	0	0.000	0.000	0.000	0.000	0.000	0.000	0.000	0.000	0.000	0.000	0.000	0.000	0.000	0.000	0.006	0.010	0.015	0.013	3.438	0.008	0.021	256	1924	100	69	11225	11294	102	10056	10158	Error	Error	-7.346	69	11225	102	10056	112982	2909903	0.052	31.037	0	0	0
1	8	10	"A58"	"A58"	6415	20330	100	440	482	347	71	345	345	390	330	84	15	2	0	12184	11479	5765	50	1357	1357	1465	786	53	97	96	0	0.000	0.000	0.000	0.000	0.000	0.000	0.000	0.000	0.000	0.000	0.000	0.000	0.000	0.000	0.009	0.014	0.018	0.016	4.268	0.009	0.024	316	2384	100	95	10827	10922	137	10122	10259	Error	Error	-6.832	95	10827	137	10122	152229	3627506	0.279	12.740	0	0	0
1	9	10	"A58"	"A58"	6715	20325	100	423	459	231	50	344	344	407	723	177	1	0	0	8325	9467	5459	57	1337	1337	1435	903	62	92	88	0	0.000	0.000	0.000	0.000	0.000	0.000	0.000	0.000	0.000	0.000	0.000	0.000	0.000	0.000	0.011	0.014	0.021	0.022	4.653	0.010	0.003	316	2384	100	79	6988	7067	115	8130	8245	Error	Error	-6.467	79	6988	115	8130	145098	2991638	0.072	8.895	0	0	0
1	10	10	"A59"	"A59"	7015	20330	85	536	557	213	38	335	335	395	408	103	16	0	0	19981	19687	2290	11	1381	1381	1552	1330	85	100	100	0	0.000	0.000	0.000	0.000	0.000	0.000	0.000	0.000	0.000	0.000	0.000	0.000	0.000	0.000	0.011	0.012	0.013	0.011	2.469	0.009	0.075	208	1660	100	201	18600	18801	222	18306	18528	Error	Error	-6.532	201	18600	222	18306	115765	4094892	0.397	13.635	0	0	0
1	11	10	"A59"	"A59"	7315	20325	100	464	490	265	54	336	336	407	1389	341	0	0	0	16227	13876	6384	46	1341	1341	1441	939	65	93	90	0	0.000	0.000	0.000	0.000	0.000	0.000	0.000	0.000	0.000	0.000	0.000	0.000	0.000	0.000	0.009	0.012	0.014	0.015	3.590	0.009	0.028	316	2384	100	128	14886	15014	154	12535	12689	Error	Error	-6.862	128	14886	154	12535	154907	4384817	0.060	13.243	0	0	0
1	12	10	"A59"	"A59"	7615	20325	100	466	489	205	41	338	338	393	587	149	1	0	0	17488	14753	7326	49	1374	1374	1544	1413	91	91	89	0	0.000	0.000	0.000	0.000	0.000	0.000	0.000	0.000	0.000	0.000	0.000	0.000	0.000	0.000	0.008	0.011	0.014	0.014	3.672	0.009	0.014	316	2384	100	128	16114	16242	151	13379	13530	Error	Error	-6.976	128	16114	151	13379	154488	4661950	0.164	9.348	0	0	0
1	13	10	"A60"	"A60"	7920	20325	85	352	377	191	50	328	328	360	232	64	15	3	0	5068	5298	2381	44	1361	1361	1394	297	21	99	97	0	0.000	0.000	0.000	0.000	0.000	0.000	0.000	0.000	0.000	0.000	0.000	0.000	0.000	0.000	0.006	0.012	0.037	0.029	4.652	0.008	0.006	208	1660	100	24	3707	3731	49	3937	3986	Error	Error	-7.271	24	3707	49	3937	78355	1101950	0.073	13.145	0	0	0
1	14	10	"A60"	"A60"	8215	20325	100	348	365	173	47	338	338	408	705	172	0	0	0	3086	4325	2958	68	1376	1376	1452	523	36	86	68	0	0.000	0.000	0.000	0.000	0.000	0.000	0.000	0.000	0.000	0.000	0.000	0.000	0.000	0.000	0.006	0.009	0.051	0.052	4.758	0.001	0.000	316	2384	100	10	1710	1720	27	2949	2976	Error	Error	-7.418	10	1710	27	2949	115352	1366778	-0.061	5.493	0	0	0
1	15	10	"A60"	"A60"	8515	20325	100	375	432	489	113	337	337	371	231	62	12	3	0	3556	4674	2806	60	1390	1390	1414	313	22	94	88	0	0.000	0.000	0.000	0.000	0.000	0.000	0.000	0.000	0.000	0.000	0.000	0.000	0.000	0.000	0.018	0.029	0.045	0.049	4.280	0.018	0.014	316	2384	100	38	2166	2204	95	3284	3379	Error	Error	-5.833	38	2166	95	3284	136661	1477065	0.264	10.415	0	0	0
1	16	10	"A61"	"A61"	8820	20330	90	561	574	227	39	338	338	372	214	57	51	17	0	18457	17869	3959	22	1421	1421	1455	351	24	100	100	0	0.000	0.000	0.000	0.000	0.000	0.000	0.000	0.000	0.000	0.000	0.000	0.000	0.000	0.000	0.013	0.014	0.016	0.013	2.634	0.012	0.095	256	1924	100	223	17036	17259	236	16448	16684	Error	Error	-6.255	223	17036	236	16448	147017	4574504	0.944	46.764	0	0	0
1	17	10	"A61"	"A61"	9110	20325	95	566	708	1195	168	369	369	452	851	188	3	1	0	16450	14049	7292	51	1479	1479	1625	1811	111	98	82	0	0.000	0.000	0.000	0.000	0.000	0.000	0.000	0.000	0.000	0.000	0.000	0.000	0.000	0.000	0.013	0.027	0.021	0.022	3.004	0.019	0.041	256	2088	100	197	14971	15168	339	12570	12909	Error	Error	-6.248	197	14971	339	12570	181273	3596660	0.301	6.860	0	0	0
1	18	10	"A61"	"A61"	9415	20330	110	513	581	525	90	364	364	417	386	92	19	4	0	11874	13489	8277	61	1496	1496	1558	639	41	98	95	0	0.000	0.000	0.000	0.000	0.000	0.000	0.000	0.000	0.000	0.000	0.000	0.000	0.000	0.000	0.014	0.018	0.019	0.019	3.594	0.020	0.082	392	2896	100	149	10378	10527	217	11993	12210	Error	Error	-6.122	149	10378	217	11993	227724	5287527	0.425	18.671	0	0	0
1	1	11	"A62"	"A62"	4320	20630	90	391	414	179	43	335	335	387	366	94	7	0	0	9855	9934	4305	43	1287	1287	1319	386	29	100	100	0	0.000	0.000	0.000	0.000	0.000	0.000	0.000	0.000	0.000	0.000	0.000	0.000	0.000	0.000	0.007	0.009	0.017	0.014	3.726	0.006	0.004	256	1924	100	56	8568	8624	79	8647	8726	Error	Error	-7.257	56	8568	79	8647	106022	2543145	0.074	22.319	0	0	0
1	2	11	"A62"	"A62"	4620	20630	95	414	433	178	41	341	341	368	216	58	25	3	0	10151	9846	4238	43	1287	1287	1354	485	35	100	100	0	0.000	0.000	0.000	0.000	0.000	0.000	0.000	0.000	0.000	0.000	0.000	0.000	0.000	0.000	0.008	0.011	0.018	0.015	3.197	0.010	0.014	256	2088	100	73	8864	8937	92	8559	8651	Error	Error	-6.924	73	8864	92	8559	110733	2520698	0.301	17.509	0	0	0
1	3	11	"A62"	"A62"	4920	20630	100	379	459	828	180	335	335	394	463	117	5	0	0	10955	9608	4951	51	1306	1306	1343	486	36	99	98	0	0.000	0.000	0.000	0.000	0.000	0.000	0.000	0.000	0.000	0.000	0.000	0.000	0.000	0.000	0.005	0.015	0.022	0.019	3.977	0.007	0.003	316	2384	100	44	9649	9693	124	8302	8426	Error	Error	-7.777	44	9649	124	8302	144969	3036226	0.140	17.006	0	0	0
1	4	11	"A63"	"A63"	5220	20630	85	527	530	179	33	335	335	385	435	112	9	0	0	18964	19044	1567	8	1319	1319	1436	873	60	100	100	0	0.000	0.000	0.000	0.000	0.000	0.000	0.000	0.000	0.000	0.000	0.000	0.000	0.000	0.000	0.011	0.011	0.012	0.010	2.576	0.009	0.106	208	1660	100	192	17645	17837	195	17725	17920	Error	Error	-6.522	192	17645	195	17725	110139	3961075	0.333	20.170	0	0	0
1	5	11	"A63"	"A63"	5515	20630	95	479	492	224	45	322	322	369	350	94	18	1	0	15660	14216	4861	34	1301	1301	1381	795	57	100	100	0	0.000	0.000	0.000	0.000	0.000	0.000	0.000	0.000	0.000	0.000	0.000	0.000	0.000	0.000	0.011	0.013	0.015	0.014	3.015	0.009	0.023	256	2088	100	157	14359	14516	170	12915	13085	Error	Error	-6.515	157	14359	170	12915	126017	3639349	0.351	16.145	0	0	0
1	6	11	"A63"	"A63"	5820	20635	100	495	543	345	63	346	346	452	1276	282	0	0	0	17428	16815	3418	20	1344	1344	1448	1618	111	100	100	0	0.000	0.000	0.000	0.000	0.000	0.000	0.000	0.000	0.000	0.000	0.000	0.000	0.000	0.000	0.009	0.013	0.014	0.012	2.495	0.041	0.101	316	2384	100	149	16084	16233	197	15471	15668	Error	Error	-6.754	149	16084	197	15471	171527	5313467	0.071	9.498	0	0	0
1	7	11	"A64"	"A64"	6115	20630	85	541	626	624	99	334	334	352	169	48	59	25	0	16097	16013	2959	18	1338	1338	1451	827	56	100	100	0	0.000	0.000	0.000	0.000	0.000	0.000	0.000	0.000	0.000	0.000	0.000	0.000	0.000	0.000	0.014	0.020	0.016	0.015	2.791	0.022	0.166	208	1660	100	207	14759	14966	292	14675	14967	Error	Error	-6.156	207	14759	292	14675	130123	3330706	1.621	17.608	0	0	0
1	8	11	"A64"	"A64"	6420	20635	105	491	729	1969	270	332	332	365	280	76	32	12	0	15039	13995	5246	37	1295	1295	1322	310	23	100	100	0	0.000	0.000	0.000	0.000	0.000	0.000	0.000	0.000	0.000	0.000	0.000	0.000	0.000	0.000	0.012	0.031	0.018	0.016	3.438	0.032	0.037	316	2572	100	159	13744	13903	397	12700	13097	Error	Error	-6.434	159	13744	397	12700	230308	4422354	1.300	40.881	0	0	0
1	9	11	"A64"	"A64"	6725	20630	90	492	525	238	45	334	334	374	280	74	30	7	0	18482	17253	4659	27	1339	1339	1364	297	21	100	100	0	0.000	0.000	0.000	0.000	0.000	0.000	0.000	0.000	0.000	0.000	0.000	0.000	0.000	0.000	0.009	0.012	0.015	0.012	2.546	0.008	0.026	256	1924	100	158	17143	17301	191	15914	16105	Error	Error	-6.762	158	17143	191	15914	134454	4416874	0.539	53.498	0	0	0
1	10	11	"A65"	"A65"	7020	20630	85	457	571	1399	245	332	332	386	734	190	1	0	0	13449	13365	1873	14	1380	1380	1458	631	43	100	100	0	0.000	0.000	0.000	0.000	0.000	0.000	0.000	0.000	0.000	0.000	0.000	0.000	0.000	0.000	0.010	0.020	0.016	0.013	3.280	0.021	0.024	208	1660	100	125	12069	12194	239	11985	12224	Error	Error	-6.593	125	12069	239	11985	118679	2779885	0.252	18.870	0	0	0
1	11	11	"A65"	"A65"	7315	20635	95	465	476	190	39	335	335	369	270	73	24	3	0	13302	12972	3107	23	1324	1324	1351	372	27	100	100	0	0.000	0.000	0.000	0.000	0.000	0.000	0.000	0.000	0.000	0.000	0.000	0.000	0.000	0.000	0.011	0.012	0.018	0.014	2.987	0.010	0.060	256	2088	100	130	11978	12108	141	11648	11789	Error	Error	-6.526	130	11978	141	11648	121968	3320922	0.396	31.239	0	0	0
1	12	11	"A65"	"A65"	7615	20630	100	441	470	213	45	326	326	355	225	63	29	9	0	13451	12305	4922	40	1333	1333	1359	283	20	100	100	0	0.000	0.000	0.000	0.000	0.000	0.000	0.000	0.000	0.000	0.000	0.000	0.000	0.000	0.000	0.009	0.013	0.017	0.015	2.999	0.010	0.078	316	2384	100	115	12118	12233	144	10972	11116	Error	Error	-6.719	115	12118	144	10972	148547	3888407	0.511	38.678	0	0	0
1	13	11	"A66"	"A66"	7925	20630	90	475	515	219	42	344	344	388	569	146	5	0	0	17460	16653	3435	20	1355	1355	1376	290	21	100	100	0	0.000	0.000	0.000	0.000	0.000	0.000	0.000	0.000	0.000	0.000	0.000	0.000	0.000	0.000	0.008	0.011	0.013	0.011	3.066	0.010	0.120	256	1924	100	131	16105	16236	171	15298	15469	Error	Error	-6.942	131	16105	171	15298	131792	4263136	0.223	52.679	0	0	0
1	14	11	"A66"	"A66"	8215	20630	105	469	482	213	44	334	334	375	291	77	19	4	0	17418	14667	7068	48	1366	1366	1397	328	23	100	100	0	0.000	0.000	0.000	0.000	0.000	0.000	0.000	0.000	0.000	0.000	0.000	0.000	0.000	0.000	0.008	0.011	0.014	0.013	2.983	0.009	0.050	316	2572	100	135	16052	16187	148	13301	13449	Error	Error	-6.894	135	16052	148	13301	152245	4634854	0.368	40.457	0	0	0
1	15	11	"A66"	"A66"	8515	20625	100	481	645	1092	169	331	331	369	371	100	25	5	0	15824	14063	6240	44	1368	1368	1417	654	46	100	99	0	0.000	0.000	0.000	0.000	0.000	0.000	0.000	0.000	0.000	0.000	0.000	0.000	0.000	0.000	0.010	0.025	0.020	0.017	3.576	0.024	0.067	316	2384	100	150	14456	14606	314	12695	13009	Error	Error	-6.591	150	14456	314	12695	203830	4443829	0.744	19.336	0	0	0
1	16	11	"A67"	"A67"	8820	20620	85	543	550	223	40	341	341	391	798	204	0	0	0	19748	19388	2480	12	1451	1451	1620	1289	79	100	100	0	0.000	0.000	0.000	0.000	0.000	0.000	0.000	0.000	0.000	0.000	0.000	0.000	0.000	0.000	0.011	0.012	0.013	0.011	2.810	0.010	0.121	208	1660	100	202	18297	18499	209	17937	18146	Error	Error	-6.501	202	18297	209	17937	114495	4032784	0.199	13.784	0	0	0
1	17	11	"A67"	"A67"	9115	20620	105	457	484	223	46	358	358	409	401	98	10	1	0	11303	11992	6496	54	1453	1453	1489	479	32	99	99	0	0.000	0.000	0.000	0.000	0.000	0.000	0.000	0.000	0.000	0.000	0.000	0.000	0.000	0.000	0.010	0.012	0.017	0.015	3.789	0.011	0.027	316	2572	100	99	9850	9949	126	10539	10665	Error	Error	-6.637	99	9850	126	10539	152937	3789542	0.187	21.927	0	0	0
1	18	11	"A67"	"A67"	9415	20620	95	466	497	227	45	370	370	425	492	115	6	0	0	15167	13237	7171	54	1479	1479	1555	828	53	100	100	0	0.000	0.000	0.000	0.000	0.000	0.000	0.000	0.000	0.000	0.000	0.000	0.000	0.000	0.000	0.007	0.011	0.017	0.015	3.422	0.007	0.006	256	2088	100	96	13688	13784	127	11758	11885	Error	Error	-7.156	96	13688	127	11758	127228	3388738	0.146	14.109	0	0	0
1	1	12	"A68"	"A68"	4325	20935	90	424	444	199	44	325	325	355	186	52	32	8	0	13239	11899	4474	37	1303	1303	1328	289	21	100	100	0	0.000	0.000	0.000	0.000	0.000	0.000	0.000	0.000	0.000	0.000	0.000	0.000	0.000	0.000	0.008	0.011	0.016	0.012	3.525	0.008	0.042	256	1924	100	99	11936	12035	119	10596	10715	Error	Error	-6.914	99	11936	119	10596	113713	3046257	0.478	36.578	0	0	0
1	2	12	"A68"	"A68"	4630	20940	100	394	439	326	74	335	335	361	202	55	22	7	0	4755	5618	3894	69	1312	1312	1340	372	27	93	83	0	0.000	0.000	0.000	0.000	0.000	0.000	0.000	0.000	0.000	0.000	0.000	0.000	0.000	0.000	0.017	0.024	0.036	0.040	3.845	0.017	0.025	316	2384	100	59	3443	3502	104	4306	4410	Error	Error	-5.867	59	3443	104	4306	138707	1775272	0.386	11.500	0	0	0
1	3	12	"A68"	"A68"	4930	20935	100	413	436	198	45	334	334	395	753	190	0	0	0	7180	8688	5432	62	1293	1293	1351	1133	83	86	77	0	0.000	0.000	0.000	0.000	0.000	0.000	0.000	0.000	0.000	0.000	0.000	0.000	0.000	0.000	0.013	0.014	0.022	0.022	4.311	0.009	0.007	316	2384	100	79	5887	5966	102	7395	7497	Error	Error	-6.220	79	5887	102	7395	137691	2745459	0.054	6.476	0	0	0
1	4	12	"A69"	"A69"	5220	20935	90	468	492	209	42	364	364	750	3415	455	0	0	0	17890	17305	3314	19	1377	1377	2066	5055	244	97	93	0	0.000	0.000	0.000	0.000	0.000	0.000	0.000	0.000	0.000	0.000	0.000	0.000	0.000	0.000	0.006	0.008	0.012	0.010	3.016	0.005	0.007	256	1924	100	104	16513	16617	128	15928	16056	Error	Error	-7.311	104	16513	128	15928	126007	4430200	-0.076	3.015	0	0	0
1	5	12	"A69"	"A69"	5520	20935	95	462	481	216	44	325	325	361	367	101	14	1	0	17266	14932	6270	41	1321	1321	1443	1191	82	100	100	0	0.000	0.000	0.000	0.000	0.000	0.000	0.000	0.000	0.000	0.000	0.000	0.000	0.000	0.000	0.009	0.011	0.016	0.013	2.874	0.009	0.092	256	2088	100	137	15945	16082	156	13611	13767	Error	Error	-6.863	137	15945	156	13611	123085	3822689	0.327	11.326	0	0	0
1	6	12	"A69"	"A69"	5820	20940	95	500	501	206	41	329	329	430	1746	406	0	0	0	18877	17492	5312	30	1339	1339	1536	2327	151	100	97	0	0.000	0.000	0.000	0.000	0.000	0.000	0.000	0.000	0.000	0.000	0.000	0.000	0.000	0.000	0.010	0.011	0.013	0.012	2.533	0.009	0.084	256	2088	100	171	17538	17709	172	16153	16325	Error	Error	-6.680	171	17538	172	16153	128147	4478026	0.041	6.857	0	0	0
1	7	12	"A70"	"A70"	6125	20935	85	473	488	184	37	329	329	405	1271	313	0	0	0	15655	15840	2027	12	1337	1337	1440	775	53	100	100	0	0.000	0.000	0.000	0.000	0.000	0.000	0.000	0.000	0.000	0.000	0.000	0.000	0.000	0.000	0.010	0.011	0.013	0.011	2.959	0.009	0.084	208	1660	100	144	14318	14462	159	14503	14662	Error	Error	-6.636	144	14318	159	14503	101541	3294733	0.065	18.581	0	0	0
1	8	12	"A70"	"A70"	6420	20940	105	452	630	1582	251	340	340	393	470	119	8	3	0	11461	9998	5144	51	1330	1330	1377	614	44	100	98	0	0.000	0.000	0.000	0.000	0.000	0.000	0.000	0.000	0.000	0.000	0.000	0.000	0.000	0.000	0.011	0.033	0.021	0.023	3.950	0.038	0.036	316	2572	100	112	10131	10243	290	8668	8958	Error	Error	-6.499	112	10131	290	8668	198951	3159399	0.504	14.041	0	0	0
1	9	12	"A70"	"A70"	6720	20930	100	415	462	309	66	339	339	383	411	107	7	1	0	10026	10433	6088	58	1324	1324	1364	448	32	97	95	0	0.000	0.000	0.000	0.000	0.000	0.000	0.000	0.000	0.000	0.000	0.000	0.000	0.000	0.000	0.009	0.014	0.019	0.018	4.462	0.012	0.021	316	2384	100	76	8702	8778	123	9109	9232	Error	Error	-6.839	76	8702	123	9109	146134	3296958	0.192	20.243	0	0	0
1	10	12	"A71"	"A71"	7025	20935	90	460	479	175	36	336	336	386	506	131	3	0	0	17430	16939	3566	21	1361	1361	1382	321	23	100	100	0	0.000	0.000	0.000	0.000	0.000	0.000	0.000	0.000	0.000	0.000	0.000	0.000	0.000	0.000	0.008	0.009	0.012	0.009	2.860	0.008	0.089	256	1924	100	124	16069	16193	143	15578	15721	Error	Error	-7.018	124	16069	143	15578	122711	4336348	0.184	48.464	0	0	0
1	11	12	"A71"	"A71"	7315	20935	100	455	486	245	50	337	337	389	631	162	2	0	0	15435	14038	6263	44	1336	1336	1366	340	24	100	100	0	0.000	0.000	0.000	0.000	0.000	0.000	0.000	0.000	0.000	0.000	0.000	0.000	0.000	0.000	0.008	0.012	0.014	0.012	3.296	0.010	0.007	316	2384	100	118	14099	14217	149	12702	12851	Error	Error	-6.901	118	14099	149	12702	153423	4436155	0.154	37.271	0	0	0
1	12	12	"A71"	"A71"	7615	20935	110	467	663	2097	316	329	329	396	1017	256	1	1	0	14521	12506	6884	55	1350	1350	1380	442	32	98	97	0	0.000	0.000	0.000	0.000	0.000	0.000	0.000	0.000	0.000	0.000	0.000	0.000	0.000	0.000	0.010	0.030	0.020	0.021	3.730	0.017	0.003	392	2896	100	138	13171	13309	334	11156	11490	Error	Error	-6.577	138	13171	334	11156	259947	4902203	0.263	25.172	0	0	0
1	13	12	"A72"	"A72"	7925	20935	90	580	613	270	44	337	337	367	235	64	50	19	0	20591	19725	3862	19	1410	1410	1451	340	23	100	100	0	0.000	0.000	0.000	0.000	0.000	0.000	0.000	0.000	0.000	0.000	0.000	0.000	0.000	0.000	0.013	0.015	0.015	0.013	2.511	0.013	0.203	256	1924	100	243	19181	19424	276	18315	18591	Error	Error	-6.303	243	19181	276	18315	156822	5049582	1.047	53.747	0	0	0
1	14	12	"A72"	"A72"	8215	20935	110	471	505	245	48	335	335	383	455	118	13	0	0	12266	13574	8258	60	1382	1382	1401	277	19	99	98	0	0.000	0.000	0.000	0.000	0.000	0.000	0.000	0.000	0.000	0.000	0.000	0.000	0.000	0.000	0.012	0.014	0.019	0.018	3.115	0.012	0.006	392	2896	100	136	10884	11020	170	12192	12362	Error	Error	-6.322	136	10884	170	12192	197880	5320857	0.268	43.946	0	0	0
1	15	12	"A72"	"A72"	8520	20935	105	498	551	264	47	336	336	377	347	92	28	5	0	17758	15372	7595	49	1425	1425	1453	348	23	100	100	0	0.000	0.000	0.000	0.000	0.000	0.000	0.000	0.000	0.000	0.000	0.000	0.000	0.000	0.000	0.010	0.015	0.017	0.015	2.716	0.016	0.243	316	2572	100	162	16333	16495	215	13947	14162	Error	Error	-6.656	162	16333	215	13947	174116	4857476	0.501	39.997	0	0	0
1	16	12	"A73"	"A73"	8820	20925	85	362	403	236	58	363	363	700	3488	498	0	0	0	4551	5682	3503	61	1452	1452	1503	633	42	98	79	0	0.000	0.000	0.000	0.000	0.000	0.000	0.000	0.000	0.000	0.000	0.000	0.000	0.000	0.000	0.000	0.009	0.036	0.033	3.521	5.796	0.055	208	1660	100	-1	3099	3098	40	4230	4270	Error	Error	Error	-1	3099	40	4230	83760	1181883	-0.085	6.602	0	0	0
1	17	12	"A73"	"A73"	9120	20930	100	402	435	261	60	354	354	396	287	72	12	2	0	3736	5049	3763	74	1448	1448	1474	309	20	94	84	0	0.000	0.000	0.000	0.000	0.000	0.000	0.000	0.000	0.000	0.000	0.000	0.000	0.000	0.000	0.021	0.022	0.050	0.055	4.766	0.016	0.016	316	2384	100	48	2288	2336	81	3601	3682	Error	Error	-5.575	48	2288	81	3601	137573	1595520	0.136	11.570	0	0	0
1	18	12	"A73"	"A73"	9420	20930	100	406	441	227	51	370	370	461	1027	222	0	0	0	3726	4667	2867	61	1470	1470	1542	1055	68	72	53	0	0.000	0.000	0.000	0.000	0.000	0.000	0.000	0.000	0.000	0.000	0.000	0.000	0.000	0.000	0.016	0.022	0.057	0.049	4.897	0.021	0.006	316	2384	100	36	2256	2292	71	3197	3268	Error	Error	-5.970	36	2256	71	3197	139200	1474875	-0.019	2.962	0	0	0
1	1	13	"A74"	"A74"	4315	21225	85	475	509	194	38	338	338	375	291	77	25	2	0	16956	16667	2155	12	1356	1356	1488	1060	71	100	100	0	0.000	0.000	0.000	0.000	0.000	0.000	0.000	0.000	0.000	0.000	0.000	0.000	0.000	0.000	0.009	0.011	0.013	0.010	2.953	0.009	0.073	208	1660	100	137	15600	15737	171	15311	15482	Error	Error	-6.831	137	15600	171	15311	105806	3466793	0.460	14.320	0	0	0
1	2	13	"A74"	"A74"	4620	21225	95	467	502	214	42	342	342	427	1305	305	0	0	0	17662	14397	6379	44	1387	1387	1589	1340	84	100	99	0	0.000	0.000	0.000	0.000	0.000	0.000	0.000	0.000	0.000	0.000	0.000	0.000	0.000	0.000	0.008	0.012	0.016	0.014	2.722	0.009	0.001	256	2088	100	125	16275	16400	160	13010	13170	Error	Error	-7.025	125	16275	160	13010	128598	3685689	0.057	9.558	0	0	0
1	3	13	"A74"	"A74"	4915	21225	100	481	590	952	161	330	330	359	293	81	27	6	0	15982	13640	6220	45	1333	1333	1391	735	52	99	99	0	0.000	0.000	0.000	0.000	0.000	0.000	0.000	0.000	0.000	0.000	0.000	0.000	0.000	0.000	0.010	0.021	0.018	0.016	2.951	0.028	0.082	316	2384	100	151	14649	14800	260	12307	12567	Error	Error	-6.600	151	14649	260	12307	186360	4310104	0.788	16.665	0	0	0
1	4	13	"A75"	"A75"	5220	21225	85	484	503	186	36	328	328	383	539	140	3	0	0	16150	16293	1307	8	1339	1339	1455	835	57	100	100	0	0.000	0.000	0.000	0.000	0.000	0.000	0.000	0.000	0.000	0.000	0.000	0.000	0.000	0.000	0.011	0.012	0.012	0.010	2.661	0.004	0.001	208	1660	100	156	14811	14967	175	14954	15129	Error	Error	-6.569	156	14811	175	14954	104628	3388950	0.223	17.770	0	0	0
1	5	13	"A75"	"A75"	5515	21225	95	420	547	1027	187	326	326	362	295	81	19	4	0	14732	12715	6015	47	1344	1344	1441	899	62	100	100	0	0.000	0.000	0.000	0.000	0.000	0.000	0.000	0.000	0.000	0.000	0.000	0.000	0.000	0.000	0.007	0.019	0.017	0.013	3.211	0.034	0.124	256	2088	100	94	13388	13482	221	11371	11592	Error	Error	-7.154	94	13388	221	11371	140034	3254923	0.627	12.541	0	0	0
1	6	13	"A75"	"A75"	5820	21230	100	476	496	190	38	334	334	405	674	166	0	0	0	15260	13581	4617	33	1328	1328	1360	368	27	100	100	0	0.000	0.000	0.000	0.000	0.000	0.000	0.000	0.000	0.000	0.000	0.000	0.000	0.000	0.000	0.010	0.013	0.016	0.014	2.793	0.010	0.039	316	2384	100	142	13932	14074	162	12253	12415	Error	Error	-6.616	142	13932	162	12253	156800	4291672	0.135	33.209	0	0	0
1	7	13	"A76"	"A76"	6120	21230	85	517	536	231	43	324	324	374	432	115	16	0	0	17236	17032	2121	12	1359	1359	1473	1018	69	100	100	0	0.000	0.000	0.000	0.000	0.000	0.000	0.000	0.000	0.000	0.000	0.000	0.000	0.000	0.000	0.012	0.014	0.015	0.012	2.952	0.025	0.239	208	1660	100	193	15877	16070	212	15673	15885	Error	Error	-6.362	193	15877	212	15673	111439	3542679	0.375	15.284	0	0	0
1	8	13	"A76"	"A76"	6420	21230	100	460	475	211	44	331	331	403	671	166	0	0	0	15360	13184	4992	37	1330	1330	1356	283	20	100	100	0	0.000	0.000	0.000	0.000	0.000	0.000	0.000	0.000	0.000	0.000	0.000	0.000	0.000	0.000	0.009	0.012	0.018	0.015	2.692	0.010	0.041	316	2384	100	129	14030	14159	144	11854	11998	Error	Error	-6.765	129	14030	144	11854	150154	4166234	0.107	41.795	0	0	0
1	9	13	"A76"	"A76"	6720	21225	95	452	472	206	43	328	328	470	1966	418	0	0	0	13145	12302	3543	28	1343	1343	1420	823	57	100	100	0	0.000	0.000	0.000	0.000	0.000	0.000	0.000	0.000	0.000	0.000	0.000	0.000	0.000	0.000	0.011	0.013	0.016	0.013	2.712	0.010	0.012	256	2088	100	124	11802	11926	144	10959	11103	Error	Error	-6.573	124	11802	144	10959	120888	3149410	0.001	13.222	0	0	0
1	10	13	"A77"	"A77"	7020	21230	85	507	551	206	37	334	334	381	637	167	2	0	0	16969	16744	2405	14	1379	1379	1481	756	51	100	100	0	0.000	0.000	0.000	0.000	0.000	0.000	0.000	0.000	0.000	0.000	0.000	0.000	0.000	0.000	0.011	0.014	0.013	0.012	2.713	0.013	0.194	208	1660	100	173	15590	15763	217	15365	15582	Error	Error	-6.494	173	15590	217	15365	114603	3482845	0.267	20.189	0	0	0
1	11	13	"A77"	"A77"	7320	21230	100	515	544	386	70	329	329	380	579	152	5	0	0	15509	13615	5887	43	1357	1357	1383	301	21	100	100	0	0.000	0.000	0.000	0.000	0.000	0.000	0.000	0.000	0.000	0.000	0.000	0.000	0.000	0.000	0.013	0.018	0.017	0.016	2.615	0.014	0.117	316	2384	100	186	14152	14338	215	12258	12473	Error	Error	-6.250	186	14152	215	12258	172053	4302321	0.283	40.638	0	0	0
1	12	13	"A77"	"A77"	7625	21230	95	508	543	252	46	342	342	395	647	163	6	0	0	17427	14381	6509	45	1402	1402	1673	1716	102	100	91	0	0.000	0.000	0.000	0.000	0.000	0.000	0.000	0.000	0.000	0.000	0.000	0.000	0.000	0.000	0.010	0.015	0.017	0.014	2.934	0.016	0.246	256	2088	100	166	16025	16191	201	12979	13180	Error	Error	-6.593	166	16025	201	12979	139064	3681621	0.229	7.406	0	0	0
1	13	13	"A78"	"A78"	7925	21220	85	542	574	220	38	331	331	380	457	120	19	0	0	19185	19055	2261	11	1429	1429	1600	1252	78	100	100	0	0.000	0.000	0.000	0.000	0.000	0.000	0.000	0.000	0.000	0.000	0.000	0.000	0.000	0.000	0.012	0.014	0.013	0.012	2.567	0.013	0.162	208	1660	100	211	17756	17967	243	17626	17869	Error	Error	-6.395	211	17756	243	17626	119343	3963435	0.425	13.942	0	0	0
1	14	13	"A78"	"A78"	8225	21225	100	491	515	227	44	329	329	377	320	84	25	2	0	16732	14197	6261	44	1417	1417	1468	456	31	100	100	0	0.000	0.000	0.000	0.000	0.000	0.000	0.000	0.000	0.000	0.000	0.000	0.000	0.000	0.000	0.011	0.015	0.018	0.015	2.807	0.013	0.064	316	2384	100	162	15315	15477	186	12780	12966	Error	Error	-6.563	162	15315	186	12780	162680	4486132	0.431	27.914	0	0	0
1	15	13	"A78"	"A78"	8520	21220	105	509	752	2212	294	357	357	400	463	115	13	3	0	12526	12940	6347	49	1440	1440	1475	375	25	100	99	0	0.000	0.000	0.000	0.000	0.000	0.000	0.000	0.000	0.000	0.000	0.000	0.000	0.000	0.000	0.014	0.034	0.020	0.017	3.519	0.080	0.169	316	2572	100	152	11086	11238	395	11500	11895	Error	Error	-6.189	152	11086	395	11500	237670	4089027	0.760	30.573	0	0	0
1	16	13	"A79"	"A79"	8820	21225	85	568	600	249	41	335	335	370	294	79	38	8	0	21092	20584	3259	15	1485	1485	1633	1201	73	100	100	0	0.000	0.000	0.000	0.000	0.000	0.000	0.000	0.000	0.000	0.000	0.000	0.000	0.000	0.000	0.012	0.014	0.014	0.013	2.321	0.012	0.171	208	1660	100	233	19607	19840	265	19099	19364	Error	Error	-6.395	233	19607	265	19099	124734	4281452	0.782	15.779	0	0	0
1	17	13	"A79"	"A79"	9120	21220	110	495	522	225	43	351	351	508	1970	387	0	0	0	9525	12035	7429	61	1472	1472	1606	2112	131	90	69	0	0.000	0.000	0.000	0.000	0.000	0.000	0.000	0.000	0.000	0.000	0.000	0.000	0.000	0.000	0.018	0.016	0.021	0.022	4.149	0.284	0.258	392	2896	100	144	8053	8197	171	10563	10734	Error	Error	-5.805	144	8053	171	10563	204636	4717742	0.007	4.938	0	0	0
1	18	13	"A79"	"A79"	9425	21220	105	479	511	233	45	366	366	421	512	121	6	0	0	16321	13631	7294	53	1528	1528	1632	1148	70	100	92	0	0.000	0.000	0.000	0.000	0.000	0.000	0.000	0.000	0.000	0.000	0.000	0.000	0.000	0.000	0.008	0.012	0.016	0.014	3.712	0.018	0.075	316	2572	100	113	14793	14906	145	12103	12248	Error	Error	-7.032	113	14793	145	12103	161387	4307518	0.176	10.452	0	0	0
1	1	14	"A80"	"A80"	4330	21530	90	449	537	937	174	339	339	377	237	62	25	3	0	12377	11599	4130	35	1304	1304	1351	799	59	100	100	0	0.000	0.000	0.000	0.000	0.000	0.000	0.000	0.000	0.000	0.000	0.000	0.000	0.000	0.000	0.010	0.019	0.018	0.016	3.521	0.011	0.012	256	1924	100	110	11073	11183	198	10295	10493	Error	Error	-6.653	110	11073	198	10295	137515	2969326	0.675	12.826	0	0	0
1	2	14	"A80"	"A80"	4625	21530	100	437	446	182	40	336	336	377	428	113	4	0	0	11436	10738	5894	54	1335	1335	1508	1353	89	97	88	0	0.000	0.000	0.000	0.000	0.000	0.000	0.000	0.000	0.000	0.000	0.000	0.000	0.000	0.000	0.010	0.012	0.018	0.018	2.968	0.009	0.080	316	2384	100	101	10101	10202	110	9403	9513	Error	Error	-6.644	101	10101	110	9403	141081	3393280	0.161	6.822	0	0	0
1	3	14	"A80"	"A80"	4925	21530	95	415	449	194	43	332	332	372	441	118	6	0	0	12679	11001	4982	45	1311	1311	1405	889	63	100	100	0	0.000	0.000	0.000	0.000	0.000	0.000	0.000	0.000	0.000	0.000	0.000	0.000	0.000	0.000	0.007	0.012	0.016	0.014	3.771	0.010	0.010	256	2088	100	83	11368	11451	117	9690	9807	Error	Error	-7.098	83	11368	117	9690	114868	2816230	0.175	10.794	0	0	0
1	4	14	"A81"	"A81"	5225	21530	85	533	923	3937	426	319	319	347	216	62	50	12	0	17265	17443	5198	29	1320	1320	1469	1088	74	100	100	0	0.000	0.000	0.000	0.000	0.000	0.000	0.000	0.000	0.000	0.000	0.000	0.000	0.000	0.000	0.013	0.037	0.016	0.012	3.379	0.092	0.121	208	1660	100	214	15945	16159	604	16123	16727	Error	Error	-6.219	214	15945	604	16123	192025	3628235	2.667	14.682	0	0	0
1	5	14	"A81"	"A81"	5530	21535	105	435	528	724	137	325	325	369	443	120	9	1	0	14844	12927	5459	42	1293	1293	1332	752	56	100	100	0	0.000	0.000	0.000	0.000	0.000	0.000	0.000	0.000	0.000	0.000	0.000	0.000	0.000	0.000	0.008	0.017	0.017	0.014	3.456	0.173	0.162	316	2572	100	110	13551	13661	203	11634	11837	Error	Error	-6.945	110	13551	203	11634	166977	4084922	0.359	15.419	0	0	0
1	6	14	"A81"	"A81"	5825	21535	105	413	450	199	44	326	326	352	191	54	33	12	0	13569	12255	5587	45	1322	1322	1370	536	39	100	100	0	0.000	0.000	0.000	0.000	0.000	0.000	0.000	0.000	0.000	0.000	0.000	0.000	0.000	0.000	0.007	0.011	0.016	0.013	3.192	0.010	0.067	316	2572	100	87	12247	12334	124	10933	11057	Error	Error	-7.137	87	12247	124	10933	142060	3872527	0.513	20.308	0	0	0
1	7	14	"A82"	"A82"	6135	21530	85	487	515	201	39	331	331	363	239	65	34	6	0	17346	17008	2633	15	1331	1331	1438	839	58	100	100	0	0.000	0.000	0.000	0.000	0.000	0.000	0.000	0.000	0.000	0.000	0.000	0.000	0.000	0.000	0.010	0.012	0.014	0.011	2.657	0.010	0.084	208	1660	100	156	16015	16171	184	15677	15861	Error	Error	-6.682	156	16015	184	15677	107078	3537626	0.636	18.558	0	0	0
1	8	14	"A82"	"A82"	6435	21535	100	424	447	194	43	328	328	354	227	64	27	6	0	14280	12465	6130	49	1316	1316	1385	702	50	100	100	0	0.000	0.000	0.000	0.000	0.000	0.000	0.000	0.000	0.000	0.000	0.000	0.000	0.000	0.000	0.007	0.011	0.017	0.014	3.285	0.010	0.114	316	2384	100	96	12964	13060	119	11149	11268	Error	Error	-7.077	96	12964	119	11149	141101	3938954	0.410	15.783	0	0	0
1	9	14	"A82"	"A82"	6735	21535	95	440	455	192	42	326	326	381	917	240	0	0	0	16210	14407	5135	35	1309	1309	1346	396	29	100	100	0	0.000	0.000	0.000	0.000	0.000	0.000	0.000	0.000	0.000	0.000	0.000	0.000	0.000	0.000	0.008	0.010	0.012	0.011	3.028	0.010	0.064	256	2088	100	114	14901	15015	129	13098	13227	Error	Error	-7.030	114	14901	129	13098	116606	3688181	0.081	32.982	0	0	0
1	10	14	"A83"	"A83"	7035	21530	85	484	502	207	41	321	321	372	547	147	4	0	0	17126	16667	2920	17	1352	1352	1424	698	49	100	100	0	0.000	0.000	0.000	0.000	0.000	0.000	0.000	0.000	0.000	0.000	0.000	0.000	0.000	0.000	0.010	0.012	0.015	0.012	2.536	0.009	0.102	208	1660	100	163	15774	15937	181	15315	15496	Error	Error	-6.597	163	15774	181	15315	104457	3466781	0.238	21.838	0	0	0
1	11	14	"A83"	"A83"	7325	21530	100	402	435	215	49	324	324	362	310	85	15	1	0	11841	11371	5423	47	1322	1322	1339	284	21	100	99	0	0.000	0.000	0.000	0.000	0.000	0.000	0.000	0.000	0.000	0.000	0.000	0.000	0.000	0.000	0.007	0.011	0.017	0.016	3.001	0.010	0.080	316	2384	100	78	10519	10597	111	10049	10160	Error	Error	-7.075	78	10519	111	10049	137483	3593184	0.235	35.324	0	0	0
1	12	14	"A83"	"A83"	7625	21530	110	427	452	208	46	332	332	397	929	234	0	0	0	11286	11916	6683	56	1342	1342	1358	263	19	98	97	0	0.000	0.000	0.000	0.000	0.000	0.000	0.000	0.000	0.000	0.000	0.000	0.000	0.000	0.000	0.010	0.011	0.016	0.016	3.811	0.009	0.010	392	2896	100	95	9944	10039	120	10574	10694	Error	Error	-6.710	95	9944	120	10574	177085	4671265	0.059	40.144	0	0	0
1	13	14	"A84"	"A84"	7935	21530	90	515	545	217	39	349	349	457	1651	361	0	0	0	18735	18088	4578	25	1416	1416	1481	642	43	100	100	0	0.000	0.000	0.000	0.000	0.000	0.000	0.000	0.000	0.000	0.000	0.000	0.000	0.000	0.000	0.010	0.012	0.014	0.011	2.735	0.023	0.005	256	1924	100	166	17319	17485	196	16672	16868	Error	Error	-6.705	166	17319	196	16672	139437	4630513	0.053	25.868	0	0	0
1	14	14	"A84"	"A84"	8235	21530	95	513	531	207	38	324	324	353	181	51	51	23	0	18870	18419	3089	16	1409	1409	1495	715	47	100	100	0	0.000	0.000	0.000	0.000	0.000	0.000	0.000	0.000	0.000	0.000	0.000	0.000	0.000	0.000	0.011	0.012	0.014	0.011	2.597	0.011	0.183	256	2088	100	189	17461	17650	207	17010	17217	Error	Error	-6.530	189	17461	207	17010	136045	4715146	0.983	23.670	0	0	0
1	15	14	"A84"	"A84"	8530	21525	100	462	486	232	47	338	338	416	1197	287	0	0	0	14823	12686	6687	52	1412	1412	1546	2006	129	91	84	0	0.000	0.000	0.000	0.000	0.000	0.000	0.000	0.000	0.000	0.000	0.000	0.000	0.000	0.000	0.009	0.013	0.018	0.017	4.152	0.013	0.131	316	2384	100	124	13411	13535	148	11274	11422	Error	Error	-6.757	124	13411	148	11274	153450	4008761	0.058	5.553	0	0	0
1	16	14	"A85"	"A85"	8825	21525	85	504	522	222	42	331	331	368	263	71	32	5	0	18948	18531	2855	15	1460	1460	1567	820	52	100	100	0	0.000	0.000	0.000	0.000	0.000	0.000	0.000	0.000	0.000	0.000	0.000	0.000	0.000	0.000	0.010	0.011	0.012	0.010	2.626	0.010	0.104	208	1660	100	173	17488	17661	191	17071	17262	Error	Error	-6.659	173	17488	191	17071	108609	3854405	0.586	20.688	0	0	0
1	17	14	"A85"	"A85"	9130	21525	105	464	487	227	46	347	347	428	916	214	0	0	0	12734	13392	7762	57	1445	1445	1528	975	63	99	94	0	0.000	0.000	0.000	0.000	0.000	0.000	0.000	0.000	0.000	0.000	0.000	0.000	0.000	0.000	0.010	0.012	0.017	0.014	3.710	0.009	0.012	316	2572	100	117	11289	11406	140	11947	12087	Error	Error	-6.592	117	11289	140	11947	153995	4231958	0.064	12.168	0	0	0
1	18	14	"A85"	"A85"	9425	21520	100	450	497	259	52	368	368	476	1246	261	0	0	0	11907	13145	8594	65	1500	1500	1781	2063	115	93	68	0	0.000	0.000	0.000	0.000	0.000	0.000	0.000	0.000	0.000	0.000	0.000	0.000	0.000	0.000	0.008	0.011	0.017	0.015	3.802	0.014	0.023	316	2384	100	82	10407	10489	129	11645	11774	Error	Error	-6.988	82	10407	129	11645	157049	4153710	0.017	5.508	0	0	0
1	1	15	"A86"	"A86"	4330	21825	90	499	730	1428	195	354	354	394	356	90	19	7	0	17956	17381	5183	29	1340	1340	1365	301	22	100	100	0	0.000	0.000	0.000	0.000	0.000	0.000	0.000	0.000	0.000	0.000	0.000	0.000	0.000	0.000	0.009	0.023	0.014	0.013	3.225	0.038	0.135	256	1924	100	145	16616	16761	376	16041	16417	Error	Error	-6.840	145	16616	376	16041	186902	4449425	0.944	53.209	0	0	0
1	2	15	"A86"	"A86"	4630	21825	95	408	429	197	45	334	334	406	819	201	0	0	0	12540	11612	6141	52	1341	1341	1589	1699	106	100	78	0	0.000	0.000	0.000	0.000	0.000	0.000	0.000	0.000	0.000	0.000	0.000	0.000	0.000	0.000	0.007	0.009	0.015	0.013	3.752	0.006	0.001	256	2088	100	74	11199	11273	95	10271	10366	Error	Error	-7.242	74	11199	95	10271	109917	2972548	0.028	5.899	0	0	0
1	3	15	"A86"	"A86"	4930	21825	95	425	438	196	44	324	324	425	1065	250	0	0	0	11841	11720	6118	52	1347	1347	1579	1663	105	100	86	0	0.000	0.000	0.000	0.000	0.000	0.000	0.000	0.000	0.000	0.000	0.000	0.000	0.000	0.000	0.010	0.011	0.018	0.015	2.926	0.008	0.026	256	2088	100	101	10494	10595	114	10373	10487	Error	Error	-6.699	101	10494	114	10373	112175	3000307	0.012	6.098	0	0	0
1	4	15	"A87"	"A87"	5230	21825	85	507	515	205	39	320	320	360	316	87	24	1	0	17878	17701	3098	17	1358	1358	1511	1192	78	100	100	0	0.000	0.000	0.000	0.000	0.000	0.000	0.000	0.000	0.000	0.000	0.000	0.000	0.000	0.000	0.011	0.012	0.014	0.011	2.937	0.012	0.196	208	1660	100	187	16520	16707	195	16343	16538	Error	Error	-6.465	187	16520	195	16343	107208	3681833	0.491	13.582	0	0	0
1	5	15	"A87"	"A87"	5530	21825	95	412	460	225	48	326	326	358	257	71	25	6	0	12251	11241	5331	47	1315	1315	1351	438	32	100	100	0	0.000	0.000	0.000	0.000	0.000	0.000	0.000	0.000	0.000	0.000	0.000	0.000	0.000	0.000	0.008	0.013	0.017	0.016	3.205	0.013	0.044	256	2088	100	86	10936	11022	134	9926	10060	Error	Error	-6.991	86	10936	134	9926	117646	2877700	0.397	22.580	0	0	0
1	6	15	"A87"	"A87"	5825	21830	100	432	456	203	44	330	330	370	330	89	13	1	0	12296	11665	5755	49	1324	1324	1379	612	44	100	99	0	0.000	0.000	0.000	0.000	0.000	0.000	0.000	0.000	0.000	0.000	0.000	0.000	0.000	0.000	0.009	0.012	0.018	0.016	3.310	0.010	0.034	316	2384	100	102	10972	11074	126	10341	10467	Error	Error	-6.749	102	10972	126	10341	143938	3686271	0.261	16.807	0	0	0
1	7	15	"A88"	"A88"	6145	21825	90	415	447	205	45	328	328	371	515	138	4	0	0	13943	12689	4790	37	1327	1327	1363	344	25	100	99	0	0.000	0.000	0.000	0.000	0.000	0.000	0.000	0.000	0.000	0.000	0.000	0.000	0.000	0.000	0.007	0.010	0.016	0.014	2.712	0.009	0.050	256	1924	100	87	12616	12703	119	11362	11481	Error	Error	-7.180	87	12616	119	11362	114476	3248506	0.148	32.924	0	0	0
1	8	15	"A88"	"A88"	6440	21830	105	410	426	190	44	327	327	358	237	66	23	3	0	13385	11963	5228	43	1313	1313	1365	416	30	100	100	0	0.000	0.000	0.000	0.000	0.000	0.000	0.000	0.000	0.000	0.000	0.000	0.000	0.000	0.000	0.007	0.009	0.016	0.014	2.636	0.009	0.046	316	2572	100	83	12072	12155	99	10650	10749	Error	Error	-7.184	83	12072	99	10650	134672	3780158	0.287	25.476	0	0	0
1	9	15	"A88"	"A88"	6730	21830	105	435	472	272	57	329	329	369	376	101	14	0	0	13168	12247	6050	49	1322	1322	1369	751	54	100	99	0	0.000	0.000	0.000	0.000	0.000	0.000	0.000	0.000	0.000	0.000	0.000	0.000	0.000	0.000	0.009	0.013	0.018	0.017	3.031	0.019	0.045	316	2572	100	106	11846	11952	143	10925	11068	Error	Error	-6.804	106	11846	143	10925	149002	3870144	0.274	14.485	0	0	0
1	10	15	"A89"	"A89"	7035	21825	85	491	512	195	38	336	336	428	841	196	0	0	0	16931	17001	2683	15	1356	1356	1484	1037	69	100	100	0	0.000	0.000	0.000	0.000	0.000	0.000	0.000	0.000	0.000	0.000	0.000	0.000	0.000	0.000	0.010	0.011	0.014	0.011	2.820	0.006	0.002	208	1660	100	155	15575	15730	176	15645	15821	Error	Error	-6.651	155	15575	176	15645	106437	3536196	0.100	14.963	0	0	0
1	11	15	"A89"	"A89"	7325	21830	105	422	444	195	43	334	334	371	280	75	19	2	0	12402	12330	6507	52	1326	1326	1349	289	21	100	100	0	0.000	0.000	0.000	0.000	0.000	0.000	0.000	0.000	0.000	0.000	0.000	0.000	0.000	0.000	0.008	0.010	0.018	0.015	3.287	0.007	0.032	316	2572	100	88	11076	11164	110	11004	11114	Error	Error	-6.976	88	11076	110	11004	140278	3896129	0.261	37.997	0	0	0
1	12	15	"A89"	"A89"	7630	21830	100	416	438	188	42	333	333	372	356	95	8	0	0	13264	11921	6018	50	1348	1348	1379	328	23	100	100	0	0.000	0.000	0.000	0.000	0.000	0.000	0.000	0.000	0.000	0.000	0.000	0.000	0.000	0.000	0.007	0.010	0.014	0.014	3.227	0.007	0.043	316	2384	100	83	11916	11999	105	10573	10678	Error	Error	-7.166	83	11916	105	10573	138350	3767137	0.185	32.140	0	0	0
1	13	15	"A90"	"A90"	7935	21825	85	558	574	212	36	335	335	413	1080	261	0	0	0	18930	18816	2031	10	1411	1411	1522	889	58	100	100	0	0.000	0.000	0.000	0.000	0.000	0.000	0.000	0.000	0.000	0.000	0.000	0.000	0.000	0.000	0.013	0.014	0.015	0.013	2.308	0.011	0.004	208	1660	100	223	17519	17742	239	17405	17644	Error	Error	-6.296	223	17519	239	17405	119438	3913722	0.149	19.453	0	0	0
1	14	15	"A90"	"A90"	8225	21825	105	456	525	530	100	329	329	383	650	169	3	0	0	13972	12922	6953	53	1427	1427	1632	1623	99	100	88	0	0.000	0.000	0.000	0.000	0.000	0.000	0.000	0.000	0.000	0.000	0.000	0.000	0.000	0.000	0.010	0.017	0.016	0.016	3.060	0.017	0.027	316	2572	100	127	12545	12672	196	11495	11691	Error	Error	-6.626	127	12545	196	11495	166024	4083466	0.218	6.956	0	0	0
1	15	15	"A90"	"A90"	8525	21825	100	488	523	219	41	353	353	423	1029	243	0	0	0	19279	17334	5874	33	1446	1446	1483	356	24	100	100	0	0.000	0.000	0.000	0.000	0.000	0.000	0.000	0.000	0.000	0.000	0.000	0.000	0.000	0.000	0.008	0.011	0.013	0.011	2.704	0.009	0.010	316	2384	100	135	17833	17968	170	15888	16058	Error	Error	-7.045	135	17833	170	15888	165320	5477517	0.097	44.525	0	0	0
1	16	15	"A91"	"A91"	8830	21820	100	431	709	2489	351	336	336	403	922	228	2	1	0	5864	9854	8280	84	1440	1440	1746	2196	125	73	50	0	0.000	0.000	0.000	0.000	0.000	0.000	0.000	0.000	0.000	0.000	0.000	0.000	0.000	0.000	0.021	0.044	0.027	0.032	6.300	0.074	0.133	316	2384	100	95	4424	4519	373	8414	8787	Error	Error	-5.541	95	4424	373	8414	223991	3113871	0.332	3.692	0	0	0
1	17	15	"A91"	"A91"	9130	21820	100	454	499	272	54	344	344	389	324	83	19	3	0	12437	12690	7304	57	1486	1486	1623	1048	64	89	87	0	0.000	0.000	0.000	0.000	0.000	0.000	0.000	0.000	0.000	0.000	0.000	0.000	0.000	0.000	0.010	0.014	0.018	0.019	4.082	0.012	0.128	316	2384	100	110	10951	11061	155	11204	11359	Error	Error	-6.637	110	10951	155	11204	157663	4009965	0.340	10.560	0	0	0
1	18	15	"A91"	"A91"	9430	21820	100	470	574	862	150	349	349	385	275	71	26	7	0	12408	12867	7241	56	1496	1496	1682	1243	73	93	89	0	0.000	0.000	0.000	0.000	0.000	0.000	0.000	0.000	0.000	0.000	0.000	0.000	0.000	0.000	0.011	0.020	0.018	0.018	4.002	0.017	0.048	316	2384	100	121	10912	11033	225	11371	11596	Error	Error	-6.495	121	10912	225	11371	181508	4065878	0.687	8.998	0	0	0
1	1	16	"A92"	"A92"	4335	22130	90	455	481	198	41	335	335	402	982	244	0	0	0	14657	14238	3096	21	1341	1341	1466	2005	136	99	97	0	0.000	0.000	0.000	0.000	0.000	0.000	0.000	0.000	0.000	0.000	0.000	0.000	0.000	0.000	0.009	0.011	0.015	0.012	2.828	0.009	0.084	256	1924	100	120	13316	13436	146	12897	13043	Error	Error	-6.794	120	13316	146	12897	123017	3645025	0.080	6.370	0	0	0
1	2	16	"A92"	"A92"	4630	22130	100	423	459	271	59	335	335	367	298	81	16	3	0	12459	11138	6254	56	1334	1334	1407	822	58	98	95	0	0.000	0.000	0.000	0.000	0.000	0.000	0.000	0.000	0.000	0.000	0.000	0.000	0.000	0.000	0.008	0.013	0.020	0.017	3.722	0.011	0.051	316	2384	100	88	11125	11213	124	9804	9928	Error	Error	-6.982	88	11125	124	9804	145130	3519730	0.309	11.838	0	0	0
1	3	16	"A92"	"A92"	4930	22130	95	438	452	187	41	332	332	364	263	72	20	2	0	13611	12142	5783	47	1332	1332	1403	730	52	100	100	0	0.000	0.000	0.000	0.000	0.000	0.000	0.000	0.000	0.000	0.000	0.000	0.000	0.000	0.000	0.009	0.011	0.017	0.015	2.726	0.011	0.042	256	2088	100	106	12279	12385	120	10810	10930	Error	Error	-6.856	106	12279	120	10810	115818	3108414	0.335	14.711	0	0	0
1	4	16	"A93"	"A93"	5240	22130	90	472	490	195	39	323	323	350	250	71	29	5	0	16387	15507	3491	22	1321	1321	1345	274	20	100	100	0	0.000	0.000	0.000	0.000	0.000	0.000	0.000	0.000	0.000	0.000	0.000	0.000	0.000	0.000	0.010	0.012	0.014	0.012	2.830	0.010	0.123	256	1924	100	149	15066	15215	167	14186	14353	Error	Error	-6.660	149	15066	167	14186	125542	3969685	0.560	51.686	0	0	0
1	5	16	"A93"	"A93"	5525	22130	110	412	463	314	67	330	330	461	1828	396	0	0	0	7492	9401	5747	61	1312	1312	1390	1464	105	92	73	0	0.000	0.000	0.000	0.000	0.000	0.000	0.000	0.000	0.000	0.000	0.000	0.000	0.000	0.000	0.013	0.016	0.023	0.022	3.658	0.133	0.041	392	2896	100	82	6180	6262	133	8089	8222	Error	Error	-6.236	82	6180	133	8089	181349	3685032	0.001	5.472	0	0	0
1	6	16	"A93"	"A93"	5825	22135	105	456	503	304	60	327	327	376	658	175	3	0	0	12520	11369	5987	52	1342	1342	1416	694	49	100	99	0	0.000	0.000	0.000	0.000	0.000	0.000	0.000	0.000	0.000	0.000	0.000	0.000	0.000	0.000	0.012	0.018	0.019	0.018	3.078	0.020	0.229	316	2572	100	129	11178	11307	176	10027	10203	Error	Error	-6.437	129	11178	176	10027	158949	3592673	0.193	14.341	0	0	0
1	7	16	"A94"	"A94"	6140	22130	90	435	457	195	42	328	328	353	196	55	33	10	0	13832	13425	5268	39	1355	1355	1374	286	20	100	100	0	0.000	0.000	0.000	0.000	0.000	0.000	0.000	0.000	0.000	0.000	0.000	0.000	0.000	0.000	0.009	0.011	0.015	0.012	2.831	0.009	0.070	256	1924	100	107	12477	12584	129	12070	12199	Error	Error	-6.866	107	12477	129	12070	116900	3436687	0.531	42.136	0	0	0
1	8	16	"A94"	"A94"	6430	22135	105	449	473	210	44	329	329	364	306	84	21	2	0	16113	13711	6240	45	1334	1334	1381	542	39	100	100	0	0.000	0.000	0.000	0.000	0.000	0.000	0.000	0.000	0.000	0.000	0.000	0.000	0.000	0.000	0.008	0.012	0.016	0.013	3.244	0.008	0.025	316	2572	100	120	14779	14899	144	12377	12521	Error	Error	-6.944	120	14779	144	12377	149393	4332595	0.356	22.749	0	0	0
1	9	16	"A94"	"A94"	6730	22135	100	439	466	206	44	317	317	349	270	77	24	3	0	14860	13803	6082	44	1340	1340	1360	292	21	100	100	0	0.000	0.000	0.000	0.000	0.000	0.000	0.000	0.000	0.000	0.000	0.000	0.000	0.000	0.000	0.009	0.012	0.014	0.012	3.133	0.011	0.131	316	2384	100	122	13520	13642	149	12463	12612	Error	Error	-6.792	122	13520	149	12463	147393	4361631	0.433	42.613	0	0	0
1	10	16	"A95"	"A95"	7040	22135	90	491	541	295	54	315	315	369	600	162	5	0	0	18428	18078	3575	19	1352	1352	1381	306	22	100	100	0	0.000	0.000	0.000	0.000	0.000	0.000	0.000	0.000	0.000	0.000	0.000	0.000	0.000	0.000	0.010	0.014	0.013	0.011	2.658	0.010	0.015	256	1924	100	176	17076	17252	226	16726	16952	Error	Error	-6.600	176	17076	226	16726	138454	4627955	0.287	54.565	0	0	0
1	11	16	"A95"	"A95"	7330	22135	95	484	497	200	40	331	331	363	299	82	26	0	0	17081	16078	5222	32	1360	1360	1392	362	26	100	100	0	0.000	0.000	0.000	0.000	0.000	0.000	0.000	0.000	0.000	0.000	0.000	0.000	0.000	0.000	0.010	0.011	0.013	0.011	2.792	0.010	0.136	256	2088	100	153	15721	15874	166	14718	14884	Error	Error	-6.683	153	15721	166	14718	127259	4116084	0.448	40.569	0	0	0
1	12	16	"A95"	"A95"	7625	22135	110	442	483	327	67	330	330	391	698	178	1	0	0	13926	13357	7732	57	1362	1362	1380	295	21	99	98	0	0.000	0.000	0.000	0.000	0.000	0.000	0.000	0.000	0.000	0.000	0.000	0.000	0.000	0.000	0.009	0.013	0.016	0.015	3.277	0.007	0.002	392	2896	100	112	12564	12676	153	11995	12148	Error	Error	-6.810	112	12564	153	11995	189221	5236136	0.132	40.600	0	0	0
1	13	16	"A96"	"A96"	7935	22130	100	554	578	234	40	329	329	367	298	81	37	7	0	16862	16748	2442	14	1412	1412	1433	279	19	100	100	0	0.000	0.000	0.000	0.000	0.000	0.000	0.000	0.000	0.000	0.000	0.000	0.000	0.000	0.000	0.015	0.016	0.018	0.013	2.706	0.015	0.159	316	2384	100	225	15450	15675	249	15336	15585	Error	Error	-6.102	225	15450	249	15336	182606	5292435	0.708	54.892	0	0	0
1	14	16	"A96"	"A96"	8230	22130	110	535	560	223	39	342	342	409	892	218	1	0	0	19643	18335	4971	27	1435	1435	1469	360	24	100	100	0	0.000	0.000	0.000	0.000	0.000	0.000	0.000	0.000	0.000	0.000	0.000	0.000	0.000	0.000	0.011	0.013	0.012	0.011	2.774	0.012	0.006	392	2896	100	193	18208	18401	218	16900	17118	Error	Error	-6.560	193	18208	218	16900	219673	7187418	0.169	46.850	0	0	0
1	15	16	"A96"	"A96"	8530	22130	110	550	612	413	67	337	337	382	572	149	10	2	0	19114	18200	4354	23	1444	1444	1464	298	20	100	100	0	0.000	0.000	0.000	0.000	0.000	0.000	0.000	0.000	0.000	0.000	0.000	0.000	0.000	0.000	0.012	0.016	0.015	0.013	2.618	0.016	0.149	392	2896	100	213	17670	17883	275	16756	17031	Error	Error	-6.374	213	17670	275	16756	240089	7134556	0.402	56.161	0	0	0
1	16	16	"A97"	"A97"	8830	22125	100	596	775	1636	211	344	344	383	307	80	42	10	0	22232	20956	5749	27	1491	1491	1543	482	31	99	99	0	0.000	0.000	0.000	0.000	0.000	0.000	0.000	0.000	0.000	0.000	0.000	0.000	0.000	0.000	0.012	0.022	0.015	0.012	3.349	0.018	0.036	316	2384	100	252	20741	20993	431	19465	19896	Error	Error	-6.363	252	20741	431	19465	244962	6622001	1.277	40.276	0	0	0
1	17	16	"A97"	"A97"	9130	22125	110	583	595	242	40	342	342	373	232	62	51	17	0	19218	18342	5510	30	1510	1510	1537	345	22	100	100	0	0.000	0.000	0.000	0.000	0.000	0.000	0.000	0.000	0.000	0.000	0.000	0.000	0.000	0.000	0.014	0.015	0.016	0.014	2.393	0.013	0.146	392	2896	100	241	17708	17949	253	16832	17085	Error	Error	-6.199	241	17708	253	16832	233356	7190167	0.957	48.710	0	0	0
1	18	16	"A97"	"A97"	9430	22125	105	606	625	252	40	359	359	424	617	145	7	0	0	21785	20501	5157	25	1530	1530	1579	389	24	100	100	0	0.000	0.000	0.000	0.000	0.000	0.000	0.000	0.000	0.000	0.000	0.000	0.000	0.000	0.000	0.012	0.014	0.015	0.013	2.441	0.011	0.030	316	2572	100	247	20255	20502	266	18971	19237	Error	Error	-6.358	247	20255	266	18971	197493	6478302	0.326	48.643	0	0	0
1	1	17	"A98"	"A98"	4330	22430	100	336	356	166	46	337	337	374	350	93	4	0	0	2030	2540	1392	54	1289	1289	1336	930	69	40	22	0	0.000	0.000	0.000	0.000	0.000	0.000	0.000	0.000	0.000	0.000	0.000	0.000	0.000	0.000	-0.001	0.015	0.148	0.131	5.942	0.186	0.360	316	2384	100	-1	741	740	19	1251	1270	Error	Error	Error	-1	741	19	1251	112594	802529	-0.051	1.295	0	0	0
1	2	17	"A98"	"A98"	4630	22430	100	349	375	214	57	329	329	357	249	69	12	2	0	2066	2651	1502	56	1316	1316	1331	254	19	83	69	0	0.000	0.000	0.000	0.000	0.000	0.000	0.000	0.000	0.000	0.000	0.000	0.000	0.000	0.000	0.027	0.034	0.149	0.157	5.068	0.023	0.006	316	2384	100	20	750	770	46	1335	1381	Error	Error	-5.229	20	750	46	1335	118412	837857	0.072	5.197	0	0	0
1	3	17	"A98"	"A98"	4935	22425	90	357	401	377	94	321	321	365	403	110	4	1	0	2319	2824	1330	47	1286	1286	1322	332	25	88	68	0	0.000	0.000	0.000	0.000	0.000	0.000	0.000	0.000	0.000	0.000	0.000	0.000	0.000	0.000	0.035	0.052	0.100	0.103	4.219	0.083	0.015	256	1924	100	36	1033	1069	80	1538	1618	Error	Error	-4.843	36	1033	80	1538	102656	722954	0.089	4.524	0	0	0
1	4	17	"A99"	"A99"	5230	22430	90	385	399	189	47	311	311	338	218	64	22	3	0	5923	5908	1382	23	1313	1313	1324	265	20	99	99	0	0.000	0.000	0.000	0.000	0.000	0.000	0.000	0.000	0.000	0.000	0.000	0.000	0.000	0.000	0.016	0.019	0.030	0.026	3.135	0.016	0.037	256	1924	100	74	4610	4684	88	4595	4683	Error	Error	-5.961	74	4610	88	4595	102020	1512484	0.280	17.298	0	0	0
1	5	17	"A99"	"A99"	5530	22435	100	346	365	162	44	326	326	359	278	77	9	0	0	5522	5416	2063	38	1334	1334	1351	281	20	99	97	0	0.000	0.000	0.000	0.000	0.000	0.000	0.000	0.000	0.000	0.000	0.000	0.000	0.000	0.000	0.005	0.010	0.029	0.025	3.719	0.011	0.008	316	2384	100	20	4188	4208	39	4082	4121	Error	Error	-7.710	20	4188	39	4082	115472	1711452	0.022	14.466	0	0	0
1	6	17	"A99"	"A99"	5835	22440	100	337	359	167	46	322	322	366	402	109	2	0	0	5269	5161	1772	34	1318	1318	1353	286	21	99	97	0	0.000	0.000	0.000	0.000	0.000	0.000	0.000	0.000	0.000	0.000	0.000	0.000	0.000	0.000	0.004	0.010	0.038	0.032	3.572	0.006	0.000	316	2384	100	15	3951	3966	37	3843	3880	Error	Error	-8.041	15	3951	37	3843	113325	1630799	-0.017	13.315	0	0	0
1	7	17	"A100"	"A100"	6135	22435	100	420	448	245	54	324	324	357	225	63	24	4	0	14698	12741	5392	42	1325	1325	1353	361	26	98	94	0	0.000	0.000	0.000	0.000	0.000	0.000	0.000	0.000	0.000	0.000	0.000	0.000	0.000	0.000	0.007	0.011	0.013	0.014	3.932	0.008	0.031	316	2384	100	96	13373	13469	124	11416	11540	Error	Error	-7.122	96	13373	124	11416	141678	4026148	0.404	31.546	0	0	0
1	8	17	"A100"	"A100"	6435	22435	105	430	448	181	40	325	325	372	848	227	0	0	0	12597	11002	4598	41	1313	1313	1349	348	25	100	100	0	0.000	0.000	0.000	0.000	0.000	0.000	0.000	0.000	0.000	0.000	0.000	0.000	0.000	0.000	0.009	0.013	0.018	0.015	2.945	0.016	0.004	316	2572	100	105	11284	11389	123	9689	9812	Error	Error	-6.748	105	11284	123	9689	141457	3476542	0.090	27.739	0	0	0
1	9	17	"A100"	"A100"	6730	22430	100	421	442	207	46	331	331	353	215	60	27	6	0	11780	10640	5496	51	1323	1323	1350	281	20	100	100	0	0.000	0.000	0.000	0.000	0.000	0.000	0.000	0.000	0.000	0.000	0.000	0.000	0.000	0.000	0.009	0.012	0.019	0.018	3.293	0.009	0.028	316	2384	100	90	10457	10547	111	9317	9428	Error	Error	-6.860	90	10457	111	9317	139665	3362343	0.414	33.060	0	0	0
1	10	17	"A101"	"A101"	7040	22425	80	402	428	221	51	325	325	361	295	81	16	3	0	4880	6231	3740	60	1327	1327	1353	296	21	100	97	0	0.000	0.000	0.000	0.000	0.000	0.000	0.000	0.000	0.000	0.000	0.000	0.000	0.000	0.000	0.022	0.021	0.037	0.032	3.951	0.016	0.025	208	1512	100	77	3553	3630	103	4904	5007	Error	Error	-5.528	77	3553	103	4904	89042	1295987	0.227	16.480	0	0	0
1	11	17	"A101"	"A101"	7335	22430	100	358	396	318	80	323	323	356	237	66	14	4	0	3245	4646	3118	67	1340	1340	1362	282	20	97	91	0	0.000	0.000	0.000	0.000	0.000	0.000	0.000	0.000	0.000	0.000	0.000	0.000	0.000	0.000	0.018	0.022	0.045	0.044	4.385	0.012	0.012	316	2384	100	35	1905	1940	73	3306	3379	Error	Error	-5.766	35	1905	73	3306	125260	1468009	0.169	11.645	0	0	0
1	12	17	"A101"	"A101"	7630	22425	100	361	378	176	46	330	330	357	226	63	14	2	0	3279	4666	3355	71	1364	1364	1392	308	22	80	75	0	0.000	0.000	0.000	0.000	0.000	0.000	0.000	0.000	0.000	0.000	0.000	0.000	0.000	0.000	0.016	0.015	0.049	0.054	6.157	0.011	0.020	316	2384	100	31	1915	1946	48	3302	3350	Error	Error	-5.949	31	1915	48	3302	119557	1474392	0.093	10.630	0	0	0
1	13	17	"A102"	"A102"	7930	22420	90	381	413	186	45	315	315	352	244	69	21	1	0	5494	6918	4140	59	1383	1383	1399	258	18	98	97	0	0.000	0.000	0.000	0.000	0.000	0.000	0.000	0.000	0.000	0.000	0.000	0.000	0.000	0.000	0.016	0.018	0.030	0.030	4.078	0.009	0.020	256	1924	100	66	4111	4177	98	5535	5633	Error	Error	-5.961	66	4111	98	5535	105751	1770950	0.250	21.391	0	0	0
1	14	17	"A102"	"A102"	8230	22425	95	392	443	271	61	323	323	354	273	77	17	3	0	4856	6038	3453	57	1398	1398	1430	307	21	100	99	0	0.000	0.000	0.000	0.000	0.000	0.000	0.000	0.000	0.000	0.000	0.000	0.000	0.000	0.000	0.020	0.026	0.035	0.032	4.321	0.018	0.049	256	2088	100	69	3458	3527	120	4640	4760	Error	Error	-5.647	69	3458	120	4640	113472	1545714	0.326	15.010	0	0	0
1	15	17	"A102"	"A102"	8530	22425	95	372	392	179	45	340	340	365	251	68	12	1	0	4314	6053	3762	62	1411	1411	1458	658	45	99	90	0	0.000	0.000	0.000	0.000	0.000	0.000	0.000	0.000	0.000	0.000	0.000	0.000	0.000	0.000	0.011	0.011	0.033	0.031	3.154	0.032	0.082	256	2088	100	32	2903	2935	52	4642	4694	Error	Error	-6.503	32	2903	52	4642	100384	1549522	0.108	6.983	0	0	0
1	16	17	"A103"	"A103"	8835	22420	85	430	455	202	44	349	349	516	2162	418	0	0	0	10492	10094	3394	33	1477	1477	1575	831	52	100	100	0	0.000	0.000	0.000	0.000	0.000	0.000	0.000	0.000	0.000	0.000	0.000	0.000	0.000	0.000	0.009	0.012	0.020	0.017	3.026	0.008	0.014	208	1660	100	81	9015	9096	106	8617	8723	Error	Error	-6.798	81	9015	106	8617	94722	2099655	-0.028	10.252	0	0	0
1	17	17	"A103"	"A103"	9130	22425	105	443	466	223	47	342	342	373	234	62	27	6	0	10953	10401	5534	53	1477	1477	1514	688	45	100	97	0	0.000	0.000	0.000	0.000	0.000	0.000	0.000	0.000	0.000	0.000	0.000	0.000	0.000	0.000	0.011	0.014	0.019	0.018	3.247	0.012	0.071	316	2572	100	101	9476	9577	124	8924	9048	Error	Error	-6.552	101	9476	124	8924	147319	3286798	0.397	12.917	0	0	0
1	18	17	"A103"	"A103"	9430	22420	110	448	1267	5120	404	351	351	425	1082	254	6	3	0	7398	10248	9311	90	1490	1490	1519	419	27	97	96	1	0.000	0.000	0.000	0.000	0.000	0.000	0.000	0.000	0.000	0.000	0.000	0.000	0.000	0.000	0.016	0.105	0.034	0.032	4.265	0.315	0.437	392	2896	100	97	5908	6005	916	8758	9674	Error	Error	-5.929	97	5908	916	8758	496792	4017365	0.778	20.833	0	0	0
1	1	18	"A104"	"A104"	4345	22730	90	425	450	215	47	332	332	356	188	52	29	8	0	11355	11249	2875	25	1314	1314	1336	316	23	100	100	0	0.000	0.000	0.000	0.000	0.000	0.000	0.000	0.000	0.000	0.000	0.000	0.000	0.000	0.000	0.009	0.012	0.017	0.015	2.744	0.011	0.078	256	1924	100	93	10041	10134	118	9935	10053	Error	Error	-6.754	93	10041	118	9935	115322	2879752	0.500	31.370	0	0	0
1	2	18	"A104"	"A104"	4635	22735	105	411	486	571	117	345	345	436	1524	349	0	0	0	10203	9915	4756	47	1330	1330	1381	582	42	100	100	0	0.000	0.000	0.000	0.000	0.000	0.000	0.000	0.000	0.000	0.000	0.000	0.000	0.000	0.000	0.007	0.016	0.020	0.017	3.518	0.032	0.003	316	2572	100	66	8873	8939	141	8585	8726	Error	Error	-7.071	66	8873	141	8585	153638	3133224	0.033	14.663	0	0	0
1	3	18	"A104"	"A104"	4930	22735	105	407	436	214	49	321	321	364	462	126	5	0	0	8417	9235	5242	56	1332	1332	1376	603	43	100	99	0	0.000	0.000	0.000	0.000	0.000	0.000	0.000	0.000	0.000	0.000	0.000	0.000	0.000	0.000	0.012	0.015	0.021	0.020	3.296	0.012	0.078	316	2572	100	86	7085	7171	115	7903	8018	Error	Error	-6.364	86	7085	115	7903	137651	2918230	0.156	13.033	0	0	0
1	4	18	"A105"	"A105"	5240	22730	85	449	473	188	39	332	332	415	1190	286	0	0	0	17592	17511	2776	15	1367	1367	1600	2436	152	100	99	0	0.000	0.000	0.000	0.000	0.000	0.000	0.000	0.000	0.000	0.000	0.000	0.000	0.000	0.000	0.007	0.009	0.010	0.008	3.295	0.008	0.043	208	1660	100	117	16225	16342	141	16144	16285	Error	Error	-7.116	117	16225	141	16144	98298	3642274	0.049	6.532	0	0	0
1	5	18	"A105"	"A105"	5535	22730	100	420	446	204	45	327	327	362	428	118	6	0	0	11231	11076	5569	50	1324	1324	1373	523	38	97	97	0	0.000	0.000	0.000	0.000	0.000	0.000	0.000	0.000	0.000	0.000	0.000	0.000	0.000	0.000	0.009	0.012	0.017	0.015	4.111	0.008	0.007	316	2384	100	93	9907	10000	119	9752	9871	Error	Error	-6.735	93	9907	119	9752	140908	3499916	0.196	18.553	0	0	0
1	6	18	"A105"	"A105"	5835	22730	100	428	617	1682	272	320	320	357	445	124	8	2	0	11711	11810	6942	58	1317	1317	1415	909	64	97	94	0	0.000	0.000	0.000	0.000	0.000	0.000	0.000	0.000	0.000	0.000	0.000	0.000	0.000	0.000	0.010	0.028	0.019	0.019	3.774	0.051	0.089	316	2384	100	108	10394	10502	297	10493	10790	Error	Error	-6.589	108	10394	297	10493	194896	3731967	0.584	11.436	0	0	0
1	7	18	"A106"	"A106"	6135	22730	100	307	343	183	53	323	323	347	186	53	17	4	0	1724	1953	847	43	1301	1301	1314	248	18	62	43	0	0.000	0.000	0.000	0.000	0.000	0.000	0.000	0.000	0.000	0.000	0.000	0.000	0.000	0.000	-0.038	0.031	0.279	0.316	5.811	0.041	0.009	316	2384	100	-16	423	407	20	652	672	Error	Error	Error	-16	423	20	652	108355	617274	-0.022	2.577	0	0	0
1	8	18	"A106"	"A106"	6435	22725	100	373	399	260	65	316	316	353	339	96	8	1	0	1813	2136	1001	46	1310	1310	1337	624	46	44	20	0	0.000	0.000	0.000	0.000	0.000	0.000	0.000	0.000	0.000	0.000	0.000	0.000	0.000	0.000	0.113	0.100	0.202	0.207	4.978	0.270	0.259	316	2384	100	57	503	560	83	826	909	Error	Error	-3.142	57	503	83	826	126149	674911	0.136	1.280	0	0	0
1	9	18	"A106"	"A106"	6735	22725	100	344	426	674	158	332	332	360	230	63	13	2	0	1835	2158	951	44	1328	1328	1339	244	18	71	50	0	0.000	0.000	0.000	0.000	0.000	0.000	0.000	0.000	0.000	0.000	0.000	0.000	0.000	0.000	0.024	0.113	0.238	0.274	5.647	0.117	0.010	316	2384	100	12	507	519	94	830	924	Error	Error	-5.401	12	507	94	830	134586	681983	0.287	3.357	0	0	0
1	10	18	"A107"	"A107"	7045	22720	85	373	411	238	57	329	329	356	189	53	24	7	0	3915	4193	1812	43	1335	1335	1362	279	20	98	90	0	0.000	0.000	0.000	0.000	0.000	0.000	0.000	0.000	0.000	0.000	0.000	0.000	0.000	0.000	0.017	0.029	0.053	0.055	4.149	0.019	0.020	208	1660	100	44	2580	2624	82	2858	2940	Error	Error	-5.874	44	2580	82	2858	85485	872242	0.291	10.147	0	0	0
1	11	18	"A107"	"A107"	7330	22730	95	370	375	161	42	327	327	346	166	47	20	6	0	3192	4011	2160	53	1337	1337	1349	274	20	97	92	0	0.000	0.000	0.000	0.000	0.000	0.000	0.000	0.000	0.000	0.000	0.000	0.000	0.000	0.000	0.023	0.018	0.047	0.047	3.293	0.014	0.017	256	2088	100	43	1855	1898	48	2674	2722	Error	Error	-5.431	43	1855	48	2674	95977	1026814	0.175	9.715	0	0	0
1	12	18	"A107"	"A107"	7640	22730	95	353	377	205	54	328	328	357	224	62	14	3	0	3121	3810	2056	53	1324	1324	1338	247	18	98	94	0	0.000	0.000	0.000	0.000	0.000	0.000	0.000	0.000	0.000	0.000	0.000	0.000	0.000	0.000	0.014	0.020	0.051	0.046	4.905	0.014	0.012	256	2088	100	25	1797	1822	49	2486	2535	Error	Error	-6.168	25	1797	49	2486	96616	975272	0.089	10.008	0	0	0
1	13	18	"A108"	"A108"	7935	22725	85	390	415	260	62	340	340	436	1797	412	0	0	0	3715	4789	2665	55	1352	1352	1404	687	48	94	76	0	0.000	0.000	0.000	0.000	0.000	0.000	0.000	0.000	0.000	0.000	0.000	0.000	0.000	0.000	0.021	0.022	0.045	0.044	3.727	0.010	0.009	208	1660	100	50	2363	2413	75	3437	3512	Error	Error	-5.563	50	2363	75	3437	86272	996020	-0.012	4.927	0	0	0
1	14	18	"A108"	"A108"	8230	22730	100	349	368	161	43	331	331	383	651	169	0	0	0	3070	4016	2236	55	1364	1364	1381	276	19	95	91	0	0.000	0.000	0.000	0.000	0.000	0.000	0.000	0.000	0.000	0.000	0.000	0.000	0.000	0.000	0.011	0.014	0.064	0.058	4.224	0.004	0.000	316	2384	100	18	1706	1724	37	2652	2689	Error	Error	-6.566	18	1706	37	2652	116342	1269018	-0.023	9.547	0	0	0
1	15	18	"A108"	"A108"	8535	22730	90	361	412	239	58	324	324	356	346	97	10	0	0	3586	4680	2608	55	1393	1393	1413	288	20	99	96	0	0.000	0.000	0.000	0.000	0.000	0.000	0.000	0.000	0.000	0.000	0.000	0.000	0.000	0.000	0.017	0.027	0.051	0.046	3.666	0.018	0.031	256	1924	100	37	2193	2230	88	3287	3375	Error	Error	-5.889	37	2193	88	3287	105476	1198172	0.162	11.344	0	0	0
1	16	18	"A109"	"A109"	8835	22725	100	352	373	171	45	339	339	372	277	74	7	0	0	1937	2193	874	39	1418	1418	1449	369	25	59	37	0	0.000	0.000	0.000	0.000	0.000	0.000	0.000	0.000	0.000	0.000	0.000	0.000	0.000	0.000	0.025	0.044	0.187	0.214	4.920	0.033	0.007	316	2384	100	13	519	532	34	775	809	Error	Error	-5.319	13	519	34	775	117969	692915	0.004	2.016	0	0	0
1	17	18	"A109"	"A109"	9135	22725	100	370	423	520	122	340	340	379	355	93	7	1	0	1938	2371	1140	48	1421	1421	1465	774	52	36	20	0	0.000	0.000	0.000	0.000	0.000	0.000	0.000	0.000	0.000	0.000	0.000	0.000	0.000	0.000	0.058	0.087	0.184	0.193	5.239	0.333	0.224	316	2384	100	30	517	547	83	950	1033	Error	Error	-4.107	30	517	83	950	133609	749344	0.124	1.171	0	0	0
1	18	18	"A109"	"A109"	9435	22725	100	372	391	193	49	350	350	388	403	103	4	0	0	2016	2406	1051	43	1495	1495	1542	1044	67	28	14	0	0.000	0.000	0.000	0.000	0.000	0.000	0.000	0.000	0.000	0.000	0.000	0.000	0.000	0.000	0.042	0.045	0.278	0.230	6.314	0.001	0.000	316	2384	100	22	521	543	41	911	952	Error	Error	-4.566	22	521	41	911	123660	760264	0.007	0.828	0	0	0
1	1	19	"A110"	"A110"	4345	23035	100	387	412	183	44	361	361	410	325	79	7	0	0	4460	6323	4637	73	1361	1361	1417	424	29	86	81	0	0.000	0.000	0.000	0.000	0.000	0.000	0.000	0.000	0.000	0.000	0.000	0.000	0.000	0.000	0.008	0.010	0.035	0.035	4.841	0.008	0.006	316	2384	100	26	3099	3125	51	4962	5013	Error	Error	-6.897	26	3099	51	4962	130142	1998020	0.006	11.571	0	0	0
1	2	19	"A110"	"A110"	4645	23035	95	360	406	277	68	336	336	401	663	165	1	1	0	6486	7288	3482	47	1330	1330	1362	314	23	100	100	0	0.000	0.000	0.000	0.000	0.000	0.000	0.000	0.000	0.000	0.000	0.000	0.000	0.000	0.000	0.005	0.012	0.024	0.020	3.800	0.008	0.003	256	2088	100	24	5156	5180	70	5958	6028	Error	Error	-7.747	24	5156	70	5958	103992	1865726	0.008	18.873	0	0	0
1	3	19	"A110"	"A110"	4940	23030	100	397	401	174	43	326	326	371	513	138	2	0	0	5202	6602	3906	59	1300	1300	1317	250	18	99	98	0	0.000	0.000	0.000	0.000	0.000	0.000	0.000	0.000	0.000	0.000	0.000	0.000	0.000	0.000	0.018	0.014	0.030	0.031	3.009	0.010	0.002	316	2384	100	71	3902	3973	75	5302	5377	Error	Error	-5.780	71	3902	75	5302	126628	2086090	0.058	21.140	0	0	0
1	4	19	"A111"	"A111"	5240	23020	80	361	376	167	44	344	344	416	909	218	0	0	0	4057	4757	2672	56	1343	1343	1368	326	23	98	92	0	0.000	0.000	0.000	0.000	0.000	0.000	0.000	0.000	0.000	0.000	0.000	0.000	0.000	0.000	0.006	0.009	0.032	0.034	5.360	0.090	0.011	208	1512	100	17	2714	2731	32	3414	3446	Error	Error	-7.319	17	2714	32	3414	78146	989403	-0.044	10.396	0	0	0
1	5	19	"A111"	"A111"	5545	23025	95	356	585	1949	333	332	332	367	299	81	11	4	0	3038	3938	4494	114	1326	1326	1354	371	27	94	80	0	0.000	0.000	0.000	0.000	0.000	0.000	0.000	0.000	0.000	0.000	0.000	0.000	0.000	0.000	0.014	0.097	0.072	0.068	4.571	0.348	0.714	256	2088	100	24	1712	1736	253	2612	2865	Error	Error	-6.157	24	1712	253	2612	149875	1008174	0.729	6.965	0	0	0
1	6	19	"A111"	"A111"	5840	23025	100	446	494	293	59	383	383	768	4125	537	0	0	0	3138	3963	2095	52	1451	1451	2077	5344	257	11	0	0	0.000	0.000	0.000	0.000	0.000	0.000	0.000	0.000	0.000	0.000	0.000	0.000	0.000	0.000	0.037	0.044	0.081	0.076	3.731	0.740	0.779	316	2384	100	63	1687	1750	111	2512	2623	Error	Error	-4.743	63	1687	111	2512	156086	1252268	-0.066	0.353	0	0	0
1	7	19	"A112"	"A112"	6135	23025	85	424	508	639	125	337	337	366	264	72	16	3	0	7183	8312	4117	49	1355	1355	1395	429	30	100	100	0	0.000	0.000	0.000	0.000	0.000	0.000	0.000	0.000	0.000	0.000	0.000	0.000	0.000	0.000	0.015	0.025	0.022	0.022	3.120	0.021	0.054	208	1660	100	87	5828	5915	171	6957	7128	Error	Error	-6.066	87	5828	171	6957	105565	1728948	0.538	16.124	0	0	0
1	8	19	"A112"	"A112"	6445	23030	100	348	379	177	46	324	324	348	189	54	18	6	0	7098	7830	4166	53	1308	1308	1319	261	19	99	99	0	0.000	0.000	0.000	0.000	0.000	0.000	0.000	0.000	0.000	0.000	0.000	0.000	0.000	0.000	0.004	0.008	0.021	0.021	3.498	0.007	0.021	316	2384	100	24	5790	5814	55	6522	6577	Error	Error	-7.914	24	5790	55	6522	119829	2474200	0.164	24.946	0	0	0
1	9	19	"A112"	"A112"	6740	23030	95	403	406	180	44	330	330	356	176	49	28	5	0	7518	7896	4386	55	1342	1342	1363	286	20	100	100	0	0.000	0.000	0.000	0.000	0.000	0.000	0.000	0.000	0.000	0.000	0.000	0.000	0.000	0.000	0.012	0.012	0.027	0.024	3.281	0.008	0.021	256	2088	100	73	6176	6249	76	6554	6630	Error	Error	-6.403	73	6176	76	6554	103934	2021325	0.284	22.843	0	0	0
1	10	19	"A113"	"A113"	7040	23025	95	399	411	187	45	325	325	376	584	155	1	0	0	9100	9106	3124	34	1329	1329	1369	469	34	100	100	0	0.000	0.000	0.000	0.000	0.000	0.000	0.000	0.000	0.000	0.000	0.000	0.000	0.000	0.000	0.010	0.011	0.021	0.017	2.809	0.012	0.045	256	2088	100	74	7771	7845	86	7777	7863	Error	Error	-6.714	74	7771	86	7777	105178	2331062	0.060	16.497	0	0	0
1	11	19	"A113"	"A113"	7340	23030	95	394	420	184	43	324	324	371	438	118	4	0	0	8561	8914	2498	28	1338	1338	1370	310	22	100	100	0	0.000	0.000	0.000	0.000	0.000	0.000	0.000	0.000	0.000	0.000	0.000	0.000	0.000	0.000	0.010	0.013	0.019	0.016	3.523	0.009	0.015	256	2088	100	70	7223	7293	96	7576	7672	Error	Error	-6.689	70	7223	96	7576	107627	2282034	0.112	24.335	0	0	0
1	12	19	"A113"	"A113"	7645	23030	105	391	411	169	41	334	334	373	479	128	1	0	0	8917	9393	3250	34	1345	1345	1364	272	19	100	100	0	0.000	0.000	0.000	0.000	0.000	0.000	0.000	0.000	0.000	0.000	0.000	0.000	0.000	0.000	0.008	0.010	0.017	0.013	3.599	0.008	0.017	316	2572	100	57	7572	7629	77	8048	8125	Error	Error	-7.054	57	7572	77	8048	130013	2968248	0.079	29.518	0	0	0
1	13	19	"A114"	"A114"	7945	23020	85	421	442	197	44	316	316	349	231	66	24	5	0	12504	12541	2057	16	1388	1388	1467	654	44	100	100	0	0.000	0.000	0.000	0.000	0.000	0.000	0.000	0.000	0.000	0.000	0.000	0.000	0.000	0.000	0.009	0.011	0.016	0.014	2.689	0.008	0.035	208	1660	100	105	11116	11221	126	11153	11279	Error	Error	-6.726	105	11116	126	11153	91889	2608607	0.403	16.933	0	0	0
1	14	19	"A114"	"A114"	8235	23025	100	358	390	169	43	332	332	418	910	217	0	0	0	9841	9216	4457	48	1393	1393	1507	1662	110	97	75	0	0.000	0.000	0.000	0.000	0.000	0.000	0.000	0.000	0.000	0.000	0.000	0.000	0.000	0.000	0.003	0.007	0.016	0.014	3.419	0.031	0.051	316	2384	100	26	8448	8474	58	7823	7881	Error	Error	-8.344	26	8448	58	7823	123144	2912382	-0.031	4.638	0	0	0
1	15	19	"A114"	"A114"	8535	23020	100	382	423	262	61	331	331	365	440	120	5	0	0	9291	9382	4775	50	1409	1409	1426	274	19	99	99	0	0.000	0.000	0.000	0.000	0.000	0.000	0.000	0.000	0.000	0.000	0.000	0.000	0.000	0.000	0.006	0.012	0.022	0.019	3.481	0.006	0.001	316	2384	100	51	7882	7933	92	7973	8065	Error	Error	-7.272	51	7882	92	7973	133703	2964658	0.132	29.036	0	0	0
1	16	19	"A115"	"A115"	8845	23015	80	384	399	184	46	341	341	361	181	50	22	4	0	4318	5119	2678	52	1430	1430	1452	282	19	99	98	0	0.000	0.000	0.000	0.000	0.000	0.000	0.000	0.000	0.000	0.000	0.000	0.000	0.000	0.000	0.015	0.016	0.045	0.041	3.193	0.012	0.017	208	1512	100	43	2888	2931	58	3689	3747	Error	Error	-6.070	43	2888	58	3689	82899	1064663	0.210	13.004	0	0	0
1	17	19	"A115"	"A115"	9145	23015	95	387	453	452	99	342	342	378	276	73	14	4	0	3704	4839	2997	61	1454	1454	1481	286	19	98	94	0	0.000	0.000	0.000	0.000	0.000	0.000	0.000	0.000	0.000	0.000	0.000	0.000	0.000	0.000	0.020	0.033	0.052	0.054	3.771	0.029	0.027	256	2088	100	45	2250	2295	111	3385	3496	Error	Error	-5.644	45	2250	111	3385	116053	1238773	0.272	11.741	0	0	0
1	18	19	"A115"	"A115"	9445	23020	100	379	398	173	43	356	356	438	1129	257	0	0	0	3191	4196	2473	58	1489	1489	1612	2270	140	36	20	0	0.000	0.000	0.000	0.000	0.000	0.000	0.000	0.000	0.000	0.000	0.000	0.000	0.000	0.000	0.014	0.016	0.057	0.051	4.377	0.334	0.530	316	2384	100	23	1702	1725	42	2707	2749	Error	Error	-6.209	23	1702	42	2707	125899	1325779	-0.035	1.138	0	0	0
1	1	20	"A116"	"A116"	4345	23330	110	3040	3593	2267	63	357	357	424	583	137	92	79	0	11838	11794	3723	31	1344	1344	1387	361	26	99	99	0	0.000	0.000	0.000	0.000	0.000	0.000	0.000	0.000	0.000	0.000	0.000	0.000	0.000	0.000	0.256	0.310	0.260	0.257	2.035	0.325	0.699	392	2896	100	2683	10494	13177	3236	10450	13686	Error	Error	-1.968	2683	10494	3236	10450	1408459	4623125	5.436	28.828	0	0	0
1	2	20	"A116"	"A116"	4640	23335	105	4400	5821	4329	74	343	343	410	976	238	98	87	0	13275	13190	2225	16	1343	1343	1379	370	26	100	100	0	0.000	0.000	0.000	0.000	0.000	0.000	0.000	0.000	0.000	0.000	0.000	0.000	0.000	0.000	0.340	0.462	0.353	0.367	1.836	0.560	0.554	316	2572	100	4057	11932	15989	5478	11847	17325	Error	Error	-1.556	4057	11932	5478	11847	1839421	4168011	5.544	31.922	0	0	0
1	3	20	"A116"	"A116"	4945	23335	110	4835	6382	5043	79	326	326	395	838	212	94	85	0	12687	12239	3155	25	1331	1331	1388	1271	91	100	97	0	0.000	0.000	0.000	0.000	0.000	0.000	0.000	0.000	0.000	0.000	0.000	0.000	0.000	0.000	0.397	0.555	0.415	0.415	1.985	0.688	0.666	392	2896	100	4509	11356	15865	6056	10908	16964	Error	Error	-1.333	4509	11356	6056	10908	2501620	4797536	7.144	8.537	0	0	0
1	4	20	"A117"	"A117"	5245	23330	100	360	416	401	96	324	324	359	253	70	13	4	0	1767	2194	1321	60	1322	1322	1339	332	24	60	35	0	0.000	0.000	0.000	0.000	0.000	0.000	0.000	0.000	0.000	0.000	0.000	0.000	0.000	0.000	0.081	0.106	0.245	0.214	5.066	0.178	0.183	316	2384	100	36	445	481	92	872	964	Error	Error	-3.628	36	445	92	872	131336	693372	0.225	2.575	0	0	0
1	5	20	"A117"	"A117"	5545	23330	100	330	361	192	53	328	328	363	267	73	7	1	0	1660	1818	631	34	1305	1305	1321	259	19	58	37	0	0.000	0.000	0.000	0.000	0.000	0.000	0.000	0.000	0.000	0.000	0.000	0.000	0.000	0.000	0.006	0.064	0.308	0.303	5.119	0.023	0.002	316	2384	100	2	355	357	33	513	546	Error	Error	-7.472	2	355	33	513	114045	574389	-0.007	1.919	0	0	0
1	6	20	"A117"	"A117"	5845	23330	100	326	346	148	42	332	332	385	453	117	0	0	0	1837	2013	712	35	1344	1344	1387	622	44	42	16	0	0.000	0.000	0.000	0.000	0.000	0.000	0.000	0.000	0.000	0.000	0.000	0.000	0.000	0.000	-0.012	0.021	0.211	0.226	4.288	0.326	0.432	316	2384	100	-6	493	487	14	669	683	Error	Error	Error	-6	493	14	669	109293	636145	-0.086	1.006	0	0	0
1	7	20	"A118"	"A118"	6145	23330	100	363	382	172	45	324	324	362	361	99	6	0	0	3401	5136	3952	76	1320	1320	1335	260	19	90	85	0	0.000	0.000	0.000	0.000	0.000	0.000	0.000	0.000	0.000	0.000	0.000	0.000	0.000	0.000	0.019	0.015	0.043	0.053	6.220	0.010	0.020	316	2384	100	39	2081	2120	58	3816	3874	Error	Error	-5.738	39	2081	58	3816	120762	1623044	0.055	14.619	0	0	0
1	8	20	"A118"	"A118"	6445	23330	100	345	373	179	47	324	324	354	278	78	10	1	0	4247	5373	3311	61	1319	1319	1329	257	19	96	93	0	0.000	0.000	0.000	0.000	0.000	0.000	0.000	0.000	0.000	0.000	0.000	0.000	0.000	0.000	0.007	0.012	0.033	0.033	3.854	0.010	0.014	316	2384	100	21	2928	2949	49	4054	4103	Error	Error	-7.123	21	2928	49	4054	118023	1697732	0.068	15.735	0	0	0
1	9	20	"A118"	"A118"	6745	23335	95	412	889	4106	461	330	330	384	652	169	6	3	0	4366	6131	6107	99	1308	1308	1380	1428	103	76	50	0	0.000	0.000	0.000	0.000	0.000	0.000	0.000	0.000	0.000	0.000	0.000	0.000	0.000	0.000	0.027	0.116	0.046	0.043	4.487	0.436	0.448	256	2088	100	82	3058	3140	559	4823	5382	Error	Error	-5.221	82	3058	559	4823	227483	1569523	0.775	3.327	0	0	0
1	10	20	"A119"	"A119"	7045	23330	85	372	413	276	66	324	324	363	349	96	10	1	0	3008	3941	2110	53	1296	1296	1323	364	27	97	85	0	0.000	0.000	0.000	0.000	0.000	0.000	0.000	0.000	0.000	0.000	0.000	0.000	0.000	0.000	0.028	0.034	0.078	0.070	4.132	0.016	0.003	208	1660	100	48	1712	1760	89	2645	2734	Error	Error	-5.157	48	1712	89	2645	85977	819826	0.143	7.192	0	0	0
1	11	20	"A119"	"A119"	7350	23330	90	390	684	2356	344	328	328	356	185	51	31	10	0	2942	3946	2351	59	1315	1315	1337	273	20	94	83	0	0.000	0.000	0.000	0.000	0.000	0.000	0.000	0.000	0.000	0.000	0.000	0.000	0.000	0.000	0.038	0.135	0.078	0.083	5.140	0.337	0.058	256	1924	100	62	1627	1689	356	2631	2987	Error	Error	-4.714	62	1627	356	2631	175161	1010106	1.773	9.557	0	0	0
1	12	20	"A119"	"A119"	7645	23325	100	361	449	529	117	330	330	376	409	108	6	2	0	2696	3471	2201	63	1342	1342	1379	472	34	84	63	0	0.000	0.000	0.000	0.000	0.000	0.000	0.000	0.000	0.000	0.000	0.000	0.000	0.000	0.000	0.023	0.056	0.088	0.093	5.118	0.166	0.075	316	2384	100	31	1354	1385	119	2129	2248	Error	Error	-5.449	31	1354	119	2129	141893	1096793	0.178	4.432	0	0	0
1	13	20	"A120"	"A120"	7940	23325	85	353	377	196	51	338	338	383	497	129	1	0	0	2643	3120	1506	48	1359	1359	1373	266	19	90	79	0	0.000	0.000	0.000	0.000	0.000	0.000	0.000	0.000	0.000	0.000	0.000	0.000	0.000	0.000	0.012	0.022	0.081	0.071	4.723	0.019	0.010	208	1660	100	15	1284	1299	39	1761	1800	Error	Error	-6.420	15	1284	39	1761	78463	648988	-0.012	6.568	0	0	0
1	14	20	"A120"	"A120"	8245	23325	100	339	358	180	50	325	325	416	1637	393	0	0	0	2218	2503	1031	41	1347	1347	1497	2534	169	12	0	0	0.000	0.000	0.000	0.000	0.000	0.000	0.000	0.000	0.000	0.000	0.000	0.000	0.000	0.000	0.016	0.029	0.093	0.112	5.596	0.265	0.457	316	2384	100	14	871	885	33	1156	1189	Error	Error	-5.959	14	871	33	1156	113030	790928	-0.035	0.397	0	0	0
1	15	20	"A120"	"A120"	8550	23325	80	335	358	173	48	323	323	361	338	93	8	0	0	2605	3256	1569	48	1382	1382	1395	256	18	93	84	0	0.000	0.000	0.000	0.000	0.000	0.000	0.000	0.000	0.000	0.000	0.000	0.000	0.000	0.000	0.010	0.019	0.080	0.074	4.012	0.004	0.001	208	1512	100	12	1223	1235	35	1874	1909	Error	Error	-6.671	12	1223	35	1874	74431	677290	-0.009	7.270	0	0	0
1	16	20	"A121"	"A121"	8850	23325	95	407	439	198	45	326	326	375	558	148	3	0	0	11496	12258	7324	59	1402	1402	1430	315	22	100	100	0	0.000	0.000	0.000	0.000	0.000	0.000	0.000	0.000	0.000	0.000	0.000	0.000	0.000	0.000	0.008	0.010	0.016	0.015	3.244	0.009	0.005	256	2088	100	81	10094	10175	113	10856	10969	Error	Error	-6.961	81	10094	113	10856	112448	3137993	0.115	34.375	0	0	0
1	17	20	"A121"	"A121"	9145	23325	100	430	459	226	49	341	341	411	1105	268	0	0	0	9712	11517	8018	69	1454	1454	1481	321	21	98	96	0	0.000	0.000	0.000	0.000	0.000	0.000	0.000	0.000	0.000	0.000	0.000	0.000	0.000	0.000	0.011	0.012	0.019	0.018	3.821	0.010	0.014	316	2384	100	89	8258	8347	118	10063	10181	Error	Error	-6.536	89	8258	118	10063	144963	3639418	0.043	31.265	0	0	0
1	18	20	"A121"	"A121"	9440	23330	100	442	468	204	43	350	350	415	1379	332	0	0	0	11247	12416	7055	56	1471	1471	1498	308	20	100	100	0	0.000	0.000	0.000	0.000	0.000	0.000	0.000	0.000	0.000	0.000	0.000	0.000	0.000	0.000	0.009	0.011	0.017	0.016	3.121	0.010	0.090	316	2384	100	92	9776	9868	118	10945	11063	Error	Error	-6.731	92	9776	118	10945	147890	3923597	0.038	35.448	0	0	0
1	1	21	"Blank"	"Blank"	4355	23630	110	352	423	564	133	339	339	365	205	56	17	5	0	1339	1345	268	19	1314	1314	1333	256	19	17	3	0	0.000	0.000	0.000	0.000	0.000	0.000	0.000	0.000	0.000	0.000	0.000	0.000	0.000	0.000	0.520	2.710	0.710	0.695	3.964	2.497	0.046	392	2896	100	13	25	38	84	31	115	Error	Error	-0.943	13	25	84	31	165818	527329	0.283	0.047	0	0	0
1	2	21	"Blank"	"Blank"	4650	23635	105	340	410	515	125	328	328	359	263	73	9	2	0	1318	1328	247	18	1322	1322	1337	258	19	13	2	0	0.000	0.000	0.000	0.000	0.000	0.000	0.000	0.000	0.000	0.000	0.000	0.000	0.000	0.000	-3.000	13.667	0.766	0.814	5.505	2.992	0.034	316	2572	100	12	-4	8	82	6	88	Error	Error	Error	12	-4	82	6	129413	419569	0.194	-0.035	0	0	0
1	3	21	"Blank"	"Blank"	4955	23635	110	319	334	160	47	332	332	381	439	115	0	0	0	1313	1321	239	18	1334	1334	1389	934	67	0	0	0	0.000	0.000	0.000	0.000	0.000	0.000	0.000	0.000	0.000	0.000	0.000	0.000	0.000	0.000	0.619	-0.154	0.691	0.742	5.043	0.211	0.037	392	2896	100	-13	-21	-34	2	-13	-11	Error	Error	-0.692	-13	-21	2	-13	130908	517775	-0.107	-0.073	0	0	0
1	4	21	"Blank"	"Blank"	5250	23630	100	352	406	337	83	325	325	375	458	122	4	1	0	1372	1429	428	29	1352	1352	1372	339	24	12	4	0	0.000	0.000	0.000	0.000	0.000	0.000	0.000	0.000	0.000	0.000	0.000	0.000	0.000	0.000	1.350	1.052	0.618	0.660	4.751	0.596	0.178	316	2384	100	27	20	47	81	77	158	Error	Error	0.433	27	20	81	77	128233	451608	0.068	0.168	0	0	0
1	5	21	"Blank"	"Blank"	5550	23630	100	345	380	229	60	340	340	420	1385	329	0	0	0	1292	1332	255	19	1359	1359	1391	448	32	4	0	0	0.000	0.000	0.000	0.000	0.000	0.000	0.000	0.000	0.000	0.000	0.000	0.000	0.000	0.000	-0.075	-1.481	0.723	0.682	4.305	0.676	0.004	316	2384	100	5	-67	-62	40	-27	13	Error	Error	Error	5	-67	40	-27	120018	420986	-0.029	-0.132	0	0	0
1	6	21	"Blank"	"Blank"	5850	23630	100	458	610	513	84	385	385	636	1967	309	1	0	0	1640	1885	971	51	1446	1446	1859	2755	148	2	0	0	0.000	0.000	0.000	0.000	0.000	0.000	0.000	0.000	0.000	0.000	0.000	0.000	0.000	0.000	0.376	0.513	0.518	0.547	3.460	0.593	0.611	316	2384	100	73	194	267	225	439	664	Error	Error	-1.410	73	194	225	439	192690	595796	-0.013	0.009	0	0	0
1	7	21	"Blank"	"Blank"	6150	23630	100	332	406	595	146	328	328	382	614	160	2	1	0	1341	1359	255	18	1343	1343	1371	318	23	9	0	0	0.000	0.000	0.000	0.000	0.000	0.000	0.000	0.000	0.000	0.000	0.000	0.000	0.000	0.000	-2.000	4.875	1.017	1.057	4.570	3.817	0.064	316	2384	100	4	-2	2	78	16	94	Error	Error	Error	4	-2	78	16	128383	429450	0.039	-0.038	0	0	0
1	8	21	"Blank"	"Blank"	6450	23630	100	303	321	155	48	332	332	372	495	133	0	0	0	1306	1324	252	19	1351	1351	1363	303	22	8	0	0	0.000	0.000	0.000	0.000	0.000	0.000	0.000	0.000	0.000	0.000	0.000	0.000	0.000	0.000	0.644	0.407	0.673	0.600	4.263	0.127	0.011	316	2384	100	-29	-45	-74	-11	-27	-38	Error	Error	-0.634	-29	-45	-11	-27	101330	418283	-0.103	-0.129	0	0	0
1	9	21	"Blank"	"Blank"	6755	23635	95	365	399	204	51	353	353	419	783	186	0	0	0	1397	1460	328	22	1398	1398	1445	376	26	13	3	0	0.000	0.000	0.000	0.000	0.000	0.000	0.000	0.000	0.000	0.000	0.000	0.000	0.000	0.000	-12.000	0.742	0.612	0.622	3.948	13.791	0.036	256	2088	100	12	-1	11	46	62	108	Error	Error	Error	12	-1	46	62	102256	373862	-0.026	0.040	0	0	0
1	10	21	"Blank"	"Blank"	7055	23630	85	324	404	512	126	320	320	340	181	53	17	6	0	1290	1415	843	59	1329	1329	1345	275	20	16	5	0	0.000	0.000	0.000	0.000	0.000	0.000	0.000	0.000	0.000	0.000	0.000	0.000	0.000	0.000	-0.103	0.977	0.483	0.455	4.401	0.493	0.403	208	1660	100	4	-39	-35	84	86	170	Error	Error	Error	4	-39	84	86	84043	294324	0.354	0.255	0	0	0
1	11	21	"Blank"	"Blank"	7350	23625	100	307	333	172	51	321	321	368	545	148	0	0	0	1322	1341	234	17	1339	1339	1360	323	23	9	0	0	0.000	0.000	0.000	0.000	0.000	0.000	0.000	0.000	0.000	0.000	0.000	0.000	0.000	0.000	0.824	6.000	0.766	0.664	4.391	0.104	0.009	316	2384	100	-14	-17	-31	12	2	14	Error	Error	-0.280	-14	-17	12	2	105248	423866	-0.064	-0.059	0	0	0
1	12	21	"Blank"	"Blank"	7650	23625	100	324	335	154	45	322	322	342	167	48	16	2	0	1399	1396	254	18	1358	1358	1380	258	18	17	4	0	0.000	0.000	0.000	0.000	0.000	0.000	0.000	0.000	0.000	0.000	0.000	0.000	0.000	0.000	0.049	0.342	0.622	0.598	5.615	0.029	0.001	316	2384	100	2	41	43	13	38	51	Error	Error	-4.358	2	41	13	38	105718	441276	-0.042	0.062	0	0	0
1	13	21	"Blank"	"Blank"	7950	23625	85	306	328	147	44	340	340	382	392	102	0	0	0	1432	1423	232	16	1390	1390	1403	289	20	14	1	0	0.000	0.000	0.000	0.000	0.000	0.000	0.000	0.000	0.000	0.000	0.000	0.000	0.000	0.000	-0.810	-0.364	0.658	0.602	4.005	1.971	0.042	208	1660	100	-34	42	8	-12	33	21	Error	Error	Error	-34	42	-12	33	68217	296051	-0.138	0.069	0	0	0
1	14	21	"Blank"	"Blank"	8250	23625	100	302	331	161	48	322	322	360	318	88	4	0	0	1357	1394	298	21	1378	1378	1393	270	19	16	3	0	0.000	0.000	0.000	0.000	0.000	0.000	0.000	0.000	0.000	0.000	0.000	0.000	0.000	0.000	0.952	0.563	0.642	0.600	4.259	1.563	0.111	316	2384	100	-20	-21	-41	9	16	25	Error	Error	-0.070	-20	-21	9	16	104694	440437	-0.091	0.004	0	0	0
1	15	21	"Blank"	"Blank"	8550	23625	100	322	339	162	47	330	330	355	264	74	6	0	0	1405	1410	258	18	1400	1400	1419	280	19	13	2	0	0.000	0.000	0.000	0.000	0.000	0.000	0.000	0.000	0.000	0.000	0.000	0.000	0.000	0.000	-1.600	0.900	0.563	0.608	4.594	0.391	0.037	316	2384	100	-8	5	-3	9	10	19	Error	Error	Error	-8	5	9	10	107135	445679	-0.061	-0.032	0	0	0
1	16	21	"Blank"	"Blank"	8860	23625	95	331	351	162	46	327	327	353	216	61	13	0	0	1415	1428	244	17	1417	1417	1431	257	17	18	2	0	0.000	0.000	0.000	0.000	0.000	0.000	0.000	0.000	0.000	0.000	0.000	0.000	0.000	0.000	-2.000	2.182	0.596	0.724	4.862	0.067	0.003	256	2088	100	4	-2	2	24	11	35	Error	Error	Error	4	-2	24	11	89922	365665	-0.009	-0.012	0	0	0
1	17	21	"Blank"	"Blank"	9145	23630	100	354	399	382	95	334	334	359	203	56	15	7	0	1462	1497	272	18	1431	1431	1447	252	17	24	6	0	0.000	0.000	0.000	0.000	0.000	0.000	0.000	0.000	0.000	0.000	0.000	0.000	0.000	0.000	0.645	0.985	0.754	0.681	5.494	5.581	0.481	316	2384	100	20	31	51	65	66	131	Error	Error	-0.632	20	31	65	66	126157	472934	0.197	0.198	0	0	0
1	18	21	"Blank"	"Blank"	9450	23630	100	374	706	2912	412	337	337	374	341	91	12	3	0	1476	1529	485	31	1481	1481	1497	267	17	15	4	0	0.000	0.000	0.000	0.000	0.000	0.000	0.000	0.000	0.000	0.000	0.000	0.000	0.000	0.000	-7.400	7.688	1.005	0.938	4.463	8.031	0.277	316	2384	100	37	-5	32	369	48	417	Error	Error	Error	37	-5	369	48	223070	483266	0.974	0.120	0	0	0
