# Supplementary material for: Application of hybridization control probe to increase accuracy on ligation detection or minisequencing diagnostic microarrays
Source: BMC Res Notes. 2009 Dec 14;2:249. doi: 10.1186/1756-0500-2-249 (PMC2799435; doi:10.1186/1756-0500-2-249)
Supplement: Additional file 3 — Gpr_files. Zip-compressed file containing raw microarray data in GenePix results format (.gpr) and GAL (GenePix Array List) files. [file 1756-0500-2-249-S3.ZIP › gpr_files/slide4/lasi4_6-16.gpr]

ATF	1.0
30	76    
"Type=GenePix Results 3"
"DateTime=2009/04/02 15:37:43"
"Settings=C:\Axon\Data\HPV\020409\lasi4.gps"
"GalFile=C:\Axon\Data\HPV\ArrayIt_032009_InstiBioGalfile.gal"
"ArrayOfArrays=6-16"
"PixelSize=5"
"Wavelengths=532	488"
"ImageFiles=C:\Axon\Data\HPV\020409\lasi4.tif 2	C:\Axon\Data\HPV\020409\lasi4.tif 3"
"NormalizationMethod=None"
"NormalizationFactors=1	1"
"JpegImage="
"StdDev=Type 1"
"RatioFormulations=W1/W3 (/532)	W1/W4 (/488)	W3/W4 (532/488)"
"FeatureType=Circular"
"Barcode="
"BackgroundSubtraction=LocalFeature"
"ImageOrigin=0, 0"
"JpegOrigin=3920, 0"
"Creator=GenePix Pro 6.1.0.2"
"Scanner=GenePix 4200A 01 Autoloader [2]"
"FocusPosition=0"
"Temperature=24.06"
"LinesAveraged=2"
"Comment="
"PMTGain=580	540"
"ScanPower=100	100"
"LaserPower=2.69	2.56"
"Filters=Standard Green	Standard Blue"
"ScanRegion=784,0,3824,13768"
"Supplier="
"Block"	"Column"	"Row"	"Name"	"ID"	"X"	"Y"	"Dia."	"F532 Median"	"F532 Mean"	"F532 SD"	"F532 CV"	"B532"	"B532 Median"	"B532 Mean"	"B532 SD"	"B532 CV"	"% > B532+1SD"	"% > B532+2SD"	"F532 % Sat."	"F488 Median"	"F488 Mean"	"F488 SD"	"F488 CV"	"B488"	"B488 Median"	"B488 Mean"	"B488 SD"	"B488 CV"	"% > B488+1SD"	"% > B488+2SD"	"F488 % Sat."	"Ratio of Medians (1/532)"	"Ratio of Means (1/532)"	"Median of Ratios (1/532)"	"Mean of Ratios (1/532)"	"Ratios SD (1/532)"	"Rgn Ratio (1/532)"	"Rgn R2 (1/532)"	"Ratio of Medians (1/488)"	"Ratio of Means (1/488)"	"Median of Ratios (1/488)"	"Mean of Ratios (1/488)"	"Ratios SD (1/488)"	"Rgn Ratio (1/488)"	"Rgn R2 (1/488)"	"Ratio of Medians (532/488)"	"Ratio of Means (532/488)"	"Median of Ratios (532/488)"	"Mean of Ratios (532/488)"	"Ratios SD (532/488)"	"Rgn Ratio (532/488)"	"Rgn R2 (532/488)"	"F Pixels"	"B Pixels"	"Circularity"	"Sum of Medians (1/532)"	"Sum of Medians (1/488)"	"Sum of Medians (532/488)"	"Sum of Means (1/532)"	"Sum of Means (1/488)"	"Sum of Means (532/488)"	"Log Ratio (1/532)"	"Log Ratio (1/488)"	"Log Ratio (532/488)"	"F532 Median - B532"	"F488 Median - B488"	"F532 Mean - B532"	"F488 Mean - B488"	"F532 Total Intensity"	"F488 Total Intensity"	"SNR 532"	"SNR 488"	"Flags"	"Normalize"	"Autoflag"
1	1	1	"A1"	"A1"	13305	17615	95	707	750	311	41	419	419	463	520	112	21	1	0	26840	25491	7688	30	1881	1881	2078	2354	113	100	100	0	0.000	0.000	0.000	0.000	0.000	0.000	0.000	0.000	0.000	0.000	0.000	0.000	0.000	0.000	0.012	0.014	0.014	0.012	2.668	0.024	0.145	256	2088	100	288	24959	25247	331	23610	23941	Error	Error	-6.437	288	24959	331	23610	191910	6525570	0.552	9.946	0	0	0
1	2	1	"A1"	"A1"	13610	17615	90	671	676	254	37	389	389	434	553	127	12	0	0	25687	22954	7975	34	1767	1767	1959	2037	103	100	98	0	0.000	0.000	0.000	0.000	0.000	0.000	0.000	0.000	0.000	0.000	0.000	0.000	0.000	0.000	0.012	0.014	0.014	0.012	2.437	0.023	0.099	256	1924	100	282	23920	24202	287	21187	21474	Error	Error	-6.406	282	23920	287	21187	173173	5876309	0.438	10.307	0	0	0
1	3	1	"A1"	"A1"	13905	17610	85	646	671	245	36	425	425	455	208	45	51	24	0	20759	19455	5596	28	1880	1880	1976	1030	52	100	100	0	0.000	0.000	0.000	0.000	0.000	0.000	0.000	0.000	0.000	0.000	0.000	0.000	0.000	0.000	0.012	0.014	0.016	0.012	3.098	0.013	0.194	208	1660	100	221	18879	19100	246	17575	17821	Error	Error	-6.417	221	18879	246	17575	139521	4046547	1.038	16.970	0	0	0
1	4	1	"A2"	"A2"	14200	17605	85	769	772	248	32	460	460	483	218	45	61	32	0	25643	25200	2948	11	1967	1967	2101	1019	48	100	100	0	0.000	0.000	0.000	0.000	0.000	0.000	0.000	0.000	0.000	0.000	0.000	0.000	0.000	0.000	0.013	0.013	0.014	0.011	2.479	0.048	0.064	208	1660	100	309	23676	23985	312	23233	23545	Error	Error	-6.260	309	23676	312	23233	160586	5241639	1.326	22.668	0	0	0
1	5	1	"A2"	"A2"	14510	17615	95	836	850	270	31	539	539	597	962	161	1	0	0	22172	21660	3328	15	2116	2116	2367	2454	103	100	99	0	0.000	0.000	0.000	0.000	0.000	0.000	0.000	0.000	0.000	0.000	0.000	0.000	0.000	0.000	0.015	0.016	0.017	0.014	2.669	0.043	0.092	256	2088	100	297	20056	20353	311	19544	19855	Error	Error	-6.077	297	20056	311	19544	217713	5544882	0.263	7.862	0	0	0
1	6	1	"A2"	"A2"	14805	17610	95	781	812	277	34	557	557	585	261	44	44	15	0	22735	21895	3648	16	2157	2157	2439	1728	70	100	100	0	0.000	0.000	0.000	0.000	0.000	0.000	0.000	0.000	0.000	0.000	0.000	0.000	0.000	0.000	0.011	0.013	0.014	0.012	2.658	0.012	0.168	256	2088	100	224	20578	20802	255	19738	19993	Error	Error	-6.521	224	20578	255	19738	207962	5605027	0.870	11.259	0	0	0
1	7	1	"A3"	"A3"	15110	17610	95	808	962	1688	175	547	547	567	228	40	56	28	0	20657	20662	4884	23	2059	2059	2103	433	20	100	100	0	0.000	0.000	0.000	0.000	0.000	0.000	0.000	0.000	0.000	0.000	0.000	0.000	0.000	0.000	0.014	0.022	0.017	0.015	2.817	0.032	0.097	256	2088	100	261	18598	18859	415	18603	19018	Error	Error	-6.155	261	18598	415	18603	246231	5289357	1.732	42.861	0	0	0
1	8	1	"A3"	"A3"	15405	17615	90	814	813	265	32	541	541	567	229	40	56	23	0	18510	18334	6396	34	2077	2077	2165	831	38	100	100	0	0.000	0.000	0.000	0.000	0.000	0.000	0.000	0.000	0.000	0.000	0.000	0.000	0.000	0.000	0.017	0.017	0.019	0.016	3.056	0.014	0.207	256	1924	100	273	16433	16706	272	16257	16529	Error	Error	-5.912	273	16433	272	16257	208142	4693521	1.074	19.457	0	0	0
1	9	1	"A3"	"A3"	15710	17615	95	810	872	653	74	569	569	595	260	43	46	14	0	18717	17375	7008	40	2119	2119	2152	425	19	100	100	0	0.000	0.000	0.000	0.000	0.000	0.000	0.000	0.000	0.000	0.000	0.000	0.000	0.000	0.000	0.015	0.020	0.019	0.017	2.833	0.018	0.026	256	2088	100	241	16598	16839	303	15256	15559	Error	Error	-6.106	241	16598	303	15256	223251	4447983	1.065	35.819	0	0	0
1	10	1	"A4"	"A4"	16015	17615	90	895	904	269	29	682	682	700	238	34	45	16	0	13830	13545	3873	28	2246	2246	2278	407	17	100	100	0	0.000	0.000	0.000	0.000	0.000	0.000	0.000	0.000	0.000	0.000	0.000	0.000	0.000	0.000	0.018	0.020	0.025	0.022	2.519	0.014	0.091	256	1924	100	213	11584	11797	222	11299	11521	Error	Error	-5.765	213	11584	222	11299	231422	3467426	0.857	27.683	0	0	0
1	11	1	"A4"	"A4"	16310	17615	95	891	913	267	29	727	727	786	1451	184	0	0	0	12865	12212	4456	36	2264	2264	2343	1523	65	100	96	0	0.000	0.000	0.000	0.000	0.000	0.000	0.000	0.000	0.000	0.000	0.000	0.000	0.000	0.000	0.015	0.019	0.027	0.022	3.266	0.017	0.090	256	2088	100	164	10601	10765	186	9948	10134	Error	Error	-6.014	164	10601	186	9948	233620	3126281	0.088	6.480	0	0	0
1	12	1	"A4"	"A4"	16605	17615	100	781	829	456	55	600	600	636	285	44	33	9	0	14008	12549	5523	44	2095	2095	2130	463	21	100	100	0	0.000	0.000	0.000	0.000	0.000	0.000	0.000	0.000	0.000	0.000	0.000	0.000	0.000	0.000	0.015	0.022	0.025	0.024	3.407	0.015	0.051	316	2384	100	181	11913	12094	229	10454	10683	Error	Error	-6.040	181	11913	229	10454	261967	3965492	0.677	22.503	0	0	0
1	13	1	"A5"	"A5"	16905	17615	100	555	568	226	39	522	522	544	212	38	18	6	0	3611	4336	2083	48	1928	1928	1984	1137	57	66	39	0	0.000	0.000	0.000	0.000	0.000	0.000	0.000	0.000	0.000	0.000	0.000	0.000	0.000	0.000	0.020	0.019	0.067	0.079	4.666	0.011	0.009	316	2384	100	33	1683	1716	46	2408	2454	Error	Error	-5.672	33	1683	46	2408	179608	1370170	0.113	2.069	0	0	0
1	14	1	"A5"	"A5"	17210	17615	95	576	590	235	39	521	521	587	1050	178	0	0	0	4518	5163	2005	38	1954	1954	2021	1168	57	87	54	0	0.000	0.000	0.000	0.000	0.000	0.000	0.000	0.000	0.000	0.000	0.000	0.000	0.000	0.000	0.021	0.022	0.064	0.055	3.684	0.384	0.221	256	2088	100	55	2564	2619	69	3209	3278	Error	Error	-5.543	55	2564	69	3209	150943	1321776	0.003	2.690	0	0	0
1	15	1	"A5"	"A5"	17510	17610	95	598	725	779	107	510	510	544	285	52	22	5	0	3727	4608	2165	46	1955	1955	1978	525	26	92	71	0	0.000	0.000	0.000	0.000	0.000	0.000	0.000	0.000	0.000	0.000	0.000	0.000	0.000	0.000	0.050	0.081	0.079	0.083	3.529	0.098	0.106	256	2088	100	88	1772	1860	215	2653	2868	Error	Error	-4.332	88	1772	215	2653	185502	1179558	0.635	5.010	0	0	0
1	16	1	"A6"	"A6"	17815	17610	90	817	914	878	96	516	516	542	225	41	58	29	0	19194	18366	4478	24	2024	2024	2057	381	18	100	100	0	0.000	0.000	0.000	0.000	0.000	0.000	0.000	0.000	0.000	0.000	0.000	0.000	0.000	0.000	0.018	0.024	0.021	0.018	3.092	0.020	0.084	256	1924	100	301	17170	17471	398	16342	16740	Error	Error	-5.834	301	17170	398	16342	234019	4701816	1.653	42.806	0	0	0
1	17	1	"A6"	"A6"	18105	17610	95	790	801	253	31	521	521	551	265	48	51	14	0	16037	15638	5568	35	2064	2064	2234	1347	60	100	99	0	0.000	0.000	0.000	0.000	0.000	0.000	0.000	0.000	0.000	0.000	0.000	0.000	0.000	0.000	0.019	0.021	0.022	0.020	2.727	0.016	0.116	256	2088	100	269	13973	14242	280	13574	13854	Error	Error	-5.699	269	13973	280	13574	205128	4003449	0.943	9.951	0	0	0
1	18	1	"A6"	"A6"	18410	17610	105	998	1027	353	34	536	536	570	288	50	71	37	0	27461	25996	11080	42	2178	2178	2453	2056	83	100	100	0	0.000	0.000	0.000	0.000	0.000	0.000	0.000	0.000	0.000	0.000	0.000	0.000	0.000	0.000	0.018	0.021	0.021	0.020	1.934	0.018	0.306	316	2572	100	462	25283	25745	491	23818	24309	Error	Error	-5.774	462	25283	491	23818	324637	8214667	1.587	11.451	0	0	0
1	1	2	"A7"	"A7"	13310	17915	100	439	456	194	42	384	384	408	198	48	25	5	0	4855	5307	3031	57	1634	1634	1647	280	17	93	88	0	0.000	0.000	0.000	0.000	0.000	0.000	0.000	0.000	0.000	0.000	0.000	0.000	0.000	0.000	0.017	0.020	0.044	0.044	4.230	0.015	0.025	316	2384	100	55	3221	3276	72	3673	3745	Error	Error	-5.872	55	3221	72	3673	144016	1676928	0.242	13.071	0	0	0
1	2	2	"A7"	"A7"	13610	17915	100	428	451	197	43	367	367	391	180	46	28	9	0	5978	6658	3743	56	1620	1620	1628	278	17	94	91	0	0.000	0.000	0.000	0.000	0.000	0.000	0.000	0.000	0.000	0.000	0.000	0.000	0.000	0.000	0.014	0.017	0.037	0.035	3.974	0.012	0.033	316	2384	100	61	4358	4419	84	5038	5122	Error	Error	-6.159	61	4358	84	5038	142657	2103837	0.333	18.094	0	0	0
1	3	2	"A7"	"A7"	13910	17915	100	434	450	191	42	390	390	462	1452	314	0	0	0	5252	5764	3177	55	1634	1634	1658	404	24	92	87	0	0.000	0.000	0.000	0.000	0.000	0.000	0.000	0.000	0.000	0.000	0.000	0.000	0.000	0.000	0.012	0.015	0.036	0.042	5.002	0.010	0.015	316	2384	100	44	3618	3662	60	4130	4190	Error	Error	-6.362	44	3618	60	4130	142294	1821415	-0.008	10.163	0	0	0
1	4	2	"A8"	"A8"	14215	17915	95	625	648	235	36	396	396	438	956	218	0	0	0	23594	23051	3673	15	1732	1732	1825	1552	85	100	100	0	0.000	0.000	0.000	0.000	0.000	0.000	0.000	0.000	0.000	0.000	0.000	0.000	0.000	0.000	0.010	0.012	0.014	0.011	2.699	0.011	0.215	256	2088	100	229	21862	22091	252	21319	21571	Error	Error	-6.577	229	21862	252	21319	165788	5901032	0.220	13.677	0	0	0
1	5	2	"A8"	"A8"	14510	17920	100	614	624	244	39	425	425	453	199	43	47	19	0	18379	16446	6069	36	1800	1800	1828	380	20	100	100	0	0.000	0.000	0.000	0.000	0.000	0.000	0.000	0.000	0.000	0.000	0.000	0.000	0.000	0.000	0.011	0.014	0.016	0.012	3.528	0.012	0.135	316	2384	100	189	16579	16768	199	14646	14845	Error	Error	-6.455	189	16579	199	14646	197218	5197041	0.859	38.468	0	0	0
1	6	2	"A8"	"A8"	14815	17920	95	662	666	263	39	437	437	483	594	122	10	0	0	21273	20408	5689	27	1815	1815	2113	2456	116	100	99	0	0.000	0.000	0.000	0.000	0.000	0.000	0.000	0.000	0.000	0.000	0.000	0.000	0.000	0.000	0.012	0.012	0.015	0.012	2.669	0.014	0.134	256	2088	100	225	19458	19683	229	18593	18822	Error	Error	-6.434	225	19458	229	18593	170370	5224457	0.308	7.449	0	0	0
1	7	2	"A9"	"A9"	15115	17920	95	569	608	222	36	413	413	484	954	197	0	0	0	18783	18604	4420	23	1745	1745	1920	2577	134	100	100	0	0.000	0.000	0.000	0.000	0.000	0.000	0.000	0.000	0.000	0.000	0.000	0.000	0.000	0.000	0.009	0.012	0.012	0.010	2.781	0.066	0.175	256	2088	100	156	17038	17194	195	16859	17054	Error	Error	-6.771	156	17038	195	16859	155559	4762516	0.130	6.474	0	0	0
1	8	2	"A9"	"A9"	15415	17920	100	547	560	214	38	403	403	465	1087	233	0	0	0	16589	15629	5074	32	1733	1733	1850	1708	92	100	98	0	0.000	0.000	0.000	0.000	0.000	0.000	0.000	0.000	0.000	0.000	0.000	0.000	0.000	0.000	0.010	0.011	0.015	0.013	2.600	0.011	0.133	316	2384	100	144	14856	15000	157	13896	14053	Error	Error	-6.689	144	14856	157	13896	177047	4938737	0.087	8.067	0	0	0
1	9	2	"A9"	"A9"	15715	17920	95	580	610	228	37	418	418	443	279	62	32	7	0	14945	14261	5795	40	1721	1721	1761	468	26	100	100	0	0.000	0.000	0.000	0.000	0.000	0.000	0.000	0.000	0.000	0.000	0.000	0.000	0.000	0.000	0.012	0.015	0.018	0.015	2.894	0.011	0.041	256	2088	100	162	13224	13386	192	12540	12732	Error	Error	-6.351	162	13224	192	12540	156045	3650927	0.599	26.709	0	0	0
1	10	2	"A10"	"A10"	16010	17915	100	596	617	235	38	459	459	490	253	51	32	8	0	18008	15868	6141	38	1805	1805	1830	352	19	97	96	0	0.000	0.000	0.000	0.000	0.000	0.000	0.000	0.000	0.000	0.000	0.000	0.000	0.000	0.000	0.008	0.011	0.016	0.014	3.402	0.011	0.094	316	2384	100	137	16203	16340	158	14063	14221	Error	Error	-6.886	137	16203	158	14063	194996	5014288	0.502	39.881	0	0	0
1	11	2	"A10"	"A10"	16310	17915	100	610	627	270	43	480	480	511	224	43	33	9	0	14291	13264	6238	47	1816	1816	1885	1172	62	95	94	0	0.000	0.000	0.000	0.000	0.000	0.000	0.000	0.000	0.000	0.000	0.000	0.000	0.000	0.000	0.010	0.013	0.019	0.019	3.151	0.010	0.071	316	2384	100	130	12475	12605	147	11448	11595	Error	Error	-6.584	130	12475	147	11448	198095	4191344	0.518	9.709	0	0	0
1	12	2	"A10"	"A10"	16610	17915	100	581	613	232	37	458	458	488	243	49	32	8	0	16834	15247	7160	46	1810	1810	2034	1831	90	97	92	0	0.000	0.000	0.000	0.000	0.000	0.000	0.000	0.000	0.000	0.000	0.000	0.000	0.000	0.000	0.008	0.012	0.016	0.013	3.245	0.010	0.105	316	2384	100	123	15024	15147	155	13437	13592	Error	Error	-6.932	123	15024	155	13437	193695	4817991	0.514	7.216	0	0	0
1	13	2	"A11"	"A11"	16915	17910	85	551	560	217	38	435	435	472	347	73	14	1	0	10197	10384	4466	43	1751	1751	1829	1143	62	100	96	0	0.000	0.000	0.000	0.000	0.000	0.000	0.000	0.000	0.000	0.000	0.000	0.000	0.000	0.000	0.014	0.014	0.021	0.019	2.856	0.015	0.100	208	1660	100	116	8446	8562	125	8633	8758	Error	Error	-6.186	116	8446	125	8633	116569	2159906	0.254	7.485	0	0	0
1	14	2	"A11"	"A11"	17215	17910	100	514	541	253	46	431	431	494	949	192	0	0	0	6691	9137	6382	69	1763	1763	1842	1580	85	83	60	0	0.000	0.000	0.000	0.000	0.000	0.000	0.000	0.000	0.000	0.000	0.000	0.000	0.000	0.000	0.017	0.015	0.029	0.029	4.814	0.106	0.154	316	2384	100	83	4928	5011	110	7374	7484	Error	Error	-5.892	83	4928	110	7374	171001	2887303	0.050	4.617	0	0	0
1	15	2	"A11"	"A11"	17515	17915	95	510	537	245	45	430	430	479	677	141	3	0	0	8106	9358	5726	61	1774	1774	1806	472	26	100	98	0	0.000	0.000	0.000	0.000	0.000	0.000	0.000	0.000	0.000	0.000	0.000	0.000	0.000	0.000	0.013	0.014	0.024	0.023	3.246	0.008	0.001	256	2088	100	80	6332	6412	107	7584	7691	Error	Error	-6.307	80	6332	107	7584	137524	2395751	0.086	16.000	0	0	0
1	16	2	"A12"	"A12"	17820	17920	90	650	677	285	42	438	438	465	207	44	51	26	0	18466	16712	7598	45	1819	1819	1864	630	33	100	98	0	0.000	0.000	0.000	0.000	0.000	0.000	0.000	0.000	0.000	0.000	0.000	0.000	0.000	0.000	0.013	0.016	0.017	0.015	2.702	0.015	0.209	256	1924	100	212	16647	16859	239	14893	15132	Error	Error	-6.295	212	16647	239	14893	173432	4278170	1.024	23.568	0	0	0
1	17	2	"A12"	"A12"	18115	17920	95	675	690	266	38	450	450	478	256	53	43	16	0	19905	18581	7886	42	1869	1869	1940	626	32	100	100	0	0.000	0.000	0.000	0.000	0.000	0.000	0.000	0.000	0.000	0.000	0.000	0.000	0.000	0.000	0.012	0.014	0.017	0.016	2.654	0.013	0.168	256	2088	100	225	18036	18261	240	16712	16952	Error	Error	-6.325	225	18036	240	16712	176751	4756820	0.828	26.583	0	0	0
1	18	2	"A12"	"A12"	18415	17915	100	650	708	300	42	468	468	494	219	44	45	21	0	15866	15064	7670	50	1968	1968	2066	818	39	98	96	0	0.000	0.000	0.000	0.000	0.000	0.000	0.000	0.000	0.000	0.000	0.000	0.000	0.000	0.000	0.013	0.018	0.020	0.019	3.331	0.015	0.129	316	2384	100	182	13898	14080	240	13096	13336	Error	Error	-6.255	182	13898	240	13096	223863	4760281	0.977	15.890	0	0	0
1	1	3	"A13"	"A13"	13315	18215	95	560	609	253	41	368	368	393	190	48	50	24	0	18702	19207	4247	22	1625	1625	1666	446	26	100	100	0	0.000	0.000	0.000	0.000	0.000	0.000	0.000	0.000	0.000	0.000	0.000	0.000	0.000	0.000	0.011	0.014	0.014	0.011	2.991	0.012	0.155	256	2088	100	192	17077	17269	241	17582	17823	Error	Error	-6.475	192	17077	241	17582	155955	4916937	1.137	39.330	0	0	0
1	2	3	"A13"	"A13"	13615	18215	100	617	644	364	56	364	364	418	892	213	1	0	0	21037	21310	4989	23	1631	1631	1687	613	36	100	100	0	0.000	0.000	0.000	0.000	0.000	0.000	0.000	0.000	0.000	0.000	0.000	0.000	0.000	0.000	0.013	0.014	0.013	0.012	2.810	0.010	0.006	316	2384	100	253	19406	19659	280	19679	19959	Error	Error	-6.261	253	19406	280	19679	203383	6734028	0.253	32.011	0	0	0
1	3	3	"A13"	"A13"	13915	18210	95	581	601	236	39	376	376	388	172	44	55	24	0	19235	19019	4269	22	1628	1628	1708	781	45	100	100	0	0.000	0.000	0.000	0.000	0.000	0.000	0.000	0.000	0.000	0.000	0.000	0.000	0.000	0.000	0.012	0.013	0.013	0.011	2.910	0.012	0.192	256	2088	100	205	17607	17812	225	17391	17616	Error	Error	-6.424	205	17607	225	17391	153850	4868920	1.238	22.165	0	0	0
1	4	3	"A14"	"A14"	14215	18205	85	559	592	213	35	374	374	401	187	46	49	23	0	18161	17866	2450	13	1659	1659	1802	1135	62	100	100	0	0.000	0.000	0.000	0.000	0.000	0.000	0.000	0.000	0.000	0.000	0.000	0.000	0.000	0.000	0.011	0.013	0.015	0.012	2.868	0.012	0.167	208	1660	100	185	16502	16687	218	16207	16425	Error	Error	-6.479	185	16502	218	16207	123033	3716059	1.021	14.153	0	0	0
1	5	3	"A14"	"A14"	14515	18210	100	510	550	220	40	374	374	397	186	46	38	17	0	15577	15045	3341	22	1680	1680	1719	780	45	100	99	0	0.000	0.000	0.000	0.000	0.000	0.000	0.000	0.000	0.000	0.000	0.000	0.000	0.000	0.000	0.010	0.013	0.013	0.012	3.112	0.011	0.091	316	2384	100	136	13897	14033	176	13365	13541	Error	Error	-6.675	136	13897	176	13365	173783	4754150	0.823	17.085	0	0	0
1	6	3	"A14"	"A14"	14815	18210	100	532	568	227	39	378	378	398	197	49	40	17	0	16582	15788	3657	23	1673	1673	1725	592	34	100	100	0	0.000	0.000	0.000	0.000	0.000	0.000	0.000	0.000	0.000	0.000	0.000	0.000	0.000	0.000	0.010	0.013	0.015	0.013	2.847	0.011	0.129	316	2384	100	154	14909	15063	190	14115	14305	Error	Error	-6.597	154	14909	190	14115	179381	4989012	0.863	23.755	0	0	0
1	7	3	"A15"	"A15"	15120	18210	95	559	582	238	40	383	383	399	184	46	47	20	0	16984	16904	2916	17	1673	1673	1719	754	43	100	100	0	0.000	0.000	0.000	0.000	0.000	0.000	0.000	0.000	0.000	0.000	0.000	0.000	0.000	0.000	0.011	0.013	0.014	0.012	3.168	0.011	0.114	256	2088	100	176	15311	15487	199	15231	15430	Error	Error	-6.443	176	15311	199	15231	148938	4327428	0.995	20.139	0	0	0
1	8	3	"A15"	"A15"	15415	18210	100	543	554	223	40	372	372	399	236	59	36	8	0	15319	14277	5048	35	1646	1646	1700	1054	62	100	100	0	0.000	0.000	0.000	0.000	0.000	0.000	0.000	0.000	0.000	0.000	0.000	0.000	0.000	0.000	0.013	0.014	0.017	0.015	2.774	0.012	0.135	316	2384	100	171	13673	13844	182	12631	12813	Error	Error	-6.321	171	13673	182	12631	174927	4511404	0.657	11.933	0	0	0
1	9	3	"A15"	"A15"	15720	18205	95	566	580	223	38	383	383	410	252	61	38	10	0	16013	15746	3359	21	1670	1670	1729	629	36	100	100	0	0.000	0.000	0.000	0.000	0.000	0.000	0.000	0.000	0.000	0.000	0.000	0.000	0.000	0.000	0.013	0.014	0.017	0.014	2.427	0.011	0.106	256	2088	100	183	14343	14526	197	14076	14273	Error	Error	-6.292	183	14343	197	14076	148417	4031056	0.675	22.285	0	0	0
1	10	3	"A16"	"A16"	16020	18205	85	592	605	218	36	378	378	403	207	51	50	22	0	19041	18936	2580	13	1675	1675	1844	1314	71	100	100	0	0.000	0.000	0.000	0.000	0.000	0.000	0.000	0.000	0.000	0.000	0.000	0.000	0.000	0.000	0.012	0.013	0.015	0.011	2.977	0.011	0.120	208	1660	100	214	17366	17580	227	17261	17488	Error	Error	-6.343	214	17366	227	17261	125868	3938774	0.976	13.008	0	0	0
1	11	3	"A16"	"A16"	16315	18210	95	527	576	271	47	392	392	418	194	46	41	18	0	15929	15355	6041	39	1675	1675	1757	1181	67	100	100	0	0.000	0.000	0.000	0.000	0.000	0.000	0.000	0.000	0.000	0.000	0.000	0.000	0.000	0.000	0.009	0.013	0.017	0.014	2.939	0.010	0.087	256	2088	100	135	14254	14389	184	13680	13864	Error	Error	-6.722	135	14254	184	13680	147342	3930799	0.814	11.514	0	0	0
1	12	3	"A16"	"A16"	16615	18215	105	545	581	380	65	388	388	417	191	45	42	17	0	16312	13826	6328	45	1682	1682	1736	1039	59	100	99	0	0.000	0.000	0.000	0.000	0.000	0.000	0.000	0.000	0.000	0.000	0.000	0.000	0.000	0.000	0.011	0.016	0.018	0.017	3.007	0.015	0.108	316	2572	100	157	14630	14787	193	12144	12337	Error	Error	-6.542	157	14630	193	12144	183552	4369090	0.859	11.636	0	0	0
1	13	3	"A17"	"A17"	16925	18210	90	536	563	231	41	401	401	455	658	144	3	0	0	11095	10863	1921	17	1702	1702	1733	384	22	100	100	0	0.000	0.000	0.000	0.000	0.000	0.000	0.000	0.000	0.000	0.000	0.000	0.000	0.000	0.000	0.014	0.018	0.023	0.019	2.813	0.016	0.087	256	1924	100	135	9393	9528	162	9161	9323	Error	Error	-6.121	135	9393	162	9161	144235	2781004	0.164	23.776	0	0	0
1	14	3	"A17"	"A17"	17215	18210	100	513	533	228	42	420	420	454	485	106	4	0	0	10704	9753	3249	33	1723	1723	1800	1134	63	100	94	0	0.000	0.000	0.000	0.000	0.000	0.000	0.000	0.000	0.000	0.000	0.000	0.000	0.000	0.000	0.010	0.014	0.022	0.018	3.159	0.027	0.031	316	2384	100	93	8981	9074	113	8030	8143	Error	Error	-6.594	93	8981	113	8030	168310	3081843	0.163	7.013	0	0	0
1	15	3	"A17"	"A17"	17510	18210	100	537	563	231	41	412	412	440	237	53	32	9	0	9992	10036	2579	25	1716	1716	1751	623	35	100	100	0	0.000	0.000	0.000	0.000	0.000	0.000	0.000	0.000	0.000	0.000	0.000	0.000	0.000	0.000	0.015	0.018	0.027	0.022	2.863	0.014	0.065	316	2384	100	125	8276	8401	151	8320	8471	Error	Error	-6.049	125	8276	151	8320	177814	3171264	0.519	13.299	0	0	0
1	16	3	"A18"	"A18"	17815	18215	85	625	635	241	37	407	407	437	200	45	52	19	0	13282	13640	3857	28	1755	1755	1936	1313	67	100	100	0	0.000	0.000	0.000	0.000	0.000	0.000	0.000	0.000	0.000	0.000	0.000	0.000	0.000	0.000	0.019	0.019	0.022	0.018	2.674	0.016	0.174	208	1660	100	218	11527	11745	228	11885	12113	Error	Error	-5.725	218	11527	228	11885	132034	2837040	0.990	8.914	0	0	0
1	17	3	"A18"	"A18"	18115	18210	100	574	624	366	58	430	430	451	212	47	39	17	0	11380	11803	4811	40	1790	1790	1822	379	20	100	100	0	0.000	0.000	0.000	0.000	0.000	0.000	0.000	0.000	0.000	0.000	0.000	0.000	0.000	0.000	0.015	0.019	0.024	0.021	3.112	0.016	0.099	316	2384	100	144	9590	9734	194	10013	10207	Error	Error	-6.057	144	9590	194	10013	197273	3729704	0.816	26.335	0	0	0
1	18	3	"A18"	"A18"	18420	18210	100	621	640	231	36	469	469	499	237	47	35	10	0	13127	12213	4321	35	1897	1897	2024	1079	53	100	99	0	0.000	0.000	0.000	0.000	0.000	0.000	0.000	0.000	0.000	0.000	0.000	0.000	0.000	0.000	0.014	0.017	0.020	0.017	3.194	0.014	0.079	316	2384	100	152	11230	11382	171	10316	10487	Error	Error	-6.207	152	11230	171	10316	202102	3859451	0.595	9.443	0	0	0
1	1	4	"A19"	"A19"	13315	18515	85	541	561	206	36	365	365	392	210	53	41	13	0	13149	13390	2639	19	1621	1621	1716	761	44	100	100	0	0.000	0.000	0.000	0.000	0.000	0.000	0.000	0.000	0.000	0.000	0.000	0.000	0.000	0.000	0.015	0.017	0.018	0.016	2.502	0.013	0.086	208	1660	100	176	11528	11704	196	11769	11965	Error	Error	-6.033	176	11528	196	11769	116635	2785161	0.805	15.340	0	0	0
1	2	4	"A19"	"A19"	13620	18520	95	477	509	217	42	374	374	396	191	48	35	14	0	12922	12866	3465	26	1662	1662	1883	1351	71	100	100	0	0.000	0.000	0.000	0.000	0.000	0.000	0.000	0.000	0.000	0.000	0.000	0.000	0.000	0.000	0.009	0.012	0.017	0.015	2.777	0.010	0.073	256	2088	100	103	11260	11363	135	11204	11339	Error	Error	-6.772	103	11260	135	11204	130404	3293740	0.592	8.130	0	0	0
1	3	4	"A19"	"A19"	13920	18520	100	476	491	214	43	353	353	381	188	49	36	13	0	11231	10684	4727	44	1604	1604	1638	437	26	100	100	0	0.000	0.000	0.000	0.000	0.000	0.000	0.000	0.000	0.000	0.000	0.000	0.000	0.000	0.000	0.013	0.015	0.023	0.019	3.322	0.012	0.080	316	2384	100	123	9627	9750	138	9080	9218	Error	Error	-6.290	123	9627	138	9080	155077	3376036	0.585	20.700	0	0	0
1	4	4	"A20"	"A20"	14220	18515	90	598	616	281	45	377	377	395	183	46	53	26	0	17113	17299	3949	22	1624	1624	1660	346	20	100	100	0	0.000	0.000	0.000	0.000	0.000	0.000	0.000	0.000	0.000	0.000	0.000	0.000	0.000	0.000	0.014	0.015	0.017	0.013	2.897	0.013	0.136	256	1924	100	221	15489	15710	239	15675	15914	Error	Error	-6.131	221	15489	239	15675	157645	4428578	1.208	45.199	0	0	0
1	5	4	"A20"	"A20"	14520	18515	95	574	608	222	36	367	367	385	177	45	57	29	0	18791	18949	4598	24	1629	1629	1701	645	37	100	100	0	0.000	0.000	0.000	0.000	0.000	0.000	0.000	0.000	0.000	0.000	0.000	0.000	0.000	0.000	0.012	0.014	0.015	0.013	2.503	0.012	0.209	256	2088	100	207	17162	17369	241	17320	17561	Error	Error	-6.373	207	17162	241	17320	155594	4851054	1.260	26.741	0	0	0
1	6	4	"A20"	"A20"	14815	18520	110	784	9114	19511	214	374	374	418	780	186	35	29	9	17784	25576	18552	72	1629	1629	1679	429	25	99	99	12	0.000	0.000	0.000	0.000	0.000	0.000	0.000	0.000	0.000	0.000	0.000	0.000	0.000	0.000	0.025	0.365	0.034	0.048	5.689	0.702	0.652	392	2896	100	410	16155	16565	8740	23947	32687	Error	Error	-5.300	410	16155	8740	23947	3572554	10025680	11.149	55.704	0	0	0
1	7	4	"A21"	"A21"	15120	18515	95	518	540	211	39	363	363	387	183	47	47	17	0	16966	16681	2517	15	1631	1631	1666	405	24	100	100	0	0.000	0.000	0.000	0.000	0.000	0.000	0.000	0.000	0.000	0.000	0.000	0.000	0.000	0.000	0.010	0.012	0.014	0.011	3.076	0.011	0.124	256	2088	100	155	15335	15490	177	15050	15227	Error	Error	-6.628	155	15335	177	15050	138237	4270432	0.836	37.074	0	0	0
1	8	4	"A21"	"A21"	15415	18520	105	518	547	213	38	364	364	412	654	158	2	0	0	17553	17148	3292	19	1636	1636	1837	1892	102	100	100	0	0.000	0.000	0.000	0.000	0.000	0.000	0.000	0.000	0.000	0.000	0.000	0.000	0.000	0.000	0.010	0.012	0.013	0.011	2.907	0.034	0.082	316	2572	100	154	15917	16071	183	15512	15695	Error	Error	-6.691	154	15917	183	15512	172961	5418765	0.206	8.092	0	0	0
1	9	4	"A21"	"A21"	15720	18515	95	538	553	207	37	369	369	398	221	55	41	12	0	15913	15390	3797	24	1645	1645	1721	755	43	100	100	0	0.000	0.000	0.000	0.000	0.000	0.000	0.000	0.000	0.000	0.000	0.000	0.000	0.000	0.000	0.012	0.013	0.017	0.013	2.751	0.010	0.073	256	2088	100	169	14268	14437	184	13745	13929	Error	Error	-6.400	169	14268	184	13745	141479	3939842	0.701	18.105	0	0	0
1	10	4	"A22"	"A22"	16025	18515	90	564	602	282	46	381	381	416	355	85	25	3	0	15338	15374	3344	21	1655	1655	1697	460	27	100	100	0	0.000	0.000	0.000	0.000	0.000	0.000	0.000	0.000	0.000	0.000	0.000	0.000	0.000	0.000	0.013	0.016	0.016	0.014	2.909	0.014	0.117	256	1924	100	183	13683	13866	221	13719	13940	Error	Error	-6.224	183	13683	221	13719	154102	3935745	0.524	29.733	0	0	0
1	11	4	"A22"	"A22"	16320	18515	100	557	572	214	37	379	379	408	278	68	31	6	0	15291	15258	2667	17	1655	1655	1696	483	28	100	100	0	0.000	0.000	0.000	0.000	0.000	0.000	0.000	0.000	0.000	0.000	0.000	0.000	0.000	0.000	0.013	0.014	0.016	0.014	2.797	0.012	0.118	316	2384	100	178	13636	13814	193	13603	13796	Error	Error	-6.259	178	13636	193	13603	180662	4821501	0.590	28.079	0	0	0
1	12	4	"A22"	"A22"	16615	18510	100	572	590	242	41	387	387	414	207	50	48	20	0	17092	16666	5108	30	1685	1685	2085	2245	107	97	94	0	0.000	0.000	0.000	0.000	0.000	0.000	0.000	0.000	0.000	0.000	0.000	0.000	0.000	0.000	0.012	0.014	0.017	0.014	3.034	0.012	0.136	316	2384	100	185	15407	15592	203	14981	15184	Error	Error	-6.380	185	15407	203	14981	186568	5266300	0.850	6.495	0	0	0
1	13	4	"A23"	"A23"	16915	18510	100	569	598	270	45	388	388	407	185	45	49	25	0	16429	14889	5913	39	1683	1683	1716	491	28	97	93	0	0.000	0.000	0.000	0.000	0.000	0.000	0.000	0.000	0.000	0.000	0.000	0.000	0.000	0.000	0.012	0.016	0.018	0.017	3.193	0.016	0.210	316	2384	100	181	14746	14927	210	13206	13416	Error	Error	-6.348	181	14746	210	13206	188906	4704877	1.032	26.829	0	0	0
1	14	4	"A23"	"A23"	17220	18515	110	550	570	238	41	401	401	427	203	47	39	14	0	16355	14435	6367	44	1716	1716	1776	630	35	99	99	0	0.000	0.000	0.000	0.000	0.000	0.000	0.000	0.000	0.000	0.000	0.000	0.000	0.000	0.000	0.010	0.013	0.017	0.015	3.202	0.012	0.125	392	2896	100	149	14639	14788	169	12719	12888	Error	Error	-6.618	149	14639	169	12719	223377	5658555	0.704	20.094	0	0	0
1	15	4	"A23"	"A23"	17510	18515	105	548	571	239	41	402	402	424	197	46	38	20	0	14978	14005	5191	37	1734	1734	1803	1141	63	100	99	0	0.000	0.000	0.000	0.000	0.000	0.000	0.000	0.000	0.000	0.000	0.000	0.000	0.000	0.000	0.011	0.014	0.018	0.015	3.294	0.012	0.124	316	2572	100	146	13244	13390	169	12271	12440	Error	Error	-6.503	146	13244	169	12271	180339	4425677	0.746	10.694	0	0	0
1	16	4	"A24"	"A24"	17815	18515	100	516	543	222	40	410	410	439	234	53	28	7	0	13657	12084	5173	42	1737	1737	1776	550	30	94	90	0	0.000	0.000	0.000	0.000	0.000	0.000	0.000	0.000	0.000	0.000	0.000	0.000	0.000	0.000	0.009	0.013	0.017	0.016	4.221	0.011	0.076	316	2384	100	106	11920	12026	133	10347	10480	Error	Error	-6.813	106	11920	133	10347	171440	3818612	0.444	18.742	0	0	0
1	17	4	"A24"	"A24"	18120	18515	100	550	577	254	44	420	420	452	209	46	36	12	0	13308	12501	4823	38	1787	1787	1844	700	37	100	100	0	0.000	0.000	0.000	0.000	0.000	0.000	0.000	0.000	0.000	0.000	0.000	0.000	0.000	0.000	0.011	0.015	0.020	0.017	2.900	0.014	0.106	316	2384	100	130	11521	11651	157	10714	10871	Error	Error	-6.470	130	11521	157	10714	182439	3950314	0.598	15.224	0	0	0
1	18	4	"A24"	"A24"	18420	18515	105	601	617	247	40	464	464	487	213	43	39	12	0	13088	12841	5312	41	1875	1875	2105	1489	70	100	95	0	0.000	0.000	0.000	0.000	0.000	0.000	0.000	0.000	0.000	0.000	0.000	0.000	0.000	0.000	0.012	0.014	0.021	0.019	3.043	0.014	0.127	316	2572	100	137	11213	11350	153	10966	11119	Error	Error	-6.355	137	11213	153	10966	194980	4057688	0.610	7.210	0	0	0
1	1	5	"A25"	"A25"	13320	18810	95	582	622	341	54	357	357	390	213	54	51	20	0	21781	21219	3730	17	1612	1612	1670	600	35	100	100	0	0.000	0.000	0.000	0.000	0.000	0.000	0.000	0.000	0.000	0.000	0.000	0.000	0.000	0.000	0.011	0.014	0.013	0.011	2.661	0.013	0.184	256	2088	100	225	20169	20394	265	19607	19872	Error	Error	-6.486	225	20169	265	19607	159328	5431936	1.089	32.582	0	0	0
1	2	5	"A25"	"A25"	13620	18815	100	499	535	219	40	358	358	382	197	51	42	15	0	19425	16519	7164	43	1596	1596	1657	526	31	100	100	0	0.000	0.000	0.000	0.000	0.000	0.000	0.000	0.000	0.000	0.000	0.000	0.000	0.000	0.000	0.008	0.012	0.015	0.013	2.532	0.011	0.177	316	2384	100	141	17829	17970	177	14923	15100	Error	Error	-6.982	141	17829	177	14923	169123	5219929	0.777	28.255	0	0	0
1	3	5	"A25"	"A25"	13920	18810	100	481	520	248	47	358	358	383	215	56	34	12	0	15575	13784	5940	43	1585	1585	1628	571	35	100	100	0	0.000	0.000	0.000	0.000	0.000	0.000	0.000	0.000	0.000	0.000	0.000	0.000	0.000	0.000	0.009	0.013	0.015	0.015	3.006	0.012	0.121	316	2384	100	123	13990	14113	162	12199	12361	Error	Error	-6.830	123	13990	162	12199	164203	4355782	0.637	21.289	0	0	0
1	4	5	"A26"	"A26"	14225	18810	90	619	616	245	39	352	352	379	246	64	52	17	0	25261	24361	4701	19	1601	1601	1659	569	34	100	100	0	0.000	0.000	0.000	0.000	0.000	0.000	0.000	0.000	0.000	0.000	0.000	0.000	0.000	0.000	0.011	0.012	0.013	0.010	2.628	0.011	0.169	256	1924	100	267	23660	23927	264	22760	23024	Error	Error	-6.469	267	23660	264	22760	157568	6236309	0.963	39.898	0	0	0
1	5	5	"A26"	"A26"	14520	18805	105	501	524	238	45	356	356	377	178	47	45	18	0	16466	14778	6207	42	1591	1591	1615	375	23	100	100	0	0.000	0.000	0.000	0.000	0.000	0.000	0.000	0.000	0.000	0.000	0.000	0.000	0.000	0.000	0.010	0.013	0.016	0.014	2.881	0.012	0.138	316	2572	100	145	14875	15020	168	13187	13355	Error	Error	-6.681	145	14875	168	13187	165691	4669914	0.826	35.101	0	0	0
1	6	5	"A26"	"A26"	14820	18810	105	559	577	240	41	358	358	380	178	46	54	25	0	21465	17970	8072	44	1607	1607	1686	819	48	100	100	0	0.000	0.000	0.000	0.000	0.000	0.000	0.000	0.000	0.000	0.000	0.000	0.000	0.000	0.000	0.010	0.013	0.015	0.013	2.530	0.012	0.215	316	2572	100	201	19858	20059	219	16363	16582	Error	Error	-6.626	201	19858	219	16363	182251	5678532	1.107	19.883	0	0	0
1	7	5	"A27"	"A27"	15125	18805	90	569	584	228	39	364	364	394	253	64	43	10	0	21279	20682	3929	18	1595	1595	1638	387	23	100	100	0	0.000	0.000	0.000	0.000	0.000	0.000	0.000	0.000	0.000	0.000	0.000	0.000	0.000	0.000	0.010	0.012	0.014	0.010	2.810	0.011	0.190	256	1924	100	205	19684	19889	220	19087	19307	Error	Error	-6.585	205	19684	220	19087	149520	5294675	0.751	49.209	0	0	0
1	8	5	"A27"	"A27"	15430	18810	105	521	536	214	39	362	362	385	192	49	44	16	0	19463	16975	5687	33	1596	1596	1710	812	47	100	100	0	0.000	0.000	0.000	0.000	0.000	0.000	0.000	0.000	0.000	0.000	0.000	0.000	0.000	0.000	0.009	0.011	0.016	0.012	2.574	0.011	0.138	316	2572	100	159	17867	18026	174	15379	15553	Error	Error	-6.812	159	17867	174	15379	169383	5364174	0.786	18.799	0	0	0
1	9	5	"A27"	"A27"	15725	18810	105	514	563	311	55	362	362	387	230	59	38	12	0	16002	14086	5743	40	1585	1585	1619	454	28	100	100	0	0.000	0.000	0.000	0.000	0.000	0.000	0.000	0.000	0.000	0.000	0.000	0.000	0.000	0.000	0.011	0.016	0.018	0.016	2.765	0.015	0.156	316	2572	100	152	14417	14569	201	12501	12702	Error	Error	-6.568	152	14417	201	12501	178025	4451164	0.765	27.460	0	0	0
1	10	5	"A28"	"A28"	16020	18805	100	546	566	337	59	358	358	384	220	57	43	13	0	20468	16978	7432	43	1594	1594	1625	407	25	96	91	0	0.000	0.000	0.000	0.000	0.000	0.000	0.000	0.000	0.000	0.000	0.000	0.000	0.000	0.000	0.010	0.014	0.015	0.016	4.167	0.011	0.054	316	2384	100	188	18874	19062	208	15384	15592	Error	Error	-6.650	188	18874	208	15384	178781	5364921	0.827	37.722	0	0	0
1	11	5	"A28"	"A28"	16320	18805	100	623	623	224	35	368	368	394	196	49	58	25	0	23971	22207	6675	30	1628	1628	1674	552	32	99	98	0	0.000	0.000	0.000	0.000	0.000	0.000	0.000	0.000	0.000	0.000	0.000	0.000	0.000	0.000	0.011	0.012	0.014	0.012	2.826	0.011	0.219	316	2384	100	255	22343	22598	255	20579	20834	Error	Error	-6.453	255	22343	255	20579	196770	7017294	1.168	37.197	0	0	0
1	12	5	"A28"	"A28"	16625	18810	105	664	671	242	36	370	370	396	200	50	63	33	0	24143	23502	4008	17	1662	1662	1718	581	33	100	100	0	0.000	0.000	0.000	0.000	0.000	0.000	0.000	0.000	0.000	0.000	0.000	0.000	0.000	0.000	0.013	0.014	0.015	0.012	2.544	0.013	0.274	316	2572	100	294	22481	22775	301	21840	22141	Error	Error	-6.257	294	22481	301	21840	211919	7426479	1.375	37.494	0	0	0
1	13	5	"A29"	"A29"	16925	18810	90	616	633	229	36	378	378	410	266	64	44	12	0	19845	19210	3509	18	1676	1676	1755	1488	84	100	100	0	0.000	0.000	0.000	0.000	0.000	0.000	0.000	0.000	0.000	0.000	0.000	0.000	0.000	0.000	0.013	0.015	0.016	0.014	2.473	0.013	0.205	256	1924	100	238	18169	18407	255	17534	17789	Error	Error	-6.254	238	18169	255	17534	162149	4917719	0.838	11.731	0	0	0
1	14	5	"A29"	"A29"	17215	18810	110	541	574	240	41	389	389	415	201	48	42	16	0	17926	15571	6923	44	1699	1699	1733	589	33	98	97	0	0.000	0.000	0.000	0.000	0.000	0.000	0.000	0.000	0.000	0.000	0.000	0.000	0.000	0.000	0.009	0.013	0.017	0.014	3.284	0.012	0.168	392	2896	100	152	16227	16379	185	13872	14057	Error	Error	-6.738	152	16227	185	13872	224978	6103844	0.791	23.494	0	0	0
1	15	5	"A29"	"A29"	17520	18810	100	539	580	245	42	406	406	429	211	49	40	14	0	17395	15970	5660	35	1720	1720	1767	627	35	100	100	0	0.000	0.000	0.000	0.000	0.000	0.000	0.000	0.000	0.000	0.000	0.000	0.000	0.000	0.000	0.008	0.012	0.017	0.015	2.622	0.012	0.131	316	2384	100	133	15675	15808	174	14250	14424	Error	Error	-6.881	133	15675	174	14250	183394	5046442	0.716	22.652	0	0	0
1	16	5	"A30"	"A30"	17830	18810	95	656	813	1221	150	423	423	466	524	112	15	3	0	21689	19036	8493	44	1750	1750	1829	1201	65	100	98	0	0.000	0.000	0.000	0.000	0.000	0.000	0.000	0.000	0.000	0.000	0.000	0.000	0.000	0.000	0.012	0.023	0.017	0.016	2.711	0.033	0.126	256	2088	100	233	19939	20172	390	17286	17676	Error	Error	-6.419	233	19939	390	17286	208241	4873139	0.662	14.327	0	0	0
1	17	5	"A30"	"A30"	18115	18805	95	652	674	280	41	423	423	456	240	52	46	16	0	19112	16855	6924	41	1794	1794	1919	1190	62	100	100	0	0.000	0.000	0.000	0.000	0.000	0.000	0.000	0.000	0.000	0.000	0.000	0.000	0.000	0.000	0.013	0.017	0.019	0.016	2.660	0.014	0.147	256	2088	100	229	17318	17547	251	15061	15312	Error	Error	-6.241	229	17318	251	15061	172498	4314759	0.908	12.551	0	0	0
1	18	5	"A30"	"A30"	18415	18810	100	625	658	286	43	452	452	533	1597	299	0	0	0	21072	17573	10011	56	1855	1855	1925	941	48	100	99	0	0.000	0.000	0.000	0.000	0.000	0.000	0.000	0.000	0.000	0.000	0.000	0.000	0.000	0.000	0.009	0.013	0.017	0.015	2.862	0.013	0.189	316	2384	100	173	19217	19390	206	15718	15924	Error	Error	-6.795	173	19217	206	15718	207914	5553007	0.078	16.629	0	0	0
1	1	6	"A31"	"A31"	13320	19115	85	677	702	272	38	358	358	380	187	49	69	41	0	30225	28838	5469	18	1610	1610	1902	2233	117	100	100	0	0.000	0.000	0.000	0.000	0.000	0.000	0.000	0.000	0.000	0.000	0.000	0.000	0.000	0.000	0.011	0.013	0.013	0.011	2.215	0.012	0.353	208	1660	100	319	28615	28934	344	27228	27572	Error	Error	-6.487	319	28615	344	27228	146006	5998209	1.722	12.063	0	0	0
1	2	6	"A31"	"A31"	13625	19110	100	586	712	724	101	358	358	399	313	78	40	11	0	27293	22273	11650	52	1626	1626	2301	3848	167	88	79	0	0.000	0.000	0.000	0.000	0.000	0.000	0.000	0.000	0.000	0.000	0.000	0.000	0.000	0.000	0.009	0.017	0.015	0.015	3.186	0.020	0.202	316	2384	100	228	25667	25895	354	20647	21001	Error	Error	-6.815	228	25667	354	20647	225065	7038276	1.000	5.190	0	0	0
1	3	6	"A31"	"A31"	13925	19110	100	563	594	255	42	345	345	367	170	46	57	32	0	26249	20801	11338	54	1600	1600	1836	1907	103	92	89	0	0.000	0.000	0.000	0.000	0.000	0.000	0.000	0.000	0.000	0.000	0.000	0.000	0.000	0.000	0.009	0.013	0.016	0.015	3.705	0.011	0.309	316	2384	100	218	24649	24867	249	19201	19450	Error	Error	-6.821	218	24649	249	19201	187803	6573203	1.335	9.945	0	0	0
1	4	6	"A32"	"A32"	14225	19115	85	562	618	242	39	355	355	378	197	52	52	27	0	25353	24738	3241	13	1649	1649	1930	2000	103	100	100	0	0.000	0.000	0.000	0.000	0.000	0.000	0.000	0.000	0.000	0.000	0.000	0.000	0.000	0.000	0.009	0.011	0.011	0.010	2.367	0.011	0.237	208	1660	100	207	23704	23911	263	23089	23352	Error	Error	-6.839	207	23704	263	23089	128547	5145441	1.218	11.404	0	0	0
1	5	6	"A32"	"A32"	14525	19110	100	510	541	241	44	361	361	430	829	192	0	0	0	20695	16922	8412	49	1583	1583	1733	1869	107	94	92	0	0.000	0.000	0.000	0.000	0.000	0.000	0.000	0.000	0.000	0.000	0.000	0.000	0.000	0.000	0.008	0.012	0.016	0.014	3.440	0.026	0.042	316	2384	100	149	19112	19261	180	15339	15519	Error	Error	-7.003	149	19112	180	15339	170934	5347313	0.134	8.127	0	0	0
1	6	6	"A32"	"A32"	14825	19110	100	516	540	269	49	351	351	377	211	55	41	15	0	16998	15201	8513	56	1567	1567	1737	1512	87	94	91	0	0.000	0.000	0.000	0.000	0.000	0.000	0.000	0.000	0.000	0.000	0.000	0.000	0.000	0.000	0.011	0.014	0.016	0.017	3.386	0.012	0.181	316	2384	100	165	15431	15596	189	13634	13823	Error	Error	-6.547	165	15431	189	13634	170781	4803661	0.773	8.905	0	0	0
1	7	6	"A33"	"A33"	15130	19110	85	414	450	206	45	341	341	367	175	47	34	13	0	7856	9849	5918	60	1552	1552	1615	566	35	100	99	0	0.000	0.000	0.000	0.000	0.000	0.000	0.000	0.000	0.000	0.000	0.000	0.000	0.000	0.000	0.012	0.013	0.024	0.019	3.257	0.011	0.074	208	1660	100	73	6304	6377	109	8297	8406	Error	Error	-6.432	73	6304	109	8297	93511	2048534	0.474	14.548	0	0	0
1	8	6	"A33"	"A33"	15425	19110	100	393	416	185	44	353	353	378	190	50	25	5	0	4576	6229	4138	66	1550	1550	1583	349	22	94	87	0	0.000	0.000	0.000	0.000	0.000	0.000	0.000	0.000	0.000	0.000	0.000	0.000	0.000	0.000	0.013	0.013	0.028	0.030	3.974	0.012	0.042	316	2384	100	40	3026	3066	63	4679	4742	Error	Error	-6.241	40	3026	63	4679	131353	1968336	0.200	13.312	0	0	0
1	9	6	"A33"	"A33"	15725	19110	100	400	432	181	41	352	352	377	192	50	24	6	0	4044	6109	4467	73	1566	1566	1582	307	19	95	91	0	0.000	0.000	0.000	0.000	0.000	0.000	0.000	0.000	0.000	0.000	0.000	0.000	0.000	0.000	0.019	0.018	0.031	0.034	5.299	0.009	0.018	316	2384	100	48	2478	2526	80	4543	4623	Error	Error	-5.690	48	2478	80	4543	136643	1930361	0.286	14.746	0	0	0
1	10	6	"A34"	"A34"	16025	19110	100	481	489	223	45	361	361	382	179	46	39	12	0	11051	10562	5505	52	1560	1560	1576	299	18	97	93	0	0.000	0.000	0.000	0.000	0.000	0.000	0.000	0.000	0.000	0.000	0.000	0.000	0.000	0.000	0.013	0.014	0.022	0.023	3.658	0.013	0.095	316	2384	100	120	9491	9611	128	9002	9130	Error	Error	-6.305	120	9491	128	9002	154499	3337614	0.598	30.054	0	0	0
1	11	6	"A34"	"A34"	16325	19110	100	434	463	206	44	370	370	602	2927	486	0	0	0	6780	10261	6735	65	1560	1560	1619	648	40	96	93	0	0.000	0.000	0.000	0.000	0.000	0.000	0.000	0.000	0.000	0.000	0.000	0.000	0.000	0.000	0.012	0.011	0.020	0.021	3.853	0.043	0.005	316	2384	100	64	5220	5284	93	8701	8794	Error	Error	-6.350	64	5220	93	8701	146192	3242537	-0.047	13.336	0	0	0
1	12	6	"A34"	"A34"	16625	19110	100	456	478	206	43	373	373	410	609	148	1	0	0	7385	10593	7048	66	1609	1609	1879	2463	131	79	52	0	0.000	0.000	0.000	0.000	0.000	0.000	0.000	0.000	0.000	0.000	0.000	0.000	0.000	0.000	0.014	0.012	0.020	0.021	4.523	0.008	0.043	316	2384	100	83	5776	5859	105	8984	9089	Error	Error	-6.121	83	5776	105	8984	151134	3347494	0.112	3.538	0	0	0
1	13	6	"A35"	"A35"	16930	19110	85	638	818	1225	149	368	368	400	311	77	46	15	0	22165	22018	4552	20	1658	1658	1911	2087	109	100	100	0	0.000	0.000	0.000	0.000	0.000	0.000	0.000	0.000	0.000	0.000	0.000	0.000	0.000	0.000	0.013	0.022	0.016	0.014	2.811	0.028	0.169	208	1660	100	270	20507	20777	450	20360	20810	Error	Error	-6.247	270	20507	450	20360	170204	4579801	1.344	9.634	0	0	0
1	14	6	"A35"	"A35"	17225	19110	100	550	574	244	42	386	386	408	199	48	44	17	0	16714	14858	6440	43	1683	1683	1982	2050	103	95	93	0	0.000	0.000	0.000	0.000	0.000	0.000	0.000	0.000	0.000	0.000	0.000	0.000	0.000	0.000	0.011	0.014	0.018	0.016	3.178	0.014	0.194	316	2384	100	164	15031	15195	188	13175	13363	Error	Error	-6.518	164	15031	188	13175	181253	4695240	0.834	6.281	0	0	0
1	15	6	"A35"	"A35"	17525	19115	100	639	658	247	37	391	391	419	239	57	51	19	0	20127	19964	3661	18	1690	1690	1728	428	24	100	100	0	0.000	0.000	0.000	0.000	0.000	0.000	0.000	0.000	0.000	0.000	0.000	0.000	0.000	0.000	0.013	0.015	0.016	0.013	2.854	0.013	0.156	316	2384	100	248	18437	18685	267	18274	18541	Error	Error	-6.216	248	18437	267	18274	207984	6308647	1.000	42.607	0	0	0
1	16	6	"A36"	"A36"	17825	19115	100	628	645	241	37	385	385	424	384	90	28	2	0	19045	16543	6997	42	1691	1691	1760	1344	76	89	84	0	0.000	0.000	0.000	0.000	0.000	0.000	0.000	0.000	0.000	0.000	0.000	0.000	0.000	0.000	0.014	0.018	0.019	0.020	3.534	0.016	0.207	316	2384	100	243	17354	17597	260	14852	15112	Error	Error	-6.158	243	17354	260	14852	203956	5227690	0.576	10.999	0	0	0
1	17	6	"A36"	"A36"	18125	19115	100	593	625	263	42	408	408	433	204	47	45	21	0	15209	15144	6763	44	1722	1722	1755	382	21	99	99	0	0.000	0.000	0.000	0.000	0.000	0.000	0.000	0.000	0.000	0.000	0.000	0.000	0.000	0.000	0.014	0.016	0.019	0.016	2.868	0.015	0.190	316	2384	100	185	13487	13672	217	13422	13639	Error	Error	-6.188	185	13487	217	13422	197544	4785463	0.941	35.050	0	0	0
1	18	6	"A36"	"A36"	18425	19110	100	601	624	256	41	428	428	461	268	58	37	12	0	16796	14603	7952	54	1803	1803	1997	1841	92	95	84	0	0.000	0.000	0.000	0.000	0.000	0.000	0.000	0.000	0.000	0.000	0.000	0.000	0.000	0.000	0.012	0.015	0.021	0.019	3.088	0.014	0.091	316	2384	100	173	14993	15166	196	12800	12996	Error	Error	-6.437	173	14993	196	12800	197255	4614492	0.608	6.847	0	0	0
1	1	7	"A37"	"A37"	13330	19415	95	682	824	988	119	357	357	392	364	92	43	7	0	16848	17854	5534	30	1630	1630	1757	1601	91	100	99	0	0.000	0.000	0.000	0.000	0.000	0.000	0.000	0.000	0.000	0.000	0.000	0.000	0.000	0.000	0.021	0.029	0.023	0.019	2.588	0.040	0.304	256	2088	100	325	15218	15543	467	16224	16691	Error	Error	-5.549	325	15218	467	16224	210941	4570520	1.187	10.054	0	0	0
1	2	7	"A37"	"A37"	13630	19410	100	593	642	388	60	356	356	432	564	130	13	0	0	16316	15158	5544	36	1638	1638	1987	2406	121	97	94	0	0.000	0.000	0.000	0.000	0.000	0.000	0.000	0.000	0.000	0.000	0.000	0.000	0.000	0.000	0.016	0.021	0.023	0.020	2.735	0.043	0.215	316	2384	100	237	14678	14915	286	13520	13806	Error	Error	-5.953	237	14678	286	13520	202973	4789785	0.372	5.474	0	0	0
1	3	7	"A37"	"A37"	13930	19410	95	562	591	266	45	347	347	366	188	51	53	26	0	14542	14741	3875	26	1653	1653	1779	891	50	100	100	0	0.000	0.000	0.000	0.000	0.000	0.000	0.000	0.000	0.000	0.000	0.000	0.000	0.000	0.000	0.017	0.019	0.018	0.016	2.637	0.019	0.244	256	2088	100	215	12889	13104	244	13088	13332	Error	Error	-5.906	215	12889	244	13088	151387	3773813	1.197	14.548	0	0	0
1	4	7	"A38"	"A38"	14235	19410	90	661	678	251	37	354	354	383	326	85	46	10	0	27620	26836	4377	16	1569	1569	1687	1463	86	100	100	0	0.000	0.000	0.000	0.000	0.000	0.000	0.000	0.000	0.000	0.000	0.000	0.000	0.000	0.000	0.012	0.013	0.013	0.011	2.471	0.013	0.349	256	1924	100	307	26051	26358	324	25267	25591	Error	Error	-6.407	307	26051	324	25267	173657	6870014	0.905	17.190	0	0	0
1	5	7	"A38"	"A38"	14530	19410	100	634	712	852	119	355	355	436	725	166	5	1	0	24380	22600	6347	28	1568	1568	1824	2647	145	100	99	0	0.000	0.000	0.000	0.000	0.000	0.000	0.000	0.000	0.000	0.000	0.000	0.000	0.000	0.000	0.012	0.017	0.014	0.013	2.553	0.024	0.152	316	2384	100	279	22812	23091	357	21032	21389	Error	Error	-6.353	279	22812	357	21032	224904	7141502	0.381	7.849	0	0	0
1	6	7	"A38"	"A38"	14830	19410	105	592	614	243	39	357	357	393	339	86	32	4	0	23060	21644	6998	32	1577	1577	1728	1376	79	100	100	0	0.000	0.000	0.000	0.000	0.000	0.000	0.000	0.000	0.000	0.000	0.000	0.000	0.000	0.000	0.011	0.013	0.013	0.011	2.817	0.013	0.149	316	2572	100	235	21483	21718	257	20067	20324	Error	Error	-6.514	235	21483	257	20067	194023	6839529	0.652	14.474	0	0	0
1	7	7	"A39"	"A39"	15135	19410	90	480	626	965	154	349	349	370	180	48	42	16	0	10356	10621	5068	47	1539	1539	1555	284	18	100	100	0	0.000	0.000	0.000	0.000	0.000	0.000	0.000	0.000	0.000	0.000	0.000	0.000	0.000	0.000	0.015	0.030	0.022	0.022	3.665	0.017	0.023	256	1924	100	131	8817	8948	277	9082	9359	Error	Error	-6.073	131	8817	277	9082	160199	2719001	1.422	31.923	0	0	0
1	8	7	"A39"	"A39"	15435	19410	100	409	438	201	45	351	351	469	2325	495	0	0	0	5777	8580	6452	75	1540	1540	1701	2341	137	65	47	0	0.000	0.000	0.000	0.000	0.000	0.000	0.000	0.000	0.000	0.000	0.000	0.000	0.000	0.000	0.014	0.012	0.026	0.025	3.913	0.010	0.060	316	2384	100	58	4237	4295	87	7040	7127	Error	Error	-6.191	58	4237	87	7040	138294	2711328	-0.013	2.938	0	0	0
1	9	7	"A39"	"A39"	15735	19410	95	436	463	214	46	353	353	383	297	77	19	2	0	9836	10157	6450	63	1507	1507	1554	717	46	100	96	0	0.000	0.000	0.000	0.000	0.000	0.000	0.000	0.000	0.000	0.000	0.000	0.000	0.000	0.000	0.010	0.013	0.021	0.020	3.811	0.011	0.080	256	2088	100	83	8329	8412	110	8650	8760	Error	Error	-6.649	83	8329	110	8650	118413	2600115	0.269	11.999	0	0	0
1	10	7	"A40"	"A40"	16035	19410	100	441	487	498	102	351	351	385	328	85	12	0	0	6635	8370	5243	62	1511	1511	1524	304	19	98	97	0	0.000	0.000	0.000	0.000	0.000	0.000	0.000	0.000	0.000	0.000	0.000	0.000	0.000	0.000	0.018	0.020	0.027	0.025	3.960	0.012	0.025	316	2384	100	90	5124	5214	136	6859	6995	Error	Error	-5.831	90	5124	136	6859	153757	2644884	0.311	22.520	0	0	0
1	11	7	"A40"	"A40"	16335	19410	100	432	445	207	46	360	360	419	1376	328	0	0	0	5780	7930	5154	64	1522	1522	1601	1727	107	80	55	0	0.000	0.000	0.000	0.000	0.000	0.000	0.000	0.000	0.000	0.000	0.000	0.000	0.000	0.000	0.017	0.013	0.028	0.028	3.922	0.011	0.045	316	2384	100	72	4258	4330	85	6408	6493	Error	Error	-5.886	72	4258	85	6408	140614	2505790	0.019	3.665	0	0	0
1	12	7	"A40"	"A40"	16635	19405	100	403	439	192	43	366	366	398	239	60	18	3	0	4634	7555	5595	74	1527	1527	1584	462	29	96	94	0	0.000	0.000	0.000	0.000	0.000	0.000	0.000	0.000	0.000	0.000	0.000	0.000	0.000	0.000	0.012	0.012	0.028	0.028	3.995	0.009	0.037	316	2384	100	37	3107	3144	73	6028	6101	Error	Error	-6.392	37	3107	73	6028	138861	2387312	0.172	12.924	0	0	0
1	13	7	"A41"	"A41"	16935	19405	85	615	655	254	38	364	364	394	196	49	59	30	0	21608	21637	2940	13	1635	1635	1861	1791	96	100	100	0	0.000	0.000	0.000	0.000	0.000	0.000	0.000	0.000	0.000	0.000	0.000	0.000	0.000	0.000	0.013	0.015	0.014	0.012	2.734	0.013	0.252	208	1660	100	251	19973	20224	291	20002	20293	Error	Error	-6.314	251	19973	291	20002	136210	4500513	1.332	11.042	0	0	0
1	14	7	"A41"	"A41"	17235	19415	110	577	605	263	43	370	370	401	215	53	49	19	0	20559	17727	7127	40	1610	1610	1693	761	44	100	99	0	0.000	0.000	0.000	0.000	0.000	0.000	0.000	0.000	0.000	0.000	0.000	0.000	0.000	0.000	0.011	0.015	0.017	0.014	2.901	0.014	0.212	392	2896	100	207	18949	19156	235	16117	16352	Error	Error	-6.516	207	18949	235	16117	237234	6949056	0.949	21.070	0	0	0
1	15	7	"A41"	"A41"	17525	19410	100	607	651	289	44	389	389	414	203	49	51	25	0	20170	18553	6575	35	1619	1619	1671	750	44	100	100	0	0.000	0.000	0.000	0.000	0.000	0.000	0.000	0.000	0.000	0.000	0.000	0.000	0.000	0.000	0.012	0.015	0.016	0.013	2.869	0.014	0.222	316	2384	100	218	18551	18769	262	16934	17196	Error	Error	-6.411	218	18551	262	16934	205629	5862636	1.167	22.509	0	0	0
1	16	7	"A42"	"A42"	17835	19410	90	475	521	262	50	388	388	416	418	100	11	1	0	9477	10878	6243	57	1610	1610	1666	1278	76	99	89	0	0.000	0.000	0.000	0.000	0.000	0.000	0.000	0.000	0.000	0.000	0.000	0.000	0.000	0.000	0.011	0.014	0.021	0.019	3.326	0.014	0.105	256	1924	100	87	7867	7954	133	9268	9401	Error	Error	-6.499	87	7867	133	9268	133423	2784757	0.251	7.208	0	0	0
1	17	7	"A42"	"A42"	18130	19410	100	477	520	221	42	409	409	472	610	129	2	0	0	8155	9667	6009	62	1672	1672	1825	2183	119	79	57	0	0.000	0.000	0.000	0.000	0.000	0.000	0.000	0.000	0.000	0.000	0.000	0.000	0.000	0.000	0.010	0.014	0.025	0.023	3.798	0.012	0.055	316	2384	100	68	6483	6551	111	7995	8106	Error	Error	-6.575	68	6483	111	7995	164335	3054683	0.079	3.592	0	0	0
1	18	7	"A42"	"A42"	18430	19410	100	537	559	235	42	424	424	531	1246	234	0	0	0	8225	10644	6674	62	1741	1741	2005	3095	154	69	50	0	0.000	0.000	0.000	0.000	0.000	0.000	0.000	0.000	0.000	0.000	0.000	0.000	0.000	0.000	0.017	0.015	0.026	0.024	3.073	0.073	0.229	316	2384	100	113	6484	6597	135	8903	9038	Error	Error	-5.842	113	6484	135	8903	176491	3363491	0.022	2.791	0	0	0
1	1	8	"A43"	"A43"	13325	19715	85	620	631	208	32	334	334	361	186	51	67	33	0	28024	27781	3614	13	1542	1542	1782	1792	100	100	100	0	0.000	0.000	0.000	0.000	0.000	0.000	0.000	0.000	0.000	0.000	0.000	0.000	0.000	0.000	0.011	0.011	0.011	0.010	2.031	0.010	0.326	208	1660	100	286	26482	26768	297	26239	26536	Error	Error	-6.533	286	26482	297	26239	131147	5778525	1.452	14.508	0	0	0
1	2	8	"A43"	"A43"	13630	19710	100	509	531	232	43	349	349	378	241	63	38	12	0	23014	18978	9672	50	1513	1513	2119	3571	168	86	79	0	0.000	0.000	0.000	0.000	0.000	0.000	0.000	0.000	0.000	0.000	0.000	0.000	0.000	0.000	0.007	0.010	0.013	0.013	3.949	0.010	0.110	316	2384	100	160	21501	21661	182	17465	17647	Error	Error	-7.070	160	21501	182	17465	167918	5997157	0.635	4.721	0	0	0
1	3	8	"A43"	"A43"	13930	19710	100	499	539	238	44	340	340	367	263	71	33	9	0	19569	18110	9776	53	1496	1496	1604	1248	77	93	92	0	0.000	0.000	0.000	0.000	0.000	0.000	0.000	0.000	0.000	0.000	0.000	0.000	0.000	0.000	0.009	0.012	0.014	0.012	3.316	0.011	0.211	316	2384	100	159	18073	18232	199	16614	16813	Error	Error	-6.829	159	18073	199	16614	170270	5722619	0.654	13.226	0	0	0
1	4	8	"A44"	"A44"	14235	19715	90	589	645	401	62	351	351	380	339	89	35	7	0	21036	20283	3692	18	1523	1523	1553	314	20	100	100	0	0.000	0.000	0.000	0.000	0.000	0.000	0.000	0.000	0.000	0.000	0.000	0.000	0.000	0.000	0.012	0.016	0.015	0.013	2.584	0.015	0.196	256	1924	100	238	19513	19751	294	18760	19054	Error	Error	-6.357	238	19513	294	18760	165101	5192436	0.782	59.650	0	0	0
1	5	8	"A44"	"A44"	14530	19715	105	526	551	234	42	348	348	478	2195	459	0	0	0	17414	15754	5516	35	1539	1539	1608	959	59	98	98	0	0.000	0.000	0.000	0.000	0.000	0.000	0.000	0.000	0.000	0.000	0.000	0.000	0.000	0.000	0.011	0.014	0.016	0.014	2.843	0.065	0.014	316	2572	100	178	15875	16053	203	14215	14418	Error	Error	-6.479	178	15875	203	14215	174075	4978418	0.033	14.751	0	0	0
1	6	8	"A44"	"A44"	14830	19710	100	548	560	226	40	346	346	371	177	47	52	24	0	20541	16735	7925	47	1541	1541	1780	1959	110	94	90	0	0.000	0.000	0.000	0.000	0.000	0.000	0.000	0.000	0.000	0.000	0.000	0.000	0.000	0.000	0.011	0.014	0.015	0.015	2.970	0.013	0.246	316	2384	100	202	19000	19202	214	15194	15408	Error	Error	-6.556	202	19000	214	15194	177010	5288307	1.068	7.634	0	0	0
1	7	8	"A45"	"A45"	15130	19710	85	509	540	228	42	347	347	376	194	51	40	17	0	17269	17686	3190	18	1561	1561	1691	1014	59	100	100	0	0.000	0.000	0.000	0.000	0.000	0.000	0.000	0.000	0.000	0.000	0.000	0.000	0.000	0.000	0.010	0.012	0.012	0.012	2.430	0.011	0.151	208	1660	100	162	15708	15870	193	16125	16318	Error	Error	-6.599	162	15708	193	16125	112285	3678779	0.845	15.774	0	0	0
1	8	8	"A45"	"A45"	15430	19710	100	498	536	287	53	362	362	383	182	47	44	15	0	13330	15142	9707	64	1563	1563	1764	1726	97	91	78	0	0.000	0.000	0.000	0.000	0.000	0.000	0.000	0.000	0.000	0.000	0.000	0.000	0.000	0.000	0.012	0.013	0.016	0.015	3.498	0.010	0.143	316	2384	100	136	11767	11903	174	13579	13753	Error	Error	-6.435	136	11767	174	13579	169462	4785021	0.841	7.751	0	0	0
1	9	8	"A45"	"A45"	15735	19715	95	500	554	390	70	361	361	385	207	53	39	12	0	16162	14486	7117	49	1558	1558	1667	1735	104	99	89	0	0.000	0.000	0.000	0.000	0.000	0.000	0.000	0.000	0.000	0.000	0.000	0.000	0.000	0.000	0.010	0.015	0.017	0.015	2.944	0.015	0.148	256	2088	100	139	14604	14743	193	12928	13121	Error	Error	-6.715	139	14604	193	12928	141861	3708532	0.816	7.388	0	0	0
1	10	8	"A47"	"A47"	16030	19710	100	509	521	214	41	342	342	368	178	48	47	20	0	17128	14969	6036	40	1513	1513	1535	311	20	97	94	0	0.000	0.000	0.000	0.000	0.000	0.000	0.000	0.000	0.000	0.000	0.000	0.000	0.000	0.000	0.011	0.013	0.017	0.017	3.064	0.012	0.166	316	2384	100	167	15615	15782	179	13456	13635	Error	Error	-6.547	167	15615	179	13456	164504	4730054	0.860	43.196	0	0	0
1	11	8	"A47"	"A47"	16330	19710	100	495	526	247	46	351	351	384	225	58	37	13	0	15755	13036	6362	48	1534	1534	1620	1005	62	96	95	0	0.000	0.000	0.000	0.000	0.000	0.000	0.000	0.000	0.000	0.000	0.000	0.000	0.000	0.000	0.010	0.015	0.021	0.018	2.932	0.012	0.074	316	2384	100	144	14221	14365	175	11502	11677	Error	Error	-6.626	144	14221	175	11502	166350	4119433	0.631	11.359	0	0	0
1	12	8	"A47"	"A47"	16630	19710	100	507	532	252	47	357	357	386	187	48	44	19	0	16468	13832	6769	48	1573	1573	1890	2055	108	94	82	0	0.000	0.000	0.000	0.000	0.000	0.000	0.000	0.000	0.000	0.000	0.000	0.000	0.000	0.000	0.010	0.014	0.020	0.018	3.109	0.012	0.150	316	2384	100	150	14895	15045	175	12259	12434	Error	Error	-6.634	150	14895	175	12259	167995	4371045	0.781	5.811	0	0	0
1	13	8	"A48"	"A48"	16935	19710	85	524	549	220	40	364	364	388	182	46	44	19	0	19106	18886	2875	15	1599	1599	1770	1282	72	100	100	0	0.000	0.000	0.000	0.000	0.000	0.000	0.000	0.000	0.000	0.000	0.000	0.000	0.000	0.000	0.009	0.011	0.012	0.010	2.866	0.010	0.137	208	1660	100	160	17507	17667	185	17287	17472	Error	Error	-6.774	160	17507	185	17287	114265	3928285	0.885	13.351	0	0	0
1	14	8	"A48"	"A48"	17230	19710	100	480	523	258	49	371	371	398	198	49	36	13	0	15837	13671	7354	53	1598	1598	2062	2625	127	93	67	0	0.000	0.000	0.000	0.000	0.000	0.000	0.000	0.000	0.000	0.000	0.000	0.000	0.000	0.000	0.008	0.013	0.016	0.016	4.297	0.009	0.105	316	2384	100	109	14239	14348	152	12073	12225	Error	Error	-7.029	109	14239	152	12073	165262	4319977	0.631	4.422	0	0	0
1	15	8	"A48"	"A48"	17530	19710	100	562	588	237	40	377	377	401	193	48	48	22	0	20386	18924	6297	33	1599	1599	1688	828	49	97	94	0	0.000	0.000	0.000	0.000	0.000	0.000	0.000	0.000	0.000	0.000	0.000	0.000	0.000	0.000	0.010	0.012	0.014	0.012	3.173	0.011	0.172	316	2384	100	185	18787	18972	211	17325	17536	Error	Error	-6.666	185	18787	211	17325	185660	5980051	0.969	20.816	0	0	0
1	16	8	"A49"	"A49"	17830	19710	85	618	624	217	34	386	386	406	189	46	59	25	0	18661	18578	2956	15	1660	1660	1758	890	50	100	100	0	0.000	0.000	0.000	0.000	0.000	0.000	0.000	0.000	0.000	0.000	0.000	0.000	0.000	0.000	0.014	0.014	0.015	0.013	2.669	0.013	0.199	208	1660	100	232	17001	17233	238	16918	17156	Error	Error	-6.195	232	17001	238	16918	129762	3864219	1.153	18.899	0	0	0
1	17	8	"A49"	"A49"	18125	19715	105	547	570	225	39	386	386	411	198	48	42	18	0	16108	14257	5420	38	1627	1627	1671	525	31	100	100	0	0.000	0.000	0.000	0.000	0.000	0.000	0.000	0.000	0.000	0.000	0.000	0.000	0.000	0.000	0.011	0.015	0.017	0.015	2.869	0.013	0.119	316	2572	100	161	14481	14642	184	12630	12814	Error	Error	-6.491	161	14481	184	12630	180055	4505281	0.803	23.973	0	0	0
1	18	8	"A49"	"A49"	18425	19710	100	532	555	220	39	407	407	436	226	51	32	7	0	15402	13960	7657	54	1697	1697	1972	2018	102	96	77	0	0.000	0.000	0.000	0.000	0.000	0.000	0.000	0.000	0.000	0.000	0.000	0.000	0.000	0.000	0.009	0.012	0.017	0.015	3.408	0.011	0.105	316	2384	100	125	13705	13830	148	12263	12411	Error	Error	-6.777	125	13705	148	12263	175290	4411505	0.527	5.941	0	0	0
1	1	9	"A50"	"A50"	13330	20005	90	414	450	309	68	337	337	367	217	59	20	5	0	8270	8718	3617	41	1500	1500	1557	969	62	100	96	0	0.000	0.000	0.000	0.000	0.000	0.000	0.000	0.000	0.000	0.000	0.000	0.000	0.000	0.000	0.011	0.016	0.020	0.017	3.226	0.014	0.036	256	1924	100	77	6770	6847	113	7218	7331	Error	Error	-6.458	77	6770	113	7218	115213	2231903	0.382	7.390	0	0	0
1	2	9	"A50"	"A50"	13630	20005	100	402	427	234	54	338	338	358	172	48	28	10	0	8306	8628	4009	46	1472	1472	1536	558	36	100	98	0	0.000	0.000	0.000	0.000	0.000	0.000	0.000	0.000	0.000	0.000	0.000	0.000	0.000	0.000	0.009	0.012	0.025	0.023	3.105	0.011	0.054	316	2384	100	64	6834	6898	89	7156	7245	Error	Error	-6.739	64	6834	89	7156	134845	2726474	0.401	12.710	0	0	0
1	3	9	"A50"	"A50"	13935	20005	105	415	438	195	44	341	341	364	196	53	26	7	0	8515	9019	4608	51	1475	1475	1527	887	58	99	91	0	0.000	0.000	0.000	0.000	0.000	0.000	0.000	0.000	0.000	0.000	0.000	0.000	0.000	0.000	0.011	0.013	0.023	0.021	3.523	0.010	0.042	316	2572	100	74	7040	7114	97	7544	7641	Error	Error	-6.572	74	7040	97	7544	138315	2849955	0.378	8.446	0	0	0
1	4	9	"A51"	"A51"	14235	20005	95	535	552	220	39	345	345	372	197	52	48	18	0	19351	19247	2628	13	1515	1515	1603	1084	67	100	100	0	0.000	0.000	0.000	0.000	0.000	0.000	0.000	0.000	0.000	0.000	0.000	0.000	0.000	0.000	0.011	0.012	0.014	0.011	2.618	0.011	0.172	256	2088	100	190	17836	18026	207	17732	17939	Error	Error	-6.553	190	17836	207	17732	141249	4927182	0.914	16.277	0	0	0
1	5	9	"A51"	"A51"	14530	20005	100	467	486	214	44	354	354	375	188	50	37	13	0	14829	13781	6864	49	1527	1527	1556	469	30	100	100	0	0.000	0.000	0.000	0.000	0.000	0.000	0.000	0.000	0.000	0.000	0.000	0.000	0.000	0.000	0.008	0.011	0.015	0.012	3.640	0.010	0.119	316	2384	100	113	13302	13415	132	12254	12386	Error	Error	-6.879	113	13302	132	12254	153693	4354930	0.590	26.066	0	0	0
1	6	9	"A51"	"A51"	14835	20010	105	500	504	237	47	346	346	369	181	49	44	14	0	17672	15599	5910	37	1524	1524	1580	477	30	100	100	0	0.000	0.000	0.000	0.000	0.000	0.000	0.000	0.000	0.000	0.000	0.000	0.000	0.000	0.000	0.010	0.011	0.013	0.012	3.042	0.010	0.107	316	2572	100	154	16148	16302	158	14075	14233	Error	Error	-6.712	154	16148	158	14075	159187	4929310	0.746	29.390	0	0	0
1	7	9	"A52"	"A52"	15130	20005	100	605	636	261	41	347	347	368	177	48	63	34	0	16661	15010	5165	34	1523	1523	1554	374	24	99	97	0	0.000	0.000	0.000	0.000	0.000	0.000	0.000	0.000	0.000	0.000	0.000	0.000	0.000	0.000	0.017	0.021	0.021	0.020	2.806	0.020	0.293	316	2384	100	258	15138	15396	289	13487	13776	Error	Error	-5.875	258	15138	289	13487	201117	4743067	1.514	35.979	0	0	0
1	8	9	"A52"	"A52"	15425	20010	100	576	687	609	88	345	345	375	206	54	54	30	0	15714	14659	6750	46	1548	1548	1640	900	54	100	100	0	0.000	0.000	0.000	0.000	0.000	0.000	0.000	0.000	0.000	0.000	0.000	0.000	0.000	0.000	0.016	0.026	0.025	0.022	2.851	0.026	0.239	316	2384	100	231	14166	14397	342	13111	13453	Error	Error	-5.938	231	14166	342	13111	217118	4632398	1.515	14.466	0	0	0
1	9	9	"A52"	"A52"	15730	20005	95	575	611	283	46	358	358	412	857	208	2	0	0	15007	13790	5724	41	1541	1541	1644	848	51	100	100	0	0.000	0.000	0.000	0.000	0.000	0.000	0.000	0.000	0.000	0.000	0.000	0.000	0.000	0.000	0.016	0.021	0.023	0.019	2.678	0.020	0.266	256	2088	100	217	13466	13683	253	12249	12502	Error	Error	-5.955	217	13466	253	12249	156304	3530177	0.232	14.323	0	0	0
1	10	9	"A53"	"A53"	16030	20005	90	499	523	214	40	357	357	381	187	49	37	16	0	13512	12725	3299	25	1547	1547	1585	401	25	100	99	0	0.000	0.000	0.000	0.000	0.000	0.000	0.000	0.000	0.000	0.000	0.000	0.000	0.000	0.000	0.012	0.015	0.017	0.014	3.148	0.013	0.117	256	1924	100	142	11965	12107	166	11178	11344	Error	Error	-6.397	142	11965	166	11178	133860	3257544	0.759	27.781	0	0	0
1	11	9	"A53"	"A53"	16335	20005	95	447	471	207	43	352	352	377	184	48	33	12	0	13912	12348	4832	39	1563	1563	1626	589	36	100	100	0	0.000	0.000	0.000	0.000	0.000	0.000	0.000	0.000	0.000	0.000	0.000	0.000	0.000	0.000	0.008	0.011	0.019	0.015	2.607	0.012	0.113	256	2088	100	95	12349	12444	119	10785	10904	Error	Error	-7.022	95	12349	119	10785	120608	3161006	0.511	18.204	0	0	0
1	12	9	"A53"	"A53"	16635	20010	100	479	536	238	44	353	353	383	249	65	31	10	0	14551	13265	3832	28	1552	1552	1616	612	37	100	100	0	0.000	0.000	0.000	0.000	0.000	0.000	0.000	0.000	0.000	0.000	0.000	0.000	0.000	0.000	0.010	0.016	0.018	0.015	2.929	0.016	0.072	316	2384	100	126	12999	13125	183	11713	11896	Error	Error	-6.689	126	12999	183	11713	169341	4191682	0.614	19.034	0	0	0
1	13	9	"A54"	"A54"	16930	20005	100	446	465	196	42	360	360	383	191	49	29	8	0	8255	10529	6309	59	1547	1547	1570	298	18	94	89	0	0.000	0.000	0.000	0.000	0.000	0.000	0.000	0.000	0.000	0.000	0.000	0.000	0.000	0.000	0.013	0.012	0.020	0.020	4.758	0.010	0.072	316	2384	100	86	6708	6794	105	8982	9087	Error	Error	-6.285	86	6708	105	8982	146919	3327152	0.429	30.064	0	0	0
1	14	9	"A54"	"A54"	17230	20005	100	460	481	201	41	367	367	407	542	133	3	0	0	11071	11054	4970	44	1597	1597	1822	1552	85	95	89	0	0.000	0.000	0.000	0.000	0.000	0.000	0.000	0.000	0.000	0.000	0.000	0.000	0.000	0.000	0.010	0.012	0.018	0.016	3.588	0.009	0.046	316	2384	100	93	9474	9567	114	9457	9571	Error	Error	-6.671	93	9474	114	9457	151979	3493197	0.137	5.948	0	0	0
1	15	9	"A54"	"A54"	17530	20005	100	466	494	211	42	378	378	426	646	151	1	0	0	9619	10486	5972	56	1608	1608	1708	940	55	83	78	0	0.000	0.000	0.000	0.000	0.000	0.000	0.000	0.000	0.000	0.000	0.000	0.000	0.000	0.000	0.011	0.013	0.022	0.023	4.766	0.010	0.023	316	2384	100	88	8011	8099	116	8878	8994	Error	Error	-6.508	88	8011	116	8878	156243	3313426	0.105	9.338	0	0	0
1	16	9	"A55"	"A55"	17830	20005	100	504	542	276	50	388	388	413	187	45	38	15	0	9832	10102	5437	53	1634	1634	1666	712	42	89	85	0	0.000	0.000	0.000	0.000	0.000	0.000	0.000	0.000	0.000	0.000	0.000	0.000	0.000	0.000	0.014	0.018	0.024	0.024	4.644	0.016	0.113	316	2384	100	116	8198	8314	154	8468	8622	Error	Error	-6.143	116	8198	154	8468	171356	3192227	0.690	11.848	0	0	0
1	17	9	"A55"	"A55"	18130	20005	100	503	536	225	41	387	387	417	214	51	32	12	0	11047	11286	5508	48	1629	1629	1680	477	28	97	96	0	0.000	0.000	0.000	0.000	0.000	0.000	0.000	0.000	0.000	0.000	0.000	0.000	0.000	0.000	0.012	0.015	0.022	0.021	3.575	0.012	0.062	316	2384	100	116	9418	9534	149	9657	9806	Error	Error	-6.343	116	9418	149	9657	169312	3566473	0.556	20.138	0	0	0
1	18	9	"A55"	"A55"	18430	20010	105	509	535	242	45	412	412	438	203	46	31	11	0	12019	11971	5470	45	1663	1663	1698	736	43	100	99	0	0.000	0.000	0.000	0.000	0.000	0.000	0.000	0.000	0.000	0.000	0.000	0.000	0.000	0.000	0.009	0.012	0.019	0.017	2.999	0.011	0.062	316	2572	100	97	10356	10453	123	10308	10431	Error	Error	-6.738	97	10356	123	10308	169005	3782743	0.478	13.958	0	0	0
1	1	10	"A56"	"A56"	13330	20320	90	649	687	261	37	364	364	384	181	47	71	37	0	24637	23997	4207	17	1521	1521	1613	1151	71	100	100	0	0.000	0.000	0.000	0.000	0.000	0.000	0.000	0.000	0.000	0.000	0.000	0.000	0.000	0.000	0.012	0.014	0.013	0.012	2.479	0.013	0.290	256	1924	100	285	23116	23401	323	22476	22799	Error	Error	-6.342	285	23116	323	22476	175833	6143269	1.674	19.447	0	0	0
1	2	10	"A56"	"A56"	13630	20320	100	514	543	240	44	347	347	372	225	60	43	14	0	19129	16147	7022	43	1523	1523	1835	2022	110	95	91	0	0.000	0.000	0.000	0.000	0.000	0.000	0.000	0.000	0.000	0.000	0.000	0.000	0.000	0.000	0.009	0.013	0.016	0.014	3.726	0.012	0.121	316	2384	100	167	17606	17773	196	14624	14820	Error	Error	-6.720	167	17606	196	14624	171541	5102357	0.760	7.078	0	0	0
1	3	10	"A56"	"A56"	13930	20320	95	544	557	235	42	354	354	384	381	99	20	1	0	19135	16067	7005	43	1527	1527	1707	1462	85	100	100	0	0.000	0.000	0.000	0.000	0.000	0.000	0.000	0.000	0.000	0.000	0.000	0.000	0.000	0.000	0.011	0.014	0.016	0.014	2.918	0.014	0.225	256	2088	100	190	17608	17798	203	14540	14743	Error	Error	-6.534	190	17608	203	14540	142596	4113233	0.454	9.822	0	0	0
1	4	10	"A57"	"A57"	14230	20315	85	510	597	544	91	344	344	370	172	46	49	22	0	17294	17537	2572	14	1546	1546	1678	1027	61	100	100	0	0.000	0.000	0.000	0.000	0.000	0.000	0.000	0.000	0.000	0.000	0.000	0.000	0.000	0.000	0.011	0.016	0.015	0.013	3.047	0.013	0.088	208	1660	100	166	15748	15914	253	15991	16244	Error	Error	-6.568	166	15748	253	15991	124089	3647609	1.320	15.442	0	0	0
1	5	10	"A57"	"A57"	14530	20320	100	471	509	224	44	355	355	385	273	70	23	4	0	12041	11882	5399	45	1532	1532	1587	669	42	100	99	0	0.000	0.000	0.000	0.000	0.000	0.000	0.000	0.000	0.000	0.000	0.000	0.000	0.000	0.000	0.011	0.015	0.019	0.015	3.451	0.012	0.088	316	2384	100	116	10509	10625	154	10350	10504	Error	Error	-6.501	116	10509	154	10350	160932	3754713	0.454	15.389	0	0	0
1	6	10	"A57"	"A57"	14835	20320	105	495	520	233	44	350	350	376	210	55	40	12	0	13776	13812	6922	50	1537	1537	1622	790	48	100	99	0	0.000	0.000	0.000	0.000	0.000	0.000	0.000	0.000	0.000	0.000	0.000	0.000	0.000	0.000	0.012	0.014	0.016	0.015	3.135	0.012	0.132	316	2572	100	145	12239	12384	170	12275	12445	Error	Error	-6.399	145	12239	170	12275	164385	4364613	0.686	15.430	0	0	0
1	7	10	"A58"	"A58"	15130	20315	100	483	512	215	41	349	349	373	174	46	44	19	0	15761	13289	6143	46	1544	1544	1586	657	41	89	84	0	0.000	0.000	0.000	0.000	0.000	0.000	0.000	0.000	0.000	0.000	0.000	0.000	0.000	0.000	0.009	0.014	0.019	0.018	4.422	0.012	0.141	316	2384	100	134	14217	14351	163	11745	11908	Error	Error	-6.729	134	14217	163	11745	161886	4199395	0.799	17.813	0	0	0
1	8	10	"A58"	"A58"	15430	20315	100	453	474	206	43	360	360	385	190	49	32	10	0	8544	10893	6520	59	1564	1564	2234	3293	147	75	51	0	0.000	0.000	0.000	0.000	0.000	0.000	0.000	0.000	0.000	0.000	0.000	0.000	0.000	0.000	0.013	0.012	0.020	0.020	2.955	0.010	0.113	316	2384	100	93	6980	7073	114	9329	9443	Error	Error	-6.230	93	6980	114	9329	149631	3442302	0.468	2.630	0	0	0
1	9	10	"A58"	"A58"	15730	20315	100	437	467	199	42	359	359	400	447	111	6	0	0	7825	9430	4793	50	1544	1544	1661	1266	76	96	92	0	0.000	0.000	0.000	0.000	0.000	0.000	0.000	0.000	0.000	0.000	0.000	0.000	0.000	0.000	0.012	0.014	0.021	0.019	3.370	0.012	0.077	316	2384	100	78	6281	6359	108	7886	7994	Error	Error	-6.331	78	6281	108	7886	147552	2979977	0.150	6.137	0	0	0
1	10	10	"A59"	"A59"	16030	20315	100	505	536	216	40	364	364	397	293	73	26	3	0	15097	12691	5997	47	1549	1549	1608	740	46	87	82	0	0.000	0.000	0.000	0.000	0.000	0.000	0.000	0.000	0.000	0.000	0.000	0.000	0.000	0.000	0.010	0.015	0.020	0.022	3.949	0.011	0.034	316	2384	100	141	13548	13689	172	11142	11314	Error	Error	-6.586	141	13548	172	11142	169312	4010295	0.474	14.977	0	0	0
1	11	10	"A59"	"A59"	16330	20315	100	484	513	215	41	360	360	381	180	47	42	15	0	12533	12058	3875	32	1550	1550	1623	729	44	98	95	0	0.000	0.000	0.000	0.000	0.000	0.000	0.000	0.000	0.000	0.000	0.000	0.000	0.000	0.000	0.011	0.015	0.020	0.017	2.963	0.014	0.139	316	2384	100	124	10983	11107	153	10508	10661	Error	Error	-6.469	124	10983	153	10508	162050	3810214	0.733	14.314	0	0	0
1	12	10	"A59"	"A59"	16630	20315	100	466	486	210	43	371	371	394	184	46	35	12	0	11442	10184	4379	42	1573	1573	1858	1751	94	89	85	0	0.000	0.000	0.000	0.000	0.000	0.000	0.000	0.000	0.000	0.000	0.000	0.000	0.000	0.000	0.010	0.013	0.018	0.018	3.112	0.012	0.094	316	2384	100	95	9869	9964	115	8611	8726	Error	Error	-6.699	95	9869	115	8611	153566	3218289	0.500	4.755	0	0	0
1	13	10	"A60"	"A60"	16930	20315	100	400	431	198	45	371	371	396	205	51	21	5	0	4162	4983	2909	58	1551	1551	1567	288	18	86	77	0	0.000	0.000	0.000	0.000	0.000	0.000	0.000	0.000	0.000	0.000	0.000	0.000	0.000	0.000	0.011	0.017	0.050	0.051	5.538	0.010	0.013	316	2384	100	29	2611	2640	60	3432	3492	Error	Error	-6.492	29	2611	60	3432	136043	1574768	0.171	11.861	0	0	0
1	14	10	"A60"	"A60"	17235	20320	105	414	443	199	44	373	373	398	189	47	25	7	0	4167	5464	3184	58	1583	1583	1623	1076	66	82	56	0	0.000	0.000	0.000	0.000	0.000	0.000	0.000	0.000	0.000	0.000	0.000	0.000	0.000	0.000	0.016	0.018	0.050	0.047	4.190	0.008	0.010	316	2572	100	41	2584	2625	70	3881	3951	Error	Error	-5.978	41	2584	70	3881	139915	1726684	0.238	3.570	0	0	0
1	15	10	"A60"	"A60"	17535	20315	95	449	478	210	43	380	380	412	221	53	25	9	0	4390	5365	2750	51	1582	1582	1597	275	17	100	98	0	0.000	0.000	0.000	0.000	0.000	0.000	0.000	0.000	0.000	0.000	0.000	0.000	0.000	0.000	0.025	0.026	0.055	0.051	3.713	0.015	0.021	256	2088	100	69	2808	2877	98	3783	3881	Error	Error	-5.347	69	2808	98	3783	122460	1373405	0.299	13.702	0	0	0
1	16	10	"A61"	"A61"	17830	20315	100	595	619	268	43	411	411	441	268	60	35	12	0	18236	15958	6959	43	1650	1650	1772	1833	103	86	83	0	0.000	0.000	0.000	0.000	0.000	0.000	0.000	0.000	0.000	0.000	0.000	0.000	0.000	0.000	0.011	0.015	0.018	0.017	3.527	0.014	0.175	316	2384	100	184	16586	16770	208	14308	14516	Error	Error	-6.494	184	16586	208	14308	195540	5042721	0.664	7.739	0	0	0
1	17	10	"A61"	"A61"	18130	20315	95	562	595	232	38	413	413	472	854	180	0	0	0	15882	14699	6983	47	1694	1694	1806	1176	65	100	98	0	0.000	0.000	0.000	0.000	0.000	0.000	0.000	0.000	0.000	0.000	0.000	0.000	0.000	0.000	0.011	0.014	0.016	0.015	2.845	0.013	0.157	256	2088	100	149	14188	14337	182	13005	13187	Error	Error	-6.573	149	14188	182	13005	152326	3762817	0.144	10.963	0	0	0
1	18	10	"A61"	"A61"	18430	20315	100	581	618	257	41	420	420	442	205	46	43	19	0	17091	14883	7106	47	1703	1703	1749	392	22	100	100	0	0.000	0.000	0.000	0.000	0.000	0.000	0.000	0.000	0.000	0.000	0.000	0.000	0.000	0.000	0.010	0.015	0.020	0.017	2.841	0.013	0.155	316	2384	100	161	15388	15549	198	13180	13378	Error	Error	-6.579	161	15388	198	13180	195171	4703079	0.859	33.505	0	0	0
1	1	11	"A62"	"A62"	13335	20610	100	393	425	189	44	351	351	398	509	127	2	0	0	3736	6043	5203	86	1489	1489	1545	942	60	67	53	0	0.000	0.000	0.000	0.000	0.000	0.000	0.000	0.000	0.000	0.000	0.000	0.000	0.000	0.000	0.019	0.016	0.042	0.047	5.543	0.012	0.024	316	2384	100	42	2247	2289	74	4554	4628	Error	Error	-5.741	42	2247	74	4554	134162	1909571	0.053	4.775	0	0	0
1	2	11	"A62"	"A62"	13635	20610	100	382	412	198	48	344	344	367	179	48	23	7	0	4199	6166	4697	76	1471	1471	1495	340	22	92	88	0	0.000	0.000	0.000	0.000	0.000	0.000	0.000	0.000	0.000	0.000	0.000	0.000	0.000	0.000	0.014	0.014	0.037	0.042	4.988	0.011	0.033	316	2384	100	38	2728	2766	68	4695	4763	Error	Error	-6.166	38	2728	68	4695	130288	1948390	0.251	13.738	0	0	0
1	3	11	"A62"	"A62"	13935	20615	95	448	472	211	44	344	344	369	193	52	32	11	0	12566	12166	5912	48	1510	1510	1582	613	38	100	100	0	0.000	0.000	0.000	0.000	0.000	0.000	0.000	0.000	0.000	0.000	0.000	0.000	0.000	0.000	0.009	0.012	0.017	0.014	3.553	0.010	0.071	256	2088	100	104	11056	11160	128	10656	10784	Error	Error	-6.732	104	11056	128	10656	120842	3114500	0.534	17.266	0	0	0
1	4	11	"A63"	"A63"	14240	20615	95	645	668	240	35	345	345	471	1979	420	0	0	0	23684	23426	3569	15	1520	1520	1580	564	35	100	100	0	0.000	0.000	0.000	0.000	0.000	0.000	0.000	0.000	0.000	0.000	0.000	0.000	0.000	0.000	0.014	0.015	0.015	0.013	2.109	0.014	0.292	256	2088	100	300	22164	22464	323	21906	22229	Error	Error	-6.207	300	22164	323	21906	170938	5997030	0.100	38.734	0	0	0
1	5	11	"A63"	"A63"	14535	20610	100	560	803	2135	265	342	342	373	263	70	43	13	0	20281	16884	7674	45	1511	1511	1628	1189	73	97	95	0	0.000	0.000	0.000	0.000	0.000	0.000	0.000	0.000	0.000	0.000	0.000	0.000	0.000	0.000	0.012	0.030	0.018	0.017	2.966	0.029	0.045	316	2384	100	218	18770	18988	461	15373	15834	Error	Error	-6.428	218	18770	461	15373	253600	5335227	1.635	12.831	0	0	0
1	6	11	"A63"	"A63"	14835	20610	100	559	580	262	45	347	347	373	196	52	52	23	0	21723	18599	8557	46	1538	1538	2141	3435	160	94	80	0	0.000	0.000	0.000	0.000	0.000	0.000	0.000	0.000	0.000	0.000	0.000	0.000	0.000	0.000	0.011	0.014	0.016	0.015	2.597	0.013	0.191	316	2384	100	212	20185	20397	233	17061	17294	Error	Error	-6.573	212	20185	233	17061	183281	5877178	1.056	4.791	0	0	0
1	7	11	"A64"	"A64"	15145	20610	85	620	656	290	44	347	347	371	192	51	63	32	0	22174	22137	2395	10	1539	1539	1667	990	59	100	100	0	0.000	0.000	0.000	0.000	0.000	0.000	0.000	0.000	0.000	0.000	0.000	0.000	0.000	0.000	0.013	0.015	0.015	0.012	2.446	0.014	0.249	208	1660	100	273	20635	20908	309	20598	20907	Error	Error	-6.240	273	20635	309	20598	136539	4604520	1.484	20.677	0	0	0
1	8	11	"A64"	"A64"	15445	20615	105	528	551	242	43	353	353	511	2433	476	0	0	0	20821	18345	7653	41	1551	1551	1934	2401	124	100	87	0	0.000	0.000	0.000	0.000	0.000	0.000	0.000	0.000	0.000	0.000	0.000	0.000	0.000	0.000	0.009	0.012	0.015	0.013	2.742	0.063	0.021	316	2572	100	175	19270	19445	198	16794	16992	Error	Error	-6.783	175	19270	198	16794	174125	5796894	0.016	6.835	0	0	0
1	9	11	"A64"	"A64"	15735	20610	95	467	516	232	44	359	359	386	201	52	36	16	0	14938	13144	5785	44	1548	1548	1724	1335	77	100	99	0	0.000	0.000	0.000	0.000	0.000	0.000	0.000	0.000	0.000	0.000	0.000	0.000	0.000	0.000	0.008	0.014	0.019	0.015	3.283	0.013	0.150	256	2088	100	108	13390	13498	157	11596	11753	Error	Error	-6.954	108	13390	157	11596	132143	3364979	0.647	8.554	0	0	0
1	10	11	"A65"	"A65"	16035	20610	100	460	483	205	42	360	360	381	184	48	36	11	0	15007	12769	5918	46	1531	1531	1591	685	43	88	83	0	0.000	0.000	0.000	0.000	0.000	0.000	0.000	0.000	0.000	0.000	0.000	0.000	0.000	0.000	0.007	0.011	0.016	0.016	4.395	0.010	0.102	316	2384	100	100	13476	13576	123	11238	11361	Error	Error	-7.074	100	13476	123	11238	152663	4034878	0.554	16.318	0	0	0
1	11	11	"A65"	"A65"	16340	20610	95	530	546	232	42	361	361	394	318	80	29	3	0	15776	15631	2233	14	1548	1548	1639	863	52	100	100	0	0.000	0.000	0.000	0.000	0.000	0.000	0.000	0.000	0.000	0.000	0.000	0.000	0.000	0.000	0.012	0.013	0.017	0.015	2.411	0.013	0.038	256	2088	100	169	14228	14397	185	14083	14268	Error	Error	-6.396	169	14228	185	14083	139786	4001547	0.478	16.213	0	0	0
1	12	11	"A65"	"A65"	16645	20615	100	493	511	240	46	356	356	393	456	116	7	0	0	14969	13500	4935	36	1550	1550	1605	587	36	100	100	0	0.000	0.000	0.000	0.000	0.000	0.000	0.000	0.000	0.000	0.000	0.000	0.000	0.000	0.000	0.010	0.013	0.016	0.016	2.864	0.011	0.107	316	2384	100	137	13419	13556	155	11950	12105	Error	Error	-6.614	137	13419	155	11950	161389	4265888	0.259	20.264	0	0	0
1	13	11	"A66"	"A66"	16940	20610	90	542	560	209	37	379	379	398	193	48	44	16	0	17531	17184	3052	17	1564	1564	1618	983	60	100	99	0	0.000	0.000	0.000	0.000	0.000	0.000	0.000	0.000	0.000	0.000	0.000	0.000	0.000	0.000	0.010	0.012	0.015	0.011	2.686	0.010	0.123	256	1924	100	163	15967	16130	181	15620	15801	Error	Error	-6.614	163	15967	181	15620	143240	4399198	0.839	15.835	0	0	0
1	14	11	"A66"	"A66"	17240	20615	100	555	577	229	39	370	370	395	187	47	49	20	0	19608	17664	7206	40	1608	1608	1655	415	25	100	100	0	0.000	0.000	0.000	0.000	0.000	0.000	0.000	0.000	0.000	0.000	0.000	0.000	0.000	0.000	0.010	0.013	0.015	0.013	2.731	0.012	0.182	316	2384	100	185	18000	18185	207	16056	16263	Error	Error	-6.604	185	18000	207	16056	182405	5581957	0.973	38.576	0	0	0
1	15	11	"A66"	"A66"	17535	20610	100	567	586	233	39	387	387	417	271	64	36	9	0	19293	17360	6231	35	1613	1613	1689	1098	65	99	98	0	0.000	0.000	0.000	0.000	0.000	0.000	0.000	0.000	0.000	0.000	0.000	0.000	0.000	0.000	0.010	0.013	0.015	0.013	2.949	0.011	0.141	316	2384	100	180	17680	17860	199	15747	15946	Error	Error	-6.618	180	17680	199	15747	185299	5485608	0.624	14.272	0	0	0
1	16	11	"A67"	"A67"	17835	20610	100	518	526	225	42	394	394	417	191	45	34	15	0	12620	11824	6592	55	1616	1616	1685	796	47	83	80	0	0.000	0.000	0.000	0.000	0.000	0.000	0.000	0.000	0.000	0.000	0.000	0.000	0.000	0.000	0.011	0.013	0.021	0.023	4.601	0.013	0.136	316	2384	100	124	11004	11128	132	10208	10340	Error	Error	-6.472	124	11004	132	10208	166196	3736425	0.571	12.737	0	0	0
1	17	11	"A67"	"A67"	18140	20610	100	539	549	221	40	400	400	445	499	112	6	0	0	18448	16198	8101	50	1650	1650	1682	318	18	100	99	0	0.000	0.000	0.000	0.000	0.000	0.000	0.000	0.000	0.000	0.000	0.000	0.000	0.000	0.000	0.008	0.010	0.015	0.013	3.115	0.009	0.115	316	2384	100	139	16798	16937	149	14548	14697	Error	Error	-6.917	139	16798	149	14548	173368	5118636	0.208	45.648	0	0	0
1	18	11	"A67"	"A67"	18440	20610	105	600	636	259	40	416	416	444	202	45	45	21	0	17848	17157	8573	49	1701	1701	1740	408	23	100	100	0	0.000	0.000	0.000	0.000	0.000	0.000	0.000	0.000	0.000	0.000	0.000	0.000	0.000	0.000	0.011	0.014	0.016	0.015	2.910	0.012	0.123	316	2572	100	184	16147	16331	220	15456	15676	Error	Error	-6.455	184	16147	220	15456	201090	5421532	0.950	37.787	0	0	0
1	1	12	"A68"	"A68"	13340	20920	90	525	532	228	42	354	354	377	192	50	43	17	0	17570	16349	6664	40	1536	1536	1591	826	51	100	100	0	0.000	0.000	0.000	0.000	0.000	0.000	0.000	0.000	0.000	0.000	0.000	0.000	0.000	0.000	0.011	0.012	0.017	0.014	2.935	0.011	0.166	256	1924	100	171	16034	16205	178	14813	14991	Error	Error	-6.551	171	16034	178	14813	136278	4185408	0.807	17.867	0	0	0
1	2	12	"A68"	"A68"	13640	20915	100	373	410	192	46	350	350	375	179	47	23	7	0	3591	5418	4991	92	1507	1507	1582	599	37	79	64	0	0.000	0.000	0.000	0.000	0.000	0.000	0.000	0.000	0.000	0.000	0.000	0.000	0.000	0.000	0.011	0.015	0.046	0.056	5.145	0.011	0.041	316	2384	100	23	2084	2107	60	3911	3971	Error	Error	-6.502	23	2084	60	3911	129408	1712214	0.196	6.404	0	0	0
1	3	12	"A68"	"A68"	13940	20915	100	444	467	222	47	349	349	373	178	47	33	12	0	6834	10231	7995	78	1532	1532	1553	300	19	96	91	0	0.000	0.000	0.000	0.000	0.000	0.000	0.000	0.000	0.000	0.000	0.000	0.000	0.000	0.000	0.018	0.014	0.021	0.024	3.988	0.011	0.111	316	2384	100	95	5302	5397	118	8699	8817	Error	Error	-5.802	95	5302	118	8699	147424	3232980	0.528	28.927	0	0	0
1	4	12	"A69"	"A69"	14245	20915	90	449	467	197	42	338	338	364	178	48	33	12	0	9885	12232	6043	49	1512	1512	1541	282	18	100	100	0	0.000	0.000	0.000	0.000	0.000	0.000	0.000	0.000	0.000	0.000	0.000	0.000	0.000	0.000	0.013	0.012	0.017	0.015	2.832	0.011	0.096	256	1924	100	111	8373	8484	129	10720	10849	Error	Error	-6.237	111	8373	129	10720	119648	3131341	0.579	37.911	0	0	0
1	5	12	"A69"	"A69"	14545	20915	95	559	578	211	36	346	346	373	183	49	53	24	0	22589	19467	7536	38	1575	1575	1740	1333	76	100	100	0	0.000	0.000	0.000	0.000	0.000	0.000	0.000	0.000	0.000	0.000	0.000	0.000	0.000	0.000	0.010	0.013	0.014	0.012	2.954	0.011	0.207	256	2088	100	213	21014	21227	232	17892	18124	Error	Error	-6.624	213	21014	232	17892	148063	4983545	1.120	13.299	0	0	0
1	6	12	"A69"	"A69"	14845	20915	100	519	555	230	41	350	350	376	179	47	48	23	0	22761	19685	8583	43	1574	1574	1826	1865	102	98	93	0	0.000	0.000	0.000	0.000	0.000	0.000	0.000	0.000	0.000	0.000	0.000	0.000	0.000	0.000	0.008	0.011	0.013	0.011	3.011	0.010	0.215	316	2384	100	169	21187	21356	205	18111	18316	Error	Error	-6.970	169	21187	205	18111	175426	6220379	1.000	9.576	0	0	0
1	7	12	"A70"	"A70"	15145	20915	90	540	551	228	41	346	346	372	188	50	51	16	0	20593	20035	3441	17	1555	1555	1579	341	21	100	100	0	0.000	0.000	0.000	0.000	0.000	0.000	0.000	0.000	0.000	0.000	0.000	0.000	0.000	0.000	0.010	0.011	0.012	0.010	2.923	0.009	0.127	256	1924	100	194	19038	19232	205	18480	18685	Error	Error	-6.617	194	19038	205	18480	140929	5129064	0.952	54.123	0	0	0
1	8	12	"A70"	"A70"	15440	20915	100	461	490	212	43	353	353	381	191	50	36	11	0	11819	12791	7797	60	1549	1549	2077	3026	145	81	59	0	0.000	0.000	0.000	0.000	0.000	0.000	0.000	0.000	0.000	0.000	0.000	0.000	0.000	0.000	0.011	0.012	0.017	0.016	3.786	0.010	0.134	316	2384	100	108	10270	10378	137	11242	11379	Error	Error	-6.571	108	10270	137	11242	154741	4042090	0.571	3.541	0	0	0
1	9	12	"A70"	"A70"	15740	20915	100	457	512	415	81	351	351	380	185	48	35	14	0	8323	11117	7307	65	1555	1555	1647	1074	65	87	84	0	0.000	0.000	0.000	0.000	0.000	0.000	0.000	0.000	0.000	0.000	0.000	0.000	0.000	0.000	0.016	0.017	0.022	0.024	5.476	0.016	0.129	316	2384	100	106	6768	6874	161	9562	9723	Error	Error	-5.997	106	6768	161	9562	161867	3512934	0.714	8.818	0	0	0
1	10	12	"A71"	"A71"	16040	20915	100	529	537	229	42	354	354	383	203	53	43	15	0	16924	15071	6252	41	1556	1556	1602	529	33	95	90	0	0.000	0.000	0.000	0.000	0.000	0.000	0.000	0.000	0.000	0.000	0.000	0.000	0.000	0.000	0.011	0.014	0.017	0.016	4.302	0.011	0.131	316	2384	100	175	15368	15543	183	13515	13698	Error	Error	-6.456	175	15368	183	13515	169828	4762442	0.759	25.461	0	0	0
1	11	12	"A71"	"A71"	16340	20915	100	496	520	217	41	373	373	462	1721	372	0	0	0	14924	13406	5717	42	1604	1604	1741	965	55	98	98	0	0.000	0.000	0.000	0.000	0.000	0.000	0.000	0.000	0.000	0.000	0.000	0.000	0.000	0.000	0.009	0.012	0.018	0.015	2.983	0.027	0.004	316	2384	100	123	13320	13443	147	11802	11949	Error	Error	-6.759	123	13320	147	11802	164224	4236213	0.034	12.088	0	0	0
1	12	12	"A71"	"A71"	16645	20920	105	496	525	212	40	369	369	398	212	53	35	10	0	15597	13951	5789	41	1595	1595	1827	1733	94	99	92	0	0.000	0.000	0.000	0.000	0.000	0.000	0.000	0.000	0.000	0.000	0.000	0.000	0.000	0.000	0.009	0.013	0.016	0.015	2.810	0.010	0.095	316	2572	100	127	14002	14129	156	12356	12512	Error	Error	-6.785	127	14002	156	12356	165751	4408620	0.599	6.996	0	0	0
1	13	12	"A72"	"A72"	16940	20915	100	527	559	236	42	367	367	396	220	55	38	13	0	15630	13666	5408	39	1599	1599	1629	547	33	94	89	0	0.000	0.000	0.000	0.000	0.000	0.000	0.000	0.000	0.000	0.000	0.000	0.000	0.000	0.000	0.011	0.016	0.019	0.018	3.399	0.015	0.171	316	2384	100	160	14031	14191	192	12067	12259	Error	Error	-6.454	160	14031	192	12067	176529	4318362	0.741	22.005	0	0	0
1	14	12	"A72"	"A72"	17240	20915	100	552	585	251	42	385	385	414	202	48	45	20	0	16960	14970	7035	46	1677	1677	2224	2964	133	90	75	0	0.000	0.000	0.000	0.000	0.000	0.000	0.000	0.000	0.000	0.000	0.000	0.000	0.000	0.000	0.011	0.015	0.020	0.017	3.176	0.014	0.225	316	2384	100	167	15283	15450	200	13293	13493	Error	Error	-6.516	167	15283	200	13293	184745	4730405	0.847	4.300	0	0	0
1	15	12	"A72"	"A72"	17540	20920	100	613	629	249	39	389	389	419	230	54	48	17	0	17392	15960	4735	29	1686	1686	1929	1186	61	100	99	0	0.000	0.000	0.000	0.000	0.000	0.000	0.000	0.000	0.000	0.000	0.000	0.000	0.000	0.000	0.014	0.017	0.018	0.016	2.594	0.028	0.092	316	2384	100	224	15706	15930	240	14274	14514	Error	Error	-6.132	224	15706	240	14274	198618	5043394	0.913	11.831	0	0	0
1	16	12	"A73"	"A73"	17840	20915	100	437	503	463	92	405	405	423	190	44	23	8	0	3144	3954	2386	60	1634	1634	1652	283	17	87	79	0	0.000	0.000	0.000	0.000	0.000	0.000	0.000	0.000	0.000	0.000	0.000	0.000	0.000	0.000	0.021	0.042	0.096	0.089	4.721	0.089	0.141	316	2384	100	32	1510	1542	98	2320	2418	Error	Error	-5.560	32	1510	98	2320	159002	1249322	0.421	8.134	0	0	0
1	17	12	"A73"	"A73"	18140	20915	100	446	469	222	47	403	403	425	194	45	25	7	0	3313	4129	2170	52	1645	1645	1682	356	21	93	78	0	0.000	0.000	0.000	0.000	0.000	0.000	0.000	0.000	0.000	0.000	0.000	0.000	0.000	0.000	0.026	0.027	0.085	0.076	4.476	0.022	0.027	316	2384	100	43	1668	1711	66	2484	2550	Error	Error	-5.278	43	1668	66	2484	148065	1304697	0.227	6.874	0	0	0
1	18	12	"A73"	"A73"	18440	20915	100	492	771	2895	375	415	415	442	195	44	29	11	0	3511	4246	2214	52	1699	1699	1719	323	18	92	82	0	0.000	0.000	0.000	0.000	0.000	0.000	0.000	0.000	0.000	0.000	0.000	0.000	0.000	0.000	0.042	0.140	0.093	0.101	4.915	0.177	0.001	316	2384	100	77	1812	1889	356	2547	2903	Error	Error	-4.557	77	1812	356	2547	243632	1341610	1.687	7.824	0	0	0
1	1	13	"A74"	"A74"	13340	21210	95	575	601	250	41	350	350	382	209	54	52	25	0	20890	19390	6008	30	1600	1600	1639	427	26	100	100	0	0.000	0.000	0.000	0.000	0.000	0.000	0.000	0.000	0.000	0.000	0.000	0.000	0.000	0.000	0.012	0.014	0.016	0.013	2.540	0.014	0.256	256	2088	100	225	19290	19515	251	17790	18041	Error	Error	-6.422	225	19290	251	17790	153809	4963779	1.048	41.571	0	0	0
1	2	13	"A74"	"A74"	13640	21215	100	605	599	222	37	360	360	398	359	90	27	1	0	21006	18235	6519	35	1572	1572	1685	1129	67	100	99	0	0.000	0.000	0.000	0.000	0.000	0.000	0.000	0.000	0.000	0.000	0.000	0.000	0.000	0.000	0.013	0.014	0.017	0.014	2.391	0.012	0.078	316	2384	100	245	19434	19679	239	16663	16902	Error	Error	-6.310	245	19434	239	16663	189351	5762403	0.560	14.659	0	0	0
1	3	13	"A74"	"A74"	13940	21210	95	560	659	1114	169	351	351	388	371	95	28	4	0	18569	15983	7650	47	1586	1586	1717	1157	67	100	99	0	0.000	0.000	0.000	0.000	0.000	0.000	0.000	0.000	0.000	0.000	0.000	0.000	0.000	0.000	0.012	0.021	0.019	0.017	3.049	0.020	0.076	256	2088	100	209	16983	17192	308	14397	14705	Error	Error	-6.344	209	16983	308	14397	168821	4091548	0.730	12.330	0	0	0
1	4	13	"A75"	"A75"	14240	21210	100	590	648	617	95	356	356	381	180	47	58	30	0	20093	18031	5847	32	1552	1552	1590	440	27	100	98	0	0.000	0.000	0.000	0.000	0.000	0.000	0.000	0.000	0.000	0.000	0.000	0.000	0.000	0.000	0.013	0.018	0.018	0.015	2.938	0.016	0.114	316	2384	100	234	18541	18775	292	16479	16771	Error	Error	-6.308	234	18541	292	16479	204804	5697733	1.483	37.366	0	0	0
1	5	13	"A75"	"A75"	14545	21210	100	548	573	265	46	356	356	437	1467	335	0	0	0	20090	16202	7847	48	1578	1578	1729	2145	124	99	87	0	0.000	0.000	0.000	0.000	0.000	0.000	0.000	0.000	0.000	0.000	0.000	0.000	0.000	0.000	0.010	0.015	0.018	0.015	2.715	0.014	0.119	316	2384	100	192	18512	18704	217	14624	14841	Error	Error	-6.591	192	18512	217	14624	181094	5119774	0.093	6.747	0	0	0
1	6	13	"A75"	"A75"	14845	21205	100	565	591	283	47	356	356	382	199	52	50	24	0	20435	16757	7422	44	1606	1606	1792	1626	90	97	96	0	0.000	0.000	0.000	0.000	0.000	0.000	0.000	0.000	0.000	0.000	0.000	0.000	0.000	0.000	0.011	0.016	0.017	0.015	2.878	0.014	0.199	316	2384	100	209	18829	19038	235	15151	15386	Error	Error	-6.493	209	18829	235	15151	186607	5295114	1.050	9.204	0	0	0
1	7	13	"A76"	"A76"	15150	21205	90	620	655	235	35	363	363	412	684	166	6	0	0	21454	20917	3246	15	1590	1590	1656	586	35	100	100	0	0.000	0.000	0.000	0.000	0.000	0.000	0.000	0.000	0.000	0.000	0.000	0.000	0.000	0.000	0.013	0.015	0.014	0.013	2.432	0.014	0.239	256	1924	100	257	19864	20121	292	19327	19619	Error	Error	-6.272	257	19864	292	19327	167553	5354841	0.355	32.869	0	0	0
1	8	13	"A76"	"A76"	15445	21210	100	565	583	258	44	364	364	388	202	52	49	23	0	18486	15458	6785	43	1581	1581	1708	1047	61	100	99	0	0.000	0.000	0.000	0.000	0.000	0.000	0.000	0.000	0.000	0.000	0.000	0.000	0.000	0.000	0.012	0.016	0.018	0.016	3.140	0.014	0.186	316	2384	100	201	16905	17106	219	13877	14096	Error	Error	-6.394	201	16905	219	13877	184249	4884593	0.965	13.133	0	0	0
1	9	13	"A76"	"A76"	15745	21210	95	544	559	223	39	366	366	398	394	98	19	0	0	17493	16573	3647	22	1585	1585	1665	608	36	100	100	0	0.000	0.000	0.000	0.000	0.000	0.000	0.000	0.000	0.000	0.000	0.000	0.000	0.000	0.000	0.011	0.013	0.015	0.012	2.865	0.012	0.137	256	2088	100	178	15908	16086	193	14988	15181	Error	Error	-6.482	178	15908	193	14988	143134	4242633	0.409	24.520	0	0	0
1	10	13	"A77"	"A77"	16050	21210	85	780	796	274	34	363	363	384	179	46	82	57	0	16428	16327	1976	12	1601	1601	1732	1008	58	100	100	0	0.000	0.000	0.000	0.000	0.000	0.000	0.000	0.000	0.000	0.000	0.000	0.000	0.000	0.000	0.028	0.029	0.030	0.026	2.019	0.027	0.424	208	1660	100	417	14827	15244	433	14726	15159	Error	Error	-5.152	417	14827	433	14726	165662	3396114	2.302	14.479	0	0	0
1	11	13	"A77"	"A77"	16345	21215	100	607	644	294	45	384	384	412	258	62	43	18	0	13286	12583	4077	32	1642	1642	1669	408	24	100	100	0	0.000	0.000	0.000	0.000	0.000	0.000	0.000	0.000	0.000	0.000	0.000	0.000	0.000	0.000	0.019	0.024	0.025	0.021	2.767	0.024	0.258	316	2384	100	223	11644	11867	260	10941	11201	Error	Error	-5.706	223	11644	260	10941	203429	3976122	0.899	26.750	0	0	0
1	12	13	"A77"	"A77"	16645	21215	100	621	660	327	49	382	382	411	199	48	56	28	0	13263	12116	4224	34	1661	1661	1916	1597	83	100	97	0	0.000	0.000	0.000	0.000	0.000	0.000	0.000	0.000	0.000	0.000	0.000	0.000	0.000	0.000	0.021	0.027	0.028	0.024	2.545	0.028	0.319	316	2384	100	239	11602	11841	278	10455	10733	Error	Error	-5.601	239	11602	278	10455	208530	3828538	1.251	6.387	0	0	0
1	13	13	"A78"	"A78"	16945	21210	100	535	562	253	45	382	382	429	969	225	0	0	0	14234	12208	5046	41	1640	1640	1699	585	34	93	88	0	0.000	0.000	0.000	0.000	0.000	0.000	0.000	0.000	0.000	0.000	0.000	0.000	0.000	0.000	0.012	0.017	0.022	0.020	3.470	0.019	0.005	316	2384	100	153	12594	12747	180	10568	10748	Error	Error	-6.363	153	12594	180	10568	177632	3857814	0.137	17.964	0	0	0
1	14	13	"A78"	"A78"	17245	21210	100	634	657	237	36	395	395	423	218	51	52	21	0	16680	16749	2396	14	1692	1692	1763	662	37	100	100	0	0.000	0.000	0.000	0.000	0.000	0.000	0.000	0.000	0.000	0.000	0.000	0.000	0.000	0.000	0.016	0.017	0.018	0.015	2.551	0.015	0.194	316	2384	100	239	14988	15227	262	15057	15319	Error	Error	-5.971	239	14988	262	15057	207499	5292645	1.073	22.637	0	0	0
1	15	13	"A78"	"A78"	17540	21210	100	567	590	229	38	401	401	428	247	57	34	8	0	14595	14046	2840	20	1699	1699	1733	439	25	100	100	0	0.000	0.000	0.000	0.000	0.000	0.000	0.000	0.000	0.000	0.000	0.000	0.000	0.000	0.000	0.013	0.015	0.016	0.015	2.709	0.013	0.055	316	2384	100	166	12896	13062	189	12347	12536	Error	Error	-6.280	166	12896	189	12347	186290	4438531	0.656	28.048	0	0	0
1	16	13	"A79"	"A79"	17840	21210	100	553	589	336	57	401	401	437	319	72	25	4	0	15097	13212	6919	52	1678	1678	1726	510	29	95	87	0	0.000	0.000	0.000	0.000	0.000	0.000	0.000	0.000	0.000	0.000	0.000	0.000	0.000	0.000	0.011	0.016	0.021	0.021	3.230	0.014	0.098	316	2384	100	152	13419	13571	188	11534	11722	Error	Error	-6.464	152	13419	188	11534	186083	4175072	0.476	22.522	0	0	0
1	17	13	"A79"	"A79"	18145	21210	100	547	577	231	40	410	410	439	360	82	19	1	0	13788	12362	5927	47	1716	1716	1805	857	47	100	100	0	0.000	0.000	0.000	0.000	0.000	0.000	0.000	0.000	0.000	0.000	0.000	0.000	0.000	0.000	0.011	0.016	0.020	0.017	3.248	0.013	0.113	316	2384	100	137	12072	12209	167	10646	10813	Error	Error	-6.461	137	12072	167	10646	182332	3906500	0.383	12.319	0	0	0
1	18	13	"A79"	"A79"	18440	21205	100	566	568	235	41	447	447	466	205	43	36	10	0	12539	13246	6593	49	1794	1794	2285	2884	126	97	66	0	0.000	0.000	0.000	0.000	0.000	0.000	0.000	0.000	0.000	0.000	0.000	0.000	0.000	0.000	0.011	0.011	0.017	0.015	3.101	0.013	0.182	316	2384	100	119	10745	10864	121	11452	11573	Error	Error	-6.497	119	10745	121	11452	179542	4185747	0.498	3.801	0	0	0
1	1	14	"A80"	"A80"	13350	21515	85	586	599	231	38	371	371	413	657	159	3	0	0	19760	19089	3236	16	1588	1588	1733	1065	61	100	100	0	0.000	0.000	0.000	0.000	0.000	0.000	0.000	0.000	0.000	0.000	0.000	0.000	0.000	0.000	0.012	0.013	0.015	0.013	2.454	0.010	0.010	208	1660	100	215	18172	18387	228	17501	17729	Error	Error	-6.401	215	18172	228	17501	124677	3970426	0.283	16.297	0	0	0
1	2	14	"A80"	"A80"	13645	21510	100	483	495	221	44	364	364	394	206	52	31	9	0	13485	13203	6507	49	1588	1588	2073	2733	131	92	76	0	0.000	0.000	0.000	0.000	0.000	0.000	0.000	0.000	0.000	0.000	0.000	0.000	0.000	0.000	0.010	0.011	0.016	0.017	3.836	0.011	0.130	316	2384	100	119	11897	12016	131	11615	11746	Error	Error	-6.643	119	11897	131	11615	156529	4172165	0.490	4.072	0	0	0
1	3	14	"A80"	"A80"	13945	21510	100	493	510	219	42	364	364	388	204	52	36	11	0	10064	11098	5719	51	1564	1564	1896	2131	112	94	75	0	0.000	0.000	0.000	0.000	0.000	0.000	0.000	0.000	0.000	0.000	0.000	0.000	0.000	0.000	0.015	0.015	0.020	0.020	3.709	0.010	0.067	316	2384	100	129	8500	8629	146	9534	9680	Error	Error	-6.042	129	8500	146	9534	161206	3506847	0.598	4.318	0	0	0
1	4	14	"A81"	"A81"	14250	21510	85	610	629	256	40	348	348	376	180	47	63	35	0	22844	22204	3675	16	1586	1586	1716	1065	62	100	100	0	0.000	0.000	0.000	0.000	0.000	0.000	0.000	0.000	0.000	0.000	0.000	0.000	0.000	0.000	0.012	0.014	0.014	0.012	2.547	0.012	0.241	208	1660	100	262	21258	21520	281	20618	20899	Error	Error	-6.342	262	21258	281	20618	130786	4618347	1.406	19.238	0	0	0
1	5	14	"A81"	"A81"	14545	21510	100	503	521	228	43	350	350	380	197	51	42	16	0	18297	15367	8305	54	1548	1548	1740	1696	97	92	89	0	0.000	0.000	0.000	0.000	0.000	0.000	0.000	0.000	0.000	0.000	0.000	0.000	0.000	0.000	0.009	0.012	0.016	0.015	3.404	0.010	0.163	316	2384	100	153	16749	16902	171	13819	13990	Error	Error	-6.774	153	16749	171	13819	164555	4855876	0.716	8.035	0	0	0
1	6	14	"A81"	"A81"	14845	21510	100	485	511	219	42	357	357	382	195	51	38	12	0	19177	16777	7387	44	1565	1565	2034	2796	137	96	87	0	0.000	0.000	0.000	0.000	0.000	0.000	0.000	0.000	0.000	0.000	0.000	0.000	0.000	0.000	0.007	0.010	0.013	0.012	3.150	0.010	0.148	316	2384	100	128	17612	17740	154	15212	15366	Error	Error	-7.104	128	17612	154	15212	161326	5301551	0.662	5.273	0	0	0
1	7	14	"A82"	"A82"	15145	21510	100	535	568	240	42	354	354	389	380	97	24	2	0	21891	18247	9126	50	1555	1555	1635	991	60	87	82	0	0.000	0.000	0.000	0.000	0.000	0.000	0.000	0.000	0.000	0.000	0.000	0.000	0.000	0.000	0.009	0.013	0.016	0.017	3.660	0.010	0.040	316	2384	100	181	20336	20517	214	16692	16906	Error	Error	-6.812	181	20336	214	16692	179469	5766051	0.471	16.763	0	0	0
1	8	14	"A82"	"A82"	15445	21510	100	511	523	209	39	365	365	392	199	50	38	13	0	15263	13406	5755	42	1599	1599	2336	3456	147	90	70	0	0.000	0.000	0.000	0.000	0.000	0.000	0.000	0.000	0.000	0.000	0.000	0.000	0.000	0.000	0.011	0.013	0.018	0.016	3.143	0.011	0.147	316	2384	100	146	13664	13810	158	11807	11965	Error	Error	-6.548	146	13664	158	11807	165136	4236302	0.658	3.203	0	0	0
1	9	14	"A82"	"A82"	15745	21510	100	462	504	227	45	353	353	394	391	99	15	0	0	8728	11509	6051	52	1559	1559	1699	1244	73	95	94	0	0.000	0.000	0.000	0.000	0.000	0.000	0.000	0.000	0.000	0.000	0.000	0.000	0.000	0.000	0.015	0.015	0.020	0.018	4.232	0.011	0.016	316	2384	100	109	7169	7278	151	9950	10101	Error	Error	-6.039	109	7169	151	9950	159315	3636861	0.281	7.886	0	0	0
1	10	14	"A83"	"A83"	16045	21510	100	533	551	213	38	362	362	385	200	51	43	15	0	15533	14000	5919	42	1588	1588	1624	550	33	95	90	0	0.000	0.000	0.000	0.000	0.000	0.000	0.000	0.000	0.000	0.000	0.000	0.000	0.000	0.000	0.012	0.015	0.017	0.017	3.608	0.013	0.169	316	2384	100	171	13945	14116	189	12412	12601	Error	Error	-6.350	171	13945	189	12412	174175	4424060	0.830	22.502	0	0	0
1	11	14	"A83"	"A83"	16350	21515	105	488	537	335	62	375	375	407	298	73	24	4	0	13360	12714	5356	42	1610	1610	1652	415	25	100	100	0	0.000	0.000	0.000	0.000	0.000	0.000	0.000	0.000	0.000	0.000	0.000	0.000	0.000	0.000	0.010	0.015	0.018	0.015	3.478	0.011	0.056	316	2572	100	113	11750	11863	162	11104	11266	Error	Error	-6.700	113	11750	162	11104	169728	4017706	0.436	26.655	0	0	0
1	12	14	"A83"	"A83"	16645	21510	100	457	482	211	43	370	370	397	199	50	30	8	0	10242	11102	5399	48	1636	1636	2028	2401	118	95	70	0	0.000	0.000	0.000	0.000	0.000	0.000	0.000	0.000	0.000	0.000	0.000	0.000	0.000	0.000	0.010	0.012	0.020	0.018	3.309	0.011	0.106	316	2384	100	87	8606	8693	112	9466	9578	Error	Error	-6.628	87	8606	112	9466	152265	3508235	0.427	3.779	0	0	0
1	13	14	"A84"	"A84"	16945	21510	100	530	558	237	42	381	381	410	224	54	34	11	0	14004	12230	5193	42	1616	1616	1659	498	30	93	87	0	0.000	0.000	0.000	0.000	0.000	0.000	0.000	0.000	0.000	0.000	0.000	0.000	0.000	0.000	0.012	0.017	0.021	0.022	3.453	0.014	0.121	316	2384	100	149	12388	12537	177	10614	10791	Error	Error	-6.377	149	12388	177	10614	176246	3864701	0.661	21.227	0	0	0
1	14	14	"A84"	"A84"	17245	21510	100	497	528	231	43	389	389	412	199	48	37	13	0	10418	10683	4394	41	1674	1674	1947	1732	88	97	91	0	0.000	0.000	0.000	0.000	0.000	0.000	0.000	0.000	0.000	0.000	0.000	0.000	0.000	0.000	0.012	0.015	0.023	0.019	3.209	0.014	0.108	316	2384	100	108	8744	8852	139	9009	9148	Error	Error	-6.339	108	8744	139	9009	166764	3375686	0.583	5.044	0	0	0
1	15	14	"A84"	"A84"	17545	21515	100	577	604	277	45	397	397	418	196	46	47	21	0	14975	14119	3744	26	1679	1679	1696	320	18	100	100	0	0.000	0.000	0.000	0.000	0.000	0.000	0.000	0.000	0.000	0.000	0.000	0.000	0.000	0.000	0.014	0.017	0.019	0.016	2.860	0.015	0.147	316	2384	100	180	13296	13476	207	12440	12647	Error	Error	-6.207	180	13296	207	12440	191011	4461493	0.949	38.822	0	0	0
1	16	14	"A85"	"A85"	17845	21510	85	546	555	237	42	402	402	429	227	52	35	11	0	13862	12747	3986	31	1720	1720	1836	837	45	100	100	0	0.000	0.000	0.000	0.000	0.000	0.000	0.000	0.000	0.000	0.000	0.000	0.000	0.000	0.000	0.012	0.014	0.022	0.018	2.791	0.013	0.102	208	1660	100	144	12142	12286	153	11027	11180	Error	Error	-6.398	144	12142	153	11027	115412	2651282	0.555	13.036	0	0	0
1	17	14	"A85"	"A85"	18145	21515	100	505	561	419	74	409	409	430	194	45	34	13	0	10965	10911	5669	51	1694	1694	1786	954	53	100	94	0	0.000	0.000	0.000	0.000	0.000	0.000	0.000	0.000	0.000	0.000	0.000	0.000	0.000	0.000	0.010	0.016	0.022	0.020	3.423	0.016	0.090	316	2384	100	96	9271	9367	152	9217	9369	Error	Error	-6.594	96	9271	152	9217	177375	3448017	0.675	9.565	0	0	0
1	18	14	"A85"	"A85"	18440	21515	100	650	759	1539	202	422	422	452	250	55	47	14	0	18624	18196	3755	20	1739	1739	1796	561	31	100	100	0	0.000	0.000	0.000	0.000	0.000	0.000	0.000	0.000	0.000	0.000	0.000	0.000	0.000	0.000	0.014	0.020	0.017	0.014	2.582	0.022	0.044	316	2384	100	228	16885	17113	337	16457	16794	Error	Error	-6.211	228	16885	337	16457	239954	5750039	1.228	29.234	0	0	0
1	1	15	"A86"	"A86"	13350	21810	95	546	580	241	41	370	370	404	408	100	20	1	0	16823	14716	6021	40	1580	1580	1622	483	29	100	100	0	0.000	0.000	0.000	0.000	0.000	0.000	0.000	0.000	0.000	0.000	0.000	0.000	0.000	0.000	0.012	0.016	0.019	0.016	2.529	0.012	0.019	256	2088	100	176	15243	15419	210	13136	13346	Error	Error	-6.436	176	15243	210	13136	148360	3767189	0.431	27.110	0	0	0
1	2	15	"A86"	"A86"	13650	21815	100	486	508	211	41	372	372	448	1180	263	0	0	0	14446	13391	6671	49	1582	1582	1784	1537	86	100	94	0	0.000	0.000	0.000	0.000	0.000	0.000	0.000	0.000	0.000	0.000	0.000	0.000	0.000	0.000	0.009	0.012	0.014	0.013	3.134	0.010	0.020	316	2384	100	114	12864	12978	136	11809	11945	Error	Error	-6.818	114	12864	136	11809	160644	4231701	0.051	7.552	0	0	0
1	3	15	"A86"	"A86"	13945	21810	95	466	498	234	46	368	368	388	179	46	34	14	0	9271	12080	7018	58	1577	1577	1958	2439	124	95	64	0	0.000	0.000	0.000	0.000	0.000	0.000	0.000	0.000	0.000	0.000	0.000	0.000	0.000	0.000	0.013	0.012	0.017	0.016	3.283	0.013	0.174	256	2088	100	98	7694	7792	130	10503	10633	Error	Error	-6.295	98	7694	130	10503	127462	3092590	0.615	4.150	0	0	0
1	4	15	"A87"	"A87"	14255	21810	90	547	570	243	42	359	359	386	197	51	47	19	0	17133	15419	5328	34	1591	1591	1641	673	41	100	100	0	0.000	0.000	0.000	0.000	0.000	0.000	0.000	0.000	0.000	0.000	0.000	0.000	0.000	0.000	0.012	0.015	0.018	0.016	2.604	0.014	0.187	256	1924	100	188	15542	15730	211	13828	14039	Error	Error	-6.369	188	15542	211	13828	145815	3947305	0.934	20.473	0	0	0
1	5	15	"A87"	"A87"	14555	21810	105	484	530	267	50	353	353	387	253	65	30	8	0	15942	13842	6987	50	1569	1569	1651	1202	72	100	98	0	0.000	0.000	0.000	0.000	0.000	0.000	0.000	0.000	0.000	0.000	0.000	0.000	0.000	0.000	0.009	0.014	0.016	0.015	3.226	0.011	0.092	316	2572	100	131	14373	14504	177	12273	12450	Error	Error	-6.778	131	14373	177	12273	167361	4374198	0.565	10.142	0	0	0
1	6	15	"A87"	"A87"	14850	21810	100	486	525	245	46	354	354	378	174	46	42	18	0	16763	14136	6179	43	1575	1575	1766	1460	82	100	99	0	0.000	0.000	0.000	0.000	0.000	0.000	0.000	0.000	0.000	0.000	0.000	0.000	0.000	0.000	0.009	0.014	0.016	0.014	3.229	0.031	0.107	316	2384	100	132	15188	15320	171	12561	12732	Error	Error	-6.846	132	15188	171	12561	165972	4467093	0.845	8.473	0	0	0
1	7	15	"A88"	"A88"	15150	21805	100	513	538	228	42	352	352	384	199	51	43	15	0	17196	14507	6642	45	1561	1561	1614	524	32	93	86	0	0.000	0.000	0.000	0.000	0.000	0.000	0.000	0.000	0.000	0.000	0.000	0.000	0.000	0.000	0.010	0.014	0.018	0.018	3.859	0.012	0.144	316	2384	100	161	15635	15796	186	12946	13132	Error	Error	-6.602	161	15635	186	12946	169893	4584080	0.774	24.605	0	0	0
1	8	15	"A88"	"A88"	15450	21805	100	481	511	235	45	361	361	389	201	51	35	13	0	13051	11731	4513	38	1587	1587	1985	2139	107	97	85	0	0.000	0.000	0.000	0.000	0.000	0.000	0.000	0.000	0.000	0.000	0.000	0.000	0.000	0.000	0.010	0.015	0.020	0.017	3.092	0.014	0.127	316	2384	100	120	11464	11584	150	10144	10294	Error	Error	-6.578	120	11464	150	10144	161396	3707079	0.607	4.556	0	0	0
1	9	15	"A88"	"A88"	15755	21810	100	477	515	232	45	362	362	390	197	50	38	13	0	11891	11182	4607	41	1586	1586	1701	1224	71	100	98	0	0.000	0.000	0.000	0.000	0.000	0.000	0.000	0.000	0.000	0.000	0.000	0.000	0.000	0.000	0.011	0.016	0.020	0.017	3.453	0.013	0.105	316	2384	100	115	10305	10420	153	9596	9749	Error	Error	-6.486	115	10305	153	9596	162751	3533555	0.635	7.746	0	0	0
1	10	15	"A89"	"A89"	16050	21805	100	501	522	217	41	370	370	411	550	133	4	0	0	14841	12508	5977	47	1607	1607	1709	1168	68	83	78	0	0.000	0.000	0.000	0.000	0.000	0.000	0.000	0.000	0.000	0.000	0.000	0.000	0.000	0.000	0.010	0.014	0.018	0.018	4.774	0.010	0.006	316	2384	100	131	13234	13365	152	10901	11053	Error	Error	-6.659	131	13234	152	10901	165040	3952461	0.202	9.246	0	0	0
1	11	15	"A89"	"A89"	16350	21805	100	477	511	227	44	375	375	412	238	57	28	6	0	13639	12401	5263	42	1619	1619	1730	1057	61	95	94	0	0.000	0.000	0.000	0.000	0.000	0.000	0.000	0.000	0.000	0.000	0.000	0.000	0.000	0.000	0.008	0.013	0.018	0.016	2.816	0.009	0.058	316	2384	100	102	12020	12122	136	10782	10918	Error	Error	-6.881	102	12020	136	10782	161469	3918821	0.416	10.096	0	0	0
1	12	15	"A89"	"A89"	16650	21805	100	464	505	230	45	375	375	408	238	58	28	8	0	7799	10339	6054	58	1641	1641	1983	2293	115	91	61	0	0.000	0.000	0.000	0.000	0.000	0.000	0.000	0.000	0.000	0.000	0.000	0.000	0.000	0.000	0.014	0.015	0.021	0.019	3.667	0.015	0.091	316	2384	100	89	6158	6247	130	8698	8828	Error	Error	-6.113	89	6158	130	8698	159639	3267232	0.408	3.644	0	0	0
1	13	15	"A90"	"A90"	16950	21805	100	548	572	250	43	379	379	408	217	53	43	17	0	16510	13370	6680	49	1624	1624	1704	816	47	84	79	0	0.000	0.000	0.000	0.000	0.000	0.000	0.000	0.000	0.000	0.000	0.000	0.000	0.000	0.000	0.011	0.016	0.020	0.022	3.897	0.014	0.115	316	2384	100	169	14886	15055	193	11746	11939	Error	Error	-6.461	169	14886	193	11746	180882	4224905	0.756	14.297	0	0	0
1	14	15	"A90"	"A90"	17250	21805	100	526	565	231	40	391	391	416	209	50	37	16	0	13914	13406	3702	27	1703	1703	1963	1600	81	97	96	0	0.000	0.000	0.000	0.000	0.000	0.000	0.000	0.000	0.000	0.000	0.000	0.000	0.000	0.000	0.011	0.015	0.019	0.015	3.038	0.014	0.144	316	2384	100	135	12211	12346	174	11703	11877	Error	Error	-6.499	135	12211	174	11703	178388	4236269	0.713	7.152	0	0	0
1	15	15	"A90"	"A90"	17545	21810	95	570	592	233	39	401	401	442	436	98	14	0	0	13775	13401	2522	18	1727	1727	1801	715	39	100	100	0	0.000	0.000	0.000	0.000	0.000	0.000	0.000	0.000	0.000	0.000	0.000	0.000	0.000	0.000	0.014	0.016	0.019	0.015	2.945	0.013	0.014	256	2088	100	169	12048	12217	191	11674	11865	Error	Error	-6.156	169	12048	191	11674	151509	3430583	0.344	16.224	0	0	0
1	16	15	"A91"	"A91"	17855	21805	85	560	572	229	40	402	402	431	228	52	36	9	0	13292	12258	3334	27	1737	1737	1839	764	41	100	100	0	0.000	0.000	0.000	0.000	0.000	0.000	0.000	0.000	0.000	0.000	0.000	0.000	0.000	0.000	0.014	0.016	0.023	0.020	2.224	0.014	0.071	208	1660	100	158	11555	11713	170	10521	10691	Error	Error	-6.192	158	11555	170	10521	118900	2549597	0.618	13.637	0	0	0
1	17	15	"A91"	"A91"	18150	21805	100	529	563	236	41	414	414	440	196	44	37	12	0	11766	10429	3964	38	1738	1738	1801	581	32	97	97	0	0.000	0.000	0.000	0.000	0.000	0.000	0.000	0.000	0.000	0.000	0.000	0.000	0.000	0.000	0.011	0.017	0.023	0.022	3.206	0.014	0.094	316	2384	100	115	10028	10143	149	8691	8840	Error	Error	-6.446	115	10028	149	8691	177891	3295425	0.628	14.850	0	0	0
1	18	15	"A91"	"A91"	18450	21805	100	607	648	513	79	439	439	462	213	46	43	13	0	12736	11491	4308	37	1781	1781	1927	1353	70	97	95	0	0.000	0.000	0.000	0.000	0.000	0.000	0.000	0.000	0.000	0.000	0.000	0.000	0.000	0.000	0.015	0.022	0.024	0.021	3.169	0.015	0.050	316	2384	100	168	10955	11123	209	9710	9919	Error	Error	-6.027	168	10955	209	9710	204845	3631298	0.873	7.069	0	0	0
1	1	16	"A92"	"A92"	13355	22110	85	510	529	205	38	368	368	392	187	47	41	13	0	14549	14932	3567	23	1628	1628	1788	1594	89	100	100	0	0.000	0.000	0.000	0.000	0.000	0.000	0.000	0.000	0.000	0.000	0.000	0.000	0.000	0.000	0.011	0.012	0.015	0.012	2.635	0.011	0.125	208	1660	100	142	12921	13063	161	13304	13465	Error	Error	-6.508	142	12921	161	13304	110067	3105789	0.733	8.246	0	0	0
1	2	16	"A92"	"A92"	13655	22110	100	489	641	1349	210	379	379	404	362	89	17	6	0	13469	12287	6344	51	1615	1615	1798	1566	87	94	87	0	0.000	0.000	0.000	0.000	0.000	0.000	0.000	0.000	0.000	0.000	0.000	0.000	0.000	0.000	0.009	0.025	0.019	0.020	4.116	0.013	0.015	316	2384	100	110	11854	11964	262	10672	10934	Error	Error	-6.752	110	11854	262	10672	202666	3882823	0.655	6.698	0	0	0
1	3	16	"A92"	"A92"	13955	22115	95	523	560	453	80	363	363	390	214	54	42	10	0	16978	15383	6650	43	1603	1603	1704	1205	70	100	100	0	0.000	0.000	0.000	0.000	0.000	0.000	0.000	0.000	0.000	0.000	0.000	0.000	0.000	0.000	0.010	0.014	0.017	0.014	3.138	0.011	0.084	256	2088	100	160	15375	15535	197	13780	13977	Error	Error	-6.586	160	15375	197	13780	143377	3937956	0.794	11.352	0	0	0
1	4	16	"A93"	"A93"	14260	22110	90	541	573	230	40	358	358	385	186	48	49	23	0	19176	18739	4911	26	1610	1610	1657	413	24	100	100	0	0.000	0.000	0.000	0.000	0.000	0.000	0.000	0.000	0.000	0.000	0.000	0.000	0.000	0.000	0.010	0.013	0.014	0.011	2.778	0.011	0.167	256	1924	100	183	17566	17749	215	17129	17344	Error	Error	-6.585	183	17566	215	17129	146717	4797200	1.011	41.361	0	0	0
1	5	16	"A93"	"A93"	14555	22110	100	495	555	418	75	379	379	406	277	68	29	7	0	10150	13207	8699	65	1613	1613	1825	1756	96	93	67	0	0.000	0.000	0.000	0.000	0.000	0.000	0.000	0.000	0.000	0.000	0.000	0.000	0.000	0.000	0.014	0.015	0.019	0.019	3.588	0.012	0.089	316	2384	100	116	8537	8653	176	11594	11770	Error	Error	-6.202	116	8537	176	11594	175341	4173553	0.538	6.482	0	0	0
1	6	16	"A93"	"A93"	14855	22110	100	472	494	238	48	367	367	424	732	172	1	0	0	14070	13692	7718	56	1630	1630	2202	3137	142	84	65	0	0.000	0.000	0.000	0.000	0.000	0.000	0.000	0.000	0.000	0.000	0.000	0.000	0.000	0.000	0.008	0.011	0.016	0.017	3.788	0.006	0.003	316	2384	100	105	12440	12545	127	12062	12189	Error	Error	-6.888	105	12440	127	12062	156150	4326613	0.096	3.663	0	0	0
1	7	16	"A94"	"A94"	15155	22110	85	577	595	220	36	360	360	386	201	52	53	18	0	22663	22413	3738	16	1648	1648	1795	1103	61	100	100	0	0.000	0.000	0.000	0.000	0.000	0.000	0.000	0.000	0.000	0.000	0.000	0.000	0.000	0.000	0.010	0.011	0.012	0.010	2.585	0.010	0.189	208	1660	100	217	21015	21232	235	20765	21000	Error	Error	-6.598	217	21015	235	20765	123731	4661923	1.040	18.693	0	0	0
1	8	16	"A94"	"A94"	15455	22110	100	473	502	209	41	367	367	396	196	49	34	11	0	14002	13966	6952	49	1657	1657	2330	3561	152	90	68	0	0.000	0.000	0.000	0.000	0.000	0.000	0.000	0.000	0.000	0.000	0.000	0.000	0.000	0.000	0.009	0.011	0.015	0.014	3.150	0.013	0.206	316	2384	100	106	12345	12451	135	12309	12444	Error	Error	-6.864	106	12345	135	12309	158730	4413112	0.541	3.268	0	0	0
1	9	16	"A94"	"A94"	15760	22115	105	537	563	224	39	369	369	418	829	198	0	0	0	18072	15973	7424	46	1629	1629	1669	410	24	100	99	0	0.000	0.000	0.000	0.000	0.000	0.000	0.000	0.000	0.000	0.000	0.000	0.000	0.000	0.000	0.010	0.014	0.017	0.014	3.156	0.010	0.004	316	2572	100	168	16443	16611	194	14344	14538	Error	Error	-6.613	168	16443	194	14344	178048	5047550	0.175	34.888	0	0	0
1	10	16	"A95"	"A95"	16060	22115	85	615	627	239	38	379	379	406	194	47	57	26	0	20442	20359	3599	17	1691	1691	1871	1421	75	100	100	0	0.000	0.000	0.000	0.000	0.000	0.000	0.000	0.000	0.000	0.000	0.000	0.000	0.000	0.000	0.013	0.013	0.014	0.011	3.187	0.013	0.216	208	1660	100	236	18751	18987	248	18668	18916	Error	Error	-6.312	236	18751	248	18668	130448	4234599	1.139	13.011	0	0	0
1	11	16	"A95"	"A95"	16360	22115	95	574	601	245	40	378	378	407	250	61	40	12	0	20151	17901	6804	38	1650	1650	1736	805	46	100	100	0	0.000	0.000	0.000	0.000	0.000	0.000	0.000	0.000	0.000	0.000	0.000	0.000	0.000	0.000	0.011	0.014	0.017	0.013	3.079	0.012	0.171	256	2088	100	196	18501	18697	223	16251	16474	Error	Error	-6.561	196	18501	223	16251	153910	4582628	0.776	20.081	0	0	0
1	12	16	"A95"	"A95"	16660	22110	100	531	556	235	42	382	382	404	191	47	43	18	0	14605	14093	7437	52	1676	1676	2074	2497	120	94	74	0	0.000	0.000	0.000	0.000	0.000	0.000	0.000	0.000	0.000	0.000	0.000	0.000	0.000	0.000	0.012	0.014	0.019	0.018	3.262	0.011	0.170	316	2384	100	149	12929	13078	174	12417	12591	Error	Error	-6.439	149	12929	174	12417	175678	4453494	0.796	4.813	0	0	0
1	13	16	"A96"	"A96"	16960	22110	105	614	647	249	38	378	378	415	318	76	38	7	0	18050	17916	2433	13	1667	1667	1711	377	22	100	100	0	0.000	0.000	0.000	0.000	0.000	0.000	0.000	0.000	0.000	0.000	0.000	0.000	0.000	0.000	0.014	0.017	0.017	0.015	2.296	0.014	0.186	316	2572	100	236	16383	16619	269	16249	16518	Error	Error	-6.117	236	16383	269	16249	204521	5661390	0.730	42.984	0	0	0
1	14	16	"A96"	"A96"	17255	22110	100	595	608	238	39	396	396	432	248	57	40	10	0	18208	16262	5778	35	1775	1775	2486	2950	118	94	85	0	0.000	0.000	0.000	0.000	0.000	0.000	0.000	0.000	0.000	0.000	0.000	0.000	0.000	0.000	0.012	0.015	0.018	0.015	2.573	0.014	0.131	316	2384	100	199	16433	16632	212	14487	14699	Error	Error	-6.368	199	16433	212	14487	192048	5138698	0.710	4.670	0	0	0
1	15	16	"A96"	"A96"	17555	22115	110	653	654	245	37	401	401	435	274	62	43	10	0	17531	16888	3371	19	1751	1751	1795	479	26	100	100	0	0.000	0.000	0.000	0.000	0.000	0.000	0.000	0.000	0.000	0.000	0.000	0.000	0.000	0.000	0.016	0.017	0.018	0.016	2.538	0.015	0.186	392	2896	100	252	15780	16032	253	15137	15390	Error	Error	-5.969	252	15780	253	15137	256434	6619962	0.799	31.509	0	0	0
1	16	16	"A97"	"A97"	17865	22110	100	686	729	276	37	416	416	438	212	48	61	30	0	19453	18968	4235	22	1788	1788	1836	402	21	100	100	0	0.000	0.000	0.000	0.000	0.000	0.000	0.000	0.000	0.000	0.000	0.000	0.000	0.000	0.000	0.015	0.018	0.018	0.015	2.530	0.017	0.262	316	2384	100	270	17665	17935	313	17180	17493	Error	Error	-6.032	270	17665	313	17180	230479	5993973	1.373	42.617	0	0	0
1	17	16	"A97"	"A97"	18155	22115	105	682	717	346	48	434	434	453	204	45	56	28	0	18950	18420	3468	18	1799	1799	1864	463	24	100	100	0	0.000	0.000	0.000	0.000	0.000	0.000	0.000	0.000	0.000	0.000	0.000	0.000	0.000	0.000	0.014	0.017	0.018	0.015	2.539	0.017	0.194	316	2572	100	248	17151	17399	283	16621	16904	Error	Error	-6.112	248	17151	283	16621	226540	5820672	1.294	35.758	0	0	0
1	18	16	"A97"	"A97"	18450	22110	100	696	758	605	79	451	451	483	343	71	36	6	0	18123	17415	4630	26	1863	1863	2179	2078	95	100	98	0	0.000	0.000	0.000	0.000	0.000	0.000	0.000	0.000	0.000	0.000	0.000	0.000	0.000	0.000	0.015	0.020	0.019	0.016	2.637	0.016	0.111	316	2384	100	245	16260	16505	307	15552	15859	Error	Error	-6.052	245	16260	307	15552	239524	5503146	0.802	7.332	0	0	0
1	1	17	"A98"	"A98"	13360	22405	80	391	412	190	46	355	355	381	181	47	20	7	0	2912	3543	1674	47	1592	1592	1607	301	18	91	79	0	0.000	0.000	0.000	0.000	0.000	0.000	0.000	0.000	0.000	0.000	0.000	0.000	0.000	0.000	0.027	0.029	0.079	0.086	4.323	0.007	0.002	208	1512	100	36	1320	1356	57	1951	2008	Error	Error	-5.196	36	1320	57	1951	85686	737041	0.171	6.432	0	0	0
1	2	17	"A98"	"A98"	13655	22405	100	382	544	2274	418	367	367	385	189	49	20	7	0	2583	3007	1280	42	1568	1568	1579	277	17	85	74	0	0.000	0.000	0.000	0.000	0.000	0.000	0.000	0.000	0.000	0.000	0.000	0.000	0.000	0.000	0.015	0.123	0.118	0.125	5.275	2.327	0.043	316	2384	100	15	1015	1030	177	1439	1616	Error	Error	-6.080	15	1015	177	1439	171783	950159	0.841	5.155	0	0	0
1	3	17	"A98"	"A98"	13955	22405	100	360	398	197	49	359	359	381	185	48	20	5	0	2463	2986	1374	46	1580	1580	1589	273	17	84	66	0	0.000	0.000	0.000	0.000	0.000	0.000	0.000	0.000	0.000	0.000	0.000	0.000	0.000	0.000	0.001	0.028	0.144	0.140	5.346	0.015	0.006	316	2384	100	1	883	884	39	1406	1445	Error	Error	-9.786	1	883	39	1406	125843	943419	0.092	5.117	0	0	0
1	4	17	"A99"	"A99"	14255	22410	95	422	439	199	45	352	352	379	197	51	26	7	0	6866	6753	1750	25	1602	1602	1618	294	18	100	100	0	0.000	0.000	0.000	0.000	0.000	0.000	0.000	0.000	0.000	0.000	0.000	0.000	0.000	0.000	0.013	0.017	0.031	0.025	3.046	0.014	0.032	256	2088	100	70	5264	5334	87	5151	5238	Error	Error	-6.233	70	5264	87	5151	112450	1728678	0.305	17.466	0	0	0
1	5	17	"A99"	"A99"	14555	22405	100	394	420	181	43	363	363	389	242	62	14	2	0	5877	5724	2477	43	1601	1601	1639	419	25	97	93	0	0.000	0.000	0.000	0.000	0.000	0.000	0.000	0.000	0.000	0.000	0.000	0.000	0.000	0.000	0.007	0.014	0.036	0.033	3.664	0.009	0.013	316	2384	100	31	4276	4307	57	4123	4180	Error	Error	-7.108	31	4276	57	4123	132606	1808788	0.128	9.749	0	0	0
1	6	17	"A99"	"A99"	14855	22405	100	386	429	225	52	355	355	390	321	82	10	1	0	6255	6110	2268	37	1611	1611	1701	686	40	97	91	0	0.000	0.000	0.000	0.000	0.000	0.000	0.000	0.000	0.000	0.000	0.000	0.000	0.000	0.000	0.007	0.016	0.040	0.032	3.949	0.011	0.005	316	2384	100	31	4644	4675	74	4499	4573	Error	Error	-7.227	31	4644	74	4499	135484	1930617	0.121	6.427	0	0	0
1	7	17	"A100"	"A100"	15160	22410	90	582	615	339	55	358	358	438	972	221	1	1	0	17569	16992	3999	23	1638	1638	1737	1357	78	99	97	0	0.000	0.000	0.000	0.000	0.000	0.000	0.000	0.000	0.000	0.000	0.000	0.000	0.000	0.000	0.014	0.017	0.017	0.014	2.557	0.016	0.186	256	1924	100	224	15931	16155	257	15354	15611	Error	Error	-6.152	224	15931	257	15354	157466	4350047	0.182	11.242	0	0	0
1	8	17	"A100"	"A100"	15460	22410	100	491	514	214	41	367	367	394	212	53	32	10	0	15755	13301	6014	45	1652	1652	2085	2490	119	90	76	0	0.000	0.000	0.000	0.000	0.000	0.000	0.000	0.000	0.000	0.000	0.000	0.000	0.000	0.000	0.009	0.013	0.018	0.015	3.267	0.011	0.111	316	2384	100	124	14103	14227	147	11649	11796	Error	Error	-6.830	124	14103	147	11649	162393	4203168	0.566	4.504	0	0	0
1	9	17	"A100"	"A100"	15760	22410	100	523	544	280	51	367	367	397	227	57	39	11	0	13745	12306	5870	47	1620	1620	1659	376	22	100	99	0	0.000	0.000	0.000	0.000	0.000	0.000	0.000	0.000	0.000	0.000	0.000	0.000	0.000	0.000	0.013	0.017	0.020	0.019	2.809	0.016	0.129	316	2384	100	156	12125	12281	177	10686	10863	Error	Error	-6.280	156	12125	177	10686	171944	3888755	0.648	28.316	0	0	0
1	10	17	"A101"	"A101"	16065	22410	90	475	608	1492	245	377	377	404	209	51	28	9	0	5135	6215	3454	55	1631	1631	1645	300	18	98	96	0	0.000	0.000	0.000	0.000	0.000	0.000	0.000	0.000	0.000	0.000	0.000	0.000	0.000	0.000	0.028	0.050	0.040	0.037	3.953	0.048	0.021	256	1924	100	98	3504	3602	231	4584	4815	Error	Error	-5.160	98	3504	231	4584	155578	1591150	0.976	15.233	0	0	0
1	11	17	"A101"	"A101"	16360	22410	100	431	459	230	50	374	374	400	222	55	21	6	0	3744	4895	3075	62	1627	1627	1652	298	18	96	89	0	0.000	0.000	0.000	0.000	0.000	0.000	0.000	0.000	0.000	0.000	0.000	0.000	0.000	0.000	0.027	0.026	0.054	0.052	4.266	0.021	0.028	316	2384	100	57	2117	2174	85	3268	3353	Error	Error	-5.215	57	2117	85	3268	145047	1546807	0.266	10.883	0	0	0
1	12	17	"A101"	"A101"	16665	22405	100	414	456	233	51	378	378	399	195	48	25	8	0	3380	4495	2630	58	1658	1658	1687	339	20	92	85	0	0.000	0.000	0.000	0.000	0.000	0.000	0.000	0.000	0.000	0.000	0.000	0.000	0.000	0.000	0.021	0.027	0.070	0.066	4.527	0.020	0.031	316	2384	100	36	1722	1758	78	2837	2915	Error	Error	-5.580	36	1722	78	2837	143995	1420319	0.292	8.283	0	0	0
1	13	17	"A102"	"A102"	16970	22405	85	467	469	191	40	383	383	410	240	58	21	2	0	6334	7264	3412	46	1664	1664	1707	410	24	100	99	0	0.000	0.000	0.000	0.000	0.000	0.000	0.000	0.000	0.000	0.000	0.000	0.000	0.000	0.000	0.018	0.015	0.031	0.026	3.276	0.011	0.013	208	1660	100	84	4670	4754	86	5600	5686	Error	Error	-5.797	84	4670	86	5600	97654	1510875	0.246	13.554	0	0	0
1	14	17	"A102"	"A102"	17260	22405	100	412	441	178	40	387	387	409	197	48	22	3	0	3865	4940	2678	54	1709	1709	1822	777	42	92	70	0	0.000	0.000	0.000	0.000	0.000	0.000	0.000	0.000	0.000	0.000	0.000	0.000	0.000	0.000	0.012	0.017	0.054	0.042	4.429	0.014	0.017	316	2384	100	25	2156	2181	54	3231	3285	Error	Error	-6.430	25	2156	54	3231	139265	1561041	0.162	4.013	0	0	0
1	15	17	"A102"	"A102"	17555	22410	100	450	472	207	43	402	402	422	202	47	24	4	0	4580	5953	3485	58	1709	1709	1732	395	22	98	96	0	0.000	0.000	0.000	0.000	0.000	0.000	0.000	0.000	0.000	0.000	0.000	0.000	0.000	0.000	0.017	0.016	0.043	0.035	4.275	0.012	0.026	316	2384	100	48	2871	2919	70	4244	4314	Error	Error	-5.902	48	2871	70	4244	149127	1881305	0.248	10.686	0	0	0
1	16	17	"A103"	"A103"	17850	22405	85	526	558	223	39	415	415	465	506	108	7	0	0	12185	11997	2013	16	1799	1799	1972	1823	92	100	100	0	0.000	0.000	0.000	0.000	0.000	0.000	0.000	0.000	0.000	0.000	0.000	0.000	0.000	0.000	0.011	0.014	0.021	0.017	2.603	0.013	0.045	208	1660	100	111	10386	10497	143	10198	10341	Error	Error	-6.548	111	10386	143	10198	116026	2495414	0.184	5.499	0	0	0
1	17	17	"A103"	"A103"	18155	22410	100	498	526	223	42	430	430	451	201	44	25	9	0	9249	9021	4373	48	1777	1777	1813	376	20	100	99	0	0.000	0.000	0.000	0.000	0.000	0.000	0.000	0.000	0.000	0.000	0.000	0.000	0.000	0.000	0.009	0.013	0.025	0.021	3.234	0.014	0.060	316	2384	100	68	7472	7540	96	7244	7340	Error	Error	-6.780	68	7472	96	7244	166184	2850497	0.373	19.170	0	0	0
1	18	17	"A103"	"A103"	18450	22405	100	503	535	226	42	441	441	474	247	52	22	5	0	6990	8040	3866	48	1837	1837	2216	1944	87	89	61	0	0.000	0.000	0.000	0.000	0.000	0.000	0.000	0.000	0.000	0.000	0.000	0.000	0.000	0.000	0.012	0.015	0.032	0.027	3.643	0.013	0.066	316	2384	100	62	5153	5215	94	6203	6297	Error	Error	-6.377	62	5153	94	6203	169161	2540494	0.247	2.996	0	0	0
1	1	18	"A104"	"A104"	13360	22710	85	510	550	218	39	386	386	422	318	75	20	2	0	13582	13505	2735	20	1686	1686	1914	2047	106	100	100	0	0.000	0.000	0.000	0.000	0.000	0.000	0.000	0.000	0.000	0.000	0.000	0.000	0.000	0.000	0.010	0.014	0.016	0.013	3.060	0.012	0.106	208	1660	100	124	11896	12020	164	11819	11983	Error	Error	-6.584	124	11896	164	11819	114317	2808979	0.403	5.662	0	0	0
1	2	18	"A104"	"A104"	13660	22705	100	432	468	206	44	384	384	406	199	49	25	8	0	7729	9706	6151	63	1652	1652	2135	2543	119	75	53	0	0.000	0.000	0.000	0.000	0.000	0.000	0.000	0.000	0.000	0.000	0.000	0.000	0.000	0.000	0.008	0.010	0.020	0.021	4.918	0.011	0.096	316	2384	100	48	6077	6125	84	8054	8138	Error	Error	-6.984	48	6077	84	8054	147831	3067015	0.312	2.977	0	0	0
1	3	18	"A104"	"A104"	13960	22705	100	460	481	216	44	361	361	388	192	49	33	10	0	8617	9871	6194	62	1623	1623	1823	1581	86	86	65	0	0.000	0.000	0.000	0.000	0.000	0.000	0.000	0.000	0.000	0.000	0.000	0.000	0.000	0.000	0.014	0.015	0.024	0.024	4.036	0.011	0.096	316	2384	100	99	6994	7093	120	8248	8368	Error	Error	-6.143	99	6994	120	8248	152034	3119388	0.484	5.090	0	0	0
1	4	18	"A105"	"A105"	14260	22705	100	535	571	241	42	358	358	390	297	76	31	8	0	16452	14966	5914	39	1617	1617	1660	466	28	96	92	0	0.000	0.000	0.000	0.000	0.000	0.000	0.000	0.000	0.000	0.000	0.000	0.000	0.000	0.000	0.012	0.016	0.017	0.017	3.515	0.013	0.160	316	2384	100	177	14835	15012	213	13349	13562	Error	Error	-6.389	177	14835	213	13349	180449	4729278	0.609	28.554	0	0	0
1	5	18	"A105"	"A105"	14560	22705	100	494	505	210	41	356	356	381	179	46	40	15	0	13507	12572	6571	52	1618	1618	1718	985	57	92	90	0	0.000	0.000	0.000	0.000	0.000	0.000	0.000	0.000	0.000	0.000	0.000	0.000	0.000	0.000	0.012	0.014	0.018	0.019	3.809	0.012	0.156	316	2384	100	138	11889	12027	149	10954	11103	Error	Error	-6.429	138	11889	149	10954	159453	3972855	0.693	11.019	0	0	0
1	6	18	"A105"	"A105"	14860	22705	100	478	516	276	53	369	369	391	206	52	33	10	0	11505	11878	6506	54	1622	1622	2022	2283	112	89	72	0	0.000	0.000	0.000	0.000	0.000	0.000	0.000	0.000	0.000	0.000	0.000	0.000	0.000	0.000	0.011	0.014	0.019	0.019	3.887	0.013	0.120	316	2384	100	109	9883	9992	147	10256	10403	Error	Error	-6.503	109	9883	147	10256	162918	3753577	0.607	4.317	0	0	0
1	7	18	"A106"	"A106"	15160	22705	100	380	439	496	112	362	362	380	175	46	24	7	0	2174	2566	1144	44	1587	1587	1602	286	17	72	50	0	0.000	0.000	0.000	0.000	0.000	0.000	0.000	0.000	0.000	0.000	0.000	0.000	0.000	0.000	0.031	0.079	0.184	0.194	4.317	0.068	0.022	316	2384	100	18	587	605	77	979	1056	Error	Error	-5.027	18	587	77	979	138724	810873	0.337	3.371	0	0	0
1	8	18	"A106"	"A106"	15460	22705	100	397	422	208	49	364	364	387	203	52	18	6	0	2126	2708	2664	98	1602	1602	1625	342	21	61	41	0	0.000	0.000	0.000	0.000	0.000	0.000	0.000	0.000	0.000	0.000	0.000	0.000	0.000	0.000	0.063	0.052	0.225	0.220	5.982	0.007	0.002	316	2384	100	33	524	557	58	1106	1164	Error	Error	-3.989	33	524	58	1106	133199	855600	0.172	3.167	0	0	0
1	9	18	"A106"	"A106"	15760	22705	100	385	407	223	54	366	366	389	184	47	20	4	0	2119	2475	1049	42	1611	1611	1618	277	17	66	47	0	0.000	0.000	0.000	0.000	0.000	0.000	0.000	0.000	0.000	0.000	0.000	0.000	0.000	0.000	0.037	0.047	0.192	0.221	5.030	0.024	0.006	316	2384	100	19	508	527	41	864	905	Error	Error	-4.741	19	508	41	864	128567	782071	0.098	3.094	0	0	0
1	10	18	"A107"	"A107"	16065	22705	90	376	417	244	58	371	371	397	185	46	22	6	0	3607	4302	2130	49	1630	1630	1646	332	20	94	89	0	0.000	0.000	0.000	0.000	0.000	0.000	0.000	0.000	0.000	0.000	0.000	0.000	0.000	0.000	0.003	0.017	0.061	0.060	4.432	0.017	0.019	256	1924	100	5	1977	1982	46	2672	2718	Error	Error	-8.627	5	1977	46	2672	106743	1101226	0.108	8.000	0	0	0
1	11	18	"A107"	"A107"	16360	22705	100	404	423	192	45	372	372	398	185	46	24	6	0	3118	3774	2013	53	1625	1625	1640	272	16	88	80	0	0.000	0.000	0.000	0.000	0.000	0.000	0.000	0.000	0.000	0.000	0.000	0.000	0.000	0.000	0.021	0.024	0.074	0.084	4.254	0.015	0.012	316	2384	100	32	1493	1525	51	2149	2200	Error	Error	-5.544	32	1493	51	2149	133774	1192483	0.135	7.846	0	0	0
1	12	18	"A107"	"A107"	16660	22705	100	412	436	208	47	380	380	406	277	68	14	2	0	2823	3203	1591	49	1652	1652	1715	494	28	71	56	0	0.000	0.000	0.000	0.000	0.000	0.000	0.000	0.000	0.000	0.000	0.000	0.000	0.000	0.000	0.027	0.036	0.117	0.139	6.339	0.018	0.017	316	2384	100	32	1171	1203	56	1551	1607	Error	Error	-5.194	32	1171	56	1551	137798	1012216	0.108	3.012	0	0	0
1	13	18	"A108"	"A108"	16965	22710	85	405	423	202	47	372	372	398	194	48	23	6	0	4607	5339	2238	41	1648	1648	1690	391	23	100	100	0	0.000	0.000	0.000	0.000	0.000	0.000	0.000	0.000	0.000	0.000	0.000	0.000	0.000	0.000	0.011	0.014	0.038	0.037	3.236	0.016	0.021	208	1660	100	33	2959	2992	51	3691	3742	Error	Error	-6.486	33	2959	51	3691	87928	1110509	0.129	9.332	0	0	0
1	14	18	"A108"	"A108"	17260	22705	100	433	445	189	42	382	382	405	186	45	25	6	0	3204	3824	1886	49	1679	1679	1719	374	21	89	80	0	0.000	0.000	0.000	0.000	0.000	0.000	0.000	0.000	0.000	0.000	0.000	0.000	0.000	0.000	0.033	0.029	0.090	0.085	3.861	0.014	0.013	316	2384	100	51	1525	1576	63	2145	2208	Error	Error	-4.902	51	1525	63	2145	140589	1208363	0.215	5.628	0	0	0
1	15	18	"A108"	"A108"	17560	22705	100	429	460	211	45	397	397	424	226	53	24	5	0	3935	4644	2636	56	1708	1708	1728	301	17	89	85	0	0.000	0.000	0.000	0.000	0.000	0.000	0.000	0.000	0.000	0.000	0.000	0.000	0.000	0.000	0.014	0.021	0.063	0.062	4.830	0.013	0.009	316	2384	100	32	2227	2259	63	2936	2999	Error	Error	-6.121	32	2227	63	2936	145400	1467659	0.159	9.688	0	0	0
1	16	18	"A109"	"A109"	17860	22705	100	416	430	190	44	407	407	434	216	49	16	2	0	2208	2611	1101	42	1721	1721	1758	366	20	59	39	0	0.000	0.000	0.000	0.000	0.000	0.000	0.000	0.000	0.000	0.000	0.000	0.000	0.000	0.000	0.018	0.026	0.230	0.223	5.692	0.014	0.003	316	2384	100	9	487	496	23	890	913	Error	Error	-5.758	9	487	23	890	135768	825077	-0.019	2.331	0	0	0
1	17	18	"A109"	"A109"	18160	22705	100	439	451	191	42	422	422	442	201	45	17	4	0	2259	2587	994	38	1769	1769	1790	321	17	60	43	0	0.000	0.000	0.000	0.000	0.000	0.000	0.000	0.000	0.000	0.000	0.000	0.000	0.000	0.000	0.035	0.035	0.227	0.219	3.944	0.032	0.009	316	2384	100	17	490	507	29	818	847	Error	Error	-4.849	17	490	29	818	142493	817616	0.045	2.483	0	0	0
1	18	18	"A109"	"A109"	18460	22705	100	454	472	198	41	439	439	471	320	67	7	0	0	2352	2710	1103	40	1806	1806	1825	327	17	67	40	0	0.000	0.000	0.000	0.000	0.000	0.000	0.000	0.000	0.000	0.000	0.000	0.000	0.000	0.000	0.027	0.037	0.260	0.229	5.215	0.011	0.002	316	2384	100	15	546	561	33	904	937	Error	Error	-5.186	15	546	33	904	149016	856348	0.003	2.706	0	0	0
1	1	19	"A110"	"A110"	13365	23010	90	431	458	206	44	376	376	409	243	59	16	2	0	6581	7840	4496	57	1626	1626	1653	449	27	99	98	0	0.000	0.000	0.000	0.000	0.000	0.000	0.000	0.000	0.000	0.000	0.000	0.000	0.000	0.000	0.011	0.013	0.029	0.028	3.579	0.016	0.036	256	1924	100	55	4955	5010	82	6214	6296	Error	Error	-6.493	55	4955	82	6214	117276	2007153	0.202	13.780	0	0	0
1	2	19	"A110"	"A110"	13665	23010	100	436	500	641	128	372	372	394	181	45	27	9	0	5210	7566	5235	69	1609	1609	1633	330	20	97	95	0	0.000	0.000	0.000	0.000	0.000	0.000	0.000	0.000	0.000	0.000	0.000	0.000	0.000	0.000	0.018	0.021	0.030	0.030	4.749	0.014	0.019	316	2384	100	64	3601	3665	128	5957	6085	Error	Error	-5.814	64	3601	128	5957	158133	2390921	0.586	17.979	0	0	0
1	3	19	"A110"	"A110"	13965	23010	90	447	465	219	47	364	364	387	305	78	16	1	0	6802	8584	5236	60	1590	1590	1616	304	18	100	100	0	0.000	0.000	0.000	0.000	0.000	0.000	0.000	0.000	0.000	0.000	0.000	0.000	0.000	0.000	0.016	0.014	0.024	0.023	3.798	0.013	0.022	256	1924	100	83	5212	5295	101	6994	7095	Error	Error	-5.973	83	5212	101	6994	119066	2197478	0.256	22.921	0	0	0
1	4	19	"A111"	"A111"	14265	23005	85	397	414	191	46	365	365	393	249	63	12	2	0	4687	5255	2325	44	1618	1618	1642	357	21	99	96	0	0.000	0.000	0.000	0.000	0.000	0.000	0.000	0.000	0.000	0.000	0.000	0.000	0.000	0.000	0.010	0.013	0.041	0.038	3.972	0.011	0.012	208	1660	100	32	3069	3101	49	3637	3686	Error	Error	-6.584	32	3069	49	3637	86041	1093032	0.084	10.120	0	0	0
1	5	19	"A111"	"A111"	14565	23005	90	406	451	311	68	365	365	388	185	47	24	7	0	3631	4676	2718	58	1611	1611	1631	310	19	96	88	0	0.000	0.000	0.000	0.000	0.000	0.000	0.000	0.000	0.000	0.000	0.000	0.000	0.000	0.000	0.020	0.028	0.054	0.049	4.063	0.016	0.019	256	1924	100	41	2020	2061	86	3065	3151	Error	Error	-5.623	41	2020	86	3065	115509	1196988	0.341	9.823	0	0	0
1	6	19	"A111"	"A111"	14865	23005	100	377	407	188	46	366	366	385	180	46	20	5	0	3207	4247	2192	51	1618	1618	1661	695	41	87	56	0	0.000	0.000	0.000	0.000	0.000	0.000	0.000	0.000	0.000	0.000	0.000	0.000	0.000	0.000	0.007	0.016	0.061	0.065	4.578	0.010	0.009	316	2384	100	11	1589	1600	41	2629	2670	Error	Error	-7.174	11	1589	41	2629	128508	1342148	0.122	3.721	0	0	0
1	7	19	"A112"	"A112"	15165	23005	85	468	500	298	59	373	373	392	241	61	25	8	0	8925	9120	4314	47	1615	1615	1652	401	24	100	100	0	0.000	0.000	0.000	0.000	0.000	0.000	0.000	0.000	0.000	0.000	0.000	0.000	0.000	0.000	0.013	0.017	0.024	0.022	3.479	0.014	0.060	208	1660	100	95	7310	7405	127	7505	7632	Error	Error	-6.266	95	7310	127	7505	104047	1896906	0.448	18.623	0	0	0
1	8	19	"A112"	"A112"	15460	23005	100	414	440	190	43	369	369	409	652	159	0	0	0	4926	6651	4456	66	1627	1627	1786	1271	71	83	57	0	0.000	0.000	0.000	0.000	0.000	0.000	0.000	0.000	0.000	0.000	0.000	0.000	0.000	0.000	0.014	0.014	0.036	0.033	4.656	0.010	0.002	316	2384	100	45	3299	3344	71	5024	5095	Error	Error	-6.196	45	3299	71	5024	138885	2101673	0.048	3.828	0	0	0
1	9	19	"A112"	"A112"	15760	23005	100	446	461	198	42	361	361	409	462	112	4	0	0	6863	8758	5804	66	1621	1621	1658	390	23	96	93	0	0.000	0.000	0.000	0.000	0.000	0.000	0.000	0.000	0.000	0.000	0.000	0.000	0.000	0.000	0.016	0.014	0.025	0.027	4.156	0.011	0.065	316	2384	100	85	5242	5327	100	7137	7237	Error	Error	-5.947	85	5242	100	7137	145661	2767374	0.113	18.205	0	0	0
1	10	19	"A113"	"A113"	16060	23005	100	459	495	256	51	374	374	401	204	50	30	9	0	8883	8964	4250	47	1648	1648	1694	497	29	93	88	0	0.000	0.000	0.000	0.000	0.000	0.000	0.000	0.000	0.000	0.000	0.000	0.000	0.000	0.000	0.012	0.017	0.027	0.024	4.775	0.011	0.041	316	2384	100	85	7235	7320	121	7316	7437	Error	Error	-6.411	85	7235	121	7316	156285	2832726	0.461	14.628	0	0	0
1	11	19	"A113"	"A113"	16360	23005	100	476	498	220	44	368	368	401	261	65	22	4	0	8991	9166	2941	32	1641	1641	1669	336	20	100	100	0	0.000	0.000	0.000	0.000	0.000	0.000	0.000	0.000	0.000	0.000	0.000	0.000	0.000	0.000	0.015	0.017	0.025	0.020	3.370	0.013	0.055	316	2384	100	108	7350	7458	130	7525	7655	Error	Error	-6.089	108	7350	130	7525	157227	2896348	0.372	22.313	0	0	0
1	12	19	"A113"	"A113"	16660	23005	100	479	491	191	38	380	380	406	243	59	23	4	0	9327	9142	2544	27	1673	1673	1773	793	44	99	98	0	0.000	0.000	0.000	0.000	0.000	0.000	0.000	0.000	0.000	0.000	0.000	0.000	0.000	0.000	0.013	0.015	0.022	0.019	3.110	0.010	0.033	316	2384	100	99	7654	7753	111	7469	7580	Error	Error	-6.273	99	7654	111	7469	155095	2889012	0.350	9.293	0	0	0
1	13	19	"A114"	"A114"	16960	23005	100	471	506	233	46	376	376	400	183	45	34	13	0	10903	9988	4481	44	1663	1663	1705	447	26	91	84	0	0.000	0.000	0.000	0.000	0.000	0.000	0.000	0.000	0.000	0.000	0.000	0.000	0.000	0.000	0.010	0.016	0.023	0.021	4.426	0.013	0.080	316	2384	100	95	9240	9335	130	8325	8455	Error	Error	-6.604	95	9240	130	8325	159847	3156351	0.579	18.530	0	0	0
1	14	19	"A114"	"A114"	17265	23010	105	475	494	205	41	389	389	414	196	47	32	7	0	9684	10165	4834	47	1710	1710	1845	1269	68	100	90	0	0.000	0.000	0.000	0.000	0.000	0.000	0.000	0.000	0.000	0.000	0.000	0.000	0.000	0.000	0.011	0.012	0.022	0.020	3.080	0.011	0.070	316	2572	100	86	7974	8060	105	8455	8560	Error	Error	-6.535	86	7974	105	8455	156013	3212278	0.408	6.556	0	0	0
1	15	19	"A114"	"A114"	17560	23010	100	487	518	218	42	404	404	424	194	45	29	12	0	10095	10453	4955	47	1704	1704	1734	336	19	100	100	0	0.000	0.000	0.000	0.000	0.000	0.000	0.000	0.000	0.000	0.000	0.000	0.000	0.000	0.000	0.010	0.013	0.020	0.017	3.479	0.011	0.065	316	2384	100	83	8391	8474	114	8749	8863	Error	Error	-6.660	83	8391	114	8749	163745	3303283	0.485	25.949	0	0	0
1	16	19	"A115"	"A115"	17860	23005	100	434	475	258	54	411	411	432	192	44	24	9	0	3689	4799	3091	64	1738	1738	1761	333	18	82	75	0	0.000	0.000	0.000	0.000	0.000	0.000	0.000	0.000	0.000	0.000	0.000	0.000	0.000	0.000	0.012	0.021	0.069	0.078	5.001	0.022	0.045	316	2384	100	23	1951	1974	64	3061	3125	Error	Error	-6.406	23	1951	64	3061	150255	1516485	0.224	9.123	0	0	0
1	17	19	"A115"	"A115"	18165	23005	90	463	498	229	45	414	414	445	201	45	24	8	0	4594	5787	3154	54	1754	1754	1780	332	18	99	96	0	0.000	0.000	0.000	0.000	0.000	0.000	0.000	0.000	0.000	0.000	0.000	0.000	0.000	0.000	0.017	0.021	0.047	0.041	3.954	0.017	0.035	256	1924	100	49	2840	2889	84	4033	4117	Error	Error	-5.857	49	2840	84	4033	127461	1481592	0.264	12.069	0	0	0
1	18	19	"A115"	"A115"	18460	23000	100	452	481	210	43	444	444	467	200	42	22	5	0	3622	4446	2233	50	1808	1808	1838	413	22	91	81	0	0.000	0.000	0.000	0.000	0.000	0.000	0.000	0.000	0.000	0.000	0.000	0.000	0.000	0.000	0.004	0.014	0.075	0.070	4.881	0.010	0.007	316	2384	100	8	1814	1822	37	2638	2675	Error	Error	-7.825	8	1814	37	2638	151921	1405036	0.070	6.315	0	0	0
1	1	20	"A116"	"A116"	13370	23310	100	5086	6613	4636	70	399	399	424	199	46	99	99	0	16368	15822	3169	20	1646	1646	1683	415	24	100	100	0	0.000	0.000	0.000	0.000	0.000	0.000	0.000	0.000	0.000	0.000	0.000	0.000	0.000	0.000	0.318	0.438	0.365	0.345	1.985	0.489	0.638	316	2384	100	4687	14722	19409	6214	14176	20390	Error	Error	-1.651	4687	14722	6214	14176	2089674	4999702	31.101	34.070	0	0	0
1	2	20	"A116"	"A116"	13670	23310	100	2824	3899	4314	110	398	398	629	1488	236	67	41	0	14587	12862	5507	42	1675	1675	2224	2791	125	83	77	0	0.000	0.000	0.000	0.000	0.000	0.000	0.000	0.000	0.000	0.000	0.000	0.000	0.000	0.000	0.188	0.313	0.206	0.201	2.428	0.431	0.613	316	2384	100	2426	12912	15338	3501	11187	14688	Error	Error	-2.412	2426	12912	3501	11187	1232089	4064278	2.198	3.812	0	0	0
1	3	20	"A116"	"A116"	13970	23310	100	3345	4495	4776	106	390	390	508	1317	259	72	55	0	14519	12850	5710	44	1640	1640	1880	1639	87	93	79	0	0.000	0.000	0.000	0.000	0.000	0.000	0.000	0.000	0.000	0.000	0.000	0.000	0.000	0.000	0.229	0.366	0.230	0.222	2.567	0.510	0.578	316	2384	100	2955	12879	15834	4105	11210	15315	Error	Error	-2.124	2955	12879	4105	11210	1420543	4060728	3.027	6.693	0	0	0
1	4	20	"A117"	"A117"	14270	23310	100	419	426	217	50	366	366	390	180	46	24	5	0	2013	2205	769	34	1581	1581	1614	598	37	38	18	0	0.000	0.000	0.000	0.000	0.000	0.000	0.000	0.000	0.000	0.000	0.000	0.000	0.000	0.000	0.123	0.096	0.281	0.288	5.044	0.034	0.011	316	2384	100	53	432	485	60	624	684	Error	Error	-3.027	53	432	60	624	134653	696797	0.200	0.988	0	0	0
1	5	20	"A117"	"A117"	14570	23310	100	381	393	176	44	377	377	427	847	198	0	0	0	2092	2326	856	36	1606	1606	1620	272	16	68	46	0	0.000	0.000	0.000	0.000	0.000	0.000	0.000	0.000	0.000	0.000	0.000	0.000	0.000	0.000	0.008	0.022	0.183	0.221	7.226	0.034	0.010	316	2384	100	4	486	490	16	720	736	Error	Error	-6.925	4	486	16	720	124229	734869	-0.040	2.596	0	0	0
1	6	20	"A117"	"A117"	14870	23310	100	376	406	186	45	369	369	392	186	47	19	5	0	2035	2285	837	36	1608	1608	1633	299	18	64	37	0	0.000	0.000	0.000	0.000	0.000	0.000	0.000	0.000	0.000	0.000	0.000	0.000	0.000	0.000	0.016	0.055	0.223	0.236	4.846	0.024	0.004	316	2384	100	7	427	434	37	677	714	Error	Error	-5.931	7	427	37	677	128390	722098	0.075	2.181	0	0	0
1	7	20	"A118"	"A118"	15170	23310	85	454	516	351	68	367	367	395	191	48	36	15	0	6731	6940	3003	43	1599	1599	1633	325	19	100	100	0	0.000	0.000	0.000	0.000	0.000	0.000	0.000	0.000	0.000	0.000	0.000	0.000	0.000	0.000	0.017	0.028	0.040	0.036	3.332	0.023	0.062	208	1660	100	87	5132	5219	149	5341	5490	Error	Error	-5.882	87	5132	149	5341	107330	1443470	0.634	16.329	0	0	0
1	8	20	"A118"	"A118"	15470	23310	100	417	431	188	43	365	365	388	182	46	25	8	0	4402	5855	3791	64	1614	1614	1644	365	22	93	91	0	0.000	0.000	0.000	0.000	0.000	0.000	0.000	0.000	0.000	0.000	0.000	0.000	0.000	0.000	0.019	0.016	0.041	0.041	3.828	0.010	0.022	316	2384	100	52	2788	2840	66	4241	4307	Error	Error	-5.745	52	2788	66	4241	136197	1850216	0.236	11.537	0	0	0
1	9	20	"A118"	"A118"	15765	23305	100	414	437	197	45	369	369	397	218	54	20	3	0	4096	5690	3965	69	1606	1606	1631	320	19	91	88	0	0.000	0.000	0.000	0.000	0.000	0.000	0.000	0.000	0.000	0.000	0.000	0.000	0.000	0.000	0.018	0.017	0.046	0.046	5.166	0.013	0.032	316	2384	100	45	2490	2535	68	4084	4152	Error	Error	-5.790	45	2490	68	4084	138231	1797950	0.183	12.684	0	0	0
1	10	20	"A119"	"A119"	16070	23310	80	393	428	194	45	366	366	392	184	46	23	7	0	3767	4848	2536	52	1614	1614	1634	304	18	99	94	0	0.000	0.000	0.000	0.000	0.000	0.000	0.000	0.000	0.000	0.000	0.000	0.000	0.000	0.000	0.013	0.019	0.049	0.045	3.601	0.013	0.018	208	1512	100	27	2153	2180	62	3234	3296	Error	Error	-6.317	27	2153	62	3234	89045	1008294	0.196	10.572	0	0	0
1	11	20	"A119"	"A119"	16365	23305	100	411	437	195	44	383	383	418	611	146	0	0	0	3145	4329	2841	65	1628	1628	1645	306	18	86	78	0	0.000	0.000	0.000	0.000	0.000	0.000	0.000	0.000	0.000	0.000	0.000	0.000	0.000	0.000	0.018	0.020	0.053	0.067	5.329	0.028	0.003	316	2384	100	28	1517	1545	54	2701	2755	Error	Error	-5.760	28	1517	54	2701	138036	1367946	0.031	8.771	0	0	0
1	12	20	"A119"	"A119"	16665	23305	100	404	439	313	71	385	385	408	199	48	18	5	0	2859	3610	2977	82	1656	1656	1768	1097	62	54	21	0	0.000	0.000	0.000	0.000	0.000	0.000	0.000	0.000	0.000	0.000	0.000	0.000	0.000	0.000	0.016	0.028	0.080	0.104	6.288	0.040	0.130	316	2384	100	19	1203	1222	54	1954	2008	Error	Error	-5.984	19	1203	54	1954	138571	1140899	0.156	1.679	0	0	0
1	13	20	"A120"	"A120"	16965	23305	100	420	427	196	45	394	394	455	807	177	0	0	0	2407	2878	1438	49	1673	1673	1743	1532	87	26	12	0	0.000	0.000	0.000	0.000	0.000	0.000	0.000	0.000	0.000	0.000	0.000	0.000	0.000	0.000	0.035	0.027	0.150	0.166	4.545	0.007	0.001	316	2384	100	26	734	760	33	1205	1238	Error	Error	-4.819	26	734	33	1205	134883	909530	-0.035	0.741	0	0	0
1	14	20	"A120"	"A120"	17265	23305	100	392	422	186	44	389	389	416	209	50	16	3	0	2222	2727	1269	46	1673	1673	1699	318	18	66	43	0	0.000	0.000	0.000	0.000	0.000	0.000	0.000	0.000	0.000	0.000	0.000	0.000	0.000	0.000	0.005	0.031	0.181	0.177	6.236	0.021	0.006	316	2384	100	3	549	552	33	1054	1087	Error	Error	-7.516	3	549	33	1054	133464	861802	0.029	3.233	0	0	0
1	15	20	"A120"	"A120"	17565	23305	100	425	484	522	107	389	389	419	212	50	22	5	0	2336	2835	1421	50	1689	1689	1720	420	24	60	41	0	0.000	0.000	0.000	0.000	0.000	0.000	0.000	0.000	0.000	0.000	0.000	0.000	0.000	0.000	0.056	0.083	0.205	0.204	5.777	0.049	0.016	316	2384	100	36	647	683	95	1146	1241	Error	Error	-4.168	36	647	95	1146	153075	895731	0.307	2.655	0	0	0
1	16	20	"A121"	"A121"	17870	23310	90	550	584	242	41	415	415	445	420	94	12	1	0	12742	13361	6847	51	1759	1759	1820	1175	64	100	98	0	0.000	0.000	0.000	0.000	0.000	0.000	0.000	0.000	0.000	0.000	0.000	0.000	0.000	0.000	0.012	0.015	0.018	0.017	3.015	0.022	0.062	256	1924	100	135	10983	11118	169	11602	11771	Error	Error	-6.346	135	10983	169	11602	149387	3420307	0.331	9.822	0	0	0
1	17	20	"A121"	"A121"	18165	23305	100	522	562	248	44	423	423	447	203	45	35	14	0	7532	11724	8471	72	1776	1776	1813	441	24	97	95	0	0.000	0.000	0.000	0.000	0.000	0.000	0.000	0.000	0.000	0.000	0.000	0.000	0.000	0.000	0.017	0.014	0.023	0.021	3.746	0.013	0.137	316	2384	100	99	5756	5855	139	9948	10087	Error	Error	-5.861	99	5756	139	9948	177680	3704775	0.567	22.474	0	0	0
1	18	20	"A121"	"A121"	18465	23305	100	531	583	260	44	448	448	477	216	45	36	13	0	9160	12593	8633	68	1822	1822	1865	447	23	95	94	0	0.000	0.000	0.000	0.000	0.000	0.000	0.000	0.000	0.000	0.000	0.000	0.000	0.000	0.000	0.011	0.013	0.022	0.019	3.739	0.012	0.129	316	2384	100	83	7338	7421	135	10771	10906	Error	Error	-6.466	83	7338	135	10771	184322	3979390	0.491	24.000	0	0	0
1	1	21	"Blank"	"Blank"	13370	23605	100	417	448	208	46	425	425	485	1214	250	0	0	0	1702	1746	315	18	1718	1718	1810	1685	93	0	0	0	0.000	0.000	0.000	0.000	0.000	0.000	0.000	0.000	0.000	0.000	0.000	0.000	0.000	0.000	0.500	0.821	0.734	0.670	3.977	0.767	0.679	316	2384	100	-8	-16	-24	23	28	51	Error	Error	-1.000	-8	-16	23	28	141558	551808	-0.030	-0.038	0	0	0
1	2	21	"Blank"	"Blank"	13670	23605	100	393	418	201	48	396	396	421	220	52	15	2	0	1708	1733	328	18	1638	1638	1661	289	17	23	6	0	0.000	0.000	0.000	0.000	0.000	0.000	0.000	0.000	0.000	0.000	0.000	0.000	0.000	0.000	-0.043	0.232	0.710	0.627	3.912	0.225	0.047	316	2384	100	-3	70	67	22	95	117	Error	Error	Error	-3	70	22	95	132109	547486	-0.014	0.249	0	0	0
1	3	21	"Blank"	"Blank"	13970	23605	100	376	397	182	45	388	388	409	185	45	16	3	0	1632	1661	262	15	1627	1627	1662	875	52	0	0	0	0.000	0.000	0.000	0.000	0.000	0.000	0.000	0.000	0.000	0.000	0.000	0.000	0.000	0.000	-2.400	0.265	0.706	0.615	5.134	0.003	0.000	316	2384	100	-12	5	-7	9	34	43	Error	Error	Error	-12	5	9	34	125349	524838	-0.065	-0.001	0	0	0
1	4	21	"Blank"	"Blank"	14270	23605	100	383	410	183	44	371	371	395	189	47	19	5	0	1646	1658	312	18	1636	1636	1676	745	44	0	0	0	0.000	0.000	0.000	0.000	0.000	0.000	0.000	0.000	0.000	0.000	0.000	0.000	0.000	0.000	1.200	1.773	0.667	0.706	4.461	0.038	0.005	316	2384	100	12	10	22	39	22	61	Error	Error	0.263	12	10	39	22	129586	524038	0.079	-0.024	0	0	0
1	5	21	"Blank"	"Blank"	14570	23605	100	373	386	180	46	365	365	389	179	46	15	6	0	1651	1657	257	15	1630	1630	1654	380	22	8	0	0	0.000	0.000	0.000	0.000	0.000	0.000	0.000	0.000	0.000	0.000	0.000	0.000	0.000	0.000	0.381	0.778	0.572	0.705	3.867	0.004	0.000	316	2384	100	8	21	29	21	27	48	Error	Error	-1.392	8	21	21	27	121875	523688	-0.017	0.008	0	0	0
1	6	21	"Blank"	"Blank"	14870	23605	100	355	388	195	50	359	359	384	179	46	19	7	0	1647	1660	290	17	1630	1630	1637	265	16	17	4	0	0.000	0.000	0.000	0.000	0.000	0.000	0.000	0.000	0.000	0.000	0.000	0.000	0.000	0.000	-0.235	0.967	0.743	0.716	4.927	0.583	0.012	316	2384	100	-4	17	13	29	30	59	Error	Error	Error	-4	17	29	30	122752	524653	0.022	0.087	0	0	0
1	7	21	"Blank"	"Blank"	15170	23605	100	369	393	204	51	368	368	391	207	52	16	3	0	1695	1690	271	16	1626	1626	1650	525	31	4	0	0	0.000	0.000	0.000	0.000	0.000	0.000	0.000	0.000	0.000	0.000	0.000	0.000	0.000	0.000	0.014	0.391	0.515	0.512	4.940	0.001	0.000	316	2384	100	1	69	70	25	64	89	Error	Error	-6.109	1	69	25	64	124142	534018	0.010	0.076	0	0	0
1	8	21	"Blank"	"Blank"	15470	23605	100	383	397	172	43	376	376	403	204	50	16	3	0	1641	1659	267	16	1649	1649	1656	288	17	15	1	0	0.000	0.000	0.000	0.000	0.000	0.000	0.000	0.000	0.000	0.000	0.000	0.000	0.000	0.000	-0.875	2.100	0.619	0.623	5.353	0.097	0.006	316	2384	100	7	-8	-1	21	10	31	Error	Error	Error	7	-8	21	10	125385	524341	-0.029	0.010	0	0	0
1	9	21	"Blank"	"Blank"	15770	23605	100	361	390	179	45	377	377	400	193	48	15	5	0	1626	1651	260	15	1635	1635	1647	301	18	12	2	0	0.000	0.000	0.000	0.000	0.000	0.000	0.000	0.000	0.000	0.000	0.000	0.000	0.000	0.000	1.778	0.813	0.680	0.693	4.381	-0.005	0.000	316	2384	100	-16	-9	-25	13	16	29	Error	Error	0.830	-16	-9	13	16	123093	521688	-0.052	0.013	0	0	0
1	10	21	"Blank"	"Blank"	16070	23605	100	382	396	169	42	371	371	405	344	84	3	0	0	1673	1692	295	17	1654	1654	1673	312	18	17	3	0	0.000	0.000	0.000	0.000	0.000	0.000	0.000	0.000	0.000	0.000	0.000	0.000	0.000	0.000	0.579	0.658	0.599	0.582	4.382	-0.042	0.001	316	2384	100	11	19	30	25	38	63	Error	Error	-0.788	11	19	25	38	125051	534541	-0.026	0.061	0	0	0
1	11	21	"Blank"	"Blank"	16370	23605	100	389	416	182	43	386	386	410	199	48	17	3	0	1672	1682	273	16	1655	1655	1662	281	16	17	2	0	0.000	0.000	0.000	0.000	0.000	0.000	0.000	0.000	0.000	0.000	0.000	0.000	0.000	0.000	0.176	1.111	0.531	0.544	5.887	0.166	0.016	316	2384	100	3	17	20	30	27	57	Error	Error	-2.503	3	17	30	27	131596	531425	0.030	0.071	0	0	0
1	12	21	"Blank"	"Blank"	16670	23605	100	398	419	185	44	415	415	519	1631	314	0	0	0	1670	1705	273	16	1696	1696	1865	2533	135	0	0	0	0.000	0.000	0.000	0.000	0.000	0.000	0.000	0.000	0.000	0.000	0.000	0.000	0.000	0.000	0.654	0.444	0.712	0.618	4.460	0.576	0.615	316	2384	100	-17	-26	-43	4	9	13	Error	Error	-0.613	-17	-26	4	9	132350	538664	-0.061	-0.063	0	0	0
1	13	21	"Blank"	"Blank"	16970	23605	100	394	414	185	44	391	391	407	182	44	19	6	0	1696	1781	887	49	1677	1677	1691	289	17	20	2	0	0.000	0.000	0.000	0.000	0.000	0.000	0.000	0.000	0.000	0.000	0.000	0.000	0.000	0.000	0.158	0.221	0.687	0.696	4.550	0.023	0.003	316	2384	100	3	19	22	23	104	127	Error	Error	-2.663	3	19	23	104	130786	562765	0.038	0.311	0	0	0
1	14	21	"Blank"	"Blank"	17265	23605	100	413	439	184	41	401	401	456	671	147	0	0	0	1753	1821	995	54	1726	1726	1791	1395	77	0	0	0	0.000	0.000	0.000	0.000	0.000	0.000	0.000	0.000	0.000	0.000	0.000	0.000	0.000	0.000	0.444	0.400	0.681	0.680	4.331	0.024	0.004	316	2384	100	12	27	39	38	95	133	Error	Error	-1.170	12	27	38	95	138865	575300	-0.025	0.022	0	0	0
1	15	21	"Blank"	"Blank"	17565	23605	100	394	420	180	42	398	398	425	199	46	17	3	0	1751	1790	344	19	1737	1737	1769	376	21	13	2	0	0.000	0.000	0.000	0.000	0.000	0.000	0.000	0.000	0.000	0.000	0.000	0.000	0.000	0.000	-0.286	0.415	0.609	0.575	5.923	0.012	0.000	316	2384	100	-4	14	10	22	53	75	Error	Error	Error	-4	14	22	53	132824	565654	-0.025	0.056	0	0	0
1	16	21	"Blank"	"Blank"	17865	23605	100	415	443	218	49	411	411	446	424	95	2	0	0	1815	1825	386	21	1759	1759	1798	1144	63	0	0	0	0.000	0.000	0.000	0.000	0.000	0.000	0.000	0.000	0.000	0.000	0.000	0.000	0.000	0.000	0.071	0.485	0.659	0.667	4.419	0.001	0.000	316	2384	100	4	56	60	32	66	98	Error	Error	-3.807	4	56	32	66	140124	576561	-0.007	0.024	0	0	0
1	17	21	"Blank"	"Blank"	18165	23605	100	432	455	217	47	418	418	444	224	50	16	4	0	1766	1790	298	16	1767	1767	1787	351	19	13	1	0	0.000	0.000	0.000	0.000	0.000	0.000	0.000	0.000	0.000	0.000	0.000	0.000	0.000	0.000	-14.000	1.609	0.593	0.635	4.691	0.203	0.010	316	2384	100	14	-1	13	37	23	60	Error	Error	Error	14	-1	37	23	143779	565610	0.049	0.009	0	0	0
1	18	21	"Blank"	"Blank"	18465	23605	100	408	441	211	47	454	454	472	199	42	15	3	0	1872	1877	313	16	1818	1818	1847	676	36	3	0	0	0.000	0.000	0.000	0.000	0.000	0.000	0.000	0.000	0.000	0.000	0.000	0.000	0.000	0.000	-0.852	-0.220	0.650	0.642	4.840	0.003	0.000	316	2384	100	-46	54	8	-13	59	46	Error	Error	Error	-46	54	-13	59	139230	593091	-0.156	0.044	0	0	0
