# Supplementary material for: Application of hybridization control probe to increase accuracy on ligation detection or minisequencing diagnostic microarrays
Source: BMC Res Notes. 2009 Dec 14;2:249. doi: 10.1186/1756-0500-2-249 (PMC2799435; doi:10.1186/1756-0500-2-249)
Supplement: Additional file 3 — Gpr_files. Zip-compressed file containing raw microarray data in GenePix results format (.gpr) and GAL (GenePix Array List) files. [file 1756-0500-2-249-S3.ZIP › gpr_files/slide4/lasi4_7-16.gpr]

ATF	1.0
30	76    
"Type=GenePix Results 3"
"DateTime=2009/04/02 15:37:43"
"Settings=C:\Axon\Data\HPV\020409\lasi4.gps"
"GalFile=C:\Axon\Data\HPV\ArrayIt_032009_InstiBioGalfile.gal"
"ArrayOfArrays=7-16"
"PixelSize=5"
"Wavelengths=532	488"
"ImageFiles=C:\Axon\Data\HPV\020409\lasi4.tif 2	C:\Axon\Data\HPV\020409\lasi4.tif 3"
"NormalizationMethod=None"
"NormalizationFactors=1	1"
"JpegImage="
"StdDev=Type 1"
"RatioFormulations=W1/W3 (/532)	W1/W4 (/488)	W3/W4 (532/488)"
"FeatureType=Circular"
"Barcode="
"BackgroundSubtraction=LocalFeature"
"ImageOrigin=0, 0"
"JpegOrigin=3920, 0"
"Creator=GenePix Pro 6.1.0.2"
"Scanner=GenePix 4200A 01 Autoloader [2]"
"FocusPosition=0"
"Temperature=24.06"
"LinesAveraged=2"
"Comment="
"PMTGain=580	540"
"ScanPower=100	100"
"LaserPower=2.69	2.56"
"Filters=Standard Green	Standard Blue"
"ScanRegion=784,0,3824,13768"
"Supplier="
"Block"	"Column"	"Row"	"Name"	"ID"	"X"	"Y"	"Dia."	"F532 Median"	"F532 Mean"	"F532 SD"	"F532 CV"	"B532"	"B532 Median"	"B532 Mean"	"B532 SD"	"B532 CV"	"% > B532+1SD"	"% > B532+2SD"	"F532 % Sat."	"F488 Median"	"F488 Mean"	"F488 SD"	"F488 CV"	"B488"	"B488 Median"	"B488 Mean"	"B488 SD"	"B488 CV"	"% > B488+1SD"	"% > B488+2SD"	"F488 % Sat."	"Ratio of Medians (1/532)"	"Ratio of Means (1/532)"	"Median of Ratios (1/532)"	"Mean of Ratios (1/532)"	"Ratios SD (1/532)"	"Rgn Ratio (1/532)"	"Rgn R2 (1/532)"	"Ratio of Medians (1/488)"	"Ratio of Means (1/488)"	"Median of Ratios (1/488)"	"Mean of Ratios (1/488)"	"Ratios SD (1/488)"	"Rgn Ratio (1/488)"	"Rgn R2 (1/488)"	"Ratio of Medians (532/488)"	"Ratio of Means (532/488)"	"Median of Ratios (532/488)"	"Mean of Ratios (532/488)"	"Ratios SD (532/488)"	"Rgn Ratio (532/488)"	"Rgn R2 (532/488)"	"F Pixels"	"B Pixels"	"Circularity"	"Sum of Medians (1/532)"	"Sum of Medians (1/488)"	"Sum of Medians (532/488)"	"Sum of Means (1/532)"	"Sum of Means (1/488)"	"Sum of Means (532/488)"	"Log Ratio (1/532)"	"Log Ratio (1/488)"	"Log Ratio (532/488)"	"F532 Median - B532"	"F488 Median - B488"	"F532 Mean - B532"	"F488 Mean - B488"	"F532 Total Intensity"	"F488 Total Intensity"	"SNR 532"	"SNR 488"	"Flags"	"Normalize"	"Autoflag"
1	1	1	"A1"	"A1"	4420	26615	100	403	426	174	40	421	421	452	209	46	13	2	0	1532	1568	262	16	1566	1566	1580	289	18	12	2	0	0.000	0.000	0.000	0.000	0.000	0.000	0.000	0.000	0.000	0.000	0.000	0.000	0.000	0.000	0.529	2.500	0.670	0.633	4.662	0.084	0.004	316	2384	100	-18	-34	-52	5	2	7	Error	Error	-0.918	-18	-34	5	2	134710	495550	-0.124	-0.042	0	0	0
1	2	1	"A1"	"A1"	4720	26610	100	360	385	179	46	387	387	438	936	213	0	0	0	1467	1476	240	16	1484	1484	1500	308	20	8	0	0	0.000	0.000	0.000	0.000	0.000	0.000	0.000	0.000	0.000	0.000	0.000	0.000	0.000	0.000	1.588	0.250	0.785	0.822	3.730	6.001	0.356	316	2384	100	-27	-17	-44	-2	-8	-10	Error	Error	0.667	-27	-17	-2	-8	121644	466285	-0.057	-0.078	0	0	0
1	3	1	"A1"	"A1"	5015	26610	100	404	442	198	44	441	441	462	212	45	13	3	0	1601	1603	231	14	1607	1607	1628	309	18	9	0	0	0.000	0.000	0.000	0.000	0.000	0.000	0.000	0.000	0.000	0.000	0.000	0.000	0.000	0.000	6.167	-0.250	0.869	0.874	3.838	0.264	0.027	316	2384	100	-37	-6	-43	1	-4	-3	Error	Error	2.624	-37	-6	1	-4	139544	506546	-0.094	-0.081	0	0	0
1	4	1	"A2"	"A2"	5315	26610	100	515	531	215	40	407	407	444	291	65	18	1	0	12140	10115	5559	54	1625	1625	1664	466	28	85	77	0	0.000	0.000	0.000	0.000	0.000	0.000	0.000	0.000	0.000	0.000	0.000	0.000	0.000	0.000	0.010	0.015	0.021	0.028	4.949	0.012	0.059	316	2384	100	108	10515	10623	124	8490	8614	Error	Error	-6.605	108	10515	124	8490	167729	3196287	0.299	18.135	0	0	0
1	5	1	"A2"	"A2"	5620	26615	85	594	611	232	37	397	397	420	197	46	49	19	0	15495	15560	3832	24	1656	1656	1725	702	40	100	100	0	0.000	0.000	0.000	0.000	0.000	0.000	0.000	0.000	0.000	0.000	0.000	0.000	0.000	0.000	0.014	0.015	0.018	0.015	2.613	0.013	0.130	208	1660	100	197	13839	14036	214	13904	14118	Error	Error	-6.134	197	13839	214	13904	127090	3236523	0.970	19.708	0	0	0
1	6	1	"A2"	"A2"	5915	26615	95	602	629	251	39	408	408	448	349	77	26	2	0	15326	15342	2954	19	1665	1665	1712	595	34	100	100	0	0.000	0.000	0.000	0.000	0.000	0.000	0.000	0.000	0.000	0.000	0.000	0.000	0.000	0.000	0.014	0.016	0.019	0.016	2.375	0.014	0.042	256	2088	100	194	13661	13855	221	13677	13898	Error	Error	-6.138	194	13661	221	13677	161068	3927568	0.519	22.908	0	0	0
1	7	1	"A3"	"A3"	6215	26615	100	558	564	227	40	417	417	487	870	178	0	0	0	13947	11835	6494	54	1626	1626	1654	388	23	92	84	0	0.000	0.000	0.000	0.000	0.000	0.000	0.000	0.000	0.000	0.000	0.000	0.000	0.000	0.000	0.011	0.014	0.021	0.024	5.584	0.011	0.062	316	2384	100	141	12321	12462	147	10209	10356	Error	Error	-6.449	141	12321	147	10209	178106	3739960	0.089	26.240	0	0	0
1	8	1	"A3"	"A3"	6520	26615	90	670	679	239	35	447	447	473	249	52	43	11	0	17120	17044	4021	23	1687	1687	1718	345	20	100	100	0	0.000	0.000	0.000	0.000	0.000	0.000	0.000	0.000	0.000	0.000	0.000	0.000	0.000	0.000	0.014	0.015	0.017	0.015	2.657	0.011	0.066	256	1924	100	223	15433	15656	232	15357	15589	Error	Error	-6.113	223	15433	232	15357	173702	4363374	0.827	44.423	0	0	0
1	9	1	"A3"	"A3"	6820	26610	85	622	645	228	35	430	430	481	635	132	4	0	0	15989	16453	3039	18	1696	1696	1792	928	51	100	100	0	0.000	0.000	0.000	0.000	0.000	0.000	0.000	0.000	0.000	0.000	0.000	0.000	0.000	0.000	0.013	0.015	0.016	0.014	2.379	0.013	0.159	208	1660	100	192	14293	14485	215	14757	14972	Error	Error	-6.218	192	14293	215	14757	134141	3422179	0.258	15.798	0	0	0
1	10	1	"A4"	"A4"	7115	26610	100	489	521	291	55	412	412	473	552	116	2	1	0	9795	8295	4961	59	1623	1623	1715	913	53	69	67	0	0.000	0.000	0.000	0.000	0.000	0.000	0.000	0.000	0.000	0.000	0.000	0.000	0.000	0.000	0.009	0.016	0.027	0.034	6.166	0.014	0.013	316	2384	100	77	8172	8249	109	6672	6781	Error	Error	-6.730	77	8172	109	6672	164520	2621203	0.087	7.207	0	0	0
1	11	1	"A4"	"A4"	7415	26610	100	495	520	215	41	378	378	423	454	107	8	0	0	11002	9268	4807	51	1577	1577	1642	739	45	79	76	0	0.000	0.000	0.000	0.000	0.000	0.000	0.000	0.000	0.000	0.000	0.000	0.000	0.000	0.000	0.012	0.018	0.025	0.028	4.829	0.013	0.022	316	2384	100	117	9425	9542	142	7691	7833	Error	Error	-6.332	117	9425	142	7691	164208	2928780	0.214	10.319	0	0	0
1	12	1	"A4"	"A4"	7715	26610	100	515	874	3316	379	387	387	440	567	128	9	3	0	11186	9063	5590	61	1618	1618	1963	1952	99	66	63	0	0.000	0.000	0.000	0.000	0.000	0.000	0.000	0.000	0.000	0.000	0.000	0.000	0.000	0.000	0.013	0.065	0.031	0.047	6.962	0.041	0.012	316	2384	100	128	9568	9696	487	7445	7932	Error	Error	-6.224	128	9568	487	7445	276244	2863929	0.765	3.637	0	0	0
1	13	1	"A5"	"A5"	8015	26610	100	440	449	198	44	385	385	444	675	152	1	0	0	3274	4220	3026	71	1595	1595	1658	889	53	64	48	0	0.000	0.000	0.000	0.000	0.000	0.000	0.000	0.000	0.000	0.000	0.000	0.000	0.000	0.000	0.033	0.024	0.073	0.087	6.037	0.018	0.031	316	2384	100	55	1679	1734	64	2625	2689	Error	Error	-4.932	55	1679	64	2625	141893	1333449	0.007	2.882	0	0	0
1	14	1	"A5"	"A5"	8315	26610	100	377	410	198	48	374	374	444	1091	245	0	0	0	2835	4245	3415	80	1602	1602	1636	352	21	80	69	0	0.000	0.000	0.000	0.000	0.000	0.000	0.000	0.000	0.000	0.000	0.000	0.000	0.000	0.000	0.002	0.014	0.057	0.075	5.944	0.014	0.025	316	2384	100	3	1233	1236	36	2643	2679	Error	Error	-8.683	3	1233	36	2643	129607	1341437	-0.031	7.412	0	0	0
1	15	1	"A5"	"A5"	8615	26610	100	378	420	208	49	379	379	442	671	151	0	0	0	2952	3981	2775	69	1626	1626	1699	1397	82	47	27	0	0.000	0.000	0.000	0.000	0.000	0.000	0.000	0.000	0.000	0.000	0.000	0.000	0.000	0.000	-0.001	0.017	0.099	0.096	5.916	0.013	0.005	316	2384	100	-1	1326	1325	41	2355	2396	Error	Error	Error	-1	1326	41	2355	132665	1257961	-0.033	1.634	0	0	0
1	16	1	"A6"	"A6"	8920	26610	85	493	519	209	40	371	371	448	786	175	0	0	0	11637	12036	3507	29	1707	1707	1841	1947	105	100	100	0	0.000	0.000	0.000	0.000	0.000	0.000	0.000	0.000	0.000	0.000	0.000	0.000	0.000	0.000	0.012	0.014	0.020	0.015	3.035	0.068	0.160	208	1660	100	122	9930	10052	148	10329	10477	Error	Error	-6.347	122	9930	148	10329	107866	2503558	0.090	5.236	0	0	0
1	17	1	"A6"	"A6"	9215	26610	90	472	492	211	42	367	367	399	248	62	27	5	0	11693	12656	4128	32	1682	1682	1712	411	24	100	100	0	0.000	0.000	0.000	0.000	0.000	0.000	0.000	0.000	0.000	0.000	0.000	0.000	0.000	0.000	0.010	0.011	0.017	0.014	3.049	0.009	0.028	256	1924	100	105	10011	10116	125	10974	11099	Error	Error	-6.575	105	10011	125	10974	126029	3239940	0.375	26.628	0	0	0
1	18	1	"A6"	"A6"	9510	26605	100	522	759	1305	171	406	406	458	477	104	13	6	0	8245	8704	4580	52	1787	1787	1975	1406	71	81	77	0	0.000	0.000	0.000	0.000	0.000	0.000	0.000	0.000	0.000	0.000	0.000	0.000	0.000	0.000	0.018	0.051	0.040	0.040	4.778	0.034	0.045	316	2384	100	116	6458	6574	353	6917	7270	Error	Error	-5.799	116	6458	353	6917	239702	2750516	0.631	4.786	0	0	0
1	1	2	"A7"	"A7"	4425	26905	100	420	450	278	61	370	370	400	231	57	18	3	0	5429	5816	3653	62	1430	1430	1468	472	32	78	73	0	0.000	0.000	0.000	0.000	0.000	0.000	0.000	0.000	0.000	0.000	0.000	0.000	0.000	0.000	0.013	0.018	0.041	0.047	5.653	0.022	0.051	316	2384	100	50	3999	4049	80	4386	4466	Error	Error	-6.322	50	3999	80	4386	142201	1837899	0.216	9.212	0	0	0
1	2	2	"A7"	"A7"	4725	26905	100	357	390	192	49	342	342	366	177	48	22	6	0	3145	4467	2916	65	1397	1397	1430	441	30	78	69	0	0.000	0.000	0.000	0.000	0.000	0.000	0.000	0.000	0.000	0.000	0.000	0.000	0.000	0.000	0.009	0.016	0.047	0.059	5.816	0.016	0.037	316	2384	100	15	1748	1763	48	3070	3118	Error	Error	-6.865	15	1748	48	3070	123180	1411428	0.136	6.887	0	0	0
1	3	2	"A7"	"A7"	5025	26905	100	365	387	183	47	348	348	388	497	128	1	0	0	3001	4265	2889	67	1396	1396	1440	510	35	77	63	0	0.000	0.000	0.000	0.000	0.000	0.000	0.000	0.000	0.000	0.000	0.000	0.000	0.000	0.000	0.011	0.014	0.055	0.062	5.996	0.009	0.009	316	2384	100	17	1605	1622	39	2869	2908	Error	Error	-6.561	17	1605	39	2869	122344	1347747	-0.002	5.539	0	0	0
1	4	2	"A8"	"A8"	5325	26905	100	484	844	3396	402	354	354	379	228	60	34	14	0	10627	10201	6475	63	1441	1441	1512	695	45	81	75	0	0.000	0.000	0.000	0.000	0.000	0.000	0.000	0.000	0.000	0.000	0.000	0.000	0.000	0.000	0.014	0.056	0.029	0.033	5.201	0.051	0.014	316	2384	100	130	9186	9316	490	8760	9250	Error	Error	-6.143	130	9186	490	8760	266764	3223528	2.039	12.502	0	0	0
1	5	2	"A8"	"A8"	5625	26905	100	463	488	226	46	350	350	395	419	106	10	0	0	8743	9298	6073	65	1463	1463	1592	1108	69	80	76	0	0.000	0.000	0.000	0.000	0.000	0.000	0.000	0.000	0.000	0.000	0.000	0.000	0.000	0.000	0.016	0.018	0.030	0.029	4.930	0.009	0.009	316	2384	100	113	7280	7393	138	7835	7973	Error	Error	-6.010	113	7280	138	7835	154175	2938261	0.222	6.955	0	0	0
1	6	2	"A8"	"A8"	5925	26905	100	463	480	225	46	358	358	387	209	54	28	8	0	9227	9730	6299	64	1465	1465	1678	1648	98	81	75	0	0.000	0.000	0.000	0.000	0.000	0.000	0.000	0.000	0.000	0.000	0.000	0.000	0.000	0.000	0.014	0.015	0.024	0.025	5.127	0.012	0.107	316	2384	100	105	7762	7867	122	8265	8387	Error	Error	-6.208	105	7762	122	8265	151563	3074623	0.445	4.886	0	0	0
1	7	2	"A9"	"A9"	6225	26905	100	456	515	526	102	354	354	393	374	95	9	1	0	12577	10637	6595	62	1428	1428	1538	930	60	78	70	0	0.000	0.000	0.000	0.000	0.000	0.000	0.000	0.000	0.000	0.000	0.000	0.000	0.000	0.000	0.009	0.017	0.018	0.024	4.757	0.014	0.041	316	2384	100	102	11149	11251	161	9209	9370	Error	Error	-6.772	102	11149	161	9209	162625	3361412	0.326	9.784	0	0	0
1	8	2	"A9"	"A9"	6525	26905	100	446	464	196	42	370	370	404	338	83	11	0	0	11335	9988	5781	57	1458	1458	1590	1040	65	81	77	0	0.000	0.000	0.000	0.000	0.000	0.000	0.000	0.000	0.000	0.000	0.000	0.000	0.000	0.000	0.008	0.011	0.019	0.023	4.768	0.009	0.033	316	2384	100	76	9877	9953	94	8530	8624	Error	Error	-7.022	76	9877	94	8530	146714	3156347	0.178	8.075	0	0	0
1	9	2	"A9"	"A9"	6825	26905	100	480	534	355	66	346	346	374	231	61	32	10	0	13494	12203	6922	56	1417	1417	1528	1004	65	82	77	0	0.000	0.000	0.000	0.000	0.000	0.000	0.000	0.000	0.000	0.000	0.000	0.000	0.000	0.000	0.011	0.017	0.021	0.024	5.556	0.014	0.097	316	2384	100	134	12077	12211	188	10786	10974	Error	Error	-6.494	134	12077	188	10786	168687	3856219	0.693	10.632	0	0	0
1	10	2	"A10"	"A10"	7125	26900	100	455	506	374	73	345	345	370	185	50	37	17	0	12943	11664	8247	70	1426	1426	1586	1241	78	71	67	0	0.000	0.000	0.000	0.000	0.000	0.000	0.000	0.000	0.000	0.000	0.000	0.000	0.000	0.000	0.010	0.016	0.023	0.033	6.541	0.013	0.104	316	2384	100	110	11517	11627	161	10238	10399	Error	Error	-6.710	110	11517	161	10238	159905	3685866	0.735	8.121	0	0	0
1	11	2	"A10"	"A10"	7425	26900	100	432	468	227	48	346	346	423	1418	335	0	0	0	13726	12142	7106	58	1440	1440	1581	1096	69	78	75	0	0.000	0.000	0.000	0.000	0.000	0.000	0.000	0.000	0.000	0.000	0.000	0.000	0.000	0.000	0.007	0.011	0.018	0.021	6.398	0.016	0.002	316	2384	100	86	12286	12372	122	10702	10824	Error	Error	-7.158	86	12286	122	10702	147933	3836919	0.032	9.636	0	0	0
1	12	2	"A10"	"A10"	7725	26900	100	440	476	221	46	340	340	392	488	124	5	0	0	12819	12237	7964	65	1471	1471	1682	1567	93	77	74	0	0.000	0.000	0.000	0.000	0.000	0.000	0.000	0.000	0.000	0.000	0.000	0.000	0.000	0.000	0.009	0.013	0.018	0.021	5.257	0.015	0.030	316	2384	100	100	11348	11448	136	10766	10902	Error	Error	-6.826	100	11348	136	10766	150522	3866801	0.172	6.736	0	0	0
1	13	2	"A11"	"A11"	8025	26900	100	401	430	209	48	336	336	377	326	86	12	1	0	6141	8002	6624	82	1458	1458	1525	636	41	72	67	0	0.000	0.000	0.000	0.000	0.000	0.000	0.000	0.000	0.000	0.000	0.000	0.000	0.000	0.000	0.014	0.014	0.027	0.036	6.308	0.009	0.022	316	2384	100	65	4683	4748	94	6544	6638	Error	Error	-6.171	65	4683	94	6544	136020	2528540	0.163	10.184	0	0	0
1	14	2	"A11"	"A11"	8325	26900	100	396	414	203	49	346	346	395	570	144	1	0	0	4605	7383	6097	82	1490	1490	1639	1654	100	70	48	0	0.000	0.000	0.000	0.000	0.000	0.000	0.000	0.000	0.000	0.000	0.000	0.000	0.000	0.000	0.016	0.012	0.031	0.038	5.207	0.011	0.080	316	2384	100	50	3115	3165	68	5893	5961	Error	Error	-5.961	50	3115	68	5893	130773	2333067	0.033	3.473	0	0	0
1	15	2	"A11"	"A11"	8625	26900	100	393	434	379	87	346	346	372	244	65	18	4	0	4721	8249	7433	90	1484	1484	1565	746	47	78	73	0	0.000	0.000	0.000	0.000	0.000	0.000	0.000	0.000	0.000	0.000	0.000	0.000	0.000	0.000	0.015	0.013	0.026	0.031	6.479	0.014	0.071	316	2384	100	47	3237	3284	88	6765	6853	Error	Error	-6.106	47	3237	88	6765	137101	2606556	0.254	8.960	0	0	0
1	16	2	"A12"	"A12"	8925	26900	100	444	519	508	97	353	353	435	1362	313	1	1	0	9886	11423	8109	70	1549	1549	1755	2082	118	70	67	0	0.000	0.000	0.000	0.000	0.000	0.000	0.000	0.000	0.000	0.000	0.000	0.000	0.000	0.000	0.011	0.017	0.020	0.030	5.673	0.013	0.075	316	2384	100	91	8337	8428	166	9874	10040	Error	Error	-6.518	91	8337	166	9874	164064	3609745	0.062	4.644	0	0	0
1	17	2	"A12"	"A12"	9225	26900	100	431	476	245	51	358	358	400	615	153	1	0	0	7312	11326	8858	78	1576	1576	1677	1509	89	84	69	0	0.000	0.000	0.000	0.000	0.000	0.000	0.000	0.000	0.000	0.000	0.000	0.000	0.000	0.000	0.013	0.012	0.020	0.024	6.044	0.011	0.120	316	2384	100	73	5736	5809	118	9750	9868	Error	Error	-6.296	73	5736	118	9750	150399	3578988	0.124	6.394	0	0	0
1	18	2	"A12"	"A12"	9520	26900	100	457	480	220	45	359	359	380	201	52	30	8	0	6599	11176	9217	82	1649	1649	1786	1400	78	83	71	0	0.000	0.000	0.000	0.000	0.000	0.000	0.000	0.000	0.000	0.000	0.000	0.000	0.000	0.000	0.020	0.013	0.021	0.024	5.387	0.011	0.114	316	2384	100	98	4950	5048	121	9527	9648	Error	Error	-5.659	98	4950	121	9527	151538	3531465	0.498	6.707	0	0	0
1	1	3	"A13"	"A13"	4430	27215	85	456	473	200	42	337	337	375	290	77	19	1	0	12668	13136	3824	29	1447	1447	1502	565	37	100	100	0	0.000	0.000	0.000	0.000	0.000	0.000	0.000	0.000	0.000	0.000	0.000	0.000	0.000	0.000	0.011	0.012	0.016	0.013	3.111	0.010	0.066	208	1660	100	119	11221	11340	136	11689	11825	Error	Error	-6.559	119	11221	136	11689	98401	2732244	0.338	20.591	0	0	0
1	2	3	"A13"	"A13"	4725	27215	100	472	483	208	43	343	343	383	311	81	16	2	0	11476	11784	4304	36	1404	1404	1431	302	21	100	100	0	0.000	0.000	0.000	0.000	0.000	0.000	0.000	0.000	0.000	0.000	0.000	0.000	0.000	0.000	0.013	0.013	0.018	0.016	2.910	0.008	0.019	316	2384	100	129	10072	10201	140	10380	10520	Error	Error	-6.287	129	10072	140	10380	152699	3723821	0.322	34.281	0	0	0
1	3	3	"A13"	"A13"	5025	27215	95	494	647	1143	176	344	344	404	894	221	3	1	0	12738	13873	4793	34	1441	1441	1470	393	26	100	100	0	0.000	0.000	0.000	0.000	0.000	0.000	0.000	0.000	0.000	0.000	0.000	0.000	0.000	0.000	0.013	0.024	0.017	0.014	3.729	0.016	0.011	256	2088	100	150	11297	11447	303	12432	12735	Error	Error	-6.235	150	11297	303	12432	165524	3551456	0.272	31.560	0	0	0
1	4	3	"A14"	"A14"	5330	27215	85	466	498	220	44	347	347	438	980	223	0	0	0	14508	14737	3141	21	1484	1484	1568	653	41	100	100	0	0.000	0.000	0.000	0.000	0.000	0.000	0.000	0.000	0.000	0.000	0.000	0.000	0.000	0.000	0.009	0.011	0.015	0.012	2.957	0.011	0.090	208	1660	100	119	13024	13143	151	13253	13404	Error	Error	-6.774	119	13024	151	13253	103624	3065352	0.061	20.167	0	0	0
1	5	3	"A14"	"A14"	5625	27210	90	478	559	515	92	338	338	372	335	90	17	4	0	14658	14534	3319	22	1447	1447	1494	511	34	100	100	0	0.000	0.000	0.000	0.000	0.000	0.000	0.000	0.000	0.000	0.000	0.000	0.000	0.000	0.000	0.011	0.017	0.014	0.013	2.999	0.014	0.068	256	1924	100	140	13211	13351	221	13087	13308	Error	Error	-6.560	140	13211	221	13087	143213	3720635	0.558	25.519	0	0	0
1	6	3	"A14"	"A14"	5925	27215	95	499	527	220	41	338	338	396	820	207	1	0	0	14045	14901	3737	25	1457	1457	1507	511	33	100	100	0	0.000	0.000	0.000	0.000	0.000	0.000	0.000	0.000	0.000	0.000	0.000	0.000	0.000	0.000	0.013	0.014	0.015	0.012	3.205	0.008	0.015	256	2088	100	161	12588	12749	189	13444	13633	Error	Error	-6.289	161	12588	189	13444	134929	3814664	0.160	26.211	0	0	0
1	7	3	"A15"	"A15"	6235	27215	90	443	463	200	43	340	340	398	470	118	5	0	0	11324	11149	3313	29	1421	1421	1442	280	19	99	98	0	0.000	0.000	0.000	0.000	0.000	0.000	0.000	0.000	0.000	0.000	0.000	0.000	0.000	0.000	0.010	0.013	0.018	0.014	3.814	0.008	0.020	256	1924	100	103	9903	10006	123	9728	9851	Error	Error	-6.587	103	9903	123	9728	118469	2854212	0.138	34.668	0	0	0
1	8	3	"A15"	"A15"	6530	27210	95	482	494	200	40	352	352	461	1744	378	0	0	0	12547	12330	3571	28	1434	1434	1485	598	40	100	100	0	0.000	0.000	0.000	0.000	0.000	0.000	0.000	0.000	0.000	0.000	0.000	0.000	0.000	0.000	0.012	0.013	0.019	0.015	2.668	0.025	0.002	256	2088	100	130	11113	11243	142	10896	11038	Error	Error	-6.418	130	11113	142	10896	126339	3156401	0.019	18.135	0	0	0
1	9	3	"A15"	"A15"	6835	27205	85	439	481	208	43	323	323	352	178	50	37	18	0	11413	10939	2704	24	1425	1425	1579	1080	68	100	100	0	0.000	0.000	0.000	0.000	0.000	0.000	0.000	0.000	0.000	0.000	0.000	0.000	0.000	0.000	0.012	0.017	0.021	0.017	3.054	0.013	0.103	208	1660	100	116	9988	10104	158	9514	9672	Error	Error	-6.428	116	9988	158	9514	99963	2275312	0.725	8.667	0	0	0
1	10	3	"A16"	"A16"	7135	27215	85	473	509	218	42	340	340	391	581	148	4	0	0	18928	19228	3663	19	1451	1451	1538	692	44	100	100	0	0.000	0.000	0.000	0.000	0.000	0.000	0.000	0.000	0.000	0.000	0.000	0.000	0.000	0.000	0.008	0.010	0.010	0.008	3.270	0.006	0.004	208	1660	100	133	17477	17610	169	17777	17946	Error	Error	-7.038	133	17477	169	17777	105768	3999359	0.203	25.564	0	0	0
1	11	3	"A16"	"A16"	7425	27215	90	491	505	194	38	323	323	365	287	78	27	3	0	18127	18162	2950	16	1455	1455	1507	585	38	100	100	0	0.000	0.000	0.000	0.000	0.000	0.000	0.000	0.000	0.000	0.000	0.000	0.000	0.000	0.000	0.010	0.011	0.012	0.011	2.494	0.009	0.130	256	1924	100	168	16672	16840	182	16707	16889	Error	Error	-6.633	168	16672	182	16707	129187	4649485	0.488	28.470	0	0	0
1	12	3	"A16"	"A16"	7725	27210	95	426	454	192	42	331	331	372	365	98	10	0	0	16474	14904	6702	44	1466	1466	1527	703	46	100	100	0	0.000	0.000	0.000	0.000	0.000	0.000	0.000	0.000	0.000	0.000	0.000	0.000	0.000	0.000	0.006	0.009	0.012	0.010	3.539	0.007	0.049	256	2088	100	95	15008	15103	123	13438	13561	Error	Error	-7.304	95	15008	123	13438	116177	3815451	0.225	19.028	0	0	0
1	13	3	"A17"	"A17"	8035	27210	85	441	477	230	48	329	329	374	515	137	5	0	0	8404	8550	1302	15	1485	1485	1526	459	30	100	100	0	0.000	0.000	0.000	0.000	0.000	0.000	0.000	0.000	0.000	0.000	0.000	0.000	0.000	0.000	0.016	0.021	0.025	0.019	3.279	0.018	0.072	208	1660	100	112	6919	7031	148	7065	7213	Error	Error	-5.949	112	6919	148	7065	99118	1778308	0.200	15.303	0	0	0
1	14	3	"A17"	"A17"	8330	27210	90	442	462	193	41	348	348	406	737	181	0	0	0	8555	8286	2261	27	1471	1471	1497	311	20	100	100	0	0.000	0.000	0.000	0.000	0.000	0.000	0.000	0.000	0.000	0.000	0.000	0.000	0.000	0.000	0.013	0.017	0.028	0.021	3.150	0.015	0.059	256	1924	100	94	7084	7178	114	6815	6929	Error	Error	-6.236	94	7084	114	6815	118384	2121276	0.076	21.830	0	0	0
1	15	3	"A17"	"A17"	8625	27205	90	475	913	4178	457	335	335	369	225	60	36	14	0	8278	8412	1648	19	1487	1487	1512	345	22	100	100	0	0.000	0.000	0.000	0.000	0.000	0.000	0.000	0.000	0.000	0.000	0.000	0.000	0.000	0.000	0.021	0.083	0.030	0.027	3.847	0.160	0.019	256	1924	100	140	6791	6931	578	6925	7503	Error	Error	-5.600	140	6791	578	6925	233688	2153465	2.418	20.000	0	0	0
1	16	3	"A18"	"A18"	8935	27210	85	459	520	448	86	342	342	373	291	78	17	3	0	10480	10127	2852	28	1566	1566	1626	488	30	100	100	0	0.000	0.000	0.000	0.000	0.000	0.000	0.000	0.000	0.000	0.000	0.000	0.000	0.000	0.000	0.013	0.021	0.023	0.020	2.796	0.021	0.095	208	1660	100	117	8914	9031	178	8561	8739	Error	Error	-6.251	117	8914	178	8561	108065	2106323	0.505	17.420	0	0	0
1	17	3	"A18"	"A18"	9225	27210	95	451	531	559	105	354	354	391	298	76	17	2	0	9813	9575	2472	25	1562	1562	1603	514	32	100	100	0	0.000	0.000	0.000	0.000	0.000	0.000	0.000	0.000	0.000	0.000	0.000	0.000	0.000	0.000	0.012	0.022	0.020	0.017	3.463	0.019	0.026	256	2088	100	97	8251	8348	177	8013	8190	Error	Error	-6.410	97	8251	177	8013	136047	2451244	0.470	15.510	0	0	0
1	18	3	"A18"	"A18"	9530	27205	110	477	1052	4721	448	366	366	458	1422	310	4	2	0	8029	8329	3645	43	1617	1617	1672	605	36	97	95	0	0.000	0.000	0.000	0.000	0.000	0.000	0.000	0.000	0.000	0.000	0.000	0.000	0.000	0.000	0.017	0.102	0.028	0.033	5.891	0.201	0.025	392	2896	100	111	6412	6523	686	6712	7398	Error	Error	-5.852	111	6412	686	6712	412207	3265075	0.418	11.003	0	0	0
1	1	4	"A19"	"A19"	4430	27505	100	414	445	258	57	340	340	364	272	74	17	2	0	9470	8121	4510	55	1425	1425	1527	824	53	77	73	0	0.000	0.000	0.000	0.000	0.000	0.000	0.000	0.000	0.000	0.000	0.000	0.000	0.000	0.000	0.009	0.016	0.027	0.032	5.552	0.012	0.027	316	2384	100	74	8045	8119	105	6696	6801	Error	Error	-6.764	74	8045	105	6696	140532	2566174	0.298	8.002	0	0	0
1	2	4	"A19"	"A19"	4730	27505	100	413	488	455	93	333	333	363	254	69	25	5	0	8228	7944	4434	55	1424	1424	1581	1160	73	86	84	0	0.000	0.000	0.000	0.000	0.000	0.000	0.000	0.000	0.000	0.000	0.000	0.000	0.000	0.000	0.012	0.024	0.032	0.033	4.329	0.019	0.023	316	2384	100	80	6804	6884	155	6520	6675	Error	Error	-6.410	80	6804	155	6520	154336	2510254	0.492	5.485	0	0	0
1	3	4	"A19"	"A19"	5030	27505	100	404	422	194	45	328	328	366	311	84	12	0	0	8260	7237	3816	52	1416	1416	1488	666	44	82	80	0	0.000	0.000	0.000	0.000	0.000	0.000	0.000	0.000	0.000	0.000	0.000	0.000	0.000	0.000	0.011	0.016	0.028	0.032	5.141	0.008	0.005	316	2384	100	76	6844	6920	94	5821	5915	Error	Error	-6.493	76	6844	94	5821	133383	2287018	0.180	8.632	0	0	0
1	4	4	"A20"	"A20"	5330	27505	100	440	454	214	47	329	329	365	277	75	23	3	0	12972	11139	7675	68	1422	1422	1540	1010	65	72	67	0	0.000	0.000	0.000	0.000	0.000	0.000	0.000	0.000	0.000	0.000	0.000	0.000	0.000	0.000	0.010	0.013	0.019	0.028	6.426	0.010	0.088	316	2384	100	111	11550	11661	125	9717	9842	Error	Error	-6.701	111	11550	125	9717	143363	3519997	0.321	9.504	0	0	0
1	5	4	"A20"	"A20"	5630	27505	100	437	486	247	50	326	326	370	373	100	16	2	0	13847	12154	6728	55	1402	1402	1515	902	59	85	80	0	0.000	0.000	0.000	0.000	0.000	0.000	0.000	0.000	0.000	0.000	0.000	0.000	0.000	0.000	0.009	0.015	0.018	0.021	4.827	0.012	0.082	316	2384	100	111	12445	12556	160	10752	10912	Error	Error	-6.809	111	12445	160	10752	153634	3840766	0.311	11.795	0	0	0
1	6	4	"A20"	"A20"	5930	27505	100	438	458	215	46	334	334	371	338	91	17	1	0	12885	11651	7254	62	1412	1412	1583	1252	79	79	77	0	0.000	0.000	0.000	0.000	0.000	0.000	0.000	0.000	0.000	0.000	0.000	0.000	0.000	0.000	0.009	0.012	0.017	0.021	5.102	0.011	0.052	316	2384	100	104	11473	11577	124	10239	10363	Error	Error	-6.786	104	11473	124	10239	144826	3681797	0.257	8.042	0	0	0
1	7	4	"A21"	"A21"	6230	27505	100	410	431	177	41	335	335	417	1328	318	0	0	0	10589	9760	5841	59	1397	1397	1475	758	51	78	74	0	0.000	0.000	0.000	0.000	0.000	0.000	0.000	0.000	0.000	0.000	0.000	0.000	0.000	0.000	0.008	0.011	0.019	0.025	5.393	0.021	0.002	316	2384	100	75	9192	9267	96	8363	8459	Error	Error	-6.937	75	9192	96	8363	136191	3084178	0.011	10.930	0	0	0
1	8	4	"A21"	"A21"	6530	27505	100	413	429	180	41	339	339	379	347	91	8	0	0	10835	10626	5676	53	1404	1404	1503	917	61	86	83	0	0.000	0.000	0.000	0.000	0.000	0.000	0.000	0.000	0.000	0.000	0.000	0.000	0.000	0.000	0.008	0.010	0.017	0.018	4.850	0.006	0.005	316	2384	100	74	9431	9505	90	9222	9312	Error	Error	-6.994	74	9431	90	9222	135667	3357694	0.144	9.949	0	0	0
1	9	4	"A21"	"A21"	6830	27505	100	408	435	202	46	318	318	362	442	122	6	0	0	11698	10905	5489	50	1390	1390	1470	678	46	89	84	0	0.000	0.000	0.000	0.000	0.000	0.000	0.000	0.000	0.000	0.000	0.000	0.000	0.000	0.000	0.009	0.012	0.018	0.022	5.561	0.008	0.006	316	2384	100	90	10308	10398	117	9515	9632	Error	Error	-6.840	90	10308	117	9515	137472	3446118	0.165	13.916	0	0	0
1	10	4	"A22"	"A22"	7130	27500	100	420	470	259	55	327	327	357	270	75	23	4	0	9444	8807	6016	68	1403	1403	1520	923	60	74	70	0	0.000	0.000	0.000	0.000	0.000	0.000	0.000	0.000	0.000	0.000	0.000	0.000	0.000	0.000	0.012	0.019	0.023	0.033	6.507	0.011	0.056	316	2384	100	93	8041	8134	143	7404	7547	Error	Error	-6.434	93	8041	143	7404	148500	2782904	0.419	7.895	0	0	0
1	11	4	"A22"	"A22"	7430	27500	100	397	425	186	43	324	324	409	953	233	0	0	0	10900	10828	6318	58	1453	1453	1622	1158	71	81	78	0	0.000	0.000	0.000	0.000	0.000	0.000	0.000	0.000	0.000	0.000	0.000	0.000	0.000	0.000	0.008	0.011	0.016	0.018	4.909	0.007	0.011	316	2384	100	73	9447	9520	101	9375	9476	Error	Error	-7.016	73	9447	101	9375	134424	3421707	0.017	7.950	0	0	0
1	12	4	"A22"	"A22"	7730	27500	100	476	495	223	45	332	332	358	320	89	19	3	0	10176	10285	5692	55	1446	1446	1585	940	59	84	81	0	0.000	0.000	0.000	0.000	0.000	0.000	0.000	0.000	0.000	0.000	0.000	0.000	0.000	0.000	0.016	0.018	0.024	0.028	5.496	0.012	0.016	316	2384	100	144	8730	8874	163	8839	9002	Error	Error	-5.922	144	8730	163	8839	156489	3250036	0.428	9.255	0	0	0
1	13	4	"A23"	"A23"	8030	27500	100	418	437	202	46	322	322	381	658	172	1	0	0	9624	9454	5994	63	1456	1456	1527	677	44	80	76	0	0.000	0.000	0.000	0.000	0.000	0.000	0.000	0.000	0.000	0.000	0.000	0.000	0.000	0.000	0.012	0.014	0.026	0.034	5.230	0.010	0.006	316	2384	100	96	8168	8264	115	7998	8113	Error	Error	-6.411	96	8168	115	7998	138070	2987384	0.085	11.709	0	0	0
1	14	4	"A23"	"A23"	8330	27500	100	443	490	320	65	336	336	389	671	172	2	0	0	9785	10438	5751	55	1488	1488	1608	902	56	88	87	0	0.000	0.000	0.000	0.000	0.000	0.000	0.000	0.000	0.000	0.000	0.000	0.000	0.000	0.000	0.013	0.017	0.022	0.022	4.025	0.073	0.081	316	2384	100	107	8297	8404	154	8950	9104	Error	Error	-6.277	107	8297	154	8950	154880	3298458	0.151	9.789	0	0	0
1	15	4	"A23"	"A23"	8630	27500	100	446	471	205	43	329	329	374	434	116	7	0	0	10053	11109	6184	55	1499	1499	1580	701	44	93	88	0	0.000	0.000	0.000	0.000	0.000	0.000	0.000	0.000	0.000	0.000	0.000	0.000	0.000	0.000	0.014	0.015	0.021	0.020	3.603	0.013	0.133	316	2384	100	117	8554	8671	142	9610	9752	Error	Error	-6.192	117	8554	142	9610	148959	3510469	0.224	13.593	0	0	0
1	16	4	"A24"	"A24"	8930	27500	100	458	522	473	90	341	341	363	205	56	33	11	0	10237	8977	4533	50	1542	1542	1591	512	32	87	80	0	0.000	0.000	0.000	0.000	0.000	0.000	0.000	0.000	0.000	0.000	0.000	0.000	0.000	0.000	0.013	0.024	0.027	0.029	4.327	0.022	0.099	316	2384	100	117	8695	8812	181	7435	7616	Error	Error	-6.216	117	8695	181	7435	165076	2836590	0.776	14.426	0	0	0
1	17	4	"A24"	"A24"	9230	27500	100	454	516	451	87	348	348	435	1709	392	0	0	0	10067	9120	4445	48	1557	1557	1628	643	39	86	82	0	0.000	0.000	0.000	0.000	0.000	0.000	0.000	0.000	0.000	0.000	0.000	0.000	0.000	0.000	0.012	0.022	0.026	0.028	4.405	0.030	0.001	316	2384	100	106	8510	8616	168	7563	7731	Error	Error	-6.327	106	8510	168	7563	163059	2881834	0.047	11.652	0	0	0
1	18	4	"A24"	"A24"	9530	27500	100	469	509	240	47	367	367	411	329	80	18	3	0	10585	10025	4340	43	1646	1646	1757	950	54	90	89	0	0.000	0.000	0.000	0.000	0.000	0.000	0.000	0.000	0.000	0.000	0.000	0.000	0.000	0.000	0.011	0.017	0.023	0.022	4.160	0.020	0.097	316	2384	100	102	8939	9041	142	8379	8521	Error	Error	-6.453	102	8939	142	8379	160705	3167969	0.298	8.703	0	0	0
1	1	5	"A25"	"A25"	4440	27810	85	508	535	236	44	320	320	347	226	65	41	12	0	21251	20878	3890	18	1424	1424	1561	1120	71	100	100	0	0.000	0.000	0.000	0.000	0.000	0.000	0.000	0.000	0.000	0.000	0.000	0.000	0.000	0.000	0.009	0.011	0.013	0.010	2.496	0.009	0.079	208	1660	100	188	19827	20015	215	19454	19669	Error	Error	-6.721	188	19827	215	19454	111287	4342660	0.832	17.247	0	0	0
1	2	5	"A25"	"A25"	4735	27810	100	457	474	213	44	325	325	373	427	114	11	0	0	12793	15359	9528	62	1421	1421	1469	722	49	100	99	0	0.000	0.000	0.000	0.000	0.000	0.000	0.000	0.000	0.000	0.000	0.000	0.000	0.000	0.000	0.012	0.011	0.014	0.013	3.041	0.010	0.051	316	2384	100	132	11372	11504	149	13938	14087	Error	Error	-6.429	132	11372	149	13938	149818	4853357	0.237	19.238	0	0	0
1	3	5	"A25"	"A25"	5035	27810	95	432	456	199	43	326	326	375	542	144	4	0	0	16588	14533	7012	48	1383	1383	1422	394	27	100	100	0	0.000	0.000	0.000	0.000	0.000	0.000	0.000	0.000	0.000	0.000	0.000	0.000	0.000	0.000	0.007	0.010	0.014	0.012	3.328	0.009	0.101	256	2088	100	106	15205	15311	130	13150	13280	Error	Error	-7.164	106	15205	130	13150	116855	3720377	0.149	33.277	0	0	0
1	4	5	"A26"	"A26"	5335	27810	100	559	568	231	40	310	310	382	900	235	0	0	0	24991	20123	9860	48	1407	1407	1517	727	47	92	86	0	0.000	0.000	0.000	0.000	0.000	0.000	0.000	0.000	0.000	0.000	0.000	0.000	0.000	0.000	0.011	0.014	0.015	0.016	3.939	0.012	0.130	316	2384	100	249	23584	23833	258	18716	18974	Error	Error	-6.566	249	23584	258	18716	179478	6359011	0.207	25.593	0	0	0
1	5	5	"A26"	"A26"	5635	27810	95	512	740	1609	217	322	322	352	262	74	40	10	0	20626	17141	8209	47	1394	1394	1439	477	33	100	100	0	0.000	0.000	0.000	0.000	0.000	0.000	0.000	0.000	0.000	0.000	0.000	0.000	0.000	0.000	0.010	0.027	0.015	0.016	3.776	0.011	0.011	256	2088	100	190	19232	19422	418	15747	16165	Error	Error	-6.661	190	19232	418	15747	189407	4388198	1.481	32.918	0	0	0
1	6	5	"A26"	"A26"	5945	27810	90	489	519	222	42	318	318	382	887	232	0	0	0	21798	18601	7729	41	1402	1402	1445	392	27	100	100	0	0.000	0.000	0.000	0.000	0.000	0.000	0.000	0.000	0.000	0.000	0.000	0.000	0.000	0.000	0.008	0.012	0.013	0.011	2.492	0.009	0.004	256	1924	100	171	20396	20567	201	17199	17400	Error	Error	-6.898	171	20396	201	17199	132923	4761828	0.154	43.765	0	0	0
1	7	5	"A27"	"A27"	6245	27815	85	499	505	190	37	322	322	359	328	91	21	2	0	19079	18741	2714	14	1390	1390	1484	750	50	100	100	0	0.000	0.000	0.000	0.000	0.000	0.000	0.000	0.000	0.000	0.000	0.000	0.000	0.000	0.000	0.010	0.011	0.013	0.010	2.706	0.010	0.067	208	1660	100	177	17689	17866	183	17351	17534	Error	Error	-6.643	177	17689	183	17351	105101	3898221	0.445	23.009	0	0	0
1	8	5	"A27"	"A27"	6540	27815	100	453	486	215	44	313	313	345	353	102	18	1	0	20065	17086	8623	50	1381	1381	1420	602	42	100	99	0	0.000	0.000	0.000	0.000	0.000	0.000	0.000	0.000	0.000	0.000	0.000	0.000	0.000	0.000	0.007	0.011	0.013	0.012	2.771	0.010	0.191	316	2384	100	140	18684	18824	173	15705	15878	Error	Error	-7.060	140	18684	173	15705	153476	5399189	0.399	26.023	0	0	0
1	9	5	"A27"	"A27"	6840	27815	95	470	491	200	40	312	312	342	220	64	38	10	0	21076	17622	7231	41	1374	1374	1411	351	24	100	100	0	0.000	0.000	0.000	0.000	0.000	0.000	0.000	0.000	0.000	0.000	0.000	0.000	0.000	0.000	0.008	0.011	0.014	0.011	3.005	0.010	0.020	256	2088	100	158	19702	19860	179	16248	16427	Error	Error	-6.962	158	19702	179	16248	125678	4511141	0.677	46.185	0	0	0
1	10	5	"A28"	"A28"	7145	27815	90	506	524	203	38	315	315	338	167	49	53	25	0	23088	22254	5288	23	1406	1406	1436	304	21	100	100	0	0.000	0.000	0.000	0.000	0.000	0.000	0.000	0.000	0.000	0.000	0.000	0.000	0.000	0.000	0.009	0.010	0.012	0.009	2.594	0.009	0.185	256	1924	100	191	21682	21873	209	20848	21057	Error	Error	-6.827	191	21682	209	20848	134192	5696963	1.114	68.480	0	0	0
1	11	5	"A28"	"A28"	7435	27810	90	542	561	213	37	314	314	360	372	103	25	1	0	25208	24480	4388	17	1423	1423	1478	395	26	100	100	0	0.000	0.000	0.000	0.000	0.000	0.000	0.000	0.000	0.000	0.000	0.000	0.000	0.000	0.000	0.010	0.011	0.011	0.009	2.540	0.010	0.187	256	1924	100	228	23785	24013	247	23057	23304	Error	Error	-6.705	228	23785	247	23057	143605	6266886	0.540	58.233	0	0	0
1	12	5	"A28"	"A28"	7735	27810	95	577	637	562	88	328	328	400	663	165	7	1	0	25431	24969	4078	16	1478	1478	1538	541	35	100	100	0	0.000	0.000	0.000	0.000	0.000	0.000	0.000	0.000	0.000	0.000	0.000	0.000	0.000	0.000	0.010	0.013	0.012	0.011	2.813	0.011	0.033	256	2088	100	249	23953	24202	309	23491	23800	Error	Error	-6.588	249	23953	309	23491	163059	6391959	0.357	43.311	0	0	0
1	13	5	"A29"	"A29"	8035	27810	100	497	508	208	40	310	310	350	406	116	16	0	0	21220	17865	8374	46	1442	1442	1468	405	27	97	91	0	0.000	0.000	0.000	0.000	0.000	0.000	0.000	0.000	0.000	0.000	0.000	0.000	0.000	0.000	0.009	0.012	0.014	0.013	3.652	0.009	0.005	316	2384	100	187	19778	19965	198	16423	16621	Error	Error	-6.725	187	19778	198	16423	160619	5645338	0.389	40.486	0	0	0
1	14	5	"A29"	"A29"	8335	27810	100	492	654	1845	282	315	315	347	279	80	31	7	0	15124	14835	8373	56	1450	1450	1495	594	39	100	99	0	0.000	0.000	0.000	0.000	0.000	0.000	0.000	0.000	0.000	0.000	0.000	0.000	0.000	0.000	0.013	0.025	0.017	0.016	3.228	0.027	0.023	316	2384	100	177	13674	13851	339	13385	13724	Error	Error	-6.272	177	13674	339	13385	206518	4687816	1.100	22.458	0	0	0
1	15	5	"A29"	"A29"	8635	27810	95	501	530	244	46	328	328	372	483	129	11	0	0	22333	20105	10897	54	1494	1494	1561	818	52	100	100	0	0.000	0.000	0.000	0.000	0.000	0.000	0.000	0.000	0.000	0.000	0.000	0.000	0.000	0.000	0.008	0.011	0.013	0.011	2.783	0.011	0.231	256	2088	100	173	20839	21012	202	18611	18813	Error	Error	-6.912	173	20839	202	18611	135758	5146931	0.327	22.670	0	0	0
1	16	5	"A30"	"A30"	8940	27810	90	630	663	258	38	336	336	547	2841	519	0	0	0	29019	26720	7310	27	1539	1539	1659	855	51	100	100	0	0.000	0.000	0.000	0.000	0.000	0.000	0.000	0.000	0.000	0.000	0.000	0.000	0.000	0.000	0.011	0.013	0.012	0.011	2.623	0.023	0.004	256	1924	100	294	27480	27774	327	25181	25508	Error	Error	-6.546	294	27480	327	25181	169830	6840403	0.041	29.311	0	0	0
1	17	5	"A30"	"A30"	9230	27805	95	537	575	253	44	354	354	398	534	134	11	0	0	22984	19392	7544	38	1557	1557	1654	1395	84	100	99	0	0.000	0.000	0.000	0.000	0.000	0.000	0.000	0.000	0.000	0.000	0.000	0.000	0.000	0.000	0.009	0.012	0.014	0.012	2.903	0.013	0.126	256	2088	100	183	21427	21610	221	17835	18056	Error	Error	-6.871	183	21427	221	17835	147122	4964337	0.331	12.715	0	0	0
1	18	5	"A30"	"A30"	9525	27800	100	542	626	806	128	402	402	986	5230	530	0	0	0	9444	13087	9460	72	1730	1730	2650	6535	246	52	43	0	0.000	0.000	0.000	0.000	0.000	0.000	0.000	0.000	0.000	0.000	0.000	0.000	0.000	0.000	0.018	0.020	0.021	0.025	4.927	0.566	0.513	316	2384	100	140	7714	7854	224	11357	11581	Error	Error	-5.784	140	7714	224	11357	197953	4135563	-0.069	1.597	0	0	0
1	1	6	"A31"	"A31"	4435	28105	100	467	521	328	62	322	322	380	918	241	1	0	0	20250	14753	10013	67	1404	1404	1711	2244	131	68	64	0	0.000	0.000	0.000	0.000	0.000	0.000	0.000	0.000	0.000	0.000	0.000	0.000	0.000	0.000	0.008	0.015	0.019	0.027	6.147	0.013	0.189	316	2384	100	145	18846	18991	199	13349	13548	Error	Error	-7.022	145	18846	199	13349	164679	4662077	0.154	5.812	0	0	0
1	2	6	"A31"	"A31"	4735	28105	100	493	498	211	42	313	313	349	245	70	36	8	0	21728	16866	9628	57	1395	1395	1661	2098	126	75	74	0	0.000	0.000	0.000	0.000	0.000	0.000	0.000	0.000	0.000	0.000	0.000	0.000	0.000	0.000	0.009	0.012	0.013	0.016	4.581	0.011	0.211	316	2384	100	180	20333	20513	185	15471	15656	Error	Error	-6.820	180	20333	185	15471	157473	5329777	0.608	7.247	0	0	0
1	3	6	"A31"	"A31"	5035	28105	100	462	507	377	74	342	342	867	4775	550	0	0	0	12094	12261	8217	67	1427	1427	2426	6145	253	57	47	0	0.000	0.000	0.000	0.000	0.000	0.000	0.000	0.000	0.000	0.000	0.000	0.000	0.000	0.000	0.011	0.015	0.018	0.022	6.158	0.009	0.012	316	2384	100	120	10667	10787	165	10834	10999	Error	Error	-6.474	120	10667	165	10834	160172	3874598	-0.075	1.600	0	0	0
1	4	6	"A32"	"A32"	5335	28105	100	433	445	197	44	314	314	348	257	73	27	3	0	18146	13157	8760	66	1370	1370	1597	1820	113	68	65	0	0.000	0.000	0.000	0.000	0.000	0.000	0.000	0.000	0.000	0.000	0.000	0.000	0.000	0.000	0.007	0.011	0.017	0.024	6.635	0.009	0.056	316	2384	100	119	16776	16895	131	11787	11918	Error	Error	-7.139	119	16776	131	11787	140753	4157629	0.377	6.352	0	0	0
1	5	6	"A32"	"A32"	5635	28105	100	484	499	225	45	327	327	377	1198	317	0	0	0	19573	15896	8907	56	1410	1410	1628	1955	120	78	75	0	0.000	0.000	0.000	0.000	0.000	0.000	0.000	0.000	0.000	0.000	0.000	0.000	0.000	0.000	0.009	0.012	0.015	0.018	4.881	0.010	0.151	316	2384	100	157	18163	18320	172	14486	14658	Error	Error	-6.854	157	18163	172	14486	157551	5023092	0.102	7.298	0	0	0
1	6	6	"A32"	"A32"	5935	28105	100	402	444	200	45	319	319	344	202	58	31	8	0	8958	11577	8821	76	1403	1403	1689	2198	130	69	65	0	0.000	0.000	0.000	0.000	0.000	0.000	0.000	0.000	0.000	0.000	0.000	0.000	0.000	0.000	0.011	0.012	0.019	0.027	6.599	0.009	0.140	316	2384	100	83	7555	7638	125	10174	10299	Error	Error	-6.508	83	7555	125	10174	140367	3658458	0.495	4.499	0	0	0
1	7	6	"A33"	"A33"	6235	28105	100	388	421	276	65	316	316	343	215	62	20	4	0	4190	5466	4448	81	1348	1348	1391	373	26	70	63	0	0.000	0.000	0.000	0.000	0.000	0.000	0.000	0.000	0.000	0.000	0.000	0.000	0.000	0.000	0.025	0.025	0.047	0.067	8.297	0.008	0.012	316	2384	100	72	2842	2914	105	4118	4223	Error	Error	-5.303	72	2842	105	4118	133046	1727389	0.363	10.925	0	0	0
1	8	6	"A33"	"A33"	6535	28105	100	345	381	195	51	313	313	339	194	57	22	5	0	3530	5106	4216	82	1360	1360	1407	424	30	82	75	0	0.000	0.000	0.000	0.000	0.000	0.000	0.000	0.000	0.000	0.000	0.000	0.000	0.000	0.000	0.015	0.018	0.038	0.045	5.316	0.013	0.047	316	2384	100	32	2170	2202	68	3746	3814	Error	Error	-6.083	32	2170	68	3746	120315	1613402	0.216	8.724	0	0	0
1	9	6	"A33"	"A33"	6835	28105	100	381	566	1916	338	308	308	332	181	54	30	11	0	3636	5341	4406	82	1351	1351	1384	330	23	80	75	0	0.000	0.000	0.000	0.000	0.000	0.000	0.000	0.000	0.000	0.000	0.000	0.000	0.000	0.000	0.032	0.065	0.057	0.063	6.749	0.020	0.003	316	2384	100	73	2285	2358	258	3990	4248	Error	Error	-4.968	73	2285	258	3990	178817	1687698	1.293	11.991	0	0	0
1	10	6	"A34"	"A34"	7135	28100	100	371	384	182	47	312	312	344	215	62	21	3	0	5280	7464	5976	80	1374	1374	1675	1855	110	57	51	0	0.000	0.000	0.000	0.000	0.000	0.000	0.000	0.000	0.000	0.000	0.000	0.000	0.000	0.000	0.015	0.012	0.026	0.041	7.839	0.009	0.040	316	2384	100	59	3906	3965	72	6090	6162	Error	Error	-6.049	59	3906	72	6090	121297	2358675	0.186	3.121	0	0	0
1	11	6	"A34"	"A34"	7435	28100	100	363	393	180	45	321	321	357	462	129	4	0	0	6903	7150	4741	66	1404	1404	1638	1653	100	67	63	0	0.000	0.000	0.000	0.000	0.000	0.000	0.000	0.000	0.000	0.000	0.000	0.000	0.000	0.000	0.008	0.013	0.028	0.036	8.097	0.010	0.067	316	2384	100	42	5499	5541	72	5746	5818	Error	Error	-7.033	42	5499	72	5746	124194	2259346	0.078	3.335	0	0	0
1	12	6	"A34"	"A34"	7735	28100	100	371	403	191	47	320	320	388	1069	275	0	0	0	5197	7637	5445	71	1443	1443	1729	2277	131	66	45	0	0.000	0.000	0.000	0.000	0.000	0.000	0.000	0.000	0.000	0.000	0.000	0.000	0.000	0.000	0.014	0.013	0.025	0.032	6.828	0.009	0.045	316	2384	100	51	3754	3805	83	6194	6277	Error	Error	-6.202	51	3754	83	6194	127309	2413200	0.014	2.595	0	0	0
1	13	6	"A35"	"A35"	8035	28100	100	480	502	245	48	322	322	372	749	201	2	0	0	12218	14728	12296	83	1490	1490	2087	3474	166	56	54	0	0.000	0.000	0.000	0.000	0.000	0.000	0.000	0.000	0.000	0.000	0.000	0.000	0.000	0.000	0.015	0.014	0.019	0.033	6.589	0.015	0.320	316	2384	100	158	10728	10886	180	13238	13418	Error	Error	-6.085	158	10728	180	13238	158645	4653904	0.174	3.639	0	0	0
1	14	6	"A35"	"A35"	8335	28100	100	494	547	309	56	321	321	354	231	65	44	19	0	20981	16198	10625	65	1489	1489	1938	2977	153	68	65	0	0.000	0.000	0.000	0.000	0.000	0.000	0.000	0.000	0.000	0.000	0.000	0.000	0.000	0.000	0.009	0.015	0.019	0.023	4.634	0.014	0.200	316	2384	100	173	19492	19665	226	14709	14935	Error	Error	-6.816	173	19492	226	14709	172886	5118673	0.835	4.790	0	0	0
1	15	6	"A35"	"A35"	8635	28100	100	512	560	398	71	349	349	484	1667	344	0	0	0	12960	14920	10454	70	1548	1548	2126	3754	176	71	63	0	0.000	0.000	0.000	0.000	0.000	0.000	0.000	0.000	0.000	0.000	0.000	0.000	0.000	0.000	0.014	0.016	0.019	0.023	5.751	0.032	0.082	316	2384	100	163	11412	11575	211	13372	13583	Error	Error	-6.130	163	11412	211	13372	177062	4714683	0.046	3.408	0	0	0
1	16	6	"A36"	"A36"	8935	28100	100	463	501	245	48	337	337	392	519	132	7	0	0	15215	12227	8263	67	1520	1520	1714	1529	89	66	63	0	0.000	0.000	0.000	0.000	0.000	0.000	0.000	0.000	0.000	0.000	0.000	0.000	0.000	0.000	0.009	0.015	0.022	0.026	5.002	0.015	0.112	316	2384	100	126	13695	13821	164	10707	10871	Error	Error	-6.764	126	13695	164	10707	158397	3863693	0.210	6.876	0	0	0
1	17	6	"A36"	"A36"	9235	28100	100	449	504	297	58	335	335	379	580	153	5	0	0	9721	10980	7109	64	1507	1507	1584	784	49	81	78	0	0.000	0.000	0.000	0.000	0.000	0.000	0.000	0.000	0.000	0.000	0.000	0.000	0.000	0.000	0.014	0.018	0.021	0.022	4.279	0.014	0.010	316	2384	100	114	8214	8328	169	9473	9642	Error	Error	-6.171	114	8214	169	9473	159109	3469812	0.216	11.985	0	0	0
1	18	6	"A36"	"A36"	9535	28100	100	456	492	239	48	340	340	387	469	121	9	0	0	8668	12877	9704	75	1582	1582	1754	1474	84	79	75	0	0.000	0.000	0.000	0.000	0.000	0.000	0.000	0.000	0.000	0.000	0.000	0.000	0.000	0.000	0.016	0.013	0.019	0.024	5.620	0.013	0.171	316	2384	100	116	7086	7202	152	11295	11447	Error	Error	-5.933	116	7086	152	11295	155418	4069160	0.224	7.546	0	0	0
1	1	7	"A37"	"A37"	4445	28415	90	527	578	290	50	317	317	348	206	59	50	19	0	12233	12580	3912	31	1527	1527	1569	351	22	100	100	0	0.000	0.000	0.000	0.000	0.000	0.000	0.000	0.000	0.000	0.000	0.000	0.000	0.000	0.000	0.020	0.024	0.024	0.021	2.855	0.020	0.157	256	1924	100	210	10706	10916	261	11053	11314	Error	Error	-5.672	210	10706	261	11053	147916	3220353	1.117	31.370	0	0	0
1	2	7	"A37"	"A37"	4735	28410	95	535	567	248	43	313	313	391	808	206	1	0	0	13821	13531	2506	18	1486	1486	1542	502	32	100	100	0	0.000	0.000	0.000	0.000	0.000	0.000	0.000	0.000	0.000	0.000	0.000	0.000	0.000	0.000	0.018	0.021	0.023	0.019	2.614	0.016	0.008	256	2088	100	222	12335	12557	254	12045	12299	Error	Error	-5.796	222	12335	254	12045	145126	3463845	0.218	23.882	0	0	0
1	3	7	"A37"	"A37"	5035	28410	95	570	605	355	58	322	322	390	808	207	2	0	0	13250	13604	3033	22	1507	1507	1555	429	27	100	100	0	0.000	0.000	0.000	0.000	0.000	0.000	0.000	0.000	0.000	0.000	0.000	0.000	0.000	0.000	0.021	0.023	0.023	0.019	2.540	0.022	0.153	256	2088	100	248	11743	11991	283	12097	12380	Error	Error	-5.565	248	11743	283	12097	154792	3482725	0.266	28.086	0	0	0
1	4	7	"A38"	"A38"	5335	28410	100	476	487	228	46	315	315	400	1265	316	0	0	0	21826	16587	9820	59	1390	1390	1500	1155	77	77	74	0	0.000	0.000	0.000	0.000	0.000	0.000	0.000	0.000	0.000	0.000	0.000	0.000	0.000	0.000	0.008	0.011	0.015	0.017	5.539	0.011	0.190	316	2384	100	161	20436	20597	172	15197	15369	Error	Error	-6.988	161	20436	172	15197	153788	5241530	0.069	13.062	0	0	0
1	5	7	"A38"	"A38"	5640	28410	90	581	596	217	36	317	317	359	491	136	16	0	0	24633	24313	3070	12	1411	1411	1485	525	35	100	100	0	0.000	0.000	0.000	0.000	0.000	0.000	0.000	0.000	0.000	0.000	0.000	0.000	0.000	0.000	0.011	0.012	0.013	0.010	2.458	0.011	0.150	256	1924	100	264	23222	23486	279	22902	23181	Error	Error	-6.459	264	23222	279	22902	152516	6224013	0.483	43.482	0	0	0
1	6	7	"A38"	"A38"	5945	28410	95	527	540	195	36	316	316	370	641	173	2	0	0	22433	19977	6290	31	1413	1413	1503	708	47	100	100	0	0.000	0.000	0.000	0.000	0.000	0.000	0.000	0.000	0.000	0.000	0.000	0.000	0.000	0.000	0.010	0.012	0.013	0.011	2.317	0.011	0.235	256	2088	100	211	21020	21231	224	18564	18788	Error	Error	-6.638	211	21020	224	18564	138138	5114135	0.265	26.093	0	0	0
1	7	7	"A39"	"A39"	6240	28410	100	395	583	1574	269	311	311	338	245	72	24	7	0	7620	8856	6344	71	1361	1361	1385	324	23	89	81	0	0.000	0.000	0.000	0.000	0.000	0.000	0.000	0.000	0.000	0.000	0.000	0.000	0.000	0.000	0.013	0.036	0.024	0.031	6.771	0.022	0.014	316	2384	100	84	6259	6343	272	7495	7767	Error	Error	-6.219	84	6259	272	7495	184371	2798339	1.000	23.059	0	0	0
1	8	7	"A39"	"A39"	6540	28410	100	401	415	240	57	310	310	362	984	271	0	0	0	6543	8465	6253	73	1354	1354	1384	312	22	88	85	0	0.000	0.000	0.000	0.000	0.000	0.000	0.000	0.000	0.000	0.000	0.000	0.000	0.000	0.000	0.018	0.015	0.025	0.030	4.734	0.008	0.001	316	2384	100	91	5189	5280	105	7111	7216	Error	Error	-5.833	91	5189	105	7111	131013	2674879	0.054	22.696	0	0	0
1	9	7	"A39"	"A39"	6845	28410	90	442	641	1329	207	313	313	346	242	69	28	7	0	6774	8310	5949	71	1386	1386	1409	303	21	100	100	0	0.000	0.000	0.000	0.000	0.000	0.000	0.000	0.000	0.000	0.000	0.000	0.000	0.000	0.000	0.024	0.047	0.034	0.033	3.638	0.096	0.292	256	1924	100	129	5388	5517	328	6924	7252	Error	Error	-5.384	129	5388	328	6924	164120	2127345	1.219	22.776	0	0	0
1	10	7	"A40"	"A40"	7140	28410	100	437	468	206	44	307	307	334	178	53	42	14	0	13146	12918	6916	53	1411	1411	1492	873	58	90	86	0	0.000	0.000	0.000	0.000	0.000	0.000	0.000	0.000	0.000	0.000	0.000	0.000	0.000	0.000	0.011	0.014	0.016	0.017	3.935	0.012	0.137	316	2384	100	130	11735	11865	161	11507	11668	Error	Error	-6.496	130	11735	161	11507	147762	4082188	0.753	13.088	0	0	0
1	11	7	"A40"	"A40"	7445	28415	100	453	490	228	46	317	317	359	530	147	5	0	0	15010	14912	6637	44	1389	1389	1422	304	21	100	100	0	0.000	0.000	0.000	0.000	0.000	0.000	0.000	0.000	0.000	0.000	0.000	0.000	0.000	0.000	0.010	0.013	0.013	0.013	3.055	0.012	0.133	316	2384	100	136	13621	13757	173	13523	13696	Error	Error	-6.646	136	13621	173	13523	154756	4712285	0.247	44.375	0	0	0
1	12	7	"A40"	"A40"	7750	28410	105	478	505	203	40	308	308	340	317	93	26	2	0	18372	18330	7801	42	1444	1444	1494	603	40	100	100	0	0.000	0.000	0.000	0.000	0.000	0.000	0.000	0.000	0.000	0.000	0.000	0.000	0.000	0.000	0.010	0.012	0.013	0.011	2.772	0.010	0.195	316	2572	100	170	16928	17098	197	16886	17083	Error	Error	-6.638	170	16928	197	16886	159656	5792329	0.521	27.920	0	0	0
1	13	7	"A41"	"A41"	8050	28410	85	664	682	233	34	318	318	367	471	128	29	1	0	29506	29274	4314	14	1531	1531	1786	1963	109	100	100	0	0.000	0.000	0.000	0.000	0.000	0.000	0.000	0.000	0.000	0.000	0.000	0.000	0.000	0.000	0.012	0.013	0.013	0.010	2.314	0.014	0.116	208	1660	100	346	27975	28321	364	27743	28107	Error	Error	-6.337	346	27975	364	27743	141921	6089056	0.669	14.003	0	0	0
1	14	7	"A41"	"A41"	8340	28410	100	534	596	272	45	331	331	425	973	228	0	0	0	20453	18219	7776	42	1542	1542	1599	421	26	100	100	0	0.000	0.000	0.000	0.000	0.000	0.000	0.000	0.000	0.000	0.000	0.000	0.000	0.000	0.000	0.011	0.016	0.016	0.014	2.744	0.012	0.014	316	2384	100	203	18911	19114	265	16677	16942	Error	Error	-6.542	203	18911	265	16677	188339	5757114	0.176	39.477	0	0	0
1	15	7	"A41"	"A41"	8640	28410	90	573	584	224	38	327	327	368	243	66	50	15	0	17985	18100	3053	16	1569	1569	1645	453	27	100	100	0	0.000	0.000	0.000	0.000	0.000	0.000	0.000	0.000	0.000	0.000	0.000	0.000	0.000	0.000	0.015	0.016	0.016	0.013	2.856	0.014	0.192	256	1924	100	246	16416	16662	257	16531	16788	Error	Error	-6.060	246	16416	257	16531	149579	4633699	0.889	36.325	0	0	0
1	16	7	"A42"	"A42"	8935	28410	90	455	481	225	46	330	330	376	347	92	14	1	0	8918	9439	4515	47	1504	1504	1567	635	40	100	100	0	0.000	0.000	0.000	0.000	0.000	0.000	0.000	0.000	0.000	0.000	0.000	0.000	0.000	0.000	0.017	0.019	0.023	0.021	2.816	0.016	0.101	256	1924	100	125	7414	7539	151	7935	8086	Error	Error	-5.890	125	7414	151	7935	123254	2416372	0.303	12.397	0	0	0
1	17	7	"A42"	"A42"	9235	28410	90	444	534	424	79	337	337	371	324	87	20	7	0	12307	12249	6255	51	1529	1529	1582	746	47	100	99	0	0.000	0.000	0.000	0.000	0.000	0.000	0.000	0.000	0.000	0.000	0.000	0.000	0.000	0.000	0.010	0.018	0.019	0.016	3.497	0.017	0.099	256	1924	100	107	10778	10885	197	10720	10917	Error	Error	-6.654	107	10778	197	10720	136768	3135640	0.503	14.299	0	0	0
1	18	7	"A42"	"A42"	9540	28410	95	461	524	410	78	333	333	365	255	69	28	8	0	9752	11050	6564	59	1584	1584	1603	297	18	100	99	0	0.000	0.000	0.000	0.000	0.000	0.000	0.000	0.000	0.000	0.000	0.000	0.000	0.000	0.000	0.016	0.020	0.020	0.021	3.518	0.017	0.089	256	2088	100	128	8168	8296	191	9466	9657	Error	Error	-5.996	128	8168	191	9466	134267	2828900	0.624	31.808	0	0	0
1	1	8	"A43"	"A43"	4445	28705	100	484	506	216	42	324	324	348	201	57	44	16	0	24497	17884	11229	62	1402	1402	1577	1530	97	77	70	0	0.000	0.000	0.000	0.000	0.000	0.000	0.000	0.000	0.000	0.000	0.000	0.000	0.000	0.000	0.007	0.011	0.013	0.017	5.406	0.009	0.167	316	2384	100	160	23095	23255	182	16482	16664	Error	Error	-7.173	160	23095	182	16482	159790	5651282	0.786	10.658	0	0	0
1	2	8	"A43"	"A43"	4745	28705	100	417	440	213	48	320	320	358	296	82	15	2	0	14997	13526	8026	59	1388	1388	1558	1337	85	85	81	0	0.000	0.000	0.000	0.000	0.000	0.000	0.000	0.000	0.000	0.000	0.000	0.000	0.000	0.000	0.007	0.010	0.014	0.017	4.909	0.009	0.101	316	2384	100	97	13609	13706	120	12138	12258	Error	Error	-7.132	97	13609	120	12138	139132	4274142	0.277	8.951	0	0	0
1	3	8	"A43"	"A43"	5045	28705	100	464	505	265	52	312	312	349	445	127	12	1	0	16073	14805	8935	60	1392	1392	1532	1247	81	82	81	0	0.000	0.000	0.000	0.000	0.000	0.000	0.000	0.000	0.000	0.000	0.000	0.000	0.000	0.000	0.010	0.014	0.018	0.021	5.136	0.010	0.139	316	2384	100	152	14681	14833	193	13413	13606	Error	Error	-6.594	152	14681	193	13413	159491	4678285	0.351	10.644	0	0	0
1	4	8	"A44"	"A44"	5345	28705	100	474	523	415	79	316	316	356	285	80	29	5	0	18551	14173	8478	59	1389	1389	1555	1376	88	76	73	0	0.000	0.000	0.000	0.000	0.000	0.000	0.000	0.000	0.000	0.000	0.000	0.000	0.000	0.000	0.009	0.016	0.018	0.021	5.633	0.016	0.104	316	2384	100	158	17162	17320	207	12784	12991	Error	Error	-6.763	158	17162	207	12784	165239	4478769	0.586	9.170	0	0	0
1	5	8	"A44"	"A44"	5645	28705	100	441	610	1819	298	312	312	363	592	163	5	2	0	13179	11381	6526	57	1373	1373	1544	1522	98	82	80	0	0.000	0.000	0.000	0.000	0.000	0.000	0.000	0.000	0.000	0.000	0.000	0.000	0.000	0.000	0.011	0.030	0.021	0.025	4.575	0.030	0.031	316	2384	100	129	11806	11935	298	10008	10306	Error	Error	-6.516	129	11806	298	10008	192871	3596477	0.417	6.463	0	0	0
1	6	8	"A44"	"A44"	5940	28705	100	446	473	217	45	318	318	360	346	96	18	2	0	12969	12162	7530	61	1388	1388	1593	1498	94	84	81	0	0.000	0.000	0.000	0.000	0.000	0.000	0.000	0.000	0.000	0.000	0.000	0.000	0.000	0.000	0.011	0.014	0.020	0.020	4.677	0.011	0.038	316	2384	100	128	11581	11709	155	10774	10929	Error	Error	-6.499	128	11581	155	10774	149567	3843285	0.327	7.055	0	0	0
1	7	8	"A45"	"A45"	6240	28705	100	446	487	355	72	310	310	337	174	51	41	19	0	15320	11621	7838	67	1363	1363	1595	1719	107	66	64	0	0.000	0.000	0.000	0.000	0.000	0.000	0.000	0.000	0.000	0.000	0.000	0.000	0.000	0.000	0.010	0.017	0.022	0.030	5.934	0.011	0.047	316	2384	100	136	13957	14093	177	10258	10435	Error	Error	-6.681	136	13957	177	10258	153791	3672388	0.862	5.832	0	0	0
1	8	8	"A45"	"A45"	6540	28705	100	386	457	422	92	310	310	335	179	53	32	15	0	5672	8842	6622	74	1355	1355	1491	1104	74	81	74	0	0.000	0.000	0.000	0.000	0.000	0.000	0.000	0.000	0.000	0.000	0.000	0.000	0.000	0.000	0.018	0.020	0.023	0.026	4.683	0.018	0.101	316	2384	100	76	4317	4393	147	7487	7634	Error	Error	-5.828	76	4317	147	7487	144359	2794162	0.682	6.659	0	0	0
1	9	8	"A45"	"A45"	6840	28705	100	431	530	879	165	322	322	348	209	60	30	9	0	8041	9560	6577	68	1385	1385	1494	933	62	82	78	0	0.000	0.000	0.000	0.000	0.000	0.000	0.000	0.000	0.000	0.000	0.000	0.000	0.000	0.000	0.016	0.025	0.022	0.030	6.085	0.012	0.020	316	2384	100	109	6656	6765	208	8175	8383	Error	Error	-5.932	109	6656	208	8175	167358	3021097	0.871	8.645	0	0	0
1	10	8	"A47"	"A47"	7140	28700	100	450	488	237	48	318	318	355	405	114	14	1	0	16496	12321	8438	68	1426	1426	1724	2048	118	66	63	0	0.000	0.000	0.000	0.000	0.000	0.000	0.000	0.000	0.000	0.000	0.000	0.000	0.000	0.000	0.009	0.016	0.021	0.029	5.674	0.015	0.103	316	2384	100	132	15070	15202	170	10895	11065	Error	Error	-6.835	132	15070	170	10895	154235	3893552	0.328	5.174	0	0	0
1	11	8	"A47"	"A47"	7440	28700	100	477	512	247	48	316	316	343	203	59	43	18	0	17900	16506	10859	65	1435	1435	1842	2787	151	76	70	0	0.000	0.000	0.000	0.000	0.000	0.000	0.000	0.000	0.000	0.000	0.000	0.000	0.000	0.000	0.010	0.013	0.015	0.018	4.365	0.013	0.351	316	2384	100	161	16465	16626	196	15071	15267	Error	Error	-6.676	161	16465	196	15071	161732	5215742	0.833	5.262	0	0	0
1	12	8	"A47"	"A47"	7740	28700	100	472	556	543	97	323	323	384	402	104	17	3	0	12928	12734	8633	67	1460	1460	1854	2379	128	80	61	0	0.000	0.000	0.000	0.000	0.000	0.000	0.000	0.000	0.000	0.000	0.000	0.000	0.000	0.000	0.013	0.021	0.020	0.023	4.382	0.018	0.060	316	2384	100	149	11468	11617	233	11274	11507	Error	Error	-6.266	149	11468	233	11274	175834	4023866	0.428	4.573	0	0	0
1	13	8	"A48"	"A48"	8040	28700	100	422	619	1621	261	315	315	353	295	83	19	4	0	10674	10002	7241	72	1462	1462	1626	1324	81	73	69	0	0.000	0.000	0.000	0.000	0.000	0.000	0.000	0.000	0.000	0.000	0.000	0.000	0.000	0.000	0.012	0.036	0.024	0.032	6.206	0.065	0.190	316	2384	100	107	9212	9319	304	8540	8844	Error	Error	-6.428	107	9212	304	8540	195661	3160695	0.902	6.326	0	0	0
1	14	8	"A48"	"A48"	8340	28700	100	448	560	592	105	342	342	484	2020	417	1	0	0	9703	9553	5733	60	1522	1522	2080	3367	161	72	51	0	0.000	0.000	0.000	0.000	0.000	0.000	0.000	0.000	0.000	0.000	0.000	0.000	0.000	0.000	0.013	0.027	0.028	0.031	4.973	0.023	0.106	316	2384	100	106	8181	8287	218	8031	8249	Error	Error	-6.270	106	8181	218	8031	176946	3018605	0.038	2.219	0	0	0
1	15	8	"A48"	"A48"	8640	28700	100	431	481	446	92	329	329	365	276	75	18	4	0	13836	11792	6218	52	1501	1501	1712	1541	90	83	81	0	0.000	0.000	0.000	0.000	0.000	0.000	0.000	0.000	0.000	0.000	0.000	0.000	0.000	0.000	0.008	0.015	0.018	0.019	5.024	0.012	0.035	316	2384	100	102	12335	12437	152	10291	10443	Error	Error	-6.918	102	12335	152	10291	151929	3726369	0.420	6.541	0	0	0
1	16	8	"A49"	"A49"	8940	28700	100	481	529	308	58	347	347	494	1387	280	1	0	0	21273	16651	9855	59	1560	1560	1893	2800	147	74	71	0	0.000	0.000	0.000	0.000	0.000	0.000	0.000	0.000	0.000	0.000	0.000	0.000	0.000	0.000	0.007	0.012	0.014	0.016	5.178	0.027	0.051	316	2384	100	134	19713	19847	182	15091	15273	Error	Error	-7.201	134	19713	182	15091	167228	5261589	0.025	5.271	0	0	0
1	17	8	"A49"	"A49"	9240	28700	100	476	483	219	45	330	330	379	413	108	12	0	0	13347	13665	8183	59	1563	1563	1646	812	49	89	86	0	0.000	0.000	0.000	0.000	0.000	0.000	0.000	0.000	0.000	0.000	0.000	0.000	0.000	0.000	0.012	0.013	0.019	0.020	4.256	0.011	0.035	316	2384	100	146	11784	11930	153	12102	12255	Error	Error	-6.335	146	11784	153	12102	152693	4318129	0.252	14.802	0	0	0
1	18	8	"A49"	"A49"	9540	28700	100	483	955	4134	432	345	345	397	453	114	15	3	0	14770	15660	10373	66	1616	1616	1743	1250	71	89	87	0	0.000	0.000	0.000	0.000	0.000	0.000	0.000	0.000	0.000	0.000	0.000	0.000	0.000	0.000	0.010	0.043	0.017	0.020	4.064	0.089	0.112	316	2384	100	138	13154	13292	610	14044	14654	Error	Error	-6.575	138	13154	610	14044	301705	4948550	1.232	11.134	0	0	0
1	1	9	"A50"	"A50"	4445	29015	80	431	653	1379	211	326	326	358	263	73	25	10	0	8464	8294	2887	34	1394	1394	1422	375	26	100	100	0	0.000	0.000	0.000	0.000	0.000	0.000	0.000	0.000	0.000	0.000	0.000	0.000	0.000	0.000	0.015	0.047	0.028	0.027	3.831	0.048	0.040	208	1512	100	105	7070	7175	327	6900	7227	Error	Error	-6.073	105	7070	327	6900	135833	1725246	1.122	18.325	0	0	0
1	2	9	"A50"	"A50"	4740	29010	100	405	419	189	45	320	320	352	319	90	12	0	0	8651	8817	4275	48	1377	1377	1407	340	24	98	97	0	0.000	0.000	0.000	0.000	0.000	0.000	0.000	0.000	0.000	0.000	0.000	0.000	0.000	0.000	0.012	0.013	0.025	0.026	3.422	0.009	0.038	316	2384	100	85	7274	7359	99	7440	7539	Error	Error	-6.419	85	7274	99	7440	132347	2786134	0.210	21.794	0	0	0
1	3	9	"A50"	"A50"	5035	29010	95	386	418	208	49	310	310	386	865	224	0	0	0	9259	9440	3923	41	1376	1376	1399	333	23	100	100	0	0.000	0.000	0.000	0.000	0.000	0.000	0.000	0.000	0.000	0.000	0.000	0.000	0.000	0.000	0.010	0.013	0.020	0.018	3.421	0.013	0.001	256	2088	100	76	7883	7959	108	8064	8172	Error	Error	-6.697	76	7883	108	8064	107052	2416689	0.037	24.147	0	0	0
1	4	9	"A51"	"A51"	5335	29005	100	451	504	400	79	315	315	383	574	149	6	2	0	15937	12253	7770	63	1386	1386	1531	1333	87	71	69	0	0.000	0.000	0.000	0.000	0.000	0.000	0.000	0.000	0.000	0.000	0.000	0.000	0.000	0.000	0.009	0.017	0.020	0.028	6.294	0.009	0.007	316	2384	100	136	14551	14687	189	10867	11056	Error	Error	-6.741	136	14551	189	10867	159225	3871953	0.211	8.044	0	0	0
1	5	9	"A51"	"A51"	5640	29005	90	425	483	413	85	306	306	339	305	89	21	4	0	13096	12113	5398	44	1399	1399	1430	426	29	100	100	0	0.000	0.000	0.000	0.000	0.000	0.000	0.000	0.000	0.000	0.000	0.000	0.000	0.000	0.000	0.010	0.017	0.017	0.016	3.360	0.011	0.055	256	1924	100	119	11697	11816	177	10714	10891	Error	Error	-6.619	119	11697	177	10714	123656	3101033	0.472	25.077	0	0	0
1	6	9	"A51"	"A51"	5940	29010	95	438	597	1171	196	306	306	344	395	114	11	4	0	15502	14448	5254	36	1384	1384	1436	432	30	100	100	0	0.000	0.000	0.000	0.000	0.000	0.000	0.000	0.000	0.000	0.000	0.000	0.000	0.000	0.000	0.009	0.022	0.015	0.013	2.999	0.038	0.148	256	2088	100	132	14118	14250	291	13064	13355	Error	Error	-6.741	132	14118	291	13064	152816	3698628	0.641	30.120	0	0	0
1	7	9	"A52"	"A52"	6240	29005	100	450	475	217	45	310	310	362	451	124	10	0	0	17214	13102	8001	61	1392	1392	1515	1175	77	75	69	0	0.000	0.000	0.000	0.000	0.000	0.000	0.000	0.000	0.000	0.000	0.000	0.000	0.000	0.000	0.009	0.014	0.019	0.026	5.727	0.011	0.038	316	2384	100	140	15822	15962	165	11710	11875	Error	Error	-6.820	140	15822	165	11710	149970	4140311	0.251	9.861	0	0	0
1	8	9	"A52"	"A52"	6545	29005	95	483	515	267	51	327	327	374	462	123	12	1	0	17885	15590	7831	50	1431	1431	1561	1411	90	100	97	0	0.000	0.000	0.000	0.000	0.000	0.000	0.000	0.000	0.000	0.000	0.000	0.000	0.000	0.000	0.009	0.013	0.016	0.014	2.580	0.025	0.095	256	2088	100	156	16454	16610	188	14159	14347	Error	Error	-6.721	156	16454	188	14159	131871	3990969	0.305	9.943	0	0	0
1	9	9	"A52"	"A52"	6845	29010	90	520	591	409	69	323	323	351	205	58	47	23	0	16068	15029	4331	28	1449	1449	1480	331	22	100	100	0	0.000	0.000	0.000	0.000	0.000	0.000	0.000	0.000	0.000	0.000	0.000	0.000	0.000	0.000	0.013	0.020	0.018	0.016	2.620	0.019	0.114	256	1924	100	197	14619	14816	268	13580	13848	Error	Error	-6.214	197	14619	268	13580	151376	3847400	1.171	40.934	0	0	0
1	10	9	"A53"	"A53"	7140	29010	100	477	495	213	43	327	327	366	393	107	14	1	0	16762	13358	7004	52	1446	1446	1542	925	59	82	78	0	0.000	0.000	0.000	0.000	0.000	0.000	0.000	0.000	0.000	0.000	0.000	0.000	0.000	0.000	0.010	0.014	0.016	0.020	4.785	0.016	0.076	316	2384	100	150	15316	15466	168	11912	12080	Error	Error	-6.674	150	15316	168	11912	156488	4221043	0.328	12.774	0	0	0
1	11	9	"A53"	"A53"	7440	29010	95	540	630	899	142	317	317	343	197	57	56	25	0	18881	18524	2867	15	1472	1472	1529	547	35	100	100	0	0.000	0.000	0.000	0.000	0.000	0.000	0.000	0.000	0.000	0.000	0.000	0.000	0.000	0.000	0.013	0.018	0.015	0.013	2.619	0.015	0.052	256	2088	100	223	17409	17632	313	17052	17365	Error	Error	-6.287	223	17409	313	17052	161314	4742188	1.457	31.069	0	0	0
1	12	9	"A53"	"A53"	7740	29010	100	452	489	299	61	331	331	373	380	101	12	0	0	11134	9833	3701	37	1438	1438	1507	1014	67	99	98	0	0.000	0.000	0.000	0.000	0.000	0.000	0.000	0.000	0.000	0.000	0.000	0.000	0.000	0.000	0.012	0.019	0.022	0.019	2.995	0.027	0.108	316	2384	100	121	9696	9817	158	8395	8553	Error	Error	-6.324	121	9696	158	8395	154633	3107148	0.305	8.211	0	0	0
1	13	9	"A54"	"A54"	8040	29010	100	411	488	844	172	323	323	407	1176	288	0	0	0	11931	11526	7320	63	1447	1447	1535	817	53	79	76	0	0.000	0.000	0.000	0.000	0.000	0.000	0.000	0.000	0.000	0.000	0.000	0.000	0.000	0.000	0.008	0.016	0.016	0.019	4.796	0.038	0.076	316	2384	100	88	10484	10572	165	10079	10244	Error	Error	-6.896	88	10484	165	10079	154117	3642237	0.069	12.229	0	0	0
1	14	9	"A54"	"A54"	8340	29010	100	439	474	245	51	311	311	351	300	85	23	3	0	13067	12699	7174	56	1457	1457	1502	744	49	99	98	0	0.000	0.000	0.000	0.000	0.000	0.000	0.000	0.000	0.000	0.000	0.000	0.000	0.000	0.000	0.011	0.014	0.019	0.018	3.055	0.016	0.063	316	2384	100	128	11610	11738	163	11242	11405	Error	Error	-6.503	128	11610	163	11242	149693	4012830	0.410	15.050	0	0	0
1	15	9	"A54"	"A54"	8640	29010	95	468	477	220	46	327	327	376	555	147	3	0	0	16360	15226	7156	46	1469	1469	1547	927	59	100	100	0	0.000	0.000	0.000	0.000	0.000	0.000	0.000	0.000	0.000	0.000	0.000	0.000	0.000	0.000	0.009	0.011	0.013	0.014	2.676	0.009	0.092	256	2088	100	141	14891	15032	150	13757	13907	Error	Error	-6.723	141	14891	150	13757	122104	3897884	0.182	14.756	0	0	0
1	16	9	"A55"	"A55"	8940	29010	100	434	487	355	72	331	331	368	338	91	15	3	0	14619	12842	6342	49	1476	1476	1547	1112	71	82	79	0	0.000	0.000	0.000	0.000	0.000	0.000	0.000	0.000	0.000	0.000	0.000	0.000	0.000	0.000	0.008	0.014	0.018	0.019	4.759	0.022	0.096	316	2384	100	103	13143	13246	156	11366	11522	Error	Error	-6.996	103	13143	156	11366	153954	4058027	0.352	10.157	0	0	0
1	17	9	"A55"	"A55"	9240	29010	105	449	500	321	64	347	347	415	780	187	1	0	0	9297	14524	10748	74	1554	1554	1597	442	27	100	100	0	0.000	0.000	0.000	0.000	0.000	0.000	0.000	0.000	0.000	0.000	0.000	0.000	0.000	0.000	0.013	0.012	0.014	0.014	3.603	0.010	0.104	316	2572	100	102	7743	7845	153	12970	13123	Error	Error	-6.246	102	7743	153	12970	157893	4589457	0.109	29.247	0	0	0
1	18	9	"A55"	"A55"	9540	29005	100	451	493	253	51	350	350	578	2981	515	0	0	0	8167	13316	9997	75	1631	1631	1907	3533	185	72	49	0	0.000	0.000	0.000	0.000	0.000	0.000	0.000	0.000	0.000	0.000	0.000	0.000	0.000	0.000	0.015	0.012	0.017	0.019	3.329	0.023	0.002	316	2384	100	101	6536	6637	143	11685	11828	Error	Error	-6.016	101	6536	143	11685	155925	4207987	-0.029	3.229	0	0	0
1	1	10	"A56"	"A56"	4450	29305	100	435	460	215	46	306	306	351	370	105	15	0	0	12906	9833	6616	67	1361	1361	1623	1774	109	65	63	0	0.000	0.000	0.000	0.000	0.000	0.000	0.000	0.000	0.000	0.000	0.000	0.000	0.000	0.000	0.011	0.018	0.025	0.036	6.487	0.015	0.067	316	2384	100	129	11545	11674	154	8472	8626	Error	Error	-6.484	129	11545	154	8472	145291	3107174	0.295	4.628	0	0	0
1	2	10	"A56"	"A56"	4750	29305	100	402	457	307	67	313	313	352	367	104	16	2	0	9982	10568	6961	65	1354	1354	1510	1258	83	79	74	0	0.000	0.000	0.000	0.000	0.000	0.000	0.000	0.000	0.000	0.000	0.000	0.000	0.000	0.000	0.010	0.016	0.020	0.023	5.130	0.013	0.034	316	2384	100	89	8628	8717	144	9214	9358	Error	Error	-6.599	89	8628	144	9214	144399	3339620	0.286	7.200	0	0	0
1	3	10	"A56"	"A56"	5050	29305	100	426	592	1345	227	317	317	369	662	179	4	1	0	11073	11306	7356	65	1377	1377	1540	1300	84	79	76	0	0.000	0.000	0.000	0.000	0.000	0.000	0.000	0.000	0.000	0.000	0.000	0.000	0.000	0.000	0.011	0.028	0.023	0.028	4.861	0.020	0.030	316	2384	100	109	9696	9805	275	9929	10204	Error	Error	-6.475	109	9696	275	9929	187070	3572754	0.337	7.512	0	0	0
1	4	10	"A57"	"A57"	5350	29305	100	416	450	267	59	304	304	370	1167	315	0	0	0	15430	11504	8342	72	1360	1360	1675	2240	133	62	58	0	0.000	0.000	0.000	0.000	0.000	0.000	0.000	0.000	0.000	0.000	0.000	0.000	0.000	0.000	0.008	0.014	0.018	0.030	6.984	0.010	0.100	316	2384	100	112	14070	14182	146	10144	10290	Error	Error	-6.973	112	14070	146	10144	142218	3635141	0.069	4.388	0	0	0
1	5	10	"A57"	"A57"	5650	29305	100	356	401	228	56	320	320	428	1307	305	0	0	0	6614	9148	6450	70	1368	1368	1657	2229	134	75	60	0	0.000	0.000	0.000	0.000	0.000	0.000	0.000	0.000	0.000	0.000	0.000	0.000	0.000	0.000	0.007	0.010	0.022	0.030	6.453	0.019	0.009	316	2384	100	36	5246	5282	81	7780	7861	Error	Error	-7.187	36	5246	81	7780	126566	2890881	-0.021	3.361	0	0	0
1	6	10	"A57"	"A57"	5950	29305	100	376	453	687	151	311	311	334	182	54	30	8	0	7898	9230	6506	70	1350	1350	1645	2086	126	69	65	0	0.000	0.000	0.000	0.000	0.000	0.000	0.000	0.000	0.000	0.000	0.000	0.000	0.000	0.000	0.010	0.018	0.021	0.032	7.156	0.015	0.051	316	2384	100	65	6548	6613	142	7880	8022	Error	Error	-6.654	65	6548	142	7880	143091	2916736	0.654	3.636	0	0	0
1	7	10	"A58"	"A58"	6250	29305	100	416	507	970	191	315	315	341	228	66	24	7	0	14454	10615	7576	71	1374	1374	1667	1911	114	63	58	0	0.000	0.000	0.000	0.000	0.000	0.000	0.000	0.000	0.000	0.000	0.000	0.000	0.000	0.000	0.008	0.021	0.018	0.028	7.432	0.011	0.017	316	2384	100	101	13080	13181	192	9241	9433	Error	Error	-7.017	101	13080	192	9241	160360	3354324	0.728	4.682	0	0	0
1	8	10	"A58"	"A58"	6550	29305	100	385	430	401	93	317	317	354	324	91	10	2	0	5193	7692	5228	67	1377	1377	1570	1406	89	82	63	0	0.000	0.000	0.000	0.000	0.000	0.000	0.000	0.000	0.000	0.000	0.000	0.000	0.000	0.000	0.018	0.018	0.025	0.027	5.814	0.009	0.028	316	2384	100	68	3816	3884	113	6315	6428	Error	Error	-5.810	68	3816	113	6315	135813	2430579	0.235	4.354	0	0	0
1	9	10	"A58"	"A58"	6850	29305	100	389	457	435	95	324	324	401	1404	350	2	0	0	6264	7650	4895	63	1376	1376	1545	1254	81	80	72	0	0.000	0.000	0.000	0.000	0.000	0.000	0.000	0.000	0.000	0.000	0.000	0.000	0.000	0.000	0.013	0.021	0.028	0.037	6.065	0.008	0.014	316	2384	100	65	4888	4953	133	6274	6407	Error	Error	-6.233	65	4888	133	6274	144513	2417524	0.040	4.868	0	0	0
1	10	10	"A59"	"A59"	7150	29305	100	466	493	240	48	304	304	332	172	51	49	23	0	19878	14953	9839	65	1376	1376	1648	2096	127	69	66	0	0.000	0.000	0.000	0.000	0.000	0.000	0.000	0.000	0.000	0.000	0.000	0.000	0.000	0.000	0.009	0.014	0.017	0.026	6.352	0.012	0.218	316	2384	100	162	18502	18664	189	13577	13766	Error	Error	-6.836	162	18502	189	13577	155883	4725164	0.936	6.348	0	0	0
1	11	10	"A59"	"A59"	7450	29300	100	460	491	304	61	306	306	335	181	54	44	18	0	17273	13760	7754	56	1378	1378	1687	2188	129	77	72	0	0.000	0.000	0.000	0.000	0.000	0.000	0.000	0.000	0.000	0.000	0.000	0.000	0.000	0.000	0.010	0.015	0.018	0.022	4.894	0.011	0.141	316	2384	100	154	15895	16049	185	12382	12567	Error	Error	-6.689	154	15895	185	12382	155177	4348125	0.862	5.518	0	0	0
1	12	10	"A59"	"A59"	7750	29300	100	430	487	485	99	307	307	344	335	97	15	1	0	13892	11170	5998	53	1392	1392	1701	1959	115	75	73	0	0.000	0.000	0.000	0.000	0.000	0.000	0.000	0.000	0.000	0.000	0.000	0.000	0.000	0.000	0.010	0.018	0.018	0.024	7.340	0.008	0.008	316	2384	100	123	12500	12623	180	9778	9958	Error	Error	-6.667	123	12500	180	9778	153907	3529625	0.427	4.834	0	0	0
1	13	10	"A60"	"A60"	8050	29300	100	347	373	181	48	328	328	476	2190	460	0	0	0	3957	4639	3194	68	1405	1405	1492	798	53	62	56	0	0.000	0.000	0.000	0.000	0.000	0.000	0.000	0.000	0.000	0.000	0.000	0.000	0.000	0.000	0.007	0.014	0.043	0.072	7.241	0.021	0.027	316	2384	100	19	2552	2571	45	3234	3279	Error	Error	-7.069	19	2552	45	3234	117991	1465849	-0.047	3.944	0	0	0
1	14	10	"A60"	"A60"	8350	29300	100	345	465	1068	229	330	330	357	305	85	12	2	0	3177	4219	3271	77	1422	1422	1484	449	30	74	68	0	0.000	0.000	0.000	0.000	0.000	0.000	0.000	0.000	0.000	0.000	0.000	0.000	0.000	0.000	0.009	0.048	0.071	0.085	7.781	0.129	0.210	316	2384	100	15	1755	1770	135	2797	2932	Error	Error	-6.870	15	1755	135	2797	146831	1333265	0.354	6.091	0	0	0
1	15	10	"A60"	"A60"	8650	29300	100	348	361	157	43	334	334	494	1743	352	0	0	0	2726	3904	2797	71	1462	1462	1685	2330	138	35	19	0	0.000	0.000	0.000	0.000	0.000	0.000	0.000	0.000	0.000	0.000	0.000	0.000	0.000	0.000	0.011	0.011	0.061	0.060	5.908	0.113	0.269	316	2384	100	14	1264	1278	27	2442	2469	Error	Error	-6.496	14	1264	27	2442	114077	1233524	-0.076	0.952	0	0	0
1	16	10	"A61"	"A61"	8950	29300	100	489	605	890	147	321	321	348	230	66	40	16	0	18663	14960	10174	68	1472	1472	1671	1687	100	72	69	0	0.000	0.000	0.000	0.000	0.000	0.000	0.000	0.000	0.000	0.000	0.000	0.000	0.000	0.000	0.010	0.021	0.019	0.027	5.595	0.023	0.130	316	2384	100	168	17191	17359	284	13488	13772	Error	Error	-6.677	168	17191	284	13488	191206	4727500	1.117	7.877	0	0	0
1	17	10	"A61"	"A61"	9250	29300	100	471	490	226	46	333	333	387	723	186	1	0	0	12538	15274	10321	67	1532	1532	1646	1110	67	88	85	0	0.000	0.000	0.000	0.000	0.000	0.000	0.000	0.000	0.000	0.000	0.000	0.000	0.000	0.000	0.013	0.011	0.014	0.017	4.066	0.011	0.164	316	2384	100	138	11006	11144	157	13742	13899	Error	Error	-6.317	138	11006	157	13742	154943	4826718	0.142	12.277	0	0	0
1	18	10	"A61"	"A61"	9550	29300	100	454	493	279	56	330	330	366	439	119	12	1	0	11224	15113	10666	70	1577	1577	1723	1364	79	89	85	0	0.000	0.000	0.000	0.000	0.000	0.000	0.000	0.000	0.000	0.000	0.000	0.000	0.000	0.000	0.013	0.012	0.017	0.018	4.191	0.010	0.023	316	2384	100	124	9647	9771	163	13536	13699	Error	Error	-6.282	124	9647	163	13536	155872	4775616	0.289	9.817	0	0	0
1	1	11	"A62"	"A62"	4465	29620	85	413	421	197	46	306	306	362	393	108	6	0	0	10325	10764	4284	39	1394	1394	1512	1244	82	100	100	0	0.000	0.000	0.000	0.000	0.000	0.000	0.000	0.000	0.000	0.000	0.000	0.000	0.000	0.000	0.012	0.012	0.019	0.015	2.997	0.008	0.010	208	1660	100	107	8931	9038	115	9370	9485	Error	Error	-6.383	107	8931	115	9370	87667	2239005	0.150	7.437	0	0	0
1	2	11	"A62"	"A62"	4755	29620	95	374	433	327	75	304	304	341	356	104	13	1	0	10824	11249	5062	44	1362	1362	1404	401	28	100	100	0	0.000	0.000	0.000	0.000	0.000	0.000	0.000	0.000	0.000	0.000	0.000	0.000	0.000	0.000	0.007	0.013	0.016	0.015	3.749	0.010	0.045	256	2088	100	70	9462	9532	129	9887	10016	Error	Error	-7.079	70	9462	129	9887	110783	2879830	0.258	24.551	0	0	0
1	3	11	"A62"	"A62"	5055	29620	105	411	459	461	100	298	298	335	266	79	21	4	0	10609	10392	6010	57	1362	1362	1375	272	19	99	98	0	0.000	0.000	0.000	0.000	0.000	0.000	0.000	0.000	0.000	0.000	0.000	0.000	0.000	0.000	0.012	0.018	0.021	0.020	4.104	0.017	0.036	316	2572	100	113	9247	9360	161	9030	9191	Error	Error	-6.355	113	9247	161	9030	144934	3283999	0.466	33.151	0	0	0
1	4	11	"A63"	"A63"	5355	29615	100	442	478	228	47	312	312	356	382	107	16	0	0	22269	17678	9183	51	1401	1401	1481	888	59	86	79	0	0.000	0.000	0.000	0.000	0.000	0.000	0.000	0.000	0.000	0.000	0.000	0.000	0.000	0.000	0.006	0.010	0.013	0.012	3.730	0.009	0.047	316	2384	100	130	20868	20998	166	16277	16443	Error	Error	-7.327	130	20868	166	16277	151070	5586139	0.319	18.240	0	0	0
1	5	11	"A63"	"A63"	5655	29615	95	435	458	177	38	299	299	332	299	90	21	1	0	20170	18119	6187	34	1389	1389	1421	417	29	100	100	0	0.000	0.000	0.000	0.000	0.000	0.000	0.000	0.000	0.000	0.000	0.000	0.000	0.000	0.000	0.007	0.010	0.010	0.009	2.702	0.009	0.124	256	2088	100	136	18781	18917	159	16730	16889	Error	Error	-7.110	136	18781	159	16730	117173	4638387	0.421	40.043	0	0	0
1	6	11	"A63"	"A63"	5955	29620	100	413	442	213	48	308	308	340	238	70	27	5	0	18623	15977	6574	41	1373	1373	1402	371	26	100	100	0	0.000	0.000	0.000	0.000	0.000	0.000	0.000	0.000	0.000	0.000	0.000	0.000	0.000	0.000	0.006	0.009	0.012	0.010	3.039	0.008	0.051	316	2384	100	105	17250	17355	134	14604	14738	Error	Error	-7.360	105	17250	134	14604	139538	5048787	0.429	39.286	0	0	0
1	7	11	"A64"	"A64"	6255	29620	100	431	458	217	47	306	306	354	435	122	9	0	0	20210	16833	7738	45	1370	1370	1426	459	32	97	90	0	0.000	0.000	0.000	0.000	0.000	0.000	0.000	0.000	0.000	0.000	0.000	0.000	0.000	0.000	0.007	0.010	0.013	0.012	3.619	0.008	0.016	316	2384	100	125	18840	18965	152	15463	15615	Error	Error	-7.236	125	18840	152	15463	144606	5319072	0.239	33.566	0	0	0
1	8	11	"A64"	"A64"	6555	29620	100	435	546	691	126	304	304	372	598	160	6	3	0	14334	12005	5370	44	1357	1357	1432	1107	77	100	99	0	0.000	0.000	0.000	0.000	0.000	0.000	0.000	0.000	0.000	0.000	0.000	0.000	0.000	0.000	0.010	0.023	0.016	0.016	3.851	0.029	0.073	316	2384	100	131	12977	13108	242	10648	10890	Error	Error	-6.630	131	12977	242	10648	172633	3793597	0.291	9.551	0	0	0
1	9	11	"A64"	"A64"	6860	29615	85	458	485	201	41	310	310	322	148	45	49	28	0	17343	17366	2569	14	1431	1431	1584	1132	71	100	100	0	0.000	0.000	0.000	0.000	0.000	0.000	0.000	0.000	0.000	0.000	0.000	0.000	0.000	0.000	0.009	0.011	0.013	0.010	2.831	0.010	0.164	208	1660	100	148	15912	16060	175	15935	16110	Error	Error	-6.748	148	15912	175	15935	100822	3612112	1.101	13.942	0	0	0
1	10	11	"A65"	"A65"	7155	29615	100	389	410	188	45	302	302	343	407	118	5	0	0	14385	12665	5949	46	1363	1363	1429	689	48	89	83	0	0.000	0.000	0.000	0.000	0.000	0.000	0.000	0.000	0.000	0.000	0.000	0.000	0.000	0.000	0.007	0.010	0.015	0.016	3.405	0.008	0.070	316	2384	100	87	13022	13109	108	11302	11410	Error	Error	-7.226	87	13022	108	11302	129489	4002036	0.165	16.308	0	0	0
1	11	11	"A65"	"A65"	7450	29615	95	422	437	166	37	306	306	357	603	168	1	0	0	15661	15352	2672	17	1379	1379	1411	327	23	100	100	0	0.000	0.000	0.000	0.000	0.000	0.000	0.000	0.000	0.000	0.000	0.000	0.000	0.000	0.000	0.008	0.009	0.012	0.011	2.419	0.009	0.013	256	2088	100	116	14282	14398	131	13973	14104	Error	Error	-6.944	116	14282	131	13973	111999	3930107	0.133	42.633	0	0	0
1	12	11	"A65"	"A65"	7755	29615	95	410	432	189	43	312	312	522	2781	532	0	0	0	16218	15072	5756	38	1417	1417	1707	3182	186	94	81	0	0.000	0.000	0.000	0.000	0.000	0.000	0.000	0.000	0.000	0.000	0.000	0.000	0.000	0.000	0.007	0.009	0.012	0.010	2.867	0.298	0.254	256	2088	100	98	14801	14899	120	13655	13775	Error	Error	-7.239	98	14801	120	13655	110676	3858494	-0.032	4.200	0	0	0
1	13	11	"A66"	"A66"	8050	29615	100	448	460	212	46	302	302	367	757	206	0	0	0	19295	15288	8790	57	1388	1388	1522	1464	96	76	73	0	0.000	0.000	0.000	0.000	0.000	0.000	0.000	0.000	0.000	0.000	0.000	0.000	0.000	0.000	0.008	0.011	0.015	0.018	4.476	0.008	0.007	316	2384	100	146	17907	18053	158	13900	14058	Error	Error	-6.938	146	17907	158	13900	145343	4831096	0.123	9.403	0	0	0
1	14	11	"A66"	"A66"	8350	29615	100	418	546	840	153	293	293	346	556	160	5	3	0	14792	12744	5521	43	1391	1391	1426	524	36	100	100	0	0.000	0.000	0.000	0.000	0.000	0.000	0.000	0.000	0.000	0.000	0.000	0.000	0.000	0.000	0.009	0.022	0.016	0.015	3.526	0.018	0.051	316	2384	100	125	13401	13526	253	11353	11606	Error	Error	-6.744	125	13401	253	11353	172660	4027085	0.360	21.599	0	0	0
1	15	11	"A66"	"A66"	8650	29610	95	458	475	178	37	303	303	325	163	50	47	17	0	17856	17779	2918	16	1466	1466	1497	465	31	100	100	0	0.000	0.000	0.000	0.000	0.000	0.000	0.000	0.000	0.000	0.000	0.000	0.000	0.000	0.000	0.009	0.011	0.011	0.010	2.718	0.009	0.153	256	2088	100	155	16390	16545	172	16313	16485	Error	Error	-6.724	155	16390	172	16313	121666	4551398	0.920	35.015	0	0	0
1	16	11	"A67"	"A67"	8950	29610	100	427	458	211	46	311	311	342	327	95	18	2	0	19469	15730	8352	53	1486	1486	1553	810	52	85	79	0	0.000	0.000	0.000	0.000	0.000	0.000	0.000	0.000	0.000	0.000	0.000	0.000	0.000	0.000	0.006	0.010	0.013	0.015	4.467	0.009	0.132	316	2384	100	116	17983	18099	147	14244	14391	Error	Error	-7.276	116	17983	147	14244	144571	4970574	0.355	17.502	0	0	0
1	17	11	"A67"	"A67"	9250	29610	95	450	457	201	43	316	316	352	333	94	14	0	0	16652	15108	6953	46	1512	1512	1531	336	21	100	100	0	0.000	0.000	0.000	0.000	0.000	0.000	0.000	0.000	0.000	0.000	0.000	0.000	0.000	0.000	0.009	0.010	0.013	0.013	2.775	0.009	0.050	256	2088	100	134	15140	15274	141	13596	13737	Error	Error	-6.820	134	15140	141	13596	116971	3867632	0.315	40.408	0	0	0
1	18	11	"A67"	"A67"	9555	29610	100	459	494	444	89	323	323	407	886	217	1	0	0	15052	14180	7720	54	1551	1551	1573	334	21	100	100	0	0.000	0.000	0.000	0.000	0.000	0.000	0.000	0.000	0.000	0.000	0.000	0.000	0.000	0.000	0.010	0.014	0.015	0.014	3.152	0.012	0.023	316	2384	100	136	13501	13637	171	12629	12800	Error	Error	-6.633	136	13501	171	12629	155989	4480789	0.098	37.746	0	0	0
1	1	12	"A68"	"A68"	4455	29905	100	423	447	215	48	309	309	361	726	201	2	0	0	14829	11116	7983	71	1454	1454	1723	1914	111	63	59	0	0.000	0.000	0.000	0.000	0.000	0.000	0.000	0.000	0.000	0.000	0.000	0.000	0.000	0.000	0.009	0.014	0.022	0.033	6.707	0.010	0.029	316	2384	100	114	13375	13489	138	9662	9800	Error	Error	-6.874	114	13375	138	9662	141132	3512722	0.118	4.908	0	0	0
1	2	12	"A68"	"A68"	4755	29905	100	400	419	190	45	317	317	360	397	110	6	0	0	9385	11413	7807	68	1490	1490	1764	1926	109	79	71	0	0.000	0.000	0.000	0.000	0.000	0.000	0.000	0.000	0.000	0.000	0.000	0.000	0.000	0.000	0.011	0.010	0.016	0.020	4.806	0.007	0.016	316	2384	100	83	7895	7978	102	9923	10025	Error	Error	-6.572	83	7895	102	9923	132388	3606573	0.149	5.010	0	0	0
1	3	12	"A68"	"A68"	5055	29905	100	408	430	185	43	306	306	343	346	100	12	0	0	9085	10213	6285	61	1459	1459	1577	1074	68	80	76	0	0.000	0.000	0.000	0.000	0.000	0.000	0.000	0.000	0.000	0.000	0.000	0.000	0.000	0.000	0.013	0.014	0.020	0.026	6.069	0.011	0.090	316	2384	100	102	7626	7728	124	8754	8878	Error	Error	-6.224	102	7626	124	8754	135748	3227374	0.251	8.041	0	0	0
1	4	12	"A69"	"A69"	5355	29905	100	422	481	398	82	313	313	360	704	195	1	0	0	18872	13768	9234	67	1468	1468	1802	2398	133	68	63	0	0.000	0.000	0.000	0.000	0.000	0.000	0.000	0.000	0.000	0.000	0.000	0.000	0.000	0.000	0.006	0.014	0.017	0.025	7.121	0.009	0.083	316	2384	100	109	17404	17513	168	12300	12468	Error	Error	-7.319	109	17404	168	12300	151935	4350730	0.172	4.990	0	0	0
1	5	12	"A69"	"A69"	5655	29905	100	437	468	259	55	298	298	332	265	79	29	7	0	16588	14832	9555	64	1454	1454	1715	2078	121	79	74	0	0.000	0.000	0.000	0.000	0.000	0.000	0.000	0.000	0.000	0.000	0.000	0.000	0.000	0.000	0.009	0.013	0.015	0.019	4.809	0.010	0.121	316	2384	100	139	15134	15273	170	13378	13548	Error	Error	-6.767	139	15134	170	13378	147960	4686943	0.513	6.312	0	0	0
1	6	12	"A69"	"A69"	5955	29905	100	482	929	4134	444	309	309	350	356	101	23	5	0	16917	14925	9976	66	1469	1469	1813	2410	132	78	70	0	0.000	0.000	0.000	0.000	0.000	0.000	0.000	0.000	0.000	0.000	0.000	0.000	0.000	0.000	0.011	0.046	0.018	0.024	5.329	0.045	0.031	316	2384	100	173	15448	15621	620	13456	14076	Error	Error	-6.481	173	15448	620	13456	293570	4716323	1.626	5.441	0	0	0
1	7	12	"A70"	"A70"	6255	29905	100	379	397	196	49	305	305	356	496	139	3	0	0	6661	9706	7653	78	1453	1453	1720	1853	107	63	55	0	0.000	0.000	0.000	0.000	0.000	0.000	0.000	0.000	0.000	0.000	0.000	0.000	0.000	0.000	0.014	0.011	0.018	0.030	7.944	0.009	0.100	316	2384	100	74	5208	5282	92	8253	8345	Error	Error	-6.137	74	5208	92	8253	125407	3067222	0.083	4.310	0	0	0
1	8	12	"A70"	"A70"	6555	29905	100	368	396	186	46	306	306	358	484	135	3	0	0	5704	8777	6422	73	1458	1458	1697	1719	101	77	53	0	0.000	0.000	0.000	0.000	0.000	0.000	0.000	0.000	0.000	0.000	0.000	0.000	0.000	0.000	0.015	0.012	0.023	0.026	5.102	0.011	0.034	316	2384	100	62	4246	4308	90	7319	7409	Error	Error	-6.098	62	4246	90	7319	125118	2773510	0.079	4.119	0	0	0
1	9	12	"A70"	"A70"	6855	29905	100	418	459	603	131	318	318	524	2719	518	0	0	0	6800	9313	6831	73	1474	1474	1734	2188	126	74	54	0	0.000	0.000	0.000	0.000	0.000	0.000	0.000	0.000	0.000	0.000	0.000	0.000	0.000	0.000	0.019	0.018	0.021	0.029	5.040	0.008	0.001	316	2384	100	100	5326	5426	141	7839	7980	Error	Error	-5.735	100	5326	141	7839	145111	2942837	-0.024	3.464	0	0	0
1	10	12	"A71"	"A71"	7155	29905	100	465	531	437	82	324	324	400	1018	254	2	1	0	10919	10716	7303	68	1673	1673	2034	3016	148	65	62	0	0.000	0.000	0.000	0.000	0.000	0.000	0.000	0.000	0.000	0.000	0.000	0.000	0.000	0.000	0.015	0.023	0.025	0.028	4.435	0.109	0.271	316	2384	100	141	9246	9387	207	9043	9250	Error	Error	-6.035	141	9246	207	9043	167763	3386307	0.129	2.879	0	0	0
1	11	12	"A71"	"A71"	7455	29900	100	400	428	197	46	307	307	369	729	197	0	0	0	12378	11022	7175	65	1491	1491	1794	2244	125	75	63	0	0.000	0.000	0.000	0.000	0.000	0.000	0.000	0.000	0.000	0.000	0.000	0.000	0.000	0.000	0.009	0.013	0.019	0.021	4.482	0.012	0.028	316	2384	100	93	10887	10980	121	9531	9652	Error	Error	-6.871	93	10887	121	9531	135169	3482809	0.081	4.112	0	0	0
1	12	12	"A71"	"A71"	7755	29900	100	408	489	558	114	316	316	382	733	191	2	0	0	9484	13858	10239	73	1518	1518	1921	2641	137	75	56	0	0.000	0.000	0.000	0.000	0.000	0.000	0.000	0.000	0.000	0.000	0.000	0.000	0.000	0.000	0.012	0.014	0.016	0.019	5.339	0.017	0.024	316	2384	100	92	7966	8058	173	12340	12513	Error	Error	-6.436	92	7966	173	12340	154471	4379281	0.146	4.520	0	0	0
1	13	12	"A72"	"A72"	8055	29900	100	472	493	253	51	314	314	343	236	68	38	9	0	17006	12984	9433	72	1510	1510	1943	2640	135	61	61	0	0.000	0.000	0.000	0.000	0.000	0.000	0.000	0.000	0.000	0.000	0.000	0.000	0.000	0.000	0.010	0.016	0.020	0.030	6.469	0.015	0.212	316	2384	100	158	15496	15654	179	11474	11653	Error	Error	-6.616	158	15496	179	11474	155757	4103092	0.636	4.182	0	0	0
1	14	12	"A72"	"A72"	8355	29900	100	482	578	721	124	309	309	340	243	71	37	16	0	12251	12360	8603	69	1511	1511	1656	1074	64	81	77	0	0.000	0.000	0.000	0.000	0.000	0.000	0.000	0.000	0.000	0.000	0.000	0.000	0.000	0.000	0.016	0.025	0.023	0.026	4.058	0.027	0.150	316	2384	100	173	10740	10913	269	10849	11118	Error	Error	-5.956	173	10740	269	10849	182738	3905874	0.979	9.966	0	0	0
1	15	12	"A72"	"A72"	8655	29900	100	475	507	241	47	315	315	350	262	74	31	8	0	16031	13586	8760	64	1558	1558	1777	1678	94	81	78	0	0.000	0.000	0.000	0.000	0.000	0.000	0.000	0.000	0.000	0.000	0.000	0.000	0.000	0.000	0.011	0.016	0.019	0.023	4.754	0.014	0.100	316	2384	100	160	14473	14633	192	12028	12220	Error	Error	-6.499	160	14473	192	12028	160066	4293260	0.599	7.038	0	0	0
1	16	12	"A73"	"A73"	8955	29900	100	361	470	985	209	317	317	369	537	145	3	1	0	2594	3827	3048	79	1559	1559	1638	1615	98	37	25	0	0.000	0.000	0.000	0.000	0.000	0.000	0.000	0.000	0.000	0.000	0.000	0.000	0.000	0.000	0.043	0.067	0.084	0.101	6.564	0.024	0.006	316	2384	100	44	1035	1079	153	2268	2421	Error	Error	-4.556	44	1035	153	2268	148413	1209423	0.188	1.355	0	0	0
1	17	12	"A73"	"A73"	9255	29900	100	369	396	206	52	330	330	352	193	54	20	4	0	2929	3615	2067	57	1581	1581	1595	318	19	81	66	0	0.000	0.000	0.000	0.000	0.000	0.000	0.000	0.000	0.000	0.000	0.000	0.000	0.000	0.000	0.029	0.032	0.073	0.078	4.915	0.028	0.036	316	2384	100	39	1348	1387	66	2034	2100	Error	Error	-5.111	39	1348	66	2034	125164	1142287	0.228	6.352	0	0	0
1	18	12	"A73"	"A73"	9555	29900	100	356	395	201	50	332	332	358	205	57	21	6	0	2958	4091	2980	72	1658	1658	1668	285	17	79	69	0	0.000	0.000	0.000	0.000	0.000	0.000	0.000	0.000	0.000	0.000	0.000	0.000	0.000	0.000	0.018	0.026	0.087	0.102	4.847	0.020	0.039	316	2384	100	24	1300	1324	63	2433	2496	Error	Error	-5.759	24	1300	63	2433	124874	1292655	0.180	8.502	0	0	0
1	1	13	"A74"	"A74"	4460	30215	85	440	462	187	40	299	299	323	241	74	31	6	0	19573	19262	2430	12	1421	1421	1504	673	44	100	100	0	0.000	0.000	0.000	0.000	0.000	0.000	0.000	0.000	0.000	0.000	0.000	0.000	0.000	0.000	0.008	0.009	0.011	0.009	2.578	0.008	0.097	208	1660	100	141	18152	18293	163	17841	18004	Error	Error	-7.008	141	18152	163	17841	96037	4006569	0.577	26.386	0	0	0
1	2	13	"A74"	"A74"	4750	30215	100	385	424	245	57	296	296	335	352	105	12	1	0	15931	13800	5815	42	1410	1410	1439	391	27	100	100	0	0.000	0.000	0.000	0.000	0.000	0.000	0.000	0.000	0.000	0.000	0.000	0.000	0.000	0.000	0.006	0.010	0.014	0.012	3.067	0.009	0.077	316	2384	100	89	14521	14610	128	12390	12518	Error	Error	-7.350	89	14521	128	12390	134072	4360909	0.253	31.614	0	0	0
1	3	13	"A74"	"A74"	5055	30215	100	381	404	183	45	295	295	481	2298	477	0	0	0	12260	11470	5155	44	1405	1405	1588	2328	146	93	80	0	0.000	0.000	0.000	0.000	0.000	0.000	0.000	0.000	0.000	0.000	0.000	0.000	0.000	0.000	0.008	0.011	0.014	0.013	2.996	0.046	0.005	316	2384	100	86	10855	10941	109	10065	10174	Error	Error	-6.980	86	10855	109	10065	127725	3624617	-0.034	4.245	0	0	0
1	4	13	"A75"	"A75"	5355	30215	100	414	424	183	43	291	291	331	361	109	11	0	0	17211	13544	7220	53	1416	1416	1499	841	56	84	78	0	0.000	0.000	0.000	0.000	0.000	0.000	0.000	0.000	0.000	0.000	0.000	0.000	0.000	0.000	0.008	0.011	0.014	0.017	5.166	0.009	0.076	316	2384	100	123	15795	15918	133	12128	12261	Error	Error	-7.005	123	15795	133	12128	134131	4279934	0.258	14.322	0	0	0
1	5	13	"A75"	"A75"	5655	30215	95	392	427	242	56	293	293	324	242	74	24	5	0	18460	16070	5651	35	1436	1436	1508	696	46	100	100	0	0.000	0.000	0.000	0.000	0.000	0.000	0.000	0.000	0.000	0.000	0.000	0.000	0.000	0.000	0.006	0.009	0.012	0.010	2.956	0.009	0.087	256	2088	100	99	17024	17123	134	14634	14768	Error	Error	-7.426	99	17024	134	14634	109243	4113978	0.426	20.922	0	0	0
1	6	13	"A75"	"A75"	5955	30215	100	448	525	427	81	294	294	371	938	252	2	1	0	17128	14628	6244	42	1424	1424	1546	1588	102	99	96	0	0.000	0.000	0.000	0.000	0.000	0.000	0.000	0.000	0.000	0.000	0.000	0.000	0.000	0.000	0.010	0.017	0.016	0.016	3.018	0.024	0.081	316	2384	100	154	15704	15858	231	13204	13435	Error	Error	-6.672	154	15704	231	13204	166055	4622354	0.164	8.238	0	0	0
1	7	13	"A76"	"A76"	6255	30215	100	429	451	202	44	288	288	318	207	65	35	12	0	18194	14166	7812	55	1432	1432	1538	964	62	80	75	0	0.000	0.000	0.000	0.000	0.000	0.000	0.000	0.000	0.000	0.000	0.000	0.000	0.000	0.000	0.008	0.013	0.016	0.019	4.562	0.010	0.157	316	2384	100	141	16762	16903	163	12734	12897	Error	Error	-6.893	141	16762	163	12734	142377	4476418	0.643	13.100	0	0	0
1	8	13	"A76"	"A76"	6555	30215	95	442	512	653	127	293	293	314	156	49	49	18	0	13600	11859	4078	34	1462	1462	1515	499	32	100	100	0	0.000	0.000	0.000	0.000	0.000	0.000	0.000	0.000	0.000	0.000	0.000	0.000	0.000	0.000	0.012	0.021	0.016	0.016	3.558	0.014	0.039	256	2088	100	149	12138	12287	219	10397	10616	Error	Error	-6.348	149	12138	219	10397	131128	3035844	1.269	20.729	0	0	0
1	9	13	"A76"	"A76"	6855	30210	85	456	484	217	44	285	285	313	201	64	44	13	0	17550	17512	2062	11	1459	1459	1636	1190	72	100	100	0	0.000	0.000	0.000	0.000	0.000	0.000	0.000	0.000	0.000	0.000	0.000	0.000	0.000	0.000	0.011	0.012	0.013	0.010	2.715	0.011	0.187	208	1660	100	171	16091	16262	199	16053	16252	Error	Error	-6.556	171	16091	199	16053	100703	3642545	0.851	13.341	0	0	0
1	10	13	"A77"	"A77"	7155	30210	100	380	402	180	44	294	294	346	462	133	4	0	0	11840	9946	5281	53	1566	1566	1732	1215	70	77	73	0	0.000	0.000	0.000	0.000	0.000	0.000	0.000	0.000	0.000	0.000	0.000	0.000	0.000	0.000	0.008	0.013	0.016	0.020	4.874	0.007	0.002	316	2384	100	86	10274	10360	108	8380	8488	Error	Error	-6.900	86	10274	108	8380	127095	3142917	0.121	6.760	0	0	0
1	11	13	"A77"	"A77"	7455	30215	95	453	461	194	42	298	298	428	1869	436	0	0	0	16610	14170	5300	37	1487	1487	1772	3314	187	98	76	0	0.000	0.000	0.000	0.000	0.000	0.000	0.000	0.000	0.000	0.000	0.000	0.000	0.000	0.000	0.010	0.013	0.014	0.013	2.773	0.201	0.286	256	2088	100	155	15123	15278	163	12683	12846	Error	Error	-6.608	155	15123	163	12683	117989	3627423	0.018	3.741	0	0	0
1	12	13	"A77"	"A77"	7755	30215	105	437	460	211	45	299	299	371	953	256	0	0	0	17841	15264	6011	39	1483	1483	1665	2609	156	97	91	0	0.000	0.000	0.000	0.000	0.000	0.000	0.000	0.000	0.000	0.000	0.000	0.000	0.000	0.000	0.008	0.012	0.015	0.014	2.760	0.010	0.048	316	2572	100	138	16358	16496	161	13781	13942	Error	Error	-6.889	138	16358	161	13781	145435	4823428	0.093	5.212	0	0	0
1	13	13	"A78"	"A78"	8055	30210	100	471	502	236	47	290	290	357	615	172	8	0	0	16603	12686	7271	57	1513	1513	1638	1062	64	77	73	0	0.000	0.000	0.000	0.000	0.000	0.000	0.000	0.000	0.000	0.000	0.000	0.000	0.000	0.000	0.012	0.019	0.022	0.025	4.685	0.014	0.012	316	2384	100	181	15090	15271	212	11173	11385	Error	Error	-6.381	181	15090	212	11173	158535	4008823	0.236	10.403	0	0	0
1	14	13	"A78"	"A78"	8355	30210	105	527	555	263	47	294	294	358	730	203	4	0	0	17630	15244	5910	38	1509	1509	1568	444	28	100	100	0	0.000	0.000	0.000	0.000	0.000	0.000	0.000	0.000	0.000	0.000	0.000	0.000	0.000	0.000	0.014	0.019	0.019	0.017	2.623	0.014	0.008	316	2572	100	233	16121	16354	261	13735	13996	Error	Error	-6.112	233	16121	261	13735	175286	4817066	0.270	30.802	0	0	0
1	15	13	"A78"	"A78"	8655	30205	95	609	646	225	34	296	296	326	346	106	45	5	0	17571	17684	3179	17	1550	1550	1609	542	33	100	100	0	0.000	0.000	0.000	0.000	0.000	0.000	0.000	0.000	0.000	0.000	0.000	0.000	0.000	0.000	0.020	0.022	0.020	0.019	1.997	0.019	0.239	256	2088	100	313	16021	16334	350	16134	16484	Error	Error	-5.678	313	16021	350	16134	165295	4527046	0.925	29.659	0	0	0
1	16	13	"A79"	"A79"	8955	30205	100	479	571	1072	187	300	300	334	287	85	27	6	0	21035	15972	9591	60	1517	1517	1668	1466	87	75	71	0	0.000	0.000	0.000	0.000	0.000	0.000	0.000	0.000	0.000	0.000	0.000	0.000	0.000	0.000	0.009	0.019	0.014	0.017	4.496	0.019	0.066	316	2384	100	179	19518	19697	271	14455	14726	Error	Error	-6.769	179	19518	271	14455	180334	5047248	0.826	9.757	0	0	0
1	17	13	"A79"	"A79"	9255	30210	100	418	441	201	45	296	296	343	636	185	2	0	0	16687	14926	7731	51	1510	1510	1536	345	22	100	100	0	0.000	0.000	0.000	0.000	0.000	0.000	0.000	0.000	0.000	0.000	0.000	0.000	0.000	0.000	0.008	0.011	0.014	0.013	2.957	0.008	0.004	316	2384	100	122	15177	15299	145	13416	13561	Error	Error	-6.959	122	15177	145	13416	139363	4716757	0.154	38.812	0	0	0
1	18	13	"A79"	"A79"	9555	30210	100	438	474	223	47	297	297	321	178	55	42	20	0	18646	15919	7461	46	1589	1589	1605	298	18	100	100	0	0.000	0.000	0.000	0.000	0.000	0.000	0.000	0.000	0.000	0.000	0.000	0.000	0.000	0.000	0.008	0.012	0.014	0.012	3.190	0.012	0.167	316	2384	100	141	17057	17198	177	14330	14507	Error	Error	-6.919	141	17057	177	14330	149645	5030249	0.860	48.034	0	0	0
1	1	14	"A80"	"A80"	4460	30505	100	384	425	227	53	296	296	350	753	215	0	0	0	11173	9766	7259	74	1425	1425	1701	1932	113	60	58	0	0.000	0.000	0.000	0.000	0.000	0.000	0.000	0.000	0.000	0.000	0.000	0.000	0.000	0.000	0.009	0.015	0.022	0.031	7.300	0.012	0.008	316	2384	100	88	9748	9836	129	8341	8470	Error	Error	-6.791	88	9748	129	8341	134195	3086138	0.100	4.174	0	0	0
1	2	14	"A80"	"A80"	4760	30505	100	386	405	186	45	299	299	331	301	90	15	1	0	8313	10187	6595	64	1444	1444	1633	1536	94	83	74	0	0.000	0.000	0.000	0.000	0.000	0.000	0.000	0.000	0.000	0.000	0.000	0.000	0.000	0.000	0.013	0.012	0.021	0.025	4.937	0.013	0.122	316	2384	100	87	6869	6956	106	8743	8849	Error	Error	-6.303	87	6869	106	8743	128023	3219178	0.246	5.569	0	0	0
1	3	14	"A80"	"A80"	5060	30505	100	398	442	212	47	290	290	318	188	59	38	13	0	9083	9956	6218	62	1427	1427	1572	1206	76	84	80	0	0.000	0.000	0.000	0.000	0.000	0.000	0.000	0.000	0.000	0.000	0.000	0.000	0.000	0.000	0.014	0.018	0.022	0.023	4.681	0.014	0.076	316	2384	100	108	7656	7764	152	8529	8681	Error	Error	-6.147	108	7656	152	8529	139546	3146019	0.660	6.952	0	0	0
1	4	14	"A81"	"A81"	5360	30505	100	395	420	245	58	291	291	333	356	106	8	0	0	15932	11695	8325	71	1462	1462	1753	1986	113	62	61	0	0.000	0.000	0.000	0.000	0.000	0.000	0.000	0.000	0.000	0.000	0.000	0.000	0.000	0.000	0.007	0.013	0.018	0.026	7.010	0.006	0.011	316	2384	100	104	14470	14574	129	10233	10362	Error	Error	-7.120	104	14470	129	10233	132830	3695521	0.244	5.006	0	0	0
1	5	14	"A81"	"A81"	5660	30505	100	369	402	196	48	288	288	312	189	60	31	8	0	12283	11707	6701	57	1439	1439	1589	1279	80	84	81	0	0.000	0.000	0.000	0.000	0.000	0.000	0.000	0.000	0.000	0.000	0.000	0.000	0.000	0.000	0.007	0.011	0.016	0.015	3.902	0.009	0.069	316	2384	100	81	10844	10925	114	10268	10382	Error	Error	-7.065	81	10844	114	10268	127114	3699550	0.476	7.911	0	0	0
1	6	14	"A81"	"A81"	5960	30505	100	370	401	217	54	286	286	307	177	57	29	11	0	13030	12313	7115	57	1426	1426	1602	1347	84	87	85	0	0.000	0.000	0.000	0.000	0.000	0.000	0.000	0.000	0.000	0.000	0.000	0.000	0.000	0.000	0.007	0.011	0.016	0.016	3.954	0.013	0.156	316	2384	100	84	11604	11688	115	10887	11002	Error	Error	-7.110	84	11604	115	10887	126776	3891023	0.531	7.952	0	0	0
1	7	14	"A82"	"A82"	6260	30505	100	349	376	179	47	287	287	336	1012	301	0	0	0	12927	10125	7423	73	1465	1465	1814	2057	113	58	57	0	0.000	0.000	0.000	0.000	0.000	0.000	0.000	0.000	0.000	0.000	0.000	0.000	0.000	0.000	0.005	0.010	0.018	0.025	8.110	0.008	0.078	316	2384	100	62	11462	11524	89	8660	8749	Error	Error	-7.530	62	11462	89	8660	118733	3199447	0.040	4.040	0	0	0
1	8	14	"A82"	"A82"	6560	30505	100	404	438	235	53	293	293	340	532	156	4	1	0	17789	14400	7510	52	1514	1514	1868	2235	119	85	81	0	0.000	0.000	0.000	0.000	0.000	0.000	0.000	0.000	0.000	0.000	0.000	0.000	0.000	0.000	0.007	0.011	0.014	0.015	5.728	0.009	0.020	316	2384	100	111	16275	16386	145	12886	13031	Error	Error	-7.196	111	16275	145	12886	138276	4550471	0.184	5.607	0	0	0
1	9	14	"A82"	"A82"	6860	30505	100	458	463	191	41	286	286	376	1442	383	0	0	0	22611	17803	9929	55	1452	1452	1695	2204	130	77	74	0	0.000	0.000	0.000	0.000	0.000	0.000	0.000	0.000	0.000	0.000	0.000	0.000	0.000	0.000	0.008	0.011	0.013	0.014	4.889	0.025	0.015	316	2384	100	172	21159	21331	177	16351	16528	Error	Error	-6.943	172	21159	177	16351	146231	5625606	0.060	7.309	0	0	0
1	10	14	"A83"	"A83"	7160	30505	100	372	408	253	62	285	285	339	855	252	0	0	0	13526	11163	8486	76	1462	1462	1880	2580	137	59	56	0	0.000	0.000	0.000	0.000	0.000	0.000	0.000	0.000	0.000	0.000	0.000	0.000	0.000	0.000	0.007	0.013	0.018	0.027	6.175	0.010	0.004	316	2384	100	87	12064	12151	123	9701	9824	Error	Error	-7.115	87	12064	123	9701	128807	3527379	0.081	3.598	0	0	0
1	11	14	"A83"	"A83"	7460	30500	100	379	399	204	51	280	280	409	2076	507	0	0	0	7542	11321	8261	72	1459	1459	1657	1576	95	80	74	0	0.000	0.000	0.000	0.000	0.000	0.000	0.000	0.000	0.000	0.000	0.000	0.000	0.000	0.000	0.016	0.012	0.019	0.024	5.476	0.010	0.156	316	2384	100	99	6083	6182	119	9862	9981	Error	Error	-5.941	99	6083	119	9862	125946	3577560	-0.005	6.132	0	0	0
1	12	14	"A83"	"A83"	7760	30500	100	370	385	196	50	278	278	302	167	55	35	12	0	8249	13210	10131	76	1449	1449	1745	2253	129	81	58	0	0.000	0.000	0.000	0.000	0.000	0.000	0.000	0.000	0.000	0.000	0.000	0.000	0.000	0.000	0.014	0.009	0.014	0.020	5.114	0.008	0.125	316	2384	100	92	6800	6892	107	11761	11868	Error	Error	-6.208	92	6800	107	11761	121635	4174373	0.497	5.089	0	0	0
1	13	14	"A84"	"A84"	8060	30500	100	387	420	214	50	286	286	326	453	138	6	0	0	15628	12074	9368	77	1517	1517	1965	2639	134	58	55	0	0.000	0.000	0.000	0.000	0.000	0.000	0.000	0.000	0.000	0.000	0.000	0.000	0.000	0.000	0.007	0.013	0.019	0.032	7.070	0.010	0.062	316	2384	100	101	14111	14212	134	10557	10691	Error	Error	-7.126	101	14111	134	10557	132745	3815337	0.208	3.831	0	0	0
1	14	14	"A84"	"A84"	8360	30500	100	424	456	211	46	297	297	317	180	56	40	14	0	17770	13659	7903	57	1501	1501	1875	2302	122	74	69	0	0.000	0.000	0.000	0.000	0.000	0.000	0.000	0.000	0.000	0.000	0.000	0.000	0.000	0.000	0.008	0.013	0.015	0.019	4.845	0.010	0.159	316	2384	100	127	16269	16396	159	12158	12317	Error	Error	-7.001	127	16269	159	12158	144045	4316362	0.772	5.119	0	0	0
1	15	14	"A84"	"A84"	8660	30500	100	402	415	192	46	287	287	322	280	86	19	2	0	11697	11446	6785	59	1506	1506	1622	1031	63	85	82	0	0.000	0.000	0.000	0.000	0.000	0.000	0.000	0.000	0.000	0.000	0.000	0.000	0.000	0.000	0.011	0.013	0.017	0.020	4.333	0.010	0.029	316	2384	100	115	10191	10306	128	9940	10068	Error	Error	-6.470	115	10191	128	9940	131198	3616875	0.332	9.529	0	0	0
1	16	14	"A85"	"A85"	8960	30500	100	498	550	614	111	296	296	368	649	176	4	1	0	23876	16845	11653	69	1537	1537	1894	2650	139	65	64	0	0.000	0.000	0.000	0.000	0.000	0.000	0.000	0.000	0.000	0.000	0.000	0.000	0.000	0.000	0.009	0.017	0.014	0.024	6.818	0.009	0.048	316	2384	100	202	22339	22541	254	15308	15562	Error	Error	-6.789	202	22339	254	15308	173707	5323074	0.280	5.642	0	0	0
1	17	14	"A85"	"A85"	9260	30500	100	361	401	195	48	295	295	316	159	50	32	14	0	10183	13685	9777	71	1514	1514	1624	1195	73	88	85	0	0.000	0.000	0.000	0.000	0.000	0.000	0.000	0.000	0.000	0.000	0.000	0.000	0.000	0.000	0.008	0.009	0.014	0.015	4.413	0.007	0.113	316	2384	100	66	8669	8735	106	12171	12277	Error	Error	-7.037	66	8669	106	12171	126624	4324372	0.535	10.093	0	0	0
1	18	14	"A85"	"A85"	9560	30500	100	408	451	292	64	299	299	329	233	70	28	6	0	13250	13883	8896	64	1612	1612	1778	1415	79	89	85	0	0.000	0.000	0.000	0.000	0.000	0.000	0.000	0.000	0.000	0.000	0.000	0.000	0.000	0.000	0.009	0.012	0.014	0.015	4.605	0.009	0.108	316	2384	100	109	11638	11747	152	12271	12423	Error	Error	-6.738	109	11638	152	12271	142437	4386995	0.524	8.555	0	0	0
1	1	15	"A86"	"A86"	4455	30815	100	390	430	288	66	285	285	314	183	58	32	11	0	15537	12355	7951	64	1503	1503	1643	1317	80	71	67	0	0.000	0.000	0.000	0.000	0.000	0.000	0.000	0.000	0.000	0.000	0.000	0.000	0.000	0.000	0.007	0.013	0.016	0.023	6.400	0.010	0.099	316	2384	100	105	14034	14139	145	10852	10997	Error	Error	-7.062	105	14034	145	10852	135939	3904157	0.634	8.134	0	0	0
1	2	15	"A86"	"A86"	4760	30815	100	387	419	196	46	287	287	312	260	83	26	3	0	16189	13962	7020	50	1480	1480	1501	295	19	100	100	0	0.000	0.000	0.000	0.000	0.000	0.000	0.000	0.000	0.000	0.000	0.000	0.000	0.000	0.000	0.007	0.011	0.015	0.013	3.281	0.009	0.027	316	2384	100	100	14709	14809	132	12482	12614	Error	Error	-7.201	100	14709	132	12482	132423	4411862	0.412	42.241	0	0	0
1	3	15	"A86"	"A86"	5060	30815	100	392	412	194	47	289	289	326	336	103	12	1	0	13716	13214	7256	54	1510	1510	1551	394	25	100	99	0	0.000	0.000	0.000	0.000	0.000	0.000	0.000	0.000	0.000	0.000	0.000	0.000	0.000	0.000	0.008	0.011	0.015	0.014	3.270	0.008	0.043	316	2384	100	103	12206	12309	123	11704	11827	Error	Error	-6.889	103	12206	123	11704	130333	4175715	0.256	29.602	0	0	0
1	4	15	"A87"	"A87"	5360	30815	100	403	439	229	52	291	291	335	402	120	11	0	0	20472	15815	9307	58	1526	1526	1672	1357	81	77	72	0	0.000	0.000	0.000	0.000	0.000	0.000	0.000	0.000	0.000	0.000	0.000	0.000	0.000	0.000	0.006	0.010	0.013	0.014	5.422	0.009	0.123	316	2384	100	112	18946	19058	148	14289	14437	Error	Error	-7.402	112	18946	148	14289	138580	4997619	0.259	10.422	0	0	0
1	5	15	"A87"	"A87"	5665	30815	90	432	449	174	38	283	283	308	189	61	38	12	0	18122	15988	6579	41	1506	1506	1554	428	27	100	100	0	0.000	0.000	0.000	0.000	0.000	0.000	0.000	0.000	0.000	0.000	0.000	0.000	0.000	0.000	0.009	0.011	0.012	0.011	2.866	0.010	0.115	256	1924	100	149	16616	16765	166	14482	14648	Error	Error	-6.801	149	16616	166	14482	115064	4092987	0.746	33.724	0	0	0
1	6	15	"A87"	"A87"	5960	30815	95	440	491	438	89	288	288	345	629	182	4	2	0	19429	16123	7516	46	1530	1530	1599	654	40	100	100	0	0.000	0.000	0.000	0.000	0.000	0.000	0.000	0.000	0.000	0.000	0.000	0.000	0.000	0.000	0.008	0.014	0.013	0.013	3.323	0.009	0.050	256	2088	100	152	17899	18051	203	14593	14796	Error	Error	-6.880	152	17899	203	14593	125726	4127564	0.232	22.208	0	0	0
1	7	15	"A88"	"A88"	6260	30815	100	438	496	556	112	289	289	335	345	102	18	2	0	15002	11871	7395	62	1525	1525	1695	1242	73	74	68	0	0.000	0.000	0.000	0.000	0.000	0.000	0.000	0.000	0.000	0.000	0.000	0.000	0.000	0.000	0.011	0.020	0.019	0.029	6.360	0.012	0.031	316	2384	100	149	13477	13626	207	10346	10553	Error	Error	-6.499	149	13477	207	10346	156684	3751211	0.467	8.193	0	0	0
1	8	15	"A88"	"A88"	6560	30815	105	438	472	218	46	280	280	348	710	204	1	0	0	20709	16739	7911	47	1538	1538	1629	971	59	100	100	0	0.000	0.000	0.000	0.000	0.000	0.000	0.000	0.000	0.000	0.000	0.000	0.000	0.000	0.000	0.008	0.013	0.014	0.012	2.511	0.013	0.012	316	2572	100	158	19171	19329	192	15201	15393	Error	Error	-6.923	158	19171	192	15201	148996	5289543	0.175	15.561	0	0	0
1	9	15	"A88"	"A88"	6865	30810	95	460	482	197	40	281	281	303	162	53	52	25	0	23586	20908	7372	35	1556	1556	1661	816	49	100	100	0	0.000	0.000	0.000	0.000	0.000	0.000	0.000	0.000	0.000	0.000	0.000	0.000	0.000	0.000	0.008	0.010	0.011	0.009	2.692	0.010	0.234	256	2088	100	179	22030	22209	201	19352	19553	Error	Error	-6.943	179	22030	201	19352	123454	5352479	1.105	23.587	0	0	0
1	10	15	"A89"	"A89"	7165	30810	100	456	552	493	89	278	278	307	195	63	45	18	0	19316	18179	9201	50	1557	1557	1936	2676	138	83	81	0	0.000	0.000	0.000	0.000	0.000	0.000	0.000	0.000	0.000	0.000	0.000	0.000	0.000	0.000	0.010	0.016	0.015	0.014	3.387	0.016	0.258	316	2384	100	178	17759	17937	274	16622	16896	Error	Error	-6.641	178	17759	274	16622	174497	5744433	1.256	6.070	0	0	0
1	11	15	"A89"	"A89"	7465	30815	105	482	528	275	52	285	285	317	298	94	34	6	0	19003	20597	5902	28	1546	1546	1593	378	23	100	100	0	0.000	0.000	0.000	0.000	0.000	0.000	0.000	0.000	0.000	0.000	0.000	0.000	0.000	0.000	0.011	0.013	0.013	0.011	2.664	0.013	0.100	316	2572	100	197	17457	17654	243	19051	19294	Error	Error	-6.469	197	17457	243	19051	166840	6508700	0.708	50.275	0	0	0
1	12	15	"A89"	"A89"	7760	30810	100	475	507	249	49	290	290	372	1044	280	0	0	0	20025	19777	7151	36	1604	1604	1748	1245	71	99	96	0	0.000	0.000	0.000	0.000	0.000	0.000	0.000	0.000	0.000	0.000	0.000	0.000	0.000	0.000	0.010	0.012	0.012	0.011	3.019	0.010	0.149	316	2384	100	185	18421	18606	217	18173	18390	Error	Error	-6.638	185	18421	217	18173	160263	6249557	0.129	14.481	0	0	0
1	13	15	"A90"	"A90"	8060	30810	100	461	479	213	44	287	287	309	175	56	49	23	0	28192	20502	13076	63	1613	1613	1810	1814	100	75	69	0	0.000	0.000	0.000	0.000	0.000	0.000	0.000	0.000	0.000	0.000	0.000	0.000	0.000	0.000	0.007	0.010	0.012	0.015	5.050	0.009	0.201	316	2384	100	174	26579	26753	192	18889	19081	Error	Error	-7.255	174	26579	192	18889	151454	6478679	0.971	10.304	0	0	0
1	14	15	"A90"	"A90"	8365	30815	105	468	499	261	52	287	287	321	283	88	31	6	0	25617	22428	7654	34	1613	1613	1675	451	26	100	100	0	0.000	0.000	0.000	0.000	0.000	0.000	0.000	0.000	0.000	0.000	0.000	0.000	0.000	0.000	0.008	0.010	0.011	0.009	2.697	0.009	0.052	316	2572	100	181	24004	24185	212	20815	21027	Error	Error	-7.051	181	24004	212	20815	157697	7087265	0.629	46.016	0	0	0
1	15	15	"A90"	"A90"	8665	30810	95	529	647	902	139	290	290	330	352	106	35	4	0	26261	26187	4917	18	1644	1644	1715	478	27	100	100	0	0.000	0.000	0.000	0.000	0.000	0.000	0.000	0.000	0.000	0.000	0.000	0.000	0.000	0.000	0.010	0.015	0.012	0.010	2.763	0.018	0.162	256	2088	100	239	24617	24856	357	24543	24900	Error	Error	-6.687	239	24617	357	24543	165654	6703875	0.901	51.197	0	0	0
1	16	15	"A91"	"A91"	8960	30810	100	426	527	735	139	287	287	312	273	87	28	7	0	23564	18168	10980	60	1595	1595	1722	1371	79	79	72	0	0.000	0.000	0.000	0.000	0.000	0.000	0.000	0.000	0.000	0.000	0.000	0.000	0.000	0.000	0.006	0.014	0.013	0.016	5.271	0.013	0.090	316	2384	100	139	21969	22108	240	16573	16813	Error	Error	-7.304	139	21969	240	16573	166434	5741015	0.788	11.996	0	0	0
1	17	15	"A91"	"A91"	9260	30810	100	420	493	757	153	288	288	312	195	62	38	11	0	16792	17357	10122	58	1635	1635	1682	358	21	100	100	0	0.000	0.000	0.000	0.000	0.000	0.000	0.000	0.000	0.000	0.000	0.000	0.000	0.000	0.000	0.009	0.013	0.013	0.012	3.364	0.008	0.026	316	2384	100	132	15157	15289	205	15722	15927	Error	Error	-6.843	132	15157	205	15722	155749	5484737	0.928	43.785	0	0	0
1	18	15	"A91"	"A91"	9560	30805	95	466	488	212	43	295	295	352	1079	306	0	0	0	24056	21368	8727	40	1753	1753	1853	964	52	100	100	0	0.000	0.000	0.000	0.000	0.000	0.000	0.000	0.000	0.000	0.000	0.000	0.000	0.000	0.000	0.008	0.010	0.012	0.010	2.561	0.007	0.002	256	2088	100	171	22303	22474	193	19615	19808	Error	Error	-7.027	171	22303	193	19615	125027	5470152	0.126	20.244	0	0	0
1	1	16	"A92"	"A92"	4465	31105	100	343	363	185	50	287	287	328	423	128	4	0	0	14396	11177	8002	71	1481	1481	1758	2009	114	62	60	0	0.000	0.000	0.000	0.000	0.000	0.000	0.000	0.000	0.000	0.000	0.000	0.000	0.000	0.000	0.004	0.008	0.015	0.021	7.350	0.006	0.007	316	2384	100	56	12915	12971	76	9696	9772	Error	Error	-7.849	56	12915	76	9696	114763	3531954	0.083	4.688	0	0	0
1	2	16	"A92"	"A92"	4765	31105	100	361	383	167	43	290	290	341	447	131	2	0	0	12760	11265	6836	60	1478	1478	1601	1141	71	86	81	0	0.000	0.000	0.000	0.000	0.000	0.000	0.000	0.000	0.000	0.000	0.000	0.000	0.000	0.000	0.006	0.010	0.017	0.018	5.181	0.007	0.009	316	2384	100	71	11282	11353	93	9787	9880	Error	Error	-7.312	71	11282	93	9787	120901	3559806	0.094	8.470	0	0	0
1	3	16	"A92"	"A92"	5065	31105	100	368	407	203	49	286	286	315	273	86	21	3	0	10624	10880	7076	65	1467	1467	1547	942	60	85	80	0	0.000	0.000	0.000	0.000	0.000	0.000	0.000	0.000	0.000	0.000	0.000	0.000	0.000	0.000	0.009	0.013	0.020	0.021	4.501	0.010	0.105	316	2384	100	82	9157	9239	121	9413	9534	Error	Error	-6.803	82	9157	121	9413	128769	3438168	0.337	9.908	0	0	0
1	4	16	"A93"	"A93"	5365	31105	100	365	421	337	80	285	285	357	1096	307	0	0	0	10853	9120	6239	68	1491	1491	1726	1720	99	62	60	0	0.000	0.000	0.000	0.000	0.000	0.000	0.000	0.000	0.000	0.000	0.000	0.000	0.000	0.000	0.009	0.018	0.023	0.030	6.475	0.010	0.002	316	2384	100	80	9362	9442	136	7629	7765	Error	Error	-6.871	80	9362	136	7629	133032	2881834	0.058	4.299	0	0	0
1	5	16	"A93"	"A93"	5665	31105	100	361	386	183	47	279	279	308	264	85	18	2	0	7997	10265	6611	64	1484	1484	1614	1084	67	86	82	0	0.000	0.000	0.000	0.000	0.000	0.000	0.000	0.000	0.000	0.000	0.000	0.000	0.000	0.000	0.013	0.012	0.018	0.019	4.567	0.011	0.070	316	2384	100	82	6513	6595	107	8781	8888	Error	Error	-6.312	82	6513	107	8781	121918	3243618	0.295	7.981	0	0	0
1	6	16	"A93"	"A93"	5965	31105	100	382	415	191	46	284	284	306	171	55	34	14	0	12781	11203	6201	55	1507	1507	1787	1740	97	84	78	0	0.000	0.000	0.000	0.000	0.000	0.000	0.000	0.000	0.000	0.000	0.000	0.000	0.000	0.000	0.009	0.014	0.020	0.020	3.557	0.013	0.139	316	2384	100	98	11274	11372	131	9696	9827	Error	Error	-6.846	98	11274	131	9696	131174	3540119	0.637	5.411	0	0	0
1	7	16	"A94"	"A94"	6265	31105	100	372	401	250	62	283	283	313	233	74	24	4	0	17866	13390	10029	74	1526	1526	1956	2812	143	60	57	0	0.000	0.000	0.000	0.000	0.000	0.000	0.000	0.000	0.000	0.000	0.000	0.000	0.000	0.000	0.005	0.010	0.013	0.020	6.261	0.007	0.081	316	2384	100	89	16340	16429	118	11864	11982	Error	Error	-7.520	89	16340	118	11864	126700	4231104	0.378	4.066	0	0	0
1	8	16	"A94"	"A94"	6565	31105	100	369	387	168	43	275	275	318	338	106	11	0	0	8066	12982	9359	72	1520	1520	1886	2739	145	84	55	0	0.000	0.000	0.000	0.000	0.000	0.000	0.000	0.000	0.000	0.000	0.000	0.000	0.000	0.000	0.014	0.010	0.014	0.016	5.348	0.015	0.098	316	2384	100	94	6546	6640	112	11462	11574	Error	Error	-6.122	94	6546	112	11462	122368	4102270	0.204	4.051	0	0	0
1	9	16	"A94"	"A94"	6865	31105	100	349	419	472	112	278	278	323	412	127	7	1	0	12003	13448	8952	66	1511	1511	1700	1591	93	83	78	0	0.000	0.000	0.000	0.000	0.000	0.000	0.000	0.000	0.000	0.000	0.000	0.000	0.000	0.000	0.007	0.012	0.015	0.015	5.004	0.010	0.041	316	2384	100	71	10492	10563	141	11937	12078	Error	Error	-7.207	71	10492	141	11937	132250	4249527	0.233	7.384	0	0	0
1	10	16	"A95"	"A95"	7165	31105	100	375	406	198	48	288	288	379	1038	273	0	0	0	11095	13527	11444	84	1551	1551	2254	3800	168	53	51	0	0.000	0.000	0.000	0.000	0.000	0.000	0.000	0.000	0.000	0.000	0.000	0.000	0.000	0.000	0.009	0.010	0.015	0.022	6.499	0.010	0.259	316	2384	100	87	9544	9631	118	11976	12094	Error	Error	-6.777	87	9544	118	11976	128424	4274414	0.026	2.967	0	0	0
1	11	16	"A95"	"A95"	7465	31100	100	376	403	210	52	272	272	301	212	70	31	8	0	11003	13265	9511	71	1527	1527	1781	1990	111	76	67	0	0.000	0.000	0.000	0.000	0.000	0.000	0.000	0.000	0.000	0.000	0.000	0.000	0.000	0.000	0.011	0.011	0.015	0.019	4.929	0.010	0.186	316	2384	100	104	9476	9580	131	11738	11869	Error	Error	-6.510	104	9476	131	11738	127419	4191775	0.481	5.771	0	0	0
1	12	16	"A95"	"A95"	7765	31100	100	352	381	191	50	278	278	307	268	87	19	2	0	7758	13404	10153	75	1547	1547	1909	2514	131	78	57	0	0.000	0.000	0.000	0.000	0.000	0.000	0.000	0.000	0.000	0.000	0.000	0.000	0.000	0.000	0.012	0.009	0.015	0.017	5.586	0.008	0.045	316	2384	100	74	6211	6285	103	11857	11960	Error	Error	-6.391	74	6211	103	11857	120386	4235614	0.276	4.572	0	0	0
1	13	16	"A96"	"A96"	8065	31100	100	489	543	432	79	278	278	318	295	92	36	7	0	21252	16258	9732	59	1595	1595	2127	2799	131	71	68	0	0.000	0.000	0.000	0.000	0.000	0.000	0.000	0.000	0.000	0.000	0.000	0.000	0.000	0.000	0.011	0.018	0.018	0.022	4.492	0.013	0.108	316	2384	100	211	19657	19868	265	14663	14928	Error	Error	-6.542	211	19657	265	14663	171494	5137413	0.763	5.049	0	0	0
1	14	16	"A96"	"A96"	8365	31100	100	475	509	246	48	285	285	315	225	71	44	18	0	20310	16719	8134	48	1608	1608	2001	2217	110	88	81	0	0.000	0.000	0.000	0.000	0.000	0.000	0.000	0.000	0.000	0.000	0.000	0.000	0.000	0.000	0.010	0.015	0.017	0.016	2.852	0.014	0.238	316	2384	100	190	18702	18892	224	15111	15335	Error	Error	-6.621	190	18702	224	15111	160816	5283237	0.862	6.639	0	0	0
1	15	16	"A96"	"A96"	8665	31100	100	534	562	253	45	295	295	356	579	162	11	0	0	22162	19782	7886	39	1627	1627	1900	1764	92	91	87	0	0.000	0.000	0.000	0.000	0.000	0.000	0.000	0.000	0.000	0.000	0.000	0.000	0.000	0.000	0.012	0.015	0.015	0.014	2.784	0.015	0.331	316	2384	100	239	20535	20774	267	18155	18422	Error	Error	-6.425	239	20535	267	18155	177743	6251020	0.356	10.137	0	0	0
1	16	16	"A97"	"A97"	8965	31100	100	397	429	213	49	276	276	308	224	72	32	7	0	13890	14376	10545	73	1555	1555	1769	1483	83	72	68	0	0.000	0.000	0.000	0.000	0.000	0.000	0.000	0.000	0.000	0.000	0.000	0.000	0.000	0.000	0.010	0.012	0.015	0.018	4.832	0.009	0.074	316	2384	100	121	12335	12456	153	12821	12974	Error	Error	-6.672	121	12335	153	12821	135469	4542813	0.540	8.501	0	0	0
1	17	16	"A97"	"A97"	9265	31100	100	423	468	312	66	283	283	318	288	90	27	6	0	12927	15504	10718	69	1579	1579	1687	1145	67	90	85	0	0.000	0.000	0.000	0.000	0.000	0.000	0.000	0.000	0.000	0.000	0.000	0.000	0.000	0.000	0.012	0.013	0.014	0.017	4.029	0.011	0.199	316	2384	100	140	11348	11488	185	13925	14110	Error	Error	-6.341	140	11348	185	13925	148034	4899374	0.521	12.067	0	0	0
1	18	16	"A97"	"A97"	9565	31100	100	431	486	287	59	289	289	309	158	51	46	26	0	19698	17639	10796	61	1716	1716	1869	1380	73	90	88	0	0.000	0.000	0.000	0.000	0.000	0.000	0.000	0.000	0.000	0.000	0.000	0.000	0.000	0.000	0.008	0.012	0.014	0.013	3.632	0.011	0.209	316	2384	100	142	17982	18124	197	15923	16120	Error	Error	-6.985	142	17982	197	15923	153650	5573957	1.120	11.428	0	0	0
1	1	17	"A98"	"A98"	4465	31415	100	303	352	368	104	288	288	342	520	152	1	0	0	2147	2715	1566	57	1491	1491	1513	316	20	70	52	0	0.000	0.000	0.000	0.000	0.000	0.000	0.000	0.000	0.000	0.000	0.000	0.000	0.000	0.000	0.023	0.052	0.137	0.121	5.236	0.161	0.016	316	2384	100	15	656	671	64	1224	1288	Error	Error	-5.451	15	656	64	1224	111370	858047	0.019	3.804	0	0	0
1	2	17	"A98"	"A98"	4770	31415	90	303	333	198	59	284	284	320	354	110	5	0	0	2870	3496	1728	49	1467	1467	1491	287	19	97	87	0	0.000	0.000	0.000	0.000	0.000	0.000	0.000	0.000	0.000	0.000	0.000	0.000	0.000	0.000	0.014	0.024	0.066	0.061	3.981	0.028	0.004	256	1924	100	19	1403	1422	49	2029	2078	Error	Error	-6.206	19	1403	49	2029	85231	895049	0.037	6.986	0	0	0
1	3	17	"A98"	"A98"	5075	31415	90	342	650	1902	292	294	294	329	273	82	15	5	0	2523	3357	1906	56	1487	1487	1503	296	19	87	71	0	0.000	0.000	0.000	0.000	0.000	0.000	0.000	0.000	0.000	0.000	0.000	0.000	0.000	0.000	0.046	0.190	0.094	0.102	5.173	0.462	0.098	256	1924	100	48	1036	1084	356	1870	2226	Error	Error	-4.432	48	1036	356	1870	166363	859383	1.176	6.264	0	0	0
1	4	17	"A99"	"A99"	5380	31415	85	334	409	575	140	287	287	320	210	65	22	4	0	7605	7667	1604	20	1532	1532	1590	485	30	100	100	0	0.000	0.000	0.000	0.000	0.000	0.000	0.000	0.000	0.000	0.000	0.000	0.000	0.000	0.000	0.008	0.020	0.024	0.019	3.712	0.014	0.013	208	1660	100	47	6073	6120	122	6135	6257	Error	Error	-7.014	47	6073	122	6135	85108	1594719	0.424	12.530	0	0	0
1	5	17	"A99"	"A99"	5675	31415	95	316	335	160	47	276	276	325	434	133	1	0	0	5331	5352	2263	42	1499	1499	1543	373	24	98	95	0	0.000	0.000	0.000	0.000	0.000	0.000	0.000	0.000	0.000	0.000	0.000	0.000	0.000	0.000	0.010	0.015	0.034	0.032	3.452	0.018	0.004	256	2088	100	40	3832	3872	59	3853	3912	Error	Error	-6.582	40	3832	59	3853	85665	1369995	0.023	10.212	0	0	0
1	6	17	"A99"	"A99"	5975	31420	100	318	349	192	55	283	283	316	312	98	9	0	0	6083	5672	2200	38	1525	1525	1544	323	20	99	96	0	0.000	0.000	0.000	0.000	0.000	0.000	0.000	0.000	0.000	0.000	0.000	0.000	0.000	0.000	0.008	0.016	0.033	0.032	3.368	0.017	0.008	316	2384	100	35	4558	4593	66	4147	4213	Error	Error	-7.025	35	4558	66	4147	110337	1792434	0.106	12.780	0	0	0
1	7	17	"A100"	"A100"	6270	31410	100	384	449	323	71	286	286	366	820	224	3	1	0	16939	12066	8097	67	1531	1531	1737	1605	92	66	64	0	0.000	0.000	0.000	0.000	0.000	0.000	0.000	0.000	0.000	0.000	0.000	0.000	0.000	0.000	0.006	0.015	0.015	0.025	7.405	0.003	0.000	316	2384	100	98	15408	15506	163	10535	10698	Error	Error	-7.297	98	15408	163	10535	141836	3812813	0.101	6.436	0	0	0
1	8	17	"A100"	"A100"	6570	31410	100	371	400	319	79	286	286	317	296	93	12	1	0	11240	11131	6031	54	1519	1519	1605	1084	67	96	89	0	0.000	0.000	0.000	0.000	0.000	0.000	0.000	0.000	0.000	0.000	0.000	0.000	0.000	0.000	0.009	0.012	0.015	0.014	4.273	0.019	0.066	316	2384	100	85	9721	9806	114	9612	9726	Error	Error	-6.837	85	9721	114	9612	126547	3517352	0.280	8.788	0	0	0
1	9	17	"A100"	"A100"	6870	31415	100	337	369	187	50	277	277	302	210	69	19	5	0	9942	11471	6679	58	1508	1508	1528	320	20	99	99	0	0.000	0.000	0.000	0.000	0.000	0.000	0.000	0.000	0.000	0.000	0.000	0.000	0.000	0.000	0.007	0.009	0.013	0.013	3.948	0.007	0.057	316	2384	100	60	8434	8494	92	9963	10055	Error	Error	-7.135	60	8434	92	9963	116480	3624983	0.319	31.072	0	0	0
1	10	17	"A101"	"A101"	7170	31410	100	309	329	184	55	271	271	288	143	49	24	10	0	3888	5300	4100	77	1491	1491	1526	365	23	71	63	0	0.000	0.000	0.000	0.000	0.000	0.000	0.000	0.000	0.000	0.000	0.000	0.000	0.000	0.000	0.016	0.015	0.036	0.049	7.054	0.013	0.017	316	2384	100	38	2397	2435	58	3809	3867	Error	Error	-5.979	38	2397	58	3809	104104	1674748	0.287	10.340	0	0	0
1	11	17	"A101"	"A101"	7475	31410	85	308	324	138	42	264	264	295	254	86	9	0	0	4517	5714	3349	58	1509	1509	1551	379	24	99	95	0	0.000	0.000	0.000	0.000	0.000	0.000	0.000	0.000	0.000	0.000	0.000	0.000	0.000	0.000	0.015	0.014	0.029	0.028	3.790	0.005	0.002	208	1660	100	44	3008	3052	60	4205	4265	Error	Error	-6.095	44	3008	60	4205	67384	1188613	0.114	10.984	0	0	0
1	12	17	"A101"	"A101"	7770	31410	100	277	306	151	49	278	278	326	518	158	1	0	0	3349	4659	3591	77	1506	1506	1547	407	26	77	72	0	0.000	0.000	0.000	0.000	0.000	0.000	0.000	0.000	0.000	0.000	0.000	0.000	0.000	0.000	-0.001	0.009	0.041	0.053	7.285	0.013	0.008	316	2384	100	-1	1843	1842	28	3153	3181	Error	Error	Error	-1	1843	28	3153	96568	1472210	-0.039	7.646	0	0	0
1	13	17	"A102"	"A102"	8070	31410	100	320	360	229	63	284	284	328	509	155	1	1	0	4934	7372	5750	77	1564	1564	1612	429	26	83	75	0	0.000	0.000	0.000	0.000	0.000	0.000	0.000	0.000	0.000	0.000	0.000	0.000	0.000	0.000	0.011	0.013	0.028	0.037	6.208	0.010	0.057	316	2384	100	36	3370	3406	76	5808	5884	Error	Error	-6.549	36	3370	76	5808	113709	2329652	0.063	13.427	0	0	0
1	14	17	"A102"	"A102"	8375	31415	95	333	364	172	47	289	289	336	507	150	1	0	0	6586	8919	6053	67	1601	1601	1632	338	20	100	99	0	0.000	0.000	0.000	0.000	0.000	0.000	0.000	0.000	0.000	0.000	0.000	0.000	0.000	0.000	0.009	0.010	0.017	0.017	4.484	0.007	0.018	256	2088	100	44	4985	5029	75	7318	7393	Error	Error	-6.824	44	4985	75	7318	93236	2283177	0.055	21.559	0	0	0
1	15	17	"A102"	"A102"	8675	31410	95	320	343	157	45	290	290	335	473	141	1	0	0	5180	7601	5667	74	1636	1636	1693	719	42	98	79	0	0.000	0.000	0.000	0.000	0.000	0.000	0.000	0.000	0.000	0.000	0.000	0.000	0.000	0.000	0.008	0.009	0.028	0.023	4.729	0.005	0.007	256	2088	100	30	3544	3574	53	5965	6018	Error	Error	-6.884	30	3544	53	5965	87829	1945967	0.017	8.217	0	0	0
1	16	17	"A103"	"A103"	8975	31405	100	356	377	164	43	284	284	343	899	262	0	0	0	14057	11950	6643	55	1603	1603	1686	846	50	81	75	0	0.000	0.000	0.000	0.000	0.000	0.000	0.000	0.000	0.000	0.000	0.000	0.000	0.000	0.000	0.006	0.009	0.015	0.017	5.068	0.007	0.008	316	2384	100	72	12454	12526	93	10347	10440	Error	Error	-7.434	72	12454	93	10347	119270	3776066	0.038	12.132	0	0	0
1	17	17	"A103"	"A103"	9275	31405	95	369	386	180	46	275	275	306	266	86	19	0	0	13258	11548	6307	54	1604	1604	1665	543	32	100	99	0	0.000	0.000	0.000	0.000	0.000	0.000	0.000	0.000	0.000	0.000	0.000	0.000	0.000	0.000	0.008	0.011	0.018	0.015	3.489	0.009	0.023	256	2088	100	94	11654	11748	111	9944	10055	Error	Error	-6.954	94	11654	111	9944	98711	2956291	0.301	18.201	0	0	0
1	18	17	"A103"	"A103"	9575	31410	100	372	496	1067	215	284	284	309	243	78	20	5	0	15152	13375	6243	46	1654	1654	1681	324	19	100	99	0	0.000	0.000	0.000	0.000	0.000	0.000	0.000	0.000	0.000	0.000	0.000	0.000	0.000	0.000	0.007	0.018	0.014	0.014	3.548	0.012	0.013	316	2384	100	88	13498	13586	212	11721	11933	Error	Error	-7.261	88	13498	212	11721	156757	4226353	0.770	36.093	0	0	0
1	1	18	"A104"	"A104"	4470	31705	100	328	337	161	47	285	285	318	265	83	9	1	0	7863	6999	5017	71	1505	1505	1769	1702	96	57	55	0	0.000	0.000	0.000	0.000	0.000	0.000	0.000	0.000	0.000	0.000	0.000	0.000	0.000	0.000	0.007	0.009	0.024	0.037	7.331	0.006	0.007	316	2384	100	43	6358	6401	52	5494	5546	Error	Error	-7.208	43	6358	52	5494	106431	2211677	0.072	3.073	0	0	0
1	2	18	"A104"	"A104"	4770	31705	100	318	347	168	48	280	280	305	203	66	18	3	0	5924	8194	5625	68	1490	1490	1706	1615	94	81	62	0	0.000	0.000	0.000	0.000	0.000	0.000	0.000	0.000	0.000	0.000	0.000	0.000	0.000	0.000	0.009	0.010	0.021	0.022	5.214	0.009	0.038	316	2384	100	38	4434	4472	67	6704	6771	Error	Error	-6.866	38	4434	67	6704	109566	2589334	0.207	4.017	0	0	0
1	3	18	"A104"	"A104"	5070	31705	100	317	350	185	52	282	282	336	581	172	1	0	0	5194	7310	4840	66	1502	1502	1641	1138	69	85	69	0	0.000	0.000	0.000	0.000	0.000	0.000	0.000	0.000	0.000	0.000	0.000	0.000	0.000	0.000	0.009	0.012	0.024	0.026	5.326	0.091	0.023	316	2384	100	35	3692	3727	68	5808	5876	Error	Error	-6.721	35	3692	68	5808	110668	2309805	0.024	4.982	0	0	0
1	4	18	"A105"	"A105"	5370	31705	100	362	390	276	70	281	281	311	203	65	25	4	0	15401	11061	7780	70	1500	1500	1792	2072	115	62	58	0	0.000	0.000	0.000	0.000	0.000	0.000	0.000	0.000	0.000	0.000	0.000	0.000	0.000	0.000	0.006	0.011	0.016	0.028	8.881	0.007	0.041	316	2384	100	81	13901	13982	109	9561	9670	Error	Error	-7.423	81	13901	109	9561	123359	3495247	0.389	4.473	0	0	0
1	5	18	"A105"	"A105"	5670	31705	100	364	383	168	43	285	285	315	218	69	22	4	0	10561	11408	6856	60	1548	1548	1777	1722	96	82	76	0	0.000	0.000	0.000	0.000	0.000	0.000	0.000	0.000	0.000	0.000	0.000	0.000	0.000	0.000	0.009	0.010	0.017	0.018	4.611	0.009	0.113	316	2384	100	79	9013	9092	98	9860	9958	Error	Error	-6.834	79	9013	98	9860	120981	3604978	0.312	5.593	0	0	0
1	6	18	"A105"	"A105"	5970	31705	100	414	457	343	75	293	293	336	432	128	6	0	0	20340	16751	8022	47	1539	1539	2019	2969	147	81	78	0	0.000	0.000	0.000	0.000	0.000	0.000	0.000	0.000	0.000	0.000	0.000	0.000	0.000	0.000	0.006	0.011	0.011	0.011	5.013	0.005	0.005	316	2384	100	121	18801	18922	164	15212	15376	Error	Error	-7.280	121	18801	164	15212	144491	5293225	0.280	4.962	0	0	0
1	7	18	"A106"	"A106"	6270	31705	100	296	315	159	50	286	286	317	227	71	10	0	0	1842	2348	1237	52	1491	1491	1515	313	20	52	39	0	0.000	0.000	0.000	0.000	0.000	0.000	0.000	0.000	0.000	0.000	0.000	0.000	0.000	0.000	0.028	0.034	0.146	0.167	6.175	0.028	0.007	316	2384	100	10	351	361	29	857	886	Error	Error	-5.133	10	351	29	857	99578	741832	-0.009	2.661	0	0	0
1	8	18	"A106"	"A106"	6570	31705	100	275	296	144	48	281	281	309	264	85	5	0	0	1909	2202	940	42	1474	1474	1488	294	19	60	39	0	0.000	0.000	0.000	0.000	0.000	0.000	0.000	0.000	0.000	0.000	0.000	0.000	0.000	0.000	-0.014	0.021	0.225	0.198	5.065	0.019	0.004	316	2384	100	-6	435	429	15	728	743	Error	Error	Error	-6	435	15	728	93504	695921	-0.049	2.429	0	0	0
1	9	18	"A106"	"A106"	6870	31705	100	285	305	146	47	267	267	304	372	122	3	0	0	1963	2327	1166	50	1467	1467	1492	316	21	64	41	0	0.000	0.000	0.000	0.000	0.000	0.000	0.000	0.000	0.000	0.000	0.000	0.000	0.000	0.000	0.036	0.044	0.173	0.164	5.045	0.121	0.013	316	2384	100	18	496	514	38	860	898	Error	Error	-4.784	18	496	38	860	96370	735276	0.003	2.642	0	0	0
1	10	18	"A107"	"A107"	7175	31705	100	288	317	161	50	276	276	312	311	99	6	0	0	2660	3450	2253	65	1481	1481	1516	347	22	69	60	0	0.000	0.000	0.000	0.000	0.000	0.000	0.000	0.000	0.000	0.000	0.000	0.000	0.000	0.000	0.010	0.021	0.094	0.105	6.412	0.025	0.013	316	2384	100	12	1179	1191	41	1969	2010	Error	Error	-6.618	12	1179	41	1969	100164	1090321	0.016	5.573	0	0	0
1	11	18	"A107"	"A107"	7475	31700	100	300	317	167	52	274	274	299	171	57	17	3	0	2865	4006	3008	75	1483	1483	1519	343	22	77	66	0	0.000	0.000	0.000	0.000	0.000	0.000	0.000	0.000	0.000	0.000	0.000	0.000	0.000	0.000	0.019	0.017	0.062	0.078	5.283	0.008	0.007	316	2384	100	26	1382	1408	43	2523	2566	Error	Error	-5.732	26	1382	43	2523	100053	1265902	0.105	7.251	0	0	0
1	12	18	"A107"	"A107"	7775	31700	100	306	347	264	76	279	279	309	279	90	9	3	0	2712	3555	2313	65	1504	1504	1552	406	26	74	60	0	0.000	0.000	0.000	0.000	0.000	0.000	0.000	0.000	0.000	0.000	0.000	0.000	0.000	0.000	0.022	0.033	0.088	0.090	6.781	0.078	0.002	316	2384	100	27	1208	1235	68	2051	2119	Error	Error	-5.484	27	1208	68	2051	109759	1123470	0.136	4.933	0	0	0
1	13	18	"A108"	"A108"	8075	31700	100	306	317	146	46	274	274	308	275	89	6	0	0	3997	4862	3325	68	1504	1504	1558	408	26	70	64	0	0.000	0.000	0.000	0.000	0.000	0.000	0.000	0.000	0.000	0.000	0.000	0.000	0.000	0.000	0.013	0.013	0.048	0.061	7.302	0.006	0.004	316	2384	100	32	2493	2525	43	3358	3401	Error	Error	-6.284	32	2493	43	3358	100036	1536374	0.033	8.098	0	0	0
1	14	18	"A108"	"A108"	8375	31700	100	326	537	1846	343	289	289	351	973	277	2	1	0	3187	4974	4073	81	1558	1558	1612	421	26	82	72	0	0.000	0.000	0.000	0.000	0.000	0.000	0.000	0.000	0.000	0.000	0.000	0.000	0.000	0.000	0.023	0.073	0.067	0.074	6.293	0.091	0.013	316	2384	100	37	1629	1666	248	3416	3664	Error	Error	-5.460	37	1629	248	3416	169634	1571771	0.191	7.986	0	0	0
1	15	18	"A108"	"A108"	8675	31700	100	298	327	157	48	284	284	308	191	62	18	3	0	3548	5092	4206	82	1581	1581	1618	362	22	82	77	0	0.000	0.000	0.000	0.000	0.000	0.000	0.000	0.000	0.000	0.000	0.000	0.000	0.000	0.000	0.007	0.012	0.046	0.050	5.558	0.007	0.010	316	2384	100	14	1967	1981	43	3511	3554	Error	Error	-7.134	14	1967	43	3511	103218	1608998	0.099	9.597	0	0	0
1	16	18	"A109"	"A109"	8975	31700	100	308	328	203	61	289	289	331	295	89	5	0	0	2214	2670	1348	50	1585	1585	1618	396	24	62	42	0	0.000	0.000	0.000	0.000	0.000	0.000	0.000	0.000	0.000	0.000	0.000	0.000	0.000	0.000	0.030	0.036	0.133	0.146	4.790	0.042	0.014	316	2384	100	19	629	648	39	1085	1124	Error	Error	-5.049	19	629	39	1085	103791	843717	-0.010	2.657	0	0	0
1	17	18	"A109"	"A109"	9275	31700	100	301	404	1192	295	291	291	321	247	76	6	1	0	2093	2512	1209	48	1577	1577	1609	330	20	64	40	0	0.000	0.000	0.000	0.000	0.000	0.000	0.000	0.000	0.000	0.000	0.000	0.000	0.000	0.000	0.019	0.121	0.175	0.185	5.984	0.313	0.018	316	2384	100	10	516	526	113	935	1048	Error	Error	-5.689	10	516	113	935	127686	793831	0.336	2.736	0	0	0
1	18	18	"A109"	"A109"	9575	31700	100	327	785	3953	503	298	298	356	939	263	4	3	0	2292	2568	965	37	1670	1670	1697	349	20	66	45	0	0.000	0.000	0.000	0.000	0.000	0.000	0.000	0.000	0.000	0.000	0.000	0.000	0.000	0.000	0.047	0.542	0.235	0.238	5.842	9.649	0.173	316	2384	100	29	622	651	487	898	1385	Error	Error	-4.423	29	622	487	898	247981	811352	0.457	2.496	0	0	0
1	1	19	"A110"	"A110"	4470	32015	100	332	357	197	55	283	283	319	423	132	3	0	0	5805	7330	5467	74	1467	1467	1498	328	21	84	75	0	0.000	0.000	0.000	0.000	0.000	0.000	0.000	0.000	0.000	0.000	0.000	0.000	0.000	0.000	0.011	0.013	0.023	0.035	7.919	0.008	0.038	316	2384	100	49	4338	4387	74	5863	5937	Error	Error	-6.468	49	4338	74	5863	112662	2316319	0.090	17.780	0	0	0
1	2	19	"A110"	"A110"	4775	32015	95	318	343	158	46	274	274	299	175	58	23	6	0	5099	7782	5244	67	1472	1472	1483	279	18	99	99	0	0.000	0.000	0.000	0.000	0.000	0.000	0.000	0.000	0.000	0.000	0.000	0.000	0.000	0.000	0.012	0.011	0.020	0.020	3.586	0.007	0.014	256	2088	100	44	3627	3671	69	6310	6379	Error	Error	-6.365	44	3627	69	6310	87782	1992308	0.251	22.577	0	0	0
1	3	19	"A110"	"A110"	5075	32015	95	303	334	169	50	282	282	301	157	52	21	7	0	5034	7271	4874	67	1476	1476	1496	316	21	99	98	0	0.000	0.000	0.000	0.000	0.000	0.000	0.000	0.000	0.000	0.000	0.000	0.000	0.000	0.000	0.006	0.009	0.025	0.024	3.865	0.008	0.031	256	2088	100	21	3558	3579	52	5795	5847	Error	Error	-7.405	21	3558	52	5795	85588	1861271	0.210	18.275	0	0	0
1	4	19	"A111"	"A111"	5375	32015	100	294	345	378	109	286	286	339	652	192	0	0	0	3595	3987	2219	55	1462	1462	1478	290	19	82	75	0	0.000	0.000	0.000	0.000	0.000	0.000	0.000	0.000	0.000	0.000	0.000	0.000	0.000	0.000	0.004	0.023	0.057	0.069	6.420	0.013	0.007	316	2384	100	8	2133	2141	59	2525	2584	Error	Error	-8.059	8	2133	59	2525	109023	1259815	0.009	8.652	0	0	0
1	5	19	"A111"	"A111"	5680	32015	95	314	335	196	58	287	287	321	243	75	10	0	0	3379	4659	2973	63	1476	1476	1486	292	19	99	94	0	0.000	0.000	0.000	0.000	0.000	0.000	0.000	0.000	0.000	0.000	0.000	0.000	0.000	0.000	0.014	0.015	0.046	0.038	4.163	0.006	0.002	256	2088	100	27	1903	1930	48	3183	3231	Error	Error	-6.139	27	1903	48	3183	85723	1192801	0.058	10.866	0	0	0
1	6	19	"A111"	"A111"	5985	32015	95	294	330	210	63	294	294	407	1626	399	0	0	0	3170	4281	2344	54	1460	1460	1492	361	24	96	87	0	0.000	0.000	0.000	0.000	0.000	0.000	0.000	0.000	0.000	0.000	0.000	0.000	0.000	0.000	0.000	0.013	0.058	0.049	4.604	1.808	0.021	256	2088	100	0	1710	1710	36	2821	2857	Error	Error	Error	0	1710	36	2821	84353	1095935	-0.047	7.726	0	0	0
1	7	19	"A112"	"A112"	6285	32020	90	307	354	223	62	287	287	438	2385	544	0	0	0	8665	9860	5689	57	1464	1464	1511	490	32	98	98	0	0.000	0.000	0.000	0.000	0.000	0.000	0.000	0.000	0.000	0.000	0.000	0.000	0.000	0.000	0.003	0.008	0.017	0.015	4.027	0.007	0.018	256	1924	100	20	7201	7221	67	8396	8463	Error	Error	-8.492	20	7201	67	8396	90601	2524045	-0.035	17.039	0	0	0
1	8	19	"A112"	"A112"	6580	32015	100	335	352	162	46	282	282	302	201	66	20	4	0	6285	9533	6773	71	1487	1487	1509	301	19	99	98	0	0.000	0.000	0.000	0.000	0.000	0.000	0.000	0.000	0.000	0.000	0.000	0.000	0.000	0.000	0.011	0.009	0.020	0.020	3.785	0.007	0.038	316	2384	100	53	4798	4851	70	8046	8116	Error	Error	-6.500	53	4798	70	8046	111329	3012415	0.249	26.658	0	0	0
1	9	19	"A112"	"A112"	6880	32015	95	315	343	154	44	278	278	310	308	99	8	0	0	6828	9089	6052	66	1469	1469	1494	299	20	100	99	0	0.000	0.000	0.000	0.000	0.000	0.000	0.000	0.000	0.000	0.000	0.000	0.000	0.000	0.000	0.007	0.009	0.018	0.019	3.710	0.004	0.012	256	2088	100	37	5359	5396	65	7620	7685	Error	Error	-7.178	37	5359	65	7620	87930	2326860	0.107	25.401	0	0	0
1	10	19	"A113"	"A113"	7180	32015	100	333	373	229	61	272	272	299	200	66	23	7	0	8828	9106	4482	49	1477	1477	1491	307	20	96	93	0	0.000	0.000	0.000	0.000	0.000	0.000	0.000	0.000	0.000	0.000	0.000	0.000	0.000	0.000	0.008	0.013	0.019	0.020	3.946	0.007	0.016	316	2384	100	61	7351	7412	101	7629	7730	Error	Error	-6.913	61	7351	101	7629	117846	2877431	0.370	24.805	0	0	0
1	11	19	"A113"	"A113"	7480	32015	100	327	340	151	44	275	275	330	422	127	0	0	0	8921	9113	4542	49	1479	1479	1505	301	20	100	98	0	0.000	0.000	0.000	0.000	0.000	0.000	0.000	0.000	0.000	0.000	0.000	0.000	0.000	0.000	0.007	0.009	0.016	0.016	3.263	0.007	0.033	316	2384	100	52	7442	7494	65	7634	7699	Error	Error	-7.161	52	7442	65	7634	107481	2879676	0.024	25.276	0	0	0
1	12	19	"A113"	"A113"	7775	32010	100	334	349	151	43	272	272	307	248	80	14	0	0	9700	10218	5072	49	1482	1482	1512	322	21	100	99	0	0.000	0.000	0.000	0.000	0.000	0.000	0.000	0.000	0.000	0.000	0.000	0.000	0.000	0.000	0.008	0.009	0.015	0.014	3.399	0.006	0.022	316	2384	100	62	8218	8280	77	8736	8813	Error	Error	-7.050	62	8218	77	8736	110282	3229024	0.169	27.037	0	0	0
1	13	19	"A114"	"A114"	8075	32010	100	359	450	825	183	279	279	321	529	164	3	1	0	14280	12498	6917	55	1518	1518	1599	842	52	83	77	0	0.000	0.000	0.000	0.000	0.000	0.000	0.000	0.000	0.000	0.000	0.000	0.000	0.000	0.000	0.006	0.016	0.012	0.017	6.241	0.019	0.068	316	2384	100	80	12762	12842	171	10980	11151	Error	Error	-7.318	80	12762	171	10980	142059	3949376	0.244	12.944	0	0	0
1	14	19	"A114"	"A114"	8375	32010	100	371	796	3468	435	284	284	314	202	64	26	11	0	11540	12163	6868	56	1554	1554	1586	355	22	100	99	0	0.000	0.000	0.000	0.000	0.000	0.000	0.000	0.000	0.000	0.000	0.000	0.000	0.000	0.000	0.009	0.048	0.017	0.016	3.906	0.078	0.055	316	2384	100	87	9986	10073	512	10609	11121	Error	Error	-6.843	87	9986	512	10609	251495	3843405	2.386	29.794	0	0	0
1	15	19	"A114"	"A114"	8675	32005	90	370	397	197	49	288	288	334	388	116	7	1	0	12324	12104	5542	45	1613	1613	1694	698	41	100	100	0	0.000	0.000	0.000	0.000	0.000	0.000	0.000	0.000	0.000	0.000	0.000	0.000	0.000	0.000	0.008	0.010	0.013	0.012	3.502	0.007	0.044	256	1924	100	82	10711	10793	109	10491	10600	Error	Error	-7.029	82	10711	109	10491	101636	3098520	0.162	14.914	0	0	0
1	16	19	"A115"	"A115"	8975	32005	100	334	431	508	117	285	285	331	583	176	4	2	0	3355	4525	3199	70	1579	1579	1613	408	25	76	69	0	0.000	0.000	0.000	0.000	0.000	0.000	0.000	0.000	0.000	0.000	0.000	0.000	0.000	0.000	0.028	0.050	0.067	0.085	6.535	0.030	0.044	316	2384	100	49	1776	1825	146	2946	3092	Error	Error	-5.180	49	1776	146	2946	136275	1429879	0.172	7.137	0	0	0
1	17	19	"A115"	"A115"	9280	32005	95	305	322	137	42	293	293	332	473	142	0	0	0	3341	4470	2528	56	1585	1585	1608	321	19	96	89	0	0.000	0.000	0.000	0.000	0.000	0.000	0.000	0.000	0.000	0.000	0.000	0.000	0.000	0.000	0.007	0.010	0.040	0.039	3.982	0.004	0.002	256	2088	100	12	1756	1768	29	2885	2914	Error	Error	-7.193	12	1756	29	2885	82390	1144431	-0.021	8.916	0	0	0
1	18	19	"A115"	"A115"	9580	32005	95	309	332	157	47	319	319	498	2269	455	0	0	0	3409	4673	2745	58	1735	1735	1902	1917	100	45	27	0	0.000	0.000	0.000	0.000	0.000	0.000	0.000	0.000	0.000	0.000	0.000	0.000	0.000	0.000	-0.006	0.004	0.053	0.049	5.016	1.067	0.124	256	2088	100	-10	1674	1664	13	2938	2951	Error	Error	Error	-10	1674	13	2938	85084	1196214	-0.073	1.445	0	0	0
1	1	20	"A116"	"A116"	4475	32305	100	1834	2300	1980	86	295	295	366	792	216	66	49	0	13018	10234	5932	57	1503	1503	1633	1248	76	74	70	0	0.000	0.000	0.000	0.000	0.000	0.000	0.000	0.000	0.000	0.000	0.000	0.000	0.000	0.000	0.134	0.230	0.215	0.213	2.305	0.208	0.418	316	2384	100	1539	11515	13054	2005	8731	10736	Error	Error	-2.903	1539	11515	2005	8731	726662	3233915	2.442	6.892	0	0	0
1	2	20	"A116"	"A116"	4775	32305	100	517	1341	1724	128	288	288	324	281	86	45	37	0	5607	7688	4640	60	1498	1498	1615	1006	62	89	81	0	0.000	0.000	0.000	0.000	0.000	0.000	0.000	0.000	0.000	0.000	0.000	0.000	0.000	0.000	0.056	0.170	0.123	0.102	3.652	0.257	0.631	316	2384	100	229	4109	4338	1053	6190	7243	Error	Error	-4.165	229	4109	1053	6190	423892	2429258	3.619	6.037	0	0	0
1	3	20	"A116"	"A116"	5075	32305	100	569	1524	1868	122	290	290	356	940	264	37	25	0	6184	8479	5458	64	1505	1505	1616	1017	62	87	80	0	0.000	0.000	0.000	0.000	0.000	0.000	0.000	0.000	0.000	0.000	0.000	0.000	0.000	0.000	0.060	0.177	0.118	0.106	3.721	0.243	0.355	316	2384	100	279	4679	4958	1234	6974	8208	Error	Error	-4.068	279	4679	1234	6974	481569	2679401	1.243	6.748	0	0	0
1	4	20	"A117"	"A117"	5380	32305	100	290	457	1360	297	285	285	312	261	83	10	3	0	1894	2497	4204	168	1477	1477	1492	279	18	57	43	0	0.000	0.000	0.000	0.000	0.000	0.000	0.000	0.000	0.000	0.000	0.000	0.000	0.000	0.000	0.012	0.169	0.263	0.254	4.860	0.303	0.829	316	2384	100	5	417	422	172	1020	1192	Error	Error	-6.382	5	417	172	1020	144458	789093	0.556	3.602	0	0	0
1	5	20	"A117"	"A117"	5680	32305	100	281	323	246	76	274	274	295	152	51	23	5	0	1771	1965	742	37	1458	1458	1469	288	19	51	31	0	0.000	0.000	0.000	0.000	0.000	0.000	0.000	0.000	0.000	0.000	0.000	0.000	0.000	0.000	0.022	0.097	0.269	0.234	5.200	0.064	0.027	316	2384	100	7	313	320	49	507	556	Error	Error	-5.483	7	313	49	507	101915	620935	0.184	1.722	0	0	0
1	6	20	"A117"	"A117"	5980	32305	100	279	380	813	213	290	290	332	372	112	3	2	0	1807	2047	774	37	1488	1488	1501	279	18	52	35	0	0.000	0.000	0.000	0.000	0.000	0.000	0.000	0.000	0.000	0.000	0.000	0.000	0.000	0.000	-0.034	0.161	0.303	0.324	4.886	0.365	0.018	316	2384	100	-11	319	308	90	559	649	Error	Error	Error	-11	319	90	559	119942	646936	0.129	1.957	0	0	0
1	7	20	"A118"	"A118"	6280	32305	100	271	304	148	48	288	288	397	1834	461	0	0	0	3218	4338	3200	73	1471	1471	1542	1246	80	56	42	0	0.000	0.000	0.000	0.000	0.000	0.000	0.000	0.000	0.000	0.000	0.000	0.000	0.000	0.000	-0.010	0.006	0.055	0.077	7.560	0.002	0.000	316	2384	100	-17	1747	1730	16	2867	2883	Error	Error	Error	-17	1747	16	2867	96156	1370658	-0.051	2.244	0	0	0
1	8	20	"A118"	"A118"	6580	32305	100	314	329	158	48	282	282	310	216	69	14	1	0	3484	4716	3266	69	1491	1491	1525	375	24	83	76	0	0.000	0.000	0.000	0.000	0.000	0.000	0.000	0.000	0.000	0.000	0.000	0.000	0.000	0.000	0.016	0.015	0.049	0.061	6.192	0.006	0.010	316	2384	100	32	1993	2025	47	3225	3272	Error	Error	-5.961	32	1993	47	3225	103965	1490131	0.088	8.509	0	0	0
1	9	20	"A118"	"A118"	6880	32305	100	293	324	190	58	276	276	312	332	106	6	0	0	2627	4472	3838	85	1460	1460	1515	772	50	65	43	0	0.000	0.000	0.000	0.000	0.000	0.000	0.000	0.000	0.000	0.000	0.000	0.000	0.000	0.000	0.015	0.016	0.054	0.063	8.179	0.029	0.052	316	2384	100	17	1167	1184	48	3012	3060	Error	Error	-6.101	17	1167	48	3012	102261	1413022	0.036	3.830	0	0	0
1	10	20	"A119"	"A119"	7180	32305	100	294	311	148	47	276	276	304	214	70	12	1	0	2385	3089	2067	66	1469	1469	1492	319	21	67	59	0	0.000	0.000	0.000	0.000	0.000	0.000	0.000	0.000	0.000	0.000	0.000	0.000	0.000	0.000	0.020	0.022	0.104	0.106	6.308	0.010	0.008	316	2384	100	18	916	934	35	1620	1655	Error	Error	-5.669	18	916	35	1620	98278	976248	0.033	5.006	0	0	0
1	11	20	"A119"	"A119"	7480	32300	100	291	312	149	47	274	274	296	156	52	19	4	0	2276	2855	1631	57	1495	1495	1515	305	20	69	57	0	0.000	0.000	0.000	0.000	0.000	0.000	0.000	0.000	0.000	0.000	0.000	0.000	0.000	0.000	0.022	0.028	0.084	0.100	5.514	0.017	0.007	316	2384	100	17	781	798	38	1360	1398	Error	Error	-5.522	17	781	38	1360	98495	902247	0.103	4.393	0	0	0
1	12	20	"A119"	"A119"	7780	32300	100	278	298	140	46	283	283	335	360	107	1	0	0	2232	2786	1540	55	1510	1510	1531	305	19	71	56	0	0.000	0.000	0.000	0.000	0.000	0.000	0.000	0.000	0.000	0.000	0.000	0.000	0.000	0.000	-0.007	0.012	0.121	0.121	5.033	0.038	0.007	316	2384	100	-5	722	717	15	1276	1291	Error	Error	Error	-5	722	15	1276	94080	880307	-0.103	4.115	0	0	0
1	13	20	"A120"	"A120"	8080	32300	100	295	325	223	68	277	277	309	280	90	6	1	0	1975	2346	1210	51	1510	1510	1523	301	19	58	43	0	0.000	0.000	0.000	0.000	0.000	0.000	0.000	0.000	0.000	0.000	0.000	0.000	0.000	0.000	0.039	0.057	0.180	0.204	5.036	0.035	0.010	316	2384	100	18	465	483	48	836	884	Error	Error	-4.691	18	465	48	836	102677	741374	0.057	2.734	0	0	0
1	14	20	"A120"	"A120"	8380	32300	100	282	317	268	84	284	284	319	273	85	6	1	0	2074	2526	1275	50	1523	1523	1550	324	20	65	42	0	0.000	0.000	0.000	0.000	0.000	0.000	0.000	0.000	0.000	0.000	0.000	0.000	0.000	0.000	-0.004	0.033	0.139	0.171	4.478	0.034	0.006	316	2384	100	-2	551	549	33	1003	1036	Error	Error	Error	-2	551	33	1003	100028	798281	-0.007	3.012	0	0	0
1	15	20	"A120"	"A120"	8680	32300	100	295	312	149	47	290	290	312	176	56	15	1	0	2209	2741	1509	55	1560	1560	1581	313	19	70	51	0	0.000	0.000	0.000	0.000	0.000	0.000	0.000	0.000	0.000	0.000	0.000	0.000	0.000	0.000	0.008	0.019	0.188	0.130	6.257	0.004	0.001	316	2384	100	5	649	654	22	1181	1203	Error	Error	-7.020	5	649	22	1181	98729	866090	0.000	3.706	0	0	0
1	16	20	"A121"	"A121"	8980	32300	100	352	378	192	50	295	295	322	222	68	20	3	0	7233	10894	9319	85	1662	1662	1779	1000	56	71	64	0	0.000	0.000	0.000	0.000	0.000	0.000	0.000	0.000	0.000	0.000	0.000	0.000	0.000	0.000	0.010	0.009	0.016	0.027	6.868	0.008	0.050	316	2384	100	57	5571	5628	83	9232	9315	Error	Error	-6.611	57	5571	83	9232	119383	3442624	0.252	9.115	0	0	0
1	17	20	"A121"	"A121"	9280	32300	100	357	423	575	135	295	295	318	191	60	25	6	0	4735	9226	8195	88	1608	1608	1661	572	34	90	83	0	0.000	0.000	0.000	0.000	0.000	0.000	0.000	0.000	0.000	0.000	0.000	0.000	0.000	0.000	0.020	0.017	0.019	0.024	5.424	0.008	0.018	316	2384	100	62	3127	3189	128	7618	7746	Error	Error	-5.656	62	3127	128	7618	133589	2915301	0.550	13.226	0	0	0
1	18	20	"A121"	"A121"	9580	32300	100	332	370	183	49	299	299	318	153	48	28	11	0	6914	11238	9624	85	1727	1727	1787	716	40	88	81	0	0.000	0.000	0.000	0.000	0.000	0.000	0.000	0.000	0.000	0.000	0.000	0.000	0.000	0.000	0.006	0.007	0.019	0.020	4.719	0.007	0.094	316	2384	100	33	5187	5220	71	9511	9582	Error	Error	-7.296	33	5187	71	9511	116857	3551364	0.340	13.200	0	0	0
1	1	21	"Blank"	"Blank"	4475	32610	100	279	302	145	48	292	292	325	307	94	5	0	0	1600	1617	307	18	1556	1556	1600	799	49	1	0	0	0.000	0.000	0.000	0.000	0.000	0.000	0.000	0.000	0.000	0.000	0.000	0.000	0.000	0.000	-0.295	0.164	0.393	0.506	3.950	0.210	0.189	316	2384	100	-13	44	31	10	61	71	Error	Error	Error	-13	44	10	61	95445	510898	-0.075	0.021	0	0	0
1	2	21	"Blank"	"Blank"	4780	32610	100	301	313	154	49	296	296	349	552	158	0	0	0	1606	1616	296	18	1587	1587	1607	331	20	12	3	0	0.000	0.000	0.000	0.000	0.000	0.000	0.000	0.000	0.000	0.000	0.000	0.000	0.000	0.000	0.263	0.586	0.568	0.569	4.544	4.704	0.162	316	2384	100	5	19	24	17	29	46	Error	Error	-1.926	5	19	17	29	99017	510721	-0.065	0.027	0	0	0
1	3	21	"Blank"	"Blank"	5085	32610	100	281	300	141	47	287	287	323	443	137	0	0	0	1536	1551	280	18	1562	1562	1592	495	31	2	0	0	0.000	0.000	0.000	0.000	0.000	0.000	0.000	0.000	0.000	0.000	0.000	0.000	0.000	0.000	0.231	-1.182	0.570	0.535	3.930	0.755	0.080	316	2384	100	-6	-26	-32	13	-11	2	Error	Error	-2.115	-6	-26	13	-11	94869	490040	-0.052	-0.083	0	0	0
1	4	21	"Blank"	"Blank"	5380	32605	100	289	299	147	49	294	294	323	237	73	6	0	0	1560	1593	307	19	1545	1545	1560	302	19	20	3	0	0.000	0.000	0.000	0.000	0.000	0.000	0.000	0.000	0.000	0.000	0.000	0.000	0.000	0.000	-0.333	0.104	0.461	0.432	4.543	0.134	0.011	316	2384	100	-5	15	10	5	48	53	Error	Error	Error	-5	15	5	48	94601	503446	-0.101	0.109	0	0	0
1	5	21	"Blank"	"Blank"	5680	32605	100	285	297	139	46	285	285	307	243	79	6	0	0	1538	1542	299	19	1524	1524	1541	290	18	16	3	0	0.000	0.000	0.000	0.000	0.000	0.000	0.000	0.000	0.000	0.000	0.000	0.000	0.000	0.000	0.000	0.667	0.441	0.428	4.226	0.013	0.000	316	2384	100	0	14	14	12	18	30	Error	Error	Error	0	14	12	18	93794	487248	-0.041	0.003	0	0	0
1	6	21	"Blank"	"Blank"	5980	32605	100	267	296	143	48	292	292	306	141	46	18	4	0	1582	1588	303	19	1541	1541	1561	290	18	19	4	0	0.000	0.000	0.000	0.000	0.000	0.000	0.000	0.000	0.000	0.000	0.000	0.000	0.000	0.000	-0.610	0.085	0.456	0.499	3.943	-0.005	0.000	316	2384	100	-25	41	16	4	47	51	Error	Error	Error	-25	41	4	47	93561	501692	-0.071	0.093	0	0	0
1	7	21	"Blank"	"Blank"	6280	32605	100	282	365	751	205	285	285	317	494	155	1	0	0	1554	1569	336	21	1519	1519	1552	356	22	16	1	0	0.000	0.000	0.000	0.000	0.000	0.000	0.000	0.000	0.000	0.000	0.000	0.000	0.000	0.000	-0.086	1.600	0.543	0.552	4.071	2.301	0.057	316	2384	100	-3	35	32	80	50	130	Error	Error	Error	-3	35	80	50	115366	495923	0.097	0.048	0	0	0
1	8	21	"Blank"	"Blank"	6580	32605	100	297	307	141	45	298	298	398	1686	423	0	0	0	1536	1553	276	17	1534	1534	1559	381	24	10	0	0	0.000	0.000	0.000	0.000	0.000	0.000	0.000	0.000	0.000	0.000	0.000	0.000	0.000	0.000	-0.500	0.474	0.508	0.514	5.207	6.780	0.532	316	2384	100	-1	2	1	9	19	28	Error	Error	Error	-1	2	9	19	97163	490784	-0.054	-0.016	0	0	0
1	9	21	"Blank"	"Blank"	6880	32605	100	284	300	138	46	288	288	309	162	52	13	1	0	1547	1565	274	17	1540	1540	1552	295	19	16	2	0	0.000	0.000	0.000	0.000	0.000	0.000	0.000	0.000	0.000	0.000	0.000	0.000	0.000	0.000	-0.571	0.480	0.537	0.609	4.747	0.083	0.012	316	2384	100	-4	7	3	12	25	37	Error	Error	Error	-4	7	12	25	94761	494672	-0.056	0.044	0	0	0
1	10	21	"Blank"	"Blank"	7180	32605	100	262	283	137	48	281	281	322	333	103	2	0	0	1500	1527	274	17	1513	1513	1532	297	19	13	2	0	0.000	0.000	0.000	0.000	0.000	0.000	0.000	0.000	0.000	0.000	0.000	0.000	0.000	0.000	1.462	0.143	0.620	0.582	3.938	0.871	0.005	316	2384	100	-19	-13	-32	2	14	16	Error	Error	0.547	-19	-13	2	14	89521	482452	-0.117	-0.017	0	0	0
1	11	21	"Blank"	"Blank"	7480	32605	100	304	320	152	47	284	284	314	211	67	12	1	0	1629	1633	314	19	1553	1553	1563	297	19	22	4	0	0.000	0.000	0.000	0.000	0.000	0.000	0.000	0.000	0.000	0.000	0.000	0.000	0.000	0.000	0.263	0.450	0.431	0.448	3.785	0.073	0.012	316	2384	100	20	76	96	36	80	116	Error	Error	-1.926	20	76	36	80	101259	515984	0.028	0.236	0	0	0
1	12	21	"Blank"	"Blank"	7780	32600	100	287	295	138	46	283	283	324	377	116	0	0	0	1522	1540	278	18	1529	1529	1544	291	18	14	2	0	0.000	0.000	0.000	0.000	0.000	0.000	0.000	0.000	0.000	0.000	0.000	0.000	0.000	0.000	-0.571	1.091	0.452	0.546	4.208	2.097	0.077	316	2384	100	4	-7	-3	12	11	23	Error	Error	Error	4	-7	12	11	93181	486685	-0.077	-0.014	0	0	0
1	13	21	"Blank"	"Blank"	8080	32600	100	288	368	519	141	289	289	339	477	140	3	1	0	1598	1658	422	25	1607	1607	1646	537	32	6	1	0	0.000	0.000	0.000	0.000	0.000	0.000	0.000	0.000	0.000	0.000	0.000	0.000	0.000	0.000	0.111	1.549	0.533	0.571	4.653	0.506	0.043	316	2384	100	-1	-9	-10	79	51	130	Error	Error	-3.170	-1	-9	79	51	116395	523957	0.061	0.022	0	0	0
1	14	21	"Blank"	"Blank"	8380	32600	100	286	351	422	120	287	287	304	142	46	21	8	0	1579	1600	292	18	1592	1592	1610	302	18	12	3	0	0.000	0.000	0.000	0.000	0.000	0.000	0.000	0.000	0.000	0.000	0.000	0.000	0.000	0.000	0.077	8.000	0.568	0.592	4.591	0.231	0.009	316	2384	100	-1	-13	-14	64	8	72	Error	Error	-3.700	-1	-13	64	8	110898	505476	0.331	-0.033	0	0	0
1	15	21	"Blank"	"Blank"	8680	32600	100	296	352	508	144	293	293	315	170	53	17	5	0	1615	1630	308	18	1628	1628	1655	387	23	10	1	0	0.000	0.000	0.000	0.000	0.000	0.000	0.000	0.000	0.000	0.000	0.000	0.000	0.000	0.000	-0.231	29.500	0.580	0.596	4.622	0.375	0.077	316	2384	100	3	-13	-10	59	2	61	Error	Error	Error	3	-13	59	2	111148	515068	0.218	-0.065	0	0	0
1	16	21	"Blank"	"Blank"	8980	32600	100	291	323	204	63	307	307	323	155	47	16	4	0	1719	1730	331	19	1668	1668	1680	303	18	20	5	0	0.000	0.000	0.000	0.000	0.000	0.000	0.000	0.000	0.000	0.000	0.000	0.000	0.000	0.000	-0.314	0.258	0.557	0.496	4.791	0.020	0.001	316	2384	100	-16	51	35	16	62	78	Error	Error	Error	-16	51	16	62	101991	546785	0.000	0.165	0	0	0
1	17	21	"Blank"	"Blank"	9280	32600	100	317	337	149	44	312	312	336	183	54	16	2	0	1693	1704	280	16	1704	1704	1727	341	19	11	0	0	0.000	0.000	0.000	0.000	0.000	0.000	0.000	0.000	0.000	0.000	0.000	0.000	0.000	0.000	-0.455	100000.000	0.516	0.597	4.637	0.118	0.031	316	2384	100	5	-11	-6	25	0	25	Error	Error	Error	5	-11	25	0	106401	538307	0.005	-0.067	0	0	0
1	18	21	"Blank"	"Blank"	9590	32605	100	326	342	146	42	328	328	356	341	95	1	0	0	1773	1824	337	18	1812	1812	1844	557	30	6	0	0	0.000	0.000	0.000	0.000	0.000	0.000	0.000	0.000	0.000	0.000	0.000	0.000	0.000	0.000	0.051	1.167	0.475	0.527	4.778	0.009	0.000	316	2384	100	-2	-39	-41	14	12	26	Error	Error	-4.285	-2	-39	14	12	108116	576230	-0.041	-0.036	0	0	0
