# Supplementary material for: Application of hybridization control probe to increase accuracy on ligation detection or minisequencing diagnostic microarrays
Source: BMC Res Notes. 2009 Dec 14;2:249. doi: 10.1186/1756-0500-2-249 (PMC2799435; doi:10.1186/1756-0500-2-249)
Supplement: Additional file 3 — Gpr_files. Zip-compressed file containing raw microarray data in GenePix results format (.gpr) and GAL (GenePix Array List) files. [file 1756-0500-2-249-S3.ZIP › gpr_files/slide4/lasi4_8-16.gpr]

ATF	1.0
30	76    
"Type=GenePix Results 3"
"DateTime=2009/04/02 15:37:43"
"Settings=C:\Axon\Data\HPV\020409\lasi4.gps"
"GalFile=C:\Axon\Data\HPV\ArrayIt_032009_InstiBioGalfile.gal"
"ArrayOfArrays=8-16"
"PixelSize=5"
"Wavelengths=532	488"
"ImageFiles=C:\Axon\Data\HPV\020409\lasi4.tif 2	C:\Axon\Data\HPV\020409\lasi4.tif 3"
"NormalizationMethod=None"
"NormalizationFactors=1	1"
"JpegImage="
"StdDev=Type 1"
"RatioFormulations=W1/W3 (/532)	W1/W4 (/488)	W3/W4 (532/488)"
"FeatureType=Circular"
"Barcode="
"BackgroundSubtraction=LocalFeature"
"ImageOrigin=0, 0"
"JpegOrigin=3920, 0"
"Creator=GenePix Pro 6.1.0.2"
"Scanner=GenePix 4200A 01 Autoloader [2]"
"FocusPosition=0"
"Temperature=24.06"
"LinesAveraged=2"
"Comment="
"PMTGain=580	540"
"ScanPower=100	100"
"LaserPower=2.69	2.56"
"Filters=Standard Green	Standard Blue"
"ScanRegion=784,0,3824,13768"
"Supplier="
"Block"	"Column"	"Row"	"Name"	"ID"	"X"	"Y"	"Dia."	"F532 Median"	"F532 Mean"	"F532 SD"	"F532 CV"	"B532"	"B532 Median"	"B532 Mean"	"B532 SD"	"B532 CV"	"% > B532+1SD"	"% > B532+2SD"	"F532 % Sat."	"F488 Median"	"F488 Mean"	"F488 SD"	"F488 CV"	"B488"	"B488 Median"	"B488 Mean"	"B488 SD"	"B488 CV"	"% > B488+1SD"	"% > B488+2SD"	"F488 % Sat."	"Ratio of Medians (1/532)"	"Ratio of Means (1/532)"	"Median of Ratios (1/532)"	"Mean of Ratios (1/532)"	"Ratios SD (1/532)"	"Rgn Ratio (1/532)"	"Rgn R2 (1/532)"	"Ratio of Medians (1/488)"	"Ratio of Means (1/488)"	"Median of Ratios (1/488)"	"Mean of Ratios (1/488)"	"Ratios SD (1/488)"	"Rgn Ratio (1/488)"	"Rgn R2 (1/488)"	"Ratio of Medians (532/488)"	"Ratio of Means (532/488)"	"Median of Ratios (532/488)"	"Mean of Ratios (532/488)"	"Ratios SD (532/488)"	"Rgn Ratio (532/488)"	"Rgn R2 (532/488)"	"F Pixels"	"B Pixels"	"Circularity"	"Sum of Medians (1/532)"	"Sum of Medians (1/488)"	"Sum of Medians (532/488)"	"Sum of Means (1/532)"	"Sum of Means (1/488)"	"Sum of Means (532/488)"	"Log Ratio (1/532)"	"Log Ratio (1/488)"	"Log Ratio (532/488)"	"F532 Median - B532"	"F488 Median - B488"	"F532 Mean - B532"	"F488 Mean - B488"	"F532 Total Intensity"	"F488 Total Intensity"	"SNR 532"	"SNR 488"	"Flags"	"Normalize"	"Autoflag"
1	1	1	"A1"	"A1"	13440	26595	100	511	542	281	51	494	494	538	796	147	0	0	0	1979	2017	623	30	1948	1948	1975	644	32	3	0	0	0.000	0.000	0.000	0.000	0.000	0.000	0.000	0.000	0.000	0.000	0.000	0.000	0.000	0.000	0.548	0.696	0.626	0.637	5.166	0.025	0.002	316	2384	100	17	31	48	48	69	117	Error	Error	-0.867	17	31	48	69	171158	637395	0.005	0.065	0	0	0
1	2	1	"A1"	"A1"	13740	26595	100	519	757	2274	300	494	494	532	559	105	3	1	0	1943	1990	526	26	1923	1923	1953	553	28	6	0	0	0.000	0.000	0.000	0.000	0.000	0.000	0.000	0.000	0.000	0.000	0.000	0.000	0.000	0.000	1.250	3.925	0.666	0.792	5.798	23.568	0.012	316	2384	100	25	20	45	263	67	330	Error	Error	0.322	25	20	263	67	239112	628760	0.403	0.067	0	0	0
1	3	1	"A1"	"A1"	14040	26595	100	478	506	213	42	501	501	642	1247	194	0	0	0	1943	1976	339	17	1929	1929	1981	701	35	2	0	0	0.000	0.000	0.000	0.000	0.000	0.000	0.000	0.000	0.000	0.000	0.000	0.000	0.000	0.000	-1.643	0.106	0.664	0.693	5.621	0.007	0.000	316	2384	100	-23	14	-9	5	47	52	Error	Error	Error	-23	14	5	47	159778	624418	-0.109	-0.007	0	0	0
1	4	1	"A2"	"A2"	14340	26595	90	766	1215	2001	164	481	481	520	333	64	42	19	0	13305	12952	3531	27	2035	2035	2065	354	17	100	100	0	0.000	0.000	0.000	0.000	0.000	0.000	0.000	0.000	0.000	0.000	0.000	0.000	0.000	0.000	0.025	0.067	0.031	0.031	3.792	0.076	0.116	256	1924	100	285	11270	11555	734	10917	11651	Error	Error	-5.305	285	11270	734	10917	311099	3315624	2.087	30.754	0	0	0
1	5	1	"A2"	"A2"	14645	26595	95	682	725	320	44	494	494	560	935	166	2	0	0	14868	14604	3056	20	2055	2055	2112	552	26	100	100	0	0.000	0.000	0.000	0.000	0.000	0.000	0.000	0.000	0.000	0.000	0.000	0.000	0.000	0.000	0.015	0.018	0.020	0.017	2.706	0.019	0.006	256	2088	100	188	12813	13001	231	12549	12780	Error	Error	-6.091	188	12813	231	12549	185573	3738691	0.176	22.630	0	0	0
1	6	1	"A2"	"A2"	14940	26595	100	718	735	239	32	489	489	517	215	41	53	23	0	14578	14174	3242	22	2047	2047	2102	472	22	100	99	0	0.000	0.000	0.000	0.000	0.000	0.000	0.000	0.000	0.000	0.000	0.000	0.000	0.000	0.000	0.018	0.020	0.022	0.020	2.676	0.017	0.161	316	2384	100	229	12531	12760	246	12127	12373	Error	Error	-5.774	229	12531	246	12127	232289	4478906	1.014	25.576	0	0	0
1	7	1	"A3"	"A3"	15240	26595	100	660	695	272	39	506	506	576	721	125	3	0	0	13689	11894	7278	61	2060	2060	2131	784	36	82	73	0	0.000	0.000	0.000	0.000	0.000	0.000	0.000	0.000	0.000	0.000	0.000	0.000	0.000	0.000	0.013	0.019	0.025	0.032	4.178	0.020	0.082	316	2384	100	154	11629	11783	189	9834	10023	Error	Error	-6.239	154	11629	189	9834	219629	3758426	0.165	12.453	0	0	0
1	8	1	"A3"	"A3"	15540	26595	95	784	800	243	30	560	560	625	1019	163	0	0	0	17309	17208	3114	18	2162	2162	2221	540	24	100	100	0	0.000	0.000	0.000	0.000	0.000	0.000	0.000	0.000	0.000	0.000	0.000	0.000	0.000	0.000	0.015	0.016	0.019	0.014	3.045	0.012	0.003	256	2088	100	224	15147	15371	240	15046	15286	Error	Error	-6.079	224	15147	240	15046	204779	4405264	0.172	27.754	0	0	0
1	9	1	"A3"	"A3"	15850	26595	90	666	687	256	37	443	443	518	1270	245	0	0	0	21718	20891	6315	30	1945	1945	2053	1741	84	100	99	0	0.000	0.000	0.000	0.000	0.000	0.000	0.000	0.000	0.000	0.000	0.000	0.000	0.000	0.000	0.011	0.013	0.014	0.013	2.523	0.053	0.074	256	1924	100	223	19773	19996	244	18946	19190	Error	Error	-6.470	223	19773	244	18946	175790	5348183	0.133	10.820	0	0	0
1	10	1	"A4"	"A4"	16150	26605	85	709	739	258	34	521	521	593	658	110	4	0	0	13153	13432	2208	16	2088	2088	2148	662	30	100	100	0	0.000	0.000	0.000	0.000	0.000	0.000	0.000	0.000	0.000	0.000	0.000	0.000	0.000	0.000	0.017	0.019	0.021	0.018	2.735	0.015	0.066	208	1660	100	188	11065	11253	218	11344	11562	Error	Error	-5.879	188	11065	218	11344	153777	2793855	0.222	17.045	0	0	0
1	11	1	"A4"	"A4"	16440	26605	90	769	977	2678	274	546	546	623	704	113	5	1	0	14126	13865	3484	25	2136	2136	2216	733	33	99	98	0	0.000	0.000	0.000	0.000	0.000	0.000	0.000	0.000	0.000	0.000	0.000	0.000	0.000	0.000	0.019	0.037	0.022	0.021	2.676	0.041	0.024	256	1924	100	223	11990	12213	431	11729	12160	Error	Error	-5.749	223	11990	431	11729	250050	3549566	0.503	15.892	0	0	0
1	12	1	"A4"	"A4"	16740	26595	100	724	751	285	37	545	545	660	2127	322	0	0	0	12679	11584	5475	47	2139	2139	2339	2463	105	79	76	0	0.000	0.000	0.000	0.000	0.000	0.000	0.000	0.000	0.000	0.000	0.000	0.000	0.000	0.000	0.017	0.022	0.028	0.029	3.765	0.019	0.149	316	2384	100	179	10540	10719	206	9445	9651	Error	Error	-5.880	179	10540	206	9445	237255	3660507	0.043	3.754	0	0	0
1	13	1	"A5"	"A5"	17040	26595	100	550	596	244	40	531	531	585	624	106	2	0	0	3302	4647	3262	70	2131	2131	2158	439	20	67	55	0	0.000	0.000	0.000	0.000	0.000	0.000	0.000	0.000	0.000	0.000	0.000	0.000	0.000	0.000	0.016	0.026	0.099	0.136	7.144	0.019	0.002	316	2384	100	19	1171	1190	65	2516	2581	Error	Error	-5.946	19	1171	65	2516	188199	1468338	0.018	5.670	0	0	0
1	14	1	"A5"	"A5"	17350	26605	80	584	629	234	37	543	543	563	228	40	21	5	0	4674	5538	2589	46	2128	2128	2170	762	35	88	65	0	0.000	0.000	0.000	0.000	0.000	0.000	0.000	0.000	0.000	0.000	0.000	0.000	0.000	0.000	0.016	0.025	0.054	0.045	4.464	0.021	0.030	208	1512	100	41	2546	2587	86	3410	3496	Error	Error	-5.956	41	2546	86	3410	130917	1151958	0.289	4.420	0	0	0
1	15	1	"A5"	"A5"	17645	26595	85	606	662	326	49	553	553	580	239	41	22	6	0	4525	5987	3053	50	2165	2165	2176	333	15	99	94	0	0.000	0.000	0.000	0.000	0.000	0.000	0.000	0.000	0.000	0.000	0.000	0.000	0.000	0.000	0.022	0.029	0.040	0.045	4.326	0.020	0.028	208	1660	100	53	2360	2413	109	3822	3931	Error	Error	-5.477	53	2360	109	3822	137783	1245267	0.343	11.444	0	0	0
1	16	1	"A6"	"A6"	17950	26590	85	775	811	271	33	581	581	640	958	149	2	0	0	13184	13449	3549	26	2285	2285	2492	1851	74	100	100	0	0.000	0.000	0.000	0.000	0.000	0.000	0.000	0.000	0.000	0.000	0.000	0.000	0.000	0.000	0.018	0.021	0.022	0.019	3.051	0.057	0.066	208	1660	100	194	10899	11093	230	11164	11394	Error	Error	-5.812	194	10899	230	11164	168769	2797483	0.178	5.920	0	0	0
1	17	1	"A6"	"A6"	18240	26595	100	821	841	288	34	628	628	657	329	50	31	7	0	13638	14292	4940	34	2355	2355	2417	823	34	100	99	0	0.000	0.000	0.000	0.000	0.000	0.000	0.000	0.000	0.000	0.000	0.000	0.000	0.000	0.000	0.017	0.018	0.022	0.018	3.164	0.016	0.092	316	2384	100	193	11283	11476	213	11937	12150	Error	Error	-5.869	193	11283	213	11937	265781	4516211	0.559	14.429	0	0	0
1	18	1	"A6"	"A6"	18540	26595	100	876	914	368	40	698	698	1082	3984	368	0	0	0	13932	14056	4372	31	2545	2545	3164	4534	143	98	62	0	0.000	0.000	0.000	0.000	0.000	0.000	0.000	0.000	0.000	0.000	0.000	0.000	0.000	0.000	0.016	0.019	0.022	0.019	3.055	0.035	0.024	316	2384	100	178	11387	11565	216	11511	11727	Error	Error	-5.999	178	11387	216	11511	288808	4441587	-0.042	2.402	0	0	0
1	1	2	"A7"	"A7"	13445	26900	100	440	466	194	41	402	402	431	205	47	23	5	0	5182	5952	3382	56	1761	1761	1768	291	16	88	83	0	0.000	0.000	0.000	0.000	0.000	0.000	0.000	0.000	0.000	0.000	0.000	0.000	0.000	0.000	0.011	0.015	0.034	0.035	4.817	0.011	0.022	316	2384	100	38	3421	3459	64	4191	4255	Error	Error	-6.492	38	3421	64	4191	147388	1880905	0.171	14.378	0	0	0
1	2	2	"A7"	"A7"	13745	26900	100	457	466	204	43	394	394	424	206	48	22	5	0	4169	5533	3253	58	1750	1750	1775	444	25	93	85	0	0.000	0.000	0.000	0.000	0.000	0.000	0.000	0.000	0.000	0.000	0.000	0.000	0.000	0.000	0.026	0.019	0.047	0.053	3.769	0.012	0.024	316	2384	100	63	2419	2482	72	3783	3855	Error	Error	-5.263	63	2419	72	3783	147177	1748515	0.204	8.464	0	0	0
1	3	2	"A7"	"A7"	14045	26905	85	507	959	4694	489	399	399	476	1640	344	0	0	0	7156	7072	3146	44	1765	1765	1795	408	22	100	97	0	0.000	0.000	0.000	0.000	0.000	0.000	0.000	0.000	0.000	0.000	0.000	0.000	0.000	0.000	0.020	0.106	0.035	0.038	4.274	0.186	0.007	208	1660	100	108	5391	5499	560	5307	5867	Error	Error	-5.641	108	5391	560	5307	199494	1470963	0.295	12.934	0	0	0
1	4	2	"A8"	"A8"	14345	26905	100	584	612	276	45	406	406	1182	6289	532	0	0	0	14653	14097	7179	50	1799	1799	2627	6208	236	77	52	0	0.000	0.000	0.000	0.000	0.000	0.000	0.000	0.000	0.000	0.000	0.000	0.000	0.000	0.000	0.014	0.017	0.019	0.019	3.713	0.015	0.178	316	2384	100	178	12854	13032	206	12298	12504	Error	Error	-6.174	178	12854	206	12298	193272	4454609	-0.091	1.848	0	0	0
1	5	2	"A8"	"A8"	14645	26905	95	613	635	239	37	389	389	415	192	46	54	25	0	17304	17357	4982	28	1815	1815	1860	477	25	100	100	0	0.000	0.000	0.000	0.000	0.000	0.000	0.000	0.000	0.000	0.000	0.000	0.000	0.000	0.000	0.014	0.016	0.017	0.014	2.625	0.015	0.213	256	2088	100	224	15489	15713	246	15542	15788	Error	Error	-6.112	224	15489	246	15542	162591	4443514	1.146	32.488	0	0	0
1	6	2	"A8"	"A8"	14945	26900	100	521	598	499	83	407	407	438	289	65	25	8	0	11560	12830	7036	54	1807	1807	1953	1267	64	95	93	0	0.000	0.000	0.000	0.000	0.000	0.000	0.000	0.000	0.000	0.000	0.000	0.000	0.000	0.000	0.012	0.017	0.018	0.018	3.649	0.013	0.073	316	2384	100	114	9753	9867	191	11023	11214	Error	Error	-6.419	114	9753	191	11023	188815	4054273	0.554	8.585	0	0	0
1	7	2	"A9"	"A9"	15245	26900	100	568	600	255	42	409	409	433	192	44	45	20	0	14789	13100	7171	54	1782	1782	1887	1002	53	83	77	0	0.000	0.000	0.000	0.000	0.000	0.000	0.000	0.000	0.000	0.000	0.000	0.000	0.000	0.000	0.012	0.017	0.022	0.023	4.230	0.014	0.152	316	2384	100	159	13007	13166	191	11318	11509	Error	Error	-6.354	159	13007	191	11318	189684	4139677	0.870	11.191	0	0	0
1	8	2	"A9"	"A9"	15545	26905	95	549	579	216	37	446	446	816	3933	481	0	0	0	14105	14290	4785	33	1857	1857	2312	4146	179	97	80	0	0.000	0.000	0.000	0.000	0.000	0.000	0.000	0.000	0.000	0.000	0.000	0.000	0.000	0.000	0.008	0.011	0.015	0.013	3.152	0.013	0.046	256	2088	100	103	12248	12351	133	12433	12566	Error	Error	-6.894	103	12248	133	12433	148325	3658179	-0.060	2.889	0	0	0
1	9	2	"A9"	"A9"	15850	26900	85	653	713	472	66	412	412	442	212	47	54	23	0	16066	17103	3677	21	1843	1843	1966	987	50	100	100	0	0.000	0.000	0.000	0.000	0.000	0.000	0.000	0.000	0.000	0.000	0.000	0.000	0.000	0.000	0.017	0.020	0.018	0.015	2.929	0.015	0.117	208	1660	100	241	14223	14464	301	15260	15561	Error	Error	-5.883	241	14223	301	15260	148211	3557425	1.278	15.336	0	0	0
1	10	2	"A10"	"A10"	16160	26895	85	635	666	269	40	430	430	897	4647	518	0	0	0	17194	17337	4101	23	1868	1868	2594	5017	193	98	94	0	0.000	0.000	0.000	0.000	0.000	0.000	0.000	0.000	0.000	0.000	0.000	0.000	0.000	0.000	0.013	0.015	0.017	0.015	2.738	0.014	0.151	208	1660	100	205	15326	15531	236	15469	15705	Error	Error	-6.224	205	15326	236	15469	138483	3606199	-0.050	2.939	0	0	0
1	11	2	"A10"	"A10"	16445	26900	95	811	3354	10581	315	428	428	452	211	46	66	45	2	17475	19043	10288	54	1848	1848	1895	665	35	100	100	3	0.000	0.000	0.000	0.000	0.000	0.000	0.000	0.000	0.000	0.000	0.000	0.000	0.000	0.000	0.025	0.170	0.028	0.032	4.544	0.452	0.404	256	2088	100	383	15627	16010	2926	17195	20121	Error	Error	-5.351	383	15627	2926	17195	858620	4874980	13.754	25.786	0	0	0
1	12	2	"A10"	"A10"	16750	26900	95	641	664	251	37	425	425	454	247	54	43	17	0	17451	17420	5038	28	1872	1872	1963	778	39	100	100	0	0.000	0.000	0.000	0.000	0.000	0.000	0.000	0.000	0.000	0.000	0.000	0.000	0.000	0.000	0.014	0.015	0.016	0.013	2.959	0.012	0.093	256	2088	100	216	15579	15795	239	15548	15787	Error	Error	-6.172	216	15579	239	15548	169989	4459521	0.850	19.868	0	0	0
1	13	2	"A11"	"A11"	17045	26900	100	628	964	2167	224	461	461	1054	5259	498	1	0	0	9530	9877	6570	66	1916	1916	2658	5615	211	56	31	0	0.000	0.000	0.000	0.000	0.000	0.000	0.000	0.000	0.000	0.000	0.000	0.000	0.000	0.000	0.022	0.063	0.038	0.050	5.519	0.778	0.688	316	2384	100	167	7614	7781	503	7961	8464	Error	Error	-5.511	167	7614	503	7961	304571	3121017	-0.017	1.286	0	0	0
1	14	2	"A11"	"A11"	17345	26900	95	563	628	418	66	463	463	1409	6405	454	0	0	0	11822	12414	7025	56	1971	1971	3348	7876	235	55	25	0	0.000	0.000	0.000	0.000	0.000	0.000	0.000	0.000	0.000	0.000	0.000	0.000	0.000	0.000	0.010	0.016	0.021	0.018	3.442	0.013	0.025	256	2088	100	100	9851	9951	165	10443	10608	Error	Error	-6.622	100	9851	165	10443	160726	3177869	-0.122	1.151	0	0	0
1	15	2	"A11"	"A11"	17650	26900	90	570	580	251	43	460	460	577	1948	337	0	0	0	8631	10271	6098	59	1931	1931	2058	1846	89	93	62	0	0.000	0.000	0.000	0.000	0.000	0.000	0.000	0.000	0.000	0.000	0.000	0.000	0.000	0.000	0.016	0.014	0.030	0.027	2.934	0.013	0.067	256	1924	100	110	6700	6810	120	8340	8460	Error	Error	-5.929	110	6700	120	8340	148582	2629261	0.002	4.449	0	0	0
1	16	2	"A12"	"A12"	17945	26900	100	638	691	337	48	560	560	3082	10682	346	0	0	0	21099	17540	8975	51	2160	2160	5824	12837	220	70	4	0	0.000	0.000	0.000	0.000	0.000	0.000	0.000	0.000	0.000	0.000	0.000	0.000	0.000	0.000	0.004	0.009	0.013	0.015	5.677	0.733	0.587	316	2384	100	78	18939	19017	131	15380	15511	Error	Error	-7.924	78	18939	131	15380	218314	5542520	-0.224	0.913	0	0	0
1	17	2	"A12"	"A12"	18245	26900	95	656	684	280	40	499	499	953	4489	471	0	0	0	20096	17037	8584	50	2105	2105	2745	5023	182	79	59	0	0.000	0.000	0.000	0.000	0.000	0.000	0.000	0.000	0.000	0.000	0.000	0.000	0.000	0.000	0.009	0.012	0.018	0.016	2.799	0.011	0.075	256	2088	100	157	17991	18148	185	14932	15117	Error	Error	-6.840	157	17991	185	14932	175206	4361489	-0.060	2.845	0	0	0
1	18	2	"A12"	"A12"	18540	26905	100	728	841	810	96	548	548	605	895	147	3	1	0	20216	18804	7737	41	2234	2234	2306	955	41	100	100	0	0.000	0.000	0.000	0.000	0.000	0.000	0.000	0.000	0.000	0.000	0.000	0.000	0.000	0.000	0.010	0.018	0.017	0.014	3.301	0.016	0.069	316	2384	100	180	17982	18162	293	16570	16863	Error	Error	-6.642	180	17982	293	16570	265651	5942064	0.264	17.275	0	0	0
1	1	3	"A13"	"A13"	13460	27200	90	578	609	257	42	388	388	413	220	53	46	16	0	13314	13510	3812	28	1737	1737	1813	1116	61	100	100	0	0.000	0.000	0.000	0.000	0.000	0.000	0.000	0.000	0.000	0.000	0.000	0.000	0.000	0.000	0.016	0.019	0.021	0.018	2.696	0.016	0.101	256	1924	100	190	11577	11767	221	11773	11994	Error	Error	-5.929	190	11577	221	11773	155890	3458604	0.891	10.481	0	0	0
1	2	3	"A13"	"A13"	13750	27200	105	513	557	249	44	391	391	422	315	74	21	4	0	12179	12687	4731	37	1754	1754	1924	1362	70	100	100	0	0.000	0.000	0.000	0.000	0.000	0.000	0.000	0.000	0.000	0.000	0.000	0.000	0.000	0.000	0.012	0.015	0.016	0.015	3.047	0.012	0.106	316	2572	100	122	10425	10547	166	10933	11099	Error	Error	-6.417	122	10425	166	10933	175898	4009038	0.429	7.902	0	0	0
1	3	3	"A13"	"A13"	14045	27195	95	556	596	325	54	392	392	414	195	47	45	18	0	13426	13305	1988	14	1736	1736	1788	760	42	100	100	0	0.000	0.000	0.000	0.000	0.000	0.000	0.000	0.000	0.000	0.000	0.000	0.000	0.000	0.000	0.014	0.018	0.021	0.017	2.880	0.014	0.087	256	2088	100	164	11690	11854	204	11569	11773	Error	Error	-6.155	164	11690	204	11569	152461	3406055	0.933	15.154	0	0	0
1	4	3	"A14"	"A14"	14355	27195	85	551	578	223	38	381	381	414	201	48	46	17	0	15224	15598	3518	22	1800	1800	1895	804	42	100	100	0	0.000	0.000	0.000	0.000	0.000	0.000	0.000	0.000	0.000	0.000	0.000	0.000	0.000	0.000	0.013	0.014	0.017	0.014	2.540	0.012	0.100	208	1660	100	170	13424	13594	197	13798	13995	Error	Error	-6.303	170	13424	197	13798	120208	3244454	0.816	17.044	0	0	0
1	5	3	"A14"	"A14"	14645	27195	95	564	583	217	37	407	407	518	1887	364	0	0	0	16549	16088	2858	17	1819	1819	1894	803	42	100	100	0	0.000	0.000	0.000	0.000	0.000	0.000	0.000	0.000	0.000	0.000	0.000	0.000	0.000	0.000	0.011	0.012	0.016	0.012	3.130	0.011	0.062	256	2088	100	157	14730	14887	176	14269	14445	Error	Error	-6.552	157	14730	176	14269	149291	4118448	0.034	17.676	0	0	0
1	6	3	"A14"	"A14"	14945	27195	95	560	634	522	82	391	391	465	1225	263	0	0	0	15308	15093	2888	19	1822	1822	1908	787	41	100	100	0	0.000	0.000	0.000	0.000	0.000	0.000	0.000	0.000	0.000	0.000	0.000	0.000	0.000	0.000	0.013	0.018	0.018	0.015	3.218	0.015	0.074	256	2088	100	169	13486	13655	243	13271	13514	Error	Error	-6.318	169	13486	243	13271	162391	3863833	0.138	16.753	0	0	0
1	7	3	"A15"	"A15"	15245	27195	100	511	549	299	54	399	399	489	1883	385	0	0	0	11429	10702	6554	61	1775	1775	1901	988	51	75	71	0	0.000	0.000	0.000	0.000	0.000	0.000	0.000	0.000	0.000	0.000	0.000	0.000	0.000	0.000	0.012	0.017	0.025	0.029	5.149	0.063	0.009	316	2384	100	112	9654	9766	150	8927	9077	Error	Error	-6.430	112	9654	150	8927	173455	3381948	0.032	8.908	0	0	0
1	8	3	"A15"	"A15"	15550	27195	95	526	554	220	39	397	397	423	221	52	32	8	0	12311	13379	3817	28	1804	1804	1874	602	32	100	100	0	0.000	0.000	0.000	0.000	0.000	0.000	0.000	0.000	0.000	0.000	0.000	0.000	0.000	0.000	0.012	0.014	0.018	0.013	3.567	0.011	0.071	256	2088	100	129	10507	10636	157	11575	11732	Error	Error	-6.348	129	10507	157	11575	141797	3424913	0.593	19.111	0	0	0
1	9	3	"A15"	"A15"	15855	27195	90	566	597	227	38	406	406	618	2817	455	0	0	0	12944	13660	3494	25	1788	1788	2050	2995	146	100	97	0	0.000	0.000	0.000	0.000	0.000	0.000	0.000	0.000	0.000	0.000	0.000	0.000	0.000	0.000	0.014	0.016	0.020	0.016	2.533	0.021	0.005	256	1924	100	160	11156	11316	191	11872	12063	Error	Error	-6.124	160	11156	191	11872	152948	3496908	-0.007	3.876	0	0	0
1	10	3	"A16"	"A16"	16150	27195	100	559	593	265	44	395	395	435	358	82	23	2	0	17578	15033	6945	46	1804	1804	1831	464	25	94	89	0	0.000	0.000	0.000	0.000	0.000	0.000	0.000	0.000	0.000	0.000	0.000	0.000	0.000	0.000	0.010	0.015	0.019	0.020	3.847	0.013	0.075	316	2384	100	164	15774	15938	198	13229	13427	Error	Error	-6.588	164	15774	198	13229	187310	4750482	0.441	28.453	0	0	0
1	11	3	"A16"	"A16"	16450	27195	90	630	642	236	36	404	404	439	292	66	38	8	0	18042	17423	5386	30	1798	1798	1838	450	24	100	100	0	0.000	0.000	0.000	0.000	0.000	0.000	0.000	0.000	0.000	0.000	0.000	0.000	0.000	0.000	0.014	0.015	0.017	0.016	2.893	0.012	0.083	256	1924	100	226	16244	16470	238	15625	15863	Error	Error	-6.167	226	16244	238	15625	164254	4460388	0.695	34.633	0	0	0
1	12	3	"A16"	"A16"	16745	27195	100	578	629	393	62	409	409	447	530	118	12	0	0	17101	15055	6612	43	1825	1825	1867	546	29	100	99	0	0.000	0.000	0.000	0.000	0.000	0.000	0.000	0.000	0.000	0.000	0.000	0.000	0.000	0.000	0.011	0.017	0.019	0.016	2.897	0.015	0.129	316	2384	100	169	15276	15445	220	13230	13450	Error	Error	-6.498	169	15276	220	13230	198779	4757381	0.343	24.154	0	0	0
1	13	3	"A17"	"A17"	17045	27195	100	713	6180	15660	253	467	467	1952	8443	432	12	8	5	9696	14406	17764	123	1935	1935	3928	9592	244	34	16	6	0.000	0.000	0.000	0.000	0.000	0.000	0.000	0.000	0.000	0.000	0.000	0.000	0.000	0.000	0.032	0.458	0.149	0.132	5.001	0.828	0.829	316	2384	100	246	7761	8007	5713	12471	18184	Error	Error	-4.980	246	7761	5713	12471	1953026	4552352	0.501	1.092	0	0	0
1	14	3	"A17"	"A17"	17350	27195	105	628	1596	6431	402	447	447	766	3447	450	3	2	0	9301	10047	7297	72	1870	1870	2310	3986	172	80	41	1	0.000	0.000	0.000	0.000	0.000	0.000	0.000	0.000	0.000	0.000	0.000	0.000	0.000	0.000	0.024	0.141	0.045	0.040	3.676	0.594	0.452	316	2572	100	181	7431	7612	1149	8177	9326	Error	Error	-5.359	181	7431	1149	8177	504482	3174937	0.241	1.941	0	0	0
1	15	3	"A17"	"A17"	17650	27195	90	605	619	258	41	431	431	463	285	61	28	5	0	9859	9863	2014	20	1897	1897	1949	837	42	100	99	0	0.000	0.000	0.000	0.000	0.000	0.000	0.000	0.000	0.000	0.000	0.000	0.000	0.000	0.000	0.022	0.024	0.029	0.022	3.573	0.020	0.098	256	1924	100	174	7962	8136	188	7966	8154	Error	Error	-5.516	174	7962	188	7966	158560	2525050	0.547	9.455	0	0	0
1	16	3	"A18"	"A18"	17950	27195	100	570	577	229	39	443	443	483	525	108	3	0	0	10644	9961	4559	45	1908	1908	1969	878	44	86	81	0	0.000	0.000	0.000	0.000	0.000	0.000	0.000	0.000	0.000	0.000	0.000	0.000	0.000	0.000	0.015	0.017	0.025	0.026	4.492	0.014	0.073	316	2384	100	127	8736	8863	134	8053	8187	Error	Error	-6.104	127	8736	134	8053	182216	3147792	0.179	9.103	0	0	0
1	17	3	"A18"	"A18"	18250	27195	100	559	586	227	38	509	509	2212	8737	394	0	0	0	9838	10382	3741	36	2062	2062	4641	10815	233	29	0	0	0.000	0.000	0.000	0.000	0.000	0.000	0.000	0.000	0.000	0.000	0.000	0.000	0.000	0.000	0.006	0.009	0.020	0.017	2.986	0.874	0.767	316	2384	100	50	7776	7826	77	8320	8397	Error	Error	-7.281	50	7776	77	8320	185130	3280637	-0.186	0.531	0	0	0
1	18	3	"A18"	"A18"	18545	27190	100	610	686	516	75	506	506	646	2193	339	0	0	0	9458	9851	3688	37	2106	2106	2569	3414	132	90	54	0	0.000	0.000	0.000	0.000	0.000	0.000	0.000	0.000	0.000	0.000	0.000	0.000	0.000	0.000	0.014	0.023	0.028	0.025	3.193	0.019	0.067	316	2384	100	104	7352	7456	180	7745	7925	Error	Error	-6.143	104	7352	180	7745	216841	3112979	0.018	2.133	0	0	0
1	1	4	"A19"	"A19"	13455	27500	85	542	566	386	68	384	384	424	422	99	11	0	0	11830	12126	2434	20	1742	1742	1859	864	46	100	100	0	0.000	0.000	0.000	0.000	0.000	0.000	0.000	0.000	0.000	0.000	0.000	0.000	0.000	0.000	0.016	0.018	0.022	0.016	2.993	0.015	0.015	208	1660	100	158	10088	10246	182	10384	10566	Error	Error	-5.997	158	10088	182	10384	117788	2522175	0.336	11.883	0	0	0
1	2	4	"A19"	"A19"	13750	27500	100	468	488	204	41	380	380	405	195	48	31	9	0	7742	8555	4169	48	1732	1732	2023	1824	90	94	65	0	0.000	0.000	0.000	0.000	0.000	0.000	0.000	0.000	0.000	0.000	0.000	0.000	0.000	0.000	0.015	0.016	0.027	0.025	3.192	0.012	0.070	316	2384	100	88	6010	6098	108	6823	6931	Error	Error	-6.094	88	6010	108	6823	154170	2703490	0.426	3.581	0	0	0
1	3	4	"A19"	"A19"	14050	27500	100	473	498	233	46	381	381	411	260	63	23	3	0	9275	9402	3835	40	1718	1718	1763	571	32	97	96	0	0.000	0.000	0.000	0.000	0.000	0.000	0.000	0.000	0.000	0.000	0.000	0.000	0.000	0.000	0.012	0.015	0.025	0.024	3.858	0.011	0.040	316	2384	100	92	7557	7649	117	7684	7801	Error	Error	-6.360	92	7557	117	7684	157503	2970891	0.335	13.378	0	0	0
1	4	4	"A20"	"A20"	14350	27500	100	549	580	348	60	383	383	429	551	128	7	0	0	14910	13607	6915	50	1761	1761	1793	474	26	90	85	0	0.000	0.000	0.000	0.000	0.000	0.000	0.000	0.000	0.000	0.000	0.000	0.000	0.000	0.000	0.013	0.017	0.020	0.022	4.185	0.013	0.013	316	2384	100	166	13149	13315	197	11846	12043	Error	Error	-6.308	166	13149	197	11846	183202	4299751	0.274	24.924	0	0	0
1	5	4	"A20"	"A20"	14650	27505	95	589	601	211	35	386	386	409	195	47	52	21	0	15633	17162	5111	29	1785	1785	1813	364	20	100	100	0	0.000	0.000	0.000	0.000	0.000	0.000	0.000	0.000	0.000	0.000	0.000	0.000	0.000	0.000	0.015	0.014	0.015	0.014	2.510	0.011	0.141	256	2088	100	203	13848	14051	215	15377	15592	Error	Error	-6.092	203	13848	215	15377	153847	4393507	0.985	42.168	0	0	0
1	6	4	"A20"	"A20"	14945	27505	100	560	607	419	69	376	376	411	298	72	33	7	0	14650	15462	5394	34	1776	1776	1827	445	24	100	100	0	0.000	0.000	0.000	0.000	0.000	0.000	0.000	0.000	0.000	0.000	0.000	0.000	0.000	0.000	0.014	0.017	0.018	0.015	2.732	0.016	0.040	316	2384	100	184	12874	13058	231	13686	13917	Error	Error	-6.129	184	12874	231	13686	191927	4886141	0.658	30.640	0	0	0
1	7	4	"A21"	"A21"	15250	27500	100	470	532	364	68	379	379	416	234	56	29	9	0	12583	11643	6616	56	1753	1753	1846	784	42	82	77	0	0.000	0.000	0.000	0.000	0.000	0.000	0.000	0.000	0.000	0.000	0.000	0.000	0.000	0.000	0.008	0.015	0.020	0.022	4.233	0.012	0.056	316	2384	100	91	10830	10921	153	9890	10043	Error	Error	-6.895	91	10830	153	9890	168079	3679336	0.496	12.496	0	0	0
1	8	4	"A21"	"A21"	15555	27505	100	509	546	235	43	385	385	416	214	51	39	12	0	13435	14331	6008	41	1767	1767	1950	1348	69	100	100	0	0.000	0.000	0.000	0.000	0.000	0.000	0.000	0.000	0.000	0.000	0.000	0.000	0.000	0.000	0.011	0.013	0.018	0.016	2.930	0.010	0.076	316	2384	100	124	11668	11792	161	12564	12725	Error	Error	-6.556	124	11668	161	12564	172688	4528593	0.607	9.185	0	0	0
1	9	4	"A21"	"A21"	15850	27500	95	527	551	228	41	395	395	422	210	49	34	13	0	13524	14672	4735	32	1755	1755	1819	665	36	100	100	0	0.000	0.000	0.000	0.000	0.000	0.000	0.000	0.000	0.000	0.000	0.000	0.000	0.000	0.000	0.011	0.012	0.017	0.013	3.174	0.010	0.081	256	2088	100	132	11769	11901	156	12917	13073	Error	Error	-6.478	132	11769	156	12917	141041	3756019	0.614	19.328	0	0	0
1	10	4	"A22"	"A22"	16150	27500	100	497	522	216	41	385	385	420	254	60	28	5	0	10223	9438	5518	58	1769	1769	1822	625	34	79	76	0	0.000	0.000	0.000	0.000	0.000	0.000	0.000	0.000	0.000	0.000	0.000	0.000	0.000	0.000	0.013	0.018	0.027	0.030	5.264	0.013	0.049	316	2384	100	112	8454	8566	137	7669	7806	Error	Error	-6.238	112	8454	137	7669	164938	2982391	0.402	12.186	0	0	0
1	11	4	"A22"	"A22"	16455	27500	95	571	596	224	37	404	404	680	3096	455	0	0	0	11853	13027	3765	28	1788	1788	1914	2105	109	100	100	0	0.000	0.000	0.000	0.000	0.000	0.000	0.000	0.000	0.000	0.000	0.000	0.000	0.000	0.000	0.017	0.017	0.022	0.017	2.741	0.014	0.084	256	2088	100	167	10065	10232	192	11239	11431	Error	Error	-5.913	167	10065	192	11239	152622	3334911	-0.027	5.279	0	0	0
1	12	4	"A22"	"A22"	16750	27500	100	524	560	332	59	401	401	450	399	88	13	0	0	11160	10730	5197	48	1790	1790	1957	1122	57	84	81	0	0.000	0.000	0.000	0.000	0.000	0.000	0.000	0.000	0.000	0.000	0.000	0.000	0.000	0.000	0.013	0.018	0.024	0.026	3.962	0.031	0.029	316	2384	100	123	9370	9493	159	8940	9099	Error	Error	-6.251	123	9370	159	8940	176835	3390735	0.276	7.819	0	0	0
1	13	4	"A23"	"A23"	17050	27500	100	530	565	275	48	407	407	568	1896	333	0	0	0	9672	10009	6578	65	1813	1813	2192	3403	155	68	61	0	0.000	0.000	0.000	0.000	0.000	0.000	0.000	0.000	0.000	0.000	0.000	0.000	0.000	0.000	0.016	0.019	0.029	0.033	6.571	0.016	0.125	316	2384	100	123	7859	7982	158	8196	8354	Error	Error	-5.998	123	7859	158	8196	178683	3162809	-0.002	2.297	0	0	0
1	14	4	"A23"	"A23"	17350	27500	105	530	599	340	56	405	405	441	273	61	30	9	0	10742	12461	5356	42	1844	1844	2004	1176	58	100	100	0	0.000	0.000	0.000	0.000	0.000	0.000	0.000	0.000	0.000	0.000	0.000	0.000	0.000	0.000	0.014	0.018	0.023	0.018	2.979	0.018	0.138	316	2572	100	125	8898	9023	194	10617	10811	Error	Error	-6.153	125	8898	194	10617	189294	3937559	0.579	8.892	0	0	0
1	15	4	"A23"	"A23"	17650	27500	100	571	594	250	42	435	435	590	2131	361	0	0	0	11116	13025	5687	43	1897	1897	2096	2500	119	95	94	0	0.000	0.000	0.000	0.000	0.000	0.000	0.000	0.000	0.000	0.000	0.000	0.000	0.000	0.000	0.015	0.014	0.020	0.017	3.168	0.127	0.095	316	2384	100	136	9219	9355	159	11128	11287	Error	Error	-6.083	136	9219	159	11128	187675	4115999	0.002	4.372	0	0	0
1	16	4	"A24"	"A24"	17950	27500	100	570	602	255	42	428	428	483	868	179	0	0	0	11647	10708	5210	48	1892	1892	1969	718	36	86	80	0	0.000	0.000	0.000	0.000	0.000	0.000	0.000	0.000	0.000	0.000	0.000	0.000	0.000	0.000	0.015	0.020	0.028	0.030	4.616	0.016	0.032	316	2384	100	142	9755	9897	174	8816	8990	Error	Error	-6.102	142	9755	174	8816	190148	3383702	0.137	12.171	0	0	0
1	17	4	"A24"	"A24"	18255	27500	100	640	670	258	38	444	444	518	1272	245	0	0	0	12377	12807	4046	31	1947	1947	1987	460	23	100	100	0	0.000	0.000	0.000	0.000	0.000	0.000	0.000	0.000	0.000	0.000	0.000	0.000	0.000	0.000	0.019	0.021	0.025	0.020	2.968	0.017	0.002	316	2384	100	196	10430	10626	226	10860	11086	Error	Error	-5.734	196	10430	226	10860	211860	4046996	0.119	23.522	0	0	0
1	18	4	"A24"	"A24"	18550	27495	100	642	750	701	93	479	479	507	384	75	26	6	0	11619	12733	5453	42	2033	2033	2329	1660	71	98	97	0	0.000	0.000	0.000	0.000	0.000	0.000	0.000	0.000	0.000	0.000	0.000	0.000	0.000	0.000	0.017	0.025	0.025	0.022	3.092	0.025	0.120	316	2384	100	163	9586	9749	271	10700	10971	Error	Error	-5.878	163	9586	271	10700	237010	4023504	0.633	6.267	0	0	0
1	1	5	"A25"	"A25"	13455	27800	100	495	525	274	52	371	371	421	481	114	9	0	0	17348	14363	8561	59	1642	1642	1705	649	38	93	86	0	0.000	0.000	0.000	0.000	0.000	0.000	0.000	0.000	0.000	0.000	0.000	0.000	0.000	0.000	0.008	0.012	0.016	0.018	3.709	0.014	0.035	316	2384	100	124	15706	15830	154	12721	12875	Error	Error	-6.985	124	15706	154	12721	165766	4538845	0.216	19.504	0	0	0
1	2	5	"A25"	"A25"	13755	27800	105	466	494	223	45	373	373	390	207	53	32	8	0	14755	14190	7367	51	1653	1653	1676	362	21	100	100	0	0.000	0.000	0.000	0.000	0.000	0.000	0.000	0.000	0.000	0.000	0.000	0.000	0.000	0.000	0.007	0.010	0.014	0.013	3.234	0.009	0.058	316	2572	100	93	13102	13195	121	12537	12658	Error	Error	-7.138	93	13102	121	12537	156237	4483957	0.502	34.569	0	0	0
1	3	5	"A25"	"A25"	14055	27795	95	497	517	208	40	365	365	391	209	53	36	9	0	17986	15877	6315	39	1672	1672	1717	486	28	100	100	0	0.000	0.000	0.000	0.000	0.000	0.000	0.000	0.000	0.000	0.000	0.000	0.000	0.000	0.000	0.008	0.011	0.015	0.012	2.750	0.009	0.101	256	2088	100	132	16314	16446	152	14205	14357	Error	Error	-6.949	132	16314	152	14205	132472	4064471	0.603	29.136	0	0	0
1	4	5	"A26"	"A26"	14355	27790	100	522	540	224	41	360	360	389	198	50	44	15	0	25258	18969	11120	58	1696	1696	1846	1450	78	77	73	0	0.000	0.000	0.000	0.000	0.000	0.000	0.000	0.000	0.000	0.000	0.000	0.000	0.000	0.000	0.007	0.010	0.013	0.017	4.910	0.009	0.140	316	2384	100	162	23562	23724	180	17273	17453	Error	Error	-7.184	162	23562	180	17273	170543	5994053	0.763	11.809	0	0	0
1	5	5	"A26"	"A26"	14660	27790	90	659	686	231	33	367	367	401	291	72	50	12	0	28365	27904	3311	11	1764	1764	1829	570	31	100	100	0	0.000	0.000	0.000	0.000	0.000	0.000	0.000	0.000	0.000	0.000	0.000	0.000	0.000	0.000	0.011	0.012	0.012	0.010	2.239	0.010	0.091	256	1924	100	292	26601	26893	319	26140	26459	Error	Error	-6.509	292	26601	319	26140	175595	7143454	0.979	45.746	0	0	0
1	6	5	"A26"	"A26"	14960	27795	100	545	587	278	47	361	361	386	213	55	43	19	0	22276	19825	11075	55	1726	1726	1773	392	22	100	100	0	0.000	0.000	0.000	0.000	0.000	0.000	0.000	0.000	0.000	0.000	0.000	0.000	0.000	0.000	0.009	0.012	0.014	0.012	2.765	0.012	0.260	316	2384	100	184	20550	20734	226	18099	18325	Error	Error	-6.803	184	20550	226	18099	185429	6264679	0.944	46.051	0	0	0
1	7	5	"A27"	"A27"	15255	27795	100	505	520	224	43	413	413	1818	8059	443	0	0	0	19715	15770	8490	53	1766	1766	3537	8843	250	71	52	0	0.000	0.000	0.000	0.000	0.000	0.000	0.000	0.000	0.000	0.000	0.000	0.000	0.000	0.000	0.005	0.008	0.013	0.016	5.341	0.595	0.479	316	2384	100	92	17949	18041	107	14004	14111	Error	Error	-7.608	92	17949	107	14004	164380	4983440	-0.161	1.383	0	0	0
1	8	5	"A27"	"A27"	15555	27795	110	465	509	248	48	373	373	401	239	59	27	7	0	10946	14365	9109	63	1665	1665	1694	393	23	99	99	0	0.000	0.000	0.000	0.000	0.000	0.000	0.000	0.000	0.000	0.000	0.000	0.000	0.000	0.000	0.010	0.011	0.016	0.015	3.640	0.009	0.052	392	2896	100	92	9281	9373	136	12700	12836	Error	Error	-6.657	92	9281	136	12700	199623	5630945	0.452	32.242	0	0	0
1	9	5	"A27"	"A27"	15860	27795	95	550	590	290	49	374	374	430	1058	246	1	0	0	22658	19646	7437	37	1721	1721	1841	1625	88	100	99	0	0.000	0.000	0.000	0.000	0.000	0.000	0.000	0.000	0.000	0.000	0.000	0.000	0.000	0.000	0.008	0.012	0.014	0.012	2.801	0.012	0.190	256	2088	100	176	20937	21113	216	17925	18141	Error	Error	-6.894	176	20937	216	17925	150949	5029288	0.151	10.957	0	0	0
1	10	5	"A28"	"A28"	16160	27790	100	549	571	250	43	365	365	405	377	93	22	2	0	24351	20049	10243	51	1713	1713	1769	781	44	89	83	0	0.000	0.000	0.000	0.000	0.000	0.000	0.000	0.000	0.000	0.000	0.000	0.000	0.000	0.000	0.008	0.011	0.013	0.015	3.702	0.009	0.139	316	2384	100	184	22638	22822	206	18336	18542	Error	Error	-6.943	184	22638	206	18336	180332	6335422	0.440	23.406	0	0	0
1	11	5	"A28"	"A28"	16460	27790	85	662	678	232	34	369	369	399	209	52	65	32	0	27814	27416	2659	9	1764	1764	2015	1942	96	100	100	0	0.000	0.000	0.000	0.000	0.000	0.000	0.000	0.000	0.000	0.000	0.000	0.000	0.000	0.000	0.011	0.012	0.012	0.011	1.950	0.011	0.299	208	1660	100	293	26050	26343	309	25652	25961	Error	Error	-6.474	293	26050	309	25652	141045	5702543	1.335	13.080	0	0	0
1	12	5	"A28"	"A28"	16760	27795	100	614	644	233	36	371	371	397	191	48	59	30	0	27422	25964	5915	22	1742	1742	1762	338	19	100	100	0	0.000	0.000	0.000	0.000	0.000	0.000	0.000	0.000	0.000	0.000	0.000	0.000	0.000	0.000	0.009	0.011	0.012	0.009	2.813	0.010	0.240	316	2384	100	243	25680	25923	273	24222	24495	Error	Error	-6.724	243	25680	273	24222	203373	8204548	1.293	71.604	0	0	0
1	13	5	"A29"	"A29"	17055	27795	100	524	568	239	42	378	378	415	268	64	33	7	0	20443	15782	8435	53	1759	1759	1837	919	50	82	77	0	0.000	0.000	0.000	0.000	0.000	0.000	0.000	0.000	0.000	0.000	0.000	0.000	0.000	0.000	0.008	0.014	0.017	0.020	4.759	0.024	0.069	316	2384	100	146	18684	18830	190	14023	14213	Error	Error	-7.000	146	18684	190	14023	179349	4987257	0.571	15.174	0	0	0
1	14	5	"A29"	"A29"	17355	27800	105	500	539	234	43	393	393	526	2094	398	0	0	0	16390	14483	6927	47	1765	1765	1817	775	42	100	100	0	0.000	0.000	0.000	0.000	0.000	0.000	0.000	0.000	0.000	0.000	0.000	0.000	0.000	0.000	0.007	0.011	0.017	0.014	3.339	0.012	0.132	316	2572	100	107	14625	14732	146	12718	12864	Error	Error	-7.095	107	14625	146	12718	170227	4576648	0.006	16.343	0	0	0
1	15	5	"A29"	"A29"	17655	27795	95	529	575	243	42	402	402	430	229	53	33	12	0	18002	15763	7679	48	1807	1807	1860	486	26	100	100	0	0.000	0.000	0.000	0.000	0.000	0.000	0.000	0.000	0.000	0.000	0.000	0.000	0.000	0.000	0.008	0.012	0.015	0.013	3.135	0.011	0.118	256	2088	100	127	16195	16322	173	13956	14129	Error	Error	-6.995	127	16195	173	13956	147167	4035394	0.633	28.607	0	0	0
1	16	5	"A30"	"A30"	17955	27795	100	563	597	286	47	419	419	443	234	52	37	14	0	14353	16555	11230	67	1842	1842	1948	1082	55	81	77	0	0.000	0.000	0.000	0.000	0.000	0.000	0.000	0.000	0.000	0.000	0.000	0.000	0.000	0.000	0.012	0.012	0.016	0.017	4.226	0.011	0.151	316	2384	100	144	12511	12655	178	14713	14891	Error	Error	-6.441	144	12511	178	14713	188537	5231274	0.658	13.500	0	0	0
1	17	5	"A30"	"A30"	18260	27795	90	645	698	313	44	417	417	449	243	54	46	16	0	22100	18966	6808	35	1875	1875	1895	395	20	100	100	0	0.000	0.000	0.000	0.000	0.000	0.000	0.000	0.000	0.000	0.000	0.000	0.000	0.000	0.000	0.011	0.016	0.017	0.014	3.107	0.015	0.224	256	1924	100	228	20225	20453	281	17091	17372	Error	Error	-6.471	228	20225	281	17091	178748	4855268	1.025	43.218	0	0	0
1	18	5	"A30"	"A30"	18555	27795	100	552	598	263	43	455	455	596	2242	376	0	0	0	12992	17032	10700	62	1960	1960	2178	2741	125	94	66	0	0.000	0.000	0.000	0.000	0.000	0.000	0.000	0.000	0.000	0.000	0.000	0.000	0.000	0.000	0.009	0.009	0.014	0.013	3.046	0.010	0.137	316	2384	100	97	11032	11129	143	15072	15215	Error	Error	-6.829	97	11032	143	15072	188857	5382054	0.001	5.419	0	0	0
1	1	6	"A31"	"A31"	13460	28105	100	1104	1745	2058	117	385	385	509	2090	410	18	6	0	27396	22485	10871	48	1686	1686	1748	1401	80	86	81	0	0.000	0.000	0.000	0.000	0.000	0.000	0.000	0.000	0.000	0.000	0.000	0.000	0.000	0.000	0.028	0.065	0.041	0.049	3.229	0.068	0.350	316	2384	100	719	25710	26429	1360	20799	22159	Error	Error	-5.160	719	25710	1360	20799	551475	7105175	0.591	14.802	0	0	0
1	2	6	"A31"	"A31"	13760	28105	100	926	1553	2112	135	371	371	413	339	82	65	42	0	27101	22206	10383	46	1714	1714	2030	2425	119	97	85	0	0.000	0.000	0.000	0.000	0.000	0.000	0.000	0.000	0.000	0.000	0.000	0.000	0.000	0.000	0.022	0.058	0.030	0.035	2.908	0.051	0.191	316	2384	100	555	25387	25942	1182	20492	21674	Error	Error	-5.515	555	25387	1182	20492	490678	7017149	3.363	8.320	0	0	0
1	3	6	"A31"	"A31"	14060	28105	95	752	943	846	89	368	368	396	200	50	71	48	0	26142	21637	9566	44	1750	1750	1827	779	42	100	100	0	0.000	0.000	0.000	0.000	0.000	0.000	0.000	0.000	0.000	0.000	0.000	0.000	0.000	0.000	0.016	0.029	0.022	0.022	2.398	0.034	0.191	256	2088	100	384	24392	24776	575	19887	20462	Error	Error	-5.989	384	24392	575	19887	241409	5539018	2.735	25.430	0	0	0
1	4	6	"A32"	"A32"	14360	28105	100	569	598	262	43	370	370	394	253	64	41	13	0	24404	19692	11171	56	1716	1716	1935	1873	96	78	73	0	0.000	0.000	0.000	0.000	0.000	0.000	0.000	0.000	0.000	0.000	0.000	0.000	0.000	0.000	0.009	0.013	0.016	0.019	4.854	0.011	0.269	316	2384	100	199	22688	22887	228	17976	18204	Error	Error	-6.833	199	22688	228	17976	188824	6222603	0.806	9.481	0	0	0
1	5	6	"A32"	"A32"	14660	28100	100	538	565	250	44	373	373	393	179	45	46	23	0	21050	18342	10940	59	1703	1703	1761	611	34	93	87	0	0.000	0.000	0.000	0.000	0.000	0.000	0.000	0.000	0.000	0.000	0.000	0.000	0.000	0.000	0.009	0.012	0.014	0.015	3.760	0.011	0.222	316	2384	100	165	19347	19512	192	16639	16831	Error	Error	-6.874	165	19347	192	16639	178611	5796174	0.961	27.137	0	0	0
1	6	6	"A32"	"A32"	14960	28105	95	538	577	284	49	371	371	413	419	101	17	3	0	19580	16870	9551	56	1732	1732	1792	681	38	100	100	0	0.000	0.000	0.000	0.000	0.000	0.000	0.000	0.000	0.000	0.000	0.000	0.000	0.000	0.000	0.009	0.014	0.016	0.016	2.918	0.012	0.158	256	2088	100	167	17848	18015	206	15138	15344	Error	Error	-6.740	167	17848	206	15138	147653	4318690	0.391	22.141	0	0	0
1	7	6	"A33"	"A33"	15260	28100	100	402	454	333	73	367	367	399	240	60	20	4	0	5118	6570	4666	71	1674	1674	1690	315	18	83	78	0	0.000	0.000	0.000	0.000	0.000	0.000	0.000	0.000	0.000	0.000	0.000	0.000	0.000	0.000	0.010	0.018	0.035	0.047	6.573	0.011	0.023	316	2384	100	35	3444	3479	87	4896	4983	Error	Error	-6.621	35	3444	87	4896	143510	2076022	0.229	15.492	0	0	0
1	8	6	"A33"	"A33"	15560	28100	100	394	422	194	45	371	371	397	226	56	18	4	0	4005	5764	3834	66	1667	1667	1702	377	22	96	93	0	0.000	0.000	0.000	0.000	0.000	0.000	0.000	0.000	0.000	0.000	0.000	0.000	0.000	0.000	0.010	0.012	0.034	0.033	3.527	0.014	0.047	316	2384	100	23	2338	2361	51	4097	4148	Error	Error	-6.667	23	2338	51	4097	133391	1821352	0.111	10.775	0	0	0
1	9	6	"A33"	"A33"	15865	28105	95	444	463	205	44	371	371	395	185	46	30	9	0	5327	7210	4414	61	1664	1664	1682	294	17	100	100	0	0.000	0.000	0.000	0.000	0.000	0.000	0.000	0.000	0.000	0.000	0.000	0.000	0.000	0.000	0.020	0.017	0.034	0.028	3.632	0.010	0.025	256	2088	100	73	3663	3736	92	5546	5638	Error	Error	-5.649	73	3663	92	5546	118400	1845771	0.368	18.803	0	0	0
1	10	6	"A34"	"A34"	16165	28105	100	536	552	231	41	378	378	485	1445	297	0	0	0	14793	12728	6485	50	1719	1719	1887	2385	126	78	74	0	0.000	0.000	0.000	0.000	0.000	0.000	0.000	0.000	0.000	0.000	0.000	0.000	0.000	0.000	0.012	0.016	0.020	0.022	4.297	0.139	0.195	316	2384	100	158	13074	13232	174	11009	11183	Error	Error	-6.371	158	13074	174	11009	174450	4022179	0.046	4.545	0	0	0
1	11	6	"A34"	"A34"	16465	28105	90	586	608	264	43	393	393	438	429	97	18	1	0	17094	15530	7072	45	1753	1753	1790	404	22	100	100	0	0.000	0.000	0.000	0.000	0.000	0.000	0.000	0.000	0.000	0.000	0.000	0.000	0.000	0.000	0.013	0.016	0.018	0.017	2.616	0.012	0.050	256	1924	100	193	15341	15534	215	13777	13992	Error	Error	-6.313	193	15341	215	13777	155646	3975735	0.396	34.010	0	0	0
1	12	6	"A34"	"A34"	16760	28100	100	500	511	217	42	387	387	462	1401	303	0	0	0	12514	12341	7149	57	1759	1759	2209	2633	119	85	60	0	0.000	0.000	0.000	0.000	0.000	0.000	0.000	0.000	0.000	0.000	0.000	0.000	0.000	0.000	0.011	0.012	0.018	0.018	3.337	0.009	0.094	316	2384	100	113	10755	10868	124	10582	10706	Error	Error	-6.573	113	10755	124	10582	161617	3899804	0.035	3.848	0	0	0
1	13	6	"A35"	"A35"	17060	28100	100	594	616	284	46	380	380	406	191	47	53	26	0	19118	14594	8626	59	1774	1774	1920	1481	77	75	70	0	0.000	0.000	0.000	0.000	0.000	0.000	0.000	0.000	0.000	0.000	0.000	0.000	0.000	0.000	0.012	0.018	0.020	0.024	5.093	0.017	0.284	316	2384	100	214	17344	17558	236	12820	13056	Error	Error	-6.341	214	17344	236	12820	194715	4611629	1.099	8.558	0	0	0
1	14	6	"A35"	"A35"	17360	28105	95	626	654	267	40	388	388	416	219	52	52	23	0	21244	19227	5144	26	1816	1816	1881	699	37	100	100	0	0.000	0.000	0.000	0.000	0.000	0.000	0.000	0.000	0.000	0.000	0.000	0.000	0.000	0.000	0.012	0.015	0.017	0.014	2.458	0.013	0.188	256	2088	100	238	19428	19666	266	17411	17677	Error	Error	-6.351	238	19428	266	17411	167449	4922126	1.087	24.815	0	0	0
1	15	6	"A35"	"A35"	17665	28100	90	736	758	293	38	400	400	425	209	49	66	37	0	21872	21114	4654	22	1847	1847	1893	615	32	100	100	0	0.000	0.000	0.000	0.000	0.000	0.000	0.000	0.000	0.000	0.000	0.000	0.000	0.000	0.000	0.017	0.019	0.019	0.016	2.550	0.017	0.317	256	1924	100	336	20025	20361	358	19267	19625	Error	Error	-5.897	336	20025	358	19267	193970	5405204	1.593	31.254	0	0	0
1	16	6	"A36"	"A36"	17960	28100	100	571	631	446	70	414	414	465	563	121	10	0	0	12967	13648	9021	66	1850	1850	1957	1159	59	78	73	0	0.000	0.000	0.000	0.000	0.000	0.000	0.000	0.000	0.000	0.000	0.000	0.000	0.000	0.000	0.014	0.018	0.022	0.021	4.776	0.015	0.132	316	2384	100	157	11117	11274	217	11798	12015	Error	Error	-6.146	157	11117	217	11798	199316	4312620	0.295	10.087	0	0	0
1	17	6	"A36"	"A36"	18260	28105	90	706	742	297	40	427	427	454	230	50	58	29	0	22432	20011	7856	39	1901	1901	1924	358	18	100	100	0	0.000	0.000	0.000	0.000	0.000	0.000	0.000	0.000	0.000	0.000	0.000	0.000	0.000	0.000	0.014	0.017	0.019	0.015	2.849	0.016	0.222	256	1924	100	279	20531	20810	315	18110	18425	Error	Error	-6.201	279	20531	315	18110	189854	5122792	1.252	50.522	0	0	0
1	18	6	"A36"	"A36"	18560	28105	95	694	715	249	34	443	443	480	373	77	29	3	0	19808	19001	6375	33	1974	1974	2023	486	24	100	100	0	0.000	0.000	0.000	0.000	0.000	0.000	0.000	0.000	0.000	0.000	0.000	0.000	0.000	0.000	0.014	0.016	0.017	0.015	2.461	0.016	0.254	256	2088	100	251	17834	18085	272	17027	17299	Error	Error	-6.151	251	17834	272	17027	182941	4864265	0.630	34.934	0	0	0
1	1	7	"A37"	"A37"	13455	28400	100	593	642	320	49	382	382	408	230	56	46	22	0	14975	14375	6729	46	1803	1803	1857	551	29	96	91	0	0.000	0.000	0.000	0.000	0.000	0.000	0.000	0.000	0.000	0.000	0.000	0.000	0.000	0.000	0.016	0.021	0.023	0.022	3.064	0.019	0.175	316	2384	100	211	13172	13383	260	12572	12832	Error	Error	-5.964	211	13172	260	12572	202862	4542591	1.017	22.719	0	0	0
1	2	7	"A37"	"A37"	13760	28400	100	663	676	283	41	374	374	410	267	65	52	18	0	15684	15709	5594	35	1875	1875	1939	699	36	100	100	0	0.000	0.000	0.000	0.000	0.000	0.000	0.000	0.000	0.000	0.000	0.000	0.000	0.000	0.000	0.021	0.022	0.023	0.021	2.325	0.018	0.106	316	2384	100	289	13809	14098	302	13834	14136	Error	Error	-5.578	289	13809	302	13834	213676	4964030	0.996	19.700	0	0	0
1	3	7	"A37"	"A37"	14060	28395	105	693	715	254	35	391	391	422	364	86	41	6	0	13168	13436	3894	28	1964	1964	2164	1041	48	98	97	0	0.000	0.000	0.000	0.000	0.000	0.000	0.000	0.000	0.000	0.000	0.000	0.000	0.000	0.000	0.027	0.028	0.029	0.026	2.534	0.025	0.235	316	2572	100	302	11204	11506	324	11472	11796	Error	Error	-5.213	302	11204	324	11472	225988	4245656	0.805	10.828	0	0	0
1	4	7	"A38"	"A38"	14375	28395	85	730	751	265	35	370	370	397	205	51	74	40	0	31533	31357	2643	8	1822	1822	1965	1076	54	100	100	0	0.000	0.000	0.000	0.000	0.000	0.000	0.000	0.000	0.000	0.000	0.000	0.000	0.000	0.000	0.012	0.013	0.012	0.011	2.066	0.012	0.355	208	1660	100	360	29711	30071	381	29535	29916	Error	Error	-6.367	360	29711	381	29535	156119	6522258	1.727	27.316	0	0	0
1	5	7	"A38"	"A38"	14660	28390	95	740	756	274	36	378	378	441	1071	242	1	0	0	33844	33338	4016	12	1795	1795	1930	1164	60	100	100	0	0.000	0.000	0.000	0.000	0.000	0.000	0.000	0.000	0.000	0.000	0.000	0.000	0.000	0.000	0.011	0.012	0.012	0.010	2.482	0.011	0.010	256	2088	100	362	32049	32411	378	31543	31921	Error	Error	-6.468	362	32049	378	31543	193409	8534497	0.294	26.983	0	0	0
1	6	7	"A38"	"A38"	14960	28395	100	599	633	248	39	368	368	399	208	52	53	23	0	22074	19278	7291	37	1767	1767	1796	401	22	100	100	0	0.000	0.000	0.000	0.000	0.000	0.000	0.000	0.000	0.000	0.000	0.000	0.000	0.000	0.000	0.011	0.015	0.015	0.014	2.327	0.013	0.227	316	2384	100	231	20307	20538	265	17511	17776	Error	Error	-6.458	231	20307	265	17511	200116	6091889	1.125	43.596	0	0	0
1	7	7	"A39"	"A39"	15265	28395	100	483	513	249	48	377	377	402	207	51	32	12	0	8818	11654	8996	77	1732	1732	1763	371	21	90	85	0	0.000	0.000	0.000	0.000	0.000	0.000	0.000	0.000	0.000	0.000	0.000	0.000	0.000	0.000	0.015	0.014	0.021	0.025	4.405	0.013	0.155	316	2384	100	106	7086	7192	136	9922	10058	Error	Error	-6.063	106	7086	136	9922	162011	3682555	0.536	26.660	0	0	0
1	8	7	"A39"	"A39"	15570	28400	90	500	556	261	46	389	389	467	1353	289	0	0	0	12400	13215	7538	57	1763	1763	1785	397	22	100	100	0	0.000	0.000	0.000	0.000	0.000	0.000	0.000	0.000	0.000	0.000	0.000	0.000	0.000	0.000	0.010	0.015	0.018	0.015	3.396	0.013	0.042	256	1924	100	111	10637	10748	167	11452	11619	Error	Error	-6.582	111	10637	167	11452	142299	3382973	0.066	28.791	0	0	0
1	9	7	"A39"	"A39"	15860	28395	100	525	4878	14888	305	400	400	511	884	172	18	14	5	1999	7180	15622	217	1775	1775	1963	1677	85	18	15	5	0.000	0.000	0.000	0.000	0.000	0.000	0.000	0.000	0.000	0.000	0.000	0.000	0.000	0.000	0.558	0.828	0.617	0.599	3.229	0.866	0.900	316	2384	100	125	224	349	4478	5405	9883	Error	Error	-0.842	125	224	4478	5405	1541380	2268872	4.940	3.111	0	0	0
1	10	7	"A40"	"A40"	16160	28395	100	500	530	243	45	383	383	410	207	50	37	14	0	13726	14654	9333	63	1793	1793	2006	1897	94	80	75	0	0.000	0.000	0.000	0.000	0.000	0.000	0.000	0.000	0.000	0.000	0.000	0.000	0.000	0.000	0.010	0.011	0.017	0.019	4.414	0.010	0.146	316	2384	100	117	11933	12050	147	12861	13008	Error	Error	-6.672	117	11933	147	12861	167497	4630599	0.580	6.667	0	0	0
1	11	7	"A40"	"A40"	16465	28400	95	545	585	248	42	383	383	407	185	45	48	22	0	19609	19544	7631	39	1763	1763	1825	513	28	100	100	0	0.000	0.000	0.000	0.000	0.000	0.000	0.000	0.000	0.000	0.000	0.000	0.000	0.000	0.000	0.009	0.011	0.013	0.012	2.756	0.011	0.200	256	2088	100	162	17846	18008	202	17781	17983	Error	Error	-6.783	162	17846	202	17781	149696	5003161	0.962	34.540	0	0	0
1	12	7	"A40"	"A40"	16760	28395	100	481	527	422	80	392	392	416	198	47	31	11	0	11666	12339	7687	62	1778	1778	2043	2137	104	80	65	0	0.000	0.000	0.000	0.000	0.000	0.000	0.000	0.000	0.000	0.000	0.000	0.000	0.000	0.000	0.009	0.013	0.020	0.020	4.066	0.007	0.014	316	2384	100	89	9888	9977	135	10561	10696	Error	Error	-6.796	89	9888	135	10561	166485	3899274	0.561	4.818	0	0	0
1	13	7	"A41"	"A41"	17060	28395	100	583	618	290	46	392	392	428	358	83	30	4	0	24739	19185	10850	56	1814	1814	2054	1933	94	79	74	0	0.000	0.000	0.000	0.000	0.000	0.000	0.000	0.000	0.000	0.000	0.000	0.000	0.000	0.000	0.008	0.013	0.017	0.016	3.750	0.013	0.073	316	2384	100	191	22925	23116	226	17371	17597	Error	Error	-6.907	191	22925	226	17371	195350	6062594	0.531	8.862	0	0	0
1	14	7	"A41"	"A41"	17365	28400	110	628	661	289	43	400	400	428	218	50	51	22	0	24380	20060	8609	42	1850	1850	1950	1029	52	100	99	0	0.000	0.000	0.000	0.000	0.000	0.000	0.000	0.000	0.000	0.000	0.000	0.000	0.000	0.000	0.010	0.014	0.016	0.015	2.432	0.013	0.234	392	2896	100	228	22530	22758	261	18210	18471	Error	Error	-6.627	228	22530	261	18210	259025	7863713	1.069	17.600	0	0	0
1	15	7	"A41"	"A41"	17660	28390	90	754	770	272	35	406	406	446	279	62	59	23	0	27167	26704	3601	13	1926	1926	1998	760	38	100	100	0	0.000	0.000	0.000	0.000	0.000	0.000	0.000	0.000	0.000	0.000	0.000	0.000	0.000	0.000	0.014	0.015	0.015	0.012	2.498	0.014	0.336	256	1924	100	348	25241	25589	364	24778	25142	Error	Error	-6.181	348	25241	364	24778	197003	6836220	1.161	32.508	0	0	0
1	16	7	"A42"	"A42"	17955	28390	100	521	565	279	49	416	416	446	248	55	25	10	0	8804	10562	8246	78	1864	1864	1971	1110	56	72	66	0	0.000	0.000	0.000	0.000	0.000	0.000	0.000	0.000	0.000	0.000	0.000	0.000	0.000	0.000	0.015	0.017	0.025	0.034	5.979	0.016	0.087	316	2384	100	105	6940	7045	149	8698	8847	Error	Error	-6.046	105	6940	149	8698	178529	3337578	0.480	7.740	0	0	0
1	17	7	"A42"	"A42"	18255	28395	90	554	576	243	42	438	438	485	747	154	2	0	0	10157	11159	4829	43	1893	1893	1921	457	23	100	100	0	0.000	0.000	0.000	0.000	0.000	0.000	0.000	0.000	0.000	0.000	0.000	0.000	0.000	0.000	0.014	0.015	0.024	0.020	2.898	0.014	0.090	256	1924	100	116	8264	8380	138	9266	9404	Error	Error	-6.155	116	8264	138	9266	147484	2856660	0.122	20.214	0	0	0
1	18	7	"A42"	"A42"	18555	28395	100	599	636	296	46	449	449	491	537	109	12	1	0	13494	13810	7287	52	1968	1968	2007	508	25	100	100	0	0.000	0.000	0.000	0.000	0.000	0.000	0.000	0.000	0.000	0.000	0.000	0.000	0.000	0.000	0.013	0.016	0.022	0.021	2.852	0.016	0.177	316	2384	100	150	11526	11676	187	11842	12029	Error	Error	-6.264	150	11526	187	11842	201025	4363840	0.270	23.234	0	0	0
1	1	8	"A43"	"A43"	13460	28700	100	574	601	273	45	372	372	405	268	66	41	13	0	30247	23235	12447	53	1712	1712	1796	851	47	89	82	0	0.000	0.000	0.000	0.000	0.000	0.000	0.000	0.000	0.000	0.000	0.000	0.000	0.000	0.000	0.007	0.011	0.012	0.014	4.671	0.009	0.161	316	2384	100	202	28535	28737	229	21523	21752	Error	Error	-7.142	202	28535	229	21523	190043	7342102	0.731	25.193	0	0	0
1	2	8	"A43"	"A43"	13760	28700	100	605	646	294	45	389	389	586	2412	411	0	0	0	25991	21095	11507	54	1792	1792	2829	6713	237	74	63	0	0.000	0.000	0.000	0.000	0.000	0.000	0.000	0.000	0.000	0.000	0.000	0.000	0.000	0.000	0.009	0.013	0.015	0.015	3.487	0.094	0.137	316	2384	100	216	24199	24415	257	19303	19560	Error	Error	-6.808	216	24199	257	19303	204231	6666123	0.025	2.721	0	0	0
1	3	8	"A43"	"A43"	14065	28705	90	690	685	245	35	368	368	421	677	160	6	0	0	29889	28987	4600	15	1758	1758	1849	1337	72	100	100	0	0.000	0.000	0.000	0.000	0.000	0.000	0.000	0.000	0.000	0.000	0.000	0.000	0.000	0.000	0.011	0.012	0.012	0.010	2.271	0.011	0.255	256	1924	100	322	28131	28453	317	27229	27546	Error	Error	-6.449	322	28131	317	27229	175479	7420717	0.390	20.298	0	0	0
1	4	8	"A44"	"A44"	14365	28700	100	656	707	508	71	370	370	399	213	53	56	33	0	24719	20524	9203	44	1768	1768	1799	392	21	98	94	0	0.000	0.000	0.000	0.000	0.000	0.000	0.000	0.000	0.000	0.000	0.000	0.000	0.000	0.000	0.012	0.018	0.017	0.017	3.288	0.017	0.201	316	2384	100	286	22951	23237	337	18756	19093	Error	Error	-6.326	286	22951	337	18756	223368	6485649	1.446	47.768	0	0	0
1	5	8	"A44"	"A44"	14665	28700	95	644	756	935	123	375	375	398	196	49	60	34	0	22231	22102	3113	14	1815	1815	1854	440	23	100	100	0	0.000	0.000	0.000	0.000	0.000	0.000	0.000	0.000	0.000	0.000	0.000	0.000	0.000	0.000	0.013	0.019	0.016	0.013	2.787	0.017	0.093	256	2088	100	269	20416	20685	381	20287	20668	Error	Error	-6.246	269	20416	381	20287	193589	5658067	1.827	46.018	0	0	0
1	6	8	"A44"	"A44"	14960	28705	100	527	569	256	44	377	377	405	227	56	39	13	0	18668	15742	6028	38	1763	1763	1788	363	20	100	100	0	0.000	0.000	0.000	0.000	0.000	0.000	0.000	0.000	0.000	0.000	0.000	0.000	0.000	0.000	0.009	0.014	0.015	0.013	2.882	0.014	0.139	316	2384	100	150	16905	17055	192	13979	14171	Error	Error	-6.816	150	16905	192	13979	179855	4974603	0.722	38.441	0	0	0
1	7	8	"A45"	"A45"	15260	28705	100	555	566	238	42	369	369	396	209	52	46	16	0	23125	18558	9300	50	1736	1736	1769	480	27	95	89	0	0.000	0.000	0.000	0.000	0.000	0.000	0.000	0.000	0.000	0.000	0.000	0.000	0.000	0.000	0.009	0.012	0.014	0.014	4.044	0.011	0.147	316	2384	100	186	21389	21575	197	16822	17019	Error	Error	-6.845	186	21389	197	16822	178981	5864455	0.813	34.977	0	0	0
1	8	8	"A45"	"A45"	15560	28705	105	543	592	353	59	379	379	415	422	101	18	0	0	15967	15883	8358	52	1762	1762	1789	372	20	100	100	0	0.000	0.000	0.000	0.000	0.000	0.000	0.000	0.000	0.000	0.000	0.000	0.000	0.000	0.000	0.012	0.015	0.016	0.015	3.083	0.014	0.161	316	2572	100	164	14205	14369	213	14121	14334	Error	Error	-6.437	164	14205	213	14121	187141	5019092	0.419	37.887	0	0	0
1	9	8	"A45"	"A45"	15865	28700	85	554	581	267	45	375	375	397	199	50	46	18	0	18271	16113	7319	45	1775	1775	1926	1243	64	100	99	0	0.000	0.000	0.000	0.000	0.000	0.000	0.000	0.000	0.000	0.000	0.000	0.000	0.000	0.000	0.011	0.014	0.015	0.013	3.136	0.013	0.193	208	1660	100	179	16496	16675	206	14338	14544	Error	Error	-6.526	179	16496	206	14338	120790	3351487	0.925	11.414	0	0	0
1	10	8	"A47"	"A47"	16160	28700	100	552	595	282	47	385	385	449	1005	223	0	0	0	22306	16760	9962	59	1774	1774	1908	1398	73	76	72	0	0.000	0.000	0.000	0.000	0.000	0.000	0.000	0.000	0.000	0.000	0.000	0.000	0.000	0.000	0.008	0.014	0.018	0.021	5.207	0.010	0.016	316	2384	100	167	20532	20699	210	14986	15196	Error	Error	-6.942	167	20532	210	14986	188103	5296082	0.145	10.624	0	0	0
1	11	8	"A47"	"A47"	16460	28700	95	640	672	263	39	382	382	413	263	63	49	17	0	24647	24299	3866	15	1791	1791	1902	1106	58	100	100	0	0.000	0.000	0.000	0.000	0.000	0.000	0.000	0.000	0.000	0.000	0.000	0.000	0.000	0.000	0.011	0.013	0.013	0.011	2.568	0.012	0.216	256	2088	100	258	22856	23114	290	22508	22798	Error	Error	-6.469	258	22856	290	22508	172115	6220480	0.985	20.250	0	0	0
1	12	8	"A47"	"A47"	16760	28705	105	580	610	268	43	380	380	407	246	60	43	14	0	22417	19155	8241	43	1805	1805	1857	661	35	100	100	0	0.000	0.000	0.000	0.000	0.000	0.000	0.000	0.000	0.000	0.000	0.000	0.000	0.000	0.000	0.010	0.013	0.016	0.013	2.785	0.012	0.188	316	2572	100	200	20612	20812	230	17350	17580	Error	Error	-6.687	200	20612	230	17350	192854	6053000	0.825	26.169	0	0	0
1	13	8	"A48"	"A48"	17060	28700	100	569	601	349	58	387	387	428	378	88	23	3	0	26181	19600	11865	60	1836	1836	2016	1769	87	77	72	0	0.000	0.000	0.000	0.000	0.000	0.000	0.000	0.000	0.000	0.000	0.000	0.000	0.000	0.000	0.007	0.012	0.015	0.019	4.593	0.011	0.165	316	2384	100	182	24345	24527	214	17764	17978	Error	Error	-7.064	182	24345	214	17764	189827	6193617	0.458	9.940	0	0	0
1	14	8	"A48"	"A48"	17360	28700	100	569	587	237	40	403	403	437	306	70	30	4	0	22097	19307	9934	51	1900	1900	2394	3223	134	97	82	0	0.000	0.000	0.000	0.000	0.000	0.000	0.000	0.000	0.000	0.000	0.000	0.000	0.000	0.000	0.008	0.011	0.013	0.013	2.460	0.009	0.180	316	2384	100	166	20197	20363	184	17407	17591	Error	Error	-6.927	166	20197	184	17407	185343	6101018	0.490	5.248	0	0	0
1	15	8	"A48"	"A48"	17660	28700	90	668	696	242	34	407	407	441	273	61	46	14	0	28722	27805	4287	15	1908	1908	1973	672	34	100	100	0	0.000	0.000	0.000	0.000	0.000	0.000	0.000	0.000	0.000	0.000	0.000	0.000	0.000	0.000	0.010	0.011	0.011	0.010	2.484	0.009	0.168	256	1924	100	261	26814	27075	289	25897	26186	Error	Error	-6.683	261	26814	289	25897	178078	7117981	0.934	38.440	0	0	0
1	16	8	"A49"	"A49"	17960	28700	100	591	626	290	46	416	416	456	399	87	24	3	0	20513	17146	9139	53	1934	1934	1997	648	32	91	85	0	0.000	0.000	0.000	0.000	0.000	0.000	0.000	0.000	0.000	0.000	0.000	0.000	0.000	0.000	0.009	0.014	0.018	0.018	4.094	0.014	0.051	316	2384	100	175	18579	18754	210	15212	15422	Error	Error	-6.730	175	18579	210	15212	197884	5418134	0.426	23.378	0	0	0
1	17	8	"A49"	"A49"	18260	28700	90	662	678	264	38	433	433	464	235	50	49	18	0	21786	20253	5810	28	1961	1961	2012	488	24	100	100	0	0.000	0.000	0.000	0.000	0.000	0.000	0.000	0.000	0.000	0.000	0.000	0.000	0.000	0.000	0.012	0.013	0.016	0.013	2.809	0.012	0.138	256	1924	100	229	19825	20054	245	18292	18537	Error	Error	-6.436	229	19825	245	18292	173567	5184744	0.911	37.379	0	0	0
1	18	8	"A49"	"A49"	18560	28700	95	742	760	261	34	453	453	484	239	49	58	23	0	22664	22245	4903	22	2059	2059	2196	996	45	100	100	0	0.000	0.000	0.000	0.000	0.000	0.000	0.000	0.000	0.000	0.000	0.000	0.000	0.000	0.000	0.014	0.015	0.015	0.014	2.521	0.014	0.171	256	2088	100	289	20605	20894	307	20186	20493	Error	Error	-6.156	289	20605	307	20186	194596	5694679	1.155	20.130	0	0	0
1	1	9	"A50"	"A50"	13455	28995	100	433	464	230	49	370	370	407	326	80	11	1	0	7453	7961	4880	61	1716	1716	1739	360	20	89	82	0	0.000	0.000	0.000	0.000	0.000	0.000	0.000	0.000	0.000	0.000	0.000	0.000	0.000	0.000	0.011	0.015	0.029	0.031	5.159	0.010	0.009	316	2384	100	63	5737	5800	94	6245	6339	Error	Error	-6.509	63	5737	94	6245	146538	2515612	0.175	17.283	0	0	0
1	2	9	"A50"	"A50"	13760	28995	95	465	490	209	42	376	376	408	307	75	14	3	0	11524	11611	4528	38	1749	1749	1782	434	24	100	100	0	0.000	0.000	0.000	0.000	0.000	0.000	0.000	0.000	0.000	0.000	0.000	0.000	0.000	0.000	0.009	0.012	0.018	0.015	2.989	0.009	0.026	256	2088	100	89	9775	9864	114	9862	9976	Error	Error	-6.779	89	9775	114	9862	125520	2972434	0.267	22.647	0	0	0
1	3	9	"A50"	"A50"	14060	28990	100	452	488	233	47	365	365	390	185	47	34	12	0	10059	10508	5254	50	1730	1730	1769	576	32	99	96	0	0.000	0.000	0.000	0.000	0.000	0.000	0.000	0.000	0.000	0.000	0.000	0.000	0.000	0.000	0.010	0.014	0.020	0.020	3.702	0.009	0.047	316	2384	100	87	8329	8416	123	8778	8901	Error	Error	-6.581	87	8329	123	8778	154169	3320521	0.530	15.172	0	0	0
1	4	9	"A51"	"A51"	14360	28990	100	549	590	306	51	372	372	447	1429	319	0	0	0	24692	19502	10801	55	1783	1783	1928	1394	72	80	74	0	0.000	0.000	0.000	0.000	0.000	0.000	0.000	0.000	0.000	0.000	0.000	0.000	0.000	0.000	0.008	0.012	0.014	0.016	4.444	0.012	0.004	316	2384	100	177	22909	23086	218	17719	17937	Error	Error	-7.016	177	22909	218	17719	186371	6162532	0.100	12.607	0	0	0
1	5	9	"A51"	"A51"	14665	28990	90	565	558	210	37	364	364	391	191	48	51	17	0	19146	18365	3634	19	1796	1796	1846	654	35	100	100	0	0.000	0.000	0.000	0.000	0.000	0.000	0.000	0.000	0.000	0.000	0.000	0.000	0.000	0.000	0.012	0.012	0.015	0.011	2.697	0.011	0.150	256	1924	100	201	17350	17551	194	16569	16763	Error	Error	-6.432	201	17350	194	16569	142795	4701336	0.874	25.258	0	0	0
1	6	9	"A51"	"A51"	14960	28995	100	509	528	220	41	377	377	415	444	106	8	0	0	15923	14520	6018	41	1769	1769	1794	381	21	100	100	0	0.000	0.000	0.000	0.000	0.000	0.000	0.000	0.000	0.000	0.000	0.000	0.000	0.000	0.000	0.009	0.012	0.015	0.014	3.217	0.011	0.103	316	2384	100	132	14154	14286	151	12751	12902	Error	Error	-6.745	132	14154	151	12751	166953	4588167	0.255	33.402	0	0	0
1	7	9	"A52"	"A52"	15260	28995	100	505	569	500	87	374	374	396	180	45	42	20	0	15320	12453	7366	59	1768	1768	1887	1072	56	77	73	0	0.000	0.000	0.000	0.000	0.000	0.000	0.000	0.000	0.000	0.000	0.000	0.000	0.000	0.000	0.010	0.018	0.020	0.024	5.190	0.016	0.102	316	2384	100	131	13552	13683	195	10685	10880	Error	Error	-6.693	131	13552	195	10685	179933	3935250	0.961	9.856	0	0	0
1	8	9	"A52"	"A52"	15560	28995	105	582	584	238	40	374	374	407	286	70	36	5	0	14830	13157	5035	38	1770	1770	1817	608	33	100	100	0	0.000	0.000	0.000	0.000	0.000	0.000	0.000	0.000	0.000	0.000	0.000	0.000	0.000	0.000	0.016	0.018	0.024	0.019	2.740	0.020	0.094	316	2572	100	208	13060	13268	210	11387	11597	Error	Error	-5.972	208	13060	210	11387	184555	4157724	0.619	18.651	0	0	0
1	9	9	"A52"	"A52"	15865	28990	90	569	595	230	38	363	363	387	189	48	53	21	0	14176	13927	4389	31	1791	1791	1839	579	31	100	100	0	0.000	0.000	0.000	0.000	0.000	0.000	0.000	0.000	0.000	0.000	0.000	0.000	0.000	0.000	0.017	0.019	0.019	0.018	2.236	0.017	0.212	256	1924	100	206	12385	12591	232	12136	12368	Error	Error	-5.910	206	12385	232	12136	152233	3565336	1.101	20.877	0	0	0
1	10	9	"A53"	"A53"	16170	28990	85	611	629	234	37	380	380	428	646	150	5	0	0	20807	20598	2675	12	1816	1816	1961	1160	59	100	100	0	0.000	0.000	0.000	0.000	0.000	0.000	0.000	0.000	0.000	0.000	0.000	0.000	0.000	0.000	0.012	0.013	0.014	0.012	2.359	0.012	0.039	208	1660	100	231	18991	19222	249	18782	19031	Error	Error	-6.361	231	18991	249	18782	130791	4284432	0.311	16.066	0	0	0
1	11	9	"A53"	"A53"	16470	28995	90	599	607	220	36	381	381	410	208	50	51	19	0	19170	17727	4374	24	1805	1805	1834	365	19	100	100	0	0.000	0.000	0.000	0.000	0.000	0.000	0.000	0.000	0.000	0.000	0.000	0.000	0.000	0.000	0.013	0.014	0.017	0.013	2.715	0.013	0.152	256	1924	100	218	17365	17583	226	15922	16148	Error	Error	-6.316	218	17365	226	15922	155451	4538039	0.947	43.542	0	0	0
1	12	9	"A53"	"A53"	16765	28995	100	513	554	266	48	376	376	403	204	50	42	17	0	16628	14163	5746	40	1786	1786	1818	382	21	100	100	0	0.000	0.000	0.000	0.000	0.000	0.000	0.000	0.000	0.000	0.000	0.000	0.000	0.000	0.000	0.009	0.014	0.018	0.015	2.930	0.014	0.147	316	2384	100	137	14842	14979	178	12377	12555	Error	Error	-6.759	137	14842	178	12377	175131	4475496	0.740	32.317	0	0	0
1	13	9	"A54"	"A54"	17060	28990	100	477	532	276	51	377	377	405	209	51	33	13	0	9725	11322	7944	70	1809	1809	1909	1118	58	74	73	0	0.000	0.000	0.000	0.000	0.000	0.000	0.000	0.000	0.000	0.000	0.000	0.000	0.000	0.000	0.013	0.016	0.021	0.025	5.370	0.014	0.134	316	2384	100	100	7916	8016	155	9513	9668	Error	Error	-6.307	100	7916	155	9513	168128	3577679	0.608	8.419	0	0	0
1	14	9	"A54"	"A54"	17360	28990	100	460	507	231	45	399	399	422	230	54	26	7	0	8154	11528	7583	65	1877	1877	2354	2863	121	83	52	0	0.000	0.000	0.000	0.000	0.000	0.000	0.000	0.000	0.000	0.000	0.000	0.000	0.000	0.000	0.010	0.011	0.018	0.019	3.778	0.011	0.141	316	2384	100	61	6277	6338	108	9651	9759	Error	Error	-6.685	61	6277	108	9651	160256	3642720	0.370	3.204	0	0	0
1	15	9	"A54"	"A54"	17660	28990	100	546	563	244	43	417	417	441	227	51	38	10	0	12458	13444	9836	73	1956	1956	2224	1699	76	70	64	0	0.000	0.000	0.000	0.000	0.000	0.000	0.000	0.000	0.000	0.000	0.000	0.000	0.000	0.000	0.012	0.013	0.020	0.030	6.437	0.012	0.111	316	2384	100	129	10502	10631	146	11488	11634	Error	Error	-6.347	129	10502	146	11488	178059	4248340	0.537	6.604	0	0	0
1	16	9	"A55"	"A55"	17960	28990	100	907	3110	4629	148	421	421	466	381	81	52	43	0	8828	13001	10473	80	2151	2151	2330	1397	59	72	67	0	0.000	0.000	0.000	0.000	0.000	0.000	0.000	0.000	0.000	0.000	0.000	0.000	0.000	0.000	0.073	0.248	0.155	0.139	3.870	0.305	0.639	316	2384	100	486	6677	7163	2689	10850	13539	Error	Error	-3.780	486	6677	2689	10850	982732	4108444	6.940	7.639	0	0	0
1	17	9	"A55"	"A55"	18260	28990	100	1288	4004	6071	151	445	445	492	479	97	58	47	0	11780	14262	9113	63	2126	2126	2329	1322	56	89	83	0	0.000	0.000	0.000	0.000	0.000	0.000	0.000	0.000	0.000	0.000	0.000	0.000	0.000	0.000	0.087	0.293	0.141	0.139	3.391	0.394	0.517	316	2384	100	843	9654	10497	3559	12136	15695	Error	Error	-3.518	843	9654	3559	12136	1265375	4506641	7.332	9.026	0	0	0
1	18	9	"A55"	"A55"	18560	28995	100	1247	3149	3797	120	455	455	482	232	48	77	62	0	12779	14827	8032	54	2157	2157	2234	533	23	99	99	0	0.000	0.000	0.000	0.000	0.000	0.000	0.000	0.000	0.000	0.000	0.000	0.000	0.000	0.000	0.075	0.213	0.110	0.105	2.826	0.275	0.659	316	2384	100	792	10622	11414	2694	12670	15364	Error	Error	-3.745	792	10622	2694	12670	995101	4685311	11.496	23.627	0	0	0
1	1	10	"A56"	"A56"	13465	29300	100	606	679	609	89	356	356	402	465	115	25	3	0	18657	14514	8206	56	1674	1674	1769	964	54	81	75	0	0.000	0.000	0.000	0.000	0.000	0.000	0.000	0.000	0.000	0.000	0.000	0.000	0.000	0.000	0.015	0.025	0.025	0.028	4.377	0.021	0.063	316	2384	100	250	16983	17233	323	12840	13163	Error	Error	-6.086	250	16983	323	12840	214720	4586450	0.596	13.221	0	0	0
1	2	10	"A56"	"A56"	13765	29300	100	556	586	293	50	351	351	375	183	48	53	25	0	16138	14165	6817	48	1684	1684	1794	1129	62	95	93	0	0.000	0.000	0.000	0.000	0.000	0.000	0.000	0.000	0.000	0.000	0.000	0.000	0.000	0.000	0.014	0.019	0.022	0.020	2.719	0.019	0.289	316	2384	100	205	14454	14659	235	12481	12716	Error	Error	-6.140	205	14454	235	12481	185154	4476005	1.153	10.957	0	0	0
1	3	10	"A56"	"A56"	14070	29305	95	626	702	380	54	352	352	381	280	73	48	20	0	21130	19981	6599	33	1700	1700	1769	658	37	100	100	0	0.000	0.000	0.000	0.000	0.000	0.000	0.000	0.000	0.000	0.000	0.000	0.000	0.000	0.000	0.014	0.019	0.017	0.015	2.676	0.020	0.384	256	2088	100	274	19430	19704	350	18281	18631	Error	Error	-6.148	274	19430	350	18281	179832	5115178	1.146	27.678	0	0	0
1	4	10	"A57"	"A57"	14375	29305	85	498	517	208	40	364	364	391	214	54	38	11	0	17414	17035	2875	16	1732	1732	1826	797	43	100	100	0	0.000	0.000	0.000	0.000	0.000	0.000	0.000	0.000	0.000	0.000	0.000	0.000	0.000	0.000	0.009	0.010	0.015	0.012	2.710	0.008	0.048	208	1660	100	134	15682	15816	153	15303	15456	Error	Error	-6.871	134	15682	153	15303	107552	3543312	0.589	19.083	0	0	0
1	5	10	"A57"	"A57"	14670	29305	100	491	504	217	43	357	357	381	217	56	28	9	0	12073	13003	6190	47	1684	1684	1697	304	17	100	100	0	0.000	0.000	0.000	0.000	0.000	0.000	0.000	0.000	0.000	0.000	0.000	0.000	0.000	0.000	0.013	0.013	0.015	0.014	3.120	0.010	0.085	316	2384	100	134	10389	10523	147	11319	11466	Error	Error	-6.277	134	10389	147	11319	159381	4108905	0.567	37.191	0	0	0
1	6	10	"A57"	"A57"	14965	29300	100	441	467	206	44	361	361	398	263	66	20	4	0	8923	11411	6048	53	1682	1682	1764	961	54	95	94	0	0.000	0.000	0.000	0.000	0.000	0.000	0.000	0.000	0.000	0.000	0.000	0.000	0.000	0.000	0.011	0.011	0.017	0.016	3.326	0.008	0.020	316	2384	100	80	7241	7321	106	9729	9835	Error	Error	-6.500	80	7241	106	9729	147559	3605867	0.262	10.039	0	0	0
1	7	10	"A58"	"A58"	15265	29300	100	437	472	227	48	368	368	389	212	54	25	8	0	8865	9791	6816	69	1682	1682	1880	1592	84	68	63	0	0.000	0.000	0.000	0.000	0.000	0.000	0.000	0.000	0.000	0.000	0.000	0.000	0.000	0.000	0.010	0.013	0.022	0.031	6.521	0.010	0.050	316	2384	100	69	7183	7252	104	8109	8213	Error	Error	-6.702	69	7183	104	8109	149257	3093813	0.392	4.969	0	0	0
1	8	10	"A58"	"A58"	15565	29300	100	419	453	215	47	368	368	402	344	85	9	0	0	7492	9484	5401	56	1711	1711	2364	3182	134	76	43	0	0.000	0.000	0.000	0.000	0.000	0.000	0.000	0.000	0.000	0.000	0.000	0.000	0.000	0.000	0.009	0.011	0.021	0.019	3.274	0.019	0.028	316	2384	100	51	5781	5832	85	7773	7858	Error	Error	-6.825	51	5781	85	7773	143182	2996833	0.148	2.238	0	0	0
1	9	10	"A58"	"A58"	15865	29300	100	449	472	217	45	357	357	385	195	50	30	9	0	11590	11852	6274	52	1691	1691	1769	950	53	92	90	0	0.000	0.000	0.000	0.000	0.000	0.000	0.000	0.000	0.000	0.000	0.000	0.000	0.000	0.000	0.009	0.011	0.020	0.019	3.846	0.009	0.062	316	2384	100	92	9899	9991	115	10161	10276	Error	Error	-6.750	92	9899	115	10161	149219	3745191	0.446	10.614	0	0	0
1	10	10	"A59"	"A59"	16165	29300	100	493	551	451	81	364	364	386	198	51	38	13	0	19106	13658	8832	64	1696	1696	1960	1860	94	68	65	0	0.000	0.000	0.000	0.000	0.000	0.000	0.000	0.000	0.000	0.000	0.000	0.000	0.000	0.000	0.007	0.016	0.015	0.024	6.885	0.010	0.056	316	2384	100	129	17410	17539	187	11962	12149	Error	Error	-7.076	129	17410	187	11962	174082	4315949	0.833	6.289	0	0	0
1	11	10	"A59"	"A59"	16465	29300	100	516	574	671	116	358	358	390	289	74	28	5	0	16199	13687	6406	46	1692	1692	1780	997	56	87	85	0	0.000	0.000	0.000	0.000	0.000	0.000	0.000	0.000	0.000	0.000	0.000	0.000	0.000	0.000	0.011	0.018	0.019	0.021	4.058	0.011	0.028	316	2384	100	158	14507	14665	216	11995	12211	Error	Error	-6.521	158	14507	216	11995	181330	4325095	0.637	11.943	0	0	0
1	12	10	"A59"	"A59"	16765	29300	100	505	543	251	46	366	366	399	259	64	32	10	0	17274	14124	7352	52	1716	1716	1831	1092	59	87	84	0	0.000	0.000	0.000	0.000	0.000	0.000	0.000	0.000	0.000	0.000	0.000	0.000	0.000	0.000	0.009	0.014	0.018	0.018	4.100	0.014	0.201	316	2384	100	139	15558	15697	177	12408	12585	Error	Error	-6.806	139	15558	177	12408	171648	4463136	0.556	11.257	0	0	0
1	13	10	"A60"	"A60"	17065	29300	100	407	425	191	44	370	370	420	350	83	6	0	0	4702	5610	3973	70	1743	1743	1820	700	38	65	57	0	0.000	0.000	0.000	0.000	0.000	0.000	0.000	0.000	0.000	0.000	0.000	0.000	0.000	0.000	0.013	0.014	0.041	0.059	6.611	0.014	0.029	316	2384	100	37	2959	2996	55	3867	3922	Error	Error	-6.321	37	2959	55	3867	134292	1772670	0.014	5.414	0	0	0
1	14	10	"A60"	"A60"	17365	29300	100	410	432	209	48	358	358	384	181	47	23	8	0	3872	5335	3211	60	1765	1765	1796	352	19	95	88	0	0.000	0.000	0.000	0.000	0.000	0.000	0.000	0.000	0.000	0.000	0.000	0.000	0.000	0.000	0.025	0.021	0.046	0.045	3.915	0.016	0.030	316	2384	100	52	2107	2159	74	3570	3644	Error	Error	-5.341	52	2107	74	3570	136440	1685702	0.265	10.054	0	0	0
1	15	10	"A60"	"A60"	17665	29300	100	410	431	187	43	371	371	402	210	52	19	4	0	3804	5158	3324	64	1754	1754	1773	335	18	88	82	0	0.000	0.000	0.000	0.000	0.000	0.000	0.000	0.000	0.000	0.000	0.000	0.000	0.000	0.000	0.019	0.018	0.043	0.049	5.246	0.009	0.011	316	2384	100	39	2050	2089	60	3404	3464	Error	Error	-5.716	39	2050	60	3404	136151	1629999	0.138	10.104	0	0	0
1	16	10	"A61"	"A61"	17965	29300	100	592	624	274	43	393	393	431	303	70	34	9	0	23521	18649	10369	55	1870	1870	2018	1434	71	80	75	0	0.000	0.000	0.000	0.000	0.000	0.000	0.000	0.000	0.000	0.000	0.000	0.000	0.000	0.000	0.009	0.014	0.017	0.020	4.703	0.011	0.074	316	2384	100	199	21651	21850	231	16779	17010	Error	Error	-6.766	199	21651	231	16779	197134	5893179	0.637	11.598	0	0	0
1	17	10	"A61"	"A61"	18270	29300	100	586	606	245	40	394	394	430	275	63	34	11	0	21437	18686	9549	51	1863	1863	1912	435	22	100	99	0	0.000	0.000	0.000	0.000	0.000	0.000	0.000	0.000	0.000	0.000	0.000	0.000	0.000	0.000	0.010	0.013	0.015	0.014	2.837	0.010	0.136	316	2384	100	192	19574	19766	212	16823	17035	Error	Error	-6.672	192	19574	212	16823	191396	5904733	0.640	38.561	0	0	0
1	18	10	"A61"	"A61"	18565	29300	105	627	671	280	41	438	438	468	237	50	43	17	0	21620	19209	9450	49	2027	2027	2101	560	26	100	100	0	0.000	0.000	0.000	0.000	0.000	0.000	0.000	0.000	0.000	0.000	0.000	0.000	0.000	0.000	0.010	0.014	0.015	0.014	2.810	0.014	0.230	316	2572	100	189	19593	19782	233	17182	17415	Error	Error	-6.696	189	19593	233	17182	211890	6070090	0.857	30.550	0	0	0
1	1	11	"A62"	"A62"	13470	29605	100	400	456	374	82	348	348	442	1517	343	0	0	0	8779	10222	7543	73	1643	1643	1701	530	31	86	79	0	0.000	0.000	0.000	0.000	0.000	0.000	0.000	0.000	0.000	0.000	0.000	0.000	0.000	0.000	0.007	0.013	0.022	0.026	6.299	0.008	0.016	316	2384	100	52	7136	7188	108	8579	8687	Error	Error	-7.100	52	7136	108	8579	144121	3230163	0.009	16.077	0	0	0
1	2	11	"A62"	"A62"	13775	29605	100	428	471	346	73	351	351	389	373	95	11	1	0	10131	12056	7511	62	1664	1664	1689	337	19	100	99	0	0.000	0.000	0.000	0.000	0.000	0.000	0.000	0.000	0.000	0.000	0.000	0.000	0.000	0.000	0.009	0.012	0.017	0.018	3.726	0.007	0.009	316	2384	100	77	8467	8544	120	10392	10512	Error	Error	-6.781	77	8467	120	10392	148722	3809734	0.220	30.763	0	0	0
1	3	11	"A62"	"A62"	14075	29600	100	410	427	202	47	342	342	372	326	87	11	1	0	8625	9861	5733	58	1653	1653	1682	381	22	100	99	0	0.000	0.000	0.000	0.000	0.000	0.000	0.000	0.000	0.000	0.000	0.000	0.000	0.000	0.000	0.010	0.010	0.024	0.021	3.074	0.009	0.055	316	2384	100	68	6972	7040	85	8208	8293	Error	Error	-6.680	68	6972	85	8208	134779	3116024	0.169	21.467	0	0	0
1	4	11	"A63"	"A63"	14375	29600	100	499	515	219	42	345	345	391	685	175	2	0	0	21260	16979	8759	51	1665	1665	1767	1277	72	84	79	0	0.000	0.000	0.000	0.000	0.000	0.000	0.000	0.000	0.000	0.000	0.000	0.000	0.000	0.000	0.008	0.011	0.014	0.015	4.794	0.010	0.163	316	2384	100	154	19595	19749	170	15314	15484	Error	Error	-6.991	154	19595	170	15314	162736	5365500	0.181	11.912	0	0	0
1	5	11	"A63"	"A63"	14675	29600	95	581	599	254	42	336	336	362	177	48	64	30	0	24177	23912	2842	11	1704	1704	1765	666	37	100	100	0	0.000	0.000	0.000	0.000	0.000	0.000	0.000	0.000	0.000	0.000	0.000	0.000	0.000	0.000	0.011	0.012	0.013	0.011	2.247	0.011	0.214	256	2088	100	245	22473	22718	263	22208	22471	Error	Error	-6.519	245	22473	263	22208	153347	6121495	1.339	33.254	0	0	0
1	6	11	"A63"	"A63"	14975	29605	100	518	548	218	39	344	344	380	349	91	25	1	0	23235	21181	5989	28	1691	1691	1766	589	33	100	100	0	0.000	0.000	0.000	0.000	0.000	0.000	0.000	0.000	0.000	0.000	0.000	0.000	0.000	0.000	0.008	0.010	0.012	0.010	2.744	0.010	0.152	316	2384	100	174	21544	21718	204	19490	19694	Error	Error	-6.952	174	21544	204	19490	173085	6693275	0.481	32.963	0	0	0
1	7	11	"A64"	"A64"	15275	29600	100	487	510	248	48	346	346	378	295	78	26	6	0	19576	15183	8250	54	1676	1676	1759	949	53	82	77	0	0.000	0.000	0.000	0.000	0.000	0.000	0.000	0.000	0.000	0.000	0.000	0.000	0.000	0.000	0.008	0.012	0.016	0.016	4.477	0.012	0.191	316	2384	100	141	17900	18041	164	13507	13671	Error	Error	-6.988	141	17900	164	13507	161131	4797696	0.447	14.145	0	0	0
1	8	11	"A64"	"A64"	15580	29600	105	474	506	226	44	343	343	416	1048	251	0	0	0	18569	15905	6163	38	1689	1689	1790	1499	83	100	99	0	0.000	0.000	0.000	0.000	0.000	0.000	0.000	0.000	0.000	0.000	0.000	0.000	0.000	0.000	0.008	0.011	0.015	0.013	3.055	0.062	0.083	316	2572	100	131	16880	17011	163	14216	14379	Error	Error	-7.010	131	16880	163	14216	159838	5025864	0.086	9.416	0	0	0
1	9	11	"A64"	"A64"	15875	29600	95	487	521	226	43	343	343	396	1068	269	0	0	0	21108	18624	6038	32	1668	1668	1746	753	43	100	100	0	0.000	0.000	0.000	0.000	0.000	0.000	0.000	0.000	0.000	0.000	0.000	0.000	0.000	0.000	0.007	0.010	0.013	0.011	2.588	0.010	0.133	256	2088	100	144	19440	19584	178	16956	17134	Error	Error	-7.077	144	19440	178	16956	133486	4767804	0.117	22.414	0	0	0
1	10	11	"A65"	"A65"	16175	29595	100	473	504	227	45	344	344	376	264	70	27	4	0	19089	14893	8884	59	1686	1686	1899	1635	86	73	69	0	0.000	0.000	0.000	0.000	0.000	0.000	0.000	0.000	0.000	0.000	0.000	0.000	0.000	0.000	0.007	0.012	0.015	0.023	6.516	0.008	0.037	316	2384	100	129	17403	17532	160	13207	13367	Error	Error	-7.076	129	17403	160	13207	159151	4706164	0.485	7.947	0	0	0
1	11	11	"A65"	"A65"	16480	29595	90	522	537	211	39	345	345	369	188	50	48	20	0	21109	20669	3587	17	1740	1740	1813	632	34	100	100	0	0.000	0.000	0.000	0.000	0.000	0.000	0.000	0.000	0.000	0.000	0.000	0.000	0.000	0.000	0.009	0.010	0.013	0.010	2.643	0.009	0.129	256	1924	100	177	19369	19546	192	18929	19121	Error	Error	-6.774	177	19369	192	18929	137549	5291256	0.894	29.835	0	0	0
1	12	11	"A65"	"A65"	16780	29600	95	503	523	219	41	346	346	370	177	47	46	18	0	20539	19709	4497	22	1740	1740	1793	501	27	100	100	0	0.000	0.000	0.000	0.000	0.000	0.000	0.000	0.000	0.000	0.000	0.000	0.000	0.000	0.000	0.008	0.010	0.012	0.010	2.649	0.009	0.120	256	2088	100	157	18799	18956	177	17969	18146	Error	Error	-6.904	157	18799	177	17969	133856	5045574	0.864	35.760	0	0	0
1	13	11	"A66"	"A66"	17075	29600	100	513	530	223	42	346	346	393	644	163	2	0	0	24541	19309	11106	57	1763	1763	1917	1534	80	79	75	0	0.000	0.000	0.000	0.000	0.000	0.000	0.000	0.000	0.000	0.000	0.000	0.000	0.000	0.000	0.007	0.010	0.013	0.016	4.967	0.009	0.008	316	2384	100	167	22778	22945	184	17546	17730	Error	Error	-7.092	167	22778	184	17546	167442	6101543	0.213	11.338	0	0	0
1	14	11	"A66"	"A66"	17375	29600	100	494	515	218	42	360	360	394	346	87	19	1	0	20527	17147	7554	44	1716	1716	1739	349	20	100	100	0	0.000	0.000	0.000	0.000	0.000	0.000	0.000	0.000	0.000	0.000	0.000	0.000	0.000	0.000	0.007	0.010	0.013	0.012	2.680	0.010	0.108	316	2384	100	134	18811	18945	155	15431	15586	Error	Error	-7.133	134	18811	155	15431	162873	5418381	0.350	44.149	0	0	0
1	15	11	"A66"	"A66"	17675	29595	85	497	513	207	40	361	361	382	184	48	36	14	0	21742	20174	5543	27	1742	1742	1938	1618	83	100	100	0	0.000	0.000	0.000	0.000	0.000	0.000	0.000	0.000	0.000	0.000	0.000	0.000	0.000	0.000	0.007	0.008	0.011	0.009	2.639	0.009	0.164	208	1660	100	136	20000	20136	152	18432	18584	Error	Error	-7.200	136	20000	152	18432	106602	4196161	0.712	11.271	0	0	0
1	16	11	"A67"	"A67"	17975	29595	100	556	561	209	37	371	371	399	202	50	45	17	0	23483	18924	10293	54	1770	1770	1864	1024	54	85	79	0	0.000	0.000	0.000	0.000	0.000	0.000	0.000	0.000	0.000	0.000	0.000	0.000	0.000	0.000	0.009	0.011	0.013	0.015	4.732	0.009	0.146	316	2384	100	185	21713	21898	190	17154	17344	Error	Error	-6.875	185	21713	190	17154	177165	5979906	0.802	16.660	0	0	0
1	17	11	"A67"	"A67"	18275	29595	95	536	572	219	38	387	387	425	412	96	14	0	0	20413	18881	8320	44	1802	1802	1850	619	33	100	100	0	0.000	0.000	0.000	0.000	0.000	0.000	0.000	0.000	0.000	0.000	0.000	0.000	0.000	0.000	0.008	0.011	0.013	0.011	3.158	0.008	0.018	256	2088	100	149	18611	18760	185	17079	17264	Error	Error	-6.965	149	18611	185	17079	146354	4833661	0.357	27.514	0	0	0
1	18	11	"A67"	"A67"	18575	29595	100	531	549	236	42	399	399	423	219	51	36	11	0	19245	17060	7825	45	1939	1939	1981	402	20	100	100	0	0.000	0.000	0.000	0.000	0.000	0.000	0.000	0.000	0.000	0.000	0.000	0.000	0.000	0.000	0.008	0.010	0.014	0.012	3.323	0.009	0.085	316	2384	100	132	17306	17438	150	15121	15271	Error	Error	-7.035	132	17306	150	15121	173480	5390874	0.575	37.510	0	0	0
1	1	12	"A68"	"A68"	13465	29910	100	648	1099	2143	194	381	381	423	284	67	45	25	0	19068	15716	10079	64	1837	1837	2020	1588	78	75	69	0	0.000	0.000	0.000	0.000	0.000	0.000	0.000	0.000	0.000	0.000	0.000	0.000	0.000	0.000	0.015	0.052	0.030	0.040	5.418	0.043	0.098	316	2384	100	267	17231	17498	718	13879	14597	Error	Error	-6.012	267	17231	718	13879	347307	4966254	2.380	8.625	0	0	0
1	2	12	"A68"	"A68"	13770	29910	100	547	684	623	91	369	369	422	821	194	7	2	0	16391	17171	8174	47	1821	1821	1923	1345	69	100	99	0	0.000	0.000	0.000	0.000	0.000	0.000	0.000	0.000	0.000	0.000	0.000	0.000	0.000	0.000	0.012	0.021	0.017	0.015	3.231	0.022	0.181	316	2384	100	178	14570	14748	315	15350	15665	Error	Error	-6.355	178	14570	315	15350	216171	5426119	0.319	11.337	0	0	0
1	3	12	"A68"	"A68"	14075	29910	95	549	669	821	122	358	358	426	1081	253	2	1	0	17120	16084	6937	43	1831	1831	1880	474	25	100	100	0	0.000	0.000	0.000	0.000	0.000	0.000	0.000	0.000	0.000	0.000	0.000	0.000	0.000	0.000	0.012	0.022	0.020	0.016	3.085	0.021	0.010	256	2088	100	191	15289	15480	311	14253	14564	Error	Error	-6.323	191	15289	311	14253	171294	4117608	0.225	29.966	0	0	0
1	4	12	"A69"	"A69"	14375	29905	100	565	691	908	131	360	360	387	199	51	51	24	0	24639	20576	9491	46	1822	1822	1862	557	29	94	91	0	0.000	0.000	0.000	0.000	0.000	0.000	0.000	0.000	0.000	0.000	0.000	0.000	0.000	0.000	0.009	0.018	0.015	0.017	3.894	0.016	0.092	316	2384	100	205	22817	23022	331	18754	19085	Error	Error	-6.798	205	22817	331	18754	218368	6502111	1.528	33.598	0	0	0
1	5	12	"A69"	"A69"	14675	29905	100	597	626	319	50	352	352	379	243	64	50	16	0	24546	22617	6145	27	1804	1804	1845	740	40	100	100	0	0.000	0.000	0.000	0.000	0.000	0.000	0.000	0.000	0.000	0.000	0.000	0.000	0.000	0.000	0.011	0.013	0.013	0.011	2.840	0.012	0.186	316	2384	100	245	22742	22987	274	20813	21087	Error	Error	-6.536	245	22742	274	20813	197666	7146854	1.016	28.070	0	0	0
1	6	12	"A69"	"A69"	14975	29910	105	571	586	246	41	359	359	407	631	155	8	0	0	25003	21675	8941	41	1846	1846	1931	1020	52	100	100	0	0.000	0.000	0.000	0.000	0.000	0.000	0.000	0.000	0.000	0.000	0.000	0.000	0.000	0.000	0.009	0.011	0.013	0.012	2.403	0.018	0.040	316	2572	100	212	23157	23369	227	19829	20056	Error	Error	-6.771	212	23157	227	19829	185284	6849406	0.284	19.357	0	0	0
1	7	12	"A70"	"A70"	15275	29905	100	574	796	1145	143	356	356	377	192	50	52	26	0	19619	15818	8468	53	1827	1827	1882	809	42	87	81	0	0.000	0.000	0.000	0.000	0.000	0.000	0.000	0.000	0.000	0.000	0.000	0.000	0.000	0.000	0.012	0.031	0.019	0.024	5.017	0.020	0.063	316	2384	100	218	17792	18010	440	13991	14431	Error	Error	-6.351	218	17792	440	13991	251474	4998642	2.182	17.226	0	0	0
1	8	12	"A70"	"A70"	15575	29905	100	568	587	267	45	365	365	393	363	92	25	3	0	21733	19131	8017	41	1844	1844	2019	1583	78	98	94	0	0.000	0.000	0.000	0.000	0.000	0.000	0.000	0.000	0.000	0.000	0.000	0.000	0.000	0.000	0.010	0.013	0.014	0.012	2.918	0.013	0.084	316	2384	100	203	19889	20092	222	17287	17509	Error	Error	-6.614	203	19889	222	17287	185587	6045265	0.534	10.810	0	0	0
1	9	12	"A70"	"A70"	15875	29905	100	522	548	245	44	371	371	444	928	209	0	0	0	20637	17662	10121	57	1799	1799	1849	567	30	91	88	0	0.000	0.000	0.000	0.000	0.000	0.000	0.000	0.000	0.000	0.000	0.000	0.000	0.000	0.000	0.008	0.011	0.014	0.016	3.710	0.009	0.047	316	2384	100	151	18838	18989	177	15863	16040	Error	Error	-6.963	151	18838	177	15863	173274	5581213	0.112	27.889	0	0	0
1	10	12	"A71"	"A71"	16175	29905	100	556	624	482	77	356	356	379	172	45	53	26	0	21393	17188	9355	54	1815	1815	1920	1257	65	84	77	0	0.000	0.000	0.000	0.000	0.000	0.000	0.000	0.000	0.000	0.000	0.000	0.000	0.000	0.000	0.010	0.017	0.016	0.020	4.718	0.013	0.131	316	2384	100	200	19578	19778	268	15373	15641	Error	Error	-6.613	200	19578	268	15373	197080	5431525	1.424	12.146	0	0	0
1	11	12	"A71"	"A71"	16475	29905	100	605	640	241	37	364	364	411	605	147	7	0	0	24707	23589	5312	22	1829	1829	1870	388	20	100	100	0	0.000	0.000	0.000	0.000	0.000	0.000	0.000	0.000	0.000	0.000	0.000	0.000	0.000	0.000	0.011	0.013	0.013	0.011	2.603	0.010	0.016	316	2384	100	241	22878	23119	276	21760	22036	Error	Error	-6.569	241	22878	276	21760	202100	7454070	0.379	55.977	0	0	0
1	12	12	"A71"	"A71"	16775	29905	100	527	566	236	41	360	360	386	192	49	45	20	0	21128	19008	7396	38	1864	1864	1905	657	34	100	99	0	0.000	0.000	0.000	0.000	0.000	0.000	0.000	0.000	0.000	0.000	0.000	0.000	0.000	0.000	0.009	0.012	0.014	0.012	2.616	0.011	0.172	316	2384	100	167	19264	19431	206	17144	17350	Error	Error	-6.850	167	19264	206	17144	178749	6006496	0.938	26.032	0	0	0
1	13	12	"A72"	"A72"	17075	29900	100	577	616	302	49	372	372	399	194	48	51	25	0	18451	14488	7923	54	1927	1927	2207	1715	77	75	73	0	0.000	0.000	0.000	0.000	0.000	0.000	0.000	0.000	0.000	0.000	0.000	0.000	0.000	0.000	0.012	0.019	0.021	0.024	4.426	0.015	0.212	316	2384	100	205	16524	16729	244	12561	12805	Error	Error	-6.333	205	16524	244	12561	194665	4578068	1.119	7.161	0	0	0
1	14	12	"A72"	"A72"	17375	29900	100	575	609	275	45	366	366	401	286	71	39	12	0	17580	14827	6745	45	1888	1888	2024	1125	55	97	95	0	0.000	0.000	0.000	0.000	0.000	0.000	0.000	0.000	0.000	0.000	0.000	0.000	0.000	0.000	0.013	0.019	0.019	0.017	3.465	0.018	0.106	316	2384	100	209	15692	15901	243	12939	13182	Error	Error	-6.230	209	15692	243	12939	192412	4685410	0.727	11.380	0	0	0
1	15	12	"A72"	"A72"	17675	29905	90	651	681	238	34	373	373	480	1801	375	0	0	0	20407	19743	4501	22	1903	1903	1982	1135	57	100	100	0	0.000	0.000	0.000	0.000	0.000	0.000	0.000	0.000	0.000	0.000	0.000	0.000	0.000	0.000	0.015	0.017	0.016	0.015	2.276	0.017	0.302	256	1924	100	278	18504	18782	308	17840	18148	Error	Error	-6.057	278	18504	308	17840	174288	5054267	0.112	15.648	0	0	0
1	16	12	"A73"	"A73"	17980	29900	85	443	464	234	50	377	377	404	201	49	24	9	0	4104	5198	2862	55	1905	1905	1930	367	19	96	87	0	0.000	0.000	0.000	0.000	0.000	0.000	0.000	0.000	0.000	0.000	0.000	0.000	0.000	0.000	0.030	0.026	0.061	0.057	3.811	0.022	0.033	208	1660	100	66	2199	2265	87	3293	3380	Error	Error	-5.058	66	2199	87	3293	96610	1081143	0.299	8.905	0	0	0
1	17	12	"A73"	"A73"	18280	29900	85	419	458	220	48	393	393	421	200	47	23	6	0	3965	4500	1918	42	1952	1952	1971	354	17	94	86	0	0.000	0.000	0.000	0.000	0.000	0.000	0.000	0.000	0.000	0.000	0.000	0.000	0.000	0.000	0.013	0.026	0.063	0.067	4.186	0.023	0.024	208	1660	100	26	2013	2039	65	2548	2613	Error	Error	-6.275	26	2013	65	2548	95281	935929	0.185	7.144	0	0	0
1	18	12	"A73"	"A73"	18580	29895	100	470	508	316	62	410	410	493	1436	291	0	0	0	3459	4373	2503	57	2034	2034	2086	667	31	79	54	0	0.000	0.000	0.000	0.000	0.000	0.000	0.000	0.000	0.000	0.000	0.000	0.000	0.000	0.000	0.042	0.042	0.097	0.088	5.034	0.022	0.020	316	2384	100	60	1425	1485	98	2339	2437	Error	Error	-4.570	60	1425	98	2339	160402	1381783	0.010	3.429	0	0	0
1	1	13	"A74"	"A74"	13470	30200	100	470	527	429	81	334	334	374	357	95	17	3	0	20218	16262	9529	58	1752	1752	1871	1209	64	80	75	0	0.000	0.000	0.000	0.000	0.000	0.000	0.000	0.000	0.000	0.000	0.000	0.000	0.000	0.000	0.007	0.013	0.014	0.018	4.628	0.011	0.039	316	2384	100	136	18466	18602	193	14510	14703	Error	Error	-7.085	136	18466	193	14510	166440	5138639	0.429	11.903	0	0	0
1	2	13	"A74"	"A74"	13775	30200	100	514	762	2503	328	347	347	406	686	168	4	1	0	18821	16455	6013	36	1737	1737	1797	543	30	100	100	0	0.000	0.000	0.000	0.000	0.000	0.000	0.000	0.000	0.000	0.000	0.000	0.000	0.000	0.000	0.010	0.028	0.016	0.014	3.185	0.027	0.013	316	2384	100	167	17084	17251	415	14718	15133	Error	Error	-6.677	167	17084	415	14718	240741	5199829	0.519	26.994	0	0	0
1	3	13	"A74"	"A74"	14075	30195	100	478	483	207	42	341	341	368	311	84	18	1	0	17311	15004	6932	46	1733	1733	1775	879	49	99	98	0	0.000	0.000	0.000	0.000	0.000	0.000	0.000	0.000	0.000	0.000	0.000	0.000	0.000	0.000	0.009	0.011	0.015	0.013	2.869	0.010	0.137	316	2384	100	137	15578	15715	142	13271	13413	Error	Error	-6.829	137	15578	142	13271	152671	4741263	0.370	15.050	0	0	0
1	4	13	"A75"	"A75"	14375	30195	100	539	564	256	45	334	334	358	190	53	50	23	0	18989	14660	8297	56	1783	1783	1926	1386	71	75	72	0	0.000	0.000	0.000	0.000	0.000	0.000	0.000	0.000	0.000	0.000	0.000	0.000	0.000	0.000	0.012	0.018	0.021	0.023	4.513	0.015	0.249	316	2384	100	205	17206	17411	230	12877	13107	Error	Error	-6.391	205	17206	230	12877	178113	4632658	1.084	9.188	0	0	0
1	5	13	"A75"	"A75"	14680	30195	95	499	517	216	41	330	330	357	194	54	44	15	0	18133	15971	4831	30	1772	1772	1820	544	29	100	100	0	0.000	0.000	0.000	0.000	0.000	0.000	0.000	0.000	0.000	0.000	0.000	0.000	0.000	0.000	0.010	0.013	0.015	0.014	2.496	0.012	0.171	256	2088	100	169	16361	16530	187	14199	14386	Error	Error	-6.597	169	16361	187	14199	132336	4088608	0.825	26.013	0	0	0
1	6	13	"A75"	"A75"	14975	30195	105	496	527	226	42	328	328	374	518	138	8	0	0	19284	17700	5198	29	1751	1751	1819	672	36	100	99	0	0.000	0.000	0.000	0.000	0.000	0.000	0.000	0.000	0.000	0.000	0.000	0.000	0.000	0.000	0.010	0.012	0.014	0.011	2.699	0.013	0.017	316	2572	100	168	17533	17701	199	15949	16148	Error	Error	-6.705	168	17533	199	15949	166581	5593152	0.295	23.632	0	0	0
1	7	13	"A76"	"A76"	15275	30195	100	466	486	215	44	331	331	388	799	205	0	0	0	18128	13518	8302	61	1759	1759	1998	1930	96	68	66	0	0.000	0.000	0.000	0.000	0.000	0.000	0.000	0.000	0.000	0.000	0.000	0.000	0.000	0.000	0.008	0.013	0.018	0.024	5.051	0.044	0.084	316	2384	100	135	16369	16504	155	11759	11914	Error	Error	-6.922	135	16369	155	11759	153597	4271565	0.123	5.969	0	0	0
1	8	13	"A76"	"A76"	15575	30195	100	531	554	232	41	337	337	367	334	91	29	3	0	20148	18001	5582	31	1750	1750	1795	543	30	100	100	0	0.000	0.000	0.000	0.000	0.000	0.000	0.000	0.000	0.000	0.000	0.000	0.000	0.000	0.000	0.011	0.013	0.016	0.013	2.749	0.012	0.045	316	2384	100	194	18398	18592	217	16251	16468	Error	Error	-6.567	194	18398	217	16251	175137	5688354	0.560	29.845	0	0	0
1	9	13	"A76"	"A76"	15880	30195	95	549	583	238	40	322	322	353	248	70	45	15	0	20433	20238	2672	13	1761	1761	1809	510	28	100	100	0	0.000	0.000	0.000	0.000	0.000	0.000	0.000	0.000	0.000	0.000	0.000	0.000	0.000	0.000	0.012	0.014	0.014	0.012	2.522	0.011	0.077	256	2088	100	227	18672	18899	261	18477	18738	Error	Error	-6.362	227	18672	261	18477	149125	5180988	0.927	36.135	0	0	0
1	10	13	"A77"	"A77"	16180	30195	100	620	615	260	42	338	338	369	232	62	58	24	0	17306	13636	6985	51	1757	1757	1873	981	52	81	76	0	0.000	0.000	0.000	0.000	0.000	0.000	0.000	0.000	0.000	0.000	0.000	0.000	0.000	0.000	0.018	0.023	0.026	0.030	3.214	0.023	0.407	316	2384	100	282	15549	15831	277	11879	12156	Error	Error	-5.785	282	15549	277	11879	194237	4308956	1.060	11.991	0	0	0
1	11	13	"A77"	"A77"	16480	30195	95	697	732	262	35	331	331	356	176	49	78	51	0	17936	17684	2530	14	1794	1794	1904	817	42	100	100	0	0.000	0.000	0.000	0.000	0.000	0.000	0.000	0.000	0.000	0.000	0.000	0.000	0.000	0.000	0.023	0.025	0.025	0.021	2.211	0.024	0.386	256	2088	100	366	16142	16508	401	15890	16291	Error	Error	-5.463	366	16142	401	15890	187318	4527218	2.136	19.315	0	0	0
1	12	13	"A77"	"A77"	16780	30200	105	686	693	239	34	334	334	365	239	65	66	28	0	18108	17703	2940	16	1778	1778	1874	778	41	100	100	0	0.000	0.000	0.000	0.000	0.000	0.000	0.000	0.000	0.000	0.000	0.000	0.000	0.000	0.000	0.022	0.023	0.023	0.018	2.306	0.022	0.366	316	2572	100	352	16330	16682	359	15925	16284	Error	Error	-5.536	352	16330	359	15925	218936	5594228	1.372	20.346	0	0	0
1	13	13	"A78"	"A78"	17075	30195	100	552	579	280	48	349	349	392	364	92	26	3	0	15808	12906	6648	51	1877	1877	2672	3008	112	76	71	0	0.000	0.000	0.000	0.000	0.000	0.000	0.000	0.000	0.000	0.000	0.000	0.000	0.000	0.000	0.015	0.021	0.023	0.024	3.989	0.030	0.246	316	2384	100	203	13931	14134	230	11029	11259	Error	Error	-6.101	203	13931	230	11029	182911	4078337	0.514	3.402	0	0	0
1	14	13	"A78"	"A78"	17375	30195	100	667	732	398	54	336	336	373	253	67	62	27	0	15735	15974	3668	22	1827	1827	2008	1095	54	100	99	0	0.000	0.000	0.000	0.000	0.000	0.000	0.000	0.000	0.000	0.000	0.000	0.000	0.000	0.000	0.024	0.028	0.025	0.022	2.416	0.028	0.237	316	2384	100	331	13908	14239	396	14147	14543	Error	Error	-5.393	331	13908	396	14147	231251	5047705	1.419	12.754	0	0	0
1	15	13	"A78"	"A78"	17675	30190	100	601	646	262	40	365	365	395	238	60	49	18	0	19195	17983	4489	24	1953	1953	2482	2061	83	97	96	0	0.000	0.000	0.000	0.000	0.000	0.000	0.000	0.000	0.000	0.000	0.000	0.000	0.000	0.000	0.014	0.018	0.018	0.014	2.614	0.019	0.290	316	2384	100	236	17242	17478	281	16030	16311	Error	Error	-6.191	236	17242	281	16030	204246	5682633	1.055	7.521	0	0	0
1	16	13	"A79"	"A79"	17975	30190	100	466	493	225	45	364	364	400	529	132	6	0	0	13363	12863	9127	70	1856	1856	2145	2132	99	66	62	0	0.000	0.000	0.000	0.000	0.000	0.000	0.000	0.000	0.000	0.000	0.000	0.000	0.000	0.000	0.009	0.012	0.017	0.023	6.299	0.011	0.134	316	2384	100	102	11507	11609	129	11007	11136	Error	Error	-6.818	102	11507	129	11007	155774	4064622	0.176	5.027	0	0	0
1	17	13	"A79"	"A79"	18280	30195	100	518	554	249	44	361	361	388	209	53	42	15	0	19888	17049	7046	41	1847	1847	1904	788	41	99	99	0	0.000	0.000	0.000	0.000	0.000	0.000	0.000	0.000	0.000	0.000	0.000	0.000	0.000	0.000	0.009	0.013	0.016	0.014	2.780	0.012	0.179	316	2384	100	157	18041	18198	193	15202	15395	Error	Error	-6.844	157	18041	193	15202	174990	5387400	0.794	19.220	0	0	0
1	18	13	"A79"	"A79"	18575	30200	105	565	592	240	40	372	372	395	219	55	45	14	0	20748	18359	7293	39	1933	1933	1979	619	31	100	100	0	0.000	0.000	0.000	0.000	0.000	0.000	0.000	0.000	0.000	0.000	0.000	0.000	0.000	0.000	0.010	0.013	0.015	0.012	2.656	0.013	0.211	316	2572	100	193	18815	19008	220	16426	16646	Error	Error	-6.607	193	18815	220	16426	187144	5801496	0.900	26.462	0	0	0
1	1	14	"A80"	"A80"	13480	30510	100	576	886	1263	142	320	320	344	185	53	58	38	0	17873	13962	8644	61	1693	1693	1821	1123	61	78	71	0	0.000	0.000	0.000	0.000	0.000	0.000	0.000	0.000	0.000	0.000	0.000	0.000	0.000	0.000	0.016	0.046	0.033	0.041	4.322	0.041	0.192	316	2384	100	256	16180	16436	566	12269	12835	Error	Error	-5.982	256	16180	566	12269	280091	4412131	2.930	10.811	0	0	0
1	2	14	"A80"	"A80"	13785	30510	105	537	683	595	87	314	314	355	519	146	23	5	0	16433	15515	6332	40	1676	1676	1779	1587	89	100	99	0	0.000	0.000	0.000	0.000	0.000	0.000	0.000	0.000	0.000	0.000	0.000	0.000	0.000	0.000	0.015	0.027	0.022	0.019	3.183	0.026	0.190	316	2572	100	223	14757	14980	369	13839	14208	Error	Error	-6.048	223	14757	369	13839	215867	4902637	0.632	8.655	0	0	0
1	3	14	"A80"	"A80"	14085	30505	105	484	589	404	68	323	323	355	300	84	33	12	0	15682	15377	7010	45	1687	1687	1733	525	30	100	100	0	0.000	0.000	0.000	0.000	0.000	0.000	0.000	0.000	0.000	0.000	0.000	0.000	0.000	0.000	0.012	0.019	0.020	0.016	2.993	0.021	0.273	316	2572	100	161	13995	14156	266	13690	13956	Error	Error	-6.442	161	13995	266	13690	185973	4859254	0.780	25.989	0	0	0
1	4	14	"A81"	"A81"	14380	30505	100	505	547	265	48	331	331	361	222	61	41	17	0	21735	17223	9038	52	1736	1736	1827	820	44	88	81	0	0.000	0.000	0.000	0.000	0.000	0.000	0.000	0.000	0.000	0.000	0.000	0.000	0.000	0.000	0.009	0.014	0.016	0.017	3.766	0.013	0.190	316	2384	100	174	19999	20173	216	15487	15703	Error	Error	-6.845	174	19999	216	15487	172898	5442596	0.838	18.776	0	0	0
1	5	14	"A81"	"A81"	14680	30505	100	481	489	207	42	328	328	359	266	74	25	3	0	19243	16366	7343	44	1723	1723	1804	813	45	97	93	0	0.000	0.000	0.000	0.000	0.000	0.000	0.000	0.000	0.000	0.000	0.000	0.000	0.000	0.000	0.009	0.011	0.013	0.012	3.332	0.012	0.075	316	2384	100	153	17520	17673	161	14643	14804	Error	Error	-6.839	153	17520	161	14643	154590	5171788	0.489	17.911	0	0	0
1	6	14	"A81"	"A81"	14980	30500	100	511	545	248	45	332	332	496	2453	494	0	0	0	20673	18632	6980	37	1721	1721	1992	2603	130	98	94	0	0.000	0.000	0.000	0.000	0.000	0.000	0.000	0.000	0.000	0.000	0.000	0.000	0.000	0.000	0.009	0.013	0.014	0.012	3.318	0.144	0.104	316	2384	100	179	18952	19131	213	16911	17124	Error	Error	-6.726	179	18952	213	16911	172122	5887839	0.020	6.393	0	0	0
1	7	14	"A82"	"A82"	15280	30500	100	438	472	206	43	317	317	357	346	96	17	1	0	18262	13448	8545	63	1710	1710	1995	1929	96	70	66	0	0.000	0.000	0.000	0.000	0.000	0.000	0.000	0.000	0.000	0.000	0.000	0.000	0.000	0.000	0.007	0.013	0.016	0.021	6.292	0.011	0.121	316	2384	100	121	16552	16673	155	11738	11893	Error	Error	-7.096	121	16552	155	11738	149216	4249544	0.332	5.937	0	0	0
1	8	14	"A82"	"A82"	15585	30505	105	486	522	234	44	318	318	380	616	162	3	0	0	22011	19925	6217	31	1718	1718	1827	936	51	100	100	0	0.000	0.000	0.000	0.000	0.000	0.000	0.000	0.000	0.000	0.000	0.000	0.000	0.000	0.000	0.008	0.011	0.011	0.009	2.836	0.013	0.023	316	2572	100	168	20293	20461	204	18207	18411	Error	Error	-6.916	168	20293	204	18207	164794	6296349	0.231	19.335	0	0	0
1	9	14	"A82"	"A82"	15880	30500	100	504	539	250	46	323	323	370	429	115	13	1	0	22980	19740	7855	39	1715	1715	1841	1186	64	93	87	0	0.000	0.000	0.000	0.000	0.000	0.000	0.000	0.000	0.000	0.000	0.000	0.000	0.000	0.000	0.009	0.012	0.012	0.012	3.684	0.013	0.048	316	2384	100	181	21265	21446	216	18025	18241	Error	Error	-6.876	181	21265	216	18025	170419	6237733	0.394	15.092	0	0	0
1	10	14	"A83"	"A83"	16180	30500	100	416	430	181	42	325	325	367	336	91	10	0	0	17166	12861	7756	60	1713	1713	1903	1447	76	71	69	0	0.000	0.000	0.000	0.000	0.000	0.000	0.000	0.000	0.000	0.000	0.000	0.000	0.000	0.000	0.006	0.009	0.015	0.021	6.792	0.008	0.017	316	2384	100	91	15453	15544	105	11148	11253	Error	Error	-7.408	91	15453	105	11148	135749	4064007	0.188	7.573	0	0	0
1	11	14	"A83"	"A83"	16485	30500	95	517	522	188	36	318	318	350	267	76	34	4	0	21284	20881	2769	13	1698	1698	1769	752	42	100	100	0	0.000	0.000	0.000	0.000	0.000	0.000	0.000	0.000	0.000	0.000	0.000	0.000	0.000	0.000	0.010	0.011	0.012	0.010	2.441	0.010	0.153	256	2088	100	199	19586	19785	204	19183	19387	Error	Error	-6.621	199	19586	204	19183	133720	5345589	0.644	25.415	0	0	0
1	12	14	"A83"	"A83"	16785	30505	100	443	470	217	46	313	313	348	296	85	22	4	0	15782	14141	5892	41	1688	1688	1731	557	32	100	100	0	0.000	0.000	0.000	0.000	0.000	0.000	0.000	0.000	0.000	0.000	0.000	0.000	0.000	0.000	0.009	0.013	0.015	0.013	2.928	0.010	0.030	316	2384	100	130	14094	14224	157	12453	12610	Error	Error	-6.760	130	14094	157	12453	148535	4468532	0.412	22.280	0	0	0
1	13	14	"A84"	"A84"	17085	30505	100	475	498	221	44	321	321	355	233	65	36	8	0	15291	12259	6260	51	1718	1718	1795	752	41	85	77	0	0.000	0.000	0.000	0.000	0.000	0.000	0.000	0.000	0.000	0.000	0.000	0.000	0.000	0.000	0.011	0.017	0.020	0.022	4.318	0.014	0.144	316	2384	100	154	13573	13727	177	10541	10718	Error	Error	-6.462	154	13573	177	10541	157395	3873696	0.614	13.915	0	0	0
1	14	14	"A84"	"A84"	17385	30505	105	474	481	205	42	323	323	401	1415	352	0	0	0	15667	13756	4703	34	1696	1696	1739	587	33	100	100	0	0.000	0.000	0.000	0.000	0.000	0.000	0.000	0.000	0.000	0.000	0.000	0.000	0.000	0.000	0.011	0.013	0.017	0.014	2.806	0.013	0.020	316	2572	100	151	13971	14122	158	12060	12218	Error	Error	-6.532	151	13971	158	12060	152141	4346761	0.057	20.472	0	0	0
1	15	14	"A84"	"A84"	17685	30500	95	501	517	194	37	333	333	369	386	104	16	0	0	18342	17007	4727	27	1756	1756	1803	464	25	100	100	0	0.000	0.000	0.000	0.000	0.000	0.000	0.000	0.000	0.000	0.000	0.000	0.000	0.000	0.000	0.010	0.012	0.013	0.011	2.656	0.011	0.108	256	2088	100	168	16586	16754	184	15251	15435	Error	Error	-6.625	168	16586	184	15251	132407	4353902	0.383	32.767	0	0	0
1	16	14	"A85"	"A85"	17980	30500	100	463	476	206	43	337	337	360	182	50	37	13	0	16036	12951	6752	52	1753	1753	1803	577	32	90	85	0	0.000	0.000	0.000	0.000	0.000	0.000	0.000	0.000	0.000	0.000	0.000	0.000	0.000	0.000	0.009	0.012	0.018	0.019	3.782	0.011	0.108	316	2384	100	126	14283	14409	139	11198	11337	Error	Error	-6.825	126	14283	139	11198	150306	4092652	0.637	19.321	0	0	0
1	17	14	"A85"	"A85"	18280	30500	105	464	487	200	41	346	346	363	205	56	35	8	0	16527	14605	6853	46	1780	1780	1824	741	40	100	99	0	0.000	0.000	0.000	0.000	0.000	0.000	0.000	0.000	0.000	0.000	0.000	0.000	0.000	0.000	0.008	0.011	0.016	0.013	3.050	0.009	0.060	316	2572	100	118	14747	14865	141	12825	12966	Error	Error	-6.965	118	14747	141	12825	153857	4615062	0.605	17.248	0	0	0
1	18	14	"A85"	"A85"	18580	30495	100	497	512	200	39	343	343	365	169	46	45	19	0	16622	14487	6011	41	1885	1885	1997	1041	52	93	90	0	0.000	0.000	0.000	0.000	0.000	0.000	0.000	0.000	0.000	0.000	0.000	0.000	0.000	0.000	0.010	0.013	0.018	0.016	3.018	0.012	0.173	316	2384	100	154	14737	14891	169	12602	12771	Error	Error	-6.580	154	14737	169	12602	161823	4577862	0.870	11.998	0	0	0
1	1	15	"A86"	"A86"	13485	30800	85	543	577	335	58	325	325	352	227	64	46	12	0	20368	20186	3713	18	1827	1827	1944	938	48	100	100	0	0.000	0.000	0.000	0.000	0.000	0.000	0.000	0.000	0.000	0.000	0.000	0.000	0.000	0.000	0.012	0.014	0.013	0.011	2.722	0.013	0.189	208	1660	100	218	18541	18759	252	18359	18611	Error	Error	-6.410	218	18541	252	18359	120107	4198710	0.991	19.448	0	0	0
1	2	15	"A86"	"A86"	13780	30800	100	455	477	217	45	316	316	391	909	232	0	0	0	16477	14836	6488	43	1782	1782	1869	1380	73	100	98	0	0.000	0.000	0.000	0.000	0.000	0.000	0.000	0.000	0.000	0.000	0.000	0.000	0.000	0.000	0.009	0.012	0.015	0.012	3.036	0.011	0.047	316	2384	100	139	14695	14834	161	13054	13215	Error	Error	-6.724	139	14695	161	13054	150821	4688237	0.095	9.396	0	0	0
1	3	15	"A86"	"A86"	14085	30795	100	445	489	317	64	324	324	373	408	109	11	1	0	14431	13731	7033	51	1794	1794	1865	1257	67	97	94	0	0.000	0.000	0.000	0.000	0.000	0.000	0.000	0.000	0.000	0.000	0.000	0.000	0.000	0.000	0.010	0.014	0.015	0.015	3.079	0.029	0.100	316	2384	100	121	12637	12758	165	11937	12102	Error	Error	-6.707	121	12637	165	11937	154584	4339052	0.284	9.440	0	0	0
1	4	15	"A87"	"A87"	14390	30795	85	564	590	245	41	320	320	342	159	46	67	34	0	19266	19149	2902	15	1867	1867	1975	926	46	100	100	0	0.000	0.000	0.000	0.000	0.000	0.000	0.000	0.000	0.000	0.000	0.000	0.000	0.000	0.000	0.014	0.016	0.015	0.013	2.446	0.014	0.257	208	1660	100	244	17399	17643	270	17282	17552	Error	Error	-6.156	244	17399	270	17282	122743	3982934	1.560	18.546	0	0	0
1	5	15	"A87"	"A87"	14685	30795	100	482	484	203	41	324	324	353	205	58	35	9	0	16590	14710	6172	41	1865	1865	1895	426	22	100	99	0	0.000	0.000	0.000	0.000	0.000	0.000	0.000	0.000	0.000	0.000	0.000	0.000	0.000	0.000	0.011	0.012	0.015	0.013	3.030	0.012	0.109	316	2384	100	158	14725	14883	160	12845	13005	Error	Error	-6.542	158	14725	160	12845	152906	4648332	0.639	30.082	0	0	0
1	6	15	"A87"	"A87"	14980	30795	105	494	511	219	42	335	335	363	228	62	39	10	0	17024	14816	5735	38	1844	1844	1893	547	28	100	99	0	0.000	0.000	0.000	0.000	0.000	0.000	0.000	0.000	0.000	0.000	0.000	0.000	0.000	0.000	0.010	0.014	0.017	0.016	2.442	0.012	0.111	316	2572	100	159	15180	15339	176	12972	13148	Error	Error	-6.577	159	15180	176	12972	161623	4681843	0.649	23.625	0	0	0
1	7	15	"A88"	"A88"	15280	30795	100	516	572	352	61	340	340	384	284	73	34	10	0	17002	12982	8068	62	1889	1889	2150	1836	85	72	64	0	0.000	0.000	0.000	0.000	0.000	0.000	0.000	0.000	0.000	0.000	0.000	0.000	0.000	0.000	0.012	0.021	0.022	0.030	4.683	0.018	0.135	316	2384	100	176	15113	15289	232	11093	11325	Error	Error	-6.424	176	15113	232	11093	180609	4102288	0.662	5.900	0	0	0
1	8	15	"A88"	"A88"	15585	30800	110	505	544	259	47	331	331	424	1458	343	0	0	0	19093	15890	7377	46	1867	1867	1991	1700	85	98	93	0	0.000	0.000	0.000	0.000	0.000	0.000	0.000	0.000	0.000	0.000	0.000	0.000	0.000	0.000	0.010	0.015	0.019	0.016	2.595	0.013	0.023	392	2896	100	174	17226	17400	213	14023	14236	Error	Error	-6.629	174	17226	213	14023	213161	6228960	0.082	8.176	0	0	0
1	9	15	"A88"	"A88"	15885	30795	100	586	631	318	50	337	337	377	406	107	27	3	0	19815	18198	5244	28	1872	1872	1949	645	33	100	100	0	0.000	0.000	0.000	0.000	0.000	0.000	0.000	0.000	0.000	0.000	0.000	0.000	0.000	0.000	0.014	0.018	0.017	0.015	2.648	0.017	0.060	316	2384	100	249	17943	18192	294	16326	16620	Error	Error	-6.171	249	17943	294	16326	199293	5750507	0.626	25.192	0	0	0
1	10	15	"A89"	"A89"	16180	30795	100	485	532	356	66	337	337	393	426	108	14	2	0	14627	13175	8452	64	1897	1897	2551	3255	127	71	68	0	0.000	0.000	0.000	0.000	0.000	0.000	0.000	0.000	0.000	0.000	0.000	0.000	0.000	0.000	0.012	0.017	0.018	0.024	5.026	0.016	0.190	316	2384	100	148	12730	12878	195	11278	11473	Error	Error	-6.426	148	12730	195	11278	168162	4163247	0.326	3.264	0	0	0
1	11	15	"A89"	"A89"	16480	30795	100	494	568	437	76	336	336	374	304	81	28	7	0	17647	16947	6698	39	1875	1875	2234	2338	104	91	89	0	0.000	0.000	0.000	0.000	0.000	0.000	0.000	0.000	0.000	0.000	0.000	0.000	0.000	0.000	0.010	0.015	0.017	0.014	2.999	0.017	0.115	316	2384	100	158	15772	15930	232	15072	15304	Error	Error	-6.641	158	15772	232	15072	179488	5355346	0.638	6.293	0	0	0
1	12	15	"A89"	"A89"	16780	30790	100	536	589	355	60	325	325	350	183	52	55	24	0	17772	17237	5235	30	1875	1875	2311	2714	117	95	93	0	0.000	0.000	0.000	0.000	0.000	0.000	0.000	0.000	0.000	0.000	0.000	0.000	0.000	0.000	0.013	0.017	0.016	0.015	2.915	0.014	0.180	316	2384	100	211	15897	16108	264	15362	15626	Error	Error	-6.235	211	15897	264	15362	186107	5446738	1.306	5.500	0	0	0
1	13	15	"A90"	"A90"	17080	30790	100	433	479	313	65	331	331	357	187	52	36	13	0	15149	11522	8087	70	1878	1878	2191	2105	96	60	59	0	0.000	0.000	0.000	0.000	0.000	0.000	0.000	0.000	0.000	0.000	0.000	0.000	0.000	0.000	0.008	0.015	0.021	0.031	7.223	0.015	0.154	316	2384	100	102	13271	13373	148	9644	9792	Error	Error	-7.024	102	13271	148	9644	151418	3640939	0.652	4.433	0	0	0
1	14	15	"A90"	"A90"	17380	30790	100	475	501	220	43	323	323	354	185	52	44	13	0	17176	14579	6777	46	1910	1910	2211	2090	94	85	81	0	0.000	0.000	0.000	0.000	0.000	0.000	0.000	0.000	0.000	0.000	0.000	0.000	0.000	0.000	0.010	0.014	0.017	0.018	3.717	0.011	0.109	316	2384	100	152	15266	15418	178	12669	12847	Error	Error	-6.650	152	15266	178	12669	158201	4606954	0.795	5.918	0	0	0
1	15	15	"A90"	"A90"	17685	30795	95	533	557	211	37	330	330	356	183	51	53	21	0	18508	18030	3776	20	1888	1888	1934	563	29	100	100	0	0.000	0.000	0.000	0.000	0.000	0.000	0.000	0.000	0.000	0.000	0.000	0.000	0.000	0.000	0.012	0.014	0.014	0.012	2.491	0.012	0.152	256	2088	100	203	16620	16823	227	16142	16369	Error	Error	-6.355	203	16620	227	16142	142640	4615597	1.098	28.590	0	0	0
1	16	15	"A91"	"A91"	17985	30795	100	452	488	208	42	336	336	370	374	101	12	2	0	16355	13146	7369	56	1921	1921	2033	1084	53	76	72	0	0.000	0.000	0.000	0.000	0.000	0.000	0.000	0.000	0.000	0.000	0.000	0.000	0.000	0.000	0.008	0.014	0.018	0.021	4.989	0.009	0.016	316	2384	100	116	14434	14550	152	11225	11377	Error	Error	-6.959	116	14434	152	11225	154301	4154110	0.316	10.252	0	0	0
1	17	15	"A91"	"A91"	18285	30795	100	492	518	204	39	348	348	372	219	58	36	11	0	18468	16257	6638	40	1949	1949	1986	398	20	100	100	0	0.000	0.000	0.000	0.000	0.000	0.000	0.000	0.000	0.000	0.000	0.000	0.000	0.000	0.000	0.009	0.012	0.015	0.013	2.591	0.009	0.060	316	2384	100	144	16519	16663	170	14308	14478	Error	Error	-6.842	144	16519	170	14308	163562	5137138	0.667	35.857	0	0	0
1	18	15	"A91"	"A91"	18585	30795	105	515	557	270	48	361	361	389	221	56	38	12	0	18843	17143	6043	35	2071	2071	2129	499	23	100	99	0	0.000	0.000	0.000	0.000	0.000	0.000	0.000	0.000	0.000	0.000	0.000	0.000	0.000	0.000	0.009	0.013	0.014	0.011	3.204	0.011	0.135	316	2572	100	154	16772	16926	196	15072	15268	Error	Error	-6.767	154	16772	196	15072	175944	5417208	0.760	30.088	0	0	0
1	1	16	"A92"	"A92"	13480	31105	100	432	502	547	108	307	307	328	153	46	43	18	0	19618	15012	9047	60	1744	1744	1863	1248	66	76	72	0	0.000	0.000	0.000	0.000	0.000	0.000	0.000	0.000	0.000	0.000	0.000	0.000	0.000	0.000	0.007	0.015	0.014	0.018	5.726	0.012	0.084	316	2384	100	125	17874	17999	195	13268	13463	Error	Error	-7.160	125	17874	195	13268	158650	4743727	1.137	10.536	0	0	0
1	2	16	"A92"	"A92"	13785	31105	100	463	509	388	76	305	305	332	282	84	29	4	0	20193	18077	6867	37	1729	1729	1772	513	28	100	100	0	0.000	0.000	0.000	0.000	0.000	0.000	0.000	0.000	0.000	0.000	0.000	0.000	0.000	0.000	0.009	0.012	0.013	0.011	2.781	0.011	0.109	316	2384	100	158	18464	18622	204	16348	16552	Error	Error	-6.869	158	18464	204	16348	160989	5712330	0.628	31.784	0	0	0
1	3	16	"A92"	"A92"	14090	31105	95	429	511	686	134	302	302	325	168	51	42	16	0	18051	16281	6325	38	1765	1765	1801	388	21	100	100	0	0.000	0.000	0.000	0.000	0.000	0.000	0.000	0.000	0.000	0.000	0.000	0.000	0.000	0.000	0.008	0.014	0.013	0.011	3.240	0.014	0.071	256	2088	100	127	16286	16413	209	14516	14725	Error	Error	-7.003	127	16286	209	14516	130918	4167810	1.107	37.320	0	0	0
1	4	16	"A93"	"A93"	14390	31100	100	465	535	550	102	317	317	343	259	75	35	10	0	18021	14455	8054	55	1798	1798	1909	1119	58	79	73	0	0.000	0.000	0.000	0.000	0.000	0.000	0.000	0.000	0.000	0.000	0.000	0.000	0.000	0.000	0.009	0.017	0.018	0.020	4.757	0.019	0.128	316	2384	100	148	16223	16371	218	12657	12875	Error	Error	-6.776	148	16223	218	12657	169032	4567668	0.741	11.212	0	0	0
1	5	16	"A93"	"A93"	14690	31100	95	482	508	212	41	322	322	346	235	67	34	10	0	17168	15467	6569	42	1824	1824	1961	1307	66	100	100	0	0.000	0.000	0.000	0.000	0.000	0.000	0.000	0.000	0.000	0.000	0.000	0.000	0.000	0.000	0.010	0.014	0.016	0.013	2.714	0.014	0.116	256	2088	100	160	15344	15504	186	13643	13829	Error	Error	-6.583	160	15344	186	13643	130049	3959489	0.689	10.334	0	0	0
1	6	16	"A93"	"A93"	14985	31100	100	552	626	611	97	323	323	370	404	109	23	3	0	18806	17069	7386	43	1854	1854	2288	2560	111	95	87	0	0.000	0.000	0.000	0.000	0.000	0.000	0.000	0.000	0.000	0.000	0.000	0.000	0.000	0.000	0.014	0.020	0.019	0.018	2.679	0.026	0.096	316	2384	100	229	16952	17181	303	15215	15518	Error	Error	-6.210	229	16952	303	15215	197957	5393864	0.634	5.774	0	0	0
1	7	16	"A94"	"A94"	15285	31100	100	437	470	230	48	306	306	341	228	66	37	9	0	19054	15595	9216	59	1813	1813	1962	1323	67	78	73	0	0.000	0.000	0.000	0.000	0.000	0.000	0.000	0.000	0.000	0.000	0.000	0.000	0.000	0.000	0.008	0.012	0.013	0.015	5.360	0.010	0.160	316	2384	100	131	17241	17372	164	13782	13946	Error	Error	-7.040	131	17241	164	13782	148407	4928123	0.566	10.305	0	0	0
1	8	16	"A94"	"A94"	15590	31105	105	436	460	192	41	319	319	368	499	135	5	0	0	19288	17196	7718	44	1790	1790	1881	847	45	100	100	0	0.000	0.000	0.000	0.000	0.000	0.000	0.000	0.000	0.000	0.000	0.000	0.000	0.000	0.000	0.007	0.009	0.011	0.010	2.908	0.008	0.122	316	2572	100	117	17498	17615	141	15406	15547	Error	Error	-7.225	117	17498	141	15406	145401	5433999	0.184	18.081	0	0	0
1	9	16	"A94"	"A94"	15890	31105	100	473	491	223	45	315	315	361	486	134	6	0	0	22330	21507	7501	34	1797	1797	1844	473	25	100	100	0	0.000	0.000	0.000	0.000	0.000	0.000	0.000	0.000	0.000	0.000	0.000	0.000	0.000	0.000	0.008	0.009	0.011	0.009	2.714	0.008	0.161	316	2384	100	158	20533	20691	176	19710	19886	Error	Error	-7.022	158	20533	176	19710	155255	6796082	0.267	41.571	0	0	0
1	10	16	"A95"	"A95"	16190	31100	100	540	559	251	44	316	316	357	439	122	19	1	0	23613	18488	10222	55	1820	1820	1995	1611	80	81	75	0	0.000	0.000	0.000	0.000	0.000	0.000	0.000	0.000	0.000	0.000	0.000	0.000	0.000	0.000	0.010	0.015	0.015	0.019	4.108	0.012	0.161	316	2384	100	224	21793	22017	243	16668	16911	Error	Error	-6.604	224	21793	243	16668	176516	5842101	0.460	10.238	0	0	0
1	11	16	"A95"	"A95"	16490	31100	95	511	579	359	62	309	309	340	237	69	43	16	0	24484	21515	9137	42	1827	1827	1926	1070	55	100	100	0	0.000	0.000	0.000	0.000	0.000	0.000	0.000	0.000	0.000	0.000	0.000	0.000	0.000	0.000	0.009	0.014	0.014	0.011	2.699	0.013	0.257	256	2088	100	202	22657	22859	270	19688	19958	Error	Error	-6.809	202	22657	270	19688	148239	5507758	1.008	18.307	0	0	0
1	12	16	"A95"	"A95"	16795	31105	100	522	565	258	45	311	311	335	181	54	55	25	0	23474	21359	7269	34	1784	1784	1846	677	36	100	99	0	0.000	0.000	0.000	0.000	0.000	0.000	0.000	0.000	0.000	0.000	0.000	0.000	0.000	0.000	0.010	0.013	0.013	0.011	2.710	0.012	0.246	316	2384	100	211	21690	21901	254	19575	19829	Error	Error	-6.684	211	21690	254	19575	178603	6749473	1.271	28.823	0	0	0
1	13	16	"A96"	"A96"	17090	31100	100	521	555	262	47	315	315	388	1021	263	0	0	0	17424	15663	5715	36	1819	1819	2084	2207	105	88	86	0	0.000	0.000	0.000	0.000	0.000	0.000	0.000	0.000	0.000	0.000	0.000	0.000	0.000	0.000	0.013	0.017	0.019	0.017	2.901	0.067	0.123	316	2384	100	206	15605	15811	240	13844	14084	Error	Error	-6.243	206	15605	240	13844	175454	4949452	0.164	6.153	0	0	0
1	14	16	"A96"	"A96"	17390	31100	100	767	5317	13183	247	312	312	351	574	163	40	24	1	14017	23411	19890	84	1814	1814	1902	632	33	100	100	14	0.000	0.000	0.000	0.000	0.000	0.000	0.000	0.000	0.000	0.000	0.000	0.000	0.000	0.000	0.037	0.232	0.038	0.044	3.589	0.416	0.511	316	2384	100	455	12203	12658	5005	21597	26602	Error	Error	-4.745	455	12203	5005	21597	1680256	7397957	8.652	34.033	0	0	0
1	15	16	"A96"	"A96"	17690	31100	100	605	1253	2451	195	319	319	345	204	59	57	37	0	14026	17527	12240	69	1864	1864	2023	931	46	100	100	4	0.000	0.000	0.000	0.000	0.000	0.000	0.000	0.000	0.000	0.000	0.000	0.000	0.000	0.000	0.024	0.060	0.028	0.025	2.866	0.115	0.634	316	2384	100	286	12162	12448	934	15663	16597	Error	Error	-5.410	286	12162	934	15663	395810	5538584	4.451	16.653	0	0	0
1	16	16	"A97"	"A97"	17990	31100	100	465	494	207	41	315	315	333	193	57	43	13	0	21200	17480	9136	52	1844	1844	1918	953	49	87	82	0	0.000	0.000	0.000	0.000	0.000	0.000	0.000	0.000	0.000	0.000	0.000	0.000	0.000	0.000	0.008	0.011	0.014	0.015	3.895	0.010	0.214	316	2384	100	150	19356	19506	179	15636	15815	Error	Error	-7.012	150	19356	179	15636	156033	5523650	0.834	16.329	0	0	0
1	17	16	"A97"	"A97"	18290	31100	95	536	551	202	36	327	327	353	217	61	49	12	0	22910	21595	6927	32	1891	1891	1968	761	38	100	100	0	0.000	0.000	0.000	0.000	0.000	0.000	0.000	0.000	0.000	0.000	0.000	0.000	0.000	0.000	0.010	0.011	0.012	0.011	2.339	0.010	0.142	256	2088	100	209	21019	21228	224	19704	19928	Error	Error	-6.652	209	21019	224	19704	141001	5528203	0.912	25.791	0	0	0
1	18	16	"A97"	"A97"	18590	31095	100	547	572	229	40	335	335	355	170	47	58	27	0	21303	19659	7779	39	2006	2006	2131	1347	63	95	92	0	0.000	0.000	0.000	0.000	0.000	0.000	0.000	0.000	0.000	0.000	0.000	0.000	0.000	0.000	0.011	0.013	0.015	0.014	2.995	0.012	0.276	316	2384	100	212	19297	19509	237	17653	17890	Error	Error	-6.508	212	19297	237	17653	180602	6212146	1.276	13.013	0	0	0
1	1	17	"A98"	"A98"	13490	31400	100	310	343	158	46	313	313	338	267	78	8	0	0	2811	3255	1573	48	1724	1724	1739	337	19	77	64	0	0.000	0.000	0.000	0.000	0.000	0.000	0.000	0.000	0.000	0.000	0.000	0.000	0.000	0.000	-0.003	0.020	0.102	0.114	5.349	0.017	0.008	316	2384	100	-3	1087	1084	30	1531	1561	Error	Error	Error	-3	1087	30	1531	108255	1028660	0.019	4.499	0	0	0
1	2	17	"A98"	"A98"	13790	31400	100	315	341	176	51	307	307	334	189	56	17	3	0	2877	3259	1284	39	1710	1710	1735	347	20	91	75	0	0.000	0.000	0.000	0.000	0.000	0.000	0.000	0.000	0.000	0.000	0.000	0.000	0.000	0.000	0.007	0.022	0.088	0.092	3.794	0.019	0.013	316	2384	100	8	1167	1175	34	1549	1583	Error	Error	-7.189	8	1167	34	1549	107873	1029986	0.037	4.392	0	0	0
1	3	17	"A98"	"A98"	14095	31395	90	334	349	147	42	306	306	320	151	47	22	5	0	2955	3447	1414	41	1704	1704	1728	357	20	91	73	0	0.000	0.000	0.000	0.000	0.000	0.000	0.000	0.000	0.000	0.000	0.000	0.000	0.000	0.000	0.022	0.025	0.068	0.071	3.531	0.013	0.008	256	1924	100	28	1251	1279	43	1743	1786	Error	Error	-5.482	28	1251	43	1743	89261	882531	0.192	4.815	0	0	0
1	4	17	"A99"	"A99"	14390	31400	100	368	394	181	45	306	306	332	205	61	21	3	0	6700	6317	2658	42	1747	1747	1784	404	22	88	82	0	0.000	0.000	0.000	0.000	0.000	0.000	0.000	0.000	0.000	0.000	0.000	0.000	0.000	0.000	0.013	0.019	0.031	0.031	4.469	0.013	0.018	316	2384	100	62	4953	5015	88	4570	4658	Error	Error	-6.320	62	4953	88	4570	124538	1996265	0.302	11.220	0	0	0
1	5	17	"A99"	"A99"	14700	31400	100	320	338	148	43	298	298	323	173	53	18	3	0	5312	5516	2518	45	1750	1750	1788	384	21	97	88	0	0.000	0.000	0.000	0.000	0.000	0.000	0.000	0.000	0.000	0.000	0.000	0.000	0.000	0.000	0.006	0.011	0.031	0.031	3.468	0.010	0.017	316	2384	100	22	3562	3584	40	3766	3806	Error	Error	-7.339	22	3562	40	3766	106932	1743134	0.087	9.708	0	0	0
1	6	17	"A99"	"A99"	14995	31400	100	387	486	518	106	316	316	373	796	213	2	1	0	5968	5956	2579	43	1798	1798	1895	678	35	96	83	0	0.000	0.000	0.000	0.000	0.000	0.000	0.000	0.000	0.000	0.000	0.000	0.000	0.000	0.000	0.017	0.041	0.046	0.045	4.240	0.126	0.056	316	2384	100	71	4170	4241	170	4158	4328	Error	Error	-5.876	71	4170	170	4158	153731	1882143	0.142	5.990	0	0	0
1	7	17	"A100"	"A100"	15295	31400	100	393	417	180	43	311	311	347	243	70	20	4	0	14627	11778	6104	51	1774	1774	1860	958	51	81	75	0	0.000	0.000	0.000	0.000	0.000	0.000	0.000	0.000	0.000	0.000	0.000	0.000	0.000	0.000	0.006	0.011	0.016	0.018	4.996	0.009	0.062	316	2384	100	82	12853	12935	106	10004	10110	Error	Error	-7.292	82	12853	106	10004	131797	3721922	0.288	10.353	0	0	0
1	8	17	"A100"	"A100"	15595	31405	110	438	574	873	152	326	326	390	604	154	7	2	0	12763	12016	5902	49	1800	1800	1884	614	32	99	97	0	0.000	0.000	0.000	0.000	0.000	0.000	0.000	0.000	0.000	0.000	0.000	0.000	0.000	0.000	0.010	0.024	0.020	0.019	4.151	0.022	0.052	392	2896	100	112	10963	11075	248	10216	10464	Error	Error	-6.613	112	10963	248	10216	225148	4710125	0.305	16.502	0	0	0
1	9	17	"A100"	"A100"	15895	31400	100	408	448	241	53	308	308	360	382	106	9	1	0	15240	13533	4807	35	1804	1804	1912	1274	66	99	96	0	0.000	0.000	0.000	0.000	0.000	0.000	0.000	0.000	0.000	0.000	0.000	0.000	0.000	0.000	0.007	0.012	0.014	0.012	3.145	0.024	0.088	316	2384	100	100	13436	13536	140	11729	11869	Error	Error	-7.070	100	13436	140	11729	141682	4276560	0.230	9.122	0	0	0
1	10	17	"A101"	"A101"	16195	31395	100	352	418	578	138	303	303	338	334	98	7	2	0	4631	5743	3675	63	1757	1757	1790	439	24	81	74	0	0.000	0.000	0.000	0.000	0.000	0.000	0.000	0.000	0.000	0.000	0.000	0.000	0.000	0.000	0.017	0.029	0.045	0.057	5.892	0.031	0.039	316	2384	100	49	2874	2923	115	3986	4101	Error	Error	-5.874	49	2874	115	3986	132068	1814937	0.240	9.005	0	0	0
1	11	17	"A101"	"A101"	16500	31395	95	327	357	180	50	297	297	331	228	68	15	3	0	4984	6075	3325	54	1747	1747	1772	355	20	99	97	0	0.000	0.000	0.000	0.000	0.000	0.000	0.000	0.000	0.000	0.000	0.000	0.000	0.000	0.000	0.009	0.014	0.034	0.032	3.418	0.010	0.020	256	2088	100	30	3237	3267	60	4328	4388	Error	Error	-6.754	30	3237	60	4328	91481	1555155	0.114	12.121	0	0	0
1	12	17	"A101"	"A101"	16795	31400	100	347	392	353	90	310	310	333	180	54	23	6	0	3983	5528	3498	63	1769	1769	1801	409	22	97	90	0	0.000	0.000	0.000	0.000	0.000	0.000	0.000	0.000	0.000	0.000	0.000	0.000	0.000	0.000	0.017	0.022	0.043	0.039	3.647	0.023	0.052	316	2384	100	37	2214	2251	82	3759	3841	Error	Error	-5.903	37	2214	82	3759	123746	1746828	0.328	9.112	0	0	0
1	13	17	"A102"	"A102"	17095	31400	100	363	371	166	44	308	308	341	293	85	8	0	0	5769	7008	4733	67	1806	1806	1874	784	41	77	69	0	0.000	0.000	0.000	0.000	0.000	0.000	0.000	0.000	0.000	0.000	0.000	0.000	0.000	0.000	0.014	0.012	0.029	0.036	5.651	0.011	0.027	316	2384	100	55	3963	4018	63	5202	5265	Error	Error	-6.171	55	3963	63	5202	117260	2214489	0.102	6.548	0	0	0
1	14	17	"A102"	"A102"	17395	31400	105	353	377	187	49	312	312	331	193	58	20	5	0	7113	8406	4680	55	1788	1788	1809	364	20	100	99	0	0.000	0.000	0.000	0.000	0.000	0.000	0.000	0.000	0.000	0.000	0.000	0.000	0.000	0.000	0.008	0.010	0.022	0.019	4.081	0.006	0.016	316	2572	100	41	5325	5366	65	6618	6683	Error	Error	-7.021	41	5325	65	6618	119029	2656209	0.238	18.124	0	0	0
1	15	17	"A102"	"A102"	17700	31395	90	366	406	238	58	314	314	338	177	52	26	7	0	6626	8277	4752	57	1808	1808	1841	357	19	100	99	0	0.000	0.000	0.000	0.000	0.000	0.000	0.000	0.000	0.000	0.000	0.000	0.000	0.000	0.000	0.011	0.014	0.022	0.021	3.636	0.011	0.047	256	1924	100	52	4818	4870	92	6469	6561	Error	Error	-6.534	52	4818	92	6469	103924	2119011	0.384	18.028	0	0	0
1	16	17	"A103"	"A103"	17995	31400	85	384	414	174	42	313	313	338	206	60	24	7	0	10583	10151	3163	31	1850	1850	1928	773	40	100	100	0	0.000	0.000	0.000	0.000	0.000	0.000	0.000	0.000	0.000	0.000	0.000	0.000	0.000	0.000	0.008	0.012	0.017	0.014	3.468	0.010	0.064	208	1660	100	71	8733	8804	101	8301	8402	Error	Error	-6.943	71	8733	101	8301	86142	2111465	0.369	10.638	0	0	0
1	17	17	"A103"	"A103"	18290	31395	95	386	418	218	52	322	322	356	285	80	14	1	0	10448	9913	4492	45	1906	1906	1949	573	29	100	100	0	0.000	0.000	0.000	0.000	0.000	0.000	0.000	0.000	0.000	0.000	0.000	0.000	0.000	0.000	0.007	0.012	0.019	0.017	3.917	0.007	0.012	256	2088	100	64	8542	8606	96	8007	8103	Error	Error	-7.060	64	8542	96	8007	107134	2537700	0.218	13.899	0	0	0
1	18	17	"A103"	"A103"	18595	31400	110	403	425	196	46	337	337	373	367	98	6	0	0	10041	10426	5144	49	1942	1942	1989	555	27	99	98	0	0.000	0.000	0.000	0.000	0.000	0.000	0.000	0.000	0.000	0.000	0.000	0.000	0.000	0.000	0.008	0.010	0.018	0.016	3.340	0.009	0.020	392	2896	100	66	8099	8165	88	8484	8572	Error	Error	-6.939	66	8099	88	8484	166646	4086969	0.142	15.202	0	0	0
1	1	18	"A104"	"A104"	13495	31700	100	391	486	500	102	300	300	325	176	54	31	14	0	13180	11387	5740	50	1716	1716	1770	728	41	85	79	0	0.000	0.000	0.000	0.000	0.000	0.000	0.000	0.000	0.000	0.000	0.000	0.000	0.000	0.000	0.008	0.019	0.017	0.020	4.136	0.017	0.090	316	2384	100	91	11464	11555	186	9671	9857	Error	Error	-6.977	91	11464	186	9671	153525	3598253	0.915	13.210	0	0	0
1	2	18	"A104"	"A104"	13795	31700	100	375	407	210	51	301	301	343	397	115	9	0	0	11367	10610	5087	47	1716	1716	1840	1280	69	97	86	0	0.000	0.000	0.000	0.000	0.000	0.000	0.000	0.000	0.000	0.000	0.000	0.000	0.000	0.000	0.008	0.012	0.015	0.016	3.483	0.033	0.107	316	2384	100	74	9651	9725	106	8894	9000	Error	Error	-7.027	74	9651	106	8894	128710	3352660	0.161	6.852	0	0	0
1	3	18	"A104"	"A104"	14095	31705	105	376	461	499	108	299	299	321	170	52	32	11	0	10367	10249	5213	50	1704	1704	1768	906	51	100	97	0	0.000	0.000	0.000	0.000	0.000	0.000	0.000	0.000	0.000	0.000	0.000	0.000	0.000	0.000	0.009	0.019	0.019	0.018	3.278	0.019	0.089	316	2572	100	77	8663	8740	162	8545	8707	Error	Error	-6.814	77	8663	162	8545	145833	3238650	0.824	9.361	0	0	0
1	4	18	"A105"	"A105"	14395	31705	100	407	432	188	43	308	308	362	760	209	0	0	0	16560	13980	5891	42	1743	1743	1804	609	33	94	87	0	0.000	0.000	0.000	0.000	0.000	0.000	0.000	0.000	0.000	0.000	0.000	0.000	0.000	0.000	0.007	0.010	0.014	0.013	4.403	0.008	0.080	316	2384	100	99	14817	14916	124	12237	12361	Error	Error	-7.226	99	14817	124	12237	136643	4417700	0.092	19.993	0	0	0
1	5	18	"A105"	"A105"	14700	31705	100	419	431	169	39	298	298	368	1378	374	0	0	0	15484	13396	5484	40	1724	1724	1763	772	43	100	99	0	0.000	0.000	0.000	0.000	0.000	0.000	0.000	0.000	0.000	0.000	0.000	0.000	0.000	0.000	0.009	0.011	0.014	0.012	3.172	0.011	0.129	316	2384	100	121	13760	13881	133	11672	11805	Error	Error	-6.829	121	13760	133	11672	136285	4233277	0.046	15.069	0	0	0
1	6	18	"A105"	"A105"	15000	31700	100	442	460	185	40	308	308	329	169	51	43	13	0	17789	16461	4297	26	1758	1758	2028	1830	90	95	94	0	0.000	0.000	0.000	0.000	0.000	0.000	0.000	0.000	0.000	0.000	0.000	0.000	0.000	0.000	0.008	0.010	0.012	0.011	3.326	0.009	0.104	316	2384	100	134	16031	16165	152	14703	14855	Error	Error	-6.902	134	16031	152	14703	145315	5201572	0.775	7.887	0	0	0
1	7	18	"A106"	"A106"	15300	31700	85	311	332	155	46	305	305	333	189	56	15	3	0	2617	2913	973	33	1725	1725	1759	423	24	78	52	0	0.000	0.000	0.000	0.000	0.000	0.000	0.000	0.000	0.000	0.000	0.000	0.000	0.000	0.000	0.007	0.023	0.112	0.121	4.166	0.012	0.003	208	1660	100	6	892	898	27	1188	1215	Error	Error	-7.216	6	892	27	1188	69103	605940	-0.005	2.728	0	0	0
1	8	18	"A106"	"A106"	15595	31700	100	297	319	159	49	295	295	370	1114	301	0	0	0	2551	2822	1058	37	1730	1730	1816	1373	75	29	9	0	0.000	0.000	0.000	0.000	0.000	0.000	0.000	0.000	0.000	0.000	0.000	0.000	0.000	0.000	0.002	0.022	0.130	0.131	5.164	0.647	0.672	316	2384	100	2	821	823	24	1092	1116	Error	Error	-8.681	2	821	24	1092	100908	891732	-0.046	0.733	0	0	0
1	9	18	"A106"	"A106"	15895	31700	100	288	312	140	44	295	295	330	358	108	0	0	0	2352	2667	1082	40	1708	1708	1750	606	34	52	25	0	0.000	0.000	0.000	0.000	0.000	0.000	0.000	0.000	0.000	0.000	0.000	0.000	0.000	0.000	-0.011	0.018	0.159	0.165	5.116	0.004	0.001	316	2384	100	-7	644	637	17	959	976	Error	Error	Error	-7	644	17	959	98563	842733	-0.050	1.513	0	0	0
1	10	18	"A107"	"A107"	16195	31700	100	341	366	197	53	299	299	344	421	122	4	0	0	3187	4122	2420	58	1702	1702	1744	577	33	77	56	0	0.000	0.000	0.000	0.000	0.000	0.000	0.000	0.000	0.000	0.000	0.000	0.000	0.000	0.000	0.028	0.028	0.077	0.082	5.158	0.025	0.036	316	2384	100	42	1485	1527	67	2420	2487	Error	Error	-5.144	42	1485	67	2420	115659	1302530	0.052	4.121	0	0	0
1	11	18	"A107"	"A107"	16495	31700	100	375	400	212	53	295	295	322	193	59	26	10	0	3831	5247	3626	69	1747	1747	1768	341	19	90	83	0	0.000	0.000	0.000	0.000	0.000	0.000	0.000	0.000	0.000	0.000	0.000	0.000	0.000	0.000	0.038	0.030	0.048	0.051	3.392	0.028	0.144	316	2384	100	80	2084	2164	105	3500	3605	Error	Error	-4.703	80	2084	105	3500	126519	1657965	0.404	10.202	0	0	0
1	12	18	"A107"	"A107"	16795	31700	100	354	400	203	50	308	308	343	357	104	10	1	0	3416	4791	3301	68	1763	1763	1791	470	26	88	75	0	0.000	0.000	0.000	0.000	0.000	0.000	0.000	0.000	0.000	0.000	0.000	0.000	0.000	0.000	0.028	0.030	0.049	0.046	3.864	0.032	0.021	316	2384	100	46	1653	1699	92	3028	3120	Error	Error	-5.167	46	1653	92	3028	126392	1513910	0.160	6.383	0	0	0
1	13	18	"A108"	"A108"	17095	31700	100	334	380	289	76	304	304	328	181	55	21	5	0	4275	5074	3066	60	1764	1764	1782	329	18	81	76	0	0.000	0.000	0.000	0.000	0.000	0.000	0.000	0.000	0.000	0.000	0.000	0.000	0.000	0.000	0.012	0.023	0.037	0.050	6.135	0.009	0.008	316	2384	100	30	2511	2541	76	3310	3386	Error	Error	-6.387	30	2511	76	3310	120028	1603247	0.287	10.006	0	0	0
1	14	18	"A108"	"A108"	17400	31700	95	335	358	161	44	303	303	333	330	99	5	0	0	3839	5256	3267	62	1778	1778	1823	667	36	97	74	0	0.000	0.000	0.000	0.000	0.000	0.000	0.000	0.000	0.000	0.000	0.000	0.000	0.000	0.000	0.016	0.016	0.042	0.036	3.906	0.008	0.010	256	2088	100	32	2061	2093	55	3478	3533	Error	Error	-6.009	32	2061	55	3478	91565	1345520	0.076	5.147	0	0	0
1	15	18	"A108"	"A108"	17695	31695	100	323	355	179	50	315	315	366	416	113	2	0	0	3731	4797	3095	64	1797	1797	1923	1352	70	67	33	0	0.000	0.000	0.000	0.000	0.000	0.000	0.000	0.000	0.000	0.000	0.000	0.000	0.000	0.000	0.004	0.013	0.054	0.048	5.078	0.095	0.231	316	2384	100	8	1934	1942	40	3000	3040	Error	Error	-7.917	8	1934	40	3000	112337	1516009	-0.026	2.126	0	0	0
1	16	18	"A109"	"A109"	17995	31695	100	316	327	141	43	309	309	332	179	53	12	1	0	2265	2623	1111	42	1797	1797	1815	330	18	57	39	0	0.000	0.000	0.000	0.000	0.000	0.000	0.000	0.000	0.000	0.000	0.000	0.000	0.000	0.000	0.015	0.022	0.136	0.136	6.321	0.024	0.011	316	2384	100	7	468	475	18	826	844	Error	Error	-6.063	7	468	18	826	103207	828901	-0.028	2.448	0	0	0
1	17	18	"A109"	"A109"	18295	31695	100	338	385	346	89	312	312	333	158	47	21	6	0	2421	2926	1859	63	1855	1855	1898	750	39	41	18	0	0.000	0.000	0.000	0.000	0.000	0.000	0.000	0.000	0.000	0.000	0.000	0.000	0.000	0.000	0.046	0.068	0.140	0.149	4.466	0.061	0.150	316	2384	100	26	566	592	73	1071	1144	Error	Error	-4.444	26	566	73	1071	121534	924559	0.329	1.371	0	0	0
1	18	18	"A109"	"A109"	18595	31695	100	315	323	159	49	318	318	342	169	49	15	2	0	2490	2761	1025	37	1919	1919	1942	364	18	66	39	0	0.000	0.000	0.000	0.000	0.000	0.000	0.000	0.000	0.000	0.000	0.000	0.000	0.000	0.000	-0.005	0.006	0.179	0.173	5.433	0.002	0.000	316	2384	100	-3	571	568	5	842	847	Error	Error	Error	-3	571	5	842	102043	872364	-0.112	2.250	0	0	0
1	1	19	"A110"	"A110"	13495	32000	100	331	342	148	43	301	301	332	327	98	4	0	0	5122	6528	4599	70	1661	1661	1690	439	25	82	76	0	0.000	0.000	0.000	0.000	0.000	0.000	0.000	0.000	0.000	0.000	0.000	0.000	0.000	0.000	0.009	0.008	0.028	0.029	5.530	0.007	0.013	316	2384	100	30	3461	3491	41	4867	4908	Error	Error	-6.850	30	3461	41	4867	107981	2062971	0.031	11.021	0	0	0
1	2	19	"A110"	"A110"	13795	32000	100	309	333	147	44	292	292	323	261	80	7	0	0	4399	5835	3609	61	1656	1656	1734	559	32	98	89	0	0.000	0.000	0.000	0.000	0.000	0.000	0.000	0.000	0.000	0.000	0.000	0.000	0.000	0.000	0.006	0.010	0.030	0.023	4.224	0.009	0.008	316	2384	100	17	2743	2760	41	4179	4220	Error	Error	-7.334	17	2743	41	4179	105072	1843848	0.038	7.336	0	0	0
1	3	19	"A110"	"A110"	14095	32000	100	335	351	162	46	297	297	349	537	153	0	0	0	4467	6230	4063	65	1654	1654	1698	562	33	97	89	0	0.000	0.000	0.000	0.000	0.000	0.000	0.000	0.000	0.000	0.000	0.000	0.000	0.000	0.000	0.014	0.012	0.034	0.031	3.666	0.005	0.008	316	2384	100	38	2813	2851	54	4576	4630	Error	Error	-6.210	38	2813	54	4576	111004	1968759	0.004	8.064	0	0	0
1	4	19	"A111"	"A111"	14395	32000	100	300	312	138	44	286	286	305	147	48	19	3	0	3877	4556	2640	57	1685	1685	1696	308	18	77	72	0	0.000	0.000	0.000	0.000	0.000	0.000	0.000	0.000	0.000	0.000	0.000	0.000	0.000	0.000	0.006	0.009	0.053	0.057	6.468	0.004	0.003	316	2384	100	14	2192	2206	26	2871	2897	Error	Error	-7.291	14	2192	26	2871	98487	1439552	0.048	9.286	0	0	0
1	5	19	"A111"	"A111"	14695	31995	100	316	333	153	45	294	294	348	1343	385	0	0	0	3191	4116	2302	55	1659	1659	1681	374	22	93	78	0	0.000	0.000	0.000	0.000	0.000	0.000	0.000	0.000	0.000	0.000	0.000	0.000	0.000	0.000	0.014	0.016	0.059	0.059	4.620	0.007	0.005	316	2384	100	22	1532	1554	39	2457	2496	Error	Error	-6.122	22	1532	39	2457	105118	1300603	-0.011	6.511	0	0	0
1	6	19	"A111"	"A111"	14995	31995	100	297	332	171	51	285	285	310	158	50	21	8	0	3322	4021	1943	48	1677	1677	1708	350	20	93	81	0	0.000	0.000	0.000	0.000	0.000	0.000	0.000	0.000	0.000	0.000	0.000	0.000	0.000	0.000	0.007	0.020	0.071	0.059	4.679	0.011	0.012	316	2384	100	12	1645	1657	47	2344	2391	Error	Error	-7.099	12	1645	47	2344	104902	1270672	0.139	6.609	0	0	0
1	7	19	"A112"	"A112"	15295	31995	100	332	346	146	42	292	292	328	593	180	0	0	0	8890	7976	4353	54	1673	1673	1704	390	22	83	77	0	0.000	0.000	0.000	0.000	0.000	0.000	0.000	0.000	0.000	0.000	0.000	0.000	0.000	0.000	0.006	0.009	0.019	0.025	6.783	0.005	0.001	316	2384	100	40	7217	7257	54	6303	6357	Error	Error	-7.495	40	7217	54	6303	109212	2520398	0.030	16.082	0	0	0
1	8	19	"A112"	"A112"	15595	31995	100	321	346	167	48	288	288	311	176	56	21	5	0	4567	6576	4254	64	1671	1671	1817	1113	61	92	61	0	0.000	0.000	0.000	0.000	0.000	0.000	0.000	0.000	0.000	0.000	0.000	0.000	0.000	0.000	0.011	0.012	0.027	0.023	3.962	0.009	0.029	316	2384	100	33	2896	2929	58	4905	4963	Error	Error	-6.455	33	2896	58	4905	109232	2077965	0.199	4.276	0	0	0
1	9	19	"A112"	"A112"	15900	32000	100	338	356	149	41	294	294	345	524	151	0	0	0	5830	7631	4135	54	1673	1673	1706	416	24	99	97	0	0.000	0.000	0.000	0.000	0.000	0.000	0.000	0.000	0.000	0.000	0.000	0.000	0.000	0.000	0.011	0.010	0.022	0.021	3.160	0.006	0.004	316	2384	100	44	4157	4201	62	5958	6020	Error	Error	-6.562	44	4157	62	5958	112538	2411523	0.021	14.243	0	0	0
1	10	19	"A113"	"A113"	16195	31995	100	341	352	160	45	292	292	332	454	136	1	0	0	8624	8232	4334	52	1695	1695	1765	628	35	84	80	0	0.000	0.000	0.000	0.000	0.000	0.000	0.000	0.000	0.000	0.000	0.000	0.000	0.000	0.000	0.007	0.009	0.022	0.026	6.189	0.007	0.002	316	2384	100	49	6929	6978	60	6537	6597	Error	Error	-7.144	49	6929	60	6537	111199	2601404	0.044	10.298	0	0	0
1	11	19	"A113"	"A113"	16495	31995	100	372	404	211	52	295	295	326	245	75	18	2	0	9834	9578	4197	43	1702	1702	1725	388	22	99	96	0	0.000	0.000	0.000	0.000	0.000	0.000	0.000	0.000	0.000	0.000	0.000	0.000	0.000	0.000	0.009	0.014	0.019	0.019	4.182	0.007	0.024	316	2384	100	77	8132	8209	109	7876	7985	Error	Error	-6.723	77	8132	109	7876	127630	3026613	0.318	20.240	0	0	0
1	12	19	"A113"	"A113"	16795	31995	100	367	378	166	43	286	286	330	491	148	1	0	0	9668	10217	3709	36	1722	1722	1808	565	31	100	100	0	0.000	0.000	0.000	0.000	0.000	0.000	0.000	0.000	0.000	0.000	0.000	0.000	0.000	0.000	0.010	0.011	0.016	0.015	3.187	0.005	0.001	316	2384	100	81	7946	8027	92	8495	8587	Error	Error	-6.616	81	7946	92	8495	119362	3228649	0.098	14.883	0	0	0
1	13	19	"A114"	"A114"	17095	31995	100	369	380	169	44	297	297	323	319	98	9	0	0	11786	10492	5548	52	1736	1736	1808	773	42	82	77	0	0.000	0.000	0.000	0.000	0.000	0.000	0.000	0.000	0.000	0.000	0.000	0.000	0.000	0.000	0.007	0.009	0.018	0.023	5.279	0.007	0.058	316	2384	100	72	10050	10122	83	8756	8839	Error	Error	-7.125	72	10050	83	8756	120042	3315370	0.179	11.234	0	0	0
1	14	19	"A114"	"A114"	17400	31995	105	374	387	161	41	295	295	317	165	52	29	7	0	10487	10435	4060	38	1739	1739	1769	382	21	100	100	0	0.000	0.000	0.000	0.000	0.000	0.000	0.000	0.000	0.000	0.000	0.000	0.000	0.000	0.000	0.009	0.011	0.017	0.015	3.108	0.007	0.029	316	2572	100	79	8748	8827	92	8696	8788	Error	Error	-6.791	79	8748	92	8696	122267	3297372	0.424	22.686	0	0	0
1	15	19	"A114"	"A114"	17700	31995	95	373	397	177	44	298	298	315	150	47	31	12	0	11349	11028	4274	38	1751	1751	1774	353	19	100	100	0	0.000	0.000	0.000	0.000	0.000	0.000	0.000	0.000	0.000	0.000	0.000	0.000	0.000	0.000	0.008	0.011	0.016	0.012	3.476	0.009	0.072	256	2088	100	75	9598	9673	99	9277	9376	Error	Error	-7.000	75	9598	99	9277	101604	2823102	0.547	26.215	0	0	0
1	16	19	"A115"	"A115"	18000	31990	100	329	342	157	45	303	303	325	160	49	19	3	0	3510	4765	3305	69	1764	1764	1791	335	18	80	73	0	0.000	0.000	0.000	0.000	0.000	0.000	0.000	0.000	0.000	0.000	0.000	0.000	0.000	0.000	0.015	0.013	0.053	0.053	5.325	0.006	0.007	316	2384	100	26	1746	1772	39	3001	3040	Error	Error	-6.069	26	1746	39	3001	108029	1505681	0.106	8.878	0	0	0
1	17	19	"A115"	"A115"	18300	31990	95	335	361	169	46	306	306	327	162	49	24	5	0	3858	5154	3249	63	1794	1794	1813	331	18	97	94	0	0.000	0.000	0.000	0.000	0.000	0.000	0.000	0.000	0.000	0.000	0.000	0.000	0.000	0.000	0.014	0.016	0.043	0.038	4.468	0.008	0.013	256	2088	100	29	2064	2093	55	3360	3415	Error	Error	-6.153	29	2064	55	3360	92354	1319450	0.210	10.094	0	0	0
1	18	19	"A115"	"A115"	18595	32000	90	346	360	151	41	322	322	342	179	52	16	2	0	4831	5612	2723	48	1910	1910	1936	365	18	99	95	0	0.000	0.000	0.000	0.000	0.000	0.000	0.000	0.000	0.000	0.000	0.000	0.000	0.000	0.000	0.008	0.010	0.037	0.034	3.264	0.005	0.005	256	1924	100	24	2921	2945	38	3702	3740	Error	Error	-6.927	24	2921	38	3702	92137	1436673	0.101	10.071	0	0	0
1	1	20	"A116"	"A116"	13505	32310	100	15664	17307	15099	87	312	312	348	384	110	92	85	0	17383	14841	7368	49	1675	1675	1712	553	32	93	85	0	0.000	0.000	0.000	0.000	0.000	0.000	0.000	0.000	0.000	0.000	0.000	0.000	0.000	0.000	0.977	1.291	1.046	0.992	1.938	1.629	0.810	316	2384	100	15352	15708	31060	16995	13166	30161	Error	Error	-0.033	15352	15708	16995	13166	5468880	4689742	44.164	23.741	0	0	0
1	2	20	"A116"	"A116"	13810	32310	110	8392	12514	14180	113	296	296	320	159	49	89	82	0	14353	13156	7078	53	1672	1672	1704	415	24	100	100	0	0.000	0.000	0.000	0.000	0.000	0.000	0.000	0.000	0.000	0.000	0.000	0.000	0.000	0.000	0.638	1.064	0.648	0.433	3.636	1.522	0.757	392	2896	100	8096	12681	20777	12218	11484	23702	Error	Error	-0.647	8096	12681	12218	11484	4905390	5157058	76.692	27.595	0	0	0
1	3	20	"A116"	"A116"	14105	32305	100	6060	12780	16146	126	305	305	333	255	76	83	71	1	12360	12700	7148	56	1646	1646	1667	468	28	100	100	0	0.000	0.000	0.000	0.000	0.000	0.000	0.000	0.000	0.000	0.000	0.000	0.000	0.000	0.000	0.537	1.129	0.591	0.380	4.124	1.714	0.777	316	2384	100	5755	10714	16469	12475	11054	23529	Error	Error	-0.897	5755	10714	12475	11054	4038412	4013130	48.812	23.575	0	0	0
1	4	20	"A117"	"A117"	14405	32305	100	300	313	138	44	292	292	319	195	61	9	1	0	2060	2213	707	31	1629	1629	1658	570	34	39	15	0	0.000	0.000	0.000	0.000	0.000	0.000	0.000	0.000	0.000	0.000	0.000	0.000	0.000	0.000	0.019	0.036	0.207	0.208	5.034	0.008	0.001	316	2384	100	8	431	439	21	584	605	Error	Error	-5.752	8	431	21	584	98840	699333	-0.031	0.974	0	0	0
1	5	20	"A117"	"A117"	14710	32310	80	292	328	246	75	294	294	330	505	153	1	0	0	2327	2611	1004	38	1635	1635	1653	314	18	71	52	0	0.000	0.000	0.000	0.000	0.000	0.000	0.000	0.000	0.000	0.000	0.000	0.000	0.000	0.000	-0.003	0.035	0.126	0.122	4.200	0.040	0.023	208	1512	100	-2	692	690	34	976	1010	Error	Error	Error	-2	692	34	976	68245	543026	-0.004	3.051	0	0	0
1	6	20	"A117"	"A117"	15005	32305	100	311	321	143	44	289	289	308	154	50	18	4	0	2111	2301	706	30	1669	1669	1708	760	44	28	14	0	0.000	0.000	0.000	0.000	0.000	0.000	0.000	0.000	0.000	0.000	0.000	0.000	0.000	0.000	0.050	0.051	0.160	0.158	4.569	0.002	0.000	316	2384	100	22	442	464	32	632	664	Error	Error	-4.328	22	442	32	632	101555	727090	0.084	0.780	0	0	0
1	7	20	"A118"	"A118"	15305	32305	100	316	333	171	51	300	300	363	1147	315	0	0	0	4547	6034	4212	69	1634	1634	1670	425	25	81	75	0	0.000	0.000	0.000	0.000	0.000	0.000	0.000	0.000	0.000	0.000	0.000	0.000	0.000	0.000	0.005	0.007	0.037	0.049	6.025	0.006	0.000	316	2384	100	16	2913	2929	33	4400	4433	Error	Error	-7.508	16	2913	33	4400	105329	1906873	-0.026	10.268	0	0	0
1	8	20	"A118"	"A118"	15605	32305	100	298	322	147	45	291	291	308	150	48	19	3	0	3858	5314	3408	64	1655	1655	1683	344	20	97	91	0	0.000	0.000	0.000	0.000	0.000	0.000	0.000	0.000	0.000	0.000	0.000	0.000	0.000	0.000	0.003	0.008	0.031	0.033	4.123	0.007	0.014	316	2384	100	7	2203	2210	31	3659	3690	Error	Error	-8.298	7	2203	31	3659	101903	1679129	0.093	10.555	0	0	0
1	9	20	"A118"	"A118"	15910	32305	95	320	328	151	46	302	302	322	239	74	8	1	0	4080	5732	3768	65	1654	1654	1667	296	17	98	93	0	0.000	0.000	0.000	0.000	0.000	0.000	0.000	0.000	0.000	0.000	0.000	0.000	0.000	0.000	0.007	0.006	0.032	0.028	4.769	0.006	0.009	256	2088	100	18	2426	2444	26	4078	4104	Error	Error	-7.074	18	2426	26	4078	83961	1467297	0.025	13.733	0	0	0
1	10	20	"A119"	"A119"	16205	32305	100	295	320	153	47	287	287	325	586	180	0	0	0	2741	3296	1830	55	1657	1657	1683	462	27	70	55	0	0.000	0.000	0.000	0.000	0.000	0.000	0.000	0.000	0.000	0.000	0.000	0.000	0.000	0.000	0.007	0.020	0.091	0.084	4.950	0.012	0.009	316	2384	100	8	1084	1092	33	1639	1672	Error	Error	-7.082	8	1084	33	1639	101090	1041507	-0.009	3.491	0	0	0
1	11	20	"A119"	"A119"	16505	32305	95	288	324	163	50	301	301	323	165	51	15	6	0	2994	3457	1405	40	1667	1667	1687	329	19	92	78	0	0.000	0.000	0.000	0.000	0.000	0.000	0.000	0.000	0.000	0.000	0.000	0.000	0.000	0.000	-0.010	0.013	0.080	0.076	4.206	0.012	0.006	256	2088	100	-13	1327	1314	23	1790	1813	Error	Error	Error	-13	1327	23	1790	82840	885096	0.006	5.380	0	0	0
1	12	20	"A119"	"A119"	16805	32300	100	313	331	167	50	289	289	309	146	47	23	6	0	3088	3812	2170	56	1671	1671	1694	719	42	72	49	0	0.000	0.000	0.000	0.000	0.000	0.000	0.000	0.000	0.000	0.000	0.000	0.000	0.000	0.000	0.017	0.020	0.051	0.060	4.980	0.015	0.029	316	2384	100	24	1417	1441	42	2141	2183	Error	Error	-5.884	24	1417	42	2141	104673	1204637	0.151	2.946	0	0	0
1	13	20	"A120"	"A120"	17105	32300	100	294	306	143	46	298	298	314	149	47	16	3	0	2380	2906	1505	51	1680	1680	1703	324	19	69	50	0	0.000	0.000	0.000	0.000	0.000	0.000	0.000	0.000	0.000	0.000	0.000	0.000	0.000	0.000	-0.006	0.007	0.134	0.135	4.755	0.000	0.000	316	2384	100	-4	700	696	8	1226	1234	Error	Error	Error	-4	700	8	1226	96672	918253	-0.054	3.713	0	0	0
1	14	20	"A120"	"A120"	17410	32300	90	301	327	145	44	302	302	320	149	46	18	5	0	2744	3243	1362	41	1710	1710	1732	311	17	87	70	0	0.000	0.000	0.000	0.000	0.000	0.000	0.000	0.000	0.000	0.000	0.000	0.000	0.000	0.000	-0.001	0.016	0.092	0.090	4.741	0.014	0.008	256	1924	100	-1	1034	1033	25	1533	1558	Error	Error	Error	-1	1034	25	1533	83763	830256	0.047	4.859	0	0	0
1	15	20	"A120"	"A120"	17705	32300	100	309	331	161	48	299	299	332	260	78	8	0	0	2341	2772	1205	43	1719	1719	1759	441	25	65	39	0	0.000	0.000	0.000	0.000	0.000	0.000	0.000	0.000	0.000	0.000	0.000	0.000	0.000	0.000	0.016	0.030	0.169	0.162	5.303	0.023	0.010	316	2384	100	10	622	632	32	1053	1085	Error	Error	-5.959	10	622	32	1053	104490	875882	-0.004	2.297	0	0	0
1	16	20	"A121"	"A121"	18005	32300	100	373	393	166	42	304	304	323	160	49	31	10	0	11749	11786	7667	65	1750	1750	1764	344	19	94	89	0	0.000	0.000	0.000	0.000	0.000	0.000	0.000	0.000	0.000	0.000	0.000	0.000	0.000	0.000	0.007	0.009	0.014	0.018	5.290	0.007	0.063	316	2384	100	69	9999	10068	89	10036	10125	Error	Error	-7.179	69	9999	89	10036	124311	3724311	0.438	29.134	0	0	0
1	17	20	"A121"	"A121"	18305	32300	95	366	376	156	41	302	302	319	153	47	25	7	0	7953	10501	6747	64	1758	1758	1789	374	20	100	100	0	0.000	0.000	0.000	0.000	0.000	0.000	0.000	0.000	0.000	0.000	0.000	0.000	0.000	0.000	0.010	0.008	0.019	0.016	3.450	0.007	0.048	256	2088	100	64	6195	6259	74	8743	8817	Error	Error	-6.597	64	6195	74	8743	96254	2688339	0.373	23.294	0	0	0
1	18	20	"A121"	"A121"	18610	32300	105	503	546	261	47	349	349	385	662	171	7	0	0	12475	19810	15069	76	2030	2030	2122	1762	83	100	85	0	0.000	0.000	0.000	0.000	0.000	0.000	0.000	0.000	0.000	0.000	0.000	0.000	0.000	0.000	0.015	0.011	0.013	0.013	2.408	0.011	0.325	316	2572	100	154	10445	10599	197	17780	17977	Error	Error	-6.084	154	10445	197	17780	172451	6259802	0.243	10.039	0	0	0
1	1	21	"Blank"	"Blank"	13505	32605	100	307	325	138	42	312	312	375	1254	334	0	0	0	1782	1778	342	19	1759	1759	1807	853	47	0	0	0	0.000	0.000	0.000	0.000	0.000	0.000	0.000	0.000	0.000	0.000	0.000	0.000	0.000	0.000	-0.217	0.684	0.393	0.472	5.217	3.544	0.640	316	2384	100	-5	23	18	13	19	32	Error	Error	Error	-5	23	13	19	102576	561867	-0.040	-0.034	0	0	0
1	2	21	"Blank"	"Blank"	13805	32600	100	288	331	223	67	304	304	327	237	72	9	1	0	1725	1779	380	21	1739	1739	1752	315	17	15	5	0	0.000	0.000	0.000	0.000	0.000	0.000	0.000	0.000	0.000	0.000	0.000	0.000	0.000	0.000	1.143	0.675	0.458	0.501	4.076	0.142	0.042	316	2384	100	-16	-14	-30	27	40	67	Error	Error	0.193	-16	-14	27	40	104689	562106	0.017	0.086	0	0	0
1	3	21	"Blank"	"Blank"	14105	32600	100	298	317	143	45	307	307	331	243	73	7	0	0	1705	1734	282	16	1739	1739	1763	406	23	8	0	0	0.000	0.000	0.000	0.000	0.000	0.000	0.000	0.000	0.000	0.000	0.000	0.000	0.000	0.000	0.265	-2.000	0.470	0.473	4.722	0.542	0.021	316	2384	100	-9	-34	-43	10	-5	5	Error	Error	-1.918	-9	-34	10	-5	100044	547790	-0.058	-0.071	0	0	0
1	4	21	"Blank"	"Blank"	14405	32600	100	312	354	461	130	303	303	334	279	83	5	1	0	1741	1757	328	18	1741	1741	1752	329	18	13	2	0	0.000	0.000	0.000	0.000	0.000	0.000	0.000	0.000	0.000	0.000	0.000	0.000	0.000	0.000	100000.000	3.188	0.448	0.459	4.636	0.296	0.011	316	2384	100	9	0	9	51	16	67	Error	Error	16.610	9	0	51	16	111970	555347	0.072	0.015	0	0	0
1	5	21	"Blank"	"Blank"	14705	32600	100	293	317	147	46	299	299	324	194	59	11	1	0	1743	1758	306	17	1743	1743	1769	378	21	12	0	0	0.000	0.000	0.000	0.000	0.000	0.000	0.000	0.000	0.000	0.000	0.000	0.000	0.000	0.000	100000.000	1.200	0.540	0.453	4.734	0.050	0.003	316	2384	100	-6	0	-6	18	15	33	Error	Error	16.610	-6	0	18	15	100058	555683	-0.036	-0.029	0	0	0
1	6	21	"Blank"	"Blank"	15005	32600	100	316	329	189	57	304	304	351	740	210	0	0	0	1737	1760	298	16	1749	1749	1774	660	37	1	0	0	0.000	0.000	0.000	0.000	0.000	0.000	0.000	0.000	0.000	0.000	0.000	0.000	0.000	0.000	-1.000	2.273	0.404	0.427	4.240	4.084	0.214	316	2384	100	12	-12	0	25	11	36	Error	Error	Error	12	-12	25	11	103808	556008	-0.030	-0.021	0	0	0
1	7	21	"Blank"	"Blank"	15305	32600	100	304	321	149	46	303	303	327	190	58	12	1	0	1745	1759	315	17	1740	1740	1762	330	18	14	2	0	0.000	0.000	0.000	0.000	0.000	0.000	0.000	0.000	0.000	0.000	0.000	0.000	0.000	0.000	0.200	0.947	0.455	0.462	4.487	0.037	0.004	316	2384	100	1	5	6	18	19	37	Error	Error	-2.322	1	5	18	19	101415	555777	-0.032	-0.009	0	0	0
1	8	21	"Blank"	"Blank"	15605	32600	100	291	327	209	63	299	299	325	214	65	11	2	0	1738	1745	309	17	1741	1741	1758	417	23	9	0	0	0.000	0.000	0.000	0.000	0.000	0.000	0.000	0.000	0.000	0.000	0.000	0.000	0.000	0.000	2.667	7.000	0.410	0.439	4.405	0.026	0.001	316	2384	100	-8	-3	-11	28	4	32	Error	Error	1.415	-8	-3	28	4	103426	551467	0.009	-0.031	0	0	0
1	9	21	"Blank"	"Blank"	15905	32600	100	296	311	138	44	302	302	362	1319	364	0	0	0	1753	1760	319	18	1751	1751	1767	330	18	13	3	0	0.000	0.000	0.000	0.000	0.000	0.000	0.000	0.000	0.000	0.000	0.000	0.000	0.000	0.000	-3.000	1.000	0.442	0.420	4.713	3.399	0.103	316	2384	100	-6	2	-4	9	9	18	Error	Error	Error	-6	2	9	9	98252	556154	-0.039	-0.021	0	0	0
1	10	21	"Blank"	"Blank"	16205	32600	100	314	327	151	46	299	299	321	164	51	15	3	0	1752	1762	321	18	1748	1748	1783	759	42	1	0	0	0.000	0.000	0.000	0.000	0.000	0.000	0.000	0.000	0.000	0.000	0.000	0.000	0.000	0.000	3.750	2.000	0.488	0.424	4.583	0.026	0.001	316	2384	100	15	4	19	28	14	42	Error	Error	1.907	15	4	28	14	103188	556637	0.037	-0.028	0	0	0
1	11	21	"Blank"	"Blank"	16505	32600	100	323	332	162	48	305	305	336	403	119	1	0	0	1794	1813	299	16	1759	1759	1796	568	31	6	0	0	0.000	0.000	0.000	0.000	0.000	0.000	0.000	0.000	0.000	0.000	0.000	0.000	0.000	0.000	0.514	0.500	0.553	0.574	4.740	0.042	0.004	316	2384	100	18	35	53	27	54	81	Error	Error	-0.959	18	35	27	54	104844	573049	-0.010	0.030	0	0	0
1	12	21	"Blank"	"Blank"	16805	32600	100	283	307	140	45	303	303	326	175	53	13	1	0	1771	1768	321	18	1773	1773	1797	332	18	13	1	0	0.000	0.000	0.000	0.000	0.000	0.000	0.000	0.000	0.000	0.000	0.000	0.000	0.000	0.000	10.000	-0.800	0.447	0.460	5.338	0.052	0.007	316	2384	100	-20	-2	-22	4	-5	-1	Error	Error	3.322	-20	-2	4	-5	96990	558685	-0.109	-0.087	0	0	0
1	13	21	"Blank"	"Blank"	17105	32595	100	307	328	149	45	310	310	332	209	62	10	1	0	1822	1847	352	19	1808	1808	1828	384	21	16	2	0	0.000	0.000	0.000	0.000	0.000	0.000	0.000	0.000	0.000	0.000	0.000	0.000	0.000	0.000	-0.214	0.462	0.398	0.420	4.313	0.037	0.004	316	2384	100	-3	14	11	18	39	57	Error	Error	Error	-3	14	18	39	103628	583514	-0.019	0.049	0	0	0
1	14	21	"Blank"	"Blank"	17405	32595	100	311	316	143	45	318	318	389	1445	371	0	0	0	1821	1839	298	16	1835	1835	1950	1990	102	0	0	0	0.000	0.000	0.000	0.000	0.000	0.000	0.000	0.000	0.000	0.000	0.000	0.000	0.000	0.000	0.500	-0.500	0.424	0.444	4.167	0.115	0.033	316	2384	100	-7	-14	-21	-2	4	2	Error	Error	-1.000	-7	-14	-2	4	99787	581226	-0.051	-0.056	0	0	0
1	15	21	"Blank"	"Blank"	17705	32595	100	310	327	159	48	318	318	349	340	97	3	0	0	1829	1870	357	19	1836	1836	1871	401	21	12	1	0	0.000	0.000	0.000	0.000	0.000	0.000	0.000	0.000	0.000	0.000	0.000	0.000	0.000	0.000	1.143	0.265	0.435	0.510	4.364	0.935	0.142	316	2384	100	-8	-7	-15	9	34	43	Error	Error	0.193	-8	-7	9	34	103460	591069	-0.065	-0.002	0	0	0
1	16	21	"Blank"	"Blank"	18005	32595	100	353	364	156	42	324	324	355	232	65	8	1	0	1885	1929	412	21	1888	1888	1944	896	46	3	0	0	0.000	0.000	0.000	0.000	0.000	0.000	0.000	0.000	0.000	0.000	0.000	0.000	0.000	0.000	-9.667	0.976	0.412	0.493	5.260	0.214	0.181	316	2384	100	29	-3	26	40	41	81	Error	Error	Error	29	-3	40	41	114883	609519	0.039	-0.017	0	0	0
1	17	21	"Blank"	"Blank"	18305	32595	100	331	385	513	133	315	315	336	152	45	24	6	0	1831	1866	348	18	1857	1857	1876	358	19	14	3	0	0.000	0.000	0.000	0.000	0.000	0.000	0.000	0.000	0.000	0.000	0.000	0.000	0.000	0.000	-0.615	7.778	0.451	0.487	4.476	0.194	0.015	316	2384	100	16	-26	-10	70	9	79	Error	Error	Error	16	-26	70	9	121755	589657	0.322	-0.028	0	0	0
1	18	21	"Blank"	"Blank"	18605	32595	100	402	421	165	39	380	380	404	268	66	8	0	0	2261	2292	399	17	2155	2155	2176	430	19	20	3	0	0.000	0.000	0.000	0.000	0.000	0.000	0.000	0.000	0.000	0.000	0.000	0.000	0.000	0.000	0.208	0.299	0.500	0.441	4.222	0.237	0.015	316	2384	100	22	106	128	41	137	178	Error	Error	-2.268	22	106	41	137	133069	724207	0.063	0.270	0	0	0
