# Supplementary material for: Application of hybridization control probe to increase accuracy on ligation detection or minisequencing diagnostic microarrays
Source: BMC Res Notes. 2009 Dec 14;2:249. doi: 10.1186/1756-0500-2-249 (PMC2799435; doi:10.1186/1756-0500-2-249)
Supplement: Additional file 3 — Gpr_files. Zip-compressed file containing raw microarray data in GenePix results format (.gpr) and GAL (GenePix Array List) files. [file 1756-0500-2-249-S3.ZIP › gpr_files/slide4/lasi4_9-16.gpr]

ATF	1.0
30	76    
"Type=GenePix Results 3"
"DateTime=2009/04/02 15:37:43"
"Settings=C:\Axon\Data\HPV\020409\lasi4.gps"
"GalFile=C:\Axon\Data\HPV\ArrayIt_032009_InstiBioGalfile.gal"
"ArrayOfArrays=9-16"
"PixelSize=5"
"Wavelengths=532	488"
"ImageFiles=C:\Axon\Data\HPV\020409\lasi4.tif 2	C:\Axon\Data\HPV\020409\lasi4.tif 3"
"NormalizationMethod=None"
"NormalizationFactors=1	1"
"JpegImage="
"StdDev=Type 1"
"RatioFormulations=W1/W3 (/532)	W1/W4 (/488)	W3/W4 (532/488)"
"FeatureType=Circular"
"Barcode="
"BackgroundSubtraction=LocalFeature"
"ImageOrigin=0, 0"
"JpegOrigin=3920, 0"
"Creator=GenePix Pro 6.1.0.2"
"Scanner=GenePix 4200A 01 Autoloader [2]"
"FocusPosition=0"
"Temperature=24.06"
"LinesAveraged=2"
"Comment="
"PMTGain=580	540"
"ScanPower=100	100"
"LaserPower=2.69	2.56"
"Filters=Standard Green	Standard Blue"
"ScanRegion=784,0,3824,13768"
"Supplier="
"Block"	"Column"	"Row"	"Name"	"ID"	"X"	"Y"	"Dia."	"F532 Median"	"F532 Mean"	"F532 SD"	"F532 CV"	"B532"	"B532 Median"	"B532 Mean"	"B532 SD"	"B532 CV"	"% > B532+1SD"	"% > B532+2SD"	"F532 % Sat."	"F488 Median"	"F488 Mean"	"F488 SD"	"F488 CV"	"B488"	"B488 Median"	"B488 Mean"	"B488 SD"	"B488 CV"	"% > B488+1SD"	"% > B488+2SD"	"F488 % Sat."	"Ratio of Medians (1/532)"	"Ratio of Means (1/532)"	"Median of Ratios (1/532)"	"Mean of Ratios (1/532)"	"Ratios SD (1/532)"	"Rgn Ratio (1/532)"	"Rgn R2 (1/532)"	"Ratio of Medians (1/488)"	"Ratio of Means (1/488)"	"Median of Ratios (1/488)"	"Mean of Ratios (1/488)"	"Ratios SD (1/488)"	"Rgn Ratio (1/488)"	"Rgn R2 (1/488)"	"Ratio of Medians (532/488)"	"Ratio of Means (532/488)"	"Median of Ratios (532/488)"	"Mean of Ratios (532/488)"	"Ratios SD (532/488)"	"Rgn Ratio (532/488)"	"Rgn R2 (532/488)"	"F Pixels"	"B Pixels"	"Circularity"	"Sum of Medians (1/532)"	"Sum of Medians (1/488)"	"Sum of Medians (532/488)"	"Sum of Means (1/532)"	"Sum of Means (1/488)"	"Sum of Means (532/488)"	"Log Ratio (1/532)"	"Log Ratio (1/488)"	"Log Ratio (532/488)"	"F532 Median - B532"	"F488 Median - B488"	"F532 Mean - B532"	"F488 Mean - B488"	"F532 Total Intensity"	"F488 Total Intensity"	"SNR 532"	"SNR 488"	"Flags"	"Normalize"	"Autoflag"
1	1	1	"A1"	"A1"	4360	35675	100	418	439	185	42	322	322	367	413	112	6	0	0	20890	16405	8591	52	1708	1708	1765	631	35	91	83	0	0.000	0.000	0.000	0.000	0.000	0.000	0.000	0.000	0.000	0.000	0.000	0.000	0.000	0.000	0.005	0.008	0.011	0.012	4.519	0.007	0.026	316	2384	100	96	19182	19278	117	14697	14814	Error	Error	-7.643	96	19182	117	14697	138877	5184117	0.174	23.201	0	0	0
1	2	1	"A1"	"A1"	4660	35675	100	445	498	389	78	306	306	342	230	67	34	6	0	20251	17133	7773	45	1700	1700	1739	560	32	98	93	0	0.000	0.000	0.000	0.000	0.000	0.000	0.000	0.000	0.000	0.000	0.000	0.000	0.000	0.000	0.007	0.012	0.012	0.012	3.141	0.012	0.109	316	2384	100	139	18551	18690	192	15433	15625	Error	Error	-7.060	139	18551	192	15433	157419	5414017	0.678	27.489	0	0	0
1	3	1	"A1"	"A1"	4960	35675	100	392	406	167	41	315	315	345	264	76	12	2	0	18932	15566	7582	48	1676	1676	1712	487	28	94	89	0	0.000	0.000	0.000	0.000	0.000	0.000	0.000	0.000	0.000	0.000	0.000	0.000	0.000	0.000	0.004	0.007	0.010	0.010	4.190	0.006	0.028	316	2384	100	77	17256	17333	91	13890	13981	Error	Error	-7.808	77	17256	91	13890	128365	4918739	0.231	28.448	0	0	0
1	4	1	"A2"	"A2"	5260	35670	85	499	530	212	40	354	354	384	203	52	37	8	0	22119	21803	2586	11	1883	1883	2006	963	48	100	100	0	0.000	0.000	0.000	0.000	0.000	0.000	0.000	0.000	0.000	0.000	0.000	0.000	0.000	0.000	0.007	0.009	0.009	0.007	2.922	0.007	0.105	208	1660	100	145	20236	20381	176	19920	20096	Error	Error	-7.125	145	20236	176	19920	110150	4534944	0.719	20.558	0	0	0
1	5	1	"A2"	"A2"	5560	35675	100	723	741	266	35	536	536	624	662	106	5	0	0	16025	14877	4859	32	2227	2227	2370	815	34	97	96	0	0.000	0.000	0.000	0.000	0.000	0.000	0.000	0.000	0.000	0.000	0.000	0.000	0.000	0.000	0.014	0.016	0.020	0.018	2.714	0.010	0.021	316	2384	100	187	13798	13985	205	12650	12855	Error	Error	-6.205	187	13798	205	12650	234247	4701106	0.177	15.346	0	0	0
1	6	1	"A2"	"A2"	5860	35670	100	448	475	200	42	337	337	385	460	119	6	0	0	21087	19191	6121	31	1809	1809	1855	562	30	100	98	0	0.000	0.000	0.000	0.000	0.000	0.000	0.000	0.000	0.000	0.000	0.000	0.000	0.000	0.000	0.006	0.008	0.010	0.009	3.265	0.006	0.010	316	2384	100	111	19278	19389	138	17382	17520	Error	Error	-7.440	111	19278	138	17382	150084	6064498	0.196	30.847	0	0	0
1	7	1	"A3"	"A3"	6160	35670	100	388	404	173	42	319	319	374	526	140	1	0	0	11500	11225	6726	59	1661	1661	1703	451	26	90	84	0	0.000	0.000	0.000	0.000	0.000	0.000	0.000	0.000	0.000	0.000	0.000	0.000	0.000	0.000	0.007	0.009	0.015	0.018	4.810	0.007	0.055	316	2384	100	69	9839	9908	85	9564	9649	Error	Error	-7.156	69	9839	85	9564	127677	3547108	0.057	21.113	0	0	0
1	8	1	"A3"	"A3"	6465	35675	95	409	415	162	39	319	319	346	198	57	24	5	0	11348	12944	6288	48	1681	1681	1721	436	25	100	100	0	0.000	0.000	0.000	0.000	0.000	0.000	0.000	0.000	0.000	0.000	0.000	0.000	0.000	0.000	0.009	0.009	0.013	0.012	2.700	0.008	0.064	256	2088	100	90	9667	9757	96	11263	11359	Error	Error	-6.747	90	9667	96	11263	106212	3313561	0.348	25.741	0	0	0
1	9	1	"A3"	"A3"	6765	35675	95	380	398	171	42	326	326	368	323	87	7	0	0	13574	12999	5877	45	1702	1702	1743	419	24	100	100	0	0.000	0.000	0.000	0.000	0.000	0.000	0.000	0.000	0.000	0.000	0.000	0.000	0.000	0.000	0.005	0.006	0.014	0.011	3.550	0.006	0.009	256	2088	100	54	11872	11926	72	11297	11369	Error	Error	-7.780	54	11872	72	11297	101886	3327735	0.093	26.864	0	0	0
1	10	1	"A4"	"A4"	7065	35675	90	429	435	184	42	318	318	358	410	114	4	0	0	14354	14024	2406	17	1706	1706	1727	342	19	100	100	0	0.000	0.000	0.000	0.000	0.000	0.000	0.000	0.000	0.000	0.000	0.000	0.000	0.000	0.000	0.009	0.009	0.013	0.011	2.596	0.007	0.057	256	1924	100	111	12648	12759	117	12318	12435	Error	Error	-6.832	111	12648	117	12318	111405	3590160	0.188	35.956	0	0	0
1	11	1	"A4"	"A4"	7360	35675	100	371	422	306	72	312	312	347	268	77	15	3	0	8648	9246	4405	47	1635	1635	1666	349	20	99	98	0	0.000	0.000	0.000	0.000	0.000	0.000	0.000	0.000	0.000	0.000	0.000	0.000	0.000	0.000	0.008	0.014	0.021	0.020	4.051	0.008	0.008	316	2384	100	59	7013	7072	110	7611	7721	Error	Error	-6.893	59	7013	110	7611	133323	2921744	0.280	21.719	0	0	0
1	12	1	"A4"	"A4"	7665	35675	95	391	401	161	40	306	306	322	148	45	36	12	0	11332	10891	4532	41	1675	1675	1692	364	21	100	100	0	0.000	0.000	0.000	0.000	0.000	0.000	0.000	0.000	0.000	0.000	0.000	0.000	0.000	0.000	0.009	0.010	0.017	0.016	2.594	0.009	0.067	256	2088	100	85	9657	9742	95	9216	9311	Error	Error	-6.828	85	9657	95	9216	102746	2787970	0.534	25.272	0	0	0
1	13	1	"A5"	"A5"	7960	35670	100	322	343	160	46	308	308	378	1318	348	0	0	0	2589	3015	1308	43	1627	1627	1653	492	29	74	49	0	0.000	0.000	0.000	0.000	0.000	0.000	0.000	0.000	0.000	0.000	0.000	0.000	0.000	0.000	0.015	0.025	0.099	0.102	4.765	0.017	0.000	316	2384	100	14	962	976	35	1388	1423	Error	Error	-6.103	14	962	35	1388	108521	952725	-0.027	2.768	0	0	0
1	14	1	"A5"	"A5"	8265	35670	95	344	366	175	47	334	334	367	272	74	8	1	0	3358	4375	2486	56	1734	1734	1755	340	19	94	86	0	0.000	0.000	0.000	0.000	0.000	0.000	0.000	0.000	0.000	0.000	0.000	0.000	0.000	0.000	0.006	0.012	0.054	0.052	3.826	0.016	0.026	256	2088	100	10	1624	1634	32	2641	2673	Error	Error	-7.343	10	1624	32	2641	93570	1120028	-0.004	7.706	0	0	0
1	15	1	"A5"	"A5"	8565	35665	95	388	409	188	45	341	341	371	226	60	12	3	0	3456	4422	2140	48	1787	1787	1804	324	17	99	92	0	0.000	0.000	0.000	0.000	0.000	0.000	0.000	0.000	0.000	0.000	0.000	0.000	0.000	0.000	0.028	0.026	0.053	0.053	3.353	0.016	0.008	256	2088	100	47	1669	1716	68	2635	2703	Error	Error	-5.150	47	1669	68	2635	104810	1132102	0.168	8.080	0	0	0
1	16	1	"A6"	"A6"	8860	35670	100	392	428	281	65	359	359	431	682	158	1	0	0	6523	8749	5215	59	1862	1862	1891	469	24	92	87	0	0.000	0.000	0.000	0.000	0.000	0.000	0.000	0.000	0.000	0.000	0.000	0.000	0.000	0.000	0.007	0.010	0.023	0.026	4.561	0.005	0.002	316	2384	100	33	4661	4694	69	6887	6956	Error	Error	-7.142	33	4661	69	6887	135183	2764784	-0.004	14.623	0	0	0
1	17	1	"A6"	"A6"	9165	35670	100	444	471	214	45	328	328	374	482	128	6	0	0	16206	14998	6118	40	1793	1793	1831	397	21	100	100	0	0.000	0.000	0.000	0.000	0.000	0.000	0.000	0.000	0.000	0.000	0.000	0.000	0.000	0.000	0.008	0.011	0.014	0.013	2.625	0.007	0.006	316	2384	100	116	14413	14529	143	13205	13348	Error	Error	-6.957	116	14413	143	13205	148930	4739421	0.201	33.166	0	0	0
1	18	1	"A6"	"A6"	9460	35670	100	476	584	622	106	326	326	407	1326	325	2	1	0	13989	14058	6492	46	1821	1821	1866	507	27	100	99	0	0.000	0.000	0.000	0.000	0.000	0.000	0.000	0.000	0.000	0.000	0.000	0.000	0.000	0.000	0.012	0.021	0.017	0.016	3.528	0.012	0.018	316	2384	100	150	12168	12318	258	12237	12495	Error	Error	-6.342	150	12168	258	12237	184463	4442356	0.133	24.047	0	0	0
1	1	2	"A7"	"A7"	4375	35975	90	312	328	162	49	284	284	315	228	72	12	1	0	5808	6093	2885	47	1541	1541	1550	291	18	99	97	0	0.000	0.000	0.000	0.000	0.000	0.000	0.000	0.000	0.000	0.000	0.000	0.000	0.000	0.000	0.007	0.010	0.029	0.027	3.028	0.007	0.014	256	1924	100	28	4267	4295	44	4552	4596	Error	Error	-7.252	28	4267	44	4552	84067	1559861	0.057	15.612	0	0	0
1	2	2	"A7"	"A7"	4670	35975	95	312	334	150	44	282	282	299	144	48	23	6	0	5542	5672	2727	48	1548	1548	1564	292	18	99	97	0	0.000	0.000	0.000	0.000	0.000	0.000	0.000	0.000	0.000	0.000	0.000	0.000	0.000	0.000	0.008	0.013	0.026	0.024	3.937	0.008	0.015	256	2088	100	30	3994	4024	52	4124	4176	Error	Error	-7.057	30	3994	52	4124	85591	1451947	0.243	14.068	0	0	0
1	3	2	"A7"	"A7"	4975	35975	90	359	606	1764	291	290	290	327	317	96	10	5	0	5026	5121	2351	45	1508	1508	1530	320	20	98	93	0	0.000	0.000	0.000	0.000	0.000	0.000	0.000	0.000	0.000	0.000	0.000	0.000	0.000	0.000	0.020	0.087	0.045	0.050	4.707	0.046	0.006	256	1924	100	69	3518	3587	316	3613	3929	Error	Error	-5.672	69	3518	316	3613	155206	1310948	0.880	11.222	0	0	0
1	4	2	"A8"	"A8"	5270	35975	95	391	409	229	55	292	292	312	155	49	36	11	0	12139	11611	5758	49	1544	1544	1562	316	20	100	100	0	0.000	0.000	0.000	0.000	0.000	0.000	0.000	0.000	0.000	0.000	0.000	0.000	0.000	0.000	0.009	0.012	0.014	0.013	3.265	0.011	0.094	256	2088	100	99	10595	10694	117	10067	10184	Error	Error	-6.742	99	10595	117	10067	104605	2972481	0.626	31.801	0	0	0
1	5	2	"A8"	"A8"	5570	35975	100	381	440	426	96	310	310	379	941	248	1	0	0	11242	11987	6675	55	1574	1574	1607	388	24	100	99	0	0.000	0.000	0.000	0.000	0.000	0.000	0.000	0.000	0.000	0.000	0.000	0.000	0.000	0.000	0.007	0.012	0.014	0.014	4.315	0.007	0.018	316	2384	100	71	9668	9739	130	10413	10543	Error	Error	-7.089	71	9668	130	10413	139053	3787824	0.065	26.753	0	0	0
1	6	2	"A8"	"A8"	5870	35975	100	342	406	439	108	294	294	375	910	242	0	0	0	12899	11945	5598	46	1570	1570	1593	328	20	100	99	0	0.000	0.000	0.000	0.000	0.000	0.000	0.000	0.000	0.000	0.000	0.000	0.000	0.000	0.000	0.004	0.011	0.013	0.011	3.576	0.011	0.004	316	2384	100	48	11329	11377	112	10375	10487	Error	Error	-7.883	48	11329	112	10375	128407	3774636	0.034	31.561	0	0	0
1	7	2	"A9"	"A9"	6170	35975	95	368	399	181	45	287	287	318	230	72	22	5	0	13716	12714	6315	49	1538	1538	1561	368	23	100	100	0	0.000	0.000	0.000	0.000	0.000	0.000	0.000	0.000	0.000	0.000	0.000	0.000	0.000	0.000	0.007	0.010	0.014	0.013	3.603	0.008	0.075	256	2088	100	81	12178	12259	112	11176	11288	Error	Error	-7.232	81	12178	112	11176	102163	3254858	0.352	30.307	0	0	0
1	8	2	"A9"	"A9"	6470	35975	95	342	374	172	45	274	274	298	148	49	36	13	0	12369	12288	6041	49	1534	1534	1601	664	41	100	100	0	0.000	0.000	0.000	0.000	0.000	0.000	0.000	0.000	0.000	0.000	0.000	0.000	0.000	0.000	0.006	0.009	0.014	0.012	3.450	0.007	0.076	256	2088	100	68	10835	10903	100	10754	10854	Error	Error	-7.316	68	10835	100	10754	95779	3145784	0.514	16.095	0	0	0
1	9	2	"A9"	"A9"	6770	35975	100	364	413	377	91	290	290	313	170	54	30	9	0	9410	11611	6710	57	1531	1531	1542	288	18	99	99	0	0.000	0.000	0.000	0.000	0.000	0.000	0.000	0.000	0.000	0.000	0.000	0.000	0.000	0.000	0.009	0.012	0.014	0.014	3.641	0.007	0.027	316	2384	100	74	7879	7953	123	10080	10203	Error	Error	-6.734	74	7879	123	10080	130437	3669163	0.588	34.962	0	0	0
1	10	2	"A10"	"A10"	7065	35970	100	407	418	162	38	298	298	351	629	179	0	0	0	20045	17133	7401	43	1533	1533	1580	567	35	96	92	0	0.000	0.000	0.000	0.000	0.000	0.000	0.000	0.000	0.000	0.000	0.000	0.000	0.000	0.000	0.006	0.008	0.011	0.010	3.650	0.006	0.009	316	2384	100	109	18512	18621	120	15600	15720	Error	Error	-7.408	109	18512	120	15600	132149	5414137	0.107	27.430	0	0	0
1	11	2	"A10"	"A10"	7365	35970	95	363	369	173	46	294	294	327	353	107	7	0	0	11292	12448	6827	54	1523	1523	1576	474	30	100	100	0	0.000	0.000	0.000	0.000	0.000	0.000	0.000	0.000	0.000	0.000	0.000	0.000	0.000	0.000	0.007	0.007	0.014	0.012	3.135	0.008	0.016	256	2088	100	69	9769	9838	75	10925	11000	Error	Error	-7.145	69	9769	75	10925	94491	3186574	0.119	22.937	0	0	0
1	12	2	"A10"	"A10"	7670	35975	100	358	390	205	52	283	283	314	362	115	8	0	0	17550	15180	8378	55	1518	1518	1540	306	19	100	99	0	0.000	0.000	0.000	0.000	0.000	0.000	0.000	0.000	0.000	0.000	0.000	0.000	0.000	0.000	0.005	0.008	0.011	0.011	3.326	0.006	0.009	316	2384	100	75	16032	16107	107	13662	13769	Error	Error	-7.740	75	16032	107	13662	123256	4796804	0.210	44.575	0	0	0
1	13	2	"A11"	"A11"	7965	35970	100	309	339	201	59	289	289	338	473	139	1	0	0	5020	6922	4482	64	1508	1508	1533	302	19	92	89	0	0.000	0.000	0.000	0.000	0.000	0.000	0.000	0.000	0.000	0.000	0.000	0.000	0.000	0.000	0.006	0.009	0.024	0.029	5.124	0.006	0.007	316	2384	100	20	3512	3532	50	5414	5464	Error	Error	-7.456	20	3512	50	5414	107122	2187350	0.002	17.844	0	0	0
1	14	2	"A11"	"A11"	8265	35970	95	373	696	2438	350	289	289	338	561	165	6	3	0	9615	10499	4698	44	1557	1557	1593	357	22	100	100	0	0.000	0.000	0.000	0.000	0.000	0.000	0.000	0.000	0.000	0.000	0.000	0.000	0.000	0.000	0.010	0.046	0.019	0.017	4.646	0.051	0.030	256	2088	100	84	8058	8142	407	8942	9349	Error	Error	-6.584	84	8058	407	8942	178216	2687655	0.638	24.947	0	0	0
1	15	2	"A11"	"A11"	8565	35970	90	346	364	160	43	292	292	334	389	116	4	0	0	7580	8500	4184	49	1558	1558	1578	326	20	100	100	0	0.000	0.000	0.000	0.000	0.000	0.000	0.000	0.000	0.000	0.000	0.000	0.000	0.000	0.000	0.009	0.010	0.020	0.019	2.825	0.009	0.039	256	1924	100	54	6022	6076	72	6942	7014	Error	Error	-6.801	54	6022	72	6942	93123	2175972	0.077	21.233	0	0	0
1	16	2	"A12"	"A12"	8865	35965	100	356	375	167	44	289	289	326	505	154	1	0	0	10160	11860	7398	62	1584	1584	1614	336	20	94	90	0	0.000	0.000	0.000	0.000	0.000	0.000	0.000	0.000	0.000	0.000	0.000	0.000	0.000	0.000	0.008	0.008	0.015	0.017	4.481	0.007	0.074	316	2384	100	67	8576	8643	86	10276	10362	Error	Error	-7.000	67	8576	86	10276	118462	3747876	0.097	30.494	0	0	0
1	17	2	"A12"	"A12"	9165	35965	105	395	421	188	44	301	301	445	2297	516	0	0	0	15002	14509	6591	45	1649	1649	1698	888	52	98	97	0	0.000	0.000	0.000	0.000	0.000	0.000	0.000	0.000	0.000	0.000	0.000	0.000	0.000	0.000	0.007	0.009	0.011	0.011	3.435	0.098	0.023	316	2572	100	94	13353	13447	120	12860	12980	Error	Error	-7.150	94	13353	120	12860	133140	4584941	-0.010	14.427	0	0	0
1	18	2	"A12"	"A12"	9465	35965	95	424	478	498	104	300	300	327	192	58	37	9	0	19002	18985	6836	36	1688	1688	1741	461	26	100	100	0	0.000	0.000	0.000	0.000	0.000	0.000	0.000	0.000	0.000	0.000	0.000	0.000	0.000	0.000	0.007	0.010	0.011	0.009	2.868	0.008	0.049	256	2088	100	124	17314	17438	178	17297	17475	Error	Error	-7.125	124	17314	178	17297	122413	4860255	0.786	37.406	0	0	0
1	1	3	"A13"	"A13"	4370	36270	100	395	410	174	42	286	286	315	226	71	25	3	0	20082	17343	7430	42	1542	1542	1598	694	43	93	88	0	0.000	0.000	0.000	0.000	0.000	0.000	0.000	0.000	0.000	0.000	0.000	0.000	0.000	0.000	0.006	0.008	0.010	0.011	4.328	0.006	0.059	316	2384	100	109	18540	18649	124	15801	15925	Error	Error	-7.410	109	18540	124	15801	129502	5480239	0.420	22.687	0	0	0
1	2	3	"A13"	"A13"	4670	36270	95	453	475	184	38	285	285	319	220	68	38	7	0	24783	23841	4874	20	1602	1602	1761	1330	75	100	100	0	0.000	0.000	0.000	0.000	0.000	0.000	0.000	0.000	0.000	0.000	0.000	0.000	0.000	0.000	0.007	0.009	0.009	0.008	2.427	0.007	0.134	256	2088	100	168	23181	23349	190	22239	22429	Error	Error	-7.108	168	23181	190	22239	121571	6103423	0.709	16.602	0	0	0
1	3	3	"A13"	"A13"	4965	36270	100	381	430	377	87	282	282	320	285	89	15	2	0	18791	16993	5598	32	1531	1531	1583	551	34	98	97	0	0.000	0.000	0.000	0.000	0.000	0.000	0.000	0.000	0.000	0.000	0.000	0.000	0.000	0.000	0.006	0.010	0.010	0.010	3.847	0.005	0.005	316	2384	100	99	17260	17359	148	15462	15610	Error	Error	-7.446	99	17260	148	15462	135767	5369724	0.386	27.967	0	0	0
1	4	3	"A14"	"A14"	5265	36270	100	397	411	164	39	288	288	334	476	142	2	0	0	20974	18389	7442	40	1522	1522	1568	469	29	98	93	0	0.000	0.000	0.000	0.000	0.000	0.000	0.000	0.000	0.000	0.000	0.000	0.000	0.000	0.000	0.006	0.007	0.009	0.008	3.421	0.007	0.119	316	2384	100	109	19452	19561	123	16867	16990	Error	Error	-7.479	109	19452	123	16867	129722	5811007	0.162	35.866	0	0	0
1	5	3	"A14"	"A14"	5565	36270	95	371	401	242	60	285	285	394	1647	418	0	0	0	11377	12579	6417	51	1530	1530	1675	1268	75	100	99	0	0.000	0.000	0.000	0.000	0.000	0.000	0.000	0.000	0.000	0.000	0.000	0.000	0.000	0.000	0.009	0.010	0.015	0.013	3.545	0.036	0.008	256	2088	100	86	9847	9933	116	11049	11165	Error	Error	-6.839	86	9847	116	11049	102673	3220131	0.004	8.599	0	0	0
1	6	3	"A14"	"A14"	5865	36275	100	340	377	203	53	283	283	330	474	143	4	0	0	11263	12428	5992	48	1529	1529	1582	625	39	100	99	0	0.000	0.000	0.000	0.000	0.000	0.000	0.000	0.000	0.000	0.000	0.000	0.000	0.000	0.000	0.006	0.009	0.014	0.012	3.653	0.005	0.004	316	2384	100	57	9734	9791	94	10899	10993	Error	Error	-7.416	57	9734	94	10899	119164	3927136	0.099	17.354	0	0	0
1	7	3	"A15"	"A15"	6170	36280	100	329	357	190	53	281	281	338	885	261	0	0	0	8983	9628	4972	51	1480	1480	1497	319	21	100	99	0	0.000	0.000	0.000	0.000	0.000	0.000	0.000	0.000	0.000	0.000	0.000	0.000	0.000	0.000	0.006	0.009	0.017	0.016	3.118	0.025	0.007	316	2384	100	48	7503	7551	76	8148	8224	Error	Error	-7.288	48	7503	76	8148	112876	3042475	0.021	25.489	0	0	0
1	8	3	"A15"	"A15"	6465	36270	100	323	340	175	51	289	289	400	1808	452	0	0	0	5200	8208	5306	64	1516	1516	1606	890	55	94	87	0	0.000	0.000	0.000	0.000	0.000	0.000	0.000	0.000	0.000	0.000	0.000	0.000	0.000	0.000	0.009	0.008	0.022	0.019	3.925	0.005	0.002	316	2384	100	34	3684	3718	51	6692	6743	Error	Error	-6.760	34	3684	51	6692	107520	2593823	-0.033	7.418	0	0	0
1	9	3	"A15"	"A15"	6765	36270	100	354	386	197	51	299	299	435	2174	499	0	0	0	7185	8885	5599	63	1532	1532	1584	703	44	87	83	0	0.000	0.000	0.000	0.000	0.000	0.000	0.000	0.000	0.000	0.000	0.000	0.000	0.000	0.000	0.010	0.012	0.021	0.024	5.821	0.136	0.021	316	2384	100	55	5653	5708	87	7353	7440	Error	Error	-6.683	55	5653	87	7353	122015	2807796	-0.023	10.385	0	0	0
1	10	3	"A16"	"A16"	7065	36270	100	366	373	171	45	278	278	307	228	74	18	1	0	14412	12235	5185	42	1496	1496	1538	586	38	92	86	0	0.000	0.000	0.000	0.000	0.000	0.000	0.000	0.000	0.000	0.000	0.000	0.000	0.000	0.000	0.007	0.009	0.013	0.014	4.529	0.006	0.022	316	2384	100	88	12916	13004	95	10739	10834	Error	Error	-7.197	88	12916	95	10739	117788	3866226	0.289	18.254	0	0	0
1	11	3	"A16"	"A16"	7365	36275	100	346	366	173	47	283	283	350	665	190	0	0	0	9749	11997	6387	53	1488	1488	1515	328	21	100	100	0	0.000	0.000	0.000	0.000	0.000	0.000	0.000	0.000	0.000	0.000	0.000	0.000	0.000	0.000	0.008	0.008	0.014	0.012	3.505	0.006	0.041	316	2384	100	63	8261	8324	83	10509	10592	Error	Error	-7.035	63	8261	83	10509	115717	3791122	0.024	31.957	0	0	0
1	12	3	"A16"	"A16"	7670	36270	100	378	471	780	165	282	282	321	339	105	12	2	0	18747	15770	7967	50	1504	1504	1530	359	23	100	100	0	0.000	0.000	0.000	0.000	0.000	0.000	0.000	0.000	0.000	0.000	0.000	0.000	0.000	0.000	0.006	0.013	0.011	0.011	3.333	0.010	0.021	316	2384	100	96	17243	17339	189	14266	14455	Error	Error	-7.489	96	17243	189	14266	148871	4983374	0.442	39.666	0	0	0
1	13	3	"A17"	"A17"	7965	36270	100	319	338	151	44	273	273	313	537	171	0	0	0	10287	8544	3979	46	1486	1486	1553	685	44	83	80	0	0.000	0.000	0.000	0.000	0.000	0.000	0.000	0.000	0.000	0.000	0.000	0.000	0.000	0.000	0.005	0.009	0.019	0.020	4.055	0.007	0.034	316	2384	100	46	8801	8847	65	7058	7123	Error	Error	-7.580	46	8801	65	7058	106731	2699915	0.047	10.206	0	0	0
1	14	3	"A17"	"A17"	8265	36270	100	307	356	367	103	273	273	298	200	67	19	4	0	6262	6861	3491	50	1516	1516	1535	311	20	99	98	0	0.000	0.000	0.000	0.000	0.000	0.000	0.000	0.000	0.000	0.000	0.000	0.000	0.000	0.000	0.007	0.016	0.029	0.026	3.829	0.013	0.031	316	2384	100	34	4746	4780	83	5345	5428	Error	Error	-7.125	34	4746	83	5345	112510	2168108	0.290	17.125	0	0	0
1	15	3	"A17"	"A17"	8565	36265	100	293	319	150	47	286	286	350	821	234	0	0	0	6559	8188	4487	54	1539	1539	1561	328	21	98	98	0	0.000	0.000	0.000	0.000	0.000	0.000	0.000	0.000	0.000	0.000	0.000	0.000	0.000	0.000	0.001	0.005	0.018	0.016	3.529	0.002	0.000	316	2384	100	7	5020	5027	33	6649	6682	Error	Error	-9.486	7	5020	33	6649	100775	2587436	-0.038	20.204	0	0	0
1	16	3	"A18"	"A18"	8865	36265	100	340	346	155	44	291	291	370	909	245	0	0	0	6407	7324	4712	64	1593	1593	1792	1491	83	72	68	0	0.000	0.000	0.000	0.000	0.000	0.000	0.000	0.000	0.000	0.000	0.000	0.000	0.000	0.000	0.010	0.010	0.022	0.035	7.501	0.007	0.006	316	2384	100	49	4814	4863	55	5731	5786	Error	Error	-6.618	49	4814	55	5731	109484	2314328	-0.026	3.710	0	0	0
1	17	3	"A18"	"A18"	9165	36265	100	338	365	164	44	294	294	345	705	204	0	0	0	7758	8435	4561	54	1633	1633	1686	540	32	95	90	0	0.000	0.000	0.000	0.000	0.000	0.000	0.000	0.000	0.000	0.000	0.000	0.000	0.000	0.000	0.007	0.010	0.021	0.022	3.886	0.020	0.007	316	2384	100	44	6125	6169	71	6802	6873	Error	Error	-7.121	44	6125	71	6802	115308	2665604	0.028	12.498	0	0	0
1	18	3	"A18"	"A18"	9470	36265	100	358	386	166	43	287	287	307	153	49	32	10	0	12463	11863	6168	51	1661	1661	1692	375	22	99	98	0	0.000	0.000	0.000	0.000	0.000	0.000	0.000	0.000	0.000	0.000	0.000	0.000	0.000	0.000	0.007	0.010	0.015	0.013	3.368	0.008	0.079	316	2384	100	71	10802	10873	99	10202	10301	Error	Error	-7.249	71	10802	99	10202	122101	3748723	0.516	27.123	0	0	0
1	1	4	"A19"	"A19"	4375	36570	90	346	363	165	45	284	284	346	645	186	0	0	0	12004	10810	4198	38	1509	1509	1531	306	19	100	100	0	0.000	0.000	0.000	0.000	0.000	0.000	0.000	0.000	0.000	0.000	0.000	0.000	0.000	0.000	0.006	0.008	0.014	0.012	3.657	0.002	0.000	256	1924	100	62	10495	10557	79	9301	9380	Error	Error	-7.403	62	10495	79	9301	92909	2767363	0.026	30.324	0	0	0
1	2	4	"A19"	"A19"	4670	36575	105	311	328	155	47	289	289	379	873	230	0	0	0	5419	8226	4927	59	1494	1494	1526	352	23	99	98	0	0.000	0.000	0.000	0.000	0.000	0.000	0.000	0.000	0.000	0.000	0.000	0.000	0.000	0.000	0.006	0.006	0.018	0.016	3.533	0.005	0.001	316	2572	100	22	3925	3947	39	6732	6771	Error	Error	-7.479	22	3925	39	6732	103794	2599563	-0.058	19.034	0	0	0
1	3	4	"A19"	"A19"	4975	36575	95	321	362	247	68	278	278	331	510	154	2	1	0	8535	8290	3969	47	1479	1479	1529	399	26	100	100	0	0.000	0.000	0.000	0.000	0.000	0.000	0.000	0.000	0.000	0.000	0.000	0.000	0.000	0.000	0.006	0.012	0.019	0.018	3.701	0.010	0.003	256	2088	100	43	7056	7099	84	6811	6895	Error	Error	-7.358	43	7056	84	6811	92733	2122150	0.061	16.945	0	0	0
1	4	4	"A20"	"A20"	5270	36570	100	361	429	422	98	279	279	309	227	73	19	6	0	15096	13560	6915	50	1490	1490	1568	854	54	87	80	0	0.000	0.000	0.000	0.000	0.000	0.000	0.000	0.000	0.000	0.000	0.000	0.000	0.000	0.000	0.006	0.012	0.012	0.014	5.723	0.009	0.044	316	2384	100	82	13606	13688	150	12070	12220	Error	Error	-7.374	82	13606	150	12070	135436	4285009	0.529	14.042	0	0	0
1	5	4	"A20"	"A20"	5575	36575	90	354	389	185	47	279	279	310	271	87	21	1	0	14324	14097	6665	47	1473	1473	1514	429	28	100	100	0	0.000	0.000	0.000	0.000	0.000	0.000	0.000	0.000	0.000	0.000	0.000	0.000	0.000	0.000	0.006	0.009	0.013	0.010	3.701	0.006	0.022	256	1924	100	75	12851	12926	110	12624	12734	Error	Error	-7.421	75	12851	110	12624	99570	3608710	0.292	29.331	0	0	0
1	6	4	"A20"	"A20"	5870	36570	100	371	384	196	51	276	276	319	348	109	6	0	0	15114	14232	6027	42	1468	1468	1614	1182	73	95	90	0	0.000	0.000	0.000	0.000	0.000	0.000	0.000	0.000	0.000	0.000	0.000	0.000	0.000	0.000	0.007	0.008	0.011	0.012	3.600	0.006	0.036	316	2384	100	95	13646	13741	108	12764	12872	Error	Error	-7.166	95	13646	108	12764	121368	4497226	0.187	10.675	0	0	0
1	7	4	"A21"	"A21"	6170	36570	100	384	402	176	43	274	274	332	444	133	6	0	0	17355	14847	6092	41	1482	1482	1525	495	32	96	90	0	0.000	0.000	0.000	0.000	0.000	0.000	0.000	0.000	0.000	0.000	0.000	0.000	0.000	0.000	0.007	0.010	0.012	0.012	4.032	0.006	0.007	316	2384	100	110	15873	15983	128	13365	13493	Error	Error	-7.173	110	15873	128	13365	127138	4691690	0.158	26.913	0	0	0
1	8	4	"A21"	"A21"	6470	36570	100	442	606	1621	267	270	270	307	328	106	19	3	0	17957	16163	5818	35	1503	1503	1584	915	57	97	96	0	0.000	0.000	0.000	0.000	0.000	0.000	0.000	0.000	0.000	0.000	0.000	0.000	0.000	0.000	0.010	0.023	0.014	0.013	3.225	0.019	0.026	316	2384	100	172	16454	16626	336	14660	14996	Error	Error	-6.580	172	16454	336	14660	191532	5107659	0.912	15.933	0	0	0
1	9	4	"A21"	"A21"	6775	36575	95	403	416	169	40	274	274	298	166	55	41	12	0	19041	18824	2478	13	1508	1508	1569	477	30	100	100	0	0.000	0.000	0.000	0.000	0.000	0.000	0.000	0.000	0.000	0.000	0.000	0.000	0.000	0.000	0.007	0.008	0.010	0.009	2.576	0.007	0.105	256	2088	100	129	17533	17662	142	17316	17458	Error	Error	-7.087	129	17533	142	17316	106520	4818857	0.711	36.174	0	0	0
1	10	4	"A22"	"A22"	7075	36570	105	363	383	153	39	275	275	348	770	221	0	0	0	15183	15946	4083	25	1484	1484	1512	354	23	100	100	0	0.000	0.000	0.000	0.000	0.000	0.000	0.000	0.000	0.000	0.000	0.000	0.000	0.000	0.000	0.006	0.007	0.010	0.009	2.526	0.006	0.044	316	2572	100	88	13699	13787	108	14462	14570	Error	Error	-7.282	88	13699	108	14462	120940	5038991	0.045	40.774	0	0	0
1	11	4	"A22"	"A22"	7370	36565	100	359	416	467	112	273	273	318	443	139	4	1	0	14802	14759	4457	30	1495	1495	1597	831	52	100	100	0	0.000	0.000	0.000	0.000	0.000	0.000	0.000	0.000	0.000	0.000	0.000	0.000	0.000	0.000	0.006	0.011	0.011	0.010	2.914	0.009	0.050	316	2384	100	86	13307	13393	143	13264	13407	Error	Error	-7.274	86	13307	143	13264	131314	4663889	0.221	15.839	0	0	0
1	12	4	"A22"	"A22"	7670	36565	100	371	396	199	50	271	271	348	1093	314	0	0	0	14388	14504	4589	31	1491	1491	1678	1382	82	100	99	0	0.000	0.000	0.000	0.000	0.000	0.000	0.000	0.000	0.000	0.000	0.000	0.000	0.000	0.000	0.008	0.010	0.012	0.010	3.254	0.007	0.059	316	2384	100	100	12897	12997	125	13013	13138	Error	Error	-7.011	100	12897	125	13013	125134	4583363	0.044	9.281	0	0	0
1	13	4	"A23"	"A23"	7970	36565	100	337	357	181	50	284	284	347	529	152	0	0	0	10669	11015	5834	52	1498	1498	1538	646	42	96	93	0	0.000	0.000	0.000	0.000	0.000	0.000	0.000	0.000	0.000	0.000	0.000	0.000	0.000	0.000	0.006	0.008	0.015	0.014	3.968	0.008	0.008	316	2384	100	53	9171	9224	73	9517	9590	Error	Error	-7.435	53	9171	73	9517	112664	3480652	0.019	14.670	0	0	0
1	14	4	"A23"	"A23"	8275	36565	95	363	514	1095	213	278	278	324	368	113	10	1	0	15982	15990	4103	25	1510	1510	1601	652	40	100	100	0	0.000	0.000	0.000	0.000	0.000	0.000	0.000	0.000	0.000	0.000	0.000	0.000	0.000	0.000	0.006	0.016	0.011	0.010	3.305	0.014	0.023	256	2088	100	85	14472	14557	236	14480	14716	Error	Error	-7.412	85	14472	236	14480	131684	4093382	0.516	22.069	0	0	0
1	15	4	"A23"	"A23"	8575	36565	100	346	369	193	52	282	282	334	678	202	0	0	0	12680	11802	7042	59	1523	1523	1539	340	22	100	99	0	0.000	0.000	0.000	0.000	0.000	0.000	0.000	0.000	0.000	0.000	0.000	0.000	0.000	0.000	0.006	0.008	0.015	0.012	3.802	0.009	0.003	316	2384	100	64	11157	11221	87	10279	10366	Error	Error	-7.446	64	11157	87	10279	116721	3729546	0.052	30.185	0	0	0
1	16	4	"A24"	"A24"	8870	36565	100	317	347	181	52	290	290	337	546	162	1	0	0	10140	9807	5425	55	1573	1573	1622	562	34	91	87	0	0.000	0.000	0.000	0.000	0.000	0.000	0.000	0.000	0.000	0.000	0.000	0.000	0.000	0.000	0.003	0.007	0.021	0.019	4.546	0.010	0.005	316	2384	100	27	8567	8594	57	8234	8291	Error	Error	-8.310	27	8567	57	8234	109685	3098944	0.018	14.564	0	0	0
1	17	4	"A24"	"A24"	9165	36560	95	351	359	157	43	286	286	322	534	165	0	0	0	12353	12162	5348	43	1594	1594	1663	627	37	100	100	0	0.000	0.000	0.000	0.000	0.000	0.000	0.000	0.000	0.000	0.000	0.000	0.000	0.000	0.000	0.006	0.007	0.010	0.010	3.056	0.007	0.003	256	2088	100	65	10759	10824	73	10568	10641	Error	Error	-7.371	65	10759	73	10568	91908	3113558	0.069	16.745	0	0	0
1	18	4	"A24"	"A24"	9475	36560	100	359	371	168	45	278	278	329	702	213	0	0	0	13312	12958	5436	41	1633	1633	1722	1418	82	98	94	0	0.000	0.000	0.000	0.000	0.000	0.000	0.000	0.000	0.000	0.000	0.000	0.000	0.000	0.000	0.007	0.008	0.012	0.011	3.154	0.007	0.070	316	2384	100	81	11679	11760	93	11325	11418	Error	Error	-7.172	81	11679	93	11325	117253	4094709	0.060	7.924	0	0	0
1	1	5	"A25"	"A25"	4375	36875	90	413	433	192	44	281	281	305	223	73	30	7	0	20267	20272	4404	21	1538	1538	1557	341	21	100	100	0	0.000	0.000	0.000	0.000	0.000	0.000	0.000	0.000	0.000	0.000	0.000	0.000	0.000	0.000	0.007	0.008	0.009	0.008	2.770	0.008	0.041	256	1924	100	132	18729	18861	152	18734	18886	Error	Error	-7.149	132	18729	152	18734	110899	5189737	0.574	54.883	0	0	0
1	2	5	"A25"	"A25"	4670	36870	95	338	352	149	42	287	287	327	407	124	1	0	0	7780	11296	6873	60	1517	1517	1682	1368	81	100	94	0	0.000	0.000	0.000	0.000	0.000	0.000	0.000	0.000	0.000	0.000	0.000	0.000	0.000	0.000	0.008	0.007	0.013	0.012	3.526	0.004	0.005	256	2088	100	51	6263	6314	65	9779	9844	Error	Error	-6.940	51	6263	65	9779	90175	2891779	0.061	7.028	0	0	0
1	3	5	"A25"	"A25"	4975	36870	95	363	378	169	44	279	279	301	164	54	29	8	0	14975	14533	7619	52	1521	1521	1579	571	36	100	100	0	0.000	0.000	0.000	0.000	0.000	0.000	0.000	0.000	0.000	0.000	0.000	0.000	0.000	0.000	0.006	0.008	0.011	0.010	3.086	0.007	0.062	256	2088	100	84	13454	13538	99	13012	13111	Error	Error	-7.323	84	13454	99	13012	96814	3720336	0.470	22.687	0	0	0
1	4	5	"A26"	"A26"	5275	36870	95	423	432	187	43	299	299	387	771	199	0	0	0	21464	20692	3722	17	1531	1531	1573	404	25	100	100	0	0.000	0.000	0.000	0.000	0.000	0.000	0.000	0.000	0.000	0.000	0.000	0.000	0.000	0.000	0.006	0.007	0.009	0.008	2.888	0.002	0.000	256	2088	100	124	19933	20057	133	19161	19294	Error	Error	-7.329	124	19933	133	19161	110583	5297057	0.058	47.324	0	0	0
1	5	5	"A26"	"A26"	5575	36865	95	387	411	209	50	288	288	340	455	133	2	0	0	16215	14586	5488	37	1523	1523	1571	419	26	100	100	0	0.000	0.000	0.000	0.000	0.000	0.000	0.000	0.000	0.000	0.000	0.000	0.000	0.000	0.000	0.007	0.009	0.013	0.010	3.708	0.007	0.017	256	2088	100	99	14692	14791	123	13063	13186	Error	Error	-7.213	99	14692	123	13063	105149	3734056	0.156	31.062	0	0	0
1	6	5	"A26"	"A26"	5875	36870	100	346	366	157	42	298	298	457	2047	447	0	0	0	14456	14115	6847	48	1524	1524	1584	732	46	99	99	0	0.000	0.000	0.000	0.000	0.000	0.000	0.000	0.000	0.000	0.000	0.000	0.000	0.000	0.000	0.004	0.005	0.010	0.009	3.186	0.043	0.007	316	2384	100	48	12932	12980	68	12591	12659	Error	Error	-8.074	48	12932	68	12591	115525	4460287	-0.044	17.119	0	0	0
1	7	5	"A27"	"A27"	6170	36870	100	396	411	187	45	290	290	368	660	179	0	0	0	18360	15845	7013	44	1487	1487	1551	610	39	94	89	0	0.000	0.000	0.000	0.000	0.000	0.000	0.000	0.000	0.000	0.000	0.000	0.000	0.000	0.000	0.006	0.008	0.012	0.012	4.282	0.004	0.003	316	2384	100	106	16873	16979	121	14358	14479	Error	Error	-7.315	106	16873	121	14358	129883	5007157	0.065	23.433	0	0	0
1	8	5	"A27"	"A27"	6470	36870	100	315	362	194	53	271	271	312	317	101	7	0	0	7134	10234	6293	61	1493	1493	1574	821	52	97	96	0	0.000	0.000	0.000	0.000	0.000	0.000	0.000	0.000	0.000	0.000	0.000	0.000	0.000	0.000	0.008	0.010	0.015	0.012	4.634	0.005	0.004	316	2384	100	44	5641	5685	91	8741	8832	Error	Error	-7.002	44	5641	91	8741	114426	3234076	0.158	10.548	0	0	0
1	9	5	"A27"	"A27"	6770	36875	100	348	366	161	43	269	269	318	505	158	1	0	0	9536	11951	6791	56	1488	1488	1524	405	26	100	100	0	0.000	0.000	0.000	0.000	0.000	0.000	0.000	0.000	0.000	0.000	0.000	0.000	0.000	0.000	0.010	0.009	0.015	0.013	3.106	0.006	0.003	316	2384	100	79	8048	8127	97	10463	10560	Error	Error	-6.671	79	8048	97	10463	115750	3776431	0.095	25.746	0	0	0
1	10	5	"A28"	"A28"	7070	36875	100	394	414	195	47	270	270	326	488	149	5	0	0	23624	19656	9009	45	1484	1484	1574	898	57	93	87	0	0.000	0.000	0.000	0.000	0.000	0.000	0.000	0.000	0.000	0.000	0.000	0.000	0.000	0.000	0.006	0.008	0.010	0.010	4.004	0.005	0.006	316	2384	100	124	22140	22264	144	18172	18316	Error	Error	-7.480	124	22140	144	18172	130776	6211187	0.180	20.136	0	0	0
1	11	5	"A28"	"A28"	7375	36875	100	384	459	522	113	265	265	304	352	115	12	2	0	22620	19964	6352	31	1479	1479	1507	324	21	100	100	0	0.000	0.000	0.000	0.000	0.000	0.000	0.000	0.000	0.000	0.000	0.000	0.000	0.000	0.000	0.006	0.010	0.009	0.008	3.133	0.007	0.029	316	2384	100	119	21141	21260	194	18485	18679	Error	Error	-7.473	119	21141	194	18485	145137	6308656	0.440	56.966	0	0	0
1	12	5	"A28"	"A28"	7675	36875	100	361	370	157	42	266	266	313	443	141	2	0	0	21688	18238	7863	43	1498	1498	1542	448	29	100	100	0	0.000	0.000	0.000	0.000	0.000	0.000	0.000	0.000	0.000	0.000	0.000	0.000	0.000	0.000	0.005	0.006	0.009	0.007	3.216	0.005	0.025	316	2384	100	95	20190	20285	104	16740	16844	Error	Error	-7.731	95	20190	104	16740	116825	5763341	0.129	37.268	0	0	0
1	13	5	"A29"	"A29"	7970	36875	100	376	397	197	49	270	270	341	544	159	3	0	0	17301	15654	8589	54	1497	1497	1568	739	47	93	89	0	0.000	0.000	0.000	0.000	0.000	0.000	0.000	0.000	0.000	0.000	0.000	0.000	0.000	0.000	0.007	0.009	0.011	0.012	4.596	0.006	0.006	316	2384	100	106	15804	15910	127	14157	14284	Error	Error	-7.220	106	15804	127	14157	125595	4946818	0.103	19.061	0	0	0
1	14	5	"A29"	"A29"	8270	36875	100	348	387	213	55	268	268	302	296	98	13	1	0	13739	14756	8014	54	1504	1504	1546	521	33	100	99	0	0.000	0.000	0.000	0.000	0.000	0.000	0.000	0.000	0.000	0.000	0.000	0.000	0.000	0.000	0.007	0.009	0.012	0.011	3.406	0.006	0.012	316	2384	100	80	12235	12315	119	13252	13371	Error	Error	-7.257	80	12235	119	13252	122242	4662741	0.287	25.355	0	0	0
1	15	5	"A29"	"A29"	8570	36870	100	352	464	770	165	274	274	340	555	163	4	1	0	10479	13426	7720	57	1527	1527	1545	315	20	100	99	0	0.000	0.000	0.000	0.000	0.000	0.000	0.000	0.000	0.000	0.000	0.000	0.000	0.000	0.000	0.009	0.016	0.013	0.012	4.552	0.006	0.003	316	2384	100	78	8952	9030	190	11899	12089	Error	Error	-6.843	78	8952	190	11899	146770	4242767	0.223	37.717	0	0	0
1	16	5	"A30"	"A30"	8875	36870	95	359	403	190	47	280	280	304	198	65	30	10	0	17331	15246	5610	36	1557	1557	1598	386	24	100	100	0	0.000	0.000	0.000	0.000	0.000	0.000	0.000	0.000	0.000	0.000	0.000	0.000	0.000	0.000	0.005	0.009	0.012	0.010	3.087	0.008	0.041	256	2088	100	79	15774	15853	123	13689	13812	Error	Error	-7.641	79	15774	123	13689	103202	3903077	0.500	35.358	0	0	0
1	17	5	"A30"	"A30"	9175	36865	95	371	395	174	44	286	286	330	336	101	9	0	0	9643	12074	6915	57	1586	1586	1633	425	26	100	100	0	0.000	0.000	0.000	0.000	0.000	0.000	0.000	0.000	0.000	0.000	0.000	0.000	0.000	0.000	0.011	0.010	0.017	0.013	4.067	0.006	0.015	256	2088	100	85	8057	8142	109	10488	10597	Error	Error	-6.567	85	8057	109	10488	101234	3091012	0.193	24.567	0	0	0
1	18	5	"A30"	"A30"	9470	36865	95	390	413	201	48	286	286	313	258	82	23	4	0	12990	14650	7094	48	1637	1637	1738	870	50	100	100	0	0.000	0.000	0.000	0.000	0.000	0.000	0.000	0.000	0.000	0.000	0.000	0.000	0.000	0.000	0.009	0.010	0.013	0.012	2.932	0.009	0.037	256	2088	100	104	11353	11457	127	13013	13140	Error	Error	-6.770	104	11353	127	13013	105719	3750461	0.388	14.841	0	0	0
1	1	6	"A31"	"A31"	4375	37175	90	431	445	177	39	280	280	327	677	207	0	0	0	23508	22994	3909	17	1560	1560	1591	376	23	100	100	0	0.000	0.000	0.000	0.000	0.000	0.000	0.000	0.000	0.000	0.000	0.000	0.000	0.000	0.000	0.007	0.008	0.009	0.007	2.770	0.007	0.134	256	1924	100	151	21948	22099	165	21434	21599	Error	Error	-7.183	151	21948	165	21434	113823	5886505	0.174	56.923	0	0	0
1	2	6	"A31"	"A31"	4680	37175	100	363	376	179	47	277	277	305	198	64	24	6	0	17967	15788	7370	46	1523	1523	1583	522	32	99	99	0	0.000	0.000	0.000	0.000	0.000	0.000	0.000	0.000	0.000	0.000	0.000	0.000	0.000	0.000	0.005	0.007	0.010	0.009	3.632	0.006	0.064	316	2384	100	86	16444	16530	99	14265	14364	Error	Error	-7.579	86	16444	99	14265	118922	4988899	0.359	27.213	0	0	0
1	3	6	"A31"	"A31"	4975	37175	100	320	358	184	51	272	272	312	362	116	7	0	0	17073	16523	7793	47	1527	1527	1559	404	25	100	99	0	0.000	0.000	0.000	0.000	0.000	0.000	0.000	0.000	0.000	0.000	0.000	0.000	0.000	0.000	0.003	0.006	0.008	0.008	3.689	0.005	0.046	316	2384	100	48	15546	15594	86	14996	15082	Error	Error	-8.339	48	15546	86	14996	113218	5221373	0.127	37.040	0	0	0
1	4	6	"A32"	"A32"	5275	37175	100	340	367	232	63	284	284	320	379	118	3	0	0	18969	16372	6701	40	1520	1520	1555	445	28	97	95	0	0.000	0.000	0.000	0.000	0.000	0.000	0.000	0.000	0.000	0.000	0.000	0.000	0.000	0.000	0.003	0.006	0.008	0.008	4.028	0.003	0.008	316	2384	100	56	17449	17505	83	14852	14935	Error	Error	-8.284	56	17449	83	14852	115829	5173437	0.124	33.297	0	0	0
1	5	6	"A32"	"A32"	5580	37175	100	320	361	191	52	275	275	324	440	135	3	0	0	9015	12510	7980	63	1508	1508	1537	331	21	100	100	0	0.000	0.000	0.000	0.000	0.000	0.000	0.000	0.000	0.000	0.000	0.000	0.000	0.000	0.000	0.006	0.008	0.013	0.013	3.617	0.006	0.005	316	2384	100	45	7507	7552	86	11002	11088	Error	Error	-7.382	45	7507	86	11002	114004	3953258	0.084	33.151	0	0	0
1	6	6	"A32"	"A32"	5880	37175	100	333	357	172	48	285	285	370	1369	370	0	0	0	7519	10615	6183	58	1507	1507	1537	405	26	99	99	0	0.000	0.000	0.000	0.000	0.000	0.000	0.000	0.000	0.000	0.000	0.000	0.000	0.000	0.000	0.008	0.008	0.016	0.015	3.501	0.006	0.018	316	2384	100	48	6012	6060	72	9108	9180	Error	Error	-6.969	48	6012	72	9108	112701	3354302	-0.009	22.415	0	0	0
1	7	6	"A33"	"A33"	6175	37170	100	304	345	249	72	273	273	313	299	95	7	1	0	4652	6894	5316	77	1472	1472	1489	305	20	94	91	0	0.000	0.000	0.000	0.000	0.000	0.000	0.000	0.000	0.000	0.000	0.000	0.000	0.000	0.000	0.010	0.013	0.025	0.027	5.051	0.005	0.005	316	2384	100	31	3180	3211	72	5422	5494	Error	Error	-6.681	31	3180	72	5422	108870	2178481	0.107	17.721	0	0	0
1	8	6	"A33"	"A33"	6475	37170	100	297	347	253	72	276	276	353	1339	379	0	0	0	5613	7402	4730	63	1478	1478	1500	316	21	99	95	0	0.000	0.000	0.000	0.000	0.000	0.000	0.000	0.000	0.000	0.000	0.000	0.000	0.000	0.000	0.005	0.012	0.020	0.022	4.849	0.006	0.006	316	2384	100	21	4135	4156	71	5924	5995	Error	Error	-7.621	21	4135	71	5924	109670	2339119	-0.004	18.677	0	0	0
1	9	6	"A33"	"A33"	6775	37170	100	294	306	154	50	271	271	341	843	247	0	0	0	3789	5224	3682	70	1456	1456	1493	376	25	88	78	0	0.000	0.000	0.000	0.000	0.000	0.000	0.000	0.000	0.000	0.000	0.000	0.000	0.000	0.000	0.010	0.009	0.043	0.042	5.414	0.006	0.001	316	2384	100	23	2333	2356	35	3768	3803	Error	Error	-6.664	23	2333	35	3768	96599	1650822	-0.042	9.923	0	0	0
1	10	6	"A34"	"A34"	7075	37170	100	300	336	295	87	262	262	288	168	58	17	5	0	5751	7297	5074	69	1473	1473	1564	824	52	80	75	0	0.000	0.000	0.000	0.000	0.000	0.000	0.000	0.000	0.000	0.000	0.000	0.000	0.000	0.000	0.009	0.013	0.019	0.023	5.787	0.007	0.017	316	2384	100	38	4278	4316	74	5824	5898	Error	Error	-6.815	38	4278	74	5824	106064	2305965	0.286	6.958	0	0	0
1	11	6	"A34"	"A34"	7380	37170	100	315	398	555	139	267	267	332	723	217	1	0	0	8541	10309	5860	56	1443	1443	1471	305	20	100	99	0	0.000	0.000	0.000	0.000	0.000	0.000	0.000	0.000	0.000	0.000	0.000	0.000	0.000	0.000	0.007	0.015	0.016	0.016	4.429	0.004	0.000	316	2384	100	48	7098	7146	131	8866	8997	Error	Error	-7.208	48	7098	131	8866	125673	3257748	0.091	28.977	0	0	0
1	12	6	"A34"	"A34"	7680	37175	100	330	372	334	89	261	261	281	177	62	25	7	0	9202	10623	6073	57	1471	1471	1492	325	21	100	100	0	0.000	0.000	0.000	0.000	0.000	0.000	0.000	0.000	0.000	0.000	0.000	0.000	0.000	0.000	0.009	0.012	0.017	0.016	3.423	0.011	0.040	316	2384	100	69	7731	7800	111	9152	9263	Error	Error	-6.808	69	7731	111	9152	117545	3357015	0.514	28.095	0	0	0
1	13	6	"A35"	"A35"	7985	37170	95	397	438	194	44	263	263	298	255	85	33	5	0	20094	19782	3644	18	1504	1504	1557	415	26	100	100	0	0.000	0.000	0.000	0.000	0.000	0.000	0.000	0.000	0.000	0.000	0.000	0.000	0.000	0.000	0.007	0.010	0.011	0.009	2.655	0.008	0.053	256	2088	100	134	18590	18724	175	18278	18453	Error	Error	-7.116	134	18590	175	18278	112205	5064114	0.549	43.916	0	0	0
1	14	6	"A35"	"A35"	8280	37170	100	347	382	215	56	273	273	365	961	263	0	0	0	14931	13391	5348	39	1511	1511	1538	361	23	100	100	0	0.000	0.000	0.000	0.000	0.000	0.000	0.000	0.000	0.000	0.000	0.000	0.000	0.000	0.000	0.006	0.009	0.012	0.011	2.758	0.007	0.003	316	2384	100	74	13420	13494	109	11880	11989	Error	Error	-7.503	74	13420	109	11880	120742	4231520	0.018	32.834	0	0	0
1	15	6	"A35"	"A35"	8575	37170	100	388	494	812	164	270	270	303	233	76	30	8	0	13876	14902	7788	52	1560	1560	1588	382	24	99	96	0	0.000	0.000	0.000	0.000	0.000	0.000	0.000	0.000	0.000	0.000	0.000	0.000	0.000	0.000	0.010	0.017	0.013	0.014	3.936	0.016	0.045	316	2384	100	118	12316	12434	224	13342	13566	Error	Error	-6.706	118	12316	224	13342	156188	4709041	0.820	34.853	0	0	0
1	16	6	"A36"	"A36"	8875	37165	100	347	380	170	44	276	276	373	1259	337	0	0	0	16654	14031	6494	46	1578	1578	1652	742	44	90	84	0	0.000	0.000	0.000	0.000	0.000	0.000	0.000	0.000	0.000	0.000	0.000	0.000	0.000	0.000	0.005	0.008	0.011	0.011	4.250	0.008	0.001	316	2384	100	71	15076	15147	104	12453	12557	Error	Error	-7.730	71	15076	104	12453	120081	4433777	0.006	16.683	0	0	0
1	17	6	"A36"	"A36"	9170	37165	95	353	409	386	94	280	280	313	287	91	12	2	0	11686	13567	7374	54	1601	1601	1660	548	33	100	100	0	0.000	0.000	0.000	0.000	0.000	0.000	0.000	0.000	0.000	0.000	0.000	0.000	0.000	0.000	0.007	0.011	0.012	0.011	3.334	0.010	0.047	256	2088	100	73	10085	10158	129	11966	12095	Error	Error	-7.110	73	10085	129	11966	104629	3473215	0.334	21.728	0	0	0
1	18	6	"A36"	"A36"	9475	37165	95	431	545	934	171	277	277	319	419	131	8	2	0	20423	19921	3247	16	1654	1654	1756	861	49	100	100	0	0.000	0.000	0.000	0.000	0.000	0.000	0.000	0.000	0.000	0.000	0.000	0.000	0.000	0.000	0.008	0.015	0.010	0.009	2.973	0.015	0.044	256	2088	100	154	18769	18923	268	18267	18535	Error	Error	-6.929	154	18769	268	18267	139556	5099649	0.539	21.098	0	0	0
1	1	7	"A37"	"A37"	4385	37475	90	418	459	173	37	285	285	313	203	64	38	12	0	18175	18163	3867	21	1693	1693	1722	386	22	100	100	0	0.000	0.000	0.000	0.000	0.000	0.000	0.000	0.000	0.000	0.000	0.000	0.000	0.000	0.000	0.008	0.011	0.011	0.009	2.731	0.009	0.153	256	1924	100	133	16482	16615	174	16470	16644	Error	Error	-6.953	133	16482	174	16470	117535	4649854	0.719	42.593	0	0	0
1	2	7	"A37"	"A37"	4675	37475	100	435	451	194	43	291	291	314	198	63	37	8	0	14887	14327	3954	27	1676	1676	1715	460	26	100	100	0	0.000	0.000	0.000	0.000	0.000	0.000	0.000	0.000	0.000	0.000	0.000	0.000	0.000	0.000	0.011	0.013	0.015	0.012	2.668	0.011	0.093	316	2384	100	144	13211	13355	160	12651	12811	Error	Error	-6.520	144	13211	160	12651	142619	4527349	0.692	27.417	0	0	0
1	3	7	"A37"	"A37"	4975	37475	100	422	433	176	40	294	294	330	315	95	14	1	0	14708	13870	3764	27	1658	1658	1678	358	21	100	100	0	0.000	0.000	0.000	0.000	0.000	0.000	0.000	0.000	0.000	0.000	0.000	0.000	0.000	0.000	0.010	0.011	0.014	0.012	2.850	0.009	0.036	316	2384	100	128	13050	13178	139	12212	12351	Error	Error	-6.672	128	13050	139	12212	136839	4382937	0.327	34.056	0	0	0
1	4	7	"A38"	"A38"	5280	37475	90	536	753	2209	293	291	291	339	368	108	29	4	0	30760	29821	5170	17	1673	1673	1734	505	29	100	100	0	0.000	0.000	0.000	0.000	0.000	0.000	0.000	0.000	0.000	0.000	0.000	0.000	0.000	0.000	0.008	0.016	0.009	0.009	2.700	0.015	0.012	256	1924	100	245	29087	29332	462	28148	28610	Error	Error	-6.891	245	29087	462	28148	192754	7634131	1.125	55.618	0	0	0
1	5	7	"A38"	"A38"	5580	37475	100	431	467	348	74	287	287	318	222	69	31	8	0	21611	18967	7905	41	1624	1624	1650	365	22	100	100	0	0.000	0.000	0.000	0.000	0.000	0.000	0.000	0.000	0.000	0.000	0.000	0.000	0.000	0.000	0.007	0.010	0.011	0.010	3.102	0.008	0.034	316	2384	100	144	19987	20131	180	17343	17523	Error	Error	-7.117	144	19987	180	17343	147512	5993575	0.671	47.444	0	0	0
1	6	7	"A38"	"A38"	5885	37475	100	425	446	201	45	301	301	417	1526	365	0	0	0	22601	19129	7755	40	1639	1639	1705	579	33	100	100	0	0.000	0.000	0.000	0.000	0.000	0.000	0.000	0.000	0.000	0.000	0.000	0.000	0.000	0.000	0.006	0.008	0.010	0.008	2.997	0.006	0.003	316	2384	100	124	20962	21086	145	17490	17635	Error	Error	-7.401	124	20962	145	17490	140896	6044898	0.019	30.093	0	0	0
1	7	7	"A39"	"A39"	6180	37475	90	362	381	213	55	293	293	325	322	99	8	1	0	11936	11431	5553	48	1608	1608	1638	327	19	100	100	0	0.000	0.000	0.000	0.000	0.000	0.000	0.000	0.000	0.000	0.000	0.000	0.000	0.000	0.000	0.007	0.009	0.014	0.013	3.627	0.006	0.005	256	1924	100	69	10328	10397	88	9823	9911	Error	Error	-7.226	69	10328	88	9823	97630	2926432	0.174	29.948	0	0	0
1	8	7	"A39"	"A39"	6485	37475	95	343	374	165	44	287	287	394	1901	482	0	0	0	10220	11109	5896	53	1581	1581	1623	494	30	100	100	0	0.000	0.000	0.000	0.000	0.000	0.000	0.000	0.000	0.000	0.000	0.000	0.000	0.000	0.000	0.006	0.009	0.013	0.012	3.376	0.008	0.013	256	2088	100	56	8639	8695	87	9528	9615	Error	Error	-7.269	56	8639	87	9528	95619	2843856	-0.011	19.202	0	0	0
1	9	7	"A39"	"A39"	6775	37470	95	340	370	197	53	292	292	374	788	210	0	0	0	7900	10122	6227	61	1579	1579	1612	364	22	100	100	0	0.000	0.000	0.000	0.000	0.000	0.000	0.000	0.000	0.000	0.000	0.000	0.000	0.000	0.000	0.008	0.009	0.015	0.015	4.094	0.006	0.001	256	2088	100	48	6321	6369	78	8543	8621	Error	Error	-7.041	48	6321	78	8543	94772	2591337	-0.005	23.379	0	0	0
1	10	7	"A40"	"A40"	7075	37470	100	319	342	155	45	276	276	314	466	148	1	0	0	6364	8662	6571	75	1582	1582	1632	503	30	84	77	0	0.000	0.000	0.000	0.000	0.000	0.000	0.000	0.000	0.000	0.000	0.000	0.000	0.000	0.000	0.009	0.009	0.019	0.020	5.942	0.007	0.040	316	2384	100	43	4782	4825	66	7080	7146	Error	Error	-6.797	43	4782	66	7080	108150	2737144	0.060	13.976	0	0	0
1	11	7	"A40"	"A40"	7380	37470	95	326	346	153	44	287	287	341	464	136	0	0	0	7740	9145	5122	56	1596	1596	1636	379	23	100	99	0	0.000	0.000	0.000	0.000	0.000	0.000	0.000	0.000	0.000	0.000	0.000	0.000	0.000	0.000	0.006	0.008	0.017	0.017	2.855	0.005	0.003	256	2088	100	39	6144	6183	59	7549	7608	Error	Error	-7.300	39	6144	59	7549	88524	2341176	0.011	19.813	0	0	0
1	12	7	"A40"	"A40"	7680	37475	95	392	721	2023	280	282	282	320	316	98	19	5	0	9075	10461	5968	57	1614	1614	1689	561	33	100	99	0	0.000	0.000	0.000	0.000	0.000	0.000	0.000	0.000	0.000	0.000	0.000	0.000	0.000	0.000	0.015	0.050	0.020	0.021	4.178	0.037	0.028	256	2088	100	110	7461	7571	439	8847	9286	Error	Error	-6.084	110	7461	439	8847	184563	2678009	1.269	15.636	0	0	0
1	13	7	"A41"	"A41"	7990	37475	95	474	479	184	38	281	281	325	361	111	18	0	0	25272	24686	4650	18	1658	1658	1701	515	30	100	100	0	0.000	0.000	0.000	0.000	0.000	0.000	0.000	0.000	0.000	0.000	0.000	0.000	0.000	0.000	0.008	0.009	0.009	0.007	2.822	0.006	0.003	256	2088	100	193	23614	23807	198	23028	23226	Error	Error	-6.935	193	23614	198	23028	122604	6319511	0.427	44.631	0	0	0
1	14	7	"A41"	"A41"	8275	37470	95	473	496	194	39	285	285	335	587	175	3	0	0	26773	26193	4678	17	1679	1679	1935	1699	87	100	100	0	0.000	0.000	0.000	0.000	0.000	0.000	0.000	0.000	0.000	0.000	0.000	0.000	0.000	0.000	0.007	0.009	0.009	0.007	2.647	0.006	0.006	256	2088	100	188	25094	25282	211	24514	24725	Error	Error	-7.060	188	25094	211	24514	127015	6705344	0.274	14.278	0	0	0
1	15	7	"A41"	"A41"	8575	37470	100	416	433	198	45	287	287	339	503	148	5	0	0	22509	19645	9088	46	1687	1687	1715	406	23	100	100	0	0.000	0.000	0.000	0.000	0.000	0.000	0.000	0.000	0.000	0.000	0.000	0.000	0.000	0.000	0.006	0.008	0.010	0.009	2.847	0.007	0.034	316	2384	100	129	20822	20951	146	17958	18104	Error	Error	-7.335	129	20822	146	17958	136672	6207931	0.187	44.163	0	0	0
1	16	7	"A42"	"A42"	8880	37470	95	361	382	172	45	292	292	330	287	86	11	0	0	11370	12883	6972	54	1724	1724	1751	335	19	100	100	0	0.000	0.000	0.000	0.000	0.000	0.000	0.000	0.000	0.000	0.000	0.000	0.000	0.000	0.000	0.007	0.008	0.012	0.012	2.756	0.007	0.013	256	2088	100	69	9646	9715	90	11159	11249	Error	Error	-7.127	69	9646	90	11159	97780	3298153	0.181	33.230	0	0	0
1	17	7	"A42"	"A42"	9175	37470	95	399	774	4184	540	292	292	327	310	94	17	3	0	12765	12424	6639	53	1725	1725	1761	375	21	100	100	0	0.000	0.000	0.000	0.000	0.000	0.000	0.000	0.000	0.000	0.000	0.000	0.000	0.000	0.000	0.010	0.045	0.015	0.016	3.895	0.051	0.015	256	2088	100	107	11040	11147	482	10699	11181	Error	Error	-6.689	107	11040	482	10699	198093	3180578	1.442	28.435	0	0	0
1	18	7	"A42"	"A42"	9480	37470	95	380	489	723	147	289	289	318	273	85	20	4	0	12455	13705	8059	58	1780	1780	1810	381	21	100	100	0	0.000	0.000	0.000	0.000	0.000	0.000	0.000	0.000	0.000	0.000	0.000	0.000	0.000	0.000	0.009	0.017	0.014	0.014	3.847	0.017	0.087	256	2088	100	91	10675	10766	200	11925	12125	Error	Error	-6.874	91	10675	200	11925	125105	3508399	0.626	31.220	0	0	0
1	1	8	"A43"	"A43"	4375	37780	100	394	410	176	42	286	286	350	1005	287	0	0	0	21337	19555	6220	31	1594	1594	1738	1268	72	96	92	0	0.000	0.000	0.000	0.000	0.000	0.000	0.000	0.000	0.000	0.000	0.000	0.000	0.000	0.000	0.005	0.007	0.009	0.008	3.090	0.006	0.100	316	2384	100	108	19743	19851	124	17961	18085	Error	Error	-7.514	108	19743	124	17961	129571	6179271	0.060	14.051	0	0	0
1	2	8	"A43"	"A43"	4675	37780	100	406	425	186	43	284	284	309	189	61	34	9	0	21067	20034	5152	25	1615	1615	1818	1652	90	100	97	0	0.000	0.000	0.000	0.000	0.000	0.000	0.000	0.000	0.000	0.000	0.000	0.000	0.000	0.000	0.006	0.008	0.009	0.008	2.835	0.008	0.098	316	2384	100	122	19452	19574	141	18419	18560	Error	Error	-7.317	122	19452	141	18419	134205	6330858	0.614	11.027	0	0	0
1	3	8	"A43"	"A43"	4975	37780	100	407	423	195	46	286	286	347	529	152	1	0	0	19053	17786	4595	25	1574	1574	1728	1287	74	98	95	0	0.000	0.000	0.000	0.000	0.000	0.000	0.000	0.000	0.000	0.000	0.000	0.000	0.000	0.000	0.007	0.008	0.011	0.009	2.938	0.005	0.008	316	2384	100	121	17479	17600	137	16212	16349	Error	Error	-7.174	121	17479	137	16212	133735	5620493	0.144	12.477	0	0	0
1	4	8	"A44"	"A44"	5275	37780	100	375	526	810	153	289	289	401	1472	367	2	1	0	14895	13394	7143	53	1562	1562	1652	1001	60	86	82	0	0.000	0.000	0.000	0.000	0.000	0.000	0.000	0.000	0.000	0.000	0.000	0.000	0.000	0.000	0.006	0.020	0.014	0.017	4.455	0.013	0.031	316	2384	100	86	13333	13419	237	11832	12069	Error	Error	-7.276	86	13333	237	11832	166097	4232551	0.085	11.730	0	0	0
1	5	8	"A44"	"A44"	5575	37780	100	381	434	591	136	289	289	362	984	271	1	0	0	11145	11519	6765	58	1531	1531	1638	1138	69	92	86	0	0.000	0.000	0.000	0.000	0.000	0.000	0.000	0.000	0.000	0.000	0.000	0.000	0.000	0.000	0.010	0.015	0.018	0.018	4.614	0.013	0.002	316	2384	100	92	9614	9706	145	9988	10133	Error	Error	-6.707	92	9614	145	9988	137007	3639917	0.073	8.683	0	0	0
1	6	8	"A44"	"A44"	5875	37780	100	401	571	1503	263	280	280	326	372	114	13	2	0	16954	14758	6088	41	1540	1540	1720	1498	87	91	86	0	0.000	0.000	0.000	0.000	0.000	0.000	0.000	0.000	0.000	0.000	0.000	0.000	0.000	0.000	0.008	0.022	0.014	0.014	4.104	0.016	0.015	316	2384	100	121	15414	15535	291	13218	13509	Error	Error	-6.993	121	15414	291	13218	180327	4663519	0.659	8.704	0	0	0
1	7	8	"A45"	"A45"	6175	37780	100	356	385	274	71	284	284	336	556	165	3	0	0	11482	11549	6193	53	1526	1526	1591	670	42	91	87	0	0.000	0.000	0.000	0.000	0.000	0.000	0.000	0.000	0.000	0.000	0.000	0.000	0.000	0.000	0.007	0.010	0.013	0.015	3.717	0.008	0.007	316	2384	100	72	9956	10028	101	10023	10124	Error	Error	-7.111	72	9956	101	10023	121531	3649611	0.088	14.863	0	0	0
1	8	8	"A45"	"A45"	6475	37780	100	333	368	182	49	278	278	319	295	92	14	0	0	9574	11695	6888	58	1539	1539	1625	936	57	91	87	0	0.000	0.000	0.000	0.000	0.000	0.000	0.000	0.000	0.000	0.000	0.000	0.000	0.000	0.000	0.007	0.009	0.017	0.017	4.563	0.006	0.010	316	2384	100	55	8035	8090	90	10156	10246	Error	Error	-7.191	55	8035	90	10156	116431	3695680	0.166	10.759	0	0	0
1	9	8	"A45"	"A45"	6775	37780	100	325	364	353	96	285	285	423	1772	418	0	0	0	9465	9803	5548	56	1492	1492	1555	665	42	92	87	0	0.000	0.000	0.000	0.000	0.000	0.000	0.000	0.000	0.000	0.000	0.000	0.000	0.000	0.000	0.005	0.010	0.015	0.014	4.929	0.006	0.005	316	2384	100	40	7973	8013	79	8311	8390	Error	Error	-7.639	40	7973	79	8311	114969	3097871	-0.033	12.403	0	0	0
1	10	8	"A47"	"A47"	7075	37780	100	402	521	761	146	279	279	350	744	212	3	2	0	18295	14650	7579	51	1532	1532	1678	1316	78	83	76	0	0.000	0.000	0.000	0.000	0.000	0.000	0.000	0.000	0.000	0.000	0.000	0.000	0.000	0.000	0.007	0.018	0.013	0.018	5.737	0.009	0.020	316	2384	100	123	16763	16886	242	13118	13360	Error	Error	-7.090	123	16763	242	13118	164488	4629299	0.230	9.857	0	0	0
1	11	8	"A47"	"A47"	7375	37780	100	377	380	171	45	269	269	323	622	192	0	0	0	13832	13379	5373	40	1533	1533	1603	731	45	99	96	0	0.000	0.000	0.000	0.000	0.000	0.000	0.000	0.000	0.000	0.000	0.000	0.000	0.000	0.000	0.009	0.009	0.013	0.011	3.115	0.008	0.004	316	2384	100	108	12299	12407	111	11846	11957	Error	Error	-6.831	108	12299	111	11846	120032	4227869	0.092	16.109	0	0	0
1	12	8	"A47"	"A47"	7675	37780	100	365	390	180	46	271	271	310	335	108	12	0	0	19290	17667	6250	35	1540	1540	1707	1348	78	98	95	0	0.000	0.000	0.000	0.000	0.000	0.000	0.000	0.000	0.000	0.000	0.000	0.000	0.000	0.000	0.005	0.007	0.010	0.008	3.423	0.007	0.029	316	2384	100	94	17750	17844	119	16127	16246	Error	Error	-7.561	94	17750	119	16127	123226	5582926	0.239	11.840	0	0	0
1	13	8	"A48"	"A48"	7975	37780	100	333	352	153	43	273	273	323	441	136	1	0	0	13505	14175	8326	58	1548	1548	1656	1172	70	89	86	0	0.000	0.000	0.000	0.000	0.000	0.000	0.000	0.000	0.000	0.000	0.000	0.000	0.000	0.000	0.005	0.006	0.011	0.011	4.565	0.004	0.003	316	2384	100	60	11957	12017	79	12627	12706	Error	Error	-7.639	60	11957	79	12627	111199	4479417	0.066	10.682	0	0	0
1	14	8	"A48"	"A48"	8275	37775	100	372	416	285	68	285	285	355	611	172	2	0	0	19501	17819	5837	32	1605	1605	1737	1100	63	100	100	0	0.000	0.000	0.000	0.000	0.000	0.000	0.000	0.000	0.000	0.000	0.000	0.000	0.000	0.000	0.005	0.008	0.010	0.008	3.219	0.004	0.003	316	2384	100	87	17896	17983	131	16214	16345	Error	Error	-7.684	87	17896	131	16214	131524	5630766	0.100	14.620	0	0	0
1	15	8	"A48"	"A48"	8575	37775	100	362	389	199	51	271	271	315	325	103	11	1	0	19228	17663	6107	34	1602	1602	1676	790	47	100	99	0	0.000	0.000	0.000	0.000	0.000	0.000	0.000	0.000	0.000	0.000	0.000	0.000	0.000	0.000	0.005	0.007	0.010	0.009	2.852	0.007	0.102	316	2384	100	91	17626	17717	118	16061	16179	Error	Error	-7.598	91	17626	118	16061	122980	5581594	0.228	20.237	0	0	0
1	16	8	"A49"	"A49"	8875	37775	100	410	416	188	45	276	276	369	1248	338	0	0	0	22289	18658	8971	48	1609	1609	1719	1230	71	87	82	0	0.000	0.000	0.000	0.000	0.000	0.000	0.000	0.000	0.000	0.000	0.000	0.000	0.000	0.000	0.006	0.008	0.010	0.011	3.919	0.010	0.010	316	2384	100	134	20680	20814	140	17049	17189	Error	Error	-7.270	134	20680	140	17049	131362	5895911	0.038	13.772	0	0	0
1	17	8	"A49"	"A49"	9175	37775	100	369	387	195	50	272	272	311	342	109	10	1	0	11460	14133	8204	58	1650	1650	1704	550	32	99	96	0	0.000	0.000	0.000	0.000	0.000	0.000	0.000	0.000	0.000	0.000	0.000	0.000	0.000	0.000	0.010	0.009	0.014	0.014	3.251	0.007	0.016	316	2384	100	97	9810	9907	115	12483	12598	Error	Error	-6.660	97	9810	115	12483	122249	4466013	0.222	22.598	0	0	0
1	18	8	"A49"	"A49"	9475	37775	100	468	871	4049	464	285	285	312	190	60	48	21	0	23761	21334	7381	34	1715	1715	1815	1051	57	99	95	0	0.000	0.000	0.000	0.000	0.000	0.000	0.000	0.000	0.000	0.000	0.000	0.000	0.000	0.000	0.008	0.030	0.013	0.012	3.297	0.028	0.015	316	2384	100	183	22046	22229	586	19619	20205	Error	Error	-6.913	183	22046	586	19619	275374	6741456	2.942	18.572	0	0	0
1	1	9	"A50"	"A50"	4375	38065	90	340	355	154	43	285	285	318	203	63	19	1	0	8735	9466	4544	48	1651	1651	1657	320	19	100	100	0	0.000	0.000	0.000	0.000	0.000	0.000	0.000	0.000	0.000	0.000	0.000	0.000	0.000	0.000	0.008	0.009	0.018	0.015	3.050	0.007	0.024	256	1924	100	55	7084	7139	70	7815	7885	Error	Error	-7.009	55	7084	70	7815	90828	2423354	0.182	24.403	0	0	0
1	2	9	"A50"	"A50"	4680	38070	100	366	409	276	67	296	296	332	310	93	10	3	0	8345	9357	5071	54	1656	1656	1732	650	37	97	93	0	0.000	0.000	0.000	0.000	0.000	0.000	0.000	0.000	0.000	0.000	0.000	0.000	0.000	0.000	0.010	0.015	0.019	0.019	3.575	0.019	0.040	316	2384	100	70	6689	6759	113	7701	7814	Error	Error	-6.578	70	6689	113	7701	129147	2956766	0.248	11.731	0	0	0
1	3	9	"A50"	"A50"	4980	38065	95	347	357	154	43	297	297	450	2382	529	0	0	0	9762	9806	4205	42	1635	1635	1890	2917	154	89	64	0	0.000	0.000	0.000	0.000	0.000	0.000	0.000	0.000	0.000	0.000	0.000	0.000	0.000	0.000	0.006	0.007	0.016	0.013	3.013	0.462	0.417	256	2088	100	50	8127	8177	60	8171	8231	Error	Error	-7.345	50	8127	60	8171	91344	2510214	-0.039	2.714	0	0	0
1	4	9	"A51"	"A51"	5285	38065	85	387	412	180	43	289	289	327	306	93	15	0	0	18569	16930	5823	34	1670	1670	1779	839	47	100	100	0	0.000	0.000	0.000	0.000	0.000	0.000	0.000	0.000	0.000	0.000	0.000	0.000	0.000	0.000	0.006	0.008	0.010	0.010	2.610	0.006	0.046	208	1660	100	98	16899	16997	123	15260	15383	Error	Error	-7.430	98	16899	123	15260	85607	3521517	0.278	18.058	0	0	0
1	5	9	"A51"	"A51"	5580	38065	100	384	481	729	151	289	289	358	693	193	2	2	0	12461	12179	6435	52	1585	1585	1628	496	30	98	98	0	0.000	0.000	0.000	0.000	0.000	0.000	0.000	0.000	0.000	0.000	0.000	0.000	0.000	0.000	0.009	0.018	0.016	0.014	4.104	0.017	0.030	316	2384	100	95	10876	10971	192	10594	10786	Error	Error	-6.839	95	10876	192	10594	151876	3848663	0.177	21.272	0	0	0
1	6	9	"A51"	"A51"	5875	38070	100	351	367	153	41	280	280	306	189	61	21	4	0	10720	11758	5903	50	1599	1599	1665	688	41	100	99	0	0.000	0.000	0.000	0.000	0.000	0.000	0.000	0.000	0.000	0.000	0.000	0.000	0.000	0.000	0.008	0.009	0.014	0.013	3.126	0.005	0.026	316	2384	100	71	9121	9192	87	10159	10246	Error	Error	-7.005	71	9121	87	10159	115969	3715392	0.323	14.670	0	0	0
1	7	9	"A52"	"A52"	6180	38070	100	361	490	968	197	285	285	344	642	186	2	1	0	13715	12082	6130	50	1575	1575	1625	574	35	93	86	0	0.000	0.000	0.000	0.000	0.000	0.000	0.000	0.000	0.000	0.000	0.000	0.000	0.000	0.000	0.006	0.020	0.016	0.016	3.970	0.016	0.020	316	2384	100	76	12140	12216	205	10507	10712	Error	Error	-7.320	76	12140	205	10507	154895	3817813	0.227	18.218	0	0	0
1	8	9	"A52"	"A52"	6485	38070	100	362	381	159	41	293	293	423	1921	454	0	0	0	17057	14685	6172	42	1587	1587	1641	599	36	100	100	0	0.000	0.000	0.000	0.000	0.000	0.000	0.000	0.000	0.000	0.000	0.000	0.000	0.000	0.000	0.004	0.007	0.011	0.009	3.151	0.025	0.003	316	2384	100	69	15470	15539	88	13098	13186	Error	Error	-7.809	69	15470	88	13098	120344	4640484	-0.022	21.776	0	0	0
1	9	9	"A52"	"A52"	6780	38070	105	349	369	164	44	281	281	318	363	114	5	0	0	15013	13388	6075	45	1573	1573	1588	331	20	100	100	0	0.000	0.000	0.000	0.000	0.000	0.000	0.000	0.000	0.000	0.000	0.000	0.000	0.000	0.000	0.005	0.007	0.012	0.010	3.468	0.006	0.034	316	2572	100	68	13440	13508	88	11815	11903	Error	Error	-7.627	68	13440	88	11815	116717	4230749	0.140	35.650	0	0	0
1	10	9	"A53"	"A53"	7080	38070	95	355	382	169	44	284	284	372	1555	418	0	0	0	18281	16816	4750	28	1587	1587	1643	594	36	100	100	0	0.000	0.000	0.000	0.000	0.000	0.000	0.000	0.000	0.000	0.000	0.000	0.000	0.000	0.000	0.004	0.006	0.011	0.009	2.916	0.004	0.006	256	2088	100	71	16694	16765	98	15229	15327	Error	Error	-7.877	71	16694	98	15229	97689	4304871	0.006	25.544	0	0	0
1	11	9	"A53"	"A53"	7370	38070	95	387	449	479	106	275	275	308	264	85	19	1	0	16524	15320	4731	30	1607	1607	1681	778	46	100	100	0	0.000	0.000	0.000	0.000	0.000	0.000	0.000	0.000	0.000	0.000	0.000	0.000	0.000	0.000	0.008	0.013	0.011	0.010	3.421	0.006	0.011	256	2088	100	112	14917	15029	174	13713	13887	Error	Error	-7.057	112	14917	174	13713	115051	3921877	0.534	17.531	0	0	0
1	12	9	"A53"	"A53"	7675	38070	95	367	389	173	44	283	283	341	528	154	1	0	0	17028	15114	6014	39	1641	1641	1806	1308	72	100	100	0	0.000	0.000	0.000	0.000	0.000	0.000	0.000	0.000	0.000	0.000	0.000	0.000	0.000	0.000	0.005	0.008	0.012	0.010	3.007	0.007	0.063	256	2088	100	84	15387	15471	106	13473	13579	Error	Error	-7.517	84	15387	106	13473	99613	3869082	0.091	10.174	0	0	0
1	13	9	"A54"	"A54"	7980	38065	100	370	423	361	85	276	276	306	231	75	23	5	0	17367	15097	6920	45	1601	1601	1637	519	31	93	87	0	0.000	0.000	0.000	0.000	0.000	0.000	0.000	0.000	0.000	0.000	0.000	0.000	0.000	0.000	0.006	0.011	0.013	0.012	4.653	0.008	0.037	316	2384	100	94	15766	15860	147	13496	13643	Error	Error	-7.390	94	15766	147	13496	133727	4770606	0.506	25.934	0	0	0
1	14	9	"A54"	"A54"	8280	38065	100	409	673	2859	424	292	292	367	697	189	4	2	0	17789	15843	7965	50	1640	1640	1707	527	30	98	97	0	0.000	0.000	0.000	0.000	0.000	0.000	0.000	0.000	0.000	0.000	0.000	0.000	0.000	0.000	0.007	0.027	0.014	0.014	3.600	0.035	0.027	316	2384	100	117	16149	16266	381	14203	14584	Error	Error	-7.109	117	16149	381	14203	212537	5006372	0.439	26.824	0	0	0
1	15	9	"A54"	"A54"	8580	38065	95	394	431	264	61	287	287	346	440	127	7	1	0	17270	16746	7584	45	1686	1686	1746	526	30	100	100	0	0.000	0.000	0.000	0.000	0.000	0.000	0.000	0.000	0.000	0.000	0.000	0.000	0.000	0.000	0.007	0.010	0.012	0.011	2.743	0.006	0.008	256	2088	100	107	15584	15691	144	15060	15204	Error	Error	-7.186	107	15584	144	15060	110457	4286952	0.193	28.517	0	0	0
1	16	9	"A55"	"A55"	8885	38070	95	415	423	178	42	290	290	314	203	64	33	6	0	17568	17439	7904	45	1690	1690	1711	342	19	100	100	0	0.000	0.000	0.000	0.000	0.000	0.000	0.000	0.000	0.000	0.000	0.000	0.000	0.000	0.000	0.008	0.008	0.011	0.009	2.653	0.008	0.120	256	2088	100	125	15878	16003	133	15749	15882	Error	Error	-6.989	125	15878	133	15749	108307	4464480	0.537	45.988	0	0	0
1	17	9	"A55"	"A55"	9180	38070	100	414	466	387	83	293	293	331	374	112	13	0	0	19057	16811	8672	51	1706	1706	1737	391	22	100	100	0	0.000	0.000	0.000	0.000	0.000	0.000	0.000	0.000	0.000	0.000	0.000	0.000	0.000	0.000	0.007	0.011	0.012	0.011	2.968	0.011	0.031	316	2384	100	121	17351	17472	173	15105	15278	Error	Error	-7.164	121	17351	173	15105	147197	5312316	0.361	38.552	0	0	0
1	18	9	"A55"	"A55"	9475	38065	100	414	441	251	56	301	301	339	474	139	4	1	0	13878	15763	9071	57	1762	1762	1797	437	24	99	98	0	0.000	0.000	0.000	0.000	0.000	0.000	0.000	0.000	0.000	0.000	0.000	0.000	0.000	0.000	0.009	0.010	0.012	0.012	3.213	0.009	0.102	316	2384	100	113	12116	12229	140	14001	14141	Error	Error	-6.744	113	12116	140	14001	139411	4981026	0.215	31.959	0	0	0
1	1	10	"A56"	"A56"	4380	38375	90	463	457	176	38	289	289	322	325	100	15	1	0	21371	20833	3240	15	1674	1674	1718	395	22	100	100	0	0.000	0.000	0.000	0.000	0.000	0.000	0.000	0.000	0.000	0.000	0.000	0.000	0.000	0.000	0.009	0.009	0.010	0.008	2.873	0.007	0.069	256	1924	100	174	19697	19871	168	19159	19327	Error	Error	-6.823	174	19697	168	19159	116959	5333294	0.415	48.392	0	0	0
1	2	10	"A56"	"A56"	4675	38380	100	380	409	172	42	290	290	364	749	205	0	0	0	17697	15863	6178	38	1665	1665	1728	656	37	100	100	0	0.000	0.000	0.000	0.000	0.000	0.000	0.000	0.000	0.000	0.000	0.000	0.000	0.000	0.000	0.006	0.008	0.010	0.008	3.143	0.006	0.002	316	2384	100	90	16032	16122	119	14198	14317	Error	Error	-7.477	90	16032	119	14198	129307	5012784	0.060	21.547	0	0	0
1	3	10	"A56"	"A56"	4975	38375	100	371	398	176	44	294	294	332	334	100	11	0	0	15753	14654	5690	38	1639	1639	1690	482	28	100	100	0	0.000	0.000	0.000	0.000	0.000	0.000	0.000	0.000	0.000	0.000	0.000	0.000	0.000	0.000	0.005	0.008	0.013	0.010	3.379	0.006	0.027	316	2384	100	77	14114	14191	104	13015	13119	Error	Error	-7.518	77	14114	104	13015	125816	4630692	0.198	26.896	0	0	0
1	4	10	"A57"	"A57"	5275	38375	100	367	387	184	47	284	284	361	1337	370	0	0	0	18655	16111	7479	46	1648	1648	1706	692	40	91	86	0	0.000	0.000	0.000	0.000	0.000	0.000	0.000	0.000	0.000	0.000	0.000	0.000	0.000	0.000	0.005	0.007	0.011	0.012	4.624	0.003	0.000	316	2384	100	83	17007	17090	103	14463	14566	Error	Error	-7.679	83	17007	103	14463	122361	5090974	0.019	20.816	0	0	0
1	5	10	"A57"	"A57"	5580	38380	100	363	388	169	43	293	293	383	1018	265	0	0	0	11272	14683	8194	55	1637	1637	1680	451	26	100	100	0	0.000	0.000	0.000	0.000	0.000	0.000	0.000	0.000	0.000	0.000	0.000	0.000	0.000	0.000	0.007	0.007	0.010	0.010	3.338	0.005	0.012	316	2384	100	70	9635	9705	95	13046	13141	Error	Error	-7.105	70	9635	95	13046	122472	4639930	0.005	28.831	0	0	0
1	6	10	"A57"	"A57"	5885	38380	105	347	411	605	147	295	295	417	1772	424	0	0	0	12607	13127	6693	50	1614	1614	1649	391	23	100	100	0	0.000	0.000	0.000	0.000	0.000	0.000	0.000	0.000	0.000	0.000	0.000	0.000	0.000	0.000	0.005	0.010	0.012	0.012	3.688	0.002	0.000	316	2572	100	52	10993	11045	116	11513	11629	Error	Error	-7.724	52	10993	116	11513	129816	4148285	-0.003	29.355	0	0	0
1	7	10	"A58"	"A58"	6185	38375	90	384	404	176	43	304	304	336	246	73	21	1	0	18712	17334	6824	39	1677	1677	1707	374	21	100	100	0	0.000	0.000	0.000	0.000	0.000	0.000	0.000	0.000	0.000	0.000	0.000	0.000	0.000	0.000	0.005	0.006	0.010	0.009	2.867	0.005	0.040	256	1924	100	80	17035	17115	100	15657	15757	Error	Error	-7.734	80	17035	100	15657	103317	4437427	0.276	41.783	0	0	0
1	8	10	"A58"	"A58"	6480	38375	105	356	394	190	48	291	291	417	1951	467	0	0	0	16516	15952	7540	47	1619	1619	1684	746	44	99	98	0	0.000	0.000	0.000	0.000	0.000	0.000	0.000	0.000	0.000	0.000	0.000	0.000	0.000	0.000	0.004	0.007	0.010	0.009	3.195	0.006	0.007	316	2572	100	65	14897	14962	103	14333	14436	Error	Error	-7.840	65	14897	103	14333	124585	5040676	-0.012	19.126	0	0	0
1	9	10	"A58"	"A58"	6780	38375	95	401	419	170	40	286	286	315	230	73	26	4	0	19141	18683	3120	16	1635	1635	1689	586	34	100	100	0	0.000	0.000	0.000	0.000	0.000	0.000	0.000	0.000	0.000	0.000	0.000	0.000	0.000	0.000	0.007	0.008	0.009	0.008	2.813	0.006	0.065	256	2088	100	115	17506	17621	133	17048	17181	Error	Error	-7.250	115	17506	133	17048	107233	4782860	0.452	29.000	0	0	0
1	10	10	"A59"	"A59"	7085	38370	105	423	442	164	37	282	282	330	456	138	5	0	0	21331	21044	3949	18	1623	1623	1672	438	26	100	100	0	0.000	0.000	0.000	0.000	0.000	0.000	0.000	0.000	0.000	0.000	0.000	0.000	0.000	0.000	0.007	0.008	0.009	0.007	2.797	0.006	0.009	316	2572	100	141	19708	19849	160	19421	19581	Error	Error	-7.127	141	19708	160	19421	139808	6649766	0.246	44.228	0	0	0
1	11	10	"A59"	"A59"	7380	38370	105	437	451	173	38	284	284	338	876	259	0	0	0	21902	20991	3657	17	1638	1638	1681	409	24	100	100	0	0.000	0.000	0.000	0.000	0.000	0.000	0.000	0.000	0.000	0.000	0.000	0.000	0.000	0.000	0.008	0.009	0.010	0.009	2.435	0.005	0.001	316	2572	100	153	20264	20417	167	19353	19520	Error	Error	-7.049	153	20264	167	19353	142640	6633001	0.129	47.213	0	0	0
1	12	10	"A59"	"A59"	7675	38370	100	406	425	168	39	279	279	308	275	89	20	2	0	20332	19557	4275	21	1646	1646	1850	1609	86	100	99	0	0.000	0.000	0.000	0.000	0.000	0.000	0.000	0.000	0.000	0.000	0.000	0.000	0.000	0.000	0.007	0.008	0.010	0.008	2.956	0.006	0.058	316	2384	100	127	18686	18813	146	17911	18057	Error	Error	-7.201	127	18686	146	17911	134146	6180157	0.425	11.005	0	0	0
1	13	10	"A60"	"A60"	7975	38370	100	299	317	149	47	295	295	338	411	121	2	0	0	4087	5686	4195	73	1667	1667	1698	357	21	87	80	0	0.000	0.000	0.000	0.000	0.000	0.000	0.000	0.000	0.000	0.000	0.000	0.000	0.000	0.000	0.002	0.005	0.030	0.037	5.119	0.008	0.019	316	2384	100	4	2420	2424	22	4019	4041	Error	Error	-9.241	4	2420	22	4019	100184	1796640	-0.051	11.171	0	0	0
1	14	10	"A60"	"A60"	8275	38370	100	371	478	627	131	361	361	442	373	84	9	3	0	4621	5349	2517	47	1823	1823	1975	606	30	92	79	0	0.000	0.000	0.000	0.000	0.000	0.000	0.000	0.000	0.000	0.000	0.000	0.000	0.000	0.000	0.004	0.033	0.059	0.057	5.163	0.038	0.025	316	2384	100	10	2798	2808	117	3526	3643	Error	Error	-8.128	10	2798	117	3526	151022	1690230	0.097	5.568	0	0	0
1	15	10	"A60"	"A60"	8580	38375	105	341	452	783	173	306	306	368	603	163	4	1	0	3769	5921	4588	77	1706	1706	1734	361	20	97	92	0	0.000	0.000	0.000	0.000	0.000	0.000	0.000	0.000	0.000	0.000	0.000	0.000	0.000	0.000	0.017	0.035	0.043	0.044	5.296	0.014	0.004	316	2572	100	35	2063	2098	146	4215	4361	Error	Error	-5.881	35	2063	146	4215	142750	1871072	0.139	11.598	0	0	0
1	16	10	"A61"	"A61"	8875	38370	100	414	457	381	83	298	298	337	334	99	16	0	0	23040	18746	10008	53	1733	1733	2018	2187	108	80	75	0	0.000	0.000	0.000	0.000	0.000	0.000	0.000	0.000	0.000	0.000	0.000	0.000	0.000	0.000	0.005	0.009	0.010	0.012	4.447	0.007	0.036	316	2384	100	116	21307	21423	159	17013	17172	Error	Error	-7.521	116	21307	159	17013	144342	5923665	0.359	7.649	0	0	0
1	17	10	"A61"	"A61"	9175	38370	100	433	452	186	41	284	284	322	298	92	20	1	0	22515	21389	6388	29	1718	1718	1778	573	32	100	99	0	0.000	0.000	0.000	0.000	0.000	0.000	0.000	0.000	0.000	0.000	0.000	0.000	0.000	0.000	0.007	0.009	0.009	0.009	2.639	0.008	0.185	316	2384	100	149	20797	20946	168	19671	19839	Error	Error	-7.125	149	20797	168	19671	142710	6759036	0.436	34.225	0	0	0
1	18	10	"A61"	"A61"	9475	38370	100	449	457	178	38	292	292	331	464	140	4	0	0	24813	23029	7461	32	1785	1785	1957	1392	71	100	98	0	0.000	0.000	0.000	0.000	0.000	0.000	0.000	0.000	0.000	0.000	0.000	0.000	0.000	0.000	0.007	0.008	0.010	0.008	2.767	0.007	0.102	316	2384	100	157	23028	23185	165	21244	21409	Error	Error	-7.196	157	23028	165	21244	144501	7277240	0.272	15.138	0	0	0
1	1	11	"A62"	"A62"	4385	38675	105	373	389	178	45	286	286	343	448	130	2	0	0	13974	14018	3678	26	1629	1629	1660	333	20	100	100	0	0.000	0.000	0.000	0.000	0.000	0.000	0.000	0.000	0.000	0.000	0.000	0.000	0.000	0.000	0.007	0.008	0.013	0.010	3.112	0.004	0.004	316	2572	100	87	12345	12432	103	12389	12492	Error	Error	-7.149	87	12345	103	12389	122980	4429700	0.103	37.111	0	0	0
1	2	11	"A62"	"A62"	4685	38675	105	380	469	816	173	288	288	342	733	214	1	0	0	13136	13968	4449	31	1639	1639	1666	359	21	100	100	0	0.000	0.000	0.000	0.000	0.000	0.000	0.000	0.000	0.000	0.000	0.000	0.000	0.000	0.000	0.008	0.015	0.012	0.011	3.493	0.013	0.027	316	2572	100	92	11497	11589	181	12329	12510	Error	Error	-6.965	92	11497	181	12329	148316	4413887	0.173	34.267	0	0	0
1	3	11	"A62"	"A62"	4985	38670	105	356	374	164	43	289	289	373	765	205	0	0	0	12493	13495	4697	34	1608	1608	1647	383	23	100	100	0	0.000	0.000	0.000	0.000	0.000	0.000	0.000	0.000	0.000	0.000	0.000	0.000	0.000	0.000	0.006	0.007	0.011	0.010	3.206	0.002	0.000	316	2572	100	67	10885	10952	85	11887	11972	Error	Error	-7.344	67	10885	85	11887	118174	4264484	0.001	30.935	0	0	0
1	4	11	"A63"	"A63"	5290	38675	90	445	450	163	36	288	288	342	420	122	6	0	0	22864	22162	3999	18	1643	1643	1697	486	28	100	100	0	0.000	0.000	0.000	0.000	0.000	0.000	0.000	0.000	0.000	0.000	0.000	0.000	0.000	0.000	0.007	0.008	0.009	0.007	2.675	0.007	0.069	256	1924	100	157	21221	21378	162	20519	20681	Error	Error	-7.079	157	21221	162	20519	115241	5673347	0.257	42.109	0	0	0
1	5	11	"A63"	"A63"	5585	38675	95	409	438	191	43	289	289	331	370	111	11	1	0	22128	19450	6624	34	1658	1658	1781	1040	58	100	100	0	0.000	0.000	0.000	0.000	0.000	0.000	0.000	0.000	0.000	0.000	0.000	0.000	0.000	0.000	0.006	0.008	0.010	0.009	2.764	0.007	0.028	256	2088	100	120	20470	20590	149	17792	17941	Error	Error	-7.414	120	20470	149	17792	112109	4979118	0.289	16.989	0	0	0
1	6	11	"A63"	"A63"	5890	38680	100	443	465	208	44	291	291	338	372	110	12	1	0	22502	21518	4433	20	1635	1635	1697	531	31	100	100	0	0.000	0.000	0.000	0.000	0.000	0.000	0.000	0.000	0.000	0.000	0.000	0.000	0.000	0.000	0.007	0.009	0.009	0.008	2.891	0.007	0.044	316	2384	100	152	20867	21019	174	19883	20057	Error	Error	-7.101	152	20867	174	19883	147062	6799694	0.341	37.328	0	0	0
1	7	11	"A64"	"A64"	6185	38675	90	376	404	173	42	285	285	325	348	107	12	0	0	18037	15825	6300	39	1628	1628	1659	390	23	100	100	0	0.000	0.000	0.000	0.000	0.000	0.000	0.000	0.000	0.000	0.000	0.000	0.000	0.000	0.000	0.006	0.008	0.011	0.010	2.941	0.007	0.021	256	1924	100	91	16409	16500	119	14197	14316	Error	Error	-7.494	91	16409	119	14197	103373	4051261	0.227	36.323	0	0	0
1	8	11	"A64"	"A64"	6490	38675	95	397	411	177	43	284	284	311	193	62	34	8	0	19607	19418	2766	14	1647	1647	1774	985	55	100	100	0	0.000	0.000	0.000	0.000	0.000	0.000	0.000	0.000	0.000	0.000	0.000	0.000	0.000	0.000	0.006	0.007	0.010	0.008	2.748	0.007	0.096	256	2088	100	113	17960	18073	127	17771	17898	Error	Error	-7.312	113	17960	127	17771	105322	4970926	0.518	17.913	0	0	0
1	9	11	"A64"	"A64"	6785	38675	95	381	416	185	44	279	279	308	202	65	30	8	0	18668	17432	4994	28	1605	1605	1669	619	37	100	100	0	0.000	0.000	0.000	0.000	0.000	0.000	0.000	0.000	0.000	0.000	0.000	0.000	0.000	0.000	0.006	0.009	0.011	0.009	2.973	0.006	0.036	256	2088	100	102	17063	17165	137	15827	15964	Error	Error	-7.386	102	17063	137	15827	106587	4462649	0.535	25.465	0	0	0
1	10	11	"A65"	"A65"	7085	38670	100	384	404	203	50	290	290	328	244	74	18	4	0	15394	14939	5111	34	1665	1665	1933	1849	95	94	92	0	0.000	0.000	0.000	0.000	0.000	0.000	0.000	0.000	0.000	0.000	0.000	0.000	0.000	0.000	0.007	0.009	0.011	0.010	3.207	0.007	0.036	316	2384	100	94	13729	13823	114	13274	13388	Error	Error	-7.190	94	13729	114	13274	127579	4720735	0.311	7.034	0	0	0
1	11	11	"A65"	"A65"	7385	38670	100	373	468	531	113	285	285	330	540	163	4	2	0	15966	15822	3789	23	1625	1625	1689	549	32	100	100	0	0.000	0.000	0.000	0.000	0.000	0.000	0.000	0.000	0.000	0.000	0.000	0.000	0.000	0.000	0.006	0.013	0.012	0.010	3.783	0.009	0.041	316	2384	100	88	14341	14429	183	14197	14380	Error	Error	-7.348	88	14341	183	14197	147870	4999631	0.256	25.743	0	0	0
1	12	11	"A65"	"A65"	7685	38670	100	384	410	177	43	293	293	334	328	98	12	0	0	18062	18391	4930	26	1685	1685	2026	2265	111	100	100	0	0.000	0.000	0.000	0.000	0.000	0.000	0.000	0.000	0.000	0.000	0.000	0.000	0.000	0.000	0.006	0.007	0.010	0.008	2.766	0.003	0.005	316	2384	100	91	16377	16468	117	16706	16823	Error	Error	-7.492	91	16377	117	16706	129454	5811482	0.232	7.225	0	0	0
1	13	11	"A66"	"A66"	7985	38670	100	387	398	166	41	293	293	346	826	238	0	0	0	19093	16641	7633	45	1672	1672	1727	609	35	96	91	0	0.000	0.000	0.000	0.000	0.000	0.000	0.000	0.000	0.000	0.000	0.000	0.000	0.000	0.000	0.005	0.007	0.010	0.010	4.052	0.004	0.001	316	2384	100	94	17421	17515	105	14969	15074	Error	Error	-7.534	94	17421	105	14969	125753	5258677	0.063	24.489	0	0	0
1	14	11	"A66"	"A66"	8280	38675	95	413	461	625	135	293	293	346	414	119	6	0	0	18015	17043	6875	40	1709	1709	1846	1321	71	100	100	0	0.000	0.000	0.000	0.000	0.000	0.000	0.000	0.000	0.000	0.000	0.000	0.000	0.000	0.000	0.007	0.011	0.012	0.010	3.046	0.006	0.010	256	2088	100	120	16306	16426	168	15334	15502	Error	Error	-7.086	120	16306	168	15334	118038	4363077	0.278	11.504	0	0	0
1	15	11	"A66"	"A66"	8585	38675	100	393	413	188	45	287	287	333	705	211	0	0	0	21533	18021	8296	46	1665	1665	1692	368	21	100	100	0	0.000	0.000	0.000	0.000	0.000	0.000	0.000	0.000	0.000	0.000	0.000	0.000	0.000	0.000	0.005	0.008	0.010	0.009	3.371	0.005	0.013	316	2384	100	106	19868	19974	126	16356	16482	Error	Error	-7.550	106	19868	126	16356	130397	5694567	0.113	44.372	0	0	0
1	16	11	"A67"	"A67"	8885	38670	100	373	403	197	48	285	285	329	409	124	5	0	0	12520	14655	8954	61	1684	1684	1724	538	31	94	90	0	0.000	0.000	0.000	0.000	0.000	0.000	0.000	0.000	0.000	0.000	0.000	0.000	0.000	0.000	0.008	0.009	0.011	0.012	4.140	0.006	0.013	316	2384	100	88	10836	10924	118	12971	13089	Error	Error	-6.944	88	10836	118	12971	127290	4631050	0.181	24.035	0	0	0
1	17	11	"A67"	"A67"	9185	38670	100	375	415	271	65	281	281	314	253	80	19	3	0	13501	14527	8026	55	1700	1700	1731	398	22	100	99	0	0.000	0.000	0.000	0.000	0.000	0.000	0.000	0.000	0.000	0.000	0.000	0.000	0.000	0.000	0.008	0.010	0.011	0.010	3.442	0.008	0.056	316	2384	100	94	11801	11895	134	12827	12961	Error	Error	-6.972	94	11801	134	12827	131055	4590571	0.399	32.151	0	0	0
1	18	11	"A67"	"A67"	9490	38670	100	411	431	185	42	286	286	340	1009	296	0	0	0	21714	18905	8654	45	1787	1787	1832	466	25	100	100	0	0.000	0.000	0.000	0.000	0.000	0.000	0.000	0.000	0.000	0.000	0.000	0.000	0.000	0.000	0.006	0.008	0.011	0.009	2.869	0.008	0.091	316	2384	100	125	19927	20052	145	17118	17263	Error	Error	-7.317	125	19927	145	17118	136133	5973896	0.090	36.637	0	0	0
1	1	12	"A68"	"A68"	4385	38975	105	411	505	806	159	290	290	314	186	59	35	12	0	16762	16481	2803	17	1654	1654	1680	326	19	100	100	0	0.000	0.000	0.000	0.000	0.000	0.000	0.000	0.000	0.000	0.000	0.000	0.000	0.000	0.000	0.008	0.015	0.011	0.010	3.042	0.011	0.029	316	2572	100	121	15108	15229	215	14827	15042	Error	Error	-6.964	121	15108	215	14827	159455	5208027	1.027	45.402	0	0	0
1	2	12	"A68"	"A68"	4690	38980	110	393	416	175	42	294	294	311	152	48	37	15	0	17459	16327	4720	28	1659	1659	1677	314	18	100	100	0	0.000	0.000	0.000	0.000	0.000	0.000	0.000	0.000	0.000	0.000	0.000	0.000	0.000	0.000	0.006	0.008	0.011	0.009	2.911	0.007	0.090	392	2896	100	99	15800	15899	122	14668	14790	Error	Error	-7.318	99	15800	122	14668	163158	6400091	0.691	46.656	0	0	0
1	3	12	"A68"	"A68"	4990	38975	105	391	456	627	137	291	291	368	815	221	0	0	0	17760	17372	3393	19	1662	1662	1700	382	22	100	100	0	0.000	0.000	0.000	0.000	0.000	0.000	0.000	0.000	0.000	0.000	0.000	0.000	0.000	0.000	0.006	0.011	0.010	0.009	3.161	0.007	0.002	316	2572	100	100	16098	16198	165	15710	15875	Error	Error	-7.331	100	16098	165	15710	144189	5489658	0.108	41.026	0	0	0
1	4	12	"A69"	"A69"	5285	38975	95	421	431	166	38	296	296	385	1464	380	0	0	0	21202	20668	3640	17	1637	1637	1683	458	27	100	100	0	0.000	0.000	0.000	0.000	0.000	0.000	0.000	0.000	0.000	0.000	0.000	0.000	0.000	0.000	0.006	0.007	0.008	0.006	3.169	0.006	0.064	256	2088	100	125	19565	19690	135	19031	19166	Error	Error	-7.290	125	19565	135	19031	110385	5291001	0.031	41.452	0	0	0
1	5	12	"A69"	"A69"	5585	38975	100	428	444	177	39	287	287	328	350	106	13	1	0	25740	22317	8302	37	1633	1633	1721	939	54	97	95	0	0.000	0.000	0.000	0.000	0.000	0.000	0.000	0.000	0.000	0.000	0.000	0.000	0.000	0.000	0.006	0.008	0.010	0.008	2.972	0.006	0.022	316	2384	100	141	24107	24248	157	20684	20841	Error	Error	-7.418	141	24107	157	20684	140459	7052048	0.331	21.934	0	0	0
1	6	12	"A69"	"A69"	5890	38975	95	376	396	181	45	289	289	331	411	124	5	0	0	19518	16935	7429	43	1637	1637	1793	1343	74	100	99	0	0.000	0.000	0.000	0.000	0.000	0.000	0.000	0.000	0.000	0.000	0.000	0.000	0.000	0.000	0.005	0.007	0.009	0.008	3.295	0.006	0.082	256	2088	100	87	17881	17968	107	15298	15405	Error	Error	-7.683	87	17881	107	15298	101398	4335379	0.158	11.275	0	0	0
1	7	12	"A70"	"A70"	6185	38970	100	372	389	236	60	295	295	365	562	153	1	0	0	8127	9811	6307	64	1604	1604	1677	794	47	83	80	0	0.000	0.000	0.000	0.000	0.000	0.000	0.000	0.000	0.000	0.000	0.000	0.000	0.000	0.000	0.012	0.011	0.020	0.022	4.456	0.009	0.005	316	2384	100	77	6523	6600	94	8207	8301	Error	Error	-6.405	77	6523	94	8207	123052	3100133	0.043	10.244	0	0	0
1	8	12	"A70"	"A70"	6485	38970	100	321	350	219	62	286	286	316	205	64	15	4	0	11707	11728	6836	58	1602	1602	1698	1009	59	93	87	0	0.000	0.000	0.000	0.000	0.000	0.000	0.000	0.000	0.000	0.000	0.000	0.000	0.000	0.000	0.003	0.006	0.012	0.012	3.892	0.004	0.012	316	2384	100	35	10105	10140	64	10126	10190	Error	Error	-8.173	35	10105	64	10126	110577	3706111	0.166	9.941	0	0	0
1	9	12	"A70"	"A70"	6790	38975	95	371	396	184	46	286	286	323	329	101	9	1	0	14428	13015	5883	45	1623	1623	1663	447	26	100	100	0	0.000	0.000	0.000	0.000	0.000	0.000	0.000	0.000	0.000	0.000	0.000	0.000	0.000	0.000	0.007	0.010	0.012	0.012	3.488	0.007	0.065	256	2088	100	85	12805	12890	110	11392	11502	Error	Error	-7.235	85	12805	110	11392	101294	3331712	0.222	25.396	0	0	0
1	10	12	"A71"	"A71"	7085	38970	100	382	418	234	55	304	304	406	1260	310	0	0	0	17913	16600	6775	40	1664	1664	2124	2974	140	86	84	0	0.000	0.000	0.000	0.000	0.000	0.000	0.000	0.000	0.000	0.000	0.000	0.000	0.000	0.000	0.005	0.008	0.011	0.009	3.687	0.003	0.001	316	2384	100	78	16249	16327	114	14936	15050	Error	Error	-7.703	78	16249	114	14936	132235	5245558	0.010	4.868	0	0	0
1	11	12	"A71"	"A71"	7385	38970	100	339	357	158	44	278	278	322	551	171	0	0	0	15937	16625	3934	23	1611	1611	1712	870	50	100	100	0	0.000	0.000	0.000	0.000	0.000	0.000	0.000	0.000	0.000	0.000	0.000	0.000	0.000	0.000	0.004	0.005	0.009	0.007	2.898	0.002	0.001	316	2384	100	61	14326	14387	79	15014	15093	Error	Error	-7.876	61	14326	79	15014	112857	5253475	0.064	17.141	0	0	0
1	12	12	"A71"	"A71"	7685	38970	100	398	427	214	50	277	277	313	282	90	19	2	0	18173	18255	3165	17	1625	1625	1841	1626	88	100	100	0	0.000	0.000	0.000	0.000	0.000	0.000	0.000	0.000	0.000	0.000	0.000	0.000	0.000	0.000	0.007	0.009	0.010	0.009	2.855	0.006	0.032	316	2384	100	121	16548	16669	150	16630	16780	Error	Error	-7.096	121	16548	150	16630	135000	5768475	0.404	10.095	0	0	0
1	13	12	"A72"	"A72"	7985	38970	100	325	375	392	104	272	272	304	224	73	18	2	0	9115	10568	7048	66	1611	1611	1785	1485	83	77	69	0	0.000	0.000	0.000	0.000	0.000	0.000	0.000	0.000	0.000	0.000	0.000	0.000	0.000	0.000	0.007	0.011	0.016	0.020	5.728	0.007	0.028	316	2384	100	53	7504	7557	103	8957	9060	Error	Error	-7.146	53	7504	103	8957	118620	3339442	0.317	5.914	0	0	0
1	14	12	"A72"	"A72"	8285	38970	100	426	481	461	95	277	277	308	226	73	35	8	0	21992	18877	7422	39	1663	1663	1811	1419	78	95	91	0	0.000	0.000	0.000	0.000	0.000	0.000	0.000	0.000	0.000	0.000	0.000	0.000	0.000	0.000	0.007	0.012	0.011	0.010	3.522	0.009	0.059	316	2384	100	149	20329	20478	204	17214	17418	Error	Error	-7.092	149	20329	204	17214	151978	5965084	0.765	12.027	0	0	0
1	15	12	"A72"	"A72"	8590	38975	100	376	412	202	49	286	286	346	650	187	1	0	0	18195	15676	7655	48	1659	1659	1688	369	21	100	99	0	0.000	0.000	0.000	0.000	0.000	0.000	0.000	0.000	0.000	0.000	0.000	0.000	0.000	0.000	0.005	0.009	0.011	0.010	3.405	0.006	0.026	316	2384	100	90	16536	16626	126	14017	14143	Error	Error	-7.521	90	16536	126	14017	130288	4953497	0.102	37.908	0	0	0
1	16	12	"A73"	"A73"	8890	38965	90	311	343	203	59	279	279	316	570	180	1	0	0	3494	4951	3315	66	1658	1658	1682	322	19	96	89	0	0.000	0.000	0.000	0.000	0.000	0.000	0.000	0.000	0.000	0.000	0.000	0.000	0.000	0.000	0.017	0.019	0.044	0.041	4.146	0.012	0.026	256	1924	100	32	1836	1868	64	3293	3357	Error	Error	-5.842	32	1836	64	3293	87758	1267369	0.047	10.152	0	0	0
1	17	12	"A73"	"A73"	9185	38965	90	295	321	166	51	290	290	343	509	148	0	0	0	3448	4599	2500	54	1688	1688	1721	360	20	97	85	0	0.000	0.000	0.000	0.000	0.000	0.000	0.000	0.000	0.000	0.000	0.000	0.000	0.000	0.000	0.003	0.011	0.047	0.046	3.797	0.009	0.010	256	1924	100	5	1760	1765	31	2911	2942	Error	Error	-8.459	5	1760	31	2911	82289	1177383	-0.043	7.994	0	0	0
1	18	12	"A73"	"A73"	9490	38970	95	313	334	180	53	289	289	336	405	120	3	0	0	3660	5086	3101	60	1733	1733	1765	356	20	98	90	0	0.000	0.000	0.000	0.000	0.000	0.000	0.000	0.000	0.000	0.000	0.000	0.000	0.000	0.000	0.012	0.013	0.050	0.050	3.592	0.008	0.002	256	2088	100	24	1927	1951	45	3353	3398	Error	Error	-6.327	24	1927	45	3353	85428	1302125	-0.005	9.329	0	0	0
1	1	13	"A74"	"A74"	4385	39275	90	428	511	681	133	290	290	330	402	121	9	1	0	19147	18630	3172	17	1669	1669	1716	438	25	100	100	0	0.000	0.000	0.000	0.000	0.000	0.000	0.000	0.000	0.000	0.000	0.000	0.000	0.000	0.000	0.008	0.013	0.011	0.009	3.039	0.011	0.044	256	1924	100	138	17478	17616	221	16961	17182	Error	Error	-6.985	138	17478	221	16961	130785	4769331	0.450	38.616	0	0	0
1	2	13	"A74"	"A74"	4685	39275	100	379	399	173	43	294	294	326	286	87	15	0	0	17962	16321	4624	28	1677	1677	1774	889	50	100	100	0	0.000	0.000	0.000	0.000	0.000	0.000	0.000	0.000	0.000	0.000	0.000	0.000	0.000	0.000	0.005	0.007	0.010	0.009	2.936	0.006	0.051	316	2384	100	85	16285	16370	105	14644	14749	Error	Error	-7.582	85	16285	105	14644	125955	5157329	0.255	16.363	0	0	0
1	3	13	"A74"	"A74"	4985	39270	95	392	410	181	44	297	297	385	1121	291	0	0	0	19454	17329	5555	32	1673	1673	1822	1214	66	100	100	0	0.000	0.000	0.000	0.000	0.000	0.000	0.000	0.000	0.000	0.000	0.000	0.000	0.000	0.000	0.005	0.007	0.010	0.009	2.904	0.006	0.024	256	2088	100	95	17781	17876	113	15656	15769	Error	Error	-7.548	95	17781	113	15656	105012	4436339	0.022	12.773	0	0	0
1	4	13	"A75"	"A75"	5285	39270	100	386	494	1083	219	282	282	311	298	95	13	1	0	17782	14254	7226	50	1644	1644	1768	1262	71	80	77	0	0.000	0.000	0.000	0.000	0.000	0.000	0.000	0.000	0.000	0.000	0.000	0.000	0.000	0.000	0.006	0.017	0.012	0.016	5.186	0.014	0.022	316	2384	100	104	16138	16242	212	12610	12822	Error	Error	-7.278	104	16138	212	12610	156162	4504421	0.614	9.894	0	0	0
1	5	13	"A75"	"A75"	5585	39275	95	395	442	285	64	285	285	309	174	56	38	12	0	17022	15496	4968	32	1627	1627	1705	708	41	100	100	0	0.000	0.000	0.000	0.000	0.000	0.000	0.000	0.000	0.000	0.000	0.000	0.000	0.000	0.000	0.007	0.011	0.014	0.011	3.277	0.008	0.045	256	2088	100	110	15395	15505	157	13869	14026	Error	Error	-7.129	110	15395	157	13869	113030	3966910	0.764	19.479	0	0	0
1	6	13	"A75"	"A75"	5890	39275	100	386	400	171	42	289	289	319	249	78	19	2	0	17886	16009	5381	33	1633	1633	1686	496	29	100	100	0	0.000	0.000	0.000	0.000	0.000	0.000	0.000	0.000	0.000	0.000	0.000	0.000	0.000	0.000	0.006	0.008	0.011	0.010	2.868	0.006	0.019	316	2384	100	97	16253	16350	111	14376	14487	Error	Error	-7.389	97	16253	111	14376	126395	5058852	0.325	28.877	0	0	0
1	7	13	"A76"	"A76"	6190	39275	95	420	439	198	45	289	289	335	425	126	7	0	0	19615	17629	4661	26	1669	1669	1715	510	29	100	100	0	0.000	0.000	0.000	0.000	0.000	0.000	0.000	0.000	0.000	0.000	0.000	0.000	0.000	0.000	0.007	0.009	0.012	0.010	2.514	0.007	0.020	256	2088	100	131	17946	18077	150	15960	16110	Error	Error	-7.098	131	17946	150	15960	112355	4512957	0.245	31.204	0	0	0
1	8	13	"A76"	"A76"	6490	39275	100	386	426	420	98	281	281	322	392	121	7	0	0	17305	15100	5278	34	1592	1592	1621	358	22	100	99	0	0.000	0.000	0.000	0.000	0.000	0.000	0.000	0.000	0.000	0.000	0.000	0.000	0.000	0.000	0.007	0.011	0.012	0.010	3.394	0.007	0.031	316	2384	100	105	15713	15818	145	13508	13653	Error	Error	-7.225	105	15713	145	13508	134611	4771747	0.265	37.651	0	0	0
1	9	13	"A76"	"A76"	6790	39270	95	360	381	166	43	290	290	343	643	187	0	0	0	15679	13793	5863	42	1626	1626	1667	509	30	100	100	0	0.000	0.000	0.000	0.000	0.000	0.000	0.000	0.000	0.000	0.000	0.000	0.000	0.000	0.000	0.005	0.007	0.012	0.011	2.648	0.008	0.046	256	2088	100	70	14053	14123	91	12167	12258	Error	Error	-7.649	70	14053	91	12167	97632	3530898	0.059	23.823	0	0	0
1	10	13	"A77"	"A77"	7085	39270	100	350	394	247	62	287	287	329	424	128	5	0	0	9669	10641	7011	65	1653	1653	1842	1494	81	74	70	0	0.000	0.000	0.000	0.000	0.000	0.000	0.000	0.000	0.000	0.000	0.000	0.000	0.000	0.000	0.008	0.012	0.018	0.022	6.225	0.007	0.016	316	2384	100	63	8016	8079	107	8988	9095	Error	Error	-6.991	63	8016	107	8988	124649	3362601	0.153	5.890	0	0	0
1	11	13	"A77"	"A77"	7385	39275	95	340	366	169	46	288	288	320	342	106	8	0	0	13005	12515	4949	39	1620	1620	1750	1103	63	100	100	0	0.000	0.000	0.000	0.000	0.000	0.000	0.000	0.000	0.000	0.000	0.000	0.000	0.000	0.000	0.005	0.007	0.011	0.010	3.329	0.004	0.002	256	2088	100	52	11385	11437	78	10895	10973	Error	Error	-7.774	52	11385	78	10895	93573	3203927	0.135	9.760	0	0	0
1	12	13	"A77"	"A77"	7685	39275	100	383	400	184	46	288	288	323	384	118	7	0	0	15157	14414	5042	34	1634	1634	1701	715	42	100	99	0	0.000	0.000	0.000	0.000	0.000	0.000	0.000	0.000	0.000	0.000	0.000	0.000	0.000	0.000	0.007	0.009	0.013	0.011	2.710	0.006	0.007	316	2384	100	95	13523	13618	112	12780	12892	Error	Error	-7.153	95	13523	112	12780	126264	4554755	0.201	17.780	0	0	0
1	13	13	"A78"	"A78"	7985	39270	100	401	462	718	155	291	291	368	940	255	0	0	0	18300	14789	7060	47	1666	1666	1816	1278	70	84	80	0	0.000	0.000	0.000	0.000	0.000	0.000	0.000	0.000	0.000	0.000	0.000	0.000	0.000	0.000	0.007	0.013	0.014	0.016	4.648	0.010	0.031	316	2384	100	110	16634	16744	171	13123	13294	Error	Error	-7.240	110	16634	171	13123	145874	4673397	0.100	10.151	0	0	0
1	14	13	"A78"	"A78"	8285	39270	100	388	406	173	42	286	286	329	419	127	4	0	0	19449	18133	4821	26	1671	1671	1830	1326	72	98	97	0	0.000	0.000	0.000	0.000	0.000	0.000	0.000	0.000	0.000	0.000	0.000	0.000	0.000	0.000	0.006	0.007	0.010	0.008	3.036	0.005	0.007	316	2384	100	102	17778	17880	120	16462	16582	Error	Error	-7.445	102	17778	120	16462	128291	5730032	0.184	12.295	0	0	0
1	15	13	"A78"	"A78"	8585	39270	95	435	464	322	69	282	282	311	194	62	38	10	0	18988	18673	2739	14	1699	1699	1859	1307	70	100	100	0	0.000	0.000	0.000	0.000	0.000	0.000	0.000	0.000	0.000	0.000	0.000	0.000	0.000	0.000	0.009	0.011	0.011	0.009	2.677	0.009	0.090	256	2088	100	153	17289	17442	182	16974	17156	Error	Error	-6.820	153	17289	182	16974	118887	4780269	0.789	12.865	0	0	0
1	16	13	"A79"	"A79"	8885	39270	100	408	425	177	41	285	285	329	422	128	6	0	0	22614	18954	8588	45	1699	1699	1796	996	55	91	86	0	0.000	0.000	0.000	0.000	0.000	0.000	0.000	0.000	0.000	0.000	0.000	0.000	0.000	0.000	0.006	0.008	0.010	0.010	3.533	0.006	0.022	316	2384	100	123	20915	21038	140	17255	17395	Error	Error	-7.410	123	20915	140	17255	134400	5989431	0.227	17.227	0	0	0
1	17	13	"A79"	"A79"	9190	39270	100	382	416	278	66	287	287	329	596	181	1	0	0	16004	14592	7637	52	1693	1693	1723	392	22	100	100	0	0.000	0.000	0.000	0.000	0.000	0.000	0.000	0.000	0.000	0.000	0.000	0.000	0.000	0.000	0.007	0.010	0.013	0.012	2.842	0.009	0.047	316	2384	100	95	14311	14406	129	12899	13028	Error	Error	-7.235	95	14311	129	12899	131566	4611188	0.146	32.829	0	0	0
1	18	13	"A79"	"A79"	9490	39270	100	428	461	297	64	298	298	335	439	131	7	0	0	19491	16931	7084	41	1780	1780	1842	507	27	100	100	0	0.000	0.000	0.000	0.000	0.000	0.000	0.000	0.000	0.000	0.000	0.000	0.000	0.000	0.000	0.007	0.011	0.011	0.010	3.099	0.010	0.140	316	2384	100	130	17711	17841	163	15151	15314	Error	Error	-7.090	130	17711	163	15151	145557	5350077	0.287	29.761	0	0	0
1	1	14	"A80"	"A80"	4400	39570	90	368	396	183	46	295	295	329	322	97	13	0	0	15355	15064	3098	20	1657	1657	1686	337	19	100	100	0	0.000	0.000	0.000	0.000	0.000	0.000	0.000	0.000	0.000	0.000	0.000	0.000	0.000	0.000	0.005	0.008	0.010	0.008	3.222	0.007	0.067	256	1924	100	73	13698	13771	101	13407	13508	Error	Error	-7.552	73	13698	101	13407	101379	3856354	0.208	39.697	0	0	0
1	2	14	"A80"	"A80"	4695	39575	100	350	369	188	50	291	291	348	537	154	1	0	0	14246	13164	5455	41	1654	1654	1677	377	22	100	100	0	0.000	0.000	0.000	0.000	0.000	0.000	0.000	0.000	0.000	0.000	0.000	0.000	0.000	0.000	0.005	0.007	0.012	0.010	2.908	0.005	0.016	316	2384	100	59	12592	12651	78	11510	11588	Error	Error	-7.738	59	12592	78	11510	116528	4159976	0.039	30.469	0	0	0
1	3	14	"A80"	"A80"	4990	39570	95	380	484	976	201	293	293	362	1001	276	1	0	0	14760	14546	5408	37	1657	1657	1747	826	47	100	100	0	0.000	0.000	0.000	0.000	0.000	0.000	0.000	0.000	0.000	0.000	0.000	0.000	0.000	0.000	0.007	0.015	0.012	0.011	2.908	0.016	0.005	256	2088	100	87	13103	13190	191	12889	13080	Error	Error	-7.235	87	13103	191	12889	123915	3723817	0.122	15.495	0	0	0
1	4	14	"A81"	"A81"	5290	39575	100	359	415	311	74	285	285	317	253	79	18	3	0	16323	13681	6718	49	1641	1641	1721	967	56	86	81	0	0.000	0.000	0.000	0.000	0.000	0.000	0.000	0.000	0.000	0.000	0.000	0.000	0.000	0.000	0.005	0.011	0.013	0.014	4.976	0.007	0.032	316	2384	100	74	14682	14756	130	12040	12170	Error	Error	-7.632	74	14682	130	12040	130992	4323098	0.387	12.368	0	0	0
1	5	14	"A81"	"A81"	5590	39570	95	372	387	176	45	291	291	382	956	250	0	0	0	14948	14606	5157	35	1619	1619	1702	718	42	100	100	0	0.000	0.000	0.000	0.000	0.000	0.000	0.000	0.000	0.000	0.000	0.000	0.000	0.000	0.000	0.006	0.007	0.013	0.010	3.053	0.003	0.002	256	2088	100	81	13329	13410	96	12987	13083	Error	Error	-7.362	81	13329	96	12987	99042	3739177	0.005	17.972	0	0	0
1	6	14	"A81"	"A81"	5890	39575	100	360	385	178	46	293	293	350	656	187	1	0	0	12008	12955	5487	42	1626	1626	1700	809	47	100	100	0	0.000	0.000	0.000	0.000	0.000	0.000	0.000	0.000	0.000	0.000	0.000	0.000	0.000	0.000	0.006	0.008	0.013	0.012	3.149	0.006	0.031	316	2384	100	67	10382	10449	92	11329	11421	Error	Error	-7.276	67	10382	92	11329	121716	4093663	0.053	13.912	0	0	0
1	7	14	"A82"	"A82"	6190	39575	100	332	367	186	50	289	289	325	255	78	14	1	0	9418	11085	7034	63	1610	1610	1696	926	54	84	81	0	0.000	0.000	0.000	0.000	0.000	0.000	0.000	0.000	0.000	0.000	0.000	0.000	0.000	0.000	0.006	0.008	0.014	0.017	6.509	0.005	0.013	316	2384	100	43	7808	7851	78	9475	9553	Error	Error	-7.504	43	7808	78	9475	115954	3503007	0.165	10.139	0	0	0
1	8	14	"A82"	"A82"	6490	39575	100	391	413	187	45	296	296	330	257	77	19	3	0	15142	14200	6430	45	1630	1630	1695	789	46	99	98	0	0.000	0.000	0.000	0.000	0.000	0.000	0.000	0.000	0.000	0.000	0.000	0.000	0.000	0.000	0.007	0.009	0.012	0.011	3.256	0.008	0.056	316	2384	100	95	13512	13607	117	12570	12687	Error	Error	-7.152	95	13512	117	12570	130464	4487050	0.323	15.849	0	0	0
1	9	14	"A82"	"A82"	6790	39575	100	339	361	150	41	294	294	327	258	78	9	0	0	12848	13229	6625	50	1627	1627	1683	609	36	98	97	0	0.000	0.000	0.000	0.000	0.000	0.000	0.000	0.000	0.000	0.000	0.000	0.000	0.000	0.000	0.004	0.006	0.011	0.010	3.398	0.005	0.021	316	2384	100	45	11221	11266	67	11602	11669	Error	Error	-7.962	45	11221	67	11602	114132	4180269	0.132	18.959	0	0	0
1	10	14	"A83"	"A83"	7095	39575	105	409	431	247	57	284	284	312	164	52	36	11	0	17792	17374	4407	25	1644	1644	1685	375	22	100	99	0	0.000	0.000	0.000	0.000	0.000	0.000	0.000	0.000	0.000	0.000	0.000	0.000	0.000	0.000	0.008	0.009	0.010	0.009	2.950	0.006	0.006	316	2572	100	125	16148	16273	147	15730	15877	Error	Error	-7.013	125	16148	147	15730	136088	5490053	0.726	41.837	0	0	0
1	11	14	"A83"	"A83"	7390	39575	95	378	406	177	43	293	293	321	235	73	19	3	0	16841	14772	6156	41	1667	1667	1769	824	46	100	100	0	0.000	0.000	0.000	0.000	0.000	0.000	0.000	0.000	0.000	0.000	0.000	0.000	0.000	0.000	0.006	0.009	0.011	0.010	3.098	0.008	0.089	256	2088	100	85	15174	15259	113	13105	13218	Error	Error	-7.480	85	15174	113	13105	104045	3781692	0.362	15.780	0	0	0
1	12	14	"A83"	"A83"	7690	39575	95	448	488	276	56	302	302	458	1946	424	0	0	0	19142	19219	3682	19	1721	1721	2139	2607	121	100	100	0	0.000	0.000	0.000	0.000	0.000	0.000	0.000	0.000	0.000	0.000	0.000	0.000	0.000	0.000	0.008	0.011	0.010	0.009	2.896	0.009	0.057	256	2088	100	146	17421	17567	186	17498	17684	Error	Error	-6.899	146	17421	186	17498	124925	4920002	0.015	6.552	0	0	0
1	13	14	"A84"	"A84"	7985	39575	100	366	391	189	48	288	288	323	322	99	12	1	0	19052	14935	8501	56	1674	1674	1954	2140	109	76	71	0	0.000	0.000	0.000	0.000	0.000	0.000	0.000	0.000	0.000	0.000	0.000	0.000	0.000	0.000	0.004	0.008	0.012	0.013	5.738	0.008	0.172	316	2384	100	78	17378	17456	103	13261	13364	Error	Error	-7.800	78	17378	103	13261	123632	4719453	0.211	6.066	0	0	0
1	14	14	"A84"	"A84"	8285	39575	100	406	424	216	50	284	284	330	493	149	2	0	0	20604	19645	4546	23	1677	1677	1791	1078	60	100	100	0	0.000	0.000	0.000	0.000	0.000	0.000	0.000	0.000	0.000	0.000	0.000	0.000	0.000	0.000	0.006	0.008	0.009	0.007	3.278	0.005	0.003	316	2384	100	122	18927	19049	140	17968	18108	Error	Error	-7.277	122	18927	140	17968	134024	6207948	0.191	16.562	0	0	0
1	15	14	"A84"	"A84"	8590	39570	100	362	396	222	56	289	289	380	1029	270	0	0	0	16675	14950	6017	40	1636	1636	1677	379	22	100	100	0	0.000	0.000	0.000	0.000	0.000	0.000	0.000	0.000	0.000	0.000	0.000	0.000	0.000	0.000	0.005	0.008	0.011	0.010	3.079	0.005	0.001	316	2384	100	73	15039	15112	107	13314	13421	Error	Error	-7.687	73	15039	107	13314	124998	4724250	0.016	35.021	0	0	0
1	16	14	"A85"	"A85"	8890	39570	100	342	363	167	46	279	279	344	939	272	0	0	0	15671	13716	7041	51	1669	1669	1716	601	35	94	91	0	0.000	0.000	0.000	0.000	0.000	0.000	0.000	0.000	0.000	0.000	0.000	0.000	0.000	0.000	0.004	0.007	0.011	0.011	4.333	0.006	0.047	316	2384	100	63	14002	14065	84	12047	12131	Error	Error	-7.796	63	14002	84	12047	114864	4334208	0.020	19.967	0	0	0
1	17	14	"A85"	"A85"	9190	39565	95	398	415	176	42	297	297	417	1614	387	0	0	0	18431	16525	8465	51	1753	1753	1829	739	40	100	100	0	0.000	0.000	0.000	0.000	0.000	0.000	0.000	0.000	0.000	0.000	0.000	0.000	0.000	0.000	0.006	0.008	0.012	0.011	2.840	0.006	0.004	256	2088	100	101	16678	16779	118	14772	14890	Error	Error	-7.367	101	16678	118	14772	106156	4230526	-0.001	19.886	0	0	0
1	18	14	"A85"	"A85"	9490	39570	100	452	588	1661	282	295	295	329	671	203	2	0	0	26428	24340	7011	28	1816	1816	1913	817	42	100	100	0	0.000	0.000	0.000	0.000	0.000	0.000	0.000	0.000	0.000	0.000	0.000	0.000	0.000	0.000	0.006	0.013	0.009	0.007	3.344	0.011	0.013	316	2384	100	157	24612	24769	293	22524	22817	Error	Error	-7.292	157	24612	293	22524	185719	7691551	0.386	27.450	0	0	0
1	1	15	"A86"	"A86"	4395	39880	110	380	412	210	50	298	298	342	420	122	4	0	0	15389	14603	3841	26	1687	1687	1710	334	19	100	100	0	0.000	0.000	0.000	0.000	0.000	0.000	0.000	0.000	0.000	0.000	0.000	0.000	0.000	0.000	0.006	0.009	0.012	0.010	2.908	0.007	0.035	392	2896	100	82	13702	13784	114	12916	13030	Error	Error	-7.385	82	13702	114	12916	161531	5724344	0.167	38.602	0	0	0
1	2	15	"A86"	"A86"	4695	39875	100	413	441	204	46	292	292	337	455	135	7	0	0	15856	15596	2815	18	1718	1718	1779	473	26	100	100	0	0.000	0.000	0.000	0.000	0.000	0.000	0.000	0.000	0.000	0.000	0.000	0.000	0.000	0.000	0.009	0.011	0.013	0.011	2.781	0.010	0.060	316	2384	100	121	14138	14259	149	13878	14027	Error	Error	-6.868	121	14138	149	13878	139253	4928348	0.229	29.211	0	0	0
1	3	15	"A86"	"A86"	4995	39875	110	405	421	169	40	287	287	329	352	106	10	0	0	16176	15594	3458	22	1664	1664	1687	328	19	100	100	0	0.000	0.000	0.000	0.000	0.000	0.000	0.000	0.000	0.000	0.000	0.000	0.000	0.000	0.000	0.008	0.010	0.013	0.010	2.779	0.008	0.083	392	2896	100	118	14512	14630	134	13930	14064	Error	Error	-6.942	118	14512	134	13930	165070	6112814	0.261	42.399	0	0	0
1	4	15	"A87"	"A87"	5310	39875	90	407	472	460	97	305	305	391	796	203	2	1	0	19485	18992	4103	21	1664	1664	1702	388	22	100	100	0	0.000	0.000	0.000	0.000	0.000	0.000	0.000	0.000	0.000	0.000	0.000	0.000	0.000	0.000	0.006	0.010	0.009	0.008	3.248	0.005	0.003	256	1924	100	102	17821	17923	167	17328	17495	Error	Error	-7.449	102	17821	167	17328	120930	4861981	0.102	44.562	0	0	0
1	5	15	"A87"	"A87"	5595	39870	95	404	425	187	44	293	293	323	258	79	19	3	0	17558	16659	6975	41	1651	1651	1720	655	38	100	100	0	0.000	0.000	0.000	0.000	0.000	0.000	0.000	0.000	0.000	0.000	0.000	0.000	0.000	0.000	0.007	0.009	0.011	0.010	3.066	0.007	0.077	256	2088	100	111	15907	16018	132	15008	15140	Error	Error	-7.163	111	15907	132	15008	108797	4264718	0.395	22.808	0	0	0
1	6	15	"A87"	"A87"	5900	39875	100	349	386	203	52	297	297	335	291	86	8	1	0	15178	14481	6415	44	1637	1637	1668	385	23	100	100	0	0.000	0.000	0.000	0.000	0.000	0.000	0.000	0.000	0.000	0.000	0.000	0.000	0.000	0.000	0.004	0.007	0.010	0.009	3.130	0.005	0.004	316	2384	100	52	13541	13593	89	12844	12933	Error	Error	-8.025	52	13541	89	12844	122131	4576146	0.175	33.281	0	0	0
1	7	15	"A88"	"A88"	6205	39875	90	410	417	192	46	306	306	441	1666	377	0	0	0	19573	19431	3364	17	1659	1659	1701	482	28	100	100	0	0.000	0.000	0.000	0.000	0.000	0.000	0.000	0.000	0.000	0.000	0.000	0.000	0.000	0.000	0.006	0.006	0.008	0.007	3.030	0.005	0.000	256	1924	100	104	17914	18018	111	17772	17883	Error	Error	-7.428	104	17914	111	17772	106741	4974230	-0.014	36.784	0	0	0
1	8	15	"A88"	"A88"	6505	39875	105	386	412	172	41	293	293	333	324	97	11	0	0	18689	17404	5512	31	1653	1653	1686	395	23	100	100	0	0.000	0.000	0.000	0.000	0.000	0.000	0.000	0.000	0.000	0.000	0.000	0.000	0.000	0.000	0.005	0.008	0.009	0.008	3.258	0.005	0.009	316	2572	100	93	17036	17129	119	15751	15870	Error	Error	-7.517	93	17036	119	15751	130111	5499779	0.244	39.792	0	0	0
1	9	15	"A88"	"A88"	6800	39870	95	407	556	904	162	303	303	435	1875	431	2	1	0	19204	17049	6194	36	1664	1664	1733	575	33	100	100	0	0.000	0.000	0.000	0.000	0.000	0.000	0.000	0.000	0.000	0.000	0.000	0.000	0.000	0.000	0.006	0.016	0.011	0.011	3.452	0.018	0.002	256	2088	100	104	17540	17644	253	15385	15638	Error	Error	-7.398	104	17540	253	15385	142411	4364617	0.065	26.637	0	0	0
1	10	15	"A89"	"A89"	7100	39875	110	378	400	170	42	301	301	360	975	270	0	0	0	17456	17344	4875	28	1665	1665	1682	325	19	100	100	0	0.000	0.000	0.000	0.000	0.000	0.000	0.000	0.000	0.000	0.000	0.000	0.000	0.000	0.000	0.005	0.006	0.009	0.008	2.872	0.002	0.000	392	2896	100	77	15791	15868	99	15679	15778	Error	Error	-7.680	77	15791	99	15679	156904	6798777	0.041	48.191	0	0	0
1	11	15	"A89"	"A89"	7395	39870	110	365	390	172	44	298	298	350	603	172	1	0	0	15420	15192	4598	30	1651	1651	1678	345	20	100	100	0	0.000	0.000	0.000	0.000	0.000	0.000	0.000	0.000	0.000	0.000	0.000	0.000	0.000	0.000	0.005	0.007	0.011	0.009	3.255	0.005	0.024	392	2896	100	67	13769	13836	92	13541	13633	Error	Error	-7.683	67	13769	92	13541	152822	5955352	0.066	39.171	0	0	0
1	12	15	"A89"	"A89"	7695	39875	110	417	429	176	41	305	305	330	245	74	26	3	0	19839	20306	4153	20	1683	1683	1701	323	18	100	100	0	0.000	0.000	0.000	0.000	0.000	0.000	0.000	0.000	0.000	0.000	0.000	0.000	0.000	0.000	0.006	0.007	0.009	0.007	2.708	0.007	0.058	392	2896	100	112	18156	18268	124	18623	18747	Error	Error	-7.341	112	18156	124	18623	168184	7959995	0.404	57.601	0	0	0
1	13	15	"A90"	"A90"	8000	39875	90	428	484	242	50	300	300	359	747	208	1	0	0	24662	24447	2766	11	1727	1727	1790	592	33	100	100	0	0.000	0.000	0.000	0.000	0.000	0.000	0.000	0.000	0.000	0.000	0.000	0.000	0.000	0.000	0.006	0.008	0.009	0.007	2.891	0.009	0.083	256	1924	100	128	22935	23063	184	22720	22904	Error	Error	-7.485	128	22935	184	22720	124027	6258367	0.167	38.272	0	0	0
1	14	15	"A90"	"A90"	8300	39875	100	443	457	222	48	297	297	344	414	120	4	1	0	22891	22696	3657	16	1712	1712	1794	833	46	100	100	0	0.000	0.000	0.000	0.000	0.000	0.000	0.000	0.000	0.000	0.000	0.000	0.000	0.000	0.000	0.007	0.008	0.009	0.007	2.691	0.006	0.040	316	2384	100	146	21179	21325	160	20984	21144	Error	Error	-7.181	146	21179	160	20984	144540	7171993	0.273	25.092	0	0	0
1	15	15	"A90"	"A90"	8595	39870	95	406	423	170	40	292	292	343	615	179	1	0	0	19689	19368	3302	17	1709	1709	1826	1030	56	100	100	0	0.000	0.000	0.000	0.000	0.000	0.000	0.000	0.000	0.000	0.000	0.000	0.000	0.000	0.000	0.006	0.007	0.010	0.008	2.734	0.005	0.003	256	2088	100	114	17980	18094	131	17659	17790	Error	Error	-7.301	114	17980	131	17659	108259	4958331	0.130	17.031	0	0	0
1	16	15	"A91"	"A91"	8895	39870	100	415	469	485	103	290	290	355	728	205	1	0	0	20107	17683	8021	45	1719	1719	1766	554	31	96	91	0	0.000	0.000	0.000	0.000	0.000	0.000	0.000	0.000	0.000	0.000	0.000	0.000	0.000	0.000	0.007	0.011	0.011	0.012	4.371	0.006	0.002	316	2384	100	125	18388	18513	179	15964	16143	Error	Error	-7.201	125	18388	179	15964	148354	5587787	0.157	28.731	0	0	0
1	17	15	"A91"	"A91"	9200	39870	95	427	458	198	43	292	292	368	1079	293	0	0	0	20509	18774	7096	37	1751	1751	1864	795	42	100	100	0	0.000	0.000	0.000	0.000	0.000	0.000	0.000	0.000	0.000	0.000	0.000	0.000	0.000	0.000	0.007	0.010	0.011	0.009	3.123	0.007	0.025	256	2088	100	135	18758	18893	166	17023	17189	Error	Error	-7.118	135	18758	166	17023	117313	4806151	0.083	21.270	0	0	0
1	18	15	"A91"	"A91"	9500	39870	100	425	453	194	42	297	297	315	156	49	43	21	0	22219	19559	7304	37	1820	1820	1902	631	33	100	100	0	0.000	0.000	0.000	0.000	0.000	0.000	0.000	0.000	0.000	0.000	0.000	0.000	0.000	0.000	0.006	0.009	0.010	0.008	3.322	0.008	0.163	316	2384	100	128	20399	20527	156	17739	17895	Error	Error	-7.316	128	20399	156	17739	143075	6180713	0.885	27.983	0	0	0
1	1	16	"A92"	"A92"	4410	40170	110	427	444	199	44	306	306	350	373	106	10	0	0	19375	18954	5001	26	1691	1691	1719	365	21	100	100	0	0.000	0.000	0.000	0.000	0.000	0.000	0.000	0.000	0.000	0.000	0.000	0.000	0.000	0.000	0.007	0.008	0.010	0.009	3.086	0.006	0.028	392	2896	100	121	17684	17805	138	17263	17401	Error	Error	-7.191	121	17684	138	17263	174219	7429879	0.252	47.219	0	0	0
1	2	16	"A92"	"A92"	4705	40175	110	421	427	162	37	303	303	330	229	69	24	2	0	18366	17944	3214	17	1669	1669	1679	317	18	100	100	0	0.000	0.000	0.000	0.000	0.000	0.000	0.000	0.000	0.000	0.000	0.000	0.000	0.000	0.000	0.007	0.008	0.011	0.008	2.772	0.007	0.092	392	2896	100	118	16697	16815	124	16275	16399	Error	Error	-7.145	118	16697	124	16275	167201	7034001	0.424	51.309	0	0	0
1	3	16	"A92"	"A92"	5005	40175	110	379	395	180	45	298	298	340	308	90	12	1	0	16273	16101	3415	21	1640	1640	1657	313	18	100	100	0	0.000	0.000	0.000	0.000	0.000	0.000	0.000	0.000	0.000	0.000	0.000	0.000	0.000	0.000	0.006	0.007	0.009	0.009	2.770	0.005	0.021	392	2896	100	81	14633	14714	97	14461	14558	Error	Error	-7.497	81	14633	97	14461	154965	6311755	0.179	46.147	0	0	0
1	4	16	"A93"	"A93"	5300	40170	90	373	392	168	42	291	291	332	273	82	14	1	0	16038	14762	5687	38	1627	1627	1659	408	24	100	99	0	0.000	0.000	0.000	0.000	0.000	0.000	0.000	0.000	0.000	0.000	0.000	0.000	0.000	0.000	0.006	0.008	0.010	0.009	3.107	0.006	0.024	256	1924	100	82	14411	14493	101	13135	13236	Error	Error	-7.457	82	14411	101	13135	100275	3779120	0.220	32.115	0	0	0
1	5	16	"A93"	"A93"	5600	40175	100	359	387	196	50	293	293	348	442	127	5	0	0	9508	11339	6408	56	1620	1620	1650	393	23	100	99	0	0.000	0.000	0.000	0.000	0.000	0.000	0.000	0.000	0.000	0.000	0.000	0.000	0.000	0.000	0.008	0.010	0.015	0.014	3.496	0.006	0.010	316	2384	100	66	7888	7954	94	9719	9813	Error	Error	-6.901	66	7888	94	9719	122332	3583088	0.088	24.654	0	0	0
1	6	16	"A93"	"A93"	5900	40175	100	362	415	328	79	296	296	362	855	236	1	0	0	15262	13591	6290	46	1637	1637	1698	590	34	100	100	0	0.000	0.000	0.000	0.000	0.000	0.000	0.000	0.000	0.000	0.000	0.000	0.000	0.000	0.000	0.005	0.010	0.012	0.011	3.311	0.008	0.010	316	2384	100	66	13625	13691	119	11954	12073	Error	Error	-7.690	66	13625	119	11954	131166	4294638	0.062	20.158	0	0	0
1	7	16	"A94"	"A94"	6205	40175	90	465	678	2181	321	296	296	324	200	61	42	16	0	21110	21087	4182	19	1646	1646	1680	364	21	100	100	0	0.000	0.000	0.000	0.000	0.000	0.000	0.000	0.000	0.000	0.000	0.000	0.000	0.000	0.000	0.009	0.020	0.011	0.009	3.126	0.024	0.037	256	1924	100	169	19464	19633	382	19441	19823	Error	Error	-6.848	169	19464	382	19441	173565	5398233	1.770	53.316	0	0	0
1	8	16	"A94"	"A94"	6500	40175	100	442	469	212	45	298	298	359	1032	287	0	0	0	22292	20872	6045	28	1652	1652	1735	806	46	100	100	0	0.000	0.000	0.000	0.000	0.000	0.000	0.000	0.000	0.000	0.000	0.000	0.000	0.000	0.000	0.007	0.009	0.009	0.008	2.661	0.008	0.038	316	2384	100	144	20640	20784	171	19220	19391	Error	Error	-7.163	144	20640	171	19220	148335	6595696	0.107	23.743	0	0	0
1	9	16	"A94"	"A94"	6800	40175	100	375	398	174	43	288	288	316	203	64	26	6	0	15354	15203	6400	42	1619	1619	1631	339	20	100	100	0	0.000	0.000	0.000	0.000	0.000	0.000	0.000	0.000	0.000	0.000	0.000	0.000	0.000	0.000	0.006	0.008	0.011	0.009	3.258	0.007	0.078	316	2384	100	87	13735	13822	110	13584	13694	Error	Error	-7.303	87	13735	110	13584	125773	4804095	0.404	40.035	0	0	0
1	10	16	"A95"	"A95"	7100	40175	100	413	439	255	58	298	298	340	382	112	9	0	0	17726	16802	5787	34	1638	1638	1847	1664	90	93	91	0	0.000	0.000	0.000	0.000	0.000	0.000	0.000	0.000	0.000	0.000	0.000	0.000	0.000	0.000	0.007	0.009	0.011	0.010	3.976	0.008	0.095	316	2384	100	115	16088	16203	141	15164	15305	Error	Error	-7.128	115	16088	141	15164	138637	5309359	0.259	8.987	0	0	0
1	11	16	"A95"	"A95"	7400	40175	110	435	475	289	60	313	313	438	1880	429	0	0	0	19156	18679	4292	22	1667	1667	1722	605	35	100	100	0	0.000	0.000	0.000	0.000	0.000	0.000	0.000	0.000	0.000	0.000	0.000	0.000	0.000	0.000	0.007	0.010	0.011	0.010	2.759	0.024	0.004	392	2896	100	122	17489	17611	162	17012	17174	Error	Error	-7.163	122	17489	162	17012	186122	7322050	0.020	28.028	0	0	0
1	12	16	"A95"	"A95"	7700	40170	100	453	520	537	103	317	317	382	682	178	4	0	0	18246	18458	3298	17	1686	1686	1778	900	50	100	100	0	0.000	0.000	0.000	0.000	0.000	0.000	0.000	0.000	0.000	0.000	0.000	0.000	0.000	0.000	0.008	0.012	0.011	0.009	3.205	0.024	0.005	316	2384	100	136	16560	16696	203	16772	16975	Error	Error	-6.928	136	16560	203	16772	164397	5832764	0.202	18.533	0	0	0
1	13	16	"A96"	"A96"	8000	40170	100	416	453	304	67	340	340	466	1922	412	0	0	0	11695	13073	6984	53	1761	1761	1877	896	47	94	91	0	0.000	0.000	0.000	0.000	0.000	0.000	0.000	0.000	0.000	0.000	0.000	0.000	0.000	0.000	0.008	0.010	0.015	0.015	4.173	0.007	0.005	316	2384	100	76	9934	10010	113	11312	11425	Error	Error	-7.030	76	9934	113	11312	143190	4131207	-0.007	12.496	0	0	0
1	14	16	"A96"	"A96"	8305	40170	95	433	479	320	66	299	299	337	294	87	21	2	0	20642	20182	3285	16	1723	1723	1969	1456	73	100	100	0	0.000	0.000	0.000	0.000	0.000	0.000	0.000	0.000	0.000	0.000	0.000	0.000	0.000	0.000	0.007	0.010	0.010	0.009	2.708	0.019	0.037	256	2088	100	134	18919	19053	180	18459	18639	Error	Error	-7.141	134	18919	180	18459	122613	5166706	0.483	12.509	0	0	0
1	15	16	"A96"	"A96"	8600	40170	100	416	422	171	40	317	317	477	1920	402	0	0	0	19356	18038	5113	28	1697	1697	1781	822	46	100	99	0	0.000	0.000	0.000	0.000	0.000	0.000	0.000	0.000	0.000	0.000	0.000	0.000	0.000	0.000	0.006	0.006	0.010	0.009	2.643	-0.002	0.000	316	2384	100	99	17659	17758	105	16341	16446	Error	Error	-7.479	99	17659	105	16341	133233	5699968	-0.029	19.777	0	0	0
1	16	16	"A97"	"A97"	8900	40170	100	432	446	179	40	301	301	325	228	70	29	5	0	18229	17673	6736	38	1742	1742	1811	676	37	97	95	0	0.000	0.000	0.000	0.000	0.000	0.000	0.000	0.000	0.000	0.000	0.000	0.000	0.000	0.000	0.008	0.009	0.011	0.010	2.701	0.008	0.139	316	2384	100	131	16487	16618	145	15931	16076	Error	Error	-6.976	131	16487	145	15931	140976	5584518	0.531	23.464	0	0	0
1	17	16	"A97"	"A97"	9200	40165	110	404	468	519	110	298	298	350	472	134	6	1	0	18149	16613	7026	42	1697	1697	1724	365	21	100	99	0	0.000	0.000	0.000	0.000	0.000	0.000	0.000	0.000	0.000	0.000	0.000	0.000	0.000	0.000	0.006	0.011	0.012	0.010	3.285	0.010	0.015	392	2896	100	106	16452	16558	170	14916	15086	Error	Error	-7.278	106	16452	170	14916	183515	6512330	0.250	40.792	0	0	0
1	18	16	"A97"	"A97"	9500	40170	110	442	476	208	43	296	296	319	228	71	34	8	0	20150	19860	5801	29	1764	1764	1789	330	18	100	100	0	0.000	0.000	0.000	0.000	0.000	0.000	0.000	0.000	0.000	0.000	0.000	0.000	0.000	0.000	0.008	0.010	0.010	0.008	2.825	0.010	0.168	392	2896	100	146	18386	18532	180	18096	18276	Error	Error	-6.976	146	18386	180	18096	186505	7785250	0.689	54.761	0	0	0
1	1	17	"A98"	"A98"	4410	40470	80	308	331	146	44	311	311	347	446	128	0	0	0	3526	4077	1773	43	1665	1665	1701	348	20	98	93	0	0.000	0.000	0.000	0.000	0.000	0.000	0.000	0.000	0.000	0.000	0.000	0.000	0.000	0.000	-0.002	0.008	0.053	0.046	3.393	0.032	0.004	208	1512	100	-3	1861	1858	20	2412	2432	Error	Error	Error	-3	1861	20	2412	68813	847929	-0.036	6.828	0	0	0
1	2	17	"A98"	"A98"	4705	40475	100	321	355	229	64	309	309	388	1135	292	0	0	0	2778	3148	1267	40	1673	1673	1713	452	26	83	60	0	0.000	0.000	0.000	0.000	0.000	0.000	0.000	0.000	0.000	0.000	0.000	0.000	0.000	0.000	0.011	0.031	0.074	0.077	5.152	0.034	0.030	316	2384	100	12	1105	1117	46	1475	1521	Error	Error	-6.525	12	1105	46	1475	112095	994771	-0.029	3.175	0	0	0
1	3	17	"A98"	"A98"	5000	40470	95	302	324	146	45	301	301	346	373	107	1	0	0	2751	3097	1124	36	1635	1635	1658	320	19	91	74	0	0.000	0.000	0.000	0.000	0.000	0.000	0.000	0.000	0.000	0.000	0.000	0.000	0.000	0.000	0.001	0.016	0.069	0.065	4.503	0.038	0.003	256	2088	100	1	1116	1117	23	1462	1485	Error	Error	Error	1	1116	23	1462	82862	792915	-0.059	4.497	0	0	0
1	4	17	"A99"	"A99"	5305	40475	100	317	470	1216	258	299	299	336	335	99	9	1	0	7325	6828	2753	40	1634	1634	1661	403	24	91	86	0	0.000	0.000	0.000	0.000	0.000	0.000	0.000	0.000	0.000	0.000	0.000	0.000	0.000	0.000	0.003	0.033	0.027	0.029	5.998	0.020	0.007	316	2384	100	18	5691	5709	171	5194	5365	Error	Error	-8.305	18	5691	171	5194	148416	2157649	0.400	12.821	0	0	0
1	5	17	"A99"	"A99"	5610	40480	100	317	347	193	55	304	304	345	461	133	1	0	0	6104	5699	2289	40	1610	1610	1632	316	19	98	96	0	0.000	0.000	0.000	0.000	0.000	0.000	0.000	0.000	0.000	0.000	0.000	0.000	0.000	0.000	0.003	0.011	0.032	0.028	4.297	0.003	0.000	316	2384	100	13	4494	4507	43	4089	4132	Error	Error	-8.433	13	4494	43	4089	109720	1801010	0.004	12.870	0	0	0
1	6	17	"A99"	"A99"	5910	40475	95	367	603	1171	194	302	302	345	305	88	16	5	0	7672	7670	1607	20	1646	1646	1696	431	25	100	100	0	0.000	0.000	0.000	0.000	0.000	0.000	0.000	0.000	0.000	0.000	0.000	0.000	0.000	0.000	0.011	0.050	0.028	0.025	4.142	0.049	0.044	256	2088	100	65	6026	6091	301	6024	6325	Error	Error	-6.535	65	6026	301	6024	154318	1963410	0.846	13.861	0	0	0
1	7	17	"A100"	"A100"	6210	40475	90	388	437	343	78	303	303	331	210	63	25	5	0	12973	12281	4586	37	1658	1658	1760	1750	99	99	92	0	0.000	0.000	0.000	0.000	0.000	0.000	0.000	0.000	0.000	0.000	0.000	0.000	0.000	0.000	0.008	0.013	0.016	0.013	3.266	0.010	0.043	256	1924	100	85	11315	11400	134	10623	10757	Error	Error	-7.057	85	11315	134	10623	111873	3144004	0.505	6.012	0	0	0
1	8	17	"A100"	"A100"	6510	40480	100	410	444	184	41	313	313	413	1878	454	0	0	0	19605	18858	3629	19	1673	1673	1724	472	27	100	100	0	0.000	0.000	0.000	0.000	0.000	0.000	0.000	0.000	0.000	0.000	0.000	0.000	0.000	0.000	0.005	0.008	0.010	0.008	2.905	0.006	0.032	316	2384	100	97	17932	18029	131	17185	17316	Error	Error	-7.530	97	17932	131	17185	140320	5959285	0.017	36.301	0	0	0
1	9	17	"A100"	"A100"	6800	40475	95	396	471	544	115	317	317	432	1486	343	1	0	0	14793	13543	5501	40	1679	1679	1769	749	42	100	100	0	0.000	0.000	0.000	0.000	0.000	0.000	0.000	0.000	0.000	0.000	0.000	0.000	0.000	0.000	0.006	0.013	0.013	0.012	3.529	0.009	0.019	256	2088	100	79	13114	13193	154	11864	12018	Error	Error	-7.375	79	13114	154	11864	120548	3467017	0.026	15.720	0	0	0
1	10	17	"A101"	"A101"	7110	40475	95	410	464	264	56	317	317	414	1684	406	0	0	0	4135	5593	3275	58	1672	1672	1711	719	42	96	74	0	0.000	0.000	0.000	0.000	0.000	0.000	0.000	0.000	0.000	0.000	0.000	0.000	0.000	0.000	0.038	0.037	0.050	0.047	3.269	0.035	0.068	256	2088	100	93	2463	2556	147	3921	4068	Error	Error	-4.727	93	2463	147	3921	118693	1431737	0.030	5.399	0	0	0
1	11	17	"A101"	"A101"	7405	40475	90	439	472	234	49	349	349	375	214	57	26	10	0	4300	5788	3378	58	1757	1757	1768	320	18	99	97	0	0.000	0.000	0.000	0.000	0.000	0.000	0.000	0.000	0.000	0.000	0.000	0.000	0.000	0.000	0.035	0.031	0.050	0.045	2.820	0.033	0.127	256	1924	100	90	2543	2633	123	4031	4154	Error	Error	-4.820	90	2543	123	4031	120885	1481721	0.453	12.563	0	0	0
1	12	17	"A101"	"A101"	7705	40475	95	505	549	274	49	362	362	398	337	84	25	5	0	5223	6640	3534	53	1776	1776	1804	361	20	100	100	0	0.000	0.000	0.000	0.000	0.000	0.000	0.000	0.000	0.000	0.000	0.000	0.000	0.000	0.000	0.041	0.038	0.047	0.043	2.641	0.037	0.165	256	2088	100	143	3447	3590	187	4864	5051	Error	Error	-4.591	143	3447	187	4864	140655	1699859	0.448	13.396	0	0	0
1	13	17	"A102"	"A102"	8010	40475	90	352	381	163	42	342	342	401	648	161	0	0	0	7229	8400	5091	60	1749	1749	1773	354	19	100	97	0	0.000	0.000	0.000	0.000	0.000	0.000	0.000	0.000	0.000	0.000	0.000	0.000	0.000	0.000	0.002	0.006	0.021	0.019	4.322	0.004	0.007	256	1924	100	10	5480	5490	39	6651	6690	Error	Error	-9.098	10	5480	39	6651	97480	2150295	-0.031	18.720	0	0	0
1	14	17	"A102"	"A102"	8300	40475	100	412	858	3454	402	320	320	351	257	73	21	7	0	6832	8687	5353	61	1709	1709	1726	315	18	100	99	0	0.000	0.000	0.000	0.000	0.000	0.000	0.000	0.000	0.000	0.000	0.000	0.000	0.000	0.000	0.018	0.077	0.028	0.028	5.396	0.091	0.029	316	2384	100	92	5123	5215	538	6978	7516	Error	Error	-5.799	92	5123	538	6978	271085	2745023	1.973	22.098	0	0	0
1	15	17	"A102"	"A102"	8600	40470	95	354	379	244	64	306	306	351	435	123	2	0	0	5742	7162	4220	58	1675	1675	1707	347	20	100	99	0	0.000	0.000	0.000	0.000	0.000	0.000	0.000	0.000	0.000	0.000	0.000	0.000	0.000	0.000	0.012	0.013	0.026	0.025	4.095	0.011	0.004	256	2088	100	48	4067	4115	73	5487	5560	Error	Error	-6.405	48	4067	73	5487	96946	1833514	0.064	15.720	0	0	0
1	16	17	"A103"	"A103"	8905	40470	95	403	419	167	39	309	309	338	310	91	11	0	0	15672	15278	2886	18	1738	1738	1774	476	26	100	100	0	0.000	0.000	0.000	0.000	0.000	0.000	0.000	0.000	0.000	0.000	0.000	0.000	0.000	0.000	0.007	0.008	0.011	0.009	2.762	0.007	0.022	256	2088	100	94	13934	14028	110	13540	13650	Error	Error	-7.212	94	13934	110	13540	107204	3911043	0.261	28.370	0	0	0
1	17	17	"A103"	"A103"	9205	40470	95	357	421	406	96	304	304	381	695	182	1	1	0	12945	11343	4455	39	1724	1724	1779	506	28	100	100	0	0.000	0.000	0.000	0.000	0.000	0.000	0.000	0.000	0.000	0.000	0.000	0.000	0.000	0.000	0.005	0.012	0.016	0.012	3.691	0.009	0.004	256	2088	100	53	11221	11274	117	9619	9736	Error	Error	-7.726	53	11221	117	9619	107762	2903682	0.058	18.901	0	0	0
1	18	17	"A103"	"A103"	9500	40465	95	396	417	179	42	302	302	326	235	72	23	4	0	17258	16810	2780	16	1832	1832	1957	1023	52	100	100	0	0.000	0.000	0.000	0.000	0.000	0.000	0.000	0.000	0.000	0.000	0.000	0.000	0.000	0.000	0.006	0.008	0.010	0.008	3.041	0.007	0.048	256	2088	100	94	15426	15520	115	14978	15093	Error	Error	-7.358	94	15426	115	14978	106674	4303477	0.387	14.519	0	0	0
1	1	18	"A104"	"A104"	4410	40775	90	408	420	191	45	315	315	335	163	48	32	12	0	14492	14213	2717	19	1616	1616	1643	345	20	100	100	0	0.000	0.000	0.000	0.000	0.000	0.000	0.000	0.000	0.000	0.000	0.000	0.000	0.000	0.000	0.007	0.008	0.013	0.011	2.769	0.006	0.028	256	1924	100	93	12876	12969	105	12597	12702	Error	Error	-7.113	93	12876	105	12597	107407	3638545	0.521	36.435	0	0	0
1	2	18	"A104"	"A104"	4715	40780	100	429	539	963	178	304	304	349	398	114	9	1	0	18349	17873	3559	19	1629	1629	1665	403	24	100	100	0	0.000	0.000	0.000	0.000	0.000	0.000	0.000	0.000	0.000	0.000	0.000	0.000	0.000	0.000	0.007	0.014	0.011	0.009	3.397	0.013	0.031	316	2384	100	125	16720	16845	235	16244	16479	Error	Error	-7.064	125	16720	235	16244	170311	5647898	0.477	40.218	0	0	0
1	3	18	"A104"	"A104"	5010	40775	95	353	362	171	47	302	302	350	408	116	2	0	0	9778	10139	4708	46	1624	1624	1675	549	32	100	100	0	0.000	0.000	0.000	0.000	0.000	0.000	0.000	0.000	0.000	0.000	0.000	0.000	0.000	0.000	0.006	0.007	0.016	0.015	2.806	0.005	0.014	256	2088	100	51	8154	8205	60	8515	8575	Error	Error	-7.321	51	8154	60	8515	92614	2595694	0.029	15.417	0	0	0
1	4	18	"A105"	"A105"	5310	40775	95	361	389	184	47	297	297	354	419	118	6	0	0	14085	12759	4841	37	1567	1567	1604	390	24	100	100	0	0.000	0.000	0.000	0.000	0.000	0.000	0.000	0.000	0.000	0.000	0.000	0.000	0.000	0.000	0.005	0.008	0.012	0.011	2.840	0.006	0.020	256	2088	100	64	12518	12582	92	11192	11284	Error	Error	-7.612	64	12518	92	11192	99456	3266258	0.084	28.603	0	0	0
1	5	18	"A105"	"A105"	5605	40775	95	432	453	301	66	314	314	388	637	164	1	0	0	18126	17749	3058	17	1596	1596	1680	792	47	100	100	0	0.000	0.000	0.000	0.000	0.000	0.000	0.000	0.000	0.000	0.000	0.000	0.000	0.000	0.000	0.007	0.009	0.012	0.010	2.522	0.004	0.003	256	2088	100	118	16530	16648	139	16153	16292	Error	Error	-7.130	118	16530	139	16153	115972	4543708	0.102	20.289	0	0	0
1	6	18	"A105"	"A105"	5910	40780	100	471	564	691	122	303	303	370	667	180	4	1	0	22733	21957	4139	18	1633	1633	1677	480	28	100	100	0	0.000	0.000	0.000	0.000	0.000	0.000	0.000	0.000	0.000	0.000	0.000	0.000	0.000	0.000	0.008	0.013	0.010	0.009	2.838	0.012	0.041	316	2384	100	168	21100	21268	261	20324	20585	Error	Error	-6.973	168	21100	261	20324	178075	6938261	0.291	42.250	0	0	0
1	7	18	"A106"	"A106"	6205	40770	100	290	314	153	48	292	292	372	940	252	0	0	0	2060	2293	875	38	1574	1574	1596	339	21	60	35	0	0.000	0.000	0.000	0.000	0.000	0.000	0.000	0.000	0.000	0.000	0.000	0.000	0.000	0.000	-0.004	0.031	0.210	0.208	4.380	7.309	0.040	316	2384	100	-2	486	484	22	719	741	Error	Error	Error	-2	486	22	719	99320	724719	-0.062	2.056	0	0	0
1	8	18	"A106"	"A106"	6505	40770	100	296	316	160	50	319	319	378	644	170	0	0	0	2259	2689	1238	46	1607	1607	1629	332	20	68	49	0	0.000	0.000	0.000	0.000	0.000	0.000	0.000	0.000	0.000	0.000	0.000	0.000	0.000	0.000	-0.035	-0.003	0.105	0.105	5.701	0.191	0.020	316	2384	100	-23	652	629	-3	1082	1079	Error	Error	Error	-23	652	-3	1082	99974	849731	-0.096	3.193	0	0	0
1	9	18	"A106"	"A106"	6810	40770	95	316	349	324	92	310	310	350	297	84	5	0	0	2429	2936	1394	47	1636	1636	1656	309	18	80	57	0	0.000	0.000	0.000	0.000	0.000	0.000	0.000	0.000	0.000	0.000	0.000	0.000	0.000	0.000	0.008	0.030	0.119	0.110	5.503	0.014	0.001	256	2088	100	6	793	799	39	1300	1339	Error	Error	-7.046	6	793	39	1300	89270	751731	-0.003	4.142	0	0	0
1	10	18	"A107"	"A107"	7105	40770	100	363	459	789	171	359	359	509	1538	302	1	0	0	2908	3641	2054	56	1677	1677	1715	419	24	73	58	0	0.000	0.000	0.000	0.000	0.000	0.000	0.000	0.000	0.000	0.000	0.000	0.000	0.000	0.000	0.003	0.051	0.087	0.099	7.175	0.022	0.001	316	2384	100	4	1231	1235	100	1964	2064	Error	Error	-8.266	4	1231	100	1964	144889	1150690	-0.033	4.597	0	0	0
1	11	18	"A107"	"A107"	7405	40770	100	440	483	257	53	487	487	613	1592	259	0	0	0	3025	3787	1991	52	1982	1982	2042	453	22	77	54	0	0.000	0.000	0.000	0.000	0.000	0.000	0.000	0.000	0.000	0.000	0.000	0.000	0.000	0.000	-0.045	-0.002	0.093	0.088	5.613	0.045	0.012	316	2384	100	-47	1043	996	-4	1805	1801	Error	Error	Error	-47	1043	-4	1805	152629	1196734	-0.082	3.852	0	0	0
1	12	18	"A107"	"A107"	7705	40770	100	710	723	241	33	733	733	821	480	58	3	0	0	3802	4284	1618	37	2577	2577	2745	790	28	70	37	0	0.000	0.000	0.000	0.000	0.000	0.000	0.000	0.000	0.000	0.000	0.000	0.000	0.000	0.000	-0.019	-0.006	0.143	0.125	4.905	0.047	0.024	316	2384	100	-23	1225	1202	-10	1707	1697	Error	Error	Error	-23	1225	-10	1707	228404	1353718	-0.204	1.948	0	0	0
1	13	18	"A108"	"A108"	8005	40770	100	470	530	442	83	440	440	492	512	104	4	2	0	3386	4630	3278	70	1938	1938	1961	377	19	85	73	0	0.000	0.000	0.000	0.000	0.000	0.000	0.000	0.000	0.000	0.000	0.000	0.000	0.000	0.000	0.021	0.033	0.083	0.087	5.211	0.019	0.013	316	2384	100	30	1448	1478	90	2692	2782	Error	Error	-5.593	30	1448	90	2692	167464	1463085	0.074	7.080	0	0	0
1	14	18	"A108"	"A108"	8310	40775	95	367	412	341	82	340	340	403	418	103	4	1	0	4299	6097	3786	62	1736	1736	1783	425	23	98	94	0	0.000	0.000	0.000	0.000	0.000	0.000	0.000	0.000	0.000	0.000	0.000	0.000	0.000	0.000	0.011	0.017	0.030	0.029	4.523	0.016	0.006	256	2088	100	27	2563	2590	72	4361	4433	Error	Error	-6.569	27	2563	72	4361	105495	1560708	0.022	10.151	0	0	0
1	15	18	"A108"	"A108"	8610	40770	90	352	492	1053	214	314	314	343	283	82	8	2	0	3667	5008	3211	64	1670	1670	1682	302	17	99	95	0	0.000	0.000	0.000	0.000	0.000	0.000	0.000	0.000	0.000	0.000	0.000	0.000	0.000	0.000	0.019	0.053	0.042	0.043	4.095	0.067	0.062	256	1924	100	38	1997	2035	178	3338	3516	Error	Error	-5.716	38	1997	178	3338	126003	1281952	0.527	11.013	0	0	0
1	16	18	"A109"	"A109"	8905	40770	100	316	345	182	52	310	310	357	759	212	0	0	0	2214	2497	1014	40	1692	1692	1706	329	19	62	38	0	0.000	0.000	0.000	0.000	0.000	0.000	0.000	0.000	0.000	0.000	0.000	0.000	0.000	0.000	0.011	0.043	0.187	0.177	4.833	5.626	0.069	316	2384	100	6	522	528	35	805	840	Error	Error	-6.443	6	522	35	805	108920	788992	-0.016	2.404	0	0	0
1	17	18	"A109"	"A109"	9205	40770	100	310	362	534	147	302	302	338	470	139	1	0	0	2231	2494	865	34	1649	1649	1665	310	18	72	47	0	0.000	0.000	0.000	0.000	0.000	0.000	0.000	0.000	0.000	0.000	0.000	0.000	0.000	0.000	0.014	0.071	0.167	0.174	4.838	1.693	0.023	316	2384	100	8	582	590	60	845	905	Error	Error	-6.185	8	582	60	845	114251	788223	0.051	2.674	0	0	0
1	18	18	"A109"	"A109"	9505	40770	105	300	362	659	182	311	311	386	1447	374	0	0	0	2585	2968	1166	39	1739	1739	1770	466	26	75	45	0	0.000	0.000	0.000	0.000	0.000	0.000	0.000	0.000	0.000	0.000	0.000	0.000	0.000	0.000	-0.013	0.041	0.113	0.122	5.144	0.077	0.016	316	2572	100	-11	846	835	51	1229	1280	Error	Error	Error	-11	846	51	1229	114335	937802	-0.017	2.571	0	0	0
1	1	19	"A110"	"A110"	4420	41075	90	343	354	170	48	317	317	369	453	122	1	0	0	4794	7271	4804	66	1605	1605	1627	324	19	100	98	0	0.000	0.000	0.000	0.000	0.000	0.000	0.000	0.000	0.000	0.000	0.000	0.000	0.000	0.000	0.008	0.007	0.023	0.024	3.539	0.006	0.008	256	1924	100	26	3189	3215	37	5666	5703	Error	Error	-6.938	26	3189	37	5666	90701	1861305	-0.033	17.420	0	0	0
1	2	19	"A110"	"A110"	4715	41075	95	345	408	430	105	307	307	338	219	64	19	3	0	5803	7116	3680	51	1575	1575	1633	427	26	100	99	0	0.000	0.000	0.000	0.000	0.000	0.000	0.000	0.000	0.000	0.000	0.000	0.000	0.000	0.000	0.009	0.018	0.026	0.024	4.360	0.007	0.005	256	2088	100	38	4228	4266	101	5541	5642	Error	Error	-6.798	38	4228	101	5541	104424	1821632	0.320	12.841	0	0	0
1	3	19	"A110"	"A110"	5010	41070	100	344	362	157	43	328	328	425	1707	401	0	0	0	4534	6208	4276	68	1616	1616	1650	631	38	94	84	0	0.000	0.000	0.000	0.000	0.000	0.000	0.000	0.000	0.000	0.000	0.000	0.000	0.000	0.000	0.005	0.007	0.036	0.029	4.669	0.005	0.006	316	2384	100	16	2918	2934	34	4592	4626	Error	Error	-7.511	16	2918	34	4592	114269	1961714	-0.037	7.223	0	0	0
1	4	19	"A111"	"A111"	5315	41070	90	335	390	303	77	320	320	359	536	149	2	1	0	3582	4825	3065	63	1556	1556	1574	297	18	96	91	0	0.000	0.000	0.000	0.000	0.000	0.000	0.000	0.000	0.000	0.000	0.000	0.000	0.000	0.000	0.007	0.021	0.059	0.057	5.186	0.005	0.001	256	1924	100	15	2026	2041	70	3269	3339	Error	Error	-7.078	15	2026	70	3269	99881	1235310	0.058	10.946	0	0	0
1	5	19	"A111"	"A111"	5610	41075	105	389	916	4783	522	323	323	418	1252	299	3	2	0	3127	4321	2658	61	1570	1570	1588	343	21	95	86	0	0.000	0.000	0.000	0.000	0.000	0.000	0.000	0.000	0.000	0.000	0.000	0.000	0.000	0.000	0.042	0.216	0.073	0.081	5.665	7.755	0.049	316	2572	100	66	1557	1623	593	2751	3344	Error	Error	-4.560	66	1557	593	2751	289342	1365523	0.398	7.968	0	0	0
1	6	19	"A111"	"A111"	5915	41075	95	315	338	157	46	317	317	389	651	167	0	0	0	3912	4990	2688	53	1588	1588	1630	359	22	98	94	0	0.000	0.000	0.000	0.000	0.000	0.000	0.000	0.000	0.000	0.000	0.000	0.000	0.000	0.000	-0.001	0.006	0.036	0.035	3.917	0.006	0.004	256	2088	100	-2	2324	2322	21	3402	3423	Error	Error	Error	-2	2324	21	3402	86477	1277393	-0.078	9.359	0	0	0
1	7	19	"A112"	"A112"	6215	41075	100	367	386	180	46	315	315	360	393	109	5	0	0	5937	8025	5822	72	1594	1594	1610	307	19	95	93	0	0.000	0.000	0.000	0.000	0.000	0.000	0.000	0.000	0.000	0.000	0.000	0.000	0.000	0.000	0.012	0.011	0.024	0.025	4.332	0.009	0.002	316	2384	100	52	4343	4395	71	6431	6502	Error	Error	-6.384	52	4343	71	6431	121852	2535806	0.066	20.896	0	0	0
1	8	19	"A112"	"A112"	6515	41080	100	385	499	800	160	310	310	354	379	107	7	1	0	8960	10092	5483	54	1606	1606	1640	333	20	100	100	0	0.000	0.000	0.000	0.000	0.000	0.000	0.000	0.000	0.000	0.000	0.000	0.000	0.000	0.000	0.010	0.022	0.019	0.019	3.585	0.011	0.011	316	2384	100	75	7354	7429	189	8486	8675	Error	Error	-6.615	75	7354	189	8486	157573	3189110	0.383	25.381	0	0	0
1	9	19	"A112"	"A112"	6810	41075	105	406	480	728	151	332	332	444	1893	426	0	0	0	8547	9718	5975	61	1629	1629	1645	329	20	99	98	0	0.000	0.000	0.000	0.000	0.000	0.000	0.000	0.000	0.000	0.000	0.000	0.000	0.000	0.000	0.011	0.018	0.020	0.022	3.513	0.018	0.036	316	2572	100	74	6918	6992	148	8089	8237	Error	Error	-6.547	74	6918	148	8089	151551	3070858	0.019	24.538	0	0	0
1	10	19	"A113"	"A113"	7110	41070	100	372	399	255	63	389	389	504	1298	257	0	0	0	3369	4738	3350	70	1743	1743	1782	412	23	76	69	0	0.000	0.000	0.000	0.000	0.000	0.000	0.000	0.000	0.000	0.000	0.000	0.000	0.000	0.000	-0.010	0.003	0.064	0.069	7.863	0.012	0.001	316	2384	100	-17	1626	1609	10	2995	3005	Error	Error	Error	-17	1626	10	2995	125978	1497350	-0.081	7.175	0	0	0
1	11	19	"A113"	"A113"	7410	41070	100	652	693	318	45	644	644	709	489	68	4	0	0	3935	5069	2656	52	2350	2350	2416	546	22	81	67	0	0.000	0.000	0.000	0.000	0.000	0.000	0.000	0.000	0.000	0.000	0.000	0.000	0.000	0.000	0.005	0.018	0.071	0.091	6.752	0.027	0.007	316	2384	100	8	1585	1593	49	2719	2768	Error	Error	-7.630	8	1585	49	2719	219002	1601839	-0.033	4.859	0	0	0
1	12	19	"A113"	"A113"	7715	41075	95	1006	1065	447	41	1042	1042	1107	593	53	2	1	0	5728	6243	2089	33	3210	3210	3269	645	19	94	78	0	0.000	0.000	0.000	0.000	0.000	0.000	0.000	0.000	0.000	0.000	0.000	0.000	0.000	0.000	-0.014	0.008	0.071	0.064	4.277	0.020	0.008	256	2088	100	-36	2518	2482	23	3033	3056	Error	Error	Error	-36	2518	23	3033	272547	1598088	-0.071	4.611	0	0	0
1	13	19	"A114"	"A114"	8015	41075	90	539	584	481	82	528	528	604	1292	213	0	0	0	11945	11808	2117	17	2117	2117	2164	518	23	100	100	0	0.000	0.000	0.000	0.000	0.000	0.000	0.000	0.000	0.000	0.000	0.000	0.000	0.000	0.000	0.001	0.006	0.013	0.012	3.572	0.004	0.004	256	1924	100	11	9828	9839	56	9691	9747	Error	Error	-9.803	11	9828	56	9691	149534	3022911	-0.015	18.618	0	0	0
1	14	19	"A114"	"A114"	8315	41075	95	448	455	183	40	376	376	432	594	137	0	0	0	13636	13931	3114	22	1761	1761	1862	717	38	100	100	0	0.000	0.000	0.000	0.000	0.000	0.000	0.000	0.000	0.000	0.000	0.000	0.000	0.000	0.000	0.006	0.006	0.013	0.011	2.736	0.006	0.019	256	2088	100	72	11875	11947	79	12170	12249	Error	Error	-7.366	72	11875	79	12170	116510	3566441	0.039	16.833	0	0	0
1	15	19	"A114"	"A114"	8610	41070	95	371	385	164	42	334	334	364	269	73	10	1	0	11272	11222	4113	36	1700	1700	1734	402	23	100	100	0	0.000	0.000	0.000	0.000	0.000	0.000	0.000	0.000	0.000	0.000	0.000	0.000	0.000	0.000	0.004	0.005	0.012	0.012	2.946	0.004	0.009	256	2088	100	37	9572	9609	51	9522	9573	Error	Error	-8.015	37	9572	51	9522	98528	2872930	0.078	23.602	0	0	0
1	16	19	"A115"	"A115"	8905	41065	100	311	341	161	47	327	327	440	1306	296	0	0	0	3233	4257	2895	68	1671	1671	1706	375	21	78	69	0	0.000	0.000	0.000	0.000	0.000	0.000	0.000	0.000	0.000	0.000	0.000	0.000	0.000	0.000	-0.010	0.005	0.068	0.066	7.268	0.012	0.001	316	2384	100	-16	1562	1546	14	2586	2600	Error	Error	Error	-16	1562	14	2586	107766	1345253	-0.076	6.803	0	0	0
1	17	19	"A115"	"A115"	9205	41065	90	325	377	419	111	319	319	338	189	55	17	5	0	3321	4576	2770	60	1665	1665	1679	336	20	95	86	0	0.000	0.000	0.000	0.000	0.000	0.000	0.000	0.000	0.000	0.000	0.000	0.000	0.000	0.000	0.004	0.020	0.064	0.053	5.270	0.016	0.015	256	1924	100	6	1656	1662	58	2911	2969	Error	Error	-8.109	6	1656	58	2911	96511	1171532	0.206	8.622	0	0	0
1	18	19	"A115"	"A115"	9515	41065	95	341	362	163	45	317	317	339	190	56	15	3	0	3964	4873	2436	49	1737	1737	1775	473	26	97	87	0	0.000	0.000	0.000	0.000	0.000	0.000	0.000	0.000	0.000	0.000	0.000	0.000	0.000	0.000	0.011	0.014	0.047	0.040	4.052	0.020	0.030	256	2088	100	24	2227	2251	45	3136	3181	Error	Error	-6.536	24	2227	45	3136	92768	1247465	0.121	6.550	0	0	0
1	1	20	"A116"	"A116"	4405	41375	100	484	527	338	64	325	325	390	600	153	6	0	0	13851	11429	5823	50	1622	1622	1724	958	55	81	78	0	0.000	0.000	0.000	0.000	0.000	0.000	0.000	0.000	0.000	0.000	0.000	0.000	0.000	0.000	0.013	0.021	0.022	0.027	5.116	0.015	0.029	316	2384	100	159	12229	12388	202	9807	10009	Error	Error	-6.265	159	12229	202	9807	166397	3611523	0.228	10.130	0	0	0
1	2	20	"A116"	"A116"	4705	41375	100	437	510	313	61	324	324	412	1523	369	0	0	0	8951	9943	4886	49	1600	1600	1669	718	43	99	97	0	0.000	0.000	0.000	0.000	0.000	0.000	0.000	0.000	0.000	0.000	0.000	0.000	0.000	0.000	0.015	0.022	0.028	0.023	3.119	0.023	0.194	316	2384	100	113	7351	7464	186	8343	8529	Error	Error	-6.024	113	7351	186	8343	161282	3142112	0.064	11.524	0	0	0
1	3	20	"A116"	"A116"	5010	41375	100	420	457	216	47	322	322	389	830	213	0	0	0	9401	10615	5513	51	1597	1597	1609	320	19	100	98	0	0.000	0.000	0.000	0.000	0.000	0.000	0.000	0.000	0.000	0.000	0.000	0.000	0.000	0.000	0.013	0.015	0.019	0.016	3.431	0.014	0.004	316	2384	100	98	7804	7902	135	9018	9153	Error	Error	-6.315	98	7804	135	9018	144464	3354369	0.082	28.144	0	0	0
1	4	20	"A117"	"A117"	5310	41365	85	342	423	372	87	307	307	328	175	53	25	8	0	2361	2513	749	29	1580	1580	1594	305	19	81	62	0	0.000	0.000	0.000	0.000	0.000	0.000	0.000	0.000	0.000	0.000	0.000	0.000	0.000	0.000	0.045	0.124	0.170	0.141	4.845	0.136	0.036	208	1660	100	35	781	816	116	933	1049	Error	Error	-4.480	35	781	116	933	88059	522718	0.543	3.013	0	0	0
1	5	20	"A117"	"A117"	5610	41370	100	323	339	158	46	317	317	353	265	75	7	0	0	2113	2293	777	33	1559	1559	1569	320	20	69	41	0	0.000	0.000	0.000	0.000	0.000	0.000	0.000	0.000	0.000	0.000	0.000	0.000	0.000	0.000	0.011	0.030	0.205	0.199	4.977	0.037	0.002	316	2384	100	6	554	560	22	734	756	Error	Error	-6.529	6	554	22	734	107206	724690	-0.053	2.263	0	0	0
1	6	20	"A117"	"A117"	5915	41365	80	331	375	346	92	313	313	343	208	60	15	4	0	2359	2726	1074	39	1612	1612	1621	316	19	74	56	0	0.000	0.000	0.000	0.000	0.000	0.000	0.000	0.000	0.000	0.000	0.000	0.000	0.000	0.000	0.024	0.056	0.111	0.127	4.534	0.059	0.027	208	1512	100	18	747	765	62	1114	1176	Error	Error	-5.375	18	747	62	1114	78066	566957	0.154	3.497	0	0	0
1	7	20	"A118"	"A118"	6220	41375	95	338	397	475	119	323	323	357	287	80	8	3	0	4909	6491	4281	65	1556	1556	1572	292	18	99	98	0	0.000	0.000	0.000	0.000	0.000	0.000	0.000	0.000	0.000	0.000	0.000	0.000	0.000	0.000	0.004	0.015	0.027	0.026	5.484	0.008	0.008	256	2088	100	15	3353	3368	74	4935	5009	Error	Error	-7.804	15	3353	74	4935	101640	1661759	0.139	16.846	0	0	0
1	8	20	"A118"	"A118"	6515	41375	100	356	379	170	44	327	327	408	1157	283	0	0	0	4996	6163	3625	58	1601	1601	1624	341	20	97	95	0	0.000	0.000	0.000	0.000	0.000	0.000	0.000	0.000	0.000	0.000	0.000	0.000	0.000	0.000	0.009	0.011	0.033	0.029	3.839	0.011	0.001	316	2384	100	29	3395	3424	52	4562	4614	Error	Error	-6.871	29	3395	52	4562	119798	1947606	-0.025	13.311	0	0	0
1	9	20	"A118"	"A118"	6815	41375	95	392	624	1808	289	341	341	466	1756	376	1	1	0	4336	5539	2923	52	1636	1636	1669	593	35	98	86	0	0.000	0.000	0.000	0.000	0.000	0.000	0.000	0.000	0.000	0.000	0.000	0.000	0.000	0.000	0.019	0.073	0.050	0.051	4.635	0.068	0.015	256	2088	100	51	2700	2751	283	3903	4186	Error	Error	-5.726	51	2700	283	3903	159867	1417872	0.090	6.526	0	0	0
1	10	20	"A119"	"A119"	7110	41375	100	403	438	223	50	380	380	419	480	114	3	0	0	2688	2930	1123	38	1699	1699	1709	319	18	76	65	0	0.000	0.000	0.000	0.000	0.000	0.000	0.000	0.000	0.000	0.000	0.000	0.000	0.000	0.000	0.023	0.047	0.137	0.140	4.872	0.031	0.011	316	2384	100	23	989	1012	58	1231	1289	Error	Error	-5.426	23	989	58	1231	138439	925874	0.040	3.828	0	0	0
1	11	20	"A119"	"A119"	7405	41375	90	467	485	192	39	469	469	523	493	94	1	0	0	2872	3167	1031	32	1932	1932	1948	354	18	82	65	0	0.000	0.000	0.000	0.000	0.000	0.000	0.000	0.000	0.000	0.000	0.000	0.000	0.000	0.000	-0.002	0.013	0.137	0.125	4.168	0.139	0.015	256	1924	100	-2	940	938	16	1235	1251	Error	Error	Error	-2	940	16	1235	124161	810708	-0.077	3.444	0	0	0
1	12	20	"A119"	"A119"	7710	41370	90	577	598	228	38	572	572	607	391	64	5	0	0	3135	3595	1326	36	2178	2178	2197	383	17	83	61	0	0.000	0.000	0.000	0.000	0.000	0.000	0.000	0.000	0.000	0.000	0.000	0.000	0.000	0.000	0.005	0.018	0.116	0.119	4.641	0.050	0.008	256	1924	100	5	957	962	26	1417	1443	Error	Error	-7.580	5	957	26	1417	152986	920198	-0.023	3.650	0	0	0
1	13	20	"A120"	"A120"	8010	41365	100	480	504	226	44	466	466	501	274	54	13	2	0	2563	2759	804	29	1966	1966	1981	339	17	67	46	0	0.000	0.000	0.000	0.000	0.000	0.000	0.000	0.000	0.000	0.000	0.000	0.000	0.000	0.000	0.023	0.048	0.231	0.241	4.639	-0.009	0.000	316	2384	100	14	597	611	38	793	831	Error	Error	-5.414	14	597	38	793	159370	871962	0.011	2.295	0	0	0
1	14	20	"A120"	"A120"	8310	41365	100	412	547	1302	238	379	379	432	648	150	3	2	0	2488	2638	811	30	1767	1767	1781	323	18	76	56	0	0.000	0.000	0.000	0.000	0.000	0.000	0.000	0.000	0.000	0.000	0.000	0.000	0.000	0.000	0.046	0.193	0.243	0.213	4.831	1.318	0.093	316	2384	100	33	721	754	168	871	1039	Error	Error	-4.449	33	721	168	871	172859	833700	0.177	2.653	0	0	0
1	15	20	"A120"	"A120"	8610	41365	90	322	390	657	168	339	339	444	1201	270	0	0	0	2444	2620	807	30	1654	1654	1687	406	24	74	47	0	0.000	0.000	0.000	0.000	0.000	0.000	0.000	0.000	0.000	0.000	0.000	0.000	0.000	0.000	-0.022	0.053	0.152	0.153	6.375	3.294	0.054	256	1924	100	-17	790	773	51	966	1017	Error	Error	Error	-17	790	51	966	99907	670700	-0.045	2.298	0	0	0
1	16	20	"A121"	"A121"	8915	41365	85	406	437	192	43	316	316	346	211	60	27	8	0	10187	12048	5794	48	1694	1694	1832	1150	62	100	100	0	0.000	0.000	0.000	0.000	0.000	0.000	0.000	0.000	0.000	0.000	0.000	0.000	0.000	0.000	0.011	0.012	0.017	0.014	2.933	0.009	0.088	208	1660	100	90	8493	8583	121	10354	10475	Error	Error	-6.560	90	8493	121	10354	90895	2505992	0.431	8.883	0	0	0
1	17	20	"A121"	"A121"	9210	41365	100	394	405	165	40	319	319	370	838	226	0	0	0	10014	12477	8325	66	1672	1672	1697	322	18	98	98	0	0.000	0.000	0.000	0.000	0.000	0.000	0.000	0.000	0.000	0.000	0.000	0.000	0.000	0.000	0.009	0.008	0.013	0.013	3.656	0.006	0.048	316	2384	100	75	8342	8417	86	10805	10891	Error	Error	-6.797	75	8342	86	10805	127876	3942616	0.042	33.478	0	0	0
1	18	20	"A121"	"A121"	9515	41370	100	398	423	190	44	321	321	344	168	48	31	11	0	13398	14387	8083	56	1751	1751	1769	350	19	100	100	0	0.000	0.000	0.000	0.000	0.000	0.000	0.000	0.000	0.000	0.000	0.000	0.000	0.000	0.000	0.007	0.008	0.012	0.011	3.895	0.006	0.065	316	2384	100	77	11647	11724	102	12636	12738	Error	Error	-7.241	77	11647	102	12636	133652	4546214	0.470	36.051	0	0	0
1	1	21	"Blank"	"Blank"	4420	41680	85	339	353	172	48	327	327	355	273	76	8	0	0	1636	1657	330	19	1636	1636	1651	297	17	17	3	0	0.000	0.000	0.000	0.000	0.000	0.000	0.000	0.000	0.000	0.000	0.000	0.000	0.000	0.000	100000.000	1.238	0.529	0.424	5.260	0.846	0.011	208	1660	100	12	0	12	26	21	47	Error	Error	16.610	12	0	26	21	73362	344560	-0.007	0.020	0	0	0
1	2	21	"Blank"	"Blank"	4715	41680	100	335	364	181	49	319	319	361	351	97	5	0	0	1689	1702	317	18	1617	1617	1638	309	18	23	4	0	0.000	0.000	0.000	0.000	0.000	0.000	0.000	0.000	0.000	0.000	0.000	0.000	0.000	0.000	0.222	0.529	0.535	0.529	5.050	0.122	0.010	316	2384	100	16	72	88	45	85	130	Error	Error	-2.170	16	72	45	85	115068	537816	0.009	0.207	0	0	0
1	3	21	"Blank"	"Blank"	5010	41685	100	326	347	172	49	333	333	445	1396	313	0	0	0	1672	1659	281	16	1605	1605	1632	441	27	8	0	0	0.000	0.000	0.000	0.000	0.000	0.000	0.000	0.000	0.000	0.000	0.000	0.000	0.000	0.000	-0.104	0.259	0.601	0.576	4.371	2.922	0.201	316	2384	100	-7	67	60	14	54	68	Error	Error	Error	-7	67	14	54	109780	524176	-0.070	0.061	0	0	0
1	4	21	"Blank"	"Blank"	5310	41675	85	317	338	166	49	318	318	353	306	86	6	0	0	1623	1615	290	17	1582	1582	1608	295	18	17	4	0	0.000	0.000	0.000	0.000	0.000	0.000	0.000	0.000	0.000	0.000	0.000	0.000	0.000	0.000	-0.024	0.606	0.551	0.533	4.581	-0.007	0.000	208	1660	100	-1	41	40	20	33	53	Error	Error	Error	-1	41	20	33	70319	335829	-0.049	0.024	0	0	0
1	5	21	"Blank"	"Blank"	5610	41680	100	318	361	254	70	324	324	360	320	88	7	1	0	1633	1668	300	17	1603	1603	1618	292	18	20	5	0	0.000	0.000	0.000	0.000	0.000	0.000	0.000	0.000	0.000	0.000	0.000	0.000	0.000	0.000	-0.200	0.569	0.665	0.666	4.800	0.757	0.006	316	2384	100	-6	30	24	37	65	102	Error	Error	Error	-6	30	37	65	114169	527138	0.003	0.171	0	0	0
1	6	21	"Blank"	"Blank"	5910	41680	100	353	387	230	59	329	329	358	283	79	10	1	0	1638	1648	312	18	1616	1616	1639	309	18	16	4	0	0.000	0.000	0.000	0.000	0.000	0.000	0.000	0.000	0.000	0.000	0.000	0.000	0.000	0.000	1.091	1.813	0.539	0.555	4.955	0.072	0.003	316	2384	100	24	22	46	58	32	90	Error	Error	0.126	24	22	58	32	122191	520836	0.102	0.029	0	0	0
1	7	21	"Blank"	"Blank"	6220	41685	95	330	349	166	47	325	325	354	242	68	10	1	0	1661	1662	296	17	1628	1628	1634	295	18	17	2	0	0.000	0.000	0.000	0.000	0.000	0.000	0.000	0.000	0.000	0.000	0.000	0.000	0.000	0.000	0.152	0.706	0.591	0.611	4.718	-0.041	0.003	256	2088	100	5	33	38	24	34	58	Error	Error	-2.722	5	33	24	34	89354	425482	-0.021	0.095	0	0	0
1	8	21	"Blank"	"Blank"	6515	41685	100	331	365	176	48	334	334	513	2718	529	0	0	0	1660	1675	287	17	1616	1616	1648	434	26	10	0	0	0.000	0.000	0.000	0.000	0.000	0.000	0.000	0.000	0.000	0.000	0.000	0.000	0.000	0.000	-0.068	0.525	0.595	0.571	4.987	1.349	0.102	316	2384	100	-3	44	41	31	59	90	Error	Error	Error	-3	44	31	59	115464	529259	-0.054	0.062	0	0	0
1	9	21	"Blank"	"Blank"	6815	41685	95	384	693	2825	407	347	347	454	1339	294	3	1	0	1614	1668	472	28	1649	1649	1666	371	22	10	2	0	0.000	0.000	0.000	0.000	0.000	0.000	0.000	0.000	0.000	0.000	0.000	0.000	0.000	0.000	-1.057	18.211	0.672	0.690	4.551	8.007	0.212	256	2088	100	37	-35	2	346	19	365	Error	Error	Error	37	-35	346	19	177516	427106	0.178	0.005	0	0	0
1	10	21	"Blank"	"Blank"	7120	41675	85	354	374	170	45	378	378	459	802	174	0	0	0	1695	1698	302	17	1721	1721	1735	347	20	10	1	0	0.000	0.000	0.000	0.000	0.000	0.000	0.000	0.000	0.000	0.000	0.000	0.000	0.000	0.000	0.923	0.174	0.717	0.620	5.782	0.031	0.001	208	1660	100	-24	-26	-50	-4	-23	-27	Error	Error	-0.115	-24	-26	-4	-23	77869	353140	-0.106	-0.107	0	0	0
1	11	21	"Blank"	"Blank"	7410	41675	100	425	451	188	41	428	428	620	2637	425	0	0	0	1887	1891	317	16	1840	1840	1882	699	37	3	0	0	0.000	0.000	0.000	0.000	0.000	0.000	0.000	0.000	0.000	0.000	0.000	0.000	0.000	0.000	-0.064	0.451	0.556	0.552	5.123	5.180	0.432	316	2384	100	-3	47	44	23	51	74	Error	Error	Error	-3	47	23	51	142599	597499	-0.064	0.013	0	0	0
1	12	21	"Blank"	"Blank"	7710	41675	100	441	478	265	55	440	440	544	1750	321	0	0	0	1869	1882	326	17	1890	1890	1905	368	19	12	2	0	0.000	0.000	0.000	0.000	0.000	0.000	0.000	0.000	0.000	0.000	0.000	0.000	0.000	0.000	-0.048	-4.750	0.634	0.685	4.622	0.817	0.014	316	2384	100	1	-21	-20	38	-8	30	Error	Error	Error	1	-21	38	-8	151151	594647	-0.038	-0.062	0	0	0
1	13	21	"Blank"	"Blank"	8010	41675	100	415	426	188	44	404	404	459	677	147	0	0	0	1859	1876	327	17	1835	1835	1852	317	17	18	3	0	0.000	0.000	0.000	0.000	0.000	0.000	0.000	0.000	0.000	0.000	0.000	0.000	0.000	0.000	0.458	0.537	0.613	0.627	4.577	24.674	0.008	316	2384	100	11	24	35	22	41	63	Error	Error	-1.126	11	24	22	41	134553	592826	-0.049	0.076	0	0	0
1	14	21	"Blank"	"Blank"	8310	41675	100	373	385	176	45	369	369	401	280	69	8	0	0	1784	1810	307	16	1767	1767	1784	306	17	17	4	0	0.000	0.000	0.000	0.000	0.000	0.000	0.000	0.000	0.000	0.000	0.000	0.000	0.000	0.000	0.235	0.372	0.587	0.602	4.385	0.552	0.018	316	2384	100	4	17	21	16	43	59	Error	Error	-2.087	4	17	16	43	121593	572098	-0.057	0.085	0	0	0
1	15	21	"Blank"	"Blank"	8610	41670	90	361	373	164	43	340	340	366	294	80	7	0	0	1777	1784	311	17	1724	1724	1734	307	17	20	5	0	0.000	0.000	0.000	0.000	0.000	0.000	0.000	0.000	0.000	0.000	0.000	0.000	0.000	0.000	0.396	0.550	0.493	0.474	4.274	-0.010	0.000	256	1924	100	21	53	74	33	60	93	Error	Error	-1.336	21	53	33	60	95439	456616	0.024	0.163	0	0	0
1	16	21	"Blank"	"Blank"	8915	41675	85	339	354	156	44	330	330	363	444	122	0	0	0	1795	1791	281	15	1714	1714	1728	320	18	19	2	0	0.000	0.000	0.000	0.000	0.000	0.000	0.000	0.000	0.000	0.000	0.000	0.000	0.000	0.000	0.111	0.312	0.545	0.588	4.312	3.602	0.138	208	1660	100	9	81	90	24	77	101	Error	Error	-3.170	9	81	24	77	73540	372487	-0.020	0.197	0	0	0
1	17	21	"Blank"	"Blank"	9210	41675	100	335	343	166	48	323	323	362	586	161	0	0	0	1716	1741	298	17	1710	1710	1727	325	18	16	3	0	0.000	0.000	0.000	0.000	0.000	0.000	0.000	0.000	0.000	0.000	0.000	0.000	0.000	0.000	2.000	0.645	0.608	0.588	3.731	4.977	0.147	316	2384	100	12	6	18	20	31	51	Error	Error	1.000	12	6	20	31	108509	550195	-0.032	0.043	0	0	0
1	18	21	"Blank"	"Blank"	9505	41670	100	338	356	170	47	326	326	348	198	56	15	2	0	1861	1842	319	17	1767	1767	1790	368	20	18	1	0	0.000	0.000	0.000	0.000	0.000	0.000	0.000	0.000	0.000	0.000	0.000	0.000	0.000	0.000	0.128	0.400	0.506	0.504	5.715	-0.003	0.000	316	2384	100	12	94	106	30	75	105	Error	Error	-2.970	12	94	30	75	112436	582013	0.040	0.141	0	0	0
