# Supplementary material for: Application of hybridization control probe to increase accuracy on ligation detection or minisequencing diagnostic microarrays
Source: BMC Res Notes. 2009 Dec 14;2:249. doi: 10.1186/1756-0500-2-249 (PMC2799435; doi:10.1186/1756-0500-2-249)
Supplement: Additional file 3 — Gpr_files. Zip-compressed file containing raw microarray data in GenePix results format (.gpr) and GAL (GenePix Array List) files. [file 1756-0500-2-249-S3.ZIP › gpr_files/slide5/lasi5_10-16.gpr]

ATF	1.0
30	76    
"Type=GenePix Results 3"
"DateTime=2009/04/29 14:56:44"
"Settings=C:\Axon\Data\HPV\290409\lasi5_1_16.gps"
"GalFile=C:\Axon\Data\HPV\ArrayIt_032009_InstiBioGalfile.gal"
"ArrayOfArrays=10-16"
"PixelSize=10"
"Wavelengths=532	488"
"ImageFiles=C:\Axon\Data\HPV\290409\lasi5_1-16.tif 2	C:\Axon\Data\HPV\290409\lasi5_1-16.tif 3"
"NormalizationMethod=None"
"NormalizationFactors=1	1"
"JpegImage="
"StdDev=Type 1"
"RatioFormulations=W1/W3 (#1/532)	W1/W4 (#1/488)	W3/W4 (532/488)"
"FeatureType=Circular"
"Barcode="
"BackgroundSubtraction=LocalFeature"
"ImageOrigin=0, 0"
"JpegOrigin=3720, 0"
"Creator=GenePix Pro 6.1.0.2"
"Scanner=GenePix 4200A 01 Autoloader [2]"
"FocusPosition=0"
"Temperature=24.4375"
"LinesAveraged=2"
"Comment="
"PMTGain=600	500"
"ScanPower=100	100"
"LaserPower=2.67883	2.56775"
"Filters=Standard Green	Standard Blue"
"ScanRegion=372,0,1916,6892"
"Supplier="
"Block"	"Column"	"Row"	"Name"	"ID"	"X"	"Y"	"Dia."	"F532 Median"	"F532 Mean"	"F532 SD"	"F532 CV"	"B532"	"B532 Median"	"B532 Mean"	"B532 SD"	"B532 CV"	"% > B532+1SD"	"% > B532+2SD"	"F532 % Sat."	"F488 Median"	"F488 Mean"	"F488 SD"	"F488 CV"	"B488"	"B488 Median"	"B488 Mean"	"B488 SD"	"B488 CV"	"% > B488+1SD"	"% > B488+2SD"	"F488 % Sat."	"Ratio of Medians (#1/532)"	"Ratio of Means (#1/532)"	"Median of Ratios (#1/532)"	"Mean of Ratios (#1/532)"	"Ratios SD (#1/532)"	"Rgn Ratio (#1/532)"	"Rgn R2 (#1/532)"	"Ratio of Medians (#1/488)"	"Ratio of Means (#1/488)"	"Median of Ratios (#1/488)"	"Mean of Ratios (#1/488)"	"Ratios SD (#1/488)"	"Rgn Ratio (#1/488)"	"Rgn R2 (#1/488)"	"Ratio of Medians (532/488)"	"Ratio of Means (532/488)"	"Median of Ratios (532/488)"	"Mean of Ratios (532/488)"	"Ratios SD (532/488)"	"Rgn Ratio (532/488)"	"Rgn R2 (532/488)"	"F Pixels"	"B Pixels"	"Circularity"	"Sum of Medians (#1/532)"	"Sum of Medians (#1/488)"	"Sum of Medians (532/488)"	"Sum of Means (#1/532)"	"Sum of Means (#1/488)"	"Sum of Means (532/488)"	"Log Ratio (#1/532)"	"Log Ratio (#1/488)"	"Log Ratio (532/488)"	"F532 Median - B532"	"F488 Median - B488"	"F532 Mean - B532"	"F488 Mean - B488"	"F532 Total Intensity"	"F488 Total Intensity"	"SNR 532"	"SNR 488"	"Flags"	"Normalize"	"Autoflag"
1	1	1	"A1"	"A1"	13100	35810	100	1441	1463	465	31	1080	1080	1096	258	23	58	38	0	8714	9062	5514	60	1932	1932	2015	954	47	75	71	0	0.000	0.000	0.000	0.000	0.000	0.000	0.000	0.000	0.000	0.000	0.000	0.000	0.000	0.000	0.053	0.054	0.067	0.087	4.642	0.055	0.382	80	560	100	361	6782	7143	383	7130	7513	Error	Error	-4.232	361	6782	383	7130	117052	724962	1.422	7.387	0	0	0
1	2	1	"A1"	"A1"	13400	35800	100	1414	1434	443	30	1046	1046	1085	291	26	53	35	0	8266	9909	6872	69	1869	1869	1958	709	36	71	70	0	0.000	0.000	0.000	0.000	0.000	0.000	0.000	0.000	0.000	0.000	0.000	0.000	0.000	0.000	0.058	0.048	0.059	0.080	3.870	0.043	0.374	80	560	100	368	6397	6765	388	8040	8428	Error	Error	-4.120	368	6397	388	8040	114718	792694	1.199	11.214	0	0	0
1	3	1	"A1"	"A1"	13700	35800	100	1467	1671	790	47	1026	1026	1056	310	29	61	41	0	9591	10581	6908	65	1817	1817	1861	518	27	83	76	0	0.000	0.000	0.000	0.000	0.000	0.000	0.000	0.000	0.000	0.000	0.000	0.000	0.000	0.000	0.057	0.074	0.078	0.092	3.270	0.075	0.518	80	560	100	441	7774	8215	645	8764	9409	Error	Error	-4.140	441	7774	645	8764	133657	846456	1.984	16.834	0	0	0
1	4	1	"A2"	"A2"	14000	35800	100	1777	1724	656	38	1059	1059	1190	1820	152	2	1	0	12296	11772	7007	59	1871	1871	1914	362	18	86	80	0	0.000	0.000	0.000	0.000	0.000	0.000	0.000	0.000	0.000	0.000	0.000	0.000	0.000	0.000	0.069	0.067	0.070	0.087	2.905	0.062	0.459	80	560	100	718	10425	11143	665	9901	10566	Error	Error	-3.860	718	10425	665	9901	137953	941755	0.293	27.232	0	0	0
1	5	1	"A2"	"A2"	14300	35800	100	1556	1554	469	30	1027	1027	1057	304	28	62	46	0	13832	12143	7460	61	1812	1812	1871	627	33	78	77	0	0.000	0.000	0.000	0.000	0.000	0.000	0.000	0.000	0.000	0.000	0.000	0.000	0.000	0.000	0.044	0.051	0.058	0.078	3.723	0.046	0.466	80	560	100	529	12020	12549	527	10331	10858	Error	Error	-4.506	529	12020	527	10331	124346	971437	1.635	16.383	0	0	0
1	6	1	"A2"	"A2"	14600	35800	100	1440	1452	480	33	1037	1037	1080	352	32	55	23	0	10326	9937	6484	65	1828	1828	1907	656	34	73	68	0	0.000	0.000	0.000	0.000	0.000	0.000	0.000	0.000	0.000	0.000	0.000	0.000	0.000	0.000	0.047	0.051	0.059	0.073	3.189	0.053	0.497	80	560	100	403	8498	8901	415	8109	8524	Error	Error	-4.398	403	8498	415	8109	116150	794987	1.057	12.241	0	0	0
1	7	1	"A3"	"A3"	14900	35800	100	1526	1520	503	33	1066	1066	1117	353	31	53	23	0	8662	9257	5898	63	1853	1853	1887	355	18	83	73	0	0.000	0.000	0.000	0.000	0.000	0.000	0.000	0.000	0.000	0.000	0.000	0.000	0.000	0.000	0.068	0.061	0.062	0.080	4.012	0.061	0.418	80	560	100	460	6809	7269	454	7404	7858	Error	Error	-3.888	460	6809	454	7404	121604	740571	1.142	20.761	0	0	0
1	8	1	"A3"	"A3"	15200	35800	100	1229	1313	392	29	1095	1095	1126	321	28	37	15	0	7631	7372	4668	63	1895	1895	1929	417	21	77	68	0	0.000	0.000	0.000	0.000	0.000	0.000	0.000	0.000	0.000	0.000	0.000	0.000	0.000	0.000	0.023	0.040	0.075	0.120	5.578	0.050	0.250	80	560	100	134	5736	5870	218	5477	5695	Error	Error	-5.420	134	5736	218	5477	105026	589748	0.583	13.053	0	0	0
1	9	1	"A3"	"A3"	15500	35800	100	1519	1529	440	28	1182	1182	1210	332	27	51	22	0	8687	8765	5433	61	1936	1936	1997	498	24	76	70	0	0.000	0.000	0.000	0.000	0.000	0.000	0.000	0.000	0.000	0.000	0.000	0.000	0.000	0.000	0.050	0.051	0.064	0.104	4.701	0.050	0.294	80	560	100	337	6751	7088	347	6829	7176	Error	Error	-4.324	337	6751	347	6829	122352	701165	0.961	13.590	0	0	0
1	10	1	"A4"	"A4"	15800	35800	100	1319	1337	340	25	1240	1240	1273	376	29	18	5	0	4840	4900	2518	51	1982	1982	2019	484	23	66	63	0	0.000	0.000	0.000	0.000	0.000	0.000	0.000	0.000	0.000	0.000	0.000	0.000	0.000	0.000	0.028	0.033	0.060	0.092	6.960	0.045	0.058	80	560	100	79	2858	2937	97	2918	3015	Error	Error	-5.177	79	2858	97	2918	106949	391999	0.170	5.952	0	0	0
1	11	1	"A4"	"A4"	16100	35800	100	1560	1606	394	24	1316	1316	1341	350	26	40	17	0	7294	7080	4732	66	2030	2030	2081	441	21	71	62	0	0.000	0.000	0.000	0.000	0.000	0.000	0.000	0.000	0.000	0.000	0.000	0.000	0.000	0.000	0.046	0.057	0.069	0.114	6.617	0.050	0.229	80	560	100	244	5264	5508	290	5050	5340	Error	Error	-4.431	244	5264	290	5050	128454	566435	0.757	11.336	0	0	0
1	12	1	"A4"	"A4"	16400	35800	100	1268	1294	340	26	1290	1290	1319	366	27	10	3	0	5437	5047	2907	57	2033	2033	2108	596	28	60	56	0	0.000	0.000	0.000	0.000	0.000	0.000	0.000	0.000	0.000	0.000	0.000	0.000	0.000	0.000	-0.006	0.001	0.113	0.173	8.379	0.009	0.004	80	560	100	-22	3404	3382	4	3014	3018	Error	Error	Error	-22	3404	4	3014	103529	403720	-0.068	4.931	0	0	0
1	13	1	"A5"	"A5"	16700	35800	100	1420	1479	372	25	1387	1387	1427	385	26	20	3	0	2954	3167	1443	45	2142	2142	2157	368	17	58	53	0	0.000	0.000	0.000	0.000	0.000	0.000	0.000	0.000	0.000	0.000	0.000	0.000	0.000	0.000	0.041	0.090	0.385	0.390	4.188	0.088	0.048	80	560	100	33	812	845	92	1025	1117	Error	Error	-4.621	33	812	92	1025	118348	253357	0.135	2.745	0	0	0
1	14	1	"A5"	"A5"	17000	35800	100	1475	1548	437	28	1332	1332	1370	385	28	21	7	0	2883	3452	1717	49	2064	2064	2098	349	16	68	53	0	0.000	0.000	0.000	0.000	0.000	0.000	0.000	0.000	0.000	0.000	0.000	0.000	0.000	0.000	0.175	0.156	0.322	0.372	3.925	0.154	0.163	80	560	100	143	819	962	216	1388	1604	Error	Error	-2.518	143	819	216	1388	123834	276155	0.462	3.880	0	0	0
1	15	1	"A5"	"A5"	17300	35800	100	1462	1459	368	25	1367	1367	1402	326	23	18	7	0	2853	3591	2057	57	2164	2164	2178	271	12	62	55	0	0.000	0.000	0.000	0.000	0.000	0.000	0.000	0.000	0.000	0.000	0.000	0.000	0.000	0.000	0.138	0.064	0.263	0.328	5.467	0.084	0.085	80	560	100	95	689	784	92	1427	1519	Error	Error	-2.859	95	689	92	1427	116745	287308	0.175	5.214	0	0	0
1	16	1	"A6"	"A6"	17600	35800	100	1651	1676	374	22	1361	1361	1400	331	23	45	16	0	4979	5096	2863	56	2138	2138	2173	407	18	68	60	0	0.000	0.000	0.000	0.000	0.000	0.000	0.000	0.000	0.000	0.000	0.000	0.000	0.000	0.000	0.102	0.106	0.156	0.188	4.271	0.068	0.148	80	560	100	290	2841	3131	315	2958	3273	Error	Error	-3.292	290	2841	315	2958	134095	407655	0.834	7.182	0	0	0
1	17	1	"A6"	"A6"	17900	35800	100	1595	1574	353	22	1451	1451	1479	336	22	28	6	0	3578	4819	2979	61	2208	2208	2301	627	27	58	51	0	0.000	0.000	0.000	0.000	0.000	0.000	0.000	0.000	0.000	0.000	0.000	0.000	0.000	0.000	0.105	0.047	0.122	0.209	6.371	0.052	0.090	80	560	100	144	1370	1514	123	2611	2734	Error	Error	-3.250	144	1370	123	2611	125936	385537	0.283	4.016	0	0	0
1	18	1	"A6"	"A6"	18200	35800	100	1655	1664	342	20	1476	1476	1491	312	20	32	10	0	4465	5417	3236	59	2296	2296	2395	851	35	57	51	0	0.000	0.000	0.000	0.000	0.000	0.000	0.000	0.000	0.000	0.000	0.000	0.000	0.000	0.000	0.083	0.060	0.091	0.117	4.566	0.061	0.145	80	560	100	179	2169	2348	188	3121	3309	Error	Error	-3.599	179	2169	188	3121	133081	433361	0.554	3.551	0	0	0
1	1	2	"A7"	"A7"	13100	36110	100	1059	1093	253	23	1038	1038	1064	283	26	18	1	0	2585	3170	1632	51	1874	1874	1956	872	44	47	31	0	0.000	0.000	0.000	0.000	0.000	0.000	0.000	0.000	0.000	0.000	0.000	0.000	0.000	0.000	0.030	0.042	0.214	0.270	6.988	0.022	0.017	80	560	100	21	711	732	55	1296	1351	Error	Error	-5.081	21	711	55	1296	87448	253626	0.102	1.392	0	0	0
1	2	2	"A7"	"A7"	13400	36100	100	1148	1178	280	23	1023	1023	1046	257	24	30	6	0	2614	3477	2058	59	1824	1824	2005	1335	66	43	23	0	0.000	0.000	0.000	0.000	0.000	0.000	0.000	0.000	0.000	0.000	0.000	0.000	0.000	0.000	0.158	0.094	0.126	0.208	5.948	0.073	0.079	80	560	100	125	790	915	155	1653	1808	Error	Error	-2.660	125	790	155	1653	94242	278147	0.514	1.103	0	0	0
1	3	2	"A7"	"A7"	13700	36100	100	1051	1079	310	28	995	995	1039	414	39	13	1	0	3324	3317	1370	41	1809	1809	1929	715	37	61	51	0	0.000	0.000	0.000	0.000	0.000	0.000	0.000	0.000	0.000	0.000	0.000	0.000	0.000	0.000	0.037	0.056	0.180	0.189	5.869	0.076	0.045	80	560	100	56	1515	1571	84	1508	1592	Error	Error	-4.758	56	1515	84	1508	86297	265385	0.097	1.941	0	0	0
1	4	2	"A8"	"A8"	14000	36100	100	1034	1012	240	23	1019	1019	1048	330	31	8	0	0	4421	4610	2916	63	1825	1825	1884	492	26	62	61	0	0.000	0.000	0.000	0.000	0.000	0.000	0.000	0.000	0.000	0.000	0.000	0.000	0.000	0.000	0.006	-0.003	0.094	0.140	8.559	0.044	0.100	80	560	100	15	2596	2611	-7	2785	2778	Error	Error	-7.435	15	2596	-7	2785	80945	368835	-0.109	5.541	0	0	0
1	5	2	"A8"	"A8"	14300	36100	100	1210	1323	451	34	1045	1045	1082	341	31	36	21	0	5414	6905	5466	79	1823	1823	1909	560	29	67	62	0	0.000	0.000	0.000	0.000	0.000	0.000	0.000	0.000	0.000	0.000	0.000	0.000	0.000	0.000	0.046	0.055	0.080	0.133	8.154	0.060	0.274	80	560	100	165	3591	3756	278	5082	5360	Error	Error	-4.444	165	3591	278	5082	105820	552431	0.707	8.921	0	0	0
1	6	2	"A8"	"A8"	14600	36100	100	1235	1284	324	25	1013	1013	1034	277	26	43	20	0	5139	6804	5607	82	1801	1801	1981	1100	55	62	58	0	0.000	0.000	0.000	0.000	0.000	0.000	0.000	0.000	0.000	0.000	0.000	0.000	0.000	0.000	0.067	0.054	0.075	0.107	4.660	0.039	0.225	80	560	100	222	3338	3560	271	5003	5274	Error	Error	-3.910	222	3338	271	5003	102753	544303	0.903	4.385	0	0	0
1	7	2	"A9"	"A9"	14900	36100	100	1208	1285	386	30	1039	1039	1059	292	27	35	17	0	3685	4503	3617	80	1831	1831	1889	425	22	62	55	0	0.000	0.000	0.000	0.000	0.000	0.000	0.000	0.000	0.000	0.000	0.000	0.000	0.000	0.000	0.091	0.092	0.113	0.173	5.286	0.069	0.189	80	560	100	169	1854	2023	246	2672	2918	Error	Error	-3.456	169	1854	246	2672	102838	360221	0.774	6.151	0	0	0
1	8	2	"A9"	"A9"	15200	36100	100	1312	1288	343	26	1107	1107	1147	324	28	33	6	0	4602	5239	3511	67	1880	1880	2044	937	45	60	57	0	0.000	0.000	0.000	0.000	0.000	0.000	0.000	0.000	0.000	0.000	0.000	0.000	0.000	0.000	0.075	0.054	0.094	0.146	6.244	0.043	0.145	80	560	100	205	2722	2927	181	3359	3540	Error	Error	-3.731	205	2722	181	3359	103004	419109	0.435	3.410	0	0	0
1	9	2	"A9"	"A9"	15500	36100	100	1355	1457	441	30	1184	1184	1234	335	27	35	13	0	4585	5657	4103	72	1956	1956	2100	798	38	55	53	0	0.000	0.000	0.000	0.000	0.000	0.000	0.000	0.000	0.000	0.000	0.000	0.000	0.000	0.000	0.065	0.074	0.092	0.147	5.553	0.064	0.211	80	560	100	171	2629	2800	273	3701	3974	Error	Error	-3.942	171	2629	273	3701	116568	452551	0.666	4.457	0	0	0
1	10	2	"A10"	"A10"	15810	36100	100	1558	1603	465	29	1262	1262	1284	379	29	43	16	0	6553	7614	5452	71	1982	1982	2021	485	23	73	66	0	0.000	0.000	0.000	0.000	0.000	0.000	0.000	0.000	0.000	0.000	0.000	0.000	0.000	0.000	0.065	0.061	0.080	0.080	4.900	0.065	0.390	80	560	100	296	4571	4867	341	5632	5973	Error	Error	-3.949	296	4571	341	5632	128209	609116	0.842	11.532	0	0	0
1	11	2	"A10"	"A10"	16110	36100	100	1687	1709	474	27	1282	1282	1317	346	26	52	30	0	7145	8941	6265	70	2001	2001	2051	437	21	81	72	0	0.000	0.000	0.000	0.000	0.000	0.000	0.000	0.000	0.000	0.000	0.000	0.000	0.000	0.000	0.079	0.062	0.066	0.087	3.157	0.057	0.318	80	560	100	405	5144	5549	427	6940	7367	Error	Error	-3.667	405	5144	427	6940	136682	715247	1.133	15.767	0	0	0
1	12	2	"A10"	"A10"	16410	36100	100	1505	1631	458	28	1351	1351	1382	392	28	37	15	0	7491	8809	5671	64	2055	2055	2129	570	26	73	72	0	0.000	0.000	0.000	0.000	0.000	0.000	0.000	0.000	0.000	0.000	0.000	0.000	0.000	0.000	0.028	0.041	0.061	0.075	5.645	0.051	0.333	80	560	100	154	5436	5590	280	6754	7034	Error	Error	-5.142	154	5436	280	6754	130460	704731	0.635	11.719	0	0	0
1	13	2	"A11"	"A11"	16710	36100	100	1509	1524	325	21	1391	1391	1419	343	24	26	8	0	4901	4936	3207	64	2100	2100	2133	309	14	75	66	0	0.000	0.000	0.000	0.000	0.000	0.000	0.000	0.000	0.000	0.000	0.000	0.000	0.000	0.000	0.042	0.047	0.094	0.112	4.581	0.048	0.066	80	560	100	118	2801	2919	133	2836	2969	Error	Error	-4.569	118	2801	133	2836	121893	394886	0.306	9.071	0	0	0
1	14	2	"A11"	"A11"	17010	36100	100	1420	1456	427	29	1389	1389	1416	445	31	16	7	0	4404	5174	3626	70	2081	2081	2120	505	23	65	58	0	0.000	0.000	0.000	0.000	0.000	0.000	0.000	0.000	0.000	0.000	0.000	0.000	0.000	0.000	0.013	0.022	0.125	0.240	9.044	0.091	0.175	80	560	100	31	2323	2354	67	3093	3160	Error	Error	-6.228	31	2323	67	3093	116462	413913	0.090	6.048	0	0	0
1	15	2	"A11"	"A11"	17310	36100	100	1559	1569	342	21	1425	1425	1460	337	23	20	6	0	4181	4774	3288	68	2159	2159	2211	527	23	62	58	0	0.000	0.000	0.000	0.000	0.000	0.000	0.000	0.000	0.000	0.000	0.000	0.000	0.000	0.000	0.066	0.055	0.131	0.168	6.458	0.050	0.091	80	560	100	134	2022	2156	144	2615	2759	Error	Error	-3.915	134	2022	144	2615	125511	381940	0.323	4.863	0	0	0
1	16	2	"A12"	"A12"	17610	36100	100	1459	1465	367	25	1398	1398	1441	346	24	18	2	0	4330	4430	1884	42	2138	2138	2154	273	12	73	71	0	0.000	0.000	0.000	0.000	0.000	0.000	0.000	0.000	0.000	0.000	0.000	0.000	0.000	0.000	0.028	0.029	0.092	0.123	6.953	0.037	0.021	80	560	100	61	2192	2253	67	2292	2359	Error	Error	-5.167	61	2192	67	2292	117228	354435	0.069	8.337	0	0	0
1	17	2	"A12"	"A12"	17910	36100	100	1684	1690	357	21	1476	1476	1508	331	21	35	11	0	4830	5334	3037	56	2247	2247	2320	773	33	66	58	0	0.000	0.000	0.000	0.000	0.000	0.000	0.000	0.000	0.000	0.000	0.000	0.000	0.000	0.000	0.081	0.069	0.115	0.127	5.432	0.037	0.090	80	560	100	208	2583	2791	214	3087	3301	Error	Error	-3.634	208	2583	214	3087	135191	426723	0.550	3.899	0	0	0
1	18	2	"A12"	"A12"	18210	36100	100	1695	1736	372	21	1516	1516	1524	354	23	32	8	0	4542	5568	3453	62	2269	2269	2325	541	23	71	65	0	0.000	0.000	0.000	0.000	0.000	0.000	0.000	0.000	0.000	0.000	0.000	0.000	0.000	0.000	0.079	0.067	0.095	0.125	5.792	0.053	0.121	80	560	100	179	2273	2452	220	3299	3519	Error	Error	-3.667	179	2273	220	3299	138912	445459	0.599	5.994	0	0	0
1	1	3	"A13"	"A13"	13100	36410	100	1030	1067	344	32	1035	1035	1059	314	29	17	3	0	2465	2618	754	28	1874	1874	1913	327	17	63	43	0	0.000	0.000	0.000	0.000	0.000	0.000	0.000	0.000	0.000	0.000	0.000	0.000	0.000	0.000	-0.008	0.043	0.322	0.400	4.367	0.201	0.102	80	560	100	-5	591	586	32	744	776	Error	Error	Error	-5	591	32	744	85346	209459	0.025	2.156	0	0	0
1	2	3	"A13"	"A13"	13410	36410	100	1082	1104	273	24	1009	1009	1046	299	28	17	1	0	2564	2599	598	23	1822	1822	1908	633	33	53	17	0	0.000	0.000	0.000	0.000	0.000	0.000	0.000	0.000	0.000	0.000	0.000	0.000	0.000	0.000	0.098	0.122	0.271	0.267	4.629	0.082	0.055	80	560	100	73	742	815	95	777	872	Error	Error	-3.345	73	742	95	777	88284	207914	0.194	1.092	0	0	0
1	3	3	"A13"	"A13"	13710	36400	100	1137	1146	425	37	980	980	1014	321	31	23	1	0	3038	2955	958	32	1805	1805	1858	418	22	73	57	0	0.000	0.000	0.000	0.000	0.000	0.000	0.000	0.000	0.000	0.000	0.000	0.000	0.000	0.000	0.127	0.144	0.151	0.199	3.957	0.140	0.077	80	560	100	157	1233	1390	166	1150	1316	Error	Error	-2.973	157	1233	166	1150	91671	236425	0.411	2.624	0	0	0
1	4	3	"A14"	"A14"	14010	36400	100	1198	1360	576	42	956	956	994	323	32	46	23	0	6732	7586	5421	71	1772	1772	1824	498	27	73	67	0	0.000	0.000	0.000	0.000	0.000	0.000	0.000	0.000	0.000	0.000	0.000	0.000	0.000	0.000	0.049	0.069	0.081	0.089	3.564	0.078	0.558	80	560	100	242	4960	5202	404	5814	6218	Error	Error	-4.357	242	4960	404	5814	108786	606866	1.133	11.570	0	0	0
1	5	3	"A14"	"A14"	14310	36400	100	1334	1489	584	39	992	992	1025	306	29	52	35	0	8124	8179	5485	67	1783	1783	1815	293	16	83	72	0	0.000	0.000	0.000	0.000	0.000	0.000	0.000	0.000	0.000	0.000	0.000	0.000	0.000	0.000	0.054	0.078	0.080	0.084	4.189	0.079	0.478	80	560	100	342	6341	6683	497	6396	6893	Error	Error	-4.213	342	6341	497	6396	119080	654302	1.516	21.720	0	0	0
1	6	3	"A14"	"A14"	14610	36400	100	1333	1577	683	43	985	985	1004	269	26	53	46	0	8806	8874	6031	67	1763	1763	1831	627	34	76	68	0	0.000	0.000	0.000	0.000	0.000	0.000	0.000	0.000	0.000	0.000	0.000	0.000	0.000	0.000	0.049	0.083	0.081	0.089	3.848	0.086	0.615	80	560	100	348	7043	7391	592	7111	7703	Error	Error	-4.339	348	7043	592	7111	126194	709944	2.130	11.233	0	0	0
1	7	3	"A15"	"A15"	14910	36400	100	1075	1056	247	23	1024	1024	1044	284	27	13	1	0	3878	3830	1763	46	1804	1804	1827	316	17	71	65	0	0.000	0.000	0.000	0.000	0.000	0.000	0.000	0.000	0.000	0.000	0.000	0.000	0.000	0.000	0.025	0.016	0.098	0.135	6.792	0.041	0.041	80	560	100	51	2074	2125	32	2026	2058	Error	Error	-5.346	51	2074	32	2026	84492	306388	0.042	6.339	0	0	0
1	8	3	"A15"	"A15"	15210	36400	100	1192	1186	376	31	1020	1020	1059	289	27	33	10	0	4826	5137	3055	59	1837	1837	1913	459	23	70	63	0	0.000	0.000	0.000	0.000	0.000	0.000	0.000	0.000	0.000	0.000	0.000	0.000	0.000	0.000	0.058	0.050	0.098	0.128	5.806	0.067	0.121	80	560	100	172	2989	3161	166	3300	3466	Error	Error	-4.119	172	2989	166	3300	94860	410954	0.439	7.024	0	0	0
1	9	3	"A15"	"A15"	15510	36400	100	1239	1310	342	26	1086	1086	1138	470	41	21	3	0	4912	4895	2812	57	1877	1877	1966	609	30	63	60	0	0.000	0.000	0.000	0.000	0.000	0.000	0.000	0.000	0.000	0.000	0.000	0.000	0.000	0.000	0.050	0.074	0.096	0.149	6.002	0.098	0.160	80	560	100	153	3035	3188	224	3018	3242	Error	Error	-4.310	153	3035	224	3018	104805	391582	0.366	4.810	0	0	0
1	10	3	"A16"	"A16"	15810	36400	100	1267	1265	410	32	1130	1130	1147	274	23	28	8	0	5244	5044	2354	46	1886	1886	1898	229	12	81	78	0	0.000	0.000	0.000	0.000	0.000	0.000	0.000	0.000	0.000	0.000	0.000	0.000	0.000	0.000	0.041	0.043	0.091	0.141	5.776	0.061	0.115	80	560	100	137	3358	3495	135	3158	3293	Error	Error	-4.615	137	3358	135	3158	101169	403524	0.431	13.738	0	0	0
1	11	3	"A16"	"A16"	16110	36400	100	1384	1432	390	27	1151	1151	1192	309	25	36	20	0	4864	5138	2472	48	1914	1914	1931	291	15	88	81	0	0.000	0.000	0.000	0.000	0.000	0.000	0.000	0.000	0.000	0.000	0.000	0.000	0.000	0.000	0.079	0.087	0.100	0.100	3.625	0.070	0.141	80	560	100	233	2950	3183	281	3224	3505	Error	Error	-3.662	233	2950	281	3224	114544	411064	0.777	11.021	0	0	0
1	12	3	"A16"	"A16"	16410	36400	100	1313	1371	341	24	1206	1206	1229	386	31	23	2	0	4381	4835	2349	48	1969	1969	2101	826	39	78	68	0	0.000	0.000	0.000	0.000	0.000	0.000	0.000	0.000	0.000	0.000	0.000	0.000	0.000	0.000	0.044	0.058	0.097	0.100	4.264	0.060	0.063	80	560	100	107	2412	2519	165	2866	3031	Error	Error	-4.495	107	2412	165	2866	109668	386819	0.368	3.310	0	0	0
1	13	3	"A17"	"A17"	16710	36400	100	1410	1432	340	23	1204	1204	1245	417	33	22	6	0	3743	3888	1906	49	1968	1968	2002	426	21	63	56	0	0.000	0.000	0.000	0.000	0.000	0.000	0.000	0.000	0.000	0.000	0.000	0.000	0.000	0.000	0.116	0.119	0.164	0.244	5.843	0.110	0.122	80	560	100	206	1775	1981	228	1920	2148	Error	Error	-3.107	206	1775	228	1920	114523	311032	0.448	4.427	0	0	0
1	14	3	"A17"	"A17"	17010	36400	100	1609	1742	892	51	1333	1333	1367	501	36	26	6	0	5112	5888	3333	56	2057	2057	2145	648	30	72	67	0	0.000	0.000	0.000	0.000	0.000	0.000	0.000	0.000	0.000	0.000	0.000	0.000	0.000	0.000	0.090	0.107	0.086	0.121	5.555	0.250	0.297	80	560	100	276	3055	3331	409	3831	4240	Error	Error	-3.468	276	3055	409	3831	139342	471053	0.749	5.776	0	0	0
1	15	3	"A17"	"A17"	17310	36400	100	1680	1683	442	26	1405	1405	1433	380	26	40	16	0	5225	5744	3272	56	2126	2126	2199	512	23	71	67	0	0.000	0.000	0.000	0.000	0.000	0.000	0.000	0.000	0.000	0.000	0.000	0.000	0.000	0.000	0.089	0.077	0.121	0.152	6.815	0.066	0.133	80	560	100	275	3099	3374	278	3618	3896	Error	Error	-3.494	275	3099	278	3618	134646	459484	0.658	6.924	0	0	0
1	16	3	"A18"	"A18"	17610	36400	100	1320	1382	326	23	1451	1451	1478	345	23	13	0	0	3110	3284	1382	42	2167	2167	2204	374	16	56	53	0	0.000	0.000	0.000	0.000	0.000	0.000	0.000	0.000	0.000	0.000	0.000	0.000	0.000	0.000	-0.139	-0.062	0.410	0.479	5.394	0.099	0.074	80	560	100	-131	943	812	-69	1117	1048	Error	Error	Error	-131	943	-69	1117	110573	262711	-0.278	2.888	0	0	0
1	17	3	"A18"	"A18"	17910	36400	100	1696	1664	389	23	1525	1525	1552	340	21	23	3	0	3270	3389	1095	32	2213	2213	2273	376	16	61	53	0	0.000	0.000	0.000	0.000	0.000	0.000	0.000	0.000	0.000	0.000	0.000	0.000	0.000	0.000	0.162	0.118	0.303	0.408	5.331	0.134	0.131	80	560	100	171	1057	1228	139	1176	1315	Error	Error	-2.628	171	1057	139	1176	133080	271103	0.329	2.968	0	0	0
1	18	3	"A18"	"A18"	18210	36400	100	1594	1672	333	19	1543	1543	1568	372	23	18	7	0	3681	3868	1522	39	2277	2277	2342	487	20	65	57	0	0.000	0.000	0.000	0.000	0.000	0.000	0.000	0.000	0.000	0.000	0.000	0.000	0.000	0.000	0.036	0.081	0.171	0.190	4.227	0.085	0.084	80	560	100	51	1404	1455	129	1591	1720	Error	Error	-4.783	51	1404	129	1591	133759	309426	0.280	3.133	0	0	0
1	1	4	"A19"	"A19"	13110	36710	100	1170	1184	362	30	1036	1036	1049	292	27	31	10	0	2948	3553	1769	49	1872	1872	1905	327	17	63	57	0	0.000	0.000	0.000	0.000	0.000	0.000	0.000	0.000	0.000	0.000	0.000	0.000	0.000	0.000	0.125	0.088	0.207	0.277	6.086	0.083	0.094	80	560	100	134	1076	1210	148	1681	1829	Error	Error	-3.005	134	1076	148	1681	94756	284208	0.462	5.040	0	0	0
1	2	4	"A19"	"A19"	13410	36710	100	1095	1077	266	24	1001	1001	1017	271	26	23	5	0	3418	3639	1990	54	1806	1806	1895	504	26	62	57	0	0.000	0.000	0.000	0.000	0.000	0.000	0.000	0.000	0.000	0.000	0.000	0.000	0.000	0.000	0.058	0.041	0.138	0.158	5.318	0.068	0.139	80	560	100	94	1612	1706	76	1833	1909	Error	Error	-4.100	94	1612	76	1833	86157	291150	0.221	3.460	0	0	0
1	3	4	"A19"	"A19"	13710	36710	100	1119	1160	373	32	969	969	1001	286	28	33	12	0	3731	4170	2661	63	1793	1793	1882	505	26	58	56	0	0.000	0.000	0.000	0.000	0.000	0.000	0.000	0.000	0.000	0.000	0.000	0.000	0.000	0.000	0.077	0.080	0.134	0.141	4.414	0.086	0.212	80	560	100	150	1938	2088	191	2377	2568	Error	Error	-3.692	150	1938	191	2377	92785	333580	0.556	4.531	0	0	0
1	4	4	"A20"	"A20"	14010	36700	100	1204	1320	443	33	966	966	1001	275	27	47	27	0	5074	8189	6719	82	1785	1785	1884	605	32	60	55	0	0.000	0.000	0.000	0.000	0.000	0.000	0.000	0.000	0.000	0.000	0.000	0.000	0.000	0.000	0.072	0.055	0.069	0.125	5.024	0.052	0.394	80	560	100	238	3289	3527	354	6404	6758	Error	Error	-3.789	238	3289	354	6404	105562	655088	1.160	10.421	0	0	0
1	5	4	"A20"	"A20"	14310	36700	100	1395	1450	472	32	964	964	995	297	29	65	37	0	11246	9886	7441	75	1767	1767	1883	670	35	65	61	0	0.000	0.000	0.000	0.000	0.000	0.000	0.000	0.000	0.000	0.000	0.000	0.000	0.000	0.000	0.045	0.060	0.065	0.117	4.377	0.053	0.467	80	560	100	431	9479	9910	486	8119	8605	Error	Error	-4.459	431	9479	486	8119	116038	790899	1.532	11.945	0	0	0
1	6	4	"A20"	"A20"	14610	36700	100	1373	1480	523	35	990	990	1024	401	39	47	28	0	11422	10396	7744	74	1778	1778	1956	1026	52	65	61	0	0.000	0.000	0.000	0.000	0.000	0.000	0.000	0.000	0.000	0.000	0.000	0.000	0.000	0.000	0.040	0.057	0.065	0.083	3.314	0.055	0.416	80	560	100	383	9644	10027	490	8618	9108	Error	Error	-4.654	383	9644	490	8618	118383	831682	1.137	8.226	0	0	0
1	7	4	"A21"	"A21"	14910	36700	100	1353	1448	557	38	961	961	990	315	31	53	35	0	12833	10685	7422	69	1760	1760	1812	489	26	76	70	0	0.000	0.000	0.000	0.000	0.000	0.000	0.000	0.000	0.000	0.000	0.000	0.000	0.000	0.000	0.035	0.055	0.062	0.083	3.856	0.056	0.468	80	560	100	392	11073	11465	487	8925	9412	Error	Error	-4.820	392	11073	487	8925	115821	854805	1.454	18.145	0	0	0
1	8	4	"A21"	"A21"	15210	36700	100	1449	1505	521	34	961	961	995	331	33	58	41	0	16605	12154	7551	62	1793	1793	2001	1235	61	70	70	0	0.000	0.000	0.000	0.000	0.000	0.000	0.000	0.000	0.000	0.000	0.000	0.000	0.000	0.000	0.033	0.053	0.057	0.077	5.344	0.052	0.521	80	560	100	488	14812	15300	544	10361	10905	Error	Error	-4.924	488	14812	544	10361	120414	972303	1.541	8.221	0	0	0
1	9	4	"A21"	"A21"	15510	36700	100	1597	1608	541	33	986	986	1032	375	36	62	43	0	12792	10212	6514	63	1848	1848	1944	591	30	76	68	0	0.000	0.000	0.000	0.000	0.000	0.000	0.000	0.000	0.000	0.000	0.000	0.000	0.000	0.000	0.056	0.074	0.073	0.085	2.969	0.067	0.408	80	560	100	611	10944	11555	622	8364	8986	Error	Error	-4.163	611	10944	622	8364	128639	816923	1.536	13.990	0	0	0
1	10	4	"A22"	"A22"	15820	36700	100	1439	1459	465	31	996	996	1031	334	32	61	30	0	10514	9897	5844	59	1802	1802	1830	374	20	86	81	0	0.000	0.000	0.000	0.000	0.000	0.000	0.000	0.000	0.000	0.000	0.000	0.000	0.000	0.000	0.051	0.057	0.066	0.086	3.833	0.059	0.341	80	560	100	443	8712	9155	463	8095	8558	Error	Error	-4.298	443	8712	463	8095	116745	791763	1.281	21.570	0	0	0
1	11	4	"A22"	"A22"	16120	36700	100	1520	1519	429	28	1003	1003	1013	285	28	70	45	0	11420	9650	5416	56	1764	1764	1832	471	25	85	76	0	0.000	0.000	0.000	0.000	0.000	0.000	0.000	0.000	0.000	0.000	0.000	0.000	0.000	0.000	0.054	0.065	0.070	0.092	4.419	0.062	0.462	80	560	100	517	9656	10173	516	7886	8402	Error	Error	-4.223	517	9656	516	7886	121534	771991	1.775	16.599	0	0	0
1	12	4	"A22"	"A22"	16420	36700	100	1452	1465	448	30	1004	1004	1034	396	38	53	26	0	11339	10793	6104	56	1778	1778	1866	584	31	86	76	0	0.000	0.000	0.000	0.000	0.000	0.000	0.000	0.000	0.000	0.000	0.000	0.000	0.000	0.000	0.047	0.051	0.051	0.064	2.605	0.053	0.503	80	560	100	448	9561	10009	461	9015	9476	Error	Error	-4.416	448	9561	461	9015	117201	863461	1.088	15.286	0	0	0
1	13	4	"A23"	"A23"	16720	36700	100	1417	1432	438	30	1104	1104	1125	280	24	56	22	0	6120	8073	5437	67	1914	1914	1936	264	13	82	78	0	0.000	0.000	0.000	0.000	0.000	0.000	0.000	0.000	0.000	0.000	0.000	0.000	0.000	0.000	0.074	0.053	0.072	0.101	3.889	0.058	0.433	80	560	100	313	4206	4519	328	6159	6487	Error	Error	-3.748	313	4206	328	6159	114575	645845	1.096	23.246	0	0	0
1	14	4	"A23"	"A23"	17020	36700	100	1428	1546	464	30	1172	1172	1197	365	30	43	23	0	8719	9696	6316	65	1940	1940	2009	461	22	82	78	0	0.000	0.000	0.000	0.000	0.000	0.000	0.000	0.000	0.000	0.000	0.000	0.000	0.000	0.000	0.038	0.048	0.056	0.064	4.275	0.054	0.333	80	560	100	256	6779	7035	374	7756	8130	Error	Error	-4.727	256	6779	374	7756	123690	775698	0.956	16.675	0	0	0
1	15	4	"A23"	"A23"	17320	36700	100	1720	1777	539	30	1292	1292	1314	332	25	53	36	0	9346	8919	6055	67	2064	2064	2094	350	16	81	67	0	0.000	0.000	0.000	0.000	0.000	0.000	0.000	0.000	0.000	0.000	0.000	0.000	0.000	0.000	0.059	0.071	0.076	0.122	4.030	0.076	0.460	80	560	100	428	7282	7710	485	6855	7340	Error	Error	-4.089	428	7282	485	6855	142175	713504	1.395	19.500	0	0	0
1	16	4	"A24"	"A24"	17620	36700	100	1506	1581	423	26	1464	1464	1477	327	22	31	8	0	5648	5402	2486	46	2162	2162	2162	239	11	82	81	0	0.000	0.000	0.000	0.000	0.000	0.000	0.000	0.000	0.000	0.000	0.000	0.000	0.000	0.000	0.012	0.036	0.121	0.121	4.014	0.049	0.077	80	560	100	42	3486	3528	117	3240	3357	Error	Error	-6.375	42	3486	117	3240	126470	432130	0.318	13.556	0	0	0
1	17	4	"A24"	"A24"	17920	36700	100	1725	1763	431	24	1530	1530	1545	382	24	35	10	0	5901	5984	3335	55	2226	2226	2260	401	17	71	67	0	0.000	0.000	0.000	0.000	0.000	0.000	0.000	0.000	0.000	0.000	0.000	0.000	0.000	0.000	0.053	0.062	0.092	0.121	4.443	0.079	0.187	80	560	100	195	3675	3870	233	3758	3991	Error	Error	-4.236	195	3675	233	3758	141076	478680	0.571	9.287	0	0	0
1	18	4	"A24"	"A24"	18220	36700	100	1637	1722	361	20	1575	1575	1587	345	21	22	7	0	4921	5064	1773	35	2303	2303	2319	254	10	87	83	0	0.000	0.000	0.000	0.000	0.000	0.000	0.000	0.000	0.000	0.000	0.000	0.000	0.000	0.000	0.024	0.053	0.100	0.089	4.703	0.063	0.075	80	560	100	62	2618	2680	147	2761	2908	Error	Error	-5.400	62	2618	147	2761	137773	405095	0.391	10.807	0	0	0
1	1	5	"A25"	"A25"	13110	37010	100	1305	1377	482	35	1016	1016	1048	285	27	50	30	0	5559	8331	6714	80	1853	1853	1929	555	28	65	57	0	0.000	0.000	0.000	0.000	0.000	0.000	0.000	0.000	0.000	0.000	0.000	0.000	0.000	0.000	0.078	0.056	0.069	0.110	6.481	0.054	0.456	80	560	100	289	3706	3995	361	6478	6839	Error	Error	-3.681	289	3706	361	6478	110177	666488	1.154	11.535	0	0	0
1	2	5	"A25"	"A25"	13420	37010	100	1333	1344	449	33	977	977	1003	264	26	55	35	0	6848	9027	6759	74	1782	1782	1886	659	34	75	70	0	0.000	0.000	0.000	0.000	0.000	0.000	0.000	0.000	0.000	0.000	0.000	0.000	0.000	0.000	0.070	0.051	0.068	0.093	3.980	0.047	0.441	80	560	100	356	5066	5422	367	7245	7612	Error	Error	-3.831	356	5066	367	7245	107501	722145	1.292	10.836	0	0	0
1	3	5	"A25"	"A25"	13720	37010	100	1039	1064	320	30	940	940	960	264	27	33	13	0	5792	6939	4441	64	1761	1761	1822	512	28	76	70	0	0.000	0.000	0.000	0.000	0.000	0.000	0.000	0.000	0.000	0.000	0.000	0.000	0.000	0.000	0.025	0.024	0.050	0.085	8.842	0.027	0.100	80	560	100	99	4031	4130	124	5178	5302	Error	Error	-5.348	99	4031	124	5178	85090	555115	0.394	9.994	0	0	0
1	4	5	"A26"	"A26"	14020	37010	100	1486	1541	497	32	930	930	967	358	37	70	41	0	15394	14046	8594	61	1724	1724	1758	391	22	91	78	0	0.000	0.000	0.000	0.000	0.000	0.000	0.000	0.000	0.000	0.000	0.000	0.000	0.000	0.000	0.041	0.050	0.057	0.065	3.159	0.048	0.552	80	560	100	556	13670	14226	611	12322	12933	Error	Error	-4.620	556	13670	611	12322	123271	1123656	1.603	31.427	0	0	0
1	5	5	"A26"	"A26"	14320	37000	100	1508	1514	618	40	947	947	974	260	26	60	53	0	12615	11507	8315	72	1745	1745	1850	683	36	73	63	0	0.000	0.000	0.000	0.000	0.000	0.000	0.000	0.000	0.000	0.000	0.000	0.000	0.000	0.000	0.052	0.058	0.061	0.083	3.524	0.052	0.508	80	560	100	561	10870	11431	567	9762	10329	Error	Error	-4.276	561	10870	567	9762	121116	920554	2.077	14.139	0	0	0
1	6	5	"A26"	"A26"	14620	37000	100	1564	2598	6070	233	949	949	1074	1051	97	25	7	0	9056	10082	8576	85	1730	1730	2023	1532	75	77	71	0	0.000	0.000	0.000	0.000	0.000	0.000	0.000	0.000	0.000	0.000	0.000	0.000	0.000	0.000	0.084	0.197	0.084	0.119	3.423	0.914	0.830	80	560	100	615	7326	7941	1649	8352	10001	Error	Error	-3.574	615	7326	1649	8352	207838	806586	1.450	5.260	0	0	0
1	7	5	"A27"	"A27"	14920	37000	100	1223	1385	556	40	899	899	932	285	30	52	43	0	10991	11957	8340	69	1718	1718	1785	833	46	73	71	0	0.000	0.000	0.000	0.000	0.000	0.000	0.000	0.000	0.000	0.000	0.000	0.000	0.000	0.000	0.035	0.047	0.048	0.060	4.157	0.048	0.539	80	560	100	324	9273	9597	486	10239	10725	Error	Error	-4.839	324	9273	486	10239	110766	956591	1.589	12.211	0	0	0
1	8	5	"A27"	"A27"	15220	37000	100	1237	1415	664	46	917	917	937	287	30	53	36	0	9127	10441	7889	75	1746	1746	1799	430	23	76	68	0	0.000	0.000	0.000	0.000	0.000	0.000	0.000	0.000	0.000	0.000	0.000	0.000	0.000	0.000	0.043	0.057	0.058	0.074	3.589	0.061	0.490	80	560	100	320	7381	7701	498	8695	9193	Error	Error	-4.528	320	7381	498	8695	113167	835255	1.666	20.098	0	0	0
1	9	5	"A27"	"A27"	15520	37000	100	1246	1549	1916	123	956	956	987	288	29	51	31	0	9650	10509	7892	75	1783	1783	1835	450	24	77	76	0	0.000	0.000	0.000	0.000	0.000	0.000	0.000	0.000	0.000	0.000	0.000	0.000	0.000	0.000	0.037	0.068	0.055	0.077	4.452	0.081	0.181	80	560	100	290	7867	8157	593	8726	9319	Error	Error	-4.762	290	7867	593	8726	123894	840738	1.951	19.276	0	0	0
1	10	5	"A28"	"A28"	15820	37000	100	1237	1315	652	49	906	906	939	364	38	45	18	0	14218	11079	6619	59	1726	1726	1761	423	24	82	77	0	0.000	0.000	0.000	0.000	0.000	0.000	0.000	0.000	0.000	0.000	0.000	0.000	0.000	0.000	0.026	0.044	0.040	0.055	5.612	0.041	0.204	80	560	100	331	12492	12823	409	9353	9762	Error	Error	-5.238	331	12492	409	9353	105207	886326	1.033	22.028	0	0	0
1	11	5	"A28"	"A28"	16120	37000	100	1495	1496	620	41	893	893	926	293	31	62	50	0	22264	15432	11643	75	1746	1746	1863	1176	63	67	65	0	0.000	0.000	0.000	0.000	0.000	0.000	0.000	0.000	0.000	0.000	0.000	0.000	0.000	0.000	0.029	0.044	0.054	0.073	4.223	0.043	0.607	80	560	100	602	20518	21120	603	13686	14289	Error	Error	-5.091	602	20518	603	13686	119651	1234566	1.945	11.538	0	0	0
1	12	5	"A28"	"A28"	16420	37000	100	1340	1457	606	41	934	934	983	652	66	38	10	0	13817	12874	10394	80	1760	1760	2024	1674	82	56	52	0	0.000	0.000	0.000	0.000	0.000	0.000	0.000	0.000	0.000	0.000	0.000	0.000	0.000	0.000	0.034	0.047	0.048	0.069	3.129	0.053	0.225	80	560	100	406	12057	12463	523	11114	11637	Error	Error	-4.892	406	12057	523	11114	116544	1029956	0.727	6.481	0	0	0
1	13	5	"A29"	"A29"	16720	37000	100	1497	1524	504	33	989	989	1018	279	27	65	46	0	10904	12077	7974	66	1805	1805	1828	277	15	87	78	0	0.000	0.000	0.000	0.000	0.000	0.000	0.000	0.000	0.000	0.000	0.000	0.000	0.000	0.000	0.056	0.052	0.053	0.069	4.269	0.049	0.493	80	560	100	508	9099	9607	535	10272	10807	Error	Error	-4.163	508	9099	535	10272	121904	966136	1.814	37.000	0	0	0
1	14	5	"A29"	"A29"	17020	37000	100	1355	1432	553	38	1070	1070	1089	290	26	48	21	0	9636	9386	6537	69	1850	1850	1959	793	40	65	61	0	0.000	0.000	0.000	0.000	0.000	0.000	0.000	0.000	0.000	0.000	0.000	0.000	0.000	0.000	0.037	0.048	0.049	0.083	5.276	0.037	0.208	80	560	100	285	7786	8071	362	7536	7898	Error	Error	-4.772	285	7786	362	7536	114532	750864	1.183	9.366	0	0	0
1	15	5	"A29"	"A29"	17320	37000	100	1624	1696	571	33	1147	1147	1197	429	35	53	27	0	10296	10739	7823	72	1934	1934	1994	554	27	73	65	0	0.000	0.000	0.000	0.000	0.000	0.000	0.000	0.000	0.000	0.000	0.000	0.000	0.000	0.000	0.057	0.062	0.082	0.099	3.658	0.057	0.492	80	560	100	477	8362	8839	549	8805	9354	Error	Error	-4.132	477	8362	549	8805	135645	859159	1.163	15.785	0	0	0
1	16	5	"A30"	"A30"	17620	37000	100	1518	1595	510	31	1284	1284	1311	404	30	38	16	0	8654	8810	6160	69	2047	2047	2057	327	15	77	72	0	0.000	0.000	0.000	0.000	0.000	0.000	0.000	0.000	0.000	0.000	0.000	0.000	0.000	0.000	0.035	0.046	0.060	0.079	5.861	0.056	0.299	80	560	100	234	6607	6841	311	6763	7074	Error	Error	-4.819	234	6607	311	6763	127591	704799	0.703	20.651	0	0	0
1	17	5	"A30"	"A30"	17920	37000	100	1553	1588	399	25	1493	1493	1519	377	24	22	6	0	6461	6856	4334	63	2185	2185	2269	753	33	63	62	0	0.000	0.000	0.000	0.000	0.000	0.000	0.000	0.000	0.000	0.000	0.000	0.000	0.000	0.000	0.014	0.020	0.065	0.093	6.324	0.032	0.076	80	560	100	60	4276	4336	95	4671	4766	Error	Error	-6.155	60	4276	95	4671	127058	548475	0.183	6.092	0	0	0
1	18	5	"A30"	"A30"	18220	37000	100	1818	1894	503	26	1531	1531	1561	354	22	46	21	0	6167	6936	4669	67	2273	2273	2329	435	18	67	63	0	0.000	0.000	0.000	0.000	0.000	0.000	0.000	0.000	0.000	0.000	0.000	0.000	0.000	0.000	0.074	0.078	0.100	0.154	5.756	0.067	0.250	80	560	100	287	3894	4181	363	4663	5026	Error	Error	-3.762	287	3894	363	4663	151541	554907	0.941	10.591	0	0	0
1	1	6	"A31"	"A31"	13120	37310	100	1606	1626	434	26	1069	1069	1109	357	32	65	35	0	7661	10902	8397	77	1934	1934	2036	879	43	73	68	0	0.000	0.000	0.000	0.000	0.000	0.000	0.000	0.000	0.000	0.000	0.000	0.000	0.000	0.000	0.094	0.062	0.069	0.105	3.691	0.043	0.436	80	560	100	537	5727	6264	557	8968	9525	Error	Error	-3.415	537	5727	557	8968	130084	872171	1.448	10.086	0	0	0
1	2	6	"A31"	"A31"	13420	37310	100	1375	1441	546	37	973	973	1003	266	26	61	40	0	10766	10894	8417	77	1785	1785	1923	865	44	66	57	0	0.000	0.000	0.000	0.000	0.000	0.000	0.000	0.000	0.000	0.000	0.000	0.000	0.000	0.000	0.045	0.051	0.058	0.093	4.911	0.050	0.504	80	560	100	402	8981	9383	468	9109	9577	Error	Error	-4.482	402	8981	468	9109	115318	871490	1.647	10.371	0	0	0
1	3	6	"A31"	"A31"	13720	37310	100	1283	1543	995	64	945	945	1037	1582	152	7	3	0	10137	10864	8166	75	1752	1752	1825	565	30	70	67	0	0.000	0.000	0.000	0.000	0.000	0.000	0.000	0.000	0.000	0.000	0.000	0.000	0.000	0.000	0.040	0.066	0.063	0.105	4.078	0.073	0.425	80	560	100	338	8385	8723	598	9112	9710	Error	Error	-4.633	338	8385	598	9112	123438	869158	0.320	15.998	0	0	0
1	4	6	"A32"	"A32"	14020	37310	100	1179	1261	435	34	911	911	949	310	32	47	27	0	6871	10241	7831	76	1703	1703	1764	431	24	80	71	0	0.000	0.000	0.000	0.000	0.000	0.000	0.000	0.000	0.000	0.000	0.000	0.000	0.000	0.000	0.052	0.041	0.056	0.085	4.610	0.043	0.470	80	560	100	268	5168	5436	350	8538	8888	Error	Error	-4.269	268	5168	350	8538	100885	819303	1.006	19.668	0	0	0
1	5	6	"A32"	"A32"	14320	37310	100	1178	1285	474	36	898	898	936	353	37	43	22	0	5952	9871	8064	81	1664	1664	1704	272	15	93	86	0	0.000	0.000	0.000	0.000	0.000	0.000	0.000	0.000	0.000	0.000	0.000	0.000	0.000	0.000	0.065	0.047	0.057	0.065	3.494	0.048	0.414	80	560	100	280	4288	4568	387	8207	8594	Error	Error	-3.937	280	4288	387	8207	102810	789686	0.989	30.026	0	0	0
1	6	6	"A32"	"A32"	14620	37300	100	1115	1171	424	36	866	866	907	315	34	41	20	0	7929	8807	6915	78	1650	1650	1832	991	54	62	60	0	0.000	0.000	0.000	0.000	0.000	0.000	0.000	0.000	0.000	0.000	0.000	0.000	0.000	0.000	0.040	0.043	0.046	0.055	5.996	0.041	0.309	80	560	100	249	6279	6528	305	7157	7462	Error	Error	-4.656	249	6279	305	7157	93674	704591	0.838	7.038	0	0	0
1	7	6	"A33"	"A33"	14920	37300	100	1035	1109	395	35	837	837	876	307	35	38	17	0	5838	7572	6289	83	1652	1652	1712	441	25	68	61	0	0.000	0.000	0.000	0.000	0.000	0.000	0.000	0.000	0.000	0.000	0.000	0.000	0.000	0.000	0.047	0.046	0.071	0.119	6.100	0.042	0.220	80	560	100	198	4186	4384	272	5920	6192	Error	Error	-4.402	198	4186	272	5920	88745	605762	0.759	13.288	0	0	0
1	8	6	"A33"	"A33"	15220	37300	100	984	1105	409	37	846	846	871	267	30	36	21	0	3539	7303	6802	93	1654	1654	1707	379	22	71	58	0	0.000	0.000	0.000	0.000	0.000	0.000	0.000	0.000	0.000	0.000	0.000	0.000	0.000	0.000	0.073	0.046	0.066	0.114	5.408	0.045	0.353	80	560	100	138	1885	2023	259	5649	5908	Error	Error	-3.772	138	1885	259	5649	88368	584257	0.876	14.765	0	0	0
1	9	6	"A33"	"A33"	15520	37300	100	974	1077	386	35	821	821	868	356	41	32	12	0	3780	6192	5529	89	1665	1665	1735	393	22	63	58	0	0.000	0.000	0.000	0.000	0.000	0.000	0.000	0.000	0.000	0.000	0.000	0.000	0.000	0.000	0.072	0.057	0.085	0.136	6.277	0.045	0.206	80	560	100	153	2115	2268	256	4527	4783	Error	Error	-3.789	153	2115	256	4527	86197	495387	0.587	11.341	0	0	0
1	10	6	"A34"	"A34"	15830	37300	100	1054	1120	345	30	860	860	904	315	34	41	17	0	5549	7579	5129	67	1691	1691	1724	328	19	83	78	0	0.000	0.000	0.000	0.000	0.000	0.000	0.000	0.000	0.000	0.000	0.000	0.000	0.000	0.000	0.050	0.044	0.058	0.058	3.868	0.046	0.211	80	560	100	194	3858	4052	260	5888	6148	Error	Error	-4.314	194	3858	260	5888	89626	606342	0.686	17.851	0	0	0
1	11	6	"A34"	"A34"	16130	37300	100	1081	1215	565	46	836	836	883	360	40	40	18	0	5757	7483	5549	74	1665	1665	1713	448	26	75	71	0	0.000	0.000	0.000	0.000	0.000	0.000	0.000	0.000	0.000	0.000	0.000	0.000	0.000	0.000	0.060	0.065	0.076	0.096	4.822	0.066	0.221	80	560	100	245	4092	4337	379	5818	6197	Error	Error	-4.062	245	4092	379	5818	97224	598614	0.922	12.879	0	0	0
1	12	6	"A34"	"A34"	16430	37300	100	1086	1165	380	32	855	855	880	253	28	48	28	0	6289	7790	5777	74	1686	1686	1741	394	22	76	68	0	0.000	0.000	0.000	0.000	0.000	0.000	0.000	0.000	0.000	0.000	0.000	0.000	0.000	0.000	0.050	0.051	0.061	0.106	5.761	0.052	0.399	80	560	100	231	4603	4834	310	6104	6414	Error	Error	-4.317	231	4603	310	6104	93222	623230	1.126	15.353	0	0	0
1	13	6	"A35"	"A35"	16730	37300	100	1369	1496	574	38	889	889	919	283	30	67	45	0	10831	12904	8878	68	1713	1713	1740	379	21	87	80	0	0.000	0.000	0.000	0.000	0.000	0.000	0.000	0.000	0.000	0.000	0.000	0.000	0.000	0.000	0.053	0.054	0.054	0.063	2.931	0.054	0.628	80	560	100	480	9118	9598	607	11191	11798	Error	Error	-4.248	480	9118	607	11191	119708	1032340	2.039	29.456	0	0	0
1	14	6	"A35"	"A35"	17030	37300	100	1476	1552	652	42	987	987	991	265	26	66	46	0	10308	11074	8349	75	1795	1795	1865	628	33	73	66	0	0.000	0.000	0.000	0.000	0.000	0.000	0.000	0.000	0.000	0.000	0.000	0.000	0.000	0.000	0.057	0.061	0.078	0.098	3.615	0.060	0.539	80	560	100	489	8513	9002	565	9279	9844	Error	Error	-4.122	489	8513	565	9279	124199	885952	2.117	14.664	0	0	0
1	15	6	"A35"	"A35"	17330	37300	100	1461	1482	518	34	1034	1034	1068	354	33	57	23	0	11506	10462	6562	62	1830	1830	1869	566	30	78	73	0	0.000	0.000	0.000	0.000	0.000	0.000	0.000	0.000	0.000	0.000	0.000	0.000	0.000	0.000	0.044	0.052	0.054	0.073	3.805	0.052	0.425	80	560	100	427	9676	10103	448	8632	9080	Error	Error	-4.502	427	9676	448	8632	118541	836976	1.169	15.182	0	0	0
1	16	6	"A36"	"A36"	17630	37300	100	1444	1531	450	29	1184	1184	1215	363	29	43	22	0	7555	8493	6089	71	1973	1973	1997	297	14	76	75	0	0.000	0.000	0.000	0.000	0.000	0.000	0.000	0.000	0.000	0.000	0.000	0.000	0.000	0.000	0.047	0.053	0.068	0.085	4.517	0.054	0.380	80	560	100	260	5582	5842	347	6520	6867	Error	Error	-4.424	260	5582	347	6520	122500	679449	0.871	21.872	0	0	0
1	17	6	"A36"	"A36"	17930	37300	100	1434	1479	344	23	1340	1340	1368	396	28	22	3	0	5555	5931	3404	57	2064	2064	2103	391	18	78	70	0	0.000	0.000	0.000	0.000	0.000	0.000	0.000	0.000	0.000	0.000	0.000	0.000	0.000	0.000	0.027	0.036	0.083	0.123	11.361	0.028	0.036	80	560	100	94	3491	3585	139	3867	4006	Error	Error	-5.215	94	3491	139	3867	118304	474445	0.280	9.790	0	0	0
1	18	6	"A36"	"A36"	18230	37300	100	1862	1891	583	30	1464	1464	1506	358	23	53	23	0	7609	9336	6779	72	2236	2236	2273	486	21	70	65	0	0.000	0.000	0.000	0.000	0.000	0.000	0.000	0.000	0.000	0.000	0.000	0.000	0.000	0.000	0.074	0.060	0.071	0.090	4.844	0.055	0.262	80	560	100	398	5373	5771	427	7100	7527	Error	Error	-3.755	398	5373	427	7100	151311	746898	1.075	14.533	0	0	0
1	1	7	"A37"	"A37"	13120	37610	100	1297	1398	557	39	1041	1041	1065	313	29	43	30	0	8741	8244	5918	71	1896	1896	1978	867	43	62	61	0	0.000	0.000	0.000	0.000	0.000	0.000	0.000	0.000	0.000	0.000	0.000	0.000	0.000	0.000	0.037	0.056	0.074	0.093	3.506	0.068	0.464	80	560	100	256	6845	7101	357	6348	6705	Error	Error	-4.741	256	6845	357	6348	111802	659540	1.064	7.227	0	0	0
1	2	7	"A37"	"A37"	13430	37610	100	1550	1649	546	33	1057	1057	1074	319	29	62	47	0	10786	10676	7300	68	1884	1884	1940	485	25	85	77	0	0.000	0.000	0.000	0.000	0.000	0.000	0.000	0.000	0.000	0.000	0.000	0.000	0.000	0.000	0.055	0.067	0.070	0.089	3.052	0.059	0.510	80	560	100	493	8902	9395	592	8792	9384	Error	Error	-4.174	493	8902	592	8792	131917	854050	1.803	18.012	0	0	0
1	3	7	"A37"	"A37"	13730	37610	100	1482	1528	509	33	947	947	981	266	27	68	50	0	10378	9449	5646	59	1735	1735	1777	410	23	81	77	0	0.000	0.000	0.000	0.000	0.000	0.000	0.000	0.000	0.000	0.000	0.000	0.000	0.000	0.000	0.062	0.075	0.080	0.092	3.031	0.066	0.525	80	560	100	535	8643	9178	581	7714	8295	Error	Error	-4.014	535	8643	581	7714	122244	755904	2.056	18.712	0	0	0
1	4	7	"A38"	"A38"	14030	37610	100	1276	1310	424	32	886	886	914	283	30	57	36	0	14701	12861	6905	53	1687	1687	1706	238	13	93	88	0	0.000	0.000	0.000	0.000	0.000	0.000	0.000	0.000	0.000	0.000	0.000	0.000	0.000	0.000	0.030	0.038	0.041	0.046	2.785	0.039	0.340	80	560	100	390	13014	13404	424	11174	11598	Error	Error	-5.060	390	13014	424	11174	104763	1028873	1.399	46.870	0	0	0
1	5	7	"A38"	"A38"	14330	37610	100	1645	1933	2934	151	831	831	882	327	37	71	62	0	21843	17438	10914	62	1669	1669	1745	645	36	85	77	0	0.000	0.000	0.000	0.000	0.000	0.000	0.000	0.000	0.000	0.000	0.000	0.000	0.000	0.000	0.040	0.070	0.050	0.062	2.531	0.047	0.070	80	560	100	814	20174	20988	1102	15769	16871	Error	Error	-4.631	814	20174	1102	15769	154617	1395041	3.214	24.330	0	0	0
1	6	7	"A38"	"A38"	14630	37610	100	1654	1550	537	34	836	836	863	273	31	70	60	0	19946	16653	10662	64	1644	1644	1696	457	26	87	78	0	0.000	0.000	0.000	0.000	0.000	0.000	0.000	0.000	0.000	0.000	0.000	0.000	0.000	0.000	0.045	0.048	0.045	0.060	2.768	0.044	0.690	80	560	100	818	18302	19120	714	15009	15723	Error	Error	-4.484	818	18302	714	15009	124027	1332278	2.516	32.729	0	0	0
1	7	7	"A39"	"A39"	14930	37600	100	1156	1283	618	48	788	788	829	306	36	55	31	0	7966	8725	5911	67	1622	1622	1643	280	17	88	82	0	0.000	0.000	0.000	0.000	0.000	0.000	0.000	0.000	0.000	0.000	0.000	0.000	0.000	0.000	0.058	0.070	0.067	0.075	4.670	0.057	0.247	80	560	100	368	6344	6712	495	7103	7598	Error	Error	-4.108	368	6344	495	7103	102634	697967	1.484	25.293	0	0	0
1	8	7	"A39"	"A39"	15230	37600	100	1034	1131	536	47	800	800	838	284	33	46	25	0	7060	7892	6189	78	1621	1621	1684	531	31	67	62	0	0.000	0.000	0.000	0.000	0.000	0.000	0.000	0.000	0.000	0.000	0.000	0.000	0.000	0.000	0.043	0.053	0.060	0.084	5.506	0.055	0.385	80	560	100	234	5439	5673	331	6271	6602	Error	Error	-4.539	234	5439	331	6271	90518	631350	1.032	11.691	0	0	0
1	9	7	"A39"	"A39"	15530	37600	100	1012	1086	401	36	798	798	826	314	38	36	16	0	5030	7539	6013	79	1621	1621	1654	424	25	82	75	0	0.000	0.000	0.000	0.000	0.000	0.000	0.000	0.000	0.000	0.000	0.000	0.000	0.000	0.000	0.063	0.049	0.068	0.065	3.047	0.051	0.243	80	560	100	214	3409	3623	288	5918	6206	Error	Error	-3.994	214	3409	288	5918	86910	603083	0.828	13.880	0	0	0
1	10	7	"A40"	"A40"	15830	37600	100	1204	1237	538	43	813	813	847	266	31	52	35	0	8160	10678	7621	71	1634	1634	1655	259	15	93	88	0	0.000	0.000	0.000	0.000	0.000	0.000	0.000	0.000	0.000	0.000	0.000	0.000	0.000	0.000	0.060	0.047	0.048	0.047	2.644	0.048	0.432	80	560	100	391	6526	6917	424	9044	9468	Error	Error	-4.061	391	6526	424	9044	98956	854204	1.466	34.838	0	0	0
1	11	7	"A40"	"A40"	16130	37600	100	1046	1087	315	28	803	803	860	475	55	26	1	0	7668	8953	5558	62	1620	1620	1666	529	31	92	86	0	0.000	0.000	0.000	0.000	0.000	0.000	0.000	0.000	0.000	0.000	0.000	0.000	0.000	0.000	0.040	0.039	0.049	0.055	2.871	0.038	0.240	80	560	100	243	6048	6291	284	7333	7617	Error	Error	-4.637	243	6048	284	7333	86977	716216	0.478	13.775	0	0	0
1	12	7	"A40"	"A40"	16430	37600	100	1176	1218	466	38	803	803	830	261	31	58	32	0	5525	9410	7769	82	1661	1661	1680	309	18	92	78	0	0.000	0.000	0.000	0.000	0.000	0.000	0.000	0.000	0.000	0.000	0.000	0.000	0.000	0.000	0.097	0.054	0.059	0.077	3.571	0.048	0.421	80	560	100	373	3864	4237	415	7749	8164	Error	Error	-3.373	373	3864	415	7749	97433	752827	1.487	25.016	0	0	0
1	13	7	"A41"	"A41"	16730	37600	100	1702	1647	587	35	855	855	885	285	32	78	66	0	21351	17106	9468	55	1706	1706	1735	266	15	93	92	0	0.000	0.000	0.000	0.000	0.000	0.000	0.000	0.000	0.000	0.000	0.000	0.000	0.000	0.000	0.043	0.051	0.051	0.063	2.544	0.047	0.516	80	560	100	847	19645	20492	792	15400	16192	Error	Error	-4.536	847	19645	792	15400	131744	1368506	2.674	57.786	0	0	0
1	14	7	"A41"	"A41"	17030	37600	100	1444	1525	471	30	905	905	929	273	29	78	50	0	12604	13562	6517	48	1727	1727	1777	535	30	95	95	0	0.000	0.000	0.000	0.000	0.000	0.000	0.000	0.000	0.000	0.000	0.000	0.000	0.000	0.000	0.050	0.052	0.052	0.051	2.787	0.053	0.459	80	560	100	539	10877	11416	620	11835	12455	Error	Error	-4.335	539	10877	620	11835	121962	1084927	2.183	22.028	0	0	0
1	15	7	"A41"	"A41"	17330	37600	100	1651	1568	497	31	948	948	978	314	32	70	55	0	18160	14906	8705	58	1780	1780	1830	427	23	88	78	0	0.000	0.000	0.000	0.000	0.000	0.000	0.000	0.000	0.000	0.000	0.000	0.000	0.000	0.000	0.043	0.047	0.049	0.060	2.467	0.047	0.579	80	560	100	703	16380	17083	620	13126	13746	Error	Error	-4.542	703	16380	620	13126	125430	1192491	1.879	30.623	0	0	0
1	16	7	"A42"	"A42"	17630	37600	100	1239	1331	376	28	1070	1070	1102	333	30	35	15	0	6847	7831	5777	73	1887	1887	1915	303	15	80	71	0	0.000	0.000	0.000	0.000	0.000	0.000	0.000	0.000	0.000	0.000	0.000	0.000	0.000	0.000	0.034	0.044	0.064	0.095	5.537	0.045	0.278	80	560	100	169	4960	5129	261	5944	6205	Error	Error	-4.875	169	4960	261	5944	106490	626492	0.688	19.525	0	0	0
1	17	7	"A42"	"A42"	17930	37600	100	1312	1326	287	21	1278	1278	1301	319	24	16	3	0	4161	5157	3284	63	2049	2049	2058	293	14	75	67	0	0.000	0.000	0.000	0.000	0.000	0.000	0.000	0.000	0.000	0.000	0.000	0.000	0.000	0.000	0.016	0.015	0.072	0.077	6.115	0.033	0.047	80	560	100	34	2112	2146	48	3108	3156	Error	Error	-5.957	34	2112	48	3108	106045	412521	0.078	10.577	0	0	0
1	18	7	"A42"	"A42"	18230	37600	100	1614	1649	389	23	1410	1410	1411	294	20	43	13	0	4715	6438	4472	69	2143	2143	2176	300	13	76	71	0	0.000	0.000	0.000	0.000	0.000	0.000	0.000	0.000	0.000	0.000	0.000	0.000	0.000	0.000	0.079	0.056	0.082	0.097	4.517	0.058	0.203	80	560	100	204	2572	2776	239	4295	4534	Error	Error	-3.656	204	2572	239	4295	131912	515041	0.810	14.207	0	0	0
1	1	8	"A43"	"A43"	13130	37910	100	1654	1592	541	33	1040	1040	1070	292	27	66	51	0	17484	13850	8887	64	1890	1890	1926	401	20	85	78	0	0.000	0.000	0.000	0.000	0.000	0.000	0.000	0.000	0.000	0.000	0.000	0.000	0.000	0.000	0.039	0.046	0.049	0.068	2.848	0.047	0.597	80	560	100	614	15594	16208	552	11960	12512	Error	Error	-4.667	614	15594	552	11960	127361	1108022	1.788	29.736	0	0	0
1	2	8	"A43"	"A43"	13430	37910	100	1459	1517	466	30	1006	1006	1046	344	32	61	32	0	15807	13209	7443	56	1824	1824	1969	815	41	78	76	0	0.000	0.000	0.000	0.000	0.000	0.000	0.000	0.000	0.000	0.000	0.000	0.000	0.000	0.000	0.032	0.045	0.053	0.054	3.985	0.041	0.369	80	560	100	453	13983	14436	511	11385	11896	Error	Error	-4.948	453	13983	511	11385	121359	1056683	1.369	13.791	0	0	0
1	3	8	"A43"	"A43"	13730	37910	100	1264	1318	433	32	935	935	951	307	32	52	27	0	11580	10320	6480	62	1746	1746	1887	1016	53	72	68	0	0.000	0.000	0.000	0.000	0.000	0.000	0.000	0.000	0.000	0.000	0.000	0.000	0.000	0.000	0.033	0.045	0.052	0.066	3.249	0.044	0.385	80	560	100	329	9834	10163	383	8574	8957	Error	Error	-4.902	329	9834	383	8574	105405	825619	1.195	8.300	0	0	0
1	4	8	"A44"	"A44"	14030	37910	100	1162	1236	465	37	879	879	915	293	32	47	30	0	7652	8776	6156	70	1662	1662	1726	488	28	77	71	0	0.000	0.000	0.000	0.000	0.000	0.000	0.000	0.000	0.000	0.000	0.000	0.000	0.000	0.000	0.047	0.050	0.052	0.070	3.142	0.049	0.449	80	560	100	283	5990	6273	357	7114	7471	Error	Error	-4.404	283	5990	357	7114	98916	702071	1.096	14.447	0	0	0
1	5	8	"A44"	"A44"	14330	37910	100	1195	1246	464	37	852	852	884	272	30	53	36	0	10879	9788	6527	66	1668	1668	1767	824	46	72	68	0	0.000	0.000	0.000	0.000	0.000	0.000	0.000	0.000	0.000	0.000	0.000	0.000	0.000	0.000	0.037	0.049	0.058	0.073	4.619	0.051	0.517	80	560	100	343	9211	9554	394	8120	8514	Error	Error	-4.747	343	9211	394	8120	99656	783015	1.331	9.734	0	0	0
1	6	8	"A44"	"A44"	14630	37910	100	1269	1337	498	37	796	796	839	297	35	61	43	0	12694	12926	7194	55	1623	1623	1749	910	52	90	80	0	0.000	0.000	0.000	0.000	0.000	0.000	0.000	0.000	0.000	0.000	0.000	0.000	0.000	0.000	0.043	0.048	0.052	0.041	3.060	0.048	0.498	80	560	100	473	11071	11544	541	11303	11844	Error	Error	-4.549	473	11071	541	11303	106947	1034049	1.677	12.282	0	0	0
1	7	8	"A45"	"A45"	14930	37910	100	1166	1295	515	39	795	795	816	281	34	58	41	0	11359	12497	7554	60	1596	1596	1651	344	20	96	93	0	0.000	0.000	0.000	0.000	0.000	0.000	0.000	0.000	0.000	0.000	0.000	0.000	0.000	0.000	0.038	0.046	0.044	0.039	2.968	0.049	0.477	80	560	100	371	9763	10134	500	10901	11401	Error	Error	-4.718	371	9763	500	10901	103619	999761	1.705	31.529	0	0	0
1	8	8	"A45"	"A45"	15230	37900	100	1175	1192	509	42	778	778	817	428	52	45	11	0	10168	10363	7586	73	1619	1619	1733	908	52	73	67	0	0.000	0.000	0.000	0.000	0.000	0.000	0.000	0.000	0.000	0.000	0.000	0.000	0.000	0.000	0.046	0.047	0.046	0.060	3.393	0.050	0.226	80	560	100	397	8549	8946	414	8744	9158	Error	Error	-4.429	397	8549	414	8744	95398	829017	0.876	9.504	0	0	0
1	9	8	"A45"	"A45"	15530	37900	100	1281	1252	477	38	784	784	850	444	52	55	25	0	11668	11563	7764	67	1636	1636	1761	905	51	77	70	0	0.000	0.000	0.000	0.000	0.000	0.000	0.000	0.000	0.000	0.000	0.000	0.000	0.000	0.000	0.050	0.047	0.051	0.066	4.052	0.044	0.364	80	560	100	497	10032	10529	468	9927	10395	Error	Error	-4.335	497	10032	468	9927	100189	925077	0.905	10.831	0	0	0
1	10	8	"A47"	"A47"	15840	37900	100	1552	1644	740	45	792	792	849	448	52	73	40	0	16777	15534	5516	35	1670	1670	1737	531	30	100	95	0	0.000	0.000	0.000	0.000	0.000	0.000	0.000	0.000	0.000	0.000	0.000	0.000	0.000	0.000	0.050	0.061	0.058	0.054	1.876	0.060	0.398	80	560	100	760	15107	15867	852	13864	14716	Error	Error	-4.313	760	15107	852	13864	131539	1242735	1.775	25.983	0	0	0
1	11	8	"A47"	"A47"	16140	37900	100	1538	1475	566	38	781	781	823	357	43	70	53	0	17177	14100	7494	53	1668	1668	1749	658	37	85	78	0	0.000	0.000	0.000	0.000	0.000	0.000	0.000	0.000	0.000	0.000	0.000	0.000	0.000	0.000	0.049	0.056	0.058	0.067	2.283	0.056	0.638	80	560	100	757	15509	16266	694	12432	13126	Error	Error	-4.357	757	15509	694	12432	118029	1128003	1.826	18.771	0	0	0
1	12	8	"A47"	"A47"	16440	37900	100	1589	1653	821	49	800	800	834	296	35	82	62	0	18899	16069	7796	48	1672	1672	1727	413	23	96	91	0	0.000	0.000	0.000	0.000	0.000	0.000	0.000	0.000	0.000	0.000	0.000	0.000	0.000	0.000	0.046	0.059	0.054	0.064	2.649	0.057	0.489	80	560	100	789	17227	18016	853	14397	15250	Error	Error	-4.449	789	17227	853	14397	132269	1285509	2.767	34.726	0	0	0
1	13	8	"A48"	"A48"	16740	37900	100	1311	1355	571	42	827	827	847	257	30	63	46	0	15903	14017	8253	58	1648	1648	1675	246	14	97	93	0	0.000	0.000	0.000	0.000	0.000	0.000	0.000	0.000	0.000	0.000	0.000	0.000	0.000	0.000	0.034	0.043	0.042	0.040	2.937	0.044	0.434	80	560	100	484	14255	14739	528	12369	12897	Error	Error	-4.880	484	14255	528	12369	108378	1121337	1.977	50.171	0	0	0
1	14	8	"A48"	"A48"	17040	37900	100	1316	1348	505	37	826	826	877	371	42	57	32	0	14907	13704	8634	63	1697	1697	1738	386	22	86	85	0	0.000	0.000	0.000	0.000	0.000	0.000	0.000	0.000	0.000	0.000	0.000	0.000	0.000	0.000	0.037	0.043	0.047	0.060	3.232	0.043	0.543	80	560	100	490	13210	13700	522	12007	12529	Error	Error	-4.753	490	13210	522	12007	107864	1096331	1.270	31.000	0	0	0
1	15	8	"A48"	"A48"	17340	37900	100	1402	1500	786	52	892	892	923	289	31	66	43	0	14093	12089	7528	62	1745	1745	1756	326	18	87	82	0	0.000	0.000	0.000	0.000	0.000	0.000	0.000	0.000	0.000	0.000	0.000	0.000	0.000	0.000	0.041	0.059	0.052	0.052	3.123	0.051	0.337	80	560	100	510	12348	12858	608	10344	10952	Error	Error	-4.598	510	12348	608	10344	120028	967149	1.997	31.696	0	0	0
1	16	8	"A49"	"A49"	17640	37900	100	1381	1437	399	27	1011	1011	1043	314	30	61	28	0	10022	10124	4861	48	1840	1840	1853	226	12	97	91	0	0.000	0.000	0.000	0.000	0.000	0.000	0.000	0.000	0.000	0.000	0.000	0.000	0.000	0.000	0.045	0.051	0.055	0.050	2.353	0.051	0.332	80	560	100	370	8182	8552	426	8284	8710	Error	Error	-4.467	370	8182	426	8284	114989	809949	1.255	36.597	0	0	0
1	17	8	"A49"	"A49"	17940	37900	100	1530	1685	960	56	1215	1215	1250	337	26	48	22	0	7578	8412	5465	64	1984	1984	2018	351	17	81	77	0	0.000	0.000	0.000	0.000	0.000	0.000	0.000	0.000	0.000	0.000	0.000	0.000	0.000	0.000	0.056	0.073	0.074	0.103	3.578	0.073	0.228	80	560	100	315	5594	5909	470	6428	6898	Error	Error	-4.150	315	5594	470	6428	134798	672939	1.291	18.217	0	0	0
1	18	8	"A49"	"A49"	18240	37900	100	1544	1638	476	29	1310	1310	1350	441	32	31	12	0	9334	9162	4844	52	2093	2093	2151	594	27	80	78	0	0.000	0.000	0.000	0.000	0.000	0.000	0.000	0.000	0.000	0.000	0.000	0.000	0.000	0.000	0.032	0.046	0.066	0.059	4.105	0.063	0.202	80	560	100	234	7241	7475	328	7069	7397	Error	Error	-4.952	234	7241	328	7069	131073	732988	0.653	11.803	0	0	0
1	1	9	"A50"	"A50"	13130	38210	100	1261	1262	351	27	1001	1001	1034	323	31	38	13	0	5173	6823	4326	63	1841	1841	1877	305	16	81	78	0	0.000	0.000	0.000	0.000	0.000	0.000	0.000	0.000	0.000	0.000	0.000	0.000	0.000	0.000	0.078	0.052	0.074	0.108	4.951	0.054	0.173	80	560	100	260	3332	3592	261	4982	5243	Error	Error	-3.680	260	3332	261	4982	100953	545817	0.706	16.216	0	0	0
1	2	9	"A50"	"A50"	13440	38210	100	1193	1205	337	27	950	950	981	307	31	37	13	0	5418	6610	4346	65	1761	1761	1780	251	14	90	80	0	0.000	0.000	0.000	0.000	0.000	0.000	0.000	0.000	0.000	0.000	0.000	0.000	0.000	0.000	0.066	0.053	0.065	0.086	3.865	0.046	0.235	80	560	100	243	3657	3900	255	4849	5104	Error	Error	-3.912	243	3657	255	4849	96417	528798	0.730	19.243	0	0	0
1	3	9	"A50"	"A50"	13740	38210	100	1248	1279	399	31	905	905	949	302	31	55	23	0	6089	8035	5207	64	1718	1718	1744	265	15	93	86	0	0.000	0.000	0.000	0.000	0.000	0.000	0.000	0.000	0.000	0.000	0.000	0.000	0.000	0.000	0.078	0.059	0.066	0.078	3.755	0.050	0.289	80	560	100	343	4371	4714	374	6317	6691	Error	Error	-3.672	343	4371	374	6317	102323	642775	1.093	23.740	0	0	0
1	4	9	"A51"	"A51"	14040	38210	100	1208	1259	496	39	840	840	871	307	35	53	31	0	11454	10777	5998	55	1640	1640	1666	334	20	93	88	0	0.000	0.000	0.000	0.000	0.000	0.000	0.000	0.000	0.000	0.000	0.000	0.000	0.000	0.000	0.037	0.046	0.048	0.048	2.054	0.048	0.378	80	560	100	368	9814	10182	419	9137	9556	Error	Error	-4.737	368	9814	419	9137	100681	862165	1.264	27.278	0	0	0
1	5	9	"A51"	"A51"	14340	38210	100	1305	1417	701	49	810	810	843	329	39	62	38	0	12695	11617	7615	65	1609	1609	1647	347	21	90	83	0	0.000	0.000	0.000	0.000	0.000	0.000	0.000	0.000	0.000	0.000	0.000	0.000	0.000	0.000	0.045	0.061	0.057	0.071	3.193	0.061	0.413	80	560	100	495	11086	11581	607	10008	10615	Error	Error	-4.485	495	11086	607	10008	113365	929370	1.745	28.732	0	0	0
1	6	9	"A51"	"A51"	14640	38210	100	1329	1561	1538	98	816	816	864	406	46	56	28	0	10030	11368	6988	61	1615	1615	1694	552	32	91	85	0	0.000	0.000	0.000	0.000	0.000	0.000	0.000	0.000	0.000	0.000	0.000	0.000	0.000	0.000	0.061	0.076	0.053	0.067	3.018	0.080	0.225	80	560	100	513	8415	8928	745	9753	10498	Error	Error	-4.036	513	8415	745	9753	124858	909452	1.717	17.525	0	0	0
1	7	9	"A52"	"A52"	14940	38210	100	1397	1448	535	36	772	772	816	311	38	80	50	0	12036	11518	4734	41	1632	1632	1674	361	21	100	95	0	0.000	0.000	0.000	0.000	0.000	0.000	0.000	0.000	0.000	0.000	0.000	0.000	0.000	0.000	0.060	0.068	0.062	0.062	2.105	0.069	0.552	80	560	100	625	10404	11029	676	9886	10562	Error	Error	-4.057	625	10404	676	9886	115879	921431	2.032	27.269	0	0	0
1	8	9	"A52"	"A52"	15240	38210	100	1225	1282	483	37	783	783	842	507	60	43	12	0	9858	9781	5045	51	1648	1648	1724	622	36	90	80	0	0.000	0.000	0.000	0.000	0.000	0.000	0.000	0.000	0.000	0.000	0.000	0.000	0.000	0.000	0.054	0.061	0.070	0.072	2.683	0.067	0.227	80	560	100	442	8210	8652	499	8133	8632	Error	Error	-4.215	442	8210	499	8133	102521	782497	0.868	12.953	0	0	0
1	9	9	"A52"	"A52"	15540	38200	100	1217	1322	666	50	803	803	867	455	52	47	21	0	11413	10181	6685	65	1673	1673	1777	741	41	76	68	0	0.000	0.000	0.000	0.000	0.000	0.000	0.000	0.000	0.000	0.000	0.000	0.000	0.000	0.000	0.043	0.061	0.066	0.077	3.125	0.063	0.469	80	560	100	414	9740	10154	519	8508	9027	Error	Error	-4.556	414	9740	519	8508	105751	814503	1.000	11.341	0	0	0
1	10	9	"A53"	"A53"	15840	38200	100	1430	1424	512	35	803	803	857	401	46	68	38	0	14841	12490	7244	57	1680	1680	1771	562	31	83	72	0	0.000	0.000	0.000	0.000	0.000	0.000	0.000	0.000	0.000	0.000	0.000	0.000	0.000	0.000	0.048	0.057	0.064	0.084	3.123	0.056	0.587	80	560	100	627	13161	13788	621	10810	11431	Error	Error	-4.392	627	13161	621	10810	113946	999225	1.414	19.073	0	0	0
1	11	9	"A53"	"A53"	16140	38200	100	1284	1319	499	37	783	783	851	498	58	50	22	0	12917	10377	6698	64	1678	1678	1790	843	47	73	66	0	0.000	0.000	0.000	0.000	0.000	0.000	0.000	0.000	0.000	0.000	0.000	0.000	0.000	0.000	0.045	0.062	0.072	0.102	3.860	0.070	0.426	80	560	100	501	11239	11740	536	8699	9235	Error	Error	-4.488	501	11239	536	8699	105519	830143	0.940	10.186	0	0	0
1	12	9	"A53"	"A53"	16440	38200	100	1361	1364	496	36	796	796	844	410	48	57	32	0	13358	10862	6807	62	1688	1688	1826	914	50	76	67	0	0.000	0.000	0.000	0.000	0.000	0.000	0.000	0.000	0.000	0.000	0.000	0.000	0.000	0.000	0.048	0.062	0.066	0.078	2.901	0.063	0.363	80	560	100	565	11670	12235	568	9174	9742	Error	Error	-4.368	565	11670	568	9174	109145	868936	1.268	9.886	0	0	0
1	13	9	"A54"	"A54"	16740	38200	100	1212	1346	700	52	797	797	835	294	35	55	41	0	10811	11338	7621	67	1654	1654	1697	445	26	81	72	0	0.000	0.000	0.000	0.000	0.000	0.000	0.000	0.000	0.000	0.000	0.000	0.000	0.000	0.000	0.045	0.057	0.051	0.070	3.883	0.055	0.378	80	560	100	415	9157	9572	549	9684	10233	Error	Error	-4.464	415	9157	549	9684	107674	907012	1.738	21.665	0	0	0
1	14	9	"A54"	"A54"	17040	38200	100	1222	1316	538	40	852	852	882	326	36	53	30	0	9104	9200	6113	66	1679	1679	1746	474	27	78	76	0	0.000	0.000	0.000	0.000	0.000	0.000	0.000	0.000	0.000	0.000	0.000	0.000	0.000	0.000	0.050	0.062	0.059	0.091	3.542	0.062	0.365	80	560	100	370	7425	7795	464	7521	7985	Error	Error	-4.327	370	7425	464	7521	105263	736000	1.331	15.726	0	0	0
1	15	9	"A54"	"A54"	17340	38200	100	1252	1331	503	37	913	913	933	270	28	55	38	0	9093	9049	6282	69	1761	1761	1816	784	43	70	67	0	0.000	0.000	0.000	0.000	0.000	0.000	0.000	0.000	0.000	0.000	0.000	0.000	0.000	0.000	0.046	0.057	0.067	0.095	5.571	0.056	0.422	80	560	100	339	7332	7671	418	7288	7706	Error	Error	-4.435	339	7332	418	7288	106460	723893	1.474	9.226	0	0	0
1	16	9	"A55"	"A55"	17640	38200	100	1327	1343	418	31	1012	1012	1041	303	29	53	21	0	7963	7801	4291	55	1854	1854	1873	318	16	82	73	0	0.000	0.000	0.000	0.000	0.000	0.000	0.000	0.000	0.000	0.000	0.000	0.000	0.000	0.000	0.052	0.056	0.057	0.070	3.817	0.052	0.258	80	560	100	315	6109	6424	331	5947	6278	Error	Error	-4.278	315	6109	331	5947	107450	624041	0.997	18.642	0	0	0
1	17	9	"A55"	"A55"	17940	38200	100	1431	1457	391	26	1142	1142	1180	410	34	31	8	0	5677	6136	3850	62	1952	1952	2004	458	22	73	66	0	0.000	0.000	0.000	0.000	0.000	0.000	0.000	0.000	0.000	0.000	0.000	0.000	0.000	0.000	0.078	0.075	0.094	0.121	3.900	0.087	0.207	80	560	100	289	3725	4014	315	4184	4499	Error	Error	-3.688	289	3725	315	4184	116545	490843	0.676	9.022	0	0	0
1	18	9	"A55"	"A55"	18240	38200	100	1588	1672	459	27	1320	1320	1341	311	23	47	23	0	5125	6039	4156	68	2107	2107	2169	454	20	67	65	0	0.000	0.000	0.000	0.000	0.000	0.000	0.000	0.000	0.000	0.000	0.000	0.000	0.000	0.000	0.089	0.090	0.118	0.160	6.138	0.065	0.231	80	560	100	268	3018	3286	352	3932	4284	Error	Error	-3.493	268	3018	352	3932	133753	483117	1.064	8.524	0	0	0
1	1	10	"A56"	"A56"	13140	38510	100	1449	1476	506	34	1035	1035	1050	265	25	53	41	0	10869	9775	6496	66	1860	1860	1920	679	35	73	67	0	0.000	0.000	0.000	0.000	0.000	0.000	0.000	0.000	0.000	0.000	0.000	0.000	0.000	0.000	0.046	0.056	0.064	0.074	3.798	0.054	0.479	80	560	100	414	9009	9423	441	7915	8356	Error	Error	-4.444	414	9009	441	7915	118098	782026	1.608	11.568	0	0	0
1	2	10	"A56"	"A56"	13440	38510	100	1332	1386	501	36	986	986	1020	286	28	57	31	0	10410	9781	6883	70	1791	1791	1952	969	49	67	62	0	0.000	0.000	0.000	0.000	0.000	0.000	0.000	0.000	0.000	0.000	0.000	0.000	0.000	0.000	0.040	0.050	0.052	0.078	3.929	0.054	0.375	80	560	100	346	8619	8965	400	7990	8390	Error	Error	-4.639	346	8619	400	7990	110914	782515	1.280	8.079	0	0	0
1	3	10	"A56"	"A56"	13740	38510	100	1242	1387	641	46	910	910	992	417	42	43	22	0	9681	8896	5531	62	1758	1758	1967	1238	62	71	67	0	0.000	0.000	0.000	0.000	0.000	0.000	0.000	0.000	0.000	0.000	0.000	0.000	0.000	0.000	0.042	0.067	0.071	0.089	4.394	0.059	0.308	80	560	100	332	7923	8255	477	7138	7615	Error	Error	-4.577	332	7923	477	7138	110930	711689	0.947	5.597	0	0	0
1	4	10	"A57"	"A57"	14040	38510	100	1038	1138	421	36	845	845	869	270	31	46	21	0	9658	9449	5786	61	1669	1669	1723	694	40	81	76	0	0.000	0.000	0.000	0.000	0.000	0.000	0.000	0.000	0.000	0.000	0.000	0.000	0.000	0.000	0.024	0.038	0.040	0.045	4.659	0.039	0.283	80	560	100	193	7989	8182	293	7780	8073	Error	Error	-5.371	193	7989	293	7780	91043	755903	0.996	11.133	0	0	0
1	5	10	"A57"	"A57"	14340	38510	100	1367	1307	434	33	815	815	866	503	58	52	10	0	17234	12638	7685	60	1598	1598	1674	577	34	82	77	0	0.000	0.000	0.000	0.000	0.000	0.000	0.000	0.000	0.000	0.000	0.000	0.000	0.000	0.000	0.035	0.045	0.050	0.056	2.722	0.048	0.595	80	560	100	552	15636	16188	492	11040	11532	Error	Error	-4.824	552	15636	492	11040	104545	1011051	0.877	19.002	0	0	0
1	6	10	"A57"	"A57"	14640	38510	100	1197	1281	547	42	799	799	841	338	40	52	31	0	11764	11597	7707	66	1624	1624	1683	542	32	80	76	0	0.000	0.000	0.000	0.000	0.000	0.000	0.000	0.000	0.000	0.000	0.000	0.000	0.000	0.000	0.039	0.048	0.054	0.070	4.787	0.049	0.457	80	560	100	398	10140	10538	482	9973	10455	Error	Error	-4.671	398	10140	482	9973	102449	927799	1.302	18.292	0	0	0
1	7	10	"A58"	"A58"	14940	38510	100	1246	1314	527	40	774	774	827	395	47	53	32	0	13214	12011	6640	55	1628	1628	1732	845	48	87	80	0	0.000	0.000	0.000	0.000	0.000	0.000	0.000	0.000	0.000	0.000	0.000	0.000	0.000	0.000	0.041	0.052	0.054	0.047	3.316	0.054	0.348	80	560	100	472	11586	12058	540	10383	10923	Error	Error	-4.617	472	11586	540	10383	105130	960908	1.233	12.164	0	0	0
1	8	10	"A58"	"A58"	15240	38510	100	1149	1227	449	36	797	797	830	294	35	56	33	0	9573	9835	6283	63	1673	1673	1749	523	29	83	78	0	0.000	0.000	0.000	0.000	0.000	0.000	0.000	0.000	0.000	0.000	0.000	0.000	0.000	0.000	0.045	0.053	0.059	0.063	3.257	0.052	0.473	80	560	100	352	7900	8252	430	8162	8592	Error	Error	-4.488	352	7900	430	8162	98147	786800	1.350	15.461	0	0	0
1	9	10	"A58"	"A58"	15540	38500	100	1307	1339	754	56	815	815	851	325	38	57	31	0	10779	10737	6940	64	1675	1675	1753	584	33	81	72	0	0.000	0.000	0.000	0.000	0.000	0.000	0.000	0.000	0.000	0.000	0.000	0.000	0.000	0.000	0.054	0.058	0.056	0.064	3.868	0.047	0.248	80	560	100	492	9104	9596	524	9062	9586	Error	Error	-4.210	492	9104	524	9062	107107	858926	1.502	15.384	0	0	0
1	10	10	"A59"	"A59"	15850	38500	100	1220	1359	850	62	784	784	836	399	47	52	20	0	9839	10519	4388	41	1676	1676	1725	474	27	98	92	0	0.000	0.000	0.000	0.000	0.000	0.000	0.000	0.000	0.000	0.000	0.000	0.000	0.000	0.000	0.053	0.065	0.059	0.056	2.497	0.073	0.357	80	560	100	436	8163	8599	575	8843	9418	Error	Error	-4.227	436	8163	575	8843	108759	841517	1.311	18.553	0	0	0
1	11	10	"A59"	"A59"	16150	38500	100	1545	1484	510	34	794	794	832	365	43	71	51	0	14692	12537	5799	46	1686	1686	1732	465	26	90	86	0	0.000	0.000	0.000	0.000	0.000	0.000	0.000	0.000	0.000	0.000	0.000	0.000	0.000	0.000	0.058	0.064	0.068	0.064	1.894	0.065	0.593	80	560	100	751	13006	13757	690	10851	11541	Error	Error	-4.114	751	13006	690	10851	118726	1002997	1.786	23.237	0	0	0
1	12	10	"A59"	"A59"	16450	38500	100	1521	1452	465	32	794	794	869	552	63	58	13	0	14173	12020	5602	46	1664	1664	1783	818	45	86	83	0	0.000	0.000	0.000	0.000	0.000	0.000	0.000	0.000	0.000	0.000	0.000	0.000	0.000	0.000	0.058	0.064	0.065	0.068	1.921	0.070	0.312	80	560	100	727	12509	13236	658	10356	11014	Error	Error	-4.105	727	12509	658	10356	116190	961565	1.056	12.515	0	0	0
1	13	10	"A60"	"A60"	16750	38500	100	897	980	364	37	798	798	843	331	39	25	10	0	4309	5034	3304	65	1641	1641	1676	349	20	83	78	0	0.000	0.000	0.000	0.000	0.000	0.000	0.000	0.000	0.000	0.000	0.000	0.000	0.000	0.000	0.037	0.054	0.068	0.070	4.812	0.060	0.217	80	560	100	99	2668	2767	182	3393	3575	Error	Error	-4.752	99	2668	182	3393	78360	402748	0.414	9.622	0	0	0
1	14	10	"A60"	"A60"	17050	38500	100	811	870	268	30	825	825	871	337	38	18	0	0	3503	4087	2534	62	1692	1692	1730	367	21	70	67	0	0.000	0.000	0.000	0.000	0.000	0.000	0.000	0.000	0.000	0.000	0.000	0.000	0.000	0.000	-0.008	0.019	0.096	0.159	6.746	0.050	0.063	80	560	100	-14	1811	1797	45	2395	2440	Error	Error	Error	-14	1811	45	2395	69598	326995	-0.003	6.422	0	0	0
1	15	10	"A60"	"A60"	17350	38500	100	907	914	274	29	869	869	895	256	28	18	6	0	3037	4047	2930	72	1715	1715	1736	261	15	75	67	0	0.000	0.000	0.000	0.000	0.000	0.000	0.000	0.000	0.000	0.000	0.000	0.000	0.000	0.000	0.029	0.019	0.089	0.096	5.258	0.058	0.119	80	560	100	38	1322	1360	45	2332	2377	Error	Error	-5.121	38	1322	45	2332	73119	323723	0.074	8.854	0	0	0
1	16	10	"A61"	"A61"	17650	38500	100	1549	1515	408	26	991	991	1024	291	28	66	47	0	10541	10705	6020	56	1812	1812	1836	255	13	92	90	0	0.000	0.000	0.000	0.000	0.000	0.000	0.000	0.000	0.000	0.000	0.000	0.000	0.000	0.000	0.064	0.059	0.065	0.072	2.874	0.049	0.394	80	560	100	558	8729	9287	524	8893	9417	Error	Error	-3.967	558	8729	524	8893	121174	856409	1.687	34.780	0	0	0
1	17	10	"A61"	"A61"	17950	38500	100	1430	1501	486	32	1129	1129	1168	316	27	48	27	0	8300	9282	5792	62	1931	1931	1972	389	19	90	81	0	0.000	0.000	0.000	0.000	0.000	0.000	0.000	0.000	0.000	0.000	0.000	0.000	0.000	0.000	0.047	0.051	0.063	0.077	5.068	0.052	0.308	80	560	100	301	6369	6670	372	7351	7723	Error	Error	-4.403	301	6369	372	7351	120080	742571	1.054	18.792	0	0	0
1	18	10	"A61"	"A61"	18250	38500	100	1644	1681	574	34	1256	1256	1297	369	28	50	21	0	10941	9986	5620	56	2085	2085	2128	441	20	91	86	0	0.000	0.000	0.000	0.000	0.000	0.000	0.000	0.000	0.000	0.000	0.000	0.000	0.000	0.000	0.044	0.054	0.055	0.059	3.983	0.059	0.364	80	560	100	388	8856	9244	425	7901	8326	Error	Error	-4.513	388	8856	425	7901	134450	798906	1.041	17.819	0	0	0
1	1	11	"A62"	"A62"	13140	38810	100	1079	1099	246	22	1039	1039	1074	289	26	13	3	0	3471	3548	1220	34	1905	1905	1932	350	18	76	71	0	0.000	0.000	0.000	0.000	0.000	0.000	0.000	0.000	0.000	0.000	0.000	0.000	0.000	0.000	0.026	0.037	0.144	0.169	5.653	0.059	0.047	80	560	100	40	1566	1606	60	1643	1703	Error	Error	-5.291	40	1566	60	1643	87936	283828	0.087	4.617	0	0	0
1	2	11	"A62"	"A62"	13450	38810	100	1123	1114	250	22	946	946	969	296	30	27	5	0	4200	4290	1490	34	1765	1765	1786	301	16	88	87	0	0.000	0.000	0.000	0.000	0.000	0.000	0.000	0.000	0.000	0.000	0.000	0.000	0.000	0.000	0.073	0.067	0.090	0.087	4.133	0.054	0.065	80	560	100	177	2435	2612	168	2525	2693	Error	Error	-3.782	177	2435	168	2525	89136	343164	0.490	8.319	0	0	0
1	3	11	"A62"	"A62"	13750	38810	100	1005	1035	271	26	888	888	929	332	35	26	3	0	4705	4524	1533	33	1704	1704	1752	387	22	92	88	0	0.000	0.000	0.000	0.000	0.000	0.000	0.000	0.000	0.000	0.000	0.000	0.000	0.000	0.000	0.039	0.052	0.106	0.092	4.593	0.049	0.057	80	560	100	117	3001	3118	147	2820	2967	Error	Error	-4.681	117	3001	147	2820	82799	361895	0.319	7.163	0	0	0
1	4	11	"A63"	"A63"	14050	38810	100	1558	1480	481	32	844	844	886	339	38	70	51	0	17944	15638	7177	45	1695	1695	1730	357	20	95	92	0	0.000	0.000	0.000	0.000	0.000	0.000	0.000	0.000	0.000	0.000	0.000	0.000	0.000	0.000	0.044	0.046	0.046	0.047	2.434	0.046	0.605	80	560	100	714	16249	16963	636	13943	14579	Error	Error	-4.508	714	16249	636	13943	118428	1251024	1.752	38.958	0	0	0
1	5	11	"A63"	"A63"	14350	38810	100	1552	1534	488	31	804	804	834	259	31	78	66	0	17575	15037	7505	49	1651	1651	1712	591	34	90	83	0	0.000	0.000	0.000	0.000	0.000	0.000	0.000	0.000	0.000	0.000	0.000	0.000	0.000	0.000	0.047	0.055	0.054	0.062	2.216	0.051	0.607	80	560	100	748	15924	16672	730	13386	14116	Error	Error	-4.412	748	15924	730	13386	122717	1202932	2.703	22.547	0	0	0
1	6	11	"A63"	"A63"	14650	38810	100	1429	1472	706	47	785	785	839	417	49	61	33	0	13824	13734	6953	50	1640	1640	1716	491	28	96	88	0	0.000	0.000	0.000	0.000	0.000	0.000	0.000	0.000	0.000	0.000	0.000	0.000	0.000	0.000	0.053	0.057	0.051	0.052	2.456	0.059	0.384	80	560	100	644	12184	12828	687	12094	12781	Error	Error	-4.242	644	12184	687	12094	117738	1098758	1.518	24.477	0	0	0
1	7	11	"A64"	"A64"	14950	38810	100	1421	1411	413	29	780	780	825	344	41	70	46	0	15225	13534	5760	42	1649	1649	1707	443	25	96	90	0	0.000	0.000	0.000	0.000	0.000	0.000	0.000	0.000	0.000	0.000	0.000	0.000	0.000	0.000	0.047	0.053	0.052	0.052	2.046	0.052	0.459	80	560	100	641	13576	14217	631	11885	12516	Error	Error	-4.405	641	13576	631	11885	112916	1082687	1.703	26.698	0	0	0
1	8	11	"A64"	"A64"	15250	38810	100	1375	1469	560	38	787	787	805	315	39	82	43	0	15953	14569	5427	37	1652	1652	1702	389	22	100	96	0	0.000	0.000	0.000	0.000	0.000	0.000	0.000	0.000	0.000	0.000	0.000	0.000	0.000	0.000	0.041	0.053	0.047	0.051	2.048	0.050	0.342	80	560	100	588	14301	14889	682	12917	13599	Error	Error	-4.604	588	14301	682	12917	117551	1165531	2.108	33.077	0	0	0
1	9	11	"A64"	"A64"	15550	38810	100	1474	1471	400	27	804	804	880	528	60	60	13	0	12108	11720	5536	47	1708	1708	1797	606	33	96	86	0	0.000	0.000	0.000	0.000	0.000	0.000	0.000	0.000	0.000	0.000	0.000	0.000	0.000	0.000	0.064	0.067	0.071	0.074	2.079	0.065	0.341	80	560	100	670	10400	11070	667	10012	10679	Error	Error	-3.956	670	10400	667	10012	117648	937635	1.119	16.375	0	0	0
1	10	11	"A65"	"A65"	15850	38800	100	1456	1487	1029	69	788	788	825	332	40	68	51	0	17081	14080	7072	50	1703	1703	1782	645	36	85	81	0	0.000	0.000	0.000	0.000	0.000	0.000	0.000	0.000	0.000	0.000	0.000	0.000	0.000	0.000	0.043	0.056	0.050	0.061	2.864	0.062	0.373	80	560	100	668	15378	16046	699	12377	13076	Error	Error	-4.525	668	15378	699	12377	118970	1126425	1.994	19.067	0	0	0
1	11	11	"A65"	"A65"	16150	38800	100	1062	1183	486	41	784	784	838	391	46	42	18	0	11269	10293	5755	55	1664	1664	1793	803	44	85	77	0	0.000	0.000	0.000	0.000	0.000	0.000	0.000	0.000	0.000	0.000	0.000	0.000	0.000	0.000	0.029	0.046	0.046	0.050	2.634	0.051	0.528	80	560	100	278	9605	9883	399	8629	9028	Error	Error	-5.111	278	9605	399	8629	94628	823413	0.882	10.585	0	0	0
1	12	11	"A65"	"A65"	16450	38800	100	1177	1231	676	54	803	803	879	503	57	32	8	0	10673	9299	4843	52	1689	1689	1817	773	42	80	77	0	0.000	0.000	0.000	0.000	0.000	0.000	0.000	0.000	0.000	0.000	0.000	0.000	0.000	0.000	0.042	0.056	0.056	0.065	3.602	0.060	0.314	80	560	100	374	8984	9358	428	7610	8038	Error	Error	-4.586	374	8984	428	7610	98494	743882	0.700	9.679	0	0	0
1	13	11	"A66"	"A66"	16750	38800	100	1403	1441	567	39	793	793	855	539	63	56	21	0	15200	13522	7411	54	1696	1696	1776	655	36	82	78	0	0.000	0.000	0.000	0.000	0.000	0.000	0.000	0.000	0.000	0.000	0.000	0.000	0.000	0.000	0.045	0.055	0.056	0.080	4.127	0.053	0.576	80	560	100	610	13504	14114	648	11826	12474	Error	Error	-4.468	610	13504	648	11826	115267	1081750	1.087	17.933	0	0	0
1	14	11	"A66"	"A66"	17050	38800	100	1340	1320	438	33	838	838	905	554	61	48	6	0	14481	12758	8648	67	1715	1715	1829	921	50	71	70	0	0.000	0.000	0.000	0.000	0.000	0.000	0.000	0.000	0.000	0.000	0.000	0.000	0.000	0.000	0.039	0.044	0.046	0.077	4.615	0.042	0.293	80	560	100	502	12766	13268	482	11043	11525	Error	Error	-4.668	502	12766	482	11043	105588	1020619	0.749	11.866	0	0	0
1	15	11	"A66"	"A66"	17350	38800	100	1473	1440	466	32	899	899	926	286	30	71	50	0	14776	12314	8195	66	1779	1779	1819	458	25	81	71	0	0.000	0.000	0.000	0.000	0.000	0.000	0.000	0.000	0.000	0.000	0.000	0.000	0.000	0.000	0.044	0.051	0.051	0.069	3.251	0.046	0.523	80	560	100	574	12997	13571	541	10535	11076	Error	Error	-4.501	574	12997	541	10535	115222	985114	1.797	22.915	0	0	0
1	16	11	"A67"	"A67"	17650	38800	100	1421	1455	472	32	1017	1017	1045	411	39	47	20	0	8769	9336	5746	61	1844	1844	1879	474	25	80	78	0	0.000	0.000	0.000	0.000	0.000	0.000	0.000	0.000	0.000	0.000	0.000	0.000	0.000	0.000	0.058	0.058	0.064	0.085	3.794	0.067	0.347	80	560	100	404	6925	7329	438	7492	7930	Error	Error	-4.099	404	6925	438	7492	116391	746907	0.998	15.732	0	0	0
1	17	11	"A67"	"A67"	17950	38800	100	1265	1270	276	21	1135	1135	1169	333	28	21	5	0	7687	6886	4058	58	1915	1915	1967	521	26	71	68	0	0.000	0.000	0.000	0.000	0.000	0.000	0.000	0.000	0.000	0.000	0.000	0.000	0.000	0.000	0.023	0.027	0.043	0.070	6.600	0.037	0.136	80	560	100	130	5772	5902	135	4971	5106	Error	Error	-5.472	130	5772	135	4971	101601	550910	0.303	9.441	0	0	0
1	18	11	"A67"	"A67"	18250	38800	100	1373	1419	389	27	1271	1271	1408	1591	112	1	0	0	6820	7133	4062	56	2093	2093	2268	1571	69	71	56	0	0.000	0.000	0.000	0.000	0.000	0.000	0.000	0.000	0.000	0.000	0.000	0.000	0.000	0.000	0.022	0.029	0.057	0.071	5.594	0.036	0.081	80	560	100	102	4727	4829	148	5040	5188	Error	Error	-5.534	102	4727	148	5040	113504	570678	0.007	3.097	0	0	0
1	1	12	"A68"	"A68"	13150	39110	100	1165	1166	260	22	1070	1070	1102	300	27	22	2	0	4488	4765	2353	49	1892	1892	1928	395	20	78	72	0	0.000	0.000	0.000	0.000	0.000	0.000	0.000	0.000	0.000	0.000	0.000	0.000	0.000	0.000	0.037	0.033	0.072	0.103	8.057	0.030	0.020	80	560	100	95	2596	2691	96	2873	2969	Error	Error	-4.772	95	2596	96	2873	93264	381191	0.213	7.182	0	0	0
1	2	12	"A68"	"A68"	13450	39110	100	1236	1248	313	25	996	996	1039	296	28	40	13	0	4426	5119	2708	52	1807	1807	1898	539	28	77	71	0	0.000	0.000	0.000	0.000	0.000	0.000	0.000	0.000	0.000	0.000	0.000	0.000	0.000	0.000	0.092	0.076	0.087	0.119	5.657	0.061	0.182	80	560	100	240	2619	2859	252	3312	3564	Error	Error	-3.448	240	2619	252	3312	99826	409520	0.706	5.976	0	0	0
1	3	12	"A68"	"A68"	13750	39110	100	1232	1229	324	26	942	942	960	238	24	60	27	0	6274	6364	3153	49	1748	1748	1790	428	23	87	86	0	0.000	0.000	0.000	0.000	0.000	0.000	0.000	0.000	0.000	0.000	0.000	0.000	0.000	0.000	0.064	0.062	0.079	0.093	5.210	0.058	0.252	80	560	100	290	4526	4816	287	4616	4903	Error	Error	-3.964	290	4526	287	4616	98314	509157	1.130	10.687	0	0	0
1	4	12	"A69"	"A69"	14050	39110	100	1241	1263	421	33	877	877	899	260	28	60	33	0	11324	10805	6367	58	1692	1692	1718	349	20	85	80	0	0.000	0.000	0.000	0.000	0.000	0.000	0.000	0.000	0.000	0.000	0.000	0.000	0.000	0.000	0.038	0.042	0.042	0.045	2.594	0.042	0.466	80	560	100	364	9632	9996	386	9113	9499	Error	Error	-4.726	364	9632	386	9113	101036	864415	1.400	26.037	0	0	0
1	5	12	"A69"	"A69"	14350	39110	100	1396	1509	675	44	826	826	872	306	35	66	50	0	17226	14189	8206	57	1652	1652	1740	678	38	88	81	0	0.000	0.000	0.000	0.000	0.000	0.000	0.000	0.000	0.000	0.000	0.000	0.000	0.000	0.000	0.037	0.054	0.057	0.060	2.428	0.050	0.174	80	560	100	570	15574	16144	683	12537	13220	Error	Error	-4.772	570	15574	683	12537	120695	1135089	2.082	18.361	0	0	0
1	6	12	"A69"	"A69"	14650	39110	100	1493	1506	649	43	819	819	865	319	36	65	52	0	15044	13335	7372	55	1661	1661	1754	688	39	87	87	0	0.000	0.000	0.000	0.000	0.000	0.000	0.000	0.000	0.000	0.000	0.000	0.000	0.000	0.000	0.050	0.059	0.060	0.062	3.275	0.058	0.462	80	560	100	674	13383	14057	687	11674	12361	Error	Error	-4.312	674	13383	687	11674	120512	1066784	2.009	16.833	0	0	0
1	7	12	"A70"	"A70"	14950	39110	100	1004	1064	399	37	766	766	824	382	46	32	7	0	5338	5481	1824	33	1636	1636	1697	478	28	97	91	0	0.000	0.000	0.000	0.000	0.000	0.000	0.000	0.000	0.000	0.000	0.000	0.000	0.000	0.000	0.064	0.078	0.079	0.063	2.969	0.097	0.188	80	560	100	238	3702	3940	298	3845	4143	Error	Error	-3.959	238	3702	298	3845	85130	438484	0.628	7.916	0	0	0
1	8	12	"A70"	"A70"	15250	39110	100	934	952	328	34	793	793	847	441	52	13	3	0	5294	5566	2488	44	1659	1659	1783	747	41	88	87	0	0.000	0.000	0.000	0.000	0.000	0.000	0.000	0.000	0.000	0.000	0.000	0.000	0.000	0.000	0.039	0.041	0.064	0.070	2.988	0.060	0.133	80	560	100	141	3635	3776	159	3907	4066	Error	Error	-4.688	141	3635	159	3907	76137	445311	0.238	5.064	0	0	0
1	9	12	"A70"	"A70"	15550	39110	100	1060	1138	467	41	803	803	863	520	60	20	5	0	8409	8357	4008	47	1614	1614	1708	692	40	87	87	0	0.000	0.000	0.000	0.000	0.000	0.000	0.000	0.000	0.000	0.000	0.000	0.000	0.000	0.000	0.038	0.050	0.047	0.050	3.390	0.059	0.170	80	560	100	257	6795	7052	335	6743	7078	Error	Error	-4.725	257	6795	335	6743	91035	668591	0.529	9.608	0	0	0
1	10	12	"A71"	"A71"	15860	39110	100	1615	1576	475	30	777	777	811	303	37	90	66	0	19868	18444	5101	27	1639	1639	1671	338	20	100	100	0	0.000	0.000	0.000	0.000	0.000	0.000	0.000	0.000	0.000	0.000	0.000	0.000	0.000	0.000	0.046	0.048	0.048	0.044	1.658	0.048	0.375	80	560	100	838	18229	19067	799	16805	17604	Error	Error	-4.443	838	18229	799	16805	126054	1475539	2.525	49.624	0	0	0
1	11	12	"A71"	"A71"	16160	39100	100	1505	1513	766	50	777	777	850	615	72	58	17	0	18204	14997	7611	50	1603	1603	1715	740	43	87	85	0	0.000	0.000	0.000	0.000	0.000	0.000	0.000	0.000	0.000	0.000	0.000	0.000	0.000	0.000	0.044	0.055	0.054	0.056	2.318	0.060	0.282	80	560	100	728	16601	17329	736	13394	14130	Error	Error	-4.511	728	16601	736	13394	121027	1199767	1.078	17.949	0	0	0
1	12	12	"A71"	"A71"	16460	39100	100	1271	1244	472	37	786	786	870	904	103	21	0	0	15720	13081	7309	55	1574	1574	1939	2011	103	76	75	0	0.000	0.000	0.000	0.000	0.000	0.000	0.000	0.000	0.000	0.000	0.000	0.000	0.000	0.000	0.034	0.040	0.044	0.048	4.396	0.062	0.137	80	560	100	485	14146	14631	458	11507	11965	Error	Error	-4.866	485	14146	458	11507	99518	1046451	0.414	5.541	0	0	0
1	13	12	"A72"	"A72"	16760	39100	100	1233	1399	795	56	778	778	821	423	51	56	23	0	10514	10553	5626	53	1623	1623	1677	474	28	87	82	0	0.000	0.000	0.000	0.000	0.000	0.000	0.000	0.000	0.000	0.000	0.000	0.000	0.000	0.000	0.051	0.070	0.061	0.074	2.874	0.069	0.291	80	560	100	455	8891	9346	621	8930	9551	Error	Error	-4.288	455	8891	621	8930	111895	844264	1.366	18.726	0	0	0
1	14	12	"A72"	"A72"	17060	39100	100	1393	1440	767	53	846	846	902	562	62	48	8	0	10295	11150	6831	61	1682	1682	1817	1007	55	80	78	0	0.000	0.000	0.000	0.000	0.000	0.000	0.000	0.000	0.000	0.000	0.000	0.000	0.000	0.000	0.064	0.063	0.056	0.062	3.121	0.053	0.273	80	560	100	547	8613	9160	594	9468	10062	Error	Error	-3.977	547	8613	594	9468	115228	892011	0.957	9.268	0	0	0
1	15	12	"A72"	"A72"	17360	39100	100	1394	1410	496	35	895	895	924	281	30	61	48	0	11235	10911	6921	63	1732	1732	1754	278	15	90	81	0	0.000	0.000	0.000	0.000	0.000	0.000	0.000	0.000	0.000	0.000	0.000	0.000	0.000	0.000	0.053	0.056	0.059	0.062	2.273	0.053	0.476	80	560	100	499	9503	10002	515	9179	9694	Error	Error	-4.251	499	9503	515	9179	112794	872866	1.730	32.939	0	0	0
1	16	12	"A73"	"A73"	17660	39100	100	1077	1146	475	41	1030	1030	1055	274	25	25	6	0	2336	3346	2828	84	1859	1859	1925	1245	64	28	11	0	0.000	0.000	0.000	0.000	0.000	0.000	0.000	0.000	0.000	0.000	0.000	0.000	0.000	0.000	0.099	0.078	0.197	0.225	4.444	0.066	0.103	80	560	100	47	477	524	116	1487	1603	Error	Error	-3.343	47	477	116	1487	91718	267641	0.332	1.141	0	0	0
1	17	12	"A73"	"A73"	17960	39100	100	1225	1308	369	28	1225	1225	1279	330	25	15	7	0	2612	2957	1105	37	1991	1991	2025	296	14	65	51	0	0.000	0.000	0.000	0.000	0.000	0.000	0.000	0.000	0.000	0.000	0.000	0.000	0.000	0.000	0.000	0.086	0.257	0.305	4.806	0.127	0.062	80	560	100	0	621	621	83	966	1049	Error	Error	Error	0	621	83	966	104619	236530	0.088	3.149	0	0	0
1	18	12	"A73"	"A73"	18260	39100	100	1385	1383	312	22	1354	1354	1380	448	32	8	0	0	2667	2882	863	29	2093	2093	2128	444	20	61	31	0	0.000	0.000	0.000	0.000	0.000	0.000	0.000	0.000	0.000	0.000	0.000	0.000	0.000	0.000	0.054	0.037	0.242	0.337	3.580	0.138	0.067	80	560	100	31	574	605	29	789	818	Error	Error	-4.211	31	574	29	789	110662	230574	0.007	1.698	0	0	0
1	1	13	"A74"	"A74"	13150	39410	100	1492	1506	364	24	1156	1156	1173	313	26	53	18	0	9444	9256	5641	60	1977	1977	2040	789	38	75	71	0	0.000	0.000	0.000	0.000	0.000	0.000	0.000	0.000	0.000	0.000	0.000	0.000	0.000	0.000	0.045	0.048	0.056	0.066	3.789	0.043	0.336	80	560	100	336	7467	7803	350	7279	7629	Error	Error	-4.474	336	7467	350	7279	120483	740469	1.064	9.146	0	0	0
1	2	13	"A74"	"A74"	13460	39410	100	1535	1588	404	25	1051	1051	1081	312	28	66	38	0	10415	11520	5201	45	1861	1861	1889	310	16	95	95	0	0.000	0.000	0.000	0.000	0.000	0.000	0.000	0.000	0.000	0.000	0.000	0.000	0.000	0.000	0.057	0.056	0.057	0.052	3.093	0.053	0.456	80	560	100	484	8554	9038	537	9659	10196	Error	Error	-4.144	484	8554	537	9659	127036	921638	1.625	31.068	0	0	0
1	3	13	"A74"	"A74"	13760	39410	100	1475	1526	505	33	966	966	999	343	34	67	38	0	10664	10366	4740	45	1767	1767	1818	563	30	88	88	0	0.000	0.000	0.000	0.000	0.000	0.000	0.000	0.000	0.000	0.000	0.000	0.000	0.000	0.000	0.057	0.065	0.065	0.065	2.050	0.066	0.468	80	560	100	509	8897	9406	560	8599	9159	Error	Error	-4.128	509	8897	560	8599	122088	829282	1.536	15.183	0	0	0
1	4	13	"A75"	"A75"	14060	39410	100	1122	1218	454	37	883	883	910	270	29	48	27	0	7115	7510	3900	51	1695	1695	1721	305	17	91	90	0	0.000	0.000	0.000	0.000	0.000	0.000	0.000	0.000	0.000	0.000	0.000	0.000	0.000	0.000	0.044	0.058	0.064	0.071	4.166	0.070	0.206	80	560	100	239	5420	5659	335	5815	6150	Error	Error	-4.503	239	5420	335	5815	97469	600837	1.141	18.980	0	0	0
1	5	13	"A75"	"A75"	14360	39410	100	1148	1349	820	60	835	835	868	292	33	52	35	0	8257	8310	3991	48	1690	1690	1782	676	37	90	83	0	0.000	0.000	0.000	0.000	0.000	0.000	0.000	0.000	0.000	0.000	0.000	0.000	0.000	0.000	0.048	0.078	0.078	0.074	2.776	0.075	0.302	80	560	100	313	6567	6880	514	6620	7134	Error	Error	-4.391	313	6567	514	6620	107945	664816	1.647	9.657	0	0	0
1	6	13	"A75"	"A75"	14660	39410	100	1207	1252	399	31	803	803	850	323	38	56	36	0	7610	8093	3909	48	1643	1643	1795	955	53	92	86	0	0.000	0.000	0.000	0.000	0.000	0.000	0.000	0.000	0.000	0.000	0.000	0.000	0.000	0.000	0.068	0.070	0.072	0.082	2.478	0.062	0.278	80	560	100	404	5967	6371	449	6450	6899	Error	Error	-3.885	404	5967	449	6450	100185	647420	1.245	6.595	0	0	0
1	7	13	"A76"	"A76"	14960	39410	100	1543	1632	566	34	832	832	902	480	53	71	32	0	15668	14861	5164	34	1730	1730	1824	710	38	97	95	0	0.000	0.000	0.000	0.000	0.000	0.000	0.000	0.000	0.000	0.000	0.000	0.000	0.000	0.000	0.051	0.061	0.054	0.055	2.190	0.060	0.431	80	560	100	711	13938	14649	800	13131	13931	Error	Error	-4.293	711	13938	800	13131	130527	1188893	1.521	18.362	0	0	0
1	8	13	"A76"	"A76"	15260	39410	100	1381	1415	481	33	802	802	845	294	34	80	48	0	13809	12692	5898	46	1689	1689	1770	503	28	95	83	0	0.000	0.000	0.000	0.000	0.000	0.000	0.000	0.000	0.000	0.000	0.000	0.000	0.000	0.000	0.048	0.056	0.054	0.060	2.314	0.051	0.378	80	560	100	579	12120	12699	613	11003	11616	Error	Error	-4.388	579	12120	613	11003	113186	1015333	1.939	21.714	0	0	0
1	9	13	"A76"	"A76"	15560	39410	100	1296	1312	473	36	822	822	866	379	43	57	26	0	11293	10626	5856	55	1688	1688	1763	545	30	90	82	0	0.000	0.000	0.000	0.000	0.000	0.000	0.000	0.000	0.000	0.000	0.000	0.000	0.000	0.000	0.049	0.055	0.060	0.062	2.484	0.053	0.364	80	560	100	474	9605	10079	490	8938	9428	Error	Error	-4.341	474	9605	490	8938	104960	850063	1.177	16.262	0	0	0
1	10	13	"A77"	"A77"	15860	39410	100	2450	2372	1054	44	792	792	823	333	40	81	78	0	11424	10637	5336	50	1674	1674	1716	368	21	93	86	0	0.000	0.000	0.000	0.000	0.000	0.000	0.000	0.000	0.000	0.000	0.000	0.000	0.000	0.000	0.170	0.176	0.179	0.188	1.931	0.175	0.819	80	560	100	1658	9750	11408	1580	8963	10543	Error	Error	-2.556	1658	9750	1580	8963	189798	850985	4.652	24.242	0	0	0
1	11	13	"A77"	"A77"	16160	39410	100	2471	2223	1155	51	777	777	822	347	42	70	67	0	10630	9535	5576	58	1658	1658	1734	504	29	86	75	0	0.000	0.000	0.000	0.000	0.000	0.000	0.000	0.000	0.000	0.000	0.000	0.000	0.000	0.000	0.189	0.184	0.177	0.171	2.921	0.165	0.712	80	560	100	1694	8972	10666	1446	7877	9323	Error	Error	-2.405	1694	8972	1446	7877	177869	762829	4.037	15.478	0	0	0
1	12	13	"A77"	"A77"	16460	39400	100	1301	1383	657	47	796	796	832	288	34	63	45	0	6783	6717	4121	61	1628	1628	1732	677	39	73	70	0	0.000	0.000	0.000	0.000	0.000	0.000	0.000	0.000	0.000	0.000	0.000	0.000	0.000	0.000	0.098	0.115	0.110	0.129	2.770	0.105	0.427	80	560	100	505	5155	5660	587	5089	5676	Error	Error	-3.352	505	5155	587	5089	110664	537372	1.913	7.363	0	0	0
1	13	13	"A78"	"A78"	16760	39400	100	1337	1390	689	49	773	773	820	341	41	61	43	0	12580	10306	6748	65	1632	1632	1770	1078	60	70	67	0	0.000	0.000	0.000	0.000	0.000	0.000	0.000	0.000	0.000	0.000	0.000	0.000	0.000	0.000	0.052	0.071	0.067	0.096	3.210	0.064	0.520	80	560	100	564	10948	11512	617	8674	9291	Error	Error	-4.279	564	10948	617	8674	111213	824496	1.672	7.918	0	0	0
1	14	13	"A78"	"A78"	17060	39400	100	1323	1331	491	36	796	796	857	648	75	42	5	0	13029	12118	7422	61	1622	1622	1792	1390	77	71	70	0	0.000	0.000	0.000	0.000	0.000	0.000	0.000	0.000	0.000	0.000	0.000	0.000	0.000	0.000	0.046	0.051	0.053	0.081	4.474	0.050	0.570	80	560	100	527	11407	11934	535	10496	11031	Error	Error	-4.436	527	11407	535	10496	106517	969477	0.731	7.429	0	0	0
1	15	13	"A78"	"A78"	17360	39400	100	1411	1450	490	33	905	905	945	321	33	66	45	0	12414	11199	7419	66	1747	1747	1879	1127	59	71	62	0	0.000	0.000	0.000	0.000	0.000	0.000	0.000	0.000	0.000	0.000	0.000	0.000	0.000	0.000	0.047	0.058	0.064	0.076	3.356	0.051	0.561	80	560	100	506	10667	11173	545	9452	9997	Error	Error	-4.398	506	10667	545	9452	116018	895886	1.573	8.270	0	0	0
1	16	13	"A79"	"A79"	17660	39400	100	1310	1504	537	35	1027	1027	1066	473	44	42	21	0	7248	8837	6353	71	1800	1800	1893	802	42	71	66	0	0.000	0.000	0.000	0.000	0.000	0.000	0.000	0.000	0.000	0.000	0.000	0.000	0.000	0.000	0.052	0.068	0.069	0.076	4.297	0.084	0.321	80	560	100	283	5448	5731	477	7037	7514	Error	Error	-4.267	283	5448	477	7037	120308	706939	0.926	8.658	0	0	0
1	17	13	"A79"	"A79"	17960	39400	100	1287	1301	332	25	1268	1268	1278	341	26	16	1	0	7620	6997	3928	56	1993	1993	2059	647	31	70	70	0	0.000	0.000	0.000	0.000	0.000	0.000	0.000	0.000	0.000	0.000	0.000	0.000	0.000	0.000	0.003	0.007	0.054	0.081	7.927	0.030	0.081	80	560	100	19	5627	5646	33	5004	5037	Error	Error	-8.210	19	5627	33	5004	104056	559794	0.067	7.632	0	0	0
1	18	13	"A79"	"A79"	18260	39400	100	1764	1795	439	24	1317	1317	1387	401	28	55	20	0	9154	9155	5503	60	2077	2077	2230	893	40	71	70	0	0.000	0.000	0.000	0.000	0.000	0.000	0.000	0.000	0.000	0.000	0.000	0.000	0.000	0.000	0.063	0.068	0.084	0.110	4.715	0.054	0.327	80	560	100	447	7077	7524	478	7078	7556	Error	Error	-3.985	447	7077	478	7078	143567	732379	1.017	7.755	0	0	0
1	1	14	"A80"	"A80"	13160	39710	100	1349	1419	457	32	1131	1131	1162	320	27	42	23	0	6664	8307	5646	67	1963	1963	1990	303	15	88	77	0	0.000	0.000	0.000	0.000	0.000	0.000	0.000	0.000	0.000	0.000	0.000	0.000	0.000	0.000	0.046	0.045	0.060	0.076	3.979	0.061	0.332	80	560	100	218	4701	4919	288	6344	6632	Error	Error	-4.431	218	4701	288	6344	113487	664521	0.803	20.848	0	0	0
1	2	14	"A80"	"A80"	13460	39710	100	1543	1513	483	31	1068	1068	1093	302	27	56	37	0	9136	9503	5648	59	1879	1879	2051	1105	53	81	73	0	0.000	0.000	0.000	0.000	0.000	0.000	0.000	0.000	0.000	0.000	0.000	0.000	0.000	0.000	0.065	0.058	0.072	0.065	3.885	0.053	0.419	80	560	100	475	7257	7732	445	7624	8069	Error	Error	-3.933	475	7257	445	7624	121029	760233	1.391	6.744	0	0	0
1	3	14	"A80"	"A80"	13760	39710	100	1114	1177	361	30	995	995	1038	458	44	23	5	0	7862	7886	3974	50	1804	1804	1934	906	46	80	78	0	0.000	0.000	0.000	0.000	0.000	0.000	0.000	0.000	0.000	0.000	0.000	0.000	0.000	0.000	0.020	0.030	0.055	0.067	5.697	0.036	0.093	80	560	100	119	6058	6177	182	6082	6264	Error	Error	-5.670	119	6058	182	6082	94144	630864	0.303	6.570	0	0	0
1	4	14	"A81"	"A81"	14060	39710	100	1420	1448	448	30	909	909	941	300	31	70	38	0	14513	12960	6679	51	1731	1731	1792	628	35	87	80	0	0.000	0.000	0.000	0.000	0.000	0.000	0.000	0.000	0.000	0.000	0.000	0.000	0.000	0.000	0.040	0.048	0.049	0.054	3.205	0.049	0.449	80	560	100	511	12782	13293	539	11229	11768	Error	Error	-4.645	511	12782	539	11229	115878	1036767	1.690	17.783	0	0	0
1	5	14	"A81"	"A81"	14360	39710	100	1534	1494	546	36	863	863	906	300	33	72	56	0	15054	12732	6914	54	1723	1723	1804	525	29	87	80	0	0.000	0.000	0.000	0.000	0.000	0.000	0.000	0.000	0.000	0.000	0.000	0.000	0.000	0.000	0.050	0.057	0.057	0.067	3.193	0.054	0.572	80	560	100	671	13331	14002	631	11009	11640	Error	Error	-4.312	671	13331	631	11009	119515	1018537	1.960	20.815	0	0	0
1	6	14	"A81"	"A81"	14660	39710	100	1443	1452	651	44	817	817	860	281	32	70	53	0	16628	12753	7844	61	1705	1705	1968	1614	82	68	68	0	0.000	0.000	0.000	0.000	0.000	0.000	0.000	0.000	0.000	0.000	0.000	0.000	0.000	0.000	0.042	0.057	0.065	0.088	3.813	0.056	0.581	80	560	100	626	14923	15549	635	11048	11683	Error	Error	-4.575	626	14923	635	11048	116162	1020222	2.107	6.682	0	0	0
1	7	14	"A82"	"A82"	14960	39710	100	1416	1422	643	45	847	847	885	440	49	57	30	0	16747	13481	8158	60	1728	1728	1829	719	39	81	77	0	0.000	0.000	0.000	0.000	0.000	0.000	0.000	0.000	0.000	0.000	0.000	0.000	0.000	0.000	0.038	0.049	0.053	0.060	2.586	0.057	0.577	80	560	100	569	15019	15588	575	11753	12328	Error	Error	-4.722	569	15019	575	11753	113772	1078469	1.220	16.206	0	0	0
1	8	14	"A82"	"A82"	15260	39710	100	1599	1570	613	39	806	806	855	355	41	71	56	0	17549	14220	7638	53	1723	1723	1834	775	42	82	78	0	0.000	0.000	0.000	0.000	0.000	0.000	0.000	0.000	0.000	0.000	0.000	0.000	0.000	0.000	0.050	0.061	0.058	0.073	2.971	0.057	0.535	80	560	100	793	15826	16619	764	12497	13261	Error	Error	-4.319	793	15826	764	12497	125563	1137592	2.014	15.982	0	0	0
1	9	14	"A82"	"A82"	15560	39710	100	1251	1337	505	37	794	794	843	474	56	47	13	0	11758	11387	6055	53	1670	1670	1735	522	30	91	83	0	0.000	0.000	0.000	0.000	0.000	0.000	0.000	0.000	0.000	0.000	0.000	0.000	0.000	0.000	0.045	0.056	0.049	0.059	3.038	0.052	0.427	80	560	100	457	10088	10545	543	9717	10260	Error	Error	-4.464	457	10088	543	9717	106991	910975	1.042	18.490	0	0	0
1	10	14	"A83"	"A83"	15870	39710	100	1383	1491	949	63	801	801	846	281	33	76	52	0	10764	10220	4134	40	1675	1675	1711	299	17	100	96	0	0.000	0.000	0.000	0.000	0.000	0.000	0.000	0.000	0.000	0.000	0.000	0.000	0.000	0.000	0.064	0.081	0.073	0.066	2.317	0.088	0.379	80	560	100	582	9089	9671	690	8545	9235	Error	Error	-3.965	582	9089	690	8545	119292	817582	2.295	28.458	0	0	0
1	11	14	"A83"	"A83"	16170	39710	100	1165	1218	482	39	774	774	829	416	50	42	12	0	9353	9309	2622	28	1638	1638	1694	465	27	100	98	0	0.000	0.000	0.000	0.000	0.000	0.000	0.000	0.000	0.000	0.000	0.000	0.000	0.000	0.000	0.051	0.058	0.053	0.054	1.982	0.061	0.311	80	560	100	391	7715	8106	444	7671	8115	Error	Error	-4.302	391	7715	444	7671	97474	744748	0.935	16.376	0	0	0
1	12	14	"A83"	"A83"	16470	39710	100	1378	1417	445	31	799	799	843	354	41	75	35	0	12958	12303	4780	38	1646	1646	1730	516	29	96	95	0	0.000	0.000	0.000	0.000	0.000	0.000	0.000	0.000	0.000	0.000	0.000	0.000	0.000	0.000	0.051	0.058	0.056	0.052	2.335	0.055	0.430	80	560	100	579	11312	11891	618	10657	11275	Error	Error	-4.288	579	11312	618	10657	113375	984254	1.621	20.490	0	0	0
1	13	14	"A84"	"A84"	16770	39700	100	1354	1370	505	36	779	779	861	718	83	45	3	0	11847	10374	5748	55	1640	1640	1763	1168	66	78	76	0	0.000	0.000	0.000	0.000	0.000	0.000	0.000	0.000	0.000	0.000	0.000	0.000	0.000	0.000	0.056	0.068	0.075	0.085	2.987	0.064	0.389	80	560	100	575	10207	10782	591	8734	9325	Error	Error	-4.150	575	10207	591	8734	109593	829925	0.709	7.372	0	0	0
1	14	14	"A84"	"A84"	17070	39700	100	1191	1239	391	31	808	808	851	416	48	48	18	0	10122	9070	5132	56	1622	1622	1920	1595	83	77	71	0	0.000	0.000	0.000	0.000	0.000	0.000	0.000	0.000	0.000	0.000	0.000	0.000	0.000	0.000	0.045	0.058	0.062	0.067	3.029	0.056	0.508	80	560	100	383	8500	8883	431	7448	7879	Error	Error	-4.472	383	8500	431	7448	99127	725568	0.933	4.483	0	0	0
1	15	14	"A84"	"A84"	17370	39700	100	1346	1390	475	34	905	905	919	333	36	56	37	0	13012	10129	6086	60	1662	1662	1800	851	47	75	70	0	0.000	0.000	0.000	0.000	0.000	0.000	0.000	0.000	0.000	0.000	0.000	0.000	0.000	0.000	0.039	0.057	0.062	0.072	2.562	0.064	0.430	80	560	100	441	11350	11791	485	8467	8952	Error	Error	-4.686	441	11350	485	8467	111188	810324	1.414	9.787	0	0	0
1	16	14	"A85"	"A85"	17670	39700	100	1285	1329	403	30	1037	1037	1048	279	26	45	20	0	8007	7996	3932	49	1835	1835	1832	254	13	93	91	0	0.000	0.000	0.000	0.000	0.000	0.000	0.000	0.000	0.000	0.000	0.000	0.000	0.000	0.000	0.040	0.047	0.068	0.078	4.939	0.048	0.246	80	560	100	248	6172	6420	292	6161	6453	Error	Error	-4.637	248	6172	292	6161	106315	639663	1.007	24.268	0	0	0
1	17	14	"A85"	"A85"	17970	39700	100	1679	1675	432	25	1283	1283	1312	334	25	53	28	0	9959	9414	5594	59	1973	1973	2030	497	24	83	77	0	0.000	0.000	0.000	0.000	0.000	0.000	0.000	0.000	0.000	0.000	0.000	0.000	0.000	0.000	0.050	0.053	0.069	0.072	4.287	0.055	0.265	80	560	100	396	7986	8382	392	7441	7833	Error	Error	-4.334	396	7986	392	7441	133981	753153	1.087	14.857	0	0	0
1	18	14	"A85"	"A85"	18270	39700	100	2115	2034	508	24	1439	1439	1460	336	23	68	50	0	10830	9700	5147	53	2154	2154	2237	634	28	87	80	0	0.000	0.000	0.000	0.000	0.000	0.000	0.000	0.000	0.000	0.000	0.000	0.000	0.000	0.000	0.078	0.079	0.082	0.095	3.094	0.071	0.404	80	560	100	676	8676	9352	595	7546	8141	Error	Error	-3.682	676	8676	595	7546	162682	776009	1.708	11.771	0	0	0
1	1	15	"A86"	"A86"	13160	40010	100	1547	1536	417	27	1150	1150	1180	310	26	57	27	0	9334	8679	5486	63	1953	1953	2036	677	33	75	66	0	0.000	0.000	0.000	0.000	0.000	0.000	0.000	0.000	0.000	0.000	0.000	0.000	0.000	0.000	0.054	0.057	0.071	0.120	6.738	0.052	0.295	80	560	100	397	7381	7778	386	6726	7112	Error	Error	-4.217	397	7381	386	6726	122870	694309	1.148	9.812	0	0	0
1	2	15	"A86"	"A86"	13470	40010	100	1642	1629	407	24	1104	1104	1125	295	26	70	46	0	10566	9552	4725	49	1903	1903	1996	711	35	91	83	0	0.000	0.000	0.000	0.000	0.000	0.000	0.000	0.000	0.000	0.000	0.000	0.000	0.000	0.000	0.062	0.069	0.071	0.073	2.531	0.060	0.431	80	560	100	538	8663	9201	525	7649	8174	Error	Error	-4.009	538	8663	525	7649	130310	764197	1.708	10.627	0	0	0
1	3	15	"A86"	"A86"	13770	40010	100	1478	1541	503	32	1029	1029	1052	312	29	62	38	0	11716	10325	5058	48	1834	1834	1882	448	23	91	86	0	0.000	0.000	0.000	0.000	0.000	0.000	0.000	0.000	0.000	0.000	0.000	0.000	0.000	0.000	0.045	0.060	0.059	0.070	3.165	0.063	0.505	80	560	100	449	9882	10331	512	8491	9003	Error	Error	-4.460	449	9882	512	8491	123258	825963	1.567	18.846	0	0	0
1	4	15	"A87"	"A87"	14070	40010	100	1529	1532	495	32	944	944	1044	1636	156	2	0	0	13705	11584	5988	51	1759	1759	1824	758	41	83	77	0	0.000	0.000	0.000	0.000	0.000	0.000	0.000	0.000	0.000	0.000	0.000	0.000	0.000	0.000	0.049	0.060	0.064	0.068	2.680	0.052	0.011	80	560	100	585	11946	12531	588	9825	10413	Error	Error	-4.352	585	11946	588	9825	122599	926699	0.298	12.876	0	0	0
1	5	15	"A87"	"A87"	14370	40010	100	1534	1529	554	36	853	853	896	307	34	76	51	0	12772	11868	5879	49	1724	1724	1775	499	28	87	80	0	0.000	0.000	0.000	0.000	0.000	0.000	0.000	0.000	0.000	0.000	0.000	0.000	0.000	0.000	0.062	0.067	0.062	0.076	2.709	0.061	0.473	80	560	100	681	11048	11729	676	10144	10820	Error	Error	-4.020	681	11048	676	10144	122291	949473	2.062	20.226	0	0	0
1	6	15	"A87"	"A87"	14670	40010	100	1434	1385	429	30	879	879	920	303	32	67	43	0	12838	11975	6098	50	1707	1707	2382	2849	119	78	76	0	0.000	0.000	0.000	0.000	0.000	0.000	0.000	0.000	0.000	0.000	0.000	0.000	0.000	0.000	0.050	0.049	0.054	0.053	2.746	0.053	0.498	80	560	100	555	11131	11686	506	10268	10774	Error	Error	-4.326	555	11131	506	10268	110817	957981	1.535	3.367	0	0	0
1	7	15	"A88"	"A88"	14970	40010	100	1374	1395	475	34	825	825	863	310	35	68	41	0	15415	13565	5810	42	1648	1648	1692	387	22	93	92	0	0.000	0.000	0.000	0.000	0.000	0.000	0.000	0.000	0.000	0.000	0.000	0.000	0.000	0.000	0.040	0.048	0.046	0.046	2.544	0.049	0.401	80	560	100	549	13767	14316	570	11917	12487	Error	Error	-4.648	549	13767	570	11917	111612	1085231	1.716	30.680	0	0	0
1	8	15	"A88"	"A88"	15270	40010	100	1445	1539	863	56	820	820	905	1011	111	28	1	0	16969	14225	6992	49	1699	1699	1907	1343	70	80	80	0	0.000	0.000	0.000	0.000	0.000	0.000	0.000	0.000	0.000	0.000	0.000	0.000	0.000	0.000	0.041	0.057	0.056	0.058	2.710	0.086	0.174	80	560	100	625	15270	15895	719	12526	13245	Error	Error	-4.611	625	15270	719	12526	123095	1138018	0.627	9.172	0	0	0
1	9	15	"A88"	"A88"	15570	40010	100	1560	1534	570	37	830	830	876	324	36	72	57	0	15834	12697	6829	53	1692	1692	1783	612	34	86	78	0	0.000	0.000	0.000	0.000	0.000	0.000	0.000	0.000	0.000	0.000	0.000	0.000	0.000	0.000	0.052	0.064	0.063	0.073	2.193	0.058	0.515	80	560	100	730	14142	14872	704	11005	11709	Error	Error	-4.276	730	14142	704	11005	122742	1015723	2.031	17.833	0	0	0
1	10	15	"A89"	"A89"	15870	40010	100	1172	1239	366	29	802	802	866	420	48	42	13	0	10462	10659	4219	39	1643	1643	1703	485	28	100	96	0	0.000	0.000	0.000	0.000	0.000	0.000	0.000	0.000	0.000	0.000	0.000	0.000	0.000	0.000	0.042	0.048	0.052	0.043	2.486	0.052	0.235	80	560	100	370	8819	9189	437	9016	9453	Error	Error	-4.575	370	8819	437	9016	99158	852742	0.888	18.466	0	0	0
1	11	15	"A89"	"A89"	16170	40010	100	1143	1186	443	37	802	802	861	436	50	45	12	0	10581	9387	5337	56	1619	1619	1698	553	32	85	82	0	0.000	0.000	0.000	0.000	0.000	0.000	0.000	0.000	0.000	0.000	0.000	0.000	0.000	0.000	0.038	0.049	0.052	0.049	3.049	0.052	0.244	80	560	100	341	8962	9303	384	7768	8152	Error	Error	-4.716	341	8962	384	7768	94912	750981	0.745	13.904	0	0	0
1	12	15	"A89"	"A89"	16470	40010	100	1358	1391	629	45	816	816	871	434	49	60	17	0	12100	11914	5567	46	1639	1639	1733	570	32	97	92	0	0.000	0.000	0.000	0.000	0.000	0.000	0.000	0.000	0.000	0.000	0.000	0.000	0.000	0.000	0.052	0.056	0.059	0.056	2.246	0.058	0.429	80	560	100	542	10461	11003	575	10275	10850	Error	Error	-4.271	542	10461	575	10275	111276	953153	1.198	17.861	0	0	0
1	13	15	"A90"	"A90"	16770	40010	100	1502	1464	503	34	780	780	826	304	36	76	61	0	16257	13530	6769	50	1619	1619	1675	470	28	95	91	0	0.000	0.000	0.000	0.000	0.000	0.000	0.000	0.000	0.000	0.000	0.000	0.000	0.000	0.000	0.049	0.057	0.062	0.065	2.423	0.055	0.611	80	560	100	722	14638	15360	684	11911	12595	Error	Error	-4.342	722	14638	684	11911	117122	1082425	2.099	25.223	0	0	0
1	14	15	"A90"	"A90"	17070	40000	100	1211	1302	533	40	829	829	952	1564	164	2	1	0	11724	10184	5915	58	1653	1653	1919	1765	91	71	70	0	0.000	0.000	0.000	0.000	0.000	0.000	0.000	0.000	0.000	0.000	0.000	0.000	0.000	0.000	0.038	0.055	0.058	0.075	3.993	0.055	0.451	80	560	100	382	10071	10453	473	8531	9004	Error	Error	-4.720	382	10071	473	8531	104175	814716	0.224	4.683	0	0	0
1	15	15	"A90"	"A90"	17370	40000	100	1320	1324	408	30	908	908	949	341	35	57	28	0	12433	9450	5683	60	1669	1669	1768	841	47	71	68	0	0.000	0.000	0.000	0.000	0.000	0.000	0.000	0.000	0.000	0.000	0.000	0.000	0.000	0.000	0.038	0.053	0.059	0.072	2.889	0.049	0.457	80	560	100	412	10764	11176	416	7781	8197	Error	Error	-4.707	412	10764	416	7781	105883	756018	1.100	9.134	0	0	0
1	16	15	"A91"	"A91"	17670	40000	100	1341	1402	387	27	1017	1017	1050	284	27	56	37	0	9268	8295	4288	51	1774	1774	1834	742	40	80	75	0	0.000	0.000	0.000	0.000	0.000	0.000	0.000	0.000	0.000	0.000	0.000	0.000	0.000	0.000	0.043	0.059	0.066	0.077	3.378	0.069	0.400	80	560	100	324	7494	7818	385	6521	6906	Error	Error	-4.532	324	7494	385	6521	112127	663639	1.239	8.708	0	0	0
1	17	15	"A91"	"A91"	17970	40000	100	1650	1639	445	27	1277	1277	1323	586	44	26	6	0	8512	7767	4875	62	1978	1978	2041	621	30	67	62	0	0.000	0.000	0.000	0.000	0.000	0.000	0.000	0.000	0.000	0.000	0.000	0.000	0.000	0.000	0.057	0.063	0.078	0.112	5.609	0.058	0.321	80	560	100	373	6534	6907	362	5789	6151	Error	Error	-4.131	373	6534	362	5789	131144	621330	0.539	9.221	0	0	0
1	18	15	"A91"	"A91"	18270	40000	100	1907	1910	459	24	1475	1475	1491	333	22	56	31	0	11062	8992	5274	58	2149	2149	2237	740	33	71	66	0	0.000	0.000	0.000	0.000	0.000	0.000	0.000	0.000	0.000	0.000	0.000	0.000	0.000	0.000	0.048	0.064	0.070	0.117	4.855	0.058	0.374	80	560	100	432	8913	9345	435	6843	7278	Error	Error	-4.367	432	8913	435	6843	152817	719341	1.258	9.128	0	0	0
1	1	16	"A92"	"A92"	13170	40310	100	1324	1377	309	22	1179	1179	1186	274	23	38	15	0	6249	5843	2734	46	1978	1978	2033	570	28	76	70	0	0.000	0.000	0.000	0.000	0.000	0.000	0.000	0.000	0.000	0.000	0.000	0.000	0.000	0.000	0.034	0.051	0.070	0.079	4.195	0.053	0.170	80	560	100	145	4271	4416	198	3865	4063	Error	Error	-4.880	145	4271	198	3865	110134	467404	0.697	6.684	0	0	0
1	2	16	"A92"	"A92"	13470	40310	100	1361	1436	418	29	1077	1077	1136	355	31	45	22	0	7607	7872	4628	58	1881	1881	2011	741	36	78	77	0	0.000	0.000	0.000	0.000	0.000	0.000	0.000	0.000	0.000	0.000	0.000	0.000	0.000	0.000	0.050	0.060	0.066	0.081	2.886	0.058	0.302	80	560	100	284	5726	6010	359	5991	6350	Error	Error	-4.334	284	5726	359	5991	114891	629772	0.845	7.910	0	0	0
1	3	16	"A92"	"A92"	13770	40310	100	1382	1400	411	29	1064	1064	1101	310	28	50	25	0	9078	8134	4500	55	1854	1854	1949	630	32	82	73	0	0.000	0.000	0.000	0.000	0.000	0.000	0.000	0.000	0.000	0.000	0.000	0.000	0.000	0.000	0.044	0.054	0.071	0.077	4.507	0.064	0.407	80	560	100	318	7224	7542	336	6280	6616	Error	Error	-4.506	318	7224	336	6280	111977	650754	0.965	9.817	0	0	0
1	4	16	"A93"	"A93"	14070	40310	100	1512	1525	496	32	986	986	1018	285	27	65	46	0	9273	9928	5939	59	1776	1776	1816	293	16	91	85	0	0.000	0.000	0.000	0.000	0.000	0.000	0.000	0.000	0.000	0.000	0.000	0.000	0.000	0.000	0.070	0.066	0.063	0.073	2.626	0.063	0.494	80	560	100	526	7497	8023	539	8152	8691	Error	Error	-3.833	526	7497	539	8152	122030	794202	1.779	27.686	0	0	0
1	5	16	"A93"	"A93"	14370	40310	100	1603	1540	502	32	925	925	951	287	30	75	53	0	16465	13835	7272	52	1765	1765	1836	754	41	87	81	0	0.000	0.000	0.000	0.000	0.000	0.000	0.000	0.000	0.000	0.000	0.000	0.000	0.000	0.000	0.046	0.051	0.052	0.060	2.527	0.047	0.517	80	560	100	678	14700	15378	615	12070	12685	Error	Error	-4.438	678	14700	615	12070	123196	1106826	2.052	15.914	0	0	0
1	6	16	"A93"	"A93"	14670	40310	100	1419	1411	461	32	889	889	919	270	29	65	48	0	13076	11930	6617	55	1720	1720	1829	840	45	83	78	0	0.000	0.000	0.000	0.000	0.000	0.000	0.000	0.000	0.000	0.000	0.000	0.000	0.000	0.000	0.047	0.051	0.055	0.057	2.203	0.049	0.411	80	560	100	530	11356	11886	522	10210	10732	Error	Error	-4.421	530	11356	522	10210	112864	954432	1.822	12.025	0	0	0
1	7	16	"A94"	"A94"	14970	40310	100	1471	1531	480	31	867	867	891	297	33	77	51	0	17048	15142	6434	42	1700	1700	1728	317	18	98	95	0	0.000	0.000	0.000	0.000	0.000	0.000	0.000	0.000	0.000	0.000	0.000	0.000	0.000	0.000	0.039	0.049	0.052	0.047	2.173	0.050	0.543	80	560	100	604	15348	15952	664	13442	14106	Error	Error	-4.667	604	15348	664	13442	122498	1211389	2.155	42.315	0	0	0
1	8	16	"A94"	"A94"	15270	40310	100	1431	1423	469	32	841	841	886	352	39	68	41	0	18024	14564	7734	53	1699	1699	1942	1432	73	78	77	0	0.000	0.000	0.000	0.000	0.000	0.000	0.000	0.000	0.000	0.000	0.000	0.000	0.000	0.000	0.036	0.045	0.047	0.055	2.526	0.047	0.473	80	560	100	590	16325	16915	582	12865	13447	Error	Error	-4.790	590	16325	582	12865	113824	1165109	1.526	8.814	0	0	0
1	9	16	"A94"	"A94"	15570	40310	100	1339	1406	500	35	816	816	873	452	51	60	23	0	14898	13098	7053	53	1672	1672	1807	715	39	86	80	0	0.000	0.000	0.000	0.000	0.000	0.000	0.000	0.000	0.000	0.000	0.000	0.000	0.000	0.000	0.040	0.052	0.049	0.058	3.190	0.047	0.428	80	560	100	523	13226	13749	590	11426	12016	Error	Error	-4.660	523	13226	590	11426	112460	1047815	1.179	15.792	0	0	0
1	10	16	"A95"	"A95"	15880	40310	100	1294	1441	630	43	809	809	840	267	31	71	47	0	12940	12558	5410	43	1649	1649	1710	746	43	95	88	0	0.000	0.000	0.000	0.000	0.000	0.000	0.000	0.000	0.000	0.000	0.000	0.000	0.000	0.000	0.043	0.058	0.047	0.052	2.825	0.053	0.378	80	560	100	485	11291	11776	632	10909	11541	Error	Error	-4.541	485	11291	632	10909	115270	1004670	2.251	14.542	0	0	0
1	11	16	"A95"	"A95"	16180	40310	100	1155	1188	393	33	805	805	853	402	47	42	12	0	11141	10906	4978	45	1624	1624	1708	815	47	93	88	0	0.000	0.000	0.000	0.000	0.000	0.000	0.000	0.000	0.000	0.000	0.000	0.000	0.000	0.000	0.037	0.041	0.047	0.036	3.029	0.045	0.268	80	560	100	350	9517	9867	383	9282	9665	Error	Error	-4.765	350	9517	383	9282	95005	872457	0.833	11.286	0	0	0
1	12	16	"A95"	"A95"	16480	40310	100	1355	1419	533	37	851	851	894	324	36	62	37	0	12343	12092	5644	46	1727	1727	1800	478	26	100	93	0	0.000	0.000	0.000	0.000	0.000	0.000	0.000	0.000	0.000	0.000	0.000	0.000	0.000	0.000	0.047	0.055	0.053	0.047	2.180	0.055	0.434	80	560	100	504	10616	11120	568	10365	10933	Error	Error	-4.397	504	10616	568	10365	113506	967350	1.620	21.531	0	0	0
1	13	16	"A96"	"A96"	16780	40310	100	1482	1454	430	29	820	820	861	308	35	72	52	0	15461	13802	5781	41	1667	1667	1705	327	19	97	95	0	0.000	0.000	0.000	0.000	0.000	0.000	0.000	0.000	0.000	0.000	0.000	0.000	0.000	0.000	0.048	0.052	0.052	0.052	2.692	0.051	0.561	80	560	100	662	13794	14456	634	12135	12769	Error	Error	-4.381	662	13794	634	12135	116284	1104155	1.925	36.994	0	0	0
1	14	16	"A96"	"A96"	17080	40310	100	1427	1460	717	49	856	856	890	321	36	68	43	0	13964	12715	5406	42	1671	1671	1759	731	41	93	88	0	0.000	0.000	0.000	0.000	0.000	0.000	0.000	0.000	0.000	0.000	0.000	0.000	0.000	0.000	0.046	0.055	0.049	0.048	2.433	0.053	0.374	80	560	100	571	12293	12864	604	11044	11648	Error	Error	-4.428	571	12293	604	11044	116773	1017186	1.776	14.988	0	0	0
1	15	16	"A96"	"A96"	17380	40300	100	1193	1250	406	32	938	938	983	558	56	32	0	0	10695	9115	5267	57	1694	1694	1743	509	29	81	76	0	0.000	0.000	0.000	0.000	0.000	0.000	0.000	0.000	0.000	0.000	0.000	0.000	0.000	0.000	0.028	0.042	0.066	0.070	6.184	0.045	0.282	80	560	100	255	9001	9256	312	7421	7733	Error	Error	-5.142	255	9001	312	7421	100004	729182	0.478	14.483	0	0	0
1	16	16	"A97"	"A97"	17680	40300	100	1384	1378	330	23	1094	1094	2048	6510	317	0	0	0	8632	7700	3771	48	1826	1826	3020	7253	240	43	0	0	0.000	0.000	0.000	0.000	0.000	0.000	0.000	0.000	0.000	0.000	0.000	0.000	0.000	0.000	0.043	0.048	0.065	0.065	4.430	0.067	0.270	80	560	100	290	6806	7096	284	5874	6158	Error	Error	-4.553	290	6806	284	5874	110222	616038	-0.103	0.645	0	0	0
1	17	16	"A97"	"A97"	17980	40300	100	1876	1899	578	30	1303	1303	1330	662	49	46	7	0	12989	11431	6298	55	1890	1890	1974	818	41	91	83	0	0.000	0.000	0.000	0.000	0.000	0.000	0.000	0.000	0.000	0.000	0.000	0.000	0.000	0.000	0.052	0.062	0.064	0.069	2.330	0.063	0.458	80	560	100	573	11099	11672	596	9541	10137	Error	Error	-4.276	573	11099	596	9541	151953	914488	0.860	11.561	0	0	0
1	18	16	"A97"	"A97"	18280	40300	100	1873	1877	435	23	1517	1517	1524	331	21	52	26	0	12902	10507	5271	50	2166	2166	2209	470	21	88	86	0	0.000	0.000	0.000	0.000	0.000	0.000	0.000	0.000	0.000	0.000	0.000	0.000	0.000	0.000	0.033	0.043	0.051	0.062	5.148	0.048	0.302	80	560	100	356	10736	11092	360	8341	8701	Error	Error	-4.914	356	10736	360	8341	150170	840535	1.066	17.655	0	0	0
1	1	17	"A98"	"A98"	13170	40610	100	1188	1188	241	20	1155	1155	1173	298	25	17	2	0	3304	3663	1951	53	1988	1988	2030	554	27	63	52	0	0.000	0.000	0.000	0.000	0.000	0.000	0.000	0.000	0.000	0.000	0.000	0.000	0.000	0.000	0.025	0.020	0.111	0.138	5.903	0.059	0.069	80	560	100	33	1316	1349	33	1675	1708	Error	Error	-5.318	33	1316	33	1675	95043	293066	0.050	2.948	0	0	0
1	2	17	"A98"	"A98"	13480	40610	100	1296	1293	383	29	1143	1143	1178	309	26	27	8	0	3292	3822	1973	51	1922	1922	1969	731	37	72	46	0	0.000	0.000	0.000	0.000	0.000	0.000	0.000	0.000	0.000	0.000	0.000	0.000	0.000	0.000	0.112	0.079	0.177	0.184	4.862	0.075	0.083	80	560	100	153	1370	1523	150	1900	2050	Error	Error	-3.163	153	1370	150	1900	103450	305769	0.372	2.535	0	0	0
1	3	17	"A98"	"A98"	13780	40610	100	1052	1129	332	29	1095	1095	1118	281	25	12	5	0	3136	3325	1239	37	1902	1902	1919	232	12	82	75	0	0.000	0.000	0.000	0.000	0.000	0.000	0.000	0.000	0.000	0.000	0.000	0.000	0.000	0.000	-0.035	0.024	0.196	0.235	3.925	0.080	0.043	80	560	100	-43	1234	1191	34	1423	1457	Error	Error	Error	-43	1234	34	1423	90332	266036	0.039	6.060	0	0	0
1	4	17	"A99"	"A99"	14080	40610	100	1300	1303	330	25	1045	1045	1072	286	26	45	17	0	6342	5571	2251	40	1860	1860	1902	566	29	82	77	0	0.000	0.000	0.000	0.000	0.000	0.000	0.000	0.000	0.000	0.000	0.000	0.000	0.000	0.000	0.057	0.070	0.088	0.089	3.686	0.069	0.199	80	560	100	255	4482	4737	258	3711	3969	Error	Error	-4.136	255	4482	258	3711	104245	445658	0.808	6.482	0	0	0
1	5	17	"A99"	"A99"	14380	40610	100	1169	1207	312	25	1004	1004	1023	327	31	32	10	0	5549	5251	2372	45	1824	1824	1859	331	17	87	82	0	0.000	0.000	0.000	0.000	0.000	0.000	0.000	0.000	0.000	0.000	0.000	0.000	0.000	0.000	0.044	0.059	0.073	0.088	4.014	0.055	0.157	80	560	100	165	3725	3890	203	3427	3630	Error	Error	-4.497	165	3725	203	3427	96595	420103	0.563	10.248	0	0	0
1	6	17	"A99"	"A99"	14680	40610	100	1181	1240	513	41	972	972	1004	300	29	38	13	0	5463	5247	2192	41	1797	1797	1824	320	17	85	80	0	0.000	0.000	0.000	0.000	0.000	0.000	0.000	0.000	0.000	0.000	0.000	0.000	0.000	0.000	0.057	0.078	0.090	0.109	3.979	0.083	0.214	80	560	100	209	3666	3875	268	3450	3718	Error	Error	-4.133	209	3666	268	3450	99172	419724	0.787	10.697	0	0	0
1	7	17	"A100"	"A100"	14980	40610	100	1612	1562	452	28	974	974	987	278	28	72	56	0	13924	12110	5779	47	1778	1778	1810	299	16	93	88	0	0.000	0.000	0.000	0.000	0.000	0.000	0.000	0.000	0.000	0.000	0.000	0.000	0.000	0.000	0.053	0.057	0.060	0.066	3.510	0.059	0.580	80	560	100	638	12146	12784	588	10332	10920	Error	Error	-4.251	638	12146	588	10332	124999	968774	2.068	34.448	0	0	0
1	8	17	"A100"	"A100"	15280	40610	100	1530	1528	557	36	946	946	974	260	26	73	55	0	13626	12011	5051	42	1778	1778	1804	338	18	93	91	0	0.000	0.000	0.000	0.000	0.000	0.000	0.000	0.000	0.000	0.000	0.000	0.000	0.000	0.000	0.049	0.057	0.054	0.054	2.697	0.060	0.519	80	560	100	584	11848	12432	582	10233	10815	Error	Error	-4.343	584	11848	582	10233	122216	960908	2.131	30.198	0	0	0
1	9	17	"A100"	"A100"	15580	40610	100	1363	1403	498	35	911	911	950	297	31	61	37	0	12241	10350	5602	54	1769	1769	1809	479	26	92	85	0	0.000	0.000	0.000	0.000	0.000	0.000	0.000	0.000	0.000	0.000	0.000	0.000	0.000	0.000	0.043	0.057	0.058	0.062	2.138	0.055	0.354	80	560	100	452	10472	10924	492	8581	9073	Error	Error	-4.534	452	10472	492	8581	112218	827987	1.525	17.831	0	0	0
1	10	17	"A101"	"A101"	15880	40610	100	895	923	273	29	833	833	895	461	51	8	1	0	3532	4184	2320	55	1643	1643	1687	398	23	83	78	0	0.000	0.000	0.000	0.000	0.000	0.000	0.000	0.000	0.000	0.000	0.000	0.000	0.000	0.000	0.033	0.035	0.082	0.100	6.138	0.048	0.069	80	560	100	62	1889	1951	90	2541	2631	Error	Error	-4.929	62	1889	90	2541	73821	334724	0.061	6.274	0	0	0
1	11	17	"A101"	"A101"	16180	40610	100	885	915	307	33	852	852	855	277	32	20	2	0	3453	4322	2501	57	1637	1637	1669	281	16	88	80	0	0.000	0.000	0.000	0.000	0.000	0.000	0.000	0.000	0.000	0.000	0.000	0.000	0.000	0.000	0.018	0.023	0.072	0.106	4.608	0.042	0.062	80	560	100	33	1816	1849	63	2685	2748	Error	Error	-5.782	33	1816	63	2685	73193	345731	0.217	9.441	0	0	0
1	12	17	"A101"	"A101"	16480	40610	100	940	993	363	36	835	835	880	276	31	30	15	0	3656	5248	3936	75	1670	1670	1714	312	18	85	78	0	0.000	0.000	0.000	0.000	0.000	0.000	0.000	0.000	0.000	0.000	0.000	0.000	0.000	0.000	0.053	0.044	0.079	0.098	3.808	0.049	0.100	80	560	100	105	1986	2091	158	3578	3736	Error	Error	-4.241	105	1986	158	3578	79475	419862	0.409	11.327	0	0	0
1	13	17	"A102"	"A102"	16780	40610	100	1013	1066	366	34	841	841	871	329	37	33	8	0	4223	5977	4409	73	1669	1669	1694	302	17	91	87	0	0.000	0.000	0.000	0.000	0.000	0.000	0.000	0.000	0.000	0.000	0.000	0.000	0.000	0.000	0.067	0.052	0.071	0.075	2.657	0.059	0.275	80	560	100	172	2554	2726	225	4308	4533	Error	Error	-3.892	172	2554	225	4308	85302	478195	0.593	14.182	0	0	0
1	14	17	"A102"	"A102"	17080	40610	100	939	1146	856	74	845	845	886	469	52	16	3	0	4956	5979	4033	67	1643	1643	1706	520	30	78	75	0	0.000	0.000	0.000	0.000	0.000	0.000	0.000	0.000	0.000	0.000	0.000	0.000	0.000	0.000	0.028	0.069	0.072	0.073	3.435	0.102	0.162	80	560	100	94	3313	3407	301	4336	4637	Error	Error	-5.139	94	3313	301	4336	91674	478309	0.554	8.217	0	0	0
1	15	17	"A102"	"A102"	17380	40610	100	1133	1134	315	27	950	950	1005	513	51	12	2	0	5321	6283	3791	60	1700	1700	1736	545	31	91	85	0	0.000	0.000	0.000	0.000	0.000	0.000	0.000	0.000	0.000	0.000	0.000	0.000	0.000	0.000	0.051	0.040	0.056	0.058	4.003	0.050	0.103	80	560	100	183	3621	3804	184	4583	4767	Error	Error	-4.306	183	3621	184	4583	90699	502635	0.251	8.343	0	0	0
1	16	17	"A103"	"A103"	17680	40600	100	1342	1363	408	29	1078	1078	1176	1132	96	2	0	0	6093	7075	4086	57	1763	1763	1856	1147	61	76	68	0	0.000	0.000	0.000	0.000	0.000	0.000	0.000	0.000	0.000	0.000	0.000	0.000	0.000	0.000	0.061	0.054	0.072	0.092	3.251	0.068	0.127	80	560	100	264	4330	4594	285	5312	5597	Error	Error	-4.036	264	4330	285	5312	109027	566013	0.165	4.550	0	0	0
1	17	17	"A103"	"A103"	17980	40600	100	1702	1751	461	26	1342	1342	1358	329	24	53	32	0	8817	7530	3952	52	2007	2007	2026	349	17	83	80	0	0.000	0.000	0.000	0.000	0.000	0.000	0.000	0.000	0.000	0.000	0.000	0.000	0.000	0.000	0.053	0.074	0.087	0.099	3.061	0.067	0.271	80	560	100	360	6810	7170	409	5523	5932	Error	Error	-4.242	360	6810	409	5523	140081	602437	1.195	15.771	0	0	0
1	18	17	"A103"	"A103"	18280	40600	100	1605	1609	383	23	1463	1463	1497	366	24	30	5	0	6219	6040	2982	49	2146	2146	2189	411	18	78	72	0	0.000	0.000	0.000	0.000	0.000	0.000	0.000	0.000	0.000	0.000	0.000	0.000	0.000	0.000	0.035	0.037	0.080	0.100	4.687	0.061	0.189	80	560	100	142	4073	4215	146	3894	4040	Error	Error	-4.842	142	4073	146	3894	128730	483173	0.306	9.370	0	0	0
1	1	18	"A104"	"A104"	13180	40910	100	1431	1522	646	42	1208	1208	1228	286	23	45	20	0	5550	6700	3981	59	2021	2021	2068	432	20	80	75	0	0.000	0.000	0.000	0.000	0.000	0.000	0.000	0.000	0.000	0.000	0.000	0.000	0.000	0.000	0.063	0.067	0.075	0.093	4.898	0.065	0.204	80	560	100	223	3529	3752	314	4679	4993	Error	Error	-3.984	223	3529	314	4679	121754	535991	1.028	10.722	0	0	0
1	2	18	"A104"	"A104"	13480	40910	100	1417	1408	309	21	1159	1159	1189	291	24	43	10	0	7801	7586	4007	52	1941	1941	2051	893	43	78	78	0	0.000	0.000	0.000	0.000	0.000	0.000	0.000	0.000	0.000	0.000	0.000	0.000	0.000	0.000	0.044	0.044	0.057	0.070	3.299	0.052	0.281	80	560	100	258	5860	6118	249	5645	5894	Error	Error	-4.505	258	5860	249	5645	112652	606877	0.753	6.198	0	0	0
1	3	18	"A104"	"A104"	13780	40910	100	1630	1637	396	24	1140	1140	1180	352	29	62	28	0	10271	9507	4184	44	1925	1925	2016	775	38	85	80	0	0.000	0.000	0.000	0.000	0.000	0.000	0.000	0.000	0.000	0.000	0.000	0.000	0.000	0.000	0.059	0.066	0.063	0.069	2.494	0.064	0.489	80	560	100	490	8346	8836	497	7582	8079	Error	Error	-4.090	490	8346	497	7582	130926	760522	1.298	9.666	0	0	0
1	4	18	"A105"	"A105"	14080	40910	100	1438	1513	548	36	1138	1138	1158	284	24	51	32	0	11772	10513	5911	56	1923	1923	1936	264	13	85	82	0	0.000	0.000	0.000	0.000	0.000	0.000	0.000	0.000	0.000	0.000	0.000	0.000	0.000	0.000	0.030	0.044	0.048	0.054	3.668	0.055	0.434	80	560	100	300	9849	10149	375	8590	8965	Error	Error	-5.037	300	9849	375	8590	121079	841062	1.250	32.489	0	0	0
1	5	18	"A105"	"A105"	14380	40910	100	1642	1673	508	30	1106	1106	1143	308	26	66	45	0	14267	12022	6154	51	1903	1903	1979	881	44	87	82	0	0.000	0.000	0.000	0.000	0.000	0.000	0.000	0.000	0.000	0.000	0.000	0.000	0.000	0.000	0.043	0.056	0.070	0.070	3.207	0.053	0.471	80	560	100	536	12364	12900	567	10119	10686	Error	Error	-4.528	536	12364	567	10119	133878	961753	1.721	11.400	0	0	0
1	6	18	"A105"	"A105"	14680	40910	100	1744	1748	464	26	1096	1096	1150	381	33	72	40	0	14222	12482	4773	38	1902	1902	1971	551	27	95	88	0	0.000	0.000	0.000	0.000	0.000	0.000	0.000	0.000	0.000	0.000	0.000	0.000	0.000	0.000	0.053	0.062	0.060	0.064	2.461	0.060	0.514	80	560	100	648	12320	12968	652	10580	11232	Error	Error	-4.249	648	12320	652	10580	139819	998581	1.570	19.076	0	0	0
1	7	18	"A106"	"A106"	14980	40910	100	1126	1155	287	24	1144	1144	1166	295	25	11	3	0	2466	2522	652	25	1934	1934	1948	260	13	72	51	0	0.000	0.000	0.000	0.000	0.000	0.000	0.000	0.000	0.000	0.000	0.000	0.000	0.000	0.000	-0.034	0.019	0.341	0.340	4.301	0.248	0.076	80	560	100	-18	532	514	11	588	599	Error	Error	Error	-18	532	11	588	92372	201774	-0.037	2.208	0	0	0
1	8	18	"A106"	"A106"	15280	40910	100	1275	1284	255	19	1238	1238	1262	303	24	13	3	0	2661	3092	1168	37	2059	2059	2071	615	29	48	27	0	0.000	0.000	0.000	0.000	0.000	0.000	0.000	0.000	0.000	0.000	0.000	0.000	0.000	0.000	0.061	0.045	0.268	0.216	4.111	0.059	0.017	80	560	100	37	602	639	46	1033	1079	Error	Error	-4.024	37	602	46	1033	102727	247367	0.073	1.660	0	0	0
1	9	18	"A106"	"A106"	15580	40910	100	1359	1349	295	21	1312	1312	1347	363	26	8	3	0	2722	2937	837	28	2072	2072	2105	320	15	72	51	0	0.000	0.000	0.000	0.000	0.000	0.000	0.000	0.000	0.000	0.000	0.000	0.000	0.000	0.000	0.072	0.043	0.168	0.230	4.973	0.115	0.032	80	560	100	47	650	697	37	865	902	Error	Error	-3.790	47	650	37	865	107924	234968	0.006	2.600	0	0	0
1	10	18	"A107"	"A107"	15890	40910	100	1255	1292	324	25	1159	1159	1192	342	28	26	3	0	3318	4085	2440	59	1943	1943	1960	274	13	82	80	0	0.000	0.000	0.000	0.000	0.000	0.000	0.000	0.000	0.000	0.000	0.000	0.000	0.000	0.000	0.070	0.062	0.177	0.147	4.785	0.071	0.098	80	560	100	96	1375	1471	133	2142	2275	Error	Error	-3.840	96	1375	133	2142	103398	326836	0.292	7.755	0	0	0
1	11	18	"A107"	"A107"	16190	40910	100	935	1010	335	33	880	880	907	301	33	27	11	0	3152	4286	2784	64	1648	1648	1671	272	16	93	90	0	0.000	0.000	0.000	0.000	0.000	0.000	0.000	0.000	0.000	0.000	0.000	0.000	0.000	0.000	0.037	0.049	0.108	0.105	5.072	0.068	0.109	80	560	100	55	1504	1559	130	2638	2768	Error	Error	-4.773	55	1504	130	2638	80761	342875	0.342	9.614	0	0	0
1	12	18	"A107"	"A107"	16490	40910	100	1004	1003	256	25	878	878	926	807	87	1	0	0	3398	4446	2822	63	1626	1626	1664	454	27	93	82	0	0.000	0.000	0.000	0.000	0.000	0.000	0.000	0.000	0.000	0.000	0.000	0.000	0.000	0.000	0.071	0.044	0.079	0.086	4.958	0.047	0.093	80	560	100	126	1772	1898	125	2820	2945	Error	Error	-3.814	126	1772	125	2820	80252	355673	0.095	6.128	0	0	0
1	13	18	"A108"	"A108"	16790	40910	100	949	1020	360	35	899	899	932	361	38	22	5	0	4001	4770	2882	60	1684	1684	1709	263	15	91	88	0	0.000	0.000	0.000	0.000	0.000	0.000	0.000	0.000	0.000	0.000	0.000	0.000	0.000	0.000	0.022	0.039	0.084	0.088	4.762	0.055	0.135	80	560	100	50	2317	2367	121	3086	3207	Error	Error	-5.534	50	2317	121	3086	81618	381587	0.244	11.639	0	0	0
1	14	18	"A108"	"A108"	17090	40910	100	1108	1166	369	31	941	941	964	301	31	33	12	0	5171	5914	3440	58	1741	1741	1771	336	18	93	90	0	0.000	0.000	0.000	0.000	0.000	0.000	0.000	0.000	0.000	0.000	0.000	0.000	0.000	0.000	0.049	0.054	0.077	0.070	3.009	0.054	0.162	80	560	100	167	3430	3597	225	4173	4398	Error	Error	-4.360	167	3430	225	4173	93314	473150	0.671	12.330	0	0	0
1	15	18	"A108"	"A108"	17390	40910	100	1000	1069	427	39	1016	1016	1045	301	28	15	3	0	4307	4565	1945	42	1788	1788	1790	231	12	97	95	0	0.000	0.000	0.000	0.000	0.000	0.000	0.000	0.000	0.000	0.000	0.000	0.000	0.000	0.000	-0.006	0.019	0.082	0.080	2.979	0.065	0.071	80	560	100	-16	2519	2503	53	2777	2830	Error	Error	Error	-16	2519	53	2777	85500	365183	0.080	12.013	0	0	0
1	16	18	"A109"	"A109"	17690	40910	100	1189	1242	305	24	1201	1201	1242	444	35	8	1	0	2540	2761	939	34	1903	1903	1924	317	16	82	50	0	0.000	0.000	0.000	0.000	0.000	0.000	0.000	0.000	0.000	0.000	0.000	0.000	0.000	0.000	-0.019	0.048	0.383	0.409	5.934	0.109	0.023	80	560	100	-12	637	625	41	858	899	Error	Error	Error	-12	637	41	858	99342	220850	0.000	2.640	0	0	0
1	17	18	"A109"	"A109"	17990	40900	100	1102	1190	459	38	1315	1315	1347	376	27	5	1	0	2267	2352	639	27	2009	2009	2007	324	16	46	21	0	0.000	0.000	0.000	0.000	0.000	0.000	0.000	0.000	0.000	0.000	0.000	0.000	0.000	0.000	-0.826	-0.364	0.949	0.860	4.335	0.830	0.253	80	560	100	-213	258	45	-125	343	218	Error	Error	Error	-213	258	-125	343	95165	188187	-0.418	1.065	0	0	0
1	18	18	"A109"	"A109"	18290	40900	100	1284	1309	326	24	1395	1395	1461	1036	70	1	0	0	2493	2605	738	28	2031	2031	2072	873	42	28	7	0	0.000	0.000	0.000	0.000	0.000	0.000	0.000	0.000	0.000	0.000	0.000	0.000	0.000	0.000	-0.240	-0.150	0.502	0.512	5.493	1.112	0.800	80	560	100	-111	462	351	-86	574	488	Error	Error	Error	-111	462	-86	574	104697	208439	-0.147	0.611	0	0	0
1	1	19	"A110"	"A110"	13180	41210	100	1269	1297	362	27	1169	1169	1197	383	31	23	3	0	4227	4885	2582	52	1976	1976	2018	417	20	76	72	0	0.000	0.000	0.000	0.000	0.000	0.000	0.000	0.000	0.000	0.000	0.000	0.000	0.000	0.000	0.044	0.044	0.095	0.100	3.463	0.068	0.155	80	560	100	100	2251	2351	128	2909	3037	Error	Error	-4.492	100	2251	128	2909	103749	390835	0.261	6.875	0	0	0
1	2	19	"A110"	"A110"	13490	41210	100	1339	1389	302	21	1208	1208	1238	275	22	30	11	0	4513	5068	2706	53	1967	1967	2012	713	35	76	63	0	0.000	0.000	0.000	0.000	0.000	0.000	0.000	0.000	0.000	0.000	0.000	0.000	0.000	0.000	0.051	0.058	0.085	0.104	4.888	0.060	0.151	80	560	100	131	2546	2677	181	3101	3282	Error	Error	-4.281	131	2546	181	3101	111103	405478	0.549	4.286	0	0	0
1	3	19	"A110"	"A110"	13790	41210	100	1408	1416	332	23	1221	1221	1260	411	32	22	3	0	4596	5603	2889	51	1962	1962	2064	1028	49	83	61	0	0.000	0.000	0.000	0.000	0.000	0.000	0.000	0.000	0.000	0.000	0.000	0.000	0.000	0.000	0.071	0.054	0.074	0.090	3.060	0.059	0.092	80	560	100	187	2634	2821	195	3641	3836	Error	Error	-3.816	187	2634	195	3641	113269	448202	0.380	3.443	0	0	0
1	4	19	"A111"	"A111"	14090	41210	100	1269	1313	289	22	1185	1185	1221	418	34	13	2	0	4007	4295	2027	47	1910	1910	1937	334	17	87	80	0	0.000	0.000	0.000	0.000	0.000	0.000	0.000	0.000	0.000	0.000	0.000	0.000	0.000	0.000	0.040	0.054	0.132	0.125	4.654	0.042	0.051	80	560	100	84	2097	2181	128	2385	2513	Error	Error	-4.642	84	2097	128	2385	105023	343638	0.220	7.060	0	0	0
1	5	19	"A111"	"A111"	14390	41210	100	1339	1387	347	25	1186	1186	1210	293	24	38	16	0	3751	4912	2973	60	1884	1884	1915	382	19	87	83	0	0.000	0.000	0.000	0.000	0.000	0.000	0.000	0.000	0.000	0.000	0.000	0.000	0.000	0.000	0.082	0.066	0.107	0.104	5.030	0.054	0.122	80	560	100	153	1867	2020	201	3028	3229	Error	Error	-3.609	153	1867	201	3028	110995	392982	0.604	7.846	0	0	0
1	6	19	"A111"	"A111"	14690	41210	100	1215	1307	430	32	1179	1179	1195	344	28	18	6	0	3688	4088	1524	37	1917	1917	1946	357	18	91	85	0	0.000	0.000	0.000	0.000	0.000	0.000	0.000	0.000	0.000	0.000	0.000	0.000	0.000	0.000	0.020	0.059	0.132	0.117	4.163	0.046	0.032	80	560	100	36	1771	1807	128	2171	2299	Error	Error	-5.620	36	1771	128	2171	104539	327028	0.326	6.000	0	0	0
1	7	19	"A112"	"A112"	14990	41210	100	1489	1553	438	28	1243	1243	1265	433	34	37	10	0	6580	6865	3854	56	1980	1980	2012	407	20	90	83	0	0.000	0.000	0.000	0.000	0.000	0.000	0.000	0.000	0.000	0.000	0.000	0.000	0.000	0.000	0.053	0.063	0.086	0.095	2.763	0.074	0.278	80	560	100	246	4600	4846	310	4885	5195	Error	Error	-4.225	246	4600	310	4885	124203	549176	0.665	11.924	0	0	0
1	8	19	"A112"	"A112"	15290	41210	100	1693	1705	405	23	1457	1457	1626	2149	132	0	0	0	7277	7751	3874	49	2165	2165	2387	2270	95	73	53	0	0.000	0.000	0.000	0.000	0.000	0.000	0.000	0.000	0.000	0.000	0.000	0.000	0.000	0.000	0.046	0.044	0.064	0.072	2.597	0.452	0.336	80	560	100	236	5112	5348	248	5586	5834	Error	Error	-4.437	236	5112	248	5586	136419	620075	0.037	2.363	0	0	0
1	9	19	"A112"	"A112"	15590	41210	100	2069	2136	460	21	1792	1792	1831	436	23	36	13	0	6798	7228	3346	46	2451	2451	2476	349	14	93	92	0	0.000	0.000	0.000	0.000	0.000	0.000	0.000	0.000	0.000	0.000	0.000	0.000	0.000	0.000	0.064	0.072	0.092	0.097	3.434	0.070	0.178	80	560	100	277	4347	4624	344	4777	5121	Error	Error	-3.972	277	4347	344	4777	170840	578275	0.700	13.616	0	0	0
1	10	19	"A113"	"A113"	15890	41210	100	2120	2105	331	15	1923	1923	1946	451	23	20	1	0	3992	4223	1246	29	2533	2533	2548	316	12	88	80	0	0.000	0.000	0.000	0.000	0.000	0.000	0.000	0.000	0.000	0.000	0.000	0.000	0.000	0.000	0.135	0.108	0.219	0.153	4.922	0.081	0.029	80	560	100	197	1459	1656	182	1690	1872	Error	Error	-2.889	197	1459	182	1690	168437	337827	0.353	5.301	0	0	0
1	11	19	"A113"	"A113"	16190	41210	100	1106	1149	311	27	969	969	1014	377	37	20	6	0	3986	4942	3157	63	1740	1740	1790	599	33	83	71	0	0.000	0.000	0.000	0.000	0.000	0.000	0.000	0.000	0.000	0.000	0.000	0.000	0.000	0.000	0.061	0.056	0.076	0.073	4.005	0.055	0.156	80	560	100	137	2246	2383	180	3202	3382	Error	Error	-4.035	137	2246	180	3202	91897	395363	0.358	5.262	0	0	0
1	12	19	"A113"	"A113"	16490	41210	100	1031	1093	331	30	948	948	979	367	37	21	8	0	4217	4925	2684	54	1701	1701	1820	631	34	86	81	0	0.000	0.000	0.000	0.000	0.000	0.000	0.000	0.000	0.000	0.000	0.000	0.000	0.000	0.000	0.033	0.045	0.080	0.085	4.179	0.074	0.173	80	560	100	83	2516	2599	145	3224	3369	Error	Error	-4.922	83	2516	145	3224	87416	393967	0.311	4.921	0	0	0
1	13	19	"A114"	"A114"	16790	41210	100	1291	1277	342	26	937	937	964	296	30	58	26	0	8569	7985	2817	35	1681	1681	1702	284	16	95	92	0	0.000	0.000	0.000	0.000	0.000	0.000	0.000	0.000	0.000	0.000	0.000	0.000	0.000	0.000	0.051	0.054	0.060	0.052	2.809	0.059	0.318	80	560	100	354	6888	7242	340	6304	6644	Error	Error	-4.282	354	6888	340	6304	102167	638824	1.057	22.123	0	0	0
1	14	19	"A114"	"A114"	17090	41210	100	1333	1358	415	30	994	994	1017	292	28	60	28	0	8703	8166	3523	43	1754	1754	1762	275	15	96	90	0	0.000	0.000	0.000	0.000	0.000	0.000	0.000	0.000	0.000	0.000	0.000	0.000	0.000	0.000	0.049	0.057	0.065	0.062	3.320	0.062	0.328	80	560	100	339	6949	7288	364	6412	6776	Error	Error	-4.357	339	6949	364	6412	108628	653298	1.168	23.287	0	0	0
1	15	19	"A114"	"A114"	17390	41210	100	1322	1400	409	29	1119	1119	1131	303	26	45	16	0	7730	7373	3201	43	1847	1847	1879	374	19	91	88	0	0.000	0.000	0.000	0.000	0.000	0.000	0.000	0.000	0.000	0.000	0.000	0.000	0.000	0.000	0.035	0.051	0.054	0.052	3.032	0.059	0.206	80	560	100	203	5883	6086	281	5526	5807	Error	Error	-4.857	203	5883	281	5526	112019	589844	0.888	14.690	0	0	0
1	16	19	"A115"	"A115"	17690	41210	100	1311	1353	339	25	1213	1213	1239	283	22	30	6	0	3819	4362	2310	52	1948	1948	1966	214	10	93	88	0	0.000	0.000	0.000	0.000	0.000	0.000	0.000	0.000	0.000	0.000	0.000	0.000	0.000	0.000	0.052	0.058	0.148	0.133	3.257	0.060	0.090	80	560	100	98	1871	1969	140	2414	2554	Error	Error	-4.255	98	1871	140	2414	108264	348926	0.403	11.196	0	0	0
1	17	19	"A115"	"A115"	17990	41200	100	1452	1528	400	26	1306	1306	1346	307	22	38	12	0	3639	4632	2900	62	2025	2025	2040	319	15	83	68	0	0.000	0.000	0.000	0.000	0.000	0.000	0.000	0.000	0.000	0.000	0.000	0.000	0.000	0.000	0.090	0.085	0.171	0.190	5.235	0.066	0.140	80	560	100	146	1614	1760	222	2607	2829	Error	Error	-3.467	146	1614	222	2607	122214	370596	0.593	8.125	0	0	0
1	18	19	"A115"	"A115"	18290	41200	100	1551	1609	383	23	1401	1401	1473	1205	81	2	0	0	4017	4641	2633	56	2082	2082	2172	1479	68	55	35	0	0.000	0.000	0.000	0.000	0.000	0.000	0.000	0.000	0.000	0.000	0.000	0.000	0.000	0.000	0.078	0.081	0.114	0.132	3.706	0.077	0.126	80	560	100	150	1935	2085	208	2559	2767	Error	Error	-3.689	150	1935	208	2559	128737	371265	0.113	1.669	0	0	0
1	1	20	"A116"	"A116"	13190	41510	100	6995	15541	18609	119	1135	1135	1274	1536	120	66	56	2	9503	9115	4925	54	1864	1864	1997	1637	81	80	76	0	0.000	0.000	0.000	0.000	0.000	0.000	0.000	0.000	0.000	0.000	0.000	0.000	0.000	0.000	0.767	1.987	1.211	1.133	2.947	3.545	0.656	80	560	100	5860	7639	13499	14406	7251	21657	Error	Error	-0.382	5860	7639	14406	7251	1243262	729231	9.288	4.348	0	0	0
1	2	20	"A116"	"A116"	13490	41510	100	10537	15932	17546	110	1230	1230	1265	397	31	81	77	3	9391	9046	4376	48	1996	1996	2039	578	28	83	82	0	0.000	0.000	0.000	0.000	0.000	0.000	0.000	0.000	0.000	0.000	0.000	0.000	0.000	0.000	1.259	2.085	1.396	1.155	3.086	3.904	0.682	80	560	100	9307	7395	16702	14702	7050	21752	Error	Error	0.332	9307	7395	14702	7050	1274559	723663	36.945	12.123	0	0	0
1	3	20	"A116"	"A116"	13790	41510	100	7939	19728	21123	107	1207	1207	1242	326	26	87	81	2	10815	10825	5403	49	1978	1978	2028	757	37	88	82	0	0.000	0.000	0.000	0.000	0.000	0.000	0.000	0.000	0.000	0.000	0.000	0.000	0.000	0.000	0.762	2.093	1.280	0.890	3.484	3.498	0.727	80	560	100	6732	8837	15569	18521	8847	27368	Error	Error	-0.393	6732	8837	18521	8847	1578231	865981	56.706	11.621	0	0	0
1	4	20	"A117"	"A117"	14090	41510	100	1217	1275	359	28	1213	1213	1234	310	25	27	6	0	2307	2386	511	21	1953	1953	1968	272	13	55	30	0	0.000	0.000	0.000	0.000	0.000	0.000	0.000	0.000	0.000	0.000	0.000	0.000	0.000	0.000	0.011	0.143	0.891	0.663	5.176	0.631	0.179	80	560	100	4	354	358	62	433	495	Error	Error	-6.468	4	354	62	433	102010	190854	0.132	1.537	0	0	0
1	5	20	"A117"	"A117"	14390	41510	100	1267	1292	344	26	1194	1194	1238	340	27	17	6	0	2397	2469	464	18	1940	1940	1982	530	26	38	10	0	0.000	0.000	0.000	0.000	0.000	0.000	0.000	0.000	0.000	0.000	0.000	0.000	0.000	0.000	0.160	0.185	0.411	0.337	3.663	0.556	0.130	80	560	100	73	457	530	98	529	627	Error	Error	-2.646	73	457	98	529	103332	197491	0.159	0.919	0	0	0
1	6	20	"A117"	"A117"	14690	41510	100	1231	1274	330	25	1177	1177	1219	352	28	16	5	0	2333	2530	665	26	1951	1951	1984	351	17	55	27	0	0.000	0.000	0.000	0.000	0.000	0.000	0.000	0.000	0.000	0.000	0.000	0.000	0.000	0.000	0.141	0.168	0.400	0.394	4.151	0.522	0.284	80	560	100	54	382	436	97	579	676	Error	Error	-2.823	54	382	97	579	101954	202437	0.156	1.556	0	0	0
1	7	20	"A118"	"A118"	14990	41510	100	1321	1350	281	20	1219	1219	1237	297	24	26	5	0	3916	4679	2294	49	1971	1971	1971	226	11	93	87	0	0.000	0.000	0.000	0.000	0.000	0.000	0.000	0.000	0.000	0.000	0.000	0.000	0.000	0.000	0.052	0.048	0.101	0.068	4.017	0.055	0.073	80	560	100	102	1945	2047	131	2708	2839	Error	Error	-4.253	102	1945	131	2708	108014	374354	0.380	11.982	0	0	0
1	8	20	"A118"	"A118"	15290	41510	100	1301	1411	410	29	1242	1242	1266	304	24	25	13	0	4514	4971	2390	48	1981	1981	2012	313	15	91	85	0	0.000	0.000	0.000	0.000	0.000	0.000	0.000	0.000	0.000	0.000	0.000	0.000	0.000	0.000	0.023	0.057	0.111	0.095	4.634	0.060	0.094	80	560	100	59	2533	2592	169	2990	3159	Error	Error	-5.424	59	2533	169	2990	112862	397678	0.477	9.454	0	0	0
1	9	20	"A118"	"A118"	15590	41510	100	1439	1543	626	40	1247	1247	1299	333	25	31	13	0	4611	5236	2578	49	2007	2007	2032	255	12	92	91	0	0.000	0.000	0.000	0.000	0.000	0.000	0.000	0.000	0.000	0.000	0.000	0.000	0.000	0.000	0.074	0.092	0.106	0.110	3.775	0.063	0.065	80	560	100	192	2604	2796	296	3229	3525	Error	Error	-3.762	192	2604	296	3229	123456	418872	0.733	12.565	0	0	0
1	10	20	"A119"	"A119"	15900	41510	100	1203	1201	276	22	1143	1143	1211	439	36	7	0	0	2858	3626	1876	51	1900	1900	1935	372	19	81	58	0	0.000	0.000	0.000	0.000	0.000	0.000	0.000	0.000	0.000	0.000	0.000	0.000	0.000	0.000	0.063	0.034	0.130	0.135	5.956	0.059	0.049	80	560	100	60	958	1018	58	1726	1784	Error	Error	-3.997	60	958	58	1726	96078	290072	-0.023	4.546	0	0	0
1	11	20	"A119"	"A119"	16200	41510	100	1132	1244	509	40	1006	1006	1041	330	31	26	10	0	2994	4137	2308	55	1760	1760	1801	372	20	87	71	0	0.000	0.000	0.000	0.000	0.000	0.000	0.000	0.000	0.000	0.000	0.000	0.000	0.000	0.000	0.102	0.100	0.108	0.116	4.257	0.099	0.140	80	560	100	126	1234	1360	238	2377	2615	Error	Error	-3.292	126	1234	238	2377	99542	330922	0.615	6.280	0	0	0
1	12	20	"A119"	"A119"	16500	41510	100	1187	1266	364	28	1093	1093	1114	262	23	33	15	0	3416	4670	3010	64	1789	1789	1816	226	12	91	81	0	0.000	0.000	0.000	0.000	0.000	0.000	0.000	0.000	0.000	0.000	0.000	0.000	0.000	0.000	0.058	0.060	0.107	0.100	5.018	0.059	0.154	80	560	100	94	1627	1721	173	2881	3054	Error	Error	-4.113	94	1627	173	2881	101244	373620	0.580	12.628	0	0	0
1	13	20	"A120"	"A120"	16800	41510	100	1006	1121	498	44	1028	1028	1042	280	26	17	3	0	2145	2409	1005	41	1705	1705	1725	241	13	68	45	0	0.000	0.000	0.000	0.000	0.000	0.000	0.000	0.000	0.000	0.000	0.000	0.000	0.000	0.000	-0.050	0.132	0.614	0.542	7.007	1.070	0.912	80	560	100	-22	440	418	93	704	797	Error	Error	Error	-22	440	93	704	89671	192752	0.282	2.838	0	0	0
1	14	20	"A120"	"A120"	17100	41510	100	1221	1268	453	35	1157	1157	1195	379	31	7	2	0	2473	2713	981	36	1882	1882	1914	537	28	55	20	0	0.000	0.000	0.000	0.000	0.000	0.000	0.000	0.000	0.000	0.000	0.000	0.000	0.000	0.000	0.108	0.134	0.385	0.258	4.336	0.324	0.187	80	560	100	64	591	655	111	831	942	Error	Error	-3.207	64	591	111	831	101458	217061	0.193	1.488	0	0	0
1	15	20	"A120"	"A120"	17400	41510	100	917	1207	1476	122	1110	1110	1145	305	26	10	5	0	2178	2549	1590	62	1811	1811	1830	258	14	58	33	0	0.000	0.000	0.000	0.000	0.000	0.000	0.000	0.000	0.000	0.000	0.000	0.000	0.000	0.000	-0.526	0.131	0.800	0.748	4.506	0.840	0.672	80	560	100	-193	367	174	97	738	835	Error	Error	Error	-193	367	97	738	96598	203894	0.203	2.787	0	0	0
1	16	20	"A121"	"A121"	17700	41510	100	1628	1707	488	28	1233	1233	1270	323	25	58	37	0	8642	8688	5041	58	1942	1942	1962	272	13	95	85	0	0.000	0.000	0.000	0.000	0.000	0.000	0.000	0.000	0.000	0.000	0.000	0.000	0.000	0.000	0.059	0.070	0.081	0.088	2.906	0.060	0.317	80	560	100	395	6700	7095	474	6746	7220	Error	Error	-4.084	395	6700	474	6746	136594	695022	1.353	24.728	0	0	0
1	17	20	"A121"	"A121"	18000	41510	100	1493	1540	378	24	1265	1265	1361	1457	107	1	0	0	5402	7530	5287	70	1901	1901	1986	1576	79	73	51	0	0.000	0.000	0.000	0.000	0.000	0.000	0.000	0.000	0.000	0.000	0.000	0.000	0.000	0.000	0.065	0.049	0.068	0.085	3.177	0.067	0.123	80	560	100	228	3501	3729	275	5629	5904	Error	Error	-3.941	228	3501	275	5629	123211	602391	0.123	3.518	0	0	0
1	18	20	"A121"	"A121"	18300	41500	100	1565	1678	545	32	1404	1404	1445	426	29	31	17	0	4440	7369	5313	72	2134	2134	2161	324	14	90	88	0	0.000	0.000	0.000	0.000	0.000	0.000	0.000	0.000	0.000	0.000	0.000	0.000	0.000	0.000	0.070	0.052	0.073	0.084	4.936	0.071	0.420	80	560	100	161	2306	2467	274	5235	5509	Error	Error	-3.840	161	2306	274	5235	134223	589492	0.547	16.074	0	0	0
1	1	21	"Blank"	"Blank"	13190	41820	100	1209	1214	280	23	1195	1195	1222	293	23	15	2	0	2016	2043	181	8	2034	2034	2053	274	13	6	1	0	0.000	0.000	0.000	0.000	0.000	0.000	0.000	0.000	0.000	0.000	0.000	0.000	0.000	0.000	-0.778	2.111	1.666	1.232	3.451	1.935	0.093	80	560	100	14	-18	-4	19	9	28	Error	Error	Error	14	-18	19	9	97099	163407	-0.027	-0.036	0	0	0
1	2	21	"Blank"	"Blank"	13500	41810	100	1210	1274	310	24	1248	1248	1283	357	27	11	5	0	2038	2097	273	13	2059	2059	2078	289	13	7	2	0	0.000	0.000	0.000	0.000	0.000	0.000	0.000	0.000	0.000	0.000	0.000	0.000	0.000	0.000	1.810	0.684	2.093	1.598	4.063	1.788	0.163	80	560	100	-38	-21	-59	26	38	64	Error	Error	0.856	-38	-21	26	38	101957	167792	-0.025	0.066	0	0	0
1	3	21	"Blank"	"Blank"	13800	41810	100	1215	1245	251	20	1244	1244	1276	316	24	8	2	0	2056	2078	200	9	2014	2014	2042	262	12	12	2	0	0.000	0.000	0.000	0.000	0.000	0.000	0.000	0.000	0.000	0.000	0.000	0.000	0.000	0.000	-0.690	0.016	1.413	1.227	3.389	1.637	0.123	80	560	100	-29	42	13	1	64	65	Error	Error	Error	-29	42	1	64	99622	166261	-0.098	0.137	0	0	0
1	4	21	"Blank"	"Blank"	14100	41810	100	1256	1269	276	21	1159	1159	1232	1542	125	0	0	0	1922	1952	191	9	1864	1864	1935	1346	69	0	0	0	0.000	0.000	0.000	0.000	0.000	0.000	0.000	0.000	0.000	0.000	0.000	0.000	0.000	0.000	1.672	1.250	1.878	1.610	2.744	0.958	0.137	80	560	100	97	58	155	110	88	198	Error	Error	0.742	97	58	110	88	101555	156127	0.024	0.013	0	0	0
1	5	21	"Blank"	"Blank"	14400	41810	100	1265	1292	326	25	1195	1195	1336	2243	167	0	0	0	1864	1896	315	16	1858	1858	1981	2193	110	0	0	0	0.000	0.000	0.000	0.000	0.000	0.000	0.000	0.000	0.000	0.000	0.000	0.000	0.000	0.000	11.667	2.553	1.030	1.199	3.260	1.080	0.403	80	560	100	70	6	76	97	38	135	Error	Error	3.544	70	6	97	38	103368	151645	-0.020	-0.039	0	0	0
1	6	21	"Blank"	"Blank"	14700	41810	100	1246	1266	294	23	1211	1211	1255	339	27	15	2	0	1944	1972	189	9	1950	1950	1982	308	15	7	0	0	0.000	0.000	0.000	0.000	0.000	0.000	0.000	0.000	0.000	0.000	0.000	0.000	0.000	0.000	-5.833	2.500	1.590	1.198	5.311	1.738	0.093	80	560	100	35	-6	29	55	22	77	Error	Error	Error	35	-6	55	22	101273	157754	0.032	-0.032	0	0	0
1	7	21	"Blank"	"Blank"	15000	41810	100	1273	1339	445	33	1203	1203	1225	316	25	18	7	0	2023	2102	478	22	1958	1958	1962	222	11	13	5	0	0.000	0.000	0.000	0.000	0.000	0.000	0.000	0.000	0.000	0.000	0.000	0.000	0.000	0.000	1.077	0.944	2.348	2.000	3.654	1.177	0.312	80	560	100	70	65	135	136	144	280	Error	Error	0.107	70	65	136	144	107098	168128	0.361	0.631	0	0	0
1	8	21	"Blank"	"Blank"	15300	41810	100	1320	2076	4664	224	1248	1248	1281	324	25	25	11	0	2083	2298	1988	86	1983	1983	2011	281	13	15	2	0	0.000	0.000	0.000	0.000	0.000	0.000	0.000	0.000	0.000	0.000	0.000	0.000	0.000	0.000	0.720	2.629	1.383	1.362	4.093	2.400	0.895	80	560	100	72	100	172	828	315	1143	Error	Error	-0.474	72	100	828	315	166098	183841	2.454	1.021	0	0	0
1	9	21	"Blank"	"Blank"	15600	41810	100	1166	1196	278	23	1193	1193	1236	474	38	3	0	0	1897	1897	263	13	1896	1896	1939	537	27	2	1	0	0.000	0.000	0.000	0.000	0.000	0.000	0.000	0.000	0.000	0.000	0.000	0.000	0.000	0.000	-27.000	3.000	0.925	1.139	7.492	0.784	0.699	80	560	100	-27	1	-26	3	1	4	Error	Error	Error	-27	1	3	1	95719	151744	-0.084	-0.078	0	0	0
1	10	21	"Blank"	"Blank"	15900	41810	100	1137	1160	263	22	1207	1207	1227	339	27	8	0	0	1943	1916	248	12	1903	1903	1936	287	14	10	1	0	0.000	0.000	0.000	0.000	0.000	0.000	0.000	0.000	0.000	0.000	0.000	0.000	0.000	0.000	-1.750	-3.615	0.984	1.154	2.902	1.707	0.096	80	560	100	-70	40	-30	-47	13	-34	Error	Error	Error	-70	40	-47	13	92784	153313	-0.198	-0.070	0	0	0
1	11	21	"Blank"	"Blank"	16200	41810	100	1372	1394	487	34	1295	1295	1570	3066	195	1	0	0	2051	2074	357	17	2012	2012	2384	3346	140	0	0	0	0.000	0.000	0.000	0.000	0.000	0.000	0.000	0.000	0.000	0.000	0.000	0.000	0.000	0.000	1.974	1.597	1.188	1.491	3.948	1.021	0.316	80	560	100	77	39	116	99	62	161	Error	Error	0.981	77	39	99	62	111531	165882	-0.057	-0.093	0	0	0
1	12	21	"Blank"	"Blank"	16500	41810	100	1258	1254	297	23	1192	1192	1228	308	25	18	2	0	1999	2017	208	10	1934	1934	1956	249	12	13	1	0	0.000	0.000	0.000	0.000	0.000	0.000	0.000	0.000	0.000	0.000	0.000	0.000	0.000	0.000	1.015	0.747	1.673	1.564	4.747	2.950	0.076	80	560	100	66	65	131	62	83	145	Error	Error	0.022	66	65	62	83	100302	161354	0.084	0.245	0	0	0
1	13	21	"Blank"	"Blank"	16800	41810	100	1104	1120	300	26	1266	1266	1285	330	25	3	1	0	1876	1892	292	15	1957	1957	1976	256	12	3	1	0	0.000	0.000	0.000	0.000	0.000	0.000	0.000	0.000	0.000	0.000	0.000	0.000	0.000	0.000	2.000	2.246	0.972	0.880	3.626	1.463	0.250	80	560	100	-162	-81	-243	-146	-65	-211	Error	Error	1.000	-162	-81	-146	-65	89563	151354	-0.500	-0.328	0	0	0
1	14	21	"Blank"	"Blank"	17100	41810	100	1097	1150	278	24	1310	1310	1322	335	25	3	0	0	1806	1804	239	13	2002	2002	2014	247	12	5	0	0	0.000	0.000	0.000	0.000	0.000	0.000	0.000	0.000	0.000	0.000	0.000	0.000	0.000	0.000	1.087	0.808	1.099	0.966	2.928	2.251	0.129	80	560	100	-213	-196	-409	-160	-198	-358	Error	Error	0.120	-213	-196	-160	-198	92027	144284	-0.513	-0.850	0	0	0
1	15	21	"Blank"	"Blank"	17400	41810	100	1317	1377	354	25	1355	1355	1371	334	24	17	5	0	2062	2113	340	16	2040	2040	2070	279	13	10	3	0	0.000	0.000	0.000	0.000	0.000	0.000	0.000	0.000	0.000	0.000	0.000	0.000	0.000	0.000	-1.727	0.301	1.501	1.737	5.523	1.262	0.109	80	560	100	-38	22	-16	22	73	95	Error	Error	Error	-38	22	22	73	110189	169036	0.018	0.154	0	0	0
1	16	21	"Blank"	"Blank"	17700	41810	100	1507	1501	284	18	1383	1383	1422	398	27	16	1	0	2166	2192	262	11	2130	2130	2168	486	22	3	1	0	0.000	0.000	0.000	0.000	0.000	0.000	0.000	0.000	0.000	0.000	0.000	0.000	0.000	0.000	3.444	1.903	1.268	1.313	4.892	2.091	0.103	80	560	100	124	36	160	118	62	180	Error	Error	1.784	124	36	118	62	120091	175390	0.198	0.049	0	0	0
1	17	21	"Blank"	"Blank"	18000	41810	100	1483	1453	343	23	1348	1348	1375	327	23	25	3	0	2165	2161	209	9	2087	2087	2104	261	12	13	2	0	0.000	0.000	0.000	0.000	0.000	0.000	0.000	0.000	0.000	0.000	0.000	0.000	0.000	0.000	1.731	1.419	1.708	1.392	4.029	6.480	0.021	80	560	100	135	78	213	105	74	179	Error	Error	0.791	135	78	105	74	116277	172876	0.239	0.218	0	0	0
1	18	21	"Blank"	"Blank"	18300	41810	100	1490	1513	302	19	1440	1440	1472	411	27	12	1	0	2256	2258	255	11	2207	2207	2229	357	16	6	2	0	0.000	0.000	0.000	0.000	0.000	0.000	0.000	0.000	0.000	0.000	0.000	0.000	0.000	0.000	1.020	1.431	1.370	1.174	4.388	1.182	0.184	80	560	100	50	49	99	73	51	124	Error	Error	0.029	50	49	73	51	121077	180601	0.100	0.081	0	0	0
