# Supplementary material for: Application of hybridization control probe to increase accuracy on ligation detection or minisequencing diagnostic microarrays
Source: BMC Res Notes. 2009 Dec 14;2:249. doi: 10.1186/1756-0500-2-249 (PMC2799435; doi:10.1186/1756-0500-2-249)
Supplement: Additional file 3 — Gpr_files. Zip-compressed file containing raw microarray data in GenePix results format (.gpr) and GAL (GenePix Array List) files. [file 1756-0500-2-249-S3.ZIP › gpr_files/slide5/lasi5_11-16.gpr]

ATF	1.0
30	76    
"Type=GenePix Results 3"
"DateTime=2009/04/29 14:56:44"
"Settings=C:\Axon\Data\HPV\290409\lasi5_1_16.gps"
"GalFile=C:\Axon\Data\HPV\ArrayIt_032009_InstiBioGalfile.gal"
"ArrayOfArrays=11-16"
"PixelSize=10"
"Wavelengths=532	488"
"ImageFiles=C:\Axon\Data\HPV\290409\lasi5_1-16.tif 2	C:\Axon\Data\HPV\290409\lasi5_1-16.tif 3"
"NormalizationMethod=None"
"NormalizationFactors=1	1"
"JpegImage="
"StdDev=Type 1"
"RatioFormulations=W1/W3 (#1/532)	W1/W4 (#1/488)	W3/W4 (532/488)"
"FeatureType=Circular"
"Barcode="
"BackgroundSubtraction=LocalFeature"
"ImageOrigin=0, 0"
"JpegOrigin=3720, 0"
"Creator=GenePix Pro 6.1.0.2"
"Scanner=GenePix 4200A 01 Autoloader [2]"
"FocusPosition=0"
"Temperature=24.4375"
"LinesAveraged=2"
"Comment="
"PMTGain=600	500"
"ScanPower=100	100"
"LaserPower=2.67883	2.56775"
"Filters=Standard Green	Standard Blue"
"ScanRegion=372,0,1916,6892"
"Supplier="
"Block"	"Column"	"Row"	"Name"	"ID"	"X"	"Y"	"Dia."	"F532 Median"	"F532 Mean"	"F532 SD"	"F532 CV"	"B532"	"B532 Median"	"B532 Mean"	"B532 SD"	"B532 CV"	"% > B532+1SD"	"% > B532+2SD"	"F532 % Sat."	"F488 Median"	"F488 Mean"	"F488 SD"	"F488 CV"	"B488"	"B488 Median"	"B488 Mean"	"B488 SD"	"B488 CV"	"% > B488+1SD"	"% > B488+2SD"	"F488 % Sat."	"Ratio of Medians (#1/532)"	"Ratio of Means (#1/532)"	"Median of Ratios (#1/532)"	"Mean of Ratios (#1/532)"	"Ratios SD (#1/532)"	"Rgn Ratio (#1/532)"	"Rgn R2 (#1/532)"	"Ratio of Medians (#1/488)"	"Ratio of Means (#1/488)"	"Median of Ratios (#1/488)"	"Mean of Ratios (#1/488)"	"Ratios SD (#1/488)"	"Rgn Ratio (#1/488)"	"Rgn R2 (#1/488)"	"Ratio of Medians (532/488)"	"Ratio of Means (532/488)"	"Median of Ratios (532/488)"	"Mean of Ratios (532/488)"	"Ratios SD (532/488)"	"Rgn Ratio (532/488)"	"Rgn R2 (532/488)"	"F Pixels"	"B Pixels"	"Circularity"	"Sum of Medians (#1/532)"	"Sum of Medians (#1/488)"	"Sum of Medians (532/488)"	"Sum of Means (#1/532)"	"Sum of Means (#1/488)"	"Sum of Means (532/488)"	"Log Ratio (#1/532)"	"Log Ratio (#1/488)"	"Log Ratio (532/488)"	"F532 Median - B532"	"F488 Median - B488"	"F532 Mean - B532"	"F488 Mean - B488"	"F532 Total Intensity"	"F488 Total Intensity"	"SNR 532"	"SNR 488"	"Flags"	"Normalize"	"Autoflag"
1	1	1	"A1"	"A1"	4240	44840	100	1138	1176	384	32	951	951	973	245	25	38	18	0	6970	7693	5300	68	1612	1612	1614	221	13	81	75	0	0.000	0.000	0.000	0.000	0.000	0.000	0.000	0.000	0.000	0.000	0.000	0.000	0.000	0.000	0.035	0.037	0.048	0.074	5.142	0.040	0.227	80	560	100	187	5358	5545	225	6081	6306	Error	Error	-4.841	187	5358	225	6081	94041	615428	0.829	27.507	0	0	0
1	2	1	"A1"	"A1"	4540	44830	100	1144	1215	376	30	945	945	966	268	27	43	25	0	9204	9976	6005	60	1535	1535	1641	663	40	85	83	0	0.000	0.000	0.000	0.000	0.000	0.000	0.000	0.000	0.000	0.000	0.000	0.000	0.000	0.000	0.026	0.032	0.039	0.044	3.619	0.035	0.322	80	560	100	199	7669	7868	270	8441	8711	Error	Error	-5.268	199	7669	270	8441	97194	798056	0.929	12.572	0	0	0
1	3	1	"A1"	"A1"	4840	44830	100	1280	1270	334	26	905	905	922	322	34	58	18	0	10443	9930	5580	56	1535	1535	1613	549	34	85	85	0	0.000	0.000	0.000	0.000	0.000	0.000	0.000	0.000	0.000	0.000	0.000	0.000	0.000	0.000	0.042	0.043	0.046	0.048	2.791	0.042	0.398	80	560	100	375	8908	9283	365	8395	8760	Error	Error	-4.570	375	8908	365	8395	101589	794414	1.081	15.149	0	0	0
1	4	1	"A2"	"A2"	5140	44830	100	1198	1211	394	32	892	892	901	244	27	55	35	0	10861	9705	6814	70	1548	1548	1687	1275	75	66	61	0	0.000	0.000	0.000	0.000	0.000	0.000	0.000	0.000	0.000	0.000	0.000	0.000	0.000	0.000	0.033	0.039	0.049	0.066	3.954	0.041	0.467	80	560	100	306	9313	9619	319	8157	8476	Error	Error	-4.928	306	9313	319	8157	96902	776360	1.270	6.289	0	0	0
1	5	1	"A2"	"A2"	5440	44830	100	1288	1278	377	29	839	839	863	260	30	63	42	0	10301	10992	6787	61	1483	1483	1648	954	57	78	78	0	0.000	0.000	0.000	0.000	0.000	0.000	0.000	0.000	0.000	0.000	0.000	0.000	0.000	0.000	0.051	0.046	0.050	0.050	2.444	0.041	0.456	80	560	100	449	8818	9267	439	9509	9948	Error	Error	-4.296	449	8818	439	9509	102266	879354	1.596	9.795	0	0	0
1	6	1	"A2"	"A2"	5740	44830	100	1044	1074	291	27	837	837	854	214	25	48	25	0	6681	7714	5102	66	1513	1513	1716	1202	70	73	71	0	0.000	0.000	0.000	0.000	0.000	0.000	0.000	0.000	0.000	0.000	0.000	0.000	0.000	0.000	0.040	0.038	0.052	0.065	4.230	0.036	0.303	80	560	100	207	5168	5375	237	6201	6438	Error	Error	-4.642	207	5168	237	6201	85947	617121	1.028	4.990	0	0	0
1	7	1	"A3"	"A3"	6040	44830	100	1062	1123	347	30	831	831	856	244	28	48	26	0	5379	6992	5545	79	1482	1482	1551	506	32	61	58	0	0.000	0.000	0.000	0.000	0.000	0.000	0.000	0.000	0.000	0.000	0.000	0.000	0.000	0.000	0.059	0.053	0.066	0.109	7.225	0.045	0.301	80	560	100	231	3897	4128	292	5510	5802	Error	Error	-4.076	231	3897	292	5510	89873	559323	1.094	10.753	0	0	0
1	8	1	"A3"	"A3"	6340	44830	100	1134	1199	395	32	837	837	850	245	28	58	32	0	11098	9709	6200	63	1438	1438	1574	829	52	75	71	0	0.000	0.000	0.000	0.000	0.000	0.000	0.000	0.000	0.000	0.000	0.000	0.000	0.000	0.000	0.031	0.044	0.044	0.052	3.413	0.043	0.391	80	560	100	297	9660	9957	362	8271	8633	Error	Error	-5.023	297	9660	362	8271	95920	776717	1.424	9.813	0	0	0
1	9	1	"A3"	"A3"	6640	44830	100	1143	1121	347	30	819	819	849	232	27	58	35	0	9525	9982	6797	68	1408	1408	1480	433	29	81	73	0	0.000	0.000	0.000	0.000	0.000	0.000	0.000	0.000	0.000	0.000	0.000	0.000	0.000	0.000	0.040	0.035	0.039	0.047	4.322	0.037	0.402	80	560	100	324	8117	8441	302	8574	8876	Error	Error	-4.647	324	8117	302	8574	89688	798587	1.172	19.635	0	0	0
1	10	1	"A4"	"A4"	6940	44830	100	949	985	321	32	817	817	828	238	28	35	21	0	4677	6749	5655	83	1415	1415	1597	1230	77	51	51	0	0.000	0.000	0.000	0.000	0.000	0.000	0.000	0.000	0.000	0.000	0.000	0.000	0.000	0.000	0.040	0.031	0.049	0.085	6.667	0.034	0.313	80	560	100	132	3262	3394	168	5334	5502	Error	Error	-4.627	132	3262	168	5334	78768	539937	0.660	4.189	0	0	0
1	11	1	"A4"	"A4"	7240	44830	100	1055	1119	356	31	803	803	822	220	26	57	33	0	9463	8669	5667	65	1409	1409	1519	549	36	75	70	0	0.000	0.000	0.000	0.000	0.000	0.000	0.000	0.000	0.000	0.000	0.000	0.000	0.000	0.000	0.031	0.044	0.049	0.059	4.175	0.041	0.371	80	560	100	252	8054	8306	316	7260	7576	Error	Error	-4.998	252	8054	316	7260	89551	693539	1.350	13.024	0	0	0
1	12	1	"A4"	"A4"	7540	44830	100	1078	1092	324	29	801	801	836	325	38	46	15	0	10529	8115	5353	65	1409	1409	1519	591	38	72	63	0	0.000	0.000	0.000	0.000	0.000	0.000	0.000	0.000	0.000	0.000	0.000	0.000	0.000	0.000	0.030	0.043	0.047	0.062	3.854	0.041	0.169	80	560	100	277	9120	9397	291	6706	6997	Error	Error	-5.041	277	9120	291	6706	87361	649176	0.788	11.161	0	0	0
1	13	1	"A5"	"A5"	7840	44830	100	843	847	204	24	774	774	793	218	27	25	3	0	2263	2851	1855	65	1398	1398	1415	225	15	65	57	0	0.000	0.000	0.000	0.000	0.000	0.000	0.000	0.000	0.000	0.000	0.000	0.000	0.000	0.000	0.080	0.050	0.147	0.175	6.092	0.045	0.062	80	560	100	69	865	934	73	1453	1526	Error	Error	-3.648	69	865	73	1453	67733	228055	0.248	6.382	0	0	0
1	14	1	"A5"	"A5"	8140	44830	100	859	890	440	49	801	801	892	701	78	2	1	0	2470	3328	2330	70	1404	1404	1495	951	63	56	32	0	0.000	0.000	0.000	0.000	0.000	0.000	0.000	0.000	0.000	0.000	0.000	0.000	0.000	0.000	0.054	0.046	0.101	0.143	5.413	0.080	0.078	80	560	100	58	1066	1124	89	1924	2013	Error	Error	-4.200	58	1066	89	1924	71180	266205	-0.003	1.927	0	0	0
1	15	1	"A5"	"A5"	8440	44830	100	865	898	240	26	808	808	834	208	24	28	7	0	2370	3218	2287	71	1392	1392	1411	195	13	80	71	0	0.000	0.000	0.000	0.000	0.000	0.000	0.000	0.000	0.000	0.000	0.000	0.000	0.000	0.000	0.058	0.049	0.143	0.150	5.766	0.046	0.084	80	560	100	57	978	1035	90	1826	1916	Error	Error	-4.101	57	978	90	1826	71869	257457	0.308	9.267	0	0	0
1	16	1	"A6"	"A6"	8740	44830	100	1091	1088	243	22	835	835	874	326	37	37	3	0	5637	5712	4002	70	1476	1476	1509	452	29	65	62	0	0.000	0.000	0.000	0.000	0.000	0.000	0.000	0.000	0.000	0.000	0.000	0.000	0.000	0.000	0.062	0.060	0.063	0.105	4.849	0.045	0.282	80	560	100	256	4161	4417	253	4236	4489	Error	Error	-4.023	256	4161	253	4236	87069	456968	0.656	9.299	0	0	0
1	17	1	"A6"	"A6"	9040	44830	100	1124	1127	307	27	923	923	947	258	27	46	10	0	6347	6392	3908	61	1545	1545	1566	248	15	87	77	0	0.000	0.000	0.000	0.000	0.000	0.000	0.000	0.000	0.000	0.000	0.000	0.000	0.000	0.000	0.042	0.042	0.057	0.064	3.274	0.042	0.220	80	560	100	201	4802	5003	204	4847	5051	Error	Error	-4.578	201	4802	204	4847	90151	511331	0.698	19.460	0	0	0
1	18	1	"A6"	"A6"	9340	44830	100	1362	1387	379	27	1019	1019	1058	348	32	50	15	0	6997	7752	4386	56	1636	1636	1697	432	25	87	81	0	0.000	0.000	0.000	0.000	0.000	0.000	0.000	0.000	0.000	0.000	0.000	0.000	0.000	0.000	0.064	0.060	0.076	0.083	3.518	0.055	0.351	80	560	100	343	5361	5704	368	6116	6484	Error	Error	-3.966	343	5361	368	6116	110969	620176	0.945	14.016	0	0	0
1	1	2	"A7"	"A7"	4240	45140	100	1019	1039	317	30	956	956	995	304	30	22	10	0	2029	3098	1974	63	1630	1630	1671	310	18	51	46	0	0.000	0.000	0.000	0.000	0.000	0.000	0.000	0.000	0.000	0.000	0.000	0.000	0.000	0.000	0.158	0.057	0.381	0.331	6.182	0.051	0.053	80	560	100	63	399	462	83	1468	1551	Error	Error	-2.663	63	399	83	1468	83157	247806	0.145	4.603	0	0	0
1	2	2	"A7"	"A7"	4540	45130	100	967	1017	255	25	919	919	942	293	31	21	2	0	3299	4429	3136	70	1577	1577	1609	237	14	71	61	0	0.000	0.000	0.000	0.000	0.000	0.000	0.000	0.000	0.000	0.000	0.000	0.000	0.000	0.000	0.028	0.034	0.126	0.170	9.064	0.039	0.086	80	560	100	48	1722	1770	98	2852	2950	Error	Error	-5.165	48	1722	98	2852	81387	354298	0.256	11.899	0	0	0
1	3	2	"A7"	"A7"	4840	45130	100	1013	1027	305	29	848	848	876	238	27	38	16	0	3782	4564	3206	70	1497	1497	1523	230	15	73	63	0	0.000	0.000	0.000	0.000	0.000	0.000	0.000	0.000	0.000	0.000	0.000	0.000	0.000	0.000	0.072	0.058	0.109	0.148	5.316	0.045	0.102	80	560	100	165	2285	2450	179	3067	3246	Error	Error	-3.792	165	2285	179	3067	82196	365153	0.634	13.222	0	0	0
1	4	2	"A8"	"A8"	5140	45130	100	969	1052	348	33	831	831	851	304	35	31	17	0	1738	4945	4738	95	1510	1510	1677	1044	62	37	37	0	0.000	0.000	0.000	0.000	0.000	0.000	0.000	0.000	0.000	0.000	0.000	0.000	0.000	0.000	0.605	0.064	0.156	0.269	6.649	0.049	0.387	80	560	100	138	228	366	221	3435	3656	Error	Error	-0.724	138	228	221	3435	84164	395568	0.661	3.130	0	0	0
1	5	2	"A8"	"A8"	5440	45130	100	1187	1173	369	31	805	805	843	306	36	53	27	0	8564	8888	6581	74	1477	1477	1595	574	35	68	67	0	0.000	0.000	0.000	0.000	0.000	0.000	0.000	0.000	0.000	0.000	0.000	0.000	0.000	0.000	0.054	0.050	0.061	0.105	4.036	0.045	0.371	80	560	100	382	7087	7469	368	7411	7779	Error	Error	-4.214	382	7087	368	7411	93804	711062	1.078	12.706	0	0	0
1	6	2	"A8"	"A8"	5740	45130	100	1034	1094	379	34	812	812	822	223	27	50	32	0	9723	9333	6704	71	1480	1480	1565	439	28	71	70	0	0.000	0.000	0.000	0.000	0.000	0.000	0.000	0.000	0.000	0.000	0.000	0.000	0.000	0.000	0.027	0.036	0.047	0.062	4.757	0.038	0.356	80	560	100	222	8243	8465	282	7853	8135	Error	Error	-5.215	222	8243	282	7853	87508	746654	1.220	17.695	0	0	0
1	7	2	"A9"	"A9"	6040	45130	100	881	939	337	35	811	811	826	225	27	32	17	0	1736	4614	4420	95	1456	1456	1625	806	49	41	37	0	0.000	0.000	0.000	0.000	0.000	0.000	0.000	0.000	0.000	0.000	0.000	0.000	0.000	0.000	0.250	0.041	0.078	0.161	6.680	0.049	0.277	80	560	100	70	280	350	128	3158	3286	Error	Error	-2.000	70	280	128	3158	75154	369099	0.502	3.708	0	0	0
1	8	2	"A9"	"A9"	6340	45130	100	881	935	332	35	791	791	804	228	28	37	23	0	4514	5685	4554	80	1405	1405	1508	620	41	61	56	0	0.000	0.000	0.000	0.000	0.000	0.000	0.000	0.000	0.000	0.000	0.000	0.000	0.000	0.000	0.029	0.034	0.073	0.147	7.931	0.046	0.282	80	560	100	90	3109	3199	144	4280	4424	Error	Error	-5.110	90	3109	144	4280	74794	454774	0.575	6.737	0	0	0
1	9	2	"A9"	"A9"	6640	45130	100	1053	1063	316	29	754	754	767	230	29	58	28	0	7127	7761	5817	74	1381	1381	1487	603	40	68	62	0	0.000	0.000	0.000	0.000	0.000	0.000	0.000	0.000	0.000	0.000	0.000	0.000	0.000	0.000	0.052	0.048	0.054	0.087	5.568	0.039	0.311	80	560	100	299	5746	6045	309	6380	6689	Error	Error	-4.264	299	5746	309	6380	85064	620863	1.287	10.405	0	0	0
1	10	2	"A10"	"A10"	6950	45130	100	1099	1169	788	67	762	762	784	236	30	56	30	0	6505	6815	4851	71	1381	1381	1416	377	26	76	67	0	0.000	0.000	0.000	0.000	0.000	0.000	0.000	0.000	0.000	0.000	0.000	0.000	0.000	0.000	0.066	0.075	0.071	0.099	4.523	0.076	0.326	80	560	100	337	5124	5461	407	5434	5841	Error	Error	-3.926	337	5124	407	5434	93481	545173	1.631	14.321	0	0	0
1	11	2	"A10"	"A10"	7250	45130	100	996	1020	296	29	772	772	783	225	28	48	25	0	5497	6516	4039	61	1356	1356	1460	555	38	81	77	0	0.000	0.000	0.000	0.000	0.000	0.000	0.000	0.000	0.000	0.000	0.000	0.000	0.000	0.000	0.054	0.048	0.059	0.073	3.664	0.045	0.244	80	560	100	224	4141	4365	248	5160	5408	Error	Error	-4.208	224	4141	248	5160	81633	521283	1.053	9.110	0	0	0
1	12	2	"A10"	"A10"	7550	45130	100	1132	1125	375	33	732	732	746	204	27	71	47	0	9317	8910	5210	58	1377	1377	1503	584	38	83	80	0	0.000	0.000	0.000	0.000	0.000	0.000	0.000	0.000	0.000	0.000	0.000	0.000	0.000	0.000	0.050	0.052	0.052	0.057	2.780	0.052	0.468	80	560	100	400	7940	8340	393	7533	7926	Error	Error	-4.311	400	7940	393	7533	90027	712825	1.858	12.683	0	0	0
1	13	2	"A11"	"A11"	7850	45130	100	886	925	252	27	759	759	788	263	33	35	6	0	3414	5533	5001	90	1397	1397	1456	363	24	60	52	0	0.000	0.000	0.000	0.000	0.000	0.000	0.000	0.000	0.000	0.000	0.000	0.000	0.000	0.000	0.063	0.040	0.055	0.106	7.193	0.035	0.221	80	560	100	127	2017	2144	166	4136	4302	Error	Error	-3.989	127	2017	166	4136	73969	442639	0.521	11.231	0	0	0
1	14	2	"A11"	"A11"	8150	45130	100	890	962	342	35	740	740	759	216	28	43	23	0	5476	6447	4558	70	1381	1381	1413	268	18	85	72	0	0.000	0.000	0.000	0.000	0.000	0.000	0.000	0.000	0.000	0.000	0.000	0.000	0.000	0.000	0.037	0.044	0.061	0.074	4.300	0.041	0.221	80	560	100	150	4095	4245	222	5066	5288	Error	Error	-4.771	150	4095	222	5066	76982	515771	0.940	18.784	0	0	0
1	15	2	"A11"	"A11"	8450	45130	100	921	959	276	28	747	747	770	217	28	43	23	0	5219	6666	4684	70	1369	1369	1404	249	17	82	78	0	0.000	0.000	0.000	0.000	0.000	0.000	0.000	0.000	0.000	0.000	0.000	0.000	0.000	0.000	0.045	0.040	0.058	0.078	5.462	0.037	0.206	80	560	100	174	3850	4024	212	5297	5509	Error	Error	-4.468	174	3850	212	5297	76702	533291	0.871	21.133	0	0	0
1	16	2	"A12"	"A12"	8750	45130	100	959	1012	383	37	811	811	820	215	26	42	18	0	4712	5855	4544	77	1444	1444	1490	360	24	65	62	0	0.000	0.000	0.000	0.000	0.000	0.000	0.000	0.000	0.000	0.000	0.000	0.000	0.000	0.000	0.045	0.046	0.077	0.116	6.762	0.050	0.316	80	560	100	148	3268	3416	201	4411	4612	Error	Error	-4.465	148	3268	201	4411	80965	468367	0.893	12.125	0	0	0
1	17	2	"A12"	"A12"	9050	45130	100	1177	1180	362	30	857	857	869	231	26	58	35	0	8230	8912	6075	68	1484	1484	1531	331	21	85	77	0	0.000	0.000	0.000	0.000	0.000	0.000	0.000	0.000	0.000	0.000	0.000	0.000	0.000	0.000	0.047	0.043	0.047	0.072	4.027	0.044	0.386	80	560	100	320	6746	7066	323	7428	7751	Error	Error	-4.398	320	6746	323	7428	94410	712933	1.346	22.299	0	0	0
1	18	2	"A12"	"A12"	9350	45130	100	1154	1226	375	30	950	950	960	238	24	46	25	0	6945	7281	4463	61	1592	1592	1633	343	21	87	80	0	0.000	0.000	0.000	0.000	0.000	0.000	0.000	0.000	0.000	0.000	0.000	0.000	0.000	0.000	0.038	0.049	0.056	0.070	3.935	0.053	0.361	80	560	100	204	5353	5557	276	5689	5965	Error	Error	-4.714	204	5353	276	5689	98100	582452	1.118	16.466	0	0	0
1	1	3	"A13"	"A13"	4240	45440	100	1148	1152	350	30	950	950	980	261	26	37	17	0	2161	6445	5902	91	1633	1633	2012	1917	95	42	40	0	0.000	0.000	0.000	0.000	0.000	0.000	0.000	0.000	0.000	0.000	0.000	0.000	0.000	0.000	0.375	0.042	0.063	0.118	7.626	0.046	0.420	80	560	100	198	528	726	202	4812	5014	Error	Error	-1.415	198	528	202	4812	92150	515597	0.659	2.312	0	0	0
1	2	3	"A13"	"A13"	4550	45440	100	1203	1214	374	30	890	890	925	431	46	33	7	0	11218	10395	5520	53	1535	1535	1667	654	39	83	78	0	0.000	0.000	0.000	0.000	0.000	0.000	0.000	0.000	0.000	0.000	0.000	0.000	0.000	0.000	0.032	0.037	0.043	0.043	2.814	0.042	0.157	80	560	100	313	9683	9996	324	8860	9184	Error	Error	-4.951	313	9683	324	8860	97149	831594	0.671	13.346	0	0	0
1	3	3	"A13"	"A13"	4850	45430	100	1135	1120	340	30	826	826	860	337	39	47	16	0	10227	8741	5175	59	1474	1474	1593	685	43	77	73	0	0.000	0.000	0.000	0.000	0.000	0.000	0.000	0.000	0.000	0.000	0.000	0.000	0.000	0.000	0.035	0.040	0.056	0.070	4.370	0.042	0.364	80	560	100	309	8753	9062	294	7267	7561	Error	Error	-4.824	309	8753	294	7267	89595	699261	0.772	10.435	0	0	0
1	4	3	"A14"	"A14"	5150	45430	100	1027	1047	333	31	834	834	844	229	27	45	21	0	4686	6143	5290	86	1485	1485	1606	925	57	53	51	0	0.000	0.000	0.000	0.000	0.000	0.000	0.000	0.000	0.000	0.000	0.000	0.000	0.000	0.000	0.060	0.046	0.070	0.116	5.917	0.040	0.340	80	560	100	193	3201	3394	213	4658	4871	Error	Error	-4.052	193	3201	213	4658	83776	491431	0.886	4.905	0	0	0
1	5	3	"A14"	"A14"	5450	45430	100	1148	1210	447	36	805	805	833	240	28	61	40	0	12638	10990	6611	60	1495	1495	1601	589	36	80	72	0	0.000	0.000	0.000	0.000	0.000	0.000	0.000	0.000	0.000	0.000	0.000	0.000	0.000	0.000	0.031	0.043	0.048	0.065	4.554	0.042	0.413	80	560	100	343	11143	11486	405	9495	9900	Error	Error	-5.022	343	11143	405	9495	96836	879177	1.571	15.941	0	0	0
1	6	3	"A14"	"A14"	5750	45430	100	1074	1107	372	33	786	786	807	385	47	40	15	0	13177	11173	6413	57	1415	1415	1559	813	52	78	71	0	0.000	0.000	0.000	0.000	0.000	0.000	0.000	0.000	0.000	0.000	0.000	0.000	0.000	0.000	0.024	0.033	0.044	0.043	4.349	0.036	0.165	80	560	100	288	11762	12050	321	9758	10079	Error	Error	-5.352	288	11762	321	9758	88574	893807	0.779	11.825	0	0	0
1	7	3	"A15"	"A15"	6050	45430	100	874	847	244	28	761	761	781	244	31	26	6	0	4219	4531	3463	76	1401	1401	1471	527	35	52	52	0	0.000	0.000	0.000	0.000	0.000	0.000	0.000	0.000	0.000	0.000	0.000	0.000	0.000	0.000	0.040	0.027	0.087	0.190	8.422	0.042	0.244	80	560	100	113	2818	2931	86	3130	3216	Error	Error	-4.640	113	2818	86	3130	67781	362467	0.270	5.806	0	0	0
1	8	3	"A15"	"A15"	6350	45430	100	965	1057	350	33	760	760	789	314	39	45	23	0	7993	8844	6090	68	1398	1398	1485	462	31	80	75	0	0.000	0.000	0.000	0.000	0.000	0.000	0.000	0.000	0.000	0.000	0.000	0.000	0.000	0.000	0.031	0.040	0.045	0.056	5.121	0.038	0.352	80	560	100	205	6595	6800	297	7446	7743	Error	Error	-5.008	205	6595	297	7446	84564	707486	0.854	15.929	0	0	0
1	9	3	"A15"	"A15"	6650	45430	100	921	996	328	32	740	740	757	243	32	43	20	0	6889	7887	5552	70	1360	1360	1440	438	30	78	71	0	0.000	0.000	0.000	0.000	0.000	0.000	0.000	0.000	0.000	0.000	0.000	0.000	0.000	0.000	0.033	0.039	0.045	0.073	5.825	0.039	0.308	80	560	100	181	5529	5710	256	6527	6783	Error	Error	-4.933	181	5529	256	6527	79709	630997	0.984	14.719	0	0	0
1	10	3	"A16"	"A16"	6950	45430	100	841	888	297	33	748	748	772	214	27	32	16	0	1799	5511	5368	97	1384	1384	1600	1237	77	43	40	0	0.000	0.000	0.000	0.000	0.000	0.000	0.000	0.000	0.000	0.000	0.000	0.000	0.000	0.000	0.224	0.034	0.201	0.185	8.522	0.035	0.283	80	560	100	93	415	508	140	4127	4267	Error	Error	-2.158	93	415	140	4127	71001	440849	0.542	3.162	0	0	0
1	11	3	"A16"	"A16"	7250	45430	100	1068	1090	363	33	746	746	761	213	27	60	37	0	12464	10189	7095	69	1359	1359	1430	507	35	73	70	0	0.000	0.000	0.000	0.000	0.000	0.000	0.000	0.000	0.000	0.000	0.000	0.000	0.000	0.000	0.029	0.039	0.043	0.059	5.367	0.037	0.469	80	560	100	322	11105	11427	344	8830	9174	Error	Error	-5.108	322	11105	344	8830	87221	815111	1.545	17.276	0	0	0
1	12	3	"A16"	"A16"	7550	45430	100	845	871	297	34	684	684	709	221	31	38	15	0	5963	6619	5510	83	1273	1273	1342	624	46	68	62	0	0.000	0.000	0.000	0.000	0.000	0.000	0.000	0.000	0.000	0.000	0.000	0.000	0.000	0.000	0.034	0.035	0.054	0.076	4.389	0.030	0.307	80	560	100	161	4690	4851	187	5346	5533	Error	Error	-4.864	161	4690	187	5346	69640	529525	0.733	8.457	0	0	0
1	13	3	"A17"	"A17"	7850	45430	100	824	864	291	33	732	732	764	478	62	15	1	0	2549	5265	4280	81	1320	1320	1406	537	38	52	50	0	0.000	0.000	0.000	0.000	0.000	0.000	0.000	0.000	0.000	0.000	0.000	0.000	0.000	0.000	0.075	0.033	0.067	0.118	6.652	0.041	0.231	80	560	100	92	1229	1321	132	3945	4077	Error	Error	-3.740	92	1229	132	3945	69112	421184	0.209	7.186	0	0	0
1	14	3	"A17"	"A17"	8150	45430	100	835	874	242	27	723	723	745	227	30	28	11	0	6712	5707	2627	46	1371	1371	1472	494	33	82	76	0	0.000	0.000	0.000	0.000	0.000	0.000	0.000	0.000	0.000	0.000	0.000	0.000	0.000	0.000	0.021	0.035	0.042	0.054	4.921	0.032	0.109	80	560	100	112	5341	5453	151	4336	4487	Error	Error	-5.576	112	5341	151	4336	69958	456522	0.568	8.573	0	0	0
1	15	3	"A17"	"A17"	8450	45430	100	900	938	271	28	739	739	749	214	28	36	21	0	6561	6419	3239	50	1349	1349	1427	401	28	90	81	0	0.000	0.000	0.000	0.000	0.000	0.000	0.000	0.000	0.000	0.000	0.000	0.000	0.000	0.000	0.031	0.039	0.059	0.047	3.766	0.067	0.038	80	560	100	161	5212	5373	199	5070	5269	Error	Error	-5.017	161	5212	199	5070	75058	513519	0.883	12.449	0	0	0
1	16	3	"A18"	"A18"	8750	45430	100	886	907	323	35	733	733	769	322	41	28	8	0	2382	4888	4003	81	1407	1407	1537	828	53	50	46	0	0.000	0.000	0.000	0.000	0.000	0.000	0.000	0.000	0.000	0.000	0.000	0.000	0.000	0.000	0.157	0.050	0.072	0.121	6.036	0.069	0.215	80	560	100	153	975	1128	174	3481	3655	Error	Error	-2.672	153	975	174	3481	72522	391078	0.429	4.047	0	0	0
1	17	3	"A18"	"A18"	9050	45430	100	1060	1094	299	27	798	798	826	322	38	37	13	0	7921	7712	4385	56	1431	1431	1537	584	37	85	77	0	0.000	0.000	0.000	0.000	0.000	0.000	0.000	0.000	0.000	0.000	0.000	0.000	0.000	0.000	0.040	0.047	0.049	0.056	3.567	0.045	0.320	80	560	100	262	6490	6752	296	6281	6577	Error	Error	-4.631	262	6490	296	6281	87518	616959	0.832	10.574	0	0	0
1	18	3	"A18"	"A18"	9350	45430	100	982	1044	313	29	881	881	892	249	27	28	15	0	6252	6169	3370	54	1501	1501	1589	505	31	86	78	0	0.000	0.000	0.000	0.000	0.000	0.000	0.000	0.000	0.000	0.000	0.000	0.000	0.000	0.000	0.021	0.035	0.056	0.054	6.045	0.047	0.225	80	560	100	101	4751	4852	163	4668	4831	Error	Error	-5.556	101	4751	163	4668	83556	493489	0.610	9.069	0	0	0
1	1	4	"A19"	"A19"	4250	45740	100	974	959	256	26	927	927	943	246	26	16	5	0	1886	3316	2208	66	1558	1558	1606	392	24	46	43	0	0.000	0.000	0.000	0.000	0.000	0.000	0.000	0.000	0.000	0.000	0.000	0.000	0.000	0.000	0.143	0.018	0.161	0.232	8.192	0.029	0.033	80	560	100	47	328	375	32	1758	1790	Error	Error	-2.803	47	328	32	1758	76715	265306	0.065	4.362	0	0	0
1	2	4	"A19"	"A19"	4550	45740	100	1069	1062	376	35	840	840	868	236	27	47	21	0	5345	5930	3710	62	1521	1521	1606	468	29	80	72	0	0.000	0.000	0.000	0.000	0.000	0.000	0.000	0.000	0.000	0.000	0.000	0.000	0.000	0.000	0.060	0.050	0.061	0.084	5.668	0.043	0.145	80	560	100	229	3824	4053	222	4409	4631	Error	Error	-4.062	229	3824	222	4409	84934	474397	0.822	9.239	0	0	0
1	3	4	"A19"	"A19"	4850	45740	100	1017	1033	306	29	829	829	851	235	27	37	15	0	5522	5709	3167	55	1510	1510	1578	415	26	80	77	0	0.000	0.000	0.000	0.000	0.000	0.000	0.000	0.000	0.000	0.000	0.000	0.000	0.000	0.000	0.047	0.049	0.060	0.064	4.838	0.043	0.148	80	560	100	188	4012	4200	204	4199	4403	Error	Error	-4.416	188	4012	204	4199	82637	456742	0.774	9.954	0	0	0
1	4	4	"A20"	"A20"	5150	45730	100	1016	1023	345	33	829	829	840	231	27	40	18	0	1818	6668	6563	98	1473	1473	1781	1706	95	38	37	0	0.000	0.000	0.000	0.000	0.000	0.000	0.000	0.000	0.000	0.000	0.000	0.000	0.000	0.000	0.542	0.037	0.051	0.093	6.773	0.039	0.409	80	560	100	187	345	532	194	5195	5389	Error	Error	-0.884	187	345	194	5195	81877	533443	0.792	2.865	0	0	0
1	5	4	"A20"	"A20"	5450	45730	100	1200	1217	419	34	803	803	818	227	27	66	43	0	16057	11824	7533	63	1495	1495	1657	783	47	72	70	0	0.000	0.000	0.000	0.000	0.000	0.000	0.000	0.000	0.000	0.000	0.000	0.000	0.000	0.000	0.027	0.040	0.049	0.049	3.693	0.040	0.481	80	560	100	397	14562	14959	414	10329	10743	Error	Error	-5.197	397	14562	414	10329	97393	945936	1.758	12.985	0	0	0
1	6	4	"A20"	"A20"	5750	45730	100	1241	1205	422	35	777	777	809	294	36	58	42	0	16155	11918	7717	64	1469	1469	1639	830	50	71	70	0	0.000	0.000	0.000	0.000	0.000	0.000	0.000	0.000	0.000	0.000	0.000	0.000	0.000	0.000	0.032	0.041	0.042	0.054	3.417	0.038	0.450	80	560	100	464	14686	15150	428	10449	10877	Error	Error	-4.984	464	14686	428	10449	96370	953448	1.347	12.384	0	0	0
1	7	4	"A21"	"A21"	6050	45730	100	990	988	345	34	777	777	789	225	28	47	22	0	4060	7318	6319	86	1420	1420	1855	2055	110	50	48	0	0.000	0.000	0.000	0.000	0.000	0.000	0.000	0.000	0.000	0.000	0.000	0.000	0.000	0.000	0.081	0.036	0.043	0.075	5.334	0.035	0.405	80	560	100	213	2640	2853	211	5898	6109	Error	Error	-3.632	213	2640	211	5898	79057	585448	0.884	2.658	0	0	0
1	8	4	"A21"	"A21"	6350	45730	100	1115	1112	385	34	722	722	754	241	31	62	36	0	13316	10270	6562	63	1366	1366	1570	913	58	73	67	0	0.000	0.000	0.000	0.000	0.000	0.000	0.000	0.000	0.000	0.000	0.000	0.000	0.000	0.000	0.033	0.044	0.044	0.053	3.944	0.035	0.181	80	560	100	393	11950	12343	390	8904	9294	Error	Error	-4.926	393	11950	390	8904	88963	821580	1.485	9.529	0	0	0
1	9	4	"A21"	"A21"	6650	45730	100	1068	1157	598	51	726	726	751	227	30	65	41	0	11785	9470	6285	66	1367	1367	1505	743	49	70	65	0	0.000	0.000	0.000	0.000	0.000	0.000	0.000	0.000	0.000	0.000	0.000	0.000	0.000	0.000	0.033	0.053	0.052	0.089	5.226	0.045	0.310	80	560	100	342	10418	10760	431	8103	8534	Error	Error	-4.929	342	10418	431	8103	92594	757599	1.789	10.720	0	0	0
1	10	4	"A22"	"A22"	6960	45730	100	1021	1021	346	33	726	726	747	242	32	56	32	0	13220	9783	6693	68	1340	1340	1406	595	42	70	65	0	0.000	0.000	0.000	0.000	0.000	0.000	0.000	0.000	0.000	0.000	0.000	0.000	0.000	0.000	0.025	0.035	0.041	0.062	4.824	0.037	0.443	80	560	100	295	11880	12175	295	8443	8738	Error	Error	-5.332	295	11880	295	8443	81657	782620	1.132	14.079	0	0	0
1	11	4	"A22"	"A22"	7260	45730	100	1151	1124	355	31	721	721	734	230	31	70	46	0	13984	11306	5993	53	1345	1345	1367	255	18	91	87	0	0.000	0.000	0.000	0.000	0.000	0.000	0.000	0.000	0.000	0.000	0.000	0.000	0.000	0.000	0.034	0.040	0.047	0.062	4.033	0.037	0.430	80	560	100	430	12639	13069	403	9961	10364	Error	Error	-4.877	430	12639	403	9961	89915	904468	1.696	38.976	0	0	0
1	12	4	"A22"	"A22"	7560	45730	100	958	1047	356	34	685	685	707	214	30	57	37	0	14546	11298	6226	55	1298	1298	1390	514	36	85	78	0	0.000	0.000	0.000	0.000	0.000	0.000	0.000	0.000	0.000	0.000	0.000	0.000	0.000	0.000	0.021	0.036	0.044	0.047	3.777	0.036	0.418	80	560	100	273	13248	13521	362	10000	10362	Error	Error	-5.601	273	13248	362	10000	83788	903873	1.589	19.276	0	0	0
1	13	4	"A23"	"A23"	7860	45730	100	887	926	299	32	685	685	715	225	31	48	20	0	6863	7130	5589	78	1336	1336	1466	998	68	55	52	0	0.000	0.000	0.000	0.000	0.000	0.000	0.000	0.000	0.000	0.000	0.000	0.000	0.000	0.000	0.037	0.042	0.047	0.089	6.229	0.036	0.351	80	560	100	202	5527	5729	241	5794	6035	Error	Error	-4.774	202	5527	241	5794	74053	570382	0.938	5.675	0	0	0
1	14	4	"A23"	"A23"	8160	45730	100	1190	1161	330	28	703	703	734	271	36	75	43	0	14083	11384	5660	49	1349	1349	1481	629	42	88	85	0	0.000	0.000	0.000	0.000	0.000	0.000	0.000	0.000	0.000	0.000	0.000	0.000	0.000	0.000	0.038	0.046	0.046	0.053	2.722	0.043	0.407	80	560	100	487	12734	13221	458	10035	10493	Error	Error	-4.709	487	12734	458	10035	92849	910687	1.576	15.744	0	0	0
1	15	4	"A23"	"A23"	8460	45730	100	1126	1113	345	30	729	729	746	227	30	67	43	0	13406	10801	5199	48	1374	1374	1460	561	38	88	87	0	0.000	0.000	0.000	0.000	0.000	0.000	0.000	0.000	0.000	0.000	0.000	0.000	0.000	0.000	0.033	0.041	0.044	0.051	2.216	0.041	0.450	80	560	100	397	12032	12429	384	9427	9811	Error	Error	-4.922	397	12032	384	9427	89057	864103	1.617	16.651	0	0	0
1	16	4	"A24"	"A24"	8760	45730	100	897	949	289	30	734	734	757	260	34	35	17	0	5572	5792	4056	70	1391	1391	1433	336	23	73	67	0	0.000	0.000	0.000	0.000	0.000	0.000	0.000	0.000	0.000	0.000	0.000	0.000	0.000	0.000	0.039	0.049	0.056	0.063	5.389	0.040	0.277	80	560	100	163	4181	4344	215	4401	4616	Error	Error	-4.681	163	4181	215	4401	75947	463396	0.738	12.973	0	0	0
1	17	4	"A24"	"A24"	9060	45730	100	1047	1131	361	31	791	791	819	340	41	36	16	0	7806	8464	4397	51	1406	1406	1462	345	23	97	90	0	0.000	0.000	0.000	0.000	0.000	0.000	0.000	0.000	0.000	0.000	0.000	0.000	0.000	0.000	0.040	0.048	0.049	0.047	2.449	0.054	0.120	80	560	100	256	6400	6656	340	7058	7398	Error	Error	-4.644	256	6400	340	7058	90483	677104	0.918	20.296	0	0	0
1	18	4	"A24"	"A24"	9360	45730	100	1158	1243	429	34	823	823	846	269	31	56	33	0	8872	8808	4225	47	1484	1484	1543	395	25	96	91	0	0.000	0.000	0.000	0.000	0.000	0.000	0.000	0.000	0.000	0.000	0.000	0.000	0.000	0.000	0.045	0.057	0.057	0.059	2.603	0.052	0.335	80	560	100	335	7388	7723	420	7324	7744	Error	Error	-4.463	335	7388	420	7324	99416	704646	1.476	18.392	0	0	0
1	1	5	"A25"	"A25"	4250	46040	100	1241	1237	340	27	951	951	982	284	28	51	21	0	2030	6575	6178	93	1601	1601	1767	846	47	43	41	0	0.000	0.000	0.000	0.000	0.000	0.000	0.000	0.000	0.000	0.000	0.000	0.000	0.000	0.000	0.676	0.057	0.075	0.195	7.074	0.044	0.373	80	560	100	290	429	719	286	4974	5260	Error	Error	-0.565	290	429	286	4974	98965	526000	0.898	5.683	0	0	0
1	2	5	"A25"	"A25"	4560	46040	100	1247	1301	377	28	922	922	915	243	26	62	38	0	13945	11073	6011	54	1546	1546	1615	428	26	88	83	0	0.000	0.000	0.000	0.000	0.000	0.000	0.000	0.000	0.000	0.000	0.000	0.000	0.000	0.000	0.026	0.040	0.049	0.052	3.144	0.041	0.420	80	560	100	325	12399	12724	379	9527	9906	Error	Error	-5.254	325	12399	379	9527	104049	885878	1.588	22.098	0	0	0
1	3	5	"A25"	"A25"	4860	46040	100	1307	1336	408	30	879	879	888	227	25	62	48	0	12187	10482	5380	51	1528	1528	1606	483	30	91	87	0	0.000	0.000	0.000	0.000	0.000	0.000	0.000	0.000	0.000	0.000	0.000	0.000	0.000	0.000	0.040	0.051	0.053	0.052	2.188	0.051	0.470	80	560	100	428	10659	11087	457	8954	9411	Error	Error	-4.638	428	10659	457	8954	106892	838573	1.974	18.377	0	0	0
1	4	5	"A26"	"A26"	5160	46040	100	1135	1219	417	34	839	839	869	291	33	50	32	0	11360	9930	6741	67	1496	1496	1546	532	34	76	67	0	0.000	0.000	0.000	0.000	0.000	0.000	0.000	0.000	0.000	0.000	0.000	0.000	0.000	0.000	0.030	0.045	0.060	0.082	6.821	0.039	0.368	80	560	100	296	9864	10160	380	8434	8814	Error	Error	-5.059	296	9864	380	8434	97537	794422	1.203	15.759	0	0	0
1	5	5	"A26"	"A26"	5460	46030	100	1161	1273	504	39	806	806	820	232	28	66	43	0	11895	11270	5966	52	1472	1472	1569	551	35	87	81	0	0.000	0.000	0.000	0.000	0.000	0.000	0.000	0.000	0.000	0.000	0.000	0.000	0.000	0.000	0.034	0.048	0.046	0.049	3.707	0.040	0.216	80	560	100	355	10423	10778	467	9798	10265	Error	Error	-4.876	355	10423	467	9798	101874	901637	1.953	17.606	0	0	0
1	6	5	"A26"	"A26"	5760	46030	100	1225	1207	343	28	762	762	796	267	33	68	42	0	10580	10219	5602	54	1435	1435	1586	750	47	82	80	0	0.000	0.000	0.000	0.000	0.000	0.000	0.000	0.000	0.000	0.000	0.000	0.000	0.000	0.000	0.051	0.051	0.056	0.064	3.231	0.046	0.414	80	560	100	463	9145	9608	445	8784	9229	Error	Error	-4.304	463	9145	445	8784	96529	817523	1.539	11.511	0	0	0
1	7	5	"A27"	"A27"	6060	46030	100	895	975	391	40	733	733	757	240	31	41	23	0	5156	7806	6344	81	1363	1363	1471	1013	68	58	56	0	0.000	0.000	0.000	0.000	0.000	0.000	0.000	0.000	0.000	0.000	0.000	0.000	0.000	0.000	0.043	0.038	0.058	0.085	7.487	0.033	0.329	80	560	100	162	3793	3955	242	6443	6685	Error	Error	-4.549	162	3793	242	6443	78013	624482	0.908	6.254	0	0	0
1	8	5	"A27"	"A27"	6360	46030	100	1058	1085	360	33	739	739	758	214	28	57	37	0	10635	10469	6970	66	1354	1354	1465	561	38	80	70	0	0.000	0.000	0.000	0.000	0.000	0.000	0.000	0.000	0.000	0.000	0.000	0.000	0.000	0.000	0.034	0.038	0.042	0.052	4.141	0.038	0.454	80	560	100	319	9281	9600	346	9115	9461	Error	Error	-4.863	319	9281	346	9115	86763	837506	1.528	16.050	0	0	0
1	9	5	"A27"	"A27"	6660	46030	100	975	999	353	35	724	724	737	207	28	53	36	0	10321	9810	6522	66	1345	1345	1452	600	41	73	70	0	0.000	0.000	0.000	0.000	0.000	0.000	0.000	0.000	0.000	0.000	0.000	0.000	0.000	0.000	0.028	0.032	0.040	0.062	5.150	0.036	0.453	80	560	100	251	8976	9227	275	8465	8740	Error	Error	-5.160	251	8976	275	8465	79921	784793	1.266	13.930	0	0	0
1	10	5	"A28"	"A28"	6960	46030	100	831	916	347	37	712	712	732	237	32	40	18	0	3330	7936	7455	93	1331	1331	1678	2174	129	50	46	0	0.000	0.000	0.000	0.000	0.000	0.000	0.000	0.000	0.000	0.000	0.000	0.000	0.000	0.000	0.060	0.031	0.045	0.080	6.725	0.034	0.415	80	560	100	119	1999	2118	204	6605	6809	Error	Error	-4.070	119	1999	204	6605	73260	634841	0.776	2.879	0	0	0
1	11	5	"A28"	"A28"	7260	46030	100	985	1005	338	33	702	702	723	230	31	53	38	0	12530	11116	6795	61	1352	1352	1519	842	55	77	71	0	0.000	0.000	0.000	0.000	0.000	0.000	0.000	0.000	0.000	0.000	0.000	0.000	0.000	0.000	0.025	0.031	0.036	0.045	3.217	0.031	0.384	80	560	100	283	11178	11461	303	9764	10067	Error	Error	-5.304	283	11178	303	9764	80375	889272	1.226	11.398	0	0	0
1	12	5	"A28"	"A28"	7560	46030	100	1182	1196	519	43	703	703	717	225	31	68	52	0	16474	12842	7676	59	1354	1354	1543	904	58	72	71	0	0.000	0.000	0.000	0.000	0.000	0.000	0.000	0.000	0.000	0.000	0.000	0.000	0.000	0.000	0.032	0.043	0.042	0.061	4.152	0.041	0.484	80	560	100	479	15120	15599	493	11488	11981	Error	Error	-4.980	479	15120	493	11488	95675	1027348	2.129	12.499	0	0	0
1	13	5	"A29"	"A29"	7860	46030	100	1016	1033	369	35	691	691	711	220	30	58	36	0	12336	9758	7218	73	1350	1350	1414	739	52	68	61	0	0.000	0.000	0.000	0.000	0.000	0.000	0.000	0.000	0.000	0.000	0.000	0.000	0.000	0.000	0.030	0.041	0.053	0.078	4.714	0.037	0.506	80	560	100	325	10986	11311	342	8408	8750	Error	Error	-5.079	325	10986	342	8408	82662	780639	1.464	11.291	0	0	0
1	14	5	"A29"	"A29"	8160	46030	100	1020	1114	692	62	683	683	718	217	30	61	37	0	11414	9782	5895	60	1352	1352	1445	514	35	85	71	0	0.000	0.000	0.000	0.000	0.000	0.000	0.000	0.000	0.000	0.000	0.000	0.000	0.000	0.000	0.033	0.051	0.042	0.054	3.812	0.048	0.280	80	560	100	337	10062	10399	431	8430	8861	Error	Error	-4.900	337	10062	431	8430	89090	782550	1.825	16.220	0	0	0
1	15	5	"A29"	"A29"	8460	46030	100	1107	1097	369	33	728	728	737	229	31	62	42	0	11644	10149	6182	60	1350	1350	1438	576	40	78	72	0	0.000	0.000	0.000	0.000	0.000	0.000	0.000	0.000	0.000	0.000	0.000	0.000	0.000	0.000	0.037	0.042	0.047	0.053	3.686	0.040	0.398	80	560	100	379	10294	10673	369	8799	9168	Error	Error	-4.763	379	10294	369	8799	87781	811947	1.572	15.123	0	0	0
1	16	5	"A30"	"A30"	8760	46030	100	861	883	306	34	687	687	707	205	28	42	25	0	6028	6035	4497	74	1349	1349	1372	309	22	70	61	0	0.000	0.000	0.000	0.000	0.000	0.000	0.000	0.000	0.000	0.000	0.000	0.000	0.000	0.000	0.037	0.042	0.053	0.087	4.451	0.038	0.241	80	560	100	174	4679	4853	196	4686	4882	Error	Error	-4.749	174	4679	196	4686	70644	482771	0.859	15.091	0	0	0
1	17	5	"A30"	"A30"	9060	46030	100	1080	1135	391	34	734	734	762	235	30	65	45	0	9484	9590	5627	58	1388	1388	1413	282	19	96	81	0	0.000	0.000	0.000	0.000	0.000	0.000	0.000	0.000	0.000	0.000	0.000	0.000	0.000	0.000	0.043	0.049	0.049	0.058	2.704	0.047	0.485	80	560	100	346	8096	8442	401	8202	8603	Error	Error	-4.548	346	8096	401	8202	90835	767165	1.587	28.996	0	0	0
1	18	5	"A30"	"A30"	9360	46030	100	1142	1169	371	31	798	798	833	225	27	62	35	0	9157	9069	5513	60	1485	1485	1552	407	26	90	83	0	0.000	0.000	0.000	0.000	0.000	0.000	0.000	0.000	0.000	0.000	0.000	0.000	0.000	0.000	0.045	0.049	0.047	0.051	2.466	0.048	0.418	80	560	100	344	7672	8016	371	7584	7955	Error	Error	-4.479	344	7672	371	7584	93523	725491	1.493	18.469	0	0	0
1	1	6	"A31"	"A31"	4260	46340	100	1284	1290	381	29	930	930	956	244	25	61	31	0	12045	9639	7306	75	1594	1594	1678	879	52	65	57	0	0.000	0.000	0.000	0.000	0.000	0.000	0.000	0.000	0.000	0.000	0.000	0.000	0.000	0.000	0.034	0.045	0.055	0.091	5.379	0.042	0.528	80	560	100	354	10451	10805	360	8045	8405	Error	Error	-4.884	354	10451	360	8045	103191	771136	1.369	9.057	0	0	0
1	2	6	"A31"	"A31"	4560	46340	100	1323	1353	431	31	890	890	891	226	25	68	47	0	15608	13199	6712	50	1521	1521	1604	515	32	91	86	0	0.000	0.000	0.000	0.000	0.000	0.000	0.000	0.000	0.000	0.000	0.000	0.000	0.000	0.000	0.031	0.040	0.048	0.050	2.839	0.041	0.487	80	560	100	433	14087	14520	463	11678	12141	Error	Error	-5.024	433	14087	463	11678	108267	1055897	2.044	22.515	0	0	0
1	3	6	"A31"	"A31"	4860	46340	100	1249	1273	424	33	861	861	878	226	25	63	42	0	13549	11782	6269	53	1515	1515	1565	381	24	90	86	0	0.000	0.000	0.000	0.000	0.000	0.000	0.000	0.000	0.000	0.000	0.000	0.000	0.000	0.000	0.032	0.040	0.043	0.042	2.305	0.040	0.442	80	560	100	388	12034	12422	412	10267	10679	Error	Error	-4.955	388	12034	412	10267	101841	942520	1.748	26.816	0	0	0
1	4	6	"A32"	"A32"	5160	46340	100	1115	1189	443	37	788	788	816	224	27	63	41	0	9488	9951	7085	71	1418	1418	1448	285	19	85	73	0	0.000	0.000	0.000	0.000	0.000	0.000	0.000	0.000	0.000	0.000	0.000	0.000	0.000	0.000	0.041	0.047	0.052	0.068	4.007	0.043	0.447	80	560	100	327	8070	8397	401	8533	8934	Error	Error	-4.625	327	8070	401	8533	95138	796059	1.665	29.835	0	0	0
1	5	6	"A32"	"A32"	5460	46340	100	1119	1104	310	28	806	806	829	294	35	50	17	0	14384	11925	6615	55	1430	1430	1534	544	35	87	82	0	0.000	0.000	0.000	0.000	0.000	0.000	0.000	0.000	0.000	0.000	0.000	0.000	0.000	0.000	0.024	0.028	0.034	0.037	3.970	0.031	0.284	80	560	100	313	12954	13267	298	10495	10793	Error	Error	-5.371	313	12954	298	10495	88286	953990	0.935	19.101	0	0	0
1	6	6	"A32"	"A32"	5760	46330	100	1119	1142	392	34	765	765	796	266	33	57	33	0	13790	11432	7293	63	1405	1405	1553	654	42	81	76	0	0.000	0.000	0.000	0.000	0.000	0.000	0.000	0.000	0.000	0.000	0.000	0.000	0.000	0.000	0.029	0.038	0.042	0.049	2.674	0.038	0.420	80	560	100	354	12385	12739	377	10027	10404	Error	Error	-5.129	354	12385	377	10027	91395	914588	1.301	15.106	0	0	0
1	7	6	"A33"	"A33"	6060	46330	100	833	875	293	33	741	741	752	228	30	32	13	0	2652	5005	4728	94	1345	1345	1395	357	25	60	53	0	0.000	0.000	0.000	0.000	0.000	0.000	0.000	0.000	0.000	0.000	0.000	0.000	0.000	0.000	0.070	0.037	0.086	0.132	7.815	0.037	0.205	80	560	100	92	1307	1399	134	3660	3794	Error	Error	-3.828	92	1307	134	3660	70032	400409	0.539	10.112	0	0	0
1	8	6	"A33"	"A33"	6360	46330	100	781	881	314	35	723	723	745	222	29	32	11	0	3946	5648	4573	80	1350	1350	1382	230	16	80	72	0	0.000	0.000	0.000	0.000	0.000	0.000	0.000	0.000	0.000	0.000	0.000	0.000	0.000	0.000	0.022	0.037	0.055	0.058	5.124	0.040	0.230	80	560	100	58	2596	2654	158	4298	4456	Error	Error	-5.484	58	2596	158	4298	70465	451830	0.613	18.548	0	0	0
1	9	6	"A33"	"A33"	6660	46330	100	862	889	257	28	720	720	754	240	31	33	15	0	3785	6125	5241	85	1354	1354	1392	250	17	75	71	0	0.000	0.000	0.000	0.000	0.000	0.000	0.000	0.000	0.000	0.000	0.000	0.000	0.000	0.000	0.058	0.035	0.061	0.099	5.823	0.031	0.202	80	560	100	142	2431	2573	169	4771	4940	Error	Error	-4.098	142	2431	169	4771	71134	490028	0.563	18.932	0	0	0
1	10	6	"A34"	"A34"	6970	46330	100	950	962	309	32	685	685	705	195	27	56	31	0	9378	8819	5576	63	1309	1309	1339	252	18	86	77	0	0.000	0.000	0.000	0.000	0.000	0.000	0.000	0.000	0.000	0.000	0.000	0.000	0.000	0.000	0.033	0.037	0.039	0.052	3.132	0.035	0.349	80	560	100	265	8069	8334	277	7510	7787	Error	Error	-4.928	265	8069	277	7510	76923	705513	1.318	29.683	0	0	0
1	11	6	"A34"	"A34"	7270	46330	100	869	940	345	36	698	698	714	219	30	46	31	0	8799	8041	5023	62	1313	1313	1338	275	20	85	81	0	0.000	0.000	0.000	0.000	0.000	0.000	0.000	0.000	0.000	0.000	0.000	0.000	0.000	0.000	0.023	0.036	0.049	0.059	5.346	0.039	0.346	80	560	100	171	7486	7657	242	6728	6970	Error	Error	-5.452	171	7486	242	6728	75189	643242	1.032	24.375	0	0	0
1	12	6	"A34"	"A34"	7570	46330	100	935	980	329	33	670	670	697	258	37	50	26	0	9361	9489	6024	63	1312	1312	1327	209	15	96	90	0	0.000	0.000	0.000	0.000	0.000	0.000	0.000	0.000	0.000	0.000	0.000	0.000	0.000	0.000	0.033	0.038	0.043	0.047	4.361	0.033	0.223	80	560	100	265	8049	8314	310	8177	8487	Error	Error	-4.925	265	8049	310	8177	78383	759093	1.097	39.053	0	0	0
1	13	6	"A35"	"A35"	7870	46330	100	1040	1081	432	39	664	664	695	239	34	67	41	0	9236	8425	5820	69	1328	1328	1429	921	64	66	63	0	0.000	0.000	0.000	0.000	0.000	0.000	0.000	0.000	0.000	0.000	0.000	0.000	0.000	0.000	0.048	0.059	0.056	0.088	4.425	0.048	0.448	80	560	100	376	7908	8284	417	7097	7514	Error	Error	-4.395	376	7908	417	7097	86469	673985	1.615	7.596	0	0	0
1	14	6	"A35"	"A35"	8170	46330	100	1099	1095	301	27	691	691	717	225	31	71	45	0	11257	10584	5436	51	1352	1352	1542	964	62	83	80	0	0.000	0.000	0.000	0.000	0.000	0.000	0.000	0.000	0.000	0.000	0.000	0.000	0.000	0.000	0.041	0.044	0.041	0.051	3.015	0.039	0.420	80	560	100	408	9905	10313	404	9232	9636	Error	Error	-4.602	408	9905	404	9232	87569	846731	1.680	9.380	0	0	0
1	15	6	"A35"	"A35"	8470	46330	100	1016	1047	392	37	701	701	725	227	31	63	37	0	10166	9399	4968	52	1376	1376	1484	735	49	93	85	0	0.000	0.000	0.000	0.000	0.000	0.000	0.000	0.000	0.000	0.000	0.000	0.000	0.000	0.000	0.036	0.043	0.045	0.044	2.818	0.038	0.266	80	560	100	315	8790	9105	346	8023	8369	Error	Error	-4.802	315	8790	346	8023	83743	751923	1.419	10.769	0	0	0
1	16	6	"A36"	"A36"	8770	46330	100	975	976	354	36	698	698	720	205	28	55	40	0	7673	7400	5573	75	1339	1339	1382	381	27	72	65	0	0.000	0.000	0.000	0.000	0.000	0.000	0.000	0.000	0.000	0.000	0.000	0.000	0.000	0.000	0.044	0.046	0.054	0.096	6.382	0.044	0.413	80	560	100	277	6334	6611	278	6061	6339	Error	Error	-4.515	277	6334	278	6061	78101	591979	1.249	15.795	0	0	0
1	17	6	"A36"	"A36"	9070	46330	100	1068	1087	279	25	732	732	758	224	29	66	35	0	8428	8314	4813	57	1370	1370	1418	369	26	88	82	0	0.000	0.000	0.000	0.000	0.000	0.000	0.000	0.000	0.000	0.000	0.000	0.000	0.000	0.000	0.048	0.051	0.056	0.062	2.682	0.042	0.365	80	560	100	336	7058	7394	355	6944	7299	Error	Error	-4.393	336	7058	355	6944	86980	665087	1.469	18.688	0	0	0
1	18	6	"A36"	"A36"	9370	46330	100	1027	1103	310	28	819	819	831	241	29	45	27	0	7544	8228	4980	60	1443	1443	1478	296	20	88	85	0	0.000	0.000	0.000	0.000	0.000	0.000	0.000	0.000	0.000	0.000	0.000	0.000	0.000	0.000	0.034	0.042	0.048	0.060	3.874	0.046	0.411	80	560	100	208	6101	6309	284	6785	7069	Error	Error	-4.874	208	6101	284	6785	88228	658204	1.129	22.804	0	0	0
1	1	7	"A37"	"A37"	4260	46640	100	1243	1341	440	32	942	942	965	265	27	52	31	0	7698	7491	5275	70	1616	1616	1679	530	31	67	65	0	0.000	0.000	0.000	0.000	0.000	0.000	0.000	0.000	0.000	0.000	0.000	0.000	0.000	0.000	0.049	0.068	0.085	0.087	3.562	0.047	0.303	80	560	100	301	6082	6383	399	5875	6274	Error	Error	-4.337	301	6082	399	5875	107278	599309	1.419	10.966	0	0	0
1	2	7	"A37"	"A37"	4570	46640	100	1279	1277	368	28	858	858	891	344	38	60	25	0	8999	9308	3948	42	1502	1502	1642	801	48	93	90	0	0.000	0.000	0.000	0.000	0.000	0.000	0.000	0.000	0.000	0.000	0.000	0.000	0.000	0.000	0.056	0.054	0.060	0.052	2.787	0.050	0.325	80	560	100	421	7497	7918	419	7806	8225	Error	Error	-4.154	421	7497	419	7806	102159	744656	1.122	9.571	0	0	0
1	3	7	"A37"	"A37"	4870	46640	100	1279	1323	406	30	821	821	847	287	33	68	37	0	11146	10326	4285	41	1462	1462	1508	425	28	98	90	0	0.000	0.000	0.000	0.000	0.000	0.000	0.000	0.000	0.000	0.000	0.000	0.000	0.000	0.000	0.047	0.057	0.057	0.057	2.525	0.054	0.414	80	560	100	458	9684	10142	502	8864	9366	Error	Error	-4.402	458	9684	502	8864	105821	826066	1.659	20.748	0	0	0
1	4	7	"A38"	"A38"	5170	46640	100	1482	1386	476	34	806	806	820	245	29	70	65	0	20134	15326	8889	57	1474	1474	1494	229	15	95	91	0	0.000	0.000	0.000	0.000	0.000	0.000	0.000	0.000	0.000	0.000	0.000	0.000	0.000	0.000	0.036	0.042	0.045	0.049	2.338	0.042	0.595	80	560	100	676	18660	19336	580	13852	14432	Error	Error	-4.787	676	18660	580	13852	110853	1226040	2.310	60.402	0	0	0
1	5	7	"A38"	"A38"	5470	46640	100	1315	1291	418	32	776	776	817	266	32	68	50	0	17268	14778	7354	49	1444	1444	1521	506	33	93	88	0	0.000	0.000	0.000	0.000	0.000	0.000	0.000	0.000	0.000	0.000	0.000	0.000	0.000	0.000	0.034	0.039	0.035	0.039	2.196	0.037	0.542	80	560	100	539	15824	16363	515	13334	13849	Error	Error	-4.876	539	15824	515	13334	103242	1182217	1.782	26.200	0	0	0
1	6	7	"A38"	"A38"	5770	46640	100	1286	1295	365	28	731	731	763	242	31	78	55	0	18073	15493	6620	42	1421	1421	1529	720	47	91	88	0	0.000	0.000	0.000	0.000	0.000	0.000	0.000	0.000	0.000	0.000	0.000	0.000	0.000	0.000	0.033	0.040	0.041	0.038	2.091	0.037	0.488	80	560	100	555	16652	17207	564	14072	14636	Error	Error	-4.907	555	16652	564	14072	103583	1239468	2.198	19.394	0	0	0
1	7	7	"A39"	"A39"	6070	46630	100	876	911	366	40	710	710	726	208	28	41	23	0	4429	5985	4894	81	1356	1356	1409	376	26	70	62	0	0.000	0.000	0.000	0.000	0.000	0.000	0.000	0.000	0.000	0.000	0.000	0.000	0.000	0.000	0.054	0.043	0.063	0.092	4.837	0.042	0.258	80	560	100	166	3073	3239	201	4629	4830	Error	Error	-4.210	166	3073	201	4629	72887	478770	0.889	12.170	0	0	0
1	8	7	"A39"	"A39"	6370	46630	100	877	937	330	35	715	715	744	232	31	45	21	0	6477	7860	5564	70	1357	1357	1416	304	21	88	78	0	0.000	0.000	0.000	0.000	0.000	0.000	0.000	0.000	0.000	0.000	0.000	0.000	0.000	0.000	0.032	0.034	0.043	0.053	3.554	0.033	0.235	80	560	100	162	5120	5282	222	6503	6725	Error	Error	-4.982	162	5120	222	6503	74943	628786	0.832	21.197	0	0	0
1	9	7	"A39"	"A39"	6670	46630	100	916	988	386	39	714	714	764	489	64	27	6	0	8094	8431	5724	67	1336	1336	1385	314	22	86	81	0	0.000	0.000	0.000	0.000	0.000	0.000	0.000	0.000	0.000	0.000	0.000	0.000	0.000	0.000	0.030	0.039	0.049	0.053	3.826	0.043	0.385	80	560	100	202	6758	6960	274	7095	7369	Error	Error	-5.064	202	6758	274	7095	79015	674467	0.458	22.439	0	0	0
1	10	7	"A40"	"A40"	6970	46630	100	849	925	401	43	685	685	716	249	34	40	18	0	5293	7374	6024	81	1324	1324	1387	431	31	70	65	0	0.000	0.000	0.000	0.000	0.000	0.000	0.000	0.000	0.000	0.000	0.000	0.000	0.000	0.000	0.041	0.040	0.047	0.068	4.919	0.039	0.324	80	560	100	164	3969	4133	240	6050	6290	Error	Error	-4.597	164	3969	240	6050	73978	589921	0.839	13.891	0	0	0
1	11	7	"A40"	"A40"	7270	46630	100	941	930	305	32	677	677	691	218	31	52	22	0	6440	7977	5894	73	1313	1313	1388	435	31	81	77	0	0.000	0.000	0.000	0.000	0.000	0.000	0.000	0.000	0.000	0.000	0.000	0.000	0.000	0.000	0.051	0.038	0.047	0.072	5.238	0.035	0.304	80	560	100	264	5127	5391	253	6664	6917	Error	Error	-4.280	264	5127	253	6664	74413	638194	1.096	15.147	0	0	0
1	12	7	"A40"	"A40"	7570	46630	100	738	827	303	36	641	641	687	368	53	25	8	0	5238	7728	6423	83	1258	1258	1311	366	27	76	71	0	0.000	0.000	0.000	0.000	0.000	0.000	0.000	0.000	0.000	0.000	0.000	0.000	0.000	0.000	0.024	0.029	0.037	0.045	5.137	0.032	0.316	80	560	100	97	3980	4077	186	6470	6656	Error	Error	-5.359	97	3980	186	6470	66165	618266	0.380	17.533	0	0	0
1	13	7	"A41"	"A41"	7870	46630	100	1089	1095	454	41	667	667	685	205	29	65	51	0	14980	12336	8347	67	1326	1326	1395	721	51	73	72	0	0.000	0.000	0.000	0.000	0.000	0.000	0.000	0.000	0.000	0.000	0.000	0.000	0.000	0.000	0.031	0.039	0.039	0.046	3.478	0.039	0.591	80	560	100	422	13654	14076	428	11010	11438	Error	Error	-5.016	422	13654	428	11010	87576	986897	2.000	15.175	0	0	0
1	14	7	"A41"	"A41"	8170	46630	100	1003	1098	582	53	647	647	680	199	29	67	42	0	10049	9479	5497	57	1335	1335	1537	1041	67	80	77	0	0.000	0.000	0.000	0.000	0.000	0.000	0.000	0.000	0.000	0.000	0.000	0.000	0.000	0.000	0.041	0.055	0.049	0.070	3.830	0.042	0.297	80	560	100	356	8714	9070	451	8144	8595	Error	Error	-4.613	356	8714	451	8144	87876	758328	2.101	7.629	0	0	0
1	15	7	"A41"	"A41"	8470	46630	100	1151	1158	379	32	684	684	703	214	30	68	53	0	11326	10927	6223	56	1333	1333	1471	723	49	81	78	0	0.000	0.000	0.000	0.000	0.000	0.000	0.000	0.000	0.000	0.000	0.000	0.000	0.000	0.000	0.047	0.049	0.053	0.054	2.543	0.044	0.562	80	560	100	467	9993	10460	474	9594	10068	Error	Error	-4.419	467	9993	474	9594	92656	874169	2.126	13.079	0	0	0
1	16	7	"A42"	"A42"	8770	46630	100	823	856	256	29	701	701	720	203	28	37	18	0	5702	5910	3618	61	1359	1359	1365	193	14	83	78	0	0.000	0.000	0.000	0.000	0.000	0.000	0.000	0.000	0.000	0.000	0.000	0.000	0.000	0.000	0.028	0.034	0.056	0.076	5.453	0.035	0.101	80	560	100	122	4343	4465	155	4551	4706	Error	Error	-5.154	122	4343	155	4551	68498	472764	0.670	23.549	0	0	0
1	17	7	"A42"	"A42"	9070	46630	100	1021	1054	319	30	753	753	767	212	27	57	31	0	7861	8636	5416	62	1386	1386	1401	195	13	96	88	0	0.000	0.000	0.000	0.000	0.000	0.000	0.000	0.000	0.000	0.000	0.000	0.000	0.000	0.000	0.041	0.042	0.048	0.055	4.011	0.040	0.370	80	560	100	268	6475	6743	301	7250	7551	Error	Error	-4.595	268	6475	301	7250	84315	690850	1.354	37.103	0	0	0
1	18	7	"A42"	"A42"	9370	46630	100	1041	1034	318	30	809	809	833	294	35	42	13	0	6371	7335	4360	59	1444	1444	1450	194	13	95	92	0	0.000	0.000	0.000	0.000	0.000	0.000	0.000	0.000	0.000	0.000	0.000	0.000	0.000	0.000	0.047	0.038	0.051	0.049	3.149	0.044	0.304	80	560	100	232	4927	5159	225	5891	6116	Error	Error	-4.409	232	4927	225	5891	82687	586831	0.684	30.335	0	0	0
1	1	8	"A43"	"A43"	4270	46940	100	1270	1267	362	28	912	912	938	258	27	61	30	0	9344	9197	6996	76	1546	1546	1594	456	28	71	66	0	0.000	0.000	0.000	0.000	0.000	0.000	0.000	0.000	0.000	0.000	0.000	0.000	0.000	0.000	0.046	0.046	0.050	0.084	5.375	0.038	0.371	80	560	100	358	7798	8156	355	7651	8006	Error	Error	-4.445	358	7798	355	7651	101389	735795	1.275	16.673	0	0	0
1	2	8	"A43"	"A43"	4570	46940	100	1399	1397	398	28	901	901	914	224	24	73	53	0	16229	13470	6562	48	1528	1528	1677	838	49	88	86	0	0.000	0.000	0.000	0.000	0.000	0.000	0.000	0.000	0.000	0.000	0.000	0.000	0.000	0.000	0.034	0.042	0.044	0.043	2.032	0.041	0.531	80	560	100	498	14701	15199	496	11942	12438	Error	Error	-4.884	498	14701	496	11942	111798	1077565	2.156	14.073	0	0	0
1	3	8	"A43"	"A43"	4870	46940	100	1398	1369	378	27	821	821	881	525	59	56	11	0	16340	13521	6382	47	1393	1393	1529	767	50	90	88	0	0.000	0.000	0.000	0.000	0.000	0.000	0.000	0.000	0.000	0.000	0.000	0.000	0.000	0.000	0.039	0.045	0.041	0.048	2.136	0.043	0.146	80	560	100	577	14947	15524	548	12128	12676	Error	Error	-4.695	577	14947	548	12128	109552	1081715	0.930	15.635	0	0	0
1	4	8	"A44"	"A44"	5170	46940	100	1228	1205	368	30	758	758	788	313	39	65	32	0	14963	12694	6799	53	1334	1334	1365	291	21	97	90	0	0.000	0.000	0.000	0.000	0.000	0.000	0.000	0.000	0.000	0.000	0.000	0.000	0.000	0.000	0.034	0.039	0.041	0.047	2.371	0.039	0.330	80	560	100	470	13629	14099	447	11360	11807	Error	Error	-4.858	470	13629	447	11360	96409	1015523	1.332	38.931	0	0	0
1	5	8	"A44"	"A44"	5470	46940	100	975	1026	316	30	719	719	743	249	33	51	28	0	8333	9166	4542	49	1368	1368	1401	359	25	93	92	0	0.000	0.000	0.000	0.000	0.000	0.000	0.000	0.000	0.000	0.000	0.000	0.000	0.000	0.000	0.037	0.039	0.045	0.050	3.817	0.038	0.280	80	560	100	256	6965	7221	307	7798	8105	Error	Error	-4.766	256	6965	307	7798	82082	733256	1.137	21.630	0	0	0
1	6	8	"A44"	"A44"	5770	46940	100	1152	1165	315	27	733	733	766	274	35	71	37	0	12469	11543	4942	42	1386	1386	1410	215	15	100	96	0	0.000	0.000	0.000	0.000	0.000	0.000	0.000	0.000	0.000	0.000	0.000	0.000	0.000	0.000	0.038	0.043	0.045	0.041	2.817	0.038	0.428	80	560	100	419	11083	11502	432	10157	10589	Error	Error	-4.725	419	11083	432	10157	93236	923428	1.456	47.130	0	0	0
1	7	8	"A45"	"A45"	6070	46940	100	1041	1033	387	37	721	721	761	279	36	52	26	0	10740	8509	6302	74	1359	1359	1464	598	40	72	65	0	0.000	0.000	0.000	0.000	0.000	0.000	0.000	0.000	0.000	0.000	0.000	0.000	0.000	0.000	0.034	0.044	0.058	0.072	4.532	0.036	0.228	80	560	100	320	9381	9701	312	7150	7462	Error	Error	-4.874	320	9381	312	7150	82650	680757	0.975	11.781	0	0	0
1	8	8	"A45"	"A45"	6370	46930	100	981	1018	353	34	713	713	751	266	35	50	27	0	9152	9141	5204	56	1397	1397	1513	538	35	87	80	0	0.000	0.000	0.000	0.000	0.000	0.000	0.000	0.000	0.000	0.000	0.000	0.000	0.000	0.000	0.035	0.039	0.043	0.049	3.948	0.039	0.221	80	560	100	268	7755	8023	305	7744	8049	Error	Error	-4.855	268	7755	305	7744	81456	731296	1.004	14.178	0	0	0
1	9	8	"A45"	"A45"	6670	46930	100	1003	1024	366	35	702	702	733	250	34	58	31	0	9897	9408	6084	64	1355	1355	1441	452	31	82	73	0	0.000	0.000	0.000	0.000	0.000	0.000	0.000	0.000	0.000	0.000	0.000	0.000	0.000	0.000	0.035	0.040	0.043	0.059	6.160	0.039	0.355	80	560	100	301	8542	8843	322	8053	8375	Error	Error	-4.827	301	8542	322	8053	81951	752665	1.164	17.626	0	0	0
1	10	8	"A47"	"A47"	6980	46930	100	1076	1095	435	39	666	666	697	240	34	58	46	0	11192	9063	5949	65	1357	1357	1471	803	54	71	68	0	0.000	0.000	0.000	0.000	0.000	0.000	0.000	0.000	0.000	0.000	0.000	0.000	0.000	0.000	0.042	0.056	0.057	0.077	3.646	0.051	0.482	80	560	100	410	9835	10245	429	7706	8135	Error	Error	-4.584	410	9835	429	7706	87579	725018	1.658	9.455	0	0	0
1	11	8	"A47"	"A47"	7280	46930	100	1063	1172	641	54	683	683	719	261	36	63	36	0	13109	11654	5543	47	1363	1363	1539	767	49	85	85	0	0.000	0.000	0.000	0.000	0.000	0.000	0.000	0.000	0.000	0.000	0.000	0.000	0.000	0.000	0.032	0.048	0.042	0.041	2.458	0.052	0.373	80	560	100	380	11746	12126	489	10291	10780	Error	Error	-4.950	380	11746	489	10291	93754	932359	1.736	13.188	0	0	0
1	12	8	"A47"	"A47"	7580	46930	100	1091	1152	397	34	669	669	693	231	33	70	45	0	13669	11845	6226	52	1340	1340	1477	616	41	86	85	0	0.000	0.000	0.000	0.000	0.000	0.000	0.000	0.000	0.000	0.000	0.000	0.000	0.000	0.000	0.034	0.046	0.046	0.052	3.180	0.042	0.423	80	560	100	422	12329	12751	483	10505	10988	Error	Error	-4.869	422	12329	483	10505	92138	947619	1.987	16.831	0	0	0
1	13	8	"A48"	"A48"	7880	46930	100	692	780	311	39	656	656	685	215	31	30	15	0	4342	5401	4616	85	1317	1317	1538	1442	93	68	53	0	0.000	0.000	0.000	0.000	0.000	0.000	0.000	0.000	0.000	0.000	0.000	0.000	0.000	0.000	0.012	0.030	0.059	0.083	5.035	0.043	0.410	80	560	100	36	3025	3061	124	4084	4208	Error	Error	-6.393	36	3025	124	4084	62401	432087	0.442	2.679	0	0	0
1	14	8	"A48"	"A48"	8180	46930	100	827	896	305	34	671	671	898	1865	207	0	0	0	7974	8463	5165	61	1297	1297	1643	1844	112	78	76	0	0.000	0.000	0.000	0.000	0.000	0.000	0.000	0.000	0.000	0.000	0.000	0.000	0.000	0.000	0.023	0.031	0.042	0.037	2.948	0.037	0.481	80	560	100	156	6677	6833	225	7166	7391	Error	Error	-5.420	156	6677	225	7166	71654	677042	-0.001	3.698	0	0	0
1	15	8	"A48"	"A48"	8480	46930	100	957	945	341	36	680	680	712	232	32	55	25	0	7943	8556	4846	56	1329	1329	1562	1479	94	82	78	0	0.000	0.000	0.000	0.000	0.000	0.000	0.000	0.000	0.000	0.000	0.000	0.000	0.000	0.000	0.042	0.037	0.046	0.047	3.090	0.040	0.384	80	560	100	277	6614	6891	265	7227	7492	Error	Error	-4.578	277	6614	265	7227	75632	684475	1.004	4.729	0	0	0
1	16	8	"A49"	"A49"	8780	46930	100	1032	1047	346	33	679	679	694	196	28	65	43	0	10685	10142	6427	63	1309	1309	1323	267	20	93	86	0	0.000	0.000	0.000	0.000	0.000	0.000	0.000	0.000	0.000	0.000	0.000	0.000	0.000	0.000	0.038	0.042	0.041	0.051	3.991	0.037	0.443	80	560	100	353	9376	9729	368	8833	9201	Error	Error	-4.731	353	9376	368	8833	83796	811360	1.801	33.030	0	0	0
1	17	8	"A49"	"A49"	9080	46930	100	1104	1115	399	35	735	735	759	234	30	58	40	0	10552	10819	6207	57	1356	1356	1398	334	23	96	93	0	0.000	0.000	0.000	0.000	0.000	0.000	0.000	0.000	0.000	0.000	0.000	0.000	0.000	0.000	0.040	0.040	0.047	0.041	2.485	0.044	0.426	80	560	100	369	9196	9565	380	9463	9843	Error	Error	-4.639	369	9196	380	9463	89189	865540	1.521	28.207	0	0	0
1	18	8	"A49"	"A49"	9380	46930	100	1130	1135	310	27	763	763	794	248	31	65	32	0	8780	9568	5578	58	1427	1427	1460	337	23	95	92	0	0.000	0.000	0.000	0.000	0.000	0.000	0.000	0.000	0.000	0.000	0.000	0.000	0.000	0.000	0.050	0.046	0.054	0.052	2.430	0.041	0.361	80	560	100	367	7353	7720	372	8141	8513	Error	Error	-4.324	367	7353	372	8141	90768	765449	1.375	24.059	0	0	0
1	1	9	"A50"	"A50"	4270	47240	100	1073	1105	299	27	933	933	967	243	25	37	17	0	4362	4544	2134	46	1574	1574	1578	166	10	86	80	0	0.000	0.000	0.000	0.000	0.000	0.000	0.000	0.000	0.000	0.000	0.000	0.000	0.000	0.000	0.050	0.058	0.078	0.086	3.601	0.060	0.135	80	560	100	140	2788	2928	172	2970	3142	Error	Error	-4.316	140	2788	172	2970	88402	363536	0.568	17.867	0	0	0
1	2	9	"A50"	"A50"	4580	47240	100	1098	1098	298	27	872	872	886	240	27	47	17	0	4767	5348	2105	39	1505	1505	1515	182	12	100	100	0	0.000	0.000	0.000	0.000	0.000	0.000	0.000	0.000	0.000	0.000	0.000	0.000	0.000	0.000	0.069	0.059	0.077	0.070	2.620	0.054	0.159	80	560	100	226	3262	3488	226	3843	4069	Error	Error	-3.851	226	3262	226	3843	87815	427829	0.883	21.060	0	0	0
1	3	9	"A50"	"A50"	4880	47240	100	1134	1248	919	73	840	840	925	1371	148	5	1	0	6189	6408	2894	45	1477	1477	1531	873	57	93	83	0	0.000	0.000	0.000	0.000	0.000	0.000	0.000	0.000	0.000	0.000	0.000	0.000	0.000	0.000	0.062	0.083	0.071	0.062	3.085	0.090	0.174	80	560	100	294	4712	5006	408	4931	5339	Error	Error	-4.002	294	4712	408	4931	99861	512664	0.236	5.586	0	0	0
1	4	9	"A51"	"A51"	5180	47240	100	965	1070	366	34	731	731	763	234	30	50	31	0	9408	9448	5230	55	1356	1356	1375	225	16	96	88	0	0.000	0.000	0.000	0.000	0.000	0.000	0.000	0.000	0.000	0.000	0.000	0.000	0.000	0.000	0.029	0.042	0.042	0.043	3.309	0.040	0.312	80	560	100	234	8052	8286	339	8092	8431	Error	Error	-5.105	234	8052	339	8092	85560	755840	1.312	35.880	0	0	0
1	5	9	"A51"	"A51"	5480	47240	100	1015	1070	327	30	714	714	751	288	38	52	17	0	8928	9150	4338	47	1340	1340	1366	278	20	98	96	0	0.000	0.000	0.000	0.000	0.000	0.000	0.000	0.000	0.000	0.000	0.000	0.000	0.000	0.000	0.040	0.046	0.047	0.042	2.277	0.045	0.298	80	560	100	301	7588	7889	356	7810	8166	Error	Error	-4.656	301	7588	356	7810	85637	732006	1.108	28.000	0	0	0
1	6	9	"A51"	"A51"	5780	47240	100	1075	1110	351	31	698	698	732	219	29	76	41	0	12157	10966	5066	46	1373	1373	1397	294	21	100	96	0	0.000	0.000	0.000	0.000	0.000	0.000	0.000	0.000	0.000	0.000	0.000	0.000	0.000	0.000	0.035	0.043	0.041	0.042	2.299	0.039	0.375	80	560	100	377	10784	11161	412	9593	10005	Error	Error	-4.838	377	10784	412	9593	88786	877286	1.726	32.548	0	0	0
1	7	9	"A52"	"A52"	6080	47240	100	3567	3332	2312	69	711	711	759	296	38	70	63	0	8599	6992	4344	62	1399	1399	1476	562	38	75	68	0	0.000	0.000	0.000	0.000	0.000	0.000	0.000	0.000	0.000	0.000	0.000	0.000	0.000	0.000	0.397	0.469	0.452	0.391	2.741	0.427	0.660	80	560	100	2856	7200	10056	2621	5593	8214	Error	Error	-1.334	2856	7200	2621	5593	266588	559349	8.693	9.815	0	0	0
1	8	9	"A52"	"A52"	6380	47240	100	3229	2920	1604	54	711	711	745	271	36	86	73	0	8016	7694	3827	49	1408	1408	1570	699	44	85	80	0	0.000	0.000	0.000	0.000	0.000	0.000	0.000	0.000	0.000	0.000	0.000	0.000	0.000	0.000	0.381	0.351	0.404	0.328	2.622	0.289	0.537	80	560	100	2518	6608	9126	2209	6286	8495	Error	Error	-1.392	2518	6608	2209	6286	233562	615497	8.026	8.761	0	0	0
1	9	9	"A52"	"A52"	6680	47230	100	2743	2595	1564	60	690	690	724	259	35	81	70	0	6861	6646	3923	59	1381	1381	1531	667	43	80	70	0	0.000	0.000	0.000	0.000	0.000	0.000	0.000	0.000	0.000	0.000	0.000	0.000	0.000	0.000	0.375	0.362	0.396	0.379	2.590	0.311	0.549	80	560	100	2053	5480	7533	1905	5265	7170	Error	Error	-1.416	2053	5480	1905	5265	207561	531641	7.224	7.669	0	0	0
1	10	9	"A53"	"A53"	6980	47230	100	1108	1075	428	39	654	654	685	248	36	58	48	0	10702	8850	5728	64	1337	1337	1435	572	39	78	70	0	0.000	0.000	0.000	0.000	0.000	0.000	0.000	0.000	0.000	0.000	0.000	0.000	0.000	0.000	0.048	0.056	0.062	0.075	5.664	0.052	0.488	80	560	100	454	9365	9819	421	7513	7934	Error	Error	-4.367	454	9365	421	7513	85981	708030	1.573	12.963	0	0	0
1	11	9	"A53"	"A53"	7280	47230	100	954	943	314	33	638	638	683	238	34	55	31	0	8157	7355	4330	58	1369	1369	1478	545	36	81	80	0	0.000	0.000	0.000	0.000	0.000	0.000	0.000	0.000	0.000	0.000	0.000	0.000	0.000	0.000	0.047	0.051	0.054	0.064	2.836	0.052	0.360	80	560	100	316	6788	7104	305	5986	6291	Error	Error	-4.425	316	6788	305	5986	75474	588435	1.092	10.783	0	0	0
1	12	9	"A53"	"A53"	7580	47230	100	957	1011	324	32	677	677	696	243	34	60	30	0	9443	8238	4339	52	1373	1373	1554	772	49	82	80	0	0.000	0.000	0.000	0.000	0.000	0.000	0.000	0.000	0.000	0.000	0.000	0.000	0.000	0.000	0.035	0.049	0.054	0.049	2.622	0.050	0.417	80	560	100	280	8070	8350	334	6865	7199	Error	Error	-4.849	280	8070	334	6865	80854	659025	1.296	8.658	0	0	0
1	13	9	"A54"	"A54"	7880	47230	100	821	844	294	34	641	641	681	234	34	40	8	0	6490	5770	3444	59	1301	1301	1416	653	46	68	65	0	0.000	0.000	0.000	0.000	0.000	0.000	0.000	0.000	0.000	0.000	0.000	0.000	0.000	0.000	0.035	0.045	0.054	0.063	4.486	0.037	0.172	80	560	100	180	5189	5369	203	4469	4672	Error	Error	-4.849	180	5189	203	4469	67537	461575	0.697	6.668	0	0	0
1	14	9	"A54"	"A54"	8180	47230	100	961	1001	373	37	642	642	674	293	43	55	21	0	8307	8865	5834	65	1272	1272	1422	742	52	77	73	0	0.000	0.000	0.000	0.000	0.000	0.000	0.000	0.000	0.000	0.000	0.000	0.000	0.000	0.000	0.045	0.047	0.050	0.068	4.799	0.043	0.246	80	560	100	319	7035	7354	359	7593	7952	Error	Error	-4.463	319	7035	359	7593	80112	709183	1.116	10.031	0	0	0
1	15	9	"A54"	"A54"	8480	47230	100	952	959	358	37	665	665	687	213	31	57	32	0	7862	7755	4901	63	1317	1317	1401	496	35	80	77	0	0.000	0.000	0.000	0.000	0.000	0.000	0.000	0.000	0.000	0.000	0.000	0.000	0.000	0.000	0.044	0.046	0.051	0.051	3.287	0.047	0.385	80	560	100	287	6545	6832	294	6438	6732	Error	Error	-4.511	287	6545	294	6438	76720	620374	1.277	12.810	0	0	0
1	16	9	"A55"	"A55"	8780	47230	100	851	917	322	35	683	683	697	220	31	45	25	0	5642	6874	5095	74	1324	1324	1373	337	24	73	70	0	0.000	0.000	0.000	0.000	0.000	0.000	0.000	0.000	0.000	0.000	0.000	0.000	0.000	0.000	0.039	0.042	0.056	0.082	3.922	0.039	0.275	80	560	100	168	4318	4486	234	5550	5784	Error	Error	-4.684	168	4318	234	5550	73338	549885	1.000	16.323	0	0	0
1	17	9	"A55"	"A55"	9080	47230	100	1060	1074	351	32	734	734	747	216	28	60	42	0	8406	8597	5207	60	1366	1366	1408	264	18	91	83	0	0.000	0.000	0.000	0.000	0.000	0.000	0.000	0.000	0.000	0.000	0.000	0.000	0.000	0.000	0.046	0.047	0.053	0.058	3.517	0.047	0.443	80	560	100	326	7040	7366	340	7231	7571	Error	Error	-4.433	326	7040	340	7231	85925	687751	1.514	27.231	0	0	0
1	18	9	"A55"	"A55"	9380	47230	100	921	964	325	33	775	775	782	210	26	41	22	0	6668	6642	3747	56	1429	1429	1466	264	18	85	81	0	0.000	0.000	0.000	0.000	0.000	0.000	0.000	0.000	0.000	0.000	0.000	0.000	0.000	0.000	0.028	0.036	0.051	0.073	4.593	0.046	0.279	80	560	100	146	5239	5385	189	5213	5402	Error	Error	-5.165	146	5239	189	5213	77152	531370	0.867	19.606	0	0	0
1	1	10	"A56"	"A56"	4280	47540	100	1161	1168	343	29	906	906	931	276	29	46	15	0	7269	6548	4265	65	1600	1600	1627	374	22	71	66	0	0.000	0.000	0.000	0.000	0.000	0.000	0.000	0.000	0.000	0.000	0.000	0.000	0.000	0.000	0.045	0.053	0.068	0.095	4.919	0.048	0.272	80	560	100	255	5669	5924	262	4948	5210	Error	Error	-4.475	255	5669	262	4948	93440	523878	0.859	13.158	0	0	0
1	2	10	"A56"	"A56"	4580	47540	100	1352	1371	379	27	855	855	880	293	33	73	35	0	8762	8527	3610	42	1558	1558	1775	881	49	93	88	0	0.000	0.000	0.000	0.000	0.000	0.000	0.000	0.000	0.000	0.000	0.000	0.000	0.000	0.000	0.069	0.074	0.071	0.071	2.643	0.054	0.288	80	560	100	497	7204	7701	516	6969	7485	Error	Error	-3.857	497	7204	516	6969	109649	682191	1.676	7.664	0	0	0
1	3	10	"A56"	"A56"	4880	47540	100	1115	1192	408	34	799	799	813	218	26	63	38	0	8206	8300	4401	53	1503	1503	1577	463	29	87	82	0	0.000	0.000	0.000	0.000	0.000	0.000	0.000	0.000	0.000	0.000	0.000	0.000	0.000	0.000	0.047	0.058	0.065	0.067	3.664	0.052	0.339	80	560	100	316	6703	7019	393	6797	7190	Error	Error	-4.407	316	6703	393	6797	95378	664036	1.739	14.521	0	0	0
1	4	10	"A57"	"A57"	5180	47540	100	1022	1098	387	35	764	764	784	210	26	58	32	0	9342	9016	6005	66	1433	1433	1450	251	17	85	80	0	0.000	0.000	0.000	0.000	0.000	0.000	0.000	0.000	0.000	0.000	0.000	0.000	0.000	0.000	0.033	0.044	0.043	0.064	4.946	0.040	0.357	80	560	100	258	7909	8167	334	7583	7917	Error	Error	-4.938	258	7909	334	7583	87855	721240	1.495	30.143	0	0	0
1	5	10	"A57"	"A57"	5480	47540	100	1083	1120	332	29	740	740	764	217	28	70	41	0	10623	9333	5592	59	1389	1389	1447	318	21	91	82	0	0.000	0.000	0.000	0.000	0.000	0.000	0.000	0.000	0.000	0.000	0.000	0.000	0.000	0.000	0.037	0.048	0.053	0.076	4.151	0.046	0.412	80	560	100	343	9234	9577	380	7944	8324	Error	Error	-4.751	343	9234	380	7944	89569	746624	1.641	24.799	0	0	0
1	6	10	"A57"	"A57"	5780	47540	100	967	1077	358	33	708	708	739	262	35	50	35	0	11542	9762	5876	60	1385	1385	1457	439	30	88	78	0	0.000	0.000	0.000	0.000	0.000	0.000	0.000	0.000	0.000	0.000	0.000	0.000	0.000	0.000	0.025	0.044	0.052	0.048	2.927	0.044	0.464	80	560	100	259	10157	10416	369	8377	8746	Error	Error	-5.293	259	10157	369	8377	86163	780984	1.290	18.918	0	0	0
1	7	10	"A58"	"A58"	6080	47540	100	988	1058	388	36	677	677	728	273	37	60	26	0	6941	8230	5427	65	1372	1372	1437	390	27	88	72	0	0.000	0.000	0.000	0.000	0.000	0.000	0.000	0.000	0.000	0.000	0.000	0.000	0.000	0.000	0.056	0.056	0.054	0.080	4.278	0.043	0.282	80	560	100	311	5569	5880	381	6858	7239	Error	Error	-4.162	311	5569	381	6858	84644	658379	1.209	17.418	0	0	0
1	8	10	"A58"	"A58"	6380	47540	100	1058	1119	467	41	691	691	728	266	36	57	37	0	9622	10253	6912	67	1374	1374	1472	501	34	85	75	0	0.000	0.000	0.000	0.000	0.000	0.000	0.000	0.000	0.000	0.000	0.000	0.000	0.000	0.000	0.044	0.048	0.053	0.059	3.640	0.047	0.453	80	560	100	367	8248	8615	428	8879	9307	Error	Error	-4.490	367	8248	428	8879	89491	820229	1.470	17.527	0	0	0
1	9	10	"A58"	"A58"	6680	47530	100	985	1013	372	36	673	673	705	279	39	53	30	0	8801	9583	7020	73	1338	1338	1447	495	34	82	73	0	0.000	0.000	0.000	0.000	0.000	0.000	0.000	0.000	0.000	0.000	0.000	0.000	0.000	0.000	0.042	0.041	0.049	0.068	5.066	0.041	0.400	80	560	100	312	7463	7775	340	8245	8585	Error	Error	-4.580	312	7463	340	8245	81037	766614	1.104	16.436	0	0	0
1	10	10	"A59"	"A59"	6990	47530	100	1102	1120	349	31	670	670	700	279	39	67	36	0	12756	10688	4993	46	1360	1360	1444	446	30	92	83	0	0.000	0.000	0.000	0.000	0.000	0.000	0.000	0.000	0.000	0.000	0.000	0.000	0.000	0.000	0.038	0.048	0.052	0.053	2.584	0.046	0.478	80	560	100	432	11396	11828	450	9328	9778	Error	Error	-4.721	432	11396	450	9328	89634	855017	1.505	20.726	0	0	0
1	11	10	"A59"	"A59"	7290	47530	100	923	987	429	43	639	639	673	242	35	53	35	0	10661	9431	4879	51	1376	1376	1518	629	41	86	81	0	0.000	0.000	0.000	0.000	0.000	0.000	0.000	0.000	0.000	0.000	0.000	0.000	0.000	0.000	0.031	0.043	0.045	0.048	3.972	0.051	0.446	80	560	100	284	9285	9569	348	8055	8403	Error	Error	-5.031	284	9285	348	8055	78979	754470	1.298	12.580	0	0	0
1	12	10	"A59"	"A59"	7590	47530	100	1032	1035	360	34	625	625	659	235	35	71	38	0	12473	10067	5338	53	1329	1329	1454	544	37	87	81	0	0.000	0.000	0.000	0.000	0.000	0.000	0.000	0.000	0.000	0.000	0.000	0.000	0.000	0.000	0.037	0.047	0.048	0.066	3.613	0.046	0.445	80	560	100	407	11144	11551	410	8738	9148	Error	Error	-4.775	407	11144	410	8738	82817	805390	1.600	15.833	0	0	0
1	13	10	"A60"	"A60"	7890	47530	100	694	764	249	32	634	634	657	226	34	27	7	0	3194	4589	3614	78	1269	1269	1322	304	22	80	72	0	0.000	0.000	0.000	0.000	0.000	0.000	0.000	0.000	0.000	0.000	0.000	0.000	0.000	0.000	0.031	0.039	0.070	0.079	5.654	0.042	0.163	80	560	100	60	1925	1985	130	3320	3450	Error	Error	-5.004	60	1925	130	3320	61111	367139	0.473	10.747	0	0	0
1	14	10	"A60"	"A60"	8190	47530	100	823	862	296	34	639	639	657	205	31	45	26	0	3669	4913	3367	68	1268	1268	1327	317	23	83	80	0	0.000	0.000	0.000	0.000	0.000	0.000	0.000	0.000	0.000	0.000	0.000	0.000	0.000	0.000	0.077	0.061	0.068	0.089	4.890	0.044	0.157	80	560	100	184	2401	2585	223	3645	3868	Error	Error	-3.706	184	2401	223	3645	68977	393044	1.000	11.312	0	0	0
1	15	10	"A60"	"A60"	8490	47530	100	745	766	232	30	670	670	691	217	31	27	6	0	2783	4112	2957	71	1323	1323	1364	298	21	78	73	0	0.000	0.000	0.000	0.000	0.000	0.000	0.000	0.000	0.000	0.000	0.000	0.000	0.000	0.000	0.051	0.034	0.072	0.070	5.996	0.092	0.068	80	560	100	75	1460	1535	96	2789	2885	Error	Error	-4.283	75	1460	96	2789	61312	328968	0.346	9.221	0	0	0
1	16	10	"A61"	"A61"	8790	47530	100	1061	1117	465	41	666	666	720	592	82	30	6	0	8916	10203	6485	63	1329	1329	1349	182	13	96	90	0	0.000	0.000	0.000	0.000	0.000	0.000	0.000	0.000	0.000	0.000	0.000	0.000	0.000	0.000	0.052	0.051	0.047	0.060	3.457	0.042	0.068	80	560	100	395	7587	7982	451	8874	9325	Error	Error	-4.264	395	7587	451	8874	89349	816271	0.671	48.648	0	0	0
1	17	10	"A61"	"A61"	9090	47530	100	1171	1142	355	31	720	720	736	215	29	70	52	0	10604	10171	5866	57	1367	1367	1403	311	22	88	83	0	0.000	0.000	0.000	0.000	0.000	0.000	0.000	0.000	0.000	0.000	0.000	0.000	0.000	0.000	0.049	0.048	0.050	0.069	3.140	0.044	0.470	80	560	100	451	9237	9688	422	8804	9226	Error	Error	-4.356	451	9237	422	8804	91359	813659	1.888	28.193	0	0	0
1	18	10	"A61"	"A61"	9390	47530	100	1110	1203	404	33	757	757	771	249	32	62	37	0	10331	10292	6130	59	1398	1398	1429	303	21	87	85	0	0.000	0.000	0.000	0.000	0.000	0.000	0.000	0.000	0.000	0.000	0.000	0.000	0.000	0.000	0.040	0.050	0.054	0.059	3.635	0.047	0.512	80	560	100	353	8933	9286	446	8894	9340	Error	Error	-4.661	353	8933	446	8894	96263	823399	1.735	29.251	0	0	0
1	1	11	"A62"	"A62"	4280	47840	100	1066	1044	222	21	926	926	949	262	27	26	1	0	3812	5159	3800	73	1607	1607	1642	330	20	63	56	0	0.000	0.000	0.000	0.000	0.000	0.000	0.000	0.000	0.000	0.000	0.000	0.000	0.000	0.000	0.063	0.033	0.061	0.093	5.738	0.032	0.084	80	560	100	140	2205	2345	118	3552	3670	Error	Error	-3.977	140	2205	118	3552	83511	412741	0.363	10.658	0	0	0
1	2	11	"A62"	"A62"	4590	47840	100	1035	1120	316	28	838	838	859	226	26	47	30	0	7199	8363	5207	62	1524	1524	1561	298	19	92	90	0	0.000	0.000	0.000	0.000	0.000	0.000	0.000	0.000	0.000	0.000	0.000	0.000	0.000	0.000	0.035	0.041	0.049	0.051	3.154	0.039	0.308	80	560	100	197	5675	5872	282	6839	7121	Error	Error	-4.848	197	5675	282	6839	89595	669056	1.155	22.826	0	0	0
1	3	11	"A62"	"A62"	4890	47840	100	1063	1098	315	28	808	808	834	243	29	51	26	0	8191	8306	4712	56	1487	1487	1502	214	14	91	90	0	0.000	0.000	0.000	0.000	0.000	0.000	0.000	0.000	0.000	0.000	0.000	0.000	0.000	0.000	0.038	0.043	0.050	0.049	4.465	0.039	0.277	80	560	100	255	6704	6959	290	6819	7109	Error	Error	-4.716	255	6704	290	6819	87822	664457	1.086	31.794	0	0	0
1	4	11	"A63"	"A63"	5190	47840	100	1134	1115	363	32	755	755	770	219	28	58	45	0	12820	10890	6854	62	1433	1433	1461	350	23	82	75	0	0.000	0.000	0.000	0.000	0.000	0.000	0.000	0.000	0.000	0.000	0.000	0.000	0.000	0.000	0.033	0.038	0.044	0.046	3.252	0.038	0.461	80	560	100	379	11387	11766	360	9457	9817	Error	Error	-4.909	379	11387	360	9457	89229	871216	1.575	26.940	0	0	0
1	5	11	"A63"	"A63"	5490	47840	100	1323	1280	399	31	725	725	740	217	29	77	63	0	16091	13414	6526	48	1403	1403	1477	477	32	91	86	0	0.000	0.000	0.000	0.000	0.000	0.000	0.000	0.000	0.000	0.000	0.000	0.000	0.000	0.000	0.041	0.046	0.047	0.052	2.588	0.043	0.547	80	560	100	598	14688	15286	555	12011	12566	Error	Error	-4.618	598	14688	555	12011	102434	1073113	2.488	25.025	0	0	0
1	6	11	"A63"	"A63"	5790	47840	100	1142	1120	389	34	753	753	772	260	33	58	30	0	15332	12640	5949	47	1419	1419	1521	577	37	90	85	0	0.000	0.000	0.000	0.000	0.000	0.000	0.000	0.000	0.000	0.000	0.000	0.000	0.000	0.000	0.028	0.033	0.040	0.045	3.334	0.035	0.372	80	560	100	389	13913	14302	367	11221	11588	Error	Error	-5.161	389	13913	367	11221	89562	1011165	1.338	19.270	0	0	0
1	7	11	"A64"	"A64"	6090	47840	100	1077	1116	408	36	703	703	748	298	39	56	36	0	10719	9238	5309	57	1409	1409	1506	504	33	82	72	0	0.000	0.000	0.000	0.000	0.000	0.000	0.000	0.000	0.000	0.000	0.000	0.000	0.000	0.000	0.040	0.053	0.054	0.074	3.386	0.052	0.357	80	560	100	374	9310	9684	413	7829	8242	Error	Error	-4.638	374	9310	413	7829	89265	739049	1.235	15.341	0	0	0
1	8	11	"A64"	"A64"	6390	47840	100	1070	1126	449	39	705	705	748	264	35	63	31	0	10545	9266	4944	53	1391	1391	1524	624	40	88	81	0	0.000	0.000	0.000	0.000	0.000	0.000	0.000	0.000	0.000	0.000	0.000	0.000	0.000	0.000	0.040	0.053	0.052	0.054	2.595	0.053	0.399	80	560	100	365	9154	9519	421	7875	8296	Error	Error	-4.648	365	9154	421	7875	90087	741310	1.432	12.407	0	0	0
1	9	11	"A64"	"A64"	6690	47840	100	991	1113	467	41	675	675	709	231	32	63	38	0	11733	10305	5006	48	1393	1393	1478	483	32	92	87	0	0.000	0.000	0.000	0.000	0.000	0.000	0.000	0.000	0.000	0.000	0.000	0.000	0.000	0.000	0.031	0.049	0.047	0.047	2.507	0.045	0.381	80	560	100	316	10340	10656	438	8912	9350	Error	Error	-5.032	316	10340	438	8912	89029	824429	1.749	18.275	0	0	0
1	10	11	"A65"	"A65"	6990	47830	100	1016	1043	365	34	656	656	694	279	40	58	32	0	11781	9480	6868	72	1358	1358	1556	1188	76	65	61	0	0.000	0.000	0.000	0.000	0.000	0.000	0.000	0.000	0.000	0.000	0.000	0.000	0.000	0.000	0.035	0.048	0.048	0.078	4.590	0.040	0.445	80	560	100	360	10423	10783	387	8122	8509	Error	Error	-4.856	360	10423	387	8122	83451	758409	1.251	6.670	0	0	0
1	11	11	"A65"	"A65"	7290	47830	100	1030	1069	373	34	665	665	686	211	30	71	41	0	15173	12083	7136	59	1361	1361	1544	934	60	72	70	0	0.000	0.000	0.000	0.000	0.000	0.000	0.000	0.000	0.000	0.000	0.000	0.000	0.000	0.000	0.026	0.038	0.034	0.048	3.265	0.037	0.472	80	560	100	365	13812	14177	404	10722	11126	Error	Error	-5.242	365	13812	404	10722	85511	966617	1.815	11.284	0	0	0
1	12	11	"A65"	"A65"	7590	47830	100	1143	1294	1682	129	645	645	689	273	39	67	45	0	14893	11849	7207	60	1341	1341	1545	1037	67	75	71	0	0.000	0.000	0.000	0.000	0.000	0.000	0.000	0.000	0.000	0.000	0.000	0.000	0.000	0.000	0.037	0.062	0.044	0.059	3.996	0.039	0.072	80	560	100	498	13552	14050	649	10508	11157	Error	Error	-4.766	498	13552	649	10508	103480	947931	2.216	9.936	0	0	0
1	13	11	"A66"	"A66"	7890	47830	100	1039	1066	379	35	654	654	697	366	52	51	18	0	17255	12786	8170	63	1351	1351	1494	721	48	80	73	0	0.000	0.000	0.000	0.000	0.000	0.000	0.000	0.000	0.000	0.000	0.000	0.000	0.000	0.000	0.024	0.036	0.039	0.053	3.688	0.040	0.186	80	560	100	385	15904	16289	412	11435	11847	Error	Error	-5.368	385	15904	412	11435	85315	1022861	1.008	15.662	0	0	0
1	14	11	"A66"	"A66"	8190	47830	100	1067	1097	447	40	642	642	673	255	37	58	45	0	13670	11913	7454	62	1330	1330	1499	958	63	76	73	0	0.000	0.000	0.000	0.000	0.000	0.000	0.000	0.000	0.000	0.000	0.000	0.000	0.000	0.000	0.034	0.043	0.047	0.057	3.100	0.041	0.453	80	560	100	425	12340	12765	455	10583	11038	Error	Error	-4.860	425	12340	455	10583	87787	953066	1.663	10.871	0	0	0
1	15	11	"A66"	"A66"	8490	47830	100	970	1054	424	40	638	638	676	242	35	61	38	0	10957	10873	7216	66	1331	1331	1435	609	42	76	73	0	0.000	0.000	0.000	0.000	0.000	0.000	0.000	0.000	0.000	0.000	0.000	0.000	0.000	0.000	0.034	0.044	0.048	0.059	4.899	0.041	0.518	80	560	100	332	9626	9958	416	9542	9958	Error	Error	-4.858	332	9626	416	9542	84331	869808	1.562	15.498	0	0	0
1	16	11	"A67"	"A67"	8790	47830	100	937	1014	399	39	662	662	716	870	121	10	1	0	8887	9183	7085	77	1312	1312	1412	1044	73	63	62	0	0.000	0.000	0.000	0.000	0.000	0.000	0.000	0.000	0.000	0.000	0.000	0.000	0.000	0.000	0.036	0.045	0.051	0.065	4.246	0.041	0.446	80	560	100	275	7575	7850	352	7871	8223	Error	Error	-4.784	275	7575	352	7871	81140	734603	0.343	7.443	0	0	0
1	17	11	"A67"	"A67"	9090	47830	100	1098	1090	367	33	721	721	734	198	26	61	45	0	10936	11181	6878	61	1358	1358	1443	458	31	85	85	0	0.000	0.000	0.000	0.000	0.000	0.000	0.000	0.000	0.000	0.000	0.000	0.000	0.000	0.000	0.039	0.038	0.044	0.052	3.413	0.040	0.500	80	560	100	377	9578	9955	369	9823	10192	Error	Error	-4.667	377	9578	369	9823	87225	894450	1.798	21.262	0	0	0
1	18	11	"A67"	"A67"	9390	47830	100	1031	1064	334	31	767	767	786	221	28	53	33	0	7650	7536	4170	55	1436	1436	1457	202	13	85	81	0	0.000	0.000	0.000	0.000	0.000	0.000	0.000	0.000	0.000	0.000	0.000	0.000	0.000	0.000	0.042	0.049	0.057	0.066	4.820	0.047	0.320	80	560	100	264	6214	6478	297	6100	6397	Error	Error	-4.557	264	6214	297	6100	85129	602851	1.258	30.094	0	0	0
1	1	12	"A68"	"A68"	4290	48140	100	1003	1055	319	30	902	902	914	210	22	40	20	0	5215	5676	3538	62	1555	1555	1570	165	10	87	83	0	0.000	0.000	0.000	0.000	0.000	0.000	0.000	0.000	0.000	0.000	0.000	0.000	0.000	0.000	0.028	0.037	0.061	0.086	7.494	0.040	0.169	80	560	100	101	3660	3761	153	4121	4274	Error	Error	-5.179	101	3660	153	4121	84373	454114	0.671	24.885	0	0	0
1	2	12	"A68"	"A68"	4590	48140	100	1146	1170	347	29	846	846	873	312	35	48	18	0	7891	8971	5250	58	1529	1529	1607	516	32	88	81	0	0.000	0.000	0.000	0.000	0.000	0.000	0.000	0.000	0.000	0.000	0.000	0.000	0.000	0.000	0.047	0.044	0.051	0.053	2.864	0.037	0.303	80	560	100	300	6362	6662	324	7442	7766	Error	Error	-4.406	300	6362	324	7442	93567	717659	0.952	14.271	0	0	0
1	3	12	"A68"	"A68"	4890	48140	100	1160	1154	312	27	801	801	846	422	49	40	6	0	11685	10345	5371	51	1481	1481	1589	898	56	85	81	0	0.000	0.000	0.000	0.000	0.000	0.000	0.000	0.000	0.000	0.000	0.000	0.000	0.000	0.000	0.035	0.040	0.043	0.048	3.095	0.050	0.209	80	560	100	359	10204	10563	353	8864	9217	Error	Error	-4.829	359	10204	353	8864	92334	827578	0.730	9.751	0	0	0
1	4	12	"A69"	"A69"	5190	48140	100	1084	1086	344	31	749	749	776	218	28	65	33	0	13745	11223	6333	56	1431	1431	1437	165	11	95	88	0	0.000	0.000	0.000	0.000	0.000	0.000	0.000	0.000	0.000	0.000	0.000	0.000	0.000	0.000	0.027	0.034	0.036	0.037	2.269	0.035	0.407	80	560	100	335	12314	12649	337	9792	10129	Error	Error	-5.200	335	12314	337	9792	86847	897873	1.422	59.309	0	0	0
1	5	12	"A69"	"A69"	5490	48140	100	1108	1142	335	29	743	743	761	227	29	68	38	0	17107	14323	6309	44	1404	1404	1461	350	23	96	95	0	0.000	0.000	0.000	0.000	0.000	0.000	0.000	0.000	0.000	0.000	0.000	0.000	0.000	0.000	0.023	0.031	0.029	0.030	1.993	0.033	0.449	80	560	100	365	15703	16068	399	12919	13318	Error	Error	-5.427	365	15703	399	12919	91358	1145835	1.678	36.749	0	0	0
1	6	12	"A69"	"A69"	5790	48140	100	1270	1248	317	25	698	698	743	284	38	77	50	0	18958	15445	7267	47	1402	1402	1514	538	35	92	87	0	0.000	0.000	0.000	0.000	0.000	0.000	0.000	0.000	0.000	0.000	0.000	0.000	0.000	0.000	0.033	0.039	0.040	0.046	2.416	0.035	0.446	80	560	100	572	17556	18128	550	14043	14593	Error	Error	-4.940	572	17556	550	14043	99838	1235630	1.778	25.894	0	0	0
1	7	12	"A70"	"A70"	6090	48140	100	988	1012	401	39	701	701	744	370	49	38	8	0	7592	7756	5872	75	1388	1388	1505	649	43	62	61	0	0.000	0.000	0.000	0.000	0.000	0.000	0.000	0.000	0.000	0.000	0.000	0.000	0.000	0.000	0.046	0.049	0.056	0.093	5.742	0.045	0.235	80	560	100	287	6204	6491	311	6368	6679	Error	Error	-4.434	287	6204	311	6368	80944	620517	0.724	9.632	0	0	0
1	8	12	"A70"	"A70"	6390	48140	100	1046	1012	319	31	687	687	717	282	39	55	27	0	10122	8443	4598	54	1401	1401	1535	632	41	81	78	0	0.000	0.000	0.000	0.000	0.000	0.000	0.000	0.000	0.000	0.000	0.000	0.000	0.000	0.000	0.041	0.046	0.054	0.066	4.098	0.048	0.343	80	560	100	359	8721	9080	325	7042	7367	Error	Error	-4.602	359	8721	325	7042	80955	675463	1.046	10.930	0	0	0
1	9	12	"A70"	"A70"	6690	48140	100	1028	1050	401	38	673	673	716	316	44	52	26	0	13216	11822	6911	58	1380	1380	1523	620	40	86	80	0	0.000	0.000	0.000	0.000	0.000	0.000	0.000	0.000	0.000	0.000	0.000	0.000	0.000	0.000	0.030	0.036	0.037	0.032	2.744	0.037	0.229	80	560	100	355	11836	12191	377	10442	10819	Error	Error	-5.059	355	11836	377	10442	84025	945737	1.057	16.611	0	0	0
1	10	12	"A71"	"A71"	7000	48140	100	1078	1069	337	31	648	648	664	205	30	73	55	0	12963	12130	5427	44	1350	1350	1405	321	22	97	91	0	0.000	0.000	0.000	0.000	0.000	0.000	0.000	0.000	0.000	0.000	0.000	0.000	0.000	0.000	0.037	0.039	0.041	0.041	2.395	0.039	0.395	80	560	100	430	11613	12043	421	10780	11201	Error	Error	-4.755	430	11613	421	10780	85508	970398	1.976	33.411	0	0	0
1	11	12	"A71"	"A71"	7300	48130	100	1078	1072	298	27	644	644	689	345	50	66	18	0	12332	12030	5701	47	1374	1374	1472	526	35	92	88	0	0.000	0.000	0.000	0.000	0.000	0.000	0.000	0.000	0.000	0.000	0.000	0.000	0.000	0.000	0.040	0.040	0.042	0.044	3.791	0.039	0.493	80	560	100	434	10958	11392	428	10656	11084	Error	Error	-4.658	434	10958	428	10656	85777	962432	1.110	20.072	0	0	0
1	12	12	"A71"	"A71"	7600	48130	100	1037	1071	375	35	640	640	770	1642	213	0	0	0	13425	11812	5989	50	1365	1365	1469	457	31	92	90	0	0.000	0.000	0.000	0.000	0.000	0.000	0.000	0.000	0.000	0.000	0.000	0.000	0.000	0.000	0.033	0.041	0.043	0.045	2.776	0.042	0.469	80	560	100	397	12060	12457	431	10447	10878	Error	Error	-4.925	397	12060	431	10447	85685	944960	0.183	22.632	0	0	0
1	13	12	"A72"	"A72"	7900	48130	100	960	1040	575	55	667	667	696	303	43	48	20	0	9930	9390	5639	60	1385	1385	1491	582	39	80	76	0	0.000	0.000	0.000	0.000	0.000	0.000	0.000	0.000	0.000	0.000	0.000	0.000	0.000	0.000	0.034	0.047	0.043	0.048	3.277	0.053	0.382	80	560	100	293	8545	8838	373	8005	8378	Error	Error	-4.866	293	8545	373	8005	83204	751178	1.135	13.572	0	0	0
1	14	12	"A72"	"A72"	8200	48130	100	1044	1081	385	35	647	647	677	236	34	67	43	0	9965	9885	4920	49	1370	1370	1543	770	49	91	86	0	0.000	0.000	0.000	0.000	0.000	0.000	0.000	0.000	0.000	0.000	0.000	0.000	0.000	0.000	0.046	0.051	0.058	0.052	2.319	0.051	0.447	80	560	100	397	8595	8992	434	8515	8949	Error	Error	-4.436	397	8595	434	8515	86481	790800	1.712	10.834	0	0	0
1	15	12	"A72"	"A72"	8500	48130	100	1137	1304	1349	103	656	656	684	252	36	77	48	0	9963	9917	4654	46	1390	1390	1521	636	41	92	86	0	0.000	0.000	0.000	0.000	0.000	0.000	0.000	0.000	0.000	0.000	0.000	0.000	0.000	0.000	0.056	0.076	0.056	0.068	3.220	0.075	0.182	80	560	100	481	8573	9054	648	8527	9175	Error	Error	-4.156	481	8573	648	8527	104322	793324	2.460	13.201	0	0	0
1	16	12	"A73"	"A73"	8800	48130	100	726	813	332	40	674	674	714	426	59	13	3	0	2784	4027	2796	69	1325	1325	1372	307	22	88	72	0	0.000	0.000	0.000	0.000	0.000	0.000	0.000	0.000	0.000	0.000	0.000	0.000	0.000	0.000	0.036	0.051	0.086	0.096	3.960	0.060	0.161	80	560	100	52	1459	1511	139	2702	2841	Error	Error	-4.810	52	1459	139	2702	65048	322166	0.232	8.648	0	0	0
1	17	12	"A73"	"A73"	9100	48130	100	774	783	215	27	691	691	709	214	30	25	7	0	2137	3347	2420	72	1374	1374	1400	248	17	78	62	0	0.000	0.000	0.000	0.000	0.000	0.000	0.000	0.000	0.000	0.000	0.000	0.000	0.000	0.000	0.109	0.047	0.134	0.139	5.727	0.032	0.051	80	560	100	83	763	846	92	1973	2065	Error	Error	-3.200	83	763	92	1973	62639	267758	0.346	7.851	0	0	0
1	18	12	"A73"	"A73"	9400	48130	100	830	859	242	28	748	748	765	208	27	28	11	0	3000	4147	2951	71	1420	1420	1435	195	13	92	88	0	0.000	0.000	0.000	0.000	0.000	0.000	0.000	0.000	0.000	0.000	0.000	0.000	0.000	0.000	0.052	0.041	0.088	0.091	3.732	0.041	0.146	80	560	100	82	1580	1662	111	2727	2838	Error	Error	-4.268	82	1580	111	2727	68682	331780	0.452	13.908	0	0	0
1	1	13	"A74"	"A74"	4290	48440	100	1170	1218	325	26	906	906	917	232	25	57	30	0	7438	7462	4593	61	1540	1540	1553	196	12	88	82	0	0.000	0.000	0.000	0.000	0.000	0.000	0.000	0.000	0.000	0.000	0.000	0.000	0.000	0.000	0.045	0.053	0.052	0.063	3.085	0.047	0.317	80	560	100	264	5898	6162	312	5922	6234	Error	Error	-4.482	264	5898	312	5922	97462	596921	1.297	30.148	0	0	0
1	2	13	"A74"	"A74"	4600	48440	100	1308	1252	359	28	828	828	856	239	27	67	50	0	10262	9663	4276	44	1500	1500	1532	353	23	98	95	0	0.000	0.000	0.000	0.000	0.000	0.000	0.000	0.000	0.000	0.000	0.000	0.000	0.000	0.000	0.055	0.052	0.055	0.050	2.249	0.050	0.424	80	560	100	480	8762	9242	424	8163	8587	Error	Error	-4.190	480	8762	424	8163	100152	773013	1.657	23.034	0	0	0
1	3	13	"A74"	"A74"	4900	48440	100	1308	1261	388	30	788	788	815	244	29	73	52	0	12031	11155	4085	36	1450	1450	1480	257	17	100	95	0	0.000	0.000	0.000	0.000	0.000	0.000	0.000	0.000	0.000	0.000	0.000	0.000	0.000	0.000	0.049	0.049	0.053	0.049	2.211	0.050	0.438	80	560	100	520	10581	11101	473	9705	10178	Error	Error	-4.347	520	10581	473	9705	100858	892416	1.828	37.646	0	0	0
1	4	13	"A75"	"A75"	5200	48440	100	1177	1162	362	31	737	737	754	207	27	67	52	0	9527	8717	4755	54	1406	1406	1418	203	14	92	87	0	0.000	0.000	0.000	0.000	0.000	0.000	0.000	0.000	0.000	0.000	0.000	0.000	0.000	0.000	0.054	0.058	0.060	0.064	2.916	0.052	0.454	80	560	100	440	8121	8561	425	7311	7736	Error	Error	-4.206	440	8121	425	7311	92948	697321	1.971	35.956	0	0	0
1	5	13	"A75"	"A75"	5500	48440	100	1279	1252	313	25	723	723	761	273	35	78	50	0	10824	10066	3859	38	1405	1405	1463	418	28	97	95	0	0.000	0.000	0.000	0.000	0.000	0.000	0.000	0.000	0.000	0.000	0.000	0.000	0.000	0.000	0.059	0.061	0.064	0.062	2.298	0.053	0.457	80	560	100	556	9419	9975	529	8661	9190	Error	Error	-4.082	556	9419	529	8661	100197	805259	1.799	20.581	0	0	0
1	6	13	"A75"	"A75"	5800	48440	100	1108	1189	379	31	714	714	744	258	34	71	43	0	9534	9352	3383	36	1404	1404	1485	470	31	98	96	0	0.000	0.000	0.000	0.000	0.000	0.000	0.000	0.000	0.000	0.000	0.000	0.000	0.000	0.000	0.048	0.060	0.061	0.058	1.980	0.059	0.408	80	560	100	394	8130	8524	475	7948	8423	Error	Error	-4.367	394	8130	475	7948	95106	748142	1.725	16.738	0	0	0
1	7	13	"A76"	"A76"	6100	48440	100	1095	1148	421	36	684	684	727	274	37	68	33	0	11936	10451	4499	43	1407	1407	1473	463	31	95	93	0	0.000	0.000	0.000	0.000	0.000	0.000	0.000	0.000	0.000	0.000	0.000	0.000	0.000	0.000	0.039	0.051	0.043	0.051	2.321	0.047	0.344	80	560	100	411	10529	10940	464	9044	9508	Error	Error	-4.679	411	10529	464	9044	91858	836095	1.536	19.391	0	0	0
1	8	13	"A76"	"A76"	6400	48440	100	1151	1166	314	26	681	681	731	301	41	70	31	0	11397	10423	3664	35	1398	1398	1633	969	59	96	91	0	0.000	0.000	0.000	0.000	0.000	0.000	0.000	0.000	0.000	0.000	0.000	0.000	0.000	0.000	0.047	0.054	0.051	0.052	1.842	0.051	0.343	80	560	100	470	9999	10469	485	9025	9510	Error	Error	-4.411	470	9999	485	9025	93256	833807	1.445	9.071	0	0	0
1	9	13	"A76"	"A76"	6700	48440	100	1095	1152	324	28	681	681	825	1772	214	0	0	0	11795	10846	3438	31	1405	1405	1643	1470	89	91	90	0	0.000	0.000	0.000	0.000	0.000	0.000	0.000	0.000	0.000	0.000	0.000	0.000	0.000	0.000	0.040	0.050	0.052	0.048	2.244	0.050	0.443	80	560	100	414	10390	10804	471	9441	9912	Error	Error	-4.649	414	10390	471	9441	92170	867657	0.185	6.261	0	0	0
1	10	13	"A77"	"A77"	7000	48440	100	1167	1261	493	39	659	659	681	229	33	75	57	0	6910	6472	2918	45	1362	1362	1443	493	34	93	87	0	0.000	0.000	0.000	0.000	0.000	0.000	0.000	0.000	0.000	0.000	0.000	0.000	0.000	0.000	0.092	0.118	0.124	0.121	2.250	0.104	0.473	80	560	100	508	5548	6056	602	5110	5712	Error	Error	-3.449	508	5548	602	5110	100904	517761	2.533	10.201	0	0	0
1	11	13	"A77"	"A77"	7300	48440	100	1691	1681	604	35	642	642	688	261	37	86	80	0	7549	7209	2867	39	1400	1400	1571	619	39	93	91	0	0.000	0.000	0.000	0.000	0.000	0.000	0.000	0.000	0.000	0.000	0.000	0.000	0.000	0.000	0.171	0.179	0.178	0.162	1.925	0.160	0.654	80	560	100	1049	6149	7198	1039	5809	6848	Error	Error	-2.551	1049	6149	1039	5809	134445	576759	3.805	9.108	0	0	0
1	12	13	"A77"	"A77"	7600	48430	100	1850	1682	702	41	648	648	704	383	54	76	65	0	7649	7422	3903	52	1426	1426	1642	988	60	81	80	0	0.000	0.000	0.000	0.000	0.000	0.000	0.000	0.000	0.000	0.000	0.000	0.000	0.000	0.000	0.193	0.172	0.184	0.186	1.937	0.136	0.504	80	560	100	1202	6223	7425	1034	5996	7030	Error	Error	-2.372	1202	6223	1034	5996	134521	593769	2.554	5.850	0	0	0
1	13	13	"A78"	"A78"	7900	48430	100	930	952	397	41	627	627	671	266	39	51	27	0	8280	7496	5284	70	1343	1343	1451	685	47	66	63	0	0.000	0.000	0.000	0.000	0.000	0.000	0.000	0.000	0.000	0.000	0.000	0.000	0.000	0.000	0.044	0.053	0.066	0.095	4.043	0.053	0.449	80	560	100	303	6937	7240	325	6153	6478	Error	Error	-4.517	303	6937	325	6153	76185	599714	1.056	8.825	0	0	0
1	14	13	"A78"	"A78"	8200	48430	100	1030	985	267	27	635	635	674	272	40	58	23	0	11486	10136	5353	52	1292	1292	1564	1059	67	80	78	0	0.000	0.000	0.000	0.000	0.000	0.000	0.000	0.000	0.000	0.000	0.000	0.000	0.000	0.000	0.039	0.040	0.040	0.050	3.249	0.036	0.434	80	560	100	395	10194	10589	350	8844	9194	Error	Error	-4.690	395	10194	350	8844	78775	810862	1.143	8.094	0	0	0
1	15	13	"A78"	"A78"	8500	48430	100	1123	1096	324	29	657	657	677	238	35	72	46	0	12634	10530	5038	47	1345	1345	1594	1130	70	81	78	0	0.000	0.000	0.000	0.000	0.000	0.000	0.000	0.000	0.000	0.000	0.000	0.000	0.000	0.000	0.041	0.048	0.052	0.060	2.587	0.047	0.438	80	560	100	466	11289	11755	439	9185	9624	Error	Error	-4.598	466	11289	439	9185	87710	842393	1.761	7.908	0	0	0
1	16	13	"A79"	"A79"	8800	48430	100	940	1018	339	33	655	655	677	218	32	55	37	0	6676	8125	5411	66	1318	1318	1366	324	23	85	81	0	0.000	0.000	0.000	0.000	0.000	0.000	0.000	0.000	0.000	0.000	0.000	0.000	0.000	0.000	0.053	0.053	0.058	0.069	3.786	0.046	0.460	80	560	100	285	5358	5643	363	6807	7170	Error	Error	-4.233	285	5358	363	6807	81461	649995	1.564	20.861	0	0	0
1	17	13	"A79"	"A79"	9100	48430	100	1150	1175	357	30	700	700	715	244	34	68	46	0	11842	11394	5397	47	1349	1349	1436	472	32	92	86	0	0.000	0.000	0.000	0.000	0.000	0.000	0.000	0.000	0.000	0.000	0.000	0.000	0.000	0.000	0.043	0.047	0.048	0.048	2.727	0.046	0.389	80	560	100	450	10493	10943	475	10045	10520	Error	Error	-4.543	450	10493	475	10045	94013	911493	1.885	21.097	0	0	0
1	18	13	"A79"	"A79"	9400	48430	100	1147	1191	378	31	748	748	768	223	29	72	42	0	12542	11673	4885	41	1410	1410	1490	497	33	90	87	0	0.000	0.000	0.000	0.000	0.000	0.000	0.000	0.000	0.000	0.000	0.000	0.000	0.000	0.000	0.036	0.043	0.043	0.044	2.980	0.043	0.465	80	560	100	399	11132	11531	443	10263	10706	Error	Error	-4.802	399	11132	443	10263	95286	933820	1.897	20.489	0	0	0
1	1	14	"A80"	"A80"	4300	48740	100	1108	1107	282	25	900	900	928	224	24	45	13	0	4996	6292	4217	67	1555	1555	1566	169	10	87	78	0	0.000	0.000	0.000	0.000	0.000	0.000	0.000	0.000	0.000	0.000	0.000	0.000	0.000	0.000	0.060	0.044	0.065	0.084	3.769	0.039	0.200	80	560	100	208	3441	3649	207	4737	4944	Error	Error	-4.048	208	3441	207	4737	88542	503331	0.799	27.964	0	0	0
1	2	14	"A80"	"A80"	4600	48740	100	1170	1166	271	23	857	857	872	235	26	58	28	0	9354	9073	3925	43	1515	1515	1592	436	27	90	85	0	0.000	0.000	0.000	0.000	0.000	0.000	0.000	0.000	0.000	0.000	0.000	0.000	0.000	0.000	0.040	0.041	0.045	0.045	3.726	0.038	0.292	80	560	100	313	7839	8152	309	7558	7867	Error	Error	-4.646	313	7839	309	7558	93249	725878	1.251	17.158	0	0	0
1	3	14	"A80"	"A80"	4900	48740	100	1212	1210	343	28	801	801	827	268	32	68	27	0	12018	10618	4335	40	1453	1453	1494	404	27	93	92	0	0.000	0.000	0.000	0.000	0.000	0.000	0.000	0.000	0.000	0.000	0.000	0.000	0.000	0.000	0.039	0.045	0.045	0.049	2.909	0.043	0.352	80	560	100	411	10565	10976	409	9165	9574	Error	Error	-4.684	411	10565	409	9165	96830	849441	1.429	22.584	0	0	0
1	4	14	"A81"	"A81"	5200	48740	100	1140	1185	384	32	769	769	780	232	29	63	37	0	11572	10786	5296	49	1414	1414	1444	226	15	95	91	0	0.000	0.000	0.000	0.000	0.000	0.000	0.000	0.000	0.000	0.000	0.000	0.000	0.000	0.000	0.037	0.044	0.046	0.044	2.493	0.045	0.487	80	560	100	371	10158	10529	416	9372	9788	Error	Error	-4.775	371	10158	416	9372	94761	862865	1.746	41.336	0	0	0
1	5	14	"A81"	"A81"	5500	48740	100	1134	1143	328	28	727	727	750	241	32	67	41	0	13146	11588	5073	43	1400	1400	1510	677	44	93	87	0	0.000	0.000	0.000	0.000	0.000	0.000	0.000	0.000	0.000	0.000	0.000	0.000	0.000	0.000	0.035	0.041	0.047	0.047	2.597	0.040	0.477	80	560	100	407	11746	12153	416	10188	10604	Error	Error	-4.851	407	11746	416	10188	91424	927049	1.631	14.886	0	0	0
1	6	14	"A81"	"A81"	5800	48740	100	1249	1249	357	28	701	701	732	288	39	72	43	0	14218	13390	4920	36	1376	1376	1584	1026	64	88	88	0	0.000	0.000	0.000	0.000	0.000	0.000	0.000	0.000	0.000	0.000	0.000	0.000	0.000	0.000	0.043	0.046	0.046	0.044	2.105	0.042	0.526	80	560	100	548	12842	13390	548	12014	12562	Error	Error	-4.551	548	12842	548	12014	99892	1071219	1.795	11.507	0	0	0
1	7	14	"A82"	"A82"	6100	48740	100	998	1049	334	31	690	690	713	248	34	56	32	0	11157	9331	6302	67	1359	1359	1443	516	35	76	71	0	0.000	0.000	0.000	0.000	0.000	0.000	0.000	0.000	0.000	0.000	0.000	0.000	0.000	0.000	0.031	0.045	0.053	0.072	4.113	0.041	0.361	80	560	100	308	9798	10106	359	7972	8331	Error	Error	-4.991	308	9798	359	7972	83910	746475	1.355	15.287	0	0	0
1	8	14	"A82"	"A82"	6400	48740	100	1114	1099	312	28	691	691	720	238	33	71	40	0	13927	11795	5194	44	1365	1365	1590	993	62	91	87	0	0.000	0.000	0.000	0.000	0.000	0.000	0.000	0.000	0.000	0.000	0.000	0.000	0.000	0.000	0.034	0.039	0.041	0.041	2.361	0.042	0.498	80	560	100	423	12562	12985	408	10430	10838	Error	Error	-4.892	423	12562	408	10430	87909	943622	1.592	10.277	0	0	0
1	9	14	"A82"	"A82"	6700	48740	100	1153	1134	412	36	679	679	711	266	37	63	43	0	14009	12055	5270	43	1375	1375	1523	835	54	90	88	0	0.000	0.000	0.000	0.000	0.000	0.000	0.000	0.000	0.000	0.000	0.000	0.000	0.000	0.000	0.038	0.043	0.045	0.044	2.713	0.039	0.345	80	560	100	474	12634	13108	455	10680	11135	Error	Error	-4.736	474	12634	455	10680	90750	964381	1.590	12.613	0	0	0
1	10	14	"A83"	"A83"	7010	48740	100	1065	1095	365	33	661	661	697	272	39	67	35	0	9096	8800	3520	40	1327	1327	1421	512	36	93	91	0	0.000	0.000	0.000	0.000	0.000	0.000	0.000	0.000	0.000	0.000	0.000	0.000	0.000	0.000	0.052	0.058	0.056	0.055	2.074	0.061	0.230	80	560	100	404	7769	8173	434	7473	7907	Error	Error	-4.265	404	7769	434	7473	87577	704037	1.463	14.412	0	0	0
1	11	14	"A83"	"A83"	7310	48740	100	1066	1106	425	38	625	625	664	258	38	67	41	0	9294	9380	3361	35	1332	1332	1445	589	40	98	97	0	0.000	0.000	0.000	0.000	0.000	0.000	0.000	0.000	0.000	0.000	0.000	0.000	0.000	0.000	0.055	0.060	0.054	0.049	2.407	0.061	0.384	80	560	100	441	7962	8403	481	8048	8529	Error	Error	-4.174	441	7962	481	8048	88444	750392	1.713	13.472	0	0	0
1	12	14	"A83"	"A83"	7610	48740	100	1131	1094	290	26	654	654	716	689	96	21	0	0	10872	10258	3282	31	1341	1341	1545	1160	75	97	91	0	0.000	0.000	0.000	0.000	0.000	0.000	0.000	0.000	0.000	0.000	0.000	0.000	0.000	0.000	0.050	0.049	0.053	0.048	2.035	0.051	0.433	80	560	100	477	9531	10008	440	8917	9357	Error	Error	-4.321	477	9531	440	8917	87520	820619	0.549	7.511	0	0	0
1	13	14	"A84"	"A84"	7910	48730	100	980	1044	465	44	614	614	666	248	37	61	33	0	8992	7992	4033	50	1326	1326	1427	531	37	91	80	0	0.000	0.000	0.000	0.000	0.000	0.000	0.000	0.000	0.000	0.000	0.000	0.000	0.000	0.000	0.048	0.065	0.058	0.060	3.202	0.066	0.408	80	560	100	366	7666	8032	430	6666	7096	Error	Error	-4.389	366	7666	430	6666	83533	639360	1.524	12.363	0	0	0
1	14	14	"A84"	"A84"	8210	48730	100	1158	1110	359	32	650	650	673	236	35	75	53	0	10515	9554	4361	45	1350	1350	1564	1060	67	85	85	0	0.000	0.000	0.000	0.000	0.000	0.000	0.000	0.000	0.000	0.000	0.000	0.000	0.000	0.000	0.055	0.056	0.062	0.073	3.161	0.057	0.526	80	560	100	508	9165	9673	460	8204	8664	Error	Error	-4.173	508	9165	460	8204	88803	764332	1.852	7.538	0	0	0
1	15	14	"A84"	"A84"	8510	48730	100	1139	1171	325	27	657	657	681	244	35	81	48	0	11498	10793	4434	41	1366	1366	1565	880	56	87	86	0	0.000	0.000	0.000	0.000	0.000	0.000	0.000	0.000	0.000	0.000	0.000	0.000	0.000	0.000	0.048	0.055	0.053	0.058	2.721	0.054	0.403	80	560	100	482	10132	10614	514	9427	9941	Error	Error	-4.394	482	10132	514	9427	93642	863422	2.008	10.486	0	0	0
1	16	14	"A85"	"A85"	8810	48730	100	1057	1069	389	36	659	659	695	213	30	63	42	0	9268	9330	5184	55	1325	1325	1378	304	22	93	90	0	0.000	0.000	0.000	0.000	0.000	0.000	0.000	0.000	0.000	0.000	0.000	0.000	0.000	0.000	0.050	0.051	0.054	0.050	2.710	0.049	0.427	80	560	100	398	7943	8341	410	8005	8415	Error	Error	-4.319	398	7943	410	8005	85532	746411	1.756	26.158	0	0	0
1	17	14	"A85"	"A85"	9110	48730	100	1287	1264	390	30	717	717	742	245	33	77	60	0	13051	11297	5133	45	1364	1364	1438	390	27	95	88	0	0.000	0.000	0.000	0.000	0.000	0.000	0.000	0.000	0.000	0.000	0.000	0.000	0.000	0.000	0.049	0.055	0.053	0.055	2.697	0.049	0.465	80	560	100	570	11687	12257	547	9933	10480	Error	Error	-4.358	570	11687	547	9933	101102	903765	2.131	25.279	0	0	0
1	18	14	"A85"	"A85"	9410	48730	100	1263	1319	404	30	771	771	783	229	29	78	56	0	12508	11463	4825	42	1421	1421	1479	403	27	95	95	0	0.000	0.000	0.000	0.000	0.000	0.000	0.000	0.000	0.000	0.000	0.000	0.000	0.000	0.000	0.044	0.055	0.053	0.049	2.397	0.054	0.528	80	560	100	492	11087	11579	548	10042	10590	Error	Error	-4.494	492	11087	548	10042	105490	917073	2.341	24.774	0	0	0
1	1	15	"A86"	"A86"	4300	49040	100	1137	1166	338	28	940	940	955	231	24	46	25	0	6523	7734	5605	72	1582	1582	1620	341	21	72	70	0	0.000	0.000	0.000	0.000	0.000	0.000	0.000	0.000	0.000	0.000	0.000	0.000	0.000	0.000	0.040	0.037	0.047	0.069	4.913	0.039	0.288	80	560	100	197	4941	5138	226	6152	6378	Error	Error	-4.649	197	4941	226	6152	93254	618683	0.913	17.930	0	0	0
1	2	15	"A86"	"A86"	4610	49040	100	1110	1209	385	31	855	855	870	224	25	55	40	0	10601	9928	5266	53	1519	1519	1578	401	25	88	85	0	0.000	0.000	0.000	0.000	0.000	0.000	0.000	0.000	0.000	0.000	0.000	0.000	0.000	0.000	0.028	0.042	0.057	0.049	4.124	0.043	0.355	80	560	100	255	9082	9337	354	8409	8763	Error	Error	-5.154	255	9082	354	8409	96746	794259	1.513	20.823	0	0	0
1	3	15	"A86"	"A86"	4910	49040	100	1107	1160	368	31	805	805	825	228	27	55	35	0	10077	9631	5157	53	1463	1463	1545	440	28	90	85	0	0.000	0.000	0.000	0.000	0.000	0.000	0.000	0.000	0.000	0.000	0.000	0.000	0.000	0.000	0.035	0.043	0.045	0.039	2.668	0.046	0.417	80	560	100	302	8614	8916	355	8168	8523	Error	Error	-4.834	302	8614	355	8168	92822	770517	1.469	18.377	0	0	0
1	4	15	"A87"	"A87"	5210	49040	100	1093	1181	617	52	757	757	772	216	27	67	35	0	8617	8393	4751	56	1409	1409	1425	181	12	92	88	0	0.000	0.000	0.000	0.000	0.000	0.000	0.000	0.000	0.000	0.000	0.000	0.000	0.000	0.000	0.047	0.061	0.065	0.080	3.809	0.059	0.298	80	560	100	336	7208	7544	424	6984	7408	Error	Error	-4.423	336	7208	424	6984	94495	671433	1.894	38.497	0	0	0
1	5	15	"A87"	"A87"	5510	49040	100	1270	1221	368	30	739	739	772	241	31	72	56	0	9718	9314	3975	42	1401	1401	1530	691	45	86	85	0	0.000	0.000	0.000	0.000	0.000	0.000	0.000	0.000	0.000	0.000	0.000	0.000	0.000	0.000	0.064	0.061	0.063	0.063	3.039	0.058	0.456	80	560	100	531	8317	8848	482	7913	8395	Error	Error	-3.969	531	8317	482	7913	97688	745150	1.863	11.265	0	0	0
1	6	15	"A87"	"A87"	5810	49040	100	1156	1198	357	29	700	700	712	217	30	81	52	0	10388	9466	4340	45	1356	1356	1507	754	50	88	83	0	0.000	0.000	0.000	0.000	0.000	0.000	0.000	0.000	0.000	0.000	0.000	0.000	0.000	0.000	0.050	0.061	0.063	0.070	2.671	0.059	0.513	80	560	100	456	9032	9488	498	8110	8608	Error	Error	-4.308	456	9032	498	8110	95864	757290	2.240	10.556	0	0	0
1	7	15	"A88"	"A88"	6110	49040	100	1014	1015	318	31	676	676	706	234	33	62	33	0	8061	8549	5608	65	1337	1337	1388	317	22	85	75	0	0.000	0.000	0.000	0.000	0.000	0.000	0.000	0.000	0.000	0.000	0.000	0.000	0.000	0.000	0.050	0.047	0.052	0.066	5.207	0.045	0.426	80	560	100	338	6724	7062	339	7212	7551	Error	Error	-4.314	338	6724	339	7212	81183	683926	1.321	22.590	0	0	0
1	8	15	"A88"	"A88"	6410	49040	100	1129	1143	331	28	685	685	715	234	32	76	43	0	14205	11866	5193	43	1347	1347	1488	676	45	93	90	0	0.000	0.000	0.000	0.000	0.000	0.000	0.000	0.000	0.000	0.000	0.000	0.000	0.000	0.000	0.035	0.044	0.046	0.049	2.925	0.038	0.387	80	560	100	444	12858	13302	458	10519	10977	Error	Error	-4.856	444	12858	458	10519	91470	949243	1.829	15.352	0	0	0
1	9	15	"A88"	"A88"	6710	49040	100	1114	1133	336	29	704	704	743	360	48	56	18	0	12580	11593	3964	34	1395	1395	1546	709	45	96	95	0	0.000	0.000	0.000	0.000	0.000	0.000	0.000	0.000	0.000	0.000	0.000	0.000	0.000	0.000	0.037	0.042	0.042	0.041	2.215	0.039	0.391	80	560	100	410	11185	11595	429	10198	10627	Error	Error	-4.770	410	11185	429	10198	90634	927402	1.083	14.171	0	0	0
1	10	15	"A89"	"A89"	7010	49040	100	1090	1109	503	45	656	656	697	300	43	62	30	0	10912	9925	5745	57	1329	1329	1416	458	32	93	82	0	0.000	0.000	0.000	0.000	0.000	0.000	0.000	0.000	0.000	0.000	0.000	0.000	0.000	0.000	0.045	0.053	0.052	0.052	2.830	0.045	0.171	80	560	100	434	9583	10017	453	8596	9049	Error	Error	-4.465	434	9583	453	8596	88740	794021	1.373	18.579	0	0	0
1	11	15	"A89"	"A89"	7310	49040	100	1072	1086	325	29	653	653	1220	4703	385	0	0	0	14898	13126	5585	42	1310	1310	1626	2611	160	88	82	0	0.000	0.000	0.000	0.000	0.000	0.000	0.000	0.000	0.000	0.000	0.000	0.000	0.000	0.000	0.031	0.037	0.038	0.042	2.472	0.028	0.004	80	560	100	419	13588	14007	433	11816	12249	Error	Error	-5.019	419	13588	433	11816	86842	1050055	-0.028	4.404	0	0	0
1	12	15	"A89"	"A89"	7610	49040	100	1159	1136	352	30	623	623	653	277	42	71	48	0	15538	13259	6208	46	1303	1303	1403	636	45	93	87	0	0.000	0.000	0.000	0.000	0.000	0.000	0.000	0.000	0.000	0.000	0.000	0.000	0.000	0.000	0.038	0.043	0.043	0.044	2.002	0.039	0.449	80	560	100	536	14235	14771	513	11956	12469	Error	Error	-4.731	536	14235	513	11956	90873	1060705	1.744	18.642	0	0	0
1	13	15	"A90"	"A90"	7910	49040	100	1017	1048	382	36	625	625	653	224	34	63	47	0	14654	10955	7328	66	1317	1317	1413	762	53	76	66	0	0.000	0.000	0.000	0.000	0.000	0.000	0.000	0.000	0.000	0.000	0.000	0.000	0.000	0.000	0.029	0.044	0.046	0.070	4.097	0.041	0.591	80	560	100	392	13337	13729	423	9638	10061	Error	Error	-5.088	392	13337	423	9638	83852	876376	1.763	12.522	0	0	0
1	14	15	"A90"	"A90"	8210	49030	100	1180	1172	363	30	654	654	688	240	34	75	58	0	14445	12426	6479	52	1332	1332	1652	1290	78	78	78	0	0.000	0.000	0.000	0.000	0.000	0.000	0.000	0.000	0.000	0.000	0.000	0.000	0.000	0.000	0.040	0.047	0.049	0.061	3.670	0.042	0.524	80	560	100	526	13113	13639	518	11094	11612	Error	Error	-4.640	526	13113	518	11094	93758	994059	2.017	8.352	0	0	0
1	15	15	"A90"	"A90"	8510	49030	100	1058	1043	351	33	655	655	679	232	34	62	37	0	11306	10883	7055	64	1330	1330	1555	983	63	78	76	0	0.000	0.000	0.000	0.000	0.000	0.000	0.000	0.000	0.000	0.000	0.000	0.000	0.000	0.000	0.040	0.041	0.039	0.042	4.285	0.042	0.511	80	560	100	403	9976	10379	388	9553	9941	Error	Error	-4.630	403	9976	388	9553	83408	870675	1.569	9.489	0	0	0
1	16	15	"A91"	"A91"	8810	49030	100	914	1001	351	35	681	681	742	798	107	12	1	0	7194	7313	4934	67	1329	1329	1406	722	51	76	68	0	0.000	0.000	0.000	0.000	0.000	0.000	0.000	0.000	0.000	0.000	0.000	0.000	0.000	0.000	0.040	0.053	0.053	0.072	4.572	0.100	0.115	80	560	100	233	5865	6098	320	5984	6304	Error	Error	-4.654	233	5865	320	5984	80097	585034	0.325	8.181	0	0	0
1	17	15	"A91"	"A91"	9110	49030	100	1225	1206	400	33	726	726	743	223	30	70	55	0	11396	10052	4990	49	1375	1375	1472	571	38	83	80	0	0.000	0.000	0.000	0.000	0.000	0.000	0.000	0.000	0.000	0.000	0.000	0.000	0.000	0.000	0.050	0.055	0.064	0.060	3.812	0.052	0.489	80	560	100	499	10021	10520	480	8677	9157	Error	Error	-4.328	499	10021	480	8677	96507	804148	2.076	15.026	0	0	0
1	18	15	"A91"	"A91"	9410	49030	100	1237	1229	374	30	776	776	799	205	25	72	55	0	10588	9486	4790	50	1430	1430	1491	459	30	88	80	0	0.000	0.000	0.000	0.000	0.000	0.000	0.000	0.000	0.000	0.000	0.000	0.000	0.000	0.000	0.050	0.056	0.056	0.055	3.842	0.048	0.385	80	560	100	461	9158	9619	453	8056	8509	Error	Error	-4.312	461	9158	453	8056	98355	758851	2.098	17.418	0	0	0
1	1	16	"A92"	"A92"	4310	49340	100	1156	1191	357	29	922	922	955	450	47	27	5	0	8528	7292	5150	70	1536	1536	1608	484	30	67	58	0	0.000	0.000	0.000	0.000	0.000	0.000	0.000	0.000	0.000	0.000	0.000	0.000	0.000	0.000	0.033	0.047	0.063	0.103	5.115	0.049	0.372	80	560	100	234	6992	7226	269	5756	6025	Error	Error	-4.901	234	6992	269	5756	95307	583396	0.524	11.744	0	0	0
1	2	16	"A92"	"A92"	4610	49340	100	1194	1211	356	29	856	856	881	244	27	57	35	0	10695	10380	5925	57	1494	1494	1607	467	29	85	85	0	0.000	0.000	0.000	0.000	0.000	0.000	0.000	0.000	0.000	0.000	0.000	0.000	0.000	0.000	0.037	0.040	0.045	0.052	3.244	0.044	0.425	80	560	100	338	9201	9539	355	8886	9241	Error	Error	-4.767	338	9201	355	8886	96883	830374	1.352	18.786	0	0	0
1	3	16	"A92"	"A92"	4910	49340	100	1228	1278	528	41	822	822	831	217	26	67	45	0	13533	12083	5880	48	1478	1478	1563	544	34	86	83	0	0.000	0.000	0.000	0.000	0.000	0.000	0.000	0.000	0.000	0.000	0.000	0.000	0.000	0.000	0.034	0.043	0.037	0.052	4.072	0.036	0.275	80	560	100	406	12055	12461	456	10605	11061	Error	Error	-4.892	406	12055	456	10605	102241	966636	2.060	19.338	0	0	0
1	4	16	"A93"	"A93"	5210	49340	100	1032	1035	357	34	745	745	762	278	36	51	20	0	6748	7330	5023	68	1400	1400	1440	372	25	75	70	0	0.000	0.000	0.000	0.000	0.000	0.000	0.000	0.000	0.000	0.000	0.000	0.000	0.000	0.000	0.054	0.049	0.052	0.061	3.380	0.048	0.359	80	560	100	287	5348	5635	290	5930	6220	Error	Error	-4.220	287	5348	290	5930	82835	586408	0.982	15.833	0	0	0
1	5	16	"A93"	"A93"	5510	49340	100	1090	1111	308	27	719	719	744	223	29	66	41	0	9251	9410	4840	51	1380	1380	1469	504	34	91	86	0	0.000	0.000	0.000	0.000	0.000	0.000	0.000	0.000	0.000	0.000	0.000	0.000	0.000	0.000	0.047	0.049	0.054	0.055	3.342	0.041	0.415	80	560	100	371	7871	8242	392	8030	8422	Error	Error	-4.407	371	7871	392	8030	88844	752833	1.646	15.756	0	0	0
1	6	16	"A93"	"A93"	5810	49340	100	1070	1058	299	28	699	699	719	208	28	65	43	0	12078	10874	5067	46	1359	1359	1440	477	33	95	90	0	0.000	0.000	0.000	0.000	0.000	0.000	0.000	0.000	0.000	0.000	0.000	0.000	0.000	0.000	0.035	0.038	0.041	0.036	2.720	0.037	0.393	80	560	100	371	10719	11090	359	9515	9874	Error	Error	-4.853	371	10719	359	9515	84619	869925	1.630	19.778	0	0	0
1	7	16	"A94"	"A94"	6110	49340	100	1009	1038	334	32	698	698	721	216	29	61	31	0	9609	9638	7007	72	1336	1336	1410	492	34	72	70	0	0.000	0.000	0.000	0.000	0.000	0.000	0.000	0.000	0.000	0.000	0.000	0.000	0.000	0.000	0.038	0.041	0.050	0.070	5.126	0.036	0.464	80	560	100	311	8273	8584	340	8302	8642	Error	Error	-4.733	311	8273	340	8302	83024	771026	1.468	16.724	0	0	0
1	8	16	"A94"	"A94"	6410	49340	100	1081	1086	359	33	683	683	700	218	31	67	45	0	16274	12394	7064	56	1315	1315	1480	807	54	80	73	0	0.000	0.000	0.000	0.000	0.000	0.000	0.000	0.000	0.000	0.000	0.000	0.000	0.000	0.000	0.027	0.036	0.041	0.049	2.947	0.037	0.525	80	560	100	398	14959	15357	403	11079	11482	Error	Error	-5.232	398	14959	403	11079	86856	991559	1.771	13.524	0	0	0
1	9	16	"A94"	"A94"	6710	49340	100	1034	1041	416	39	658	658	692	241	34	61	31	0	16533	13226	6700	50	1291	1291	1475	799	54	87	83	0	0.000	0.000	0.000	0.000	0.000	0.000	0.000	0.000	0.000	0.000	0.000	0.000	0.000	0.000	0.025	0.032	0.031	0.029	2.532	0.034	0.375	80	560	100	376	15242	15618	383	11935	12318	Error	Error	-5.341	376	15242	383	11935	83309	1058073	1.448	14.707	0	0	0
1	10	16	"A95"	"A95"	7020	49340	100	954	976	363	37	638	638	666	215	32	60	40	0	9366	8397	4927	58	1264	1264	1329	342	25	90	83	0	0.000	0.000	0.000	0.000	0.000	0.000	0.000	0.000	0.000	0.000	0.000	0.000	0.000	0.000	0.039	0.047	0.048	0.059	3.404	0.049	0.446	80	560	100	316	8102	8418	338	7133	7471	Error	Error	-4.680	316	8102	338	7133	78062	671750	1.442	20.667	0	0	0
1	11	16	"A95"	"A95"	7320	49340	100	1171	1134	279	24	646	646	752	1579	209	0	0	0	14022	13182	4246	32	1284	1284	1389	481	34	98	95	0	0.000	0.000	0.000	0.000	0.000	0.000	0.000	0.000	0.000	0.000	0.000	0.000	0.000	0.000	0.041	0.041	0.041	0.039	2.190	0.037	0.423	80	560	100	525	12738	13263	488	11898	12386	Error	Error	-4.601	525	12738	488	11898	90725	1054596	0.242	24.518	0	0	0
1	12	16	"A95"	"A95"	7620	49340	100	1025	1063	314	29	638	638	664	225	33	77	40	0	12686	11985	4187	34	1266	1266	1353	449	33	100	93	0	0.000	0.000	0.000	0.000	0.000	0.000	0.000	0.000	0.000	0.000	0.000	0.000	0.000	0.000	0.034	0.040	0.038	0.038	2.259	0.039	0.414	80	560	100	387	11420	11807	425	10719	11144	Error	Error	-4.883	387	11420	425	10719	85075	958834	1.773	23.679	0	0	0
1	13	16	"A96"	"A96"	7920	49340	100	1026	1066	391	36	633	633	675	252	37	70	35	0	10709	9230	5381	58	1279	1279	1384	537	38	80	73	0	0.000	0.000	0.000	0.000	0.000	0.000	0.000	0.000	0.000	0.000	0.000	0.000	0.000	0.000	0.042	0.054	0.052	0.078	3.311	0.051	0.368	80	560	100	393	9430	9823	433	7951	8384	Error	Error	-4.585	393	9430	433	7951	85287	738390	1.552	14.611	0	0	0
1	14	16	"A96"	"A96"	8220	49340	100	862	945	337	35	639	639	653	217	33	51	32	0	8613	9006	4072	45	1265	1265	1362	531	38	95	91	0	0.000	0.000	0.000	0.000	0.000	0.000	0.000	0.000	0.000	0.000	0.000	0.000	0.000	0.000	0.030	0.040	0.041	0.035	2.531	0.040	0.352	80	560	100	223	7348	7571	306	7741	8047	Error	Error	-5.042	223	7348	306	7741	75601	720484	1.346	14.395	0	0	0
1	15	16	"A96"	"A96"	8520	49330	100	915	964	334	34	656	656	698	258	36	50	23	0	9287	8825	4921	55	1316	1316	1422	533	37	82	80	0	0.000	0.000	0.000	0.000	0.000	0.000	0.000	0.000	0.000	0.000	0.000	0.000	0.000	0.000	0.032	0.041	0.045	0.048	3.078	0.041	0.353	80	560	100	259	7971	8230	308	7509	7817	Error	Error	-4.944	259	7971	308	7509	77107	705960	1.031	13.889	0	0	0
1	16	16	"A97"	"A97"	8820	49330	100	1023	1037	352	33	650	650	681	219	32	65	41	0	11291	9747	5661	58	1266	1266	1304	327	25	87	80	0	0.000	0.000	0.000	0.000	0.000	0.000	0.000	0.000	0.000	0.000	0.000	0.000	0.000	0.000	0.037	0.046	0.046	0.054	2.956	0.043	0.439	80	560	100	373	10025	10398	387	8481	8868	Error	Error	-4.748	373	10025	387	8481	82946	779786	1.626	25.820	0	0	0
1	17	16	"A97"	"A97"	9120	49330	100	1240	1205	409	33	709	709	728	206	28	72	60	0	12000	10424	5970	57	1345	1345	1381	253	18	86	80	0	0.000	0.000	0.000	0.000	0.000	0.000	0.000	0.000	0.000	0.000	0.000	0.000	0.000	0.000	0.050	0.055	0.059	0.075	4.306	0.053	0.583	80	560	100	531	10655	11186	496	9079	9575	Error	Error	-4.327	531	10655	496	9079	96367	833942	2.316	35.743	0	0	0
1	18	16	"A97"	"A97"	9420	49330	100	1216	1196	360	30	777	777	798	286	35	63	32	0	9132	9704	4985	51	1421	1421	1453	350	24	93	91	0	0.000	0.000	0.000	0.000	0.000	0.000	0.000	0.000	0.000	0.000	0.000	0.000	0.000	0.000	0.057	0.051	0.057	0.063	2.922	0.048	0.441	80	560	100	439	7711	8150	419	8283	8702	Error	Error	-4.135	439	7711	419	8283	95664	776355	1.392	23.574	0	0	0
1	1	17	"A98"	"A98"	4310	49640	100	940	985	309	31	934	934	939	229	24	18	6	0	2027	2391	1183	49	1565	1565	1572	167	10	71	58	0	0.000	0.000	0.000	0.000	0.000	0.000	0.000	0.000	0.000	0.000	0.000	0.000	0.000	0.000	0.013	0.062	0.196	0.277	4.975	0.062	0.024	80	560	100	6	462	468	51	826	877	Error	Error	-6.267	6	462	51	826	78793	191300	0.201	4.904	0	0	0
1	2	17	"A98"	"A98"	4620	49640	100	968	956	241	25	879	879	903	245	27	23	5	0	2071	2461	1130	45	1486	1486	1507	220	14	78	58	0	0.000	0.000	0.000	0.000	0.000	0.000	0.000	0.000	0.000	0.000	0.000	0.000	0.000	0.000	0.152	0.079	0.244	0.262	4.304	0.053	0.020	80	560	100	89	585	674	77	975	1052	Error	Error	-2.717	89	585	77	975	76458	196890	0.216	4.336	0	0	0
1	3	17	"A98"	"A98"	4920	49640	100	841	854	240	28	823	823	849	231	27	21	2	0	2022	2381	1130	47	1446	1446	1457	169	11	85	76	0	0.000	0.000	0.000	0.000	0.000	0.000	0.000	0.000	0.000	0.000	0.000	0.000	0.000	0.000	0.031	0.033	0.282	0.261	4.434	0.046	0.016	80	560	100	18	576	594	31	935	966	Error	Error	-5.000	18	576	31	935	68293	190445	0.022	5.467	0	0	0
1	4	17	"A99"	"A99"	5220	49640	100	875	913	282	30	760	760	786	274	34	26	6	0	4668	4139	1841	44	1376	1376	1382	171	12	86	82	0	0.000	0.000	0.000	0.000	0.000	0.000	0.000	0.000	0.000	0.000	0.000	0.000	0.000	0.000	0.035	0.055	0.092	0.094	3.189	0.056	0.132	80	560	100	115	3292	3407	153	2763	2916	Error	Error	-4.839	115	3292	153	2763	73056	331087	0.464	16.123	0	0	0
1	5	17	"A99"	"A99"	5520	49640	100	934	947	242	25	745	745	760	217	28	46	18	0	6189	5401	1859	34	1382	1382	1407	220	15	91	90	0	0.000	0.000	0.000	0.000	0.000	0.000	0.000	0.000	0.000	0.000	0.000	0.000	0.000	0.000	0.039	0.050	0.061	0.069	5.007	0.052	0.172	80	560	100	189	4807	4996	202	4019	4221	Error	Error	-4.669	189	4807	202	4019	75787	432112	0.862	18.155	0	0	0
1	6	17	"A99"	"A99"	5820	49640	100	929	976	280	28	716	716	747	229	30	48	25	0	6558	5962	2104	35	1367	1367	1404	274	19	88	85	0	0.000	0.000	0.000	0.000	0.000	0.000	0.000	0.000	0.000	0.000	0.000	0.000	0.000	0.000	0.041	0.057	0.070	0.055	3.468	0.052	0.150	80	560	100	213	5191	5404	260	4595	4855	Error	Error	-4.607	213	5191	260	4595	78087	476996	1.000	16.635	0	0	0
1	7	17	"A100"	"A100"	6120	49640	100	908	955	328	34	692	692	719	234	32	46	23	0	6674	7075	4453	62	1326	1326	1366	314	22	82	71	0	0.000	0.000	0.000	0.000	0.000	0.000	0.000	0.000	0.000	0.000	0.000	0.000	0.000	0.000	0.040	0.046	0.062	0.076	4.314	0.046	0.295	80	560	100	216	5348	5564	263	5749	6012	Error	Error	-4.630	216	5348	263	5749	76412	566003	1.009	18.182	0	0	0
1	8	17	"A100"	"A100"	6420	49640	100	1106	1092	325	29	692	692	707	236	33	63	46	0	9849	8761	4397	50	1303	1303	1415	500	35	87	81	0	0.000	0.000	0.000	0.000	0.000	0.000	0.000	0.000	0.000	0.000	0.000	0.000	0.000	0.000	0.048	0.054	0.056	0.065	3.638	0.048	0.339	80	560	100	414	8546	8960	400	7458	7858	Error	Error	-4.368	414	8546	400	7458	87337	700891	1.631	14.692	0	0	0
1	9	17	"A100"	"A100"	6720	49640	100	1055	1073	442	41	657	657	680	220	32	68	41	0	10798	9353	4624	49	1298	1298	1392	441	31	87	80	0	0.000	0.000	0.000	0.000	0.000	0.000	0.000	0.000	0.000	0.000	0.000	0.000	0.000	0.000	0.042	0.052	0.054	0.062	3.003	0.051	0.425	80	560	100	398	9500	9898	416	8055	8471	Error	Error	-4.577	398	9500	416	8055	85818	748225	1.786	18.052	0	0	0
1	10	17	"A101"	"A101"	7020	49640	100	908	1287	1039	80	652	652	670	213	31	52	36	0	2651	3597	2608	72	1259	1259	1308	274	20	81	71	0	0.000	0.000	0.000	0.000	0.000	0.000	0.000	0.000	0.000	0.000	0.000	0.000	0.000	0.000	0.184	0.272	0.264	0.260	4.042	0.333	0.785	80	560	100	256	1392	1648	635	2338	2973	Error	Error	-2.443	256	1392	635	2338	102944	287737	2.897	8.354	0	0	0
1	11	17	"A101"	"A101"	7320	49640	100	938	1512	1415	93	650	650	666	208	31	62	46	0	3103	4117	2989	72	1255	1255	1308	298	22	82	81	0	0.000	0.000	0.000	0.000	0.000	0.000	0.000	0.000	0.000	0.000	0.000	0.000	0.000	0.000	0.156	0.301	0.258	0.303	3.305	0.391	0.820	80	560	100	288	1848	2136	862	2862	3724	Error	Error	-2.682	288	1848	862	2862	120937	329380	4.067	9.426	0	0	0
1	12	17	"A101"	"A101"	7620	49640	100	1050	1603	1414	88	641	641	658	201	30	60	51	0	2835	4496	3523	78	1250	1250	1314	323	24	80	76	0	0.000	0.000	0.000	0.000	0.000	0.000	0.000	0.000	0.000	0.000	0.000	0.000	0.000	0.000	0.258	0.296	0.255	0.226	3.461	0.360	0.853	80	560	100	409	1585	1994	962	3246	4208	Error	Error	-1.954	409	1585	962	3246	128245	359715	4.701	9.851	0	0	0
1	13	17	"A102"	"A102"	7920	49640	100	891	1127	725	64	641	641	659	222	33	51	32	0	3736	5168	3935	76	1263	1263	1322	350	26	83	78	0	0.000	0.000	0.000	0.000	0.000	0.000	0.000	0.000	0.000	0.000	0.000	0.000	0.000	0.000	0.101	0.124	0.157	0.147	3.324	0.150	0.724	80	560	100	250	2473	2723	486	3905	4391	Error	Error	-3.306	250	2473	486	3905	90180	413434	2.108	10.989	0	0	0
1	14	17	"A102"	"A102"	8220	49640	100	984	1461	1076	73	646	646	690	399	57	46	32	0	4864	6930	4819	69	1281	1281	1315	255	19	93	93	0	0.000	0.000	0.000	0.000	0.000	0.000	0.000	0.000	0.000	0.000	0.000	0.000	0.000	0.000	0.094	0.144	0.119	0.104	2.317	0.173	0.789	80	560	100	338	3583	3921	815	5649	6464	Error	Error	-3.406	338	3583	815	5649	116886	554416	1.932	22.020	0	0	0
1	15	17	"A102"	"A102"	8520	49640	100	1040	1410	906	64	653	653	678	220	32	58	43	0	4896	6689	4320	64	1294	1294	1350	355	26	93	90	0	0.000	0.000	0.000	0.000	0.000	0.000	0.000	0.000	0.000	0.000	0.000	0.000	0.000	0.000	0.107	0.140	0.128	0.103	2.799	0.170	0.506	80	560	100	387	3602	3989	757	5395	6152	Error	Error	-3.218	387	3602	757	5395	112837	535152	3.327	15.039	0	0	0
1	16	17	"A103"	"A103"	8820	49630	100	888	929	315	33	677	677	697	197	28	53	30	0	5500	5922	3751	63	1299	1299	1337	260	19	82	78	0	0.000	0.000	0.000	0.000	0.000	0.000	0.000	0.000	0.000	0.000	0.000	0.000	0.000	0.000	0.050	0.055	0.061	0.071	3.686	0.052	0.334	80	560	100	211	4201	4412	252	4623	4875	Error	Error	-4.315	211	4201	252	4623	74301	473725	1.178	17.635	0	0	0
1	17	17	"A103"	"A103"	9120	49630	100	966	1027	332	32	748	748	762	217	28	51	30	0	9264	8036	3744	46	1372	1372	1424	348	24	87	85	0	0.000	0.000	0.000	0.000	0.000	0.000	0.000	0.000	0.000	0.000	0.000	0.000	0.000	0.000	0.028	0.042	0.048	0.050	2.566	0.049	0.345	80	560	100	218	7892	8110	279	6664	6943	Error	Error	-5.178	218	7892	279	6664	82190	642884	1.221	19.000	0	0	0
1	18	17	"A103"	"A103"	9420	49630	100	1193	1188	307	25	779	779	798	269	33	66	33	0	10388	9244	3686	39	1378	1378	1425	322	22	90	86	0	0.000	0.000	0.000	0.000	0.000	0.000	0.000	0.000	0.000	0.000	0.000	0.000	0.000	0.000	0.046	0.052	0.051	0.054	2.688	0.052	0.315	80	560	100	414	9010	9424	409	7866	8275	Error	Error	-4.444	414	9010	409	7866	95077	739541	1.450	24.283	0	0	0
1	1	18	"A104"	"A104"	4320	49940	100	968	1146	512	44	945	945	964	391	40	25	12	0	3887	4492	2860	63	1574	1574	1594	250	15	66	63	0	0.000	0.000	0.000	0.000	0.000	0.000	0.000	0.000	0.000	0.000	0.000	0.000	0.000	0.000	0.010	0.069	0.111	0.176	4.790	0.105	0.357	80	560	100	23	2313	2336	201	2918	3119	Error	Error	-6.652	23	2313	201	2918	91684	359362	0.465	11.592	0	0	0
1	2	18	"A104"	"A104"	4620	49940	100	1855	1918	796	41	912	912	925	227	24	80	70	0	9668	8582	3684	42	1522	1522	1582	363	22	92	86	0	0.000	0.000	0.000	0.000	0.000	0.000	0.000	0.000	0.000	0.000	0.000	0.000	0.000	0.000	0.116	0.142	0.146	0.149	2.984	0.146	0.690	80	560	100	943	8146	9089	1006	7060	8066	Error	Error	-3.111	943	8146	1006	7060	153403	686568	4.374	19.284	0	0	0
1	3	18	"A104"	"A104"	4920	49940	100	1585	1832	952	51	845	845	870	232	26	72	63	0	8716	8074	3331	41	1478	1478	1497	212	14	91	86	0	0.000	0.000	0.000	0.000	0.000	0.000	0.000	0.000	0.000	0.000	0.000	0.000	0.000	0.000	0.102	0.150	0.144	0.140	3.216	0.163	0.662	80	560	100	740	7238	7978	987	6596	7583	Error	Error	-3.290	740	7238	987	6596	146550	645944	4.147	31.024	0	0	0
1	4	18	"A105"	"A105"	5220	49940	100	1079	1124	389	34	825	825	831	207	24	55	38	0	7686	7805	4256	54	1434	1434	1448	171	11	95	86	0	0.000	0.000	0.000	0.000	0.000	0.000	0.000	0.000	0.000	0.000	0.000	0.000	0.000	0.000	0.041	0.047	0.059	0.066	2.859	0.048	0.259	80	560	100	254	6252	6506	299	6371	6670	Error	Error	-4.621	254	6252	299	6371	89907	624374	1.415	37.175	0	0	0
1	5	18	"A105"	"A105"	5520	49940	100	986	1022	337	32	769	769	788	220	27	46	22	0	6881	6730	2749	40	1402	1402	1452	327	22	91	91	0	0.000	0.000	0.000	0.000	0.000	0.000	0.000	0.000	0.000	0.000	0.000	0.000	0.000	0.000	0.040	0.047	0.050	0.055	3.621	0.044	0.214	80	560	100	217	5479	5696	253	5328	5581	Error	Error	-4.658	217	5479	253	5328	81752	538392	1.064	16.141	0	0	0
1	6	18	"A105"	"A105"	5820	49940	100	1161	1197	313	26	768	768	784	225	28	73	46	0	11324	9473	4125	43	1385	1385	1447	400	27	91	87	0	0.000	0.000	0.000	0.000	0.000	0.000	0.000	0.000	0.000	0.000	0.000	0.000	0.000	0.000	0.040	0.053	0.054	0.059	2.386	0.048	0.398	80	560	100	393	9939	10332	429	8088	8517	Error	Error	-4.660	393	9939	429	8088	95746	757806	1.836	20.065	0	0	0
1	7	18	"A106"	"A106"	6120	49940	100	732	747	215	28	702	702	724	216	29	15	5	0	1647	1777	600	33	1330	1330	1349	235	17	57	30	0	0.000	0.000	0.000	0.000	0.000	0.000	0.000	0.000	0.000	0.000	0.000	0.000	0.000	0.000	0.095	0.101	0.395	0.357	5.057	0.142	0.044	80	560	100	30	317	347	45	447	492	Error	Error	-3.401	30	317	45	447	59741	142181	0.106	1.821	0	0	0
1	8	18	"A106"	"A106"	6420	49940	100	711	741	234	31	698	698	724	260	35	13	2	0	1695	1896	778	41	1290	1290	1329	268	20	58	38	0	0.000	0.000	0.000	0.000	0.000	0.000	0.000	0.000	0.000	0.000	0.000	0.000	0.000	0.000	0.032	0.071	0.253	0.334	5.619	0.149	0.069	80	560	100	13	405	418	43	606	649	Error	Error	-4.961	13	405	43	606	59259	151716	0.065	2.116	0	0	0
1	9	18	"A106"	"A106"	6720	49940	100	729	750	214	28	685	685	697	203	29	23	6	0	1697	1901	748	39	1290	1290	1319	227	17	65	42	0	0.000	0.000	0.000	0.000	0.000	0.000	0.000	0.000	0.000	0.000	0.000	0.000	0.000	0.000	0.108	0.106	0.327	0.380	4.129	0.118	0.057	80	560	100	44	407	451	65	611	676	Error	Error	-3.209	44	407	65	611	60027	152055	0.261	2.564	0	0	0
1	10	18	"A107"	"A107"	7030	49940	100	716	726	222	30	679	679	694	225	32	18	5	0	2459	3066	1959	63	1265	1265	1304	247	18	80	77	0	0.000	0.000	0.000	0.000	0.000	0.000	0.000	0.000	0.000	0.000	0.000	0.000	0.000	0.000	0.031	0.026	0.080	0.082	4.152	0.041	0.061	80	560	100	37	1194	1231	47	1801	1848	Error	Error	-5.012	37	1194	47	1801	58056	245276	0.142	7.134	0	0	0
1	11	18	"A107"	"A107"	7330	49940	100	727	759	242	31	652	652	676	232	34	27	10	0	2553	3357	2203	65	1258	1258	1279	220	17	87	85	0	0.000	0.000	0.000	0.000	0.000	0.000	0.000	0.000	0.000	0.000	0.000	0.000	0.000	0.000	0.058	0.051	0.129	0.177	4.102	0.040	0.060	80	560	100	75	1295	1370	107	2099	2206	Error	Error	-4.110	75	1295	107	2099	60754	268569	0.358	9.445	0	0	0
1	12	18	"A107"	"A107"	7630	49940	100	759	796	352	44	666	666	706	398	56	12	1	0	2694	3500	2265	64	1271	1271	1315	267	20	88	83	0	0.000	0.000	0.000	0.000	0.000	0.000	0.000	0.000	0.000	0.000	0.000	0.000	0.000	0.000	0.065	0.058	0.091	0.105	3.497	0.057	0.083	80	560	100	93	1423	1516	130	2229	2359	Error	Error	-3.936	93	1423	130	2229	63663	279991	0.226	8.184	0	0	0
1	13	18	"A108"	"A108"	7930	49940	100	806	825	263	31	657	657	691	212	30	36	16	0	3314	4089	2603	63	1265	1265	1299	233	17	90	86	0	0.000	0.000	0.000	0.000	0.000	0.000	0.000	0.000	0.000	0.000	0.000	0.000	0.000	0.000	0.073	0.059	0.082	0.085	2.910	0.057	0.188	80	560	100	149	2049	2198	168	2824	2992	Error	Error	-3.782	149	2049	168	2824	66015	327111	0.632	11.974	0	0	0
1	14	18	"A108"	"A108"	8230	49940	100	829	833	272	32	682	682	709	232	32	23	12	0	3147	3762	2474	65	1298	1298	1336	288	21	81	76	0	0.000	0.000	0.000	0.000	0.000	0.000	0.000	0.000	0.000	0.000	0.000	0.000	0.000	0.000	0.080	0.061	0.090	0.121	3.543	0.064	0.150	80	560	100	147	1849	1996	151	2464	2615	Error	Error	-3.653	147	1849	151	2464	66664	300993	0.534	8.424	0	0	0
1	15	18	"A108"	"A108"	8530	49940	100	781	826	238	28	709	709	731	231	31	25	11	0	3893	4326	1943	44	1317	1317	1350	255	18	97	96	0	0.000	0.000	0.000	0.000	0.000	0.000	0.000	0.000	0.000	0.000	0.000	0.000	0.000	0.000	0.028	0.039	0.068	0.059	3.173	0.046	0.104	80	560	100	72	2576	2648	117	3009	3126	Error	Error	-5.161	72	2576	117	3009	66083	346104	0.411	11.671	0	0	0
1	16	18	"A109"	"A109"	8830	49940	100	720	739	211	28	722	722	755	273	36	12	1	0	1650	1859	719	38	1302	1302	1327	243	18	65	40	0	0.000	0.000	0.000	0.000	0.000	0.000	0.000	0.000	0.000	0.000	0.000	0.000	0.000	0.000	-0.006	0.031	0.342	0.417	4.995	0.201	0.074	80	560	100	-2	348	346	17	557	574	Error	Error	Error	-2	348	17	557	59143	148704	-0.059	2.189	0	0	0
1	17	18	"A109"	"A109"	9130	49930	100	796	804	204	25	777	777	805	278	34	11	1	0	1790	2054	900	43	1380	1380	1404	314	22	62	30	0	0.000	0.000	0.000	0.000	0.000	0.000	0.000	0.000	0.000	0.000	0.000	0.000	0.000	0.000	0.046	0.040	0.368	0.361	5.247	0.029	0.005	80	560	100	19	410	429	27	674	701	Error	Error	-4.432	19	410	27	674	64295	164356	-0.004	2.070	0	0	0
1	18	18	"A109"	"A109"	9430	49930	100	814	854	229	26	795	795	815	216	26	21	6	0	1824	2068	760	36	1399	1399	1408	215	15	70	50	0	0.000	0.000	0.000	0.000	0.000	0.000	0.000	0.000	0.000	0.000	0.000	0.000	0.000	0.000	0.045	0.088	0.401	0.303	4.577	0.107	0.040	80	560	100	19	425	444	59	669	728	Error	Error	-4.483	19	425	59	669	68343	165403	0.181	3.070	0	0	0
1	1	19	"A110"	"A110"	4320	50240	100	999	1030	268	26	945	945	1001	403	40	12	0	0	2567	3355	2330	69	1589	1589	1639	354	21	65	56	0	0.000	0.000	0.000	0.000	0.000	0.000	0.000	0.000	0.000	0.000	0.000	0.000	0.000	0.000	0.055	0.048	0.158	0.176	5.834	0.044	0.046	80	560	100	54	978	1032	85	1766	1851	Error	Error	-4.179	54	978	85	1766	82403	268383	0.072	4.847	0	0	0
1	2	19	"A110"	"A110"	4630	50240	100	1026	1074	295	27	916	916	931	229	24	36	13	0	4069	5267	3085	58	1546	1546	1567	194	12	85	85	0	0.000	0.000	0.000	0.000	0.000	0.000	0.000	0.000	0.000	0.000	0.000	0.000	0.000	0.000	0.044	0.042	0.061	0.058	3.714	0.047	0.185	80	560	100	110	2523	2633	158	3721	3879	Error	Error	-4.520	110	2523	158	3721	85931	421343	0.624	19.072	0	0	0
1	3	19	"A110"	"A110"	4930	50240	100	1010	1021	327	32	901	901	922	282	30	17	3	0	3958	4947	3172	64	1519	1519	1537	203	13	92	86	0	0.000	0.000	0.000	0.000	0.000	0.000	0.000	0.000	0.000	0.000	0.000	0.000	0.000	0.000	0.045	0.035	0.063	0.071	4.128	0.044	0.116	80	560	100	109	2439	2548	120	3428	3548	Error	Error	-4.484	109	2439	120	3428	81695	395767	0.351	16.798	0	0	0
1	4	19	"A111"	"A111"	5230	50240	100	882	921	287	31	829	829	847	223	26	26	12	0	3724	4046	2237	55	1465	1465	1483	175	11	88	86	0	0.000	0.000	0.000	0.000	0.000	0.000	0.000	0.000	0.000	0.000	0.000	0.000	0.000	0.000	0.023	0.036	0.073	0.076	5.320	0.038	0.057	80	560	100	53	2259	2312	92	2581	2673	Error	Error	-5.414	53	2259	92	2581	73653	323717	0.332	14.646	0	0	0
1	5	19	"A111"	"A111"	5530	50240	100	866	922	245	26	820	820	828	222	26	26	10	0	3014	4114	2721	66	1438	1438	1462	202	13	91	85	0	0.000	0.000	0.000	0.000	0.000	0.000	0.000	0.000	0.000	0.000	0.000	0.000	0.000	0.000	0.029	0.038	0.099	0.110	5.048	0.044	0.025	80	560	100	46	1576	1622	102	2676	2778	Error	Error	-5.098	46	1576	102	2676	73785	329131	0.423	13.129	0	0	0
1	6	19	"A111"	"A111"	5830	50240	100	884	911	245	26	791	791	822	246	29	23	7	0	3269	4040	2451	60	1415	1415	1448	236	16	91	85	0	0.000	0.000	0.000	0.000	0.000	0.000	0.000	0.000	0.000	0.000	0.000	0.000	0.000	0.000	0.050	0.046	0.097	0.084	4.179	0.044	0.092	80	560	100	93	1854	1947	120	2625	2745	Error	Error	-4.317	93	1854	120	2625	72914	323173	0.362	10.983	0	0	0
1	7	19	"A112"	"A112"	6130	50240	100	782	848	344	40	764	764	785	235	29	23	10	0	3318	4311	2713	62	1383	1383	1405	223	15	83	83	0	0.000	0.000	0.000	0.000	0.000	0.000	0.000	0.000	0.000	0.000	0.000	0.000	0.000	0.000	0.009	0.029	0.045	0.057	4.040	0.047	0.089	80	560	100	18	1935	1953	84	2928	3012	Error	Error	-6.748	18	1935	84	2928	67868	344915	0.268	13.031	0	0	0
1	8	19	"A112"	"A112"	6430	50240	100	904	965	322	33	735	735	742	198	26	46	30	0	5805	6552	3464	52	1344	1344	1360	199	14	95	90	0	0.000	0.000	0.000	0.000	0.000	0.000	0.000	0.000	0.000	0.000	0.000	0.000	0.000	0.000	0.038	0.044	0.056	0.055	3.324	0.047	0.267	80	560	100	169	4461	4630	230	5208	5438	Error	Error	-4.722	169	4461	230	5208	77174	524187	1.126	26.090	0	0	0
1	9	19	"A112"	"A112"	6730	50240	100	886	906	273	30	737	737	819	1147	140	0	0	0	5992	6328	2882	45	1344	1344	1382	294	21	97	92	0	0.000	0.000	0.000	0.000	0.000	0.000	0.000	0.000	0.000	0.000	0.000	0.000	0.000	0.000	0.032	0.034	0.055	0.049	3.426	0.068	0.006	80	560	100	149	4648	4797	169	4984	5153	Error	Error	-4.963	149	4648	169	4984	72460	506253	0.076	16.823	0	0	0
1	10	19	"A113"	"A113"	7030	50240	100	748	770	205	26	693	693	729	215	29	18	5	0	3146	3680	2133	57	1321	1321	1350	221	16	90	83	0	0.000	0.000	0.000	0.000	0.000	0.000	0.000	0.000	0.000	0.000	0.000	0.000	0.000	0.000	0.030	0.033	0.072	0.086	4.282	0.033	0.049	80	560	100	55	1825	1880	77	2359	2436	Error	Error	-5.052	55	1825	77	2359	61603	294368	0.191	10.543	0	0	0
1	11	19	"A113"	"A113"	7330	50240	100	844	886	219	24	719	719	738	219	29	33	12	0	3561	4722	2853	60	1305	1305	1340	207	15	95	90	0	0.000	0.000	0.000	0.000	0.000	0.000	0.000	0.000	0.000	0.000	0.000	0.000	0.000	0.000	0.055	0.049	0.050	0.061	3.320	0.044	0.151	80	560	100	125	2256	2381	167	3417	3584	Error	Error	-4.174	125	2256	167	3417	70887	377732	0.676	16.338	0	0	0
1	12	19	"A113"	"A113"	7630	50240	100	852	863	254	29	695	695	707	206	29	38	13	0	3824	4866	3200	65	1299	1299	1315	207	15	93	91	0	0.000	0.000	0.000	0.000	0.000	0.000	0.000	0.000	0.000	0.000	0.000	0.000	0.000	0.000	0.062	0.047	0.086	0.087	3.823	0.042	0.187	80	560	100	157	2525	2682	168	3567	3735	Error	Error	-4.007	157	2525	168	3567	69024	389266	0.757	17.155	0	0	0
1	13	19	"A114"	"A114"	7930	50240	100	984	981	290	29	698	698	736	276	37	51	11	0	6717	6938	4145	59	1308	1308	1337	249	18	92	85	0	0.000	0.000	0.000	0.000	0.000	0.000	0.000	0.000	0.000	0.000	0.000	0.000	0.000	0.000	0.053	0.050	0.054	0.066	4.626	0.042	0.234	80	560	100	286	5409	5695	283	5630	5913	Error	Error	-4.241	286	5409	283	5630	78441	555047	0.888	22.494	0	0	0
1	14	19	"A114"	"A114"	8230	50240	100	915	943	306	32	702	702	729	267	36	45	17	0	7105	7801	3369	43	1306	1306	1367	365	26	96	95	0	0.000	0.000	0.000	0.000	0.000	0.000	0.000	0.000	0.000	0.000	0.000	0.000	0.000	0.000	0.037	0.037	0.044	0.038	2.737	0.040	0.249	80	560	100	213	5799	6012	241	6495	6736	Error	Error	-4.767	213	5799	241	6495	75437	624108	0.801	17.627	0	0	0
1	15	19	"A114"	"A114"	8530	50240	100	1197	1164	293	25	723	723	764	315	41	62	28	0	9904	9680	2817	29	1287	1287	1333	284	21	100	96	0	0.000	0.000	0.000	0.000	0.000	0.000	0.000	0.000	0.000	0.000	0.000	0.000	0.000	0.000	0.055	0.053	0.058	0.051	1.849	0.051	0.383	80	560	100	474	8617	9091	441	8393	8834	Error	Error	-4.184	474	8617	441	8393	93119	774436	1.270	29.391	0	0	0
1	16	19	"A115"	"A115"	8830	50240	100	885	917	243	26	799	799	828	283	34	20	2	0	2617	3053	1779	58	1391	1391	1433	308	21	82	71	0	0.000	0.000	0.000	0.000	0.000	0.000	0.000	0.000	0.000	0.000	0.000	0.000	0.000	0.000	0.070	0.071	0.128	0.146	4.385	0.077	0.104	80	560	100	86	1226	1312	118	1662	1780	Error	Error	-3.833	86	1226	118	1662	73395	244270	0.314	5.260	0	0	0
1	17	19	"A115"	"A115"	9130	50230	100	913	955	279	29	810	810	831	221	26	32	16	0	3194	3721	2237	60	1393	1393	1412	205	14	87	83	0	0.000	0.000	0.000	0.000	0.000	0.000	0.000	0.000	0.000	0.000	0.000	0.000	0.000	0.000	0.057	0.062	0.119	0.108	4.800	0.058	0.124	80	560	100	103	1801	1904	145	2328	2473	Error	Error	-4.128	103	1801	145	2328	76415	297679	0.561	11.263	0	0	0
1	18	19	"A115"	"A115"	9430	50230	100	929	922	277	30	837	837	866	252	29	23	12	0	3108	3808	2201	57	1452	1452	1460	224	15	88	82	0	0.000	0.000	0.000	0.000	0.000	0.000	0.000	0.000	0.000	0.000	0.000	0.000	0.000	0.000	0.056	0.036	0.092	0.098	3.475	0.059	0.085	80	560	100	92	1656	1748	85	2356	2441	Error	Error	-4.170	92	1656	85	2356	73724	304638	0.222	10.482	0	0	0
1	1	20	"A116"	"A116"	4330	50540	100	1234	1322	436	32	1024	1024	1031	266	25	42	27	0	5337	6123	3326	54	1647	1647	1661	199	11	88	85	0	0.000	0.000	0.000	0.000	0.000	0.000	0.000	0.000	0.000	0.000	0.000	0.000	0.000	0.000	0.057	0.067	0.089	0.109	5.235	0.077	0.353	80	560	100	210	3690	3900	298	4476	4774	Error	Error	-4.135	210	3690	298	4476	105773	489867	1.094	22.422	0	0	0
1	2	20	"A116"	"A116"	4630	50540	100	1554	1848	1561	84	935	935	976	286	29	70	51	0	11632	10494	5387	51	1597	1597	1621	316	19	93	91	0	0.000	0.000	0.000	0.000	0.000	0.000	0.000	0.000	0.000	0.000	0.000	0.000	0.000	0.000	0.062	0.103	0.076	0.079	3.458	0.137	0.486	80	560	100	619	10035	10654	913	8897	9810	Error	Error	-4.019	619	10035	913	8897	147858	839546	3.049	28.079	0	0	0
1	3	20	"A116"	"A116"	4930	50540	100	1282	1367	648	47	954	954	977	255	26	55	33	0	7886	7845	3740	47	1557	1557	1578	244	15	96	91	0	0.000	0.000	0.000	0.000	0.000	0.000	0.000	0.000	0.000	0.000	0.000	0.000	0.000	0.000	0.052	0.066	0.072	0.066	3.526	0.087	0.265	80	560	100	328	6329	6657	413	6288	6701	Error	Error	-4.270	328	6329	413	6288	109370	627630	1.529	25.684	0	0	0
1	4	20	"A117"	"A117"	5230	50540	100	893	935	417	44	907	907	932	284	30	8	1	0	2025	2218	849	38	1510	1510	1515	191	12	75	61	0	0.000	0.000	0.000	0.000	0.000	0.000	0.000	0.000	0.000	0.000	0.000	0.000	0.000	0.000	-0.027	0.040	0.232	0.191	4.441	0.369	0.135	80	560	100	-14	515	501	28	708	736	Error	Error	Error	-14	515	28	708	74811	177471	0.011	3.681	0	0	0
1	5	20	"A117"	"A117"	5530	50540	100	859	898	224	24	901	901	927	296	31	10	1	0	2095	2293	743	32	1502	1502	1526	275	18	80	56	0	0.000	0.000	0.000	0.000	0.000	0.000	0.000	0.000	0.000	0.000	0.000	0.000	0.000	0.000	-0.071	-0.004	0.310	0.265	6.067	0.304	0.166	80	560	100	-42	593	551	-3	791	788	Error	Error	Error	-42	593	-3	791	71847	183445	-0.098	2.789	0	0	0
1	6	20	"A117"	"A117"	5830	50540	100	855	904	228	25	869	869	921	382	41	7	0	0	1898	2117	711	33	1485	1485	1508	257	17	76	37	0	0.000	0.000	0.000	0.000	0.000	0.000	0.000	0.000	0.000	0.000	0.000	0.000	0.000	0.000	-0.034	0.055	0.444	0.449	3.559	0.740	0.493	80	560	100	-14	413	399	35	632	667	Error	Error	Error	-14	413	35	632	72296	169385	-0.045	2.370	0	0	0
1	7	20	"A118"	"A118"	6130	50540	100	888	929	213	22	848	848	874	361	41	10	0	0	2502	3080	1863	60	1429	1429	1448	186	12	76	73	0	0.000	0.000	0.000	0.000	0.000	0.000	0.000	0.000	0.000	0.000	0.000	0.000	0.000	0.000	0.037	0.049	0.122	0.171	8.429	0.045	0.058	80	560	100	40	1073	1113	81	1651	1732	Error	Error	-4.746	40	1073	81	1651	74356	246406	0.152	8.774	0	0	0
1	8	20	"A118"	"A118"	6430	50540	100	874	903	251	27	818	818	839	231	27	23	12	0	3137	4148	2622	63	1412	1412	1420	164	11	85	81	0	0.000	0.000	0.000	0.000	0.000	0.000	0.000	0.000	0.000	0.000	0.000	0.000	0.000	0.000	0.032	0.031	0.077	0.100	4.634	0.044	0.079	80	560	100	56	1725	1781	85	2736	2821	Error	Error	-4.945	56	1725	85	2736	72240	331805	0.277	16.634	0	0	0
1	9	20	"A118"	"A118"	6730	50540	100	923	971	310	31	798	798	820	238	29	32	10	0	3721	4349	2480	57	1387	1387	1410	212	15	90	82	0	0.000	0.000	0.000	0.000	0.000	0.000	0.000	0.000	0.000	0.000	0.000	0.000	0.000	0.000	0.054	0.058	0.078	0.082	2.835	0.064	0.169	80	560	100	125	2334	2459	173	2962	3135	Error	Error	-4.223	125	2334	173	2962	77689	347950	0.634	13.863	0	0	0
1	10	20	"A119"	"A119"	7040	50540	100	929	966	333	34	746	746	763	217	28	47	18	0	2804	3828	2423	63	1295	1295	1315	180	13	90	86	0	0.000	0.000	0.000	0.000	0.000	0.000	0.000	0.000	0.000	0.000	0.000	0.000	0.000	0.000	0.121	0.087	0.109	0.120	3.326	0.094	0.333	80	560	100	183	1509	1692	220	2533	2753	Error	Error	-3.044	183	1509	220	2533	77295	306237	0.935	13.961	0	0	0
1	11	20	"A119"	"A119"	7340	50540	100	1034	1110	377	33	767	767	833	954	114	8	0	0	4368	4988	2538	50	1363	1363	1396	455	32	93	90	0	0.000	0.000	0.000	0.000	0.000	0.000	0.000	0.000	0.000	0.000	0.000	0.000	0.000	0.000	0.089	0.095	0.100	0.096	2.335	0.101	0.418	80	560	100	267	3005	3272	343	3625	3968	Error	Error	-3.492	267	3005	343	3625	88814	399046	0.290	7.895	0	0	0
1	12	20	"A119"	"A119"	7640	50540	100	956	1057	404	38	765	765	794	241	30	46	25	0	4889	5248	2527	48	1349	1349	1374	230	16	95	95	0	0.000	0.000	0.000	0.000	0.000	0.000	0.000	0.000	0.000	0.000	0.000	0.000	0.000	0.000	0.054	0.075	0.093	0.077	2.794	0.088	0.363	80	560	100	191	3540	3731	292	3899	4191	Error	Error	-4.212	191	3540	292	3899	84523	419876	1.091	16.843	0	0	0
1	13	20	"A120"	"A120"	7940	50540	100	699	733	204	27	761	761	785	254	32	11	1	0	1905	2180	850	38	1338	1338	1365	202	14	78	61	0	0.000	0.000	0.000	0.000	0.000	0.000	0.000	0.000	0.000	0.000	0.000	0.000	0.000	0.000	-0.109	-0.033	0.204	0.249	5.795	0.017	0.001	80	560	100	-62	567	505	-28	842	814	Error	Error	Error	-62	567	-28	842	58616	174368	-0.205	4.035	0	0	0
1	14	20	"A120"	"A120"	8240	50540	100	813	868	290	33	765	765	781	230	29	27	13	0	2213	2673	1250	46	1330	1330	1347	228	16	90	77	0	0.000	0.000	0.000	0.000	0.000	0.000	0.000	0.000	0.000	0.000	0.000	0.000	0.000	0.000	0.054	0.077	0.168	0.178	2.758	0.138	0.175	80	560	100	48	883	931	103	1343	1446	Error	Error	-4.201	48	883	103	1343	69400	213807	0.378	5.816	0	0	0
1	15	20	"A120"	"A120"	8540	50540	100	921	949	288	30	806	806	842	244	28	36	13	0	2374	2849	1467	51	1414	1414	1437	229	15	83	66	0	0.000	0.000	0.000	0.000	0.000	0.000	0.000	0.000	0.000	0.000	0.000	0.000	0.000	0.000	0.120	0.100	0.159	0.168	3.452	0.106	0.145	80	560	100	115	960	1075	143	1435	1578	Error	Error	-3.061	115	960	143	1435	75925	227889	0.439	6.166	0	0	0
1	16	20	"A121"	"A121"	8840	50540	100	1040	1132	363	32	836	836	870	316	36	42	18	0	5314	7223	5019	69	1437	1437	1470	317	21	90	88	0	0.000	0.000	0.000	0.000	0.000	0.000	0.000	0.000	0.000	0.000	0.000	0.000	0.000	0.000	0.053	0.051	0.063	0.065	5.593	0.057	0.235	80	560	100	204	3877	4081	296	5786	6082	Error	Error	-4.248	204	3877	296	5786	90551	577817	0.829	18.148	0	0	0
1	17	20	"A121"	"A121"	9140	50540	100	1133	1184	401	33	881	881	914	322	35	38	15	0	6636	8350	4775	57	1461	1461	1490	253	16	100	96	0	0.000	0.000	0.000	0.000	0.000	0.000	0.000	0.000	0.000	0.000	0.000	0.000	0.000	0.000	0.049	0.044	0.050	0.046	3.002	0.049	0.290	80	560	100	252	5175	5427	303	6889	7192	Error	Error	-4.360	252	5175	303	6889	94712	667972	0.839	27.115	0	0	0
1	18	20	"A121"	"A121"	9440	50530	100	1184	1224	379	30	865	865	887	224	25	62	37	0	6873	8272	5204	62	1514	1514	1535	282	18	93	92	0	0.000	0.000	0.000	0.000	0.000	0.000	0.000	0.000	0.000	0.000	0.000	0.000	0.000	0.000	0.060	0.053	0.055	0.063	2.760	0.052	0.434	80	560	100	319	5359	5678	359	6758	7117	Error	Error	-4.070	319	5359	359	6758	97909	661797	1.504	23.890	0	0	0
1	1	21	"Blank"	"Blank"	4330	50850	100	1128	1119	246	21	1133	1133	1137	263	23	13	1	0	1771	1806	215	11	1795	1795	1801	184	10	16	6	0	0.000	0.000	0.000	0.000	0.000	0.000	0.000	0.000	0.000	0.000	0.000	0.000	0.000	0.000	0.208	-1.273	1.374	1.385	3.970	2.282	0.097	80	560	100	-5	-24	-29	-14	11	-3	Error	Error	-2.263	-5	-24	-14	11	89484	144491	-0.068	0.027	0	0	0
1	2	21	"Blank"	"Blank"	4640	50840	100	1030	1035	220	21	1100	1100	1257	2305	183	0	0	0	1713	1717	146	8	1731	1731	1869	1750	93	0	0	0	0.000	0.000	0.000	0.000	0.000	0.000	0.000	0.000	0.000	0.000	0.000	0.000	0.000	0.000	3.889	4.643	0.823	1.099	5.645	0.890	0.386	80	560	100	-70	-18	-88	-65	-14	-79	Error	Error	1.959	-70	-18	-65	-14	82806	137383	-0.096	-0.087	0	0	0
1	3	21	"Blank"	"Blank"	4940	50840	100	1077	1243	1285	103	1006	1006	1030	266	25	21	3	0	1702	1810	899	49	1661	1661	1675	187	11	21	3	0	0.000	0.000	0.000	0.000	0.000	0.000	0.000	0.000	0.000	0.000	0.000	0.000	0.000	0.000	1.732	1.591	1.821	1.391	3.744	1.507	0.775	80	560	100	71	41	112	237	149	386	Error	Error	0.792	71	41	237	149	99443	144818	0.801	0.722	0	0	0
1	4	21	"Blank"	"Blank"	5240	50840	100	972	980	244	24	1007	1007	1048	907	86	0	0	0	1595	1592	150	9	1608	1608	1633	281	17	5	0	0	0.000	0.000	0.000	0.000	0.000	0.000	0.000	0.000	0.000	0.000	0.000	0.000	0.000	0.000	2.692	1.688	1.993	1.687	5.141	9.721	0.338	80	560	100	-35	-13	-48	-27	-16	-43	Error	Error	1.429	-35	-13	-27	-16	78432	127336	-0.075	-0.146	0	0	0
1	5	21	"Blank"	"Blank"	5540	50840	100	987	996	252	25	956	956	1011	454	44	7	0	0	1553	1571	155	9	1568	1568	1590	335	21	1	0	0	0.000	0.000	0.000	0.000	0.000	0.000	0.000	0.000	0.000	0.000	0.000	0.000	0.000	0.000	-2.067	13.333	1.458	1.616	3.659	2.086	0.250	80	560	100	31	-15	16	40	3	43	Error	Error	Error	31	-15	40	3	79656	125648	-0.033	-0.057	0	0	0
1	6	21	"Blank"	"Blank"	5840	50840	100	945	973	231	23	939	939	956	266	27	16	1	0	1535	1517	158	10	1535	1535	1546	200	12	8	0	0	0.000	0.000	0.000	0.000	0.000	0.000	0.000	0.000	0.000	0.000	0.000	0.000	0.000	0.000	100000.000	-1.889	1.179	1.150	4.936	2.096	0.085	80	560	100	6	0	6	34	-18	16	Error	Error	16.610	6	0	34	-18	77845	121337	0.064	-0.145	0	0	0
1	7	21	"Blank"	"Blank"	6140	50840	100	892	930	271	29	919	919	942	342	36	10	1	0	1487	1517	187	12	1503	1503	1515	231	15	12	1	0	0.000	0.000	0.000	0.000	0.000	0.000	0.000	0.000	0.000	0.000	0.000	0.000	0.000	0.000	1.688	0.786	1.307	1.423	3.999	1.674	0.443	80	560	100	-27	-16	-43	11	14	25	Error	Error	0.755	-27	-16	11	14	74433	121339	-0.035	0.009	0	0	0
1	8	21	"Blank"	"Blank"	6440	50840	100	939	971	251	25	895	895	925	296	32	16	5	0	1541	1537	151	9	1488	1488	1511	216	14	12	0	0	0.000	0.000	0.000	0.000	0.000	0.000	0.000	0.000	0.000	0.000	0.000	0.000	0.000	0.000	0.830	1.551	1.740	1.698	3.560	2.807	0.107	80	560	100	44	53	97	76	49	125	Error	Error	-0.268	44	53	76	49	77711	122932	0.155	0.120	0	0	0
1	9	21	"Blank"	"Blank"	6740	50840	100	905	900	233	25	906	906	924	239	25	11	2	0	1441	1433	164	11	1480	1480	1496	206	13	6	0	0	0.000	0.000	0.000	0.000	0.000	0.000	0.000	0.000	0.000	0.000	0.000	0.000	0.000	0.000	0.026	0.128	1.703	1.408	3.507	1.723	0.119	80	560	100	-1	-39	-40	-6	-47	-53	Error	Error	-5.285	-1	-39	-6	-47	71982	114671	-0.100	-0.306	0	0	0
1	10	21	"Blank"	"Blank"	7040	50840	100	860	890	211	23	881	881	892	255	28	11	2	0	1459	1448	150	10	1433	1433	1449	211	14	7	0	0	0.000	0.000	0.000	0.000	0.000	0.000	0.000	0.000	0.000	0.000	0.000	0.000	0.000	0.000	-0.808	0.600	1.504	1.492	3.591	2.254	0.071	80	560	100	-21	26	5	9	15	24	Error	Error	Error	-21	26	9	15	71173	115861	-0.008	-0.005	0	0	0
1	11	21	"Blank"	"Blank"	7340	50840	100	896	897	261	29	864	864	889	245	27	12	5	0	1463	1481	234	15	1419	1419	1442	195	13	11	3	0	0.000	0.000	0.000	0.000	0.000	0.000	0.000	0.000	0.000	0.000	0.000	0.000	0.000	0.000	0.727	0.532	1.901	1.852	5.494	1.668	0.152	80	560	100	32	44	76	33	62	95	Error	Error	-0.459	32	44	33	62	71724	118447	0.033	0.200	0	0	0
1	12	21	"Blank"	"Blank"	7640	50840	100	856	880	207	23	846	846	855	224	26	15	5	0	1441	1470	185	12	1427	1427	1428	205	14	15	5	0	0.000	0.000	0.000	0.000	0.000	0.000	0.000	0.000	0.000	0.000	0.000	0.000	0.000	0.000	0.714	0.791	1.212	1.395	4.158	1.354	0.057	80	560	100	10	14	24	34	43	77	Error	Error	-0.485	10	14	34	43	70410	117626	0.112	0.205	0	0	0
1	13	21	"Blank"	"Blank"	7940	50840	100	847	878	240	27	807	807	840	267	31	21	5	0	1421	1435	201	14	1406	1406	1431	228	15	12	2	0	0.000	0.000	0.000	0.000	0.000	0.000	0.000	0.000	0.000	0.000	0.000	0.000	0.000	0.000	2.667	2.448	1.181	1.137	4.399	1.120	0.248	80	560	100	40	15	55	71	29	100	Error	Error	1.415	40	15	71	29	70258	114765	0.142	0.018	0	0	0
1	14	21	"Blank"	"Blank"	8240	50840	100	923	939	236	25	857	857	879	241	27	21	5	0	1480	1487	162	10	1457	1457	1464	195	13	10	3	0	0.000	0.000	0.000	0.000	0.000	0.000	0.000	0.000	0.000	0.000	0.000	0.000	0.000	0.000	2.870	2.733	1.848	1.676	3.667	1.994	0.165	80	560	100	66	23	89	82	30	112	Error	Error	1.521	66	23	82	30	75100	118947	0.249	0.118	0	0	0
1	15	21	"Blank"	"Blank"	8540	50840	100	904	935	231	24	934	934	950	264	27	13	2	0	1520	1545	229	14	1509	1509	1536	243	15	10	5	0	0.000	0.000	0.000	0.000	0.000	0.000	0.000	0.000	0.000	0.000	0.000	0.000	0.000	0.000	-2.727	0.028	1.029	1.368	3.919	1.843	0.092	80	560	100	-30	11	-19	1	36	37	Error	Error	Error	-30	11	1	36	74799	123584	-0.057	0.037	0	0	0
1	16	21	"Blank"	"Blank"	8840	50840	100	934	940	242	25	922	922	965	285	29	11	2	0	1467	1486	227	15	1522	1522	1551	220	14	8	2	0	0.000	0.000	0.000	0.000	0.000	0.000	0.000	0.000	0.000	0.000	0.000	0.000	0.000	0.000	-0.218	-0.500	1.021	0.924	3.494	2.619	0.103	80	560	100	12	-55	-43	18	-36	-18	Error	Error	Error	12	-55	18	-36	75161	118898	-0.088	-0.295	0	0	0
1	17	21	"Blank"	"Blank"	9140	50840	100	981	1006	212	21	934	934	964	256	26	13	2	0	1588	1598	229	14	1563	1563	1584	244	15	10	1	0	0.000	0.000	0.000	0.000	0.000	0.000	0.000	0.000	0.000	0.000	0.000	0.000	0.000	0.000	1.880	2.057	1.588	1.122	4.774	1.693	0.095	80	560	100	47	25	72	72	35	107	Error	Error	0.911	47	25	72	35	80459	127864	0.164	0.057	0	0	0
1	18	21	"Blank"	"Blank"	9440	50840	100	1062	1037	229	22	1016	1016	1028	258	25	11	0	0	1652	1664	153	9	1673	1673	1687	200	11	8	1	0	0.000	0.000	0.000	0.000	0.000	0.000	0.000	0.000	0.000	0.000	0.000	0.000	0.000	0.000	-2.190	-2.333	1.742	1.833	3.918	2.529	0.067	80	560	100	46	-21	25	21	-9	12	Error	Error	Error	46	-21	21	-9	82961	133105	0.035	-0.115	0	0	0
