# Supplementary material for: Application of hybridization control probe to increase accuracy on ligation detection or minisequencing diagnostic microarrays
Source: BMC Res Notes. 2009 Dec 14;2:249. doi: 10.1186/1756-0500-2-249 (PMC2799435; doi:10.1186/1756-0500-2-249)
Supplement: Additional file 3 — Gpr_files. Zip-compressed file containing raw microarray data in GenePix results format (.gpr) and GAL (GenePix Array List) files. [file 1756-0500-2-249-S3.ZIP › gpr_files/slide5/lasi5_1-16.gpr]

ATF	1.0
30	76    
"Type=GenePix Results 3"
"DateTime=2009/04/29 14:56:44"
"Settings=C:\Axon\Data\HPV\290409\lasi5_1_16.gps"
"GalFile=C:\Axon\Data\HPV\ArrayIt_032009_InstiBioGalfile.gal"
"ArrayOfArrays=1-16"
"PixelSize=10"
"Wavelengths=532	488"
"ImageFiles=C:\Axon\Data\HPV\290409\lasi5_1-16.tif 2	C:\Axon\Data\HPV\290409\lasi5_1-16.tif 3"
"NormalizationMethod=None"
"NormalizationFactors=1	1"
"JpegImage="
"StdDev=Type 1"
"RatioFormulations=W1/W3 (#1/532)	W1/W4 (#1/488)	W3/W4 (532/488)"
"FeatureType=Circular"
"Barcode="
"BackgroundSubtraction=LocalFeature"
"ImageOrigin=0, 0"
"JpegOrigin=3720, 0"
"Creator=GenePix Pro 6.1.0.2"
"Scanner=GenePix 4200A 01 Autoloader [2]"
"FocusPosition=0"
"Temperature=24.4375"
"LinesAveraged=2"
"Comment="
"PMTGain=600	500"
"ScanPower=100	100"
"LaserPower=2.67883	2.56775"
"Filters=Standard Green	Standard Blue"
"ScanRegion=372,0,1916,6892"
"Supplier="
"Block"	"Column"	"Row"	"Name"	"ID"	"X"	"Y"	"Dia."	"F532 Median"	"F532 Mean"	"F532 SD"	"F532 CV"	"B532"	"B532 Median"	"B532 Mean"	"B532 SD"	"B532 CV"	"% > B532+1SD"	"% > B532+2SD"	"F532 % Sat."	"F488 Median"	"F488 Mean"	"F488 SD"	"F488 CV"	"B488"	"B488 Median"	"B488 Mean"	"B488 SD"	"B488 CV"	"% > B488+1SD"	"% > B488+2SD"	"F488 % Sat."	"Ratio of Medians (#1/532)"	"Ratio of Means (#1/532)"	"Median of Ratios (#1/532)"	"Mean of Ratios (#1/532)"	"Ratios SD (#1/532)"	"Rgn Ratio (#1/532)"	"Rgn R2 (#1/532)"	"Ratio of Medians (#1/488)"	"Ratio of Means (#1/488)"	"Median of Ratios (#1/488)"	"Mean of Ratios (#1/488)"	"Ratios SD (#1/488)"	"Rgn Ratio (#1/488)"	"Rgn R2 (#1/488)"	"Ratio of Medians (532/488)"	"Ratio of Means (532/488)"	"Median of Ratios (532/488)"	"Mean of Ratios (532/488)"	"Ratios SD (532/488)"	"Rgn Ratio (532/488)"	"Rgn R2 (532/488)"	"F Pixels"	"B Pixels"	"Circularity"	"Sum of Medians (#1/532)"	"Sum of Medians (#1/488)"	"Sum of Medians (532/488)"	"Sum of Means (#1/532)"	"Sum of Means (#1/488)"	"Sum of Means (532/488)"	"Log Ratio (#1/532)"	"Log Ratio (#1/488)"	"Log Ratio (532/488)"	"F532 Median - B532"	"F488 Median - B488"	"F532 Mean - B532"	"F488 Mean - B488"	"F532 Total Intensity"	"F488 Total Intensity"	"SNR 532"	"SNR 488"	"Flags"	"Normalize"	"Autoflag"
1	1	1	"A1"	"A1"	3750	-130	100	0	0	0	0	0	0	0	0	0	0	0	0	0	0	0	0	0	0	0	0	0	0	0	0	0.000	0.000	0.000	0.000	0.000	0.000	0.000	0.000	0.000	0.000	0.000	0.000	0.000	0.000	0.000	0.000	0.000	0.000	0.000	0.000	0.000	0	0	100	0	0	0	0	0	0	Error	Error	Error	0	0	0	0	0	0	0.000	0.000	0	0	0
1	2	1	"A1"	"A1"	4050	-130	100	0	0	0	0	0	0	0	0	0	0	0	0	0	0	0	0	0	0	0	0	0	0	0	0	0.000	0.000	0.000	0.000	0.000	0.000	0.000	0.000	0.000	0.000	0.000	0.000	0.000	0.000	0.000	0.000	0.000	0.000	0.000	0.000	0.000	0	0	100	0	0	0	0	0	0	Error	Error	Error	0	0	0	0	0	0	0.000	0.000	0	0	0
1	3	1	"A1"	"A1"	4350	-130	100	0	0	0	0	0	0	0	0	0	0	0	0	0	0	0	0	0	0	0	0	0	0	0	0	0.000	0.000	0.000	0.000	0.000	0.000	0.000	0.000	0.000	0.000	0.000	0.000	0.000	0.000	0.000	0.000	0.000	0.000	0.000	0.000	0.000	0	0	100	0	0	0	0	0	0	Error	Error	Error	0	0	0	0	0	0	0.000	0.000	0	0	0
1	4	1	"A2"	"A2"	4650	-130	100	0	0	0	0	0	0	0	0	0	0	0	0	0	0	0	0	0	0	0	0	0	0	0	0	0.000	0.000	0.000	0.000	0.000	0.000	0.000	0.000	0.000	0.000	0.000	0.000	0.000	0.000	0.000	0.000	0.000	0.000	0.000	0.000	0.000	0	0	100	0	0	0	0	0	0	Error	Error	Error	0	0	0	0	0	0	0.000	0.000	0	0	0
1	5	1	"A2"	"A2"	4950	-130	100	0	0	0	0	0	0	0	0	0	0	0	0	0	0	0	0	0	0	0	0	0	0	0	0	0.000	0.000	0.000	0.000	0.000	0.000	0.000	0.000	0.000	0.000	0.000	0.000	0.000	0.000	0.000	0.000	0.000	0.000	0.000	0.000	0.000	0	0	100	0	0	0	0	0	0	Error	Error	Error	0	0	0	0	0	0	0.000	0.000	0	0	0
1	6	1	"A2"	"A2"	5250	-130	100	0	0	0	0	0	0	0	0	0	0	0	0	0	0	0	0	0	0	0	0	0	0	0	0	0.000	0.000	0.000	0.000	0.000	0.000	0.000	0.000	0.000	0.000	0.000	0.000	0.000	0.000	0.000	0.000	0.000	0.000	0.000	0.000	0.000	0	0	100	0	0	0	0	0	0	Error	Error	Error	0	0	0	0	0	0	0.000	0.000	0	0	0
1	7	1	"A3"	"A3"	5550	-130	100	0	0	0	0	0	0	0	0	0	0	0	0	0	0	0	0	0	0	0	0	0	0	0	0	0.000	0.000	0.000	0.000	0.000	0.000	0.000	0.000	0.000	0.000	0.000	0.000	0.000	0.000	0.000	0.000	0.000	0.000	0.000	0.000	0.000	0	0	100	0	0	0	0	0	0	Error	Error	Error	0	0	0	0	0	0	0.000	0.000	0	0	0
1	8	1	"A3"	"A3"	5850	-130	100	0	0	0	0	0	0	0	0	0	0	0	0	0	0	0	0	0	0	0	0	0	0	0	0	0.000	0.000	0.000	0.000	0.000	0.000	0.000	0.000	0.000	0.000	0.000	0.000	0.000	0.000	0.000	0.000	0.000	0.000	0.000	0.000	0.000	0	0	100	0	0	0	0	0	0	Error	Error	Error	0	0	0	0	0	0	0.000	0.000	0	0	0
1	9	1	"A3"	"A3"	6150	-130	100	0	0	0	0	0	0	0	0	0	0	0	0	0	0	0	0	0	0	0	0	0	0	0	0	0.000	0.000	0.000	0.000	0.000	0.000	0.000	0.000	0.000	0.000	0.000	0.000	0.000	0.000	0.000	0.000	0.000	0.000	0.000	0.000	0.000	0	0	100	0	0	0	0	0	0	Error	Error	Error	0	0	0	0	0	0	0.000	0.000	0	0	0
1	10	1	"A4"	"A4"	6450	-130	100	0	0	0	0	0	0	0	0	0	0	0	0	0	0	0	0	0	0	0	0	0	0	0	0	0.000	0.000	0.000	0.000	0.000	0.000	0.000	0.000	0.000	0.000	0.000	0.000	0.000	0.000	0.000	0.000	0.000	0.000	0.000	0.000	0.000	0	0	100	0	0	0	0	0	0	Error	Error	Error	0	0	0	0	0	0	0.000	0.000	0	0	0
1	11	1	"A4"	"A4"	6750	-130	100	0	0	0	0	0	0	0	0	0	0	0	0	0	0	0	0	0	0	0	0	0	0	0	0	0.000	0.000	0.000	0.000	0.000	0.000	0.000	0.000	0.000	0.000	0.000	0.000	0.000	0.000	0.000	0.000	0.000	0.000	0.000	0.000	0.000	0	0	100	0	0	0	0	0	0	Error	Error	Error	0	0	0	0	0	0	0.000	0.000	0	0	0
1	12	1	"A4"	"A4"	7050	-130	100	0	0	0	0	0	0	0	0	0	0	0	0	0	0	0	0	0	0	0	0	0	0	0	0	0.000	0.000	0.000	0.000	0.000	0.000	0.000	0.000	0.000	0.000	0.000	0.000	0.000	0.000	0.000	0.000	0.000	0.000	0.000	0.000	0.000	0	0	100	0	0	0	0	0	0	Error	Error	Error	0	0	0	0	0	0	0.000	0.000	0	0	0
1	13	1	"A5"	"A5"	7350	-130	100	0	0	0	0	0	0	0	0	0	0	0	0	0	0	0	0	0	0	0	0	0	0	0	0	0.000	0.000	0.000	0.000	0.000	0.000	0.000	0.000	0.000	0.000	0.000	0.000	0.000	0.000	0.000	0.000	0.000	0.000	0.000	0.000	0.000	0	0	100	0	0	0	0	0	0	Error	Error	Error	0	0	0	0	0	0	0.000	0.000	0	0	0
1	14	1	"A5"	"A5"	7650	-130	100	0	0	0	0	0	0	0	0	0	0	0	0	0	0	0	0	0	0	0	0	0	0	0	0	0.000	0.000	0.000	0.000	0.000	0.000	0.000	0.000	0.000	0.000	0.000	0.000	0.000	0.000	0.000	0.000	0.000	0.000	0.000	0.000	0.000	0	0	100	0	0	0	0	0	0	Error	Error	Error	0	0	0	0	0	0	0.000	0.000	0	0	0
1	15	1	"A5"	"A5"	7950	-130	100	0	0	0	0	0	0	0	0	0	0	0	0	0	0	0	0	0	0	0	0	0	0	0	0	0.000	0.000	0.000	0.000	0.000	0.000	0.000	0.000	0.000	0.000	0.000	0.000	0.000	0.000	0.000	0.000	0.000	0.000	0.000	0.000	0.000	0	0	100	0	0	0	0	0	0	Error	Error	Error	0	0	0	0	0	0	0.000	0.000	0	0	0
1	16	1	"A6"	"A6"	8250	-130	100	0	0	0	0	0	0	0	0	0	0	0	0	0	0	0	0	0	0	0	0	0	0	0	0	0.000	0.000	0.000	0.000	0.000	0.000	0.000	0.000	0.000	0.000	0.000	0.000	0.000	0.000	0.000	0.000	0.000	0.000	0.000	0.000	0.000	0	0	100	0	0	0	0	0	0	Error	Error	Error	0	0	0	0	0	0	0.000	0.000	0	0	0
1	17	1	"A6"	"A6"	8550	-130	100	0	0	0	0	0	0	0	0	0	0	0	0	0	0	0	0	0	0	0	0	0	0	0	0	0.000	0.000	0.000	0.000	0.000	0.000	0.000	0.000	0.000	0.000	0.000	0.000	0.000	0.000	0.000	0.000	0.000	0.000	0.000	0.000	0.000	0	0	100	0	0	0	0	0	0	Error	Error	Error	0	0	0	0	0	0	0.000	0.000	0	0	0
1	18	1	"A6"	"A6"	8850	-130	100	0	0	0	0	0	0	0	0	0	0	0	0	0	0	0	0	0	0	0	0	0	0	0	0	0.000	0.000	0.000	0.000	0.000	0.000	0.000	0.000	0.000	0.000	0.000	0.000	0.000	0.000	0.000	0.000	0.000	0.000	0.000	0.000	0.000	0	0	100	0	0	0	0	0	0	Error	Error	Error	0	0	0	0	0	0	0.000	0.000	0	0	0
1	1	2	"A7"	"A7"	3750	170	100	0	0	0	0	0	0	0	0	0	0	0	0	0	0	0	0	0	0	0	0	0	0	0	0	0.000	0.000	0.000	0.000	0.000	0.000	0.000	0.000	0.000	0.000	0.000	0.000	0.000	0.000	0.000	0.000	0.000	0.000	0.000	0.000	0.000	0	0	100	0	0	0	0	0	0	Error	Error	Error	0	0	0	0	0	0	0.000	0.000	0	0	0
1	2	2	"A7"	"A7"	4050	160	100	600	624	168	26	533	533	550	182	33	22	8	0	3494	3219	1876	58	819	819	845	194	22	83	75	0	0.000	0.000	0.000	0.000	0.000	0.000	0.000	0.000	0.000	0.000	0.000	0.000	0.000	0.000	0.025	0.038	0.059	0.081	6.072	0.029	0.045	80	560	100	67	2675	2742	91	2400	2491	Error	Error	-5.319	67	2675	91	2400	49923	257502	0.407	12.237	0	0	0
1	3	2	"A7"	"A7"	4350	160	100	606	646	199	30	579	579	681	658	96	0	0	0	2106	2731	1649	60	847	847	918	470	51	73	57	0	0.000	0.000	0.000	0.000	0.000	0.000	0.000	0.000	0.000	0.000	0.000	0.000	0.000	0.000	0.021	0.036	0.083	0.100	3.656	0.147	0.058	80	560	100	27	1259	1286	67	1884	1951	Error	Error	-5.543	27	1259	67	1884	51673	218443	-0.053	3.857	0	0	0
1	4	2	"A8"	"A8"	4650	160	100	713	764	243	31	581	581	579	172	29	43	26	0	5437	4980	2194	44	845	845	843	133	15	96	88	0	0.000	0.000	0.000	0.000	0.000	0.000	0.000	0.000	0.000	0.000	0.000	0.000	0.000	0.000	0.029	0.044	0.048	0.043	3.173	0.051	0.245	80	560	100	132	4592	4724	183	4135	4318	Error	Error	-5.121	132	4592	183	4135	61154	398428	1.076	31.105	0	0	0
1	5	2	"A8"	"A8"	4950	160	100	734	812	361	44	572	572	592	255	43	36	13	0	5316	4817	2932	60	856	856	868	208	23	81	80	0	0.000	0.000	0.000	0.000	0.000	0.000	0.000	0.000	0.000	0.000	0.000	0.000	0.000	0.000	0.036	0.061	0.082	0.090	4.478	0.056	0.283	80	560	100	162	4460	4622	240	3961	4201	Error	Error	-4.783	162	4460	240	3961	64960	385344	0.863	18.986	0	0	0
1	6	2	"A8"	"A8"	5250	160	100	773	768	220	28	568	568	578	178	30	53	26	0	5142	5003	2940	58	845	845	866	225	25	88	83	0	0.000	0.000	0.000	0.000	0.000	0.000	0.000	0.000	0.000	0.000	0.000	0.000	0.000	0.000	0.048	0.048	0.053	0.058	3.013	0.044	0.241	80	560	100	205	4297	4502	200	4158	4358	Error	Error	-4.390	205	4297	200	4158	61430	400234	1.067	18.387	0	0	0
1	7	2	"A9"	"A9"	5550	160	100	737	729	241	33	543	543	566	185	32	53	18	0	5647	5877	2627	44	816	816	822	117	14	100	100	0	0.000	0.000	0.000	0.000	0.000	0.000	0.000	0.000	0.000	0.000	0.000	0.000	0.000	0.000	0.040	0.037	0.042	0.041	2.370	0.037	0.122	80	560	100	194	4831	5025	186	5061	5247	Error	Error	-4.638	194	4831	186	5061	58306	470161	0.881	43.205	0	0	0
1	8	2	"A9"	"A9"	5850	160	100	741	756	212	28	526	526	544	153	28	63	32	0	8440	6768	3794	56	828	828	875	373	42	87	85	0	0.000	0.000	0.000	0.000	0.000	0.000	0.000	0.000	0.000	0.000	0.000	0.000	0.000	0.000	0.028	0.039	0.042	0.053	5.339	0.032	0.199	80	560	100	215	7612	7827	230	5940	6170	Error	Error	-5.146	215	7612	230	5940	60455	541409	1.386	15.799	0	0	0
1	9	2	"A9"	"A9"	6150	160	100	721	731	229	31	523	523	534	154	28	60	32	0	7974	7045	4037	57	822	822	870	367	42	87	86	0	0.000	0.000	0.000	0.000	0.000	0.000	0.000	0.000	0.000	0.000	0.000	0.000	0.000	0.000	0.028	0.033	0.036	0.046	3.788	0.036	0.378	80	560	100	198	7152	7350	208	6223	6431	Error	Error	-5.175	198	7152	208	6223	58487	563617	1.279	16.826	0	0	0
1	10	2	"A10"	"A10"	6460	160	100	829	829	207	24	540	540	590	413	70	26	0	0	9924	8722	2951	33	832	832	854	197	23	100	100	0	0.000	0.000	0.000	0.000	0.000	0.000	0.000	0.000	0.000	0.000	0.000	0.000	0.000	0.000	0.032	0.037	0.036	0.036	2.458	0.033	0.123	80	560	100	289	9092	9381	289	7890	8179	Error	Error	-4.975	289	9092	289	7890	66283	697771	0.579	39.939	0	0	0
1	11	2	"A10"	"A10"	6760	160	100	531	547	168	30	503	503	508	158	31	23	3	0	2312	2221	829	37	854	854	876	172	19	87	83	0	0.000	0.000	0.000	0.000	0.000	0.000	0.000	0.000	0.000	0.000	0.000	0.000	0.000	0.000	0.019	0.032	0.091	0.101	4.386	0.049	0.049	80	560	100	28	1458	1486	44	1367	1411	Error	Error	-5.702	28	1458	44	1367	43775	177659	0.247	7.820	0	0	0
1	12	2	"A10"	"A10"	7060	160	100	514	542	179	33	480	480	532	962	180	0	0	0	2257	2138	816	38	847	847	895	520	58	77	60	0	0.000	0.000	0.000	0.000	0.000	0.000	0.000	0.000	0.000	0.000	0.000	0.000	0.000	0.000	0.024	0.048	0.120	0.126	5.077	0.052	0.061	80	560	100	34	1410	1444	62	1291	1353	Error	Error	-5.374	34	1410	62	1291	43365	171030	0.010	2.390	0	0	0
1	13	2	"A11"	"A11"	7360	160	100	488	510	146	28	487	487	533	407	76	0	0	0	1906	2256	1036	45	886	886	937	447	47	73	53	0	0.000	0.000	0.000	0.000	0.000	0.000	0.000	0.000	0.000	0.000	0.000	0.000	0.000	0.000	0.001	0.017	0.080	0.087	4.405	0.336	0.197	80	560	100	1	1020	1021	23	1370	1393	Error	Error	-9.994	1	1020	23	1370	40827	180478	-0.057	2.951	0	0	0
1	14	2	"A11"	"A11"	7660	160	100	720	733	277	37	571	571	578	194	33	41	13	0	4900	4829	2805	58	925	925	985	273	27	91	87	0	0.000	0.000	0.000	0.000	0.000	0.000	0.000	0.000	0.000	0.000	0.000	0.000	0.000	0.000	0.037	0.041	0.061	0.074	4.651	0.046	0.219	80	560	100	149	3975	4124	162	3904	4066	Error	Error	-4.738	149	3975	162	3904	58646	386291	0.799	14.081	0	0	0
1	15	2	"A11"	"A11"	7960	160	100	1078	1512	3335	220	763	763	788	255	32	56	22	0	4829	5633	3975	70	1108	1108	1121	167	14	100	98	0	0.000	0.000	0.000	0.000	0.000	0.000	0.000	0.000	0.000	0.000	0.000	0.000	0.000	0.000	0.085	0.166	0.070	0.087	3.692	0.601	0.536	80	560	100	315	3721	4036	749	4525	5274	Error	Error	-3.562	315	3721	749	4525	120951	450675	2.839	27.018	0	0	0
1	16	2	"A12"	"A12"	8260	160	100	1038	1055	254	24	812	812	832	231	27	47	22	0	8053	7618	3450	45	1167	1167	1174	144	12	100	100	0	0.000	0.000	0.000	0.000	0.000	0.000	0.000	0.000	0.000	0.000	0.000	0.000	0.000	0.000	0.033	0.038	0.051	0.040	3.160	0.033	0.182	80	560	100	226	6886	7112	243	6451	6694	Error	Error	-4.929	226	6886	243	6451	84371	609428	0.965	44.750	0	0	0
1	17	2	"A12"	"A12"	8560	160	100	1120	1148	274	23	808	808	826	200	24	67	38	0	9594	8630	3924	45	1158	1158	1165	148	12	100	100	0	0.000	0.000	0.000	0.000	0.000	0.000	0.000	0.000	0.000	0.000	0.000	0.000	0.000	0.000	0.037	0.046	0.044	0.041	2.518	0.067	0.144	80	560	100	312	8436	8748	340	7472	7812	Error	Error	-4.757	312	8436	340	7472	91872	690397	1.610	50.439	0	0	0
1	18	2	"A12"	"A12"	8860	160	100	1000	1040	299	28	764	764	797	477	59	23	1	0	8796	8522	3359	39	1113	1113	1131	257	22	100	100	0	0.000	0.000	0.000	0.000	0.000	0.000	0.000	0.000	0.000	0.000	0.000	0.000	0.000	0.000	0.031	0.037	0.042	0.029	3.165	0.039	0.049	80	560	100	236	7683	7919	276	7409	7685	Error	Error	-5.025	236	7683	276	7409	83171	681796	0.509	28.759	0	0	0
1	1	3	"A13"	"A13"	3750	470	100	0	0	0	0	0	0	0	0	0	0	0	0	0	0	0	0	0	0	0	0	0	0	0	0	0.000	0.000	0.000	0.000	0.000	0.000	0.000	0.000	0.000	0.000	0.000	0.000	0.000	0.000	0.000	0.000	0.000	0.000	0.000	0.000	0.000	0	0	100	0	0	0	0	0	0	Error	Error	Error	0	0	0	0	0	0	0.000	0.000	0	0	0
1	2	3	"A13"	"A13"	4060	470	100	873	1035	869	83	598	598	653	498	76	25	8	0	7988	7681	2412	31	944	944	978	398	40	100	100	0	0.000	0.000	0.000	0.000	0.000	0.000	0.000	0.000	0.000	0.000	0.000	0.000	0.000	0.000	0.039	0.065	0.049	0.044	2.811	0.187	0.235	80	560	100	275	7044	7319	437	6737	7174	Error	Error	-4.679	275	7044	437	6737	82762	614464	0.767	16.842	0	0	0
1	3	3	"A13"	"A13"	4360	460	100	869	863	220	25	626	626	653	228	34	52	13	0	7758	7725	2309	29	981	981	986	114	11	100	100	0	0.000	0.000	0.000	0.000	0.000	0.000	0.000	0.000	0.000	0.000	0.000	0.000	0.000	0.000	0.036	0.035	0.041	0.035	2.084	0.033	0.228	80	560	100	243	6777	7020	237	6744	6981	Error	Error	-4.802	243	6777	237	6744	69016	618006	0.921	59.114	0	0	0
1	4	3	"A14"	"A14"	4660	460	100	8547	8530	4615	54	633	633	666	234	35	95	93	0	9878	8738	3516	40	995	995	996	118	11	100	100	0	0.000	0.000	0.000	0.000	0.000	0.000	0.000	0.000	0.000	0.000	0.000	0.000	0.000	0.000	0.891	1.020	0.907	0.904	1.664	1.104	0.857	80	560	100	7914	8883	16797	7897	7743	15640	Error	Error	-0.167	7914	8883	7897	7743	682384	699048	33.607	65.610	0	0	0
1	5	3	"A14"	"A14"	4960	460	100	8524	8430	5746	68	633	633	644	185	28	96	93	0	8651	7978	2996	37	984	984	990	131	13	100	100	0	0.000	0.000	0.000	0.000	0.000	0.000	0.000	0.000	0.000	0.000	0.000	0.000	0.000	0.000	1.029	1.115	0.978	0.704	3.031	1.359	0.782	80	560	100	7891	7667	15558	7797	6994	14791	Error	Error	0.042	7891	7667	7797	6994	674421	638209	42.086	53.344	0	0	0
1	6	3	"A14"	"A14"	5260	460	100	7102	6348	3957	62	602	602	688	1120	162	75	70	0	7212	6620	2444	36	961	961	1036	913	88	95	92	0	0.000	0.000	0.000	0.000	0.000	0.000	0.000	0.000	0.000	0.000	0.000	0.000	0.000	0.000	1.040	1.015	0.939	0.752	2.642	1.181	0.754	80	560	100	6500	6251	12751	5746	5659	11405	Error	Error	0.056	6500	6251	5746	5659	507821	529625	5.054	6.116	0	0	0
1	7	3	"A15"	"A15"	5560	460	100	770	812	239	29	561	561	580	171	29	61	26	0	8158	7992	3624	45	949	949	952	108	11	100	100	0	0.000	0.000	0.000	0.000	0.000	0.000	0.000	0.000	0.000	0.000	0.000	0.000	0.000	0.000	0.029	0.036	0.034	0.032	2.692	0.034	0.294	80	560	100	209	7209	7418	251	7043	7294	Error	Error	-5.108	209	7209	251	7043	64937	639369	1.357	65.185	0	0	0
1	8	3	"A15"	"A15"	5860	460	100	843	844	237	28	559	559	590	259	43	53	18	0	9757	8396	4141	49	941	941	967	200	20	100	100	0	0.000	0.000	0.000	0.000	0.000	0.000	0.000	0.000	0.000	0.000	0.000	0.000	0.000	0.000	0.032	0.038	0.039	0.040	2.523	0.033	0.199	80	560	100	284	8816	9100	285	7455	7740	Error	Error	-4.956	284	8816	285	7455	67552	671660	0.981	37.145	0	0	0
1	9	3	"A15"	"A15"	6160	460	100	826	809	249	30	550	550	611	714	116	3	0	0	9130	8730	4458	51	946	946	1003	645	64	96	93	0	0.000	0.000	0.000	0.000	0.000	0.000	0.000	0.000	0.000	0.000	0.000	0.000	0.000	0.000	0.034	0.033	0.037	0.033	2.721	0.031	0.267	80	560	100	276	8184	8460	259	7784	8043	Error	Error	-4.890	276	8184	259	7784	64755	698394	0.277	11.980	0	0	0
1	10	3	"A16"	"A16"	6460	460	100	693	730	215	29	508	508	542	227	41	41	13	0	7367	6974	2520	36	906	906	912	102	11	100	100	0	0.000	0.000	0.000	0.000	0.000	0.000	0.000	0.000	0.000	0.000	0.000	0.000	0.000	0.000	0.029	0.037	0.039	0.032	3.405	0.028	0.153	80	560	100	185	6461	6646	222	6068	6290	Error	Error	-5.126	185	6461	222	6068	58390	557899	0.828	59.431	0	0	0
1	11	3	"A16"	"A16"	6760	460	100	670	726	223	30	508	508	525	158	30	51	31	0	6782	6711	2874	42	918	918	942	207	21	100	98	0	0.000	0.000	0.000	0.000	0.000	0.000	0.000	0.000	0.000	0.000	0.000	0.000	0.000	0.000	0.028	0.038	0.040	0.039	2.916	0.032	0.207	80	560	100	162	5864	6026	218	5793	6011	Error	Error	-5.178	162	5864	218	5793	58101	536868	1.272	27.870	0	0	0
1	12	3	"A16"	"A16"	7060	460	100	749	756	209	27	505	505	516	159	30	65	37	0	7203	7128	3019	42	943	943	992	272	27	100	100	0	0.000	0.000	0.000	0.000	0.000	0.000	0.000	0.000	0.000	0.000	0.000	0.000	0.000	0.000	0.039	0.041	0.051	0.038	2.708	0.040	0.382	80	560	100	244	6260	6504	251	6185	6436	Error	Error	-4.681	244	6260	251	6185	60472	570223	1.509	22.559	0	0	0
1	13	3	"A17"	"A17"	7360	460	100	549	545	165	30	486	486	508	312	61	7	0	0	2676	2505	740	29	968	968	1000	411	41	87	81	0	0.000	0.000	0.000	0.000	0.000	0.000	0.000	0.000	0.000	0.000	0.000	0.000	0.000	0.000	0.037	0.038	0.100	0.100	3.634	0.038	0.027	80	560	100	63	1708	1771	59	1537	1596	Error	Error	-4.761	63	1708	59	1537	43571	200428	0.119	3.662	0	0	0
1	14	3	"A17"	"A17"	7660	460	100	701	704	244	34	508	508	621	1293	208	1	0	0	3747	3427	1156	33	1036	1036	1274	1977	155	67	5	0	0.000	0.000	0.000	0.000	0.000	0.000	0.000	0.000	0.000	0.000	0.000	0.000	0.000	0.000	0.071	0.082	0.093	0.082	3.534	0.669	0.791	80	560	100	193	2711	2904	196	2391	2587	Error	Error	-3.812	193	2711	196	2391	56288	274177	0.064	1.089	0	0	0
1	15	3	"A17"	"A17"	7960	460	100	953	946	284	30	591	591	619	205	33	67	43	0	9833	9384	4897	52	1052	1052	1077	216	20	100	100	0	0.000	0.000	0.000	0.000	0.000	0.000	0.000	0.000	0.000	0.000	0.000	0.000	0.000	0.000	0.041	0.043	0.045	0.042	2.296	0.040	0.414	80	560	100	362	8781	9143	355	8332	8687	Error	Error	-4.600	362	8781	355	8332	75687	750721	1.595	38.458	0	0	0
1	16	3	"A18"	"A18"	8260	460	100	926	939	218	23	740	740	800	493	61	7	0	0	7020	6316	2933	46	1099	1099	1133	336	29	88	85	0	0.000	0.000	0.000	0.000	0.000	0.000	0.000	0.000	0.000	0.000	0.000	0.000	0.000	0.000	0.031	0.038	0.048	0.044	3.103	0.042	0.136	80	560	100	186	5921	6107	199	5217	5416	Error	Error	-4.992	186	5921	199	5217	75103	505304	0.282	15.426	0	0	0
1	17	3	"A18"	"A18"	8560	460	100	954	982	274	27	766	766	797	324	40	31	6	0	7730	7155	3000	41	1123	1123	1138	239	21	100	95	0	0.000	0.000	0.000	0.000	0.000	0.000	0.000	0.000	0.000	0.000	0.000	0.000	0.000	0.000	0.028	0.036	0.046	0.039	2.482	0.039	0.176	80	560	100	188	6607	6795	216	6032	6248	Error	Error	-5.135	188	6607	216	6032	78578	572397	0.571	25.176	0	0	0
1	18	3	"A18"	"A18"	8860	460	100	981	986	222	22	757	757	784	274	34	42	6	0	7044	6910	2846	41	1098	1098	1121	214	19	100	100	0	0.000	0.000	0.000	0.000	0.000	0.000	0.000	0.000	0.000	0.000	0.000	0.000	0.000	0.000	0.038	0.039	0.045	0.045	2.711	0.033	0.118	80	560	100	224	5946	6170	229	5812	6041	Error	Error	-4.730	224	5946	229	5812	78848	552785	0.737	27.051	0	0	0
1	1	4	"A19"	"A19"	3760	770	100	0	0	0	0	0	0	0	0	0	0	0	0	0	0	0	0	0	0	0	0	0	0	0	0	0.000	0.000	0.000	0.000	0.000	0.000	0.000	0.000	0.000	0.000	0.000	0.000	0.000	0.000	0.000	0.000	0.000	0.000	0.000	0.000	0.000	0	0	100	0	0	0	0	0	0	Error	Error	Error	0	0	0	0	0	0	0.000	0.000	0	0	0
1	2	4	"A19"	"A19"	4060	770	100	714	763	223	29	610	610	622	172	27	41	17	0	4913	5592	3187	56	950	950	987	304	30	96	91	0	0.000	0.000	0.000	0.000	0.000	0.000	0.000	0.000	0.000	0.000	0.000	0.000	0.000	0.000	0.026	0.033	0.043	0.035	3.917	0.036	0.224	80	560	100	104	3963	4067	153	4642	4795	Error	Error	-5.252	104	3963	153	4642	61077	447386	0.820	15.148	0	0	0
1	3	4	"A19"	"A19"	4360	770	100	809	829	233	28	625	625	661	496	75	7	1	0	6743	6724	3960	58	964	964	976	179	18	98	92	0	0.000	0.000	0.000	0.000	0.000	0.000	0.000	0.000	0.000	0.000	0.000	0.000	0.000	0.000	0.032	0.035	0.039	0.039	2.664	0.038	0.034	80	560	100	184	5779	5963	204	5760	5964	Error	Error	-4.973	184	5779	204	5760	66292	537906	0.339	32.112	0	0	0
1	4	4	"A20"	"A20"	4660	760	100	932	922	259	28	605	605	625	243	38	62	20	0	10484	9236	3886	42	970	970	974	118	12	100	97	0	0.000	0.000	0.000	0.000	0.000	0.000	0.000	0.000	0.000	0.000	0.000	0.000	0.000	0.000	0.034	0.038	0.039	0.035	2.590	0.036	0.358	80	560	100	327	9514	9841	317	8266	8583	Error	Error	-4.863	327	9514	317	8266	73755	738850	1.222	70.017	0	0	0
1	5	4	"A20"	"A20"	4960	760	100	872	1052	1213	115	578	578	597	187	31	67	41	0	11134	9401	4537	48	953	953	978	327	33	95	87	0	0.000	0.000	0.000	0.000	0.000	0.000	0.000	0.000	0.000	0.000	0.000	0.000	0.000	0.000	0.029	0.056	0.040	0.038	3.064	0.052	0.114	80	560	100	294	10181	10475	474	8448	8922	Error	Error	-5.114	294	10181	474	8448	84196	752046	2.433	25.758	0	0	0
1	6	4	"A20"	"A20"	5260	760	100	833	845	234	27	559	559	577	176	30	65	36	0	11316	9505	4632	48	940	940	1010	654	64	91	86	0	0.000	0.000	0.000	0.000	0.000	0.000	0.000	0.000	0.000	0.000	0.000	0.000	0.000	0.000	0.026	0.033	0.039	0.036	2.477	0.031	0.403	80	560	100	274	10376	10650	286	8565	8851	Error	Error	-5.243	274	10376	286	8565	67619	760406	1.523	12.989	0	0	0
1	7	4	"A21"	"A21"	5560	760	100	817	866	291	33	548	548	563	234	41	58	22	0	8834	8181	2930	35	922	922	929	122	13	100	100	0	0.000	0.000	0.000	0.000	0.000	0.000	0.000	0.000	0.000	0.000	0.000	0.000	0.000	0.000	0.034	0.044	0.040	0.034	2.584	0.046	0.385	80	560	100	269	7912	8181	318	7259	7577	Error	Error	-4.878	269	7912	318	7259	69316	654496	1.295	59.443	0	0	0
1	8	4	"A21"	"A21"	5860	760	100	834	840	204	24	525	525	543	162	29	76	47	0	10835	9878	3131	31	947	947	1028	611	59	100	92	0	0.000	0.000	0.000	0.000	0.000	0.000	0.000	0.000	0.000	0.000	0.000	0.000	0.000	0.000	0.031	0.035	0.036	0.033	2.739	0.031	0.407	80	560	100	309	9888	10197	315	8931	9246	Error	Error	-5.000	309	9888	315	8931	67234	790272	1.833	14.484	0	0	0
1	9	4	"A21"	"A21"	6160	760	100	781	794	232	29	515	515	530	159	30	68	37	0	9729	8712	3206	36	927	927	991	525	52	98	92	0	0.000	0.000	0.000	0.000	0.000	0.000	0.000	0.000	0.000	0.000	0.000	0.000	0.000	0.000	0.030	0.036	0.036	0.033	2.580	0.037	0.409	80	560	100	266	8802	9068	279	7785	8064	Error	Error	-5.048	266	8802	279	7785	63557	696946	1.660	14.707	0	0	0
1	10	4	"A22"	"A22"	6470	760	100	858	839	247	29	504	504	512	158	30	73	56	0	10223	10062	1877	18	909	909	912	111	12	100	100	0	0.000	0.000	0.000	0.000	0.000	0.000	0.000	0.000	0.000	0.000	0.000	0.000	0.000	0.000	0.038	0.037	0.040	0.033	2.145	0.037	0.434	80	560	100	354	9314	9668	335	9153	9488	Error	Error	-4.718	354	9314	335	9153	67081	804928	2.070	82.432	0	0	0
1	11	4	"A22"	"A22"	6770	760	100	819	812	209	25	520	520	535	173	32	66	40	0	10532	10103	2139	21	953	953	963	137	14	100	100	0	0.000	0.000	0.000	0.000	0.000	0.000	0.000	0.000	0.000	0.000	0.000	0.000	0.000	0.000	0.031	0.032	0.033	0.027	2.083	0.032	0.419	80	560	100	299	9579	9878	292	9150	9442	Error	Error	-5.002	299	9579	292	9150	64997	808214	1.601	66.715	0	0	0
1	12	4	"A22"	"A22"	7070	760	100	809	803	186	23	476	476	516	286	55	58	6	0	9510	9461	2410	25	918	918	936	165	17	100	100	0	0.000	0.000	0.000	0.000	0.000	0.000	0.000	0.000	0.000	0.000	0.000	0.000	0.000	0.000	0.039	0.038	0.040	0.033	2.269	0.035	0.205	80	560	100	333	8592	8925	327	8543	8870	Error	Error	-4.689	333	8592	327	8543	64226	756875	1.003	51.667	0	0	0
1	13	4	"A23"	"A23"	7370	760	100	783	790	237	30	492	492	520	356	68	41	3	0	9957	9043	3432	37	913	913	923	117	12	100	100	0	0.000	0.000	0.000	0.000	0.000	0.000	0.000	0.000	0.000	0.000	0.000	0.000	0.000	0.000	0.032	0.037	0.037	0.033	2.635	0.035	0.402	80	560	100	291	9044	9335	298	8130	8428	Error	Error	-4.958	291	9044	298	8130	63182	723475	0.758	69.402	0	0	0
1	14	4	"A23"	"A23"	7670	760	100	803	1198	3042	253	513	513	541	205	37	65	32	0	9004	8308	4470	53	957	957	1034	423	40	96	91	0	0.000	0.000	0.000	0.000	0.000	0.000	0.000	0.000	0.000	0.000	0.000	0.000	0.000	0.000	0.036	0.093	0.043	0.057	3.419	0.207	0.220	80	560	100	290	8047	8337	685	7351	8036	Error	Error	-4.794	290	8047	685	7351	95813	664669	3.205	17.196	0	0	0
1	15	4	"A23"	"A23"	7970	760	100	829	837	268	32	548	548	564	180	31	62	41	0	9099	8678	3493	40	946	946	963	167	17	100	100	0	0.000	0.000	0.000	0.000	0.000	0.000	0.000	0.000	0.000	0.000	0.000	0.000	0.000	0.000	0.034	0.037	0.040	0.034	2.108	0.039	0.443	80	560	100	281	8153	8434	289	7732	8021	Error	Error	-4.859	281	8153	289	7732	66928	694239	1.517	46.198	0	0	0
1	16	4	"A24"	"A24"	8270	760	100	926	930	243	26	634	634	1046	3617	345	0	0	0	10073	8691	3376	38	994	994	1299	2612	201	87	76	0	0.000	0.000	0.000	0.000	0.000	0.000	0.000	0.000	0.000	0.000	0.000	0.000	0.000	0.000	0.032	0.038	0.042	0.037	2.026	0.039	0.421	80	560	100	292	9079	9371	296	7697	7993	Error	Error	-4.958	292	9079	296	7697	74368	695246	-0.032	2.830	0	0	0
1	17	4	"A24"	"A24"	8570	760	100	1043	1005	235	23	671	671	704	311	44	58	10	0	9072	8422	2702	32	1038	1038	1049	126	12	100	100	0	0.000	0.000	0.000	0.000	0.000	0.000	0.000	0.000	0.000	0.000	0.000	0.000	0.000	0.000	0.046	0.045	0.052	0.043	1.930	0.040	0.125	80	560	100	372	8034	8406	334	7384	7718	Error	Error	-4.433	372	8034	334	7384	80431	673723	0.968	58.516	0	0	0
1	18	4	"A24"	"A24"	8870	760	100	967	997	259	25	711	711	814	520	63	16	1	0	8552	8288	3055	36	1074	1074	1072	119	11	100	100	0	0.000	0.000	0.000	0.000	0.000	0.000	0.000	0.000	0.000	0.000	0.000	0.000	0.000	0.000	0.034	0.040	0.041	0.035	2.133	0.028	0.043	80	560	100	256	7478	7734	286	7214	7500	Error	Error	-4.868	256	7478	286	7214	79745	663059	0.352	60.639	0	0	0
1	1	5	"A25"	"A25"	3760	1070	100	0	0	0	0	0	0	0	0	0	0	0	0	0	0	0	0	0	0	0	0	0	0	0	0	0.000	0.000	0.000	0.000	0.000	0.000	0.000	0.000	0.000	0.000	0.000	0.000	0.000	0.000	0.000	0.000	0.000	0.000	0.000	0.000	0.000	0	0	100	0	0	0	0	0	0	Error	Error	Error	0	0	0	0	0	0	0.000	0.000	0	0	0
1	2	5	"A25"	"A25"	4070	1070	100	896	881	228	25	614	614	641	249	38	51	18	0	10408	8398	4103	48	978	978	1013	332	32	93	87	0	0.000	0.000	0.000	0.000	0.000	0.000	0.000	0.000	0.000	0.000	0.000	0.000	0.000	0.000	0.030	0.036	0.041	0.037	3.341	0.034	0.360	80	560	100	282	9430	9712	267	7420	7687	Error	Error	-5.063	282	9430	267	7420	70472	671871	0.964	22.244	0	0	0
1	3	5	"A25"	"A25"	4370	1070	100	854	869	313	36	631	631	1787	7522	420	0	0	0	9793	7866	4664	59	988	988	2274	7601	334	55	0	0	0.000	0.000	0.000	0.000	0.000	0.000	0.000	0.000	0.000	0.000	0.000	0.000	0.000	0.000	0.025	0.035	0.044	0.047	3.039	0.432	0.383	80	560	100	223	8805	9028	238	6878	7116	Error	Error	-5.303	223	8805	238	6878	69537	629270	-0.122	0.736	0	0	0
1	4	5	"A26"	"A26"	4670	1070	100	841	822	230	27	588	588	599	173	28	58	28	0	9938	7949	4648	58	979	979	993	176	17	95	90	0	0.000	0.000	0.000	0.000	0.000	0.000	0.000	0.000	0.000	0.000	0.000	0.000	0.000	0.000	0.028	0.034	0.036	0.039	3.370	0.038	0.421	80	560	100	253	8959	9212	234	6970	7204	Error	Error	-5.146	253	8959	234	6970	65731	635934	1.289	39.523	0	0	0
1	5	5	"A26"	"A26"	4970	1060	100	775	783	232	29	562	562	609	515	84	10	0	0	7845	7677	3092	40	942	942	979	422	43	95	93	0	0.000	0.000	0.000	0.000	0.000	0.000	0.000	0.000	0.000	0.000	0.000	0.000	0.000	0.000	0.031	0.033	0.036	0.028	3.124	0.033	0.327	80	560	100	213	6903	7116	221	6735	6956	Error	Error	-5.018	213	6903	221	6735	62655	614192	0.338	15.872	0	0	0
1	6	5	"A26"	"A26"	5270	1060	100	876	877	202	23	552	552	574	219	38	68	31	0	10276	9496	3720	39	945	945	979	295	30	98	93	0	0.000	0.000	0.000	0.000	0.000	0.000	0.000	0.000	0.000	0.000	0.000	0.000	0.000	0.000	0.035	0.038	0.040	0.036	2.029	0.035	0.393	80	560	100	324	9331	9655	325	8551	8876	Error	Error	-4.848	324	9331	325	8551	70142	759673	1.384	28.871	0	0	0
1	7	5	"A27"	"A27"	5570	1060	100	849	879	239	27	534	534	567	382	67	37	5	0	12642	10816	4724	43	920	920	924	113	12	100	100	0	0.000	0.000	0.000	0.000	0.000	0.000	0.000	0.000	0.000	0.000	0.000	0.000	0.000	0.000	0.027	0.035	0.032	0.034	2.497	0.031	0.088	80	560	100	315	11722	12037	345	9896	10241	Error	Error	-5.218	315	11722	345	9896	70311	865291	0.817	87.540	0	0	0
1	8	5	"A27"	"A27"	5870	1060	100	785	797	233	29	533	533	558	258	46	50	13	0	9791	8909	4365	48	944	944	954	161	16	96	93	0	0.000	0.000	0.000	0.000	0.000	0.000	0.000	0.000	0.000	0.000	0.000	0.000	0.000	0.000	0.028	0.033	0.035	0.035	3.724	0.030	0.176	80	560	100	252	8847	9099	264	7965	8229	Error	Error	-5.134	252	8847	264	7965	63776	712691	0.926	49.410	0	0	0
1	9	5	"A27"	"A27"	6170	1060	100	816	811	266	32	551	551	781	2757	353	0	0	0	9131	7822	3927	50	955	955	1144	1813	158	82	75	0	0.000	0.000	0.000	0.000	0.000	0.000	0.000	0.000	0.000	0.000	0.000	0.000	0.000	0.000	0.032	0.038	0.039	0.040	3.581	0.729	0.224	80	560	100	265	8176	8441	260	6867	7127	Error	Error	-4.947	265	8176	260	6867	64861	625750	0.011	3.683	0	0	0
1	10	5	"A28"	"A28"	6470	1060	100	791	821	244	29	492	492	504	160	31	77	46	0	13038	10916	4754	43	927	927	931	116	12	100	98	0	0.000	0.000	0.000	0.000	0.000	0.000	0.000	0.000	0.000	0.000	0.000	0.000	0.000	0.000	0.025	0.033	0.035	0.035	1.974	0.035	0.558	80	560	100	299	12111	12410	329	9989	10318	Error	Error	-5.340	299	12111	329	9989	65681	873285	1.981	86.078	0	0	0
1	11	5	"A28"	"A28"	6770	1060	100	785	799	262	32	487	487	516	208	40	58	38	0	12784	9862	5547	56	950	950	1024	657	64	83	75	0	0.000	0.000	0.000	0.000	0.000	0.000	0.000	0.000	0.000	0.000	0.000	0.000	0.000	0.000	0.025	0.035	0.040	0.046	3.071	0.034	0.550	80	560	100	298	11834	12132	312	8912	9224	Error	Error	-5.311	298	11834	312	8912	63947	788978	1.361	13.452	0	0	0
1	12	5	"A28"	"A28"	7070	1060	100	762	782	240	30	517	517	531	219	41	52	22	0	9968	8303	4238	51	959	959	1087	1028	94	83	76	0	0.000	0.000	0.000	0.000	0.000	0.000	0.000	0.000	0.000	0.000	0.000	0.000	0.000	0.000	0.027	0.036	0.040	0.044	3.101	0.034	0.470	80	560	100	245	9009	9254	265	7344	7609	Error	Error	-5.201	245	9009	265	7344	62562	664257	1.146	7.019	0	0	0
1	13	5	"A29"	"A29"	7370	1060	100	836	841	259	30	553	553	603	386	64	33	3	0	13404	11090	5162	46	977	977	1005	219	21	100	98	0	0.000	0.000	0.000	0.000	0.000	0.000	0.000	0.000	0.000	0.000	0.000	0.000	0.000	0.000	0.023	0.028	0.029	0.028	2.107	0.029	0.433	80	560	100	283	12427	12710	288	10113	10401	Error	Error	-5.457	283	12427	288	10113	67259	887173	0.617	46.050	0	0	0
1	14	5	"A29"	"A29"	7670	1060	100	795	782	217	27	514	514	656	1372	209	0	0	0	11371	9755	4142	42	957	957	1100	1339	121	86	83	0	0.000	0.000	0.000	0.000	0.000	0.000	0.000	0.000	0.000	0.000	0.000	0.000	0.000	0.000	0.027	0.030	0.032	0.034	2.124	0.032	0.447	80	560	100	281	10414	10695	268	8798	9066	Error	Error	-5.212	281	10414	268	8798	62581	780406	0.092	6.464	0	0	0
1	15	5	"A29"	"A29"	7970	1060	100	885	893	239	26	539	539	558	222	39	67	33	0	12953	11633	3590	30	928	928	937	121	12	100	100	0	0.000	0.000	0.000	0.000	0.000	0.000	0.000	0.000	0.000	0.000	0.000	0.000	0.000	0.000	0.029	0.033	0.031	0.029	2.347	0.031	0.390	80	560	100	346	12025	12371	354	10705	11059	Error	Error	-5.119	346	12025	354	10705	71437	930658	1.509	88.397	0	0	0
1	16	5	"A30"	"A30"	8270	1060	100	822	859	247	28	605	605	1568	6970	444	0	0	0	8555	7977	3706	46	1002	1002	1829	6330	346	73	5	0	0.000	0.000	0.000	0.000	0.000	0.000	0.000	0.000	0.000	0.000	0.000	0.000	0.000	0.000	0.029	0.036	0.045	0.039	2.727	1.036	0.775	80	560	100	217	7553	7770	254	6975	7229	Error	Error	-5.121	217	7553	254	6975	68705	638185	-0.102	0.971	0	0	0
1	17	5	"A30"	"A30"	8570	1060	100	1011	1032	282	27	640	640	656	177	26	77	51	0	12091	11314	3244	28	1043	1043	1055	167	15	100	100	0	0.000	0.000	0.000	0.000	0.000	0.000	0.000	0.000	0.000	0.000	0.000	0.000	0.000	0.000	0.034	0.038	0.041	0.034	2.220	0.040	0.493	80	560	100	371	11048	11419	392	10271	10663	Error	Error	-4.896	371	11048	392	10271	82563	905154	2.124	61.431	0	0	0
1	18	5	"A30"	"A30"	8870	1060	100	1054	1083	261	24	668	668	687	286	41	68	30	0	11475	11113	3980	35	1060	1060	1092	294	26	100	100	0	0.000	0.000	0.000	0.000	0.000	0.000	0.000	0.000	0.000	0.000	0.000	0.000	0.000	0.000	0.037	0.041	0.044	0.036	2.117	0.043	0.278	80	560	100	386	10415	10801	415	10053	10468	Error	Error	-4.754	386	10415	415	10053	86679	889029	1.385	34.085	0	0	0
1	1	6	"A31"	"A31"	3770	1370	100	934	950	276	29	578	578	594	159	26	78	57	0	12756	10687	4311	40	973	973	974	117	12	100	100	0	0.000	0.000	0.000	0.000	0.000	0.000	0.000	0.000	0.000	0.000	0.000	0.000	0.000	0.000	0.030	0.038	0.035	0.034	2.262	0.038	0.515	80	364	100	356	11783	12139	372	9714	10086	Error	Error	-5.049	356	11783	372	9714	76009	854981	2.239	83.017	0	0	0
1	2	6	"A31"	"A31"	4070	1370	100	938	937	251	26	646	646	1588	6503	409	0	0	0	11304	9607	4609	47	1012	1012	1965	6447	328	67	13	0	0.000	0.000	0.000	0.000	0.000	0.000	0.000	0.000	0.000	0.000	0.000	0.000	0.000	0.000	0.028	0.034	0.036	0.046	3.846	0.034	0.391	80	560	100	292	10292	10584	291	8595	8886	Error	Error	-5.139	292	10292	291	8595	74997	768566	-0.100	1.185	0	0	0
1	3	6	"A31"	"A31"	4370	1370	100	857	860	242	28	608	608	640	301	47	43	8	0	11495	9990	4723	47	991	991	1005	283	28	96	93	0	0.000	0.000	0.000	0.000	0.000	0.000	0.000	0.000	0.000	0.000	0.000	0.000	0.000	0.000	0.024	0.028	0.031	0.027	3.091	0.027	0.191	80	560	100	249	10504	10753	252	8999	9251	Error	Error	-5.399	249	10504	252	8999	68803	799170	0.731	31.749	0	0	0
1	4	6	"A32"	"A32"	4670	1370	100	890	884	247	27	576	576	608	217	35	65	27	0	10744	9170	4627	50	954	954	966	152	15	100	98	0	0.000	0.000	0.000	0.000	0.000	0.000	0.000	0.000	0.000	0.000	0.000	0.000	0.000	0.000	0.032	0.037	0.039	0.043	2.068	0.036	0.372	80	560	100	314	9790	10104	308	8216	8524	Error	Error	-4.962	314	9790	308	8216	70688	733627	1.272	53.974	0	0	0
1	5	6	"A32"	"A32"	4970	1370	100	837	866	336	38	561	561	579	216	37	60	26	0	11707	9996	4932	49	954	954	993	554	55	92	78	0	0.000	0.000	0.000	0.000	0.000	0.000	0.000	0.000	0.000	0.000	0.000	0.000	0.000	0.000	0.026	0.034	0.034	0.036	3.579	0.033	0.370	80	560	100	276	10753	11029	305	9042	9347	Error	Error	-5.284	276	10753	305	9042	69300	799692	1.329	16.251	0	0	0
1	6	6	"A32"	"A32"	5270	1360	100	743	791	302	38	550	550	571	217	38	42	17	0	9342	8088	4255	52	931	931	965	403	41	95	85	0	0.000	0.000	0.000	0.000	0.000	0.000	0.000	0.000	0.000	0.000	0.000	0.000	0.000	0.000	0.023	0.034	0.034	0.036	3.507	0.028	0.209	80	560	100	193	8411	8604	241	7157	7398	Error	Error	-5.446	193	8411	241	7157	63315	647071	1.014	17.675	0	0	0
1	7	6	"A33"	"A33"	5570	1360	100	769	2097	3765	179	538	538	548	167	30	53	43	0	5418	7323	5311	72	920	920	927	106	11	100	100	0	0.000	0.000	0.000	0.000	0.000	0.000	0.000	0.000	0.000	0.000	0.000	0.000	0.000	0.000	0.051	0.243	0.061	0.083	3.862	0.418	0.494	80	560	100	231	4498	4729	1559	6403	7962	Error	Error	-4.283	231	4498	1559	6403	167731	585876	9.275	60.340	0	0	0
1	8	6	"A33"	"A33"	5870	1360	100	730	712	237	33	524	524	665	2142	322	0	0	0	6476	6774	4456	65	928	928	947	295	31	95	88	0	0.000	0.000	0.000	0.000	0.000	0.000	0.000	0.000	0.000	0.000	0.000	0.000	0.000	0.000	0.037	0.032	0.040	0.048	2.931	0.034	0.344	80	560	100	206	5548	5754	188	5846	6034	Error	Error	-4.751	206	5548	188	5846	56982	541951	0.022	19.753	0	0	0
1	9	6	"A33"	"A33"	6170	1360	100	635	659	241	36	507	507	545	546	100	7	0	0	3981	6007	4539	75	936	936	950	243	25	90	82	0	0.000	0.000	0.000	0.000	0.000	0.000	0.000	0.000	0.000	0.000	0.000	0.000	0.000	0.000	0.042	0.030	0.038	0.046	5.446	0.042	0.054	80	560	100	128	3045	3173	152	5071	5223	Error	Error	-4.572	128	3045	152	5071	52734	480558	0.209	20.811	0	0	0
1	10	6	"A34"	"A34"	6480	1360	100	729	724	208	28	502	502	522	176	33	55	21	0	6662	7030	3698	52	935	935	943	113	11	100	100	0	0.000	0.000	0.000	0.000	0.000	0.000	0.000	0.000	0.000	0.000	0.000	0.000	0.000	0.000	0.040	0.036	0.034	0.037	2.308	0.034	0.332	80	560	100	227	5727	5954	222	6095	6317	Error	Error	-4.657	227	5727	222	6095	57939	562409	1.148	53.867	0	0	0
1	11	6	"A34"	"A34"	6780	1360	100	636	720	229	31	502	502	530	239	45	38	18	0	7686	6992	3977	56	933	933	939	113	12	98	96	0	0.000	0.000	0.000	0.000	0.000	0.000	0.000	0.000	0.000	0.000	0.000	0.000	0.000	0.000	0.020	0.036	0.042	0.039	3.269	0.035	0.324	80	560	100	134	6753	6887	218	6059	6277	Error	Error	-5.655	134	6753	218	6059	57583	559399	0.795	53.566	0	0	0
1	12	6	"A34"	"A34"	7080	1360	100	758	755	234	30	513	513	526	176	33	56	31	0	8659	7553	4129	54	951	951	958	126	13	97	96	0	0.000	0.000	0.000	0.000	0.000	0.000	0.000	0.000	0.000	0.000	0.000	0.000	0.000	0.000	0.032	0.037	0.040	0.044	2.490	0.036	0.253	80	560	100	245	7708	7953	242	6602	6844	Error	Error	-4.976	245	7708	242	6602	60367	604236	1.301	52.341	0	0	0
1	13	6	"A35"	"A35"	7380	1360	100	855	859	235	27	541	541	551	158	28	71	50	0	9767	8851	3555	40	970	970	976	126	12	100	100	0	0.000	0.000	0.000	0.000	0.000	0.000	0.000	0.000	0.000	0.000	0.000	0.000	0.000	0.000	0.036	0.040	0.043	0.040	2.255	0.041	0.460	80	560	100	314	8797	9111	318	7881	8199	Error	Error	-4.808	314	8797	318	7881	68746	708062	1.949	62.500	0	0	0
1	14	6	"A35"	"A35"	7680	1360	100	842	846	240	28	541	541	568	294	51	51	8	0	9714	9693	2906	29	1008	1008	1024	213	20	100	100	0	0.000	0.000	0.000	0.000	0.000	0.000	0.000	0.000	0.000	0.000	0.000	0.000	0.000	0.000	0.035	0.035	0.033	0.032	2.027	0.038	0.182	80	560	100	301	8706	9007	305	8685	8990	Error	Error	-4.854	301	8706	305	8685	67694	775473	0.946	40.700	0	0	0
1	15	6	"A35"	"A35"	7980	1360	100	916	927	205	22	536	536	549	165	30	87	57	0	9349	8842	3205	36	978	978	995	136	13	100	100	0	0.000	0.000	0.000	0.000	0.000	0.000	0.000	0.000	0.000	0.000	0.000	0.000	0.000	0.000	0.045	0.050	0.050	0.047	1.831	0.044	0.473	80	560	100	380	8371	8751	391	7864	8255	Error	Error	-4.461	380	8371	391	7864	74160	707341	2.291	57.699	0	0	0
1	16	6	"A36"	"A36"	8280	1360	100	845	966	562	58	599	599	978	3390	346	1	0	0	8444	8308	3632	43	1002	1002	1389	3686	265	86	51	0	0.000	0.000	0.000	0.000	0.000	0.000	0.000	0.000	0.000	0.000	0.000	0.000	0.000	0.000	0.033	0.050	0.039	0.043	2.410	0.692	0.631	80	560	100	246	7442	7688	367	7306	7673	Error	Error	-4.919	246	7442	367	7306	77287	664652	-0.004	1.877	0	0	0
1	17	6	"A36"	"A36"	8580	1360	100	1005	1005	261	25	621	621	634	171	26	72	53	0	10782	10095	2793	27	1027	1027	1028	118	11	100	100	0	0.000	0.000	0.000	0.000	0.000	0.000	0.000	0.000	0.000	0.000	0.000	0.000	0.000	0.000	0.039	0.042	0.047	0.037	2.241	0.042	0.451	80	560	100	384	9755	10139	384	9068	9452	Error	Error	-4.667	384	9755	384	9068	80380	807602	2.170	76.839	0	0	0
1	18	6	"A36"	"A36"	8880	1360	100	913	909	223	24	626	626	667	489	73	17	0	0	8026	8088	2077	25	1025	1025	1033	129	12	100	100	0	0.000	0.000	0.000	0.000	0.000	0.000	0.000	0.000	0.000	0.000	0.000	0.000	0.000	0.000	0.041	0.040	0.046	0.043	1.676	0.040	0.041	80	560	100	287	7001	7288	283	7063	7346	Error	Error	-4.608	287	7001	283	7063	72701	647055	0.495	54.690	0	0	0
1	1	7	"A37"	"A37"	3770	1670	100	951	953	283	29	607	607	621	170	27	72	51	0	7769	6821	3336	48	975	975	988	119	12	98	93	0	0.000	0.000	0.000	0.000	0.000	0.000	0.000	0.000	0.000	0.000	0.000	0.000	0.000	0.000	0.051	0.059	0.063	0.073	3.188	0.048	0.392	80	364	100	344	6794	7138	346	5846	6192	Error	Error	-4.304	344	6794	346	5846	76251	545668	1.953	49.017	0	0	0
1	2	7	"A37"	"A37"	4080	1670	100	946	930	249	26	615	615	685	491	71	21	0	0	6514	6247	2881	46	980	980	1065	596	55	86	83	0	0.000	0.000	0.000	0.000	0.000	0.000	0.000	0.000	0.000	0.000	0.000	0.000	0.000	0.000	0.060	0.060	0.061	0.064	2.281	0.047	0.236	80	560	100	331	5534	5865	315	5267	5582	Error	Error	-4.063	331	5534	315	5267	74363	499741	0.499	8.695	0	0	0
1	3	7	"A37"	"A37"	4380	1670	100	1002	1055	586	55	638	638	669	280	41	66	12	0	6052	5814	2461	42	1000	1000	1023	256	25	95	92	0	0.000	0.000	0.000	0.000	0.000	0.000	0.000	0.000	0.000	0.000	0.000	0.000	0.000	0.000	0.072	0.087	0.077	0.075	2.349	0.094	0.166	80	560	100	364	5052	5416	417	4814	5231	Error	Error	-3.795	364	5052	417	4814	84364	465154	1.379	18.715	0	0	0
1	4	7	"A38"	"A38"	4680	1670	100	930	929	310	33	595	595	627	297	47	53	26	0	13319	10449	6640	63	964	964	1010	539	53	80	77	0	0.000	0.000	0.000	0.000	0.000	0.000	0.000	0.000	0.000	0.000	0.000	0.000	0.000	0.000	0.027	0.035	0.041	0.058	4.417	0.034	0.483	80	560	100	335	12355	12690	334	9485	9819	Error	Error	-5.205	335	12355	334	9485	74328	835934	1.017	17.512	0	0	0
1	5	7	"A38"	"A38"	4980	1670	100	833	845	251	29	583	583	926	2727	294	0	0	0	10789	9506	5109	53	979	979	1259	2193	174	77	77	0	0.000	0.000	0.000	0.000	0.000	0.000	0.000	0.000	0.000	0.000	0.000	0.000	0.000	0.000	0.025	0.031	0.036	0.036	3.126	0.096	0.070	80	560	100	250	9810	10060	262	8527	8789	Error	Error	-5.294	250	9810	262	8527	67619	760513	-0.030	3.761	0	0	0
1	6	7	"A38"	"A38"	5280	1670	100	960	931	309	33	545	545	572	331	57	62	20	0	13512	10567	6033	57	956	956	1037	859	82	78	75	0	0.000	0.000	0.000	0.000	0.000	0.000	0.000	0.000	0.000	0.000	0.000	0.000	0.000	0.000	0.033	0.040	0.039	0.047	3.229	0.036	0.200	80	560	100	415	12556	12971	386	9611	9997	Error	Error	-4.919	415	12556	386	9611	74443	845335	1.085	11.094	0	0	0
1	7	7	"A39"	"A39"	5580	1660	100	777	820	359	43	521	521	550	231	42	57	25	0	6631	6892	4280	62	926	926	933	138	14	92	88	0	0.000	0.000	0.000	0.000	0.000	0.000	0.000	0.000	0.000	0.000	0.000	0.000	0.000	0.000	0.045	0.050	0.049	0.055	3.997	0.045	0.323	80	560	100	256	5705	5961	299	5966	6265	Error	Error	-4.478	256	5705	299	5966	65597	551348	1.169	43.181	0	0	0
1	8	7	"A39"	"A39"	5880	1660	100	770	792	249	31	523	523	770	2590	336	0	0	0	10199	8672	4932	56	938	938	1109	1874	168	82	67	0	0.000	0.000	0.000	0.000	0.000	0.000	0.000	0.000	0.000	0.000	0.000	0.000	0.000	0.000	0.027	0.035	0.040	0.038	2.253	0.098	0.170	80	560	100	247	9261	9508	269	7734	8003	Error	Error	-5.229	247	9261	269	7734	63325	693733	0.008	4.036	0	0	0
1	9	7	"A39"	"A39"	6180	1660	100	741	760	221	29	503	503	525	164	31	60	36	0	8859	8007	4426	55	943	943	952	137	14	97	97	0	0.000	0.000	0.000	0.000	0.000	0.000	0.000	0.000	0.000	0.000	0.000	0.000	0.000	0.000	0.030	0.036	0.043	0.043	2.585	0.031	0.165	80	560	100	238	7916	8154	257	7064	7321	Error	Error	-5.056	238	7916	257	7064	60778	640541	1.433	51.496	0	0	0
1	10	7	"A40"	"A40"	6480	1660	100	655	690	243	35	518	518	535	195	36	37	17	0	6327	6911	4409	63	957	957	968	122	12	97	95	0	0.000	0.000	0.000	0.000	0.000	0.000	0.000	0.000	0.000	0.000	0.000	0.000	0.000	0.000	0.026	0.029	0.036	0.038	3.932	0.029	0.179	80	560	100	137	5370	5507	172	5954	6126	Error	Error	-5.293	137	5370	172	5954	55178	552902	0.795	48.713	0	0	0
1	11	7	"A40"	"A40"	6780	1660	100	693	702	213	30	490	490	499	142	28	58	33	0	6498	6822	4398	64	956	956	964	134	13	98	97	0	0.000	0.000	0.000	0.000	0.000	0.000	0.000	0.000	0.000	0.000	0.000	0.000	0.000	0.000	0.037	0.036	0.043	0.039	2.989	0.034	0.368	80	560	100	203	5542	5745	212	5866	6078	Error	Error	-4.771	203	5542	212	5866	56171	545798	1.430	43.716	0	0	0
1	12	7	"A40"	"A40"	7080	1660	100	657	674	214	31	482	482	502	151	30	56	26	0	6003	7144	4660	65	948	948	952	153	16	98	95	0	0.000	0.000	0.000	0.000	0.000	0.000	0.000	0.000	0.000	0.000	0.000	0.000	0.000	0.000	0.035	0.031	0.041	0.037	3.528	0.027	0.264	80	560	100	175	5055	5230	192	6196	6388	Error	Error	-4.852	175	5055	192	6196	53942	571498	1.139	40.471	0	0	0
1	13	7	"A41"	"A41"	7380	1660	100	904	860	271	31	527	527	560	420	75	45	0	0	12138	10261	5014	48	976	976	1015	371	36	92	87	0	0.000	0.000	0.000	0.000	0.000	0.000	0.000	0.000	0.000	0.000	0.000	0.000	0.000	0.000	0.034	0.036	0.042	0.037	2.937	0.036	0.523	80	560	100	377	11162	11539	333	9285	9618	Error	Error	-4.888	377	11162	333	9285	68804	820859	0.714	24.922	0	0	0
1	14	7	"A41"	"A41"	7680	1660	100	749	764	317	41	508	508	529	213	40	57	18	0	8047	7402	3163	42	981	981	1019	392	38	96	92	0	0.000	0.000	0.000	0.000	0.000	0.000	0.000	0.000	0.000	0.000	0.000	0.000	0.000	0.000	0.034	0.040	0.042	0.039	2.632	0.038	0.185	80	560	100	241	7066	7307	256	6421	6677	Error	Error	-4.874	241	7066	256	6421	61083	592199	1.103	16.283	0	0	0
1	15	7	"A41"	"A41"	7980	1660	100	852	851	211	24	526	526	554	321	57	51	8	0	12818	10978	4239	38	962	962	986	273	27	100	98	0	0.000	0.000	0.000	0.000	0.000	0.000	0.000	0.000	0.000	0.000	0.000	0.000	0.000	0.000	0.027	0.032	0.036	0.037	2.155	0.030	0.437	80	560	100	326	11856	12182	325	10016	10341	Error	Error	-5.185	326	11856	325	10016	68106	878254	0.925	36.601	0	0	0
1	16	7	"A42"	"A42"	8280	1660	100	770	773	238	30	553	553	653	879	134	0	0	0	7105	7746	4692	60	952	952	1015	662	65	82	78	0	0.000	0.000	0.000	0.000	0.000	0.000	0.000	0.000	0.000	0.000	0.000	0.000	0.000	0.000	0.035	0.032	0.042	0.045	3.266	0.081	0.060	80	560	100	217	6153	6370	220	6794	7014	Error	Error	-4.826	217	6153	220	6794	61844	619662	0.137	10.168	0	0	0
1	17	7	"A42"	"A42"	8580	1660	100	860	861	239	27	583	583	938	3630	386	0	0	0	9540	8703	3929	45	988	988	1276	3057	239	86	65	0	0.000	0.000	0.000	0.000	0.000	0.000	0.000	0.000	0.000	0.000	0.000	0.000	0.000	0.000	0.032	0.036	0.040	0.033	2.262	0.043	0.137	80	560	100	277	8552	8829	278	7715	7993	Error	Error	-4.948	277	8552	278	7715	68900	696279	-0.021	2.430	0	0	0
1	18	7	"A42"	"A42"	8880	1660	100	928	933	256	27	609	609	650	443	68	31	3	0	10266	9335	4190	44	1004	1004	1037	514	49	100	93	0	0.000	0.000	0.000	0.000	0.000	0.000	0.000	0.000	0.000	0.000	0.000	0.000	0.000	0.000	0.034	0.039	0.037	0.041	2.066	0.035	0.390	80	560	100	319	9262	9581	324	8331	8655	Error	Error	-4.860	319	9262	324	8331	74619	746777	0.639	16.144	0	0	0
1	1	8	"A43"	"A43"	3780	1970	100	1000	994	253	25	609	609	635	214	33	72	37	0	13163	12379	3634	29	988	988	1001	124	12	100	100	0	0.000	0.000	0.000	0.000	0.000	0.000	0.000	0.000	0.000	0.000	0.000	0.000	0.000	0.000	0.032	0.034	0.033	0.033	2.079	0.033	0.447	80	384	100	391	12175	12566	385	11391	11776	Error	Error	-4.961	391	12175	385	11391	79507	990333	1.678	91.758	0	0	0
1	2	8	"A43"	"A43"	4080	1970	100	1043	1161	442	38	657	657	958	1994	208	2	0	0	13257	12892	2514	19	1011	1011	1154	916	79	100	100	0	0.000	0.000	0.000	0.000	0.000	0.000	0.000	0.000	0.000	0.000	0.000	0.000	0.000	0.000	0.032	0.042	0.037	0.035	2.267	0.528	0.299	80	560	100	386	12246	12632	504	11881	12385	Error	Error	-4.988	386	12246	504	11881	92919	1031382	0.102	12.814	0	0	0
1	3	8	"A43"	"A43"	4380	1970	100	1023	1052	207	19	622	622	720	981	136	0	0	0	13395	13030	2269	17	989	989	1042	451	43	100	100	0	0.000	0.000	0.000	0.000	0.000	0.000	0.000	0.000	0.000	0.000	0.000	0.000	0.000	0.000	0.032	0.036	0.038	0.030	2.691	0.036	0.547	80	560	100	401	12406	12807	430	12041	12471	Error	Error	-4.951	401	12406	430	12041	84150	1042377	0.338	26.581	0	0	0
1	4	8	"A44"	"A44"	4680	1970	100	922	913	268	29	610	610	627	193	30	68	37	0	9654	7962	3700	46	963	963	972	111	11	96	95	0	0.000	0.000	0.000	0.000	0.000	0.000	0.000	0.000	0.000	0.000	0.000	0.000	0.000	0.000	0.036	0.043	0.044	0.045	2.195	0.044	0.440	80	560	100	312	8691	9003	303	6999	7302	Error	Error	-4.800	312	8691	303	6999	73027	636973	1.482	62.973	0	0	0
1	5	8	"A44"	"A44"	4980	1970	100	909	935	263	28	590	590	829	1899	229	0	0	0	9915	8515	3541	41	954	954	1035	731	70	88	88	0	0.000	0.000	0.000	0.000	0.000	0.000	0.000	0.000	0.000	0.000	0.000	0.000	0.000	0.000	0.036	0.046	0.045	0.045	3.759	0.126	0.027	80	560	100	319	8961	9280	345	7561	7906	Error	Error	-4.812	319	8961	345	7561	74804	681193	0.056	10.233	0	0	0
1	6	8	"A44"	"A44"	5280	1970	100	864	850	252	29	550	550	606	678	111	7	0	0	10139	8810	4471	50	938	938	972	382	39	92	78	0	0.000	0.000	0.000	0.000	0.000	0.000	0.000	0.000	0.000	0.000	0.000	0.000	0.000	0.000	0.034	0.038	0.042	0.043	2.534	0.037	0.435	80	560	100	314	9201	9515	300	7872	8172	Error	Error	-4.873	314	9201	300	7872	67998	704813	0.360	20.518	0	0	0
1	7	8	"A45"	"A45"	5580	1970	100	843	833	244	29	530	530	546	205	37	65	26	0	10210	8786	4428	50	935	935	956	170	17	98	95	0	0.000	0.000	0.000	0.000	0.000	0.000	0.000	0.000	0.000	0.000	0.000	0.000	0.000	0.000	0.034	0.039	0.042	0.042	3.038	0.034	0.274	80	560	100	313	9275	9588	303	7851	8154	Error	Error	-4.889	313	9275	303	7851	66636	702882	1.400	46.059	0	0	0
1	8	8	"A45"	"A45"	5880	1960	100	852	875	265	30	533	533	547	234	42	60	31	0	7572	7746	3782	48	961	961	1002	338	33	96	93	0	0.000	0.000	0.000	0.000	0.000	0.000	0.000	0.000	0.000	0.000	0.000	0.000	0.000	0.000	0.048	0.050	0.051	0.054	2.744	0.046	0.227	80	560	100	319	6611	6930	342	6785	7127	Error	Error	-4.373	319	6611	342	6785	70009	619717	1.402	19.953	0	0	0
1	9	8	"A45"	"A45"	6180	1960	100	714	714	219	30	509	509	531	197	37	50	20	0	7350	6828	3054	44	966	966	976	134	13	100	100	0	0.000	0.000	0.000	0.000	0.000	0.000	0.000	0.000	0.000	0.000	0.000	0.000	0.000	0.000	0.032	0.035	0.042	0.037	2.480	0.031	0.222	80	560	100	205	6384	6589	205	5862	6067	Error	Error	-4.961	205	6384	205	5862	57106	546211	0.929	43.672	0	0	0
1	10	8	"A47"	"A47"	6490	1960	100	777	795	199	25	508	508	519	158	30	75	40	0	7164	7344	2145	29	996	996	1009	151	14	100	100	0	0.000	0.000	0.000	0.000	0.000	0.000	0.000	0.000	0.000	0.000	0.000	0.000	0.000	0.000	0.044	0.045	0.042	0.041	2.143	0.045	0.394	80	560	100	269	6168	6437	287	6348	6635	Error	Error	-4.519	269	6168	287	6348	63584	587538	1.747	41.954	0	0	0
1	11	8	"A47"	"A47"	6790	1960	100	884	891	180	20	504	504	570	497	87	33	0	0	10467	10078	2175	21	1028	1028	1104	749	67	100	100	0	0.000	0.000	0.000	0.000	0.000	0.000	0.000	0.000	0.000	0.000	0.000	0.000	0.000	0.000	0.040	0.043	0.043	0.039	1.791	0.052	0.115	80	560	100	380	9439	9819	387	9050	9437	Error	Error	-4.635	380	9439	387	9050	71257	806232	0.646	11.981	0	0	0
1	12	8	"A47"	"A47"	7090	1960	100	883	1085	1673	154	493	493	506	171	33	88	61	0	9354	9530	2379	24	973	973	991	206	20	100	100	0	0.000	0.000	0.000	0.000	0.000	0.000	0.000	0.000	0.000	0.000	0.000	0.000	0.000	0.000	0.047	0.069	0.047	0.046	2.111	0.077	0.115	80	560	100	390	8381	8771	592	8557	9149	Error	Error	-4.426	390	8381	592	8557	86809	762394	3.386	41.451	0	0	0
1	13	8	"A48"	"A48"	7390	1960	100	884	870	292	33	517	517	524	160	30	75	56	0	14332	11757	5405	45	964	964	966	113	11	98	97	0	0.000	0.000	0.000	0.000	0.000	0.000	0.000	0.000	0.000	0.000	0.000	0.000	0.000	0.000	0.027	0.033	0.034	0.034	2.415	0.035	0.552	80	560	100	367	13368	13735	353	10793	11146	Error	Error	-5.187	367	13368	353	10793	69584	940595	2.163	95.496	0	0	0
1	14	8	"A48"	"A48"	7690	1960	100	882	915	251	27	511	511	530	180	33	83	52	0	12926	11861	4129	34	974	974	980	150	15	100	100	0	0.000	0.000	0.000	0.000	0.000	0.000	0.000	0.000	0.000	0.000	0.000	0.000	0.000	0.000	0.031	0.037	0.040	0.037	1.785	0.039	0.594	80	560	100	371	11952	12323	404	10887	11291	Error	Error	-5.010	371	11952	404	10887	73164	948851	2.139	72.540	0	0	0
1	15	8	"A48"	"A48"	7990	1960	100	872	875	219	25	526	526	541	158	29	82	55	0	13129	11873	3458	29	951	951	952	115	12	100	100	0	0.000	0.000	0.000	0.000	0.000	0.000	0.000	0.000	0.000	0.000	0.000	0.000	0.000	0.000	0.028	0.032	0.031	0.027	2.339	0.031	0.307	80	560	100	346	12178	12524	349	10922	11271	Error	Error	-5.137	346	12178	349	10922	70027	949870	2.114	94.965	0	0	0
1	16	8	"A49"	"A49"	8290	1960	100	832	839	267	31	535	535	1332	5557	417	0	0	0	12146	10224	4592	44	957	957	1901	6683	351	73	12	0	0.000	0.000	0.000	0.000	0.000	0.000	0.000	0.000	0.000	0.000	0.000	0.000	0.000	0.000	0.027	0.033	0.034	0.035	2.725	0.031	0.257	80	560	100	297	11189	11486	304	9267	9571	Error	Error	-5.235	297	11189	304	9267	67088	817955	-0.089	1.245	0	0	0
1	17	8	"A49"	"A49"	8590	1960	100	978	987	238	24	601	601	2527	9611	380	0	0	0	12111	11097	2511	22	992	992	3321	10817	325	53	0	0	0.000	0.000	0.000	0.000	0.000	0.000	0.000	0.000	0.000	0.000	0.000	0.000	0.000	0.000	0.034	0.038	0.041	0.034	2.213	0.039	0.511	80	560	100	377	11119	11496	386	10105	10491	Error	Error	-4.882	377	11119	386	10105	78973	887748	-0.160	0.719	0	0	0
1	18	8	"A49"	"A49"	8890	1960	100	974	997	175	17	589	589	607	165	27	92	63	0	11082	11551	2158	18	1001	1001	1015	168	16	100	100	0	0.000	0.000	0.000	0.000	0.000	0.000	0.000	0.000	0.000	0.000	0.000	0.000	0.000	0.000	0.038	0.039	0.037	0.036	1.557	0.037	0.523	80	560	100	385	10081	10466	408	10550	10958	Error	Error	-4.711	385	10081	408	10550	79757	924098	2.364	62.714	0	0	0
1	1	9	"A50"	"A50"	3780	2270	100	787	816	217	26	584	584	622	314	50	31	3	0	5776	5740	3698	64	958	958	991	311	31	80	76	0	0.000	0.000	0.000	0.000	0.000	0.000	0.000	0.000	0.000	0.000	0.000	0.000	0.000	0.000	0.042	0.049	0.052	0.061	3.129	0.043	0.357	80	384	100	203	4818	5021	232	4782	5014	Error	Error	-4.569	203	4818	232	4782	65318	459196	0.618	15.270	0	0	0
1	2	9	"A50"	"A50"	4090	2270	100	731	758	240	31	595	595	617	177	28	38	16	0	5329	5446	3195	58	967	967	984	179	18	91	86	0	0.000	0.000	0.000	0.000	0.000	0.000	0.000	0.000	0.000	0.000	0.000	0.000	0.000	0.000	0.031	0.036	0.044	0.044	4.163	0.036	0.192	80	560	100	136	4362	4498	163	4479	4642	Error	Error	-5.003	136	4362	163	4479	60622	435669	0.797	24.927	0	0	0
1	3	9	"A50"	"A50"	4390	2270	100	671	711	220	30	592	592	615	180	29	31	13	0	4086	5718	4203	73	973	973	980	143	14	95	86	0	0.000	0.000	0.000	0.000	0.000	0.000	0.000	0.000	0.000	0.000	0.000	0.000	0.000	0.000	0.025	0.025	0.043	0.041	4.622	0.025	0.166	80	560	100	79	3113	3192	119	4745	4864	Error	Error	-5.300	79	3113	119	4745	56880	457429	0.533	33.133	0	0	0
1	4	9	"A51"	"A51"	4690	2270	100	722	780	292	37	587	587	622	259	41	33	11	0	7395	6002	3728	62	948	948	987	378	38	77	73	0	0.000	0.000	0.000	0.000	0.000	0.000	0.000	0.000	0.000	0.000	0.000	0.000	0.000	0.000	0.021	0.038	0.045	0.048	4.590	0.035	0.220	80	560	100	135	6447	6582	193	5054	5247	Error	Error	-5.578	135	6447	193	5054	62404	480148	0.610	13.267	0	0	0
1	5	9	"A51"	"A51"	4990	2270	100	838	838	239	28	574	574	593	213	35	61	23	0	9633	7739	4086	52	944	944	997	598	59	78	78	0	0.000	0.000	0.000	0.000	0.000	0.000	0.000	0.000	0.000	0.000	0.000	0.000	0.000	0.000	0.030	0.039	0.044	0.049	3.946	0.035	0.289	80	560	100	264	8689	8953	264	6795	7059	Error	Error	-5.041	264	8689	264	6795	67050	619134	1.150	11.274	0	0	0
1	6	9	"A51"	"A51"	5290	2270	100	707	748	256	34	547	547	558	166	29	48	26	0	6537	6372	3795	59	931	931	972	458	47	78	77	0	0.000	0.000	0.000	0.000	0.000	0.000	0.000	0.000	0.000	0.000	0.000	0.000	0.000	0.000	0.029	0.037	0.053	0.050	3.407	0.038	0.316	80	560	100	160	5606	5766	201	5441	5642	Error	Error	-5.131	160	5606	201	5441	59818	509734	1.145	11.790	0	0	0
1	7	9	"A52"	"A52"	5590	2270	100	786	816	274	33	538	538	555	180	32	62	35	0	6051	5225	3040	58	922	922	947	205	21	87	78	0	0.000	0.000	0.000	0.000	0.000	0.000	0.000	0.000	0.000	0.000	0.000	0.000	0.000	0.000	0.048	0.065	0.074	0.103	5.813	0.051	0.287	80	560	100	248	5129	5377	278	4303	4581	Error	Error	-4.370	248	5129	278	4303	65277	418017	1.450	20.868	0	0	0
1	8	9	"A52"	"A52"	5890	2270	100	813	811	290	35	530	530	535	174	32	60	42	0	6601	5984	2557	42	945	945	971	271	27	95	86	0	0.000	0.000	0.000	0.000	0.000	0.000	0.000	0.000	0.000	0.000	0.000	0.000	0.000	0.000	0.050	0.056	0.065	0.054	2.642	0.063	0.148	80	560	100	283	5656	5939	281	5039	5320	Error	Error	-4.321	283	5656	281	5039	64868	478698	1.586	18.498	0	0	0
1	9	9	"A52"	"A52"	6190	2260	100	830	822	213	25	504	504	519	148	28	75	53	0	6801	6245	2420	38	955	955	960	122	12	98	97	0	0.000	0.000	0.000	0.000	0.000	0.000	0.000	0.000	0.000	0.000	0.000	0.000	0.000	0.000	0.056	0.060	0.062	0.056	2.377	0.053	0.419	80	560	100	326	5846	6172	318	5290	5608	Error	Error	-4.165	326	5846	318	5290	65791	499633	2.047	43.320	0	0	0
1	10	9	"A53"	"A53"	6490	2260	100	677	726	199	27	477	477	501	149	29	62	40	0	7790	7177	3253	45	944	944	955	154	16	100	95	0	0.000	0.000	0.000	0.000	0.000	0.000	0.000	0.000	0.000	0.000	0.000	0.000	0.000	0.000	0.029	0.040	0.046	0.037	2.644	0.038	0.423	80	560	100	200	6846	7046	249	6233	6482	Error	Error	-5.097	200	6846	249	6233	58101	574199	1.510	40.403	0	0	0
1	11	9	"A53"	"A53"	6790	2260	100	811	789	251	31	495	495	511	171	33	66	41	0	9149	8515	4345	51	970	970	998	340	34	92	87	0	0.000	0.000	0.000	0.000	0.000	0.000	0.000	0.000	0.000	0.000	0.000	0.000	0.000	0.000	0.039	0.039	0.042	0.044	2.705	0.036	0.398	80	560	100	316	8179	8495	294	7545	7839	Error	Error	-4.694	316	8179	294	7545	63151	681230	1.626	22.109	0	0	0
1	12	9	"A53"	"A53"	7090	2260	100	856	867	331	38	520	520	525	159	30	71	56	0	10758	8848	4275	48	967	967	1034	574	55	87	78	0	0.000	0.000	0.000	0.000	0.000	0.000	0.000	0.000	0.000	0.000	0.000	0.000	0.000	0.000	0.034	0.044	0.045	0.048	2.837	0.041	0.438	80	560	100	336	9791	10127	347	7881	8228	Error	Error	-4.865	336	9791	347	7881	69389	707865	2.151	13.613	0	0	0
1	13	9	"A54"	"A54"	7390	2260	100	790	788	245	31	516	516	526	172	32	65	38	0	9804	8596	3930	45	949	949	964	164	17	96	91	0	0.000	0.000	0.000	0.000	0.000	0.000	0.000	0.000	0.000	0.000	0.000	0.000	0.000	0.000	0.031	0.036	0.038	0.037	3.327	0.038	0.469	80	560	100	274	8855	9129	272	7647	7919	Error	Error	-5.014	274	8855	272	7647	63031	687706	1.523	46.537	0	0	0
1	14	9	"A54"	"A54"	7690	2260	100	801	801	256	31	513	513	588	634	107	11	0	0	8370	7889	3467	43	956	956	1013	579	57	95	91	0	0.000	0.000	0.000	0.000	0.000	0.000	0.000	0.000	0.000	0.000	0.000	0.000	0.000	0.000	0.039	0.042	0.043	0.041	3.380	0.050	0.094	80	560	100	288	7414	7702	288	6933	7221	Error	Error	-4.686	288	7414	288	6933	64060	631099	0.336	11.876	0	0	0
1	15	9	"A54"	"A54"	7990	2260	100	845	840	190	22	539	539	916	3589	391	0	0	0	9109	8462	2923	34	964	964	1321	3423	259	88	60	0	0.000	0.000	0.000	0.000	0.000	0.000	0.000	0.000	0.000	0.000	0.000	0.000	0.000	0.000	0.038	0.040	0.042	0.039	2.170	0.138	0.107	80	560	100	306	8145	8451	301	7498	7799	Error	Error	-4.734	306	8145	301	7498	67222	676977	-0.021	2.086	0	0	0
1	16	9	"A55"	"A55"	8290	2260	100	780	794	256	32	542	542	553	159	28	56	40	0	7988	7308	3963	54	934	934	944	130	13	100	93	0	0.000	0.000	0.000	0.000	0.000	0.000	0.000	0.000	0.000	0.000	0.000	0.000	0.000	0.000	0.034	0.040	0.046	0.045	3.995	0.035	0.319	80	560	100	238	7054	7292	252	6374	6626	Error	Error	-4.889	238	7054	252	6374	63528	584600	1.516	48.954	0	0	0
1	17	9	"A55"	"A55"	8590	2260	100	899	926	269	29	603	603	610	193	31	67	36	0	9585	9107	3013	33	978	978	1002	204	20	100	100	0	0.000	0.000	0.000	0.000	0.000	0.000	0.000	0.000	0.000	0.000	0.000	0.000	0.000	0.000	0.034	0.040	0.039	0.035	2.142	0.040	0.343	80	560	100	296	8607	8903	323	8129	8452	Error	Error	-4.862	296	8607	323	8129	74050	728545	1.637	39.730	0	0	0
1	18	9	"A55"	"A55"	8890	2260	100	904	943	226	23	596	596	610	206	33	70	31	0	9776	9075	3287	36	1005	1005	1033	268	25	100	100	0	0.000	0.000	0.000	0.000	0.000	0.000	0.000	0.000	0.000	0.000	0.000	0.000	0.000	0.000	0.035	0.043	0.039	0.039	2.020	0.037	0.267	80	560	100	308	8771	9079	347	8070	8417	Error	Error	-4.832	308	8771	347	8070	75465	725978	1.617	30.007	0	0	0
1	1	10	"A56"	"A56"	3790	2570	100	922	911	234	25	595	595	660	418	63	35	1	0	8508	7655	3226	42	982	982	1016	359	35	96	93	0	0.000	0.000	0.000	0.000	0.000	0.000	0.000	0.000	0.000	0.000	0.000	0.000	0.000	0.000	0.043	0.047	0.045	0.047	2.529	0.040	0.163	80	406	100	327	7526	7853	316	6673	6989	Error	Error	-4.525	327	7526	316	6673	72843	612438	0.600	18.493	0	0	0
1	2	10	"A56"	"A56"	4090	2570	100	842	884	252	28	605	605	622	198	31	56	31	0	6889	6743	2924	43	972	972	1003	261	26	93	91	0	0.000	0.000	0.000	0.000	0.000	0.000	0.000	0.000	0.000	0.000	0.000	0.000	0.000	0.000	0.040	0.048	0.051	0.049	3.071	0.043	0.056	80	560	100	237	5917	6154	279	5771	6050	Error	Error	-4.642	237	5917	279	5771	70758	539456	1.323	21.992	0	0	0
1	3	10	"A56"	"A56"	4390	2570	100	976	957	195	20	613	613	629	185	29	76	47	0	6899	6605	2618	39	981	981	996	162	16	98	96	0	0.000	0.000	0.000	0.000	0.000	0.000	0.000	0.000	0.000	0.000	0.000	0.000	0.000	0.000	0.061	0.061	0.067	0.065	2.613	0.049	0.376	80	560	100	363	5918	6281	344	5624	5968	Error	Error	-4.027	363	5918	344	5624	76589	528431	1.773	34.623	0	0	0
1	4	10	"A57"	"A57"	4690	2570	100	900	905	306	33	586	586	623	270	43	57	16	0	11033	9063	4278	47	978	978	992	156	15	97	95	0	0.000	0.000	0.000	0.000	0.000	0.000	0.000	0.000	0.000	0.000	0.000	0.000	0.000	0.000	0.031	0.039	0.041	0.044	2.525	0.034	0.115	80	560	100	314	10055	10369	319	8085	8404	Error	Error	-5.001	314	10055	319	8085	72416	725022	1.044	51.737	0	0	0
1	5	10	"A57"	"A57"	4990	2570	100	783	791	231	29	571	571	612	394	64	20	1	0	9255	7809	4043	51	934	934	973	630	64	88	81	0	0.000	0.000	0.000	0.000	0.000	0.000	0.000	0.000	0.000	0.000	0.000	0.000	0.000	0.000	0.025	0.032	0.041	0.043	2.512	0.031	0.296	80	560	100	212	8321	8533	220	6875	7095	Error	Error	-5.295	212	8321	220	6875	63283	624757	0.454	10.851	0	0	0
1	6	10	"A57"	"A57"	5290	2570	100	799	816	244	29	555	555	563	175	31	56	38	0	7425	7126	3997	56	918	918	928	188	20	95	90	0	0.000	0.000	0.000	0.000	0.000	0.000	0.000	0.000	0.000	0.000	0.000	0.000	0.000	0.000	0.037	0.042	0.043	0.057	3.560	0.036	0.318	80	560	100	244	6507	6751	261	6208	6469	Error	Error	-4.737	244	6507	261	6208	65265	570075	1.446	32.968	0	0	0
1	7	10	"A58"	"A58"	5590	2570	100	795	763	252	33	537	537	568	315	55	41	2	0	8182	7521	3877	51	908	908	922	127	13	96	92	0	0.000	0.000	0.000	0.000	0.000	0.000	0.000	0.000	0.000	0.000	0.000	0.000	0.000	0.000	0.035	0.034	0.042	0.044	3.916	0.034	0.203	80	560	100	258	7274	7532	226	6613	6839	Error	Error	-4.817	258	7274	226	6613	61037	601699	0.619	51.961	0	0	0
1	8	10	"A58"	"A58"	5890	2570	100	839	832	251	30	551	551	587	787	134	2	0	0	10849	9243	3912	42	947	947	985	486	49	97	91	0	0.000	0.000	0.000	0.000	0.000	0.000	0.000	0.000	0.000	0.000	0.000	0.000	0.000	0.000	0.029	0.034	0.038	0.034	2.599	0.038	0.456	80	560	100	288	9902	10190	281	8296	8577	Error	Error	-5.104	288	9902	281	8296	66550	739427	0.311	16.992	0	0	0
1	9	10	"A58"	"A58"	6190	2560	100	795	814	241	29	526	526	533	159	29	66	43	0	10553	9319	4199	45	950	950	966	142	14	100	100	0	0.000	0.000	0.000	0.000	0.000	0.000	0.000	0.000	0.000	0.000	0.000	0.000	0.000	0.000	0.028	0.034	0.038	0.032	2.245	0.033	0.416	80	560	100	269	9603	9872	288	8369	8657	Error	Error	-5.158	269	9603	288	8369	65115	745507	1.767	58.824	0	0	0
1	10	10	"A59"	"A59"	6500	2560	100	2061	2061	585	28	494	494	515	180	34	100	98	0	9024	8584	2258	26	943	943	955	166	17	100	100	0	0.000	0.000	0.000	0.000	0.000	0.000	0.000	0.000	0.000	0.000	0.000	0.000	0.000	0.000	0.194	0.205	0.190	0.199	1.491	0.207	0.740	80	560	100	1567	8081	9648	1567	7641	9208	Error	Error	-2.367	1567	8081	1567	7641	164898	686693	8.589	45.958	0	0	0
1	11	10	"A59"	"A59"	6800	2560	100	2370	2588	942	36	501	501	510	159	31	100	100	0	10406	10100	1811	17	954	954	964	126	13	100	100	0	0.000	0.000	0.000	0.000	0.000	0.000	0.000	0.000	0.000	0.000	0.000	0.000	0.000	0.000	0.198	0.228	0.201	0.215	1.587	0.220	0.691	80	560	100	1869	9452	11321	2087	9146	11233	Error	Error	-2.338	1869	9452	2087	9146	207027	807981	13.069	72.508	0	0	0
1	12	10	"A59"	"A59"	7100	2560	100	2702	2818	1134	40	526	526	1257	6158	489	0	0	0	10917	10319	2448	23	983	983	1690	5870	347	91	13	0	0.000	0.000	0.000	0.000	0.000	0.000	0.000	0.000	0.000	0.000	0.000	0.000	0.000	0.000	0.219	0.246	0.248	0.225	1.646	0.260	0.776	80	560	100	2176	9934	12110	2292	9336	11628	Error	Error	-2.191	2176	9934	2292	9336	225418	825497	0.253	1.470	0	0	0
1	13	10	"A60"	"A60"	7400	2560	100	571	608	202	33	525	525	542	184	33	27	10	0	3572	4070	2596	63	949	949	953	122	12	92	88	0	0.000	0.000	0.000	0.000	0.000	0.000	0.000	0.000	0.000	0.000	0.000	0.000	0.000	0.000	0.018	0.027	0.055	0.069	4.614	0.035	0.129	80	560	100	46	2623	2669	83	3121	3204	Error	Error	-5.833	46	2623	83	3121	48619	325594	0.359	25.549	0	0	0
1	14	10	"A60"	"A60"	7700	2560	100	573	601	204	33	495	495	501	152	30	36	12	0	3209	4075	2617	64	914	914	917	121	13	98	98	0	0.000	0.000	0.000	0.000	0.000	0.000	0.000	0.000	0.000	0.000	0.000	0.000	0.000	0.000	0.034	0.034	0.052	0.049	2.430	0.041	0.176	80	560	100	78	2295	2373	106	3161	3267	Error	Error	-4.879	78	2295	106	3161	48091	325978	0.658	26.099	0	0	0
1	15	10	"A60"	"A60"	8000	2560	100	586	613	190	30	537	537	801	2060	257	0	0	0	2822	4033	2732	67	932	932	1106	1387	125	63	38	0	0.000	0.000	0.000	0.000	0.000	0.000	0.000	0.000	0.000	0.000	0.000	0.000	0.000	0.000	0.026	0.025	0.052	0.042	3.633	0.980	0.401	80	560	100	49	1890	1939	76	3101	3177	Error	Error	-5.269	49	1890	76	3101	49047	322600	-0.091	2.110	0	0	0
1	16	10	"A61"	"A61"	8300	2560	100	899	900	224	24	566	566	574	176	30	70	47	0	11894	10138	4032	39	983	983	981	131	13	100	97	0	0.000	0.000	0.000	0.000	0.000	0.000	0.000	0.000	0.000	0.000	0.000	0.000	0.000	0.000	0.031	0.036	0.037	0.040	2.675	0.034	0.277	80	560	100	333	10911	11244	334	9155	9489	Error	Error	-5.034	333	10911	334	9155	71971	811075	1.852	69.901	0	0	0
1	17	10	"A61"	"A61"	8600	2560	100	1047	1048	283	27	616	616	641	226	35	78	46	0	11620	11215	2157	19	1046	1046	1059	209	19	100	100	0	0.000	0.000	0.000	0.000	0.000	0.000	0.000	0.000	0.000	0.000	0.000	0.000	0.000	0.000	0.041	0.042	0.042	0.037	2.091	0.038	0.282	80	560	100	431	10574	11005	432	10169	10601	Error	Error	-4.617	431	10574	432	10169	83831	897164	1.801	48.593	0	0	0
1	18	10	"A61"	"A61"	8900	2560	100	1119	1180	397	33	598	598	623	277	44	88	45	0	13481	12934	2570	19	994	994	1022	301	29	100	100	0	0.000	0.000	0.000	0.000	0.000	0.000	0.000	0.000	0.000	0.000	0.000	0.000	0.000	0.000	0.042	0.049	0.042	0.043	1.966	0.045	0.294	80	560	100	521	12487	13008	582	11940	12522	Error	Error	-4.583	521	12487	582	11940	94362	1034694	2.011	39.575	0	0	0
1	1	11	"A62"	"A62"	3790	2870	100	750	761	196	25	580	580	600	201	33	43	13	0	6473	6418	2708	42	936	936	945	172	18	100	98	0	0.000	0.000	0.000	0.000	0.000	0.000	0.000	0.000	0.000	0.000	0.000	0.000	0.000	0.000	0.031	0.033	0.035	0.033	2.968	0.046	0.147	80	406	100	170	5537	5707	181	5482	5663	Error	Error	-5.025	170	5537	181	5482	60901	513410	0.801	31.820	0	0	0
1	2	11	"A62"	"A62"	4100	2870	100	756	810	294	36	614	614	734	1863	253	0	0	0	5067	5537	2200	39	981	981	1118	2083	186	88	50	0	0.000	0.000	0.000	0.000	0.000	0.000	0.000	0.000	0.000	0.000	0.000	0.000	0.000	0.000	0.035	0.043	0.040	0.037	3.176	0.041	0.158	80	560	100	142	4086	4228	196	4556	4752	Error	Error	-4.847	142	4086	196	4556	64836	442937	0.041	2.121	0	0	0
1	3	11	"A62"	"A62"	4400	2870	100	816	841	231	27	618	618	651	347	53	28	3	0	6651	6719	2161	32	982	982	997	153	15	100	100	0	0.000	0.000	0.000	0.000	0.000	0.000	0.000	0.000	0.000	0.000	0.000	0.000	0.000	0.000	0.035	0.039	0.048	0.040	2.542	0.055	0.046	80	560	100	198	5669	5867	223	5737	5960	Error	Error	-4.840	198	5669	223	5737	67273	537483	0.548	37.399	0	0	0
1	4	11	"A63"	"A63"	4700	2870	100	877	917	286	31	599	599	619	247	39	53	30	0	10845	8531	4935	57	964	964	1001	449	44	82	76	0	0.000	0.000	0.000	0.000	0.000	0.000	0.000	0.000	0.000	0.000	0.000	0.000	0.000	0.000	0.028	0.042	0.047	0.059	3.456	0.037	0.258	80	560	100	278	9881	10159	318	7567	7885	Error	Error	-5.152	278	9881	318	7567	73326	682445	1.206	16.771	0	0	0
1	5	11	"A63"	"A63"	5000	2870	100	899	934	355	38	586	586	663	676	101	11	2	0	11606	10289	4024	39	960	960	1026	1059	103	93	93	0	0.000	0.000	0.000	0.000	0.000	0.000	0.000	0.000	0.000	0.000	0.000	0.000	0.000	0.000	0.029	0.037	0.033	0.031	2.171	0.039	0.368	80	560	100	313	10646	10959	348	9329	9677	Error	Error	-5.088	313	10646	348	9329	74739	823105	0.401	8.747	0	0	0
1	6	11	"A63"	"A63"	5300	2870	100	889	908	273	30	549	549	576	287	49	57	21	0	11463	10406	3590	34	933	933	968	368	38	95	95	0	0.000	0.000	0.000	0.000	0.000	0.000	0.000	0.000	0.000	0.000	0.000	0.000	0.000	0.000	0.032	0.038	0.042	0.033	2.158	0.040	0.219	80	560	100	340	10530	10870	359	9473	9832	Error	Error	-4.953	340	10530	359	9473	72679	832462	1.157	25.647	0	0	0
1	7	11	"A64"	"A64"	5600	2870	100	837	811	270	33	553	553	692	1448	209	0	0	0	10987	8489	5065	59	949	949	1141	2032	178	71	67	0	0.000	0.000	0.000	0.000	0.000	0.000	0.000	0.000	0.000	0.000	0.000	0.000	0.000	0.000	0.028	0.034	0.039	0.051	3.543	0.206	0.287	80	560	100	284	10038	10322	258	7540	7798	Error	Error	-5.143	284	10038	258	7540	64887	679146	0.082	3.616	0	0	0
1	8	11	"A64"	"A64"	5900	2870	100	783	801	238	29	538	538	634	1542	243	0	0	0	9113	8818	3315	37	941	941	1020	964	94	95	92	0	0.000	0.000	0.000	0.000	0.000	0.000	0.000	0.000	0.000	0.000	0.000	0.000	0.000	0.000	0.030	0.033	0.036	0.029	2.973	0.037	0.407	80	560	100	245	8172	8417	263	7877	8140	Error	Error	-5.060	245	8172	263	7877	64069	705429	0.108	8.089	0	0	0
1	9	11	"A64"	"A64"	6200	2870	100	749	785	230	29	509	509	524	159	30	68	41	0	8378	8133	2458	30	937	937	965	301	31	98	96	0	0.000	0.000	0.000	0.000	0.000	0.000	0.000	0.000	0.000	0.000	0.000	0.000	0.000	0.000	0.032	0.038	0.038	0.035	2.153	0.041	0.449	80	560	100	240	7441	7681	276	7196	7472	Error	Error	-4.954	240	7441	276	7196	62776	650644	1.642	23.814	0	0	0
1	10	11	"A65"	"A65"	6500	2860	100	841	852	433	50	525	525	561	253	45	56	16	0	10776	10081	3204	31	969	969	1005	227	22	100	98	0	0.000	0.000	0.000	0.000	0.000	0.000	0.000	0.000	0.000	0.000	0.000	0.000	0.000	0.000	0.032	0.036	0.036	0.030	2.817	0.038	0.335	80	560	100	316	9807	10123	327	9112	9439	Error	Error	-4.956	316	9807	327	9112	68127	806443	1.150	39.982	0	0	0
1	11	11	"A65"	"A65"	6800	2860	100	843	856	189	22	487	487	535	407	76	40	1	0	11354	11169	1547	13	925	925	992	701	70	100	100	0	0.000	0.000	0.000	0.000	0.000	0.000	0.000	0.000	0.000	0.000	0.000	0.000	0.000	0.000	0.034	0.036	0.036	0.031	2.023	0.044	0.189	80	560	100	356	10429	10785	369	10244	10613	Error	Error	-4.873	356	10429	369	10244	68440	893526	0.789	14.518	0	0	0
1	12	11	"A65"	"A65"	7100	2860	100	707	736	205	27	482	482	496	155	31	67	36	0	9039	9063	1782	19	921	921	921	122	13	100	100	0	0.000	0.000	0.000	0.000	0.000	0.000	0.000	0.000	0.000	0.000	0.000	0.000	0.000	0.000	0.028	0.031	0.029	0.028	2.402	0.030	0.226	80	560	100	225	8118	8343	254	8142	8396	Error	Error	-5.173	225	8118	254	8142	58878	725025	1.548	66.738	0	0	0
1	13	11	"A66"	"A66"	7400	2860	100	837	843	240	28	506	506	534	260	48	58	25	0	12515	10561	4433	41	943	943	950	126	13	100	100	0	0.000	0.000	0.000	0.000	0.000	0.000	0.000	0.000	0.000	0.000	0.000	0.000	0.000	0.000	0.029	0.035	0.038	0.034	2.575	0.032	0.381	80	560	100	331	11572	11903	337	9618	9955	Error	Error	-5.128	331	11572	337	9618	67472	844881	1.188	76.278	0	0	0
1	14	11	"A66"	"A66"	7700	2860	100	853	861	230	26	526	526	573	326	56	50	10	0	12393	11645	3103	26	969	969	985	203	20	100	100	0	0.000	0.000	0.000	0.000	0.000	0.000	0.000	0.000	0.000	0.000	0.000	0.000	0.000	0.000	0.029	0.031	0.033	0.029	1.778	0.033	0.461	80	560	100	327	11424	11751	335	10676	11011	Error	Error	-5.127	327	11424	335	10676	68887	931631	0.883	52.512	0	0	0
1	15	11	"A66"	"A66"	8000	2860	100	918	928	255	27	542	542	550	170	30	80	58	0	13249	12524	2832	22	977	977	978	120	12	100	100	0	0.000	0.000	0.000	0.000	0.000	0.000	0.000	0.000	0.000	0.000	0.000	0.000	0.000	0.000	0.031	0.033	0.031	0.027	2.271	0.037	0.176	80	560	100	376	12272	12648	386	11547	11933	Error	Error	-5.028	376	12272	386	11547	74230	1001957	2.224	96.217	0	0	0
1	16	11	"A67"	"A67"	8300	2860	100	845	926	289	31	590	590	604	197	32	68	32	0	13249	10730	5210	48	1026	1026	1021	136	13	97	93	0	0.000	0.000	0.000	0.000	0.000	0.000	0.000	0.000	0.000	0.000	0.000	0.000	0.000	0.000	0.021	0.035	0.036	0.039	3.371	0.030	0.371	80	560	100	255	12223	12478	336	9704	10040	Error	Error	-5.583	255	12223	336	9704	74047	858435	1.635	71.390	0	0	0
1	17	11	"A67"	"A67"	8600	2860	100	968	1016	231	22	606	606	659	943	143	1	0	0	12168	11994	2265	18	1023	1023	1093	1189	108	100	100	0	0.000	0.000	0.000	0.000	0.000	0.000	0.000	0.000	0.000	0.000	0.000	0.000	0.000	0.000	0.032	0.037	0.034	0.032	1.894	0.035	0.380	80	560	100	362	11145	11507	410	10971	11381	Error	Error	-4.944	362	11145	410	10971	81294	959556	0.379	9.168	0	0	0
1	18	11	"A67"	"A67"	8900	2860	100	935	963	340	35	615	615	630	211	33	65	37	0	12540	11488	3624	31	1010	1010	1018	173	16	100	100	0	0.000	0.000	0.000	0.000	0.000	0.000	0.000	0.000	0.000	0.000	0.000	0.000	0.000	0.000	0.028	0.033	0.036	0.028	2.347	0.034	0.386	80	560	100	320	11530	11850	348	10478	10826	Error	Error	-5.171	320	11530	348	10478	77024	919028	1.578	60.520	0	0	0
1	1	12	"A68"	"A68"	3800	3170	100	802	806	239	29	603	603	622	170	27	55	26	0	5467	6621	3857	58	973	973	978	106	10	100	100	0	0.000	0.000	0.000	0.000	0.000	0.000	0.000	0.000	0.000	0.000	0.000	0.000	0.000	0.000	0.044	0.036	0.037	0.038	2.324	0.037	0.350	80	432	100	199	4494	4693	203	5648	5851	Error	Error	-4.497	199	4494	203	5648	64519	529685	1.082	53.236	0	0	0
1	2	12	"A68"	"A68"	4100	3170	100	881	913	277	30	603	603	654	613	93	15	0	0	9393	8836	3824	43	990	990	1029	365	35	100	100	0	0.000	0.000	0.000	0.000	0.000	0.000	0.000	0.000	0.000	0.000	0.000	0.000	0.000	0.000	0.033	0.040	0.042	0.037	2.379	0.038	0.313	80	560	100	278	8403	8681	310	7846	8156	Error	Error	-4.918	278	8403	310	7846	73061	706899	0.423	21.389	0	0	0
1	3	12	"A68"	"A68"	4400	3170	100	930	943	267	28	650	650	690	467	67	17	1	0	9646	8845	3173	35	1003	1003	1017	191	18	100	100	0	0.000	0.000	0.000	0.000	0.000	0.000	0.000	0.000	0.000	0.000	0.000	0.000	0.000	0.000	0.032	0.037	0.034	0.031	2.370	0.037	0.062	80	560	100	280	8643	8923	293	7842	8135	Error	Error	-4.948	280	8643	293	7842	75431	707612	0.542	40.984	0	0	0
1	4	12	"A69"	"A69"	4700	3170	100	951	991	467	47	639	639	754	962	127	3	1	0	13519	10926	5443	49	991	991	1057	782	73	87	83	0	0.000	0.000	0.000	0.000	0.000	0.000	0.000	0.000	0.000	0.000	0.000	0.000	0.000	0.000	0.025	0.035	0.032	0.034	2.612	0.034	0.262	80	560	100	312	12528	12840	352	9935	10287	Error	Error	-5.327	312	12528	352	9935	79293	874070	0.246	12.620	0	0	0
1	5	12	"A69"	"A69"	5000	3170	100	955	961	225	23	599	599	631	267	42	63	18	0	12657	11536	3338	28	963	963	971	135	13	100	100	0	0.000	0.000	0.000	0.000	0.000	0.000	0.000	0.000	0.000	0.000	0.000	0.000	0.000	0.000	0.030	0.034	0.035	0.029	2.493	0.038	0.166	80	560	100	356	11694	12050	362	10573	10935	Error	Error	-5.038	356	11694	362	10573	76841	922844	1.236	78.259	0	0	0
1	6	12	"A69"	"A69"	5300	3170	100	928	927	214	23	573	573	583	212	36	80	37	0	14150	13354	3077	23	948	948	966	205	21	100	100	0	0.000	0.000	0.000	0.000	0.000	0.000	0.000	0.000	0.000	0.000	0.000	0.000	0.000	0.000	0.027	0.029	0.029	0.024	2.571	0.028	0.400	80	560	100	355	13202	13557	354	12406	12760	Error	Error	-5.217	355	13202	354	12406	74196	1068355	1.623	60.429	0	0	0
1	7	12	"A70"	"A70"	5600	3170	100	715	717	212	29	542	542	568	238	41	33	11	0	7788	7446	2721	36	934	934	961	248	25	98	96	0	0.000	0.000	0.000	0.000	0.000	0.000	0.000	0.000	0.000	0.000	0.000	0.000	0.000	0.000	0.025	0.027	0.030	0.028	2.582	0.032	0.289	80	560	100	173	6854	7027	175	6512	6687	Error	Error	-5.308	173	6854	175	6512	57386	595656	0.626	26.149	0	0	0
1	8	12	"A70"	"A70"	5900	3170	100	871	890	246	27	527	527	607	1368	225	0	0	0	10205	9986	1956	19	947	947	1021	907	88	100	100	0	0.000	0.000	0.000	0.000	0.000	0.000	0.000	0.000	0.000	0.000	0.000	0.000	0.000	0.000	0.037	0.040	0.037	0.030	2.664	0.038	0.393	80	560	100	344	9258	9602	363	9039	9402	Error	Error	-4.750	344	9258	363	9039	71163	798919	0.207	9.884	0	0	0
1	9	12	"A70"	"A70"	6200	3170	100	809	804	221	27	516	516	601	891	148	0	0	0	9871	9600	1945	20	946	946	1058	1166	110	100	100	0	0.000	0.000	0.000	0.000	0.000	0.000	0.000	0.000	0.000	0.000	0.000	0.000	0.000	0.000	0.033	0.033	0.036	0.032	1.838	0.030	0.215	80	560	100	293	8925	9218	288	8654	8942	Error	Error	-4.929	293	8925	288	8654	64333	768001	0.228	7.326	0	0	0
1	10	12	"A71"	"A71"	6510	3170	100	961	1102	535	48	508	508	557	287	51	75	35	0	14005	12655	5198	41	968	968	1080	729	67	96	90	0	0.000	0.000	0.000	0.000	0.000	0.000	0.000	0.000	0.000	0.000	0.000	0.000	0.000	0.000	0.035	0.051	0.041	0.047	2.802	0.381	0.281	80	560	100	453	13037	13490	594	11687	12281	Error	Error	-4.847	453	13037	594	11687	88199	1012436	1.899	15.878	0	0	0
1	11	12	"A71"	"A71"	6810	3160	100	882	937	237	25	533	533	566	298	52	53	20	0	13201	12990	1596	12	968	968	996	265	26	100	100	0	0.000	0.000	0.000	0.000	0.000	0.000	0.000	0.000	0.000	0.000	0.000	0.000	0.000	0.000	0.029	0.034	0.029	0.030	1.761	0.029	0.235	80	560	100	349	12233	12582	404	12022	12426	Error	Error	-5.131	349	12233	404	12022	74998	1039221	1.245	45.260	0	0	0
1	12	12	"A71"	"A71"	7110	3160	100	892	869	169	19	523	523	539	171	31	80	56	0	12640	12400	1459	11	953	953	966	127	13	100	100	0	0.000	0.000	0.000	0.000	0.000	0.000	0.000	0.000	0.000	0.000	0.000	0.000	0.000	0.000	0.032	0.030	0.033	0.025	2.021	0.029	0.457	80	560	100	369	11687	12056	346	11447	11793	Error	Error	-4.985	369	11687	346	11447	69507	992009	1.930	90.031	0	0	0
1	13	12	"A72"	"A72"	7410	3160	100	864	868	358	41	530	530	567	357	62	43	6	0	8140	7499	3754	50	975	975	1021	263	25	91	86	0	0.000	0.000	0.000	0.000	0.000	0.000	0.000	0.000	0.000	0.000	0.000	0.000	0.000	0.000	0.047	0.052	0.055	0.066	4.248	0.050	0.386	80	560	100	334	7165	7499	338	6524	6862	Error	Error	-4.423	334	7165	338	6524	69416	599958	0.843	24.631	0	0	0
1	14	12	"A72"	"A72"	7710	3160	100	815	819	205	25	516	516	542	201	37	70	25	0	7600	7610	2581	33	966	966	979	193	19	100	98	0	0.000	0.000	0.000	0.000	0.000	0.000	0.000	0.000	0.000	0.000	0.000	0.000	0.000	0.000	0.045	0.046	0.047	0.044	2.240	0.044	0.411	80	560	100	299	6634	6933	303	6644	6947	Error	Error	-4.472	299	6634	303	6644	65553	608781	1.378	34.358	0	0	0
1	15	12	"A72"	"A72"	8010	3160	100	849	868	231	26	532	532	548	168	30	78	47	0	8391	8473	2380	28	944	944	965	254	26	100	100	0	0.000	0.000	0.000	0.000	0.000	0.000	0.000	0.000	0.000	0.000	0.000	0.000	0.000	0.000	0.043	0.045	0.043	0.036	2.494	0.045	0.466	80	560	100	317	7447	7764	336	7529	7865	Error	Error	-4.554	317	7447	336	7529	69405	677876	1.905	29.559	0	0	0
1	16	12	"A73"	"A73"	8310	3160	100	623	698	268	38	608	608	620	178	28	27	10	0	2181	3289	2623	79	1005	1005	1015	163	16	87	82	0	0.000	0.000	0.000	0.000	0.000	0.000	0.000	0.000	0.000	0.000	0.000	0.000	0.000	0.000	0.013	0.039	0.071	0.076	6.684	0.050	0.106	80	560	100	15	1176	1191	90	2284	2374	Error	Error	-6.293	15	1176	90	2284	55874	263086	0.438	13.951	0	0	0
1	17	12	"A73"	"A73"	8610	3160	100	662	671	195	29	569	569	593	222	37	30	5	0	2747	4090	2969	72	993	993	997	115	11	98	96	0	0.000	0.000	0.000	0.000	0.000	0.000	0.000	0.000	0.000	0.000	0.000	0.000	0.000	0.000	0.053	0.033	0.053	0.064	3.515	0.027	0.056	80	560	100	93	1754	1847	102	3097	3199	Error	Error	-4.237	93	1754	102	3097	53714	327182	0.351	26.896	0	0	0
1	18	12	"A73"	"A73"	8910	3160	100	817	805	239	29	645	645	665	196	29	48	17	0	3077	4455	2879	64	1034	1034	1040	122	11	100	100	0	0.000	0.000	0.000	0.000	0.000	0.000	0.000	0.000	0.000	0.000	0.000	0.000	0.000	0.000	0.084	0.047	0.065	0.070	2.972	0.040	0.162	80	560	100	172	2043	2215	160	3421	3581	Error	Error	-3.570	172	2043	160	3421	64370	356364	0.714	27.992	0	0	0
1	1	13	"A74"	"A74"	3800	3470	100	847	852	264	30	596	596	606	178	29	57	33	0	9018	7889	4607	58	955	955	977	313	32	87	80	0	0.000	0.000	0.000	0.000	0.000	0.000	0.000	0.000	0.000	0.000	0.000	0.000	0.000	0.000	0.031	0.037	0.042	0.041	5.227	0.034	0.308	80	432	100	251	8063	8314	256	6934	7190	Error	Error	-5.006	251	8063	256	6934	68171	631093	1.382	22.083	0	0	0
1	2	13	"A74"	"A74"	4110	3470	100	875	892	235	26	614	614	651	451	69	27	0	0	10749	9587	3767	39	974	974	1043	550	52	96	95	0	0.000	0.000	0.000	0.000	0.000	0.000	0.000	0.000	0.000	0.000	0.000	0.000	0.000	0.000	0.027	0.032	0.036	0.032	2.352	0.043	0.100	80	560	100	261	9775	10036	278	8613	8891	Error	Error	-5.227	261	9775	278	8613	71321	766931	0.534	15.535	0	0	0
1	3	13	"A74"	"A74"	4410	3470	100	871	862	281	32	630	630	656	290	44	36	11	0	8384	8083	3623	44	988	988	1008	257	25	96	95	0	0.000	0.000	0.000	0.000	0.000	0.000	0.000	0.000	0.000	0.000	0.000	0.000	0.000	0.000	0.033	0.033	0.039	0.037	2.333	0.035	0.254	80	560	100	241	7396	7637	232	7095	7327	Error	Error	-4.940	241	7396	232	7095	68948	646608	0.710	27.529	0	0	0
1	4	13	"A75"	"A75"	4710	3470	100	882	862	251	29	591	591	612	277	45	52	13	0	8453	6615	4251	64	961	961	1008	480	47	72	70	0	0.000	0.000	0.000	0.000	0.000	0.000	0.000	0.000	0.000	0.000	0.000	0.000	0.000	0.000	0.039	0.048	0.050	0.065	3.613	0.045	0.439	80	560	100	291	7492	7783	271	5654	5925	Error	Error	-4.686	291	7492	271	5654	68957	529170	0.903	11.681	0	0	0
1	5	13	"A75"	"A75"	5010	3470	100	737	748	224	29	561	561	612	481	78	10	0	0	6321	6365	2772	43	935	935	954	257	26	95	95	0	0.000	0.000	0.000	0.000	0.000	0.000	0.000	0.000	0.000	0.000	0.000	0.000	0.000	0.000	0.033	0.034	0.041	0.039	2.832	0.028	0.017	80	560	100	176	5386	5562	187	5430	5617	Error	Error	-4.936	176	5386	187	5430	59853	509231	0.283	21.054	0	0	0
1	6	13	"A75"	"A75"	5310	3470	100	902	893	243	27	564	564	603	569	94	16	0	0	7507	7380	2762	37	955	955	983	313	31	96	95	0	0.000	0.000	0.000	0.000	0.000	0.000	0.000	0.000	0.000	0.000	0.000	0.000	0.000	0.000	0.052	0.051	0.048	0.042	3.126	0.040	0.269	80	560	100	338	6552	6890	329	6425	6754	Error	Error	-4.277	338	6552	329	6425	71433	590399	0.510	20.438	0	0	0
1	7	13	"A76"	"A76"	5610	3470	100	630	649	228	35	531	531	563	233	41	28	6	0	5124	4643	3103	66	926	926	982	482	49	68	67	0	0.000	0.000	0.000	0.000	0.000	0.000	0.000	0.000	0.000	0.000	0.000	0.000	0.000	0.000	0.024	0.032	0.056	0.079	6.709	0.035	0.132	80	560	100	99	4198	4297	118	3717	3835	Error	Error	-5.406	99	4198	118	3717	51944	371411	0.369	7.595	0	0	0
1	8	13	"A76"	"A76"	5910	3470	100	770	768	285	37	520	520	533	163	30	63	35	0	8526	6766	3892	57	927	927	960	376	39	82	72	0	0.000	0.000	0.000	0.000	0.000	0.000	0.000	0.000	0.000	0.000	0.000	0.000	0.000	0.000	0.033	0.042	0.042	0.054	3.056	0.041	0.224	80	560	100	250	7599	7849	248	5839	6087	Error	Error	-4.926	250	7599	248	5839	61448	541298	1.442	15.441	0	0	0
1	9	13	"A76"	"A76"	6210	3470	100	777	754	229	30	507	507	674	2384	353	0	0	0	8913	7724	3359	43	913	913	1041	1692	162	81	78	0	0.000	0.000	0.000	0.000	0.000	0.000	0.000	0.000	0.000	0.000	0.000	0.000	0.000	0.000	0.034	0.036	0.039	0.036	2.781	0.035	0.356	80	560	100	270	8000	8270	247	6811	7058	Error	Error	-4.889	270	8000	247	6811	60332	617902	0.034	3.950	0	0	0
1	10	13	"A77"	"A77"	6510	3470	100	1338	1266	518	40	510	510	516	149	28	80	75	0	7890	7111	3842	54	939	939	978	245	25	85	78	0	0.000	0.000	0.000	0.000	0.000	0.000	0.000	0.000	0.000	0.000	0.000	0.000	0.000	0.000	0.119	0.122	0.129	0.149	2.259	0.127	0.779	80	560	100	828	6951	7779	756	6172	6928	Error	Error	-3.070	828	6951	756	6172	101301	568856	5.034	25.033	0	0	0
1	11	13	"A77"	"A77"	6810	3470	100	1243	1168	424	36	508	508	539	336	62	75	56	0	7296	6518	3274	50	930	930	1002	534	53	87	85	0	0.000	0.000	0.000	0.000	0.000	0.000	0.000	0.000	0.000	0.000	0.000	0.000	0.000	0.000	0.115	0.118	0.130	0.125	1.872	0.103	0.686	80	560	100	735	6366	7101	660	5588	6248	Error	Error	-3.115	735	6366	660	5588	93444	521421	1.872	10.330	0	0	0
1	12	13	"A77"	"A77"	7110	3460	100	1401	1396	447	32	550	550	568	186	32	90	85	0	8743	8435	2911	34	974	974	1015	316	31	96	95	0	0.000	0.000	0.000	0.000	0.000	0.000	0.000	0.000	0.000	0.000	0.000	0.000	0.000	0.000	0.110	0.113	0.121	0.113	1.857	0.107	0.669	80	560	100	851	7769	8620	846	7461	8307	Error	Error	-3.190	851	7769	846	7461	111648	674794	4.452	23.481	0	0	0
1	13	13	"A78"	"A78"	7410	3460	100	748	761	221	29	522	522	565	356	63	27	2	0	8316	7847	3169	40	947	947	978	350	35	96	95	0	0.000	0.000	0.000	0.000	0.000	0.000	0.000	0.000	0.000	0.000	0.000	0.000	0.000	0.000	0.031	0.035	0.037	0.031	3.274	0.032	0.272	80	560	100	226	7369	7595	239	6900	7139	Error	Error	-5.027	226	7369	239	6900	60882	627775	0.551	19.626	0	0	0
1	14	13	"A78"	"A78"	7710	3460	100	882	901	222	24	536	536	546	165	30	82	51	0	8700	8528	2364	27	982	982	1000	192	19	100	100	0	0.000	0.000	0.000	0.000	0.000	0.000	0.000	0.000	0.000	0.000	0.000	0.000	0.000	0.000	0.045	0.048	0.050	0.043	2.253	0.043	0.419	80	560	100	346	7718	8064	365	7546	7911	Error	Error	-4.479	346	7718	365	7546	72098	682219	2.152	39.208	0	0	0
1	15	13	"A78"	"A78"	8010	3460	100	896	899	213	23	582	582	614	344	56	40	6	0	7825	7646	2369	30	1032	1032	1046	217	20	100	100	0	0.000	0.000	0.000	0.000	0.000	0.000	0.000	0.000	0.000	0.000	0.000	0.000	0.000	0.000	0.046	0.048	0.046	0.042	1.979	0.042	0.383	80	560	100	314	6793	7107	317	6614	6931	Error	Error	-4.435	314	6793	317	6614	71909	611640	0.828	30.415	0	0	0
1	16	13	"A79"	"A79"	8310	3460	100	936	915	277	30	583	583	604	206	34	70	38	0	11582	9801	4509	46	999	999	1009	144	14	98	92	0	0.000	0.000	0.000	0.000	0.000	0.000	0.000	0.000	0.000	0.000	0.000	0.000	0.000	0.000	0.033	0.038	0.041	0.038	2.045	0.037	0.354	80	560	100	353	10583	10936	332	8802	9134	Error	Error	-4.906	353	10583	332	8802	73229	784092	1.510	61.056	0	0	0
1	17	13	"A79"	"A79"	8610	3460	100	974	979	215	21	596	596	607	170	28	78	61	0	11701	11005	2499	22	1010	1010	1024	135	13	100	100	0	0.000	0.000	0.000	0.000	0.000	0.000	0.000	0.000	0.000	0.000	0.000	0.000	0.000	0.000	0.035	0.038	0.037	0.034	1.818	0.038	0.469	80	560	100	378	10691	11069	383	9995	10378	Error	Error	-4.822	378	10691	383	9995	78288	880397	2.188	73.933	0	0	0
1	18	13	"A79"	"A79"	8910	3460	100	1003	993	247	24	629	629	650	231	35	67	40	0	10977	10505	2471	23	1041	1041	1073	348	32	100	100	0	0.000	0.000	0.000	0.000	0.000	0.000	0.000	0.000	0.000	0.000	0.000	0.000	0.000	0.000	0.038	0.038	0.044	0.035	2.041	0.038	0.381	80	560	100	374	9936	10310	364	9464	9828	Error	Error	-4.732	374	9936	364	9464	79449	840379	1.485	27.103	0	0	0
1	1	14	"A80"	"A80"	3810	3770	100	751	749	230	30	578	578	608	260	42	31	5	0	7527	6999	3282	46	941	941	946	122	12	97	93	0	0.000	0.000	0.000	0.000	0.000	0.000	0.000	0.000	0.000	0.000	0.000	0.000	0.000	0.000	0.026	0.028	0.036	0.035	2.058	0.030	0.117	80	456	100	173	6586	6759	171	6058	6229	Error	Error	-5.251	173	6586	171	6058	59949	559905	0.542	49.615	0	0	0
1	2	14	"A80"	"A80"	4110	3770	100	844	856	216	25	592	592	635	697	109	1	0	0	9280	8148	2871	35	958	958	990	274	27	100	98	0	0.000	0.000	0.000	0.000	0.000	0.000	0.000	0.000	0.000	0.000	0.000	0.000	0.000	0.000	0.030	0.037	0.033	0.034	2.255	0.032	0.288	80	560	100	252	8322	8574	264	7190	7454	Error	Error	-5.045	252	8322	264	7190	68461	651846	0.317	26.124	0	0	0
1	3	14	"A80"	"A80"	4410	3770	100	843	857	230	26	606	606	623	202	32	55	28	0	8971	8531	2418	28	965	965	981	177	18	100	100	0	0.000	0.000	0.000	0.000	0.000	0.000	0.000	0.000	0.000	0.000	0.000	0.000	0.000	0.000	0.030	0.033	0.042	0.034	2.121	0.031	0.256	80	560	100	237	8006	8243	251	7566	7817	Error	Error	-5.078	237	8006	251	7566	68582	682480	1.158	42.655	0	0	0
1	4	14	"A81"	"A81"	4710	3770	100	893	906	323	35	612	612	693	719	103	5	1	0	10786	8900	4285	48	968	968	1049	877	83	81	78	0	0.000	0.000	0.000	0.000	0.000	0.000	0.000	0.000	0.000	0.000	0.000	0.000	0.000	0.000	0.029	0.037	0.036	0.037	2.346	0.038	0.241	80	560	100	281	9818	10099	294	7932	8226	Error	Error	-5.127	281	9818	294	7932	72472	712015	0.296	8.952	0	0	0
1	5	14	"A81"	"A81"	5010	3770	100	836	853	254	29	566	566	590	195	33	65	30	0	10471	9663	3347	34	962	962	971	227	23	100	100	0	0.000	0.000	0.000	0.000	0.000	0.000	0.000	0.000	0.000	0.000	0.000	0.000	0.000	0.000	0.028	0.033	0.033	0.034	2.170	0.032	0.272	80	560	100	270	9509	9779	287	8701	8988	Error	Error	-5.138	270	9509	287	8701	68221	773042	1.349	38.291	0	0	0
1	6	14	"A81"	"A81"	5310	3770	100	909	897	227	25	561	561	576	199	34	72	40	0	9405	8697	3427	39	954	954	990	352	35	100	92	0	0.000	0.000	0.000	0.000	0.000	0.000	0.000	0.000	0.000	0.000	0.000	0.000	0.000	0.000	0.041	0.043	0.040	0.042	2.089	0.040	0.383	80	560	100	348	8451	8799	336	7743	8079	Error	Error	-4.602	348	8451	336	7743	71788	695762	1.613	21.895	0	0	0
1	7	14	"A82"	"A82"	5610	3770	100	816	873	415	47	523	523	548	189	34	68	41	0	10469	8833	4359	49	914	914	923	122	13	100	98	0	0.000	0.000	0.000	0.000	0.000	0.000	0.000	0.000	0.000	0.000	0.000	0.000	0.000	0.000	0.031	0.044	0.039	0.049	3.790	0.032	0.195	80	560	100	293	9555	9848	350	7919	8269	Error	Error	-5.027	293	9555	350	7919	69876	706661	1.720	64.836	0	0	0
1	8	14	"A82"	"A82"	5910	3770	100	776	810	238	29	528	528	542	156	28	70	38	0	10777	9511	3386	35	923	923	983	458	46	98	93	0	0.000	0.000	0.000	0.000	0.000	0.000	0.000	0.000	0.000	0.000	0.000	0.000	0.000	0.000	0.025	0.033	0.034	0.033	2.270	0.038	0.455	80	560	100	248	9854	10102	282	8588	8870	Error	Error	-5.312	248	9854	282	8588	64775	760843	1.718	18.620	0	0	0
1	9	14	"A82"	"A82"	6210	3770	100	852	879	368	41	522	522	521	147	28	77	55	0	10800	10163	3523	34	920	920	960	396	41	100	97	0	0.000	0.000	0.000	0.000	0.000	0.000	0.000	0.000	0.000	0.000	0.000	0.000	0.000	0.000	0.033	0.039	0.039	0.034	2.410	0.030	0.263	80	560	100	330	9880	10210	357	9243	9600	Error	Error	-4.904	330	9880	357	9243	70332	813035	2.435	23.240	0	0	0
1	10	14	"A83"	"A83"	6520	3770	100	809	848	269	31	527	527	534	151	28	76	48	0	7319	6542	2838	43	927	927	951	299	31	92	86	0	0.000	0.000	0.000	0.000	0.000	0.000	0.000	0.000	0.000	0.000	0.000	0.000	0.000	0.000	0.044	0.057	0.059	0.062	2.946	0.055	0.441	80	560	100	282	6392	6674	321	5615	5936	Error	Error	-4.503	282	6392	321	5615	67877	523369	2.079	18.699	0	0	0
1	11	14	"A83"	"A83"	6820	3770	100	818	835	228	27	513	513	526	159	30	70	47	0	7076	7315	1884	25	919	919	939	190	20	100	100	0	0.000	0.000	0.000	0.000	0.000	0.000	0.000	0.000	0.000	0.000	0.000	0.000	0.000	0.000	0.050	0.050	0.045	0.042	2.552	0.047	0.376	80	560	100	305	6157	6462	322	6396	6718	Error	Error	-4.335	305	6157	322	6396	66807	585198	1.943	33.558	0	0	0
1	12	14	"A83"	"A83"	7120	3770	100	742	758	203	26	512	512	617	1350	218	0	0	0	5716	6239	2257	36	930	930	971	363	37	100	100	0	0.000	0.000	0.000	0.000	0.000	0.000	0.000	0.000	0.000	0.000	0.000	0.000	0.000	0.000	0.048	0.046	0.045	0.042	2.363	0.042	0.273	80	560	100	230	4786	5016	246	5309	5555	Error	Error	-4.379	230	4786	246	5309	60648	499098	0.104	14.512	0	0	0
1	13	14	"A84"	"A84"	7420	3760	100	846	831	263	31	529	529	677	1522	224	0	0	0	7706	6779	2884	42	936	936	1046	1046	100	85	80	0	0.000	0.000	0.000	0.000	0.000	0.000	0.000	0.000	0.000	0.000	0.000	0.000	0.000	0.000	0.047	0.052	0.052	0.050	2.842	0.060	0.092	80	560	100	317	6770	7087	302	5843	6145	Error	Error	-4.417	317	6770	302	5843	66517	542314	0.101	5.481	0	0	0
1	14	14	"A84"	"A84"	7720	3760	100	978	972	220	22	566	566	577	173	29	85	65	0	6914	7105	1202	16	1004	1004	1032	233	22	100	100	0	0.000	0.000	0.000	0.000	0.000	0.000	0.000	0.000	0.000	0.000	0.000	0.000	0.000	0.000	0.070	0.067	0.068	0.058	2.077	0.061	0.430	80	560	100	412	5910	6322	406	6101	6507	Error	Error	-3.842	412	5910	406	6101	77777	568431	2.283	26.064	0	0	0
1	15	14	"A84"	"A84"	8020	3760	100	965	970	200	20	606	606	930	3047	327	0	0	0	7137	7229	1797	24	1030	1030	1110	702	63	100	100	0	0.000	0.000	0.000	0.000	0.000	0.000	0.000	0.000	0.000	0.000	0.000	0.000	0.000	0.000	0.059	0.059	0.063	0.055	1.919	0.052	0.418	80	560	100	359	6107	6466	364	6199	6563	Error	Error	-4.088	359	6107	364	6199	77591	578345	0.013	8.717	0	0	0
1	16	14	"A85"	"A85"	8320	3760	100	971	981	252	25	577	577	595	173	29	80	58	0	10414	9821	3535	35	1001	1001	1000	115	11	100	100	0	0.000	0.000	0.000	0.000	0.000	0.000	0.000	0.000	0.000	0.000	0.000	0.000	0.000	0.000	0.042	0.046	0.046	0.044	2.114	0.043	0.453	80	560	100	394	9413	9807	404	8820	9224	Error	Error	-4.578	394	9413	404	8820	78496	785702	2.231	76.704	0	0	0
1	17	14	"A85"	"A85"	8620	3760	100	948	1007	267	26	609	609	620	181	29	83	47	0	9400	8898	2410	27	1002	1002	1010	127	12	100	100	0	0.000	0.000	0.000	0.000	0.000	0.000	0.000	0.000	0.000	0.000	0.000	0.000	0.000	0.000	0.040	0.050	0.046	0.041	2.345	0.050	0.393	80	560	100	339	8398	8737	398	7896	8294	Error	Error	-4.631	339	8398	398	7896	80522	711852	2.138	62.110	0	0	0
1	18	14	"A85"	"A85"	8920	3760	100	1088	1062	262	24	627	627	644	182	28	80	65	0	9449	8958	2704	30	1013	1013	1019	140	13	100	100	0	0.000	0.000	0.000	0.000	0.000	0.000	0.000	0.000	0.000	0.000	0.000	0.000	0.000	0.000	0.055	0.055	0.054	0.046	2.355	0.053	0.503	80	560	100	461	8436	8897	435	7945	8380	Error	Error	-4.194	461	8436	435	7945	84932	716659	2.297	56.707	0	0	0
1	1	15	"A86"	"A86"	3810	4070	100	956	919	243	26	580	580	645	1092	169	0	0	0	11100	9572	4346	45	943	943	964	206	21	98	95	0	0.000	0.000	0.000	0.000	0.000	0.000	0.000	0.000	0.000	0.000	0.000	0.000	0.000	0.000	0.037	0.039	0.042	0.041	2.546	0.038	0.443	80	456	100	376	10157	10533	339	8629	8968	Error	Error	-4.756	376	10157	339	8629	73549	765722	0.251	41.786	0	0	0
1	2	15	"A86"	"A86"	4120	4070	100	1009	1503	2937	195	590	590	606	187	30	85	57	0	11097	11352	3140	27	959	959	1032	498	48	100	100	0	0.000	0.000	0.000	0.000	0.000	0.000	0.000	0.000	0.000	0.000	0.000	0.000	0.000	0.000	0.041	0.088	0.041	0.043	2.383	0.128	0.145	80	560	100	419	10138	10557	913	10393	11306	Error	Error	-4.597	419	10138	913	10393	120222	908120	4.797	20.723	0	0	0
1	3	15	"A86"	"A86"	4420	4070	100	833	886	238	26	598	598	661	567	85	12	0	0	10511	9527	3201	33	963	963	993	220	22	100	100	0	0.000	0.000	0.000	0.000	0.000	0.000	0.000	0.000	0.000	0.000	0.000	0.000	0.000	0.000	0.025	0.034	0.037	0.030	2.421	0.033	0.331	80	560	100	235	9548	9783	288	8564	8852	Error	Error	-5.344	235	9548	288	8564	70877	762157	0.397	38.791	0	0	0
1	4	15	"A87"	"A87"	4720	4070	100	804	843	273	32	595	595	1057	3862	365	0	0	0	6998	6649	3589	53	955	955	1069	914	85	78	77	0	0.000	0.000	0.000	0.000	0.000	0.000	0.000	0.000	0.000	0.000	0.000	0.000	0.000	0.000	0.035	0.044	0.045	0.052	3.967	0.043	0.362	80	560	100	209	6043	6252	248	5694	5942	Error	Error	-4.854	209	6043	248	5694	67446	531910	-0.055	6.105	0	0	0
1	5	15	"A87"	"A87"	5020	4070	100	943	959	244	25	576	576	691	1866	270	0	0	0	9832	8782	3589	40	973	973	1092	1959	179	83	82	0	0.000	0.000	0.000	0.000	0.000	0.000	0.000	0.000	0.000	0.000	0.000	0.000	0.000	0.000	0.041	0.049	0.054	0.053	2.652	0.042	0.088	80	560	100	367	8859	9226	383	7809	8192	Error	Error	-4.593	367	8859	383	7809	76687	702527	0.144	3.925	0	0	0
1	6	15	"A87"	"A87"	5320	4070	100	911	931	345	37	545	545	576	204	35	73	42	0	9275	8224	3752	45	936	936	1013	677	66	88	80	0	0.000	0.000	0.000	0.000	0.000	0.000	0.000	0.000	0.000	0.000	0.000	0.000	0.000	0.000	0.044	0.053	0.049	0.055	2.443	0.038	0.249	80	560	100	366	8339	8705	386	7288	7674	Error	Error	-4.510	366	8339	386	7288	74465	657922	1.740	10.651	0	0	0
1	7	15	"A88"	"A88"	5620	4070	100	766	777	271	34	537	537	565	211	37	55	23	0	9904	7841	4788	61	931	931	957	300	31	86	72	0	0.000	0.000	0.000	0.000	0.000	0.000	0.000	0.000	0.000	0.000	0.000	0.000	0.000	0.000	0.026	0.035	0.036	0.049	3.746	0.037	0.337	80	560	100	229	8973	9202	240	6910	7150	Error	Error	-5.292	229	8973	240	6910	62169	627252	1.005	22.947	0	0	0
1	8	15	"A88"	"A88"	5920	4070	100	784	786	226	28	516	516	526	152	28	66	41	0	9270	8216	3698	45	914	914	956	409	42	100	90	0	0.000	0.000	0.000	0.000	0.000	0.000	0.000	0.000	0.000	0.000	0.000	0.000	0.000	0.000	0.032	0.037	0.037	0.035	3.060	0.032	0.343	80	560	100	268	8356	8624	270	7302	7572	Error	Error	-4.963	268	8356	270	7302	62880	657275	1.711	17.751	0	0	0
1	9	15	"A88"	"A88"	6220	4070	100	860	885	352	39	516	516	532	159	29	70	51	0	10466	8641	4247	49	920	920	948	343	36	93	91	0	0.000	0.000	0.000	0.000	0.000	0.000	0.000	0.000	0.000	0.000	0.000	0.000	0.000	0.000	0.036	0.048	0.054	0.054	2.713	0.046	0.471	80	560	100	344	9546	9890	369	7721	8090	Error	Error	-4.794	344	9546	369	7721	70781	691318	2.220	22.429	0	0	0
1	10	15	"A89"	"A89"	6520	4070	100	729	742	221	29	529	529	555	353	63	26	2	0	8569	7602	3703	48	889	889	910	286	31	93	87	0	0.000	0.000	0.000	0.000	0.000	0.000	0.000	0.000	0.000	0.000	0.000	0.000	0.000	0.000	0.026	0.032	0.034	0.027	3.401	0.034	0.416	80	560	100	200	7680	7880	213	6713	6926	Error	Error	-5.263	200	7680	213	6713	59357	608141	0.530	23.399	0	0	0
1	11	15	"A89"	"A89"	6820	4070	100	798	800	172	21	511	511	525	143	27	77	50	0	9675	9096	2513	27	922	922	931	167	17	100	100	0	0.000	0.000	0.000	0.000	0.000	0.000	0.000	0.000	0.000	0.000	0.000	0.000	0.000	0.000	0.033	0.035	0.037	0.033	2.597	0.032	0.377	80	560	100	287	8753	9040	289	8174	8463	Error	Error	-4.931	287	8753	289	8174	64038	727668	1.923	48.892	0	0	0
1	12	15	"A89"	"A89"	7120	4070	100	702	752	232	30	511	511	547	332	60	36	5	0	8413	8122	2472	30	918	918	953	379	39	100	98	0	0.000	0.000	0.000	0.000	0.000	0.000	0.000	0.000	0.000	0.000	0.000	0.000	0.000	0.000	0.025	0.033	0.037	0.026	3.340	0.031	0.238	80	560	100	191	7495	7686	241	7204	7445	Error	Error	-5.294	191	7495	241	7204	60140	649724	0.617	18.916	0	0	0
1	13	15	"A90"	"A90"	7420	4070	100	821	825	278	33	523	523	541	159	29	67	47	0	11531	9004	5198	57	935	935	976	537	55	83	76	0	0.000	0.000	0.000	0.000	0.000	0.000	0.000	0.000	0.000	0.000	0.000	0.000	0.000	0.000	0.028	0.037	0.042	0.042	3.137	0.036	0.512	80	560	100	298	10596	10894	302	8069	8371	Error	Error	-5.152	298	10596	302	8069	66019	720345	1.786	14.950	0	0	0
1	14	15	"A90"	"A90"	7720	4060	100	914	958	285	29	587	587	613	403	65	36	3	0	11253	10851	2273	20	1017	1017	1068	407	38	100	100	0	0.000	0.000	0.000	0.000	0.000	0.000	0.000	0.000	0.000	0.000	0.000	0.000	0.000	0.000	0.032	0.038	0.034	0.032	2.190	0.041	0.435	80	560	100	327	10236	10563	371	9834	10205	Error	Error	-4.968	327	10236	371	9834	76670	868085	0.856	24.037	0	0	0
1	15	15	"A90"	"A90"	8020	4060	100	947	954	215	22	571	571	584	171	29	86	55	0	12388	11984	2661	22	998	998	1007	160	15	100	100	0	0.000	0.000	0.000	0.000	0.000	0.000	0.000	0.000	0.000	0.000	0.000	0.000	0.000	0.000	0.033	0.035	0.033	0.032	1.750	0.035	0.522	80	560	100	376	11390	11766	383	10986	11369	Error	Error	-4.921	376	11390	383	10986	76299	958709	2.164	68.606	0	0	0
1	16	15	"A91"	"A91"	8320	4060	100	1002	961	272	28	573	573	589	163	27	72	61	0	9635	8412	3630	43	974	974	986	157	15	98	95	0	0.000	0.000	0.000	0.000	0.000	0.000	0.000	0.000	0.000	0.000	0.000	0.000	0.000	0.000	0.050	0.052	0.054	0.049	2.703	0.052	0.547	80	560	100	429	8661	9090	388	7438	7826	Error	Error	-4.335	429	8661	388	7438	76879	672950	2.282	47.299	0	0	0
1	17	15	"A91"	"A91"	8620	4060	100	795	813	255	31	609	609	638	232	36	43	16	0	6260	6623	2427	36	984	984	996	168	16	98	95	0	0.000	0.000	0.000	0.000	0.000	0.000	0.000	0.000	0.000	0.000	0.000	0.000	0.000	0.000	0.035	0.036	0.045	0.041	2.559	0.046	0.059	80	560	100	186	5276	5462	204	5639	5843	Error	Error	-4.826	186	5276	204	5639	65008	529803	0.754	33.494	0	0	0
1	18	15	"A91"	"A91"	8920	4060	100	1053	1042	265	25	639	639	641	169	26	77	57	0	9210	9250	2372	25	1026	1026	1045	215	20	100	100	0	0.000	0.000	0.000	0.000	0.000	0.000	0.000	0.000	0.000	0.000	0.000	0.000	0.000	0.000	0.051	0.049	0.055	0.043	2.111	0.048	0.467	80	560	100	414	8184	8598	403	8224	8627	Error	Error	-4.305	414	8184	403	8224	83327	739963	2.373	38.163	0	0	0
1	1	16	"A92"	"A92"	3820	4370	100	785	818	211	25	585	585	616	215	34	48	18	0	9261	8202	3230	39	968	968	989	190	19	98	96	0	0.000	0.000	0.000	0.000	0.000	0.000	0.000	0.000	0.000	0.000	0.000	0.000	0.000	0.000	0.024	0.032	0.038	0.034	2.908	0.031	0.304	80	480	100	200	8293	8493	233	7234	7467	Error	Error	-5.374	200	8293	233	7234	65455	656176	0.940	37.963	0	0	0
1	2	16	"A92"	"A92"	4120	4370	100	920	958	275	28	589	589	612	178	29	75	46	0	10346	10838	2279	21	984	984	1011	250	24	100	100	0	0.000	0.000	0.000	0.000	0.000	0.000	0.000	0.000	0.000	0.000	0.000	0.000	0.000	0.000	0.035	0.037	0.037	0.030	2.384	0.034	0.359	80	560	100	331	9362	9693	369	9854	10223	Error	Error	-4.822	331	9362	369	9854	76676	867069	1.944	39.308	0	0	0
1	3	16	"A92"	"A92"	4420	4370	100	915	936	211	22	587	587	611	239	39	66	17	0	11347	11258	2296	20	978	978	1016	277	27	100	100	0	0.000	0.000	0.000	0.000	0.000	0.000	0.000	0.000	0.000	0.000	0.000	0.000	0.000	0.000	0.032	0.034	0.032	0.028	2.055	0.035	0.507	80	560	100	328	10369	10697	349	10280	10629	Error	Error	-4.982	328	10369	349	10280	74919	900630	1.360	36.975	0	0	0
1	4	16	"A93"	"A93"	4720	4370	100	808	822	285	34	569	569	605	382	63	33	2	0	9473	7563	4542	60	929	929	958	294	30	87	83	0	0.000	0.000	0.000	0.000	0.000	0.000	0.000	0.000	0.000	0.000	0.000	0.000	0.000	0.000	0.028	0.038	0.047	0.050	3.718	0.040	0.238	80	560	100	239	8544	8783	253	6634	6887	Error	Error	-5.160	239	8544	253	6634	65765	605003	0.568	22.466	0	0	0
1	5	16	"A93"	"A93"	5020	4370	100	826	846	191	22	562	562	573	161	28	75	41	0	8958	8353	3077	36	944	944	957	182	19	100	100	0	0.000	0.000	0.000	0.000	0.000	0.000	0.000	0.000	0.000	0.000	0.000	0.000	0.000	0.000	0.033	0.038	0.041	0.038	2.409	0.034	0.355	80	560	100	264	8014	8278	284	7409	7693	Error	Error	-4.924	264	8014	284	7409	67705	668213	1.696	40.637	0	0	0
1	6	16	"A93"	"A93"	5320	4370	100	873	896	281	31	557	557	569	159	27	71	48	0	10598	9556	3564	37	944	944	959	235	24	100	100	0	0.000	0.000	0.000	0.000	0.000	0.000	0.000	0.000	0.000	0.000	0.000	0.000	0.000	0.000	0.033	0.039	0.042	0.036	2.335	0.037	0.400	80	560	100	316	9654	9970	339	8612	8951	Error	Error	-4.933	316	9654	339	8612	71692	764490	2.057	36.583	0	0	0
1	7	16	"A94"	"A94"	5620	4370	100	907	902	247	27	545	545	562	199	35	72	41	0	12402	10718	4425	41	957	957	997	474	47	96	90	0	0.000	0.000	0.000	0.000	0.000	0.000	0.000	0.000	0.000	0.000	0.000	0.000	0.000	0.000	0.032	0.037	0.038	0.034	2.697	0.036	0.537	80	560	100	362	11445	11807	357	9761	10118	Error	Error	-4.983	362	11445	357	9761	72163	857471	1.709	20.508	0	0	0
1	8	16	"A94"	"A94"	5920	4370	100	876	849	226	26	531	531	548	217	39	65	27	0	10671	10079	2792	27	933	933	964	330	34	100	100	0	0.000	0.000	0.000	0.000	0.000	0.000	0.000	0.000	0.000	0.000	0.000	0.000	0.000	0.000	0.035	0.035	0.037	0.032	2.222	0.036	0.297	80	560	100	345	9738	10083	318	9146	9464	Error	Error	-4.819	345	9738	318	9146	67886	806336	1.387	27.621	0	0	0
1	9	16	"A94"	"A94"	6220	4370	100	842	864	202	23	517	517	537	172	32	78	47	0	10938	10994	2670	24	915	915	938	268	28	100	100	0	0.000	0.000	0.000	0.000	0.000	0.000	0.000	0.000	0.000	0.000	0.000	0.000	0.000	0.000	0.032	0.034	0.034	0.031	1.787	0.033	0.502	80	560	100	325	10023	10348	347	10079	10426	Error	Error	-4.947	325	10023	347	10079	69118	879527	1.901	37.522	0	0	0
1	10	16	"A95"	"A95"	6530	4370	100	725	746	233	31	507	507	527	159	30	61	35	0	9481	7857	3841	48	919	919	980	683	69	83	78	0	0.000	0.000	0.000	0.000	0.000	0.000	0.000	0.000	0.000	0.000	0.000	0.000	0.000	0.000	0.025	0.034	0.041	0.045	4.020	0.034	0.412	80	560	100	218	8562	8780	239	6938	7177	Error	Error	-5.296	218	8562	239	6938	59686	628542	1.377	10.069	0	0	0
1	11	16	"A95"	"A95"	6830	4370	100	837	850	218	25	525	525	544	201	36	66	37	0	10691	10401	2026	19	930	930	955	196	20	100	100	0	0.000	0.000	0.000	0.000	0.000	0.000	0.000	0.000	0.000	0.000	0.000	0.000	0.000	0.000	0.032	0.034	0.034	0.029	2.044	0.034	0.448	80	560	100	312	9761	10073	325	9471	9796	Error	Error	-4.967	312	9761	325	9471	68006	832089	1.522	48.194	0	0	0
1	12	16	"A95"	"A95"	7130	4370	100	868	870	268	30	518	518	530	153	28	78	56	0	11080	10878	2036	18	924	924	939	194	20	100	100	0	0.000	0.000	0.000	0.000	0.000	0.000	0.000	0.000	0.000	0.000	0.000	0.000	0.000	0.000	0.034	0.035	0.034	0.028	2.279	0.035	0.429	80	560	100	350	10156	10506	352	9954	10306	Error	Error	-4.859	350	10156	352	9954	69636	870256	2.222	51.232	0	0	0
1	13	16	"A96"	"A96"	7430	4370	100	815	799	292	36	524	524	554	173	31	60	46	0	10803	8308	4945	59	944	944	990	525	53	81	73	0	0.000	0.000	0.000	0.000	0.000	0.000	0.000	0.000	0.000	0.000	0.000	0.000	0.000	0.000	0.030	0.037	0.042	0.056	4.237	0.038	0.503	80	560	100	291	9859	10150	275	7364	7639	Error	Error	-5.082	291	9859	275	7364	63917	664627	1.416	13.939	0	0	0
1	14	16	"A96"	"A96"	7730	4370	100	1060	1348	1004	74	729	729	7300	17661	241	0	0	0	9238	8693	2942	33	1057	1057	5508	14964	271	0	0	0	0.000	0.000	0.000	0.000	0.000	0.000	0.000	0.000	0.000	0.000	0.000	0.000	0.000	0.000	0.040	0.081	0.048	0.052	3.384	1.110	0.885	80	560	100	331	8181	8512	619	7636	8255	Error	Error	-4.627	331	8181	619	7636	107801	695444	-0.337	0.213	0	0	0
1	15	16	"A96"	"A96"	8030	4360	100	964	988	208	21	586	586	599	188	31	85	50	0	11529	11558	2070	17	1015	1015	1028	175	17	100	100	0	0.000	0.000	0.000	0.000	0.000	0.000	0.000	0.000	0.000	0.000	0.000	0.000	0.000	0.000	0.036	0.038	0.037	0.034	1.949	0.036	0.409	80	560	100	378	10514	10892	402	10543	10945	Error	Error	-4.798	378	10514	402	10543	79028	924663	2.069	60.171	0	0	0
1	16	16	"A97"	"A97"	8330	4360	100	952	960	281	29	616	616	831	1392	167	0	0	0	12214	10487	4426	42	1035	1035	1234	1264	102	87	85	0	0.000	0.000	0.000	0.000	0.000	0.000	0.000	0.000	0.000	0.000	0.000	0.000	0.000	0.000	0.030	0.036	0.036	0.035	1.942	0.109	0.082	80	560	100	336	11179	11515	344	9452	9796	Error	Error	-5.056	336	11179	344	9452	76776	838979	0.093	7.320	0	0	0
1	17	16	"A97"	"A97"	8630	4360	100	1015	1063	250	23	616	616	638	182	28	86	58	0	12151	12006	1886	15	1014	1014	1050	302	28	100	100	0	0.000	0.000	0.000	0.000	0.000	0.000	0.000	0.000	0.000	0.000	0.000	0.000	0.000	0.000	0.036	0.041	0.040	0.035	1.823	0.039	0.512	80	560	100	399	11137	11536	447	10992	11439	Error	Error	-4.803	399	11137	447	10992	85000	960440	2.335	36.278	0	0	0
1	18	16	"A97"	"A97"	8930	4360	100	1034	1046	218	20	611	611	629	178	28	86	60	0	11954	11990	1921	16	1029	1029	1060	293	27	100	100	0	0.000	0.000	0.000	0.000	0.000	0.000	0.000	0.000	0.000	0.000	0.000	0.000	0.000	0.000	0.039	0.040	0.040	0.035	1.771	0.038	0.531	80	560	100	423	10925	11348	435	10961	11396	Error	Error	-4.691	423	10925	435	10961	83712	959207	2.343	37.304	0	0	0
1	1	17	"A98"	"A98"	3820	4670	100	672	669	199	29	602	602	628	217	34	13	2	0	2078	2829	2065	72	960	960	969	115	11	87	78	0	0.000	0.000	0.000	0.000	0.000	0.000	0.000	0.000	0.000	0.000	0.000	0.000	0.000	0.000	0.063	0.036	0.088	0.118	4.103	0.038	0.075	80	480	100	70	1118	1188	67	1869	1936	Error	Error	-3.997	70	1118	67	1869	53505	226323	0.189	16.174	0	0	0
1	2	17	"A98"	"A98"	4130	4670	100	652	692	215	31	611	611	627	190	30	26	11	0	1879	2725	1988	72	977	977	984	109	11	93	88	0	0.000	0.000	0.000	0.000	0.000	0.000	0.000	0.000	0.000	0.000	0.000	0.000	0.000	0.000	0.045	0.046	0.095	0.115	4.076	0.047	0.122	80	560	100	41	902	943	81	1748	1829	Error	Error	-4.459	41	902	81	1748	55326	218015	0.342	15.972	0	0	0
1	3	17	"A98"	"A98"	4430	4670	100	589	627	191	30	607	607	640	462	72	1	0	0	1694	2374	1725	72	979	979	1004	299	29	75	58	0	0.000	0.000	0.000	0.000	0.000	0.000	0.000	0.000	0.000	0.000	0.000	0.000	0.000	0.000	-0.025	0.014	0.135	0.125	3.634	0.052	0.155	80	560	100	-18	715	697	20	1395	1415	Error	Error	Error	-18	715	20	1395	50183	189923	-0.028	4.582	0	0	0
1	4	17	"A99"	"A99"	4730	4670	100	2479	2582	1931	74	589	589	614	328	53	73	66	0	4570	3719	1931	51	954	954	981	308	31	72	71	0	0.000	0.000	0.000	0.000	0.000	0.000	0.000	0.000	0.000	0.000	0.000	0.000	0.000	0.000	0.523	0.721	0.593	0.653	2.180	0.836	0.760	80	560	100	1890	3616	5506	1993	2765	4758	Error	Error	-0.936	1890	3616	1993	2765	206591	297551	6.000	8.890	0	0	0
1	5	17	"A99"	"A99"	5030	4670	100	1451	2080	1626	78	567	567	612	384	62	70	53	0	3199	3256	1426	43	940	940	967	216	22	91	88	0	0.000	0.000	0.000	0.000	0.000	0.000	0.000	0.000	0.000	0.000	0.000	0.000	0.000	0.000	0.391	0.653	0.467	0.487	2.636	0.875	0.751	80	560	100	884	2259	3143	1513	2316	3829	Error	Error	-1.354	884	2259	1513	2316	166421	260457	3.823	10.597	0	0	0
1	6	17	"A99"	"A99"	5330	4670	100	1588	1869	1282	68	564	564	598	273	45	66	57	0	2529	2758	1336	48	946	946	953	160	16	88	86	0	0.000	0.000	0.000	0.000	0.000	0.000	0.000	0.000	0.000	0.000	0.000	0.000	0.000	0.000	0.647	0.720	0.656	0.503	3.072	0.842	0.791	80	560	100	1024	1583	2607	1305	1812	3117	Error	Error	-0.628	1024	1583	1305	1812	149497	220624	4.656	11.281	0	0	0
1	7	17	"A100"	"A100"	5630	4670	100	857	819	290	35	563	563	648	661	102	6	0	0	9442	7122	4452	62	961	961	1021	636	62	70	70	0	0.000	0.000	0.000	0.000	0.000	0.000	0.000	0.000	0.000	0.000	0.000	0.000	0.000	0.000	0.035	0.042	0.046	0.055	4.300	0.045	0.493	80	560	100	294	8481	8775	256	6161	6417	Error	Error	-4.850	294	8481	256	6161	65495	569720	0.259	9.593	0	0	0
1	8	17	"A100"	"A100"	5930	4670	100	919	944	258	27	555	555	566	165	29	83	56	0	9540	8918	2794	31	964	964	976	183	18	100	96	0	0.000	0.000	0.000	0.000	0.000	0.000	0.000	0.000	0.000	0.000	0.000	0.000	0.000	0.000	0.042	0.049	0.049	0.045	1.725	0.047	0.492	80	560	100	364	8576	8940	389	7954	8343	Error	Error	-4.558	364	8576	389	7954	75495	713436	2.291	43.399	0	0	0
1	9	17	"A100"	"A100"	6230	4670	100	877	896	242	27	537	537	558	178	31	76	48	0	9120	8403	2538	30	946	946	967	267	27	100	96	0	0.000	0.000	0.000	0.000	0.000	0.000	0.000	0.000	0.000	0.000	0.000	0.000	0.000	0.000	0.042	0.048	0.052	0.044	2.614	0.041	0.371	80	560	100	340	8174	8514	359	7457	7816	Error	Error	-4.587	340	8174	359	7457	71690	672264	1.899	27.850	0	0	0
1	10	17	"A101"	"A101"	6530	4670	100	654	685	212	30	527	527	541	181	33	40	17	0	3058	4085	3031	74	941	941	952	137	14	88	77	0	0.000	0.000	0.000	0.000	0.000	0.000	0.000	0.000	0.000	0.000	0.000	0.000	0.000	0.000	0.060	0.050	0.062	0.080	5.244	0.040	0.152	80	560	100	127	2117	2244	158	3144	3302	Error	Error	-4.059	127	2117	158	3144	54804	326798	0.796	22.869	0	0	0
1	11	17	"A101"	"A101"	6830	4670	100	650	674	174	25	547	547	847	1892	223	0	0	0	2897	4011	2621	65	944	944	1038	645	62	90	68	0	0.000	0.000	0.000	0.000	0.000	0.000	0.000	0.000	0.000	0.000	0.000	0.000	0.000	0.000	0.053	0.041	0.056	0.051	4.048	0.042	0.034	80	560	100	103	1953	2056	127	3067	3194	Error	Error	-4.245	103	1953	127	3067	53881	320878	-0.091	4.609	0	0	0
1	12	17	"A101"	"A101"	7130	4670	100	583	622	182	29	534	534	549	167	30	27	10	0	2783	3890	2572	66	955	955	955	122	12	96	95	0	0.000	0.000	0.000	0.000	0.000	0.000	0.000	0.000	0.000	0.000	0.000	0.000	0.000	0.000	0.027	0.030	0.066	0.045	4.334	0.026	0.077	80	560	100	49	1828	1877	88	2935	3023	Error	Error	-5.221	49	1828	88	2935	49776	311238	0.437	24.057	0	0	0
1	13	17	"A102"	"A102"	7430	4670	100	771	1146	921	80	541	541	552	160	28	57	43	0	3351	4526	3496	77	956	956	971	220	22	75	70	0	0.000	0.000	0.000	0.000	0.000	0.000	0.000	0.000	0.000	0.000	0.000	0.000	0.000	0.000	0.096	0.169	0.158	0.141	3.656	0.211	0.784	80	560	100	230	2395	2625	605	3570	4175	Error	Error	-3.380	230	2395	605	3570	91699	362043	3.713	16.159	0	0	0
1	14	17	"A102"	"A102"	7730	4670	100	875	1148	724	63	557	557	653	1444	221	15	1	0	3822	4961	2984	60	969	969	1065	1485	139	80	48	0	0.000	0.000	0.000	0.000	0.000	0.000	0.000	0.000	0.000	0.000	0.000	0.000	0.000	0.000	0.111	0.148	0.139	0.107	3.157	0.180	0.768	80	560	100	318	2853	3171	591	3992	4583	Error	Error	-3.165	318	2853	591	3992	91812	396892	0.343	2.624	0	0	0
1	15	17	"A102"	"A102"	8030	4670	100	784	955	550	57	596	596	605	164	27	53	31	0	3189	3645	1882	51	996	996	1003	147	14	96	95	0	0.000	0.000	0.000	0.000	0.000	0.000	0.000	0.000	0.000	0.000	0.000	0.000	0.000	0.000	0.086	0.136	0.141	0.133	2.196	0.192	0.556	80	560	100	188	2193	2381	359	2649	3008	Error	Error	-3.544	188	2193	359	2649	76416	291579	2.134	17.973	0	0	0
1	16	17	"A103"	"A103"	8330	4660	100	871	873	238	27	608	608	615	166	26	71	35	0	7490	6381	3238	50	1004	1004	1016	130	12	95	90	0	0.000	0.000	0.000	0.000	0.000	0.000	0.000	0.000	0.000	0.000	0.000	0.000	0.000	0.000	0.041	0.049	0.056	0.066	3.878	0.046	0.379	80	560	100	263	6486	6749	265	5377	5642	Error	Error	-4.624	263	6486	265	5377	69810	510507	1.554	41.269	0	0	0
1	17	17	"A103"	"A103"	8630	4660	100	768	813	250	30	608	608	829	1596	192	0	0	0	6817	6593	1907	28	1018	1018	1132	841	74	97	95	0	0.000	0.000	0.000	0.000	0.000	0.000	0.000	0.000	0.000	0.000	0.000	0.000	0.000	0.000	0.028	0.037	0.051	0.045	2.251	0.034	0.135	80	560	100	160	5799	5959	205	5575	5780	Error	Error	-5.180	160	5799	205	5575	65000	527445	-0.010	6.493	0	0	0
1	18	17	"A103"	"A103"	8930	4660	100	1035	989	215	21	605	605	613	169	27	85	60	0	8093	7890	1627	20	1009	1009	1017	162	15	100	100	0	0.000	0.000	0.000	0.000	0.000	0.000	0.000	0.000	0.000	0.000	0.000	0.000	0.000	0.000	0.061	0.056	0.061	0.051	2.077	0.055	0.474	80	560	100	430	7084	7514	384	6881	7265	Error	Error	-4.042	430	7084	384	6881	79122	631208	2.225	42.426	0	0	0
1	1	18	"A104"	"A104"	3830	4970	100	833	851	254	29	598	598	641	306	47	37	8	0	8766	7332	3897	53	990	990	1025	366	35	85	81	0	0.000	0.000	0.000	0.000	0.000	0.000	0.000	0.000	0.000	0.000	0.000	0.000	0.000	0.000	0.030	0.040	0.038	0.049	2.757	0.042	0.139	80	502	100	235	7776	8011	253	6342	6595	Error	Error	-5.048	235	7776	253	6342	68049	586557	0.686	17.232	0	0	0
1	2	18	"A104"	"A104"	4130	4970	100	837	852	219	25	605	605	623	201	32	51	27	0	7523	7011	2785	39	982	982	996	171	17	100	100	0	0.000	0.000	0.000	0.000	0.000	0.000	0.000	0.000	0.000	0.000	0.000	0.000	0.000	0.000	0.035	0.041	0.043	0.038	3.250	0.039	0.222	80	560	100	232	6541	6773	247	6029	6276	Error	Error	-4.817	232	6541	247	6029	68139	560882	1.139	35.175	0	0	0
1	3	18	"A104"	"A104"	4430	4970	100	870	889	231	25	614	614	634	171	26	63	30	0	7921	7346	2483	33	993	993	996	125	12	100	100	0	0.000	0.000	0.000	0.000	0.000	0.000	0.000	0.000	0.000	0.000	0.000	0.000	0.000	0.000	0.037	0.043	0.039	0.036	2.707	0.033	0.031	80	560	100	256	6928	7184	275	6353	6628	Error	Error	-4.758	256	6928	275	6353	71127	587652	1.491	50.800	0	0	0
1	4	18	"A105"	"A105"	4730	4970	100	888	870	249	28	596	596	607	179	29	66	36	0	5884	5880	3554	60	995	995	1009	209	20	90	85	0	0.000	0.000	0.000	0.000	0.000	0.000	0.000	0.000	0.000	0.000	0.000	0.000	0.000	0.000	0.060	0.056	0.065	0.085	3.216	0.050	0.432	80	560	100	292	4889	5181	274	4885	5159	Error	Error	-4.065	292	4889	274	4885	69611	470437	1.469	23.306	0	0	0
1	5	18	"A105"	"A105"	5030	4970	100	969	938	227	24	569	569	586	174	29	72	55	0	8806	8108	2789	34	963	963	976	165	16	100	100	0	0.000	0.000	0.000	0.000	0.000	0.000	0.000	0.000	0.000	0.000	0.000	0.000	0.000	0.000	0.051	0.052	0.057	0.047	1.968	0.051	0.532	80	560	100	400	7843	8243	369	7145	7514	Error	Error	-4.293	400	7843	369	7145	75058	648652	2.023	43.224	0	0	0
1	6	18	"A105"	"A105"	5330	4970	100	976	952	232	24	580	580	589	173	29	76	53	0	9438	8777	2388	27	969	969	987	208	21	100	100	0	0.000	0.000	0.000	0.000	0.000	0.000	0.000	0.000	0.000	0.000	0.000	0.000	0.000	0.000	0.047	0.048	0.056	0.045	2.146	0.045	0.449	80	560	100	396	8469	8865	372	7808	8180	Error	Error	-4.419	396	8469	372	7808	76132	702199	2.098	37.452	0	0	0
1	7	18	"A106"	"A106"	5630	4970	100	612	628	183	29	564	564	572	169	29	21	7	0	1323	1817	1198	65	952	952	959	119	12	72	62	0	0.000	0.000	0.000	0.000	0.000	0.000	0.000	0.000	0.000	0.000	0.000	0.000	0.000	0.000	0.129	0.074	0.169	0.350	10.714	0.050	0.037	80	560	100	48	371	419	64	865	929	Error	Error	-2.950	48	371	64	865	50250	145360	0.331	7.210	0	0	0
1	8	18	"A106"	"A106"	5930	4970	100	617	641	199	31	564	564	586	173	29	21	10	0	1500	1947	1161	59	961	961	969	112	11	90	76	0	0.000	0.000	0.000	0.000	0.000	0.000	0.000	0.000	0.000	0.000	0.000	0.000	0.000	0.000	0.098	0.078	0.119	0.129	4.860	0.087	0.127	80	560	100	53	539	592	77	986	1063	Error	Error	-3.346	53	539	77	986	51317	155752	0.318	8.732	0	0	0
1	9	18	"A106"	"A106"	6230	4970	100	582	626	213	34	572	572	586	181	30	20	5	0	1482	1898	992	52	961	961	962	108	11	93	85	0	0.000	0.000	0.000	0.000	0.000	0.000	0.000	0.000	0.000	0.000	0.000	0.000	0.000	0.000	0.019	0.058	0.160	0.144	5.064	0.042	0.014	80	560	100	10	521	531	54	937	991	Error	Error	-5.703	10	521	54	937	50052	151871	0.221	8.667	0	0	0
1	10	18	"A107"	"A107"	6540	4970	100	622	660	267	40	559	559	576	161	27	26	13	0	2296	2803	2075	74	967	967	978	163	16	73	65	0	0.000	0.000	0.000	0.000	0.000	0.000	0.000	0.000	0.000	0.000	0.000	0.000	0.000	0.000	0.047	0.055	0.104	0.134	5.327	0.055	0.083	80	560	100	63	1329	1392	101	1836	1937	Error	Error	-4.399	63	1329	101	1836	52777	224231	0.522	11.196	0	0	0
1	11	18	"A107"	"A107"	6840	4970	100	647	653	173	26	550	550	557	159	28	35	10	0	2424	2977	1840	61	940	940	946	112	11	96	91	0	0.000	0.000	0.000	0.000	0.000	0.000	0.000	0.000	0.000	0.000	0.000	0.000	0.000	0.000	0.065	0.051	0.082	0.089	4.025	0.042	0.110	80	560	100	97	1484	1581	103	2037	2140	Error	Error	-3.935	97	1484	103	2037	52237	238189	0.604	18.134	0	0	0
1	12	18	"A107"	"A107"	7140	4970	100	908	958	322	33	635	635	668	231	34	60	25	0	2488	3226	1795	55	1040	1040	1062	186	17	98	97	0	0.000	0.000	0.000	0.000	0.000	0.000	0.000	0.000	0.000	0.000	0.000	0.000	0.000	0.000	0.189	0.148	0.159	0.143	4.785	0.072	0.054	80	560	100	273	1448	1721	323	2186	2509	Error	Error	-2.407	273	1448	323	2186	76652	258081	1.255	11.634	0	0	0
1	13	18	"A108"	"A108"	7440	4970	100	684	678	184	27	569	569	587	169	28	42	11	0	2247	3016	2377	78	965	965	982	239	24	65	60	0	0.000	0.000	0.000	0.000	0.000	0.000	0.000	0.000	0.000	0.000	0.000	0.000	0.000	0.000	0.090	0.053	0.097	0.163	6.721	0.044	0.135	80	560	100	115	1282	1397	109	2051	2160	Error	Error	-3.479	115	1282	109	2051	54209	241314	0.538	8.510	0	0	0
1	14	18	"A108"	"A108"	7740	4970	100	636	671	303	45	543	543	571	244	42	15	2	0	3165	3476	1586	45	947	947	960	233	24	92	90	0	0.000	0.000	0.000	0.000	0.000	0.000	0.000	0.000	0.000	0.000	0.000	0.000	0.000	0.000	0.042	0.051	0.050	0.054	3.792	0.043	0.075	80	560	100	93	2218	2311	128	2529	2657	Error	Error	-4.576	93	2218	128	2529	53683	278059	0.410	10.798	0	0	0
1	15	18	"A108"	"A108"	8040	4970	100	690	709	187	26	574	574	588	196	33	28	10	0	2309	3423	2480	72	993	993	1005	140	13	86	86	0	0.000	0.000	0.000	0.000	0.000	0.000	0.000	0.000	0.000	0.000	0.000	0.000	0.000	0.000	0.088	0.056	0.081	0.083	4.675	0.043	0.117	80	560	100	116	1316	1432	135	2430	2565	Error	Error	-3.504	116	1316	135	2430	56711	273876	0.617	17.271	0	0	0
1	16	18	"A109"	"A109"	8340	4970	100	629	629	160	25	601	601	620	173	27	17	1	0	1348	1595	859	53	1013	1013	1019	120	11	65	56	0	0.000	0.000	0.000	0.000	0.000	0.000	0.000	0.000	0.000	0.000	0.000	0.000	0.000	0.000	0.084	0.048	0.358	0.370	5.712	0.078	0.045	80	560	100	28	335	363	28	582	610	Error	Error	-3.581	28	335	28	582	50343	127632	0.052	4.800	0	0	0
1	17	18	"A109"	"A109"	8640	4960	100	604	615	175	28	603	603	614	171	27	20	2	0	1437	1702	758	44	993	993	1000	115	11	90	78	0	0.000	0.000	0.000	0.000	0.000	0.000	0.000	0.000	0.000	0.000	0.000	0.000	0.000	0.000	0.002	0.017	0.235	0.289	4.861	0.031	0.006	80	560	100	1	444	445	12	709	721	Error	Error	-8.794	1	444	12	709	49208	136127	0.006	6.104	0	0	0
1	18	18	"A109"	"A109"	8940	4960	100	614	609	167	27	594	594	609	172	28	17	1	0	1398	1694	785	46	1004	1004	1005	110	10	92	73	0	0.000	0.000	0.000	0.000	0.000	0.000	0.000	0.000	0.000	0.000	0.000	0.000	0.000	0.000	0.051	0.022	0.176	0.154	3.962	0.033	0.006	80	560	100	20	394	414	15	690	705	Error	Error	-4.300	20	394	15	690	48697	135555	0.000	6.264	0	0	0
1	1	19	"A110"	"A110"	3830	5270	100	718	767	256	33	598	598	718	1543	214	0	0	0	4551	5049	3137	62	981	981	1088	1741	160	67	51	0	0.000	0.000	0.000	0.000	0.000	0.000	0.000	0.000	0.000	0.000	0.000	0.000	0.000	0.000	0.034	0.042	0.050	0.049	3.269	0.431	0.394	80	502	100	120	3570	3690	169	4068	4237	Error	Error	-4.895	120	3570	169	4068	61350	403909	0.032	2.275	0	0	0
1	2	19	"A110"	"A110"	4140	5270	100	808	795	234	29	603	603	620	173	27	52	25	0	6479	6295	2794	44	984	984	990	171	17	100	97	0	0.000	0.000	0.000	0.000	0.000	0.000	0.000	0.000	0.000	0.000	0.000	0.000	0.000	0.000	0.037	0.036	0.047	0.041	3.204	0.038	0.284	80	560	100	205	5495	5700	192	5311	5503	Error	Error	-4.744	205	5495	192	5311	63627	503618	1.012	31.023	0	0	0
1	3	19	"A110"	"A110"	4440	5270	100	749	851	496	58	590	590	602	159	26	50	35	0	6076	6111	3138	51	978	978	1002	210	20	96	90	0	0.000	0.000	0.000	0.000	0.000	0.000	0.000	0.000	0.000	0.000	0.000	0.000	0.000	0.000	0.031	0.051	0.047	0.043	3.146	0.057	0.236	80	560	100	159	5098	5257	261	5133	5394	Error	Error	-5.003	159	5098	261	5133	68112	488876	1.566	24.329	0	0	0
1	4	19	"A111"	"A111"	4740	5270	100	640	675	188	27	574	574	603	285	47	11	2	0	2011	2820	2218	78	978	978	989	198	20	68	62	0	0.000	0.000	0.000	0.000	0.000	0.000	0.000	0.000	0.000	0.000	0.000	0.000	0.000	0.000	0.064	0.055	0.106	0.124	6.342	0.042	0.113	80	560	100	66	1033	1099	101	1842	1943	Error	Error	-3.968	66	1033	101	1842	54006	225561	0.253	9.247	0	0	0
1	5	19	"A111"	"A111"	5040	5270	100	626	667	187	28	587	587	609	284	46	17	0	0	2038	2959	2075	70	950	950	976	299	30	81	76	0	0.000	0.000	0.000	0.000	0.000	0.000	0.000	0.000	0.000	0.000	0.000	0.000	0.000	0.000	0.036	0.040	0.058	0.072	4.953	0.031	0.084	80	560	100	39	1088	1127	80	2009	2089	Error	Error	-4.802	39	1088	80	2009	53338	236736	0.204	6.632	0	0	0
1	6	19	"A111"	"A111"	5340	5270	100	696	716	214	29	594	594	624	226	36	28	5	0	2341	3194	2237	70	990	990	1001	143	14	92	86	0	0.000	0.000	0.000	0.000	0.000	0.000	0.000	0.000	0.000	0.000	0.000	0.000	0.000	0.000	0.075	0.055	0.109	0.116	4.910	0.034	0.092	80	560	100	102	1351	1453	122	2204	2326	Error	Error	-3.727	102	1351	122	2204	57305	255496	0.407	15.336	0	0	0
1	7	19	"A112"	"A112"	5640	5270	100	691	715	206	28	574	574	582	163	28	41	20	0	3232	4423	3498	79	968	968	1001	277	27	65	58	0	0.000	0.000	0.000	0.000	0.000	0.000	0.000	0.000	0.000	0.000	0.000	0.000	0.000	0.000	0.052	0.041	0.054	0.082	5.631	0.041	0.302	80	560	100	117	2264	2381	141	3455	3596	Error	Error	-4.274	117	2264	141	3455	57213	353855	0.816	12.354	0	0	0
1	8	19	"A112"	"A112"	5940	5270	100	618	659	248	37	557	557	596	606	101	5	0	0	5155	5047	2796	55	949	949	979	368	37	92	83	0	0.000	0.000	0.000	0.000	0.000	0.000	0.000	0.000	0.000	0.000	0.000	0.000	0.000	0.000	0.015	0.025	0.039	0.038	3.935	0.101	0.064	80	560	100	61	4206	4267	102	4098	4200	Error	Error	-6.107	61	4206	102	4098	52693	403742	0.104	11.054	0	0	0
1	9	19	"A112"	"A112"	6240	5270	100	735	763	234	30	567	567	578	169	29	50	22	0	5313	5373	2965	55	960	960	985	266	27	96	91	0	0.000	0.000	0.000	0.000	0.000	0.000	0.000	0.000	0.000	0.000	0.000	0.000	0.000	0.000	0.039	0.044	0.044	0.050	3.157	0.043	0.264	80	560	100	168	4353	4521	196	4413	4609	Error	Error	-4.695	168	4353	196	4413	61034	429803	1.095	16.496	0	0	0
1	10	19	"A113"	"A113"	6540	5270	100	635	683	208	30	590	590	603	168	27	28	17	0	2702	3727	2763	74	996	996	1008	160	15	82	70	0	0.000	0.000	0.000	0.000	0.000	0.000	0.000	0.000	0.000	0.000	0.000	0.000	0.000	0.000	0.026	0.034	0.064	0.106	7.917	0.032	0.103	80	560	100	45	1706	1751	93	2731	2824	Error	Error	-5.245	45	1706	93	2731	54652	298151	0.476	16.994	0	0	0
1	11	19	"A113"	"A113"	6840	5270	100	669	696	202	29	573	573	583	170	29	42	10	0	2794	3726	2470	66	983	983	989	139	14	93	92	0	0.000	0.000	0.000	0.000	0.000	0.000	0.000	0.000	0.000	0.000	0.000	0.000	0.000	0.000	0.053	0.045	0.070	0.071	5.259	0.038	0.152	80	560	100	96	1811	1907	123	2743	2866	Error	Error	-4.238	96	1811	123	2743	55649	298070	0.665	19.691	0	0	0
1	12	19	"A113"	"A113"	7140	5270	100	632	655	230	35	567	567	576	177	30	35	11	0	2714	3842	2415	62	970	970	972	127	13	88	87	0	0.000	0.000	0.000	0.000	0.000	0.000	0.000	0.000	0.000	0.000	0.000	0.000	0.000	0.000	0.037	0.031	0.072	0.088	5.288	0.032	0.095	80	560	100	65	1744	1809	88	2872	2960	Error	Error	-4.746	65	1744	88	2872	52398	307373	0.446	22.598	0	0	0
1	13	19	"A114"	"A114"	7440	5270	100	767	788	251	31	578	578	1331	5916	444	0	0	0	7084	5241	3742	71	976	976	1754	5713	325	51	0	0	0.000	0.000	0.000	0.000	0.000	0.000	0.000	0.000	0.000	0.000	0.000	0.000	0.000	0.000	0.031	0.049	0.064	0.111	6.098	0.699	0.571	80	560	100	189	6108	6297	210	4265	4475	Error	Error	-5.014	189	6108	210	4265	63059	419290	-0.092	0.610	0	0	0
1	14	19	"A114"	"A114"	7740	5270	100	918	907	249	27	637	637	707	316	44	45	8	0	8732	7384	3305	44	1018	1018	1067	329	30	91	86	0	0.000	0.000	0.000	0.000	0.000	0.000	0.000	0.000	0.000	0.000	0.000	0.000	0.000	0.000	0.036	0.042	0.048	0.044	2.358	0.039	0.183	80	560	100	281	7714	7995	270	6366	6636	Error	Error	-4.779	281	7714	270	6366	72550	590697	0.633	19.201	0	0	0
1	15	19	"A114"	"A114"	8040	5270	100	828	846	256	30	577	577	594	162	27	65	40	0	8498	7143	3497	48	983	983	1052	556	52	85	82	0	0.000	0.000	0.000	0.000	0.000	0.000	0.000	0.000	0.000	0.000	0.000	0.000	0.000	0.000	0.033	0.044	0.044	0.052	4.213	0.039	0.348	80	560	100	251	7515	7766	269	6160	6429	Error	Error	-4.904	251	7515	269	6160	67669	571400	1.556	10.955	0	0	0
1	16	19	"A115"	"A115"	8340	5270	100	729	713	194	27	620	620	633	174	27	30	10	0	2056	2656	2007	75	1028	1028	1046	197	18	65	57	0	0.000	0.000	0.000	0.000	0.000	0.000	0.000	0.000	0.000	0.000	0.000	0.000	0.000	0.000	0.106	0.057	0.145	0.189	6.898	0.041	0.090	80	560	100	109	1028	1137	93	1628	1721	Error	Error	-3.237	109	1028	93	1628	57001	212465	0.460	8.173	0	0	0
1	17	19	"A115"	"A115"	8640	5260	100	718	734	204	27	607	607	624	190	30	35	7	0	2580	3286	2184	66	1020	1020	1032	182	17	91	88	0	0.000	0.000	0.000	0.000	0.000	0.000	0.000	0.000	0.000	0.000	0.000	0.000	0.000	0.000	0.071	0.056	0.073	0.066	3.136	0.044	0.084	80	560	100	111	1560	1671	127	2266	2393	Error	Error	-3.813	111	1560	127	2266	58699	262869	0.579	12.385	0	0	0
1	18	19	"A115"	"A115"	8940	5260	100	692	715	196	27	631	631	644	180	27	31	10	0	2415	3244	2063	63	1023	1023	1036	152	14	92	92	0	0.000	0.000	0.000	0.000	0.000	0.000	0.000	0.000	0.000	0.000	0.000	0.000	0.000	0.000	0.044	0.038	0.072	0.071	4.785	0.038	0.083	80	560	100	61	1392	1453	84	2221	2305	Error	Error	-4.512	61	1392	84	2221	57164	259496	0.394	14.526	0	0	0
1	1	20	"A116"	"A116"	3840	5570	100	853	1081	1323	122	674	674	683	196	28	43	27	0	7006	5779	3708	64	1020	1020	1048	268	25	82	78	0	0.000	0.000	0.000	0.000	0.000	0.000	0.000	0.000	0.000	0.000	0.000	0.000	0.000	0.000	0.030	0.086	0.058	0.059	4.164	0.110	0.177	80	522	100	179	5986	6165	407	4759	5166	Error	Error	-5.064	179	5986	407	4759	86507	462312	2.031	17.653	0	0	0
1	2	20	"A116"	"A116"	4140	5570	100	973	999	277	27	653	653	700	519	74	28	0	0	9322	8491	2681	31	1002	1002	1032	331	32	100	98	0	0.000	0.000	0.000	0.000	0.000	0.000	0.000	0.000	0.000	0.000	0.000	0.000	0.000	0.000	0.038	0.046	0.055	0.039	3.117	0.052	0.067	80	560	100	320	8320	8640	346	7489	7835	Error	Error	-4.700	320	8320	346	7489	79913	679288	0.576	22.535	0	0	0
1	3	20	"A116"	"A116"	4440	5570	100	1008	1045	321	30	648	648	652	174	26	73	51	0	9866	8648	3541	40	1019	1019	1036	249	24	100	95	0	0.000	0.000	0.000	0.000	0.000	0.000	0.000	0.000	0.000	0.000	0.000	0.000	0.000	0.000	0.041	0.052	0.047	0.053	2.079	0.049	0.445	80	560	100	360	8847	9207	397	7629	8026	Error	Error	-4.619	360	8847	397	7629	83624	691805	2.259	30.570	0	0	0
1	4	20	"A117"	"A117"	4740	5570	100	692	736	215	29	652	652	663	170	25	27	11	0	1215	1441	619	42	1005	1005	1014	115	11	68	45	0	0.000	0.000	0.000	0.000	0.000	0.000	0.000	0.000	0.000	0.000	0.000	0.000	0.000	0.000	0.190	0.193	0.349	0.381	3.576	0.234	0.140	80	560	100	40	210	250	84	436	520	Error	Error	-2.392	40	210	84	436	58850	115276	0.429	3.713	0	0	0
1	5	20	"A117"	"A117"	5040	5570	100	673	692	179	25	637	637	646	172	26	26	3	0	1268	1420	567	39	994	994	990	121	12	68	55	0	0.000	0.000	0.000	0.000	0.000	0.000	0.000	0.000	0.000	0.000	0.000	0.000	0.000	0.000	0.131	0.129	0.448	0.448	3.809	0.274	0.043	80	560	100	36	274	310	55	426	481	Error	Error	-2.928	36	274	55	426	55336	113572	0.267	3.554	0	0	0
1	6	20	"A117"	"A117"	5340	5570	100	698	725	230	31	635	635	666	335	50	12	2	0	1309	1549	631	40	998	998	1008	124	12	85	67	0	0.000	0.000	0.000	0.000	0.000	0.000	0.000	0.000	0.000	0.000	0.000	0.000	0.000	0.000	0.203	0.163	0.338	0.353	2.565	0.277	0.219	80	560	100	63	311	374	90	551	641	Error	Error	-2.303	63	311	90	551	58020	123891	0.176	4.363	0	0	0
1	7	20	"A118"	"A118"	5640	5570	100	648	670	189	28	580	580	595	172	28	30	7	0	3315	3140	2005	63	972	972	970	156	16	77	70	0	0.000	0.000	0.000	0.000	0.000	0.000	0.000	0.000	0.000	0.000	0.000	0.000	0.000	0.000	0.029	0.042	0.075	0.102	5.023	0.039	0.099	80	560	100	68	2343	2411	90	2168	2258	Error	Error	-5.107	68	2343	90	2168	53604	251186	0.436	13.910	0	0	0
1	8	20	"A118"	"A118"	5940	5570	100	713	743	235	31	604	604	611	164	26	42	20	0	3761	4240	2528	59	987	987	985	107	10	98	98	0	0.000	0.000	0.000	0.000	0.000	0.000	0.000	0.000	0.000	0.000	0.000	0.000	0.000	0.000	0.039	0.043	0.078	0.083	3.751	0.043	0.206	80	560	100	109	2774	2883	139	3253	3392	Error	Error	-4.670	109	2774	139	3253	59439	339227	0.805	30.421	0	0	0
1	9	20	"A118"	"A118"	6240	5570	100	763	772	216	27	599	599	619	179	28	48	11	0	4112	4328	2042	47	1002	1002	1005	122	12	96	96	0	0.000	0.000	0.000	0.000	0.000	0.000	0.000	0.000	0.000	0.000	0.000	0.000	0.000	0.000	0.053	0.052	0.060	0.059	3.287	0.055	0.220	80	560	100	164	3110	3274	173	3326	3499	Error	Error	-4.245	164	3110	173	3326	61785	346275	0.855	27.238	0	0	0
1	10	20	"A119"	"A119"	6550	5570	100	681	701	235	33	599	599	605	158	26	31	16	0	2012	2983	2117	70	988	988	1008	164	16	63	60	0	0.000	0.000	0.000	0.000	0.000	0.000	0.000	0.000	0.000	0.000	0.000	0.000	0.000	0.000	0.080	0.051	0.095	0.172	7.797	0.056	0.233	80	560	100	82	1024	1106	102	1995	2097	Error	Error	-3.642	82	1024	102	1995	56054	238625	0.608	12.043	0	0	0
1	11	20	"A119"	"A119"	6850	5570	100	727	777	307	39	598	598	622	192	30	33	12	0	2416	3312	2091	63	1001	1001	1028	231	22	92	85	0	0.000	0.000	0.000	0.000	0.000	0.000	0.000	0.000	0.000	0.000	0.000	0.000	0.000	0.000	0.091	0.077	0.080	0.108	4.755	0.051	0.129	80	560	100	129	1415	1544	179	2311	2490	Error	Error	-3.455	129	1415	179	2311	62124	264977	0.807	9.887	0	0	0
1	12	20	"A119"	"A119"	7150	5570	100	700	698	209	29	598	598	599	154	25	33	15	0	2889	3674	2278	62	970	970	978	123	12	95	91	0	0.000	0.000	0.000	0.000	0.000	0.000	0.000	0.000	0.000	0.000	0.000	0.000	0.000	0.000	0.053	0.037	0.062	0.074	6.034	0.046	0.201	80	560	100	102	1919	2021	100	2704	2804	Error	Error	-4.234	102	1919	100	2704	55827	293954	0.643	21.919	0	0	0
1	13	20	"A120"	"A120"	7450	5570	100	644	658	191	29	563	563	575	160	27	32	13	0	1106	1409	741	52	948	948	950	109	11	58	45	0	0.000	0.000	0.000	0.000	0.000	0.000	0.000	0.000	0.000	0.000	0.000	0.000	0.000	0.000	0.513	0.206	0.519	0.531	4.617	0.102	0.046	80	560	100	81	158	239	95	461	556	Error	Error	-0.964	81	158	95	461	52606	112757	0.519	4.211	0	0	0
1	14	20	"A120"	"A120"	7750	5570	100	555	572	182	31	570	570	577	158	27	18	3	0	1273	1506	714	47	953	953	950	120	12	72	57	0	0.000	0.000	0.000	0.000	0.000	0.000	0.000	0.000	0.000	0.000	0.000	0.000	0.000	0.000	-0.047	0.004	0.198	0.253	4.324	0.126	0.098	80	560	100	-15	320	305	2	553	555	Error	Error	Error	-15	320	2	553	45769	120490	-0.032	4.633	0	0	0
1	15	20	"A120"	"A120"	8050	5570	100	627	631	190	30	650	650	1661	6164	371	0	0	0	1438	1659	725	43	1030	1030	1907	5581	292	0	0	0	0.000	0.000	0.000	0.000	0.000	0.000	0.000	0.000	0.000	0.000	0.000	0.000	0.000	0.000	-0.056	-0.030	0.284	0.270	6.207	0.687	0.699	80	560	100	-23	408	385	-19	629	610	Error	Error	Error	-23	408	-19	629	50440	132724	-0.167	-0.044	0	0	0
1	16	20	"A121"	"A121"	8350	5570	100	835	874	281	32	704	704	786	1249	158	0	0	0	5196	5624	4418	78	1085	1085	1357	1590	117	55	55	0	0.000	0.000	0.000	0.000	0.000	0.000	0.000	0.000	0.000	0.000	0.000	0.000	0.000	0.000	0.032	0.037	0.060	0.135	7.213	0.196	0.164	80	560	100	131	4111	4242	170	4539	4709	Error	Error	-4.972	131	4111	170	4539	69913	449957	0.070	2.684	0	0	0
1	17	20	"A121"	"A121"	8650	5570	100	863	900	260	28	653	653	659	162	24	57	35	0	4937	6370	4127	64	1056	1056	1171	816	69	80	76	0	0.000	0.000	0.000	0.000	0.000	0.000	0.000	0.000	0.000	0.000	0.000	0.000	0.000	0.000	0.054	0.046	0.048	0.055	3.506	0.044	0.428	80	560	100	210	3881	4091	247	5314	5561	Error	Error	-4.208	210	3881	247	5314	72009	509590	1.488	6.371	0	0	0
1	18	20	"A121"	"A121"	8950	5560	100	1080	1124	310	27	678	678	698	303	43	61	30	0	11496	9869	4593	46	1056	1056	1161	701	60	93	92	0	0.000	0.000	0.000	0.000	0.000	0.000	0.000	0.000	0.000	0.000	0.000	0.000	0.000	0.000	0.039	0.051	0.052	0.052	2.216	0.045	0.553	80	560	100	402	10440	10842	446	8813	9259	Error	Error	-4.699	402	10440	446	8813	89916	789485	1.406	12.422	0	0	0
1	1	21	"Blank"	"Blank"	3840	5880	100	742	749	260	34	723	723	736	196	26	13	1	0	1044	1051	135	12	1035	1035	1041	115	11	11	2	0	0.000	0.000	0.000	0.000	0.000	0.000	0.000	0.000	0.000	0.000	0.000	0.000	0.000	0.000	2.111	1.625	1.675	1.715	3.308	3.057	0.619	80	522	100	19	9	28	26	16	42	Error	Error	1.078	19	9	26	16	59922	84071	0.066	0.087	0	0	0
1	2	21	"Blank"	"Blank"	4150	5870	100	736	734	194	26	695	695	708	185	26	25	3	0	1031	1028	104	10	1039	1039	1041	125	12	10	1	0	0.000	0.000	0.000	0.000	0.000	0.000	0.000	0.000	0.000	0.000	0.000	0.000	0.000	0.000	-5.125	-3.545	1.700	2.066	3.270	1.600	0.230	80	560	100	41	-8	33	39	-11	28	Error	Error	Error	41	-8	39	-11	58757	82273	0.141	-0.104	0	0	0
1	3	21	"Blank"	"Blank"	4450	5870	100	659	663	175	26	675	675	689	185	26	17	0	0	1005	1007	134	13	1042	1042	1040	117	11	13	2	0	0.000	0.000	0.000	0.000	0.000	0.000	0.000	0.000	0.000	0.000	0.000	0.000	0.000	0.000	0.432	0.343	1.545	1.521	4.045	6.629	0.014	80	560	100	-16	-37	-53	-12	-35	-47	Error	Error	-1.209	-16	-37	-12	-35	53070	80532	-0.141	-0.282	0	0	0
1	4	21	"Blank"	"Blank"	4750	5870	100	705	703	190	27	663	663	674	178	26	17	6	0	1033	1041	122	11	1022	1022	1024	118	11	13	2	0	0.000	0.000	0.000	0.000	0.000	0.000	0.000	0.000	0.000	0.000	0.000	0.000	0.000	0.000	3.818	2.105	1.835	1.752	3.493	5.911	0.029	80	560	100	42	11	53	40	19	59	Error	Error	1.933	42	11	40	19	56246	83243	0.163	0.144	0	0	0
1	5	21	"Blank"	"Blank"	5050	5870	100	668	694	186	26	672	672	681	172	25	21	6	0	1008	1007	108	10	1025	1025	1025	119	11	11	0	0	0.000	0.000	0.000	0.000	0.000	0.000	0.000	0.000	0.000	0.000	0.000	0.000	0.000	0.000	0.235	-1.222	1.715	1.869	4.318	28.712	0.001	80	560	100	-4	-17	-21	22	-18	4	Error	Error	-2.087	-4	-17	22	-18	55524	80596	0.076	-0.151	0	0	0
1	6	21	"Blank"	"Blank"	5350	5870	100	700	776	492	63	691	691	708	204	28	18	3	0	1041	1081	246	22	1047	1047	1053	123	11	17	5	0	0.000	0.000	0.000	0.000	0.000	0.000	0.000	0.000	0.000	0.000	0.000	0.000	0.000	0.000	-1.500	2.500	1.768	1.636	3.891	3.346	0.190	80	560	100	9	-6	3	85	34	119	Error	Error	Error	9	-6	85	34	62094	86460	0.333	0.228	0	0	0
1	7	21	"Blank"	"Blank"	5650	5870	100	700	735	239	32	742	742	1612	5608	347	0	0	0	1092	1096	129	11	1081	1081	2189	6779	309	0	0	0	0.000	0.000	0.000	0.000	0.000	0.000	0.000	0.000	0.000	0.000	0.000	0.000	0.000	0.000	-3.818	-0.467	2.006	1.913	4.177	0.850	0.945	80	560	100	-42	11	-31	-7	15	8	Error	Error	Error	-42	11	-7	15	58816	87694	-0.156	-0.161	0	0	0
1	8	21	"Blank"	"Blank"	5950	5870	100	700	733	189	25	686	686	699	175	25	30	6	0	1093	1094	113	10	1040	1040	1046	114	10	31	5	0	0.000	0.000	0.000	0.000	0.000	0.000	0.000	0.000	0.000	0.000	0.000	0.000	0.000	0.000	0.264	0.870	1.755	1.548	4.631	9.003	0.014	80	560	100	14	53	67	47	54	101	Error	Error	-1.921	14	53	47	54	58659	87512	0.194	0.421	0	0	0
1	9	21	"Blank"	"Blank"	6250	5870	100	670	782	695	88	638	638	662	192	29	20	6	0	1007	1129	905	80	1008	1008	1011	111	10	21	7	0	0.000	0.000	0.000	0.000	0.000	0.000	0.000	0.000	0.000	0.000	0.000	0.000	0.000	0.000	-32.000	1.190	1.262	1.143	3.988	0.807	0.641	80	560	100	32	-1	31	144	121	265	Error	Error	Error	32	-1	144	121	62575	90347	0.625	1.063	0	0	0
1	10	21	"Blank"	"Blank"	6550	5870	100	700	709	192	27	688	688	767	1043	135	0	0	0	1065	1069	125	11	1040	1040	1081	670	61	0	0	0	0.000	0.000	0.000	0.000	0.000	0.000	0.000	0.000	0.000	0.000	0.000	0.000	0.000	0.000	0.480	0.724	1.563	1.764	4.411	1.685	0.713	80	560	100	12	25	37	21	29	50	Error	Error	-1.059	12	25	21	29	56749	85533	-0.056	-0.018	0	0	0
1	11	21	"Blank"	"Blank"	6850	5870	100	621	612	166	27	650	650	663	179	26	8	1	0	990	994	105	10	1032	1032	1032	110	10	7	0	0	0.000	0.000	0.000	0.000	0.000	0.000	0.000	0.000	0.000	0.000	0.000	0.000	0.000	0.000	0.690	1.000	1.383	1.414	3.445	15.817	0.005	80	560	100	-29	-42	-71	-38	-38	-76	Error	Error	-0.534	-29	-42	-38	-38	48950	79517	-0.285	-0.345	0	0	0
1	12	21	"Blank"	"Blank"	7150	5870	100	675	654	155	23	637	637	640	170	26	11	1	0	1032	1037	105	10	1011	1011	1018	113	11	15	5	0	0.000	0.000	0.000	0.000	0.000	0.000	0.000	0.000	0.000	0.000	0.000	0.000	0.000	0.000	1.810	0.654	1.417	1.431	4.273	38.775	0.000	80	560	100	38	21	59	17	26	43	Error	Error	0.856	38	21	17	26	52305	82949	0.082	0.168	0	0	0
1	13	21	"Blank"	"Blank"	7450	5870	100	606	621	174	28	671	671	675	180	26	10	0	0	948	946	135	14	1042	1042	1045	122	11	3	0	0	0.000	0.000	0.000	0.000	0.000	0.000	0.000	0.000	0.000	0.000	0.000	0.000	0.000	0.000	0.691	0.521	1.188	1.546	4.318	2.026	0.151	80	560	100	-65	-94	-159	-50	-96	-146	Error	Error	-0.532	-65	-94	-50	-96	49718	75663	-0.300	-0.811	0	0	0
1	14	21	"Blank"	"Blank"	7750	5870	100	711	706	231	32	687	687	691	186	26	23	5	0	1053	1073	122	11	1043	1043	1051	119	11	22	5	0	0.000	0.000	0.000	0.000	0.000	0.000	0.000	0.000	0.000	0.000	0.000	0.000	0.000	0.000	2.400	0.633	2.381	2.009	3.692	1.067	0.242	80	560	100	24	10	34	19	30	49	Error	Error	1.263	24	10	19	30	56519	85865	0.081	0.185	0	0	0
1	15	21	"Blank"	"Blank"	8050	5870	100	662	672	168	25	679	679	758	1334	175	0	0	0	995	999	129	12	1050	1050	1104	1156	104	0	0	0	0.000	0.000	0.000	0.000	0.000	0.000	0.000	0.000	0.000	0.000	0.000	0.000	0.000	0.000	0.309	0.137	0.971	1.116	3.874	2.701	0.064	80	560	100	-17	-55	-72	-7	-51	-58	Error	Error	-1.694	-17	-55	-7	-51	53776	79951	-0.064	-0.091	0	0	0
1	16	21	"Blank"	"Blank"	8350	5870	100	741	746	156	20	730	730	1143	4456	389	0	0	0	1072	1070	88	8	1097	1097	1423	3594	252	0	0	0	0.000	0.000	0.000	0.000	0.000	0.000	0.000	0.000	0.000	0.000	0.000	0.000	0.000	0.000	-0.440	-0.593	1.310	1.460	5.091	1.126	0.141	80	560	100	11	-25	-14	16	-27	-11	Error	Error	Error	11	-25	16	-27	59702	85580	-0.089	-0.098	0	0	0
1	17	21	"Blank"	"Blank"	8650	5870	100	693	695	160	23	711	711	731	445	60	1	0	0	1073	1075	106	9	1074	1074	1088	516	47	0	0	0	0.000	0.000	0.000	0.000	0.000	0.000	0.000	0.000	0.000	0.000	0.000	0.000	0.000	0.000	18.000	-16.000	1.538	1.516	4.096	0.837	0.885	80	560	100	-18	-1	-19	-16	1	-15	Error	Error	4.170	-18	-1	-16	1	55623	85971	-0.081	-0.025	0	0	0
1	18	21	"Blank"	"Blank"	8950	5870	100	704	708	153	21	742	742	754	256	33	5	0	0	1100	1099	114	10	1073	1073	1075	129	12	13	2	0	0.000	0.000	0.000	0.000	0.000	0.000	0.000	0.000	0.000	0.000	0.000	0.000	0.000	0.000	-1.407	-1.308	1.226	1.267	4.578	6.490	0.020	80	560	100	-38	27	-11	-34	26	-8	Error	Error	Error	-38	27	-34	26	56637	87916	-0.180	0.186	0	0	0
