# Supplementary material for: Application of hybridization control probe to increase accuracy on ligation detection or minisequencing diagnostic microarrays
Source: BMC Res Notes. 2009 Dec 14;2:249. doi: 10.1186/1756-0500-2-249 (PMC2799435; doi:10.1186/1756-0500-2-249)
Supplement: Additional file 3 — Gpr_files. Zip-compressed file containing raw microarray data in GenePix results format (.gpr) and GAL (GenePix Array List) files. [file 1756-0500-2-249-S3.ZIP › gpr_files/slide5/lasi5_12-16.gpr]

ATF	1.0
30	76    
"Type=GenePix Results 3"
"DateTime=2009/04/29 14:56:44"
"Settings=C:\Axon\Data\HPV\290409\lasi5_1_16.gps"
"GalFile=C:\Axon\Data\HPV\ArrayIt_032009_InstiBioGalfile.gal"
"ArrayOfArrays=12-16"
"PixelSize=10"
"Wavelengths=532	488"
"ImageFiles=C:\Axon\Data\HPV\290409\lasi5_1-16.tif 2	C:\Axon\Data\HPV\290409\lasi5_1-16.tif 3"
"NormalizationMethod=None"
"NormalizationFactors=1	1"
"JpegImage="
"StdDev=Type 1"
"RatioFormulations=W1/W3 (#1/532)	W1/W4 (#1/488)	W3/W4 (532/488)"
"FeatureType=Circular"
"Barcode="
"BackgroundSubtraction=LocalFeature"
"ImageOrigin=0, 0"
"JpegOrigin=3720, 0"
"Creator=GenePix Pro 6.1.0.2"
"Scanner=GenePix 4200A 01 Autoloader [2]"
"FocusPosition=0"
"Temperature=24.4375"
"LinesAveraged=2"
"Comment="
"PMTGain=600	500"
"ScanPower=100	100"
"LaserPower=2.67883	2.56775"
"Filters=Standard Green	Standard Blue"
"ScanRegion=372,0,1916,6892"
"Supplier="
"Block"	"Column"	"Row"	"Name"	"ID"	"X"	"Y"	"Dia."	"F532 Median"	"F532 Mean"	"F532 SD"	"F532 CV"	"B532"	"B532 Median"	"B532 Mean"	"B532 SD"	"B532 CV"	"% > B532+1SD"	"% > B532+2SD"	"F532 % Sat."	"F488 Median"	"F488 Mean"	"F488 SD"	"F488 CV"	"B488"	"B488 Median"	"B488 Mean"	"B488 SD"	"B488 CV"	"% > B488+1SD"	"% > B488+2SD"	"F488 % Sat."	"Ratio of Medians (#1/532)"	"Ratio of Means (#1/532)"	"Median of Ratios (#1/532)"	"Mean of Ratios (#1/532)"	"Ratios SD (#1/532)"	"Rgn Ratio (#1/532)"	"Rgn R2 (#1/532)"	"Ratio of Medians (#1/488)"	"Ratio of Means (#1/488)"	"Median of Ratios (#1/488)"	"Mean of Ratios (#1/488)"	"Ratios SD (#1/488)"	"Rgn Ratio (#1/488)"	"Rgn R2 (#1/488)"	"Ratio of Medians (532/488)"	"Ratio of Means (532/488)"	"Median of Ratios (532/488)"	"Mean of Ratios (532/488)"	"Ratios SD (532/488)"	"Rgn Ratio (532/488)"	"Rgn R2 (532/488)"	"F Pixels"	"B Pixels"	"Circularity"	"Sum of Medians (#1/532)"	"Sum of Medians (#1/488)"	"Sum of Medians (532/488)"	"Sum of Means (#1/532)"	"Sum of Means (#1/488)"	"Sum of Means (532/488)"	"Log Ratio (#1/532)"	"Log Ratio (#1/488)"	"Log Ratio (532/488)"	"F532 Median - B532"	"F488 Median - B488"	"F532 Mean - B532"	"F488 Mean - B488"	"F532 Total Intensity"	"F488 Total Intensity"	"SNR 532"	"SNR 488"	"Flags"	"Normalize"	"Autoflag"
1	1	1	"A1"	"A1"	13260	44820	100	1184	1245	374	30	1007	1007	1041	342	32	33	13	0	7331	7656	4912	64	1607	1607	1658	479	28	72	70	0	0.000	0.000	0.000	0.000	0.000	0.000	0.000	0.000	0.000	0.000	0.000	0.000	0.000	0.000	0.031	0.039	0.049	0.089	5.456	0.043	0.251	80	560	100	177	5724	5901	238	6049	6287	Error	Error	-5.015	177	5724	238	6049	99590	612502	0.596	12.522	0	0	0
1	2	1	"A1"	"A1"	13560	44810	100	1514	1696	1539	90	957	957	999	375	37	61	38	0	11157	10944	7430	67	1534	1534	1604	473	29	83	80	0	0.000	0.000	0.000	0.000	0.000	0.000	0.000	0.000	0.000	0.000	0.000	0.000	0.000	0.000	0.058	0.079	0.063	0.092	4.110	0.079	0.241	80	560	100	557	9623	10180	739	9410	10149	Error	Error	-4.111	557	9623	739	9410	135719	875489	1.859	19.746	0	0	0
1	3	1	"A1"	"A1"	13860	44810	100	1345	1525	938	61	975	975	1005	277	27	55	35	0	7635	9522	6202	65	1545	1545	1587	433	27	85	82	0	0.000	0.000	0.000	0.000	0.000	0.000	0.000	0.000	0.000	0.000	0.000	0.000	0.000	0.000	0.061	0.069	0.061	0.070	3.037	0.078	0.419	80	560	100	370	6090	6460	550	7977	8527	Error	Error	-4.041	370	6090	550	7977	122033	761749	1.877	18.326	0	0	0
1	4	1	"A2"	"A2"	14160	44810	100	1413	1408	571	40	949	949	977	253	25	62	47	0	13093	10799	7814	72	1536	1536	1608	725	45	68	63	0	0.000	0.000	0.000	0.000	0.000	0.000	0.000	0.000	0.000	0.000	0.000	0.000	0.000	0.000	0.040	0.050	0.057	0.099	6.032	0.056	0.595	80	560	100	464	11557	12021	459	9263	9722	Error	Error	-4.638	464	11557	459	9263	112641	863917	1.704	12.677	0	0	0
1	5	1	"A2"	"A2"	14460	44810	100	1180	1168	357	30	893	893	925	251	27	53	20	0	10150	9555	5913	61	1513	1513	1607	747	46	75	73	0	0.000	0.000	0.000	0.000	0.000	0.000	0.000	0.000	0.000	0.000	0.000	0.000	0.000	0.000	0.033	0.034	0.040	0.045	2.405	0.039	0.387	80	560	100	287	8637	8924	275	8042	8317	Error	Error	-4.911	287	8637	275	8042	93472	764436	0.968	10.640	0	0	0
1	6	1	"A2"	"A2"	14760	44810	100	1111	1104	317	28	882	882	915	260	28	42	13	0	7790	8346	5359	64	1495	1495	1647	994	60	73	71	0	0.000	0.000	0.000	0.000	0.000	0.000	0.000	0.000	0.000	0.000	0.000	0.000	0.000	0.000	0.036	0.032	0.046	0.075	5.461	0.037	0.248	80	560	100	229	6295	6524	222	6851	7073	Error	Error	-4.781	229	6295	222	6851	88319	667673	0.727	6.739	0	0	0
1	7	1	"A3"	"A3"	15060	44810	100	1087	1152	346	30	878	878	895	223	24	45	28	0	7815	7536	5133	68	1475	1475	1483	245	16	77	71	0	0.000	0.000	0.000	0.000	0.000	0.000	0.000	0.000	0.000	0.000	0.000	0.000	0.000	0.000	0.033	0.045	0.058	0.077	4.108	0.049	0.367	80	560	100	209	6340	6549	274	6061	6335	Error	Error	-4.923	209	6340	274	6061	92173	602843	1.152	24.706	0	0	0
1	8	1	"A3"	"A3"	15360	44810	100	1225	1256	375	29	885	885	908	239	26	61	38	0	9127	9134	5732	62	1490	1490	1543	388	25	92	77	0	0.000	0.000	0.000	0.000	0.000	0.000	0.000	0.000	0.000	0.000	0.000	0.000	0.000	0.000	0.045	0.049	0.057	0.068	2.655	0.046	0.381	80	560	100	340	7637	7977	371	7644	8015	Error	Error	-4.489	340	7637	371	7644	100499	730699	1.456	19.564	0	0	0
1	9	1	"A3"	"A3"	15660	44810	100	1368	1404	464	33	926	926	929	242	26	65	43	0	9488	10071	6784	67	1519	1519	1586	451	28	82	78	0	0.000	0.000	0.000	0.000	0.000	0.000	0.000	0.000	0.000	0.000	0.000	0.000	0.000	0.000	0.055	0.056	0.061	0.076	3.529	0.053	0.554	80	560	100	442	7969	8411	478	8552	9030	Error	Error	-4.172	442	7969	478	8552	112348	805673	1.963	18.814	0	0	0
1	10	1	"A4"	"A4"	15960	44810	100	991	1052	313	29	943	943	970	239	24	33	13	0	5139	5086	3495	68	1518	1518	1560	378	24	68	58	0	0.000	0.000	0.000	0.000	0.000	0.000	0.000	0.000	0.000	0.000	0.000	0.000	0.000	0.000	0.013	0.031	0.065	0.088	5.199	0.038	0.092	80	560	100	48	3621	3669	109	3568	3677	Error	Error	-6.237	48	3621	109	3568	84133	406900	0.343	9.328	0	0	0
1	11	1	"A4"	"A4"	16260	44810	100	1247	1273	372	29	912	912	947	685	72	23	0	0	9136	8120	4881	60	1496	1496	1514	271	17	91	80	0	0.000	0.000	0.000	0.000	0.000	0.000	0.000	0.000	0.000	0.000	0.000	0.000	0.000	0.000	0.044	0.054	0.056	0.077	4.581	0.054	0.044	80	560	100	335	7640	7975	361	6624	6985	Error	Error	-4.511	335	7640	361	6624	101857	649565	0.476	24.376	0	0	0
1	12	1	"A4"	"A4"	16560	44810	100	1274	1320	407	30	986	986	1003	253	25	53	27	0	9920	8414	5144	61	1548	1548	1624	471	29	81	72	0	0.000	0.000	0.000	0.000	0.000	0.000	0.000	0.000	0.000	0.000	0.000	0.000	0.000	0.000	0.034	0.049	0.065	0.082	4.253	0.051	0.357	80	560	100	288	8372	8660	334	6866	7200	Error	Error	-4.861	288	8372	334	6866	105610	673129	1.253	14.416	0	0	0
1	13	1	"A5"	"A5"	16860	44810	100	1063	1132	284	25	1042	1042	1066	265	24	27	7	0	2139	3128	2304	73	1569	1569	1582	211	13	60	53	0	0.000	0.000	0.000	0.000	0.000	0.000	0.000	0.000	0.000	0.000	0.000	0.000	0.000	0.000	0.037	0.058	0.256	0.232	4.709	0.070	0.133	80	560	100	21	570	591	90	1559	1649	Error	Error	-4.763	21	570	90	1559	90537	250264	0.249	7.327	0	0	0
1	14	1	"A5"	"A5"	17160	44810	100	1139	1166	257	22	1018	1018	1042	259	24	30	8	0	2326	3243	2282	70	1583	1583	1582	178	11	67	61	0	0.000	0.000	0.000	0.000	0.000	0.000	0.000	0.000	0.000	0.000	0.000	0.000	0.000	0.000	0.163	0.089	0.203	0.217	5.528	0.055	0.083	80	560	100	121	743	864	148	1660	1808	Error	Error	-2.618	121	743	148	1660	93279	259438	0.479	9.331	0	0	0
1	15	1	"A5"	"A5"	17460	44810	100	1063	1157	310	26	1077	1077	1107	327	29	21	5	0	2351	3237	2275	70	1636	1636	1651	346	20	60	51	0	0.000	0.000	0.000	0.000	0.000	0.000	0.000	0.000	0.000	0.000	0.000	0.000	0.000	0.000	-0.020	0.050	0.280	0.289	4.625	0.063	0.069	80	560	100	-14	715	701	80	1601	1681	Error	Error	Error	-14	715	80	1601	92567	258986	0.153	4.584	0	0	0
1	16	1	"A6"	"A6"	17760	44810	100	1397	1389	444	31	1099	1099	1126	304	26	50	25	0	6108	6203	3751	60	1634	1634	1649	268	16	78	71	0	0.000	0.000	0.000	0.000	0.000	0.000	0.000	0.000	0.000	0.000	0.000	0.000	0.000	0.000	0.067	0.063	0.092	0.124	4.555	0.074	0.283	80	560	100	298	4474	4772	290	4569	4859	Error	Error	-3.908	298	4474	290	4569	111085	496241	0.865	16.993	0	0	0
1	17	1	"A6"	"A6"	18060	44810	100	1330	1361	426	31	1123	1123	1137	292	25	45	17	0	6295	6572	4361	66	1635	1635	1701	477	28	75	67	0	0.000	0.000	0.000	0.000	0.000	0.000	0.000	0.000	0.000	0.000	0.000	0.000	0.000	0.000	0.044	0.048	0.074	0.080	5.239	0.061	0.260	80	560	100	207	4660	4867	238	4937	5175	Error	Error	-4.493	207	4660	238	4937	108856	525729	0.767	10.212	0	0	0
1	18	1	"A6"	"A6"	18360	44810	100	1675	1688	469	27	1196	1196	1214	282	23	63	42	0	7014	7652	4526	59	1695	1695	1738	462	26	82	78	0	0.000	0.000	0.000	0.000	0.000	0.000	0.000	0.000	0.000	0.000	0.000	0.000	0.000	0.000	0.090	0.083	0.086	0.108	3.042	0.077	0.469	80	560	100	479	5319	5798	492	5957	6449	Error	Error	-3.473	479	5319	492	5957	135054	612179	1.681	12.801	0	0	0
1	1	2	"A7"	"A7"	13260	45120	100	963	1018	422	41	956	956	1038	524	50	8	2	0	2103	2831	1602	56	1559	1559	1657	449	27	51	37	0	0.000	0.000	0.000	0.000	0.000	0.000	0.000	0.000	0.000	0.000	0.000	0.000	0.000	0.000	0.013	0.049	0.699	0.561	6.501	0.513	0.125	80	560	100	7	544	551	62	1272	1334	Error	Error	-6.280	7	544	62	1272	81418	226461	-0.038	2.615	0	0	0
1	2	2	"A7"	"A7"	13560	45110	100	1006	1067	281	26	899	899	919	278	30	30	11	0	3274	4111	2754	66	1473	1473	1522	324	21	62	56	0	0.000	0.000	0.000	0.000	0.000	0.000	0.000	0.000	0.000	0.000	0.000	0.000	0.000	0.000	0.059	0.064	0.108	0.136	5.396	0.071	0.156	80	560	100	107	1801	1908	168	2638	2806	Error	Error	-4.073	107	1801	168	2638	85355	328841	0.532	7.991	0	0	0
1	3	2	"A7"	"A7"	13860	45110	100	966	1023	354	34	933	933	941	226	24	30	13	0	3171	4402	3107	70	1528	1528	1558	237	15	70	58	0	0.000	0.000	0.000	0.000	0.000	0.000	0.000	0.000	0.000	0.000	0.000	0.000	0.000	0.000	0.020	0.031	0.095	0.156	10.061	0.046	0.112	80	560	100	33	1643	1676	90	2874	2964	Error	Error	-5.638	33	1643	90	2874	81830	352121	0.363	12.000	0	0	0
1	4	2	"A8"	"A8"	14160	45110	100	951	1038	319	30	876	876	896	243	27	37	17	0	2086	5832	5148	88	1500	1500	1594	768	48	46	46	0	0.000	0.000	0.000	0.000	0.000	0.000	0.000	0.000	0.000	0.000	0.000	0.000	0.000	0.000	0.128	0.037	0.067	0.117	4.574	0.038	0.240	80	560	100	75	586	661	162	4332	4494	Error	Error	-2.966	75	586	162	4332	83028	466563	0.584	5.518	0	0	0
1	5	2	"A8"	"A8"	14460	45110	100	1154	1232	423	34	840	840	864	239	27	56	37	0	7140	8970	7417	82	1481	1481	1580	580	36	66	58	0	0.000	0.000	0.000	0.000	0.000	0.000	0.000	0.000	0.000	0.000	0.000	0.000	0.000	0.000	0.055	0.052	0.065	0.114	5.708	0.046	0.450	80	560	100	314	5659	5973	392	7489	7881	Error	Error	-4.172	314	5659	392	7489	98573	717604	1.540	12.741	0	0	0
1	6	2	"A8"	"A8"	14760	45110	100	1032	1157	477	41	809	809	827	242	29	47	31	0	8308	9044	6702	74	1459	1459	1591	710	44	72	67	0	0.000	0.000	0.000	0.000	0.000	0.000	0.000	0.000	0.000	0.000	0.000	0.000	0.000	0.000	0.033	0.046	0.058	0.066	5.294	0.044	0.346	80	560	100	223	6849	7072	348	7585	7933	Error	Error	-4.941	223	6849	348	7585	92593	723494	1.364	10.497	0	0	0
1	7	2	"A9"	"A9"	15060	45110	100	921	1026	354	34	800	800	819	220	26	42	26	0	2178	5040	4414	87	1424	1424	1543	666	43	51	48	0	0.000	0.000	0.000	0.000	0.000	0.000	0.000	0.000	0.000	0.000	0.000	0.000	0.000	0.000	0.160	0.063	0.093	0.129	5.085	0.057	0.356	80	560	100	121	754	875	226	3616	3842	Error	Error	-2.640	121	754	226	3616	82067	403192	0.941	5.251	0	0	0
1	8	2	"A9"	"A9"	15360	45110	100	1251	1329	565	42	881	881	914	357	39	51	23	0	9270	9292	6734	72	1489	1489	1667	718	43	71	70	0	0.000	0.000	0.000	0.000	0.000	0.000	0.000	0.000	0.000	0.000	0.000	0.000	0.000	0.000	0.048	0.057	0.062	0.066	2.875	0.065	0.410	80	560	100	370	7781	8151	448	7803	8251	Error	Error	-4.394	370	7781	448	7803	106311	743377	1.162	10.620	0	0	0
1	9	2	"A9"	"A9"	15660	45110	100	1160	1232	421	34	890	890	937	708	75	15	1	0	7139	7775	5722	73	1484	1484	1616	634	39	68	62	0	0.000	0.000	0.000	0.000	0.000	0.000	0.000	0.000	0.000	0.000	0.000	0.000	0.000	0.000	0.048	0.054	0.064	0.089	4.249	0.058	0.497	80	560	100	270	5655	5925	342	6291	6633	Error	Error	-4.388	270	5655	342	6291	98583	622038	0.417	9.715	0	0	0
1	10	2	"A10"	"A10"	15970	45110	100	1068	1131	297	26	898	898	914	229	25	42	22	0	4307	4368	2747	62	1468	1468	1507	379	25	72	63	0	0.000	0.000	0.000	0.000	0.000	0.000	0.000	0.000	0.000	0.000	0.000	0.000	0.000	0.000	0.060	0.080	0.099	0.140	6.566	0.065	0.237	80	560	100	170	2839	3009	233	2900	3133	Error	Error	-4.062	170	2839	233	2900	90461	349408	0.948	7.549	0	0	0
1	11	2	"A10"	"A10"	16270	45110	100	1306	1310	348	26	966	966	1023	447	43	41	7	0	8567	8227	4563	55	1550	1550	1619	499	30	90	83	0	0.000	0.000	0.000	0.000	0.000	0.000	0.000	0.000	0.000	0.000	0.000	0.000	0.000	0.000	0.048	0.052	0.056	0.063	2.411	0.048	0.226	80	560	100	340	7017	7357	344	6677	7021	Error	Error	-4.367	340	7017	344	6677	104761	658134	0.642	13.242	0	0	0
1	12	2	"A10"	"A10"	16570	45110	100	1218	1240	435	35	1021	1021	1054	295	27	41	16	0	7154	6570	3219	48	1563	1563	1612	408	25	85	83	0	0.000	0.000	0.000	0.000	0.000	0.000	0.000	0.000	0.000	0.000	0.000	0.000	0.000	0.000	0.035	0.044	0.067	0.091	4.933	0.065	0.228	80	560	100	197	5591	5788	219	5007	5226	Error	Error	-4.827	197	5591	219	5007	99230	525623	0.631	12.152	0	0	0
1	13	2	"A11"	"A11"	16870	45110	100	1124	1156	255	22	1054	1054	1065	252	23	26	7	0	3143	4681	3734	79	1585	1585	1613	278	17	57	52	0	0.000	0.000	0.000	0.000	0.000	0.000	0.000	0.000	0.000	0.000	0.000	0.000	0.000	0.000	0.045	0.033	0.060	0.125	8.143	0.036	0.113	80	560	100	70	1558	1628	102	3096	3198	Error	Error	-4.476	70	1558	102	3096	92482	374508	0.361	11.036	0	0	0
1	14	2	"A11"	"A11"	17170	45110	100	1086	1106	259	23	1055	1055	1133	954	84	0	0	0	4133	4047	2393	59	1540	1540	1592	872	54	62	53	0	0.000	0.000	0.000	0.000	0.000	0.000	0.000	0.000	0.000	0.000	0.000	0.000	0.000	0.000	0.012	0.020	0.127	0.158	5.952	0.453	0.303	80	560	100	31	2593	2624	51	2507	2558	Error	Error	-6.386	31	2593	51	2507	88447	323770	-0.028	2.815	0	0	0
1	15	2	"A11"	"A11"	17470	45110	100	1422	1383	370	26	1179	1179	1198	288	24	45	12	0	4334	5727	4080	71	1680	1680	1717	273	15	78	71	0	0.000	0.000	0.000	0.000	0.000	0.000	0.000	0.000	0.000	0.000	0.000	0.000	0.000	0.000	0.092	0.050	0.085	0.099	3.693	0.056	0.204	80	560	100	243	2654	2897	204	4047	4251	Error	Error	-3.449	243	2654	204	4047	110630	458190	0.642	14.689	0	0	0
1	16	2	"A12"	"A12"	17770	45110	100	1361	1453	412	28	1217	1217	1237	276	22	38	22	0	5629	6220	4361	70	1705	1705	1729	230	13	77	68	0	0.000	0.000	0.000	0.000	0.000	0.000	0.000	0.000	0.000	0.000	0.000	0.000	0.000	0.000	0.037	0.052	0.066	0.092	5.950	0.056	0.233	80	560	100	144	3924	4068	236	4515	4751	Error	Error	-4.768	144	3924	236	4515	116213	497614	0.783	19.526	0	0	0
1	17	2	"A12"	"A12"	18070	45110	100	1592	1641	437	26	1208	1208	1221	273	22	61	32	0	8438	8237	4922	59	1710	1710	1758	317	18	88	83	0	0.000	0.000	0.000	0.000	0.000	0.000	0.000	0.000	0.000	0.000	0.000	0.000	0.000	0.000	0.057	0.066	0.068	0.099	3.836	0.061	0.376	80	560	100	384	6728	7112	433	6527	6960	Error	Error	-4.131	384	6728	433	6527	131286	658954	1.538	20.438	0	0	0
1	18	2	"A12"	"A12"	18370	45110	100	1449	1499	380	25	1240	1240	1302	628	48	16	1	0	6894	7990	5523	69	1692	1692	1740	436	25	87	82	0	0.000	0.000	0.000	0.000	0.000	0.000	0.000	0.000	0.000	0.000	0.000	0.000	0.000	0.000	0.040	0.041	0.053	0.050	2.874	0.054	0.115	80	560	100	209	5202	5411	259	6298	6557	Error	Error	-4.637	209	5202	259	6298	119925	639175	0.314	14.335	0	0	0
1	1	3	"A13"	"A13"	13260	45420	100	1068	1176	491	41	898	898	930	272	29	38	25	0	2531	6692	6228	93	1523	1523	1914	1927	100	43	41	0	0.000	0.000	0.000	0.000	0.000	0.000	0.000	0.000	0.000	0.000	0.000	0.000	0.000	0.000	0.169	0.054	0.067	0.129	5.354	0.054	0.453	80	560	100	170	1008	1178	278	5169	5447	Error	Error	-2.568	170	1008	278	5169	94058	535369	0.904	2.480	0	0	0
1	2	3	"A13"	"A13"	13570	45420	100	1422	1383	429	31	892	892	910	232	25	72	58	0	14247	12149	7339	60	1488	1488	1602	647	40	81	71	0	0.000	0.000	0.000	0.000	0.000	0.000	0.000	0.000	0.000	0.000	0.000	0.000	0.000	0.000	0.042	0.046	0.053	0.071	4.506	0.046	0.594	80	560	100	530	12759	13289	491	10661	11152	Error	Error	-4.589	530	12759	491	10661	110677	971951	2.039	16.301	0	0	0
1	3	3	"A13"	"A13"	13870	45410	100	1317	1321	528	39	823	823	844	261	30	58	46	0	10235	10113	7519	74	1450	1450	1602	863	53	67	63	0	0.000	0.000	0.000	0.000	0.000	0.000	0.000	0.000	0.000	0.000	0.000	0.000	0.000	0.000	0.056	0.057	0.061	0.102	4.563	0.054	0.574	80	560	100	494	8785	9279	498	8663	9161	Error	Error	-4.152	494	8785	498	8663	105656	809011	1.828	9.862	0	0	0
1	4	3	"A14"	"A14"	14170	45410	100	1153	1173	456	38	777	777	823	353	42	51	31	0	4055	8961	7513	83	1422	1422	1605	1274	79	58	51	0	0.000	0.000	0.000	0.000	0.000	0.000	0.000	0.000	0.000	0.000	0.000	0.000	0.000	0.000	0.143	0.053	0.062	0.122	5.192	0.048	0.338	80	560	100	376	2633	3009	396	7539	7935	Error	Error	-2.808	376	2633	396	7539	93805	716894	0.992	5.774	0	0	0
1	5	3	"A14"	"A14"	14470	45410	100	1167	1169	406	34	778	778	799	299	37	55	28	0	10772	8943	6380	71	1406	1406	1490	670	44	70	63	0	0.000	0.000	0.000	0.000	0.000	0.000	0.000	0.000	0.000	0.000	0.000	0.000	0.000	0.000	0.042	0.052	0.055	0.111	5.703	0.054	0.330	80	560	100	389	9366	9755	391	7537	7928	Error	Error	-4.590	389	9366	391	7537	93505	715440	1.237	11.124	0	0	0
1	6	3	"A14"	"A14"	14770	45410	100	1303	1278	421	32	797	797	822	249	30	65	51	0	14364	12262	7256	59	1409	1409	1550	737	47	82	75	0	0.000	0.000	0.000	0.000	0.000	0.000	0.000	0.000	0.000	0.000	0.000	0.000	0.000	0.000	0.039	0.044	0.047	0.045	2.896	0.046	0.593	80	560	100	506	12955	13461	481	10853	11334	Error	Error	-4.678	506	12955	481	10853	102216	980963	1.831	14.535	0	0	0
1	7	3	"A15"	"A15"	15070	45410	100	997	995	347	34	792	792	822	291	35	32	12	0	4460	5729	4300	75	1441	1441	1492	423	28	63	62	0	0.000	0.000	0.000	0.000	0.000	0.000	0.000	0.000	0.000	0.000	0.000	0.000	0.000	0.000	0.068	0.047	0.060	0.119	6.660	0.050	0.277	80	560	100	205	3019	3224	203	4288	4491	Error	Error	-3.880	205	3019	203	4288	79593	458287	0.595	10.017	0	0	0
1	8	3	"A15"	"A15"	15370	45410	100	1087	1160	375	32	810	810	850	639	75	22	1	0	8161	8562	5699	66	1408	1408	1527	669	43	75	71	0	0.000	0.000	0.000	0.000	0.000	0.000	0.000	0.000	0.000	0.000	0.000	0.000	0.000	0.000	0.041	0.049	0.056	0.061	3.415	0.050	0.426	80	560	100	277	6753	7030	350	7154	7504	Error	Error	-4.608	277	6753	350	7154	92793	684967	0.485	10.516	0	0	0
1	9	3	"A15"	"A15"	15670	45410	100	1178	1188	410	34	848	848	864	228	26	61	38	0	6492	7240	5109	70	1437	1437	1514	478	31	77	71	0	0.000	0.000	0.000	0.000	0.000	0.000	0.000	0.000	0.000	0.000	0.000	0.000	0.000	0.000	0.065	0.059	0.074	0.100	4.208	0.058	0.439	80	560	100	330	5055	5385	340	5803	6143	Error	Error	-3.937	330	5055	340	5803	95012	579236	1.421	11.979	0	0	0
1	10	3	"A16"	"A16"	15970	45410	100	1170	1266	399	31	893	893	924	268	29	51	32	0	4550	7475	6100	81	1482	1482	1534	427	27	66	60	0	0.000	0.000	0.000	0.000	0.000	0.000	0.000	0.000	0.000	0.000	0.000	0.000	0.000	0.000	0.090	0.062	0.064	0.094	5.302	0.054	0.369	80	560	100	277	3068	3345	373	5993	6366	Error	Error	-3.469	277	3068	373	5993	101268	597995	1.276	13.913	0	0	0
1	11	3	"A16"	"A16"	16270	45410	100	1105	1223	401	32	940	940	952	270	28	45	27	0	7622	8417	5984	71	1490	1490	1558	479	30	78	72	0	0.000	0.000	0.000	0.000	0.000	0.000	0.000	0.000	0.000	0.000	0.000	0.000	0.000	0.000	0.027	0.041	0.054	0.061	3.685	0.413	0.400	80	560	100	165	6132	6297	283	6927	7210	Error	Error	-5.216	165	6132	283	6927	97852	673321	1.004	14.319	0	0	0
1	12	3	"A16"	"A16"	16570	45410	100	1223	1200	365	30	1009	1009	1016	257	25	42	20	0	8791	8844	5130	58	1566	1566	1663	540	32	80	77	0	0.000	0.000	0.000	0.000	0.000	0.000	0.000	0.000	0.000	0.000	0.000	0.000	0.000	0.000	0.030	0.026	0.047	0.055	4.390	0.034	0.216	80	560	100	214	7225	7439	191	7278	7469	Error	Error	-5.077	214	7225	191	7278	95978	707545	0.716	13.298	0	0	0
1	13	3	"A17"	"A17"	16870	45410	100	1244	1285	339	26	1008	1008	1031	260	25	45	22	0	5879	5294	3379	63	1562	1562	1611	344	21	67	62	0	0.000	0.000	0.000	0.000	0.000	0.000	0.000	0.000	0.000	0.000	0.000	0.000	0.000	0.000	0.055	0.074	0.107	0.156	5.315	0.061	0.221	80	560	100	236	4317	4553	277	3732	4009	Error	Error	-4.193	236	4317	277	3732	102804	423536	0.977	10.706	0	0	0
1	14	3	"A17"	"A17"	17170	45410	100	1382	1365	399	29	1117	1117	1132	288	25	48	18	0	6519	6152	3387	55	1623	1623	1678	376	22	78	75	0	0.000	0.000	0.000	0.000	0.000	0.000	0.000	0.000	0.000	0.000	0.000	0.000	0.000	0.000	0.054	0.055	0.091	0.105	3.687	0.066	0.222	80	560	100	265	4896	5161	248	4529	4777	Error	Error	-4.208	265	4896	248	4529	109221	492130	0.809	11.899	0	0	0
1	15	3	"A17"	"A17"	17470	45410	100	1388	1453	346	23	1182	1182	1208	275	22	41	22	0	5923	5997	3082	51	1687	1687	1758	371	21	82	78	0	0.000	0.000	0.000	0.000	0.000	0.000	0.000	0.000	0.000	0.000	0.000	0.000	0.000	0.000	0.049	0.063	0.072	0.082	2.779	0.066	0.277	80	560	100	206	4236	4442	271	4310	4581	Error	Error	-4.362	206	4236	271	4310	116276	479720	0.891	11.426	0	0	0
1	16	3	"A18"	"A18"	17770	45410	100	1491	1485	424	28	1229	1229	1254	271	21	47	22	0	4918	5508	3833	69	1722	1722	1782	423	23	58	52	0	0.000	0.000	0.000	0.000	0.000	0.000	0.000	0.000	0.000	0.000	0.000	0.000	0.000	0.000	0.082	0.068	0.109	0.196	5.918	0.064	0.255	80	560	100	262	3196	3458	256	3786	4042	Error	Error	-3.609	262	3196	256	3786	118768	440665	0.852	8.809	0	0	0
1	17	3	"A18"	"A18"	18070	45410	100	1449	1505	329	21	1298	1298	1327	335	25	35	10	0	6164	5833	2971	50	1785	1785	1852	449	24	78	75	0	0.000	0.000	0.000	0.000	0.000	0.000	0.000	0.000	0.000	0.000	0.000	0.000	0.000	0.000	0.034	0.051	0.088	0.100	5.010	0.065	0.220	80	560	100	151	4379	4530	207	4048	4255	Error	Error	-4.858	151	4379	207	4048	120422	466638	0.531	8.866	0	0	0
1	18	3	"A18"	"A18"	18370	45410	100	1493	1523	420	27	1267	1267	1283	287	22	46	17	0	7044	6270	2864	45	1740	1740	1820	574	31	81	77	0	0.000	0.000	0.000	0.000	0.000	0.000	0.000	0.000	0.000	0.000	0.000	0.000	0.000	0.000	0.043	0.057	0.079	0.094	4.773	0.067	0.205	80	560	100	226	5304	5530	256	4530	4786	Error	Error	-4.553	226	5304	256	4530	121851	501617	0.836	7.753	0	0	0
1	1	4	"A19"	"A19"	13270	45720	100	994	1301	1665	127	868	868	894	285	31	35	17	0	2753	4352	3310	76	1483	1483	1577	605	38	53	50	0	0.000	0.000	0.000	0.000	0.000	0.000	0.000	0.000	0.000	0.000	0.000	0.000	0.000	0.000	0.099	0.151	0.110	0.201	6.990	0.166	0.120	80	560	100	126	1270	1396	433	2869	3302	Error	Error	-3.333	126	1270	433	2869	104117	348191	1.428	4.587	0	0	0
1	2	4	"A19"	"A19"	13570	45720	100	1087	1102	310	28	825	825	845	230	27	53	28	0	6192	6471	4003	61	1473	1473	1606	696	43	71	71	0	0.000	0.000	0.000	0.000	0.000	0.000	0.000	0.000	0.000	0.000	0.000	0.000	0.000	0.000	0.056	0.055	0.062	0.084	4.895	0.045	0.240	80	560	100	262	4719	4981	277	4998	5275	Error	Error	-4.171	262	4719	277	4998	88186	517663	1.117	6.990	0	0	0
1	3	4	"A19"	"A19"	13870	45720	100	1126	1141	382	33	758	758	802	328	40	57	22	0	6247	7192	4882	67	1426	1426	1509	479	31	77	72	0	0.000	0.000	0.000	0.000	0.000	0.000	0.000	0.000	0.000	0.000	0.000	0.000	0.000	0.000	0.076	0.066	0.068	0.102	4.004	0.053	0.178	80	560	100	368	4821	5189	383	5766	6149	Error	Error	-3.712	368	4821	383	5766	91285	575380	1.034	11.864	0	0	0
1	4	4	"A20"	"A20"	14170	45710	100	1115	1131	481	42	761	761	790	254	32	58	31	0	3207	9080	7949	87	1406	1406	1604	952	59	57	50	0	0.000	0.000	0.000	0.000	0.000	0.000	0.000	0.000	0.000	0.000	0.000	0.000	0.000	0.000	0.197	0.048	0.051	0.106	5.025	0.045	0.432	80	560	100	354	1801	2155	370	7674	8044	Error	Error	-2.347	354	1801	370	7674	90467	726417	1.343	7.853	0	0	0
1	5	4	"A20"	"A20"	14470	45710	100	1487	1356	480	35	735	735	778	247	31	68	62	0	16862	12919	8267	63	1427	1427	1630	1019	62	73	70	0	0.000	0.000	0.000	0.000	0.000	0.000	0.000	0.000	0.000	0.000	0.000	0.000	0.000	0.000	0.049	0.054	0.054	0.069	3.055	0.055	0.575	80	560	100	752	15435	16187	621	11492	12113	Error	Error	-4.359	752	15435	621	11492	108497	1033543	2.340	11.079	0	0	0
1	6	4	"A20"	"A20"	14770	45710	100	1380	1311	468	35	755	755	777	227	29	68	58	0	16171	12750	7767	60	1380	1380	1585	952	60	78	76	0	0.000	0.000	0.000	0.000	0.000	0.000	0.000	0.000	0.000	0.000	0.000	0.000	0.000	0.000	0.042	0.049	0.048	0.052	3.122	0.045	0.502	80	560	100	625	14791	15416	556	11370	11926	Error	Error	-4.565	625	14791	556	11370	104848	1020028	2.352	11.728	0	0	0
1	7	4	"A21"	"A21"	15070	45710	100	1049	1077	500	46	768	768	798	254	31	55	25	0	7567	6971	5199	74	1406	1406	1696	1576	92	60	56	0	0.000	0.000	0.000	0.000	0.000	0.000	0.000	0.000	0.000	0.000	0.000	0.000	0.000	0.000	0.046	0.056	0.072	0.110	4.202	0.046	0.242	80	560	100	281	6161	6442	309	5565	5874	Error	Error	-4.455	281	6161	309	5565	86198	557668	1.098	3.347	0	0	0
1	8	4	"A21"	"A21"	15370	45710	100	1270	1265	412	32	773	773	796	250	31	68	48	0	14122	11815	6580	55	1390	1390	1571	897	57	80	73	0	0.000	0.000	0.000	0.000	0.000	0.000	0.000	0.000	0.000	0.000	0.000	0.000	0.000	0.000	0.039	0.047	0.050	0.062	3.445	0.042	0.493	80	560	100	497	12732	13229	492	10425	10917	Error	Error	-4.679	497	12732	492	10425	101168	945160	1.876	11.420	0	0	0
1	9	4	"A21"	"A21"	15670	45710	100	1333	1324	471	35	772	772	792	224	28	75	61	0	13777	11454	6950	60	1366	1366	1537	853	55	73	71	0	0.000	0.000	0.000	0.000	0.000	0.000	0.000	0.000	0.000	0.000	0.000	0.000	0.000	0.000	0.045	0.055	0.056	0.071	2.917	0.052	0.588	80	560	100	561	12411	12972	552	10088	10640	Error	Error	-4.467	561	12411	552	10088	105894	916337	2.375	11.626	0	0	0
1	10	4	"A22"	"A22"	15980	45710	100	1158	1188	442	37	829	829	865	325	37	50	25	0	10919	9146	6822	74	1427	1427	1487	540	36	63	61	0	0.000	0.000	0.000	0.000	0.000	0.000	0.000	0.000	0.000	0.000	0.000	0.000	0.000	0.000	0.035	0.047	0.052	0.087	5.112	0.048	0.371	80	560	100	329	9492	9821	359	7719	8078	Error	Error	-4.851	329	9492	359	7719	95039	731702	0.994	14.183	0	0	0
1	11	4	"A22"	"A22"	16280	45710	100	1302	1321	395	29	852	852	915	495	54	45	10	0	13533	10907	6122	56	1447	1447	1551	640	41	81	75	0	0.000	0.000	0.000	0.000	0.000	0.000	0.000	0.000	0.000	0.000	0.000	0.000	0.000	0.000	0.037	0.050	0.051	0.064	5.673	0.045	0.366	80	560	100	450	12086	12536	469	9460	9929	Error	Error	-4.747	450	12086	469	9460	105656	872540	0.820	14.619	0	0	0
1	12	4	"A22"	"A22"	16580	45710	100	1331	1341	408	30	865	865	895	239	26	73	50	0	14725	12041	6026	50	1463	1463	1554	545	35	91	85	0	0.000	0.000	0.000	0.000	0.000	0.000	0.000	0.000	0.000	0.000	0.000	0.000	0.000	0.000	0.035	0.045	0.051	0.051	3.174	0.046	0.477	80	560	100	466	13262	13728	476	10578	11054	Error	Error	-4.831	466	13262	476	10578	107278	963261	1.866	19.242	0	0	0
1	13	4	"A23"	"A23"	16880	45710	100	1219	1222	390	31	861	861	887	298	33	55	28	0	8636	7881	5511	69	1444	1444	1488	708	47	71	63	0	0.000	0.000	0.000	0.000	0.000	0.000	0.000	0.000	0.000	0.000	0.000	0.000	0.000	0.000	0.050	0.056	0.067	0.094	4.590	0.053	0.363	80	560	100	358	7192	7550	361	6437	6798	Error	Error	-4.328	358	7192	361	6437	97720	630452	1.124	9.030	0	0	0
1	14	4	"A23"	"A23"	17180	45710	100	1391	1393	390	27	987	987	1012	253	25	63	41	0	13195	11027	5357	48	1547	1547	1632	470	28	90	88	0	0.000	0.000	0.000	0.000	0.000	0.000	0.000	0.000	0.000	0.000	0.000	0.000	0.000	0.000	0.035	0.043	0.047	0.045	2.271	0.046	0.447	80	560	100	404	11648	12052	406	9480	9886	Error	Error	-4.850	404	11648	406	9480	111445	882122	1.506	19.989	0	0	0
1	15	4	"A23"	"A23"	17480	45710	100	1491	1478	418	28	1055	1055	1059	246	23	67	41	0	12244	9909	5357	54	1591	1591	1615	272	16	96	87	0	0.000	0.000	0.000	0.000	0.000	0.000	0.000	0.000	0.000	0.000	0.000	0.000	0.000	0.000	0.041	0.051	0.054	0.058	3.127	0.056	0.498	80	560	100	436	10653	11089	423	8318	8741	Error	Error	-4.611	436	10653	423	8318	118211	792759	1.703	30.493	0	0	0
1	16	4	"A24"	"A24"	17780	45710	100	1447	1446	356	24	1214	1214	1210	273	22	45	18	0	4092	4871	3298	67	1660	1660	1699	354	20	66	61	0	0.000	0.000	0.000	0.000	0.000	0.000	0.000	0.000	0.000	0.000	0.000	0.000	0.000	0.000	0.096	0.072	0.108	0.144	5.553	0.079	0.319	80	560	100	233	2432	2665	232	3211	3443	Error	Error	-3.384	233	2432	232	3211	115658	389669	0.864	8.960	0	0	0
1	17	4	"A24"	"A24"	18080	45710	100	1365	1459	398	27	1215	1215	1235	292	23	41	22	0	5848	6616	4126	62	1675	1675	1722	334	19	87	78	0	0.000	0.000	0.000	0.000	0.000	0.000	0.000	0.000	0.000	0.000	0.000	0.000	0.000	0.000	0.036	0.049	0.068	0.082	3.996	0.053	0.199	80	560	100	150	4173	4323	244	4941	5185	Error	Error	-4.798	150	4173	244	4941	116682	529301	0.767	14.653	0	0	0
1	18	4	"A24"	"A24"	18380	45710	100	1469	1490	329	22	1330	1330	1344	300	22	22	10	0	4886	5181	2510	48	1755	1755	1772	201	11	95	91	0	0.000	0.000	0.000	0.000	0.000	0.000	0.000	0.000	0.000	0.000	0.000	0.000	0.000	0.000	0.044	0.047	0.071	0.077	5.045	0.050	0.110	80	560	100	139	3131	3270	160	3426	3586	Error	Error	-4.493	139	3131	160	3426	119220	414466	0.487	16.960	0	0	0
1	1	5	"A25"	"A25"	13270	46020	100	1095	1158	379	32	860	860	891	238	26	50	28	0	2772	7523	6895	91	1514	1514	1678	872	51	51	48	0	0.000	0.000	0.000	0.000	0.000	0.000	0.000	0.000	0.000	0.000	0.000	0.000	0.000	0.000	0.187	0.050	0.058	0.113	6.363	0.039	0.344	80	560	100	235	1258	1493	298	6009	6307	Error	Error	-2.420	235	1258	298	6009	92665	601851	1.122	6.703	0	0	0
1	2	5	"A25"	"A25"	13580	46020	100	1274	1285	438	34	808	808	817	239	29	62	48	0	14258	11565	7107	61	1413	1413	1509	558	36	88	82	0	0.000	0.000	0.000	0.000	0.000	0.000	0.000	0.000	0.000	0.000	0.000	0.000	0.000	0.000	0.036	0.047	0.051	0.056	3.224	0.048	0.532	80	560	100	466	12845	13311	477	10152	10629	Error	Error	-4.785	466	12845	477	10152	102796	925192	1.958	18.022	0	0	0
1	3	5	"A25"	"A25"	13880	46020	100	932	1005	332	33	757	757	776	246	31	42	25	0	7711	8173	5217	63	1409	1409	1520	805	52	82	76	0	0.000	0.000	0.000	0.000	0.000	0.000	0.000	0.000	0.000	0.000	0.000	0.000	0.000	0.000	0.028	0.037	0.038	0.050	4.145	0.038	0.281	80	560	100	175	6302	6477	248	6764	7012	Error	Error	-5.170	175	6302	248	6764	80369	653863	0.931	8.265	0	0	0
1	4	5	"A26"	"A26"	14180	46020	100	1113	1150	435	37	729	729	753	238	31	62	46	0	14491	10707	8289	77	1388	1388	1488	898	60	65	61	0	0.000	0.000	0.000	0.000	0.000	0.000	0.000	0.000	0.000	0.000	0.000	0.000	0.000	0.000	0.029	0.045	0.052	0.082	4.508	0.044	0.528	80	560	100	384	13103	13487	421	9319	9740	Error	Error	-5.093	384	13103	421	9319	92012	856566	1.668	10.266	0	0	0
1	5	5	"A26"	"A26"	14480	46010	100	1085	1117	422	37	709	709	744	244	32	58	42	0	10486	10722	6960	64	1364	1364	1519	861	56	78	77	0	0.000	0.000	0.000	0.000	0.000	0.000	0.000	0.000	0.000	0.000	0.000	0.000	0.000	0.000	0.041	0.044	0.044	0.047	2.916	0.046	0.501	80	560	100	376	9122	9498	408	9358	9766	Error	Error	-4.601	376	9122	408	9358	89394	857761	1.529	10.689	0	0	0
1	6	5	"A26"	"A26"	14780	46010	100	1229	1216	381	31	720	720	750	389	51	62	22	0	12160	11295	6064	53	1363	1363	1466	610	41	87	81	0	0.000	0.000	0.000	0.000	0.000	0.000	0.000	0.000	0.000	0.000	0.000	0.000	0.000	0.000	0.047	0.050	0.054	0.067	4.901	0.044	0.199	80	560	100	509	10797	11306	496	9932	10428	Error	Error	-4.407	509	10797	496	9932	97276	903606	1.198	16.113	0	0	0
1	7	5	"A27"	"A27"	15080	46010	100	1042	1151	432	37	697	697	725	229	31	67	42	0	5923	9479	8239	86	1342	1342	1425	694	48	62	58	0	0.000	0.000	0.000	0.000	0.000	0.000	0.000	0.000	0.000	0.000	0.000	0.000	0.000	0.000	0.075	0.056	0.058	0.124	6.633	0.048	0.630	80	560	100	345	4581	4926	454	8137	8591	Error	Error	-3.731	345	4581	454	8137	92110	758294	1.860	11.605	0	0	0
1	8	5	"A27"	"A27"	15380	46010	100	1110	1186	467	39	758	758	774	240	31	62	43	0	9892	11337	7567	66	1368	1368	1468	574	39	85	78	0	0.000	0.000	0.000	0.000	0.000	0.000	0.000	0.000	0.000	0.000	0.000	0.000	0.000	0.000	0.041	0.043	0.048	0.053	3.814	0.048	0.537	80	560	100	352	8524	8876	428	9969	10397	Error	Error	-4.598	352	8524	428	9969	94892	906945	1.717	17.193	0	0	0
1	9	5	"A27"	"A27"	15680	46010	100	1135	1194	497	41	717	717	736	248	33	68	43	0	12251	10919	6961	63	1345	1345	1400	408	29	82	78	0	0.000	0.000	0.000	0.000	0.000	0.000	0.000	0.000	0.000	0.000	0.000	0.000	0.000	0.000	0.038	0.050	0.048	0.067	3.809	0.050	0.574	80	560	100	418	10906	11324	477	9574	10051	Error	Error	-4.705	418	10906	477	9574	95489	873515	1.847	23.331	0	0	0
1	10	5	"A28"	"A28"	15980	46010	100	1054	1131	461	40	740	740	769	282	36	53	36	0	9006	10330	8539	82	1346	1346	1469	1166	79	61	58	0	0.000	0.000	0.000	0.000	0.000	0.000	0.000	0.000	0.000	0.000	0.000	0.000	0.000	0.000	0.041	0.044	0.051	0.087	4.345	0.042	0.476	80	560	100	314	7660	7974	391	8984	9375	Error	Error	-4.609	314	7660	391	8984	90448	826365	1.284	7.599	0	0	0
1	11	5	"A28"	"A28"	16280	46010	100	1388	1322	519	39	766	766	807	291	36	65	52	0	18231	14015	8407	59	1373	1373	1474	608	41	86	71	0	0.000	0.000	0.000	0.000	0.000	0.000	0.000	0.000	0.000	0.000	0.000	0.000	0.000	0.000	0.037	0.044	0.046	0.055	2.964	0.044	0.573	80	560	100	622	16858	17480	556	12642	13198	Error	Error	-4.760	622	16858	556	12642	105775	1121212	1.770	20.627	0	0	0
1	12	5	"A28"	"A28"	16580	46010	100	1360	1290	416	32	781	781	812	238	29	68	57	0	16373	13192	7280	55	1394	1394	1519	775	51	86	77	0	0.000	0.000	0.000	0.000	0.000	0.000	0.000	0.000	0.000	0.000	0.000	0.000	0.000	0.000	0.039	0.043	0.048	0.047	2.677	0.043	0.555	80	560	100	579	14979	15558	509	11798	12307	Error	Error	-4.693	579	14979	509	11798	103218	1055379	2.008	15.062	0	0	0
1	13	5	"A29"	"A29"	16880	46010	100	1205	1350	650	48	798	798	818	250	30	58	43	0	8052	8789	6633	75	1406	1406	1452	557	38	71	67	0	0.000	0.000	0.000	0.000	0.000	0.000	0.000	0.000	0.000	0.000	0.000	0.000	0.000	0.000	0.061	0.075	0.073	0.108	3.804	0.070	0.506	80	560	100	407	6646	7053	552	7383	7935	Error	Error	-4.029	407	6646	552	7383	108034	703135	2.128	13.172	0	0	0
1	14	5	"A29"	"A29"	17180	46010	100	1034	1091	373	34	868	868	899	365	40	28	8	0	7658	6579	3558	54	1437	1437	1541	628	40	75	71	0	0.000	0.000	0.000	0.000	0.000	0.000	0.000	0.000	0.000	0.000	0.000	0.000	0.000	0.000	0.027	0.043	0.072	0.082	3.756	0.055	0.293	80	560	100	166	6221	6387	223	5142	5365	Error	Error	-5.228	166	6221	223	5142	87262	526344	0.526	8.022	0	0	0
1	15	5	"A29"	"A29"	17480	46010	100	1407	1578	755	47	995	995	1061	358	33	55	33	0	7816	7999	5489	68	1558	1558	1645	478	29	73	70	0	0.000	0.000	0.000	0.000	0.000	0.000	0.000	0.000	0.000	0.000	0.000	0.000	0.000	0.000	0.066	0.091	0.116	0.154	4.389	0.098	0.500	80	560	100	412	6258	6670	583	6441	7024	Error	Error	-3.925	412	6258	583	6441	126214	639956	1.444	13.293	0	0	0
1	16	5	"A30"	"A30"	17780	46010	100	1276	1364	427	31	1104	1104	1135	264	23	42	27	0	6830	6477	4811	74	1649	1649	1705	423	24	62	57	0	0.000	0.000	0.000	0.000	0.000	0.000	0.000	0.000	0.000	0.000	0.000	0.000	0.000	0.000	0.033	0.054	0.081	0.164	5.896	0.054	0.315	80	560	100	172	5181	5353	260	4828	5088	Error	Error	-4.913	172	5181	260	4828	109113	518146	0.867	11.281	0	0	0
1	17	5	"A30"	"A30"	18080	46010	100	1626	1610	466	28	1225	1225	1248	313	25	56	31	0	8517	8352	4935	59	1701	1701	1741	320	18	86	81	0	0.000	0.000	0.000	0.000	0.000	0.000	0.000	0.000	0.000	0.000	0.000	0.000	0.000	0.000	0.059	0.058	0.069	0.081	4.005	0.065	0.388	80	560	100	401	6816	7217	385	6651	7036	Error	Error	-4.087	401	6816	385	6651	128794	668197	1.157	20.659	0	0	0
1	18	5	"A30"	"A30"	18380	46010	100	1648	1685	388	23	1329	1329	1348	333	24	46	16	0	7975	8704	5480	62	1758	1758	1797	351	19	88	82	0	0.000	0.000	0.000	0.000	0.000	0.000	0.000	0.000	0.000	0.000	0.000	0.000	0.000	0.000	0.051	0.051	0.055	0.063	3.640	0.049	0.191	80	560	100	319	6217	6536	356	6946	7302	Error	Error	-4.285	319	6217	356	6946	134783	696300	1.012	19.678	0	0	0
1	1	6	"A31"	"A31"	13280	46320	100	1096	1171	405	34	811	811	855	311	36	48	30	0	11296	9045	7167	79	1475	1475	1612	1148	71	60	53	0	0.000	0.000	0.000	0.000	0.000	0.000	0.000	0.000	0.000	0.000	0.000	0.000	0.000	0.000	0.029	0.048	0.051	0.079	5.612	0.044	0.487	80	560	100	285	9821	10106	360	7570	7930	Error	Error	-5.107	285	9821	360	7570	93718	723573	1.016	6.475	0	0	0
1	2	6	"A31"	"A31"	13580	46320	100	1413	1512	801	52	756	756	778	231	29	72	62	0	17497	14275	8365	58	1391	1391	1507	523	34	88	85	0	0.000	0.000	0.000	0.000	0.000	0.000	0.000	0.000	0.000	0.000	0.000	0.000	0.000	0.000	0.041	0.059	0.056	0.061	2.277	0.058	0.537	80	560	100	657	16106	16763	756	12884	13640	Error	Error	-4.616	657	16106	756	12884	120944	1142013	3.177	24.413	0	0	0
1	3	6	"A31"	"A31"	13880	46320	100	1636	1883	1266	67	702	702	739	237	32	77	70	0	18141	14256	8605	60	1384	1384	1477	505	34	87	80	0	0.000	0.000	0.000	0.000	0.000	0.000	0.000	0.000	0.000	0.000	0.000	0.000	0.000	0.000	0.056	0.092	0.082	0.093	3.115	0.087	0.534	80	560	100	934	16757	17691	1181	12872	14053	Error	Error	-4.165	934	16757	1181	12872	150647	1140519	4.827	25.305	0	0	0
1	4	6	"A32"	"A32"	14180	46320	100	1068	1171	491	41	703	703	729	221	30	61	46	0	10859	10993	8576	78	1363	1363	1408	384	27	77	72	0	0.000	0.000	0.000	0.000	0.000	0.000	0.000	0.000	0.000	0.000	0.000	0.000	0.000	0.000	0.038	0.049	0.057	0.077	2.929	0.049	0.604	80	560	100	365	9496	9861	468	9630	10098	Error	Error	-4.701	365	9496	468	9630	93648	879405	2.000	24.961	0	0	0
1	5	6	"A32"	"A32"	14480	46320	100	1368	1315	492	37	701	701	736	267	36	70	57	0	18652	15690	7506	47	1325	1325	1364	306	22	100	90	0	0.000	0.000	0.000	0.000	0.000	0.000	0.000	0.000	0.000	0.000	0.000	0.000	0.000	0.000	0.038	0.043	0.043	0.042	2.111	0.044	0.600	80	560	100	667	17327	17994	614	14365	14979	Error	Error	-4.699	667	17327	614	14365	105164	1255174	2.169	46.817	0	0	0
1	6	6	"A32"	"A32"	14780	46310	100	1103	1165	510	43	663	663	693	237	34	66	48	0	13601	12368	8299	67	1332	1332	1422	488	34	85	78	0	0.000	0.000	0.000	0.000	0.000	0.000	0.000	0.000	0.000	0.000	0.000	0.000	0.000	0.000	0.036	0.045	0.047	0.059	3.304	0.047	0.542	80	560	100	440	12269	12709	502	11036	11538	Error	Error	-4.801	440	12269	502	11036	93178	989444	1.992	22.430	0	0	0
1	7	6	"A33"	"A33"	15080	46310	100	824	893	467	52	672	672	695	237	34	42	20	0	4163	5841	4557	78	1308	1308	1338	242	18	80	80	0	0.000	0.000	0.000	0.000	0.000	0.000	0.000	0.000	0.000	0.000	0.000	0.000	0.000	0.000	0.053	0.049	0.058	0.090	4.371	0.057	0.249	80	560	100	152	2855	3007	221	4533	4754	Error	Error	-4.231	152	2855	221	4533	71474	467285	0.835	18.607	0	0	0
1	8	6	"A33"	"A33"	15380	46310	100	810	934	419	44	681	681	719	240	33	37	23	0	4071	5800	4795	82	1329	1329	1373	269	19	76	71	0	0.000	0.000	0.000	0.000	0.000	0.000	0.000	0.000	0.000	0.000	0.000	0.000	0.000	0.000	0.047	0.057	0.069	0.104	4.254	0.053	0.282	80	560	100	129	2742	2871	253	4471	4724	Error	Error	-4.410	129	2742	253	4471	74749	463992	0.896	16.457	0	0	0
1	9	6	"A33"	"A33"	15680	46310	100	808	890	357	40	692	692	718	235	32	28	16	0	3322	5329	4593	86	1289	1289	1339	279	20	72	70	0	0.000	0.000	0.000	0.000	0.000	0.000	0.000	0.000	0.000	0.000	0.000	0.000	0.000	0.000	0.057	0.049	0.067	0.074	3.561	0.058	0.355	80	560	100	116	2033	2149	198	4040	4238	Error	Error	-4.131	116	2033	198	4040	71207	426285	0.732	14.301	0	0	0
1	10	6	"A34"	"A34"	15990	46310	100	996	1025	350	34	696	696	731	233	31	55	33	0	7837	8139	5195	63	1320	1320	1346	228	16	91	81	0	0.000	0.000	0.000	0.000	0.000	0.000	0.000	0.000	0.000	0.000	0.000	0.000	0.000	0.000	0.046	0.048	0.055	0.055	3.314	0.047	0.402	80	560	100	300	6517	6817	329	6819	7148	Error	Error	-4.441	300	6517	329	6819	82020	651135	1.262	29.794	0	0	0
1	11	6	"A34"	"A34"	16290	46310	100	782	915	715	78	699	699	710	208	29	36	22	0	7056	7127	5124	71	1289	1289	1323	268	20	85	82	0	0.000	0.000	0.000	0.000	0.000	0.000	0.000	0.000	0.000	0.000	0.000	0.000	0.000	0.000	0.014	0.037	0.053	0.053	3.638	0.067	0.339	80	560	100	83	5767	5850	216	5838	6054	Error	Error	-6.119	83	5767	216	5838	73211	570122	0.986	21.657	0	0	0
1	12	6	"A34"	"A34"	16590	46310	100	1044	1119	487	43	700	700	726	217	29	65	36	0	8858	9731	5876	60	1309	1309	1366	311	22	96	88	0	0.000	0.000	0.000	0.000	0.000	0.000	0.000	0.000	0.000	0.000	0.000	0.000	0.000	0.000	0.046	0.050	0.046	0.052	2.156	0.051	0.370	80	560	100	344	7549	7893	419	8422	8841	Error	Error	-4.456	344	7549	419	8422	89499	778475	1.811	26.897	0	0	0
1	13	6	"A35"	"A35"	16890	46310	100	1211	1156	442	38	748	748	767	246	32	56	45	0	11153	9667	6707	69	1333	1333	1374	410	29	76	67	0	0.000	0.000	0.000	0.000	0.000	0.000	0.000	0.000	0.000	0.000	0.000	0.000	0.000	0.000	0.047	0.049	0.058	0.075	5.092	0.052	0.549	80	560	100	463	9820	10283	408	8334	8742	Error	Error	-4.407	463	9820	408	8334	92448	773321	1.581	20.227	0	0	0
1	14	6	"A35"	"A35"	17190	46310	100	927	991	383	38	746	746	778	249	32	43	25	0	8191	8191	5118	62	1338	1338	1467	788	53	81	77	0	0.000	0.000	0.000	0.000	0.000	0.000	0.000	0.000	0.000	0.000	0.000	0.000	0.000	0.000	0.026	0.036	0.047	0.059	5.302	0.046	0.357	80	560	100	181	6853	7034	245	6853	7098	Error	Error	-5.243	181	6853	245	6853	79244	655263	0.855	8.533	0	0	0
1	15	6	"A35"	"A35"	17490	46310	100	1111	1119	320	28	861	861	889	240	26	51	16	0	7253	6774	3706	54	1437	1437	1492	627	42	81	77	0	0.000	0.000	0.000	0.000	0.000	0.000	0.000	0.000	0.000	0.000	0.000	0.000	0.000	0.000	0.043	0.048	0.057	0.062	3.394	0.045	0.238	80	560	100	250	5816	6066	258	5337	5595	Error	Error	-4.540	250	5816	258	5337	89494	541893	0.958	8.424	0	0	0
1	16	6	"A36"	"A36"	17790	46310	100	1233	1300	422	32	1031	1031	1043	246	23	45	30	0	4863	7089	5858	82	1573	1573	1614	450	27	62	61	0	0.000	0.000	0.000	0.000	0.000	0.000	0.000	0.000	0.000	0.000	0.000	0.000	0.000	0.000	0.061	0.049	0.068	0.147	6.294	0.053	0.375	80	560	100	202	3290	3492	269	5516	5785	Error	Error	-4.026	202	3290	269	5516	103989	567145	1.045	12.167	0	0	0
1	17	6	"A36"	"A36"	18090	46310	100	1522	1527	436	28	1191	1191	1210	280	23	52	30	0	6974	7336	4594	62	1664	1664	1704	335	19	85	77	0	0.000	0.000	0.000	0.000	0.000	0.000	0.000	0.000	0.000	0.000	0.000	0.000	0.000	0.000	0.062	0.059	0.079	0.092	3.397	0.094	0.226	80	560	100	331	5310	5641	336	5672	6008	Error	Error	-4.004	331	5310	336	5672	122144	586917	1.132	16.812	0	0	0
1	18	6	"A36"	"A36"	18390	46310	100	1498	1600	438	27	1285	1285	1296	332	25	42	22	0	9198	8341	4466	53	1716	1716	1759	350	19	92	81	0	0.000	0.000	0.000	0.000	0.000	0.000	0.000	0.000	0.000	0.000	0.000	0.000	0.000	0.000	0.028	0.048	0.068	0.079	5.182	0.053	0.261	80	560	100	213	7482	7695	315	6625	6940	Error	Error	-5.134	213	7482	315	6625	128031	667257	0.916	18.806	0	0	0
1	1	7	"A37"	"A37"	13280	46620	100	1173	1223	442	36	809	809	830	271	32	62	37	0	8729	8234	5531	67	1457	1457	1725	1606	93	70	58	0	0.000	0.000	0.000	0.000	0.000	0.000	0.000	0.000	0.000	0.000	0.000	0.000	0.000	0.000	0.050	0.061	0.070	0.102	4.665	0.050	0.478	80	560	100	364	7272	7636	414	6777	7191	Error	Error	-4.320	364	7272	414	6777	97855	658681	1.450	4.053	0	0	0
1	2	7	"A37"	"A37"	13590	46620	100	1180	1218	393	32	747	747	778	267	34	68	43	0	8068	8466	4189	49	1412	1412	1513	579	38	92	87	0	0.000	0.000	0.000	0.000	0.000	0.000	0.000	0.000	0.000	0.000	0.000	0.000	0.000	0.000	0.065	0.067	0.073	0.074	2.707	0.060	0.412	80	560	100	433	6656	7089	471	7054	7525	Error	Error	-3.942	433	6656	471	7054	97466	677250	1.648	12.009	0	0	0
1	3	7	"A37"	"A37"	13890	46620	100	1057	1137	454	39	726	726	754	259	34	57	37	0	7959	7716	4823	62	1397	1397	1481	555	37	83	80	0	0.000	0.000	0.000	0.000	0.000	0.000	0.000	0.000	0.000	0.000	0.000	0.000	0.000	0.000	0.050	0.065	0.079	0.065	3.361	0.060	0.263	80	560	100	331	6562	6893	411	6319	6730	Error	Error	-4.309	331	6562	411	6319	90985	617249	1.479	11.234	0	0	0
1	4	7	"A38"	"A38"	14190	46620	100	1274	1284	506	39	714	714	749	276	36	65	50	0	18630	13773	9407	68	1365	1365	1446	614	42	77	70	0	0.000	0.000	0.000	0.000	0.000	0.000	0.000	0.000	0.000	0.000	0.000	0.000	0.000	0.000	0.032	0.046	0.047	0.068	3.575	0.045	0.604	80	560	100	560	17265	17825	570	12408	12978	Error	Error	-4.946	560	17265	570	12408	102691	1101838	1.938	20.077	0	0	0
1	5	7	"A38"	"A38"	14490	46620	100	1117	1192	534	44	685	685	716	257	35	62	41	0	13054	13626	7604	55	1331	1331	1437	631	43	92	87	0	0.000	0.000	0.000	0.000	0.000	0.000	0.000	0.000	0.000	0.000	0.000	0.000	0.000	0.000	0.037	0.041	0.041	0.043	2.114	0.044	0.514	80	560	100	432	11723	12155	507	12295	12802	Error	Error	-4.762	432	11723	507	12295	95361	1090094	1.852	19.317	0	0	0
1	6	7	"A38"	"A38"	14790	46620	100	1386	1339	456	34	652	652	682	261	38	77	61	0	20613	16379	8426	51	1310	1310	1382	505	36	93	90	0	0.000	0.000	0.000	0.000	0.000	0.000	0.000	0.000	0.000	0.000	0.000	0.000	0.000	0.000	0.038	0.046	0.046	0.050	2.491	0.043	0.640	80	560	100	734	19303	20037	687	15069	15756	Error	Error	-4.717	734	19303	687	15069	107143	1310289	2.517	29.697	0	0	0
1	7	7	"A39"	"A39"	15090	46610	100	888	982	409	41	690	690	704	237	33	46	31	0	5822	7116	6106	85	1325	1325	1368	348	25	78	73	0	0.000	0.000	0.000	0.000	0.000	0.000	0.000	0.000	0.000	0.000	0.000	0.000	0.000	0.000	0.044	0.050	0.067	0.083	4.239	0.048	0.345	80	560	100	198	4497	4695	292	5791	6083	Error	Error	-4.505	198	4497	292	5791	78574	569280	1.173	16.517	0	0	0
1	8	7	"A39"	"A39"	15390	46610	100	990	1070	367	34	653	653	677	237	35	63	37	0	8116	9596	6480	67	1292	1292	1342	273	20	91	87	0	0.000	0.000	0.000	0.000	0.000	0.000	0.000	0.000	0.000	0.000	0.000	0.000	0.000	0.000	0.049	0.050	0.055	0.063	2.637	0.045	0.486	80	560	100	337	6824	7161	417	8304	8721	Error	Error	-4.340	337	6824	417	8304	85628	767643	1.658	30.234	0	0	0
1	9	7	"A39"	"A39"	15690	46610	100	884	956	357	37	657	657	681	215	31	52	31	0	6781	7865	5621	71	1286	1286	1324	265	20	86	81	0	0.000	0.000	0.000	0.000	0.000	0.000	0.000	0.000	0.000	0.000	0.000	0.000	0.000	0.000	0.041	0.045	0.051	0.062	4.839	0.046	0.375	80	560	100	227	5495	5722	299	6579	6878	Error	Error	-4.597	227	5495	299	6579	76443	629180	1.279	24.683	0	0	0
1	10	7	"A40"	"A40"	15990	46610	100	793	861	345	40	658	658	693	261	37	36	11	0	5576	6028	4241	70	1267	1267	1301	274	21	80	70	0	0.000	0.000	0.000	0.000	0.000	0.000	0.000	0.000	0.000	0.000	0.000	0.000	0.000	0.000	0.031	0.043	0.057	0.070	4.153	0.044	0.223	80	560	100	135	4309	4444	203	4761	4964	Error	Error	-4.996	135	4309	203	4761	68909	482208	0.644	17.252	0	0	0
1	11	7	"A40"	"A40"	16290	46610	100	951	1026	380	37	667	667	681	216	31	58	36	0	6344	8460	6212	73	1262	1262	1286	212	16	92	87	0	0.000	0.000	0.000	0.000	0.000	0.000	0.000	0.000	0.000	0.000	0.000	0.000	0.000	0.000	0.056	0.050	0.052	0.070	3.091	0.045	0.448	80	560	100	284	5082	5366	359	7198	7557	Error	Error	-4.161	284	5082	359	7198	82079	676810	1.597	33.840	0	0	0
1	12	7	"A40"	"A40"	16590	46610	100	940	1052	471	44	664	664	690	203	29	56	41	0	5975	8135	6252	76	1304	1304	1329	241	18	88	80	0	0.000	0.000	0.000	0.000	0.000	0.000	0.000	0.000	0.000	0.000	0.000	0.000	0.000	0.000	0.059	0.057	0.067	0.083	4.773	0.056	0.575	80	560	100	276	4671	4947	388	6831	7219	Error	Error	-4.081	276	4671	388	6831	84183	650776	1.783	28.241	0	0	0
1	13	7	"A41"	"A41"	16890	46610	100	1259	1223	482	39	693	693	722	225	31	65	53	0	19719	14307	9594	67	1327	1327	1403	730	52	75	70	0	0.000	0.000	0.000	0.000	0.000	0.000	0.000	0.000	0.000	0.000	0.000	0.000	0.000	0.000	0.031	0.041	0.041	0.060	5.130	0.041	0.686	80	560	100	566	18392	18958	530	12980	13510	Error	Error	-5.022	566	18392	530	12980	97838	1144558	2.227	17.677	0	0	0
1	14	7	"A41"	"A41"	17190	46610	100	1381	1350	415	30	739	739	770	303	39	76	60	0	15275	13350	6819	51	1359	1359	1391	294	21	98	95	0	0.000	0.000	0.000	0.000	0.000	0.000	0.000	0.000	0.000	0.000	0.000	0.000	0.000	0.000	0.046	0.051	0.050	0.054	2.489	0.048	0.542	80	560	100	642	13916	14558	611	11991	12602	Error	Error	-4.438	642	13916	611	11991	107998	1068028	1.914	40.677	0	0	0
1	15	7	"A41"	"A41"	17490	46610	100	1346	1351	466	34	798	798	812	243	29	73	58	0	14894	12371	8424	68	1369	1369	1411	437	30	85	71	0	0.000	0.000	0.000	0.000	0.000	0.000	0.000	0.000	0.000	0.000	0.000	0.000	0.000	0.000	0.041	0.050	0.051	0.068	3.598	0.045	0.570	80	560	100	548	13525	14073	553	11002	11555	Error	Error	-4.625	548	13525	553	11002	108088	989713	2.218	25.080	0	0	0
1	16	7	"A42"	"A42"	17790	46610	100	1060	1071	269	25	906	906	927	264	28	31	6	0	4073	4741	2946	62	1440	1440	1449	201	13	86	78	0	0.000	0.000	0.000	0.000	0.000	0.000	0.000	0.000	0.000	0.000	0.000	0.000	0.000	0.000	0.058	0.050	0.069	0.083	5.711	0.037	0.086	80	560	100	154	2633	2787	165	3301	3466	Error	Error	-4.096	154	2633	165	3301	85691	379297	0.545	16.378	0	0	0
1	17	7	"A42"	"A42"	18090	46610	100	1232	1336	457	34	1097	1097	1111	286	25	35	17	0	5102	6423	4619	71	1573	1573	1591	193	12	91	81	0	0.000	0.000	0.000	0.000	0.000	0.000	0.000	0.000	0.000	0.000	0.000	0.000	0.000	0.000	0.038	0.049	0.066	0.091	5.380	0.055	0.262	80	560	100	135	3529	3664	239	4850	5089	Error	Error	-4.708	135	3529	239	4850	106853	513846	0.787	25.036	0	0	0
1	18	7	"A42"	"A42"	18390	46610	100	1491	1542	381	24	1211	1211	1231	324	26	45	16	0	5519	6792	4336	63	1662	1662	1677	210	12	92	87	0	0.000	0.000	0.000	0.000	0.000	0.000	0.000	0.000	0.000	0.000	0.000	0.000	0.000	0.000	0.073	0.065	0.073	0.084	3.799	0.056	0.291	80	560	100	280	3857	4137	331	5130	5461	Error	Error	-3.784	280	3857	331	5130	123359	543379	0.960	24.357	0	0	0
1	1	8	"A43"	"A43"	13290	46920	100	1407	1372	507	36	852	852	864	227	26	63	57	0	15977	11730	8519	72	1497	1497	1599	1055	65	63	62	0	0.000	0.000	0.000	0.000	0.000	0.000	0.000	0.000	0.000	0.000	0.000	0.000	0.000	0.000	0.038	0.051	0.057	0.099	4.537	0.050	0.645	80	560	100	555	14480	15035	520	10233	10753	Error	Error	-4.705	555	14480	520	10233	109734	938364	2.238	9.603	0	0	0
1	2	8	"A43"	"A43"	13590	46920	100	1482	1481	518	34	768	768	789	268	33	80	65	0	18788	15276	7325	47	1400	1400	1546	808	52	91	85	0	0.000	0.000	0.000	0.000	0.000	0.000	0.000	0.000	0.000	0.000	0.000	0.000	0.000	0.000	0.041	0.051	0.049	0.055	2.209	0.049	0.653	80	560	100	714	17388	18102	713	13876	14589	Error	Error	-4.606	714	17388	713	13876	118519	1222079	2.582	16.993	0	0	0
1	3	8	"A43"	"A43"	13890	46920	100	1500	1420	496	34	725	725	750	282	37	76	63	0	19689	16001	8545	53	1357	1357	1478	679	45	91	86	0	0.000	0.000	0.000	0.000	0.000	0.000	0.000	0.000	0.000	0.000	0.000	0.000	0.000	0.000	0.042	0.047	0.047	0.056	2.232	0.046	0.688	80	560	100	775	18332	19107	695	14644	15339	Error	Error	-4.564	775	18332	695	14644	113632	1280061	2.376	21.389	0	0	0
1	4	8	"A44"	"A44"	14190	46920	100	1300	1326	481	36	677	677	758	1064	140	17	0	0	16564	13104	7212	55	1303	1303	1402	1142	81	80	77	0	0.000	0.000	0.000	0.000	0.000	0.000	0.000	0.000	0.000	0.000	0.000	0.000	0.000	0.000	0.041	0.055	0.056	0.068	2.650	0.048	0.556	80	560	100	623	15261	15884	649	11801	12450	Error	Error	-4.614	623	15261	649	11801	106043	1048292	0.534	10.247	0	0	0
1	5	8	"A44"	"A44"	14490	46920	100	1145	1196	459	38	659	659	782	1341	171	3	0	0	13645	12124	5382	44	1301	1301	1525	1836	120	87	83	0	0.000	0.000	0.000	0.000	0.000	0.000	0.000	0.000	0.000	0.000	0.000	0.000	0.000	0.000	0.039	0.050	0.046	0.049	2.099	0.049	0.523	80	560	100	486	12344	12830	537	10823	11360	Error	Error	-4.667	486	12344	537	10823	95644	969931	0.309	5.773	0	0	0
1	6	8	"A44"	"A44"	14790	46920	100	1347	1364	456	33	690	690	738	337	45	76	48	0	15403	14137	5062	35	1341	1341	1459	513	35	98	97	0	0.000	0.000	0.000	0.000	0.000	0.000	0.000	0.000	0.000	0.000	0.000	0.000	0.000	0.000	0.047	0.053	0.049	0.049	2.074	0.051	0.423	80	560	100	657	14062	14719	674	12796	13470	Error	Error	-4.420	657	14062	674	12796	109130	1130937	1.858	24.713	0	0	0
1	7	8	"A45"	"A45"	15090	46920	100	1172	1214	562	46	653	653	703	334	47	63	33	0	10779	10448	5894	56	1329	1329	1400	517	36	83	78	0	0.000	0.000	0.000	0.000	0.000	0.000	0.000	0.000	0.000	0.000	0.000	0.000	0.000	0.000	0.055	0.062	0.058	0.073	2.732	0.057	0.427	80	560	100	519	9450	9969	561	9119	9680	Error	Error	-4.187	519	9450	561	9119	97094	835811	1.530	17.501	0	0	0
1	8	8	"A45"	"A45"	15390	46910	100	1188	1166	400	34	653	653	705	325	46	70	36	0	12110	11571	6741	58	1332	1332	1475	701	47	86	80	0	0.000	0.000	0.000	0.000	0.000	0.000	0.000	0.000	0.000	0.000	0.000	0.000	0.000	0.000	0.050	0.050	0.048	0.059	2.809	0.045	0.475	80	560	100	535	10778	11313	513	10239	10752	Error	Error	-4.332	535	10778	513	10239	93279	925659	1.418	14.402	0	0	0
1	9	8	"A45"	"A45"	15690	46910	100	1018	1117	516	46	658	658	703	302	42	57	32	0	9815	9930	6392	64	1336	1336	1408	460	32	88	80	0	0.000	0.000	0.000	0.000	0.000	0.000	0.000	0.000	0.000	0.000	0.000	0.000	0.000	0.000	0.042	0.053	0.060	0.067	3.037	0.055	0.476	80	560	100	360	8479	8839	459	8594	9053	Error	Error	-4.558	360	8479	459	8594	89386	794365	1.371	18.526	0	0	0
1	10	8	"A47"	"A47"	16000	46910	100	1254	1238	561	45	660	660	707	335	47	67	42	0	15445	12810	7101	55	1338	1338	1441	547	37	88	81	0	0.000	0.000	0.000	0.000	0.000	0.000	0.000	0.000	0.000	0.000	0.000	0.000	0.000	0.000	0.042	0.050	0.047	0.054	2.224	0.052	0.386	80	560	100	594	14107	14701	578	11472	12050	Error	Error	-4.570	594	14107	578	11472	99011	1024822	1.585	20.784	0	0	0
1	11	8	"A47"	"A47"	16300	46910	100	1206	1202	462	38	661	661	701	304	43	70	45	0	13294	12049	5695	47	1297	1297	1433	711	49	88	82	0	0.000	0.000	0.000	0.000	0.000	0.000	0.000	0.000	0.000	0.000	0.000	0.000	0.000	0.000	0.045	0.050	0.049	0.048	2.346	0.048	0.311	80	560	100	545	11997	12542	541	10752	11293	Error	Error	-4.460	545	11997	541	10752	96178	963956	1.648	14.931	0	0	0
1	12	8	"A47"	"A47"	16600	46910	100	924	943	329	34	658	658	693	260	37	51	23	0	9677	9050	5125	56	1284	1284	1336	379	28	85	78	0	0.000	0.000	0.000	0.000	0.000	0.000	0.000	0.000	0.000	0.000	0.000	0.000	0.000	0.000	0.032	0.037	0.046	0.042	3.074	0.039	0.398	80	560	100	266	8393	8659	285	7766	8051	Error	Error	-4.980	266	8393	285	7766	75438	724025	0.962	20.354	0	0	0
1	13	8	"A48"	"A48"	16900	46910	100	906	956	293	30	675	675	711	276	38	42	16	0	7506	7346	5196	70	1293	1293	1513	1623	107	70	70	0	0.000	0.000	0.000	0.000	0.000	0.000	0.000	0.000	0.000	0.000	0.000	0.000	0.000	0.000	0.037	0.046	0.053	0.070	4.916	0.044	0.398	80	560	100	231	6213	6444	281	6053	6334	Error	Error	-4.749	231	6213	281	6053	76510	587663	0.888	3.594	0	0	0
1	14	8	"A48"	"A48"	17200	46910	100	989	1058	336	31	719	719	737	222	30	55	37	0	8039	9349	5662	60	1325	1325	1540	1315	85	83	80	0	0.000	0.000	0.000	0.000	0.000	0.000	0.000	0.000	0.000	0.000	0.000	0.000	0.000	0.000	0.040	0.042	0.048	0.053	3.261	0.044	0.525	80	560	100	270	6714	6984	339	8024	8363	Error	Error	-4.636	270	6714	339	8024	84675	747899	1.446	5.938	0	0	0
1	15	8	"A48"	"A48"	17500	46910	100	864	938	347	36	763	763	782	223	28	36	18	0	5946	6772	4205	62	1350	1350	1427	550	38	83	78	0	0.000	0.000	0.000	0.000	0.000	0.000	0.000	0.000	0.000	0.000	0.000	0.000	0.000	0.000	0.022	0.032	0.045	0.052	4.869	0.037	0.191	80	560	100	101	4596	4697	175	5422	5597	Error	Error	-5.508	101	4596	175	5422	75019	541777	0.700	9.718	0	0	0
1	16	8	"A49"	"A49"	17800	46910	100	1222	1301	490	37	845	845	882	314	35	60	30	0	9938	10085	6126	60	1411	1411	1423	217	15	92	88	0	0.000	0.000	0.000	0.000	0.000	0.000	0.000	0.000	0.000	0.000	0.000	0.000	0.000	0.000	0.044	0.053	0.052	0.065	3.253	0.050	0.459	80	560	100	377	8527	8904	456	8674	9130	Error	Error	-4.499	377	8527	456	8674	104080	806811	1.334	39.917	0	0	0
1	17	8	"A49"	"A49"	18100	46910	100	1372	1458	443	30	1004	1004	1023	243	23	61	35	0	9657	9839	5458	55	1519	1519	1560	257	16	97	95	0	0.000	0.000	0.000	0.000	0.000	0.000	0.000	0.000	0.000	0.000	0.000	0.000	0.000	0.000	0.045	0.055	0.061	0.059	3.109	0.059	0.447	80	560	100	368	8138	8506	454	8320	8774	Error	Error	-4.467	368	8138	454	8320	116612	787092	1.790	32.214	0	0	0
1	18	8	"A49"	"A49"	18400	46910	100	1481	1580	434	27	1142	1142	1168	276	23	57	37	0	8950	9749	5289	54	1620	1620	1653	342	20	95	95	0	0.000	0.000	0.000	0.000	0.000	0.000	0.000	0.000	0.000	0.000	0.000	0.000	0.000	0.000	0.046	0.054	0.057	0.057	2.504	0.054	0.422	80	560	100	339	7330	7669	438	8129	8567	Error	Error	-4.434	339	7330	438	8129	126365	779913	1.493	23.673	0	0	0
1	1	9	"A50"	"A50"	13290	47220	100	1107	1137	343	30	852	852	885	327	36	40	12	0	6123	6029	3535	58	1476	1476	1506	247	16	90	76	0	0.000	0.000	0.000	0.000	0.000	0.000	0.000	0.000	0.000	0.000	0.000	0.000	0.000	0.000	0.055	0.063	0.077	0.080	2.742	0.067	0.199	80	560	100	255	4647	4902	285	4553	4838	Error	Error	-4.188	255	4647	285	4553	90955	482290	0.771	18.312	0	0	0
1	2	9	"A50"	"A50"	13600	47220	100	944	966	266	27	727	727	762	273	35	41	13	0	5287	5361	2188	40	1350	1350	1385	357	25	95	95	0	0.000	0.000	0.000	0.000	0.000	0.000	0.000	0.000	0.000	0.000	0.000	0.000	0.000	0.000	0.055	0.060	0.071	0.061	3.173	0.050	0.165	80	560	100	217	3937	4154	239	4011	4250	Error	Error	-4.181	217	3937	239	4011	77242	428901	0.747	11.137	0	0	0
1	3	9	"A50"	"A50"	13900	47220	100	878	965	371	38	726	726	733	217	29	45	23	0	4656	5422	2615	48	1382	1382	1418	273	19	98	95	0	0.000	0.000	0.000	0.000	0.000	0.000	0.000	0.000	0.000	0.000	0.000	0.000	0.000	0.000	0.046	0.059	0.072	0.072	2.400	0.072	0.278	80	560	100	152	3274	3426	239	4040	4279	Error	Error	-4.429	152	3274	239	4040	77195	433788	1.069	14.667	0	0	0
1	4	9	"A51"	"A51"	14200	47220	100	1112	1449	1100	75	679	679	713	274	38	61	43	0	9801	9701	6566	67	1301	1301	1361	442	32	82	78	0	0.000	0.000	0.000	0.000	0.000	0.000	0.000	0.000	0.000	0.000	0.000	0.000	0.000	0.000	0.051	0.092	0.069	0.103	4.477	0.084	0.406	80	560	100	433	8500	8933	770	8400	9170	Error	Error	-4.295	433	8500	770	8400	115899	776107	2.686	18.869	0	0	0
1	5	9	"A51"	"A51"	14500	47220	100	973	1157	719	62	654	654	688	262	38	57	35	0	9769	10044	5646	56	1306	1306	1369	383	27	96	91	0	0.000	0.000	0.000	0.000	0.000	0.000	0.000	0.000	0.000	0.000	0.000	0.000	0.000	0.000	0.038	0.058	0.048	0.051	2.123	0.063	0.422	80	560	100	319	8463	8782	503	8738	9241	Error	Error	-4.730	319	8463	503	8738	92537	803515	1.790	22.650	0	0	0
1	6	9	"A51"	"A51"	14800	47220	100	1070	1179	529	44	664	664	702	277	39	66	41	0	11825	11278	5197	46	1304	1304	1387	464	33	100	98	0	0.000	0.000	0.000	0.000	0.000	0.000	0.000	0.000	0.000	0.000	0.000	0.000	0.000	0.000	0.039	0.052	0.045	0.045	2.048	0.051	0.402	80	560	100	406	10521	10927	515	9974	10489	Error	Error	-4.696	406	10521	515	9974	94330	902268	1.722	21.317	0	0	0
1	7	9	"A52"	"A52"	15100	47220	100	1064	1064	397	37	648	648	780	1478	189	1	0	0	9413	8867	4931	55	1330	1330	1507	1626	107	77	73	0	0.000	0.000	0.000	0.000	0.000	0.000	0.000	0.000	0.000	0.000	0.000	0.000	0.000	0.000	0.051	0.055	0.059	0.057	2.857	0.057	0.487	80	560	100	416	8083	8499	416	7537	7953	Error	Error	-4.280	416	8083	416	7537	85092	709382	0.192	4.526	0	0	0
1	8	9	"A52"	"A52"	15400	47220	100	1183	1163	304	26	691	691	742	343	46	65	25	0	8912	8799	3412	38	1394	1394	1507	592	39	97	92	0	0.000	0.000	0.000	0.000	0.000	0.000	0.000	0.000	0.000	0.000	0.000	0.000	0.000	0.000	0.065	0.064	0.067	0.064	2.665	0.060	0.320	80	560	100	492	7518	8010	472	7405	7877	Error	Error	-3.934	492	7518	472	7405	93024	703950	1.227	12.318	0	0	0
1	9	9	"A52"	"A52"	15700	47210	100	976	1045	571	54	665	665	711	348	48	42	20	0	7468	7313	3919	53	1369	1369	1470	569	38	83	82	0	0.000	0.000	0.000	0.000	0.000	0.000	0.000	0.000	0.000	0.000	0.000	0.000	0.000	0.000	0.051	0.064	0.061	0.072	2.952	0.072	0.349	80	560	100	311	6099	6410	380	5944	6324	Error	Error	-4.294	311	6099	380	5944	83573	585051	0.960	10.269	0	0	0
1	10	9	"A53"	"A53"	16000	47210	100	882	955	653	68	621	621	658	274	41	47	20	0	7565	6429	4030	62	1282	1282	1363	444	32	76	68	0	0.000	0.000	0.000	0.000	0.000	0.000	0.000	0.000	0.000	0.000	0.000	0.000	0.000	0.000	0.042	0.065	0.061	0.083	5.246	0.060	0.217	80	560	100	261	6283	6544	334	5147	5481	Error	Error	-4.589	261	6283	334	5147	76421	514319	1.084	11.410	0	0	0
1	11	9	"A53"	"A53"	16300	47210	100	1108	1254	904	72	616	616	701	578	82	37	7	0	8914	8926	6076	68	1305	1305	1463	843	57	70	68	0	0.000	0.000	0.000	0.000	0.000	0.000	0.000	0.000	0.000	0.000	0.000	0.000	0.000	0.000	0.065	0.084	0.066	0.101	3.714	0.258	0.285	80	560	100	492	7609	8101	638	7621	8259	Error	Error	-3.951	492	7609	638	7621	100338	714064	0.957	8.853	0	0	0
1	12	9	"A53"	"A53"	16600	47210	100	1126	1189	553	46	631	631	675	286	42	68	43	0	12543	10360	6520	62	1294	1294	1409	642	45	78	77	0	0.000	0.000	0.000	0.000	0.000	0.000	0.000	0.000	0.000	0.000	0.000	0.000	0.000	0.000	0.044	0.062	0.061	0.083	3.709	0.057	0.460	80	560	100	495	11249	11744	558	9066	9624	Error	Error	-4.506	495	11249	558	9066	95126	828805	1.797	13.942	0	0	0
1	13	9	"A54"	"A54"	16900	47210	100	875	985	377	38	651	651	698	404	57	37	13	0	6819	7282	5823	79	1296	1296	1419	922	64	63	60	0	0.000	0.000	0.000	0.000	0.000	0.000	0.000	0.000	0.000	0.000	0.000	0.000	0.000	0.000	0.041	0.056	0.067	0.091	4.153	0.052	0.415	80	560	100	224	5523	5747	334	5986	6320	Error	Error	-4.624	224	5523	334	5986	78761	582581	0.710	6.359	0	0	0
1	14	9	"A54"	"A54"	17200	47210	100	1004	1043	362	34	711	711	732	231	31	57	33	0	8477	8709	5444	62	1315	1315	1406	520	36	78	78	0	0.000	0.000	0.000	0.000	0.000	0.000	0.000	0.000	0.000	0.000	0.000	0.000	0.000	0.000	0.041	0.045	0.049	0.052	2.616	0.045	0.374	80	560	100	293	7162	7455	332	7394	7726	Error	Error	-4.611	293	7162	332	7394	83412	696688	1.346	14.044	0	0	0
1	15	9	"A54"	"A54"	17500	47210	100	943	1025	333	32	726	726	743	238	32	45	26	0	7899	7273	4351	59	1323	1323	1374	417	30	78	75	0	0.000	0.000	0.000	0.000	0.000	0.000	0.000	0.000	0.000	0.000	0.000	0.000	0.000	0.000	0.033	0.050	0.061	0.096	7.253	0.050	0.343	80	560	100	217	6576	6793	299	5950	6249	Error	Error	-4.921	217	6576	299	5950	82036	581850	1.185	14.146	0	0	0
1	16	9	"A55"	"A55"	17800	47210	100	1014	1025	277	27	810	810	848	268	31	40	13	0	5564	5937	4184	70	1387	1387	1434	332	23	73	65	0	0.000	0.000	0.000	0.000	0.000	0.000	0.000	0.000	0.000	0.000	0.000	0.000	0.000	0.000	0.049	0.047	0.060	0.079	5.222	0.041	0.231	80	560	100	204	4177	4381	215	4550	4765	Error	Error	-4.356	204	4177	215	4550	82024	474987	0.660	13.563	0	0	0
1	17	9	"A55"	"A55"	18100	47210	100	1228	1238	335	27	937	937	944	253	26	53	25	0	7290	7575	5204	68	1475	1475	1509	308	20	85	75	0	0.000	0.000	0.000	0.000	0.000	0.000	0.000	0.000	0.000	0.000	0.000	0.000	0.000	0.000	0.050	0.049	0.059	0.077	3.072	0.048	0.343	80	560	100	291	5815	6106	301	6100	6401	Error	Error	-4.321	291	5815	301	6100	99005	605998	1.162	19.695	0	0	0
1	18	9	"A55"	"A55"	18400	47210	100	1300	1379	343	24	1047	1047	1066	272	25	48	25	0	6172	6399	4009	62	1555	1555	1581	296	18	86	75	0	0.000	0.000	0.000	0.000	0.000	0.000	0.000	0.000	0.000	0.000	0.000	0.000	0.000	0.000	0.055	0.069	0.081	0.101	3.996	0.062	0.321	80	560	100	253	4617	4870	332	4844	5176	Error	Error	-4.190	253	4617	332	4844	110325	511923	1.151	16.277	0	0	0
1	1	10	"A56"	"A56"	13300	47520	100	1243	1221	410	33	790	790	813	228	28	63	48	0	8279	8032	5257	65	1435	1435	1499	549	36	73	70	0	0.000	0.000	0.000	0.000	0.000	0.000	0.000	0.000	0.000	0.000	0.000	0.000	0.000	0.000	0.066	0.065	0.063	0.082	2.722	0.051	0.387	80	560	100	453	6844	7297	431	6597	7028	Error	Error	-3.917	453	6844	431	6597	97682	642523	1.789	11.900	0	0	0
1	2	10	"A56"	"A56"	13600	47520	100	1220	1219	427	35	749	749	780	238	30	68	48	0	8198	8368	4994	59	1404	1404	1533	691	45	81	77	0	0.000	0.000	0.000	0.000	0.000	0.000	0.000	0.000	0.000	0.000	0.000	0.000	0.000	0.000	0.069	0.067	0.073	0.081	2.889	0.060	0.455	80	560	100	471	6794	7265	470	6964	7434	Error	Error	-3.850	471	6794	470	6964	97494	669469	1.845	9.891	0	0	0
1	3	10	"A56"	"A56"	13900	47520	100	1167	1183	415	35	713	713	754	275	36	61	40	0	9418	8880	4979	56	1373	1373	1502	610	40	87	81	0	0.000	0.000	0.000	0.000	0.000	0.000	0.000	0.000	0.000	0.000	0.000	0.000	0.000	0.000	0.056	0.063	0.063	0.067	2.540	0.054	0.364	80	560	100	454	8045	8499	470	7507	7977	Error	Error	-4.147	454	8045	470	7507	94651	710409	1.560	12.095	0	0	0
1	4	10	"A57"	"A57"	14200	47520	100	983	1069	410	38	670	670	718	307	42	51	32	0	8233	9266	6716	72	1329	1329	1451	864	59	71	68	0	0.000	0.000	0.000	0.000	0.000	0.000	0.000	0.000	0.000	0.000	0.000	0.000	0.000	0.000	0.045	0.050	0.060	0.083	3.839	0.049	0.506	80	560	100	313	6904	7217	399	7937	8336	Error	Error	-4.463	313	6904	399	7937	85530	741263	1.143	9.045	0	0	0
1	5	10	"A57"	"A57"	14500	47520	100	1024	1089	512	47	663	663	699	280	40	56	35	0	11284	9917	6374	64	1310	1310	1393	478	34	81	80	0	0.000	0.000	0.000	0.000	0.000	0.000	0.000	0.000	0.000	0.000	0.000	0.000	0.000	0.000	0.036	0.049	0.051	0.063	3.354	0.051	0.418	80	560	100	361	9974	10335	426	8607	9033	Error	Error	-4.788	361	9974	426	8607	87102	793373	1.393	17.833	0	0	0
1	6	10	"A57"	"A57"	14800	47520	100	961	1046	423	40	630	630	670	291	43	53	33	0	9265	9627	6330	65	1303	1303	1367	403	29	91	80	0	0.000	0.000	0.000	0.000	0.000	0.000	0.000	0.000	0.000	0.000	0.000	0.000	0.000	0.000	0.042	0.050	0.049	0.060	2.897	0.053	0.325	80	560	100	331	7962	8293	416	8324	8740	Error	Error	-4.588	331	7962	416	8324	83657	770192	1.292	20.496	0	0	0
1	7	10	"A58"	"A58"	15100	47520	100	1079	1413	1187	84	686	686	741	370	49	52	36	0	11452	10186	6335	62	1343	1343	1453	614	42	87	77	0	0.000	0.000	0.000	0.000	0.000	0.000	0.000	0.000	0.000	0.000	0.000	0.000	0.000	0.000	0.039	0.082	0.066	0.064	3.429	0.096	0.427	80	560	100	393	10109	10502	727	8843	9570	Error	Error	-4.685	393	10109	727	8843	113001	814857	1.816	14.223	0	0	0
1	8	10	"A58"	"A58"	15400	47520	100	1102	1205	541	44	812	812	1592	5683	356	0	0	0	5751	7248	4970	68	1497	1497	2458	6197	252	43	11	0	0.000	0.000	0.000	0.000	0.000	0.000	0.000	0.000	0.000	0.000	0.000	0.000	0.000	0.000	0.068	0.068	0.068	0.072	2.238	0.662	0.623	80	560	100	290	4254	4544	393	5751	6144	Error	Error	-3.875	290	4254	393	5751	96383	579831	-0.068	0.773	0	0	0
1	9	10	"A58"	"A58"	15700	47510	100	850	949	607	63	708	708	742	266	35	36	13	0	6192	6624	4444	67	1373	1373	1461	489	33	72	68	0	0.000	0.000	0.000	0.000	0.000	0.000	0.000	0.000	0.000	0.000	0.000	0.000	0.000	0.000	0.029	0.046	0.055	0.058	3.786	0.047	0.141	80	560	100	142	4819	4961	241	5251	5492	Error	Error	-5.085	142	4819	241	5251	75946	529886	0.778	10.558	0	0	0
1	10	10	"A59"	"A59"	16010	47510	100	1176	1217	604	49	646	646	910	2637	289	1	0	0	12186	10709	5481	51	1304	1304	1487	1600	107	81	78	0	0.000	0.000	0.000	0.000	0.000	0.000	0.000	0.000	0.000	0.000	0.000	0.000	0.000	0.000	0.049	0.061	0.053	0.065	2.198	0.334	0.118	80	560	100	530	10882	11412	571	9405	9976	Error	Error	-4.360	530	10882	571	9405	97394	856680	0.116	5.764	0	0	0
1	11	10	"A59"	"A59"	16310	47510	100	1083	1084	356	32	623	623	678	355	52	63	23	0	12434	10373	5243	50	1279	1279	1405	631	44	87	81	0	0.000	0.000	0.000	0.000	0.000	0.000	0.000	0.000	0.000	0.000	0.000	0.000	0.000	0.000	0.041	0.051	0.055	0.063	3.652	0.053	0.358	80	560	100	460	11155	11615	461	9094	9555	Error	Error	-4.600	460	11155	461	9094	86709	829817	1.144	14.212	0	0	0
1	12	10	"A59"	"A59"	16610	47510	100	1079	1148	564	49	640	640	718	875	121	11	3	0	10823	10076	4840	48	1308	1308	1403	488	34	92	88	0	0.000	0.000	0.000	0.000	0.000	0.000	0.000	0.000	0.000	0.000	0.000	0.000	0.000	0.000	0.046	0.058	0.054	0.052	2.230	0.063	0.429	80	560	100	439	9515	9954	508	8768	9276	Error	Error	-4.438	439	9515	508	8768	91843	806116	0.491	17.773	0	0	0
1	13	10	"A60"	"A60"	16910	47510	100	684	725	232	32	642	642	672	246	36	18	5	0	2812	3599	2642	73	1264	1264	1304	328	25	70	68	0	0.000	0.000	0.000	0.000	0.000	0.000	0.000	0.000	0.000	0.000	0.000	0.000	0.000	0.000	0.027	0.036	0.092	0.092	4.894	0.035	0.075	80	560	100	42	1548	1590	83	2335	2418	Error	Error	-5.204	42	1548	83	2335	57968	287905	0.215	6.997	0	0	0
1	14	10	"A60"	"A60"	17210	47510	100	671	720	275	38	658	658	695	272	39	13	2	0	2425	3337	1927	57	1244	1244	1302	383	29	75	67	0	0.000	0.000	0.000	0.000	0.000	0.000	0.000	0.000	0.000	0.000	0.000	0.000	0.000	0.000	0.011	0.030	0.058	0.075	5.584	0.039	0.048	80	560	100	13	1181	1194	62	2093	2155	Error	Error	-6.505	13	1181	62	2093	57637	266963	0.092	5.313	0	0	0
1	15	10	"A60"	"A60"	17510	47510	100	821	858	265	30	699	699	716	230	32	37	10	0	2605	3956	3323	83	1306	1306	1335	239	17	75	72	0	0.000	0.000	0.000	0.000	0.000	0.000	0.000	0.000	0.000	0.000	0.000	0.000	0.000	0.000	0.094	0.060	0.083	0.140	5.082	0.046	0.153	80	560	100	122	1299	1421	159	2650	2809	Error	Error	-3.412	122	1299	159	2650	68614	316508	0.617	10.967	0	0	0
1	16	10	"A61"	"A61"	17810	47510	100	1059	1151	404	35	789	789	813	213	26	55	40	0	6978	7922	5488	69	1385	1385	1407	276	19	77	72	0	0.000	0.000	0.000	0.000	0.000	0.000	0.000	0.000	0.000	0.000	0.000	0.000	0.000	0.000	0.048	0.055	0.070	0.098	4.868	0.054	0.480	80	560	100	270	5593	5863	362	6537	6899	Error	Error	-4.373	270	5593	362	6537	92113	633733	1.587	23.605	0	0	0
1	17	10	"A61"	"A61"	18110	47510	100	1148	1201	446	37	905	905	924	264	28	48	25	0	8731	8847	5978	67	1433	1433	1466	254	17	91	87	0	0.000	0.000	0.000	0.000	0.000	0.000	0.000	0.000	0.000	0.000	0.000	0.000	0.000	0.000	0.033	0.040	0.051	0.066	5.338	0.047	0.323	80	560	100	243	7298	7541	296	7414	7710	Error	Error	-4.908	243	7298	296	7414	96083	707766	1.049	29.059	0	0	0
1	18	10	"A61"	"A61"	18410	47510	100	1394	1450	393	27	1043	1043	1058	253	23	65	35	0	9254	8883	5014	56	1549	1549	1587	300	18	91	85	0	0.000	0.000	0.000	0.000	0.000	0.000	0.000	0.000	0.000	0.000	0.000	0.000	0.000	0.000	0.046	0.055	0.057	0.081	4.243	0.051	0.328	80	560	100	351	7705	8056	407	7334	7741	Error	Error	-4.456	351	7705	407	7334	116005	710658	1.549	24.320	0	0	0
1	1	11	"A62"	"A62"	13300	47820	100	1038	1083	345	31	791	791	821	255	31	46	17	0	6284	7125	5013	70	1440	1440	1470	307	20	76	73	0	0.000	0.000	0.000	0.000	0.000	0.000	0.000	0.000	0.000	0.000	0.000	0.000	0.000	0.000	0.051	0.051	0.059	0.073	3.271	0.044	0.250	80	560	100	247	4844	5091	292	5685	5977	Error	Error	-4.294	247	4844	292	5685	86666	569967	1.027	18.420	0	0	0
1	2	11	"A62"	"A62"	13610	47820	100	1056	1098	353	32	788	788	807	234	28	57	27	0	8022	7924	4807	60	1425	1425	1478	355	24	85	83	0	0.000	0.000	0.000	0.000	0.000	0.000	0.000	0.000	0.000	0.000	0.000	0.000	0.000	0.000	0.041	0.048	0.053	0.066	3.814	0.047	0.345	80	560	100	268	6597	6865	310	6499	6809	Error	Error	-4.622	268	6597	310	6499	87841	633949	1.244	18.158	0	0	0
1	3	11	"A62"	"A62"	13910	47820	100	962	1045	374	35	722	722	741	232	31	52	35	0	7128	8452	5549	65	1382	1382	1420	296	20	86	85	0	0.000	0.000	0.000	0.000	0.000	0.000	0.000	0.000	0.000	0.000	0.000	0.000	0.000	0.000	0.042	0.046	0.053	0.061	5.231	0.045	0.343	80	560	100	240	5746	5986	323	7070	7393	Error	Error	-4.581	240	5746	323	7070	83617	676173	1.310	23.757	0	0	0
1	4	11	"A63"	"A63"	14210	47820	100	1294	1265	542	42	705	705	741	309	41	68	47	0	17581	13285	7890	59	1354	1354	1430	534	37	81	78	0	0.000	0.000	0.000	0.000	0.000	0.000	0.000	0.000	0.000	0.000	0.000	0.000	0.000	0.000	0.036	0.047	0.046	0.055	2.774	0.046	0.503	80	560	100	589	16227	16816	560	11931	12491	Error	Error	-4.784	589	16227	560	11931	101164	1062762	1.696	22.200	0	0	0
1	5	11	"A63"	"A63"	14510	47820	100	1021	1066	378	35	672	672	720	307	42	52	25	0	11414	10848	5727	52	1338	1338	1451	597	41	87	82	0	0.000	0.000	0.000	0.000	0.000	0.000	0.000	0.000	0.000	0.000	0.000	0.000	0.000	0.000	0.035	0.041	0.046	0.048	2.704	0.046	0.348	80	560	100	349	10076	10425	394	9510	9904	Error	Error	-4.852	349	10076	394	9510	85317	867804	1.127	15.740	0	0	0
1	6	11	"A63"	"A63"	14810	47820	100	1154	1229	549	44	642	642	688	311	45	66	42	0	13731	12897	7003	54	1346	1346	1461	635	43	85	82	0	0.000	0.000	0.000	0.000	0.000	0.000	0.000	0.000	0.000	0.000	0.000	0.000	0.000	0.000	0.041	0.051	0.056	0.060	3.041	0.054	0.514	80	560	100	512	12385	12897	587	11551	12138	Error	Error	-4.596	512	12385	587	11551	98357	1031727	1.740	18.009	0	0	0
1	7	11	"A64"	"A64"	15110	47820	100	1143	1154	472	40	670	670	703	304	43	66	32	0	11953	10284	5136	49	1373	1373	1449	502	34	86	80	0	0.000	0.000	0.000	0.000	0.000	0.000	0.000	0.000	0.000	0.000	0.000	0.000	0.000	0.000	0.045	0.054	0.058	0.065	3.478	0.056	0.429	80	560	100	473	10580	11053	484	8911	9395	Error	Error	-4.483	473	10580	484	8911	92303	822702	1.484	17.600	0	0	0
1	8	11	"A64"	"A64"	15410	47820	100	1123	1205	500	41	755	755	778	269	34	57	38	0	10097	9340	4755	50	1437	1437	1474	346	23	91	85	0	0.000	0.000	0.000	0.000	0.000	0.000	0.000	0.000	0.000	0.000	0.000	0.000	0.000	0.000	0.042	0.057	0.061	0.058	2.988	0.060	0.351	80	560	100	368	8660	9028	450	7903	8353	Error	Error	-4.557	368	8660	450	7903	96365	747187	1.587	22.734	0	0	0
1	9	11	"A64"	"A64"	15710	47820	100	1040	1113	404	36	684	684	728	379	52	47	20	0	11167	10339	5736	55	1348	1348	1433	547	38	92	83	0	0.000	0.000	0.000	0.000	0.000	0.000	0.000	0.000	0.000	0.000	0.000	0.000	0.000	0.000	0.036	0.048	0.054	0.054	2.939	0.061	0.268	80	560	100	356	9819	10175	429	8991	9420	Error	Error	-4.786	356	9819	429	8991	89064	827085	1.016	16.282	0	0	0
1	10	11	"A65"	"A65"	16010	47810	100	1093	1095	422	38	635	635	688	324	47	58	28	0	13439	10604	6624	62	1314	1314	1432	643	44	76	71	0	0.000	0.000	0.000	0.000	0.000	0.000	0.000	0.000	0.000	0.000	0.000	0.000	0.000	0.000	0.038	0.050	0.048	0.066	2.959	0.050	0.520	80	560	100	458	12125	12583	460	9290	9750	Error	Error	-4.726	458	12125	460	9290	87598	848284	1.256	14.264	0	0	0
1	11	11	"A65"	"A65"	16310	47810	100	995	1056	392	37	635	635	708	371	52	50	23	0	9970	10488	7266	69	1299	1299	1459	736	50	73	68	0	0.000	0.000	0.000	0.000	0.000	0.000	0.000	0.000	0.000	0.000	0.000	0.000	0.000	0.000	0.042	0.046	0.050	0.075	4.759	0.047	0.374	80	560	100	360	8671	9031	421	9189	9610	Error	Error	-4.590	360	8671	421	9189	84513	839051	0.938	12.268	0	0	0
1	12	11	"A65"	"A65"	16610	47810	100	1127	1133	575	50	647	647	719	391	54	57	21	0	14010	10630	6946	65	1305	1305	1460	799	54	73	70	0	0.000	0.000	0.000	0.000	0.000	0.000	0.000	0.000	0.000	0.000	0.000	0.000	0.000	0.000	0.038	0.052	0.052	0.066	2.899	0.052	0.305	80	560	100	480	12705	13185	486	9325	9811	Error	Error	-4.726	480	12705	486	9325	90640	850369	1.059	11.477	0	0	0
1	13	11	"A66"	"A66"	16910	47810	100	1060	1111	658	59	644	644	668	242	36	60	43	0	12829	10668	7045	66	1301	1301	1386	559	40	78	75	0	0.000	0.000	0.000	0.000	0.000	0.000	0.000	0.000	0.000	0.000	0.000	0.000	0.000	0.000	0.036	0.050	0.047	0.065	3.859	0.051	0.427	80	560	100	416	11528	11944	467	9367	9834	Error	Error	-4.792	416	11528	467	9367	88897	853452	1.831	16.605	0	0	0
1	14	11	"A66"	"A66"	17210	47810	100	1207	1159	363	31	691	691	1068	3302	309	0	0	0	10980	10025	6017	60	1359	1359	1898	3763	198	72	57	0	0.000	0.000	0.000	0.000	0.000	0.000	0.000	0.000	0.000	0.000	0.000	0.000	0.000	0.000	0.054	0.054	0.058	0.074	4.385	0.049	0.540	80	560	100	516	9621	10137	468	8666	9134	Error	Error	-4.221	516	9621	468	8666	92741	801993	0.028	2.160	0	0	0
1	15	11	"A66"	"A66"	17510	47810	100	1121	1153	470	40	677	677	703	245	34	63	45	0	12018	10899	6978	64	1334	1334	1418	612	43	81	76	0	0.000	0.000	0.000	0.000	0.000	0.000	0.000	0.000	0.000	0.000	0.000	0.000	0.000	0.000	0.042	0.050	0.049	0.056	3.051	0.050	0.585	80	560	100	444	10684	11128	476	9565	10041	Error	Error	-4.589	444	10684	476	9565	92222	871931	1.837	15.492	0	0	0
1	16	11	"A67"	"A67"	17810	47810	100	1040	1113	410	36	732	732	762	223	29	61	37	0	8693	8606	5780	67	1365	1365	1394	296	21	85	77	0	0.000	0.000	0.000	0.000	0.000	0.000	0.000	0.000	0.000	0.000	0.000	0.000	0.000	0.000	0.042	0.053	0.059	0.091	4.986	0.052	0.489	80	560	100	308	7328	7636	381	7241	7622	Error	Error	-4.572	308	7328	381	7241	89020	688519	1.574	24.365	0	0	0
1	17	11	"A67"	"A67"	18110	47810	100	1023	1125	384	34	813	813	828	231	27	48	32	0	6834	7169	4702	65	1390	1390	1417	225	15	87	78	0	0.000	0.000	0.000	0.000	0.000	0.000	0.000	0.000	0.000	0.000	0.000	0.000	0.000	0.000	0.039	0.054	0.070	0.085	5.521	0.057	0.396	80	560	100	210	5444	5654	312	5779	6091	Error	Error	-4.696	210	5444	312	5779	89979	573507	1.286	25.564	0	0	0
1	18	11	"A67"	"A67"	18410	47810	100	1276	1346	418	31	969	969	988	235	23	56	37	0	8057	9215	5794	62	1502	1502	1545	327	21	91	82	0	0.000	0.000	0.000	0.000	0.000	0.000	0.000	0.000	0.000	0.000	0.000	0.000	0.000	0.000	0.047	0.049	0.057	0.052	3.425	0.049	0.407	80	560	100	307	6555	6862	377	7713	8090	Error	Error	-4.416	307	6555	377	7713	107694	737218	1.523	23.456	0	0	0
1	1	12	"A68"	"A68"	13310	48120	100	1034	1083	335	30	787	787	813	237	29	51	27	0	5993	7052	5700	80	1425	1425	1504	644	42	63	60	0	0.000	0.000	0.000	0.000	0.000	0.000	0.000	0.000	0.000	0.000	0.000	0.000	0.000	0.000	0.054	0.053	0.064	0.100	4.585	0.040	0.291	80	560	100	247	4568	4815	296	5627	5923	Error	Error	-4.209	247	4568	296	5627	86618	564154	1.139	8.615	0	0	0
1	2	12	"A68"	"A68"	13610	48120	100	937	995	391	39	751	751	774	230	29	45	21	0	7078	6958	3941	56	1385	1385	1442	456	31	83	80	0	0.000	0.000	0.000	0.000	0.000	0.000	0.000	0.000	0.000	0.000	0.000	0.000	0.000	0.000	0.033	0.044	0.058	0.061	4.864	0.046	0.249	80	560	100	186	5693	5879	244	5573	5817	Error	Error	-4.936	186	5693	244	5573	79562	556643	0.961	12.096	0	0	0
1	3	12	"A68"	"A68"	13910	48120	100	1070	1164	548	47	759	759	833	1097	131	8	1	0	6538	8186	5514	67	1387	1387	1489	1302	87	80	75	0	0.000	0.000	0.000	0.000	0.000	0.000	0.000	0.000	0.000	0.000	0.000	0.000	0.000	0.000	0.060	0.060	0.057	0.061	3.694	0.063	0.439	80	560	100	311	5151	5462	405	6799	7204	Error	Error	-4.050	311	5151	405	6799	93152	654866	0.302	5.144	0	0	0
1	4	12	"A69"	"A69"	14210	48120	100	988	1074	524	48	708	708	743	293	39	48	26	0	10232	10379	7647	73	1331	1331	1434	615	42	71	68	0	0.000	0.000	0.000	0.000	0.000	0.000	0.000	0.000	0.000	0.000	0.000	0.000	0.000	0.000	0.031	0.040	0.045	0.058	3.616	0.046	0.407	80	560	100	280	8901	9181	366	9048	9414	Error	Error	-4.990	280	8901	366	9048	85892	830340	1.130	14.545	0	0	0
1	5	12	"A69"	"A69"	14510	48120	100	1251	1170	435	37	650	650	681	244	35	73	57	0	17741	15171	7927	52	1295	1295	1373	452	32	93	88	0	0.000	0.000	0.000	0.000	0.000	0.000	0.000	0.000	0.000	0.000	0.000	0.000	0.000	0.000	0.037	0.037	0.040	0.041	2.265	0.039	0.560	80	560	100	601	16446	17047	520	13876	14396	Error	Error	-4.774	601	16446	520	13876	93626	1213706	2.004	30.527	0	0	0
1	6	12	"A69"	"A69"	14810	48120	100	1235	1317	570	43	658	658	707	345	48	70	41	0	16102	14209	8252	58	1345	1345	1483	679	45	88	81	0	0.000	0.000	0.000	0.000	0.000	0.000	0.000	0.000	0.000	0.000	0.000	0.000	0.000	0.000	0.039	0.051	0.050	0.056	2.313	0.050	0.437	80	560	100	577	14757	15334	659	12864	13523	Error	Error	-4.677	577	14757	659	12864	105350	1136705	1.768	18.742	0	0	0
1	7	12	"A70"	"A70"	15110	48120	100	1053	1100	458	41	643	643	691	291	42	55	40	0	8970	9089	5089	55	1344	1344	1428	526	36	86	83	0	0.000	0.000	0.000	0.000	0.000	0.000	0.000	0.000	0.000	0.000	0.000	0.000	0.000	0.000	0.054	0.059	0.059	0.065	3.090	0.056	0.339	80	560	100	410	7626	8036	457	7745	8202	Error	Error	-4.217	410	7626	457	7745	88024	727104	1.405	14.565	0	0	0
1	8	12	"A70"	"A70"	15410	48120	100	1127	1178	439	37	644	644	701	338	48	60	36	0	12985	11878	6436	54	1332	1332	1491	728	48	87	85	0	0.000	0.000	0.000	0.000	0.000	0.000	0.000	0.000	0.000	0.000	0.000	0.000	0.000	0.000	0.041	0.051	0.053	0.054	3.232	0.052	0.460	80	560	100	483	11653	12136	534	10546	11080	Error	Error	-4.593	483	11653	534	10546	94250	950277	1.411	14.268	0	0	0
1	9	12	"A70"	"A70"	15710	48120	100	1117	1140	477	41	611	611	673	418	62	57	25	0	12397	12062	6800	56	1291	1291	1410	712	50	90	81	0	0.000	0.000	0.000	0.000	0.000	0.000	0.000	0.000	0.000	0.000	0.000	0.000	0.000	0.000	0.046	0.049	0.051	0.052	2.764	0.050	0.395	80	560	100	506	11106	11612	529	10771	11300	Error	Error	-4.456	506	11106	529	10771	91219	964989	1.117	14.961	0	0	0
1	10	12	"A71"	"A71"	16020	48120	100	1220	1174	397	33	611	611	675	454	67	60	16	0	13889	12638	5906	46	1279	1279	1414	890	62	88	86	0	0.000	0.000	0.000	0.000	0.000	0.000	0.000	0.000	0.000	0.000	0.000	0.000	0.000	0.000	0.048	0.050	0.048	0.047	2.177	0.054	0.387	80	560	100	609	12610	13219	563	11359	11922	Error	Error	-4.372	609	12610	563	11359	93939	1011047	1.099	12.611	0	0	0
1	11	12	"A71"	"A71"	16320	48110	100	1042	1091	497	45	602	602	638	266	41	72	42	0	12836	11394	6015	52	1259	1259	1337	402	30	86	85	0	0.000	0.000	0.000	0.000	0.000	0.000	0.000	0.000	0.000	0.000	0.000	0.000	0.000	0.000	0.038	0.048	0.045	0.052	2.480	0.042	0.383	80	560	100	440	11577	12017	489	10135	10624	Error	Error	-4.718	440	11577	489	10135	87267	911506	1.703	25.017	0	0	0
1	12	12	"A71"	"A71"	16620	48110	100	1089	1102	419	38	605	605	667	364	54	60	27	0	12111	11591	5499	47	1294	1294	1427	742	51	90	85	0	0.000	0.000	0.000	0.000	0.000	0.000	0.000	0.000	0.000	0.000	0.000	0.000	0.000	0.000	0.045	0.048	0.050	0.052	2.557	0.046	0.322	80	560	100	484	10817	11301	497	10297	10794	Error	Error	-4.482	484	10817	497	10297	88176	927254	1.195	13.698	0	0	0
1	13	12	"A72"	"A72"	16920	48110	100	949	1045	647	61	641	641	705	443	62	41	8	0	9733	8958	5267	58	1313	1313	1472	875	59	78	76	0	0.000	0.000	0.000	0.000	0.000	0.000	0.000	0.000	0.000	0.000	0.000	0.000	0.000	0.000	0.037	0.053	0.052	0.060	3.953	0.072	0.354	80	560	100	308	8420	8728	404	7645	8049	Error	Error	-4.773	308	8420	404	7645	83586	716605	0.767	8.555	0	0	0
1	14	12	"A72"	"A72"	17220	48110	100	1081	1179	545	46	645	645	673	230	34	65	48	0	8270	9025	5227	57	1316	1316	1415	450	31	86	86	0	0.000	0.000	0.000	0.000	0.000	0.000	0.000	0.000	0.000	0.000	0.000	0.000	0.000	0.000	0.063	0.069	0.067	0.071	3.070	0.061	0.444	80	560	100	436	6954	7390	534	7709	8243	Error	Error	-3.995	436	6954	534	7709	94358	721992	2.200	16.911	0	0	0
1	15	12	"A72"	"A72"	17520	48110	100	1035	1109	423	38	669	669	691	212	30	71	43	0	8975	8912	5699	63	1306	1306	1349	353	26	86	76	0	0.000	0.000	0.000	0.000	0.000	0.000	0.000	0.000	0.000	0.000	0.000	0.000	0.000	0.000	0.048	0.058	0.068	0.081	4.076	0.053	0.546	80	560	100	366	7669	8035	440	7606	8046	Error	Error	-4.389	366	7669	440	7606	88694	712958	1.972	21.425	0	0	0
1	16	12	"A73"	"A73"	17820	48110	100	833	837	279	33	709	709	726	242	33	26	11	0	2052	3254	2858	87	1320	1320	1336	216	16	75	61	0	0.000	0.000	0.000	0.000	0.000	0.000	0.000	0.000	0.000	0.000	0.000	0.000	0.000	0.000	0.169	0.066	0.230	0.218	3.187	0.074	0.172	80	560	100	124	732	856	128	1934	2062	Error	Error	-2.562	124	732	128	1934	66975	260290	0.459	8.880	0	0	0
1	17	12	"A73"	"A73"	18120	48110	100	920	919	259	28	844	844	861	224	26	26	6	0	2850	3596	2008	55	1406	1406	1418	179	12	86	82	0	0.000	0.000	0.000	0.000	0.000	0.000	0.000	0.000	0.000	0.000	0.000	0.000	0.000	0.000	0.053	0.034	0.067	0.097	4.960	0.062	0.103	80	560	100	76	1444	1520	75	2190	2265	Error	Error	-4.248	76	1444	75	2190	73516	287644	0.259	12.168	0	0	0
1	18	12	"A73"	"A73"	18420	48110	100	1047	1116	320	28	972	972	987	232	23	32	11	0	2766	3669	2590	70	1501	1501	1505	150	9	88	82	0	0.000	0.000	0.000	0.000	0.000	0.000	0.000	0.000	0.000	0.000	0.000	0.000	0.000	0.000	0.059	0.066	0.103	0.114	3.060	0.081	0.219	80	560	100	75	1265	1340	144	2168	2312	Error	Error	-4.076	75	1265	144	2168	89252	293517	0.556	14.427	0	0	0
1	1	13	"A74"	"A74"	13310	48420	100	1026	1115	384	34	813	813	829	273	32	45	26	0	7567	7892	5843	74	1408	1408	1556	1271	81	67	63	0	0.000	0.000	0.000	0.000	0.000	0.000	0.000	0.000	0.000	0.000	0.000	0.000	0.000	0.000	0.035	0.047	0.062	0.084	4.887	0.050	0.419	80	560	100	213	6159	6372	302	6484	6786	Error	Error	-4.854	213	6159	302	6484	89203	631384	1.048	4.985	0	0	0
1	2	13	"A74"	"A74"	13620	48420	100	1259	1343	486	36	817	817	845	252	29	73	45	0	12310	10599	6364	60	1435	1435	1542	802	52	73	71	0	0.000	0.000	0.000	0.000	0.000	0.000	0.000	0.000	0.000	0.000	0.000	0.000	0.000	0.000	0.041	0.057	0.061	0.076	3.439	0.055	0.477	80	560	100	442	10875	11317	526	9164	9690	Error	Error	-4.621	442	10875	526	9164	107441	847943	1.976	11.293	0	0	0
1	3	13	"A74"	"A74"	13920	48420	100	1145	1194	421	35	767	767	795	234	29	58	43	0	7139	8538	4882	57	1406	1406	1511	772	51	88	85	0	0.000	0.000	0.000	0.000	0.000	0.000	0.000	0.000	0.000	0.000	0.000	0.000	0.000	0.000	0.066	0.060	0.066	0.062	3.095	0.062	0.485	80	560	100	378	5733	6111	427	7132	7559	Error	Error	-3.923	378	5733	427	7132	95544	683003	1.705	9.102	0	0	0
1	4	13	"A75"	"A75"	14220	48420	100	964	1083	446	41	685	685	707	243	34	58	37	0	7141	7654	4995	65	1317	1317	1401	684	48	82	80	0	0.000	0.000	0.000	0.000	0.000	0.000	0.000	0.000	0.000	0.000	0.000	0.000	0.000	0.000	0.048	0.063	0.077	0.081	4.168	0.068	0.543	80	560	100	279	5824	6103	398	6337	6735	Error	Error	-4.384	279	5824	398	6337	86620	612288	1.547	9.142	0	0	0
1	5	13	"A75"	"A75"	14520	48420	100	1250	1212	424	34	649	649	711	345	48	71	36	0	9759	10216	5373	52	1333	1333	1479	653	44	88	86	0	0.000	0.000	0.000	0.000	0.000	0.000	0.000	0.000	0.000	0.000	0.000	0.000	0.000	0.000	0.071	0.063	0.066	0.068	3.109	0.056	0.414	80	560	100	601	8426	9027	563	8883	9446	Error	Error	-3.809	601	8426	563	8883	96925	817309	1.452	13.380	0	0	0
1	6	13	"A75"	"A75"	14820	48420	100	1253	1300	445	34	644	644	698	323	46	80	45	0	12195	12115	4718	38	1370	1370	1534	756	49	95	93	0	0.000	0.000	0.000	0.000	0.000	0.000	0.000	0.000	0.000	0.000	0.000	0.000	0.000	0.000	0.056	0.061	0.060	0.057	1.693	0.063	0.493	80	560	100	609	10825	11434	656	10745	11401	Error	Error	-4.152	609	10825	656	10745	103983	969179	1.864	13.996	0	0	0
1	7	13	"A76"	"A76"	15120	48420	100	1095	1086	411	37	623	623	676	383	56	60	18	0	11829	10709	5046	47	1312	1312	1422	603	42	88	87	0	0.000	0.000	0.000	0.000	0.000	0.000	0.000	0.000	0.000	0.000	0.000	0.000	0.000	0.000	0.045	0.049	0.050	0.048	3.266	0.053	0.407	80	560	100	472	10517	10989	463	9397	9860	Error	Error	-4.478	472	10517	463	9397	86842	856700	1.070	15.401	0	0	0
1	8	13	"A76"	"A76"	15420	48420	100	1353	1879	2363	125	648	648	712	469	65	76	36	0	10645	9937	3106	31	1346	1346	1506	1058	70	96	95	0	0.000	0.000	0.000	0.000	0.000	0.000	0.000	0.000	0.000	0.000	0.000	0.000	0.000	0.000	0.076	0.143	0.091	0.102	2.208	0.195	0.291	80	560	100	705	9299	10004	1231	8591	9822	Error	Error	-3.721	705	9299	1231	8591	150343	794981	2.488	7.969	0	0	0
1	9	13	"A76"	"A76"	15720	48420	100	841	904	316	34	609	609	657	303	46	38	12	0	7175	7483	2909	38	1338	1338	1473	982	66	91	91	0	0.000	0.000	0.000	0.000	0.000	0.000	0.000	0.000	0.000	0.000	0.000	0.000	0.000	0.000	0.040	0.048	0.052	0.044	2.626	0.061	0.223	80	560	100	232	5837	6069	295	6145	6440	Error	Error	-4.653	232	5837	295	6145	72327	598618	0.815	6.120	0	0	0
1	10	13	"A77"	"A77"	16020	48420	100	1358	1393	776	55	607	607	663	375	56	63	50	0	9256	8412	5263	62	1284	1284	1415	851	60	76	71	0	0.000	0.000	0.000	0.000	0.000	0.000	0.000	0.000	0.000	0.000	0.000	0.000	0.000	0.000	0.094	0.110	0.116	0.132	3.580	0.112	0.578	80	560	100	751	7972	8723	786	7128	7914	Error	Error	-3.408	751	7972	786	7128	111411	672964	1.947	8.222	0	0	0
1	11	13	"A77"	"A77"	16320	48420	100	1413	1372	674	49	617	617	677	375	55	61	52	0	7844	7463	3854	51	1315	1315	1427	691	48	86	78	0	0.000	0.000	0.000	0.000	0.000	0.000	0.000	0.000	0.000	0.000	0.000	0.000	0.000	0.000	0.122	0.123	0.141	0.118	2.485	0.119	0.535	80	560	100	796	6529	7325	755	6148	6903	Error	Error	-3.036	796	6529	755	6148	109788	597000	1.853	8.735	0	0	0
1	12	13	"A77"	"A77"	16620	48410	100	1161	1226	548	44	597	597	645	338	52	63	46	0	6420	6682	3858	57	1260	1260	1429	973	68	81	71	0	0.000	0.000	0.000	0.000	0.000	0.000	0.000	0.000	0.000	0.000	0.000	0.000	0.000	0.000	0.109	0.116	0.119	0.135	2.426	0.112	0.587	80	560	100	564	5160	5724	629	5422	6051	Error	Error	-3.194	564	5160	629	5422	98046	534540	1.719	5.399	0	0	0
1	13	13	"A78"	"A78"	16920	48410	100	979	1141	852	74	599	599	642	284	44	61	25	0	9374	8163	4977	60	1272	1272	1356	609	44	80	73	0	0.000	0.000	0.000	0.000	0.000	0.000	0.000	0.000	0.000	0.000	0.000	0.000	0.000	0.000	0.047	0.079	0.060	0.086	3.719	0.086	0.426	80	560	100	380	8102	8482	542	6891	7433	Error	Error	-4.414	380	8102	542	6891	91297	653047	1.757	11.177	0	0	0
1	14	13	"A78"	"A78"	17220	48410	100	1029	1057	438	41	620	620	651	274	42	63	37	0	12209	10126	5928	58	1258	1258	1434	1066	74	78	75	0	0.000	0.000	0.000	0.000	0.000	0.000	0.000	0.000	0.000	0.000	0.000	0.000	0.000	0.000	0.037	0.049	0.050	0.052	2.793	0.050	0.377	80	560	100	409	10951	11360	437	8868	9305	Error	Error	-4.743	409	10951	437	8868	84570	810054	1.482	8.154	0	0	0
1	15	13	"A78"	"A78"	17520	48410	100	1090	1115	397	35	640	640	673	268	39	72	46	0	12366	10955	6590	60	1272	1272	1415	931	65	77	71	0	0.000	0.000	0.000	0.000	0.000	0.000	0.000	0.000	0.000	0.000	0.000	0.000	0.000	0.000	0.041	0.049	0.053	0.063	2.338	0.051	0.556	80	560	100	450	11094	11544	475	9683	10158	Error	Error	-4.624	450	11094	475	9683	89167	876391	1.649	10.247	0	0	0
1	16	13	"A79"	"A79"	17820	48410	100	1027	1067	506	47	675	675	701	215	30	61	37	0	7296	8289	6122	73	1315	1315	1376	468	34	72	65	0	0.000	0.000	0.000	0.000	0.000	0.000	0.000	0.000	0.000	0.000	0.000	0.000	0.000	0.000	0.059	0.056	0.054	0.077	3.424	0.053	0.449	80	560	100	352	5981	6333	392	6974	7366	Error	Error	-4.087	352	5981	392	6974	85396	663097	1.702	14.771	0	0	0
1	17	13	"A79"	"A79"	18120	48410	100	1169	1261	436	34	800	800	819	229	27	63	45	0	10429	9558	5726	59	1383	1383	1429	424	29	86	77	0	0.000	0.000	0.000	0.000	0.000	0.000	0.000	0.000	0.000	0.000	0.000	0.000	0.000	0.000	0.041	0.056	0.059	0.058	3.767	0.057	0.546	80	560	100	369	9046	9415	461	8175	8636	Error	Error	-4.616	369	9046	461	8175	100866	764603	1.930	19.172	0	0	0
1	18	13	"A79"	"A79"	18420	48410	100	1814	2788	5594	200	1027	1027	1073	338	31	75	53	0	8245	9351	6177	66	1556	1556	1617	442	27	96	90	0	0.000	0.000	0.000	0.000	0.000	0.000	0.000	0.000	0.000	0.000	0.000	0.000	0.000	0.000	0.118	0.226	0.100	0.112	3.939	0.520	0.467	80	560	100	787	6689	7476	1761	7795	9556	Error	Error	-3.087	787	6689	1761	7795	223079	748059	5.074	17.498	0	0	0
1	1	14	"A80"	"A80"	13320	48720	100	1161	1207	376	31	830	830	849	256	30	58	33	0	7287	8524	5646	66	1437	1437	1522	752	49	72	70	0	0.000	0.000	0.000	0.000	0.000	0.000	0.000	0.000	0.000	0.000	0.000	0.000	0.000	0.000	0.057	0.053	0.059	0.070	4.357	0.050	0.457	80	560	100	331	5850	6181	377	7087	7464	Error	Error	-4.144	331	5850	377	7087	96570	681939	1.398	9.311	0	0	0
1	2	14	"A80"	"A80"	13620	48720	100	1359	1382	478	34	848	848	859	242	28	76	52	0	14653	13020	6022	46	1425	1425	1573	876	55	85	83	0	0.000	0.000	0.000	0.000	0.000	0.000	0.000	0.000	0.000	0.000	0.000	0.000	0.000	0.000	0.039	0.046	0.047	0.054	3.210	0.047	0.523	80	560	100	511	13228	13739	534	11595	12129	Error	Error	-4.694	511	13228	534	11595	110572	1041591	2.161	13.067	0	0	0
1	3	14	"A80"	"A80"	13920	48720	100	910	989	402	40	761	761	801	416	51	22	7	0	7873	7507	3613	48	1387	1387	1510	661	43	86	83	0	0.000	0.000	0.000	0.000	0.000	0.000	0.000	0.000	0.000	0.000	0.000	0.000	0.000	0.000	0.023	0.037	0.054	0.055	3.871	0.057	0.372	80	560	100	149	6486	6635	228	6120	6348	Error	Error	-5.444	149	6486	228	6120	79144	600581	0.452	9.073	0	0	0
1	4	14	"A81"	"A81"	14220	48720	100	1267	1293	417	32	704	704	743	253	34	78	58	0	14805	12793	6409	50	1339	1339	1429	775	54	88	83	0	0.000	0.000	0.000	0.000	0.000	0.000	0.000	0.000	0.000	0.000	0.000	0.000	0.000	0.000	0.042	0.051	0.050	0.062	2.796	0.049	0.568	80	560	100	563	13466	14029	589	11454	12043	Error	Error	-4.580	563	13466	589	11454	103413	1023417	2.174	14.663	0	0	0
1	5	14	"A81"	"A81"	14520	48720	100	1356	1363	640	46	669	669	717	350	48	73	48	0	15312	13899	6601	47	1330	1330	1488	775	52	90	88	0	0.000	0.000	0.000	0.000	0.000	0.000	0.000	0.000	0.000	0.000	0.000	0.000	0.000	0.000	0.049	0.055	0.050	0.051	2.161	0.055	0.476	80	560	100	687	13982	14669	694	12569	13263	Error	Error	-4.347	687	13982	694	12569	109044	1111926	1.846	16.014	0	0	0
1	6	14	"A81"	"A81"	14820	48720	100	1223	1236	328	26	641	641	717	525	73	60	6	0	13902	13905	4108	29	1355	1355	1589	999	62	96	96	0	0.000	0.000	0.000	0.000	0.000	0.000	0.000	0.000	0.000	0.000	0.000	0.000	0.000	0.000	0.046	0.047	0.046	0.045	2.075	0.046	0.339	80	560	100	582	12547	13129	595	12550	13145	Error	Error	-4.430	582	12547	595	12550	98862	1112421	0.989	12.328	0	0	0
1	7	14	"A82"	"A82"	15120	48720	100	986	1077	488	45	623	623	659	244	37	61	41	0	9791	9790	6586	67	1309	1309	1406	478	33	78	72	0	0.000	0.000	0.000	0.000	0.000	0.000	0.000	0.000	0.000	0.000	0.000	0.000	0.000	0.000	0.043	0.054	0.057	0.075	3.565	0.052	0.433	80	560	100	363	8482	8845	454	8481	8935	Error	Error	-4.546	363	8482	454	8481	86158	783171	1.713	17.540	0	0	0
1	8	14	"A82"	"A82"	15420	48720	100	1189	1212	640	52	601	601	686	440	64	61	25	0	14113	12118	6962	57	1303	1303	1496	925	61	81	80	0	0.000	0.000	0.000	0.000	0.000	0.000	0.000	0.000	0.000	0.000	0.000	0.000	0.000	0.000	0.046	0.056	0.052	0.059	2.613	0.055	0.389	80	560	100	588	12810	13398	611	10815	11426	Error	Error	-4.445	588	12810	611	10815	96920	969475	1.195	11.483	0	0	0
1	9	14	"A82"	"A82"	15720	48720	100	1123	1195	563	47	610	610	672	387	57	61	27	0	13257	11080	6613	59	1318	1318	1430	669	46	87	77	0	0.000	0.000	0.000	0.000	0.000	0.000	0.000	0.000	0.000	0.000	0.000	0.000	0.000	0.000	0.043	0.060	0.056	0.066	2.283	0.060	0.379	80	560	100	513	11939	12452	585	9762	10347	Error	Error	-4.541	513	11939	585	9762	95587	886406	1.351	14.425	0	0	0
1	10	14	"A83"	"A83"	16030	48720	100	1050	1119	577	51	600	600	664	441	66	52	13	0	10580	9694	5224	53	1271	1271	1403	844	60	83	80	0	0.000	0.000	0.000	0.000	0.000	0.000	0.000	0.000	0.000	0.000	0.000	0.000	0.000	0.000	0.048	0.062	0.055	0.060	2.326	0.063	0.428	80	560	100	450	9309	9759	519	8423	8942	Error	Error	-4.371	450	9309	519	8423	89486	775495	1.032	9.823	0	0	0
1	11	14	"A83"	"A83"	16330	48720	100	1061	1145	727	63	598	598	652	423	64	51	16	0	8701	8633	3807	44	1256	1256	1354	802	59	93	88	0	0.000	0.000	0.000	0.000	0.000	0.000	0.000	0.000	0.000	0.000	0.000	0.000	0.000	0.000	0.062	0.074	0.064	0.063	2.541	0.087	0.388	80	560	100	463	7445	7908	547	7377	7924	Error	Error	-4.007	463	7445	547	7377	91603	690665	1.165	9.076	0	0	0
1	12	14	"A83"	"A83"	16630	48720	100	1146	1196	649	54	604	604	655	334	50	67	26	0	11006	10611	4129	38	1270	1270	1379	658	47	95	93	0	0.000	0.000	0.000	0.000	0.000	0.000	0.000	0.000	0.000	0.000	0.000	0.000	0.000	0.000	0.056	0.063	0.058	0.059	2.155	0.065	0.341	80	560	100	542	9736	10278	592	9341	9933	Error	Error	-4.167	542	9736	592	9341	95687	848893	1.620	14.030	0	0	0
1	13	14	"A84"	"A84"	16930	48710	100	1122	1121	518	46	603	603	653	334	51	66	35	0	9814	8680	5057	58	1265	1265	1388	628	45	87	76	0	0.000	0.000	0.000	0.000	0.000	0.000	0.000	0.000	0.000	0.000	0.000	0.000	0.000	0.000	0.061	0.070	0.070	0.073	2.752	0.070	0.444	80	560	100	519	8549	9068	518	7415	7933	Error	Error	-4.042	519	8549	518	7415	89661	694433	1.401	11.611	0	0	0
1	14	14	"A84"	"A84"	17230	48710	100	993	1041	512	49	611	611	648	302	46	58	17	0	9110	8148	3794	46	1281	1281	1431	801	55	85	85	0	0.000	0.000	0.000	0.000	0.000	0.000	0.000	0.000	0.000	0.000	0.000	0.000	0.000	0.000	0.049	0.063	0.055	0.063	3.032	0.073	0.315	80	560	100	382	7829	8211	430	6867	7297	Error	Error	-4.357	382	7829	430	6867	83252	651834	1.301	8.386	0	0	0
1	15	14	"A84"	"A84"	17530	48710	100	878	921	331	35	653	653	680	243	35	45	21	0	7006	6455	3367	52	1276	1276	1379	660	47	80	78	0	0.000	0.000	0.000	0.000	0.000	0.000	0.000	0.000	0.000	0.000	0.000	0.000	0.000	0.000	0.039	0.052	0.060	0.069	3.925	0.045	0.217	80	560	100	225	5730	5955	268	5179	5447	Error	Error	-4.671	225	5730	268	5179	73714	516378	0.992	7.691	0	0	0
1	16	14	"A85"	"A85"	17830	48710	100	1057	1101	367	33	713	713	730	219	30	68	42	0	8167	7938	4444	55	1303	1303	1324	210	15	95	85	0	0.000	0.000	0.000	0.000	0.000	0.000	0.000	0.000	0.000	0.000	0.000	0.000	0.000	0.000	0.050	0.058	0.064	0.068	2.597	0.057	0.416	80	560	100	344	6864	7208	388	6635	7023	Error	Error	-4.319	344	6864	388	6635	88084	635050	1.694	31.495	0	0	0
1	17	14	"A85"	"A85"	18130	48710	100	1217	1248	365	29	810	810	836	280	33	62	37	0	10968	9702	5160	53	1334	1334	1403	413	29	86	82	0	0.000	0.000	0.000	0.000	0.000	0.000	0.000	0.000	0.000	0.000	0.000	0.000	0.000	0.000	0.042	0.052	0.051	0.066	3.349	0.049	0.362	80	560	100	407	9634	10041	438	8368	8806	Error	Error	-4.565	407	9634	438	8368	99876	776197	1.471	20.094	0	0	0
1	18	14	"A85"	"A85"	18430	48710	100	1678	1698	535	31	1040	1040	1076	567	52	61	11	0	13693	11716	5075	43	1538	1538	1590	341	21	92	88	0	0.000	0.000	0.000	0.000	0.000	0.000	0.000	0.000	0.000	0.000	0.000	0.000	0.000	0.000	0.052	0.065	0.064	0.076	2.490	0.061	0.182	80	560	100	638	12155	12793	658	10178	10836	Error	Error	-4.252	638	12155	658	10178	135851	937278	1.097	29.695	0	0	0
1	1	15	"A86"	"A86"	13320	49020	100	1159	1227	508	41	873	873	898	268	29	52	32	0	2596	6914	5922	85	1455	1455	1589	791	49	56	48	0	0.000	0.000	0.000	0.000	0.000	0.000	0.000	0.000	0.000	0.000	0.000	0.000	0.000	0.000	0.251	0.065	0.082	0.146	5.109	0.061	0.414	80	560	100	286	1141	1427	354	5459	5813	Error	Error	-1.996	286	1141	354	5459	98142	553145	1.228	6.732	0	0	0
1	2	15	"A86"	"A86"	13630	49020	100	1014	1057	399	37	849	849	905	419	46	17	6	0	7845	7987	3860	48	1445	1445	1564	756	48	85	85	0	0.000	0.000	0.000	0.000	0.000	0.000	0.000	0.000	0.000	0.000	0.000	0.000	0.000	0.000	0.026	0.032	0.043	0.041	4.791	0.045	0.313	80	560	100	165	6400	6565	208	6542	6750	Error	Error	-5.278	165	6400	208	6542	84570	638939	0.363	8.496	0	0	0
1	3	15	"A86"	"A86"	13930	49020	100	1165	1259	423	33	783	783	824	296	35	63	37	0	10783	9643	4963	51	1397	1397	1486	578	38	85	80	0	0.000	0.000	0.000	0.000	0.000	0.000	0.000	0.000	0.000	0.000	0.000	0.000	0.000	0.000	0.041	0.058	0.068	0.058	2.919	0.054	0.405	80	560	100	382	9386	9768	476	8246	8722	Error	Error	-4.619	382	9386	476	8246	100732	771465	1.470	14.112	0	0	0
1	4	15	"A87"	"A87"	14230	49020	100	1118	1156	374	32	707	707	745	264	35	67	37	0	8384	8952	5429	60	1342	1342	1396	341	24	88	82	0	0.000	0.000	0.000	0.000	0.000	0.000	0.000	0.000	0.000	0.000	0.000	0.000	0.000	0.000	0.058	0.059	0.065	0.074	3.379	0.052	0.443	80	560	100	411	7042	7453	449	7610	8059	Error	Error	-4.099	411	7042	449	7610	92492	716159	1.557	22.158	0	0	0
1	5	15	"A87"	"A87"	14530	49020	100	1167	1200	407	33	657	657	698	245	35	73	55	0	11206	10896	4924	45	1329	1329	1474	664	45	91	88	0	0.000	0.000	0.000	0.000	0.000	0.000	0.000	0.000	0.000	0.000	0.000	0.000	0.000	0.000	0.052	0.057	0.057	0.056	1.939	0.055	0.492	80	560	100	510	9877	10387	543	9567	10110	Error	Error	-4.276	510	9877	543	9567	95985	871666	2.049	14.190	0	0	0
1	6	15	"A87"	"A87"	14830	49020	100	1215	1222	377	30	639	639	703	370	52	71	33	0	15020	13336	4881	36	1310	1310	1559	994	63	95	88	0	0.000	0.000	0.000	0.000	0.000	0.000	0.000	0.000	0.000	0.000	0.000	0.000	0.000	0.000	0.042	0.048	0.052	0.048	1.834	0.051	0.455	80	560	100	576	13710	14286	583	12026	12609	Error	Error	-4.573	576	13710	583	12026	97745	1066916	1.403	11.848	0	0	0
1	7	15	"A88"	"A88"	15130	49020	100	1080	1100	486	44	623	623	673	332	49	66	31	0	12183	10852	5827	53	1288	1288	1391	522	37	86	81	0	0.000	0.000	0.000	0.000	0.000	0.000	0.000	0.000	0.000	0.000	0.000	0.000	0.000	0.000	0.042	0.050	0.048	0.056	2.632	0.050	0.405	80	560	100	457	10895	11352	477	9564	10041	Error	Error	-4.575	457	10895	477	9564	87993	868165	1.286	18.125	0	0	0
1	8	15	"A88"	"A88"	15430	49020	100	1274	1251	434	34	637	637	674	329	48	73	47	0	15957	14236	5539	38	1305	1305	1479	741	50	95	93	0	0.000	0.000	0.000	0.000	0.000	0.000	0.000	0.000	0.000	0.000	0.000	0.000	0.000	0.000	0.043	0.047	0.044	0.044	2.363	0.053	0.471	80	560	100	637	14652	15289	614	12931	13545	Error	Error	-4.524	637	14652	614	12931	100109	1138885	1.754	17.216	0	0	0
1	9	15	"A88"	"A88"	15730	49020	100	1082	1150	479	41	594	594	644	292	45	68	37	0	11983	11390	4751	41	1297	1297	1391	609	43	91	90	0	0.000	0.000	0.000	0.000	0.000	0.000	0.000	0.000	0.000	0.000	0.000	0.000	0.000	0.000	0.046	0.055	0.049	0.050	2.182	0.051	0.387	80	560	100	488	10686	11174	556	10093	10649	Error	Error	-4.453	488	10686	556	10093	92009	911207	1.733	16.419	0	0	0
1	10	15	"A89"	"A89"	16030	49020	100	1029	1143	702	61	597	597	631	288	45	62	37	0	12421	11469	6015	52	1239	1239	1316	460	34	88	81	0	0.000	0.000	0.000	0.000	0.000	0.000	0.000	0.000	0.000	0.000	0.000	0.000	0.000	0.000	0.039	0.053	0.044	0.045	2.646	0.050	0.316	80	560	100	432	11182	11614	546	10230	10776	Error	Error	-4.694	432	11182	546	10230	91458	917530	1.778	22.072	0	0	0
1	11	15	"A89"	"A89"	16330	49020	100	819	943	588	62	616	616	671	401	59	31	8	0	9237	9108	5038	55	1234	1234	1348	667	49	87	80	0	0.000	0.000	0.000	0.000	0.000	0.000	0.000	0.000	0.000	0.000	0.000	0.000	0.000	0.000	0.025	0.042	0.043	0.042	4.345	0.063	0.157	80	560	100	203	8003	8206	327	7874	8201	Error	Error	-5.301	203	8003	327	7874	75400	728637	0.678	11.634	0	0	0
1	12	15	"A89"	"A89"	16630	49020	100	1220	1272	499	39	603	603	657	363	55	71	45	0	17494	15745	6435	40	1259	1259	1393	731	52	92	88	0	0.000	0.000	0.000	0.000	0.000	0.000	0.000	0.000	0.000	0.000	0.000	0.000	0.000	0.000	0.038	0.046	0.045	0.042	2.428	0.046	0.534	80	560	100	617	16235	16852	669	14486	15155	Error	Error	-4.718	617	16235	669	14486	101746	1259599	1.694	19.633	0	0	0
1	13	15	"A90"	"A90"	16930	49020	100	1107	1132	435	38	600	600	633	245	38	71	52	0	13486	11647	5882	50	1243	1243	1308	430	32	91	83	0	0.000	0.000	0.000	0.000	0.000	0.000	0.000	0.000	0.000	0.000	0.000	0.000	0.000	0.000	0.041	0.051	0.051	0.046	2.794	0.049	0.506	80	560	100	507	12243	12750	532	10404	10936	Error	Error	-4.594	507	12243	532	10404	90593	931751	2.037	24.044	0	0	0
1	14	15	"A90"	"A90"	17230	49010	100	861	912	341	37	623	623	656	311	47	41	17	0	8489	8051	4924	61	1202	1202	1343	702	52	77	76	0	0.000	0.000	0.000	0.000	0.000	0.000	0.000	0.000	0.000	0.000	0.000	0.000	0.000	0.000	0.033	0.042	0.051	0.050	2.826	0.046	0.376	80	560	100	238	7287	7525	289	6849	7138	Error	Error	-4.936	238	7287	289	6849	72935	644092	0.823	9.556	0	0	0
1	15	15	"A90"	"A90"	17530	49010	100	1015	1049	463	44	670	670	715	372	52	47	15	0	11074	9080	5483	60	1287	1287	1425	912	64	78	72	0	0.000	0.000	0.000	0.000	0.000	0.000	0.000	0.000	0.000	0.000	0.000	0.000	0.000	0.000	0.035	0.049	0.049	0.054	2.881	0.050	0.219	80	560	100	345	9787	10132	379	7793	8172	Error	Error	-4.826	345	9787	379	7793	83912	726417	0.898	8.394	0	0	0
1	16	15	"A91"	"A91"	17830	49010	100	1161	1143	407	35	744	744	776	252	32	65	36	0	8808	8114	5645	69	1350	1350	1397	352	25	72	66	0	0.000	0.000	0.000	0.000	0.000	0.000	0.000	0.000	0.000	0.000	0.000	0.000	0.000	0.000	0.056	0.059	0.065	0.098	4.043	0.055	0.511	80	560	100	417	7458	7875	399	6764	7163	Error	Error	-4.161	417	7458	399	6764	91421	649094	1.456	19.082	0	0	0
1	17	15	"A91"	"A91"	18130	49010	100	1247	1236	361	29	823	823	840	233	27	71	47	0	10834	9099	5445	59	1376	1376	1471	603	40	77	70	0	0.000	0.000	0.000	0.000	0.000	0.000	0.000	0.000	0.000	0.000	0.000	0.000	0.000	0.000	0.045	0.053	0.057	0.085	3.744	0.049	0.437	80	560	100	424	9458	9882	413	7723	8136	Error	Error	-4.479	424	9458	413	7723	98864	727953	1.700	12.650	0	0	0
1	18	15	"A91"	"A91"	18430	49010	100	1422	1401	390	27	911	911	938	276	29	63	47	0	10559	9456	5597	59	1448	1448	1572	1008	64	78	73	0	0.000	0.000	0.000	0.000	0.000	0.000	0.000	0.000	0.000	0.000	0.000	0.000	0.000	0.000	0.056	0.061	0.064	0.084	3.638	0.052	0.461	80	560	100	511	9111	9622	490	8008	8498	Error	Error	-4.156	511	9111	490	8008	112087	756443	1.678	7.821	0	0	0
1	1	16	"A92"	"A92"	13330	49320	100	1102	1226	419	34	853	853	873	258	29	48	35	0	12173	9315	7101	76	1452	1452	1699	1649	97	57	55	0	0.000	0.000	0.000	0.000	0.000	0.000	0.000	0.000	0.000	0.000	0.000	0.000	0.000	0.000	0.023	0.047	0.057	0.072	4.061	0.047	0.523	80	560	100	249	10721	10970	373	7863	8236	Error	Error	-5.428	249	10721	373	7863	98075	745211	1.368	4.619	0	0	0
1	2	16	"A92"	"A92"	13630	49320	100	1412	1403	422	30	852	852	895	397	44	62	32	0	15262	12027	6649	55	1437	1437	1619	1112	68	78	72	0	0.000	0.000	0.000	0.000	0.000	0.000	0.000	0.000	0.000	0.000	0.000	0.000	0.000	0.000	0.041	0.052	0.052	0.069	3.944	0.046	0.563	80	560	100	560	13825	14385	551	10590	11141	Error	Error	-4.626	560	13825	551	10590	112248	962188	1.280	9.360	0	0	0
1	3	16	"A92"	"A92"	13930	49320	100	1215	1287	507	39	811	811	882	763	86	25	2	0	13070	11558	6950	60	1424	1424	1610	1288	80	77	73	0	0.000	0.000	0.000	0.000	0.000	0.000	0.000	0.000	0.000	0.000	0.000	0.000	0.000	0.000	0.035	0.047	0.050	0.068	5.251	0.052	0.556	80	560	100	404	11646	12050	476	10134	10610	Error	Error	-4.849	404	11646	476	10134	102961	924653	0.531	7.724	0	0	0
1	4	16	"A93"	"A93"	14230	49320	100	1198	1209	375	31	727	727	749	225	30	77	51	0	13721	10899	5959	54	1339	1339	1400	382	27	87	81	0	0.000	0.000	0.000	0.000	0.000	0.000	0.000	0.000	0.000	0.000	0.000	0.000	0.000	0.000	0.038	0.050	0.054	0.065	3.236	0.049	0.546	80	560	100	471	12382	12853	482	9560	10042	Error	Error	-4.716	471	12382	482	9560	96704	871886	2.044	24.866	0	0	0
1	5	16	"A93"	"A93"	14530	49320	100	1101	1106	380	34	674	674	704	257	36	62	42	0	12618	10271	6297	61	1334	1334	1485	936	63	78	75	0	0.000	0.000	0.000	0.000	0.000	0.000	0.000	0.000	0.000	0.000	0.000	0.000	0.000	0.000	0.038	0.048	0.050	0.061	2.558	0.047	0.557	80	560	100	427	11284	11711	432	8937	9369	Error	Error	-4.724	427	11284	432	8937	88498	821657	1.564	9.387	0	0	0
1	6	16	"A93"	"A93"	14830	49320	100	1139	1135	402	35	641	641	682	257	37	71	48	0	14285	12080	6242	51	1308	1308	1453	842	57	82	80	0	0.000	0.000	0.000	0.000	0.000	0.000	0.000	0.000	0.000	0.000	0.000	0.000	0.000	0.000	0.038	0.046	0.049	0.058	3.629	0.047	0.488	80	560	100	498	12977	13475	494	10772	11266	Error	Error	-4.704	498	12977	494	10772	90830	966385	1.763	12.621	0	0	0
1	7	16	"A94"	"A94"	15130	49320	100	1145	1150	427	37	630	630	662	272	41	65	47	0	14058	12001	7795	64	1264	1264	1439	1087	75	71	71	0	0.000	0.000	0.000	0.000	0.000	0.000	0.000	0.000	0.000	0.000	0.000	0.000	0.000	0.000	0.040	0.048	0.050	0.078	4.038	0.049	0.551	80	560	100	515	12794	13309	520	10737	11257	Error	Error	-4.635	515	12794	520	10737	91982	960095	1.794	9.717	0	0	0
1	8	16	"A94"	"A94"	15430	49320	100	1377	1294	439	33	629	629	667	289	43	78	62	0	19239	16075	7042	43	1297	1297	1561	1168	74	90	86	0	0.000	0.000	0.000	0.000	0.000	0.000	0.000	0.000	0.000	0.000	0.000	0.000	0.000	0.000	0.042	0.045	0.045	0.049	1.951	0.045	0.545	80	560	100	748	17942	18690	665	14778	15443	Error	Error	-4.584	748	17942	665	14778	103499	1286012	2.170	12.426	0	0	0
1	9	16	"A94"	"A94"	15730	49320	100	1258	1230	546	44	611	611	701	923	131	20	2	0	18329	13890	7796	56	1268	1268	1423	770	54	83	76	0	0.000	0.000	0.000	0.000	0.000	0.000	0.000	0.000	0.000	0.000	0.000	0.000	0.000	0.000	0.038	0.049	0.047	0.059	2.457	0.046	0.567	80	560	100	647	17061	17708	619	12622	13241	Error	Error	-4.721	647	17061	619	12622	98413	1111222	0.573	16.191	0	0	0
1	10	16	"A95"	"A95"	16040	49320	100	1104	1089	407	37	617	617	987	3414	345	0	0	0	11788	10450	5516	52	1249	1249	1427	1097	76	80	77	0	0.000	0.000	0.000	0.000	0.000	0.000	0.000	0.000	0.000	0.000	0.000	0.000	0.000	0.000	0.046	0.051	0.052	0.055	2.243	0.080	0.022	80	560	100	487	10539	11026	472	9201	9673	Error	Error	-4.436	487	10539	472	9201	87086	836000	0.030	8.225	0	0	0
1	11	16	"A95"	"A95"	16340	49320	100	1129	1114	327	29	592	592	638	264	41	80	51	0	13076	12152	4398	36	1222	1222	1300	456	35	100	96	0	0.000	0.000	0.000	0.000	0.000	0.000	0.000	0.000	0.000	0.000	0.000	0.000	0.000	0.000	0.045	0.048	0.045	0.043	1.848	0.045	0.461	80	560	100	537	11854	12391	522	10930	11452	Error	Error	-4.464	537	11854	522	10930	89138	972141	1.803	23.798	0	0	0
1	12	16	"A95"	"A95"	16640	49320	100	829	890	305	34	590	590	615	234	38	51	25	0	9496	9157	3050	33	1183	1183	1270	515	40	96	93	0	0.000	0.000	0.000	0.000	0.000	0.000	0.000	0.000	0.000	0.000	0.000	0.000	0.000	0.000	0.029	0.038	0.044	0.039	2.628	0.055	0.328	80	560	100	239	8313	8552	300	7974	8274	Error	Error	-5.120	239	8313	300	7974	71160	732591	1.175	15.315	0	0	0
1	13	16	"A96"	"A96"	16940	49320	100	1090	1106	528	47	624	624	656	265	40	65	46	0	10608	10019	4997	49	1239	1239	1299	415	31	93	88	0	0.000	0.000	0.000	0.000	0.000	0.000	0.000	0.000	0.000	0.000	0.000	0.000	0.000	0.000	0.050	0.055	0.052	0.050	2.394	0.059	0.467	80	560	100	466	9369	9835	482	8780	9262	Error	Error	-4.329	466	9369	482	8780	88460	801523	1.698	21.012	0	0	0
1	14	16	"A96"	"A96"	17240	49320	100	1124	1135	369	32	662	662	686	282	41	70	40	0	11567	10318	4840	46	1264	1264	1335	495	37	95	93	0	0.000	0.000	0.000	0.000	0.000	0.000	0.000	0.000	0.000	0.000	0.000	0.000	0.000	0.000	0.045	0.052	0.054	0.052	2.426	0.056	0.498	80	560	100	462	10303	10765	473	9054	9527	Error	Error	-4.479	462	10303	473	9054	90770	825427	1.592	18.147	0	0	0
1	15	16	"A96"	"A96"	17540	49310	100	1102	1171	425	36	707	707	731	241	32	65	42	0	10374	9519	5276	55	1313	1313	1356	283	20	93	88	0	0.000	0.000	0.000	0.000	0.000	0.000	0.000	0.000	0.000	0.000	0.000	0.000	0.000	0.000	0.044	0.057	0.060	0.062	2.538	0.056	0.537	80	560	100	395	9061	9456	464	8206	8670	Error	Error	-4.520	395	9061	464	8206	93711	761551	1.826	28.845	0	0	0
1	16	16	"A97"	"A97"	17840	49310	100	1105	1174	513	43	742	742	766	232	30	61	42	0	10303	9208	5895	64	1334	1334	1372	314	22	85	76	0	0.000	0.000	0.000	0.000	0.000	0.000	0.000	0.000	0.000	0.000	0.000	0.000	0.000	0.000	0.040	0.055	0.056	0.071	3.528	0.052	0.446	80	560	100	363	8969	9332	432	7874	8306	Error	Error	-4.627	363	8969	432	7874	93904	736610	1.759	24.955	0	0	0
1	17	16	"A97"	"A97"	18140	49310	100	1338	1324	434	32	831	831	852	246	28	66	51	0	12684	11028	5642	51	1370	1370	1455	465	31	90	82	0	0.000	0.000	0.000	0.000	0.000	0.000	0.000	0.000	0.000	0.000	0.000	0.000	0.000	0.000	0.045	0.051	0.052	0.050	3.196	0.050	0.463	80	560	100	507	11314	11821	493	9658	10151	Error	Error	-4.480	507	11314	493	9658	105896	882246	1.919	20.587	0	0	0
1	18	16	"A97"	"A97"	18440	49310	100	1270	1280	398	31	895	895	919	279	30	61	33	0	11404	9963	4941	49	1443	1443	1499	402	26	92	87	0	0.000	0.000	0.000	0.000	0.000	0.000	0.000	0.000	0.000	0.000	0.000	0.000	0.000	0.000	0.038	0.045	0.050	0.049	2.485	0.049	0.391	80	560	100	375	9961	10336	385	8520	8905	Error	Error	-4.731	375	9961	385	8520	102395	797022	1.294	21.055	0	0	0
1	1	17	"A98"	"A98"	13330	49620	100	834	882	257	29	817	817	833	222	26	27	10	0	1979	2552	1519	59	1419	1419	1517	1386	91	30	15	0	0.000	0.000	0.000	0.000	0.000	0.000	0.000	0.000	0.000	0.000	0.000	0.000	0.000	0.000	0.030	0.057	0.347	0.303	5.069	0.048	0.057	80	560	100	17	560	577	65	1133	1198	Error	Error	-5.042	17	560	65	1133	70598	204170	0.221	0.747	0	0	0
1	2	17	"A98"	"A98"	13640	49620	100	921	963	274	28	895	895	915	261	28	23	3	0	2369	2956	1787	60	1445	1445	1490	376	25	72	56	0	0.000	0.000	0.000	0.000	0.000	0.000	0.000	0.000	0.000	0.000	0.000	0.000	0.000	0.000	0.028	0.045	0.227	0.237	4.805	0.066	0.084	80	560	100	26	924	950	68	1511	1579	Error	Error	-5.151	26	924	68	1511	77039	236489	0.184	3.899	0	0	0
1	3	17	"A98"	"A98"	13940	49620	100	864	862	242	28	897	897	1087	2841	261	0	0	0	2217	2562	1231	48	1457	1457	1658	2788	168	12	0	0	0.000	0.000	0.000	0.000	0.000	0.000	0.000	0.000	0.000	0.000	0.000	0.000	0.000	0.000	-0.043	-0.032	0.372	0.382	6.917	0.008	0.001	80	560	100	-33	760	727	-35	1105	1070	Error	Error	Error	-33	760	-35	1105	68963	204963	-0.079	0.324	0	0	0
1	4	17	"A99"	"A99"	14240	49620	100	1019	1057	389	36	777	777	803	263	32	50	17	0	5770	4837	2467	51	1365	1365	1388	246	17	80	75	0	0.000	0.000	0.000	0.000	0.000	0.000	0.000	0.000	0.000	0.000	0.000	0.000	0.000	0.000	0.055	0.081	0.092	0.108	3.417	0.079	0.288	80	560	100	242	4405	4647	280	3472	3752	Error	Error	-4.186	242	4405	280	3472	84564	386962	0.966	14.020	0	0	0
1	5	17	"A99"	"A99"	14540	49620	100	907	937	301	32	701	701	732	255	34	45	17	0	6563	5938	2505	42	1323	1323	1372	367	26	85	83	0	0.000	0.000	0.000	0.000	0.000	0.000	0.000	0.000	0.000	0.000	0.000	0.000	0.000	0.000	0.039	0.051	0.067	0.052	3.837	0.050	0.215	80	560	100	206	5240	5446	236	4615	4851	Error	Error	-4.669	206	5240	236	4615	74985	475005	0.804	12.441	0	0	0
1	6	17	"A99"	"A99"	14840	49620	100	933	936	255	27	661	661	689	231	33	55	20	0	7042	6235	2209	35	1290	1290	1358	737	54	85	85	0	0.000	0.000	0.000	0.000	0.000	0.000	0.000	0.000	0.000	0.000	0.000	0.000	0.000	0.000	0.047	0.056	0.055	0.049	3.256	0.045	0.202	80	560	100	272	5752	6024	275	4945	5220	Error	Error	-4.402	272	5752	275	4945	74873	498833	1.069	6.617	0	0	0
1	7	17	"A100"	"A100"	15140	49620	100	1122	1138	604	53	627	627	652	209	32	66	55	0	11807	10048	5850	58	1259	1259	1301	366	28	88	82	0	0.000	0.000	0.000	0.000	0.000	0.000	0.000	0.000	0.000	0.000	0.000	0.000	0.000	0.000	0.047	0.058	0.060	0.054	2.990	0.065	0.464	80	560	100	495	10548	11043	511	8789	9300	Error	Error	-4.413	495	10548	511	8789	91016	803874	2.325	23.899	0	0	0
1	8	17	"A100"	"A100"	15440	49620	100	957	986	349	35	621	621	634	219	34	62	35	0	9471	8609	4954	57	1235	1235	1273	317	24	86	85	0	0.000	0.000	0.000	0.000	0.000	0.000	0.000	0.000	0.000	0.000	0.000	0.000	0.000	0.000	0.041	0.049	0.054	0.059	3.958	0.049	0.391	80	560	100	336	8236	8572	365	7374	7739	Error	Error	-4.615	336	8236	365	7374	78875	688727	1.607	23.142	0	0	0
1	9	17	"A100"	"A100"	15740	49620	100	1093	1105	427	38	597	597	640	256	40	75	48	0	12268	10600	4912	46	1233	1233	1319	491	37	87	85	0	0.000	0.000	0.000	0.000	0.000	0.000	0.000	0.000	0.000	0.000	0.000	0.000	0.000	0.000	0.045	0.054	0.057	0.058	3.088	0.052	0.514	80	560	100	496	11035	11531	508	9367	9875	Error	Error	-4.476	496	11035	508	9367	88392	848021	1.816	18.902	0	0	0
1	10	17	"A101"	"A101"	16040	49620	100	704	787	423	53	604	604	638	234	36	33	10	0	2682	4105	3216	78	1206	1206	1253	325	25	81	76	0	0.000	0.000	0.000	0.000	0.000	0.000	0.000	0.000	0.000	0.000	0.000	0.000	0.000	0.000	0.068	0.063	0.086	0.114	4.087	0.067	0.201	80	560	100	100	1476	1576	183	2899	3082	Error	Error	-3.884	100	1476	183	2899	62995	328388	0.637	8.775	0	0	0
1	11	17	"A101"	"A101"	16340	49620	100	701	787	375	47	604	604	642	281	43	26	12	0	2980	4377	3529	80	1211	1211	1275	439	34	78	70	0	0.000	0.000	0.000	0.000	0.000	0.000	0.000	0.000	0.000	0.000	0.000	0.000	0.000	0.000	0.055	0.058	0.071	0.103	4.378	0.062	0.239	80	560	100	97	1769	1866	183	3166	3349	Error	Error	-4.189	97	1769	183	3166	62966	350129	0.516	7.066	0	0	0
1	12	17	"A101"	"A101"	16640	49620	100	728	769	298	38	624	624	687	546	79	11	1	0	3046	4423	3318	75	1224	1224	1295	684	52	77	61	0	0.000	0.000	0.000	0.000	0.000	0.000	0.000	0.000	0.000	0.000	0.000	0.000	0.000	0.000	0.057	0.045	0.068	0.093	5.219	0.150	0.200	80	560	100	104	1822	1926	145	3199	3344	Error	Error	-4.131	104	1822	145	3199	61480	353863	0.150	4.573	0	0	0
1	13	17	"A102"	"A102"	16940	49620	100	836	912	355	38	640	640	662	306	46	37	16	0	4022	6018	4483	74	1230	1230	1273	376	29	86	78	0	0.000	0.000	0.000	0.000	0.000	0.000	0.000	0.000	0.000	0.000	0.000	0.000	0.000	0.000	0.070	0.057	0.068	0.075	2.637	0.055	0.330	80	560	100	196	2792	2988	272	4788	5060	Error	Error	-3.832	196	2792	272	4788	72920	481444	0.817	12.620	0	0	0
1	14	17	"A102"	"A102"	17240	49620	100	921	1003	406	40	657	657	696	286	41	46	21	0	5489	7021	4464	63	1258	1258	1297	299	23	90	83	0	0.000	0.000	0.000	0.000	0.000	0.000	0.000	0.000	0.000	0.000	0.000	0.000	0.000	0.000	0.062	0.060	0.059	0.075	3.114	0.050	0.258	80	560	100	264	4231	4495	346	5763	6109	Error	Error	-4.002	264	4231	346	5763	80264	561715	1.073	19.144	0	0	0
1	15	17	"A102"	"A102"	17540	49620	100	847	946	654	69	673	673	808	1958	242	1	1	0	3421	5360	4195	78	1235	1235	1371	1929	140	55	35	0	0.000	0.000	0.000	0.000	0.000	0.000	0.000	0.000	0.000	0.000	0.000	0.000	0.000	0.000	0.080	0.066	0.072	0.077	3.475	0.128	0.166	80	560	100	174	2186	2360	273	4125	4398	Error	Error	-3.651	174	2186	273	4125	75705	428816	0.070	2.068	0	0	0
1	16	17	"A103"	"A103"	17840	49610	100	978	1033	402	38	768	768	791	236	29	46	23	0	4366	5320	3495	65	1337	1337	1359	199	14	76	73	0	0.000	0.000	0.000	0.000	0.000	0.000	0.000	0.000	0.000	0.000	0.000	0.000	0.000	0.000	0.069	0.067	0.081	0.127	4.877	0.081	0.382	80	560	100	210	3029	3239	265	3983	4248	Error	Error	-3.850	210	3029	265	3983	82665	425583	1.025	19.905	0	0	0
1	17	17	"A103"	"A103"	18140	49610	100	1310	1326	457	34	853	853	874	237	27	58	47	0	8050	7135	3824	53	1395	1395	1426	269	18	86	80	0	0.000	0.000	0.000	0.000	0.000	0.000	0.000	0.000	0.000	0.000	0.000	0.000	0.000	0.000	0.069	0.082	0.089	0.098	3.843	0.088	0.562	80	560	100	457	6655	7112	473	5740	6213	Error	Error	-3.864	457	6655	473	5740	106096	570802	1.907	21.223	0	0	0
1	18	17	"A103"	"A103"	18440	49610	100	1351	1414	448	31	912	912	930	257	27	67	43	0	7567	6940	3578	51	1436	1436	1457	334	22	86	82	0	0.000	0.000	0.000	0.000	0.000	0.000	0.000	0.000	0.000	0.000	0.000	0.000	0.000	0.000	0.072	0.091	0.096	0.106	3.032	0.087	0.528	80	560	100	439	6131	6570	502	5504	6006	Error	Error	-3.804	439	6131	502	5504	113110	555218	1.883	16.416	0	0	0
1	1	18	"A104"	"A104"	13340	49920	100	985	1035	337	32	840	840	862	236	27	40	21	0	6000	6320	4541	71	1427	1427	1468	379	25	67	62	0	0.000	0.000	0.000	0.000	0.000	0.000	0.000	0.000	0.000	0.000	0.000	0.000	0.000	0.000	0.032	0.040	0.057	0.100	6.166	0.046	0.305	80	560	100	145	4573	4718	195	4893	5088	Error	Error	-4.979	145	4573	195	4893	82783	505601	0.733	12.802	0	0	0
1	2	18	"A104"	"A104"	13640	49920	100	1227	1215	389	32	883	883	894	260	29	55	31	0	9437	8022	4282	53	1442	1442	1502	427	28	85	82	0	0.000	0.000	0.000	0.000	0.000	0.000	0.000	0.000	0.000	0.000	0.000	0.000	0.000	0.000	0.043	0.050	0.058	0.065	4.114	0.056	0.364	80	560	100	344	7995	8339	332	6580	6912	Error	Error	-4.539	344	7995	332	6580	97162	641787	1.235	15.269	0	0	0
1	3	18	"A104"	"A104"	13940	49920	100	1295	1288	370	28	962	962	1063	1377	129	1	0	0	9961	8273	4587	55	1500	1500	1649	1490	90	76	71	0	0.000	0.000	0.000	0.000	0.000	0.000	0.000	0.000	0.000	0.000	0.000	0.000	0.000	0.000	0.039	0.048	0.056	0.071	3.861	0.052	0.353	80	560	100	333	8461	8794	326	6773	7099	Error	Error	-4.667	333	8461	326	6773	103051	661844	0.163	4.446	0	0	0
1	4	18	"A105"	"A105"	14240	49920	100	1295	1277	341	26	922	922	934	243	26	63	37	0	7468	8192	4752	58	1455	1455	1487	431	28	85	78	0	0.000	0.000	0.000	0.000	0.000	0.000	0.000	0.000	0.000	0.000	0.000	0.000	0.000	0.000	0.062	0.053	0.062	0.086	3.895	0.052	0.414	80	560	100	373	6013	6386	355	6737	7092	Error	Error	-4.011	373	6013	355	6737	102156	655357	1.412	15.557	0	0	0
1	5	18	"A105"	"A105"	14540	49920	100	1240	1215	415	34	816	816	836	263	31	57	38	0	10134	9209	4547	49	1404	1404	1450	307	21	92	85	0	0.000	0.000	0.000	0.000	0.000	0.000	0.000	0.000	0.000	0.000	0.000	0.000	0.000	0.000	0.049	0.051	0.055	0.055	2.969	0.057	0.435	80	560	100	424	8730	9154	399	7805	8204	Error	Error	-4.364	424	8730	399	7805	97187	736695	1.441	25.274	0	0	0
1	6	18	"A105"	"A105"	14840	49920	100	1221	1179	381	32	716	716	741	227	30	76	56	0	11149	10019	4115	41	1320	1320	1360	297	21	90	90	0	0.000	0.000	0.000	0.000	0.000	0.000	0.000	0.000	0.000	0.000	0.000	0.000	0.000	0.000	0.051	0.053	0.056	0.061	2.874	0.058	0.557	80	560	100	505	9829	10334	463	8699	9162	Error	Error	-4.283	505	9829	463	8699	94331	801526	1.930	29.155	0	0	0
1	7	18	"A106"	"A106"	15140	49920	100	652	705	314	44	674	674	695	224	32	15	5	0	1611	1839	915	49	1283	1283	1305	209	16	60	37	0	0.000	0.000	0.000	0.000	0.000	0.000	0.000	0.000	0.000	0.000	0.000	0.000	0.000	0.000	-0.067	0.056	0.482	0.462	4.785	0.275	0.230	80	560	100	-22	328	306	31	556	587	Error	Error	Error	-22	328	31	556	56426	147135	0.045	2.555	0	0	0
1	8	18	"A106"	"A106"	15440	49920	100	695	799	724	90	638	638	673	508	75	2	1	0	1666	2034	1003	49	1217	1217	1256	573	45	42	21	0	0.000	0.000	0.000	0.000	0.000	0.000	0.000	0.000	0.000	0.000	0.000	0.000	0.000	0.000	0.127	0.197	0.243	0.211	4.271	0.468	0.260	80	560	100	57	449	506	161	817	978	Error	Error	-2.978	57	449	161	817	63905	162742	0.248	1.358	0	0	0
1	9	18	"A106"	"A106"	15740	49920	100	615	664	228	34	634	634	658	218	33	13	5	0	1644	1901	891	46	1217	1217	1239	237	19	66	45	0	0.000	0.000	0.000	0.000	0.000	0.000	0.000	0.000	0.000	0.000	0.000	0.000	0.000	0.000	-0.044	0.044	0.279	0.298	6.466	0.153	0.110	80	560	100	-19	427	408	30	684	714	Error	Error	Error	-19	427	30	684	53086	152088	0.028	2.793	0	0	0
1	10	18	"A107"	"A107"	16050	49920	100	704	780	296	37	642	642	665	209	31	30	12	0	2506	2956	1969	66	1219	1219	1242	245	19	73	71	0	0.000	0.000	0.000	0.000	0.000	0.000	0.000	0.000	0.000	0.000	0.000	0.000	0.000	0.000	0.048	0.079	0.117	0.115	6.473	0.073	0.138	80	560	100	62	1287	1349	138	1737	1875	Error	Error	-4.376	62	1287	138	1737	62430	236481	0.550	6.996	0	0	0
1	11	18	"A107"	"A107"	16350	49920	100	713	770	265	34	652	652	686	243	35	25	7	0	2266	3393	2481	73	1221	1221	1272	300	23	85	81	0	0.000	0.000	0.000	0.000	0.000	0.000	0.000	0.000	0.000	0.000	0.000	0.000	0.000	0.000	0.058	0.054	0.079	0.098	5.333	0.041	0.068	80	560	100	61	1045	1106	118	2172	2290	Error	Error	-4.099	61	1045	118	2172	61584	271447	0.346	7.070	0	0	0
1	12	18	"A107"	"A107"	16650	49920	100	716	796	295	37	694	694	725	250	34	22	11	0	2484	3526	2405	68	1257	1257	1297	281	21	83	81	0	0.000	0.000	0.000	0.000	0.000	0.000	0.000	0.000	0.000	0.000	0.000	0.000	0.000	0.000	0.018	0.045	0.091	0.092	4.257	0.078	0.159	80	560	100	22	1227	1249	102	2269	2371	Error	Error	-5.801	22	1227	102	2269	63662	282041	0.284	7.932	0	0	0
1	13	18	"A108"	"A108"	16950	49920	100	805	887	324	36	687	687	718	237	33	37	16	0	3452	4174	2582	61	1245	1245	1288	244	18	91	86	0	0.000	0.000	0.000	0.000	0.000	0.000	0.000	0.000	0.000	0.000	0.000	0.000	0.000	0.000	0.053	0.068	0.079	0.091	3.803	0.057	0.122	80	560	100	118	2207	2325	200	2929	3129	Error	Error	-4.225	118	2207	200	2929	70931	333905	0.713	11.828	0	0	0
1	14	18	"A108"	"A108"	17250	49920	100	758	842	280	33	698	698	719	227	31	28	12	0	3636	4615	2631	57	1266	1266	1302	240	18	96	95	0	0.000	0.000	0.000	0.000	0.000	0.000	0.000	0.000	0.000	0.000	0.000	0.000	0.000	0.000	0.025	0.043	0.052	0.049	2.606	0.061	0.208	80	560	100	60	2370	2430	144	3349	3493	Error	Error	-5.304	60	2370	144	3349	67334	369239	0.542	13.804	0	0	0
1	15	18	"A108"	"A108"	17550	49920	100	800	844	254	30	733	733	755	208	27	31	16	0	3504	4184	2354	56	1283	1283	1301	205	15	93	88	0	0.000	0.000	0.000	0.000	0.000	0.000	0.000	0.000	0.000	0.000	0.000	0.000	0.000	0.000	0.030	0.038	0.096	0.079	2.888	0.049	0.096	80	560	100	67	2221	2288	111	2901	3012	Error	Error	-5.051	67	2221	111	2901	67509	334711	0.428	14.063	0	0	0
1	16	18	"A109"	"A109"	17850	49920	100	794	819	222	27	824	824	839	236	28	13	2	0	1699	1856	595	32	1346	1346	1367	209	15	62	43	0	0.000	0.000	0.000	0.000	0.000	0.000	0.000	0.000	0.000	0.000	0.000	0.000	0.000	0.000	-0.085	-0.010	0.338	0.411	5.430	0.101	0.014	80	560	100	-30	353	323	-5	510	505	Error	Error	Error	-30	353	-5	510	65509	148502	-0.085	2.340	0	0	0
1	17	18	"A109"	"A109"	18150	49910	100	1006	1015	242	23	915	915	947	291	30	21	2	0	1946	2199	943	42	1435	1435	1460	308	21	62	35	0	0.000	0.000	0.000	0.000	0.000	0.000	0.000	0.000	0.000	0.000	0.000	0.000	0.000	0.000	0.178	0.131	0.308	0.299	3.689	0.098	0.060	80	560	100	91	511	602	100	764	864	Error	Error	-2.489	91	511	100	764	81213	175931	0.234	2.399	0	0	0
1	18	18	"A109"	"A109"	18450	49910	100	1021	1004	241	24	987	987	1036	935	90	0	0	0	1955	2294	1012	44	1486	1486	1537	808	52	25	18	0	0.000	0.000	0.000	0.000	0.000	0.000	0.000	0.000	0.000	0.000	0.000	0.000	0.000	0.000	0.072	0.021	0.333	0.286	4.336	0.048	0.011	80	560	100	34	469	503	17	808	825	Error	Error	-3.786	34	469	17	808	80350	183481	-0.034	0.937	0	0	0
1	1	19	"A110"	"A110"	13340	50220	100	1001	1027	241	23	873	873	889	246	27	36	6	0	2943	4352	3368	77	1437	1437	1470	253	17	71	67	0	0.000	0.000	0.000	0.000	0.000	0.000	0.000	0.000	0.000	0.000	0.000	0.000	0.000	0.000	0.085	0.053	0.079	0.105	5.530	0.037	0.103	80	560	100	128	1506	1634	154	2915	3069	Error	Error	-3.557	128	1506	154	2915	82176	348197	0.561	11.391	0	0	0
1	2	19	"A110"	"A110"	13650	50220	100	995	1034	298	28	924	924	953	276	28	20	8	0	4948	5376	3138	58	1473	1473	1502	245	16	86	82	0	0.000	0.000	0.000	0.000	0.000	0.000	0.000	0.000	0.000	0.000	0.000	0.000	0.000	0.000	0.020	0.028	0.063	0.061	4.682	0.038	0.087	80	560	100	71	3475	3546	110	3903	4013	Error	Error	-5.613	71	3475	110	3903	82735	430068	0.293	15.812	0	0	0
1	3	19	"A110"	"A110"	13950	50220	100	1159	1210	311	25	1012	1012	1044	312	29	35	10	0	4044	5385	3743	69	1539	1539	1572	349	22	86	81	0	0.000	0.000	0.000	0.000	0.000	0.000	0.000	0.000	0.000	0.000	0.000	0.000	0.000	0.000	0.059	0.051	0.088	0.084	4.828	0.047	0.167	80	560	100	147	2505	2652	198	3846	4044	Error	Error	-4.091	147	2505	198	3846	96801	430773	0.532	10.926	0	0	0
1	4	19	"A111"	"A111"	14250	50220	100	1116	1173	307	26	996	996	1025	263	25	33	11	0	3227	4082	2650	64	1504	1504	1531	196	12	83	80	0	0.000	0.000	0.000	0.000	0.000	0.000	0.000	0.000	0.000	0.000	0.000	0.000	0.000	0.000	0.070	0.069	0.104	0.118	5.253	0.057	0.108	80	560	100	120	1723	1843	177	2578	2755	Error	Error	-3.844	120	1723	177	2578	93838	326579	0.563	13.015	0	0	0
1	5	19	"A111"	"A111"	14550	50220	100	1100	1146	303	26	969	969	980	245	25	38	20	0	3448	4458	2875	64	1489	1489	1519	206	13	90	87	0	0.000	0.000	0.000	0.000	0.000	0.000	0.000	0.000	0.000	0.000	0.000	0.000	0.000	0.000	0.067	0.060	0.086	0.097	3.970	0.052	0.139	80	560	100	131	1959	2090	177	2969	3146	Error	Error	-3.902	131	1959	177	2969	91715	356626	0.678	14.267	0	0	0
1	6	19	"A111"	"A111"	14850	50220	100	1029	1066	327	30	867	867	893	272	30	37	15	0	3401	4548	2762	60	1427	1427	1454	232	15	90	90	0	0.000	0.000	0.000	0.000	0.000	0.000	0.000	0.000	0.000	0.000	0.000	0.000	0.000	0.000	0.082	0.064	0.074	0.074	4.115	0.069	0.228	80	560	100	162	1974	2136	199	3121	3320	Error	Error	-3.607	162	1974	199	3121	85308	363873	0.636	13.336	0	0	0
1	7	19	"A112"	"A112"	15150	50220	100	897	1002	362	36	765	765	784	239	30	41	22	0	3630	5709	3999	70	1350	1350	1373	211	15	85	80	0	0.000	0.000	0.000	0.000	0.000	0.000	0.000	0.000	0.000	0.000	0.000	0.000	0.000	0.000	0.058	0.054	0.074	0.087	3.477	0.058	0.320	80	560	100	132	2280	2412	237	4359	4596	Error	Error	-4.110	132	2280	237	4359	80186	456734	0.912	20.550	0	0	0
1	8	19	"A112"	"A112"	15450	50220	100	928	964	290	30	685	685	708	214	30	55	25	0	6691	6953	4058	58	1280	1280	1299	181	13	96	91	0	0.000	0.000	0.000	0.000	0.000	0.000	0.000	0.000	0.000	0.000	0.000	0.000	0.000	0.000	0.045	0.049	0.059	0.063	2.741	0.046	0.300	80	560	100	243	5411	5654	279	5673	5952	Error	Error	-4.477	243	5411	279	5673	77144	556225	1.196	31.238	0	0	0
1	9	19	"A112"	"A112"	15750	50220	100	975	983	356	36	735	735	733	197	26	55	28	0	5257	5505	3348	60	1285	1285	1307	187	14	87	78	0	0.000	0.000	0.000	0.000	0.000	0.000	0.000	0.000	0.000	0.000	0.000	0.000	0.000	0.000	0.060	0.059	0.061	0.073	4.592	0.061	0.325	80	560	100	240	3972	4212	248	4220	4468	Error	Error	-4.049	240	3972	248	4220	78611	440388	1.269	22.449	0	0	0
1	10	19	"A113"	"A113"	16050	50220	100	787	818	258	31	701	701	725	251	34	23	10	0	3267	4380	3063	69	1256	1256	1311	698	53	75	66	0	0.000	0.000	0.000	0.000	0.000	0.000	0.000	0.000	0.000	0.000	0.000	0.000	0.000	0.000	0.043	0.037	0.061	0.071	3.858	0.052	0.163	80	560	100	86	2011	2097	117	3124	3241	Error	Error	-4.547	86	2011	117	3124	65403	350403	0.371	4.397	0	0	0
1	11	19	"A113"	"A113"	16350	50220	100	770	853	307	35	753	753	768	230	29	28	12	0	3244	4787	3618	75	1296	1296	1325	262	19	91	88	0	0.000	0.000	0.000	0.000	0.000	0.000	0.000	0.000	0.000	0.000	0.000	0.000	0.000	0.000	0.009	0.029	0.067	0.080	4.189	0.046	0.136	80	560	100	17	1948	1965	100	3491	3591	Error	Error	-6.840	17	1948	100	3491	68228	382921	0.370	13.214	0	0	0
1	12	19	"A113"	"A113"	16650	50220	100	827	898	386	42	705	705	736	244	33	37	10	0	4000	5264	3126	59	1289	1289	1310	202	15	96	95	0	0.000	0.000	0.000	0.000	0.000	0.000	0.000	0.000	0.000	0.000	0.000	0.000	0.000	0.000	0.045	0.049	0.061	0.056	3.361	0.051	0.141	80	560	100	122	2711	2833	193	3975	4168	Error	Error	-4.474	122	2711	193	3975	71820	421131	0.664	19.574	0	0	0
1	13	19	"A114"	"A114"	16950	50220	100	936	942	307	32	726	726	747	280	37	38	8	0	6912	6643	2817	42	1280	1280	1305	257	19	95	93	0	0.000	0.000	0.000	0.000	0.000	0.000	0.000	0.000	0.000	0.000	0.000	0.000	0.000	0.000	0.037	0.040	0.054	0.047	2.252	0.052	0.172	80	560	100	210	5632	5842	216	5363	5579	Error	Error	-4.745	210	5632	216	5363	75374	531470	0.696	20.770	0	0	0
1	14	19	"A114"	"A114"	17250	50220	100	991	1021	306	29	739	739	764	223	29	56	26	0	7323	7293	2722	37	1289	1289	1307	250	19	96	95	0	0.000	0.000	0.000	0.000	0.000	0.000	0.000	0.000	0.000	0.000	0.000	0.000	0.000	0.000	0.042	0.047	0.054	0.048	2.779	0.049	0.287	80	560	100	252	6034	6286	282	6004	6286	Error	Error	-4.582	252	6034	282	6004	81675	583453	1.152	23.944	0	0	0
1	15	19	"A114"	"A114"	17550	50220	100	1139	1117	295	26	865	865	891	273	30	50	13	0	6772	6915	3123	45	1395	1395	1439	406	28	95	88	0	0.000	0.000	0.000	0.000	0.000	0.000	0.000	0.000	0.000	0.000	0.000	0.000	0.000	0.000	0.051	0.046	0.057	0.056	2.766	0.050	0.275	80	560	100	274	5377	5651	252	5520	5772	Error	Error	-4.295	274	5377	252	5520	89344	553191	0.828	13.488	0	0	0
1	16	19	"A115"	"A115"	17850	50220	100	828	894	271	30	917	917	940	324	34	7	1	0	2580	3069	1682	54	1413	1413	1428	214	14	86	78	0	0.000	0.000	0.000	0.000	0.000	0.000	0.000	0.000	0.000	0.000	0.000	0.000	0.000	0.000	-0.076	-0.014	0.120	0.101	5.918	0.044	0.038	80	560	100	-89	1167	1078	-23	1656	1633	Error	Error	Error	-89	1167	-23	1656	71547	245518	-0.142	7.668	0	0	0
1	17	19	"A115"	"A115"	18150	50210	100	1061	1082	270	24	968	968	978	235	24	32	6	0	2785	3677	2569	69	1472	1472	1475	191	12	85	83	0	0.000	0.000	0.000	0.000	0.000	0.000	0.000	0.000	0.000	0.000	0.000	0.000	0.000	0.000	0.071	0.052	0.119	0.146	5.127	0.056	0.133	80	560	100	93	1313	1406	114	2205	2319	Error	Error	-3.819	93	1313	114	2205	86563	294185	0.443	11.529	0	0	0
1	18	19	"A115"	"A115"	18450	50210	100	1088	1132	359	31	962	962	1009	409	40	21	2	0	3050	3756	2363	62	1455	1455	1505	458	30	81	78	0	0.000	0.000	0.000	0.000	0.000	0.000	0.000	0.000	0.000	0.000	0.000	0.000	0.000	0.000	0.079	0.074	0.143	0.139	3.158	0.091	0.227	80	560	100	126	1595	1721	170	2301	2471	Error	Error	-3.662	126	1595	170	2301	90580	300443	0.301	4.915	0	0	0
1	1	20	"A116"	"A116"	13350	50520	100	4685	24112	26841	111	931	931	996	559	56	83	76	15	6217	9677	7561	78	1474	1474	1505	354	23	83	83	0	0.000	0.000	0.000	0.000	0.000	0.000	0.000	0.000	0.000	0.000	0.000	0.000	0.000	0.000	0.791	2.826	2.325	1.469	2.624	3.397	0.920	80	560	100	3754	4743	8497	23181	8203	31384	Error	Error	-0.337	3754	4743	23181	8203	1928938	774182	41.352	23.085	0	0	0
1	2	20	"A116"	"A116"	13650	50520	100	64946	47268	25204	53	995	995	1047	430	41	98	96	48	18509	16153	7849	48	1497	1497	1601	839	52	86	85	0	0.000	0.000	0.000	0.000	0.000	0.000	0.000	0.000	0.000	0.000	0.000	0.000	0.000	0.000	3.759	3.157	3.191	3.070	1.538	3.293	0.932	80	560	100	63951	17012	80963	46273	14656	60929	Error	Error	1.910	63951	17012	46273	14656	3781434	1292216	107.491	17.344	0	0	0
1	3	20	"A116"	"A116"	13950	50520	100	63522	49389	23288	47	1063	1063	1114	351	31	96	95	45	14454	13707	6278	45	1554	1554	1581	395	24	87	85	0	0.000	0.000	0.000	0.000	0.000	0.000	0.000	0.000	0.000	0.000	0.000	0.000	0.000	0.000	4.842	3.976	4.087	3.844	1.391	4.059	0.949	80	560	100	62459	12900	75359	48326	12153	60479	Error	Error	2.276	62459	12900	48326	12153	3951099	1096587	137.536	30.699	0	0	0
1	4	20	"A117"	"A117"	14250	50520	100	1224	1192	281	23	1043	1043	1078	266	24	30	10	0	2066	2268	843	37	1556	1556	1570	233	14	71	57	0	0.000	0.000	0.000	0.000	0.000	0.000	0.000	0.000	0.000	0.000	0.000	0.000	0.000	0.000	0.355	0.209	0.328	0.454	3.271	0.242	0.149	80	560	100	181	510	691	149	712	861	Error	Error	-1.495	181	510	149	712	95328	181470	0.429	2.996	0	0	0
1	5	20	"A117"	"A117"	14550	50520	100	1158	1213	335	27	1057	1057	1086	286	26	30	5	0	2119	2258	765	33	1549	1549	1581	308	19	66	45	0	0.000	0.000	0.000	0.000	0.000	0.000	0.000	0.000	0.000	0.000	0.000	0.000	0.000	0.000	0.177	0.220	0.366	0.460	4.268	0.318	0.172	80	560	100	101	570	671	156	709	865	Error	Error	-2.497	101	570	156	709	97009	180601	0.444	2.198	0	0	0
1	6	20	"A117"	"A117"	14850	50520	100	1230	1263	306	24	1054	1054	1076	267	24	33	11	0	2186	2465	1023	41	1503	1503	1523	216	14	86	75	0	0.000	0.000	0.000	0.000	0.000	0.000	0.000	0.000	0.000	0.000	0.000	0.000	0.000	0.000	0.258	0.217	0.306	0.279	4.211	0.212	0.195	80	560	100	176	683	859	209	962	1171	Error	Error	-1.956	176	683	209	962	101056	197203	0.700	4.361	0	0	0
1	7	20	"A118"	"A118"	15150	50520	100	1107	1158	315	27	1014	1014	1028	252	24	30	13	0	3176	4063	2674	65	1498	1498	1521	427	28	78	71	0	0.000	0.000	0.000	0.000	0.000	0.000	0.000	0.000	0.000	0.000	0.000	0.000	0.000	0.000	0.055	0.056	0.131	0.114	6.668	0.060	0.145	80	560	100	93	1678	1771	144	2565	2709	Error	Error	-4.173	93	1678	144	2565	92645	325076	0.516	5.953	0	0	0
1	8	20	"A118"	"A118"	15450	50520	100	1119	1152	324	28	907	907	935	289	30	41	13	0	4150	5348	3609	67	1444	1444	1490	651	43	87	68	0	0.000	0.000	0.000	0.000	0.000	0.000	0.000	0.000	0.000	0.000	0.000	0.000	0.000	0.000	0.078	0.063	0.090	0.118	4.825	0.054	0.106	80	560	100	212	2706	2918	245	3904	4149	Error	Error	-3.674	212	2706	245	3904	92186	427854	0.751	5.926	0	0	0
1	9	20	"A118"	"A118"	15750	50520	100	1016	1062	318	29	839	839	875	467	53	17	3	0	3592	4518	2883	63	1354	1354	1375	388	28	86	85	0	0.000	0.000	0.000	0.000	0.000	0.000	0.000	0.000	0.000	0.000	0.000	0.000	0.000	0.000	0.079	0.070	0.094	0.108	3.844	0.075	0.295	80	560	100	177	2238	2415	223	3164	3387	Error	Error	-3.660	177	2238	223	3164	84992	361449	0.400	8.101	0	0	0
1	10	20	"A119"	"A119"	16060	50520	100	2985	5161	6798	131	881	881	912	305	33	81	73	0	5006	5316	3137	59	1364	1364	1396	241	17	88	86	0	0.000	0.000	0.000	0.000	0.000	0.000	0.000	0.000	0.000	0.000	0.000	0.000	0.000	0.000	0.578	1.083	0.621	0.635	2.396	2.231	0.602	80	560	100	2104	3642	5746	4280	3952	8232	Error	Error	-0.792	2104	3642	4280	3952	412856	425292	13.931	16.266	0	0	0
1	11	20	"A119"	"A119"	16360	50520	100	6047	10667	13252	124	842	842	856	240	28	88	76	0	8140	7325	4385	59	1355	1355	1358	183	13	98	95	0	0.000	0.000	0.000	0.000	0.000	0.000	0.000	0.000	0.000	0.000	0.000	0.000	0.000	0.000	0.767	1.646	0.911	0.939	2.425	2.685	0.681	80	560	100	5205	6785	11990	9825	5970	15795	Error	Error	-0.382	5205	6785	9825	5970	853366	585993	40.879	32.607	0	0	0
1	12	20	"A119"	"A119"	16660	50520	100	5646	8179	8821	107	818	818	827	224	27	87	87	0	6610	6954	3806	54	1324	1324	1343	193	14	95	92	0	0.000	0.000	0.000	0.000	0.000	0.000	0.000	0.000	0.000	0.000	0.000	0.000	0.000	0.000	0.913	1.307	0.920	0.892	2.221	2.032	0.613	80	560	100	4828	5286	10114	7361	5630	12991	Error	Error	-0.131	4828	5286	7361	5630	654356	556297	32.821	29.073	0	0	0
1	13	20	"A120"	"A120"	16960	50520	100	874	920	216	23	791	791	819	237	28	28	8	0	2497	2879	1316	45	1316	1316	1345	561	41	66	50	0	0.000	0.000	0.000	0.000	0.000	0.000	0.000	0.000	0.000	0.000	0.000	0.000	0.000	0.000	0.070	0.083	0.141	0.157	3.220	0.076	0.071	80	560	100	83	1181	1264	129	1563	1692	Error	Error	-3.831	83	1181	129	1563	73604	230350	0.426	2.734	0	0	0
1	14	20	"A120"	"A120"	17260	50520	100	958	953	211	22	915	915	934	230	24	16	3	0	2768	3325	1810	54	1411	1411	1422	196	13	88	76	0	0.000	0.000	0.000	0.000	0.000	0.000	0.000	0.000	0.000	0.000	0.000	0.000	0.000	0.000	0.032	0.020	0.129	0.161	5.247	0.027	0.019	80	560	100	43	1357	1400	38	1914	1952	Error	Error	-4.980	43	1357	38	1914	76275	266025	0.083	9.709	0	0	0
1	15	20	"A120"	"A120"	17560	50520	100	1052	1092	279	25	974	974	990	257	25	35	8	0	2575	3231	2182	67	1448	1448	1461	211	14	87	77	0	0.000	0.000	0.000	0.000	0.000	0.000	0.000	0.000	0.000	0.000	0.000	0.000	0.000	0.000	0.069	0.066	0.189	0.202	4.704	0.051	0.060	80	560	100	78	1127	1205	118	1783	1901	Error	Error	-3.853	78	1127	118	1783	87371	258519	0.397	8.389	0	0	0
1	16	20	"A121"	"A121"	17860	50520	100	1143	1214	353	29	996	996	1009	238	23	46	22	0	6091	7152	4619	64	1468	1468	1481	179	12	90	87	0	0.000	0.000	0.000	0.000	0.000	0.000	0.000	0.000	0.000	0.000	0.000	0.000	0.000	0.000	0.032	0.038	0.060	0.068	6.350	0.048	0.305	80	560	100	147	4623	4770	218	5684	5902	Error	Error	-4.975	147	4623	218	5684	97082	572188	0.861	31.682	0	0	0
1	17	20	"A121"	"A121"	18160	50520	100	1225	1482	1368	92	956	956	968	250	25	51	27	0	5244	6888	4430	64	1433	1433	1448	190	13	97	93	0	0.000	0.000	0.000	0.000	0.000	0.000	0.000	0.000	0.000	0.000	0.000	0.000	0.000	0.000	0.071	0.096	0.062	0.070	3.328	0.103	0.191	80	560	100	269	3811	4080	526	5455	5981	Error	Error	-3.824	269	3811	526	5455	118530	551027	2.056	28.632	0	0	0
1	18	20	"A121"	"A121"	18460	50510	100	1382	1385	384	27	1070	1070	1064	261	24	55	31	0	5837	7398	4737	64	1513	1513	1524	204	13	96	95	0	0.000	0.000	0.000	0.000	0.000	0.000	0.000	0.000	0.000	0.000	0.000	0.000	0.000	0.000	0.072	0.054	0.070	0.066	2.472	0.060	0.415	80	560	100	312	4324	4636	315	5885	6200	Error	Error	-3.793	312	4324	315	5885	110800	591809	1.230	28.794	0	0	0
1	1	21	"Blank"	"Blank"	13350	50830	100	933	952	176	18	1012	1012	1030	298	28	3	0	0	1532	1536	154	10	1596	1596	1596	217	13	5	0	0	0.000	0.000	0.000	0.000	0.000	0.000	0.000	0.000	0.000	0.000	0.000	0.000	0.000	0.000	1.234	1.000	1.278	1.493	3.479	1.944	0.298	80	560	100	-79	-64	-143	-60	-60	-120	Error	Error	0.304	-79	-64	-60	-60	76195	122907	-0.262	-0.276	0	0	0
1	2	21	"Blank"	"Blank"	13660	50820	100	1038	1054	247	23	1084	1084	1093	249	22	10	3	0	1557	1578	181	11	1576	1576	1579	166	10	21	6	0	0.000	0.000	0.000	0.000	0.000	0.000	0.000	0.000	0.000	0.000	0.000	0.000	0.000	0.000	2.421	-15.000	1.358	1.279	4.351	6.145	0.038	80	560	100	-46	-19	-65	-30	2	-28	Error	Error	1.276	-46	-19	-30	2	84342	126264	-0.157	-0.006	0	0	0
1	3	21	"Blank"	"Blank"	13960	50820	100	1058	1088	219	20	1073	1073	1089	259	23	8	3	0	1604	1607	152	9	1560	1560	1570	174	11	18	2	0	0.000	0.000	0.000	0.000	0.000	0.000	0.000	0.000	0.000	0.000	0.000	0.000	0.000	0.000	-0.341	0.319	1.087	1.332	3.466	3.529	0.052	80	560	100	-15	44	29	15	47	62	Error	Error	Error	-15	44	15	47	87015	128573	-0.004	0.213	0	0	0
1	4	21	"Blank"	"Blank"	14260	50820	100	1145	1151	256	22	1120	1120	1151	269	23	18	2	0	1578	1602	160	9	1615	1615	1627	187	11	11	1	0	0.000	0.000	0.000	0.000	0.000	0.000	0.000	0.000	0.000	0.000	0.000	0.000	0.000	0.000	-0.676	-2.385	1.632	1.480	3.962	3.203	0.065	80	560	100	25	-37	-12	31	-13	18	Error	Error	Error	25	-37	31	-13	92078	128148	0.000	-0.134	0	0	0
1	5	21	"Blank"	"Blank"	14560	50820	100	1274	1382	749	54	1180	1180	1215	302	24	31	7	0	1696	1806	718	39	1641	1641	1660	235	14	20	5	0	0.000	0.000	0.000	0.000	0.000	0.000	0.000	0.000	0.000	0.000	0.000	0.000	0.000	0.000	1.709	1.224	1.647	1.580	3.937	1.128	0.597	80	560	100	94	55	149	202	165	367	Error	Error	0.773	94	55	202	165	110562	144511	0.553	0.621	0	0	0
1	6	21	"Blank"	"Blank"	14860	50820	100	1196	1204	263	21	1240	1240	1264	297	23	8	1	0	1632	1642	150	9	1655	1655	1689	363	21	1	0	0	0.000	0.000	0.000	0.000	0.000	0.000	0.000	0.000	0.000	0.000	0.000	0.000	0.000	0.000	1.913	2.769	2.000	2.393	5.081	3.573	0.072	80	560	100	-44	-23	-67	-36	-13	-49	Error	Error	0.936	-44	-23	-36	-13	96305	131384	-0.202	-0.129	0	0	0
1	7	21	"Blank"	"Blank"	15160	50820	100	1105	1124	298	26	1194	1194	1265	694	54	0	0	0	1539	1561	181	11	1654	1654	1689	405	23	1	0	0	0.000	0.000	0.000	0.000	0.000	0.000	0.000	0.000	0.000	0.000	0.000	0.000	0.000	0.000	0.774	0.753	1.530	1.502	2.531	2.050	0.717	80	560	100	-89	-115	-204	-70	-93	-163	Error	Error	-0.370	-89	-115	-70	-93	89916	124861	-0.203	-0.316	0	0	0
1	8	21	"Blank"	"Blank"	15460	50820	100	1200	1207	247	20	1189	1189	1211	373	30	10	1	0	1696	1706	160	9	1648	1648	1657	201	12	17	1	0	0.000	0.000	0.000	0.000	0.000	0.000	0.000	0.000	0.000	0.000	0.000	0.000	0.000	0.000	0.229	0.310	1.600	1.498	3.556	6.772	0.059	80	560	100	11	48	59	18	58	76	Error	Error	-2.126	11	48	18	58	96564	136463	-0.011	0.244	0	0	0
1	9	21	"Blank"	"Blank"	15760	50820	100	1214	1236	253	20	1225	1225	1248	311	24	15	1	0	1682	1688	188	11	1655	1655	1676	212	12	12	2	0	0.000	0.000	0.000	0.000	0.000	0.000	0.000	0.000	0.000	0.000	0.000	0.000	0.000	0.000	-0.407	0.333	1.458	1.188	4.183	2.675	0.090	80	560	100	-11	27	16	11	33	44	Error	Error	Error	-11	27	11	33	98892	135035	-0.039	0.057	0	0	0
1	10	21	"Blank"	"Blank"	16060	50820	100	1217	1227	263	21	1156	1156	1192	340	28	12	1	0	1621	1658	244	14	1618	1618	1623	277	17	12	2	0	0.000	0.000	0.000	0.000	0.000	0.000	0.000	0.000	0.000	0.000	0.000	0.000	0.000	0.000	20.333	1.775	0.979	1.148	3.367	1.623	0.317	80	560	100	61	3	64	71	40	111	Error	Error	4.346	61	3	71	40	98140	132650	0.103	0.126	0	0	0
1	11	21	"Blank"	"Blank"	16360	50820	100	1015	1018	225	22	1056	1056	1077	328	30	6	0	0	1520	1527	214	14	1520	1520	1575	786	49	1	0	0	0.000	0.000	0.000	0.000	0.000	0.000	0.000	0.000	0.000	0.000	0.000	0.000	0.000	0.000	100000.000	-5.429	1.132	1.311	3.902	1.437	0.347	80	560	100	-41	0	-41	-38	7	-31	Error	Error	16.610	-41	0	-38	7	81466	122140	-0.180	-0.061	0	0	0
1	12	21	"Blank"	"Blank"	16660	50820	100	998	978	250	25	930	930	960	254	26	21	3	0	1474	1478	153	10	1436	1436	1454	229	15	7	2	0	0.000	0.000	0.000	0.000	0.000	0.000	0.000	0.000	0.000	0.000	0.000	0.000	0.000	0.000	1.789	1.143	2.431	2.057	3.207	0.928	0.049	80	560	100	68	38	106	48	42	90	Error	Error	0.840	68	38	48	42	78248	118216	0.071	0.105	0	0	0
1	13	21	"Blank"	"Blank"	16960	50820	100	966	970	273	28	1024	1024	1042	272	26	7	5	0	1437	1447	203	14	1476	1476	1499	241	16	6	1	0	0.000	0.000	0.000	0.000	0.000	0.000	0.000	0.000	0.000	0.000	0.000	0.000	0.000	0.000	1.487	1.862	1.440	1.645	3.672	0.178	0.082	80	560	100	-58	-39	-97	-54	-29	-83	Error	Error	0.573	-58	-39	-54	-29	77624	115721	-0.265	-0.216	0	0	0
1	14	21	"Blank"	"Blank"	17260	50820	100	1023	1050	245	23	1021	1021	1042	259	24	18	2	0	1471	1483	162	10	1485	1485	1519	492	32	0	0	0	0.000	0.000	0.000	0.000	0.000	0.000	0.000	0.000	0.000	0.000	0.000	0.000	0.000	0.000	-0.143	-14.500	1.406	1.301	6.307	0.061	0.015	80	560	100	2	-14	-12	29	-2	27	Error	Error	Error	2	-14	29	-2	83966	118663	0.031	-0.073	0	0	0
1	15	21	"Blank"	"Blank"	17560	50820	100	1112	1128	249	22	1123	1123	1137	261	22	12	2	0	1592	1592	150	9	1569	1569	1584	165	10	17	1	0	0.000	0.000	0.000	0.000	0.000	0.000	0.000	0.000	0.000	0.000	0.000	0.000	0.000	0.000	-0.478	0.217	1.460	1.398	3.227	9.987	0.014	80	560	100	-11	23	12	5	23	28	Error	Error	Error	-11	23	5	23	90209	127389	-0.034	0.048	0	0	0
1	16	21	"Blank"	"Blank"	17860	50820	100	1215	1221	236	19	1170	1170	1211	381	31	8	0	0	1621	1614	169	10	1596	1596	1654	704	42	1	0	0	0.000	0.000	0.000	0.000	0.000	0.000	0.000	0.000	0.000	0.000	0.000	0.000	0.000	0.000	1.800	2.833	1.806	1.510	3.558	0.407	0.655	80	560	100	45	25	70	51	18	69	Error	Error	0.848	45	25	51	18	97640	129148	0.026	-0.057	0	0	0
1	17	21	"Blank"	"Blank"	18160	50820	100	1204	1236	244	19	1257	1257	1309	721	55	0	0	0	1710	1686	159	9	1681	1681	1718	485	28	0	0	0	0.000	0.000	0.000	0.000	0.000	0.000	0.000	0.000	0.000	0.000	0.000	0.000	0.000	0.000	-1.828	-4.200	1.796	1.709	3.769	0.087	0.013	80	560	100	-53	29	-24	-21	5	-16	Error	Error	Error	-53	29	-21	5	98904	134843	-0.101	-0.066	0	0	0
1	18	21	"Blank"	"Blank"	18460	50820	100	1324	1317	274	20	1328	1328	1348	341	25	7	1	0	1690	1708	166	9	1696	1696	1713	177	10	12	2	0	0.000	0.000	0.000	0.000	0.000	0.000	0.000	0.000	0.000	0.000	0.000	0.000	0.000	0.000	0.667	-0.917	2.398	1.573	6.395	7.420	0.050	80	560	100	-4	-6	-10	-11	12	1	Error	Error	-0.585	-4	-6	-11	12	105337	136643	-0.091	-0.028	0	0	0
