# Supplementary material for: Application of hybridization control probe to increase accuracy on ligation detection or minisequencing diagnostic microarrays
Source: BMC Res Notes. 2009 Dec 14;2:249. doi: 10.1186/1756-0500-2-249 (PMC2799435; doi:10.1186/1756-0500-2-249)
Supplement: Additional file 3 — Gpr_files. Zip-compressed file containing raw microarray data in GenePix results format (.gpr) and GAL (GenePix Array List) files. [file 1756-0500-2-249-S3.ZIP › gpr_files/slide5/lasi5_13-16.gpr]

ATF	1.0
30	76    
"Type=GenePix Results 3"
"DateTime=2009/04/29 14:56:44"
"Settings=C:\Axon\Data\HPV\290409\lasi5_1_16.gps"
"GalFile=C:\Axon\Data\HPV\ArrayIt_032009_InstiBioGalfile.gal"
"ArrayOfArrays=13-16"
"PixelSize=10"
"Wavelengths=532	488"
"ImageFiles=C:\Axon\Data\HPV\290409\lasi5_1-16.tif 2	C:\Axon\Data\HPV\290409\lasi5_1-16.tif 3"
"NormalizationMethod=None"
"NormalizationFactors=1	1"
"JpegImage="
"StdDev=Type 1"
"RatioFormulations=W1/W3 (#1/532)	W1/W4 (#1/488)	W3/W4 (532/488)"
"FeatureType=Circular"
"Barcode="
"BackgroundSubtraction=LocalFeature"
"ImageOrigin=0, 0"
"JpegOrigin=3720, 0"
"Creator=GenePix Pro 6.1.0.2"
"Scanner=GenePix 4200A 01 Autoloader [2]"
"FocusPosition=0"
"Temperature=24.4375"
"LinesAveraged=2"
"Comment="
"PMTGain=600	500"
"ScanPower=100	100"
"LaserPower=2.67883	2.56775"
"Filters=Standard Green	Standard Blue"
"ScanRegion=372,0,1916,6892"
"Supplier="
"Block"	"Column"	"Row"	"Name"	"ID"	"X"	"Y"	"Dia."	"F532 Median"	"F532 Mean"	"F532 SD"	"F532 CV"	"B532"	"B532 Median"	"B532 Mean"	"B532 SD"	"B532 CV"	"% > B532+1SD"	"% > B532+2SD"	"F532 % Sat."	"F488 Median"	"F488 Mean"	"F488 SD"	"F488 CV"	"B488"	"B488 Median"	"B488 Mean"	"B488 SD"	"B488 CV"	"% > B488+1SD"	"% > B488+2SD"	"F488 % Sat."	"Ratio of Medians (#1/532)"	"Ratio of Means (#1/532)"	"Median of Ratios (#1/532)"	"Mean of Ratios (#1/532)"	"Ratios SD (#1/532)"	"Rgn Ratio (#1/532)"	"Rgn R2 (#1/532)"	"Ratio of Medians (#1/488)"	"Ratio of Means (#1/488)"	"Median of Ratios (#1/488)"	"Mean of Ratios (#1/488)"	"Ratios SD (#1/488)"	"Rgn Ratio (#1/488)"	"Rgn R2 (#1/488)"	"Ratio of Medians (532/488)"	"Ratio of Means (532/488)"	"Median of Ratios (532/488)"	"Mean of Ratios (532/488)"	"Ratios SD (532/488)"	"Rgn Ratio (532/488)"	"Rgn R2 (532/488)"	"F Pixels"	"B Pixels"	"Circularity"	"Sum of Medians (#1/532)"	"Sum of Medians (#1/488)"	"Sum of Medians (532/488)"	"Sum of Means (#1/532)"	"Sum of Means (#1/488)"	"Sum of Means (532/488)"	"Log Ratio (#1/532)"	"Log Ratio (#1/488)"	"Log Ratio (532/488)"	"F532 Median - B532"	"F488 Median - B488"	"F532 Mean - B532"	"F488 Mean - B488"	"F532 Total Intensity"	"F488 Total Intensity"	"SNR 532"	"SNR 488"	"Flags"	"Normalize"	"Autoflag"
1	1	1	"A1"	"A1"	4360	53790	100	1316	1355	347	25	969	969	991	268	27	58	30	0	9296	9216	4373	47	1546	1546	1565	194	12	100	97	0	0.000	0.000	0.000	0.000	0.000	0.000	0.000	0.000	0.000	0.000	0.000	0.000	0.000	0.000	0.045	0.050	0.049	0.046	2.587	0.047	0.281	80	560	100	347	7750	8097	386	7670	8056	Error	Error	-4.481	347	7750	386	7670	108388	737257	1.358	39.438	0	0	0
1	2	1	"A1"	"A1"	4660	53780	100	1184	1251	321	25	891	891	932	344	36	45	20	0	13443	11062	5195	46	1502	1502	1563	620	39	95	90	0	0.000	0.000	0.000	0.000	0.000	0.000	0.000	0.000	0.000	0.000	0.000	0.000	0.000	0.000	0.025	0.038	0.042	0.039	2.377	0.036	0.319	80	560	100	293	11941	12234	360	9560	9920	Error	Error	-5.349	293	11941	360	9560	100079	884922	0.927	15.321	0	0	0
1	3	1	"A1"	"A1"	4960	53780	100	1263	1284	352	27	881	881	894	227	25	66	41	0	11479	10669	4139	38	1482	1482	1485	168	11	100	100	0	0.000	0.000	0.000	0.000	0.000	0.000	0.000	0.000	0.000	0.000	0.000	0.000	0.000	0.000	0.038	0.044	0.039	0.038	2.396	0.046	0.426	80	560	100	382	9997	10379	403	9187	9590	Error	Error	-4.710	382	9997	403	9187	102737	853546	1.718	54.667	0	0	0
1	4	1	"A2"	"A2"	5260	53780	100	1287	1278	279	21	839	839	854	223	26	76	51	0	12497	10898	5025	46	1465	1465	1471	162	11	100	100	0	0.000	0.000	0.000	0.000	0.000	0.000	0.000	0.000	0.000	0.000	0.000	0.000	0.000	0.000	0.041	0.047	0.046	0.051	2.252	0.044	0.489	80	560	100	448	11032	11480	439	9433	9872	Error	Error	-4.622	448	11032	439	9433	102223	871858	1.901	58.191	0	0	0
1	5	1	"A2"	"A2"	5560	53780	100	1333	1345	290	21	781	781	793	217	27	88	63	0	15667	15041	2695	17	1370	1370	1377	171	12	100	100	0	0.000	0.000	0.000	0.000	0.000	0.000	0.000	0.000	0.000	0.000	0.000	0.000	0.000	0.000	0.039	0.041	0.044	0.037	1.889	0.039	0.506	80	560	100	552	14297	14849	564	13671	14235	Error	Error	-4.695	552	14297	564	13671	107596	1203278	2.544	79.906	0	0	0
1	6	1	"A2"	"A2"	5860	53780	100	1353	1388	295	21	789	789	808	367	45	78	31	0	15903	15336	3840	25	1350	1350	1383	505	36	100	100	0	0.000	0.000	0.000	0.000	0.000	0.000	0.000	0.000	0.000	0.000	0.000	0.000	0.000	0.000	0.039	0.043	0.041	0.039	1.817	0.040	0.537	80	560	100	564	14553	15117	599	13986	14585	Error	Error	-4.689	564	14553	599	13986	111011	1226914	1.580	27.630	0	0	0
1	7	1	"A3"	"A3"	6160	53780	100	1111	1142	292	25	774	774	791	215	27	68	42	0	10097	9865	4903	49	1355	1355	1354	153	11	98	97	0	0.000	0.000	0.000	0.000	0.000	0.000	0.000	0.000	0.000	0.000	0.000	0.000	0.000	0.000	0.039	0.043	0.043	0.045	3.247	0.036	0.359	80	560	100	337	8742	9079	368	8510	8878	Error	Error	-4.697	337	8742	368	8510	91335	789171	1.633	55.627	0	0	0
1	8	1	"A3"	"A3"	6460	53780	100	1039	1047	286	27	797	797	804	213	26	52	27	0	9038	8905	4717	52	1370	1370	1377	240	17	97	92	0	0.000	0.000	0.000	0.000	0.000	0.000	0.000	0.000	0.000	0.000	0.000	0.000	0.000	0.000	0.032	0.033	0.045	0.042	3.402	0.030	0.236	80	560	100	242	7668	7910	250	7535	7785	Error	Error	-4.986	242	7668	250	7535	83779	712434	1.141	31.367	0	0	0
1	9	1	"A3"	"A3"	6760	53780	100	1211	1181	277	23	789	789	813	291	35	62	26	0	11589	11516	5251	45	1372	1372	1387	200	14	100	100	0	0.000	0.000	0.000	0.000	0.000	0.000	0.000	0.000	0.000	0.000	0.000	0.000	0.000	0.000	0.041	0.039	0.039	0.035	2.426	0.035	0.466	80	560	100	422	10217	10639	392	10144	10536	Error	Error	-4.598	422	10217	392	10144	94459	921308	1.265	50.645	0	0	0
1	10	1	"A4"	"A4"	7060	53780	100	1019	1023	276	26	746	746	771	214	27	56	28	0	7358	7348	4160	56	1331	1331	1334	170	12	95	86	0	0.000	0.000	0.000	0.000	0.000	0.000	0.000	0.000	0.000	0.000	0.000	0.000	0.000	0.000	0.045	0.046	0.050	0.048	2.453	0.040	0.288	80	560	100	273	6027	6300	277	6017	6294	Error	Error	-4.464	273	6027	277	6017	81826	587803	1.178	35.376	0	0	0
1	11	1	"A4"	"A4"	7360	53780	100	1015	1014	267	26	765	765	769	214	27	53	25	0	8220	8711	3650	41	1337	1337	1374	343	24	97	95	0	0.000	0.000	0.000	0.000	0.000	0.000	0.000	0.000	0.000	0.000	0.000	0.000	0.000	0.000	0.036	0.034	0.041	0.036	2.796	0.034	0.301	80	560	100	250	6883	7133	249	7374	7623	Error	Error	-4.783	250	6883	249	7374	81100	696901	1.145	21.391	0	0	0
1	12	1	"A4"	"A4"	7660	53780	100	1135	1142	343	30	804	804	834	282	33	53	25	0	9603	9577	4251	44	1367	1367	1427	495	34	93	93	0	0.000	0.000	0.000	0.000	0.000	0.000	0.000	0.000	0.000	0.000	0.000	0.000	0.000	0.000	0.040	0.041	0.045	0.040	2.962	0.044	0.412	80	560	100	331	8236	8567	338	8210	8548	Error	Error	-4.637	331	8236	338	8210	91359	766176	1.092	16.465	0	0	0
1	13	1	"A5"	"A5"	7960	53780	100	763	770	203	26	767	767	783	217	27	15	2	0	2525	3065	1939	63	1319	1319	1329	183	13	82	76	0	0.000	0.000	0.000	0.000	0.000	0.000	0.000	0.000	0.000	0.000	0.000	0.000	0.000	0.000	-0.003	0.002	0.138	0.127	6.459	0.031	0.032	80	560	100	-4	1206	1202	3	1746	1749	Error	Error	Error	-4	1206	3	1746	61595	245237	-0.060	9.486	0	0	0
1	14	1	"A5"	"A5"	8260	53780	100	900	936	271	28	803	803	821	223	27	33	11	0	2605	3585	2594	72	1381	1381	1393	203	14	91	82	0	0.000	0.000	0.000	0.000	0.000	0.000	0.000	0.000	0.000	0.000	0.000	0.000	0.000	0.000	0.079	0.060	0.135	0.112	4.287	0.058	0.156	80	560	100	97	1224	1321	133	2204	2337	Error	Error	-3.657	97	1224	133	2204	74881	286837	0.516	10.798	0	0	0
1	15	1	"A5"	"A5"	8560	53780	100	799	811	220	27	839	839	859	228	26	12	2	0	2473	3062	1403	45	1359	1359	1372	177	12	93	88	0	0.000	0.000	0.000	0.000	0.000	0.000	0.000	0.000	0.000	0.000	0.000	0.000	0.000	0.000	-0.036	-0.016	0.079	0.089	4.920	0.020	0.007	80	560	100	-40	1114	1074	-28	1703	1675	Error	Error	Error	-40	1114	-28	1703	64905	244974	-0.211	9.548	0	0	0
1	16	1	"A6"	"A6"	8860	53780	100	1177	1174	303	25	917	917	926	229	24	56	20	0	6512	7048	3780	53	1470	1470	1468	151	10	93	91	0	0.000	0.000	0.000	0.000	0.000	0.000	0.000	0.000	0.000	0.000	0.000	0.000	0.000	0.000	0.052	0.046	0.060	0.066	4.490	0.047	0.273	80	560	100	260	5042	5302	257	5578	5835	Error	Error	-4.277	260	5042	257	5578	93894	563817	1.083	36.954	0	0	0
1	17	1	"A6"	"A6"	9160	53780	100	1283	1299	335	25	1000	1000	1011	246	24	55	23	0	6812	7493	3662	48	1540	1540	1545	158	10	98	93	0	0.000	0.000	0.000	0.000	0.000	0.000	0.000	0.000	0.000	0.000	0.000	0.000	0.000	0.000	0.054	0.050	0.065	0.060	2.650	0.056	0.341	80	560	100	283	5272	5555	299	5953	6252	Error	Error	-4.219	283	5272	299	5953	103913	599420	1.171	37.646	0	0	0
1	18	1	"A6"	"A6"	9460	53780	100	1285	1317	362	27	1043	1043	1056	254	24	47	27	0	7949	8120	3123	38	1568	1568	1608	334	20	100	95	0	0.000	0.000	0.000	0.000	0.000	0.000	0.000	0.000	0.000	0.000	0.000	0.000	0.000	0.000	0.038	0.042	0.054	0.044	3.095	0.049	0.245	80	560	100	242	6381	6623	274	6552	6826	Error	Error	-4.721	242	6381	274	6552	105381	649588	1.028	19.497	0	0	0
1	1	2	"A7"	"A7"	4360	54090	100	938	921	242	26	894	894	911	241	26	17	5	0	2897	3211	1602	49	1469	1469	1475	165	11	90	83	0	0.000	0.000	0.000	0.000	0.000	0.000	0.000	0.000	0.000	0.000	0.000	0.000	0.000	0.000	0.031	0.015	0.098	0.122	3.974	0.027	0.014	80	560	100	44	1428	1472	27	1742	1769	Error	Error	-5.020	44	1428	27	1742	73694	256840	0.041	10.521	0	0	0
1	2	2	"A7"	"A7"	4660	54080	100	889	909	241	26	818	818	836	235	28	22	8	0	2894	3535	1898	53	1422	1422	1444	289	20	91	80	0	0.000	0.000	0.000	0.000	0.000	0.000	0.000	0.000	0.000	0.000	0.000	0.000	0.000	0.000	0.048	0.043	0.079	0.098	4.427	0.057	0.159	80	560	100	71	1472	1543	91	2113	2204	Error	Error	-4.374	71	1472	91	2113	72697	282772	0.311	7.235	0	0	0
1	3	2	"A7"	"A7"	4960	54080	100	839	877	308	35	818	818	826	215	26	26	12	0	3058	4287	2717	63	1424	1424	1436	259	18	97	86	0	0.000	0.000	0.000	0.000	0.000	0.000	0.000	0.000	0.000	0.000	0.000	0.000	0.000	0.000	0.013	0.021	0.053	0.067	4.812	0.039	0.091	80	560	100	21	1634	1655	59	2863	2922	Error	Error	-6.282	21	1634	59	2863	70157	342942	0.237	11.008	0	0	0
1	4	2	"A8"	"A8"	5260	54080	100	1020	1018	257	25	783	783	796	221	27	52	22	0	7820	7883	4446	56	1370	1370	1366	174	12	92	85	0	0.000	0.000	0.000	0.000	0.000	0.000	0.000	0.000	0.000	0.000	0.000	0.000	0.000	0.000	0.037	0.036	0.045	0.049	3.532	0.036	0.313	80	560	100	237	6450	6687	235	6513	6748	Error	Error	-4.766	237	6450	235	6513	81437	630657	1.005	37.454	0	0	0
1	5	2	"A8"	"A8"	5560	54080	100	1198	1200	358	29	768	768	779	204	26	71	53	0	9506	10352	4424	42	1365	1365	1440	631	43	100	100	0	0.000	0.000	0.000	0.000	0.000	0.000	0.000	0.000	0.000	0.000	0.000	0.000	0.000	0.000	0.053	0.048	0.052	0.044	2.257	0.048	0.527	80	560	100	430	8141	8571	432	8987	9419	Error	Error	-4.243	430	8141	432	8987	95978	828127	2.064	14.124	0	0	0
1	6	2	"A8"	"A8"	5860	54080	100	1059	1109	343	30	749	749	766	201	26	67	42	0	10482	10350	4494	43	1350	1350	1503	1079	71	95	91	0	0.000	0.000	0.000	0.000	0.000	0.000	0.000	0.000	0.000	0.000	0.000	0.000	0.000	0.000	0.034	0.040	0.046	0.041	2.129	0.040	0.489	80	560	100	310	9132	9442	360	9000	9360	Error	Error	-4.881	310	9132	360	9000	88758	827965	1.706	8.199	0	0	0
1	7	2	"A9"	"A9"	6160	54080	100	889	924	247	26	731	731	754	210	27	38	15	0	5912	6119	3827	62	1295	1295	1331	298	22	80	75	0	0.000	0.000	0.000	0.000	0.000	0.000	0.000	0.000	0.000	0.000	0.000	0.000	0.000	0.000	0.034	0.040	0.061	0.074	4.205	0.037	0.241	80	560	100	158	4617	4775	193	4824	5017	Error	Error	-4.869	158	4617	193	4824	73891	489533	0.810	16.067	0	0	0
1	8	2	"A9"	"A9"	6460	54080	100	947	979	303	30	738	738	759	221	29	47	22	0	7244	7876	3789	48	1306	1306	1415	854	60	93	91	0	0.000	0.000	0.000	0.000	0.000	0.000	0.000	0.000	0.000	0.000	0.000	0.000	0.000	0.000	0.035	0.037	0.052	0.039	3.568	0.040	0.311	80	560	100	209	5938	6147	241	6570	6811	Error	Error	-4.828	209	5938	241	6570	78301	630105	0.995	7.566	0	0	0
1	9	2	"A9"	"A9"	6760	54080	100	972	1005	263	26	721	721	751	213	28	58	30	0	7105	8140	4014	49	1312	1312	1441	981	68	95	90	0	0.000	0.000	0.000	0.000	0.000	0.000	0.000	0.000	0.000	0.000	0.000	0.000	0.000	0.000	0.043	0.042	0.049	0.052	3.207	0.042	0.416	80	560	100	251	5793	6044	284	6828	7112	Error	Error	-4.529	251	5793	284	6828	80390	651228	1.192	6.829	0	0	0
1	10	2	"A10"	"A10"	7070	54080	100	949	991	288	29	706	706	719	265	36	47	17	0	7931	8400	4161	49	1258	1258	1261	145	11	98	97	0	0.000	0.000	0.000	0.000	0.000	0.000	0.000	0.000	0.000	0.000	0.000	0.000	0.000	0.000	0.036	0.040	0.041	0.042	3.436	0.037	0.157	80	560	100	243	6673	6916	285	7142	7427	Error	Error	-4.779	243	6673	285	7142	79266	672002	1.026	49.234	0	0	0
1	11	2	"A10"	"A10"	7370	54080	100	1064	1070	303	28	698	698	722	205	28	68	43	0	9155	10417	4127	39	1275	1275	1343	471	35	100	100	0	0.000	0.000	0.000	0.000	0.000	0.000	0.000	0.000	0.000	0.000	0.000	0.000	0.000	0.000	0.046	0.041	0.047	0.040	2.118	0.037	0.392	80	560	100	366	7880	8246	372	9142	9514	Error	Error	-4.428	366	7880	372	9142	85595	833392	1.698	19.265	0	0	0
1	12	2	"A10"	"A10"	7670	54080	100	1041	1099	342	31	710	710	728	214	29	67	42	0	10657	10098	3586	35	1262	1262	1389	786	56	100	100	0	0.000	0.000	0.000	0.000	0.000	0.000	0.000	0.000	0.000	0.000	0.000	0.000	0.000	0.000	0.035	0.044	0.043	0.039	2.262	0.039	0.327	80	560	100	331	9395	9726	389	8836	9225	Error	Error	-4.827	331	9395	389	8836	87942	807879	1.734	11.080	0	0	0
1	13	2	"A11"	"A11"	7970	54080	100	783	815	284	34	689	689	707	197	27	33	13	0	4656	5786	4141	71	1254	1254	1260	140	11	92	91	0	0.000	0.000	0.000	0.000	0.000	0.000	0.000	0.000	0.000	0.000	0.000	0.000	0.000	0.000	0.028	0.028	0.051	0.060	4.118	0.036	0.214	80	560	100	94	3402	3496	126	4532	4658	Error	Error	-5.178	94	3402	126	4532	65165	462847	0.548	32.329	0	0	0
1	14	2	"A11"	"A11"	8270	54080	100	874	950	317	33	706	706	721	205	28	45	28	0	5186	7321	4511	61	1285	1285	1303	193	14	100	100	0	0.000	0.000	0.000	0.000	0.000	0.000	0.000	0.000	0.000	0.000	0.000	0.000	0.000	0.000	0.043	0.040	0.046	0.039	2.693	0.042	0.341	80	560	100	168	3901	4069	244	6036	6280	Error	Error	-4.537	168	3901	244	6036	75971	585701	1.117	31.181	0	0	0
1	15	2	"A11"	"A11"	8570	54080	100	913	946	281	29	745	745	756	206	27	38	21	0	5576	7321	4514	61	1288	1288	1303	176	13	100	100	0	0.000	0.000	0.000	0.000	0.000	0.000	0.000	0.000	0.000	0.000	0.000	0.000	0.000	0.000	0.039	0.033	0.046	0.039	2.743	0.037	0.312	80	560	100	168	4288	4456	201	6033	6234	Error	Error	-4.674	168	4288	201	6033	75716	585678	0.922	34.193	0	0	0
1	16	2	"A12"	"A12"	8870	54080	100	930	989	294	29	788	788	788	201	25	45	17	0	5259	6307	3570	56	1339	1339	1341	156	11	96	93	0	0.000	0.000	0.000	0.000	0.000	0.000	0.000	0.000	0.000	0.000	0.000	0.000	0.000	0.000	0.036	0.040	0.058	0.052	2.877	0.044	0.243	80	560	100	142	3920	4062	201	4968	5169	Error	Error	-4.787	142	3920	201	4968	79107	504559	1.000	31.833	0	0	0
1	17	2	"A12"	"A12"	9170	54080	100	1202	1228	326	26	836	836	850	212	24	72	40	0	7703	8653	3907	45	1388	1388	1391	170	12	100	100	0	0.000	0.000	0.000	0.000	0.000	0.000	0.000	0.000	0.000	0.000	0.000	0.000	0.000	0.000	0.058	0.054	0.056	0.053	2.084	0.051	0.384	80	560	100	366	6315	6681	392	7265	7657	Error	Error	-4.109	366	6315	392	7265	98224	692217	1.783	42.718	0	0	0
1	18	2	"A12"	"A12"	9470	54080	100	1038	1098	276	25	906	906	925	253	27	37	15	0	6347	7038	2875	40	1453	1453	1468	212	14	100	100	0	0.000	0.000	0.000	0.000	0.000	0.000	0.000	0.000	0.000	0.000	0.000	0.000	0.000	0.000	0.027	0.034	0.041	0.034	3.230	0.044	0.236	80	560	100	132	4894	5026	192	5585	5777	Error	Error	-5.212	132	4894	192	5585	87822	563036	0.684	26.274	0	0	0
1	1	3	"A13"	"A13"	4360	54390	100	1033	1004	251	25	872	872	883	222	25	41	12	0	6963	6349	3529	55	1477	1477	1524	433	28	73	73	0	0.000	0.000	0.000	0.000	0.000	0.000	0.000	0.000	0.000	0.000	0.000	0.000	0.000	0.000	0.029	0.027	0.043	0.046	6.656	0.034	0.185	80	560	100	161	5486	5647	132	4872	5004	Error	Error	-5.091	161	5486	132	4872	80294	507919	0.545	11.143	0	0	0
1	2	3	"A13"	"A13"	4670	54390	100	1180	1257	306	24	838	838	841	231	27	76	36	0	9799	9584	1840	19	1426	1426	1475	348	23	100	100	0	0.000	0.000	0.000	0.000	0.000	0.000	0.000	0.000	0.000	0.000	0.000	0.000	0.000	0.000	0.041	0.051	0.045	0.043	2.309	0.045	0.314	80	560	100	342	8373	8715	419	8158	8577	Error	Error	-4.614	342	8373	419	8158	100565	766686	1.801	23.302	0	0	0
1	3	3	"A13"	"A13"	4970	54380	100	1102	1136	273	24	786	786	800	217	27	68	32	0	9675	9550	2346	24	1379	1379	1399	330	23	100	100	0	0.000	0.000	0.000	0.000	0.000	0.000	0.000	0.000	0.000	0.000	0.000	0.000	0.000	0.000	0.038	0.043	0.043	0.038	2.069	0.050	0.422	80	560	100	316	8296	8612	350	8171	8521	Error	Error	-4.714	316	8296	350	8171	90886	763972	1.548	24.700	0	0	0
1	4	3	"A14"	"A14"	5270	54380	100	999	1045	414	39	759	759	778	256	32	43	22	0	9541	9290	4876	52	1350	1350	1354	221	16	95	87	0	0.000	0.000	0.000	0.000	0.000	0.000	0.000	0.000	0.000	0.000	0.000	0.000	0.000	0.000	0.029	0.036	0.047	0.041	3.610	0.041	0.362	80	560	100	240	8191	8431	286	7940	8226	Error	Error	-5.093	240	8191	286	7940	83594	743205	1.043	35.910	0	0	0
1	5	3	"A14"	"A14"	5570	54380	100	1184	1178	257	21	762	762	777	243	31	76	37	0	13188	12539	3113	24	1326	1326	1344	204	15	100	100	0	0.000	0.000	0.000	0.000	0.000	0.000	0.000	0.000	0.000	0.000	0.000	0.000	0.000	0.000	0.036	0.037	0.037	0.034	2.155	0.034	0.291	80	560	100	422	11862	12284	416	11213	11629	Error	Error	-4.813	422	11862	416	11213	94211	1003114	1.650	54.877	0	0	0
1	6	3	"A14"	"A14"	5870	54380	100	1119	1130	355	31	713	713	732	203	27	68	50	0	13293	12323	3176	25	1314	1314	1356	376	27	100	100	0	0.000	0.000	0.000	0.000	0.000	0.000	0.000	0.000	0.000	0.000	0.000	0.000	0.000	0.000	0.034	0.038	0.037	0.033	2.082	0.038	0.424	80	560	100	406	11979	12385	417	11009	11426	Error	Error	-4.883	406	11979	417	11009	90390	985802	1.961	29.168	0	0	0
1	7	3	"A15"	"A15"	6170	54380	100	951	989	307	31	694	694	719	233	32	52	28	0	7637	7748	3911	50	1269	1269	1291	243	18	95	91	0	0.000	0.000	0.000	0.000	0.000	0.000	0.000	0.000	0.000	0.000	0.000	0.000	0.000	0.000	0.040	0.046	0.054	0.057	2.146	0.042	0.311	80	560	100	257	6368	6625	295	6479	6774	Error	Error	-4.631	257	6368	295	6479	79150	619879	1.159	26.572	0	0	0
1	8	3	"A15"	"A15"	6470	54380	100	889	918	265	28	677	677	687	220	32	48	18	0	7956	8130	2606	32	1259	1259	1305	406	31	100	100	0	0.000	0.000	0.000	0.000	0.000	0.000	0.000	0.000	0.000	0.000	0.000	0.000	0.000	0.000	0.032	0.035	0.038	0.035	2.634	0.029	0.163	80	560	100	212	6697	6909	241	6871	7112	Error	Error	-4.981	212	6697	241	6871	73430	650412	1.050	16.810	0	0	0
1	9	3	"A15"	"A15"	6770	54380	100	1064	1078	301	27	696	696	712	195	27	75	46	0	10294	10974	3985	36	1292	1292	1334	314	23	100	100	0	0.000	0.000	0.000	0.000	0.000	0.000	0.000	0.000	0.000	0.000	0.000	0.000	0.000	0.000	0.041	0.039	0.042	0.037	2.072	0.038	0.417	80	560	100	368	9002	9370	382	9682	10064	Error	Error	-4.612	368	9002	382	9682	86208	877927	1.877	30.701	0	0	0
1	10	3	"A16"	"A16"	7070	54380	100	1011	992	278	28	642	642	661	185	27	68	48	0	8508	9448	5789	61	1224	1224	1229	193	15	93	86	0	0.000	0.000	0.000	0.000	0.000	0.000	0.000	0.000	0.000	0.000	0.000	0.000	0.000	0.000	0.051	0.043	0.052	0.063	3.541	0.037	0.464	80	560	100	369	7284	7653	350	8224	8574	Error	Error	-4.303	369	7284	350	8224	79394	755821	1.789	42.585	0	0	0
1	11	3	"A16"	"A16"	7370	54380	100	945	991	303	30	667	667	679	199	29	60	41	0	11199	11205	5477	48	1247	1247	1274	342	26	98	96	0	0.000	0.000	0.000	0.000	0.000	0.000	0.000	0.000	0.000	0.000	0.000	0.000	0.000	0.000	0.028	0.033	0.035	0.031	1.882	0.035	0.461	80	560	100	278	9952	10230	324	9958	10282	Error	Error	-5.162	278	9952	324	9958	79316	896404	1.568	29.038	0	0	0
1	12	3	"A16"	"A16"	7670	54380	100	852	922	329	35	678	678	675	191	28	48	26	0	5220	8220	5877	71	1234	1234	1261	297	23	96	92	0	0.000	0.000	0.000	0.000	0.000	0.000	0.000	0.000	0.000	0.000	0.000	0.000	0.000	0.000	0.044	0.035	0.046	0.042	3.725	0.035	0.430	80	560	100	174	3986	4160	244	6986	7230	Error	Error	-4.518	174	3986	244	6986	73776	657597	1.293	23.431	0	0	0
1	13	3	"A17"	"A17"	7970	54380	100	768	768	264	34	666	666	677	201	29	30	12	0	5533	5476	2668	48	1222	1222	1231	154	12	92	90	0	0.000	0.000	0.000	0.000	0.000	0.000	0.000	0.000	0.000	0.000	0.000	0.000	0.000	0.000	0.024	0.024	0.052	0.056	4.503	0.031	0.106	80	560	100	102	4311	4413	102	4254	4356	Error	Error	-5.401	102	4311	102	4254	61445	438114	0.453	27.565	0	0	0
1	14	3	"A17"	"A17"	8270	54380	100	937	964	265	27	679	679	697	226	32	53	26	0	7804	7898	2684	33	1253	1253	1331	501	37	100	98	0	0.000	0.000	0.000	0.000	0.000	0.000	0.000	0.000	0.000	0.000	0.000	0.000	0.000	0.000	0.039	0.043	0.042	0.036	2.298	0.042	0.323	80	560	100	258	6551	6809	285	6645	6930	Error	Error	-4.666	258	6551	285	6645	77110	631829	1.181	13.108	0	0	0
1	15	3	"A17"	"A17"	8570	54380	100	946	1124	946	84	673	673	683	203	29	62	31	0	10419	10130	3641	35	1208	1208	1282	487	37	100	100	0	0.000	0.000	0.000	0.000	0.000	0.000	0.000	0.000	0.000	0.000	0.000	0.000	0.000	0.000	0.030	0.051	0.038	0.032	2.531	0.073	0.327	80	560	100	273	9211	9484	451	8922	9373	Error	Error	-5.076	273	9211	451	8922	89955	810362	2.172	18.168	0	0	0
1	16	3	"A18"	"A18"	8870	54380	100	794	842	274	32	700	700	719	199	27	30	16	0	5037	4806	1973	41	1268	1268	1264	146	11	92	90	0	0.000	0.000	0.000	0.000	0.000	0.000	0.000	0.000	0.000	0.000	0.000	0.000	0.000	0.000	0.025	0.040	0.046	0.046	4.534	0.042	0.119	80	560	100	94	3769	3863	142	3538	3680	Error	Error	-5.325	94	3769	142	3538	67328	384491	0.618	24.260	0	0	0
1	17	3	"A18"	"A18"	9170	54380	100	999	990	268	27	749	749	779	268	34	45	12	0	6528	7229	2864	39	1324	1324	1375	391	28	100	98	0	0.000	0.000	0.000	0.000	0.000	0.000	0.000	0.000	0.000	0.000	0.000	0.000	0.000	0.000	0.048	0.041	0.050	0.040	2.974	0.040	0.244	80	560	100	250	5204	5454	241	5905	6146	Error	Error	-4.380	250	5204	241	5905	79230	578303	0.787	14.972	0	0	0
1	18	3	"A18"	"A18"	9470	54380	100	973	994	238	23	808	808	825	223	27	40	12	0	6818	7023	1583	22	1378	1378	1428	381	26	100	98	0	0.000	0.000	0.000	0.000	0.000	0.000	0.000	0.000	0.000	0.000	0.000	0.000	0.000	0.000	0.030	0.033	0.043	0.034	3.513	0.032	0.128	80	560	100	165	5440	5605	186	5645	5831	Error	Error	-5.043	165	5440	186	5645	79512	561829	0.758	14.685	0	0	0
1	1	4	"A19"	"A19"	4370	54690	100	822	860	252	29	828	828	852	259	30	17	6	0	2408	2265	604	26	1411	1411	1418	186	13	82	75	0	0.000	0.000	0.000	0.000	0.000	0.000	0.000	0.000	0.000	0.000	0.000	0.000	0.000	0.000	-0.006	0.037	0.252	0.316	4.756	0.092	0.024	80	560	100	-6	997	991	32	854	886	Error	Error	Error	-6	997	32	854	68808	181201	0.031	4.554	0	0	0
1	2	4	"A19"	"A19"	4670	54690	100	953	953	244	25	754	754	766	206	26	47	20	0	3177	3206	834	26	1364	1364	1380	244	17	100	98	0	0.000	0.000	0.000	0.000	0.000	0.000	0.000	0.000	0.000	0.000	0.000	0.000	0.000	0.000	0.110	0.108	0.128	0.106	3.139	1.570	0.492	80	560	100	199	1813	2012	199	1842	2041	Error	Error	-3.188	199	1813	199	1842	76211	256467	0.908	7.484	0	0	0
1	3	4	"A19"	"A19"	4970	54690	100	985	1012	316	31	768	768	797	259	32	43	17	0	3344	3655	1443	39	1351	1351	1378	181	13	100	100	0	0.000	0.000	0.000	0.000	0.000	0.000	0.000	0.000	0.000	0.000	0.000	0.000	0.000	0.000	0.109	0.106	0.120	0.114	2.866	1.024	0.819	80	560	100	217	1993	2210	244	2304	2548	Error	Error	-3.199	217	1993	244	2304	80973	292416	0.830	12.580	0	0	0
1	4	4	"A20"	"A20"	5270	54680	100	1160	1161	415	35	739	739	751	205	27	66	51	0	11921	10521	5446	51	1318	1318	1331	238	17	91	86	0	0.000	0.000	0.000	0.000	0.000	0.000	0.000	0.000	0.000	0.000	0.000	0.000	0.000	0.000	0.040	0.046	0.052	0.051	3.237	0.046	0.489	80	560	100	421	10603	11024	422	9203	9625	Error	Error	-4.655	421	10603	422	9203	92906	841691	2.000	38.613	0	0	0
1	5	4	"A20"	"A20"	5570	54680	100	1175	1207	325	26	674	674	708	278	39	75	46	0	13365	13729	4420	32	1252	1252	1359	790	58	100	100	0	0.000	0.000	0.000	0.000	0.000	0.000	0.000	0.000	0.000	0.000	0.000	0.000	0.000	0.000	0.041	0.043	0.041	0.039	1.775	0.042	0.565	80	560	100	501	12113	12614	533	12477	13010	Error	Error	-4.596	501	12113	533	12477	96578	1098317	1.795	15.658	0	0	0
1	6	4	"A20"	"A20"	5870	54680	100	1178	1211	296	24	718	718	731	225	30	83	51	0	13545	13082	4120	31	1278	1278	1403	923	65	100	98	0	0.000	0.000	0.000	0.000	0.000	0.000	0.000	0.000	0.000	0.000	0.000	0.000	0.000	0.000	0.037	0.042	0.042	0.039	1.894	0.041	0.512	80	560	100	460	12267	12727	493	11804	12297	Error	Error	-4.737	460	12267	493	11804	96870	1046537	2.133	12.653	0	0	0
1	7	4	"A21"	"A21"	6170	54680	100	1004	1027	334	32	674	674	695	217	31	65	37	0	11621	9924	4801	48	1257	1257	1267	225	17	93	86	0	0.000	0.000	0.000	0.000	0.000	0.000	0.000	0.000	0.000	0.000	0.000	0.000	0.000	0.000	0.032	0.041	0.043	0.038	2.397	0.041	0.417	80	560	100	330	10364	10694	353	8667	9020	Error	Error	-4.973	330	10364	353	8667	82125	793882	1.530	38.476	0	0	0
1	8	4	"A21"	"A21"	6470	54680	100	1013	1044	291	27	673	673	693	202	29	71	37	0	11394	10958	4169	38	1249	1249	1347	778	57	100	96	0	0.000	0.000	0.000	0.000	0.000	0.000	0.000	0.000	0.000	0.000	0.000	0.000	0.000	0.000	0.034	0.038	0.039	0.038	2.140	0.033	0.395	80	560	100	340	10145	10485	371	9709	10080	Error	Error	-4.899	340	10145	371	9709	83490	876628	1.738	12.353	0	0	0
1	9	4	"A21"	"A21"	6770	54680	100	1100	1061	300	28	651	651	661	191	28	75	58	0	12807	11824	4225	35	1231	1231	1269	556	43	100	100	0	0.000	0.000	0.000	0.000	0.000	0.000	0.000	0.000	0.000	0.000	0.000	0.000	0.000	0.000	0.039	0.039	0.043	0.038	2.077	0.037	0.471	80	560	100	449	11576	12025	410	10593	11003	Error	Error	-4.688	449	11576	410	10593	84886	945942	2.094	18.984	0	0	0
1	10	4	"A22"	"A22"	7080	54680	100	997	975	268	27	616	616	635	206	32	72	45	0	11775	10700	3794	35	1163	1163	1171	176	15	100	98	0	0.000	0.000	0.000	0.000	0.000	0.000	0.000	0.000	0.000	0.000	0.000	0.000	0.000	0.000	0.036	0.038	0.041	0.036	2.671	0.037	0.385	80	560	100	381	10612	10993	359	9537	9896	Error	Error	-4.800	381	10612	359	9537	77970	855968	1.650	54.142	0	0	0
1	11	4	"A22"	"A22"	7380	54680	100	1138	1090	285	26	641	641	646	190	29	78	58	0	11784	11399	3242	28	1211	1211	1225	149	12	100	100	0	0.000	0.000	0.000	0.000	0.000	0.000	0.000	0.000	0.000	0.000	0.000	0.000	0.000	0.000	0.047	0.044	0.043	0.034	2.326	0.042	0.486	80	560	100	497	10573	11070	449	10188	10637	Error	Error	-4.411	497	10573	449	10188	87232	911905	2.337	68.282	0	0	0
1	12	4	"A22"	"A22"	7680	54680	100	1125	1110	303	27	645	645	661	237	35	77	51	0	12231	12726	3482	27	1218	1218	1248	308	24	100	100	0	0.000	0.000	0.000	0.000	0.000	0.000	0.000	0.000	0.000	0.000	0.000	0.000	0.000	0.000	0.044	0.040	0.042	0.038	1.972	0.038	0.439	80	560	100	480	11013	11493	465	11508	11973	Error	Error	-4.520	480	11013	465	11508	88796	1018092	1.895	37.266	0	0	0
1	13	4	"A23"	"A23"	7980	54680	100	887	928	234	25	615	615	639	198	30	70	32	0	8608	8473	3045	35	1218	1218	1224	183	14	100	98	0	0.000	0.000	0.000	0.000	0.000	0.000	0.000	0.000	0.000	0.000	0.000	0.000	0.000	0.000	0.037	0.043	0.043	0.044	2.412	0.040	0.313	80	560	100	272	7390	7662	313	7255	7568	Error	Error	-4.764	272	7390	313	7255	74225	677869	1.460	39.612	0	0	0
1	14	4	"A23"	"A23"	8280	54680	100	1060	1080	266	24	645	645	676	282	41	73	27	0	12759	12009	3892	32	1226	1226	1311	671	51	100	98	0	0.000	0.000	0.000	0.000	0.000	0.000	0.000	0.000	0.000	0.000	0.000	0.000	0.000	0.000	0.036	0.040	0.039	0.037	2.110	0.038	0.319	80	560	100	415	11533	11948	435	10783	11218	Error	Error	-4.797	415	11533	435	10783	86367	960695	1.433	15.943	0	0	0
1	15	4	"A23"	"A23"	8580	54680	100	1145	1131	345	30	650	650	660	191	28	77	60	0	14201	12974	4356	33	1213	1213	1259	375	29	100	100	0	0.000	0.000	0.000	0.000	0.000	0.000	0.000	0.000	0.000	0.000	0.000	0.000	0.000	0.000	0.038	0.041	0.042	0.037	2.096	0.043	0.594	80	560	100	495	12988	13483	481	11761	12242	Error	Error	-4.714	495	12988	481	11761	90459	1037927	2.466	31.240	0	0	0
1	16	4	"A24"	"A24"	8880	54680	100	919	943	292	30	667	667	691	216	31	52	26	0	8440	8631	4009	46	1235	1235	1242	170	13	100	100	0	0.000	0.000	0.000	0.000	0.000	0.000	0.000	0.000	0.000	0.000	0.000	0.000	0.000	0.000	0.035	0.037	0.042	0.032	3.490	0.037	0.310	80	560	100	252	7205	7457	276	7396	7672	Error	Error	-4.838	252	7205	276	7396	75419	690491	1.167	43.465	0	0	0
1	17	4	"A24"	"A24"	9180	54680	100	986	969	309	31	708	708	735	202	27	55	32	0	7468	8227	3728	45	1311	1311	1319	217	16	100	100	0	0.000	0.000	0.000	0.000	0.000	0.000	0.000	0.000	0.000	0.000	0.000	0.000	0.000	0.000	0.045	0.038	0.046	0.041	2.475	0.037	0.269	80	560	100	278	6157	6435	261	6916	7177	Error	Error	-4.469	278	6157	261	6916	77498	658180	1.158	31.834	0	0	0
1	18	4	"A24"	"A24"	9480	54680	100	1134	1150	319	27	810	810	819	208	25	61	36	0	9401	9246	2899	31	1355	1355	1382	342	24	100	100	0	0.000	0.000	0.000	0.000	0.000	0.000	0.000	0.000	0.000	0.000	0.000	0.000	0.000	0.000	0.040	0.043	0.045	0.036	2.659	0.042	0.299	80	560	100	324	8046	8370	340	7891	8231	Error	Error	-4.634	324	8046	340	7891	91962	739688	1.591	22.994	0	0	0
1	1	5	"A25"	"A25"	4370	54990	100	1072	1082	318	29	800	800	837	268	32	50	18	0	6514	9056	6365	70	1411	1411	1428	242	16	93	86	0	0.000	0.000	0.000	0.000	0.000	0.000	0.000	0.000	0.000	0.000	0.000	0.000	0.000	0.000	0.053	0.037	0.045	0.053	3.676	0.032	0.254	80	560	100	272	5103	5375	282	7645	7927	Error	Error	-4.230	272	5103	282	7645	86566	724455	0.914	31.521	0	0	0
1	2	5	"A25"	"A25"	4680	54990	100	1101	1163	346	29	734	734	753	221	29	73	42	0	10518	10774	5369	49	1345	1345	1338	171	12	98	95	0	0.000	0.000	0.000	0.000	0.000	0.000	0.000	0.000	0.000	0.000	0.000	0.000	0.000	0.000	0.040	0.045	0.049	0.050	2.330	0.042	0.080	80	560	100	367	9173	9540	429	9429	9858	Error	Error	-4.644	367	9173	429	9429	93059	861955	1.855	55.181	0	0	0
1	3	5	"A25"	"A25"	4980	54990	100	1078	1198	381	31	738	738	761	215	28	68	41	0	12831	11637	4686	40	1331	1331	1391	444	31	100	100	0	0.000	0.000	0.000	0.000	0.000	0.000	0.000	0.000	0.000	0.000	0.000	0.000	0.000	0.000	0.030	0.045	0.040	0.037	2.070	0.043	0.433	80	560	100	340	11500	11840	460	10306	10766	Error	Error	-5.080	340	11500	460	10306	95865	930946	2.033	23.077	0	0	0
1	4	5	"A26"	"A26"	5280	54990	100	1064	1087	270	24	710	710	739	298	40	66	20	0	8884	8896	3469	38	1295	1295	1304	169	12	100	98	0	0.000	0.000	0.000	0.000	0.000	0.000	0.000	0.000	0.000	0.000	0.000	0.000	0.000	0.000	0.047	0.050	0.055	0.049	2.463	0.044	0.209	80	560	100	354	7589	7943	377	7601	7978	Error	Error	-4.422	354	7589	377	7601	86973	711641	1.168	44.923	0	0	0
1	5	5	"A26"	"A26"	5580	54980	100	1156	1196	395	33	716	716	731	222	30	75	50	0	14322	13988	4697	33	1310	1310	1347	353	26	100	98	0	0.000	0.000	0.000	0.000	0.000	0.000	0.000	0.000	0.000	0.000	0.000	0.000	0.000	0.000	0.034	0.038	0.039	0.032	2.278	0.038	0.459	80	560	100	440	13012	13452	480	12678	13158	Error	Error	-4.886	440	13012	480	12678	95688	1119028	2.095	35.810	0	0	0
1	6	5	"A26"	"A26"	5880	54980	100	1111	1125	331	29	693	693	703	206	29	77	50	0	12635	12488	4021	32	1306	1306	1382	492	35	100	97	0	0.000	0.000	0.000	0.000	0.000	0.000	0.000	0.000	0.000	0.000	0.000	0.000	0.000	0.000	0.037	0.039	0.041	0.036	2.148	0.038	0.415	80	560	100	418	11329	11747	432	11182	11614	Error	Error	-4.760	418	11329	432	11182	89962	999061	2.049	22.573	0	0	0
1	7	5	"A27"	"A27"	6180	54980	100	884	986	463	46	658	658	664	200	30	53	35	0	9999	10610	6095	57	1265	1265	1281	199	15	97	92	0	0.000	0.000	0.000	0.000	0.000	0.000	0.000	0.000	0.000	0.000	0.000	0.000	0.000	0.000	0.026	0.035	0.037	0.043	3.843	0.407	0.265	80	560	100	226	8734	8960	328	9345	9673	Error	Error	-5.272	226	8734	328	9345	78916	848802	1.610	46.879	0	0	0
1	8	5	"A27"	"A27"	6480	54980	100	1209	1169	326	27	608	608	626	190	30	86	72	0	16733	15805	5268	33	1222	1222	1255	335	26	100	100	0	0.000	0.000	0.000	0.000	0.000	0.000	0.000	0.000	0.000	0.000	0.000	0.000	0.000	0.000	0.039	0.038	0.039	0.035	1.944	0.038	0.642	80	560	100	601	15511	16112	561	14583	15144	Error	Error	-4.690	601	15511	561	14583	93519	1264412	2.858	43.433	0	0	0
1	9	5	"A27"	"A27"	6780	54980	100	1026	1088	456	41	621	621	638	202	31	73	50	0	15040	13212	5433	41	1211	1211	1238	196	15	100	100	0	0.000	0.000	0.000	0.000	0.000	0.000	0.000	0.000	0.000	0.000	0.000	0.000	0.000	0.000	0.029	0.039	0.037	0.034	1.970	0.040	0.461	80	560	100	405	13829	14234	467	12001	12468	Error	Error	-5.094	405	13829	467	12001	87002	1056948	2.228	61.092	0	0	0
1	10	5	"A28"	"A28"	7080	54980	100	1226	1262	399	31	606	606	612	191	31	87	78	0	20244	17592	7502	42	1186	1186	1192	159	13	100	100	0	0.000	0.000	0.000	0.000	0.000	0.000	0.000	0.000	0.000	0.000	0.000	0.000	0.000	0.000	0.033	0.040	0.039	0.045	2.112	0.038	0.637	80	560	100	620	19058	19678	656	16406	17062	Error	Error	-4.942	620	19058	656	16406	100994	1407362	3.403	103.145	0	0	0
1	11	5	"A28"	"A28"	7380	54980	100	1030	1104	406	36	598	598	614	194	31	81	62	0	16495	15289	4222	27	1195	1195	1289	801	62	100	100	0	0.000	0.000	0.000	0.000	0.000	0.000	0.000	0.000	0.000	0.000	0.000	0.000	0.000	0.000	0.028	0.036	0.035	0.028	2.617	0.035	0.474	80	560	100	432	15300	15732	506	14094	14600	Error	Error	-5.146	432	15300	506	14094	88350	1223099	2.526	17.478	0	0	0
1	12	5	"A28"	"A28"	7680	54980	100	1195	1223	337	27	607	607	619	201	32	85	78	0	19594	18245	4778	26	1195	1195	1319	941	71	100	100	0	0.000	0.000	0.000	0.000	0.000	0.000	0.000	0.000	0.000	0.000	0.000	0.000	0.000	0.000	0.032	0.036	0.036	0.033	1.805	0.038	0.663	80	560	100	588	18399	18987	616	17050	17666	Error	Error	-4.968	588	18399	616	17050	97839	1459589	3.005	17.987	0	0	0
1	13	5	"A29"	"A29"	7980	54980	100	1043	1071	343	32	640	640	655	196	29	80	51	0	12941	11374	5233	46	1210	1210	1225	157	12	98	98	0	0.000	0.000	0.000	0.000	0.000	0.000	0.000	0.000	0.000	0.000	0.000	0.000	0.000	0.000	0.034	0.042	0.042	0.046	2.302	0.040	0.457	80	560	100	403	11731	12134	431	10164	10595	Error	Error	-4.863	403	11731	431	10164	85671	909954	2.122	64.643	0	0	0
1	14	5	"A29"	"A29"	8280	54980	100	1125	1159	336	28	642	642	663	191	28	85	61	0	14439	13093	4013	30	1246	1246	1332	611	45	100	100	0	0.000	0.000	0.000	0.000	0.000	0.000	0.000	0.000	0.000	0.000	0.000	0.000	0.000	0.000	0.037	0.044	0.041	0.039	1.774	0.045	0.615	80	560	100	483	13193	13676	517	11847	12364	Error	Error	-4.772	483	13193	517	11847	92733	1047479	2.597	19.249	0	0	0
1	15	5	"A29"	"A29"	8580	54980	100	1291	1290	354	27	658	658	676	187	27	92	73	0	16633	15311	4413	28	1287	1287	1328	364	27	100	100	0	0.000	0.000	0.000	0.000	0.000	0.000	0.000	0.000	0.000	0.000	0.000	0.000	0.000	0.000	0.041	0.045	0.043	0.040	1.872	0.043	0.604	80	560	100	633	15346	15979	632	14024	14656	Error	Error	-4.600	633	15346	632	14024	103228	1224885	3.283	38.415	0	0	0
1	16	5	"A30"	"A30"	8880	54980	100	1120	1135	369	32	675	675	679	203	29	71	55	0	11908	11926	6316	52	1284	1284	1301	168	12	100	100	0	0.000	0.000	0.000	0.000	0.000	0.000	0.000	0.000	0.000	0.000	0.000	0.000	0.000	0.000	0.042	0.043	0.047	0.044	2.019	0.040	0.475	80	560	100	445	10624	11069	460	10642	11102	Error	Error	-4.577	445	10624	460	10642	90827	954043	2.246	63.244	0	0	0
1	17	5	"A30"	"A30"	9180	54980	100	1190	1201	365	30	701	701	720	210	29	75	60	0	13129	12781	5252	41	1287	1287	1313	220	16	100	100	0	0.000	0.000	0.000	0.000	0.000	0.000	0.000	0.000	0.000	0.000	0.000	0.000	0.000	0.000	0.041	0.044	0.047	0.040	2.371	0.041	0.490	80	560	100	489	11842	12331	500	11494	11994	Error	Error	-4.598	489	11842	500	11494	96068	1022500	2.290	52.127	0	0	0
1	18	5	"A30"	"A30"	9480	54980	100	1314	1368	402	29	782	782	796	210	26	83	63	0	12888	13604	5683	41	1359	1359	1395	246	17	100	100	0	0.000	0.000	0.000	0.000	0.000	0.000	0.000	0.000	0.000	0.000	0.000	0.000	0.000	0.000	0.046	0.048	0.049	0.044	1.875	0.045	0.567	80	560	100	532	11529	12061	586	12245	12831	Error	Error	-4.438	532	11529	586	12245	109433	1088307	2.724	49.630	0	0	0
1	1	6	"A31"	"A31"	4380	55290	100	1221	1184	346	29	843	843	865	265	30	60	26	0	14113	12337	5955	48	1439	1439	1456	182	12	100	97	0	0.000	0.000	0.000	0.000	0.000	0.000	0.000	0.000	0.000	0.000	0.000	0.000	0.000	0.000	0.030	0.031	0.036	0.031	2.994	0.034	0.282	80	560	100	378	12674	13052	341	10898	11239	Error	Error	-5.067	378	12674	341	10898	94720	986964	1.204	59.786	0	0	0
1	2	6	"A31"	"A31"	4680	55290	100	1236	1249	320	25	767	767	798	245	30	75	46	0	16795	15369	4916	31	1378	1378	1421	288	20	100	100	0	0.000	0.000	0.000	0.000	0.000	0.000	0.000	0.000	0.000	0.000	0.000	0.000	0.000	0.000	0.030	0.034	0.036	0.033	1.689	0.033	0.388	80	560	100	469	15417	15886	482	13991	14473	Error	Error	-5.039	469	15417	482	13991	99950	1229508	1.841	48.431	0	0	0
1	3	6	"A31"	"A31"	4980	55290	100	1108	1170	379	32	678	678	695	202	29	75	52	0	16099	15505	4954	31	1312	1312	1316	225	17	100	100	0	0.000	0.000	0.000	0.000	0.000	0.000	0.000	0.000	0.000	0.000	0.000	0.000	0.000	0.000	0.029	0.035	0.035	0.032	1.754	0.037	0.545	80	560	100	430	14787	15217	492	14193	14685	Error	Error	-5.104	430	14787	492	14193	93562	1240426	2.351	63.062	0	0	0
1	4	6	"A32"	"A32"	5280	55290	100	1000	1066	391	36	698	698	741	424	57	40	13	0	11381	11025	6253	56	1289	1289	1323	228	17	97	90	0	0.000	0.000	0.000	0.000	0.000	0.000	0.000	0.000	0.000	0.000	0.000	0.000	0.000	0.000	0.030	0.038	0.042	0.042	3.071	0.040	0.477	80	560	100	302	10092	10394	368	9736	10104	Error	Error	-5.063	302	10092	368	9736	85276	882036	0.767	42.553	0	0	0
1	5	6	"A32"	"A32"	5580	55290	100	1131	1156	325	28	666	666	683	196	28	78	61	0	16867	14558	5589	38	1289	1289	1315	266	20	100	100	0	0.000	0.000	0.000	0.000	0.000	0.000	0.000	0.000	0.000	0.000	0.000	0.000	0.000	0.000	0.030	0.037	0.038	0.036	1.925	0.036	0.566	80	560	100	465	15578	16043	490	13269	13759	Error	Error	-5.066	465	15578	490	13269	92502	1164677	2.413	49.786	0	0	0
1	6	6	"A32"	"A32"	5880	55280	100	1093	1087	305	28	651	651	665	197	29	72	52	0	16756	14544	5883	40	1268	1268	1394	984	70	97	91	0	0.000	0.000	0.000	0.000	0.000	0.000	0.000	0.000	0.000	0.000	0.000	0.000	0.000	0.000	0.029	0.033	0.035	0.029	2.481	0.031	0.531	80	560	100	442	15488	15930	436	13276	13712	Error	Error	-5.131	442	15488	436	13276	86998	1163547	2.142	13.364	0	0	0
1	7	6	"A33"	"A33"	6180	55280	100	818	859	293	34	611	611	637	191	29	52	30	0	6428	7607	5524	72	1213	1213	1227	181	14	88	80	0	0.000	0.000	0.000	0.000	0.000	0.000	0.000	0.000	0.000	0.000	0.000	0.000	0.000	0.000	0.040	0.039	0.043	0.058	4.145	0.035	0.328	80	560	100	207	5215	5422	248	6394	6642	Error	Error	-4.655	207	5215	248	6394	68711	608565	1.162	35.249	0	0	0
1	8	6	"A33"	"A33"	6480	55280	100	825	889	328	36	618	618	646	213	32	47	27	0	5529	7747	5844	75	1207	1207	1245	269	21	93	90	0	0.000	0.000	0.000	0.000	0.000	0.000	0.000	0.000	0.000	0.000	0.000	0.000	0.000	0.000	0.048	0.041	0.045	0.051	2.950	0.037	0.350	80	560	100	207	4322	4529	271	6540	6811	Error	Error	-4.384	207	4322	271	6540	71092	619786	1.141	24.171	0	0	0
1	9	6	"A33"	"A33"	6780	55280	100	698	746	240	32	630	630	754	866	114	1	0	0	5623	6774	4715	69	1186	1186	1232	310	25	95	91	0	0.000	0.000	0.000	0.000	0.000	0.000	0.000	0.000	0.000	0.000	0.000	0.000	0.000	0.000	0.015	0.021	0.021	0.031	3.725	0.019	0.052	80	560	100	68	4437	4505	116	5588	5704	Error	Error	-6.028	68	4437	116	5588	59703	541896	-0.009	17.877	0	0	0
1	10	6	"A34"	"A34"	7090	55280	100	979	1060	431	40	601	601	647	799	123	23	1	0	10765	10542	6012	57	1154	1154	1237	1128	91	93	87	0	0.000	0.000	0.000	0.000	0.000	0.000	0.000	0.000	0.000	0.000	0.000	0.000	0.000	0.000	0.039	0.049	0.052	0.045	2.391	0.046	0.487	80	560	100	378	9611	9989	459	9388	9847	Error	Error	-4.668	378	9611	459	9388	84813	843329	0.517	8.249	0	0	0
1	11	6	"A34"	"A34"	7390	55280	100	825	855	290	33	587	587	603	186	30	56	30	0	7877	9712	5852	60	1153	1153	1180	194	16	100	100	0	0.000	0.000	0.000	0.000	0.000	0.000	0.000	0.000	0.000	0.000	0.000	0.000	0.000	0.000	0.035	0.031	0.034	0.031	2.227	0.032	0.410	80	560	100	238	6724	6962	268	8559	8827	Error	Error	-4.820	238	6724	268	8559	68400	776942	1.355	43.979	0	0	0
1	12	6	"A34"	"A34"	7690	55280	100	917	946	317	33	578	578	604	232	38	62	32	0	10999	11157	5750	51	1193	1193	1201	227	18	100	100	0	0.000	0.000	0.000	0.000	0.000	0.000	0.000	0.000	0.000	0.000	0.000	0.000	0.000	0.000	0.035	0.037	0.039	0.037	1.851	0.036	0.487	80	560	100	339	9806	10145	368	9964	10332	Error	Error	-4.854	339	9806	368	9964	75644	892552	1.474	43.859	0	0	0
1	13	6	"A35"	"A35"	7990	55280	100	1066	1092	313	28	647	647	665	226	33	71	47	0	12564	12625	4346	34	1231	1231	1254	195	15	100	100	0	0.000	0.000	0.000	0.000	0.000	0.000	0.000	0.000	0.000	0.000	0.000	0.000	0.000	0.000	0.037	0.039	0.039	0.033	2.100	0.039	0.518	80	560	100	419	11333	11752	445	11394	11839	Error	Error	-4.757	419	11333	445	11394	87324	1009972	1.889	58.313	0	0	0
1	14	6	"A35"	"A35"	8290	55280	100	1199	4462	12705	284	727	727	735	212	28	73	53	1	4786	8355	12514	149	1287	1287	1335	269	20	100	100	2	0.000	0.000	0.000	0.000	0.000	0.000	0.000	0.000	0.000	0.000	0.000	0.000	0.000	0.000	0.135	0.528	0.138	0.132	3.289	0.942	0.938	80	560	100	472	3499	3971	3735	7068	10803	Error	Error	-2.890	472	3499	3735	7068	356941	668376	17.580	26.097	0	0	0
1	15	6	"A35"	"A35"	8590	55280	100	1255	1265	299	23	685	685	701	270	38	85	53	0	14682	14889	5234	35	1399	1399	1468	381	25	100	100	0	0.000	0.000	0.000	0.000	0.000	0.000	0.000	0.000	0.000	0.000	0.000	0.000	0.000	0.000	0.043	0.043	0.045	0.041	1.750	0.040	0.541	80	560	100	570	13283	13853	580	13490	14070	Error	Error	-4.542	570	13283	580	13490	101200	1191113	2.089	35.226	0	0	0
1	16	6	"A36"	"A36"	8890	55280	100	1098	1181	368	31	678	678	691	219	31	80	48	0	11478	11640	5605	48	1332	1332	1354	255	18	100	100	0	0.000	0.000	0.000	0.000	0.000	0.000	0.000	0.000	0.000	0.000	0.000	0.000	0.000	0.000	0.041	0.049	0.048	0.048	1.856	0.049	0.550	80	560	100	420	10146	10566	503	10308	10811	Error	Error	-4.594	420	10146	503	10308	94503	931224	2.237	40.337	0	0	0
1	17	6	"A36"	"A36"	9190	55280	100	1072	1115	336	30	681	681	698	206	29	80	45	0	10790	12041	4241	35	1290	1290	1297	195	15	100	100	0	0.000	0.000	0.000	0.000	0.000	0.000	0.000	0.000	0.000	0.000	0.000	0.000	0.000	0.000	0.041	0.040	0.040	0.036	2.087	0.039	0.436	80	560	100	391	9500	9891	434	10751	11185	Error	Error	-4.603	391	9500	434	10751	89234	963269	2.024	55.097	0	0	0
1	18	6	"A36"	"A36"	9490	55280	100	1057	1067	287	26	751	751	761	198	26	62	38	0	9697	10203	3643	35	1331	1331	1339	161	12	100	100	0	0.000	0.000	0.000	0.000	0.000	0.000	0.000	0.000	0.000	0.000	0.000	0.000	0.000	0.000	0.037	0.036	0.042	0.032	2.928	0.037	0.349	80	560	100	306	8366	8672	316	8872	9188	Error	Error	-4.773	306	8366	316	8872	85339	816223	1.545	55.056	0	0	0
1	1	7	"A37"	"A37"	4380	55590	100	1108	1144	317	27	778	778	801	213	26	62	40	0	11105	10527	5407	51	1449	1449	1524	502	32	96	93	0	0.000	0.000	0.000	0.000	0.000	0.000	0.000	0.000	0.000	0.000	0.000	0.000	0.000	0.000	0.034	0.040	0.045	0.041	2.575	0.039	0.430	80	560	100	330	9656	9986	366	9078	9444	Error	Error	-4.871	330	9656	366	9078	91483	842139	1.610	17.934	0	0	0
1	2	7	"A37"	"A37"	4690	55590	100	1368	1560	1119	71	802	802	956	1240	129	8	3	0	11721	11901	3746	31	1657	1657	3005	3659	121	100	70	0	0.000	0.000	0.000	0.000	0.000	0.000	0.000	0.000	0.000	0.000	0.000	0.000	0.000	0.000	0.056	0.074	0.055	0.054	2.580	0.096	0.108	80	560	100	566	10064	10630	758	10244	11002	Error	Error	-4.152	566	10064	758	10244	124799	952075	0.487	2.431	0	0	0
1	3	7	"A37"	"A37"	4990	55590	100	1258	1254	274	21	707	707	720	216	30	88	63	0	7167	7387	1763	23	1539	1539	1982	1654	83	100	93	0	0.000	0.000	0.000	0.000	0.000	0.000	0.000	0.000	0.000	0.000	0.000	0.000	0.000	0.000	0.098	0.094	0.093	0.084	2.018	0.060	0.360	80	560	100	551	5628	6179	547	5848	6395	Error	Error	-3.352	551	5628	547	5848	100344	590949	2.472	3.268	0	0	0
1	4	7	"A38"	"A38"	5290	55590	100	969	1020	341	33	661	661	702	369	52	43	17	0	12429	12633	5651	44	1283	1283	1313	341	25	100	96	0	0.000	0.000	0.000	0.000	0.000	0.000	0.000	0.000	0.000	0.000	0.000	0.000	0.000	0.000	0.028	0.032	0.032	0.029	2.798	0.032	0.285	80	560	100	308	11146	11454	359	11350	11709	Error	Error	-5.177	308	11146	359	11350	81627	1010606	0.862	33.196	0	0	0
1	5	7	"A38"	"A38"	5590	55590	100	1194	1247	286	22	635	635	661	220	33	91	72	0	19480	19120	3754	19	1265	1265	1303	277	21	100	100	0	0.000	0.000	0.000	0.000	0.000	0.000	0.000	0.000	0.000	0.000	0.000	0.000	0.000	0.000	0.031	0.034	0.034	0.032	1.668	0.032	0.517	80	560	100	559	18215	18774	612	17855	18467	Error	Error	-5.026	559	18215	612	17855	99782	1529624	2.664	64.321	0	0	0
1	6	7	"A38"	"A38"	5890	55590	100	1194	1237	256	20	605	605	620	184	29	100	87	0	19452	19369	3230	16	1272	1272	1324	417	31	100	100	0	0.000	0.000	0.000	0.000	0.000	0.000	0.000	0.000	0.000	0.000	0.000	0.000	0.000	0.000	0.032	0.035	0.034	0.033	1.452	0.033	0.630	80	560	100	589	18180	18769	632	18097	18729	Error	Error	-4.948	589	18180	632	18097	98946	1549555	3.353	43.273	0	0	0
1	7	7	"A39"	"A39"	6190	55580	100	916	935	310	33	612	612	620	185	29	63	41	0	9648	9620	5231	54	1195	1195	1218	199	16	100	100	0	0.000	0.000	0.000	0.000	0.000	0.000	0.000	0.000	0.000	0.000	0.000	0.000	0.000	0.000	0.036	0.038	0.039	0.037	2.425	0.034	0.360	80	560	100	304	8453	8757	323	8425	8748	Error	Error	-4.797	304	8453	323	8425	74817	769583	1.703	42.221	0	0	0
1	8	7	"A39"	"A39"	6490	55580	100	901	918	293	31	599	599	609	179	29	67	37	0	9587	10453	6013	57	1177	1177	1200	195	16	100	100	0	0.000	0.000	0.000	0.000	0.000	0.000	0.000	0.000	0.000	0.000	0.000	0.000	0.000	0.000	0.036	0.034	0.045	0.037	2.413	0.036	0.397	80	560	100	302	8410	8712	319	9276	9595	Error	Error	-4.799	302	8410	319	9276	73421	836224	1.726	47.451	0	0	0
1	9	7	"A39"	"A39"	6790	55580	100	901	941	352	37	601	601	614	188	30	60	40	0	10305	10938	5975	54	1174	1174	1207	241	19	100	100	0	0.000	0.000	0.000	0.000	0.000	0.000	0.000	0.000	0.000	0.000	0.000	0.000	0.000	0.000	0.033	0.035	0.039	0.032	2.343	0.037	0.459	80	560	100	300	9131	9431	340	9764	10104	Error	Error	-4.928	300	9131	340	9764	75251	875079	1.739	40.378	0	0	0
1	10	7	"A40"	"A40"	7090	55580	100	1040	1021	395	38	584	584	592	175	29	70	56	0	13009	11724	5347	45	1177	1177	1208	205	16	100	100	0	0.000	0.000	0.000	0.000	0.000	0.000	0.000	0.000	0.000	0.000	0.000	0.000	0.000	0.000	0.039	0.041	0.044	0.037	2.428	0.042	0.546	80	560	100	456	11832	12288	437	10547	10984	Error	Error	-4.698	456	11832	437	10547	81710	937914	2.451	51.298	0	0	0
1	11	7	"A40"	"A40"	7390	55580	100	851	868	262	30	577	577	586	173	29	63	42	0	11982	12126	5266	43	1159	1159	1197	255	21	100	100	0	0.000	0.000	0.000	0.000	0.000	0.000	0.000	0.000	0.000	0.000	0.000	0.000	0.000	0.000	0.025	0.027	0.030	0.023	2.423	0.030	0.510	80	560	100	274	10823	11097	291	10967	11258	Error	Error	-5.304	274	10823	291	10967	69456	970069	1.630	42.859	0	0	0
1	12	7	"A40"	"A40"	7690	55580	100	981	980	282	28	564	564	580	180	31	73	53	0	14793	13129	5230	39	1142	1142	1156	169	14	100	100	0	0.000	0.000	0.000	0.000	0.000	0.000	0.000	0.000	0.000	0.000	0.000	0.000	0.000	0.000	0.031	0.035	0.034	0.030	2.373	0.034	0.552	80	560	100	417	13651	14068	416	11987	12403	Error	Error	-5.033	417	13651	416	11987	78367	1050342	2.222	70.846	0	0	0
1	13	7	"A41"	"A41"	7990	55580	100	1053	1090	321	29	591	591	601	180	29	80	60	0	14086	12178	4911	40	1220	1220	1241	206	16	100	100	0	0.000	0.000	0.000	0.000	0.000	0.000	0.000	0.000	0.000	0.000	0.000	0.000	0.000	0.000	0.036	0.046	0.048	0.041	2.370	0.044	0.579	80	560	100	462	12866	13328	499	10958	11457	Error	Error	-4.800	462	12866	499	10958	87220	974217	2.717	53.092	0	0	0
1	14	7	"A41"	"A41"	8290	55580	100	1069	1102	353	32	625	625	636	198	31	76	56	0	13547	13872	5403	38	1262	1262	1343	435	32	100	100	0	0.000	0.000	0.000	0.000	0.000	0.000	0.000	0.000	0.000	0.000	0.000	0.000	0.000	0.000	0.036	0.038	0.037	0.035	1.846	0.038	0.505	80	560	100	444	12285	12729	477	12610	13087	Error	Error	-4.790	444	12285	477	12610	88176	1109752	2.354	28.802	0	0	0
1	15	7	"A41"	"A41"	8590	55580	100	1212	1242	249	20	645	645	663	251	37	92	63	0	15768	15749	3431	21	1291	1291	1332	267	20	100	100	0	0.000	0.000	0.000	0.000	0.000	0.000	0.000	0.000	0.000	0.000	0.000	0.000	0.000	0.000	0.039	0.041	0.040	0.038	1.495	0.040	0.626	80	560	100	567	14477	15044	597	14458	15055	Error	Error	-4.674	567	14477	597	14458	99382	1259959	2.307	53.996	0	0	0
1	16	7	"A42"	"A42"	8890	55580	100	834	874	297	33	634	634	655	202	30	50	23	0	6397	7465	4277	57	1232	1232	1243	182	14	100	98	0	0.000	0.000	0.000	0.000	0.000	0.000	0.000	0.000	0.000	0.000	0.000	0.000	0.000	0.000	0.039	0.039	0.051	0.044	2.152	0.041	0.318	80	560	100	200	5165	5365	240	6233	6473	Error	Error	-4.691	200	5165	240	6233	69897	597200	1.084	34.187	0	0	0
1	17	7	"A42"	"A42"	9190	55580	100	978	1021	292	28	667	667	684	199	29	62	41	0	8618	9776	5212	53	1242	1242	1250	167	13	100	100	0	0.000	0.000	0.000	0.000	0.000	0.000	0.000	0.000	0.000	0.000	0.000	0.000	0.000	0.000	0.042	0.041	0.037	0.036	2.528	0.038	0.426	80	560	100	311	7376	7687	354	8534	8888	Error	Error	-4.568	311	7376	354	8534	81711	782054	1.693	51.054	0	0	0
1	18	7	"A42"	"A42"	9490	55580	100	1079	1944	3286	169	729	729	759	214	28	72	42	0	9030	11068	6980	63	1301	1301	1312	171	13	100	100	0	0.000	0.000	0.000	0.000	0.000	0.000	0.000	0.000	0.000	0.000	0.000	0.000	0.000	0.000	0.045	0.124	0.056	0.053	2.953	0.210	0.385	80	560	100	350	7729	8079	1215	9767	10982	Error	Error	-4.465	350	7729	1215	9767	155544	885408	5.537	57.053	0	0	0
1	1	8	"A43"	"A43"	4390	55890	100	1086	1120	330	29	787	787	795	216	27	58	38	0	11314	10731	4776	44	1429	1429	1428	167	11	100	100	0	0.000	0.000	0.000	0.000	0.000	0.000	0.000	0.000	0.000	0.000	0.000	0.000	0.000	0.000	0.030	0.036	0.045	0.040	2.435	0.040	0.431	80	560	100	299	9885	10184	333	9302	9635	Error	Error	-5.047	299	9885	333	9302	89627	858469	1.505	55.707	0	0	0
1	2	8	"A43"	"A43"	4690	55890	100	1002	1063	332	31	707	707	722	198	27	60	42	0	10918	12320	3927	31	1427	1427	1453	264	18	100	100	0	0.000	0.000	0.000	0.000	0.000	0.000	0.000	0.000	0.000	0.000	0.000	0.000	0.000	0.000	0.031	0.033	0.032	0.025	2.838	0.038	0.450	80	560	100	295	9491	9786	356	10893	11249	Error	Error	-5.008	295	9491	356	10893	85072	985610	1.722	41.163	0	0	0
1	3	8	"A43"	"A43"	4990	55890	100	1201	1203	294	24	662	662	695	214	30	85	66	0	15854	15799	2626	16	1413	1413	1445	246	17	100	100	0	0.000	0.000	0.000	0.000	0.000	0.000	0.000	0.000	0.000	0.000	0.000	0.000	0.000	0.000	0.037	0.038	0.036	0.034	1.734	0.035	0.503	80	560	100	539	14441	14980	541	14386	14927	Error	Error	-4.744	539	14441	541	14386	96262	1263958	2.374	58.350	0	0	0
1	4	8	"A44"	"A44"	5290	55890	100	1012	1013	328	32	634	634	653	253	38	60	35	0	12757	11976	4554	38	1286	1286	1293	203	15	100	100	0	0.000	0.000	0.000	0.000	0.000	0.000	0.000	0.000	0.000	0.000	0.000	0.000	0.000	0.000	0.033	0.035	0.039	0.033	2.612	0.040	0.531	80	560	100	378	11471	11849	379	10690	11069	Error	Error	-4.923	378	11471	379	10690	81061	958112	1.423	52.626	0	0	0
1	5	8	"A44"	"A44"	5590	55890	100	1094	1121	288	25	630	630	657	222	33	82	56	0	14722	14197	3521	24	1299	1299	1363	334	24	100	100	0	0.000	0.000	0.000	0.000	0.000	0.000	0.000	0.000	0.000	0.000	0.000	0.000	0.000	0.000	0.035	0.038	0.039	0.035	1.880	0.035	0.411	80	560	100	464	13423	13887	491	12898	13389	Error	Error	-4.854	464	13423	491	12898	89704	1135754	2.090	38.425	0	0	0
1	6	8	"A44"	"A44"	5890	55890	100	1061	1073	246	22	596	596	601	195	32	87	62	0	15930	14534	4731	32	1254	1254	1293	347	26	100	100	0	0.000	0.000	0.000	0.000	0.000	0.000	0.000	0.000	0.000	0.000	0.000	0.000	0.000	0.000	0.032	0.036	0.035	0.035	1.835	0.034	0.451	80	560	100	465	14676	15141	477	13280	13757	Error	Error	-4.980	465	14676	477	13280	85807	1162724	2.421	38.159	0	0	0
1	7	8	"A45"	"A45"	6190	55890	100	1068	1047	312	29	638	638	676	293	43	63	28	0	11622	10317	5418	52	1281	1281	1359	358	26	97	95	0	0.000	0.000	0.000	0.000	0.000	0.000	0.000	0.000	0.000	0.000	0.000	0.000	0.000	0.000	0.042	0.045	0.045	0.051	2.496	0.036	0.167	80	560	100	430	10341	10771	409	9036	9445	Error	Error	-4.588	430	10341	409	9036	83787	825351	1.266	25.022	0	0	0
1	8	8	"A45"	"A45"	6490	55880	100	1078	1099	252	22	652	652	676	244	36	76	43	0	11230	10560	3660	34	1323	1323	1438	486	33	100	100	0	0.000	0.000	0.000	0.000	0.000	0.000	0.000	0.000	0.000	0.000	0.000	0.000	0.000	0.000	0.043	0.048	0.046	0.044	2.066	0.042	0.435	80	560	100	426	9907	10333	447	9237	9684	Error	Error	-4.540	426	9907	447	9237	87920	844808	1.734	18.770	0	0	0
1	9	8	"A45"	"A45"	6790	55880	100	1056	1103	305	27	621	621	641	196	30	85	52	0	11809	11099	3255	29	1258	1258	1321	325	24	100	100	0	0.000	0.000	0.000	0.000	0.000	0.000	0.000	0.000	0.000	0.000	0.000	0.000	0.000	0.000	0.041	0.049	0.047	0.045	1.952	0.043	0.440	80	560	100	435	10551	10986	482	9841	10323	Error	Error	-4.600	435	10551	482	9841	88259	887920	2.357	30.086	0	0	0
1	10	8	"A47"	"A47"	7100	55880	100	1022	1246	1492	119	593	593	602	183	30	85	63	0	12740	12214	4820	39	1223	1223	1277	324	25	100	98	0	0.000	0.000	0.000	0.000	0.000	0.000	0.000	0.000	0.000	0.000	0.000	0.000	0.000	0.000	0.037	0.059	0.043	0.041	2.240	0.079	0.256	80	560	100	429	11517	11946	653	10991	11644	Error	Error	-4.747	429	11517	653	10991	99689	977087	3.519	33.756	0	0	0
1	11	8	"A47"	"A47"	7400	55880	100	1115	1108	283	25	578	578	588	174	29	88	75	0	14671	14509	3913	26	1285	1285	1350	333	24	100	100	0	0.000	0.000	0.000	0.000	0.000	0.000	0.000	0.000	0.000	0.000	0.000	0.000	0.000	0.000	0.040	0.040	0.041	0.039	1.699	0.039	0.569	80	560	100	537	13386	13923	530	13224	13754	Error	Error	-4.640	537	13386	530	13224	88635	1160722	2.989	39.517	0	0	0
1	12	8	"A47"	"A47"	7700	55880	100	1159	1153	251	21	561	561	575	183	31	93	87	0	15284	14874	3993	26	1253	1253	1342	375	27	100	100	0	0.000	0.000	0.000	0.000	0.000	0.000	0.000	0.000	0.000	0.000	0.000	0.000	0.000	0.000	0.043	0.043	0.044	0.039	1.992	0.041	0.627	80	560	100	598	14031	14629	592	13621	14213	Error	Error	-4.552	598	14031	592	13621	92200	1189909	3.158	36.085	0	0	0
1	13	8	"A48"	"A48"	8000	55880	100	1069	1074	354	32	581	581	592	172	29	77	68	0	20051	16595	7463	44	1189	1189	1217	197	16	100	100	0	0.000	0.000	0.000	0.000	0.000	0.000	0.000	0.000	0.000	0.000	0.000	0.000	0.000	0.000	0.026	0.032	0.033	0.030	1.806	0.032	0.631	80	560	100	488	18862	19350	493	15406	15899	Error	Error	-5.272	488	18862	493	15406	85924	1327609	2.802	78.061	0	0	0
1	14	8	"A48"	"A48"	8300	55880	100	1347	1399	564	40	576	576	605	240	39	91	83	0	22971	20594	6130	29	1176	1176	1205	307	25	100	100	0	0.000	0.000	0.000	0.000	0.000	0.000	0.000	0.000	0.000	0.000	0.000	0.000	0.000	0.000	0.035	0.042	0.039	0.038	1.878	0.039	0.535	80	560	100	771	21795	22566	823	19418	20241	Error	Error	-4.821	771	21795	823	19418	111947	1647495	3.308	63.156	0	0	0
1	15	8	"A48"	"A48"	8600	55880	100	1351	1364	347	25	606	606	637	215	33	96	82	0	22261	20689	4961	23	1226	1226	1237	166	13	100	100	0	0.000	0.000	0.000	0.000	0.000	0.000	0.000	0.000	0.000	0.000	0.000	0.000	0.000	0.000	0.035	0.039	0.038	0.037	1.441	0.039	0.720	80	560	100	745	21035	21780	758	19463	20221	Error	Error	-4.819	745	21035	758	19463	109144	1655139	3.381	117.181	0	0	0
1	16	8	"A49"	"A49"	8900	55880	100	1065	1124	325	28	649	649	662	191	28	80	56	0	13938	12516	4853	38	1245	1245	1250	154	12	100	100	0	0.000	0.000	0.000	0.000	0.000	0.000	0.000	0.000	0.000	0.000	0.000	0.000	0.000	0.000	0.033	0.042	0.039	0.038	2.303	0.040	0.502	80	560	100	416	12693	13109	475	11271	11746	Error	Error	-4.931	416	12693	475	11271	89944	1001286	2.419	73.156	0	0	0
1	17	8	"A49"	"A49"	9200	55880	100	1279	1291	417	32	682	682	692	192	27	82	65	0	14702	13909	4697	33	1268	1268	1283	183	14	100	100	0	0.000	0.000	0.000	0.000	0.000	0.000	0.000	0.000	0.000	0.000	0.000	0.000	0.000	0.000	0.044	0.048	0.049	0.040	2.040	0.049	0.609	80	560	100	597	13434	14031	609	12641	13250	Error	Error	-4.492	597	13434	609	12641	103263	1112700	3.120	68.995	0	0	0
1	18	8	"A49"	"A49"	9500	55880	100	1221	1269	403	31	748	748	758	211	27	81	53	0	12335	12521	4090	32	1312	1312	1339	276	20	100	100	0	0.000	0.000	0.000	0.000	0.000	0.000	0.000	0.000	0.000	0.000	0.000	0.000	0.000	0.000	0.043	0.046	0.045	0.039	2.006	0.050	0.520	80	560	100	473	11023	11496	521	11209	11730	Error	Error	-4.543	473	11023	521	11209	101515	1001717	2.422	40.514	0	0	0
1	1	9	"A50"	"A50"	4390	56190	100	913	952	349	36	769	769	788	248	31	31	13	0	3665	4116	2613	63	1426	1426	1450	261	18	80	73	0	0.000	0.000	0.000	0.000	0.000	0.000	0.000	0.000	0.000	0.000	0.000	0.000	0.000	0.000	0.064	0.068	0.086	0.111	4.757	0.067	0.201	80	560	100	144	2239	2383	183	2690	2873	Error	Error	-3.959	144	2239	183	2690	76164	329315	0.661	10.215	0	0	0
1	2	9	"A50"	"A50"	4700	56190	100	916	938	274	29	707	707	722	205	28	50	25	0	8081	8157	3573	43	1327	1327	1350	207	15	100	100	0	0.000	0.000	0.000	0.000	0.000	0.000	0.000	0.000	0.000	0.000	0.000	0.000	0.000	0.000	0.031	0.034	0.044	0.040	2.297	0.033	0.228	80	560	100	209	6754	6963	231	6830	7061	Error	Error	-5.014	209	6754	231	6830	75061	652594	1.054	32.884	0	0	0
1	3	9	"A50"	"A50"	5000	56190	100	879	910	301	33	666	666	693	254	36	43	22	0	7728	8797	4046	45	1329	1329	1356	222	16	100	100	0	0.000	0.000	0.000	0.000	0.000	0.000	0.000	0.000	0.000	0.000	0.000	0.000	0.000	0.000	0.033	0.033	0.036	0.032	2.650	0.035	0.264	80	560	100	213	6399	6612	244	7468	7712	Error	Error	-4.909	213	6399	244	7468	72806	703764	0.854	33.518	0	0	0
1	4	9	"A51"	"A51"	5300	56190	100	852	865	303	35	667	667	721	558	77	11	1	0	7895	7890	4214	53	1321	1321	1378	507	36	90	85	0	0.000	0.000	0.000	0.000	0.000	0.000	0.000	0.000	0.000	0.000	0.000	0.000	0.000	0.000	0.028	0.030	0.038	0.032	2.522	0.045	0.078	80	560	100	185	6574	6759	198	6569	6767	Error	Error	-5.151	185	6574	198	6569	69190	631190	0.258	12.844	0	0	0
1	5	9	"A51"	"A51"	5600	56190	100	962	969	267	27	612	612	657	409	62	45	2	0	13365	11960	3727	31	1280	1280	1347	496	36	100	97	0	0.000	0.000	0.000	0.000	0.000	0.000	0.000	0.000	0.000	0.000	0.000	0.000	0.000	0.000	0.029	0.033	0.036	0.031	1.950	0.033	0.396	80	560	100	350	12085	12435	357	10680	11037	Error	Error	-5.110	350	12085	357	10680	77557	956787	0.763	21.397	0	0	0
1	6	9	"A51"	"A51"	5900	56190	100	1039	1009	251	24	600	600	620	222	35	76	50	0	14093	13118	3788	28	1277	1277	1344	382	28	100	100	0	0.000	0.000	0.000	0.000	0.000	0.000	0.000	0.000	0.000	0.000	0.000	0.000	0.000	0.000	0.034	0.035	0.037	0.033	1.722	0.034	0.487	80	560	100	439	12816	13255	409	11841	12250	Error	Error	-4.868	439	12816	409	11841	80732	1049425	1.752	30.822	0	0	0
1	7	9	"A52"	"A52"	6200	56190	100	1051	1035	303	29	610	610	623	187	30	75	58	0	9059	8562	3852	44	1357	1357	1416	378	26	98	93	0	0.000	0.000	0.000	0.000	0.000	0.000	0.000	0.000	0.000	0.000	0.000	0.000	0.000	0.000	0.057	0.059	0.060	0.058	1.857	0.054	0.479	80	560	100	441	7702	8143	425	7205	7630	Error	Error	-4.126	441	7702	425	7205	82782	684941	2.203	18.905	0	0	0
1	8	9	"A52"	"A52"	6500	56190	100	1594	1660	597	35	675	675	828	995	120	43	7	0	12801	12264	3853	31	1532	1532	1704	684	40	100	98	0	0.000	0.000	0.000	0.000	0.000	0.000	0.000	0.000	0.000	0.000	0.000	0.000	0.000	0.000	0.082	0.092	0.080	0.081	2.072	0.118	0.085	80	560	100	919	11269	12188	985	10732	11717	Error	Error	-3.616	919	11269	985	10732	132805	981115	0.836	15.439	0	0	0
1	9	9	"A52"	"A52"	6800	56180	100	1051	1065	282	26	607	607	636	205	32	78	57	0	9469	9302	1955	21	1488	1488	1762	1045	59	100	100	0	0.000	0.000	0.000	0.000	0.000	0.000	0.000	0.000	0.000	0.000	0.000	0.000	0.000	0.000	0.056	0.059	0.053	0.048	2.293	0.059	0.471	80	560	100	444	7981	8425	458	7814	8272	Error	Error	-4.168	444	7981	458	7814	85223	744142	2.093	7.215	0	0	0
1	10	9	"A53"	"A53"	7100	56180	100	1089	1113	362	32	587	587	612	187	30	78	67	0	13409	12510	4988	39	1324	1324	1386	313	22	97	95	0	0.000	0.000	0.000	0.000	0.000	0.000	0.000	0.000	0.000	0.000	0.000	0.000	0.000	0.000	0.042	0.047	0.046	0.044	2.086	0.045	0.565	80	560	100	502	12085	12587	526	11186	11712	Error	Error	-4.589	502	12085	526	11186	89060	1000809	2.679	35.540	0	0	0
1	11	9	"A53"	"A53"	7400	56180	100	1115	1117	310	27	588	588	604	242	40	80	55	0	13489	12722	3452	27	1281	1281	1327	272	20	100	100	0	0.000	0.000	0.000	0.000	0.000	0.000	0.000	0.000	0.000	0.000	0.000	0.000	0.000	0.000	0.043	0.046	0.046	0.044	1.667	0.044	0.533	80	560	100	527	12208	12735	529	11441	11970	Error	Error	-4.534	527	12208	529	11441	89335	1017727	2.120	41.893	0	0	0
1	12	9	"A53"	"A53"	7700	56180	100	1125	1108	288	25	572	572	591	192	32	85	72	0	13401	13183	4081	30	1255	1255	1386	652	47	100	100	0	0.000	0.000	0.000	0.000	0.000	0.000	0.000	0.000	0.000	0.000	0.000	0.000	0.000	0.000	0.046	0.045	0.047	0.041	1.904	0.042	0.583	80	560	100	553	12146	12699	536	11928	12464	Error	Error	-4.457	553	12146	536	11928	88672	1054611	2.693	18.094	0	0	0
1	13	9	"A54"	"A54"	8000	56180	100	942	945	300	31	578	578	592	183	30	71	50	0	10227	9233	4269	46	1198	1198	1228	192	15	98	96	0	0.000	0.000	0.000	0.000	0.000	0.000	0.000	0.000	0.000	0.000	0.000	0.000	0.000	0.000	0.040	0.046	0.047	0.045	2.001	0.044	0.478	80	560	100	364	9029	9393	367	8035	8402	Error	Error	-4.633	364	9029	367	8035	75639	738629	1.929	41.693	0	0	0
1	14	9	"A54"	"A54"	8300	56180	100	1014	1066	304	28	603	603	610	188	30	83	55	0	10417	11260	4136	36	1180	1180	1242	408	32	100	100	0	0.000	0.000	0.000	0.000	0.000	0.000	0.000	0.000	0.000	0.000	0.000	0.000	0.000	0.000	0.044	0.046	0.044	0.040	2.417	0.043	0.489	80	560	100	411	9237	9648	463	10080	10543	Error	Error	-4.490	411	9237	463	10080	85293	900809	2.426	24.554	0	0	0
1	15	9	"A54"	"A54"	8600	56180	100	894	980	325	33	593	593	611	196	32	66	45	0	9660	10501	3927	37	1186	1186	1206	213	17	100	100	0	0.000	0.000	0.000	0.000	0.000	0.000	0.000	0.000	0.000	0.000	0.000	0.000	0.000	0.000	0.036	0.042	0.041	0.037	2.086	0.041	0.426	80	560	100	301	8474	8775	387	9315	9702	Error	Error	-4.815	301	8474	387	9315	78370	840045	1.883	43.638	0	0	0
1	16	9	"A55"	"A55"	8900	56180	100	799	882	300	34	643	643	656	195	29	47	28	0	6491	7423	3762	50	1220	1220	1227	163	13	100	100	0	0.000	0.000	0.000	0.000	0.000	0.000	0.000	0.000	0.000	0.000	0.000	0.000	0.000	0.000	0.030	0.039	0.049	0.044	2.544	0.039	0.261	80	560	100	156	5271	5427	239	6203	6442	Error	Error	-5.078	156	5271	239	6203	70576	593870	1.159	38.012	0	0	0
1	17	9	"A55"	"A55"	9200	56180	100	1129	1144	357	31	656	656	681	207	30	77	52	0	10276	10777	4320	40	1252	1252	1256	166	13	100	100	0	0.000	0.000	0.000	0.000	0.000	0.000	0.000	0.000	0.000	0.000	0.000	0.000	0.000	0.000	0.052	0.051	0.052	0.044	2.422	0.047	0.470	80	560	100	473	9024	9497	488	9525	10013	Error	Error	-4.254	473	9024	488	9525	91500	862134	2.237	57.355	0	0	0
1	18	9	"A55"	"A55"	9500	56180	100	1162	1210	402	33	743	743	775	299	38	67	35	0	11675	11418	4689	41	1341	1341	1364	209	15	100	100	0	0.000	0.000	0.000	0.000	0.000	0.000	0.000	0.000	0.000	0.000	0.000	0.000	0.000	0.000	0.041	0.046	0.050	0.042	2.198	0.043	0.417	80	560	100	419	10334	10753	467	10077	10544	Error	Error	-4.624	419	10334	467	10077	96790	913429	1.455	48.105	0	0	0
1	1	10	"A56"	"A56"	4400	56490	100	998	1081	334	30	758	758	771	227	29	51	28	0	10177	9093	3639	40	1355	1355	1366	164	12	100	100	0	0.000	0.000	0.000	0.000	0.000	0.000	0.000	0.000	0.000	0.000	0.000	0.000	0.000	0.000	0.027	0.042	0.038	0.040	2.617	0.043	0.344	80	560	100	240	8822	9062	323	7738	8061	Error	Error	-5.200	240	8822	323	7738	86496	727456	1.366	47.116	0	0	0
1	2	10	"A56"	"A56"	4700	56490	100	989	1033	299	28	662	662	698	239	34	62	32	0	9897	10065	3213	31	1327	1327	1363	317	23	100	100	0	0.000	0.000	0.000	0.000	0.000	0.000	0.000	0.000	0.000	0.000	0.000	0.000	0.000	0.000	0.038	0.042	0.039	0.037	2.024	0.043	0.376	80	560	100	327	8570	8897	371	8738	9109	Error	Error	-4.712	327	8570	371	8738	82626	805180	1.402	27.451	0	0	0
1	3	10	"A56"	"A56"	5000	56490	100	1064	1081	273	25	645	645	713	1002	140	1	0	0	12148	12114	2608	21	1271	1271	1326	755	56	100	100	0	0.000	0.000	0.000	0.000	0.000	0.000	0.000	0.000	0.000	0.000	0.000	0.000	0.000	0.000	0.039	0.040	0.039	0.034	2.401	0.039	0.442	80	560	100	419	10877	11296	436	10843	11279	Error	Error	-4.698	419	10877	436	10843	86503	969128	0.367	14.289	0	0	0
1	4	10	"A57"	"A57"	5300	56490	100	924	942	305	32	598	598	623	197	31	67	42	0	10558	11096	5427	48	1245	1245	1269	206	16	100	100	0	0.000	0.000	0.000	0.000	0.000	0.000	0.000	0.000	0.000	0.000	0.000	0.000	0.000	0.000	0.035	0.035	0.038	0.035	2.448	0.033	0.414	80	560	100	326	9313	9639	344	9851	10195	Error	Error	-4.836	326	9313	344	9851	75351	887704	1.619	47.704	0	0	0
1	5	10	"A57"	"A57"	5600	56490	100	1032	1034	298	28	584	584	611	235	38	72	46	0	15417	14035	4487	31	1263	1263	1313	340	25	100	100	0	0.000	0.000	0.000	0.000	0.000	0.000	0.000	0.000	0.000	0.000	0.000	0.000	0.000	0.000	0.032	0.035	0.035	0.031	2.205	0.034	0.459	80	560	100	448	14154	14602	450	12772	13222	Error	Error	-4.982	448	14154	450	12772	82729	1122773	1.800	37.418	0	0	0
1	6	10	"A57"	"A57"	5900	56490	100	1063	1087	323	29	610	610	625	189	30	80	61	0	14111	14407	5378	37	1250	1250	1326	371	27	100	100	0	0.000	0.000	0.000	0.000	0.000	0.000	0.000	0.000	0.000	0.000	0.000	0.000	0.000	0.000	0.035	0.036	0.037	0.035	1.781	0.035	0.518	80	560	100	453	12861	13314	477	13157	13634	Error	Error	-4.827	453	12861	477	13157	86922	1152563	2.444	35.259	0	0	0
1	7	10	"A58"	"A58"	6200	56490	100	1015	1024	401	39	579	579	590	181	30	77	57	0	11867	11328	4569	40	1295	1295	1324	241	18	100	100	0	0.000	0.000	0.000	0.000	0.000	0.000	0.000	0.000	0.000	0.000	0.000	0.000	0.000	0.000	0.041	0.044	0.046	0.039	2.207	0.046	0.499	80	560	100	436	10572	11008	445	10033	10478	Error	Error	-4.600	436	10572	445	10033	81900	906235	2.398	41.510	0	0	0
1	8	10	"A58"	"A58"	6500	56490	100	1067	1130	530	46	660	660	886	725	81	23	5	0	12223	11726	4240	36	1330	1330	1487	496	33	100	97	0	0.000	0.000	0.000	0.000	0.000	0.000	0.000	0.000	0.000	0.000	0.000	0.000	0.000	0.000	0.037	0.045	0.041	0.038	2.814	0.040	0.116	80	560	100	407	10893	11300	470	10396	10866	Error	Error	-4.742	407	10893	470	10396	90431	938056	0.337	20.643	0	0	0
1	9	10	"A58"	"A58"	6800	56480	100	875	905	273	30	578	578	647	537	82	20	0	0	12285	11649	3889	33	1268	1268	1314	282	21	100	98	0	0.000	0.000	0.000	0.000	0.000	0.000	0.000	0.000	0.000	0.000	0.000	0.000	0.000	0.000	0.027	0.031	0.030	0.027	2.221	0.036	0.496	80	560	100	297	11017	11314	327	10381	10708	Error	Error	-5.213	297	11017	327	10381	72437	931893	0.480	36.649	0	0	0
1	10	10	"A59"	"A59"	7110	56480	100	1050	1063	303	28	564	564	573	172	30	82	71	0	14685	13226	5117	38	1243	1243	1314	338	25	100	98	0	0.000	0.000	0.000	0.000	0.000	0.000	0.000	0.000	0.000	0.000	0.000	0.000	0.000	0.000	0.036	0.042	0.040	0.039	1.990	0.041	0.617	80	560	100	486	13442	13928	499	11983	12482	Error	Error	-4.790	486	13442	499	11983	85071	1058105	2.849	35.243	0	0	0
1	11	10	"A59"	"A59"	7410	56480	100	1017	1057	303	28	578	578	622	575	92	30	2	0	15417	14572	3710	25	1262	1262	1350	439	32	100	100	0	0.000	0.000	0.000	0.000	0.000	0.000	0.000	0.000	0.000	0.000	0.000	0.000	0.000	0.000	0.031	0.036	0.034	0.033	1.760	0.173	0.141	80	560	100	439	14155	14594	479	13310	13789	Error	Error	-5.011	439	14155	479	13310	84564	1165784	0.757	30.118	0	0	0
1	12	10	"A59"	"A59"	7710	56480	100	1080	1086	289	26	578	578	596	196	32	83	63	0	14582	13739	3354	24	1245	1245	1295	256	19	100	100	0	0.000	0.000	0.000	0.000	0.000	0.000	0.000	0.000	0.000	0.000	0.000	0.000	0.000	0.000	0.038	0.041	0.038	0.035	1.763	0.039	0.545	80	560	100	502	13337	13839	508	12494	13002	Error	Error	-4.732	502	13337	508	12494	86912	1099103	2.500	48.609	0	0	0
1	13	10	"A60"	"A60"	8010	56480	100	764	788	310	39	586	586	591	180	30	46	18	0	3966	4837	3433	70	1169	1169	1191	180	15	96	93	0	0.000	0.000	0.000	0.000	0.000	0.000	0.000	0.000	0.000	0.000	0.000	0.000	0.000	0.000	0.064	0.055	0.066	0.066	3.649	0.039	0.146	80	560	100	178	2797	2975	202	3668	3870	Error	Error	-3.974	178	2797	202	3668	63071	386968	1.094	20.256	0	0	0
1	14	10	"A60"	"A60"	8310	56480	100	678	725	240	33	571	571	591	187	31	40	17	0	3571	5707	4166	72	1153	1153	1184	206	17	97	97	0	0.000	0.000	0.000	0.000	0.000	0.000	0.000	0.000	0.000	0.000	0.000	0.000	0.000	0.000	0.044	0.034	0.046	0.048	3.928	0.031	0.157	80	560	100	107	2418	2525	154	4554	4708	Error	Error	-4.498	107	2418	154	4554	58037	456564	0.717	21.956	0	0	0
1	15	10	"A60"	"A60"	8610	56480	100	728	751	234	31	590	590	595	171	28	42	21	0	3752	5562	4028	72	1189	1189	1212	192	15	100	98	0	0.000	0.000	0.000	0.000	0.000	0.000	0.000	0.000	0.000	0.000	0.000	0.000	0.000	0.000	0.054	0.037	0.056	0.057	2.943	0.034	0.208	80	560	100	138	2563	2701	161	4373	4534	Error	Error	-4.215	138	2563	161	4373	60082	444982	0.912	22.656	0	0	0
1	16	10	"A61"	"A61"	8910	56480	100	1002	1036	310	29	626	626	641	193	30	73	47	0	10614	11164	5459	48	1230	1230	1259	211	16	100	100	0	0.000	0.000	0.000	0.000	0.000	0.000	0.000	0.000	0.000	0.000	0.000	0.000	0.000	0.000	0.040	0.041	0.044	0.038	2.187	0.039	0.495	80	560	100	376	9384	9760	410	9934	10344	Error	Error	-4.641	376	9384	410	9934	82881	893128	2.047	46.943	0	0	0
1	17	10	"A61"	"A61"	9210	56480	100	1167	1130	307	27	643	643	659	191	28	81	61	0	15797	14257	4590	32	1229	1229	1242	204	16	100	100	0	0.000	0.000	0.000	0.000	0.000	0.000	0.000	0.000	0.000	0.000	0.000	0.000	0.000	0.000	0.036	0.037	0.040	0.034	1.825	0.035	0.475	80	560	100	524	14568	15092	487	13028	13515	Error	Error	-4.797	524	14568	487	13028	90395	1140569	2.466	63.799	0	0	0
1	18	10	"A61"	"A61"	9510	56480	100	1232	1272	352	27	713	713	732	211	28	86	63	0	15410	14724	5422	36	1309	1309	1331	212	15	100	100	0	0.000	0.000	0.000	0.000	0.000	0.000	0.000	0.000	0.000	0.000	0.000	0.000	0.000	0.000	0.037	0.042	0.042	0.038	1.746	0.041	0.591	80	560	100	519	14101	14620	559	13415	13974	Error	Error	-4.764	519	14101	559	13415	101736	1177910	2.559	63.175	0	0	0
1	1	11	"A62"	"A62"	4400	56790	100	843	851	264	31	760	760	777	214	27	33	7	0	5714	5837	3188	54	1351	1351	1362	148	10	92	86	0	0.000	0.000	0.000	0.000	0.000	0.000	0.000	0.000	0.000	0.000	0.000	0.000	0.000	0.000	0.019	0.020	0.052	0.051	4.903	0.022	0.043	80	560	100	83	4363	4446	91	4486	4577	Error	Error	-5.716	83	4363	91	4486	68066	466967	0.346	30.236	0	0	0
1	2	11	"A62"	"A62"	4710	56790	100	965	1022	310	30	672	672	695	221	31	60	33	0	11500	10925	5362	49	1302	1302	1310	208	15	97	97	0	0.000	0.000	0.000	0.000	0.000	0.000	0.000	0.000	0.000	0.000	0.000	0.000	0.000	0.000	0.029	0.036	0.041	0.039	3.057	0.037	0.443	80	560	100	293	10198	10491	350	9623	9973	Error	Error	-5.121	293	10198	350	9623	81791	873960	1.480	46.226	0	0	0
1	3	11	"A62"	"A62"	5010	56790	100	1012	1032	285	27	630	630	645	198	30	77	47	0	12209	11503	4665	40	1271	1271	1275	179	14	100	100	0	0.000	0.000	0.000	0.000	0.000	0.000	0.000	0.000	0.000	0.000	0.000	0.000	0.000	0.000	0.035	0.039	0.038	0.038	2.058	0.037	0.449	80	560	100	382	10938	11320	402	10232	10634	Error	Error	-4.840	382	10938	402	10232	82593	920210	1.955	57.140	0	0	0
1	4	11	"A63"	"A63"	5310	56790	100	987	961	327	34	618	618	637	196	30	62	46	0	13050	12305	5742	46	1231	1231	1260	212	16	100	98	0	0.000	0.000	0.000	0.000	0.000	0.000	0.000	0.000	0.000	0.000	0.000	0.000	0.000	0.000	0.031	0.031	0.030	0.027	2.312	0.033	0.442	80	560	100	369	11819	12188	343	11074	11417	Error	Error	-5.001	369	11819	343	11074	76856	984396	1.653	52.099	0	0	0
1	5	11	"A63"	"A63"	5610	56790	100	1298	1305	332	25	610	610	632	239	37	92	68	0	20138	19494	3952	20	1290	1290	1348	322	23	100	100	0	0.000	0.000	0.000	0.000	0.000	0.000	0.000	0.000	0.000	0.000	0.000	0.000	0.000	0.000	0.037	0.038	0.037	0.034	1.745	0.038	0.610	80	560	100	688	18848	19536	695	18204	18899	Error	Error	-4.776	688	18848	695	18204	104367	1559516	2.816	56.354	0	0	0
1	6	11	"A63"	"A63"	5910	56790	100	1187	1252	305	24	581	581	604	215	35	97	78	0	19047	18368	3215	17	1259	1259	1307	314	24	100	100	0	0.000	0.000	0.000	0.000	0.000	0.000	0.000	0.000	0.000	0.000	0.000	0.000	0.000	0.000	0.034	0.039	0.037	0.036	1.532	0.039	0.614	80	560	100	606	17788	18394	671	17109	17780	Error	Error	-4.875	606	17788	671	17109	100150	1469433	3.014	54.334	0	0	0
1	7	11	"A64"	"A64"	6210	56790	100	1091	1060	293	27	574	574	638	1198	187	2	0	0	14531	13334	4401	33	1225	1225	1314	1255	95	95	90	0	0.000	0.000	0.000	0.000	0.000	0.000	0.000	0.000	0.000	0.000	0.000	0.000	0.000	0.000	0.039	0.040	0.042	0.034	2.582	0.038	0.526	80	560	100	517	13306	13823	486	12109	12595	Error	Error	-4.686	517	13306	486	12109	84808	1066750	0.352	9.578	0	0	0
1	8	11	"A64"	"A64"	6510	56790	100	1017	1059	292	27	630	630	697	505	72	35	1	0	14589	14245	2862	20	1314	1314	1392	372	26	100	100	0	0.000	0.000	0.000	0.000	0.000	0.000	0.000	0.000	0.000	0.000	0.000	0.000	0.000	0.000	0.029	0.033	0.033	0.027	2.253	0.035	0.435	80	560	100	387	13275	13662	429	12931	13360	Error	Error	-5.100	387	13275	429	12931	84731	1139620	0.717	34.551	0	0	0
1	9	11	"A64"	"A64"	6810	56790	100	955	977	304	31	580	580	636	318	50	53	21	0	10803	10378	2974	28	1286	1286	1357	369	27	100	100	0	0.000	0.000	0.000	0.000	0.000	0.000	0.000	0.000	0.000	0.000	0.000	0.000	0.000	0.000	0.039	0.044	0.039	0.034	2.543	0.047	0.437	80	560	100	375	9517	9892	397	9092	9489	Error	Error	-4.666	375	9517	397	9092	78139	830261	1.072	24.447	0	0	0
1	10	11	"A65"	"A65"	7110	56780	100	919	949	355	37	563	563	585	208	35	68	42	0	12319	11828	4649	39	1262	1262	1322	334	25	97	93	0	0.000	0.000	0.000	0.000	0.000	0.000	0.000	0.000	0.000	0.000	0.000	0.000	0.000	0.000	0.032	0.037	0.036	0.029	2.636	0.039	0.414	80	560	100	356	11057	11413	386	10566	10952	Error	Error	-4.957	356	11057	386	10566	75880	946200	1.750	31.455	0	0	0
1	11	11	"A65"	"A65"	7410	56780	100	1035	1019	279	27	544	544	573	193	33	82	62	0	12433	13143	3902	29	1255	1255	1391	591	42	100	100	0	0.000	0.000	0.000	0.000	0.000	0.000	0.000	0.000	0.000	0.000	0.000	0.000	0.000	0.000	0.044	0.040	0.042	0.036	1.897	0.039	0.569	80	560	100	491	11178	11669	475	11888	12363	Error	Error	-4.509	491	11178	475	11888	81525	1051451	2.311	19.885	0	0	0
1	12	11	"A65"	"A65"	7710	56780	100	915	958	279	29	572	572	575	188	32	75	43	0	12198	12214	3265	26	1244	1244	1351	486	35	100	100	0	0.000	0.000	0.000	0.000	0.000	0.000	0.000	0.000	0.000	0.000	0.000	0.000	0.000	0.000	0.031	0.035	0.032	0.028	2.671	0.037	0.500	80	560	100	343	10954	11297	386	10970	11356	Error	Error	-4.997	343	10954	386	10970	76624	977155	2.037	22.352	0	0	0
1	13	11	"A66"	"A66"	8010	56780	100	967	1004	316	31	550	550	564	172	30	78	57	0	15063	13551	6029	44	1203	1203	1269	302	23	98	95	0	0.000	0.000	0.000	0.000	0.000	0.000	0.000	0.000	0.000	0.000	0.000	0.000	0.000	0.000	0.030	0.037	0.034	0.036	2.769	0.035	0.211	80	560	100	417	13860	14277	454	12348	12802	Error	Error	-5.055	417	13860	454	12348	80299	1084057	2.558	40.669	0	0	0
1	14	11	"A66"	"A66"	8310	56780	100	949	932	317	34	563	563	575	177	30	76	52	0	15710	13584	6177	45	1244	1244	1327	433	32	98	98	0	0.000	0.000	0.000	0.000	0.000	0.000	0.000	0.000	0.000	0.000	0.000	0.000	0.000	0.000	0.027	0.030	0.032	0.031	1.890	0.032	0.544	80	560	100	386	14466	14852	369	12340	12709	Error	Error	-5.228	386	14466	369	12340	74542	1086709	2.017	28.307	0	0	0
1	15	11	"A66"	"A66"	8610	56780	100	1229	1206	288	23	579	579	594	176	29	95	83	0	19053	17490	5160	29	1274	1274	1334	283	21	100	100	0	0.000	0.000	0.000	0.000	0.000	0.000	0.000	0.000	0.000	0.000	0.000	0.000	0.000	0.000	0.037	0.039	0.040	0.037	1.586	0.036	0.666	80	560	100	650	17779	18429	627	16216	16843	Error	Error	-4.774	650	17779	627	16216	96470	1399190	3.477	57.088	0	0	0
1	16	11	"A67"	"A67"	8910	56780	100	1074	1034	283	27	601	601	620	183	29	80	62	0	14718	13089	6137	46	1215	1215	1252	237	18	97	95	0	0.000	0.000	0.000	0.000	0.000	0.000	0.000	0.000	0.000	0.000	0.000	0.000	0.000	0.000	0.035	0.036	0.038	0.037	2.164	0.034	0.522	80	560	100	473	13503	13976	433	11874	12307	Error	Error	-4.835	473	13503	433	11874	82753	1047086	2.262	49.945	0	0	0
1	17	11	"A67"	"A67"	9210	56780	100	1136	1153	343	29	665	665	675	198	29	77	58	0	16105	14511	5992	41	1265	1265	1286	248	19	100	100	0	0.000	0.000	0.000	0.000	0.000	0.000	0.000	0.000	0.000	0.000	0.000	0.000	0.000	0.000	0.032	0.037	0.038	0.032	2.147	0.038	0.598	80	560	100	471	14840	15311	488	13246	13734	Error	Error	-4.978	471	14840	488	13246	92218	1160918	2.414	53.327	0	0	0
1	18	11	"A67"	"A67"	9510	56780	100	1107	1154	333	28	697	697	726	214	29	73	47	0	12858	12334	5324	43	1280	1280	1294	179	13	100	100	0	0.000	0.000	0.000	0.000	0.000	0.000	0.000	0.000	0.000	0.000	0.000	0.000	0.000	0.000	0.035	0.041	0.041	0.037	1.938	0.041	0.548	80	560	100	410	11578	11988	457	11054	11511	Error	Error	-4.820	410	11578	457	11054	92320	986754	2.000	61.676	0	0	0
1	1	12	"A68"	"A68"	4410	57090	100	762	789	209	26	733	733	740	212	28	20	3	0	3759	3918	1402	35	1319	1319	1323	167	12	100	96	0	0.000	0.000	0.000	0.000	0.000	0.000	0.000	0.000	0.000	0.000	0.000	0.000	0.000	0.000	0.012	0.022	0.062	0.045	4.666	0.031	0.034	80	560	100	29	2440	2469	56	2599	2655	Error	Error	-6.395	29	2440	56	2599	63147	313447	0.231	15.539	0	0	0
1	2	12	"A68"	"A68"	4710	57090	100	860	901	273	30	672	672	700	208	29	46	22	0	8162	8284	3654	44	1305	1305	1334	243	18	100	100	0	0.000	0.000	0.000	0.000	0.000	0.000	0.000	0.000	0.000	0.000	0.000	0.000	0.000	0.000	0.027	0.033	0.036	0.032	2.772	0.032	0.220	80	560	100	188	6857	7045	229	6979	7208	Error	Error	-5.189	188	6857	229	6979	72054	662706	0.966	28.601	0	0	0
1	3	12	"A68"	"A68"	5010	57090	100	875	918	283	30	607	607	634	198	31	66	33	0	8648	8980	3914	43	1281	1281	1304	235	18	100	100	0	0.000	0.000	0.000	0.000	0.000	0.000	0.000	0.000	0.000	0.000	0.000	0.000	0.000	0.000	0.036	0.040	0.041	0.040	2.267	0.037	0.303	80	560	100	268	7367	7635	311	7699	8010	Error	Error	-4.781	268	7367	311	7699	73415	718391	1.434	32.664	0	0	0
1	4	12	"A69"	"A69"	5310	57090	100	1105	1118	345	30	623	623	645	213	33	81	53	0	17475	15569	6393	41	1271	1271	1305	239	18	100	100	0	0.000	0.000	0.000	0.000	0.000	0.000	0.000	0.000	0.000	0.000	0.000	0.000	0.000	0.000	0.030	0.035	0.035	0.033	1.831	0.036	0.610	80	560	100	482	16204	16686	495	14298	14793	Error	Error	-5.071	482	16204	495	14298	89408	1245517	2.221	59.682	0	0	0
1	5	12	"A69"	"A69"	5610	57090	100	1203	1216	270	22	611	611	635	200	31	92	75	0	20305	19976	3556	17	1290	1290	1346	352	26	100	100	0	0.000	0.000	0.000	0.000	0.000	0.000	0.000	0.000	0.000	0.000	0.000	0.000	0.000	0.000	0.031	0.032	0.032	0.029	1.633	0.031	0.616	80	560	100	592	19015	19607	605	18686	19291	Error	Error	-5.005	592	19015	605	18686	97256	1598043	2.905	52.926	0	0	0
1	6	12	"A69"	"A69"	5910	57090	100	1202	1203	352	29	608	608	634	257	40	86	56	0	20121	18303	4726	25	1297	1297	1387	441	31	100	100	0	0.000	0.000	0.000	0.000	0.000	0.000	0.000	0.000	0.000	0.000	0.000	0.000	0.000	0.000	0.032	0.035	0.034	0.032	1.805	0.034	0.408	80	560	100	594	18824	19418	595	17006	17601	Error	Error	-4.986	594	18824	595	17006	96223	1464237	2.214	38.358	0	0	0
1	7	12	"A70"	"A70"	6210	57090	100	963	960	278	28	591	591	615	194	31	76	47	0	10935	11657	5929	50	1287	1287	1380	468	33	100	95	0	0.000	0.000	0.000	0.000	0.000	0.000	0.000	0.000	0.000	0.000	0.000	0.000	0.000	0.000	0.039	0.036	0.039	0.038	1.921	0.034	0.495	80	560	100	372	9648	10020	369	10370	10739	Error	Error	-4.697	372	9648	369	10370	76774	932551	1.778	21.959	0	0	0
1	8	12	"A70"	"A70"	6510	57090	100	1072	1049	305	29	582	582	596	183	30	76	56	0	15576	14157	5229	36	1292	1292	1377	432	31	100	100	0	0.000	0.000	0.000	0.000	0.000	0.000	0.000	0.000	0.000	0.000	0.000	0.000	0.000	0.000	0.034	0.036	0.036	0.029	2.230	0.036	0.614	80	560	100	490	14284	14774	467	12865	13332	Error	Error	-4.865	490	14284	467	12865	83912	1132529	2.475	29.583	0	0	0
1	9	12	"A70"	"A70"	6810	57090	100	1036	1010	297	29	589	589	613	213	34	75	52	0	13428	12480	3717	29	1317	1317	1401	400	28	100	100	0	0.000	0.000	0.000	0.000	0.000	0.000	0.000	0.000	0.000	0.000	0.000	0.000	0.000	0.000	0.037	0.038	0.040	0.035	1.910	0.039	0.490	80	560	100	447	12111	12558	421	11163	11584	Error	Error	-4.760	447	12111	421	11163	80778	998362	1.864	27.698	0	0	0
1	10	12	"A71"	"A71"	7120	57090	100	1272	1421	1073	75	607	607	637	241	37	86	65	0	15112	13860	5375	38	1301	1301	1399	439	31	100	95	0	0.000	0.000	0.000	0.000	0.000	0.000	0.000	0.000	0.000	0.000	0.000	0.000	0.000	0.000	0.048	0.065	0.053	0.057	2.863	0.050	0.200	80	560	100	665	13811	14476	814	12559	13373	Error	Error	-4.376	665	13811	814	12559	113702	1108780	3.253	28.385	0	0	0
1	11	12	"A71"	"A71"	7420	57080	100	1086	1091	292	26	557	557	579	192	33	86	67	0	17895	16610	4566	27	1242	1242	1325	418	31	100	100	0	0.000	0.000	0.000	0.000	0.000	0.000	0.000	0.000	0.000	0.000	0.000	0.000	0.000	0.000	0.032	0.035	0.035	0.031	1.920	0.034	0.534	80	560	100	529	16653	17182	534	15368	15902	Error	Error	-4.976	529	16653	534	15368	87272	1328802	2.667	36.567	0	0	0
1	12	12	"A71"	"A71"	7720	57080	100	1053	1054	299	28	543	543	564	194	34	87	71	0	17278	15951	4666	29	1189	1189	1285	414	32	100	100	0	0.000	0.000	0.000	0.000	0.000	0.000	0.000	0.000	0.000	0.000	0.000	0.000	0.000	0.000	0.032	0.035	0.035	0.032	1.610	0.035	0.646	80	560	100	510	16089	16599	511	14762	15273	Error	Error	-4.979	510	16089	511	14762	84347	1276108	2.526	35.425	0	0	0
1	13	12	"A72"	"A72"	8020	57080	100	1075	1076	349	32	562	562	579	177	30	85	67	0	10014	10460	4484	42	1282	1282	1378	456	33	97	95	0	0.000	0.000	0.000	0.000	0.000	0.000	0.000	0.000	0.000	0.000	0.000	0.000	0.000	0.000	0.059	0.056	0.055	0.048	2.693	0.053	0.567	80	560	100	513	8732	9245	514	9178	9692	Error	Error	-4.089	513	8732	514	9178	86117	836824	2.808	19.917	0	0	0
1	14	12	"A72"	"A72"	8320	57080	100	898	919	267	29	528	528	559	187	33	75	48	0	9575	9596	2917	30	1301	1301	1391	512	36	100	100	0	0.000	0.000	0.000	0.000	0.000	0.000	0.000	0.000	0.000	0.000	0.000	0.000	0.000	0.000	0.045	0.047	0.046	0.042	1.871	0.048	0.477	80	560	100	370	8274	8644	391	8295	8686	Error	Error	-4.483	370	8274	391	8295	73534	767698	1.925	16.025	0	0	0
1	15	12	"A72"	"A72"	8620	57080	100	1198	1189	284	23	593	593	630	369	58	77	35	0	13483	13571	3220	23	1301	1301	1422	501	35	100	100	0	0.000	0.000	0.000	0.000	0.000	0.000	0.000	0.000	0.000	0.000	0.000	0.000	0.000	0.000	0.050	0.049	0.050	0.044	1.723	0.045	0.220	80	560	100	605	12182	12787	596	12270	12866	Error	Error	-4.332	605	12182	596	12270	95086	1085677	1.515	24.250	0	0	0
1	16	12	"A73"	"A73"	8920	57080	100	646	701	305	43	603	603	643	259	40	22	7	0	3165	4309	3434	79	1204	1204	1245	240	19	90	85	0	0.000	0.000	0.000	0.000	0.000	0.000	0.000	0.000	0.000	0.000	0.000	0.000	0.000	0.000	0.022	0.032	0.068	0.069	4.986	0.039	0.140	80	560	100	43	1961	2004	98	3105	3203	Error	Error	-5.511	43	1961	98	3105	56077	344705	0.224	12.767	0	0	0
1	17	12	"A73"	"A73"	9220	57080	100	724	766	276	36	653	653	675	218	32	25	5	0	3667	4549	2794	61	1234	1234	1257	197	15	98	96	0	0.000	0.000	0.000	0.000	0.000	0.000	0.000	0.000	0.000	0.000	0.000	0.000	0.000	0.000	0.029	0.034	0.053	0.055	4.210	0.021	0.027	80	560	100	71	2433	2504	113	3315	3428	Error	Error	-5.099	71	2433	113	3315	61249	363947	0.417	16.711	0	0	0
1	18	12	"A73"	"A73"	9520	57080	100	855	872	258	29	770	770	782	218	27	30	10	0	3490	4488	3174	70	1332	1332	1365	210	15	98	95	0	0.000	0.000	0.000	0.000	0.000	0.000	0.000	0.000	0.000	0.000	0.000	0.000	0.000	0.000	0.039	0.032	0.075	0.065	3.217	0.042	0.149	80	560	100	85	2158	2243	102	3156	3258	Error	Error	-4.666	85	2158	102	3156	69762	359075	0.413	14.871	0	0	0
1	1	13	"A74"	"A74"	4410	57390	100	1073	1089	333	30	717	717	727	188	25	66	46	0	10916	9655	4457	46	1366	1366	1381	173	12	100	98	0	0.000	0.000	0.000	0.000	0.000	0.000	0.000	0.000	0.000	0.000	0.000	0.000	0.000	0.000	0.037	0.045	0.052	0.045	2.701	0.045	0.443	80	560	100	356	9550	9906	372	8289	8661	Error	Error	-4.746	356	9550	372	8289	87153	772428	1.926	47.827	0	0	0
1	2	13	"A74"	"A74"	4720	57390	100	1130	1159	281	24	680	680	700	214	30	80	52	0	12450	12247	4036	32	1340	1340	1373	276	20	100	100	0	0.000	0.000	0.000	0.000	0.000	0.000	0.000	0.000	0.000	0.000	0.000	0.000	0.000	0.000	0.041	0.044	0.044	0.041	1.803	0.039	0.456	80	560	100	450	11110	11560	479	10907	11386	Error	Error	-4.626	450	11110	479	10907	92691	979785	2.145	39.399	0	0	0
1	3	13	"A74"	"A74"	5020	57390	100	939	992	310	31	619	619	630	192	30	70	45	0	10216	10712	2870	26	1328	1328	1363	332	24	100	100	0	0.000	0.000	0.000	0.000	0.000	0.000	0.000	0.000	0.000	0.000	0.000	0.000	0.000	0.000	0.036	0.040	0.044	0.038	2.267	0.042	0.439	80	560	100	320	8888	9208	373	9384	9757	Error	Error	-4.796	320	8888	373	9384	79379	856937	1.885	28.160	0	0	0
1	4	13	"A75"	"A75"	5320	57390	100	1025	1052	347	32	582	582	596	194	32	77	58	0	10604	10427	4259	40	1294	1294	1329	294	22	100	97	0	0.000	0.000	0.000	0.000	0.000	0.000	0.000	0.000	0.000	0.000	0.000	0.000	0.000	0.000	0.048	0.051	0.049	0.046	1.845	0.051	0.544	80	560	100	443	9310	9753	470	9133	9603	Error	Error	-4.393	443	9310	470	9133	84140	834164	2.351	30.946	0	0	0
1	5	13	"A75"	"A75"	5620	57390	100	1140	1160	338	29	614	614	635	232	36	78	57	0	11927	11535	2950	25	1384	1384	1455	433	29	100	100	0	0.000	0.000	0.000	0.000	0.000	0.000	0.000	0.000	0.000	0.000	0.000	0.000	0.000	0.000	0.050	0.054	0.051	0.048	1.907	0.053	0.575	80	560	100	526	10543	11069	546	10151	10697	Error	Error	-4.325	526	10543	546	10151	92810	922803	2.263	23.279	0	0	0
1	6	13	"A75"	"A75"	5920	57390	100	1030	1005	326	32	592	592	615	210	34	70	52	0	9363	9895	2960	29	1399	1399	1486	518	34	100	100	0	0.000	0.000	0.000	0.000	0.000	0.000	0.000	0.000	0.000	0.000	0.000	0.000	0.000	0.000	0.055	0.049	0.048	0.041	2.461	0.051	0.409	80	560	100	438	7964	8402	413	8496	8909	Error	Error	-4.184	438	7964	413	8496	80374	791568	1.857	16.234	0	0	0
1	7	13	"A76"	"A76"	6220	57390	100	954	969	269	27	566	566	605	215	35	75	45	0	11074	10946	4328	39	1344	1344	1415	389	27	100	97	0	0.000	0.000	0.000	0.000	0.000	0.000	0.000	0.000	0.000	0.000	0.000	0.000	0.000	0.000	0.040	0.042	0.044	0.043	2.418	0.037	0.370	80	560	100	388	9730	10118	403	9602	10005	Error	Error	-4.648	388	9730	403	9602	77554	875685	1.693	24.501	0	0	0
1	8	13	"A76"	"A76"	6520	57390	100	1016	1023	255	24	603	603	640	366	57	53	13	0	11955	11764	2363	20	1381	1381	1530	655	42	100	100	0	0.000	0.000	0.000	0.000	0.000	0.000	0.000	0.000	0.000	0.000	0.000	0.000	0.000	0.000	0.039	0.040	0.042	0.032	2.745	0.048	0.158	80	560	100	413	10574	10987	420	10383	10803	Error	Error	-4.678	413	10574	420	10383	81809	941155	1.046	15.624	0	0	0
1	9	13	"A76"	"A76"	6820	57390	100	1029	1007	284	28	571	571	579	179	30	80	58	0	10997	10985	2691	24	1306	1306	1386	474	34	100	100	0	0.000	0.000	0.000	0.000	0.000	0.000	0.000	0.000	0.000	0.000	0.000	0.000	0.000	0.000	0.047	0.045	0.045	0.036	2.883	0.043	0.427	80	560	100	458	9691	10149	436	9679	10115	Error	Error	-4.403	458	9691	436	9679	80536	878823	2.391	20.251	0	0	0
1	10	13	"A77"	"A77"	7120	57390	100	1747	1735	611	35	604	604	633	274	43	88	82	0	10814	10165	3624	35	1345	1345	1451	495	34	100	95	0	0.000	0.000	0.000	0.000	0.000	0.000	0.000	0.000	0.000	0.000	0.000	0.000	0.000	0.000	0.121	0.128	0.126	0.119	1.943	0.117	0.657	80	560	100	1143	9469	10612	1131	8820	9951	Error	Error	-3.050	1143	9469	1131	8820	138787	813231	4.022	17.604	0	0	0
1	11	13	"A77"	"A77"	7420	57390	100	1759	1761	444	25	563	563	626	615	98	87	47	0	9047	9255	2439	26	1361	1361	1540	924	60	100	100	0	0.000	0.000	0.000	0.000	0.000	0.000	0.000	0.000	0.000	0.000	0.000	0.000	0.000	0.000	0.156	0.152	0.146	0.144	1.742	0.131	0.663	80	560	100	1196	7686	8882	1198	7894	9092	Error	Error	-2.684	1196	7686	1198	7894	140907	740398	1.846	8.350	0	0	0
1	12	13	"A77"	"A77"	7720	57380	100	1395	1476	505	34	543	543	558	183	32	96	87	0	10062	9634	2538	26	1302	1302	1442	537	37	98	97	0	0.000	0.000	0.000	0.000	0.000	0.000	0.000	0.000	0.000	0.000	0.000	0.000	0.000	0.000	0.097	0.112	0.103	0.099	2.074	0.106	0.562	80	560	100	852	8760	9612	933	8332	9265	Error	Error	-3.362	852	8760	933	8332	118098	770730	5.016	15.255	0	0	0
1	13	13	"A78"	"A78"	8020	57380	100	892	903	295	32	530	530	555	192	34	63	42	0	10243	9324	3548	38	1259	1259	1356	493	36	97	91	0	0.000	0.000	0.000	0.000	0.000	0.000	0.000	0.000	0.000	0.000	0.000	0.000	0.000	0.000	0.040	0.046	0.042	0.040	2.888	0.044	0.400	80	560	100	362	8984	9346	373	8065	8438	Error	Error	-4.633	362	8984	373	8065	72231	745941	1.813	16.162	0	0	0
1	14	13	"A78"	"A78"	8320	57380	100	913	961	239	24	538	538	554	194	35	86	48	0	10689	10258	2834	27	1244	1244	1440	932	64	96	95	0	0.000	0.000	0.000	0.000	0.000	0.000	0.000	0.000	0.000	0.000	0.000	0.000	0.000	0.000	0.040	0.047	0.049	0.043	1.938	0.044	0.413	80	560	100	375	9445	9820	423	9014	9437	Error	Error	-4.655	375	9445	423	9014	76872	820672	2.098	9.461	0	0	0
1	15	13	"A78"	"A78"	8620	57380	100	1064	1060	277	26	566	566	584	179	30	83	71	0	12801	12737	3386	26	1337	1337	1494	809	54	100	97	0	0.000	0.000	0.000	0.000	0.000	0.000	0.000	0.000	0.000	0.000	0.000	0.000	0.000	0.000	0.043	0.043	0.046	0.040	1.940	0.041	0.512	80	560	100	498	11464	11962	494	11400	11894	Error	Error	-4.525	498	11464	494	11400	84765	1018950	2.659	13.897	0	0	0
1	16	13	"A79"	"A79"	8920	57380	100	968	1004	279	27	595	595	605	187	30	76	48	0	10894	11095	4806	43	1235	1235	1278	257	20	100	98	0	0.000	0.000	0.000	0.000	0.000	0.000	0.000	0.000	0.000	0.000	0.000	0.000	0.000	0.000	0.039	0.041	0.039	0.037	2.740	0.038	0.433	80	560	100	373	9659	10032	409	9860	10269	Error	Error	-4.695	373	9659	409	9860	80286	887573	2.134	38.198	0	0	0
1	17	13	"A79"	"A79"	9220	57380	100	1120	1141	305	26	633	633	648	190	29	83	66	0	11839	12181	4147	34	1263	1263	1288	254	19	100	100	0	0.000	0.000	0.000	0.000	0.000	0.000	0.000	0.000	0.000	0.000	0.000	0.000	0.000	0.000	0.046	0.047	0.047	0.041	2.057	0.043	0.494	80	560	100	487	10576	11063	508	10918	11426	Error	Error	-4.441	487	10576	508	10918	91294	974487	2.595	42.886	0	0	0
1	18	13	"A79"	"A79"	9520	57380	100	1175	1159	310	26	718	718	746	289	38	70	31	0	10017	10695	3367	31	1335	1335	1404	446	31	100	100	0	0.000	0.000	0.000	0.000	0.000	0.000	0.000	0.000	0.000	0.000	0.000	0.000	0.000	0.000	0.053	0.047	0.048	0.045	2.145	0.048	0.213	80	560	100	457	8682	9139	441	9360	9801	Error	Error	-4.248	457	8682	441	9360	92736	855570	1.429	20.832	0	0	0
1	1	14	"A80"	"A80"	4420	57690	100	898	908	220	24	720	720	736	206	27	43	12	0	6723	7048	3417	48	1328	1328	1342	170	12	100	97	0	0.000	0.000	0.000	0.000	0.000	0.000	0.000	0.000	0.000	0.000	0.000	0.000	0.000	0.000	0.033	0.033	0.036	0.042	2.573	0.030	0.179	80	560	100	178	5395	5573	188	5720	5908	Error	Error	-4.922	178	5395	188	5720	72654	563874	0.835	33.565	0	0	0
1	2	14	"A80"	"A80"	4720	57690	100	1091	1081	267	24	689	689	685	196	28	76	52	0	11566	10918	3635	33	1331	1331	1360	286	21	100	100	0	0.000	0.000	0.000	0.000	0.000	0.000	0.000	0.000	0.000	0.000	0.000	0.000	0.000	0.000	0.039	0.041	0.044	0.037	2.193	0.039	0.432	80	560	100	402	10235	10637	392	9587	9979	Error	Error	-4.670	402	10235	392	9587	86501	873439	2.020	33.420	0	0	0
1	3	14	"A80"	"A80"	5020	57690	100	999	988	267	27	637	637	643	189	29	65	42	0	10302	9591	3870	40	1280	1280	1301	244	18	100	97	0	0.000	0.000	0.000	0.000	0.000	0.000	0.000	0.000	0.000	0.000	0.000	0.000	0.000	0.000	0.040	0.042	0.043	0.041	1.959	0.044	0.445	80	560	100	362	9022	9384	351	8311	8662	Error	Error	-4.639	362	9022	351	8311	79034	767302	1.825	33.975	0	0	0
1	4	14	"A81"	"A81"	5320	57690	100	897	929	301	32	619	619	633	195	30	61	33	0	9259	9082	4452	49	1274	1274	1302	240	18	97	96	0	0.000	0.000	0.000	0.000	0.000	0.000	0.000	0.000	0.000	0.000	0.000	0.000	0.000	0.000	0.035	0.040	0.041	0.039	3.027	0.040	0.404	80	560	100	278	7985	8263	310	7808	8118	Error	Error	-4.844	278	7985	310	7808	74290	726586	1.518	32.417	0	0	0
1	5	14	"A81"	"A81"	5620	57690	100	1050	1062	245	23	607	607	630	194	30	86	61	0	13809	13168	3692	28	1335	1335	1417	430	30	100	100	0	0.000	0.000	0.000	0.000	0.000	0.000	0.000	0.000	0.000	0.000	0.000	0.000	0.000	0.000	0.036	0.038	0.036	0.035	1.835	0.035	0.495	80	560	100	443	12474	12917	455	11833	12288	Error	Error	-4.815	443	12474	455	11833	84922	1053402	2.227	27.328	0	0	0
1	6	14	"A81"	"A81"	5920	57690	100	1086	1113	280	25	592	592	612	188	30	90	70	0	14567	13972	4460	31	1381	1381	1544	778	50	98	95	0	0.000	0.000	0.000	0.000	0.000	0.000	0.000	0.000	0.000	0.000	0.000	0.000	0.000	0.000	0.037	0.041	0.042	0.039	1.617	0.041	0.604	80	560	100	494	13186	13680	521	12591	13112	Error	Error	-4.738	494	13186	521	12591	89045	1117727	2.665	15.974	0	0	0
1	7	14	"A82"	"A82"	6220	57690	100	867	897	287	31	599	599	626	304	48	45	12	0	9349	8741	4188	47	1284	1284	1364	438	32	95	91	0	0.000	0.000	0.000	0.000	0.000	0.000	0.000	0.000	0.000	0.000	0.000	0.000	0.000	0.000	0.033	0.040	0.044	0.044	2.898	0.034	0.106	80	560	100	268	8065	8333	298	7457	7755	Error	Error	-4.911	268	8065	298	7457	71739	699268	0.891	16.842	0	0	0
1	8	14	"A82"	"A82"	6520	57690	100	957	986	309	31	595	595	603	191	31	73	46	0	12044	11524	4364	37	1312	1312	1453	626	43	97	97	0	0.000	0.000	0.000	0.000	0.000	0.000	0.000	0.000	0.000	0.000	0.000	0.000	0.000	0.000	0.034	0.038	0.037	0.033	2.549	0.038	0.434	80	560	100	362	10732	11094	391	10212	10603	Error	Error	-4.890	362	10732	391	10212	78898	921885	2.005	16.088	0	0	0
1	9	14	"A82"	"A82"	6820	57690	100	1042	1050	279	26	582	582	595	183	30	81	61	0	11782	11562	3405	29	1314	1314	1447	579	40	100	100	0	0.000	0.000	0.000	0.000	0.000	0.000	0.000	0.000	0.000	0.000	0.000	0.000	0.000	0.000	0.044	0.046	0.047	0.039	2.013	0.044	0.531	80	560	100	460	10468	10928	468	10248	10716	Error	Error	-4.508	460	10468	468	10248	84025	924973	2.486	17.470	0	0	0
1	10	14	"A83"	"A83"	7130	57690	100	931	935	288	30	558	558	577	181	31	73	51	0	9226	8993	3428	38	1274	1274	1346	345	25	100	100	0	0.000	0.000	0.000	0.000	0.000	0.000	0.000	0.000	0.000	0.000	0.000	0.000	0.000	0.000	0.047	0.049	0.046	0.048	2.077	0.045	0.431	80	560	100	373	7952	8325	377	7719	8096	Error	Error	-4.414	373	7952	377	7719	74799	719402	1.978	22.165	0	0	0
1	11	14	"A83"	"A83"	7430	57690	100	944	929	275	29	569	569	599	221	36	68	35	0	10103	10041	3466	34	1275	1275	1358	397	29	100	100	0	0.000	0.000	0.000	0.000	0.000	0.000	0.000	0.000	0.000	0.000	0.000	0.000	0.000	0.000	0.042	0.041	0.043	0.040	2.211	0.037	0.356	80	560	100	375	8828	9203	360	8766	9126	Error	Error	-4.557	375	8828	360	8766	74331	803317	1.493	21.872	0	0	0
1	12	14	"A83"	"A83"	7730	57690	100	1069	1210	982	81	573	573	607	333	54	71	33	0	11715	11592	2992	25	1296	1296	1411	522	36	100	100	0	0.000	0.000	0.000	0.000	0.000	0.000	0.000	0.000	0.000	0.000	0.000	0.000	0.000	0.000	0.048	0.062	0.045	0.046	2.347	0.061	0.218	80	560	100	496	10419	10915	637	10296	10933	Error	Error	-4.393	496	10419	637	10296	96787	927336	1.811	19.504	0	0	0
1	13	14	"A84"	"A84"	8030	57680	100	966	939	242	25	549	549	562	186	33	76	55	0	7982	7967	2669	33	1265	1265	1314	337	25	100	98	0	0.000	0.000	0.000	0.000	0.000	0.000	0.000	0.000	0.000	0.000	0.000	0.000	0.000	0.000	0.062	0.058	0.061	0.050	2.869	0.054	0.408	80	560	100	417	6717	7134	390	6702	7092	Error	Error	-4.010	417	6717	390	6702	75145	637344	2.027	19.742	0	0	0
1	14	14	"A84"	"A84"	8330	57680	100	887	901	277	30	574	574	604	201	33	65	35	0	8140	8156	3336	40	1375	1375	1516	665	43	95	95	0	0.000	0.000	0.000	0.000	0.000	0.000	0.000	0.000	0.000	0.000	0.000	0.000	0.000	0.000	0.046	0.048	0.052	0.056	2.233	0.051	0.377	80	560	100	313	6765	7078	327	6781	7108	Error	Error	-4.434	313	6765	327	6781	72106	652494	1.478	9.985	0	0	0
1	15	14	"A84"	"A84"	8630	57680	100	1102	1044	307	29	603	603	622	193	31	76	60	0	9090	9200	2601	28	1339	1339	1440	543	37	100	98	0	0.000	0.000	0.000	0.000	0.000	0.000	0.000	0.000	0.000	0.000	0.000	0.000	0.000	0.000	0.064	0.056	0.061	0.051	2.275	0.055	0.412	80	560	100	499	7751	8250	441	7861	8302	Error	Error	-3.957	499	7751	441	7861	83515	736014	2.187	14.291	0	0	0
1	16	14	"A85"	"A85"	8930	57680	100	931	934	296	31	642	642	773	1582	204	0	0	0	6119	6741	3337	49	1274	1274	1490	2471	165	77	48	0	0.000	0.000	0.000	0.000	0.000	0.000	0.000	0.000	0.000	0.000	0.000	0.000	0.000	0.000	0.060	0.053	0.058	0.058	2.087	0.412	0.593	80	560	100	289	4845	5134	292	5467	5759	Error	Error	-4.067	289	4845	292	5467	74718	539298	0.102	2.125	0	0	0
1	17	14	"A85"	"A85"	9230	57680	100	1104	1105	321	29	695	695	705	203	28	71	51	0	7082	8083	3254	40	1295	1295	1322	223	16	100	100	0	0.000	0.000	0.000	0.000	0.000	0.000	0.000	0.000	0.000	0.000	0.000	0.000	0.000	0.000	0.071	0.060	0.065	0.053	2.606	0.055	0.400	80	560	100	409	5787	6196	410	6788	7198	Error	Error	-3.823	409	5787	410	6788	88368	646638	1.970	30.318	0	0	0
1	18	14	"A85"	"A85"	9530	57680	100	1163	1209	346	28	777	777	807	481	59	35	11	0	6758	7387	2709	36	1379	1379	1434	325	22	100	100	0	0.000	0.000	0.000	0.000	0.000	0.000	0.000	0.000	0.000	0.000	0.000	0.000	0.000	0.000	0.072	0.072	0.077	0.061	2.355	0.073	0.448	80	560	100	386	5379	5765	432	6008	6440	Error	Error	-3.801	386	5379	432	6008	96750	590962	0.836	18.317	0	0	0
1	1	15	"A86"	"A86"	4420	57990	100	1004	1027	291	28	748	748	758	208	27	57	28	0	7793	7495	3802	50	1322	1322	1332	154	11	95	95	0	0.000	0.000	0.000	0.000	0.000	0.000	0.000	0.000	0.000	0.000	0.000	0.000	0.000	0.000	0.040	0.045	0.047	0.049	3.965	0.044	0.319	80	560	100	256	6471	6727	279	6173	6452	Error	Error	-4.660	256	6471	279	6173	82124	599572	1.293	40.019	0	0	0
1	2	15	"A86"	"A86"	4730	57990	100	986	1053	307	29	681	681	691	196	28	68	37	0	9145	9405	2847	30	1296	1296	1322	243	18	100	100	0	0.000	0.000	0.000	0.000	0.000	0.000	0.000	0.000	0.000	0.000	0.000	0.000	0.000	0.000	0.039	0.046	0.044	0.038	2.030	0.045	0.381	80	560	100	305	7849	8154	372	8109	8481	Error	Error	-4.686	305	7849	372	8109	84228	752428	1.847	33.263	0	0	0
1	3	15	"A86"	"A86"	5030	57990	100	1095	1098	310	28	660	660	702	252	35	70	43	0	10266	10588	2994	28	1300	1300	1338	295	22	100	100	0	0.000	0.000	0.000	0.000	0.000	0.000	0.000	0.000	0.000	0.000	0.000	0.000	0.000	0.000	0.049	0.047	0.049	0.040	2.314	0.039	0.274	80	560	100	435	8966	9401	438	9288	9726	Error	Error	-4.365	435	8966	438	9288	87821	847006	1.571	31.356	0	0	0
1	4	15	"A87"	"A87"	5330	57990	100	960	1040	349	33	642	642	657	199	30	70	43	0	7780	7235	2951	40	1269	1269	1299	243	18	98	96	0	0.000	0.000	0.000	0.000	0.000	0.000	0.000	0.000	0.000	0.000	0.000	0.000	0.000	0.000	0.049	0.067	0.074	0.061	2.807	0.068	0.474	80	560	100	318	6511	6829	398	5966	6364	Error	Error	-4.356	318	6511	398	5966	83214	578833	1.925	24.428	0	0	0
1	5	15	"A87"	"A87"	5630	57990	100	1109	1158	358	30	620	620	627	180	28	86	68	0	9664	9845	2787	28	1282	1282	1348	367	27	100	100	0	0.000	0.000	0.000	0.000	0.000	0.000	0.000	0.000	0.000	0.000	0.000	0.000	0.000	0.000	0.058	0.063	0.059	0.056	2.054	0.059	0.474	80	560	100	489	8382	8871	538	8563	9101	Error	Error	-4.099	489	8382	538	8563	92613	787627	2.950	23.153	0	0	0
1	6	15	"A87"	"A87"	5930	57990	100	940	1002	301	30	583	583	600	182	30	73	48	0	8908	8660	2752	31	1259	1259	1337	411	30	100	97	0	0.000	0.000	0.000	0.000	0.000	0.000	0.000	0.000	0.000	0.000	0.000	0.000	0.000	0.000	0.047	0.057	0.059	0.047	2.466	0.050	0.401	80	560	100	357	7649	8006	419	7401	7820	Error	Error	-4.421	357	7649	419	7401	80184	692834	2.209	17.818	0	0	0
1	7	15	"A88"	"A88"	6230	57990	100	921	945	288	30	597	597	623	249	39	61	30	0	9962	9414	3607	38	1255	1255	1322	350	26	100	98	0	0.000	0.000	0.000	0.000	0.000	0.000	0.000	0.000	0.000	0.000	0.000	0.000	0.000	0.000	0.037	0.043	0.047	0.042	2.423	0.041	0.369	80	560	100	324	8707	9031	348	8159	8507	Error	Error	-4.748	324	8707	348	8159	75584	753107	1.293	23.120	0	0	0
1	8	15	"A88"	"A88"	6530	57990	100	1142	1151	328	28	583	583	616	262	42	87	55	0	12868	12737	3872	30	1302	1302	1390	397	28	100	100	0	0.000	0.000	0.000	0.000	0.000	0.000	0.000	0.000	0.000	0.000	0.000	0.000	0.000	0.000	0.048	0.050	0.050	0.045	1.868	0.046	0.521	80	560	100	559	11566	12125	568	11435	12003	Error	Error	-4.371	559	11566	568	11435	92058	1018985	2.042	28.582	0	0	0
1	9	15	"A88"	"A88"	6830	57990	100	992	1026	262	25	610	610	635	230	36	72	43	0	11167	11088	2591	23	1314	1314	1417	465	32	100	100	0	0.000	0.000	0.000	0.000	0.000	0.000	0.000	0.000	0.000	0.000	0.000	0.000	0.000	0.000	0.039	0.043	0.043	0.038	1.921	0.042	0.436	80	560	100	382	9853	10235	416	9774	10190	Error	Error	-4.689	382	9853	416	9774	82069	887068	1.700	20.798	0	0	0
1	10	15	"A89"	"A89"	7130	57990	100	879	905	239	26	594	594	613	249	40	57	21	0	8300	7971	1982	24	1217	1217	1250	260	20	100	100	0	0.000	0.000	0.000	0.000	0.000	0.000	0.000	0.000	0.000	0.000	0.000	0.000	0.000	0.000	0.040	0.046	0.047	0.038	2.258	0.046	0.319	80	560	100	285	7083	7368	311	6754	7065	Error	Error	-4.635	285	7083	311	6754	72401	637657	1.173	25.850	0	0	0
1	11	15	"A89"	"A89"	7430	57990	100	858	907	272	29	561	561	583	186	31	70	41	0	8185	8294	1784	21	1208	1208	1249	248	19	100	100	0	0.000	0.000	0.000	0.000	0.000	0.000	0.000	0.000	0.000	0.000	0.000	0.000	0.000	0.000	0.043	0.049	0.047	0.040	2.546	0.046	0.350	80	560	100	297	6977	7274	346	7086	7432	Error	Error	-4.554	297	6977	346	7086	72597	663554	1.742	28.407	0	0	0
1	12	15	"A89"	"A89"	7730	57990	100	767	754	226	29	556	556	576	190	32	57	18	0	6231	6158	1966	31	1200	1200	1225	234	19	100	100	0	0.000	0.000	0.000	0.000	0.000	0.000	0.000	0.000	0.000	0.000	0.000	0.000	0.000	0.000	0.042	0.040	0.053	0.048	2.192	0.043	0.227	80	560	100	211	5031	5242	198	4958	5156	Error	Error	-4.576	211	5031	198	4958	60311	492611	0.937	21.081	0	0	0
1	13	15	"A90"	"A90"	8030	57990	100	937	934	279	29	599	599	643	322	50	52	13	0	8758	9035	4431	49	1273	1273	1324	317	23	98	95	0	0.000	0.000	0.000	0.000	0.000	0.000	0.000	0.000	0.000	0.000	0.000	0.000	0.000	0.000	0.045	0.043	0.048	0.047	2.473	0.042	0.402	80	560	100	338	7485	7823	335	7762	8097	Error	Error	-4.469	338	7485	335	7762	74752	722793	0.904	24.325	0	0	0
1	14	15	"A90"	"A90"	8330	57980	100	991	1027	400	38	584	584	601	187	31	80	53	0	10573	11200	4815	42	1263	1263	1414	922	65	96	96	0	0.000	0.000	0.000	0.000	0.000	0.000	0.000	0.000	0.000	0.000	0.000	0.000	0.000	0.000	0.044	0.045	0.042	0.042	2.314	0.044	0.467	80	560	100	407	9310	9717	443	9937	10380	Error	Error	-4.516	407	9310	443	9937	82129	895979	2.278	10.614	0	0	0
1	15	15	"A90"	"A90"	8630	57980	100	1011	1043	294	28	637	637	650	240	36	67	38	0	10521	11358	5373	47	1293	1293	1335	277	20	97	96	0	0.000	0.000	0.000	0.000	0.000	0.000	0.000	0.000	0.000	0.000	0.000	0.000	0.000	0.000	0.041	0.040	0.044	0.043	2.012	0.039	0.476	80	560	100	374	9228	9602	406	10065	10471	Error	Error	-4.625	374	9228	406	10065	83417	908633	1.638	36.184	0	0	0
1	16	15	"A91"	"A91"	8930	57980	100	926	921	290	31	650	650	682	212	31	57	26	0	4759	5156	2382	46	1254	1254	1265	169	13	98	96	0	0.000	0.000	0.000	0.000	0.000	0.000	0.000	0.000	0.000	0.000	0.000	0.000	0.000	0.000	0.079	0.069	0.074	0.067	3.309	0.065	0.261	80	560	100	276	3505	3781	271	3902	4173	Error	Error	-3.667	276	3505	271	3902	73655	412481	1.127	23.024	0	0	0
1	17	15	"A91"	"A91"	9230	57980	100	1003	1039	318	30	717	717	807	1607	199	0	0	0	5438	5671	1656	29	1303	1303	1426	2416	169	92	25	0	0.000	0.000	0.000	0.000	0.000	0.000	0.000	0.000	0.000	0.000	0.000	0.000	0.000	0.000	0.069	0.074	0.079	0.054	3.426	0.518	0.733	80	560	100	286	4135	4421	322	4368	4690	Error	Error	-3.854	286	4135	322	4368	83128	453719	0.144	1.757	0	0	0
1	18	15	"A91"	"A91"	9530	57980	100	1063	1092	357	32	754	754	776	248	31	55	22	0	4976	5570	2043	36	1314	1314	1325	208	15	98	98	0	0.000	0.000	0.000	0.000	0.000	0.000	0.000	0.000	0.000	0.000	0.000	0.000	0.000	0.000	0.084	0.079	0.079	0.074	2.325	0.087	0.378	80	560	100	309	3662	3971	338	4256	4594	Error	Error	-3.567	309	3662	338	4256	87329	445595	1.274	20.409	0	0	0
1	1	16	"A92"	"A92"	4430	58290	100	998	1035	263	25	748	748	766	209	27	58	27	0	6211	6060	1856	30	1357	1357	1356	159	11	98	95	0	0.000	0.000	0.000	0.000	0.000	0.000	0.000	0.000	0.000	0.000	0.000	0.000	0.000	0.000	0.052	0.061	0.072	0.069	2.652	0.053	0.230	80	560	100	250	4854	5104	287	4703	4990	Error	Error	-4.279	250	4854	287	4703	82834	484826	1.287	29.585	0	0	0
1	2	16	"A92"	"A92"	4730	58290	100	960	960	270	28	725	725	736	210	28	55	21	0	7217	6818	2327	34	1339	1339	1395	329	23	100	98	0	0.000	0.000	0.000	0.000	0.000	0.000	0.000	0.000	0.000	0.000	0.000	0.000	0.000	0.000	0.040	0.043	0.055	0.050	2.459	0.044	0.221	80	560	100	235	5878	6113	235	5479	5714	Error	Error	-4.645	235	5878	235	5479	76833	545423	1.067	16.483	0	0	0
1	3	16	"A92"	"A92"	5030	58290	100	954	993	242	24	682	682	711	338	47	37	7	0	7767	7507	1857	24	1312	1312	1349	315	23	100	100	0	0.000	0.000	0.000	0.000	0.000	0.000	0.000	0.000	0.000	0.000	0.000	0.000	0.000	0.000	0.042	0.050	0.046	0.037	2.927	0.050	0.281	80	560	100	272	6455	6727	311	6195	6506	Error	Error	-4.569	272	6455	311	6195	79466	600556	0.834	19.549	0	0	0
1	4	16	"A93"	"A93"	5330	58290	100	905	930	307	33	643	643	659	194	29	60	33	0	6756	7097	3415	48	1298	1298	1319	193	14	100	97	0	0.000	0.000	0.000	0.000	0.000	0.000	0.000	0.000	0.000	0.000	0.000	0.000	0.000	0.000	0.048	0.049	0.061	0.049	3.151	0.044	0.268	80	560	100	262	5458	5720	287	5799	6086	Error	Error	-4.381	262	5458	287	5799	74379	567770	1.397	29.938	0	0	0
1	5	16	"A93"	"A93"	5630	58290	100	1025	1016	332	32	650	650	644	191	29	66	50	0	9770	10396	4381	42	1311	1311	1348	276	20	100	100	0	0.000	0.000	0.000	0.000	0.000	0.000	0.000	0.000	0.000	0.000	0.000	0.000	0.000	0.000	0.044	0.040	0.042	0.035	2.578	0.043	0.433	80	560	100	375	8459	8834	366	9085	9451	Error	Error	-4.496	375	8459	366	9085	81292	831679	1.948	32.783	0	0	0
1	6	16	"A93"	"A93"	5930	58290	100	973	990	269	27	649	649	670	217	32	68	35	0	11034	11482	5479	47	1300	1300	1378	366	26	100	97	0	0.000	0.000	0.000	0.000	0.000	0.000	0.000	0.000	0.000	0.000	0.000	0.000	0.000	0.000	0.033	0.033	0.035	0.035	2.114	0.032	0.330	80	560	100	324	9734	10058	341	10182	10523	Error	Error	-4.909	324	9734	341	10182	79222	918550	1.475	27.607	0	0	0
1	7	16	"A94"	"A94"	6230	58290	100	949	974	296	30	603	603	616	183	29	76	47	0	9876	9203	4389	47	1259	1259	1308	301	23	100	97	0	0.000	0.000	0.000	0.000	0.000	0.000	0.000	0.000	0.000	0.000	0.000	0.000	0.000	0.000	0.040	0.047	0.052	0.048	2.427	0.042	0.387	80	560	100	346	8617	8963	371	7944	8315	Error	Error	-4.638	346	8617	371	7944	77885	736231	1.956	26.229	0	0	0
1	8	16	"A94"	"A94"	6530	58290	100	948	975	330	33	592	592	610	186	30	68	48	0	10356	9961	3732	37	1253	1253	1320	305	23	100	97	0	0.000	0.000	0.000	0.000	0.000	0.000	0.000	0.000	0.000	0.000	0.000	0.000	0.000	0.000	0.039	0.044	0.046	0.041	2.045	0.044	0.345	80	560	100	356	9103	9459	383	8708	9091	Error	Error	-4.676	356	9103	383	8708	78016	796891	1.962	28.331	0	0	0
1	9	16	"A94"	"A94"	6830	58290	100	958	977	261	26	584	584	613	326	53	55	15	0	8472	7999	2631	32	1283	1283	1361	383	28	97	96	0	0.000	0.000	0.000	0.000	0.000	0.000	0.000	0.000	0.000	0.000	0.000	0.000	0.000	0.000	0.052	0.059	0.056	0.055	2.192	0.064	0.457	80	560	100	374	7189	7563	393	6716	7109	Error	Error	-4.265	374	7189	393	6716	78158	639902	1.117	17.332	0	0	0
1	10	16	"A95"	"A95"	7140	58290	100	929	969	259	26	588	588	613	324	52	51	15	0	8155	8155	2554	31	1211	1211	1235	219	17	100	100	0	0.000	0.000	0.000	0.000	0.000	0.000	0.000	0.000	0.000	0.000	0.000	0.000	0.000	0.000	0.049	0.055	0.056	0.053	1.969	0.049	0.127	80	560	100	341	6944	7285	381	6944	7325	Error	Error	-4.348	341	6944	381	6944	77491	652360	1.099	31.598	0	0	0
1	11	16	"A95"	"A95"	7440	58290	100	941	963	254	26	580	580	601	249	41	72	21	0	9326	9449	1826	19	1221	1221	1249	224	17	100	100	0	0.000	0.000	0.000	0.000	0.000	0.000	0.000	0.000	0.000	0.000	0.000	0.000	0.000	0.000	0.045	0.047	0.048	0.042	1.672	0.048	0.275	80	560	100	361	8105	8466	383	8228	8611	Error	Error	-4.489	361	8105	383	8228	77058	755926	1.454	36.607	0	0	0
1	12	16	"A95"	"A95"	7740	58290	100	1020	1045	273	26	580	580	595	182	30	88	65	0	9524	9462	1378	14	1206	1206	1222	191	15	100	100	0	0.000	0.000	0.000	0.000	0.000	0.000	0.000	0.000	0.000	0.000	0.000	0.000	0.000	0.000	0.053	0.056	0.057	0.048	2.192	0.055	0.477	80	560	100	440	8318	8758	465	8256	8721	Error	Error	-4.241	440	8318	465	8256	83595	756937	2.473	43.141	0	0	0
1	13	16	"A96"	"A96"	8040	58290	100	937	962	273	28	581	581	612	244	39	63	37	0	9403	8929	2831	31	1190	1190	1216	245	20	100	100	0	0.000	0.000	0.000	0.000	0.000	0.000	0.000	0.000	0.000	0.000	0.000	0.000	0.000	0.000	0.043	0.049	0.048	0.039	2.501	0.049	0.301	80	560	100	356	8213	8569	381	7739	8120	Error	Error	-4.528	356	8213	381	7739	76939	714295	1.434	31.482	0	0	0
1	14	16	"A96"	"A96"	8340	58290	100	966	981	280	28	600	600	615	188	30	70	48	0	10104	10018	4756	47	1219	1219	1244	208	16	100	100	0	0.000	0.000	0.000	0.000	0.000	0.000	0.000	0.000	0.000	0.000	0.000	0.000	0.000	0.000	0.041	0.043	0.046	0.044	1.879	0.043	0.481	80	560	100	366	8885	9251	381	8799	9180	Error	Error	-4.601	366	8885	381	8799	78505	801429	1.947	42.183	0	0	0
1	15	16	"A96"	"A96"	8640	58280	100	905	960	268	27	623	623	633	193	30	72	36	0	7305	7233	2299	31	1244	1244	1268	196	15	100	100	0	0.000	0.000	0.000	0.000	0.000	0.000	0.000	0.000	0.000	0.000	0.000	0.000	0.000	0.000	0.047	0.056	0.060	0.056	1.908	0.054	0.385	80	560	100	282	6061	6343	337	5989	6326	Error	Error	-4.426	282	6061	337	5989	76760	578618	1.694	30.434	0	0	0
1	16	16	"A97"	"A97"	8940	58280	100	935	952	261	27	650	650	669	207	30	58	35	0	5742	5723	1785	31	1229	1229	1239	178	14	100	100	0	0.000	0.000	0.000	0.000	0.000	0.000	0.000	0.000	0.000	0.000	0.000	0.000	0.000	0.000	0.063	0.067	0.077	0.061	2.497	0.063	0.248	80	560	100	285	4513	4798	302	4494	4796	Error	Error	-3.985	285	4513	302	4494	76189	457845	1.367	25.191	0	0	0
1	17	16	"A97"	"A97"	9240	58280	100	1027	1087	280	25	723	723	729	202	27	67	36	0	6923	6998	2192	31	1305	1305	1310	152	11	100	100	0	0.000	0.000	0.000	0.000	0.000	0.000	0.000	0.000	0.000	0.000	0.000	0.000	0.000	0.000	0.054	0.064	0.062	0.060	1.999	0.059	0.316	80	560	100	304	5618	5922	364	5693	6057	Error	Error	-4.208	304	5618	364	5693	86960	559859	1.772	37.421	0	0	0
1	18	16	"A97"	"A97"	9540	58280	100	1075	1073	289	26	810	810	820	216	26	55	28	0	5862	5647	2379	42	1380	1380	1392	182	13	100	100	0	0.000	0.000	0.000	0.000	0.000	0.000	0.000	0.000	0.000	0.000	0.000	0.000	0.000	0.000	0.059	0.062	0.075	0.068	2.030	0.068	0.337	80	560	100	265	4482	4747	263	4267	4530	Error	Error	-4.080	265	4482	263	4267	85844	451775	1.171	23.379	0	0	0
1	1	17	"A98"	"A98"	4430	58590	100	730	769	219	28	793	793	812	211	25	15	3	0	1661	1812	533	29	1351	1351	1358	149	10	77	52	0	0.000	0.000	0.000	0.000	0.000	0.000	0.000	0.000	0.000	0.000	0.000	0.000	0.000	0.000	-0.203	-0.052	0.384	0.400	4.454	0.107	0.016	80	560	100	-63	310	247	-24	461	437	Error	Error	Error	-63	310	-24	461	61541	144923	-0.204	3.047	0	0	0
1	2	17	"A98"	"A98"	4740	58590	100	702	733	214	29	740	740	757	205	27	20	2	0	1614	1732	452	26	1323	1323	1335	165	12	72	42	0	0.000	0.000	0.000	0.000	0.000	0.000	0.000	0.000	0.000	0.000	0.000	0.000	0.000	0.000	-0.131	-0.017	0.446	0.445	3.482	0.214	0.040	80	560	100	-38	291	253	-7	409	402	Error	Error	Error	-38	291	-7	409	58667	138586	-0.117	2.406	0	0	0
1	3	17	"A98"	"A98"	5040	58590	100	736	735	233	31	703	703	720	219	30	16	5	0	1663	1901	714	37	1291	1291	1293	197	15	68	46	0	0.000	0.000	0.000	0.000	0.000	0.000	0.000	0.000	0.000	0.000	0.000	0.000	0.000	0.000	0.089	0.052	0.302	0.247	3.852	0.203	0.100	80	560	100	33	372	405	32	610	642	Error	Error	-3.495	33	372	32	610	58801	152096	0.068	3.086	0	0	0
1	4	17	"A99"	"A99"	5340	58590	100	802	818	233	28	685	685	707	206	29	30	12	0	2390	2507	811	32	1295	1295	1298	160	12	88	85	0	0.000	0.000	0.000	0.000	0.000	0.000	0.000	0.000	0.000	0.000	0.000	0.000	0.000	0.000	0.107	0.110	0.160	0.154	3.327	0.103	0.070	80	560	100	117	1095	1212	133	1212	1345	Error	Error	-3.226	117	1095	133	1212	65430	200574	0.539	7.556	0	0	0
1	5	17	"A99"	"A99"	5640	58590	100	772	772	195	25	646	646	668	247	36	26	3	0	3563	3424	826	24	1236	1236	1250	198	15	100	100	0	0.000	0.000	0.000	0.000	0.000	0.000	0.000	0.000	0.000	0.000	0.000	0.000	0.000	0.000	0.054	0.058	0.074	0.064	3.023	0.073	0.114	80	560	100	126	2327	2453	126	2188	2314	Error	Error	-4.207	126	2327	126	2188	61725	273941	0.421	10.980	0	0	0
1	6	17	"A99"	"A99"	5940	58590	100	756	786	210	26	622	622	647	228	35	32	8	0	3679	3645	948	26	1245	1245	1259	198	15	98	98	0	0.000	0.000	0.000	0.000	0.000	0.000	0.000	0.000	0.000	0.000	0.000	0.000	0.000	0.000	0.055	0.068	0.086	0.067	3.014	0.088	0.133	80	560	100	134	2434	2568	164	2400	2564	Error	Error	-4.183	134	2434	164	2400	62899	291599	0.610	12.051	0	0	0
1	7	17	"A100"	"A100"	6240	58590	100	843	860	272	31	612	612	641	207	32	53	26	0	4455	5110	2427	47	1239	1239	1262	190	15	97	96	0	0.000	0.000	0.000	0.000	0.000	0.000	0.000	0.000	0.000	0.000	0.000	0.000	0.000	0.000	0.072	0.064	0.069	0.061	2.825	0.068	0.314	80	560	100	231	3216	3447	248	3871	4119	Error	Error	-3.799	231	3216	248	3871	68800	408810	1.058	20.253	0	0	0
1	8	17	"A100"	"A100"	6540	58590	100	860	896	268	29	599	599	619	220	35	58	27	0	5546	5772	1889	32	1237	1237	1260	207	16	100	98	0	0.000	0.000	0.000	0.000	0.000	0.000	0.000	0.000	0.000	0.000	0.000	0.000	0.000	0.000	0.061	0.065	0.073	0.060	2.669	0.063	0.235	80	560	100	261	4309	4570	297	4535	4832	Error	Error	-4.045	261	4309	297	4535	71677	461721	1.259	21.797	0	0	0
1	9	17	"A100"	"A100"	6840	58590	100	844	874	313	35	593	593	595	173	29	62	37	0	5702	5618	1806	32	1182	1182	1207	208	17	100	100	0	0.000	0.000	0.000	0.000	0.000	0.000	0.000	0.000	0.000	0.000	0.000	0.000	0.000	0.000	0.056	0.063	0.067	0.062	2.151	0.071	0.393	80	560	100	251	4520	4771	281	4436	4717	Error	Error	-4.171	251	4520	281	4436	69941	449470	1.613	21.207	0	0	0
1	10	17	"A101"	"A101"	7140	58590	100	964	1387	1154	83	595	595	616	184	29	67	50	0	2288	2660	1334	50	1174	1174	1188	172	14	96	88	0	0.000	0.000	0.000	0.000	0.000	0.000	0.000	0.000	0.000	0.000	0.000	0.000	0.000	0.000	0.331	0.533	0.442	0.329	3.282	0.709	0.784	80	560	100	369	1114	1483	792	1486	2278	Error	Error	-1.594	369	1114	792	1486	110990	212768	4.190	8.558	0	0	0
1	11	17	"A101"	"A101"	7440	58590	100	1225	2047	1796	87	583	583	613	206	33	88	71	0	2842	3463	1685	48	1163	1163	1173	159	13	100	96	0	0.000	0.000	0.000	0.000	0.000	0.000	0.000	0.000	0.000	0.000	0.000	0.000	0.000	0.000	0.382	0.637	0.438	0.419	2.258	0.834	0.799	80	560	100	642	1679	2321	1464	2300	3764	Error	Error	-1.387	642	1679	1464	2300	163766	277039	6.961	14.403	0	0	0
1	12	17	"A101"	"A101"	7740	58590	100	1047	1526	1133	74	597	597	622	184	29	68	57	0	2331	2803	1281	45	1169	1169	1177	151	12	96	91	0	0.000	0.000	0.000	0.000	0.000	0.000	0.000	0.000	0.000	0.000	0.000	0.000	0.000	0.000	0.387	0.569	0.468	0.412	2.204	0.715	0.791	80	560	100	450	1162	1612	929	1634	2563	Error	Error	-1.369	450	1162	929	1634	122106	224240	4.913	10.768	0	0	0
1	13	17	"A102"	"A102"	8040	58590	100	706	785	333	42	606	606	624	181	29	36	21	0	2800	3194	1425	44	1171	1171	1188	173	14	97	92	0	0.000	0.000	0.000	0.000	0.000	0.000	0.000	0.000	0.000	0.000	0.000	0.000	0.000	0.000	0.061	0.088	0.125	0.103	2.814	0.124	0.329	80	560	100	100	1629	1729	179	2023	2202	Error	Error	-4.026	100	1629	179	2023	62786	255498	0.890	11.595	0	0	0
1	14	17	"A102"	"A102"	8340	58590	100	816	834	305	36	583	583	600	184	30	53	28	0	3373	3532	1217	34	1137	1137	1138	158	13	100	100	0	0.000	0.000	0.000	0.000	0.000	0.000	0.000	0.000	0.000	0.000	0.000	0.000	0.000	0.000	0.104	0.105	0.106	0.103	2.376	0.122	0.277	80	560	100	233	2236	2469	251	2395	2646	Error	Error	-3.263	233	2236	251	2395	66686	282566	1.272	15.152	0	0	0
1	15	17	"A102"	"A102"	8640	58590	100	799	908	332	36	633	633	648	186	28	47	33	0	3192	3467	1094	31	1213	1213	1224	163	13	100	100	0	0.000	0.000	0.000	0.000	0.000	0.000	0.000	0.000	0.000	0.000	0.000	0.000	0.000	0.000	0.084	0.122	0.148	0.115	2.382	0.135	0.303	80	560	100	166	1979	2145	275	2254	2529	Error	Error	-3.576	166	1979	275	2254	72647	277392	1.398	13.761	0	0	0
1	16	17	"A103"	"A103"	8940	58580	100	841	856	257	30	678	678	692	206	29	42	18	0	3418	3429	1206	35	1254	1254	1253	146	11	93	93	0	0.000	0.000	0.000	0.000	0.000	0.000	0.000	0.000	0.000	0.000	0.000	0.000	0.000	0.000	0.075	0.082	0.118	0.117	3.448	0.095	0.210	80	560	100	163	2164	2327	178	2175	2353	Error	Error	-3.731	163	2164	178	2175	68460	274285	0.796	14.904	0	0	0
1	17	17	"A103"	"A103"	9240	58580	100	832	892	317	35	756	756	802	497	61	11	1	0	2984	2971	1184	39	1303	1303	1334	309	23	86	75	0	0.000	0.000	0.000	0.000	0.000	0.000	0.000	0.000	0.000	0.000	0.000	0.000	0.000	0.000	0.045	0.082	0.141	0.156	4.888	0.154	0.030	80	560	100	76	1681	1757	136	1668	1804	Error	Error	-4.467	76	1681	136	1668	71378	237657	0.181	5.298	0	0	0
1	18	17	"A103"	"A103"	9540	58580	100	1047	1015	240	23	789	789	824	359	43	26	1	0	4633	4379	1330	30	1333	1333	1359	254	18	100	96	0	0.000	0.000	0.000	0.000	0.000	0.000	0.000	0.000	0.000	0.000	0.000	0.000	0.000	0.000	0.078	0.074	0.099	0.085	2.339	0.078	0.207	80	560	100	258	3300	3558	226	3046	3272	Error	Error	-3.677	258	3300	226	3046	81165	350321	0.532	11.890	0	0	0
1	1	18	"A104"	"A104"	4440	58890	100	959	971	231	23	825	825	836	221	26	37	10	0	2963	3137	1022	32	1388	1388	1390	155	11	96	93	0	0.000	0.000	0.000	0.000	0.000	0.000	0.000	0.000	0.000	0.000	0.000	0.000	0.000	0.000	0.085	0.083	0.123	0.097	4.525	0.077	0.088	80	560	100	134	1575	1709	146	1749	1895	Error	Error	-3.555	134	1575	146	1749	77696	250937	0.611	11.271	0	0	0
1	2	18	"A104"	"A104"	4740	58890	100	914	936	253	27	771	771	788	214	27	41	16	0	3802	3781	1009	26	1346	1346	1353	150	11	97	96	0	0.000	0.000	0.000	0.000	0.000	0.000	0.000	0.000	0.000	0.000	0.000	0.000	0.000	0.000	0.058	0.068	0.113	0.103	3.180	0.069	0.134	80	560	100	143	2456	2599	165	2435	2600	Error	Error	-4.102	143	2456	165	2435	74854	302465	0.692	16.187	0	0	0
1	3	18	"A104"	"A104"	5040	58890	100	857	832	238	28	727	727	742	204	27	33	8	0	4286	4097	1488	36	1319	1319	1320	149	11	96	93	0	0.000	0.000	0.000	0.000	0.000	0.000	0.000	0.000	0.000	0.000	0.000	0.000	0.000	0.000	0.044	0.038	0.076	0.074	2.517	0.050	0.106	80	560	100	130	2967	3097	105	2778	2883	Error	Error	-4.512	130	2967	105	2778	66599	327733	0.441	18.638	0	0	0
1	4	18	"A105"	"A105"	5340	58890	100	896	898	285	31	696	696	702	203	28	48	23	0	4151	4331	1626	37	1285	1285	1291	156	12	100	96	0	0.000	0.000	0.000	0.000	0.000	0.000	0.000	0.000	0.000	0.000	0.000	0.000	0.000	0.000	0.070	0.066	0.090	0.075	2.800	0.081	0.250	80	560	100	200	2866	3066	202	3046	3248	Error	Error	-3.841	200	2866	202	3046	71829	346512	0.966	19.487	0	0	0
1	5	18	"A105"	"A105"	5640	58890	100	1002	1038	279	26	669	669	679	198	29	76	40	0	5537	5563	1194	21	1248	1248	1262	148	11	100	100	0	0.000	0.000	0.000	0.000	0.000	0.000	0.000	0.000	0.000	0.000	0.000	0.000	0.000	0.000	0.078	0.086	0.087	0.074	2.549	0.084	0.373	80	560	100	333	4289	4622	369	4315	4684	Error	Error	-3.687	333	4289	369	4315	83027	445063	1.813	29.061	0	0	0
1	6	18	"A105"	"A105"	5940	58890	100	1036	996	254	25	658	658	702	554	78	18	0	0	5703	5843	1424	24	1221	1221	1254	599	47	100	97	0	0.000	0.000	0.000	0.000	0.000	0.000	0.000	0.000	0.000	0.000	0.000	0.000	0.000	0.000	0.084	0.073	0.079	0.069	2.065	0.180	0.256	80	560	100	378	4482	4860	338	4622	4960	Error	Error	-3.568	378	4482	338	4622	79716	467431	0.531	7.661	0	0	0
1	7	18	"A106"	"A106"	6240	58890	100	635	652	233	35	636	636	646	185	28	20	7	0	1426	1579	525	33	1207	1207	1214	156	12	58	36	0	0.000	0.000	0.000	0.000	0.000	0.000	0.000	0.000	0.000	0.000	0.000	0.000	0.000	0.000	-0.005	0.043	0.676	0.737	4.542	0.193	0.043	80	560	100	-1	219	218	16	372	388	Error	Error	Error	-1	219	16	372	52140	126325	0.032	2.340	0	0	0
1	8	18	"A106"	"A106"	6540	58890	100	642	634	182	28	619	619	626	195	31	16	2	0	1513	1690	546	32	1191	1191	1202	154	12	76	52	0	0.000	0.000	0.000	0.000	0.000	0.000	0.000	0.000	0.000	0.000	0.000	0.000	0.000	0.000	0.071	0.030	0.184	0.265	4.492	0.055	0.007	80	560	100	23	322	345	15	499	514	Error	Error	-3.807	23	322	15	499	50759	135164	0.041	3.169	0	0	0
1	9	18	"A106"	"A106"	6840	58890	100	598	628	210	33	599	599	614	172	28	25	7	0	1569	1759	598	33	1178	1178	1187	162	13	78	55	0	0.000	0.000	0.000	0.000	0.000	0.000	0.000	0.000	0.000	0.000	0.000	0.000	0.000	0.000	-0.003	0.050	0.389	0.387	6.001	0.074	0.020	80	560	100	-1	391	390	29	581	610	Error	Error	Error	-1	391	29	581	50278	140745	0.081	3.531	0	0	0
1	10	18	"A107"	"A107"	7150	58890	100	633	667	218	32	608	608	626	189	30	23	6	0	2093	2551	1182	46	1172	1172	1185	145	12	95	90	0	0.000	0.000	0.000	0.000	0.000	0.000	0.000	0.000	0.000	0.000	0.000	0.000	0.000	0.000	0.027	0.043	0.114	0.106	3.897	0.060	0.063	80	560	100	25	921	946	59	1379	1438	Error	Error	-5.203	25	921	59	1379	53348	204088	0.217	9.421	0	0	0
1	11	18	"A107"	"A107"	7450	58890	100	694	722	229	31	601	601	622	202	32	33	8	0	2313	2641	1115	42	1167	1167	1176	152	12	96	92	0	0.000	0.000	0.000	0.000	0.000	0.000	0.000	0.000	0.000	0.000	0.000	0.000	0.000	0.000	0.081	0.082	0.104	0.124	3.164	0.089	0.136	80	560	100	93	1146	1239	121	1474	1595	Error	Error	-3.623	93	1146	121	1474	57783	211257	0.495	9.638	0	0	0
1	12	18	"A107"	"A107"	7750	58890	100	691	662	173	26	599	599	622	198	31	16	1	0	2016	2483	1063	42	1171	1171	1178	131	11	97	95	0	0.000	0.000	0.000	0.000	0.000	0.000	0.000	0.000	0.000	0.000	0.000	0.000	0.000	0.000	0.109	0.048	0.103	0.116	3.050	0.046	0.024	80	560	100	92	845	937	63	1312	1375	Error	Error	-3.199	92	845	63	1312	52971	198652	0.202	9.962	0	0	0
1	13	18	"A108"	"A108"	8050	58890	100	721	766	289	37	616	616	659	736	111	3	1	0	2606	2912	1399	48	1184	1184	1214	589	48	76	57	0	0.000	0.000	0.000	0.000	0.000	0.000	0.000	0.000	0.000	0.000	0.000	0.000	0.000	0.000	0.074	0.087	0.106	0.106	4.452	0.090	0.151	80	560	100	105	1422	1527	150	1728	1878	Error	Error	-3.759	105	1422	150	1728	61269	232949	0.145	2.883	0	0	0
1	14	18	"A108"	"A108"	8350	58890	100	772	813	410	50	640	640	659	186	28	41	11	0	2468	2825	1132	40	1193	1193	1208	150	12	97	96	0	0.000	0.000	0.000	0.000	0.000	0.000	0.000	0.000	0.000	0.000	0.000	0.000	0.000	0.000	0.104	0.106	0.121	0.117	4.648	0.131	0.163	80	560	100	132	1275	1407	173	1632	1805	Error	Error	-3.272	132	1275	173	1632	65060	225974	0.828	10.780	0	0	0
1	15	18	"A108"	"A108"	8650	58890	100	628	651	191	29	653	653	673	199	29	15	0	0	1601	1763	582	33	1205	1205	1214	162	13	67	53	0	0.000	0.000	0.000	0.000	0.000	0.000	0.000	0.000	0.000	0.000	0.000	0.000	0.000	0.000	-0.063	-0.004	0.390	0.440	4.839	0.059	0.011	80	560	100	-25	396	371	-2	558	556	Error	Error	Error	-25	396	-2	558	52077	141030	-0.111	3.389	0	0	0
1	16	18	"A109"	"A109"	8950	58890	100	791	1671	5710	341	736	736	1013	2874	283	3	3	0	1641	2583	4891	189	1262	1262	1494	2387	159	5	2	0	0.000	0.000	0.000	0.000	0.000	0.000	0.000	0.000	0.000	0.000	0.000	0.000	0.000	0.000	0.145	0.708	0.502	0.426	4.118	1.209	0.933	80	560	100	55	379	434	935	1321	2256	Error	Error	-2.785	55	379	935	1321	133704	206646	0.229	0.456	0	0	0
1	17	18	"A109"	"A109"	9250	58880	100	763	769	199	25	734	734	751	210	27	18	2	0	1519	1567	288	18	1296	1296	1299	165	12	62	36	0	0.000	0.000	0.000	0.000	0.000	0.000	0.000	0.000	0.000	0.000	0.000	0.000	0.000	0.000	0.130	0.129	0.556	0.471	4.027	0.360	0.013	80	560	100	29	223	252	35	271	306	Error	Error	-2.943	29	223	35	271	61528	125365	0.086	1.624	0	0	0
1	18	18	"A109"	"A109"	9550	58880	100	711	759	233	30	729	729	759	241	31	12	5	0	1409	1420	272	19	1250	1250	1266	229	18	40	10	0	0.000	0.000	0.000	0.000	0.000	0.000	0.000	0.000	0.000	0.000	0.000	0.000	0.000	0.000	-0.113	0.176	0.576	0.625	4.508	0.920	0.095	80	560	100	-18	159	141	30	170	200	Error	Error	Error	-18	159	30	170	60729	113607	0.000	0.672	0	0	0
1	1	19	"A110"	"A110"	4440	59190	100	907	890	228	25	858	858	873	297	34	10	0	0	2153	2278	717	31	1375	1375	1401	308	21	83	62	0	0.000	0.000	0.000	0.000	0.000	0.000	0.000	0.000	0.000	0.000	0.000	0.000	0.000	0.000	0.063	0.035	0.210	0.221	3.422	0.075	0.024	80	560	100	49	778	827	32	903	935	Error	Error	-3.989	49	778	32	903	71202	182271	0.057	2.847	0	0	0
1	2	19	"A110"	"A110"	4750	59190	100	863	882	265	30	796	796	880	1426	162	0	0	0	2445	2646	786	29	1346	1346	1428	1513	105	36	3	0	0.000	0.000	0.000	0.000	0.000	0.000	0.000	0.000	0.000	0.000	0.000	0.000	0.000	0.000	0.061	0.066	0.174	0.167	2.610	0.897	0.897	80	560	100	67	1099	1166	86	1300	1386	Error	Error	-4.036	67	1099	86	1300	70559	211693	0.001	0.805	0	0	0
1	3	19	"A110"	"A110"	5050	59190	100	816	842	208	24	771	771	779	208	26	23	8	0	2415	2527	767	30	1348	1348	1359	162	11	97	86	0	0.000	0.000	0.000	0.000	0.000	0.000	0.000	0.000	0.000	0.000	0.000	0.000	0.000	0.000	0.042	0.060	0.120	0.121	3.095	0.078	0.053	80	560	100	45	1067	1112	71	1179	1250	Error	Error	-4.567	45	1067	71	1179	67341	202131	0.303	7.210	0	0	0
1	4	19	"A111"	"A111"	5350	59190	100	716	759	185	24	735	735	741	209	28	13	3	0	1888	2311	1012	43	1293	1293	1297	139	10	83	78	0	0.000	0.000	0.000	0.000	0.000	0.000	0.000	0.000	0.000	0.000	0.000	0.000	0.000	0.000	-0.032	0.024	0.216	0.265	7.284	0.043	0.015	80	560	100	-19	595	576	24	1018	1042	Error	Error	Error	-19	595	24	1018	60716	184861	0.086	7.295	0	0	0
1	5	19	"A111"	"A111"	5650	59190	100	686	704	197	27	676	676	697	201	28	20	2	0	1816	2071	822	39	1258	1258	1253	158	12	82	70	0	0.000	0.000	0.000	0.000	0.000	0.000	0.000	0.000	0.000	0.000	0.000	0.000	0.000	0.000	0.018	0.034	0.274	0.239	5.468	0.058	0.020	80	560	100	10	558	568	28	813	841	Error	Error	-5.802	10	558	28	813	56285	165673	0.035	5.177	0	0	0
1	6	19	"A111"	"A111"	5950	59190	100	710	725	195	26	673	673	693	203	29	23	5	0	1876	2224	809	36	1228	1228	1232	154	12	97	92	0	0.000	0.000	0.000	0.000	0.000	0.000	0.000	0.000	0.000	0.000	0.000	0.000	0.000	0.000	0.057	0.052	0.143	0.140	3.127	0.067	0.036	80	560	100	37	648	685	52	996	1048	Error	Error	-4.130	37	648	52	996	57976	177953	0.158	6.442	0	0	0
1	7	19	"A112"	"A112"	6250	59190	100	728	753	211	28	678	678	694	208	29	23	5	0	2838	2913	1008	34	1225	1225	1221	145	11	93	93	0	0.000	0.000	0.000	0.000	0.000	0.000	0.000	0.000	0.000	0.000	0.000	0.000	0.000	0.000	0.031	0.044	0.074	0.085	2.884	0.056	0.056	80	560	100	50	1613	1663	75	1688	1763	Error	Error	-5.012	50	1613	75	1688	60207	233023	0.284	11.669	0	0	0
1	8	19	"A112"	"A112"	6550	59190	100	775	810	236	29	647	647	663	194	29	43	16	0	3540	3406	936	27	1207	1207	1210	129	10	100	98	0	0.000	0.000	0.000	0.000	0.000	0.000	0.000	0.000	0.000	0.000	0.000	0.000	0.000	0.000	0.055	0.074	0.085	0.075	2.991	0.084	0.161	80	560	100	128	2333	2461	163	2199	2362	Error	Error	-4.188	128	2333	163	2199	64820	272451	0.758	17.023	0	0	0
1	9	19	"A112"	"A112"	6850	59190	100	750	795	241	30	640	640	650	196	30	31	16	0	3877	3784	1052	27	1175	1175	1182	164	13	100	100	0	0.000	0.000	0.000	0.000	0.000	0.000	0.000	0.000	0.000	0.000	0.000	0.000	0.000	0.000	0.041	0.059	0.066	0.056	2.997	0.069	0.149	80	560	100	110	2702	2812	155	2609	2764	Error	Error	-4.618	110	2702	155	2609	63637	302694	0.740	15.866	0	0	0
1	10	19	"A113"	"A113"	7150	59190	100	775	778	221	28	640	640	679	437	64	10	0	0	2908	2991	1241	41	1187	1187	1203	236	19	95	83	0	0.000	0.000	0.000	0.000	0.000	0.000	0.000	0.000	0.000	0.000	0.000	0.000	0.000	0.000	0.078	0.076	0.118	0.103	3.780	0.060	0.081	80	560	100	135	1721	1856	138	1804	1942	Error	Error	-3.672	135	1721	138	1804	62261	239281	0.227	7.576	0	0	0
1	11	19	"A113"	"A113"	7450	59190	100	761	811	247	30	656	656	692	712	102	1	0	0	3573	3565	1469	41	1208	1208	1234	440	35	95	78	0	0.000	0.000	0.000	0.000	0.000	0.000	0.000	0.000	0.000	0.000	0.000	0.000	0.000	0.000	0.044	0.066	0.093	0.072	3.142	0.075	0.175	80	560	100	105	2365	2470	155	2357	2512	Error	Error	-4.493	105	2365	155	2357	64906	285190	0.167	5.298	0	0	0
1	12	19	"A113"	"A113"	7750	59190	100	784	762	228	29	637	637	651	183	28	37	13	0	3088	2910	1117	38	1201	1201	1207	133	11	95	91	0	0.000	0.000	0.000	0.000	0.000	0.000	0.000	0.000	0.000	0.000	0.000	0.000	0.000	0.000	0.078	0.073	0.148	0.140	4.384	0.068	0.087	80	560	100	147	1887	2034	125	1709	1834	Error	Error	-3.682	147	1887	125	1709	60933	232793	0.607	12.805	0	0	0
1	13	19	"A114"	"A114"	8050	59190	100	827	823	194	23	661	661	678	197	29	43	10	0	4009	3856	1189	30	1212	1212	1206	140	11	100	98	0	0.000	0.000	0.000	0.000	0.000	0.000	0.000	0.000	0.000	0.000	0.000	0.000	0.000	0.000	0.059	0.061	0.086	0.082	2.673	0.047	0.091	80	560	100	166	2797	2963	162	2644	2806	Error	Error	-4.075	166	2797	162	2644	65842	308518	0.736	18.929	0	0	0
1	14	19	"A114"	"A114"	8350	59190	100	821	840	190	22	699	699	708	191	26	33	8	0	4596	4569	841	18	1229	1229	1251	159	12	100	100	0	0.000	0.000	0.000	0.000	0.000	0.000	0.000	0.000	0.000	0.000	0.000	0.000	0.000	0.000	0.036	0.042	0.050	0.046	2.489	0.044	0.108	80	560	100	122	3367	3489	141	3340	3481	Error	Error	-4.787	122	3367	141	3340	67173	365489	0.691	20.868	0	0	0
1	15	19	"A114"	"A114"	8650	59190	100	942	975	361	37	718	718	735	198	26	55	20	0	4614	4472	815	18	1285	1285	1287	168	13	100	100	0	0.000	0.000	0.000	0.000	0.000	0.000	0.000	0.000	0.000	0.000	0.000	0.000	0.000	0.000	0.067	0.081	0.084	0.076	2.362	0.074	0.155	80	560	100	224	3329	3553	257	3187	3444	Error	Error	-3.894	224	3329	257	3187	77996	357728	1.212	18.958	0	0	0
1	16	19	"A115"	"A115"	8950	59190	100	773	786	224	28	772	772	799	228	28	16	6	0	2033	2301	917	39	1308	1308	1321	178	13	81	75	0	0.000	0.000	0.000	0.000	0.000	0.000	0.000	0.000	0.000	0.000	0.000	0.000	0.000	0.000	0.001	0.014	0.130	0.158	6.056	0.055	0.020	80	560	100	1	725	726	14	993	1007	Error	Error	-9.502	1	725	14	993	62890	184076	-0.057	5.506	0	0	0
1	17	19	"A115"	"A115"	9250	59180	100	837	852	222	26	790	790	811	220	27	23	3	0	2395	2478	847	34	1303	1303	1309	138	10	91	88	0	0.000	0.000	0.000	0.000	0.000	0.000	0.000	0.000	0.000	0.000	0.000	0.000	0.000	0.000	0.043	0.053	0.158	0.148	3.543	0.064	0.027	80	560	100	47	1092	1139	62	1175	1237	Error	Error	-4.538	47	1092	62	1175	68151	198256	0.186	8.471	0	0	0
1	18	19	"A115"	"A115"	9550	59180	100	695	730	243	33	783	783	814	374	45	5	2	0	1663	1945	836	42	1317	1317	1328	228	17	55	45	0	0.000	0.000	0.000	0.000	0.000	0.000	0.000	0.000	0.000	0.000	0.000	0.000	0.000	0.000	-0.254	-0.084	0.401	0.403	6.969	0.585	0.173	80	560	100	-88	346	258	-53	628	575	Error	Error	Error	-88	346	-53	628	58402	155586	-0.225	2.706	0	0	0
1	1	20	"A116"	"A116"	4450	59490	100	1057	1063	274	25	867	867	874	236	27	38	15	0	3118	3028	1017	33	1398	1398	1405	173	12	93	91	0	0.000	0.000	0.000	0.000	0.000	0.000	0.000	0.000	0.000	0.000	0.000	0.000	0.000	0.000	0.110	0.120	0.140	0.137	2.788	0.154	0.220	80	560	100	190	1720	1910	196	1630	1826	Error	Error	-3.178	190	1720	196	1630	85030	242207	0.801	9.382	0	0	0
1	2	20	"A116"	"A116"	4750	59490	100	1016	1052	285	27	850	850	880	358	40	30	5	0	3122	3113	1044	33	1390	1390	1394	161	11	98	92	0	0.000	0.000	0.000	0.000	0.000	0.000	0.000	0.000	0.000	0.000	0.000	0.000	0.000	0.000	0.096	0.117	0.143	0.128	2.560	0.140	0.252	80	560	100	166	1732	1898	202	1723	1925	Error	Error	-3.383	166	1732	202	1723	84191	249058	0.480	10.677	0	0	0
1	3	20	"A116"	"A116"	5050	59490	100	913	970	289	29	820	820	838	234	27	35	11	0	2557	2810	947	33	1377	1377	1376	167	12	97	92	0	0.000	0.000	0.000	0.000	0.000	0.000	0.000	0.000	0.000	0.000	0.000	0.000	0.000	0.000	0.079	0.105	0.162	0.117	3.453	0.166	0.303	80	560	100	93	1180	1273	150	1433	1583	Error	Error	-3.665	93	1180	150	1433	77586	224838	0.564	8.587	0	0	0
1	4	20	"A117"	"A117"	5350	59490	100	748	797	236	29	782	782	803	213	26	16	7	0	1485	1500	217	14	1331	1331	1328	165	12	45	22	0	0.000	0.000	0.000	0.000	0.000	0.000	0.000	0.000	0.000	0.000	0.000	0.000	0.000	0.000	-0.221	0.089	0.757	0.927	3.749	2.185	0.024	80	560	100	-34	154	120	15	169	184	Error	Error	Error	-34	154	15	169	63735	120020	-0.028	1.042	0	0	0
1	5	20	"A117"	"A117"	5650	59490	100	811	814	201	24	761	761	790	223	28	18	2	0	1453	1524	302	19	1284	1284	1293	149	11	52	27	0	0.000	0.000	0.000	0.000	0.000	0.000	0.000	0.000	0.000	0.000	0.000	0.000	0.000	0.000	0.296	0.221	0.645	0.701	4.950	0.582	0.012	80	560	100	50	169	219	53	240	293	Error	Error	-1.757	50	169	53	240	65159	121931	0.108	1.550	0	0	0
1	6	20	"A117"	"A117"	5950	59490	100	758	766	219	28	749	749	764	217	28	13	5	0	1401	1479	305	20	1272	1272	1278	140	10	46	31	0	0.000	0.000	0.000	0.000	0.000	0.000	0.000	0.000	0.000	0.000	0.000	0.000	0.000	0.000	0.070	0.082	0.581	0.750	5.136	0.772	0.020	80	560	100	9	129	138	17	207	224	Error	Error	-3.841	9	129	17	207	61252	118283	0.009	1.436	0	0	0
1	7	20	"A118"	"A118"	6250	59490	100	716	784	236	30	744	744	757	219	28	23	7	0	1995	2248	912	40	1263	1263	1255	163	12	88	76	0	0.000	0.000	0.000	0.000	0.000	0.000	0.000	0.000	0.000	0.000	0.000	0.000	0.000	0.000	-0.038	0.041	0.161	0.187	4.821	0.077	0.041	80	560	100	-28	732	704	40	985	1025	Error	Error	Error	-28	732	40	985	62693	179833	0.123	6.092	0	0	0
1	8	20	"A118"	"A118"	6550	59490	100	815	813	213	26	724	724	727	195	26	30	7	0	2301	2613	996	38	1244	1244	1244	146	11	96	95	0	0.000	0.000	0.000	0.000	0.000	0.000	0.000	0.000	0.000	0.000	0.000	0.000	0.000	0.000	0.086	0.065	0.115	0.114	2.939	0.093	0.120	80	560	100	91	1057	1148	89	1369	1458	Error	Error	-3.538	91	1057	89	1369	65017	209008	0.441	9.377	0	0	0
1	9	20	"A118"	"A118"	6850	59490	100	807	814	249	30	681	681	700	227	32	31	6	0	2627	2862	1146	40	1189	1189	1197	193	16	97	93	0	0.000	0.000	0.000	0.000	0.000	0.000	0.000	0.000	0.000	0.000	0.000	0.000	0.000	0.000	0.088	0.079	0.132	0.122	3.015	0.082	0.101	80	560	100	126	1438	1564	133	1673	1806	Error	Error	-3.513	126	1438	133	1673	65091	228924	0.502	8.627	0	0	0
1	10	20	"A119"	"A119"	7160	59490	100	748	882	493	55	669	669	694	191	27	33	17	0	1950	2296	1237	53	1196	1196	1203	145	12	80	73	0	0.000	0.000	0.000	0.000	0.000	0.000	0.000	0.000	0.000	0.000	0.000	0.000	0.000	0.000	0.105	0.194	0.271	0.238	3.920	0.273	0.399	80	560	100	79	754	833	213	1100	1313	Error	Error	-3.255	79	754	213	1100	70584	183661	0.984	7.538	0	0	0
1	11	20	"A119"	"A119"	7460	59490	100	791	972	505	51	701	701	742	348	46	27	15	0	2111	2639	1438	54	1221	1221	1242	225	18	91	73	0	0.000	0.000	0.000	0.000	0.000	0.000	0.000	0.000	0.000	0.000	0.000	0.000	0.000	0.000	0.101	0.191	0.205	0.171	3.071	0.268	0.551	80	560	100	90	890	980	271	1418	1689	Error	Error	-3.306	90	890	271	1418	77771	211122	0.661	6.209	0	0	0
1	12	20	"A119"	"A119"	7760	59490	100	877	957	370	38	702	702	720	194	26	43	27	0	1962	2335	964	41	1238	1238	1241	131	10	96	91	0	0.000	0.000	0.000	0.000	0.000	0.000	0.000	0.000	0.000	0.000	0.000	0.000	0.000	0.000	0.242	0.232	0.265	0.254	2.934	0.260	0.351	80	560	100	175	724	899	255	1097	1352	Error	Error	-2.049	175	724	255	1097	76574	186762	1.222	8.351	0	0	0
1	13	20	"A120"	"A120"	8060	59490	100	814	811	208	25	735	735	736	186	25	27	8	0	1524	1740	674	38	1255	1255	1257	140	11	61	48	0	0.000	0.000	0.000	0.000	0.000	0.000	0.000	0.000	0.000	0.000	0.000	0.000	0.000	0.000	0.294	0.157	0.385	0.363	3.959	0.225	0.123	80	560	100	79	269	348	76	485	561	Error	Error	-1.768	79	269	76	485	64902	139203	0.403	3.450	0	0	0
1	14	20	"A120"	"A120"	8360	59490	100	814	866	329	37	753	753	767	212	27	28	13	0	1759	1943	595	30	1275	1275	1282	157	12	87	70	0	0.000	0.000	0.000	0.000	0.000	0.000	0.000	0.000	0.000	0.000	0.000	0.000	0.000	0.000	0.126	0.169	0.300	0.293	3.085	0.289	0.121	80	560	100	61	484	545	113	668	781	Error	Error	-2.988	61	484	113	668	69287	155404	0.467	4.210	0	0	0
1	15	20	"A120"	"A120"	8660	59490	100	898	901	260	28	787	787	820	299	36	20	3	0	1681	1846	594	32	1313	1313	1326	196	14	72	47	0	0.000	0.000	0.000	0.000	0.000	0.000	0.000	0.000	0.000	0.000	0.000	0.000	0.000	0.000	0.302	0.214	0.476	0.438	5.848	0.224	0.056	80	560	100	111	368	479	114	533	647	Error	Error	-1.729	111	368	114	533	72053	147707	0.271	2.653	0	0	0
1	16	20	"A121"	"A121"	8960	59490	100	969	981	259	26	823	823	830	227	27	31	12	0	3542	3789	1956	51	1344	1344	1346	151	11	86	83	0	0.000	0.000	0.000	0.000	0.000	0.000	0.000	0.000	0.000	0.000	0.000	0.000	0.000	0.000	0.066	0.065	0.099	0.119	4.552	0.071	0.173	80	560	100	146	2198	2344	158	2445	2603	Error	Error	-3.912	146	2198	158	2445	78489	303108	0.665	16.179	0	0	0
1	17	20	"A121"	"A121"	9260	59490	100	1094	1078	252	23	816	816	838	264	31	51	16	0	4345	4212	1589	37	1349	1349	1374	215	15	95	88	0	0.000	0.000	0.000	0.000	0.000	0.000	0.000	0.000	0.000	0.000	0.000	0.000	0.000	0.000	0.093	0.092	0.108	0.111	2.627	0.088	0.275	80	560	100	278	2996	3274	262	2863	3125	Error	Error	-3.430	278	2996	262	2863	86249	336981	0.909	13.200	0	0	0
1	18	20	"A121"	"A121"	9560	59480	100	1010	1047	280	26	824	824	832	253	30	40	18	0	4910	4926	1927	39	1341	1341	1371	270	19	96	95	0	0.000	0.000	0.000	0.000	0.000	0.000	0.000	0.000	0.000	0.000	0.000	0.000	0.000	0.000	0.052	0.062	0.074	0.064	2.497	0.075	0.270	80	560	100	186	3569	3755	223	3585	3808	Error	Error	-4.262	186	3569	223	3585	83756	394050	0.850	13.167	0	0	0
1	1	21	"Blank"	"Blank"	4450	59800	100	954	1006	455	45	923	923	947	289	30	15	5	0	1425	1466	420	28	1448	1448	1462	223	15	3	2	0	0.000	0.000	0.000	0.000	0.000	0.000	0.000	0.000	0.000	0.000	0.000	0.000	0.000	0.000	-1.348	4.611	1.604	1.521	3.998	1.633	0.578	80	560	100	31	-23	8	83	18	101	Error	Error	Error	31	-23	83	18	80480	117315	0.204	0.018	0	0	0
1	2	21	"Blank"	"Blank"	4760	59790	100	902	925	257	27	917	917	945	535	56	3	0	0	1425	1441	152	10	1422	1422	1442	244	16	6	1	0	0.000	0.000	0.000	0.000	0.000	0.000	0.000	0.000	0.000	0.000	0.000	0.000	0.000	0.000	-5.000	0.421	2.048	2.091	4.300	3.427	0.065	80	560	100	-15	3	-12	8	19	27	Error	Error	Error	-15	3	8	19	73988	115304	-0.037	-0.004	0	0	0
1	3	21	"Blank"	"Blank"	5060	59790	100	855	902	238	26	857	857	863	213	24	22	6	0	1439	1451	142	9	1362	1362	1359	161	11	33	7	0	0.000	0.000	0.000	0.000	0.000	0.000	0.000	0.000	0.000	0.000	0.000	0.000	0.000	0.000	-0.026	0.506	1.581	1.661	5.424	8.133	0.010	80	560	100	-2	77	75	45	89	134	Error	Error	Error	-2	77	45	89	72122	116094	0.183	0.571	0	0	0
1	4	21	"Blank"	"Blank"	5360	59790	100	920	928	223	24	870	870	883	216	24	21	3	0	1415	1401	142	10	1386	1386	1391	145	10	21	1	0	0.000	0.000	0.000	0.000	0.000	0.000	0.000	0.000	0.000	0.000	0.000	0.000	0.000	0.000	1.724	3.867	1.614	1.184	4.156	256.036	0.000	80	560	100	50	29	79	58	15	73	Error	Error	0.786	50	29	58	15	74225	112052	0.208	0.069	0	0	0
1	5	21	"Blank"	"Blank"	5660	59790	100	954	928	253	27	833	833	856	198	23	35	11	0	1362	1353	133	9	1344	1344	1352	144	10	13	2	0	0.000	0.000	0.000	0.000	0.000	0.000	0.000	0.000	0.000	0.000	0.000	0.000	0.000	0.000	6.722	10.556	2.276	1.765	5.017	10.317	0.007	80	560	100	121	18	139	95	9	104	Error	Error	2.749	121	18	95	9	74235	108273	0.364	0.007	0	0	0
1	6	21	"Blank"	"Blank"	5960	59790	100	664	706	212	30	783	783	805	230	28	10	1	0	1189	1194	170	14	1328	1328	1334	164	12	5	1	0	0.000	0.000	0.000	0.000	0.000	0.000	0.000	0.000	0.000	0.000	0.000	0.000	0.000	0.000	0.856	0.575	1.087	1.206	3.615	4.014	0.039	80	560	100	-119	-139	-258	-77	-134	-211	Error	Error	-0.224	-119	-139	-77	-134	56492	95516	-0.430	-0.854	0	0	0
1	7	21	"Blank"	"Blank"	6260	59790	100	778	801	194	24	773	773	786	215	27	13	3	0	1295	1316	129	9	1299	1299	1305	154	11	18	1	0	0.000	0.000	0.000	0.000	0.000	0.000	0.000	0.000	0.000	0.000	0.000	0.000	0.000	0.000	-1.250	1.647	1.389	1.245	4.405	2.921	0.159	80	560	100	5	-4	1	28	17	45	Error	Error	Error	5	-4	28	17	64115	105286	0.070	0.071	0	0	0
1	8	21	"Blank"	"Blank"	6560	59790	100	766	782	234	29	751	751	771	212	27	22	6	0	1296	1295	142	10	1287	1287	1290	183	14	6	1	0	0.000	0.000	0.000	0.000	0.000	0.000	0.000	0.000	0.000	0.000	0.000	0.000	0.000	0.000	1.667	3.875	2.612	1.895	3.109	5.036	0.033	80	560	100	15	9	24	31	8	39	Error	Error	0.737	15	9	31	8	62553	103566	0.052	0.027	0	0	0
1	9	21	"Blank"	"Blank"	6860	59790	100	757	795	192	24	765	765	781	216	27	20	3	0	1313	1305	130	9	1257	1257	1269	140	11	21	5	0	0.000	0.000	0.000	0.000	0.000	0.000	0.000	0.000	0.000	0.000	0.000	0.000	0.000	0.000	-0.143	0.625	1.137	1.041	4.694	9.649	0.011	80	560	100	-8	56	48	30	48	78	Error	Error	Error	-8	56	30	48	63576	104386	0.065	0.257	0	0	0
1	10	21	"Blank"	"Blank"	7160	59790	100	761	785	214	27	753	753	774	201	25	17	5	0	1301	1301	126	9	1282	1282	1279	142	11	17	3	0	0.000	0.000	0.000	0.000	0.000	0.000	0.000	0.000	0.000	0.000	0.000	0.000	0.000	0.000	0.421	1.684	1.423	1.466	5.120	5.193	0.023	80	560	100	8	19	27	32	19	51	Error	Error	-1.248	8	19	32	19	62768	104062	0.055	0.155	0	0	0
1	11	21	"Blank"	"Blank"	7460	59790	100	710	722	239	33	792	792	805	213	26	16	2	0	1133	1145	155	13	1288	1288	1302	171	13	2	0	0	0.000	0.000	0.000	0.000	0.000	0.000	0.000	0.000	0.000	0.000	0.000	0.000	0.000	0.000	0.529	0.490	1.027	1.127	3.191	2.719	0.039	80	560	100	-82	-155	-237	-70	-143	-213	Error	Error	-0.919	-82	-155	-70	-143	57728	91637	-0.390	-0.918	0	0	0
1	12	21	"Blank"	"Blank"	7760	59790	100	863	846	225	26	777	777	798	219	27	23	5	0	1357	1353	150	11	1290	1290	1289	161	12	26	3	0	0.000	0.000	0.000	0.000	0.000	0.000	0.000	0.000	0.000	0.000	0.000	0.000	0.000	0.000	1.284	1.095	1.356	1.190	4.695	4.080	0.026	80	560	100	86	67	153	69	63	132	Error	Error	0.360	86	67	69	63	67658	108235	0.219	0.398	0	0	0
1	13	21	"Blank"	"Blank"	8060	59790	100	862	897	253	28	837	837	853	238	27	23	6	0	1351	1365	138	10	1361	1361	1358	166	12	8	1	0	0.000	0.000	0.000	0.000	0.000	0.000	0.000	0.000	0.000	0.000	0.000	0.000	0.000	0.000	-2.500	15.000	2.103	1.925	3.865	3.119	0.088	80	560	100	25	-10	15	60	4	64	Error	Error	Error	25	-10	60	4	71753	109163	0.185	0.042	0	0	0
1	14	21	"Blank"	"Blank"	8360	59790	100	823	879	259	29	843	843	859	220	25	22	6	0	1412	1403	144	10	1338	1338	1350	152	11	26	6	0	0.000	0.000	0.000	0.000	0.000	0.000	0.000	0.000	0.000	0.000	0.000	0.000	0.000	0.000	-0.270	0.554	1.767	1.827	3.754	6.206	0.025	80	560	100	-20	74	54	36	65	101	Error	Error	Error	-20	74	36	65	70285	112248	0.091	0.349	0	0	0
1	15	21	"Blank"	"Blank"	8660	59790	100	814	830	197	23	832	832	846	241	28	12	1	0	1319	1330	135	10	1332	1332	1333	170	12	10	0	0	0.000	0.000	0.000	0.000	0.000	0.000	0.000	0.000	0.000	0.000	0.000	0.000	0.000	0.000	1.385	1.000	1.456	1.150	5.989	43.329	0.000	80	560	100	-18	-13	-31	-2	-2	-4	Error	Error	0.469	-18	-13	-2	-2	66426	106425	-0.066	-0.018	0	0	0
1	16	21	"Blank"	"Blank"	8960	59790	100	808	819	212	25	801	801	834	276	33	11	1	0	1310	1333	123	9	1334	1334	1342	168	12	11	1	0	0.000	0.000	0.000	0.000	0.000	0.000	0.000	0.000	0.000	0.000	0.000	0.000	0.000	0.000	-0.292	-18.000	1.264	1.607	4.752	4.307	0.093	80	560	100	7	-24	-17	18	-1	17	Error	Error	Error	7	-24	18	-1	65497	106600	-0.054	-0.054	0	0	0
1	17	21	"Blank"	"Blank"	9260	59790	100	830	840	230	27	829	829	842	230	27	18	2	0	1356	1364	142	10	1339	1339	1343	142	10	20	2	0	0.000	0.000	0.000	0.000	0.000	0.000	0.000	0.000	0.000	0.000	0.000	0.000	0.000	0.000	0.059	0.440	1.624	1.891	4.750	5.720	0.021	80	560	100	1	17	18	11	25	36	Error	Error	-4.087	1	17	11	25	67219	109111	-0.009	0.148	0	0	0
1	18	21	"Blank"	"Blank"	9560	59790	100	892	908	294	32	862	862	881	228	25	15	6	0	1370	1406	189	13	1357	1357	1371	160	11	20	2	0	0.000	0.000	0.000	0.000	0.000	0.000	0.000	0.000	0.000	0.000	0.000	0.000	0.000	0.000	2.308	0.939	1.227	1.345	5.352	2.964	0.090	80	560	100	30	13	43	46	49	95	Error	Error	1.206	30	13	46	49	72679	112484	0.118	0.219	0	0	0
