# Supplementary material for: Application of hybridization control probe to increase accuracy on ligation detection or minisequencing diagnostic microarrays
Source: BMC Res Notes. 2009 Dec 14;2:249. doi: 10.1186/1756-0500-2-249 (PMC2799435; doi:10.1186/1756-0500-2-249)
Supplement: Additional file 3 — Gpr_files. Zip-compressed file containing raw microarray data in GenePix results format (.gpr) and GAL (GenePix Array List) files. [file 1756-0500-2-249-S3.ZIP › gpr_files/slide5/lasi5_14-16.gpr]

ATF	1.0
30	76    
"Type=GenePix Results 3"
"DateTime=2009/04/29 14:56:44"
"Settings=C:\Axon\Data\HPV\290409\lasi5_1_16.gps"
"GalFile=C:\Axon\Data\HPV\ArrayIt_032009_InstiBioGalfile.gal"
"ArrayOfArrays=14-16"
"PixelSize=10"
"Wavelengths=532	488"
"ImageFiles=C:\Axon\Data\HPV\290409\lasi5_1-16.tif 2	C:\Axon\Data\HPV\290409\lasi5_1-16.tif 3"
"NormalizationMethod=None"
"NormalizationFactors=1	1"
"JpegImage="
"StdDev=Type 1"
"RatioFormulations=W1/W3 (#1/532)	W1/W4 (#1/488)	W3/W4 (532/488)"
"FeatureType=Circular"
"Barcode="
"BackgroundSubtraction=LocalFeature"
"ImageOrigin=0, 0"
"JpegOrigin=3720, 0"
"Creator=GenePix Pro 6.1.0.2"
"Scanner=GenePix 4200A 01 Autoloader [2]"
"FocusPosition=0"
"Temperature=24.4375"
"LinesAveraged=2"
"Comment="
"PMTGain=600	500"
"ScanPower=100	100"
"LaserPower=2.67883	2.56775"
"Filters=Standard Green	Standard Blue"
"ScanRegion=372,0,1916,6892"
"Supplier="
"Block"	"Column"	"Row"	"Name"	"ID"	"X"	"Y"	"Dia."	"F532 Median"	"F532 Mean"	"F532 SD"	"F532 CV"	"B532"	"B532 Median"	"B532 Mean"	"B532 SD"	"B532 CV"	"% > B532+1SD"	"% > B532+2SD"	"F532 % Sat."	"F488 Median"	"F488 Mean"	"F488 SD"	"F488 CV"	"B488"	"B488 Median"	"B488 Mean"	"B488 SD"	"B488 CV"	"% > B488+1SD"	"% > B488+2SD"	"F488 % Sat."	"Ratio of Medians (#1/532)"	"Ratio of Means (#1/532)"	"Median of Ratios (#1/532)"	"Mean of Ratios (#1/532)"	"Ratios SD (#1/532)"	"Rgn Ratio (#1/532)"	"Rgn R2 (#1/532)"	"Ratio of Medians (#1/488)"	"Ratio of Means (#1/488)"	"Median of Ratios (#1/488)"	"Mean of Ratios (#1/488)"	"Ratios SD (#1/488)"	"Rgn Ratio (#1/488)"	"Rgn R2 (#1/488)"	"Ratio of Medians (532/488)"	"Ratio of Means (532/488)"	"Median of Ratios (532/488)"	"Mean of Ratios (532/488)"	"Ratios SD (532/488)"	"Rgn Ratio (532/488)"	"Rgn R2 (532/488)"	"F Pixels"	"B Pixels"	"Circularity"	"Sum of Medians (#1/532)"	"Sum of Medians (#1/488)"	"Sum of Medians (532/488)"	"Sum of Means (#1/532)"	"Sum of Means (#1/488)"	"Sum of Means (532/488)"	"Log Ratio (#1/532)"	"Log Ratio (#1/488)"	"Log Ratio (532/488)"	"F532 Median - B532"	"F488 Median - B488"	"F532 Mean - B532"	"F488 Mean - B488"	"F532 Total Intensity"	"F488 Total Intensity"	"SNR 532"	"SNR 488"	"Flags"	"Normalize"	"Autoflag"
1	1	1	"A1"	"A1"	13380	53750	100	1069	1103	377	34	889	889	916	293	31	42	18	0	4380	6933	5474	78	1399	1399	1410	267	18	75	73	0	0.000	0.000	0.000	0.000	0.000	0.000	0.000	0.000	0.000	0.000	0.000	0.000	0.000	0.000	0.060	0.039	0.061	0.100	5.728	0.049	0.247	80	560	100	180	2981	3161	214	5534	5748	Error	Error	-4.050	180	2981	214	5534	88252	554643	0.638	20.685	0	0	0
1	2	1	"A1"	"A1"	13680	53740	100	1144	1238	453	36	890	890	914	242	26	50	28	0	6253	7966	6124	76	1398	1398	1622	1339	82	71	67	0	0.000	0.000	0.000	0.000	0.000	0.000	0.000	0.000	0.000	0.000	0.000	0.000	0.000	0.000	0.052	0.053	0.059	0.092	7.631	0.047	0.492	80	560	100	254	4855	5109	348	6568	6916	Error	Error	-4.257	254	4855	348	6568	99055	637269	1.339	4.738	0	0	0
1	3	1	"A1"	"A1"	13980	53740	100	1133	1285	640	49	917	917	930	374	40	38	18	0	6866	8815	6675	75	1415	1415	1695	1801	106	68	61	0	0.000	0.000	0.000	0.000	0.000	0.000	0.000	0.000	0.000	0.000	0.000	0.000	0.000	0.000	0.040	0.050	0.050	0.068	4.384	0.044	0.200	80	560	100	216	5451	5667	368	7400	7768	Error	Error	-4.657	216	5451	368	7400	102829	705228	0.949	3.953	0	0	0
1	4	1	"A2"	"A2"	14280	53740	100	1389	1368	455	33	901	901	914	215	23	65	57	0	14568	11433	6470	56	1426	1426	1462	281	19	88	83	0	0.000	0.000	0.000	0.000	0.000	0.000	0.000	0.000	0.000	0.000	0.000	0.000	0.000	0.000	0.037	0.047	0.053	0.054	2.604	0.050	0.603	80	560	100	488	13142	13630	467	10007	10474	Error	Error	-4.751	488	13142	467	10007	109414	914649	2.112	35.484	0	0	0
1	5	1	"A2"	"A2"	14580	53740	100	1475	1433	347	24	876	876	897	230	25	81	63	0	12407	11403	4794	42	1423	1423	1453	251	17	96	90	0	0.000	0.000	0.000	0.000	0.000	0.000	0.000	0.000	0.000	0.000	0.000	0.000	0.000	0.000	0.055	0.056	0.058	0.063	2.213	0.052	0.552	80	560	100	599	10984	11583	557	9980	10537	Error	Error	-4.197	599	10984	557	9980	114651	912202	2.330	39.641	0	0	0
1	6	1	"A2"	"A2"	14880	53740	100	1466	1469	442	30	855	855	877	226	25	81	61	0	13013	11800	5311	45	1401	1401	1451	448	30	87	85	0	0.000	0.000	0.000	0.000	0.000	0.000	0.000	0.000	0.000	0.000	0.000	0.000	0.000	0.000	0.053	0.059	0.060	0.061	2.158	0.054	0.603	80	560	100	611	11612	12223	614	10399	11013	Error	Error	-4.248	611	11612	614	10399	117480	943965	2.619	23.100	0	0	0
1	7	1	"A3"	"A3"	15180	53740	100	1157	1181	283	23	858	858	883	219	24	60	31	0	7652	8725	5936	68	1411	1411	1431	201	14	85	85	0	0.000	0.000	0.000	0.000	0.000	0.000	0.000	0.000	0.000	0.000	0.000	0.000	0.000	0.000	0.048	0.044	0.052	0.058	3.493	0.038	0.407	80	560	100	299	6241	6540	323	7314	7637	Error	Error	-4.384	299	6241	323	7314	94451	698002	1.361	36.289	0	0	0
1	8	1	"A3"	"A3"	15480	53740	100	1335	1323	420	31	857	857	882	216	24	66	53	0	10836	11107	6602	59	1415	1415	1526	1130	74	87	83	0	0.000	0.000	0.000	0.000	0.000	0.000	0.000	0.000	0.000	0.000	0.000	0.000	0.000	0.000	0.051	0.048	0.051	0.060	3.488	0.046	0.614	80	560	100	478	9421	9899	466	9692	10158	Error	Error	-4.301	478	9421	466	9692	105819	888526	2.042	8.479	0	0	0
1	9	1	"A3"	"A3"	15780	53740	100	1380	1328	444	33	862	862	873	212	24	65	56	0	9960	10035	5728	57	1411	1411	1497	840	56	85	83	0	0.000	0.000	0.000	0.000	0.000	0.000	0.000	0.000	0.000	0.000	0.000	0.000	0.000	0.000	0.061	0.054	0.059	0.061	3.447	0.055	0.655	80	560	100	518	8549	9067	466	8624	9090	Error	Error	-4.045	518	8549	466	8624	106211	802832	2.146	10.164	0	0	0
1	10	1	"A4"	"A4"	16080	53740	100	1097	1165	383	32	846	846	882	256	29	48	31	0	6254	6851	4287	62	1383	1383	1403	321	22	85	78	0	0.000	0.000	0.000	0.000	0.000	0.000	0.000	0.000	0.000	0.000	0.000	0.000	0.000	0.000	0.052	0.058	0.070	0.079	3.563	0.050	0.321	80	560	100	251	4871	5122	319	5468	5787	Error	Error	-4.278	251	4871	319	5468	93237	548066	1.105	16.972	0	0	0
1	11	1	"A4"	"A4"	16380	53740	100	1054	1128	390	34	894	894	926	279	30	35	16	0	7296	6602	3073	46	1409	1409	1492	807	54	85	83	0	0.000	0.000	0.000	0.000	0.000	0.000	0.000	0.000	0.000	0.000	0.000	0.000	0.000	0.000	0.027	0.045	0.063	0.088	7.201	0.044	0.232	80	560	100	160	5887	6047	234	5193	5427	Error	Error	-5.201	160	5887	234	5193	90269	528127	0.724	6.332	0	0	0
1	12	1	"A4"	"A4"	16680	53740	100	1145	1143	377	32	863	863	891	256	28	52	23	0	9224	8267	4116	49	1398	1398	1460	637	43	85	85	0	0.000	0.000	0.000	0.000	0.000	0.000	0.000	0.000	0.000	0.000	0.000	0.000	0.000	0.000	0.036	0.041	0.054	0.061	4.069	0.048	0.394	80	560	100	282	7826	8108	280	6869	7149	Error	Error	-4.795	282	7826	280	6869	91417	661379	0.984	10.686	0	0	0
1	13	1	"A5"	"A5"	16980	53740	100	960	1001	240	23	925	925	935	265	28	20	7	0	2694	3266	2122	64	1455	1455	1458	234	16	67	61	0	0.000	0.000	0.000	0.000	0.000	0.000	0.000	0.000	0.000	0.000	0.000	0.000	0.000	0.000	0.028	0.042	0.137	0.178	6.492	0.057	0.077	80	560	100	35	1239	1274	76	1811	1887	Error	Error	-5.146	35	1239	76	1811	80097	261275	0.249	7.726	0	0	0
1	14	1	"A5"	"A5"	17280	53740	100	1042	1058	238	22	972	972	987	244	24	25	6	0	2573	3325	3225	96	1477	1477	1488	183	12	80	73	0	0.000	0.000	0.000	0.000	0.000	0.000	0.000	0.000	0.000	0.000	0.000	0.000	0.000	0.000	0.064	0.047	0.258	0.247	5.356	0.001	0.000	80	560	100	70	1096	1166	86	1848	1934	Error	Error	-3.969	70	1096	86	1848	84653	266006	0.291	10.038	0	0	0
1	15	1	"A5"	"A5"	17580	53740	100	1021	1023	246	24	953	953	985	241	24	18	7	0	2323	2839	1384	48	1490	1490	1502	169	11	76	66	0	0.000	0.000	0.000	0.000	0.000	0.000	0.000	0.000	0.000	0.000	0.000	0.000	0.000	0.000	0.082	0.052	0.178	0.174	4.412	0.046	0.027	80	560	100	68	833	901	70	1349	1419	Error	Error	-3.615	68	833	70	1349	81877	227107	0.158	7.911	0	0	0
1	16	1	"A6"	"A6"	17880	53740	100	1242	1354	396	29	1016	1016	1032	337	32	40	23	0	7220	7418	4745	63	1515	1515	1552	550	35	72	70	0	0.000	0.000	0.000	0.000	0.000	0.000	0.000	0.000	0.000	0.000	0.000	0.000	0.000	0.000	0.040	0.057	0.069	0.093	6.017	0.059	0.288	80	560	100	226	5705	5931	338	5903	6241	Error	Error	-4.658	226	5705	338	5903	108333	593439	0.955	10.665	0	0	0
1	17	1	"A6"	"A6"	18180	53740	100	1351	1486	1122	75	1068	1068	1079	249	23	55	22	0	6825	6809	3520	51	1572	1572	1613	575	35	83	83	0	0.000	0.000	0.000	0.000	0.000	0.000	0.000	0.000	0.000	0.000	0.000	0.000	0.000	0.000	0.054	0.080	0.063	0.068	3.903	0.096	0.231	80	560	100	283	5253	5536	418	5237	5655	Error	Error	-4.214	283	5253	418	5237	118874	544742	1.635	9.037	0	0	0
1	18	1	"A6"	"A6"	18480	53740	100	1523	1540	368	23	1196	1196	1215	261	21	57	28	0	7322	7467	3684	49	1651	1651	1763	1150	65	83	82	0	0.000	0.000	0.000	0.000	0.000	0.000	0.000	0.000	0.000	0.000	0.000	0.000	0.000	0.000	0.058	0.059	0.067	0.081	4.706	0.058	0.404	80	560	100	327	5671	5998	344	5816	6160	Error	Error	-4.116	327	5671	344	5816	123163	597358	1.245	4.960	0	0	0
1	1	2	"A7"	"A7"	13380	54050	100	936	959	234	24	874	874	887	216	24	20	8	0	2916	3135	1844	58	1382	1382	1444	757	52	62	50	0	0.000	0.000	0.000	0.000	0.000	0.000	0.000	0.000	0.000	0.000	0.000	0.000	0.000	0.000	0.040	0.048	0.083	0.096	7.098	0.037	0.045	80	560	100	62	1534	1596	85	1753	1838	Error	Error	-4.629	62	1534	85	1753	76758	250791	0.333	2.234	0	0	0
1	2	2	"A7"	"A7"	13680	54040	100	952	974	242	24	875	875	895	240	26	23	5	0	2328	3122	2258	72	1390	1390	1537	948	61	48	28	0	0.000	0.000	0.000	0.000	0.000	0.000	0.000	0.000	0.000	0.000	0.000	0.000	0.000	0.000	0.082	0.057	0.154	0.202	6.598	0.057	0.223	80	560	100	77	938	1015	99	1732	1831	Error	Error	-3.607	77	938	99	1732	77923	249737	0.329	1.672	0	0	0
1	3	2	"A7"	"A7"	13980	54040	100	986	1001	223	22	823	823	843	230	27	40	12	0	2440	2789	1707	61	1384	1384	1587	1331	83	35	15	0	0.000	0.000	0.000	0.000	0.000	0.000	0.000	0.000	0.000	0.000	0.000	0.000	0.000	0.000	0.154	0.127	0.184	0.219	4.255	0.053	0.238	80	560	100	163	1056	1219	178	1405	1583	Error	Error	-2.696	163	1056	178	1405	80076	223154	0.687	0.903	0	0	0
1	4	2	"A8"	"A8"	14280	54040	100	1272	1267	439	34	922	922	945	255	26	51	31	0	8365	8026	5690	70	1449	1449	1522	690	45	66	62	0	0.000	0.000	0.000	0.000	0.000	0.000	0.000	0.000	0.000	0.000	0.000	0.000	0.000	0.000	0.051	0.052	0.063	0.102	5.194	0.055	0.511	80	560	100	350	6916	7266	345	6577	6922	Error	Error	-4.305	350	6916	345	6577	101356	642111	1.263	9.426	0	0	0
1	5	2	"A8"	"A8"	14580	54040	100	1254	1235	370	29	858	858	877	250	28	63	33	0	8720	9269	5756	62	1414	1414	1580	1294	81	78	73	0	0.000	0.000	0.000	0.000	0.000	0.000	0.000	0.000	0.000	0.000	0.000	0.000	0.000	0.000	0.054	0.048	0.053	0.060	2.532	0.046	0.461	80	560	100	396	7306	7702	377	7855	8232	Error	Error	-4.206	396	7306	377	7855	98802	741535	1.432	5.942	0	0	0
1	6	2	"A8"	"A8"	14880	54040	100	1201	1285	416	32	862	862	877	236	26	65	40	0	10429	10483	6126	58	1394	1394	1759	2061	117	81	75	0	0.000	0.000	0.000	0.000	0.000	0.000	0.000	0.000	0.000	0.000	0.000	0.000	0.000	0.000	0.038	0.047	0.052	0.062	3.721	0.048	0.571	80	560	100	339	9035	9374	423	9089	9512	Error	Error	-4.736	339	9035	423	9089	102782	838645	1.729	4.233	0	0	0
1	7	2	"A9"	"A9"	15180	54040	100	1091	1091	329	30	809	809	825	225	27	57	30	0	5642	5970	4319	72	1368	1368	1485	1017	68	63	62	0	0.000	0.000	0.000	0.000	0.000	0.000	0.000	0.000	0.000	0.000	0.000	0.000	0.000	0.000	0.066	0.061	0.074	0.129	5.455	0.057	0.509	80	560	100	282	4274	4556	282	4602	4884	Error	Error	-3.922	282	4274	282	4602	87279	477596	1.182	4.410	0	0	0
1	8	2	"A9"	"A9"	15480	54040	100	1042	1091	318	29	842	842	855	207	24	48	27	0	6943	7368	4535	61	1395	1395	1728	1647	95	77	73	0	0.000	0.000	0.000	0.000	0.000	0.000	0.000	0.000	0.000	0.000	0.000	0.000	0.000	0.000	0.036	0.042	0.048	0.050	3.829	0.045	0.461	80	560	100	200	5548	5748	249	5973	6222	Error	Error	-4.794	200	5548	249	5973	87240	589477	1.140	3.424	0	0	0
1	9	2	"A9"	"A9"	15780	54040	100	1140	1204	435	36	848	848	865	220	25	61	33	0	6534	7378	4505	61	1396	1396	1651	1482	89	77	73	0	0.000	0.000	0.000	0.000	0.000	0.000	0.000	0.000	0.000	0.000	0.000	0.000	0.000	0.000	0.057	0.060	0.063	0.089	4.283	0.053	0.422	80	560	100	292	5138	5430	356	5982	6338	Error	Error	-4.137	292	5138	356	5982	96293	590279	1.541	3.864	0	0	0
1	10	2	"A10"	"A10"	16090	54040	100	1152	1190	343	28	877	877	890	228	25	55	36	0	6716	7355	4515	61	1406	1406	1453	565	38	81	76	0	0.000	0.000	0.000	0.000	0.000	0.000	0.000	0.000	0.000	0.000	0.000	0.000	0.000	0.000	0.052	0.053	0.065	0.075	3.942	0.054	0.467	80	560	100	275	5310	5585	313	5949	6262	Error	Error	-4.271	275	5310	313	5949	95194	588407	1.316	10.446	0	0	0
1	11	2	"A10"	"A10"	16390	54040	100	1247	1217	307	25	887	887	916	247	26	58	33	0	8323	7877	3766	47	1411	1411	1539	1144	74	83	83	0	0.000	0.000	0.000	0.000	0.000	0.000	0.000	0.000	0.000	0.000	0.000	0.000	0.000	0.000	0.052	0.051	0.061	0.062	3.247	0.051	0.438	80	560	100	360	6912	7272	330	6466	6796	Error	Error	-4.263	360	6912	330	6466	97323	630190	1.219	5.540	0	0	0
1	12	2	"A10"	"A10"	16690	54040	100	1329	1391	464	33	937	937	959	238	24	65	40	0	10106	9491	5283	55	1454	1454	1591	1271	79	85	83	0	0.000	0.000	0.000	0.000	0.000	0.000	0.000	0.000	0.000	0.000	0.000	0.000	0.000	0.000	0.045	0.056	0.062	0.067	3.169	0.056	0.556	80	560	100	392	8652	9044	454	8037	8491	Error	Error	-4.464	392	8652	454	8037	111308	759265	1.815	6.216	0	0	0
1	13	2	"A11"	"A11"	16990	54040	100	973	985	289	29	922	922	946	235	24	26	7	0	3801	4382	2525	57	1441	1441	1461	217	14	80	76	0	0.000	0.000	0.000	0.000	0.000	0.000	0.000	0.000	0.000	0.000	0.000	0.000	0.000	0.000	0.022	0.021	0.074	0.111	7.366	0.018	0.016	80	560	100	51	2360	2411	63	2941	3004	Error	Error	-5.532	51	2360	63	2941	78806	350565	0.166	13.461	0	0	0
1	14	2	"A11"	"A11"	17290	54040	100	1102	1133	259	22	953	953	990	296	29	30	6	0	5038	5613	3379	60	1460	1460	1480	287	19	86	80	0	0.000	0.000	0.000	0.000	0.000	0.000	0.000	0.000	0.000	0.000	0.000	0.000	0.000	0.000	0.042	0.043	0.061	0.055	3.983	0.044	0.211	80	560	100	149	3578	3727	180	4153	4333	Error	Error	-4.586	149	3578	180	4153	90613	449073	0.483	14.401	0	0	0
1	15	2	"A11"	"A11"	17590	54040	100	1167	1203	343	28	989	989	999	233	23	37	17	0	4283	4981	3236	64	1469	1469	1510	405	26	80	75	0	0.000	0.000	0.000	0.000	0.000	0.000	0.000	0.000	0.000	0.000	0.000	0.000	0.000	0.000	0.063	0.061	0.078	0.116	4.230	0.062	0.328	80	560	100	178	2814	2992	214	3512	3726	Error	Error	-3.983	178	2814	214	3512	96235	398496	0.876	8.570	0	0	0
1	16	2	"A12"	"A12"	17890	54040	100	1123	1138	310	27	1022	1022	1345	2963	220	0	0	0	5932	5953	3283	55	1517	1517	1742	2382	136	67	41	0	0.000	0.000	0.000	0.000	0.000	0.000	0.000	0.000	0.000	0.000	0.000	0.000	0.000	0.000	0.023	0.026	0.047	0.042	4.736	0.028	0.083	80	560	100	101	4415	4516	116	4436	4552	Error	Error	-5.450	101	4415	116	4436	91045	476265	-0.070	1.768	0	0	0
1	17	2	"A12"	"A12"	18190	54040	100	1288	1401	458	32	997	997	1010	238	23	57	40	0	6945	8303	5163	62	1493	1493	1559	609	39	86	80	0	0.000	0.000	0.000	0.000	0.000	0.000	0.000	0.000	0.000	0.000	0.000	0.000	0.000	0.000	0.053	0.059	0.072	0.087	4.110	0.052	0.428	80	560	100	291	5452	5743	404	6810	7214	Error	Error	-4.228	291	5452	404	6810	112111	664239	1.643	11.074	0	0	0
1	18	2	"A12"	"A12"	18490	54040	100	1241	1286	281	21	1091	1091	1114	254	22	35	15	0	6204	6624	3381	51	1566	1566	1596	326	20	91	87	0	0.000	0.000	0.000	0.000	0.000	0.000	0.000	0.000	0.000	0.000	0.000	0.000	0.000	0.000	0.032	0.039	0.048	0.059	4.824	0.030	0.103	80	560	100	150	4638	4788	195	5058	5253	Error	Error	-4.950	150	4638	195	5058	102848	529927	0.677	15.423	0	0	0
1	1	3	"A13"	"A13"	13380	54350	100	1116	1170	361	30	893	893	905	246	27	43	27	0	8023	7403	4882	65	1403	1403	1549	1305	84	62	62	0	0.000	0.000	0.000	0.000	0.000	0.000	0.000	0.000	0.000	0.000	0.000	0.000	0.000	0.000	0.034	0.046	0.061	0.078	4.185	0.053	0.495	80	560	100	223	6620	6843	277	6000	6277	Error	Error	-4.892	223	6620	277	6000	93591	592256	1.077	4.486	0	0	0
1	2	3	"A13"	"A13"	13690	54350	100	1152	1209	366	30	858	858	880	242	27	53	36	0	9712	8713	3769	43	1405	1405	1558	1297	83	85	82	0	0.000	0.000	0.000	0.000	0.000	0.000	0.000	0.000	0.000	0.000	0.000	0.000	0.000	0.000	0.035	0.048	0.055	0.050	3.905	0.052	0.489	80	560	100	294	8307	8601	351	7308	7659	Error	Error	-4.820	294	8307	351	7308	96680	697059	1.360	5.517	0	0	0
1	3	3	"A13"	"A13"	13990	54340	100	1250	1234	390	31	856	856	876	241	27	53	40	0	8946	8532	4983	58	1399	1399	1609	1353	84	80	73	0	0.000	0.000	0.000	0.000	0.000	0.000	0.000	0.000	0.000	0.000	0.000	0.000	0.000	0.000	0.052	0.053	0.064	0.078	4.084	0.058	0.596	80	560	100	394	7547	7941	378	7133	7511	Error	Error	-4.260	394	7547	378	7133	98684	682533	1.485	5.117	0	0	0
1	4	3	"A14"	"A14"	14290	54340	100	5981	6745	5359	79	889	889	951	595	62	68	66	0	10263	9448	5933	62	1425	1425	1506	733	48	68	68	0	0.000	0.000	0.000	0.000	0.000	0.000	0.000	0.000	0.000	0.000	0.000	0.000	0.000	0.000	0.576	0.730	0.644	0.721	2.635	0.780	0.830	80	560	100	5092	8838	13930	5856	8023	13879	Error	Error	-0.795	5092	8838	5856	8023	539597	755829	9.738	10.835	0	0	0
1	5	3	"A14"	"A14"	14590	54340	100	7519	7565	4855	64	855	855	903	488	54	85	81	0	13178	10934	5034	46	1391	1391	1449	651	44	86	85	0	0.000	0.000	0.000	0.000	0.000	0.000	0.000	0.000	0.000	0.000	0.000	0.000	0.000	0.000	0.565	0.703	0.657	0.587	1.765	0.782	0.893	80	560	100	6664	11787	18451	6710	9543	16253	Error	Error	-0.823	6664	11787	6710	9543	605235	874709	13.652	14.570	0	0	0
1	6	3	"A14"	"A14"	14890	54340	100	7249	7081	4476	63	857	857	945	821	86	82	75	0	12614	11416	5444	47	1396	1396	1528	978	64	85	85	0	0.000	0.000	0.000	0.000	0.000	0.000	0.000	0.000	0.000	0.000	0.000	0.000	0.000	0.000	0.570	0.621	0.601	0.544	1.752	0.717	0.869	80	560	100	6392	11218	17610	6224	10020	16244	Error	Error	-0.811	6392	11218	6224	10020	566503	913258	7.474	10.110	0	0	0
1	7	3	"A15"	"A15"	15190	54340	100	1040	1169	490	41	816	816	826	226	27	50	36	0	6837	7408	4716	63	1352	1352	1393	438	31	80	75	0	0.000	0.000	0.000	0.000	0.000	0.000	0.000	0.000	0.000	0.000	0.000	0.000	0.000	0.000	0.041	0.058	0.058	0.056	3.498	0.055	0.376	80	560	100	224	5485	5709	353	6056	6409	Error	Error	-4.614	224	5485	353	6056	93532	592656	1.518	13.733	0	0	0
1	8	3	"A15"	"A15"	15490	54340	100	1130	1122	332	29	819	819	855	306	35	51	13	0	8123	8107	3677	45	1388	1388	1503	953	63	85	85	0	0.000	0.000	0.000	0.000	0.000	0.000	0.000	0.000	0.000	0.000	0.000	0.000	0.000	0.000	0.046	0.045	0.057	0.050	2.664	0.046	0.436	80	560	100	311	6735	7046	303	6719	7022	Error	Error	-4.437	311	6735	303	6719	89750	648520	0.873	6.930	0	0	0
1	9	3	"A15"	"A15"	15790	54340	100	1296	1329	357	26	881	881	906	242	26	65	47	0	11075	10400	5337	51	1399	1399	1506	888	58	85	85	0	0.000	0.000	0.000	0.000	0.000	0.000	0.000	0.000	0.000	0.000	0.000	0.000	0.000	0.000	0.043	0.050	0.052	0.054	3.605	0.046	0.516	80	560	100	415	9676	10091	448	9001	9449	Error	Error	-4.543	415	9676	448	9001	106359	832013	1.748	10.016	0	0	0
1	10	3	"A16"	"A16"	16090	54340	100	1411	1392	433	31	1032	1032	1049	268	25	57	36	0	6881	8079	5062	62	1508	1508	1549	366	23	81	78	0	0.000	0.000	0.000	0.000	0.000	0.000	0.000	0.000	0.000	0.000	0.000	0.000	0.000	0.000	0.071	0.055	0.061	0.072	3.889	0.061	0.553	80	560	100	379	5373	5752	360	6571	6931	Error	Error	-3.825	379	5373	360	6571	111379	646330	1.280	17.842	0	0	0
1	11	3	"A16"	"A16"	16390	54340	100	1322	1290	376	29	938	938	952	247	25	62	35	0	8708	9031	5174	57	1446	1446	1545	971	62	83	80	0	0.000	0.000	0.000	0.000	0.000	0.000	0.000	0.000	0.000	0.000	0.000	0.000	0.000	0.000	0.053	0.046	0.057	0.070	3.663	0.049	0.512	80	560	100	384	7262	7646	352	7585	7937	Error	Error	-4.241	384	7262	352	7585	103189	722452	1.368	7.710	0	0	0
1	12	3	"A16"	"A16"	16690	54340	100	1388	1378	389	28	1023	1023	1057	293	27	56	25	0	8952	9095	4921	54	1548	1548	1729	1243	71	83	80	0	0.000	0.000	0.000	0.000	0.000	0.000	0.000	0.000	0.000	0.000	0.000	0.000	0.000	0.000	0.049	0.047	0.056	0.076	4.956	0.046	0.431	80	560	100	365	7404	7769	355	7547	7902	Error	Error	-4.342	365	7404	355	7547	110263	727587	1.096	5.926	0	0	0
1	13	3	"A17"	"A17"	16990	54340	100	1275	1288	324	25	1054	1054	1069	253	23	45	20	0	6336	5759	2765	48	1533	1533	1570	367	23	80	78	0	0.000	0.000	0.000	0.000	0.000	0.000	0.000	0.000	0.000	0.000	0.000	0.000	0.000	0.000	0.046	0.055	0.068	0.082	3.300	0.063	0.291	80	560	100	221	4803	5024	234	4226	4460	Error	Error	-4.442	221	4803	234	4226	103071	460732	0.866	11.414	0	0	0
1	14	3	"A17"	"A17"	17290	54340	100	1171	1193	299	25	1007	1007	1045	268	25	35	10	0	6388	5986	2649	44	1515	1515	1582	643	40	82	80	0	0.000	0.000	0.000	0.000	0.000	0.000	0.000	0.000	0.000	0.000	0.000	0.000	0.000	0.000	0.034	0.042	0.055	0.051	3.387	0.057	0.271	80	560	100	164	4873	5037	186	4471	4657	Error	Error	-4.893	164	4873	186	4471	95450	478869	0.552	6.849	0	0	0
1	15	3	"A17"	"A17"	17590	54340	100	1364	1350	311	23	1075	1075	1093	283	25	51	20	0	7702	6695	2680	40	1550	1550	1632	662	40	83	81	0	0.000	0.000	0.000	0.000	0.000	0.000	0.000	0.000	0.000	0.000	0.000	0.000	0.000	0.000	0.047	0.053	0.075	0.076	2.717	0.064	0.404	80	560	100	289	6152	6441	275	5145	5420	Error	Error	-4.412	289	6152	275	5145	107992	535624	0.908	7.648	0	0	0
1	16	3	"A18"	"A18"	17890	54340	100	1236	1291	369	28	1068	1068	1083	242	22	43	22	0	5548	5815	3344	57	1570	1570	1593	361	22	81	76	0	0.000	0.000	0.000	0.000	0.000	0.000	0.000	0.000	0.000	0.000	0.000	0.000	0.000	0.000	0.042	0.053	0.082	0.117	4.846	0.054	0.266	80	560	100	168	3978	4146	223	4245	4468	Error	Error	-4.566	168	3978	223	4245	103270	465229	0.860	11.695	0	0	0
1	17	3	"A18"	"A18"	18190	54340	100	1329	1307	328	25	1031	1031	1054	298	28	50	13	0	7593	6985	3096	44	1535	1535	1587	563	35	88	83	0	0.000	0.000	0.000	0.000	0.000	0.000	0.000	0.000	0.000	0.000	0.000	0.000	0.000	0.000	0.049	0.051	0.057	0.066	3.689	0.047	0.249	80	560	100	298	6058	6356	276	5450	5726	Error	Error	-4.345	298	6058	276	5450	104577	558826	0.849	9.588	0	0	0
1	18	3	"A18"	"A18"	18490	54340	100	1244	1272	295	23	1070	1070	1080	262	24	40	17	0	6880	6527	2356	36	1563	1563	1615	531	32	90	90	0	0.000	0.000	0.000	0.000	0.000	0.000	0.000	0.000	0.000	0.000	0.000	0.000	0.000	0.000	0.033	0.041	0.049	0.050	3.139	0.051	0.128	80	560	100	174	5317	5491	202	4964	5166	Error	Error	-4.933	174	5317	202	4964	101760	522164	0.733	9.250	0	0	0
1	1	4	"A19"	"A19"	13390	54650	100	880	917	240	26	877	877	896	242	27	20	2	0	2367	2355	725	30	1383	1383	1390	190	13	78	71	0	0.000	0.000	0.000	0.000	0.000	0.000	0.000	0.000	0.000	0.000	0.000	0.000	0.000	0.000	0.003	0.041	0.219	0.208	4.892	0.501	0.199	80	560	100	3	984	987	40	972	1012	Error	Error	-8.358	3	984	40	972	73356	188382	0.087	5.079	0	0	0
1	2	4	"A19"	"A19"	13690	54650	100	1016	997	214	21	913	913	930	223	23	25	2	0	2994	2926	866	29	1425	1425	1524	939	61	72	31	0	0.000	0.000	0.000	0.000	0.000	0.000	0.000	0.000	0.000	0.000	0.000	0.000	0.000	0.000	0.066	0.056	0.110	0.111	3.241	0.051	0.066	80	560	100	103	1569	1672	84	1501	1585	Error	Error	-3.929	103	1569	84	1501	79758	234111	0.300	1.493	0	0	0
1	3	4	"A19"	"A19"	13990	54650	100	976	990	259	26	875	875	900	231	25	27	10	0	3011	3373	1472	43	1399	1399	1473	781	53	77	53	0	0.000	0.000	0.000	0.000	0.000	0.000	0.000	0.000	0.000	0.000	0.000	0.000	0.000	0.000	0.063	0.058	0.096	0.091	3.421	0.055	0.113	80	560	100	101	1612	1713	115	1974	2089	Error	Error	-3.996	101	1612	115	1974	79175	269817	0.390	2.433	0	0	0
1	4	4	"A20"	"A20"	14290	54640	100	1360	1335	409	30	930	930	955	244	25	67	43	0	11332	9764	6191	63	1463	1463	1612	1206	74	71	70	0	0.000	0.000	0.000	0.000	0.000	0.000	0.000	0.000	0.000	0.000	0.000	0.000	0.000	0.000	0.044	0.049	0.055	0.097	5.444	0.048	0.542	80	560	100	430	9869	10299	405	8301	8706	Error	Error	-4.520	430	9869	405	8301	106766	781121	1.557	6.760	0	0	0
1	5	4	"A20"	"A20"	14590	54640	100	1155	1243	465	37	884	884	913	240	26	55	37	0	10472	9844	5517	56	1442	1442	1722	1691	98	81	76	0	0.000	0.000	0.000	0.000	0.000	0.000	0.000	0.000	0.000	0.000	0.000	0.000	0.000	0.000	0.030	0.043	0.053	0.062	4.808	0.052	0.539	80	560	100	271	9030	9301	359	8402	8761	Error	Error	-5.058	271	9030	359	8402	99448	787555	1.375	4.803	0	0	0
1	6	4	"A20"	"A20"	14890	54640	100	1342	1345	385	28	860	860	882	244	27	72	48	0	12795	11348	5407	47	1399	1399	1780	1980	111	83	81	0	0.000	0.000	0.000	0.000	0.000	0.000	0.000	0.000	0.000	0.000	0.000	0.000	0.000	0.000	0.042	0.049	0.052	0.061	3.777	0.048	0.577	80	560	100	482	11396	11878	485	9949	10434	Error	Error	-4.563	482	11396	485	9949	107597	907831	1.898	4.832	0	0	0
1	7	4	"A21"	"A21"	15190	54640	100	1251	1265	440	34	843	843	912	690	75	26	3	0	13375	10362	6021	58	1380	1380	1506	963	63	75	71	0	0.000	0.000	0.000	0.000	0.000	0.000	0.000	0.000	0.000	0.000	0.000	0.000	0.000	0.000	0.034	0.047	0.050	0.059	3.979	0.052	0.520	80	560	100	408	11995	12403	422	8982	9404	Error	Error	-4.878	408	11995	422	8982	101229	828924	0.512	9.196	0	0	0
1	8	4	"A21"	"A21"	15490	54640	100	1164	1235	402	32	826	826	857	252	29	60	38	0	10583	9597	5405	56	1361	1361	1576	1343	85	85	78	0	0.000	0.000	0.000	0.000	0.000	0.000	0.000	0.000	0.000	0.000	0.000	0.000	0.000	0.000	0.037	0.050	0.049	0.057	2.963	0.048	0.491	80	560	100	338	9222	9560	409	8236	8645	Error	Error	-4.770	338	9222	409	8236	98802	767754	1.500	5.972	0	0	0
1	9	4	"A21"	"A21"	15790	54640	100	1328	1348	359	26	833	833	854	238	27	82	52	0	11536	10440	5034	48	1392	1392	1535	1162	75	85	85	0	0.000	0.000	0.000	0.000	0.000	0.000	0.000	0.000	0.000	0.000	0.000	0.000	0.000	0.000	0.049	0.057	0.061	0.079	4.085	0.049	0.509	80	560	100	495	10144	10639	515	9048	9563	Error	Error	-4.357	495	10144	515	9048	107852	835219	2.076	7.664	0	0	0
1	10	4	"A22"	"A22"	16100	54640	100	1506	1461	435	29	997	997	1012	269	26	66	46	0	11573	9886	5374	54	1468	1468	1490	316	21	86	82	0	0.000	0.000	0.000	0.000	0.000	0.000	0.000	0.000	0.000	0.000	0.000	0.000	0.000	0.000	0.050	0.055	0.059	0.065	2.352	0.056	0.507	80	560	100	509	10105	10614	464	8418	8882	Error	Error	-4.311	509	10105	464	8418	116899	790907	1.669	26.570	0	0	0
1	11	4	"A22"	"A22"	16400	54640	100	1254	1301	367	28	888	888	906	238	26	65	42	0	11227	10700	5200	48	1399	1399	1534	1122	73	85	85	0	0.000	0.000	0.000	0.000	0.000	0.000	0.000	0.000	0.000	0.000	0.000	0.000	0.000	0.000	0.037	0.044	0.043	0.045	3.599	0.046	0.463	80	560	100	366	9828	10194	413	9301	9714	Error	Error	-4.747	366	9828	413	9301	104098	856008	1.660	8.169	0	0	0
1	12	4	"A22"	"A22"	16700	54640	100	1438	1432	387	27	1009	1009	1019	261	25	66	33	0	10746	10651	4984	46	1499	1499	1642	1036	63	86	85	0	0.000	0.000	0.000	0.000	0.000	0.000	0.000	0.000	0.000	0.000	0.000	0.000	0.000	0.000	0.046	0.046	0.046	0.045	2.654	0.049	0.541	80	560	100	429	9247	9676	423	9152	9575	Error	Error	-4.430	429	9247	423	9152	114596	852079	1.582	8.696	0	0	0
1	13	4	"A23"	"A23"	17000	54640	100	1489	1512	367	24	1114	1114	1121	255	22	62	36	0	10655	8836	4177	47	1585	1585	1591	206	12	90	82	0	0.000	0.000	0.000	0.000	0.000	0.000	0.000	0.000	0.000	0.000	0.000	0.000	0.000	0.000	0.041	0.055	0.059	0.065	3.100	0.058	0.464	80	560	100	375	9070	9445	398	7251	7649	Error	Error	-4.596	375	9070	398	7251	120962	706887	1.533	35.170	0	0	0
1	14	4	"A23"	"A23"	17300	54640	100	1640	1648	351	21	1264	1264	1293	321	24	55	25	0	9458	8961	3441	38	1720	1720	1849	1137	61	90	88	0	0.000	0.000	0.000	0.000	0.000	0.000	0.000	0.000	0.000	0.000	0.000	0.000	0.000	0.000	0.049	0.053	0.055	0.052	3.273	0.058	0.350	80	560	100	376	7738	8114	384	7241	7625	Error	Error	-4.363	376	7738	384	7241	131854	716878	1.106	6.255	0	0	0
1	15	4	"A23"	"A23"	17600	54640	100	1901	1865	387	20	1519	1519	1592	437	27	40	10	0	8165	7689	2969	38	1910	1910	2000	744	37	87	86	0	0.000	0.000	0.000	0.000	0.000	0.000	0.000	0.000	0.000	0.000	0.000	0.000	0.000	0.000	0.061	0.060	0.067	0.064	2.747	0.065	0.262	80	560	100	382	6255	6637	346	5779	6125	Error	Error	-4.033	382	6255	346	5779	149211	615115	0.625	7.647	0	0	0
1	16	4	"A24"	"A24"	17900	54640	100	1261	1286	307	23	1130	1130	1159	279	24	31	6	0	5903	5641	2827	50	1613	1613	1642	438	26	78	75	0	0.000	0.000	0.000	0.000	0.000	0.000	0.000	0.000	0.000	0.000	0.000	0.000	0.000	0.000	0.031	0.039	0.067	0.093	6.660	0.029	0.061	80	560	100	131	4290	4421	156	4028	4184	Error	Error	-5.033	131	4290	156	4028	102859	451244	0.455	9.130	0	0	0
1	17	4	"A24"	"A24"	18200	54640	100	1324	1364	406	29	940	940	964	246	25	70	38	0	9357	8397	3700	44	1436	1436	1467	368	25	92	88	0	0.000	0.000	0.000	0.000	0.000	0.000	0.000	0.000	0.000	0.000	0.000	0.000	0.000	0.000	0.048	0.061	0.063	0.064	3.179	0.061	0.439	80	560	100	384	7921	8305	424	6961	7385	Error	Error	-4.367	384	7921	424	6961	109132	671760	1.626	18.832	0	0	0
1	18	4	"A24"	"A24"	18500	54640	100	1181	1200	339	28	924	924	938	238	25	52	22	0	5821	6237	2975	47	1408	1408	1415	202	14	96	96	0	0.000	0.000	0.000	0.000	0.000	0.000	0.000	0.000	0.000	0.000	0.000	0.000	0.000	0.000	0.058	0.057	0.067	0.060	2.791	0.058	0.332	80	560	100	257	4413	4670	276	4829	5105	Error	Error	-4.102	257	4413	276	4829	96007	498937	1.101	23.871	0	0	0
1	1	5	"A25"	"A25"	13390	54950	100	1129	1251	411	32	940	940	960	237	24	45	33	0	5761	7728	6272	81	1448	1448	1494	372	24	72	66	0	0.000	0.000	0.000	0.000	0.000	0.000	0.000	0.000	0.000	0.000	0.000	0.000	0.000	0.000	0.044	0.050	0.055	0.072	3.798	0.051	0.473	80	560	100	189	4313	4502	311	6280	6591	Error	Error	-4.512	189	4313	311	6280	100094	618261	1.228	16.758	0	0	0
1	2	5	"A25"	"A25"	13700	54950	100	1309	1340	310	23	980	980	987	230	23	62	33	0	6724	8446	4910	58	1491	1491	1577	709	44	87	86	0	0.000	0.000	0.000	0.000	0.000	0.000	0.000	0.000	0.000	0.000	0.000	0.000	0.000	0.000	0.063	0.052	0.051	0.061	2.851	0.046	0.435	80	560	100	329	5233	5562	360	6955	7315	Error	Error	-3.991	329	5233	360	6955	107209	675695	1.535	9.688	0	0	0
1	3	5	"A25"	"A25"	14000	54950	100	1251	1243	341	27	936	936	963	296	30	52	18	0	7304	8754	4593	52	1481	1481	1545	598	38	91	88	0	0.000	0.000	0.000	0.000	0.000	0.000	0.000	0.000	0.000	0.000	0.000	0.000	0.000	0.000	0.054	0.042	0.050	0.048	3.092	0.041	0.287	80	560	100	315	5823	6138	307	7273	7580	Error	Error	-4.208	315	5823	307	7273	99433	700287	0.946	12.055	0	0	0
1	4	5	"A26"	"A26"	14300	54950	100	1360	1391	489	35	952	952	963	221	22	63	47	0	9091	9775	5585	57	1483	1483	1545	787	50	83	80	0	0.000	0.000	0.000	0.000	0.000	0.000	0.000	0.000	0.000	0.000	0.000	0.000	0.000	0.000	0.054	0.053	0.056	0.050	3.238	0.057	0.524	80	560	100	408	7608	8016	439	8292	8731	Error	Error	-4.221	408	7608	439	8292	111307	782034	1.937	10.457	0	0	0
1	5	5	"A26"	"A26"	14600	54940	100	1305	1387	401	28	910	910	945	261	27	68	41	0	10690	10817	6226	57	1463	1463	1657	1192	71	78	77	0	0.000	0.000	0.000	0.000	0.000	0.000	0.000	0.000	0.000	0.000	0.000	0.000	0.000	0.000	0.043	0.051	0.055	0.060	3.477	0.044	0.427	80	560	100	395	9227	9622	477	9354	9831	Error	Error	-4.546	395	9227	477	9354	110995	865363	1.693	7.685	0	0	0
1	6	5	"A26"	"A26"	14900	54940	100	1377	1390	388	27	852	852	863	238	27	75	53	0	10686	10090	5400	53	1365	1365	1664	1675	100	80	77	0	0.000	0.000	0.000	0.000	0.000	0.000	0.000	0.000	0.000	0.000	0.000	0.000	0.000	0.000	0.056	0.062	0.066	0.085	3.668	0.056	0.539	80	560	100	525	9321	9846	538	8725	9263	Error	Error	-4.150	525	9321	538	8725	111211	807217	2.214	5.030	0	0	0
1	7	5	"A27"	"A27"	15200	54940	100	1167	1248	917	73	783	783	815	257	31	61	37	0	8530	8807	6100	69	1327	1327	1389	457	32	82	71	0	0.000	0.000	0.000	0.000	0.000	0.000	0.000	0.000	0.000	0.000	0.000	0.000	0.000	0.000	0.053	0.062	0.053	0.058	3.511	0.044	0.182	80	560	100	384	7203	7587	465	7480	7945	Error	Error	-4.229	384	7203	465	7480	99853	704529	1.685	16.232	0	0	0
1	8	5	"A27"	"A27"	15500	54940	100	1198	1164	381	32	713	713	729	200	27	76	57	0	11844	11579	6714	57	1276	1276	1451	1135	78	83	83	0	0.000	0.000	0.000	0.000	0.000	0.000	0.000	0.000	0.000	0.000	0.000	0.000	0.000	0.000	0.046	0.044	0.049	0.057	3.438	0.041	0.592	80	560	100	485	10568	11053	451	10303	10754	Error	Error	-4.446	485	10568	451	10303	93081	926339	2.175	8.923	0	0	0
1	9	5	"A27"	"A27"	15800	54940	100	1018	1053	393	37	760	760	777	224	28	51	38	0	7651	9789	6002	61	1311	1311	1442	1023	70	85	83	0	0.000	0.000	0.000	0.000	0.000	0.000	0.000	0.000	0.000	0.000	0.000	0.000	0.000	0.000	0.041	0.035	0.044	0.067	4.971	0.046	0.554	80	560	100	258	6340	6598	293	8478	8771	Error	Error	-4.619	258	6340	293	8478	84225	783103	1.232	8.159	0	0	0
1	10	5	"A28"	"A28"	16100	54940	100	1339	1315	435	33	798	798	818	209	25	73	60	0	17334	13218	8200	62	1334	1334	1404	786	55	78	77	0	0.000	0.000	0.000	0.000	0.000	0.000	0.000	0.000	0.000	0.000	0.000	0.000	0.000	0.000	0.034	0.044	0.049	0.069	3.902	0.040	0.600	80	560	100	541	16000	16541	517	11884	12401	Error	Error	-4.886	541	16000	517	11884	105188	1057473	2.378	15.031	0	0	0
1	11	5	"A28"	"A28"	16400	54940	100	1332	1331	432	32	766	766	782	200	25	75	58	0	16878	14352	6701	46	1314	1314	1400	772	55	85	85	0	0.000	0.000	0.000	0.000	0.000	0.000	0.000	0.000	0.000	0.000	0.000	0.000	0.000	0.000	0.036	0.043	0.042	0.048	2.763	0.044	0.657	80	560	100	566	15564	16130	565	13038	13603	Error	Error	-4.781	566	15564	565	13038	106462	1148192	2.745	16.777	0	0	0
1	12	5	"A28"	"A28"	16700	54940	100	1454	1471	381	25	838	838	865	237	27	82	67	0	18588	15108	6852	45	1389	1389	1521	1111	73	85	85	0	0.000	0.000	0.000	0.000	0.000	0.000	0.000	0.000	0.000	0.000	0.000	0.000	0.000	0.000	0.036	0.046	0.049	0.054	2.631	0.043	0.605	80	560	100	616	17199	17815	633	13719	14352	Error	Error	-4.803	616	17199	633	13719	117651	1208632	2.557	12.230	0	0	0
1	13	5	"A29"	"A29"	17000	54940	100	1328	1357	356	26	953	953	962	243	25	65	37	0	12854	10369	5605	54	1460	1460	1468	258	17	87	82	0	0.000	0.000	0.000	0.000	0.000	0.000	0.000	0.000	0.000	0.000	0.000	0.000	0.000	0.000	0.033	0.045	0.050	0.060	3.204	0.046	0.474	80	560	100	375	11394	11769	404	8909	9313	Error	Error	-4.925	375	11394	404	8909	108542	829551	1.626	34.500	0	0	0
1	14	5	"A29"	"A29"	17300	54940	100	1581	1557	379	24	1215	1215	1231	283	22	56	31	0	9473	9278	4671	50	1694	1694	1816	1042	57	82	80	0	0.000	0.000	0.000	0.000	0.000	0.000	0.000	0.000	0.000	0.000	0.000	0.000	0.000	0.000	0.047	0.045	0.057	0.060	4.000	0.050	0.456	80	560	100	366	7779	8145	342	7584	7926	Error	Error	-4.410	366	7779	342	7584	124587	742247	1.152	7.161	0	0	0
1	15	5	"A29"	"A29"	17600	54940	100	2496	2537	326	12	1787	1787	1863	561	30	68	15	0	6516	6637	2620	39	2148	2148	2226	646	29	85	80	0	0.000	0.000	0.000	0.000	0.000	0.000	0.000	0.000	0.000	0.000	0.000	0.000	0.000	0.000	0.162	0.167	0.163	0.203	3.476	0.077	0.095	80	560	100	709	4368	5077	750	4489	5239	Error	Error	-2.623	709	4368	750	4489	202946	530921	1.201	6.828	0	0	0
1	16	5	"A30"	"A30"	17900	54940	100	1308	1424	387	27	1130	1130	1152	272	23	45	27	0	6296	7600	5205	68	1593	1593	1641	525	31	76	75	0	0.000	0.000	0.000	0.000	0.000	0.000	0.000	0.000	0.000	0.000	0.000	0.000	0.000	0.000	0.038	0.049	0.055	0.070	6.128	0.053	0.419	80	560	100	178	4703	4881	294	6007	6301	Error	Error	-4.724	178	4703	294	6007	113902	608008	1.000	11.350	0	0	0
1	17	5	"A30"	"A30"	18200	54940	100	1335	1397	424	30	1019	1019	1031	259	25	55	25	0	9377	9564	5325	55	1522	1522	1620	808	49	85	80	0	0.000	0.000	0.000	0.000	0.000	0.000	0.000	0.000	0.000	0.000	0.000	0.000	0.000	0.000	0.040	0.047	0.048	0.050	3.564	0.048	0.447	80	560	100	316	7855	8171	378	8042	8420	Error	Error	-4.636	316	7855	378	8042	111768	765091	1.413	9.832	0	0	0
1	18	5	"A30"	"A30"	18500	54940	100	1348	1386	391	28	1019	1019	1034	243	23	56	38	0	8523	9186	4689	51	1504	1504	1577	767	48	86	85	0	0.000	0.000	0.000	0.000	0.000	0.000	0.000	0.000	0.000	0.000	0.000	0.000	0.000	0.000	0.047	0.048	0.048	0.054	5.040	0.054	0.512	80	560	100	329	7019	7348	367	7682	8049	Error	Error	-4.415	329	7019	367	7682	110916	734908	1.449	9.920	0	0	0
1	1	6	"A31"	"A31"	13400	55250	100	1403	1508	858	56	1001	1001	1021	234	22	56	38	0	8110	9746	6672	68	1506	1506	1549	448	28	81	78	0	0.000	0.000	0.000	0.000	0.000	0.000	0.000	0.000	0.000	0.000	0.000	0.000	0.000	0.000	0.061	0.062	0.055	0.090	5.200	0.052	0.297	80	560	100	402	6604	7006	507	8240	8747	Error	Error	-4.038	402	6604	507	8240	120654	779685	2.081	18.297	0	0	0
1	2	6	"A31"	"A31"	13700	55250	100	1342	1386	425	30	1009	1009	1019	256	25	55	40	0	12583	11120	6351	57	1541	1541	1705	1449	84	85	80	0	0.000	0.000	0.000	0.000	0.000	0.000	0.000	0.000	0.000	0.000	0.000	0.000	0.000	0.000	0.030	0.039	0.045	0.055	4.126	0.048	0.583	80	560	100	333	11042	11375	377	9579	9956	Error	Error	-5.051	333	11042	377	9579	110869	889588	1.434	6.498	0	0	0
1	3	6	"A31"	"A31"	14000	55250	100	1320	1379	393	28	982	982	1000	300	30	57	25	0	11532	10548	5268	49	1554	1554	1636	729	44	92	86	0	0.000	0.000	0.000	0.000	0.000	0.000	0.000	0.000	0.000	0.000	0.000	0.000	0.000	0.000	0.034	0.044	0.043	0.046	3.486	0.038	0.268	80	560	100	338	9978	10316	397	8994	9391	Error	Error	-4.884	338	9978	397	8994	110321	843829	1.263	12.225	0	0	0
1	4	6	"A32"	"A32"	14300	55250	100	1543	1531	435	28	959	959	973	253	26	77	61	0	8279	11019	7545	68	1519	1519	1604	886	55	77	70	0	0.000	0.000	0.000	0.000	0.000	0.000	0.000	0.000	0.000	0.000	0.000	0.000	0.000	0.000	0.086	0.060	0.059	0.094	3.635	0.041	0.436	80	560	100	584	6760	7344	572	9500	10072	Error	Error	-3.533	584	6760	572	9500	122506	881541	2.206	10.626	0	0	0
1	5	6	"A32"	"A32"	14600	55250	100	1159	1278	405	31	842	842	873	244	27	57	42	0	7065	10669	7198	67	1397	1397	1461	746	51	88	86	0	0.000	0.000	0.000	0.000	0.000	0.000	0.000	0.000	0.000	0.000	0.000	0.000	0.000	0.000	0.056	0.047	0.048	0.057	2.693	0.044	0.535	80	560	100	317	5668	5985	436	9272	9708	Error	Error	-4.160	317	5668	436	9272	102261	853501	1.660	12.343	0	0	0
1	6	6	"A32"	"A32"	14900	55240	100	1126	1164	401	34	761	761	792	264	33	57	37	0	9001	10818	6918	63	1340	1340	1854	2506	135	77	72	0	0.000	0.000	0.000	0.000	0.000	0.000	0.000	0.000	0.000	0.000	0.000	0.000	0.000	0.000	0.048	0.043	0.044	0.049	3.600	0.042	0.607	80	560	100	365	7661	8026	403	9478	9881	Error	Error	-4.392	365	7661	403	9478	93107	865441	1.409	3.577	0	0	0
1	7	6	"A33"	"A33"	15200	55240	100	760	809	295	36	669	669	685	233	34	28	15	0	3708	5788	5179	89	1218	1218	1288	747	57	68	62	0	0.000	0.000	0.000	0.000	0.000	0.000	0.000	0.000	0.000	0.000	0.000	0.000	0.000	0.000	0.037	0.031	0.058	0.078	8.186	0.036	0.303	80	560	100	91	2490	2581	140	4570	4710	Error	Error	-4.774	91	2490	140	4570	64740	463029	0.532	6.024	0	0	0
1	8	6	"A33"	"A33"	15500	55240	100	703	790	328	41	627	627	661	205	31	35	23	0	3708	6133	5523	90	1203	1203	1287	730	56	71	58	0	0.000	0.000	0.000	0.000	0.000	0.000	0.000	0.000	0.000	0.000	0.000	0.000	0.000	0.000	0.030	0.033	0.047	0.054	4.410	0.037	0.397	80	560	100	76	2505	2581	163	4930	5093	Error	Error	-5.043	76	2505	163	4930	63233	490648	0.629	6.638	0	0	0
1	9	6	"A33"	"A33"	15800	55240	100	798	841	327	38	686	686	711	203	28	40	17	0	3882	5680	5038	88	1260	1260	1320	499	37	76	70	0	0.000	0.000	0.000	0.000	0.000	0.000	0.000	0.000	0.000	0.000	0.000	0.000	0.000	0.000	0.043	0.035	0.058	0.082	3.884	0.043	0.406	80	560	100	112	2622	2734	155	4420	4575	Error	Error	-4.549	112	2622	155	4420	67319	454401	0.640	8.737	0	0	0
1	10	6	"A34"	"A34"	16110	55240	100	892	940	290	30	685	685	694	214	30	48	32	0	6112	7749	5330	68	1234	1234	1248	211	16	90	82	0	0.000	0.000	0.000	0.000	0.000	0.000	0.000	0.000	0.000	0.000	0.000	0.000	0.000	0.000	0.042	0.039	0.045	0.056	4.374	0.042	0.464	80	560	100	207	4878	5085	255	6515	6770	Error	Error	-4.559	207	4878	255	6515	75194	619893	1.150	30.810	0	0	0
1	11	6	"A34"	"A34"	16410	55240	100	881	915	233	25	706	706	721	197	27	45	17	0	6426	7541	4686	62	1264	1264	1326	471	35	87	85	0	0.000	0.000	0.000	0.000	0.000	0.000	0.000	0.000	0.000	0.000	0.000	0.000	0.000	0.000	0.034	0.033	0.040	0.046	3.439	0.029	0.247	80	560	100	175	5162	5337	209	6277	6486	Error	Error	-4.883	175	5162	209	6277	73160	603252	0.985	13.195	0	0	0
1	12	6	"A34"	"A34"	16710	55240	100	1163	1180	380	32	786	786	813	249	30	63	33	0	6998	8842	5225	59	1344	1344	1461	789	54	85	85	0	0.000	0.000	0.000	0.000	0.000	0.000	0.000	0.000	0.000	0.000	0.000	0.000	0.000	0.000	0.067	0.053	0.059	0.061	3.733	0.044	0.425	80	560	100	377	5654	6031	394	7498	7892	Error	Error	-3.907	377	5654	394	7498	94401	707371	1.474	9.355	0	0	0
1	13	6	"A35"	"A35"	17010	55240	100	1302	1353	494	36	829	829	849	229	26	76	53	0	11729	11296	6467	57	1375	1375	1418	656	46	80	78	0	0.000	0.000	0.000	0.000	0.000	0.000	0.000	0.000	0.000	0.000	0.000	0.000	0.000	0.000	0.046	0.053	0.056	0.064	2.898	0.050	0.508	80	560	100	473	10354	10827	524	9921	10445	Error	Error	-4.452	473	10354	524	9921	108206	903695	2.201	15.058	0	0	0
1	14	6	"A35"	"A35"	17310	55240	100	1274	1309	380	29	971	971	980	254	25	55	38	0	9037	8686	3913	45	1540	1540	1624	570	35	91	88	0	0.000	0.000	0.000	0.000	0.000	0.000	0.000	0.000	0.000	0.000	0.000	0.000	0.000	0.000	0.040	0.047	0.064	0.060	2.601	0.050	0.313	80	560	100	303	7497	7800	338	7146	7484	Error	Error	-4.629	303	7497	338	7146	104696	694917	1.295	12.389	0	0	0
1	15	6	"A35"	"A35"	17610	55240	100	1588	1589	407	25	1104	1104	1113	259	23	72	45	0	11852	11557	5158	44	1606	1606	1662	390	23	90	86	0	0.000	0.000	0.000	0.000	0.000	0.000	0.000	0.000	0.000	0.000	0.000	0.000	0.000	0.000	0.047	0.049	0.053	0.054	2.249	0.051	0.510	80	560	100	484	10246	10730	485	9951	10436	Error	Error	-4.404	484	10246	485	9951	127086	924553	1.838	25.372	0	0	0
1	16	6	"A36"	"A36"	17910	55240	100	1382	1406	363	25	1117	1117	1136	247	21	51	22	0	7350	7981	4631	58	1600	1600	1661	786	47	80	78	0	0.000	0.000	0.000	0.000	0.000	0.000	0.000	0.000	0.000	0.000	0.000	0.000	0.000	0.000	0.046	0.045	0.052	0.049	2.969	0.044	0.292	80	560	100	265	5750	6015	289	6381	6670	Error	Error	-4.439	265	5750	289	6381	112495	638457	1.093	8.041	0	0	0
1	17	6	"A36"	"A36"	18210	55240	100	1465	1506	391	25	1085	1085	1106	242	21	62	38	0	8402	8518	4498	52	1572	1572	1605	322	20	86	85	0	0.000	0.000	0.000	0.000	0.000	0.000	0.000	0.000	0.000	0.000	0.000	0.000	0.000	0.000	0.056	0.061	0.062	0.064	3.076	0.060	0.416	80	560	100	380	6830	7210	421	6946	7367	Error	Error	-4.168	380	6830	421	6946	120488	681456	1.653	21.469	0	0	0
1	18	6	"A36"	"A36"	18510	55240	100	1303	1350	322	23	1075	1075	1089	228	20	50	28	0	7934	8159	3968	48	1565	1565	1655	707	42	85	85	0	0.000	0.000	0.000	0.000	0.000	0.000	0.000	0.000	0.000	0.000	0.000	0.000	0.000	0.000	0.036	0.042	0.056	0.053	5.087	0.046	0.393	80	560	100	228	6369	6597	275	6594	6869	Error	Error	-4.804	228	6369	275	6594	108009	652681	1.145	9.199	0	0	0
1	1	7	"A37"	"A37"	13400	55550	100	1403	1369	339	24	998	998	1021	256	25	63	36	0	7957	7440	4380	58	1518	1518	1557	334	21	91	81	0	0.000	0.000	0.000	0.000	0.000	0.000	0.000	0.000	0.000	0.000	0.000	0.000	0.000	0.000	0.063	0.063	0.067	0.084	3.594	0.059	0.335	80	560	100	405	6439	6844	371	5922	6293	Error	Error	-3.991	405	6439	371	5922	109490	595166	1.359	17.614	0	0	0
1	2	7	"A37"	"A37"	13710	55550	100	1491	1523	439	28	1068	1068	1082	252	23	67	42	0	8193	8442	3476	41	1636	1636	1715	823	47	92	88	0	0.000	0.000	0.000	0.000	0.000	0.000	0.000	0.000	0.000	0.000	0.000	0.000	0.000	0.000	0.065	0.067	0.070	0.067	2.667	0.060	0.389	80	560	100	423	6557	6980	455	6806	7261	Error	Error	-3.954	423	6557	455	6806	121820	675351	1.750	8.174	0	0	0
1	3	7	"A37"	"A37"	14010	55550	100	1633	1608	416	25	1012	1012	1013	245	24	82	60	0	9353	9088	3532	38	1610	1610	1735	531	30	98	92	0	0.000	0.000	0.000	0.000	0.000	0.000	0.000	0.000	0.000	0.000	0.000	0.000	0.000	0.000	0.080	0.080	0.086	0.086	1.935	0.074	0.406	80	560	100	621	7743	8364	596	7478	8074	Error	Error	-3.640	621	7743	596	7478	128616	727027	2.429	13.847	0	0	0
1	4	7	"A38"	"A38"	14310	55550	100	1492	1437	458	31	799	799	811	212	26	75	68	0	19552	14820	9296	62	1364	1364	1381	247	17	87	83	0	0.000	0.000	0.000	0.000	0.000	0.000	0.000	0.000	0.000	0.000	0.000	0.000	0.000	0.000	0.038	0.047	0.047	0.067	3.055	0.044	0.700	80	560	100	693	18188	18881	638	13456	14094	Error	Error	-4.714	693	18188	638	13456	114954	1185572	2.953	54.409	0	0	0
1	5	7	"A38"	"A38"	14610	55550	100	1443	1417	429	30	753	753	771	221	28	80	62	0	19564	17141	7243	42	1345	1345	1405	509	36	95	93	0	0.000	0.000	0.000	0.000	0.000	0.000	0.000	0.000	0.000	0.000	0.000	0.000	0.000	0.000	0.038	0.042	0.039	0.040	2.245	0.040	0.643	80	560	100	690	18219	18909	664	15796	16460	Error	Error	-4.723	690	18219	664	15796	113320	1371313	2.923	30.916	0	0	0
1	6	7	"A38"	"A38"	14910	55550	100	1400	1364	401	29	659	659	688	201	29	83	78	0	18645	16730	6167	36	1293	1293	1339	394	29	97	93	0	0.000	0.000	0.000	0.000	0.000	0.000	0.000	0.000	0.000	0.000	0.000	0.000	0.000	0.000	0.043	0.046	0.043	0.043	1.684	0.044	0.672	80	560	100	741	17352	18093	705	15437	16142	Error	Error	-4.549	741	17352	705	15437	109152	1338416	3.363	39.063	0	0	0
1	7	7	"A39"	"A39"	15210	55540	100	820	918	377	41	653	653	662	196	29	46	32	0	6646	8208	6450	78	1235	1235	1285	485	37	73	70	0	0.000	0.000	0.000	0.000	0.000	0.000	0.000	0.000	0.000	0.000	0.000	0.000	0.000	0.000	0.031	0.038	0.052	0.052	4.120	0.041	0.470	80	560	100	167	5411	5578	265	6973	7238	Error	Error	-5.018	167	5411	265	6973	73464	656673	1.306	14.274	0	0	0
1	8	7	"A39"	"A39"	15510	55540	100	938	997	339	34	644	644	668	206	30	60	37	0	6246	9253	7243	78	1229	1229	1345	727	54	82	82	0	0.000	0.000	0.000	0.000	0.000	0.000	0.000	0.000	0.000	0.000	0.000	0.000	0.000	0.000	0.059	0.044	0.052	0.065	3.739	0.039	0.534	80	560	100	294	5017	5311	353	8024	8377	Error	Error	-4.093	294	5017	353	8024	79726	740232	1.597	10.878	0	0	0
1	9	7	"A39"	"A39"	15810	55540	100	835	872	360	41	629	629	647	200	30	51	30	0	5802	8001	6036	75	1209	1209	1243	325	26	83	83	0	0.000	0.000	0.000	0.000	0.000	0.000	0.000	0.000	0.000	0.000	0.000	0.000	0.000	0.000	0.045	0.036	0.042	0.050	2.903	0.040	0.444	80	560	100	206	4593	4799	243	6792	7035	Error	Error	-4.479	206	4593	243	6792	69724	640041	1.125	20.794	0	0	0
1	10	7	"A40"	"A40"	16110	55540	100	787	838	321	38	643	643	658	197	29	43	23	0	7676	8188	5614	68	1210	1210	1246	268	21	87	80	0	0.000	0.000	0.000	0.000	0.000	0.000	0.000	0.000	0.000	0.000	0.000	0.000	0.000	0.000	0.022	0.028	0.041	0.048	3.895	0.035	0.464	80	560	100	144	6466	6610	195	6978	7173	Error	Error	-5.489	144	6466	195	6978	67031	655019	0.914	25.903	0	0	0
1	11	7	"A40"	"A40"	16410	55540	100	959	986	358	36	660	660	697	307	44	48	23	0	11511	10894	6004	55	1219	1219	1275	339	26	91	88	0	0.000	0.000	0.000	0.000	0.000	0.000	0.000	0.000	0.000	0.000	0.000	0.000	0.000	0.000	0.029	0.034	0.036	0.034	2.135	0.040	0.538	80	560	100	299	10292	10591	326	9675	10001	Error	Error	-5.105	299	10292	326	9675	78865	871555	0.941	28.375	0	0	0
1	12	7	"A40"	"A40"	16710	55540	100	1007	1024	356	34	701	701	727	232	31	53	36	0	10910	10697	5787	54	1284	1284	1446	1131	78	86	85	0	0.000	0.000	0.000	0.000	0.000	0.000	0.000	0.000	0.000	0.000	0.000	0.000	0.000	0.000	0.032	0.034	0.036	0.038	3.556	0.036	0.467	80	560	100	306	9626	9932	323	9413	9736	Error	Error	-4.975	306	9626	323	9413	81894	855734	1.280	8.179	0	0	0
1	13	7	"A41"	"A41"	17010	55540	100	1210	1184	425	35	759	759	771	203	26	66	52	0	10673	9730	5917	60	1321	1321	1350	234	17	90	83	0	0.000	0.000	0.000	0.000	0.000	0.000	0.000	0.000	0.000	0.000	0.000	0.000	0.000	0.000	0.048	0.051	0.054	0.057	3.080	0.053	0.550	80	560	100	451	9352	9803	425	8409	8834	Error	Error	-4.374	451	9352	425	8409	94707	778381	2.034	35.812	0	0	0
1	14	7	"A41"	"A41"	17310	55540	100	1073	1051	246	23	870	870	879	226	25	47	12	0	6754	6781	3124	46	1418	1418	1474	527	35	88	86	0	0.000	0.000	0.000	0.000	0.000	0.000	0.000	0.000	0.000	0.000	0.000	0.000	0.000	0.000	0.038	0.034	0.039	0.044	3.018	0.050	0.331	80	560	100	203	5336	5539	181	5363	5544	Error	Error	-4.716	203	5336	181	5363	84057	542447	0.761	10.070	0	0	0
1	15	7	"A41"	"A41"	17610	55540	100	1539	1517	392	25	1007	1007	1026	262	25	75	51	0	10365	9643	4691	48	1512	1512	1529	257	16	95	87	0	0.000	0.000	0.000	0.000	0.000	0.000	0.000	0.000	0.000	0.000	0.000	0.000	0.000	0.000	0.060	0.063	0.068	0.064	2.177	0.060	0.547	80	560	100	532	8853	9385	510	8131	8641	Error	Error	-4.057	532	8853	510	8131	121369	771417	1.874	31.572	0	0	0
1	16	7	"A42"	"A42"	17910	55540	100	1282	1275	296	23	1174	1174	1180	260	22	23	10	0	5448	5933	3702	62	1619	1619	1650	341	20	80	72	0	0.000	0.000	0.000	0.000	0.000	0.000	0.000	0.000	0.000	0.000	0.000	0.000	0.000	0.000	0.028	0.023	0.060	0.073	8.187	0.035	0.146	80	560	100	108	3829	3937	101	4314	4415	Error	Error	-5.148	108	3829	101	4314	102037	474663	0.365	12.560	0	0	0
1	17	7	"A42"	"A42"	18210	55540	100	1116	1183	369	31	1150	1150	1151	264	22	23	11	0	4416	5749	3889	67	1591	1591	1596	242	15	86	85	0	0.000	0.000	0.000	0.000	0.000	0.000	0.000	0.000	0.000	0.000	0.000	0.000	0.000	0.000	-0.012	0.008	0.069	0.132	7.794	0.041	0.196	80	560	100	-34	2825	2791	33	4158	4191	Error	Error	Error	-34	2825	33	4158	94608	459896	0.121	17.161	0	0	0
1	18	7	"A42"	"A42"	18510	55540	100	1247	1292	345	26	1011	1011	1025	327	31	42	6	0	4268	5614	3292	58	1477	1477	1512	346	22	83	82	0	0.000	0.000	0.000	0.000	0.000	0.000	0.000	0.000	0.000	0.000	0.000	0.000	0.000	0.000	0.085	0.068	0.071	0.089	4.612	0.054	0.224	80	560	100	236	2791	3027	281	4137	4418	Error	Error	-3.564	236	2791	281	4137	103395	449144	0.817	11.855	0	0	0
1	1	8	"A43"	"A43"	13410	55850	100	1517	1590	491	30	1094	1094	1112	264	23	66	45	0	13402	10866	6439	59	1593	1593	1669	703	42	82	81	0	0.000	0.000	0.000	0.000	0.000	0.000	0.000	0.000	0.000	0.000	0.000	0.000	0.000	0.000	0.036	0.053	0.063	0.074	2.927	0.051	0.547	80	560	100	423	11809	12232	496	9273	9769	Error	Error	-4.803	423	11809	496	9273	127238	869248	1.811	13.083	0	0	0
1	2	8	"A43"	"A43"	13710	55850	100	1521	1531	447	29	1066	1066	1105	283	25	62	36	0	12662	11349	5488	48	1594	1594	1854	1681	90	83	80	0	0.000	0.000	0.000	0.000	0.000	0.000	0.000	0.000	0.000	0.000	0.000	0.000	0.000	0.000	0.041	0.048	0.053	0.049	4.574	0.049	0.464	80	560	100	455	11068	11523	465	9755	10220	Error	Error	-4.604	455	11068	465	9755	122490	907889	1.505	5.648	0	0	0
1	3	8	"A43"	"A43"	14010	55850	100	1542	1501	381	25	945	945	968	289	29	75	50	0	16138	14308	6097	42	1482	1482	1628	1118	68	93	91	0	0.000	0.000	0.000	0.000	0.000	0.000	0.000	0.000	0.000	0.000	0.000	0.000	0.000	0.000	0.041	0.043	0.045	0.045	1.822	0.046	0.588	80	560	100	597	14656	15253	556	12826	13382	Error	Error	-4.618	597	14656	556	12826	120082	1144626	1.844	11.342	0	0	0
1	4	8	"A44"	"A44"	14310	55850	100	1337	1344	475	35	794	794	816	240	29	70	61	0	12941	11575	5441	47	1374	1374	1413	311	22	95	92	0	0.000	0.000	0.000	0.000	0.000	0.000	0.000	0.000	0.000	0.000	0.000	0.000	0.000	0.000	0.047	0.054	0.049	0.051	2.244	0.051	0.519	80	560	100	543	11567	12110	550	10201	10751	Error	Error	-4.413	543	11567	550	10201	107543	926000	2.200	32.675	0	0	0
1	5	8	"A44"	"A44"	14610	55850	100	1315	1317	324	24	688	688	712	215	30	90	71	0	16309	14715	4780	32	1320	1320	1397	628	44	96	95	0	0.000	0.000	0.000	0.000	0.000	0.000	0.000	0.000	0.000	0.000	0.000	0.000	0.000	0.000	0.042	0.047	0.047	0.047	1.934	0.045	0.650	80	560	100	627	14989	15616	629	13395	14024	Error	Error	-4.579	627	14989	629	13395	105394	1177184	2.814	21.207	0	0	0
1	6	8	"A44"	"A44"	14910	55850	100	1013	1069	447	41	653	653	676	216	31	61	45	0	11799	11306	4556	40	1275	1275	1393	842	60	93	93	0	0.000	0.000	0.000	0.000	0.000	0.000	0.000	0.000	0.000	0.000	0.000	0.000	0.000	0.000	0.034	0.041	0.040	0.039	3.181	0.049	0.496	80	560	100	360	10524	10884	416	10031	10447	Error	Error	-4.870	360	10524	416	10031	85557	904486	1.819	11.773	0	0	0
1	7	8	"A45"	"A45"	15210	55850	100	999	1035	360	34	607	607	621	185	29	68	52	0	10713	10615	5632	53	1215	1215	1279	901	70	91	87	0	0.000	0.000	0.000	0.000	0.000	0.000	0.000	0.000	0.000	0.000	0.000	0.000	0.000	0.000	0.041	0.046	0.043	0.051	2.838	0.042	0.503	80	560	100	392	9498	9890	428	9400	9828	Error	Error	-4.599	392	9498	428	9400	82795	849196	2.238	10.362	0	0	0
1	8	8	"A45"	"A45"	15510	55840	100	956	974	369	37	603	603	624	211	33	63	43	0	9677	9756	5463	55	1236	1236	1408	999	70	85	82	0	0.000	0.000	0.000	0.000	0.000	0.000	0.000	0.000	0.000	0.000	0.000	0.000	0.000	0.000	0.042	0.044	0.047	0.048	3.160	0.042	0.467	80	560	100	353	8441	8794	371	8520	8891	Error	Error	-4.580	353	8441	371	8520	77910	780518	1.659	8.356	0	0	0
1	9	8	"A45"	"A45"	15810	55840	100	996	1019	341	33	596	596	616	214	34	70	45	0	10085	9968	5091	51	1241	1241	1361	841	61	85	85	0	0.000	0.000	0.000	0.000	0.000	0.000	0.000	0.000	0.000	0.000	0.000	0.000	0.000	0.000	0.045	0.048	0.050	0.054	2.828	0.045	0.539	80	560	100	400	8844	9244	423	8727	9150	Error	Error	-4.467	400	8844	423	8727	81559	797477	1.883	10.234	0	0	0
1	10	8	"A47"	"A47"	16120	55840	100	1025	1023	394	38	590	590	666	1019	153	6	0	0	11686	9491	6134	64	1204	1204	1352	1255	92	72	67	0	0.000	0.000	0.000	0.000	0.000	0.000	0.000	0.000	0.000	0.000	0.000	0.000	0.000	0.000	0.041	0.052	0.054	0.059	3.077	0.052	0.546	80	560	100	435	10482	10917	433	8287	8720	Error	Error	-4.591	435	10482	433	8287	81864	759303	0.350	6.485	0	0	0
1	11	8	"A47"	"A47"	16420	55840	100	1075	1073	343	31	620	620	647	207	31	71	53	0	11973	10248	5496	53	1224	1224	1335	815	61	83	81	0	0.000	0.000	0.000	0.000	0.000	0.000	0.000	0.000	0.000	0.000	0.000	0.000	0.000	0.000	0.042	0.050	0.053	0.062	2.529	0.046	0.510	80	560	100	455	10749	11204	453	9024	9477	Error	Error	-4.562	455	10749	453	9024	85877	819816	2.058	10.936	0	0	0
1	12	8	"A47"	"A47"	16720	55840	100	1162	1177	381	32	658	658	683	212	31	77	56	0	13132	11055	5551	50	1268	1268	1361	674	49	83	81	0	0.000	0.000	0.000	0.000	0.000	0.000	0.000	0.000	0.000	0.000	0.000	0.000	0.000	0.000	0.042	0.053	0.058	0.064	2.647	0.051	0.558	80	560	100	504	11864	12368	519	9787	10306	Error	Error	-4.557	504	11864	519	9787	94176	884431	2.330	14.383	0	0	0
1	13	8	"A48"	"A48"	17020	55840	100	1076	1091	402	36	665	665	713	329	46	55	25	0	12305	11891	7791	65	1277	1277	1307	249	19	83	80	0	0.000	0.000	0.000	0.000	0.000	0.000	0.000	0.000	0.000	0.000	0.000	0.000	0.000	0.000	0.037	0.040	0.043	0.068	4.601	0.036	0.250	80	560	100	411	11028	11439	426	10614	11040	Error	Error	-4.746	411	11028	426	10614	87277	951315	1.149	42.506	0	0	0
1	14	8	"A48"	"A48"	17320	55840	100	1178	1150	328	28	775	775	784	217	27	70	50	0	12021	12091	6083	50	1349	1349	1513	1199	79	83	83	0	0.000	0.000	0.000	0.000	0.000	0.000	0.000	0.000	0.000	0.000	0.000	0.000	0.000	0.000	0.038	0.035	0.034	0.034	2.949	0.037	0.580	80	560	100	403	10672	11075	375	10742	11117	Error	Error	-4.727	403	10672	375	10742	91994	967251	1.687	8.822	0	0	0
1	15	8	"A48"	"A48"	17620	55840	100	1182	1226	301	24	886	886	900	240	26	53	33	0	10876	10337	5062	48	1404	1404	1439	367	25	91	85	0	0.000	0.000	0.000	0.000	0.000	0.000	0.000	0.000	0.000	0.000	0.000	0.000	0.000	0.000	0.031	0.038	0.043	0.043	3.691	0.035	0.364	80	560	100	296	9472	9768	340	8933	9273	Error	Error	-5.000	296	9472	340	8933	98093	826931	1.358	24.245	0	0	0
1	16	8	"A49"	"A49"	17920	55840	100	1499	1479	330	22	1102	1102	1124	249	22	61	36	0	9414	8312	3992	48	1565	1565	1585	204	12	93	90	0	0.000	0.000	0.000	0.000	0.000	0.000	0.000	0.000	0.000	0.000	0.000	0.000	0.000	0.000	0.051	0.056	0.057	0.059	2.155	0.055	0.412	80	560	100	397	7849	8246	377	6747	7124	Error	Error	-4.305	397	7849	377	6747	118350	664994	1.426	32.975	0	0	0
1	17	8	"A49"	"A49"	18220	55840	100	1368	1458	369	25	1160	1160	1187	259	21	42	22	0	7271	7583	3301	43	1632	1632	1649	228	13	91	88	0	0.000	0.000	0.000	0.000	0.000	0.000	0.000	0.000	0.000	0.000	0.000	0.000	0.000	0.000	0.037	0.050	0.053	0.055	3.738	0.048	0.240	80	560	100	208	5639	5847	298	5951	6249	Error	Error	-4.761	208	5639	298	5951	116677	606640	1.046	26.026	0	0	0
1	18	8	"A49"	"A49"	18520	55840	100	1295	1358	361	26	1181	1181	1171	260	22	33	20	0	7210	7119	3068	43	1634	1634	1669	350	20	90	86	0	0.000	0.000	0.000	0.000	0.000	0.000	0.000	0.000	0.000	0.000	0.000	0.000	0.000	0.000	0.020	0.032	0.047	0.044	5.148	0.052	0.257	80	560	100	114	5576	5690	177	5485	5662	Error	Error	-5.612	114	5576	177	5485	108669	569491	0.719	15.571	0	0	0
1	1	9	"A50"	"A50"	13410	56150	100	1319	1316	317	24	1119	1119	1132	279	24	35	8	0	4625	4934	2859	57	1575	1575	1595	377	23	78	77	0	0.000	0.000	0.000	0.000	0.000	0.000	0.000	0.000	0.000	0.000	0.000	0.000	0.000	0.000	0.066	0.059	0.084	0.096	4.921	0.057	0.148	80	560	100	200	3050	3250	197	3359	3556	Error	Error	-3.931	200	3050	197	3359	105279	394734	0.659	8.857	0	0	0
1	2	9	"A50"	"A50"	13720	56150	100	1249	1268	324	25	999	999	1023	256	25	47	20	0	5950	6981	4048	57	1500	1500	1514	189	12	98	93	0	0.000	0.000	0.000	0.000	0.000	0.000	0.000	0.000	0.000	0.000	0.000	0.000	0.000	0.000	0.056	0.049	0.061	0.066	2.734	0.046	0.254	80	560	100	250	4450	4700	269	5481	5750	Error	Error	-4.154	250	4450	269	5481	101423	558492	0.957	28.926	0	0	0
1	3	9	"A50"	"A50"	14020	56150	100	1098	1228	949	77	838	838	858	248	28	51	25	0	5889	7539	4192	55	1415	1415	1433	289	20	95	93	0	0.000	0.000	0.000	0.000	0.000	0.000	0.000	0.000	0.000	0.000	0.000	0.000	0.000	0.000	0.058	0.064	0.053	0.054	3.719	0.038	0.058	80	560	100	260	4474	4734	390	6124	6514	Error	Error	-4.105	260	4474	390	6124	98210	603146	1.492	21.128	0	0	0
1	4	9	"A51"	"A51"	14320	56150	100	1097	1110	353	31	691	691	697	193	27	71	50	0	8749	9394	5307	56	1288	1288	1294	186	14	98	92	0	0.000	0.000	0.000	0.000	0.000	0.000	0.000	0.000	0.000	0.000	0.000	0.000	0.000	0.000	0.054	0.052	0.052	0.059	2.444	0.053	0.583	80	560	100	406	7461	7867	419	8106	8525	Error	Error	-4.200	406	7461	419	8106	88790	751544	2.140	43.548	0	0	0
1	5	9	"A51"	"A51"	14620	56150	100	1051	1039	265	25	638	638	667	196	29	70	51	0	11200	10754	4331	40	1231	1231	1262	248	19	97	93	0	0.000	0.000	0.000	0.000	0.000	0.000	0.000	0.000	0.000	0.000	0.000	0.000	0.000	0.000	0.041	0.042	0.043	0.041	2.222	0.039	0.440	80	560	100	413	9969	10382	401	9523	9924	Error	Error	-4.593	413	9969	401	9523	83086	860310	1.898	38.274	0	0	0
1	6	9	"A51"	"A51"	14920	56150	100	1094	1113	374	33	621	621	631	186	29	77	56	0	12815	11753	5007	42	1241	1241	1307	364	27	96	92	0	0.000	0.000	0.000	0.000	0.000	0.000	0.000	0.000	0.000	0.000	0.000	0.000	0.000	0.000	0.041	0.047	0.050	0.048	2.713	0.047	0.605	80	560	100	473	11574	12047	492	10512	11004	Error	Error	-4.613	473	11574	492	10512	89034	940258	2.591	28.698	0	0	0
1	7	9	"A52"	"A52"	15220	56150	100	1007	1047	457	43	570	570	603	312	51	63	27	0	8602	8157	4293	52	1237	1237	1351	713	52	88	82	0	0.000	0.000	0.000	0.000	0.000	0.000	0.000	0.000	0.000	0.000	0.000	0.000	0.000	0.000	0.059	0.069	0.069	0.067	2.809	0.077	0.384	80	560	100	437	7365	7802	477	6920	7397	Error	Error	-4.075	437	7365	477	6920	83795	652535	1.423	9.546	0	0	0
1	8	9	"A52"	"A52"	15520	56150	100	1068	1064	279	26	562	562	603	234	38	87	55	0	8528	8315	2770	33	1336	1336	1476	691	46	95	93	0	0.000	0.000	0.000	0.000	0.000	0.000	0.000	0.000	0.000	0.000	0.000	0.000	0.000	0.000	0.070	0.072	0.078	0.068	2.572	0.062	0.451	80	560	100	506	7192	7698	502	6979	7481	Error	Error	-3.829	506	7192	502	6979	85096	665184	1.970	9.897	0	0	0
1	9	9	"A52"	"A52"	15820	56140	100	1001	978	368	37	575	575	608	258	42	67	38	0	9277	8559	4162	48	1283	1283	1410	686	48	85	81	0	0.000	0.000	0.000	0.000	0.000	0.000	0.000	0.000	0.000	0.000	0.000	0.000	0.000	0.000	0.053	0.055	0.057	0.058	3.159	0.064	0.473	80	560	100	426	7994	8420	403	7276	7679	Error	Error	-4.230	426	7994	403	7276	78209	684749	1.434	10.421	0	0	0
1	10	9	"A53"	"A53"	16120	56140	100	1048	1055	384	36	566	566	592	217	36	77	55	0	11932	10143	6107	60	1230	1230	1320	509	38	83	78	0	0.000	0.000	0.000	0.000	0.000	0.000	0.000	0.000	0.000	0.000	0.000	0.000	0.000	0.000	0.045	0.055	0.058	0.068	2.675	0.049	0.603	80	560	100	482	10702	11184	489	8913	9402	Error	Error	-4.473	482	10702	489	8913	84388	811464	2.134	17.334	0	0	0
1	11	9	"A53"	"A53"	16420	56140	100	954	942	331	35	581	581	623	280	44	58	30	0	8944	8397	4619	55	1207	1207	1306	639	48	86	82	0	0.000	0.000	0.000	0.000	0.000	0.000	0.000	0.000	0.000	0.000	0.000	0.000	0.000	0.000	0.048	0.050	0.059	0.056	3.663	0.052	0.481	80	560	100	373	7737	8110	361	7190	7551	Error	Error	-4.375	373	7737	361	7190	75351	671732	1.139	11.097	0	0	0
1	12	9	"A53"	"A53"	16720	56140	100	1015	1005	341	33	645	645	684	456	66	46	2	0	10061	10187	5836	57	1253	1253	1375	825	60	85	83	0	0.000	0.000	0.000	0.000	0.000	0.000	0.000	0.000	0.000	0.000	0.000	0.000	0.000	0.000	0.042	0.040	0.044	0.046	2.926	0.045	0.298	80	560	100	370	8808	9178	360	8934	9294	Error	Error	-4.573	370	8808	360	8934	80426	814935	0.704	10.681	0	0	0
1	13	9	"A54"	"A54"	17020	56140	100	938	959	354	36	641	641	655	180	27	57	43	0	7137	6735	3982	59	1228	1228	1307	1104	84	80	71	0	0.000	0.000	0.000	0.000	0.000	0.000	0.000	0.000	0.000	0.000	0.000	0.000	0.000	0.000	0.050	0.058	0.066	0.074	4.578	0.055	0.393	80	560	100	297	5909	6206	318	5507	5825	Error	Error	-4.314	297	5909	318	5507	76733	538765	1.689	4.917	0	0	0
1	14	9	"A54"	"A54"	17320	56140	100	1011	1034	337	32	737	737	758	228	30	51	26	0	7643	7842	3832	48	1326	1326	1381	493	35	85	83	0	0.000	0.000	0.000	0.000	0.000	0.000	0.000	0.000	0.000	0.000	0.000	0.000	0.000	0.000	0.043	0.046	0.049	0.058	3.768	0.047	0.309	80	560	100	274	6317	6591	297	6516	6813	Error	Error	-4.527	274	6317	297	6516	82725	627386	1.211	13.105	0	0	0
1	15	9	"A54"	"A54"	17620	56140	100	1131	1191	368	30	820	820	846	300	35	51	26	0	7667	7949	4078	51	1428	1428	1472	373	25	86	86	0	0.000	0.000	0.000	0.000	0.000	0.000	0.000	0.000	0.000	0.000	0.000	0.000	0.000	0.000	0.050	0.057	0.061	0.066	5.115	0.057	0.420	80	560	100	311	6239	6550	371	6521	6892	Error	Error	-4.326	311	6239	371	6521	95270	635898	1.150	17.365	0	0	0
1	16	9	"A55"	"A55"	17920	56140	100	1208	1197	289	24	975	975	1003	242	24	48	15	0	6144	5863	2882	49	1489	1489	1519	260	17	85	81	0	0.000	0.000	0.000	0.000	0.000	0.000	0.000	0.000	0.000	0.000	0.000	0.000	0.000	0.000	0.050	0.051	0.076	0.089	5.450	0.049	0.244	80	560	100	233	4655	4888	222	4374	4596	Error	Error	-4.320	233	4655	222	4374	95779	469038	0.802	16.708	0	0	0
1	17	9	"A55"	"A55"	18220	56140	100	1257	1291	343	26	1059	1059	1076	240	22	47	25	0	6041	5908	3345	56	1560	1560	1588	394	24	85	78	0	0.000	0.000	0.000	0.000	0.000	0.000	0.000	0.000	0.000	0.000	0.000	0.000	0.000	0.000	0.044	0.053	0.088	0.095	4.649	0.061	0.345	80	560	100	198	4481	4679	232	4348	4580	Error	Error	-4.500	198	4481	232	4348	103305	472654	0.896	10.964	0	0	0
1	18	9	"A55"	"A55"	18520	56140	100	1379	1401	409	29	1121	1121	1139	268	23	48	21	0	5575	6169	3119	50	1603	1603	1642	462	28	85	85	0	0.000	0.000	0.000	0.000	0.000	0.000	0.000	0.000	0.000	0.000	0.000	0.000	0.000	0.000	0.065	0.061	0.070	0.083	4.024	0.067	0.353	80	560	100	258	3972	4230	280	4566	4846	Error	Error	-3.944	258	3972	280	4566	112084	493530	0.978	9.799	0	0	0
1	1	10	"A56"	"A56"	13420	56450	100	1244	1284	323	25	1122	1122	1144	271	23	35	15	0	6194	5863	3217	54	1578	1578	1610	427	26	78	71	0	0.000	0.000	0.000	0.000	0.000	0.000	0.000	0.000	0.000	0.000	0.000	0.000	0.000	0.000	0.026	0.038	0.078	0.107	6.173	0.032	0.085	80	560	100	122	4616	4738	162	4285	4447	Error	Error	-5.242	122	4616	162	4285	102714	469059	0.517	9.960	0	0	0
1	2	10	"A56"	"A56"	13720	56450	100	1443	1506	838	55	1014	1014	1039	262	25	66	37	0	8330	8203	3585	43	1571	1571	1740	1005	57	83	83	0	0.000	0.000	0.000	0.000	0.000	0.000	0.000	0.000	0.000	0.000	0.000	0.000	0.000	0.000	0.063	0.074	0.069	0.070	3.522	0.075	0.278	80	560	100	429	6759	7188	492	6632	7124	Error	Error	-3.978	429	6759	492	6632	120469	656267	1.782	6.431	0	0	0
1	3	10	"A56"	"A56"	14020	56450	100	1076	1125	350	31	809	809	819	219	26	58	38	0	7616	7270	3569	49	1366	1366	1441	452	31	88	85	0	0.000	0.000	0.000	0.000	0.000	0.000	0.000	0.000	0.000	0.000	0.000	0.000	0.000	0.000	0.043	0.054	0.062	0.055	2.963	0.060	0.474	80	560	100	267	6250	6517	316	5904	6220	Error	Error	-4.549	267	6250	316	5904	89994	581632	1.397	12.896	0	0	0
1	4	10	"A57"	"A57"	14320	56450	100	950	959	340	35	670	670	686	196	28	60	35	0	7389	7813	5217	66	1248	1248	1337	1015	75	75	71	0	0.000	0.000	0.000	0.000	0.000	0.000	0.000	0.000	0.000	0.000	0.000	0.000	0.000	0.000	0.046	0.044	0.048	0.066	3.866	0.045	0.480	80	560	100	280	6141	6421	289	6565	6854	Error	Error	-4.455	280	6141	289	6565	76718	625075	1.393	6.380	0	0	0
1	5	10	"A57"	"A57"	14620	56450	100	950	957	338	35	635	635	656	295	44	53	18	0	9390	9227	4610	49	1238	1238	1300	473	36	85	85	0	0.000	0.000	0.000	0.000	0.000	0.000	0.000	0.000	0.000	0.000	0.000	0.000	0.000	0.000	0.039	0.040	0.047	0.045	2.743	0.044	0.543	80	560	100	315	8152	8467	322	7989	8311	Error	Error	-4.694	315	8152	322	7989	76582	738149	1.020	16.759	0	0	0
1	6	10	"A57"	"A57"	14920	56450	100	995	1023	328	32	577	577	599	262	43	68	41	0	10965	10802	5283	48	1214	1214	1343	667	49	88	86	0	0.000	0.000	0.000	0.000	0.000	0.000	0.000	0.000	0.000	0.000	0.000	0.000	0.000	0.000	0.043	0.047	0.042	0.052	3.388	0.044	0.542	80	560	100	418	9751	10169	446	9588	10034	Error	Error	-4.544	418	9751	446	9588	81802	864152	1.618	14.181	0	0	0
1	7	10	"A58"	"A58"	15220	56450	100	864	918	377	41	570	570	607	282	46	51	28	0	9494	9774	6002	61	1191	1191	1335	758	56	82	78	0	0.000	0.000	0.000	0.000	0.000	0.000	0.000	0.000	0.000	0.000	0.000	0.000	0.000	0.000	0.035	0.041	0.045	0.056	4.122	0.044	0.469	80	560	100	294	8303	8597	348	8583	8931	Error	Error	-4.820	294	8303	348	8583	73454	781914	1.103	11.133	0	0	0
1	8	10	"A58"	"A58"	15520	56450	100	875	933	272	29	564	564	576	176	30	78	47	0	12426	11189	4806	42	1245	1245	1361	650	47	90	90	0	0.000	0.000	0.000	0.000	0.000	0.000	0.000	0.000	0.000	0.000	0.000	0.000	0.000	0.000	0.028	0.037	0.033	0.038	2.750	0.034	0.470	80	560	100	311	11181	11492	369	9944	10313	Error	Error	-5.168	311	11181	369	9944	74639	895136	2.028	15.120	0	0	0
1	9	10	"A58"	"A58"	15820	56440	100	891	937	342	36	582	582	599	176	29	66	46	0	8122	9143	6250	68	1272	1272	1386	811	58	73	70	0	0.000	0.000	0.000	0.000	0.000	0.000	0.000	0.000	0.000	0.000	0.000	0.000	0.000	0.000	0.045	0.045	0.051	0.075	4.797	0.043	0.634	80	560	100	309	6850	7159	355	7871	8226	Error	Error	-4.470	309	6850	355	7871	74980	731443	1.920	9.565	0	0	0
1	10	10	"A59"	"A59"	16130	56440	100	2823	2465	1501	60	561	561	579	202	34	72	67	0	10138	8774	5649	64	1185	1185	1214	265	21	88	82	0	0.000	0.000	0.000	0.000	0.000	0.000	0.000	0.000	0.000	0.000	0.000	0.000	0.000	0.000	0.253	0.251	0.253	0.256	1.693	0.250	0.842	80	560	100	2262	8953	11215	1904	7589	9493	Error	Error	-1.985	2262	8953	1904	7589	197206	701896	9.337	28.528	0	0	0
1	11	10	"A59"	"A59"	16430	56440	100	2659	2593	1389	53	606	606	673	980	145	66	53	0	13138	11782	5932	50	1238	1238	1342	737	54	85	83	0	0.000	0.000	0.000	0.000	0.000	0.000	0.000	0.000	0.000	0.000	0.000	0.000	0.000	0.000	0.173	0.188	0.190	0.181	1.982	0.205	0.749	80	560	100	2053	11900	13953	1987	10544	12531	Error	Error	-2.535	2053	11900	1987	10544	207476	942539	1.959	14.166	0	0	0
1	12	10	"A59"	"A59"	16730	56440	100	3365	2925	1599	54	632	632	682	327	47	80	72	0	13866	11959	6129	51	1281	1281	1450	989	68	83	83	0	0.000	0.000	0.000	0.000	0.000	0.000	0.000	0.000	0.000	0.000	0.000	0.000	0.000	0.000	0.217	0.215	0.222	0.202	2.102	0.256	0.666	80	560	100	2733	12585	15318	2293	10678	12971	Error	Error	-2.203	2733	12585	2293	10678	234030	956732	6.859	10.626	0	0	0
1	13	10	"A60"	"A60"	17030	56440	100	797	794	262	32	662	662	671	178	26	38	13	0	3188	4075	3259	79	1223	1223	1228	154	12	78	73	0	0.000	0.000	0.000	0.000	0.000	0.000	0.000	0.000	0.000	0.000	0.000	0.000	0.000	0.000	0.069	0.046	0.081	0.102	4.675	0.047	0.232	80	560	100	135	1965	2100	132	2852	2984	Error	Error	-3.863	135	1965	132	2852	63554	325986	0.691	18.487	0	0	0
1	14	10	"A60"	"A60"	17330	56440	100	873	880	238	27	706	706	715	188	26	40	15	0	3078	4206	2840	67	1276	1276	1291	196	15	80	76	0	0.000	0.000	0.000	0.000	0.000	0.000	0.000	0.000	0.000	0.000	0.000	0.000	0.000	0.000	0.093	0.059	0.086	0.117	4.434	0.051	0.235	80	560	100	167	1802	1969	174	2930	3104	Error	Error	-3.432	167	1802	174	2930	70388	336509	0.878	14.872	0	0	0
1	15	10	"A60"	"A60"	17630	56440	100	963	1001	293	29	814	814	836	229	27	42	21	0	3008	4190	2856	68	1401	1401	1411	178	12	82	77	0	0.000	0.000	0.000	0.000	0.000	0.000	0.000	0.000	0.000	0.000	0.000	0.000	0.000	0.000	0.093	0.067	0.087	0.100	4.267	0.060	0.201	80	560	100	149	1607	1756	187	2789	2976	Error	Error	-3.431	149	1607	187	2789	80104	335233	0.721	15.612	0	0	0
1	16	10	"A61"	"A61"	17930	56440	100	1296	1274	336	26	962	962	978	224	22	58	33	0	7007	6423	3723	57	1487	1487	1536	597	38	73	70	0	0.000	0.000	0.000	0.000	0.000	0.000	0.000	0.000	0.000	0.000	0.000	0.000	0.000	0.000	0.061	0.063	0.076	0.092	3.481	0.053	0.339	80	560	100	334	5520	5854	312	4936	5248	Error	Error	-4.047	334	5520	312	4936	101906	513808	1.321	8.186	0	0	0
1	17	10	"A61"	"A61"	18230	56440	100	1296	1286	319	24	1086	1086	1098	240	21	45	20	0	5934	5856	3227	55	1567	1567	1621	452	27	75	73	0	0.000	0.000	0.000	0.000	0.000	0.000	0.000	0.000	0.000	0.000	0.000	0.000	0.000	0.000	0.048	0.047	0.072	0.103	4.476	0.056	0.309	80	560	100	210	4367	4577	200	4289	4489	Error	Error	-4.378	210	4367	200	4289	102861	468480	0.783	9.369	0	0	0
1	18	10	"A61"	"A61"	18530	56440	100	1317	1371	302	22	1117	1117	1127	246	21	47	22	0	6549	5816	2883	49	1587	1587	1665	518	31	75	75	0	0.000	0.000	0.000	0.000	0.000	0.000	0.000	0.000	0.000	0.000	0.000	0.000	0.000	0.000	0.040	0.060	0.083	0.077	5.269	0.063	0.303	80	560	100	200	4962	5162	254	4229	4483	Error	Error	-4.633	200	4962	254	4229	109674	465318	0.992	8.014	0	0	0
1	1	11	"A62"	"A62"	13420	56750	100	1364	1378	367	26	1224	1224	1234	291	23	23	13	0	2873	3451	1968	57	1663	1663	1672	239	14	70	67	0	0.000	0.000	0.000	0.000	0.000	0.000	0.000	0.000	0.000	0.000	0.000	0.000	0.000	0.000	0.116	0.086	0.130	0.200	4.382	0.104	0.253	80	560	100	140	1210	1350	154	1788	1942	Error	Error	-3.112	140	1210	154	1788	110248	276048	0.495	7.444	0	0	0
1	2	11	"A62"	"A62"	13730	56750	100	1155	1165	379	32	988	988	1005	282	28	37	18	0	4867	5436	3321	61	1490	1490	1549	417	26	81	77	0	0.000	0.000	0.000	0.000	0.000	0.000	0.000	0.000	0.000	0.000	0.000	0.000	0.000	0.000	0.049	0.045	0.074	0.113	3.764	0.070	0.360	80	560	100	167	3377	3544	177	3946	4123	Error	Error	-4.338	167	3377	177	3946	93182	434876	0.567	9.321	0	0	0
1	3	11	"A62"	"A62"	14030	56750	100	1002	1013	310	30	776	776	796	214	26	52	28	0	5312	5603	3176	56	1331	1331	1401	499	35	82	80	0	0.000	0.000	0.000	0.000	0.000	0.000	0.000	0.000	0.000	0.000	0.000	0.000	0.000	0.000	0.057	0.055	0.068	0.079	4.591	0.052	0.331	80	560	100	226	3981	4207	237	4272	4509	Error	Error	-4.139	226	3981	237	4272	81025	448277	1.014	8.421	0	0	0
1	4	11	"A63"	"A63"	14330	56750	100	835	851	264	31	681	681	693	205	29	40	17	0	7341	6441	4049	62	1254	1254	1268	205	16	81	77	0	0.000	0.000	0.000	0.000	0.000	0.000	0.000	0.000	0.000	0.000	0.000	0.000	0.000	0.000	0.025	0.033	0.039	0.052	4.009	0.037	0.240	80	560	100	154	6087	6241	170	5187	5357	Error	Error	-5.305	154	6087	170	5187	68113	515248	0.771	25.234	0	0	0
1	5	11	"A63"	"A63"	14630	56750	100	691	728	249	34	590	590	619	203	32	33	12	0	5163	5663	3306	58	1177	1177	1241	383	30	85	82	0	0.000	0.000	0.000	0.000	0.000	0.000	0.000	0.000	0.000	0.000	0.000	0.000	0.000	0.000	0.025	0.031	0.054	0.059	4.066	0.037	0.234	80	560	100	101	3986	4087	138	4486	4624	Error	Error	-5.303	101	3986	138	4486	58204	453001	0.537	11.546	0	0	0
1	6	11	"A63"	"A63"	14930	56750	100	1068	1071	377	35	588	588	623	245	39	71	48	0	10610	10444	5454	52	1251	1251	1412	817	57	86	83	0	0.000	0.000	0.000	0.000	0.000	0.000	0.000	0.000	0.000	0.000	0.000	0.000	0.000	0.000	0.051	0.053	0.057	0.059	2.957	0.055	0.561	80	560	100	480	9359	9839	483	9193	9676	Error	Error	-4.285	480	9359	483	9193	85697	835526	1.829	11.055	0	0	0
1	7	11	"A64"	"A64"	15230	56750	100	927	928	304	32	569	569	580	194	33	67	43	0	9366	8178	4212	51	1226	1226	1315	446	33	87	81	0	0.000	0.000	0.000	0.000	0.000	0.000	0.000	0.000	0.000	0.000	0.000	0.000	0.000	0.000	0.044	0.052	0.052	0.065	3.924	0.054	0.473	80	560	100	358	8140	8498	359	6952	7311	Error	Error	-4.507	358	8140	359	6952	74212	654262	1.794	15.388	0	0	0
1	8	11	"A64"	"A64"	15530	56750	100	1017	1021	457	44	569	569	580	191	32	72	58	0	10634	9959	4004	40	1271	1271	1345	407	30	93	92	0	0.000	0.000	0.000	0.000	0.000	0.000	0.000	0.000	0.000	0.000	0.000	0.000	0.000	0.000	0.048	0.052	0.056	0.052	3.108	0.058	0.505	80	560	100	448	9363	9811	452	8688	9140	Error	Error	-4.385	448	9363	452	8688	81672	796759	2.309	21.165	0	0	0
1	9	11	"A64"	"A64"	15830	56750	100	926	944	321	34	579	579	595	193	32	67	43	0	10043	9660	4085	42	1234	1234	1319	462	35	96	91	0	0.000	0.000	0.000	0.000	0.000	0.000	0.000	0.000	0.000	0.000	0.000	0.000	0.000	0.000	0.039	0.043	0.044	0.042	2.786	0.049	0.531	80	560	100	347	8809	9156	365	8426	8791	Error	Error	-4.666	347	8809	365	8426	75506	772828	1.808	18.054	0	0	0
1	10	11	"A65"	"A65"	16130	56740	100	944	928	318	34	568	568	598	235	39	66	32	0	9427	8013	4803	59	1191	1191	1366	1003	73	73	71	0	0.000	0.000	0.000	0.000	0.000	0.000	0.000	0.000	0.000	0.000	0.000	0.000	0.000	0.000	0.046	0.053	0.055	0.065	3.326	0.050	0.141	80	560	100	376	8236	8612	360	6822	7182	Error	Error	-4.453	376	8236	360	6822	74276	641013	1.404	6.627	0	0	0
1	11	11	"A65"	"A65"	16430	56740	100	936	943	304	32	574	574	603	215	35	65	42	0	8640	7534	3819	50	1214	1214	1411	1118	79	81	77	0	0.000	0.000	0.000	0.000	0.000	0.000	0.000	0.000	0.000	0.000	0.000	0.000	0.000	0.000	0.049	0.058	0.063	0.064	2.400	0.058	0.412	80	560	100	362	7426	7788	369	6320	6689	Error	Error	-4.359	362	7426	369	6320	75456	602747	1.581	5.477	0	0	0
1	12	11	"A65"	"A65"	16730	56740	100	854	859	299	34	609	609	646	226	34	52	25	0	8323	7193	3506	48	1235	1235	1497	1317	87	81	77	0	0.000	0.000	0.000	0.000	0.000	0.000	0.000	0.000	0.000	0.000	0.000	0.000	0.000	0.000	0.035	0.042	0.048	0.055	3.140	0.049	0.368	80	560	100	245	7088	7333	250	5958	6208	Error	Error	-4.855	245	7088	250	5958	68756	575469	0.942	4.325	0	0	0
1	13	11	"A66"	"A66"	17030	56740	100	889	967	346	35	632	632	653	259	39	48	28	0	6691	6292	4473	71	1207	1207	1299	1160	89	66	61	0	0.000	0.000	0.000	0.000	0.000	0.000	0.000	0.000	0.000	0.000	0.000	0.000	0.000	0.000	0.047	0.066	0.079	0.102	3.317	0.056	0.293	80	560	100	257	5484	5741	335	5085	5420	Error	Error	-4.415	257	5484	335	5085	77338	503367	1.212	4.304	0	0	0
1	14	11	"A66"	"A66"	17330	56740	100	1002	1012	304	30	686	686	714	209	29	63	37	0	7418	6762	3394	50	1306	1306	1409	621	44	81	77	0	0.000	0.000	0.000	0.000	0.000	0.000	0.000	0.000	0.000	0.000	0.000	0.000	0.000	0.000	0.052	0.060	0.066	0.069	4.408	0.061	0.481	80	560	100	316	6112	6428	326	5456	5782	Error	Error	-4.274	316	6112	326	5456	80930	540978	1.426	8.620	0	0	0
1	15	11	"A66"	"A66"	17630	56740	100	1003	1027	354	34	772	772	795	295	37	38	20	0	6329	5526	2810	50	1300	1300	1367	498	36	82	78	0	0.000	0.000	0.000	0.000	0.000	0.000	0.000	0.000	0.000	0.000	0.000	0.000	0.000	0.000	0.046	0.060	0.075	0.084	3.519	0.072	0.394	80	560	100	231	5029	5260	255	4226	4481	Error	Error	-4.444	231	5029	255	4226	82174	442080	0.786	8.351	0	0	0
1	16	11	"A67"	"A67"	17930	56740	100	1179	1224	363	29	972	972	983	237	24	45	20	0	5958	5417	2927	54	1491	1491	1516	258	17	78	71	0	0.000	0.000	0.000	0.000	0.000	0.000	0.000	0.000	0.000	0.000	0.000	0.000	0.000	0.000	0.046	0.064	0.078	0.095	3.506	0.083	0.411	80	560	100	207	4467	4674	252	3926	4178	Error	Error	-4.432	207	4467	252	3926	97899	433333	1.017	15.120	0	0	0
1	17	11	"A67"	"A67"	18230	56740	100	1301	1283	347	27	1069	1069	1082	257	23	46	15	0	5420	4953	2012	40	1556	1556	1578	288	18	85	83	0	0.000	0.000	0.000	0.000	0.000	0.000	0.000	0.000	0.000	0.000	0.000	0.000	0.000	0.000	0.060	0.063	0.094	0.093	3.453	0.077	0.249	80	560	100	232	3864	4096	214	3397	3611	Error	Error	-4.058	232	3864	214	3397	102603	396243	0.782	11.719	0	0	0
1	18	11	"A67"	"A67"	18530	56740	100	1409	1444	324	22	1139	1139	1158	261	22	50	23	0	5518	5398	2195	40	1624	1624	1663	389	23	83	83	0	0.000	0.000	0.000	0.000	0.000	0.000	0.000	0.000	0.000	0.000	0.000	0.000	0.000	0.000	0.069	0.081	0.102	0.117	3.806	0.077	0.278	80	560	100	270	3894	4164	305	3774	4079	Error	Error	-3.850	270	3894	305	3774	115500	431837	1.096	9.602	0	0	0
1	1	12	"A68"	"A68"	13430	57050	100	1390	1393	337	24	1253	1253	1279	284	22	23	10	0	2802	3418	1715	50	1684	1684	1801	1192	66	48	37	0	0.000	0.000	0.000	0.000	0.000	0.000	0.000	0.000	0.000	0.000	0.000	0.000	0.000	0.000	0.123	0.081	0.129	0.162	4.625	0.109	0.138	80	560	100	137	1118	1255	140	1734	1874	Error	Error	-3.029	137	1118	140	1734	111407	273452	0.401	1.357	0	0	0
1	2	12	"A68"	"A68"	13730	57050	100	1183	1226	360	29	1000	1000	1012	263	25	37	18	0	4260	4753	2626	55	1492	1492	1661	1279	77	71	51	0	0.000	0.000	0.000	0.000	0.000	0.000	0.000	0.000	0.000	0.000	0.000	0.000	0.000	0.000	0.066	0.069	0.091	0.099	4.487	0.066	0.016	80	560	100	183	2768	2951	226	3261	3487	Error	Error	-3.919	183	2768	226	3261	98042	380220	0.814	2.418	0	0	0
1	3	12	"A68"	"A68"	14030	57050	100	939	976	266	27	782	782	796	203	25	45	18	0	4370	4777	2562	53	1330	1330	1380	501	36	83	80	0	0.000	0.000	0.000	0.000	0.000	0.000	0.000	0.000	0.000	0.000	0.000	0.000	0.000	0.000	0.052	0.056	0.081	0.085	4.828	0.047	0.180	80	560	100	157	3040	3197	194	3447	3641	Error	Error	-4.275	157	3040	194	3447	78096	382152	0.887	6.780	0	0	0
1	4	12	"A69"	"A69"	14330	57050	100	1001	1020	330	32	711	711	734	195	26	63	35	0	7109	6415	3434	53	1296	1296	1361	771	56	80	76	0	0.000	0.000	0.000	0.000	0.000	0.000	0.000	0.000	0.000	0.000	0.000	0.000	0.000	0.000	0.050	0.060	0.063	0.073	3.408	0.057	0.365	80	560	100	290	5813	6103	309	5119	5428	Error	Error	-4.325	290	5813	309	5119	81595	513190	1.467	6.555	0	0	0
1	5	12	"A69"	"A69"	14630	57050	100	935	974	308	31	660	660	666	200	30	61	35	0	7192	7135	3879	54	1248	1248	1367	845	61	85	82	0	0.000	0.000	0.000	0.000	0.000	0.000	0.000	0.000	0.000	0.000	0.000	0.000	0.000	0.000	0.046	0.053	0.053	0.053	2.924	0.054	0.479	80	560	100	275	5944	6219	314	5887	6201	Error	Error	-4.434	275	5944	314	5887	77900	570799	1.540	6.826	0	0	0
1	6	12	"A69"	"A69"	14930	57050	100	959	1016	384	37	627	627	645	210	32	61	40	0	7446	7936	4762	60	1263	1263	1455	995	68	85	81	0	0.000	0.000	0.000	0.000	0.000	0.000	0.000	0.000	0.000	0.000	0.000	0.000	0.000	0.000	0.054	0.058	0.064	0.070	3.276	0.059	0.472	80	560	100	332	6183	6515	389	6673	7062	Error	Error	-4.219	332	6183	389	6673	81252	634905	1.767	6.514	0	0	0
1	7	12	"A70"	"A70"	15230	57050	100	882	880	282	32	623	623	642	226	35	55	23	0	5092	5500	3054	55	1238	1238	1354	903	66	78	78	0	0.000	0.000	0.000	0.000	0.000	0.000	0.000	0.000	0.000	0.000	0.000	0.000	0.000	0.000	0.067	0.060	0.072	0.091	4.006	0.060	0.344	80	560	100	259	3854	4113	257	4262	4519	Error	Error	-3.895	259	3854	257	4262	70437	439983	1.053	4.591	0	0	0
1	8	12	"A70"	"A70"	15530	57050	100	669	702	262	37	580	580	600	213	35	27	12	0	3178	3702	2147	57	1206	1206	1305	1271	97	76	33	0	0.000	0.000	0.000	0.000	0.000	0.000	0.000	0.000	0.000	0.000	0.000	0.000	0.000	0.000	0.045	0.049	0.080	0.096	4.080	0.047	0.172	80	560	100	89	1972	2061	122	2496	2618	Error	Error	-4.470	89	1972	122	2496	56130	296179	0.479	1.886	0	0	0
1	9	12	"A70"	"A70"	15830	57050	100	901	922	291	31	597	597	610	199	32	65	30	0	6632	6153	2405	39	1209	1209	1274	397	31	87	85	0	0.000	0.000	0.000	0.000	0.000	0.000	0.000	0.000	0.000	0.000	0.000	0.000	0.000	0.000	0.056	0.066	0.070	0.067	2.246	0.063	0.350	80	560	100	304	5423	5727	325	4944	5269	Error	Error	-4.157	304	5423	325	4944	73749	492252	1.568	12.290	0	0	0
1	10	12	"A71"	"A71"	16140	57050	100	991	974	347	35	596	596	660	428	64	42	7	0	7857	7041	3908	55	1199	1199	1307	680	52	77	75	0	0.000	0.000	0.000	0.000	0.000	0.000	0.000	0.000	0.000	0.000	0.000	0.000	0.000	0.000	0.059	0.065	0.070	0.088	4.248	0.061	0.143	80	560	100	395	6658	7053	378	5842	6220	Error	Error	-4.075	395	6658	378	5842	77946	563260	0.734	8.432	0	0	0
1	11	12	"A71"	"A71"	16440	57040	100	943	963	526	54	620	620	665	309	46	52	12	0	7202	6255	3224	51	1260	1260	1399	840	60	77	73	0	0.000	0.000	0.000	0.000	0.000	0.000	0.000	0.000	0.000	0.000	0.000	0.000	0.000	0.000	0.054	0.069	0.068	0.083	3.205	0.061	0.280	80	560	100	323	5942	6265	343	4995	5338	Error	Error	-4.201	323	5942	343	4995	77016	500418	0.964	5.781	0	0	0
1	12	12	"A71"	"A71"	16740	57040	100	865	928	326	35	616	616	655	326	49	41	16	0	6236	5640	2816	49	1229	1229	1389	776	55	77	75	0	0.000	0.000	0.000	0.000	0.000	0.000	0.000	0.000	0.000	0.000	0.000	0.000	0.000	0.000	0.050	0.071	0.072	0.089	3.872	0.069	0.406	80	560	100	249	5007	5256	312	4411	4723	Error	Error	-4.330	249	5007	312	4411	74277	451236	0.837	5.478	0	0	0
1	13	12	"A72"	"A72"	17040	57040	100	863	862	267	30	651	651	676	325	48	28	7	0	3813	3955	2281	57	1237	1237	1254	223	17	81	75	0	0.000	0.000	0.000	0.000	0.000	0.000	0.000	0.000	0.000	0.000	0.000	0.000	0.000	0.000	0.082	0.078	0.097	0.107	3.453	0.064	0.215	80	560	100	212	2576	2788	211	2718	2929	Error	Error	-3.603	212	2576	211	2718	68961	316382	0.572	12.112	0	0	0
1	14	12	"A72"	"A72"	17340	57040	100	923	964	272	28	714	714	734	211	28	48	25	0	4321	4500	1443	32	1352	1352	1418	381	26	98	95	0	0.000	0.000	0.000	0.000	0.000	0.000	0.000	0.000	0.000	0.000	0.000	0.000	0.000	0.000	0.070	0.079	0.091	0.077	3.111	0.064	0.181	80	560	100	209	2969	3178	250	3148	3398	Error	Error	-3.828	209	2969	250	3148	77114	360019	1.090	8.089	0	0	0
1	15	12	"A72"	"A72"	17640	57040	100	1100	1084	312	28	845	845	873	232	26	53	25	0	5570	4887	2337	47	1439	1439	1543	567	36	78	70	0	0.000	0.000	0.000	0.000	0.000	0.000	0.000	0.000	0.000	0.000	0.000	0.000	0.000	0.000	0.062	0.069	0.099	0.112	3.178	0.072	0.286	80	560	100	255	4131	4386	239	3448	3687	Error	Error	-4.018	255	4131	239	3448	86757	390940	0.909	5.898	0	0	0
1	16	12	"A73"	"A73"	17940	57040	100	1019	1064	298	28	888	888	907	233	25	32	15	0	2364	2676	1201	44	1384	1384	1400	167	11	85	75	0	0.000	0.000	0.000	0.000	0.000	0.000	0.000	0.000	0.000	0.000	0.000	0.000	0.000	0.000	0.134	0.136	0.177	0.194	4.156	0.757	0.858	80	560	100	131	980	1111	176	1292	1468	Error	Error	-2.903	131	980	176	1292	85126	214091	0.674	7.641	0	0	0
1	17	12	"A73"	"A73"	18240	57040	100	989	1030	309	30	1038	1038	1043	248	23	22	7	0	2010	2547	1359	53	1530	1530	1530	186	12	65	53	0	0.000	0.000	0.000	0.000	0.000	0.000	0.000	0.000	0.000	0.000	0.000	0.000	0.000	0.000	-0.102	-0.008	0.161	0.227	6.726	0.113	0.113	80	560	100	-49	480	431	-8	1017	1009	Error	Error	Error	-49	480	-8	1017	82375	203776	-0.052	5.468	0	0	0
1	18	12	"A73"	"A73"	18540	57040	100	1216	1237	276	22	1072	1072	1090	258	23	35	8	0	2628	3014	1508	50	1532	1532	1532	179	11	75	70	0	0.000	0.000	0.000	0.000	0.000	0.000	0.000	0.000	0.000	0.000	0.000	0.000	0.000	0.000	0.131	0.111	0.215	0.280	6.520	0.091	0.101	80	560	100	144	1096	1240	165	1482	1647	Error	Error	-2.928	144	1096	165	1482	98966	241147	0.570	8.279	0	0	0
1	1	13	"A74"	"A74"	13430	57350	100	1389	1467	466	31	1219	1219	1242	264	21	46	23	0	4042	5600	4125	73	1672	1672	1697	242	14	78	71	0	0.000	0.000	0.000	0.000	0.000	0.000	0.000	0.000	0.000	0.000	0.000	0.000	0.000	0.000	0.072	0.063	0.101	0.133	5.262	0.074	0.357	80	560	100	170	2370	2540	248	3928	4176	Error	Error	-3.801	170	2370	248	3928	117381	448023	0.852	16.128	0	0	0
1	2	13	"A74"	"A74"	13740	57350	100	1148	1217	362	29	972	972	994	236	23	41	21	0	3851	4922	2893	58	1485	1485	1531	712	46	83	73	0	0.000	0.000	0.000	0.000	0.000	0.000	0.000	0.000	0.000	0.000	0.000	0.000	0.000	0.000	0.074	0.071	0.093	0.106	4.359	0.077	0.325	80	560	100	176	2366	2542	245	3437	3682	Error	Error	-3.749	176	2366	245	3437	97340	393729	0.945	4.763	0	0	0
1	3	13	"A74"	"A74"	14040	57350	100	830	902	343	38	793	793	804	195	24	28	22	0	3904	4800	3637	75	1354	1354	1391	369	26	78	75	0	0.000	0.000	0.000	0.000	0.000	0.000	0.000	0.000	0.000	0.000	0.000	0.000	0.000	0.000	0.015	0.032	0.079	0.091	6.224	0.058	0.375	80	560	100	37	2550	2587	109	3446	3555	Error	Error	-6.107	37	2550	109	3446	72131	384039	0.503	9.238	0	0	0
1	4	13	"A75"	"A75"	14340	57350	100	1011	1081	338	31	712	712	733	194	26	70	45	0	5488	6156	3839	62	1318	1318	1376	311	22	85	81	0	0.000	0.000	0.000	0.000	0.000	0.000	0.000	0.000	0.000	0.000	0.000	0.000	0.000	0.000	0.072	0.076	0.081	0.098	3.414	0.070	0.498	80	560	100	299	4170	4469	369	4838	5207	Error	Error	-3.802	299	4170	369	4838	86471	492461	1.794	15.370	0	0	0
1	5	13	"A75"	"A75"	14640	57350	100	1072	1069	358	33	638	638	661	194	29	68	53	0	5290	6448	4279	66	1294	1294	1364	511	37	83	80	0	0.000	0.000	0.000	0.000	0.000	0.000	0.000	0.000	0.000	0.000	0.000	0.000	0.000	0.000	0.109	0.084	0.092	0.113	3.939	0.067	0.446	80	560	100	434	3996	4430	431	5154	5585	Error	Error	-3.203	434	3996	431	5154	85509	515873	2.103	9.949	0	0	0
1	6	13	"A75"	"A75"	14940	57350	100	956	1019	345	33	639	639	668	254	38	61	35	0	5558	7021	4325	61	1313	1313	1433	579	40	86	86	0	0.000	0.000	0.000	0.000	0.000	0.000	0.000	0.000	0.000	0.000	0.000	0.000	0.000	0.000	0.075	0.067	0.077	0.077	2.622	0.067	0.402	80	560	100	317	4245	4562	380	5708	6088	Error	Error	-3.743	317	4245	380	5708	81559	561652	1.382	9.651	0	0	0
1	7	13	"A76"	"A76"	15240	57350	100	869	896	262	29	620	620	646	309	47	41	12	0	5873	6112	3366	55	1261	1261	1298	299	23	92	87	0	0.000	0.000	0.000	0.000	0.000	0.000	0.000	0.000	0.000	0.000	0.000	0.000	0.000	0.000	0.054	0.057	0.068	0.058	2.505	0.059	0.321	80	560	100	249	4612	4861	276	4851	5127	Error	Error	-4.211	249	4612	276	4851	71692	488965	0.809	16.100	0	0	0
1	8	13	"A76"	"A76"	15540	57350	100	897	884	269	30	619	619	654	493	75	17	0	0	5287	5581	2922	52	1293	1293	1357	446	32	87	83	0	0.000	0.000	0.000	0.000	0.000	0.000	0.000	0.000	0.000	0.000	0.000	0.000	0.000	0.000	0.070	0.062	0.081	0.081	5.091	0.057	0.059	80	560	100	278	3994	4272	265	4288	4553	Error	Error	-3.845	278	3994	265	4288	70718	446458	0.467	9.471	0	0	0
1	9	13	"A76"	"A76"	15840	57350	100	764	795	281	35	625	625	644	248	38	32	16	0	4355	5041	2898	57	1231	1231	1289	366	28	87	83	0	0.000	0.000	0.000	0.000	0.000	0.000	0.000	0.000	0.000	0.000	0.000	0.000	0.000	0.000	0.044	0.045	0.066	0.072	4.752	0.060	0.379	80	560	100	139	3124	3263	170	3810	3980	Error	Error	-4.490	139	3124	170	3810	63631	403269	0.609	10.251	0	0	0
1	10	13	"A77"	"A77"	16140	57350	100	1480	1407	488	34	640	640	675	406	60	75	52	0	5180	5918	3203	54	1274	1274	1366	636	46	91	85	0	0.000	0.000	0.000	0.000	0.000	0.000	0.000	0.000	0.000	0.000	0.000	0.000	0.000	0.000	0.215	0.165	0.196	0.171	2.020	0.143	0.579	80	560	100	840	3906	4746	767	4644	5411	Error	Error	-2.217	840	3906	767	4644	112524	473417	1.803	7.157	0	0	0
1	11	13	"A77"	"A77"	16440	57350	100	1250	1348	675	50	663	663	682	290	42	68	50	0	5771	5826	2644	45	1297	1297	1344	335	24	97	93	0	0.000	0.000	0.000	0.000	0.000	0.000	0.000	0.000	0.000	0.000	0.000	0.000	0.000	0.000	0.131	0.151	0.133	0.125	2.368	0.168	0.606	80	560	100	587	4474	5061	685	4529	5214	Error	Error	-2.930	587	4474	685	4529	107872	466052	2.297	13.379	0	0	0
1	12	13	"A77"	"A77"	16740	57340	100	1079	1181	443	37	659	659	696	251	36	67	41	0	4553	4509	1949	43	1337	1337	1469	518	35	85	80	0	0.000	0.000	0.000	0.000	0.000	0.000	0.000	0.000	0.000	0.000	0.000	0.000	0.000	0.000	0.131	0.165	0.150	0.151	2.682	0.162	0.488	80	560	100	420	3216	3636	522	3172	3694	Error	Error	-2.937	420	3216	522	3172	94472	360722	1.932	5.869	0	0	0
1	13	13	"A78"	"A78"	17040	57340	100	834	895	287	32	683	683	696	237	34	38	17	0	3986	3927	2038	51	1274	1274	1367	504	36	76	68	0	0.000	0.000	0.000	0.000	0.000	0.000	0.000	0.000	0.000	0.000	0.000	0.000	0.000	0.000	0.056	0.080	0.107	0.103	3.342	0.090	0.351	80	560	100	151	2712	2863	212	2653	2865	Error	Error	-4.167	151	2712	212	2653	71590	314191	0.840	5.079	0	0	0
1	14	13	"A78"	"A78"	17340	57340	100	925	978	333	34	705	705	724	221	30	50	32	0	5301	5527	3152	57	1343	1343	1422	451	31	83	81	0	0.000	0.000	0.000	0.000	0.000	0.000	0.000	0.000	0.000	0.000	0.000	0.000	0.000	0.000	0.056	0.065	0.086	0.084	3.267	0.068	0.236	80	560	100	220	3958	4178	273	4184	4457	Error	Error	-4.169	220	3958	273	4184	78251	442147	1.149	9.102	0	0	0
1	15	13	"A78"	"A78"	17640	57340	100	962	998	342	34	812	812	834	226	27	37	23	0	3553	3657	1849	50	1434	1434	1488	409	27	77	72	0	0.000	0.000	0.000	0.000	0.000	0.000	0.000	0.000	0.000	0.000	0.000	0.000	0.000	0.000	0.071	0.084	0.149	0.192	7.240	0.108	0.358	80	560	100	150	2119	2269	186	2223	2409	Error	Error	-3.820	150	2119	186	2223	79848	292548	0.726	5.303	0	0	0
1	16	13	"A79"	"A79"	17940	57340	100	1084	1124	278	24	948	948	955	225	23	35	15	0	4312	3765	1769	46	1473	1473	1510	328	21	70	67	0	0.000	0.000	0.000	0.000	0.000	0.000	0.000	0.000	0.000	0.000	0.000	0.000	0.000	0.000	0.048	0.077	0.117	0.138	5.062	0.094	0.310	80	560	100	136	2839	2975	176	2292	2468	Error	Error	-4.384	136	2839	176	2292	89932	301177	0.751	6.875	0	0	0
1	17	13	"A79"	"A79"	18240	57340	100	1202	1230	324	26	1029	1029	1043	220	21	42	22	0	4953	4358	1695	38	1559	1559	1610	350	21	85	77	0	0.000	0.000	0.000	0.000	0.000	0.000	0.000	0.000	0.000	0.000	0.000	0.000	0.000	0.000	0.051	0.072	0.092	0.112	5.036	0.085	0.256	80	560	100	173	3394	3567	201	2799	3000	Error	Error	-4.294	173	3394	201	2799	98408	348601	0.850	7.851	0	0	0
1	18	13	"A79"	"A79"	18540	57340	100	1142	1192	342	28	1097	1097	1112	266	23	26	12	0	3210	3596	1634	45	1590	1590	1651	408	24	78	73	0	0.000	0.000	0.000	0.000	0.000	0.000	0.000	0.000	0.000	0.000	0.000	0.000	0.000	0.000	0.028	0.047	0.131	0.157	4.270	0.117	0.266	80	560	100	45	1620	1665	95	2006	2101	Error	Error	-5.170	45	1620	95	2006	95384	287675	0.301	4.767	0	0	0
1	1	14	"A80"	"A80"	13440	57650	100	1415	1438	304	21	1225	1225	1254	260	20	43	16	0	3853	3790	1674	44	1673	1673	1736	578	33	71	58	0	0.000	0.000	0.000	0.000	0.000	0.000	0.000	0.000	0.000	0.000	0.000	0.000	0.000	0.000	0.087	0.101	0.138	0.149	4.035	0.085	0.179	80	560	100	190	2180	2370	213	2117	2330	Error	Error	-3.520	190	2180	213	2117	115037	303181	0.708	3.554	0	0	0
1	2	14	"A80"	"A80"	13740	57650	100	1234	1261	317	25	1027	1027	1030	238	23	48	22	0	4162	4487	2050	45	1523	1523	1607	626	38	85	83	0	0.000	0.000	0.000	0.000	0.000	0.000	0.000	0.000	0.000	0.000	0.000	0.000	0.000	0.000	0.078	0.079	0.103	0.088	3.273	0.067	0.234	80	560	100	207	2639	2846	234	2964	3198	Error	Error	-3.672	207	2639	234	2964	100864	358960	0.971	4.601	0	0	0
1	3	14	"A80"	"A80"	14040	57650	100	1036	1073	304	28	819	819	823	234	28	48	20	0	4275	4892	2552	52	1365	1365	1471	834	56	86	83	0	0.000	0.000	0.000	0.000	0.000	0.000	0.000	0.000	0.000	0.000	0.000	0.000	0.000	0.000	0.075	0.072	0.084	0.073	3.455	0.057	0.284	80	560	100	217	2910	3127	254	3527	3781	Error	Error	-3.745	217	2910	254	3527	85859	391360	1.068	4.102	0	0	0
1	4	14	"A81"	"A81"	14340	57650	100	947	947	235	24	764	764	773	202	26	48	17	0	4525	4632	2344	50	1315	1315	1336	170	12	86	81	0	0.000	0.000	0.000	0.000	0.000	0.000	0.000	0.000	0.000	0.000	0.000	0.000	0.000	0.000	0.057	0.055	0.076	0.085	4.128	0.055	0.222	80	560	100	183	3210	3393	183	3317	3500	Error	Error	-4.133	183	3210	183	3317	75745	370576	0.861	19.388	0	0	0
1	5	14	"A81"	"A81"	14640	57650	100	938	949	212	22	669	669	679	190	27	65	31	0	5600	5526	2294	41	1299	1299	1360	651	47	85	85	0	0.000	0.000	0.000	0.000	0.000	0.000	0.000	0.000	0.000	0.000	0.000	0.000	0.000	0.000	0.063	0.066	0.066	0.073	3.176	0.052	0.324	80	560	100	269	4301	4570	280	4227	4507	Error	Error	-3.999	269	4301	280	4227	75929	442091	1.421	6.399	0	0	0
1	6	14	"A81"	"A81"	14940	57650	100	938	923	258	27	649	649	666	195	29	58	35	0	5134	5357	2931	54	1349	1349	1475	713	48	87	81	0	0.000	0.000	0.000	0.000	0.000	0.000	0.000	0.000	0.000	0.000	0.000	0.000	0.000	0.000	0.076	0.068	0.073	0.082	3.214	0.053	0.346	80	560	100	289	3785	4074	274	4008	4282	Error	Error	-3.711	289	3785	274	4008	73814	428563	1.318	5.445	0	0	0
1	7	14	"A82"	"A82"	15240	57650	100	833	868	241	27	647	647	682	493	72	10	0	0	4137	4237	2064	48	1277	1277	1316	571	43	81	77	0	0.000	0.000	0.000	0.000	0.000	0.000	0.000	0.000	0.000	0.000	0.000	0.000	0.000	0.000	0.065	0.075	0.083	0.086	3.039	0.062	0.029	80	560	100	186	2860	3046	221	2960	3181	Error	Error	-3.943	186	2860	221	2960	69417	338922	0.377	5.116	0	0	0
1	8	14	"A82"	"A82"	15540	57650	100	807	815	228	27	621	621	625	185	29	50	26	0	4178	4184	1797	42	1238	1238	1252	185	14	96	91	0	0.000	0.000	0.000	0.000	0.000	0.000	0.000	0.000	0.000	0.000	0.000	0.000	0.000	0.000	0.063	0.066	0.079	0.068	2.545	0.062	0.240	80	560	100	186	2940	3126	194	2946	3140	Error	Error	-3.982	186	2940	194	2946	65174	334724	1.027	15.849	0	0	0
1	9	14	"A82"	"A82"	15840	57650	100	862	883	257	29	674	674	1454	6251	429	0	0	0	4337	4200	1892	45	1257	1257	2158	6399	296	5	0	0	0.000	0.000	0.000	0.000	0.000	0.000	0.000	0.000	0.000	0.000	0.000	0.000	0.000	0.000	0.061	0.071	0.085	0.085	3.153	0.073	0.284	80	560	100	188	3080	3268	209	2943	3152	Error	Error	-4.034	188	3080	209	2943	70670	335997	-0.091	0.319	0	0	0
1	10	14	"A83"	"A83"	16150	57650	100	796	817	235	28	659	659	691	344	49	23	1	0	3892	3954	1662	42	1251	1251	1285	258	20	87	83	0	0.000	0.000	0.000	0.000	0.000	0.000	0.000	0.000	0.000	0.000	0.000	0.000	0.000	0.000	0.052	0.058	0.090	0.100	4.096	0.080	0.075	80	560	100	137	2641	2778	158	2703	2861	Error	Error	-4.269	137	2641	158	2703	65352	316295	0.366	10.345	0	0	0
1	11	14	"A83"	"A83"	16450	57650	100	866	989	861	87	642	642	676	380	56	27	3	0	4104	3931	1391	35	1245	1245	1292	276	21	92	87	0	0.000	0.000	0.000	0.000	0.000	0.000	0.000	0.000	0.000	0.000	0.000	0.000	0.000	0.000	0.078	0.129	0.107	0.115	4.193	0.143	0.183	80	560	100	224	2859	3083	347	2686	3033	Error	Error	-3.674	224	2859	347	2686	79087	314466	0.824	9.562	0	0	0
1	12	14	"A83"	"A83"	16750	57650	100	887	911	304	33	658	658	698	399	57	25	1	0	4186	4141	1620	39	1250	1250	1348	543	40	87	86	0	0.000	0.000	0.000	0.000	0.000	0.000	0.000	0.000	0.000	0.000	0.000	0.000	0.000	0.000	0.078	0.088	0.092	0.098	2.685	0.102	0.257	80	560	100	229	2936	3165	253	2891	3144	Error	Error	-3.680	229	2936	253	2891	72916	331317	0.534	5.144	0	0	0
1	13	14	"A84"	"A84"	17050	57640	100	999	996	283	28	707	707	726	330	45	47	11	0	5240	5364	3315	61	1299	1299	1371	338	24	86	78	0	0.000	0.000	0.000	0.000	0.000	0.000	0.000	0.000	0.000	0.000	0.000	0.000	0.000	0.000	0.074	0.071	0.085	0.096	4.403	0.065	0.358	80	560	100	292	3941	4233	289	4065	4354	Error	Error	-3.755	292	3941	289	4065	79658	429120	0.818	11.814	0	0	0
1	14	14	"A84"	"A84"	17350	57640	100	939	1387	2427	174	758	758	767	208	27	48	30	0	4757	4918	2643	53	1384	1384	1558	716	45	75	75	0	0.000	0.000	0.000	0.000	0.000	0.000	0.000	0.000	0.000	0.000	0.000	0.000	0.000	0.000	0.054	0.178	0.091	0.110	4.183	0.308	0.174	80	560	100	181	3373	3554	629	3534	4163	Error	Error	-4.220	181	3373	629	3534	110968	393407	2.981	4.693	0	0	0
1	15	14	"A84"	"A84"	17650	57640	100	1111	1140	338	29	809	809	822	215	26	58	32	0	5230	4671	2040	43	1417	1417	1506	475	31	80	76	0	0.000	0.000	0.000	0.000	0.000	0.000	0.000	0.000	0.000	0.000	0.000	0.000	0.000	0.000	0.079	0.102	0.118	0.128	4.088	0.110	0.418	80	560	100	302	3813	4115	331	3254	3585	Error	Error	-3.658	302	3813	331	3254	91230	373672	1.479	6.663	0	0	0
1	16	14	"A85"	"A85"	17950	57640	100	1146	1218	377	30	973	973	997	236	23	46	27	0	4283	4115	1921	46	1514	1514	1542	204	13	82	80	0	0.000	0.000	0.000	0.000	0.000	0.000	0.000	0.000	0.000	0.000	0.000	0.000	0.000	0.000	0.062	0.094	0.144	0.156	3.652	0.098	0.245	80	560	100	173	2769	2942	245	2601	2846	Error	Error	-4.001	173	2769	245	2601	97456	329229	0.936	12.613	0	0	0
1	17	14	"A85"	"A85"	18250	57640	100	1250	1323	373	28	1046	1046	1088	289	26	40	17	0	4421	4179	1642	39	1559	1559	1596	322	20	85	83	0	0.000	0.000	0.000	0.000	0.000	0.000	0.000	0.000	0.000	0.000	0.000	0.000	0.000	0.000	0.071	0.106	0.136	0.138	4.091	0.123	0.249	80	560	100	204	2862	3066	277	2620	2897	Error	Error	-3.810	204	2862	277	2620	105817	334333	0.813	8.022	0	0	0
1	18	14	"A85"	"A85"	18550	57640	100	1329	1355	308	22	1069	1069	1090	260	23	50	22	0	4698	4335	1532	35	1577	1577	1625	368	22	85	82	0	0.000	0.000	0.000	0.000	0.000	0.000	0.000	0.000	0.000	0.000	0.000	0.000	0.000	0.000	0.083	0.104	0.105	0.140	4.304	0.097	0.234	80	560	100	260	3121	3381	286	2758	3044	Error	Error	-3.585	260	3121	286	2758	108366	346816	1.019	7.364	0	0	0
1	1	15	"A86"	"A86"	13440	57950	100	1379	1431	392	27	1252	1252	1290	324	25	31	11	0	3070	3536	2057	58	1686	1686	1751	691	39	61	50	0	0.000	0.000	0.000	0.000	0.000	0.000	0.000	0.000	0.000	0.000	0.000	0.000	0.000	0.000	0.092	0.097	0.208	0.233	4.551	0.120	0.270	80	560	100	127	1384	1511	179	1850	2029	Error	Error	-3.446	127	1384	179	1850	114484	282886	0.435	2.583	0	0	0
1	2	15	"A86"	"A86"	13750	57950	100	1203	1272	374	29	1033	1033	1051	268	25	40	22	0	3816	4343	2225	51	1522	1522	1625	709	43	80	70	0	0.000	0.000	0.000	0.000	0.000	0.000	0.000	0.000	0.000	0.000	0.000	0.000	0.000	0.000	0.074	0.085	0.116	0.123	3.664	0.098	0.360	80	560	100	170	2294	2464	239	2821	3060	Error	Error	-3.754	170	2294	239	2821	101785	347408	0.825	3.834	0	0	0
1	3	15	"A86"	"A86"	14050	57950	100	988	1029	330	32	822	822	841	216	25	43	21	0	3644	3907	2471	63	1358	1358	1408	429	30	72	63	0	0.000	0.000	0.000	0.000	0.000	0.000	0.000	0.000	0.000	0.000	0.000	0.000	0.000	0.000	0.073	0.081	0.112	0.131	3.705	0.087	0.365	80	560	100	166	2286	2452	207	2549	2756	Error	Error	-3.784	166	2286	207	2549	82303	312596	0.870	5.825	0	0	0
1	4	15	"A87"	"A87"	14350	57950	100	889	923	273	29	760	760	774	206	26	36	15	0	3308	3256	1615	49	1307	1307	1336	224	16	78	75	0	0.000	0.000	0.000	0.000	0.000	0.000	0.000	0.000	0.000	0.000	0.000	0.000	0.000	0.000	0.064	0.084	0.093	0.110	2.921	0.110	0.342	80	560	100	129	2001	2130	163	1949	2112	Error	Error	-3.955	129	2001	163	1949	73819	260477	0.723	8.571	0	0	0
1	5	15	"A87"	"A87"	14650	57950	100	871	913	286	31	675	675	702	273	38	43	16	0	3633	3559	1696	47	1243	1243	1285	298	23	86	82	0	0.000	0.000	0.000	0.000	0.000	0.000	0.000	0.000	0.000	0.000	0.000	0.000	0.000	0.000	0.082	0.103	0.134	0.122	2.829	0.098	0.183	80	560	100	196	2390	2586	238	2316	2554	Error	Error	-3.608	196	2390	238	2316	73026	284740	0.773	7.631	0	0	0
1	6	15	"A87"	"A87"	14950	57950	100	891	916	279	30	638	638	660	192	29	56	36	0	4706	4592	2055	44	1288	1288	1380	439	31	87	85	0	0.000	0.000	0.000	0.000	0.000	0.000	0.000	0.000	0.000	0.000	0.000	0.000	0.000	0.000	0.074	0.084	0.097	0.107	3.759	0.080	0.428	80	560	100	253	3418	3671	278	3304	3582	Error	Error	-3.756	253	3418	278	3304	73297	367359	1.333	7.317	0	0	0
1	7	15	"A88"	"A88"	15250	57950	100	718	796	341	42	635	635	651	198	30	42	18	0	2912	3579	2050	57	1263	1263	1286	232	18	82	78	0	0.000	0.000	0.000	0.000	0.000	0.000	0.000	0.000	0.000	0.000	0.000	0.000	0.000	0.000	0.050	0.070	0.084	0.108	3.813	0.084	0.238	80	560	100	83	1649	1732	161	2316	2477	Error	Error	-4.312	83	1649	161	2316	63655	286349	0.732	9.884	0	0	0
1	8	15	"A88"	"A88"	15550	57950	100	751	777	269	34	634	634	657	279	42	27	8	0	3135	3392	1653	48	1244	1244	1309	361	27	83	78	0	0.000	0.000	0.000	0.000	0.000	0.000	0.000	0.000	0.000	0.000	0.000	0.000	0.000	0.000	0.062	0.067	0.107	0.109	3.908	0.071	0.184	80	560	100	117	1891	2008	143	2148	2291	Error	Error	-4.015	117	1891	143	2148	62196	271377	0.430	5.770	0	0	0
1	9	15	"A88"	"A88"	15850	57950	100	866	935	445	47	610	610	642	294	45	41	13	0	5205	5339	2243	42	1244	1244	1328	510	38	86	86	0	0.000	0.000	0.000	0.000	0.000	0.000	0.000	0.000	0.000	0.000	0.000	0.000	0.000	0.000	0.065	0.079	0.079	0.087	3.529	0.070	0.231	80	560	100	256	3961	4217	325	4095	4420	Error	Error	-3.952	256	3961	325	4095	74828	427103	0.997	7.865	0	0	0
1	10	15	"A89"	"A89"	16150	57950	100	906	904	323	35	627	627	670	332	49	33	7	0	5252	4832	2052	42	1226	1226	1265	313	24	90	86	0	0.000	0.000	0.000	0.000	0.000	0.000	0.000	0.000	0.000	0.000	0.000	0.000	0.000	0.000	0.069	0.077	0.079	0.086	2.986	0.112	0.248	80	560	100	279	4026	4305	277	3606	3883	Error	Error	-3.851	279	4026	277	3606	72327	386576	0.705	11.396	0	0	0
1	11	15	"A89"	"A89"	16450	57950	100	910	946	275	29	616	616	651	308	47	47	13	0	5363	4951	1767	35	1203	1203	1240	288	23	91	87	0	0.000	0.000	0.000	0.000	0.000	0.000	0.000	0.000	0.000	0.000	0.000	0.000	0.000	0.000	0.071	0.088	0.089	0.079	2.520	0.103	0.471	80	560	100	294	4160	4454	330	3748	4078	Error	Error	-3.823	294	4160	330	3748	75701	396075	0.958	12.885	0	0	0
1	12	15	"A89"	"A89"	16750	57950	100	1043	1038	381	36	653	653	766	1319	172	1	0	0	5465	5160	1785	34	1243	1243	1317	377	28	92	91	0	0.000	0.000	0.000	0.000	0.000	0.000	0.000	0.000	0.000	0.000	0.000	0.000	0.000	0.000	0.092	0.098	0.101	0.100	3.071	0.416	0.027	80	560	100	390	4222	4612	385	3917	4302	Error	Error	-3.436	390	4222	385	3917	83072	412789	0.206	10.194	0	0	0
1	13	15	"A90"	"A90"	17050	57950	100	888	926	316	34	680	680	716	475	66	25	1	0	4047	3960	1814	45	1303	1303	1332	218	16	82	81	0	0.000	0.000	0.000	0.000	0.000	0.000	0.000	0.000	0.000	0.000	0.000	0.000	0.000	0.000	0.076	0.093	0.114	0.160	5.279	0.085	0.280	80	560	100	208	2744	2952	246	2657	2903	Error	Error	-3.722	208	2744	246	2657	74046	316766	0.442	12.055	0	0	0
1	14	15	"A90"	"A90"	17350	57940	100	1081	1092	307	28	768	768	789	240	30	60	28	0	4448	4366	1982	45	1403	1403	1568	834	53	76	73	0	0.000	0.000	0.000	0.000	0.000	0.000	0.000	0.000	0.000	0.000	0.000	0.000	0.000	0.000	0.103	0.109	0.118	0.125	3.196	0.091	0.398	80	560	100	313	3045	3358	324	2963	3287	Error	Error	-3.282	313	3045	324	2963	87332	349255	1.263	3.355	0	0	0
1	15	15	"A90"	"A90"	17650	57940	100	1032	1462	3091	211	816	816	841	220	26	48	30	0	4098	4241	2320	54	1413	1413	1517	554	36	76	73	0	0.000	0.000	0.000	0.000	0.000	0.000	0.000	0.000	0.000	0.000	0.000	0.000	0.000	0.000	0.080	0.228	0.134	0.180	4.056	0.548	0.100	80	560	100	216	2685	2901	646	2828	3474	Error	Error	-3.636	216	2685	646	2828	116946	339275	2.823	4.917	0	0	0
1	16	15	"A91"	"A91"	17950	57940	100	1233	1178	314	26	931	931	976	458	46	30	0	0	3722	3458	1566	45	1463	1463	1510	486	32	68	65	0	0.000	0.000	0.000	0.000	0.000	0.000	0.000	0.000	0.000	0.000	0.000	0.000	0.000	0.000	0.134	0.124	0.157	0.152	4.446	0.117	0.287	80	560	100	302	2259	2561	247	1995	2242	Error	Error	-2.903	302	2259	247	1995	94241	276667	0.441	4.008	0	0	0
1	17	15	"A91"	"A91"	18250	57940	100	1232	1224	281	22	1127	1127	1125	268	23	20	5	0	3101	3042	1027	33	1599	1599	1635	285	17	81	71	0	0.000	0.000	0.000	0.000	0.000	0.000	0.000	0.000	0.000	0.000	0.000	0.000	0.000	0.000	0.070	0.067	0.154	0.156	4.529	0.118	0.112	80	560	100	105	1502	1607	97	1443	1540	Error	Error	-3.838	105	1502	97	1443	97935	243346	0.369	4.937	0	0	0
1	18	15	"A91"	"A91"	18550	57940	100	1365	1340	318	23	1150	1150	1173	248	21	42	16	0	4540	4137	1524	36	1620	1620	1705	462	27	78	75	0	0.000	0.000	0.000	0.000	0.000	0.000	0.000	0.000	0.000	0.000	0.000	0.000	0.000	0.000	0.074	0.075	0.125	0.133	6.858	0.096	0.211	80	560	100	215	2920	3135	190	2517	2707	Error	Error	-3.764	215	2920	190	2517	107167	330976	0.673	5.264	0	0	0
1	1	16	"A92"	"A92"	13450	58250	100	1479	1510	332	21	1307	1307	1331	275	20	40	17	0	4234	3790	1591	41	1721	1721	1780	382	21	70	67	0	0.000	0.000	0.000	0.000	0.000	0.000	0.000	0.000	0.000	0.000	0.000	0.000	0.000	0.000	0.068	0.098	0.149	0.213	4.690	0.110	0.246	80	560	100	172	2513	2685	203	2069	2272	Error	Error	-3.869	172	2513	203	2069	120815	303170	0.651	5.262	0	0	0
1	2	16	"A92"	"A92"	13750	58250	100	1301	1326	352	26	1115	1115	1118	276	24	38	16	0	4931	4520	1969	43	1613	1613	1773	858	48	73	70	0	0.000	0.000	0.000	0.000	0.000	0.000	0.000	0.000	0.000	0.000	0.000	0.000	0.000	0.000	0.056	0.073	0.094	0.123	5.842	0.096	0.318	80	560	100	186	3318	3504	211	2907	3118	Error	Error	-4.157	186	3318	211	2907	106090	361620	0.754	3.202	0	0	0
1	3	16	"A92"	"A92"	14050	58250	100	1046	1081	293	27	851	851	899	499	55	17	0	0	4457	4149	1805	43	1399	1399	1534	746	48	78	71	0	0.000	0.000	0.000	0.000	0.000	0.000	0.000	0.000	0.000	0.000	0.000	0.000	0.000	0.000	0.064	0.084	0.115	0.117	5.039	0.098	0.381	80	560	100	195	3058	3253	230	2750	2980	Error	Error	-3.971	195	3058	230	2750	86456	331906	0.365	3.505	0	0	0
1	4	16	"A93"	"A93"	14350	58250	100	882	902	225	24	728	728	744	195	26	41	20	0	3312	3512	1991	56	1303	1303	1350	461	34	73	67	0	0.000	0.000	0.000	0.000	0.000	0.000	0.000	0.000	0.000	0.000	0.000	0.000	0.000	0.000	0.077	0.079	0.108	0.153	5.994	0.052	0.147	80	560	100	154	2009	2163	174	2209	2383	Error	Error	-3.705	154	2009	174	2209	72125	280956	0.810	4.690	0	0	0
1	5	16	"A93"	"A93"	14650	58250	100	963	940	257	27	697	697	717	199	27	57	22	0	4803	5253	2921	55	1283	1283	1356	421	31	86	83	0	0.000	0.000	0.000	0.000	0.000	0.000	0.000	0.000	0.000	0.000	0.000	0.000	0.000	0.000	0.076	0.061	0.079	0.081	3.460	0.051	0.269	80	560	100	266	3520	3786	243	3970	4213	Error	Error	-3.726	266	3520	243	3970	75191	420267	1.121	9.257	0	0	0
1	6	16	"A93"	"A93"	14950	58250	100	861	923	306	33	662	662	681	209	30	46	28	0	4971	5540	3094	55	1264	1264	1394	551	39	86	85	0	0.000	0.000	0.000	0.000	0.000	0.000	0.000	0.000	0.000	0.000	0.000	0.000	0.000	0.000	0.054	0.061	0.072	0.063	2.436	0.065	0.393	80	560	100	199	3707	3906	261	4276	4537	Error	Error	-4.219	199	3707	261	4276	73836	443182	1.158	7.525	0	0	0
1	7	16	"A94"	"A94"	15250	58250	100	872	886	279	31	612	612	637	201	31	56	30	0	4955	4565	2517	55	1252	1252	1349	714	52	71	66	0	0.000	0.000	0.000	0.000	0.000	0.000	0.000	0.000	0.000	0.000	0.000	0.000	0.000	0.000	0.070	0.083	0.090	0.102	3.064	0.081	0.468	80	560	100	260	3703	3963	274	3313	3587	Error	Error	-3.832	260	3703	274	3313	70892	365167	1.239	4.504	0	0	0
1	8	16	"A94"	"A94"	15550	58250	100	886	1002	865	86	632	632	664	323	48	40	8	0	5626	5416	2524	46	1288	1288	1447	955	65	81	77	0	0.000	0.000	0.000	0.000	0.000	0.000	0.000	0.000	0.000	0.000	0.000	0.000	0.000	0.000	0.059	0.090	0.074	0.079	4.168	0.088	0.211	80	560	100	254	4338	4592	370	4128	4498	Error	Error	-4.094	254	4338	370	4128	80180	433287	1.046	4.156	0	0	0
1	9	16	"A94"	"A94"	15850	58250	100	906	965	490	50	652	652	678	250	36	51	22	0	5762	5093	2169	42	1242	1242	1298	487	37	83	82	0	0.000	0.000	0.000	0.000	0.000	0.000	0.000	0.000	0.000	0.000	0.000	0.000	0.000	0.000	0.056	0.081	0.084	0.101	4.763	0.081	0.256	80	560	100	254	4520	4774	313	3851	4164	Error	Error	-4.153	254	4520	313	3851	77208	407471	1.148	7.793	0	0	0
1	10	16	"A95"	"A95"	16160	58250	100	935	984	270	27	646	646	668	244	36	57	26	0	5733	5054	1983	39	1211	1211	1276	325	25	85	85	0	0.000	0.000	0.000	0.000	0.000	0.000	0.000	0.000	0.000	0.000	0.000	0.000	0.000	0.000	0.064	0.088	0.087	0.102	3.136	0.080	0.355	80	560	100	289	4522	4811	338	3843	4181	Error	Error	-3.968	289	4522	338	3843	78708	404295	1.295	11.625	0	0	0
1	11	16	"A95"	"A95"	16460	58250	100	922	938	266	28	626	626	648	209	32	63	37	0	5370	5146	1963	38	1240	1240	1310	362	27	86	85	0	0.000	0.000	0.000	0.000	0.000	0.000	0.000	0.000	0.000	0.000	0.000	0.000	0.000	0.000	0.072	0.080	0.084	0.077	2.904	0.079	0.421	80	560	100	296	4130	4426	312	3906	4218	Error	Error	-3.802	296	4130	312	3906	75072	411704	1.388	10.597	0	0	0
1	12	16	"A95"	"A95"	16760	58250	100	773	799	237	29	652	652	686	365	53	16	1	0	3017	3415	1637	47	1244	1244	1324	512	38	85	76	0	0.000	0.000	0.000	0.000	0.000	0.000	0.000	0.000	0.000	0.000	0.000	0.000	0.000	0.000	0.068	0.068	0.109	0.111	3.553	0.068	0.165	80	560	100	121	1773	1894	147	2171	2318	Error	Error	-3.873	121	1773	147	2171	63938	273213	0.310	4.084	0	0	0
1	13	16	"A96"	"A96"	17060	58250	100	968	985	271	27	693	693	716	263	36	52	20	0	5969	5663	2108	37	1341	1341	1384	357	25	90	87	0	0.000	0.000	0.000	0.000	0.000	0.000	0.000	0.000	0.000	0.000	0.000	0.000	0.000	0.000	0.059	0.068	0.073	0.076	2.961	0.079	0.265	80	560	100	275	4628	4903	292	4322	4614	Error	Error	-4.073	275	4628	292	4322	78834	453005	1.023	11.986	0	0	0
1	14	16	"A96"	"A96"	17360	58250	100	1082	1092	323	29	772	772	785	212	27	61	37	0	5857	5660	2263	39	1384	1384	1526	727	47	86	85	0	0.000	0.000	0.000	0.000	0.000	0.000	0.000	0.000	0.000	0.000	0.000	0.000	0.000	0.000	0.069	0.075	0.091	0.086	3.358	0.079	0.446	80	560	100	310	4473	4783	320	4276	4596	Error	Error	-3.851	310	4473	320	4276	87325	452782	1.448	5.686	0	0	0
1	15	16	"A96"	"A96"	17660	58240	100	1020	1145	433	37	844	844	872	265	30	42	25	0	5364	4786	2174	45	1441	1441	1589	733	46	77	73	0	0.000	0.000	0.000	0.000	0.000	0.000	0.000	0.000	0.000	0.000	0.000	0.000	0.000	0.000	0.045	0.090	0.107	0.102	4.642	0.109	0.438	80	560	100	176	3923	4099	301	3345	3646	Error	Error	-4.478	176	3923	301	3345	91595	382915	1.030	4.362	0	0	0
1	16	16	"A97"	"A97"	17960	58240	100	1275	1273	290	22	994	994	1011	237	23	57	26	0	5155	4767	2306	48	1519	1519	1597	495	30	82	73	0	0.000	0.000	0.000	0.000	0.000	0.000	0.000	0.000	0.000	0.000	0.000	0.000	0.000	0.000	0.077	0.086	0.101	0.110	2.736	0.083	0.295	80	560	100	281	3636	3917	279	3248	3527	Error	Error	-3.694	281	3636	279	3248	101870	381394	1.105	6.404	0	0	0
1	17	16	"A97"	"A97"	18260	58240	100	1221	1277	394	30	1163	1163	1187	271	22	31	18	0	2942	3390	1676	49	1621	1621	1707	527	30	67	57	0	0.000	0.000	0.000	0.000	0.000	0.000	0.000	0.000	0.000	0.000	0.000	0.000	0.000	0.000	0.044	0.064	0.176	0.235	4.485	0.154	0.414	80	560	100	58	1321	1379	114	1769	1883	Error	Error	-4.509	58	1321	114	1769	102180	271166	0.332	3.194	0	0	0
1	18	16	"A97"	"A97"	18560	58240	100	1371	1374	295	21	1186	1186	1198	265	22	46	11	0	4139	4043	1533	37	1637	1637	1726	518	30	81	78	0	0.000	0.000	0.000	0.000	0.000	0.000	0.000	0.000	0.000	0.000	0.000	0.000	0.000	0.000	0.074	0.078	0.125	0.132	4.691	0.108	0.288	80	560	100	185	2502	2687	188	2406	2594	Error	Error	-3.757	185	2502	188	2406	109904	323460	0.664	4.473	0	0	0
1	1	17	"A98"	"A98"	13450	58550	100	1376	1395	259	18	1335	1335	1347	282	20	20	3	0	2008	2131	494	23	1745	1745	1741	198	11	60	35	0	0.000	0.000	0.000	0.000	0.000	0.000	0.000	0.000	0.000	0.000	0.000	0.000	0.000	0.000	0.156	0.155	0.623	0.559	4.490	0.344	0.008	80	560	100	41	263	304	60	386	446	Error	Error	-2.681	41	263	60	386	111636	170474	0.170	1.970	0	0	0
1	2	17	"A98"	"A98"	13760	58550	100	1203	1265	292	23	1198	1198	1205	287	23	22	5	0	1931	2083	563	27	1655	1655	1670	289	17	46	28	0	0.000	0.000	0.000	0.000	0.000	0.000	0.000	0.000	0.000	0.000	0.000	0.000	0.000	0.000	0.018	0.157	0.429	0.412	4.461	0.295	0.080	80	560	100	5	276	281	67	428	495	Error	Error	-5.787	5	276	67	428	101204	166679	0.209	1.429	0	0	0
1	3	17	"A98"	"A98"	14060	58550	100	919	942	215	22	914	914	943	229	24	10	3	0	1688	1900	625	32	1449	1449	1462	381	26	32	21	0	0.000	0.000	0.000	0.000	0.000	0.000	0.000	0.000	0.000	0.000	0.000	0.000	0.000	0.000	0.021	0.062	0.340	0.320	4.972	0.121	0.037	80	560	100	5	239	244	28	451	479	Error	Error	-5.579	5	239	28	451	75357	152010	-0.004	1.150	0	0	0
1	4	17	"A99"	"A99"	14360	58550	100	1258	2172	1906	87	812	812	858	427	49	51	41	0	2149	2321	916	39	1339	1339	1364	243	17	70	58	0	0.000	0.000	0.000	0.000	0.000	0.000	0.000	0.000	0.000	0.000	0.000	0.000	0.000	0.000	0.551	1.385	1.181	1.081	2.814	2.216	0.829	80	560	100	446	810	1256	1360	982	2342	Error	Error	-0.861	446	810	1360	982	173752	185669	3.077	3.938	0	0	0
1	5	17	"A99"	"A99"	14660	58550	100	1384	2421	1922	79	734	734	806	430	53	57	45	0	2390	2547	968	38	1294	1294	1338	276	20	80	71	0	0.000	0.000	0.000	0.000	0.000	0.000	0.000	0.000	0.000	0.000	0.000	0.000	0.000	0.000	0.593	1.346	1.265	1.020	2.449	2.276	0.716	80	560	100	650	1096	1746	1687	1253	2940	Error	Error	-0.754	650	1096	1687	1253	193717	203791	3.756	4.380	0	0	0
1	6	17	"A99"	"A99"	14960	58550	100	1432	2430	1807	74	684	684	789	610	77	57	46	0	2558	2779	1057	38	1252	1252	1316	352	26	82	78	0	0.000	0.000	0.000	0.000	0.000	0.000	0.000	0.000	0.000	0.000	0.000	0.000	0.000	0.000	0.573	1.143	1.061	0.768	3.074	1.708	0.832	80	560	100	748	1306	2054	1746	1527	3273	Error	Error	-0.804	748	1306	1746	1527	194424	222293	2.690	4.156	0	0	0
1	7	17	"A100"	"A100"	15260	58550	100	730	732	240	32	644	644	669	222	33	28	6	0	1888	2406	1450	60	1222	1222	1259	244	19	65	52	0	0.000	0.000	0.000	0.000	0.000	0.000	0.000	0.000	0.000	0.000	0.000	0.000	0.000	0.000	0.129	0.074	0.180	0.194	4.534	0.101	0.162	80	560	100	86	666	752	88	1184	1272	Error	Error	-2.953	86	666	88	1184	58536	192452	0.284	4.701	0	0	0
1	8	17	"A100"	"A100"	15560	58550	100	879	903	243	26	637	637	657	209	31	52	28	0	4720	4669	2251	48	1270	1270	1320	297	22	83	81	0	0.000	0.000	0.000	0.000	0.000	0.000	0.000	0.000	0.000	0.000	0.000	0.000	0.000	0.000	0.070	0.078	0.082	0.108	4.389	0.080	0.493	80	560	100	242	3450	3692	266	3399	3665	Error	Error	-3.834	242	3450	266	3399	72231	373508	1.177	11.276	0	0	0
1	9	17	"A100"	"A100"	15860	58550	100	883	949	305	32	661	661	691	351	50	33	6	0	4065	4084	2028	49	1260	1260	1331	350	26	80	78	0	0.000	0.000	0.000	0.000	0.000	0.000	0.000	0.000	0.000	0.000	0.000	0.000	0.000	0.000	0.079	0.102	0.124	0.119	3.572	0.129	0.214	80	560	100	222	2805	3027	288	2824	3112	Error	Error	-3.659	222	2805	288	2824	75944	326713	0.735	7.866	0	0	0
1	10	17	"A101"	"A101"	16160	58550	100	848	1139	700	61	647	647	663	190	28	51	37	0	2180	2604	1388	53	1180	1180	1213	355	29	71	65	0	0.000	0.000	0.000	0.000	0.000	0.000	0.000	0.000	0.000	0.000	0.000	0.000	0.000	0.000	0.201	0.346	0.338	0.295	2.565	0.426	0.731	80	560	100	201	1000	1201	492	1424	1916	Error	Error	-2.315	201	1000	492	1424	91083	208331	2.505	3.918	0	0	0
1	11	17	"A101"	"A101"	16460	58550	100	898	1037	539	51	672	672	690	215	31	51	33	0	2186	2433	1023	42	1219	1219	1241	202	16	82	76	0	0.000	0.000	0.000	0.000	0.000	0.000	0.000	0.000	0.000	0.000	0.000	0.000	0.000	0.000	0.234	0.301	0.368	0.322	3.717	0.399	0.490	80	560	100	226	967	1193	365	1214	1579	Error	Error	-2.097	226	967	365	1214	82990	194621	1.614	5.901	0	0	0
1	12	17	"A101"	"A101"	16760	58550	100	999	1266	723	57	695	695	720	207	28	63	38	0	2525	2835	1235	43	1263	1263	1281	194	15	85	77	0	0.000	0.000	0.000	0.000	0.000	0.000	0.000	0.000	0.000	0.000	0.000	0.000	0.000	0.000	0.241	0.363	0.329	0.297	2.238	0.429	0.685	80	560	100	304	1262	1566	571	1572	2143	Error	Error	-2.054	304	1262	571	1572	101309	226787	2.638	8.010	0	0	0
1	13	17	"A102"	"A102"	17060	58550	100	1002	1284	856	66	724	724	823	1449	176	12	2	0	2555	2718	1229	45	1273	1273	1384	1500	108	43	13	0	0.000	0.000	0.000	0.000	0.000	0.000	0.000	0.000	0.000	0.000	0.000	0.000	0.000	0.000	0.217	0.388	0.308	0.290	3.209	0.532	0.564	80	560	100	278	1282	1560	560	1445	2005	Error	Error	-2.205	278	1282	560	1445	102738	217401	0.318	0.889	0	0	0
1	14	17	"A102"	"A102"	17360	58550	100	1066	1418	946	66	762	762	794	221	27	60	38	0	3115	3208	1273	39	1341	1341	1410	771	54	78	53	0	0.000	0.000	0.000	0.000	0.000	0.000	0.000	0.000	0.000	0.000	0.000	0.000	0.000	0.000	0.171	0.351	0.277	0.310	2.996	0.458	0.513	80	560	100	304	1774	2078	656	1867	2523	Error	Error	-2.545	304	1774	656	1867	113401	256607	2.824	2.332	0	0	0
1	15	17	"A102"	"A102"	17660	58550	100	1196	1553	925	59	907	907	928	228	24	57	38	0	3383	3254	1203	36	1441	1441	1461	412	28	80	77	0	0.000	0.000	0.000	0.000	0.000	0.000	0.000	0.000	0.000	0.000	0.000	0.000	0.000	0.000	0.149	0.356	0.310	0.329	3.809	0.498	0.512	80	560	100	289	1942	2231	646	1813	2459	Error	Error	-2.748	289	1942	646	1813	124203	260297	2.741	4.352	0	0	0
1	16	17	"A103"	"A103"	17960	58540	100	1221	1255	245	19	1144	1144	1147	269	23	26	6	0	3180	3025	1153	38	1596	1596	1610	218	13	75	67	0	0.000	0.000	0.000	0.000	0.000	0.000	0.000	0.000	0.000	0.000	0.000	0.000	0.000	0.000	0.049	0.078	0.126	0.130	5.498	0.100	0.114	80	560	100	77	1584	1661	111	1429	1540	Error	Error	-4.363	77	1584	111	1429	100376	241982	0.401	6.491	0	0	0
1	17	17	"A103"	"A103"	18260	58540	100	1410	1391	287	20	1195	1195	1217	287	23	37	7	0	3165	3012	953	31	1656	1656	1679	237	14	75	73	0	0.000	0.000	0.000	0.000	0.000	0.000	0.000	0.000	0.000	0.000	0.000	0.000	0.000	0.000	0.142	0.145	0.190	0.215	4.751	0.161	0.171	80	560	100	215	1509	1724	196	1356	1552	Error	Error	-2.811	215	1509	196	1356	111311	240930	0.606	5.624	0	0	0
1	18	17	"A103"	"A103"	18560	58540	100	1264	1293	270	20	1198	1198	1212	266	21	25	5	0	3786	3390	1178	34	1646	1646	1687	285	16	75	75	0	0.000	0.000	0.000	0.000	0.000	0.000	0.000	0.000	0.000	0.000	0.000	0.000	0.000	0.000	0.031	0.054	0.111	0.101	4.700	0.101	0.143	80	560	100	66	2140	2206	95	1744	1839	Error	Error	-5.019	66	2140	95	1744	103408	271224	0.305	5.975	0	0	0
1	1	18	"A104"	"A104"	13460	58850	100	1513	1514	312	20	1321	1321	1364	298	21	33	10	0	2910	3174	1432	45	1760	1760	1795	375	20	73	66	0	0.000	0.000	0.000	0.000	0.000	0.000	0.000	0.000	0.000	0.000	0.000	0.000	0.000	0.000	0.167	0.136	0.208	0.231	4.885	0.098	0.123	80	560	100	192	1150	1342	193	1414	1607	Error	Error	-2.582	192	1150	193	1414	121122	253880	0.503	3.677	0	0	0
1	2	18	"A104"	"A104"	13760	58850	100	1520	1524	327	21	1335	1335	1345	293	21	32	12	0	3155	3168	1092	34	1735	1735	1832	501	27	70	61	0	0.000	0.000	0.000	0.000	0.000	0.000	0.000	0.000	0.000	0.000	0.000	0.000	0.000	0.000	0.130	0.132	0.201	0.303	4.225	0.144	0.220	80	560	100	185	1420	1605	189	1433	1622	Error	Error	-2.940	185	1420	189	1433	121910	253405	0.611	2.667	0	0	0
1	3	18	"A104"	"A104"	14060	58850	100	1186	1210	300	24	1036	1036	1059	278	26	37	8	0	3242	3323	1705	51	1535	1535	1584	417	26	73	70	0	0.000	0.000	0.000	0.000	0.000	0.000	0.000	0.000	0.000	0.000	0.000	0.000	0.000	0.000	0.088	0.097	0.165	0.186	5.358	0.111	0.241	80	560	100	150	1707	1857	174	1788	1962	Error	Error	-3.508	150	1707	174	1788	96811	265833	0.543	4.170	0	0	0
1	4	18	"A105"	"A105"	14360	58850	100	1110	1192	836	70	880	880	907	287	31	40	12	0	3605	3643	1756	48	1403	1403	1442	364	25	73	70	0	0.000	0.000	0.000	0.000	0.000	0.000	0.000	0.000	0.000	0.000	0.000	0.000	0.000	0.000	0.104	0.139	0.130	0.150	3.604	0.134	0.190	80	560	100	230	2202	2432	312	2240	2552	Error	Error	-3.259	230	2202	312	2240	95324	291413	0.993	6.047	0	0	0
1	5	18	"A105"	"A105"	14660	58850	100	1046	1060	341	32	803	803	822	225	27	52	26	0	3892	4168	1941	46	1391	1391	1447	377	26	81	81	0	0.000	0.000	0.000	0.000	0.000	0.000	0.000	0.000	0.000	0.000	0.000	0.000	0.000	0.000	0.097	0.093	0.117	0.114	2.981	0.083	0.290	80	560	100	243	2501	2744	257	2777	3034	Error	Error	-3.363	243	2501	257	2777	84803	333466	1.058	7.218	0	0	0
1	6	18	"A105"	"A105"	14960	58850	100	992	1018	301	29	744	744	767	223	29	56	25	0	4116	4025	1659	41	1340	1340	1423	444	31	81	80	0	0.000	0.000	0.000	0.000	0.000	0.000	0.000	0.000	0.000	0.000	0.000	0.000	0.000	0.000	0.089	0.102	0.112	0.118	2.952	0.098	0.351	80	560	100	248	2776	3024	274	2685	2959	Error	Error	-3.485	248	2776	274	2685	81440	322026	1.126	5.860	0	0	0
1	7	18	"A106"	"A106"	15260	58850	100	763	774	205	26	711	711	728	200	27	25	6	0	1449	1516	310	20	1266	1266	1262	153	12	55	33	0	0.000	0.000	0.000	0.000	0.000	0.000	0.000	0.000	0.000	0.000	0.000	0.000	0.000	0.000	0.284	0.252	0.653	0.666	4.732	0.438	0.043	80	560	100	52	183	235	63	250	313	Error	Error	-1.815	52	183	63	250	61957	121300	0.230	1.660	0	0	0
1	8	18	"A106"	"A106"	15560	58850	100	715	721	200	27	715	715	719	190	26	17	3	0	1451	1573	401	25	1269	1269	1276	156	12	52	38	0	0.000	0.000	0.000	0.000	0.000	0.000	0.000	0.000	0.000	0.000	0.000	0.000	0.000	0.000	0.000	0.020	0.576	0.469	5.429	0.248	0.047	80	560	100	0	182	182	6	304	310	Error	Error	Error	0	182	6	304	57690	125815	0.011	1.904	0	0	0
1	9	18	"A106"	"A106"	15860	58850	100	755	799	231	28	675	675	692	192	27	33	7	0	1561	1639	402	24	1256	1256	1279	433	33	33	11	0	0.000	0.000	0.000	0.000	0.000	0.000	0.000	0.000	0.000	0.000	0.000	0.000	0.000	0.000	0.262	0.324	0.485	0.373	4.758	0.360	0.097	80	560	100	80	305	385	124	383	507	Error	Error	-1.931	80	305	124	383	63880	131141	0.557	0.831	0	0	0
1	10	18	"A107"	"A107"	16170	58850	100	726	758	203	26	661	661	686	204	29	21	11	0	2063	2291	1047	45	1212	1212	1223	165	13	71	67	0	0.000	0.000	0.000	0.000	0.000	0.000	0.000	0.000	0.000	0.000	0.000	0.000	0.000	0.000	0.076	0.090	0.141	0.148	4.463	0.088	0.105	80	560	100	65	851	916	97	1079	1176	Error	Error	-3.711	65	851	97	1079	60647	183299	0.353	6.473	0	0	0
1	11	18	"A107"	"A107"	16470	58850	100	796	847	286	33	701	701	717	195	27	31	17	0	2184	2565	1336	52	1236	1236	1249	142	11	81	76	0	0.000	0.000	0.000	0.000	0.000	0.000	0.000	0.000	0.000	0.000	0.000	0.000	0.000	0.000	0.100	0.110	0.142	0.150	5.260	0.122	0.211	80	560	100	95	948	1043	146	1329	1475	Error	Error	-3.319	95	948	146	1329	67730	205184	0.667	9.268	0	0	0
1	12	18	"A107"	"A107"	16770	58850	100	799	817	214	26	710	710	718	191	26	30	8	0	2183	2625	1308	49	1231	1231	1243	156	12	80	76	0	0.000	0.000	0.000	0.000	0.000	0.000	0.000	0.000	0.000	0.000	0.000	0.000	0.000	0.000	0.093	0.077	0.137	0.195	4.127	0.097	0.181	80	560	100	89	952	1041	107	1394	1501	Error	Error	-3.419	89	952	107	1394	65336	209982	0.518	8.859	0	0	0
1	13	18	"A108"	"A108"	17070	58850	100	882	911	253	27	748	748	771	241	31	36	10	0	2619	2653	1045	39	1255	1255	1264	182	14	81	71	0	0.000	0.000	0.000	0.000	0.000	0.000	0.000	0.000	0.000	0.000	0.000	0.000	0.000	0.000	0.098	0.117	0.158	0.160	5.378	0.132	0.154	80	560	100	134	1364	1498	163	1398	1561	Error	Error	-3.348	134	1364	163	1398	72849	212220	0.581	7.632	0	0	0
1	14	18	"A108"	"A108"	17370	58850	100	928	985	251	25	855	855	872	229	26	32	11	0	2688	2787	1007	36	1355	1355	1367	183	13	86	82	0	0.000	0.000	0.000	0.000	0.000	0.000	0.000	0.000	0.000	0.000	0.000	0.000	0.000	0.000	0.055	0.091	0.143	0.133	4.948	0.107	0.123	80	560	100	73	1333	1406	130	1432	1562	Error	Error	-4.191	73	1333	130	1432	78800	222920	0.493	7.760	0	0	0
1	15	18	"A108"	"A108"	17670	58850	100	1110	1106	259	23	1036	1036	1053	309	29	16	2	0	2713	2981	1038	34	1510	1510	1512	215	14	87	85	0	0.000	0.000	0.000	0.000	0.000	0.000	0.000	0.000	0.000	0.000	0.000	0.000	0.000	0.000	0.062	0.048	0.137	0.150	4.102	0.079	0.070	80	560	100	74	1203	1277	70	1471	1541	Error	Error	-4.023	74	1203	70	1471	88489	238485	0.172	6.833	0	0	0
1	16	18	"A109"	"A109"	17970	58850	100	1285	1239	269	21	1203	1203	1237	286	23	13	5	0	1801	1917	391	20	1637	1637	1649	188	11	48	28	0	0.000	0.000	0.000	0.000	0.000	0.000	0.000	0.000	0.000	0.000	0.000	0.000	0.000	0.000	0.500	0.129	0.626	0.637	4.922	0.773	0.050	80	560	100	82	164	246	36	280	316	Error	Error	-1.000	82	164	36	280	99108	153385	0.007	1.426	0	0	0
1	17	18	"A109"	"A109"	18270	58840	100	1248	1278	291	22	1285	1285	1304	281	21	12	3	0	1878	1935	296	15	1695	1695	1702	172	10	51	33	0	0.000	0.000	0.000	0.000	0.000	0.000	0.000	0.000	0.000	0.000	0.000	0.000	0.000	0.000	-0.202	-0.029	1.001	0.961	3.819	2.002	0.042	80	560	100	-37	183	146	-7	240	233	Error	Error	Error	-37	183	-7	240	102250	154801	-0.093	1.355	0	0	0
1	18	18	"A109"	"A109"	18570	58840	100	1262	1256	255	20	1203	1203	1213	248	20	22	8	0	1885	2063	587	28	1629	1629	1639	169	10	56	37	0	0.000	0.000	0.000	0.000	0.000	0.000	0.000	0.000	0.000	0.000	0.000	0.000	0.000	0.000	0.230	0.122	0.696	0.809	6.020	0.148	0.019	80	560	100	59	256	315	53	434	487	Error	Error	-2.117	59	256	53	434	100460	165027	0.173	2.509	0	0	0
1	1	19	"A110"	"A110"	13460	59150	100	1715	3644	8272	227	1456	1456	1479	286	19	48	33	0	2708	5662	10045	177	1843	1843	1854	195	10	71	67	0	0.000	0.000	0.000	0.000	0.000	0.000	0.000	0.000	0.000	0.000	0.000	0.000	0.000	0.000	0.299	0.573	0.347	0.368	5.008	0.781	0.832	80	560	100	259	865	1124	2188	3819	6007	Error	Error	-1.740	259	865	2188	3819	291505	452980	7.570	19.528	0	0	0
1	2	19	"A110"	"A110"	13770	59150	100	1409	1409	335	23	1346	1346	1375	301	21	17	6	0	2393	2477	662	26	1748	1748	1780	362	20	65	46	0	0.000	0.000	0.000	0.000	0.000	0.000	0.000	0.000	0.000	0.000	0.000	0.000	0.000	0.000	0.098	0.086	0.367	0.478	4.288	0.159	0.077	80	560	100	63	645	708	63	729	792	Error	Error	-3.356	63	645	63	729	112741	198126	0.113	1.925	0	0	0
1	3	19	"A110"	"A110"	14070	59150	100	1223	1293	653	50	1162	1162	1185	286	24	26	7	0	2388	2502	970	38	1618	1618	1645	265	16	66	60	0	0.000	0.000	0.000	0.000	0.000	0.000	0.000	0.000	0.000	0.000	0.000	0.000	0.000	0.000	0.079	0.148	0.242	0.302	5.799	0.252	0.135	80	560	100	61	770	831	131	884	1015	Error	Error	-3.658	61	770	131	884	103448	200194	0.378	3.234	0	0	0
1	4	19	"A111"	"A111"	14370	59150	100	974	1051	320	30	1005	1005	1018	233	22	27	10	0	2334	2557	1127	44	1491	1491	1493	161	10	73	63	0	0.000	0.000	0.000	0.000	0.000	0.000	0.000	0.000	0.000	0.000	0.000	0.000	0.000	0.000	-0.037	0.043	0.217	0.318	4.523	0.134	0.147	80	560	100	-31	843	812	46	1066	1112	Error	Error	Error	-31	843	46	1066	84074	204599	0.142	6.609	0	0	0
1	5	19	"A111"	"A111"	14670	59150	100	953	953	260	27	932	932	941	241	25	22	3	0	1921	2123	760	35	1430	1430	1437	188	13	71	56	0	0.000	0.000	0.000	0.000	0.000	0.000	0.000	0.000	0.000	0.000	0.000	0.000	0.000	0.000	0.043	0.030	0.310	0.335	6.292	0.156	0.123	80	560	100	21	491	512	21	693	714	Error	Error	-4.547	21	491	21	693	76277	169862	0.050	3.649	0	0	0
1	6	19	"A111"	"A111"	14970	59150	100	924	925	230	24	862	862	869	225	25	23	7	0	2397	2709	1218	44	1410	1410	1418	181	12	82	72	0	0.000	0.000	0.000	0.000	0.000	0.000	0.000	0.000	0.000	0.000	0.000	0.000	0.000	0.000	0.063	0.048	0.173	0.161	2.939	0.083	0.115	80	560	100	62	987	1049	63	1299	1362	Error	Error	-3.993	62	987	63	1299	74038	216695	0.249	7.133	0	0	0
1	7	19	"A112"	"A112"	15270	59150	100	837	842	271	32	764	764	794	230	28	27	10	0	1945	2169	980	45	1295	1295	1310	179	13	68	58	0	0.000	0.000	0.000	0.000	0.000	0.000	0.000	0.000	0.000	0.000	0.000	0.000	0.000	0.000	0.112	0.089	0.318	0.311	3.480	0.146	0.200	80	560	100	73	650	723	78	874	952	Error	Error	-3.154	73	650	78	874	67369	173495	0.209	4.799	0	0	0
1	8	19	"A112"	"A112"	15570	59150	100	878	915	235	25	764	764	779	206	26	33	12	0	3094	3104	1346	43	1304	1304	1332	288	21	82	75	0	0.000	0.000	0.000	0.000	0.000	0.000	0.000	0.000	0.000	0.000	0.000	0.000	0.000	0.000	0.064	0.084	0.121	0.118	4.320	0.097	0.234	80	560	100	114	1790	1904	151	1800	1951	Error	Error	-3.973	114	1790	151	1800	73199	248324	0.660	6.153	0	0	0
1	9	19	"A112"	"A112"	15870	59150	100	767	783	196	25	757	757	782	219	28	17	2	0	2231	2271	751	33	1286	1286	1299	158	12	83	77	0	0.000	0.000	0.000	0.000	0.000	0.000	0.000	0.000	0.000	0.000	0.000	0.000	0.000	0.000	0.011	0.026	0.124	0.145	5.624	0.043	0.015	80	560	100	10	945	955	26	985	1011	Error	Error	-6.562	10	945	26	985	62603	181708	0.005	6.152	0	0	0
1	10	19	"A113"	"A113"	16170	59150	100	867	910	262	28	778	778	793	216	27	35	11	0	2367	2923	1518	51	1287	1287	1301	182	13	81	66	0	0.000	0.000	0.000	0.000	0.000	0.000	0.000	0.000	0.000	0.000	0.000	0.000	0.000	0.000	0.082	0.081	0.119	0.146	3.697	0.098	0.232	80	560	100	89	1080	1169	132	1636	1768	Error	Error	-3.601	89	1080	132	1636	72788	233857	0.542	8.912	0	0	0
1	11	19	"A113"	"A113"	16470	59150	100	853	917	272	29	756	756	774	204	26	40	20	0	2747	2878	1364	47	1303	1303	1318	192	14	73	71	0	0.000	0.000	0.000	0.000	0.000	0.000	0.000	0.000	0.000	0.000	0.000	0.000	0.000	0.000	0.067	0.102	0.160	0.200	5.620	0.111	0.223	80	560	100	97	1444	1541	161	1575	1736	Error	Error	-3.896	97	1444	161	1575	73394	230239	0.701	8.125	0	0	0
1	12	19	"A113"	"A113"	16770	59150	100	972	1008	239	23	817	817	829	218	26	38	16	0	2768	3009	1297	43	1305	1305	1394	1149	82	55	36	0	0.000	0.000	0.000	0.000	0.000	0.000	0.000	0.000	0.000	0.000	0.000	0.000	0.000	0.000	0.106	0.112	0.168	0.156	3.488	0.094	0.182	80	560	100	155	1463	1618	191	1704	1895	Error	Error	-3.239	155	1463	191	1704	80626	240731	0.821	1.406	0	0	0
1	13	19	"A114"	"A114"	17070	59150	100	1043	1078	271	25	862	862	895	244	27	45	15	0	3895	3708	1394	37	1366	1366	1375	171	12	88	81	0	0.000	0.000	0.000	0.000	0.000	0.000	0.000	0.000	0.000	0.000	0.000	0.000	0.000	0.000	0.072	0.092	0.113	0.099	4.547	0.092	0.171	80	560	100	181	2529	2710	216	2342	2558	Error	Error	-3.805	181	2529	216	2342	86234	296624	0.750	13.643	0	0	0
1	14	19	"A114"	"A114"	17370	59150	100	1315	1296	318	24	1000	1000	1016	237	23	53	22	0	4185	3901	1260	32	1503	1503	1509	261	17	90	86	0	0.000	0.000	0.000	0.000	0.000	0.000	0.000	0.000	0.000	0.000	0.000	0.000	0.000	0.000	0.117	0.123	0.131	0.140	3.423	0.103	0.239	80	560	100	315	2682	2997	296	2398	2694	Error	Error	-3.090	315	2682	296	2398	103650	312082	1.181	9.165	0	0	0
1	15	19	"A114"	"A114"	17670	59150	100	1230	1292	269	20	1170	1170	1184	265	22	23	10	0	3709	3482	974	27	1612	1612	1631	234	14	90	83	0	0.000	0.000	0.000	0.000	0.000	0.000	0.000	0.000	0.000	0.000	0.000	0.000	0.000	0.000	0.029	0.065	0.121	0.097	4.405	0.102	0.136	80	560	100	60	2097	2157	122	1870	1992	Error	Error	-5.127	60	2097	122	1870	103379	278571	0.408	7.910	0	0	0
1	16	19	"A115"	"A115"	17970	59150	100	1448	1477	322	21	1354	1354	1369	329	24	25	3	0	2563	2603	753	28	1732	1732	1764	289	16	71	63	0	0.000	0.000	0.000	0.000	0.000	0.000	0.000	0.000	0.000	0.000	0.000	0.000	0.000	0.000	0.113	0.141	0.260	0.292	4.731	0.277	0.096	80	560	100	94	831	925	123	871	994	Error	Error	-3.144	94	831	123	871	118153	208214	0.328	2.903	0	0	0
1	17	19	"A115"	"A115"	18270	59140	100	1447	1435	271	18	1352	1352	1370	297	21	22	2	0	2320	2683	1654	61	1741	1741	1748	190	10	78	61	0	0.000	0.000	0.000	0.000	0.000	0.000	0.000	0.000	0.000	0.000	0.000	0.000	0.000	0.000	0.164	0.088	0.336	0.409	4.275	0.030	0.009	80	560	100	95	579	674	83	942	1025	Error	Error	-2.608	95	579	83	942	114819	214672	0.219	4.921	0	0	0
1	18	19	"A115"	"A115"	18570	59140	100	1319	1373	310	22	1281	1281	1287	279	21	20	7	0	2416	2545	835	32	1673	1673	1694	197	11	72	63	0	0.000	0.000	0.000	0.000	0.000	0.000	0.000	0.000	0.000	0.000	0.000	0.000	0.000	0.000	0.051	0.106	0.233	0.270	5.655	0.244	0.126	80	560	100	38	743	781	92	872	964	Error	Error	-4.289	38	743	92	872	109842	203564	0.308	4.320	0	0	0
1	1	20	"A116"	"A116"	13470	59450	100	1631	1679	437	26	1530	1530	1529	311	20	36	16	0	2731	3211	1504	46	1872	1872	1910	368	19	68	55	0	0.000	0.000	0.000	0.000	0.000	0.000	0.000	0.000	0.000	0.000	0.000	0.000	0.000	0.000	0.118	0.111	0.334	0.379	5.289	0.195	0.335	80	560	100	101	859	960	149	1339	1488	Error	Error	-3.088	101	859	149	1339	134333	256881	0.482	3.535	0	0	0
1	2	20	"A116"	"A116"	13770	59450	100	1642	1659	315	18	1481	1481	1489	310	20	32	11	0	3727	3910	1595	40	1883	1883	1949	434	22	80	70	0	0.000	0.000	0.000	0.000	0.000	0.000	0.000	0.000	0.000	0.000	0.000	0.000	0.000	0.000	0.087	0.088	0.140	0.150	4.635	0.127	0.220	80	560	100	161	1844	2005	178	2027	2205	Error	Error	-3.518	161	1844	178	2027	132709	312788	0.548	4.518	0	0	0
1	3	20	"A116"	"A116"	14070	59450	100	1441	1487	357	24	1359	1359	1363	278	20	36	15	0	2941	3658	1717	46	1751	1751	1830	494	26	73	53	0	0.000	0.000	0.000	0.000	0.000	0.000	0.000	0.000	0.000	0.000	0.000	0.000	0.000	0.000	0.069	0.067	0.143	0.189	5.582	0.131	0.340	80	560	100	82	1190	1272	128	1907	2035	Error	Error	-3.859	82	1190	128	1907	118988	292617	0.446	3.700	0	0	0
1	4	20	"A117"	"A117"	14370	59450	100	1301	1311	366	27	1173	1173	1187	254	21	33	11	0	1819	1898	431	22	1590	1590	1600	214	13	56	26	0	0.000	0.000	0.000	0.000	0.000	0.000	0.000	0.000	0.000	0.000	0.000	0.000	0.000	0.000	0.559	0.448	0.895	0.945	3.033	0.739	0.162	80	560	100	128	229	357	138	308	446	Error	Error	-0.839	128	229	138	308	104863	151856	0.488	1.393	0	0	0
1	5	20	"A117"	"A117"	14670	59450	100	1125	1204	321	26	1104	1104	1109	253	22	25	8	0	1725	1819	425	23	1546	1546	1582	566	35	17	5	0	0.000	0.000	0.000	0.000	0.000	0.000	0.000	0.000	0.000	0.000	0.000	0.000	0.000	0.000	0.117	0.366	0.684	0.633	3.719	0.111	0.077	80	560	100	21	179	200	100	273	373	Error	Error	-3.091	21	179	100	273	96351	145551	0.375	0.419	0	0	0
1	6	20	"A117"	"A117"	14970	59450	100	1125	1200	357	29	1108	1108	1113	251	22	27	10	0	1748	1771	379	21	1561	1561	1570	178	11	50	26	0	0.000	0.000	0.000	0.000	0.000	0.000	0.000	0.000	0.000	0.000	0.000	0.000	0.000	0.000	0.091	0.438	0.827	0.750	3.973	1.192	0.212	80	560	100	17	187	204	92	210	302	Error	Error	-3.459	17	187	92	210	95999	141680	0.347	1.129	0	0	0
1	7	20	"A118"	"A118"	15270	59450	100	1156	1149	273	23	1064	1064	1108	421	37	11	0	0	2236	2584	1126	43	1539	1539	1568	349	22	63	50	0	0.000	0.000	0.000	0.000	0.000	0.000	0.000	0.000	0.000	0.000	0.000	0.000	0.000	0.000	0.132	0.081	0.245	0.316	5.610	0.087	0.056	80	560	100	92	697	789	85	1045	1130	Error	Error	-2.921	92	697	85	1045	91880	206719	0.097	2.911	0	0	0
1	8	20	"A118"	"A118"	15570	59450	100	1053	1072	262	24	965	965	989	243	24	27	6	0	2584	2792	1247	44	1464	1464	1483	222	14	77	71	0	0.000	0.000	0.000	0.000	0.000	0.000	0.000	0.000	0.000	0.000	0.000	0.000	0.000	0.000	0.079	0.081	0.158	0.181	6.324	0.089	0.142	80	560	100	88	1120	1208	107	1328	1435	Error	Error	-3.670	88	1120	107	1328	85748	223366	0.342	5.896	0	0	0
1	9	20	"A118"	"A118"	15870	59450	100	976	949	272	28	887	887	910	235	25	25	6	0	2478	2742	1196	43	1398	1398	1412	203	14	78	75	0	0.000	0.000	0.000	0.000	0.000	0.000	0.000	0.000	0.000	0.000	0.000	0.000	0.000	0.000	0.082	0.046	0.179	0.271	4.744	0.069	0.064	80	560	100	89	1080	1169	62	1344	1406	Error	Error	-3.601	89	1080	62	1344	75884	219354	0.166	6.552	0	0	0
1	10	20	"A119"	"A119"	16180	59450	100	910	930	219	23	859	859	884	261	29	12	5	0	1734	1957	683	34	1332	1332	1342	197	14	65	51	0	0.000	0.000	0.000	0.000	0.000	0.000	0.000	0.000	0.000	0.000	0.000	0.000	0.000	0.000	0.127	0.114	0.349	0.335	3.992	0.202	0.085	80	560	100	51	402	453	71	625	696	Error	Error	-2.979	51	402	71	625	74385	156561	0.176	3.122	0	0	0
1	11	20	"A119"	"A119"	16480	59450	100	847	876	221	25	890	890	899	239	26	11	3	0	1581	1700	538	31	1369	1369	1362	175	12	51	41	0	0.000	0.000	0.000	0.000	0.000	0.000	0.000	0.000	0.000	0.000	0.000	0.000	0.000	0.000	-0.203	-0.042	0.522	0.424	5.084	0.197	0.033	80	560	100	-43	212	169	-14	331	317	Error	Error	Error	-43	212	-14	331	70043	135984	-0.096	1.931	0	0	0
1	12	20	"A119"	"A119"	16780	59450	100	1039	1081	272	25	944	944	969	243	25	31	12	0	1901	2094	702	33	1400	1400	1412	164	11	72	60	0	0.000	0.000	0.000	0.000	0.000	0.000	0.000	0.000	0.000	0.000	0.000	0.000	0.000	0.000	0.190	0.197	0.301	0.349	3.969	0.267	0.097	80	560	100	95	501	596	137	694	831	Error	Error	-2.399	95	501	137	694	86471	167540	0.461	4.159	0	0	0
1	13	20	"A120"	"A120"	17080	59450	100	898	904	238	26	1045	1045	1056	266	25	6	0	0	1462	1511	283	18	1492	1492	1540	1030	66	1	0	0	0.000	0.000	0.000	0.000	0.000	0.000	0.000	0.000	0.000	0.000	0.000	0.000	0.000	0.000	4.900	-7.421	1.295	1.435	4.262	1.844	0.089	80	560	100	-147	-30	-177	-141	19	-122	Error	Error	2.293	-147	-30	-141	19	72344	120876	-0.571	-0.028	0	0	0
1	14	20	"A120"	"A120"	17380	59450	100	1270	1310	316	24	1166	1166	1163	273	23	27	13	0	1789	1975	488	24	1598	1598	1592	181	11	52	35	0	0.000	0.000	0.000	0.000	0.000	0.000	0.000	0.000	0.000	0.000	0.000	0.000	0.000	0.000	0.545	0.382	0.694	0.747	3.387	0.781	0.214	80	560	100	104	191	295	144	377	521	Error	Error	-0.877	104	191	144	377	104762	158035	0.538	2.116	0	0	0
1	15	20	"A120"	"A120"	17680	59450	100	1371	1402	309	22	1327	1327	1354	292	21	25	5	0	1947	1993	297	14	1723	1723	1727	184	10	55	33	0	0.000	0.000	0.000	0.000	0.000	0.000	0.000	0.000	0.000	0.000	0.000	0.000	0.000	0.000	0.196	0.278	0.942	0.845	5.174	2.139	0.114	80	560	100	44	224	268	75	270	345	Error	Error	-2.348	44	224	75	270	112194	159476	0.164	1.446	0	0	0
1	16	20	"A121"	"A121"	17980	59450	100	1248	1260	259	20	1371	1371	1380	289	20	8	0	0	1927	2017	501	24	1745	1745	1747	198	11	48	37	0	0.000	0.000	0.000	0.000	0.000	0.000	0.000	0.000	0.000	0.000	0.000	0.000	0.000	0.000	-0.676	-0.408	0.679	0.590	5.852	0.436	0.098	80	560	100	-123	182	59	-111	272	161	Error	Error	Error	-123	182	-111	272	100797	161397	-0.415	1.364	0	0	0
1	17	20	"A121"	"A121"	18280	59450	100	1278	1284	279	21	1316	1316	1350	319	23	8	2	0	2557	2519	693	27	1724	1724	1756	305	17	70	56	0	0.000	0.000	0.000	0.000	0.000	0.000	0.000	0.000	0.000	0.000	0.000	0.000	0.000	0.000	-0.046	-0.040	0.329	0.354	4.690	0.083	0.023	80	560	100	-38	833	795	-32	795	763	Error	Error	Error	-38	833	-32	795	102742	201538	-0.207	2.502	0	0	0
1	18	20	"A121"	"A121"	18580	59440	100	1459	1465	314	21	1309	1309	1326	282	21	30	10	0	3199	3352	1372	40	1687	1687	1752	469	26	72	62	0	0.000	0.000	0.000	0.000	0.000	0.000	0.000	0.000	0.000	0.000	0.000	0.000	0.000	0.000	0.099	0.094	0.201	0.224	5.308	0.084	0.096	80	560	100	150	1512	1662	156	1665	1821	Error	Error	-3.333	150	1512	156	1665	117186	268190	0.493	3.412	0	0	0
1	1	21	"Blank"	"Blank"	13470	59760	100	1585	1619	283	17	1619	1619	1626	291	17	16	3	0	1926	1942	189	9	1958	1958	1952	208	10	10	1	0	0.000	0.000	0.000	0.000	0.000	0.000	0.000	0.000	0.000	0.000	0.000	0.000	0.000	0.000	1.063	0.000	1.626	1.779	4.011	2.939	0.166	80	560	100	-34	-32	-66	0	-16	-16	Error	Error	0.087	-34	-32	0	-16	129483	155391	-0.024	-0.048	0	0	0
1	2	21	"Blank"	"Blank"	13780	59750	100	1518	1542	332	21	1537	1537	1547	300	19	17	6	0	1914	1912	180	9	1891	1891	1932	599	31	0	0	0	0.000	0.000	0.000	0.000	0.000	0.000	0.000	0.000	0.000	0.000	0.000	0.000	0.000	0.000	-0.826	0.238	1.690	1.561	4.391	3.145	0.092	80	560	100	-19	23	4	5	21	26	Error	Error	Error	-19	23	5	21	123342	152988	-0.017	-0.033	0	0	0
1	3	21	"Blank"	"Blank"	14080	59750	100	1299	1334	223	16	1409	1409	1437	329	22	7	0	0	1742	1750	155	8	1824	1824	1819	192	10	3	0	0	0.000	0.000	0.000	0.000	0.000	0.000	0.000	0.000	0.000	0.000	0.000	0.000	0.000	0.000	1.341	1.014	1.319	1.474	4.280	2.422	0.197	80	560	100	-110	-82	-192	-75	-74	-149	Error	Error	0.424	-110	-82	-75	-74	106710	139997	-0.313	-0.359	0	0	0
1	4	21	"Blank"	"Blank"	14380	59750	100	1257	1267	243	19	1313	1313	1321	284	21	12	0	0	1604	1607	223	13	1714	1714	1707	191	11	12	1	0	0.000	0.000	0.000	0.000	0.000	0.000	0.000	0.000	0.000	0.000	0.000	0.000	0.000	0.000	0.509	0.430	0.823	0.843	2.782	2.643	0.105	80	560	100	-56	-110	-166	-46	-107	-153	Error	Error	-0.974	-56	-110	-46	-107	101383	128542	-0.190	-0.524	0	0	0
1	5	21	"Blank"	"Blank"	14680	59750	100	1250	1267	263	20	1270	1270	1312	978	74	0	0	0	1647	1641	177	10	1689	1689	1727	1022	59	0	0	0	0.000	0.000	0.000	0.000	0.000	0.000	0.000	0.000	0.000	0.000	0.000	0.000	0.000	0.000	0.476	0.063	1.414	1.166	4.144	2.999	0.085	80	560	100	-20	-42	-62	-3	-48	-51	Error	Error	-1.070	-20	-42	-3	-48	101360	131247	-0.046	-0.084	0	0	0
1	6	21	"Blank"	"Blank"	14980	59750	100	1329	1358	273	20	1287	1287	1318	356	27	13	2	0	1766	1784	176	9	1705	1705	1717	311	18	8	0	0	0.000	0.000	0.000	0.000	0.000	0.000	0.000	0.000	0.000	0.000	0.000	0.000	0.000	0.000	0.689	0.899	1.500	1.850	2.676	1.002	0.456	80	560	100	42	61	103	71	79	150	Error	Error	-0.538	42	61	71	79	108622	142701	0.112	0.215	0	0	0
1	7	21	"Blank"	"Blank"	15280	59750	100	1270	1273	270	21	1340	1340	1370	304	22	8	2	0	1637	1644	194	11	1732	1732	1748	194	11	8	0	0	0.000	0.000	0.000	0.000	0.000	0.000	0.000	0.000	0.000	0.000	0.000	0.000	0.000	0.000	0.737	0.761	1.208	0.943	3.699	2.488	0.137	80	560	100	-70	-95	-165	-67	-88	-155	Error	Error	-0.441	-70	-95	-67	-88	101828	131493	-0.319	-0.536	0	0	0
1	8	21	"Blank"	"Blank"	15580	59750	100	1296	1319	302	22	1239	1239	1251	307	24	18	7	0	1699	1696	168	9	1675	1675	1668	229	13	12	0	0	0.000	0.000	0.000	0.000	0.000	0.000	0.000	0.000	0.000	0.000	0.000	0.000	0.000	0.000	2.375	3.810	1.166	1.241	3.051	2.703	0.117	80	560	100	57	24	81	80	21	101	Error	Error	1.248	57	24	80	21	105526	135717	0.221	0.122	0	0	0
1	9	21	"Blank"	"Blank"	15880	59750	100	1129	1149	253	22	1183	1183	1200	273	22	11	0	0	1576	1572	153	9	1637	1637	1638	196	11	3	0	0	0.000	0.000	0.000	0.000	0.000	0.000	0.000	0.000	0.000	0.000	0.000	0.000	0.000	0.000	0.885	0.523	1.740	1.614	3.743	4.115	0.056	80	560	100	-54	-61	-115	-34	-65	-99	Error	Error	-0.176	-54	-61	-34	-65	91938	125794	-0.187	-0.337	0	0	0
1	10	21	"Blank"	"Blank"	16180	59750	100	1174	1193	220	18	1209	1209	1333	1273	95	0	0	0	1608	1630	169	10	1613	1613	1720	1277	74	0	0	0	0.000	0.000	0.000	0.000	0.000	0.000	0.000	0.000	0.000	0.000	0.000	0.000	0.000	0.000	7.000	-0.941	1.481	1.177	4.796	1.468	0.576	80	560	100	-35	-5	-40	-16	17	1	Error	Error	2.807	-35	-5	-16	17	95457	130414	-0.110	-0.070	0	0	0
1	11	21	"Blank"	"Blank"	16480	59750	100	1221	1266	323	25	1194	1194	1213	280	23	18	6	0	1634	1625	183	11	1616	1616	1613	182	11	15	1	0	0.000	0.000	0.000	0.000	0.000	0.000	0.000	0.000	0.000	0.000	0.000	0.000	0.000	0.000	1.500	8.000	1.744	1.189	5.311	3.952	0.087	80	560	100	27	18	45	72	9	81	Error	Error	0.585	27	18	72	9	101288	130021	0.189	0.066	0	0	0
1	12	21	"Blank"	"Blank"	16780	59750	100	1210	1209	253	20	1228	1228	1244	308	24	13	0	0	1638	1634	189	11	1631	1631	1633	202	12	15	0	0	0.000	0.000	0.000	0.000	0.000	0.000	0.000	0.000	0.000	0.000	0.000	0.000	0.000	0.000	-2.571	-6.333	1.396	1.307	5.087	3.525	0.071	80	560	100	-18	7	-11	-19	3	-16	Error	Error	Error	-18	7	-19	3	96689	130728	-0.114	0.005	0	0	0
1	13	21	"Blank"	"Blank"	17080	59750	100	1189	1196	271	22	1288	1288	1304	312	23	8	0	0	1645	1648	185	11	1681	1681	1677	238	14	6	1	0	0.000	0.000	0.000	0.000	0.000	0.000	0.000	0.000	0.000	0.000	0.000	0.000	0.000	0.000	2.750	2.788	1.765	1.776	4.572	3.194	0.074	80	560	100	-99	-36	-135	-92	-33	-125	Error	Error	1.459	-99	-36	-92	-33	95650	131834	-0.346	-0.122	0	0	0
1	14	21	"Blank"	"Blank"	17380	59750	100	1413	1427	280	19	1348	1348	1366	296	21	20	3	0	1779	1789	218	12	1740	1740	1735	195	11	15	5	0	0.000	0.000	0.000	0.000	0.000	0.000	0.000	0.000	0.000	0.000	0.000	0.000	0.000	0.000	1.667	1.612	1.464	1.547	4.977	3.302	0.104	80	560	100	65	39	104	79	49	128	Error	Error	0.737	65	39	79	49	114144	143156	0.206	0.277	0	0	0
1	15	21	"Blank"	"Blank"	17680	59750	100	1345	1404	345	24	1436	1436	1440	281	19	17	5	0	1792	1795	218	12	1818	1818	1823	183	10	12	1	0	0.000	0.000	0.000	0.000	0.000	0.000	0.000	0.000	0.000	0.000	0.000	0.000	0.000	0.000	3.500	1.391	1.480	2.031	4.812	3.480	0.074	80	560	100	-91	-26	-117	-32	-23	-55	Error	Error	1.807	-91	-26	-32	-23	112342	143630	-0.128	-0.153	0	0	0
1	16	21	"Blank"	"Blank"	17980	59750	100	1374	1380	230	16	1387	1387	1395	268	19	7	1	0	1744	1747	169	9	1754	1754	1783	574	32	0	0	0	0.000	0.000	0.000	0.000	0.000	0.000	0.000	0.000	0.000	0.000	0.000	0.000	0.000	0.000	1.300	1.000	1.251	1.994	5.426	0.032	0.006	80	560	100	-13	-10	-23	-7	-7	-14	Error	Error	0.379	-13	-10	-7	-7	110392	139786	-0.056	-0.063	0	0	0
1	17	21	"Blank"	"Blank"	18280	59750	100	1374	1360	289	21	1375	1375	1387	288	20	16	1	0	1757	1755	180	10	1755	1755	1759	186	10	8	3	0	0.000	0.000	0.000	0.000	0.000	0.000	0.000	0.000	0.000	0.000	0.000	0.000	0.000	0.000	-0.500	100000.000	2.319	2.087	3.476	3.559	0.091	80	560	100	-1	2	1	-15	0	-15	Error	Error	Error	-1	2	-15	0	108780	140429	-0.094	-0.022	0	0	0
1	18	21	"Blank"	"Blank"	18580	59750	100	1542	1518	288	18	1481	1481	1502	306	20	13	1	0	1848	2023	1057	52	1855	1855	1856	195	10	20	3	0	0.000	0.000	0.000	0.000	0.000	0.000	0.000	0.000	0.000	0.000	0.000	0.000	0.000	0.000	-8.714	0.220	1.279	1.416	4.059	-0.041	0.004	80	560	100	61	-7	54	37	168	205	Error	Error	Error	61	-7	37	168	121474	161808	0.052	0.856	0	0	0
