# Supplementary material for: Application of hybridization control probe to increase accuracy on ligation detection or minisequencing diagnostic microarrays
Source: BMC Res Notes. 2009 Dec 14;2:249. doi: 10.1186/1756-0500-2-249 (PMC2799435; doi:10.1186/1756-0500-2-249)
Supplement: Additional file 3 — Gpr_files. Zip-compressed file containing raw microarray data in GenePix results format (.gpr) and GAL (GenePix Array List) files. [file 1756-0500-2-249-S3.ZIP › gpr_files/slide5/lasi5_15-16.gpr]

ATF	1.0
30	76    
"Type=GenePix Results 3"
"DateTime=2009/04/29 14:56:44"
"Settings=C:\Axon\Data\HPV\290409\lasi5_1_16.gps"
"GalFile=C:\Axon\Data\HPV\ArrayIt_032009_InstiBioGalfile.gal"
"ArrayOfArrays=15-16"
"PixelSize=10"
"Wavelengths=532	488"
"ImageFiles=C:\Axon\Data\HPV\290409\lasi5_1-16.tif 2	C:\Axon\Data\HPV\290409\lasi5_1-16.tif 3"
"NormalizationMethod=None"
"NormalizationFactors=1	1"
"JpegImage="
"StdDev=Type 1"
"RatioFormulations=W1/W3 (#1/532)	W1/W4 (#1/488)	W3/W4 (532/488)"
"FeatureType=Circular"
"Barcode="
"BackgroundSubtraction=LocalFeature"
"ImageOrigin=0, 0"
"JpegOrigin=3720, 0"
"Creator=GenePix Pro 6.1.0.2"
"Scanner=GenePix 4200A 01 Autoloader [2]"
"FocusPosition=0"
"Temperature=24.4375"
"LinesAveraged=2"
"Comment="
"PMTGain=600	500"
"ScanPower=100	100"
"LaserPower=2.67883	2.56775"
"Filters=Standard Green	Standard Blue"
"ScanRegion=372,0,1916,6892"
"Supplier="
"Block"	"Column"	"Row"	"Name"	"ID"	"X"	"Y"	"Dia."	"F532 Median"	"F532 Mean"	"F532 SD"	"F532 CV"	"B532"	"B532 Median"	"B532 Mean"	"B532 SD"	"B532 CV"	"% > B532+1SD"	"% > B532+2SD"	"F532 % Sat."	"F488 Median"	"F488 Mean"	"F488 SD"	"F488 CV"	"B488"	"B488 Median"	"B488 Mean"	"B488 SD"	"B488 CV"	"% > B488+1SD"	"% > B488+2SD"	"F488 % Sat."	"Ratio of Medians (#1/532)"	"Ratio of Means (#1/532)"	"Median of Ratios (#1/532)"	"Mean of Ratios (#1/532)"	"Ratios SD (#1/532)"	"Rgn Ratio (#1/532)"	"Rgn R2 (#1/532)"	"Ratio of Medians (#1/488)"	"Ratio of Means (#1/488)"	"Median of Ratios (#1/488)"	"Mean of Ratios (#1/488)"	"Ratios SD (#1/488)"	"Rgn Ratio (#1/488)"	"Rgn R2 (#1/488)"	"Ratio of Medians (532/488)"	"Ratio of Means (532/488)"	"Median of Ratios (532/488)"	"Mean of Ratios (532/488)"	"Ratios SD (532/488)"	"Rgn Ratio (532/488)"	"Rgn R2 (532/488)"	"F Pixels"	"B Pixels"	"Circularity"	"Sum of Medians (#1/532)"	"Sum of Medians (#1/488)"	"Sum of Medians (532/488)"	"Sum of Means (#1/532)"	"Sum of Means (#1/488)"	"Sum of Means (532/488)"	"Log Ratio (#1/532)"	"Log Ratio (#1/488)"	"Log Ratio (532/488)"	"F532 Median - B532"	"F488 Median - B488"	"F532 Mean - B532"	"F488 Mean - B488"	"F532 Total Intensity"	"F488 Total Intensity"	"SNR 532"	"SNR 488"	"Flags"	"Normalize"	"Autoflag"
1	1	1	"A1"	"A1"	4510	62770	100	1007	1020	232	22	782	782	795	204	25	52	26	0	4386	4270	1880	44	1310	1310	1311	152	11	96	92	0	0.000	0.000	0.000	0.000	0.000	0.000	0.000	0.000	0.000	0.000	0.000	0.000	0.000	0.000	0.073	0.080	0.089	0.077	3.496	0.077	0.287	80	560	100	225	3076	3301	238	2960	3198	Error	Error	-3.773	225	3076	238	2960	81572	341621	1.103	19.467	0	0	0
1	2	1	"A1"	"A1"	4810	62760	100	1009	1010	283	28	771	771	774	192	24	55	27	0	4020	4134	2123	51	1312	1312	1314	146	11	85	82	0	0.000	0.000	0.000	0.000	0.000	0.000	0.000	0.000	0.000	0.000	0.000	0.000	0.000	0.000	0.088	0.085	0.096	0.127	4.385	0.070	0.225	80	560	100	238	2708	2946	239	2822	3061	Error	Error	-3.508	238	2708	239	2822	80777	330687	1.229	19.315	0	0	0
1	3	1	"A1"	"A1"	5110	62760	100	950	987	255	25	749	749	749	187	24	52	27	0	4419	4447	2150	48	1302	1302	1303	146	11	88	85	0	0.000	0.000	0.000	0.000	0.000	0.000	0.000	0.000	0.000	0.000	0.000	0.000	0.000	0.000	0.064	0.076	0.096	0.105	3.745	0.070	0.268	80	560	100	201	3117	3318	238	3145	3383	Error	Error	-3.955	201	3117	238	3145	78973	355758	1.273	21.534	0	0	0
1	4	1	"A2"	"A2"	5410	62760	100	1067	1015	239	23	746	746	776	202	26	61	31	0	6560	5888	2804	47	1313	1313	1343	225	16	87	82	0	0.000	0.000	0.000	0.000	0.000	0.000	0.000	0.000	0.000	0.000	0.000	0.000	0.000	0.000	0.061	0.059	0.065	0.068	4.230	0.056	0.285	80	560	100	321	5247	5568	269	4575	4844	Error	Error	-4.031	321	5247	269	4575	81226	471003	1.183	20.200	0	0	0
1	5	1	"A2"	"A2"	5710	62760	100	1103	1092	343	31	724	724	737	205	27	68	48	0	6536	6178	3207	51	1304	1304	1343	237	17	86	78	0	0.000	0.000	0.000	0.000	0.000	0.000	0.000	0.000	0.000	0.000	0.000	0.000	0.000	0.000	0.072	0.076	0.097	0.093	3.652	0.069	0.404	80	560	100	379	5232	5611	368	4874	5242	Error	Error	-3.787	379	5232	368	4874	87398	494218	1.732	20.401	0	0	0
1	6	1	"A2"	"A2"	6010	62760	100	909	929	272	29	737	737	748	189	25	48	30	0	5123	5283	3102	58	1290	1290	1334	267	20	80	77	0	0.000	0.000	0.000	0.000	0.000	0.000	0.000	0.000	0.000	0.000	0.000	0.000	0.000	0.000	0.045	0.048	0.060	0.066	4.042	0.051	0.266	80	560	100	172	3833	4005	192	3993	4185	Error	Error	-4.478	172	3833	192	3993	74305	422601	0.958	14.790	0	0	0
1	7	1	"A3"	"A3"	6310	62760	100	762	824	242	29	760	760	769	204	26	31	7	0	2199	2754	1596	57	1261	1261	1259	138	10	77	76	0	0.000	0.000	0.000	0.000	0.000	0.000	0.000	0.000	0.000	0.000	0.000	0.000	0.000	0.000	0.002	0.043	0.167	0.155	5.496	0.060	0.095	80	560	100	2	938	940	64	1493	1557	Error	Error	-8.873	2	938	64	1493	65917	220328	0.270	10.833	0	0	0
1	8	1	"A3"	"A3"	6610	62760	100	973	938	261	27	768	768	783	210	26	50	13	0	4126	4356	2109	48	1269	1269	1279	164	12	92	87	0	0.000	0.000	0.000	0.000	0.000	0.000	0.000	0.000	0.000	0.000	0.000	0.000	0.000	0.000	0.072	0.055	0.083	0.088	3.419	0.059	0.209	80	560	100	205	2857	3062	170	3087	3257	Error	Error	-3.801	205	2857	170	3087	75071	348507	0.738	18.762	0	0	0
1	9	1	"A3"	"A3"	6910	62760	100	915	945	247	26	783	783	1673	6082	363	0	0	0	3863	3742	1777	47	1281	1281	2246	6506	289	0	0	0	0.000	0.000	0.000	0.000	0.000	0.000	0.000	0.000	0.000	0.000	0.000	0.000	0.000	0.000	0.051	0.066	0.087	0.084	4.019	0.080	0.260	80	560	100	132	2582	2714	162	2461	2623	Error	Error	-4.290	132	2582	162	2461	75570	299350	-0.120	0.230	0	0	0
1	10	1	"A4"	"A4"	7210	62760	100	810	812	198	24	788	788	800	211	26	16	3	0	2035	2531	1213	47	1296	1296	1306	167	12	78	63	0	0.000	0.000	0.000	0.000	0.000	0.000	0.000	0.000	0.000	0.000	0.000	0.000	0.000	0.000	0.030	0.019	0.143	0.158	6.283	0.080	0.108	80	560	100	22	739	761	24	1235	1259	Error	Error	-5.070	22	739	24	1235	64940	202486	0.057	7.335	0	0	0
1	11	1	"A4"	"A4"	7510	62760	100	869	905	234	25	784	784	797	229	28	21	10	0	3724	3443	1604	46	1278	1278	1299	221	17	78	75	0	0.000	0.000	0.000	0.000	0.000	0.000	0.000	0.000	0.000	0.000	0.000	0.000	0.000	0.000	0.035	0.056	0.094	0.120	6.662	0.068	0.127	80	560	100	85	2446	2531	121	2165	2286	Error	Error	-4.847	85	2446	121	2165	72439	275470	0.472	9.701	0	0	0
1	12	1	"A4"	"A4"	7810	62760	100	898	923	233	25	792	792	803	197	24	36	13	0	3896	3457	1738	50	1303	1303	1339	317	23	70	65	0	0.000	0.000	0.000	0.000	0.000	0.000	0.000	0.000	0.000	0.000	0.000	0.000	0.000	0.000	0.041	0.061	0.105	0.119	4.450	0.067	0.185	80	560	100	106	2593	2699	131	2154	2285	Error	Error	-4.612	106	2593	131	2154	73814	276557	0.609	6.681	0	0	0
1	13	1	"A5"	"A5"	8110	62760	100	714	729	209	28	777	777	790	226	28	10	2	0	1438	1514	366	24	1265	1265	1269	163	12	52	30	0	0.000	0.000	0.000	0.000	0.000	0.000	0.000	0.000	0.000	0.000	0.000	0.000	0.000	0.000	-0.364	-0.193	0.753	0.710	6.264	0.655	0.044	80	560	100	-63	173	110	-48	249	201	Error	Error	Error	-63	173	-48	249	58308	121158	-0.270	1.503	0	0	0
1	14	1	"A5"	"A5"	8410	62760	100	838	844	220	26	792	792	811	211	26	15	5	0	1947	2244	1004	44	1286	1286	1288	142	11	82	75	0	0.000	0.000	0.000	0.000	0.000	0.000	0.000	0.000	0.000	0.000	0.000	0.000	0.000	0.000	0.070	0.054	0.170	0.196	4.366	0.083	0.059	80	560	100	46	661	707	52	958	1010	Error	Error	-3.845	46	661	52	958	67494	179487	0.156	6.732	0	0	0
1	15	1	"A5"	"A5"	8710	62760	100	836	847	204	24	812	812	817	204	24	16	6	0	2161	2377	855	35	1290	1290	1298	144	11	90	86	0	0.000	0.000	0.000	0.000	0.000	0.000	0.000	0.000	0.000	0.000	0.000	0.000	0.000	0.000	0.028	0.032	0.122	0.103	4.240	0.037	0.012	80	560	100	24	871	895	35	1087	1122	Error	Error	-5.182	24	871	35	1087	67782	190169	0.147	7.493	0	0	0
1	16	1	"A6"	"A6"	9010	62760	100	1058	1085	268	24	805	805	822	215	26	53	28	0	5018	4414	1672	37	1309	1309	1314	150	11	91	90	0	0.000	0.000	0.000	0.000	0.000	0.000	0.000	0.000	0.000	0.000	0.000	0.000	0.000	0.000	0.068	0.090	0.100	0.097	3.619	0.092	0.332	80	560	100	253	3709	3962	280	3105	3385	Error	Error	-3.874	253	3709	280	3105	86784	353121	1.223	20.667	0	0	0
1	17	1	"A6"	"A6"	9310	62760	100	1124	1148	296	25	864	864	883	216	24	57	27	0	5238	4993	1347	26	1373	1373	1373	145	10	100	96	0	0.000	0.000	0.000	0.000	0.000	0.000	0.000	0.000	0.000	0.000	0.000	0.000	0.000	0.000	0.067	0.078	0.087	0.081	1.906	0.081	0.280	80	560	100	260	3865	4125	284	3620	3904	Error	Error	-3.894	260	3865	284	3620	91805	399468	1.227	24.966	0	0	0
1	18	1	"A6"	"A6"	9610	62760	100	1138	1186	320	26	936	936	957	225	23	47	35	0	5697	5364	1240	23	1431	1431	1439	164	11	100	98	0	0.000	0.000	0.000	0.000	0.000	0.000	0.000	0.000	0.000	0.000	0.000	0.000	0.000	0.000	0.047	0.064	0.090	0.068	2.391	0.080	0.281	80	560	100	202	4266	4468	250	3933	4183	Error	Error	-4.400	202	4266	250	3933	94872	429085	1.018	23.933	0	0	0
1	1	2	"A7"	"A7"	4510	63070	100	785	821	213	25	722	722	725	181	24	30	13	0	1847	2007	596	29	1251	1251	1247	159	12	83	70	0	0.000	0.000	0.000	0.000	0.000	0.000	0.000	0.000	0.000	0.000	0.000	0.000	0.000	0.000	0.106	0.131	0.243	0.255	5.060	0.114	0.053	80	560	100	63	596	659	99	756	855	Error	Error	-3.242	63	596	99	756	65658	160558	0.530	4.780	0	0	0
1	2	2	"A7"	"A7"	4810	63060	100	746	763	216	28	716	716	765	573	74	1	0	0	2033	2161	820	37	1260	1260	1328	1012	76	36	8	0	0.000	0.000	0.000	0.000	0.000	0.000	0.000	0.000	0.000	0.000	0.000	0.000	0.000	0.000	0.039	0.052	0.197	0.192	3.756	0.471	0.746	80	560	100	30	773	803	47	901	948	Error	Error	-4.687	30	773	47	901	61076	172878	-0.003	0.823	0	0	0
1	3	2	"A7"	"A7"	5110	63060	100	681	678	206	30	701	701	710	195	27	10	1	0	1393	1478	388	26	1284	1284	1322	615	46	10	1	0	0.000	0.000	0.000	0.000	0.000	0.000	0.000	0.000	0.000	0.000	0.000	0.000	0.000	0.000	-0.183	-0.119	0.576	0.525	5.255	0.267	0.050	80	560	100	-20	109	89	-23	194	171	Error	Error	Error	-20	109	-23	194	54200	118266	-0.164	0.254	0	0	0
1	4	2	"A8"	"A8"	5410	63060	100	832	860	367	42	684	684	703	185	26	38	20	0	3893	3514	1799	51	1264	1264	1303	301	23	73	66	0	0.000	0.000	0.000	0.000	0.000	0.000	0.000	0.000	0.000	0.000	0.000	0.000	0.000	0.000	0.056	0.078	0.095	0.108	2.463	0.072	0.173	80	560	100	148	2629	2777	176	2250	2426	Error	Error	-4.151	148	2629	176	2250	68805	281131	0.849	7.346	0	0	0
1	5	2	"A8"	"A8"	5710	63060	100	891	911	255	27	688	688	710	197	27	51	27	0	4940	4487	2233	49	1273	1273	1326	420	31	78	71	0	0.000	0.000	0.000	0.000	0.000	0.000	0.000	0.000	0.000	0.000	0.000	0.000	0.000	0.000	0.055	0.069	0.094	0.103	4.497	0.056	0.210	80	560	100	203	3667	3870	223	3214	3437	Error	Error	-4.175	203	3667	223	3214	72919	358968	1.020	7.526	0	0	0
1	6	2	"A8"	"A8"	6010	63060	100	762	783	237	30	698	698	711	192	27	27	12	0	2325	3152	2039	64	1263	1263	1321	436	33	65	55	0	0.000	0.000	0.000	0.000	0.000	0.000	0.000	0.000	0.000	0.000	0.000	0.000	0.000	0.000	0.060	0.045	0.099	0.125	4.035	0.065	0.184	80	560	100	64	1062	1126	85	1889	1974	Error	Error	-4.053	64	1062	85	1889	62608	252144	0.375	4.200	0	0	0
1	7	2	"A9"	"A9"	6310	63060	100	838	830	253	30	677	677	696	189	27	42	18	0	3462	3203	1524	47	1223	1223	1238	187	15	78	76	0	0.000	0.000	0.000	0.000	0.000	0.000	0.000	0.000	0.000	0.000	0.000	0.000	0.000	0.000	0.072	0.077	0.128	0.133	4.653	0.074	0.176	80	560	100	161	2239	2400	153	1980	2133	Error	Error	-3.798	161	2239	153	1980	66426	256242	0.709	10.508	0	0	0
1	8	2	"A9"	"A9"	6610	63060	100	667	721	221	30	672	672	689	185	26	26	10	0	2195	2740	1653	60	1204	1204	1226	237	19	72	67	0	0.000	0.000	0.000	0.000	0.000	0.000	0.000	0.000	0.000	0.000	0.000	0.000	0.000	0.000	-0.005	0.032	0.098	0.139	4.833	0.076	0.188	80	560	100	-5	991	986	49	1536	1585	Error	Error	Error	-5	991	49	1536	57705	219230	0.173	6.388	0	0	0
1	9	2	"A9"	"A9"	6910	63060	100	886	888	248	27	729	729	738	195	26	43	18	0	4372	4124	2040	49	1261	1261	1309	365	27	75	73	0	0.000	0.000	0.000	0.000	0.000	0.000	0.000	0.000	0.000	0.000	0.000	0.000	0.000	0.000	0.050	0.056	0.082	0.110	4.273	0.059	0.233	80	560	100	157	3111	3268	159	2863	3022	Error	Error	-4.309	157	3111	159	2863	71059	329923	0.769	7.712	0	0	0
1	10	2	"A10"	"A10"	7220	63060	100	871	910	250	27	719	719	735	201	27	43	20	0	4732	4261	1542	36	1261	1261	1273	177	13	92	88	0	0.000	0.000	0.000	0.000	0.000	0.000	0.000	0.000	0.000	0.000	0.000	0.000	0.000	0.000	0.044	0.064	0.067	0.064	4.208	0.076	0.294	80	560	100	152	3471	3623	191	3000	3191	Error	Error	-4.513	152	3471	191	3000	72773	340900	0.871	16.881	0	0	0
1	11	2	"A10"	"A10"	7520	63060	100	938	944	256	27	684	684	710	198	27	56	32	0	5089	4694	1844	39	1236	1236	1264	286	22	91	85	0	0.000	0.000	0.000	0.000	0.000	0.000	0.000	0.000	0.000	0.000	0.000	0.000	0.000	0.000	0.066	0.075	0.084	0.079	3.812	0.069	0.328	80	560	100	254	3853	4107	260	3458	3718	Error	Error	-3.923	254	3853	260	3458	75487	375498	1.182	11.993	0	0	0
1	12	2	"A10"	"A10"	7820	63060	100	880	918	275	29	693	693	705	199	28	47	25	0	5102	4638	1741	37	1235	1235	1281	323	25	90	85	0	0.000	0.000	0.000	0.000	0.000	0.000	0.000	0.000	0.000	0.000	0.000	0.000	0.000	0.000	0.048	0.066	0.079	0.075	2.809	0.073	0.284	80	560	100	187	3867	4054	225	3403	3628	Error	Error	-4.370	187	3867	225	3403	73445	371066	1.070	10.393	0	0	0
1	13	2	"A11"	"A11"	8120	63060	100	849	854	239	27	714	714	731	193	26	41	17	0	3234	3531	1699	48	1226	1226	1226	134	10	97	95	0	0.000	0.000	0.000	0.000	0.000	0.000	0.000	0.000	0.000	0.000	0.000	0.000	0.000	0.000	0.067	0.061	0.120	0.124	2.876	0.057	0.128	80	560	100	135	2008	2143	140	2305	2445	Error	Error	-3.895	135	2008	140	2305	68326	282477	0.637	17.201	0	0	0
1	14	2	"A11"	"A11"	8420	63060	100	891	916	271	29	706	706	725	207	28	46	17	0	3715	4033	1808	44	1245	1245	1255	148	11	96	93	0	0.000	0.000	0.000	0.000	0.000	0.000	0.000	0.000	0.000	0.000	0.000	0.000	0.000	0.000	0.075	0.075	0.105	0.110	2.949	0.084	0.339	80	560	100	185	2470	2655	210	2788	2998	Error	Error	-3.739	185	2470	210	2788	73318	322662	0.923	18.770	0	0	0
1	15	2	"A11"	"A11"	8720	63060	100	815	835	208	24	719	719	738	210	28	30	8	0	2989	3126	1012	32	1234	1234	1235	153	12	98	95	0	0.000	0.000	0.000	0.000	0.000	0.000	0.000	0.000	0.000	0.000	0.000	0.000	0.000	0.000	0.055	0.061	0.112	0.102	2.922	0.040	0.033	80	560	100	96	1755	1851	116	1892	2008	Error	Error	-4.192	96	1755	116	1892	66793	250089	0.462	12.359	0	0	0
1	16	2	"A12"	"A12"	9020	63060	100	942	976	337	34	739	739	764	214	28	48	23	0	3592	3860	2007	51	1285	1285	1282	162	12	95	90	0	0.000	0.000	0.000	0.000	0.000	0.000	0.000	0.000	0.000	0.000	0.000	0.000	0.000	0.000	0.088	0.092	0.100	0.093	3.090	0.095	0.274	80	560	100	203	2307	2510	237	2575	2812	Error	Error	-3.506	203	2307	237	2575	78048	308774	0.991	15.914	0	0	0
1	17	2	"A12"	"A12"	9320	63060	100	1015	1018	269	26	779	779	795	210	26	53	25	0	4036	4389	1834	41	1342	1342	1352	168	12	98	97	0	0.000	0.000	0.000	0.000	0.000	0.000	0.000	0.000	0.000	0.000	0.000	0.000	0.000	0.000	0.088	0.078	0.099	0.079	2.774	0.084	0.305	80	560	100	236	2694	2930	239	3047	3286	Error	Error	-3.513	236	2694	239	3047	81456	351155	1.062	18.077	0	0	0
1	18	2	"A12"	"A12"	9620	63060	100	1080	1124	265	23	861	861	878	231	26	48	21	0	4784	4978	1577	31	1387	1387	1423	258	18	97	95	0	0.000	0.000	0.000	0.000	0.000	0.000	0.000	0.000	0.000	0.000	0.000	0.000	0.000	0.000	0.064	0.073	0.076	0.072	2.378	0.070	0.242	80	560	100	219	3397	3616	263	3591	3854	Error	Error	-3.955	219	3397	263	3591	89880	398277	1.065	13.779	0	0	0
1	1	3	"A13"	"A13"	4510	63370	100	833	850	213	25	703	703	714	196	27	38	13	0	3493	3193	1438	45	1240	1240	1239	152	12	87	78	0	0.000	0.000	0.000	0.000	0.000	0.000	0.000	0.000	0.000	0.000	0.000	0.000	0.000	0.000	0.058	0.075	0.100	0.138	4.881	0.059	0.120	80	560	100	130	2253	2383	147	1953	2100	Error	Error	-4.115	130	2253	147	1953	67966	255405	0.694	12.855	0	0	0
1	2	3	"A13"	"A13"	4820	63370	100	1038	3077	6553	212	674	674	683	173	25	75	52	0	4426	6428	7722	120	1209	1209	1218	136	11	98	96	0	0.000	0.000	0.000	0.000	0.000	0.000	0.000	0.000	0.000	0.000	0.000	0.000	0.000	0.000	0.113	0.460	0.160	0.167	2.976	0.762	0.918	80	560	100	364	3217	3581	2403	5219	7622	Error	Error	-3.144	364	3217	2403	5219	246188	514218	13.838	38.309	0	0	0
1	3	3	"A13"	"A13"	5120	63360	100	868	868	250	28	669	669	682	192	28	52	17	0	4017	3744	1427	38	1204	1204	1209	143	11	90	86	0	0.000	0.000	0.000	0.000	0.000	0.000	0.000	0.000	0.000	0.000	0.000	0.000	0.000	0.000	0.071	0.078	0.087	0.089	3.492	0.067	0.162	80	560	100	199	2813	3012	199	2540	2739	Error	Error	-3.821	199	2813	199	2540	69442	299505	0.969	17.727	0	0	0
1	4	3	"A14"	"A14"	5420	63360	100	824	857	194	22	656	656	667	176	26	48	21	0	3957	3711	1484	39	1196	1196	1196	137	11	93	85	0	0.000	0.000	0.000	0.000	0.000	0.000	0.000	0.000	0.000	0.000	0.000	0.000	0.000	0.000	0.061	0.080	0.095	0.097	4.553	0.063	0.167	80	560	100	168	2761	2929	201	2515	2716	Error	Error	-4.039	168	2761	201	2515	68554	296914	1.080	18.358	0	0	0
1	5	3	"A14"	"A14"	5720	63360	100	932	909	258	28	659	659	676	181	26	61	36	0	5132	4798	2301	47	1197	1197	1202	130	10	91	90	0	0.000	0.000	0.000	0.000	0.000	0.000	0.000	0.000	0.000	0.000	0.000	0.000	0.000	0.000	0.069	0.069	0.077	0.081	2.451	0.071	0.354	80	560	100	273	3935	4208	250	3601	3851	Error	Error	-3.849	273	3935	250	3601	72700	383878	1.287	27.662	0	0	0
1	6	3	"A14"	"A14"	6020	63360	100	924	898	243	27	647	647	669	282	42	50	10	0	4455	4593	2717	59	1180	1180	1189	158	13	83	72	0	0.000	0.000	0.000	0.000	0.000	0.000	0.000	0.000	0.000	0.000	0.000	0.000	0.000	0.000	0.085	0.074	0.094	0.122	3.595	0.062	0.116	80	560	100	277	3275	3552	251	3413	3664	Error	Error	-3.564	277	3275	251	3413	71853	367450	0.812	21.544	0	0	0
1	7	3	"A15"	"A15"	6320	63360	100	894	904	269	29	627	627	645	195	30	60	33	0	4574	4879	2855	58	1138	1138	1138	141	12	86	83	0	0.000	0.000	0.000	0.000	0.000	0.000	0.000	0.000	0.000	0.000	0.000	0.000	0.000	0.000	0.078	0.074	0.078	0.101	3.501	0.071	0.356	80	560	100	267	3436	3703	277	3741	4018	Error	Error	-3.686	267	3436	277	3741	72333	390300	1.328	26.532	0	0	0
1	8	3	"A15"	"A15"	6620	63360	100	851	877	331	37	635	635	652	178	27	53	43	0	4412	4429	2748	62	1122	1122	1146	189	16	78	73	0	0.000	0.000	0.000	0.000	0.000	0.000	0.000	0.000	0.000	0.000	0.000	0.000	0.000	0.000	0.066	0.073	0.090	0.115	3.488	0.081	0.460	80	560	100	216	3290	3506	242	3307	3549	Error	Error	-3.929	216	3290	242	3307	70144	354316	1.264	17.370	0	0	0
1	9	3	"A15"	"A15"	6920	63360	100	987	966	297	30	659	659	681	216	31	63	30	0	5514	6061	3246	53	1186	1186	1196	140	11	91	88	0	0.000	0.000	0.000	0.000	0.000	0.000	0.000	0.000	0.000	0.000	0.000	0.000	0.000	0.000	0.076	0.063	0.076	0.091	2.926	0.064	0.439	80	560	100	328	4328	4656	307	4875	5182	Error	Error	-3.722	328	4328	307	4875	77248	484899	1.319	34.750	0	0	0
1	10	3	"A16"	"A16"	7220	63360	100	856	943	477	50	697	697	750	335	44	31	6	0	2565	2911	2331	80	1211	1211	1309	492	37	82	72	0	0.000	0.000	0.000	0.000	0.000	0.000	0.000	0.000	0.000	0.000	0.000	0.000	0.000	0.000	0.117	0.145	0.182	0.152	3.614	0.231	0.531	80	560	100	159	1354	1513	246	1700	1946	Error	Error	-3.090	159	1354	246	1700	75401	232883	0.576	3.256	0	0	0
1	11	3	"A16"	"A16"	7520	63360	100	753	748	198	26	672	672	724	259	35	15	1	0	2197	2192	453	20	1191	1191	1227	285	23	93	85	0	0.000	0.000	0.000	0.000	0.000	0.000	0.000	0.000	0.000	0.000	0.000	0.000	0.000	0.000	0.081	0.076	0.136	0.133	2.882	0.080	0.042	80	560	100	81	1006	1087	76	1001	1077	Error	Error	-3.635	81	1006	76	1001	59825	175377	0.093	3.386	0	0	0
1	12	3	"A16"	"A16"	7820	63360	100	667	691	199	28	646	646	662	178	26	23	11	0	1723	1846	541	29	1155	1155	1171	134	11	91	78	0	0.000	0.000	0.000	0.000	0.000	0.000	0.000	0.000	0.000	0.000	0.000	0.000	0.000	0.000	0.037	0.065	0.232	0.205	4.385	0.075	0.027	80	560	100	21	568	589	45	691	736	Error	Error	-4.757	21	568	45	691	55240	147697	0.163	5.037	0	0	0
1	13	3	"A17"	"A17"	8120	63360	100	878	895	267	29	691	691	699	196	28	48	25	0	4419	4012	1750	43	1185	1185	1182	140	11	88	82	0	0.000	0.000	0.000	0.000	0.000	0.000	0.000	0.000	0.000	0.000	0.000	0.000	0.000	0.000	0.058	0.072	0.093	0.105	5.408	0.060	0.169	80	560	100	187	3234	3421	204	2827	3031	Error	Error	-4.112	187	3234	204	2827	71590	320994	1.000	20.214	0	0	0
1	14	3	"A17"	"A17"	8420	63360	100	899	924	251	27	682	682	707	300	42	31	10	0	4924	4994	1696	33	1213	1213	1234	198	16	98	95	0	0.000	0.000	0.000	0.000	0.000	0.000	0.000	0.000	0.000	0.000	0.000	0.000	0.000	0.000	0.058	0.064	0.074	0.066	2.404	0.068	0.298	80	560	100	217	3711	3928	242	3781	4023	Error	Error	-4.096	217	3711	242	3781	73918	399526	0.723	18.990	0	0	0
1	15	3	"A17"	"A17"	8720	63360	100	926	963	283	29	691	691	698	188	26	57	28	0	4608	4796	1507	31	1215	1215	1221	154	12	98	98	0	0.000	0.000	0.000	0.000	0.000	0.000	0.000	0.000	0.000	0.000	0.000	0.000	0.000	0.000	0.069	0.076	0.074	0.062	2.858	0.078	0.307	80	560	100	235	3393	3628	272	3581	3853	Error	Error	-3.852	235	3393	272	3581	77057	383719	1.410	23.214	0	0	0
1	16	3	"A18"	"A18"	9020	63360	100	767	781	247	31	731	731	739	191	25	26	8	0	2406	2454	1069	43	1208	1208	1215	147	12	78	73	0	0.000	0.000	0.000	0.000	0.000	0.000	0.000	0.000	0.000	0.000	0.000	0.000	0.000	0.000	0.030	0.040	0.139	0.178	5.128	0.090	0.108	80	560	100	36	1198	1234	50	1246	1296	Error	Error	-5.056	36	1198	50	1246	62472	196340	0.220	8.429	0	0	0
1	17	3	"A18"	"A18"	9320	63360	100	850	895	236	26	757	757	772	186	24	36	13	0	3707	3831	970	25	1255	1255	1259	141	11	98	98	0	0.000	0.000	0.000	0.000	0.000	0.000	0.000	0.000	0.000	0.000	0.000	0.000	0.000	0.000	0.038	0.054	0.082	0.060	2.718	0.063	0.120	80	560	100	93	2452	2545	138	2576	2714	Error	Error	-4.721	93	2452	138	2576	71598	306483	0.661	18.241	0	0	0
1	18	3	"A18"	"A18"	9620	63360	100	894	950	226	23	777	777	801	211	26	38	16	0	3444	3588	809	22	1281	1281	1300	197	15	98	98	0	0.000	0.000	0.000	0.000	0.000	0.000	0.000	0.000	0.000	0.000	0.000	0.000	0.000	0.000	0.054	0.075	0.104	0.080	2.790	0.089	0.202	80	560	100	117	2163	2280	173	2307	2480	Error	Error	-4.208	117	2163	173	2307	76009	287041	0.706	11.614	0	0	0
1	1	4	"A19"	"A19"	4520	63670	100	768	773	229	29	674	674	687	184	26	32	11	0	2871	2578	832	32	1173	1173	1179	138	11	88	82	0	0.000	0.000	0.000	0.000	0.000	0.000	0.000	0.000	0.000	0.000	0.000	0.000	0.000	0.000	0.055	0.070	0.104	0.119	3.343	0.078	0.075	80	560	100	94	1698	1792	99	1405	1504	Error	Error	-4.175	94	1698	99	1405	61829	206220	0.467	10.138	0	0	0
1	2	4	"A19"	"A19"	4820	63670	100	826	804	183	22	637	637	641	171	26	52	17	0	3161	2876	872	30	1137	1137	1146	145	12	92	82	0	0.000	0.000	0.000	0.000	0.000	0.000	0.000	0.000	0.000	0.000	0.000	0.000	0.000	0.000	0.093	0.096	0.136	0.164	3.495	0.085	0.157	80	560	100	189	2024	2213	167	1739	1906	Error	Error	-3.421	189	2024	167	1739	64285	230096	0.953	11.931	0	0	0
1	3	4	"A19"	"A19"	5120	63670	100	715	744	212	28	650	650	659	185	28	31	12	0	3170	2946	870	29	1165	1165	1174	139	11	95	90	0	0.000	0.000	0.000	0.000	0.000	0.000	0.000	0.000	0.000	0.000	0.000	0.000	0.000	0.000	0.032	0.053	0.091	0.092	3.735	0.055	0.058	80	560	100	65	2005	2070	94	1781	1875	Error	Error	-4.947	65	2005	94	1781	59541	235678	0.459	12.748	0	0	0
1	4	4	"A20"	"A20"	5420	63660	100	804	819	236	28	624	624	648	266	41	32	7	0	3858	3234	1526	47	1137	1137	1142	149	13	85	77	0	0.000	0.000	0.000	0.000	0.000	0.000	0.000	0.000	0.000	0.000	0.000	0.000	0.000	0.000	0.066	0.093	0.116	0.146	4.824	0.093	0.275	80	560	100	180	2721	2901	195	2097	2292	Error	Error	-3.918	180	2721	195	2097	65519	258695	0.643	14.040	0	0	0
1	5	4	"A20"	"A20"	5720	63660	100	750	790	285	36	619	619	634	177	27	38	17	0	3857	3491	1897	54	1151	1151	1163	215	18	76	71	0	0.000	0.000	0.000	0.000	0.000	0.000	0.000	0.000	0.000	0.000	0.000	0.000	0.000	0.000	0.048	0.073	0.088	0.127	5.435	0.066	0.187	80	560	100	131	2706	2837	171	2340	2511	Error	Error	-4.369	131	2706	171	2340	63200	279269	0.881	10.828	0	0	0
1	6	4	"A20"	"A20"	6020	63660	100	741	744	202	27	611	611	622	176	28	37	17	0	3710	3101	1541	49	1139	1139	1157	234	20	76	70	0	0.000	0.000	0.000	0.000	0.000	0.000	0.000	0.000	0.000	0.000	0.000	0.000	0.000	0.000	0.051	0.068	0.102	0.116	3.595	0.065	0.163	80	560	100	130	2571	2701	133	1962	2095	Error	Error	-4.306	130	2571	133	1962	59551	248063	0.693	8.308	0	0	0
1	7	4	"A21"	"A21"	6320	63660	100	704	722	224	31	640	640	682	510	74	3	0	0	3265	2863	1242	43	1115	1115	1129	176	15	78	76	0	0.000	0.000	0.000	0.000	0.000	0.000	0.000	0.000	0.000	0.000	0.000	0.000	0.000	0.000	0.030	0.047	0.104	0.118	5.576	0.074	0.044	80	560	100	64	2150	2214	82	1748	1830	Error	Error	-5.070	64	2150	82	1748	57778	229066	0.078	9.852	0	0	0
1	8	4	"A21"	"A21"	6620	63660	100	714	729	201	27	629	629	632	173	27	28	12	0	3324	2977	1425	47	1120	1120	1149	209	18	75	71	0	0.000	0.000	0.000	0.000	0.000	0.000	0.000	0.000	0.000	0.000	0.000	0.000	0.000	0.000	0.039	0.054	0.076	0.124	6.059	0.046	0.082	80	560	100	85	2204	2289	100	1857	1957	Error	Error	-4.697	85	2204	100	1857	58295	238188	0.561	8.746	0	0	0
1	9	4	"A21"	"A21"	6920	63660	100	627	649	185	28	598	598	611	179	29	21	5	0	1557	1628	491	30	1092	1092	1094	133	12	76	63	0	0.000	0.000	0.000	0.000	0.000	0.000	0.000	0.000	0.000	0.000	0.000	0.000	0.000	0.000	0.062	0.095	0.350	0.400	4.553	0.069	0.015	80	560	100	29	465	494	51	536	587	Error	Error	-4.003	29	465	51	536	51952	130239	0.212	4.015	0	0	0
1	10	4	"A22"	"A22"	7230	63660	100	762	782	202	25	630	630	705	1149	162	0	0	0	3429	3393	1195	35	1127	1127	1189	801	67	86	72	0	0.000	0.000	0.000	0.000	0.000	0.000	0.000	0.000	0.000	0.000	0.000	0.000	0.000	0.000	0.057	0.067	0.090	0.103	4.306	0.069	0.151	80	560	100	132	2302	2434	152	2266	2418	Error	Error	-4.124	132	2302	152	2266	62528	271432	0.067	2.752	0	0	0
1	11	4	"A22"	"A22"	7530	63660	100	841	834	191	22	648	648	744	1426	191	0	0	0	3726	3586	1055	29	1148	1148	1260	1474	116	82	36	0	0.000	0.000	0.000	0.000	0.000	0.000	0.000	0.000	0.000	0.000	0.000	0.000	0.000	0.000	0.075	0.076	0.086	0.072	3.784	0.077	0.150	80	560	100	193	2578	2771	186	2438	2624	Error	Error	-3.740	193	2578	186	2438	66757	286919	0.063	1.578	0	0	0
1	12	4	"A22"	"A22"	7830	63660	100	800	812	239	29	646	646	664	242	36	33	11	0	4089	3901	1267	32	1149	1149	1185	255	21	96	93	0	0.000	0.000	0.000	0.000	0.000	0.000	0.000	0.000	0.000	0.000	0.000	0.000	0.000	0.000	0.052	0.060	0.075	0.064	3.028	0.070	0.191	80	560	100	154	2940	3094	166	2752	2918	Error	Error	-4.255	154	2940	166	2752	64922	312067	0.612	10.651	0	0	0
1	13	4	"A23"	"A23"	8130	63660	100	709	747	213	28	617	617	645	211	32	33	6	0	2873	2741	998	36	1132	1132	1134	148	13	91	85	0	0.000	0.000	0.000	0.000	0.000	0.000	0.000	0.000	0.000	0.000	0.000	0.000	0.000	0.000	0.053	0.081	0.131	0.140	3.342	0.085	0.087	80	560	100	92	1741	1833	130	1609	1739	Error	Error	-4.242	92	1741	130	1609	59748	219253	0.483	10.858	0	0	0
1	14	4	"A23"	"A23"	8430	63660	100	813	860	214	24	654	654	668	183	27	45	21	0	3955	3760	1052	27	1155	1155	1177	175	14	100	95	0	0.000	0.000	0.000	0.000	0.000	0.000	0.000	0.000	0.000	0.000	0.000	0.000	0.000	0.000	0.057	0.079	0.086	0.073	3.318	0.075	0.175	80	560	100	159	2800	2959	206	2605	2811	Error	Error	-4.138	159	2800	206	2605	68764	300797	1.049	14.760	0	0	0
1	15	4	"A23"	"A23"	8730	63660	100	665	671	202	30	641	641	649	171	26	22	6	0	1738	2212	1005	45	1147	1147	1147	152	13	83	68	0	0.000	0.000	0.000	0.000	0.000	0.000	0.000	0.000	0.000	0.000	0.000	0.000	0.000	0.000	0.041	0.028	0.126	0.176	6.752	0.089	0.117	80	560	100	24	591	615	30	1065	1095	Error	Error	-4.622	24	591	30	1065	53659	176969	0.129	7.007	0	0	0
1	16	4	"A24"	"A24"	9030	63660	100	842	895	246	27	687	687	704	181	25	45	25	0	3824	3632	945	26	1188	1188	1196	122	10	100	97	0	0.000	0.000	0.000	0.000	0.000	0.000	0.000	0.000	0.000	0.000	0.000	0.000	0.000	0.000	0.059	0.085	0.111	0.089	2.626	0.088	0.209	80	560	100	155	2636	2791	208	2444	2652	Error	Error	-4.088	155	2636	208	2444	71575	290596	1.055	19.967	0	0	0
1	17	4	"A24"	"A24"	9330	63660	100	765	802	300	37	704	704	718	191	26	31	6	0	2328	2457	796	32	1191	1191	1199	140	11	97	91	0	0.000	0.000	0.000	0.000	0.000	0.000	0.000	0.000	0.000	0.000	0.000	0.000	0.000	0.000	0.054	0.077	0.139	0.121	3.892	0.085	0.062	80	560	100	61	1137	1198	98	1266	1364	Error	Error	-4.220	61	1137	98	1266	64184	196574	0.440	8.986	0	0	0
1	18	4	"A24"	"A24"	9630	63660	100	893	893	226	25	791	791	804	222	27	30	7	0	3094	2974	734	24	1263	1263	1274	184	14	98	95	0	0.000	0.000	0.000	0.000	0.000	0.000	0.000	0.000	0.000	0.000	0.000	0.000	0.000	0.000	0.056	0.060	0.108	0.094	2.079	0.089	0.128	80	560	100	102	1831	1933	102	1711	1813	Error	Error	-4.166	102	1831	102	1711	71417	237959	0.401	9.239	0	0	0
1	1	5	"A25"	"A25"	4520	63970	100	726	747	200	26	636	636	651	179	27	31	13	0	2402	2437	1095	44	1127	1127	1136	142	12	80	70	0	0.000	0.000	0.000	0.000	0.000	0.000	0.000	0.000	0.000	0.000	0.000	0.000	0.000	0.000	0.071	0.085	0.117	0.120	4.202	0.079	0.101	80	560	100	90	1275	1365	111	1310	1421	Error	Error	-3.824	90	1275	111	1310	59720	194991	0.536	9.162	0	0	0
1	2	5	"A25"	"A25"	4830	63970	100	756	784	216	27	625	625	635	169	26	42	17	0	3112	2977	992	33	1125	1125	1128	141	12	97	95	0	0.000	0.000	0.000	0.000	0.000	0.000	0.000	0.000	0.000	0.000	0.000	0.000	0.000	0.000	0.066	0.086	0.092	0.088	3.181	0.095	0.203	80	560	100	131	1987	2118	159	1852	2011	Error	Error	-3.923	131	1987	159	1852	62735	238179	0.882	13.113	0	0	0
1	3	5	"A25"	"A25"	5130	63970	100	783	798	227	28	615	615	633	176	27	48	20	0	3089	3180	1237	38	1135	1135	1147	135	11	93	91	0	0.000	0.000	0.000	0.000	0.000	0.000	0.000	0.000	0.000	0.000	0.000	0.000	0.000	0.000	0.086	0.089	0.109	0.107	2.710	0.103	0.217	80	560	100	168	1954	2122	183	2045	2228	Error	Error	-3.540	168	1954	183	2045	63873	254398	0.938	15.059	0	0	0
1	4	5	"A26"	"A26"	5430	63970	100	822	879	247	28	617	617	625	173	27	57	36	0	4403	4770	2056	43	1137	1137	1249	424	33	95	92	0	0.000	0.000	0.000	0.000	0.000	0.000	0.000	0.000	0.000	0.000	0.000	0.000	0.000	0.000	0.063	0.072	0.081	0.070	2.607	0.065	0.318	80	560	100	205	3266	3471	262	3633	3895	Error	Error	-3.994	205	3266	262	3633	70308	381632	1.468	8.304	0	0	0
1	5	5	"A26"	"A26"	5730	63960	100	677	760	273	35	609	609	626	183	29	38	20	0	4372	4173	1866	44	1119	1119	1312	925	70	82	68	0	0.000	0.000	0.000	0.000	0.000	0.000	0.000	0.000	0.000	0.000	0.000	0.000	0.000	0.000	0.021	0.049	0.075	0.061	3.551	0.053	0.220	80	560	100	68	3253	3321	151	3054	3205	Error	Error	-5.580	68	3253	151	3054	60782	333811	0.732	3.093	0	0	0
1	6	5	"A26"	"A26"	6030	63960	100	830	829	279	33	612	612	616	182	29	52	27	0	4007	4157	2552	61	1157	1157	1418	758	53	73	67	0	0.000	0.000	0.000	0.000	0.000	0.000	0.000	0.000	0.000	0.000	0.000	0.000	0.000	0.000	0.076	0.072	0.087	0.103	3.410	0.072	0.447	80	560	100	218	2850	3068	217	3000	3217	Error	Error	-3.709	218	2850	217	3000	66299	332544	1.170	3.613	0	0	0
1	7	5	"A27"	"A27"	6330	63960	100	783	786	237	30	561	561	582	175	30	58	28	0	3881	3583	1609	44	1055	1055	1069	185	17	93	87	0	0.000	0.000	0.000	0.000	0.000	0.000	0.000	0.000	0.000	0.000	0.000	0.000	0.000	0.000	0.079	0.089	0.106	0.112	2.944	0.083	0.341	80	560	100	222	2826	3048	225	2528	2753	Error	Error	-3.670	222	2826	225	2528	62892	286670	1.166	13.589	0	0	0
1	8	5	"A27"	"A27"	6630	63960	100	755	743	224	30	597	597	602	163	27	48	20	0	3408	3424	1734	50	1083	1083	1154	408	35	76	76	0	0.000	0.000	0.000	0.000	0.000	0.000	0.000	0.000	0.000	0.000	0.000	0.000	0.000	0.000	0.068	0.062	0.105	0.122	3.575	0.059	0.201	80	560	100	158	2325	2483	146	2341	2487	Error	Error	-3.879	158	2325	146	2341	59417	273915	0.865	5.564	0	0	0
1	9	5	"A27"	"A27"	6930	63960	100	757	996	1891	189	597	597	615	219	35	42	18	0	3496	3698	1744	47	1055	1055	1086	214	19	93	92	0	0.000	0.000	0.000	0.000	0.000	0.000	0.000	0.000	0.000	0.000	0.000	0.000	0.000	0.000	0.066	0.151	0.090	0.098	2.596	0.323	0.092	80	560	100	160	2441	2601	399	2643	3042	Error	Error	-3.931	160	2441	399	2643	79655	295873	1.740	12.206	0	0	0
1	10	5	"A28"	"A28"	7230	63960	100	754	770	221	28	572	572	589	177	30	51	25	0	4993	4412	2129	48	1076	1076	1087	155	14	88	87	0	0.000	0.000	0.000	0.000	0.000	0.000	0.000	0.000	0.000	0.000	0.000	0.000	0.000	0.000	0.046	0.059	0.076	0.084	3.794	0.053	0.196	80	560	100	182	3917	4099	198	3336	3534	Error	Error	-4.428	182	3917	198	3336	61638	352958	1.023	21.452	0	0	0
1	11	5	"A28"	"A28"	7530	63960	100	818	801	221	27	592	592	603	179	29	55	25	0	4690	4281	1885	44	1086	1086	1116	229	20	91	86	0	0.000	0.000	0.000	0.000	0.000	0.000	0.000	0.000	0.000	0.000	0.000	0.000	0.000	0.000	0.063	0.065	0.083	0.083	2.280	0.069	0.274	80	560	100	226	3604	3830	209	3195	3404	Error	Error	-3.995	226	3604	209	3195	64093	342462	1.106	13.821	0	0	0
1	12	5	"A28"	"A28"	7830	63960	100	839	854	211	24	598	598	612	177	28	65	35	0	5059	4463	2026	45	1097	1097	1133	218	19	91	85	0	0.000	0.000	0.000	0.000	0.000	0.000	0.000	0.000	0.000	0.000	0.000	0.000	0.000	0.000	0.061	0.076	0.082	0.093	3.358	0.066	0.309	80	560	100	241	3962	4203	256	3366	3622	Error	Error	-4.039	241	3962	256	3366	68339	357056	1.367	15.275	0	0	0
1	13	5	"A29"	"A29"	8130	63960	100	804	817	185	22	596	596	615	186	30	53	18	0	3788	3349	1396	41	1104	1104	1113	164	14	93	83	0	0.000	0.000	0.000	0.000	0.000	0.000	0.000	0.000	0.000	0.000	0.000	0.000	0.000	0.000	0.077	0.098	0.105	0.100	3.590	0.081	0.230	80	560	100	208	2684	2892	221	2245	2466	Error	Error	-3.690	208	2684	221	2245	65326	267892	1.086	13.634	0	0	0
1	14	5	"A29"	"A29"	8430	63960	100	822	829	255	30	618	618	638	188	29	55	25	0	3488	3742	1494	39	1143	1143	1241	393	31	92	88	0	0.000	0.000	0.000	0.000	0.000	0.000	0.000	0.000	0.000	0.000	0.000	0.000	0.000	0.000	0.087	0.081	0.109	0.098	2.291	0.080	0.241	80	560	100	204	2345	2549	211	2599	2810	Error	Error	-3.523	204	2345	211	2599	66333	299368	1.016	6.364	0	0	0
1	15	5	"A29"	"A29"	8730	63960	100	837	835	179	21	645	645	664	216	32	47	8	0	3333	3400	1071	31	1177	1177	1232	276	22	96	93	0	0.000	0.000	0.000	0.000	0.000	0.000	0.000	0.000	0.000	0.000	0.000	0.000	0.000	0.000	0.089	0.085	0.102	0.099	2.480	0.080	0.201	80	560	100	192	2156	2348	190	2223	2413	Error	Error	-3.489	192	2156	190	2223	66782	271974	0.792	7.855	0	0	0
1	16	5	"A30"	"A30"	9030	63960	100	858	869	255	29	664	664	670	169	25	55	25	0	3398	3731	1546	41	1157	1157	1190	232	19	95	92	0	0.000	0.000	0.000	0.000	0.000	0.000	0.000	0.000	0.000	0.000	0.000	0.000	0.000	0.000	0.087	0.080	0.101	0.091	3.371	0.075	0.260	80	560	100	194	2241	2435	205	2574	2779	Error	Error	-3.530	194	2241	205	2574	69510	298501	1.178	10.953	0	0	0
1	17	5	"A30"	"A30"	9330	63960	100	842	869	230	26	706	706	717	187	26	35	16	0	3439	3550	1260	35	1215	1215	1291	373	28	96	86	0	0.000	0.000	0.000	0.000	0.000	0.000	0.000	0.000	0.000	0.000	0.000	0.000	0.000	0.000	0.061	0.070	0.078	0.082	2.324	0.071	0.225	80	560	100	136	2224	2360	163	2335	2498	Error	Error	-4.031	136	2224	163	2335	69504	284017	0.813	6.056	0	0	0
1	18	5	"A30"	"A30"	9630	63960	100	876	932	281	30	704	704	732	187	25	48	23	0	3694	4134	1683	40	1206	1206	1203	132	10	98	96	0	0.000	0.000	0.000	0.000	0.000	0.000	0.000	0.000	0.000	0.000	0.000	0.000	0.000	0.000	0.069	0.078	0.080	0.090	2.714	0.087	0.331	80	560	100	172	2488	2660	228	2928	3156	Error	Error	-3.855	172	2488	228	2928	74593	330744	1.070	22.205	0	0	0
1	1	6	"A31"	"A31"	4530	64270	100	764	786	223	28	627	627	679	872	128	0	0	0	3210	3494	1718	49	1113	1113	1154	678	58	78	67	0	0.000	0.000	0.000	0.000	0.000	0.000	0.000	0.000	0.000	0.000	0.000	0.000	0.000	0.000	0.065	0.067	0.087	0.089	4.362	0.074	0.234	80	560	100	137	2097	2234	159	2381	2540	Error	Error	-3.936	137	2097	159	2381	62916	279552	0.123	3.451	0	0	0
1	2	6	"A31"	"A31"	4830	64270	100	792	781	208	26	607	607	632	214	33	41	12	0	4219	4170	1850	44	1108	1108	1124	164	14	92	91	0	0.000	0.000	0.000	0.000	0.000	0.000	0.000	0.000	0.000	0.000	0.000	0.000	0.000	0.000	0.059	0.057	0.066	0.071	3.616	0.057	0.160	80	560	100	185	3111	3296	174	3062	3236	Error	Error	-4.072	185	3111	174	3062	62478	333567	0.696	18.573	0	0	0
1	3	6	"A31"	"A31"	5130	64270	100	788	791	218	27	607	607	627	211	33	45	12	0	4267	4511	2029	44	1137	1137	1149	174	15	97	93	0	0.000	0.000	0.000	0.000	0.000	0.000	0.000	0.000	0.000	0.000	0.000	0.000	0.000	0.000	0.058	0.055	0.073	0.060	2.333	0.054	0.228	80	560	100	181	3130	3311	184	3374	3558	Error	Error	-4.112	181	3130	184	3374	63250	360901	0.777	19.322	0	0	0
1	4	6	"A32"	"A32"	5430	64270	100	679	699	206	29	589	589	631	405	64	10	0	0	2945	3175	1632	51	1102	1102	1145	277	24	83	81	0	0.000	0.000	0.000	0.000	0.000	0.000	0.000	0.000	0.000	0.000	0.000	0.000	0.000	0.000	0.049	0.053	0.097	0.086	4.320	0.057	0.100	80	560	100	90	1843	1933	110	2073	2183	Error	Error	-4.356	90	1843	110	2073	55957	253962	0.168	7.329	0	0	0
1	5	6	"A32"	"A32"	5730	64270	100	627	666	206	30	578	578	618	415	67	7	0	0	2122	2322	996	42	1096	1096	1186	656	55	70	35	0	0.000	0.000	0.000	0.000	0.000	0.000	0.000	0.000	0.000	0.000	0.000	0.000	0.000	0.000	0.048	0.072	0.150	0.168	3.540	0.103	0.161	80	560	100	49	1026	1075	88	1226	1314	Error	Error	-4.388	49	1026	88	1226	53302	185754	0.116	1.732	0	0	0
1	6	6	"A32"	"A32"	6030	64260	100	668	678	199	29	586	586	590	157	26	38	12	0	1992	2407	1196	49	1135	1135	1241	491	39	65	45	0	0.000	0.000	0.000	0.000	0.000	0.000	0.000	0.000	0.000	0.000	0.000	0.000	0.000	0.000	0.096	0.072	0.121	0.130	3.767	0.074	0.163	80	560	100	82	857	939	92	1272	1364	Error	Error	-3.386	82	857	92	1272	54217	192553	0.561	2.375	0	0	0
1	7	6	"A33"	"A33"	6330	64260	100	561	573	165	28	571	571	579	160	27	20	1	0	1671	1732	622	35	1038	1038	1040	119	11	81	71	0	0.000	0.000	0.000	0.000	0.000	0.000	0.000	0.000	0.000	0.000	0.000	0.000	0.000	0.000	-0.016	0.003	0.200	0.261	8.944	0.063	0.021	80	560	100	-10	633	623	2	694	696	Error	Error	Error	-10	633	2	694	45805	138530	-0.037	5.815	0	0	0
1	8	6	"A33"	"A33"	6630	64260	100	592	609	150	24	554	554	593	711	119	0	0	0	2147	2196	970	44	1041	1041	1066	403	37	70	63	0	0.000	0.000	0.000	0.000	0.000	0.000	0.000	0.000	0.000	0.000	0.000	0.000	0.000	0.000	0.034	0.048	0.112	0.145	4.716	0.046	0.038	80	560	100	38	1106	1144	55	1155	1210	Error	Error	-4.863	38	1106	55	1155	48684	175657	0.023	2.804	0	0	0
1	9	6	"A33"	"A33"	6930	64260	100	551	577	179	31	561	561	570	164	28	17	7	0	1731	1871	787	42	1034	1034	1035	129	12	81	72	0	0.000	0.000	0.000	0.000	0.000	0.000	0.000	0.000	0.000	0.000	0.000	0.000	0.000	0.000	-0.014	0.019	0.150	0.151	3.509	0.083	0.066	80	560	100	-10	697	687	16	837	853	Error	Error	Error	-10	697	16	837	46138	149681	0.043	6.481	0	0	0
1	10	6	"A34"	"A34"	7240	64260	100	662	673	179	26	546	546	550	156	28	38	15	0	2610	2588	1055	40	1022	1022	1025	131	12	91	88	0	0.000	0.000	0.000	0.000	0.000	0.000	0.000	0.000	0.000	0.000	0.000	0.000	0.000	0.000	0.073	0.081	0.116	0.112	3.055	0.086	0.177	80	560	100	116	1588	1704	127	1566	1693	Error	Error	-3.775	116	1588	127	1566	53814	207070	0.788	11.931	0	0	0
1	11	6	"A34"	"A34"	7540	64260	100	660	686	196	28	562	562	565	157	27	42	16	0	2837	2789	847	30	1045	1045	1047	132	12	97	95	0	0.000	0.000	0.000	0.000	0.000	0.000	0.000	0.000	0.000	0.000	0.000	0.000	0.000	0.000	0.055	0.071	0.115	0.093	3.159	0.062	0.092	80	560	100	98	1792	1890	124	1744	1868	Error	Error	-4.193	98	1792	124	1744	54893	223098	0.771	13.197	0	0	0
1	12	6	"A34"	"A34"	7840	64260	100	659	687	181	26	553	553	631	1401	222	0	0	0	3056	2991	942	31	1061	1061	1143	2042	178	48	3	0	0.000	0.000	0.000	0.000	0.000	0.000	0.000	0.000	0.000	0.000	0.000	0.000	0.000	0.000	0.053	0.069	0.086	0.090	2.651	0.635	0.894	80	560	100	106	1995	2101	134	1930	2064	Error	Error	-4.234	106	1995	134	1930	54953	239286	0.040	0.905	0	0	0
1	13	6	"A35"	"A35"	8140	64260	100	805	818	213	26	597	597	612	169	27	58	28	0	3973	4162	1802	43	1158	1158	1254	357	28	93	90	0	0.000	0.000	0.000	0.000	0.000	0.000	0.000	0.000	0.000	0.000	0.000	0.000	0.000	0.000	0.074	0.074	0.079	0.086	2.444	0.070	0.330	80	560	100	208	2815	3023	221	3004	3225	Error	Error	-3.758	208	2815	221	3004	65461	332967	1.219	8.146	0	0	0
1	14	6	"A35"	"A35"	8440	64260	100	917	919	241	26	610	610	624	176	28	70	41	0	4754	4751	1612	33	1186	1186	1325	594	44	95	93	0	0.000	0.000	0.000	0.000	0.000	0.000	0.000	0.000	0.000	0.000	0.000	0.000	0.000	0.000	0.086	0.087	0.089	0.079	2.664	0.074	0.401	80	560	100	307	3568	3875	309	3565	3874	Error	Error	-3.539	307	3568	309	3565	73517	380044	1.676	5.768	0	0	0
1	15	6	"A35"	"A35"	8740	64260	100	956	968	217	22	640	640	652	178	27	75	45	0	4622	5034	1968	39	1211	1211	1342	434	32	96	95	0	0.000	0.000	0.000	0.000	0.000	0.000	0.000	0.000	0.000	0.000	0.000	0.000	0.000	0.000	0.093	0.086	0.086	0.085	1.848	0.066	0.321	80	560	100	316	3411	3727	328	3823	4151	Error	Error	-3.432	316	3411	328	3823	77427	402744	1.775	8.507	0	0	0
1	16	6	"A36"	"A36"	9040	64260	100	849	866	271	31	640	640	651	178	27	55	28	0	3756	4306	2352	54	1179	1179	1240	326	26	92	86	0	0.000	0.000	0.000	0.000	0.000	0.000	0.000	0.000	0.000	0.000	0.000	0.000	0.000	0.000	0.081	0.072	0.101	0.078	3.457	0.066	0.320	80	560	100	209	2577	2786	226	3127	3353	Error	Error	-3.624	209	2577	226	3127	69269	344494	1.208	9.405	0	0	0
1	17	6	"A36"	"A36"	9340	64260	100	902	929	256	27	660	660	673	183	27	56	32	0	3556	4069	2097	51	1198	1198	1289	433	33	95	90	0	0.000	0.000	0.000	0.000	0.000	0.000	0.000	0.000	0.000	0.000	0.000	0.000	0.000	0.000	0.103	0.094	0.100	0.107	2.351	0.074	0.341	80	560	100	242	2358	2600	269	2871	3140	Error	Error	-3.284	242	2358	269	2871	74284	325513	1.399	6.420	0	0	0
1	18	6	"A36"	"A36"	9640	64260	100	852	915	261	28	703	703	723	187	25	45	22	0	3332	3822	1762	46	1198	1198	1222	203	16	95	93	0	0.000	0.000	0.000	0.000	0.000	0.000	0.000	0.000	0.000	0.000	0.000	0.000	0.000	0.000	0.070	0.081	0.094	0.095	3.826	0.085	0.306	80	560	100	149	2134	2283	212	2624	2836	Error	Error	-3.840	149	2134	212	2624	73237	305760	1.027	12.808	0	0	0
1	1	7	"A37"	"A37"	4530	64570	100	840	864	267	30	667	667	709	473	66	16	0	0	4381	4191	1398	33	1223	1223	1493	952	63	88	76	0	0.000	0.000	0.000	0.000	0.000	0.000	0.000	0.000	0.000	0.000	0.000	0.000	0.000	0.000	0.055	0.066	0.089	0.063	3.504	0.059	0.301	80	560	100	173	3158	3331	197	2968	3165	Error	Error	-4.190	173	3158	197	2968	69098	335303	0.328	2.834	0	0	0
1	2	7	"A37"	"A37"	4840	64570	100	1034	1068	330	30	635	635	644	176	27	73	52	0	4820	4883	2331	47	1161	1161	1301	504	38	93	90	0	0.000	0.000	0.000	0.000	0.000	0.000	0.000	0.000	0.000	0.000	0.000	0.000	0.000	0.000	0.109	0.116	0.116	0.110	2.241	0.072	0.287	80	560	100	399	3659	4058	433	3722	4155	Error	Error	-3.197	399	3659	433	3722	85475	390633	2.409	7.107	0	0	0
1	3	7	"A37"	"A37"	5140	64570	100	872	963	422	43	603	603	626	230	36	60	30	0	4707	4596	1858	40	1136	1136	1214	392	32	93	92	0	0.000	0.000	0.000	0.000	0.000	0.000	0.000	0.000	0.000	0.000	0.000	0.000	0.000	0.000	0.075	0.104	0.122	0.106	3.714	0.085	0.223	80	560	100	269	3571	3840	360	3460	3820	Error	Error	-3.731	269	3571	360	3460	77024	367718	1.465	8.628	0	0	0
1	4	7	"A38"	"A38"	5440	64570	100	863	889	259	29	582	582	598	162	27	75	40	0	5720	5383	1891	35	1083	1083	1160	349	30	95	92	0	0.000	0.000	0.000	0.000	0.000	0.000	0.000	0.000	0.000	0.000	0.000	0.000	0.000	0.000	0.061	0.071	0.069	0.069	2.814	0.060	0.384	80	560	100	281	4637	4918	307	4300	4607	Error	Error	-4.045	281	4637	307	4300	71093	430625	1.796	12.100	0	0	0
1	5	7	"A38"	"A38"	5740	64570	100	812	843	235	27	563	563	608	495	81	22	0	0	4925	5211	2077	39	1059	1059	1130	748	66	92	91	0	0.000	0.000	0.000	0.000	0.000	0.000	0.000	0.000	0.000	0.000	0.000	0.000	0.000	0.000	0.064	0.067	0.063	0.064	2.282	0.059	0.334	80	560	100	249	3866	4115	280	4152	4432	Error	Error	-3.957	249	3866	280	4152	67450	416869	0.475	5.456	0	0	0
1	6	7	"A38"	"A38"	6040	64570	100	874	874	211	24	547	547	568	160	28	73	51	0	5454	5487	2216	40	1065	1065	1104	238	21	93	92	0	0.000	0.000	0.000	0.000	0.000	0.000	0.000	0.000	0.000	0.000	0.000	0.000	0.000	0.000	0.075	0.074	0.075	0.080	2.985	0.064	0.472	80	560	100	327	4389	4716	327	4422	4749	Error	Error	-3.747	327	4389	327	4422	69912	438949	1.913	18.416	0	0	0
1	7	7	"A39"	"A39"	6340	64560	100	606	633	207	32	549	549	809	2643	326	0	0	0	2573	2816	1510	53	1015	1015	1302	3007	230	18	0	0	0.000	0.000	0.000	0.000	0.000	0.000	0.000	0.000	0.000	0.000	0.000	0.000	0.000	0.000	0.037	0.047	0.096	0.094	3.500	0.855	0.928	80	560	100	57	1558	1615	84	1801	1885	Error	Error	-4.773	57	1558	84	1801	50676	225284	-0.067	0.503	0	0	0
1	8	7	"A39"	"A39"	6640	64560	100	635	654	228	34	558	558	633	1537	242	0	0	0	1982	2515	1569	62	1011	1011	1106	1832	165	31	13	0	0.000	0.000	0.000	0.000	0.000	0.000	0.000	0.000	0.000	0.000	0.000	0.000	0.000	0.000	0.079	0.064	0.114	0.143	3.553	0.080	0.211	80	560	100	77	971	1048	96	1504	1600	Error	Error	-3.657	77	971	96	1504	52359	201228	0.014	0.769	0	0	0
1	9	7	"A39"	"A39"	6940	64560	100	702	795	775	97	529	529	546	161	29	52	25	0	3018	2985	1296	43	998	998	1015	148	14	95	91	0	0.000	0.000	0.000	0.000	0.000	0.000	0.000	0.000	0.000	0.000	0.000	0.000	0.000	0.000	0.086	0.134	0.098	0.106	2.808	0.178	0.199	80	560	100	173	2020	2193	266	1987	2253	Error	Error	-3.546	173	2020	266	1987	63600	238801	1.547	13.311	0	0	0
1	10	7	"A40"	"A40"	7240	64560	100	618	642	189	29	549	549	564	200	35	22	6	0	3025	2883	1291	44	1022	1022	1042	161	15	95	83	0	0.000	0.000	0.000	0.000	0.000	0.000	0.000	0.000	0.000	0.000	0.000	0.000	0.000	0.000	0.034	0.050	0.086	0.072	4.087	0.067	0.093	80	560	100	69	2003	2072	93	1861	1954	Error	Error	-4.859	69	2003	93	1861	51373	230648	0.390	11.435	0	0	0
1	11	7	"A40"	"A40"	7540	64560	100	639	649	182	28	550	550	567	160	28	40	8	0	2444	2711	1272	46	1044	1044	1073	236	21	92	80	0	0.000	0.000	0.000	0.000	0.000	0.000	0.000	0.000	0.000	0.000	0.000	0.000	0.000	0.000	0.064	0.059	0.105	0.114	2.761	0.059	0.159	80	560	100	89	1400	1489	99	1667	1766	Error	Error	-3.975	89	1400	99	1667	51939	216904	0.513	6.941	0	0	0
1	12	7	"A40"	"A40"	7840	64560	100	699	699	211	30	571	571	615	432	70	6	0	0	3085	2896	1395	48	1042	1042	1067	281	26	82	75	0	0.000	0.000	0.000	0.000	0.000	0.000	0.000	0.000	0.000	0.000	0.000	0.000	0.000	0.000	0.063	0.069	0.097	0.119	3.542	0.068	0.184	80	560	100	128	2043	2171	128	1854	1982	Error	Error	-3.996	128	2043	128	1854	55920	231707	0.194	6.509	0	0	0
1	13	7	"A41"	"A41"	8140	64560	100	846	847	239	28	594	594	617	187	30	56	25	0	4325	4104	1459	35	1167	1167	1279	411	32	91	90	0	0.000	0.000	0.000	0.000	0.000	0.000	0.000	0.000	0.000	0.000	0.000	0.000	0.000	0.000	0.080	0.086	0.101	0.089	2.970	0.065	0.276	80	560	100	252	3158	3410	253	2937	3190	Error	Error	-3.648	252	3158	253	2937	67739	328287	1.230	6.873	0	0	0
1	14	7	"A41"	"A41"	8440	64560	100	910	903	231	25	606	606	632	229	36	61	22	0	4281	4261	1501	35	1176	1176	1323	493	37	93	88	0	0.000	0.000	0.000	0.000	0.000	0.000	0.000	0.000	0.000	0.000	0.000	0.000	0.000	0.000	0.098	0.096	0.103	0.108	1.849	0.084	0.379	80	560	100	304	3105	3409	297	3085	3382	Error	Error	-3.352	304	3105	297	3085	72275	340854	1.183	5.959	0	0	0
1	15	7	"A41"	"A41"	8740	64560	100	1014	1023	227	22	660	660	662	172	25	80	51	0	5386	5441	1945	35	1260	1260	1434	536	37	96	92	0	0.000	0.000	0.000	0.000	0.000	0.000	0.000	0.000	0.000	0.000	0.000	0.000	0.000	0.000	0.086	0.087	0.088	0.081	1.922	0.073	0.454	80	560	100	354	4126	4480	363	4181	4544	Error	Error	-3.543	354	4126	363	4181	81826	435305	2.099	7.476	0	0	0
1	16	7	"A42"	"A42"	9040	64560	100	768	832	261	31	670	670	678	174	25	37	21	0	2535	2837	1568	55	1170	1170	1174	141	12	91	82	0	0.000	0.000	0.000	0.000	0.000	0.000	0.000	0.000	0.000	0.000	0.000	0.000	0.000	0.000	0.072	0.097	0.142	0.149	3.802	0.097	0.280	80	560	100	98	1365	1463	162	1667	1829	Error	Error	-3.800	98	1365	162	1667	66538	226952	0.885	11.794	0	0	0
1	17	7	"A42"	"A42"	9340	64560	100	775	809	201	24	669	669	688	190	27	35	10	0	2737	2844	971	34	1172	1172	1190	159	13	96	95	0	0.000	0.000	0.000	0.000	0.000	0.000	0.000	0.000	0.000	0.000	0.000	0.000	0.000	0.000	0.068	0.084	0.110	0.105	3.823	0.065	0.097	80	560	100	106	1565	1671	140	1672	1812	Error	Error	-3.884	106	1565	140	1672	64693	227483	0.637	10.403	0	0	0
1	18	7	"A42"	"A42"	9640	64560	100	798	837	221	26	749	749	1044	2952	282	0	0	0	2912	3065	1120	36	1196	1196	1470	2405	163	25	5	0	0.000	0.000	0.000	0.000	0.000	0.000	0.000	0.000	0.000	0.000	0.000	0.000	0.000	0.000	0.029	0.047	0.105	0.095	2.783	0.073	0.103	80	560	100	49	1716	1765	88	1869	1957	Error	Error	-5.130	49	1716	88	1869	66962	245229	-0.070	0.663	0	0	0
1	1	8	"A43"	"A43"	4540	64870	100	895	890	255	28	656	656	690	360	52	30	1	0	4187	4067	1438	35	1139	1139	1196	406	33	98	90	0	0.000	0.000	0.000	0.000	0.000	0.000	0.000	0.000	0.000	0.000	0.000	0.000	0.000	0.000	0.078	0.080	0.107	0.093	1.905	0.100	0.220	80	560	100	239	3048	3287	234	2928	3162	Error	Error	-3.673	239	3048	234	2928	71239	325395	0.556	7.071	0	0	0
1	2	8	"A43"	"A43"	4840	64870	100	698	739	208	28	618	618	636	286	44	20	2	0	2812	3299	1654	50	1123	1123	1165	325	27	90	80	0	0.000	0.000	0.000	0.000	0.000	0.000	0.000	0.000	0.000	0.000	0.000	0.000	0.000	0.000	0.047	0.056	0.071	0.070	3.220	0.060	0.217	80	560	100	80	1689	1769	121	2176	2297	Error	Error	-4.400	80	1689	121	2176	59083	263885	0.360	6.566	0	0	0
1	3	8	"A43"	"A43"	5140	64870	100	770	812	222	27	584	584	596	160	26	55	31	0	4521	4292	1563	36	1065	1065	1077	133	12	97	95	0	0.000	0.000	0.000	0.000	0.000	0.000	0.000	0.000	0.000	0.000	0.000	0.000	0.000	0.000	0.054	0.071	0.090	0.080	2.908	0.069	0.299	80	560	100	186	3456	3642	228	3227	3455	Error	Error	-4.216	186	3456	228	3227	64935	343349	1.350	24.173	0	0	0
1	4	8	"A44"	"A44"	5440	64870	100	843	867	231	26	583	583	604	310	51	41	7	0	4626	4874	2091	42	1071	1071	1112	320	28	97	92	0	0.000	0.000	0.000	0.000	0.000	0.000	0.000	0.000	0.000	0.000	0.000	0.000	0.000	0.000	0.073	0.075	0.082	0.080	2.168	0.063	0.356	80	560	100	260	3555	3815	284	3803	4087	Error	Error	-3.773	260	3555	284	3803	69343	389951	0.848	11.756	0	0	0
1	5	8	"A44"	"A44"	5740	64870	100	811	811	223	27	560	560	583	357	61	31	1	0	4168	4473	2212	49	1052	1052	1176	578	49	87	83	0	0.000	0.000	0.000	0.000	0.000	0.000	0.000	0.000	0.000	0.000	0.000	0.000	0.000	0.000	0.081	0.073	0.084	0.092	3.369	0.070	0.356	80	560	100	251	3116	3367	251	3421	3672	Error	Error	-3.634	251	3116	251	3421	64841	357822	0.639	5.704	0	0	0
1	6	8	"A44"	"A44"	6040	64870	100	788	801	228	28	542	542	561	166	29	61	36	0	4039	4373	1646	37	1060	1060	1145	361	31	98	95	0	0.000	0.000	0.000	0.000	0.000	0.000	0.000	0.000	0.000	0.000	0.000	0.000	0.000	0.000	0.083	0.078	0.076	0.079	2.622	0.062	0.281	80	560	100	246	2979	3225	259	3313	3572	Error	Error	-3.598	246	2979	259	3313	64093	349818	1.446	8.942	0	0	0
1	7	8	"A45"	"A45"	6340	64870	100	693	745	265	35	556	556	574	167	29	45	23	0	3235	3611	2108	58	1034	1034	1075	226	21	97	90	0	0.000	0.000	0.000	0.000	0.000	0.000	0.000	0.000	0.000	0.000	0.000	0.000	0.000	0.000	0.062	0.073	0.084	0.081	2.876	0.060	0.212	80	560	100	137	2201	2338	189	2577	2766	Error	Error	-4.006	137	2201	189	2577	59584	288870	1.024	11.221	0	0	0
1	8	8	"A45"	"A45"	6640	64860	100	755	783	251	32	552	552	588	540	91	11	0	0	3477	3663	1806	49	1046	1046	1191	623	52	82	71	0	0.000	0.000	0.000	0.000	0.000	0.000	0.000	0.000	0.000	0.000	0.000	0.000	0.000	0.000	0.084	0.088	0.105	0.108	2.670	0.063	0.327	80	560	100	203	2431	2634	231	2617	2848	Error	Error	-3.582	203	2431	231	2617	62613	293008	0.361	3.968	0	0	0
1	9	8	"A45"	"A45"	6940	64860	100	743	754	245	32	535	535	558	232	41	43	13	0	3108	3423	1413	41	1034	1034	1177	582	49	95	87	0	0.000	0.000	0.000	0.000	0.000	0.000	0.000	0.000	0.000	0.000	0.000	0.000	0.000	0.000	0.100	0.092	0.107	0.098	3.801	0.069	0.356	80	560	100	208	2074	2282	219	2389	2608	Error	Error	-3.318	208	2074	219	2389	60353	273819	0.845	3.859	0	0	0
1	10	8	"A47"	"A47"	7250	64860	100	766	773	227	29	547	547	765	2195	286	0	0	0	4082	3934	1895	48	1053	1053	1407	2814	200	56	5	0	0.000	0.000	0.000	0.000	0.000	0.000	0.000	0.000	0.000	0.000	0.000	0.000	0.000	0.000	0.072	0.078	0.099	0.093	3.369	0.063	0.295	80	560	100	219	3029	3248	226	2881	3107	Error	Error	-3.790	219	3029	226	2881	61816	314718	0.004	0.898	0	0	0
1	11	8	"A47"	"A47"	7550	64860	100	747	781	238	30	538	538	553	156	28	56	40	0	4398	4478	1991	44	1062	1062	1217	621	51	85	85	0	0.000	0.000	0.000	0.000	0.000	0.000	0.000	0.000	0.000	0.000	0.000	0.000	0.000	0.000	0.063	0.071	0.079	0.069	2.655	0.059	0.378	80	560	100	209	3336	3545	243	3416	3659	Error	Error	-3.997	209	3336	243	3416	62500	358262	1.462	5.251	0	0	0
1	12	8	"A47"	"A47"	7850	64860	100	887	874	274	31	549	549	573	227	39	63	28	0	4778	5038	2607	51	1088	1088	1270	729	57	87	85	0	0.000	0.000	0.000	0.000	0.000	0.000	0.000	0.000	0.000	0.000	0.000	0.000	0.000	0.000	0.092	0.082	0.088	0.104	2.906	0.065	0.397	80	560	100	338	3690	4028	325	3950	4275	Error	Error	-3.449	338	3690	325	3950	69945	403043	1.326	5.169	0	0	0
1	13	8	"A48"	"A48"	8150	64860	100	752	761	226	29	558	558	578	189	32	50	21	0	3880	3895	1782	45	1079	1079	1109	210	18	88	85	0	0.000	0.000	0.000	0.000	0.000	0.000	0.000	0.000	0.000	0.000	0.000	0.000	0.000	0.000	0.069	0.072	0.078	0.083	3.453	0.071	0.250	80	560	100	194	2801	2995	203	2816	3019	Error	Error	-3.852	194	2801	203	2816	60860	311602	0.968	13.267	0	0	0
1	14	8	"A48"	"A48"	8450	64860	100	715	779	269	34	578	578	591	163	27	47	25	0	4046	4227	1719	40	1130	1130	1139	153	13	95	92	0	0.000	0.000	0.000	0.000	0.000	0.000	0.000	0.000	0.000	0.000	0.000	0.000	0.000	0.000	0.047	0.065	0.068	0.071	2.862	0.058	0.192	80	560	100	137	2916	3053	201	3097	3298	Error	Error	-4.412	137	2916	201	3097	62308	338131	1.153	20.183	0	0	0
1	15	8	"A48"	"A48"	8750	64860	100	886	891	232	26	625	625	1375	6002	436	0	0	0	4875	4829	1698	35	1191	1191	1970	6334	321	2	0	0	0.000	0.000	0.000	0.000	0.000	0.000	0.000	0.000	0.000	0.000	0.000	0.000	0.000	0.000	0.071	0.073	0.077	0.064	3.300	0.063	0.173	80	560	100	261	3684	3945	266	3638	3904	Error	Error	-3.819	261	3684	266	3638	71265	386325	-0.081	0.451	0	0	0
1	16	8	"A49"	"A49"	9050	64860	100	800	836	200	23	643	643	677	195	28	45	12	0	2841	3558	2057	57	1159	1159	1176	161	13	91	87	0	0.000	0.000	0.000	0.000	0.000	0.000	0.000	0.000	0.000	0.000	0.000	0.000	0.000	0.000	0.093	0.080	0.100	0.099	2.757	0.054	0.151	80	560	100	157	1682	1839	193	2399	2592	Error	Error	-3.421	157	1682	193	2399	66908	284650	0.815	14.795	0	0	0
1	17	8	"A49"	"A49"	9350	64860	100	759	767	195	25	666	666	679	173	25	32	8	0	2440	2568	683	26	1171	1171	1178	165	14	97	95	0	0.000	0.000	0.000	0.000	0.000	0.000	0.000	0.000	0.000	0.000	0.000	0.000	0.000	0.000	0.073	0.072	0.123	0.106	2.921	0.077	0.098	80	560	100	93	1269	1362	101	1397	1498	Error	Error	-3.770	93	1269	101	1397	61360	205461	0.509	8.424	0	0	0
1	18	8	"A49"	"A49"	9650	64860	100	938	965	248	25	770	770	779	209	26	42	20	0	3664	3777	1348	35	1227	1227	1275	344	26	96	95	0	0.000	0.000	0.000	0.000	0.000	0.000	0.000	0.000	0.000	0.000	0.000	0.000	0.000	0.000	0.069	0.076	0.105	0.077	3.089	0.069	0.226	80	560	100	168	2437	2605	195	2550	2745	Error	Error	-3.859	168	2437	195	2550	77226	302132	0.890	7.273	0	0	0
1	1	9	"A50"	"A50"	4540	65170	100	687	709	198	27	642	642	674	304	45	11	2	0	1686	1809	600	33	1070	1070	1095	301	27	77	51	0	0.000	0.000	0.000	0.000	0.000	0.000	0.000	0.000	0.000	0.000	0.000	0.000	0.000	0.000	0.073	0.091	0.145	0.143	4.256	0.222	0.128	80	560	100	45	616	661	67	739	806	Error	Error	-3.775	45	616	67	739	56711	144755	0.115	2.372	0	0	0
1	2	9	"A50"	"A50"	4850	65170	100	681	695	195	28	634	634	1069	3988	373	0	0	0	1677	1808	525	29	1077	1077	1506	3989	264	0	0	0	0.000	0.000	0.000	0.000	0.000	0.000	0.000	0.000	0.000	0.000	0.000	0.000	0.000	0.000	0.078	0.083	0.165	0.184	2.824	0.157	0.070	80	560	100	47	600	647	61	731	792	Error	Error	-3.674	47	600	61	731	55633	144672	-0.094	0.076	0	0	0
1	3	9	"A50"	"A50"	5150	65170	100	676	695	188	27	615	615	695	1496	215	0	0	0	2024	2017	635	31	1047	1047	1059	171	16	88	81	0	0.000	0.000	0.000	0.000	0.000	0.000	0.000	0.000	0.000	0.000	0.000	0.000	0.000	0.000	0.062	0.082	0.133	0.164	5.003	11.353	0.086	80	560	100	61	977	1038	80	970	1050	Error	Error	-4.001	61	977	80	970	55613	161354	0.000	5.602	0	0	0
1	4	9	"A51"	"A51"	5450	65170	100	814	824	185	22	580	580	592	166	28	61	32	0	3272	3358	1198	35	1053	1053	1076	177	16	97	90	0	0.000	0.000	0.000	0.000	0.000	0.000	0.000	0.000	0.000	0.000	0.000	0.000	0.000	0.000	0.105	0.106	0.107	0.110	2.639	0.078	0.234	80	560	100	234	2219	2453	244	2305	2549	Error	Error	-3.245	234	2219	244	2305	65954	268607	1.398	12.893	0	0	0
1	5	9	"A51"	"A51"	5750	65170	100	733	776	275	35	565	565	607	434	71	18	1	0	3035	3145	1008	32	1050	1050	1082	249	23	100	95	0	0.000	0.000	0.000	0.000	0.000	0.000	0.000	0.000	0.000	0.000	0.000	0.000	0.000	0.000	0.085	0.101	0.114	0.093	2.630	0.439	0.334	80	560	100	168	1985	2153	211	2095	2306	Error	Error	-3.563	168	1985	211	2095	62074	251584	0.389	8.285	0	0	0
1	6	9	"A51"	"A51"	6050	65170	100	777	782	226	28	565	565	589	231	39	48	12	0	3169	3412	1334	39	1044	1044	1066	172	16	100	98	0	0.000	0.000	0.000	0.000	0.000	0.000	0.000	0.000	0.000	0.000	0.000	0.000	0.000	0.000	0.100	0.092	0.106	0.089	2.663	0.082	0.272	80	560	100	212	2125	2337	217	2368	2585	Error	Error	-3.325	212	2125	217	2368	62561	272998	0.835	13.640	0	0	0
1	7	9	"A52"	"A52"	6350	65170	100	885	906	257	28	572	572	602	344	57	48	10	0	4211	4316	1662	38	1068	1068	1160	563	48	95	90	0	0.000	0.000	0.000	0.000	0.000	0.000	0.000	0.000	0.000	0.000	0.000	0.000	0.000	0.000	0.100	0.103	0.101	0.098	2.499	0.084	0.291	80	560	100	313	3143	3456	334	3248	3582	Error	Error	-3.328	313	3143	334	3248	72449	345294	0.884	5.606	0	0	0
1	8	9	"A52"	"A52"	6650	65170	100	890	886	237	26	565	565	578	171	29	77	48	0	4047	4224	1786	42	1094	1094	1230	498	40	97	88	0	0.000	0.000	0.000	0.000	0.000	0.000	0.000	0.000	0.000	0.000	0.000	0.000	0.000	0.000	0.110	0.103	0.108	0.109	2.444	0.072	0.342	80	560	100	325	2953	3278	321	3130	3451	Error	Error	-3.184	325	2953	321	3130	70865	337954	1.801	6.012	0	0	0
1	9	9	"A52"	"A52"	6950	65160	100	815	856	255	29	545	545	572	182	31	63	41	0	4223	4244	2049	48	1070	1070	1232	513	41	88	80	0	0.000	0.000	0.000	0.000	0.000	0.000	0.000	0.000	0.000	0.000	0.000	0.000	0.000	0.000	0.086	0.098	0.111	0.110	2.445	0.071	0.305	80	560	100	270	3153	3423	311	3174	3485	Error	Error	-3.546	270	3153	311	3174	68444	339487	1.560	5.871	0	0	0
1	10	9	"A53"	"A53"	7250	65160	100	687	716	218	30	549	549	566	166	29	45	22	0	2987	2950	1528	51	1010	1010	1077	343	31	80	72	0	0.000	0.000	0.000	0.000	0.000	0.000	0.000	0.000	0.000	0.000	0.000	0.000	0.000	0.000	0.070	0.086	0.118	0.121	4.429	0.064	0.228	80	560	100	138	1977	2115	167	1940	2107	Error	Error	-3.841	138	1977	167	1940	57284	235978	0.904	5.461	0	0	0
1	11	9	"A53"	"A53"	7550	65160	100	768	784	220	28	553	553	580	312	53	38	3	0	3479	3692	1653	44	1082	1082	1219	749	61	85	76	0	0.000	0.000	0.000	0.000	0.000	0.000	0.000	0.000	0.000	0.000	0.000	0.000	0.000	0.000	0.090	0.089	0.098	0.088	2.542	0.127	0.305	80	560	100	215	2397	2612	231	2610	2841	Error	Error	-3.479	215	2397	231	2610	62681	295346	0.654	3.302	0	0	0
1	12	9	"A53"	"A53"	7850	65160	100	803	809	260	32	580	580	618	490	79	13	2	0	3357	3451	1317	38	1096	1096	1201	460	38	87	86	0	0.000	0.000	0.000	0.000	0.000	0.000	0.000	0.000	0.000	0.000	0.000	0.000	0.000	0.000	0.099	0.097	0.110	0.098	2.460	0.071	0.023	80	560	100	223	2261	2484	229	2355	2584	Error	Error	-3.342	223	2261	229	2355	64758	276103	0.390	4.891	0	0	0
1	13	9	"A54"	"A54"	8150	65160	100	740	818	272	33	570	570	587	163	27	50	32	0	3190	3739	2063	55	1079	1079	1192	442	37	86	80	0	0.000	0.000	0.000	0.000	0.000	0.000	0.000	0.000	0.000	0.000	0.000	0.000	0.000	0.000	0.081	0.093	0.095	0.111	2.717	0.068	0.308	80	560	100	170	2111	2281	248	2660	2908	Error	Error	-3.634	170	2111	248	2660	65436	299142	1.417	5.762	0	0	0
1	14	9	"A54"	"A54"	8450	65160	100	815	847	268	31	593	593	621	280	45	45	15	0	2829	3026	1106	36	1107	1107	1177	467	39	88	82	0	0.000	0.000	0.000	0.000	0.000	0.000	0.000	0.000	0.000	0.000	0.000	0.000	0.000	0.000	0.129	0.132	0.154	0.142	3.118	0.085	0.216	80	560	100	222	1722	1944	254	1919	2173	Error	Error	-2.955	222	1722	254	1919	67724	242091	0.807	3.959	0	0	0
1	15	9	"A54"	"A54"	8750	65160	100	834	873	267	30	651	651	666	178	26	50	27	0	2664	2893	1473	50	1166	1166	1252	344	27	85	71	0	0.000	0.000	0.000	0.000	0.000	0.000	0.000	0.000	0.000	0.000	0.000	0.000	0.000	0.000	0.122	0.129	0.169	0.157	2.900	0.119	0.167	80	560	100	183	1498	1681	222	1727	1949	Error	Error	-3.033	183	1498	222	1727	69829	231422	1.163	4.770	0	0	0
1	16	9	"A55"	"A55"	9050	65160	100	836	875	288	32	701	701	723	274	37	33	11	0	2726	2842	1312	46	1187	1187	1200	181	15	85	81	0	0.000	0.000	0.000	0.000	0.000	0.000	0.000	0.000	0.000	0.000	0.000	0.000	0.000	0.000	0.088	0.105	0.145	0.167	5.339	0.137	0.144	80	560	100	135	1539	1674	174	1655	1829	Error	Error	-3.511	135	1539	174	1655	70008	227388	0.555	9.072	0	0	0
1	17	9	"A55"	"A55"	9350	65160	100	807	833	235	28	708	708	728	194	26	38	11	0	2606	2779	955	34	1202	1202	1230	221	17	93	91	0	0.000	0.000	0.000	0.000	0.000	0.000	0.000	0.000	0.000	0.000	0.000	0.000	0.000	0.000	0.071	0.079	0.135	0.115	3.172	0.091	0.214	80	560	100	99	1404	1503	125	1577	1702	Error	Error	-3.826	99	1404	125	1577	66627	222344	0.541	7.009	0	0	0
1	18	9	"A55"	"A55"	9650	65160	100	961	1042	608	58	785	785	836	360	43	25	5	0	2648	2942	1146	38	1239	1239	1289	503	39	95	75	0	0.000	0.000	0.000	0.000	0.000	0.000	0.000	0.000	0.000	0.000	0.000	0.000	0.000	0.000	0.125	0.151	0.156	0.131	2.543	0.215	0.207	80	560	100	176	1409	1585	257	1703	1960	Error	Error	-3.001	176	1409	257	1703	83392	235397	0.572	3.286	0	0	0
1	1	10	"A56"	"A56"	4550	65470	100	974	1111	946	85	649	649	663	187	28	63	43	0	3591	3919	2006	51	1070	1070	1158	426	36	88	82	0	0.000	0.000	0.000	0.000	0.000	0.000	0.000	0.000	0.000	0.000	0.000	0.000	0.000	0.000	0.129	0.162	0.146	0.148	3.056	0.150	0.208	80	560	100	325	2521	2846	462	2849	3311	Error	Error	-2.955	325	2521	462	2849	88890	313512	2.396	6.481	0	0	0
1	2	10	"A56"	"A56"	4850	65470	100	992	1010	350	34	627	627	639	165	25	72	55	0	3842	4410	2381	53	1086	1086	1304	628	48	90	77	0	0.000	0.000	0.000	0.000	0.000	0.000	0.000	0.000	0.000	0.000	0.000	0.000	0.000	0.000	0.132	0.115	0.126	0.111	2.406	0.094	0.460	80	560	100	365	2756	3121	383	3324	3707	Error	Error	-2.917	365	2756	383	3324	80816	352808	2.248	4.946	0	0	0
1	3	10	"A56"	"A56"	5150	65470	100	925	954	390	40	595	595	613	195	31	60	43	0	4290	4388	2161	49	1058	1058	1190	486	40	86	81	0	0.000	0.000	0.000	0.000	0.000	0.000	0.000	0.000	0.000	0.000	0.000	0.000	0.000	0.000	0.102	0.108	0.122	0.129	3.783	0.100	0.340	80	560	100	330	3232	3562	359	3330	3689	Error	Error	-3.292	330	3232	359	3330	76300	351071	1.749	6.580	0	0	0
1	4	10	"A57"	"A57"	5450	65470	100	662	675	213	31	589	589	602	166	27	31	16	0	2560	2589	990	38	1010	1010	1015	116	11	93	90	0	0.000	0.000	0.000	0.000	0.000	0.000	0.000	0.000	0.000	0.000	0.000	0.000	0.000	0.000	0.047	0.054	0.103	0.094	3.507	0.081	0.127	80	560	100	73	1550	1623	86	1579	1665	Error	Error	-4.408	73	1550	86	1579	54003	207137	0.440	13.569	0	0	0
1	5	10	"A57"	"A57"	5750	65470	100	688	721	211	29	551	551	557	151	27	48	26	0	2831	2830	940	33	975	975	985	125	12	95	93	0	0.000	0.000	0.000	0.000	0.000	0.000	0.000	0.000	0.000	0.000	0.000	0.000	0.000	0.000	0.074	0.092	0.119	0.098	3.337	0.092	0.197	80	560	100	137	1856	1993	170	1855	2025	Error	Error	-3.760	137	1856	170	1855	57657	226426	1.086	14.760	0	0	0
1	6	10	"A57"	"A57"	6050	65470	100	734	763	216	28	573	573	637	1106	173	0	0	0	3121	3127	1025	32	1001	1001	1094	1436	131	76	22	0	0.000	0.000	0.000	0.000	0.000	0.000	0.000	0.000	0.000	0.000	0.000	0.000	0.000	0.000	0.076	0.089	0.112	0.084	2.723	0.141	0.170	80	560	100	161	2120	2281	190	2126	2316	Error	Error	-3.719	161	2120	190	2126	61066	250161	0.114	1.416	0	0	0
1	7	10	"A58"	"A58"	6350	65470	100	681	701	204	29	558	558	568	208	36	37	8	0	2574	2754	1115	40	999	999	1017	232	22	91	85	0	0.000	0.000	0.000	0.000	0.000	0.000	0.000	0.000	0.000	0.000	0.000	0.000	0.000	0.000	0.078	0.081	0.109	0.102	2.708	0.095	0.221	80	560	100	123	1575	1698	143	1755	1898	Error	Error	-3.679	123	1575	143	1755	56053	220345	0.639	7.487	0	0	0
1	8	10	"A58"	"A58"	6650	65470	100	593	622	194	31	547	547	562	164	29	30	7	0	1946	2250	996	44	1014	1014	1026	147	14	92	86	0	0.000	0.000	0.000	0.000	0.000	0.000	0.000	0.000	0.000	0.000	0.000	0.000	0.000	0.000	0.049	0.061	0.143	0.139	4.204	0.261	0.184	80	560	100	46	932	978	75	1236	1311	Error	Error	-4.341	46	932	75	1236	49732	179990	0.366	8.327	0	0	0
1	9	10	"A58"	"A58"	6950	65460	100	640	670	194	28	570	570	619	378	61	10	0	0	2204	2303	1065	46	1025	1025	1074	346	32	75	67	0	0.000	0.000	0.000	0.000	0.000	0.000	0.000	0.000	0.000	0.000	0.000	0.000	0.000	0.000	0.059	0.078	0.135	0.139	4.186	0.108	0.022	80	560	100	70	1179	1249	100	1278	1378	Error	Error	-4.074	70	1179	100	1278	53615	184252	0.135	3.552	0	0	0
1	10	10	"A59"	"A59"	7260	65460	100	719	775	264	34	552	552	575	175	30	47	26	0	3125	3198	1622	50	1017	1017	1147	736	64	72	62	0	0.000	0.000	0.000	0.000	0.000	0.000	0.000	0.000	0.000	0.000	0.000	0.000	0.000	0.000	0.079	0.102	0.119	0.122	3.704	0.333	0.319	80	560	100	167	2108	2275	223	2181	2404	Error	Error	-3.658	167	2108	223	2181	61985	255829	1.143	2.787	0	0	0
1	11	10	"A59"	"A59"	7560	65460	100	771	763	230	30	543	543	563	167	29	58	32	0	3406	3358	1428	42	1020	1020	1158	566	48	87	80	0	0.000	0.000	0.000	0.000	0.000	0.000	0.000	0.000	0.000	0.000	0.000	0.000	0.000	0.000	0.096	0.094	0.116	0.134	3.084	0.076	0.323	80	560	100	228	2386	2614	220	2338	2558	Error	Error	-3.387	228	2386	220	2338	61054	268646	1.198	3.887	0	0	0
1	12	10	"A59"	"A59"	7860	65460	100	809	802	228	28	564	564	580	173	29	60	33	0	3115	3416	1551	45	1031	1031	1107	435	39	88	87	0	0.000	0.000	0.000	0.000	0.000	0.000	0.000	0.000	0.000	0.000	0.000	0.000	0.000	0.000	0.118	0.100	0.112	0.109	3.993	0.072	0.282	80	560	100	245	2084	2329	238	2385	2623	Error	Error	-3.089	245	2084	238	2385	64180	273291	1.283	5.308	0	0	0
1	13	10	"A60"	"A60"	8160	65460	100	598	646	170	26	547	547	561	159	28	32	13	0	1662	1804	660	36	1006	1006	1023	141	13	81	73	0	0.000	0.000	0.000	0.000	0.000	0.000	0.000	0.000	0.000	0.000	0.000	0.000	0.000	0.000	0.078	0.124	0.153	0.147	4.574	0.099	0.079	80	560	100	51	656	707	99	798	897	Error	Error	-3.685	51	656	99	798	51679	144358	0.535	5.539	0	0	0
1	14	10	"A60"	"A60"	8460	65460	100	665	700	187	26	594	594	613	166	27	31	7	0	1765	1908	609	31	1052	1052	1067	178	16	85	77	0	0.000	0.000	0.000	0.000	0.000	0.000	0.000	0.000	0.000	0.000	0.000	0.000	0.000	0.000	0.100	0.124	0.207	0.211	3.402	0.070	0.033	80	560	100	71	713	784	106	856	962	Error	Error	-3.328	71	713	106	856	55978	152621	0.524	4.725	0	0	0
1	15	10	"A60"	"A60"	8760	65460	100	703	715	198	27	655	655	675	187	27	26	8	0	1981	2082	662	31	1123	1123	1130	129	11	87	80	0	0.000	0.000	0.000	0.000	0.000	0.000	0.000	0.000	0.000	0.000	0.000	0.000	0.000	0.000	0.056	0.063	0.124	0.140	3.497	0.054	0.022	80	560	100	48	858	906	60	959	1019	Error	Error	-4.160	48	858	60	959	57205	166551	0.214	7.380	0	0	0
1	16	10	"A61"	"A61"	9060	65460	100	911	938	239	25	700	700	711	185	26	57	17	0	3099	3269	1639	50	1153	1153	1172	192	16	87	85	0	0.000	0.000	0.000	0.000	0.000	0.000	0.000	0.000	0.000	0.000	0.000	0.000	0.000	0.000	0.108	0.112	0.143	0.135	3.947	0.096	0.356	80	560	100	211	1946	2157	238	2116	2354	Error	Error	-3.205	211	1946	238	2116	75055	261500	1.227	10.922	0	0	0
1	17	10	"A61"	"A61"	9360	65460	100	796	834	217	26	732	732	856	2189	255	0	0	0	2403	2701	1291	47	1179	1179	1294	1681	129	33	10	0	0.000	0.000	0.000	0.000	0.000	0.000	0.000	0.000	0.000	0.000	0.000	0.000	0.000	0.000	0.052	0.067	0.124	0.117	3.047	0.082	0.202	80	560	100	64	1224	1288	102	1522	1624	Error	Error	-4.257	64	1224	102	1522	66683	216059	-0.010	0.837	0	0	0
1	18	10	"A61"	"A61"	9660	65460	100	945	966	244	25	810	810	912	1112	121	0	0	0	3109	3124	1456	46	1236	1236	1309	484	36	78	66	0	0.000	0.000	0.000	0.000	0.000	0.000	0.000	0.000	0.000	0.000	0.000	0.000	0.000	0.000	0.072	0.083	0.113	0.110	2.617	0.095	0.191	80	560	100	135	1873	2008	156	1888	2044	Error	Error	-3.794	135	1873	156	1888	77246	249928	0.049	3.750	0	0	0
1	1	11	"A62"	"A62"	4550	65770	100	624	653	189	28	646	646	833	2896	347	0	0	0	1238	1328	337	25	1042	1042	1251	2885	230	0	0	0	0.000	0.000	0.000	0.000	0.000	0.000	0.000	0.000	0.000	0.000	0.000	0.000	0.000	0.000	-0.112	0.024	0.515	0.641	6.033	0.276	0.067	80	560	100	-22	196	174	7	286	293	Error	Error	Error	-22	196	7	286	52273	106265	-0.062	0.027	0	0	0
1	2	11	"A62"	"A62"	4860	65770	100	600	640	152	23	615	615	631	199	31	10	2	0	1596	1706	528	30	1054	1054	1085	300	27	71	45	0	0.000	0.000	0.000	0.000	0.000	0.000	0.000	0.000	0.000	0.000	0.000	0.000	0.000	0.000	-0.028	0.038	0.217	0.196	3.904	0.048	0.020	80	560	100	-15	542	527	25	652	677	Error	Error	Error	-15	542	25	652	51195	136485	0.045	2.070	0	0	0
1	3	11	"A62"	"A62"	5160	65770	100	648	672	173	25	582	582	596	157	26	28	8	0	1926	2072	693	33	1039	1039	1053	128	12	93	91	0	0.000	0.000	0.000	0.000	0.000	0.000	0.000	0.000	0.000	0.000	0.000	0.000	0.000	0.000	0.074	0.087	0.137	0.130	3.069	0.047	0.033	80	560	100	66	887	953	90	1033	1123	Error	Error	-3.748	66	887	90	1033	53743	165745	0.484	7.961	0	0	0
1	4	11	"A63"	"A63"	5460	65770	100	787	801	199	24	618	618	628	168	26	50	18	0	4037	3776	1801	47	1039	1039	1049	132	12	92	83	0	0.000	0.000	0.000	0.000	0.000	0.000	0.000	0.000	0.000	0.000	0.000	0.000	0.000	0.000	0.056	0.067	0.071	0.081	2.937	0.065	0.264	80	560	100	169	2998	3167	183	2737	2920	Error	Error	-4.149	169	2998	183	2737	64111	302053	1.030	20.659	0	0	0
1	5	11	"A63"	"A63"	5760	65770	100	775	783	196	25	629	629	1003	3379	336	0	0	0	3780	3668	1119	30	1050	1050	1420	3536	249	20	0	0	0.000	0.000	0.000	0.000	0.000	0.000	0.000	0.000	0.000	0.000	0.000	0.000	0.000	0.000	0.053	0.059	0.070	0.068	2.598	0.067	0.107	80	560	100	146	2730	2876	154	2618	2772	Error	Error	-4.225	146	2730	154	2618	62602	293468	-0.065	0.636	0	0	0
1	6	11	"A63"	"A63"	6060	65770	100	778	774	202	26	570	570	749	1562	208	0	0	0	3986	4064	1436	35	1010	1010	1172	1442	123	87	56	0	0.000	0.000	0.000	0.000	0.000	0.000	0.000	0.000	0.000	0.000	0.000	0.000	0.000	0.000	0.070	0.067	0.075	0.067	2.699	0.603	0.435	80	560	100	208	2976	3184	204	3054	3258	Error	Error	-3.839	208	2976	204	3054	61914	325157	0.016	2.006	0	0	0
1	7	11	"A64"	"A64"	6360	65770	100	771	757	227	29	551	551	564	162	28	61	27	0	3921	3634	1525	41	1029	1029	1160	610	52	82	76	0	0.000	0.000	0.000	0.000	0.000	0.000	0.000	0.000	0.000	0.000	0.000	0.000	0.000	0.000	0.076	0.079	0.088	0.116	3.505	0.062	0.334	80	560	100	220	2892	3112	206	2605	2811	Error	Error	-3.716	220	2892	206	2605	60574	290736	1.191	4.056	0	0	0
1	8	11	"A64"	"A64"	6660	65770	100	814	804	212	26	561	561	574	165	28	66	36	0	3944	3874	1382	35	1003	1003	1033	182	17	96	95	0	0.000	0.000	0.000	0.000	0.000	0.000	0.000	0.000	0.000	0.000	0.000	0.000	0.000	0.000	0.086	0.085	0.099	0.084	2.625	0.068	0.277	80	560	100	253	2941	3194	243	2871	3114	Error	Error	-3.539	253	2941	243	2871	64313	309908	1.394	15.610	0	0	0
1	9	11	"A64"	"A64"	6960	65770	100	786	797	233	29	549	549	714	2024	283	0	0	0	3690	3855	1381	35	1013	1013	1174	1975	168	73	22	0	0.000	0.000	0.000	0.000	0.000	0.000	0.000	0.000	0.000	0.000	0.000	0.000	0.000	0.000	0.089	0.087	0.094	0.071	2.965	0.083	0.287	80	560	100	237	2677	2914	248	2842	3090	Error	Error	-3.498	237	2677	248	2842	63767	308393	0.041	1.357	0	0	0
1	10	11	"A65"	"A65"	7260	65760	100	640	658	196	29	560	560	577	235	40	18	6	0	3015	2770	1088	39	998	998	1025	249	24	81	78	0	0.000	0.000	0.000	0.000	0.000	0.000	0.000	0.000	0.000	0.000	0.000	0.000	0.000	0.000	0.040	0.055	0.092	0.083	3.903	0.061	0.140	80	560	100	80	2017	2097	98	1772	1870	Error	Error	-4.656	80	2017	98	1772	52626	221630	0.345	7.008	0	0	0
1	11	11	"A65"	"A65"	7560	65760	100	628	710	667	93	558	558	562	150	26	33	10	0	2395	2505	1045	41	997	997	1035	227	21	88	83	0	0.000	0.000	0.000	0.000	0.000	0.000	0.000	0.000	0.000	0.000	0.000	0.000	0.000	0.000	0.050	0.101	0.116	0.116	3.837	0.229	0.255	80	560	100	70	1398	1468	152	1508	1660	Error	Error	-4.320	70	1398	152	1508	56773	200431	0.987	6.476	0	0	0
1	12	11	"A65"	"A65"	7860	65760	100	738	720	184	25	552	552	566	160	28	53	16	0	3487	3326	1059	31	1026	1026	1059	237	22	92	90	0	0.000	0.000	0.000	0.000	0.000	0.000	0.000	0.000	0.000	0.000	0.000	0.000	0.000	0.000	0.076	0.073	0.090	0.080	3.645	0.095	0.179	80	560	100	186	2461	2647	168	2300	2468	Error	Error	-3.726	186	2461	168	2300	57590	266058	0.963	9.565	0	0	0
1	13	11	"A66"	"A66"	8160	65760	100	734	742	224	30	566	566	582	172	29	48	20	0	3322	3456	1728	50	1044	1044	1050	143	13	85	83	0	0.000	0.000	0.000	0.000	0.000	0.000	0.000	0.000	0.000	0.000	0.000	0.000	0.000	0.000	0.074	0.073	0.090	0.080	3.212	0.071	0.240	80	560	100	168	2278	2446	176	2412	2588	Error	Error	-3.761	168	2278	176	2412	59342	276484	0.930	16.825	0	0	0
1	14	11	"A66"	"A66"	8460	65760	100	815	1065	1619	152	615	615	629	176	27	56	23	0	3202	3494	1563	44	1062	1062	1071	153	14	93	90	0	0.000	0.000	0.000	0.000	0.000	0.000	0.000	0.000	0.000	0.000	0.000	0.000	0.000	0.000	0.093	0.185	0.098	0.108	3.125	0.431	0.271	80	560	100	200	2140	2340	450	2432	2882	Error	Error	-3.420	200	2140	450	2432	85198	279542	2.477	15.837	0	0	0
1	15	11	"A66"	"A66"	8760	65760	100	910	895	234	26	677	677	1695	5856	345	0	0	0	3781	3720	1393	37	1146	1146	2327	6396	274	0	0	0	0.000	0.000	0.000	0.000	0.000	0.000	0.000	0.000	0.000	0.000	0.000	0.000	0.000	0.000	0.088	0.085	0.106	0.093	2.830	0.098	0.232	80	560	100	233	2635	2868	218	2574	2792	Error	Error	-3.499	233	2635	218	2574	71625	297563	-0.137	0.218	0	0	0
1	16	11	"A67"	"A67"	9060	65760	100	879	916	272	29	720	720	732	192	26	48	26	0	3400	4086	2258	55	1174	1174	1182	134	11	87	83	0	0.000	0.000	0.000	0.000	0.000	0.000	0.000	0.000	0.000	0.000	0.000	0.000	0.000	0.000	0.071	0.067	0.091	0.082	3.124	0.075	0.353	80	560	100	159	2226	2385	196	2912	3108	Error	Error	-3.807	159	2226	196	2912	73260	326910	0.958	21.672	0	0	0
1	17	11	"A67"	"A67"	9360	65760	100	859	878	230	26	758	758	771	271	35	26	3	0	2685	3114	1429	45	1206	1206	1238	292	23	90	83	0	0.000	0.000	0.000	0.000	0.000	0.000	0.000	0.000	0.000	0.000	0.000	0.000	0.000	0.000	0.068	0.063	0.094	0.109	4.646	0.083	0.288	80	560	100	101	1479	1580	120	1908	2028	Error	Error	-3.872	101	1479	120	1908	70255	249156	0.395	6.425	0	0	0
1	18	11	"A67"	"A67"	9660	65760	100	1006	1033	248	24	843	843	867	219	25	43	17	0	3708	3909	1892	48	1279	1279	1293	175	13	88	85	0	0.000	0.000	0.000	0.000	0.000	0.000	0.000	0.000	0.000	0.000	0.000	0.000	0.000	0.000	0.067	0.072	0.088	0.085	3.828	0.071	0.205	80	560	100	163	2429	2592	190	2630	2820	Error	Error	-3.897	163	2429	190	2630	82604	312728	0.758	14.949	0	0	0
1	1	12	"A68"	"A68"	4560	66070	100	733	763	229	30	643	643	664	210	31	33	11	0	2681	2902	1432	49	1052	1052	1070	180	16	93	82	0	0.000	0.000	0.000	0.000	0.000	0.000	0.000	0.000	0.000	0.000	0.000	0.000	0.000	0.000	0.055	0.065	0.114	0.111	3.374	0.083	0.176	80	560	100	90	1629	1719	120	1850	1970	Error	Error	-4.178	90	1629	120	1850	61077	232125	0.471	10.178	0	0	0
1	2	12	"A68"	"A68"	4860	66070	100	794	807	248	30	588	588	611	173	28	53	33	0	3496	3447	1886	54	1037	1037	1047	140	13	95	91	0	0.000	0.000	0.000	0.000	0.000	0.000	0.000	0.000	0.000	0.000	0.000	0.000	0.000	0.000	0.084	0.091	0.116	0.108	3.543	0.073	0.254	80	560	100	206	2459	2665	219	2410	2629	Error	Error	-3.577	206	2459	219	2410	64554	275788	1.133	17.143	0	0	0
1	3	12	"A68"	"A68"	5160	66070	100	714	729	198	27	581	581	595	157	26	43	20	0	2905	3324	2050	61	1034	1034	1033	118	11	93	90	0	0.000	0.000	0.000	0.000	0.000	0.000	0.000	0.000	0.000	0.000	0.000	0.000	0.000	0.000	0.071	0.065	0.096	0.111	4.644	0.057	0.218	80	560	100	133	1871	2004	148	2290	2438	Error	Error	-3.814	133	1871	148	2290	58320	265892	0.854	19.415	0	0	0
1	4	12	"A69"	"A69"	5460	66070	100	678	696	187	26	568	568	652	793	121	0	0	0	3253	2995	1195	39	1005	1005	1058	683	64	78	68	0	0.000	0.000	0.000	0.000	0.000	0.000	0.000	0.000	0.000	0.000	0.000	0.000	0.000	0.000	0.049	0.064	0.078	0.076	4.510	0.061	0.111	80	560	100	110	2248	2358	128	1990	2118	Error	Error	-4.353	110	2248	128	1990	55656	239619	0.055	2.836	0	0	0
1	5	12	"A69"	"A69"	5760	66070	100	675	707	193	27	554	554	575	199	34	31	12	0	2926	2977	1130	37	996	996	1014	180	17	93	92	0	0.000	0.000	0.000	0.000	0.000	0.000	0.000	0.000	0.000	0.000	0.000	0.000	0.000	0.000	0.063	0.077	0.092	0.079	3.272	0.077	0.194	80	560	100	121	1930	2051	153	1981	2134	Error	Error	-3.996	121	1930	153	1981	56536	238194	0.663	10.906	0	0	0
1	6	12	"A69"	"A69"	6060	66070	100	744	783	225	28	557	557	600	386	64	23	1	0	3725	3732	1346	36	1011	1011	1051	441	41	92	91	0	0.000	0.000	0.000	0.000	0.000	0.000	0.000	0.000	0.000	0.000	0.000	0.000	0.000	0.000	0.069	0.083	0.091	0.075	2.744	0.079	0.294	80	560	100	187	2714	2901	226	2721	2947	Error	Error	-3.859	187	2714	226	2721	62611	298571	0.474	6.079	0	0	0
1	7	12	"A70"	"A70"	6360	66070	100	704	741	323	43	560	560	581	161	27	46	18	0	2789	2778	1087	39	1010	1010	1027	146	14	96	92	0	0.000	0.000	0.000	0.000	0.000	0.000	0.000	0.000	0.000	0.000	0.000	0.000	0.000	0.000	0.081	0.102	0.101	0.117	3.190	0.110	0.133	80	560	100	144	1779	1923	181	1768	1949	Error	Error	-3.627	144	1779	181	1768	59253	222244	0.994	11.993	0	0	0
1	8	12	"A70"	"A70"	6660	66070	100	697	702	258	36	547	547	594	725	122	2	1	0	2861	2840	1254	44	977	977	1036	848	81	78	56	0	0.000	0.000	0.000	0.000	0.000	0.000	0.000	0.000	0.000	0.000	0.000	0.000	0.000	0.000	0.080	0.083	0.109	0.106	2.714	0.099	0.240	80	560	100	150	1884	2034	155	1863	2018	Error	Error	-3.651	150	1884	155	1863	56191	227238	0.149	2.127	0	0	0
1	9	12	"A70"	"A70"	6960	66070	100	639	696	265	38	559	559	579	261	45	23	8	0	2770	2917	1111	38	1003	1003	1035	421	40	92	83	0	0.000	0.000	0.000	0.000	0.000	0.000	0.000	0.000	0.000	0.000	0.000	0.000	0.000	0.000	0.045	0.072	0.085	0.085	3.135	0.072	0.125	80	560	100	80	1767	1847	137	1914	2051	Error	Error	-4.465	80	1767	137	1914	55663	233396	0.448	4.470	0	0	0
1	10	12	"A71"	"A71"	7270	66070	100	620	631	182	28	552	552	559	160	28	25	10	0	3037	2735	1369	50	995	995	1016	197	19	78	72	0	0.000	0.000	0.000	0.000	0.000	0.000	0.000	0.000	0.000	0.000	0.000	0.000	0.000	0.000	0.033	0.045	0.075	0.086	4.264	0.065	0.155	80	560	100	68	2042	2110	79	1740	1819	Error	Error	-4.908	68	2042	79	1740	50477	218811	0.450	8.726	0	0	0
1	11	12	"A71"	"A71"	7570	66060	100	641	666	181	27	544	544	556	178	32	33	8	0	3121	2862	1352	47	1000	1000	1057	339	32	76	75	0	0.000	0.000	0.000	0.000	0.000	0.000	0.000	0.000	0.000	0.000	0.000	0.000	0.000	0.000	0.046	0.066	0.090	0.094	4.905	0.066	0.212	80	560	100	97	2121	2218	122	1862	1984	Error	Error	-4.451	97	2121	122	1862	53297	228979	0.618	5.324	0	0	0
1	12	12	"A71"	"A71"	7870	66060	100	648	706	189	26	564	564	608	401	65	10	0	0	3236	3053	1372	44	1026	1026	1103	530	48	77	72	0	0.000	0.000	0.000	0.000	0.000	0.000	0.000	0.000	0.000	0.000	0.000	0.000	0.000	0.000	0.038	0.070	0.067	0.070	4.804	0.067	0.155	80	560	100	84	2210	2294	142	2027	2169	Error	Error	-4.718	84	2210	142	2027	56450	244214	0.244	3.679	0	0	0
1	13	12	"A72"	"A72"	8170	66060	100	777	815	294	36	585	585	989	3589	362	0	0	0	4100	4003	2151	53	1086	1086	1694	4027	237	30	0	0	0.000	0.000	0.000	0.000	0.000	0.000	0.000	0.000	0.000	0.000	0.000	0.000	0.000	0.000	0.064	0.079	0.103	0.112	3.393	0.079	0.323	80	560	100	192	3014	3206	230	2917	3147	Error	Error	-3.973	192	3014	230	2917	65216	320226	-0.048	0.573	0	0	0
1	14	12	"A72"	"A72"	8470	66060	100	951	988	349	35	624	624	731	2089	285	0	0	0	3663	4501	2779	61	1128	1128	1378	1572	114	76	43	0	0.000	0.000	0.000	0.000	0.000	0.000	0.000	0.000	0.000	0.000	0.000	0.000	0.000	0.000	0.129	0.108	0.121	0.132	2.457	0.092	0.463	80	560	100	327	2535	2862	364	3373	3737	Error	Error	-2.955	327	2535	364	3373	79038	360056	0.123	1.987	0	0	0
1	15	12	"A72"	"A72"	8770	66060	100	917	936	344	36	707	707	1018	3624	355	0	0	0	4005	3733	1362	36	1217	1217	1705	3786	222	13	0	0	0.000	0.000	0.000	0.000	0.000	0.000	0.000	0.000	0.000	0.000	0.000	0.000	0.000	0.000	0.075	0.091	0.108	0.131	3.349	0.928	0.839	80	560	100	210	2788	2998	229	2516	2745	Error	Error	-3.731	210	2788	229	2516	74845	298602	-0.023	0.536	0	0	0
1	16	12	"A73"	"A73"	9070	66060	100	805	1044	1891	181	755	755	772	253	32	23	10	0	1657	1949	1772	90	1205	1205	1227	206	16	71	52	0	0.000	0.000	0.000	0.000	0.000	0.000	0.000	0.000	0.000	0.000	0.000	0.000	0.000	0.000	0.111	0.388	0.303	0.375	4.478	1.022	0.842	80	560	100	50	452	502	289	744	1033	Error	Error	-3.176	50	452	289	744	83524	155938	1.075	3.505	0	0	0
1	17	12	"A73"	"A73"	9370	66060	100	809	833	177	21	796	796	805	198	24	18	3	0	1575	1748	554	31	1230	1230	1236	139	11	72	61	0	0.000	0.000	0.000	0.000	0.000	0.000	0.000	0.000	0.000	0.000	0.000	0.000	0.000	0.000	0.038	0.071	0.274	0.334	4.196	0.066	0.008	80	560	100	13	345	358	37	518	555	Error	Error	-4.730	13	345	37	518	66624	139824	0.141	3.683	0	0	0
1	18	12	"A73"	"A73"	9670	66060	100	801	819	236	28	841	841	918	1034	112	0	0	0	1371	1433	279	19	1260	1260	1330	839	63	1	0	0	0.000	0.000	0.000	0.000	0.000	0.000	0.000	0.000	0.000	0.000	0.000	0.000	0.000	0.000	-0.360	-0.127	1.074	1.125	3.265	4.587	0.183	80	560	100	-40	111	71	-22	173	151	Error	Error	Error	-40	111	-22	173	65500	114615	-0.096	0.123	0	0	0
1	1	13	"A74"	"A74"	4560	66370	100	874	907	276	30	635	635	661	255	38	47	16	0	5455	4889	2346	47	1075	1075	1106	259	23	87	85	0	0.000	0.000	0.000	0.000	0.000	0.000	0.000	0.000	0.000	0.000	0.000	0.000	0.000	0.000	0.055	0.071	0.078	0.087	2.859	0.070	0.268	80	560	100	239	4380	4619	272	3814	4086	Error	Error	-4.196	239	4380	272	3814	72528	391099	0.965	14.606	0	0	0
1	2	13	"A74"	"A74"	4870	66370	100	845	835	243	29	622	622	641	252	39	42	12	0	4812	4625	2237	48	1069	1069	1153	369	32	91	86	0	0.000	0.000	0.000	0.000	0.000	0.000	0.000	0.000	0.000	0.000	0.000	0.000	0.000	0.000	0.060	0.060	0.069	0.079	2.999	0.052	0.290	80	560	100	223	3743	3966	213	3556	3769	Error	Error	-4.069	223	3743	213	3556	66790	369969	0.770	9.409	0	0	0
1	3	13	"A74"	"A74"	5170	66370	100	800	817	256	31	605	605	616	194	31	50	11	0	4068	4146	1934	46	1045	1045	1090	257	23	95	93	0	0.000	0.000	0.000	0.000	0.000	0.000	0.000	0.000	0.000	0.000	0.000	0.000	0.000	0.000	0.065	0.068	0.066	0.065	3.512	0.064	0.248	80	560	100	195	3023	3218	212	3101	3313	Error	Error	-3.954	195	3023	212	3101	65357	331679	1.036	11.891	0	0	0
1	4	13	"A75"	"A75"	5470	66370	100	914	911	282	30	584	584	609	218	35	63	28	0	4539	4462	2019	45	1026	1026	1109	344	31	85	82	0	0.000	0.000	0.000	0.000	0.000	0.000	0.000	0.000	0.000	0.000	0.000	0.000	0.000	0.000	0.094	0.095	0.107	0.099	3.889	0.074	0.355	80	560	100	330	3513	3843	327	3436	3763	Error	Error	-3.412	330	3513	327	3436	72858	356968	1.385	9.747	0	0	0
1	5	13	"A75"	"A75"	5770	66370	100	807	838	215	25	567	567	593	247	41	47	21	0	4269	4282	2095	48	1030	1030	1256	793	63	87	72	0	0.000	0.000	0.000	0.000	0.000	0.000	0.000	0.000	0.000	0.000	0.000	0.000	0.000	0.000	0.074	0.083	0.100	0.097	2.489	0.073	0.385	80	560	100	240	3239	3479	271	3252	3523	Error	Error	-3.754	240	3239	271	3252	67040	342550	0.992	3.816	0	0	0
1	6	13	"A75"	"A75"	6070	66370	100	866	890	282	31	567	567	754	1621	214	0	0	0	3933	4356	2164	49	1044	1044	1366	2074	151	65	31	0	0.000	0.000	0.000	0.000	0.000	0.000	0.000	0.000	0.000	0.000	0.000	0.000	0.000	0.000	0.103	0.098	0.101	0.102	2.309	0.631	0.692	80	560	100	299	2889	3188	323	3312	3635	Error	Error	-3.272	299	2889	323	3312	71189	348476	0.084	1.442	0	0	0
1	7	13	"A76"	"A76"	6370	66370	100	834	839	262	31	577	577	590	176	29	61	36	0	4764	4559	2106	46	1031	1031	1062	182	17	91	85	0	0.000	0.000	0.000	0.000	0.000	0.000	0.000	0.000	0.000	0.000	0.000	0.000	0.000	0.000	0.069	0.074	0.079	0.086	2.975	0.072	0.392	80	560	100	257	3733	3990	262	3528	3790	Error	Error	-3.860	257	3733	262	3528	67091	364738	1.415	19.214	0	0	0
1	8	13	"A76"	"A76"	6670	66370	100	787	813	214	26	562	562	578	186	32	57	33	0	4368	4296	1825	42	1040	1040	1165	739	63	92	81	0	0.000	0.000	0.000	0.000	0.000	0.000	0.000	0.000	0.000	0.000	0.000	0.000	0.000	0.000	0.068	0.077	0.087	0.067	2.763	0.058	0.336	80	560	100	225	3328	3553	251	3256	3507	Error	Error	-3.887	225	3328	251	3256	65060	343717	1.263	4.237	0	0	0
1	9	13	"A76"	"A76"	6970	66370	100	727	755	211	27	557	557	563	155	27	52	30	0	3435	3742	1559	41	1020	1020	1085	329	30	93	91	0	0.000	0.000	0.000	0.000	0.000	0.000	0.000	0.000	0.000	0.000	0.000	0.000	0.000	0.000	0.070	0.073	0.081	0.069	2.784	0.065	0.267	80	560	100	170	2415	2585	198	2722	2920	Error	Error	-3.828	170	2415	198	2722	60422	299335	1.239	8.076	0	0	0
1	10	13	"A77"	"A77"	7270	66370	100	1124	1099	322	29	587	587	617	206	33	78	61	0	4300	4493	2124	47	1081	1081	1463	1121	76	87	75	0	0.000	0.000	0.000	0.000	0.000	0.000	0.000	0.000	0.000	0.000	0.000	0.000	0.000	0.000	0.167	0.150	0.164	0.152	1.969	0.094	0.219	80	560	100	537	3219	3756	512	3412	3924	Error	Error	-2.584	537	3219	512	3412	87886	359435	2.340	2.703	0	0	0
1	11	13	"A77"	"A77"	7570	66370	100	1058	1034	309	29	597	597	816	2953	361	0	0	0	4102	4180	1755	41	1111	1111	1829	2900	158	52	6	0	0.000	0.000	0.000	0.000	0.000	0.000	0.000	0.000	0.000	0.000	0.000	0.000	0.000	0.000	0.154	0.142	0.147	0.134	2.426	0.105	0.431	80	560	100	461	2991	3452	437	3069	3506	Error	Error	-2.698	461	2991	437	3069	82753	334376	0.074	0.811	0	0	0
1	12	13	"A77"	"A77"	7870	66360	100	929	964	393	40	591	591	660	696	105	26	1	0	3545	3680	1807	49	1084	1084	1510	1198	79	73	51	0	0.000	0.000	0.000	0.000	0.000	0.000	0.000	0.000	0.000	0.000	0.000	0.000	0.000	0.000	0.137	0.144	0.165	0.139	2.270	0.141	0.483	80	560	100	338	2461	2799	373	2596	2969	Error	Error	-2.864	338	2461	373	2596	77092	294369	0.437	1.811	0	0	0
1	13	13	"A78"	"A78"	8170	66360	100	959	977	316	32	589	589	600	176	29	72	53	0	5714	5322	2459	46	1117	1117	1366	865	63	82	78	0	0.000	0.000	0.000	0.000	0.000	0.000	0.000	0.000	0.000	0.000	0.000	0.000	0.000	0.000	0.080	0.092	0.089	0.094	2.821	0.074	0.439	80	560	100	370	4597	4967	388	4205	4593	Error	Error	-3.635	370	4597	388	4205	78177	425761	2.142	4.573	0	0	0
1	14	13	"A78"	"A78"	8470	66360	100	850	915	306	33	625	625	643	186	28	56	31	0	4301	4974	2730	54	1187	1187	1580	1221	77	86	65	0	0.000	0.000	0.000	0.000	0.000	0.000	0.000	0.000	0.000	0.000	0.000	0.000	0.000	0.000	0.072	0.077	0.085	0.083	3.022	0.085	0.511	80	560	100	225	3114	3339	290	3787	4077	Error	Error	-3.791	225	3114	290	3787	73169	397925	1.462	2.780	0	0	0
1	15	13	"A78"	"A78"	8770	66360	100	928	986	338	34	666	666	684	177	25	67	41	0	4606	4711	2043	43	1207	1207	1460	927	63	86	83	0	0.000	0.000	0.000	0.000	0.000	0.000	0.000	0.000	0.000	0.000	0.000	0.000	0.000	0.000	0.077	0.091	0.093	0.097	3.342	0.077	0.382	80	560	100	262	3399	3661	320	3504	3824	Error	Error	-3.697	262	3399	320	3504	78864	376875	1.706	3.507	0	0	0
1	16	13	"A79"	"A79"	9070	66360	100	1110	3895	11102	285	739	739	818	1152	140	16	10	2	4759	6836	10492	153	1217	1217	1272	535	42	82	78	0	0.000	0.000	0.000	0.000	0.000	0.000	0.000	0.000	0.000	0.000	0.000	0.000	0.000	0.000	0.105	0.562	0.158	0.197	3.329	0.989	0.920	80	560	100	371	3542	3913	3156	5619	8775	Error	Error	-3.255	371	3542	3156	5619	311614	546866	2.671	10.400	0	0	0
1	17	13	"A79"	"A79"	9370	66360	100	1049	1253	1737	138	820	820	832	202	24	51	25	0	3511	3504	2488	71	1262	1262	1302	279	21	88	82	0	0.000	0.000	0.000	0.000	0.000	0.000	0.000	0.000	0.000	0.000	0.000	0.000	0.000	0.000	0.102	0.193	0.161	0.141	3.572	0.440	0.573	80	560	100	229	2249	2478	433	2242	2675	Error	Error	-3.296	229	2249	433	2242	100267	280287	2.084	7.892	0	0	0
1	18	13	"A79"	"A79"	9670	66360	100	1026	1081	352	32	868	868	887	202	22	46	20	0	2824	2882	1104	38	1315	1315	1375	360	26	86	71	0	0.000	0.000	0.000	0.000	0.000	0.000	0.000	0.000	0.000	0.000	0.000	0.000	0.000	0.000	0.105	0.136	0.152	0.152	3.981	0.114	0.217	80	560	100	158	1509	1667	213	1567	1780	Error	Error	-3.256	158	1509	213	1567	86454	230558	0.960	4.186	0	0	0
1	1	14	"A80"	"A80"	4570	66670	100	834	855	235	27	634	634	646	237	36	37	16	0	3614	4066	2138	52	1058	1058	1077	216	20	90	85	0	0.000	0.000	0.000	0.000	0.000	0.000	0.000	0.000	0.000	0.000	0.000	0.000	0.000	0.000	0.078	0.073	0.075	0.086	2.953	0.071	0.353	80	560	100	200	2556	2756	221	3008	3229	Error	Error	-3.676	200	2556	221	3008	68434	325248	0.882	13.838	0	0	0
1	2	14	"A80"	"A80"	4870	66670	100	794	831	274	32	606	606	616	164	26	53	30	0	3863	3947	1923	48	1054	1054	1103	282	25	93	90	0	0.000	0.000	0.000	0.000	0.000	0.000	0.000	0.000	0.000	0.000	0.000	0.000	0.000	0.000	0.067	0.078	0.093	0.088	2.924	0.075	0.304	80	560	100	188	2809	2997	225	2893	3118	Error	Error	-3.901	188	2809	225	2893	66442	315768	1.311	10.085	0	0	0
1	3	14	"A80"	"A80"	5170	66670	100	788	789	239	30	589	589	617	264	42	40	7	0	3840	3696	1799	48	1033	1033	1110	390	35	88	77	0	0.000	0.000	0.000	0.000	0.000	0.000	0.000	0.000	0.000	0.000	0.000	0.000	0.000	0.000	0.071	0.075	0.104	0.105	3.209	0.078	0.153	80	560	100	199	2807	3006	200	2663	2863	Error	Error	-3.818	199	2807	200	2663	63097	295664	0.652	6.631	0	0	0
1	4	14	"A81"	"A81"	5470	66670	100	775	777	207	26	572	572	842	1794	213	0	0	0	4221	3751	1511	40	1018	1018	1340	2032	151	72	17	0	0.000	0.000	0.000	0.000	0.000	0.000	0.000	0.000	0.000	0.000	0.000	0.000	0.000	0.000	0.063	0.075	0.101	0.101	3.708	0.743	0.710	80	560	100	203	3203	3406	205	2733	2938	Error	Error	-3.980	203	3203	205	2733	62163	300079	-0.036	1.187	0	0	0
1	5	14	"A81"	"A81"	5770	66670	100	780	772	209	27	556	556	590	457	77	11	0	0	4522	4193	1615	38	1022	1022	1061	284	26	93	91	0	0.000	0.000	0.000	0.000	0.000	0.000	0.000	0.000	0.000	0.000	0.000	0.000	0.000	0.000	0.064	0.068	0.069	0.073	2.944	0.064	0.240	80	560	100	224	3500	3724	216	3171	3387	Error	Error	-3.966	224	3500	216	3171	61728	335404	0.398	11.028	0	0	0
1	6	14	"A81"	"A81"	6070	66670	100	714	746	237	31	556	556	576	215	37	43	13	0	3385	3524	1382	39	1019	1019	1064	265	24	93	93	0	0.000	0.000	0.000	0.000	0.000	0.000	0.000	0.000	0.000	0.000	0.000	0.000	0.000	0.000	0.067	0.076	0.087	0.077	2.370	0.070	0.222	80	560	100	158	2366	2524	190	2505	2695	Error	Error	-3.904	158	2366	190	2505	59714	281896	0.791	9.283	0	0	0
1	7	14	"A82"	"A82"	6370	66670	100	747	769	225	29	557	557	564	162	28	53	32	0	3723	4070	2051	50	1003	1003	1019	148	14	93	91	0	0.000	0.000	0.000	0.000	0.000	0.000	0.000	0.000	0.000	0.000	0.000	0.000	0.000	0.000	0.070	0.069	0.081	0.077	3.111	0.064	0.287	80	560	100	190	2720	2910	212	3067	3279	Error	Error	-3.840	190	2720	212	3067	61490	325593	1.265	20.615	0	0	0
1	8	14	"A82"	"A82"	6670	66670	100	727	739	222	30	547	547	637	1444	226	0	0	0	3662	3678	1628	44	1007	1007	1157	1594	137	72	35	0	0.000	0.000	0.000	0.000	0.000	0.000	0.000	0.000	0.000	0.000	0.000	0.000	0.000	0.000	0.068	0.072	0.090	0.071	3.792	0.072	0.304	80	560	100	180	2655	2835	192	2671	2863	Error	Error	-3.883	180	2655	192	2671	59143	294239	0.071	1.582	0	0	0
1	9	14	"A82"	"A82"	6970	66670	100	786	1008	1757	174	561	561	575	253	44	47	12	0	4588	4373	1794	41	1012	1012	1064	267	25	93	90	0	0.000	0.000	0.000	0.000	0.000	0.000	0.000	0.000	0.000	0.000	0.000	0.000	0.000	0.000	0.063	0.133	0.086	0.083	3.065	0.117	0.029	80	560	100	225	3576	3801	447	3361	3808	Error	Error	-3.990	225	3576	447	3361	80606	349810	1.711	12.393	0	0	0
1	10	14	"A83"	"A83"	7280	66670	100	787	806	252	31	564	564	579	281	48	38	8	0	3332	3339	1357	40	1057	1057	1228	755	61	83	76	0	0.000	0.000	0.000	0.000	0.000	0.000	0.000	0.000	0.000	0.000	0.000	0.000	0.000	0.000	0.098	0.106	0.120	0.115	3.433	0.098	0.193	80	560	100	223	2275	2498	242	2282	2524	Error	Error	-3.351	223	2275	242	2282	64486	267090	0.808	2.796	0	0	0
1	11	14	"A83"	"A83"	7580	66670	100	875	850	207	24	570	570	591	182	30	63	37	0	3800	3767	1363	36	1093	1093	1186	417	35	91	91	0	0.000	0.000	0.000	0.000	0.000	0.000	0.000	0.000	0.000	0.000	0.000	0.000	0.000	0.000	0.113	0.105	0.116	0.084	2.693	0.081	0.324	80	560	100	305	2707	3012	280	2674	2954	Error	Error	-3.150	305	2707	280	2674	67967	301351	1.423	6.189	0	0	0
1	12	14	"A83"	"A83"	7880	66670	100	859	927	548	59	577	577	593	189	31	67	37	0	3814	4030	1603	39	1107	1107	1205	474	39	92	91	0	0.000	0.000	0.000	0.000	0.000	0.000	0.000	0.000	0.000	0.000	0.000	0.000	0.000	0.000	0.104	0.120	0.112	0.099	3.628	0.084	0.055	80	560	100	282	2707	2989	350	2923	3273	Error	Error	-3.263	282	2707	350	2923	74126	322382	1.767	5.960	0	0	0
1	13	14	"A84"	"A84"	8180	66660	100	887	875	286	32	594	594	942	3512	372	0	0	0	4576	4576	2760	60	1172	1172	1868	3908	209	41	2	0	0.000	0.000	0.000	0.000	0.000	0.000	0.000	0.000	0.000	0.000	0.000	0.000	0.000	0.000	0.086	0.083	0.106	0.136	3.637	0.869	0.822	80	560	100	293	3404	3697	281	3404	3685	Error	Error	-3.538	293	3404	281	3404	69973	366090	-0.019	0.693	0	0	0
1	14	14	"A84"	"A84"	8480	66660	100	951	974	288	29	650	650	670	238	35	60	27	0	5216	4896	2370	48	1213	1213	1530	819	53	85	73	0	0.000	0.000	0.000	0.000	0.000	0.000	0.000	0.000	0.000	0.000	0.000	0.000	0.000	0.000	0.075	0.088	0.099	0.109	2.503	0.083	0.402	80	560	100	301	4003	4304	324	3683	4007	Error	Error	-3.733	301	4003	324	3683	77959	391645	1.277	4.110	0	0	0
1	15	14	"A84"	"A84"	8780	66660	100	943	941	260	27	687	687	703	181	25	65	26	0	3262	3152	1396	44	1214	1214	1473	802	54	77	58	0	0.000	0.000	0.000	0.000	0.000	0.000	0.000	0.000	0.000	0.000	0.000	0.000	0.000	0.000	0.125	0.131	0.151	0.172	3.388	0.084	0.261	80	560	100	256	2048	2304	254	1938	2192	Error	Error	-3.000	256	2048	254	1938	75240	252166	1.315	2.094	0	0	0
1	16	14	"A85"	"A85"	9080	66660	100	995	1018	293	28	746	746	770	207	26	53	33	0	3860	3527	1650	46	1215	1215	1259	300	23	77	73	0	0.000	0.000	0.000	0.000	0.000	0.000	0.000	0.000	0.000	0.000	0.000	0.000	0.000	0.000	0.094	0.118	0.144	0.163	2.995	0.115	0.412	80	560	100	249	2645	2894	272	2312	2584	Error	Error	-3.409	249	2645	272	2312	81438	282132	1.198	7.560	0	0	0
1	17	14	"A85"	"A85"	9380	66660	100	1140	1170	337	28	852	852	1048	1925	183	0	0	0	4201	4276	1974	46	1323	1323	1581	2196	138	68	18	0	0.000	0.000	0.000	0.000	0.000	0.000	0.000	0.000	0.000	0.000	0.000	0.000	0.000	0.000	0.100	0.108	0.122	0.124	2.967	0.107	0.225	80	560	100	288	2878	3166	318	2953	3271	Error	Error	-3.321	288	2878	318	2953	93608	342102	0.063	1.227	0	0	0
1	18	14	"A85"	"A85"	9680	66660	100	1110	1154	353	30	874	874	983	1298	132	0	0	0	3162	3353	1580	47	1358	1358	1569	1761	112	51	18	0	0.000	0.000	0.000	0.000	0.000	0.000	0.000	0.000	0.000	0.000	0.000	0.000	0.000	0.000	0.131	0.140	0.188	0.159	2.995	0.140	0.402	80	560	100	236	1804	2040	280	1995	2275	Error	Error	-2.934	236	1804	280	1995	92336	268208	0.132	1.013	0	0	0
1	1	15	"A86"	"A86"	4570	66970	100	904	935	291	31	639	639	655	190	29	56	37	0	5273	5096	2894	56	1076	1076	1109	215	19	87	83	0	0.000	0.000	0.000	0.000	0.000	0.000	0.000	0.000	0.000	0.000	0.000	0.000	0.000	0.000	0.063	0.074	0.085	0.074	2.630	0.060	0.347	80	560	100	265	4197	4462	296	4020	4316	Error	Error	-3.985	265	4197	296	4020	74793	407708	1.474	18.544	0	0	0
1	2	15	"A86"	"A86"	4880	66970	100	804	827	238	28	613	613	690	978	141	0	0	0	4541	4427	2590	58	1089	1089	1452	1628	112	61	53	0	0.000	0.000	0.000	0.000	0.000	0.000	0.000	0.000	0.000	0.000	0.000	0.000	0.000	0.000	0.055	0.064	0.071	0.083	3.940	0.062	0.408	80	560	100	191	3452	3643	214	3338	3552	Error	Error	-4.176	191	3452	214	3338	66120	354194	0.140	1.827	0	0	0
1	3	15	"A86"	"A86"	5180	66970	100	738	779	254	32	578	578	606	231	38	37	15	0	4295	4118	2544	61	1058	1058	1310	865	66	71	56	0	0.000	0.000	0.000	0.000	0.000	0.000	0.000	0.000	0.000	0.000	0.000	0.000	0.000	0.000	0.049	0.066	0.068	0.075	2.370	0.065	0.231	80	560	100	160	3237	3397	201	3060	3261	Error	Error	-4.339	160	3237	201	3060	62281	329452	0.749	3.246	0	0	0
1	4	15	"A87"	"A87"	5480	66970	100	946	964	292	30	557	557	574	185	32	80	51	0	5075	5012	2765	55	1045	1045	1263	630	49	82	76	0	0.000	0.000	0.000	0.000	0.000	0.000	0.000	0.000	0.000	0.000	0.000	0.000	0.000	0.000	0.097	0.103	0.113	0.135	3.295	0.077	0.412	80	560	100	389	4030	4419	407	3967	4374	Error	Error	-3.373	389	4030	407	3967	77136	400958	2.108	5.951	0	0	0
1	5	15	"A87"	"A87"	5780	66970	100	846	858	260	30	561	561	573	191	33	65	36	0	4621	4283	2049	47	1050	1050	1410	1097	77	82	63	0	0.000	0.000	0.000	0.000	0.000	0.000	0.000	0.000	0.000	0.000	0.000	0.000	0.000	0.000	0.080	0.092	0.096	0.095	2.355	0.074	0.534	80	560	100	285	3571	3856	297	3233	3530	Error	Error	-3.647	285	3571	297	3233	68622	342657	1.492	2.619	0	0	0
1	6	15	"A87"	"A87"	6080	66970	100	897	863	254	29	547	547	568	167	29	73	53	0	3727	4046	1923	47	1067	1067	1422	1226	86	86	53	0	0.000	0.000	0.000	0.000	0.000	0.000	0.000	0.000	0.000	0.000	0.000	0.000	0.000	0.000	0.132	0.106	0.122	0.133	2.456	0.072	0.374	80	560	100	350	2660	3010	316	2979	3295	Error	Error	-2.926	350	2660	316	2979	69064	323661	1.766	2.140	0	0	0
1	7	15	"A88"	"A88"	6380	66970	100	771	777	245	31	548	548	558	156	27	60	38	0	3899	3874	1871	48	1002	1002	1034	274	26	86	78	0	0.000	0.000	0.000	0.000	0.000	0.000	0.000	0.000	0.000	0.000	0.000	0.000	0.000	0.000	0.077	0.080	0.094	0.099	3.291	0.079	0.393	80	560	100	223	2897	3120	229	2872	3101	Error	Error	-3.699	223	2897	229	2872	62136	309890	1.404	10.365	0	0	0
1	8	15	"A88"	"A88"	6680	66970	100	785	817	264	32	558	558	589	217	36	50	23	0	4244	4274	1807	42	1018	1018	1113	549	49	88	85	0	0.000	0.000	0.000	0.000	0.000	0.000	0.000	0.000	0.000	0.000	0.000	0.000	0.000	0.000	0.070	0.080	0.080	0.084	4.158	0.077	0.292	80	560	100	227	3226	3453	259	3256	3515	Error	Error	-3.829	227	3226	259	3256	65350	341884	1.051	5.758	0	0	0
1	9	15	"A88"	"A88"	6980	66970	100	759	809	264	32	556	556	564	172	30	53	30	0	4697	4500	1953	43	1019	1019	1056	219	20	95	91	0	0.000	0.000	0.000	0.000	0.000	0.000	0.000	0.000	0.000	0.000	0.000	0.000	0.000	0.000	0.055	0.073	0.077	0.075	3.552	0.074	0.381	80	560	100	203	3678	3881	253	3481	3734	Error	Error	-4.179	203	3678	253	3481	64708	359974	1.424	15.726	0	0	0
1	10	15	"A89"	"A89"	7280	66970	100	768	799	228	28	565	565	733	2062	281	0	0	0	3776	3676	1477	40	1011	1011	1135	1489	131	77	42	0	0.000	0.000	0.000	0.000	0.000	0.000	0.000	0.000	0.000	0.000	0.000	0.000	0.000	0.000	0.073	0.088	0.086	0.082	3.020	0.089	0.346	80	560	100	203	2765	2968	234	2665	2899	Error	Error	-3.768	203	2765	234	2665	63887	294108	0.032	1.707	0	0	0
1	11	15	"A89"	"A89"	7580	66970	100	831	890	319	35	570	570	582	199	34	63	32	0	3832	3981	1560	39	1031	1031	1061	188	17	97	93	0	0.000	0.000	0.000	0.000	0.000	0.000	0.000	0.000	0.000	0.000	0.000	0.000	0.000	0.000	0.093	0.108	0.108	0.106	2.155	0.115	0.367	80	560	100	261	2801	3062	320	2950	3270	Error	Error	-3.424	261	2801	320	2950	71223	318440	1.548	15.532	0	0	0
1	12	15	"A89"	"A89"	7880	66970	100	759	899	771	85	571	571	602	246	40	38	17	0	2639	2728	1122	41	1055	1055	1094	268	24	88	83	0	0.000	0.000	0.000	0.000	0.000	0.000	0.000	0.000	0.000	0.000	0.000	0.000	0.000	0.000	0.119	0.196	0.184	0.178	3.022	0.170	0.228	80	560	100	188	1584	1772	328	1673	2001	Error	Error	-3.075	188	1584	328	1673	71946	218228	1.207	6.097	0	0	0
1	13	15	"A90"	"A90"	8180	66970	100	795	811	236	29	582	582	597	176	29	55	32	0	4837	4448	1826	41	1085	1085	1113	191	17	93	87	0	0.000	0.000	0.000	0.000	0.000	0.000	0.000	0.000	0.000	0.000	0.000	0.000	0.000	0.000	0.057	0.068	0.081	0.077	2.707	0.067	0.303	80	560	100	213	3752	3965	229	3363	3592	Error	Error	-4.139	213	3752	229	3363	64869	355817	1.216	17.461	0	0	0
1	14	15	"A90"	"A90"	8480	66960	100	897	927	360	38	641	641	901	2247	249	1	0	0	4681	4348	1890	43	1228	1228	1629	1933	118	75	33	0	0.000	0.000	0.000	0.000	0.000	0.000	0.000	0.000	0.000	0.000	0.000	0.000	0.000	0.000	0.074	0.092	0.086	0.092	2.899	0.082	0.213	80	560	100	256	3453	3709	286	3120	3406	Error	Error	-3.754	256	3453	286	3120	74194	347817	0.012	1.407	0	0	0
1	15	15	"A90"	"A90"	8780	66960	100	1051	1101	518	47	699	699	847	1149	135	5	1	0	5129	5002	2334	46	1209	1209	1357	744	54	85	81	0	0.000	0.000	0.000	0.000	0.000	0.000	0.000	0.000	0.000	0.000	0.000	0.000	0.000	0.000	0.090	0.106	0.103	0.109	3.809	0.241	0.278	80	560	100	352	3920	4272	402	3793	4195	Error	Error	-3.477	352	3920	402	3793	88062	400164	0.221	4.899	0	0	0
1	16	15	"A91"	"A91"	9080	66960	100	1055	1102	329	29	763	763	778	186	23	65	40	0	3814	3674	1747	47	1238	1238	1293	347	26	82	78	0	0.000	0.000	0.000	0.000	0.000	0.000	0.000	0.000	0.000	0.000	0.000	0.000	0.000	0.000	0.113	0.139	0.158	0.156	3.051	0.118	0.429	80	560	100	292	2576	2868	339	2436	2775	Error	Error	-3.141	292	2576	339	2436	88174	293912	1.742	6.862	0	0	0
1	17	15	"A91"	"A91"	9380	66960	100	1175	1189	298	25	863	863	880	209	23	62	32	0	3569	3515	1432	40	1331	1331	1415	411	29	85	77	0	0.000	0.000	0.000	0.000	0.000	0.000	0.000	0.000	0.000	0.000	0.000	0.000	0.000	0.000	0.139	0.149	0.165	0.173	3.067	0.106	0.356	80	560	100	312	2238	2550	326	2184	2510	Error	Error	-2.843	312	2238	326	2184	95101	281198	1.478	5.109	0	0	0
1	18	15	"A91"	"A91"	9680	66960	100	1230	1288	413	32	904	904	959	525	54	26	5	0	3870	4007	1645	41	1362	1362	1510	1288	85	80	46	0	0.000	0.000	0.000	0.000	0.000	0.000	0.000	0.000	0.000	0.000	0.000	0.000	0.000	0.000	0.130	0.145	0.140	0.136	2.328	0.122	0.377	80	560	100	326	2508	2834	384	2645	3029	Error	Error	-2.944	326	2508	384	2645	103067	320591	0.627	1.939	0	0	0
1	1	16	"A92"	"A92"	4580	67270	100	780	778	191	24	662	662	693	563	81	1	0	0	3794	3533	1482	41	1069	1069	1098	440	40	83	80	0	0.000	0.000	0.000	0.000	0.000	0.000	0.000	0.000	0.000	0.000	0.000	0.000	0.000	0.000	0.043	0.047	0.072	0.087	3.463	0.051	0.133	80	560	100	118	2725	2843	116	2464	2580	Error	Error	-4.529	118	2725	116	2464	62270	282648	0.151	5.534	0	0	0
1	2	16	"A92"	"A92"	4880	67270	100	718	746	230	30	601	601	617	168	27	38	25	0	3279	3201	1400	43	1058	1058	1124	384	34	82	82	0	0.000	0.000	0.000	0.000	0.000	0.000	0.000	0.000	0.000	0.000	0.000	0.000	0.000	0.000	0.053	0.068	0.104	0.097	3.288	0.085	0.275	80	560	100	117	2221	2338	145	2143	2288	Error	Error	-4.247	117	2221	145	2143	59705	256065	0.768	5.409	0	0	0
1	3	16	"A92"	"A92"	5180	67270	100	817	846	306	36	584	584	603	181	30	57	32	0	4332	3973	1840	46	1025	1025	1123	512	45	82	77	0	0.000	0.000	0.000	0.000	0.000	0.000	0.000	0.000	0.000	0.000	0.000	0.000	0.000	0.000	0.070	0.089	0.097	0.112	3.928	0.074	0.298	80	560	100	233	3307	3540	262	2948	3210	Error	Error	-3.827	233	3307	262	2948	67682	317808	1.343	5.566	0	0	0
1	4	16	"A93"	"A93"	5480	67270	100	847	835	242	28	559	559	574	163	28	67	40	0	5554	5068	2723	53	1085	1085	1164	375	32	82	80	0	0.000	0.000	0.000	0.000	0.000	0.000	0.000	0.000	0.000	0.000	0.000	0.000	0.000	0.000	0.064	0.069	0.072	0.086	3.554	0.060	0.482	80	560	100	288	4469	4757	276	3983	4259	Error	Error	-3.956	288	4469	276	3983	66806	405422	1.601	10.411	0	0	0
1	5	16	"A93"	"A93"	5780	67270	100	825	843	236	27	567	567	581	172	29	62	36	0	5428	5089	2376	46	1082	1082	1346	930	69	83	77	0	0.000	0.000	0.000	0.000	0.000	0.000	0.000	0.000	0.000	0.000	0.000	0.000	0.000	0.000	0.059	0.069	0.066	0.072	2.922	0.059	0.292	80	560	100	258	4346	4604	276	4007	4283	Error	Error	-4.074	258	4346	276	4007	67402	407146	1.523	4.025	0	0	0
1	6	16	"A93"	"A93"	6080	67270	100	804	824	255	30	566	566	607	621	102	13	0	0	4869	5090	2592	50	1125	1125	1465	1340	91	80	68	0	0.000	0.000	0.000	0.000	0.000	0.000	0.000	0.000	0.000	0.000	0.000	0.000	0.000	0.000	0.064	0.065	0.064	0.068	2.416	0.171	0.270	80	560	100	238	3744	3982	258	3965	4223	Error	Error	-3.976	238	3744	258	3965	65916	407169	0.349	2.705	0	0	0
1	7	16	"A94"	"A94"	6380	67270	100	754	759	177	23	553	553	571	217	38	47	7	0	4400	3955	1701	43	1015	1015	1036	152	14	87	86	0	0.000	0.000	0.000	0.000	0.000	0.000	0.000	0.000	0.000	0.000	0.000	0.000	0.000	0.000	0.059	0.070	0.086	0.083	3.639	0.059	0.242	80	560	100	201	3385	3586	206	2940	3146	Error	Error	-4.074	201	3385	206	2940	60708	316363	0.866	19.204	0	0	0
1	8	16	"A94"	"A94"	6680	67270	100	742	728	189	25	546	546	560	211	37	42	10	0	3903	3634	1351	37	998	998	1024	170	16	90	88	0	0.000	0.000	0.000	0.000	0.000	0.000	0.000	0.000	0.000	0.000	0.000	0.000	0.000	0.000	0.067	0.069	0.082	0.079	3.385	0.075	0.285	80	560	100	196	2905	3101	182	2636	2818	Error	Error	-3.890	196	2905	182	2636	58225	290682	0.796	15.353	0	0	0
1	9	16	"A94"	"A94"	6980	67270	100	649	683	196	28	535	535	603	1059	175	0	0	0	3369	3227	1143	35	1009	1009	1091	1329	121	78	38	0	0.000	0.000	0.000	0.000	0.000	0.000	0.000	0.000	0.000	0.000	0.000	0.000	0.000	0.000	0.048	0.067	0.089	0.090	4.342	0.071	0.158	80	560	100	114	2360	2474	148	2218	2366	Error	Error	-4.372	114	2360	148	2218	54603	258188	0.076	1.607	0	0	0
1	10	16	"A95"	"A95"	7290	67270	100	802	819	293	35	552	552	573	170	29	60	35	0	4619	4558	2192	48	1037	1037	1093	419	38	85	81	0	0.000	0.000	0.000	0.000	0.000	0.000	0.000	0.000	0.000	0.000	0.000	0.000	0.000	0.000	0.070	0.076	0.075	0.080	2.388	0.075	0.411	80	560	100	250	3582	3832	267	3521	3788	Error	Error	-3.841	250	3582	267	3521	65500	364617	1.447	8.270	0	0	0
1	11	16	"A95"	"A95"	7590	67270	100	883	881	285	32	560	560	588	215	36	65	30	0	5820	5721	2509	43	1062	1062	1195	682	57	90	86	0	0.000	0.000	0.000	0.000	0.000	0.000	0.000	0.000	0.000	0.000	0.000	0.000	0.000	0.000	0.068	0.069	0.073	0.072	2.382	0.847	0.578	80	560	100	323	4758	5081	321	4659	4980	Error	Error	-3.881	323	4758	321	4659	70485	457702	1.363	6.636	0	0	0
1	12	16	"A95"	"A95"	7890	67270	100	854	891	263	29	558	558	579	176	30	72	40	0	5668	5602	2424	43	1058	1058	1158	471	40	92	88	0	0.000	0.000	0.000	0.000	0.000	0.000	0.000	0.000	0.000	0.000	0.000	0.000	0.000	0.000	0.064	0.073	0.071	0.066	2.342	0.071	0.508	80	560	100	296	4610	4906	333	4544	4877	Error	Error	-3.961	296	4610	333	4544	71306	448125	1.773	9.435	0	0	0
1	13	16	"A96"	"A96"	8190	67270	100	1081	1086	321	29	612	612	1009	3839	380	0	0	0	8228	7607	2759	36	1174	1174	1725	3807	220	83	40	0	0.000	0.000	0.000	0.000	0.000	0.000	0.000	0.000	0.000	0.000	0.000	0.000	0.000	0.000	0.066	0.074	0.079	0.074	2.044	0.099	0.134	80	560	100	469	7054	7523	474	6433	6907	Error	Error	-3.911	469	7054	474	6433	86869	608547	0.020	1.545	0	0	0
1	14	16	"A96"	"A96"	8490	67270	100	1246	1374	843	61	663	663	693	379	54	63	33	0	8036	8025	4153	51	1184	1184	1437	938	65	90	87	0	0.000	0.000	0.000	0.000	0.000	0.000	0.000	0.000	0.000	0.000	0.000	0.000	0.000	0.000	0.085	0.104	0.089	0.089	2.294	0.172	0.582	80	560	100	583	6852	7435	711	6841	7552	Error	Error	-3.555	583	6852	711	6841	109936	641980	1.797	7.023	0	0	0
1	15	16	"A96"	"A96"	8790	67260	100	1143	1311	1022	77	711	711	725	206	28	70	51	0	5969	6339	3063	48	1236	1236	1560	1124	72	88	82	0	0.000	0.000	0.000	0.000	0.000	0.000	0.000	0.000	0.000	0.000	0.000	0.000	0.000	0.000	0.091	0.118	0.092	0.086	2.685	0.139	0.330	80	560	100	432	4733	5165	600	5103	5703	Error	Error	-3.454	432	4733	600	5103	104918	507125	2.845	4.252	0	0	0
1	16	16	"A97"	"A97"	9090	67260	100	985	976	249	25	783	783	919	2626	285	0	0	0	4179	3723	1882	50	1257	1257	1434	2382	166	55	10	0	0.000	0.000	0.000	0.000	0.000	0.000	0.000	0.000	0.000	0.000	0.000	0.000	0.000	0.000	0.069	0.078	0.097	0.122	4.441	0.999	0.789	80	560	100	202	2922	3124	193	2466	2659	Error	Error	-3.855	202	2922	193	2466	78113	297851	0.022	0.961	0	0	0
1	17	16	"A97"	"A97"	9390	67260	100	983	953	251	26	844	844	855	200	23	36	10	0	3113	3291	1561	47	1311	1311	1349	255	18	81	76	0	0.000	0.000	0.000	0.000	0.000	0.000	0.000	0.000	0.000	0.000	0.000	0.000	0.000	0.000	0.077	0.055	0.068	0.098	5.133	0.080	0.208	80	560	100	139	1802	1941	109	1980	2089	Error	Error	-3.696	139	1802	109	1980	76209	263295	0.490	7.616	0	0	0
1	18	16	"A97"	"A97"	9690	67260	100	1084	1091	301	27	885	885	914	284	31	37	15	0	3987	3773	1680	44	1322	1322	1393	421	30	85	78	0	0.000	0.000	0.000	0.000	0.000	0.000	0.000	0.000	0.000	0.000	0.000	0.000	0.000	0.000	0.075	0.084	0.123	0.097	3.860	0.105	0.296	80	560	100	199	2665	2864	206	2451	2657	Error	Error	-3.743	199	2665	206	2451	87257	301839	0.623	5.653	0	0	0
1	1	17	"A98"	"A98"	4580	67570	100	743	741	166	22	730	730	759	206	27	11	1	0	1522	1626	428	26	1239	1239	1262	418	33	36	16	0	0.000	0.000	0.000	0.000	0.000	0.000	0.000	0.000	0.000	0.000	0.000	0.000	0.000	0.000	0.046	0.028	0.326	0.371	4.675	-0.006	0.000	80	560	100	13	283	296	11	387	398	Error	Error	-4.444	13	283	11	387	59252	130097	-0.087	0.871	0	0	0
1	2	17	"A98"	"A98"	4890	67570	100	720	744	194	26	701	701	707	178	25	22	5	0	1526	1699	556	32	1193	1193	1207	168	13	71	50	0	0.000	0.000	0.000	0.000	0.000	0.000	0.000	0.000	0.000	0.000	0.000	0.000	0.000	0.000	0.057	0.085	0.324	0.310	4.428	0.168	0.065	80	560	100	19	333	352	43	506	549	Error	Error	-4.131	19	333	43	506	59495	135930	0.208	2.929	0	0	0
1	3	17	"A98"	"A98"	5190	67570	100	711	724	192	26	672	672	706	432	61	3	0	0	1562	1690	492	29	1178	1178	1203	433	35	42	22	0	0.000	0.000	0.000	0.000	0.000	0.000	0.000	0.000	0.000	0.000	0.000	0.000	0.000	0.000	0.102	0.102	0.235	0.277	5.344	0.836	0.677	80	560	100	39	384	423	52	512	564	Error	Error	-3.300	39	384	52	512	57937	135183	0.042	1.125	0	0	0
1	4	17	"A99"	"A99"	5490	67570	100	722	766	199	25	628	628	643	174	27	43	15	0	2071	2022	631	31	1160	1160	1163	162	13	78	76	0	0.000	0.000	0.000	0.000	0.000	0.000	0.000	0.000	0.000	0.000	0.000	0.000	0.000	0.000	0.103	0.160	0.243	0.260	4.451	0.113	0.065	80	560	100	94	911	1005	138	862	1000	Error	Error	-3.277	94	911	138	862	61262	161790	0.707	5.302	0	0	0
1	5	17	"A99"	"A99"	5790	67570	100	699	735	255	34	627	627	631	193	30	31	12	0	2373	2315	749	32	1170	1170	1178	187	15	83	80	0	0.000	0.000	0.000	0.000	0.000	0.000	0.000	0.000	0.000	0.000	0.000	0.000	0.000	0.000	0.060	0.094	0.159	0.139	5.011	0.136	0.143	80	560	100	72	1203	1275	108	1145	1253	Error	Error	-4.062	72	1203	108	1145	58793	185191	0.539	6.080	0	0	0
1	6	17	"A99"	"A99"	6090	67570	100	742	752	190	25	597	597	618	187	30	42	13	0	2388	2299	640	27	1165	1165	1180	162	13	90	83	0	0.000	0.000	0.000	0.000	0.000	0.000	0.000	0.000	0.000	0.000	0.000	0.000	0.000	0.000	0.119	0.137	0.162	0.190	3.377	0.123	0.139	80	560	100	145	1223	1368	155	1134	1289	Error	Error	-3.076	145	1223	155	1134	60192	183936	0.717	6.907	0	0	0
1	7	17	"A100"	"A100"	6390	67570	100	823	837	237	28	606	606	643	417	64	20	0	0	3790	3579	1709	47	1163	1163	1210	391	32	81	72	0	0.000	0.000	0.000	0.000	0.000	0.000	0.000	0.000	0.000	0.000	0.000	0.000	0.000	0.000	0.083	0.096	0.098	0.133	4.030	0.096	0.376	80	560	100	217	2627	2844	231	2416	2647	Error	Error	-3.598	217	2627	231	2416	66933	286322	0.465	6.059	0	0	0
1	8	17	"A100"	"A100"	6690	67570	100	905	899	276	30	626	626	709	1318	185	0	0	0	4307	4084	1870	45	1166	1166	1267	660	52	82	77	0	0.000	0.000	0.000	0.000	0.000	0.000	0.000	0.000	0.000	0.000	0.000	0.000	0.000	0.000	0.089	0.094	0.104	0.145	4.203	0.092	0.447	80	560	100	279	3141	3420	273	2918	3191	Error	Error	-3.493	279	3141	273	2918	71896	326752	0.144	4.268	0	0	0
1	9	17	"A100"	"A100"	6990	67570	100	897	926	272	29	611	611	628	182	28	65	42	0	4253	4170	1954	46	1170	1170	1220	266	21	85	85	0	0.000	0.000	0.000	0.000	0.000	0.000	0.000	0.000	0.000	0.000	0.000	0.000	0.000	0.000	0.093	0.105	0.106	0.118	3.536	0.096	0.384	80	560	100	286	3083	3369	315	3000	3315	Error	Error	-3.430	286	3083	315	3000	74091	333563	1.637	11.090	0	0	0
1	10	17	"A101"	"A101"	7290	67570	100	1313	1723	1221	70	601	601	627	211	33	76	62	0	2035	2088	731	35	1149	1149	1161	171	14	77	75	0	0.000	0.000	0.000	0.000	0.000	0.000	0.000	0.000	0.000	0.000	0.000	0.000	0.000	0.000	0.804	1.195	0.990	0.903	2.427	1.463	0.808	80	560	100	712	886	1598	1122	939	2061	Error	Error	-0.315	712	886	1122	939	137808	167012	5.194	5.421	0	0	0
1	11	17	"A101"	"A101"	7590	67570	100	1017	1604	1202	74	610	610	702	1254	178	28	13	0	1987	2173	813	37	1173	1173	1248	1211	97	38	6	0	0.000	0.000	0.000	0.000	0.000	0.000	0.000	0.000	0.000	0.000	0.000	0.000	0.000	0.000	0.500	0.994	0.931	0.848	3.110	1.266	0.755	80	560	100	407	814	1221	994	1000	1994	Error	Error	-1.000	407	814	994	1000	128318	173874	0.719	0.764	0	0	0
1	12	17	"A101"	"A101"	7890	67570	100	1042	2750	7009	254	612	612	635	265	41	71	46	0	2351	4030	7295	181	1176	1176	1199	232	19	92	82	0	0.000	0.000	0.000	0.000	0.000	0.000	0.000	0.000	0.000	0.000	0.000	0.000	0.000	0.000	0.366	0.749	0.569	0.457	2.905	0.991	0.947	80	560	100	430	1175	1605	2138	2854	4992	Error	Error	-1.450	430	1175	2138	2854	220016	322410	7.981	12.203	0	0	0
1	13	17	"A102"	"A102"	8190	67570	100	833	849	317	37	646	646	730	1459	199	0	0	0	2838	3345	2053	61	1281	1281	1324	668	50	63	55	0	0.000	0.000	0.000	0.000	0.000	0.000	0.000	0.000	0.000	0.000	0.000	0.000	0.000	0.000	0.120	0.098	0.125	0.143	3.924	0.107	0.336	80	560	100	187	1557	1744	203	2064	2267	Error	Error	-3.058	187	1557	203	2064	67914	267600	0.082	3.025	0	0	0
1	14	17	"A102"	"A102"	8490	67570	100	880	947	325	34	713	713	733	262	35	32	20	0	2162	2206	619	28	1253	1253	1275	263	20	81	76	0	0.000	0.000	0.000	0.000	0.000	0.000	0.000	0.000	0.000	0.000	0.000	0.000	0.000	0.000	0.184	0.246	0.298	0.246	3.505	0.328	0.376	80	560	100	167	909	1076	234	953	1187	Error	Error	-2.444	167	909	234	953	75781	176455	0.817	3.540	0	0	0
1	15	17	"A102"	"A102"	8790	67570	100	952	1006	323	32	792	792	817	261	31	36	17	0	2154	2252	655	29	1346	1346	1374	234	17	82	71	0	0.000	0.000	0.000	0.000	0.000	0.000	0.000	0.000	0.000	0.000	0.000	0.000	0.000	0.000	0.198	0.236	0.348	0.349	2.722	0.332	0.301	80	560	100	160	808	968	214	906	1120	Error	Error	-2.336	160	808	214	906	80458	180145	0.724	3.752	0	0	0
1	16	17	"A103"	"A103"	9090	67560	100	1154	1176	304	25	896	896	931	487	52	21	2	0	2994	2938	1205	41	1400	1400	1406	158	11	80	77	0	0.000	0.000	0.000	0.000	0.000	0.000	0.000	0.000	0.000	0.000	0.000	0.000	0.000	0.000	0.162	0.182	0.191	0.199	3.299	0.180	0.312	80	560	100	258	1594	1852	280	1538	1818	Error	Error	-2.627	258	1594	280	1538	94054	235029	0.503	9.696	0	0	0
1	17	17	"A103"	"A103"	9390	67560	100	1175	1255	356	28	966	966	967	248	25	47	26	0	3741	3577	1438	40	1436	1436	1461	206	14	83	81	0	0.000	0.000	0.000	0.000	0.000	0.000	0.000	0.000	0.000	0.000	0.000	0.000	0.000	0.000	0.091	0.135	0.156	0.169	4.206	0.773	0.225	80	560	100	209	2305	2514	289	2141	2430	Error	Error	-3.463	209	2305	289	2141	100361	286186	1.161	10.272	0	0	0
1	18	17	"A103"	"A103"	9690	67560	100	1141	1187	338	28	955	955	979	224	22	46	20	0	3207	3138	1171	37	1423	1423	1446	206	14	85	78	0	0.000	0.000	0.000	0.000	0.000	0.000	0.000	0.000	0.000	0.000	0.000	0.000	0.000	0.000	0.104	0.135	0.168	0.176	3.586	0.267	0.313	80	560	100	186	1784	1970	232	1715	1947	Error	Error	-3.262	186	1784	232	1715	94926	251041	0.929	8.214	0	0	0
1	1	18	"A104"	"A104"	4590	67870	100	953	959	241	25	799	799	797	185	23	46	20	0	3354	2974	1133	38	1362	1362	1378	156	11	78	75	0	0.000	0.000	0.000	0.000	0.000	0.000	0.000	0.000	0.000	0.000	0.000	0.000	0.000	0.000	0.077	0.099	0.141	0.152	3.500	0.101	0.196	80	560	100	154	1992	2146	160	1612	1772	Error	Error	-3.693	154	1992	160	1612	76726	237949	0.876	10.231	0	0	0
1	2	18	"A104"	"A104"	4890	67870	100	864	900	267	29	758	758	788	302	38	23	7	0	2954	3122	1294	41	1350	1350	1404	364	25	81	76	0	0.000	0.000	0.000	0.000	0.000	0.000	0.000	0.000	0.000	0.000	0.000	0.000	0.000	0.000	0.066	0.080	0.116	0.111	4.723	0.100	0.266	80	560	100	106	1604	1710	142	1772	1914	Error	Error	-3.920	106	1604	142	1772	71968	249720	0.371	4.720	0	0	0
1	3	18	"A104"	"A104"	5190	67870	100	793	833	222	26	732	732	866	1642	189	0	0	0	2538	2630	1057	40	1320	1320	1528	1946	127	30	1	0	0.000	0.000	0.000	0.000	0.000	0.000	0.000	0.000	0.000	0.000	0.000	0.000	0.000	0.000	0.050	0.077	0.114	0.141	4.056	0.111	0.232	80	560	100	61	1218	1279	101	1310	1411	Error	Error	-4.320	61	1218	101	1310	66666	210426	-0.020	0.566	0	0	0
1	4	18	"A105"	"A105"	5490	67870	100	829	902	299	33	686	686	707	182	25	48	26	0	2701	3043	1474	48	1290	1290	1334	281	21	76	73	0	0.000	0.000	0.000	0.000	0.000	0.000	0.000	0.000	0.000	0.000	0.000	0.000	0.000	0.000	0.101	0.123	0.163	0.187	4.250	0.096	0.316	80	560	100	143	1411	1554	216	1753	1969	Error	Error	-3.303	143	1411	216	1753	72197	243415	1.071	6.082	0	0	0
1	5	18	"A105"	"A105"	5790	67870	100	1017	1036	293	28	674	674	682	183	26	71	46	0	4153	3978	1484	37	1311	1311	1402	439	31	85	85	0	0.000	0.000	0.000	0.000	0.000	0.000	0.000	0.000	0.000	0.000	0.000	0.000	0.000	0.000	0.121	0.136	0.127	0.157	3.669	0.114	0.369	80	560	100	343	2842	3185	362	2667	3029	Error	Error	-3.051	343	2842	362	2667	82861	318262	1.934	5.868	0	0	0
1	6	18	"A105"	"A105"	6090	67870	100	958	984	283	28	632	632	665	197	29	68	40	0	3744	3620	1404	38	1284	1284	1461	651	44	83	77	0	0.000	0.000	0.000	0.000	0.000	0.000	0.000	0.000	0.000	0.000	0.000	0.000	0.000	0.000	0.133	0.151	0.172	0.171	2.710	0.133	0.476	80	560	100	326	2460	2786	352	2336	2688	Error	Error	-2.916	326	2460	352	2336	78755	289601	1.619	3.316	0	0	0
1	7	18	"A106"	"A106"	6390	67870	100	682	699	323	46	649	649	741	1629	219	1	0	0	1315	1420	381	26	1247	1247	1338	1820	136	1	0	0	0.000	0.000	0.000	0.000	0.000	0.000	0.000	0.000	0.000	0.000	0.000	0.000	0.000	0.000	0.485	0.289	0.972	0.895	3.801	0.694	0.161	80	560	100	33	68	101	50	173	223	Error	Error	-1.043	33	68	50	173	55935	113622	-0.026	0.045	0	0	0
1	8	18	"A106"	"A106"	6690	67870	100	692	694	188	27	641	641	654	172	26	26	5	0	1398	1473	281	19	1229	1229	1258	498	39	17	1	0	0.000	0.000	0.000	0.000	0.000	0.000	0.000	0.000	0.000	0.000	0.000	0.000	0.000	0.000	0.302	0.217	0.962	0.722	6.233	0.363	0.016	80	560	100	51	169	220	53	244	297	Error	Error	-1.728	51	169	53	244	55481	117868	0.233	0.432	0	0	0
1	9	18	"A106"	"A106"	6990	67870	100	668	689	204	29	642	642	663	270	40	12	2	0	1409	1460	285	19	1264	1264	1276	162	12	46	26	0	0.000	0.000	0.000	0.000	0.000	0.000	0.000	0.000	0.000	0.000	0.000	0.000	0.000	0.000	0.179	0.240	0.841	0.620	4.726	0.855	0.122	80	560	100	26	145	171	47	196	243	Error	Error	-2.479	26	145	47	196	55094	116798	0.096	1.136	0	0	0
1	10	18	"A107"	"A107"	7300	67870	100	668	676	158	23	634	634	696	475	68	0	0	0	1634	1753	389	22	1316	1316	1378	568	41	27	6	0	0.000	0.000	0.000	0.000	0.000	0.000	0.000	0.000	0.000	0.000	0.000	0.000	0.000	0.000	0.107	0.096	0.367	0.365	4.658	0.806	0.869	80	560	100	34	318	352	42	437	479	Error	Error	-3.225	34	318	42	437	54103	140269	-0.042	0.660	0	0	0
1	11	18	"A107"	"A107"	7600	67870	100	676	680	171	25	633	633	652	182	27	21	3	0	1753	1826	431	23	1381	1381	1398	165	11	70	53	0	0.000	0.000	0.000	0.000	0.000	0.000	0.000	0.000	0.000	0.000	0.000	0.000	0.000	0.000	0.116	0.106	0.341	0.463	5.284	0.125	0.023	80	560	100	43	372	415	47	445	492	Error	Error	-3.113	43	372	47	445	54369	146061	0.154	2.594	0	0	0
1	12	18	"A107"	"A107"	7900	67870	100	682	783	784	100	632	632	660	219	33	13	5	0	1677	1898	759	39	1374	1374	1402	416	29	45	20	0	0.000	0.000	0.000	0.000	0.000	0.000	0.000	0.000	0.000	0.000	0.000	0.000	0.000	0.000	0.165	0.288	0.358	0.305	5.637	0.881	0.398	80	560	100	50	303	353	151	524	675	Error	Error	-2.599	50	303	151	524	62644	151824	0.562	1.192	0	0	0
1	13	18	"A108"	"A108"	8200	67870	100	781	818	282	34	645	645	677	294	43	26	5	0	3040	3555	1541	43	1362	1362	1384	214	15	88	83	0	0.000	0.000	0.000	0.000	0.000	0.000	0.000	0.000	0.000	0.000	0.000	0.000	0.000	0.000	0.081	0.079	0.107	0.129	3.297	0.091	0.227	80	560	100	136	1678	1814	173	2193	2366	Error	Error	-3.625	136	1678	173	2193	65471	284434	0.480	10.145	0	0	0
1	14	18	"A108"	"A108"	8500	67870	100	845	912	390	42	818	818	958	1944	202	1	0	0	2022	2057	498	24	1370	1370	1493	1763	118	1	0	0	0.000	0.000	0.000	0.000	0.000	0.000	0.000	0.000	0.000	0.000	0.000	0.000	0.000	0.000	0.041	0.137	0.252	0.204	3.079	0.591	0.177	80	560	100	27	652	679	94	687	781	Error	Error	-4.594	27	652	94	687	72976	164523	-0.024	0.320	0	0	0
1	15	18	"A108"	"A108"	8800	67870	100	922	951	201	21	886	886	891	211	23	22	2	0	2014	2047	418	20	1446	1446	1458	142	9	83	78	0	0.000	0.000	0.000	0.000	0.000	0.000	0.000	0.000	0.000	0.000	0.000	0.000	0.000	0.000	0.063	0.108	0.235	0.256	4.503	1.091	0.582	80	560	100	36	568	604	65	601	666	Error	Error	-3.980	36	568	65	601	76046	163769	0.284	4.148	0	0	0
1	16	18	"A109"	"A109"	9100	67870	100	973	956	203	21	947	947	968	275	28	8	0	0	1579	1615	198	12	1509	1509	1532	235	15	21	7	0	0.000	0.000	0.000	0.000	0.000	0.000	0.000	0.000	0.000	0.000	0.000	0.000	0.000	0.000	0.371	0.085	0.921	1.114	4.920	0.565	0.013	80	560	100	26	70	96	9	106	115	Error	Error	-1.429	26	70	9	106	76518	129206	-0.044	0.353	0	0	0
1	17	18	"A109"	"A109"	9400	67860	100	980	999	229	22	948	948	976	335	34	15	1	0	1570	1634	266	16	1492	1492	1507	148	9	38	21	0	0.000	0.000	0.000	0.000	0.000	0.000	0.000	0.000	0.000	0.000	0.000	0.000	0.000	0.000	0.410	0.359	0.961	0.906	3.987	3.852	0.155	80	560	100	32	78	110	51	142	193	Error	Error	-1.285	32	78	51	142	79925	130707	0.069	0.858	0	0	0
1	18	18	"A109"	"A109"	9700	67860	100	951	957	239	24	961	961	988	422	42	5	0	0	1600	1579	156	9	1487	1487	1523	410	26	1	0	0	0.000	0.000	0.000	0.000	0.000	0.000	0.000	0.000	0.000	0.000	0.000	0.000	0.000	0.000	-0.088	-0.043	1.351	1.483	6.301	1.825	0.640	80	560	100	-10	113	103	-4	92	88	Error	Error	Error	-10	113	-4	92	76530	126281	-0.073	0.137	0	0	0
1	1	19	"A110"	"A110"	4590	68170	100	976	975	242	24	865	865	879	206	23	38	12	0	2227	2409	894	37	1404	1404	1420	309	21	65	55	0	0.000	0.000	0.000	0.000	0.000	0.000	0.000	0.000	0.000	0.000	0.000	0.000	0.000	0.000	0.135	0.109	0.219	0.262	4.809	0.131	0.122	80	560	100	111	823	934	110	1005	1115	Error	Error	-2.890	111	823	110	1005	77967	192691	0.466	3.201	0	0	0
1	2	19	"A110"	"A110"	4900	68170	100	954	983	268	27	842	842	854	201	23	36	20	0	2457	2730	1259	46	1393	1393	1417	223	15	76	65	0	0.000	0.000	0.000	0.000	0.000	0.000	0.000	0.000	0.000	0.000	0.000	0.000	0.000	0.000	0.105	0.105	0.182	0.178	4.189	0.110	0.175	80	560	100	112	1064	1176	141	1337	1478	Error	Error	-3.248	112	1064	141	1337	78652	218399	0.642	5.888	0	0	0
1	3	19	"A110"	"A110"	5200	68170	100	1017	1016	253	24	791	791	808	216	26	51	18	0	2771	2781	1103	39	1374	1374	1390	239	17	86	75	0	0.000	0.000	0.000	0.000	0.000	0.000	0.000	0.000	0.000	0.000	0.000	0.000	0.000	0.000	0.162	0.160	0.203	0.196	3.354	0.135	0.239	80	560	100	226	1397	1623	225	1407	1632	Error	Error	-2.628	226	1397	225	1407	81312	222494	0.963	5.820	0	0	0
1	4	19	"A111"	"A111"	5500	68170	100	826	968	833	86	772	772	818	535	65	5	1	0	2062	2198	682	31	1345	1345	1400	791	56	46	13	0	0.000	0.000	0.000	0.000	0.000	0.000	0.000	0.000	0.000	0.000	0.000	0.000	0.000	0.000	0.075	0.230	0.209	0.200	4.635	47.520	0.003	80	560	100	54	717	771	196	853	1049	Error	Error	-3.731	54	717	196	853	77407	175840	0.280	1.009	0	0	0
1	5	19	"A111"	"A111"	5800	68170	100	820	857	238	27	729	729	744	188	25	32	16	0	1858	2009	527	26	1336	1336	1346	152	11	90	76	0	0.000	0.000	0.000	0.000	0.000	0.000	0.000	0.000	0.000	0.000	0.000	0.000	0.000	0.000	0.174	0.190	0.298	0.279	3.920	0.176	0.065	80	560	100	91	522	613	128	673	801	Error	Error	-2.520	91	522	128	673	68544	160743	0.601	4.362	0	0	0
1	6	19	"A111"	"A111"	6100	68170	100	759	767	218	28	712	712	741	329	44	8	0	0	1787	1923	516	26	1313	1313	1321	192	14	80	62	0	0.000	0.000	0.000	0.000	0.000	0.000	0.000	0.000	0.000	0.000	0.000	0.000	0.000	0.000	0.099	0.090	0.307	0.273	3.791	0.838	0.175	80	560	100	47	474	521	55	610	665	Error	Error	-3.334	47	474	55	610	61362	153876	0.079	3.135	0	0	0
1	7	19	"A112"	"A112"	6400	68170	100	775	821	269	32	695	695	731	424	58	11	1	0	1808	2282	1364	59	1286	1286	1348	861	63	38	15	0	0.000	0.000	0.000	0.000	0.000	0.000	0.000	0.000	0.000	0.000	0.000	0.000	0.000	0.000	0.153	0.127	0.228	0.276	4.654	0.058	0.094	80	560	100	80	522	602	126	996	1122	Error	Error	-2.706	80	522	126	996	65640	182568	0.212	1.085	0	0	0
1	8	19	"A112"	"A112"	6700	68170	100	786	828	225	27	731	731	751	406	54	8	0	0	2269	2355	802	34	1294	1294	1313	232	17	83	76	0	0.000	0.000	0.000	0.000	0.000	0.000	0.000	0.000	0.000	0.000	0.000	0.000	0.000	0.000	0.056	0.091	0.132	0.129	4.533	0.105	0.118	80	560	100	55	975	1030	97	1061	1158	Error	Error	-4.148	55	975	97	1061	66270	188415	0.190	4.491	0	0	0
1	9	19	"A112"	"A112"	7000	68170	100	789	820	208	25	696	696	709	194	27	28	15	0	2603	2668	859	32	1307	1307	1322	181	13	87	86	0	0.000	0.000	0.000	0.000	0.000	0.000	0.000	0.000	0.000	0.000	0.000	0.000	0.000	0.000	0.072	0.091	0.162	0.134	3.969	0.110	0.131	80	560	100	93	1296	1389	124	1361	1485	Error	Error	-3.801	93	1296	124	1361	65572	213464	0.572	7.436	0	0	0
1	10	19	"A113"	"A113"	7300	68170	100	720	726	208	28	664	664	682	193	28	23	8	0	2155	2110	537	25	1337	1337	1343	145	10	86	73	0	0.000	0.000	0.000	0.000	0.000	0.000	0.000	0.000	0.000	0.000	0.000	0.000	0.000	0.000	0.068	0.080	0.220	0.242	3.819	0.129	0.065	80	560	100	56	818	874	62	773	835	Error	Error	-3.869	56	818	62	773	58094	168777	0.228	5.290	0	0	0
1	11	19	"A113"	"A113"	7600	68170	100	746	1191	3469	291	706	706	775	923	119	3	2	0	2223	2368	1497	63	1390	1390	1435	731	50	53	20	0	0.000	0.000	0.000	0.000	0.000	0.000	0.000	0.000	0.000	0.000	0.000	0.000	0.000	0.000	0.048	0.496	0.191	0.193	4.135	0.676	0.324	80	560	100	40	833	873	485	978	1463	Error	Error	-4.380	40	833	485	978	95317	189469	0.451	1.276	0	0	0
1	12	19	"A113"	"A113"	7900	68170	100	968	1205	1638	135	762	762	1004	2139	213	2	1	0	2369	2644	1470	55	1392	1392	1628	2067	126	8	3	0	0.000	0.000	0.000	0.000	0.000	0.000	0.000	0.000	0.000	0.000	0.000	0.000	0.000	0.000	0.211	0.354	0.323	0.286	2.685	0.955	0.937	80	560	100	206	977	1183	443	1252	1695	Error	Error	-2.246	206	977	443	1252	96364	211525	0.094	0.492	0	0	0
1	13	19	"A114"	"A114"	8200	68170	100	1010	1028	261	25	891	891	907	353	38	16	1	0	2583	2516	538	21	1419	1419	1454	345	23	87	81	0	0.000	0.000	0.000	0.000	0.000	0.000	0.000	0.000	0.000	0.000	0.000	0.000	0.000	0.000	0.102	0.125	0.193	0.141	3.144	0.245	0.099	80	560	100	119	1164	1283	137	1097	1234	Error	Error	-3.290	119	1164	137	1097	82269	201297	0.343	3.078	0	0	0
1	14	19	"A114"	"A114"	8500	68170	100	1193	3669	8075	220	921	921	930	266	28	51	27	0	2377	4635	7288	157	1466	1466	1484	240	16	96	82	0	0.000	0.000	0.000	0.000	0.000	0.000	0.000	0.000	0.000	0.000	0.000	0.000	0.000	0.000	0.299	0.867	0.534	0.422	2.597	1.100	0.969	80	560	100	272	911	1183	2748	3169	5917	Error	Error	-1.744	272	911	2748	3169	293513	370807	10.297	13.129	0	0	0
1	15	19	"A114"	"A114"	8800	68170	100	1138	1126	235	20	984	984	1053	839	79	0	0	0	2551	2581	405	15	1522	1522	1617	1149	71	40	0	0	0.000	0.000	0.000	0.000	0.000	0.000	0.000	0.000	0.000	0.000	0.000	0.000	0.000	0.000	0.150	0.134	0.196	0.185	2.695	0.359	0.021	80	560	100	154	1029	1183	142	1059	1201	Error	Error	-2.740	154	1029	142	1059	90071	206442	0.087	0.839	0	0	0
1	16	19	"A115"	"A115"	9100	68170	100	1053	1132	373	32	1061	1061	1338	2499	186	0	0	0	1973	2076	468	22	1575	1575	1857	2454	132	0	0	0	0.000	0.000	0.000	0.000	0.000	0.000	0.000	0.000	0.000	0.000	0.000	0.000	0.000	0.000	-0.020	0.142	0.534	0.582	5.147	1.014	0.938	80	560	100	-8	398	390	71	501	572	Error	Error	Error	-8	398	71	501	90543	166099	-0.082	0.089	0	0	0
1	17	19	"A115"	"A115"	9400	68160	100	1023	1092	330	30	1012	1012	1042	338	32	16	5	0	1995	2094	1000	47	1536	1536	1618	817	50	16	2	0	0.000	0.000	0.000	0.000	0.000	0.000	0.000	0.000	0.000	0.000	0.000	0.000	0.000	0.000	0.024	0.143	0.404	0.370	3.860	1.011	0.789	80	560	100	11	459	470	80	558	638	Error	Error	-5.383	11	459	80	558	87364	167489	0.148	0.583	0	0	0
1	18	19	"A115"	"A115"	9700	68160	100	1058	1266	721	56	981	981	1328	3362	253	1	0	0	1838	2000	596	29	1511	1511	1682	1692	100	5	0	0	0.000	0.000	0.000	0.000	0.000	0.000	0.000	0.000	0.000	0.000	0.000	0.000	0.000	0.000	0.235	0.583	0.618	0.571	3.852	1.157	0.367	80	560	100	77	327	404	285	489	774	Error	Error	-2.086	77	327	285	489	101247	159988	-0.018	0.188	0	0	0
1	1	20	"A116"	"A116"	4600	68470	100	1282	1374	472	34	844	844	858	199	23	70	57	0	5244	4824	2288	47	1372	1372	1387	249	17	88	82	0	0.000	0.000	0.000	0.000	0.000	0.000	0.000	0.000	0.000	0.000	0.000	0.000	0.000	0.000	0.113	0.154	0.166	0.154	2.905	0.150	0.608	80	560	100	438	3872	4310	530	3452	3982	Error	Error	-3.144	438	3872	530	3452	109933	385912	2.593	13.803	0	0	0
1	2	20	"A116"	"A116"	4900	68470	100	1264	1300	397	30	851	851	891	586	65	33	5	0	5049	4619	1780	38	1411	1411	1447	332	22	86	85	0	0.000	0.000	0.000	0.000	0.000	0.000	0.000	0.000	0.000	0.000	0.000	0.000	0.000	0.000	0.114	0.140	0.150	0.155	2.438	0.138	0.496	80	560	100	413	3638	4051	449	3208	3657	Error	Error	-3.139	413	3638	449	3208	103992	369504	0.698	9.554	0	0	0
1	3	20	"A116"	"A116"	5200	68470	100	1215	1226	330	26	850	850	861	215	24	65	36	0	4064	4237	2011	47	1396	1396	1429	231	16	90	85	0	0.000	0.000	0.000	0.000	0.000	0.000	0.000	0.000	0.000	0.000	0.000	0.000	0.000	0.000	0.137	0.132	0.155	0.139	2.263	0.122	0.461	80	560	100	365	2668	3033	376	2841	3217	Error	Error	-2.870	365	2668	376	2841	98070	338976	1.698	12.156	0	0	0
1	4	20	"A117"	"A117"	5500	68470	100	814	836	174	20	820	820	828	250	30	10	1	0	1490	1555	274	17	1369	1369	1385	184	13	35	15	0	0.000	0.000	0.000	0.000	0.000	0.000	0.000	0.000	0.000	0.000	0.000	0.000	0.000	0.000	-0.050	0.086	0.970	0.707	6.624	1.297	0.202	80	560	100	-6	121	115	16	186	202	Error	Error	Error	-6	121	16	186	66908	124408	0.032	0.924	0	0	0
1	5	20	"A117"	"A117"	5800	68470	100	803	824	187	22	798	798	818	209	25	15	3	0	1520	1552	225	14	1356	1356	1364	149	10	53	27	0	0.000	0.000	0.000	0.000	0.000	0.000	0.000	0.000	0.000	0.000	0.000	0.000	0.000	0.000	0.030	0.133	0.495	0.660	6.159	1.182	0.025	80	560	100	5	164	169	26	196	222	Error	Error	-5.036	5	164	26	196	65899	124141	0.029	1.262	0	0	0
1	6	20	"A117"	"A117"	6100	68470	100	782	803	182	22	775	775	794	205	25	13	2	0	1458	1482	233	15	1326	1326	1348	246	18	27	7	0	0.000	0.000	0.000	0.000	0.000	0.000	0.000	0.000	0.000	0.000	0.000	0.000	0.000	0.000	0.053	0.179	0.963	0.733	6.305	0.843	0.007	80	560	100	7	132	139	28	156	184	Error	Error	-4.237	7	132	28	156	64246	118565	0.044	0.545	0	0	0
1	7	20	"A118"	"A118"	6400	68470	100	808	828	235	28	794	794	833	651	78	1	0	0	1984	2084	652	31	1341	1341	1359	229	16	78	67	0	0.000	0.000	0.000	0.000	0.000	0.000	0.000	0.000	0.000	0.000	0.000	0.000	0.000	0.000	0.022	0.046	0.280	0.290	4.793	4.828	0.065	80	560	100	14	643	657	34	743	777	Error	Error	-5.521	14	643	34	743	66217	166732	-0.008	3.166	0	0	0
1	8	20	"A118"	"A118"	6700	68470	100	863	878	198	22	810	810	844	436	51	2	0	0	1896	2015	576	28	1343	1343	1409	1277	90	12	2	0	0.000	0.000	0.000	0.000	0.000	0.000	0.000	0.000	0.000	0.000	0.000	0.000	0.000	0.000	0.096	0.101	0.223	0.217	3.088	0.145	0.066	80	560	100	53	553	606	68	672	740	Error	Error	-3.383	53	553	68	672	70243	161162	0.078	0.475	0	0	0
1	9	20	"A118"	"A118"	7000	68470	100	880	894	231	25	806	806	826	222	26	26	7	0	1945	2102	699	33	1363	1363	1361	141	10	85	77	0	0.000	0.000	0.000	0.000	0.000	0.000	0.000	0.000	0.000	0.000	0.000	0.000	0.000	0.000	0.127	0.119	0.218	0.191	2.901	0.200	0.149	80	560	100	74	582	656	88	739	827	Error	Error	-2.975	74	582	88	739	71552	168187	0.306	5.255	0	0	0
1	10	20	"A119"	"A119"	7310	68470	100	989	1035	295	28	867	867	889	232	26	35	13	0	1833	1888	457	24	1417	1417	1420	145	10	71	62	0	0.000	0.000	0.000	0.000	0.000	0.000	0.000	0.000	0.000	0.000	0.000	0.000	0.000	0.000	0.293	0.357	0.494	0.426	2.462	0.535	0.227	80	560	100	122	416	538	168	471	639	Error	Error	-1.770	122	416	168	471	82787	151056	0.629	3.228	0	0	0
1	11	20	"A119"	"A119"	7610	68470	100	1028	1064	266	25	950	950	985	485	49	6	1	0	1825	1876	418	22	1486	1486	1537	640	41	21	3	0	0.000	0.000	0.000	0.000	0.000	0.000	0.000	0.000	0.000	0.000	0.000	0.000	0.000	0.000	0.230	0.292	0.503	0.513	4.031	0.057	0.024	80	560	100	78	339	417	114	390	504	Error	Error	-2.120	78	339	114	390	85136	150109	0.163	0.530	0	0	0
1	12	20	"A119"	"A119"	7910	68470	100	1068	1162	314	27	1034	1034	1066	432	40	17	0	0	1944	1976	377	19	1564	1564	1598	317	19	52	25	0	0.000	0.000	0.000	0.000	0.000	0.000	0.000	0.000	0.000	0.000	0.000	0.000	0.000	0.000	0.089	0.311	0.574	0.606	3.997	0.553	0.195	80	560	100	34	380	414	128	412	540	Error	Error	-3.482	34	380	128	412	92995	158096	0.222	1.192	0	0	0
1	13	20	"A120"	"A120"	8210	68470	100	1037	1058	220	20	1040	1040	1070	291	27	10	1	0	1613	1630	193	11	1582	1582	1602	201	12	25	2	0	0.000	0.000	0.000	0.000	0.000	0.000	0.000	0.000	0.000	0.000	0.000	0.000	0.000	0.000	-0.097	0.375	1.260	1.314	4.196	4.078	0.039	80	560	100	-3	31	28	18	48	66	Error	Error	Error	-3	31	18	48	84649	130395	-0.041	0.139	0	0	0
1	14	20	"A120"	"A120"	8510	68470	100	1104	1139	263	23	1068	1068	1394	2675	191	0	0	0	1802	1901	348	18	1607	1607	1949	2779	142	0	0	0	0.000	0.000	0.000	0.000	0.000	0.000	0.000	0.000	0.000	0.000	0.000	0.000	0.000	0.000	0.185	0.241	0.690	0.714	4.059	0.962	0.964	80	560	100	36	195	231	71	294	365	Error	Error	-2.437	36	195	71	294	91127	152095	-0.095	-0.017	0	0	0
1	15	20	"A120"	"A120"	8810	68470	100	1025	1014	217	21	1032	1032	1040	279	26	10	0	0	1623	1648	186	11	1566	1566	1594	307	19	16	0	0	0.000	0.000	0.000	0.000	0.000	0.000	0.000	0.000	0.000	0.000	0.000	0.000	0.000	0.000	-0.123	-0.220	1.140	1.156	4.136	5.557	0.011	80	560	100	-7	57	50	-18	82	64	Error	Error	Error	-7	57	-18	82	81129	131853	-0.093	0.176	0	0	0
1	16	20	"A121"	"A121"	9110	68470	100	1147	1140	262	22	1036	1036	1043	264	25	30	6	0	3162	2977	1013	34	1556	1556	1564	157	10	86	78	0	0.000	0.000	0.000	0.000	0.000	0.000	0.000	0.000	0.000	0.000	0.000	0.000	0.000	0.000	0.069	0.073	0.152	0.138	4.069	0.089	0.077	80	560	100	111	1606	1717	104	1421	1525	Error	Error	-3.855	111	1606	104	1421	91221	238156	0.367	9.000	0	0	0
1	17	20	"A121"	"A121"	9410	68470	100	1059	1126	281	24	1029	1029	1128	1400	124	0	0	0	2564	2706	838	30	1576	1576	1648	586	35	73	45	0	0.000	0.000	0.000	0.000	0.000	0.000	0.000	0.000	0.000	0.000	0.000	0.000	0.000	0.000	0.030	0.086	0.250	0.242	4.840	2.335	0.506	80	560	100	30	988	1018	97	1130	1227	Error	Error	-5.041	30	988	97	1130	90117	216490	-0.001	1.805	0	0	0
1	18	20	"A121"	"A121"	9710	68460	100	1092	1109	248	22	966	966	994	236	23	33	10	0	2668	2875	1138	39	1518	1518	1552	243	15	85	78	0	0.000	0.000	0.000	0.000	0.000	0.000	0.000	0.000	0.000	0.000	0.000	0.000	0.000	0.000	0.110	0.105	0.163	0.152	4.590	0.120	0.200	80	560	100	126	1150	1276	143	1357	1500	Error	Error	-3.190	126	1150	143	1357	88693	229988	0.487	5.444	0	0	0
1	1	21	"Blank"	"Blank"	4600	68780	100	720	736	173	23	700	700	712	201	28	16	3	0	1096	1103	112	10	1085	1085	1088	163	14	12	0	0	0.000	0.000	0.000	0.000	0.000	0.000	0.000	0.000	0.000	0.000	0.000	0.000	0.000	0.000	1.818	2.000	1.589	1.786	3.895	4.626	0.062	80	552	100	20	11	31	36	18	54	Error	Error	0.862	20	11	36	18	58872	88246	0.119	0.092	0	0	0
1	2	21	"Blank"	"Blank"	4910	68770	100	703	702	172	24	719	719	750	413	55	0	0	0	1097	1111	135	12	1119	1119	1143	540	47	0	0	0	0.000	0.000	0.000	0.000	0.000	0.000	0.000	0.000	0.000	0.000	0.000	0.000	0.000	0.000	0.727	2.125	1.655	1.843	4.329	0.718	0.846	80	560	100	-16	-22	-38	-17	-8	-25	Error	Error	-0.459	-16	-22	-17	-8	56169	88895	-0.116	-0.059	0	0	0
1	3	21	"Blank"	"Blank"	5210	68770	100	712	745	180	24	722	722	733	213	29	13	1	0	1121	1117	108	9	1114	1114	1121	172	15	6	0	0	0.000	0.000	0.000	0.000	0.000	0.000	0.000	0.000	0.000	0.000	0.000	0.000	0.000	0.000	-1.429	7.667	1.711	1.962	3.484	9.818	0.005	80	560	100	-10	7	-3	23	3	26	Error	Error	Error	-10	7	23	3	59586	89359	0.056	-0.023	0	0	0
1	4	21	"Blank"	"Blank"	5510	68770	100	771	776	213	27	710	710	888	2139	240	0	0	0	1136	1144	139	12	1121	1121	1344	2428	180	0	0	0	0.000	0.000	0.000	0.000	0.000	0.000	0.000	0.000	0.000	0.000	0.000	0.000	0.000	0.000	4.067	2.870	1.116	1.442	3.305	0.912	0.962	80	560	100	61	15	76	66	23	89	Error	Error	2.024	61	15	66	23	62071	91486	-0.052	-0.082	0	0	0
1	5	21	"Blank"	"Blank"	5810	68770	100	739	745	173	23	722	722	736	198	26	10	2	0	1135	1133	155	13	1122	1122	1135	187	16	11	1	0	0.000	0.000	0.000	0.000	0.000	0.000	0.000	0.000	0.000	0.000	0.000	0.000	0.000	0.000	1.308	2.091	1.013	1.035	4.876	7.181	0.004	80	560	100	17	13	30	23	11	34	Error	Error	0.387	17	13	23	11	59629	90640	0.045	-0.011	0	0	0
1	6	21	"Blank"	"Blank"	6110	68770	100	751	776	212	27	772	772	790	198	25	15	2	0	1146	1139	161	14	1140	1140	1154	211	18	3	1	0	0.000	0.000	0.000	0.000	0.000	0.000	0.000	0.000	0.000	0.000	0.000	0.000	0.000	0.000	-3.500	-4.000	1.424	1.254	3.882	3.767	0.024	80	560	100	-21	6	-15	4	-1	3	Error	Error	Error	-21	6	4	-1	62096	91140	-0.071	-0.071	0	0	0
1	7	21	"Blank"	"Blank"	6410	68770	100	801	819	210	25	790	790	803	232	28	12	5	0	1223	1223	136	11	1190	1190	1202	181	15	13	2	0	0.000	0.000	0.000	0.000	0.000	0.000	0.000	0.000	0.000	0.000	0.000	0.000	0.000	0.000	0.333	0.879	1.259	1.071	6.233	6.046	0.018	80	560	100	11	33	44	29	33	62	Error	Error	-1.585	11	33	29	33	65541	97844	0.069	0.116	0	0	0
1	8	21	"Blank"	"Blank"	6710	68770	100	795	818	265	32	794	794	817	204	24	17	5	0	1187	1402	1590	113	1216	1216	1225	148	12	20	3	0	0.000	0.000	0.000	0.000	0.000	0.000	0.000	0.000	0.000	0.000	0.000	0.000	0.000	0.000	-0.034	0.129	1.681	1.257	5.153	0.027	0.009	80	560	100	1	-29	-28	24	186	210	Error	Error	Error	1	-29	24	186	65447	112140	0.005	1.196	0	0	0
1	9	21	"Blank"	"Blank"	7010	68770	100	851	865	213	24	869	869	984	1566	159	0	0	0	1258	1254	127	10	1255	1255	1373	2281	166	0	0	0	0.000	0.000	0.000	0.000	0.000	0.000	0.000	0.000	0.000	0.000	0.000	0.000	0.000	0.000	-6.000	4.000	1.471	1.709	4.265	0.649	0.758	80	560	100	-18	3	-15	-4	-1	-5	Error	Error	Error	-18	3	-4	-1	69193	100307	-0.076	-0.052	0	0	0
1	10	21	"Blank"	"Blank"	7310	68770	100	878	903	222	24	953	953	1335	2675	200	0	0	0	1287	1304	128	9	1323	1323	1718	2575	149	0	0	0	0.000	0.000	0.000	0.000	0.000	0.000	0.000	0.000	0.000	0.000	0.000	0.000	0.000	0.000	2.083	2.632	1.788	2.083	3.147	1.028	0.983	80	560	100	-75	-36	-111	-50	-19	-69	Error	Error	1.059	-75	-36	-50	-19	72233	104345	-0.161	-0.161	0	0	0
1	11	21	"Blank"	"Blank"	7610	68770	100	1026	1033	237	22	1053	1053	1444	4203	291	0	0	0	1468	1509	198	13	1444	1444	1924	4555	236	0	0	0	0.000	0.000	0.000	0.000	0.000	0.000	0.000	0.000	0.000	0.000	0.000	0.000	0.000	0.000	-1.125	-0.308	0.845	1.225	5.873	2.255	0.032	80	560	100	-27	24	-3	-20	65	45	Error	Error	Error	-27	24	-20	65	82639	120711	-0.098	-0.091	0	0	0
1	12	21	"Blank"	"Blank"	7910	68770	100	1125	1119	211	18	1125	1125	1180	729	61	0	0	0	1585	1609	152	9	1572	1572	1621	676	41	0	0	0	0.000	0.000	0.000	0.000	0.000	0.000	0.000	0.000	0.000	0.000	0.000	0.000	0.000	0.000	0.000	-0.162	1.331	1.095	6.890	5.246	0.012	80	560	100	0	13	13	-6	37	31	Error	Error	Error	0	13	-6	37	89540	128707	-0.084	-0.018	0	0	0
1	13	21	"Blank"	"Blank"	8210	68770	100	1175	1181	212	17	1151	1151	1184	548	46	2	0	0	1681	1673	147	8	1662	1662	1703	739	43	0	0	0	0.000	0.000	0.000	0.000	0.000	0.000	0.000	0.000	0.000	0.000	0.000	0.000	0.000	0.000	1.263	2.727	1.091	1.231	3.736	6.045	0.023	80	560	100	24	19	43	30	11	41	Error	Error	0.337	24	19	30	11	94444	133873	-0.005	-0.041	0	0	0
1	14	21	"Blank"	"Blank"	8510	68770	100	1078	1107	207	18	1110	1110	1128	250	22	12	1	0	1641	1661	154	9	1638	1638	1671	410	24	1	0	0	0.000	0.000	0.000	0.000	0.000	0.000	0.000	0.000	0.000	0.000	0.000	0.000	0.000	0.000	-10.667	-0.130	1.821	1.945	4.088	2.955	0.042	80	560	100	-32	3	-29	-3	23	20	Error	Error	Error	-32	3	-3	23	88573	132915	-0.084	-0.024	0	0	0
1	15	21	"Blank"	"Blank"	8810	68770	100	1140	1136	227	19	1099	1099	1115	326	29	10	1	0	1633	1637	161	9	1607	1607	1626	253	15	10	0	0	0.000	0.000	0.000	0.000	0.000	0.000	0.000	0.000	0.000	0.000	0.000	0.000	0.000	0.000	1.577	1.233	1.251	1.365	4.031	1.748	0.094	80	560	100	41	26	67	37	30	67	Error	Error	0.657	41	26	37	30	90862	130987	0.064	0.043	0	0	0
1	16	21	"Blank"	"Blank"	9110	68770	100	1015	1033	223	21	1065	1065	1177	1298	110	0	0	0	1561	1598	232	14	1584	1584	1750	1723	98	0	0	0	0.000	0.000	0.000	0.000	0.000	0.000	0.000	0.000	0.000	0.000	0.000	0.000	0.000	0.000	2.174	-2.286	1.113	1.074	3.821	3.764	0.031	80	560	100	-50	-23	-73	-32	14	-18	Error	Error	1.120	-50	-23	-32	14	82641	127800	-0.111	-0.088	0	0	0
1	17	21	"Blank"	"Blank"	9410	68770	100	1052	1067	333	31	1011	1011	1119	1421	126	1	0	0	1507	1533	239	15	1533	1533	1680	1561	92	1	0	0	0.000	0.000	0.000	0.000	0.000	0.000	0.000	0.000	0.000	0.000	0.000	0.000	0.000	0.000	-1.577	100000.000	1.443	1.470	3.749	0.936	0.970	80	560	100	41	-26	15	56	0	56	Error	Error	Error	41	-26	56	0	85374	122627	-0.037	-0.094	0	0	0
1	18	21	"Blank"	"Blank"	9710	68770	100	948	947	205	21	960	960	1488	3565	239	0	0	0	1472	1484	136	9	1492	1492	2070	4195	202	0	0	0	0.000	0.000	0.000	0.000	0.000	0.000	0.000	0.000	0.000	0.000	0.000	0.000	0.000	0.000	0.600	1.625	1.672	1.991	4.533	3.945	0.522	80	560	100	-12	-20	-32	-13	-8	-21	Error	Error	-0.737	-12	-20	-13	-8	75757	118717	-0.152	-0.140	0	0	0
