# Supplementary material for: Application of hybridization control probe to increase accuracy on ligation detection or minisequencing diagnostic microarrays
Source: BMC Res Notes. 2009 Dec 14;2:249. doi: 10.1186/1756-0500-2-249 (PMC2799435; doi:10.1186/1756-0500-2-249)
Supplement: Additional file 3 — Gpr_files. Zip-compressed file containing raw microarray data in GenePix results format (.gpr) and GAL (GenePix Array List) files. [file 1756-0500-2-249-S3.ZIP › gpr_files/slide5/lasi5_16-16.gpr]

ATF	1.0
30	76    
"Type=GenePix Results 3"
"DateTime=2009/04/29 14:56:44"
"Settings=C:\Axon\Data\HPV\290409\lasi5_1_16.gps"
"GalFile=C:\Axon\Data\HPV\ArrayIt_032009_InstiBioGalfile.gal"
"ArrayOfArrays=16-16"
"PixelSize=10"
"Wavelengths=532	488"
"ImageFiles=C:\Axon\Data\HPV\290409\lasi5_1-16.tif 2	C:\Axon\Data\HPV\290409\lasi5_1-16.tif 3"
"NormalizationMethod=None"
"NormalizationFactors=1	1"
"JpegImage="
"StdDev=Type 1"
"RatioFormulations=W1/W3 (#1/532)	W1/W4 (#1/488)	W3/W4 (532/488)"
"FeatureType=Circular"
"Barcode="
"BackgroundSubtraction=LocalFeature"
"ImageOrigin=0, 0"
"JpegOrigin=3720, 0"
"Creator=GenePix Pro 6.1.0.2"
"Scanner=GenePix 4200A 01 Autoloader [2]"
"FocusPosition=0"
"Temperature=24.4375"
"LinesAveraged=2"
"Comment="
"PMTGain=600	500"
"ScanPower=100	100"
"LaserPower=2.67883	2.56775"
"Filters=Standard Green	Standard Blue"
"ScanRegion=372,0,1916,6892"
"Supplier="
"Block"	"Column"	"Row"	"Name"	"ID"	"X"	"Y"	"Dia."	"F532 Median"	"F532 Mean"	"F532 SD"	"F532 CV"	"B532"	"B532 Median"	"B532 Mean"	"B532 SD"	"B532 CV"	"% > B532+1SD"	"% > B532+2SD"	"F532 % Sat."	"F488 Median"	"F488 Mean"	"F488 SD"	"F488 CV"	"B488"	"B488 Median"	"B488 Mean"	"B488 SD"	"B488 CV"	"% > B488+1SD"	"% > B488+2SD"	"F488 % Sat."	"Ratio of Medians (#1/532)"	"Ratio of Means (#1/532)"	"Median of Ratios (#1/532)"	"Mean of Ratios (#1/532)"	"Ratios SD (#1/532)"	"Rgn Ratio (#1/532)"	"Rgn R2 (#1/532)"	"Ratio of Medians (#1/488)"	"Ratio of Means (#1/488)"	"Median of Ratios (#1/488)"	"Mean of Ratios (#1/488)"	"Ratios SD (#1/488)"	"Rgn Ratio (#1/488)"	"Rgn R2 (#1/488)"	"Ratio of Medians (532/488)"	"Ratio of Means (532/488)"	"Median of Ratios (532/488)"	"Mean of Ratios (532/488)"	"Ratios SD (532/488)"	"Rgn Ratio (532/488)"	"Rgn R2 (532/488)"	"F Pixels"	"B Pixels"	"Circularity"	"Sum of Medians (#1/532)"	"Sum of Medians (#1/488)"	"Sum of Medians (532/488)"	"Sum of Means (#1/532)"	"Sum of Means (#1/488)"	"Sum of Means (532/488)"	"Log Ratio (#1/532)"	"Log Ratio (#1/488)"	"Log Ratio (532/488)"	"F532 Median - B532"	"F488 Median - B488"	"F532 Mean - B532"	"F488 Mean - B488"	"F532 Total Intensity"	"F488 Total Intensity"	"SNR 532"	"SNR 488"	"Flags"	"Normalize"	"Autoflag"
1	1	1	"A1"	"A1"	13530	62760	100	1093	1099	275	25	833	833	853	217	25	57	23	0	5357	4963	1877	37	1349	1349	1376	581	42	90	85	0	0.000	0.000	0.000	0.000	0.000	0.000	0.000	0.000	0.000	0.000	0.000	0.000	0.000	0.000	0.065	0.074	0.087	0.078	3.412	0.066	0.251	80	560	100	260	4008	4268	266	3614	3880	Error	Error	-3.946	260	4008	266	3614	87936	397016	1.134	6.174	0	0	0
1	2	1	"A1"	"A1"	13830	62750	100	1099	1081	214	19	773	773	800	223	27	70	30	0	4911	4901	1218	24	1300	1300	1318	161	12	100	100	0	0.000	0.000	0.000	0.000	0.000	0.000	0.000	0.000	0.000	0.000	0.000	0.000	0.000	0.000	0.090	0.086	0.096	0.074	2.661	0.080	0.306	80	560	100	326	3611	3937	308	3601	3909	Error	Error	-3.469	326	3611	308	3601	86503	392119	1.260	22.255	0	0	0
1	3	1	"A1"	"A1"	14130	62750	100	1043	1053	257	24	751	751	773	196	25	63	35	0	4344	4436	1199	27	1289	1289	1284	144	11	100	100	0	0.000	0.000	0.000	0.000	0.000	0.000	0.000	0.000	0.000	0.000	0.000	0.000	0.000	0.000	0.096	0.096	0.106	0.095	2.214	0.089	0.276	80	560	100	292	3055	3347	302	3147	3449	Error	Error	-3.387	292	3055	302	3147	84277	354915	1.429	21.889	0	0	0
1	4	1	"A2"	"A2"	14430	62750	100	983	1020	270	26	782	782	803	219	27	43	16	0	3280	3762	1865	49	1313	1313	1325	193	14	96	90	0	0.000	0.000	0.000	0.000	0.000	0.000	0.000	0.000	0.000	0.000	0.000	0.000	0.000	0.000	0.102	0.097	0.120	0.117	2.815	0.085	0.192	80	560	100	201	1967	2168	238	2449	2687	Error	Error	-3.291	201	1967	238	2449	81638	300934	0.991	12.627	0	0	0
1	5	1	"A2"	"A2"	14730	62750	100	1138	1107	284	25	758	758	780	212	27	65	38	0	5926	5537	1619	29	1293	1293	1327	704	53	93	92	0	0.000	0.000	0.000	0.000	0.000	0.000	0.000	0.000	0.000	0.000	0.000	0.000	0.000	0.000	0.082	0.082	0.086	0.077	1.887	0.074	0.347	80	560	100	380	4633	5013	349	4244	4593	Error	Error	-3.608	380	4633	349	4244	88599	442941	1.542	5.980	0	0	0
1	6	1	"A2"	"A2"	15030	62750	100	1151	1121	272	24	780	780	785	185	23	75	50	0	6171	5851	1413	24	1317	1317	1339	213	15	100	100	0	0.000	0.000	0.000	0.000	0.000	0.000	0.000	0.000	0.000	0.000	0.000	0.000	0.000	0.000	0.076	0.075	0.091	0.070	2.449	0.068	0.311	80	560	100	371	4854	5225	341	4534	4875	Error	Error	-3.710	371	4854	341	4534	89647	468090	1.816	21.183	0	0	0
1	7	1	"A3"	"A3"	15330	62750	100	1047	1045	285	27	759	759	777	221	28	57	27	0	4477	4254	1535	36	1285	1285	1311	355	27	92	83	0	0.000	0.000	0.000	0.000	0.000	0.000	0.000	0.000	0.000	0.000	0.000	0.000	0.000	0.000	0.090	0.096	0.096	0.092	2.388	0.098	0.299	80	560	100	288	3192	3480	286	2969	3255	Error	Error	-3.470	288	3192	286	2969	83579	340317	1.213	8.290	0	0	0
1	8	1	"A3"	"A3"	15630	62750	100	1202	1164	298	25	812	812	846	213	25	63	42	0	4900	4714	1138	24	1354	1354	1365	148	10	100	98	0	0.000	0.000	0.000	0.000	0.000	0.000	0.000	0.000	0.000	0.000	0.000	0.000	0.000	0.000	0.110	0.105	0.116	0.088	2.807	0.100	0.309	80	560	100	390	3546	3936	352	3360	3712	Error	Error	-3.185	390	3546	352	3360	93156	377110	1.493	22.628	0	0	0
1	9	1	"A3"	"A3"	15930	62750	100	907	940	279	29	825	825	849	226	26	21	7	0	2881	3060	1227	40	1349	1349	1358	152	11	93	91	0	0.000	0.000	0.000	0.000	0.000	0.000	0.000	0.000	0.000	0.000	0.000	0.000	0.000	0.000	0.054	0.067	0.104	0.090	2.995	0.110	0.190	80	560	100	82	1532	1614	115	1711	1826	Error	Error	-4.224	82	1532	115	1711	75239	244817	0.403	11.197	0	0	0
1	10	1	"A4"	"A4"	16230	62750	100	969	972	236	24	825	825	853	220	25	33	15	0	3364	3136	974	31	1349	1349	1356	164	12	95	91	0	0.000	0.000	0.000	0.000	0.000	0.000	0.000	0.000	0.000	0.000	0.000	0.000	0.000	0.000	0.071	0.082	0.113	0.112	2.453	0.090	0.126	80	560	100	144	2015	2159	147	1787	1934	Error	Error	-3.807	144	2015	147	1787	77737	250861	0.541	10.854	0	0	0
1	11	1	"A4"	"A4"	16530	62750	100	975	992	238	23	878	878	885	204	23	32	11	0	3093	2981	1118	37	1381	1381	1384	138	9	93	86	0	0.000	0.000	0.000	0.000	0.000	0.000	0.000	0.000	0.000	0.000	0.000	0.000	0.000	0.000	0.057	0.071	0.104	0.103	3.094	0.102	0.165	80	560	100	97	1712	1809	114	1600	1714	Error	Error	-4.142	97	1712	114	1600	79320	238469	0.525	11.572	0	0	0
1	12	1	"A4"	"A4"	16830	62750	100	1121	1142	269	23	939	939	950	211	22	47	17	0	4491	4191	1200	28	1435	1435	1437	150	10	93	91	0	0.000	0.000	0.000	0.000	0.000	0.000	0.000	0.000	0.000	0.000	0.000	0.000	0.000	0.000	0.060	0.074	0.082	0.079	2.971	0.092	0.180	80	560	100	182	3056	3238	203	2756	2959	Error	Error	-4.070	182	3056	203	2756	91352	335293	0.910	18.360	0	0	0
1	13	1	"A5"	"A5"	17130	62750	100	916	922	232	25	921	921	934	231	24	12	1	0	1751	1793	342	19	1408	1408	1416	151	10	67	52	0	0.000	0.000	0.000	0.000	0.000	0.000	0.000	0.000	0.000	0.000	0.000	0.000	0.000	0.000	-0.015	0.003	0.407	0.496	5.676	0.223	0.010	80	560	100	-5	343	338	1	385	386	Error	Error	Error	-5	343	1	385	73730	143466	-0.052	2.497	0	0	0
1	14	1	"A5"	"A5"	17430	62750	100	993	1019	273	26	924	924	970	401	41	11	2	0	2153	2313	636	27	1425	1425	1440	203	14	87	78	0	0.000	0.000	0.000	0.000	0.000	0.000	0.000	0.000	0.000	0.000	0.000	0.000	0.000	0.000	0.095	0.107	0.240	0.259	4.663	0.131	0.053	80	560	100	69	728	797	95	888	983	Error	Error	-3.399	69	728	95	888	81487	185017	0.122	4.300	0	0	0
1	15	1	"A5"	"A5"	17730	62750	100	965	964	207	21	929	929	944	218	23	18	2	0	1980	2086	512	24	1438	1438	1441	143	9	86	75	0	0.000	0.000	0.000	0.000	0.000	0.000	0.000	0.000	0.000	0.000	0.000	0.000	0.000	0.000	0.066	0.054	0.175	0.192	3.032	0.119	0.030	80	560	100	36	542	578	35	648	683	Error	Error	-3.912	36	542	35	648	77112	166856	0.092	4.510	0	0	0
1	16	1	"A6"	"A6"	18030	62750	100	1213	1212	308	25	959	959	977	224	22	53	27	0	5029	4654	1520	32	1480	1480	1489	150	10	92	91	0	0.000	0.000	0.000	0.000	0.000	0.000	0.000	0.000	0.000	0.000	0.000	0.000	0.000	0.000	0.072	0.080	0.099	0.091	3.265	0.088	0.250	80	560	100	254	3549	3803	253	3174	3427	Error	Error	-3.805	254	3549	253	3174	96978	372338	1.049	21.100	0	0	0
1	17	1	"A6"	"A6"	18330	62750	100	1312	1321	356	26	992	992	1013	233	23	61	31	0	4918	4731	1250	26	1486	1486	1501	149	9	100	100	0	0.000	0.000	0.000	0.000	0.000	0.000	0.000	0.000	0.000	0.000	0.000	0.000	0.000	0.000	0.093	0.101	0.116	0.107	2.141	0.112	0.300	80	560	100	320	3432	3752	329	3245	3574	Error	Error	-3.423	320	3432	329	3245	105660	378484	1.322	21.678	0	0	0
1	18	1	"A6"	"A6"	18630	62750	100	1380	1380	289	20	1052	1052	1071	228	21	66	33	0	5310	5197	1211	23	1547	1547	1551	157	10	98	98	0	0.000	0.000	0.000	0.000	0.000	0.000	0.000	0.000	0.000	0.000	0.000	0.000	0.000	0.000	0.087	0.090	0.107	0.093	2.183	0.107	0.253	80	560	100	328	3763	4091	328	3650	3978	Error	Error	-3.520	328	3763	328	3650	110372	415742	1.355	23.223	0	0	0
1	1	2	"A7"	"A7"	13530	63060	100	891	875	222	25	787	787	799	209	26	31	8	0	2099	2152	651	30	1288	1288	1290	153	11	88	76	0	0.000	0.000	0.000	0.000	0.000	0.000	0.000	0.000	0.000	0.000	0.000	0.000	0.000	0.000	0.128	0.102	0.271	0.329	3.403	0.114	0.057	80	560	100	104	811	915	88	864	952	Error	Error	-2.963	104	811	88	864	70003	172193	0.364	5.634	0	0	0
1	2	2	"A7"	"A7"	13830	63050	100	862	916	353	38	760	760	779	204	26	32	11	0	2561	2553	956	37	1298	1298	1305	165	12	81	75	0	0.000	0.000	0.000	0.000	0.000	0.000	0.000	0.000	0.000	0.000	0.000	0.000	0.000	0.000	0.081	0.124	0.171	0.172	4.416	0.127	0.141	80	560	100	102	1263	1365	156	1255	1411	Error	Error	-3.630	102	1263	156	1255	73241	204279	0.672	7.564	0	0	0
1	3	2	"A7"	"A7"	14130	63050	100	860	877	247	28	738	738	749	203	27	38	13	0	2585	2647	811	30	1281	1281	1290	145	11	92	91	0	0.000	0.000	0.000	0.000	0.000	0.000	0.000	0.000	0.000	0.000	0.000	0.000	0.000	0.000	0.094	0.102	0.157	0.180	3.154	0.101	0.095	80	560	100	122	1304	1426	139	1366	1505	Error	Error	-3.418	122	1304	139	1366	70167	211794	0.631	9.359	0	0	0
1	4	2	"A8"	"A8"	14430	63050	100	1017	1024	239	23	739	739	780	728	93	3	0	0	4802	4534	1679	37	1262	1262	1277	373	29	88	85	0	0.000	0.000	0.000	0.000	0.000	0.000	0.000	0.000	0.000	0.000	0.000	0.000	0.000	0.000	0.079	0.087	0.095	0.092	2.913	0.086	0.352	80	560	100	278	3540	3818	285	3272	3557	Error	Error	-3.671	278	3540	285	3272	81882	362749	0.335	8.732	0	0	0
1	5	2	"A8"	"A8"	14730	63050	100	1103	1118	502	44	762	762	784	207	26	65	37	0	5579	5242	1567	29	1299	1299	1317	157	11	100	93	0	0.000	0.000	0.000	0.000	0.000	0.000	0.000	0.000	0.000	0.000	0.000	0.000	0.000	0.000	0.080	0.090	0.087	0.079	2.168	0.090	0.235	80	560	100	341	4280	4621	356	3943	4299	Error	Error	-3.650	341	4280	356	3943	89414	419328	1.614	25.000	0	0	0
1	6	2	"A8"	"A8"	15030	63050	100	1115	1124	271	24	747	747	761	192	25	71	47	0	5524	5649	1534	27	1318	1318	1329	157	11	100	97	0	0.000	0.000	0.000	0.000	0.000	0.000	0.000	0.000	0.000	0.000	0.000	0.000	0.000	0.000	0.087	0.087	0.090	0.075	2.417	0.086	0.428	80	560	100	368	4206	4574	377	4331	4708	Error	Error	-3.515	368	4206	377	4331	89935	451925	1.891	27.516	0	0	0
1	7	2	"A9"	"A9"	15330	63050	100	907	912	262	28	776	776	786	189	24	36	18	0	2959	3342	1882	56	1307	1307	1315	144	10	81	73	0	0.000	0.000	0.000	0.000	0.000	0.000	0.000	0.000	0.000	0.000	0.000	0.000	0.000	0.000	0.079	0.067	0.112	0.143	4.088	0.087	0.273	80	560	100	131	1652	1783	136	2035	2171	Error	Error	-3.657	131	1652	136	2035	72987	267348	0.667	14.076	0	0	0
1	8	2	"A9"	"A9"	15630	63050	100	1035	1072	267	24	790	790	811	192	23	58	28	0	4752	4562	1438	31	1317	1317	1331	179	13	96	91	0	0.000	0.000	0.000	0.000	0.000	0.000	0.000	0.000	0.000	0.000	0.000	0.000	0.000	0.000	0.071	0.087	0.096	0.098	3.130	0.088	0.326	80	560	100	245	3435	3680	282	3245	3527	Error	Error	-3.809	245	3435	282	3245	85747	364921	1.359	18.050	0	0	0
1	9	2	"A9"	"A9"	15930	63050	100	999	1035	300	28	855	855	859	203	23	45	23	0	3104	3294	1440	43	1361	1361	1366	164	12	93	86	0	0.000	0.000	0.000	0.000	0.000	0.000	0.000	0.000	0.000	0.000	0.000	0.000	0.000	0.000	0.083	0.093	0.143	0.133	3.418	0.107	0.223	80	560	100	144	1743	1887	180	1933	2113	Error	Error	-3.597	144	1743	180	1933	82762	263531	0.867	11.756	0	0	0
1	10	2	"A10"	"A10"	16240	63050	100	1117	1141	285	24	859	859	874	203	23	58	27	0	4652	4389	1217	27	1374	1374	1382	141	10	100	97	0	0.000	0.000	0.000	0.000	0.000	0.000	0.000	0.000	0.000	0.000	0.000	0.000	0.000	0.000	0.079	0.094	0.105	0.099	2.316	0.097	0.301	80	560	100	258	3278	3536	282	3015	3297	Error	Error	-3.667	258	3278	282	3015	91290	351145	1.315	21.326	0	0	0
1	11	2	"A10"	"A10"	16540	63050	100	1024	1083	275	25	898	898	943	519	55	13	0	0	3500	3638	1238	34	1404	1404	1424	300	21	98	93	0	0.000	0.000	0.000	0.000	0.000	0.000	0.000	0.000	0.000	0.000	0.000	0.000	0.000	0.000	0.060	0.083	0.132	0.105	2.242	0.096	0.187	80	560	100	126	2096	2222	185	2234	2419	Error	Error	-4.056	126	2096	185	2234	86605	291048	0.270	7.380	0	0	0
1	12	2	"A10"	"A10"	16840	63050	100	1289	1310	282	21	943	943	964	220	22	66	36	0	4848	4964	1165	23	1453	1453	1454	153	10	100	100	0	0.000	0.000	0.000	0.000	0.000	0.000	0.000	0.000	0.000	0.000	0.000	0.000	0.000	0.000	0.102	0.105	0.100	0.096	2.198	0.098	0.358	80	560	100	346	3395	3741	367	3511	3878	Error	Error	-3.295	346	3395	367	3511	104800	397140	1.573	22.941	0	0	0
1	13	2	"A11"	"A11"	17140	63050	100	1082	1077	231	21	977	977	1041	530	50	5	0	0	2990	3029	960	31	1472	1472	1506	395	26	90	75	0	0.000	0.000	0.000	0.000	0.000	0.000	0.000	0.000	0.000	0.000	0.000	0.000	0.000	0.000	0.069	0.064	0.124	0.112	2.455	0.095	0.121	80	560	100	105	1518	1623	100	1557	1657	Error	Error	-3.854	105	1518	100	1557	86156	242321	0.068	3.856	0	0	0
1	14	2	"A11"	"A11"	17440	63050	100	904	923	223	24	896	896	962	1061	110	0	0	0	1979	2107	585	27	1407	1407	1457	1013	69	28	2	0	0.000	0.000	0.000	0.000	0.000	0.000	0.000	0.000	0.000	0.000	0.000	0.000	0.000	0.000	0.014	0.039	0.242	0.249	4.381	0.125	0.049	80	560	100	8	572	580	27	700	727	Error	Error	-6.160	8	572	27	700	73847	168559	-0.037	0.642	0	0	0
1	15	2	"A11"	"A11"	17740	63050	100	1068	1075	278	25	890	890	912	213	23	41	15	0	3389	3465	983	28	1401	1401	1407	146	10	100	100	0	0.000	0.000	0.000	0.000	0.000	0.000	0.000	0.000	0.000	0.000	0.000	0.000	0.000	0.000	0.090	0.090	0.119	0.114	2.206	0.118	0.238	80	560	100	178	1988	2166	185	2064	2249	Error	Error	-3.481	178	1988	185	2064	85986	277225	0.765	14.096	0	0	0
1	16	2	"A12"	"A12"	18040	63050	100	1178	1179	243	20	923	923	963	529	54	11	0	0	4114	4128	1409	34	1435	1435	1463	363	24	98	93	0	0.000	0.000	0.000	0.000	0.000	0.000	0.000	0.000	0.000	0.000	0.000	0.000	0.000	0.000	0.095	0.095	0.120	0.108	2.311	0.100	0.213	80	560	100	255	2679	2934	256	2693	2949	Error	Error	-3.393	255	2679	256	2693	94326	330275	0.408	7.342	0	0	0
1	17	2	"A12"	"A12"	18340	63050	100	1110	1162	295	25	965	965	982	221	22	45	27	0	3742	3922	1152	29	1511	1511	1514	173	11	100	100	0	0.000	0.000	0.000	0.000	0.000	0.000	0.000	0.000	0.000	0.000	0.000	0.000	0.000	0.000	0.065	0.082	0.120	0.099	2.295	0.106	0.237	80	560	100	145	2231	2376	197	2411	2608	Error	Error	-3.944	145	2231	197	2411	92957	313790	0.814	13.919	0	0	0
1	18	2	"A12"	"A12"	18640	63050	100	1197	1277	288	22	1071	1071	1112	530	47	13	0	0	3761	3873	1184	30	1589	1589	1624	433	26	95	90	0	0.000	0.000	0.000	0.000	0.000	0.000	0.000	0.000	0.000	0.000	0.000	0.000	0.000	0.000	0.058	0.090	0.095	0.080	3.491	0.109	0.197	80	560	100	126	2172	2298	206	2284	2490	Error	Error	-4.108	126	2172	206	2284	102142	309871	0.311	5.194	0	0	0
1	1	3	"A13"	"A13"	13530	63360	100	881	913	257	28	783	783	799	207	25	35	12	0	3541	3678	1548	42	1292	1292	1313	285	21	92	86	0	0.000	0.000	0.000	0.000	0.000	0.000	0.000	0.000	0.000	0.000	0.000	0.000	0.000	0.000	0.044	0.054	0.079	0.084	2.872	0.069	0.184	80	560	100	98	2249	2347	130	2386	2516	Error	Error	-4.520	98	2249	130	2386	73070	294276	0.551	8.298	0	0	0
1	2	3	"A13"	"A13"	13840	63360	100	848	853	198	23	724	724	746	197	26	38	8	0	2741	3034	1228	40	1241	1241	1280	727	56	82	51	0	0.000	0.000	0.000	0.000	0.000	0.000	0.000	0.000	0.000	0.000	0.000	0.000	0.000	0.000	0.083	0.072	0.130	0.114	3.316	0.083	0.167	80	560	100	124	1500	1624	129	1793	1922	Error	Error	-3.597	124	1500	129	1793	68248	242744	0.543	2.413	0	0	0
1	3	3	"A13"	"A13"	14140	63350	100	1026	1001	255	25	712	712	737	272	36	53	12	0	4446	4298	1305	30	1228	1228	1253	330	26	97	92	0	0.000	0.000	0.000	0.000	0.000	0.000	0.000	0.000	0.000	0.000	0.000	0.000	0.000	0.000	0.098	0.094	0.107	0.098	2.830	0.088	0.291	80	560	100	314	3218	3532	289	3070	3359	Error	Error	-3.357	314	3218	289	3070	80054	343804	0.971	9.227	0	0	0
1	4	3	"A14"	"A14"	14440	63350	100	4169	4168	1961	47	731	731	742	195	26	95	91	0	4748	4412	1619	36	1270	1270	1283	259	20	98	93	0	0.000	0.000	0.000	0.000	0.000	0.000	0.000	0.000	0.000	0.000	0.000	0.000	0.000	0.000	0.988	1.094	1.056	0.985	1.722	1.135	0.823	80	560	100	3438	3478	6916	3437	3142	6579	Error	Error	-0.017	3438	3478	3437	3142	333419	352924	17.569	12.081	0	0	0
1	5	3	"A14"	"A14"	14740	63350	100	4188	4188	1389	33	768	768	796	286	35	96	95	0	5378	5067	1353	26	1302	1302	1318	236	17	100	97	0	0.000	0.000	0.000	0.000	0.000	0.000	0.000	0.000	0.000	0.000	0.000	0.000	0.000	0.000	0.839	0.908	0.887	0.876	1.488	0.928	0.906	80	560	100	3420	4076	7496	3420	3765	7185	Error	Error	-0.253	3420	4076	3420	3765	335063	405355	11.860	15.886	0	0	0
1	6	3	"A14"	"A14"	15040	63350	100	3709	4021	1319	32	756	756	769	198	25	100	97	0	4663	4611	936	20	1285	1285	1298	160	12	100	100	0	0.000	0.000	0.000	0.000	0.000	0.000	0.000	0.000	0.000	0.000	0.000	0.000	0.000	0.000	0.874	0.982	0.963	0.937	1.317	1.239	0.766	80	560	100	2953	3378	6331	3265	3326	6591	Error	Error	-0.194	2953	3378	3265	3326	321699	368870	16.424	20.706	0	0	0
1	7	3	"A15"	"A15"	15340	63350	100	1022	1017	214	21	779	779	811	366	45	26	2	0	3899	3760	1042	27	1307	1307	1337	355	26	97	91	0	0.000	0.000	0.000	0.000	0.000	0.000	0.000	0.000	0.000	0.000	0.000	0.000	0.000	0.000	0.094	0.097	0.108	0.102	2.578	0.090	0.231	80	560	100	243	2592	2835	238	2453	2691	Error	Error	-3.415	243	2592	238	2453	81324	300772	0.563	6.825	0	0	0
1	8	3	"A15"	"A15"	15640	63350	100	1085	1088	233	21	803	803	827	223	26	62	20	0	4565	4276	1035	24	1340	1340	1347	163	12	100	100	0	0.000	0.000	0.000	0.000	0.000	0.000	0.000	0.000	0.000	0.000	0.000	0.000	0.000	0.000	0.087	0.097	0.115	0.097	2.105	0.103	0.306	80	560	100	282	3225	3507	285	2936	3221	Error	Error	-3.516	282	3225	285	2936	87035	342053	1.170	17.969	0	0	0
1	9	3	"A15"	"A15"	15940	63350	100	1154	1150	269	23	886	886	915	491	53	25	0	0	4799	4611	1157	25	1371	1371	1388	406	29	98	96	0	0.000	0.000	0.000	0.000	0.000	0.000	0.000	0.000	0.000	0.000	0.000	0.000	0.000	0.000	0.078	0.081	0.093	0.077	2.675	0.078	0.200	80	560	100	268	3428	3696	264	3240	3504	Error	Error	-3.677	268	3428	264	3240	91966	368878	0.479	7.938	0	0	0
1	10	3	"A16"	"A16"	16240	63350	100	957	1007	251	24	893	893	937	555	59	5	1	0	1982	2339	854	36	1381	1381	1397	238	17	87	61	0	0.000	0.000	0.000	0.000	0.000	0.000	0.000	0.000	0.000	0.000	0.000	0.000	0.000	0.000	0.106	0.119	0.179	0.127	4.660	0.143	0.110	80	560	100	64	601	665	114	958	1072	Error	Error	-3.231	64	601	114	958	80535	187097	0.126	3.958	0	0	0
1	11	3	"A16"	"A16"	16540	63350	100	1114	1116	256	22	906	906	920	209	22	48	18	0	2855	2846	601	21	1393	1393	1393	151	10	100	98	0	0.000	0.000	0.000	0.000	0.000	0.000	0.000	0.000	0.000	0.000	0.000	0.000	0.000	0.000	0.142	0.145	0.209	0.169	2.802	0.158	0.186	80	560	100	208	1462	1670	210	1453	1663	Error	Error	-2.813	208	1462	210	1453	89272	227692	0.938	9.623	0	0	0
1	12	3	"A16"	"A16"	16840	63350	100	1153	1175	287	24	965	965	992	227	22	45	17	0	3336	3217	1029	31	1479	1479	1493	171	11	93	88	0	0.000	0.000	0.000	0.000	0.000	0.000	0.000	0.000	0.000	0.000	0.000	0.000	0.000	0.000	0.101	0.121	0.151	0.165	3.335	0.127	0.204	80	560	100	188	1857	2045	210	1738	1948	Error	Error	-3.304	188	1857	210	1738	94017	257348	0.806	10.082	0	0	0
1	13	3	"A17"	"A17"	17140	63350	100	1185	1195	396	33	975	975	981	227	23	46	13	0	3860	3718	1051	28	1461	1461	1474	150	10	97	93	0	0.000	0.000	0.000	0.000	0.000	0.000	0.000	0.000	0.000	0.000	0.000	0.000	0.000	0.000	0.088	0.097	0.102	0.103	2.805	0.114	0.178	80	560	100	210	2399	2609	220	2257	2477	Error	Error	-3.514	210	2399	220	2257	95617	297407	0.943	14.960	0	0	0
1	14	3	"A17"	"A17"	17440	63350	100	1133	1125	225	20	925	925	944	242	25	43	11	0	3327	3287	865	26	1439	1439	1437	173	12	97	90	0	0.000	0.000	0.000	0.000	0.000	0.000	0.000	0.000	0.000	0.000	0.000	0.000	0.000	0.000	0.110	0.108	0.121	0.105	2.945	0.114	0.216	80	560	100	208	1888	2096	200	1848	2048	Error	Error	-3.182	208	1888	200	1848	89991	262941	0.748	10.694	0	0	0
1	15	3	"A17"	"A17"	17740	63350	100	1150	1168	230	19	893	893	897	207	23	63	30	0	4687	4639	1241	26	1403	1403	1401	142	10	100	100	0	0.000	0.000	0.000	0.000	0.000	0.000	0.000	0.000	0.000	0.000	0.000	0.000	0.000	0.000	0.078	0.085	0.099	0.086	2.047	0.088	0.291	80	560	100	257	3284	3541	275	3236	3511	Error	Error	-3.676	257	3284	275	3236	93419	371087	1.309	22.803	0	0	0
1	16	3	"A18"	"A18"	18040	63350	100	1051	1082	251	23	904	904	927	229	24	41	12	0	3336	3070	1039	33	1415	1415	1422	146	10	85	82	0	0.000	0.000	0.000	0.000	0.000	0.000	0.000	0.000	0.000	0.000	0.000	0.000	0.000	0.000	0.077	0.108	0.137	0.135	2.935	0.196	0.233	80	560	100	147	1921	2068	178	1655	1833	Error	Error	-3.708	147	1921	178	1655	86581	245598	0.677	11.288	0	0	0
1	17	3	"A18"	"A18"	18340	63350	100	1158	1159	233	20	957	957	969	220	22	48	17	0	3725	3714	766	20	1459	1459	1469	165	11	100	97	0	0.000	0.000	0.000	0.000	0.000	0.000	0.000	0.000	0.000	0.000	0.000	0.000	0.000	0.000	0.089	0.090	0.127	0.094	3.115	0.100	0.171	80	560	100	201	2266	2467	202	2255	2457	Error	Error	-3.495	201	2266	202	2255	92750	297084	0.864	13.606	0	0	0
1	18	3	"A18"	"A18"	18640	63350	100	1231	1224	250	20	1035	1035	1051	251	23	38	12	0	3907	3736	737	19	1533	1533	1540	172	11	96	95	0	0.000	0.000	0.000	0.000	0.000	0.000	0.000	0.000	0.000	0.000	0.000	0.000	0.000	0.000	0.083	0.086	0.123	0.109	2.555	0.086	0.120	80	560	100	196	2374	2570	189	2203	2392	Error	Error	-3.598	196	2374	189	2203	97953	298847	0.689	12.767	0	0	0
1	1	4	"A19"	"A19"	13540	63660	100	979	1018	249	24	778	778	826	539	65	13	0	0	3533	3376	1077	31	1276	1276	1287	249	19	95	88	0	0.000	0.000	0.000	0.000	0.000	0.000	0.000	0.000	0.000	0.000	0.000	0.000	0.000	0.000	0.089	0.114	0.113	0.107	2.649	0.117	0.086	80	560	100	201	2257	2458	240	2100	2340	Error	Error	-3.489	201	2257	240	2100	81407	270055	0.356	8.390	0	0	0
1	2	4	"A19"	"A19"	13840	63660	100	927	957	184	19	789	789	814	484	59	6	0	0	4167	4043	859	21	1282	1282	1323	595	44	98	92	0	0.000	0.000	0.000	0.000	0.000	0.000	0.000	0.000	0.000	0.000	0.000	0.000	0.000	0.000	0.048	0.061	0.073	0.062	2.966	0.188	0.125	80	560	100	138	2885	3023	168	2761	2929	Error	Error	-4.386	138	2885	168	2761	76547	323411	0.295	4.571	0	0	0
1	3	4	"A19"	"A19"	14140	63660	100	947	944	263	27	716	716	731	205	28	57	20	0	4265	3796	1259	33	1214	1214	1233	245	19	93	91	0	0.000	0.000	0.000	0.000	0.000	0.000	0.000	0.000	0.000	0.000	0.000	0.000	0.000	0.000	0.076	0.088	0.109	0.110	2.717	0.099	0.307	80	560	100	231	3051	3282	228	2582	2810	Error	Error	-3.723	231	3051	228	2582	75497	303682	1.039	10.461	0	0	0
1	4	4	"A20"	"A20"	14440	63650	100	907	922	257	27	703	703	733	233	31	46	20	0	3859	3625	1677	46	1237	1237	1250	223	17	88	85	0	0.000	0.000	0.000	0.000	0.000	0.000	0.000	0.000	0.000	0.000	0.000	0.000	0.000	0.000	0.078	0.092	0.124	0.119	3.372	0.096	0.281	80	560	100	204	2622	2826	219	2388	2607	Error	Error	-3.684	204	2622	219	2388	73723	289997	0.811	10.650	0	0	0
1	5	4	"A20"	"A20"	14740	63650	100	955	1050	724	68	688	688	706	201	28	60	25	0	3925	3641	1004	27	1215	1215	1225	178	14	98	97	0	0.000	0.000	0.000	0.000	0.000	0.000	0.000	0.000	0.000	0.000	0.000	0.000	0.000	0.000	0.099	0.149	0.109	0.115	2.692	0.177	0.191	80	560	100	267	2710	2977	362	2426	2788	Error	Error	-3.343	267	2710	362	2426	83961	291245	1.711	13.573	0	0	0
1	6	4	"A20"	"A20"	15040	63650	100	1042	1096	245	22	767	767	779	199	25	73	33	0	4991	4901	1067	21	1284	1284	1286	160	12	98	98	0	0.000	0.000	0.000	0.000	0.000	0.000	0.000	0.000	0.000	0.000	0.000	0.000	0.000	0.000	0.074	0.091	0.080	0.074	2.504	0.104	0.431	80	560	100	275	3707	3982	329	3617	3946	Error	Error	-3.753	275	3707	329	3617	87665	392094	1.593	22.594	0	0	0
1	7	4	"A21"	"A21"	15340	63650	100	987	1007	269	26	786	786	806	195	24	50	28	0	4065	3775	911	24	1314	1314	1330	228	17	97	92	0	0.000	0.000	0.000	0.000	0.000	0.000	0.000	0.000	0.000	0.000	0.000	0.000	0.000	0.000	0.073	0.090	0.127	0.105	2.883	0.096	0.210	80	560	100	201	2751	2952	221	2461	2682	Error	Error	-3.775	201	2751	221	2461	80591	301993	1.031	10.724	0	0	0
1	8	4	"A21"	"A21"	15640	63650	100	882	956	453	47	822	822	834	228	27	28	8	0	2034	2319	800	34	1331	1331	1339	157	11	85	78	0	0.000	0.000	0.000	0.000	0.000	0.000	0.000	0.000	0.000	0.000	0.000	0.000	0.000	0.000	0.085	0.136	0.193	0.217	4.033	0.154	0.123	80	560	100	60	703	763	134	988	1122	Error	Error	-3.550	60	703	134	988	76476	185544	0.535	6.242	0	0	0
1	9	4	"A21"	"A21"	15940	63650	100	1148	1171	245	20	902	902	907	222	24	55	26	0	3820	3791	683	18	1366	1366	1372	136	9	100	100	0	0.000	0.000	0.000	0.000	0.000	0.000	0.000	0.000	0.000	0.000	0.000	0.000	0.000	0.000	0.100	0.111	0.125	0.104	2.343	0.122	0.264	80	560	100	246	2454	2700	269	2425	2694	Error	Error	-3.318	246	2454	269	2425	93655	303299	1.189	17.787	0	0	0
1	10	4	"A22"	"A22"	16250	63650	100	1117	1156	250	21	887	887	909	222	24	51	21	0	3217	3130	976	31	1388	1388	1384	151	10	93	86	0	0.000	0.000	0.000	0.000	0.000	0.000	0.000	0.000	0.000	0.000	0.000	0.000	0.000	0.000	0.126	0.154	0.160	0.162	2.633	0.163	0.281	80	560	100	230	1829	2059	269	1742	2011	Error	Error	-2.991	230	1829	269	1742	92497	250413	1.113	11.563	0	0	0
1	11	4	"A22"	"A22"	16550	63650	100	1143	1140	278	24	942	942	1034	1556	150	0	0	0	3006	3019	809	26	1417	1417	1486	1420	95	58	5	0	0.000	0.000	0.000	0.000	0.000	0.000	0.000	0.000	0.000	0.000	0.000	0.000	0.000	0.000	0.126	0.124	0.162	0.145	2.886	0.167	0.279	80	560	100	201	1589	1790	198	1602	1800	Error	Error	-2.983	201	1589	198	1602	91188	241489	0.068	1.080	0	0	0
1	12	4	"A22"	"A22"	16850	63650	100	1235	1272	285	22	968	968	994	232	23	56	28	0	3870	3865	708	18	1479	1479	1490	147	9	100	98	0	0.000	0.000	0.000	0.000	0.000	0.000	0.000	0.000	0.000	0.000	0.000	0.000	0.000	0.000	0.112	0.127	0.122	0.098	3.156	0.137	0.294	80	560	100	267	2391	2658	304	2386	2690	Error	Error	-3.163	267	2391	304	2386	101757	309206	1.198	16.156	0	0	0
1	13	4	"A23"	"A23"	17150	63650	100	1040	1023	239	23	999	999	1014	215	21	20	3	0	1577	1656	347	20	1504	1504	1511	240	15	18	12	0	0.000	0.000	0.000	0.000	0.000	0.000	0.000	0.000	0.000	0.000	0.000	0.000	0.000	0.000	0.562	0.158	1.302	1.490	4.312	0.641	0.019	80	560	100	41	73	114	24	152	176	Error	Error	-0.832	41	73	24	152	81848	132514	0.042	0.604	0	0	0
1	14	4	"A23"	"A23"	17450	63650	100	1061	1063	233	21	950	950	962	223	23	35	8	0	2066	2513	1122	44	1456	1456	1476	455	30	51	46	0	0.000	0.000	0.000	0.000	0.000	0.000	0.000	0.000	0.000	0.000	0.000	0.000	0.000	0.000	0.182	0.107	0.220	0.256	3.641	0.093	0.130	80	560	100	111	610	721	113	1057	1170	Error	Error	-2.458	111	610	113	1057	85035	201024	0.453	2.279	0	0	0
1	15	4	"A23"	"A23"	17750	63650	100	987	1020	254	24	910	910	924	213	23	27	11	0	1775	2109	895	42	1424	1424	1421	150	10	63	51	0	0.000	0.000	0.000	0.000	0.000	0.000	0.000	0.000	0.000	0.000	0.000	0.000	0.000	0.000	0.219	0.161	0.246	0.317	3.227	0.178	0.130	80	560	100	77	351	428	110	685	795	Error	Error	-2.189	77	351	110	685	81583	168696	0.451	4.587	0	0	0
1	16	4	"A24"	"A24"	18050	63650	100	1156	1172	273	23	947	947	979	329	33	33	6	0	3742	3667	1018	27	1447	1447	1468	255	17	92	88	0	0.000	0.000	0.000	0.000	0.000	0.000	0.000	0.000	0.000	0.000	0.000	0.000	0.000	0.000	0.091	0.101	0.143	0.117	2.666	0.111	0.189	80	560	100	209	2295	2504	225	2220	2445	Error	Error	-3.457	209	2295	225	2220	93775	293397	0.587	8.624	0	0	0
1	17	4	"A24"	"A24"	18350	63650	100	1211	1257	256	20	980	980	1013	378	37	41	2	0	4002	3916	819	20	1470	1470	1488	286	19	93	93	0	0.000	0.000	0.000	0.000	0.000	0.000	0.000	0.000	0.000	0.000	0.000	0.000	0.000	0.000	0.091	0.113	0.119	0.096	3.074	0.117	0.179	80	560	100	231	2532	2763	277	2446	2723	Error	Error	-3.454	231	2532	277	2446	100538	313295	0.646	8.490	0	0	0
1	18	4	"A24"	"A24"	18650	63650	100	1256	1269	240	18	1014	1014	1051	377	35	26	3	0	4091	3976	977	24	1503	1503	1519	316	20	96	92	0	0.000	0.000	0.000	0.000	0.000	0.000	0.000	0.000	0.000	0.000	0.000	0.000	0.000	0.000	0.094	0.103	0.107	0.100	2.115	0.094	0.209	80	560	100	242	2588	2830	255	2473	2728	Error	Error	-3.419	242	2588	255	2473	101501	318059	0.578	7.775	0	0	0
1	1	5	"A25"	"A25"	13540	63960	100	843	884	240	27	778	778	791	191	24	37	15	0	2204	2482	953	38	1266	1266	1269	157	12	87	82	0	0.000	0.000	0.000	0.000	0.000	0.000	0.000	0.000	0.000	0.000	0.000	0.000	0.000	0.000	0.069	0.087	0.172	0.173	4.057	0.138	0.197	80	560	100	65	938	1003	106	1216	1322	Error	Error	-3.851	65	938	106	1216	70757	198522	0.487	7.726	0	0	0
1	2	5	"A25"	"A25"	13850	63960	100	802	833	271	32	796	796	842	808	95	2	0	0	2121	2398	948	39	1326	1326	1343	419	31	66	48	0	0.000	0.000	0.000	0.000	0.000	0.000	0.000	0.000	0.000	0.000	0.000	0.000	0.000	0.000	0.008	0.035	0.151	0.134	4.218	2.523	0.035	80	560	100	6	795	801	37	1072	1109	Error	Error	-7.050	6	795	37	1072	66623	191823	-0.011	2.518	0	0	0
1	3	5	"A25"	"A25"	14150	63960	100	1086	1106	261	23	805	805	812	199	24	65	31	0	4113	4061	934	22	1322	1322	1325	143	10	100	97	0	0.000	0.000	0.000	0.000	0.000	0.000	0.000	0.000	0.000	0.000	0.000	0.000	0.000	0.000	0.101	0.110	0.107	0.092	2.510	0.108	0.273	80	560	100	281	2791	3072	301	2739	3040	Error	Error	-3.312	281	2791	301	2739	88474	324861	1.477	19.133	0	0	0
1	4	5	"A26"	"A26"	14450	63960	100	1044	1026	223	21	773	773	784	214	27	60	22	0	4344	4930	1900	38	1297	1297	1353	281	20	98	98	0	0.000	0.000	0.000	0.000	0.000	0.000	0.000	0.000	0.000	0.000	0.000	0.000	0.000	0.000	0.089	0.070	0.075	0.064	2.746	0.076	0.320	80	560	100	271	3047	3318	253	3633	3886	Error	Error	-3.491	271	3047	253	3633	82096	394366	1.131	12.730	0	0	0
1	5	5	"A26"	"A26"	14750	63950	100	986	1001	262	26	731	731	744	204	27	57	25	0	3401	3486	1335	38	1257	1257	1282	225	17	95	88	0	0.000	0.000	0.000	0.000	0.000	0.000	0.000	0.000	0.000	0.000	0.000	0.000	0.000	0.000	0.119	0.121	0.114	0.117	2.494	0.099	0.289	80	560	100	255	2144	2399	270	2229	2499	Error	Error	-3.072	255	2144	270	2229	80108	278875	1.260	9.796	0	0	0
1	6	5	"A26"	"A26"	15050	63950	100	1199	1180	290	24	780	780	792	210	26	70	50	0	4051	4249	1293	30	1310	1310	1375	292	21	98	98	0	0.000	0.000	0.000	0.000	0.000	0.000	0.000	0.000	0.000	0.000	0.000	0.000	0.000	0.000	0.153	0.136	0.151	0.122	2.031	0.129	0.216	80	560	100	419	2741	3160	400	2939	3339	Error	Error	-2.710	419	2741	400	2939	94405	339946	1.848	9.842	0	0	0
1	7	5	"A27"	"A27"	15350	63950	100	1075	1102	272	24	759	759	777	197	25	71	38	0	4057	3767	1181	31	1279	1279	1290	167	12	97	95	0	0.000	0.000	0.000	0.000	0.000	0.000	0.000	0.000	0.000	0.000	0.000	0.000	0.000	0.000	0.114	0.138	0.146	0.146	3.171	0.118	0.339	80	560	100	316	2778	3094	343	2488	2831	Error	Error	-3.136	316	2778	343	2488	88135	301379	1.650	14.832	0	0	0
1	8	5	"A27"	"A27"	15650	63950	100	1085	1074	257	23	797	797	819	343	41	41	3	0	3476	3448	913	26	1311	1311	1310	181	13	97	96	0	0.000	0.000	0.000	0.000	0.000	0.000	0.000	0.000	0.000	0.000	0.000	0.000	0.000	0.000	0.133	0.130	0.147	0.140	2.570	0.148	0.096	80	560	100	288	2165	2453	277	2137	2414	Error	Error	-2.910	288	2165	277	2137	85885	275836	0.743	11.812	0	0	0
1	9	5	"A27"	"A27"	15950	63950	100	1108	1100	287	26	853	853	860	201	23	53	26	0	3775	3814	1043	27	1349	1349	1363	170	12	100	100	0	0.000	0.000	0.000	0.000	0.000	0.000	0.000	0.000	0.000	0.000	0.000	0.000	0.000	0.000	0.105	0.100	0.120	0.103	2.410	0.106	0.261	80	560	100	255	2426	2681	247	2465	2712	Error	Error	-3.250	255	2426	247	2465	88020	305081	1.194	14.418	0	0	0
1	10	5	"A28"	"A28"	16250	63950	100	1196	1175	219	18	847	847	858	206	24	72	26	0	3682	3612	911	25	1326	1326	1329	145	10	100	98	0	0.000	0.000	0.000	0.000	0.000	0.000	0.000	0.000	0.000	0.000	0.000	0.000	0.000	0.000	0.148	0.143	0.147	0.138	2.160	0.135	0.328	80	560	100	349	2356	2705	328	2286	2614	Error	Error	-2.755	349	2356	328	2286	94034	288933	1.539	15.745	0	0	0
1	11	5	"A28"	"A28"	16550	63950	100	1332	1329	319	24	909	909	1513	5172	341	0	0	0	4444	4324	831	19	1398	1398	2051	5441	265	0	0	0	0.000	0.000	0.000	0.000	0.000	0.000	0.000	0.000	0.000	0.000	0.000	0.000	0.000	0.000	0.139	0.144	0.152	0.121	2.261	0.950	0.963	80	560	100	423	3046	3469	420	2926	3346	Error	Error	-2.848	423	3046	420	2926	106342	345921	-0.036	0.418	0	0	0
1	12	5	"A28"	"A28"	16850	63950	100	1273	1333	291	21	933	933	953	203	21	73	37	0	4277	4348	929	21	1421	1421	1427	146	10	100	100	0	0.000	0.000	0.000	0.000	0.000	0.000	0.000	0.000	0.000	0.000	0.000	0.000	0.000	0.000	0.119	0.137	0.126	0.122	1.994	0.134	0.371	80	560	100	340	2856	3196	400	2927	3327	Error	Error	-3.070	340	2856	400	2927	106625	347813	1.872	20.007	0	0	0
1	13	5	"A29"	"A29"	17150	63950	100	1167	1190	246	20	988	988	1002	211	21	43	20	0	3348	3238	674	20	1463	1463	1467	163	11	100	98	0	0.000	0.000	0.000	0.000	0.000	0.000	0.000	0.000	0.000	0.000	0.000	0.000	0.000	0.000	0.095	0.114	0.126	0.106	3.109	0.112	0.155	80	560	100	179	1885	2064	202	1775	1977	Error	Error	-3.397	179	1885	202	1775	95179	259035	0.891	10.865	0	0	0
1	14	5	"A29"	"A29"	17450	63950	100	1240	1271	295	23	1017	1017	1014	219	21	51	27	0	3206	3249	684	21	1492	1492	1492	159	10	98	98	0	0.000	0.000	0.000	0.000	0.000	0.000	0.000	0.000	0.000	0.000	0.000	0.000	0.000	0.000	0.130	0.145	0.160	0.143	2.518	0.169	0.242	80	560	100	223	1714	1937	254	1757	2011	Error	Error	-2.942	223	1714	254	1757	101691	259943	1.174	11.050	0	0	0
1	15	5	"A29"	"A29"	17750	63950	100	1189	1252	332	26	986	986	1005	223	22	42	31	0	3327	3423	1061	30	1477	1477	1475	157	10	96	93	0	0.000	0.000	0.000	0.000	0.000	0.000	0.000	0.000	0.000	0.000	0.000	0.000	0.000	0.000	0.110	0.137	0.139	0.141	2.979	0.132	0.192	80	560	100	203	1850	2053	266	1946	2212	Error	Error	-3.188	203	1850	266	1946	100163	273830	1.108	12.408	0	0	0
1	16	5	"A30"	"A30"	18050	63950	100	1184	1243	384	30	990	990	1004	226	22	45	22	0	3510	3785	1648	43	1475	1475	1496	165	11	96	96	0	0.000	0.000	0.000	0.000	0.000	0.000	0.000	0.000	0.000	0.000	0.000	0.000	0.000	0.000	0.095	0.110	0.153	0.131	2.392	0.122	0.265	80	560	100	194	2035	2229	253	2310	2563	Error	Error	-3.391	194	2035	253	2310	99424	302813	1.058	13.873	0	0	0
1	17	5	"A30"	"A30"	18350	63950	100	1271	1274	299	23	1011	1011	1048	571	54	16	0	0	3427	3633	1046	28	1480	1480	1504	402	26	100	98	0	0.000	0.000	0.000	0.000	0.000	0.000	0.000	0.000	0.000	0.000	0.000	0.000	0.000	0.000	0.134	0.122	0.145	0.122	2.376	0.117	0.216	80	560	100	260	1947	2207	263	2153	2416	Error	Error	-2.905	260	1947	263	2153	101900	290661	0.396	5.296	0	0	0
1	18	5	"A30"	"A30"	18650	63950	100	1009	1045	214	20	1038	1038	1056	327	30	8	1	0	2194	2358	677	28	1512	1512	1525	244	16	87	65	0	0.000	0.000	0.000	0.000	0.000	0.000	0.000	0.000	0.000	0.000	0.000	0.000	0.000	0.000	-0.043	0.008	0.197	0.158	4.218	0.351	0.130	80	560	100	-29	682	653	7	846	853	Error	Error	Error	-29	682	7	846	83612	188610	-0.034	3.414	0	0	0
1	1	6	"A31"	"A31"	13550	64260	100	1037	1004	282	28	789	789	808	227	28	52	20	0	3543	3582	1361	37	1273	1273	1285	258	20	97	88	0	0.000	0.000	0.000	0.000	0.000	0.000	0.000	0.000	0.000	0.000	0.000	0.000	0.000	0.000	0.109	0.093	0.120	0.105	2.426	0.104	0.243	80	560	100	248	2270	2518	215	2309	2524	Error	Error	-3.194	248	2270	215	2309	80304	286568	0.863	8.903	0	0	0
1	2	6	"A31"	"A31"	13850	64260	100	1099	1110	280	25	792	792	800	209	26	61	41	0	4602	4501	1279	28	1277	1277	1278	194	15	97	97	0	0.000	0.000	0.000	0.000	0.000	0.000	0.000	0.000	0.000	0.000	0.000	0.000	0.000	0.000	0.092	0.099	0.111	0.093	2.229	0.119	0.378	80	560	100	307	3325	3632	318	3224	3542	Error	Error	-3.437	307	3325	318	3224	88789	360084	1.483	16.613	0	0	0
1	3	6	"A31"	"A31"	14150	64260	100	994	1035	254	24	773	773	793	244	30	47	21	0	4267	4258	1219	28	1250	1250	1265	189	14	100	100	0	0.000	0.000	0.000	0.000	0.000	0.000	0.000	0.000	0.000	0.000	0.000	0.000	0.000	0.000	0.073	0.087	0.103	0.080	2.678	0.105	0.342	80	560	100	221	3017	3238	262	3008	3270	Error	Error	-3.771	221	3017	262	3008	82781	340637	0.992	15.836	0	0	0
1	4	6	"A32"	"A32"	14450	64260	100	1078	1103	258	23	797	797	824	283	34	50	17	0	4743	4362	1463	33	1294	1294	1310	193	14	98	95	0	0.000	0.000	0.000	0.000	0.000	0.000	0.000	0.000	0.000	0.000	0.000	0.000	0.000	0.000	0.081	0.100	0.104	0.098	2.262	0.108	0.262	80	560	100	281	3449	3730	306	3068	3374	Error	Error	-3.618	281	3449	306	3068	88239	348945	0.986	15.813	0	0	0
1	5	6	"A32"	"A32"	14750	64260	100	936	968	264	27	736	736	758	250	32	38	13	0	3876	3692	1145	31	1214	1214	1226	187	15	100	97	0	0.000	0.000	0.000	0.000	0.000	0.000	0.000	0.000	0.000	0.000	0.000	0.000	0.000	0.000	0.075	0.094	0.106	0.100	2.427	0.091	0.146	80	560	100	200	2662	2862	232	2478	2710	Error	Error	-3.734	200	2662	232	2478	77463	295359	0.840	13.187	0	0	0
1	6	6	"A32"	"A32"	15050	64250	100	680	717	221	30	687	687	708	224	31	20	6	0	1548	1747	676	38	1209	1209	1251	288	23	61	27	0	0.000	0.000	0.000	0.000	0.000	0.000	0.000	0.000	0.000	0.000	0.000	0.000	0.000	0.000	-0.021	0.056	0.305	0.272	3.971	0.138	0.097	80	560	100	-7	339	332	30	538	568	Error	Error	Error	-7	339	30	538	57322	139766	0.040	1.722	0	0	0
1	7	6	"A33"	"A33"	15350	64250	100	815	839	234	27	715	715	740	277	37	23	5	0	2501	2562	747	29	1202	1202	1215	200	16	95	86	0	0.000	0.000	0.000	0.000	0.000	0.000	0.000	0.000	0.000	0.000	0.000	0.000	0.000	0.000	0.077	0.091	0.108	0.110	3.193	0.106	0.111	80	560	100	100	1299	1399	124	1360	1484	Error	Error	-3.699	100	1299	124	1360	67114	204997	0.357	6.735	0	0	0
1	8	6	"A33"	"A33"	15650	64250	100	859	888	207	23	717	717	733	180	24	43	17	0	2108	2226	574	25	1217	1217	1221	128	10	93	92	0	0.000	0.000	0.000	0.000	0.000	0.000	0.000	0.000	0.000	0.000	0.000	0.000	0.000	0.000	0.159	0.169	0.196	0.181	2.698	0.175	0.184	80	560	100	142	891	1033	171	1009	1180	Error	Error	-2.650	142	891	171	1009	71027	178084	0.861	7.852	0	0	0
1	9	6	"A33"	"A33"	15950	64250	100	830	844	199	23	773	773	800	257	32	17	1	0	1986	2143	617	28	1259	1259	1291	349	27	80	53	0	0.000	0.000	0.000	0.000	0.000	0.000	0.000	0.000	0.000	0.000	0.000	0.000	0.000	0.000	0.078	0.080	0.190	0.147	3.970	0.143	0.086	80	560	100	57	727	784	71	884	955	Error	Error	-3.673	57	727	71	884	67483	171414	0.171	2.441	0	0	0
1	10	6	"A34"	"A34"	16260	64250	100	896	918	206	22	807	807	828	238	28	30	5	0	2026	2190	745	34	1279	1279	1281	134	10	91	77	0	0.000	0.000	0.000	0.000	0.000	0.000	0.000	0.000	0.000	0.000	0.000	0.000	0.000	0.000	0.119	0.122	0.243	0.207	4.042	0.128	0.091	80	560	100	89	747	836	111	911	1022	Error	Error	-3.069	89	747	111	911	73472	175175	0.378	6.784	0	0	0
1	11	6	"A34"	"A34"	16560	64250	100	1059	1049	199	18	847	847	869	311	35	25	1	0	3191	3114	608	19	1320	1320	1340	333	24	100	98	0	0.000	0.000	0.000	0.000	0.000	0.000	0.000	0.000	0.000	0.000	0.000	0.000	0.000	0.000	0.113	0.113	0.126	0.104	2.474	0.266	0.312	80	560	100	212	1871	2083	202	1794	1996	Error	Error	-3.142	212	1871	202	1794	83952	249097	0.579	5.327	0	0	0
1	12	6	"A34"	"A34"	16860	64250	100	1132	1107	221	19	876	876	884	204	23	60	20	0	3083	3004	689	22	1370	1370	1405	736	52	91	56	0	0.000	0.000	0.000	0.000	0.000	0.000	0.000	0.000	0.000	0.000	0.000	0.000	0.000	0.000	0.149	0.141	0.161	0.143	2.332	0.150	0.230	80	560	100	256	1713	1969	231	1634	1865	Error	Error	-2.742	256	1713	231	1634	88581	240285	1.093	2.173	0	0	0
1	13	6	"A35"	"A35"	17160	64250	100	1447	1427	296	20	956	956	963	219	22	80	56	0	4340	4668	1519	32	1478	1478	1517	222	14	100	100	0	0.000	0.000	0.000	0.000	0.000	0.000	0.000	0.000	0.000	0.000	0.000	0.000	0.000	0.000	0.172	0.148	0.147	0.134	1.963	0.124	0.402	80	560	100	491	2862	3353	471	3190	3661	Error	Error	-2.543	491	2862	471	3190	114199	373477	2.119	14.194	0	0	0
1	14	6	"A35"	"A35"	17460	64250	100	1245	1287	343	26	1012	1012	1030	230	22	51	26	0	2817	3185	1335	41	1537	1537	1579	252	15	97	73	0	0.000	0.000	0.000	0.000	0.000	0.000	0.000	0.000	0.000	0.000	0.000	0.000	0.000	0.000	0.182	0.167	0.204	0.180	2.255	0.173	0.355	80	560	100	233	1280	1513	275	1648	1923	Error	Error	-2.458	233	1280	275	1648	102990	254820	1.117	6.373	0	0	0
1	15	6	"A35"	"A35"	17760	64250	100	1310	1342	295	21	1023	1023	1044	320	30	42	15	0	3727	3854	909	23	1503	1503	1541	241	15	100	98	0	0.000	0.000	0.000	0.000	0.000	0.000	0.000	0.000	0.000	0.000	0.000	0.000	0.000	0.000	0.129	0.136	0.142	0.133	2.071	0.140	0.113	80	560	100	287	2224	2511	319	2351	2670	Error	Error	-2.954	287	2224	319	2351	107328	308298	0.931	9.598	0	0	0
1	16	6	"A36"	"A36"	18060	64250	100	1313	1354	272	20	1042	1042	1373	3829	278	0	0	0	4072	4357	1464	33	1502	1502	1841	3944	214	23	0	0	0.000	0.000	0.000	0.000	0.000	0.000	0.000	0.000	0.000	0.000	0.000	0.000	0.000	0.000	0.105	0.109	0.109	0.100	2.402	0.111	0.299	80	560	100	271	2570	2841	312	2855	3167	Error	Error	-3.245	271	2570	312	2855	108317	348597	-0.005	0.638	0	0	0
1	17	6	"A36"	"A36"	18360	64250	100	1390	1332	339	25	1080	1080	1082	229	21	53	25	0	4083	4224	1114	26	1520	1520	1554	205	13	100	98	0	0.000	0.000	0.000	0.000	0.000	0.000	0.000	0.000	0.000	0.000	0.000	0.000	0.000	0.000	0.121	0.093	0.130	0.109	2.184	0.116	0.227	80	560	100	310	2563	2873	252	2704	2956	Error	Error	-3.047	310	2563	252	2704	106582	337915	1.092	13.024	0	0	0
1	18	6	"A36"	"A36"	18660	64250	100	1313	1329	311	23	1028	1028	1046	229	21	60	32	0	3473	3629	1075	29	1491	1491	1497	154	10	98	98	0	0.000	0.000	0.000	0.000	0.000	0.000	0.000	0.000	0.000	0.000	0.000	0.000	0.000	0.000	0.144	0.141	0.176	0.151	2.955	0.150	0.285	80	560	100	285	1982	2267	301	2138	2439	Error	Error	-2.798	285	1982	301	2138	106304	290336	1.236	13.844	0	0	0
1	1	7	"A37"	"A37"	13550	64560	100	1209	1286	416	32	842	842	1062	2454	231	0	0	0	4547	4529	1525	33	1376	1376	1671	2301	137	67	12	0	0.000	0.000	0.000	0.000	0.000	0.000	0.000	0.000	0.000	0.000	0.000	0.000	0.000	0.000	0.116	0.141	0.150	0.137	2.132	0.144	0.466	80	560	100	367	3171	3538	444	3153	3597	Error	Error	-3.111	367	3171	444	3153	102855	362299	0.091	1.242	0	0	0
1	2	7	"A37"	"A37"	13860	64560	100	1121	1142	274	23	796	796	859	1152	134	1	0	0	3807	3871	1596	41	1368	1368	1504	870	57	82	63	0	0.000	0.000	0.000	0.000	0.000	0.000	0.000	0.000	0.000	0.000	0.000	0.000	0.000	0.000	0.133	0.138	0.142	0.139	2.347	0.111	0.368	80	560	100	325	2439	2764	346	2503	2849	Error	Error	-2.908	325	2439	346	2503	91378	309717	0.246	2.721	0	0	0
1	3	7	"A37"	"A37"	14160	64560	100	1617	7121	15583	218	774	774	787	209	26	97	86	1	5083	11666	17050	146	1360	1360	1458	395	27	100	100	5	0.000	0.000	0.000	0.000	0.000	0.000	0.000	0.000	0.000	0.000	0.000	0.000	0.000	0.000	0.226	0.616	0.221	0.233	1.867	0.891	0.928	80	560	100	843	3723	4566	6347	10306	16653	Error	Error	-2.143	843	3723	6347	10306	569686	933280	30.306	25.843	0	0	0
1	4	7	"A38"	"A38"	14460	64560	100	932	952	249	26	741	741	834	1189	142	0	0	0	3600	3467	1197	34	1218	1218	1288	1130	87	77	52	0	0.000	0.000	0.000	0.000	0.000	0.000	0.000	0.000	0.000	0.000	0.000	0.000	0.000	0.000	0.080	0.094	0.104	0.101	2.847	0.742	0.661	80	560	100	191	2382	2573	211	2249	2460	Error	Error	-3.641	191	2382	211	2249	76140	277349	0.099	1.928	0	0	0
1	5	7	"A38"	"A38"	14760	64560	100	1066	1080	274	25	725	725	813	916	112	1	0	0	5089	4981	1205	24	1239	1239	1343	1135	84	93	91	0	0.000	0.000	0.000	0.000	0.000	0.000	0.000	0.000	0.000	0.000	0.000	0.000	0.000	0.000	0.089	0.095	0.099	0.087	2.144	0.091	0.331	80	560	100	341	3850	4191	355	3742	4097	Error	Error	-3.497	341	3850	355	3742	86381	398453	0.291	3.205	0	0	0
1	6	7	"A38"	"A38"	15060	64560	100	839	879	233	26	662	662	688	222	32	41	20	0	2602	2800	1194	42	1194	1194	1212	250	20	92	78	0	0.000	0.000	0.000	0.000	0.000	0.000	0.000	0.000	0.000	0.000	0.000	0.000	0.000	0.000	0.126	0.135	0.143	0.134	3.104	0.144	0.256	80	560	100	177	1408	1585	217	1606	1823	Error	Error	-2.992	177	1408	217	1606	70327	224019	0.860	6.352	0	0	0
1	7	7	"A39"	"A39"	15360	64550	100	803	915	653	71	668	668	701	244	34	36	11	0	2464	2560	1041	40	1145	1145	1154	151	13	93	85	0	0.000	0.000	0.000	0.000	0.000	0.000	0.000	0.000	0.000	0.000	0.000	0.000	0.000	0.000	0.102	0.175	0.151	0.163	4.751	0.250	0.042	80	560	100	135	1319	1454	247	1415	1662	Error	Error	-3.288	135	1319	247	1415	73208	204781	0.877	9.311	0	0	0
1	8	7	"A39"	"A39"	15660	64550	100	785	782	300	38	675	675	928	2292	246	0	0	0	2477	2539	726	28	1138	1138	1362	2155	158	10	0	0	0.000	0.000	0.000	0.000	0.000	0.000	0.000	0.000	0.000	0.000	0.000	0.000	0.000	0.000	0.082	0.076	0.142	0.119	2.856	0.144	0.176	80	560	100	110	1339	1449	107	1401	1508	Error	Error	-3.606	110	1339	107	1401	62540	203157	-0.064	0.546	0	0	0
1	9	7	"A39"	"A39"	15960	64550	100	743	770	252	32	667	667	696	293	42	16	2	0	1289	1554	598	38	1149	1149	1151	135	11	51	40	0	0.000	0.000	0.000	0.000	0.000	0.000	0.000	0.000	0.000	0.000	0.000	0.000	0.000	0.000	0.543	0.254	0.365	0.434	3.924	0.329	0.241	80	560	100	76	140	216	103	405	508	Error	Error	-0.881	76	140	103	405	61622	124321	0.253	2.985	0	0	0
1	10	7	"A40"	"A40"	16260	64550	100	846	860	243	28	706	706	711	185	26	42	16	0	2196	2371	841	35	1189	1189	1191	142	11	97	86	0	0.000	0.000	0.000	0.000	0.000	0.000	0.000	0.000	0.000	0.000	0.000	0.000	0.000	0.000	0.139	0.130	0.186	0.180	2.919	0.133	0.132	80	560	100	140	1007	1147	154	1182	1336	Error	Error	-2.847	140	1007	154	1182	68788	189652	0.805	8.310	0	0	0
1	11	7	"A40"	"A40"	16560	64550	100	941	960	250	26	715	715	728	184	25	56	30	0	2969	2989	936	31	1192	1192	1198	133	11	95	92	0	0.000	0.000	0.000	0.000	0.000	0.000	0.000	0.000	0.000	0.000	0.000	0.000	0.000	0.000	0.127	0.136	0.142	0.143	2.843	0.135	0.278	80	560	100	226	1777	2003	245	1797	2042	Error	Error	-2.975	226	1777	245	1797	76770	239111	1.261	13.466	0	0	0
1	12	7	"A40"	"A40"	16860	64550	100	957	988	302	30	776	776	797	299	37	28	10	0	3149	3191	985	30	1255	1255	1265	187	14	98	95	0	0.000	0.000	0.000	0.000	0.000	0.000	0.000	0.000	0.000	0.000	0.000	0.000	0.000	0.000	0.096	0.110	0.139	0.121	2.410	0.185	0.172	80	560	100	181	1894	2075	212	1936	2148	Error	Error	-3.387	181	1894	212	1936	79069	255306	0.639	10.299	0	0	0
1	13	7	"A41"	"A41"	17160	64550	100	1262	1847	3947	213	808	808	835	237	28	72	46	0	3981	4657	4065	87	1322	1322	1336	188	14	100	100	0	0.000	0.000	0.000	0.000	0.000	0.000	0.000	0.000	0.000	0.000	0.000	0.000	0.000	0.000	0.171	0.312	0.166	0.141	2.864	0.787	0.728	80	560	100	454	2659	3113	1039	3335	4374	Error	Error	-2.550	454	2659	1039	3335	147735	372535	4.270	17.665	0	0	0
1	14	7	"A41"	"A41"	17460	64550	100	1366	1391	305	21	941	941	959	204	21	80	52	0	4276	4267	1186	27	1445	1445	1467	192	13	98	93	0	0.000	0.000	0.000	0.000	0.000	0.000	0.000	0.000	0.000	0.000	0.000	0.000	0.000	0.000	0.150	0.159	0.159	0.146	2.431	0.140	0.397	80	560	100	425	2831	3256	450	2822	3272	Error	Error	-2.736	425	2831	450	2822	111280	341382	2.118	14.583	0	0	0
1	15	7	"A41"	"A41"	17760	64550	100	1331	1373	349	25	1047	1047	1059	221	20	56	33	0	3696	3507	1413	40	1514	1514	1516	175	11	90	85	0	0.000	0.000	0.000	0.000	0.000	0.000	0.000	0.000	0.000	0.000	0.000	0.000	0.000	0.000	0.130	0.164	0.192	0.199	2.940	0.174	0.422	80	560	100	284	2182	2466	326	1993	2319	Error	Error	-2.942	284	2182	326	1993	109840	280565	1.421	11.377	0	0	0
1	16	7	"A42"	"A42"	18060	64550	100	1281	1319	321	24	1088	1088	1116	280	25	37	11	0	3097	3130	830	26	1532	1532	1552	201	12	100	92	0	0.000	0.000	0.000	0.000	0.000	0.000	0.000	0.000	0.000	0.000	0.000	0.000	0.000	0.000	0.123	0.145	0.175	0.151	2.841	0.330	0.212	80	560	100	193	1565	1758	231	1598	1829	Error	Error	-3.019	193	1565	231	1598	105559	250437	0.725	7.851	0	0	0
1	17	7	"A42"	"A42"	18360	64550	100	1192	1223	279	22	1081	1081	1096	228	20	33	10	0	2795	2714	677	24	1502	1502	1512	162	10	93	88	0	0.000	0.000	0.000	0.000	0.000	0.000	0.000	0.000	0.000	0.000	0.000	0.000	0.000	0.000	0.086	0.117	0.222	0.192	2.684	0.154	0.115	80	560	100	111	1293	1404	142	1212	1354	Error	Error	-3.542	111	1293	142	1212	97824	217090	0.557	7.420	0	0	0
1	18	7	"A42"	"A42"	18660	64550	100	1175	1190	271	22	1060	1060	1085	290	26	23	6	0	3043	3057	697	22	1498	1498	1503	210	13	100	98	0	0.000	0.000	0.000	0.000	0.000	0.000	0.000	0.000	0.000	0.000	0.000	0.000	0.000	0.000	0.074	0.083	0.127	0.121	2.921	0.163	0.120	80	560	100	115	1545	1660	130	1559	1689	Error	Error	-3.748	115	1545	130	1559	95163	244560	0.362	7.400	0	0	0
1	1	8	"A43"	"A43"	13560	64860	100	1157	1132	286	25	833	833	855	222	25	62	30	0	4371	4247	1273	29	1318	1318	1322	176	13	100	97	0	0.000	0.000	0.000	0.000	0.000	0.000	0.000	0.000	0.000	0.000	0.000	0.000	0.000	0.000	0.106	0.102	0.118	0.107	2.006	0.111	0.351	80	560	100	324	3053	3377	299	2929	3228	Error	Error	-3.236	324	3053	299	2929	90536	339774	1.248	16.619	0	0	0
1	2	8	"A43"	"A43"	13860	64860	100	1108	1138	303	26	777	777	822	362	44	46	7	0	4621	4579	1157	25	1282	1282	1326	347	26	100	100	0	0.000	0.000	0.000	0.000	0.000	0.000	0.000	0.000	0.000	0.000	0.000	0.000	0.000	0.000	0.099	0.109	0.115	0.092	2.369	0.168	0.299	80	560	100	331	3339	3670	361	3297	3658	Error	Error	-3.335	331	3339	361	3297	91073	366286	0.873	9.375	0	0	0
1	3	8	"A43"	"A43"	14160	64860	100	1032	1021	222	21	718	718	733	191	26	72	36	0	4763	4596	965	20	1252	1252	1256	156	12	100	100	0	0.000	0.000	0.000	0.000	0.000	0.000	0.000	0.000	0.000	0.000	0.000	0.000	0.000	0.000	0.089	0.091	0.092	0.076	2.592	0.082	0.335	80	560	100	314	3511	3825	303	3344	3647	Error	Error	-3.483	314	3511	303	3344	81704	367682	1.508	21.410	0	0	0
1	4	8	"A44"	"A44"	14460	64860	100	863	905	265	29	673	673	681	190	27	50	27	0	3725	4179	1976	47	1196	1196	1227	301	24	97	92	0	0.000	0.000	0.000	0.000	0.000	0.000	0.000	0.000	0.000	0.000	0.000	0.000	0.000	0.000	0.075	0.078	0.089	0.071	2.776	0.081	0.300	80	560	100	190	2529	2719	232	2983	3215	Error	Error	-3.734	190	2529	232	2983	72396	334309	1.179	9.807	0	0	0
1	5	8	"A44"	"A44"	14760	64860	100	1036	1065	312	29	677	677	790	1645	208	0	0	0	4459	4992	1513	30	1223	1223	1314	836	63	100	100	0	0.000	0.000	0.000	0.000	0.000	0.000	0.000	0.000	0.000	0.000	0.000	0.000	0.000	0.000	0.111	0.103	0.105	0.082	3.006	2.971	0.027	80	560	100	359	3236	3595	388	3769	4157	Error	Error	-3.172	359	3236	388	3769	85209	399393	0.167	4.400	0	0	0
1	6	8	"A44"	"A44"	15060	64860	100	1021	999	265	26	663	663	708	778	109	5	0	0	3854	4155	999	24	1164	1164	1238	943	76	100	97	0	0.000	0.000	0.000	0.000	0.000	0.000	0.000	0.000	0.000	0.000	0.000	0.000	0.000	0.000	0.133	0.112	0.120	0.098	2.366	0.105	0.347	80	560	100	358	2690	3048	336	2991	3327	Error	Error	-2.910	358	2690	336	2991	79904	332427	0.374	3.093	0	0	0
1	7	8	"A45"	"A45"	15360	64860	100	925	927	276	29	631	631	638	163	25	62	47	0	3723	3886	1542	39	1170	1170	1196	214	17	97	93	0	0.000	0.000	0.000	0.000	0.000	0.000	0.000	0.000	0.000	0.000	0.000	0.000	0.000	0.000	0.115	0.109	0.123	0.114	2.206	0.093	0.350	80	560	100	294	2553	2847	296	2716	3012	Error	Error	-3.118	294	2553	296	2716	74148	310893	1.773	12.570	0	0	0
1	8	8	"A45"	"A45"	15660	64850	100	916	928	431	46	638	638	656	196	29	63	31	0	3601	3680	1619	43	1183	1183	1246	281	22	92	90	0	0.000	0.000	0.000	0.000	0.000	0.000	0.000	0.000	0.000	0.000	0.000	0.000	0.000	0.000	0.115	0.116	0.124	0.129	2.031	0.106	0.298	80	560	100	278	2418	2696	290	2497	2787	Error	Error	-3.121	278	2418	290	2497	74243	294402	1.388	8.662	0	0	0
1	9	8	"A45"	"A45"	15960	64850	100	647	698	236	33	617	617	652	664	101	2	0	0	1445	1743	763	43	1111	1111	1135	406	35	46	31	0	0.000	0.000	0.000	0.000	0.000	0.000	0.000	0.000	0.000	0.000	0.000	0.000	0.000	0.000	0.090	0.128	0.296	0.343	4.650	0.183	0.202	80	560	100	30	334	364	81	632	713	Error	Error	-3.477	30	334	81	632	55807	139400	0.069	1.498	0	0	0
1	10	8	"A47"	"A47"	16270	64850	100	968	996	268	26	661	661	1015	3907	384	0	0	0	4033	3869	1357	35	1173	1173	1556	4365	280	7	0	0	0.000	0.000	0.000	0.000	0.000	0.000	0.000	0.000	0.000	0.000	0.000	0.000	0.000	0.000	0.107	0.124	0.130	0.113	2.206	0.105	0.316	80	560	100	307	2860	3167	335	2696	3031	Error	Error	-3.220	307	2860	335	2696	79654	309518	-0.005	0.530	0	0	0
1	11	8	"A47"	"A47"	16570	64850	100	838	817	234	28	665	665	672	198	29	43	12	0	2310	2685	1214	45	1183	1183	1212	222	18	91	76	0	0.000	0.000	0.000	0.000	0.000	0.000	0.000	0.000	0.000	0.000	0.000	0.000	0.000	0.000	0.154	0.101	0.184	0.178	3.023	0.083	0.149	80	560	100	173	1127	1300	152	1502	1654	Error	Error	-2.704	173	1127	152	1502	65345	214761	0.732	6.635	0	0	0
1	12	8	"A47"	"A47"	16870	64850	100	900	908	263	28	687	687	700	191	27	52	30	0	3334	3348	1160	34	1175	1175	1188	182	15	98	92	0	0.000	0.000	0.000	0.000	0.000	0.000	0.000	0.000	0.000	0.000	0.000	0.000	0.000	0.000	0.099	0.102	0.132	0.101	2.595	0.113	0.258	80	560	100	213	2159	2372	221	2173	2394	Error	Error	-3.341	213	2159	221	2173	72622	267814	1.089	11.868	0	0	0
1	13	8	"A48"	"A48"	17170	64850	100	772	790	211	26	751	751	755	199	26	22	3	0	1782	2128	887	41	1241	1241	1246	135	10	81	73	0	0.000	0.000	0.000	0.000	0.000	0.000	0.000	0.000	0.000	0.000	0.000	0.000	0.000	0.000	0.039	0.044	0.164	0.157	3.789	0.096	0.085	80	560	100	21	541	562	39	887	926	Error	Error	-4.687	21	541	39	887	63200	170204	0.176	6.533	0	0	0
1	14	8	"A48"	"A48"	17470	64850	100	1164	1149	252	21	841	841	856	206	24	62	41	0	3951	3850	800	20	1344	1344	1342	153	11	100	100	0	0.000	0.000	0.000	0.000	0.000	0.000	0.000	0.000	0.000	0.000	0.000	0.000	0.000	0.000	0.124	0.123	0.152	0.109	2.773	0.121	0.316	80	560	100	323	2607	2930	308	2506	2814	Error	Error	-3.013	323	2607	308	2506	91936	308005	1.422	16.392	0	0	0
1	15	8	"A48"	"A48"	17770	64850	100	1345	1350	244	18	1068	1068	1107	719	64	6	0	0	4275	3857	980	25	1498	1498	1547	932	60	86	70	0	0.000	0.000	0.000	0.000	0.000	0.000	0.000	0.000	0.000	0.000	0.000	0.000	0.000	0.000	0.100	0.120	0.121	0.116	2.466	0.120	0.264	80	560	100	277	2777	3054	282	2359	2641	Error	Error	-3.326	277	2777	282	2359	108022	308546	0.338	2.479	0	0	0
1	16	8	"A49"	"A49"	18070	64850	100	1497	1461	337	23	1094	1094	1099	222	20	65	43	0	4240	4098	1303	31	1536	1536	1544	162	10	93	91	0	0.000	0.000	0.000	0.000	0.000	0.000	0.000	0.000	0.000	0.000	0.000	0.000	0.000	0.000	0.149	0.143	0.169	0.174	3.322	0.135	0.303	80	560	100	403	2704	3107	367	2562	2929	Error	Error	-2.746	403	2704	367	2562	116852	327830	1.631	15.765	0	0	0
1	17	8	"A49"	"A49"	18370	64850	100	1171	1190	258	21	1064	1064	1079	224	20	26	12	0	2339	2520	689	27	1492	1492	1499	169	11	93	87	0	0.000	0.000	0.000	0.000	0.000	0.000	0.000	0.000	0.000	0.000	0.000	0.000	0.000	0.000	0.126	0.123	0.190	0.173	4.492	0.167	0.178	80	560	100	107	847	954	126	1028	1154	Error	Error	-2.985	107	847	126	1028	95171	201604	0.496	6.041	0	0	0
1	18	8	"A49"	"A49"	18670	64850	100	1293	1303	305	23	1134	1134	1137	361	31	21	2	0	2789	3045	960	31	1551	1551	1546	269	17	95	86	0	0.000	0.000	0.000	0.000	0.000	0.000	0.000	0.000	0.000	0.000	0.000	0.000	0.000	0.000	0.128	0.113	0.152	0.158	2.551	0.138	0.114	80	560	100	159	1238	1397	169	1494	1663	Error	Error	-2.961	159	1238	169	1494	104246	243637	0.460	5.572	0	0	0
1	1	9	"A50"	"A50"	13560	65160	100	921	929	203	21	894	894	903	225	24	11	3	0	1819	1877	615	32	1330	1330	1333	156	11	65	58	0	0.000	0.000	0.000	0.000	0.000	0.000	0.000	0.000	0.000	0.000	0.000	0.000	0.000	0.000	0.055	0.064	0.236	0.276	3.948	0.266	0.120	80	560	100	27	489	516	35	547	582	Error	Error	-4.179	27	489	35	547	74350	150175	0.116	3.487	0	0	0
1	2	9	"A50"	"A50"	13870	65160	100	898	1122	1843	164	804	804	828	394	47	15	1	0	2195	2342	1741	74	1257	1257	1295	647	49	72	16	0	0.000	0.000	0.000	0.000	0.000	0.000	0.000	0.000	0.000	0.000	0.000	0.000	0.000	0.000	0.100	0.293	0.220	0.208	3.495	0.939	0.804	80	560	100	94	938	1032	318	1085	1403	Error	Error	-3.319	94	938	318	1085	89786	187367	0.746	1.618	0	0	0
1	3	9	"A50"	"A50"	14170	65160	100	750	775	206	26	710	710	727	185	25	28	6	0	1974	2148	798	37	1194	1194	1194	128	10	85	80	0	0.000	0.000	0.000	0.000	0.000	0.000	0.000	0.000	0.000	0.000	0.000	0.000	0.000	0.000	0.051	0.068	0.174	0.188	2.827	0.126	0.139	80	560	100	40	780	820	65	954	1019	Error	Error	-4.285	40	780	65	954	62031	171845	0.259	7.453	0	0	0
1	4	9	"A51"	"A51"	14470	65160	100	874	868	204	23	671	671	680	175	25	53	21	0	3586	3630	901	24	1163	1163	1176	156	13	100	100	0	0.000	0.000	0.000	0.000	0.000	0.000	0.000	0.000	0.000	0.000	0.000	0.000	0.000	0.000	0.084	0.080	0.094	0.081	2.296	0.087	0.250	80	560	100	203	2423	2626	197	2467	2664	Error	Error	-3.577	203	2423	197	2467	69475	290361	1.074	15.731	0	0	0
1	5	9	"A51"	"A51"	14770	65160	100	844	835	229	27	659	659	669	215	32	45	12	0	3041	2983	1022	34	1124	1124	1143	192	16	98	96	0	0.000	0.000	0.000	0.000	0.000	0.000	0.000	0.000	0.000	0.000	0.000	0.000	0.000	0.000	0.097	0.095	0.106	0.105	2.791	0.696	0.609	80	560	100	185	1917	2102	176	1859	2035	Error	Error	-3.373	185	1917	176	1859	66767	238610	0.772	9.583	0	0	0
1	6	9	"A51"	"A51"	15070	65160	100	797	807	201	24	646	646	652	177	27	43	21	0	2289	2452	705	28	1168	1168	1188	193	16	100	93	0	0.000	0.000	0.000	0.000	0.000	0.000	0.000	0.000	0.000	0.000	0.000	0.000	0.000	0.000	0.135	0.125	0.171	0.126	2.927	0.129	0.217	80	560	100	151	1121	1272	161	1284	1445	Error	Error	-2.892	151	1121	161	1284	64534	196132	0.876	6.549	0	0	0
1	7	9	"A52"	"A52"	15370	65160	100	1045	1049	284	27	645	645	657	187	28	78	55	0	4383	4331	1183	27	1216	1216	1279	259	20	100	98	0	0.000	0.000	0.000	0.000	0.000	0.000	0.000	0.000	0.000	0.000	0.000	0.000	0.000	0.000	0.126	0.130	0.142	0.121	2.013	0.118	0.429	80	560	100	400	3167	3567	404	3115	3519	Error	Error	-2.985	400	3167	404	3115	83915	346507	2.096	11.784	0	0	0
1	8	9	"A52"	"A52"	15670	65160	100	1101	1089	293	26	635	635	700	723	103	15	0	0	3939	4467	1697	37	1230	1230	1396	1329	95	97	51	0	0.000	0.000	0.000	0.000	0.000	0.000	0.000	0.000	0.000	0.000	0.000	0.000	0.000	0.000	0.172	0.140	0.143	0.133	2.522	0.197	0.117	80	560	100	466	2709	3175	454	3237	3691	Error	Error	-2.539	466	2709	454	3237	87147	357349	0.538	2.311	0	0	0
1	9	9	"A52"	"A52"	15970	65150	100	1210	1172	268	22	624	624	681	866	127	7	0	0	4188	4312	1097	25	1158	1158	1270	892	70	100	91	0	0.000	0.000	0.000	0.000	0.000	0.000	0.000	0.000	0.000	0.000	0.000	0.000	0.000	0.000	0.193	0.174	0.181	0.166	1.713	0.157	0.450	80	560	100	586	3030	3616	548	3154	3702	Error	Error	-2.370	586	3030	548	3154	93727	344978	0.567	3.410	0	0	0
1	10	9	"A53"	"A53"	16270	65150	100	882	908	240	26	600	600	621	193	31	67	36	0	3497	3590	1160	32	1127	1127	1144	179	15	98	96	0	0.000	0.000	0.000	0.000	0.000	0.000	0.000	0.000	0.000	0.000	0.000	0.000	0.000	0.000	0.119	0.125	0.132	0.125	1.949	0.116	0.349	80	560	100	282	2370	2652	308	2463	2771	Error	Error	-3.071	282	2370	308	2463	72651	287209	1.487	13.665	0	0	0
1	11	9	"A53"	"A53"	16570	65150	100	827	856	255	29	614	614	617	172	27	57	30	0	2695	2747	709	25	1111	1111	1120	165	14	100	100	0	0.000	0.000	0.000	0.000	0.000	0.000	0.000	0.000	0.000	0.000	0.000	0.000	0.000	0.000	0.134	0.148	0.142	0.117	3.512	0.143	0.260	80	560	100	213	1584	1797	242	1636	1878	Error	Error	-2.895	213	1584	242	1636	68463	219798	1.390	9.861	0	0	0
1	12	9	"A53"	"A53"	16870	65150	100	878	892	202	22	669	669	678	177	26	57	25	0	3329	3322	797	23	1166	1166	1181	141	11	98	96	0	0.000	0.000	0.000	0.000	0.000	0.000	0.000	0.000	0.000	0.000	0.000	0.000	0.000	0.000	0.097	0.103	0.105	0.094	2.536	0.097	0.245	80	560	100	209	2163	2372	223	2156	2379	Error	Error	-3.371	209	2163	223	2156	71383	265791	1.209	15.184	0	0	0
1	13	9	"A54"	"A54"	17170	65150	100	969	996	311	31	700	700	735	567	77	12	2	0	3067	3178	1063	33	1194	1194	1233	607	49	92	75	0	0.000	0.000	0.000	0.000	0.000	0.000	0.000	0.000	0.000	0.000	0.000	0.000	0.000	0.000	0.144	0.149	0.167	0.131	2.358	0.137	0.321	80	560	100	269	1873	2142	296	1984	2280	Error	Error	-2.800	269	1873	296	1984	79657	254273	0.460	3.204	0	0	0
1	14	9	"A54"	"A54"	17470	65150	100	1164	1183	303	25	821	821	835	192	22	68	43	0	3325	3480	932	26	1324	1324	1330	159	11	100	100	0	0.000	0.000	0.000	0.000	0.000	0.000	0.000	0.000	0.000	0.000	0.000	0.000	0.000	0.000	0.171	0.168	0.164	0.158	2.132	0.159	0.370	80	560	100	343	2001	2344	362	2156	2518	Error	Error	-2.544	343	2001	362	2156	94615	278417	1.813	13.522	0	0	0
1	15	9	"A54"	"A54"	17770	65150	100	1216	1300	352	27	1027	1027	1041	241	23	43	27	0	3497	3571	956	26	1491	1491	1505	225	14	100	98	0	0.000	0.000	0.000	0.000	0.000	0.000	0.000	0.000	0.000	0.000	0.000	0.000	0.000	0.000	0.094	0.131	0.171	0.123	2.912	0.135	0.248	80	560	100	189	2006	2195	273	2080	2353	Error	Error	-3.408	189	2006	273	2080	104026	285663	1.075	9.182	0	0	0
1	16	9	"A55"	"A55"	18070	65150	100	1338	1382	325	23	1116	1116	1120	229	20	47	27	0	2807	2921	1009	34	1516	1516	1532	148	9	91	83	0	0.000	0.000	0.000	0.000	0.000	0.000	0.000	0.000	0.000	0.000	0.000	0.000	0.000	0.000	0.172	0.189	0.228	0.215	2.727	0.200	0.306	80	560	100	222	1291	1513	266	1405	1671	Error	Error	-2.540	222	1291	266	1405	110547	233682	1.144	9.385	0	0	0
1	17	9	"A55"	"A55"	18370	65150	100	1322	1330	309	23	1154	1154	1156	238	20	41	21	0	2355	2484	669	26	1541	1541	1550	162	10	92	77	0	0.000	0.000	0.000	0.000	0.000	0.000	0.000	0.000	0.000	0.000	0.000	0.000	0.000	0.000	0.206	0.187	0.331	0.313	2.179	0.280	0.261	80	560	100	168	814	982	176	943	1119	Error	Error	-2.277	168	814	176	943	106403	198736	0.731	5.765	0	0	0
1	18	9	"A55"	"A55"	18670	65150	100	1394	1424	265	18	1216	1216	1234	286	23	31	11	0	2820	2935	657	22	1596	1596	1600	161	10	100	96	0	0.000	0.000	0.000	0.000	0.000	0.000	0.000	0.000	0.000	0.000	0.000	0.000	0.000	0.000	0.145	0.155	0.166	0.146	2.866	0.178	0.160	80	560	100	178	1224	1402	208	1339	1547	Error	Error	-2.782	178	1224	208	1339	113950	234784	0.664	8.292	0	0	0
1	1	10	"A56"	"A56"	13570	65460	100	1423	1384	350	25	893	893	903	235	26	75	57	0	4326	4343	1579	36	1323	1323	1346	181	13	96	96	0	0.000	0.000	0.000	0.000	0.000	0.000	0.000	0.000	0.000	0.000	0.000	0.000	0.000	0.000	0.176	0.163	0.179	0.187	2.274	0.144	0.448	80	560	100	530	3003	3533	491	3020	3511	Error	Error	-2.502	530	3003	491	3020	110697	347434	2.047	16.558	0	0	0
1	2	10	"A56"	"A56"	13870	65460	100	1262	1273	285	22	824	824	832	199	23	77	56	0	3806	4219	1548	36	1327	1327	1443	583	40	100	87	0	0.000	0.000	0.000	0.000	0.000	0.000	0.000	0.000	0.000	0.000	0.000	0.000	0.000	0.000	0.177	0.155	0.163	0.144	2.002	0.112	0.371	80	560	100	438	2479	2917	449	2892	3341	Error	Error	-2.501	438	2479	449	2892	101812	337522	2.216	4.762	0	0	0
1	3	10	"A56"	"A56"	14170	65460	100	1078	1112	294	26	725	725	745	183	24	75	46	0	3525	3625	844	23	1227	1227	1320	399	30	100	98	0	0.000	0.000	0.000	0.000	0.000	0.000	0.000	0.000	0.000	0.000	0.000	0.000	0.000	0.000	0.154	0.161	0.160	0.152	1.831	0.097	0.296	80	560	100	353	2298	2651	387	2398	2785	Error	Error	-2.703	353	2298	387	2398	88920	290031	2.005	5.777	0	0	0
1	4	10	"A57"	"A57"	14470	65460	100	916	926	244	26	684	684	701	183	26	58	27	0	2793	2723	701	25	1159	1159	1178	198	16	95	90	0	0.000	0.000	0.000	0.000	0.000	0.000	0.000	0.000	0.000	0.000	0.000	0.000	0.000	0.000	0.142	0.155	0.165	0.149	2.572	0.151	0.247	80	560	100	232	1634	1866	242	1564	1806	Error	Error	-2.816	232	1634	242	1564	74098	217835	1.230	7.803	0	0	0
1	5	10	"A57"	"A57"	14770	65460	100	855	872	225	25	669	669	687	210	30	47	16	0	2752	2708	619	22	1133	1133	1147	135	11	100	98	0	0.000	0.000	0.000	0.000	0.000	0.000	0.000	0.000	0.000	0.000	0.000	0.000	0.000	0.000	0.115	0.129	0.143	0.123	2.734	0.124	0.111	80	560	100	186	1619	1805	203	1575	1778	Error	Error	-3.122	186	1619	203	1575	69734	216647	0.881	11.563	0	0	0
1	6	10	"A57"	"A57"	15070	65460	100	811	847	202	23	622	622	756	1848	244	0	0	0	2806	3114	919	29	1121	1121	1213	1013	83	88	37	0	0.000	0.000	0.000	0.000	0.000	0.000	0.000	0.000	0.000	0.000	0.000	0.000	0.000	0.000	0.112	0.113	0.131	0.120	1.978	0.694	0.597	80	560	100	189	1685	1874	225	1993	2218	Error	Error	-3.156	189	1685	225	1993	67772	249105	0.049	1.877	0	0	0
1	7	10	"A58"	"A58"	15370	65460	100	801	873	624	71	622	622	642	194	30	45	13	0	3367	3330	1408	42	1151	1151	1214	634	52	82	70	0	0.000	0.000	0.000	0.000	0.000	0.000	0.000	0.000	0.000	0.000	0.000	0.000	0.000	0.000	0.081	0.115	0.104	0.095	3.623	0.176	0.223	80	560	100	179	2216	2395	251	2179	2430	Error	Error	-3.630	179	2216	251	2179	69847	266396	1.191	3.338	0	0	0
1	8	10	"A58"	"A58"	15670	65460	100	732	749	204	27	604	604	622	231	37	35	6	0	3273	3267	852	26	1137	1137	1183	311	26	100	96	0	0.000	0.000	0.000	0.000	0.000	0.000	0.000	0.000	0.000	0.000	0.000	0.000	0.000	0.000	0.060	0.068	0.108	0.083	2.333	0.108	0.219	80	560	100	128	2136	2264	145	2130	2275	Error	Error	-4.061	128	2136	145	2130	59883	261387	0.550	6.701	0	0	0
1	9	10	"A58"	"A58"	15970	65450	100	718	744	214	28	616	616	638	235	36	26	7	0	2758	2892	935	32	1104	1104	1150	331	28	95	95	0	0.000	0.000	0.000	0.000	0.000	0.000	0.000	0.000	0.000	0.000	0.000	0.000	0.000	0.000	0.062	0.072	0.090	0.077	3.092	0.133	0.189	80	560	100	102	1654	1756	128	1788	1916	Error	Error	-4.019	102	1654	128	1788	59490	231395	0.451	5.263	0	0	0
1	10	10	"A59"	"A59"	16280	65450	100	2125	1989	933	46	636	636	932	2255	241	11	1	0	3661	3647	1412	38	1132	1132	1586	3008	189	35	1	0	0.000	0.000	0.000	0.000	0.000	0.000	0.000	0.000	0.000	0.000	0.000	0.000	0.000	0.000	0.589	0.538	0.542	0.522	2.036	0.288	0.474	80	560	100	1489	2529	4018	1353	2515	3868	Error	Error	-0.764	1489	2529	1353	2515	159152	291753	0.469	0.685	0	0	0
1	11	10	"A59"	"A59"	16580	65450	100	1928	1866	847	45	593	593	624	256	41	87	77	0	3362	3451	1183	34	1119	1119	1170	333	28	97	90	0	0.000	0.000	0.000	0.000	0.000	0.000	0.000	0.000	0.000	0.000	0.000	0.000	0.000	0.000	0.595	0.546	0.473	0.455	1.828	0.510	0.572	80	560	100	1335	2243	3578	1273	2332	3605	Error	Error	-0.749	1335	2243	1273	2332	149248	276047	4.852	6.850	0	0	0
1	12	10	"A59"	"A59"	16880	65450	100	2283	2197	806	36	643	643	662	190	28	96	92	0	3644	3635	1223	33	1152	1152	1193	253	21	96	95	0	0.000	0.000	0.000	0.000	0.000	0.000	0.000	0.000	0.000	0.000	0.000	0.000	0.000	0.000	0.658	0.626	0.632	0.619	1.505	0.445	0.558	80	560	100	1640	2492	4132	1554	2483	4037	Error	Error	-0.604	1640	2492	1554	2483	175734	290819	8.079	9.652	0	0	0
1	13	10	"A60"	"A60"	17180	65450	100	734	758	217	28	669	669	678	185	27	27	7	0	1793	1923	650	33	1188	1188	1215	620	51	46	22	0	0.000	0.000	0.000	0.000	0.000	0.000	0.000	0.000	0.000	0.000	0.000	0.000	0.000	0.000	0.107	0.121	0.254	0.278	4.345	0.152	0.114	80	560	100	65	605	670	89	735	824	Error	Error	-3.218	65	605	89	735	60636	153840	0.432	1.142	0	0	0
1	14	10	"A60"	"A60"	17480	65450	100	775	788	198	25	747	747	755	188	24	20	6	0	1792	1872	525	28	1218	1218	1228	250	20	71	61	0	0.000	0.000	0.000	0.000	0.000	0.000	0.000	0.000	0.000	0.000	0.000	0.000	0.000	0.000	0.049	0.063	0.162	0.180	3.893	0.144	0.059	80	560	100	28	574	602	41	654	695	Error	Error	-4.358	28	574	41	654	63076	149751	0.176	2.576	0	0	0
1	15	10	"A60"	"A60"	17780	65450	100	992	1026	221	21	948	948	959	222	23	23	7	0	2113	2215	560	25	1422	1422	1428	155	10	88	83	0	0.000	0.000	0.000	0.000	0.000	0.000	0.000	0.000	0.000	0.000	0.000	0.000	0.000	0.000	0.064	0.098	0.227	0.200	4.044	0.141	0.054	80	560	100	44	691	735	78	793	871	Error	Error	-3.973	44	691	78	793	82056	177186	0.302	5.077	0	0	0
1	16	10	"A61"	"A61"	18080	65450	100	1361	1386	267	19	1138	1138	1147	234	20	48	20	0	3643	3549	1009	28	1557	1557	1559	156	10	95	92	0	0.000	0.000	0.000	0.000	0.000	0.000	0.000	0.000	0.000	0.000	0.000	0.000	0.000	0.000	0.107	0.124	0.143	0.135	2.637	0.140	0.282	80	560	100	223	2086	2309	248	1992	2240	Error	Error	-3.226	223	2086	248	1992	110905	283908	1.021	12.756	0	0	0
1	17	10	"A61"	"A61"	18380	65450	100	1335	1388	324	23	1186	1186	1201	238	19	36	20	0	3019	3192	1033	32	1588	1588	1590	156	9	97	93	0	0.000	0.000	0.000	0.000	0.000	0.000	0.000	0.000	0.000	0.000	0.000	0.000	0.000	0.000	0.104	0.126	0.172	0.132	3.116	0.144	0.227	80	560	100	149	1431	1580	202	1604	1806	Error	Error	-3.264	149	1431	202	1604	111001	255353	0.786	10.269	0	0	0
1	18	10	"A61"	"A61"	18680	65450	100	1426	1449	240	16	1150	1150	1149	243	21	55	21	0	3781	3710	1891	50	1542	1542	1550	206	13	92	90	0	0.000	0.000	0.000	0.000	0.000	0.000	0.000	0.000	0.000	0.000	0.000	0.000	0.000	0.000	0.123	0.138	0.165	0.153	2.354	0.099	0.231	80	560	100	276	2239	2515	299	2168	2467	Error	Error	-3.020	276	2239	299	2168	115923	296777	1.235	10.485	0	0	0
1	1	11	"A62"	"A62"	13570	65760	100	855	877	221	25	887	887	914	214	23	16	1	0	1385	1376	168	12	1304	1304	1323	227	17	18	1	0	0.000	0.000	0.000	0.000	0.000	0.000	0.000	0.000	0.000	0.000	0.000	0.000	0.000	0.000	-0.395	-0.139	1.009	1.019	3.224	3.216	0.064	80	560	100	-32	81	49	-10	72	62	Error	Error	Error	-32	81	-10	72	70180	110095	-0.173	0.233	0	0	0
1	2	11	"A62"	"A62"	13880	65760	100	920	1064	1214	114	815	815	863	841	97	1	1	0	2520	2594	1041	40	1277	1277	1286	220	17	97	86	0	0.000	0.000	0.000	0.000	0.000	0.000	0.000	0.000	0.000	0.000	0.000	0.000	0.000	0.000	0.084	0.189	0.149	0.151	3.082	0.673	0.378	80	560	100	105	1243	1348	249	1317	1566	Error	Error	-3.565	105	1243	249	1317	85088	207511	0.239	5.945	0	0	0
1	3	11	"A62"	"A62"	14180	65760	100	791	829	242	29	729	729	749	251	33	28	8	0	2385	2408	616	25	1151	1151	1176	202	17	100	93	0	0.000	0.000	0.000	0.000	0.000	0.000	0.000	0.000	0.000	0.000	0.000	0.000	0.000	0.000	0.050	0.080	0.162	0.137	2.784	0.100	0.078	80	560	100	62	1234	1296	100	1257	1357	Error	Error	-4.315	62	1234	100	1257	66359	192618	0.319	6.099	0	0	0
1	4	11	"A63"	"A63"	14480	65760	100	881	903	234	25	670	670	681	177	25	57	26	0	3056	2999	1019	33	1136	1136	1140	139	12	91	90	0	0.000	0.000	0.000	0.000	0.000	0.000	0.000	0.000	0.000	0.000	0.000	0.000	0.000	0.000	0.110	0.125	0.139	0.136	3.033	0.116	0.258	80	560	100	211	1920	2131	233	1863	2096	Error	Error	-3.186	211	1920	233	1863	72210	239944	1.254	13.374	0	0	0
1	5	11	"A63"	"A63"	14780	65760	100	666	678	158	23	660	660	672	248	36	10	0	0	1739	1874	565	30	1123	1123	1140	170	14	91	85	0	0.000	0.000	0.000	0.000	0.000	0.000	0.000	0.000	0.000	0.000	0.000	0.000	0.000	0.000	0.010	0.024	0.131	0.118	4.228	0.107	0.073	80	560	100	6	616	622	18	751	769	Error	Error	-6.682	6	616	18	751	54267	149956	0.024	4.318	0	0	0
1	6	11	"A63"	"A63"	15080	65760	100	847	856	241	28	603	603	630	216	34	57	21	0	3631	3718	1305	35	1088	1088	1117	206	18	98	97	0	0.000	0.000	0.000	0.000	0.000	0.000	0.000	0.000	0.000	0.000	0.000	0.000	0.000	0.000	0.096	0.096	0.114	0.098	2.293	0.104	0.263	80	560	100	244	2543	2787	253	2630	2883	Error	Error	-3.382	244	2543	253	2630	68501	297459	1.046	12.626	0	0	0
1	7	11	"A64"	"A64"	15380	65760	100	842	877	249	28	620	620	659	531	80	17	0	0	2492	2814	1103	39	1133	1133	1178	425	36	91	77	0	0.000	0.000	0.000	0.000	0.000	0.000	0.000	0.000	0.000	0.000	0.000	0.000	0.000	0.000	0.163	0.153	0.169	0.159	2.472	0.347	0.349	80	560	100	222	1359	1581	257	1681	1938	Error	Error	-2.614	222	1359	257	1681	70192	225120	0.411	3.849	0	0	0
1	8	11	"A64"	"A64"	15680	65760	100	905	943	264	27	642	642	665	309	46	45	15	0	3789	3639	1093	30	1154	1154	1188	243	20	97	92	0	0.000	0.000	0.000	0.000	0.000	0.000	0.000	0.000	0.000	0.000	0.000	0.000	0.000	0.000	0.100	0.121	0.117	0.105	2.924	0.104	0.083	80	560	100	263	2635	2898	301	2485	2786	Error	Error	-3.325	263	2635	301	2485	75441	291132	0.900	10.086	0	0	0
1	9	11	"A64"	"A64"	15980	65760	100	893	870	230	26	631	631	694	893	128	0	0	0	3666	3781	1250	33	1133	1133	1202	759	63	93	83	0	0.000	0.000	0.000	0.000	0.000	0.000	0.000	0.000	0.000	0.000	0.000	0.000	0.000	0.000	0.103	0.090	0.098	0.083	2.612	0.097	0.301	80	560	100	262	2533	2795	239	2648	2887	Error	Error	-3.273	262	2533	239	2648	69621	302472	0.197	3.398	0	0	0
1	10	11	"A65"	"A65"	16280	65750	100	788	805	232	28	625	625	642	205	31	42	12	0	3900	3671	1319	35	1106	1106	1134	217	19	87	87	0	0.000	0.000	0.000	0.000	0.000	0.000	0.000	0.000	0.000	0.000	0.000	0.000	0.000	0.000	0.058	0.070	0.081	0.103	5.042	0.063	0.179	80	560	100	163	2794	2957	180	2565	2745	Error	Error	-4.099	163	2794	180	2565	64390	293650	0.795	11.691	0	0	0
1	11	11	"A65"	"A65"	16580	65750	100	692	716	184	25	606	606	626	193	30	30	10	0	2069	2428	1009	41	1087	1087	1122	214	19	93	77	0	0.000	0.000	0.000	0.000	0.000	0.000	0.000	0.000	0.000	0.000	0.000	0.000	0.000	0.000	0.088	0.082	0.114	0.116	3.276	0.091	0.174	80	560	100	86	982	1068	110	1341	1451	Error	Error	-3.513	86	982	110	1341	57286	194247	0.466	6.103	0	0	0
1	12	11	"A65"	"A65"	16880	65750	100	823	837	239	28	635	635	644	196	30	48	21	0	3557	3504	964	27	1122	1122	1141	173	15	98	95	0	0.000	0.000	0.000	0.000	0.000	0.000	0.000	0.000	0.000	0.000	0.000	0.000	0.000	0.000	0.077	0.085	0.108	0.095	2.230	0.089	0.227	80	560	100	188	2435	2623	202	2382	2584	Error	Error	-3.695	188	2435	202	2382	66934	280348	0.985	13.659	0	0	0
1	13	11	"A66"	"A66"	17180	65750	100	916	916	249	27	638	638	670	210	31	63	22	0	3188	3090	1136	36	1130	1130	1141	147	12	88	82	0	0.000	0.000	0.000	0.000	0.000	0.000	0.000	0.000	0.000	0.000	0.000	0.000	0.000	0.000	0.135	0.142	0.169	0.182	2.801	0.125	0.292	80	560	100	278	2058	2336	278	1960	2238	Error	Error	-2.888	278	2058	278	1960	73241	247174	1.171	13.259	0	0	0
1	14	11	"A66"	"A66"	17480	65750	100	743	773	241	31	707	707	729	277	37	15	5	0	1996	2162	667	30	1190	1190	1187	147	12	95	92	0	0.000	0.000	0.000	0.000	0.000	0.000	0.000	0.000	0.000	0.000	0.000	0.000	0.000	0.000	0.045	0.068	0.177	0.152	3.639	0.153	0.131	80	560	100	36	806	842	66	972	1038	Error	Error	-4.485	36	806	66	972	61843	172966	0.159	6.633	0	0	0
1	15	11	"A66"	"A66"	17780	65750	100	1122	1142	229	20	897	897	917	231	25	47	20	0	3554	3442	834	24	1374	1374	1383	150	10	98	97	0	0.000	0.000	0.000	0.000	0.000	0.000	0.000	0.000	0.000	0.000	0.000	0.000	0.000	0.000	0.103	0.118	0.119	0.120	2.463	0.114	0.197	80	560	100	225	2180	2405	245	2068	2313	Error	Error	-3.276	225	2180	245	2068	91340	275321	0.974	13.727	0	0	0
1	16	11	"A67"	"A67"	18080	65750	100	1349	1378	272	19	1164	1164	1167	230	19	47	21	0	3662	3469	1049	30	1580	1580	1587	182	11	93	91	0	0.000	0.000	0.000	0.000	0.000	0.000	0.000	0.000	0.000	0.000	0.000	0.000	0.000	0.000	0.089	0.113	0.151	0.162	2.645	0.123	0.202	80	560	100	185	2082	2267	214	1889	2103	Error	Error	-3.492	185	2082	214	1889	110212	277506	0.917	10.341	0	0	0
1	17	11	"A67"	"A67"	18380	65750	100	1356	1340	265	19	1199	1199	1206	250	20	31	8	0	3027	3013	800	26	1588	1588	1588	158	9	98	92	0	0.000	0.000	0.000	0.000	0.000	0.000	0.000	0.000	0.000	0.000	0.000	0.000	0.000	0.000	0.109	0.099	0.183	0.152	2.856	0.126	0.103	80	560	100	157	1439	1596	141	1425	1566	Error	Error	-3.196	157	1439	141	1425	107223	241041	0.536	9.019	0	0	0
1	18	11	"A67"	"A67"	18680	65750	100	1371	1391	305	21	1216	1216	1215	229	18	32	22	0	3467	3439	1115	32	1575	1575	1587	158	9	96	96	0	0.000	0.000	0.000	0.000	0.000	0.000	0.000	0.000	0.000	0.000	0.000	0.000	0.000	0.000	0.082	0.094	0.132	0.096	3.123	0.139	0.216	80	560	100	155	1892	2047	175	1864	2039	Error	Error	-3.610	155	1892	175	1864	111316	275138	0.769	11.722	0	0	0
1	1	12	"A68"	"A68"	13580	66060	100	1075	1138	415	36	921	921	927	237	25	35	12	0	2840	3186	1379	43	1325	1325	1332	178	13	95	90	0	0.000	0.000	0.000	0.000	0.000	0.000	0.000	0.000	0.000	0.000	0.000	0.000	0.000	0.000	0.102	0.117	0.120	0.133	3.732	0.161	0.254	80	560	100	154	1515	1669	217	1861	2078	Error	Error	-3.298	154	1515	217	1861	91036	254842	0.890	10.416	0	0	0
1	2	12	"A68"	"A68"	13880	66060	100	930	960	244	25	796	796	813	185	22	40	18	0	2580	2986	1214	40	1211	1211	1224	132	10	98	98	0	0.000	0.000	0.000	0.000	0.000	0.000	0.000	0.000	0.000	0.000	0.000	0.000	0.000	0.000	0.098	0.092	0.116	0.103	2.858	0.087	0.148	80	560	100	134	1369	1503	164	1775	1939	Error	Error	-3.353	134	1369	164	1775	76828	238889	0.795	13.348	0	0	0
1	3	12	"A68"	"A68"	14180	66060	100	896	918	244	26	720	720	734	196	26	46	18	0	3065	2963	1060	35	1171	1171	1179	136	11	96	92	0	0.000	0.000	0.000	0.000	0.000	0.000	0.000	0.000	0.000	0.000	0.000	0.000	0.000	0.000	0.093	0.110	0.147	0.144	2.340	0.122	0.224	80	560	100	176	1894	2070	198	1792	1990	Error	Error	-3.428	176	1894	198	1792	73444	237039	0.939	13.118	0	0	0
1	4	12	"A69"	"A69"	14480	66060	100	916	899	234	26	660	660	681	202	29	56	26	0	3779	3609	1107	30	1138	1138	1150	170	14	97	95	0	0.000	0.000	0.000	0.000	0.000	0.000	0.000	0.000	0.000	0.000	0.000	0.000	0.000	0.000	0.097	0.097	0.110	0.103	2.589	0.108	0.339	80	560	100	256	2641	2897	239	2471	2710	Error	Error	-3.367	256	2641	239	2471	71932	288730	1.079	14.465	0	0	0
1	5	12	"A69"	"A69"	14780	66060	100	854	898	250	27	632	632	653	285	43	40	16	0	3800	3727	937	25	1124	1124	1131	153	13	100	98	0	0.000	0.000	0.000	0.000	0.000	0.000	0.000	0.000	0.000	0.000	0.000	0.000	0.000	0.000	0.083	0.102	0.101	0.102	2.457	0.107	0.288	80	560	100	222	2676	2898	266	2603	2869	Error	Error	-3.591	222	2676	266	2603	71810	298140	0.860	16.967	0	0	0
1	6	12	"A69"	"A69"	15080	66060	100	865	892	300	33	599	599	616	171	27	63	41	0	4072	4009	1162	28	1105	1105	1118	157	14	100	100	0	0.000	0.000	0.000	0.000	0.000	0.000	0.000	0.000	0.000	0.000	0.000	0.000	0.000	0.000	0.090	0.101	0.107	0.095	1.857	0.104	0.333	80	560	100	266	2967	3233	293	2904	3197	Error	Error	-3.480	266	2967	293	2904	71325	320704	1.614	18.414	0	0	0
1	7	12	"A70"	"A70"	15380	66060	100	793	867	407	46	622	622	644	202	31	42	20	0	2908	2742	1021	37	1119	1119	1144	252	22	85	82	0	0.000	0.000	0.000	0.000	0.000	0.000	0.000	0.000	0.000	0.000	0.000	0.000	0.000	0.000	0.096	0.151	0.148	0.177	3.792	0.176	0.260	80	560	100	171	1789	1960	245	1623	1868	Error	Error	-3.387	171	1789	245	1623	69349	219370	1.104	6.341	0	0	0
1	8	12	"A70"	"A70"	15680	66060	100	739	804	259	32	647	647	709	833	117	1	0	0	3038	3062	849	27	1144	1144	1215	1087	89	86	36	0	0.000	0.000	0.000	0.000	0.000	0.000	0.000	0.000	0.000	0.000	0.000	0.000	0.000	0.000	0.049	0.082	0.112	0.098	2.816	0.106	0.204	80	560	100	92	1894	1986	157	1918	2075	Error	Error	-4.364	92	1894	157	1918	64347	244985	0.114	1.699	0	0	0
1	9	12	"A70"	"A70"	15980	66060	100	754	777	218	28	640	640	673	350	52	15	2	0	3318	3385	882	26	1125	1125	1156	366	31	100	97	0	0.000	0.000	0.000	0.000	0.000	0.000	0.000	0.000	0.000	0.000	0.000	0.000	0.000	0.000	0.052	0.061	0.109	0.083	2.345	0.066	0.107	80	560	100	114	2193	2307	137	2260	2397	Error	Error	-4.266	114	2193	137	2260	62195	270798	0.297	6.090	0	0	0
1	10	12	"A71"	"A71"	16290	66060	100	726	774	244	31	602	602	627	255	40	32	3	0	2243	2629	1300	49	1083	1083	1110	289	26	80	72	0	0.000	0.000	0.000	0.000	0.000	0.000	0.000	0.000	0.000	0.000	0.000	0.000	0.000	0.000	0.107	0.111	0.128	0.149	3.883	0.116	0.341	80	560	100	124	1160	1284	172	1546	1718	Error	Error	-3.226	124	1160	172	1546	61934	210318	0.576	5.256	0	0	0
1	11	12	"A71"	"A71"	16590	66050	100	783	808	213	26	618	618	636	193	30	43	20	0	4164	3583	1328	37	1097	1097	1126	230	20	87	86	0	0.000	0.000	0.000	0.000	0.000	0.000	0.000	0.000	0.000	0.000	0.000	0.000	0.000	0.000	0.054	0.076	0.082	0.077	3.289	0.062	0.192	80	560	100	165	3067	3232	190	2486	2676	Error	Error	-4.216	165	3067	190	2486	64623	286626	0.891	10.683	0	0	0
1	12	12	"A71"	"A71"	16890	66050	100	736	805	377	46	617	617	639	225	35	32	10	0	2299	2704	1257	46	1118	1118	1150	240	20	90	76	0	0.000	0.000	0.000	0.000	0.000	0.000	0.000	0.000	0.000	0.000	0.000	0.000	0.000	0.000	0.101	0.119	0.142	0.143	4.826	0.096	0.118	80	560	100	119	1181	1300	188	1586	1774	Error	Error	-3.311	119	1181	188	1586	64381	216341	0.738	6.475	0	0	0
1	13	12	"A72"	"A72"	17190	66050	100	900	936	292	31	650	650	667	186	27	65	35	0	3489	3238	1330	41	1168	1168	1244	414	33	82	77	0	0.000	0.000	0.000	0.000	0.000	0.000	0.000	0.000	0.000	0.000	0.000	0.000	0.000	0.000	0.108	0.138	0.171	0.184	3.884	0.104	0.261	80	560	100	250	2321	2571	286	2070	2356	Error	Error	-3.215	250	2321	286	2070	74882	259006	1.446	4.816	0	0	0
1	14	12	"A72"	"A72"	17490	66050	100	988	1041	318	30	703	703	718	186	25	65	36	0	3711	4031	1576	39	1235	1235	1308	392	29	96	96	0	0.000	0.000	0.000	0.000	0.000	0.000	0.000	0.000	0.000	0.000	0.000	0.000	0.000	0.000	0.115	0.121	0.112	0.111	2.603	0.113	0.445	80	560	100	285	2476	2761	338	2796	3134	Error	Error	-3.119	285	2476	338	2796	83279	322471	1.737	6.946	0	0	0
1	15	12	"A72"	"A72"	17790	66050	100	1215	1201	346	28	854	854	919	590	64	27	0	0	3703	5039	3294	65	1371	1371	1461	1157	79	77	50	0	0.000	0.000	0.000	0.000	0.000	0.000	0.000	0.000	0.000	0.000	0.000	0.000	0.000	0.000	0.155	0.095	0.119	0.111	2.511	0.086	0.381	80	560	100	361	2332	2693	347	3668	4015	Error	Error	-2.691	361	2332	347	3668	96093	403141	0.478	3.092	0	0	0
1	16	12	"A73"	"A73"	18090	66050	100	1138	1136	210	18	1155	1155	1164	252	21	10	0	0	1721	1763	303	17	1565	1565	1573	177	11	46	21	0	0.000	0.000	0.000	0.000	0.000	0.000	0.000	0.000	0.000	0.000	0.000	0.000	0.000	0.000	-0.109	-0.096	0.590	0.618	3.743	1.460	0.007	80	560	100	-17	156	139	-19	198	179	Error	Error	Error	-17	156	-19	198	90917	141055	-0.111	1.073	0	0	0
1	17	12	"A73"	"A73"	18390	66050	100	1317	1320	282	21	1226	1226	1242	250	20	25	10	0	2051	2186	566	25	1618	1618	1617	164	10	75	61	0	0.000	0.000	0.000	0.000	0.000	0.000	0.000	0.000	0.000	0.000	0.000	0.000	0.000	0.000	0.210	0.165	0.345	0.372	5.356	0.217	0.036	80	560	100	91	433	524	94	568	662	Error	Error	-2.250	91	433	94	568	105634	174894	0.312	3.470	0	0	0
1	18	12	"A73"	"A73"	18690	66050	100	1261	1266	228	18	1238	1238	1251	238	19	18	2	0	2072	2153	486	22	1611	1611	1619	153	9	78	66	0	0.000	0.000	0.000	0.000	0.000	0.000	0.000	0.000	0.000	0.000	0.000	0.000	0.000	0.000	0.050	0.052	0.369	0.305	5.330	0.099	0.008	80	560	100	23	461	484	28	542	570	Error	Error	-4.325	23	461	28	542	101301	172206	0.063	3.490	0	0	0
1	1	13	"A74"	"A74"	13580	66360	100	1300	1296	242	18	956	956	967	226	23	70	28	0	4432	4310	1200	27	1378	1378	1381	152	11	97	95	0	0.000	0.000	0.000	0.000	0.000	0.000	0.000	0.000	0.000	0.000	0.000	0.000	0.000	0.000	0.113	0.116	0.121	0.121	2.621	0.112	0.355	80	560	100	344	3054	3398	340	2932	3272	Error	Error	-3.150	344	3054	340	2932	103696	344776	1.456	19.270	0	0	0
1	2	13	"A74"	"A74"	13890	66360	100	1068	1080	239	22	844	844	863	241	27	46	15	0	2783	2909	1082	37	1306	1306	1321	155	11	95	90	0	0.000	0.000	0.000	0.000	0.000	0.000	0.000	0.000	0.000	0.000	0.000	0.000	0.000	0.000	0.152	0.147	0.162	0.189	3.695	0.146	0.242	80	560	100	224	1477	1701	236	1603	1839	Error	Error	-2.721	224	1477	236	1603	86371	232706	0.900	10.245	0	0	0
1	3	13	"A74"	"A74"	14190	66360	100	969	994	268	26	763	763	806	364	45	27	2	0	3494	3438	1176	34	1229	1229	1347	609	45	92	77	0	0.000	0.000	0.000	0.000	0.000	0.000	0.000	0.000	0.000	0.000	0.000	0.000	0.000	0.000	0.091	0.105	0.114	0.096	2.688	0.103	0.283	80	560	100	206	2265	2471	231	2209	2440	Error	Error	-3.459	206	2265	231	2209	79559	275052	0.516	3.433	0	0	0
1	4	13	"A75"	"A75"	14490	66360	100	1033	1045	268	25	726	726	2698	9694	359	0	0	0	3465	3523	1066	30	1212	1212	3336	9907	296	0	0	0	0.000	0.000	0.000	0.000	0.000	0.000	0.000	0.000	0.000	0.000	0.000	0.000	0.000	0.000	0.136	0.138	0.152	0.135	2.515	0.148	0.275	80	560	100	307	2253	2560	319	2311	2630	Error	Error	-2.876	307	2253	319	2311	83576	281801	-0.171	0.019	0	0	0
1	5	13	"A75"	"A75"	14790	66360	100	1095	1099	344	31	650	650	723	1450	200	1	0	0	3606	3737	1259	33	1151	1151	1239	516	41	98	91	0	0.000	0.000	0.000	0.000	0.000	0.000	0.000	0.000	0.000	0.000	0.000	0.000	0.000	0.000	0.181	0.174	0.175	0.159	2.616	0.142	0.383	80	560	100	445	2455	2900	449	2586	3035	Error	Error	-2.464	445	2455	449	2586	87919	298997	0.259	4.841	0	0	0
1	6	13	"A75"	"A75"	15090	66360	100	1057	1037	254	24	632	632	666	265	39	66	33	0	3904	4019	1089	27	1178	1178	1324	562	42	100	97	0	0.000	0.000	0.000	0.000	0.000	0.000	0.000	0.000	0.000	0.000	0.000	0.000	0.000	0.000	0.156	0.143	0.139	0.132	1.876	0.130	0.403	80	560	100	425	2726	3151	405	2841	3246	Error	Error	-2.681	425	2726	405	2841	82926	321522	1.400	4.795	0	0	0
1	7	13	"A76"	"A76"	15390	66360	100	830	875	235	26	626	626	659	296	44	36	10	0	3682	3409	1269	37	1142	1142	1160	203	17	87	86	0	0.000	0.000	0.000	0.000	0.000	0.000	0.000	0.000	0.000	0.000	0.000	0.000	0.000	0.000	0.080	0.110	0.105	0.118	3.173	0.107	0.273	80	560	100	204	2540	2744	249	2267	2516	Error	Error	-3.638	204	2540	249	2267	69961	272740	0.730	11.079	0	0	0
1	8	13	"A76"	"A76"	15690	66360	100	1025	1204	799	66	675	675	1330	4682	352	1	0	0	4097	4198	1133	26	1200	1200	1942	4633	238	7	0	0	0.000	0.000	0.000	0.000	0.000	0.000	0.000	0.000	0.000	0.000	0.000	0.000	0.000	0.000	0.121	0.176	0.124	0.112	2.668	0.758	0.662	80	560	100	350	2897	3247	529	2998	3527	Error	Error	-3.049	350	2897	529	2998	96343	335847	-0.027	0.487	0	0	0
1	9	13	"A76"	"A76"	15990	66360	100	773	794	219	27	635	635	668	276	41	25	5	0	2674	2770	1058	38	1142	1142	1197	327	27	91	77	0	0.000	0.000	0.000	0.000	0.000	0.000	0.000	0.000	0.000	0.000	0.000	0.000	0.000	0.000	0.090	0.098	0.131	0.119	3.008	0.106	0.245	80	560	100	138	1532	1670	159	1628	1787	Error	Error	-3.473	138	1532	159	1628	63528	221632	0.457	4.810	0	0	0
1	10	13	"A77"	"A77"	16290	66360	100	1199	1224	356	29	633	633	659	203	30	87	67	0	3972	3987	1233	30	1168	1168	1224	277	22	95	95	0	0.000	0.000	0.000	0.000	0.000	0.000	0.000	0.000	0.000	0.000	0.000	0.000	0.000	0.000	0.202	0.210	0.206	0.199	2.016	0.202	0.609	80	560	100	566	2804	3370	591	2819	3410	Error	Error	-2.309	566	2804	591	2819	97888	318960	2.783	9.975	0	0	0
1	11	13	"A77"	"A77"	16590	66360	100	1076	1111	308	27	635	635	660	203	30	85	56	0	2670	2952	992	33	1149	1149	1189	218	18	98	96	0	0.000	0.000	0.000	0.000	0.000	0.000	0.000	0.000	0.000	0.000	0.000	0.000	0.000	0.000	0.290	0.264	0.266	0.232	2.448	0.213	0.471	80	560	100	441	1521	1962	476	1803	2279	Error	Error	-1.786	441	1521	476	1803	88860	236131	2.222	8.087	0	0	0
1	12	13	"A77"	"A77"	16890	66350	100	1182	1182	341	28	632	632	644	185	28	86	73	0	3787	3868	1261	32	1180	1180	1230	308	25	95	95	0	0.000	0.000	0.000	0.000	0.000	0.000	0.000	0.000	0.000	0.000	0.000	0.000	0.000	0.000	0.211	0.205	0.221	0.199	1.966	0.194	0.608	80	560	100	550	2607	3157	550	2688	3238	Error	Error	-2.245	550	2607	550	2688	94528	309465	2.908	8.565	0	0	0
1	13	13	"A78"	"A78"	17190	66350	100	969	985	262	26	656	656	674	193	28	67	41	0	4454	4416	1853	41	1187	1187	1247	283	22	92	87	0	0.000	0.000	0.000	0.000	0.000	0.000	0.000	0.000	0.000	0.000	0.000	0.000	0.000	0.000	0.096	0.102	0.121	0.114	2.809	0.089	0.386	80	560	100	313	3267	3580	329	3229	3558	Error	Error	-3.384	313	3267	329	3229	78781	353275	1.611	11.198	0	0	0
1	14	13	"A78"	"A78"	17490	66350	100	1079	1139	338	29	721	721	722	199	27	73	40	0	4656	5269	2693	51	1251	1251	1308	314	24	95	93	0	0.000	0.000	0.000	0.000	0.000	0.000	0.000	0.000	0.000	0.000	0.000	0.000	0.000	0.000	0.105	0.104	0.108	0.106	2.469	0.101	0.566	80	560	100	358	3405	3763	418	4018	4436	Error	Error	-3.250	358	3405	418	4018	91122	421530	2.095	12.615	0	0	0
1	15	13	"A78"	"A78"	17790	66350	100	1242	1306	337	25	838	838	851	218	25	78	46	0	5251	5471	1926	35	1360	1360	1405	237	16	100	97	0	0.000	0.000	0.000	0.000	0.000	0.000	0.000	0.000	0.000	0.000	0.000	0.000	0.000	0.000	0.104	0.114	0.115	0.106	2.101	0.104	0.456	80	560	100	404	3891	4295	468	4111	4579	Error	Error	-3.268	404	3891	468	4111	104470	437663	2.087	17.156	0	0	0
1	16	13	"A79"	"A79"	18090	66350	100	1303	1313	274	20	1033	1033	1037	231	22	55	26	0	3460	3569	1139	31	1481	1481	1490	152	10	97	95	0	0.000	0.000	0.000	0.000	0.000	0.000	0.000	0.000	0.000	0.000	0.000	0.000	0.000	0.000	0.136	0.134	0.150	0.147	2.939	0.125	0.249	80	560	100	270	1979	2249	280	2088	2368	Error	Error	-2.874	270	1979	280	2088	105030	285505	1.195	13.678	0	0	0
1	17	13	"A79"	"A79"	18390	66350	100	1621	1609	305	18	1196	1196	1212	247	20	73	36	0	4467	4393	1022	23	1625	1625	1635	167	10	98	98	0	0.000	0.000	0.000	0.000	0.000	0.000	0.000	0.000	0.000	0.000	0.000	0.000	0.000	0.000	0.150	0.149	0.173	0.159	2.187	0.140	0.309	80	560	100	425	2842	3267	413	2768	3181	Error	Error	-2.741	425	2842	413	2768	128696	351437	1.607	16.515	0	0	0
1	18	13	"A79"	"A79"	18690	66350	100	1568	1572	314	19	1214	1214	1223	233	19	61	36	0	4754	4583	1407	30	1627	1627	1632	165	10	97	93	0	0.000	0.000	0.000	0.000	0.000	0.000	0.000	0.000	0.000	0.000	0.000	0.000	0.000	0.000	0.113	0.121	0.142	0.117	2.573	0.126	0.342	80	560	100	354	3127	3481	358	2956	3314	Error	Error	-3.143	354	3127	358	2956	125721	366645	1.498	17.885	0	0	0
1	1	14	"A80"	"A80"	13590	66660	100	1173	1199	239	19	979	979	993	232	23	47	12	0	2406	2503	609	24	1394	1394	1432	597	41	83	42	0	0.000	0.000	0.000	0.000	0.000	0.000	0.000	0.000	0.000	0.000	0.000	0.000	0.000	0.000	0.192	0.198	0.230	0.213	2.769	0.219	0.223	80	560	100	194	1012	1206	220	1109	1329	Error	Error	-2.383	194	1012	220	1109	95933	200271	0.888	1.794	0	0	0
1	2	14	"A80"	"A80"	13890	66660	100	1161	1171	239	20	906	906	945	377	39	30	2	0	3084	2993	739	24	1336	1336	1370	488	35	95	82	0	0.000	0.000	0.000	0.000	0.000	0.000	0.000	0.000	0.000	0.000	0.000	0.000	0.000	0.000	0.146	0.160	0.182	0.150	2.446	0.300	0.395	80	560	100	255	1748	2003	265	1657	1922	Error	Error	-2.777	255	1748	265	1657	93667	239479	0.599	3.326	0	0	0
1	3	14	"A80"	"A80"	14190	66660	100	1015	1041	338	32	761	761	779	207	26	53	30	0	2659	3073	1447	47	1224	1224	1234	165	13	98	90	0	0.000	0.000	0.000	0.000	0.000	0.000	0.000	0.000	0.000	0.000	0.000	0.000	0.000	0.000	0.177	0.151	0.193	0.176	2.763	1.253	0.550	80	560	100	254	1435	1689	280	1849	2129	Error	Error	-2.498	254	1435	280	1849	83307	245855	1.266	11.145	0	0	0
1	4	14	"A81"	"A81"	14490	66660	100	886	877	227	25	695	695	760	794	104	1	0	0	2897	2980	1336	44	1150	1150	1214	1005	82	68	42	0	0.000	0.000	0.000	0.000	0.000	0.000	0.000	0.000	0.000	0.000	0.000	0.000	0.000	0.000	0.109	0.099	0.117	0.128	3.350	0.102	0.176	80	560	100	191	1747	1938	182	1830	2012	Error	Error	-3.193	191	1747	182	1830	70164	238368	0.147	1.757	0	0	0
1	5	14	"A81"	"A81"	14790	66660	100	833	858	228	26	632	632	815	2522	309	0	0	0	3025	3009	558	18	1107	1107	1299	2699	207	7	0	0	0.000	0.000	0.000	0.000	0.000	0.000	0.000	0.000	0.000	0.000	0.000	0.000	0.000	0.000	0.105	0.119	0.122	0.097	3.123	0.919	0.949	80	560	100	201	1918	2119	226	1902	2128	Error	Error	-3.254	201	1918	226	1902	68657	240732	0.017	0.634	0	0	0
1	6	14	"A81"	"A81"	15090	66660	100	927	951	258	27	652	652	767	1392	181	0	0	0	3957	3913	919	23	1159	1159	1295	1399	108	95	50	0	0.000	0.000	0.000	0.000	0.000	0.000	0.000	0.000	0.000	0.000	0.000	0.000	0.000	0.000	0.098	0.109	0.126	0.103	2.112	0.817	0.661	80	560	100	275	2798	3073	299	2754	3053	Error	Error	-3.347	275	2798	299	2754	76106	313073	0.132	1.871	0	0	0
1	7	14	"A82"	"A82"	15390	66660	100	918	932	306	32	625	625	642	193	30	70	31	0	3889	3884	1354	34	1140	1140	1173	207	17	100	97	0	0.000	0.000	0.000	0.000	0.000	0.000	0.000	0.000	0.000	0.000	0.000	0.000	0.000	0.000	0.107	0.112	0.111	0.105	1.929	0.123	0.367	80	560	100	293	2749	3042	307	2744	3051	Error	Error	-3.230	293	2749	307	2744	74560	310724	1.503	13.097	0	0	0
1	8	14	"A82"	"A82"	15690	66660	100	948	964	188	19	686	686	1230	4943	401	0	0	0	4268	4282	956	22	1192	1192	1785	4866	272	3	0	0	0.000	0.000	0.000	0.000	0.000	0.000	0.000	0.000	0.000	0.000	0.000	0.000	0.000	0.000	0.085	0.090	0.102	0.082	2.095	0.850	0.776	80	560	100	262	3076	3338	278	3090	3368	Error	Error	-3.553	262	3076	278	3090	77111	342594	-0.054	0.513	0	0	0
1	9	14	"A82"	"A82"	15990	66660	100	884	907	218	24	647	647	760	1495	196	0	0	0	3558	3641	1091	29	1164	1164	1280	1462	114	83	28	0	0.000	0.000	0.000	0.000	0.000	0.000	0.000	0.000	0.000	0.000	0.000	0.000	0.000	0.000	0.099	0.105	0.120	0.108	1.954	0.137	0.313	80	560	100	237	2394	2631	260	2477	2737	Error	Error	-3.336	237	2394	260	2477	72582	291297	0.098	1.615	0	0	0
1	10	14	"A83"	"A83"	16300	66660	100	973	7357	17857	242	662	662	1851	7536	407	12	11	7	3394	9939	18180	182	1191	1191	2489	7728	310	15	12	7	0.000	0.000	0.000	0.000	0.000	0.000	0.000	0.000	0.000	0.000	0.000	0.000	0.000	0.000	0.141	0.765	0.282	0.274	3.482	0.976	0.973	80	560	100	311	2203	2514	6695	8748	15443	Error	Error	-2.824	311	2203	6695	8748	588527	795143	0.731	0.964	0	0	0
1	11	14	"A83"	"A83"	16600	66660	100	871	877	247	28	638	638	996	3114	312	0	0	0	3053	2948	964	32	1175	1175	1575	3388	215	5	0	0	0.000	0.000	0.000	0.000	0.000	0.000	0.000	0.000	0.000	0.000	0.000	0.000	0.000	0.000	0.124	0.135	0.163	0.179	3.875	0.204	0.448	80	560	100	233	1878	2111	239	1773	2012	Error	Error	-3.011	233	1878	239	1773	70175	235800	-0.038	0.405	0	0	0
1	12	14	"A83"	"A83"	16900	66660	100	769	788	229	29	634	634	714	1073	150	0	0	0	2188	2324	867	37	1144	1144	1230	702	57	67	37	0	0.000	0.000	0.000	0.000	0.000	0.000	0.000	0.000	0.000	0.000	0.000	0.000	0.000	0.000	0.129	0.131	0.185	0.170	3.786	1.289	0.500	80	560	100	135	1044	1179	154	1180	1334	Error	Error	-2.951	135	1044	154	1180	63020	185885	0.069	1.558	0	0	0
1	13	14	"A84"	"A84"	17200	66650	100	917	923	261	28	651	651	831	1623	195	0	0	0	2791	2801	1072	38	1221	1221	1516	2059	135	25	3	0	0.000	0.000	0.000	0.000	0.000	0.000	0.000	0.000	0.000	0.000	0.000	0.000	0.000	0.000	0.169	0.172	0.198	0.168	3.136	0.762	0.822	80	560	100	266	1570	1836	272	1580	1852	Error	Error	-2.561	266	1570	272	1580	73876	224080	0.057	0.624	0	0	0
1	14	14	"A84"	"A84"	17500	66650	100	1070	1059	286	27	720	720	749	531	70	28	0	0	4317	4480	1892	42	1273	1273	1440	593	41	91	88	0	0.000	0.000	0.000	0.000	0.000	0.000	0.000	0.000	0.000	0.000	0.000	0.000	0.000	0.000	0.115	0.106	0.109	0.105	2.594	0.107	0.509	80	560	100	350	3044	3394	339	3207	3546	Error	Error	-3.121	350	3044	339	3207	84716	358387	0.584	5.126	0	0	0
1	15	14	"A84"	"A84"	17800	66650	100	1245	1254	293	23	801	801	816	215	26	77	50	0	4934	4712	1717	36	1365	1365	1455	387	26	93	92	0	0.000	0.000	0.000	0.000	0.000	0.000	0.000	0.000	0.000	0.000	0.000	0.000	0.000	0.000	0.124	0.135	0.147	0.137	2.509	0.119	0.436	80	560	100	444	3569	4013	453	3347	3800	Error	Error	-3.007	444	3569	453	3347	100300	376922	2.037	8.416	0	0	0
1	16	14	"A85"	"A85"	18100	66650	100	1256	1311	323	24	993	993	1194	1432	119	0	0	0	3862	3721	1282	34	1463	1463	1658	1177	70	78	52	0	0.000	0.000	0.000	0.000	0.000	0.000	0.000	0.000	0.000	0.000	0.000	0.000	0.000	0.000	0.110	0.141	0.157	0.141	2.969	0.145	0.388	80	560	100	263	2399	2662	318	2258	2576	Error	Error	-3.189	263	2399	318	2258	104897	297702	0.082	1.753	0	0	0
1	17	14	"A85"	"A85"	18400	66650	100	1612	1614	384	23	1201	1201	1302	1602	123	0	0	0	3677	3771	1076	28	1618	1618	1725	1743	101	60	13	0	0.000	0.000	0.000	0.000	0.000	0.000	0.000	0.000	0.000	0.000	0.000	0.000	0.000	0.000	0.200	0.192	0.211	0.186	2.067	0.919	0.901	80	560	100	411	2059	2470	413	2153	2566	Error	Error	-2.325	411	2059	413	2153	129106	301662	0.195	1.174	0	0	0
1	18	14	"A85"	"A85"	18700	66650	100	1522	1534	334	21	1192	1192	1206	240	19	61	35	0	3945	3887	1174	30	1606	1606	1626	200	12	100	97	0	0.000	0.000	0.000	0.000	0.000	0.000	0.000	0.000	0.000	0.000	0.000	0.000	0.000	0.000	0.141	0.150	0.175	0.173	1.961	0.161	0.353	80	560	100	330	2339	2669	342	2281	2623	Error	Error	-2.825	330	2339	342	2281	122744	310953	1.367	11.305	0	0	0
1	1	15	"A86"	"A86"	13590	66960	100	1248	1295	389	30	1116	1116	2062	6291	305	0	0	0	2213	2425	987	40	1493	1493	2498	6469	258	1	0	0	0.000	0.000	0.000	0.000	0.000	0.000	0.000	0.000	0.000	0.000	0.000	0.000	0.000	0.000	0.183	0.192	0.290	0.278	2.683	0.964	0.973	80	560	100	132	720	852	179	932	1111	Error	Error	-2.447	132	720	179	932	103594	193994	-0.122	-0.011	0	0	0
1	2	15	"A86"	"A86"	13900	66960	100	1207	1243	402	32	979	979	1076	1036	96	2	1	0	3349	3484	1348	38	1421	1421	1496	546	36	86	75	0	0.000	0.000	0.000	0.000	0.000	0.000	0.000	0.000	0.000	0.000	0.000	0.000	0.000	0.000	0.118	0.128	0.182	0.166	2.411	0.147	0.291	80	560	100	228	1928	2156	264	2063	2327	Error	Error	-3.080	228	1928	264	2063	99462	278749	0.161	3.641	0	0	0
1	3	15	"A86"	"A86"	14200	66960	100	1140	1119	255	22	816	816	829	293	35	52	13	0	4160	4207	1662	39	1269	1269	1299	372	28	96	87	0	0.000	0.000	0.000	0.000	0.000	0.000	0.000	0.000	0.000	0.000	0.000	0.000	0.000	0.000	0.112	0.103	0.130	0.117	2.760	0.102	0.355	80	560	100	324	2891	3215	303	2938	3241	Error	Error	-3.158	324	2891	303	2938	89503	336530	0.990	7.817	0	0	0
1	4	15	"A87"	"A87"	14500	66960	100	1011	1013	278	27	706	706	721	188	26	65	38	0	2577	2531	1111	43	1171	1171	1225	459	37	77	66	0	0.000	0.000	0.000	0.000	0.000	0.000	0.000	0.000	0.000	0.000	0.000	0.000	0.000	0.000	0.217	0.226	0.280	0.244	2.849	0.152	0.349	80	560	100	305	1406	1711	307	1360	1667	Error	Error	-2.205	305	1406	307	1360	81032	202469	1.553	2.845	0	0	0
1	5	15	"A87"	"A87"	14800	66960	100	1004	1053	258	24	655	655	673	194	28	77	45	0	3414	3703	1130	30	1166	1166	1234	467	37	100	97	0	0.000	0.000	0.000	0.000	0.000	0.000	0.000	0.000	0.000	0.000	0.000	0.000	0.000	0.000	0.155	0.157	0.170	0.131	2.401	0.117	0.365	80	560	100	349	2248	2597	398	2537	2935	Error	Error	-2.687	349	2248	398	2537	84214	296266	1.959	5.287	0	0	0
1	6	15	"A87"	"A87"	15100	66960	100	995	1036	280	27	642	642	696	539	77	27	1	0	2979	3241	948	29	1163	1163	1219	483	39	98	92	0	0.000	0.000	0.000	0.000	0.000	0.000	0.000	0.000	0.000	0.000	0.000	0.000	0.000	0.000	0.194	0.190	0.182	0.167	2.108	0.185	0.374	80	560	100	353	1816	2169	394	2078	2472	Error	Error	-2.363	353	1816	394	2078	82866	259314	0.631	4.186	0	0	0
1	7	15	"A88"	"A88"	15400	66960	100	758	817	298	36	616	616	688	1134	164	1	0	0	3280	3254	1475	45	1116	1116	1201	940	78	71	52	0	0.000	0.000	0.000	0.000	0.000	0.000	0.000	0.000	0.000	0.000	0.000	0.000	0.000	0.000	0.066	0.094	0.096	0.106	2.715	0.161	0.353	80	560	100	142	2164	2306	201	2138	2339	Error	Error	-3.930	142	2164	201	2138	65366	260353	0.114	2.184	0	0	0
1	8	15	"A88"	"A88"	15700	66960	100	918	940	286	30	609	609	637	309	48	48	11	0	4321	4445	1785	40	1131	1131	1182	381	32	98	92	0	0.000	0.000	0.000	0.000	0.000	0.000	0.000	0.000	0.000	0.000	0.000	0.000	0.000	0.000	0.097	0.100	0.109	0.097	2.168	0.099	0.444	80	560	100	309	3190	3499	331	3314	3645	Error	Error	-3.368	309	3190	331	3314	75165	355580	0.981	8.564	0	0	0
1	9	15	"A88"	"A88"	16000	66960	100	918	1088	918	84	636	636	677	264	38	52	18	0	3998	4436	2744	61	1158	1158	1225	588	48	96	85	0	0.000	0.000	0.000	0.000	0.000	0.000	0.000	0.000	0.000	0.000	0.000	0.000	0.000	0.000	0.099	0.138	0.113	0.120	1.926	0.178	0.492	80	560	100	282	2840	3122	452	3278	3730	Error	Error	-3.332	282	2840	452	3278	87075	354918	1.557	5.461	0	0	0
1	10	15	"A89"	"A89"	16300	66960	100	806	850	259	30	621	621	650	195	30	47	23	0	3286	3333	1351	40	1160	1160	1192	252	21	92	91	0	0.000	0.000	0.000	0.000	0.000	0.000	0.000	0.000	0.000	0.000	0.000	0.000	0.000	0.000	0.087	0.105	0.106	0.118	2.852	0.120	0.326	80	560	100	185	2126	2311	229	2173	2402	Error	Error	-3.523	185	2126	229	2173	67961	266643	1.026	8.496	0	0	0
1	11	15	"A89"	"A89"	16600	66960	100	845	892	297	33	626	626	654	238	36	48	13	0	3724	3892	1247	32	1128	1128	1184	708	59	96	85	0	0.000	0.000	0.000	0.000	0.000	0.000	0.000	0.000	0.000	0.000	0.000	0.000	0.000	0.000	0.084	0.096	0.106	0.095	2.287	0.105	0.193	80	560	100	219	2596	2815	266	2764	3030	Error	Error	-3.567	219	2596	266	2764	71385	311373	1.000	3.825	0	0	0
1	12	15	"A89"	"A89"	16900	66960	100	721	763	222	29	612	612	810	2919	360	0	0	0	1353	1761	887	50	1124	1124	1343	2943	219	2	0	0	0.000	0.000	0.000	0.000	0.000	0.000	0.000	0.000	0.000	0.000	0.000	0.000	0.000	0.000	0.476	0.237	0.422	0.417	4.317	0.314	0.296	80	560	100	109	229	338	151	637	788	Error	Error	-1.071	109	229	151	637	61001	140903	-0.016	0.142	0	0	0
1	13	15	"A90"	"A90"	17200	66960	100	914	1132	1827	161	604	604	613	167	27	63	48	0	3839	4072	2636	64	1146	1146	1170	224	19	98	93	0	0.000	0.000	0.000	0.000	0.000	0.000	0.000	0.000	0.000	0.000	0.000	0.000	0.000	0.000	0.115	0.180	0.124	0.110	2.909	0.443	0.598	80	560	100	310	2693	3003	528	2926	3454	Error	Error	-3.119	310	2693	528	2926	90559	325773	3.108	12.955	0	0	0
1	14	15	"A90"	"A90"	17500	66950	100	982	1006	235	23	693	693	707	176	24	72	46	0	4279	4257	1518	35	1230	1230	1244	156	12	95	93	0	0.000	0.000	0.000	0.000	0.000	0.000	0.000	0.000	0.000	0.000	0.000	0.000	0.000	0.000	0.095	0.103	0.099	0.107	3.947	0.079	0.287	80	560	100	289	3049	3338	313	3027	3340	Error	Error	-3.399	289	3049	313	3027	80441	340533	1.699	19.314	0	0	0
1	15	15	"A90"	"A90"	17800	66950	100	1047	1107	255	23	814	814	840	209	24	55	30	0	4550	4397	1278	29	1336	1336	1390	418	30	95	91	0	0.000	0.000	0.000	0.000	0.000	0.000	0.000	0.000	0.000	0.000	0.000	0.000	0.000	0.000	0.072	0.096	0.091	0.089	2.965	0.094	0.344	80	560	100	233	3214	3447	293	3061	3354	Error	Error	-3.786	233	3214	293	3061	88581	351781	1.278	7.194	0	0	0
1	16	15	"A91"	"A91"	18100	66950	100	1301	1307	281	21	996	996	1002	218	21	65	33	0	3614	3744	1336	35	1454	1454	1469	248	16	91	87	0	0.000	0.000	0.000	0.000	0.000	0.000	0.000	0.000	0.000	0.000	0.000	0.000	0.000	0.000	0.141	0.136	0.161	0.167	2.383	0.122	0.300	80	560	100	305	2160	2465	311	2290	2601	Error	Error	-2.824	305	2160	311	2290	104539	299497	1.399	9.173	0	0	0
1	17	15	"A91"	"A91"	18400	66950	100	1599	1565	375	23	1144	1144	1172	341	29	63	30	0	4073	4444	1534	34	1582	1582	1627	307	18	100	95	0	0.000	0.000	0.000	0.000	0.000	0.000	0.000	0.000	0.000	0.000	0.000	0.000	0.000	0.000	0.183	0.147	0.168	0.160	1.871	0.145	0.406	80	560	100	455	2491	2946	421	2862	3283	Error	Error	-2.453	455	2491	421	2862	125194	355486	1.152	9.176	0	0	0
1	18	15	"A91"	"A91"	18700	66950	100	1580	1616	322	19	1211	1211	1227	238	19	68	43	0	3828	3995	1316	32	1649	1649	1677	243	14	97	95	0	0.000	0.000	0.000	0.000	0.000	0.000	0.000	0.000	0.000	0.000	0.000	0.000	0.000	0.000	0.169	0.173	0.185	0.175	2.005	0.171	0.336	80	560	100	369	2179	2548	405	2346	2751	Error	Error	-2.562	369	2179	405	2346	129269	319585	1.634	9.539	0	0	0
1	1	16	"A92"	"A92"	13600	67260	100	1290	1340	343	25	1110	1110	1135	297	26	38	11	0	2575	2652	851	32	1503	1503	1558	568	36	78	43	0	0.000	0.000	0.000	0.000	0.000	0.000	0.000	0.000	0.000	0.000	0.000	0.000	0.000	0.000	0.168	0.200	0.247	0.224	4.551	0.249	0.191	80	560	100	180	1072	1252	230	1149	1379	Error	Error	-2.574	180	1072	230	1149	107175	212124	0.690	1.926	0	0	0
1	2	16	"A92"	"A92"	13900	67260	100	1282	1331	322	24	1047	1047	1073	281	26	47	12	0	3481	3537	1398	39	1481	1481	1554	599	38	90	83	0	0.000	0.000	0.000	0.000	0.000	0.000	0.000	0.000	0.000	0.000	0.000	0.000	0.000	0.000	0.117	0.138	0.162	0.147	2.770	0.076	0.150	80	560	100	235	2000	2235	284	2056	2340	Error	Error	-3.089	235	2000	284	2056	106464	282932	0.918	3.311	0	0	0
1	3	16	"A92"	"A92"	14200	67260	100	1097	1111	246	22	888	888	1311	2745	209	0	0	0	3680	3710	1034	27	1332	1332	1879	2699	143	28	0	0	0.000	0.000	0.000	0.000	0.000	0.000	0.000	0.000	0.000	0.000	0.000	0.000	0.000	0.000	0.089	0.094	0.120	0.097	3.048	0.504	0.727	80	560	100	209	2348	2557	223	2378	2601	Error	Error	-3.490	209	2348	223	2378	88866	296828	-0.073	0.678	0	0	0
1	4	16	"A93"	"A93"	14500	67260	100	1007	1087	488	44	728	728	838	2100	250	1	0	0	4437	4540	1822	40	1195	1195	1310	1761	134	82	40	0	0.000	0.000	0.000	0.000	0.000	0.000	0.000	0.000	0.000	0.000	0.000	0.000	0.000	0.000	0.086	0.107	0.095	0.086	2.817	0.108	0.286	80	560	100	279	3242	3521	359	3345	3704	Error	Error	-3.539	279	3242	359	3345	86949	363162	0.119	1.834	0	0	0
1	5	16	"A93"	"A93"	14800	67260	100	1000	998	248	24	676	676	1272	4851	381	0	0	0	4368	4659	1859	39	1182	1182	1845	5042	273	13	1	0	0.000	0.000	0.000	0.000	0.000	0.000	0.000	0.000	0.000	0.000	0.000	0.000	0.000	0.000	0.102	0.093	0.106	0.100	2.306	0.089	0.339	80	560	100	324	3186	3510	322	3477	3799	Error	Error	-3.298	324	3186	322	3477	79813	372746	-0.056	0.558	0	0	0
1	6	16	"A93"	"A93"	15100	67260	100	917	930	210	22	637	637	771	1760	228	0	0	0	3525	3812	1285	33	1171	1171	1333	1829	137	73	21	0	0.000	0.000	0.000	0.000	0.000	0.000	0.000	0.000	0.000	0.000	0.000	0.000	0.000	0.000	0.119	0.111	0.122	0.105	2.378	0.093	0.365	80	560	100	280	2354	2634	293	2641	2934	Error	Error	-3.072	280	2354	293	2641	74431	304924	0.090	1.355	0	0	0
1	7	16	"A94"	"A94"	15400	67260	100	749	776	220	28	634	634	1319	5623	426	0	0	0	2886	2838	953	33	1129	1129	1861	5687	305	0	0	0	0.000	0.000	0.000	0.000	0.000	0.000	0.000	0.000	0.000	0.000	0.000	0.000	0.000	0.000	0.065	0.083	0.116	0.119	4.234	0.111	0.174	80	560	100	115	1757	1872	142	1709	1851	Error	Error	-3.933	115	1757	142	1709	62075	227035	-0.097	0.172	0	0	0
1	8	16	"A94"	"A94"	15700	67260	100	838	867	215	24	624	624	643	191	29	55	23	0	3583	3545	889	25	1144	1144	1160	195	16	98	96	0	0.000	0.000	0.000	0.000	0.000	0.000	0.000	0.000	0.000	0.000	0.000	0.000	0.000	0.000	0.088	0.101	0.108	0.097	2.305	0.088	0.191	80	560	100	214	2439	2653	243	2401	2644	Error	Error	-3.511	214	2439	243	2401	69332	283599	1.173	12.231	0	0	0
1	9	16	"A94"	"A94"	16000	67260	100	904	1725	4984	288	629	629	681	655	96	12	3	0	3658	4641	5406	116	1125	1125	1200	941	78	92	76	0	0.000	0.000	0.000	0.000	0.000	0.000	0.000	0.000	0.000	0.000	0.000	0.000	0.000	0.000	0.109	0.312	0.113	0.100	2.562	0.805	0.853	80	560	100	275	2533	2808	1096	3516	4612	Error	Error	-3.203	275	2533	1096	3516	137999	371292	1.594	3.657	0	0	0
1	10	16	"A95"	"A95"	16310	67260	100	890	923	251	27	632	632	649	172	26	67	33	0	3889	3856	1630	42	1129	1129	1250	1161	92	82	63	0	0.000	0.000	0.000	0.000	0.000	0.000	0.000	0.000	0.000	0.000	0.000	0.000	0.000	0.000	0.093	0.107	0.106	0.130	2.744	0.107	0.456	80	560	100	258	2760	3018	291	2727	3018	Error	Error	-3.419	258	2760	291	2727	73879	308502	1.593	2.245	0	0	0
1	11	16	"A95"	"A95"	16610	67260	100	837	865	291	33	628	628	662	368	55	27	3	0	2181	2750	1676	60	1126	1126	1211	567	46	72	46	0	0.000	0.000	0.000	0.000	0.000	0.000	0.000	0.000	0.000	0.000	0.000	0.000	0.000	0.000	0.198	0.146	0.187	0.193	2.879	0.179	0.233	80	560	100	209	1055	1264	237	1624	1861	Error	Error	-2.336	209	1055	237	1624	69199	220016	0.552	2.714	0	0	0
1	12	16	"A95"	"A95"	16910	67260	100	771	763	218	28	634	634	660	213	32	33	7	0	1552	1561	268	17	1234	1234	1306	807	61	6	0	0	0.000	0.000	0.000	0.000	0.000	0.000	0.000	0.000	0.000	0.000	0.000	0.000	0.000	0.000	0.431	0.394	0.541	0.537	2.774	0.027	0.008	80	560	100	137	318	455	129	327	456	Error	Error	-1.215	137	318	129	327	61059	124879	0.484	0.316	0	0	0
1	13	16	"A96"	"A96"	17210	67260	100	874	1008	625	62	642	642	1638	7217	440	0	0	0	1684	1895	994	52	1264	1264	2355	7448	316	0	0	0	0.000	0.000	0.000	0.000	0.000	0.000	0.000	0.000	0.000	0.000	0.000	0.000	0.000	0.000	0.552	0.580	0.721	0.562	3.507	0.973	0.989	80	560	100	232	420	652	366	631	997	Error	Error	-0.856	232	420	366	631	80656	151602	-0.087	-0.062	0	0	0
1	14	16	"A96"	"A96"	17510	67260	100	1066	1102	430	39	677	677	931	2403	258	1	0	0	5494	5474	2009	36	1289	1289	1500	1582	105	95	62	0	0.000	0.000	0.000	0.000	0.000	0.000	0.000	0.000	0.000	0.000	0.000	0.000	0.000	0.000	0.093	0.102	0.094	0.087	2.029	0.584	0.271	80	560	100	389	4205	4594	425	4185	4610	Error	Error	-3.434	389	4205	425	4185	88159	437895	0.071	2.512	0	0	0
1	15	16	"A96"	"A96"	17810	67250	100	1173	1253	397	31	805	805	822	211	25	67	46	0	5511	6064	3312	54	1368	1368	1479	624	42	95	81	0	0.000	0.000	0.000	0.000	0.000	0.000	0.000	0.000	0.000	0.000	0.000	0.000	0.000	0.000	0.089	0.095	0.098	0.091	2.340	0.092	0.597	80	560	100	368	4143	4511	448	4696	5144	Error	Error	-3.493	368	4143	448	4696	100240	485131	2.043	7.348	0	0	0
1	16	16	"A97"	"A97"	18110	67250	100	1271	1289	296	22	958	958	998	600	60	20	0	0	4676	4273	1507	35	1446	1446	1474	423	28	86	81	0	0.000	0.000	0.000	0.000	0.000	0.000	0.000	0.000	0.000	0.000	0.000	0.000	0.000	0.000	0.097	0.117	0.125	0.110	2.762	0.116	0.373	80	560	100	313	3230	3543	331	2827	3158	Error	Error	-3.367	313	3230	331	2827	103103	341826	0.485	6.617	0	0	0
1	17	16	"A97"	"A97"	18410	67250	100	1363	1379	320	23	1096	1096	1129	245	21	51	27	0	4128	4272	2096	49	1547	1547	1602	600	37	85	81	0	0.000	0.000	0.000	0.000	0.000	0.000	0.000	0.000	0.000	0.000	0.000	0.000	0.000	0.000	0.103	0.104	0.137	0.113	3.791	0.070	0.185	80	560	100	267	2581	2848	283	2725	3008	Error	Error	-3.273	267	2581	283	2725	110315	341741	1.020	4.450	0	0	0
1	18	16	"A97"	"A97"	18710	67250	100	1448	1511	385	25	1187	1187	1207	274	22	47	17	0	4233	4306	1539	35	1609	1609	1624	219	13	93	92	0	0.000	0.000	0.000	0.000	0.000	0.000	0.000	0.000	0.000	0.000	0.000	0.000	0.000	0.000	0.099	0.120	0.123	0.101	3.445	0.114	0.278	80	560	100	261	2624	2885	324	2697	3021	Error	Error	-3.330	261	2624	324	2697	120918	344440	1.109	12.247	0	0	0
1	1	17	"A98"	"A98"	13600	67560	100	1292	1422	1128	79	1185	1185	1265	699	55	3	2	0	1850	1936	560	28	1608	1608	1689	846	50	8	1	0	0.000	0.000	0.000	0.000	0.000	0.000	0.000	0.000	0.000	0.000	0.000	0.000	0.000	0.000	0.442	0.723	0.642	0.846	4.149	0.831	0.191	80	560	100	107	242	349	237	328	565	Error	Error	-1.177	107	242	237	328	113795	154865	0.225	0.292	0	0	0
1	2	17	"A98"	"A98"	13910	67560	100	1423	3374	10144	300	1211	1211	1285	697	54	17	12	2	2046	4167	10140	243	1618	1618	1679	911	54	22	10	2	0.000	0.000	0.000	0.000	0.000	0.000	0.000	0.000	0.000	0.000	0.000	0.000	0.000	0.000	0.495	0.849	0.757	0.640	3.161	1.004	0.989	80	560	100	212	428	640	2163	2549	4712	Error	Error	-1.014	212	428	2163	2549	269951	333394	2.997	2.731	0	0	0
1	3	17	"A98"	"A98"	14210	67560	100	1073	1654	3850	232	992	992	1036	385	37	15	7	0	1775	2539	4248	167	1464	1464	1534	803	52	16	5	0	0.000	0.000	0.000	0.000	0.000	0.000	0.000	0.000	0.000	0.000	0.000	0.000	0.000	0.000	0.260	0.616	0.454	0.570	4.764	0.805	0.755	80	560	100	81	311	392	662	1075	1737	Error	Error	-1.941	81	311	662	1075	132347	203137	1.605	1.252	0	0	0
1	4	17	"A99"	"A99"	14510	67560	100	3523	3432	1714	49	804	804	837	365	43	85	81	0	2104	2105	510	24	1297	1297	1397	924	66	40	2	0	0.000	0.000	0.000	0.000	0.000	0.000	0.000	0.000	0.000	0.000	0.000	0.000	0.000	0.000	3.369	3.252	3.260	2.984	1.737	1.605	0.125	80	560	100	2719	807	3526	2628	808	3436	Error	Error	1.752	2719	807	2628	808	274533	168421	7.110	0.766	0	0	0
1	5	17	"A99"	"A99"	14810	67560	100	2259	3485	7628	218	717	717	741	249	33	93	90	1	2158	3454	7578	219	1222	1222	1237	168	13	95	92	1	0.000	0.000	0.000	0.000	0.000	0.000	0.000	0.000	0.000	0.000	0.000	0.000	0.000	0.000	1.647	1.240	1.632	1.511	1.932	1.025	0.965	80	560	100	1542	936	2478	2768	2232	5000	Error	Error	0.720	1542	936	2768	2232	278825	276299	11.020	13.196	0	0	0
1	6	17	"A99"	"A99"	15110	67560	100	1796	1953	872	44	670	670	745	1085	145	51	17	0	2114	2027	475	23	1202	1202	1386	1868	134	1	0	0	0.000	0.000	0.000	0.000	0.000	0.000	0.000	0.000	0.000	0.000	0.000	0.000	0.000	0.000	1.235	1.555	1.507	1.533	2.008	0.085	0.027	80	560	100	1126	912	2038	1283	825	2108	Error	Error	0.304	1126	912	1283	825	156259	162169	1.113	0.343	0	0	0
1	7	17	"A100"	"A100"	15410	67560	100	913	934	258	27	665	665	738	1021	138	0	0	0	3168	3207	1300	40	1204	1204	1232	295	23	85	82	0	0.000	0.000	0.000	0.000	0.000	0.000	0.000	0.000	0.000	0.000	0.000	0.000	0.000	0.000	0.126	0.134	0.147	0.135	2.351	0.122	0.156	80	560	100	248	1964	2212	269	2003	2272	Error	Error	-2.985	248	1964	269	2003	74694	256575	0.192	6.695	0	0	0
1	8	17	"A100"	"A100"	15710	67560	100	871	912	254	27	643	643	661	211	31	51	26	0	2993	2990	1039	34	1216	1216	1323	1116	84	67	37	0	0.000	0.000	0.000	0.000	0.000	0.000	0.000	0.000	0.000	0.000	0.000	0.000	0.000	0.000	0.128	0.152	0.182	0.164	2.568	0.114	0.005	80	560	100	228	1777	2005	269	1774	2043	Error	Error	-2.962	228	1777	269	1774	72960	239193	1.190	1.494	0	0	0
1	9	17	"A100"	"A100"	16010	67560	100	939	950	222	23	657	657	716	617	86	5	0	0	3205	3122	995	31	1212	1212	1284	630	49	88	76	0	0.000	0.000	0.000	0.000	0.000	0.000	0.000	0.000	0.000	0.000	0.000	0.000	0.000	0.000	0.141	0.153	0.168	0.152	2.446	0.569	0.326	80	560	100	282	1993	2275	293	1910	2203	Error	Error	-2.821	282	1993	293	1910	75962	249737	0.379	2.917	0	0	0
1	10	17	"A101"	"A101"	16310	67560	100	1056	1204	656	54	640	640	657	176	26	70	55	0	1848	1942	640	32	1185	1185	1220	312	25	68	52	0	0.000	0.000	0.000	0.000	0.000	0.000	0.000	0.000	0.000	0.000	0.000	0.000	0.000	0.000	0.627	0.745	0.775	0.695	2.129	0.766	0.539	80	560	100	416	663	1079	564	757	1321	Error	Error	-0.672	416	663	564	757	96289	155399	3.108	2.314	0	0	0
1	11	17	"A101"	"A101"	16610	67560	100	692	702	179	25	651	651	666	183	27	22	2	0	1325	1697	2011	118	1235	1235	1251	193	15	36	16	0	0.000	0.000	0.000	0.000	0.000	0.000	0.000	0.000	0.000	0.000	0.000	0.000	0.000	0.000	0.456	0.110	0.824	0.641	6.134	0.012	0.001	80	560	100	41	90	131	51	462	513	Error	Error	-1.134	41	90	51	462	56191	135767	0.197	2.311	0	0	0
1	12	17	"A101"	"A101"	16910	67560	100	632	680	238	35	646	646	664	192	28	16	7	0	1420	1474	230	15	1367	1367	1386	196	14	26	11	0	0.000	0.000	0.000	0.000	0.000	0.000	0.000	0.000	0.000	0.000	0.000	0.000	0.000	0.000	-0.264	0.318	1.136	1.120	4.249	0.042	0.028	80	560	100	-14	53	39	34	107	141	Error	Error	Error	-14	53	34	107	54389	117936	0.083	0.449	0	0	0
1	13	17	"A102"	"A102"	17210	67560	100	670	708	190	26	649	649	712	633	88	1	0	0	1408	1470	261	17	1340	1340	1440	960	66	1	0	0	0.000	0.000	0.000	0.000	0.000	0.000	0.000	0.000	0.000	0.000	0.000	0.000	0.000	0.000	0.309	0.454	0.674	0.631	4.892	0.099	0.123	80	560	100	21	68	89	59	130	189	Error	Error	-1.695	21	68	59	130	56641	117627	-0.006	0.031	0	0	0
1	14	17	"A102"	"A102"	17510	67560	100	814	898	310	34	655	655	675	202	29	46	21	0	2700	3377	1568	46	1375	1375	1407	285	20	92	87	0	0.000	0.000	0.000	0.000	0.000	0.000	0.000	0.000	0.000	0.000	0.000	0.000	0.000	0.000	0.120	0.121	0.131	0.121	3.352	0.135	0.377	80	560	100	159	1325	1484	243	2002	2245	Error	Error	-3.059	159	1325	243	2002	71822	270120	1.104	6.912	0	0	0
1	15	17	"A102"	"A102"	17810	67560	100	853	932	320	34	739	739	764	230	30	36	18	0	3099	3961	2126	53	1314	1314	1388	958	69	76	47	0	0.000	0.000	0.000	0.000	0.000	0.000	0.000	0.000	0.000	0.000	0.000	0.000	0.000	0.000	0.064	0.073	0.099	0.081	2.856	0.044	0.138	80	560	100	114	1785	1899	193	2647	2840	Error	Error	-3.969	114	1785	193	2647	74581	316917	0.730	2.686	0	0	0
1	16	17	"A103"	"A103"	18110	67550	100	1163	1160	245	21	997	997	1026	339	33	22	0	0	2736	2523	692	27	1493	1493	1527	573	37	67	51	0	0.000	0.000	0.000	0.000	0.000	0.000	0.000	0.000	0.000	0.000	0.000	0.000	0.000	0.000	0.134	0.158	0.250	0.239	4.089	0.155	0.134	80	560	100	166	1243	1409	163	1030	1193	Error	Error	-2.905	166	1243	163	1030	92775	201865	0.395	1.738	0	0	0
1	17	17	"A103"	"A103"	18410	67550	100	1344	1363	262	19	1137	1137	1167	287	24	36	11	0	2939	3076	1726	56	1615	1615	1666	755	45	81	33	0	0.000	0.000	0.000	0.000	0.000	0.000	0.000	0.000	0.000	0.000	0.000	0.000	0.000	0.000	0.156	0.155	0.194	0.167	3.152	0.064	0.069	80	560	100	207	1324	1531	226	1461	1687	Error	Error	-2.677	207	1324	226	1461	109017	246108	0.683	1.868	0	0	0
1	18	17	"A103"	"A103"	18710	67550	100	1484	1479	263	17	1200	1200	1222	239	19	53	20	0	3439	3264	676	20	1631	1631	1646	171	10	98	96	0	0.000	0.000	0.000	0.000	0.000	0.000	0.000	0.000	0.000	0.000	0.000	0.000	0.000	0.000	0.157	0.171	0.204	0.177	2.544	0.171	0.210	80	560	100	284	1808	2092	279	1633	1912	Error	Error	-2.670	284	1808	279	1633	118290	261114	1.075	9.462	0	0	0
1	1	18	"A104"	"A104"	13610	67860	100	1419	1429	272	19	1176	1176	1264	1197	94	0	0	0	2832	2715	601	22	1623	1623	1681	781	46	71	23	0	0.000	0.000	0.000	0.000	0.000	0.000	0.000	0.000	0.000	0.000	0.000	0.000	0.000	0.000	0.201	0.232	0.287	0.281	3.002	0.253	0.229	80	560	100	243	1209	1452	253	1092	1345	Error	Error	-2.315	243	1209	253	1092	114280	217176	0.138	1.324	0	0	0
1	2	18	"A104"	"A104"	13910	67860	100	1503	1504	273	18	1280	1280	1425	2355	165	0	0	0	2842	2966	1641	55	1714	1714	1859	1823	98	6	1	0	0.000	0.000	0.000	0.000	0.000	0.000	0.000	0.000	0.000	0.000	0.000	0.000	0.000	0.000	0.198	0.179	0.268	0.249	4.086	1.321	0.833	80	560	100	223	1128	1351	224	1252	1476	Error	Error	-2.339	223	1128	224	1252	120314	237272	0.034	0.607	0	0	0
1	3	18	"A104"	"A104"	14210	67860	100	1417	2080	3933	189	1211	1211	3867	11346	293	2	1	0	2999	3448	2651	76	1691	1691	4571	11709	256	2	0	0	0.000	0.000	0.000	0.000	0.000	0.000	0.000	0.000	0.000	0.000	0.000	0.000	0.000	0.000	0.157	0.495	0.253	0.209	3.759	0.997	0.985	80	560	100	206	1308	1514	869	1757	2626	Error	Error	-2.667	206	1308	869	1757	166432	275835	-0.158	-0.096	0	0	0
1	4	18	"A105"	"A105"	14510	67860	100	1188	1227	364	29	892	892	925	322	34	43	15	0	3393	3195	1027	32	1409	1409	1455	494	33	83	75	0	0.000	0.000	0.000	0.000	0.000	0.000	0.000	0.000	0.000	0.000	0.000	0.000	0.000	0.000	0.149	0.188	0.202	0.210	3.122	0.151	0.297	80	560	100	296	1984	2280	335	1786	2121	Error	Error	-2.745	296	1984	335	1786	98125	255589	0.938	3.522	0	0	0
1	5	18	"A105"	"A105"	14810	67860	100	968	980	261	26	715	715	2343	9071	387	0	0	0	2524	2900	1114	38	1334	1334	2978	9002	302	0	0	0	0.000	0.000	0.000	0.000	0.000	0.000	0.000	0.000	0.000	0.000	0.000	0.000	0.000	0.000	0.213	0.169	0.214	0.174	3.464	0.892	0.916	80	560	100	253	1190	1443	265	1566	1831	Error	Error	-2.234	253	1190	265	1566	78398	232023	-0.150	-0.009	0	0	0
1	6	18	"A105"	"A105"	15110	67860	100	885	882	179	20	670	670	775	1071	138	0	0	0	2883	2851	637	22	1256	1256	1313	641	48	93	68	0	0.000	0.000	0.000	0.000	0.000	0.000	0.000	0.000	0.000	0.000	0.000	0.000	0.000	0.000	0.132	0.133	0.140	0.133	2.100	1.690	0.264	80	560	100	215	1627	1842	212	1595	1807	Error	Error	-2.920	215	1627	212	1595	70540	228053	0.100	2.399	0	0	0
1	7	18	"A106"	"A106"	15410	67860	100	680	713	248	34	663	663	716	706	98	2	0	0	1432	1490	589	39	1244	1244	1283	668	52	7	1	0	0.000	0.000	0.000	0.000	0.000	0.000	0.000	0.000	0.000	0.000	0.000	0.000	0.000	0.000	0.090	0.203	0.768	0.748	4.809	0.112	0.012	80	560	100	17	188	205	50	246	296	Error	Error	-3.467	17	188	50	246	57036	119192	-0.004	0.310	0	0	0
1	8	18	"A106"	"A106"	15710	67860	100	648	737	457	62	668	668	692	274	39	8	3	0	1483	1586	429	27	1251	1251	1285	696	54	10	3	0	0.000	0.000	0.000	0.000	0.000	0.000	0.000	0.000	0.000	0.000	0.000	0.000	0.000	0.000	-0.086	0.206	0.517	0.428	3.783	0.797	0.264	80	560	100	-20	232	212	69	335	404	Error	Error	Error	-20	232	69	335	58971	126850	0.164	0.432	0	0	0
1	9	18	"A106"	"A106"	16010	67860	100	703	743	346	46	669	669	721	737	102	2	2	0	1439	1536	307	19	1241	1241	1258	182	14	55	26	0	0.000	0.000	0.000	0.000	0.000	0.000	0.000	0.000	0.000	0.000	0.000	0.000	0.000	0.000	0.172	0.251	0.451	0.472	3.637	25.411	0.020	80	560	100	34	198	232	74	295	369	Error	Error	-2.542	34	198	74	295	59467	122853	0.030	1.527	0	0	0
1	10	18	"A107"	"A107"	16320	67860	100	714	721	194	26	664	664	775	1729	223	0	0	0	1637	1777	509	28	1273	1273	1396	1776	127	1	0	0	0.000	0.000	0.000	0.000	0.000	0.000	0.000	0.000	0.000	0.000	0.000	0.000	0.000	0.000	0.137	0.113	0.368	0.360	4.706	0.971	0.963	80	560	100	50	364	414	57	504	561	Error	Error	-2.864	50	364	57	504	57642	142166	-0.031	0.215	0	0	0
1	11	18	"A107"	"A107"	16620	67860	100	657	657	145	22	641	641	662	185	27	12	1	0	1425	1484	212	14	1354	1354	1358	172	12	35	15	0	0.000	0.000	0.000	0.000	0.000	0.000	0.000	0.000	0.000	0.000	0.000	0.000	0.000	0.000	0.225	0.123	0.933	1.020	4.235	0.668	0.024	80	560	100	16	71	87	16	130	146	Error	Error	-2.150	16	71	16	130	52575	118700	-0.027	0.733	0	0	0
1	12	18	"A107"	"A107"	16920	67860	100	644	672	209	31	669	669	744	1504	202	0	0	0	1470	1537	284	18	1408	1408	1535	1674	109	1	0	0	0.000	0.000	0.000	0.000	0.000	0.000	0.000	0.000	0.000	0.000	0.000	0.000	0.000	0.000	-0.403	0.023	1.088	1.067	4.090	0.186	0.042	80	560	100	-25	62	37	3	129	132	Error	Error	Error	-25	62	3	129	53777	122947	-0.048	0.001	0	0	0
1	13	18	"A108"	"A108"	17220	67860	100	717	1083	2062	190	674	674	717	934	130	3	2	0	1941	2338	1179	50	1387	1387	1501	2034	135	16	2	0	0.000	0.000	0.000	0.000	0.000	0.000	0.000	0.000	0.000	0.000	0.000	0.000	0.000	0.000	0.078	0.430	0.253	0.326	5.797	2.003	0.105	80	560	100	43	554	597	409	951	1360	Error	Error	-3.687	43	554	409	951	86629	187068	0.392	0.412	0	0	0
1	14	18	"A108"	"A108"	17520	67860	100	759	961	1716	178	691	691	713	275	38	18	5	0	2362	2909	1316	45	1398	1398	1457	741	50	62	42	0	0.000	0.000	0.000	0.000	0.000	0.000	0.000	0.000	0.000	0.000	0.000	0.000	0.000	0.000	0.071	0.179	0.129	0.151	4.369	0.598	0.018	80	560	100	68	964	1032	270	1511	1781	Error	Error	-3.825	68	964	270	1511	76846	232708	0.902	1.960	0	0	0
1	15	18	"A108"	"A108"	17820	67860	100	876	928	236	25	806	806	829	260	31	23	6	0	2463	2618	758	28	1388	1388	1418	334	23	90	77	0	0.000	0.000	0.000	0.000	0.000	0.000	0.000	0.000	0.000	0.000	0.000	0.000	0.000	0.000	0.065	0.099	0.143	0.117	3.205	0.110	0.109	80	560	100	70	1075	1145	122	1230	1352	Error	Error	-3.941	70	1075	122	1230	74225	209421	0.381	3.593	0	0	0
1	16	18	"A109"	"A109"	18120	67860	100	1120	1179	311	26	1102	1102	1123	316	28	16	3	0	1784	1816	268	14	1602	1602	1616	158	9	56	21	0	0.000	0.000	0.000	0.000	0.000	0.000	0.000	0.000	0.000	0.000	0.000	0.000	0.000	0.000	0.099	0.360	0.705	0.629	4.405	2.850	0.066	80	560	100	18	182	200	77	214	291	Error	Error	-3.338	18	182	77	214	94356	145301	0.177	1.266	0	0	0
1	17	18	"A109"	"A109"	18420	67850	100	1244	1261	249	19	1256	1256	1273	245	19	13	2	0	1875	1947	262	13	1706	1706	1725	388	22	18	7	0	0.000	0.000	0.000	0.000	0.000	0.000	0.000	0.000	0.000	0.000	0.000	0.000	0.000	0.000	-0.071	0.021	0.809	0.891	6.690	2.619	0.013	80	560	100	-12	169	157	5	241	246	Error	Error	Error	-12	169	5	241	100919	155797	-0.049	0.572	0	0	0
1	18	18	"A109"	"A109"	18720	67850	100	1370	1391	245	17	1363	1363	1376	250	18	18	5	0	2034	2063	252	12	1791	1791	1831	684	37	10	0	0	0.000	0.000	0.000	0.000	0.000	0.000	0.000	0.000	0.000	0.000	0.000	0.000	0.000	0.000	0.029	0.103	0.658	0.607	4.863	4.589	0.002	80	560	100	7	243	250	28	272	300	Error	Error	-5.117	7	243	28	272	111286	165015	0.060	0.339	0	0	0
1	1	19	"A110"	"A110"	13610	68160	100	1283	1298	271	20	1190	1190	1935	5271	272	0	0	0	2131	2285	581	25	1651	1651	2536	5880	231	0	0	0	0.000	0.000	0.000	0.000	0.000	0.000	0.000	0.000	0.000	0.000	0.000	0.000	0.000	0.000	0.194	0.170	0.437	0.365	4.510	0.204	0.055	80	560	100	93	480	573	108	634	742	Error	Error	-2.368	93	480	108	634	103836	182803	-0.121	-0.043	0	0	0
1	2	19	"A110"	"A110"	13920	68160	100	1407	1446	259	17	1343	1343	2785	7433	266	0	0	0	2430	2500	574	22	1764	1764	3168	7272	229	0	0	0	0.000	0.000	0.000	0.000	0.000	0.000	0.000	0.000	0.000	0.000	0.000	0.000	0.000	0.000	0.096	0.140	0.298	0.292	4.345	1.221	0.794	80	560	100	64	666	730	103	736	839	Error	Error	-3.379	64	666	103	736	115701	200009	-0.180	-0.092	0	0	0
1	3	19	"A110"	"A110"	14220	68160	100	1577	2165	3751	173	1514	1514	3025	8272	273	1	1	0	2763	3127	2493	79	1909	1909	3731	9059	242	1	1	0	0.000	0.000	0.000	0.000	0.000	0.000	0.000	0.000	0.000	0.000	0.000	0.000	0.000	0.000	0.074	0.534	0.396	0.402	4.951	1.178	0.744	80	560	100	63	854	917	651	1218	1869	Error	Error	-3.761	63	854	651	1218	173225	250124	-0.104	-0.067	0	0	0
1	4	19	"A111"	"A111"	14520	68160	100	1011	1045	239	22	1038	1038	1067	305	28	8	1	0	1919	1976	315	15	1506	1506	1527	323	21	67	20	0	0.000	0.000	0.000	0.000	0.000	0.000	0.000	0.000	0.000	0.000	0.000	0.000	0.000	0.000	-0.065	0.015	0.318	0.302	5.029	1.173	0.062	80	560	100	-27	413	386	7	470	477	Error	Error	Error	-27	413	7	470	83563	158069	-0.072	1.390	0	0	0
1	5	19	"A111"	"A111"	14820	68160	100	672	699	235	33	687	687	1069	3570	333	0	0	0	1659	2102	2502	119	1354	1354	1787	3656	204	2	2	0	0.000	0.000	0.000	0.000	0.000	0.000	0.000	0.000	0.000	0.000	0.000	0.000	0.000	0.000	-0.049	0.016	0.492	0.441	4.057	0.975	0.936	80	560	100	-15	305	290	12	748	760	Error	Error	Error	-15	305	12	748	55958	168180	-0.104	0.086	0	0	0
1	6	19	"A111"	"A111"	15120	68160	100	630	667	247	37	652	652	664	179	26	12	5	0	1411	1487	269	18	1324	1324	1334	162	12	41	23	0	0.000	0.000	0.000	0.000	0.000	0.000	0.000	0.000	0.000	0.000	0.000	0.000	0.000	0.000	-0.253	0.092	0.904	1.237	5.348	1.263	0.015	80	560	100	-22	87	65	15	163	178	Error	Error	Error	-22	87	15	163	53329	118957	0.017	0.944	0	0	0
1	7	19	"A112"	"A112"	15420	68160	100	679	702	190	27	656	656	693	242	34	16	0	0	1567	1701	450	26	1263	1263	1289	245	19	58	30	0	0.000	0.000	0.000	0.000	0.000	0.000	0.000	0.000	0.000	0.000	0.000	0.000	0.000	0.000	0.076	0.105	0.379	0.374	5.257	0.459	0.156	80	560	100	23	304	327	46	438	484	Error	Error	-3.724	23	304	46	438	56161	136052	0.037	1.682	0	0	0
1	8	19	"A112"	"A112"	15720	68160	100	784	862	471	54	678	678	771	1368	177	2	1	0	2579	2518	702	27	1276	1276	1377	1435	104	41	1	0	0.000	0.000	0.000	0.000	0.000	0.000	0.000	0.000	0.000	0.000	0.000	0.000	0.000	0.000	0.081	0.148	0.163	0.161	2.459	0.297	0.259	80	560	100	106	1303	1409	184	1242	1426	Error	Error	-3.620	106	1303	184	1242	68925	201404	0.067	0.795	0	0	0
1	9	19	"A112"	"A112"	16020	68160	100	672	700	175	25	661	661	684	292	42	10	0	0	2064	2020	467	23	1269	1269	1286	161	12	88	78	0	0.000	0.000	0.000	0.000	0.000	0.000	0.000	0.000	0.000	0.000	0.000	0.000	0.000	0.000	0.014	0.052	0.165	0.170	4.380	0.315	0.017	80	560	100	11	795	806	39	751	790	Error	Error	-6.175	11	795	39	751	55972	161633	0.055	4.559	0	0	0
1	10	19	"A113"	"A113"	16320	68160	100	765	794	246	30	660	660	702	354	50	11	1	0	1694	1737	426	24	1346	1346	1379	389	28	46	11	0	0.000	0.000	0.000	0.000	0.000	0.000	0.000	0.000	0.000	0.000	0.000	0.000	0.000	0.000	0.302	0.343	0.526	0.500	3.238	0.712	0.234	80	560	100	105	348	453	134	391	525	Error	Error	-1.729	105	348	134	391	63503	138947	0.260	0.920	0	0	0
1	11	19	"A113"	"A113"	16620	68160	100	773	1357	4366	321	680	680	1229	4639	377	1	1	0	1932	2528	4051	160	1445	1445	2186	5698	260	2	1	0	0.000	0.000	0.000	0.000	0.000	0.000	0.000	0.000	0.000	0.000	0.000	0.000	0.000	0.000	0.191	0.625	0.352	0.411	3.757	0.820	0.866	80	560	100	93	487	580	677	1083	1760	Error	Error	-2.389	93	487	677	1083	108595	202273	0.028	0.060	0	0	0
1	12	19	"A113"	"A113"	16920	68160	100	713	716	191	26	672	672	692	183	26	23	5	0	1682	1711	287	16	1426	1426	1441	170	11	58	40	0	0.000	0.000	0.000	0.000	0.000	0.000	0.000	0.000	0.000	0.000	0.000	0.000	0.000	0.000	0.160	0.154	0.537	0.729	4.001	0.352	0.040	80	560	100	41	256	297	44	285	329	Error	Error	-2.642	41	256	44	285	57242	136905	0.131	1.588	0	0	0
1	13	19	"A114"	"A114"	17220	68160	100	966	986	286	29	681	681	733	787	107	5	1	0	5691	5614	1517	27	1406	1406	1481	689	46	97	93	0	0.000	0.000	0.000	0.000	0.000	0.000	0.000	0.000	0.000	0.000	0.000	0.000	0.000	0.000	0.067	0.072	0.071	0.061	2.767	0.076	0.358	80	560	100	285	4285	4570	305	4208	4513	Error	Error	-3.910	285	4285	305	4208	78857	449127	0.321	5.999	0	0	0
1	14	19	"A114"	"A114"	17520	68160	100	965	976	228	23	695	695	711	186	26	66	33	0	5685	5690	1311	23	1385	1385	1472	853	57	97	95	0	0.000	0.000	0.000	0.000	0.000	0.000	0.000	0.000	0.000	0.000	0.000	0.000	0.000	0.000	0.063	0.065	0.071	0.061	2.444	0.050	0.230	80	560	100	270	4300	4570	281	4305	4586	Error	Error	-3.993	270	4300	281	4305	78100	455186	1.425	4.945	0	0	0
1	15	19	"A114"	"A114"	17820	68160	100	1124	1162	284	24	955	955	1059	1013	95	1	0	0	3279	3188	574	18	1506	1506	1661	1438	86	73	0	0	0.000	0.000	0.000	0.000	0.000	0.000	0.000	0.000	0.000	0.000	0.000	0.000	0.000	0.000	0.095	0.123	0.133	0.131	2.813	0.644	0.854	80	560	100	169	1773	1942	207	1682	1889	Error	Error	-3.391	169	1773	207	1682	92971	255055	0.102	1.062	0	0	0
1	16	19	"A115"	"A115"	18120	68160	100	1283	1262	242	19	1204	1204	1222	271	22	13	3	0	2268	2451	593	24	1672	1672	1706	710	41	47	20	0	0.000	0.000	0.000	0.000	0.000	0.000	0.000	0.000	0.000	0.000	0.000	0.000	0.000	0.000	0.133	0.074	0.290	0.290	5.346	0.069	0.009	80	560	100	79	596	675	58	779	837	Error	Error	-2.915	79	596	58	779	100973	196081	0.148	1.049	0	0	0
1	17	19	"A115"	"A115"	18420	68150	100	1466	1428	279	19	1356	1356	1371	271	19	25	1	0	2278	2393	481	20	1783	1783	1802	194	10	80	60	0	0.000	0.000	0.000	0.000	0.000	0.000	0.000	0.000	0.000	0.000	0.000	0.000	0.000	0.000	0.222	0.118	0.321	0.314	3.568	0.245	0.041	80	560	100	110	495	605	72	610	682	Error	Error	-2.170	110	495	72	610	114274	191450	0.210	3.046	0	0	0
1	18	19	"A115"	"A115"	18720	68150	100	1496	1529	245	16	1460	1460	1469	243	16	18	8	0	2505	2593	565	21	1861	1861	1868	156	8	88	78	0	0.000	0.000	0.000	0.000	0.000	0.000	0.000	0.000	0.000	0.000	0.000	0.000	0.000	0.000	0.056	0.094	0.223	0.228	3.706	0.070	0.009	80	560	100	36	644	680	69	732	801	Error	Error	-4.161	36	644	69	732	122299	207477	0.247	4.647	0	0	0
1	1	20	"A116"	"A116"	13620	68460	100	1467	1481	283	19	1211	1211	1255	361	28	36	2	0	3256	3320	1020	30	1681	1681	1760	645	36	81	63	0	0.000	0.000	0.000	0.000	0.000	0.000	0.000	0.000	0.000	0.000	0.000	0.000	0.000	0.000	0.163	0.165	0.196	0.202	3.033	0.678	0.039	80	560	100	256	1575	1831	270	1639	1909	Error	Error	-2.621	256	1575	270	1639	118475	265636	0.626	2.419	0	0	0
1	2	20	"A116"	"A116"	13920	68460	100	1590	1672	483	28	1301	1301	1317	250	18	57	30	0	3764	3845	1076	27	1728	1728	1776	588	33	92	81	0	0.000	0.000	0.000	0.000	0.000	0.000	0.000	0.000	0.000	0.000	0.000	0.000	0.000	0.000	0.142	0.175	0.184	0.162	2.647	0.135	0.163	80	560	100	289	2036	2325	371	2117	2488	Error	Error	-2.817	289	2036	371	2117	133753	307614	1.420	3.519	0	0	0
1	3	20	"A116"	"A116"	14220	68460	100	1820	1839	387	21	1515	1515	3584	9452	263	0	0	0	3664	3600	961	26	1892	1892	4077	9212	225	0	0	0	0.000	0.000	0.000	0.000	0.000	0.000	0.000	0.000	0.000	0.000	0.000	0.000	0.000	0.000	0.172	0.190	0.239	0.192	2.963	0.967	0.827	80	560	100	305	1772	2077	324	1708	2032	Error	Error	-2.538	305	1772	324	1708	147137	287991	-0.185	-0.052	0	0	0
1	4	20	"A117"	"A117"	14520	68460	100	1311	1311	240	18	1271	1271	1331	570	42	2	0	0	1710	1733	214	12	1704	1704	1753	543	30	1	1	0	0.000	0.000	0.000	0.000	0.000	0.000	0.000	0.000	0.000	0.000	0.000	0.000	0.000	0.000	6.667	1.379	1.484	1.533	3.724	0.023	0.009	80	560	100	40	6	46	40	29	69	Error	Error	2.737	40	6	40	29	104891	138630	-0.035	-0.037	0	0	0
1	5	20	"A117"	"A117"	14820	68460	100	1102	1143	308	26	1016	1016	1642	4729	288	0	0	0	1660	1689	231	13	1526	1526	2214	5054	228	0	0	0	0.000	0.000	0.000	0.000	0.000	0.000	0.000	0.000	0.000	0.000	0.000	0.000	0.000	0.000	0.642	0.779	1.111	1.026	3.520	0.578	0.762	80	560	100	86	134	220	127	163	290	Error	Error	-0.640	86	134	127	163	91465	135144	-0.106	-0.104	0	0	0
1	6	20	"A117"	"A117"	15120	68460	100	676	708	284	40	674	674	701	202	28	16	2	0	1475	1493	255	17	1370	1370	1434	816	56	1	1	0	0.000	0.000	0.000	0.000	0.000	0.000	0.000	0.000	0.000	0.000	0.000	0.000	0.000	0.000	0.019	0.276	1.175	1.062	5.729	1.294	0.113	80	560	100	2	105	107	34	123	157	Error	Error	-5.714	2	105	34	123	56648	119464	0.035	0.072	0	0	0
1	7	20	"A118"	"A118"	15420	68460	100	695	695	166	23	681	681	702	293	41	5	0	0	1673	1769	342	19	1401	1401	1426	302	21	42	21	0	0.000	0.000	0.000	0.000	0.000	0.000	0.000	0.000	0.000	0.000	0.000	0.000	0.000	0.000	0.051	0.038	0.412	0.454	3.609	0.623	0.240	80	560	100	14	272	286	14	368	382	Error	Error	-4.280	14	272	14	368	55632	141481	-0.024	1.136	0	0	0
1	8	20	"A118"	"A118"	15720	68460	100	678	695	189	27	676	676	701	280	39	7	0	0	1666	1971	1900	96	1395	1395	1463	1195	81	2	1	0	0.000	0.000	0.000	0.000	0.000	0.000	0.000	0.000	0.000	0.000	0.000	0.000	0.000	0.000	0.007	0.033	0.342	0.449	4.373	0.019	0.010	80	560	100	2	271	273	19	576	595	Error	Error	-7.082	2	271	19	576	55636	157716	-0.021	0.425	0	0	0
1	9	20	"A118"	"A118"	16020	68460	100	721	981	1396	142	674	674	766	1511	197	2	2	0	1714	2029	1373	67	1400	1400	1449	791	54	18	2	0	0.000	0.000	0.000	0.000	0.000	0.000	0.000	0.000	0.000	0.000	0.000	0.000	0.000	0.000	0.150	0.488	0.439	0.411	3.068	0.966	0.832	80	560	100	47	314	361	307	629	936	Error	Error	-2.740	47	314	307	629	78463	162286	0.142	0.733	0	0	0
1	10	20	"A119"	"A119"	16330	68460	100	668	692	181	26	667	667	684	192	28	17	2	0	1576	1682	341	20	1412	1412	1446	642	44	17	0	0	0.000	0.000	0.000	0.000	0.000	0.000	0.000	0.000	0.000	0.000	0.000	0.000	0.000	0.000	0.006	0.093	0.560	0.417	7.170	0.022	0.009	80	560	100	1	164	165	25	270	295	Error	Error	-7.358	1	164	25	270	55391	134577	0.042	0.368	0	0	0
1	11	20	"A119"	"A119"	16630	68460	100	718	725	163	22	685	685	698	199	28	18	2	0	1629	1721	324	18	1420	1420	1427	217	15	48	36	0	0.000	0.000	0.000	0.000	0.000	0.000	0.000	0.000	0.000	0.000	0.000	0.000	0.000	0.000	0.158	0.133	0.405	0.459	5.225	0.374	0.022	80	560	100	33	209	242	40	301	341	Error	Error	-2.663	33	209	40	301	57985	137687	0.136	1.355	0	0	0
1	12	20	"A119"	"A119"	16930	68460	100	833	840	252	30	694	694	738	662	89	2	0	0	2280	2677	961	35	1408	1408	1479	998	67	48	31	0	0.000	0.000	0.000	0.000	0.000	0.000	0.000	0.000	0.000	0.000	0.000	0.000	0.000	0.000	0.159	0.115	0.157	0.159	3.089	0.640	0.511	80	560	100	139	872	1011	146	1269	1415	Error	Error	-2.649	139	872	146	1269	67206	214159	0.154	1.200	0	0	0
1	13	20	"A120"	"A120"	17230	68460	100	706	718	187	26	717	717	741	196	26	13	2	0	1586	1710	479	28	1370	1370	1388	242	17	46	21	0	0.000	0.000	0.000	0.000	0.000	0.000	0.000	0.000	0.000	0.000	0.000	0.000	0.000	0.000	-0.051	0.003	0.414	0.468	5.022	0.134	0.026	80	560	100	-11	216	205	1	340	341	Error	Error	Error	-11	216	1	340	57427	136778	-0.117	1.331	0	0	0
1	14	20	"A120"	"A120"	17530	68460	100	947	999	321	32	905	905	924	270	29	17	5	0	1620	1737	404	23	1449	1449	1502	643	42	16	3	0	0.000	0.000	0.000	0.000	0.000	0.000	0.000	0.000	0.000	0.000	0.000	0.000	0.000	0.000	0.246	0.326	0.612	0.716	3.148	0.082	0.025	80	560	100	42	171	213	94	288	382	Error	Error	-2.026	42	171	94	288	79893	138984	0.278	0.365	0	0	0
1	15	20	"A120"	"A120"	17830	68460	100	1103	1135	262	23	1096	1096	1117	239	21	25	5	0	1788	1923	771	40	1583	1583	1641	781	47	8	1	0	0.000	0.000	0.000	0.000	0.000	0.000	0.000	0.000	0.000	0.000	0.000	0.000	0.000	0.000	0.034	0.115	0.800	0.867	4.032	0.045	0.005	80	560	100	7	205	212	39	340	379	Error	Error	-4.872	7	205	39	340	90828	153852	0.075	0.361	0	0	0
1	16	20	"A121"	"A121"	18130	68460	100	1419	1422	271	19	1311	1311	1312	278	21	27	5	0	2735	3041	1109	36	1757	1757	1788	573	32	73	42	0	0.000	0.000	0.000	0.000	0.000	0.000	0.000	0.000	0.000	0.000	0.000	0.000	0.000	0.000	0.110	0.086	0.164	0.202	3.447	0.133	0.122	80	560	100	108	978	1086	111	1284	1395	Error	Error	-3.179	108	978	111	1284	113764	243291	0.396	2.187	0	0	0
1	17	20	"A121"	"A121"	18430	68460	100	1597	1619	288	17	1428	1428	1452	259	17	40	13	0	3158	3339	1019	30	1878	1878	1880	166	8	93	88	0	0.000	0.000	0.000	0.000	0.000	0.000	0.000	0.000	0.000	0.000	0.000	0.000	0.000	0.000	0.132	0.131	0.173	0.151	4.004	0.074	0.069	80	560	100	169	1280	1449	191	1461	1652	Error	Error	-2.921	169	1280	191	1461	129505	267087	0.645	8.789	0	0	0
1	18	20	"A121"	"A121"	18730	68450	100	1628	1650	308	18	1459	1459	1479	264	17	37	12	0	3424	3528	1072	30	1857	1857	1885	359	19	92	81	0	0.000	0.000	0.000	0.000	0.000	0.000	0.000	0.000	0.000	0.000	0.000	0.000	0.000	0.000	0.108	0.114	0.133	0.148	3.154	0.123	0.160	80	560	100	169	1567	1736	191	1671	1862	Error	Error	-3.213	169	1567	191	1671	131991	282230	0.648	4.577	0	0	0
1	1	21	"Blank"	"Blank"	13620	68770	100	1403	1439	274	19	1422	1422	1443	340	23	10	2	0	1816	1824	161	8	1814	1814	1941	1047	53	0	0	0	0.000	0.000	0.000	0.000	0.000	0.000	0.000	0.000	0.000	0.000	0.000	0.000	0.000	0.000	-9.500	1.700	1.970	1.846	4.395	-0.019	0.006	80	560	100	-19	2	-17	17	10	27	Error	Error	Error	-19	2	17	10	115120	145901	-0.012	-0.112	0	0	0
1	2	21	"Blank"	"Blank"	13930	68760	100	1414	1436	252	17	1478	1478	1494	297	19	10	1	0	1845	1909	702	36	1826	1826	1891	812	42	1	1	0	0.000	0.000	0.000	0.000	0.000	0.000	0.000	0.000	0.000	0.000	0.000	0.000	0.000	0.000	-3.368	-0.506	2.829	2.160	6.116	-0.011	0.000	80	560	100	-64	19	-45	-42	83	41	Error	Error	Error	-64	19	-42	83	114894	152736	-0.195	0.022	0	0	0
1	3	21	"Blank"	"Blank"	14230	68760	100	1509	1472	274	18	1508	1508	2115	5053	238	0	0	0	1879	1908	216	11	1902	1902	2602	5629	216	0	0	0	0.000	0.000	0.000	0.000	0.000	0.000	0.000	0.000	0.000	0.000	0.000	0.000	0.000	0.000	-0.043	-6.000	1.487	1.760	3.910	0.892	0.981	80	560	100	1	-23	-22	-36	6	-30	Error	Error	Error	1	-23	-36	6	117731	152659	-0.127	-0.123	0	0	0
1	4	21	"Blank"	"Blank"	14530	68760	100	1586	1588	276	17	1561	1561	1586	306	19	12	2	0	1944	1985	368	18	1912	1912	2097	1453	69	1	1	0	0.000	0.000	0.000	0.000	0.000	0.000	0.000	0.000	0.000	0.000	0.000	0.000	0.000	0.000	0.781	0.370	1.473	1.240	3.736	0.392	0.053	80	560	100	25	32	57	27	73	100	Error	Error	-0.356	25	32	27	73	127016	158780	0.007	-0.077	0	0	0
1	5	21	"Blank"	"Blank"	14830	68760	100	1436	1455	250	17	1405	1405	1420	289	20	20	0	0	1817	1963	1227	62	1789	1789	1853	755	40	1	1	0	0.000	0.000	0.000	0.000	0.000	0.000	0.000	0.000	0.000	0.000	0.000	0.000	0.000	0.000	1.107	0.287	1.375	1.382	4.418	0.076	0.017	80	560	100	31	28	59	50	174	224	Error	Error	0.147	31	28	50	174	116376	157033	0.121	0.146	0	0	0
1	6	21	"Blank"	"Blank"	15130	68760	100	1304	3695	8615	233	1175	1175	1200	331	27	35	21	1	1756	5196	10530	202	1647	1647	1686	566	33	22	18	1	0.000	0.000	0.000	0.000	0.000	0.000	0.000	0.000	0.000	0.000	0.000	0.000	0.000	0.000	1.183	0.710	0.890	1.162	3.278	0.784	0.885	80	560	100	129	109	238	2520	3549	6069	Error	Error	0.243	129	109	2520	3549	295591	415710	7.538	6.201	0	0	0
1	7	21	"Blank"	"Blank"	15430	68760	100	1037	1191	1265	106	930	930	972	431	44	20	3	0	1479	1752	1996	113	1475	1475	1532	629	41	5	2	0	0.000	0.000	0.000	0.000	0.000	0.000	0.000	0.000	0.000	0.000	0.000	0.000	0.000	0.000	26.750	0.942	1.268	1.505	4.241	0.502	0.510	80	560	100	107	4	111	261	277	538	Error	Error	4.741	107	4	261	277	95269	140136	0.508	0.350	0	0	0
1	8	21	"Blank"	"Blank"	15730	68760	100	674	705	191	27	787	787	839	305	36	2	0	0	1393	1545	1349	87	1440	1440	1532	884	57	1	1	0	0.000	0.000	0.000	0.000	0.000	0.000	0.000	0.000	0.000	0.000	0.000	0.000	0.000	0.000	2.404	-0.781	1.709	1.500	4.076	0.014	0.004	80	560	100	-113	-47	-160	-82	105	23	Error	Error	1.266	-113	-47	-82	105	56368	123630	-0.439	0.015	0	0	0
1	9	21	"Blank"	"Blank"	16030	68760	100	660	697	214	30	730	730	769	263	34	7	1	0	1356	1360	147	10	1392	1392	1422	368	25	1	0	0	0.000	0.000	0.000	0.000	0.000	0.000	0.000	0.000	0.000	0.000	0.000	0.000	0.000	0.000	1.944	1.031	1.528	1.508	4.123	0.061	0.013	80	560	100	-70	-36	-106	-33	-32	-65	Error	Error	0.959	-70	-36	-33	-32	55767	108836	-0.274	-0.168	0	0	0
1	10	21	"Blank"	"Blank"	16330	68760	100	659	678	149	21	730	730	799	320	40	2	0	0	1315	1566	1209	77	1383	1383	1478	802	54	5	5	0	0.000	0.000	0.000	0.000	0.000	0.000	0.000	0.000	0.000	0.000	0.000	0.000	0.000	0.000	1.044	-0.284	0.869	0.894	3.237	0.005	0.001	80	560	100	-71	-68	-139	-52	183	131	Error	Error	0.062	-71	-68	-52	183	54223	125271	-0.378	0.110	0	0	0
1	11	21	"Blank"	"Blank"	16630	68760	100	769	766	201	26	779	779	830	263	31	10	2	0	1310	1321	141	10	1403	1403	1460	909	62	0	0	0	0.000	0.000	0.000	0.000	0.000	0.000	0.000	0.000	0.000	0.000	0.000	0.000	0.000	0.000	0.108	0.159	1.152	0.932	3.787	0.059	0.010	80	560	100	-10	-93	-103	-13	-82	-95	Error	Error	-3.217	-10	-93	-13	-82	61247	105706	-0.243	-0.153	0	0	0
1	12	21	"Blank"	"Blank"	16930	68760	100	944	984	262	26	952	952	998	735	73	1	0	0	1512	1748	1820	104	1487	1487	1557	767	49	2	2	0	0.000	0.000	0.000	0.000	0.000	0.000	0.000	0.000	0.000	0.000	0.000	0.000	0.000	0.000	-0.320	0.123	1.178	1.292	2.443	-0.001	0.000	80	560	100	-8	25	17	32	261	293	Error	Error	Error	-8	25	32	261	78687	139840	-0.019	0.249	0	0	0
1	13	21	"Blank"	"Blank"	17230	68760	100	1073	1079	223	20	1132	1132	3226	10272	318	0	0	0	1579	1594	184	11	1613	1613	3938	10546	267	0	0	0	0.000	0.000	0.000	0.000	0.000	0.000	0.000	0.000	0.000	0.000	0.000	0.000	0.000	0.000	1.735	2.789	1.718	1.735	4.547	1.004	0.734	80	560	100	-59	-34	-93	-53	-19	-72	Error	Error	0.795	-59	-34	-53	-19	86291	127546	-0.209	-0.222	0	0	0
1	14	21	"Blank"	"Blank"	17530	68760	100	1149	1153	216	18	1170	1170	1189	230	19	13	0	0	1646	1656	150	9	1637	1637	1644	162	9	15	2	0	0.000	0.000	0.000	0.000	0.000	0.000	0.000	0.000	0.000	0.000	0.000	0.000	0.000	0.000	-2.333	-0.895	1.250	1.511	4.165	3.318	0.029	80	560	100	-21	9	-12	-17	19	2	Error	Error	Error	-21	9	-17	19	92259	132507	-0.157	0.074	0	0	0
1	15	21	"Blank"	"Blank"	17830	68760	100	1349	1385	327	23	1295	1295	1337	478	35	7	2	0	1734	2010	1854	92	1738	1738	1834	1093	59	3	1	0	0.000	0.000	0.000	0.000	0.000	0.000	0.000	0.000	0.000	0.000	0.000	0.000	0.000	0.000	-13.500	0.331	1.327	1.076	6.015	0.301	0.247	80	560	100	54	-4	50	90	272	362	Error	Error	Error	54	-4	90	272	110835	160788	0.100	0.161	0	0	0
1	16	21	"Blank"	"Blank"	18130	68760	100	1492	1475	255	17	1446	1446	1454	270	18	17	1	0	1838	1856	162	8	1850	1850	1870	313	16	2	0	0	0.000	0.000	0.000	0.000	0.000	0.000	0.000	0.000	0.000	0.000	0.000	0.000	0.000	0.000	-3.833	4.833	1.661	1.698	5.795	-34.137	0.001	80	560	100	46	-12	34	29	6	35	Error	Error	Error	46	-12	29	6	117980	148476	0.078	-0.045	0	0	0
1	17	21	"Blank"	"Blank"	18430	68760	100	1477	1544	298	19	1518	1518	1530	244	15	25	6	0	1897	1960	256	13	1917	1917	1979	946	47	1	0	0	0.000	0.000	0.000	0.000	0.000	0.000	0.000	0.000	0.000	0.000	0.000	0.000	0.000	0.000	2.050	0.605	1.929	1.963	2.851	0.000	0.000	80	560	100	-41	-20	-61	26	43	69	Error	Error	1.036	-41	-20	26	43	123520	156805	0.057	-0.020	0	0	0
1	18	21	"Blank"	"Blank"	18730	68760	100	1462	1449	261	18	1433	1433	1444	274	18	16	1	0	1821	1842	159	8	1832	1832	1869	476	25	0	0	0	0.000	0.000	0.000	0.000	0.000	0.000	0.000	0.000	0.000	0.000	0.000	0.000	0.000	0.000	-2.636	1.600	2.308	2.317	3.907	6.087	0.003	80	560	100	29	-11	18	16	10	26	Error	Error	Error	29	-11	16	10	115944	147341	0.018	-0.057	0	0	0
