# Supplementary material for: Application of hybridization control probe to increase accuracy on ligation detection or minisequencing diagnostic microarrays
Source: BMC Res Notes. 2009 Dec 14;2:249. doi: 10.1186/1756-0500-2-249 (PMC2799435; doi:10.1186/1756-0500-2-249)
Supplement: Additional file 3 — Gpr_files. Zip-compressed file containing raw microarray data in GenePix results format (.gpr) and GAL (GenePix Array List) files. [file 1756-0500-2-249-S3.ZIP › gpr_files/slide5/lasi5_2-16.gpr]

ATF	1.0
30	76    
"Type=GenePix Results 3"
"DateTime=2009/04/29 14:56:44"
"Settings=C:\Axon\Data\HPV\290409\lasi5_1_16.gps"
"GalFile=C:\Axon\Data\HPV\ArrayIt_032009_InstiBioGalfile.gal"
"ArrayOfArrays=2-16"
"PixelSize=10"
"Wavelengths=532	488"
"ImageFiles=C:\Axon\Data\HPV\290409\lasi5_1-16.tif 2	C:\Axon\Data\HPV\290409\lasi5_1-16.tif 3"
"NormalizationMethod=None"
"NormalizationFactors=1	1"
"JpegImage="
"StdDev=Type 1"
"RatioFormulations=W1/W3 (#1/532)	W1/W4 (#1/488)	W3/W4 (532/488)"
"FeatureType=Circular"
"Barcode="
"BackgroundSubtraction=LocalFeature"
"ImageOrigin=0, 0"
"JpegOrigin=3720, 0"
"Creator=GenePix Pro 6.1.0.2"
"Scanner=GenePix 4200A 01 Autoloader [2]"
"FocusPosition=0"
"Temperature=24.4375"
"LinesAveraged=2"
"Comment="
"PMTGain=600	500"
"ScanPower=100	100"
"LaserPower=2.67883	2.56775"
"Filters=Standard Green	Standard Blue"
"ScanRegion=372,0,1916,6892"
"Supplier="
"Block"	"Column"	"Row"	"Name"	"ID"	"X"	"Y"	"Dia."	"F532 Median"	"F532 Mean"	"F532 SD"	"F532 CV"	"B532"	"B532 Median"	"B532 Mean"	"B532 SD"	"B532 CV"	"% > B532+1SD"	"% > B532+2SD"	"F532 % Sat."	"F488 Median"	"F488 Mean"	"F488 SD"	"F488 CV"	"B488"	"B488 Median"	"B488 Mean"	"B488 SD"	"B488 CV"	"% > B488+1SD"	"% > B488+2SD"	"F488 % Sat."	"Ratio of Medians (#1/532)"	"Ratio of Means (#1/532)"	"Median of Ratios (#1/532)"	"Mean of Ratios (#1/532)"	"Ratios SD (#1/532)"	"Rgn Ratio (#1/532)"	"Rgn R2 (#1/532)"	"Ratio of Medians (#1/488)"	"Ratio of Means (#1/488)"	"Median of Ratios (#1/488)"	"Mean of Ratios (#1/488)"	"Ratios SD (#1/488)"	"Rgn Ratio (#1/488)"	"Rgn R2 (#1/488)"	"Ratio of Medians (532/488)"	"Ratio of Means (532/488)"	"Median of Ratios (532/488)"	"Mean of Ratios (532/488)"	"Ratios SD (532/488)"	"Rgn Ratio (532/488)"	"Rgn R2 (532/488)"	"F Pixels"	"B Pixels"	"Circularity"	"Sum of Medians (#1/532)"	"Sum of Medians (#1/488)"	"Sum of Medians (532/488)"	"Sum of Means (#1/532)"	"Sum of Means (#1/488)"	"Sum of Means (532/488)"	"Log Ratio (#1/532)"	"Log Ratio (#1/488)"	"Log Ratio (532/488)"	"F532 Median - B532"	"F488 Median - B488"	"F532 Mean - B532"	"F488 Mean - B488"	"F532 Total Intensity"	"F488 Total Intensity"	"SNR 532"	"SNR 488"	"Flags"	"Normalize"	"Autoflag"
1	1	1	"A1"	"A1"	12780	-140	100	0	0	0	0	0	0	0	0	0	0	0	0	0	0	0	0	0	0	0	0	0	0	0	0	0.000	0.000	0.000	0.000	0.000	0.000	0.000	0.000	0.000	0.000	0.000	0.000	0.000	0.000	0.000	0.000	0.000	0.000	0.000	0.000	0.000	0	0	100	0	0	0	0	0	0	Error	Error	Error	0	0	0	0	0	0	0.000	0.000	0	0	0
1	2	1	"A1"	"A1"	13080	-140	100	0	0	0	0	0	0	0	0	0	0	0	0	0	0	0	0	0	0	0	0	0	0	0	0	0.000	0.000	0.000	0.000	0.000	0.000	0.000	0.000	0.000	0.000	0.000	0.000	0.000	0.000	0.000	0.000	0.000	0.000	0.000	0.000	0.000	0	0	100	0	0	0	0	0	0	Error	Error	Error	0	0	0	0	0	0	0.000	0.000	0	0	0
1	3	1	"A1"	"A1"	13380	-140	100	0	0	0	0	0	0	0	0	0	0	0	0	0	0	0	0	0	0	0	0	0	0	0	0	0.000	0.000	0.000	0.000	0.000	0.000	0.000	0.000	0.000	0.000	0.000	0.000	0.000	0.000	0.000	0.000	0.000	0.000	0.000	0.000	0.000	0	0	100	0	0	0	0	0	0	Error	Error	Error	0	0	0	0	0	0	0.000	0.000	0	0	0
1	4	1	"A2"	"A2"	13680	-140	100	0	0	0	0	0	0	0	0	0	0	0	0	0	0	0	0	0	0	0	0	0	0	0	0	0.000	0.000	0.000	0.000	0.000	0.000	0.000	0.000	0.000	0.000	0.000	0.000	0.000	0.000	0.000	0.000	0.000	0.000	0.000	0.000	0.000	0	0	100	0	0	0	0	0	0	Error	Error	Error	0	0	0	0	0	0	0.000	0.000	0	0	0
1	5	1	"A2"	"A2"	13980	-140	100	0	0	0	0	0	0	0	0	0	0	0	0	0	0	0	0	0	0	0	0	0	0	0	0	0.000	0.000	0.000	0.000	0.000	0.000	0.000	0.000	0.000	0.000	0.000	0.000	0.000	0.000	0.000	0.000	0.000	0.000	0.000	0.000	0.000	0	0	100	0	0	0	0	0	0	Error	Error	Error	0	0	0	0	0	0	0.000	0.000	0	0	0
1	6	1	"A2"	"A2"	14280	-140	100	0	0	0	0	0	0	0	0	0	0	0	0	0	0	0	0	0	0	0	0	0	0	0	0	0.000	0.000	0.000	0.000	0.000	0.000	0.000	0.000	0.000	0.000	0.000	0.000	0.000	0.000	0.000	0.000	0.000	0.000	0.000	0.000	0.000	0	0	100	0	0	0	0	0	0	Error	Error	Error	0	0	0	0	0	0	0.000	0.000	0	0	0
1	7	1	"A3"	"A3"	14580	-140	100	0	0	0	0	0	0	0	0	0	0	0	0	0	0	0	0	0	0	0	0	0	0	0	0	0.000	0.000	0.000	0.000	0.000	0.000	0.000	0.000	0.000	0.000	0.000	0.000	0.000	0.000	0.000	0.000	0.000	0.000	0.000	0.000	0.000	0	0	100	0	0	0	0	0	0	Error	Error	Error	0	0	0	0	0	0	0.000	0.000	0	0	0
1	8	1	"A3"	"A3"	14880	-140	100	0	0	0	0	0	0	0	0	0	0	0	0	0	0	0	0	0	0	0	0	0	0	0	0	0.000	0.000	0.000	0.000	0.000	0.000	0.000	0.000	0.000	0.000	0.000	0.000	0.000	0.000	0.000	0.000	0.000	0.000	0.000	0.000	0.000	0	0	100	0	0	0	0	0	0	Error	Error	Error	0	0	0	0	0	0	0.000	0.000	0	0	0
1	9	1	"A3"	"A3"	15180	-140	100	0	0	0	0	0	0	0	0	0	0	0	0	0	0	0	0	0	0	0	0	0	0	0	0	0.000	0.000	0.000	0.000	0.000	0.000	0.000	0.000	0.000	0.000	0.000	0.000	0.000	0.000	0.000	0.000	0.000	0.000	0.000	0.000	0.000	0	0	100	0	0	0	0	0	0	Error	Error	Error	0	0	0	0	0	0	0.000	0.000	0	0	0
1	10	1	"A4"	"A4"	15480	-140	100	0	0	0	0	0	0	0	0	0	0	0	0	0	0	0	0	0	0	0	0	0	0	0	0	0.000	0.000	0.000	0.000	0.000	0.000	0.000	0.000	0.000	0.000	0.000	0.000	0.000	0.000	0.000	0.000	0.000	0.000	0.000	0.000	0.000	0	0	100	0	0	0	0	0	0	Error	Error	Error	0	0	0	0	0	0	0.000	0.000	0	0	0
1	11	1	"A4"	"A4"	15780	-140	100	0	0	0	0	0	0	0	0	0	0	0	0	0	0	0	0	0	0	0	0	0	0	0	0	0.000	0.000	0.000	0.000	0.000	0.000	0.000	0.000	0.000	0.000	0.000	0.000	0.000	0.000	0.000	0.000	0.000	0.000	0.000	0.000	0.000	0	0	100	0	0	0	0	0	0	Error	Error	Error	0	0	0	0	0	0	0.000	0.000	0	0	0
1	12	1	"A4"	"A4"	16080	-150	100	0	0	0	0	0	0	0	0	0	0	0	0	0	0	0	0	0	0	0	0	0	0	0	0	0.000	0.000	0.000	0.000	0.000	0.000	0.000	0.000	0.000	0.000	0.000	0.000	0.000	0.000	0.000	0.000	0.000	0.000	0.000	0.000	0.000	0	0	100	0	0	0	0	0	0	Error	Error	Error	0	0	0	0	0	0	0.000	0.000	0	0	0
1	13	1	"A5"	"A5"	16380	-150	100	0	0	0	0	0	0	0	0	0	0	0	0	0	0	0	0	0	0	0	0	0	0	0	0	0.000	0.000	0.000	0.000	0.000	0.000	0.000	0.000	0.000	0.000	0.000	0.000	0.000	0.000	0.000	0.000	0.000	0.000	0.000	0.000	0.000	0	0	100	0	0	0	0	0	0	Error	Error	Error	0	0	0	0	0	0	0.000	0.000	0	0	0
1	14	1	"A5"	"A5"	16680	-150	100	0	0	0	0	0	0	0	0	0	0	0	0	0	0	0	0	0	0	0	0	0	0	0	0	0.000	0.000	0.000	0.000	0.000	0.000	0.000	0.000	0.000	0.000	0.000	0.000	0.000	0.000	0.000	0.000	0.000	0.000	0.000	0.000	0.000	0	0	100	0	0	0	0	0	0	Error	Error	Error	0	0	0	0	0	0	0.000	0.000	0	0	0
1	15	1	"A5"	"A5"	16980	-150	100	0	0	0	0	0	0	0	0	0	0	0	0	0	0	0	0	0	0	0	0	0	0	0	0	0.000	0.000	0.000	0.000	0.000	0.000	0.000	0.000	0.000	0.000	0.000	0.000	0.000	0.000	0.000	0.000	0.000	0.000	0.000	0.000	0.000	0	0	100	0	0	0	0	0	0	Error	Error	Error	0	0	0	0	0	0	0.000	0.000	0	0	0
1	16	1	"A6"	"A6"	17280	-150	100	0	0	0	0	0	0	0	0	0	0	0	0	0	0	0	0	0	0	0	0	0	0	0	0	0.000	0.000	0.000	0.000	0.000	0.000	0.000	0.000	0.000	0.000	0.000	0.000	0.000	0.000	0.000	0.000	0.000	0.000	0.000	0.000	0.000	0	0	100	0	0	0	0	0	0	Error	Error	Error	0	0	0	0	0	0	0.000	0.000	0	0	0
1	17	1	"A6"	"A6"	17580	-150	100	0	0	0	0	0	0	0	0	0	0	0	0	0	0	0	0	0	0	0	0	0	0	0	0	0.000	0.000	0.000	0.000	0.000	0.000	0.000	0.000	0.000	0.000	0.000	0.000	0.000	0.000	0.000	0.000	0.000	0.000	0.000	0.000	0.000	0	0	100	0	0	0	0	0	0	Error	Error	Error	0	0	0	0	0	0	0.000	0.000	0	0	0
1	18	1	"A6"	"A6"	17880	-150	100	0	0	0	0	0	0	0	0	0	0	0	0	0	0	0	0	0	0	0	0	0	0	0	0	0.000	0.000	0.000	0.000	0.000	0.000	0.000	0.000	0.000	0.000	0.000	0.000	0.000	0.000	0.000	0.000	0.000	0.000	0.000	0.000	0.000	0	0	100	0	0	0	0	0	0	Error	Error	Error	0	0	0	0	0	0	0.000	0.000	0	0	0
1	1	2	"A7"	"A7"	12780	150	100	630	637	148	23	602	602	624	308	49	6	0	0	2115	2494	1126	45	1020	1020	1039	396	38	90	63	0	0.000	0.000	0.000	0.000	0.000	0.000	0.000	0.000	0.000	0.000	0.000	0.000	0.000	0.000	0.026	0.024	0.074	0.067	3.543	0.217	0.259	80	560	100	28	1095	1123	35	1474	1509	Error	Error	-5.289	28	1095	35	1474	50960	199530	0.042	3.674	0	0	0
1	2	2	"A7"	"A7"	13080	150	100	714	735	179	24	589	589	603	175	29	37	17	0	3593	3829	1572	41	1045	1045	1052	129	12	96	96	0	0.000	0.000	0.000	0.000	0.000	0.000	0.000	0.000	0.000	0.000	0.000	0.000	0.000	0.000	0.049	0.052	0.067	0.055	3.381	0.050	0.175	80	560	100	125	2548	2673	146	2784	2930	Error	Error	-4.349	125	2548	146	2784	58804	306291	0.754	21.527	0	0	0
1	3	2	"A7"	"A7"	13380	150	100	677	721	248	34	596	596	676	694	102	5	0	0	2963	3882	2067	53	1003	1003	1071	963	89	80	51	0	0.000	0.000	0.000	0.000	0.000	0.000	0.000	0.000	0.000	0.000	0.000	0.000	0.000	0.000	0.041	0.043	0.067	0.061	2.992	0.232	0.407	80	560	100	81	1960	2041	125	2879	3004	Error	Error	-4.597	81	1960	125	2879	57698	310590	0.065	2.919	0	0	0
1	4	2	"A8"	"A8"	13680	150	100	780	853	316	37	600	600	618	179	28	50	32	0	8780	8648	4736	54	1041	1041	1038	134	12	100	98	0	0.000	0.000	0.000	0.000	0.000	0.000	0.000	0.000	0.000	0.000	0.000	0.000	0.000	0.000	0.023	0.033	0.036	0.032	2.958	0.038	0.285	80	560	100	180	7739	7919	253	7607	7860	Error	Error	-5.426	180	7739	253	7607	68252	691832	1.313	56.791	0	0	0
1	5	2	"A8"	"A8"	13980	150	100	1000	1020	306	30	594	594	644	389	60	52	8	0	9907	10279	5282	51	1059	1059	1100	370	33	100	100	0	0.000	0.000	0.000	0.000	0.000	0.000	0.000	0.000	0.000	0.000	0.000	0.000	0.000	0.000	0.046	0.046	0.042	0.041	2.405	0.043	0.474	80	560	100	406	8848	9254	426	9220	9646	Error	Error	-4.446	406	8848	426	9220	81593	822357	0.967	24.808	0	0	0
1	6	2	"A8"	"A8"	14280	150	100	1114	1135	347	30	624	624	770	2536	329	0	0	0	11921	11901	5564	46	1068	1068	1199	2056	171	100	92	0	0.000	0.000	0.000	0.000	0.000	0.000	0.000	0.000	0.000	0.000	0.000	0.000	0.000	0.000	0.045	0.047	0.047	0.045	1.764	0.046	0.539	80	560	100	490	10853	11343	511	10833	11344	Error	Error	-4.469	490	10853	511	10833	90822	952111	0.144	5.205	0	0	0
1	7	2	"A9"	"A9"	14580	150	100	974	965	246	25	620	620	630	184	29	77	46	0	6032	7500	3744	49	1055	1055	1064	131	12	100	100	0	0.000	0.000	0.000	0.000	0.000	0.000	0.000	0.000	0.000	0.000	0.000	0.000	0.000	0.000	0.071	0.054	0.060	0.054	2.094	0.048	0.455	80	560	100	354	4977	5331	345	6445	6790	Error	Error	-3.813	354	4977	345	6445	77204	600024	1.821	49.130	0	0	0
1	8	2	"A9"	"A9"	14880	150	100	1079	1092	296	27	642	642	647	177	27	78	58	0	10619	11081	4184	37	1087	1087	1100	196	17	100	100	0	0.000	0.000	0.000	0.000	0.000	0.000	0.000	0.000	0.000	0.000	0.000	0.000	0.000	0.000	0.046	0.045	0.046	0.038	1.964	0.047	0.586	80	560	100	437	9532	9969	450	9994	10444	Error	Error	-4.447	437	9532	450	9994	87374	886512	2.514	50.923	0	0	0
1	9	2	"A9"	"A9"	15180	150	100	989	1016	327	32	640	640	654	197	30	66	41	0	8239	9745	4826	49	1097	1097	1116	188	16	100	100	0	0.000	0.000	0.000	0.000	0.000	0.000	0.000	0.000	0.000	0.000	0.000	0.000	0.000	0.000	0.049	0.043	0.042	0.039	2.117	0.044	0.502	80	560	100	349	7142	7491	376	8648	9024	Error	Error	-4.355	349	7142	376	8648	81303	779589	1.838	45.899	0	0	0
1	10	2	"A10"	"A10"	15480	150	100	973	1088	404	37	641	641	687	609	88	32	5	0	9418	10312	6229	60	1096	1096	1125	403	35	95	93	0	0.000	0.000	0.000	0.000	0.000	0.000	0.000	0.000	0.000	0.000	0.000	0.000	0.000	0.000	0.040	0.049	0.047	0.047	2.253	0.049	0.598	80	560	100	332	8322	8654	447	9216	9663	Error	Error	-4.648	332	8322	447	9216	87043	824923	0.658	22.797	0	0	0
1	11	2	"A10"	"A10"	15780	140	100	1110	1110	343	30	629	629	653	237	36	71	52	0	11429	11714	6249	53	1101	1101	1131	263	23	98	95	0	0.000	0.000	0.000	0.000	0.000	0.000	0.000	0.000	0.000	0.000	0.000	0.000	0.000	0.000	0.047	0.045	0.044	0.043	2.177	0.043	0.448	80	552	100	481	10328	10809	481	10613	11094	Error	Error	-4.424	481	10328	481	10613	88806	937111	1.928	40.240	0	0	0
1	12	2	"A10"	"A10"	16080	140	100	1236	2042	5726	280	624	624	666	326	48	72	42	0	12864	12095	6932	57	1092	1092	1140	374	32	97	95	0	0.000	0.000	0.000	0.000	0.000	0.000	0.000	0.000	0.000	0.000	0.000	0.000	0.000	0.000	0.052	0.129	0.051	0.069	2.933	0.276	0.229	80	552	100	612	11772	12384	1418	11003	12421	Error	Error	-4.266	612	11772	1418	11003	163334	967565	4.221	29.291	0	0	0
1	13	2	"A11"	"A11"	16380	140	100	797	816	240	29	638	638	653	199	30	41	13	0	4370	5811	3426	58	1095	1095	1106	145	13	100	98	0	0.000	0.000	0.000	0.000	0.000	0.000	0.000	0.000	0.000	0.000	0.000	0.000	0.000	0.000	0.049	0.038	0.047	0.040	2.689	0.039	0.169	80	552	100	159	3275	3434	178	4716	4894	Error	Error	-4.364	159	3275	178	4716	65313	464892	0.819	32.448	0	0	0
1	14	2	"A11"	"A11"	16680	140	100	853	908	278	30	651	651	686	503	73	11	3	0	6727	6857	3283	47	1117	1117	1156	496	42	95	95	0	0.000	0.000	0.000	0.000	0.000	0.000	0.000	0.000	0.000	0.000	0.000	0.000	0.000	0.000	0.036	0.045	0.045	0.038	2.447	0.086	0.131	80	552	100	202	5610	5812	257	5740	5997	Error	Error	-4.796	202	5610	257	5740	72636	548593	0.441	11.494	0	0	0
1	15	2	"A11"	"A11"	16980	140	100	859	949	598	63	638	638	657	182	27	57	25	0	4719	6045	3047	50	1132	1132	1152	287	24	100	100	0	0.000	0.000	0.000	0.000	0.000	0.000	0.000	0.000	0.000	0.000	0.000	0.000	0.000	0.000	0.062	0.063	0.063	0.052	2.515	0.075	0.275	80	552	100	221	3587	3808	311	4913	5224	Error	Error	-4.021	221	3587	311	4913	75936	483607	1.604	17.049	0	0	0
1	16	2	"A12"	"A12"	17280	140	100	941	1001	349	34	649	649	671	220	32	53	37	0	6135	7969	4453	55	1132	1132	1167	490	41	95	95	0	0.000	0.000	0.000	0.000	0.000	0.000	0.000	0.000	0.000	0.000	0.000	0.000	0.000	0.000	0.058	0.051	0.053	0.041	3.236	0.057	0.535	80	552	100	292	5003	5295	352	6837	7189	Error	Error	-4.099	292	5003	352	6837	80101	637544	1.500	13.882	0	0	0
1	17	2	"A12"	"A12"	17580	140	100	1108	1102	340	30	661	661	668	177	26	76	60	0	11546	11238	4578	40	1142	1142	1150	171	14	100	98	0	0.000	0.000	0.000	0.000	0.000	0.000	0.000	0.000	0.000	0.000	0.000	0.000	0.000	0.000	0.043	0.044	0.042	0.040	2.351	0.044	0.557	80	552	100	447	10404	10851	441	10096	10537	Error	Error	-4.541	447	10404	441	10096	88180	899002	2.452	58.994	0	0	0
1	18	2	"A12"	"A12"	17880	140	100	1025	1063	321	30	649	649	686	258	37	67	37	0	10182	10024	4333	43	1153	1153	1184	282	23	100	96	0	0.000	0.000	0.000	0.000	0.000	0.000	0.000	0.000	0.000	0.000	0.000	0.000	0.000	0.000	0.042	0.047	0.049	0.042	2.174	0.045	0.438	80	552	100	376	9029	9405	414	8871	9285	Error	Error	-4.586	376	9029	414	8871	85024	801917	1.461	31.348	0	0	0
1	1	3	"A13"	"A13"	12780	450	100	879	876	219	25	603	603	614	167	27	65	41	0	5181	5533	2544	45	1015	1015	1018	109	10	100	100	0	0.000	0.000	0.000	0.000	0.000	0.000	0.000	0.000	0.000	0.000	0.000	0.000	0.000	0.000	0.066	0.060	0.068	0.064	2.009	0.052	0.324	80	560	100	276	4166	4442	273	4518	4791	Error	Error	-3.916	276	4166	273	4518	70104	442665	1.569	41.422	0	0	0
1	2	3	"A13"	"A13"	13080	450	100	880	894	253	28	577	577	615	578	93	16	0	0	6094	6158	1943	31	1010	1010	1025	358	34	100	100	0	0.000	0.000	0.000	0.000	0.000	0.000	0.000	0.000	0.000	0.000	0.000	0.000	0.000	0.000	0.060	0.062	0.070	0.058	2.375	0.060	0.344	80	560	100	303	5084	5387	317	5148	5465	Error	Error	-4.069	303	5084	317	5148	71514	492625	0.483	14.338	0	0	0
1	3	3	"A13"	"A13"	13380	450	100	855	857	213	24	576	576	605	229	37	61	20	0	5395	5916	2645	44	1012	1012	1029	287	27	100	100	0	0.000	0.000	0.000	0.000	0.000	0.000	0.000	0.000	0.000	0.000	0.000	0.000	0.000	0.000	0.064	0.057	0.070	0.059	2.226	0.048	0.290	80	560	100	279	4383	4662	281	4904	5185	Error	Error	-3.974	279	4383	281	4904	68566	473270	1.100	17.028	0	0	0
1	4	3	"A14"	"A14"	13680	450	100	1016	1016	295	29	584	584	599	197	32	78	56	0	12308	10779	4206	39	1030	1030	1031	113	10	100	100	0	0.000	0.000	0.000	0.000	0.000	0.000	0.000	0.000	0.000	0.000	0.000	0.000	0.000	0.000	0.038	0.044	0.044	0.042	1.900	0.042	0.101	80	560	100	432	11278	11710	432	9749	10181	Error	Error	-4.706	432	11278	432	9749	81248	862347	2.117	86.265	0	0	0
1	5	3	"A14"	"A14"	13980	450	100	1084	1051	266	25	595	595	657	676	102	20	0	0	12126	11209	4347	38	1056	1056	1153	1484	128	93	93	0	0.000	0.000	0.000	0.000	0.000	0.000	0.000	0.000	0.000	0.000	0.000	0.000	0.000	0.000	0.044	0.045	0.048	0.041	2.079	0.043	0.592	80	560	100	489	11070	11559	456	10153	10609	Error	Error	-4.501	489	11070	456	10153	84050	896733	0.583	6.776	0	0	0
1	6	3	"A14"	"A14"	14280	450	100	1066	1037	299	28	582	582	605	213	35	72	57	0	13703	11886	4251	35	1056	1056	1094	319	29	100	100	0	0.000	0.000	0.000	0.000	0.000	0.000	0.000	0.000	0.000	0.000	0.000	0.000	0.000	0.000	0.038	0.042	0.044	0.037	1.804	0.043	0.505	80	560	100	484	12647	13131	455	10830	11285	Error	Error	-4.708	484	12647	455	10830	82977	950851	2.028	33.831	0	0	0
1	7	3	"A15"	"A15"	14590	450	100	884	948	339	35	570	570	587	186	31	60	46	0	8812	8207	4128	50	1032	1032	1041	144	13	98	97	0	0.000	0.000	0.000	0.000	0.000	0.000	0.000	0.000	0.000	0.000	0.000	0.000	0.000	0.000	0.040	0.053	0.053	0.045	2.768	0.053	0.511	80	560	100	314	7780	8094	378	7175	7553	Error	Error	-4.631	314	7780	378	7175	75827	656535	1.941	49.764	0	0	0
1	8	3	"A15"	"A15"	14890	450	100	954	971	288	29	596	596	600	166	27	75	53	0	10351	9770	4442	45	1055	1055	1073	265	24	100	100	0	0.000	0.000	0.000	0.000	0.000	0.000	0.000	0.000	0.000	0.000	0.000	0.000	0.000	0.000	0.039	0.043	0.044	0.040	1.998	0.046	0.573	80	560	100	358	9296	9654	375	8715	9090	Error	Error	-4.699	358	9296	375	8715	77665	781639	2.235	32.819	0	0	0
1	9	3	"A15"	"A15"	15190	450	100	898	930	285	30	573	573	584	191	32	72	45	0	9794	9792	4189	42	1050	1050	1097	349	31	100	96	0	0.000	0.000	0.000	0.000	0.000	0.000	0.000	0.000	0.000	0.000	0.000	0.000	0.000	0.000	0.037	0.041	0.040	0.037	2.016	0.042	0.384	80	560	100	325	8744	9069	357	8742	9099	Error	Error	-4.750	325	8744	357	8742	74369	783353	1.812	24.914	0	0	0
1	10	3	"A16"	"A16"	15490	450	100	778	809	244	30	585	585	1220	5134	420	0	0	0	5672	5262	2247	42	1045	1045	1300	2714	208	72	32	0	0.000	0.000	0.000	0.000	0.000	0.000	0.000	0.000	0.000	0.000	0.000	0.000	0.000	0.000	0.042	0.053	0.054	0.053	3.530	1.856	0.593	80	560	100	193	4627	4820	224	4217	4441	Error	Error	-4.583	193	4627	224	4217	64747	420921	-0.080	1.460	0	0	0
1	11	3	"A16"	"A16"	15790	440	100	800	808	224	27	554	554	582	203	34	57	23	0	5545	5978	2588	43	1044	1044	1078	283	26	100	100	0	0.000	0.000	0.000	0.000	0.000	0.000	0.000	0.000	0.000	0.000	0.000	0.000	0.000	0.000	0.055	0.051	0.052	0.046	2.584	0.047	0.305	80	560	100	246	4501	4747	254	4934	5188	Error	Error	-4.194	246	4501	254	4934	64677	478260	1.113	17.314	0	0	0
1	12	3	"A16"	"A16"	16090	440	100	755	784	182	23	574	574	587	171	29	51	23	0	6021	5814	1293	22	1041	1041	1069	250	23	100	100	0	0.000	0.000	0.000	0.000	0.000	0.000	0.000	0.000	0.000	0.000	0.000	0.000	0.000	0.000	0.036	0.044	0.047	0.037	2.620	0.039	0.174	80	560	100	181	4980	5161	210	4773	4983	Error	Error	-4.782	181	4980	210	4773	62723	465083	1.152	18.980	0	0	0
1	13	3	"A17"	"A17"	16390	440	100	791	832	241	28	571	571	595	199	33	55	27	0	5832	5857	2503	42	1058	1058	1059	136	12	98	96	0	0.000	0.000	0.000	0.000	0.000	0.000	0.000	0.000	0.000	0.000	0.000	0.000	0.000	0.000	0.046	0.054	0.061	0.050	2.209	0.061	0.494	80	560	100	220	4774	4994	261	4799	5060	Error	Error	-4.440	220	4774	261	4799	66576	468549	1.191	35.279	0	0	0
1	14	3	"A17"	"A17"	16690	440	100	891	898	223	24	581	581	631	376	59	32	3	0	7961	7581	2403	31	1066	1066	1204	1494	124	95	93	0	0.000	0.000	0.000	0.000	0.000	0.000	0.000	0.000	0.000	0.000	0.000	0.000	0.000	0.000	0.045	0.049	0.049	0.047	1.941	0.064	0.236	80	560	100	310	6895	7205	317	6515	6832	Error	Error	-4.475	310	6895	317	6515	71837	606511	0.710	4.268	0	0	0
1	15	3	"A17"	"A17"	16990	440	100	832	826	215	26	576	576	597	243	40	51	17	0	5717	5592	1938	34	1063	1063	1086	259	23	97	95	0	0.000	0.000	0.000	0.000	0.000	0.000	0.000	0.000	0.000	0.000	0.000	0.000	0.000	0.000	0.055	0.055	0.062	0.058	2.842	0.047	0.271	80	560	100	256	4654	4910	250	4529	4779	Error	Error	-4.184	256	4654	250	4529	66048	447350	0.942	17.398	0	0	0
1	16	3	"A18"	"A18"	17290	440	100	731	798	337	42	607	607	624	195	31	38	18	0	4279	4888	2541	51	1077	1077	1092	171	15	93	90	0	0.000	0.000	0.000	0.000	0.000	0.000	0.000	0.000	0.000	0.000	0.000	0.000	0.000	0.000	0.039	0.050	0.063	0.060	2.420	0.058	0.244	80	560	100	124	3202	3326	191	3811	4002	Error	Error	-4.691	124	3202	191	3811	63843	391034	0.892	22.199	0	0	0
1	17	3	"A18"	"A18"	17590	440	100	848	881	261	29	586	586	604	177	29	65	36	0	6046	6161	2004	32	1086	1086	1111	199	17	97	95	0	0.000	0.000	0.000	0.000	0.000	0.000	0.000	0.000	0.000	0.000	0.000	0.000	0.000	0.000	0.053	0.058	0.055	0.046	2.971	0.057	0.375	80	560	100	262	4960	5222	295	5075	5370	Error	Error	-4.243	262	4960	295	5075	70519	492887	1.565	25.377	0	0	0
1	18	3	"A18"	"A18"	17890	440	100	812	830	228	27	621	621	637	212	33	47	16	0	4785	5560	2599	46	1099	1099	1117	194	17	96	95	0	0.000	0.000	0.000	0.000	0.000	0.000	0.000	0.000	0.000	0.000	0.000	0.000	0.000	0.000	0.052	0.047	0.058	0.050	2.548	0.048	0.151	80	560	100	191	3686	3877	209	4461	4670	Error	Error	-4.270	191	3686	209	4461	66386	444808	0.910	22.902	0	0	0
1	1	4	"A19"	"A19"	12790	750	100	783	806	233	28	570	570	583	166	28	60	28	0	4193	5114	2744	53	988	988	993	108	10	100	100	0	0.000	0.000	0.000	0.000	0.000	0.000	0.000	0.000	0.000	0.000	0.000	0.000	0.000	0.000	0.066	0.057	0.064	0.052	2.971	0.053	0.337	80	560	100	213	3205	3418	236	4126	4362	Error	Error	-3.911	213	3205	236	4126	64476	409107	1.343	38.157	0	0	0
1	2	4	"A19"	"A19"	13090	750	100	793	866	475	54	571	571	595	212	35	51	23	0	5803	6146	3451	56	998	998	1014	144	14	100	100	0	0.000	0.000	0.000	0.000	0.000	0.000	0.000	0.000	0.000	0.000	0.000	0.000	0.000	0.000	0.046	0.057	0.055	0.054	2.209	0.044	0.137	80	560	100	222	4805	5027	295	5148	5443	Error	Error	-4.436	222	4805	295	5148	69283	491710	1.278	35.639	0	0	0
1	3	4	"A19"	"A19"	13390	750	100	740	745	209	28	594	594	1160	4552	392	0	0	0	4444	5440	2448	45	1018	1018	1575	4773	303	37	2	0	0.000	0.000	0.000	0.000	0.000	0.000	0.000	0.000	0.000	0.000	0.000	0.000	0.000	0.000	0.043	0.034	0.048	0.044	2.111	0.845	0.601	80	560	100	146	3426	3572	151	4422	4573	Error	Error	-4.552	146	3426	151	4422	59607	435168	-0.091	0.810	0	0	0
1	4	4	"A20"	"A20"	13690	750	100	773	816	225	27	567	567	592	190	32	53	27	0	7552	8232	4333	52	1002	1002	1033	349	33	98	98	0	0.000	0.000	0.000	0.000	0.000	0.000	0.000	0.000	0.000	0.000	0.000	0.000	0.000	0.000	0.031	0.034	0.039	0.037	2.162	0.033	0.371	80	560	100	206	6550	6756	249	7230	7479	Error	Error	-4.991	206	6550	249	7230	65266	658597	1.179	20.628	0	0	0
1	5	4	"A20"	"A20"	13990	750	100	1085	1060	297	28	591	591	890	3128	351	0	0	0	13111	12149	4317	35	1025	1025	1193	1981	166	100	87	0	0.000	0.000	0.000	0.000	0.000	0.000	0.000	0.000	0.000	0.000	0.000	0.000	0.000	0.000	0.041	0.042	0.043	0.039	1.667	0.878	0.190	80	560	100	494	12086	12580	469	11124	11593	Error	Error	-4.613	494	12086	469	11124	84802	971916	0.054	5.531	0	0	0
1	6	4	"A20"	"A20"	14290	750	100	1008	1059	361	34	554	554	572	167	29	78	67	0	12869	11897	4931	41	1020	1020	1037	175	16	100	100	0	0.000	0.000	0.000	0.000	0.000	0.000	0.000	0.000	0.000	0.000	0.000	0.000	0.000	0.000	0.038	0.046	0.045	0.040	1.978	0.045	0.221	80	560	100	454	11849	12303	505	10877	11382	Error	Error	-4.706	454	11849	505	10877	84752	951778	2.916	62.057	0	0	0
1	7	4	"A21"	"A21"	14590	750	100	970	1030	334	32	544	544	571	406	71	52	18	0	13520	11364	4737	41	1004	1004	1030	306	29	100	92	0	0.000	0.000	0.000	0.000	0.000	0.000	0.000	0.000	0.000	0.000	0.000	0.000	0.000	0.000	0.034	0.047	0.047	0.047	1.910	0.047	0.655	80	560	100	426	12516	12942	486	10360	10846	Error	Error	-4.877	426	12516	486	10360	82363	909094	1.131	33.771	0	0	0
1	8	4	"A21"	"A21"	14890	750	100	1048	1034	266	25	565	565	688	1661	241	0	0	0	13107	12587	2593	20	1022	1022	1223	2503	204	96	95	0	0.000	0.000	0.000	0.000	0.000	0.000	0.000	0.000	0.000	0.000	0.000	0.000	0.000	0.000	0.040	0.041	0.041	0.035	1.939	0.042	0.559	80	560	100	483	12085	12568	469	11565	12034	Error	Error	-4.645	483	12085	469	11565	82697	1006992	0.208	4.540	0	0	0
1	9	4	"A21"	"A21"	15190	750	100	1119	1107	296	26	555	555	572	157	27	90	80	0	14440	13683	3648	26	1024	1024	1071	358	33	100	100	0	0.000	0.000	0.000	0.000	0.000	0.000	0.000	0.000	0.000	0.000	0.000	0.000	0.000	0.000	0.042	0.044	0.043	0.039	1.898	0.042	0.615	80	560	100	564	13416	13980	552	12659	13211	Error	Error	-4.572	564	13416	552	12659	88587	1094658	3.408	35.229	0	0	0
1	10	4	"A22"	"A22"	15490	750	100	944	1016	777	76	532	532	549	175	31	82	60	0	11455	10933	4038	36	1002	1002	1019	158	15	100	100	0	0.000	0.000	0.000	0.000	0.000	0.000	0.000	0.000	0.000	0.000	0.000	0.000	0.000	0.000	0.039	0.049	0.042	0.039	2.184	0.058	0.230	80	560	100	412	10453	10865	484	9931	10415	Error	Error	-4.665	412	10453	484	9931	81313	874635	2.669	62.747	0	0	0
1	11	4	"A22"	"A22"	15790	740	100	1043	1044	264	25	542	542	545	169	31	91	72	0	12552	12628	3287	26	1004	1004	1013	126	12	100	100	0	0.000	0.000	0.000	0.000	0.000	0.000	0.000	0.000	0.000	0.000	0.000	0.000	0.000	0.000	0.043	0.043	0.044	0.037	2.081	0.045	0.672	80	560	100	501	11548	12049	502	11624	12126	Error	Error	-4.527	501	11548	502	11624	83486	1010227	2.953	92.183	0	0	0
1	12	4	"A22"	"A22"	16090	740	100	1124	1140	299	26	549	549	560	171	30	92	76	0	13918	13715	2870	20	1028	1028	1077	716	66	100	100	0	0.000	0.000	0.000	0.000	0.000	0.000	0.000	0.000	0.000	0.000	0.000	0.000	0.000	0.000	0.045	0.047	0.045	0.041	1.622	0.048	0.677	80	560	100	575	12890	13465	591	12687	13278	Error	Error	-4.487	575	12890	591	12687	91185	1097162	3.392	17.651	0	0	0
1	13	4	"A23"	"A23"	16390	740	100	805	824	258	31	528	528	541	160	29	66	40	0	9325	8902	3900	43	995	995	999	140	14	100	100	0	0.000	0.000	0.000	0.000	0.000	0.000	0.000	0.000	0.000	0.000	0.000	0.000	0.000	0.000	0.033	0.037	0.040	0.032	3.105	0.038	0.417	80	560	100	277	8330	8607	296	7907	8203	Error	Error	-4.910	277	8330	296	7907	65950	712171	1.769	56.450	0	0	0
1	14	4	"A23"	"A23"	16690	740	100	728	734	199	27	530	530	532	160	30	53	31	0	8661	8317	2510	30	1012	1012	1017	131	12	100	100	0	0.000	0.000	0.000	0.000	0.000	0.000	0.000	0.000	0.000	0.000	0.000	0.000	0.000	0.000	0.026	0.028	0.029	0.027	2.359	0.031	0.275	80	560	100	198	7649	7847	204	7305	7509	Error	Error	-5.272	198	7649	204	7305	58745	665327	1.263	55.725	0	0	0
1	15	4	"A23"	"A23"	16990	740	100	837	859	280	32	551	551	1073	4859	452	0	0	0	7476	8282	3576	43	1009	1009	1518	4639	305	63	37	0	0.000	0.000	0.000	0.000	0.000	0.000	0.000	0.000	0.000	0.000	0.000	0.000	0.000	0.000	0.044	0.042	0.042	0.037	2.413	0.919	0.742	80	560	100	286	6467	6753	308	7273	7581	Error	Error	-4.499	286	6467	308	7273	68712	662566	-0.044	1.458	0	0	0
1	16	4	"A24"	"A24"	17290	740	100	790	822	258	31	536	536	551	192	34	57	31	0	8125	8133	3455	42	1022	1022	1029	171	16	100	100	0	0.000	0.000	0.000	0.000	0.000	0.000	0.000	0.000	0.000	0.000	0.000	0.000	0.000	0.000	0.036	0.040	0.045	0.037	2.160	0.042	0.345	80	560	100	254	7103	7357	286	7111	7397	Error	Error	-4.806	254	7103	286	7111	65742	650673	1.411	41.544	0	0	0
1	17	4	"A24"	"A24"	17590	740	100	1008	1000	280	28	555	555	620	816	131	10	0	0	10248	9668	3834	39	1038	1038	1139	1368	120	95	95	0	0.000	0.000	0.000	0.000	0.000	0.000	0.000	0.000	0.000	0.000	0.000	0.000	0.000	0.000	0.049	0.052	0.054	0.046	2.203	0.127	0.254	80	560	100	453	9210	9663	445	8630	9075	Error	Error	-4.346	453	9210	445	8630	79976	773431	0.466	6.235	0	0	0
1	18	4	"A24"	"A24"	17890	740	100	923	943	273	28	579	579	596	198	33	65	40	0	8982	8663	3698	42	1051	1051	1072	171	15	100	100	0	0.000	0.000	0.000	0.000	0.000	0.000	0.000	0.000	0.000	0.000	0.000	0.000	0.000	0.000	0.043	0.048	0.044	0.044	2.194	0.045	0.466	80	560	100	344	7931	8275	364	7612	7976	Error	Error	-4.527	344	7931	364	7612	75412	693077	1.753	44.392	0	0	0
1	1	5	"A25"	"A25"	12790	1050	100	895	908	297	32	577	577	594	202	34	65	35	0	9635	8367	4535	54	999	999	998	125	12	98	95	0	0.000	0.000	0.000	0.000	0.000	0.000	0.000	0.000	0.000	0.000	0.000	0.000	0.000	0.000	0.037	0.045	0.054	0.060	3.617	0.043	0.460	80	560	100	318	8636	8954	331	7368	7699	Error	Error	-4.763	318	8636	331	7368	72619	669373	1.554	58.952	0	0	0
1	2	5	"A25"	"A25"	13090	1050	100	981	964	247	25	568	568	578	168	29	81	62	0	13012	10674	4396	41	1001	1001	1009	145	14	100	100	0	0.000	0.000	0.000	0.000	0.000	0.000	0.000	0.000	0.000	0.000	0.000	0.000	0.000	0.000	0.034	0.041	0.039	0.036	2.408	0.040	0.526	80	560	100	413	12011	12424	396	9673	10069	Error	Error	-4.862	413	12011	396	9673	77095	853917	2.298	66.655	0	0	0
1	3	5	"A25"	"A25"	13390	1050	100	979	962	258	26	597	597	610	188	30	76	51	0	12262	10522	3963	37	1013	1013	1035	206	19	100	100	0	0.000	0.000	0.000	0.000	0.000	0.000	0.000	0.000	0.000	0.000	0.000	0.000	0.000	0.000	0.034	0.038	0.040	0.034	2.404	0.038	0.515	80	560	100	382	11249	11631	365	9509	9874	Error	Error	-4.880	382	11249	365	9509	76929	841762	1.872	46.053	0	0	0
1	4	5	"A26"	"A26"	13690	1050	100	1102	1030	336	32	581	581	599	173	28	76	60	0	13845	11458	5586	48	1034	1034	1035	114	11	100	98	0	0.000	0.000	0.000	0.000	0.000	0.000	0.000	0.000	0.000	0.000	0.000	0.000	0.000	0.000	0.041	0.043	0.048	0.047	1.868	0.041	0.610	80	560	100	521	12811	13332	449	10424	10873	Error	Error	-4.620	521	12811	449	10424	82405	916634	2.491	91.430	0	0	0
1	5	5	"A26"	"A26"	13990	1050	100	1087	1074	280	26	567	567	581	172	29	85	75	0	14469	13616	4263	31	1034	1034	1063	316	29	100	100	0	0.000	0.000	0.000	0.000	0.000	0.000	0.000	0.000	0.000	0.000	0.000	0.000	0.000	0.000	0.039	0.040	0.041	0.038	1.814	0.040	0.644	80	560	100	520	13435	13955	507	12582	13089	Error	Error	-4.691	520	13435	507	12582	85906	1089275	2.866	39.725	0	0	0
1	6	5	"A26"	"A26"	14290	1050	100	988	1059	275	25	544	544	559	163	29	91	80	0	13140	12846	3549	27	1001	1001	1039	320	30	100	98	0	0.000	0.000	0.000	0.000	0.000	0.000	0.000	0.000	0.000	0.000	0.000	0.000	0.000	0.000	0.037	0.043	0.040	0.041	1.837	0.042	0.576	80	560	100	444	12139	12583	515	11845	12360	Error	Error	-4.773	444	12139	515	11845	84697	1027691	3.067	36.897	0	0	0
1	7	5	"A27"	"A27"	14590	1050	100	1009	1014	329	32	524	524	550	191	34	78	68	0	15172	12855	5389	41	991	991	1012	172	16	100	100	0	0.000	0.000	0.000	0.000	0.000	0.000	0.000	0.000	0.000	0.000	0.000	0.000	0.000	0.000	0.034	0.041	0.044	0.040	2.159	0.041	0.630	80	560	100	485	14181	14666	490	11864	12354	Error	Error	-4.870	485	14181	490	11864	81103	1028372	2.429	68.855	0	0	0
1	8	5	"A27"	"A27"	14890	1050	100	904	934	259	27	532	532	551	167	30	78	56	0	14402	12837	4735	36	1013	1013	1056	352	33	100	100	0	0.000	0.000	0.000	0.000	0.000	0.000	0.000	0.000	0.000	0.000	0.000	0.000	0.000	0.000	0.028	0.034	0.035	0.030	1.961	0.035	0.531	80	560	100	372	13389	13761	402	11824	12226	Error	Error	-5.170	372	13389	402	11824	74723	1026990	2.293	33.469	0	0	0
1	9	5	"A27"	"A27"	15190	1050	100	1060	1028	304	29	549	549	554	174	31	81	67	0	14076	12989	4723	36	1011	1011	1053	390	37	100	97	0	0.000	0.000	0.000	0.000	0.000	0.000	0.000	0.000	0.000	0.000	0.000	0.000	0.000	0.000	0.039	0.040	0.040	0.038	1.802	0.041	0.600	80	560	100	511	13065	13576	479	11978	12457	Error	Error	-4.676	511	13065	479	11978	82203	1039087	2.724	30.605	0	0	0
1	10	5	"A28"	"A28"	15490	1050	100	976	991	335	33	514	514	568	736	129	22	0	0	16338	14071	6683	47	987	987	1011	212	20	98	96	0	0.000	0.000	0.000	0.000	0.000	0.000	0.000	0.000	0.000	0.000	0.000	0.000	0.000	0.000	0.030	0.036	0.033	0.035	2.461	0.037	0.585	80	560	100	462	15351	15813	477	13084	13561	Error	Error	-5.054	462	15351	477	13084	79272	1125661	0.575	61.604	0	0	0
1	11	5	"A28"	"A28"	15790	1040	100	1302	1283	305	23	518	518	581	438	75	82	40	0	19206	18445	4168	22	1027	1027	1114	704	63	100	100	0	0.000	0.000	0.000	0.000	0.000	0.000	0.000	0.000	0.000	0.000	0.000	0.000	0.000	0.000	0.043	0.044	0.044	0.041	1.486	0.042	0.280	80	560	100	784	18179	18963	765	17418	18183	Error	Error	-4.535	784	18179	765	17418	102616	1475611	1.603	24.618	0	0	0
1	12	5	"A28"	"A28"	16100	1040	100	1158	1140	262	22	527	527	650	2131	327	0	0	0	18824	18128	4017	22	1035	1035	1264	1812	143	100	97	0	0.000	0.000	0.000	0.000	0.000	0.000	0.000	0.000	0.000	0.000	0.000	0.000	0.000	0.000	0.035	0.036	0.036	0.033	1.522	0.037	0.703	80	560	100	631	17789	18420	613	17093	17706	Error	Error	-4.817	631	17789	613	17093	91162	1450239	0.230	9.307	0	0	0
1	13	5	"A29"	"A29"	16400	1040	100	921	941	318	33	516	516	541	203	37	72	50	0	12926	11010	5494	49	1000	1000	1039	274	26	93	87	0	0.000	0.000	0.000	0.000	0.000	0.000	0.000	0.000	0.000	0.000	0.000	0.000	0.000	0.000	0.034	0.042	0.045	0.045	2.792	0.042	0.606	80	560	100	405	11926	12331	425	10010	10435	Error	Error	-4.880	405	11926	425	10010	75290	880795	1.970	36.391	0	0	0
1	14	5	"A29"	"A29"	16700	1040	100	984	997	284	28	524	524	547	220	40	82	52	0	14378	13300	3358	25	1006	1006	1090	475	43	100	100	0	0.000	0.000	0.000	0.000	0.000	0.000	0.000	0.000	0.000	0.000	0.000	0.000	0.000	0.000	0.034	0.038	0.039	0.034	1.966	0.036	0.360	80	560	100	460	13372	13832	473	12294	12767	Error	Error	-4.861	460	13372	473	12294	79794	1063985	2.045	25.705	0	0	0
1	15	5	"A29"	"A29"	17000	1040	100	888	843	248	29	520	520	549	219	39	66	36	0	10753	10671	4255	39	1020	1020	1082	426	39	98	93	0	0.000	0.000	0.000	0.000	0.000	0.000	0.000	0.000	0.000	0.000	0.000	0.000	0.000	0.000	0.038	0.033	0.037	0.031	1.958	0.035	0.459	80	560	100	368	9733	10101	323	9651	9974	Error	Error	-4.725	368	9733	323	9651	67445	853705	1.342	22.509	0	0	0
1	16	5	"A30"	"A30"	17300	1040	100	888	865	295	34	540	540	559	165	29	68	52	0	10016	10490	5321	50	1039	1039	1056	163	15	100	95	0	0.000	0.000	0.000	0.000	0.000	0.000	0.000	0.000	0.000	0.000	0.000	0.000	0.000	0.000	0.039	0.034	0.037	0.037	2.764	0.037	0.470	80	560	100	348	8977	9325	325	9451	9776	Error	Error	-4.689	348	8977	325	9451	69225	839179	1.855	57.877	0	0	0
1	17	5	"A30"	"A30"	17600	1040	100	783	801	237	29	556	556	569	208	36	52	22	0	9535	9430	3619	38	1041	1041	1141	1177	103	95	93	0	0.000	0.000	0.000	0.000	0.000	0.000	0.000	0.000	0.000	0.000	0.000	0.000	0.000	0.000	0.027	0.029	0.033	0.027	2.315	0.032	0.373	80	560	100	227	8494	8721	245	8389	8634	Error	Error	-5.226	227	8494	245	8389	64096	754398	1.115	7.042	0	0	0
1	18	5	"A30"	"A30"	17900	1040	100	1051	1046	313	29	565	565	580	185	31	81	61	0	12886	12381	5423	43	1075	1075	1104	315	28	100	100	0	0.000	0.000	0.000	0.000	0.000	0.000	0.000	0.000	0.000	0.000	0.000	0.000	0.000	0.000	0.041	0.043	0.041	0.042	1.740	0.040	0.528	80	560	100	486	11811	12297	481	11306	11787	Error	Error	-4.603	486	11811	481	11306	83699	990515	2.519	35.800	0	0	0
1	1	6	"A31"	"A31"	12800	1350	100	1183	2283	4208	184	588	588	607	168	27	91	77	0	16101	13862	5049	36	1028	1028	1041	143	13	100	100	0	0.000	0.000	0.000	0.000	0.000	0.000	0.000	0.000	0.000	0.000	0.000	0.000	0.000	0.000	0.039	0.132	0.044	0.058	3.307	0.168	0.129	80	560	100	595	15073	15668	1695	12834	14529	Error	Error	-4.663	595	15073	1695	12834	182601	1108935	9.976	89.657	0	0	0
1	2	6	"A31"	"A31"	13100	1350	100	1048	1209	1458	120	568	568	595	263	44	73	45	0	14954	13005	4998	38	1009	1009	1045	450	43	100	100	0	0.000	0.000	0.000	0.000	0.000	0.000	0.000	0.000	0.000	0.000	0.000	0.000	0.000	0.000	0.034	0.053	0.038	0.037	2.023	0.065	0.214	80	560	100	480	13945	14425	641	11996	12637	Error	Error	-4.861	480	13945	641	11996	96745	1040427	2.335	26.578	0	0	0
1	3	6	"A31"	"A31"	13400	1350	100	1038	1105	328	29	599	599	712	1687	236	1	0	0	15259	14169	4031	28	1025	1025	1181	2051	173	100	100	0	0.000	0.000	0.000	0.000	0.000	0.000	0.000	0.000	0.000	0.000	0.000	0.000	0.000	0.000	0.031	0.038	0.034	0.034	2.008	0.039	0.523	80	560	100	439	14234	14673	506	13144	13650	Error	Error	-5.019	439	14234	506	13144	88360	1133509	0.233	6.333	0	0	0
1	4	6	"A32"	"A32"	13700	1350	100	1105	1105	282	25	592	592	599	168	28	90	70	0	14790	13592	3919	28	1026	1026	1024	120	11	100	100	0	0.000	0.000	0.000	0.000	0.000	0.000	0.000	0.000	0.000	0.000	0.000	0.000	0.000	0.000	0.037	0.041	0.041	0.036	1.882	0.040	0.595	80	560	100	513	13764	14277	513	12566	13079	Error	Error	-4.746	513	13764	513	12566	88402	1087362	3.012	104.733	0	0	0
1	5	6	"A32"	"A32"	14000	1350	100	862	917	296	32	531	531	563	240	42	60	37	0	10374	10517	5343	50	1001	1001	1020	175	17	100	100	0	0.000	0.000	0.000	0.000	0.000	0.000	0.000	0.000	0.000	0.000	0.000	0.000	0.000	0.000	0.035	0.041	0.041	0.040	1.928	0.039	0.407	80	560	100	331	9373	9704	386	9516	9902	Error	Error	-4.824	331	9373	386	9516	73376	841363	1.475	54.269	0	0	0
1	6	6	"A32"	"A32"	14300	1350	100	980	1006	287	28	556	556	799	2034	254	0	0	0	14061	12554	4308	34	1012	1012	1307	2743	209	100	86	0	0.000	0.000	0.000	0.000	0.000	0.000	0.000	0.000	0.000	0.000	0.000	0.000	0.000	0.000	0.032	0.039	0.037	0.034	1.841	0.062	0.038	80	560	100	424	13049	13473	450	11542	11992	Error	Error	-4.944	424	13049	450	11542	80458	1004287	0.102	4.100	0	0	0
1	7	6	"A33"	"A33"	14600	1350	100	665	696	237	34	533	533	552	195	35	37	13	0	3751	5717	4518	79	996	996	1009	158	15	88	82	0	0.000	0.000	0.000	0.000	0.000	0.000	0.000	0.000	0.000	0.000	0.000	0.000	0.000	0.000	0.048	0.035	0.042	0.051	3.746	0.035	0.271	80	560	100	132	2755	2887	163	4721	4884	Error	Error	-4.383	132	2755	163	4721	55677	457370	0.738	29.797	0	0	0
1	8	6	"A33"	"A33"	14900	1350	100	742	773	312	40	531	531	537	166	30	55	36	0	4969	7562	5329	70	994	994	1005	209	20	100	100	0	0.000	0.000	0.000	0.000	0.000	0.000	0.000	0.000	0.000	0.000	0.000	0.000	0.000	0.000	0.053	0.037	0.047	0.046	2.186	0.040	0.419	80	560	100	211	3975	4186	242	6568	6810	Error	Error	-4.236	211	3975	242	6568	61816	604965	1.422	31.373	0	0	0
1	9	6	"A33"	"A33"	15200	1350	100	680	729	250	34	500	500	518	160	30	53	28	0	5556	7070	4614	65	988	988	993	132	13	100	98	0	0.000	0.000	0.000	0.000	0.000	0.000	0.000	0.000	0.000	0.000	0.000	0.000	0.000	0.000	0.039	0.038	0.046	0.041	3.118	0.038	0.409	80	560	100	180	4568	4748	229	6082	6311	Error	Error	-4.665	180	4568	229	6082	58308	565569	1.319	46.038	0	0	0
1	10	6	"A34"	"A34"	15500	1340	100	734	790	281	35	502	502	721	2690	373	0	0	0	4580	6981	4958	71	992	992	1223	2958	241	61	38	0	0.000	0.000	0.000	0.000	0.000	0.000	0.000	0.000	0.000	0.000	0.000	0.000	0.000	0.000	0.065	0.048	0.049	0.049	2.602	0.043	0.223	80	560	100	232	3588	3820	288	5989	6277	Error	Error	-3.951	232	3588	288	5989	63226	558495	0.026	1.947	0	0	0
1	11	6	"A34"	"A34"	15800	1340	100	830	869	312	35	507	507	540	253	46	58	26	0	7895	8601	4011	46	1010	1010	1051	333	31	100	100	0	0.000	0.000	0.000	0.000	0.000	0.000	0.000	0.000	0.000	0.000	0.000	0.000	0.000	0.000	0.047	0.048	0.046	0.040	2.506	0.046	0.434	80	560	100	323	6885	7208	362	7591	7953	Error	Error	-4.414	323	6885	362	7591	69546	688051	1.300	22.673	0	0	0
1	12	6	"A34"	"A34"	16100	1340	100	904	940	324	34	537	537	578	442	76	41	8	0	9718	10474	5063	48	1018	1018	1087	686	63	100	98	0	0.000	0.000	0.000	0.000	0.000	0.000	0.000	0.000	0.000	0.000	0.000	0.000	0.000	0.000	0.042	0.043	0.044	0.039	2.295	0.044	0.382	80	560	100	367	8700	9067	403	9456	9859	Error	Error	-4.567	367	8700	403	9456	75183	837943	0.819	13.684	0	0	0
1	13	6	"A35"	"A35"	16400	1340	100	1017	1014	302	29	521	521	585	876	149	7	0	0	15009	13236	5348	40	1048	1048	1134	696	61	95	95	0	0.000	0.000	0.000	0.000	0.000	0.000	0.000	0.000	0.000	0.000	0.000	0.000	0.000	0.000	0.036	0.040	0.040	0.039	1.906	0.057	0.078	80	560	100	496	13961	14457	493	12188	12681	Error	Error	-4.815	496	13961	493	12188	81103	1058896	0.490	17.388	0	0	0
1	14	6	"A35"	"A35"	16700	1340	100	956	1005	341	33	520	520	587	788	134	10	1	0	12881	12354	3749	30	1035	1035	1126	741	65	98	95	0	0.000	0.000	0.000	0.000	0.000	0.000	0.000	0.000	0.000	0.000	0.000	0.000	0.000	0.000	0.037	0.043	0.039	0.040	1.842	0.042	0.518	80	560	100	436	11846	12282	485	11319	11804	Error	Error	-4.764	436	11846	485	11319	80392	988318	0.530	15.152	0	0	0
1	15	6	"A35"	"A35"	17000	1340	100	1047	1044	263	25	509	509	530	246	46	87	58	0	14422	14755	5006	33	1022	1022	1065	308	28	100	100	0	0.000	0.000	0.000	0.000	0.000	0.000	0.000	0.000	0.000	0.000	0.000	0.000	0.000	0.000	0.040	0.039	0.040	0.038	1.557	0.037	0.578	80	560	100	538	13400	13938	535	13733	14268	Error	Error	-4.638	538	13400	535	13733	83544	1180379	2.089	44.448	0	0	0
1	16	6	"A36"	"A36"	17300	1340	100	965	1009	360	35	539	539	641	1518	236	0	0	0	11521	10762	5585	51	1036	1036	1147	1467	127	93	87	0	0.000	0.000	0.000	0.000	0.000	0.000	0.000	0.000	0.000	0.000	0.000	0.000	0.000	0.000	0.041	0.048	0.047	0.044	2.368	0.187	0.195	80	560	100	426	10485	10911	470	9726	10196	Error	Error	-4.621	426	10485	470	9726	80733	860973	0.242	6.554	0	0	0
1	17	6	"A36"	"A36"	17600	1340	100	961	1018	348	34	548	548	603	570	94	35	1	0	10861	10732	4095	38	1051	1051	1101	379	34	100	100	0	0.000	0.000	0.000	0.000	0.000	0.000	0.000	0.000	0.000	0.000	0.000	0.000	0.000	0.000	0.042	0.049	0.045	0.040	2.044	0.051	0.597	80	560	100	413	9810	10223	470	9681	10151	Error	Error	-4.570	413	9810	470	9681	81472	858571	0.728	25.412	0	0	0
1	18	6	"A36"	"A36"	17900	1340	100	947	1011	324	32	567	567	599	354	59	55	21	0	9520	11269	5241	46	1073	1073	1115	364	32	100	98	0	0.000	0.000	0.000	0.000	0.000	0.000	0.000	0.000	0.000	0.000	0.000	0.000	0.000	0.000	0.045	0.044	0.042	0.042	1.889	0.041	0.518	80	560	100	380	8447	8827	444	10196	10640	Error	Error	-4.474	380	8447	444	10196	80887	901490	1.164	27.896	0	0	0
1	1	7	"A37"	"A37"	12800	1650	100	1030	1022	302	29	607	607	613	186	30	78	57	0	11424	11165	4558	40	1017	1017	1026	136	13	100	100	0	0.000	0.000	0.000	0.000	0.000	0.000	0.000	0.000	0.000	0.000	0.000	0.000	0.000	0.000	0.041	0.041	0.043	0.040	1.837	0.044	0.588	80	560	100	423	10407	10830	415	10148	10563	Error	Error	-4.621	423	10407	415	10148	81796	893165	2.199	74.551	0	0	0
1	2	7	"A37"	"A37"	13100	1650	100	1064	1054	262	24	572	572	585	167	28	87	70	0	11754	11330	3861	34	1029	1029	1063	362	34	100	98	0	0.000	0.000	0.000	0.000	0.000	0.000	0.000	0.000	0.000	0.000	0.000	0.000	0.000	0.000	0.046	0.047	0.047	0.044	2.098	0.045	0.579	80	560	100	492	10725	11217	482	10301	10783	Error	Error	-4.446	492	10725	482	10301	84324	906365	2.808	28.362	0	0	0
1	3	7	"A37"	"A37"	13400	1650	100	1025	1011	256	25	579	579	622	687	110	20	0	0	8945	9114	4066	44	1052	1052	1114	527	47	96	93	0	0.000	0.000	0.000	0.000	0.000	0.000	0.000	0.000	0.000	0.000	0.000	0.000	0.000	0.000	0.057	0.054	0.052	0.054	2.003	0.049	0.493	80	560	100	446	7893	8339	432	8062	8494	Error	Error	-4.145	446	7893	432	8062	80849	729131	0.566	15.180	0	0	0
1	4	7	"A38"	"A38"	13700	1650	100	1075	1062	320	30	579	579	896	2093	233	0	0	0	15786	13415	5778	43	1036	1036	1378	2409	174	88	83	0	0.000	0.000	0.000	0.000	0.000	0.000	0.000	0.000	0.000	0.000	0.000	0.000	0.000	0.000	0.034	0.039	0.040	0.039	2.259	0.127	0.177	80	560	100	496	14750	15246	483	12379	12862	Error	Error	-4.894	496	14750	483	12379	84994	1073192	0.079	4.997	0	0	0
1	5	7	"A38"	"A38"	14000	1650	100	1047	1028	367	35	539	539	554	170	30	83	63	0	15183	13195	5406	40	994	994	1030	372	36	100	95	0	0.000	0.000	0.000	0.000	0.000	0.000	0.000	0.000	0.000	0.000	0.000	0.000	0.000	0.000	0.036	0.040	0.039	0.037	2.271	0.042	0.659	80	560	100	508	14189	14697	489	12201	12690	Error	Error	-4.804	508	14189	489	12201	82258	1055560	2.788	32.702	0	0	0
1	6	7	"A38"	"A38"	14300	1650	100	1089	1057	266	25	528	528	689	2035	295	0	0	0	16386	14897	4374	29	1003	1003	1177	1531	130	93	93	0	0.000	0.000	0.000	0.000	0.000	0.000	0.000	0.000	0.000	0.000	0.000	0.000	0.000	0.000	0.036	0.038	0.038	0.036	1.572	0.039	0.673	80	560	100	561	15383	15944	529	13894	14423	Error	Error	-4.777	561	15383	529	13894	84568	1191772	0.181	8.961	0	0	0
1	7	7	"A39"	"A39"	14600	1650	100	699	744	322	43	524	524	539	159	29	51	37	0	4195	5905	4413	74	997	997	1008	138	13	96	85	0	0.000	0.000	0.000	0.000	0.000	0.000	0.000	0.000	0.000	0.000	0.000	0.000	0.000	0.000	0.055	0.045	0.049	0.056	3.600	0.045	0.399	80	560	100	175	3198	3373	220	4908	5128	Error	Error	-4.192	175	3198	220	4908	59539	472367	1.289	35.486	0	0	0
1	8	7	"A39"	"A39"	14900	1650	100	846	882	305	34	512	512	593	613	103	20	0	0	11856	11006	5752	52	1002	1002	1102	1302	118	93	92	0	0.000	0.000	0.000	0.000	0.000	0.000	0.000	0.000	0.000	0.000	0.000	0.000	0.000	0.000	0.031	0.037	0.040	0.034	2.399	0.054	0.278	80	560	100	334	10854	11188	370	10004	10374	Error	Error	-5.022	334	10854	370	10004	70527	880466	0.471	7.607	0	0	0
1	9	7	"A39"	"A39"	15200	1650	100	846	848	317	37	508	508	531	215	40	61	33	0	9151	9165	5394	58	1006	1006	1043	278	26	96	92	0	0.000	0.000	0.000	0.000	0.000	0.000	0.000	0.000	0.000	0.000	0.000	0.000	0.000	0.000	0.041	0.042	0.053	0.045	2.488	0.040	0.320	80	560	100	338	8145	8483	340	8159	8499	Error	Error	-4.591	338	8145	340	8159	67833	733160	1.474	29.216	0	0	0
1	10	7	"A40"	"A40"	15500	1640	100	741	785	297	37	526	526	549	253	46	46	17	0	5719	7565	5268	69	1025	1025	1049	293	27	91	88	0	0.000	0.000	0.000	0.000	0.000	0.000	0.000	0.000	0.000	0.000	0.000	0.000	0.000	0.000	0.046	0.040	0.041	0.044	2.668	0.040	0.168	80	560	100	215	4694	4909	259	6540	6799	Error	Error	-4.448	215	4694	259	6540	62762	605236	0.933	22.239	0	0	0
1	11	7	"A40"	"A40"	15800	1640	100	752	796	283	35	511	511	656	1755	267	0	0	0	6618	8266	4648	56	1003	1003	1192	1851	155	93	70	0	0.000	0.000	0.000	0.000	0.000	0.000	0.000	0.000	0.000	0.000	0.000	0.000	0.000	0.000	0.043	0.039	0.038	0.038	2.247	0.345	0.301	80	560	100	241	5615	5856	285	7263	7548	Error	Error	-4.542	241	5615	285	7263	63696	661252	0.080	3.822	0	0	0
1	12	7	"A40"	"A40"	16100	1640	100	773	843	314	37	501	501	517	225	43	60	30	0	7627	9134	4705	51	990	990	1038	364	35	100	100	0	0.000	0.000	0.000	0.000	0.000	0.000	0.000	0.000	0.000	0.000	0.000	0.000	0.000	0.000	0.041	0.042	0.040	0.033	2.827	0.043	0.449	80	560	100	272	6637	6909	342	8144	8486	Error	Error	-4.609	272	6637	342	8144	67407	730693	1.449	22.242	0	0	0
1	13	7	"A41"	"A41"	16400	1640	100	1161	1145	295	25	517	517	546	246	45	88	71	0	19341	17972	5153	28	1054	1054	1101	464	42	100	100	0	0.000	0.000	0.000	0.000	0.000	0.000	0.000	0.000	0.000	0.000	0.000	0.000	0.000	0.000	0.035	0.037	0.036	0.034	1.841	0.037	0.642	80	560	100	644	18287	18931	628	16918	17546	Error	Error	-4.828	644	18287	628	16918	91607	1437778	2.435	36.360	0	0	0
1	14	7	"A41"	"A41"	16700	1640	100	1143	1150	301	26	521	521	649	1567	241	0	0	0	17404	16602	4924	29	1066	1066	1261	1504	119	97	95	0	0.000	0.000	0.000	0.000	0.000	0.000	0.000	0.000	0.000	0.000	0.000	0.000	0.000	0.000	0.038	0.040	0.041	0.037	1.907	0.041	0.717	80	560	100	622	16338	16960	629	15536	16165	Error	Error	-4.715	622	16338	629	15536	92019	1328156	0.320	10.200	0	0	0
1	15	7	"A41"	"A41"	17000	1640	100	987	999	328	32	510	510	533	217	40	76	57	0	13520	12902	4696	36	1028	1028	1091	441	40	100	96	0	0.000	0.000	0.000	0.000	0.000	0.000	0.000	0.000	0.000	0.000	0.000	0.000	0.000	0.000	0.038	0.041	0.041	0.035	2.337	0.041	0.560	80	560	100	477	12492	12969	489	11874	12363	Error	Error	-4.711	477	12492	489	11874	79887	1032153	2.147	26.782	0	0	0
1	16	7	"A42"	"A42"	17300	1640	100	750	811	305	37	535	535	597	505	84	20	2	0	6683	8553	5399	63	1049	1049	1093	361	33	95	95	0	0.000	0.000	0.000	0.000	0.000	0.000	0.000	0.000	0.000	0.000	0.000	0.000	0.000	0.000	0.038	0.037	0.037	0.034	2.566	0.038	0.346	80	560	100	215	5634	5849	276	7504	7780	Error	Error	-4.712	215	5634	276	7504	64908	684221	0.424	20.665	0	0	0
1	17	7	"A42"	"A42"	17610	1640	100	831	878	299	34	564	564	666	838	125	3	0	0	6991	9012	5575	61	1062	1062	1181	876	74	91	85	0	0.000	0.000	0.000	0.000	0.000	0.000	0.000	0.000	0.000	0.000	0.000	0.000	0.000	0.000	0.045	0.039	0.047	0.054	3.115	0.250	0.166	80	560	100	267	5929	6196	314	7950	8264	Error	Error	-4.473	267	5929	314	7950	70263	720952	0.253	8.939	0	0	0
1	18	7	"A42"	"A42"	17910	1640	100	839	869	314	36	571	571	678	1816	267	0	0	0	7688	8346	5008	60	1056	1056	1147	988	86	88	88	0	0.000	0.000	0.000	0.000	0.000	0.000	0.000	0.000	0.000	0.000	0.000	0.000	0.000	0.000	0.040	0.041	0.045	0.040	2.872	0.274	0.113	80	560	100	268	6632	6900	298	7290	7588	Error	Error	-4.629	268	6632	298	7290	69481	667680	0.105	7.286	0	0	0
1	1	8	"A43"	"A43"	12810	1950	100	937	924	260	28	597	597	655	851	129	2	0	0	12040	10625	4197	39	1001	1001	1028	342	33	100	100	0	0.000	0.000	0.000	0.000	0.000	0.000	0.000	0.000	0.000	0.000	0.000	0.000	0.000	0.000	0.031	0.034	0.037	0.034	1.877	0.032	0.195	80	560	100	340	11039	11379	327	9624	9951	Error	Error	-5.021	340	11039	327	9624	73917	849966	0.316	28.061	0	0	0
1	2	8	"A43"	"A43"	13110	1950	100	1129	1126	245	21	568	568	585	174	29	92	80	0	13993	14125	2625	18	1025	1025	1050	219	20	100	100	0	0.000	0.000	0.000	0.000	0.000	0.000	0.000	0.000	0.000	0.000	0.000	0.000	0.000	0.000	0.043	0.043	0.043	0.038	1.643	0.041	0.620	80	560	100	561	12968	13529	558	13100	13658	Error	Error	-4.531	561	12968	558	13100	90074	1129979	3.109	59.703	0	0	0
1	3	8	"A43"	"A43"	13410	1950	100	1068	1073	230	21	568	568	743	2426	326	0	0	0	13397	13171	2337	17	1009	1009	1140	1609	141	100	100	0	0.000	0.000	0.000	0.000	0.000	0.000	0.000	0.000	0.000	0.000	0.000	0.000	0.000	0.000	0.040	0.042	0.041	0.038	1.688	0.041	0.625	80	560	100	500	12388	12888	505	12162	12667	Error	Error	-4.631	500	12388	505	12162	85815	1053670	0.136	7.477	0	0	0
1	4	8	"A44"	"A44"	13710	1950	100	1066	1026	279	27	564	564	580	175	30	83	68	0	12205	11159	3908	35	1014	1014	1036	166	16	100	98	0	0.000	0.000	0.000	0.000	0.000	0.000	0.000	0.000	0.000	0.000	0.000	0.000	0.000	0.000	0.045	0.046	0.048	0.047	1.770	0.046	0.572	80	560	100	502	11191	11693	462	10145	10607	Error	Error	-4.479	502	11191	462	10145	82070	892744	2.549	60.982	0	0	0
1	5	8	"A44"	"A44"	14010	1950	100	904	938	334	35	531	531	583	716	122	15	1	0	11454	10830	3431	31	999	999	1082	905	83	98	95	0	0.000	0.000	0.000	0.000	0.000	0.000	0.000	0.000	0.000	0.000	0.000	0.000	0.000	0.000	0.036	0.041	0.039	0.035	2.266	0.040	0.433	80	560	100	373	10455	10828	407	9831	10238	Error	Error	-4.809	373	10455	407	9831	75010	866361	0.496	10.771	0	0	0
1	6	8	"A44"	"A44"	14310	1950	100	1056	1026	285	27	523	523	535	157	29	87	78	0	13246	12560	3138	24	994	994	1041	307	29	100	100	0	0.000	0.000	0.000	0.000	0.000	0.000	0.000	0.000	0.000	0.000	0.000	0.000	0.000	0.000	0.044	0.043	0.043	0.040	1.748	0.041	0.484	80	560	100	533	12252	12785	503	11566	12069	Error	Error	-4.523	533	12252	503	11566	82106	1004789	3.127	37.521	0	0	0
1	7	8	"A45"	"A45"	14610	1950	100	960	924	318	34	526	526	544	199	36	66	58	0	11048	10424	5276	50	991	991	1048	349	33	93	88	0	0.000	0.000	0.000	0.000	0.000	0.000	0.000	0.000	0.000	0.000	0.000	0.000	0.000	0.000	0.043	0.042	0.042	0.043	2.656	0.042	0.471	80	560	100	434	10057	10491	398	9433	9831	Error	Error	-4.534	434	10057	398	9433	73911	833882	1.910	26.865	0	0	0
1	8	8	"A45"	"A45"	14910	1950	100	962	954	278	29	509	509	517	163	31	87	67	0	11202	11033	4545	41	1015	1015	1076	355	32	100	96	0	0.000	0.000	0.000	0.000	0.000	0.000	0.000	0.000	0.000	0.000	0.000	0.000	0.000	0.000	0.044	0.044	0.048	0.045	2.099	0.044	0.594	80	560	100	453	10187	10640	445	10018	10463	Error	Error	-4.491	453	10187	445	10018	76348	882620	2.681	28.048	0	0	0
1	9	8	"A45"	"A45"	15210	1950	100	926	957	303	31	529	529	566	448	79	41	7	0	10044	10335	4841	46	1039	1039	1144	602	52	90	88	0	0.000	0.000	0.000	0.000	0.000	0.000	0.000	0.000	0.000	0.000	0.000	0.000	0.000	0.000	0.044	0.046	0.044	0.048	2.107	0.045	0.528	80	560	100	397	9005	9402	428	9296	9724	Error	Error	-4.504	397	9005	428	9296	76556	826772	0.873	15.267	0	0	0
1	10	8	"A47"	"A47"	15510	1940	100	1069	1054	327	31	524	524	545	223	40	86	65	0	12915	12447	4199	33	1056	1056	1108	386	34	98	98	0	0.000	0.000	0.000	0.000	0.000	0.000	0.000	0.000	0.000	0.000	0.000	0.000	0.000	0.000	0.046	0.047	0.046	0.043	1.793	0.046	0.536	80	560	100	545	11859	12404	530	11391	11921	Error	Error	-4.444	545	11859	530	11391	84332	995791	2.283	29.376	0	0	0
1	11	8	"A47"	"A47"	15810	1940	100	982	996	393	39	510	510	681	1998	293	1	0	0	11707	11315	3121	27	1049	1049	1226	1913	156	100	98	0	0.000	0.000	0.000	0.000	0.000	0.000	0.000	0.000	0.000	0.000	0.000	0.000	0.000	0.000	0.044	0.047	0.043	0.041	1.940	0.297	0.231	80	560	100	472	10658	11130	486	10266	10752	Error	Error	-4.497	472	10658	486	10266	79683	905216	0.158	5.274	0	0	0
1	12	8	"A47"	"A47"	16110	1940	100	1021	1056	374	35	517	517	612	1043	170	2	1	0	12471	12377	2874	23	1058	1058	1114	383	34	100	100	0	0.000	0.000	0.000	0.000	0.000	0.000	0.000	0.000	0.000	0.000	0.000	0.000	0.000	0.000	0.044	0.048	0.041	0.041	1.941	0.047	0.268	80	560	100	504	11413	11917	539	11319	11858	Error	Error	-4.501	504	11413	539	11319	84491	990148	0.426	29.407	0	0	0
1	13	8	"A48"	"A48"	16410	1940	100	1077	1321	1436	108	531	531	631	1269	201	7	3	0	15611	12827	6479	50	1043	1043	1135	995	87	92	88	0	0.000	0.000	0.000	0.000	0.000	0.000	0.000	0.000	0.000	0.000	0.000	0.000	0.000	0.000	0.037	0.067	0.045	0.049	2.141	0.152	0.147	80	560	100	546	14568	15114	790	11784	12574	Error	Error	-4.738	546	14568	790	11784	105644	1026195	0.544	11.751	0	0	0
1	14	8	"A48"	"A48"	16710	1940	100	1195	1220	548	44	529	529	542	199	36	93	78	0	18707	16914	5178	30	1033	1033	1083	315	29	100	100	0	0.000	0.000	0.000	0.000	0.000	0.000	0.000	0.000	0.000	0.000	0.000	0.000	0.000	0.000	0.038	0.044	0.040	0.038	1.691	0.047	0.421	80	560	100	666	17674	18340	691	15881	16572	Error	Error	-4.730	666	17674	691	15881	97609	1353085	3.407	50.257	0	0	0
1	15	8	"A48"	"A48"	17010	1940	100	1103	1102	348	31	526	526	569	287	50	78	50	0	15873	14329	5625	39	1034	1034	1100	359	32	100	100	0	0.000	0.000	0.000	0.000	0.000	0.000	0.000	0.000	0.000	0.000	0.000	0.000	0.000	0.000	0.039	0.043	0.041	0.041	1.769	0.041	0.588	80	560	100	577	14839	15416	576	13295	13871	Error	Error	-4.685	577	14839	576	13295	88159	1146336	1.857	36.850	0	0	0
1	16	8	"A49"	"A49"	17310	1940	100	1024	1075	375	34	538	538	555	171	30	80	72	0	14092	12930	5449	42	1046	1046	1063	152	14	100	96	0	0.000	0.000	0.000	0.000	0.000	0.000	0.000	0.000	0.000	0.000	0.000	0.000	0.000	0.000	0.037	0.045	0.047	0.045	2.021	0.044	0.480	80	560	100	486	13046	13532	537	11884	12421	Error	Error	-4.747	486	13046	537	11884	85988	1034378	3.041	78.072	0	0	0
1	17	8	"A49"	"A49"	17610	1940	100	1038	1056	311	29	576	576	735	2134	290	0	0	0	12348	11742	4757	40	1099	1099	1281	2103	164	95	91	0	0.000	0.000	0.000	0.000	0.000	0.000	0.000	0.000	0.000	0.000	0.000	0.000	0.000	0.000	0.041	0.045	0.044	0.041	1.788	0.283	0.249	80	560	100	462	11249	11711	480	10643	11123	Error	Error	-4.606	462	11249	480	10643	84448	939377	0.150	4.974	0	0	0
1	18	8	"A49"	"A49"	17910	1940	100	1030	1060	281	26	576	576	689	1340	194	0	0	0	10848	11372	4224	37	1082	1082	1183	658	55	100	100	0	0.000	0.000	0.000	0.000	0.000	0.000	0.000	0.000	0.000	0.000	0.000	0.000	0.000	0.000	0.046	0.047	0.047	0.043	1.699	0.047	0.655	80	560	100	454	9766	10220	484	10290	10774	Error	Error	-4.427	454	9766	484	10290	84791	909779	0.277	15.485	0	0	0
1	1	9	"A50"	"A50"	12810	2250	100	792	830	257	30	593	593	624	240	38	46	17	0	4594	4893	2860	58	1022	1022	1052	277	26	86	78	0	0.000	0.000	0.000	0.000	0.000	0.000	0.000	0.000	0.000	0.000	0.000	0.000	0.000	0.000	0.056	0.061	0.072	0.078	3.814	0.051	0.185	80	560	100	199	3572	3771	237	3871	4108	Error	Error	-4.166	199	3572	237	3871	66422	391439	0.858	13.866	0	0	0
1	2	9	"A50"	"A50"	13110	2250	100	698	733	211	28	574	574	587	177	30	41	16	0	5930	5742	3166	55	1007	1007	1050	697	66	85	82	0	0.000	0.000	0.000	0.000	0.000	0.000	0.000	0.000	0.000	0.000	0.000	0.000	0.000	0.000	0.025	0.034	0.049	0.047	3.008	0.035	0.221	80	560	100	124	4923	5047	159	4735	4894	Error	Error	-5.311	124	4923	159	4735	58671	459343	0.825	6.732	0	0	0
1	3	9	"A50"	"A50"	13410	2250	100	788	794	232	29	557	557	574	195	33	52	30	0	7179	6513	3609	55	993	993	1019	241	23	93	88	0	0.000	0.000	0.000	0.000	0.000	0.000	0.000	0.000	0.000	0.000	0.000	0.000	0.000	0.000	0.037	0.043	0.057	0.053	3.330	0.040	0.281	80	560	100	231	6186	6417	237	5520	5757	Error	Error	-4.743	231	6186	237	5520	63480	521047	1.128	22.797	0	0	0
1	4	9	"A51"	"A51"	13710	2250	100	719	736	253	34	511	511	532	159	29	60	32	0	8234	7215	3983	55	974	974	999	307	30	87	82	0	0.000	0.000	0.000	0.000	0.000	0.000	0.000	0.000	0.000	0.000	0.000	0.000	0.000	0.000	0.029	0.036	0.041	0.050	4.069	0.035	0.403	80	560	100	208	7260	7468	225	6241	6466	Error	Error	-5.125	208	7260	225	6241	58853	577180	1.283	20.248	0	0	0
1	5	9	"A51"	"A51"	14010	2250	100	696	714	239	33	522	522	658	1818	276	0	0	0	7541	7614	3952	51	967	967	1091	1532	140	85	80	0	0.000	0.000	0.000	0.000	0.000	0.000	0.000	0.000	0.000	0.000	0.000	0.000	0.000	0.000	0.026	0.029	0.034	0.032	3.260	0.350	0.203	80	560	100	174	6574	6748	192	6647	6839	Error	Error	-5.240	174	6574	192	6647	57135	609106	0.031	4.258	0	0	0
1	6	9	"A51"	"A51"	14310	2250	100	918	1067	1282	120	525	525	548	213	38	72	45	0	11104	10225	4203	41	1003	1003	1063	378	35	97	93	0	0.000	0.000	0.000	0.000	0.000	0.000	0.000	0.000	0.000	0.000	0.000	0.000	0.000	0.000	0.039	0.059	0.046	0.045	2.181	0.053	0.113	80	560	100	393	10101	10494	542	9222	9764	Error	Error	-4.684	393	10101	542	9222	85392	817980	2.437	24.238	0	0	0
1	7	9	"A52"	"A52"	14610	2250	100	809	834	294	35	544	544	1008	4507	447	0	0	0	7307	6544	4161	63	1038	1038	1594	4863	305	61	16	0	0.000	0.000	0.000	0.000	0.000	0.000	0.000	0.000	0.000	0.000	0.000	0.000	0.000	0.000	0.042	0.053	0.063	0.083	4.995	0.048	0.281	80	560	100	265	6269	6534	290	5506	5796	Error	Error	-4.564	265	6269	290	5506	66693	523538	-0.039	1.018	0	0	0
1	8	9	"A52"	"A52"	14910	2250	100	948	988	430	43	524	524	542	171	31	83	67	0	8163	8109	3395	41	1055	1055	1115	459	41	98	93	0	0.000	0.000	0.000	0.000	0.000	0.000	0.000	0.000	0.000	0.000	0.000	0.000	0.000	0.000	0.060	0.066	0.065	0.063	1.887	0.056	0.377	80	560	100	424	7108	7532	464	7054	7518	Error	Error	-4.067	424	7108	464	7054	79070	648708	2.608	15.237	0	0	0
1	9	9	"A52"	"A52"	15210	2250	100	947	925	254	27	538	538	1362	6353	466	0	0	0	9324	8857	3493	39	1085	1085	2048	6504	317	68	1	0	0.000	0.000	0.000	0.000	0.000	0.000	0.000	0.000	0.000	0.000	0.000	0.000	0.000	0.000	0.050	0.050	0.050	0.048	1.850	0.710	0.571	80	560	100	409	8239	8648	387	7772	8159	Error	Error	-4.332	409	8239	387	7772	73961	708596	-0.069	1.047	0	0	0
1	10	9	"A53"	"A53"	15510	2240	100	943	948	405	42	515	515	539	193	35	77	58	0	10972	10036	3862	38	1047	1047	1088	267	24	100	98	0	0.000	0.000	0.000	0.000	0.000	0.000	0.000	0.000	0.000	0.000	0.000	0.000	0.000	0.000	0.043	0.048	0.046	0.045	1.952	0.047	0.381	80	560	100	428	9925	10353	433	8989	9422	Error	Error	-4.535	428	9925	433	8989	75811	802898	2.119	33.513	0	0	0
1	11	9	"A53"	"A53"	15810	2240	100	865	876	249	28	505	505	523	181	34	73	48	0	8890	9371	3203	34	1035	1035	1072	270	25	100	100	0	0.000	0.000	0.000	0.000	0.000	0.000	0.000	0.000	0.000	0.000	0.000	0.000	0.000	0.000	0.046	0.045	0.041	0.039	1.864	0.045	0.526	80	560	100	360	7855	8215	371	8336	8707	Error	Error	-4.448	360	7855	371	8336	70070	749677	1.950	30.737	0	0	0
1	12	9	"A53"	"A53"	16110	2240	100	929	941	290	30	499	499	527	224	42	80	47	0	11387	11136	3788	34	1040	1040	1107	564	50	100	97	0	0.000	0.000	0.000	0.000	0.000	0.000	0.000	0.000	0.000	0.000	0.000	0.000	0.000	0.000	0.042	0.044	0.042	0.043	1.722	0.040	0.433	80	560	100	430	10347	10777	442	10096	10538	Error	Error	-4.589	430	10347	442	10096	75261	890875	1.848	17.782	0	0	0
1	13	9	"A54"	"A54"	16410	2240	100	866	882	318	36	514	514	557	390	70	46	8	0	9038	9212	4477	48	1037	1037	1085	493	45	91	88	0	0.000	0.000	0.000	0.000	0.000	0.000	0.000	0.000	0.000	0.000	0.000	0.000	0.000	0.000	0.044	0.045	0.050	0.048	2.360	0.054	0.180	80	560	100	352	8001	8353	368	8175	8543	Error	Error	-4.507	352	8001	368	8175	70585	736978	0.833	16.485	0	0	0
1	14	9	"A54"	"A54"	16710	2240	100	919	912	262	28	514	514	553	249	45	70	35	0	8883	9947	4205	42	1035	1035	1112	481	43	100	100	0	0.000	0.000	0.000	0.000	0.000	0.000	0.000	0.000	0.000	0.000	0.000	0.000	0.000	0.000	0.052	0.045	0.045	0.042	2.103	0.041	0.357	80	560	100	405	7848	8253	398	8912	9310	Error	Error	-4.276	405	7848	398	8912	72962	795735	1.442	18.368	0	0	0
1	15	9	"A54"	"A54"	17010	2240	100	875	868	242	27	531	531	543	161	29	75	51	0	9563	9159	3510	38	1017	1017	1053	327	31	100	98	0	0.000	0.000	0.000	0.000	0.000	0.000	0.000	0.000	0.000	0.000	0.000	0.000	0.000	0.000	0.040	0.041	0.044	0.040	2.129	0.040	0.452	80	560	100	344	8546	8890	337	8142	8479	Error	Error	-4.635	344	8546	337	8142	69437	732685	2.019	24.789	0	0	0
1	16	9	"A55"	"A55"	17310	2240	100	935	1085	809	74	561	561	617	442	71	40	12	0	8518	8909	5588	62	1060	1060	1112	444	39	98	92	0	0.000	0.000	0.000	0.000	0.000	0.000	0.000	0.000	0.000	0.000	0.000	0.000	0.000	0.000	0.050	0.067	0.052	0.059	1.934	0.095	0.343	80	560	100	374	7458	7832	524	7849	8373	Error	Error	-4.318	374	7458	524	7849	86794	712750	1.059	17.561	0	0	0
1	17	9	"A55"	"A55"	17610	2240	100	1022	1794	3147	175	557	557	603	337	55	58	33	0	11259	10367	5127	49	1067	1067	1117	376	33	100	100	0	0.000	0.000	0.000	0.000	0.000	0.000	0.000	0.000	0.000	0.000	0.000	0.000	0.000	0.000	0.046	0.133	0.053	0.057	3.033	0.226	0.350	80	560	100	465	10192	10657	1237	9300	10537	Error	Error	-4.454	465	10192	1237	9300	143510	829391	3.534	24.601	0	0	0
1	18	9	"A55"	"A55"	17910	2240	100	906	952	288	30	585	585	599	210	35	67	37	0	8986	9113	4238	46	1059	1059	1093	222	20	100	100	0	0.000	0.000	0.000	0.000	0.000	0.000	0.000	0.000	0.000	0.000	0.000	0.000	0.000	0.000	0.040	0.046	0.047	0.044	2.023	0.043	0.489	80	560	100	321	7927	8248	367	8054	8421	Error	Error	-4.626	321	7927	367	8054	76134	729032	1.681	36.126	0	0	0
1	1	10	"A56"	"A56"	12820	2550	100	908	886	268	30	575	575	594	197	33	62	37	0	8102	7889	3613	45	1022	1022	1047	466	44	95	95	0	0.000	0.000	0.000	0.000	0.000	0.000	0.000	0.000	0.000	0.000	0.000	0.000	0.000	0.000	0.047	0.045	0.047	0.045	2.580	0.044	0.438	80	560	100	333	7080	7413	311	6867	7178	Error	Error	-4.410	333	7080	311	6867	70899	631102	1.482	14.682	0	0	0
1	2	10	"A56"	"A56"	13120	2550	100	950	992	273	27	577	577	589	252	42	71	33	0	9159	9959	2778	27	1009	1009	1051	530	50	100	100	0	0.000	0.000	0.000	0.000	0.000	0.000	0.000	0.000	0.000	0.000	0.000	0.000	0.000	0.000	0.046	0.046	0.045	0.036	2.547	0.047	0.332	80	560	100	373	8150	8523	415	8950	9365	Error	Error	-4.450	373	8150	415	8950	79325	796758	1.599	16.808	0	0	0
1	3	10	"A56"	"A56"	13420	2550	100	959	979	300	30	572	572	587	180	30	75	53	0	11366	11109	2523	22	1004	1004	1035	221	21	100	100	0	0.000	0.000	0.000	0.000	0.000	0.000	0.000	0.000	0.000	0.000	0.000	0.000	0.000	0.000	0.037	0.040	0.041	0.033	2.075	0.190	0.150	80	560	100	387	10362	10749	407	10105	10512	Error	Error	-4.743	387	10362	407	10105	78324	888680	2.178	45.584	0	0	0
1	4	10	"A57"	"A57"	13720	2550	100	786	832	290	34	547	547	607	639	105	10	0	0	8525	8448	4719	55	1005	1005	1042	446	42	85	81	0	0.000	0.000	0.000	0.000	0.000	0.000	0.000	0.000	0.000	0.000	0.000	0.000	0.000	0.000	0.032	0.038	0.041	0.045	2.905	0.037	0.395	80	560	100	239	7520	7759	285	7443	7728	Error	Error	-4.976	239	7520	285	7443	66550	675849	0.352	16.605	0	0	0
1	5	10	"A57"	"A57"	14020	2550	100	815	810	229	28	531	531	582	564	96	11	0	0	9111	8990	3702	41	982	982	1050	530	50	92	92	0	0.000	0.000	0.000	0.000	0.000	0.000	0.000	0.000	0.000	0.000	0.000	0.000	0.000	0.000	0.035	0.035	0.040	0.037	2.643	0.033	0.357	80	560	100	284	8129	8413	279	8008	8287	Error	Error	-4.839	284	8129	279	8008	64764	719170	0.404	14.981	0	0	0
1	6	10	"A57"	"A57"	14320	2550	100	807	826	261	31	542	542	669	1383	206	0	0	0	9139	9103	3820	41	1012	1012	1130	1132	100	93	91	0	0.000	0.000	0.000	0.000	0.000	0.000	0.000	0.000	0.000	0.000	0.000	0.000	0.000	0.000	0.033	0.035	0.041	0.039	2.097	0.078	0.060	80	560	100	265	8127	8392	284	8091	8375	Error	Error	-4.939	265	8127	284	8091	66045	728279	0.114	7.043	0	0	0
1	7	10	"A58"	"A58"	14620	2550	100	901	917	290	31	541	541	561	239	42	72	32	0	9523	9055	4782	52	1013	1013	1039	238	22	93	92	0	0.000	0.000	0.000	0.000	0.000	0.000	0.000	0.000	0.000	0.000	0.000	0.000	0.000	0.000	0.042	0.047	0.046	0.051	2.438	0.046	0.281	80	560	100	360	8510	8870	376	8042	8418	Error	Error	-4.563	360	8510	376	8042	73351	724404	1.490	33.681	0	0	0
1	8	10	"A58"	"A58"	14920	2550	100	904	911	276	30	519	519	560	293	52	63	25	0	11258	10926	4193	38	1033	1033	1104	486	44	100	100	0	0.000	0.000	0.000	0.000	0.000	0.000	0.000	0.000	0.000	0.000	0.000	0.000	0.000	0.000	0.038	0.040	0.040	0.035	1.951	0.039	0.422	80	560	100	385	10225	10610	392	9893	10285	Error	Error	-4.731	385	10225	392	9893	72895	874117	1.198	20.210	0	0	0
1	9	10	"A58"	"A58"	15220	2540	100	924	950	335	35	529	529	576	402	69	48	13	0	13588	11647	5678	48	1043	1043	1103	437	39	93	92	0	0.000	0.000	0.000	0.000	0.000	0.000	0.000	0.000	0.000	0.000	0.000	0.000	0.000	0.000	0.031	0.040	0.043	0.040	1.989	0.042	0.660	80	560	100	395	12545	12940	421	10604	11025	Error	Error	-4.989	395	12545	421	10604	76020	931788	0.930	24.128	0	0	0
1	10	10	"A59"	"A59"	15520	2540	100	1013	1005	297	29	531	531	1033	5112	494	0	0	0	11680	10799	4045	37	1051	1051	1548	4596	296	88	67	0	0.000	0.000	0.000	0.000	0.000	0.000	0.000	0.000	0.000	0.000	0.000	0.000	0.000	0.000	0.045	0.049	0.048	0.047	2.063	0.048	0.624	80	560	100	482	10629	11111	474	9748	10222	Error	Error	-4.463	482	10629	474	9748	80367	863941	-0.005	2.013	0	0	0
1	11	10	"A59"	"A59"	15820	2540	100	948	934	242	25	498	498	523	195	37	83	58	0	12035	11522	2687	23	1044	1044	1086	320	29	100	100	0	0.000	0.000	0.000	0.000	0.000	0.000	0.000	0.000	0.000	0.000	0.000	0.000	0.000	0.000	0.041	0.042	0.044	0.037	1.869	0.043	0.527	80	560	100	450	10991	11441	436	10478	10914	Error	Error	-4.610	450	10991	436	10478	74754	921794	2.108	32.612	0	0	0
1	12	10	"A59"	"A59"	16120	2540	100	1020	1060	320	30	493	493	665	1929	290	1	0	0	13134	12812	3033	23	1002	1002	1057	356	33	100	100	0	0.000	0.000	0.000	0.000	0.000	0.000	0.000	0.000	0.000	0.000	0.000	0.000	0.000	0.000	0.043	0.048	0.048	0.043	1.697	0.049	0.560	80	560	100	527	12132	12659	567	11810	12377	Error	Error	-4.525	527	12132	567	11810	84781	1024977	0.205	33.020	0	0	0
1	13	10	"A60"	"A60"	16420	2540	100	585	667	263	39	494	494	521	209	40	35	15	0	3229	4615	3562	77	1019	1019	1057	337	31	82	78	0	0.000	0.000	0.000	0.000	0.000	0.000	0.000	0.000	0.000	0.000	0.000	0.000	0.000	0.000	0.041	0.048	0.055	0.058	3.076	0.053	0.409	80	560	100	91	2210	2301	173	3596	3769	Error	Error	-4.602	91	2210	173	3596	53374	369234	0.699	10.558	0	0	0
1	14	10	"A60"	"A60"	16720	2540	100	642	666	254	38	510	510	539	274	50	18	7	0	3226	4366	2859	65	1016	1016	1059	351	33	96	92	0	0.000	0.000	0.000	0.000	0.000	0.000	0.000	0.000	0.000	0.000	0.000	0.000	0.000	0.000	0.060	0.047	0.059	0.057	2.782	0.047	0.171	80	560	100	132	2210	2342	156	3350	3506	Error	Error	-4.065	132	2210	156	3350	53242	349256	0.464	9.422	0	0	0
1	15	10	"A60"	"A60"	17020	2540	100	616	638	205	32	507	507	530	179	33	33	12	0	2710	4099	2985	72	989	989	1009	227	22	96	93	0	0.000	0.000	0.000	0.000	0.000	0.000	0.000	0.000	0.000	0.000	0.000	0.000	0.000	0.000	0.063	0.042	0.059	0.063	3.635	0.041	0.195	80	560	100	109	1721	1830	131	3110	3241	Error	Error	-3.981	109	1721	131	3110	51005	327922	0.603	13.612	0	0	0
1	16	10	"A61"	"A61"	17320	2540	100	898	927	312	33	529	529	554	217	39	71	42	0	10465	10492	4485	42	1014	1014	1047	246	23	100	97	0	0.000	0.000	0.000	0.000	0.000	0.000	0.000	0.000	0.000	0.000	0.000	0.000	0.000	0.000	0.039	0.042	0.041	0.039	2.093	0.043	0.508	80	560	100	369	9451	9820	398	9478	9876	Error	Error	-4.679	369	9451	398	9478	74197	839360	1.719	38.394	0	0	0
1	17	10	"A61"	"A61"	17620	2540	100	1099	1117	362	32	566	566	588	209	35	83	62	0	13316	12234	4770	38	1072	1072	1103	276	25	100	100	0	0.000	0.000	0.000	0.000	0.000	0.000	0.000	0.000	0.000	0.000	0.000	0.000	0.000	0.000	0.044	0.049	0.048	0.045	1.813	0.047	0.553	80	560	100	533	12244	12777	551	11162	11713	Error	Error	-4.522	533	12244	551	11162	89364	978741	2.531	40.330	0	0	0
1	18	10	"A61"	"A61"	17920	2540	100	1093	1111	281	25	607	607	928	3267	352	0	0	0	13791	13178	2810	21	1095	1095	1497	3605	240	100	92	0	0.000	0.000	0.000	0.000	0.000	0.000	0.000	0.000	0.000	0.000	0.000	0.000	0.000	0.000	0.038	0.042	0.040	0.035	2.029	0.421	0.339	80	560	100	486	12696	13182	504	12083	12587	Error	Error	-4.707	486	12696	504	12083	88904	1054278	0.056	3.240	0	0	0
1	1	11	"A62"	"A62"	12820	2850	100	759	749	208	27	588	588	601	178	29	48	17	0	4538	4548	1551	34	1015	1015	1020	121	11	100	100	0	0.000	0.000	0.000	0.000	0.000	0.000	0.000	0.000	0.000	0.000	0.000	0.000	0.000	0.000	0.049	0.046	0.059	0.056	2.431	0.042	0.140	80	560	100	171	3523	3694	161	3533	3694	Error	Error	-4.365	171	3523	161	3533	59913	363825	0.831	29.157	0	0	0
1	2	11	"A62"	"A62"	13120	2850	100	727	767	224	29	567	567	587	179	30	46	16	0	5158	5314	1813	34	1009	1009	1028	180	17	100	100	0	0.000	0.000	0.000	0.000	0.000	0.000	0.000	0.000	0.000	0.000	0.000	0.000	0.000	0.000	0.039	0.046	0.054	0.049	2.313	0.044	0.184	80	560	100	160	4149	4309	200	4305	4505	Error	Error	-4.697	160	4149	200	4305	61331	425159	1.006	23.811	0	0	0
1	3	11	"A62"	"A62"	13420	2850	100	781	789	173	21	548	548	563	168	29	67	21	0	5807	5934	1834	30	1006	1006	1026	223	21	100	100	0	0.000	0.000	0.000	0.000	0.000	0.000	0.000	0.000	0.000	0.000	0.000	0.000	0.000	0.000	0.049	0.049	0.054	0.051	1.845	0.040	0.251	80	560	100	233	4801	5034	241	4928	5169	Error	Error	-4.365	233	4801	241	4928	63107	474703	1.345	22.009	0	0	0
1	4	11	"A63"	"A63"	13720	2850	100	1042	1103	512	46	546	546	562	176	31	83	61	0	14599	12582	5133	40	987	987	1008	136	13	100	100	0	0.000	0.000	0.000	0.000	0.000	0.000	0.000	0.000	0.000	0.000	0.000	0.000	0.000	0.000	0.036	0.048	0.042	0.046	2.433	0.047	0.485	80	560	100	496	13612	14108	557	11595	12152	Error	Error	-4.778	496	13612	557	11595	88259	1006599	3.074	85.103	0	0	0
1	5	11	"A63"	"A63"	14020	2850	100	1081	1087	324	29	534	534	547	170	31	88	71	0	14606	13280	4016	30	1003	1003	1080	632	58	97	95	0	0.000	0.000	0.000	0.000	0.000	0.000	0.000	0.000	0.000	0.000	0.000	0.000	0.000	0.000	0.040	0.045	0.043	0.041	1.819	0.044	0.637	80	560	100	547	13603	14150	553	12277	12830	Error	Error	-4.636	547	13603	553	12277	86922	1062383	3.176	19.304	0	0	0
1	6	11	"A63"	"A63"	14320	2850	100	1055	1063	311	29	518	518	554	421	75	70	17	0	14551	13137	4068	30	993	993	1100	962	87	95	93	0	0.000	0.000	0.000	0.000	0.000	0.000	0.000	0.000	0.000	0.000	0.000	0.000	0.000	0.000	0.040	0.045	0.042	0.042	1.799	0.045	0.617	80	560	100	537	13558	14095	545	12144	12689	Error	Error	-4.658	537	13558	545	12144	85011	1050970	1.209	12.512	0	0	0
1	7	11	"A64"	"A64"	14620	2850	100	926	936	306	32	528	528	548	166	30	77	61	0	12762	10421	5169	49	1014	1014	1062	511	48	87	78	0	0.000	0.000	0.000	0.000	0.000	0.000	0.000	0.000	0.000	0.000	0.000	0.000	0.000	0.000	0.034	0.043	0.045	0.047	2.751	0.046	0.512	80	560	100	398	11748	12146	408	9407	9815	Error	Error	-4.884	398	11748	408	9407	74855	833689	2.337	18.315	0	0	0
1	8	11	"A64"	"A64"	14920	2850	100	1090	1062	333	31	527	527	641	1158	180	2	0	0	14215	13387	4024	30	1044	1044	1214	1275	105	95	93	0	0.000	0.000	0.000	0.000	0.000	0.000	0.000	0.000	0.000	0.000	0.000	0.000	0.000	0.000	0.043	0.043	0.042	0.040	1.619	0.043	0.600	80	560	100	563	13171	13734	535	12343	12878	Error	Error	-4.548	563	13171	535	12343	84992	1070963	0.364	9.547	0	0	0
1	9	11	"A64"	"A64"	15220	2840	100	880	898	338	37	548	548	561	156	27	71	52	0	11094	11319	3801	33	1050	1050	1079	255	23	100	100	0	0.000	0.000	0.000	0.000	0.000	0.000	0.000	0.000	0.000	0.000	0.000	0.000	0.000	0.000	0.033	0.034	0.036	0.027	2.774	0.037	0.433	80	560	100	332	10044	10376	350	10269	10619	Error	Error	-4.919	332	10044	350	10269	71824	905552	2.160	40.157	0	0	0
1	10	11	"A65"	"A65"	15520	2840	100	1006	1020	310	30	527	527	553	218	39	81	60	0	14416	13367	4506	33	1043	1043	1073	283	26	100	97	0	0.000	0.000	0.000	0.000	0.000	0.000	0.000	0.000	0.000	0.000	0.000	0.000	0.000	0.000	0.036	0.040	0.037	0.039	1.860	0.041	0.668	80	560	100	479	13373	13852	493	12324	12817	Error	Error	-4.803	479	13373	493	12324	81639	1069339	2.142	43.442	0	0	0
1	11	11	"A65"	"A65"	15820	2840	100	1127	1122	304	27	489	489	516	188	36	96	86	0	15104	15347	2380	15	1008	1008	1064	409	38	100	100	0	0.000	0.000	0.000	0.000	0.000	0.000	0.000	0.000	0.000	0.000	0.000	0.000	0.000	0.000	0.045	0.044	0.042	0.040	1.589	0.043	0.632	80	560	100	638	14096	14734	633	14339	14972	Error	Error	-4.466	638	14096	633	14339	89756	1227763	3.223	34.922	0	0	0
1	12	11	"A65"	"A65"	16120	2840	100	973	1018	298	29	505	505	531	290	54	78	36	0	13794	13917	2667	19	1013	1013	1068	378	35	100	100	0	0.000	0.000	0.000	0.000	0.000	0.000	0.000	0.000	0.000	0.000	0.000	0.000	0.000	0.000	0.037	0.040	0.038	0.034	1.804	0.042	0.554	80	560	100	468	12781	13249	513	12904	13417	Error	Error	-4.771	468	12781	513	12904	81461	1113390	1.679	33.992	0	0	0
1	13	11	"A66"	"A66"	16420	2840	100	969	948	302	31	492	492	521	222	42	76	55	0	14306	12290	5257	42	1015	1015	1061	350	32	100	96	0	0.000	0.000	0.000	0.000	0.000	0.000	0.000	0.000	0.000	0.000	0.000	0.000	0.000	0.000	0.036	0.040	0.039	0.037	2.100	0.041	0.458	80	560	100	477	13291	13768	456	11275	11731	Error	Error	-4.800	477	13291	456	11275	75864	983203	1.923	32.083	0	0	0
1	14	11	"A66"	"A66"	16720	2840	100	1082	1108	293	26	497	497	534	299	55	92	45	0	16080	15366	3035	19	1014	1014	1096	540	49	100	100	0	0.000	0.000	0.000	0.000	0.000	0.000	0.000	0.000	0.000	0.000	0.000	0.000	0.000	0.000	0.039	0.043	0.040	0.040	1.527	0.043	0.515	80	560	100	585	15066	15651	611	14352	14963	Error	Error	-4.687	585	15066	611	14352	88650	1229282	1.920	26.426	0	0	0
1	15	11	"A66"	"A66"	17020	2840	100	1014	981	263	26	537	537	1066	4989	468	0	0	0	16245	14919	4251	28	1033	1033	1606	4992	310	92	82	0	0.000	0.000	0.000	0.000	0.000	0.000	0.000	0.000	0.000	0.000	0.000	0.000	0.000	0.000	0.031	0.032	0.031	0.028	1.926	0.033	0.496	80	560	100	477	15212	15689	444	13886	14330	Error	Error	-4.995	477	15212	444	13886	78512	1193522	-0.017	2.667	0	0	0
1	16	11	"A67"	"A67"	17320	2840	100	968	990	350	35	537	537	572	347	60	58	21	0	14044	12600	5564	44	1022	1022	1055	235	22	100	97	0	0.000	0.000	0.000	0.000	0.000	0.000	0.000	0.000	0.000	0.000	0.000	0.000	0.000	0.000	0.033	0.039	0.039	0.038	2.062	0.040	0.527	80	560	100	431	13022	13453	453	11578	12031	Error	Error	-4.917	431	13022	453	11578	79207	1007967	1.205	49.128	0	0	0
1	17	11	"A67"	"A67"	17620	2840	100	1090	1104	339	30	556	556	584	268	45	78	48	0	13327	12521	5091	40	1064	1064	1106	329	29	100	100	0	0.000	0.000	0.000	0.000	0.000	0.000	0.000	0.000	0.000	0.000	0.000	0.000	0.000	0.000	0.044	0.048	0.046	0.043	1.727	0.047	0.450	80	560	100	534	12263	12797	548	11457	12005	Error	Error	-4.521	534	12263	548	11457	88304	1001645	1.940	34.696	0	0	0
1	18	11	"A67"	"A67"	17920	2840	100	1075	1085	299	27	573	573	595	177	29	85	67	0	13306	12456	4607	36	1083	1083	1113	247	22	100	100	0	0.000	0.000	0.000	0.000	0.000	0.000	0.000	0.000	0.000	0.000	0.000	0.000	0.000	0.000	0.041	0.045	0.044	0.038	1.895	0.045	0.625	80	560	100	502	12223	12725	512	11373	11885	Error	Error	-4.606	502	12223	512	11373	86798	996458	2.768	45.923	0	0	0
1	1	12	"A68"	"A68"	12820	3150	100	845	852	262	30	559	559	584	227	38	58	25	0	6488	6856	2525	36	997	997	1007	153	15	100	100	0	0.000	0.000	0.000	0.000	0.000	0.000	0.000	0.000	0.000	0.000	0.000	0.000	0.000	0.000	0.052	0.050	0.056	0.047	2.338	0.048	0.343	80	560	100	286	5491	5777	293	5859	6152	Error	Error	-4.263	286	5491	293	5859	68160	548487	1.181	38.229	0	0	0
1	2	12	"A68"	"A68"	13120	3150	100	788	828	258	31	580	580	605	208	34	48	23	0	5931	7423	3931	52	1022	1022	1048	225	21	100	100	0	0.000	0.000	0.000	0.000	0.000	0.000	0.000	0.000	0.000	0.000	0.000	0.000	0.000	0.000	0.042	0.039	0.044	0.037	2.430	0.039	0.302	80	560	100	208	4909	5117	248	6401	6649	Error	Error	-4.561	208	4909	248	6401	66212	593830	1.072	28.333	0	0	0
1	3	12	"A68"	"A68"	13420	3150	100	820	845	222	26	568	568	598	373	62	28	5	0	5703	6716	2967	44	1009	1009	1029	245	23	100	100	0	0.000	0.000	0.000	0.000	0.000	0.000	0.000	0.000	0.000	0.000	0.000	0.000	0.000	0.000	0.054	0.049	0.057	0.044	2.642	0.062	0.114	80	560	100	252	4694	4946	277	5707	5984	Error	Error	-4.219	252	4694	277	5707	67561	537298	0.662	23.212	0	0	0
1	4	12	"A69"	"A69"	13720	3150	100	998	978	301	30	554	554	576	248	43	68	41	0	13878	12580	4555	36	1005	1005	1018	132	12	100	100	0	0.000	0.000	0.000	0.000	0.000	0.000	0.000	0.000	0.000	0.000	0.000	0.000	0.000	0.000	0.034	0.037	0.039	0.033	2.167	0.037	0.486	80	560	100	444	12873	13317	424	11575	11999	Error	Error	-4.858	444	12873	424	11575	78232	1006367	1.621	87.591	0	0	0
1	5	12	"A69"	"A69"	14030	3150	100	1026	1145	983	85	524	524	546	334	61	70	35	0	14645	13636	4070	29	986	986	1040	491	47	100	97	0	0.000	0.000	0.000	0.000	0.000	0.000	0.000	0.000	0.000	0.000	0.000	0.000	0.000	0.000	0.037	0.049	0.039	0.039	2.014	0.051	0.260	80	560	100	502	13659	14161	621	12650	13271	Error	Error	-4.766	502	13659	621	12650	91587	1090875	1.793	25.654	0	0	0
1	6	12	"A69"	"A69"	14330	3150	100	1105	1055	255	24	521	521	536	170	31	92	78	0	15975	15172	3794	25	989	989	1043	368	35	100	100	0	0.000	0.000	0.000	0.000	0.000	0.000	0.000	0.000	0.000	0.000	0.000	0.000	0.000	0.000	0.039	0.038	0.040	0.036	1.635	0.037	0.652	80	560	100	584	14986	15570	534	14183	14717	Error	Error	-4.682	584	14986	534	14183	84380	1213754	3.053	38.394	0	0	0
1	7	12	"A70"	"A70"	14630	3150	100	776	798	231	28	528	528	556	210	37	58	26	0	7953	7259	3533	48	1025	1025	1079	447	41	87	81	0	0.000	0.000	0.000	0.000	0.000	0.000	0.000	0.000	0.000	0.000	0.000	0.000	0.000	0.000	0.036	0.043	0.046	0.052	2.999	0.047	0.382	80	560	100	248	6928	7176	270	6234	6504	Error	Error	-4.804	248	6928	270	6234	63822	580701	1.152	13.826	0	0	0
1	8	12	"A70"	"A70"	14930	3150	100	822	842	270	32	526	526	536	179	33	62	38	0	7163	7767	2914	37	1014	1014	1134	567	50	100	100	0	0.000	0.000	0.000	0.000	0.000	0.000	0.000	0.000	0.000	0.000	0.000	0.000	0.000	0.000	0.048	0.047	0.045	0.035	2.984	0.045	0.426	80	560	100	296	6149	6445	316	6753	7069	Error	Error	-4.377	296	6149	316	6753	67380	621382	1.709	11.698	0	0	0
1	9	12	"A70"	"A70"	15230	3140	100	704	737	237	32	537	537	568	194	34	47	20	0	6484	6560	2647	40	1044	1044	1131	517	45	97	95	0	0.000	0.000	0.000	0.000	0.000	0.000	0.000	0.000	0.000	0.000	0.000	0.000	0.000	0.000	0.031	0.036	0.047	0.037	2.579	0.037	0.240	80	560	100	167	5440	5607	200	5516	5716	Error	Error	-5.026	167	5440	200	5516	58986	524811	0.871	10.501	0	0	0
1	10	12	"A71"	"A71"	15530	3140	100	885	934	316	33	505	505	526	232	44	71	45	0	13758	12355	6316	51	1021	1021	1077	372	34	93	88	0	0.000	0.000	0.000	0.000	0.000	0.000	0.000	0.000	0.000	0.000	0.000	0.000	0.000	0.000	0.030	0.038	0.038	0.047	2.956	0.036	0.573	80	560	100	380	12737	13117	429	11334	11763	Error	Error	-5.067	380	12737	429	11334	74682	988424	1.759	30.317	0	0	0
1	11	12	"A71"	"A71"	15830	3140	100	1182	1146	318	27	515	515	537	191	35	91	81	0	16979	15855	4540	28	1052	1052	1158	808	69	97	95	0	0.000	0.000	0.000	0.000	0.000	0.000	0.000	0.000	0.000	0.000	0.000	0.000	0.000	0.000	0.042	0.043	0.044	0.040	1.573	0.043	0.683	80	560	100	667	15927	16594	631	14803	15434	Error	Error	-4.578	667	15927	631	14803	91678	1268391	3.188	18.189	0	0	0
1	12	12	"A71"	"A71"	16130	3140	100	1124	1122	273	24	507	507	525	211	40	91	76	0	16100	15809	2569	16	1046	1046	1100	353	32	100	100	0	0.000	0.000	0.000	0.000	0.000	0.000	0.000	0.000	0.000	0.000	0.000	0.000	0.000	0.000	0.041	0.042	0.041	0.036	2.092	0.045	0.393	80	560	100	617	15054	15671	615	14763	15378	Error	Error	-4.609	617	15054	615	14763	89720	1264710	2.829	41.669	0	0	0
1	13	12	"A72"	"A72"	16430	3140	100	886	919	364	39	505	505	570	751	131	17	1	0	11584	9902	5396	54	1025	1025	1104	823	74	92	82	0	0.000	0.000	0.000	0.000	0.000	0.000	0.000	0.000	0.000	0.000	0.000	0.000	0.000	0.000	0.036	0.047	0.046	0.045	2.608	0.048	0.393	80	560	100	381	10559	10940	414	8877	9291	Error	Error	-4.793	381	10559	414	8877	73487	792147	0.465	10.690	0	0	0
1	14	12	"A72"	"A72"	16730	3140	100	955	986	255	25	503	503	522	174	33	87	68	0	11441	11739	4101	34	1035	1035	1063	338	31	100	100	0	0.000	0.000	0.000	0.000	0.000	0.000	0.000	0.000	0.000	0.000	0.000	0.000	0.000	0.000	0.043	0.045	0.043	0.043	1.682	0.042	0.543	80	560	100	452	10406	10858	483	10704	11187	Error	Error	-4.525	452	10406	483	10704	78874	939158	2.667	31.586	0	0	0
1	15	12	"A72"	"A72"	17030	3140	100	946	972	363	37	509	509	558	581	104	26	5	0	11744	11097	4648	41	1030	1030	1102	670	60	93	92	0	0.000	0.000	0.000	0.000	0.000	0.000	0.000	0.000	0.000	0.000	0.000	0.000	0.000	0.000	0.041	0.046	0.041	0.040	2.266	0.058	0.129	80	560	100	437	10714	11151	463	10067	10530	Error	Error	-4.616	437	10714	463	10067	77722	887737	0.713	14.918	0	0	0
1	16	12	"A73"	"A73"	17330	3140	100	577	637	249	39	543	543	576	265	46	17	7	0	2017	2472	1456	58	1042	1042	1065	242	22	85	75	0	0.000	0.000	0.000	0.000	0.000	0.000	0.000	0.000	0.000	0.000	0.000	0.000	0.000	0.000	0.035	0.066	0.092	0.098	4.393	0.103	0.165	80	560	100	34	975	1009	94	1430	1524	Error	Error	-4.842	34	975	94	1430	50975	197721	0.230	5.814	0	0	0
1	17	12	"A73"	"A73"	17630	3140	100	728	805	490	60	581	581	596	187	31	46	18	0	1846	1968	675	34	1066	1066	1075	148	13	85	78	0	0.000	0.000	0.000	0.000	0.000	0.000	0.000	0.000	0.000	0.000	0.000	0.000	0.000	0.000	0.188	0.248	0.268	0.237	4.995	0.312	0.176	80	560	100	147	780	927	224	902	1126	Error	Error	-2.408	147	780	224	902	64434	157472	1.118	6.034	0	0	0
1	18	12	"A73"	"A73"	17930	3140	100	700	703	190	27	594	594	629	275	43	17	2	0	2290	2817	1556	55	1096	1096	1117	192	17	93	81	0	0.000	0.000	0.000	0.000	0.000	0.000	0.000	0.000	0.000	0.000	0.000	0.000	0.000	0.000	0.089	0.063	0.112	0.104	2.923	0.073	0.122	80	560	100	106	1194	1300	109	1721	1830	Error	Error	-3.494	106	1194	109	1721	56247	225342	0.269	8.854	0	0	0
1	1	13	"A74"	"A74"	12830	3450	100	994	1001	320	31	583	583	604	204	33	71	50	0	12995	10822	5942	54	1013	1013	1029	187	18	96	92	0	0.000	0.000	0.000	0.000	0.000	0.000	0.000	0.000	0.000	0.000	0.000	0.000	0.000	0.000	0.034	0.043	0.048	0.053	2.712	0.040	0.592	80	560	100	411	11982	12393	418	9809	10227	Error	Error	-4.866	411	11982	418	9809	80047	865750	1.946	52.369	0	0	0
1	2	13	"A74"	"A74"	13130	3450	100	913	989	384	38	565	565	580	156	26	85	57	0	11139	10794	3572	33	1012	1012	1068	474	44	100	98	0	0.000	0.000	0.000	0.000	0.000	0.000	0.000	0.000	0.000	0.000	0.000	0.000	0.000	0.000	0.034	0.043	0.037	0.036	2.207	0.038	0.240	80	560	100	348	10127	10475	424	9782	10206	Error	Error	-4.863	348	10127	424	9782	79119	863546	2.622	20.519	0	0	0
1	3	13	"A74"	"A74"	13430	3450	100	1020	1285	1743	135	578	578	583	179	30	80	61	0	12447	11259	4865	43	1028	1028	1084	500	46	95	92	0	0.000	0.000	0.000	0.000	0.000	0.000	0.000	0.000	0.000	0.000	0.000	0.000	0.000	0.000	0.039	0.069	0.044	0.044	2.230	0.079	0.173	80	560	100	442	11419	11861	707	10231	10938	Error	Error	-4.691	442	11419	707	10231	102816	900747	3.922	20.350	0	0	0
1	4	13	"A75"	"A75"	13730	3450	100	941	923	307	33	525	525	548	162	29	75	53	0	9486	8899	4614	51	1013	1013	1026	181	17	95	90	0	0.000	0.000	0.000	0.000	0.000	0.000	0.000	0.000	0.000	0.000	0.000	0.000	0.000	0.000	0.049	0.050	0.051	0.049	2.918	0.045	0.531	80	560	100	416	8473	8889	398	7886	8284	Error	Error	-4.348	416	8473	398	7886	73825	711919	2.315	43.497	0	0	0
1	5	13	"A75"	"A75"	14030	3450	100	890	908	271	29	527	527	550	182	33	78	48	0	7913	7798	3184	40	1008	1008	1082	639	59	93	92	0	0.000	0.000	0.000	0.000	0.000	0.000	0.000	0.000	0.000	0.000	0.000	0.000	0.000	0.000	0.053	0.056	0.059	0.060	2.366	0.054	0.530	80	560	100	363	6905	7268	381	6790	7171	Error	Error	-4.250	363	6905	381	6790	72660	623827	1.967	10.510	0	0	0
1	6	13	"A75"	"A75"	14330	3450	100	982	995	319	32	536	536	553	180	32	82	56	0	10281	9392	3112	33	1035	1035	1125	657	58	95	93	0	0.000	0.000	0.000	0.000	0.000	0.000	0.000	0.000	0.000	0.000	0.000	0.000	0.000	0.000	0.048	0.055	0.052	0.051	2.419	0.047	0.471	80	560	100	446	9246	9692	459	8357	8816	Error	Error	-4.374	446	9246	459	8357	79606	751344	2.456	12.583	0	0	0
1	7	13	"A76"	"A76"	14630	3450	100	930	932	365	39	501	501	535	170	31	78	61	0	10367	9147	4577	50	1028	1028	1084	554	51	86	81	0	0.000	0.000	0.000	0.000	0.000	0.000	0.000	0.000	0.000	0.000	0.000	0.000	0.000	0.000	0.046	0.053	0.058	0.063	2.425	0.049	0.591	80	560	100	429	9339	9768	431	8119	8550	Error	Error	-4.444	429	9339	431	8119	74556	731752	2.335	14.554	0	0	0
1	8	13	"A76"	"A76"	14930	3440	100	1035	1057	257	24	521	521	558	305	54	81	38	0	14500	14007	2702	19	1040	1040	1127	635	56	100	100	0	0.000	0.000	0.000	0.000	0.000	0.000	0.000	0.000	0.000	0.000	0.000	0.000	0.000	0.000	0.038	0.041	0.038	0.038	1.643	0.039	0.529	80	560	100	514	13460	13974	536	12967	13503	Error	Error	-4.711	514	13460	536	12967	84523	1120542	1.636	20.283	0	0	0
1	9	13	"A76"	"A76"	15230	3440	100	994	1048	313	29	533	533	554	205	37	86	62	0	12939	12571	4100	32	1058	1058	1108	396	35	100	96	0	0.000	0.000	0.000	0.000	0.000	0.000	0.000	0.000	0.000	0.000	0.000	0.000	0.000	0.000	0.039	0.045	0.041	0.043	1.823	0.046	0.507	80	560	100	461	11881	12342	515	11513	12028	Error	Error	-4.688	461	11881	515	11513	83847	1005670	2.410	28.947	0	0	0
1	10	13	"A77"	"A77"	15530	3440	100	1716	1616	666	41	526	526	552	192	34	82	78	0	10947	9910	4140	41	1053	1053	1076	200	18	98	93	0	0.000	0.000	0.000	0.000	0.000	0.000	0.000	0.000	0.000	0.000	0.000	0.000	0.000	0.000	0.120	0.123	0.121	0.113	1.686	0.130	0.781	80	560	100	1190	9894	11084	1090	8857	9947	Error	Error	-3.056	1190	9894	1090	8857	129309	792762	5.542	44.170	0	0	0
1	11	13	"A77"	"A77"	15830	3440	100	1743	1656	437	26	501	501	561	315	56	93	86	0	9523	9166	3061	33	1060	1060	1152	563	48	98	95	0	0.000	0.000	0.000	0.000	0.000	0.000	0.000	0.000	0.000	0.000	0.000	0.000	0.000	0.000	0.147	0.142	0.145	0.142	1.661	0.127	0.634	80	560	100	1242	8463	9705	1155	8106	9261	Error	Error	-2.769	1242	8463	1155	8106	132481	733285	3.476	14.234	0	0	0
1	12	13	"A77"	"A77"	16130	3440	100	1799	1666	790	47	535	535	603	477	79	75	66	0	9482	9223	3272	35	1082	1082	1206	604	50	100	97	0	0.000	0.000	0.000	0.000	0.000	0.000	0.000	0.000	0.000	0.000	0.000	0.000	0.000	0.000	0.150	0.139	0.128	0.112	2.081	0.144	0.447	80	560	100	1264	8400	9664	1131	8141	9272	Error	Error	-2.732	1264	8400	1131	8141	133275	737848	2.229	13.273	0	0	0
1	13	13	"A78"	"A78"	16430	3440	100	780	829	283	34	525	525	612	966	157	3	0	0	8388	8061	4003	49	1062	1062	1119	377	33	92	87	0	0.000	0.000	0.000	0.000	0.000	0.000	0.000	0.000	0.000	0.000	0.000	0.000	0.000	0.000	0.035	0.043	0.045	0.042	2.986	0.047	0.231	80	560	100	255	7326	7581	304	6999	7303	Error	Error	-4.844	255	7326	304	6999	66287	644851	0.225	18.414	0	0	0
1	14	13	"A78"	"A78"	16730	3440	100	961	968	228	23	525	525	550	237	43	82	45	0	10245	10267	2638	25	1063	1063	1136	575	50	100	97	0	0.000	0.000	0.000	0.000	0.000	0.000	0.000	0.000	0.000	0.000	0.000	0.000	0.000	0.000	0.047	0.048	0.046	0.045	1.771	0.063	0.178	80	560	100	436	9182	9618	443	9204	9647	Error	Error	-4.396	436	9182	443	9204	77439	821384	1.764	15.880	0	0	0
1	15	13	"A78"	"A78"	17030	3440	100	938	978	375	38	536	536	910	3327	365	0	0	0	10964	10631	3145	29	1066	1066	1435	2728	190	93	92	0	0.000	0.000	0.000	0.000	0.000	0.000	0.000	0.000	0.000	0.000	0.000	0.000	0.000	0.000	0.041	0.046	0.043	0.041	1.919	0.046	0.431	80	560	100	402	9898	10300	442	9565	10007	Error	Error	-4.622	402	9898	442	9565	78207	850468	0.020	3.371	0	0	0
1	16	13	"A79"	"A79"	17330	3440	100	881	897	284	31	534	534	566	264	46	66	30	0	9873	9127	4522	49	1035	1035	1066	247	23	97	91	0	0.000	0.000	0.000	0.000	0.000	0.000	0.000	0.000	0.000	0.000	0.000	0.000	0.000	0.000	0.039	0.045	0.047	0.053	2.633	0.042	0.480	80	560	100	347	8838	9185	363	8092	8455	Error	Error	-4.671	347	8838	363	8092	71752	730154	1.254	32.636	0	0	0
1	17	13	"A79"	"A79"	17630	3440	100	996	993	263	26	573	573	598	217	36	75	47	0	12127	11147	3464	31	1072	1072	1096	253	23	100	100	0	0.000	0.000	0.000	0.000	0.000	0.000	0.000	0.000	0.000	0.000	0.000	0.000	0.000	0.000	0.038	0.042	0.042	0.038	1.959	0.041	0.517	80	560	100	423	11055	11478	420	10075	10495	Error	Error	-4.708	423	11055	420	10075	79403	891785	1.820	39.727	0	0	0
1	18	13	"A79"	"A79"	17930	3440	100	1085	1085	314	28	617	617	643	239	37	77	47	0	12581	11569	3066	26	1096	1096	1132	312	27	100	100	0	0.000	0.000	0.000	0.000	0.000	0.000	0.000	0.000	0.000	0.000	0.000	0.000	0.000	0.000	0.041	0.045	0.045	0.040	1.910	0.043	0.467	80	560	100	468	11485	11953	468	10473	10941	Error	Error	-4.617	468	11485	468	10473	86766	925501	1.849	33.452	0	0	0
1	1	14	"A80"	"A80"	12830	3750	100	945	965	282	29	629	629	655	282	43	55	23	0	5800	6326	3386	53	1033	1033	1067	420	39	91	88	0	0.000	0.000	0.000	0.000	0.000	0.000	0.000	0.000	0.000	0.000	0.000	0.000	0.000	0.000	0.066	0.063	0.066	0.074	2.796	0.062	0.244	80	560	100	316	4767	5083	336	5293	5629	Error	Error	-3.915	316	4767	336	5293	77186	506043	1.099	12.521	0	0	0
1	2	14	"A80"	"A80"	13130	3750	100	906	930	242	26	572	572	586	224	38	71	30	0	10595	10078	3708	36	1019	1019	1040	215	20	100	100	0	0.000	0.000	0.000	0.000	0.000	0.000	0.000	0.000	0.000	0.000	0.000	0.000	0.000	0.000	0.035	0.040	0.042	0.036	1.953	0.039	0.512	80	560	100	334	9576	9910	358	9059	9417	Error	Error	-4.842	334	9576	358	9059	74422	806235	1.536	42.037	0	0	0
1	3	14	"A80"	"A80"	13430	3750	100	795	812	250	30	543	543	561	202	36	63	26	0	7820	8546	3755	43	982	982	1008	225	22	100	100	0	0.000	0.000	0.000	0.000	0.000	0.000	0.000	0.000	0.000	0.000	0.000	0.000	0.000	0.000	0.037	0.036	0.042	0.038	2.227	0.035	0.302	80	560	100	252	6838	7090	269	7564	7833	Error	Error	-4.762	252	6838	269	7564	64949	683691	1.243	33.502	0	0	0
1	4	14	"A81"	"A81"	13730	3750	100	1017	1007	257	25	535	535	547	183	33	88	70	0	13386	11831	4914	41	989	989	1008	176	17	97	93	0	0.000	0.000	0.000	0.000	0.000	0.000	0.000	0.000	0.000	0.000	0.000	0.000	0.000	0.000	0.039	0.044	0.044	0.050	2.793	0.040	0.605	80	560	100	482	12397	12879	472	10842	11314	Error	Error	-4.685	482	12397	472	10842	80561	946517	2.514	61.494	0	0	0
1	5	14	"A81"	"A81"	14030	3750	100	979	989	231	23	518	518	549	293	53	77	26	0	13475	12689	2907	22	997	997	1033	415	40	100	100	0	0.000	0.000	0.000	0.000	0.000	0.000	0.000	0.000	0.000	0.000	0.000	0.000	0.000	0.000	0.037	0.040	0.039	0.036	1.678	0.039	0.506	80	560	100	461	12478	12939	471	11692	12163	Error	Error	-4.758	461	12478	471	11692	79125	1015124	1.502	28.087	0	0	0
1	6	14	"A81"	"A81"	14330	3750	100	1090	1106	300	27	532	532	649	1530	235	1	0	0	15178	14223	3179	22	1005	1005	1131	1661	146	100	97	0	0.000	0.000	0.000	0.000	0.000	0.000	0.000	0.000	0.000	0.000	0.000	0.000	0.000	0.000	0.039	0.043	0.044	0.040	1.595	0.045	0.208	80	560	100	558	14173	14731	574	13218	13792	Error	Error	-4.667	558	14173	574	13218	88455	1137824	0.299	7.882	0	0	0
1	7	14	"A82"	"A82"	14630	3750	100	1051	992	316	31	520	520	543	177	32	80	66	0	14554	12413	5392	43	1022	1022	1035	190	18	100	98	0	0.000	0.000	0.000	0.000	0.000	0.000	0.000	0.000	0.000	0.000	0.000	0.000	0.000	0.000	0.039	0.041	0.043	0.041	1.754	0.042	0.667	80	560	100	531	13532	14063	472	11391	11863	Error	Error	-4.672	531	13532	472	11391	79370	993059	2.537	59.884	0	0	0
1	8	14	"A82"	"A82"	14930	3740	100	1059	1122	425	37	548	548	597	437	73	60	15	0	13514	12861	3680	28	1040	1040	1100	542	49	100	100	0	0.000	0.000	0.000	0.000	0.000	0.000	0.000	0.000	0.000	0.000	0.000	0.000	0.000	0.000	0.041	0.049	0.044	0.039	2.162	0.482	0.426	80	560	100	511	12474	12985	574	11821	12395	Error	Error	-4.609	511	12474	574	11821	89751	1028892	1.201	21.699	0	0	0
1	9	14	"A82"	"A82"	15230	3740	100	1130	1149	299	26	560	560	749	1844	246	0	0	0	15466	15378	3029	19	1037	1037	1242	2288	184	100	100	0	0.000	0.000	0.000	0.000	0.000	0.000	0.000	0.000	0.000	0.000	0.000	0.000	0.000	0.000	0.040	0.041	0.041	0.037	1.712	0.178	0.204	80	560	100	570	14429	14999	589	14341	14930	Error	Error	-4.662	570	14429	589	14341	91954	1230264	0.217	6.178	0	0	0
1	10	14	"A83"	"A83"	15540	3740	100	901	929	357	38	535	535	579	345	59	51	22	0	9505	8436	4295	50	1050	1050	1167	677	58	82	82	0	0.000	0.000	0.000	0.000	0.000	0.000	0.000	0.000	0.000	0.000	0.000	0.000	0.000	0.000	0.043	0.053	0.052	0.057	3.203	0.052	0.569	80	560	100	366	8455	8821	394	7386	7780	Error	Error	-4.530	366	8455	394	7386	74352	674898	1.014	10.737	0	0	0
1	11	14	"A83"	"A83"	15840	3740	100	1049	1068	298	27	518	518	552	229	41	87	66	0	11304	10816	2750	25	1029	1029	1118	541	48	100	98	0	0.000	0.000	0.000	0.000	0.000	0.000	0.000	0.000	0.000	0.000	0.000	0.000	0.000	0.000	0.052	0.056	0.055	0.051	1.944	0.053	0.450	80	560	100	531	10275	10806	550	9787	10337	Error	Error	-4.274	531	10275	550	9787	85407	865260	2.253	17.926	0	0	0
1	12	14	"A83"	"A83"	16140	3740	100	1025	1059	364	34	524	524	550	206	37	91	62	0	10801	10611	2048	19	1041	1041	1168	721	61	100	100	0	0.000	0.000	0.000	0.000	0.000	0.000	0.000	0.000	0.000	0.000	0.000	0.000	0.000	0.000	0.051	0.056	0.052	0.047	1.858	0.055	0.470	80	560	100	501	9760	10261	535	9570	10105	Error	Error	-4.284	501	9760	535	9570	84752	848860	2.471	13.097	0	0	0
1	13	14	"A84"	"A84"	16440	3740	100	944	926	281	30	533	533	594	632	106	20	0	0	9686	8766	4054	46	1054	1054	1156	676	58	87	81	0	0.000	0.000	0.000	0.000	0.000	0.000	0.000	0.000	0.000	0.000	0.000	0.000	0.000	0.000	0.048	0.051	0.052	0.058	3.184	0.056	0.288	80	560	100	411	8632	9043	393	7712	8105	Error	Error	-4.392	411	8632	393	7712	74113	701269	0.525	11.257	0	0	0
1	14	14	"A84"	"A84"	16740	3740	100	801	812	256	31	498	498	531	250	47	61	18	0	7676	7770	2182	28	1022	1022	1081	412	38	100	100	0	0.000	0.000	0.000	0.000	0.000	0.000	0.000	0.000	0.000	0.000	0.000	0.000	0.000	0.000	0.046	0.047	0.050	0.044	2.090	0.044	0.307	80	560	100	303	6654	6957	314	6748	7062	Error	Error	-4.457	303	6654	314	6748	64927	621630	1.124	16.235	0	0	0
1	15	14	"A84"	"A84"	17040	3740	100	961	974	284	29	517	517	532	163	30	85	63	0	9828	9705	2296	23	1001	1001	1049	411	39	100	100	0	0.000	0.000	0.000	0.000	0.000	0.000	0.000	0.000	0.000	0.000	0.000	0.000	0.000	0.000	0.050	0.053	0.051	0.042	2.287	0.051	0.476	80	560	100	444	8827	9271	457	8704	9161	Error	Error	-4.313	444	8827	457	8704	77884	776392	2.712	21.061	0	0	0
1	16	14	"A85"	"A85"	17340	3740	100	941	954	251	26	544	544	786	2417	307	0	0	0	11124	10079	4017	39	1040	1040	1193	1592	133	88	87	0	0.000	0.000	0.000	0.000	0.000	0.000	0.000	0.000	0.000	0.000	0.000	0.000	0.000	0.000	0.039	0.045	0.046	0.047	1.889	0.459	0.183	80	560	100	397	10084	10481	410	9039	9449	Error	Error	-4.667	397	10084	410	9039	76325	806292	0.070	5.582	0	0	0
1	17	14	"A85"	"A85"	17640	3740	100	991	1026	284	27	578	578	600	196	32	81	55	0	10381	9751	3166	32	1067	1067	1090	263	24	100	96	0	0.000	0.000	0.000	0.000	0.000	0.000	0.000	0.000	0.000	0.000	0.000	0.000	0.000	0.000	0.044	0.052	0.051	0.051	2.435	0.044	0.400	80	560	100	413	9314	9727	448	8684	9132	Error	Error	-4.495	413	9314	448	8684	82092	780104	2.173	32.932	0	0	0
1	18	14	"A85"	"A85"	17940	3730	100	1052	1078	288	26	644	644	677	328	48	65	22	0	9035	8979	3355	37	1110	1110	1147	286	24	98	95	0	0.000	0.000	0.000	0.000	0.000	0.000	0.000	0.000	0.000	0.000	0.000	0.000	0.000	0.000	0.051	0.055	0.053	0.052	2.312	0.050	0.432	80	560	100	408	7925	8333	434	7869	8303	Error	Error	-4.280	408	7925	434	7869	86213	718319	1.223	27.385	0	0	0
1	1	15	"A86"	"A86"	12840	4050	100	986	1004	324	32	643	643	702	1076	153	2	1	0	7874	6968	2780	39	1051	1051	1080	533	49	95	92	0	0.000	0.000	0.000	0.000	0.000	0.000	0.000	0.000	0.000	0.000	0.000	0.000	0.000	0.000	0.050	0.061	0.060	0.057	2.288	0.173	0.091	80	560	100	343	6823	7166	361	5917	6278	Error	Error	-4.314	343	6823	361	5917	80330	557436	0.281	11.047	0	0	0
1	2	15	"A86"	"A86"	13140	4050	100	955	956	258	26	602	602	623	187	30	75	45	0	8305	7990	2196	27	1028	1028	1053	231	21	100	100	0	0.000	0.000	0.000	0.000	0.000	0.000	0.000	0.000	0.000	0.000	0.000	0.000	0.000	0.000	0.049	0.051	0.054	0.042	2.381	0.051	0.471	80	560	100	353	7277	7630	354	6962	7316	Error	Error	-4.366	353	7277	354	6962	76492	639201	1.781	30.030	0	0	0
1	3	15	"A86"	"A86"	13440	4050	100	1028	1114	770	69	568	568	603	329	54	70	20	0	10958	10921	3504	32	1006	1006	1040	327	31	100	100	0	0.000	0.000	0.000	0.000	0.000	0.000	0.000	0.000	0.000	0.000	0.000	0.000	0.000	0.000	0.046	0.055	0.047	0.045	1.791	0.059	0.226	80	560	100	460	9952	10412	546	9915	10461	Error	Error	-4.435	460	9952	546	9915	89092	873665	1.553	30.217	0	0	0
1	4	15	"A87"	"A87"	13740	4050	100	927	935	344	36	558	558	577	179	31	75	51	0	10706	8847	4970	56	1017	1017	1055	445	42	81	75	0	0.000	0.000	0.000	0.000	0.000	0.000	0.000	0.000	0.000	0.000	0.000	0.000	0.000	0.000	0.038	0.048	0.046	0.057	3.020	0.042	0.480	80	560	100	369	9689	10058	377	7830	8207	Error	Error	-4.715	369	9689	377	7830	74782	707755	2.000	17.510	0	0	0
1	5	15	"A87"	"A87"	14040	4050	100	981	963	295	30	545	545	581	264	45	68	36	0	10411	9277	3825	41	1006	1006	1102	650	58	92	85	0	0.000	0.000	0.000	0.000	0.000	0.000	0.000	0.000	0.000	0.000	0.000	0.000	0.000	0.000	0.046	0.051	0.055	0.049	2.496	0.049	0.526	80	560	100	436	9405	9841	418	8271	8689	Error	Error	-4.431	436	9405	418	8271	77035	742197	1.447	12.577	0	0	0
1	6	15	"A87"	"A87"	14340	4050	100	955	919	254	27	546	546	1078	4952	459	0	0	0	10672	9677	3162	32	1011	1011	1624	4608	283	87	56	0	0.000	0.000	0.000	0.000	0.000	0.000	0.000	0.000	0.000	0.000	0.000	0.000	0.000	0.000	0.042	0.043	0.044	0.039	2.320	0.046	0.476	80	560	100	409	9661	10070	373	8666	9039	Error	Error	-4.562	409	9661	373	8666	73496	774195	-0.032	1.748	0	0	0
1	7	15	"A88"	"A88"	14640	4050	100	973	1032	851	82	549	549	588	450	76	46	6	0	12138	9718	5268	54	999	999	1048	458	43	86	81	0	0.000	0.000	0.000	0.000	0.000	0.000	0.000	0.000	0.000	0.000	0.000	0.000	0.000	0.000	0.038	0.055	0.047	0.049	3.076	0.059	0.319	80	560	100	424	11139	11563	483	8719	9202	Error	Error	-4.715	424	11139	483	8719	82577	777404	0.987	18.930	0	0	0
1	8	15	"A88"	"A88"	14940	4040	100	1075	1077	225	20	551	551	592	494	83	56	5	0	13743	13682	2127	15	1033	1033	1099	720	65	100	100	0	0.000	0.000	0.000	0.000	0.000	0.000	0.000	0.000	0.000	0.000	0.000	0.000	0.000	0.000	0.041	0.042	0.042	0.039	1.619	0.041	0.584	80	560	100	524	12710	13234	526	12649	13175	Error	Error	-4.600	524	12710	526	12649	86179	1094551	0.982	17.476	0	0	0
1	9	15	"A88"	"A88"	15240	4040	100	1115	1675	2565	153	567	567	610	300	49	82	40	0	13489	13633	3493	25	1033	1033	1099	397	36	100	100	0	0.000	0.000	0.000	0.000	0.000	0.000	0.000	0.000	0.000	0.000	0.000	0.000	0.000	0.000	0.044	0.088	0.045	0.044	2.799	0.127	0.196	80	560	100	548	12456	13004	1108	12600	13708	Error	Error	-4.507	548	12456	1108	12600	133985	1090609	3.550	31.572	0	0	0
1	10	15	"A89"	"A89"	15540	4040	100	872	929	341	36	522	522	542	186	34	81	48	0	11349	10570	4277	40	1006	1006	1025	187	18	98	96	0	0.000	0.000	0.000	0.000	0.000	0.000	0.000	0.000	0.000	0.000	0.000	0.000	0.000	0.000	0.034	0.043	0.039	0.036	2.196	0.048	0.405	80	560	100	350	10343	10693	407	9564	9971	Error	Error	-4.885	350	10343	407	9564	74359	845607	2.081	51.043	0	0	0
1	11	15	"A89"	"A89"	15840	4040	100	958	987	285	28	540	540	562	240	42	72	42	0	11602	11340	2832	24	1012	1012	1040	271	26	100	100	0	0.000	0.000	0.000	0.000	0.000	0.000	0.000	0.000	0.000	0.000	0.000	0.000	0.000	0.000	0.039	0.043	0.040	0.036	1.883	0.046	0.324	80	560	100	418	10590	11008	447	10328	10775	Error	Error	-4.663	418	10590	447	10328	78961	907197	1.771	38.007	0	0	0
1	12	15	"A89"	"A89"	16140	4040	100	781	861	331	38	521	521	543	214	39	56	36	0	9513	9830	2842	28	1007	1007	1047	325	31	100	100	0	0.000	0.000	0.000	0.000	0.000	0.000	0.000	0.000	0.000	0.000	0.000	0.000	0.000	0.000	0.031	0.039	0.030	0.028	2.474	0.040	0.390	80	560	100	260	8506	8766	340	8823	9163	Error	Error	-5.032	260	8506	340	8823	68914	786391	1.486	27.025	0	0	0
1	13	15	"A90"	"A90"	16440	4040	100	940	937	284	30	526	526	546	180	32	76	53	0	10982	9629	4150	43	1009	1009	1042	351	33	95	90	0	0.000	0.000	0.000	0.000	0.000	0.000	0.000	0.000	0.000	0.000	0.000	0.000	0.000	0.000	0.042	0.048	0.049	0.052	2.078	0.049	0.623	80	560	100	414	9973	10387	411	8620	9031	Error	Error	-4.590	414	9973	411	8620	74926	770344	2.172	24.464	0	0	0
1	14	15	"A90"	"A90"	16740	4040	100	1046	1050	219	20	540	540	568	313	55	81	31	0	12531	12426	1874	15	1044	1044	1086	389	35	100	100	0	0.000	0.000	0.000	0.000	0.000	0.000	0.000	0.000	0.000	0.000	0.000	0.000	0.000	0.000	0.044	0.045	0.045	0.040	1.647	0.044	0.302	80	560	100	506	11487	11993	510	11382	11892	Error	Error	-4.505	506	11487	510	11382	84008	994075	1.540	29.152	0	0	0
1	15	15	"A90"	"A90"	17040	4040	100	1011	1036	250	24	543	543	557	174	31	87	75	0	12364	12092	2817	23	1043	1043	1075	330	30	100	100	0	0.000	0.000	0.000	0.000	0.000	0.000	0.000	0.000	0.000	0.000	0.000	0.000	0.000	0.000	0.041	0.045	0.043	0.040	1.926	0.043	0.583	80	560	100	468	11321	11789	493	11049	11542	Error	Error	-4.596	468	11321	493	11049	82860	967340	2.753	33.385	0	0	0
1	16	15	"A91"	"A91"	17340	4040	100	937	925	261	28	541	541	575	187	32	76	52	0	10223	9164	4242	46	1049	1049	1063	180	16	97	93	0	0.000	0.000	0.000	0.000	0.000	0.000	0.000	0.000	0.000	0.000	0.000	0.000	0.000	0.000	0.043	0.047	0.051	0.050	2.317	0.046	0.580	80	560	100	396	9174	9570	384	8115	8499	Error	Error	-4.534	396	9174	384	8115	74038	733112	1.872	45.006	0	0	0
1	17	15	"A91"	"A91"	17640	4040	100	1051	1061	280	26	604	604	621	192	30	85	57	0	11668	10967	3470	31	1085	1085	1105	312	28	100	97	0	0.000	0.000	0.000	0.000	0.000	0.000	0.000	0.000	0.000	0.000	0.000	0.000	0.000	0.000	0.042	0.046	0.046	0.042	1.839	0.044	0.541	80	560	100	447	10583	11030	457	9882	10339	Error	Error	-4.565	447	10583	457	9882	84854	877356	2.292	31.609	0	0	0
1	18	15	"A91"	"A91"	17940	4030	100	1161	1185	287	24	637	637	657	257	39	87	52	0	12155	11721	2414	20	1122	1122	1157	373	32	100	100	0	0.000	0.000	0.000	0.000	0.000	0.000	0.000	0.000	0.000	0.000	0.000	0.000	0.000	0.000	0.047	0.052	0.054	0.045	2.088	0.051	0.411	80	560	100	524	11033	11557	548	10599	11147	Error	Error	-4.396	524	11033	548	10599	94796	937694	2.054	28.322	0	0	0
1	1	16	"A92"	"A92"	12840	4350	100	909	1091	872	79	671	671	671	167	24	62	40	0	6890	6711	2380	35	1071	1071	1076	110	10	100	100	0	0.000	0.000	0.000	0.000	0.000	0.000	0.000	0.000	0.000	0.000	0.000	0.000	0.000	0.000	0.041	0.074	0.055	0.051	2.987	0.073	0.132	80	560	100	238	5819	6057	420	5640	6060	Error	Error	-4.612	238	5819	420	5640	87254	536847	2.515	51.227	0	0	0
1	2	16	"A92"	"A92"	13140	4350	100	1005	1010	236	23	608	608	621	159	25	81	65	0	7906	8005	2070	25	1049	1049	1063	168	15	100	100	0	0.000	0.000	0.000	0.000	0.000	0.000	0.000	0.000	0.000	0.000	0.000	0.000	0.000	0.000	0.058	0.058	0.060	0.052	1.982	0.053	0.490	80	560	100	397	6857	7254	402	6956	7358	Error	Error	-4.110	397	6857	402	6956	80808	640367	2.447	41.321	0	0	0
1	3	16	"A92"	"A92"	13440	4350	100	973	968	211	21	583	583	603	207	34	82	43	0	10902	10745	2361	21	1019	1019	1044	204	19	100	100	0	0.000	0.000	0.000	0.000	0.000	0.000	0.000	0.000	0.000	0.000	0.000	0.000	0.000	0.000	0.039	0.040	0.041	0.037	1.812	0.040	0.503	80	560	100	390	9883	10273	385	9726	10111	Error	Error	-4.663	390	9883	385	9726	77456	859608	1.763	47.554	0	0	0
1	4	16	"A93"	"A93"	13740	4350	100	909	931	307	32	585	585	689	1385	201	0	0	0	11899	10156	4491	44	1038	1038	1104	867	78	93	92	0	0.000	0.000	0.000	0.000	0.000	0.000	0.000	0.000	0.000	0.000	0.000	0.000	0.000	0.000	0.030	0.038	0.036	0.034	2.847	0.131	0.091	80	560	100	324	10861	11185	346	9118	9464	Error	Error	-5.067	324	10861	346	9118	74451	812472	0.175	10.441	0	0	0
1	5	16	"A93"	"A93"	14040	4350	100	1028	1005	245	24	556	556	563	183	32	88	63	0	12317	11452	3282	28	1025	1025	1052	284	26	100	100	0	0.000	0.000	0.000	0.000	0.000	0.000	0.000	0.000	0.000	0.000	0.000	0.000	0.000	0.000	0.042	0.043	0.043	0.040	1.693	0.044	0.540	80	560	100	472	11292	11764	449	10427	10876	Error	Error	-4.580	472	11292	449	10427	80382	916181	2.415	36.620	0	0	0
1	6	16	"A93"	"A93"	14340	4350	100	912	1074	1005	93	552	552	599	648	108	12	2	0	10724	10541	3432	32	1035	1035	1106	902	81	95	95	0	0.000	0.000	0.000	0.000	0.000	0.000	0.000	0.000	0.000	0.000	0.000	0.000	0.000	0.000	0.037	0.055	0.040	0.041	2.062	0.060	0.207	80	560	100	360	9689	10049	522	9506	10028	Error	Error	-4.750	360	9689	522	9506	85892	843297	0.733	10.460	0	0	0
1	7	16	"A94"	"A94"	14640	4350	100	1061	1010	309	30	552	552	568	193	33	76	62	0	13905	12074	5250	43	1021	1021	1055	380	36	96	90	0	0.000	0.000	0.000	0.000	0.000	0.000	0.000	0.000	0.000	0.000	0.000	0.000	0.000	0.000	0.040	0.041	0.043	0.042	2.112	0.041	0.607	80	560	100	509	12884	13393	458	11053	11511	Error	Error	-4.662	509	12884	458	11053	80809	965936	2.290	28.997	0	0	0
1	8	16	"A94"	"A94"	14940	4340	100	1164	1147	225	19	539	539	561	168	29	96	87	0	14462	14240	2356	16	1044	1044	1057	164	15	100	100	0	0.000	0.000	0.000	0.000	0.000	0.000	0.000	0.000	0.000	0.000	0.000	0.000	0.000	0.000	0.047	0.046	0.047	0.043	1.584	0.044	0.660	80	560	100	625	13418	14043	608	13196	13804	Error	Error	-4.424	625	13418	608	13196	91752	1139206	3.488	80.384	0	0	0
1	9	16	"A94"	"A94"	15240	4340	100	1088	1103	273	24	538	538	556	194	34	91	75	0	15482	14942	2854	19	1033	1033	1051	177	16	100	100	0	0.000	0.000	0.000	0.000	0.000	0.000	0.000	0.000	0.000	0.000	0.000	0.000	0.000	0.000	0.038	0.041	0.042	0.038	1.574	0.042	0.693	80	560	100	550	14449	14999	565	13909	14474	Error	Error	-4.715	550	14449	565	13909	88275	1195360	2.820	78.480	0	0	0
1	10	16	"A95"	"A95"	15540	4340	100	972	947	266	28	548	548	579	223	38	73	43	0	10173	9984	4420	44	1028	1028	1063	252	23	98	96	0	0.000	0.000	0.000	0.000	0.000	0.000	0.000	0.000	0.000	0.000	0.000	0.000	0.000	0.000	0.046	0.045	0.047	0.045	2.417	0.041	0.351	80	560	100	424	9145	9569	399	8956	9355	Error	Error	-4.431	424	9145	399	8956	75745	798708	1.650	35.401	0	0	0
1	11	16	"A95"	"A95"	15840	4340	100	1132	1168	295	25	566	566	855	3521	411	0	0	0	12911	12863	2523	19	1048	1048	1359	3358	247	100	97	0	0.000	0.000	0.000	0.000	0.000	0.000	0.000	0.000	0.000	0.000	0.000	0.000	0.000	0.000	0.048	0.051	0.050	0.047	1.633	0.419	0.350	80	560	100	566	11863	12429	602	11815	12417	Error	Error	-4.390	566	11863	602	11815	93474	1029006	0.089	3.426	0	0	0
1	12	16	"A95"	"A95"	16140	4340	100	1017	1040	232	22	540	540	585	405	69	62	8	0	11148	10923	2496	22	1031	1031	1071	252	23	100	100	0	0.000	0.000	0.000	0.000	0.000	0.000	0.000	0.000	0.000	0.000	0.000	0.000	0.000	0.000	0.047	0.051	0.049	0.046	1.665	0.046	0.157	80	560	100	477	10117	10594	500	9892	10392	Error	Error	-4.407	477	10117	500	9892	83169	873874	1.123	39.095	0	0	0
1	13	16	"A96"	"A96"	16440	4340	100	998	999	319	31	540	540	552	161	29	83	70	0	12593	11497	4079	35	1017	1017	1029	131	12	100	100	0	0.000	0.000	0.000	0.000	0.000	0.000	0.000	0.000	0.000	0.000	0.000	0.000	0.000	0.000	0.040	0.044	0.040	0.040	1.910	0.042	0.513	80	560	100	458	11576	12034	459	10480	10939	Error	Error	-4.660	458	11576	459	10480	79916	919768	2.776	79.908	0	0	0
1	14	16	"A96"	"A96"	16740	4340	100	1111	1110	294	26	552	552	567	329	58	82	33	0	14031	13714	3495	25	1026	1026	1051	250	23	100	100	0	0.000	0.000	0.000	0.000	0.000	0.000	0.000	0.000	0.000	0.000	0.000	0.000	0.000	0.000	0.043	0.044	0.040	0.039	1.834	0.042	0.552	80	560	100	559	13005	13564	558	12688	13246	Error	Error	-4.540	559	13005	558	12688	88825	1097136	1.650	50.652	0	0	0
1	15	16	"A96"	"A96"	17050	4340	100	1012	992	236	23	561	561	574	181	31	85	62	0	12566	11917	3557	29	1048	1048	1076	265	24	100	100	0	0.000	0.000	0.000	0.000	0.000	0.000	0.000	0.000	0.000	0.000	0.000	0.000	0.000	0.000	0.039	0.040	0.041	0.036	2.180	0.039	0.600	80	560	100	451	11518	11969	431	10869	11300	Error	Error	-4.675	451	11518	431	10869	79396	953340	2.309	40.909	0	0	0
1	16	16	"A97"	"A97"	17350	4340	100	1126	1079	305	28	597	597	616	198	32	80	62	0	13388	12092	4723	39	1093	1093	1104	170	15	97	96	0	0.000	0.000	0.000	0.000	0.000	0.000	0.000	0.000	0.000	0.000	0.000	0.000	0.000	0.000	0.043	0.044	0.045	0.043	1.603	0.043	0.613	80	560	100	529	12295	12824	482	10999	11481	Error	Error	-4.539	529	12295	482	10999	86316	967355	2.338	64.635	0	0	0
1	17	16	"A97"	"A97"	17650	4340	100	1085	1095	396	36	646	646	702	847	120	15	1	0	11235	11163	2947	26	1134	1134	1182	484	40	100	100	0	0.000	0.000	0.000	0.000	0.000	0.000	0.000	0.000	0.000	0.000	0.000	0.000	0.000	0.000	0.043	0.045	0.046	0.037	2.472	0.045	0.368	80	560	100	439	10101	10540	449	10029	10478	Error	Error	-4.524	439	10101	449	10029	87614	893028	0.464	20.622	0	0	0
1	18	16	"A97"	"A97"	17950	4330	100	1057	1060	330	31	649	649	918	2954	321	0	0	0	10713	10337	3310	32	1133	1133	1411	2684	190	93	90	0	0.000	0.000	0.000	0.000	0.000	0.000	0.000	0.000	0.000	0.000	0.000	0.000	0.000	0.000	0.043	0.045	0.048	0.043	1.746	0.066	0.194	80	560	100	408	9580	9988	411	9204	9615	Error	Error	-4.553	408	9580	411	9204	84838	826976	0.048	3.326	0	0	0
1	1	17	"A98"	"A98"	12850	4650	100	756	778	208	26	695	695	742	786	105	1	0	0	1956	2476	1396	56	1097	1097	1131	489	43	77	42	0	0.000	0.000	0.000	0.000	0.000	0.000	0.000	0.000	0.000	0.000	0.000	0.000	0.000	0.000	0.071	0.060	0.121	0.136	7.477	0.076	0.125	80	560	100	61	859	920	83	1379	1462	Error	Error	-3.816	61	859	83	1379	62275	198095	0.046	2.751	0	0	0
1	2	17	"A98"	"A98"	13150	4650	100	710	738	175	23	619	619	635	182	28	33	8	0	2262	2700	1525	56	1039	1039	1043	131	12	90	85	0	0.000	0.000	0.000	0.000	0.000	0.000	0.000	0.000	0.000	0.000	0.000	0.000	0.000	0.000	0.074	0.072	0.089	0.105	3.405	0.059	0.108	80	560	100	91	1223	1314	119	1661	1780	Error	Error	-3.748	91	1223	119	1661	59044	216021	0.566	12.649	0	0	0
1	3	17	"A98"	"A98"	13450	4650	100	673	675	195	28	572	572	587	184	31	31	11	0	2372	2921	1703	58	1021	1021	1037	157	15	82	78	0	0.000	0.000	0.000	0.000	0.000	0.000	0.000	0.000	0.000	0.000	0.000	0.000	0.000	0.000	0.075	0.054	0.088	0.119	5.517	0.061	0.167	80	560	100	101	1351	1452	103	1900	2003	Error	Error	-3.742	101	1351	103	1900	54020	233708	0.478	12.000	0	0	0
1	4	17	"A99"	"A99"	13750	4650	100	664	705	255	36	614	614	1284	5655	440	0	0	0	4276	3639	1845	50	1047	1047	1658	5261	317	2	0	0	0.000	0.000	0.000	0.000	0.000	0.000	0.000	0.000	0.000	0.000	0.000	0.000	0.000	0.000	0.015	0.035	0.072	0.079	4.988	1.060	0.939	80	560	100	50	3229	3279	91	2592	2683	Error	Error	-6.013	50	3229	91	2592	56376	291138	-0.102	0.377	0	0	0
1	5	17	"A99"	"A99"	14050	4650	100	758	809	359	44	575	575	647	960	148	3	2	0	5334	4757	1681	35	1021	1021	1087	863	79	90	82	0	0.000	0.000	0.000	0.000	0.000	0.000	0.000	0.000	0.000	0.000	0.000	0.000	0.000	0.000	0.042	0.063	0.053	0.056	3.033	0.391	0.320	80	560	100	183	4313	4496	234	3736	3970	Error	Error	-4.559	183	4313	234	3736	64729	380524	0.169	4.253	0	0	0
1	6	17	"A99"	"A99"	14350	4650	100	722	754	228	30	546	546	570	206	36	40	20	0	5109	4644	1659	35	1013	1013	1045	250	23	96	91	0	0.000	0.000	0.000	0.000	0.000	0.000	0.000	0.000	0.000	0.000	0.000	0.000	0.000	0.000	0.043	0.057	0.064	0.056	2.981	0.048	0.188	80	560	100	176	4096	4272	208	3631	3839	Error	Error	-4.541	176	4096	208	3631	60326	371508	0.893	14.396	0	0	0
1	7	17	"A100"	"A100"	14650	4640	100	872	854	294	34	538	538	565	244	43	57	26	0	9764	8359	4657	55	1015	1015	1047	259	24	90	83	0	0.000	0.000	0.000	0.000	0.000	0.000	0.000	0.000	0.000	0.000	0.000	0.000	0.000	0.000	0.038	0.043	0.043	0.044	3.020	0.044	0.530	80	560	100	334	8749	9083	316	7344	7660	Error	Error	-4.711	334	8749	316	7344	68348	668700	1.184	28.232	0	0	0
1	8	17	"A100"	"A100"	14950	4640	100	935	981	281	28	561	561	740	2676	361	0	0	0	11747	10847	2765	25	1043	1043	1224	2522	206	98	91	0	0.000	0.000	0.000	0.000	0.000	0.000	0.000	0.000	0.000	0.000	0.000	0.000	0.000	0.000	0.035	0.043	0.044	0.037	2.493	0.046	0.160	80	560	100	374	10704	11078	420	9804	10224	Error	Error	-4.839	374	10704	420	9804	78483	867789	0.090	3.816	0	0	0
1	9	17	"A100"	"A100"	15250	4640	100	1011	1007	277	27	546	546	567	175	30	86	67	0	11621	10941	3636	33	1041	1041	1090	434	39	97	95	0	0.000	0.000	0.000	0.000	0.000	0.000	0.000	0.000	0.000	0.000	0.000	0.000	0.000	0.000	0.044	0.047	0.046	0.043	1.904	0.046	0.607	80	560	100	465	10580	11045	461	9900	10361	Error	Error	-4.508	465	10580	461	9900	80567	875304	2.514	22.698	0	0	0
1	10	17	"A101"	"A101"	15550	4640	100	970	1517	1307	86	556	556	632	1372	217	22	12	0	2901	4177	3146	75	1025	1025	1082	950	87	70	50	0	0.000	0.000	0.000	0.000	0.000	0.000	0.000	0.000	0.000	0.000	0.000	0.000	0.000	0.000	0.221	0.305	0.265	0.249	1.925	0.377	0.866	80	560	100	414	1876	2290	961	3152	4113	Error	Error	-2.180	414	1876	961	3152	121370	334162	0.645	3.258	0	0	0
1	11	17	"A101"	"A101"	15850	4640	100	1053	1523	1152	75	563	563	605	484	80	50	33	0	2980	3868	2440	63	1025	1025	1087	587	54	85	72	0	0.000	0.000	0.000	0.000	0.000	0.000	0.000	0.000	0.000	0.000	0.000	0.000	0.000	0.000	0.251	0.338	0.297	0.270	2.724	0.346	0.688	80	560	100	490	1955	2445	960	2843	3803	Error	Error	-1.996	490	1955	960	2843	121834	309459	1.897	4.738	0	0	0
1	12	17	"A101"	"A101"	16150	4640	100	1418	3264	6360	194	566	566	597	234	39	81	68	0	3599	5988	5848	97	1039	1039	1063	199	18	100	98	0	0.000	0.000	0.000	0.000	0.000	0.000	0.000	0.000	0.000	0.000	0.000	0.000	0.000	0.000	0.333	0.545	0.313	0.297	1.943	1.008	0.922	80	560	100	852	2560	3412	2698	4949	7647	Error	Error	-1.587	852	2560	2698	4949	261155	479015	11.397	24.749	0	0	0
1	13	17	"A102"	"A102"	16450	4640	100	746	775	240	30	568	568	577	191	33	48	21	0	4166	5027	3301	65	1046	1046	1061	187	17	87	83	0	0.000	0.000	0.000	0.000	0.000	0.000	0.000	0.000	0.000	0.000	0.000	0.000	0.000	0.000	0.057	0.052	0.058	0.067	4.025	0.051	0.196	80	560	100	178	3120	3298	207	3981	4188	Error	Error	-4.132	178	3120	207	3981	61991	402175	1.037	21.209	0	0	0
1	14	17	"A102"	"A102"	16750	4640	100	711	755	242	32	563	563	593	309	52	25	6	0	4713	5547	2664	48	1059	1059	1073	208	19	100	95	0	0.000	0.000	0.000	0.000	0.000	0.000	0.000	0.000	0.000	0.000	0.000	0.000	0.000	0.000	0.041	0.043	0.046	0.044	3.070	0.148	0.106	80	560	100	148	3654	3802	192	4488	4680	Error	Error	-4.626	148	3654	192	4488	60398	443785	0.524	21.510	0	0	0
1	15	17	"A102"	"A102"	17050	4640	100	761	782	250	31	568	568	602	233	38	41	8	0	4820	5699	3275	57	1039	1039	1065	210	19	98	95	0	0.000	0.000	0.000	0.000	0.000	0.000	0.000	0.000	0.000	0.000	0.000	0.000	0.000	0.000	0.051	0.046	0.062	0.060	1.992	0.030	0.131	80	560	100	193	3781	3974	214	4660	4874	Error	Error	-4.292	193	3781	214	4660	62539	455913	0.773	22.067	0	0	0
1	16	17	"A103"	"A103"	17350	4640	100	893	1578	4489	284	604	604	633	224	35	55	21	0	7680	7033	3236	46	1080	1080	1111	254	22	91	85	0	0.000	0.000	0.000	0.000	0.000	0.000	0.000	0.000	0.000	0.000	0.000	0.000	0.000	0.000	0.044	0.164	0.052	0.061	4.065	0.446	0.127	80	560	100	289	6600	6889	974	5953	6927	Error	Error	-4.513	289	6600	974	5953	126252	562657	4.219	23.315	0	0	0
1	17	17	"A103"	"A103"	17650	4640	100	947	1219	2203	180	599	599	678	1115	164	2	1	0	8194	7743	2898	37	1088	1088	1172	1240	105	93	87	0	0.000	0.000	0.000	0.000	0.000	0.000	0.000	0.000	0.000	0.000	0.000	0.000	0.000	0.000	0.049	0.093	0.053	0.055	2.433	0.135	0.123	80	560	100	348	7106	7454	620	6655	7275	Error	Error	-4.352	348	7106	620	6655	97528	619437	0.485	5.299	0	0	0
1	18	17	"A103"	"A103"	17950	4630	100	913	920	297	32	605	605	630	192	30	63	42	0	7578	7364	2482	33	1101	1101	1102	146	13	100	100	0	0.000	0.000	0.000	0.000	0.000	0.000	0.000	0.000	0.000	0.000	0.000	0.000	0.000	0.000	0.048	0.050	0.054	0.044	2.243	0.051	0.339	80	560	100	308	6477	6785	315	6263	6578	Error	Error	-4.394	308	6477	315	6263	73579	589156	1.510	42.890	0	0	0
1	1	18	"A104"	"A104"	12850	4950	100	867	959	687	71	662	662	680	179	26	56	27	0	4714	4710	2226	47	1077	1077	1081	122	11	93	91	0	0.000	0.000	0.000	0.000	0.000	0.000	0.000	0.000	0.000	0.000	0.000	0.000	0.000	0.000	0.056	0.082	0.079	0.077	3.450	0.090	0.185	80	560	100	205	3637	3842	297	3633	3930	Error	Error	-4.149	205	3637	297	3633	76700	376796	1.559	29.746	0	0	0
1	2	18	"A104"	"A104"	13150	4950	100	969	1965	7254	369	637	637	660	209	31	68	41	1	9110	9586	6766	70	1068	1068	1088	211	19	100	100	1	0.000	0.000	0.000	0.000	0.000	0.000	0.000	0.000	0.000	0.000	0.000	0.000	0.000	0.000	0.041	0.156	0.049	0.046	2.642	0.642	0.556	80	560	100	332	8042	8374	1328	8518	9846	Error	Error	-4.598	332	8042	1328	8518	157228	766881	6.244	40.275	0	0	0
1	3	18	"A104"	"A104"	13450	4950	100	946	966	292	30	588	588	624	328	52	53	11	0	8843	8569	2896	33	1038	1038	1054	231	21	100	100	0	0.000	0.000	0.000	0.000	0.000	0.000	0.000	0.000	0.000	0.000	0.000	0.000	0.000	0.000	0.046	0.050	0.047	0.046	1.991	0.049	0.161	80	560	100	358	7805	8163	378	7531	7909	Error	Error	-4.446	358	7805	378	7531	77261	685547	1.043	32.532	0	0	0
1	4	18	"A105"	"A105"	13750	4950	100	1013	1056	510	48	679	679	913	2183	239	1	0	0	9448	9022	4139	45	1076	1076	1303	2146	164	87	82	0	0.000	0.000	0.000	0.000	0.000	0.000	0.000	0.000	0.000	0.000	0.000	0.000	0.000	0.000	0.040	0.047	0.044	0.044	3.767	0.138	0.033	80	560	100	334	8372	8706	377	7946	8323	Error	Error	-4.648	334	8372	377	7946	84483	721784	0.066	3.597	0	0	0
1	5	18	"A105"	"A105"	14050	4950	100	1014	1027	261	25	578	578	601	319	53	66	20	0	11715	10851	3338	30	1034	1034	1073	339	31	100	100	0	0.000	0.000	0.000	0.000	0.000	0.000	0.000	0.000	0.000	0.000	0.000	0.000	0.000	0.000	0.041	0.046	0.043	0.043	1.709	0.056	0.301	80	560	100	436	10681	11117	449	9817	10266	Error	Error	-4.615	436	10681	449	9817	82152	868114	1.335	28.844	0	0	0
1	6	18	"A105"	"A105"	14350	4950	100	893	927	252	27	584	584	625	750	120	7	0	0	9052	8850	3072	34	1049	1049	1126	1006	89	95	95	0	0.000	0.000	0.000	0.000	0.000	0.000	0.000	0.000	0.000	0.000	0.000	0.000	0.000	0.000	0.039	0.044	0.042	0.038	2.086	0.049	0.520	80	560	100	309	8003	8312	343	7801	8144	Error	Error	-4.695	309	8003	343	7801	74135	707975	0.403	7.678	0	0	0
1	7	18	"A106"	"A106"	14650	4940	100	600	636	201	31	546	546	570	321	56	10	2	0	1574	1661	582	35	1009	1009	1048	747	71	31	10	0	0.000	0.000	0.000	0.000	0.000	0.000	0.000	0.000	0.000	0.000	0.000	0.000	0.000	0.000	0.096	0.138	0.205	0.206	6.549	0.016	0.006	80	560	100	54	565	619	90	652	742	Error	Error	-3.387	54	565	90	652	50843	132842	0.206	0.821	0	0	0
1	8	18	"A106"	"A106"	14950	4940	100	579	604	192	31	561	561	580	195	33	20	5	0	1693	2170	1235	56	1021	1021	1033	175	16	91	82	0	0.000	0.000	0.000	0.000	0.000	0.000	0.000	0.000	0.000	0.000	0.000	0.000	0.000	0.000	0.027	0.037	0.120	0.124	4.595	0.057	0.031	80	560	100	18	672	690	43	1149	1192	Error	Error	-5.222	18	672	43	1149	48357	173583	0.123	6.497	0	0	0
1	9	18	"A106"	"A106"	15250	4940	100	671	675	174	25	574	574	593	179	30	25	8	0	1713	2033	1047	51	1033	1033	1054	161	15	91	81	0	0.000	0.000	0.000	0.000	0.000	0.000	0.000	0.000	0.000	0.000	0.000	0.000	0.000	0.000	0.143	0.101	0.159	0.180	4.631	0.100	0.112	80	560	100	97	680	777	101	1000	1101	Error	Error	-2.809	97	680	101	1000	53996	162661	0.458	6.081	0	0	0
1	10	18	"A107"	"A107"	15550	4940	100	689	766	385	50	592	592	747	1736	232	1	0	0	2723	3432	2349	68	1043	1043	1239	2120	171	37	18	0	0.000	0.000	0.000	0.000	0.000	0.000	0.000	0.000	0.000	0.000	0.000	0.000	0.000	0.000	0.058	0.073	0.068	0.080	3.297	0.697	0.744	80	560	100	97	1680	1777	174	2389	2563	Error	Error	-4.114	97	1680	174	2389	61278	274563	0.011	1.034	0	0	0
1	11	18	"A107"	"A107"	15850	4940	100	665	711	232	32	557	557	583	212	36	31	12	0	2441	3235	2034	62	1039	1039	1062	242	22	91	85	0	0.000	0.000	0.000	0.000	0.000	0.000	0.000	0.000	0.000	0.000	0.000	0.000	0.000	0.000	0.077	0.070	0.090	0.097	3.526	0.072	0.195	80	560	100	108	1402	1510	154	2196	2350	Error	Error	-3.698	108	1402	154	2196	56887	258791	0.604	8.979	0	0	0
1	12	18	"A107"	"A107"	16150	4940	100	675	725	255	35	563	563	577	178	30	37	12	0	2579	3067	1627	53	1024	1024	1038	147	14	98	95	0	0.000	0.000	0.000	0.000	0.000	0.000	0.000	0.000	0.000	0.000	0.000	0.000	0.000	0.000	0.072	0.079	0.082	0.078	4.061	0.067	0.145	80	560	100	112	1555	1667	162	2043	2205	Error	Error	-3.795	112	1555	162	2043	57988	245381	0.831	13.803	0	0	0
1	13	18	"A108"	"A108"	16450	4940	100	683	722	222	30	574	574	604	230	38	30	8	0	2754	3718	2636	70	1043	1043	1063	210	19	80	77	0	0.000	0.000	0.000	0.000	0.000	0.000	0.000	0.000	0.000	0.000	0.000	0.000	0.000	0.000	0.064	0.055	0.078	0.105	4.807	0.054	0.240	80	560	100	109	1711	1820	148	2675	2823	Error	Error	-3.972	109	1711	148	2675	57788	297423	0.513	12.643	0	0	0
1	14	18	"A108"	"A108"	16750	4940	100	718	748	220	29	567	567	643	1278	198	0	0	0	3858	4574	2333	51	1044	1044	1095	710	64	96	86	0	0.000	0.000	0.000	0.000	0.000	0.000	0.000	0.000	0.000	0.000	0.000	0.000	0.000	0.000	0.054	0.051	0.059	0.055	2.460	0.052	0.277	80	560	100	151	2814	2965	181	3530	3711	Error	Error	-4.220	151	2814	181	3530	59835	365934	0.082	4.900	0	0	0
1	15	18	"A108"	"A108"	17050	4940	100	676	735	264	35	595	595	715	2171	303	0	0	0	3132	4203	2669	63	1074	1074	1197	1989	166	51	28	0	0.000	0.000	0.000	0.000	0.000	0.000	0.000	0.000	0.000	0.000	0.000	0.000	0.000	0.000	0.039	0.045	0.072	0.069	2.666	0.882	0.679	80	560	100	81	2058	2139	140	3129	3269	Error	Error	-4.667	81	2058	140	3129	58830	336254	0.009	1.511	0	0	0
1	16	18	"A109"	"A109"	17350	4940	100	644	649	151	23	613	613	751	929	123	0	0	0	1611	1854	839	45	1102	1102	1245	1553	124	13	2	0	0.000	0.000	0.000	0.000	0.000	0.000	0.000	0.000	0.000	0.000	0.000	0.000	0.000	0.000	0.061	0.048	0.235	0.242	4.624	0.063	0.025	80	560	100	31	509	540	36	752	788	Error	Error	-4.037	31	509	36	752	51921	148282	-0.110	0.392	0	0	0
1	17	18	"A109"	"A109"	17650	4930	100	621	625	164	26	615	615	634	191	30	7	1	0	1599	1792	744	41	1098	1098	1112	183	16	81	65	0	0.000	0.000	0.000	0.000	0.000	0.000	0.000	0.000	0.000	0.000	0.000	0.000	0.000	0.000	0.012	0.014	0.199	0.182	4.101	0.067	0.029	80	560	100	6	501	507	10	694	704	Error	Error	-6.384	6	501	10	694	50032	143359	-0.047	3.716	0	0	0
1	18	18	"A109"	"A109"	17950	4930	100	698	701	185	26	653	653	694	334	48	3	0	0	1479	1780	837	47	1131	1131	1176	667	56	20	11	0	0.000	0.000	0.000	0.000	0.000	0.000	0.000	0.000	0.000	0.000	0.000	0.000	0.000	0.000	0.129	0.074	0.320	0.326	3.634	0.097	0.042	80	560	100	45	348	393	48	649	697	Error	Error	-2.951	45	348	48	649	56110	142439	0.021	0.906	0	0	0
1	1	19	"A110"	"A110"	12860	5250	100	857	847	221	26	666	666	680	169	24	52	23	0	4971	4737	2708	57	1086	1086	1129	695	61	77	70	0	0.000	0.000	0.000	0.000	0.000	0.000	0.000	0.000	0.000	0.000	0.000	0.000	0.000	0.000	0.049	0.050	0.063	0.090	5.202	0.045	0.228	80	560	100	191	3885	4076	181	3651	3832	Error	Error	-4.346	191	3885	181	3651	67736	378932	0.988	5.191	0	0	0
1	2	19	"A110"	"A110"	13160	5250	100	780	813	226	27	643	643	661	181	27	40	21	0	5172	4971	2375	47	1061	1061	1102	658	59	87	78	0	0.000	0.000	0.000	0.000	0.000	0.000	0.000	0.000	0.000	0.000	0.000	0.000	0.000	0.000	0.033	0.043	0.053	0.045	4.510	0.055	0.283	80	560	100	137	4111	4248	170	3910	4080	Error	Error	-4.907	137	4111	170	3910	65021	397704	0.840	5.880	0	0	0
1	3	19	"A110"	"A110"	13460	5250	100	833	863	222	25	632	632	657	223	33	45	20	0	5443	5330	2866	53	1078	1078	1096	203	18	88	87	0	0.000	0.000	0.000	0.000	0.000	0.000	0.000	0.000	0.000	0.000	0.000	0.000	0.000	0.000	0.046	0.054	0.056	0.055	3.595	0.052	0.221	80	560	100	201	4365	4566	231	4252	4483	Error	Error	-4.441	201	4365	231	4252	69043	426435	0.924	20.857	0	0	0
1	4	19	"A111"	"A111"	13760	5250	100	697	731	209	28	632	632	647	201	31	25	8	0	2396	3183	2515	79	1054	1054	1071	171	15	72	70	0	0.000	0.000	0.000	0.000	0.000	0.000	0.000	0.000	0.000	0.000	0.000	0.000	0.000	0.000	0.048	0.047	0.082	0.105	5.779	0.052	0.206	80	560	100	65	1342	1407	99	2129	2228	Error	Error	-4.368	65	1342	99	2129	58469	254635	0.418	12.351	0	0	0
1	5	19	"A111"	"A111"	14060	5250	100	752	804	297	36	583	583	627	537	85	8	3	0	2498	3607	2721	75	1047	1047	1063	175	16	82	78	0	0.000	0.000	0.000	0.000	0.000	0.000	0.000	0.000	0.000	0.000	0.000	0.000	0.000	0.000	0.116	0.086	0.103	0.147	4.391	0.070	0.024	80	560	100	169	1451	1620	221	2560	2781	Error	Error	-3.102	169	1451	221	2560	64350	288585	0.330	14.537	0	0	0
1	6	19	"A111"	"A111"	14360	5250	100	663	682	200	29	575	575	617	415	67	7	0	0	3013	3498	2270	64	1023	1023	1076	480	44	78	71	0	0.000	0.000	0.000	0.000	0.000	0.000	0.000	0.000	0.000	0.000	0.000	0.000	0.000	0.000	0.044	0.043	0.068	0.092	3.761	0.154	0.196	80	560	100	88	1990	2078	107	2475	2582	Error	Error	-4.499	88	1990	107	2475	54528	279808	0.157	5.046	0	0	0
1	7	19	"A112"	"A112"	14660	5240	100	684	709	243	34	568	568	588	333	56	23	1	0	3252	4465	3418	76	1022	1022	1064	513	48	68	63	0	0.000	0.000	0.000	0.000	0.000	0.000	0.000	0.000	0.000	0.000	0.000	0.000	0.000	0.000	0.052	0.041	0.064	0.108	5.334	0.079	0.200	80	560	100	116	2230	2346	141	3443	3584	Error	Error	-4.265	116	2230	141	3443	56709	357227	0.363	6.630	0	0	0
1	8	19	"A112"	"A112"	14960	5240	100	676	701	230	32	545	545	574	241	41	27	5	0	5121	5125	2448	47	1012	1012	1047	273	26	88	87	0	0.000	0.000	0.000	0.000	0.000	0.000	0.000	0.000	0.000	0.000	0.000	0.000	0.000	0.000	0.032	0.038	0.051	0.052	4.772	0.034	0.062	80	560	100	131	4109	4240	156	4113	4269	Error	Error	-4.971	131	4109	156	4113	56110	410024	0.527	14.938	0	0	0
1	9	19	"A112"	"A112"	15260	5240	100	714	743	248	33	570	570	586	241	41	35	11	0	4548	4843	2630	54	1039	1039	1079	307	28	87	80	0	0.000	0.000	0.000	0.000	0.000	0.000	0.000	0.000	0.000	0.000	0.000	0.000	0.000	0.000	0.041	0.045	0.057	0.060	3.957	0.049	0.259	80	560	100	144	3509	3653	173	3804	3977	Error	Error	-4.607	144	3509	173	3804	59433	387475	0.651	12.261	0	0	0
1	10	19	"A113"	"A113"	15560	5240	100	702	732	195	26	593	593	629	300	47	20	1	0	2890	3302	2165	65	1042	1042	1058	202	19	77	76	0	0.000	0.000	0.000	0.000	0.000	0.000	0.000	0.000	0.000	0.000	0.000	0.000	0.000	0.000	0.059	0.062	0.085	0.103	5.709	0.063	0.253	80	560	100	109	1848	1957	139	2260	2399	Error	Error	-4.084	109	1848	139	2260	58546	264187	0.343	11.109	0	0	0
1	11	19	"A113"	"A113"	15860	5240	100	672	707	207	29	612	612	798	1416	177	0	0	0	2942	3848	2501	64	1071	1071	1187	779	65	82	52	0	0.000	0.000	0.000	0.000	0.000	0.000	0.000	0.000	0.000	0.000	0.000	0.000	0.000	0.000	0.032	0.034	0.063	0.058	4.551	0.070	0.042	80	560	100	60	1871	1931	95	2777	2872	Error	Error	-4.963	60	1871	95	2777	56585	307825	-0.064	3.416	0	0	0
1	12	19	"A113"	"A113"	16160	5240	100	709	760	308	40	583	583	601	231	38	30	10	0	3532	4450	2687	60	1051	1051	1071	210	19	93	88	0	0.000	0.000	0.000	0.000	0.000	0.000	0.000	0.000	0.000	0.000	0.000	0.000	0.000	0.000	0.051	0.052	0.058	0.056	3.052	0.042	0.159	80	560	100	126	2481	2607	177	3399	3576	Error	Error	-4.299	126	2481	177	3399	60810	356005	0.688	16.090	0	0	0
1	13	19	"A114"	"A114"	16460	5240	100	662	721	308	42	568	568	619	626	101	6	1	0	5423	4732	2645	55	1030	1030	1076	538	50	72	71	0	0.000	0.000	0.000	0.000	0.000	0.000	0.000	0.000	0.000	0.000	0.000	0.000	0.000	0.000	0.021	0.041	0.058	0.071	5.495	0.137	0.118	80	560	100	94	4393	4487	153	3702	3855	Error	Error	-5.546	94	4393	153	3702	57662	378566	0.163	6.796	0	0	0
1	14	19	"A114"	"A114"	16760	5240	100	782	830	219	26	575	575	627	851	135	1	0	0	7608	7018	2978	42	1063	1063	1118	592	52	88	86	0	0.000	0.000	0.000	0.000	0.000	0.000	0.000	0.000	0.000	0.000	0.000	0.000	0.000	0.000	0.032	0.043	0.048	0.045	2.429	0.042	0.340	80	560	100	207	6545	6752	255	5955	6210	Error	Error	-4.983	207	6545	255	5955	66378	561433	0.239	9.966	0	0	0
1	15	19	"A114"	"A114"	17060	5240	100	871	886	333	37	590	590	618	224	36	58	30	0	7615	6917	3324	48	1087	1087	1150	483	42	87	82	0	0.000	0.000	0.000	0.000	0.000	0.000	0.000	0.000	0.000	0.000	0.000	0.000	0.000	0.000	0.043	0.051	0.058	0.058	4.288	0.052	0.342	80	560	100	281	6528	6809	296	5830	6126	Error	Error	-4.538	281	6528	296	5830	70893	553364	1.196	11.940	0	0	0
1	16	19	"A115"	"A115"	17360	5240	100	698	708	204	28	625	625	744	1139	153	0	0	0	2707	3121	2170	69	1101	1101	1169	667	57	62	56	0	0.000	0.000	0.000	0.000	0.000	0.000	0.000	0.000	0.000	0.000	0.000	0.000	0.000	0.000	0.045	0.041	0.090	0.158	6.412	0.046	0.116	80	560	100	73	1606	1679	83	2020	2103	Error	Error	-4.459	73	1606	83	2020	56630	249654	-0.032	2.927	0	0	0
1	17	19	"A115"	"A115"	17660	5230	100	683	689	189	27	608	608	637	195	30	23	5	0	2547	3052	1830	59	1097	1097	1118	203	18	90	88	0	0.000	0.000	0.000	0.000	0.000	0.000	0.000	0.000	0.000	0.000	0.000	0.000	0.000	0.000	0.052	0.041	0.083	0.095	3.018	0.040	0.085	80	560	100	75	1450	1525	81	1955	2036	Error	Error	-4.273	75	1450	81	1955	55148	244164	0.267	9.527	0	0	0
1	18	19	"A115"	"A115"	17960	5230	100	786	798	232	29	652	652	769	1729	224	0	0	0	2593	3312	1803	54	1117	1117	1275	2035	159	38	13	0	0.000	0.000	0.000	0.000	0.000	0.000	0.000	0.000	0.000	0.000	0.000	0.000	0.000	0.000	0.091	0.067	0.104	0.108	3.053	0.861	0.746	80	560	100	134	1476	1610	146	2195	2341	Error	Error	-3.461	134	1476	146	2195	63826	264978	0.017	1.001	0	0	0
1	1	20	"A116"	"A116"	12860	5550	100	1710	3045	4885	160	688	688	730	347	47	66	56	0	6460	6864	4928	71	1085	1085	1109	275	24	85	83	0	0.000	0.000	0.000	0.000	0.000	0.000	0.000	0.000	0.000	0.000	0.000	0.000	0.000	0.000	0.190	0.408	0.336	0.279	3.584	0.669	0.582	80	560	100	1022	5375	6397	2357	5779	8136	Error	Error	-2.395	1022	5375	2357	5779	243578	549094	6.671	20.927	0	0	0
1	2	20	"A116"	"A116"	13160	5550	100	2976	3186	1569	49	668	668	1341	5418	404	2	0	0	9310	8816	2806	31	1096	1096	1855	5752	310	80	6	0	0.000	0.000	0.000	0.000	0.000	0.000	0.000	0.000	0.000	0.000	0.000	0.000	0.000	0.000	0.281	0.326	0.301	0.282	1.822	0.325	0.730	80	560	100	2308	8214	10522	2518	7720	10238	Error	Error	-1.831	2308	8214	2518	7720	254882	705313	0.341	1.210	0	0	0
1	3	20	"A116"	"A116"	13460	5550	100	3837	3892	2273	58	665	665	806	2563	317	58	21	0	10443	8993	3635	40	1070	1070	1216	1867	153	85	82	0	0.000	0.000	0.000	0.000	0.000	0.000	0.000	0.000	0.000	0.000	0.000	0.000	0.000	0.000	0.338	0.407	0.398	0.352	1.761	0.424	0.678	80	560	100	3172	9373	12545	3227	7923	11150	Error	Error	-1.563	3172	9373	3227	7923	311348	719414	1.204	4.166	0	0	0
1	4	20	"A117"	"A117"	13760	5550	100	641	684	181	26	655	655	720	1294	179	0	0	0	1283	1449	588	40	1064	1064	1143	945	82	10	5	0	0.000	0.000	0.000	0.000	0.000	0.000	0.000	0.000	0.000	0.000	0.000	0.000	0.000	0.000	-0.064	0.075	0.539	0.385	5.719	0.023	0.009	80	560	100	-14	219	205	29	385	414	Error	Error	Error	-14	219	29	385	54687	115956	-0.028	0.324	0	0	0
1	5	20	"A117"	"A117"	14060	5550	100	694	689	175	25	629	629	685	574	83	0	0	0	1416	1546	599	38	1063	1063	1089	301	27	53	20	0	0.000	0.000	0.000	0.000	0.000	0.000	0.000	0.000	0.000	0.000	0.000	0.000	0.000	0.000	0.184	0.124	0.322	0.422	4.991	0.655	0.327	80	560	100	65	353	418	60	483	543	Error	Error	-2.441	65	353	60	483	55140	123647	0.007	1.518	0	0	0
1	6	20	"A117"	"A117"	14360	5540	100	630	683	241	35	620	620	722	1085	150	1	0	0	1303	1430	451	31	1038	1038	1104	676	61	12	6	0	0.000	0.000	0.000	0.000	0.000	0.000	0.000	0.000	0.000	0.000	0.000	0.000	0.000	0.000	0.038	0.161	0.440	0.287	5.208	0.304	0.061	80	560	100	10	265	275	63	392	455	Error	Error	-4.728	10	265	63	392	54607	114436	-0.036	0.482	0	0	0
1	7	20	"A118"	"A118"	14660	5540	100	735	758	245	32	595	595	616	185	30	42	21	0	2457	3312	2216	66	1031	1031	1047	182	17	82	75	0	0.000	0.000	0.000	0.000	0.000	0.000	0.000	0.000	0.000	0.000	0.000	0.000	0.000	0.000	0.098	0.071	0.103	0.150	4.503	0.059	0.220	80	560	100	140	1426	1566	163	2281	2444	Error	Error	-3.348	140	1426	163	2281	60631	264970	0.768	12.445	0	0	0
1	8	20	"A118"	"A118"	14960	5540	100	614	688	347	50	618	618	1631	6925	424	0	0	0	3371	3492	1541	44	1052	1052	2045	6568	321	0	0	0	0.000	0.000	0.000	0.000	0.000	0.000	0.000	0.000	0.000	0.000	0.000	0.000	0.000	0.000	-0.002	0.029	0.069	0.078	4.200	1.120	0.935	80	560	100	-4	2319	2315	70	2440	2510	Error	Error	Error	-4	2319	70	2440	55025	279334	-0.136	0.220	0	0	0
1	9	20	"A118"	"A118"	15260	5540	100	605	629	185	29	587	587	618	367	59	6	0	0	2688	2934	1473	50	1043	1043	1075	260	24	86	81	0	0.000	0.000	0.000	0.000	0.000	0.000	0.000	0.000	0.000	0.000	0.000	0.000	0.000	0.000	0.011	0.022	0.064	0.077	4.198	0.027	0.039	80	560	100	18	1645	1663	42	1891	1933	Error	Error	-6.514	18	1645	42	1891	50280	234704	0.030	7.150	0	0	0
1	10	20	"A119"	"A119"	15560	5540	100	712	797	287	36	570	570	605	229	37	40	22	0	2112	3037	2379	78	1046	1046	1072	376	35	68	60	0	0.000	0.000	0.000	0.000	0.000	0.000	0.000	0.000	0.000	0.000	0.000	0.000	0.000	0.000	0.133	0.114	0.125	0.159	3.405	0.097	0.287	80	560	100	142	1066	1208	227	1991	2218	Error	Error	-2.908	142	1066	227	1991	63761	242987	0.838	5.226	0	0	0
1	11	20	"A119"	"A119"	15860	5540	100	784	860	352	40	589	589	625	713	114	11	0	0	2747	3753	2227	59	1042	1042	1070	442	41	92	78	0	0.000	0.000	0.000	0.000	0.000	0.000	0.000	0.000	0.000	0.000	0.000	0.000	0.000	0.000	0.114	0.100	0.119	0.123	2.297	0.112	0.462	80	560	100	195	1705	1900	271	2711	2982	Error	Error	-3.128	195	1705	271	2711	68813	300227	0.330	6.070	0	0	0
1	12	20	"A119"	"A119"	16160	5540	100	794	863	360	41	585	585	604	191	31	51	27	0	2711	3792	2398	63	1036	1036	1048	148	14	100	100	0	0.000	0.000	0.000	0.000	0.000	0.000	0.000	0.000	0.000	0.000	0.000	0.000	0.000	0.000	0.125	0.101	0.118	0.105	2.081	0.116	0.528	80	560	100	209	1675	1884	278	2756	3034	Error	Error	-3.003	209	1675	278	2756	69045	303389	1.356	18.541	0	0	0
1	13	20	"A120"	"A120"	16460	5540	100	646	673	203	30	604	604	620	198	31	17	5	0	1378	1588	718	45	1059	1059	1068	172	16	68	47	0	0.000	0.000	0.000	0.000	0.000	0.000	0.000	0.000	0.000	0.000	0.000	0.000	0.000	0.000	0.132	0.130	0.356	0.338	5.790	0.119	0.056	80	560	100	42	319	361	69	529	598	Error	Error	-2.925	42	319	69	529	53826	127075	0.268	3.023	0	0	0
1	14	20	"A120"	"A120"	16760	5540	100	644	744	801	107	621	621	647	396	61	8	1	0	1467	1628	522	32	1070	1070	1100	338	30	57	23	0	0.000	0.000	0.000	0.000	0.000	0.000	0.000	0.000	0.000	0.000	0.000	0.000	0.000	0.000	0.058	0.220	0.365	0.363	3.408	1.201	0.165	80	560	100	23	397	420	123	558	681	Error	Error	-4.109	23	397	123	558	59504	130272	0.245	1.562	0	0	0
1	15	20	"A120"	"A120"	17060	5540	100	644	658	172	26	627	627	673	274	40	6	1	0	1553	1716	650	37	1113	1113	1134	223	19	75	50	0	0.000	0.000	0.000	0.000	0.000	0.000	0.000	0.000	0.000	0.000	0.000	0.000	0.000	0.000	0.039	0.051	0.200	0.226	4.226	0.087	0.033	80	560	100	17	440	457	31	603	634	Error	Error	-4.694	17	440	31	603	52621	137265	-0.055	2.610	0	0	0
1	16	20	"A121"	"A121"	17360	5540	100	984	990	299	30	625	625	692	928	134	3	0	0	6520	6655	4381	65	1109	1109	1179	829	70	76	72	0	0.000	0.000	0.000	0.000	0.000	0.000	0.000	0.000	0.000	0.000	0.000	0.000	0.000	0.000	0.066	0.066	0.074	0.105	4.387	0.059	0.435	80	560	100	359	5411	5770	365	5546	5911	Error	Error	-3.914	359	5411	365	5546	79238	532439	0.321	6.606	0	0	0
1	17	20	"A121"	"A121"	17660	5530	100	980	1028	312	30	642	642	683	415	60	40	8	0	9108	7681	4340	56	1119	1119	1212	862	71	78	78	0	0.000	0.000	0.000	0.000	0.000	0.000	0.000	0.000	0.000	0.000	0.000	0.000	0.000	0.000	0.042	0.059	0.056	0.066	2.503	0.071	0.221	80	560	100	338	7989	8327	386	6562	6948	Error	Error	-4.563	338	7989	386	6562	82251	614498	0.831	7.505	0	0	0
1	18	20	"A121"	"A121"	17960	5530	100	1082	1127	293	25	665	665	697	257	36	76	37	0	11096	9722	4163	42	1116	1116	1152	280	24	98	92	0	0.000	0.000	0.000	0.000	0.000	0.000	0.000	0.000	0.000	0.000	0.000	0.000	0.000	0.000	0.042	0.054	0.054	0.058	2.099	0.054	0.483	80	560	100	417	9980	10397	462	8606	9068	Error	Error	-4.581	417	9980	462	8606	90121	777742	1.673	30.607	0	0	0
1	1	21	"Blank"	"Blank"	12860	5850	100	751	767	195	25	797	797	813	208	25	11	1	0	1156	1172	120	10	1146	1146	1165	257	22	5	0	0	0.000	0.000	0.000	0.000	0.000	0.000	0.000	0.000	0.000	0.000	0.000	0.000	0.000	0.000	-4.600	-1.154	1.921	1.884	3.159	0.085	0.009	80	560	100	-46	10	-36	-30	26	-4	Error	Error	Error	-46	10	-30	26	61392	93752	-0.221	0.027	0	0	0
1	2	21	"Blank"	"Blank"	13170	5850	100	743	746	200	26	754	754	760	198	26	12	3	0	1121	1123	122	10	1138	1138	1149	142	12	8	1	0	0.000	0.000	0.000	0.000	0.000	0.000	0.000	0.000	0.000	0.000	0.000	0.000	0.000	0.000	0.647	0.533	1.746	1.585	4.568	2.591	0.072	80	560	100	-11	-17	-28	-8	-15	-23	Error	Error	-0.628	-11	-17	-8	-15	59719	89801	-0.071	-0.183	0	0	0
1	3	21	"Blank"	"Blank"	13470	5850	100	635	658	184	27	729	729	984	2690	273	0	0	0	995	1006	143	14	1118	1118	1287	1937	150	0	0	0	0.000	0.000	0.000	0.000	0.000	0.000	0.000	0.000	0.000	0.000	0.000	0.000	0.000	0.000	0.764	0.634	1.274	1.383	3.842	1.389	0.928	80	560	100	-94	-123	-217	-71	-112	-183	Error	Error	-0.388	-94	-123	-71	-112	52659	80480	-0.121	-0.145	0	0	0
1	4	21	"Blank"	"Blank"	13770	5850	100	707	720	196	27	713	713	1212	4535	374	0	0	0	1096	1106	120	10	1109	1109	1667	4929	295	0	0	0	0.000	0.000	0.000	0.000	0.000	0.000	0.000	0.000	0.000	0.000	0.000	0.000	0.000	0.000	0.462	-2.333	1.491	1.390	5.478	0.936	0.162	80	560	100	-6	-13	-19	7	-3	4	Error	Error	-1.115	-6	-13	7	-3	57597	88443	-0.108	-0.114	0	0	0
1	5	21	"Blank"	"Blank"	14070	5850	100	738	741	169	22	704	704	933	3596	385	0	0	0	1092	1102	109	9	1105	1105	1331	3473	260	0	0	0	0.000	0.000	0.000	0.000	0.000	0.000	0.000	0.000	0.000	0.000	0.000	0.000	0.000	0.000	-2.615	-12.333	1.401	1.690	5.636	15.183	0.006	80	560	100	34	-13	21	37	-3	34	Error	Error	Error	34	-13	37	-3	59287	88177	-0.053	-0.066	0	0	0
1	6	21	"Blank"	"Blank"	14370	5840	100	634	666	224	33	667	667	698	332	47	6	3	0	1039	1057	161	15	1077	1077	1175	1115	94	0	0	0	0.000	0.000	0.000	0.000	0.000	0.000	0.000	0.000	0.000	0.000	0.000	0.000	0.000	0.000	0.868	0.050	1.156	1.069	5.292	0.017	0.006	80	560	100	-33	-38	-71	-1	-20	-21	Error	Error	-0.204	-33	-38	-1	-20	53280	84534	-0.096	-0.106	0	0	0
1	7	21	"Blank"	"Blank"	14670	5840	100	650	637	147	23	653	653	690	221	32	6	1	0	1085	1144	483	42	1075	1075	1091	139	12	17	1	0	0.000	0.000	0.000	0.000	0.000	0.000	0.000	0.000	0.000	0.000	0.000	0.000	0.000	0.000	-0.300	-0.232	1.192	0.927	5.271	0.044	0.001	80	560	100	-3	10	7	-16	69	53	Error	Error	Error	-3	10	-16	69	50961	91499	-0.240	0.381	0	0	0
1	8	21	"Blank"	"Blank"	14970	5840	100	627	632	180	28	652	652	668	194	29	8	2	0	1035	1055	215	20	1073	1073	1085	146	13	7	2	0	0.000	0.000	0.000	0.000	0.000	0.000	0.000	0.000	0.000	0.000	0.000	0.000	0.000	0.000	0.658	1.111	0.865	1.125	6.183	1.423	0.192	80	560	100	-25	-38	-63	-20	-18	-38	Error	Error	-0.604	-25	-38	-20	-18	50546	84378	-0.186	-0.205	0	0	0
1	9	21	"Blank"	"Blank"	15270	5840	100	633	671	183	27	622	622	647	253	39	16	0	0	1088	1132	399	35	1063	1063	1072	125	11	13	6	0	0.000	0.000	0.000	0.000	0.000	0.000	0.000	0.000	0.000	0.000	0.000	0.000	0.000	0.000	0.440	0.710	1.612	1.228	5.141	2.747	0.049	80	560	100	11	25	36	49	69	118	Error	Error	-1.184	11	25	49	69	53712	90534	0.095	0.480	0	0	0
1	10	21	"Blank"	"Blank"	15570	5840	100	620	715	732	102	596	596	605	177	29	16	7	0	1064	1105	390	35	1021	1021	1030	143	13	16	3	0	0.000	0.000	0.000	0.000	0.000	0.000	0.000	0.000	0.000	0.000	0.000	0.000	0.000	0.000	0.558	1.417	1.322	1.228	3.130	1.957	0.583	80	560	100	24	43	67	119	84	203	Error	Error	-0.841	24	43	119	84	57196	88368	0.621	0.524	0	0	0
1	11	21	"Blank"	"Blank"	15870	5840	100	638	675	275	40	631	631	722	977	135	1	0	0	1084	1101	209	18	1081	1081	1187	1364	114	1	0	0	0.000	0.000	0.000	0.000	0.000	0.000	0.000	0.000	0.000	0.000	0.000	0.000	0.000	0.000	2.333	2.200	1.828	1.927	6.275	0.902	0.548	80	560	100	7	3	10	44	20	64	Error	Error	1.222	7	3	44	20	54039	88045	-0.048	-0.063	0	0	0
1	12	21	"Blank"	"Blank"	16170	5840	100	604	986	2402	243	620	620	638	260	40	8	3	0	1083	1434	2079	144	1055	1055	1078	236	21	10	3	0	0.000	0.000	0.000	0.000	0.000	0.000	0.000	0.000	0.000	0.000	0.000	0.000	0.000	0.000	-0.571	0.966	1.023	1.587	4.368	1.171	0.720	80	560	100	-16	28	12	366	379	745	Error	Error	Error	-16	28	366	379	78873	114743	1.338	1.508	0	0	0
1	13	21	"Blank"	"Blank"	16470	5840	100	613	636	186	29	625	625	647	205	31	11	3	0	1061	1052	115	10	1068	1068	1081	151	13	5	1	0	0.000	0.000	0.000	0.000	0.000	0.000	0.000	0.000	0.000	0.000	0.000	0.000	0.000	0.000	1.714	-0.687	1.993	1.692	5.091	2.395	0.172	80	560	100	-12	-7	-19	11	-16	-5	Error	Error	0.778	-12	-7	11	-16	50852	84156	-0.054	-0.192	0	0	0
1	14	21	"Blank"	"Blank"	16770	5840	100	648	643	168	26	595	595	653	561	85	0	0	0	1093	1102	94	8	1050	1050	1090	427	39	0	0	0	0.000	0.000	0.000	0.000	0.000	0.000	0.000	0.000	0.000	0.000	0.000	0.000	0.000	0.000	1.233	0.923	1.515	1.620	5.447	1.375	0.868	80	560	100	53	43	96	48	52	100	Error	Error	0.302	53	43	48	52	51454	88182	-0.018	0.028	0	0	0
1	15	21	"Blank"	"Blank"	17070	5840	100	615	652	204	31	631	631	651	194	29	16	6	0	1090	1098	164	14	1075	1075	1078	138	12	11	2	0	0.000	0.000	0.000	0.000	0.000	0.000	0.000	0.000	0.000	0.000	0.000	0.000	0.000	0.000	-1.067	0.913	1.241	1.070	5.039	1.725	0.104	80	560	100	-16	15	-1	21	23	44	Error	Error	Error	-16	15	21	23	52131	87810	0.005	0.145	0	0	0
1	16	21	"Blank"	"Blank"	17370	5830	100	633	661	196	29	645	645	665	186	27	17	5	0	1118	1132	139	12	1114	1114	1121	153	13	8	5	0	0.000	0.000	0.000	0.000	0.000	0.000	0.000	0.000	0.000	0.000	0.000	0.000	0.000	0.000	-3.000	0.889	1.875	1.661	5.448	1.757	0.128	80	560	100	-12	4	-8	16	18	34	Error	Error	Error	-12	4	16	18	52905	90566	-0.022	0.072	0	0	0
1	17	21	"Blank"	"Blank"	17670	5830	100	676	682	166	24	680	680	710	230	32	10	1	0	1132	1125	113	10	1142	1142	1151	183	15	2	0	0	0.000	0.000	0.000	0.000	0.000	0.000	0.000	0.000	0.000	0.000	0.000	0.000	0.000	0.000	0.400	-0.118	1.588	1.438	4.098	5.470	0.017	80	560	100	-4	-10	-14	2	-17	-15	Error	Error	-1.322	-4	-10	2	-17	54598	89984	-0.122	-0.142	0	0	0
1	18	21	"Blank"	"Blank"	17970	5830	100	671	696	177	25	680	680	713	301	42	7	0	0	1159	1153	143	12	1140	1140	1161	325	27	1	1	0	0.000	0.000	0.000	0.000	0.000	0.000	0.000	0.000	0.000	0.000	0.000	0.000	0.000	0.000	-0.474	1.231	0.988	1.157	4.202	1.467	0.253	80	560	100	-9	19	10	16	13	29	Error	Error	Error	-9	19	16	13	55714	92242	-0.056	-0.025	0	0	0
