# Supplementary material for: Application of hybridization control probe to increase accuracy on ligation detection or minisequencing diagnostic microarrays
Source: BMC Res Notes. 2009 Dec 14;2:249. doi: 10.1186/1756-0500-2-249 (PMC2799435; doi:10.1186/1756-0500-2-249)
Supplement: Additional file 3 — Gpr_files. Zip-compressed file containing raw microarray data in GenePix results format (.gpr) and GAL (GenePix Array List) files. [file 1756-0500-2-249-S3.ZIP › gpr_files/slide5/lasi5_3-16.gpr]

ATF	1.0
30	76    
"Type=GenePix Results 3"
"DateTime=2009/04/29 14:56:44"
"Settings=C:\Axon\Data\HPV\290409\lasi5_1_16.gps"
"GalFile=C:\Axon\Data\HPV\ArrayIt_032009_InstiBioGalfile.gal"
"ArrayOfArrays=3-16"
"PixelSize=10"
"Wavelengths=532	488"
"ImageFiles=C:\Axon\Data\HPV\290409\lasi5_1-16.tif 2	C:\Axon\Data\HPV\290409\lasi5_1-16.tif 3"
"NormalizationMethod=None"
"NormalizationFactors=1	1"
"JpegImage="
"StdDev=Type 1"
"RatioFormulations=W1/W3 (#1/532)	W1/W4 (#1/488)	W3/W4 (532/488)"
"FeatureType=Circular"
"Barcode="
"BackgroundSubtraction=LocalFeature"
"ImageOrigin=0, 0"
"JpegOrigin=3720, 0"
"Creator=GenePix Pro 6.1.0.2"
"Scanner=GenePix 4200A 01 Autoloader [2]"
"FocusPosition=0"
"Temperature=24.4375"
"LinesAveraged=2"
"Comment="
"PMTGain=600	500"
"ScanPower=100	100"
"LaserPower=2.67883	2.56775"
"Filters=Standard Green	Standard Blue"
"ScanRegion=372,0,1916,6892"
"Supplier="
"Block"	"Column"	"Row"	"Name"	"ID"	"X"	"Y"	"Dia."	"F532 Median"	"F532 Mean"	"F532 SD"	"F532 CV"	"B532"	"B532 Median"	"B532 Mean"	"B532 SD"	"B532 CV"	"% > B532+1SD"	"% > B532+2SD"	"F532 % Sat."	"F488 Median"	"F488 Mean"	"F488 SD"	"F488 CV"	"B488"	"B488 Median"	"B488 Mean"	"B488 SD"	"B488 CV"	"% > B488+1SD"	"% > B488+2SD"	"F488 % Sat."	"Ratio of Medians (#1/532)"	"Ratio of Means (#1/532)"	"Median of Ratios (#1/532)"	"Mean of Ratios (#1/532)"	"Ratios SD (#1/532)"	"Rgn Ratio (#1/532)"	"Rgn R2 (#1/532)"	"Ratio of Medians (#1/488)"	"Ratio of Means (#1/488)"	"Median of Ratios (#1/488)"	"Mean of Ratios (#1/488)"	"Ratios SD (#1/488)"	"Rgn Ratio (#1/488)"	"Rgn R2 (#1/488)"	"Ratio of Medians (532/488)"	"Ratio of Means (532/488)"	"Median of Ratios (532/488)"	"Mean of Ratios (532/488)"	"Ratios SD (532/488)"	"Rgn Ratio (532/488)"	"Rgn R2 (532/488)"	"F Pixels"	"B Pixels"	"Circularity"	"Sum of Medians (#1/532)"	"Sum of Medians (#1/488)"	"Sum of Medians (532/488)"	"Sum of Means (#1/532)"	"Sum of Means (#1/488)"	"Sum of Means (532/488)"	"Log Ratio (#1/532)"	"Log Ratio (#1/488)"	"Log Ratio (532/488)"	"F532 Median - B532"	"F488 Median - B488"	"F532 Mean - B532"	"F488 Mean - B488"	"F532 Total Intensity"	"F488 Total Intensity"	"SNR 532"	"SNR 488"	"Flags"	"Normalize"	"Autoflag"
1	1	1	"A1"	"A1"	3890	8850	100	691	768	278	36	528	528	549	161	29	50	30	0	6964	6504	4714	72	944	944	964	372	38	75	65	0	0.000	0.000	0.000	0.000	0.000	0.000	0.000	0.000	0.000	0.000	0.000	0.000	0.000	0.000	0.027	0.043	0.048	0.063	4.766	0.041	0.464	80	560	100	163	6020	6183	240	5560	5800	Error	Error	-5.207	163	6020	240	5560	61444	520349	1.360	14.892	0	0	0
1	2	1	"A1"	"A1"	4190	8840	100	866	907	349	38	564	564	567	153	26	65	48	0	11067	9052	5721	63	975	975	1113	696	62	78	75	0	0.000	0.000	0.000	0.000	0.000	0.000	0.000	0.000	0.000	0.000	0.000	0.000	0.000	0.000	0.030	0.042	0.047	0.047	2.038	0.042	0.573	80	560	100	302	10092	10394	343	8077	8420	Error	Error	-5.063	302	10092	343	8077	72545	724172	2.222	11.407	0	0	0
1	3	1	"A1"	"A1"	4490	8840	100	884	897	340	37	556	556	568	161	28	65	51	0	12470	9882	6317	63	977	977	1100	693	63	77	72	0	0.000	0.000	0.000	0.000	0.000	0.000	0.000	0.000	0.000	0.000	0.000	0.000	0.000	0.000	0.029	0.038	0.039	0.045	3.664	0.036	0.529	80	560	100	328	11493	11821	341	8905	9246	Error	Error	-5.131	328	11493	341	8905	71727	790533	2.043	12.672	0	0	0
1	4	1	"A2"	"A2"	4790	8840	100	779	853	380	44	539	539	568	290	51	46	25	0	6119	6432	4895	76	980	980	1129	1244	110	60	57	0	0.000	0.000	0.000	0.000	0.000	0.000	0.000	0.000	0.000	0.000	0.000	0.000	0.000	0.000	0.047	0.058	0.059	0.102	4.939	0.046	0.464	80	560	100	240	5139	5379	314	5452	5766	Error	Error	-4.420	240	5139	314	5452	68249	514556	0.983	4.263	0	0	0
1	5	1	"A2"	"A2"	5090	8840	100	792	799	281	35	528	528	549	194	35	56	33	0	8998	8351	5540	66	971	971	1204	1153	95	78	70	0	0.000	0.000	0.000	0.000	0.000	0.000	0.000	0.000	0.000	0.000	0.000	0.000	0.000	0.000	0.033	0.037	0.040	0.048	2.979	0.036	0.520	80	560	100	264	8027	8291	271	7380	7651	Error	Error	-4.926	264	8027	271	7380	63896	668078	1.289	6.199	0	0	0
1	6	1	"A2"	"A2"	5390	8840	100	884	855	309	36	550	550	572	191	33	63	38	0	9716	8354	5781	69	974	974	1231	1225	99	70	65	0	0.000	0.000	0.000	0.000	0.000	0.000	0.000	0.000	0.000	0.000	0.000	0.000	0.000	0.000	0.038	0.041	0.047	0.060	3.516	0.038	0.527	80	560	100	334	8742	9076	305	7380	7685	Error	Error	-4.710	334	8742	305	7380	68383	668299	1.482	5.815	0	0	0
1	7	1	"A3"	"A3"	5690	8840	100	669	692	256	36	528	528	548	206	37	42	18	0	4833	5856	4636	79	946	946	979	369	37	70	65	0	0.000	0.000	0.000	0.000	0.000	0.000	0.000	0.000	0.000	0.000	0.000	0.000	0.000	0.000	0.036	0.033	0.043	0.065	4.500	0.031	0.176	80	560	100	141	3887	4028	164	4910	5074	Error	Error	-4.785	141	3887	164	4910	55384	468448	0.699	13.217	0	0	0
1	8	1	"A3"	"A3"	5990	8840	100	816	778	304	39	515	515	539	188	34	58	43	0	9037	8393	6313	75	948	948	1049	494	47	70	70	0	0.000	0.000	0.000	0.000	0.000	0.000	0.000	0.000	0.000	0.000	0.000	0.000	0.000	0.000	0.037	0.035	0.041	0.061	3.522	0.036	0.480	80	560	100	301	8089	8390	263	7445	7708	Error	Error	-4.748	301	8089	263	7445	62211	671405	1.271	14.866	0	0	0
1	9	1	"A3"	"A3"	6290	8840	100	798	819	354	43	483	483	505	163	32	62	48	0	11751	8778	6553	74	920	920	993	374	37	73	70	0	0.000	0.000	0.000	0.000	0.000	0.000	0.000	0.000	0.000	0.000	0.000	0.000	0.000	0.000	0.029	0.043	0.045	0.068	3.934	0.037	0.488	80	560	100	315	10831	11146	336	7858	8194	Error	Error	-5.104	315	10831	336	7858	65555	702225	1.926	20.816	0	0	0
1	10	1	"A4"	"A4"	6590	8840	100	654	695	241	34	485	485	503	161	32	51	33	0	2720	5639	5132	91	915	915	1097	1241	113	51	48	0	0.000	0.000	0.000	0.000	0.000	0.000	0.000	0.000	0.000	0.000	0.000	0.000	0.000	0.000	0.094	0.044	0.066	0.148	6.973	0.038	0.475	80	560	100	169	1805	1974	210	4724	4934	Error	Error	-3.417	169	1805	210	4724	55592	451082	1.193	3.660	0	0	0
1	11	1	"A4"	"A4"	6890	8840	100	722	747	241	32	466	466	471	144	30	66	45	0	8942	7689	5643	73	882	882	1028	637	61	67	61	0	0.000	0.000	0.000	0.000	0.000	0.000	0.000	0.000	0.000	0.000	0.000	0.000	0.000	0.000	0.032	0.041	0.048	0.074	4.287	0.036	0.539	80	560	100	256	8060	8316	281	6807	7088	Error	Error	-4.977	256	8060	281	6807	59748	615086	1.917	10.457	0	0	0
1	12	1	"A4"	"A4"	7190	8840	100	658	666	239	35	473	473	479	147	30	55	27	0	3672	6000	5119	85	908	908	1021	535	52	61	58	0	0.000	0.000	0.000	0.000	0.000	0.000	0.000	0.000	0.000	0.000	0.000	0.000	0.000	0.000	0.067	0.038	0.050	0.082	5.643	0.032	0.374	80	560	100	185	2764	2949	193	5092	5285	Error	Error	-3.901	185	2764	193	5092	53310	480002	1.272	9.307	0	0	0
1	13	1	"A5"	"A5"	7490	8840	100	580	589	199	33	489	489	504	169	33	30	13	0	1137	2688	2753	102	907	907	930	169	18	58	46	0	0.000	0.000	0.000	0.000	0.000	0.000	0.000	0.000	0.000	0.000	0.000	0.000	0.000	0.000	0.396	0.056	0.137	0.191	7.093	0.039	0.119	80	560	100	91	230	321	100	1781	1881	Error	Error	-1.338	91	230	100	1781	47129	215067	0.503	10.402	0	0	0
1	14	1	"A5"	"A5"	7790	8840	100	524	556	167	30	477	477	496	161	32	28	8	0	1825	3506	3120	88	915	915	936	176	18	63	62	0	0.000	0.000	0.000	0.000	0.000	0.000	0.000	0.000	0.000	0.000	0.000	0.000	0.000	0.000	0.052	0.030	0.062	0.088	9.862	0.026	0.077	80	560	100	47	910	957	79	2591	2670	Error	Error	-4.275	47	910	79	2591	44459	280471	0.373	14.602	0	0	0
1	15	1	"A5"	"A5"	8090	8840	100	584	579	181	31	479	479	500	144	28	38	17	0	1920	3083	2576	83	918	918	942	191	20	62	61	0	0.000	0.000	0.000	0.000	0.000	0.000	0.000	0.000	0.000	0.000	0.000	0.000	0.000	0.000	0.105	0.046	0.066	0.175	9.860	0.040	0.190	80	560	100	105	1002	1107	100	2165	2265	Error	Error	-3.254	105	1002	100	2165	46317	246667	0.549	11.209	0	0	0
1	16	1	"A6"	"A6"	8390	8840	100	703	753	281	37	515	515	527	158	29	56	31	0	4466	5842	4527	77	933	933	959	376	39	75	70	0	0.000	0.000	0.000	0.000	0.000	0.000	0.000	0.000	0.000	0.000	0.000	0.000	0.000	0.000	0.053	0.048	0.053	0.087	4.539	0.046	0.493	80	560	100	188	3533	3721	238	4909	5147	Error	Error	-4.232	188	3533	238	4909	60223	467386	1.430	12.987	0	0	0
1	17	1	"A6"	"A6"	8690	8840	100	610	639	223	34	524	524	538	192	35	27	15	0	5859	5908	4295	72	948	948	998	336	33	78	72	0	0.000	0.000	0.000	0.000	0.000	0.000	0.000	0.000	0.000	0.000	0.000	0.000	0.000	0.000	0.018	0.023	0.037	0.051	7.692	0.031	0.327	80	560	100	86	4911	4997	115	4960	5075	Error	Error	-5.836	86	4911	115	4960	51124	472640	0.526	14.613	0	0	0
1	18	1	"A6"	"A6"	8990	8840	100	901	907	328	36	557	557	568	183	32	65	48	0	9213	8508	5138	60	977	977	1038	323	31	90	82	0	0.000	0.000	0.000	0.000	0.000	0.000	0.000	0.000	0.000	0.000	0.000	0.000	0.000	0.000	0.042	0.046	0.054	0.051	2.960	0.048	0.559	80	560	100	344	8236	8580	350	7531	7881	Error	Error	-4.581	344	8236	350	7531	72540	680620	1.852	23.127	0	0	0
1	1	2	"A7"	"A7"	3890	9150	100	647	680	180	26	554	554	562	161	28	36	10	0	1860	3250	2532	77	952	952	968	189	19	58	56	0	0.000	0.000	0.000	0.000	0.000	0.000	0.000	0.000	0.000	0.000	0.000	0.000	0.000	0.000	0.102	0.055	0.069	0.114	6.945	0.034	0.099	80	560	100	93	908	1001	126	2298	2424	Error	Error	-3.287	93	908	126	2298	54407	259999	0.733	12.074	0	0	0
1	2	2	"A7"	"A7"	4190	9140	100	694	721	234	32	551	551	580	266	45	23	8	0	3528	4584	3562	77	969	969	1006	227	22	63	61	0	0.000	0.000	0.000	0.000	0.000	0.000	0.000	0.000	0.000	0.000	0.000	0.000	0.000	0.000	0.056	0.047	0.074	0.114	5.786	0.038	0.251	80	560	100	143	2559	2702	170	3615	3785	Error	Error	-4.161	143	2559	170	3615	57652	366751	0.530	15.762	0	0	0
1	3	2	"A7"	"A7"	4490	9140	100	688	684	228	33	546	546	562	161	28	46	23	0	2542	3641	2747	75	958	958	1005	273	27	60	57	0	0.000	0.000	0.000	0.000	0.000	0.000	0.000	0.000	0.000	0.000	0.000	0.000	0.000	0.000	0.090	0.051	0.077	0.135	4.663	0.050	0.252	80	560	100	142	1584	1726	138	2683	2821	Error	Error	-3.480	142	1584	138	2683	54726	291307	0.758	9.656	0	0	0
1	4	2	"A8"	"A8"	4790	9140	100	797	799	347	43	566	566	574	160	27	53	32	0	2335	5914	5329	90	977	977	1071	728	67	52	48	0	0.000	0.000	0.000	0.000	0.000	0.000	0.000	0.000	0.000	0.000	0.000	0.000	0.000	0.000	0.170	0.047	0.057	0.092	4.017	0.046	0.490	80	560	100	231	1358	1589	233	4937	5170	Error	Error	-2.556	231	1358	233	4937	63885	473104	1.406	6.652	0	0	0
1	5	2	"A8"	"A8"	5090	9140	100	761	834	308	36	549	549	569	225	39	50	28	0	8418	7300	6032	82	979	979	1162	730	62	56	53	0	0.000	0.000	0.000	0.000	0.000	0.000	0.000	0.000	0.000	0.000	0.000	0.000	0.000	0.000	0.028	0.045	0.058	0.084	4.262	0.040	0.314	80	560	100	212	7439	7651	285	6321	6606	Error	Error	-5.133	212	7439	285	6321	66683	584037	1.178	8.408	0	0	0
1	6	2	"A8"	"A8"	5390	9140	100	739	823	340	41	539	539	550	177	32	52	38	0	4369	7167	6408	89	961	961	1137	729	64	53	53	0	0.000	0.000	0.000	0.000	0.000	0.000	0.000	0.000	0.000	0.000	0.000	0.000	0.000	0.000	0.059	0.046	0.050	0.098	5.546	0.045	0.611	80	560	100	200	3408	3608	284	6206	6490	Error	Error	-4.091	200	3408	284	6206	65804	573398	1.542	8.272	0	0	0
1	7	2	"A9"	"A9"	5690	9140	100	615	669	268	40	519	519	539	221	41	36	10	0	1227	4502	4741	105	944	944	1161	1331	114	42	36	0	0.000	0.000	0.000	0.000	0.000	0.000	0.000	0.000	0.000	0.000	0.000	0.000	0.000	0.000	0.339	0.042	0.075	0.188	7.587	0.040	0.292	80	560	100	96	283	379	150	3558	3708	Error	Error	-1.560	96	283	150	3558	53504	360166	0.588	2.510	0	0	0
1	8	2	"A9"	"A9"	5990	9140	100	711	782	329	42	516	516	523	144	27	56	40	0	6268	7257	6205	85	950	950	1093	584	53	57	55	0	0.000	0.000	0.000	0.000	0.000	0.000	0.000	0.000	0.000	0.000	0.000	0.000	0.000	0.000	0.037	0.042	0.057	0.105	6.475	0.040	0.502	80	560	100	195	5318	5513	266	6307	6573	Error	Error	-4.769	195	5318	266	6307	62597	580543	1.799	10.555	0	0	0
1	9	2	"A9"	"A9"	6290	9140	100	722	779	277	35	513	513	530	189	35	53	35	0	7734	7257	6028	83	949	949	1060	469	44	63	55	0	0.000	0.000	0.000	0.000	0.000	0.000	0.000	0.000	0.000	0.000	0.000	0.000	0.000	0.000	0.031	0.042	0.051	0.087	5.462	0.040	0.485	80	560	100	209	6785	6994	266	6308	6574	Error	Error	-5.021	209	6785	266	6308	62302	580594	1.317	13.213	0	0	0
1	10	2	"A10"	"A10"	6600	9140	100	782	786	294	37	484	484	505	196	38	65	35	0	9802	8632	6392	74	899	899	985	652	66	67	65	0	0.000	0.000	0.000	0.000	0.000	0.000	0.000	0.000	0.000	0.000	0.000	0.000	0.000	0.000	0.033	0.039	0.044	0.065	3.612	0.035	0.432	80	560	100	298	8903	9201	302	7733	8035	Error	Error	-4.901	298	8903	302	7733	62850	690573	1.434	11.729	0	0	0
1	11	2	"A10"	"A10"	6900	9140	100	774	789	319	40	472	472	501	239	47	52	33	0	11007	8305	6134	73	901	901	1053	630	59	72	65	0	0.000	0.000	0.000	0.000	0.000	0.000	0.000	0.000	0.000	0.000	0.000	0.000	0.000	0.000	0.030	0.043	0.043	0.078	5.270	0.042	0.621	80	560	100	302	10106	10408	317	7404	7721	Error	Error	-5.065	302	10106	317	7404	63085	664398	1.205	11.511	0	0	0
1	12	2	"A10"	"A10"	7200	9140	100	724	769	297	38	467	467	481	151	31	61	46	0	9348	7761	5688	73	880	880	1019	533	52	71	67	0	0.000	0.000	0.000	0.000	0.000	0.000	0.000	0.000	0.000	0.000	0.000	0.000	0.000	0.000	0.030	0.044	0.048	0.066	4.443	0.043	0.532	80	560	100	257	8468	8725	302	6881	7183	Error	Error	-5.042	257	8468	302	6881	61521	620893	1.907	12.649	0	0	0
1	13	2	"A11"	"A11"	7500	9140	100	657	674	280	41	464	464	482	145	30	57	31	0	2755	5631	5328	94	895	895	928	297	32	63	55	0	0.000	0.000	0.000	0.000	0.000	0.000	0.000	0.000	0.000	0.000	0.000	0.000	0.000	0.000	0.104	0.044	0.054	0.100	5.377	0.035	0.354	80	560	100	193	1860	2053	210	4736	4946	Error	Error	-3.269	193	1860	210	4736	53946	450507	1.324	15.835	0	0	0
1	14	2	"A11"	"A11"	7800	9140	100	582	666	276	41	472	472	485	137	28	40	28	0	5175	6498	5040	77	916	916	969	257	26	77	73	0	0.000	0.000	0.000	0.000	0.000	0.000	0.000	0.000	0.000	0.000	0.000	0.000	0.000	0.000	0.026	0.035	0.042	0.050	3.652	0.037	0.401	80	560	100	110	4259	4369	194	5582	5776	Error	Error	-5.275	110	4259	194	5582	53304	519803	1.321	21.514	0	0	0
1	15	2	"A11"	"A11"	8100	9140	100	686	757	436	57	484	484	499	156	31	56	38	0	6022	7111	5513	77	911	911	958	271	28	77	68	0	0.000	0.000	0.000	0.000	0.000	0.000	0.000	0.000	0.000	0.000	0.000	0.000	0.000	0.000	0.040	0.044	0.042	0.062	5.047	0.041	0.331	80	560	100	202	5111	5313	273	6200	6473	Error	Error	-4.661	202	5111	273	6200	60541	568896	1.654	22.705	0	0	0
1	16	2	"A12"	"A12"	8400	9140	100	729	801	340	42	516	516	529	155	29	62	40	0	5930	7698	6505	84	925	925	980	557	56	66	61	0	0.000	0.000	0.000	0.000	0.000	0.000	0.000	0.000	0.000	0.000	0.000	0.000	0.000	0.000	0.043	0.042	0.052	0.077	4.930	0.042	0.558	80	560	100	213	5005	5218	285	6773	7058	Error	Error	-4.554	213	5005	285	6773	64045	615809	1.755	12.061	0	0	0
1	17	2	"A12"	"A12"	8700	9140	100	697	701	248	35	524	524	537	152	28	60	25	0	6255	5899	4369	74	942	942	993	305	30	72	65	0	0.000	0.000	0.000	0.000	0.000	0.000	0.000	0.000	0.000	0.000	0.000	0.000	0.000	0.000	0.033	0.036	0.047	0.075	5.521	0.037	0.387	80	560	100	173	5313	5486	177	4957	5134	Error	Error	-4.941	173	5313	177	4957	56112	471929	1.079	16.085	0	0	0
1	18	2	"A12"	"A12"	9000	9140	100	861	902	325	36	534	534	548	157	28	67	51	0	7229	8179	5797	70	955	955	1013	338	33	83	78	0	0.000	0.000	0.000	0.000	0.000	0.000	0.000	0.000	0.000	0.000	0.000	0.000	0.000	0.000	0.052	0.051	0.056	0.069	2.699	0.045	0.568	80	560	100	327	6274	6601	368	7224	7592	Error	Error	-4.262	327	6274	368	7224	72168	654291	2.255	21.201	0	0	0
1	1	3	"A13"	"A13"	3890	9450	100	674	756	298	39	578	578	593	171	28	43	32	0	1414	5623	5519	98	977	977	1288	1755	136	42	41	0	0.000	0.000	0.000	0.000	0.000	0.000	0.000	0.000	0.000	0.000	0.000	0.000	0.000	0.000	0.220	0.038	0.060	0.129	5.294	0.042	0.549	80	560	100	96	437	533	178	4646	4824	Error	Error	-2.187	96	437	178	4646	60494	449878	0.953	2.470	0	0	0
1	2	3	"A13"	"A13"	4200	9450	100	884	880	291	33	565	565	580	156	26	66	51	0	11859	9186	6208	67	977	977	1103	616	55	76	67	0	0.000	0.000	0.000	0.000	0.000	0.000	0.000	0.000	0.000	0.000	0.000	0.000	0.000	0.000	0.029	0.038	0.043	0.057	3.513	0.035	0.540	80	560	100	319	10882	11201	315	8209	8524	Error	Error	-5.092	319	10882	315	8209	70410	734867	1.923	13.122	0	0	0
1	3	3	"A13"	"A13"	4500	9440	100	801	854	318	37	528	528	563	312	55	47	21	0	9785	7576	5949	78	950	950	1077	646	59	63	60	0	0.000	0.000	0.000	0.000	0.000	0.000	0.000	0.000	0.000	0.000	0.000	0.000	0.000	0.000	0.031	0.049	0.053	0.106	5.528	0.041	0.524	80	560	100	273	8835	9108	326	6626	6952	Error	Error	-5.016	273	8835	326	6626	68339	606067	0.933	10.060	0	0	0
1	4	3	"A14"	"A14"	4800	9440	100	1571	3875	3600	92	567	567	639	585	91	53	48	0	2620	6266	5429	86	990	990	1118	1135	101	53	46	0	0.000	0.000	0.000	0.000	0.000	0.000	0.000	0.000	0.000	0.000	0.000	0.000	0.000	0.000	0.616	0.627	0.600	0.681	2.865	0.626	0.946	80	560	100	1004	1630	2634	3308	5276	8584	Error	Error	-0.699	1004	1630	3308	5276	310002	501240	5.532	4.536	0	0	0
1	5	3	"A14"	"A14"	5100	9440	100	4831	6391	5869	91	524	524	565	248	43	72	70	0	9934	8426	5430	64	967	967	1174	852	72	70	70	0	0.000	0.000	0.000	0.000	0.000	0.000	0.000	0.000	0.000	0.000	0.000	0.000	0.000	0.000	0.480	0.787	0.588	0.644	2.636	0.877	0.784	80	560	100	4307	8967	13274	5867	7459	13326	Error	Error	-1.058	4307	8967	5867	7459	511280	674107	23.492	8.512	0	0	0
1	6	3	"A14"	"A14"	5400	9440	100	5944	6268	5175	82	534	534	570	242	42	72	70	0	10965	8923	6249	70	956	956	1189	968	81	70	68	0	0.000	0.000	0.000	0.000	0.000	0.000	0.000	0.000	0.000	0.000	0.000	0.000	0.000	0.000	0.541	0.720	0.719	0.633	1.993	0.723	0.853	80	560	100	5410	10009	15419	5734	7967	13701	Error	Error	-0.888	5410	10009	5734	7967	501460	713806	23.545	7.990	0	0	0
1	7	3	"A15"	"A15"	5700	9440	100	732	754	279	37	507	507	517	160	30	56	38	0	2980	5849	5257	89	922	922	976	482	49	58	55	0	0.000	0.000	0.000	0.000	0.000	0.000	0.000	0.000	0.000	0.000	0.000	0.000	0.000	0.000	0.109	0.050	0.051	0.085	5.565	0.038	0.351	80	560	100	225	2058	2283	247	4927	5174	Error	Error	-3.193	225	2058	247	4927	60292	467938	1.481	10.110	0	0	0
1	8	3	"A15"	"A15"	6000	9440	100	846	821	312	38	497	497	517	153	29	68	57	0	10397	9069	6197	68	945	945	1069	552	51	75	70	0	0.000	0.000	0.000	0.000	0.000	0.000	0.000	0.000	0.000	0.000	0.000	0.000	0.000	0.000	0.037	0.040	0.045	0.058	2.993	0.036	0.473	80	560	100	349	9452	9801	324	8124	8448	Error	Error	-4.759	349	9452	324	8124	65697	725558	1.987	14.493	0	0	0
1	9	3	"A15"	"A15"	6300	9440	100	737	749	251	33	502	502	515	162	31	61	30	0	8321	7988	5563	69	906	906	1004	449	44	78	70	0	0.000	0.000	0.000	0.000	0.000	0.000	0.000	0.000	0.000	0.000	0.000	0.000	0.000	0.000	0.032	0.035	0.035	0.046	4.554	0.032	0.381	80	560	100	235	7415	7650	247	7082	7329	Error	Error	-4.980	235	7415	247	7082	59893	639075	1.444	15.555	0	0	0
1	10	3	"A16"	"A16"	6600	9440	100	661	715	292	40	468	468	498	249	50	42	21	0	2933	6870	6745	98	919	919	1137	1392	122	51	46	0	0.000	0.000	0.000	0.000	0.000	0.000	0.000	0.000	0.000	0.000	0.000	0.000	0.000	0.000	0.096	0.042	0.051	0.107	5.593	0.037	0.594	80	560	100	193	2014	2207	247	5951	6198	Error	Error	-3.383	193	2014	247	5951	57229	549574	0.871	4.119	0	0	0
1	11	3	"A16"	"A16"	6900	9440	100	751	742	298	40	447	447	463	152	32	61	50	0	10559	8700	6520	74	884	884	1013	588	58	68	65	0	0.000	0.000	0.000	0.000	0.000	0.000	0.000	0.000	0.000	0.000	0.000	0.000	0.000	0.000	0.031	0.038	0.043	0.053	3.326	0.036	0.531	80	560	100	304	9675	9979	295	7816	8111	Error	Error	-4.992	304	9675	295	7816	59346	695972	1.836	13.073	0	0	0
1	12	3	"A16"	"A16"	7200	9440	100	794	777	316	40	460	460	471	146	30	65	53	0	11731	9963	7489	75	892	892	1038	648	62	67	61	0	0.000	0.000	0.000	0.000	0.000	0.000	0.000	0.000	0.000	0.000	0.000	0.000	0.000	0.000	0.031	0.035	0.035	0.052	3.686	0.035	0.632	80	560	100	334	10839	11173	317	9071	9388	Error	Error	-5.020	334	10839	317	9071	62128	797062	2.096	13.773	0	0	0
1	13	3	"A17"	"A17"	7500	9440	100	557	572	180	31	468	468	479	143	29	43	12	0	4949	4190	3206	76	910	910	990	606	61	52	52	0	0.000	0.000	0.000	0.000	0.000	0.000	0.000	0.000	0.000	0.000	0.000	0.000	0.000	0.000	0.022	0.032	0.049	0.096	6.395	0.035	0.245	80	560	100	89	4039	4128	104	3280	3384	Error	Error	-5.504	89	4039	104	3280	45776	335229	0.650	5.281	0	0	0
1	14	3	"A17"	"A17"	7800	9440	100	723	771	269	34	476	476	489	176	35	66	40	0	9008	7273	4127	56	922	922	1035	458	44	81	72	0	0.000	0.000	0.000	0.000	0.000	0.000	0.000	0.000	0.000	0.000	0.000	0.000	0.000	0.000	0.031	0.046	0.050	0.059	3.032	0.046	0.440	80	560	100	247	8086	8333	295	6351	6646	Error	Error	-5.033	247	8086	295	6351	61689	581839	1.602	13.620	0	0	0
1	15	3	"A17"	"A17"	8100	9440	100	578	610	185	30	470	470	494	162	32	37	18	0	5661	4666	2945	63	906	906	953	262	27	75	65	0	0.000	0.000	0.000	0.000	0.000	0.000	0.000	0.000	0.000	0.000	0.000	0.000	0.000	0.000	0.023	0.037	0.049	0.079	7.485	0.026	0.062	80	560	100	108	4755	4863	140	3760	3900	Error	Error	-5.460	108	4755	140	3760	48800	373273	0.716	14.172	0	0	0
1	16	3	"A18"	"A18"	8400	9440	100	785	776	280	36	502	502	522	162	31	56	43	0	5965	5852	4761	81	933	933	1067	867	81	58	52	0	0.000	0.000	0.000	0.000	0.000	0.000	0.000	0.000	0.000	0.000	0.000	0.000	0.000	0.000	0.056	0.056	0.061	0.104	4.749	0.043	0.451	80	560	100	283	5032	5315	274	4919	5193	Error	Error	-4.152	283	5032	274	4919	62076	468129	1.568	5.519	0	0	0
1	17	3	"A18"	"A18"	8700	9440	100	829	857	262	30	524	524	539	165	30	70	47	0	8341	7560	4469	59	965	965	1054	425	40	81	78	0	0.000	0.000	0.000	0.000	0.000	0.000	0.000	0.000	0.000	0.000	0.000	0.000	0.000	0.000	0.041	0.050	0.054	0.064	3.390	0.044	0.456	80	560	100	305	7376	7681	333	6595	6928	Error	Error	-4.596	305	7376	333	6595	68542	604806	1.927	15.308	0	0	0
1	18	3	"A18"	"A18"	9000	9440	100	841	826	295	35	540	540	555	158	28	65	47	0	6987	6625	4042	61	950	950	1030	402	39	80	73	0	0.000	0.000	0.000	0.000	0.000	0.000	0.000	0.000	0.000	0.000	0.000	0.000	0.000	0.000	0.050	0.050	0.056	0.060	3.587	0.047	0.434	80	560	100	301	6037	6338	286	5675	5961	Error	Error	-4.326	301	6037	286	5675	66088	529975	1.715	13.918	0	0	0
1	1	4	"A19"	"A19"	3900	9750	100	658	682	207	30	567	567	637	1130	177	0	0	0	2747	3933	3481	88	981	981	1069	1083	101	55	43	0	0.000	0.000	0.000	0.000	0.000	0.000	0.000	0.000	0.000	0.000	0.000	0.000	0.000	0.000	0.052	0.039	0.055	0.092	6.991	0.035	0.105	80	560	100	91	1766	1857	115	2952	3067	Error	Error	-4.278	91	1766	115	2952	54585	314621	0.040	2.645	0	0	0
1	2	4	"A19"	"A19"	4200	9750	100	758	793	251	31	575	575	604	386	63	23	2	0	6860	6123	4318	70	977	977	1111	573	51	70	66	0	0.000	0.000	0.000	0.000	0.000	0.000	0.000	0.000	0.000	0.000	0.000	0.000	0.000	0.000	0.031	0.042	0.050	0.073	4.766	0.040	0.391	80	560	100	183	5883	6066	218	5146	5364	Error	Error	-5.007	183	5883	218	5146	63463	489851	0.490	8.747	0	0	0
1	3	4	"A19"	"A19"	4500	9750	100	814	831	283	34	556	556	566	171	30	58	40	0	8212	7051	4655	66	976	976	1090	509	46	72	70	0	0.000	0.000	0.000	0.000	0.000	0.000	0.000	0.000	0.000	0.000	0.000	0.000	0.000	0.000	0.036	0.045	0.052	0.058	2.749	0.042	0.400	80	560	100	258	7236	7494	275	6075	6350	Error	Error	-4.810	258	7236	275	6075	66501	564093	1.550	11.711	0	0	0
1	4	4	"A20"	"A20"	4800	9740	100	727	740	235	31	543	543	564	169	29	53	30	0	1589	6560	6077	92	976	976	1248	1631	130	46	46	0	0.000	0.000	0.000	0.000	0.000	0.000	0.000	0.000	0.000	0.000	0.000	0.000	0.000	0.000	0.300	0.035	0.038	0.097	6.515	0.040	0.323	80	560	100	184	613	797	197	5584	5781	Error	Error	-1.736	184	613	197	5584	59235	524818	1.041	3.257	0	0	0
1	5	4	"A20"	"A20"	5100	9740	100	775	796	292	36	523	523	531	152	28	62	46	0	13478	8718	6766	77	968	968	1180	824	69	61	60	0	0.000	0.000	0.000	0.000	0.000	0.000	0.000	0.000	0.000	0.000	0.000	0.000	0.000	0.000	0.020	0.035	0.040	0.052	4.612	0.036	0.592	80	560	100	252	12510	12762	273	7750	8023	Error	Error	-5.634	252	12510	273	7750	63715	697425	1.743	9.148	0	0	0
1	6	4	"A20"	"A20"	5400	9740	100	616	630	217	34	519	519	530	163	30	37	13	0	7733	6496	4921	75	944	944	1174	930	79	61	61	0	0.000	0.000	0.000	0.000	0.000	0.000	0.000	0.000	0.000	0.000	0.000	0.000	0.000	0.000	0.014	0.020	0.030	0.050	5.135	0.026	0.322	80	560	100	97	6789	6886	111	5552	5663	Error	Error	-6.129	97	6789	111	5552	50390	519673	0.613	5.723	0	0	0
1	7	4	"A21"	"A21"	5700	9740	100	742	735	277	37	512	512	583	1183	202	0	0	0	3161	6950	6071	87	933	933	1217	1764	144	52	46	0	0.000	0.000	0.000	0.000	0.000	0.000	0.000	0.000	0.000	0.000	0.000	0.000	0.000	0.000	0.103	0.037	0.043	0.084	4.913	0.034	0.499	80	560	100	230	2228	2458	223	6017	6240	Error	Error	-3.276	230	2228	223	6017	58816	556014	0.128	3.250	0	0	0
1	8	4	"A21"	"A21"	6000	9740	100	812	816	325	39	505	505	522	161	30	61	50	0	12572	8883	6404	72	954	954	1214	976	80	68	67	0	0.000	0.000	0.000	0.000	0.000	0.000	0.000	0.000	0.000	0.000	0.000	0.000	0.000	0.000	0.026	0.039	0.043	0.053	3.977	0.043	0.618	80	560	100	307	11618	11925	311	7929	8240	Error	Error	-5.242	307	11618	311	7929	65314	710647	1.826	7.858	0	0	0
1	9	4	"A21"	"A21"	6300	9740	100	725	734	265	36	517	517	529	161	30	57	36	0	11296	7938	5822	73	940	940	1249	1139	91	66	61	0	0.000	0.000	0.000	0.000	0.000	0.000	0.000	0.000	0.000	0.000	0.000	0.000	0.000	0.000	0.020	0.031	0.037	0.075	5.622	0.035	0.511	80	560	100	208	10356	10564	217	6998	7215	Error	Error	-5.638	208	10356	217	6998	58712	635009	1.273	5.873	0	0	0
1	10	4	"A22"	"A22"	6610	9740	100	652	700	255	36	467	467	490	151	30	53	38	0	7435	7512	6013	80	924	924	1064	1243	116	60	56	0	0.000	0.000	0.000	0.000	0.000	0.000	0.000	0.000	0.000	0.000	0.000	0.000	0.000	0.000	0.028	0.035	0.046	0.076	5.106	0.033	0.580	80	560	100	185	6511	6696	233	6588	6821	Error	Error	-5.137	185	6511	233	6588	56018	600949	1.391	5.187	0	0	0
1	11	4	"A22"	"A22"	6910	9740	100	837	810	291	35	481	481	496	180	36	66	48	0	13139	9808	6366	64	896	896	970	400	41	82	76	0	0.000	0.000	0.000	0.000	0.000	0.000	0.000	0.000	0.000	0.000	0.000	0.000	0.000	0.000	0.029	0.037	0.043	0.059	4.774	0.034	0.403	80	560	100	356	12243	12599	329	8912	9241	Error	Error	-5.104	356	12243	329	8912	64781	784607	1.744	22.095	0	0	0
1	12	4	"A22"	"A22"	7210	9740	100	750	775	309	39	456	456	471	143	30	63	51	0	11355	8824	6095	69	912	912	1022	545	53	73	68	0	0.000	0.000	0.000	0.000	0.000	0.000	0.000	0.000	0.000	0.000	0.000	0.000	0.000	0.000	0.028	0.040	0.045	0.071	4.692	0.040	0.611	80	560	100	294	10443	10737	319	7912	8231	Error	Error	-5.151	294	10443	319	7912	62034	705890	2.126	14.316	0	0	0
1	13	4	"A23"	"A23"	7510	9740	100	625	662	229	34	468	468	486	141	29	53	28	0	5849	5992	4181	69	909	909	950	519	54	72	70	0	0.000	0.000	0.000	0.000	0.000	0.000	0.000	0.000	0.000	0.000	0.000	0.000	0.000	0.000	0.032	0.038	0.045	0.072	4.846	0.034	0.377	80	560	100	157	4940	5097	194	5083	5277	Error	Error	-4.976	157	4940	194	5083	52978	479385	1.248	9.715	0	0	0
1	14	4	"A23"	"A23"	7810	9740	100	830	825	288	34	473	473	491	156	31	68	58	0	11822	9097	5973	65	940	940	1097	647	58	73	68	0	0.000	0.000	0.000	0.000	0.000	0.000	0.000	0.000	0.000	0.000	0.000	0.000	0.000	0.000	0.033	0.043	0.045	0.070	4.269	0.041	0.589	80	560	100	357	10882	11239	352	8157	8509	Error	Error	-4.930	357	10882	352	8157	66038	727780	2.141	12.365	0	0	0
1	15	4	"A23"	"A23"	8110	9740	100	728	759	245	32	482	482	493	152	30	66	45	0	11892	8831	5921	67	935	935	1050	542	51	77	67	0	0.000	0.000	0.000	0.000	0.000	0.000	0.000	0.000	0.000	0.000	0.000	0.000	0.000	0.000	0.022	0.035	0.040	0.055	4.698	0.032	0.518	80	560	100	246	10957	11203	277	7896	8173	Error	Error	-5.477	246	10957	277	7896	60690	706493	1.750	14.356	0	0	0
1	16	4	"A24"	"A24"	8410	9740	100	723	740	254	34	497	497	503	155	30	58	38	0	6064	6102	4420	72	951	951	1004	594	59	68	65	0	0.000	0.000	0.000	0.000	0.000	0.000	0.000	0.000	0.000	0.000	0.000	0.000	0.000	0.000	0.044	0.047	0.052	0.075	5.119	0.047	0.584	80	560	100	226	5113	5339	243	5151	5394	Error	Error	-4.500	226	5113	243	5151	59236	488157	1.529	8.582	0	0	0
1	17	4	"A24"	"A24"	8710	9740	100	739	762	304	39	506	506	521	163	31	56	37	0	6777	6243	3977	63	945	945	982	281	28	86	77	0	0.000	0.000	0.000	0.000	0.000	0.000	0.000	0.000	0.000	0.000	0.000	0.000	0.000	0.000	0.040	0.048	0.051	0.050	4.087	0.049	0.458	80	560	100	233	5832	6065	256	5298	5554	Error	Error	-4.646	233	5832	256	5298	60946	499472	1.479	18.722	0	0	0
1	18	4	"A24"	"A24"	9010	9740	100	777	821	284	34	525	525	532	156	29	66	42	0	6278	6364	4403	69	968	968	1016	308	30	80	72	0	0.000	0.000	0.000	0.000	0.000	0.000	0.000	0.000	0.000	0.000	0.000	0.000	0.000	0.000	0.047	0.055	0.056	0.084	4.830	0.046	0.427	80	560	100	252	5310	5562	296	5396	5692	Error	Error	-4.397	252	5310	296	5396	65654	509154	1.853	17.364	0	0	0
1	1	5	"A25"	"A25"	3900	10050	100	837	874	282	32	608	608	620	191	30	53	31	0	7985	7157	5541	77	1006	1006	1042	318	30	76	66	0	0.000	0.000	0.000	0.000	0.000	0.000	0.000	0.000	0.000	0.000	0.000	0.000	0.000	0.000	0.033	0.043	0.052	0.076	5.809	0.037	0.407	80	560	100	229	6979	7208	266	6151	6417	Error	Error	-4.930	229	6979	266	6151	69909	572548	1.330	19.230	0	0	0
1	2	5	"A25"	"A25"	4210	10050	100	872	907	313	34	576	576	605	348	57	43	12	0	11284	9032	4859	53	1006	1006	1128	562	49	83	78	0	0.000	0.000	0.000	0.000	0.000	0.000	0.000	0.000	0.000	0.000	0.000	0.000	0.000	0.000	0.029	0.041	0.047	0.048	3.171	0.039	0.123	80	560	100	296	10278	10574	331	8026	8357	Error	Error	-5.118	296	10278	331	8026	72597	722575	0.868	14.064	0	0	0
1	3	5	"A25"	"A25"	4510	10050	100	949	945	287	30	573	573	585	201	34	66	47	0	12482	9711	5052	52	1002	1002	1124	623	55	83	78	0	0.000	0.000	0.000	0.000	0.000	0.000	0.000	0.000	0.000	0.000	0.000	0.000	0.000	0.000	0.033	0.043	0.047	0.049	2.615	0.044	0.601	80	560	100	376	11480	11856	372	8709	9081	Error	Error	-4.932	376	11480	372	8709	75567	776872	1.791	13.783	0	0	0
1	4	5	"A26"	"A26"	4810	10050	100	793	813	221	27	525	525	544	157	28	68	42	0	8431	7203	4263	59	963	963	984	210	21	90	81	0	0.000	0.000	0.000	0.000	0.000	0.000	0.000	0.000	0.000	0.000	0.000	0.000	0.000	0.000	0.036	0.046	0.050	0.063	3.594	0.038	0.445	80	560	100	268	7468	7736	288	6240	6528	Error	Error	-4.800	268	7468	288	6240	65073	576204	1.713	29.614	0	0	0
1	5	5	"A26"	"A26"	5110	10040	100	819	834	281	33	508	508	526	167	31	66	46	0	9740	9107	5355	58	963	963	1114	740	66	81	78	0	0.000	0.000	0.000	0.000	0.000	0.000	0.000	0.000	0.000	0.000	0.000	0.000	0.000	0.000	0.035	0.040	0.046	0.050	2.979	0.037	0.460	80	560	100	311	8777	9088	326	8144	8470	Error	Error	-4.819	311	8777	326	8144	66758	728554	1.844	10.801	0	0	0
1	6	5	"A26"	"A26"	5410	10040	100	766	781	244	31	504	504	519	188	36	67	38	0	8604	7638	4917	64	942	942	1113	825	74	73	70	0	0.000	0.000	0.000	0.000	0.000	0.000	0.000	0.000	0.000	0.000	0.000	0.000	0.000	0.000	0.034	0.041	0.050	0.059	2.955	0.038	0.454	80	560	100	262	7662	7924	277	6696	6973	Error	Error	-4.870	262	7662	277	6696	62501	611042	1.394	7.909	0	0	0
1	7	5	"A27"	"A27"	5710	10040	100	757	778	293	37	491	491	504	164	32	62	47	0	12543	9160	6249	68	933	933	987	648	65	70	70	0	0.000	0.000	0.000	0.000	0.000	0.000	0.000	0.000	0.000	0.000	0.000	0.000	0.000	0.000	0.023	0.035	0.041	0.052	3.703	0.034	0.510	80	560	100	266	11610	11876	287	8227	8514	Error	Error	-5.448	266	11610	287	8227	62273	732770	1.671	12.613	0	0	0
1	8	5	"A27"	"A27"	6010	10040	100	767	789	296	37	487	487	506	153	30	63	46	0	11417	9329	6846	73	947	947	1086	644	59	70	67	0	0.000	0.000	0.000	0.000	0.000	0.000	0.000	0.000	0.000	0.000	0.000	0.000	0.000	0.000	0.027	0.036	0.044	0.065	4.136	0.033	0.537	80	560	100	280	10470	10750	302	8382	8684	Error	Error	-5.225	280	10470	302	8382	63125	746304	1.850	12.800	0	0	0
1	9	5	"A27"	"A27"	6310	10040	100	730	739	289	39	502	502	516	168	32	61	38	0	10406	7994	5991	74	962	962	1060	493	46	73	67	0	0.000	0.000	0.000	0.000	0.000	0.000	0.000	0.000	0.000	0.000	0.000	0.000	0.000	0.000	0.024	0.034	0.047	0.065	5.332	0.035	0.475	80	560	100	228	9444	9672	237	7032	7269	Error	Error	-5.372	228	9444	237	7032	59103	639548	1.327	14.065	0	0	0
1	10	5	"A28"	"A28"	6610	10040	100	647	678	292	43	477	477	493	163	33	50	36	0	6929	7630	6337	83	930	930	1021	773	75	61	61	0	0.000	0.000	0.000	0.000	0.000	0.000	0.000	0.000	0.000	0.000	0.000	0.000	0.000	0.000	0.028	0.030	0.038	0.048	4.592	0.035	0.517	80	560	100	170	5999	6169	201	6700	6901	Error	Error	-5.141	170	5999	201	6700	54205	610384	1.135	8.550	0	0	0
1	11	5	"A28"	"A28"	6910	10040	100	917	914	334	36	479	479	495	176	35	76	57	0	17060	12770	7712	60	968	968	1244	1129	90	77	76	0	0.000	0.000	0.000	0.000	0.000	0.000	0.000	0.000	0.000	0.000	0.000	0.000	0.000	0.000	0.027	0.037	0.040	0.047	3.083	0.035	0.211	80	560	100	438	16092	16530	435	11802	12237	Error	Error	-5.199	438	16092	435	11802	73129	1021576	2.381	10.209	0	0	0
1	12	5	"A28"	"A28"	7210	10040	100	737	745	253	33	457	457	475	154	32	62	48	0	11412	9300	6397	68	923	923	1174	1081	92	71	65	0	0.000	0.000	0.000	0.000	0.000	0.000	0.000	0.000	0.000	0.000	0.000	0.000	0.000	0.000	0.027	0.034	0.038	0.049	3.665	0.033	0.573	80	560	100	280	10489	10769	288	8377	8665	Error	Error	-5.227	280	10489	288	8377	59599	743988	1.753	7.517	0	0	0
1	13	5	"A29"	"A29"	7510	10040	100	775	789	248	31	470	470	482	172	35	75	40	0	10916	8851	6176	69	922	922	957	454	47	73	70	0	0.000	0.000	0.000	0.000	0.000	0.000	0.000	0.000	0.000	0.000	0.000	0.000	0.000	0.000	0.031	0.040	0.044	0.069	4.297	0.036	0.522	80	560	100	305	9994	10299	319	7929	8248	Error	Error	-5.034	305	9994	319	7929	63110	708045	1.785	17.388	0	0	0
1	14	5	"A29"	"A29"	7810	10040	100	727	743	291	39	469	469	482	157	32	63	42	0	7247	6830	5061	74	941	941	1043	559	53	66	61	0	0.000	0.000	0.000	0.000	0.000	0.000	0.000	0.000	0.000	0.000	0.000	0.000	0.000	0.000	0.041	0.047	0.050	0.075	3.839	0.042	0.482	80	560	100	258	6306	6564	274	5889	6163	Error	Error	-4.611	258	6306	274	5889	59467	546386	1.662	10.352	0	0	0
1	15	5	"A29"	"A29"	8110	10040	100	753	789	354	44	481	481	491	158	32	61	46	0	8712	7635	5618	73	944	944	1018	527	51	68	62	0	0.000	0.000	0.000	0.000	0.000	0.000	0.000	0.000	0.000	0.000	0.000	0.000	0.000	0.000	0.035	0.046	0.051	0.095	5.194	0.047	0.558	80	560	100	272	7768	8040	308	6691	6999	Error	Error	-4.836	272	7768	308	6691	63134	610771	1.886	12.556	0	0	0
1	16	5	"A30"	"A30"	8410	10040	100	760	804	342	42	487	487	497	147	29	65	46	0	9920	8385	5761	68	926	926	951	314	33	83	72	0	0.000	0.000	0.000	0.000	0.000	0.000	0.000	0.000	0.000	0.000	0.000	0.000	0.000	0.000	0.030	0.042	0.048	0.069	5.295	0.042	0.538	80	560	100	273	8994	9267	317	7459	7776	Error	Error	-5.042	273	8994	317	7459	64302	670795	2.088	23.675	0	0	0
1	17	5	"A30"	"A30"	8710	10040	100	819	858	279	32	514	514	522	150	28	72	50	0	9327	8371	5406	64	954	954	1008	329	32	90	86	0	0.000	0.000	0.000	0.000	0.000	0.000	0.000	0.000	0.000	0.000	0.000	0.000	0.000	0.000	0.036	0.046	0.048	0.056	3.449	0.042	0.560	80	560	100	305	8373	8678	344	7417	7761	Error	Error	-4.779	305	8373	344	7417	68600	669708	2.240	22.380	0	0	0
1	18	5	"A30"	"A30"	9010	10040	100	825	870	304	34	531	531	538	157	29	63	48	0	9265	8357	5266	63	975	975	1033	345	33	91	83	0	0.000	0.000	0.000	0.000	0.000	0.000	0.000	0.000	0.000	0.000	0.000	0.000	0.000	0.000	0.035	0.046	0.051	0.052	3.120	0.046	0.565	80	560	100	294	8290	8584	339	7382	7721	Error	Error	-4.817	294	8290	339	7382	69561	668534	2.115	21.229	0	0	0
1	1	6	"A31"	"A31"	3910	10350	100	853	859	289	33	611	611	629	178	28	57	33	0	11700	9094	5854	64	999	999	1029	218	21	88	82	0	0.000	0.000	0.000	0.000	0.000	0.000	0.000	0.000	0.000	0.000	0.000	0.000	0.000	0.000	0.023	0.031	0.033	0.043	3.739	0.031	0.372	80	560	100	242	10701	10943	248	8095	8343	Error	Error	-5.467	242	10701	248	8095	68720	727481	1.292	36.995	0	0	0
1	2	6	"A31"	"A31"	4210	10350	100	875	894	303	33	594	594	601	158	26	65	46	0	12290	9456	5944	62	1016	1016	1180	673	57	71	70	0	0.000	0.000	0.000	0.000	0.000	0.000	0.000	0.000	0.000	0.000	0.000	0.000	0.000	0.000	0.025	0.036	0.037	0.046	3.187	0.035	0.498	80	560	100	281	11274	11555	300	8440	8740	Error	Error	-5.326	281	11274	300	8440	71494	756465	1.854	12.297	0	0	0
1	3	6	"A31"	"A31"	4510	10350	100	875	941	294	31	558	558	574	181	31	71	46	0	12784	9850	6010	61	977	977	1108	680	61	77	71	0	0.000	0.000	0.000	0.000	0.000	0.000	0.000	0.000	0.000	0.000	0.000	0.000	0.000	0.000	0.027	0.043	0.045	0.063	3.735	0.038	0.534	80	560	100	317	11807	12124	383	8873	9256	Error	Error	-5.219	317	11807	383	8873	75314	787961	2.028	12.856	0	0	0
1	4	6	"A32"	"A32"	4810	10350	100	685	712	237	33	530	530	549	176	32	48	22	0	8231	7098	4891	68	938	938	972	429	44	73	70	0	0.000	0.000	0.000	0.000	0.000	0.000	0.000	0.000	0.000	0.000	0.000	0.000	0.000	0.000	0.021	0.030	0.038	0.049	4.261	0.032	0.353	80	560	100	155	7293	7448	182	6160	6342	Error	Error	-5.556	155	7293	182	6160	56947	567808	0.926	14.280	0	0	0
1	5	6	"A32"	"A32"	5110	10350	100	775	789	273	34	510	510	529	164	31	62	38	0	10586	8596	5162	60	967	967	1092	555	50	83	73	0	0.000	0.000	0.000	0.000	0.000	0.000	0.000	0.000	0.000	0.000	0.000	0.000	0.000	0.000	0.028	0.037	0.036	0.043	3.157	0.034	0.428	80	560	100	265	9619	9884	279	7629	7908	Error	Error	-5.182	265	9619	279	7629	63131	687662	1.585	13.521	0	0	0
1	6	6	"A32"	"A32"	5410	10340	100	800	777	297	38	499	499	571	999	174	0	0	0	10439	8378	6159	73	948	948	1168	1167	99	62	61	0	0.000	0.000	0.000	0.000	0.000	0.000	0.000	0.000	0.000	0.000	0.000	0.000	0.000	0.000	0.032	0.037	0.039	0.059	4.019	0.076	0.070	80	560	100	301	9491	9792	278	7430	7708	Error	Error	-4.979	301	9491	278	7430	62198	670266	0.206	6.178	0	0	0
1	7	6	"A33"	"A33"	5710	10340	100	653	688	270	39	492	492	502	152	30	51	33	0	4002	6214	5323	85	931	931	957	271	28	71	67	0	0.000	0.000	0.000	0.000	0.000	0.000	0.000	0.000	0.000	0.000	0.000	0.000	0.000	0.000	0.052	0.037	0.043	0.059	4.544	0.038	0.463	80	560	100	161	3071	3232	196	5283	5479	Error	Error	-4.254	161	3071	196	5283	55008	497095	1.224	19.399	0	0	0
1	8	6	"A33"	"A33"	6010	10340	100	622	675	249	36	474	474	490	153	31	48	28	0	4174	6402	5766	90	929	929	981	291	29	68	61	0	0.000	0.000	0.000	0.000	0.000	0.000	0.000	0.000	0.000	0.000	0.000	0.000	0.000	0.000	0.046	0.037	0.046	0.080	5.646	0.033	0.342	80	560	100	148	3245	3393	201	5473	5674	Error	Error	-4.455	148	3245	201	5473	54021	512188	1.209	18.629	0	0	0
1	9	6	"A33"	"A33"	6310	10340	100	644	727	297	40	503	503	510	148	29	48	30	0	4814	6757	5821	86	955	955	1004	307	30	71	63	0	0.000	0.000	0.000	0.000	0.000	0.000	0.000	0.000	0.000	0.000	0.000	0.000	0.000	0.000	0.037	0.039	0.056	0.102	8.669	0.038	0.464	80	560	100	141	3859	4000	224	5802	6026	Error	Error	-4.774	141	3859	224	5802	58137	540563	1.466	18.739	0	0	0
1	10	6	"A34"	"A34"	6620	10340	100	653	717	295	41	478	478	492	148	30	56	38	0	7406	7398	5651	76	952	952	1032	828	80	68	65	0	0.000	0.000	0.000	0.000	0.000	0.000	0.000	0.000	0.000	0.000	0.000	0.000	0.000	0.000	0.027	0.037	0.044	0.062	4.515	0.039	0.480	80	560	100	175	6454	6629	239	6446	6685	Error	Error	-5.205	175	6454	239	6446	57345	591848	1.520	7.688	0	0	0
1	11	6	"A34"	"A34"	6920	10340	100	610	663	254	38	495	495	530	730	137	1	0	0	6866	6814	4979	73	950	950	1058	1003	94	65	62	0	0.000	0.000	0.000	0.000	0.000	0.000	0.000	0.000	0.000	0.000	0.000	0.000	0.000	0.000	0.019	0.029	0.038	0.044	4.149	0.106	0.168	80	560	100	115	5916	6031	168	5864	6032	Error	Error	-5.685	115	5916	168	5864	53029	545125	0.182	5.739	0	0	0
1	12	6	"A34"	"A34"	7220	10340	100	712	723	247	34	477	477	495	161	32	58	37	0	9399	8140	5706	70	949	949	1044	484	46	76	70	0	0.000	0.000	0.000	0.000	0.000	0.000	0.000	0.000	0.000	0.000	0.000	0.000	0.000	0.000	0.028	0.034	0.042	0.057	4.188	0.031	0.294	80	560	100	235	8450	8685	246	7191	7437	Error	Error	-5.168	235	8450	246	7191	57806	651203	1.416	14.661	0	0	0
1	13	6	"A35"	"A35"	7520	10340	100	734	732	275	37	474	474	524	1015	193	0	0	0	6204	5890	3784	64	948	948	996	420	42	77	70	0	0.000	0.000	0.000	0.000	0.000	0.000	0.000	0.000	0.000	0.000	0.000	0.000	0.000	0.000	0.049	0.052	0.058	0.058	2.603	0.059	0.362	80	560	100	260	5256	5516	258	4942	5200	Error	Error	-4.337	260	5256	258	4942	58592	471222	0.205	11.652	0	0	0
1	14	6	"A35"	"A35"	7820	10340	100	773	786	268	34	473	473	486	148	30	70	52	0	6420	6300	4336	68	968	968	1181	923	78	70	63	0	0.000	0.000	0.000	0.000	0.000	0.000	0.000	0.000	0.000	0.000	0.000	0.000	0.000	0.000	0.055	0.059	0.064	0.089	3.613	0.042	0.416	80	560	100	300	5452	5752	313	5332	5645	Error	Error	-4.184	300	5452	313	5332	62908	504028	2.027	5.546	0	0	0
1	15	6	"A35"	"A35"	8120	10340	100	831	832	337	40	483	483	494	155	31	65	52	0	11094	8557	5340	62	957	957	1136	942	82	77	72	0	0.000	0.000	0.000	0.000	0.000	0.000	0.000	0.000	0.000	0.000	0.000	0.000	0.000	0.000	0.034	0.046	0.049	0.053	3.018	0.046	0.596	80	560	100	348	10137	10485	349	7600	7949	Error	Error	-4.864	348	10137	349	7600	66531	684526	2.181	7.878	0	0	0
1	16	6	"A36"	"A36"	8420	10340	100	762	792	307	38	508	508	516	150	29	57	42	0	6549	6725	4340	64	960	960	976	222	22	91	80	0	0.000	0.000	0.000	0.000	0.000	0.000	0.000	0.000	0.000	0.000	0.000	0.000	0.000	0.000	0.045	0.049	0.058	0.057	2.736	0.052	0.553	80	560	100	254	5589	5843	284	5765	6049	Error	Error	-4.460	254	5589	284	5765	63398	538003	1.840	25.896	0	0	0
1	17	6	"A36"	"A36"	8720	10340	100	709	719	260	36	489	489	512	175	34	55	30	0	5461	6074	3950	65	956	956	1005	341	33	81	77	0	0.000	0.000	0.000	0.000	0.000	0.000	0.000	0.000	0.000	0.000	0.000	0.000	0.000	0.000	0.049	0.045	0.054	0.063	3.721	0.041	0.344	80	560	100	220	4505	4725	230	5118	5348	Error	Error	-4.356	220	4505	230	5118	57489	485917	1.183	14.865	0	0	0
1	18	6	"A36"	"A36"	9020	10340	100	706	759	280	36	506	506	520	151	29	57	33	0	5720	7032	5284	75	956	956	996	319	32	78	72	0	0.000	0.000	0.000	0.000	0.000	0.000	0.000	0.000	0.000	0.000	0.000	0.000	0.000	0.000	0.042	0.042	0.050	0.060	3.855	0.040	0.512	80	560	100	200	4764	4964	253	6076	6329	Error	Error	-4.574	200	4764	253	6076	60734	562572	1.583	18.922	0	0	0
1	1	7	"A37"	"A37"	3910	10650	100	940	944	277	29	577	577	591	163	27	80	55	0	7017	7114	3901	54	990	990	1013	257	25	96	90	0	0.000	0.000	0.000	0.000	0.000	0.000	0.000	0.000	0.000	0.000	0.000	0.000	0.000	0.000	0.060	0.060	0.057	0.069	2.689	0.043	0.371	80	560	100	363	6027	6390	367	6124	6491	Error	Error	-4.053	363	6027	367	6124	75548	569118	2.166	23.739	0	0	0
1	2	7	"A37"	"A37"	4220	10650	100	942	948	299	31	597	597	616	187	30	71	46	0	6650	7112	3846	54	1039	1039	1215	898	73	85	78	0	0.000	0.000	0.000	0.000	0.000	0.000	0.000	0.000	0.000	0.000	0.000	0.000	0.000	0.000	0.061	0.058	0.066	0.066	2.542	0.040	0.248	80	560	100	345	5611	5956	351	6073	6424	Error	Error	-4.024	345	5611	351	6073	75813	568981	1.775	6.567	0	0	0
1	3	7	"A37"	"A37"	4520	10650	100	913	915	265	28	562	562	568	176	30	72	50	0	7408	7506	3322	44	974	974	1034	415	40	100	95	0	0.000	0.000	0.000	0.000	0.000	0.000	0.000	0.000	0.000	0.000	0.000	0.000	0.000	0.000	0.055	0.054	0.056	0.057	2.301	0.046	0.381	80	560	100	351	6434	6785	353	6532	6885	Error	Error	-4.196	351	6434	353	6532	73230	600474	1.972	15.595	0	0	0
1	4	7	"A38"	"A38"	4820	10650	100	963	912	284	31	536	536	550	167	30	75	60	0	12356	10636	5290	49	988	988	992	127	12	96	95	0	0.000	0.000	0.000	0.000	0.000	0.000	0.000	0.000	0.000	0.000	0.000	0.000	0.000	0.000	0.038	0.039	0.039	0.043	2.867	0.038	0.599	80	560	100	427	11368	11795	376	9648	10024	Error	Error	-4.735	427	11368	376	9648	72924	850886	2.168	75.937	0	0	0
1	5	7	"A38"	"A38"	5120	10650	100	916	928	282	30	503	503	516	156	30	85	66	0	12698	11447	4439	38	964	964	1100	891	81	91	90	0	0.000	0.000	0.000	0.000	0.000	0.000	0.000	0.000	0.000	0.000	0.000	0.000	0.000	0.000	0.035	0.041	0.038	0.042	1.734	0.039	0.584	80	560	100	413	11734	12147	425	10483	10908	Error	Error	-4.828	413	11734	425	10483	74278	915737	2.641	11.613	0	0	0
1	6	7	"A38"	"A38"	5420	10650	100	899	850	271	31	478	478	493	167	33	77	60	0	14503	12035	5683	47	945	945	1071	789	73	92	82	0	0.000	0.000	0.000	0.000	0.000	0.000	0.000	0.000	0.000	0.000	0.000	0.000	0.000	0.000	0.031	0.034	0.034	0.031	2.769	0.033	0.494	80	560	100	421	13558	13979	372	11090	11462	Error	Error	-5.009	421	13558	372	11090	68024	962821	2.138	13.896	0	0	0
1	7	7	"A39"	"A39"	5720	10640	100	590	680	300	44	491	491	499	151	30	43	30	0	5720	6736	5089	75	926	926	932	140	15	92	87	0	0.000	0.000	0.000	0.000	0.000	0.000	0.000	0.000	0.000	0.000	0.000	0.000	0.000	0.000	0.021	0.033	0.041	0.045	5.598	0.037	0.361	80	560	100	99	4794	4893	189	5810	5999	Error	Error	-5.598	99	4794	189	5810	54394	538868	1.199	41.457	0	0	0
1	8	7	"A39"	"A39"	6020	10640	100	639	663	275	41	473	473	482	155	32	52	27	0	6890	6806	4618	67	945	945	975	221	22	87	78	0	0.000	0.000	0.000	0.000	0.000	0.000	0.000	0.000	0.000	0.000	0.000	0.000	0.000	0.000	0.028	0.032	0.038	0.048	3.459	0.037	0.365	80	560	100	166	5945	6111	190	5861	6051	Error	Error	-5.162	166	5945	190	5861	53026	544472	1.168	26.385	0	0	0
1	9	7	"A39"	"A39"	6320	10640	100	772	817	363	44	484	484	496	153	30	67	46	0	7911	8510	5553	65	968	968	1018	280	27	90	85	0	0.000	0.000	0.000	0.000	0.000	0.000	0.000	0.000	0.000	0.000	0.000	0.000	0.000	0.000	0.041	0.044	0.047	0.055	3.816	0.038	0.361	80	560	100	288	6943	7231	333	7542	7875	Error	Error	-4.591	288	6943	333	7542	65349	680813	2.098	26.757	0	0	0
1	10	7	"A40"	"A40"	6620	10640	100	641	693	258	37	478	478	496	222	44	43	20	0	6563	7157	5330	74	945	945	964	200	20	83	78	0	0.000	0.000	0.000	0.000	0.000	0.000	0.000	0.000	0.000	0.000	0.000	0.000	0.000	0.000	0.029	0.035	0.041	0.054	4.798	0.034	0.414	80	560	100	163	5618	5781	215	6212	6427	Error	Error	-5.107	163	5618	215	6212	55457	572559	0.887	30.965	0	0	0
1	11	7	"A40"	"A40"	6920	10640	100	767	975	891	91	497	497	509	191	37	62	35	0	6382	8228	6364	77	981	981	1042	335	32	82	75	0	0.000	0.000	0.000	0.000	0.000	0.000	0.000	0.000	0.000	0.000	0.000	0.000	0.000	0.000	0.050	0.066	0.052	0.074	3.867	0.064	0.301	80	560	100	270	5401	5671	478	7247	7725	Error	Error	-4.322	270	5401	478	7247	78034	658259	2.440	21.451	0	0	0
1	12	7	"A40"	"A40"	7220	10640	100	680	715	312	43	474	474	484	144	29	55	35	0	5716	7464	5504	73	972	972	1042	410	39	81	73	0	0.000	0.000	0.000	0.000	0.000	0.000	0.000	0.000	0.000	0.000	0.000	0.000	0.000	0.000	0.043	0.037	0.040	0.056	4.631	0.040	0.490	80	560	100	206	4744	4950	241	6492	6733	Error	Error	-4.525	206	4744	241	6492	57218	597111	1.604	15.663	0	0	0
1	13	7	"A41"	"A41"	7520	10640	100	838	834	317	38	469	469	486	153	31	72	57	0	10557	8953	5794	64	969	969	1025	488	47	80	71	0	0.000	0.000	0.000	0.000	0.000	0.000	0.000	0.000	0.000	0.000	0.000	0.000	0.000	0.000	0.038	0.046	0.050	0.066	3.468	0.041	0.583	80	560	100	369	9588	9957	365	7984	8349	Error	Error	-4.700	369	9588	365	7984	66734	716271	2.275	16.246	0	0	0
1	14	7	"A41"	"A41"	7820	10640	100	874	859	345	40	468	468	491	174	35	72	61	0	6453	6848	4393	64	986	986	1206	957	79	77	72	0	0.000	0.000	0.000	0.000	0.000	0.000	0.000	0.000	0.000	0.000	0.000	0.000	0.000	0.000	0.074	0.067	0.071	0.078	2.143	0.051	0.427	80	560	100	406	5467	5873	391	5862	6253	Error	Error	-3.751	406	5467	391	5862	68725	547864	2.115	5.896	0	0	0
1	15	7	"A41"	"A41"	8120	10640	100	823	814	291	35	493	493	505	156	30	73	51	0	7106	7574	5170	68	971	971	1088	639	58	77	73	0	0.000	0.000	0.000	0.000	0.000	0.000	0.000	0.000	0.000	0.000	0.000	0.000	0.000	0.000	0.054	0.049	0.054	0.069	3.520	0.041	0.406	80	560	100	330	6135	6465	321	6603	6924	Error	Error	-4.217	330	6135	321	6603	65110	605921	1.981	10.150	0	0	0
1	16	7	"A42"	"A42"	8420	10640	100	684	714	243	34	513	513	524	167	31	52	31	0	5131	5728	3278	57	973	973	974	134	13	92	90	0	0.000	0.000	0.000	0.000	0.000	0.000	0.000	0.000	0.000	0.000	0.000	0.000	0.000	0.000	0.041	0.042	0.055	0.055	3.358	0.044	0.324	80	560	100	171	4158	4329	201	4755	4956	Error	Error	-4.604	171	4158	201	4755	57085	458217	1.138	35.478	0	0	0
1	17	7	"A42"	"A42"	8720	10640	100	751	792	288	36	494	494	505	154	30	67	45	0	5814	7023	4940	70	935	935	947	171	18	96	93	0	0.000	0.000	0.000	0.000	0.000	0.000	0.000	0.000	0.000	0.000	0.000	0.000	0.000	0.000	0.053	0.049	0.056	0.071	3.187	0.046	0.492	80	560	100	257	4879	5136	298	6088	6386	Error	Error	-4.247	257	4879	298	6088	63356	561859	1.864	35.532	0	0	0
1	18	7	"A42"	"A42"	9020	10640	100	801	813	296	36	503	503	510	157	30	65	48	0	6853	7931	5502	69	952	952	971	204	21	96	95	0	0.000	0.000	0.000	0.000	0.000	0.000	0.000	0.000	0.000	0.000	0.000	0.000	0.000	0.000	0.050	0.044	0.048	0.044	2.994	0.042	0.517	80	560	100	298	5901	6199	310	6979	7289	Error	Error	-4.308	298	5901	310	6979	65000	634496	1.930	34.118	0	0	0
1	1	8	"A43"	"A43"	3920	10950	100	948	954	305	31	590	590	650	1020	156	0	0	0	13020	9573	6450	67	999	999	1047	593	56	71	70	0	0.000	0.000	0.000	0.000	0.000	0.000	0.000	0.000	0.000	0.000	0.000	0.000	0.000	0.000	0.030	0.042	0.051	0.082	4.612	0.038	0.430	80	560	100	358	12021	12379	364	8574	8938	Error	Error	-5.069	358	12021	364	8574	76308	765860	0.298	14.378	0	0	0
1	2	8	"A43"	"A43"	4220	10950	100	997	973	336	34	588	588	601	169	28	71	60	0	14511	10867	6445	59	1024	1024	1193	852	71	77	76	0	0.000	0.000	0.000	0.000	0.000	0.000	0.000	0.000	0.000	0.000	0.000	0.000	0.000	0.000	0.030	0.039	0.042	0.046	2.655	0.038	0.571	80	560	100	409	13487	13896	385	9843	10228	Error	Error	-5.043	409	13487	385	9843	77842	869388	2.201	11.354	0	0	0
1	3	8	"A43"	"A43"	4520	10950	100	682	730	415	56	549	549	558	160	28	41	20	0	7763	7065	3973	56	980	980	1130	837	74	81	72	0	0.000	0.000	0.000	0.000	0.000	0.000	0.000	0.000	0.000	0.000	0.000	0.000	0.000	0.000	0.020	0.030	0.030	0.036	4.892	0.032	0.190	80	560	100	133	6783	6916	181	6085	6266	Error	Error	-5.672	133	6783	181	6085	58380	565173	1.075	7.091	0	0	0
1	4	8	"A44"	"A44"	4820	10950	100	922	899	298	33	510	510	524	161	30	77	60	0	10439	9083	4922	54	948	948	949	134	14	100	97	0	0.000	0.000	0.000	0.000	0.000	0.000	0.000	0.000	0.000	0.000	0.000	0.000	0.000	0.000	0.043	0.048	0.049	0.055	2.525	0.041	0.500	80	560	100	412	9491	9903	389	8135	8524	Error	Error	-4.526	412	9491	389	8135	71903	726629	2.329	60.701	0	0	0
1	5	8	"A44"	"A44"	5120	10950	100	837	845	268	31	501	501	522	163	31	75	51	0	7296	7276	4480	61	960	960	1021	464	45	82	76	0	0.000	0.000	0.000	0.000	0.000	0.000	0.000	0.000	0.000	0.000	0.000	0.000	0.000	0.000	0.053	0.054	0.063	0.073	2.581	0.046	0.468	80	560	100	336	6336	6672	344	6316	6660	Error	Error	-4.237	336	6336	344	6316	67622	582063	1.982	13.481	0	0	0
1	6	8	"A44"	"A44"	5420	10950	100	739	734	245	33	475	475	495	165	33	63	42	0	7633	6982	4333	62	936	936	1050	622	59	80	71	0	0.000	0.000	0.000	0.000	0.000	0.000	0.000	0.000	0.000	0.000	0.000	0.000	0.000	0.000	0.039	0.043	0.048	0.056	2.444	0.037	0.427	80	560	100	264	6697	6961	259	6046	6305	Error	Error	-4.665	264	6697	259	6046	58704	558533	1.448	9.537	0	0	0
1	7	8	"A45"	"A45"	5720	10950	100	700	718	262	36	490	490	496	144	29	63	36	0	8715	7371	4924	66	955	955	988	435	44	75	71	0	0.000	0.000	0.000	0.000	0.000	0.000	0.000	0.000	0.000	0.000	0.000	0.000	0.000	0.000	0.027	0.036	0.041	0.049	3.418	0.035	0.429	80	560	100	210	7760	7970	228	6416	6644	Error	Error	-5.208	210	7760	228	6416	57426	589656	1.542	14.674	0	0	0
1	8	8	"A45"	"A45"	6020	10940	100	691	773	316	40	487	487	501	213	42	47	28	0	6753	6374	4610	72	986	986	1126	596	52	66	63	0	0.000	0.000	0.000	0.000	0.000	0.000	0.000	0.000	0.000	0.000	0.000	0.000	0.000	0.000	0.035	0.053	0.065	0.097	4.892	0.041	0.370	80	560	100	204	5767	5971	286	5388	5674	Error	Error	-4.821	204	5767	286	5388	61839	509892	1.277	8.805	0	0	0
1	9	8	"A45"	"A45"	6320	10940	100	721	719	267	37	490	490	504	215	42	53	20	0	6580	6266	4536	72	982	982	1110	554	49	70	63	0	0.000	0.000	0.000	0.000	0.000	0.000	0.000	0.000	0.000	0.000	0.000	0.000	0.000	0.000	0.041	0.043	0.055	0.079	4.369	0.044	0.275	80	560	100	231	5598	5829	229	5284	5513	Error	Error	-4.599	231	5598	229	5284	57500	501280	1.000	9.307	0	0	0
1	10	8	"A47"	"A47"	6630	10940	100	755	785	287	36	488	488	500	179	35	61	38	0	7392	6586	4529	68	1001	1001	1069	657	61	71	68	0	0.000	0.000	0.000	0.000	0.000	0.000	0.000	0.000	0.000	0.000	0.000	0.000	0.000	0.000	0.042	0.053	0.052	0.081	4.586	0.043	0.436	80	560	100	267	6391	6658	297	5585	5882	Error	Error	-4.581	267	6391	297	5585	62792	526882	1.592	8.397	0	0	0
1	11	8	"A47"	"A47"	6930	10940	100	825	836	264	31	515	515	630	1614	256	0	0	0	10654	9101	5624	61	1057	1057	1302	1807	138	72	68	0	0.000	0.000	0.000	0.000	0.000	0.000	0.000	0.000	0.000	0.000	0.000	0.000	0.000	0.000	0.032	0.040	0.042	0.052	3.220	0.037	0.498	80	560	100	310	9597	9907	321	8044	8365	Error	Error	-4.952	310	9597	321	8044	66909	728056	0.128	4.316	0	0	0
1	12	8	"A47"	"A47"	7230	10940	100	791	786	266	33	500	500	513	168	32	63	43	0	9239	7832	4613	58	1033	1033	1239	823	66	73	70	0	0.000	0.000	0.000	0.000	0.000	0.000	0.000	0.000	0.000	0.000	0.000	0.000	0.000	0.000	0.035	0.042	0.048	0.057	3.914	0.042	0.479	80	560	100	291	8206	8497	286	6799	7085	Error	Error	-4.818	291	8206	286	6799	62889	626520	1.625	8.011	0	0	0
1	13	8	"A48"	"A48"	7530	10940	100	620	648	262	40	454	454	475	167	35	50	21	0	5948	6370	4137	64	975	975	1129	1202	106	80	76	0	0.000	0.000	0.000	0.000	0.000	0.000	0.000	0.000	0.000	0.000	0.000	0.000	0.000	0.000	0.033	0.036	0.043	0.046	3.899	0.040	0.520	80	560	100	166	4973	5139	194	5395	5589	Error	Error	-4.905	166	4973	194	5395	51872	509581	1.036	4.360	0	0	0
1	14	8	"A48"	"A48"	7830	10940	100	682	728	273	37	485	485	509	236	46	47	17	0	6740	6615	3904	59	1003	1003	1357	1456	107	75	72	0	0.000	0.000	0.000	0.000	0.000	0.000	0.000	0.000	0.000	0.000	0.000	0.000	0.000	0.000	0.034	0.043	0.050	0.053	3.593	0.048	0.585	80	560	100	197	5737	5934	243	5612	5855	Error	Error	-4.864	197	5737	243	5612	58235	529225	0.928	3.611	0	0	0
1	15	8	"A48"	"A48"	8130	10940	100	638	662	237	35	492	492	518	177	34	43	18	0	5018	5397	3577	66	994	994	1254	1325	105	73	71	0	0.000	0.000	0.000	0.000	0.000	0.000	0.000	0.000	0.000	0.000	0.000	0.000	0.000	0.000	0.036	0.039	0.054	0.067	3.763	0.052	0.501	80	560	100	146	4024	4170	170	4403	4573	Error	Error	-4.785	146	4024	170	4403	52978	431737	0.814	3.127	0	0	0
1	16	8	"A49"	"A49"	8430	10940	100	857	858	287	33	514	514	522	147	28	76	57	0	8135	8142	4755	58	1001	1001	1016	161	15	92	87	0	0.000	0.000	0.000	0.000	0.000	0.000	0.000	0.000	0.000	0.000	0.000	0.000	0.000	0.000	0.048	0.048	0.053	0.062	2.702	0.044	0.569	80	560	100	343	7134	7477	344	7141	7485	Error	Error	-4.378	343	7134	344	7141	68642	651378	2.286	44.261	0	0	0
1	17	8	"A49"	"A49"	8730	10940	100	792	806	291	36	501	501	510	150	29	67	48	0	9196	8517	4978	58	986	986	1024	346	33	90	81	0	0.000	0.000	0.000	0.000	0.000	0.000	0.000	0.000	0.000	0.000	0.000	0.000	0.000	0.000	0.035	0.040	0.042	0.048	3.201	0.042	0.553	80	560	100	291	8210	8501	305	7531	7836	Error	Error	-4.818	291	8210	305	7531	64471	681331	1.973	21.656	0	0	0
1	18	8	"A49"	"A49"	9030	10940	100	849	874	290	33	491	491	503	154	30	75	63	0	9001	8915	5287	59	977	977	1045	407	38	90	85	0	0.000	0.000	0.000	0.000	0.000	0.000	0.000	0.000	0.000	0.000	0.000	0.000	0.000	0.000	0.045	0.048	0.051	0.055	3.009	0.046	0.258	80	560	100	358	8024	8382	383	7938	8321	Error	Error	-4.486	358	8024	383	7938	69943	713169	2.409	19.337	0	0	0
1	1	9	"A50"	"A50"	3920	11250	100	762	806	275	34	571	571	582	162	27	55	31	0	5251	4989	2879	57	997	997	1005	122	12	91	85	0	0.000	0.000	0.000	0.000	0.000	0.000	0.000	0.000	0.000	0.000	0.000	0.000	0.000	0.000	0.045	0.059	0.072	0.094	4.244	0.057	0.373	80	560	100	191	4254	4445	235	3992	4227	Error	Error	-4.477	191	4254	235	3992	64518	399146	1.383	32.656	0	0	0
1	2	9	"A50"	"A50"	4230	11250	100	842	849	259	30	562	562	578	171	29	67	38	0	6172	5829	2710	46	1010	1010	1025	162	15	100	97	0	0.000	0.000	0.000	0.000	0.000	0.000	0.000	0.000	0.000	0.000	0.000	0.000	0.000	0.000	0.054	0.060	0.061	0.067	2.282	0.056	0.359	80	560	100	280	5162	5442	287	4819	5106	Error	Error	-4.204	280	5162	287	4819	67924	466331	1.585	29.654	0	0	0
1	3	9	"A50"	"A50"	4530	11250	100	770	825	281	34	556	556	565	156	27	63	35	0	5901	6398	3312	51	1007	1007	1029	155	15	100	98	0	0.000	0.000	0.000	0.000	0.000	0.000	0.000	0.000	0.000	0.000	0.000	0.000	0.000	0.000	0.044	0.050	0.050	0.050	2.389	0.053	0.434	80	560	100	214	4894	5108	269	5391	5660	Error	Error	-4.515	214	4894	269	5391	65964	511841	1.667	34.639	0	0	0
1	4	9	"A51"	"A51"	4830	11250	100	714	731	203	27	512	512	526	155	29	65	30	0	9130	8181	3566	43	957	957	966	129	13	100	97	0	0.000	0.000	0.000	0.000	0.000	0.000	0.000	0.000	0.000	0.000	0.000	0.000	0.000	0.000	0.025	0.030	0.031	0.028	2.787	0.030	0.307	80	560	100	202	8173	8375	219	7224	7443	Error	Error	-5.338	202	8173	219	7224	58468	654482	1.323	55.930	0	0	0
1	5	9	"A51"	"A51"	5130	11250	100	701	730	225	30	495	495	516	173	33	55	26	0	8076	8084	3480	43	940	940	996	392	39	97	93	0	0.000	0.000	0.000	0.000	0.000	0.000	0.000	0.000	0.000	0.000	0.000	0.000	0.000	0.000	0.029	0.033	0.034	0.032	2.272	0.031	0.298	80	560	100	206	7136	7342	235	7144	7379	Error	Error	-5.114	206	7136	235	7144	58373	646745	1.237	18.082	0	0	0
1	6	9	"A51"	"A51"	5430	11250	100	790	812	249	30	488	488	495	169	34	71	47	0	9909	8618	3895	45	947	947	987	289	29	100	92	0	0.000	0.000	0.000	0.000	0.000	0.000	0.000	0.000	0.000	0.000	0.000	0.000	0.000	0.000	0.034	0.042	0.043	0.039	2.772	0.040	0.462	80	560	100	302	8962	9264	324	7671	7995	Error	Error	-4.891	302	8962	324	7671	64987	689470	1.876	26.405	0	0	0
1	7	9	"A52"	"A52"	5730	11250	100	866	891	235	26	484	484	493	146	29	91	62	0	5841	6155	2837	46	956	956	975	156	16	100	96	0	0.000	0.000	0.000	0.000	0.000	0.000	0.000	0.000	0.000	0.000	0.000	0.000	0.000	0.000	0.078	0.078	0.086	0.086	2.011	0.068	0.511	80	560	100	382	4885	5267	407	5199	5606	Error	Error	-3.677	382	4885	407	5199	71295	492394	2.726	33.205	0	0	0
1	8	9	"A52"	"A52"	6030	11250	100	720	750	226	30	471	471	486	155	31	65	42	0	4416	5101	2726	53	976	976	993	173	17	98	96	0	0.000	0.000	0.000	0.000	0.000	0.000	0.000	0.000	0.000	0.000	0.000	0.000	0.000	0.000	0.072	0.068	0.077	0.076	2.663	0.050	0.315	80	560	100	249	3440	3689	279	4125	4404	Error	Error	-3.788	249	3440	279	4125	60014	408090	1.703	23.746	0	0	0
1	9	9	"A52"	"A52"	6330	11240	100	815	875	611	69	476	476	495	154	31	72	52	0	5663	5294	3070	57	988	988	1053	434	41	85	76	0	0.000	0.000	0.000	0.000	0.000	0.000	0.000	0.000	0.000	0.000	0.000	0.000	0.000	0.000	0.073	0.093	0.093	0.090	2.943	0.083	0.325	80	560	100	339	4675	5014	399	4306	4705	Error	Error	-3.786	339	4675	399	4306	69960	423555	2.468	9.772	0	0	0
1	10	9	"A53"	"A53"	6630	11240	100	817	794	266	33	460	460	475	148	31	76	60	0	9455	8277	5033	60	982	982	1033	333	32	88	81	0	0.000	0.000	0.000	0.000	0.000	0.000	0.000	0.000	0.000	0.000	0.000	0.000	0.000	0.000	0.042	0.046	0.047	0.055	2.447	0.043	0.517	80	560	100	357	8473	8830	334	7295	7629	Error	Error	-4.569	357	8473	334	7295	63552	662197	2.155	21.754	0	0	0
1	11	9	"A53"	"A53"	6930	11240	100	620	700	316	45	465	465	481	158	32	50	33	0	4841	5130	3429	66	987	987	1085	545	50	73	71	0	0.000	0.000	0.000	0.000	0.000	0.000	0.000	0.000	0.000	0.000	0.000	0.000	0.000	0.000	0.040	0.057	0.070	0.069	3.435	0.052	0.386	80	560	100	155	3854	4009	235	4143	4378	Error	Error	-4.636	155	3854	235	4143	56026	410420	1.386	7.422	0	0	0
1	12	9	"A53"	"A53"	7230	11240	100	781	727	276	37	462	462	490	238	48	53	25	0	6964	6360	4083	64	970	970	1166	869	74	71	68	0	0.000	0.000	0.000	0.000	0.000	0.000	0.000	0.000	0.000	0.000	0.000	0.000	0.000	0.000	0.053	0.049	0.054	0.061	3.988	0.051	0.492	80	560	100	319	5994	6313	265	5390	5655	Error	Error	-4.232	319	5994	265	5390	58128	508827	0.996	5.977	0	0	0
1	13	9	"A54"	"A54"	7530	11240	100	780	832	332	39	465	465	488	222	45	61	38	0	8110	7732	4571	59	992	992	1026	319	31	90	80	0	0.000	0.000	0.000	0.000	0.000	0.000	0.000	0.000	0.000	0.000	0.000	0.000	0.000	0.000	0.044	0.054	0.056	0.066	3.156	0.051	0.449	80	560	100	315	7118	7433	367	6740	7107	Error	Error	-4.498	315	7118	367	6740	66579	618537	1.550	21.022	0	0	0
1	14	9	"A54"	"A54"	7830	11240	100	746	758	286	37	479	479	493	156	31	65	43	0	6570	6593	4377	66	993	993	1127	599	53	73	70	0	0.000	0.000	0.000	0.000	0.000	0.000	0.000	0.000	0.000	0.000	0.000	0.000	0.000	0.000	0.048	0.050	0.053	0.070	4.028	0.042	0.409	80	560	100	267	5577	5844	279	5600	5879	Error	Error	-4.385	267	5577	279	5600	60602	527446	1.699	9.125	0	0	0
1	15	9	"A54"	"A54"	8130	11240	100	765	804	320	39	554	554	590	468	79	23	1	0	8392	7594	5027	66	1063	1063	1205	697	57	72	70	0	0.000	0.000	0.000	0.000	0.000	0.000	0.000	0.000	0.000	0.000	0.000	0.000	0.000	0.000	0.029	0.038	0.042	0.061	4.665	0.044	0.512	80	560	100	211	7329	7540	250	6531	6781	Error	Error	-5.118	211	7329	250	6531	64313	607515	0.457	9.166	0	0	0
1	16	9	"A55"	"A55"	8430	11240	100	829	863	344	39	552	552	564	173	30	62	40	0	8199	7682	5097	66	1047	1047	1070	206	19	82	80	0	0.000	0.000	0.000	0.000	0.000	0.000	0.000	0.000	0.000	0.000	0.000	0.000	0.000	0.000	0.039	0.047	0.047	0.046	2.984	0.048	0.485	80	560	100	277	7152	7429	311	6635	6946	Error	Error	-4.690	277	7152	311	6635	69019	614555	1.728	32.097	0	0	0
1	17	9	"A55"	"A55"	8730	11240	100	950	950	361	38	525	525	727	3144	432	0	0	0	9338	9008	5874	65	999	999	1196	2566	214	73	58	0	0.000	0.000	0.000	0.000	0.000	0.000	0.000	0.000	0.000	0.000	0.000	0.000	0.000	0.000	0.051	0.053	0.057	0.073	3.078	0.641	0.384	80	560	100	425	8339	8764	425	8009	8434	Error	Error	-4.294	425	8339	425	8009	76027	720657	0.071	3.044	0	0	0
1	18	9	"A55"	"A55"	9030	11240	100	821	820	305	37	496	496	519	163	31	66	48	0	7980	7811	5255	67	980	980	1024	263	25	91	83	0	0.000	0.000	0.000	0.000	0.000	0.000	0.000	0.000	0.000	0.000	0.000	0.000	0.000	0.000	0.046	0.047	0.055	0.074	3.010	0.043	0.457	80	560	100	325	7000	7325	324	6831	7155	Error	Error	-4.429	325	7000	324	6831	65629	624852	1.847	25.806	0	0	0
1	1	10	"A56"	"A56"	3930	11550	100	879	842	262	31	563	563	572	153	26	66	52	0	7486	5948	3781	63	1011	1011	1051	424	40	72	70	0	0.000	0.000	0.000	0.000	0.000	0.000	0.000	0.000	0.000	0.000	0.000	0.000	0.000	0.000	0.049	0.057	0.065	0.094	3.486	0.050	0.447	80	560	100	316	6475	6791	279	4937	5216	Error	Error	-4.357	316	6475	279	4937	67387	475809	1.765	11.550	0	0	0
1	2	10	"A56"	"A56"	4230	11550	100	811	811	210	25	560	560	571	163	28	58	37	0	5186	4823	2316	48	1032	1032	1177	720	61	80	78	0	0.000	0.000	0.000	0.000	0.000	0.000	0.000	0.000	0.000	0.000	0.000	0.000	0.000	0.000	0.060	0.066	0.076	0.064	3.065	0.050	0.314	80	560	100	251	4154	4405	251	3791	4042	Error	Error	-4.049	251	4154	251	3791	64872	385834	1.472	5.064	0	0	0
1	3	10	"A56"	"A56"	4530	11550	100	878	876	270	30	562	562	572	170	29	72	45	0	6846	6821	4440	65	1010	1010	1137	700	61	77	70	0	0.000	0.000	0.000	0.000	0.000	0.000	0.000	0.000	0.000	0.000	0.000	0.000	0.000	0.000	0.054	0.054	0.061	0.074	3.437	0.044	0.392	80	560	100	316	5836	6152	314	5811	6125	Error	Error	-4.207	316	5836	314	5811	70051	545698	1.788	8.120	0	0	0
1	4	10	"A57"	"A57"	4830	11550	100	814	834	281	33	509	509	523	159	30	72	47	0	9016	7738	4820	62	958	958	977	268	27	88	76	0	0.000	0.000	0.000	0.000	0.000	0.000	0.000	0.000	0.000	0.000	0.000	0.000	0.000	0.000	0.038	0.048	0.042	0.066	3.517	0.041	0.462	80	560	100	305	8058	8363	325	6780	7105	Error	Error	-4.724	305	8058	325	6780	66693	619072	1.956	25.228	0	0	0
1	5	10	"A57"	"A57"	5130	11550	100	809	786	242	30	503	503	513	161	31	68	48	0	11764	8882	5552	62	961	961	1050	530	50	75	70	0	0.000	0.000	0.000	0.000	0.000	0.000	0.000	0.000	0.000	0.000	0.000	0.000	0.000	0.000	0.028	0.036	0.039	0.053	3.563	0.032	0.446	80	560	100	306	10803	11109	283	7921	8204	Error	Error	-5.142	306	10803	283	7921	62886	710542	1.696	14.777	0	0	0
1	6	10	"A57"	"A57"	5430	11550	100	665	663	212	31	479	479	493	178	36	52	20	0	7955	7052	4710	66	929	929	991	395	39	75	70	0	0.000	0.000	0.000	0.000	0.000	0.000	0.000	0.000	0.000	0.000	0.000	0.000	0.000	0.000	0.026	0.030	0.031	0.040	5.353	0.030	0.312	80	560	100	186	7026	7212	184	6123	6307	Error	Error	-5.239	186	7026	184	6123	53002	564178	0.955	15.344	0	0	0
1	7	10	"A58"	"A58"	5730	11550	100	654	718	265	36	461	461	482	153	31	62	38	0	6979	7262	4761	65	926	926	952	315	33	80	71	0	0.000	0.000	0.000	0.000	0.000	0.000	0.000	0.000	0.000	0.000	0.000	0.000	0.000	0.000	0.032	0.041	0.044	0.046	4.117	0.036	0.415	80	560	100	193	6053	6246	257	6336	6593	Error	Error	-4.971	193	6053	257	6336	57479	580921	1.542	20.032	0	0	0
1	8	10	"A58"	"A58"	6030	11550	100	757	796	309	38	470	470	478	148	30	70	47	0	9433	8842	5720	64	968	968	1025	333	32	83	77	0	0.000	0.000	0.000	0.000	0.000	0.000	0.000	0.000	0.000	0.000	0.000	0.000	0.000	0.000	0.034	0.041	0.044	0.061	3.239	0.040	0.551	80	560	100	287	8465	8752	326	7874	8200	Error	Error	-4.882	287	8465	326	7874	63714	707382	2.149	23.474	0	0	0
1	9	10	"A58"	"A58"	6330	11540	100	578	613	208	33	478	478	495	157	31	36	20	0	5069	5489	4083	74	975	975	1053	411	39	67	65	0	0.000	0.000	0.000	0.000	0.000	0.000	0.000	0.000	0.000	0.000	0.000	0.000	0.000	0.000	0.024	0.030	0.041	0.063	6.479	0.029	0.265	80	560	100	100	4094	4194	135	4514	4649	Error	Error	-5.355	100	4094	135	4514	49071	439101	0.752	10.793	0	0	0
1	10	10	"A59"	"A59"	6640	11540	100	2426	2254	1256	55	481	481	509	260	51	75	75	0	10324	8294	4576	55	990	990	1096	696	63	77	76	0	0.000	0.000	0.000	0.000	0.000	0.000	0.000	0.000	0.000	0.000	0.000	0.000	0.000	0.000	0.208	0.243	0.233	0.244	1.882	0.246	0.741	80	560	100	1945	9334	11279	1773	7304	9077	Error	Error	-2.263	1945	9334	1773	7304	180299	663541	6.712	10.342	0	0	0
1	11	10	"A59"	"A59"	6940	11540	100	2519	2487	1401	56	494	494	516	286	55	78	76	0	8782	7843	4323	55	998	998	1130	571	50	88	78	0	0.000	0.000	0.000	0.000	0.000	0.000	0.000	0.000	0.000	0.000	0.000	0.000	0.000	0.000	0.260	0.291	0.268	0.291	1.855	0.267	0.667	80	560	100	2025	7784	9809	1993	6845	8838	Error	Error	-1.943	2025	7784	1993	6845	198937	627401	6.892	11.757	0	0	0
1	12	10	"A59"	"A59"	7240	11540	100	2660	2619	1485	56	496	496	570	530	92	75	71	0	9265	7924	4451	56	1003	1003	1254	1209	96	75	73	0	0.000	0.000	0.000	0.000	0.000	0.000	0.000	0.000	0.000	0.000	0.000	0.000	0.000	0.000	0.262	0.307	0.298	0.293	1.831	0.293	0.742	80	560	100	2164	8262	10426	2123	6921	9044	Error	Error	-1.933	2164	8262	2123	6921	209511	633942	3.866	5.517	0	0	0
1	13	10	"A60"	"A60"	7540	11540	100	563	585	212	36	456	456	462	139	30	42	17	0	2864	4548	4037	88	960	960	981	195	19	73	70	0	0.000	0.000	0.000	0.000	0.000	0.000	0.000	0.000	0.000	0.000	0.000	0.000	0.000	0.000	0.056	0.036	0.057	0.080	9.027	0.026	0.173	80	560	100	107	1904	2011	129	3588	3717	Error	Error	-4.153	107	1904	129	3588	46789	363831	0.885	18.292	0	0	0
1	14	10	"A60"	"A60"	7840	11540	100	507	539	217	40	479	479	482	150	31	26	11	0	2821	3574	2696	75	961	961	998	232	23	71	66	0	0.000	0.000	0.000	0.000	0.000	0.000	0.000	0.000	0.000	0.000	0.000	0.000	0.000	0.000	0.015	0.023	0.082	0.138	9.017	0.033	0.103	80	560	100	28	1860	1888	60	2613	2673	Error	Error	-6.054	28	1860	60	2613	43108	285951	0.380	11.103	0	0	0
1	15	10	"A60"	"A60"	8140	11540	100	576	608	202	33	512	512	539	396	73	8	1	0	2634	3337	2620	78	994	994	1033	256	24	73	68	0	0.000	0.000	0.000	0.000	0.000	0.000	0.000	0.000	0.000	0.000	0.000	0.000	0.000	0.000	0.039	0.041	0.069	0.108	8.213	0.057	0.054	80	560	100	64	1640	1704	96	2343	2439	Error	Error	-4.679	64	1640	96	2343	48609	266983	0.174	9.000	0	0	0
1	16	10	"A61"	"A61"	8440	11540	100	787	800	295	36	493	493	513	145	28	67	51	0	8175	7976	4510	56	1002	1002	1016	145	14	93	88	0	0.000	0.000	0.000	0.000	0.000	0.000	0.000	0.000	0.000	0.000	0.000	0.000	0.000	0.000	0.041	0.044	0.047	0.051	2.649	0.043	0.522	80	560	100	294	7173	7467	307	6974	7281	Error	Error	-4.609	294	7173	307	6974	63998	638055	1.979	48.000	0	0	0
1	17	10	"A61"	"A61"	8740	11540	100	819	831	328	39	532	532	543	167	30	62	46	0	9308	9401	6559	69	1024	1024	1089	398	36	83	80	0	0.000	0.000	0.000	0.000	0.000	0.000	0.000	0.000	0.000	0.000	0.000	0.000	0.000	0.000	0.035	0.036	0.042	0.059	3.627	0.037	0.560	80	560	100	287	8284	8571	299	8377	8676	Error	Error	-4.851	287	8284	299	8377	66488	752073	1.725	20.884	0	0	0
1	18	10	"A61"	"A61"	9040	11540	100	910	911	326	35	512	512	522	171	32	72	57	0	11980	10796	6806	63	996	996	1067	489	45	83	78	0	0.000	0.000	0.000	0.000	0.000	0.000	0.000	0.000	0.000	0.000	0.000	0.000	0.000	0.000	0.036	0.041	0.045	0.054	2.972	0.039	0.595	80	560	100	398	10984	11382	399	9800	10199	Error	Error	-4.786	398	10984	399	9800	72863	863703	2.275	19.896	0	0	0
1	1	11	"A62"	"A62"	3930	11850	100	652	698	242	34	550	550	568	165	29	42	22	0	6122	6643	4770	71	979	979	993	173	17	86	78	0	0.000	0.000	0.000	0.000	0.000	0.000	0.000	0.000	0.000	0.000	0.000	0.000	0.000	0.000	0.020	0.026	0.034	0.051	5.160	0.027	0.222	80	560	100	102	5143	5245	148	5664	5812	Error	Error	-5.656	102	5143	148	5664	55813	531414	0.788	32.659	0	0	0
1	2	11	"A62"	"A62"	4240	11850	100	697	735	246	33	534	534	546	224	41	38	18	0	8344	7908	5192	65	952	952	990	275	27	90	85	0	0.000	0.000	0.000	0.000	0.000	0.000	0.000	0.000	0.000	0.000	0.000	0.000	0.000	0.000	0.022	0.029	0.033	0.030	3.093	0.033	0.349	80	560	100	163	7392	7555	201	6956	7157	Error	Error	-5.503	163	7392	201	6956	58804	632615	0.844	25.156	0	0	0
1	3	11	"A62"	"A62"	4540	11850	100	720	722	237	32	539	539	553	174	31	51	21	0	7136	6787	4201	61	976	976	993	202	20	90	86	0	0.000	0.000	0.000	0.000	0.000	0.000	0.000	0.000	0.000	0.000	0.000	0.000	0.000	0.000	0.029	0.031	0.040	0.043	5.173	0.031	0.272	80	560	100	181	6160	6341	183	5811	5994	Error	Error	-5.089	181	6160	183	5811	57736	542998	0.971	28.683	0	0	0
1	4	11	"A63"	"A63"	4840	11850	100	850	841	252	29	513	513	528	156	29	73	53	0	13547	11680	5223	44	970	970	980	122	12	97	97	0	0.000	0.000	0.000	0.000	0.000	0.000	0.000	0.000	0.000	0.000	0.000	0.000	0.000	0.000	0.027	0.031	0.035	0.034	3.090	0.029	0.454	80	560	100	337	12577	12914	328	10710	11038	Error	Error	-5.222	337	12577	328	10710	67319	934396	2.006	87.705	0	0	0
1	5	11	"A63"	"A63"	5140	11850	100	820	868	270	31	488	488	517	188	36	72	46	0	12959	11992	5224	43	969	969	1050	502	47	96	90	0	0.000	0.000	0.000	0.000	0.000	0.000	0.000	0.000	0.000	0.000	0.000	0.000	0.000	0.000	0.028	0.034	0.037	0.032	2.321	0.033	0.513	80	560	100	332	11990	12322	380	11023	11403	Error	Error	-5.175	332	11990	380	11023	69439	959361	1.867	21.797	0	0	0
1	6	11	"A63"	"A63"	5440	11850	100	831	827	261	31	460	460	475	144	30	80	62	0	13308	11499	5514	47	922	922	987	521	52	92	90	0	0.000	0.000	0.000	0.000	0.000	0.000	0.000	0.000	0.000	0.000	0.000	0.000	0.000	0.000	0.030	0.035	0.038	0.037	2.242	0.031	0.533	80	560	100	371	12386	12757	367	10577	10944	Error	Error	-5.061	371	12386	367	10577	66189	919922	2.444	20.177	0	0	0
1	7	11	"A64"	"A64"	5740	11850	100	742	760	230	30	456	456	483	182	37	62	43	0	9216	8357	3892	46	909	909	925	168	18	98	97	0	0.000	0.000	0.000	0.000	0.000	0.000	0.000	0.000	0.000	0.000	0.000	0.000	0.000	0.000	0.034	0.041	0.043	0.041	2.570	0.036	0.435	80	560	100	286	8307	8593	304	7448	7752	Error	Error	-4.860	286	8307	304	7448	60798	668522	1.522	44.238	0	0	0
1	8	11	"A64"	"A64"	6040	11850	100	751	792	286	36	472	472	482	146	30	66	48	0	8965	7328	4327	59	991	991	1070	433	40	82	76	0	0.000	0.000	0.000	0.000	0.000	0.000	0.000	0.000	0.000	0.000	0.000	0.000	0.000	0.000	0.035	0.050	0.058	0.058	3.235	0.046	0.492	80	560	100	279	7974	8253	320	6337	6657	Error	Error	-4.837	279	7974	320	6337	63392	586211	2.123	14.453	0	0	0
1	9	11	"A64"	"A64"	6340	11850	100	788	788	293	37	469	469	489	160	32	65	50	0	9718	8864	5026	56	971	971	1070	502	46	86	80	0	0.000	0.000	0.000	0.000	0.000	0.000	0.000	0.000	0.000	0.000	0.000	0.000	0.000	0.000	0.036	0.040	0.039	0.040	2.445	0.041	0.544	80	560	100	319	8747	9066	319	7893	8212	Error	Error	-4.777	319	8747	319	7893	63016	709138	1.869	15.526	0	0	0
1	10	11	"A65"	"A65"	6640	11840	100	657	693	211	30	457	457	475	180	37	55	21	0	8743	7605	4603	60	970	970	1010	307	30	83	80	0	0.000	0.000	0.000	0.000	0.000	0.000	0.000	0.000	0.000	0.000	0.000	0.000	0.000	0.000	0.026	0.036	0.036	0.043	3.893	0.035	0.452	80	560	100	200	7773	7973	236	6635	6871	Error	Error	-5.280	200	7773	236	6635	55429	608394	1.211	21.482	0	0	0
1	11	11	"A65"	"A65"	6940	11840	100	791	758	289	38	461	461	481	153	31	62	51	0	12186	9557	6029	63	986	986	1089	546	50	80	77	0	0.000	0.000	0.000	0.000	0.000	0.000	0.000	0.000	0.000	0.000	0.000	0.000	0.000	0.000	0.029	0.035	0.039	0.046	3.654	0.034	0.544	80	560	100	330	11200	11530	297	8571	8868	Error	Error	-5.085	330	11200	297	8571	60653	764571	1.810	15.509	0	0	0
1	12	11	"A65"	"A65"	7240	11840	100	698	737	265	35	457	457	474	145	30	63	47	0	12787	9534	6157	64	973	973	1072	564	52	78	73	0	0.000	0.000	0.000	0.000	0.000	0.000	0.000	0.000	0.000	0.000	0.000	0.000	0.000	0.000	0.020	0.033	0.037	0.051	4.357	0.032	0.476	80	560	100	241	11814	12055	280	8561	8841	Error	Error	-5.615	241	11814	280	8561	58995	762736	1.814	15.004	0	0	0
1	13	11	"A66"	"A66"	7540	11840	100	801	835	300	35	460	460	472	153	32	73	57	0	13931	11542	6547	56	984	984	1035	327	31	90	81	0	0.000	0.000	0.000	0.000	0.000	0.000	0.000	0.000	0.000	0.000	0.000	0.000	0.000	0.000	0.026	0.036	0.040	0.047	2.822	0.036	0.585	80	560	100	341	12947	13288	375	10558	10933	Error	Error	-5.247	341	12947	375	10558	66786	923356	2.373	32.131	0	0	0
1	14	11	"A66"	"A66"	7840	11840	100	741	744	261	35	457	457	525	935	178	0	0	0	8299	8089	5342	66	991	991	1191	1209	101	72	70	0	0.000	0.000	0.000	0.000	0.000	0.000	0.000	0.000	0.000	0.000	0.000	0.000	0.000	0.000	0.039	0.040	0.045	0.060	3.497	0.037	0.477	80	560	100	284	7308	7592	287	7098	7385	Error	Error	-4.686	284	7308	287	7098	59555	647116	0.234	5.706	0	0	0
1	15	11	"A66"	"A66"	8140	11840	100	786	785	293	37	498	498	507	153	30	67	48	0	8673	7691	5029	65	993	993	1090	508	46	71	70	0	0.000	0.000	0.000	0.000	0.000	0.000	0.000	0.000	0.000	0.000	0.000	0.000	0.000	0.000	0.038	0.043	0.048	0.056	3.331	0.045	0.552	80	560	100	288	7680	7968	287	6698	6985	Error	Error	-4.737	288	7680	287	6698	62782	615302	1.817	12.994	0	0	0
1	16	11	"A67"	"A67"	8440	11840	100	832	830	314	37	488	488	497	157	31	67	55	0	8863	9121	5852	64	962	962	988	186	18	87	83	0	0.000	0.000	0.000	0.000	0.000	0.000	0.000	0.000	0.000	0.000	0.000	0.000	0.000	0.000	0.044	0.042	0.042	0.046	2.584	0.043	0.627	80	560	100	344	7901	8245	342	8159	8501	Error	Error	-4.522	344	7901	342	8159	66423	729690	2.121	43.726	0	0	0
1	17	11	"A67"	"A67"	8740	11840	100	883	911	331	36	532	532	603	1169	193	0	0	0	11613	10325	5944	57	1012	1012	1165	1353	116	78	78	0	0.000	0.000	0.000	0.000	0.000	0.000	0.000	0.000	0.000	0.000	0.000	0.000	0.000	0.000	0.033	0.041	0.042	0.049	3.613	0.041	0.573	80	560	100	351	10601	10952	379	9313	9692	Error	Error	-4.917	351	10601	379	9313	72865	826003	0.263	6.770	0	0	0
1	18	11	"A67"	"A67"	9040	11840	100	884	929	308	33	532	532	542	184	33	76	46	0	11556	10855	6406	59	1002	1002	1071	488	45	87	81	0	0.000	0.000	0.000	0.000	0.000	0.000	0.000	0.000	0.000	0.000	0.000	0.000	0.000	0.000	0.033	0.040	0.041	0.046	2.368	0.039	0.505	80	560	100	352	10554	10906	397	9853	10250	Error	Error	-4.906	352	10554	397	9853	74299	868434	2.103	20.049	0	0	0
1	1	12	"A68"	"A68"	3940	12150	100	710	737	259	35	558	558	565	163	28	47	25	0	5400	6980	4987	71	1005	1005	1013	200	19	91	81	0	0.000	0.000	0.000	0.000	0.000	0.000	0.000	0.000	0.000	0.000	0.000	0.000	0.000	0.000	0.035	0.030	0.036	0.039	2.977	0.033	0.338	80	560	100	152	4395	4547	179	5975	6154	Error	Error	-4.854	152	4395	179	5975	58966	558399	1.055	29.835	0	0	0
1	2	12	"A68"	"A68"	4240	12150	100	859	855	286	33	556	556	568	168	29	67	47	0	12358	10037	5435	54	1015	1015	1139	703	61	81	78	0	0.000	0.000	0.000	0.000	0.000	0.000	0.000	0.000	0.000	0.000	0.000	0.000	0.000	0.000	0.027	0.033	0.033	0.040	4.617	0.030	0.370	80	560	100	303	11343	11646	299	9022	9321	Error	Error	-5.226	303	11343	299	9022	68418	802954	1.708	12.657	0	0	0
1	3	12	"A68"	"A68"	4540	12150	100	861	838	251	29	540	540	604	872	144	1	0	0	9874	9114	5217	57	1001	1001	1100	470	42	85	78	0	0.000	0.000	0.000	0.000	0.000	0.000	0.000	0.000	0.000	0.000	0.000	0.000	0.000	0.000	0.036	0.037	0.040	0.046	3.186	0.024	0.008	80	560	100	321	8873	9194	298	8113	8411	Error	Error	-4.789	321	8873	298	8113	67053	729137	0.268	17.051	0	0	0
1	4	12	"A69"	"A69"	4840	12150	100	881	853	255	29	520	520	533	166	31	68	51	0	16457	12716	6864	53	996	996	1005	144	14	97	93	0	0.000	0.000	0.000	0.000	0.000	0.000	0.000	0.000	0.000	0.000	0.000	0.000	0.000	0.000	0.023	0.028	0.030	0.032	2.619	0.027	0.521	80	560	100	361	15461	15822	333	11720	12053	Error	Error	-5.420	361	15461	333	11720	68203	1017317	1.928	81.326	0	0	0
1	5	12	"A69"	"A69"	5140	12150	100	881	864	330	38	505	505	524	170	32	72	52	0	12898	10896	6465	59	1008	1008	1110	626	56	78	78	0	0.000	0.000	0.000	0.000	0.000	0.000	0.000	0.000	0.000	0.000	0.000	0.000	0.000	0.000	0.032	0.036	0.039	0.054	4.090	0.032	0.453	80	560	100	376	11890	12266	359	9888	10247	Error	Error	-4.983	376	11890	359	9888	69145	871707	2.000	15.633	0	0	0
1	6	12	"A69"	"A69"	5440	12150	100	812	828	277	33	484	484	501	165	32	76	48	0	15506	12069	6874	56	988	988	1143	758	66	80	78	0	0.000	0.000	0.000	0.000	0.000	0.000	0.000	0.000	0.000	0.000	0.000	0.000	0.000	0.000	0.023	0.031	0.030	0.041	3.660	0.026	0.391	80	560	100	328	14518	14846	344	11081	11425	Error	Error	-5.468	328	14518	344	11081	66219	965549	1.982	14.414	0	0	0
1	7	12	"A70"	"A70"	5740	12150	100	757	762	253	33	478	478	493	149	30	66	46	0	11629	9260	5596	60	963	963	979	187	19	93	85	0	0.000	0.000	0.000	0.000	0.000	0.000	0.000	0.000	0.000	0.000	0.000	0.000	0.000	0.000	0.026	0.034	0.036	0.046	3.109	0.032	0.444	80	560	100	279	10666	10945	284	8297	8581	Error	Error	-5.257	279	10666	284	8297	60928	740811	1.805	44.283	0	0	0
1	8	12	"A70"	"A70"	6040	12150	100	786	792	303	38	483	483	497	161	32	65	48	0	14296	11060	6452	58	988	988	1103	593	53	82	78	0	0.000	0.000	0.000	0.000	0.000	0.000	0.000	0.000	0.000	0.000	0.000	0.000	0.000	0.000	0.023	0.031	0.033	0.040	3.181	0.032	0.512	80	560	100	303	13308	13611	309	10072	10381	Error	Error	-5.457	303	13308	309	10072	63357	884822	1.832	16.791	0	0	0
1	9	12	"A70"	"A70"	6340	12150	100	821	842	320	38	458	458	475	151	31	70	53	0	13656	11009	6563	59	974	974	1093	534	48	85	80	0	0.000	0.000	0.000	0.000	0.000	0.000	0.000	0.000	0.000	0.000	0.000	0.000	0.000	0.000	0.029	0.038	0.040	0.042	2.399	0.038	0.588	80	560	100	363	12682	13045	384	10035	10419	Error	Error	-5.127	363	12682	384	10035	67389	880711	2.430	18.569	0	0	0
1	10	12	"A71"	"A71"	6650	12150	100	839	864	206	23	475	475	484	143	29	88	67	0	13868	12565	4303	34	1000	1000	1041	248	23	100	98	0	0.000	0.000	0.000	0.000	0.000	0.000	0.000	0.000	0.000	0.000	0.000	0.000	0.000	0.000	0.028	0.034	0.034	0.033	2.295	0.032	0.547	80	560	100	364	12868	13232	389	11565	11954	Error	Error	-5.144	364	12868	389	11565	69119	1005227	2.657	46.468	0	0	0
1	11	12	"A71"	"A71"	6950	12140	100	853	861	283	32	481	481	500	167	33	81	58	0	13843	11667	6051	51	1017	1017	1151	563	48	82	82	0	0.000	0.000	0.000	0.000	0.000	0.000	0.000	0.000	0.000	0.000	0.000	0.000	0.000	0.000	0.029	0.036	0.033	0.041	3.044	0.030	0.500	80	560	100	372	12826	13198	380	10650	11030	Error	Error	-5.108	372	12826	380	10650	68918	933375	2.162	18.679	0	0	0
1	12	12	"A71"	"A71"	7250	12140	100	857	817	263	32	466	466	486	155	31	72	56	0	13442	11458	6367	55	1025	1025	1195	803	67	77	76	0	0.000	0.000	0.000	0.000	0.000	0.000	0.000	0.000	0.000	0.000	0.000	0.000	0.000	0.000	0.031	0.034	0.035	0.047	4.196	0.030	0.519	80	560	100	391	12417	12808	351	10433	10784	Error	Error	-4.989	391	12417	351	10433	65377	916626	2.135	12.781	0	0	0
1	13	12	"A72"	"A72"	7550	12140	100	696	734	293	39	453	453	465	146	31	71	41	0	4856	5484	3759	68	1020	1020	1089	372	34	95	82	0	0.000	0.000	0.000	0.000	0.000	0.000	0.000	0.000	0.000	0.000	0.000	0.000	0.000	0.000	0.063	0.063	0.080	0.087	3.111	0.053	0.350	80	560	100	243	3836	4079	281	4464	4745	Error	Error	-3.981	243	3836	281	4464	58759	438716	1.842	11.815	0	0	0
1	14	12	"A72"	"A72"	7850	12140	100	743	736	236	32	479	479	490	178	36	53	35	0	7993	7571	4672	61	1052	1052	1239	877	70	76	70	0	0.000	0.000	0.000	0.000	0.000	0.000	0.000	0.000	0.000	0.000	0.000	0.000	0.000	0.000	0.038	0.039	0.047	0.050	3.045	0.038	0.237	80	560	100	264	6941	7205	257	6519	6776	Error	Error	-4.717	264	6941	257	6519	58870	605707	1.382	7.220	0	0	0
1	15	12	"A72"	"A72"	8150	12140	100	677	715	273	38	481	481	493	153	31	53	30	0	5693	5794	3768	65	1009	1009	1157	627	54	70	68	0	0.000	0.000	0.000	0.000	0.000	0.000	0.000	0.000	0.000	0.000	0.000	0.000	0.000	0.000	0.042	0.049	0.057	0.072	5.391	0.044	0.398	80	560	100	196	4684	4880	234	4785	5019	Error	Error	-4.579	196	4684	234	4785	57173	463480	1.451	7.396	0	0	0
1	16	12	"A73"	"A73"	8450	12140	100	635	696	333	47	524	524	544	232	42	23	8	0	2488	2739	2557	93	1018	1018	1025	137	13	88	82	0	0.000	0.000	0.000	0.000	0.000	0.000	0.000	0.000	0.000	0.000	0.000	0.000	0.000	0.000	0.076	0.100	0.119	0.118	3.055	0.108	0.280	80	560	100	111	1470	1581	172	1721	1893	Error	Error	-3.727	111	1470	172	1721	55682	219113	0.655	12.511	0	0	0
1	17	12	"A73"	"A73"	8750	12140	100	678	722	210	29	544	544	556	174	31	46	17	0	2999	3894	2692	69	1032	1032	1054	138	13	88	80	0	0.000	0.000	0.000	0.000	0.000	0.000	0.000	0.000	0.000	0.000	0.000	0.000	0.000	0.000	0.068	0.062	0.081	0.117	5.186	0.055	0.284	80	560	100	134	1967	2101	178	2862	3040	Error	Error	-3.876	134	1967	178	2862	57739	311520	0.954	20.580	0	0	0
1	18	12	"A73"	"A73"	9050	12140	100	661	708	279	39	550	550	560	167	29	41	17	0	2760	4278	3426	80	1066	1066	1069	137	12	87	82	0	0.000	0.000	0.000	0.000	0.000	0.000	0.000	0.000	0.000	0.000	0.000	0.000	0.000	0.000	0.066	0.049	0.064	0.091	4.385	0.048	0.262	80	560	100	111	1694	1805	158	3212	3370	Error	Error	-3.932	111	1694	158	3212	56654	342264	0.886	23.423	0	0	0
1	1	13	"A74"	"A74"	3940	12450	100	779	769	204	26	562	562	571	157	27	58	28	0	6968	6864	3529	51	1008	1008	1013	123	12	98	97	0	0.000	0.000	0.000	0.000	0.000	0.000	0.000	0.000	0.000	0.000	0.000	0.000	0.000	0.000	0.036	0.035	0.041	0.041	3.317	0.034	0.300	80	560	100	217	5960	6177	207	5856	6063	Error	Error	-4.780	217	5960	207	5856	61491	549093	1.261	47.569	0	0	0
1	2	13	"A74"	"A74"	4250	12450	100	884	914	235	25	566	566	574	161	28	76	48	0	8890	8448	3074	36	1023	1023	1109	526	47	95	95	0	0.000	0.000	0.000	0.000	0.000	0.000	0.000	0.000	0.000	0.000	0.000	0.000	0.000	0.000	0.040	0.047	0.049	0.047	2.678	0.043	0.415	80	560	100	318	7867	8185	348	7425	7773	Error	Error	-4.629	318	7867	348	7425	73096	675812	2.112	13.952	0	0	0
1	3	13	"A74"	"A74"	4550	12450	100	827	805	255	31	549	549	569	187	32	63	32	0	8030	7483	2957	39	1013	1013	1071	457	42	95	95	0	0.000	0.000	0.000	0.000	0.000	0.000	0.000	0.000	0.000	0.000	0.000	0.000	0.000	0.000	0.040	0.040	0.049	0.045	2.779	0.035	0.222	80	560	100	278	7017	7295	256	6470	6726	Error	Error	-4.658	278	7017	256	6470	64430	598677	1.262	14.031	0	0	0
1	4	13	"A75"	"A75"	4850	12450	100	827	834	256	30	539	539	558	188	33	66	40	0	8428	8156	3591	44	1015	1015	1036	165	15	100	100	0	0.000	0.000	0.000	0.000	0.000	0.000	0.000	0.000	0.000	0.000	0.000	0.000	0.000	0.000	0.039	0.041	0.044	0.039	2.076	0.040	0.253	80	560	100	288	7413	7701	295	7141	7436	Error	Error	-4.686	288	7413	295	7141	66716	652509	1.468	43.152	0	0	0
1	5	13	"A75"	"A75"	5150	12450	100	823	842	239	28	522	522	531	150	28	78	50	0	7741	7396	3034	41	1025	1025	1107	571	51	95	95	0	0.000	0.000	0.000	0.000	0.000	0.000	0.000	0.000	0.000	0.000	0.000	0.000	0.000	0.000	0.045	0.050	0.048	0.044	2.777	0.046	0.424	80	560	100	301	6716	7017	320	6371	6691	Error	Error	-4.480	301	6716	320	6371	67340	591673	2.073	11.014	0	0	0
1	6	13	"A75"	"A75"	5450	12450	100	778	789	233	29	502	502	512	162	31	68	36	0	7450	7139	2793	39	992	992	1079	549	50	95	95	0	0.000	0.000	0.000	0.000	0.000	0.000	0.000	0.000	0.000	0.000	0.000	0.000	0.000	0.000	0.043	0.047	0.050	0.042	2.611	0.038	0.249	80	560	100	276	6458	6734	287	6147	6434	Error	Error	-4.548	276	6458	287	6147	63137	571159	1.710	11.038	0	0	0
1	7	13	"A76"	"A76"	5750	12450	100	804	815	268	32	479	479	495	170	34	73	47	0	9511	8562	3226	37	989	989	1003	159	15	100	100	0	0.000	0.000	0.000	0.000	0.000	0.000	0.000	0.000	0.000	0.000	0.000	0.000	0.000	0.000	0.038	0.044	0.047	0.041	2.640	0.045	0.436	80	560	100	325	8522	8847	336	7573	7909	Error	Error	-4.713	325	8522	336	7573	65197	684949	1.882	47.541	0	0	0
1	8	13	"A76"	"A76"	6050	12450	100	791	797	211	26	488	488	511	155	30	78	46	0	8367	7604	3702	48	993	993	1094	624	57	91	85	0	0.000	0.000	0.000	0.000	0.000	0.000	0.000	0.000	0.000	0.000	0.000	0.000	0.000	0.000	0.041	0.047	0.050	0.045	2.228	0.038	0.377	80	560	100	303	7374	7677	309	6611	6920	Error	Error	-4.605	303	7374	309	6611	63764	608350	1.845	10.433	0	0	0
1	9	13	"A76"	"A76"	6350	12450	100	709	717	212	29	477	477	493	154	31	66	36	0	7836	7219	3507	48	982	982	1057	449	42	90	90	0	0.000	0.000	0.000	0.000	0.000	0.000	0.000	0.000	0.000	0.000	0.000	0.000	0.000	0.000	0.034	0.038	0.043	0.043	2.593	0.034	0.247	80	560	100	232	6854	7086	240	6237	6477	Error	Error	-4.885	232	6854	240	6237	57354	577496	1.455	13.724	0	0	0
1	10	13	"A77"	"A77"	6650	12450	100	1395	1299	447	34	478	478	496	178	35	88	80	0	6678	6547	2990	45	1033	1033	1075	255	23	100	96	0	0.000	0.000	0.000	0.000	0.000	0.000	0.000	0.000	0.000	0.000	0.000	0.000	0.000	0.000	0.162	0.149	0.167	0.157	1.632	0.136	0.738	80	560	100	917	5645	6562	821	5514	6335	Error	Error	-2.622	917	5645	821	5514	103931	523739	4.511	21.459	0	0	0
1	11	13	"A77"	"A77"	6950	12450	100	1333	1278	519	40	487	487	498	153	30	86	78	0	5790	6133	3311	53	1047	1047	1220	757	62	88	82	0	0.000	0.000	0.000	0.000	0.000	0.000	0.000	0.000	0.000	0.000	0.000	0.000	0.000	0.000	0.178	0.156	0.171	0.150	2.592	0.098	0.424	80	560	100	846	4743	5589	791	5086	5877	Error	Error	-2.487	846	4743	791	5086	102264	490651	5.098	6.490	0	0	0
1	12	13	"A77"	"A77"	7250	12440	100	1439	1300	524	40	463	463	490	237	48	78	71	0	7095	6681	3655	54	1062	1062	1247	891	71	81	78	0	0.000	0.000	0.000	0.000	0.000	0.000	0.000	0.000	0.000	0.000	0.000	0.000	0.000	0.000	0.162	0.149	0.155	0.151	2.056	0.135	0.774	80	560	100	976	6033	7009	837	5619	6456	Error	Error	-2.628	976	6033	837	5619	103965	534511	3.418	6.099	0	0	0
1	13	13	"A78"	"A78"	7550	12440	100	704	762	288	37	472	472	487	191	39	57	32	0	8290	7462	4640	62	1053	1053	1129	403	35	87	75	0	0.000	0.000	0.000	0.000	0.000	0.000	0.000	0.000	0.000	0.000	0.000	0.000	0.000	0.000	0.032	0.045	0.053	0.058	2.728	0.042	0.418	80	560	100	232	7237	7469	290	6409	6699	Error	Error	-4.963	232	7237	290	6409	60975	596967	1.440	15.715	0	0	0
1	14	13	"A78"	"A78"	7850	12440	100	728	731	247	33	498	498	504	154	30	58	38	0	6966	6455	4127	63	1064	1064	1259	852	67	70	68	0	0.000	0.000	0.000	0.000	0.000	0.000	0.000	0.000	0.000	0.000	0.000	0.000	0.000	0.000	0.039	0.043	0.050	0.067	3.951	0.042	0.435	80	560	100	230	5902	6132	233	5391	5624	Error	Error	-4.681	230	5902	233	5391	58465	516392	1.474	6.099	0	0	0
1	15	13	"A78"	"A78"	8150	12440	100	798	781	307	39	515	515	520	163	31	60	40	0	8281	7681	4569	59	1033	1033	1189	905	76	71	71	0	0.000	0.000	0.000	0.000	0.000	0.000	0.000	0.000	0.000	0.000	0.000	0.000	0.000	0.000	0.039	0.040	0.048	0.051	3.486	0.043	0.495	80	560	100	283	7248	7531	266	6648	6914	Error	Error	-4.679	283	7248	266	6648	62472	614481	1.601	7.173	0	0	0
1	16	13	"A79"	"A79"	8450	12440	100	904	923	248	26	524	524	550	227	41	75	36	0	9808	8196	3943	48	1037	1037	1054	192	18	95	90	0	0.000	0.000	0.000	0.000	0.000	0.000	0.000	0.000	0.000	0.000	0.000	0.000	0.000	0.000	0.043	0.056	0.053	0.066	2.428	0.045	0.259	80	560	100	380	8771	9151	399	7159	7558	Error	Error	-4.529	380	8771	399	7159	73801	655719	1.643	37.198	0	0	0
1	17	13	"A79"	"A79"	8750	12440	100	915	890	247	27	565	565	572	168	29	72	52	0	11114	9777	4417	45	1081	1081	1167	533	45	92	88	0	0.000	0.000	0.000	0.000	0.000	0.000	0.000	0.000	0.000	0.000	0.000	0.000	0.000	0.000	0.035	0.037	0.041	0.038	3.307	0.035	0.437	80	560	100	350	10033	10383	325	8696	9021	Error	Error	-4.841	350	10033	325	8696	71224	782145	1.893	16.154	0	0	0
1	18	13	"A79"	"A79"	9050	12440	100	1086	1046	252	24	559	559	560	158	28	88	77	0	14247	12375	5349	43	1070	1070	1187	721	60	93	88	0	0.000	0.000	0.000	0.000	0.000	0.000	0.000	0.000	0.000	0.000	0.000	0.000	0.000	0.000	0.040	0.043	0.044	0.049	2.634	0.040	0.645	80	560	100	527	13177	13704	487	11305	11792	Error	Error	-4.644	527	13177	487	11305	83658	989996	3.076	15.517	0	0	0
1	1	14	"A80"	"A80"	3950	12750	100	653	677	206	30	559	559	567	164	28	38	15	0	4825	5786	3684	63	1023	1023	1032	153	14	90	83	0	0.000	0.000	0.000	0.000	0.000	0.000	0.000	0.000	0.000	0.000	0.000	0.000	0.000	0.000	0.025	0.025	0.036	0.039	5.378	0.026	0.179	80	560	100	94	3802	3896	118	4763	4881	Error	Error	-5.338	94	3802	118	4763	54186	462884	0.671	31.072	0	0	0
1	2	14	"A80"	"A80"	4250	12750	100	776	813	243	29	536	536	557	165	29	65	42	0	10112	8994	4275	47	1031	1031	1242	1151	92	81	80	0	0.000	0.000	0.000	0.000	0.000	0.000	0.000	0.000	0.000	0.000	0.000	0.000	0.000	0.000	0.026	0.035	0.036	0.035	3.492	0.035	0.449	80	560	100	240	9081	9321	277	7963	8240	Error	Error	-5.242	240	9081	277	7963	65035	719541	1.552	6.735	0	0	0
1	3	14	"A80"	"A80"	4550	12750	100	830	847	261	30	550	550	562	169	30	67	42	0	10886	9236	4400	47	1037	1037	1192	936	78	80	80	0	0.000	0.000	0.000	0.000	0.000	0.000	0.000	0.000	0.000	0.000	0.000	0.000	0.000	0.000	0.028	0.036	0.036	0.039	3.029	0.036	0.471	80	560	100	280	9849	10129	297	8199	8496	Error	Error	-5.136	280	9849	297	8199	67788	738844	1.686	8.594	0	0	0
1	4	14	"A81"	"A81"	4850	12750	100	621	640	216	33	532	532	556	224	40	31	3	0	6258	6104	3835	62	1008	1008	1029	159	15	87	82	0	0.000	0.000	0.000	0.000	0.000	0.000	0.000	0.000	0.000	0.000	0.000	0.000	0.000	0.000	0.017	0.021	0.033	0.059	7.359	0.024	0.100	80	560	100	89	5250	5339	108	5096	5204	Error	Error	-5.882	89	5250	108	5096	51188	488351	0.375	31.918	0	0	0
1	5	14	"A81"	"A81"	5150	12750	100	769	785	240	30	515	515	526	171	32	66	35	0	9451	8351	4190	50	1021	1021	1158	879	75	83	80	0	0.000	0.000	0.000	0.000	0.000	0.000	0.000	0.000	0.000	0.000	0.000	0.000	0.000	0.000	0.030	0.037	0.040	0.041	3.086	0.029	0.317	80	560	100	254	8430	8684	270	7330	7600	Error	Error	-5.053	254	8430	270	7330	62816	668101	1.515	8.183	0	0	0
1	6	14	"A81"	"A81"	5450	12750	100	837	822	275	33	522	522	538	164	30	67	47	0	11293	9353	5259	56	1022	1022	1260	1222	96	76	71	0	0.000	0.000	0.000	0.000	0.000	0.000	0.000	0.000	0.000	0.000	0.000	0.000	0.000	0.000	0.031	0.036	0.034	0.041	2.567	0.034	0.485	80	560	100	315	10271	10586	300	8331	8631	Error	Error	-5.027	315	10271	300	8331	65755	748213	1.732	6.623	0	0	0
1	7	14	"A82"	"A82"	5750	12750	100	719	734	234	31	505	505	520	168	32	58	31	0	9034	9238	4922	53	996	996	1014	153	15	98	96	0	0.000	0.000	0.000	0.000	0.000	0.000	0.000	0.000	0.000	0.000	0.000	0.000	0.000	0.000	0.027	0.028	0.035	0.032	2.949	0.028	0.328	80	560	100	214	8038	8252	229	8242	8471	Error	Error	-5.231	214	8038	229	8242	58726	739043	1.274	53.752	0	0	0
1	8	14	"A82"	"A82"	6050	12750	100	690	728	245	33	495	495	512	176	34	56	21	0	8512	8224	4613	56	1014	1014	1261	1236	98	80	77	0	0.000	0.000	0.000	0.000	0.000	0.000	0.000	0.000	0.000	0.000	0.000	0.000	0.000	0.000	0.026	0.032	0.035	0.047	3.580	0.035	0.255	80	560	100	195	7498	7693	233	7210	7443	Error	Error	-5.265	195	7498	233	7210	58276	657891	1.227	5.633	0	0	0
1	9	14	"A82"	"A82"	6350	12750	100	816	800	284	35	488	488	502	164	32	68	50	0	12086	9975	5122	51	1028	1028	1266	1181	93	81	78	0	0.000	0.000	0.000	0.000	0.000	0.000	0.000	0.000	0.000	0.000	0.000	0.000	0.000	0.000	0.030	0.035	0.037	0.038	2.065	0.036	0.543	80	560	100	328	11058	11386	312	8947	9259	Error	Error	-5.075	328	11058	312	8947	64004	798014	1.817	7.374	0	0	0
1	10	14	"A83"	"A83"	6660	12750	100	826	841	282	33	468	468	487	157	32	80	58	0	8564	8009	3451	43	1048	1048	1100	296	26	100	95	0	0.000	0.000	0.000	0.000	0.000	0.000	0.000	0.000	0.000	0.000	0.000	0.000	0.000	0.000	0.048	0.054	0.055	0.051	2.504	0.048	0.467	80	560	100	358	7516	7874	373	6961	7334	Error	Error	-4.392	358	7516	373	6961	67276	640703	2.255	23.341	0	0	0
1	11	14	"A83"	"A83"	6960	12750	100	844	848	237	27	488	488	501	155	30	78	61	0	10176	9250	3398	36	1064	1064	1170	502	42	97	95	0	0.000	0.000	0.000	0.000	0.000	0.000	0.000	0.000	0.000	0.000	0.000	0.000	0.000	0.000	0.039	0.044	0.046	0.042	2.178	0.045	0.550	80	560	100	356	9112	9468	360	8186	8546	Error	Error	-4.678	356	9112	360	8186	67802	739986	2.239	16.096	0	0	0
1	12	14	"A83"	"A83"	7260	12750	100	871	888	267	30	498	498	513	160	31	83	58	0	9497	8878	3433	38	1077	1077	1223	714	58	98	92	0	0.000	0.000	0.000	0.000	0.000	0.000	0.000	0.000	0.000	0.000	0.000	0.000	0.000	0.000	0.044	0.050	0.050	0.049	1.993	0.047	0.487	80	560	100	373	8420	8793	390	7801	8191	Error	Error	-4.497	373	8420	390	7801	71021	710244	2.344	10.721	0	0	0
1	13	14	"A84"	"A84"	7560	12740	100	828	861	281	32	481	481	494	149	30	76	53	0	6975	6661	4141	62	1027	1027	1065	253	23	88	85	0	0.000	0.000	0.000	0.000	0.000	0.000	0.000	0.000	0.000	0.000	0.000	0.000	0.000	0.000	0.058	0.067	0.082	0.082	4.188	0.054	0.486	80	560	100	347	5948	6295	380	5634	6014	Error	Error	-4.099	347	5948	380	5634	68881	532887	2.463	22.119	0	0	0
1	14	14	"A84"	"A84"	7860	12740	100	797	812	241	29	473	473	495	166	33	72	48	0	7199	6561	2850	43	1041	1041	1168	583	49	88	86	0	0.000	0.000	0.000	0.000	0.000	0.000	0.000	0.000	0.000	0.000	0.000	0.000	0.000	0.000	0.053	0.061	0.065	0.065	2.576	0.052	0.389	80	560	100	324	6158	6482	339	5520	5859	Error	Error	-4.248	324	6158	339	5520	64943	524873	1.910	9.250	0	0	0
1	15	14	"A84"	"A84"	8160	12740	100	767	773	299	38	501	501	514	162	31	60	41	0	7307	6485	3893	60	1042	1042	1097	308	28	85	80	0	0.000	0.000	0.000	0.000	0.000	0.000	0.000	0.000	0.000	0.000	0.000	0.000	0.000	0.000	0.042	0.050	0.060	0.074	3.225	0.048	0.401	80	560	100	266	6265	6531	272	5443	5715	Error	Error	-4.558	266	6265	272	5443	61854	518821	1.599	17.494	0	0	0
1	16	14	"A85"	"A85"	8460	12740	100	841	860	325	37	518	518	551	265	48	57	25	0	11146	9043	5618	62	1060	1060	1086	281	25	83	77	0	0.000	0.000	0.000	0.000	0.000	0.000	0.000	0.000	0.000	0.000	0.000	0.000	0.000	0.000	0.032	0.043	0.046	0.053	3.966	0.039	0.459	80	560	100	323	10086	10409	342	7983	8325	Error	Error	-4.965	323	10086	342	7983	68825	723447	1.166	28.317	0	0	0
1	17	14	"A85"	"A85"	8760	12740	100	896	952	441	46	559	559	585	223	38	62	42	0	5472	5264	3485	66	1083	1083	1156	490	42	76	72	0	0.000	0.000	0.000	0.000	0.000	0.000	0.000	0.000	0.000	0.000	0.000	0.000	0.000	0.000	0.077	0.094	0.114	0.103	4.029	0.081	0.480	80	560	100	337	4389	4726	393	4181	4574	Error	Error	-3.703	337	4389	393	4181	76184	421119	1.646	8.384	0	0	0
1	18	14	"A85"	"A85"	9060	12740	100	1021	1007	296	29	589	589	602	192	31	76	55	0	13637	10982	6197	56	1095	1095	1219	872	71	81	77	0	0.000	0.000	0.000	0.000	0.000	0.000	0.000	0.000	0.000	0.000	0.000	0.000	0.000	0.000	0.034	0.042	0.046	0.053	2.742	0.040	0.546	80	560	100	432	12542	12974	418	9887	10305	Error	Error	-4.860	432	12542	418	9887	80535	878572	2.109	11.196	0	0	0
1	1	15	"A86"	"A86"	3950	13050	100	823	825	331	40	546	546	558	162	29	61	42	0	9037	8146	4916	60	988	988	999	135	13	91	88	0	0.000	0.000	0.000	0.000	0.000	0.000	0.000	0.000	0.000	0.000	0.000	0.000	0.000	0.000	0.034	0.039	0.042	0.051	4.539	0.041	0.434	80	560	100	277	8049	8326	279	7158	7437	Error	Error	-4.861	277	8049	279	7158	66034	651710	1.648	52.941	0	0	0
1	2	15	"A86"	"A86"	4260	13050	100	945	945	304	32	549	549	571	172	30	77	55	0	12378	11766	4314	36	1027	1027	1166	664	56	95	95	0	0.000	0.000	0.000	0.000	0.000	0.000	0.000	0.000	0.000	0.000	0.000	0.000	0.000	0.000	0.035	0.037	0.042	0.038	2.383	0.036	0.473	80	560	100	396	11351	11747	396	10739	11135	Error	Error	-4.841	396	11351	396	10739	75561	941295	2.174	15.964	0	0	0
1	3	15	"A86"	"A86"	4560	13050	100	900	911	345	37	538	538	560	230	41	67	35	0	12575	11130	5144	46	1019	1019	1102	526	47	96	88	0	0.000	0.000	0.000	0.000	0.000	0.000	0.000	0.000	0.000	0.000	0.000	0.000	0.000	0.000	0.031	0.037	0.036	0.037	2.294	0.034	0.254	80	560	100	362	11556	11918	373	10111	10484	Error	Error	-4.997	362	11556	373	10111	72883	890419	1.526	19.065	0	0	0
1	4	15	"A87"	"A87"	4860	13050	100	937	917	310	33	535	535	551	181	32	72	53	0	8048	7710	3100	40	1019	1019	1028	162	15	98	93	0	0.000	0.000	0.000	0.000	0.000	0.000	0.000	0.000	0.000	0.000	0.000	0.000	0.000	0.000	0.057	0.057	0.056	0.066	2.496	0.051	0.381	80	560	100	402	7029	7431	382	6691	7073	Error	Error	-4.128	402	7029	382	6691	73343	616825	2.022	41.247	0	0	0
1	5	15	"A87"	"A87"	5160	13050	100	891	953	283	29	547	547	573	206	35	75	42	0	8478	7872	3032	38	1044	1044	1135	558	49	95	90	0	0.000	0.000	0.000	0.000	0.000	0.000	0.000	0.000	0.000	0.000	0.000	0.000	0.000	0.000	0.046	0.059	0.061	0.060	2.244	0.050	0.362	80	560	100	344	7434	7778	406	6828	7234	Error	Error	-4.434	344	7434	406	6828	76268	629725	1.845	12.073	0	0	0
1	6	15	"A87"	"A87"	5460	13050	100	1020	988	296	29	546	546	563	176	31	83	70	0	8813	7983	2967	37	1037	1037	1204	802	66	95	91	0	0.000	0.000	0.000	0.000	0.000	0.000	0.000	0.000	0.000	0.000	0.000	0.000	0.000	0.000	0.061	0.064	0.066	0.072	3.011	0.061	0.513	80	560	100	474	7776	8250	442	6946	7388	Error	Error	-4.036	474	7776	442	6946	79058	638617	2.415	8.453	0	0	0
1	7	15	"A88"	"A88"	5760	13050	100	736	831	581	69	527	527	555	398	71	23	3	0	8657	8296	3426	41	1007	1007	1017	144	14	98	98	0	0.000	0.000	0.000	0.000	0.000	0.000	0.000	0.000	0.000	0.000	0.000	0.000	0.000	0.000	0.027	0.042	0.032	0.032	2.736	0.033	0.067	80	560	100	209	7650	7859	304	7289	7593	Error	Error	-5.194	209	7650	304	7289	66511	663703	0.693	50.549	0	0	0
1	8	15	"A88"	"A88"	6060	13050	100	766	778	298	38	527	527	555	206	37	55	30	0	9004	8060	4693	58	1006	1006	1098	509	46	87	78	0	0.000	0.000	0.000	0.000	0.000	0.000	0.000	0.000	0.000	0.000	0.000	0.000	0.000	0.000	0.030	0.036	0.042	0.044	2.376	0.041	0.435	80	560	100	239	7998	8237	251	7054	7305	Error	Error	-5.065	239	7998	251	7054	62277	644794	1.083	13.678	0	0	0
1	9	15	"A88"	"A88"	6360	13050	100	936	928	316	34	561	561	578	198	34	68	48	0	8997	7346	3715	50	1055	1055	1108	362	32	88	87	0	0.000	0.000	0.000	0.000	0.000	0.000	0.000	0.000	0.000	0.000	0.000	0.000	0.000	0.000	0.047	0.058	0.061	0.064	2.494	0.054	0.454	80	560	100	375	7942	8317	367	6291	6658	Error	Error	-4.405	375	7942	367	6291	74269	587655	1.768	17.232	0	0	0
1	10	15	"A89"	"A89"	6660	13050	100	858	878	270	30	531	531	538	172	31	73	48	0	11462	9867	4337	43	996	996	1001	138	13	97	95	0	0.000	0.000	0.000	0.000	0.000	0.000	0.000	0.000	0.000	0.000	0.000	0.000	0.000	0.000	0.031	0.039	0.044	0.039	2.561	0.039	0.517	80	560	100	327	10466	10793	347	8871	9218	Error	Error	-5.000	327	10466	347	8871	70218	789363	1.977	64.246	0	0	0
1	11	15	"A89"	"A89"	6960	13050	100	794	819	311	37	529	529	544	192	35	58	38	0	10212	9579	5090	53	1031	1031	1048	179	17	98	96	0	0.000	0.000	0.000	0.000	0.000	0.000	0.000	0.000	0.000	0.000	0.000	0.000	0.000	0.000	0.029	0.034	0.037	0.038	2.596	0.037	0.367	80	560	100	265	9181	9446	290	8548	8838	Error	Error	-5.115	265	9181	290	8548	65519	766284	1.432	47.659	0	0	0
1	12	15	"A89"	"A89"	7260	13050	100	881	875	261	29	508	508	525	167	31	77	57	0	13142	10686	5252	49	1010	1010	1100	504	45	90	88	0	0.000	0.000	0.000	0.000	0.000	0.000	0.000	0.000	0.000	0.000	0.000	0.000	0.000	0.000	0.031	0.038	0.040	0.043	2.257	0.035	0.529	80	560	100	373	12132	12505	367	9676	10043	Error	Error	-5.023	373	12132	367	9676	70023	854851	2.096	19.020	0	0	0
1	13	15	"A90"	"A90"	7560	13050	100	949	927	299	32	503	503	522	200	38	77	60	0	13228	11608	5609	48	1006	1006	1031	199	19	100	93	0	0.000	0.000	0.000	0.000	0.000	0.000	0.000	0.000	0.000	0.000	0.000	0.000	0.000	0.000	0.036	0.040	0.041	0.042	2.483	0.037	0.520	80	560	100	446	12222	12668	424	10602	11026	Error	Error	-4.776	446	12222	424	10602	74199	928611	2.025	53.151	0	0	0
1	14	15	"A90"	"A90"	7860	13040	100	943	917	359	39	514	514	533	175	32	68	56	0	14703	11979	7225	60	1041	1041	1325	1216	91	78	75	0	0.000	0.000	0.000	0.000	0.000	0.000	0.000	0.000	0.000	0.000	0.000	0.000	0.000	0.000	0.031	0.037	0.041	0.041	2.767	0.037	0.595	80	560	100	429	13662	14091	403	10938	11341	Error	Error	-4.993	429	13662	403	10938	73398	958337	2.194	8.762	0	0	0
1	15	15	"A90"	"A90"	8160	13040	100	940	893	417	46	513	513	526	177	33	63	57	0	13606	10968	6723	61	1034	1034	1153	864	74	78	72	0	0.000	0.000	0.000	0.000	0.000	0.000	0.000	0.000	0.000	0.000	0.000	0.000	0.000	0.000	0.034	0.038	0.039	0.044	2.388	0.038	0.498	80	560	100	427	12572	12999	380	9934	10314	Error	Error	-4.880	427	12572	380	9934	71416	877410	2.073	11.360	0	0	0
1	16	15	"A91"	"A91"	8460	13040	100	637	679	278	40	514	514	537	190	35	35	20	0	6537	5756	3389	58	1024	1024	1049	234	22	82	78	0	0.000	0.000	0.000	0.000	0.000	0.000	0.000	0.000	0.000	0.000	0.000	0.000	0.000	0.000	0.022	0.035	0.043	0.057	4.845	0.039	0.235	80	560	100	123	5513	5636	165	4732	4897	Error	Error	-5.486	123	5513	165	4732	54314	460446	0.747	20.115	0	0	0
1	17	15	"A91"	"A91"	8760	13040	100	712	772	300	38	542	542	567	175	30	48	32	0	6787	6533	4389	67	1057	1057	1140	475	41	77	73	0	0.000	0.000	0.000	0.000	0.000	0.000	0.000	0.000	0.000	0.000	0.000	0.000	0.000	0.000	0.030	0.042	0.053	0.064	5.248	0.039	0.296	80	560	100	170	5730	5900	230	5476	5706	Error	Error	-5.075	170	5730	230	5476	61723	522675	1.171	11.354	0	0	0
1	18	15	"A91"	"A91"	9060	13040	100	932	969	291	30	605	605	623	180	28	71	47	0	9188	8145	4489	55	1107	1107	1181	474	40	82	78	0	0.000	0.000	0.000	0.000	0.000	0.000	0.000	0.000	0.000	0.000	0.000	0.000	0.000	0.000	0.040	0.052	0.057	0.065	2.898	0.044	0.402	80	560	100	327	8081	8408	364	7038	7402	Error	Error	-4.627	327	8081	364	7038	77499	651634	1.922	14.692	0	0	0
1	1	16	"A92"	"A92"	3960	13350	100	742	781	258	33	571	571	588	192	32	48	25	0	9113	7914	4671	59	1001	1001	1015	194	19	82	78	0	0.000	0.000	0.000	0.000	0.000	0.000	0.000	0.000	0.000	0.000	0.000	0.000	0.000	0.000	0.021	0.030	0.040	0.048	5.308	0.037	0.415	80	560	100	171	8112	8283	210	6913	7123	Error	Error	-5.568	171	8112	210	6913	62492	633125	1.005	35.562	0	0	0
1	2	16	"A92"	"A92"	4260	13350	100	910	915	310	33	573	573	588	186	31	70	43	0	13326	11583	5815	50	1018	1018	1181	759	64	86	80	0	0.000	0.000	0.000	0.000	0.000	0.000	0.000	0.000	0.000	0.000	0.000	0.000	0.000	0.000	0.027	0.032	0.033	0.037	3.238	0.033	0.442	80	560	100	337	12308	12645	342	10565	10907	Error	Error	-5.191	337	12308	342	10565	73208	926654	1.758	13.705	0	0	0
1	3	16	"A92"	"A92"	4560	13350	100	805	800	277	34	570	570	580	181	31	58	33	0	9559	9293	5255	56	1024	1024	1110	554	49	85	78	0	0.000	0.000	0.000	0.000	0.000	0.000	0.000	0.000	0.000	0.000	0.000	0.000	0.000	0.000	0.028	0.028	0.036	0.037	3.434	0.031	0.354	80	560	100	235	8535	8770	230	8269	8499	Error	Error	-5.183	235	8535	230	8269	64005	743415	1.215	14.771	0	0	0
1	4	16	"A93"	"A93"	4860	13350	100	751	771	256	33	545	545	556	182	32	53	30	0	8217	7703	4112	53	1003	1003	1019	159	15	98	98	0	0.000	0.000	0.000	0.000	0.000	0.000	0.000	0.000	0.000	0.000	0.000	0.000	0.000	0.000	0.029	0.034	0.040	0.034	3.236	0.034	0.345	80	560	100	206	7214	7420	226	6700	6926	Error	Error	-5.130	206	7214	226	6700	61660	616279	1.181	42.038	0	0	0
1	5	16	"A93"	"A93"	5160	13350	100	746	807	280	34	548	548	571	210	36	47	22	0	6456	6500	3916	60	1046	1046	1110	447	40	83	77	0	0.000	0.000	0.000	0.000	0.000	0.000	0.000	0.000	0.000	0.000	0.000	0.000	0.000	0.000	0.037	0.047	0.050	0.056	3.488	0.040	0.288	80	560	100	198	5410	5608	259	5454	5713	Error	Error	-4.772	198	5410	259	5454	64552	519994	1.124	12.058	0	0	0
1	6	16	"A93"	"A93"	5460	13350	100	860	851	261	30	581	581	591	191	32	63	31	0	9063	7599	4092	53	1078	1078	1177	645	54	80	78	0	0.000	0.000	0.000	0.000	0.000	0.000	0.000	0.000	0.000	0.000	0.000	0.000	0.000	0.000	0.035	0.041	0.049	0.059	3.194	0.036	0.212	80	560	100	279	7985	8264	270	6521	6791	Error	Error	-4.839	279	7985	270	6521	68077	607913	1.361	9.957	0	0	0
1	7	16	"A94"	"A94"	5760	13350	100	904	899	318	35	546	546	561	198	35	70	43	0	13042	10738	5463	50	998	998	1008	142	14	95	93	0	0.000	0.000	0.000	0.000	0.000	0.000	0.000	0.000	0.000	0.000	0.000	0.000	0.000	0.000	0.030	0.036	0.039	0.045	2.600	0.036	0.441	80	560	100	358	12044	12402	353	9740	10093	Error	Error	-5.072	358	12044	353	9740	71921	859004	1.707	68.521	0	0	0
1	8	16	"A94"	"A94"	6060	13350	100	795	820	311	37	534	534	550	173	31	58	37	0	11076	9257	6224	67	1028	1028	1190	818	68	71	70	0	0.000	0.000	0.000	0.000	0.000	0.000	0.000	0.000	0.000	0.000	0.000	0.000	0.000	0.000	0.026	0.035	0.041	0.061	6.824	0.033	0.447	80	560	100	261	10048	10309	286	8229	8515	Error	Error	-5.267	261	10048	286	8229	65627	740547	1.561	9.862	0	0	0
1	9	16	"A94"	"A94"	6360	13350	100	895	893	348	38	517	517	538	174	32	68	53	0	14444	10925	6874	62	1022	1022	1218	1207	99	71	70	0	0.000	0.000	0.000	0.000	0.000	0.000	0.000	0.000	0.000	0.000	0.000	0.000	0.000	0.000	0.028	0.038	0.043	0.051	2.674	0.036	0.559	80	560	100	378	13422	13800	376	9903	10279	Error	Error	-5.150	378	13422	376	9903	71442	874032	2.040	8.042	0	0	0
1	10	16	"A95"	"A95"	6670	13350	100	862	915	309	33	506	506	515	174	33	78	51	0	12958	11968	3953	33	982	982	998	174	17	100	100	0	0.000	0.000	0.000	0.000	0.000	0.000	0.000	0.000	0.000	0.000	0.000	0.000	0.000	0.000	0.030	0.037	0.037	0.033	2.184	0.038	0.513	80	560	100	356	11976	12332	409	10986	11395	Error	Error	-5.072	356	11976	409	10986	73207	957420	2.299	63.046	0	0	0
1	11	16	"A95"	"A95"	6970	13350	100	923	932	281	30	527	527	537	170	31	82	60	0	14456	13111	4107	31	1024	1024	1115	520	46	96	93	0	0.000	0.000	0.000	0.000	0.000	0.000	0.000	0.000	0.000	0.000	0.000	0.000	0.000	0.000	0.029	0.034	0.035	0.032	1.969	0.033	0.495	80	560	100	396	13432	13828	405	12087	12492	Error	Error	-5.084	396	13432	405	12087	74535	1048896	2.324	23.069	0	0	0
1	12	16	"A95"	"A95"	7270	13350	100	634	651	230	35	504	504	520	184	35	40	12	0	6800	7239	3414	47	1008	1008	1104	628	56	90	88	0	0.000	0.000	0.000	0.000	0.000	0.000	0.000	0.000	0.000	0.000	0.000	0.000	0.000	0.000	0.022	0.024	0.028	0.027	3.319	0.036	0.368	80	560	100	130	5792	5922	147	6231	6378	Error	Error	-5.477	130	5792	147	6231	52057	579137	0.712	9.769	0	0	0
1	13	16	"A96"	"A96"	7570	13350	100	890	909	269	29	493	493	505	159	31	85	63	0	12154	11049	4093	37	991	991	1005	146	14	100	100	0	0.000	0.000	0.000	0.000	0.000	0.000	0.000	0.000	0.000	0.000	0.000	0.000	0.000	0.000	0.036	0.041	0.043	0.041	2.332	0.038	0.484	80	560	100	397	11163	11560	416	10058	10474	Error	Error	-4.813	397	11163	416	10058	72736	883913	2.541	68.795	0	0	0
1	14	16	"A96"	"A96"	7870	13350	100	964	949	259	27	506	506	525	207	39	81	53	0	12692	11719	4230	36	1033	1033	1187	818	68	95	92	0	0.000	0.000	0.000	0.000	0.000	0.000	0.000	0.000	0.000	0.000	0.000	0.000	0.000	0.000	0.039	0.041	0.041	0.040	1.773	0.043	0.627	80	560	100	458	11659	12117	443	10686	11129	Error	Error	-4.670	458	11659	443	10686	75932	937487	2.048	12.875	0	0	0
1	15	16	"A96"	"A96"	8170	13340	100	851	837	272	32	487	487	514	175	34	73	51	0	11304	9181	5154	56	1032	1032	1135	562	49	81	76	0	0.000	0.000	0.000	0.000	0.000	0.000	0.000	0.000	0.000	0.000	0.000	0.000	0.000	0.000	0.035	0.043	0.044	0.067	4.044	0.040	0.568	80	560	100	364	10272	10636	350	8149	8499	Error	Error	-4.819	364	10272	350	8149	66937	734493	1.846	14.317	0	0	0
1	16	16	"A97"	"A97"	8470	13340	100	808	811	262	32	517	517	531	168	31	68	41	0	8710	8863	5055	57	1038	1038	1051	138	13	96	95	0	0.000	0.000	0.000	0.000	0.000	0.000	0.000	0.000	0.000	0.000	0.000	0.000	0.000	0.000	0.038	0.038	0.040	0.046	3.599	0.034	0.402	80	560	100	291	7672	7963	294	7825	8119	Error	Error	-4.721	291	7672	294	7825	64869	709039	1.667	56.609	0	0	0
1	17	16	"A97"	"A97"	8770	13340	100	976	969	339	34	570	570	587	186	31	76	56	0	11490	10013	5008	50	1095	1095	1171	416	35	91	82	0	0.000	0.000	0.000	0.000	0.000	0.000	0.000	0.000	0.000	0.000	0.000	0.000	0.000	0.000	0.039	0.045	0.043	0.047	2.085	0.043	0.530	80	560	100	406	10395	10801	399	8918	9317	Error	Error	-4.678	406	10395	399	8918	77487	801074	2.054	21.255	0	0	0
1	18	16	"A97"	"A97"	9070	13340	100	960	963	297	30	611	611	634	192	30	66	46	0	8694	8128	3991	49	1105	1105	1171	395	33	90	83	0	0.000	0.000	0.000	0.000	0.000	0.000	0.000	0.000	0.000	0.000	0.000	0.000	0.000	0.000	0.046	0.050	0.058	0.056	2.425	0.047	0.442	80	560	100	349	7589	7938	352	7023	7375	Error	Error	-4.443	349	7589	352	7023	77041	650202	1.714	17.613	0	0	0
1	1	17	"A98"	"A98"	3960	13650	100	630	615	158	25	556	556	574	169	29	21	5	0	1761	2260	1446	63	954	954	966	133	13	87	77	0	0.000	0.000	0.000	0.000	0.000	0.000	0.000	0.000	0.000	0.000	0.000	0.000	0.000	0.000	0.092	0.045	0.106	0.131	6.290	0.044	0.053	80	560	100	74	807	881	59	1306	1365	Error	Error	-3.447	74	807	59	1306	49189	180832	0.243	9.729	0	0	0
1	2	17	"A98"	"A98"	4270	13650	100	623	656	245	37	560	560	573	173	30	26	11	0	1918	2695	1846	68	1015	1015	1018	124	12	90	88	0	0.000	0.000	0.000	0.000	0.000	0.000	0.000	0.000	0.000	0.000	0.000	0.000	0.000	0.000	0.070	0.057	0.149	0.128	4.026	0.043	0.067	80	560	100	63	903	966	96	1680	1776	Error	Error	-3.841	63	903	96	1680	52493	215602	0.480	13.524	0	0	0
1	3	17	"A98"	"A98"	4570	13650	100	597	616	211	34	559	559	571	202	35	25	5	0	1595	2460	1781	72	1025	1025	1032	118	11	83	77	0	0.000	0.000	0.000	0.000	0.000	0.000	0.000	0.000	0.000	0.000	0.000	0.000	0.000	0.000	0.067	0.040	0.169	0.188	5.631	0.031	0.031	80	560	100	38	570	608	57	1435	1492	Error	Error	-3.907	38	570	57	1435	49307	196795	0.223	12.102	0	0	0
1	4	17	"A99"	"A99"	4870	13650	100	2533	2974	1967	66	541	541	550	162	29	92	85	0	4465	4408	1868	42	1003	1003	1006	147	14	96	93	0	0.000	0.000	0.000	0.000	0.000	0.000	0.000	0.000	0.000	0.000	0.000	0.000	0.000	0.000	0.575	0.715	0.652	0.541	2.024	0.817	0.855	80	560	100	1992	3462	5454	2433	3405	5838	Error	Error	-0.797	1992	3462	2433	3405	237892	352608	14.963	23.143	0	0	0
1	5	17	"A99"	"A99"	5170	13650	100	4291	4606	2681	58	557	557	581	176	30	95	93	0	6371	5948	1756	29	1020	1020	1039	176	16	97	95	0	0.000	0.000	0.000	0.000	0.000	0.000	0.000	0.000	0.000	0.000	0.000	0.000	0.000	0.000	0.698	0.822	0.779	0.706	2.272	0.948	0.808	80	560	100	3734	5351	9085	4049	4928	8977	Error	Error	-0.519	3734	5351	4049	4928	368508	475861	22.869	27.892	0	0	0
1	6	17	"A99"	"A99"	5470	13650	100	3034	3410	2518	73	552	552	578	263	45	81	68	0	5625	4643	2081	44	991	991	1012	229	22	96	90	0	0.000	0.000	0.000	0.000	0.000	0.000	0.000	0.000	0.000	0.000	0.000	0.000	0.000	0.000	0.536	0.783	0.614	0.547	2.081	0.943	0.788	80	560	100	2482	4634	7116	2858	3652	6510	Error	Error	-0.901	2482	4634	2858	3652	272761	371429	10.768	15.856	0	0	0
1	7	17	"A100"	"A100"	5770	13650	100	902	886	264	29	540	540	551	161	29	76	58	0	10362	8685	4001	46	1015	1015	1022	129	12	100	97	0	0.000	0.000	0.000	0.000	0.000	0.000	0.000	0.000	0.000	0.000	0.000	0.000	0.000	0.000	0.039	0.045	0.045	0.052	2.380	0.043	0.493	80	560	100	362	9347	9709	346	7670	8016	Error	Error	-4.690	362	9347	346	7670	70880	694779	2.081	59.403	0	0	0
1	8	17	"A100"	"A100"	6070	13650	100	825	1244	2700	217	544	544	555	175	31	63	45	0	9889	8419	4818	57	1017	1017	1134	684	60	87	80	0	0.000	0.000	0.000	0.000	0.000	0.000	0.000	0.000	0.000	0.000	0.000	0.000	0.000	0.000	0.032	0.095	0.057	0.050	2.347	0.187	0.248	80	560	100	281	8872	9153	700	7402	8102	Error	Error	-4.981	281	8872	700	7402	99482	673530	3.937	10.651	0	0	0
1	9	17	"A100"	"A100"	6370	13650	100	901	891	273	30	517	517	537	172	32	77	53	0	10799	9690	4111	42	1021	1021	1134	547	48	93	88	0	0.000	0.000	0.000	0.000	0.000	0.000	0.000	0.000	0.000	0.000	0.000	0.000	0.000	0.000	0.039	0.043	0.048	0.045	2.302	0.043	0.500	80	560	100	384	9778	10162	374	8669	9043	Error	Error	-4.670	384	9778	374	8669	71245	775180	2.058	15.642	0	0	0
1	10	17	"A101"	"A101"	6670	13650	100	507	597	552	92	503	503	523	172	32	22	3	0	2605	3115	1943	62	992	992	1001	155	15	83	80	0	0.000	0.000	0.000	0.000	0.000	0.000	0.000	0.000	0.000	0.000	0.000	0.000	0.000	0.000	0.002	0.044	0.087	0.093	4.805	0.028	0.013	80	560	100	4	1613	1617	94	2123	2217	Error	Error	-8.656	4	1613	94	2123	47740	249230	0.430	13.639	0	0	0
1	11	17	"A101"	"A101"	6970	13650	100	611	648	210	32	521	521	530	163	30	36	18	0	3094	4357	3356	77	1000	1000	1026	192	18	83	78	0	0.000	0.000	0.000	0.000	0.000	0.000	0.000	0.000	0.000	0.000	0.000	0.000	0.000	0.000	0.043	0.038	0.050	0.075	5.168	0.032	0.160	80	560	100	90	2094	2184	127	3357	3484	Error	Error	-4.540	90	2094	127	3357	51869	348596	0.724	17.349	0	0	0
1	12	17	"A101"	"A101"	7270	13650	100	501	634	706	111	491	491	503	161	32	22	8	0	2961	3275	2160	65	965	965	982	162	16	78	75	0	0.000	0.000	0.000	0.000	0.000	0.000	0.000	0.000	0.000	0.000	0.000	0.000	0.000	0.000	0.005	0.062	0.061	0.108	9.146	0.094	0.117	80	560	100	10	1996	2006	143	2310	2453	Error	Error	-7.641	10	1996	143	2310	50746	261972	0.814	14.154	0	0	0
1	13	17	"A102"	"A102"	7570	13650	100	831	1230	901	73	507	507	524	171	32	66	47	0	4542	5919	4128	69	980	980	1004	195	19	95	93	0	0.000	0.000	0.000	0.000	0.000	0.000	0.000	0.000	0.000	0.000	0.000	0.000	0.000	0.000	0.091	0.146	0.147	0.148	3.025	0.170	0.781	80	560	100	324	3562	3886	723	4939	5662	Error	Error	-3.459	324	3562	723	4939	98420	473531	4.129	25.205	0	0	0
1	14	17	"A102"	"A102"	7870	13650	100	985	1343	932	69	516	516	532	177	33	73	57	0	5491	6803	4516	66	993	993	1009	170	16	96	90	0	0.000	0.000	0.000	0.000	0.000	0.000	0.000	0.000	0.000	0.000	0.000	0.000	0.000	0.000	0.104	0.142	0.138	0.128	2.468	0.164	0.800	80	560	100	469	4498	4967	827	5810	6637	Error	Error	-3.262	469	4498	827	5810	107451	544236	4.582	34.082	0	0	0
1	15	17	"A102"	"A102"	8170	13650	100	837	1292	985	76	529	529	542	198	36	61	45	0	5168	6626	4586	69	1020	1020	1042	233	22	96	91	0	0.000	0.000	0.000	0.000	0.000	0.000	0.000	0.000	0.000	0.000	0.000	0.000	0.000	0.000	0.074	0.136	0.112	0.107	2.238	0.168	0.831	80	560	100	308	4148	4456	763	5606	6369	Error	Error	-3.751	308	4148	763	5606	103327	530077	3.788	23.966	0	0	0
1	16	17	"A103"	"A103"	8470	13640	100	743	762	258	33	512	512	521	159	30	61	43	0	8090	7157	3859	53	996	996	1007	165	16	93	86	0	0.000	0.000	0.000	0.000	0.000	0.000	0.000	0.000	0.000	0.000	0.000	0.000	0.000	0.000	0.033	0.041	0.046	0.043	2.485	0.042	0.391	80	560	100	231	7094	7325	250	6161	6411	Error	Error	-4.941	231	7094	250	6161	60943	572569	1.516	37.273	0	0	0
1	17	17	"A103"	"A103"	8770	13640	100	693	728	252	34	543	543	569	190	33	45	23	0	5802	5216	2987	57	1048	1048	1093	282	25	85	78	0	0.000	0.000	0.000	0.000	0.000	0.000	0.000	0.000	0.000	0.000	0.000	0.000	0.000	0.000	0.032	0.044	0.059	0.074	4.971	0.047	0.251	80	560	100	150	4754	4904	185	4168	4353	Error	Error	-4.986	150	4754	185	4168	58220	417249	0.837	14.621	0	0	0
1	18	17	"A103"	"A103"	9070	13640	100	880	880	245	27	639	639	666	274	41	46	8	0	5977	5152	2400	46	1133	1133	1166	293	25	86	78	0	0.000	0.000	0.000	0.000	0.000	0.000	0.000	0.000	0.000	0.000	0.000	0.000	0.000	0.000	0.050	0.060	0.071	0.074	4.139	0.060	0.131	80	560	100	241	4844	5085	241	4019	4260	Error	Error	-4.329	241	4844	241	4019	70436	412132	0.781	13.604	0	0	0
1	1	18	"A104"	"A104"	3970	13950	100	715	757	254	33	571	571	580	169	29	45	26	0	5087	5398	3436	63	990	990	1000	164	16	85	78	0	0.000	0.000	0.000	0.000	0.000	0.000	0.000	0.000	0.000	0.000	0.000	0.000	0.000	0.000	0.035	0.042	0.055	0.071	5.159	0.045	0.325	80	560	100	144	4097	4241	186	4408	4594	Error	Error	-4.830	144	4097	186	4408	60531	431830	1.047	26.817	0	0	0
1	2	18	"A104"	"A104"	4270	13950	100	693	730	253	34	547	547	563	175	31	43	22	0	6178	6041	3424	56	987	987	1056	573	54	78	78	0	0.000	0.000	0.000	0.000	0.000	0.000	0.000	0.000	0.000	0.000	0.000	0.000	0.000	0.000	0.028	0.036	0.044	0.049	3.825	0.043	0.350	80	560	100	146	5191	5337	183	5054	5237	Error	Error	-5.152	146	5191	183	5054	58409	483242	0.954	8.700	0	0	0
1	3	18	"A104"	"A104"	4570	13950	100	771	792	261	32	554	554	566	171	30	53	35	0	7285	6893	3988	57	1000	1000	1029	259	25	86	82	0	0.000	0.000	0.000	0.000	0.000	0.000	0.000	0.000	0.000	0.000	0.000	0.000	0.000	0.000	0.035	0.040	0.046	0.048	4.401	0.042	0.343	80	560	100	217	6285	6502	238	5893	6131	Error	Error	-4.856	217	6285	238	5893	63381	551469	1.322	22.641	0	0	0
1	4	18	"A105"	"A105"	4870	13950	100	880	1073	862	80	567	567	580	159	27	75	50	0	5105	5327	4187	78	1024	1024	1031	125	12	92	88	0	0.000	0.000	0.000	0.000	0.000	0.000	0.000	0.000	0.000	0.000	0.000	0.000	0.000	0.000	0.077	0.118	0.097	0.109	3.139	0.154	0.726	80	560	100	313	4081	4394	506	4303	4809	Error	Error	-3.705	313	4081	506	4303	85804	426196	3.101	34.368	0	0	0
1	5	18	"A105"	"A105"	5170	13950	100	947	916	282	30	559	559	570	168	29	73	58	0	8560	7457	3655	49	1018	1018	1106	486	43	86	81	0	0.000	0.000	0.000	0.000	0.000	0.000	0.000	0.000	0.000	0.000	0.000	0.000	0.000	0.000	0.051	0.055	0.066	0.071	2.947	0.056	0.396	80	560	100	388	7542	7930	357	6439	6796	Error	Error	-4.281	388	7542	357	6439	73297	596542	2.060	13.068	0	0	0
1	6	18	"A105"	"A105"	5470	13950	100	848	863	285	33	532	532	552	172	31	66	46	0	9956	8317	4299	51	994	994	1106	712	64	78	78	0	0.000	0.000	0.000	0.000	0.000	0.000	0.000	0.000	0.000	0.000	0.000	0.000	0.000	0.000	0.035	0.045	0.049	0.053	3.086	0.042	0.429	80	560	100	316	8962	9278	331	7323	7654	Error	Error	-4.826	316	8962	331	7323	69033	665373	1.808	10.128	0	0	0
1	7	18	"A106"	"A106"	5770	13950	100	530	549	161	29	518	518	540	161	29	22	5	0	1337	1738	1005	57	989	989	997	128	12	76	65	0	0.000	0.000	0.000	0.000	0.000	0.000	0.000	0.000	0.000	0.000	0.000	0.000	0.000	0.000	0.034	0.041	0.241	0.194	4.583	0.034	0.015	80	560	100	12	348	360	31	749	780	Error	Error	-4.858	12	348	31	749	43910	139043	0.056	5.789	0	0	0
1	8	18	"A106"	"A106"	6070	13950	100	572	594	190	31	517	517	527	164	31	30	10	0	1460	1952	1201	61	978	978	993	149	15	80	67	0	0.000	0.000	0.000	0.000	0.000	0.000	0.000	0.000	0.000	0.000	0.000	0.000	0.000	0.000	0.114	0.079	0.234	0.211	5.178	0.065	0.079	80	560	100	55	482	537	77	974	1051	Error	Error	-3.132	55	482	77	974	47490	156191	0.409	6.436	0	0	0
1	9	18	"A106"	"A106"	6370	13950	100	562	581	174	29	521	521	542	262	48	10	2	0	1642	2039	1172	57	969	969	994	223	22	75	66	0	0.000	0.000	0.000	0.000	0.000	0.000	0.000	0.000	0.000	0.000	0.000	0.000	0.000	0.000	0.061	0.056	0.170	0.131	4.560	0.044	0.037	80	560	100	41	673	714	60	1070	1130	Error	Error	-4.037	41	673	60	1070	46514	163102	0.149	4.686	0	0	0
1	10	18	"A107"	"A107"	6680	13950	100	593	611	221	36	521	521	536	171	31	23	11	0	2444	2965	1947	65	985	985	999	148	14	82	77	0	0.000	0.000	0.000	0.000	0.000	0.000	0.000	0.000	0.000	0.000	0.000	0.000	0.000	0.000	0.049	0.045	0.086	0.101	4.703	0.041	0.073	80	560	100	72	1459	1531	90	1980	2070	Error	Error	-4.341	72	1459	90	1980	48900	237212	0.439	13.284	0	0	0
1	11	18	"A107"	"A107"	6980	13950	100	644	661	239	36	528	528	542	168	30	36	17	0	2328	3376	2648	78	997	997	1013	173	17	87	82	0	0.000	0.000	0.000	0.000	0.000	0.000	0.000	0.000	0.000	0.000	0.000	0.000	0.000	0.000	0.087	0.056	0.096	0.110	4.684	0.047	0.161	80	560	100	116	1331	1447	133	2379	2512	Error	Error	-3.520	116	1331	133	2379	52855	270096	0.708	13.659	0	0	0
1	12	18	"A107"	"A107"	7280	13950	100	564	595	204	34	520	520	536	167	31	28	10	0	2350	3532	2592	73	1002	1002	1011	141	13	87	81	0	0.000	0.000	0.000	0.000	0.000	0.000	0.000	0.000	0.000	0.000	0.000	0.000	0.000	0.000	0.033	0.030	0.049	0.064	5.202	0.039	0.132	80	560	100	44	1348	1392	75	2530	2605	Error	Error	-4.937	44	1348	75	2530	47573	282546	0.353	17.879	0	0	0
1	13	18	"A108"	"A108"	7580	13950	100	594	658	227	34	511	511	528	183	34	36	15	0	3157	4311	3096	71	979	979	987	144	14	95	86	0	0.000	0.000	0.000	0.000	0.000	0.000	0.000	0.000	0.000	0.000	0.000	0.000	0.000	0.000	0.038	0.044	0.067	0.073	4.516	0.041	0.197	80	560	100	83	2178	2261	147	3332	3479	Error	Error	-4.714	83	2178	147	3332	52656	344891	0.710	23.083	0	0	0
1	14	18	"A108"	"A108"	7880	13950	100	631	642	219	34	513	513	525	168	32	35	13	0	3330	4476	2804	62	1007	1007	1034	198	19	91	88	0	0.000	0.000	0.000	0.000	0.000	0.000	0.000	0.000	0.000	0.000	0.000	0.000	0.000	0.000	0.051	0.037	0.045	0.056	3.771	0.038	0.178	80	560	100	118	2323	2441	129	3469	3598	Error	Error	-4.299	118	2323	129	3469	51358	358045	0.696	17.384	0	0	0
1	15	18	"A108"	"A108"	8180	13950	100	611	667	246	36	532	532	541	168	31	33	23	0	2808	3624	2435	67	1011	1011	1032	171	16	82	76	0	0.000	0.000	0.000	0.000	0.000	0.000	0.000	0.000	0.000	0.000	0.000	0.000	0.000	0.000	0.044	0.052	0.083	0.087	5.363	0.056	0.206	80	560	100	79	1797	1876	135	2613	2748	Error	Error	-4.508	79	1797	135	2613	53370	289911	0.750	15.158	0	0	0
1	16	18	"A109"	"A109"	8480	13950	100	544	567	155	27	564	564	619	775	125	0	0	0	1474	1777	845	47	1040	1040	1057	154	14	81	62	0	0.000	0.000	0.000	0.000	0.000	0.000	0.000	0.000	0.000	0.000	0.000	0.000	0.000	0.000	-0.046	0.004	0.175	0.220	4.786	0.038	0.011	80	560	100	-20	434	414	3	737	740	Error	Error	Error	-20	434	3	737	45399	142121	-0.067	4.675	0	0	0
1	17	18	"A109"	"A109"	8780	13940	100	609	654	279	42	556	556	577	185	32	25	10	0	1516	1852	1074	57	1048	1048	1060	172	16	70	58	0	0.000	0.000	0.000	0.000	0.000	0.000	0.000	0.000	0.000	0.000	0.000	0.000	0.000	0.000	0.113	0.122	0.126	0.142	6.166	0.110	0.093	80	560	100	53	468	521	98	804	902	Error	Error	-3.142	53	468	98	804	52330	148125	0.416	4.605	0	0	0
1	18	18	"A109"	"A109"	9080	13940	100	723	759	222	29	656	656	668	186	27	31	12	0	1481	1663	645	38	1139	1139	1139	147	12	68	56	0	0.000	0.000	0.000	0.000	0.000	0.000	0.000	0.000	0.000	0.000	0.000	0.000	0.000	0.000	0.196	0.197	0.363	0.361	4.846	0.162	0.070	80	560	100	67	342	409	103	524	627	Error	Error	-2.352	67	342	103	524	60706	133076	0.489	3.565	0	0	0
1	1	19	"A110"	"A110"	3970	14250	100	653	699	229	32	584	584	598	185	30	31	12	0	3180	4368	3272	74	1003	1003	1019	169	16	87	77	0	0.000	0.000	0.000	0.000	0.000	0.000	0.000	0.000	0.000	0.000	0.000	0.000	0.000	0.000	0.032	0.034	0.066	0.064	4.505	0.039	0.175	80	560	100	69	2177	2246	115	3365	3480	Error	Error	-4.980	69	2177	115	3365	55934	349452	0.546	19.817	0	0	0
1	2	19	"A110"	"A110"	4280	14250	100	723	745	275	36	569	569	586	186	31	40	15	0	4630	5967	3605	60	1012	1012	1022	148	14	97	95	0	0.000	0.000	0.000	0.000	0.000	0.000	0.000	0.000	0.000	0.000	0.000	0.000	0.000	0.000	0.043	0.036	0.045	0.046	2.498	0.036	0.180	80	560	100	154	3618	3772	176	4955	5131	Error	Error	-4.554	154	3618	176	4955	59562	477376	0.855	33.412	0	0	0
1	3	19	"A110"	"A110"	4580	14250	100	690	756	318	42	577	577	595	187	31	37	21	0	3803	5214	3587	68	1031	1031	1037	141	13	96	95	0	0.000	0.000	0.000	0.000	0.000	0.000	0.000	0.000	0.000	0.000	0.000	0.000	0.000	0.000	0.041	0.043	0.061	0.055	3.155	0.047	0.242	80	560	100	113	2772	2885	179	4183	4362	Error	Error	-4.617	113	2772	179	4183	60494	417144	0.861	29.624	0	0	0
1	4	19	"A111"	"A111"	4880	14250	100	605	615	202	32	572	572	592	267	45	10	3	0	2483	2797	1329	47	997	997	1013	252	24	90	85	0	0.000	0.000	0.000	0.000	0.000	0.000	0.000	0.000	0.000	0.000	0.000	0.000	0.000	0.000	0.022	0.024	0.105	0.100	4.027	0.024	0.018	80	560	100	33	1486	1519	43	1800	1843	Error	Error	-5.493	33	1486	43	1800	49208	223783	0.086	7.079	0	0	0
1	5	19	"A111"	"A111"	5180	14250	100	630	670	258	38	546	546	562	175	31	32	12	0	2816	4096	2873	70	1015	1015	1027	141	13	97	93	0	0.000	0.000	0.000	0.000	0.000	0.000	0.000	0.000	0.000	0.000	0.000	0.000	0.000	0.000	0.047	0.040	0.069	0.061	3.626	0.043	0.159	80	560	100	84	1801	1885	124	3081	3205	Error	Error	-4.422	84	1801	124	3081	53584	327672	0.617	21.766	0	0	0
1	6	19	"A111"	"A111"	5480	14250	100	677	722	234	32	560	560	582	259	44	30	6	0	3333	4997	3470	69	1001	1001	1032	369	35	95	92	0	0.000	0.000	0.000	0.000	0.000	0.000	0.000	0.000	0.000	0.000	0.000	0.000	0.000	0.000	0.050	0.041	0.058	0.055	3.556	0.051	0.102	80	560	100	117	2332	2449	162	3996	4158	Error	Error	-4.317	117	2332	162	3996	57752	399757	0.541	10.745	0	0	0
1	7	19	"A112"	"A112"	5780	14250	100	604	616	200	32	540	540	551	176	31	30	8	0	4287	4325	1952	45	981	981	989	142	14	92	90	0	0.000	0.000	0.000	0.000	0.000	0.000	0.000	0.000	0.000	0.000	0.000	0.000	0.000	0.000	0.019	0.023	0.054	0.050	4.873	0.023	0.050	80	560	100	64	3306	3370	76	3344	3420	Error	Error	-5.691	64	3306	76	3344	49260	345967	0.369	23.493	0	0	0
1	8	19	"A112"	"A112"	6080	14250	100	762	791	263	33	537	537	592	640	108	7	0	0	8103	7759	3451	44	1006	1006	1027	168	16	98	96	0	0.000	0.000	0.000	0.000	0.000	0.000	0.000	0.000	0.000	0.000	0.000	0.000	0.000	0.000	0.032	0.038	0.043	0.036	3.495	0.036	0.315	80	560	100	225	7097	7322	254	6753	7007	Error	Error	-4.979	225	7097	254	6753	63252	620732	0.311	40.071	0	0	0
1	9	19	"A112"	"A112"	6380	14250	100	735	776	272	35	527	527	556	243	43	43	16	0	7892	7344	3274	44	980	980	1018	356	34	96	95	0	0.000	0.000	0.000	0.000	0.000	0.000	0.000	0.000	0.000	0.000	0.000	0.000	0.000	0.000	0.030	0.039	0.038	0.037	2.778	0.038	0.304	80	560	100	208	6912	7120	249	6364	6613	Error	Error	-5.054	208	6912	249	6364	62091	587532	0.905	17.770	0	0	0
1	10	19	"A113"	"A113"	6680	14250	100	600	631	199	31	529	529	546	172	31	31	11	0	3002	4234	2976	70	1002	1002	1018	185	18	92	91	0	0.000	0.000	0.000	0.000	0.000	0.000	0.000	0.000	0.000	0.000	0.000	0.000	0.000	0.000	0.036	0.032	0.050	0.055	3.640	0.030	0.109	80	560	100	71	2000	2071	102	3232	3334	Error	Error	-4.816	71	2000	102	3232	50511	338691	0.494	17.384	0	0	0
1	11	19	"A113"	"A113"	6980	14250	100	643	650	209	32	528	528	575	317	55	16	2	0	3690	4683	3022	64	994	994	1021	256	25	93	88	0	0.000	0.000	0.000	0.000	0.000	0.000	0.000	0.000	0.000	0.000	0.000	0.000	0.000	0.000	0.043	0.033	0.048	0.046	4.770	0.033	0.139	80	560	100	115	2696	2811	122	3689	3811	Error	Error	-4.551	115	2696	122	3689	52022	374609	0.237	14.305	0	0	0
1	12	19	"A113"	"A113"	7280	14250	100	647	666	233	34	503	503	519	167	32	47	26	0	3144	4371	3112	71	993	993	1016	203	19	88	81	0	0.000	0.000	0.000	0.000	0.000	0.000	0.000	0.000	0.000	0.000	0.000	0.000	0.000	0.000	0.067	0.048	0.061	0.081	3.961	0.039	0.161	80	560	100	144	2151	2295	163	3378	3541	Error	Error	-3.901	144	2151	163	3378	53313	349655	0.880	16.527	0	0	0
1	13	19	"A114"	"A114"	7580	14250	100	780	801	246	30	500	500	526	184	34	66	36	0	9695	8783	3326	37	980	980	1000	219	21	97	91	0	0.000	0.000	0.000	0.000	0.000	0.000	0.000	0.000	0.000	0.000	0.000	0.000	0.000	0.000	0.032	0.039	0.039	0.036	2.873	0.037	0.362	80	560	100	280	8715	8995	301	7803	8104	Error	Error	-4.960	280	8715	301	7803	64093	702622	1.495	35.539	0	0	0
1	14	19	"A114"	"A114"	7880	14250	100	817	835	244	29	542	542	553	200	36	63	32	0	9998	8543	3806	44	1008	1008	1052	302	28	98	96	0	0.000	0.000	0.000	0.000	0.000	0.000	0.000	0.000	0.000	0.000	0.000	0.000	0.000	0.000	0.031	0.039	0.041	0.041	2.751	0.037	0.371	80	560	100	275	8990	9265	293	7535	7828	Error	Error	-5.031	275	8990	293	7535	66763	683422	1.410	24.805	0	0	0
1	15	19	"A114"	"A114"	8180	14250	100	783	810	261	32	535	535	550	174	31	61	37	0	9439	8160	3730	45	1023	1023	1047	199	19	100	98	0	0.000	0.000	0.000	0.000	0.000	0.000	0.000	0.000	0.000	0.000	0.000	0.000	0.000	0.000	0.029	0.039	0.043	0.036	2.748	0.037	0.351	80	560	100	248	8416	8664	275	7137	7412	Error	Error	-5.085	248	8416	275	7137	64794	652779	1.494	35.744	0	0	0
1	16	19	"A115"	"A115"	8480	14250	100	599	633	235	37	542	542	551	173	31	30	11	0	2510	3232	2096	64	1030	1030	1047	159	15	88	86	0	0.000	0.000	0.000	0.000	0.000	0.000	0.000	0.000	0.000	0.000	0.000	0.000	0.000	0.000	0.039	0.041	0.099	0.090	4.834	0.048	0.121	80	560	100	57	1480	1537	91	2202	2293	Error	Error	-4.698	57	1480	91	2202	50661	258520	0.474	13.742	0	0	0
1	17	19	"A115"	"A115"	8780	14240	100	644	688	230	33	589	589	608	204	33	32	8	0	2831	3813	2652	69	1065	1065	1088	179	16	92	87	0	0.000	0.000	0.000	0.000	0.000	0.000	0.000	0.000	0.000	0.000	0.000	0.000	0.000	0.000	0.031	0.036	0.054	0.062	6.436	0.046	0.166	80	560	100	55	1766	1821	99	2748	2847	Error	Error	-5.005	55	1766	99	2748	55053	305060	0.392	15.223	0	0	0
1	18	19	"A115"	"A115"	9080	14240	100	683	728	235	32	641	641	657	193	29	30	12	0	2767	3749	2464	65	1111	1111	1122	153	13	92	91	0	0.000	0.000	0.000	0.000	0.000	0.000	0.000	0.000	0.000	0.000	0.000	0.000	0.000	0.000	0.025	0.033	0.062	0.062	3.839	0.039	0.090	80	560	100	42	1656	1698	87	2638	2725	Error	Error	-5.301	42	1656	87	2638	58203	299916	0.368	17.170	0	0	0
1	1	20	"A116"	"A116"	3980	14550	100	1021	1032	521	50	600	600	608	173	28	71	62	0	10335	8678	4681	53	1017	1017	1080	884	81	80	77	0	0.000	0.000	0.000	0.000	0.000	0.000	0.000	0.000	0.000	0.000	0.000	0.000	0.000	0.000	0.045	0.056	0.055	0.070	3.452	0.063	0.506	80	560	100	421	9318	9739	432	7661	8093	Error	Error	-4.468	421	9318	432	7661	82573	694229	2.451	8.595	0	0	0
1	2	20	"A116"	"A116"	4280	14550	100	1054	1052	326	30	571	571	591	179	30	76	63	0	11126	9499	4090	43	1015	1015	1083	376	34	97	91	0	0.000	0.000	0.000	0.000	0.000	0.000	0.000	0.000	0.000	0.000	0.000	0.000	0.000	0.000	0.048	0.057	0.056	0.058	1.992	0.054	0.572	80	560	100	483	10111	10594	481	8484	8965	Error	Error	-4.388	483	10111	481	8484	84132	759895	2.575	22.383	0	0	0
1	3	20	"A116"	"A116"	4580	14550	100	1081	1074	355	33	597	597	599	178	29	78	67	0	11408	9922	4242	42	1036	1036	1066	289	27	95	87	0	0.000	0.000	0.000	0.000	0.000	0.000	0.000	0.000	0.000	0.000	0.000	0.000	0.000	0.000	0.047	0.054	0.051	0.054	2.448	0.051	0.535	80	560	100	484	10372	10856	477	8886	9363	Error	Error	-4.422	484	10372	477	8886	85933	793798	2.669	30.644	0	0	0
1	4	20	"A117"	"A117"	4880	14550	100	560	610	229	37	553	553	576	185	32	25	7	0	1459	1727	908	52	998	998	1008	151	14	73	66	0	0.000	0.000	0.000	0.000	0.000	0.000	0.000	0.000	0.000	0.000	0.000	0.000	0.000	0.000	0.015	0.078	0.223	0.305	6.111	0.139	0.159	80	560	100	7	461	468	57	729	786	Error	Error	-6.041	7	461	57	729	48777	138157	0.184	4.762	0	0	0
1	5	20	"A117"	"A117"	5180	14550	100	659	686	246	35	589	589	601	216	35	27	7	0	1482	1781	925	51	1005	1005	1018	156	15	82	66	0	0.000	0.000	0.000	0.000	0.000	0.000	0.000	0.000	0.000	0.000	0.000	0.000	0.000	0.000	0.147	0.125	0.232	0.234	2.860	0.177	0.112	80	560	100	70	477	547	97	776	873	Error	Error	-2.769	70	477	97	776	54889	142502	0.394	4.891	0	0	0
1	6	20	"A117"	"A117"	5480	14550	100	665	678	246	36	567	567	583	172	29	36	15	0	1522	1838	934	50	1013	1013	1019	161	15	83	66	0	0.000	0.000	0.000	0.000	0.000	0.000	0.000	0.000	0.000	0.000	0.000	0.000	0.000	0.000	0.193	0.135	0.286	0.326	4.414	0.122	0.111	80	560	100	98	509	607	111	825	936	Error	Error	-2.377	98	509	111	825	54238	147075	0.552	5.087	0	0	0
1	7	20	"A118"	"A118"	5780	14550	100	634	671	229	34	545	545	556	169	30	37	17	0	2558	3934	3191	81	992	992	1001	149	14	92	88	0	0.000	0.000	0.000	0.000	0.000	0.000	0.000	0.000	0.000	0.000	0.000	0.000	0.000	0.000	0.057	0.043	0.085	0.097	4.044	0.036	0.160	80	560	100	89	1566	1655	126	2942	3068	Error	Error	-4.137	89	1566	126	2942	53697	314719	0.680	19.685	0	0	0
1	8	20	"A118"	"A118"	6080	14550	100	638	663	211	31	558	558	570	171	30	33	13	0	3420	4414	3347	75	1003	1003	1027	159	15	85	78	0	0.000	0.000	0.000	0.000	0.000	0.000	0.000	0.000	0.000	0.000	0.000	0.000	0.000	0.000	0.033	0.031	0.049	0.069	4.927	0.028	0.104	80	560	100	80	2417	2497	105	3411	3516	Error	Error	-4.917	80	2417	105	3411	53009	353122	0.544	21.302	0	0	0
1	9	20	"A118"	"A118"	6380	14550	100	618	633	197	31	532	532	548	188	34	26	10	0	3487	3958	2687	67	975	975	997	204	20	82	78	0	0.000	0.000	0.000	0.000	0.000	0.000	0.000	0.000	0.000	0.000	0.000	0.000	0.000	0.000	0.034	0.034	0.065	0.078	5.069	0.038	0.150	80	560	100	86	2512	2598	101	2983	3084	Error	Error	-4.868	86	2512	101	2983	50616	316634	0.452	14.515	0	0	0
1	10	20	"A119"	"A119"	6690	14550	100	799	810	239	29	563	563	601	237	39	48	16	0	5743	5833	3653	62	1025	1025	1047	192	18	86	83	0	0.000	0.000	0.000	0.000	0.000	0.000	0.000	0.000	0.000	0.000	0.000	0.000	0.000	0.000	0.050	0.051	0.059	0.063	3.373	0.040	0.242	80	560	100	236	4718	4954	247	4808	5055	Error	Error	-4.321	236	4718	247	4808	64792	466602	0.882	24.927	0	0	0
1	11	20	"A119"	"A119"	6990	14550	100	789	852	289	33	565	565	573	174	30	60	31	0	7834	7237	3740	51	1033	1033	1051	187	17	95	91	0	0.000	0.000	0.000	0.000	0.000	0.000	0.000	0.000	0.000	0.000	0.000	0.000	0.000	0.000	0.033	0.046	0.045	0.056	3.879	0.042	0.329	80	560	100	224	6801	7025	287	6204	6491	Error	Error	-4.924	224	6801	287	6204	68169	578928	1.603	33.080	0	0	0
1	12	20	"A119"	"A119"	7290	14550	100	643	704	273	38	528	528	555	184	33	40	21	0	5343	5568	3113	55	1014	1014	1036	206	19	91	88	0	0.000	0.000	0.000	0.000	0.000	0.000	0.000	0.000	0.000	0.000	0.000	0.000	0.000	0.000	0.027	0.039	0.046	0.051	3.904	0.040	0.216	80	560	100	115	4329	4444	176	4554	4730	Error	Error	-5.234	115	4329	176	4554	56345	445460	0.810	22.000	0	0	0
1	13	20	"A120"	"A120"	7590	14550	100	634	666	212	31	538	538	552	181	32	36	15	0	1794	2186	1167	53	1001	1001	1023	190	18	81	73	0	0.000	0.000	0.000	0.000	0.000	0.000	0.000	0.000	0.000	0.000	0.000	0.000	0.000	0.000	0.121	0.108	0.163	0.193	3.634	0.107	0.162	80	560	100	96	793	889	128	1185	1313	Error	Error	-3.046	96	793	128	1185	53303	174861	0.630	6.121	0	0	0
1	14	20	"A120"	"A120"	7890	14550	100	640	632	207	32	536	536	566	213	37	22	6	0	3009	2916	1066	36	1002	1002	1013	156	15	95	95	0	0.000	0.000	0.000	0.000	0.000	0.000	0.000	0.000	0.000	0.000	0.000	0.000	0.000	0.000	0.052	0.050	0.090	0.089	3.271	0.063	0.062	80	560	100	104	2007	2111	96	1914	2010	Error	Error	-4.270	104	2007	96	1914	50591	233266	0.310	12.199	0	0	0
1	15	20	"A120"	"A120"	8190	14550	100	625	672	210	31	567	567	609	486	79	3	0	0	2503	2978	1425	47	1028	1028	1069	335	31	91	83	0	0.000	0.000	0.000	0.000	0.000	0.000	0.000	0.000	0.000	0.000	0.000	0.000	0.000	0.000	0.039	0.054	0.107	0.100	4.278	0.066	0.126	80	560	100	58	1475	1533	105	1950	2055	Error	Error	-4.669	58	1475	105	1950	53774	238266	0.130	5.699	0	0	0
1	16	20	"A121"	"A121"	8490	14550	100	866	902	298	33	586	586	600	187	31	67	37	0	7448	8287	5655	68	1068	1068	1075	163	15	92	85	0	0.000	0.000	0.000	0.000	0.000	0.000	0.000	0.000	0.000	0.000	0.000	0.000	0.000	0.000	0.044	0.044	0.047	0.069	4.487	0.040	0.449	80	560	100	280	6380	6660	316	7219	7535	Error	Error	-4.510	280	6380	316	7219	72170	662938	1.615	44.245	0	0	0
1	17	20	"A121"	"A121"	8790	14550	100	923	932	309	33	620	620	637	194	30	57	40	0	5942	9000	6103	67	1097	1097	1104	155	14	97	93	0	0.000	0.000	0.000	0.000	0.000	0.000	0.000	0.000	0.000	0.000	0.000	0.000	0.000	0.000	0.063	0.039	0.044	0.050	2.921	0.036	0.385	80	560	100	303	4845	5148	312	7903	8215	Error	Error	-3.999	303	4845	312	7903	74531	720017	1.521	50.942	0	0	0
1	18	20	"A121"	"A121"	9090	14540	100	980	1045	397	37	679	679	713	491	68	35	8	0	8382	9720	5796	59	1145	1145	1191	484	40	90	85	0	0.000	0.000	0.000	0.000	0.000	0.000	0.000	0.000	0.000	0.000	0.000	0.000	0.000	0.000	0.042	0.043	0.046	0.041	2.467	0.057	0.154	80	560	100	301	7237	7538	366	8575	8941	Error	Error	-4.588	301	7237	366	8575	83632	777564	0.676	17.622	0	0	0
1	1	21	"Blank"	"Blank"	3980	14860	100	593	618	192	31	595	595	623	190	30	17	3	0	1023	1026	123	11	1001	1001	1012	163	16	11	1	0	0.000	0.000	0.000	0.000	0.000	0.000	0.000	0.000	0.000	0.000	0.000	0.000	0.000	0.000	-0.091	0.920	1.603	1.661	2.754	1.717	0.110	80	560	100	-2	22	20	23	25	48	Error	Error	Error	-2	22	23	25	49402	82111	-0.026	0.086	0	0	0
1	2	21	"Blank"	"Blank"	4290	14850	100	581	620	204	32	584	584	596	167	28	26	7	0	1018	1014	130	12	1010	1010	1022	148	14	7	3	0	0.000	0.000	0.000	0.000	0.000	0.000	0.000	0.000	0.000	0.000	0.000	0.000	0.000	0.000	-0.375	9.000	2.032	2.074	2.851	3.928	0.021	80	560	100	-3	8	5	36	4	40	Error	Error	Error	-3	8	36	4	49574	81147	0.144	-0.054	0	0	0
1	3	21	"Blank"	"Blank"	4590	14850	100	489	515	155	30	578	578	588	176	29	6	1	0	874	880	121	13	983	983	989	129	13	3	0	0	0.000	0.000	0.000	0.000	0.000	0.000	0.000	0.000	0.000	0.000	0.000	0.000	0.000	0.000	0.817	0.612	1.309	1.279	4.219	3.013	0.031	80	560	100	-89	-109	-198	-63	-103	-166	Error	Error	-0.292	-89	-109	-63	-103	41225	70439	-0.415	-0.845	0	0	0
1	4	21	"Blank"	"Blank"	4890	14850	100	606	599	193	32	583	583	600	196	32	16	2	0	1007	1019	114	11	988	988	1007	135	13	16	3	0	0.000	0.000	0.000	0.000	0.000	0.000	0.000	0.000	0.000	0.000	0.000	0.000	0.000	0.000	1.211	0.516	1.369	1.674	3.666	3.083	0.088	80	560	100	23	19	42	16	31	47	Error	Error	0.276	23	19	16	31	47956	81519	-0.005	0.089	0	0	0
1	5	21	"Blank"	"Blank"	5190	14850	100	567	582	148	25	598	598	612	187	30	6	2	0	1028	1029	118	11	1010	1010	1026	179	17	11	0	0	0.000	0.000	0.000	0.000	0.000	0.000	0.000	0.000	0.000	0.000	0.000	0.000	0.000	0.000	-1.722	-0.842	1.732	1.647	5.428	1.168	0.085	80	560	100	-31	18	-13	-16	19	3	Error	Error	Error	-31	18	-16	19	46570	82335	-0.160	0.017	0	0	0
1	6	21	"Blank"	"Blank"	5490	14850	100	567	600	208	34	587	587	598	189	31	21	5	0	963	965	114	11	997	997	1014	157	15	3	1	0	0.000	0.000	0.000	0.000	0.000	0.000	0.000	0.000	0.000	0.000	0.000	0.000	0.000	0.000	0.588	-0.406	1.529	1.573	5.197	6.309	0.053	80	560	100	-20	-34	-54	13	-32	-19	Error	Error	-0.766	-20	-34	13	-32	48010	77200	0.011	-0.312	0	0	0
1	7	21	"Blank"	"Blank"	5790	14850	100	567	593	234	39	558	558	614	653	106	1	1	0	1008	1028	220	21	1000	1000	1025	344	33	2	1	0	0.000	0.000	0.000	0.000	0.000	0.000	0.000	0.000	0.000	0.000	0.000	0.000	0.000	0.000	1.125	1.250	1.560	1.612	8.500	2.818	0.331	80	560	100	9	8	17	35	28	63	Error	Error	0.170	9	8	35	28	47418	82217	-0.032	0.009	0	0	0
1	8	21	"Blank"	"Blank"	6090	14850	100	568	590	199	33	558	558	575	180	31	17	3	0	996	1009	200	19	1017	1017	1038	187	18	2	1	0	0.000	0.000	0.000	0.000	0.000	0.000	0.000	0.000	0.000	0.000	0.000	0.000	0.000	0.000	-0.476	-4.000	1.277	1.556	3.042	0.751	0.117	80	560	100	10	-21	-11	32	-8	24	Error	Error	Error	10	-21	32	-8	47228	80741	0.083	-0.155	0	0	0
1	9	21	"Blank"	"Blank"	6390	14850	100	591	689	665	96	580	580	597	177	29	17	8	0	1005	1027	150	14	1020	1020	1032	141	13	11	2	0	0.000	0.000	0.000	0.000	0.000	0.000	0.000	0.000	0.000	0.000	0.000	0.000	0.000	0.000	-0.733	15.571	2.143	1.463	4.620	24.256	0.010	80	560	100	11	-15	-4	109	7	116	Error	Error	Error	11	-15	109	7	55114	82171	0.520	-0.035	0	0	0
1	10	21	"Blank"	"Blank"	6690	14850	100	577	598	173	28	579	579	594	237	39	11	1	0	1035	1036	100	9	1002	1002	1010	162	16	10	0	0	0.000	0.000	0.000	0.000	0.000	0.000	0.000	0.000	0.000	0.000	0.000	0.000	0.000	0.000	-0.061	0.559	2.095	1.829	3.868	2.543	0.034	80	560	100	-2	33	31	19	34	53	Error	Error	Error	-2	33	19	34	47847	82904	0.017	0.160	0	0	0
1	11	21	"Blank"	"Blank"	6990	14850	100	581	601	183	30	595	595	606	197	32	18	2	0	1055	1069	175	16	1023	1023	1045	185	17	16	3	0	0.000	0.000	0.000	0.000	0.000	0.000	0.000	0.000	0.000	0.000	0.000	0.000	0.000	0.000	-0.437	0.130	1.012	0.984	5.261	1.142	0.154	80	560	100	-14	32	18	6	46	52	Error	Error	Error	-14	32	6	46	48091	85545	-0.025	0.130	0	0	0
1	12	21	"Blank"	"Blank"	7290	14850	100	593	635	199	31	563	563	612	566	92	1	0	0	1031	1054	210	19	1002	1002	1015	175	17	10	2	0	0.000	0.000	0.000	0.000	0.000	0.000	0.000	0.000	0.000	0.000	0.000	0.000	0.000	0.000	1.034	1.385	1.617	1.846	4.266	0.865	0.166	80	560	100	30	29	59	72	52	124	Error	Error	0.049	30	29	72	52	50789	84301	0.041	0.223	0	0	0
1	13	21	"Blank"	"Blank"	7590	14850	100	560	607	223	36	580	580	601	186	30	21	2	0	1021	1055	282	26	1033	1033	1056	179	16	7	1	0	0.000	0.000	0.000	0.000	0.000	0.000	0.000	0.000	0.000	0.000	0.000	0.000	0.000	0.000	1.667	1.227	1.623	1.787	4.685	0.964	0.133	80	560	100	-20	-12	-32	27	22	49	Error	Error	0.737	-20	-12	27	22	48567	84406	0.032	-0.006	0	0	0
1	14	21	"Blank"	"Blank"	7890	14850	100	644	647	224	34	599	599	614	191	31	18	5	0	1052	1073	144	13	1045	1045	1054	167	15	8	3	0	0.000	0.000	0.000	0.000	0.000	0.000	0.000	0.000	0.000	0.000	0.000	0.000	0.000	0.000	6.429	1.714	1.049	1.494	4.491	2.472	0.079	80	560	100	45	7	52	48	28	76	Error	Error	2.684	45	7	48	28	51798	85829	0.173	0.114	0	0	0
1	15	21	"Blank"	"Blank"	8190	14850	100	586	615	201	32	593	593	608	180	29	15	7	0	1061	1064	153	14	1053	1053	1072	158	14	16	2	0	0.000	0.000	0.000	0.000	0.000	0.000	0.000	0.000	0.000	0.000	0.000	0.000	0.000	0.000	-0.875	2.000	1.076	0.959	3.597	3.009	0.037	80	560	100	-7	8	1	22	11	33	Error	Error	Error	-7	8	22	11	49170	85116	0.039	-0.051	0	0	0
1	16	21	"Blank"	"Blank"	8490	14850	100	621	664	208	31	625	625	642	191	29	25	7	0	1064	1073	125	11	1087	1087	1089	121	11	11	3	0	0.000	0.000	0.000	0.000	0.000	0.000	0.000	0.000	0.000	0.000	0.000	0.000	0.000	0.000	0.174	-2.786	1.353	1.542	4.368	156.294	0.000	80	560	100	-4	-23	-27	39	-14	25	Error	Error	-2.524	-4	-23	39	-14	53140	85874	0.115	-0.132	0	0	0
1	17	21	"Blank"	"Blank"	8790	14850	100	672	675	200	29	643	643	652	200	30	21	5	0	1121	1131	138	12	1093	1093	1099	151	13	20	5	0	0.000	0.000	0.000	0.000	0.000	0.000	0.000	0.000	0.000	0.000	0.000	0.000	0.000	0.000	1.036	0.842	1.475	1.628	3.440	2.414	0.075	80	560	100	29	28	57	32	38	70	Error	Error	0.051	29	28	32	38	53970	90480	0.115	0.212	0	0	0
1	18	21	"Blank"	"Blank"	9090	14850	100	705	710	196	27	695	695	721	214	29	15	2	0	1135	1155	113	9	1147	1147	1157	158	13	15	0	0	0.000	0.000	0.000	0.000	0.000	0.000	0.000	0.000	0.000	0.000	0.000	0.000	0.000	0.000	-0.833	1.875	1.612	1.560	5.985	8.928	0.014	80	560	100	10	-12	-2	15	8	23	Error	Error	Error	10	-12	15	8	56805	92404	-0.051	-0.013	0	0	0
