# Supplementary material for: Application of hybridization control probe to increase accuracy on ligation detection or minisequencing diagnostic microarrays
Source: BMC Res Notes. 2009 Dec 14;2:249. doi: 10.1186/1756-0500-2-249 (PMC2799435; doi:10.1186/1756-0500-2-249)
Supplement: Additional file 3 — Gpr_files. Zip-compressed file containing raw microarray data in GenePix results format (.gpr) and GAL (GenePix Array List) files. [file 1756-0500-2-249-S3.ZIP › gpr_files/slide5/lasi5_4-16.gpr]

ATF	1.0
30	76    
"Type=GenePix Results 3"
"DateTime=2009/04/29 14:56:44"
"Settings=C:\Axon\Data\HPV\290409\lasi5_1_16.gps"
"GalFile=C:\Axon\Data\HPV\ArrayIt_032009_InstiBioGalfile.gal"
"ArrayOfArrays=4-16"
"PixelSize=10"
"Wavelengths=532	488"
"ImageFiles=C:\Axon\Data\HPV\290409\lasi5_1-16.tif 2	C:\Axon\Data\HPV\290409\lasi5_1-16.tif 3"
"NormalizationMethod=None"
"NormalizationFactors=1	1"
"JpegImage="
"StdDev=Type 1"
"RatioFormulations=W1/W3 (#1/532)	W1/W4 (#1/488)	W3/W4 (532/488)"
"FeatureType=Circular"
"Barcode="
"BackgroundSubtraction=LocalFeature"
"ImageOrigin=0, 0"
"JpegOrigin=3720, 0"
"Creator=GenePix Pro 6.1.0.2"
"Scanner=GenePix 4200A 01 Autoloader [2]"
"FocusPosition=0"
"Temperature=24.4375"
"LinesAveraged=2"
"Comment="
"PMTGain=600	500"
"ScanPower=100	100"
"LaserPower=2.67883	2.56775"
"Filters=Standard Green	Standard Blue"
"ScanRegion=372,0,1916,6892"
"Supplier="
"Block"	"Column"	"Row"	"Name"	"ID"	"X"	"Y"	"Dia."	"F532 Median"	"F532 Mean"	"F532 SD"	"F532 CV"	"B532"	"B532 Median"	"B532 Mean"	"B532 SD"	"B532 CV"	"% > B532+1SD"	"% > B532+2SD"	"F532 % Sat."	"F488 Median"	"F488 Mean"	"F488 SD"	"F488 CV"	"B488"	"B488 Median"	"B488 Mean"	"B488 SD"	"B488 CV"	"% > B488+1SD"	"% > B488+2SD"	"F488 % Sat."	"Ratio of Medians (#1/532)"	"Ratio of Means (#1/532)"	"Median of Ratios (#1/532)"	"Mean of Ratios (#1/532)"	"Ratios SD (#1/532)"	"Rgn Ratio (#1/532)"	"Rgn R2 (#1/532)"	"Ratio of Medians (#1/488)"	"Ratio of Means (#1/488)"	"Median of Ratios (#1/488)"	"Mean of Ratios (#1/488)"	"Ratios SD (#1/488)"	"Rgn Ratio (#1/488)"	"Rgn R2 (#1/488)"	"Ratio of Medians (532/488)"	"Ratio of Means (532/488)"	"Median of Ratios (532/488)"	"Mean of Ratios (532/488)"	"Ratios SD (532/488)"	"Rgn Ratio (532/488)"	"Rgn R2 (532/488)"	"F Pixels"	"B Pixels"	"Circularity"	"Sum of Medians (#1/532)"	"Sum of Medians (#1/488)"	"Sum of Medians (532/488)"	"Sum of Means (#1/532)"	"Sum of Means (#1/488)"	"Sum of Means (532/488)"	"Log Ratio (#1/532)"	"Log Ratio (#1/488)"	"Log Ratio (532/488)"	"F532 Median - B532"	"F488 Median - B488"	"F532 Mean - B532"	"F488 Mean - B488"	"F532 Total Intensity"	"F488 Total Intensity"	"SNR 532"	"SNR 488"	"Flags"	"Normalize"	"Autoflag"
1	1	1	"A1"	"A1"	12910	8830	100	813	850	290	34	571	571	576	165	28	60	40	0	6112	6152	4632	75	1039	1039	1065	252	23	72	68	0	0.000	0.000	0.000	0.000	0.000	0.000	0.000	0.000	0.000	0.000	0.000	0.000	0.000	0.000	0.048	0.055	0.063	0.084	3.556	0.051	0.518	80	560	100	242	5073	5315	279	5113	5392	Error	Error	-4.390	242	5073	279	5113	67977	492138	1.661	20.187	0	0	0
1	2	1	"A1"	"A1"	13210	8820	100	835	900	335	37	556	556	563	158	28	68	42	0	8205	8274	6160	74	1050	1050	1149	880	76	68	63	0	0.000	0.000	0.000	0.000	0.000	0.000	0.000	0.000	0.000	0.000	0.000	0.000	0.000	0.000	0.039	0.048	0.050	0.078	4.268	0.045	0.620	80	560	100	279	7155	7434	344	7224	7568	Error	Error	-4.681	279	7155	344	7224	72029	661892	2.133	8.097	0	0	0
1	3	1	"A1"	"A1"	13510	8820	100	861	889	324	36	529	529	557	181	32	66	48	0	8267	8210	5634	68	1045	1045	1089	366	33	82	77	0	0.000	0.000	0.000	0.000	0.000	0.000	0.000	0.000	0.000	0.000	0.000	0.000	0.000	0.000	0.046	0.050	0.053	0.065	3.206	0.046	0.566	80	560	100	332	7222	7554	360	7165	7525	Error	Error	-4.443	332	7222	360	7165	71149	656792	1.834	19.456	0	0	0
1	4	1	"A2"	"A2"	13810	8820	100	841	865	301	34	546	546	568	184	32	62	43	0	7671	7477	6124	81	1018	1018	1166	1195	102	60	53	0	0.000	0.000	0.000	0.000	0.000	0.000	0.000	0.000	0.000	0.000	0.000	0.000	0.000	0.000	0.044	0.049	0.059	0.089	3.672	0.046	0.579	80	560	100	295	6653	6948	319	6459	6778	Error	Error	-4.495	295	6653	319	6459	69186	598147	1.614	5.281	0	0	0
1	5	1	"A2"	"A2"	14110	8820	100	771	883	363	41	543	543	568	199	35	56	42	0	9883	9284	6993	75	1041	1041	1202	991	82	67	65	0	0.000	0.000	0.000	0.000	0.000	0.000	0.000	0.000	0.000	0.000	0.000	0.000	0.000	0.000	0.026	0.041	0.048	0.062	4.112	0.042	0.568	80	560	100	228	8842	9070	340	8243	8583	Error	Error	-5.277	228	8842	340	8243	70640	742689	1.583	8.155	0	0	0
1	6	1	"A2"	"A2"	14410	8820	100	986	959	345	35	532	532	547	173	31	72	56	0	11570	9093	6619	72	1045	1045	1258	1164	92	66	63	0	0.000	0.000	0.000	0.000	0.000	0.000	0.000	0.000	0.000	0.000	0.000	0.000	0.000	0.000	0.043	0.053	0.057	0.084	3.506	0.046	0.668	80	560	100	454	10525	10979	427	8048	8475	Error	Error	-4.535	454	10525	427	8048	76684	727441	2.382	6.731	0	0	0
1	7	1	"A3"	"A3"	14710	8820	100	754	836	366	43	542	542	563	164	29	55	41	0	9015	7639	6108	79	1037	1037	1127	763	67	65	56	0	0.000	0.000	0.000	0.000	0.000	0.000	0.000	0.000	0.000	0.000	0.000	0.000	0.000	0.000	0.027	0.045	0.050	0.078	5.186	0.045	0.615	80	560	100	212	7978	8190	294	6602	6896	Error	Error	-5.234	212	7978	294	6602	66899	611094	1.665	8.535	0	0	0
1	8	1	"A3"	"A3"	15010	8820	100	1093	1036	385	37	565	565	575	177	30	73	65	0	14413	11001	6945	63	1068	1068	1244	1160	93	73	68	0	0.000	0.000	0.000	0.000	0.000	0.000	0.000	0.000	0.000	0.000	0.000	0.000	0.000	0.000	0.040	0.047	0.052	0.068	3.616	0.046	0.682	80	560	100	528	13345	13873	471	9933	10404	Error	Error	-4.660	528	13345	471	9933	82875	880111	2.605	8.411	0	0	0
1	9	1	"A3"	"A3"	15310	8820	100	1040	1014	400	39	537	537	560	172	30	75	60	0	12282	9843	6368	64	1058	1058	1123	406	36	85	76	0	0.000	0.000	0.000	0.000	0.000	0.000	0.000	0.000	0.000	0.000	0.000	0.000	0.000	0.000	0.045	0.054	0.056	0.082	3.446	0.047	0.553	80	560	100	503	11224	11727	477	8785	9262	Error	Error	-4.480	503	11224	477	8785	81110	787424	2.640	21.478	0	0	0
1	10	1	"A4"	"A4"	15610	8820	100	759	821	317	38	565	565	581	178	30	55	31	0	4993	5390	4190	77	1056	1056	1154	961	83	57	56	0	0.000	0.000	0.000	0.000	0.000	0.000	0.000	0.000	0.000	0.000	0.000	0.000	0.000	0.000	0.049	0.059	0.066	0.113	4.776	0.051	0.518	80	560	100	194	3937	4131	256	4334	4590	Error	Error	-4.343	194	3937	256	4334	65696	431164	1.348	4.408	0	0	0
1	11	1	"A4"	"A4"	15910	8820	100	942	977	390	39	570	570	583	170	29	68	52	0	8681	8294	5812	70	1083	1083	1169	491	42	73	70	0	0.000	0.000	0.000	0.000	0.000	0.000	0.000	0.000	0.000	0.000	0.000	0.000	0.000	0.000	0.049	0.056	0.065	0.076	4.333	0.052	0.569	80	560	100	372	7598	7970	407	7211	7618	Error	Error	-4.352	372	7598	407	7211	78146	663557	2.318	14.511	0	0	0
1	12	1	"A4"	"A4"	16210	8820	100	1038	1013	491	48	600	600	608	168	27	63	58	0	9475	7966	5374	67	1104	1104	1213	573	47	70	70	0	0.000	0.000	0.000	0.000	0.000	0.000	0.000	0.000	0.000	0.000	0.000	0.000	0.000	0.000	0.052	0.060	0.060	0.083	3.270	0.060	0.527	80	560	100	438	8371	8809	413	6862	7275	Error	Error	-4.256	438	8371	413	6862	81053	637258	2.411	11.785	0	0	0
1	13	1	"A5"	"A5"	16510	8820	100	703	714	203	28	598	598	604	165	27	40	12	0	1730	2538	1904	75	1115	1115	1130	175	15	56	52	0	0.000	0.000	0.000	0.000	0.000	0.000	0.000	0.000	0.000	0.000	0.000	0.000	0.000	0.000	0.171	0.082	0.122	0.217	5.973	0.056	0.122	80	560	100	105	615	720	116	1423	1539	Error	Error	-2.550	105	615	116	1423	57136	203008	0.667	8.046	0	0	0
1	14	1	"A5"	"A5"	16810	8820	100	694	734	214	29	625	625	638	181	28	32	13	0	2520	3377	2688	79	1130	1130	1151	172	14	68	63	0	0.000	0.000	0.000	0.000	0.000	0.000	0.000	0.000	0.000	0.000	0.000	0.000	0.000	0.000	0.050	0.049	0.091	0.151	5.415	0.051	0.219	80	560	100	69	1390	1459	109	2247	2356	Error	Error	-4.332	69	1390	109	2247	58754	270130	0.530	12.942	0	0	0
1	15	1	"A5"	"A5"	17110	8820	100	681	729	209	28	621	621	636	179	28	27	15	0	2202	2952	2129	72	1126	1126	1138	163	14	71	63	0	0.000	0.000	0.000	0.000	0.000	0.000	0.000	0.000	0.000	0.000	0.000	0.000	0.000	0.000	0.056	0.059	0.130	0.148	7.708	0.050	0.128	80	560	100	60	1076	1136	108	1826	1934	Error	Error	-4.165	60	1076	108	1826	58288	236133	0.520	11.129	0	0	0
1	16	1	"A6"	"A6"	17410	8820	100	1043	1034	355	34	611	611	630	211	33	66	50	0	8210	7564	4524	59	1122	1122	1146	267	23	87	78	0	0.000	0.000	0.000	0.000	0.000	0.000	0.000	0.000	0.000	0.000	0.000	0.000	0.000	0.000	0.061	0.066	0.067	0.078	2.897	0.059	0.452	80	560	100	432	7088	7520	423	6442	6865	Error	Error	-4.036	432	7088	423	6442	82732	605114	1.915	24.037	0	0	0
1	17	1	"A6"	"A6"	17710	8820	100	985	1070	408	38	632	632	642	171	26	68	51	0	8016	7490	4715	62	1156	1156	1188	276	23	85	75	0	0.000	0.000	0.000	0.000	0.000	0.000	0.000	0.000	0.000	0.000	0.000	0.000	0.000	0.000	0.051	0.069	0.068	0.090	3.560	0.065	0.547	80	560	100	353	6860	7213	438	6334	6772	Error	Error	-4.280	353	6860	438	6334	85570	599193	2.503	22.833	0	0	0
1	18	1	"A6"	"A6"	18010	8820	100	933	987	387	39	670	670	685	195	28	60	38	0	6630	7024	4792	68	1172	1172	1200	208	17	87	81	0	0.000	0.000	0.000	0.000	0.000	0.000	0.000	0.000	0.000	0.000	0.000	0.000	0.000	0.000	0.048	0.054	0.057	0.070	2.884	0.057	0.451	80	560	100	263	5458	5721	317	5852	6169	Error	Error	-4.375	263	5458	317	5852	78926	561882	1.549	28.000	0	0	0
1	1	2	"A7"	"A7"	12910	9130	100	611	634	238	37	565	565	576	151	26	32	16	0	1236	2745	2489	90	1026	1026	1088	368	33	42	38	0	0.000	0.000	0.000	0.000	0.000	0.000	0.000	0.000	0.000	0.000	0.000	0.000	0.000	0.000	0.219	0.040	0.284	0.360	9.697	0.043	0.160	80	560	100	46	210	256	69	1719	1788	Error	Error	-2.191	46	210	69	1719	50752	219565	0.384	4.503	0	0	0
1	2	2	"A7"	"A7"	13210	9120	100	656	703	260	36	549	549	568	176	30	42	21	0	2824	4687	3863	82	1034	1034	1078	221	20	68	60	0	0.000	0.000	0.000	0.000	0.000	0.000	0.000	0.000	0.000	0.000	0.000	0.000	0.000	0.000	0.060	0.042	0.065	0.109	5.369	0.046	0.342	80	560	100	107	1790	1897	154	3653	3807	Error	Error	-4.064	107	1790	154	3653	56271	374920	0.767	16.330	0	0	0
1	3	2	"A7"	"A7"	13510	9120	100	626	657	213	32	539	539	565	184	32	36	11	0	1904	3418	2729	79	1035	1035	1071	219	20	53	51	0	0.000	0.000	0.000	0.000	0.000	0.000	0.000	0.000	0.000	0.000	0.000	0.000	0.000	0.000	0.100	0.050	0.090	0.174	8.419	0.047	0.229	80	560	100	87	869	956	118	2383	2501	Error	Error	-3.320	87	869	118	2383	52523	273460	0.500	10.717	0	0	0
1	4	2	"A8"	"A8"	13810	9120	100	667	807	379	46	545	545	556	167	30	43	37	0	1689	5988	6181	103	1042	1042	1268	1199	94	43	40	0	0.000	0.000	0.000	0.000	0.000	0.000	0.000	0.000	0.000	0.000	0.000	0.000	0.000	0.000	0.189	0.053	0.072	0.151	5.733	0.047	0.617	80	560	100	122	647	769	262	4946	5208	Error	Error	-2.407	122	647	262	4946	64522	479067	1.503	3.937	0	0	0
1	5	2	"A8"	"A8"	14110	9120	100	691	831	395	47	543	543	554	174	31	47	40	0	3936	7372	6704	90	1042	1042	1193	667	55	60	57	0	0.000	0.000	0.000	0.000	0.000	0.000	0.000	0.000	0.000	0.000	0.000	0.000	0.000	0.000	0.051	0.045	0.059	0.097	5.425	0.048	0.609	80	560	100	148	2894	3042	288	6330	6618	Error	Error	-4.289	148	2894	288	6330	66506	589781	1.592	9.264	0	0	0
1	6	2	"A8"	"A8"	14410	9120	100	637	710	371	52	539	539	561	173	30	45	23	0	6050	5849	4848	82	1038	1038	1213	705	58	58	57	0	0.000	0.000	0.000	0.000	0.000	0.000	0.000	0.000	0.000	0.000	0.000	0.000	0.000	0.000	0.020	0.036	0.048	0.104	7.173	0.041	0.272	80	560	100	98	5012	5110	171	4811	4982	Error	Error	-5.676	98	5012	171	4811	56803	467952	0.861	6.576	0	0	0
1	7	2	"A9"	"A9"	14710	9120	100	659	765	332	43	561	561	704	2483	352	0	0	0	1262	4669	5256	112	1087	1087	1473	2796	189	33	28	0	0.000	0.000	0.000	0.000	0.000	0.000	0.000	0.000	0.000	0.000	0.000	0.000	0.000	0.000	0.560	0.057	0.089	0.170	6.197	0.054	0.531	80	560	100	98	175	273	204	3582	3786	Error	Error	-0.837	98	175	204	3582	61173	373516	0.025	1.143	0	0	0
1	8	2	"A9"	"A9"	15010	9120	100	941	944	349	36	533	533	548	164	29	68	57	0	9162	9296	7179	77	1047	1047	1183	609	51	67	62	0	0.000	0.000	0.000	0.000	0.000	0.000	0.000	0.000	0.000	0.000	0.000	0.000	0.000	0.000	0.050	0.050	0.054	0.083	4.002	0.043	0.614	80	560	100	408	8115	8523	411	8249	8660	Error	Error	-4.314	408	8115	411	8249	75491	743713	2.415	13.322	0	0	0
1	9	2	"A9"	"A9"	15310	9120	100	916	929	391	42	563	563	587	188	32	60	48	0	7212	7889	6702	84	1076	1076	1266	859	67	56	55	0	0.000	0.000	0.000	0.000	0.000	0.000	0.000	0.000	0.000	0.000	0.000	0.000	0.000	0.000	0.058	0.054	0.068	0.134	4.448	0.050	0.629	80	560	100	353	6136	6489	366	6813	7179	Error	Error	-4.120	353	6136	366	6813	74357	631142	1.819	7.710	0	0	0
1	10	2	"A10"	"A10"	15620	9120	100	832	883	364	41	562	562	589	209	35	52	42	0	5023	6977	6144	88	1084	1084	1312	1614	123	53	51	0	0.000	0.000	0.000	0.000	0.000	0.000	0.000	0.000	0.000	0.000	0.000	0.000	0.000	0.000	0.069	0.054	0.063	0.108	3.558	0.054	0.692	80	560	100	270	3939	4209	321	5893	6214	Error	Error	-3.867	270	3939	321	5893	70607	558148	1.407	3.510	0	0	0
1	11	2	"A10"	"A10"	15920	9120	100	867	891	341	38	586	586	604	186	30	58	43	0	6565	7027	4890	69	1087	1087	1220	702	57	73	72	0	0.000	0.000	0.000	0.000	0.000	0.000	0.000	0.000	0.000	0.000	0.000	0.000	0.000	0.000	0.051	0.051	0.065	0.072	3.552	0.053	0.563	80	560	100	281	5478	5759	305	5940	6245	Error	Error	-4.285	281	5478	305	5940	71252	562134	1.543	8.272	0	0	0
1	12	2	"A10"	"A10"	16220	9120	100	1000	984	355	36	571	571	599	181	30	67	53	0	6097	7644	5431	71	1101	1101	1333	1316	98	72	65	0	0.000	0.000	0.000	0.000	0.000	0.000	0.000	0.000	0.000	0.000	0.000	0.000	0.000	0.000	0.086	0.063	0.069	0.095	3.738	0.053	0.438	80	560	100	429	4996	5425	413	6543	6956	Error	Error	-3.542	429	4996	413	6543	78689	611543	2.127	4.796	0	0	0
1	13	2	"A11"	"A11"	16520	9120	100	746	834	376	45	617	617	631	174	27	45	30	0	2993	5624	5287	94	1141	1141	1205	457	37	53	53	0	0.000	0.000	0.000	0.000	0.000	0.000	0.000	0.000	0.000	0.000	0.000	0.000	0.000	0.000	0.070	0.048	0.065	0.142	5.857	0.055	0.190	80	560	100	129	1852	1981	217	4483	4700	Error	Error	-3.844	129	1852	217	4483	66708	449885	1.167	9.670	0	0	0
1	14	2	"A11"	"A11"	16820	9120	100	758	758	232	30	635	635	638	172	26	37	15	0	4798	5289	4000	75	1147	1147	1224	868	70	65	58	0	0.000	0.000	0.000	0.000	0.000	0.000	0.000	0.000	0.000	0.000	0.000	0.000	0.000	0.000	0.034	0.030	0.050	0.102	7.356	0.030	0.198	80	560	100	123	3651	3774	123	4142	4265	Error	Error	-4.892	123	3651	123	4142	60636	423089	0.698	4.683	0	0	0
1	15	2	"A11"	"A11"	17120	9120	100	800	883	293	33	659	659	666	179	26	45	27	0	4371	5794	4975	85	1156	1156	1237	775	62	62	58	0	0.000	0.000	0.000	0.000	0.000	0.000	0.000	0.000	0.000	0.000	0.000	0.000	0.000	0.000	0.044	0.048	0.068	0.086	4.343	0.046	0.434	80	560	100	141	3215	3356	224	4638	4862	Error	Error	-4.511	141	3215	224	4638	70615	463523	1.212	5.880	0	0	0
1	16	2	"A12"	"A12"	17420	9120	100	826	915	354	38	671	671	681	173	25	48	32	0	4047	5798	4982	85	1169	1169	1259	685	54	53	53	0	0.000	0.000	0.000	0.000	0.000	0.000	0.000	0.000	0.000	0.000	0.000	0.000	0.000	0.000	0.054	0.053	0.062	0.092	4.891	0.051	0.527	80	560	100	155	2878	3033	244	4629	4873	Error	Error	-4.215	155	2878	244	4629	73211	463829	1.353	6.626	0	0	0
1	17	2	"A12"	"A12"	17720	9120	100	1006	1018	404	39	632	632	642	185	28	62	50	0	8125	7759	5756	74	1171	1171	1247	456	36	71	62	0	0.000	0.000	0.000	0.000	0.000	0.000	0.000	0.000	0.000	0.000	0.000	0.000	0.000	0.000	0.054	0.059	0.061	0.073	2.837	0.056	0.590	80	560	100	374	6954	7328	386	6588	6974	Error	Error	-4.217	374	6954	386	6588	81459	620723	2.032	14.281	0	0	0
1	18	2	"A12"	"A12"	18020	9120	100	869	950	306	32	680	680	708	331	46	36	13	0	8198	7487	5169	69	1208	1208	1288	527	40	73	65	0	0.000	0.000	0.000	0.000	0.000	0.000	0.000	0.000	0.000	0.000	0.000	0.000	0.000	0.000	0.027	0.043	0.053	0.063	4.566	0.043	0.462	80	560	100	189	6990	7179	270	6279	6549	Error	Error	-5.209	189	6990	270	6279	76036	598976	0.731	11.763	0	0	0
1	1	3	"A13"	"A13"	12910	9430	100	710	843	384	45	557	557	573	165	28	50	36	0	1399	5748	5986	104	1029	1029	1394	1833	131	40	37	0	0.000	0.000	0.000	0.000	0.000	0.000	0.000	0.000	0.000	0.000	0.000	0.000	0.000	0.000	0.414	0.061	0.101	0.177	5.528	0.050	0.630	80	560	100	153	370	523	286	4719	5005	Error	Error	-1.274	153	370	286	4719	67435	459810	1.636	2.375	0	0	0
1	2	3	"A13"	"A13"	13220	9430	100	951	976	375	38	552	552	571	163	28	68	53	0	13153	10260	6905	67	1028	1028	1147	596	51	71	70	0	0.000	0.000	0.000	0.000	0.000	0.000	0.000	0.000	0.000	0.000	0.000	0.000	0.000	0.000	0.033	0.046	0.053	0.079	3.634	0.046	0.638	80	560	100	399	12125	12524	424	9232	9656	Error	Error	-4.925	399	12125	424	9232	78105	820807	2.485	15.290	0	0	0
1	3	3	"A13"	"A13"	13520	9420	100	929	959	413	43	524	524	541	156	28	70	58	0	12751	10283	7700	74	1042	1042	1178	655	55	67	62	0	0.000	0.000	0.000	0.000	0.000	0.000	0.000	0.000	0.000	0.000	0.000	0.000	0.000	0.000	0.035	0.047	0.047	0.065	2.816	0.046	0.664	80	560	100	405	11709	12114	435	9241	9676	Error	Error	-4.854	405	11709	435	9241	76736	822626	2.679	13.901	0	0	0
1	4	3	"A14"	"A14"	13820	9420	100	668	703	283	40	529	529	556	217	39	35	18	0	1404	5435	5183	95	1038	1038	1342	1817	135	45	45	0	0.000	0.000	0.000	0.000	0.000	0.000	0.000	0.000	0.000	0.000	0.000	0.000	0.000	0.000	0.380	0.040	0.059	0.130	8.289	0.048	0.548	80	560	100	139	366	505	174	4397	4571	Error	Error	-1.397	139	366	174	4397	56238	434764	0.677	2.253	0	0	0
1	5	3	"A14"	"A14"	14120	9420	100	905	912	370	40	534	534	551	154	27	70	55	0	11329	8667	6722	77	1035	1035	1186	731	61	66	61	0	0.000	0.000	0.000	0.000	0.000	0.000	0.000	0.000	0.000	0.000	0.000	0.000	0.000	0.000	0.036	0.050	0.060	0.097	4.071	0.046	0.632	80	560	100	371	10294	10665	378	7632	8010	Error	Error	-4.794	371	10294	378	7632	72951	693347	2.344	10.234	0	0	0
1	6	3	"A14"	"A14"	14420	9420	100	931	903	321	35	539	539	553	164	29	63	55	0	11461	9096	5913	65	1039	1039	1173	690	58	76	68	0	0.000	0.000	0.000	0.000	0.000	0.000	0.000	0.000	0.000	0.000	0.000	0.000	0.000	0.000	0.038	0.045	0.050	0.058	3.084	0.045	0.581	80	560	100	392	10422	10814	364	8057	8421	Error	Error	-4.733	392	10422	364	8057	72202	727660	2.134	11.483	0	0	0
1	7	3	"A15"	"A15"	14720	9420	100	641	656	228	34	520	520	572	772	134	0	0	0	4277	4761	3877	81	1027	1027	1094	460	42	57	53	0	0.000	0.000	0.000	0.000	0.000	0.000	0.000	0.000	0.000	0.000	0.000	0.000	0.000	0.000	0.037	0.036	0.057	0.087	4.846	0.040	0.229	80	560	100	121	3250	3371	136	3734	3870	Error	Error	-4.747	121	3250	136	3734	52500	380878	0.109	7.972	0	0	0
1	8	3	"A15"	"A15"	15020	9420	100	831	883	363	41	530	530	552	188	34	58	45	0	7755	7727	5742	74	1048	1048	1194	668	55	71	68	0	0.000	0.000	0.000	0.000	0.000	0.000	0.000	0.000	0.000	0.000	0.000	0.000	0.000	0.000	0.045	0.053	0.064	0.087	3.985	0.051	0.575	80	560	100	301	6707	7008	353	6679	7032	Error	Error	-4.478	301	6707	353	6679	70647	618129	1.761	9.780	0	0	0
1	9	3	"A15"	"A15"	15320	9420	100	880	905	386	42	527	527	545	189	34	60	46	0	8062	8693	6543	75	1034	1034	1122	493	43	75	70	0	0.000	0.000	0.000	0.000	0.000	0.000	0.000	0.000	0.000	0.000	0.000	0.000	0.000	0.000	0.050	0.049	0.053	0.072	4.059	0.049	0.570	80	560	100	353	7028	7381	378	7659	8037	Error	Error	-4.315	353	7028	378	7659	72432	695472	1.905	15.357	0	0	0
1	10	3	"A16"	"A16"	15620	9420	100	828	854	344	40	578	578	610	464	76	35	2	0	5997	7925	6476	81	1076	1076	1218	1210	99	60	56	0	0.000	0.000	0.000	0.000	0.000	0.000	0.000	0.000	0.000	0.000	0.000	0.000	0.000	0.000	0.051	0.040	0.047	0.081	3.927	0.042	0.558	80	560	100	250	4921	5171	276	6849	7125	Error	Error	-4.299	250	4921	276	6849	68319	634028	0.526	5.543	0	0	0
1	11	3	"A16"	"A16"	15920	9420	100	913	957	369	38	556	556	573	185	32	62	50	0	9950	8957	6157	68	1061	1061	1128	423	37	82	71	0	0.000	0.000	0.000	0.000	0.000	0.000	0.000	0.000	0.000	0.000	0.000	0.000	0.000	0.000	0.040	0.051	0.051	0.060	2.803	0.048	0.317	80	560	100	357	8889	9246	401	7896	8297	Error	Error	-4.638	357	8889	401	7896	76562	716537	2.076	18.508	0	0	0
1	12	3	"A16"	"A16"	16220	9420	100	867	883	306	34	596	596	610	195	31	58	38	0	8408	8185	5452	66	1103	1103	1204	497	41	73	70	0	0.000	0.000	0.000	0.000	0.000	0.000	0.000	0.000	0.000	0.000	0.000	0.000	0.000	0.000	0.037	0.041	0.047	0.057	3.790	0.044	0.507	80	560	100	271	7305	7576	287	7082	7369	Error	Error	-4.753	271	7305	287	7082	70635	654764	1.400	14.046	0	0	0
1	13	3	"A17"	"A17"	16520	9420	100	846	822	276	33	615	615	626	177	28	53	31	0	5844	4769	3381	70	1130	1130	1193	463	38	60	52	0	0.000	0.000	0.000	0.000	0.000	0.000	0.000	0.000	0.000	0.000	0.000	0.000	0.000	0.000	0.049	0.057	0.081	0.146	5.474	0.054	0.413	80	560	100	231	4714	4945	207	3639	3846	Error	Error	-4.351	231	4714	207	3639	65729	381536	1.107	7.724	0	0	0
1	14	3	"A17"	"A17"	16820	9420	100	931	923	318	34	643	643	759	1526	201	0	0	0	8008	6499	3491	53	1194	1194	1343	1523	113	71	71	0	0.000	0.000	0.000	0.000	0.000	0.000	0.000	0.000	0.000	0.000	0.000	0.000	0.000	0.000	0.042	0.053	0.060	0.069	3.825	0.052	0.365	80	560	100	288	6814	7102	280	5305	5585	Error	Error	-4.564	288	6814	280	5305	73868	519926	0.107	3.385	0	0	0
1	15	3	"A17"	"A17"	17120	9420	100	939	925	251	27	656	656	664	174	26	62	38	0	7439	5853	3765	64	1173	1173	1224	299	24	76	66	0	0.000	0.000	0.000	0.000	0.000	0.000	0.000	0.000	0.000	0.000	0.000	0.000	0.000	0.000	0.045	0.057	0.060	0.085	4.109	0.050	0.381	80	560	100	283	6266	6549	269	4680	4949	Error	Error	-4.469	283	6266	269	4680	74033	468217	1.500	15.482	0	0	0
1	16	3	"A18"	"A18"	17420	9420	100	971	1002	347	34	667	667	676	180	26	63	42	0	6087	5795	4259	73	1210	1210	1297	580	44	62	57	0	0.000	0.000	0.000	0.000	0.000	0.000	0.000	0.000	0.000	0.000	0.000	0.000	0.000	0.000	0.062	0.073	0.086	0.138	3.963	0.064	0.586	80	560	100	304	4877	5181	335	4585	4920	Error	Error	-4.004	304	4877	335	4585	80146	463626	1.811	7.755	0	0	0
1	17	3	"A18"	"A18"	17720	9420	100	890	909	272	29	665	665	678	174	25	55	36	0	7793	6281	3596	57	1173	1173	1259	464	36	77	72	0	0.000	0.000	0.000	0.000	0.000	0.000	0.000	0.000	0.000	0.000	0.000	0.000	0.000	0.000	0.034	0.048	0.055	0.055	3.088	0.056	0.323	80	560	100	225	6620	6845	244	5108	5352	Error	Error	-4.879	225	6620	244	5108	72689	502444	1.328	10.823	0	0	0
1	18	3	"A18"	"A18"	18020	9420	100	1035	1034	275	26	748	748	761	212	27	57	33	0	6609	5997	3683	61	1260	1260	1324	387	29	78	72	0	0.000	0.000	0.000	0.000	0.000	0.000	0.000	0.000	0.000	0.000	0.000	0.000	0.000	0.000	0.054	0.060	0.068	0.092	5.028	0.058	0.341	80	560	100	287	5349	5636	286	4737	5023	Error	Error	-4.220	287	5349	286	4737	82740	479738	1.288	12.075	0	0	0
1	1	4	"A19"	"A19"	12920	9730	100	640	681	232	34	551	551	568	163	28	40	17	0	1209	3686	3786	102	1032	1032	1170	860	73	41	37	0	0.000	0.000	0.000	0.000	0.000	0.000	0.000	0.000	0.000	0.000	0.000	0.000	0.000	0.000	0.503	0.049	0.097	0.214	8.443	0.042	0.310	80	560	100	89	177	266	130	2654	2784	Error	Error	-0.992	89	177	130	2654	54505	294858	0.693	2.926	0	0	0
1	2	4	"A19"	"A19"	13220	9730	100	763	821	334	40	560	560	592	250	42	45	21	0	7141	6559	4898	74	1043	1043	1144	458	40	70	62	0	0.000	0.000	0.000	0.000	0.000	0.000	0.000	0.000	0.000	0.000	0.000	0.000	0.000	0.000	0.033	0.047	0.060	0.081	4.567	0.051	0.307	80	560	100	203	6098	6301	261	5516	5777	Error	Error	-4.909	203	6098	261	5516	65710	524701	0.916	11.823	0	0	0
1	3	4	"A19"	"A19"	13520	9730	100	757	840	340	40	501	501	528	158	29	62	45	0	5973	7442	5905	79	1038	1038	1128	482	42	70	66	0	0.000	0.000	0.000	0.000	0.000	0.000	0.000	0.000	0.000	0.000	0.000	0.000	0.000	0.000	0.052	0.053	0.057	0.089	4.072	0.047	0.571	80	560	100	256	4935	5191	339	6404	6743	Error	Error	-4.269	256	4935	339	6404	67235	595338	1.975	13.100	0	0	0
1	4	4	"A20"	"A20"	13820	9720	100	685	784	353	45	521	521	548	191	34	48	38	0	2162	7717	7886	102	1041	1041	1418	2296	161	42	41	0	0.000	0.000	0.000	0.000	0.000	0.000	0.000	0.000	0.000	0.000	0.000	0.000	0.000	0.000	0.146	0.039	0.055	0.126	7.233	0.039	0.683	80	560	100	164	1121	1285	263	6676	6939	Error	Error	-2.773	164	1121	263	6676	62687	617345	1.236	2.743	0	0	0
1	5	4	"A20"	"A20"	14120	9720	100	987	1282	1692	131	532	532	574	228	39	68	48	0	7668	6948	5085	73	1068	1068	1257	761	60	63	61	0	0.000	0.000	0.000	0.000	0.000	0.000	0.000	0.000	0.000	0.000	0.000	0.000	0.000	0.000	0.069	0.128	0.091	0.151	4.664	0.094	0.203	80	560	100	455	6600	7055	750	5880	6630	Error	Error	-3.859	455	6600	750	5880	102549	555830	3.105	7.478	0	0	0
1	6	4	"A20"	"A20"	14420	9720	100	1023	1085	631	58	536	536	559	183	32	65	57	0	12980	11279	8046	71	1059	1059	1276	918	71	71	68	0	0.000	0.000	0.000	0.000	0.000	0.000	0.000	0.000	0.000	0.000	0.000	0.000	0.000	0.000	0.041	0.054	0.048	0.062	3.677	0.046	0.481	80	560	100	487	11921	12408	549	10220	10769	Error	Error	-4.613	487	11921	549	10220	86835	902302	2.874	10.897	0	0	0
1	7	4	"A21"	"A21"	14720	9720	100	748	845	378	44	530	530	577	488	84	30	3	0	1847	6684	6200	92	1050	1050	1436	2004	139	46	45	0	0.000	0.000	0.000	0.000	0.000	0.000	0.000	0.000	0.000	0.000	0.000	0.000	0.000	0.000	0.274	0.056	0.075	0.157	6.464	0.050	0.598	80	560	100	218	797	1015	315	5634	5949	Error	Error	-1.870	218	797	315	5634	67609	534723	0.549	2.619	0	0	0
1	8	4	"A21"	"A21"	15020	9720	100	986	949	399	42	529	529	548	196	35	66	52	0	12694	10084	7093	70	1064	1064	1260	917	72	67	65	0	0.000	0.000	0.000	0.000	0.000	0.000	0.000	0.000	0.000	0.000	0.000	0.000	0.000	0.000	0.039	0.047	0.054	0.073	3.108	0.046	0.605	80	560	100	457	11630	12087	420	9020	9440	Error	Error	-4.670	457	11630	420	9020	75958	806725	2.046	9.623	0	0	0
1	9	4	"A21"	"A21"	15320	9720	100	927	923	344	37	534	534	555	177	31	71	52	0	11681	10097	7194	71	1062	1062	1306	1092	83	66	65	0	0.000	0.000	0.000	0.000	0.000	0.000	0.000	0.000	0.000	0.000	0.000	0.000	0.000	0.000	0.037	0.043	0.045	0.066	4.157	0.044	0.639	80	560	100	393	10619	11012	389	9035	9424	Error	Error	-4.756	393	10619	389	9035	73878	807770	2.079	8.050	0	0	0
1	10	4	"A22"	"A22"	15630	9720	100	771	863	401	46	542	542	559	189	33	52	43	0	8121	7968	6431	80	1083	1083	1241	1377	110	57	55	0	0.000	0.000	0.000	0.000	0.000	0.000	0.000	0.000	0.000	0.000	0.000	0.000	0.000	0.000	0.033	0.047	0.054	0.079	3.829	0.050	0.672	80	560	100	229	7038	7267	321	6885	7206	Error	Error	-4.942	229	7038	321	6885	69055	637414	1.608	4.885	0	0	0
1	11	4	"A22"	"A22"	15930	9720	100	992	994	395	39	543	543	562	181	32	68	56	0	11981	9291	5662	60	1070	1070	1141	581	50	77	71	0	0.000	0.000	0.000	0.000	0.000	0.000	0.000	0.000	0.000	0.000	0.000	0.000	0.000	0.000	0.041	0.055	0.058	0.073	3.182	0.054	0.678	80	560	100	449	10911	11360	451	8221	8672	Error	Error	-4.603	449	10911	451	8221	79489	743315	2.387	14.028	0	0	0
1	12	4	"A22"	"A22"	16230	9720	100	810	894	368	41	569	569	582	177	30	62	40	0	8864	7909	5202	65	1093	1093	1203	892	74	72	67	0	0.000	0.000	0.000	0.000	0.000	0.000	0.000	0.000	0.000	0.000	0.000	0.000	0.000	0.000	0.031	0.048	0.049	0.066	3.206	0.048	0.545	80	560	100	241	7771	8012	325	6816	7141	Error	Error	-5.011	241	7771	325	6816	71532	632687	1.763	7.518	0	0	0
1	13	4	"A23"	"A23"	16530	9720	100	821	857	319	37	594	594	607	191	31	52	30	0	6861	6390	5044	78	1123	1123	1319	1701	128	53	52	0	0.000	0.000	0.000	0.000	0.000	0.000	0.000	0.000	0.000	0.000	0.000	0.000	0.000	0.000	0.040	0.050	0.059	0.107	5.697	0.054	0.603	80	560	100	227	5738	5965	263	5267	5530	Error	Error	-4.660	227	5738	263	5267	68579	511183	1.309	2.981	0	0	0
1	14	4	"A23"	"A23"	16830	9720	100	689	743	278	37	646	646	665	204	30	27	16	0	7624	6490	4155	64	1160	1160	1330	992	74	68	66	0	0.000	0.000	0.000	0.000	0.000	0.000	0.000	0.000	0.000	0.000	0.000	0.000	0.000	0.000	0.007	0.018	0.039	0.057	7.998	0.038	0.307	80	560	100	43	6464	6507	97	5330	5427	Error	Error	-7.232	43	6464	97	5330	59455	519209	0.382	5.202	0	0	0
1	15	4	"A23"	"A23"	17130	9720	100	1161	1471	1584	107	706	706	724	205	28	61	53	0	4933	6328	7843	123	1230	1230	1298	392	30	76	70	0	0.000	0.000	0.000	0.000	0.000	0.000	0.000	0.000	0.000	0.000	0.000	0.000	0.000	0.000	0.123	0.150	0.158	0.171	2.784	0.179	0.863	80	560	100	455	3703	4158	765	5098	5863	Error	Error	-3.025	455	3703	765	5098	117691	506242	3.644	12.832	0	0	0
1	16	4	"A24"	"A24"	17430	9720	100	849	858	316	36	670	670	681	182	26	50	28	0	5174	5237	3998	76	1202	1202	1256	477	37	61	55	0	0.000	0.000	0.000	0.000	0.000	0.000	0.000	0.000	0.000	0.000	0.000	0.000	0.000	0.000	0.045	0.047	0.068	0.124	7.199	0.053	0.404	80	560	100	179	3972	4151	188	4035	4223	Error	Error	-4.472	179	3972	188	4035	68672	418935	0.973	8.346	0	0	0
1	17	4	"A24"	"A24"	17730	9720	100	1015	1002	324	32	670	670	688	190	27	58	48	0	5255	5761	4373	75	1211	1211	1243	279	22	68	62	0	0.000	0.000	0.000	0.000	0.000	0.000	0.000	0.000	0.000	0.000	0.000	0.000	0.000	0.000	0.085	0.073	0.089	0.135	4.394	0.062	0.488	80	560	100	345	4044	4389	332	4550	4882	Error	Error	-3.551	345	4044	332	4550	80169	460875	1.653	16.194	0	0	0
1	18	4	"A24"	"A24"	18030	9720	100	1133	1261	852	67	773	773	793	201	25	68	47	0	6710	6433	4050	62	1336	1336	1375	321	23	77	73	0	0.000	0.000	0.000	0.000	0.000	0.000	0.000	0.000	0.000	0.000	0.000	0.000	0.000	0.000	0.067	0.096	0.089	0.118	3.493	0.087	0.261	80	560	100	360	5374	5734	488	5097	5585	Error	Error	-3.900	360	5374	488	5097	100879	514641	2.328	15.757	0	0	0
1	1	5	"A25"	"A25"	12920	10030	100	755	818	347	42	565	565	599	438	73	27	7	0	3286	7245	6687	92	1052	1052	1316	1511	114	51	48	0	0.000	0.000	0.000	0.000	0.000	0.000	0.000	0.000	0.000	0.000	0.000	0.000	0.000	0.000	0.085	0.041	0.057	0.115	7.340	0.047	0.167	80	560	100	190	2234	2424	253	6193	6446	Error	Error	-3.556	190	2234	253	6193	65417	579564	0.500	3.924	0	0	0
1	2	5	"A25"	"A25"	13230	10030	100	933	952	305	32	551	551	569	169	29	78	52	0	14230	11192	6137	54	1048	1048	1148	517	45	93	86	0	0.000	0.000	0.000	0.000	0.000	0.000	0.000	0.000	0.000	0.000	0.000	0.000	0.000	0.000	0.029	0.040	0.040	0.046	2.261	0.038	0.533	80	560	100	382	13182	13564	401	10144	10545	Error	Error	-5.109	382	13182	401	10144	76184	895338	2.266	19.427	0	0	0
1	3	5	"A25"	"A25"	13530	10030	100	756	832	314	37	513	513	533	160	30	60	43	0	11394	9844	6240	63	1025	1025	1124	583	51	82	73	0	0.000	0.000	0.000	0.000	0.000	0.000	0.000	0.000	0.000	0.000	0.000	0.000	0.000	0.000	0.023	0.036	0.041	0.048	4.092	0.037	0.535	80	560	100	243	10369	10612	319	8819	9138	Error	Error	-5.415	243	10369	319	8819	66533	787485	1.869	14.957	0	0	0
1	4	5	"A26"	"A26"	13830	10030	100	778	785	276	35	525	525	539	173	32	57	36	0	8434	7903	6273	79	1036	1036	1132	973	85	65	60	0	0.000	0.000	0.000	0.000	0.000	0.000	0.000	0.000	0.000	0.000	0.000	0.000	0.000	0.000	0.034	0.038	0.049	0.064	4.862	0.035	0.581	80	560	100	253	7398	7651	260	6867	7127	Error	Error	-4.870	253	7398	260	6867	62763	632208	1.422	6.959	0	0	0
1	5	5	"A26"	"A26"	14130	10020	100	854	874	316	36	518	518	536	166	30	66	51	0	9918	9866	6568	66	1041	1041	1168	645	55	81	78	0	0.000	0.000	0.000	0.000	0.000	0.000	0.000	0.000	0.000	0.000	0.000	0.000	0.000	0.000	0.038	0.040	0.046	0.049	4.493	0.039	0.575	80	560	100	336	8877	9213	356	8825	9181	Error	Error	-4.724	336	8877	356	8825	69932	789274	2.036	13.485	0	0	0
1	6	5	"A26"	"A26"	14430	10020	100	975	956	325	33	537	537	560	194	34	70	53	0	11156	9963	6035	60	1055	1055	1193	695	58	80	77	0	0.000	0.000	0.000	0.000	0.000	0.000	0.000	0.000	0.000	0.000	0.000	0.000	0.000	0.000	0.043	0.047	0.052	0.061	2.909	0.046	0.633	80	560	100	438	10101	10539	419	8908	9327	Error	Error	-4.527	438	10101	419	8908	76506	797041	2.041	12.619	0	0	0
1	7	5	"A27"	"A27"	14730	10020	100	1012	988	385	38	590	590	610	196	32	63	53	0	12481	8916	6836	76	1114	1114	1190	764	64	66	56	0	0.000	0.000	0.000	0.000	0.000	0.000	0.000	0.000	0.000	0.000	0.000	0.000	0.000	0.000	0.037	0.051	0.057	0.098	4.980	0.043	0.557	80	560	100	422	11367	11789	398	7802	8200	Error	Error	-4.751	422	11367	398	7802	79063	713314	1.929	10.113	0	0	0
1	8	5	"A27"	"A27"	15030	10020	100	1004	984	390	39	533	533	551	184	33	76	58	0	12504	11225	6676	59	1074	1074	1267	1483	117	78	77	0	0.000	0.000	0.000	0.000	0.000	0.000	0.000	0.000	0.000	0.000	0.000	0.000	0.000	0.000	0.041	0.044	0.044	0.050	2.390	0.045	0.647	80	560	100	471	11430	11901	451	10151	10602	Error	Error	-4.601	471	11430	451	10151	78758	897986	2.353	6.715	0	0	0
1	9	5	"A27"	"A27"	15330	10020	100	842	851	357	41	514	514	529	165	31	60	48	0	8095	9051	6442	71	1046	1046	1136	526	46	76	73	0	0.000	0.000	0.000	0.000	0.000	0.000	0.000	0.000	0.000	0.000	0.000	0.000	0.000	0.000	0.047	0.042	0.046	0.057	3.215	0.044	0.633	80	560	100	328	7049	7377	337	8005	8342	Error	Error	-4.426	328	7049	337	8005	68091	724092	1.952	15.048	0	0	0
1	10	5	"A28"	"A28"	15630	10020	100	1044	1012	390	38	532	532	550	188	34	70	58	0	14525	11185	8137	72	1091	1091	1179	787	66	71	68	0	0.000	0.000	0.000	0.000	0.000	0.000	0.000	0.000	0.000	0.000	0.000	0.000	0.000	0.000	0.038	0.048	0.049	0.070	3.356	0.042	0.686	80	560	100	512	13434	13946	480	10094	10574	Error	Error	-4.714	512	13434	480	10094	80965	894785	2.457	12.714	0	0	0
1	11	5	"A28"	"A28"	15930	10020	100	1179	1090	410	37	541	541	556	164	29	73	63	0	15361	11897	6904	58	1089	1089	1204	668	55	83	72	0	0.000	0.000	0.000	0.000	0.000	0.000	0.000	0.000	0.000	0.000	0.000	0.000	0.000	0.000	0.045	0.051	0.055	0.066	2.710	0.049	0.729	80	560	100	638	14272	14910	549	10808	11357	Error	Error	-4.483	638	14272	549	10808	87162	951732	3.256	16.007	0	0	0
1	12	5	"A28"	"A28"	16230	10020	100	1000	985	371	37	529	529	539	167	30	73	62	0	12103	9930	6076	61	1086	1086	1161	483	41	81	77	0	0.000	0.000	0.000	0.000	0.000	0.000	0.000	0.000	0.000	0.000	0.000	0.000	0.000	0.000	0.043	0.052	0.051	0.060	2.907	0.048	0.593	80	560	100	471	11017	11488	456	8844	9300	Error	Error	-4.548	471	11017	456	8844	78771	794423	2.671	18.155	0	0	0
1	13	5	"A29"	"A29"	16530	10020	100	959	939	301	32	554	554	572	182	31	72	53	0	12694	9676	5772	59	1104	1104	1144	269	23	86	77	0	0.000	0.000	0.000	0.000	0.000	0.000	0.000	0.000	0.000	0.000	0.000	0.000	0.000	0.000	0.035	0.045	0.051	0.074	3.417	0.043	0.611	80	560	100	405	11590	11995	385	8572	8957	Error	Error	-4.839	405	11590	385	8572	75131	774102	2.016	31.717	0	0	0
1	14	5	"A29"	"A29"	16830	10020	100	883	968	350	36	581	581	600	163	27	71	48	0	10958	9241	5671	61	1145	1145	1207	394	32	85	77	0	0.000	0.000	0.000	0.000	0.000	0.000	0.000	0.000	0.000	0.000	0.000	0.000	0.000	0.000	0.031	0.048	0.053	0.059	3.093	0.047	0.574	80	560	100	302	9813	10115	387	8096	8483	Error	Error	-5.022	302	9813	387	8096	77414	739293	2.258	20.391	0	0	0
1	15	5	"A29"	"A29"	17130	10020	100	1032	1029	336	32	622	622	642	165	25	73	60	0	9602	8470	5245	61	1199	1199	1230	288	23	85	78	0	0.000	0.000	0.000	0.000	0.000	0.000	0.000	0.000	0.000	0.000	0.000	0.000	0.000	0.000	0.049	0.056	0.053	0.071	3.175	0.049	0.519	80	560	100	410	8403	8813	407	7271	7678	Error	Error	-4.357	410	8403	407	7271	82296	677607	2.345	25.139	0	0	0
1	16	5	"A30"	"A30"	17430	10020	100	1067	1097	447	40	648	648	662	179	27	62	52	0	9485	9188	7087	77	1192	1192	1242	342	27	75	71	0	0.000	0.000	0.000	0.000	0.000	0.000	0.000	0.000	0.000	0.000	0.000	0.000	0.000	0.000	0.051	0.056	0.063	0.069	3.014	0.054	0.661	80	560	100	419	8293	8712	449	7996	8445	Error	Error	-4.307	419	8293	449	7996	87798	735051	2.430	23.234	0	0	0
1	17	5	"A30"	"A30"	17730	10020	100	802	870	292	33	676	676	700	212	30	42	22	0	6640	6666	4679	70	1212	1212	1279	419	32	71	70	0	0.000	0.000	0.000	0.000	0.000	0.000	0.000	0.000	0.000	0.000	0.000	0.000	0.000	0.000	0.023	0.036	0.042	0.072	6.629	0.038	0.271	80	560	100	126	5428	5554	194	5454	5648	Error	Error	-5.429	126	5428	194	5454	69567	533282	0.802	12.857	0	0	0
1	18	5	"A30"	"A30"	18030	10020	100	1168	1155	366	31	787	787	796	191	23	66	50	0	7250	7443	4896	65	1329	1329	1367	274	20	92	85	0	0.000	0.000	0.000	0.000	0.000	0.000	0.000	0.000	0.000	0.000	0.000	0.000	0.000	0.000	0.064	0.060	0.066	0.086	3.067	0.059	0.543	80	560	100	381	5921	6302	368	6114	6482	Error	Error	-3.958	381	5921	368	6114	92369	595417	1.880	22.175	0	0	0
1	1	6	"A31"	"A31"	12930	10330	100	908	921	410	44	561	561	565	173	30	61	50	0	14807	9947	7996	80	1047	1047	1215	1393	114	58	55	0	0.000	0.000	0.000	0.000	0.000	0.000	0.000	0.000	0.000	0.000	0.000	0.000	0.000	0.000	0.025	0.040	0.050	0.079	4.085	0.040	0.656	80	560	100	347	13760	14107	360	8900	9260	Error	Error	-5.309	347	13760	360	8900	73710	795797	2.058	6.268	0	0	0
1	2	6	"A31"	"A31"	13230	10330	100	1023	999	442	44	543	543	557	157	28	63	55	0	15744	11791	8613	73	1059	1059	1220	719	58	71	65	0	0.000	0.000	0.000	0.000	0.000	0.000	0.000	0.000	0.000	0.000	0.000	0.000	0.000	0.000	0.033	0.042	0.050	0.062	3.517	0.042	0.703	80	560	100	480	14685	15165	456	10732	11188	Error	Error	-4.935	480	14685	456	10732	79935	943272	2.815	14.702	0	0	0
1	3	6	"A31"	"A31"	13530	10330	100	1031	1004	433	43	545	545	558	159	28	65	56	0	15649	11436	8747	76	1058	1058	1216	708	58	68	63	0	0.000	0.000	0.000	0.000	0.000	0.000	0.000	0.000	0.000	0.000	0.000	0.000	0.000	0.000	0.033	0.044	0.047	0.080	4.045	0.044	0.713	80	560	100	486	14591	15077	459	10378	10837	Error	Error	-4.908	486	14591	459	10378	80333	914868	2.805	14.435	0	0	0
1	4	6	"A32"	"A32"	13830	10330	100	769	832	348	41	527	527	553	231	41	51	31	0	10010	8927	7292	81	1047	1047	1168	722	61	65	56	0	0.000	0.000	0.000	0.000	0.000	0.000	0.000	0.000	0.000	0.000	0.000	0.000	0.000	0.000	0.027	0.039	0.050	0.088	7.149	0.037	0.566	80	560	100	242	8963	9205	305	7880	8185	Error	Error	-5.211	242	8963	305	7880	66536	714180	1.208	10.747	0	0	0
1	5	6	"A32"	"A32"	14130	10330	100	955	960	398	41	518	518	542	179	33	68	57	0	15306	11978	7828	65	1028	1028	1216	1497	123	70	70	0	0.000	0.000	0.000	0.000	0.000	0.000	0.000	0.000	0.000	0.000	0.000	0.000	0.000	0.000	0.031	0.040	0.044	0.060	3.744	0.038	0.664	80	560	100	437	14278	14715	442	10950	11392	Error	Error	-5.030	437	14278	442	10950	76770	958222	2.335	7.189	0	0	0
1	6	6	"A32"	"A32"	14430	10320	100	687	793	383	48	502	502	509	157	30	51	41	0	6074	8436	7311	86	1030	1030	1158	565	48	68	61	0	0.000	0.000	0.000	0.000	0.000	0.000	0.000	0.000	0.000	0.000	0.000	0.000	0.000	0.000	0.037	0.039	0.044	0.057	4.434	0.039	0.569	80	560	100	185	5044	5229	291	7406	7697	Error	Error	-4.769	185	5044	291	7406	63450	674902	1.809	12.881	0	0	0
1	7	6	"A33"	"A33"	14730	10320	100	657	743	318	42	508	508	533	191	35	45	30	0	4006	5932	5349	90	1036	1036	1086	328	30	67	61	0	0.000	0.000	0.000	0.000	0.000	0.000	0.000	0.000	0.000	0.000	0.000	0.000	0.000	0.000	0.050	0.048	0.061	0.087	4.274	0.047	0.454	80	560	100	149	2970	3119	235	4896	5131	Error	Error	-4.317	149	2970	235	4896	59449	474589	1.099	14.774	0	0	0
1	8	6	"A33"	"A33"	15030	10320	100	694	763	342	44	501	501	531	213	40	47	25	0	3844	5901	4968	84	1058	1058	1111	378	34	67	63	0	0.000	0.000	0.000	0.000	0.000	0.000	0.000	0.000	0.000	0.000	0.000	0.000	0.000	0.000	0.069	0.054	0.059	0.090	4.199	0.050	0.304	80	560	100	193	2786	2979	262	4843	5105	Error	Error	-3.852	193	2786	262	4843	61005	472067	1.089	12.672	0	0	0
1	9	6	"A33"	"A33"	15330	10320	100	724	821	439	53	513	513	579	943	162	6	2	0	4645	6185	5580	90	1061	1061	1147	894	77	61	60	0	0.000	0.000	0.000	0.000	0.000	0.000	0.000	0.000	0.000	0.000	0.000	0.000	0.000	0.000	0.059	0.060	0.058	0.102	6.490	0.052	0.230	80	560	100	211	3584	3795	308	5124	5432	Error	Error	-4.086	211	3584	308	5124	65671	494817	0.257	5.635	0	0	0
1	10	6	"A34"	"A34"	15640	10320	100	833	897	343	38	546	546	610	435	71	41	7	0	8158	7928	5784	72	1104	1104	1208	556	46	76	66	0	0.000	0.000	0.000	0.000	0.000	0.000	0.000	0.000	0.000	0.000	0.000	0.000	0.000	0.000	0.041	0.051	0.053	0.060	3.610	0.058	0.184	80	560	100	287	7054	7341	351	6824	7175	Error	Error	-4.619	287	7054	351	6824	71790	634211	0.660	12.086	0	0	0
1	11	6	"A34"	"A34"	15940	10320	100	846	919	403	43	520	520	558	542	97	33	6	0	7522	8244	5409	65	1090	1090	1165	622	53	81	76	0	0.000	0.000	0.000	0.000	0.000	0.000	0.000	0.000	0.000	0.000	0.000	0.000	0.000	0.000	0.051	0.056	0.058	0.082	3.778	0.052	0.533	80	560	100	326	6432	6758	399	7154	7553	Error	Error	-4.302	326	6432	399	7154	73487	659555	0.666	11.381	0	0	0
1	12	6	"A34"	"A34"	16240	10320	100	837	861	328	38	529	529	541	182	33	62	46	0	7601	8052	5946	73	1082	1082	1141	366	32	80	73	0	0.000	0.000	0.000	0.000	0.000	0.000	0.000	0.000	0.000	0.000	0.000	0.000	0.000	0.000	0.047	0.048	0.053	0.086	4.847	0.046	0.503	80	560	100	308	6519	6827	332	6970	7302	Error	Error	-4.404	308	6519	332	6970	68874	644138	1.758	18.883	0	0	0
1	13	6	"A35"	"A35"	16540	10320	100	1031	981	379	38	522	522	543	185	34	71	61	0	9203	8990	6154	68	1121	1121	1197	706	58	78	67	0	0.000	0.000	0.000	0.000	0.000	0.000	0.000	0.000	0.000	0.000	0.000	0.000	0.000	0.000	0.063	0.058	0.064	0.088	2.914	0.052	0.656	80	560	100	509	8082	8591	459	7869	8328	Error	Error	-3.989	509	8082	459	7869	78464	719217	2.368	11.038	0	0	0
1	14	6	"A35"	"A35"	16840	10320	100	813	840	297	35	555	555	565	167	29	60	36	0	8862	8109	4827	59	1141	1141	1226	509	41	81	75	0	0.000	0.000	0.000	0.000	0.000	0.000	0.000	0.000	0.000	0.000	0.000	0.000	0.000	0.000	0.033	0.041	0.045	0.052	3.214	0.040	0.427	80	560	100	258	7721	7979	285	6968	7253	Error	Error	-4.903	258	7721	285	6968	67175	648707	1.647	13.523	0	0	0
1	15	6	"A35"	"A35"	17140	10320	100	756	763	268	35	585	585	598	190	31	43	16	0	5543	5654	3796	67	1131	1131	1211	617	50	72	66	0	0.000	0.000	0.000	0.000	0.000	0.000	0.000	0.000	0.000	0.000	0.000	0.000	0.000	0.000	0.039	0.039	0.053	0.066	4.508	0.042	0.247	80	560	100	171	4412	4583	178	4523	4701	Error	Error	-4.689	171	4412	178	4523	61065	452345	0.868	7.201	0	0	0
1	16	6	"A36"	"A36"	17440	10320	100	965	1040	417	40	666	666	679	183	26	60	45	0	6241	7514	5848	77	1230	1230	1282	412	32	65	61	0	0.000	0.000	0.000	0.000	0.000	0.000	0.000	0.000	0.000	0.000	0.000	0.000	0.000	0.000	0.060	0.060	0.065	0.110	4.889	0.054	0.602	80	560	100	299	5011	5310	374	6284	6658	Error	Error	-4.067	299	5011	374	6284	83167	601097	1.973	15.126	0	0	0
1	17	6	"A36"	"A36"	17740	10320	100	1003	1028	392	38	686	686	695	174	25	61	47	0	6863	6857	4852	70	1237	1237	1282	301	23	81	71	0	0.000	0.000	0.000	0.000	0.000	0.000	0.000	0.000	0.000	0.000	0.000	0.000	0.000	0.000	0.056	0.061	0.077	0.112	3.814	0.060	0.491	80	560	100	317	5626	5943	342	5620	5962	Error	Error	-4.150	317	5626	342	5620	82275	548568	1.914	18.522	0	0	0
1	18	6	"A36"	"A36"	18040	10320	100	1024	1018	315	30	758	758	781	275	35	46	16	0	5928	6199	4083	65	1296	1296	1355	314	23	82	75	0	0.000	0.000	0.000	0.000	0.000	0.000	0.000	0.000	0.000	0.000	0.000	0.000	0.000	0.000	0.057	0.053	0.067	0.088	4.213	0.056	0.463	80	560	100	266	4632	4898	260	4903	5163	Error	Error	-4.122	266	4632	260	4903	81404	495938	0.862	15.427	0	0	0
1	1	7	"A37"	"A37"	12930	10630	100	875	906	368	40	547	547	559	167	29	65	48	0	8821	8264	5358	64	1091	1091	1179	744	63	81	77	0	0.000	0.000	0.000	0.000	0.000	0.000	0.000	0.000	0.000	0.000	0.000	0.000	0.000	0.000	0.042	0.050	0.056	0.061	2.851	0.047	0.570	80	560	100	328	7730	8058	359	7173	7532	Error	Error	-4.559	328	7730	359	7173	72488	661155	2.078	9.523	0	0	0
1	2	7	"A37"	"A37"	13240	10630	100	1041	1024	321	31	559	559	578	175	30	80	60	0	8210	8233	4287	52	1109	1109	1247	806	64	87	85	0	0.000	0.000	0.000	0.000	0.000	0.000	0.000	0.000	0.000	0.000	0.000	0.000	0.000	0.000	0.068	0.065	0.070	0.072	2.816	0.050	0.450	80	560	100	482	7101	7583	465	7124	7589	Error	Error	-3.881	482	7101	465	7124	81881	658605	2.549	8.667	0	0	0
1	3	7	"A37"	"A37"	13540	10630	100	1013	1021	343	33	548	548	559	170	30	82	62	0	9256	9010	4777	53	1098	1098	1229	679	55	97	87	0	0.000	0.000	0.000	0.000	0.000	0.000	0.000	0.000	0.000	0.000	0.000	0.000	0.000	0.000	0.057	0.060	0.053	0.061	2.116	0.048	0.455	80	560	100	465	8158	8623	473	7912	8385	Error	Error	-4.133	465	8158	473	7912	81713	720818	2.718	11.459	0	0	0
1	4	7	"A38"	"A38"	13840	10630	100	1157	1082	455	42	507	507	532	165	31	77	72	0	17372	13807	8545	61	1055	1055	1102	441	40	87	80	0	0.000	0.000	0.000	0.000	0.000	0.000	0.000	0.000	0.000	0.000	0.000	0.000	0.000	0.000	0.040	0.045	0.044	0.058	2.865	0.038	0.625	80	560	100	650	16317	16967	575	12752	13327	Error	Error	-4.650	650	16317	575	12752	86521	1104593	3.333	28.810	0	0	0
1	5	7	"A38"	"A38"	14140	10630	100	952	943	372	39	508	508	524	208	39	72	51	0	14603	12791	7759	60	1061	1061	1150	590	51	87	81	0	0.000	0.000	0.000	0.000	0.000	0.000	0.000	0.000	0.000	0.000	0.000	0.000	0.000	0.000	0.033	0.037	0.040	0.046	2.699	0.038	0.616	80	560	100	444	13542	13986	435	11730	12165	Error	Error	-4.931	444	13542	435	11730	75455	1023255	2.014	19.731	0	0	0
1	6	7	"A38"	"A38"	14440	10630	100	934	919	309	33	507	507	506	181	35	75	58	0	12940	12321	6052	49	1022	1022	1117	612	54	92	90	0	0.000	0.000	0.000	0.000	0.000	0.000	0.000	0.000	0.000	0.000	0.000	0.000	0.000	0.000	0.036	0.036	0.037	0.036	2.347	0.038	0.610	80	560	100	427	11918	12345	412	11299	11711	Error	Error	-4.803	427	11918	412	11299	73521	985652	2.282	18.307	0	0	0
1	7	7	"A39"	"A39"	14740	10620	100	760	827	386	46	491	491	527	269	51	50	25	0	7188	8267	6136	74	1057	1057	1115	437	39	77	76	0	0.000	0.000	0.000	0.000	0.000	0.000	0.000	0.000	0.000	0.000	0.000	0.000	0.000	0.000	0.044	0.047	0.052	0.066	3.498	0.047	0.431	80	560	100	269	6131	6400	336	7210	7546	Error	Error	-4.510	269	6131	336	7210	66126	661323	1.115	16.366	0	0	0
1	8	7	"A39"	"A39"	15040	10620	100	789	817	311	38	497	497	531	256	48	56	30	0	8504	9263	5972	64	1097	1097	1172	472	40	85	85	0	0.000	0.000	0.000	0.000	0.000	0.000	0.000	0.000	0.000	0.000	0.000	0.000	0.000	0.000	0.039	0.039	0.044	0.049	3.579	0.042	0.422	80	560	100	292	7407	7699	320	8166	8486	Error	Error	-4.665	292	7407	320	8166	65385	741073	1.117	17.142	0	0	0
1	9	7	"A39"	"A39"	15340	10620	100	711	768	341	44	485	485	526	319	60	42	18	0	5463	7583	5895	77	1093	1093	1165	523	44	78	77	0	0.000	0.000	0.000	0.000	0.000	0.000	0.000	0.000	0.000	0.000	0.000	0.000	0.000	0.000	0.052	0.044	0.057	0.075	4.626	0.044	0.372	80	560	100	226	4370	4596	283	6490	6773	Error	Error	-4.273	226	4370	283	6490	61421	606675	0.759	12.272	0	0	0
1	10	7	"A40"	"A40"	15640	10620	100	743	786	344	43	518	518	551	216	39	53	38	0	4851	6617	5192	78	1105	1105	1155	326	28	76	72	0	0.000	0.000	0.000	0.000	0.000	0.000	0.000	0.000	0.000	0.000	0.000	0.000	0.000	0.000	0.060	0.049	0.060	0.096	4.754	0.045	0.495	80	560	100	225	3746	3971	268	5512	5780	Error	Error	-4.057	225	3746	268	5512	62907	529356	1.088	16.755	0	0	0
1	11	7	"A40"	"A40"	15940	10620	100	685	766	325	42	532	532	573	329	57	31	11	0	5479	7144	5371	75	1138	1138	1204	442	36	78	77	0	0.000	0.000	0.000	0.000	0.000	0.000	0.000	0.000	0.000	0.000	0.000	0.000	0.000	0.000	0.035	0.039	0.047	0.060	3.488	0.043	0.317	80	560	100	153	4341	4494	234	6006	6240	Error	Error	-4.826	153	4341	234	6006	61278	571509	0.587	13.439	0	0	0
1	12	7	"A40"	"A40"	16240	10620	100	740	804	488	60	511	511	542	234	43	48	22	0	4828	7111	5633	79	1125	1125	1226	596	48	78	77	0	0.000	0.000	0.000	0.000	0.000	0.000	0.000	0.000	0.000	0.000	0.000	0.000	0.000	0.000	0.062	0.049	0.051	0.071	4.776	0.049	0.267	80	560	100	229	3703	3932	293	5986	6279	Error	Error	-4.015	229	3703	293	5986	64288	568893	1.120	9.874	0	0	0
1	13	7	"A41"	"A41"	16540	10620	100	1048	1004	382	38	513	513	538	186	34	70	60	0	14042	11839	7197	60	1137	1137	1194	401	33	86	81	0	0.000	0.000	0.000	0.000	0.000	0.000	0.000	0.000	0.000	0.000	0.000	0.000	0.000	0.000	0.041	0.046	0.048	0.052	2.241	0.044	0.598	80	560	100	535	12905	13440	491	10702	11193	Error	Error	-4.592	535	12905	491	10702	80300	947125	2.505	26.546	0	0	0
1	14	7	"A41"	"A41"	16840	10620	100	1058	989	366	37	566	566	589	175	29	70	62	0	11565	10307	6140	59	1188	1188	1255	506	40	83	75	0	0.000	0.000	0.000	0.000	0.000	0.000	0.000	0.000	0.000	0.000	0.000	0.000	0.000	0.000	0.047	0.046	0.050	0.055	3.308	0.046	0.609	80	560	100	492	10377	10869	423	9119	9542	Error	Error	-4.399	492	10377	423	9119	79153	824583	2.286	17.889	0	0	0
1	15	7	"A41"	"A41"	17140	10620	100	1031	1038	367	35	596	596	604	175	28	77	61	0	12473	10633	6315	59	1177	1177	1225	403	32	86	80	0	0.000	0.000	0.000	0.000	0.000	0.000	0.000	0.000	0.000	0.000	0.000	0.000	0.000	0.000	0.039	0.047	0.053	0.064	2.941	0.042	0.546	80	560	100	435	11296	11731	442	9456	9898	Error	Error	-4.699	435	11296	442	9456	83076	850650	2.480	23.345	0	0	0
1	16	7	"A42"	"A42"	17440	10620	100	895	955	304	31	635	635	653	181	27	63	40	0	6673	7748	5223	67	1218	1218	1231	167	13	91	83	0	0.000	0.000	0.000	0.000	0.000	0.000	0.000	0.000	0.000	0.000	0.000	0.000	0.000	0.000	0.048	0.049	0.058	0.062	3.798	0.043	0.429	80	560	100	260	5455	5715	320	6530	6850	Error	Error	-4.391	260	5455	320	6530	76423	619809	1.669	39.024	0	0	0
1	17	7	"A42"	"A42"	17740	10620	100	1016	1080	354	32	743	743	759	204	26	56	38	0	6651	7413	4867	65	1310	1310	1337	217	16	95	87	0	0.000	0.000	0.000	0.000	0.000	0.000	0.000	0.000	0.000	0.000	0.000	0.000	0.000	0.000	0.051	0.055	0.060	0.061	3.482	0.050	0.435	80	560	100	273	5341	5614	337	6103	6440	Error	Error	-4.290	273	5341	337	6103	86377	593077	1.574	28.000	0	0	0
1	18	7	"A42"	"A42"	18040	10620	100	969	1000	286	28	824	824	828	210	25	46	16	0	5497	6356	4014	63	1374	1374	1400	217	15	87	85	0	0.000	0.000	0.000	0.000	0.000	0.000	0.000	0.000	0.000	0.000	0.000	0.000	0.000	0.000	0.035	0.035	0.057	0.084	4.953	0.041	0.225	80	560	100	145	4123	4268	176	4982	5158	Error	Error	-4.830	145	4123	176	4982	80034	508488	0.819	22.839	0	0	0
1	1	8	"A43"	"A43"	12940	10930	100	979	1003	440	43	560	560	570	167	29	68	53	0	17440	12068	9511	78	1088	1088	1181	882	74	66	61	0	0.000	0.000	0.000	0.000	0.000	0.000	0.000	0.000	0.000	0.000	0.000	0.000	0.000	0.000	0.026	0.040	0.044	0.069	3.563	0.038	0.724	80	560	100	419	16352	16771	443	10980	11423	Error	Error	-5.286	419	16352	443	10980	80240	965413	2.593	12.344	0	0	0
1	2	8	"A43"	"A43"	13240	10930	100	913	954	366	38	557	557	577	173	29	63	50	0	12247	10676	7577	70	1109	1109	1288	965	74	71	63	0	0.000	0.000	0.000	0.000	0.000	0.000	0.000	0.000	0.000	0.000	0.000	0.000	0.000	0.000	0.032	0.041	0.048	0.078	5.647	0.038	0.596	80	560	100	356	11138	11494	397	9567	9964	Error	Error	-4.967	356	11138	397	9567	76340	854101	2.179	9.728	0	0	0
1	3	8	"A43"	"A43"	13540	10930	100	1103	1035	388	37	556	556	563	157	27	70	66	0	15875	12334	7969	64	1110	1110	1272	884	69	71	70	0	0.000	0.000	0.000	0.000	0.000	0.000	0.000	0.000	0.000	0.000	0.000	0.000	0.000	0.000	0.037	0.043	0.051	0.072	4.320	0.040	0.674	80	560	100	547	14765	15312	479	11224	11703	Error	Error	-4.754	547	14765	479	11224	82821	986732	3.006	12.514	0	0	0
1	4	8	"A44"	"A44"	13840	10930	100	843	885	363	41	522	522	553	212	38	62	40	0	8227	9134	6442	70	1086	1086	1244	863	69	75	68	0	0.000	0.000	0.000	0.000	0.000	0.000	0.000	0.000	0.000	0.000	0.000	0.000	0.000	0.000	0.045	0.045	0.051	0.051	2.767	0.042	0.522	80	560	100	321	7141	7462	363	8048	8411	Error	Error	-4.475	321	7141	363	8048	70763	730719	1.566	9.143	0	0	0
1	5	8	"A44"	"A44"	14140	10930	100	958	942	337	35	498	498	514	154	29	77	61	0	11042	9903	6118	61	1057	1057	1181	698	59	81	71	0	0.000	0.000	0.000	0.000	0.000	0.000	0.000	0.000	0.000	0.000	0.000	0.000	0.000	0.000	0.046	0.050	0.051	0.062	2.887	0.041	0.552	80	560	100	460	9985	10445	444	8846	9290	Error	Error	-4.440	460	9985	444	8846	75356	792246	2.779	12.496	0	0	0
1	6	8	"A44"	"A44"	14440	10930	100	928	915	375	40	501	501	521	197	37	62	55	0	10480	9697	6168	63	1080	1080	1204	696	57	81	76	0	0.000	0.000	0.000	0.000	0.000	0.000	0.000	0.000	0.000	0.000	0.000	0.000	0.000	0.000	0.045	0.048	0.050	0.059	2.409	0.047	0.533	80	560	100	427	9400	9827	414	8617	9031	Error	Error	-4.460	427	9400	414	8617	73236	775720	2.000	12.203	0	0	0
1	7	8	"A45"	"A45"	14740	10930	100	680	795	630	79	492	492	530	274	51	36	12	0	6757	6858	4617	67	1089	1089	1217	755	62	76	71	0	0.000	0.000	0.000	0.000	0.000	0.000	0.000	0.000	0.000	0.000	0.000	0.000	0.000	0.000	0.033	0.053	0.047	0.065	3.852	0.057	0.275	80	560	100	188	5668	5856	303	5769	6072	Error	Error	-4.914	188	5668	303	5769	63569	548657	0.967	7.472	0	0	0
1	8	8	"A45"	"A45"	15040	10920	100	771	827	392	47	510	510	551	400	72	37	13	0	8156	7997	5916	73	1119	1119	1278	855	66	70	63	0	0.000	0.000	0.000	0.000	0.000	0.000	0.000	0.000	0.000	0.000	0.000	0.000	0.000	0.000	0.037	0.046	0.051	0.072	4.068	0.045	0.430	80	560	100	261	7037	7298	317	6878	7195	Error	Error	-4.753	261	7037	317	6878	66163	639753	0.690	7.858	0	0	0
1	9	8	"A45"	"A45"	15340	10920	100	815	887	443	49	510	510	538	229	42	56	33	0	8078	8198	5884	71	1119	1119	1244	573	46	73	68	0	0.000	0.000	0.000	0.000	0.000	0.000	0.000	0.000	0.000	0.000	0.000	0.000	0.000	0.000	0.044	0.053	0.058	0.072	4.098	0.056	0.513	80	560	100	305	6959	7264	377	7079	7456	Error	Error	-4.512	305	6959	377	7079	70982	655803	1.524	12.136	0	0	0
1	10	8	"A47"	"A47"	15650	10920	100	996	966	410	42	541	541	597	661	110	27	1	0	12674	9714	6268	64	1161	1161	1262	808	64	70	67	0	0.000	0.000	0.000	0.000	0.000	0.000	0.000	0.000	0.000	0.000	0.000	0.000	0.000	0.000	0.040	0.050	0.051	0.070	3.570	0.051	0.662	80	560	100	455	11513	11968	425	8553	8978	Error	Error	-4.661	455	11513	425	8553	77308	777159	0.558	10.460	0	0	0
1	11	8	"A47"	"A47"	15950	10920	100	961	954	373	39	516	516	539	213	39	66	51	0	11681	9875	6451	65	1125	1125	1250	720	57	70	70	0	0.000	0.000	0.000	0.000	0.000	0.000	0.000	0.000	0.000	0.000	0.000	0.000	0.000	0.000	0.042	0.050	0.047	0.074	3.645	0.049	0.592	80	560	100	445	10556	11001	438	8750	9188	Error	Error	-4.568	445	10556	438	8750	76356	790027	1.948	11.979	0	0	0
1	12	8	"A47"	"A47"	16250	10920	100	949	969	374	38	515	515	550	257	46	63	42	0	11446	10441	6737	64	1152	1152	1310	902	68	76	76	0	0.000	0.000	0.000	0.000	0.000	0.000	0.000	0.000	0.000	0.000	0.000	0.000	0.000	0.000	0.042	0.049	0.051	0.078	3.973	0.046	0.546	80	560	100	434	10294	10728	454	9289	9743	Error	Error	-4.568	434	10294	454	9289	77503	835263	1.630	10.123	0	0	0
1	13	8	"A48"	"A48"	16550	10920	100	639	669	232	34	516	516	553	270	48	27	7	0	5927	5651	3451	61	1117	1117	1364	1315	96	73	68	0	0.000	0.000	0.000	0.000	0.000	0.000	0.000	0.000	0.000	0.000	0.000	0.000	0.000	0.000	0.026	0.034	0.054	0.053	3.693	0.051	0.400	80	560	100	123	4810	4933	153	4534	4687	Error	Error	-5.289	123	4810	153	4534	53494	452059	0.430	3.260	0	0	0
1	14	8	"A48"	"A48"	16850	10920	100	798	892	383	42	600	600	623	229	36	45	31	0	7217	8795	6572	74	1225	1225	1605	1740	108	80	71	0	0.000	0.000	0.000	0.000	0.000	0.000	0.000	0.000	0.000	0.000	0.000	0.000	0.000	0.000	0.033	0.039	0.042	0.053	4.662	0.040	0.519	80	560	100	198	5992	6190	292	7570	7862	Error	Error	-4.919	198	5992	292	7570	71375	703565	1.175	4.132	0	0	0
1	15	8	"A48"	"A48"	17150	10920	100	853	917	323	35	630	630	655	202	30	53	33	0	5839	7322	5619	76	1257	1257	1521	1510	99	76	63	0	0.000	0.000	0.000	0.000	0.000	0.000	0.000	0.000	0.000	0.000	0.000	0.000	0.000	0.000	0.049	0.047	0.055	0.060	3.749	0.043	0.553	80	560	100	223	4582	4805	287	6065	6352	Error	Error	-4.361	223	4582	287	6065	73393	585761	1.297	3.842	0	0	0
1	16	8	"A49"	"A49"	17450	10920	100	1127	1110	348	31	708	708	728	215	29	67	46	0	11230	9421	6011	63	1325	1325	1346	210	15	88	83	0	0.000	0.000	0.000	0.000	0.000	0.000	0.000	0.000	0.000	0.000	0.000	0.000	0.000	0.000	0.042	0.050	0.052	0.065	3.019	0.047	0.473	80	560	100	419	9905	10324	402	8096	8498	Error	Error	-4.563	419	9905	402	8096	88769	753655	1.777	38.452	0	0	0
1	17	8	"A49"	"A49"	17750	10920	100	1179	1149	327	28	772	772	786	200	25	73	51	0	7675	7662	4838	63	1357	1357	1400	375	26	82	75	0	0.000	0.000	0.000	0.000	0.000	0.000	0.000	0.000	0.000	0.000	0.000	0.000	0.000	0.000	0.064	0.060	0.067	0.084	3.276	0.057	0.476	80	560	100	407	6318	6725	377	6305	6682	Error	Error	-3.956	407	6318	377	6305	91937	612936	1.815	16.699	0	0	0
1	18	8	"A49"	"A49"	18050	10920	100	1055	1068	339	31	807	807	818	211	25	53	32	0	8082	7854	4924	62	1407	1407	1445	347	24	83	78	0	0.000	0.000	0.000	0.000	0.000	0.000	0.000	0.000	0.000	0.000	0.000	0.000	0.000	0.000	0.037	0.040	0.056	0.072	3.675	0.044	0.366	80	560	100	248	6675	6923	261	6447	6708	Error	Error	-4.750	248	6675	261	6447	85439	628322	1.185	18.470	0	0	0
1	1	9	"A50"	"A50"	12940	11230	100	824	856	290	33	589	589	604	201	33	53	30	0	6748	6293	4159	66	1113	1113	1144	258	22	80	76	0	0.000	0.000	0.000	0.000	0.000	0.000	0.000	0.000	0.000	0.000	0.000	0.000	0.000	0.000	0.042	0.052	0.059	0.059	3.593	0.049	0.399	80	560	100	235	5635	5870	267	5180	5447	Error	Error	-4.584	235	5635	267	5180	68473	503435	1.254	19.957	0	0	0
1	2	9	"A50"	"A50"	13250	11230	100	924	977	350	35	606	606	618	173	27	68	47	0	6621	6950	3481	50	1140	1140	1171	256	21	96	95	0	0.000	0.000	0.000	0.000	0.000	0.000	0.000	0.000	0.000	0.000	0.000	0.000	0.000	0.000	0.058	0.064	0.066	0.058	2.474	0.065	0.492	80	560	100	318	5481	5799	371	5810	6181	Error	Error	-4.107	318	5481	371	5810	78199	556003	2.075	22.574	0	0	0
1	3	9	"A50"	"A50"	13550	11230	100	835	864	277	32	570	570	586	185	31	63	38	0	7250	7182	3671	51	1143	1143	1174	205	17	98	95	0	0.000	0.000	0.000	0.000	0.000	0.000	0.000	0.000	0.000	0.000	0.000	0.000	0.000	0.000	0.043	0.049	0.049	0.045	2.536	0.047	0.340	80	560	100	265	6107	6372	294	6039	6333	Error	Error	-4.526	265	6107	294	6039	69101	574590	1.503	29.307	0	0	0
1	4	9	"A51"	"A51"	13850	11230	100	770	840	338	40	529	529	549	184	33	56	38	0	8809	8462	5957	70	1107	1107	1140	332	29	80	73	0	0.000	0.000	0.000	0.000	0.000	0.000	0.000	0.000	0.000	0.000	0.000	0.000	0.000	0.000	0.031	0.042	0.046	0.056	4.316	0.041	0.531	80	560	100	241	7702	7943	311	7355	7666	Error	Error	-4.998	241	7702	311	7355	67216	676950	1.582	22.054	0	0	0
1	5	9	"A51"	"A51"	14150	11230	100	824	870	339	38	517	517	537	188	35	65	41	0	9673	9481	5622	59	1077	1077	1152	438	38	91	87	0	0.000	0.000	0.000	0.000	0.000	0.000	0.000	0.000	0.000	0.000	0.000	0.000	0.000	0.000	0.036	0.042	0.045	0.048	2.428	0.041	0.446	80	560	100	307	8596	8903	353	8404	8757	Error	Error	-4.807	307	8596	353	8404	69580	758464	1.771	19.016	0	0	0
1	6	9	"A51"	"A51"	14450	11230	100	921	988	375	37	508	508	525	215	40	73	48	0	11356	11103	5572	50	1101	1101	1217	657	53	97	90	0	0.000	0.000	0.000	0.000	0.000	0.000	0.000	0.000	0.000	0.000	0.000	0.000	0.000	0.000	0.040	0.048	0.049	0.044	2.528	0.047	0.511	80	560	100	413	10255	10668	480	10002	10482	Error	Error	-4.634	413	10255	480	10002	79074	888212	2.153	15.047	0	0	0
1	7	9	"A52"	"A52"	14750	11230	100	1008	981	294	29	487	487	522	246	47	78	56	0	8473	7956	3413	42	1139	1139	1211	495	40	93	88	0	0.000	0.000	0.000	0.000	0.000	0.000	0.000	0.000	0.000	0.000	0.000	0.000	0.000	0.000	0.071	0.072	0.074	0.074	2.380	0.066	0.496	80	560	100	521	7334	7855	494	6817	7311	Error	Error	-3.815	521	7334	494	6817	78492	636498	1.866	13.626	0	0	0
1	8	9	"A52"	"A52"	15050	11230	100	1018	1020	371	36	506	506	606	1262	208	1	1	0	9348	8407	3754	44	1174	1174	1369	1778	129	90	80	0	0.000	0.000	0.000	0.000	0.000	0.000	0.000	0.000	0.000	0.000	0.000	0.000	0.000	0.000	0.063	0.071	0.071	0.072	2.088	0.257	0.340	80	560	100	512	8174	8686	514	7233	7747	Error	Error	-3.997	512	8174	514	7233	81562	672536	0.328	3.958	0	0	0
1	9	9	"A52"	"A52"	15350	11220	100	896	914	292	31	523	523	559	345	61	57	13	0	8529	7908	4236	53	1185	1185	1297	608	46	83	78	0	0.000	0.000	0.000	0.000	0.000	0.000	0.000	0.000	0.000	0.000	0.000	0.000	0.000	0.000	0.051	0.058	0.055	0.066	2.541	0.059	0.494	80	560	100	373	7344	7717	391	6723	7114	Error	Error	-4.299	373	7344	391	6723	73150	632668	1.029	10.873	0	0	0
1	10	9	"A53"	"A53"	15650	11220	100	923	905	335	37	538	538	560	220	39	63	42	0	10289	8923	5849	65	1201	1201	1289	556	43	80	72	0	0.000	0.000	0.000	0.000	0.000	0.000	0.000	0.000	0.000	0.000	0.000	0.000	0.000	0.000	0.042	0.048	0.056	0.070	3.843	0.066	0.397	80	560	100	385	9088	9473	367	7722	8089	Error	Error	-4.561	385	9088	367	7722	72382	713801	1.568	13.730	0	0	0
1	11	9	"A53"	"A53"	15950	11220	100	1007	994	440	44	556	556	588	231	39	65	47	0	8368	7659	4786	62	1211	1211	1303	605	46	73	70	0	0.000	0.000	0.000	0.000	0.000	0.000	0.000	0.000	0.000	0.000	0.000	0.000	0.000	0.000	0.063	0.068	0.077	0.097	3.037	0.067	0.514	80	560	100	451	7157	7608	438	6448	6886	Error	Error	-3.988	451	7157	438	6448	79517	612720	1.758	10.506	0	0	0
1	12	9	"A53"	"A53"	16250	11220	100	985	958	362	37	543	543	568	231	40	63	47	0	11528	9493	5962	62	1210	1210	1361	745	54	75	70	0	0.000	0.000	0.000	0.000	0.000	0.000	0.000	0.000	0.000	0.000	0.000	0.000	0.000	0.000	0.043	0.050	0.053	0.067	2.858	0.047	0.554	80	560	100	442	10318	10760	415	8283	8698	Error	Error	-4.545	442	10318	415	8283	76619	759473	1.688	10.915	0	0	0
1	13	9	"A54"	"A54"	16550	11220	100	727	782	280	35	551	551	579	236	40	41	18	0	7654	7307	4637	63	1199	1199	1273	494	38	78	76	0	0.000	0.000	0.000	0.000	0.000	0.000	0.000	0.000	0.000	0.000	0.000	0.000	0.000	0.000	0.027	0.038	0.043	0.058	4.784	0.042	0.270	80	560	100	176	6455	6631	231	6108	6339	Error	Error	-5.197	176	6455	231	6108	62550	584539	0.860	12.215	0	0	0
1	14	9	"A54"	"A54"	16850	11220	100	896	939	332	35	580	580	606	260	42	57	30	0	10527	9288	5535	59	1237	1237	1313	575	43	82	80	0	0.000	0.000	0.000	0.000	0.000	0.000	0.000	0.000	0.000	0.000	0.000	0.000	0.000	0.000	0.034	0.045	0.048	0.052	3.351	0.046	0.373	80	560	100	316	9290	9606	359	8051	8410	Error	Error	-4.878	316	9290	359	8051	75134	743012	1.281	13.870	0	0	0
1	15	9	"A54"	"A54"	17150	11220	100	893	918	332	36	619	619	690	1034	149	0	0	0	7539	7974	5003	62	1252	1252	1343	1169	87	75	71	0	0.000	0.000	0.000	0.000	0.000	0.000	0.000	0.000	0.000	0.000	0.000	0.000	0.000	0.000	0.044	0.044	0.056	0.065	4.405	0.043	0.344	80	560	100	274	6287	6561	299	6722	7021	Error	Error	-4.520	274	6287	299	6722	73477	637945	0.221	5.672	0	0	0
1	16	9	"A55"	"A55"	17450	11220	100	942	1004	333	33	693	693	706	204	28	56	38	0	7554	8100	5661	69	1355	1355	1390	369	26	73	70	0	0.000	0.000	0.000	0.000	0.000	0.000	0.000	0.000	0.000	0.000	0.000	0.000	0.000	0.000	0.040	0.046	0.047	0.053	3.006	0.045	0.474	80	560	100	249	6199	6448	311	6745	7056	Error	Error	-4.638	249	6199	311	6745	80356	648017	1.461	18.184	0	0	0
1	17	9	"A55"	"A55"	17750	11220	100	1046	1059	347	32	760	760	775	203	26	56	32	0	8250	8015	5265	65	1398	1398	1446	750	51	77	71	0	0.000	0.000	0.000	0.000	0.000	0.000	0.000	0.000	0.000	0.000	0.000	0.000	0.000	0.000	0.042	0.045	0.055	0.068	3.605	0.044	0.398	80	560	100	286	6852	7138	299	6617	6916	Error	Error	-4.582	286	6852	299	6617	84686	641206	1.399	8.759	0	0	0
1	18	9	"A55"	"A55"	18050	11220	100	1171	1188	301	25	867	867	874	226	25	65	31	0	7856	8120	5046	62	1506	1506	1536	319	20	87	81	0	0.000	0.000	0.000	0.000	0.000	0.000	0.000	0.000	0.000	0.000	0.000	0.000	0.000	0.000	0.048	0.049	0.057	0.066	3.434	0.039	0.292	80	560	100	304	6350	6654	321	6614	6935	Error	Error	-4.385	304	6350	321	6614	95034	649585	1.389	20.639	0	0	0
1	1	10	"A56"	"A56"	12950	11530	100	891	893	355	39	606	606	707	1184	167	1	0	0	7973	7865	6507	82	1156	1156	1390	1743	125	53	53	0	0.000	0.000	0.000	0.000	0.000	0.000	0.000	0.000	0.000	0.000	0.000	0.000	0.000	0.000	0.042	0.043	0.051	0.086	5.564	0.153	0.211	80	560	100	285	6817	7102	287	6709	6996	Error	Error	-4.580	285	6817	287	6709	71419	629212	0.157	3.715	0	0	0
1	2	10	"A56"	"A56"	13250	11530	100	888	948	423	44	609	609	623	190	30	58	41	0	5997	6601	4980	75	1166	1166	1338	771	57	62	61	0	0.000	0.000	0.000	0.000	0.000	0.000	0.000	0.000	0.000	0.000	0.000	0.000	0.000	0.000	0.058	0.062	0.078	0.106	3.987	0.056	0.458	80	560	100	279	4831	5110	339	5435	5774	Error	Error	-4.114	279	4831	339	5435	75810	528048	1.711	6.826	0	0	0
1	3	10	"A56"	"A56"	13550	11530	100	878	865	301	34	578	578	602	199	33	56	30	0	7333	6340	4714	74	1160	1160	1288	738	57	62	58	0	0.000	0.000	0.000	0.000	0.000	0.000	0.000	0.000	0.000	0.000	0.000	0.000	0.000	0.000	0.049	0.055	0.070	0.095	4.037	0.046	0.462	80	560	100	300	6173	6473	287	5180	5467	Error	Error	-4.363	300	6173	287	5180	69189	507230	1.322	6.846	0	0	0
1	4	10	"A57"	"A57"	13850	11530	100	852	899	327	36	529	529	546	195	35	66	48	0	11214	9830	7094	72	1090	1090	1176	917	77	67	62	0	0.000	0.000	0.000	0.000	0.000	0.000	0.000	0.000	0.000	0.000	0.000	0.000	0.000	0.000	0.032	0.042	0.047	0.072	3.870	0.038	0.586	80	560	100	323	10124	10447	370	8740	9110	Error	Error	-4.970	323	10124	370	8740	71899	786366	1.810	9.437	0	0	0
1	5	10	"A57"	"A57"	14150	11530	100	828	852	355	41	504	504	523	167	31	62	50	0	11489	9561	6908	72	1103	1103	1192	511	42	76	66	0	0.000	0.000	0.000	0.000	0.000	0.000	0.000	0.000	0.000	0.000	0.000	0.000	0.000	0.000	0.031	0.041	0.049	0.075	4.183	0.040	0.599	80	560	100	324	10386	10710	348	8458	8806	Error	Error	-5.003	324	10386	348	8458	68154	764890	1.970	16.378	0	0	0
1	6	10	"A57"	"A57"	14450	11530	100	898	939	443	47	504	504	553	836	151	21	0	0	12382	11099	7581	68	1089	1089	1172	429	36	81	77	0	0.000	0.000	0.000	0.000	0.000	0.000	0.000	0.000	0.000	0.000	0.000	0.000	0.000	0.000	0.035	0.043	0.047	0.064	4.078	0.044	0.606	80	560	100	394	11293	11687	435	10010	10445	Error	Error	-4.841	394	11293	435	10010	75102	887952	0.462	23.140	0	0	0
1	7	10	"A58"	"A58"	14750	11530	100	800	858	418	48	501	501	526	191	36	58	41	0	8013	8410	6418	76	1131	1131	1196	451	37	72	67	0	0.000	0.000	0.000	0.000	0.000	0.000	0.000	0.000	0.000	0.000	0.000	0.000	0.000	0.000	0.043	0.049	0.055	0.080	4.762	0.052	0.449	80	560	100	299	6882	7181	357	7279	7636	Error	Error	-4.525	299	6882	357	7279	68624	672817	1.738	15.996	0	0	0
1	8	10	"A58"	"A58"	15050	11530	100	993	1041	455	43	536	536	557	226	40	68	50	0	11897	11047	7199	65	1192	1192	1330	635	47	80	72	0	0.000	0.000	0.000	0.000	0.000	0.000	0.000	0.000	0.000	0.000	0.000	0.000	0.000	0.000	0.043	0.051	0.050	0.061	2.572	0.050	0.642	80	560	100	457	10705	11162	505	9855	10360	Error	Error	-4.550	457	10705	505	9855	83302	883788	2.142	15.302	0	0	0
1	9	10	"A58"	"A58"	15350	11520	100	736	856	397	46	546	546	571	222	38	46	33	0	5399	8306	7507	90	1188	1188	1318	644	48	65	58	0	0.000	0.000	0.000	0.000	0.000	0.000	0.000	0.000	0.000	0.000	0.000	0.000	0.000	0.000	0.045	0.044	0.049	0.081	6.395	0.048	0.579	80	560	100	190	4211	4401	310	7118	7428	Error	Error	-4.470	190	4211	310	7118	68488	664489	1.284	10.851	0	0	0
1	10	10	"A59"	"A59"	15660	11520	100	970	951	408	42	533	533	565	253	44	63	45	0	12635	10293	6530	63	1202	1202	1341	858	63	73	68	0	0.000	0.000	0.000	0.000	0.000	0.000	0.000	0.000	0.000	0.000	0.000	0.000	0.000	0.000	0.038	0.046	0.051	0.070	3.869	0.052	0.493	80	560	100	437	11433	11870	418	9091	9509	Error	Error	-4.709	437	11433	418	9091	76097	823434	1.526	10.434	0	0	0
1	11	10	"A59"	"A59"	15960	11520	100	1023	1004	429	42	538	538	572	309	54	60	33	0	10399	8932	5184	58	1215	1215	1390	894	64	75	73	0	0.000	0.000	0.000	0.000	0.000	0.000	0.000	0.000	0.000	0.000	0.000	0.000	0.000	0.000	0.053	0.060	0.066	0.076	2.682	0.068	0.441	80	560	100	485	9184	9669	466	7717	8183	Error	Error	-4.243	485	9184	466	7717	80323	714550	1.398	8.436	0	0	0
1	12	10	"A59"	"A59"	16260	11520	100	1046	1015	337	33	554	554	584	215	36	75	63	0	13219	10492	6013	57	1239	1239	1437	926	64	78	73	0	0.000	0.000	0.000	0.000	0.000	0.000	0.000	0.000	0.000	0.000	0.000	0.000	0.000	0.000	0.041	0.050	0.055	0.074	3.898	0.046	0.591	80	560	100	492	11980	12472	461	9253	9714	Error	Error	-4.606	492	11980	461	9253	81181	839365	2.005	9.779	0	0	0
1	13	10	"A60"	"A60"	16560	11520	100	652	703	292	41	546	546	640	1464	228	0	0	0	3946	5093	4285	84	1193	1193	1322	1249	94	68	51	0	0.000	0.000	0.000	0.000	0.000	0.000	0.000	0.000	0.000	0.000	0.000	0.000	0.000	0.000	0.039	0.040	0.053	0.075	4.577	0.052	0.324	80	560	100	106	2753	2859	157	3900	4057	Error	Error	-4.699	106	2753	157	3900	56202	407443	0.043	3.019	0	0	0
1	14	10	"A60"	"A60"	16860	11520	100	656	697	203	29	557	557	690	1540	223	0	0	0	3008	4230	3248	76	1228	1228	1341	1468	109	55	35	0	0.000	0.000	0.000	0.000	0.000	0.000	0.000	0.000	0.000	0.000	0.000	0.000	0.000	0.000	0.056	0.047	0.071	0.103	7.184	0.042	0.041	80	560	100	99	1780	1879	140	3002	3142	Error	Error	-4.168	99	1780	140	3002	55759	338364	0.005	1.968	0	0	0
1	15	10	"A60"	"A60"	17160	11520	100	752	754	248	32	622	622	717	1519	211	0	0	0	2970	4663	3912	83	1282	1282	1382	1447	104	56	35	0	0.000	0.000	0.000	0.000	0.000	0.000	0.000	0.000	0.000	0.000	0.000	0.000	0.000	0.000	0.077	0.039	0.083	0.097	4.194	0.043	0.318	80	560	100	130	1688	1818	132	3381	3513	Error	Error	-3.699	130	1688	132	3381	60328	373047	0.024	2.267	0	0	0
1	16	10	"A61"	"A61"	17460	11520	100	1233	1633	3903	239	668	668	694	194	27	68	55	0	11394	10962	7828	71	1345	1345	1382	327	23	77	71	0	0.000	0.000	0.000	0.000	0.000	0.000	0.000	0.000	0.000	0.000	0.000	0.000	0.000	0.000	0.056	0.100	0.060	0.098	3.537	0.247	0.280	80	560	100	565	10049	10614	965	9617	10582	Error	Error	-4.153	565	10049	965	9617	130672	876967	4.840	29.297	0	0	0
1	17	10	"A61"	"A61"	17760	11520	100	1224	1217	403	33	781	781	788	205	26	67	53	0	9050	9351	6682	71	1419	1419	1469	334	22	78	75	0	0.000	0.000	0.000	0.000	0.000	0.000	0.000	0.000	0.000	0.000	0.000	0.000	0.000	0.000	0.058	0.055	0.061	0.081	4.169	0.047	0.547	80	560	100	443	7631	8074	436	7932	8368	Error	Error	-4.106	443	7631	436	7932	97362	748075	2.093	23.599	0	0	0
1	18	10	"A61"	"A61"	18060	11520	100	1194	1223	403	32	882	882	894	233	26	55	35	0	7754	8477	5415	63	1532	1532	1553	239	15	82	77	0	0.000	0.000	0.000	0.000	0.000	0.000	0.000	0.000	0.000	0.000	0.000	0.000	0.000	0.000	0.050	0.049	0.064	0.089	4.583	0.050	0.474	80	560	100	312	6222	6534	341	6945	7286	Error	Error	-4.318	312	6222	341	6945	97846	678188	1.412	28.971	0	0	0
1	1	11	"A62"	"A62"	12950	11830	100	734	783	284	36	609	609	631	183	29	43	18	0	4579	5836	4940	84	1152	1152	1212	601	49	63	57	0	0.000	0.000	0.000	0.000	0.000	0.000	0.000	0.000	0.000	0.000	0.000	0.000	0.000	0.000	0.036	0.037	0.048	0.071	4.244	0.042	0.454	80	560	100	125	3427	3552	174	4684	4858	Error	Error	-4.777	125	3427	174	4684	62667	466871	0.831	7.694	0	0	0
1	2	11	"A62"	"A62"	13260	11830	100	808	849	298	35	598	598	613	178	29	56	36	0	5944	7675	5337	69	1153	1153	1193	261	21	86	82	0	0.000	0.000	0.000	0.000	0.000	0.000	0.000	0.000	0.000	0.000	0.000	0.000	0.000	0.000	0.044	0.038	0.047	0.050	3.399	0.039	0.404	80	560	100	210	4791	5001	251	6522	6773	Error	Error	-4.512	210	4791	251	6522	67919	614026	1.326	24.835	0	0	0
1	3	11	"A62"	"A62"	13560	11830	100	843	905	334	36	581	581	607	183	30	60	38	0	6537	9065	7154	78	1156	1156	1197	323	26	86	78	0	0.000	0.000	0.000	0.000	0.000	0.000	0.000	0.000	0.000	0.000	0.000	0.000	0.000	0.000	0.049	0.041	0.050	0.059	4.993	0.038	0.475	80	560	100	262	5381	5643	324	7909	8233	Error	Error	-4.360	262	5381	324	7909	72405	725197	1.628	24.359	0	0	0
1	4	11	"A63"	"A63"	13860	11830	100	1086	1048	377	35	573	573	587	184	31	72	61	0	17482	14078	7600	53	1139	1139	1168	204	17	93	93	0	0.000	0.000	0.000	0.000	0.000	0.000	0.000	0.000	0.000	0.000	0.000	0.000	0.000	0.000	0.031	0.037	0.038	0.039	2.278	0.038	0.664	80	560	100	513	16343	16856	475	12939	13414	Error	Error	-4.994	513	16343	475	12939	83865	1126211	2.505	63.284	0	0	0
1	5	11	"A63"	"A63"	14160	11830	100	1042	1072	414	38	537	537	562	184	32	73	62	0	16116	13886	7815	56	1138	1138	1226	825	67	86	80	0	0.000	0.000	0.000	0.000	0.000	0.000	0.000	0.000	0.000	0.000	0.000	0.000	0.000	0.000	0.034	0.042	0.044	0.045	2.192	0.042	0.713	80	560	100	505	14978	15483	535	12748	13283	Error	Error	-4.890	505	14978	535	12748	85760	1110899	2.772	15.345	0	0	0
1	6	11	"A63"	"A63"	14460	11830	100	1051	1055	329	31	532	532	550	190	34	83	61	0	15299	13410	6939	51	1156	1156	1229	499	40	95	90	0	0.000	0.000	0.000	0.000	0.000	0.000	0.000	0.000	0.000	0.000	0.000	0.000	0.000	0.000	0.037	0.043	0.041	0.050	2.671	0.038	0.590	80	560	100	519	14143	14662	523	12254	12777	Error	Error	-4.768	519	14143	523	12254	84395	1072771	2.658	24.411	0	0	0
1	7	11	"A64"	"A64"	14760	11830	100	1069	1033	372	36	496	496	528	224	42	80	62	0	13608	11365	5766	50	1134	1134	1203	418	34	93	83	0	0.000	0.000	0.000	0.000	0.000	0.000	0.000	0.000	0.000	0.000	0.000	0.000	0.000	0.000	0.046	0.052	0.051	0.061	2.629	0.046	0.465	80	560	100	573	12474	13047	537	10231	10768	Error	Error	-4.444	573	12474	537	10231	82635	909200	2.254	24.311	0	0	0
1	8	11	"A64"	"A64"	15060	11830	100	905	924	346	37	508	508	563	290	51	61	31	0	12646	11097	5422	48	1183	1183	1346	891	66	87	80	0	0.000	0.000	0.000	0.000	0.000	0.000	0.000	0.000	0.000	0.000	0.000	0.000	0.000	0.000	0.035	0.042	0.042	0.041	2.223	0.046	0.464	80	560	100	397	11463	11860	416	9914	10330	Error	Error	-4.852	397	11463	416	9914	73919	887786	1.245	10.944	0	0	0
1	9	11	"A64"	"A64"	15360	11830	100	1001	1065	502	47	529	529	573	365	63	58	28	0	13303	10778	5906	54	1194	1194	1268	467	36	92	88	0	0.000	0.000	0.000	0.000	0.000	0.000	0.000	0.000	0.000	0.000	0.000	0.000	0.000	0.000	0.039	0.056	0.055	0.062	2.760	0.055	0.558	80	560	100	472	12109	12581	536	9584	10120	Error	Error	-4.681	472	12109	536	9584	85227	862254	1.348	20.364	0	0	0
1	10	11	"A65"	"A65"	15660	11820	100	931	936	479	51	543	543	579	281	48	57	35	0	12205	9510	6392	67	1198	1198	1304	699	53	72	65	0	0.000	0.000	0.000	0.000	0.000	0.000	0.000	0.000	0.000	0.000	0.000	0.000	0.000	0.000	0.035	0.047	0.051	0.068	3.583	0.050	0.408	80	560	100	388	11007	11395	393	8312	8705	Error	Error	-4.826	388	11007	393	8312	74878	760795	1.270	11.740	0	0	0
1	11	11	"A65"	"A65"	15960	11820	100	922	921	344	37	521	521	565	331	58	62	23	0	12929	10724	7180	66	1186	1186	1289	674	52	77	75	0	0.000	0.000	0.000	0.000	0.000	0.000	0.000	0.000	0.000	0.000	0.000	0.000	0.000	0.000	0.034	0.042	0.044	0.060	3.091	0.044	0.299	80	560	100	401	11743	12144	400	9538	9938	Error	Error	-4.872	401	11743	400	9538	73685	857890	1.076	13.999	0	0	0
1	12	11	"A65"	"A65"	16260	11820	100	1039	987	378	38	530	530	560	198	35	68	56	0	15062	11423	7505	65	1211	1211	1286	493	38	81	77	0	0.000	0.000	0.000	0.000	0.000	0.000	0.000	0.000	0.000	0.000	0.000	0.000	0.000	0.000	0.037	0.045	0.048	0.061	2.387	0.044	0.514	80	560	100	509	13851	14360	457	10212	10669	Error	Error	-4.766	509	13851	457	10212	78932	913802	2.157	20.562	0	0	0
1	13	11	"A66"	"A66"	16560	11820	100	1073	1034	426	41	542	542	553	161	29	71	61	0	17801	13331	8058	60	1214	1214	1268	393	30	85	78	0	0.000	0.000	0.000	0.000	0.000	0.000	0.000	0.000	0.000	0.000	0.000	0.000	0.000	0.000	0.032	0.041	0.041	0.051	3.157	0.041	0.685	80	560	100	531	16587	17118	492	12117	12609	Error	Error	-4.965	531	16587	492	12117	82748	1066447	2.988	30.695	0	0	0
1	14	11	"A66"	"A66"	16860	11820	100	1024	1009	371	36	558	558	580	353	60	56	22	0	15455	12120	7730	63	1227	1227	1316	819	62	78	75	0	0.000	0.000	0.000	0.000	0.000	0.000	0.000	0.000	0.000	0.000	0.000	0.000	0.000	0.000	0.033	0.041	0.042	0.052	2.607	0.039	0.246	80	560	100	466	14228	14694	451	10893	11344	Error	Error	-4.932	466	14228	451	10893	80704	969570	1.215	13.192	0	0	0
1	15	11	"A66"	"A66"	17160	11820	100	1017	1066	423	39	625	625	713	1600	224	0	0	0	13115	12180	8322	68	1291	1291	1430	1724	120	67	66	0	0.000	0.000	0.000	0.000	0.000	0.000	0.000	0.000	0.000	0.000	0.000	0.000	0.000	0.000	0.033	0.040	0.043	0.070	4.620	0.040	0.648	80	560	100	392	11824	12216	441	10889	11330	Error	Error	-4.915	392	11824	441	10889	85317	974417	0.221	6.235	0	0	0
1	16	11	"A67"	"A67"	17460	11820	100	1096	1048	378	36	653	653	665	183	27	68	52	0	10891	10019	6792	67	1327	1327	1336	265	19	82	78	0	0.000	0.000	0.000	0.000	0.000	0.000	0.000	0.000	0.000	0.000	0.000	0.000	0.000	0.000	0.046	0.045	0.051	0.075	4.291	0.045	0.592	80	560	100	443	9564	10007	395	8692	9087	Error	Error	-4.432	443	9564	395	8692	83812	801486	2.093	32.766	0	0	0
1	17	11	"A67"	"A67"	17760	11820	100	1119	1174	384	32	775	775	792	204	25	62	43	0	9258	9613	6840	71	1469	1469	1501	334	22	82	78	0	0.000	0.000	0.000	0.000	0.000	0.000	0.000	0.000	0.000	0.000	0.000	0.000	0.000	0.000	0.044	0.049	0.055	0.061	3.648	0.047	0.609	80	560	100	344	7789	8133	399	8144	8543	Error	Error	-4.501	344	7789	399	8144	93888	769050	1.873	24.287	0	0	0
1	18	11	"A67"	"A67"	18060	11820	100	1017	1074	352	32	812	812	863	577	66	16	1	0	6777	8248	5613	68	1468	1468	1560	1264	81	77	71	0	0.000	0.000	0.000	0.000	0.000	0.000	0.000	0.000	0.000	0.000	0.000	0.000	0.000	0.000	0.039	0.039	0.051	0.060	4.993	0.046	0.457	80	560	100	205	5309	5514	262	6780	7042	Error	Error	-4.695	205	5309	262	6780	85936	659868	0.366	5.291	0	0	0
1	1	12	"A68"	"A68"	12960	12130	100	1004	1102	588	53	653	653	730	495	67	38	8	0	4748	5982	4484	74	1208	1208	1342	709	52	65	61	0	0.000	0.000	0.000	0.000	0.000	0.000	0.000	0.000	0.000	0.000	0.000	0.000	0.000	0.000	0.099	0.094	0.102	0.123	4.894	0.205	0.281	80	560	100	351	3540	3891	449	4774	5223	Error	Error	-3.334	351	3540	449	4774	88198	478570	0.752	6.544	0	0	0
1	2	12	"A68"	"A68"	13260	12130	100	980	1046	373	35	713	713	849	884	104	7	0	0	9836	8639	5617	65	1287	1287	1533	1071	69	73	66	0	0.000	0.000	0.000	0.000	0.000	0.000	0.000	0.000	0.000	0.000	0.000	0.000	0.000	0.000	0.031	0.045	0.047	0.056	4.586	0.054	0.149	80	560	100	267	8549	8816	333	7352	7685	Error	Error	-5.001	267	8549	333	7352	83712	691082	0.223	6.635	0	0	0
1	3	12	"A68"	"A68"	13560	12130	100	972	984	315	32	673	673	700	221	31	60	33	0	7790	8704	6816	78	1275	1275	1366	466	34	72	67	0	0.000	0.000	0.000	0.000	0.000	0.000	0.000	0.000	0.000	0.000	0.000	0.000	0.000	0.000	0.046	0.042	0.047	0.075	4.057	0.042	0.537	80	560	100	299	6515	6814	311	7429	7740	Error	Error	-4.446	299	6515	311	7429	78722	696297	1.285	15.747	0	0	0
1	4	12	"A69"	"A69"	13860	12130	100	955	1011	334	33	631	631	640	174	27	66	48	0	14648	11262	8010	71	1245	1245	1333	861	64	68	63	0	0.000	0.000	0.000	0.000	0.000	0.000	0.000	0.000	0.000	0.000	0.000	0.000	0.000	0.000	0.024	0.038	0.039	0.056	4.345	0.034	0.608	80	560	100	324	13403	13727	380	10017	10397	Error	Error	-5.370	324	13403	380	10017	80896	900969	2.132	11.532	0	0	0
1	5	12	"A69"	"A69"	14160	12130	100	1033	1049	422	40	611	611	629	185	29	67	53	0	16064	13090	9309	71	1217	1217	1349	757	56	75	68	0	0.000	0.000	0.000	0.000	0.000	0.000	0.000	0.000	0.000	0.000	0.000	0.000	0.000	0.000	0.028	0.037	0.042	0.065	4.898	0.036	0.580	80	560	100	422	14847	15269	438	11873	12311	Error	Error	-5.137	422	14847	438	11873	83948	1047167	2.270	15.510	0	0	0
1	6	12	"A69"	"A69"	14460	12130	100	1172	1064	418	39	553	553	569	242	42	67	60	0	19994	15028	9669	64	1189	1189	1358	1066	78	80	75	0	0.000	0.000	0.000	0.000	0.000	0.000	0.000	0.000	0.000	0.000	0.000	0.000	0.000	0.000	0.033	0.037	0.038	0.056	3.284	0.035	0.513	80	560	100	619	18805	19424	511	13839	14350	Error	Error	-4.925	619	18805	511	13839	85159	1202252	2.045	12.824	0	0	0
1	7	12	"A70"	"A70"	14760	12130	100	938	967	426	44	520	520	554	224	40	68	50	0	8243	9211	6623	71	1174	1174	1257	560	44	76	70	0	0.000	0.000	0.000	0.000	0.000	0.000	0.000	0.000	0.000	0.000	0.000	0.000	0.000	0.000	0.059	0.056	0.060	0.087	3.745	0.048	0.535	80	560	100	418	7069	7487	447	8037	8484	Error	Error	-4.080	418	7069	447	8037	77331	736869	1.844	14.204	0	0	0
1	8	12	"A70"	"A70"	15060	12130	100	1012	1029	320	31	572	572	629	395	62	60	17	0	13341	11670	6224	53	1265	1265	1432	783	54	86	78	0	0.000	0.000	0.000	0.000	0.000	0.000	0.000	0.000	0.000	0.000	0.000	0.000	0.000	0.000	0.036	0.044	0.046	0.054	2.559	0.040	0.194	80	560	100	440	12076	12516	457	10405	10862	Error	Error	-4.778	440	12076	457	10405	82301	933596	1.013	13.075	0	0	0
1	9	12	"A70"	"A70"	15360	12130	100	1088	1064	416	39	550	550	581	276	47	66	48	0	15334	12294	7037	57	1244	1244	1370	726	52	78	78	0	0.000	0.000	0.000	0.000	0.000	0.000	0.000	0.000	0.000	0.000	0.000	0.000	0.000	0.000	0.038	0.047	0.043	0.059	3.402	0.045	0.387	80	560	100	538	14090	14628	514	11050	11564	Error	Error	-4.711	538	14090	514	11050	85125	983493	1.750	15.047	0	0	0
1	10	12	"A71"	"A71"	15670	12130	100	991	994	389	39	551	551	583	338	57	57	21	0	13127	12060	6480	53	1239	1239	1286	398	30	92	87	0	0.000	0.000	0.000	0.000	0.000	0.000	0.000	0.000	0.000	0.000	0.000	0.000	0.000	0.000	0.037	0.041	0.040	0.040	2.112	0.042	0.527	80	560	100	440	11888	12328	443	10821	11264	Error	Error	-4.756	440	11888	443	10821	79526	964787	1.216	27.070	0	0	0
1	11	12	"A71"	"A71"	15970	12120	100	956	951	331	34	538	538	582	283	48	60	36	0	11533	10249	6096	59	1260	1260	1396	759	54	80	76	0	0.000	0.000	0.000	0.000	0.000	0.000	0.000	0.000	0.000	0.000	0.000	0.000	0.000	0.000	0.041	0.046	0.048	0.055	3.090	0.046	0.505	80	560	100	418	10273	10691	413	8989	9402	Error	Error	-4.619	418	10273	413	8989	76062	819903	1.304	11.664	0	0	0
1	12	12	"A71"	"A71"	16270	12120	100	1141	1127	365	32	528	528	566	249	43	83	62	0	15669	13412	6737	50	1213	1213	1382	798	57	82	81	0	0.000	0.000	0.000	0.000	0.000	0.000	0.000	0.000	0.000	0.000	0.000	0.000	0.000	0.000	0.042	0.049	0.048	0.062	2.547	0.044	0.563	80	560	100	613	14456	15069	599	12199	12798	Error	Error	-4.560	613	14456	599	12199	90162	1072951	2.253	15.075	0	0	0
1	13	12	"A72"	"A72"	16570	12120	100	870	949	422	44	561	561	591	250	42	56	33	0	6103	7435	5517	74	1256	1256	1339	536	40	77	72	0	0.000	0.000	0.000	0.000	0.000	0.000	0.000	0.000	0.000	0.000	0.000	0.000	0.000	0.000	0.064	0.063	0.060	0.088	4.190	0.104	0.182	80	560	100	309	4847	5156	388	6179	6567	Error	Error	-3.971	309	4847	388	6179	75931	594774	1.432	11.373	0	0	0
1	14	12	"A72"	"A72"	16870	12120	100	658	686	183	26	575	575	590	175	29	28	10	0	5369	5093	3073	60	1288	1288	1416	801	56	68	67	0	0.000	0.000	0.000	0.000	0.000	0.000	0.000	0.000	0.000	0.000	0.000	0.000	0.000	0.000	0.020	0.029	0.034	0.045	4.307	0.029	0.159	80	560	100	83	4081	4164	111	3805	3916	Error	Error	-5.620	83	4081	111	3805	54889	407445	0.549	4.591	0	0	0
1	15	12	"A72"	"A72"	17170	12120	100	959	1010	442	43	626	626	639	180	28	63	43	0	6636	7490	5212	69	1358	1358	1415	474	33	73	68	0	0.000	0.000	0.000	0.000	0.000	0.000	0.000	0.000	0.000	0.000	0.000	0.000	0.000	0.000	0.063	0.063	0.073	0.104	5.252	0.061	0.556	80	560	100	333	5278	5611	384	6132	6516	Error	Error	-3.986	333	5278	384	6132	80796	599202	2.061	12.816	0	0	0
1	16	12	"A73"	"A73"	17470	12120	100	811	854	287	33	697	697	716	195	27	40	17	0	3766	5023	3805	75	1408	1408	1424	194	13	72	70	0	0.000	0.000	0.000	0.000	0.000	0.000	0.000	0.000	0.000	0.000	0.000	0.000	0.000	0.000	0.048	0.043	0.062	0.098	6.492	0.047	0.281	80	560	100	114	2358	2472	157	3615	3772	Error	Error	-4.370	114	2358	157	3615	68351	401814	0.708	18.552	0	0	0
1	17	12	"A73"	"A73"	17770	12120	100	1111	1122	293	26	830	830	843	211	25	61	21	0	2383	3444	2602	75	1533	1533	1549	206	13	76	60	0	0.000	0.000	0.000	0.000	0.000	0.000	0.000	0.000	0.000	0.000	0.000	0.000	0.000	0.000	0.331	0.153	0.269	0.306	4.067	0.084	0.244	80	560	100	281	850	1131	292	1911	2203	Error	Error	-1.597	281	850	292	1911	89767	275489	1.322	9.199	0	0	0
1	18	12	"A73"	"A73"	18070	12120	100	986	1030	291	28	879	879	891	218	24	38	12	0	2330	3251	1953	60	1553	1553	1563	164	10	77	71	0	0.000	0.000	0.000	0.000	0.000	0.000	0.000	0.000	0.000	0.000	0.000	0.000	0.000	0.000	0.138	0.089	0.160	0.182	4.997	0.350	0.051	80	560	100	107	777	884	151	1698	1849	Error	Error	-2.860	107	777	151	1698	82413	260045	0.638	10.293	0	0	0
1	1	13	"A74"	"A74"	12960	12430	100	1034	1058	352	33	625	625	654	333	50	58	26	0	11140	9445	6658	70	1219	1219	1251	362	28	80	72	0	0.000	0.000	0.000	0.000	0.000	0.000	0.000	0.000	0.000	0.000	0.000	0.000	0.000	0.000	0.041	0.053	0.052	0.079	3.138	0.049	0.265	80	560	100	409	9921	10330	433	8226	8659	Error	Error	-4.600	409	9921	433	8226	84608	755612	1.213	22.635	0	0	0
1	2	13	"A74"	"A74"	13270	12430	100	1268	1239	337	27	667	667	705	468	66	63	11	0	13202	12629	5788	45	1280	1280	1364	583	42	92	85	0	0.000	0.000	0.000	0.000	0.000	0.000	0.000	0.000	0.000	0.000	0.000	0.000	0.000	0.000	0.050	0.050	0.049	0.056	2.423	0.046	0.650	80	560	100	601	11922	12523	572	11349	11921	Error	Error	-4.310	601	11922	572	11349	99096	1010303	1.141	19.322	0	0	0
1	3	13	"A74"	"A74"	13570	12430	100	1096	1113	337	30	713	713	759	381	50	51	16	0	10455	9760	5504	56	1322	1322	1400	412	29	90	82	0	0.000	0.000	0.000	0.000	0.000	0.000	0.000	0.000	0.000	0.000	0.000	0.000	0.000	0.000	0.042	0.047	0.056	0.058	2.966	0.047	0.536	80	560	100	383	9133	9516	400	8438	8838	Error	Error	-4.576	383	9133	400	8438	89047	780815	0.929	20.291	0	0	0
1	4	13	"A75"	"A75"	13870	12430	100	1191	1144	425	37	649	649	669	189	28	73	62	0	11428	10195	6885	67	1276	1276	1311	349	26	81	76	0	0.000	0.000	0.000	0.000	0.000	0.000	0.000	0.000	0.000	0.000	0.000	0.000	0.000	0.000	0.053	0.055	0.066	0.083	2.905	0.052	0.633	80	560	100	542	10152	10694	495	8919	9414	Error	Error	-4.227	542	10152	495	8919	91505	815598	2.513	25.456	0	0	0
1	5	13	"A75"	"A75"	14170	12430	100	1096	1111	323	29	615	615	637	208	32	80	56	0	13292	11388	5968	52	1274	1274	1332	498	37	90	86	0	0.000	0.000	0.000	0.000	0.000	0.000	0.000	0.000	0.000	0.000	0.000	0.000	0.000	0.000	0.040	0.049	0.050	0.057	2.328	0.042	0.438	80	560	100	481	12018	12499	496	10114	10610	Error	Error	-4.643	481	12018	496	10114	88849	911025	2.279	20.193	0	0	0
1	6	13	"A75"	"A75"	14470	12430	100	1028	1036	333	32	542	542	561	167	29	82	66	0	11642	10612	4688	44	1231	1231	1280	531	41	93	87	0	0.000	0.000	0.000	0.000	0.000	0.000	0.000	0.000	0.000	0.000	0.000	0.000	0.000	0.000	0.047	0.053	0.052	0.055	2.339	0.050	0.616	80	560	100	486	10411	10897	494	9381	9875	Error	Error	-4.421	486	10411	494	9381	82912	848972	2.844	17.574	0	0	0
1	7	13	"A76"	"A76"	14770	12430	100	941	927	338	36	535	535	559	204	36	71	48	0	11563	9740	5281	54	1206	1206	1256	516	41	90	82	0	0.000	0.000	0.000	0.000	0.000	0.000	0.000	0.000	0.000	0.000	0.000	0.000	0.000	0.000	0.039	0.046	0.049	0.052	2.325	0.043	0.530	80	560	100	406	10357	10763	392	8534	8926	Error	Error	-4.673	406	10357	392	8534	74168	779181	1.804	16.442	0	0	0
1	8	13	"A76"	"A76"	15070	12430	100	1040	1037	311	29	537	537	566	209	36	83	58	0	12744	12035	4309	35	1250	1250	1405	883	62	95	92	0	0.000	0.000	0.000	0.000	0.000	0.000	0.000	0.000	0.000	0.000	0.000	0.000	0.000	0.000	0.044	0.046	0.047	0.043	1.862	0.045	0.557	80	560	100	503	11494	11997	500	10785	11285	Error	Error	-4.514	503	11494	500	10785	82991	962807	2.254	12.039	0	0	0
1	9	13	"A76"	"A76"	15370	12430	100	959	1277	1895	148	562	562	740	2039	275	3	3	0	8434	9408	6482	68	1293	1293	1347	590	43	96	87	0	0.000	0.000	0.000	0.000	0.000	0.000	0.000	0.000	0.000	0.000	0.000	0.000	0.000	0.000	0.056	0.088	0.054	0.061	2.412	0.169	0.562	80	560	100	397	7141	7538	715	8115	8830	Error	Error	-4.169	397	7141	715	8115	102161	752642	0.263	13.663	0	0	0
1	10	13	"A77"	"A77"	15670	12430	100	1495	1428	630	44	568	568	587	206	35	76	71	0	8480	8090	4251	52	1279	1279	1332	575	43	88	81	0	0.000	0.000	0.000	0.000	0.000	0.000	0.000	0.000	0.000	0.000	0.000	0.000	0.000	0.000	0.129	0.126	0.129	0.122	2.883	0.113	0.642	80	560	100	927	7201	8128	860	6811	7671	Error	Error	-2.958	927	7201	860	6811	114219	647217	4.083	11.753	0	0	0
1	11	13	"A77"	"A77"	15970	12430	100	1477	1412	636	45	571	571	642	758	118	56	13	0	6079	6570	3860	58	1289	1289	1478	1567	106	76	63	0	0.000	0.000	0.000	0.000	0.000	0.000	0.000	0.000	0.000	0.000	0.000	0.000	0.000	0.000	0.189	0.159	0.167	0.166	2.348	0.226	0.537	80	560	100	906	4790	5696	841	5281	6122	Error	Error	-2.402	906	4790	841	5281	112992	525581	1.016	3.250	0	0	0
1	12	13	"A77"	"A77"	16270	12420	100	1677	1528	584	38	593	593	635	380	59	75	63	0	6275	6920	3549	51	1385	1385	1650	1335	80	83	72	0	0.000	0.000	0.000	0.000	0.000	0.000	0.000	0.000	0.000	0.000	0.000	0.000	0.000	0.000	0.222	0.169	0.185	0.166	1.913	0.131	0.655	80	560	100	1084	4890	5974	935	5535	6470	Error	Error	-2.173	1084	4890	935	5535	122277	553560	2.350	3.948	0	0	0
1	13	13	"A78"	"A78"	16570	12420	100	1136	1112	390	35	616	616	910	2666	292	0	0	0	12052	10222	5501	53	1393	1393	1748	2854	163	73	68	0	0.000	0.000	0.000	0.000	0.000	0.000	0.000	0.000	0.000	0.000	0.000	0.000	0.000	0.000	0.049	0.056	0.060	0.065	2.379	0.052	0.489	80	560	100	520	10659	11179	496	8829	9325	Error	Error	-4.357	520	10659	496	8829	88929	817732	0.076	2.969	0	0	0
1	14	13	"A78"	"A78"	16870	12420	100	1131	1126	340	30	628	628	705	950	134	10	0	0	13178	11026	5452	49	1364	1364	1558	1667	106	81	76	0	0.000	0.000	0.000	0.000	0.000	0.000	0.000	0.000	0.000	0.000	0.000	0.000	0.000	0.000	0.043	0.052	0.053	0.062	2.571	0.048	0.628	80	560	100	503	11814	12317	498	9662	10160	Error	Error	-4.554	503	11814	498	9662	90104	882071	0.443	5.680	0	0	0
1	15	13	"A78"	"A78"	17170	12420	100	1198	1155	374	32	670	670	690	189	27	68	61	0	10730	9700	5994	61	1405	1405	1532	855	55	71	71	0	0.000	0.000	0.000	0.000	0.000	0.000	0.000	0.000	0.000	0.000	0.000	0.000	0.000	0.000	0.057	0.058	0.059	0.076	2.943	0.052	0.647	80	560	100	528	9325	9853	485	8295	8780	Error	Error	-4.142	528	9325	485	8295	92396	775999	2.460	9.553	0	0	0
1	16	13	"A79"	"A79"	17470	12420	100	1066	1120	384	34	736	736	760	201	26	61	45	0	7398	8831	5991	67	1475	1475	1529	620	40	75	70	0	0.000	0.000	0.000	0.000	0.000	0.000	0.000	0.000	0.000	0.000	0.000	0.000	0.000	0.000	0.056	0.052	0.065	0.081	3.628	0.047	0.496	80	560	100	330	5923	6253	384	7356	7740	Error	Error	-4.166	330	5923	384	7356	89561	706457	1.791	11.777	0	0	0
1	17	13	"A79"	"A79"	17770	12420	100	1264	1280	376	29	841	841	876	273	31	66	42	0	10861	9124	5106	55	1576	1576	1628	456	28	81	77	0	0.000	0.000	0.000	0.000	0.000	0.000	0.000	0.000	0.000	0.000	0.000	0.000	0.000	0.000	0.046	0.058	0.067	0.086	4.627	0.054	0.534	80	560	100	423	9285	9708	439	7548	7987	Error	Error	-4.456	423	9285	439	7548	102419	729957	1.480	16.439	0	0	0
1	18	13	"A79"	"A79"	18070	12420	100	1326	1357	390	28	917	917	920	196	21	73	52	0	12920	10597	5111	48	1597	1597	1671	504	30	88	82	0	0.000	0.000	0.000	0.000	0.000	0.000	0.000	0.000	0.000	0.000	0.000	0.000	0.000	0.000	0.036	0.049	0.047	0.048	2.723	0.048	0.480	80	560	100	409	11323	11732	440	9000	9440	Error	Error	-4.791	409	11323	440	9000	108547	847796	2.230	17.710	0	0	0
1	1	14	"A80"	"A80"	12970	12730	100	890	952	332	34	686	686	697	181	25	55	32	0	6108	7612	5847	76	1264	1264	1308	390	29	73	66	0	0.000	0.000	0.000	0.000	0.000	0.000	0.000	0.000	0.000	0.000	0.000	0.000	0.000	0.000	0.042	0.042	0.048	0.058	3.369	0.041	0.399	80	560	100	204	4844	5048	266	6348	6614	Error	Error	-4.570	204	4844	266	6348	76149	608965	1.409	16.164	0	0	0
1	2	14	"A80"	"A80"	13270	12730	100	1020	1042	334	32	670	670	692	192	27	66	47	0	14642	11500	6330	55	1302	1302	1505	1313	87	77	76	0	0.000	0.000	0.000	0.000	0.000	0.000	0.000	0.000	0.000	0.000	0.000	0.000	0.000	0.000	0.026	0.036	0.040	0.040	3.267	0.037	0.559	80	560	100	350	13340	13690	372	10198	10570	Error	Error	-5.252	350	13340	372	10198	83346	920024	1.823	7.612	0	0	0
1	3	14	"A80"	"A80"	13570	12730	100	1086	1101	353	32	724	724	740	210	28	61	43	0	14577	10611	6765	63	1334	1334	1587	1674	105	71	62	0	0.000	0.000	0.000	0.000	0.000	0.000	0.000	0.000	0.000	0.000	0.000	0.000	0.000	0.000	0.027	0.041	0.047	0.061	3.967	0.038	0.510	80	560	100	362	13243	13605	377	9277	9654	Error	Error	-5.193	362	13243	377	9277	88058	848890	1.719	5.391	0	0	0
1	4	14	"A81"	"A81"	13870	12730	100	1040	1048	392	37	697	697	730	625	85	25	1	0	14523	10859	8035	73	1334	1334	1529	1763	115	63	58	0	0.000	0.000	0.000	0.000	0.000	0.000	0.000	0.000	0.000	0.000	0.000	0.000	0.000	0.000	0.026	0.037	0.042	0.066	3.706	0.065	0.280	80	560	100	343	13189	13532	351	9525	9876	Error	Error	-5.265	343	13189	351	9525	83801	868718	0.509	5.292	0	0	0
1	5	14	"A81"	"A81"	14170	12730	100	1078	1063	336	31	643	643	645	180	27	76	58	0	15379	12289	6788	55	1316	1316	1537	1368	89	78	75	0	0.000	0.000	0.000	0.000	0.000	0.000	0.000	0.000	0.000	0.000	0.000	0.000	0.000	0.000	0.031	0.038	0.042	0.049	2.990	0.037	0.646	80	560	100	435	14063	14498	420	10973	11393	Error	Error	-5.015	435	14063	420	10973	85056	983144	2.322	7.860	0	0	0
1	6	14	"A81"	"A81"	14470	12730	100	1175	1121	349	31	595	595	625	209	33	78	63	0	16254	13959	7224	51	1276	1276	1532	1506	98	78	78	0	0.000	0.000	0.000	0.000	0.000	0.000	0.000	0.000	0.000	0.000	0.000	0.000	0.000	0.000	0.039	0.041	0.041	0.047	2.196	0.038	0.661	80	560	100	580	14978	15558	526	12683	13209	Error	Error	-4.691	580	14978	526	12683	89698	1116746	2.373	8.252	0	0	0
1	7	14	"A82"	"A82"	14770	12730	100	1014	980	381	38	558	558	580	176	30	70	58	0	15191	11760	7779	66	1241	1241	1315	764	58	70	70	0	0.000	0.000	0.000	0.000	0.000	0.000	0.000	0.000	0.000	0.000	0.000	0.000	0.000	0.000	0.033	0.040	0.046	0.060	4.273	0.038	0.638	80	560	100	456	13950	14406	422	10519	10941	Error	Error	-4.935	456	13950	422	10519	78386	940760	2.273	13.671	0	0	0
1	8	14	"A82"	"A82"	15070	12730	100	927	937	396	42	554	554	584	245	41	61	35	0	11661	10565	5489	51	1260	1260	1487	1272	85	83	78	0	0.000	0.000	0.000	0.000	0.000	0.000	0.000	0.000	0.000	0.000	0.000	0.000	0.000	0.000	0.036	0.041	0.047	0.044	2.592	0.040	0.498	80	560	100	373	10401	10774	383	9305	9688	Error	Error	-4.801	373	10401	383	9305	74968	845161	1.441	7.137	0	0	0
1	9	14	"A82"	"A82"	15370	12730	100	1072	1062	351	33	618	618	645	250	38	70	45	0	14159	11276	6302	55	1340	1340	1527	1190	77	76	71	0	0.000	0.000	0.000	0.000	0.000	0.000	0.000	0.000	0.000	0.000	0.000	0.000	0.000	0.000	0.035	0.045	0.052	0.057	2.455	0.044	0.475	80	560	100	454	12819	13273	444	9936	10380	Error	Error	-4.819	454	12819	444	9936	84920	902063	1.668	8.192	0	0	0
1	10	14	"A83"	"A83"	15680	12730	100	1032	1045	309	29	569	569	587	171	29	82	66	0	9902	9207	4009	43	1316	1316	1361	347	25	95	92	0	0.000	0.000	0.000	0.000	0.000	0.000	0.000	0.000	0.000	0.000	0.000	0.000	0.000	0.000	0.054	0.060	0.065	0.064	2.379	0.053	0.505	80	560	100	463	8586	9049	476	7891	8367	Error	Error	-4.213	463	8586	476	7891	83618	736566	2.678	22.611	0	0	0
1	11	14	"A83"	"A83"	15980	12730	100	992	1009	367	36	590	590	633	444	70	40	7	0	9433	8503	3559	41	1328	1328	1399	465	33	95	87	0	0.000	0.000	0.000	0.000	0.000	0.000	0.000	0.000	0.000	0.000	0.000	0.000	0.000	0.000	0.050	0.058	0.057	0.058	2.317	0.057	0.418	80	560	100	402	8105	8507	419	7175	7594	Error	Error	-4.334	402	8105	419	7175	80716	680268	0.847	15.277	0	0	0
1	12	14	"A83"	"A83"	16280	12730	100	1028	1072	351	32	595	595	622	230	36	76	48	0	10649	10194	4336	42	1343	1343	1452	580	39	97	93	0	0.000	0.000	0.000	0.000	0.000	0.000	0.000	0.000	0.000	0.000	0.000	0.000	0.000	0.000	0.047	0.054	0.050	0.054	1.899	0.054	0.469	80	560	100	433	9306	9739	477	8851	9328	Error	Error	-4.426	433	9306	477	8851	85759	815530	1.957	15.072	0	0	0
1	13	14	"A84"	"A84"	16580	12720	100	991	964	317	32	646	646	679	302	44	53	23	0	7249	7542	4921	65	1392	1392	1458	500	34	82	72	0	0.000	0.000	0.000	0.000	0.000	0.000	0.000	0.000	0.000	0.000	0.000	0.000	0.000	0.000	0.059	0.052	0.057	0.075	4.120	0.050	0.230	80	560	100	345	5857	6202	318	6150	6468	Error	Error	-4.085	345	5857	318	6150	77148	603389	0.944	12.168	0	0	0
1	14	14	"A84"	"A84"	16880	12720	100	1111	1149	330	28	683	683	715	277	38	73	41	0	9279	9090	4169	45	1439	1439	1574	659	41	97	93	0	0.000	0.000	0.000	0.000	0.000	0.000	0.000	0.000	0.000	0.000	0.000	0.000	0.000	0.000	0.055	0.061	0.064	0.062	2.089	0.051	0.281	80	560	100	428	7840	8268	466	7651	8117	Error	Error	-4.195	428	7840	466	7651	91886	727199	1.567	11.405	0	0	0
1	15	14	"A84"	"A84"	17180	12720	100	829	865	276	31	669	669	685	262	38	37	13	0	5402	4904	2669	54	1382	1382	1439	531	36	75	66	0	0.000	0.000	0.000	0.000	0.000	0.000	0.000	0.000	0.000	0.000	0.000	0.000	0.000	0.000	0.040	0.056	0.078	0.098	4.961	0.045	0.176	80	560	100	160	4020	4180	196	3522	3718	Error	Error	-4.651	160	4020	196	3522	69237	392341	0.687	6.525	0	0	0
1	16	14	"A85"	"A85"	17480	12720	100	1153	1197	426	35	835	835	851	233	27	57	35	0	8583	7935	6178	77	1553	1553	1592	408	25	73	66	0	0.000	0.000	0.000	0.000	0.000	0.000	0.000	0.000	0.000	0.000	0.000	0.000	0.000	0.000	0.045	0.057	0.073	0.087	3.237	0.052	0.447	80	560	100	318	7030	7348	362	6382	6744	Error	Error	-4.466	318	7030	362	6382	95753	634774	1.485	15.547	0	0	0
1	17	14	"A85"	"A85"	17780	12720	100	1087	1116	302	27	876	876	892	241	27	48	21	0	6486	6518	3704	56	1581	1581	1592	309	19	81	75	0	0.000	0.000	0.000	0.000	0.000	0.000	0.000	0.000	0.000	0.000	0.000	0.000	0.000	0.000	0.043	0.049	0.071	0.102	5.688	0.046	0.248	80	560	100	211	4905	5116	240	4937	5177	Error	Error	-4.539	211	4905	240	4937	89251	521424	0.929	15.942	0	0	0
1	18	14	"A85"	"A85"	18080	12720	100	1232	1274	358	28	980	980	1000	306	30	40	22	0	7253	6994	4128	59	1660	1660	1708	423	24	80	72	0	0.000	0.000	0.000	0.000	0.000	0.000	0.000	0.000	0.000	0.000	0.000	0.000	0.000	0.000	0.045	0.055	0.068	0.073	5.076	0.068	0.294	80	560	100	252	5593	5845	294	5334	5628	Error	Error	-4.472	252	5593	294	5334	101920	559557	0.895	12.496	0	0	0
1	1	15	"A86"	"A86"	12970	13030	100	1044	1087	349	32	716	716	736	207	28	67	43	0	7632	7914	5989	75	1288	1288	1360	658	48	65	61	0	0.000	0.000	0.000	0.000	0.000	0.000	0.000	0.000	0.000	0.000	0.000	0.000	0.000	0.000	0.052	0.056	0.059	0.092	4.410	0.048	0.550	80	560	100	328	6344	6672	371	6626	6997	Error	Error	-4.274	328	6344	371	6626	86953	633151	1.696	9.960	0	0	0
1	2	15	"A86"	"A86"	13280	13030	100	1199	1192	366	30	717	717	743	234	31	68	52	0	13979	12245	5705	46	1325	1325	1437	611	42	86	82	0	0.000	0.000	0.000	0.000	0.000	0.000	0.000	0.000	0.000	0.000	0.000	0.000	0.000	0.000	0.038	0.043	0.045	0.041	2.285	0.041	0.429	80	560	100	482	12654	13136	475	10920	11395	Error	Error	-4.714	482	12654	475	10920	95344	979575	1.919	17.689	0	0	0
1	3	15	"A86"	"A86"	13580	13030	100	1124	1125	373	33	718	718	735	210	28	68	48	0	11241	9869	5855	59	1313	1313	1388	455	32	88	81	0	0.000	0.000	0.000	0.000	0.000	0.000	0.000	0.000	0.000	0.000	0.000	0.000	0.000	0.000	0.041	0.048	0.054	0.056	2.628	0.046	0.529	80	560	100	406	9928	10334	407	8556	8963	Error	Error	-4.612	406	9928	407	8556	89969	789551	1.857	18.640	0	0	0
1	4	15	"A87"	"A87"	13880	13030	100	1297	1203	351	29	746	746	756	204	26	73	57	0	13164	10972	5845	53	1341	1341	1362	220	16	92	86	0	0.000	0.000	0.000	0.000	0.000	0.000	0.000	0.000	0.000	0.000	0.000	0.000	0.000	0.000	0.047	0.047	0.048	0.058	2.461	0.044	0.557	80	560	100	551	11823	12374	457	9631	10088	Error	Error	-4.423	551	11823	457	9631	96205	877759	2.191	43.682	0	0	0
1	5	15	"A87"	"A87"	14180	13030	100	1101	1111	304	27	729	729	741	277	37	58	31	0	12547	10989	5252	47	1342	1342	1393	350	25	97	93	0	0.000	0.000	0.000	0.000	0.000	0.000	0.000	0.000	0.000	0.000	0.000	0.000	0.000	0.000	0.033	0.040	0.044	0.038	2.461	0.038	0.491	80	560	100	372	11205	11577	382	9647	10029	Error	Error	-4.913	372	11205	382	9647	88869	879094	1.336	27.417	0	0	0
1	6	15	"A87"	"A87"	14480	13030	100	1117	1145	321	28	680	680	692	196	28	80	57	0	12526	11417	4138	36	1305	1305	1362	555	40	95	95	0	0.000	0.000	0.000	0.000	0.000	0.000	0.000	0.000	0.000	0.000	0.000	0.000	0.000	0.000	0.039	0.046	0.050	0.043	2.762	0.047	0.532	80	560	100	437	11221	11658	465	10112	10577	Error	Error	-4.682	437	11221	465	10112	91592	913329	2.311	18.117	0	0	0
1	7	15	"A88"	"A88"	14780	13030	100	1129	1027	380	37	620	620	624	183	29	68	58	0	12505	10563	6421	60	1259	1259	1270	228	17	92	80	0	0.000	0.000	0.000	0.000	0.000	0.000	0.000	0.000	0.000	0.000	0.000	0.000	0.000	0.000	0.045	0.044	0.047	0.058	3.581	0.044	0.539	80	560	100	509	11246	11755	407	9304	9711	Error	Error	-4.466	509	11246	407	9304	82181	845042	2.202	40.759	0	0	0
1	8	15	"A88"	"A88"	15080	13030	100	870	887	243	27	653	653	682	228	33	48	18	0	9794	10568	4587	43	1296	1296	1381	565	40	96	93	0	0.000	0.000	0.000	0.000	0.000	0.000	0.000	0.000	0.000	0.000	0.000	0.000	0.000	0.000	0.026	0.025	0.030	0.025	2.774	0.026	0.281	80	560	100	217	8498	8715	234	9272	9506	Error	Error	-5.291	217	8498	234	9272	70926	845400	0.899	16.260	0	0	0
1	9	15	"A88"	"A88"	15380	13030	100	1159	1107	369	33	614	614	629	181	28	73	62	0	15435	13129	6490	49	1302	1302	1367	518	37	95	88	0	0.000	0.000	0.000	0.000	0.000	0.000	0.000	0.000	0.000	0.000	0.000	0.000	0.000	0.000	0.039	0.042	0.040	0.041	2.014	0.042	0.595	80	560	100	545	14133	14678	493	11827	12320	Error	Error	-4.697	545	14133	493	11827	88591	1050297	2.641	22.707	0	0	0
1	10	15	"A89"	"A89"	15680	13030	100	985	1024	356	34	642	642	671	234	34	67	41	0	15013	12930	6741	52	1319	1319	1401	413	29	93	90	0	0.000	0.000	0.000	0.000	0.000	0.000	0.000	0.000	0.000	0.000	0.000	0.000	0.000	0.000	0.025	0.033	0.033	0.035	2.641	0.034	0.484	80	560	100	343	13694	14037	382	11611	11993	Error	Error	-5.319	343	13694	382	11611	81884	1034436	1.509	27.915	0	0	0
1	11	15	"A89"	"A89"	15980	13030	100	1167	1191	440	36	645	645	676	224	33	73	57	0	14793	12985	7427	57	1326	1326	1391	496	35	88	83	0	0.000	0.000	0.000	0.000	0.000	0.000	0.000	0.000	0.000	0.000	0.000	0.000	0.000	0.000	0.039	0.047	0.047	0.053	2.632	0.045	0.564	80	560	100	522	13467	13989	546	11659	12205	Error	Error	-4.689	522	13467	546	11659	95302	1038797	2.299	23.375	0	0	0
1	12	15	"A89"	"A89"	16280	13030	100	953	1036	359	34	646	646	675	244	36	56	36	0	13520	11917	5358	44	1329	1329	1409	594	42	92	87	0	0.000	0.000	0.000	0.000	0.000	0.000	0.000	0.000	0.000	0.000	0.000	0.000	0.000	0.000	0.025	0.037	0.042	0.036	2.884	0.041	0.541	80	560	100	307	12191	12498	390	10588	10978	Error	Error	-5.311	307	12191	390	10588	82906	953322	1.480	17.690	0	0	0
1	13	15	"A90"	"A90"	16580	13030	100	1117	1095	359	32	697	697	708	196	27	66	53	0	13218	10234	5908	57	1393	1393	1416	231	16	90	82	0	0.000	0.000	0.000	0.000	0.000	0.000	0.000	0.000	0.000	0.000	0.000	0.000	0.000	0.000	0.036	0.045	0.045	0.049	2.270	0.043	0.533	80	560	100	420	11825	12245	398	8841	9239	Error	Error	-4.815	420	11825	398	8841	87564	818745	1.974	38.173	0	0	0
1	14	15	"A90"	"A90"	16880	13020	100	1207	1196	379	31	737	737	747	217	29	71	53	0	12341	9843	5497	55	1425	1425	1597	1102	69	78	71	0	0.000	0.000	0.000	0.000	0.000	0.000	0.000	0.000	0.000	0.000	0.000	0.000	0.000	0.000	0.043	0.055	0.061	0.071	2.810	0.053	0.611	80	560	100	470	10916	11386	459	8418	8877	Error	Error	-4.538	470	10916	459	8418	95689	787434	2.069	7.483	0	0	0
1	15	15	"A90"	"A90"	17180	13020	100	1185	1226	393	32	804	804	824	277	33	58	42	0	9620	7997	4734	59	1459	1459	1596	917	57	70	68	0	0.000	0.000	0.000	0.000	0.000	0.000	0.000	0.000	0.000	0.000	0.000	0.000	0.000	0.000	0.047	0.065	0.078	0.078	3.503	0.058	0.410	80	560	100	381	8161	8542	422	6538	6960	Error	Error	-4.421	381	8161	422	6538	98081	639757	1.451	6.980	0	0	0
1	16	15	"A91"	"A91"	17480	13020	100	1359	1348	396	29	970	970	997	335	33	53	25	0	7185	7521	4957	65	1691	1691	1732	463	26	70	68	0	0.000	0.000	0.000	0.000	0.000	0.000	0.000	0.000	0.000	0.000	0.000	0.000	0.000	0.000	0.071	0.065	0.071	0.102	3.819	0.060	0.271	80	560	100	389	5494	5883	378	5830	6208	Error	Error	-3.820	389	5494	378	5830	107808	601680	1.048	12.503	0	0	0
1	17	15	"A91"	"A91"	17780	13020	100	1438	1418	427	30	1004	1004	1030	254	24	62	37	0	9734	8418	4908	58	1674	1674	1725	406	23	81	71	0	0.000	0.000	0.000	0.000	0.000	0.000	0.000	0.000	0.000	0.000	0.000	0.000	0.000	0.000	0.054	0.061	0.066	0.084	3.991	0.054	0.373	80	560	100	434	8060	8494	414	6744	7158	Error	Error	-4.215	434	8060	414	6744	113443	673467	1.528	16.485	0	0	0
1	18	15	"A91"	"A91"	18080	13020	100	1499	1490	378	25	1046	1046	1068	252	23	70	43	0	10938	8992	4732	52	1720	1720	1803	543	30	82	72	0	0.000	0.000	0.000	0.000	0.000	0.000	0.000	0.000	0.000	0.000	0.000	0.000	0.000	0.000	0.049	0.061	0.059	0.076	3.279	0.052	0.420	80	560	100	453	9218	9671	444	7272	7716	Error	Error	-4.347	453	9218	444	7272	119179	719384	1.675	13.239	0	0	0
1	1	16	"A92"	"A92"	12980	13330	100	1059	1063	598	56	700	700	729	207	28	60	46	0	11608	8653	6572	75	1270	1270	1439	1310	91	60	56	0	0.000	0.000	0.000	0.000	0.000	0.000	0.000	0.000	0.000	0.000	0.000	0.000	0.000	0.000	0.035	0.049	0.051	0.086	4.194	0.040	0.310	80	560	100	359	10338	10697	363	7383	7746	Error	Error	-4.848	359	10338	363	7383	85034	692250	1.614	5.507	0	0	0
1	2	16	"A92"	"A92"	13280	13330	100	1260	1246	487	39	734	734	828	1671	201	1	0	0	15810	12552	7497	59	1317	1317	1635	2403	146	70	68	0	0.000	0.000	0.000	0.000	0.000	0.000	0.000	0.000	0.000	0.000	0.000	0.000	0.000	0.000	0.036	0.046	0.049	0.056	3.157	0.046	0.620	80	560	100	526	14493	15019	512	11235	11747	Error	Error	-4.784	526	14493	512	11235	99685	1004124	0.250	4.543	0	0	0
1	3	16	"A92"	"A92"	13580	13330	100	1189	1243	426	34	743	743	758	212	27	71	51	0	15940	11345	7889	69	1338	1338	1450	608	41	77	68	0	0.000	0.000	0.000	0.000	0.000	0.000	0.000	0.000	0.000	0.000	0.000	0.000	0.000	0.000	0.031	0.050	0.051	0.082	5.550	0.046	0.545	80	560	100	446	14602	15048	500	10007	10507	Error	Error	-5.033	446	14602	500	10007	99451	907622	2.288	16.275	0	0	0
1	4	16	"A93"	"A93"	13880	13330	100	1139	1131	411	36	788	788	810	218	26	58	38	0	11812	9414	6154	65	1391	1391	1445	605	41	75	68	0	0.000	0.000	0.000	0.000	0.000	0.000	0.000	0.000	0.000	0.000	0.000	0.000	0.000	0.000	0.034	0.043	0.050	0.057	3.442	0.046	0.512	80	560	100	351	10421	10772	343	8023	8366	Error	Error	-4.892	351	10421	343	8023	90450	753082	1.472	13.172	0	0	0
1	5	16	"A93"	"A93"	14180	13330	100	1088	1114	319	28	859	859	875	536	61	20	2	0	11370	9241	5397	58	1406	1406	1574	930	59	70	70	0	0.000	0.000	0.000	0.000	0.000	0.000	0.000	0.000	0.000	0.000	0.000	0.000	0.000	0.000	0.023	0.033	0.045	0.053	3.943	0.034	0.332	80	560	100	229	9964	10193	255	7835	8090	Error	Error	-5.443	229	9964	255	7835	89127	739283	0.446	8.244	0	0	0
1	6	16	"A93"	"A93"	14480	13330	100	1110	1127	384	34	745	745	754	205	27	67	45	0	12363	10686	6420	60	1347	1347	1494	1091	73	78	75	0	0.000	0.000	0.000	0.000	0.000	0.000	0.000	0.000	0.000	0.000	0.000	0.000	0.000	0.000	0.033	0.041	0.040	0.050	2.951	0.041	0.502	80	560	100	365	11016	11381	382	9339	9721	Error	Error	-4.916	365	11016	382	9339	90153	854853	1.820	8.425	0	0	0
1	7	16	"A94"	"A94"	14780	13330	100	1262	1206	427	35	706	706	725	209	28	72	65	0	16667	12826	7712	60	1339	1339	1395	494	35	86	78	0	0.000	0.000	0.000	0.000	0.000	0.000	0.000	0.000	0.000	0.000	0.000	0.000	0.000	0.000	0.036	0.044	0.048	0.061	2.787	0.044	0.638	80	560	100	556	15328	15884	500	11487	11987	Error	Error	-4.785	556	15328	500	11487	96495	1026092	2.301	23.140	0	0	0
1	8	16	"A94"	"A94"	15080	13330	100	1350	1312	424	32	673	673	697	209	29	80	71	0	18753	16114	8115	50	1326	1326	1561	1338	85	81	78	0	0.000	0.000	0.000	0.000	0.000	0.000	0.000	0.000	0.000	0.000	0.000	0.000	0.000	0.000	0.039	0.043	0.047	0.054	2.888	0.042	0.705	80	560	100	677	17427	18104	639	14788	15427	Error	Error	-4.686	677	17427	639	14788	104973	1289116	2.943	10.877	0	0	0
1	9	16	"A94"	"A94"	15380	13330	100	1218	1206	449	37	674	674	697	205	29	71	65	0	16395	13821	8510	61	1324	1324	1476	998	67	80	72	0	0.000	0.000	0.000	0.000	0.000	0.000	0.000	0.000	0.000	0.000	0.000	0.000	0.000	0.000	0.036	0.043	0.045	0.058	3.269	0.042	0.628	80	560	100	544	15071	15615	532	12497	13029	Error	Error	-4.792	544	15071	532	12497	96458	1105719	2.483	12.370	0	0	0
1	10	16	"A95"	"A95"	15690	13330	100	925	1007	320	31	677	677	695	199	28	62	36	0	9998	9571	4946	51	1333	1333	1346	246	18	92	87	0	0.000	0.000	0.000	0.000	0.000	0.000	0.000	0.000	0.000	0.000	0.000	0.000	0.000	0.000	0.029	0.040	0.041	0.047	2.801	0.040	0.422	80	560	100	248	8665	8913	330	8238	8568	Error	Error	-5.127	248	8665	330	8238	80553	765711	1.568	33.435	0	0	0
1	11	16	"A95"	"A95"	15990	13330	100	1086	1058	317	29	702	702	724	199	27	65	50	0	9891	9888	5274	53	1367	1367	1387	202	14	96	90	0	0.000	0.000	0.000	0.000	0.000	0.000	0.000	0.000	0.000	0.000	0.000	0.000	0.000	0.000	0.045	0.042	0.042	0.042	2.926	0.041	0.443	80	560	100	384	8524	8908	356	8521	8877	Error	Error	-4.472	384	8524	356	8521	84651	791020	1.678	42.084	0	0	0
1	12	16	"A95"	"A95"	16290	13330	100	1313	1273	357	28	723	723	735	199	27	86	70	0	13829	12834	4613	35	1400	1400	1477	557	37	96	93	0	0.000	0.000	0.000	0.000	0.000	0.000	0.000	0.000	0.000	0.000	0.000	0.000	0.000	0.000	0.047	0.048	0.046	0.047	1.800	0.048	0.620	80	560	100	590	12429	13019	550	11434	11984	Error	Error	-4.397	590	12429	550	11434	101801	1026694	2.704	20.390	0	0	0
1	13	16	"A96"	"A96"	16590	13330	100	1186	1225	372	30	783	783	807	217	26	68	47	0	12186	10634	5462	51	1473	1473	1490	199	13	95	90	0	0.000	0.000	0.000	0.000	0.000	0.000	0.000	0.000	0.000	0.000	0.000	0.000	0.000	0.000	0.038	0.048	0.049	0.055	2.418	0.047	0.510	80	560	100	403	10713	11116	442	9161	9603	Error	Error	-4.732	403	10713	442	9161	97980	850695	1.926	45.950	0	0	0
1	14	16	"A96"	"A96"	16890	13330	100	1273	1309	377	28	800	800	831	241	29	76	47	0	11905	10715	4688	43	1465	1465	1541	484	31	92	87	0	0.000	0.000	0.000	0.000	0.000	0.000	0.000	0.000	0.000	0.000	0.000	0.000	0.000	0.000	0.045	0.055	0.051	0.059	2.332	0.058	0.563	80	560	100	473	10440	10913	509	9250	9759	Error	Error	-4.464	473	10440	509	9250	104751	857165	1.983	18.955	0	0	0
1	15	16	"A96"	"A96"	17190	13320	100	1254	1303	467	35	943	943	967	252	26	53	32	0	9062	8292	5453	65	1614	1614	1661	395	23	80	75	0	0.000	0.000	0.000	0.000	0.000	0.000	0.000	0.000	0.000	0.000	0.000	0.000	0.000	0.000	0.042	0.054	0.068	0.090	6.892	0.055	0.422	80	560	100	311	7448	7759	360	6678	7038	Error	Error	-4.582	311	7448	360	6678	104250	663322	1.333	16.787	0	0	0
1	16	16	"A97"	"A97"	17490	13320	100	1568	1582	385	24	1078	1078	1088	259	23	73	43	0	12558	9968	5950	59	1749	1749	1829	780	42	75	70	0	0.000	0.000	0.000	0.000	0.000	0.000	0.000	0.000	0.000	0.000	0.000	0.000	0.000	0.000	0.045	0.061	0.068	0.086	3.961	0.052	0.483	80	560	100	490	10809	11299	504	8219	8723	Error	Error	-4.463	490	10809	504	8219	126567	797430	1.907	10.435	0	0	0
1	17	16	"A97"	"A97"	17790	13320	100	1383	1405	398	28	1110	1110	1117	258	23	51	32	0	8957	8711	5440	62	1746	1746	1789	336	18	80	76	0	0.000	0.000	0.000	0.000	0.000	0.000	0.000	0.000	0.000	0.000	0.000	0.000	0.000	0.000	0.038	0.042	0.057	0.064	3.727	0.044	0.313	80	560	100	273	7211	7484	295	6965	7260	Error	Error	-4.723	273	7211	295	6965	112432	696887	1.116	20.601	0	0	0
1	18	16	"A97"	"A97"	18090	13320	100	1532	1529	431	28	1105	1105	1127	245	21	63	42	0	8769	8306	4845	58	1786	1786	1827	288	15	86	80	0	0.000	0.000	0.000	0.000	0.000	0.000	0.000	0.000	0.000	0.000	0.000	0.000	0.000	0.000	0.061	0.065	0.068	0.082	3.989	0.056	0.372	80	560	100	427	6983	7410	424	6520	6944	Error	Error	-4.032	427	6983	424	6520	122285	664446	1.641	22.497	0	0	0
1	1	17	"A98"	"A98"	12980	13630	100	770	785	250	31	690	690	714	227	31	26	5	0	2140	2647	1778	67	1252	1252	1268	220	17	75	71	0	0.000	0.000	0.000	0.000	0.000	0.000	0.000	0.000	0.000	0.000	0.000	0.000	0.000	0.000	0.090	0.068	0.169	0.161	4.532	0.091	0.135	80	560	100	80	888	968	95	1395	1490	Error	Error	-3.472	80	888	95	1395	62791	211733	0.313	6.268	0	0	0
1	2	17	"A98"	"A98"	13290	13630	100	762	777	241	31	722	722	745	208	27	26	6	0	2081	2806	1979	70	1311	1311	1352	704	52	55	26	0	0.000	0.000	0.000	0.000	0.000	0.000	0.000	0.000	0.000	0.000	0.000	0.000	0.000	0.000	0.052	0.037	0.215	0.220	5.290	0.019	0.015	80	560	100	40	770	810	55	1495	1550	Error	Error	-4.267	40	770	55	1495	62138	224490	0.154	2.065	0	0	0
1	3	17	"A98"	"A98"	13590	13630	100	800	838	226	26	755	755	781	230	29	23	6	0	2226	3118	2277	73	1344	1344	1368	242	17	81	72	0	0.000	0.000	0.000	0.000	0.000	0.000	0.000	0.000	0.000	0.000	0.000	0.000	0.000	0.000	0.051	0.047	0.082	0.107	5.429	0.047	0.078	80	560	100	45	882	927	83	1774	1857	Error	Error	-4.293	45	882	83	1774	67014	249448	0.248	7.231	0	0	0
1	4	17	"A99"	"A99"	13890	13630	100	989	1005	263	26	844	844	854	225	26	32	12	0	5573	4682	2240	47	1407	1407	1414	201	14	88	75	0	0.000	0.000	0.000	0.000	0.000	0.000	0.000	0.000	0.000	0.000	0.000	0.000	0.000	0.000	0.035	0.049	0.058	0.070	5.016	0.047	0.124	80	560	100	145	4166	4311	161	3275	3436	Error	Error	-4.845	145	4166	161	3275	80427	374593	0.671	16.259	0	0	0
1	5	17	"A99"	"A99"	14190	13630	100	971	992	264	26	792	792	820	278	33	36	8	0	5979	5340	2525	47	1376	1376	1409	281	19	82	80	0	0.000	0.000	0.000	0.000	0.000	0.000	0.000	0.000	0.000	0.000	0.000	0.000	0.000	0.000	0.039	0.050	0.066	0.063	3.538	0.046	0.157	80	560	100	179	4603	4782	200	3964	4164	Error	Error	-4.685	179	4603	200	3964	79321	427223	0.619	13.989	0	0	0
1	6	17	"A99"	"A99"	14490	13630	100	1024	997	219	21	827	827	843	218	25	42	11	0	5618	5290	2322	43	1378	1378	1405	213	15	95	85	0	0.000	0.000	0.000	0.000	0.000	0.000	0.000	0.000	0.000	0.000	0.000	0.000	0.000	0.000	0.046	0.043	0.057	0.057	3.157	0.047	0.191	80	560	100	197	4240	4437	170	3912	4082	Error	Error	-4.428	197	4240	170	3912	79788	423198	0.706	18.239	0	0	0
1	7	17	"A100"	"A100"	14790	13630	100	1453	1422	390	27	880	880	898	260	28	76	56	0	13272	11232	5389	47	1464	1464	1483	186	12	97	93	0	0.000	0.000	0.000	0.000	0.000	0.000	0.000	0.000	0.000	0.000	0.000	0.000	0.000	0.000	0.049	0.055	0.057	0.063	2.487	0.054	0.593	80	560	100	573	11808	12381	542	9768	10310	Error	Error	-4.365	573	11808	542	9768	113756	898581	2.015	52.414	0	0	0
1	8	17	"A100"	"A100"	15090	13630	100	952	1049	330	31	787	787	808	219	27	43	26	0	8792	8651	3687	42	1418	1418	1473	441	29	93	92	0	0.000	0.000	0.000	0.000	0.000	0.000	0.000	0.000	0.000	0.000	0.000	0.000	0.000	0.000	0.022	0.036	0.029	0.034	2.985	0.043	0.334	80	560	100	165	7374	7539	262	7233	7495	Error	Error	-5.482	165	7374	262	7233	83935	692084	1.100	16.277	0	0	0
1	9	17	"A100"	"A100"	15390	13630	100	1272	1256	367	29	775	775	797	209	26	76	58	0	12477	11227	5040	44	1421	1421	1464	356	24	95	88	0	0.000	0.000	0.000	0.000	0.000	0.000	0.000	0.000	0.000	0.000	0.000	0.000	0.000	0.000	0.045	0.049	0.055	0.056	2.530	0.050	0.543	80	560	100	497	11056	11553	481	9806	10287	Error	Error	-4.475	497	11056	481	9806	100489	898123	2.196	27.424	0	0	0
1	10	17	"A101"	"A101"	15690	13630	100	893	920	275	29	825	825	867	322	37	22	5	0	3034	4658	3616	77	1456	1456	1488	377	25	83	72	0	0.000	0.000	0.000	0.000	0.000	0.000	0.000	0.000	0.000	0.000	0.000	0.000	0.000	0.000	0.043	0.030	0.069	0.088	3.876	0.062	0.137	80	560	100	68	1578	1646	95	3202	3297	Error	Error	-4.536	68	1578	95	3202	73605	372629	0.165	8.408	0	0	0
1	11	17	"A101"	"A101"	15990	13630	100	909	925	254	27	800	800	820	226	27	28	10	0	2601	3881	2796	72	1451	1451	1453	169	11	81	77	0	0.000	0.000	0.000	0.000	0.000	0.000	0.000	0.000	0.000	0.000	0.000	0.000	0.000	0.000	0.095	0.051	0.083	0.117	5.044	0.042	0.094	80	560	100	109	1150	1259	125	2430	2555	Error	Error	-3.399	109	1150	125	2430	73984	310490	0.465	14.367	0	0	0
1	12	17	"A101"	"A101"	16290	13630	100	1029	1014	242	23	855	855	873	219	25	42	12	0	3992	4703	2946	62	1494	1494	1506	186	12	88	81	0	0.000	0.000	0.000	0.000	0.000	0.000	0.000	0.000	0.000	0.000	0.000	0.000	0.000	0.000	0.070	0.050	0.075	0.095	3.577	0.046	0.157	80	560	100	174	2498	2672	159	3209	3368	Error	Error	-3.844	174	2498	159	3209	81120	376274	0.644	17.188	0	0	0
1	13	17	"A102"	"A102"	16590	13630	100	1072	1162	411	35	934	934	948	267	28	35	12	0	3266	5178	3974	76	1553	1553	1565	218	13	80	73	0	0.000	0.000	0.000	0.000	0.000	0.000	0.000	0.000	0.000	0.000	0.000	0.000	0.000	0.000	0.081	0.063	0.083	0.102	5.231	0.059	0.178	80	560	100	138	1713	1851	228	3625	3853	Error	Error	-3.634	138	1713	228	3625	92947	414241	0.801	16.573	0	0	0
1	14	17	"A102"	"A102"	16890	13630	100	1113	1113	270	24	1010	1010	1033	284	27	21	3	0	4637	5045	2758	54	1629	1629	1690	767	45	81	71	0	0.000	0.000	0.000	0.000	0.000	0.000	0.000	0.000	0.000	0.000	0.000	0.000	0.000	0.000	0.034	0.030	0.070	0.069	6.143	0.030	0.064	80	560	100	103	3008	3111	103	3416	3519	Error	Error	-4.868	103	3008	103	3416	89049	403586	0.282	4.374	0	0	0
1	15	17	"A102"	"A102"	17190	13630	100	1163	1202	316	26	1067	1067	1089	326	29	25	6	0	4397	5610	3866	68	1720	1720	1740	294	16	85	78	0	0.000	0.000	0.000	0.000	0.000	0.000	0.000	0.000	0.000	0.000	0.000	0.000	0.000	0.000	0.036	0.035	0.073	0.080	3.556	0.057	0.091	80	560	100	96	2677	2773	135	3890	4025	Error	Error	-4.801	96	2677	135	3890	96164	448782	0.347	13.163	0	0	0
1	16	17	"A103"	"A103"	17490	13620	100	1392	1427	352	24	1137	1137	1154	280	24	47	23	0	5492	6208	3689	59	1809	1809	1827	263	14	75	68	0	0.000	0.000	0.000	0.000	0.000	0.000	0.000	0.000	0.000	0.000	0.000	0.000	0.000	0.000	0.069	0.066	0.091	0.120	4.782	0.064	0.252	80	560	100	255	3683	3938	290	4399	4689	Error	Error	-3.852	255	3683	290	4399	114142	496600	0.975	16.658	0	0	0
1	17	17	"A103"	"A103"	17790	13620	100	1470	1476	422	28	1116	1116	1144	265	23	56	32	0	5453	6630	4029	60	1750	1750	1798	508	28	76	72	0	0.000	0.000	0.000	0.000	0.000	0.000	0.000	0.000	0.000	0.000	0.000	0.000	0.000	0.000	0.096	0.074	0.104	0.129	4.610	0.065	0.341	80	560	100	354	3703	4057	360	4880	5240	Error	Error	-3.387	354	3703	360	4880	118088	530391	1.253	9.512	0	0	0
1	18	17	"A103"	"A103"	18090	13620	100	1244	1278	334	26	1109	1109	1124	253	22	40	15	0	7206	6133	3157	51	1763	1763	1800	369	20	78	77	0	0.000	0.000	0.000	0.000	0.000	0.000	0.000	0.000	0.000	0.000	0.000	0.000	0.000	0.000	0.025	0.039	0.063	0.077	6.346	0.045	0.158	80	560	100	135	5443	5578	169	4370	4539	Error	Error	-5.333	135	5443	169	4370	102218	490621	0.609	11.743	0	0	0
1	1	18	"A104"	"A104"	12990	13930	100	898	945	308	32	683	683	713	207	29	51	33	0	5925	5932	4110	69	1260	1260	1289	374	29	71	63	0	0.000	0.000	0.000	0.000	0.000	0.000	0.000	0.000	0.000	0.000	0.000	0.000	0.000	0.000	0.046	0.056	0.068	0.114	5.769	0.057	0.425	80	560	100	215	4665	4880	262	4672	4934	Error	Error	-4.439	215	4665	262	4672	75610	474545	1.121	12.414	0	0	0
1	2	18	"A104"	"A104"	13290	13930	100	1136	1126	403	35	753	753	770	241	31	61	42	0	11272	9576	5909	61	1338	1338	1386	405	29	77	72	0	0.000	0.000	0.000	0.000	0.000	0.000	0.000	0.000	0.000	0.000	0.000	0.000	0.000	0.000	0.039	0.045	0.049	0.057	2.837	0.049	0.510	80	560	100	383	9934	10317	373	8238	8611	Error	Error	-4.697	383	9934	373	8238	90084	766117	1.477	20.222	0	0	0
1	3	18	"A104"	"A104"	13590	13930	100	1161	1146	332	28	784	784	799	224	28	63	41	0	10226	8795	5535	62	1342	1342	1421	851	59	73	71	0	0.000	0.000	0.000	0.000	0.000	0.000	0.000	0.000	0.000	0.000	0.000	0.000	0.000	0.000	0.042	0.049	0.056	0.085	4.981	0.043	0.437	80	560	100	377	8884	9261	362	7453	7815	Error	Error	-4.559	377	8884	362	7453	91718	703601	1.549	8.665	0	0	0
1	4	18	"A105"	"A105"	13890	13930	100	1094	1124	376	33	797	797	808	266	32	53	31	0	6959	8378	5998	71	1352	1352	1399	467	33	76	70	0	0.000	0.000	0.000	0.000	0.000	0.000	0.000	0.000	0.000	0.000	0.000	0.000	0.000	0.000	0.053	0.047	0.051	0.073	3.606	0.053	0.549	80	560	100	297	5607	5904	327	7026	7353	Error	Error	-4.239	297	5607	327	7026	89911	670249	1.188	14.944	0	0	0
1	5	18	"A105"	"A105"	14190	13930	100	1238	1226	387	31	815	815	823	219	26	65	47	0	11704	10382	6422	61	1386	1386	1487	575	38	82	77	0	0.000	0.000	0.000	0.000	0.000	0.000	0.000	0.000	0.000	0.000	0.000	0.000	0.000	0.000	0.041	0.046	0.052	0.062	4.233	0.047	0.535	80	560	100	423	10318	10741	411	8996	9407	Error	Error	-4.608	423	10318	411	8996	98104	830533	1.840	15.470	0	0	0
1	6	18	"A105"	"A105"	14490	13930	100	1210	1231	354	28	896	896	938	278	29	58	22	0	9564	9059	4464	49	1468	1468	1521	454	29	88	83	0	0.000	0.000	0.000	0.000	0.000	0.000	0.000	0.000	0.000	0.000	0.000	0.000	0.000	0.000	0.039	0.044	0.055	0.080	4.689	0.049	0.318	80	560	100	314	8096	8410	335	7591	7926	Error	Error	-4.688	314	8096	335	7591	98461	724755	1.054	16.604	0	0	0
1	7	18	"A106"	"A106"	14790	13930	100	1023	1017	208	20	949	949	968	227	23	26	2	0	1929	2192	922	42	1523	1523	1531	169	11	68	55	0	0.000	0.000	0.000	0.000	0.000	0.000	0.000	0.000	0.000	0.000	0.000	0.000	0.000	0.000	0.182	0.102	0.393	0.503	5.038	0.058	0.013	80	560	100	74	406	480	68	669	737	Error	Error	-2.456	74	406	68	669	81395	175373	0.216	3.911	0	0	0
1	8	18	"A106"	"A106"	15090	13930	100	1003	1010	236	23	912	912	981	1240	126	0	0	0	2050	2353	1058	44	1493	1493	1597	2122	132	11	1	0	0.000	0.000	0.000	0.000	0.000	0.000	0.000	0.000	0.000	0.000	0.000	0.000	0.000	0.000	0.163	0.114	0.367	0.266	5.165	0.058	0.022	80	560	100	91	557	648	98	860	958	Error	Error	-2.614	91	557	98	860	80831	188250	0.023	0.356	0	0	0
1	9	18	"A106"	"A106"	15390	13930	100	1027	1058	262	24	950	950	972	235	24	32	5	0	1905	2322	1121	48	1525	1525	1554	372	23	50	27	0	0.000	0.000	0.000	0.000	0.000	0.000	0.000	0.000	0.000	0.000	0.000	0.000	0.000	0.000	0.203	0.136	0.462	0.428	4.610	0.228	0.137	80	560	100	77	380	457	108	797	905	Error	Error	-2.303	77	380	108	797	84664	185729	0.366	2.065	0	0	0
1	10	18	"A107"	"A107"	15700	13930	100	963	1028	278	27	954	954	968	353	36	17	2	0	2686	3517	2339	66	1524	1524	1540	232	15	78	73	0	0.000	0.000	0.000	0.000	0.000	0.000	0.000	0.000	0.000	0.000	0.000	0.000	0.000	0.000	0.008	0.037	0.113	0.093	6.034	0.089	0.096	80	560	100	9	1162	1171	74	1993	2067	Error	Error	-7.012	9	1162	74	1993	82229	281357	0.170	8.522	0	0	0
1	11	18	"A107"	"A107"	16000	13930	100	1009	995	251	25	958	958	974	246	25	20	3	0	2691	3312	2027	61	1546	1546	1559	179	11	80	76	0	0.000	0.000	0.000	0.000	0.000	0.000	0.000	0.000	0.000	0.000	0.000	0.000	0.000	0.000	0.045	0.021	0.119	0.127	5.035	0.051	0.058	80	560	100	51	1145	1196	37	1766	1803	Error	Error	-4.489	51	1145	37	1766	79608	264979	0.085	9.793	0	0	0
1	12	18	"A107"	"A107"	16300	13930	100	958	975	272	27	954	954	965	243	25	20	5	0	2455	3107	1992	64	1511	1511	1524	211	13	80	73	0	0.000	0.000	0.000	0.000	0.000	0.000	0.000	0.000	0.000	0.000	0.000	0.000	0.000	0.000	0.004	0.013	0.154	0.166	6.257	0.039	0.029	80	560	100	4	944	948	21	1596	1617	Error	Error	-7.883	4	944	21	1596	77997	248552	0.041	7.502	0	0	0
1	13	18	"A108"	"A108"	16600	13930	100	1141	1166	261	22	1057	1057	1076	267	24	28	5	0	3720	4432	2686	60	1659	1659	1665	187	11	81	78	0	0.000	0.000	0.000	0.000	0.000	0.000	0.000	0.000	0.000	0.000	0.000	0.000	0.000	0.000	0.041	0.039	0.074	0.116	5.356	0.050	0.104	80	560	100	84	2061	2145	109	2773	2882	Error	Error	-4.617	84	2061	109	2773	93259	354551	0.337	14.797	0	0	0
1	14	18	"A108"	"A108"	16900	13930	100	1289	1324	386	29	1099	1099	1113	252	22	41	17	0	3947	5002	2968	59	1697	1697	1704	243	14	91	86	0	0.000	0.000	0.000	0.000	0.000	0.000	0.000	0.000	0.000	0.000	0.000	0.000	0.000	0.000	0.084	0.068	0.089	0.111	2.971	0.074	0.246	80	560	100	190	2250	2440	225	3305	3530	Error	Error	-3.566	190	2250	225	3305	105929	400169	0.837	13.572	0	0	0
1	15	18	"A108"	"A108"	17200	13930	100	1104	1182	425	35	1131	1131	1141	281	24	16	5	0	2895	4014	2377	59	1736	1736	1756	250	14	87	78	0	0.000	0.000	0.000	0.000	0.000	0.000	0.000	0.000	0.000	0.000	0.000	0.000	0.000	0.000	-0.023	0.022	0.077	0.148	6.265	0.073	0.123	80	560	100	-27	1159	1132	51	2278	2329	Error	Error	Error	-27	1159	51	2278	94538	321107	0.146	9.032	0	0	0
1	16	18	"A109"	"A109"	17500	13930	100	1276	1259	248	19	1206	1206	1227	285	23	17	0	0	2343	2597	905	34	1866	1866	1875	197	10	77	57	0	0.000	0.000	0.000	0.000	0.000	0.000	0.000	0.000	0.000	0.000	0.000	0.000	0.000	0.000	0.147	0.073	0.374	0.318	4.285	0.193	0.127	80	560	100	70	477	547	53	731	784	Error	Error	-2.769	70	477	53	731	100736	207721	0.112	3.665	0	0	0
1	17	18	"A109"	"A109"	17800	13920	100	1093	1128	221	19	1144	1144	1281	1503	117	0	0	0	2136	2368	760	32	1773	1773	1908	1630	85	12	0	0	0.000	0.000	0.000	0.000	0.000	0.000	0.000	0.000	0.000	0.000	0.000	0.000	0.000	0.000	-0.140	-0.027	0.477	0.422	5.429	0.914	0.866	80	560	100	-51	363	312	-16	595	579	Error	Error	Error	-51	363	-16	595	90216	189423	-0.102	0.282	0	0	0
1	18	18	"A109"	"A109"	18100	13920	100	1235	1251	264	21	1242	1242	1248	262	20	16	2	0	2197	2408	752	31	1866	1866	1870	198	10	71	43	0	0.000	0.000	0.000	0.000	0.000	0.000	0.000	0.000	0.000	0.000	0.000	0.000	0.000	0.000	-0.021	0.017	0.546	0.471	3.232	0.095	0.015	80	560	100	-7	331	324	9	542	551	Error	Error	Error	-7	331	9	542	100056	192606	0.011	2.717	0	0	0
1	1	19	"A110"	"A110"	12990	14230	100	868	885	267	30	721	721	753	225	29	37	18	0	2662	3363	2579	76	1294	1294	1309	233	17	67	57	0	0.000	0.000	0.000	0.000	0.000	0.000	0.000	0.000	0.000	0.000	0.000	0.000	0.000	0.000	0.107	0.079	0.152	0.253	5.443	0.054	0.117	80	560	100	147	1368	1515	164	2069	2233	Error	Error	-3.218	147	1368	164	2069	70811	269032	0.587	8.815	0	0	0
1	2	19	"A110"	"A110"	13300	14230	100	927	952	291	30	769	769	801	263	32	36	12	0	4011	5123	3684	71	1339	1339	1365	204	14	85	85	0	0.000	0.000	0.000	0.000	0.000	0.000	0.000	0.000	0.000	0.000	0.000	0.000	0.000	0.000	0.059	0.048	0.074	0.077	4.231	0.046	0.148	80	560	100	158	2672	2830	183	3784	3967	Error	Error	-4.080	158	2672	183	3784	76176	409802	0.574	18.422	0	0	0
1	3	19	"A110"	"A110"	13600	14230	100	937	963	294	30	769	769	794	222	27	41	18	0	3697	5129	3718	72	1355	1355	1387	283	20	83	80	0	0.000	0.000	0.000	0.000	0.000	0.000	0.000	0.000	0.000	0.000	0.000	0.000	0.000	0.000	0.072	0.051	0.067	0.073	3.293	0.052	0.290	80	560	100	168	2342	2510	194	3774	3968	Error	Error	-3.801	168	2342	194	3774	77079	410310	0.761	13.223	0	0	0
1	4	19	"A111"	"A111"	13900	14230	100	850	886	269	30	806	806	830	250	30	22	7	0	3351	4302	2743	63	1370	1370	1399	275	19	82	80	0	0.000	0.000	0.000	0.000	0.000	0.000	0.000	0.000	0.000	0.000	0.000	0.000	0.000	0.000	0.022	0.027	0.066	0.074	3.674	0.047	0.089	80	560	100	44	1981	2025	80	2932	3012	Error	Error	-5.493	44	1981	80	2932	70877	344186	0.224	10.556	0	0	0
1	5	19	"A111"	"A111"	14200	14230	100	1001	1030	282	27	864	864	1009	1969	195	0	0	0	3533	5324	3840	72	1429	1429	1579	2110	133	50	31	0	0.000	0.000	0.000	0.000	0.000	0.000	0.000	0.000	0.000	0.000	0.000	0.000	0.000	0.000	0.065	0.043	0.071	0.091	4.970	0.040	0.165	80	560	100	137	2104	2241	166	3895	4061	Error	Error	-3.941	137	2104	166	3895	82364	425922	0.011	1.775	0	0	0
1	6	19	"A111"	"A111"	14500	14230	100	778	852	274	32	833	833	846	226	26	20	5	0	3474	4114	2318	56	1416	1416	1419	185	13	90	85	0	0.000	0.000	0.000	0.000	0.000	0.000	0.000	0.000	0.000	0.000	0.000	0.000	0.000	0.000	-0.027	0.007	0.076	0.111	6.512	0.029	0.037	80	560	100	-55	2058	2003	19	2698	2717	Error	Error	Error	-55	2058	19	2698	68125	329117	0.027	14.568	0	0	0
1	7	19	"A112"	"A112"	14800	14230	100	1070	1094	309	28	896	896	903	233	25	38	20	0	5397	6304	3702	58	1462	1462	1473	177	12	96	91	0	0.000	0.000	0.000	0.000	0.000	0.000	0.000	0.000	0.000	0.000	0.000	0.000	0.000	0.000	0.044	0.041	0.058	0.055	2.701	0.056	0.351	80	560	100	174	3935	4109	198	4842	5040	Error	Error	-4.499	174	3935	198	4842	87484	504284	0.820	27.294	0	0	0
1	8	19	"A112"	"A112"	15100	14230	100	1192	1261	360	28	864	864	884	229	25	63	41	0	8328	8512	3969	46	1452	1452	1475	235	15	100	97	0	0.000	0.000	0.000	0.000	0.000	0.000	0.000	0.000	0.000	0.000	0.000	0.000	0.000	0.000	0.048	0.056	0.059	0.056	2.164	0.052	0.387	80	560	100	328	6876	7204	397	7060	7457	Error	Error	-4.390	328	6876	397	7060	100864	680950	1.646	29.945	0	0	0
1	9	19	"A112"	"A112"	15400	14230	100	1200	1418	1232	86	959	959	972	247	25	47	30	0	6892	7739	4086	52	1539	1539	1538	158	10	98	97	0	0.000	0.000	0.000	0.000	0.000	0.000	0.000	0.000	0.000	0.000	0.000	0.000	0.000	0.000	0.045	0.074	0.064	0.055	2.814	0.125	0.368	80	560	100	241	5353	5594	459	6200	6659	Error	Error	-4.473	241	5353	459	6200	113458	619092	1.806	39.247	0	0	0
1	10	19	"A113"	"A113"	15700	14230	100	1149	1156	281	24	1009	1009	1018	273	26	27	10	0	3886	4708	2899	61	1566	1566	1583	194	12	91	83	0	0.000	0.000	0.000	0.000	0.000	0.000	0.000	0.000	0.000	0.000	0.000	0.000	0.000	0.000	0.060	0.047	0.084	0.100	3.985	0.055	0.149	80	560	100	140	2320	2460	147	3142	3289	Error	Error	-4.051	140	2320	147	3142	92514	376666	0.505	16.108	0	0	0
1	11	19	"A113"	"A113"	16000	14230	100	1348	1323	325	24	1078	1078	1083	238	21	55	20	0	5190	5944	3092	52	1636	1636	1646	254	15	93	88	0	0.000	0.000	0.000	0.000	0.000	0.000	0.000	0.000	0.000	0.000	0.000	0.000	0.000	0.000	0.076	0.057	0.074	0.081	3.096	0.057	0.236	80	560	100	270	3554	3824	245	4308	4553	Error	Error	-3.718	270	3554	245	4308	105853	475486	1.008	16.921	0	0	0
1	12	19	"A113"	"A113"	16300	14230	100	1317	1321	331	25	1105	1105	1114	242	21	47	20	0	4519	5377	2590	48	1662	1662	1684	179	10	98	96	0	0.000	0.000	0.000	0.000	0.000	0.000	0.000	0.000	0.000	0.000	0.000	0.000	0.000	0.000	0.074	0.058	0.065	0.075	2.954	0.065	0.213	80	560	100	212	2857	3069	216	3715	3931	Error	Error	-3.752	212	2857	216	3715	105702	430137	0.855	20.631	0	0	0
1	13	19	"A114"	"A114"	16600	14230	100	1471	1501	266	17	1136	1136	1179	411	34	42	5	0	8879	8099	2937	36	1732	1732	1749	310	17	95	91	0	0.000	0.000	0.000	0.000	0.000	0.000	0.000	0.000	0.000	0.000	0.000	0.000	0.000	0.000	0.047	0.057	0.058	0.060	3.295	0.039	0.212	80	560	100	335	7147	7482	365	6367	6732	Error	Error	-4.415	335	7147	365	6367	120111	647901	0.783	20.484	0	0	0
1	14	19	"A114"	"A114"	16900	14230	100	1371	1404	257	18	1098	1098	1118	267	23	51	21	0	8864	8682	2777	31	1712	1712	1716	242	14	100	100	0	0.000	0.000	0.000	0.000	0.000	0.000	0.000	0.000	0.000	0.000	0.000	0.000	0.000	0.000	0.038	0.044	0.048	0.038	2.348	0.043	0.236	80	560	100	273	7152	7425	306	6970	7276	Error	Error	-4.711	273	7152	306	6970	112322	694592	1.071	28.785	0	0	0
1	15	19	"A114"	"A114"	17200	14230	100	1551	1604	320	19	1148	1148	1148	243	21	73	46	0	9467	9263	2946	31	1762	1762	1776	267	15	100	100	0	0.000	0.000	0.000	0.000	0.000	0.000	0.000	0.000	0.000	0.000	0.000	0.000	0.000	0.000	0.052	0.061	0.063	0.061	2.315	0.060	0.400	80	560	100	403	7705	8108	456	7501	7957	Error	Error	-4.257	403	7705	456	7501	128307	741000	1.877	28.041	0	0	0
1	16	19	"A115"	"A115"	17500	14230	100	1334	1346	271	20	1216	1216	1236	408	33	16	0	0	3342	3880	1963	50	1817	1817	1838	349	18	81	77	0	0.000	0.000	0.000	0.000	0.000	0.000	0.000	0.000	0.000	0.000	0.000	0.000	0.000	0.000	0.077	0.063	0.121	0.132	4.389	0.054	0.070	80	560	100	118	1525	1643	130	2063	2193	Error	Error	-3.692	118	1525	130	2063	107665	310432	0.270	5.851	0	0	0
1	17	19	"A115"	"A115"	17800	14220	100	1333	1354	299	22	1218	1218	1241	263	21	27	11	0	3301	4012	2477	61	1854	1854	1855	205	11	83	81	0	0.000	0.000	0.000	0.000	0.000	0.000	0.000	0.000	0.000	0.000	0.000	0.000	0.000	0.000	0.079	0.063	0.148	0.133	5.743	0.029	0.027	80	560	100	115	1447	1562	136	2158	2294	Error	Error	-3.653	115	1447	136	2158	108347	320955	0.430	10.522	0	0	0
1	18	19	"A115"	"A115"	18100	14220	100	1515	1451	310	21	1275	1275	1292	281	21	42	6	0	3453	4152	2227	53	1915	1915	1919	214	11	87	83	0	0.000	0.000	0.000	0.000	0.000	0.000	0.000	0.000	0.000	0.000	0.000	0.000	0.000	0.000	0.156	0.079	0.148	0.147	3.889	0.083	0.164	80	560	100	240	1538	1778	176	2237	2413	Error	Error	-2.680	240	1538	176	2237	116058	332144	0.566	10.435	0	0	0
1	1	20	"A116"	"A116"	13000	14530	100	1715	3915	4429	113	772	772	819	387	47	65	51	0	6696	6870	4718	68	1319	1319	1365	370	27	71	68	0	0.000	0.000	0.000	0.000	0.000	0.000	0.000	0.000	0.000	0.000	0.000	0.000	0.000	0.000	0.175	0.566	0.370	0.444	3.544	0.739	0.608	80	560	100	943	5377	6320	3143	5551	8694	Error	Error	-2.511	943	5377	3143	5551	313175	549619	8.000	14.878	0	0	0
1	2	20	"A116"	"A116"	13300	14530	100	6831	7686	5992	77	829	829	855	229	26	87	85	0	11649	9613	4969	51	1393	1393	1450	434	29	83	80	0	0.000	0.000	0.000	0.000	0.000	0.000	0.000	0.000	0.000	0.000	0.000	0.000	0.000	0.000	0.585	0.834	0.785	0.746	2.498	0.957	0.596	80	560	100	6002	10256	16258	6857	8220	15077	Error	Error	-0.773	6002	10256	6857	8220	614912	769019	29.830	18.809	0	0	0
1	3	20	"A116"	"A116"	13600	14530	100	5423	7765	7991	102	797	797	821	231	28	76	71	0	10705	8761	5100	58	1351	1351	1399	382	27	83	78	0	0.000	0.000	0.000	0.000	0.000	0.000	0.000	0.000	0.000	0.000	0.000	0.000	0.000	0.000	0.495	0.940	0.646	0.547	3.234	1.231	0.547	80	560	100	4626	9354	13980	6968	7410	14378	Error	Error	-1.016	4626	9354	6968	7410	621179	700843	30.061	19.272	0	0	0
1	4	20	"A117"	"A117"	13900	14530	100	897	897	212	23	835	835	996	2758	276	0	0	0	1951	2066	772	37	1402	1402	1563	2742	175	3	0	0	0.000	0.000	0.000	0.000	0.000	0.000	0.000	0.000	0.000	0.000	0.000	0.000	0.000	0.000	0.113	0.093	0.263	0.336	6.240	0.198	0.146	80	560	100	62	549	611	62	664	726	Error	Error	-3.146	62	549	62	664	71786	165317	-0.036	0.183	0	0	0
1	5	20	"A117"	"A117"	14200	14530	100	909	943	243	25	901	901	921	246	26	20	3	0	1924	2222	964	43	1448	1448	1460	237	16	66	51	0	0.000	0.000	0.000	0.000	0.000	0.000	0.000	0.000	0.000	0.000	0.000	0.000	0.000	0.000	0.017	0.054	0.301	0.242	7.074	0.116	0.066	80	560	100	8	476	484	42	774	816	Error	Error	-5.895	8	476	42	774	75416	177788	0.089	3.215	0	0	0
1	6	20	"A117"	"A117"	14500	14530	100	1010	1073	772	71	871	871	891	234	26	32	10	0	2169	2474	1154	46	1427	1427	1440	161	11	85	75	0	0.000	0.000	0.000	0.000	0.000	0.000	0.000	0.000	0.000	0.000	0.000	0.000	0.000	0.000	0.187	0.193	0.277	0.320	3.665	0.395	0.251	80	560	100	139	742	881	202	1047	1249	Error	Error	-2.416	139	742	202	1047	85857	197927	0.778	6.422	0	0	0
1	7	20	"A118"	"A118"	14800	14530	100	1077	1101	321	29	869	869	895	225	25	47	21	0	3159	4089	2815	68	1470	1470	1472	160	10	82	80	0	0.000	0.000	0.000	0.000	0.000	0.000	0.000	0.000	0.000	0.000	0.000	0.000	0.000	0.000	0.123	0.089	0.115	0.149	3.658	0.070	0.227	80	560	100	208	1689	1897	232	2619	2851	Error	Error	-3.022	208	1689	232	2619	88042	327119	0.916	16.356	0	0	0
1	8	20	"A118"	"A118"	15100	14530	100	1051	1102	289	26	894	894	905	224	24	41	15	0	4059	4625	2732	59	1472	1472	1469	168	11	91	87	0	0.000	0.000	0.000	0.000	0.000	0.000	0.000	0.000	0.000	0.000	0.000	0.000	0.000	0.000	0.061	0.066	0.095	0.080	3.082	0.065	0.237	80	560	100	157	2587	2744	208	3153	3361	Error	Error	-4.042	157	2587	208	3153	88194	369979	0.879	18.786	0	0	0
1	9	20	"A118"	"A118"	15400	14530	100	878	956	270	28	916	916	924	228	24	25	10	0	3486	4479	2819	62	1479	1479	1483	178	12	87	85	0	0.000	0.000	0.000	0.000	0.000	0.000	0.000	0.000	0.000	0.000	0.000	0.000	0.000	0.000	-0.019	0.013	0.053	0.090	12.511	0.029	0.061	80	560	100	-38	2007	1969	40	3000	3040	Error	Error	Error	-38	2007	40	3000	76488	358335	0.140	16.831	0	0	0
1	10	20	"A119"	"A119"	15710	14530	100	1187	1496	790	52	999	999	1020	243	23	48	35	0	3724	5402	3556	65	1573	1573	1582	207	13	85	82	0	0.000	0.000	0.000	0.000	0.000	0.000	0.000	0.000	0.000	0.000	0.000	0.000	0.000	0.000	0.087	0.130	0.144	0.129	3.405	0.164	0.619	80	560	100	188	2151	2339	497	3829	4326	Error	Error	-3.516	188	2151	497	3829	119682	432142	1.959	18.454	0	0	0
1	11	20	"A119"	"A119"	16010	14530	100	1442	1566	615	39	1060	1060	1084	266	24	58	37	0	5218	5852	3117	53	1640	1640	1650	176	10	92	92	0	0.000	0.000	0.000	0.000	0.000	0.000	0.000	0.000	0.000	0.000	0.000	0.000	0.000	0.000	0.107	0.120	0.133	0.143	2.869	0.133	0.541	80	560	100	382	3578	3960	506	4212	4718	Error	Error	-3.228	382	3578	506	4212	125267	468178	1.812	23.875	0	0	0
1	12	20	"A119"	"A119"	16310	14530	100	1414	1520	567	37	1157	1157	1175	255	21	50	32	0	5622	5718	2912	50	1719	1719	1732	177	10	93	86	0	0.000	0.000	0.000	0.000	0.000	0.000	0.000	0.000	0.000	0.000	0.000	0.000	0.000	0.000	0.066	0.091	0.116	0.101	2.823	0.121	0.450	80	560	100	257	3903	4160	363	3999	4362	Error	Error	-3.925	257	3903	363	3999	121566	457460	1.353	22.520	0	0	0
1	13	20	"A120"	"A120"	16610	14530	100	1092	1113	331	29	1144	1144	1162	270	23	13	2	0	2100	2435	824	33	1736	1736	1745	196	11	65	48	0	0.000	0.000	0.000	0.000	0.000	0.000	0.000	0.000	0.000	0.000	0.000	0.000	0.000	0.000	-0.143	-0.044	0.550	0.535	5.527	0.142	0.046	80	560	100	-52	364	312	-31	699	668	Error	Error	Error	-52	364	-31	699	89052	194822	-0.181	3.520	0	0	0
1	14	20	"A120"	"A120"	16910	14530	100	1211	1243	286	23	1133	1133	1149	253	22	31	10	0	2736	3144	1162	36	1730	1730	1768	689	38	67	40	0	0.000	0.000	0.000	0.000	0.000	0.000	0.000	0.000	0.000	0.000	0.000	0.000	0.000	0.000	0.078	0.078	0.175	0.156	3.771	0.033	0.022	80	560	100	78	1006	1084	110	1414	1524	Error	Error	-3.689	78	1006	110	1414	99475	251515	0.372	1.997	0	0	0
1	15	20	"A120"	"A120"	17210	14530	100	1225	1261	361	28	1170	1170	1193	310	25	22	8	0	3038	3220	1158	35	1804	1804	1799	209	11	85	72	0	0.000	0.000	0.000	0.000	0.000	0.000	0.000	0.000	0.000	0.000	0.000	0.000	0.000	0.000	0.045	0.064	0.201	0.206	3.428	0.090	0.060	80	560	100	55	1234	1289	91	1416	1507	Error	Error	-4.488	55	1234	91	1416	100885	257586	0.219	6.799	0	0	0
1	16	20	"A121"	"A121"	17510	14530	100	1306	1385	323	23	1262	1262	1297	445	34	15	2	0	5588	6777	3996	58	1890	1890	1888	200	10	83	82	0	0.000	0.000	0.000	0.000	0.000	0.000	0.000	0.000	0.000	0.000	0.000	0.000	0.000	0.000	0.012	0.025	0.054	0.062	5.672	0.041	0.045	80	560	100	44	3698	3742	123	4887	5010	Error	Error	-6.393	44	3698	123	4887	110790	542142	0.198	24.445	0	0	0
1	17	20	"A121"	"A121"	17810	14530	100	1461	1545	411	26	1281	1281	1293	279	21	43	25	0	4568	7334	5496	74	1901	1901	1901	194	10	92	90	0	0.000	0.000	0.000	0.000	0.000	0.000	0.000	0.000	0.000	0.000	0.000	0.000	0.000	0.000	0.067	0.049	0.057	0.065	3.942	0.052	0.324	80	560	100	180	2667	2847	264	5433	5697	Error	Error	-3.889	180	2667	264	5433	123574	586719	0.903	28.005	0	0	0
1	18	20	"A121"	"A121"	18110	14520	100	1606	1679	412	24	1298	1298	1323	282	21	51	33	0	6876	7796	4616	59	1948	1948	1987	561	28	85	82	0	0.000	0.000	0.000	0.000	0.000	0.000	0.000	0.000	0.000	0.000	0.000	0.000	0.000	0.000	0.063	0.065	0.077	0.088	3.683	0.061	0.318	80	560	100	308	4928	5236	381	5848	6229	Error	Error	-4.000	308	4928	381	5848	134321	623652	1.262	10.355	0	0	0
1	1	21	"Blank"	"Blank"	13000	14840	100	825	1387	3767	271	885	885	1074	2418	225	2	2	0	1360	1765	3130	177	1402	1402	1617	2168	134	2	2	0	0.000	0.000	0.000	0.000	0.000	0.000	0.000	0.000	0.000	0.000	0.000	0.000	0.000	0.000	1.429	1.383	1.353	1.287	4.098	1.214	0.907	80	560	100	-60	-42	-102	502	363	865	Error	Error	0.515	-60	-42	502	363	110952	141167	0.129	0.068	0	0	0
1	2	21	"Blank"	"Blank"	13310	14830	100	870	871	194	22	823	823	851	242	28	10	2	0	1399	1411	153	10	1363	1363	1373	204	14	12	2	0	0.000	0.000	0.000	0.000	0.000	0.000	0.000	0.000	0.000	0.000	0.000	0.000	0.000	0.000	1.306	1.000	1.473	1.645	5.008	0.035	0.010	80	560	100	47	36	83	48	48	96	Error	Error	0.385	47	36	48	48	69677	112846	0.083	0.186	0	0	0
1	3	21	"Blank"	"Blank"	13610	14830	100	807	868	299	34	881	881	923	610	66	3	1	0	1454	1461	186	12	1434	1434	1488	487	32	3	0	0	0.000	0.000	0.000	0.000	0.000	0.000	0.000	0.000	0.000	0.000	0.000	0.000	0.000	0.000	-3.700	-0.481	1.639	1.739	4.176	1.772	0.823	80	560	100	-74	20	-54	-13	27	14	Error	Error	Error	-74	20	-13	27	69448	116880	-0.090	-0.055	0	0	0
1	4	21	"Blank"	"Blank"	13910	14830	100	1016	993	258	25	933	933	969	303	31	12	1	0	1474	1533	377	24	1461	1461	1511	704	46	1	1	0	0.000	0.000	0.000	0.000	0.000	0.000	0.000	0.000	0.000	0.000	0.000	0.000	0.000	0.000	6.385	0.833	1.087	1.119	3.868	0.037	0.011	80	560	100	83	13	96	60	72	132	Error	Error	2.675	83	13	60	72	79438	122658	0.079	0.031	0	0	0
1	5	21	"Blank"	"Blank"	14210	14830	100	924	965	266	27	871	871	900	236	26	26	11	0	1439	1439	137	9	1452	1452	1449	178	12	7	1	0	0.000	0.000	0.000	0.000	0.000	0.000	0.000	0.000	0.000	0.000	0.000	0.000	0.000	0.000	-4.077	-7.231	1.941	1.579	5.681	1.154	0.215	80	560	100	53	-13	40	94	-13	81	Error	Error	Error	53	-13	94	-13	77216	115155	0.275	-0.056	0	0	0
1	6	21	"Blank"	"Blank"	14510	14830	100	1053	1047	284	27	870	870	911	250	27	40	13	0	1502	1549	404	26	1453	1453	1473	229	15	12	2	0	0.000	0.000	0.000	0.000	0.000	0.000	0.000	0.000	0.000	0.000	0.000	0.000	0.000	0.000	3.735	1.844	1.878	1.790	3.028	1.238	0.017	80	560	100	183	49	232	177	96	273	Error	Error	1.901	183	49	177	96	83720	123934	0.544	0.332	0	0	0
1	7	21	"Blank"	"Blank"	14810	14830	100	954	972	223	22	956	956	964	248	25	16	2	0	1497	1496	151	10	1481	1481	1493	235	15	6	0	0	0.000	0.000	0.000	0.000	0.000	0.000	0.000	0.000	0.000	0.000	0.000	0.000	0.000	0.000	-0.125	1.067	1.233	1.129	4.673	2.570	0.003	80	560	100	-2	16	14	16	15	31	Error	Error	Error	-2	16	16	15	77737	119668	0.032	0.013	0	0	0
1	8	21	"Blank"	"Blank"	15110	14830	100	960	993	213	21	969	969	998	299	29	12	1	0	1518	1567	202	12	1537	1537	1567	338	21	7	1	0	0.000	0.000	0.000	0.000	0.000	0.000	0.000	0.000	0.000	0.000	0.000	0.000	0.000	0.000	0.474	0.800	0.634	0.707	5.142	0.850	0.384	80	560	100	-9	-19	-28	24	30	54	Error	Error	-1.078	-9	-19	24	30	79429	125323	-0.017	0.000	0	0	0
1	9	21	"Blank"	"Blank"	15410	14830	100	1005	980	236	24	1012	1012	1027	254	24	13	0	0	1549	1560	153	9	1562	1562	1573	340	21	2	0	0	0.000	0.000	0.000	0.000	0.000	0.000	0.000	0.000	0.000	0.000	0.000	0.000	0.000	0.000	0.538	16.000	1.439	1.283	4.096	0.155	0.027	80	560	100	-7	-13	-20	-32	-2	-34	Error	Error	-0.893	-7	-13	-32	-2	78419	124822	-0.185	-0.038	0	0	0
1	10	21	"Blank"	"Blank"	15710	14830	100	1087	1099	246	22	1103	1103	1110	238	21	13	6	0	1622	1640	148	9	1632	1632	1671	612	36	0	0	0	0.000	0.000	0.000	0.000	0.000	0.000	0.000	0.000	0.000	0.000	0.000	0.000	0.000	0.000	1.600	-0.500	1.063	1.145	4.456	0.005	0.000	80	560	100	-16	-10	-26	-4	8	4	Error	Error	0.678	-16	-10	-4	8	87904	131186	-0.046	-0.051	0	0	0
1	11	21	"Blank"	"Blank"	16010	14830	100	1094	1106	233	21	1098	1098	1135	297	26	10	1	0	1671	1691	168	9	1679	1679	1710	579	33	0	0	0	0.000	0.000	0.000	0.000	0.000	0.000	0.000	0.000	0.000	0.000	0.000	0.000	0.000	0.000	0.500	0.667	1.185	1.430	4.199	3.768	0.041	80	560	100	-4	-8	-12	8	12	20	Error	Error	-1.000	-4	-8	8	12	88458	135255	-0.098	-0.033	0	0	0
1	12	21	"Blank"	"Blank"	16310	14830	100	1371	1383	273	19	1253	1253	1257	282	22	23	8	0	1870	1895	212	11	1783	1783	1787	188	10	27	8	0	0.000	0.000	0.000	0.000	0.000	0.000	0.000	0.000	0.000	0.000	0.000	0.000	0.000	0.000	1.356	1.161	1.615	1.475	3.920	3.038	0.081	80	560	100	118	87	205	130	112	242	Error	Error	0.440	118	87	130	112	110663	151635	0.447	0.574	0	0	0
1	13	21	"Blank"	"Blank"	16610	14830	100	1153	1173	277	23	1172	1172	1198	283	23	15	3	0	1736	1756	209	11	1732	1732	1742	224	12	12	2	0	0.000	0.000	0.000	0.000	0.000	0.000	0.000	0.000	0.000	0.000	0.000	0.000	0.000	0.000	-4.750	0.042	1.568	1.331	5.739	0.991	0.618	80	560	100	-19	4	-15	1	24	25	Error	Error	Error	-19	4	1	24	93874	140506	-0.088	0.063	0	0	0
1	14	21	"Blank"	"Blank"	16910	14830	100	1220	1291	558	43	1231	1231	1250	283	22	15	7	0	1812	1873	533	28	1782	1782	1795	182	10	20	7	0	0.000	0.000	0.000	0.000	0.000	0.000	0.000	0.000	0.000	0.000	0.000	0.000	0.000	0.000	-0.367	0.659	1.186	1.035	3.848	1.445	0.283	80	560	100	-11	30	19	60	91	151	Error	Error	Error	-11	30	60	91	103299	149878	0.145	0.429	0	0	0
1	15	21	"Blank"	"Blank"	17210	14830	100	1272	1292	275	21	1257	1257	1270	264	20	17	3	0	1854	1833	198	10	1850	1850	1864	188	10	13	1	0	0.000	0.000	0.000	0.000	0.000	0.000	0.000	0.000	0.000	0.000	0.000	0.000	0.000	0.000	3.750	-2.059	1.168	1.350	5.300	2.784	0.053	80	560	100	15	4	19	35	-17	18	Error	Error	1.907	15	4	35	-17	103368	146645	0.083	-0.165	0	0	0
1	16	21	"Blank"	"Blank"	17510	14830	100	1340	1326	270	20	1307	1307	1347	505	37	3	0	0	1916	1925	177	9	1916	1916	1962	755	38	0	0	0	0.000	0.000	0.000	0.000	0.000	0.000	0.000	0.000	0.000	0.000	0.000	0.000	0.000	0.000	100000.000	2.111	1.642	1.453	2.494	9.839	0.009	80	560	100	33	0	33	19	9	28	Error	Error	16.610	33	0	19	9	106095	154023	-0.042	-0.049	0	0	0
1	17	21	"Blank"	"Blank"	17810	14830	100	1151	1213	288	23	1332	1332	1357	273	20	10	2	0	1819	1814	238	13	1958	1958	1970	396	20	2	0	0	0.000	0.000	0.000	0.000	0.000	0.000	0.000	0.000	0.000	0.000	0.000	0.000	0.000	0.000	1.302	0.826	1.221	1.116	3.308	3.331	0.031	80	560	100	-181	-139	-320	-119	-144	-263	Error	Error	0.381	-181	-139	-119	-144	97010	145094	-0.527	-0.394	0	0	0
1	18	21	"Blank"	"Blank"	18110	14830	100	1355	1350	259	19	1365	1365	1395	292	20	10	1	0	1939	1970	201	10	2020	2020	2062	592	28	1	0	0	0.000	0.000	0.000	0.000	0.000	0.000	0.000	0.000	0.000	0.000	0.000	0.000	0.000	0.000	0.123	0.300	0.912	0.876	3.575	2.223	0.021	80	560	100	-10	-81	-91	-15	-50	-65	Error	Error	-3.018	-10	-81	-15	-50	107960	157631	-0.154	-0.155	0	0	0
