# Supplementary material for: Application of hybridization control probe to increase accuracy on ligation detection or minisequencing diagnostic microarrays
Source: BMC Res Notes. 2009 Dec 14;2:249. doi: 10.1186/1756-0500-2-249 (PMC2799435; doi:10.1186/1756-0500-2-249)
Supplement: Additional file 3 — Gpr_files. Zip-compressed file containing raw microarray data in GenePix results format (.gpr) and GAL (GenePix Array List) files. [file 1756-0500-2-249-S3.ZIP › gpr_files/slide5/lasi5_5-16.gpr]

ATF	1.0
30	76    
"Type=GenePix Results 3"
"DateTime=2009/04/29 14:56:44"
"Settings=C:\Axon\Data\HPV\290409\lasi5_1_16.gps"
"GalFile=C:\Axon\Data\HPV\ArrayIt_032009_InstiBioGalfile.gal"
"ArrayOfArrays=5-16"
"PixelSize=10"
"Wavelengths=532	488"
"ImageFiles=C:\Axon\Data\HPV\290409\lasi5_1-16.tif 2	C:\Axon\Data\HPV\290409\lasi5_1-16.tif 3"
"NormalizationMethod=None"
"NormalizationFactors=1	1"
"JpegImage="
"StdDev=Type 1"
"RatioFormulations=W1/W3 (#1/532)	W1/W4 (#1/488)	W3/W4 (532/488)"
"FeatureType=Circular"
"Barcode="
"BackgroundSubtraction=LocalFeature"
"ImageOrigin=0, 0"
"JpegOrigin=3720, 0"
"Creator=GenePix Pro 6.1.0.2"
"Scanner=GenePix 4200A 01 Autoloader [2]"
"FocusPosition=0"
"Temperature=24.4375"
"LinesAveraged=2"
"Comment="
"PMTGain=600	500"
"ScanPower=100	100"
"LaserPower=2.67883	2.56775"
"Filters=Standard Green	Standard Blue"
"ScanRegion=372,0,1916,6892"
"Supplier="
"Block"	"Column"	"Row"	"Name"	"ID"	"X"	"Y"	"Dia."	"F532 Median"	"F532 Mean"	"F532 SD"	"F532 CV"	"B532"	"B532 Median"	"B532 Mean"	"B532 SD"	"B532 CV"	"% > B532+1SD"	"% > B532+2SD"	"F532 % Sat."	"F488 Median"	"F488 Mean"	"F488 SD"	"F488 CV"	"B488"	"B488 Median"	"B488 Mean"	"B488 SD"	"B488 CV"	"% > B488+1SD"	"% > B488+2SD"	"F488 % Sat."	"Ratio of Medians (#1/532)"	"Ratio of Means (#1/532)"	"Median of Ratios (#1/532)"	"Mean of Ratios (#1/532)"	"Ratios SD (#1/532)"	"Rgn Ratio (#1/532)"	"Rgn R2 (#1/532)"	"Ratio of Medians (#1/488)"	"Ratio of Means (#1/488)"	"Median of Ratios (#1/488)"	"Mean of Ratios (#1/488)"	"Ratios SD (#1/488)"	"Rgn Ratio (#1/488)"	"Rgn R2 (#1/488)"	"Ratio of Medians (532/488)"	"Ratio of Means (532/488)"	"Median of Ratios (532/488)"	"Mean of Ratios (532/488)"	"Ratios SD (532/488)"	"Rgn Ratio (532/488)"	"Rgn R2 (532/488)"	"F Pixels"	"B Pixels"	"Circularity"	"Sum of Medians (#1/532)"	"Sum of Medians (#1/488)"	"Sum of Medians (532/488)"	"Sum of Means (#1/532)"	"Sum of Means (#1/488)"	"Sum of Means (532/488)"	"Log Ratio (#1/532)"	"Log Ratio (#1/488)"	"Log Ratio (532/488)"	"F532 Median - B532"	"F488 Median - B488"	"F532 Mean - B532"	"F488 Mean - B488"	"F532 Total Intensity"	"F488 Total Intensity"	"SNR 532"	"SNR 488"	"Flags"	"Normalize"	"Autoflag"
1	1	1	"A1"	"A1"	4010	17790	100	2248	2273	392	17	2133	2133	2176	556	25	13	0	0	8318	8461	4410	52	1762	1762	1771	308	17	92	88	0	0.000	0.000	0.000	0.000	0.000	0.000	0.000	0.000	0.000	0.000	0.000	0.000	0.000	0.000	0.018	0.021	0.052	0.050	4.313	0.016	0.016	80	560	100	115	6556	6671	140	6699	6839	Error	Error	-5.833	115	6556	140	6699	181822	676847	0.174	21.721	0	0	0
1	2	1	"A1"	"A1"	4310	17780	100	3388	3402	419	12	2964	2964	3006	554	18	40	5	0	10385	9024	5104	56	2185	2185	2295	875	38	75	68	0	0.000	0.000	0.000	0.000	0.000	0.000	0.000	0.000	0.000	0.000	0.000	0.000	0.000	0.000	0.052	0.064	0.069	0.094	7.133	-0.005	0.002	80	560	100	424	8200	8624	438	6839	7277	Error	Error	-4.273	424	8200	438	6839	272157	721907	0.715	7.690	0	0	0
1	3	1	"A1"	"A1"	4610	17780	100	4126	4113	546	13	4239	4239	4305	812	18	5	0	0	8119	8747	4155	47	2767	2767	2820	594	21	81	78	0	0.000	0.000	0.000	0.000	0.000	0.000	0.000	0.000	0.000	0.000	0.000	0.000	0.000	0.000	-0.021	-0.021	0.128	0.119	10.540	-0.028	0.029	80	560	100	-113	5352	5239	-126	5980	5854	Error	Error	Error	-113	5352	-126	5980	329003	699796	-0.236	9.978	0	0	0
1	4	1	"A2"	"A2"	4910	17780	100	6556	6509	832	12	7054	7054	7063	1294	18	0	0	0	8280	8090	3011	37	3970	3970	4004	565	14	76	71	0	0.000	0.000	0.000	0.000	0.000	0.000	0.000	0.000	0.000	0.000	0.000	0.000	0.000	0.000	-0.116	-0.132	0.083	0.203	9.935	-0.014	0.001	80	560	100	-498	4310	3812	-545	4120	3575	Error	Error	Error	-498	4310	-545	4120	520712	647186	-0.428	7.232	0	0	0
1	5	1	"A2"	"A2"	5210	17780	100	8522	8744	1614	18	9030	9030	9315	1487	15	13	5	0	6571	6614	1330	20	4929	4929	5025	642	12	71	58	0	0.000	0.000	0.000	0.000	0.000	0.000	0.000	0.000	0.000	0.000	0.000	0.000	0.000	0.000	-0.309	-0.170	0.757	1.083	4.823	1.100	0.067	80	560	100	-508	1642	1134	-286	1685	1399	Error	Error	Error	-508	1642	-286	1685	699547	529115	-0.384	2.475	0	0	0
1	6	1	"A2"	"A2"	5510	17780	100	10070	10044	1240	12	10807	10807	11174	1968	17	0	0	0	7178	7077	1291	18	5772	5772	5850	832	14	57	41	0	0.000	0.000	0.000	0.000	0.000	0.000	0.000	0.000	0.000	0.000	0.000	0.000	0.000	0.000	-0.524	-0.585	0.524	0.735	5.455	2.156	0.154	80	560	100	-737	1406	669	-763	1305	542	Error	Error	Error	-737	1406	-763	1305	803551	566140	-0.574	1.475	0	0	0
1	7	1	"A3"	"A3"	5810	17780	100	11477	11389	1121	9	11642	11642	11626	994	8	8	2	0	8435	8387	1770	21	6085	6085	6082	425	6	76	71	0	0.000	0.000	0.000	0.000	0.000	0.000	0.000	0.000	0.000	0.000	0.000	0.000	0.000	0.000	-0.070	-0.110	0.469	0.699	6.648	-0.007	0.000	80	560	100	-165	2350	2185	-253	2302	2049	Error	Error	Error	-165	2350	-253	2302	911091	670944	-0.238	5.424	0	0	0
1	8	1	"A3"	"A3"	6110	17780	100	11203	11033	1159	10	11394	11394	11397	929	8	10	1	0	9031	8659	2100	24	5987	5987	6031	514	8	71	67	0	0.000	0.000	0.000	0.000	0.000	0.000	0.000	0.000	0.000	0.000	0.000	0.000	0.000	0.000	-0.063	-0.135	0.172	0.259	8.016	-0.089	0.015	80	560	100	-191	3044	2853	-361	2672	2311	Error	Error	Error	-191	3044	-361	2672	882601	692734	-0.392	5.113	0	0	0
1	9	1	"A3"	"A3"	6410	17780	100	10801	10779	832	7	11089	11089	11116	978	8	6	1	0	8675	8622	2272	26	5854	5854	5925	650	10	72	61	0	0.000	0.000	0.000	0.000	0.000	0.000	0.000	0.000	0.000	0.000	0.000	0.000	0.000	0.000	-0.102	-0.112	0.239	0.173	6.965	-0.101	0.035	80	560	100	-288	2821	2533	-310	2768	2458	Error	Error	Error	-288	2821	-310	2768	862293	689784	-0.345	4.149	0	0	0
1	10	1	"A4"	"A4"	6710	17780	100	9605	9628	807	8	9918	9918	9961	916	9	3	0	0	9468	8462	2415	28	5347	5347	5360	454	8	71	66	0	0.000	0.000	0.000	0.000	0.000	0.000	0.000	0.000	0.000	0.000	0.000	0.000	0.000	0.000	-0.076	-0.093	0.210	0.359	10.843	-0.039	0.007	80	560	100	-313	4121	3808	-290	3115	2825	Error	Error	Error	-313	4121	-290	3115	770200	676947	-0.364	6.833	0	0	0
1	11	1	"A4"	"A4"	7010	17780	100	7908	8056	676	8	8239	8239	8319	1277	15	3	0	0	8894	8330	3389	40	4597	4597	4679	1145	24	62	61	0	0.000	0.000	0.000	0.000	0.000	0.000	0.000	0.000	0.000	0.000	0.000	0.000	0.000	0.000	-0.077	-0.049	0.225	0.307	10.129	-0.031	0.011	80	560	100	-331	4297	3966	-183	3733	3550	Error	Error	Error	-331	4297	-183	3733	644476	666400	-0.206	3.189	0	0	0
1	12	1	"A4"	"A4"	7310	17780	100	6110	6182	568	9	6100	6100	6150	816	13	11	0	0	7221	7824	3804	48	3667	3667	3827	1145	29	61	58	0	0.000	0.000	0.000	0.000	0.000	0.000	0.000	0.000	0.000	0.000	0.000	0.000	0.000	0.000	0.003	0.020	0.208	0.208	7.684	-0.019	0.008	80	560	100	10	3554	3564	82	4157	4239	Error	Error	-8.473	10	3554	82	4157	494543	625891	0.039	3.491	0	0	0
1	13	1	"A5"	"A5"	7610	17780	100	4198	4261	598	14	4400	4400	4416	642	14	7	2	0	3821	4391	1736	39	2851	2851	2873	288	10	72	60	0	0.000	0.000	0.000	0.000	0.000	0.000	0.000	0.000	0.000	0.000	0.000	0.000	0.000	0.000	-0.208	-0.090	0.741	0.644	3.881	-0.063	0.009	80	560	100	-202	970	768	-139	1540	1401	Error	Error	Error	-202	970	-139	1540	340877	351242	-0.241	5.271	0	0	0
1	14	1	"A5"	"A5"	7910	17780	100	3209	3245	438	13	3152	3152	3204	504	15	16	1	0	3335	4745	2920	61	2320	2320	2348	294	12	63	55	0	0.000	0.000	0.000	0.000	0.000	0.000	0.000	0.000	0.000	0.000	0.000	0.000	0.000	0.000	0.056	0.038	0.397	0.386	7.615	0.007	0.001	80	560	100	57	1015	1072	93	2425	2518	Error	Error	-4.154	57	1015	93	2425	259629	379632	0.081	8.153	0	0	0
1	15	1	"A5"	"A5"	8210	17780	100	2389	2433	387	15	2666	2666	2680	408	15	3	0	0	2835	3295	1469	44	2084	2084	2104	237	11	62	57	0	0.000	0.000	0.000	0.000	0.000	0.000	0.000	0.000	0.000	0.000	0.000	0.000	0.000	0.000	-0.369	-0.192	0.712	0.647	7.057	-0.014	0.001	80	560	100	-277	751	474	-233	1211	978	Error	Error	Error	-277	751	-233	1211	194649	263622	-0.605	5.025	0	0	0
1	16	1	"A6"	"A6"	8510	17780	100	2653	2637	396	15	2533	2533	2537	398	15	20	3	0	5259	5903	3768	63	2013	2013	2030	391	19	67	63	0	0.000	0.000	0.000	0.000	0.000	0.000	0.000	0.000	0.000	0.000	0.000	0.000	0.000	0.000	0.037	0.027	0.081	0.123	7.004	0.039	0.079	80	560	100	120	3246	3366	104	3890	3994	Error	Error	-4.758	120	3246	104	3890	210939	472228	0.251	9.905	0	0	0
1	17	1	"A6"	"A6"	8810	17780	100	2923	2934	348	11	2787	2787	2815	419	14	23	2	0	7672	8157	4347	53	2188	2188	2244	468	20	81	78	0	0.000	0.000	0.000	0.000	0.000	0.000	0.000	0.000	0.000	0.000	0.000	0.000	0.000	0.000	0.025	0.025	0.046	0.062	7.252	0.025	0.054	80	560	100	136	5484	5620	147	5969	6116	Error	Error	-5.334	136	5484	147	5969	234685	652572	0.284	12.635	0	0	0
1	18	1	"A6"	"A6"	9110	17780	100	3206	3131	405	12	2930	2930	2946	412	13	32	5	0	7471	8061	3879	48	2308	2308	2427	707	29	80	80	0	0.000	0.000	0.000	0.000	0.000	0.000	0.000	0.000	0.000	0.000	0.000	0.000	0.000	0.000	0.053	0.035	0.063	0.082	6.384	0.027	0.053	80	560	100	276	5163	5439	201	5753	5954	Error	Error	-4.225	276	5163	201	5753	250466	644878	0.449	7.969	0	0	0
1	1	2	"A7"	"A7"	4010	18090	100	2115	2092	375	17	2004	2004	2035	404	19	12	2	0	4292	4663	2512	53	1741	1741	1767	237	13	81	71	0	0.000	0.000	0.000	0.000	0.000	0.000	0.000	0.000	0.000	0.000	0.000	0.000	0.000	0.000	0.044	0.030	0.079	0.121	6.143	0.061	0.077	80	560	100	111	2551	2662	88	2922	3010	Error	Error	-4.522	111	2551	88	2922	167380	373039	0.141	12.219	0	0	0
1	2	2	"A7"	"A7"	4310	18080	100	2521	2539	350	13	2438	2438	2455	416	16	20	1	0	3147	4382	2743	62	1948	1948	2039	487	23	71	61	0	0.000	0.000	0.000	0.000	0.000	0.000	0.000	0.000	0.000	0.000	0.000	0.000	0.000	0.000	0.069	0.041	0.120	0.136	8.686	0.035	0.029	80	560	100	83	1199	1282	101	2434	2535	Error	Error	-3.853	83	1199	101	2434	203092	350521	0.202	4.811	0	0	0
1	3	2	"A7"	"A7"	4610	18080	100	3358	3383	537	15	3305	3305	3375	607	17	13	3	0	2803	3646	1692	46	2361	2361	2439	626	25	43	32	0	0.000	0.000	0.000	0.000	0.000	0.000	0.000	0.000	0.000	0.000	0.000	0.000	0.000	0.000	0.120	0.061	0.690	0.894	7.684	-0.023	0.004	80	560	100	53	442	495	78	1285	1363	Error	Error	-3.060	53	442	78	1285	270634	291648	0.013	1.928	0	0	0
1	4	2	"A8"	"A8"	4910	18080	100	4741	4711	589	12	4970	4970	5028	835	16	1	0	0	8048	6830	3416	50	3084	3084	3110	507	16	60	55	0	0.000	0.000	0.000	0.000	0.000	0.000	0.000	0.000	0.000	0.000	0.000	0.000	0.000	0.000	-0.046	-0.069	0.500	0.378	13.757	-0.033	0.017	80	560	100	-229	4964	4735	-259	3746	3487	Error	Error	Error	-229	4964	-259	3746	376913	546384	-0.380	7.337	0	0	0
1	5	2	"A8"	"A8"	5210	18080	100	6913	6981	803	11	7438	7438	7540	1177	15	5	0	0	8532	8075	3020	37	4224	4224	4367	1100	25	70	61	0	0.000	0.000	0.000	0.000	0.000	0.000	0.000	0.000	0.000	0.000	0.000	0.000	0.000	0.000	-0.122	-0.119	1.704	1.180	5.449	-0.075	0.041	80	560	100	-525	4308	3783	-457	3851	3394	Error	Error	Error	-525	4308	-457	3851	558504	645975	-0.475	3.371	0	0	0
1	6	2	"A8"	"A8"	5510	18080	100	9615	9799	1202	12	10405	10405	10679	1789	16	2	0	0	7967	7766	1932	24	5501	5501	5684	976	17	62	56	0	0.000	0.000	0.000	0.000	0.000	0.000	0.000	0.000	0.000	0.000	0.000	0.000	0.000	0.000	-0.320	-0.268	1.096	1.157	6.928	-0.582	0.007	80	560	100	-790	2466	1676	-606	2265	1659	Error	Error	Error	-790	2466	-606	2265	783924	621288	-0.492	2.133	0	0	0
1	7	2	"A9"	"A9"	5810	18080	100	10877	10903	979	8	11587	11587	11614	1118	9	3	0	0	7664	7687	1349	17	6077	6077	6065	490	8	68	58	0	0.000	0.000	0.000	0.000	0.000	0.000	0.000	0.000	0.000	0.000	0.000	0.000	0.000	0.000	-0.447	-0.425	0.605	0.509	6.917	-1.198	0.007	80	560	100	-710	1587	877	-684	1610	926	Error	Error	Error	-710	1587	-684	1610	872218	614994	-0.636	3.310	0	0	0
1	8	2	"A9"	"A9"	6110	18080	100	11657	12038	1733	14	12065	12065	12390	1939	15	13	1	0	7926	7618	1408	18	6242	6242	6398	728	11	63	51	0	0.000	0.000	0.000	0.000	0.000	0.000	0.000	0.000	0.000	0.000	0.000	0.000	0.000	0.000	-0.242	-0.020	1.527	1.425	4.155	3.767	0.096	80	560	100	-408	1684	1276	-27	1376	1349	Error	Error	Error	-408	1684	-27	1376	963025	609441	-0.182	1.676	0	0	0
1	9	2	"A9"	"A9"	6410	18080	100	10977	11130	1133	10	11950	11950	12207	1692	13	2	0	0	8036	8014	1599	19	6308	6308	6503	879	13	60	50	0	0.000	0.000	0.000	0.000	0.000	0.000	0.000	0.000	0.000	0.000	0.000	0.000	0.000	0.000	-0.563	-0.481	2.213	2.259	3.778	-0.488	0.068	80	560	100	-973	1728	755	-820	1706	886	Error	Error	Error	-973	1728	-820	1706	890378	641117	-0.637	1.719	0	0	0
1	10	2	"A10"	"A10"	6720	18080	100	10314	10308	782	7	10693	10693	10787	1314	12	2	0	0	10046	9229	2835	30	5729	5729	5742	502	8	71	70	0	0.000	0.000	0.000	0.000	0.000	0.000	0.000	0.000	0.000	0.000	0.000	0.000	0.000	0.000	-0.088	-0.110	0.226	0.422	10.040	-0.169	0.023	80	560	100	-379	4317	3938	-385	3500	3115	Error	Error	Error	-379	4317	-385	3500	824672	738289	-0.365	6.946	0	0	0
1	11	2	"A10"	"A10"	7020	18080	100	7988	7974	844	10	8261	8261	8294	1114	13	5	0	0	9793	9658	3832	39	4705	4705	4917	1458	29	70	62	0	0.000	0.000	0.000	0.000	0.000	0.000	0.000	0.000	0.000	0.000	0.000	0.000	0.000	0.000	-0.054	-0.058	0.145	0.257	12.299	-0.100	0.139	80	560	100	-273	5088	4815	-287	4953	4666	Error	Error	Error	-273	5088	-287	4953	637901	772640	-0.287	3.252	0	0	0
1	12	2	"A10"	"A10"	7320	18080	100	5680	5615	790	14	5836	5836	5835	936	16	3	1	0	8356	8650	4737	54	3605	3605	3810	1442	37	56	55	0	0.000	0.000	0.000	0.000	0.000	0.000	0.000	0.000	0.000	0.000	0.000	0.000	0.000	0.000	-0.033	-0.044	0.430	0.310	16.106	-0.027	0.005	80	560	100	-156	4751	4595	-221	5045	4824	Error	Error	Error	-156	4751	-221	5045	449216	692015	-0.235	3.356	0	0	0
1	13	2	"A11"	"A11"	7620	18080	100	3983	4006	437	10	3967	3967	4024	633	15	12	0	0	5213	6178	3462	56	2666	2666	2686	315	11	81	73	0	0.000	0.000	0.000	0.000	0.000	0.000	0.000	0.000	0.000	0.000	0.000	0.000	0.000	0.000	0.006	0.011	0.114	0.146	7.639	-0.005	0.000	80	560	100	16	2547	2563	39	3512	3551	Error	Error	-7.315	16	2547	39	3512	320464	494263	-0.028	11.086	0	0	0
1	14	2	"A11"	"A11"	7920	18080	100	2996	3043	417	13	2952	2952	2949	489	16	12	3	0	4442	6251	4736	75	2206	2206	2316	1019	43	70	51	0	0.000	0.000	0.000	0.000	0.000	0.000	0.000	0.000	0.000	0.000	0.000	0.000	0.000	0.000	0.020	0.022	0.124	0.137	7.009	0.020	0.023	80	560	100	44	2236	2280	91	4045	4136	Error	Error	-5.667	44	2236	91	4045	243468	500066	0.192	3.862	0	0	0
1	15	2	"A11"	"A11"	8220	18080	100	2304	2361	381	16	2413	2413	2427	489	20	8	0	0	3937	6321	4803	75	1945	1945	2001	421	21	77	71	0	0.000	0.000	0.000	0.000	0.000	0.000	0.000	0.000	0.000	0.000	0.000	0.000	0.000	0.000	-0.055	-0.012	0.095	0.114	9.544	0.003	0.001	80	560	100	-109	1992	1883	-52	4376	4324	Error	Error	Error	-109	1992	-52	4376	188867	505669	-0.135	10.261	0	0	0
1	16	2	"A12"	"A12"	8520	18080	100	2390	2375	363	15	2307	2307	2310	369	15	17	3	0	5832	5308	2774	52	1919	1919	1921	266	13	72	70	0	0.000	0.000	0.000	0.000	0.000	0.000	0.000	0.000	0.000	0.000	0.000	0.000	0.000	0.000	0.021	0.020	0.102	0.199	9.189	0.006	0.001	80	560	100	83	3913	3996	68	3389	3457	Error	Error	-5.559	83	3913	68	3389	189984	424664	0.176	12.733	0	0	0
1	17	2	"A12"	"A12"	8820	18080	100	2651	2671	327	12	2439	2439	2460	388	15	32	8	0	7167	7698	4684	60	2000	2000	2092	798	38	72	71	0	0.000	0.000	0.000	0.000	0.000	0.000	0.000	0.000	0.000	0.000	0.000	0.000	0.000	0.000	0.041	0.041	0.058	0.064	4.571	0.020	0.042	80	560	100	212	5167	5379	232	5698	5930	Error	Error	-4.607	212	5167	232	5698	213709	615844	0.544	7.025	0	0	0
1	18	2	"A12"	"A12"	9120	18080	100	2576	2623	395	15	2483	2483	2509	472	18	20	2	0	5694	6826	4141	60	2061	2061	2144	639	29	77	67	0	0.000	0.000	0.000	0.000	0.000	0.000	0.000	0.000	0.000	0.000	0.000	0.000	0.000	0.000	0.026	0.029	0.100	0.121	4.952	0.022	0.020	80	560	100	93	3633	3726	140	4765	4905	Error	Error	-5.288	93	3633	140	4765	209861	546069	0.242	7.327	0	0	0
1	1	3	"A13"	"A13"	4010	18390	100	2123	2172	384	17	2027	2027	2041	341	16	31	11	0	8594	7305	3893	53	1759	1759	1792	396	22	76	70	0	0.000	0.000	0.000	0.000	0.000	0.000	0.000	0.000	0.000	0.000	0.000	0.000	0.000	0.000	0.014	0.026	0.049	0.063	5.910	0.033	0.096	80	560	100	96	6835	6931	145	5546	5691	Error	Error	-6.154	96	6835	145	5546	173721	584409	0.384	13.922	0	0	0
1	2	3	"A13"	"A13"	4320	18390	100	2491	2495	393	15	2308	2308	2354	606	25	12	0	0	12435	10656	4429	41	1870	1870	1972	795	40	87	81	0	0.000	0.000	0.000	0.000	0.000	0.000	0.000	0.000	0.000	0.000	0.000	0.000	0.000	0.000	0.017	0.021	0.044	0.048	5.336	0.021	0.066	80	560	100	183	10565	10748	187	8786	8973	Error	Error	-5.851	183	10565	187	8786	199629	852453	0.233	10.923	0	0	0
1	3	3	"A13"	"A13"	4620	18380	100	2785	2926	569	19	2831	2831	2894	645	22	12	3	0	9586	8352	3550	42	2084	2084	2168	828	38	83	80	0	0.000	0.000	0.000	0.000	0.000	0.000	0.000	0.000	0.000	0.000	0.000	0.000	0.000	0.000	-0.006	0.015	0.082	0.104	11.308	0.024	0.020	80	560	100	-46	7502	7456	95	6268	6363	Error	Error	Error	-46	7502	95	6268	234096	668195	0.050	7.469	0	0	0
1	4	3	"A14"	"A14"	4920	18380	100	3944	3996	522	13	3967	3967	4005	651	16	11	1	0	11445	9632	4107	42	2615	2615	2627	292	11	88	85	0	0.000	0.000	0.000	0.000	0.000	0.000	0.000	0.000	0.000	0.000	0.000	0.000	0.000	0.000	-0.003	0.004	0.067	0.101	12.844	-0.007	0.002	80	560	100	-23	8830	8807	29	7017	7046	Error	Error	Error	-23	8830	29	7017	319671	770537	-0.014	23.990	0	0	0
1	5	3	"A14"	"A14"	5220	18380	100	5113	5185	571	11	5508	5508	5539	923	16	0	0	0	11027	9720	3658	37	3322	3322	3426	893	26	86	78	0	0.000	0.000	0.000	0.000	0.000	0.000	0.000	0.000	0.000	0.000	0.000	0.000	0.000	0.000	-0.051	-0.050	0.064	0.102	7.115	-0.051	0.065	80	560	100	-395	7705	7310	-323	6398	6075	Error	Error	Error	-395	7705	-323	6398	414814	777568	-0.384	7.048	0	0	0
1	6	3	"A14"	"A14"	5520	18380	100	7255	7318	764	10	8089	8089	8049	1318	16	0	0	0	10760	9378	2923	31	4476	4476	4529	900	19	78	77	0	0.000	0.000	0.000	0.000	0.000	0.000	0.000	0.000	0.000	0.000	0.000	0.000	0.000	0.000	-0.133	-0.157	1.160	0.979	12.091	-0.116	0.074	80	560	100	-834	6284	5450	-771	4902	4131	Error	Error	Error	-834	6284	-771	4902	585434	750259	-0.555	5.388	0	0	0
1	7	3	"A15"	"A15"	5820	18380	100	10218	10108	1137	11	10485	10485	10651	1374	12	6	0	0	7935	7765	1472	18	5467	5467	5564	592	10	77	71	0	0.000	0.000	0.000	0.000	0.000	0.000	0.000	0.000	0.000	0.000	0.000	0.000	0.000	0.000	-0.108	-0.164	0.346	0.311	5.849	-0.192	0.003	80	560	100	-267	2468	2201	-377	2298	1921	Error	Error	Error	-267	2468	-377	2298	808619	621217	-0.395	3.718	0	0	0
1	8	3	"A15"	"A15"	6120	18380	100	12291	12259	1193	9	12401	12401	12533	1818	14	3	0	0	7828	7622	1005	13	6378	6378	6444	803	12	71	40	0	0.000	0.000	0.000	0.000	0.000	0.000	0.000	0.000	0.000	0.000	0.000	0.000	0.000	0.000	-0.076	-0.114	0.860	0.843	3.283	2.361	0.041	80	560	100	-110	1450	1340	-142	1244	1102	Error	Error	Error	-110	1450	-142	1244	980706	609749	-0.151	1.467	0	0	0
1	9	3	"A15"	"A15"	6420	18380	100	11611	12809	6336	49	12490	12490	13124	2441	18	8	3	1	9522	10006	6367	63	6518	6518	6749	1054	15	81	71	0	0.000	0.000	0.000	0.000	0.000	0.000	0.000	0.000	0.000	0.000	0.000	0.000	0.000	0.000	-0.293	0.091	1.526	1.331	4.615	0.963	0.447	80	560	100	-879	3004	2125	319	3488	3807	Error	Error	Error	-879	3004	319	3488	1024757	800510	-0.129	3.090	0	0	0
1	10	3	"A16"	"A16"	6720	18380	100	9519	9517	822	8	9704	9704	9627	1326	13	3	0	0	10807	9812	3346	34	5245	5245	5229	604	11	80	73	0	0.000	0.000	0.000	0.000	0.000	0.000	0.000	0.000	0.000	0.000	0.000	0.000	0.000	0.000	-0.033	-0.041	0.215	0.212	10.409	-0.052	0.017	80	560	100	-185	5562	5377	-187	4567	4380	Error	Error	Error	-185	5562	-187	4567	761330	784936	-0.083	7.588	0	0	0
1	11	3	"A16"	"A16"	7020	18380	100	6741	6714	806	12	6741	6741	6776	1123	16	10	0	0	9474	9740	4801	49	3940	3940	4102	1278	31	63	62	0	0.000	0.000	0.000	0.000	0.000	0.000	0.000	0.000	0.000	0.000	0.000	0.000	0.000	0.000	0.000	-0.005	0.280	0.325	12.240	-0.067	0.086	80	560	100	0	5534	5534	-27	5800	5773	Error	Error	Error	0	5534	-27	5800	537128	779168	-0.055	4.412	0	0	0
1	12	3	"A16"	"A16"	7320	18380	100	4705	4734	498	10	4757	4757	4733	817	17	3	0	0	8678	9338	5463	58	3061	3061	3281	1747	53	62	58	0	0.000	0.000	0.000	0.000	0.000	0.000	0.000	0.000	0.000	0.000	0.000	0.000	0.000	0.000	-0.009	-0.004	0.085	0.154	9.300	-0.031	0.058	80	560	100	-52	5617	5565	-23	6277	6254	Error	Error	Error	-52	5617	-23	6277	378693	747057	0.001	3.467	0	0	0
1	13	3	"A17"	"A17"	7620	18380	100	3275	3334	496	14	3408	3408	3460	558	16	15	1	0	7247	6813	2661	39	2365	2365	2380	278	11	90	80	0	0.000	0.000	0.000	0.000	0.000	0.000	0.000	0.000	0.000	0.000	0.000	0.000	0.000	0.000	-0.027	-0.017	0.109	0.110	6.733	-0.038	0.029	80	560	100	-133	4882	4749	-74	4448	4374	Error	Error	Error	-133	4882	-74	4448	266756	545056	-0.226	15.946	0	0	0
1	14	3	"A17"	"A17"	7920	18380	100	2177	2159	379	17	2440	2440	2469	555	22	1	0	0	6329	5507	2251	40	2012	2012	2167	1081	49	73	70	0	0.000	0.000	0.000	0.000	0.000	0.000	0.000	0.000	0.000	0.000	0.000	0.000	0.000	0.000	-0.061	-0.080	0.143	0.157	5.033	-0.050	0.068	80	560	100	-263	4317	4054	-281	3495	3214	Error	Error	Error	-263	4317	-281	3495	172687	440529	-0.559	3.090	0	0	0
1	15	3	"A17"	"A17"	8220	18380	100	2093	2117	305	14	2059	2059	2063	377	18	17	0	0	8378	7344	2903	39	1777	1777	1835	573	31	81	80	0	0.000	0.000	0.000	0.000	0.000	0.000	0.000	0.000	0.000	0.000	0.000	0.000	0.000	0.000	0.005	0.010	0.055	0.056	6.148	0.013	0.012	80	560	100	34	6601	6635	58	5567	5625	Error	Error	-7.601	34	6601	58	5567	169379	587540	0.143	9.614	0	0	0
1	16	3	"A18"	"A18"	8520	18380	100	2236	2262	332	14	2047	2047	2077	358	17	35	7	0	4986	4832	2194	45	1778	1778	1802	209	11	85	78	0	0.000	0.000	0.000	0.000	0.000	0.000	0.000	0.000	0.000	0.000	0.000	0.000	0.000	0.000	0.059	0.070	0.096	0.115	3.916	0.052	0.084	80	560	100	189	3208	3397	215	3054	3269	Error	Error	-4.085	189	3208	215	3054	180921	386521	0.517	14.498	0	0	0
1	17	3	"A18"	"A18"	8820	18380	100	2306	2335	369	15	2153	2153	2170	400	18	26	7	0	6803	7118	3330	46	1861	1861	1950	611	31	80	80	0	0.000	0.000	0.000	0.000	0.000	0.000	0.000	0.000	0.000	0.000	0.000	0.000	0.000	0.000	0.031	0.035	0.053	0.046	6.151	0.037	0.100	80	560	100	153	4942	5095	182	5257	5439	Error	Error	-5.013	153	4942	182	5257	186824	569475	0.413	8.458	0	0	0
1	18	3	"A18"	"A18"	9120	18380	100	2258	2291	372	16	2283	2283	2280	370	16	17	5	0	6566	6250	2516	40	1912	1912	1990	473	23	88	80	0	0.000	0.000	0.000	0.000	0.000	0.000	0.000	0.000	0.000	0.000	0.000	0.000	0.000	0.000	-0.005	0.002	0.061	0.089	4.385	0.007	0.002	80	560	100	-25	4654	4629	8	4338	4346	Error	Error	Error	-25	4654	8	4338	183262	499993	0.030	9.006	0	0	0
1	1	4	"A19"	"A19"	4020	18690	100	1920	1961	391	19	2016	2016	2037	346	16	15	6	0	4210	4115	1715	41	1787	1787	1799	196	10	81	80	0	0.000	0.000	0.000	0.000	0.000	0.000	0.000	0.000	0.000	0.000	0.000	0.000	0.000	0.000	-0.040	-0.024	0.083	0.120	10.744	0.004	0.000	80	560	100	-96	2423	2327	-55	2328	2273	Error	Error	Error	-96	2423	-55	2328	156889	329194	-0.220	11.816	0	0	0
1	2	4	"A19"	"A19"	4320	18690	100	2084	2102	365	17	2117	2117	2151	362	16	13	3	0	3591	3697	1283	34	1831	1831	1880	324	17	88	78	0	0.000	0.000	0.000	0.000	0.000	0.000	0.000	0.000	0.000	0.000	0.000	0.000	0.000	0.000	-0.019	-0.008	0.134	0.111	5.835	0.019	0.003	80	560	100	-33	1760	1727	-15	1866	1851	Error	Error	Error	-33	1760	-15	1866	168128	295791	-0.135	5.608	0	0	0
1	3	4	"A19"	"A19"	4620	18690	100	2856	2924	446	15	2739	2739	2768	551	19	21	3	0	6937	6494	2720	41	2063	2063	2118	416	19	93	87	0	0.000	0.000	0.000	0.000	0.000	0.000	0.000	0.000	0.000	0.000	0.000	0.000	0.000	0.000	0.024	0.042	0.080	0.081	4.298	0.037	0.035	80	560	100	117	4874	4991	185	4431	4616	Error	Error	-5.381	117	4874	185	4431	233929	519482	0.283	10.519	0	0	0
1	4	4	"A20"	"A20"	4920	18680	100	3542	3559	448	12	3400	3400	3422	461	13	25	6	0	11124	8469	5268	62	2343	2343	2423	790	32	65	61	0	0.000	0.000	0.000	0.000	0.000	0.000	0.000	0.000	0.000	0.000	0.000	0.000	0.000	0.000	0.016	0.026	0.070	0.147	8.915	0.027	0.074	80	560	100	142	8781	8923	159	6126	6285	Error	Error	-5.950	142	8781	159	6126	284754	677480	0.297	7.653	0	0	0
1	5	4	"A20"	"A20"	5220	18680	100	4255	4336	855	19	3865	3865	3943	651	16	38	13	0	11165	9391	4359	46	2562	2562	2829	1532	54	72	71	0	0.000	0.000	0.000	0.000	0.000	0.000	0.000	0.000	0.000	0.000	0.000	0.000	0.000	0.000	0.045	0.069	0.109	0.190	7.232	0.064	0.147	80	560	100	390	8603	8993	471	6829	7300	Error	Error	-4.463	390	8603	471	6829	346863	751276	0.604	4.283	0	0	0
1	6	4	"A20"	"A20"	5520	18680	100	5374	5310	600	11	5488	5488	5563	1017	18	3	0	0	12435	10416	4840	46	3261	3261	3589	1587	44	70	70	0	0.000	0.000	0.000	0.000	0.000	0.000	0.000	0.000	0.000	0.000	0.000	0.000	0.000	0.000	-0.012	-0.025	0.072	0.124	15.329	0.004	0.000	80	560	100	-114	9174	9060	-178	7155	6977	Error	Error	Error	-114	9174	-178	7155	424808	833310	-0.249	4.302	0	0	0
1	7	4	"A21"	"A21"	5820	18680	100	7413	7455	900	12	7677	7677	7961	1774	22	1	0	0	10524	9514	3466	36	4350	4350	4390	833	18	73	70	0	0.000	0.000	0.000	0.000	0.000	0.000	0.000	0.000	0.000	0.000	0.000	0.000	0.000	0.000	-0.043	-0.043	0.271	0.359	7.257	-0.096	0.034	80	560	100	-264	6174	5910	-222	5164	4942	Error	Error	Error	-264	6174	-222	5164	596377	761112	-0.285	6.151	0	0	0
1	8	4	"A21"	"A21"	6120	18680	100	9011	9124	1025	11	9864	9864	9842	1823	18	1	0	0	9808	8939	2729	30	5365	5365	5403	1197	22	70	62	0	0.000	0.000	0.000	0.000	0.000	0.000	0.000	0.000	0.000	0.000	0.000	0.000	0.000	0.000	-0.192	-0.207	2.837	1.911	8.217	-0.200	0.064	80	560	100	-853	4443	3590	-740	3574	2834	Error	Error	Error	-853	4443	-740	3574	729946	715112	-0.394	2.954	0	0	0
1	9	4	"A21"	"A21"	6420	18680	100	8362	8329	1049	12	8873	8873	9081	1873	20	0	0	0	10644	9359	3246	34	4946	4946	5093	1298	25	70	65	0	0.000	0.000	0.000	0.000	0.000	0.000	0.000	0.000	0.000	0.000	0.000	0.000	0.000	0.000	-0.090	-0.123	1.126	0.808	7.290	-0.228	0.178	80	560	100	-511	5698	5187	-544	4413	3869	Error	Error	Error	-511	5698	-544	4413	666321	748716	-0.401	3.287	0	0	0
1	10	4	"A22"	"A22"	6730	18680	100	6544	6705	924	13	6855	6855	6948	2009	28	1	1	0	10452	9192	3481	37	3963	3963	4024	1634	40	71	70	0	0.000	0.000	0.000	0.000	0.000	0.000	0.000	0.000	0.000	0.000	0.000	0.000	0.000	0.000	-0.048	-0.029	0.173	0.180	9.371	-0.053	0.020	80	560	100	-311	6489	6178	-150	5229	5079	Error	Error	Error	-311	6489	-150	5229	536393	735322	-0.121	3.163	0	0	0
1	11	4	"A22"	"A22"	7030	18680	100	4809	4793	630	13	4825	4825	4909	1272	25	1	0	0	12109	10543	4735	44	3053	3053	3145	981	31	81	72	0	0.000	0.000	0.000	0.000	0.000	0.000	0.000	0.000	0.000	0.000	0.000	0.000	0.000	0.000	-0.002	-0.004	0.067	0.085	8.099	0.000	0.000	80	560	100	-16	9056	9040	-32	7490	7458	Error	Error	Error	-16	9056	-32	7490	383469	843466	-0.091	7.541	0	0	0
1	12	4	"A22"	"A22"	7330	18680	100	3396	3517	523	14	3396	3396	3424	587	17	20	2	0	12750	10227	5537	54	2347	2347	2475	974	39	71	70	0	0.000	0.000	0.000	0.000	0.000	0.000	0.000	0.000	0.000	0.000	0.000	0.000	0.000	0.000	0.000	0.015	0.060	0.086	8.110	0.004	0.001	80	560	100	0	10403	10403	121	7880	8001	Error	Error	Error	0	10403	121	7880	281370	818180	0.158	7.959	0	0	0
1	13	4	"A23"	"A23"	7630	18680	100	2565	2653	419	15	2618	2618	2642	467	17	17	2	0	9291	8282	4476	54	2006	2006	2003	240	11	88	78	0	0.000	0.000	0.000	0.000	0.000	0.000	0.000	0.000	0.000	0.000	0.000	0.000	0.000	0.000	-0.007	0.006	0.048	0.074	4.246	0.008	0.005	80	560	100	-53	7285	7232	35	6276	6311	Error	Error	Error	-53	7285	35	6276	212248	662598	0.024	26.163	0	0	0
1	14	4	"A23"	"A23"	7930	18680	100	2238	2282	361	15	2113	2113	2125	376	17	28	6	0	12124	9746	5697	58	1779	1779	2072	1614	77	70	70	0	0.000	0.000	0.000	0.000	0.000	0.000	0.000	0.000	0.000	0.000	0.000	0.000	0.000	0.000	0.012	0.021	0.042	0.055	5.157	0.015	0.047	80	560	100	125	10345	10470	169	7967	8136	Error	Error	-6.371	125	10345	169	7967	182573	779655	0.418	4.755	0	0	0
1	15	4	"A23"	"A23"	8230	18680	100	2044	2042	327	16	1808	1808	1884	851	45	2	0	0	10594	9677	5739	59	1691	1691	1875	1140	60	76	71	0	0.000	0.000	0.000	0.000	0.000	0.000	0.000	0.000	0.000	0.000	0.000	0.000	0.000	0.000	0.027	0.029	0.039	0.060	5.168	0.023	0.101	80	560	100	236	8903	9139	234	7986	8220	Error	Error	-5.237	236	8903	234	7986	163395	774189	0.186	6.844	0	0	0
1	16	4	"A24"	"A24"	8530	18680	100	1982	2007	350	17	1906	1906	1935	337	17	28	5	0	5801	6363	3751	58	1716	1716	1720	176	10	91	81	0	0.000	0.000	0.000	0.000	0.000	0.000	0.000	0.000	0.000	0.000	0.000	0.000	0.000	0.000	0.019	0.022	0.067	0.071	3.669	0.029	0.066	80	560	100	76	4085	4161	101	4647	4748	Error	Error	-5.748	76	4085	101	4647	160575	509026	0.214	26.381	0	0	0
1	17	4	"A24"	"A24"	8830	18680	100	2062	2138	438	20	1966	1966	1976	353	17	31	13	0	4805	6304	3586	56	1774	1774	1798	344	19	91	87	0	0.000	0.000	0.000	0.000	0.000	0.000	0.000	0.000	0.000	0.000	0.000	0.000	0.000	0.000	0.032	0.038	0.074	0.088	4.315	0.034	0.073	80	560	100	96	3031	3127	172	4530	4702	Error	Error	-4.981	96	3031	172	4530	171006	504298	0.459	13.099	0	0	0
1	18	4	"A24"	"A24"	9130	18680	100	2140	2111	405	19	2020	2020	2067	917	44	1	0	0	6610	7165	3462	48	1801	1801	1833	317	17	90	88	0	0.000	0.000	0.000	0.000	0.000	0.000	0.000	0.000	0.000	0.000	0.000	0.000	0.000	0.000	0.025	0.017	0.068	0.068	3.670	0.047	0.013	80	560	100	120	4809	4929	91	5364	5455	Error	Error	-5.325	120	4809	91	5364	168880	573160	0.048	16.820	0	0	0
1	1	5	"A25"	"A25"	4020	18990	100	2115	2128	329	15	2071	2071	2092	359	17	22	2	0	8623	7836	4862	62	1838	1838	1845	200	10	87	78	0	0.000	0.000	0.000	0.000	0.000	0.000	0.000	0.000	0.000	0.000	0.000	0.000	0.000	0.000	0.006	0.010	0.041	0.053	6.479	0.010	0.012	80	560	100	44	6785	6829	57	5998	6055	Error	Error	-7.269	44	6785	57	5998	170248	626905	0.100	29.955	0	0	0
1	2	5	"A25"	"A25"	4330	18990	100	2271	2313	448	19	2196	2196	2231	388	17	30	6	0	10213	9170	4541	49	1859	1859	1961	731	37	86	81	0	0.000	0.000	0.000	0.000	0.000	0.000	0.000	0.000	0.000	0.000	0.000	0.000	0.000	0.000	0.009	0.016	0.054	0.052	5.129	0.028	0.080	80	560	100	75	8354	8429	117	7311	7428	Error	Error	-6.799	75	8354	117	7311	185060	733573	0.211	9.862	0	0	0
1	3	5	"A25"	"A25"	4630	18990	100	2491	2460	428	17	2586	2586	2684	1145	42	0	0	0	8645	8649	3927	45	2037	2037	2162	1079	49	91	78	0	0.000	0.000	0.000	0.000	0.000	0.000	0.000	0.000	0.000	0.000	0.000	0.000	0.000	0.000	-0.014	-0.019	0.031	0.049	4.357	0.002	0.000	80	560	100	-95	6608	6513	-126	6612	6486	Error	Error	Error	-95	6608	-126	6612	196809	691897	-0.196	6.012	0	0	0
1	4	5	"A26"	"A26"	4930	18990	100	2754	2776	483	17	2888	2888	2918	432	14	12	2	0	11326	10003	4643	46	2132	2132	2135	213	9	98	95	0	0.000	0.000	0.000	0.000	0.000	0.000	0.000	0.000	0.000	0.000	0.000	0.000	0.000	0.000	-0.015	-0.014	0.047	0.046	5.850	-0.004	0.001	80	560	100	-134	9194	9060	-112	7871	7759	Error	Error	Error	-134	9194	-112	7871	222090	800258	-0.329	36.939	0	0	0
1	5	5	"A26"	"A26"	5230	18980	100	2737	2795	371	13	3128	3128	3178	469	14	1	0	0	11504	10440	4220	40	2248	2248	2347	775	33	88	87	0	0.000	0.000	0.000	0.000	0.000	0.000	0.000	0.000	0.000	0.000	0.000	0.000	0.000	0.000	-0.042	-0.041	0.035	0.121	15.803	-0.037	0.118	80	560	100	-391	9256	8865	-333	8192	7859	Error	Error	Error	-391	9256	-333	8192	223561	835235	-0.817	10.443	0	0	0
1	6	5	"A26"	"A26"	5530	18980	100	3553	3702	777	20	3562	3562	3588	599	16	20	8	0	11822	10168	4652	45	2415	2415	2502	655	26	87	85	0	0.000	0.000	0.000	0.000	0.000	0.000	0.000	0.000	0.000	0.000	0.000	0.000	0.000	0.000	-0.001	0.018	0.077	0.112	5.028	0.018	0.017	80	560	100	-9	9407	9398	140	7753	7893	Error	Error	Error	-9	9407	140	7753	296178	813460	0.190	11.704	0	0	0
1	7	5	"A27"	"A27"	5830	18980	100	4068	4135	518	12	4258	4258	4365	921	21	3	0	0	14218	12234	5232	42	2694	2694	2761	457	16	95	87	0	0.000	0.000	0.000	0.000	0.000	0.000	0.000	0.000	0.000	0.000	0.000	0.000	0.000	0.000	-0.016	-0.013	0.040	0.063	8.078	-0.015	0.012	80	560	100	-190	11524	11334	-123	9540	9417	Error	Error	Error	-190	11524	-123	9540	330816	978731	-0.250	20.729	0	0	0
1	8	5	"A27"	"A27"	6130	18980	100	4719	4736	838	17	5092	5092	5253	1764	33	1	1	0	8912	8628	3656	42	3148	3148	3283	1176	35	78	73	0	0.000	0.000	0.000	0.000	0.000	0.000	0.000	0.000	0.000	0.000	0.000	0.000	0.000	0.000	-0.065	-0.065	0.423	0.262	15.700	-0.076	0.091	80	560	100	-373	5764	5391	-356	5480	5124	Error	Error	Error	-373	5764	-356	5480	378863	690234	-0.293	4.545	0	0	0
1	9	5	"A27"	"A27"	6430	18980	100	4569	4582	664	14	4799	4799	4976	1142	22	2	0	0	11023	9992	4803	48	3028	3028	3178	1099	34	78	72	0	0.000	0.000	0.000	0.000	0.000	0.000	0.000	0.000	0.000	0.000	0.000	0.000	0.000	0.000	-0.029	-0.031	0.207	0.275	8.657	-0.065	0.096	80	560	100	-230	7995	7765	-217	6964	6747	Error	Error	Error	-230	7995	-217	6964	366545	799320	-0.345	6.200	0	0	0
1	10	5	"A28"	"A28"	6730	18980	100	3933	3964	514	12	3793	3793	3807	874	22	7	0	0	16427	13383	6391	47	2519	2519	2542	402	15	92	86	0	0.000	0.000	0.000	0.000	0.000	0.000	0.000	0.000	0.000	0.000	0.000	0.000	0.000	0.000	0.010	0.016	0.040	0.048	7.313	0.006	0.003	80	560	100	140	13908	14048	171	10864	11035	Error	Error	-6.634	140	13908	171	10864	317130	1070667	0.180	26.968	0	0	0
1	11	5	"A28"	"A28"	7030	18980	100	3150	3148	416	13	3135	3135	3165	598	18	8	0	0	16115	12813	7142	55	2252	2252	2496	1641	65	75	71	0	0.000	0.000	0.000	0.000	0.000	0.000	0.000	0.000	0.000	0.000	0.000	0.000	0.000	0.000	0.001	0.001	0.043	0.057	8.682	-0.006	0.006	80	560	100	15	13863	13878	13	10561	10574	Error	Error	-9.852	15	13863	13	10561	251878	1025079	-0.028	6.287	0	0	0
1	12	5	"A28"	"A28"	7330	18980	100	2549	2539	332	13	2539	2539	2538	430	16	10	0	0	15412	12125	8007	66	1999	1999	2289	1697	74	67	66	0	0.000	0.000	0.000	0.000	0.000	0.000	0.000	0.000	0.000	0.000	0.000	0.000	0.000	0.000	0.001	0.000	0.024	0.052	14.455	0.003	0.003	80	560	100	10	13413	13423	0	10126	10126	Error	Error	Error	10	13413	0	10126	203085	969987	0.002	5.796	0	0	0
1	13	5	"A29"	"A29"	7630	18980	100	2162	2177	378	17	2109	2109	2125	408	19	18	1	0	10660	10116	5435	53	1756	1756	1748	234	13	96	90	0	0.000	0.000	0.000	0.000	0.000	0.000	0.000	0.000	0.000	0.000	0.000	0.000	0.000	0.000	0.006	0.008	0.034	0.041	5.236	0.014	0.025	80	560	100	53	8904	8957	68	8360	8428	Error	Error	-7.392	53	8904	68	8360	174173	809241	0.127	35.761	0	0	0
1	14	5	"A29"	"A29"	7930	18980	100	2023	1983	407	20	1861	1861	1894	402	21	20	3	0	11761	9936	5827	58	1670	1670	1806	1049	58	73	70	0	0.000	0.000	0.000	0.000	0.000	0.000	0.000	0.000	0.000	0.000	0.000	0.000	0.000	0.000	0.016	0.015	0.037	0.045	4.791	0.026	0.114	80	560	100	162	10091	10253	122	8266	8388	Error	Error	-5.961	162	10091	122	8266	158663	794892	0.221	7.750	0	0	0
1	15	5	"A29"	"A29"	8230	18980	100	1815	1822	334	18	1647	1647	1658	309	18	31	10	0	12361	10854	5623	51	1583	1583	1619	524	32	85	78	0	0.000	0.000	0.000	0.000	0.000	0.000	0.000	0.000	0.000	0.000	0.000	0.000	0.000	0.000	0.016	0.019	0.030	0.043	4.946	0.024	0.153	80	560	100	168	10778	10946	175	9271	9446	Error	Error	-6.003	168	10778	175	9271	145750	868283	0.531	17.624	0	0	0
1	16	5	"A30"	"A30"	8530	18980	100	1647	1659	370	22	1728	1728	1748	385	22	8	3	0	6666	6785	3133	46	1600	1600	1611	200	12	96	91	0	0.000	0.000	0.000	0.000	0.000	0.000	0.000	0.000	0.000	0.000	0.000	0.000	0.000	0.000	-0.016	-0.013	0.037	0.046	6.777	0.009	0.005	80	560	100	-81	5066	4985	-69	5185	5116	Error	Error	Error	-81	5066	-69	5185	132758	542828	-0.231	25.870	0	0	0
1	17	5	"A30"	"A30"	8830	18980	100	2106	2106	354	16	1912	1912	1935	336	17	31	8	0	10042	10019	4955	49	1763	1763	1801	452	25	93	88	0	0.000	0.000	0.000	0.000	0.000	0.000	0.000	0.000	0.000	0.000	0.000	0.000	0.000	0.000	0.023	0.023	0.036	0.029	3.548	0.029	0.150	80	560	100	194	8279	8473	194	8256	8450	Error	Error	-5.415	194	8279	194	8256	168494	801543	0.509	18.181	0	0	0
1	18	5	"A30"	"A30"	9130	18980	100	2130	2202	376	17	2000	2000	2002	373	18	31	8	0	9882	10499	5385	51	1807	1807	1867	625	33	90	90	0	0.000	0.000	0.000	0.000	0.000	0.000	0.000	0.000	0.000	0.000	0.000	0.000	0.000	0.000	0.016	0.023	0.039	0.033	3.998	0.024	0.102	80	560	100	130	8075	8205	202	8692	8894	Error	Error	-5.957	130	8075	202	8692	176159	839929	0.536	13.811	0	0	0
1	1	6	"A31"	"A31"	4030	19290	100	2393	2363	427	18	2185	2185	2192	359	16	36	10	0	13389	11073	5416	48	1906	1906	1917	225	11	92	88	0	0.000	0.000	0.000	0.000	0.000	0.000	0.000	0.000	0.000	0.000	0.000	0.000	0.000	0.000	0.018	0.019	0.044	0.058	6.266	0.020	0.066	80	560	100	208	11483	11691	178	9167	9345	Error	Error	-5.787	208	11483	178	9167	189037	885842	0.476	40.693	0	0	0
1	2	6	"A31"	"A31"	4330	19290	100	2306	2354	457	19	2274	2274	2376	1147	48	2	0	0	12211	10371	5069	48	1931	1931	2164	1259	58	86	81	0	0.000	0.000	0.000	0.000	0.000	0.000	0.000	0.000	0.000	0.000	0.000	0.000	0.000	0.000	0.003	0.009	0.043	0.049	5.018	0.016	0.002	80	560	100	32	10280	10312	80	8440	8520	Error	Error	-8.328	32	10280	80	8440	188344	829689	-0.019	6.519	0	0	0
1	3	6	"A31"	"A31"	4630	19290	100	2468	2433	329	13	2387	2387	2387	380	15	11	1	0	14641	11963	5543	46	1959	1959	2062	909	44	88	85	0	0.000	0.000	0.000	0.000	0.000	0.000	0.000	0.000	0.000	0.000	0.000	0.000	0.000	0.000	0.006	0.005	0.025	0.026	6.282	0.012	0.027	80	560	100	81	12682	12763	46	10004	10050	Error	Error	-7.291	81	12682	46	10004	194622	957029	0.121	10.892	0	0	0
1	4	6	"A32"	"A32"	4930	19290	100	2434	2375	380	16	2448	2448	2455	398	16	7	1	0	11849	9996	5524	55	1929	1929	1945	384	19	83	80	0	0.000	0.000	0.000	0.000	0.000	0.000	0.000	0.000	0.000	0.000	0.000	0.000	0.000	0.000	-0.001	-0.009	0.030	0.052	9.042	-0.005	0.004	80	560	100	-14	9920	9906	-73	8067	7994	Error	Error	Error	-14	9920	-73	8067	189996	799707	-0.201	20.966	0	0	0
1	5	6	"A32"	"A32"	5230	19290	100	2502	2500	367	14	2576	2576	2587	402	15	10	2	0	10944	9854	5367	54	2001	2001	2188	1365	62	78	76	0	0.000	0.000	0.000	0.000	0.000	0.000	0.000	0.000	0.000	0.000	0.000	0.000	0.000	0.000	-0.008	-0.010	0.046	0.081	8.069	0.002	0.001	80	560	100	-74	8943	8869	-76	7853	7777	Error	Error	Error	-74	8943	-76	7853	200023	788316	-0.216	5.616	0	0	0
1	6	6	"A32"	"A32"	5530	19280	100	2663	2705	410	15	2657	2657	2697	430	15	13	5	0	6602	8817	6156	69	2041	2041	2332	1619	69	66	57	0	0.000	0.000	0.000	0.000	0.000	0.000	0.000	0.000	0.000	0.000	0.000	0.000	0.000	0.000	0.001	0.007	0.069	0.101	11.207	-0.005	0.003	80	560	100	6	4561	4567	48	6776	6824	Error	Error	-9.570	6	4561	48	6776	216425	705348	0.019	4.006	0	0	0
1	7	6	"A33"	"A33"	5830	19280	100	2717	2743	420	15	2853	2853	2874	521	18	5	1	0	6177	6925	4278	61	2087	2087	2113	282	13	78	71	0	0.000	0.000	0.000	0.000	0.000	0.000	0.000	0.000	0.000	0.000	0.000	0.000	0.000	0.000	-0.033	-0.023	0.093	0.176	10.789	0.005	0.001	80	560	100	-136	4090	3954	-110	4838	4728	Error	Error	Error	-136	4090	-110	4838	219411	554030	-0.251	17.064	0	0	0
1	8	6	"A33"	"A33"	6130	19280	100	2735	2749	439	15	2778	2778	2834	590	20	11	0	0	3943	5925	4522	76	2123	2123	2193	710	32	67	52	0	0.000	0.000	0.000	0.000	0.000	0.000	0.000	0.000	0.000	0.000	0.000	0.000	0.000	0.000	-0.024	-0.008	0.119	0.170	8.804	0.010	0.005	80	560	100	-43	1820	1777	-29	3802	3773	Error	Error	Error	-43	1820	-29	3802	219891	474009	-0.144	5.256	0	0	0
1	9	6	"A33"	"A33"	6430	19280	100	2419	2445	375	15	2478	2478	2540	630	24	7	1	0	4438	6534	4853	74	1984	1984	2050	529	25	68	66	0	0.000	0.000	0.000	0.000	0.000	0.000	0.000	0.000	0.000	0.000	0.000	0.000	0.000	0.000	-0.024	-0.007	0.058	0.128	16.079	-0.010	0.007	80	560	100	-59	2454	2395	-33	4550	4517	Error	Error	Error	-59	2454	-33	4550	195630	522704	-0.151	8.476	0	0	0
1	10	6	"A34"	"A34"	6740	19280	100	2046	2139	368	17	2093	2093	2145	478	22	8	2	0	9193	8110	4415	54	1794	1794	1809	297	16	87	80	0	0.000	0.000	0.000	0.000	0.000	0.000	0.000	0.000	0.000	0.000	0.000	0.000	0.000	0.000	-0.006	0.007	0.047	0.086	8.714	0.005	0.002	80	560	100	-47	7399	7352	46	6316	6362	Error	Error	Error	-47	7399	46	6316	171140	648829	-0.013	21.215	0	0	0
1	11	6	"A34"	"A34"	7040	19280	100	2003	2022	377	18	1918	1918	1945	403	20	16	5	0	6997	8137	5229	64	1707	1707	1796	609	33	77	73	0	0.000	0.000	0.000	0.000	0.000	0.000	0.000	0.000	0.000	0.000	0.000	0.000	0.000	0.000	0.016	0.016	0.046	0.056	9.056	0.014	0.033	80	560	100	85	5290	5375	104	6430	6534	Error	Error	-5.960	85	5290	104	6430	161755	650974	0.191	10.412	0	0	0
1	12	6	"A34"	"A34"	7340	19280	100	1902	1960	386	19	1841	1841	2247	3636	161	0	0	0	4997	7189	5603	77	1695	1695	2156	3441	159	47	35	0	0.000	0.000	0.000	0.000	0.000	0.000	0.000	0.000	0.000	0.000	0.000	0.000	0.000	0.000	0.018	0.022	0.057	0.076	7.913	0.564	0.400	80	560	100	61	3302	3363	119	5494	5613	Error	Error	-5.758	61	3302	119	5494	156770	575102	-0.079	1.463	0	0	0
1	13	6	"A35"	"A35"	7640	19280	100	1882	1948	374	19	1798	1798	1803	332	18	31	10	0	11957	10185	5396	52	1632	1632	1642	200	12	93	91	0	0.000	0.000	0.000	0.000	0.000	0.000	0.000	0.000	0.000	0.000	0.000	0.000	0.000	0.000	0.008	0.018	0.040	0.047	9.288	0.007	0.007	80	560	100	84	10325	10409	150	8553	8703	Error	Error	-6.942	84	10325	150	8553	155843	814828	0.437	42.715	0	0	0
1	14	6	"A35"	"A35"	7940	19280	100	1745	1823	376	20	1618	1618	1650	363	22	27	7	0	11138	10506	6341	60	1589	1589	1678	521	31	81	77	0	0.000	0.000	0.000	0.000	0.000	0.000	0.000	0.000	0.000	0.000	0.000	0.000	0.000	0.000	0.013	0.023	0.036	0.051	5.870	0.019	0.070	80	560	100	127	9549	9676	205	8917	9122	Error	Error	-6.232	127	9549	205	8917	145866	840515	0.477	16.944	0	0	0
1	15	6	"A35"	"A35"	8240	19280	100	1787	1768	390	22	1578	1578	1610	306	19	38	13	0	10727	9357	5174	55	1601	1601	1796	1262	70	78	73	0	0.000	0.000	0.000	0.000	0.000	0.000	0.000	0.000	0.000	0.000	0.000	0.000	0.000	0.000	0.023	0.024	0.041	0.053	4.888	0.033	0.214	80	560	100	209	9126	9335	190	7756	7946	Error	Error	-5.448	209	9126	190	7756	141471	748590	0.516	5.991	0	0	0
1	16	6	"A36"	"A36"	8540	19280	100	1887	1901	339	17	1747	1747	1764	370	20	31	5	0	7892	8543	4938	57	1649	1649	1668	208	12	98	88	0	0.000	0.000	0.000	0.000	0.000	0.000	0.000	0.000	0.000	0.000	0.000	0.000	0.000	0.000	0.022	0.022	0.045	0.049	5.353	0.018	0.040	80	560	100	140	6243	6383	154	6894	7048	Error	Error	-5.479	140	6243	154	6894	152049	683472	0.370	33.053	0	0	0
1	17	6	"A36"	"A36"	8840	19280	100	1777	1785	320	17	1765	1765	1787	342	19	13	5	0	6958	6669	2730	40	1681	1681	1762	851	48	85	81	0	0.000	0.000	0.000	0.000	0.000	0.000	0.000	0.000	0.000	0.000	0.000	0.000	0.000	0.000	0.002	0.004	0.040	0.044	5.531	0.008	0.005	80	560	100	12	5277	5289	20	4988	5008	Error	Error	-8.781	12	5277	20	4988	142832	533509	-0.006	5.766	0	0	0
1	18	6	"A36"	"A36"	9140	19280	100	2118	2134	374	17	1803	1803	1823	344	18	46	16	0	7311	7291	3021	41	1720	1720	1762	561	31	95	88	0	0.000	0.000	0.000	0.000	0.000	0.000	0.000	0.000	0.000	0.000	0.000	0.000	0.000	0.000	0.056	0.059	0.088	0.076	3.359	0.036	0.115	80	560	100	315	5591	5906	331	5571	5902	Error	Error	-4.150	315	5591	331	5571	170688	583252	0.904	9.856	0	0	0
1	1	7	"A37"	"A37"	4030	19590	100	2363	2404	459	19	2191	2191	2247	401	17	35	8	0	7129	6851	2738	39	1973	1973	2232	1151	51	87	80	0	0.000	0.000	0.000	0.000	0.000	0.000	0.000	0.000	0.000	0.000	0.000	0.000	0.000	0.000	0.033	0.044	0.085	0.077	4.335	0.044	0.100	80	560	100	172	5156	5328	213	4878	5091	Error	Error	-4.906	172	5156	213	4878	192324	548114	0.392	4.013	0	0	0
1	2	7	"A37"	"A37"	4340	19590	100	2365	2392	389	16	2318	2318	2319	354	15	23	6	0	7450	8091	3052	37	2101	2101	2545	1419	55	96	85	0	0.000	0.000	0.000	0.000	0.000	0.000	0.000	0.000	0.000	0.000	0.000	0.000	0.000	0.000	0.009	0.012	0.048	0.040	2.819	0.024	0.043	80	560	100	47	5349	5396	74	5990	6064	Error	Error	-6.830	47	5349	74	5990	191366	647311	0.206	3.908	0	0	0
1	3	7	"A37"	"A37"	4640	19590	100	2328	2347	362	15	2153	2153	2166	364	16	28	10	0	8938	9193	2472	26	1923	1923	2253	1307	58	100	100	0	0.000	0.000	0.000	0.000	0.000	0.000	0.000	0.000	0.000	0.000	0.000	0.000	0.000	0.000	0.025	0.027	0.050	0.041	2.654	0.028	0.071	80	560	100	175	7015	7190	194	7270	7464	Error	Error	-5.325	175	7015	194	7270	187747	735479	0.497	5.310	0	0	0
1	4	7	"A38"	"A38"	4940	19590	100	2222	2244	370	16	2067	2067	2229	1653	74	0	0	0	14959	13213	5482	41	1771	1771	1760	202	11	100	100	0	0.000	0.000	0.000	0.000	0.000	0.000	0.000	0.000	0.000	0.000	0.000	0.000	0.000	0.000	0.012	0.015	0.026	0.022	5.632	-0.005	0.000	80	560	100	155	13188	13343	177	11442	11619	Error	Error	-6.411	155	13188	177	11442	179483	1057022	0.009	56.698	0	0	0
1	5	7	"A38"	"A38"	5240	19590	100	2217	2224	282	12	2117	2117	2147	378	17	20	1	0	14675	13825	3630	26	1773	1773	1805	366	20	100	97	0	0.000	0.000	0.000	0.000	0.000	0.000	0.000	0.000	0.000	0.000	0.000	0.000	0.000	0.000	0.008	0.009	0.019	0.015	2.946	0.016	0.062	80	560	100	100	12902	13002	107	12052	12159	Error	Error	-7.011	100	12902	107	12052	177913	1105976	0.204	32.842	0	0	0
1	6	7	"A38"	"A38"	5540	19590	100	2180	2214	348	15	2148	2148	2158	368	17	13	2	0	14465	13375	4051	30	1780	1780	1833	446	24	97	96	0	0.000	0.000	0.000	0.000	0.000	0.000	0.000	0.000	0.000	0.000	0.000	0.000	0.000	0.000	0.003	0.006	0.018	0.018	3.334	0.007	0.013	80	560	100	32	12685	12717	66	11595	11661	Error	Error	-8.631	32	12685	66	11595	177118	1070007	0.152	25.879	0	0	0
1	7	7	"A39"	"A39"	5840	19580	100	1761	1827	456	24	2039	2039	2047	394	19	7	3	0	5222	5643	2873	50	1716	1716	1711	207	12	92	90	0	0.000	0.000	0.000	0.000	0.000	0.000	0.000	0.000	0.000	0.000	0.000	0.000	0.000	0.000	-0.079	-0.054	0.221	0.335	11.188	-0.048	0.067	80	560	100	-278	3506	3228	-212	3927	3715	Error	Error	Error	-278	3506	-212	3927	146124	451466	-0.558	18.995	0	0	0
1	8	7	"A39"	"A39"	6140	19580	100	1875	1867	351	18	1730	1730	1742	326	18	31	8	0	6536	8535	5461	63	1587	1587	1627	329	20	93	88	0	0.000	0.000	0.000	0.000	0.000	0.000	0.000	0.000	0.000	0.000	0.000	0.000	0.000	0.000	0.029	0.020	0.045	0.049	4.889	0.018	0.064	80	560	100	145	4949	5094	137	6948	7085	Error	Error	-5.093	145	4949	137	6948	149380	682806	0.383	20.997	0	0	0
1	9	7	"A39"	"A39"	6440	19580	100	1901	1937	378	19	1587	1587	1594	322	20	48	27	0	5891	8350	5450	65	1522	1522	1563	355	22	93	90	0	0.000	0.000	0.000	0.000	0.000	0.000	0.000	0.000	0.000	0.000	0.000	0.000	0.000	0.000	0.072	0.051	0.066	0.066	3.197	0.033	0.159	80	560	100	314	4369	4683	350	6828	7178	Error	Error	-3.798	314	4369	350	6828	154962	667999	1.065	19.118	0	0	0
1	10	7	"A40"	"A40"	6740	19580	100	1692	1705	309	18	1484	1484	1509	307	20	37	8	0	11666	10414	4970	47	1492	1492	1504	171	11	98	95	0	0.000	0.000	0.000	0.000	0.000	0.000	0.000	0.000	0.000	0.000	0.000	0.000	0.000	0.000	0.020	0.025	0.031	0.027	4.658	0.020	0.107	80	560	100	208	10174	10382	221	8922	9143	Error	Error	-5.612	208	10174	221	8922	136421	833149	0.638	52.105	0	0	0
1	11	7	"A40"	"A40"	7040	19580	100	1652	1668	284	17	1514	1514	1532	319	20	27	5	0	10027	9374	4940	52	1516	1516	1572	446	28	91	88	0	0.000	0.000	0.000	0.000	0.000	0.000	0.000	0.000	0.000	0.000	0.000	0.000	0.000	0.000	0.016	0.020	0.032	0.032	3.776	0.018	0.085	80	560	100	138	8511	8649	154	7858	8012	Error	Error	-5.947	138	8511	154	7858	133478	749925	0.426	17.493	0	0	0
1	12	7	"A40"	"A40"	7340	19580	100	1688	1707	299	17	1484	1484	1496	328	21	31	10	0	9594	9762	5577	57	1514	1514	1667	1140	68	80	75	0	0.000	0.000	0.000	0.000	0.000	0.000	0.000	0.000	0.000	0.000	0.000	0.000	0.000	0.000	0.025	0.027	0.033	0.048	6.308	0.018	0.095	80	560	100	204	8080	8284	223	8248	8471	Error	Error	-5.308	204	8080	223	8248	136583	780995	0.643	7.101	0	0	0
1	13	7	"A41"	"A41"	7640	19580	100	1599	1658	342	20	1429	1429	1466	336	22	38	12	0	12422	11487	5193	45	1470	1470	1490	309	20	92	91	0	0.000	0.000	0.000	0.000	0.000	0.000	0.000	0.000	0.000	0.000	0.000	0.000	0.000	0.000	0.016	0.023	0.035	0.036	2.884	0.024	0.129	80	560	100	170	10952	11122	229	10017	10246	Error	Error	-6.010	170	10952	229	10017	132636	918996	0.571	32.353	0	0	0
1	14	7	"A41"	"A41"	7940	19580	100	1546	1544	346	22	1489	1489	1495	314	21	18	5	0	8136	8014	5008	62	1546	1546	1707	815	47	75	73	0	0.000	0.000	0.000	0.000	0.000	0.000	0.000	0.000	0.000	0.000	0.000	0.000	0.000	0.000	0.009	0.009	0.033	0.053	7.585	0.021	0.065	80	560	100	57	6590	6647	55	6468	6523	Error	Error	-6.853	57	6590	55	6468	123512	641125	0.156	7.739	0	0	0
1	15	7	"A41"	"A41"	8240	19580	100	1771	1770	324	18	1508	1508	1524	295	19	47	17	0	11391	9939	5289	53	1567	1567	1687	788	46	81	78	0	0.000	0.000	0.000	0.000	0.000	0.000	0.000	0.000	0.000	0.000	0.000	0.000	0.000	0.000	0.027	0.031	0.043	0.046	3.862	0.025	0.146	80	560	100	263	9824	10087	262	8372	8634	Error	Error	-5.223	263	9824	262	8372	141579	795156	0.834	10.472	0	0	0
1	16	7	"A42"	"A42"	8540	19580	100	1673	1691	388	22	1570	1570	1583	306	19	22	8	0	5777	7331	4621	63	1578	1578	1588	217	13	95	90	0	0.000	0.000	0.000	0.000	0.000	0.000	0.000	0.000	0.000	0.000	0.000	0.000	0.000	0.000	0.025	0.021	0.054	0.048	4.265	0.023	0.057	80	560	100	103	4199	4302	121	5753	5874	Error	Error	-5.349	103	4199	121	5753	135244	586502	0.353	26.465	0	0	0
1	17	7	"A42"	"A42"	8840	19580	100	1618	1609	351	21	1630	1630	1629	294	18	18	3	0	5689	6615	3972	60	1594	1594	1614	251	15	93	88	0	0.000	0.000	0.000	0.000	0.000	0.000	0.000	0.000	0.000	0.000	0.000	0.000	0.000	0.000	-0.003	-0.004	0.058	0.057	5.186	0.008	0.005	80	560	100	-12	4095	4083	-21	5021	5000	Error	Error	Error	-12	4095	-21	5021	128681	529178	-0.068	19.924	0	0	0
1	18	7	"A42"	"A42"	9140	19580	100	1628	1625	380	23	1619	1619	1631	317	19	17	6	0	5831	7155	4399	61	1634	1634	1656	332	20	91	90	0	0.000	0.000	0.000	0.000	0.000	0.000	0.000	0.000	0.000	0.000	0.000	0.000	0.000	0.000	0.002	0.001	0.046	0.045	7.200	0.007	0.005	80	560	100	9	4197	4206	6	5521	5527	Error	Error	-8.865	9	4197	6	5521	129979	572419	-0.019	16.563	0	0	0
1	1	8	"A43"	"A43"	4040	19890	100	2269	2273	364	16	2167	2167	2176	350	16	23	5	0	10367	9919	4030	40	1908	1908	1916	190	9	97	93	0	0.000	0.000	0.000	0.000	0.000	0.000	0.000	0.000	0.000	0.000	0.000	0.000	0.000	0.000	0.012	0.013	0.035	0.034	5.320	0.010	0.014	80	560	100	102	8459	8561	106	8011	8117	Error	Error	-6.374	102	8459	106	8011	181801	793506	0.277	42.121	0	0	0
1	2	8	"A43"	"A43"	4340	19890	100	2271	2294	333	14	2076	2076	2095	452	21	21	3	0	12108	10661	4257	39	1833	1833	1989	1190	59	90	85	0	0.000	0.000	0.000	0.000	0.000	0.000	0.000	0.000	0.000	0.000	0.000	0.000	0.000	0.000	0.019	0.025	0.039	0.037	4.666	0.014	0.039	80	560	100	195	10275	10470	218	8828	9046	Error	Error	-5.720	195	10275	218	8828	183513	852844	0.440	7.287	0	0	0
1	3	8	"A43"	"A43"	4640	19890	100	2041	2097	339	16	1876	1876	1887	371	19	26	8	0	13584	12237	4550	37	1753	1753	1832	768	41	91	87	0	0.000	0.000	0.000	0.000	0.000	0.000	0.000	0.000	0.000	0.000	0.000	0.000	0.000	0.000	0.014	0.021	0.032	0.028	4.400	0.022	0.121	80	560	100	165	11831	11996	221	10484	10705	Error	Error	-6.164	165	11831	221	10484	167796	978949	0.566	13.548	0	0	0
1	4	8	"A44"	"A44"	4940	19890	100	1690	1748	354	20	1655	1655	1688	402	23	20	2	0	9601	8490	3646	42	1574	1574	1582	210	13	93	91	0	0.000	0.000	0.000	0.000	0.000	0.000	0.000	0.000	0.000	0.000	0.000	0.000	0.000	0.000	0.004	0.013	0.039	0.034	6.117	0.013	0.021	80	560	100	35	8027	8062	93	6916	7009	Error	Error	-7.841	35	8027	93	6916	139829	679217	0.149	32.895	0	0	0
1	5	8	"A44"	"A44"	5240	19890	100	1756	1789	348	19	1657	1657	1679	352	20	22	6	0	9526	9298	3799	40	1541	1541	1586	605	38	92	90	0	0.000	0.000	0.000	0.000	0.000	0.000	0.000	0.000	0.000	0.000	0.000	0.000	0.000	0.000	0.012	0.017	0.030	0.029	4.168	0.013	0.027	80	560	100	99	7985	8084	132	7757	7889	Error	Error	-6.334	99	7985	132	7757	143100	743818	0.313	12.747	0	0	0
1	6	8	"A44"	"A44"	5540	19890	100	1646	1644	364	22	1599	1599	1630	436	26	12	2	0	7923	8175	4554	55	1559	1559	1691	917	54	80	78	0	0.000	0.000	0.000	0.000	0.000	0.000	0.000	0.000	0.000	0.000	0.000	0.000	0.000	0.000	0.007	0.007	0.036	0.056	7.545	0.022	0.071	80	560	100	47	6364	6411	45	6616	6661	Error	Error	-7.081	47	6364	45	6616	131515	654031	0.032	7.071	0	0	0
1	7	8	"A45"	"A45"	5840	19890	100	1847	1915	486	25	1572	1572	1602	387	24	40	11	0	9125	8863	3999	45	1549	1549	1578	300	19	100	92	0	0.000	0.000	0.000	0.000	0.000	0.000	0.000	0.000	0.000	0.000	0.000	0.000	0.000	0.000	0.036	0.047	0.044	0.046	3.706	0.050	0.048	80	560	100	275	7576	7851	343	7314	7657	Error	Error	-4.784	275	7576	343	7314	153194	709032	0.809	24.283	0	0	0
1	8	8	"A45"	"A45"	6140	19880	100	1585	1616	440	27	1438	1438	1447	325	22	31	2	0	7848	7793	4816	61	1505	1505	1654	1116	67	71	71	0	0.000	0.000	0.000	0.000	0.000	0.000	0.000	0.000	0.000	0.000	0.000	0.000	0.000	0.000	0.023	0.028	0.044	0.056	4.577	0.028	0.102	80	560	100	147	6343	6490	178	6288	6466	Error	Error	-5.431	147	6343	178	6288	129254	623418	0.520	5.501	0	0	0
1	9	8	"A45"	"A45"	6440	19880	100	1513	1545	358	23	1306	1306	1341	283	21	42	15	0	7991	7833	4864	62	1449	1449	1592	980	61	73	70	0	0.000	0.000	0.000	0.000	0.000	0.000	0.000	0.000	0.000	0.000	0.000	0.000	0.000	0.000	0.032	0.037	0.056	0.060	6.294	0.021	0.083	80	560	100	207	6542	6749	239	6384	6623	Error	Error	-4.982	207	6542	239	6384	123608	626638	0.721	6.368	0	0	0
1	10	8	"A47"	"A47"	6750	19880	100	1401	1410	256	18	1240	1240	1245	264	21	33	8	0	11112	9224	5150	55	1410	1410	1432	224	15	92	81	0	0.000	0.000	0.000	0.000	0.000	0.000	0.000	0.000	0.000	0.000	0.000	0.000	0.000	0.000	0.017	0.022	0.034	0.037	4.506	0.022	0.130	80	560	100	161	9702	9863	170	7814	7984	Error	Error	-5.913	161	9702	170	7814	112777	737893	0.625	34.786	0	0	0
1	11	8	"A47"	"A47"	7050	19880	100	1484	1545	401	25	1216	1216	1257	283	22	46	23	0	5209	4819	2304	47	1451	1451	1515	466	30	82	73	0	0.000	0.000	0.000	0.000	0.000	0.000	0.000	0.000	0.000	0.000	0.000	0.000	0.000	0.000	0.071	0.098	0.116	0.118	4.278	0.065	0.146	80	560	100	268	3758	4026	329	3368	3697	Error	Error	-3.810	268	3758	329	3368	123584	385505	1.018	7.090	0	0	0
1	12	8	"A47"	"A47"	7350	19880	100	1528	1518	322	21	1249	1249	1271	350	27	37	12	0	12636	9657	6058	62	1423	1423	1645	1201	73	71	66	0	0.000	0.000	0.000	0.000	0.000	0.000	0.000	0.000	0.000	0.000	0.000	0.000	0.000	0.000	0.025	0.033	0.037	0.047	3.948	0.029	0.126	80	560	100	279	11213	11492	269	8234	8503	Error	Error	-5.329	279	11213	269	8234	121417	772573	0.706	6.671	0	0	0
1	13	8	"A48"	"A48"	7650	19880	100	1556	1585	375	23	1225	1225	1239	258	20	57	31	0	17261	14162	7325	51	1379	1379	1399	237	16	96	95	0	0.000	0.000	0.000	0.000	0.000	0.000	0.000	0.000	0.000	0.000	0.000	0.000	0.000	0.000	0.021	0.028	0.030	0.030	3.424	0.027	0.294	80	560	100	331	15882	16213	360	12783	13143	Error	Error	-5.584	331	15882	360	12783	126831	1132920	1.341	53.852	0	0	0
1	14	8	"A48"	"A48"	7950	19880	100	1587	1544	344	22	1220	1220	1245	295	23	56	20	0	17165	13003	8354	64	1413	1413	1621	1322	81	76	73	0	0.000	0.000	0.000	0.000	0.000	0.000	0.000	0.000	0.000	0.000	0.000	0.000	0.000	0.000	0.023	0.028	0.032	0.046	6.551	0.026	0.327	80	560	100	367	15752	16119	324	11590	11914	Error	Error	-5.424	367	15752	324	11590	123539	1040203	1.014	8.610	0	0	0
1	15	8	"A48"	"A48"	8250	19880	100	1632	1663	393	23	1228	1228	1254	273	21	65	33	0	17417	13903	8105	58	1425	1425	1504	732	48	86	80	0	0.000	0.000	0.000	0.000	0.000	0.000	0.000	0.000	0.000	0.000	0.000	0.000	0.000	0.000	0.025	0.035	0.038	0.043	2.958	0.030	0.373	80	560	100	404	15992	16396	435	12478	12913	Error	Error	-5.307	404	15992	435	12478	133078	1112228	1.498	16.939	0	0	0
1	16	8	"A49"	"A49"	8550	19880	100	1485	1549	467	30	1293	1293	1312	283	21	35	16	0	10472	10783	6166	57	1436	1436	1436	194	13	95	90	0	0.000	0.000	0.000	0.000	0.000	0.000	0.000	0.000	0.000	0.000	0.000	0.000	0.000	0.000	0.021	0.027	0.032	0.035	4.444	0.028	0.164	80	560	100	192	9036	9228	256	9347	9603	Error	Error	-5.557	192	9036	256	9347	123925	862664	0.837	48.180	0	0	0
1	17	8	"A49"	"A49"	8850	19880	100	1555	1558	361	23	1423	1423	1446	296	20	30	10	0	9473	9220	4504	48	1529	1529	1557	357	22	91	88	0	0.000	0.000	0.000	0.000	0.000	0.000	0.000	0.000	0.000	0.000	0.000	0.000	0.000	0.000	0.017	0.018	0.034	0.034	4.667	0.031	0.167	80	560	100	132	7944	8076	135	7691	7826	Error	Error	-5.911	132	7944	135	7691	124600	737564	0.378	21.465	0	0	0
1	18	8	"A49"	"A49"	9150	19880	100	1650	1663	321	19	1428	1428	1439	284	19	42	21	0	9423	9575	5212	54	1541	1541	1604	635	39	88	86	0	0.000	0.000	0.000	0.000	0.000	0.000	0.000	0.000	0.000	0.000	0.000	0.000	0.000	0.000	0.028	0.029	0.035	0.040	3.580	0.031	0.231	80	560	100	222	7882	8104	235	8034	8269	Error	Error	-5.150	222	7882	235	8034	133022	765978	0.789	12.553	0	0	0
1	1	9	"A50"	"A50"	4040	20190	100	1923	1928	347	17	1859	1859	1876	355	18	16	5	0	4464	4746	2354	49	1748	1748	1766	249	14	86	80	0	0.000	0.000	0.000	0.000	0.000	0.000	0.000	0.000	0.000	0.000	0.000	0.000	0.000	0.000	0.024	0.023	0.079	0.081	4.810	0.032	0.027	80	560	100	64	2716	2780	69	2998	3067	Error	Error	-5.407	64	2716	69	2998	154203	379694	0.146	11.968	0	0	0
1	2	9	"A50"	"A50"	4350	20190	100	1874	1901	313	16	1737	1737	1743	309	17	25	7	0	5675	6188	3285	53	1703	1703	1710	194	11	96	91	0	0.000	0.000	0.000	0.000	0.000	0.000	0.000	0.000	0.000	0.000	0.000	0.000	0.000	0.000	0.034	0.037	0.059	0.053	4.350	0.033	0.079	80	560	100	137	3972	4109	164	4485	4649	Error	Error	-4.858	137	3972	164	4485	152048	495020	0.511	23.082	0	0	0
1	3	9	"A50"	"A50"	4650	20190	100	1722	1707	300	17	1545	1545	1574	350	22	27	5	0	6145	6202	2799	45	1575	1575	1576	205	13	96	95	0	0.000	0.000	0.000	0.000	0.000	0.000	0.000	0.000	0.000	0.000	0.000	0.000	0.000	0.000	0.039	0.035	0.060	0.063	3.425	0.031	0.064	80	560	100	177	4570	4747	162	4627	4789	Error	Error	-4.690	177	4570	162	4627	136541	496189	0.380	22.566	0	0	0
1	4	9	"A51"	"A51"	4950	20190	100	1483	1512	280	18	1355	1355	1380	293	21	32	6	0	11150	9670	4381	45	1457	1457	1461	158	10	98	96	0	0.000	0.000	0.000	0.000	0.000	0.000	0.000	0.000	0.000	0.000	0.000	0.000	0.000	0.000	0.013	0.019	0.029	0.025	3.085	0.020	0.070	80	560	100	128	9693	9821	157	8213	8370	Error	Error	-6.243	128	9693	157	8213	120980	773569	0.451	51.956	0	0	0
1	5	9	"A51"	"A51"	5250	20190	100	1496	1556	319	20	1389	1389	1425	283	19	33	10	0	9340	9053	3848	42	1486	1486	1511	230	15	98	95	0	0.000	0.000	0.000	0.000	0.000	0.000	0.000	0.000	0.000	0.000	0.000	0.000	0.000	0.000	0.014	0.022	0.037	0.029	4.062	0.022	0.083	80	560	100	107	7854	7961	167	7567	7734	Error	Error	-6.198	107	7854	167	7567	124463	724247	0.463	32.791	0	0	0
1	6	9	"A51"	"A51"	5550	20190	100	1468	1478	307	20	1330	1330	1354	262	19	32	10	0	8337	8670	3649	42	1438	1438	1491	270	18	100	95	0	0.000	0.000	0.000	0.000	0.000	0.000	0.000	0.000	0.000	0.000	0.000	0.000	0.000	0.000	0.020	0.020	0.036	0.033	4.138	0.019	0.064	80	560	100	138	6899	7037	148	7232	7380	Error	Error	-5.644	138	6899	148	7232	118266	693570	0.473	26.589	0	0	0
1	7	9	"A52"	"A52"	5850	20190	100	1520	1506	270	17	1208	1208	1217	266	21	58	17	0	8397	7896	3321	42	1367	1367	1380	189	13	100	97	0	0.000	0.000	0.000	0.000	0.000	0.000	0.000	0.000	0.000	0.000	0.000	0.000	0.000	0.000	0.044	0.046	0.054	0.053	2.368	0.045	0.262	80	560	100	312	7030	7342	298	6529	6827	Error	Error	-4.494	312	7030	298	6529	120440	631701	1.086	34.476	0	0	0
1	8	9	"A52"	"A52"	6150	20190	100	1402	1427	301	21	1143	1143	1168	332	28	37	7	0	6860	6835	2075	30	1405	1405	1449	397	27	100	100	0	0.000	0.000	0.000	0.000	0.000	0.000	0.000	0.000	0.000	0.000	0.000	0.000	0.000	0.000	0.047	0.052	0.056	0.054	2.506	0.049	0.165	80	560	100	259	5455	5714	284	5430	5714	Error	Error	-4.397	259	5455	284	5430	114155	546802	0.780	13.567	0	0	0
1	9	9	"A52"	"A52"	6450	20180	100	1455	1477	288	19	1147	1147	1173	343	29	43	15	0	8836	8794	3084	35	1423	1423	1475	457	30	97	92	0	0.000	0.000	0.000	0.000	0.000	0.000	0.000	0.000	0.000	0.000	0.000	0.000	0.000	0.000	0.042	0.045	0.050	0.045	2.990	0.037	0.220	80	560	100	308	7413	7721	330	7371	7701	Error	Error	-4.589	308	7413	330	7371	118192	703502	0.886	16.015	0	0	0
1	10	9	"A53"	"A53"	6750	20180	100	1342	1371	444	32	1006	1006	1020	233	22	62	37	0	10711	9859	4730	47	1339	1339	1383	306	22	95	91	0	0.000	0.000	0.000	0.000	0.000	0.000	0.000	0.000	0.000	0.000	0.000	0.000	0.000	0.000	0.036	0.043	0.050	0.048	3.526	0.036	0.226	80	560	100	336	9372	9708	365	8520	8885	Error	Error	-4.802	336	9372	365	8520	109695	788688	1.506	27.699	0	0	0
1	11	9	"A53"	"A53"	7050	20180	100	1313	1323	304	22	1018	1018	1034	250	24	53	20	0	11000	9139	5371	58	1354	1354	1455	596	40	81	80	0	0.000	0.000	0.000	0.000	0.000	0.000	0.000	0.000	0.000	0.000	0.000	0.000	0.000	0.000	0.031	0.039	0.044	0.051	3.720	0.029	0.211	80	560	100	295	9646	9941	305	7785	8090	Error	Error	-5.031	295	9646	305	7785	105806	731138	1.156	12.893	0	0	0
1	12	9	"A53"	"A53"	7350	20180	100	1285	1331	320	24	1040	1040	1067	245	22	50	25	0	8680	7281	4920	67	1346	1346	1483	696	46	71	65	0	0.000	0.000	0.000	0.000	0.000	0.000	0.000	0.000	0.000	0.000	0.000	0.000	0.000	0.000	0.033	0.049	0.061	0.086	4.305	0.041	0.308	80	560	100	245	7334	7579	291	5935	6226	Error	Error	-4.904	245	7334	291	5935	106493	582498	1.078	8.330	0	0	0
1	13	9	"A54"	"A54"	7650	20180	100	1312	1308	322	24	1007	1007	1015	225	22	57	26	0	8509	7776	4091	52	1294	1294	1316	214	16	93	86	0	0.000	0.000	0.000	0.000	0.000	0.000	0.000	0.000	0.000	0.000	0.000	0.000	0.000	0.000	0.042	0.046	0.059	0.063	2.841	0.042	0.284	80	560	100	305	7215	7520	301	6482	6783	Error	Error	-4.564	305	7215	301	6482	104665	622082	1.302	30.187	0	0	0
1	14	9	"A54"	"A54"	7950	20180	100	1204	1218	298	24	994	994	1010	262	25	46	15	0	7562	6898	4639	67	1287	1287	1482	1066	71	70	63	0	0.000	0.000	0.000	0.000	0.000	0.000	0.000	0.000	0.000	0.000	0.000	0.000	0.000	0.000	0.033	0.040	0.049	0.055	3.594	0.040	0.310	80	560	100	210	6275	6485	224	5611	5835	Error	Error	-4.901	210	6275	224	5611	97440	551864	0.794	5.081	0	0	0
1	15	9	"A54"	"A54"	8250	20180	100	1301	1301	343	26	1051	1051	1064	242	22	50	28	0	6923	7689	4894	63	1328	1328	1416	635	44	81	78	0	0.000	0.000	0.000	0.000	0.000	0.000	0.000	0.000	0.000	0.000	0.000	0.000	0.000	0.000	0.045	0.039	0.057	0.079	4.449	0.034	0.243	80	560	100	250	5595	5845	250	6361	6611	Error	Error	-4.484	250	5595	250	6361	104112	615109	0.979	9.879	0	0	0
1	16	9	"A55"	"A55"	8550	20180	100	1491	1507	313	20	1176	1176	1186	258	21	55	30	0	9029	9393	5338	56	1375	1375	1401	186	13	97	90	0	0.000	0.000	0.000	0.000	0.000	0.000	0.000	0.000	0.000	0.000	0.000	0.000	0.000	0.000	0.041	0.041	0.047	0.052	3.215	0.039	0.324	80	560	100	315	7654	7969	331	8018	8349	Error	Error	-4.603	315	7654	331	8018	120567	751460	1.244	42.968	0	0	0
1	17	9	"A55"	"A55"	8850	20180	100	1528	1505	320	21	1248	1248	1286	345	26	38	5	0	7862	8993	4649	51	1430	1430	1516	600	39	90	90	0	0.000	0.000	0.000	0.000	0.000	0.000	0.000	0.000	0.000	0.000	0.000	0.000	0.000	0.000	0.044	0.034	0.041	0.043	3.080	0.035	0.233	80	560	100	280	6432	6712	257	7563	7820	Error	Error	-4.522	280	6432	257	7563	120429	719421	0.635	12.462	0	0	0
1	18	9	"A55"	"A55"	9150	20180	100	1669	2161	4079	188	1313	1313	1352	384	28	46	22	0	8330	9925	6237	62	1492	1492	1567	600	38	90	90	0	0.000	0.000	0.000	0.000	0.000	0.000	0.000	0.000	0.000	0.000	0.000	0.000	0.000	0.000	0.052	0.101	0.057	0.051	3.985	0.195	0.201	80	560	100	356	6838	7194	848	8433	9281	Error	Error	-4.264	356	6838	848	8433	172848	794034	2.107	13.930	0	0	0
1	1	10	"A56"	"A56"	4050	20490	100	1907	1885	332	17	1640	1640	1662	314	18	46	10	0	8040	7037	3481	49	1677	1677	1687	185	10	93	82	0	0.000	0.000	0.000	0.000	0.000	0.000	0.000	0.000	0.000	0.000	0.000	0.000	0.000	0.000	0.042	0.046	0.056	0.074	3.886	0.038	0.120	80	560	100	267	6363	6630	245	5360	5605	Error	Error	-4.575	267	6363	245	5360	150822	562993	0.710	28.919	0	0	0
1	2	10	"A56"	"A56"	4350	20490	100	1681	1722	401	23	1522	1522	1543	305	19	35	13	0	7747	7214	3525	48	1606	1606	1708	847	49	82	80	0	0.000	0.000	0.000	0.000	0.000	0.000	0.000	0.000	0.000	0.000	0.000	0.000	0.000	0.000	0.026	0.036	0.050	0.047	3.762	0.072	0.043	80	560	100	159	6141	6300	200	5608	5808	Error	Error	-5.271	159	6141	200	5608	137724	577111	0.587	6.501	0	0	0
1	3	10	"A56"	"A56"	4650	20490	100	1548	1580	339	21	1408	1408	1416	278	19	33	12	0	7847	7192	3159	43	1500	1500	1560	420	26	90	86	0	0.000	0.000	0.000	0.000	0.000	0.000	0.000	0.000	0.000	0.000	0.000	0.000	0.000	0.000	0.022	0.030	0.049	0.053	4.248	0.031	0.094	80	560	100	140	6347	6487	172	5692	5864	Error	Error	-5.503	140	6347	172	5692	126413	575354	0.590	13.410	0	0	0
1	4	10	"A57"	"A57"	4950	20490	100	1411	1425	331	23	1173	1173	1178	266	22	45	20	0	7300	7588	3948	52	1329	1329	1329	167	12	100	91	0	0.000	0.000	0.000	0.000	0.000	0.000	0.000	0.000	0.000	0.000	0.000	0.000	0.000	0.000	0.040	0.040	0.051	0.047	3.995	0.039	0.198	80	560	100	238	5971	6209	252	6259	6511	Error	Error	-4.649	238	5971	252	6259	113986	607047	0.929	37.479	0	0	0
1	5	10	"A57"	"A57"	5250	20490	100	1346	1370	316	23	1169	1169	1240	1355	109	0	0	0	9380	9057	4799	52	1324	1324	1386	524	37	90	88	0	0.000	0.000	0.000	0.000	0.000	0.000	0.000	0.000	0.000	0.000	0.000	0.000	0.000	0.000	0.022	0.026	0.036	0.031	4.106	0.030	0.188	80	560	100	177	8056	8233	201	7733	7934	Error	Error	-5.508	177	8056	201	7733	109574	724598	0.096	14.639	0	0	0
1	6	10	"A57"	"A57"	5550	20490	100	1278	1321	262	19	1123	1123	1136	248	21	37	11	0	9359	9167	5100	55	1332	1332	1422	818	57	88	87	0	0.000	0.000	0.000	0.000	0.000	0.000	0.000	0.000	0.000	0.000	0.000	0.000	0.000	0.000	0.019	0.025	0.032	0.030	3.385	0.024	0.204	80	560	100	155	8027	8182	198	7835	8033	Error	Error	-5.695	155	8027	198	7835	105685	733387	0.746	9.468	0	0	0
1	7	10	"A58"	"A58"	5850	20490	100	1217	1247	335	26	1032	1032	1049	276	26	37	15	0	8068	8233	4555	55	1269	1269	1283	180	14	93	93	0	0.000	0.000	0.000	0.000	0.000	0.000	0.000	0.000	0.000	0.000	0.000	0.000	0.000	0.000	0.027	0.031	0.038	0.049	4.806	0.033	0.197	80	560	100	185	6799	6984	215	6964	7179	Error	Error	-5.200	185	6799	215	6964	99739	658636	0.717	38.611	0	0	0
1	8	10	"A58"	"A58"	6150	20490	100	1265	1306	314	24	1005	1005	1033	237	22	53	30	0	9010	8880	4910	55	1307	1307	1435	1008	70	81	78	0	0.000	0.000	0.000	0.000	0.000	0.000	0.000	0.000	0.000	0.000	0.000	0.000	0.000	0.000	0.034	0.040	0.050	0.046	5.882	0.033	0.281	80	560	100	260	7703	7963	301	7573	7874	Error	Error	-4.889	260	7703	301	7573	104450	710387	1.152	7.386	0	0	0
1	9	10	"A58"	"A58"	6450	20480	100	1192	1211	251	20	1026	1026	1192	2225	186	0	0	0	6762	8158	4847	59	1360	1360	1694	2536	149	77	53	0	0.000	0.000	0.000	0.000	0.000	0.000	0.000	0.000	0.000	0.000	0.000	0.000	0.000	0.000	0.031	0.027	0.040	0.037	4.191	0.032	0.105	80	560	100	166	5402	5568	185	6798	6983	Error	Error	-5.024	166	5402	185	6798	96850	652605	0.009	2.549	0	0	0
1	10	10	"A59"	"A59"	6760	20480	100	1250	1237	292	23	923	923	941	235	24	63	31	0	10139	9193	5487	59	1298	1298	1361	429	31	82	78	0	0.000	0.000	0.000	0.000	0.000	0.000	0.000	0.000	0.000	0.000	0.000	0.000	0.000	0.000	0.037	0.040	0.046	0.065	3.946	0.034	0.325	80	560	100	327	8841	9168	314	7895	8209	Error	Error	-4.757	327	8841	314	7895	98976	735414	1.260	18.256	0	0	0
1	11	10	"A59"	"A59"	7060	20480	100	1160	1159	302	26	891	891	911	229	25	55	26	0	8997	8430	5467	64	1254	1254	1408	978	69	70	67	0	0.000	0.000	0.000	0.000	0.000	0.000	0.000	0.000	0.000	0.000	0.000	0.000	0.000	0.000	0.035	0.037	0.045	0.066	5.581	0.036	0.324	80	560	100	269	7743	8012	268	7176	7444	Error	Error	-4.847	269	7743	268	7176	92756	674407	1.083	7.180	0	0	0
1	12	10	"A59"	"A59"	7360	20480	100	1114	1129	317	28	904	904	931	314	33	40	15	0	7462	7488	5149	68	1224	1224	1433	1062	74	72	61	0	0.000	0.000	0.000	0.000	0.000	0.000	0.000	0.000	0.000	0.000	0.000	0.000	0.000	0.000	0.034	0.036	0.050	0.057	4.167	0.037	0.301	80	560	100	210	6238	6448	225	6264	6489	Error	Error	-4.893	210	6238	225	6264	90292	599019	0.631	5.702	0	0	0
1	13	10	"A60"	"A60"	7660	20480	100	909	955	233	24	850	850	866	255	29	27	5	0	3105	3932	3090	78	1198	1198	1236	298	24	80	73	0	0.000	0.000	0.000	0.000	0.000	0.000	0.000	0.000	0.000	0.000	0.000	0.000	0.000	0.000	0.031	0.038	0.074	0.070	4.855	0.038	0.088	80	560	100	59	1907	1966	105	2734	2839	Error	Error	-5.014	59	1907	105	2734	76391	314564	0.349	9.047	0	0	0
1	14	10	"A60"	"A60"	7960	20480	100	945	944	272	28	830	830	856	269	31	25	7	0	2779	4333	3413	78	1211	1211	1264	311	24	71	67	0	0.000	0.000	0.000	0.000	0.000	0.000	0.000	0.000	0.000	0.000	0.000	0.000	0.000	0.000	0.073	0.037	0.102	0.135	6.032	0.038	0.115	80	560	100	115	1568	1683	114	3122	3236	Error	Error	-3.769	115	1568	114	3122	75512	346673	0.327	9.868	0	0	0
1	15	10	"A60"	"A60"	8260	20480	100	896	974	330	33	898	898	912	232	25	25	11	0	2125	3306	2913	88	1222	1222	1255	237	18	81	67	0	0.000	0.000	0.000	0.000	0.000	0.000	0.000	0.000	0.000	0.000	0.000	0.000	0.000	0.000	-0.002	0.036	0.102	0.116	5.310	0.055	0.178	80	560	100	-2	903	901	76	2084	2160	Error	Error	Error	-2	903	76	2084	77895	264508	0.267	8.654	0	0	0
1	16	10	"A61"	"A61"	8560	20480	100	1398	1384	338	24	1012	1012	1044	286	27	60	30	0	10537	10142	5771	56	1304	1304	1320	190	14	96	92	0	0.000	0.000	0.000	0.000	0.000	0.000	0.000	0.000	0.000	0.000	0.000	0.000	0.000	0.000	0.042	0.042	0.043	0.053	2.765	0.036	0.258	80	560	100	386	9233	9619	372	8838	9210	Error	Error	-4.580	386	9233	372	8838	110694	811325	1.189	46.432	0	0	0
1	17	10	"A61"	"A61"	8860	20480	100	1529	1519	378	24	1124	1124	1149	315	27	57	25	0	12535	10706	5787	54	1376	1376	1461	700	47	83	81	0	0.000	0.000	0.000	0.000	0.000	0.000	0.000	0.000	0.000	0.000	0.000	0.000	0.000	0.000	0.036	0.042	0.047	0.066	4.893	0.037	0.345	80	560	100	405	11159	11564	395	9330	9725	Error	Error	-4.784	405	11159	395	9330	121490	856491	1.175	13.207	0	0	0
1	18	10	"A61"	"A61"	9160	20480	100	1550	1573	337	21	1160	1160	1169	246	21	67	38	0	13276	12203	5755	47	1400	1400	1461	570	39	90	85	0	0.000	0.000	0.000	0.000	0.000	0.000	0.000	0.000	0.000	0.000	0.000	0.000	0.000	0.000	0.033	0.038	0.036	0.044	3.182	0.033	0.368	80	560	100	390	11876	12266	413	10803	11216	Error	Error	-4.928	390	11876	413	10803	125808	976258	1.642	18.846	0	0	0
1	1	11	"A62"	"A62"	4050	20790	100	1491	1550	384	24	1444	1444	1461	274	18	22	10	0	6231	6406	3793	59	1562	1562	1570	167	10	85	77	0	0.000	0.000	0.000	0.000	0.000	0.000	0.000	0.000	0.000	0.000	0.000	0.000	0.000	0.000	0.010	0.022	0.035	0.036	5.279	0.028	0.067	80	560	100	47	4669	4716	106	4844	4950	Error	Error	-6.634	47	4669	106	4844	123996	512515	0.325	28.958	0	0	0
1	2	11	"A62"	"A62"	4360	20790	100	1550	1539	314	20	1345	1345	1373	315	22	32	6	0	6170	6630	3581	54	1510	1510	1531	313	20	90	85	0	0.000	0.000	0.000	0.000	0.000	0.000	0.000	0.000	0.000	0.000	0.000	0.000	0.000	0.000	0.044	0.038	0.059	0.083	4.930	0.028	0.087	80	560	100	205	4660	4865	194	5120	5314	Error	Error	-4.507	205	4660	194	5120	123131	530426	0.527	16.291	0	0	0
1	3	11	"A62"	"A62"	4660	20790	100	1514	1497	405	27	1288	1288	1318	289	21	38	12	0	6734	7005	3918	55	1474	1474	1495	214	14	92	91	0	0.000	0.000	0.000	0.000	0.000	0.000	0.000	0.000	0.000	0.000	0.000	0.000	0.000	0.000	0.043	0.038	0.052	0.067	4.282	0.042	0.195	80	560	100	226	5260	5486	209	5531	5740	Error	Error	-4.541	226	5260	209	5531	119728	560397	0.619	25.748	0	0	0
1	4	11	"A63"	"A63"	4960	20790	100	1437	1450	305	21	1049	1049	1067	251	23	66	36	0	12659	10907	4522	41	1309	1309	1318	179	13	100	98	0	0.000	0.000	0.000	0.000	0.000	0.000	0.000	0.000	0.000	0.000	0.000	0.000	0.000	0.000	0.034	0.042	0.042	0.041	2.507	0.037	0.243	80	560	100	388	11350	11738	401	9598	9999	Error	Error	-4.870	388	11350	401	9598	115963	872541	1.526	53.570	0	0	0
1	5	11	"A63"	"A63"	5260	20790	100	1363	1358	293	21	957	957	980	249	25	71	40	0	12762	11683	4175	35	1247	1247	1268	231	18	97	96	0	0.000	0.000	0.000	0.000	0.000	0.000	0.000	0.000	0.000	0.000	0.000	0.000	0.000	0.000	0.035	0.038	0.045	0.045	2.671	0.037	0.358	80	560	100	406	11515	11921	401	10436	10837	Error	Error	-4.826	406	11515	401	10436	108643	934668	1.518	45.087	0	0	0
1	6	11	"A63"	"A63"	5560	20790	100	1289	1329	279	20	938	938	960	278	28	58	28	0	12949	10982	5033	45	1253	1253	1282	324	25	97	90	0	0.000	0.000	0.000	0.000	0.000	0.000	0.000	0.000	0.000	0.000	0.000	0.000	0.000	0.000	0.030	0.040	0.041	0.040	3.038	0.034	0.310	80	560	100	351	11696	12047	391	9729	10120	Error	Error	-5.058	351	11696	391	9729	106293	878532	1.327	29.938	0	0	0
1	7	11	"A64"	"A64"	5860	20790	100	1216	1222	280	22	874	874	894	215	24	66	38	0	11524	10090	4144	41	1218	1218	1228	172	14	100	96	0	0.000	0.000	0.000	0.000	0.000	0.000	0.000	0.000	0.000	0.000	0.000	0.000	0.000	0.000	0.033	0.039	0.039	0.038	2.817	0.038	0.381	80	560	100	342	10306	10648	348	8872	9220	Error	Error	-4.913	342	10306	348	8872	97779	807175	1.526	51.523	0	0	0
1	8	11	"A64"	"A64"	6160	20790	100	1020	1016	291	28	888	888	907	259	28	27	11	0	8340	8771	3817	43	1275	1275	1316	317	24	98	96	0	0.000	0.000	0.000	0.000	0.000	0.000	0.000	0.000	0.000	0.000	0.000	0.000	0.000	0.000	0.019	0.017	0.032	0.028	2.477	0.027	0.182	80	560	100	132	7065	7197	128	7496	7624	Error	Error	-5.742	132	7065	128	7496	81307	701641	0.421	23.517	0	0	0
1	9	11	"A64"	"A64"	6460	20790	100	1328	1306	275	21	878	878	897	229	25	75	46	0	12333	11362	4188	36	1265	1265	1306	335	25	98	96	0	0.000	0.000	0.000	0.000	0.000	0.000	0.000	0.000	0.000	0.000	0.000	0.000	0.000	0.000	0.041	0.042	0.042	0.043	2.148	0.040	0.412	80	560	100	450	11068	11518	428	10097	10525	Error	Error	-4.620	450	11068	428	10097	104481	908982	1.786	30.018	0	0	0
1	10	11	"A65"	"A65"	6760	20780	100	1079	1119	318	28	814	814	836	229	27	55	25	0	9559	8949	3650	40	1226	1226	1248	196	15	97	93	0	0.000	0.000	0.000	0.000	0.000	0.000	0.000	0.000	0.000	0.000	0.000	0.000	0.000	0.000	0.032	0.039	0.042	0.039	3.636	0.034	0.205	80	560	100	265	8333	8598	305	7723	8028	Error	Error	-4.975	265	8333	305	7723	89498	715957	1.236	39.291	0	0	0
1	11	11	"A65"	"A65"	7060	20780	100	1100	1112	302	27	797	797	821	246	29	55	22	0	11677	9973	4981	49	1201	1201	1315	984	74	82	77	0	0.000	0.000	0.000	0.000	0.000	0.000	0.000	0.000	0.000	0.000	0.000	0.000	0.000	0.000	0.029	0.036	0.039	0.045	3.574	0.027	0.261	80	560	100	303	10476	10779	315	8772	9087	Error	Error	-5.112	303	10476	315	8772	88927	797850	1.183	8.799	0	0	0
1	12	11	"A65"	"A65"	7360	20780	100	1097	1108	293	26	797	797	835	541	64	18	0	0	11618	9965	5389	54	1192	1192	1359	1140	83	77	75	0	0.000	0.000	0.000	0.000	0.000	0.000	0.000	0.000	0.000	0.000	0.000	0.000	0.000	0.000	0.029	0.035	0.034	0.053	5.958	0.047	0.120	80	560	100	300	10426	10726	311	8773	9084	Error	Error	-5.119	300	10426	311	8773	88651	797229	0.505	7.549	0	0	0
1	13	11	"A66"	"A66"	7660	20780	100	1102	1109	328	29	766	766	918	2297	250	0	0	0	10691	9500	5257	55	1215	1215	1409	2183	154	80	70	0	0.000	0.000	0.000	0.000	0.000	0.000	0.000	0.000	0.000	0.000	0.000	0.000	0.000	0.000	0.035	0.041	0.051	0.054	3.112	0.088	0.126	80	560	100	336	9476	9812	343	8285	8628	Error	Error	-4.818	336	9476	343	8285	88706	759969	0.083	3.706	0	0	0
1	14	11	"A66"	"A66"	7960	20780	100	1024	1085	355	32	730	730	757	242	31	60	32	0	9858	9584	5897	61	1186	1186	1339	914	68	77	73	0	0.000	0.000	0.000	0.000	0.000	0.000	0.000	0.000	0.000	0.000	0.000	0.000	0.000	0.000	0.034	0.042	0.045	0.056	3.912	0.042	0.460	80	560	100	294	8672	8966	355	8398	8753	Error	Error	-4.882	294	8672	355	8398	86785	766693	1.355	9.021	0	0	0
1	15	11	"A66"	"A66"	8260	20780	100	981	1022	362	35	794	794	903	1371	151	1	0	0	7602	7377	4074	55	1213	1213	1362	1402	102	77	75	0	0.000	0.000	0.000	0.000	0.000	0.000	0.000	0.000	0.000	0.000	0.000	0.000	0.000	0.000	0.029	0.037	0.052	0.050	3.357	0.252	0.219	80	560	100	187	6389	6576	228	6164	6392	Error	Error	-5.094	187	6389	228	6164	81720	590136	0.087	4.290	0	0	0
1	16	11	"A67"	"A67"	8560	20780	100	1242	1273	365	28	901	901	907	234	25	62	36	0	9432	9755	5560	56	1253	1253	1270	198	15	97	95	0	0.000	0.000	0.000	0.000	0.000	0.000	0.000	0.000	0.000	0.000	0.000	0.000	0.000	0.000	0.042	0.044	0.048	0.050	2.530	0.042	0.326	80	560	100	341	8179	8520	372	8502	8874	Error	Error	-4.584	341	8179	372	8502	101834	780384	1.564	42.854	0	0	0
1	17	11	"A67"	"A67"	8860	20780	100	1338	1348	370	27	1024	1024	1036	281	27	55	26	0	10061	10442	5358	51	1320	1320	1379	478	34	92	91	0	0.000	0.000	0.000	0.000	0.000	0.000	0.000	0.000	0.000	0.000	0.000	0.000	0.000	0.000	0.036	0.036	0.042	0.043	4.163	0.036	0.353	80	560	100	314	8741	9055	324	9122	9446	Error	Error	-4.799	314	8741	324	9122	107801	835348	1.110	18.960	0	0	0
1	18	11	"A67"	"A67"	9160	20780	100	1468	1462	333	22	1017	1017	1054	251	23	73	41	0	10206	10523	5404	51	1348	1348	1418	582	41	90	88	0	0.000	0.000	0.000	0.000	0.000	0.000	0.000	0.000	0.000	0.000	0.000	0.000	0.000	0.000	0.051	0.049	0.050	0.058	2.915	0.042	0.460	80	560	100	451	8858	9309	445	9175	9620	Error	Error	-4.296	451	8858	445	9175	116988	841837	1.625	15.644	0	0	0
1	1	12	"A68"	"A68"	4060	21090	100	1341	1366	263	19	1242	1242	1255	271	21	27	7	0	5889	6111	3095	50	1460	1460	1464	162	11	93	88	0	0.000	0.000	0.000	0.000	0.000	0.000	0.000	0.000	0.000	0.000	0.000	0.000	0.000	0.000	0.022	0.027	0.044	0.056	3.876	0.021	0.035	80	560	100	99	4429	4528	124	4651	4775	Error	Error	-5.483	99	4429	124	4651	109285	488896	0.410	28.685	0	0	0
1	2	12	"A68"	"A68"	4360	21090	100	1349	1430	357	24	1184	1184	1201	252	20	42	22	0	6843	7149	3940	55	1434	1434	1563	888	56	87	80	0	0.000	0.000	0.000	0.000	0.000	0.000	0.000	0.000	0.000	0.000	0.000	0.000	0.000	0.000	0.031	0.043	0.059	0.052	3.540	0.044	0.281	80	560	100	165	5409	5574	246	5715	5961	Error	Error	-5.035	165	5409	246	5715	114390	571942	0.909	6.291	0	0	0
1	3	12	"A68"	"A68"	4660	21090	100	1225	1279	313	24	1117	1117	1129	271	24	33	12	0	5195	6175	3217	52	1362	1362	1425	517	36	95	88	0	0.000	0.000	0.000	0.000	0.000	0.000	0.000	0.000	0.000	0.000	0.000	0.000	0.000	0.000	0.028	0.034	0.053	0.057	3.540	0.038	0.146	80	560	100	108	3833	3941	162	4813	4975	Error	Error	-5.149	108	3833	162	4813	102344	493986	0.554	9.188	0	0	0
1	4	12	"A69"	"A69"	4960	21090	100	1233	2042	7037	344	954	954	972	220	22	58	31	0	11099	10163	5425	53	1240	1240	1258	161	12	95	93	0	0.000	0.000	0.000	0.000	0.000	0.000	0.000	0.000	0.000	0.000	0.000	0.000	0.000	0.000	0.028	0.122	0.034	0.039	4.870	0.104	0.005	80	560	100	279	9859	10138	1088	8923	10011	Error	Error	-5.143	279	9859	1088	8923	163322	813010	4.864	55.311	0	0	0
1	5	12	"A69"	"A69"	5260	21090	100	1063	1111	264	23	908	908	937	323	34	27	7	0	10251	9073	4039	44	1248	1248	1325	706	53	90	86	0	0.000	0.000	0.000	0.000	0.000	0.000	0.000	0.000	0.000	0.000	0.000	0.000	0.000	0.000	0.017	0.026	0.029	0.026	3.851	0.024	0.147	80	560	100	155	9003	9158	203	7825	8028	Error	Error	-5.860	155	9003	203	7825	88891	725849	0.539	10.975	0	0	0
1	6	12	"A69"	"A69"	5560	21090	100	1298	1303	343	26	885	885	952	911	95	10	0	0	17053	13673	6427	47	1247	1247	1469	1595	108	83	81	0	0.000	0.000	0.000	0.000	0.000	0.000	0.000	0.000	0.000	0.000	0.000	0.000	0.000	0.000	0.026	0.034	0.031	0.033	2.809	0.060	0.114	80	560	100	413	15806	16219	418	12426	12844	Error	Error	-5.258	413	15806	418	12426	104260	1093835	0.385	7.651	0	0	0
1	7	12	"A70"	"A70"	5860	21090	100	995	1030	289	28	803	803	839	248	29	41	17	0	9217	7730	4577	59	1197	1197	1232	360	29	91	86	0	0.000	0.000	0.000	0.000	0.000	0.000	0.000	0.000	0.000	0.000	0.000	0.000	0.000	0.000	0.024	0.035	0.041	0.041	3.127	0.034	0.245	80	560	100	192	8020	8212	227	6533	6760	Error	Error	-5.384	192	8020	227	6533	82364	618421	0.770	18.050	0	0	0
1	8	12	"A70"	"A70"	6160	21090	100	925	962	246	25	796	796	818	235	28	36	10	0	7357	7234	4468	61	1202	1202	1345	894	66	82	70	0	0.000	0.000	0.000	0.000	0.000	0.000	0.000	0.000	0.000	0.000	0.000	0.000	0.000	0.000	0.021	0.028	0.036	0.053	6.248	0.021	0.116	80	560	100	129	6155	6284	166	6032	6198	Error	Error	-5.576	129	6155	166	6032	76979	578733	0.613	6.587	0	0	0
1	9	12	"A70"	"A70"	6460	21090	100	1126	1131	314	27	779	779	803	214	26	60	41	0	7950	8912	5607	62	1206	1206	1345	890	66	83	82	0	0.000	0.000	0.000	0.000	0.000	0.000	0.000	0.000	0.000	0.000	0.000	0.000	0.000	0.000	0.051	0.046	0.048	0.052	4.065	0.039	0.459	80	560	100	347	6744	7091	352	7706	8058	Error	Error	-4.281	347	6744	352	7706	90457	712935	1.533	8.502	0	0	0
1	10	12	"A71"	"A71"	6770	21090	100	1068	1089	285	26	747	747	758	200	26	68	42	0	12498	10697	4951	46	1201	1201	1226	210	17	97	92	0	0.000	0.000	0.000	0.000	0.000	0.000	0.000	0.000	0.000	0.000	0.000	0.000	0.000	0.000	0.028	0.036	0.037	0.039	3.007	0.035	0.369	80	560	100	321	11297	11618	342	9496	9838	Error	Error	-5.137	321	11297	342	9496	87100	855739	1.655	45.100	0	0	0
1	11	12	"A71"	"A71"	7070	21080	100	1028	1042	321	30	702	702	720	195	27	62	46	0	13681	10410	6716	64	1158	1158	1286	872	67	77	76	0	0.000	0.000	0.000	0.000	0.000	0.000	0.000	0.000	0.000	0.000	0.000	0.000	0.000	0.000	0.026	0.037	0.043	0.061	3.935	0.034	0.512	80	560	100	326	12523	12849	340	9252	9592	Error	Error	-5.264	326	12523	340	9252	83349	832823	1.651	10.463	0	0	0
1	12	12	"A71"	"A71"	7370	21080	100	883	926	421	45	654	654	672	197	29	53	27	0	9717	9753	5868	60	1141	1141	1206	548	45	82	77	0	0.000	0.000	0.000	0.000	0.000	0.000	0.000	0.000	0.000	0.000	0.000	0.000	0.000	0.000	0.027	0.032	0.034	0.040	3.328	0.038	0.405	80	560	100	229	8576	8805	272	8612	8884	Error	Error	-5.227	229	8576	272	8612	74061	780204	1.289	15.597	0	0	0
1	13	12	"A72"	"A72"	7670	21080	100	938	993	287	28	635	635	685	418	61	38	2	0	6218	6182	3719	60	1144	1144	1234	609	49	83	78	0	0.000	0.000	0.000	0.000	0.000	0.000	0.000	0.000	0.000	0.000	0.000	0.000	0.000	0.000	0.060	0.071	0.082	0.083	2.326	0.061	0.367	80	560	100	303	5074	5377	358	5038	5396	Error	Error	-4.066	303	5074	358	5038	79466	494537	0.737	8.125	0	0	0
1	14	12	"A72"	"A72"	7970	21080	100	942	936	357	38	657	657	688	245	35	51	25	0	7239	6662	4369	65	1165	1165	1327	778	58	73	62	0	0.000	0.000	0.000	0.000	0.000	0.000	0.000	0.000	0.000	0.000	0.000	0.000	0.000	0.000	0.047	0.051	0.058	0.070	3.018	0.061	0.443	80	560	100	285	6074	6359	279	5497	5776	Error	Error	-4.414	285	6074	279	5497	74894	532975	1.012	6.857	0	0	0
1	15	12	"A72"	"A72"	8270	21080	100	1120	1108	352	31	702	702	728	230	31	71	41	0	8530	8170	4869	59	1167	1167	1325	1011	76	78	76	0	0.000	0.000	0.000	0.000	0.000	0.000	0.000	0.000	0.000	0.000	0.000	0.000	0.000	0.000	0.057	0.058	0.062	0.067	2.859	0.055	0.493	80	560	100	418	7363	7781	406	7003	7409	Error	Error	-4.139	418	7363	406	7003	88666	653628	1.652	6.771	0	0	0
1	16	12	"A73"	"A73"	8570	21080	100	946	993	306	30	821	821	846	238	28	35	18	0	2349	3206	2189	68	1220	1220	1250	211	16	87	83	0	0.000	0.000	0.000	0.000	0.000	0.000	0.000	0.000	0.000	0.000	0.000	0.000	0.000	0.000	0.111	0.087	0.159	0.165	3.692	1.089	0.512	80	560	100	125	1129	1254	172	1986	2158	Error	Error	-3.175	125	1129	172	1986	79460	256452	0.618	9.270	0	0	0
1	17	12	"A73"	"A73"	8870	21080	100	963	986	288	29	913	913	946	287	30	20	2	0	2544	3647	3003	82	1249	1249	1270	183	14	87	86	0	0.000	0.000	0.000	0.000	0.000	0.000	0.000	0.000	0.000	0.000	0.000	0.000	0.000	0.000	0.039	0.030	0.106	0.129	4.343	0.391	0.350	80	560	100	50	1295	1345	73	2398	2471	Error	Error	-4.695	50	1295	73	2398	78896	291772	0.139	12.989	0	0	0
1	18	12	"A73"	"A73"	9170	21080	100	1031	1028	239	23	926	926	966	266	27	25	3	0	2614	3516	2550	72	1309	1309	1330	196	14	88	77	0	0.000	0.000	0.000	0.000	0.000	0.000	0.000	0.000	0.000	0.000	0.000	0.000	0.000	0.000	0.080	0.046	0.131	0.140	4.292	0.038	0.054	80	560	100	105	1305	1410	102	2207	2309	Error	Error	-3.636	105	1305	102	2207	82234	281270	0.233	11.153	0	0	0
1	1	13	"A74"	"A74"	4060	21390	100	1391	1429	355	24	1040	1040	1060	252	23	62	32	0	8953	8714	4571	52	1373	1373	1376	148	10	97	95	0	0.000	0.000	0.000	0.000	0.000	0.000	0.000	0.000	0.000	0.000	0.000	0.000	0.000	0.000	0.046	0.053	0.055	0.055	3.173	0.045	0.288	80	560	100	351	7580	7931	389	7341	7730	Error	Error	-4.433	351	7580	389	7341	114317	697095	1.464	49.581	0	0	0
1	2	13	"A74"	"A74"	4370	21390	100	1417	1448	285	19	1061	1061	1071	253	23	66	40	0	10256	9449	3660	38	1363	1363	1375	206	14	98	95	0	0.000	0.000	0.000	0.000	0.000	0.000	0.000	0.000	0.000	0.000	0.000	0.000	0.000	0.000	0.040	0.048	0.045	0.044	2.397	0.048	0.325	80	560	100	356	8893	9249	387	8086	8473	Error	Error	-4.643	356	8893	387	8086	115811	755899	1.490	39.194	0	0	0
1	3	13	"A74"	"A74"	4670	21390	100	1335	1379	302	21	1058	1058	1081	252	23	53	28	0	10462	9867	3212	32	1363	1363	1372	160	11	100	100	0	0.000	0.000	0.000	0.000	0.000	0.000	0.000	0.000	0.000	0.000	0.000	0.000	0.000	0.000	0.030	0.038	0.045	0.038	2.557	0.036	0.252	80	560	100	277	9099	9376	321	8504	8825	Error	Error	-5.038	277	9099	321	8504	110319	789376	1.183	53.094	0	0	0
1	4	13	"A75"	"A75"	4970	21390	100	1288	1309	330	25	960	960	994	290	29	57	30	0	7262	7638	3542	46	1291	1291	1311	190	14	93	90	0	0.000	0.000	0.000	0.000	0.000	0.000	0.000	0.000	0.000	0.000	0.000	0.000	0.000	0.000	0.055	0.055	0.057	0.059	2.195	0.053	0.217	80	560	100	328	5971	6299	349	6347	6696	Error	Error	-4.186	328	5971	349	6347	104739	611060	1.086	33.300	0	0	0
1	5	13	"A75"	"A75"	5270	21390	100	1246	1272	340	26	857	857	869	250	28	63	37	0	8482	8330	2778	33	1217	1217	1227	193	15	100	97	0	0.000	0.000	0.000	0.000	0.000	0.000	0.000	0.000	0.000	0.000	0.000	0.000	0.000	0.000	0.054	0.058	0.057	0.053	2.207	0.056	0.339	80	560	100	389	7265	7654	415	7113	7528	Error	Error	-4.223	389	7265	415	7113	101723	666428	1.612	36.803	0	0	0
1	6	13	"A75"	"A75"	5570	21390	100	1249	1222	332	27	809	809	836	299	35	61	28	0	8864	8462	2525	29	1207	1207	1246	331	26	96	96	0	0.000	0.000	0.000	0.000	0.000	0.000	0.000	0.000	0.000	0.000	0.000	0.000	0.000	0.000	0.057	0.057	0.062	0.050	2.657	0.056	0.377	80	560	100	440	7657	8097	413	7255	7668	Error	Error	-4.121	440	7657	413	7255	97738	676957	1.291	21.801	0	0	0
1	7	13	"A76"	"A76"	5870	21390	100	1125	1142	312	27	838	838	847	220	25	61	28	0	9394	8980	3550	39	1189	1189	1220	218	17	100	92	0	0.000	0.000	0.000	0.000	0.000	0.000	0.000	0.000	0.000	0.000	0.000	0.000	0.000	0.000	0.035	0.039	0.041	0.039	2.562	0.040	0.263	80	560	100	287	8205	8492	304	7791	8095	Error	Error	-4.837	287	8205	304	7791	91365	718374	1.341	35.596	0	0	0
1	8	13	"A76"	"A76"	6170	21390	100	1025	1110	382	34	762	762	775	197	25	60	37	0	9109	7969	4590	57	1194	1194	1250	367	29	88	81	0	0.000	0.000	0.000	0.000	0.000	0.000	0.000	0.000	0.000	0.000	0.000	0.000	0.000	0.000	0.033	0.051	0.050	0.053	2.869	0.050	0.422	80	560	100	263	7915	8178	348	6775	7123	Error	Error	-4.911	263	7915	348	6775	88801	637493	1.701	18.308	0	0	0
1	9	13	"A76"	"A76"	6470	21390	100	1003	1029	310	30	733	733	755	222	29	58	32	0	9710	8478	4187	49	1195	1195	1259	403	32	92	85	0	0.000	0.000	0.000	0.000	0.000	0.000	0.000	0.000	0.000	0.000	0.000	0.000	0.000	0.000	0.032	0.041	0.046	0.044	3.328	0.044	0.339	80	560	100	270	8515	8785	296	7283	7579	Error	Error	-4.979	270	8515	296	7283	82303	678225	1.234	17.913	0	0	0
1	10	13	"A77"	"A77"	6770	21390	100	1791	1673	619	36	692	692	705	195	27	83	75	0	7293	6695	3029	45	1139	1139	1191	313	26	97	88	0	0.000	0.000	0.000	0.000	0.000	0.000	0.000	0.000	0.000	0.000	0.000	0.000	0.000	0.000	0.179	0.177	0.183	0.172	2.008	0.160	0.671	80	560	100	1099	6154	7253	981	5556	6537	Error	Error	-2.485	1099	6154	981	5556	133876	535605	4.964	17.585	0	0	0
1	11	13	"A77"	"A77"	7070	21390	100	1365	1471	668	45	645	645	664	221	33	75	61	0	7873	7350	4055	55	1156	1156	1277	626	49	82	80	0	0.000	0.000	0.000	0.000	0.000	0.000	0.000	0.000	0.000	0.000	0.000	0.000	0.000	0.000	0.107	0.133	0.150	0.140	2.311	0.130	0.654	80	560	100	720	6717	7437	826	6194	7020	Error	Error	-3.222	720	6717	826	6194	117687	588026	3.652	9.701	0	0	0
1	12	13	"A77"	"A77"	7370	21380	100	1195	1337	543	40	638	638	679	397	58	60	42	0	6903	6566	3680	56	1188	1188	1407	998	70	75	72	0	0.000	0.000	0.000	0.000	0.000	0.000	0.000	0.000	0.000	0.000	0.000	0.000	0.000	0.000	0.097	0.130	0.132	0.131	2.595	0.122	0.604	80	560	100	557	5715	6272	699	5378	6077	Error	Error	-3.359	557	5715	699	5378	106959	525248	1.657	5.169	0	0	0
1	13	13	"A78"	"A78"	7670	21380	100	975	1030	354	34	626	626	654	230	35	66	38	0	7705	7068	3784	53	1165	1165	1230	505	41	83	78	0	0.000	0.000	0.000	0.000	0.000	0.000	0.000	0.000	0.000	0.000	0.000	0.000	0.000	0.000	0.053	0.068	0.069	0.079	2.797	0.072	0.564	80	560	100	349	6540	6889	404	5903	6307	Error	Error	-4.228	349	6540	404	5903	82363	565473	1.635	11.560	0	0	0
1	14	13	"A78"	"A78"	7970	21380	100	1108	1118	346	30	698	698	743	474	63	42	8	0	5133	5349	1916	35	1186	1186	1310	642	49	93	91	0	0.000	0.000	0.000	0.000	0.000	0.000	0.000	0.000	0.000	0.000	0.000	0.000	0.000	0.000	0.104	0.101	0.108	0.097	2.348	0.122	0.153	80	560	100	410	3947	4357	420	4163	4583	Error	Error	-3.267	410	3947	420	4163	89449	427881	0.791	6.291	0	0	0
1	15	13	"A78"	"A78"	8270	21380	100	1005	982	310	31	690	690	731	341	46	47	12	0	8484	7775	4644	59	1159	1159	1317	868	65	73	71	0	0.000	0.000	0.000	0.000	0.000	0.000	0.000	0.000	0.000	0.000	0.000	0.000	0.000	0.000	0.043	0.044	0.052	0.058	4.677	0.043	0.396	80	560	100	315	7325	7640	292	6616	6908	Error	Error	-4.539	315	7325	292	6616	78561	621965	0.736	7.440	0	0	0
1	16	13	"A79"	"A79"	8570	21380	100	1041	1085	363	33	786	786	847	727	85	12	1	0	9082	8727	5141	58	1229	1229	1289	693	53	83	80	0	0.000	0.000	0.000	0.000	0.000	0.000	0.000	0.000	0.000	0.000	0.000	0.000	0.000	0.000	0.032	0.040	0.047	0.048	2.563	0.042	0.341	80	560	100	255	7853	8108	299	7498	7797	Error	Error	-4.945	255	7853	299	7498	86781	698189	0.327	10.733	0	0	0
1	17	13	"A79"	"A79"	8870	21380	100	1157	1261	350	27	839	839	860	275	31	55	33	0	10154	10382	4218	40	1266	1266	1349	567	42	95	95	0	0.000	0.000	0.000	0.000	0.000	0.000	0.000	0.000	0.000	0.000	0.000	0.000	0.000	0.000	0.036	0.046	0.048	0.046	2.276	0.042	0.325	80	560	100	318	8888	9206	422	9116	9538	Error	Error	-4.805	318	8888	422	9116	100865	830566	1.458	15.931	0	0	0
1	18	13	"A79"	"A79"	9170	21380	100	1324	1331	330	24	945	945	959	246	25	71	37	0	12376	11516	4386	38	1334	1334	1451	671	46	95	95	0	0.000	0.000	0.000	0.000	0.000	0.000	0.000	0.000	0.000	0.000	0.000	0.000	0.000	0.000	0.034	0.038	0.041	0.039	2.435	0.042	0.400	80	560	100	379	11042	11421	386	10182	10568	Error	Error	-4.865	379	11042	386	10182	106482	921289	1.512	15.000	0	0	0
1	1	14	"A80"	"A80"	4070	21690	100	1162	1161	287	24	938	938	965	590	61	10	0	0	6037	7131	4381	61	1288	1288	1311	301	22	87	81	0	0.000	0.000	0.000	0.000	0.000	0.000	0.000	0.000	0.000	0.000	0.000	0.000	0.000	0.000	0.047	0.038	0.049	0.062	4.885	0.039	0.264	80	560	100	224	4749	4973	223	5843	6066	Error	Error	-4.406	224	4749	223	5843	92902	570473	0.332	19.336	0	0	0
1	2	14	"A80"	"A80"	4370	21690	100	1090	1088	293	26	923	923	943	233	24	42	15	0	6686	7524	3797	50	1290	1290	1450	816	56	96	91	0	0.000	0.000	0.000	0.000	0.000	0.000	0.000	0.000	0.000	0.000	0.000	0.000	0.000	0.000	0.031	0.026	0.044	0.044	2.278	0.033	0.209	80	560	100	167	5396	5563	165	6234	6399	Error	Error	-5.014	167	5396	165	6234	87026	601928	0.622	7.444	0	0	0
1	3	14	"A80"	"A80"	4670	21690	100	1203	1206	293	24	971	971	989	279	28	43	12	0	8943	8051	4146	51	1322	1322	1402	539	38	90	86	0	0.000	0.000	0.000	0.000	0.000	0.000	0.000	0.000	0.000	0.000	0.000	0.000	0.000	0.000	0.030	0.035	0.039	0.047	4.145	0.038	0.249	80	560	100	232	7621	7853	235	6729	6964	Error	Error	-5.038	232	7621	235	6729	96467	644076	0.778	12.336	0	0	0
1	4	14	"A81"	"A81"	4970	21690	100	1241	1233	344	27	946	946	972	425	43	36	3	0	10356	9441	4894	51	1282	1282	1300	160	12	97	90	0	0.000	0.000	0.000	0.000	0.000	0.000	0.000	0.000	0.000	0.000	0.000	0.000	0.000	0.000	0.033	0.035	0.047	0.050	3.954	0.038	0.358	80	560	100	295	9074	9369	287	8159	8446	Error	Error	-4.943	295	9074	287	8159	98617	755242	0.614	50.881	0	0	0
1	5	14	"A81"	"A81"	5270	21690	100	1129	1156	357	30	855	855	876	260	29	50	27	0	9269	8010	4200	52	1253	1253	1364	771	56	86	80	0	0.000	0.000	0.000	0.000	0.000	0.000	0.000	0.000	0.000	0.000	0.000	0.000	0.000	0.000	0.034	0.045	0.052	0.054	3.620	0.044	0.341	80	560	100	274	8016	8290	301	6757	7058	Error	Error	-4.871	274	8016	301	6757	92494	640782	1.077	8.620	0	0	0
1	6	14	"A81"	"A81"	5570	21690	100	980	1040	297	28	770	770	792	258	32	47	21	0	7949	7650	5421	70	1182	1182	1367	999	73	67	62	0	0.000	0.000	0.000	0.000	0.000	0.000	0.000	0.000	0.000	0.000	0.000	0.000	0.000	0.000	0.031	0.042	0.049	0.069	4.366	0.038	0.241	80	560	100	210	6767	6977	270	6468	6738	Error	Error	-5.010	210	6767	270	6468	83212	612003	0.961	6.289	0	0	0
1	7	14	"A82"	"A82"	5870	21690	100	1070	1035	307	29	725	725	739	190	25	63	43	0	9221	8275	5338	64	1126	1126	1135	167	14	95	90	0	0.000	0.000	0.000	0.000	0.000	0.000	0.000	0.000	0.000	0.000	0.000	0.000	0.000	0.000	0.043	0.043	0.049	0.062	3.210	0.042	0.437	80	560	100	345	8095	8440	310	7149	7459	Error	Error	-4.552	345	8095	310	7149	82829	662022	1.558	42.754	0	0	0
1	8	14	"A82"	"A82"	6170	21690	100	836	895	245	27	694	694	715	199	27	41	21	0	7369	6628	4280	64	1132	1132	1351	1155	85	70	67	0	0.000	0.000	0.000	0.000	0.000	0.000	0.000	0.000	0.000	0.000	0.000	0.000	0.000	0.000	0.023	0.037	0.045	0.046	6.140	0.037	0.329	80	560	100	142	6237	6379	201	5496	5697	Error	Error	-5.457	142	6237	201	5496	71606	530218	0.905	4.569	0	0	0
1	9	14	"A82"	"A82"	6470	21690	100	846	918	300	32	687	687	719	467	64	22	2	0	6879	7850	5673	72	1141	1141	1355	1160	85	70	67	0	0.000	0.000	0.000	0.000	0.000	0.000	0.000	0.000	0.000	0.000	0.000	0.000	0.000	0.000	0.028	0.034	0.038	0.045	4.182	0.038	0.441	80	560	100	159	5738	5897	231	6709	6940	Error	Error	-5.173	159	5738	231	6709	73463	628004	0.426	5.599	0	0	0
1	10	14	"A83"	"A83"	6780	21690	100	1014	990	261	26	633	633	650	185	28	76	51	0	7939	7952	4111	51	1101	1101	1131	263	23	95	90	0	0.000	0.000	0.000	0.000	0.000	0.000	0.000	0.000	0.000	0.000	0.000	0.000	0.000	0.000	0.056	0.052	0.056	0.062	3.424	0.044	0.365	80	560	100	381	6838	7219	357	6851	7208	Error	Error	-4.166	381	6838	357	6851	79225	636195	1.838	25.935	0	0	0
1	11	14	"A83"	"A83"	7080	21690	100	926	911	307	33	623	623	633	193	30	58	31	0	9197	8575	4965	57	1109	1109	1196	539	45	88	86	0	0.000	0.000	0.000	0.000	0.000	0.000	0.000	0.000	0.000	0.000	0.000	0.000	0.000	0.000	0.037	0.039	0.045	0.053	3.592	0.041	0.349	80	560	100	303	8088	8391	288	7466	7754	Error	Error	-4.738	303	8088	288	7466	72901	685998	1.440	13.690	0	0	0
1	12	14	"A83"	"A83"	7380	21690	100	914	976	356	36	593	593	622	197	31	63	45	0	8016	7827	4795	61	1119	1119	1226	681	55	82	78	0	0.000	0.000	0.000	0.000	0.000	0.000	0.000	0.000	0.000	0.000	0.000	0.000	0.000	0.000	0.047	0.057	0.052	0.053	4.251	0.053	0.467	80	560	100	321	6897	7218	383	6708	7091	Error	Error	-4.425	321	6897	383	6708	78109	626122	1.797	9.693	0	0	0
1	13	14	"A84"	"A84"	7680	21680	100	960	1030	359	34	650	650	671	206	30	61	41	0	6223	6292	3488	55	1148	1148	1205	352	29	85	80	0	0.000	0.000	0.000	0.000	0.000	0.000	0.000	0.000	0.000	0.000	0.000	0.000	0.000	0.000	0.061	0.074	0.082	0.081	4.159	0.093	0.232	80	560	100	310	5075	5385	380	5144	5524	Error	Error	-4.033	310	5075	380	5144	82416	503330	1.743	14.452	0	0	0
1	14	14	"A84"	"A84"	7980	21680	100	930	939	336	35	672	672	695	219	31	55	28	0	6219	6451	3224	49	1172	1172	1348	795	58	88	86	0	0.000	0.000	0.000	0.000	0.000	0.000	0.000	0.000	0.000	0.000	0.000	0.000	0.000	0.000	0.051	0.051	0.064	0.072	3.495	0.056	0.334	80	560	100	258	5047	5305	267	5279	5546	Error	Error	-4.290	258	5047	267	5279	75084	516063	1.114	6.419	0	0	0
1	15	14	"A84"	"A84"	8280	21680	100	1085	1087	323	29	698	698	731	260	35	66	31	0	7859	7556	2814	37	1179	1179	1258	476	37	96	92	0	0.000	0.000	0.000	0.000	0.000	0.000	0.000	0.000	0.000	0.000	0.000	0.000	0.000	0.000	0.058	0.061	0.062	0.061	2.296	0.062	0.399	80	560	100	387	6680	7067	389	6377	6766	Error	Error	-4.109	387	6680	389	6377	86982	604478	1.369	13.231	0	0	0
1	16	14	"A85"	"A85"	8580	21680	100	943	1037	342	32	751	751	800	506	63	23	3	0	6648	6890	4197	60	1190	1190	1230	344	27	81	78	0	0.000	0.000	0.000	0.000	0.000	0.000	0.000	0.000	0.000	0.000	0.000	0.000	0.000	0.000	0.035	0.050	0.061	0.064	4.055	0.049	0.279	80	560	100	192	5458	5650	286	5700	5986	Error	Error	-4.829	192	5458	286	5700	82982	551198	0.468	16.453	0	0	0
1	17	14	"A85"	"A85"	8880	21680	100	967	1033	367	35	799	799	832	285	34	40	16	0	7336	7846	4483	57	1243	1243	1329	601	45	87	85	0	0.000	0.000	0.000	0.000	0.000	0.000	0.000	0.000	0.000	0.000	0.000	0.000	0.000	0.000	0.028	0.035	0.047	0.059	4.204	0.042	0.246	80	560	100	168	6093	6261	234	6603	6837	Error	Error	-5.181	168	6093	234	6603	82649	627659	0.705	10.844	0	0	0
1	18	14	"A85"	"A85"	9180	21680	100	1275	1337	437	32	959	959	1002	293	29	52	32	0	7142	7391	3900	52	1381	1381	1510	900	59	85	82	0	0.000	0.000	0.000	0.000	0.000	0.000	0.000	0.000	0.000	0.000	0.000	0.000	0.000	0.000	0.055	0.063	0.067	0.055	3.383	0.063	0.342	80	560	100	316	5761	6077	378	6010	6388	Error	Error	-4.188	316	5761	378	6010	106955	591304	1.143	6.534	0	0	0
1	1	15	"A86"	"A86"	4070	21990	100	1107	1140	316	27	850	850	908	699	76	11	0	0	9832	8544	5071	59	1234	1234	1282	595	46	87	85	0	0.000	0.000	0.000	0.000	0.000	0.000	0.000	0.000	0.000	0.000	0.000	0.000	0.000	0.000	0.030	0.040	0.046	0.048	2.764	0.038	0.325	80	560	100	257	8598	8855	290	7310	7600	Error	Error	-5.064	257	8598	290	7310	91184	683504	0.332	12.205	0	0	0
1	2	15	"A86"	"A86"	4380	21990	100	1144	1144	256	22	865	865	881	217	24	63	28	0	9835	10080	4386	43	1262	1262	1379	754	54	95	93	0	0.000	0.000	0.000	0.000	0.000	0.000	0.000	0.000	0.000	0.000	0.000	0.000	0.000	0.000	0.033	0.032	0.036	0.035	2.477	0.032	0.253	80	560	100	279	8573	8852	279	8818	9097	Error	Error	-4.941	279	8573	279	8818	91490	806421	1.212	11.540	0	0	0
1	3	15	"A86"	"A86"	4680	21990	100	959	986	256	25	833	833	843	234	27	36	11	0	6664	6667	2996	44	1213	1213	1233	240	19	93	90	0	0.000	0.000	0.000	0.000	0.000	0.000	0.000	0.000	0.000	0.000	0.000	0.000	0.000	0.000	0.023	0.028	0.045	0.041	6.429	0.019	0.034	80	560	100	126	5451	5577	153	5454	5607	Error	Error	-5.435	126	5451	153	5454	78840	533390	0.611	22.642	0	0	0
1	4	15	"A87"	"A87"	4980	21990	100	1112	1172	488	41	877	877	929	853	91	7	1	0	6055	6386	2965	46	1225	1225	1278	878	68	88	87	0	0.000	0.000	0.000	0.000	0.000	0.000	0.000	0.000	0.000	0.000	0.000	0.000	0.000	0.000	0.049	0.057	0.072	0.091	6.517	0.060	0.204	80	560	100	235	4830	5065	295	5161	5456	Error	Error	-4.361	235	4830	295	5161	93788	510896	0.285	5.818	0	0	0
1	5	15	"A87"	"A87"	5280	21990	100	1159	1181	352	29	820	820	840	216	25	61	42	0	8227	7585	3068	40	1230	1230	1253	224	17	98	95	0	0.000	0.000	0.000	0.000	0.000	0.000	0.000	0.000	0.000	0.000	0.000	0.000	0.000	0.000	0.048	0.057	0.067	0.054	3.349	0.056	0.323	80	560	100	339	6997	7336	361	6355	6716	Error	Error	-4.367	339	6997	361	6355	94518	606779	1.579	28.268	0	0	0
1	6	15	"A87"	"A87"	5580	21990	100	1075	1094	378	34	768	768	803	280	34	56	23	0	7844	7284	3941	54	1199	1199	1309	571	43	82	78	0	0.000	0.000	0.000	0.000	0.000	0.000	0.000	0.000	0.000	0.000	0.000	0.000	0.000	0.000	0.046	0.054	0.057	0.069	2.765	0.052	0.314	80	560	100	307	6645	6952	326	6085	6411	Error	Error	-4.436	307	6645	326	6085	87531	582731	1.039	10.464	0	0	0
1	7	15	"A88"	"A88"	5880	21990	100	1044	1175	1045	88	749	749	767	242	31	60	30	0	9565	8829	4444	50	1176	1176	1195	188	15	96	95	0	0.000	0.000	0.000	0.000	0.000	0.000	0.000	0.000	0.000	0.000	0.000	0.000	0.000	0.000	0.035	0.056	0.051	0.042	5.569	0.063	0.172	80	560	100	295	8389	8684	426	7653	8079	Error	Error	-4.830	295	8389	426	7653	93996	706343	1.686	40.606	0	0	0
1	8	15	"A88"	"A88"	6180	21990	100	1009	1057	474	44	684	684	695	193	27	66	37	0	8881	8605	5384	62	1136	1136	1241	621	50	78	77	0	0.000	0.000	0.000	0.000	0.000	0.000	0.000	0.000	0.000	0.000	0.000	0.000	0.000	0.000	0.042	0.050	0.054	0.082	5.935	0.041	0.307	80	560	100	325	7745	8070	373	7469	7842	Error	Error	-4.575	325	7745	373	7469	84591	688379	1.876	11.858	0	0	0
1	9	15	"A88"	"A88"	6480	21990	100	844	899	265	29	672	672	696	203	29	45	23	0	8158	7454	4031	54	1120	1120	1175	392	33	88	80	0	0.000	0.000	0.000	0.000	0.000	0.000	0.000	0.000	0.000	0.000	0.000	0.000	0.000	0.000	0.024	0.036	0.033	0.037	3.897	0.033	0.242	80	560	100	172	7038	7210	227	6334	6561	Error	Error	-5.355	172	7038	227	6334	71938	596349	1.000	16.018	0	0	0
1	10	15	"A89"	"A89"	6780	21990	100	936	2663	8418	316	622	622	638	182	28	70	47	1	8268	9227	8445	91	1090	1090	1106	168	15	98	96	1	0.000	0.000	0.000	0.000	0.000	0.000	0.000	0.000	0.000	0.000	0.000	0.000	0.000	0.000	0.044	0.251	0.062	0.066	3.266	0.729	0.662	80	560	100	314	7178	7492	2041	8137	10178	Error	Error	-4.515	314	7178	2041	8137	213061	738122	11.126	48.339	0	0	0
1	11	15	"A89"	"A89"	7080	21990	100	912	946	280	29	613	613	636	226	35	63	28	0	9191	9163	2903	31	1088	1088	1125	297	26	100	100	0	0.000	0.000	0.000	0.000	0.000	0.000	0.000	0.000	0.000	0.000	0.000	0.000	0.000	0.000	0.037	0.041	0.044	0.039	2.564	0.037	0.262	80	560	100	299	8103	8402	333	8075	8408	Error	Error	-4.760	299	8103	333	8075	75686	733059	1.372	27.064	0	0	0
1	12	15	"A89"	"A89"	7380	21990	100	828	820	274	33	585	585	596	174	29	61	25	0	7692	7768	3082	39	1050	1050	1109	391	35	100	98	0	0.000	0.000	0.000	0.000	0.000	0.000	0.000	0.000	0.000	0.000	0.000	0.000	0.000	0.000	0.037	0.035	0.042	0.034	2.437	0.035	0.320	80	560	100	243	6642	6885	235	6718	6953	Error	Error	-4.773	243	6642	235	6718	65620	621427	1.287	17.031	0	0	0
1	13	15	"A90"	"A90"	7680	21990	100	975	1027	326	31	636	636	660	218	33	71	37	0	9868	10280	5211	50	1152	1152	1199	360	30	96	91	0	0.000	0.000	0.000	0.000	0.000	0.000	0.000	0.000	0.000	0.000	0.000	0.000	0.000	0.000	0.039	0.043	0.044	0.047	2.207	0.040	0.371	80	560	100	339	8716	9055	391	9128	9519	Error	Error	-4.684	339	8716	391	9128	82192	822403	1.683	25.225	0	0	0
1	14	15	"A90"	"A90"	7980	21980	100	1038	1072	341	31	658	658	695	232	33	62	43	0	10768	9626	5280	54	1178	1178	1524	1416	92	81	75	0	0.000	0.000	0.000	0.000	0.000	0.000	0.000	0.000	0.000	0.000	0.000	0.000	0.000	0.000	0.040	0.049	0.053	0.057	2.575	0.046	0.500	80	560	100	380	9590	9970	414	8448	8862	Error	Error	-4.657	380	9590	414	8448	85780	770084	1.625	5.722	0	0	0
1	15	15	"A90"	"A90"	8280	21980	100	1108	1086	305	28	733	733	787	493	62	31	1	0	10675	9229	4532	49	1209	1209	1369	820	59	87	85	0	0.000	0.000	0.000	0.000	0.000	0.000	0.000	0.000	0.000	0.000	0.000	0.000	0.000	0.000	0.040	0.044	0.047	0.053	3.574	0.049	0.439	80	560	100	375	9466	9841	353	8020	8373	Error	Error	-4.658	375	9466	353	8020	86896	738319	0.606	9.585	0	0	0
1	16	15	"A91"	"A91"	8580	21980	100	1066	1088	370	34	778	778	810	256	31	55	26	0	6853	7314	4100	56	1223	1223	1258	255	20	92	81	0	0.000	0.000	0.000	0.000	0.000	0.000	0.000	0.000	0.000	0.000	0.000	0.000	0.000	0.000	0.051	0.051	0.057	0.065	3.383	0.048	0.242	80	560	100	288	5630	5918	310	6091	6401	Error	Error	-4.289	288	5630	310	6091	87009	585103	1.086	23.749	0	0	0
1	17	15	"A91"	"A91"	8880	21980	100	1195	1214	406	33	826	826	848	227	26	63	42	0	8138	8421	3657	43	1292	1292	1337	330	24	95	95	0	0.000	0.000	0.000	0.000	0.000	0.000	0.000	0.000	0.000	0.000	0.000	0.000	0.000	0.000	0.054	0.054	0.060	0.052	2.656	0.055	0.380	80	560	100	369	6846	7215	388	7129	7517	Error	Error	-4.214	369	6846	388	7129	97082	673686	1.612	21.467	0	0	0
1	18	15	"A91"	"A91"	9180	21980	100	1123	1147	294	25	834	834	850	243	28	58	31	0	8115	8338	3368	40	1286	1286	1361	531	39	95	95	0	0.000	0.000	0.000	0.000	0.000	0.000	0.000	0.000	0.000	0.000	0.000	0.000	0.000	0.000	0.042	0.044	0.059	0.059	2.530	0.046	0.350	80	560	100	289	6829	7118	313	7052	7365	Error	Error	-4.563	289	6829	313	7052	91732	667059	1.222	13.139	0	0	0
1	1	16	"A92"	"A92"	4080	22290	100	1168	1163	285	24	792	792	818	204	24	68	47	0	10130	9549	3592	37	1191	1191	1201	156	12	98	98	0	0.000	0.000	0.000	0.000	0.000	0.000	0.000	0.000	0.000	0.000	0.000	0.000	0.000	0.000	0.042	0.044	0.050	0.046	2.362	0.039	0.368	80	560	100	376	8939	9315	371	8358	8729	Error	Error	-4.571	376	8939	371	8358	93000	763955	1.691	53.513	0	0	0
1	2	16	"A92"	"A92"	4380	22290	100	1094	1095	278	25	837	837	939	1209	128	0	0	0	9815	8986	3693	41	1249	1249	1596	1959	122	85	82	0	0.000	0.000	0.000	0.000	0.000	0.000	0.000	0.000	0.000	0.000	0.000	0.000	0.000	0.000	0.030	0.033	0.039	0.039	2.993	0.037	0.383	80	560	100	257	8566	8823	258	7737	7995	Error	Error	-5.059	257	8566	258	7737	87627	718912	0.129	3.772	0	0	0
1	3	16	"A92"	"A92"	4680	22290	100	1067	1095	294	26	756	756	773	248	32	63	27	0	10058	8646	3806	44	1189	1189	1405	1188	84	85	83	0	0.000	0.000	0.000	0.000	0.000	0.000	0.000	0.000	0.000	0.000	0.000	0.000	0.000	0.000	0.035	0.045	0.049	0.061	3.156	0.039	0.358	80	560	100	311	8869	9180	339	7457	7796	Error	Error	-4.834	311	8869	339	7457	87624	691657	1.298	6.095	0	0	0
1	4	16	"A93"	"A93"	4980	22290	100	1024	1060	346	32	794	794	834	408	48	35	5	0	5014	6792	4416	65	1190	1190	1193	143	11	100	92	0	0.000	0.000	0.000	0.000	0.000	0.000	0.000	0.000	0.000	0.000	0.000	0.000	0.000	0.000	0.060	0.047	0.067	0.064	3.642	0.046	0.215	80	560	100	230	3824	4054	266	5602	5868	Error	Error	-4.055	230	3824	266	5602	84833	543399	0.554	39.154	0	0	0
1	5	16	"A93"	"A93"	5280	22290	100	932	1019	305	29	798	798	810	210	25	42	26	0	5061	6257	4453	71	1200	1200	1245	341	27	81	73	0	0.000	0.000	0.000	0.000	0.000	0.000	0.000	0.000	0.000	0.000	0.000	0.000	0.000	0.000	0.035	0.044	0.060	0.064	5.677	0.043	0.310	80	560	100	134	3861	3995	221	5057	5278	Error	Error	-4.849	134	3861	221	5057	81499	500537	0.995	14.698	0	0	0
1	6	16	"A93"	"A93"	5580	22290	100	1078	1099	469	42	802	802	824	230	27	55	23	0	5229	6652	4793	72	1208	1208	1267	392	30	73	71	0	0.000	0.000	0.000	0.000	0.000	0.000	0.000	0.000	0.000	0.000	0.000	0.000	0.000	0.000	0.069	0.055	0.061	0.077	2.951	0.050	0.258	80	560	100	276	4021	4297	297	5444	5741	Error	Error	-3.865	276	4021	297	5444	87948	532170	1.196	13.737	0	0	0
1	7	16	"A94"	"A94"	5880	22290	100	1003	1032	288	27	767	767	808	387	47	28	3	0	9033	8722	5114	58	1202	1202	1250	349	27	93	88	0	0.000	0.000	0.000	0.000	0.000	0.000	0.000	0.000	0.000	0.000	0.000	0.000	0.000	0.000	0.030	0.035	0.045	0.043	3.672	0.039	0.115	80	560	100	236	7831	8067	265	7520	7785	Error	Error	-5.052	236	7831	265	7520	82576	697756	0.579	21.410	0	0	0
1	8	16	"A94"	"A94"	6180	22290	100	897	901	312	34	734	734	754	286	37	35	10	0	7096	7359	5422	73	1158	1158	1320	1116	84	63	62	0	0.000	0.000	0.000	0.000	0.000	0.000	0.000	0.000	0.000	0.000	0.000	0.000	0.000	0.000	0.027	0.027	0.037	0.057	4.687	0.032	0.154	80	560	100	163	5938	6101	167	6201	6368	Error	Error	-5.187	163	5938	167	6201	72071	588748	0.514	5.411	0	0	0
1	9	16	"A94"	"A94"	6480	22290	100	1012	1018	291	28	748	748	1009	3200	317	0	0	0	9810	8413	6064	72	1198	1198	1663	3449	207	58	51	0	0.000	0.000	0.000	0.000	0.000	0.000	0.000	0.000	0.000	0.000	0.000	0.000	0.000	0.000	0.031	0.037	0.043	0.063	4.998	0.033	0.243	80	560	100	264	8612	8876	270	7215	7485	Error	Error	-5.028	264	8612	270	7215	81415	673032	0.003	1.957	0	0	0
1	10	16	"A95"	"A95"	6790	22290	100	1033	1053	280	26	674	674	700	205	29	72	45	0	12019	11038	3209	29	1124	1124	1144	186	16	100	100	0	0.000	0.000	0.000	0.000	0.000	0.000	0.000	0.000	0.000	0.000	0.000	0.000	0.000	0.000	0.033	0.038	0.036	0.035	2.263	0.040	0.377	80	560	100	359	10895	11254	379	9914	10293	Error	Error	-4.924	359	10895	379	9914	84236	883042	1.722	53.194	0	0	0
1	11	16	"A95"	"A95"	7090	22290	100	1057	1060	388	36	659	659	677	204	30	70	46	0	12852	11815	4434	37	1129	1129	1250	781	62	92	87	0	0.000	0.000	0.000	0.000	0.000	0.000	0.000	0.000	0.000	0.000	0.000	0.000	0.000	0.000	0.034	0.038	0.035	0.032	2.580	0.039	0.436	80	560	100	398	11723	12121	401	10686	11087	Error	Error	-4.880	398	11723	401	10686	84797	945221	1.877	13.528	0	0	0
1	12	16	"A95"	"A95"	7390	22290	100	1000	1044	290	27	631	631	653	214	32	76	40	0	10697	10289	3374	32	1124	1124	1209	550	45	98	95	0	0.000	0.000	0.000	0.000	0.000	0.000	0.000	0.000	0.000	0.000	0.000	0.000	0.000	0.000	0.039	0.045	0.044	0.041	2.353	0.042	0.444	80	560	100	369	9573	9942	413	9165	9578	Error	Error	-4.697	369	9573	413	9165	83502	823080	1.827	16.509	0	0	0
1	13	16	"A96"	"A96"	7690	22290	100	1169	1214	446	36	671	671	696	211	30	86	57	0	11923	11112	3291	29	1172	1172	1194	213	17	100	100	0	0.000	0.000	0.000	0.000	0.000	0.000	0.000	0.000	0.000	0.000	0.000	0.000	0.000	0.000	0.046	0.055	0.052	0.049	1.873	0.051	0.403	80	560	100	498	10751	11249	543	9940	10483	Error	Error	-4.432	498	10751	543	9940	97121	888968	2.455	46.563	0	0	0
1	14	16	"A96"	"A96"	7990	22290	100	1174	1202	346	28	699	699	726	215	29	80	56	0	11951	10907	3480	31	1219	1219	1333	598	44	95	95	0	0.000	0.000	0.000	0.000	0.000	0.000	0.000	0.000	0.000	0.000	0.000	0.000	0.000	0.000	0.044	0.052	0.053	0.048	2.329	0.053	0.554	80	560	100	475	10732	11207	503	9688	10191	Error	Error	-4.498	475	10732	503	9688	96175	872537	2.214	16.010	0	0	0
1	15	16	"A96"	"A96"	8290	22280	100	1074	1093	298	27	764	764	796	243	30	61	26	0	9052	8455	4047	47	1234	1234	1302	419	32	90	86	0	0.000	0.000	0.000	0.000	0.000	0.000	0.000	0.000	0.000	0.000	0.000	0.000	0.000	0.000	0.040	0.046	0.051	0.065	3.143	0.046	0.368	80	560	100	310	7818	8128	329	7221	7550	Error	Error	-4.656	310	7818	329	7221	87462	676401	1.222	17.072	0	0	0
1	16	16	"A97"	"A97"	8590	22280	100	1134	1163	353	30	776	776	808	275	34	57	31	0	10250	9004	4485	49	1253	1253	1277	185	14	93	90	0	0.000	0.000	0.000	0.000	0.000	0.000	0.000	0.000	0.000	0.000	0.000	0.000	0.000	0.000	0.040	0.050	0.059	0.059	3.281	0.052	0.430	80	560	100	358	8997	9355	387	7751	8138	Error	Error	-4.651	358	8997	387	7751	93025	720341	1.291	41.768	0	0	0
1	17	16	"A97"	"A97"	8890	22280	100	1366	1318	413	31	839	839	866	250	28	71	52	0	12324	10498	4967	47	1276	1276	1340	388	28	92	91	0	0.000	0.000	0.000	0.000	0.000	0.000	0.000	0.000	0.000	0.000	0.000	0.000	0.000	0.000	0.048	0.052	0.055	0.054	2.513	0.052	0.527	80	560	100	527	11048	11575	479	9222	9701	Error	Error	-4.390	527	11048	479	9222	105435	839841	1.808	23.603	0	0	0
1	18	16	"A97"	"A97"	9190	22280	100	991	1044	312	29	840	840	855	233	27	42	22	0	8209	7978	3768	47	1285	1285	1380	578	41	90	90	0	0.000	0.000	0.000	0.000	0.000	0.000	0.000	0.000	0.000	0.000	0.000	0.000	0.000	0.000	0.022	0.030	0.046	0.045	3.841	0.043	0.348	80	560	100	151	6924	7075	204	6693	6897	Error	Error	-5.519	151	6924	204	6693	83523	638245	0.811	11.415	0	0	0
1	1	17	"A98"	"A98"	4080	22590	100	799	823	194	23	768	768	798	472	59	1	0	0	1674	2060	1098	53	1169	1169	1190	423	35	61	27	0	0.000	0.000	0.000	0.000	0.000	0.000	0.000	0.000	0.000	0.000	0.000	0.000	0.000	0.000	0.061	0.062	0.236	0.204	4.956	0.577	0.378	80	560	100	31	505	536	55	891	946	Error	Error	-4.026	31	505	55	891	65838	164829	0.053	2.057	0	0	0
1	2	17	"A98"	"A98"	4390	22590	100	784	825	228	27	745	745	761	206	27	23	8	0	2065	2537	1493	58	1152	1152	1162	140	12	87	82	0	0.000	0.000	0.000	0.000	0.000	0.000	0.000	0.000	0.000	0.000	0.000	0.000	0.000	0.000	0.043	0.058	0.114	0.144	4.819	0.052	0.052	80	560	100	39	913	952	80	1385	1465	Error	Error	-4.549	39	913	80	1385	66033	202991	0.311	9.821	0	0	0
1	3	17	"A98"	"A98"	4690	22590	100	804	795	193	24	739	739	790	484	61	1	0	0	1748	2412	1502	62	1116	1116	1158	440	37	66	36	0	0.000	0.000	0.000	0.000	0.000	0.000	0.000	0.000	0.000	0.000	0.000	0.000	0.000	0.000	0.103	0.043	0.171	0.152	3.699	0.050	0.017	80	560	100	65	632	697	56	1296	1352	Error	Error	-3.281	65	632	56	1296	63596	192996	0.010	2.850	0	0	0
1	4	17	"A99"	"A99"	4990	22590	100	859	869	226	26	724	724	741	203	27	33	12	0	4160	3693	1609	43	1122	1122	1133	153	13	93	90	0	0.000	0.000	0.000	0.000	0.000	0.000	0.000	0.000	0.000	0.000	0.000	0.000	0.000	0.000	0.044	0.056	0.091	0.099	4.016	0.056	0.131	80	560	100	135	3038	3173	145	2571	2716	Error	Error	-4.492	135	3038	145	2571	69496	295456	0.631	16.732	0	0	0
1	5	17	"A99"	"A99"	5290	22590	100	883	878	215	24	719	719	751	271	36	28	5	0	4938	4459	1730	38	1138	1138	1150	229	19	95	90	0	0.000	0.000	0.000	0.000	0.000	0.000	0.000	0.000	0.000	0.000	0.000	0.000	0.000	0.000	0.043	0.048	0.066	0.068	4.418	0.052	0.080	80	560	100	164	3800	3964	159	3321	3480	Error	Error	-4.534	164	3800	159	3321	70233	356689	0.469	14.450	0	0	0
1	6	17	"A99"	"A99"	5590	22590	100	889	900	242	26	714	714	746	217	29	42	12	0	4206	4135	1796	43	1114	1114	1119	159	14	96	91	0	0.000	0.000	0.000	0.000	0.000	0.000	0.000	0.000	0.000	0.000	0.000	0.000	0.000	0.000	0.057	0.062	0.076	0.078	3.537	0.049	0.126	80	560	100	175	3092	3267	186	3021	3207	Error	Error	-4.143	175	3092	186	3021	71983	330787	0.710	18.969	0	0	0
1	7	17	"A100"	"A100"	5890	22590	100	887	970	350	36	743	743	778	574	73	12	2	0	5041	4946	2466	49	1170	1170	1183	205	17	91	90	0	0.000	0.000	0.000	0.000	0.000	0.000	0.000	0.000	0.000	0.000	0.000	0.000	0.000	0.000	0.037	0.060	0.084	0.086	3.939	0.074	0.034	80	560	100	144	3871	4015	227	3776	4003	Error	Error	-4.749	144	3871	227	3776	77607	395696	0.334	18.356	0	0	0
1	8	17	"A100"	"A100"	6190	22590	100	972	1010	270	26	728	728	732	207	28	53	35	0	7202	6715	3820	56	1149	1149	1192	415	34	83	77	0	0.000	0.000	0.000	0.000	0.000	0.000	0.000	0.000	0.000	0.000	0.000	0.000	0.000	0.000	0.040	0.051	0.058	0.067	3.083	0.052	0.403	80	560	100	244	6053	6297	282	5566	5848	Error	Error	-4.633	244	6053	282	5566	80832	537234	1.343	13.308	0	0	0
1	9	17	"A100"	"A100"	6490	22590	100	917	889	260	29	715	715	735	238	32	43	13	0	5831	6120	2830	46	1150	1150	1213	375	30	90	87	0	0.000	0.000	0.000	0.000	0.000	0.000	0.000	0.000	0.000	0.000	0.000	0.000	0.000	0.000	0.043	0.035	0.056	0.059	3.004	0.047	0.269	80	560	100	202	4681	4883	174	4970	5144	Error	Error	-4.534	202	4681	174	4970	71105	489623	0.647	13.085	0	0	0
1	10	17	"A101"	"A101"	6790	22590	100	947	1252	833	66	685	685	790	1311	165	18	3	0	2499	3441	2254	65	1093	1093	1197	1185	98	61	32	0	0.000	0.000	0.000	0.000	0.000	0.000	0.000	0.000	0.000	0.000	0.000	0.000	0.000	0.000	0.186	0.241	0.241	0.210	2.220	0.294	0.741	80	560	100	262	1406	1668	567	2348	2915	Error	Error	-2.424	262	1406	567	2348	100141	275298	0.352	1.894	0	0	0
1	11	17	"A101"	"A101"	7090	22590	100	1018	1487	1161	78	684	684	715	235	32	58	40	0	2693	4002	2834	70	1135	1135	1180	263	22	88	82	0	0.000	0.000	0.000	0.000	0.000	0.000	0.000	0.000	0.000	0.000	0.000	0.000	0.000	0.000	0.214	0.280	0.276	0.237	3.613	0.344	0.826	80	560	100	334	1558	1892	803	2867	3670	Error	Error	-2.222	334	1558	803	2867	118951	320187	3.285	10.730	0	0	0
1	12	17	"A101"	"A101"	7390	22590	100	991	1389	935	67	695	695	711	211	29	58	41	0	2641	4073	2915	71	1148	1148	1174	232	19	91	85	0	0.000	0.000	0.000	0.000	0.000	0.000	0.000	0.000	0.000	0.000	0.000	0.000	0.000	0.000	0.198	0.237	0.242	0.201	2.211	0.280	0.842	80	560	100	296	1493	1789	694	2925	3619	Error	Error	-2.335	296	1493	694	2925	111086	325818	3.213	12.496	0	0	0
1	13	17	"A102"	"A102"	7690	22590	100	931	1149	604	52	714	714	728	220	30	50	36	0	3626	4954	3276	66	1152	1152	1184	283	23	92	91	0	0.000	0.000	0.000	0.000	0.000	0.000	0.000	0.000	0.000	0.000	0.000	0.000	0.000	0.000	0.088	0.114	0.100	0.100	2.275	0.140	0.659	80	560	100	217	2474	2691	435	3802	4237	Error	Error	-3.511	217	2474	435	3802	91911	396310	1.914	13.322	0	0	0
1	14	17	"A102"	"A102"	7990	22590	100	995	1185	596	50	749	749	791	286	36	43	31	0	3785	5557	3886	69	1199	1199	1226	217	17	91	90	0	0.000	0.000	0.000	0.000	0.000	0.000	0.000	0.000	0.000	0.000	0.000	0.000	0.000	0.000	0.095	0.100	0.120	0.128	3.348	0.114	0.582	80	560	100	246	2586	2832	436	4358	4794	Error	Error	-3.394	246	2586	436	4358	94799	444586	1.378	19.959	0	0	0
1	15	17	"A102"	"A102"	8290	22590	100	1063	1230	569	46	758	758	797	318	39	46	28	0	3862	5648	3648	64	1210	1210	1246	250	20	98	97	0	0.000	0.000	0.000	0.000	0.000	0.000	0.000	0.000	0.000	0.000	0.000	0.000	0.000	0.000	0.115	0.106	0.118	0.101	2.567	0.116	0.493	80	560	100	305	2652	2957	472	4438	4910	Error	Error	-3.120	305	2652	472	4438	98437	451861	1.362	17.608	0	0	0
1	16	17	"A103"	"A103"	8590	22580	100	976	988	263	26	799	799	821	245	29	41	16	0	5914	5587	3017	54	1244	1244	1271	201	15	92	83	0	0.000	0.000	0.000	0.000	0.000	0.000	0.000	0.000	0.000	0.000	0.000	0.000	0.000	0.000	0.038	0.044	0.059	0.063	3.025	0.052	0.292	80	560	100	177	4670	4847	189	4343	4532	Error	Error	-4.722	177	4670	189	4343	79078	446996	0.682	21.473	0	0	0
1	17	17	"A103"	"A103"	8890	22580	100	1041	1054	277	26	819	819	834	313	37	42	8	0	6617	6027	2630	43	1263	1263	1295	300	23	93	91	0	0.000	0.000	0.000	0.000	0.000	0.000	0.000	0.000	0.000	0.000	0.000	0.000	0.000	0.000	0.041	0.049	0.070	0.069	2.712	0.050	0.270	80	560	100	222	5354	5576	235	4764	4999	Error	Error	-4.592	222	5354	235	4764	84354	482198	0.703	15.773	0	0	0
1	18	17	"A103"	"A103"	9190	22580	100	879	913	233	25	835	835	851	223	26	27	10	0	4552	4596	1576	34	1281	1281	1318	288	21	93	93	0	0.000	0.000	0.000	0.000	0.000	0.000	0.000	0.000	0.000	0.000	0.000	0.000	0.000	0.000	0.013	0.024	0.049	0.051	3.874	0.034	0.084	80	560	100	44	3271	3315	78	3315	3393	Error	Error	-6.216	44	3271	78	3315	73018	367668	0.278	11.382	0	0	0
1	1	18	"A104"	"A104"	4090	22890	100	960	940	230	24	770	770	782	214	27	46	11	0	5460	5476	3183	58	1162	1162	1180	165	13	91	85	0	0.000	0.000	0.000	0.000	0.000	0.000	0.000	0.000	0.000	0.000	0.000	0.000	0.000	0.000	0.044	0.039	0.057	0.063	3.949	0.040	0.202	80	560	100	190	4298	4488	170	4314	4484	Error	Error	-4.500	190	4298	170	4314	75238	438068	0.738	26.036	0	0	0
1	2	18	"A104"	"A104"	4390	22890	100	879	914	287	31	743	743	760	231	30	37	16	0	5341	5865	3670	62	1150	1150	1223	706	57	78	72	0	0.000	0.000	0.000	0.000	0.000	0.000	0.000	0.000	0.000	0.000	0.000	0.000	0.000	0.000	0.032	0.036	0.056	0.064	4.468	0.043	0.322	80	560	100	136	4191	4327	171	4715	4886	Error	Error	-4.946	136	4191	171	4715	73127	469178	0.667	6.575	0	0	0
1	3	18	"A104"	"A104"	4690	22890	100	835	896	299	33	713	713	765	810	105	5	0	0	5989	6032	3698	61	1118	1118	1204	731	60	77	73	0	0.000	0.000	0.000	0.000	0.000	0.000	0.000	0.000	0.000	0.000	0.000	0.000	0.000	0.000	0.025	0.037	0.059	0.068	5.529	0.044	0.327	80	560	100	122	4871	4993	183	4914	5097	Error	Error	-5.319	122	4871	183	4914	71696	482557	0.162	6.605	0	0	0
1	4	18	"A105"	"A105"	4990	22890	100	929	971	302	31	702	702	738	221	29	51	25	0	6042	6757	3823	56	1122	1122	1128	156	13	96	92	0	0.000	0.000	0.000	0.000	0.000	0.000	0.000	0.000	0.000	0.000	0.000	0.000	0.000	0.000	0.046	0.048	0.059	0.053	2.762	0.180	0.012	80	560	100	227	4920	5147	269	5635	5904	Error	Error	-4.438	227	4920	269	5635	77666	540532	1.054	36.083	0	0	0
1	5	18	"A105"	"A105"	5290	22890	100	926	963	332	34	710	710	731	322	44	38	16	0	7786	6914	4194	60	1114	1114	1167	520	44	80	77	0	0.000	0.000	0.000	0.000	0.000	0.000	0.000	0.000	0.000	0.000	0.000	0.000	0.000	0.000	0.032	0.044	0.047	0.054	3.863	0.054	0.451	80	560	100	216	6672	6888	253	5800	6053	Error	Error	-4.949	216	6672	253	5800	77029	553096	0.720	11.052	0	0	0
1	6	18	"A105"	"A105"	5590	22890	100	986	1031	423	41	714	714	736	227	30	56	26	0	6275	6004	3612	60	1124	1124	1209	712	58	76	71	0	0.000	0.000	0.000	0.000	0.000	0.000	0.000	0.000	0.000	0.000	0.000	0.000	0.000	0.000	0.053	0.065	0.087	0.108	4.433	0.053	0.250	80	560	100	272	5151	5423	317	4880	5197	Error	Error	-4.243	272	5151	317	4880	82488	480332	1.300	6.735	0	0	0
1	7	18	"A106"	"A106"	5890	22890	100	724	748	207	27	749	749	769	213	27	17	3	0	1510	1846	852	46	1168	1168	1195	221	18	68	40	0	0.000	0.000	0.000	0.000	0.000	0.000	0.000	0.000	0.000	0.000	0.000	0.000	0.000	0.000	-0.073	-0.001	0.281	0.330	6.007	0.067	0.018	80	560	100	-25	342	317	-1	678	677	Error	Error	Error	-25	342	-1	678	59828	147690	-0.099	2.946	0	0	0
1	8	18	"A106"	"A106"	6190	22890	100	791	767	192	25	733	733	736	196	26	17	6	0	1549	1986	1138	57	1159	1159	1175	176	14	63	51	0	0.000	0.000	0.000	0.000	0.000	0.000	0.000	0.000	0.000	0.000	0.000	0.000	0.000	0.000	0.149	0.041	0.326	0.311	6.110	0.039	0.016	80	560	100	58	390	448	34	827	861	Error	Error	-2.749	58	390	34	827	61387	158913	0.158	4.608	0	0	0
1	9	18	"A106"	"A106"	6490	22890	100	749	764	219	28	727	727	756	511	67	1	0	0	1550	1909	917	48	1113	1113	1124	161	14	72	60	0	0.000	0.000	0.000	0.000	0.000	0.000	0.000	0.000	0.000	0.000	0.000	0.000	0.000	0.000	0.050	0.046	0.447	0.370	7.126	0.044	0.013	80	560	100	22	437	459	37	796	833	Error	Error	-4.312	22	437	37	796	61097	152758	0.016	4.876	0	0	0
1	10	18	"A107"	"A107"	6800	22890	100	792	828	219	26	689	689	709	239	33	30	10	0	2004	2636	1820	69	1114	1114	1157	297	25	86	65	0	0.000	0.000	0.000	0.000	0.000	0.000	0.000	0.000	0.000	0.000	0.000	0.000	0.000	0.000	0.116	0.091	0.128	0.125	3.640	0.098	0.181	80	560	100	103	890	993	139	1522	1661	Error	Error	-3.111	103	890	139	1522	66243	210912	0.498	4.980	0	0	0
1	11	18	"A107"	"A107"	7100	22890	100	757	797	182	22	698	698	731	282	38	20	1	0	2328	3192	1912	59	1146	1146	1158	179	15	93	87	0	0.000	0.000	0.000	0.000	0.000	0.000	0.000	0.000	0.000	0.000	0.000	0.000	0.000	0.000	0.050	0.048	0.124	0.113	4.625	0.039	0.064	80	560	100	59	1182	1241	99	2046	2145	Error	Error	-4.324	59	1182	99	2046	63721	255346	0.234	11.363	0	0	0
1	12	18	"A107"	"A107"	7400	22890	100	781	825	297	36	726	726	748	239	31	26	12	0	2313	3039	1924	63	1172	1172	1201	221	18	86	77	0	0.000	0.000	0.000	0.000	0.000	0.000	0.000	0.000	0.000	0.000	0.000	0.000	0.000	0.000	0.048	0.053	0.153	0.177	5.057	0.077	0.147	80	560	100	55	1141	1196	99	1867	1966	Error	Error	-4.375	55	1141	99	1867	66031	243104	0.322	8.317	0	0	0
1	13	18	"A108"	"A108"	7700	22890	100	826	864	274	31	740	740	778	322	41	12	6	0	2939	3834	2654	69	1198	1198	1213	214	17	85	78	0	0.000	0.000	0.000	0.000	0.000	0.000	0.000	0.000	0.000	0.000	0.000	0.000	0.000	0.000	0.049	0.047	0.107	0.121	6.370	0.048	0.036	80	560	100	86	1741	1827	124	2636	2760	Error	Error	-4.339	86	1741	124	2636	69127	306688	0.267	12.248	0	0	0
1	14	18	"A108"	"A108"	8000	22890	100	800	835	234	28	783	783	854	398	46	12	0	0	2992	4220	2940	69	1244	1244	1299	342	26	93	85	0	0.000	0.000	0.000	0.000	0.000	0.000	0.000	0.000	0.000	0.000	0.000	0.000	0.000	0.000	0.010	0.017	0.054	0.050	4.412	0.030	0.049	80	560	100	17	1748	1765	52	2976	3028	Error	Error	-6.684	17	1748	52	2976	66818	337610	-0.048	8.541	0	0	0
1	15	18	"A108"	"A108"	8300	22890	100	838	1158	1347	116	750	750	797	492	61	15	5	0	2870	4054	2704	66	1199	1199	1238	581	46	86	70	0	0.000	0.000	0.000	0.000	0.000	0.000	0.000	0.000	0.000	0.000	0.000	0.000	0.000	0.000	0.053	0.143	0.090	0.094	3.793	0.243	0.300	80	560	100	88	1671	1759	408	2855	3263	Error	Error	-4.247	88	1671	408	2855	92628	324305	0.734	4.847	0	0	0
1	16	18	"A109"	"A109"	8600	22890	100	842	941	679	72	776	776	802	239	29	23	6	0	1671	2051	989	48	1234	1234	1248	172	13	78	60	0	0.000	0.000	0.000	0.000	0.000	0.000	0.000	0.000	0.000	0.000	0.000	0.000	0.000	0.000	0.151	0.202	0.300	0.253	3.552	0.409	0.206	80	560	100	66	437	503	165	817	982	Error	Error	-2.727	66	437	165	817	75303	164050	0.582	4.669	0	0	0
1	17	18	"A109"	"A109"	8900	22880	100	845	874	276	31	826	826	839	214	25	25	3	0	1560	1915	891	46	1261	1261	1277	162	12	65	46	0	0.000	0.000	0.000	0.000	0.000	0.000	0.000	0.000	0.000	0.000	0.000	0.000	0.000	0.000	0.064	0.073	0.551	0.509	4.261	0.106	0.039	80	560	100	19	299	318	48	654	702	Error	Error	-3.976	19	299	48	654	69912	153190	0.164	3.938	0	0	0
1	18	18	"A109"	"A109"	9200	22880	100	844	858	215	25	831	831	846	230	27	21	3	0	1708	2004	870	43	1275	1275	1281	167	13	68	60	0	0.000	0.000	0.000	0.000	0.000	0.000	0.000	0.000	0.000	0.000	0.000	0.000	0.000	0.000	0.030	0.037	0.210	0.279	4.802	0.098	0.039	80	560	100	13	433	446	27	729	756	Error	Error	-5.058	13	433	27	729	68644	160295	0.052	4.329	0	0	0
1	1	19	"A110"	"A110"	4090	23190	100	927	940	298	31	811	811	834	229	27	33	15	0	3233	4697	3396	72	1223	1223	1230	168	13	92	88	0	0.000	0.000	0.000	0.000	0.000	0.000	0.000	0.000	0.000	0.000	0.000	0.000	0.000	0.000	0.058	0.037	0.072	0.096	5.218	0.045	0.180	80	560	100	116	2010	2126	129	3474	3603	Error	Error	-4.115	116	2010	129	3474	75165	375732	0.463	20.637	0	0	0
1	2	19	"A110"	"A110"	4400	23190	100	867	893	270	30	779	779	843	724	85	3	0	0	3878	5102	3249	63	1189	1189	1259	844	67	86	68	0	0.000	0.000	0.000	0.000	0.000	0.000	0.000	0.000	0.000	0.000	0.000	0.000	0.000	0.000	0.033	0.029	0.068	0.057	3.757	0.037	0.101	80	560	100	88	2689	2777	114	3913	4027	Error	Error	-4.933	88	2689	114	3913	71400	408198	0.069	4.553	0	0	0
1	3	19	"A110"	"A110"	4700	23190	100	822	832	210	25	703	703	726	211	29	35	6	0	4490	4664	2207	47	1140	1140	1157	161	13	96	91	0	0.000	0.000	0.000	0.000	0.000	0.000	0.000	0.000	0.000	0.000	0.000	0.000	0.000	0.000	0.036	0.037	0.073	0.056	3.804	0.026	0.056	80	560	100	119	3350	3469	129	3524	3653	Error	Error	-4.815	119	3350	129	3524	66593	373105	0.502	21.783	0	0	0
1	4	19	"A111"	"A111"	5000	23190	100	751	770	218	28	692	692	718	222	30	23	7	0	2537	3274	2138	65	1115	1115	1127	152	13	92	91	0	0.000	0.000	0.000	0.000	0.000	0.000	0.000	0.000	0.000	0.000	0.000	0.000	0.000	0.000	0.041	0.036	0.091	0.099	4.675	0.031	0.039	80	560	100	59	1422	1481	78	2159	2237	Error	Error	-4.591	59	1422	78	2159	61626	261959	0.234	14.125	0	0	0
1	5	19	"A111"	"A111"	5300	23190	100	805	832	247	29	705	705	729	224	30	27	10	0	3169	4339	2984	68	1135	1135	1152	174	15	93	90	0	0.000	0.000	0.000	0.000	0.000	0.000	0.000	0.000	0.000	0.000	0.000	0.000	0.000	0.000	0.049	0.040	0.055	0.063	3.454	0.043	0.137	80	560	100	100	2034	2134	127	3204	3331	Error	Error	-4.346	100	2034	127	3204	66556	347133	0.460	18.316	0	0	0
1	6	19	"A111"	"A111"	5600	23190	100	746	751	194	25	692	692	739	463	62	1	0	0	2719	3801	2499	65	1105	1105	1116	146	13	95	90	0	0.000	0.000	0.000	0.000	0.000	0.000	0.000	0.000	0.000	0.000	0.000	0.000	0.000	0.000	0.033	0.022	0.057	0.052	4.425	0.028	0.029	80	560	100	54	1614	1668	59	2696	2755	Error	Error	-4.902	54	1614	59	2696	60091	304117	0.026	18.390	0	0	0
1	7	19	"A112"	"A112"	5900	23190	100	955	964	304	31	750	750	759	205	27	50	21	0	4043	5067	3052	60	1174	1174	1195	210	17	86	82	0	0.000	0.000	0.000	0.000	0.000	0.000	0.000	0.000	0.000	0.000	0.000	0.000	0.000	0.000	0.071	0.055	0.070	0.090	4.579	0.049	0.181	80	560	100	205	2869	3074	214	3893	4107	Error	Error	-3.807	205	2869	214	3893	77089	405393	1.000	18.438	0	0	0
1	8	19	"A112"	"A112"	6200	23190	100	955	981	307	31	712	712	744	215	28	53	22	0	7320	6837	3098	45	1143	1143	1155	183	15	97	96	0	0.000	0.000	0.000	0.000	0.000	0.000	0.000	0.000	0.000	0.000	0.000	0.000	0.000	0.000	0.039	0.047	0.060	0.052	3.074	0.047	0.274	80	560	100	243	6177	6420	269	5694	5963	Error	Error	-4.668	243	6177	269	5694	78445	546980	1.102	31.049	0	0	0
1	9	19	"A112"	"A112"	6500	23190	100	953	965	257	26	697	697	710	274	38	48	15	0	5626	6517	3458	53	1103	1103	1129	296	26	97	95	0	0.000	0.000	0.000	0.000	0.000	0.000	0.000	0.000	0.000	0.000	0.000	0.000	0.000	0.000	0.057	0.050	0.051	0.051	2.472	0.050	0.341	80	560	100	256	4523	4779	268	5414	5682	Error	Error	-4.143	256	4523	268	5414	77188	521334	0.931	18.203	0	0	0
1	10	19	"A113"	"A113"	6800	23190	100	803	807	219	27	708	708	728	221	30	22	5	0	3358	3699	1731	46	1142	1142	1160	189	16	98	95	0	0.000	0.000	0.000	0.000	0.000	0.000	0.000	0.000	0.000	0.000	0.000	0.000	0.000	0.000	0.043	0.039	0.077	0.066	4.324	0.036	0.058	80	560	100	95	2216	2311	99	2557	2656	Error	Error	-4.544	95	2216	99	2557	64576	295886	0.357	13.434	0	0	0
1	11	19	"A113"	"A113"	7100	23190	100	829	865	328	37	725	725	739	210	28	36	13	0	4823	4726	2494	52	1177	1177	1208	221	18	97	87	0	0.000	0.000	0.000	0.000	0.000	0.000	0.000	0.000	0.000	0.000	0.000	0.000	0.000	0.000	0.029	0.039	0.072	0.076	3.471	0.048	0.025	80	560	100	104	3646	3750	140	3549	3689	Error	Error	-5.132	104	3646	140	3549	69235	378083	0.600	15.919	0	0	0
1	12	19	"A113"	"A113"	7400	23190	100	868	871	209	23	728	728	754	253	33	30	6	0	4864	4630	2334	50	1168	1168	1188	206	17	98	91	0	0.000	0.000	0.000	0.000	0.000	0.000	0.000	0.000	0.000	0.000	0.000	0.000	0.000	0.000	0.038	0.041	0.048	0.058	4.470	0.031	0.066	80	560	100	140	3696	3836	143	3462	3605	Error	Error	-4.722	140	3696	143	3462	69671	370421	0.462	16.709	0	0	0
1	13	19	"A114"	"A114"	7700	23190	100	832	893	295	33	707	707	757	507	66	8	2	0	6047	5799	2870	49	1153	1153	1166	157	13	97	93	0	0.000	0.000	0.000	0.000	0.000	0.000	0.000	0.000	0.000	0.000	0.000	0.000	0.000	0.000	0.026	0.040	0.045	0.050	3.977	0.042	0.181	80	560	100	125	4894	5019	186	4646	4832	Error	Error	-5.291	125	4894	186	4646	71460	463950	0.268	29.510	0	0	0
1	14	19	"A114"	"A114"	8000	23190	100	977	982	265	26	711	711	811	917	113	1	0	0	8031	7673	2821	36	1151	1151	1230	800	65	100	98	0	0.000	0.000	0.000	0.000	0.000	0.000	0.000	0.000	0.000	0.000	0.000	0.000	0.000	0.000	0.039	0.042	0.050	0.046	2.003	0.060	0.081	80	560	100	266	6880	7146	271	6522	6793	Error	Error	-4.693	266	6880	271	6522	78540	613828	0.186	8.054	0	0	0
1	15	19	"A114"	"A114"	8300	23190	100	1013	1056	288	27	766	766	791	260	32	48	20	0	8135	7842	2480	31	1218	1218	1235	208	16	100	100	0	0.000	0.000	0.000	0.000	0.000	0.000	0.000	0.000	0.000	0.000	0.000	0.000	0.000	0.000	0.036	0.044	0.045	0.037	2.439	0.046	0.235	80	560	100	247	6917	7164	290	6624	6914	Error	Error	-4.808	247	6917	290	6624	84519	627328	1.019	31.764	0	0	0
1	16	19	"A115"	"A115"	8600	23190	100	885	916	245	26	791	791	820	263	32	25	6	0	2650	3161	1963	62	1239	1239	1264	182	14	88	78	0	0.000	0.000	0.000	0.000	0.000	0.000	0.000	0.000	0.000	0.000	0.000	0.000	0.000	0.000	0.067	0.065	0.097	0.104	4.578	0.065	0.100	80	560	100	94	1411	1505	125	1922	2047	Error	Error	-3.908	94	1411	125	1922	73264	252897	0.365	10.423	0	0	0
1	17	19	"A115"	"A115"	8900	23180	100	899	905	229	25	815	815	833	220	26	28	6	0	2467	3257	1854	56	1284	1284	1294	188	14	95	82	0	0.000	0.000	0.000	0.000	0.000	0.000	0.000	0.000	0.000	0.000	0.000	0.000	0.000	0.000	0.071	0.046	0.142	0.116	4.072	0.038	0.039	80	560	100	84	1183	1267	90	1973	2063	Error	Error	-3.816	84	1183	90	1973	72398	260564	0.327	10.441	0	0	0
1	18	19	"A115"	"A115"	9200	23180	100	981	976	243	24	892	892	919	414	45	10	1	0	2609	3296	1849	56	1300	1300	1306	182	13	95	91	0	0.000	0.000	0.000	0.000	0.000	0.000	0.000	0.000	0.000	0.000	0.000	0.000	0.000	0.000	0.068	0.042	0.100	0.082	4.259	0.040	0.052	80	560	100	89	1309	1398	84	1996	2080	Error	Error	-3.879	89	1309	84	1996	78065	263648	0.138	10.934	0	0	0
1	1	20	"A116"	"A116"	4100	23490	100	1039	1043	262	25	794	794	862	555	64	10	1	0	5201	4979	2016	40	1202	1202	1293	857	66	88	81	0	0.000	0.000	0.000	0.000	0.000	0.000	0.000	0.000	0.000	0.000	0.000	0.000	0.000	0.000	0.061	0.066	0.072	0.086	3.001	0.409	0.396	80	560	100	245	3999	4244	249	3777	4026	Error	Error	-4.029	245	3999	249	3777	83469	398334	0.326	4.301	0	0	0
1	2	20	"A116"	"A116"	4400	23490	100	1063	1052	314	29	772	772	800	293	36	50	17	0	7585	7016	2873	40	1197	1197	1243	362	29	95	91	0	0.000	0.000	0.000	0.000	0.000	0.000	0.000	0.000	0.000	0.000	0.000	0.000	0.000	0.000	0.046	0.048	0.054	0.058	3.068	0.050	0.344	80	560	100	291	6388	6679	280	5819	6099	Error	Error	-4.456	291	6388	280	5819	84134	561265	0.860	15.948	0	0	0
1	3	20	"A116"	"A116"	4700	23490	100	1036	1053	258	24	731	731	767	409	53	33	2	0	8554	7812	2851	36	1141	1141	1175	460	39	96	92	0	0.000	0.000	0.000	0.000	0.000	0.000	0.000	0.000	0.000	0.000	0.000	0.000	0.000	0.000	0.041	0.048	0.047	0.042	2.590	0.045	0.365	80	560	100	305	7413	7718	322	6671	6993	Error	Error	-4.603	305	7413	322	6671	84260	624999	0.699	14.428	0	0	0
1	4	20	"A117"	"A117"	5000	23490	100	739	772	262	33	722	722	726	195	26	26	7	0	1429	1617	630	38	1152	1152	1157	159	13	68	43	0	0.000	0.000	0.000	0.000	0.000	0.000	0.000	0.000	0.000	0.000	0.000	0.000	0.000	0.000	0.061	0.108	0.500	0.496	5.172	0.182	0.054	80	560	100	17	277	294	50	465	515	Error	Error	-4.026	17	277	50	465	61766	129345	0.236	2.893	0	0	0
1	5	20	"A117"	"A117"	5300	23490	100	786	839	261	31	730	730	759	269	35	26	2	0	1613	1922	900	46	1154	1154	1187	268	22	66	42	0	0.000	0.000	0.000	0.000	0.000	0.000	0.000	0.000	0.000	0.000	0.000	0.000	0.000	0.000	0.122	0.142	0.287	0.257	4.746	0.212	0.086	80	560	100	56	459	515	109	768	877	Error	Error	-3.035	56	459	109	768	67156	153751	0.297	2.743	0	0	0
1	6	20	"A117"	"A117"	5600	23490	100	724	767	362	47	717	717	742	209	28	15	5	0	1422	1788	869	48	1170	1170	1193	212	17	55	41	0	0.000	0.000	0.000	0.000	0.000	0.000	0.000	0.000	0.000	0.000	0.000	0.000	0.000	0.000	0.028	0.081	0.501	0.368	6.777	0.099	0.039	80	560	100	7	252	259	50	618	668	Error	Error	-5.170	7	252	50	618	61391	143060	0.120	2.807	0	0	0
1	7	20	"A118"	"A118"	5900	23490	100	783	801	270	33	732	732	752	221	29	20	7	0	2753	3213	1794	55	1166	1166	1175	154	13	88	86	0	0.000	0.000	0.000	0.000	0.000	0.000	0.000	0.000	0.000	0.000	0.000	0.000	0.000	0.000	0.032	0.034	0.090	0.100	5.733	0.047	0.050	80	560	100	51	1587	1638	69	2047	2116	Error	Error	-4.960	51	1587	69	2047	64088	257050	0.222	13.234	0	0	0
1	8	20	"A118"	"A118"	6200	23490	100	768	769	203	26	731	731	748	206	27	18	6	0	2809	3777	2726	72	1162	1162	1173	167	14	87	82	0	0.000	0.000	0.000	0.000	0.000	0.000	0.000	0.000	0.000	0.000	0.000	0.000	0.000	0.000	0.022	0.015	0.054	0.076	4.937	0.027	0.054	80	560	100	37	1647	1684	38	2615	2653	Error	Error	-5.476	37	1647	38	2615	61486	302125	0.102	15.593	0	0	0
1	9	20	"A118"	"A118"	6500	23490	100	790	775	216	27	734	734	749	213	28	22	3	0	2782	3492	2337	66	1120	1120	1135	154	13	83	78	0	0.000	0.000	0.000	0.000	0.000	0.000	0.000	0.000	0.000	0.000	0.000	0.000	0.000	0.000	0.034	0.017	0.081	0.075	4.783	0.033	0.068	80	560	100	56	1662	1718	41	2372	2413	Error	Error	-4.891	56	1662	41	2372	62011	279342	0.122	15.305	0	0	0
1	10	20	"A119"	"A119"	6810	23490	100	807	836	259	30	747	747	767	213	27	26	12	0	1789	2327	1470	63	1179	1179	1200	177	14	80	70	0	0.000	0.000	0.000	0.000	0.000	0.000	0.000	0.000	0.000	0.000	0.000	0.000	0.000	0.000	0.098	0.078	0.197	0.237	3.763	0.201	0.222	80	560	100	60	610	670	89	1148	1237	Error	Error	-3.346	60	610	89	1148	66918	186162	0.324	6.367	0	0	0
1	11	20	"A119"	"A119"	7110	23490	100	863	962	366	38	784	784	975	1687	173	0	0	0	2087	2982	1773	59	1238	1238	1411	1201	85	42	31	0	0.000	0.000	0.000	0.000	0.000	0.000	0.000	0.000	0.000	0.000	0.000	0.000	0.000	0.000	0.093	0.102	0.158	0.156	2.981	1.138	0.571	80	560	100	79	849	928	178	1744	1922	Error	Error	-3.426	79	849	178	1744	76957	238597	-0.008	1.308	0	0	0
1	12	20	"A119"	"A119"	7410	23490	100	890	935	284	30	752	752	782	290	37	31	8	0	2139	3160	2139	67	1193	1193	1234	357	28	80	68	0	0.000	0.000	0.000	0.000	0.000	0.000	0.000	0.000	0.000	0.000	0.000	0.000	0.000	0.000	0.146	0.093	0.142	0.163	3.967	0.095	0.249	80	560	100	138	946	1084	183	1967	2150	Error	Error	-2.777	138	946	183	1967	74820	252803	0.528	5.395	0	0	0
1	13	20	"A120"	"A120"	7710	23490	100	782	801	206	25	728	728	750	221	29	17	3	0	1625	1948	1061	54	1176	1176	1191	177	14	78	62	0	0.000	0.000	0.000	0.000	0.000	0.000	0.000	0.000	0.000	0.000	0.000	0.000	0.000	0.000	0.120	0.095	0.321	0.287	5.036	0.114	0.082	80	560	100	54	449	503	73	772	845	Error	Error	-3.056	54	449	73	772	64108	155813	0.231	4.277	0	0	0
1	14	20	"A120"	"A120"	8010	23490	100	827	847	230	27	736	736	750	208	27	33	10	0	1826	2173	1018	46	1167	1167	1194	189	15	91	76	0	0.000	0.000	0.000	0.000	0.000	0.000	0.000	0.000	0.000	0.000	0.000	0.000	0.000	0.000	0.138	0.110	0.224	0.213	2.851	0.118	0.113	80	560	100	91	659	750	111	1006	1117	Error	Error	-2.856	91	659	111	1006	67750	173868	0.466	5.180	0	0	0
1	15	20	"A120"	"A120"	8310	23490	100	804	855	269	31	784	784	794	229	28	20	10	0	1818	2188	1144	52	1198	1198	1211	182	15	88	72	0	0.000	0.000	0.000	0.000	0.000	0.000	0.000	0.000	0.000	0.000	0.000	0.000	0.000	0.000	0.032	0.072	0.203	0.199	3.516	0.138	0.156	80	560	100	20	620	640	71	990	1061	Error	Error	-4.954	20	620	71	990	68404	175026	0.266	5.368	0	0	0
1	16	20	"A121"	"A121"	8610	23490	100	912	1000	418	41	781	781	798	228	28	43	18	0	4630	6049	4540	75	1238	1238	1242	167	13	85	80	0	0.000	0.000	0.000	0.000	0.000	0.000	0.000	0.000	0.000	0.000	0.000	0.000	0.000	0.000	0.039	0.046	0.050	0.083	5.030	0.038	0.163	80	560	100	131	3392	3523	219	4811	5030	Error	Error	-4.694	131	3392	219	4811	80008	483901	0.886	28.784	0	0	0
1	17	20	"A121"	"A121"	8910	23490	100	1143	1177	312	26	863	863	882	231	26	57	27	0	5752	7336	4687	63	1325	1325	1359	290	21	100	98	0	0.000	0.000	0.000	0.000	0.000	0.000	0.000	0.000	0.000	0.000	0.000	0.000	0.000	0.000	0.063	0.052	0.061	0.057	2.740	0.047	0.382	80	560	100	280	4427	4707	314	6011	6325	Error	Error	-3.983	280	4427	314	6011	94123	586842	1.277	20.610	0	0	0
1	18	20	"A121"	"A121"	9210	23480	100	1139	1168	368	31	931	931	951	261	27	43	16	0	4880	6362	4194	65	1371	1371	1443	454	31	88	82	0	0.000	0.000	0.000	0.000	0.000	0.000	0.000	0.000	0.000	0.000	0.000	0.000	0.000	0.000	0.059	0.047	0.052	0.063	3.926	0.048	0.314	80	560	100	208	3509	3717	237	4991	5228	Error	Error	-4.076	208	3509	237	4991	93471	508993	0.831	10.835	0	0	0
1	1	21	"Blank"	"Blank"	4100	23800	100	845	839	179	21	814	814	841	203	24	15	1	0	1212	1226	118	9	1191	1191	1203	139	11	18	1	0	0.000	0.000	0.000	0.000	0.000	0.000	0.000	0.000	0.000	0.000	0.000	0.000	0.000	0.000	1.476	0.714	0.960	1.175	4.674	6.196	0.022	80	560	100	31	21	52	25	35	60	Error	Error	0.562	31	21	25	35	67081	98079	-0.010	0.165	0	0	0
1	2	21	"Blank"	"Blank"	4410	23790	100	705	758	201	26	789	789	807	214	26	13	3	0	1118	1126	137	12	1159	1159	1186	273	23	1	0	0	0.000	0.000	0.000	0.000	0.000	0.000	0.000	0.000	0.000	0.000	0.000	0.000	0.000	0.000	2.049	0.939	1.688	1.638	5.693	0.763	0.765	80	560	100	-84	-41	-125	-31	-33	-64	Error	Error	1.035	-84	-41	-31	-33	60677	90070	-0.229	-0.220	0	0	0
1	3	21	"Blank"	"Blank"	4710	23790	100	811	836	181	21	790	790	817	220	26	21	1	0	1216	1232	147	11	1190	1190	1200	149	12	22	5	0	0.000	0.000	0.000	0.000	0.000	0.000	0.000	0.000	0.000	0.000	0.000	0.000	0.000	0.000	0.808	1.095	1.434	1.072	6.036	3.517	0.072	80	560	100	21	26	47	46	42	88	Error	Error	-0.308	21	26	46	42	66869	98548	0.086	0.215	0	0	0
1	4	21	"Blank"	"Blank"	5010	23790	100	796	794	193	24	768	768	791	243	30	11	1	0	1163	1178	128	10	1186	1186	1212	193	15	7	0	0	0.000	0.000	0.000	0.000	0.000	0.000	0.000	0.000	0.000	0.000	0.000	0.000	0.000	0.000	-1.217	-3.250	1.565	1.440	3.809	3.300	0.048	80	560	100	28	-23	5	26	-8	18	Error	Error	Error	28	-23	26	-8	63485	94214	0.012	-0.176	0	0	0
1	5	21	"Blank"	"Blank"	5310	23790	100	751	767	168	21	755	755	778	262	33	7	0	0	1155	1158	123	10	1169	1169	1189	233	19	2	0	0	0.000	0.000	0.000	0.000	0.000	0.000	0.000	0.000	0.000	0.000	0.000	0.000	0.000	0.000	0.286	-1.091	1.800	1.351	6.614	5.121	0.011	80	560	100	-4	-14	-18	12	-11	1	Error	Error	-1.807	-4	-14	12	-11	61330	92625	-0.042	-0.133	0	0	0
1	6	21	"Blank"	"Blank"	5610	23790	100	763	772	213	27	777	777	792	199	25	12	2	0	1199	1226	228	18	1201	1201	1215	149	12	16	3	0	0.000	0.000	0.000	0.000	0.000	0.000	0.000	0.000	0.000	0.000	0.000	0.000	0.000	0.000	7.000	-0.200	0.926	1.246	5.435	1.638	0.095	80	560	100	-14	-2	-16	-5	25	20	Error	Error	2.807	-14	-2	-5	25	61756	98056	-0.101	0.074	0	0	0
1	7	21	"Blank"	"Blank"	5910	23790	100	791	850	486	57	778	778	796	229	28	15	3	0	1219	1255	258	20	1185	1185	1208	224	18	11	5	0	0.000	0.000	0.000	0.000	0.000	0.000	0.000	0.000	0.000	0.000	0.000	0.000	0.000	0.000	0.382	1.029	1.406	1.402	4.127	2.185	0.248	80	560	100	13	34	47	72	70	142	Error	Error	-1.387	13	34	72	70	67967	100376	0.236	0.210	0	0	0
1	8	21	"Blank"	"Blank"	6210	23790	100	746	765	204	26	776	776	799	213	26	12	3	0	1205	1205	128	10	1197	1197	1199	154	12	11	2	0	0.000	0.000	0.000	0.000	0.000	0.000	0.000	0.000	0.000	0.000	0.000	0.000	0.000	0.000	-3.750	-1.375	1.200	1.283	3.766	75.131	0.000	80	560	100	-30	8	-22	-11	8	-3	Error	Error	Error	-30	8	-11	8	61192	96379	-0.160	0.039	0	0	0
1	9	21	"Blank"	"Blank"	6510	23790	100	800	804	194	24	810	810	816	217	26	12	1	0	1213	1237	125	10	1209	1209	1230	160	13	12	2	0	0.000	0.000	0.000	0.000	0.000	0.000	0.000	0.000	0.000	0.000	0.000	0.000	0.000	0.000	-2.500	-0.214	2.000	2.517	5.029	6.584	0.015	80	560	100	-10	4	-6	-6	28	22	Error	Error	Error	-10	4	-6	28	64357	98928	-0.055	0.044	0	0	0
1	10	21	"Blank"	"Blank"	6810	23790	100	824	829	197	23	820	820	841	263	31	11	1	0	1215	1211	138	11	1239	1239	1261	214	16	2	0	0	0.000	0.000	0.000	0.000	0.000	0.000	0.000	0.000	0.000	0.000	0.000	0.000	0.000	0.000	-0.167	-0.321	1.078	1.003	6.431	1.561	0.316	80	560	100	4	-24	-20	9	-28	-19	Error	Error	Error	4	-24	9	-28	66311	96884	-0.046	-0.234	0	0	0
1	11	21	"Blank"	"Blank"	7110	23790	100	785	817	203	24	792	792	815	264	32	11	2	0	1182	1198	183	15	1219	1219	1241	262	21	2	2	0	0.000	0.000	0.000	0.000	0.000	0.000	0.000	0.000	0.000	0.000	0.000	0.000	0.000	0.000	0.189	-1.190	0.843	1.206	4.577	0.868	0.477	80	560	100	-7	-37	-44	25	-21	4	Error	Error	-2.402	-7	-37	25	-21	65374	95809	0.008	-0.164	0	0	0
1	12	21	"Blank"	"Blank"	7410	23790	100	792	813	213	26	818	818	847	331	39	5	1	0	1273	1285	200	15	1231	1231	1254	309	24	5	2	0	0.000	0.000	0.000	0.000	0.000	0.000	0.000	0.000	0.000	0.000	0.000	0.000	0.000	0.000	-0.619	-0.093	1.342	1.374	5.416	1.554	0.138	80	560	100	-26	42	16	-5	54	49	Error	Error	Error	-26	42	-5	54	65026	102816	-0.103	0.100	0	0	0
1	13	21	"Blank"	"Blank"	7710	23790	100	771	773	200	25	793	793	808	218	26	11	1	0	1230	1270	259	20	1234	1234	1245	136	10	12	6	0	0.000	0.000	0.000	0.000	0.000	0.000	0.000	0.000	0.000	0.000	0.000	0.000	0.000	0.000	5.500	-0.556	1.326	1.661	3.659	1.750	0.053	80	560	100	-22	-4	-26	-20	36	16	Error	Error	2.459	-22	-4	-20	36	61825	101607	-0.161	0.184	0	0	0
1	14	21	"Blank"	"Blank"	8010	23790	100	896	966	354	36	845	845	865	231	26	25	10	0	1356	1441	302	20	1271	1271	1296	183	14	33	15	0	0.000	0.000	0.000	0.000	0.000	0.000	0.000	0.000	0.000	0.000	0.000	0.000	0.000	0.000	0.600	0.712	1.257	1.056	3.866	0.967	0.437	80	560	100	51	85	136	121	170	291	Error	Error	-0.737	51	85	121	170	77250	115244	0.437	0.792	0	0	0
1	15	21	"Blank"	"Blank"	8310	23790	100	836	885	329	37	865	865	893	231	25	12	6	0	1258	1275	176	13	1286	1286	1302	177	13	13	1	0	0.000	0.000	0.000	0.000	0.000	0.000	0.000	0.000	0.000	0.000	0.000	0.000	0.000	0.000	1.036	-1.818	1.764	1.444	5.174	2.995	0.124	80	560	100	-29	-28	-57	20	-11	9	Error	Error	0.051	-29	-28	20	-11	70811	101966	-0.035	-0.153	0	0	0
1	16	21	"Blank"	"Blank"	8610	23790	100	832	852	242	28	832	832	850	256	30	16	2	0	1286	1312	155	11	1278	1278	1287	205	15	11	2	0	0.000	0.000	0.000	0.000	0.000	0.000	0.000	0.000	0.000	0.000	0.000	0.000	0.000	0.000	0.000	0.588	1.700	1.646	3.646	3.678	0.047	80	560	100	0	8	8	20	34	54	Error	Error	Error	0	8	20	34	68145	104947	0.008	0.122	0	0	0
1	17	21	"Blank"	"Blank"	8910	23790	100	943	967	261	26	935	935	955	240	25	21	5	0	1396	1407	163	11	1386	1386	1388	190	13	12	3	0	0.000	0.000	0.000	0.000	0.000	0.000	0.000	0.000	0.000	0.000	0.000	0.000	0.000	0.000	0.800	1.524	1.282	1.412	3.815	1.753	0.163	80	560	100	8	10	18	32	21	53	Error	Error	-0.322	8	10	32	21	77337	112554	0.050	0.100	0	0	0
1	18	21	"Blank"	"Blank"	9210	23790	100	912	955	247	25	934	934	961	348	36	10	2	0	1435	1465	176	12	1420	1420	1431	183	12	18	3	0	0.000	0.000	0.000	0.000	0.000	0.000	0.000	0.000	0.000	0.000	0.000	0.000	0.000	0.000	-1.467	0.467	1.671	1.549	5.300	2.902	0.053	80	560	100	-22	15	-7	21	45	66	Error	Error	Error	-22	15	21	45	76416	117167	-0.017	0.186	0	0	0
