# Supplementary material for: Application of hybridization control probe to increase accuracy on ligation detection or minisequencing diagnostic microarrays
Source: BMC Res Notes. 2009 Dec 14;2:249. doi: 10.1186/1756-0500-2-249 (PMC2799435; doi:10.1186/1756-0500-2-249)
Supplement: Additional file 3 — Gpr_files. Zip-compressed file containing raw microarray data in GenePix results format (.gpr) and GAL (GenePix Array List) files. [file 1756-0500-2-249-S3.ZIP › gpr_files/slide5/lasi5_6-16.gpr]

ATF	1.0
30	76    
"Type=GenePix Results 3"
"DateTime=2009/04/29 14:56:44"
"Settings=C:\Axon\Data\HPV\290409\lasi5_1_16.gps"
"GalFile=C:\Axon\Data\HPV\ArrayIt_032009_InstiBioGalfile.gal"
"ArrayOfArrays=6-16"
"PixelSize=10"
"Wavelengths=532	488"
"ImageFiles=C:\Axon\Data\HPV\290409\lasi5_1-16.tif 2	C:\Axon\Data\HPV\290409\lasi5_1-16.tif 3"
"NormalizationMethod=None"
"NormalizationFactors=1	1"
"JpegImage="
"StdDev=Type 1"
"RatioFormulations=W1/W3 (#1/532)	W1/W4 (#1/488)	W3/W4 (532/488)"
"FeatureType=Circular"
"Barcode="
"BackgroundSubtraction=LocalFeature"
"ImageOrigin=0, 0"
"JpegOrigin=3720, 0"
"Creator=GenePix Pro 6.1.0.2"
"Scanner=GenePix 4200A 01 Autoloader [2]"
"FocusPosition=0"
"Temperature=24.4375"
"LinesAveraged=2"
"Comment="
"PMTGain=600	500"
"ScanPower=100	100"
"LaserPower=2.67883	2.56775"
"Filters=Standard Green	Standard Blue"
"ScanRegion=372,0,1916,6892"
"Supplier="
"Block"	"Column"	"Row"	"Name"	"ID"	"X"	"Y"	"Dia."	"F532 Median"	"F532 Mean"	"F532 SD"	"F532 CV"	"B532"	"B532 Median"	"B532 Mean"	"B532 SD"	"B532 CV"	"% > B532+1SD"	"% > B532+2SD"	"F532 % Sat."	"F488 Median"	"F488 Mean"	"F488 SD"	"F488 CV"	"B488"	"B488 Median"	"B488 Mean"	"B488 SD"	"B488 CV"	"% > B488+1SD"	"% > B488+2SD"	"F488 % Sat."	"Ratio of Medians (#1/532)"	"Ratio of Means (#1/532)"	"Median of Ratios (#1/532)"	"Mean of Ratios (#1/532)"	"Ratios SD (#1/532)"	"Rgn Ratio (#1/532)"	"Rgn R2 (#1/532)"	"Ratio of Medians (#1/488)"	"Ratio of Means (#1/488)"	"Median of Ratios (#1/488)"	"Mean of Ratios (#1/488)"	"Ratios SD (#1/488)"	"Rgn Ratio (#1/488)"	"Rgn R2 (#1/488)"	"Ratio of Medians (532/488)"	"Ratio of Means (532/488)"	"Median of Ratios (532/488)"	"Mean of Ratios (532/488)"	"Ratios SD (532/488)"	"Rgn Ratio (532/488)"	"Rgn R2 (532/488)"	"F Pixels"	"B Pixels"	"Circularity"	"Sum of Medians (#1/532)"	"Sum of Medians (#1/488)"	"Sum of Medians (532/488)"	"Sum of Means (#1/532)"	"Sum of Means (#1/488)"	"Sum of Means (532/488)"	"Log Ratio (#1/532)"	"Log Ratio (#1/488)"	"Log Ratio (532/488)"	"F532 Median - B532"	"F488 Median - B488"	"F532 Mean - B532"	"F488 Mean - B488"	"F532 Total Intensity"	"F488 Total Intensity"	"SNR 532"	"SNR 488"	"Flags"	"Normalize"	"Autoflag"
1	1	1	"A1"	"A1"	13030	17770	100	1011	1066	397	37	750	750	775	269	34	50	27	0	9188	8917	5826	65	1326	1326	1382	764	55	83	76	0	0.000	0.000	0.000	0.000	0.000	0.000	0.000	0.000	0.000	0.000	0.000	0.000	0.000	0.000	0.033	0.042	0.048	0.053	3.854	0.045	0.390	80	560	100	261	7862	8123	316	7591	7907	Error	Error	-4.913	261	7862	316	7591	85303	713323	1.082	9.863	0	0	0
1	2	1	"A1"	"A1"	13330	17760	100	816	869	313	36	722	722	965	2145	222	0	0	0	6095	6449	3719	57	1307	1307	1618	2503	154	70	48	0	0.000	0.000	0.000	0.000	0.000	0.000	0.000	0.000	0.000	0.000	0.000	0.000	0.000	0.000	0.020	0.029	0.043	0.067	5.536	0.030	0.130	80	560	100	94	4788	4882	147	5142	5289	Error	Error	-5.671	94	4788	147	5142	69503	515907	-0.045	1.930	0	0	0
1	3	1	"A1"	"A1"	13630	17760	100	1023	1075	450	41	745	745	794	584	73	25	3	0	5683	7985	6425	80	1311	1311	1437	1056	73	67	65	0	0.000	0.000	0.000	0.000	0.000	0.000	0.000	0.000	0.000	0.000	0.000	0.000	0.000	0.000	0.064	0.049	0.056	0.079	5.509	0.062	0.345	80	560	100	278	4372	4650	330	6674	7004	Error	Error	-3.975	278	4372	330	6674	86012	638761	0.481	6.201	0	0	0
1	4	1	"A2"	"A2"	13930	17760	100	1241	1230	464	37	717	717	748	249	33	70	52	0	16275	12440	7936	63	1344	1344	1393	435	31	87	76	0	0.000	0.000	0.000	0.000	0.000	0.000	0.000	0.000	0.000	0.000	0.000	0.000	0.000	0.000	0.035	0.046	0.052	0.061	2.744	0.046	0.585	80	560	100	524	14931	15455	513	11096	11609	Error	Error	-4.833	524	14931	513	11096	98415	995193	1.936	25.395	0	0	0
1	5	1	"A2"	"A2"	14230	17760	100	1060	1141	507	44	694	694	709	222	31	61	47	0	12790	9364	7241	77	1317	1317	1397	721	51	63	61	0	0.000	0.000	0.000	0.000	0.000	0.000	0.000	0.000	0.000	0.000	0.000	0.000	0.000	0.000	0.032	0.056	0.063	0.101	4.375	0.044	0.365	80	560	100	366	11473	11839	447	8047	8494	Error	Error	-4.970	366	11473	447	8047	91267	749110	1.946	11.050	0	0	0
1	6	1	"A2"	"A2"	14530	17760	100	1232	1221	426	34	734	734	752	238	31	66	52	0	12126	10381	7583	73	1353	1353	1456	856	58	68	61	0	0.000	0.000	0.000	0.000	0.000	0.000	0.000	0.000	0.000	0.000	0.000	0.000	0.000	0.000	0.046	0.054	0.063	0.097	4.560	0.047	0.504	80	560	100	498	10773	11271	487	9028	9515	Error	Error	-4.435	498	10773	487	9028	97694	830461	1.971	10.426	0	0	0
1	7	1	"A3"	"A3"	14830	17760	100	1041	1102	391	35	723	723	758	275	36	56	33	0	7483	9082	6516	71	1362	1362	1391	283	20	86	80	0	0.000	0.000	0.000	0.000	0.000	0.000	0.000	0.000	0.000	0.000	0.000	0.000	0.000	0.000	0.052	0.049	0.056	0.070	2.972	0.043	0.396	80	560	100	318	6121	6439	379	7720	8099	Error	Error	-4.267	318	6121	379	7720	88176	726532	1.251	27.177	0	0	0
1	8	1	"A3"	"A3"	15130	17760	100	1345	1281	411	32	730	730	752	236	31	75	60	0	17008	14278	7721	54	1387	1387	1553	1527	98	82	73	0	0.000	0.000	0.000	0.000	0.000	0.000	0.000	0.000	0.000	0.000	0.000	0.000	0.000	0.000	0.039	0.043	0.046	0.050	1.975	0.043	0.648	80	560	100	615	15621	16236	551	12891	13442	Error	Error	-4.667	615	15621	551	12891	102448	1142224	2.242	8.333	0	0	0
1	9	1	"A3"	"A3"	15430	17760	100	1180	1240	469	37	749	749	781	280	35	61	37	0	13342	11479	7071	61	1385	1385	1482	1063	71	87	77	0	0.000	0.000	0.000	0.000	0.000	0.000	0.000	0.000	0.000	0.000	0.000	0.000	0.000	0.000	0.036	0.049	0.053	0.051	2.946	0.045	0.453	80	560	100	431	11957	12388	491	10094	10585	Error	Error	-4.794	431	11957	491	10094	99168	918294	1.639	9.405	0	0	0
1	10	1	"A4"	"A4"	15730	17760	100	1067	1107	370	33	780	780	804	220	27	60	31	0	6726	7749	4843	62	1448	1448	1470	217	14	92	87	0	0.000	0.000	0.000	0.000	0.000	0.000	0.000	0.000	0.000	0.000	0.000	0.000	0.000	0.000	0.054	0.052	0.052	0.059	3.544	0.048	0.406	80	560	100	287	5278	5565	327	6301	6628	Error	Error	-4.201	287	5278	327	6301	88581	619941	1.377	28.935	0	0	0
1	11	1	"A4"	"A4"	16030	17760	100	948	1038	518	49	812	812	838	249	29	37	17	0	6807	6473	4132	63	1491	1491	1572	861	54	73	71	0	0.000	0.000	0.000	0.000	0.000	0.000	0.000	0.000	0.000	0.000	0.000	0.000	0.000	0.000	0.026	0.045	0.061	0.064	4.003	0.050	0.298	80	560	100	136	5316	5452	226	4982	5208	Error	Error	-5.289	136	5316	226	4982	83044	517801	0.803	5.692	0	0	0
1	12	1	"A4"	"A4"	16330	17760	100	1055	1076	329	30	853	853	959	1828	190	0	0	0	6491	7018	4961	70	1507	1507	1676	1301	77	62	62	0	0.000	0.000	0.000	0.000	0.000	0.000	0.000	0.000	0.000	0.000	0.000	0.000	0.000	0.000	0.041	0.040	0.051	0.079	5.442	0.081	0.009	80	560	100	202	4984	5186	223	5511	5734	Error	Error	-4.625	202	4984	223	5511	86109	561455	0.064	4.106	0	0	0
1	13	1	"A5"	"A5"	16630	17760	100	964	971	274	28	895	895	948	556	58	3	0	0	3440	3889	2138	54	1554	1554	1585	601	37	78	73	0	0.000	0.000	0.000	0.000	0.000	0.000	0.000	0.000	0.000	0.000	0.000	0.000	0.000	0.000	0.037	0.033	0.092	0.109	5.558	0.054	0.096	80	560	100	69	1886	1955	76	2335	2411	Error	Error	-4.773	69	1886	76	2335	77673	311102	0.041	3.834	0	0	0
1	14	1	"A5"	"A5"	16930	17760	100	925	995	415	41	901	901	928	252	27	18	5	0	2796	3650	2465	67	1579	1579	1612	231	14	71	65	0	0.000	0.000	0.000	0.000	0.000	0.000	0.000	0.000	0.000	0.000	0.000	0.000	0.000	0.000	0.020	0.045	0.107	0.153	6.552	0.060	0.089	80	560	100	24	1217	1241	94	2071	2165	Error	Error	-5.664	24	1217	94	2071	79625	291967	0.266	8.823	0	0	0
1	15	1	"A5"	"A5"	17230	17760	100	1048	1057	236	22	984	984	993	242	24	20	3	0	2656	3263	2042	62	1696	1696	1713	233	13	68	58	0	0.000	0.000	0.000	0.000	0.000	0.000	0.000	0.000	0.000	0.000	0.000	0.000	0.000	0.000	0.067	0.047	0.114	0.165	5.244	0.091	0.014	80	560	100	64	960	1024	73	1567	1640	Error	Error	-3.907	64	960	73	1567	84560	261044	0.264	6.652	0	0	0
1	16	1	"A6"	"A6"	17530	17760	100	1326	1384	447	32	1022	1022	1077	627	58	28	5	0	7116	7550	5038	66	1728	1728	1795	629	35	76	71	0	0.000	0.000	0.000	0.000	0.000	0.000	0.000	0.000	0.000	0.000	0.000	0.000	0.000	0.000	0.056	0.062	0.079	0.095	3.974	0.080	0.130	80	560	100	304	5388	5692	362	5822	6184	Error	Error	-4.148	304	5388	362	5822	110717	604002	0.490	9.149	0	0	0
1	17	1	"A6"	"A6"	17830	17760	100	1550	1551	429	27	1014	1014	1047	282	26	72	43	0	8118	8848	5422	61	1708	1708	1829	827	45	80	72	0	0.000	0.000	0.000	0.000	0.000	0.000	0.000	0.000	0.000	0.000	0.000	0.000	0.000	0.000	0.084	0.075	0.084	0.120	3.430	0.057	0.432	80	560	100	536	6410	6946	537	7140	7677	Error	Error	-3.580	536	6410	537	7140	124054	707879	1.787	8.487	0	0	0
1	18	1	"A6"	"A6"	18130	17760	100	1510	1517	421	27	1070	1070	1143	1171	102	5	0	0	8875	8797	4759	54	1851	1851	1965	1132	57	78	77	0	0.000	0.000	0.000	0.000	0.000	0.000	0.000	0.000	0.000	0.000	0.000	0.000	0.000	0.000	0.063	0.064	0.073	0.070	3.059	0.058	0.316	80	560	100	440	7024	7464	447	6946	7393	Error	Error	-3.997	440	7024	447	6946	121378	703765	0.319	6.035	0	0	0
1	1	2	"A7"	"A7"	13030	18070	100	796	796	274	34	711	711	728	201	27	31	10	0	2588	3190	2009	62	1284	1284	1332	727	54	62	47	0	0.000	0.000	0.000	0.000	0.000	0.000	0.000	0.000	0.000	0.000	0.000	0.000	0.000	0.000	0.065	0.045	0.097	0.135	4.514	0.053	0.130	80	560	100	85	1304	1389	85	1906	1991	Error	Error	-3.939	85	1304	85	1906	63713	255215	0.338	2.556	0	0	0
1	2	2	"A7"	"A7"	13330	18060	100	831	898	339	37	767	767	821	367	44	20	7	0	1982	3288	2460	74	1369	1369	1540	731	47	47	41	0	0.000	0.000	0.000	0.000	0.000	0.000	0.000	0.000	0.000	0.000	0.000	0.000	0.000	0.000	0.104	0.068	0.138	0.232	4.447	0.131	0.366	80	560	100	64	613	677	131	1919	2050	Error	Error	-3.260	64	613	131	1919	71834	263001	0.210	2.391	0	0	0
1	3	2	"A7"	"A7"	13630	18060	100	771	800	250	31	708	708	739	283	38	20	2	0	2291	3690	3024	81	1321	1321	1404	473	33	56	50	0	0.000	0.000	0.000	0.000	0.000	0.000	0.000	0.000	0.000	0.000	0.000	0.000	0.000	0.000	0.065	0.039	0.084	0.147	7.678	0.045	0.128	80	560	100	63	970	1033	92	2369	2461	Error	Error	-3.945	63	970	92	2369	64035	295231	0.216	4.833	0	0	0
1	4	2	"A8"	"A8"	13930	18060	100	809	847	419	49	678	678	711	216	30	33	16	0	5010	5953	4652	78	1301	1301	1417	953	67	60	57	0	0.000	0.000	0.000	0.000	0.000	0.000	0.000	0.000	0.000	0.000	0.000	0.000	0.000	0.000	0.035	0.036	0.042	0.057	5.652	0.043	0.306	80	560	100	131	3709	3840	169	4652	4821	Error	Error	-4.823	131	3709	169	4652	67794	476276	0.630	4.760	0	0	0
1	5	2	"A8"	"A8"	14230	18060	100	879	1087	871	80	676	676	709	254	35	45	30	0	5293	7320	6342	86	1317	1317	1619	1753	108	53	52	0	0.000	0.000	0.000	0.000	0.000	0.000	0.000	0.000	0.000	0.000	0.000	0.000	0.000	0.000	0.051	0.068	0.061	0.104	6.534	0.062	0.336	80	560	100	203	3976	4179	411	6003	6414	Error	Error	-4.292	203	3976	411	6003	86946	585588	1.488	3.252	0	0	0
1	6	2	"A8"	"A8"	14530	18060	100	1067	1138	414	36	706	706	742	256	34	53	42	0	12475	10265	8213	80	1322	1322	1821	2508	137	56	55	0	0.000	0.000	0.000	0.000	0.000	0.000	0.000	0.000	0.000	0.000	0.000	0.000	0.000	0.000	0.032	0.048	0.055	0.093	4.895	0.046	0.603	80	560	100	361	11153	11514	432	8943	9375	Error	Error	-4.949	361	11153	432	8943	91040	821215	1.547	3.367	0	0	0
1	7	2	"A9"	"A9"	14830	18060	100	788	839	312	37	698	698	717	216	30	33	17	0	4847	5889	4625	78	1346	1346	1418	831	58	62	62	0	0.000	0.000	0.000	0.000	0.000	0.000	0.000	0.000	0.000	0.000	0.000	0.000	0.000	0.000	0.026	0.031	0.060	0.096	7.055	0.040	0.354	80	560	100	90	3501	3591	141	4543	4684	Error	Error	-5.282	90	3501	141	4543	67099	471113	0.565	5.380	0	0	0
1	8	2	"A9"	"A9"	15130	18060	100	937	1023	427	41	727	727	749	223	29	45	31	0	6757	8091	6129	75	1384	1384	1766	1870	105	63	60	0	0.000	0.000	0.000	0.000	0.000	0.000	0.000	0.000	0.000	0.000	0.000	0.000	0.000	0.000	0.039	0.044	0.060	0.072	5.181	0.047	0.514	80	560	100	210	5373	5583	296	6707	7003	Error	Error	-4.677	210	5373	296	6707	81841	647312	1.229	3.382	0	0	0
1	9	2	"A9"	"A9"	15430	18060	100	1051	1117	402	35	761	761	775	281	36	51	32	0	8278	9011	6373	70	1404	1404	1703	1711	100	71	65	0	0.000	0.000	0.000	0.000	0.000	0.000	0.000	0.000	0.000	0.000	0.000	0.000	0.000	0.000	0.042	0.047	0.053	0.056	3.529	0.051	0.583	80	560	100	290	6874	7164	356	7607	7963	Error	Error	-4.567	290	6874	356	7607	89375	720917	1.217	4.271	0	0	0
1	10	2	"A10"	"A10"	15740	18060	100	904	959	297	30	757	757	770	227	29	42	17	0	7111	6895	3500	50	1411	1411	1431	250	17	86	81	0	0.000	0.000	0.000	0.000	0.000	0.000	0.000	0.000	0.000	0.000	0.000	0.000	0.000	0.000	0.026	0.037	0.054	0.052	4.091	0.037	0.250	80	560	100	147	5700	5847	202	5484	5686	Error	Error	-5.277	147	5700	202	5484	76687	551624	0.833	21.856	0	0	0
1	11	2	"A10"	"A10"	16040	18060	100	1027	1076	322	29	784	784	808	232	28	55	32	0	8443	8383	4489	53	1480	1480	1606	1145	71	80	80	0	0.000	0.000	0.000	0.000	0.000	0.000	0.000	0.000	0.000	0.000	0.000	0.000	0.000	0.000	0.035	0.042	0.052	0.053	3.457	0.037	0.320	80	560	100	243	6963	7206	292	6903	7195	Error	Error	-4.841	243	6963	292	6903	86049	670675	1.155	5.919	0	0	0
1	12	2	"A10"	"A10"	16340	18060	100	1278	1306	459	35	868	868	901	296	32	57	37	0	9455	9208	6226	67	1525	1525	1878	1971	104	65	63	0	0.000	0.000	0.000	0.000	0.000	0.000	0.000	0.000	0.000	0.000	0.000	0.000	0.000	0.000	0.052	0.057	0.062	0.084	3.722	0.052	0.550	80	560	100	410	7930	8340	438	7683	8121	Error	Error	-4.274	410	7930	438	7683	104514	736641	1.368	3.719	0	0	0
1	13	2	"A11"	"A11"	16640	18060	100	1005	1036	320	30	889	889	905	254	28	25	11	0	3639	5078	3921	77	1551	1551	1611	898	55	70	58	0	0.000	0.000	0.000	0.000	0.000	0.000	0.000	0.000	0.000	0.000	0.000	0.000	0.000	0.000	0.056	0.042	0.063	0.092	5.029	0.041	0.174	80	560	100	116	2088	2204	147	3527	3674	Error	Error	-4.170	116	2088	147	3527	82862	406246	0.516	3.861	0	0	0
1	14	2	"A11"	"A11"	16940	18060	100	959	979	294	30	918	918	932	239	25	23	10	0	4310	4112	2277	55	1588	1588	1637	377	23	71	68	0	0.000	0.000	0.000	0.000	0.000	0.000	0.000	0.000	0.000	0.000	0.000	0.000	0.000	0.000	0.015	0.024	0.089	0.111	5.004	0.042	0.098	80	560	100	41	2722	2763	61	2524	2585	Error	Error	-6.053	41	2722	61	2524	78339	328996	0.197	6.565	0	0	0
1	15	2	"A11"	"A11"	17240	18060	100	1082	1113	341	30	959	959	974	252	25	33	20	0	4326	5469	3942	72	1633	1633	1670	354	21	77	71	0	0.000	0.000	0.000	0.000	0.000	0.000	0.000	0.000	0.000	0.000	0.000	0.000	0.000	0.000	0.046	0.040	0.077	0.087	6.309	0.043	0.160	80	560	100	123	2693	2816	154	3836	3990	Error	Error	-4.452	123	2693	154	3836	89005	437498	0.552	10.732	0	0	0
1	16	2	"A12"	"A12"	17540	18060	100	1147	1201	322	26	1051	1051	1079	270	25	27	8	0	3629	4620	3210	69	1742	1742	1813	796	43	70	56	0	0.000	0.000	0.000	0.000	0.000	0.000	0.000	0.000	0.000	0.000	0.000	0.000	0.000	0.000	0.051	0.052	0.088	0.082	4.027	0.056	0.268	80	560	100	96	1887	1983	150	2878	3028	Error	Error	-4.297	96	1887	150	2878	96104	369600	0.452	3.526	0	0	0
1	17	2	"A12"	"A12"	17840	18060	100	1324	1352	359	26	1125	1125	1142	301	26	42	13	0	6274	6898	4880	70	1823	1823	1916	701	36	72	67	0	0.000	0.000	0.000	0.000	0.000	0.000	0.000	0.000	0.000	0.000	0.000	0.000	0.000	0.000	0.045	0.045	0.059	0.086	4.283	0.051	0.315	80	560	100	199	4451	4650	227	5075	5302	Error	Error	-4.483	199	4451	227	5075	108174	551807	0.698	7.107	0	0	0
1	18	2	"A12"	"A12"	18140	18060	100	1277	1348	358	26	1124	1124	1153	297	25	38	15	0	6238	6948	4730	68	1883	1883	2019	858	42	75	65	0	0.000	0.000	0.000	0.000	0.000	0.000	0.000	0.000	0.000	0.000	0.000	0.000	0.000	0.000	0.035	0.044	0.062	0.079	5.185	0.053	0.300	80	560	100	153	4355	4508	224	5065	5289	Error	Error	-4.831	153	4355	224	5065	107806	555847	0.657	5.745	0	0	0
1	1	3	"A13"	"A13"	13030	18370	100	1028	1125	814	72	728	728	752	222	29	60	35	0	8013	7787	5408	69	1335	1335	1426	858	60	68	67	0	0.000	0.000	0.000	0.000	0.000	0.000	0.000	0.000	0.000	0.000	0.000	0.000	0.000	0.000	0.045	0.062	0.060	0.102	4.535	0.061	0.329	80	560	100	300	6678	6978	397	6452	6849	Error	Error	-4.476	300	6678	397	6452	90020	622967	1.680	7.414	0	0	0
1	2	3	"A13"	"A13"	13340	18370	100	1302	1299	483	37	729	729	745	238	31	71	57	0	11703	10339	6202	59	1322	1322	1565	1480	94	80	70	0	0.000	0.000	0.000	0.000	0.000	0.000	0.000	0.000	0.000	0.000	0.000	0.000	0.000	0.000	0.055	0.063	0.061	0.072	2.724	0.057	0.532	80	560	100	573	10381	10954	570	9017	9587	Error	Error	-4.179	573	10381	570	9017	103882	827092	2.328	5.928	0	0	0
1	3	3	"A13"	"A13"	13640	18360	100	1161	1156	426	36	695	695	716	223	31	71	55	0	12263	10063	5898	58	1314	1314	1587	1656	104	71	70	0	0.000	0.000	0.000	0.000	0.000	0.000	0.000	0.000	0.000	0.000	0.000	0.000	0.000	0.000	0.043	0.053	0.051	0.074	3.956	0.049	0.552	80	560	100	466	10949	11415	461	8749	9210	Error	Error	-4.554	466	10949	461	8749	92489	805079	1.973	5.118	0	0	0
1	4	3	"A14"	"A14"	13940	18360	100	928	990	484	48	675	675	702	260	37	50	35	0	9785	9411	6056	64	1289	1289	1340	583	43	80	73	0	0.000	0.000	0.000	0.000	0.000	0.000	0.000	0.000	0.000	0.000	0.000	0.000	0.000	0.000	0.030	0.039	0.046	0.062	4.566	0.046	0.509	80	560	100	253	8496	8749	315	8122	8437	Error	Error	-5.070	253	8496	315	8122	79187	752872	1.108	13.844	0	0	0
1	5	3	"A14"	"A14"	14240	18360	100	920	991	447	45	667	667	712	533	74	31	7	0	10123	9750	7403	75	1299	1299	1447	1379	95	66	61	0	0.000	0.000	0.000	0.000	0.000	0.000	0.000	0.000	0.000	0.000	0.000	0.000	0.000	0.000	0.029	0.038	0.043	0.059	3.620	0.055	0.209	80	560	100	253	8824	9077	324	8451	8775	Error	Error	-5.124	253	8824	324	8451	79261	780021	0.523	6.021	0	0	0
1	6	3	"A14"	"A14"	14540	18360	100	1274	1285	481	37	674	674	697	229	32	75	63	0	16647	12904	8019	62	1319	1319	1511	1445	95	73	70	0	0.000	0.000	0.000	0.000	0.000	0.000	0.000	0.000	0.000	0.000	0.000	0.000	0.000	0.000	0.039	0.053	0.054	0.067	3.832	0.047	0.673	80	560	100	600	15328	15928	611	11585	12196	Error	Error	-4.675	600	15328	611	11585	102778	1032295	2.568	7.884	0	0	0
1	7	3	"A15"	"A15"	14840	18360	100	899	976	388	39	657	657	680	241	35	51	30	0	8293	8499	5250	61	1284	1284	1309	312	23	87	82	0	0.000	0.000	0.000	0.000	0.000	0.000	0.000	0.000	0.000	0.000	0.000	0.000	0.000	0.000	0.035	0.044	0.054	0.058	3.224	0.049	0.357	80	560	100	242	7009	7251	319	7215	7534	Error	Error	-4.856	242	7009	319	7215	78071	679911	1.228	23.045	0	0	0
1	8	3	"A15"	"A15"	15140	18360	100	1090	1050	364	34	703	703	733	269	36	60	30	0	7880	8355	5611	67	1374	1374	1580	1254	79	71	70	0	0.000	0.000	0.000	0.000	0.000	0.000	0.000	0.000	0.000	0.000	0.000	0.000	0.000	0.000	0.059	0.050	0.057	0.076	2.902	0.046	0.509	80	560	100	387	6506	6893	347	6981	7328	Error	Error	-4.071	387	6506	347	6981	83978	668403	1.178	5.403	0	0	0
1	9	3	"A15"	"A15"	15440	18360	100	1149	1666	4486	269	734	734	768	236	30	63	46	0	10369	10320	7842	75	1398	1398	1530	1087	71	76	72	0	0.000	0.000	0.000	0.000	0.000	0.000	0.000	0.000	0.000	0.000	0.000	0.000	0.000	0.000	0.046	0.104	0.058	0.077	4.102	0.201	0.258	80	560	100	415	8971	9386	932	8922	9854	Error	Error	-4.434	415	8971	932	8922	133269	825585	3.805	8.086	0	0	0
1	10	3	"A16"	"A16"	15740	18360	100	1072	1149	389	33	754	754	790	265	33	56	31	0	7994	9564	6376	66	1440	1440	1458	222	15	91	88	0	0.000	0.000	0.000	0.000	0.000	0.000	0.000	0.000	0.000	0.000	0.000	0.000	0.000	0.000	0.049	0.049	0.049	0.057	4.227	0.045	0.454	80	560	100	318	6554	6872	395	8124	8519	Error	Error	-4.365	318	6554	395	8124	91908	765112	1.355	36.514	0	0	0
1	11	3	"A16"	"A16"	16040	18360	100	969	997	323	32	783	783	803	232	28	42	21	0	6800	7489	5191	69	1466	1466	1545	761	49	77	73	0	0.000	0.000	0.000	0.000	0.000	0.000	0.000	0.000	0.000	0.000	0.000	0.000	0.000	0.000	0.035	0.036	0.046	0.057	3.747	0.032	0.229	80	560	100	186	5334	5520	214	6023	6237	Error	Error	-4.842	186	5334	214	6023	79725	599135	0.836	7.811	0	0	0
1	12	3	"A16"	"A16"	16340	18360	100	924	940	313	33	776	776	820	273	33	28	10	0	7023	6934	4810	69	1461	1461	1601	1092	68	70	62	0	0.000	0.000	0.000	0.000	0.000	0.000	0.000	0.000	0.000	0.000	0.000	0.000	0.000	0.000	0.027	0.030	0.042	0.061	6.532	0.033	0.240	80	560	100	148	5562	5710	164	5473	5637	Error	Error	-5.232	148	5562	164	5473	75226	554732	0.440	4.884	0	0	0
1	13	3	"A17"	"A17"	16640	18360	100	1129	1189	412	34	882	882	912	304	33	45	17	0	7696	7011	3517	50	1555	1555	1567	183	11	92	86	0	0.000	0.000	0.000	0.000	0.000	0.000	0.000	0.000	0.000	0.000	0.000	0.000	0.000	0.000	0.040	0.056	0.063	0.069	3.483	0.056	0.235	80	560	100	247	6141	6388	307	5456	5763	Error	Error	-4.636	247	6141	307	5456	95133	560852	0.911	29.749	0	0	0
1	14	3	"A17"	"A17"	16940	18360	100	985	1002	307	30	894	894	897	232	25	31	15	0	6814	6157	2428	39	1583	1583	1643	483	29	86	82	0	0.000	0.000	0.000	0.000	0.000	0.000	0.000	0.000	0.000	0.000	0.000	0.000	0.000	0.000	0.017	0.024	0.049	0.058	5.079	0.038	0.115	80	560	100	91	5231	5322	108	4574	4682	Error	Error	-5.845	91	5231	108	4574	80144	492546	0.453	9.346	0	0	0
1	15	3	"A17"	"A17"	17240	18360	100	1237	1327	461	34	1008	1008	1031	337	32	33	16	0	8021	6981	3473	49	1690	1690	1774	639	36	78	76	0	0.000	0.000	0.000	0.000	0.000	0.000	0.000	0.000	0.000	0.000	0.000	0.000	0.000	0.000	0.036	0.060	0.067	0.075	4.040	0.061	0.266	80	560	100	229	6331	6560	319	5291	5610	Error	Error	-4.789	229	6331	319	5291	106144	558471	0.878	8.149	0	0	0
1	16	3	"A18"	"A18"	17540	18360	100	1251	1339	408	30	1032	1032	1065	265	24	46	26	0	5201	5292	2648	50	1761	1761	1785	228	12	85	81	0	0.000	0.000	0.000	0.000	0.000	0.000	0.000	0.000	0.000	0.000	0.000	0.000	0.000	0.000	0.064	0.087	0.102	0.105	3.991	0.076	0.254	80	560	100	219	3440	3659	307	3531	3838	Error	Error	-3.973	219	3440	307	3531	107098	423391	1.034	15.382	0	0	0
1	17	3	"A18"	"A18"	17840	18360	100	1151	1733	4057	234	1043	1043	1076	306	28	26	15	0	6006	6125	3833	62	1782	1782	1813	371	20	86	81	0	0.000	0.000	0.000	0.000	0.000	0.000	0.000	0.000	0.000	0.000	0.000	0.000	0.000	0.000	0.026	0.159	0.071	0.065	4.148	0.628	0.391	80	560	100	108	4224	4332	690	4343	5033	Error	Error	-5.290	108	4224	690	4343	138606	490033	2.147	11.623	0	0	0
1	18	3	"A18"	"A18"	18140	18360	100	1379	1368	352	25	1117	1117	1127	279	24	46	18	0	7126	6652	2520	37	1861	1861	1888	322	17	92	86	0	0.000	0.000	0.000	0.000	0.000	0.000	0.000	0.000	0.000	0.000	0.000	0.000	0.000	0.000	0.050	0.052	0.077	0.079	2.282	0.058	0.210	80	560	100	262	5265	5527	251	4791	5042	Error	Error	-4.329	262	5265	251	4791	109457	532161	0.864	14.795	0	0	0
1	1	4	"A19"	"A19"	13040	18670	100	777	796	255	32	666	666	697	245	35	32	8	0	2559	2886	1362	47	1248	1248	1258	188	14	85	80	0	0.000	0.000	0.000	0.000	0.000	0.000	0.000	0.000	0.000	0.000	0.000	0.000	0.000	0.000	0.085	0.079	0.134	0.167	3.669	0.061	0.051	80	560	100	111	1311	1422	130	1638	1768	Error	Error	-3.562	111	1311	130	1638	63676	230845	0.404	8.660	0	0	0
1	2	4	"A19"	"A19"	13340	18670	100	841	910	290	31	686	686	699	207	29	40	27	0	4376	4457	2634	59	1297	1297	1346	331	24	83	77	0	0.000	0.000	0.000	0.000	0.000	0.000	0.000	0.000	0.000	0.000	0.000	0.000	0.000	0.000	0.050	0.071	0.099	0.111	4.508	0.061	0.225	80	560	100	155	3079	3234	224	3160	3384	Error	Error	-4.312	155	3079	224	3160	72828	356540	1.019	9.399	0	0	0
1	3	4	"A19"	"A19"	13640	18670	100	850	835	273	32	667	667	702	304	43	26	5	0	3403	3967	2550	64	1296	1296	1349	337	24	83	77	0	0.000	0.000	0.000	0.000	0.000	0.000	0.000	0.000	0.000	0.000	0.000	0.000	0.000	0.000	0.087	0.063	0.094	0.102	4.119	0.070	0.234	80	560	100	183	2107	2290	168	2671	2839	Error	Error	-3.525	183	2107	168	2671	66788	317370	0.438	7.769	0	0	0
1	4	4	"A20"	"A20"	13940	18660	100	1079	1114	460	41	649	649	688	242	35	67	46	0	12788	10555	7491	70	1289	1289	1393	1050	75	70	68	0	0.000	0.000	0.000	0.000	0.000	0.000	0.000	0.000	0.000	0.000	0.000	0.000	0.000	0.000	0.037	0.050	0.055	0.078	3.196	0.047	0.039	80	560	100	430	11499	11929	465	9266	9731	Error	Error	-4.741	430	11499	465	9266	89105	844377	1.760	8.726	0	0	0
1	5	4	"A20"	"A20"	14240	18660	100	1079	1077	468	43	663	663	701	284	40	57	36	0	14166	10762	8763	81	1292	1292	1821	2425	133	55	53	0	0.000	0.000	0.000	0.000	0.000	0.000	0.000	0.000	0.000	0.000	0.000	0.000	0.000	0.000	0.032	0.044	0.050	0.095	4.839	0.045	0.614	80	560	100	416	12874	13290	414	9470	9884	Error	Error	-4.952	416	12874	414	9470	86139	860958	1.324	3.687	0	0	0
1	6	4	"A20"	"A20"	14540	18660	100	1003	1091	590	54	648	648	697	311	44	52	35	0	12520	10461	8442	80	1322	1322	1827	2228	121	58	53	0	0.000	0.000	0.000	0.000	0.000	0.000	0.000	0.000	0.000	0.000	0.000	0.000	0.000	0.000	0.032	0.048	0.054	0.093	4.940	0.045	0.403	80	560	100	355	11198	11553	443	9139	9582	Error	Error	-4.979	355	11198	443	9139	87271	836895	1.267	3.875	0	0	0
1	7	4	"A21"	"A21"	14840	18660	100	1126	1142	457	40	657	657	672	204	30	75	56	0	10878	10164	6118	60	1290	1290	1335	445	33	86	77	0	0.000	0.000	0.000	0.000	0.000	0.000	0.000	0.000	0.000	0.000	0.000	0.000	0.000	0.000	0.049	0.055	0.057	0.069	2.756	0.049	0.538	80	560	100	469	9588	10057	485	8874	9359	Error	Error	-4.354	469	9588	485	8874	91353	813129	2.304	19.840	0	0	0
1	8	4	"A21"	"A21"	15140	18660	100	1272	1230	399	32	679	679	708	266	37	75	55	0	14958	12212	7079	57	1333	1333	1610	1671	103	80	73	0	0.000	0.000	0.000	0.000	0.000	0.000	0.000	0.000	0.000	0.000	0.000	0.000	0.000	0.000	0.044	0.051	0.053	0.058	2.436	0.045	0.561	80	560	100	593	13625	14218	551	10879	11430	Error	Error	-4.522	593	13625	551	10879	98397	976992	1.962	6.345	0	0	0
1	9	4	"A21"	"A21"	15440	18660	100	1137	1180	398	33	691	691	719	239	33	70	46	0	13090	11030	6880	62	1362	1362	1605	1622	101	76	73	0	0.000	0.000	0.000	0.000	0.000	0.000	0.000	0.000	0.000	0.000	0.000	0.000	0.000	0.000	0.038	0.051	0.053	0.064	4.229	0.046	0.624	80	560	100	446	11728	12174	489	9668	10157	Error	Error	-4.717	446	11728	489	9668	94361	882416	1.929	5.811	0	0	0
1	10	4	"A22"	"A22"	15750	18660	100	1032	1309	1572	120	705	705	728	215	29	60	31	0	10605	9858	4226	42	1386	1386	1411	194	13	97	93	0	0.000	0.000	0.000	0.000	0.000	0.000	0.000	0.000	0.000	0.000	0.000	0.000	0.000	0.000	0.035	0.071	0.042	0.048	3.727	0.065	0.109	80	560	100	327	9219	9546	604	8472	9076	Error	Error	-4.817	327	9219	604	8472	104708	788668	2.702	43.541	0	0	0
1	11	4	"A22"	"A22"	16050	18660	100	1271	1249	387	30	735	735	769	306	39	71	41	0	13101	11696	6032	51	1407	1407	1502	872	58	87	83	0	0.000	0.000	0.000	0.000	0.000	0.000	0.000	0.000	0.000	0.000	0.000	0.000	0.000	0.000	0.046	0.050	0.050	0.062	3.336	0.045	0.354	80	560	100	536	11694	12230	514	10289	10803	Error	Error	-4.447	536	11694	514	10289	99914	935670	1.569	11.690	0	0	0
1	12	4	"A22"	"A22"	16350	18660	100	1248	1248	378	30	737	737	757	228	30	73	58	0	13490	12372	6002	48	1440	1440	1551	953	61	88	83	0	0.000	0.000	0.000	0.000	0.000	0.000	0.000	0.000	0.000	0.000	0.000	0.000	0.000	0.000	0.042	0.047	0.050	0.049	2.313	0.047	0.592	80	560	100	511	12050	12561	511	10932	11443	Error	Error	-4.560	511	12050	511	10932	99804	989746	2.154	11.355	0	0	0
1	13	4	"A23"	"A23"	16650	18660	100	1139	1165	339	29	776	776	812	292	35	61	28	0	8943	9032	5090	56	1498	1498	1508	210	13	92	88	0	0.000	0.000	0.000	0.000	0.000	0.000	0.000	0.000	0.000	0.000	0.000	0.000	0.000	0.000	0.049	0.052	0.057	0.071	2.701	0.043	0.263	80	560	100	363	7445	7808	389	7534	7923	Error	Error	-4.358	363	7445	389	7534	93236	722574	1.209	35.829	0	0	0
1	14	4	"A23"	"A23"	16950	18660	100	1296	1320	429	32	837	837	863	244	28	73	42	0	10983	10521	5307	50	1579	1579	1755	1240	70	85	82	0	0.000	0.000	0.000	0.000	0.000	0.000	0.000	0.000	0.000	0.000	0.000	0.000	0.000	0.000	0.049	0.054	0.061	0.068	3.007	0.044	0.423	80	560	100	459	9404	9863	483	8942	9425	Error	Error	-4.357	459	9404	483	8942	105601	841680	1.873	7.069	0	0	0
1	15	4	"A23"	"A23"	17250	18660	100	1356	1366	384	28	892	892	919	249	27	73	47	0	12913	11618	5302	45	1648	1648	1735	996	57	88	86	0	0.000	0.000	0.000	0.000	0.000	0.000	0.000	0.000	0.000	0.000	0.000	0.000	0.000	0.000	0.041	0.048	0.051	0.047	3.167	0.051	0.539	80	560	100	464	11265	11729	474	9970	10444	Error	Error	-4.602	464	11265	474	9970	109260	929406	1.795	9.923	0	0	0
1	16	4	"A24"	"A24"	17550	18660	100	1192	1248	479	38	980	980	1098	1485	135	1	0	0	6158	6602	3922	59	1728	1728	1813	1031	56	80	68	0	0.000	0.000	0.000	0.000	0.000	0.000	0.000	0.000	0.000	0.000	0.000	0.000	0.000	0.000	0.048	0.055	0.059	0.080	4.112	0.063	0.185	80	560	100	212	4430	4642	268	4874	5142	Error	Error	-4.385	212	4430	268	4874	99804	528140	0.101	4.645	0	0	0
1	17	4	"A24"	"A24"	17850	18660	100	1190	1242	379	30	1036	1036	1046	268	25	38	21	0	7013	7034	3911	55	1781	1781	1786	278	15	86	85	0	0.000	0.000	0.000	0.000	0.000	0.000	0.000	0.000	0.000	0.000	0.000	0.000	0.000	0.000	0.029	0.039	0.071	0.101	6.991	0.054	0.274	80	560	100	154	5232	5386	206	5253	5459	Error	Error	-5.086	154	5232	206	5253	99337	562734	0.731	18.878	0	0	0
1	18	4	"A24"	"A24"	18150	18660	100	1303	1376	548	39	1086	1086	1108	319	28	37	12	0	7534	6834	3038	44	1879	1879	1906	431	22	90	82	0	0.000	0.000	0.000	0.000	0.000	0.000	0.000	0.000	0.000	0.000	0.000	0.000	0.000	0.000	0.038	0.059	0.064	0.064	4.002	0.070	0.232	80	560	100	217	5655	5872	290	4955	5245	Error	Error	-4.704	217	5655	290	4955	110096	546721	0.840	11.434	0	0	0
1	1	5	"A25"	"A25"	13040	18970	100	1027	1005	321	31	704	704	719	207	28	58	41	0	7269	8312	6137	73	1306	1306	1373	694	50	72	68	0	0.000	0.000	0.000	0.000	0.000	0.000	0.000	0.000	0.000	0.000	0.000	0.000	0.000	0.000	0.054	0.043	0.054	0.059	4.102	0.038	0.382	80	560	100	323	5963	6286	301	7006	7307	Error	Error	-4.206	323	5963	301	7006	80400	664949	1.382	9.999	0	0	0
1	2	5	"A25"	"A25"	13350	18970	100	1180	1172	404	34	665	665	748	987	131	8	0	0	11972	11895	7552	63	1311	1311	1504	1330	88	78	77	0	0.000	0.000	0.000	0.000	0.000	0.000	0.000	0.000	0.000	0.000	0.000	0.000	0.000	0.000	0.048	0.048	0.048	0.062	3.114	0.074	0.126	80	560	100	515	10661	11176	507	10584	11091	Error	Error	-4.372	515	10661	507	10584	93753	951595	0.430	7.813	0	0	0
1	3	5	"A25"	"A25"	13650	18970	100	949	1021	391	38	633	633	677	284	41	55	33	0	8706	10669	7788	72	1289	1289	1400	799	57	77	73	0	0.000	0.000	0.000	0.000	0.000	0.000	0.000	0.000	0.000	0.000	0.000	0.000	0.000	0.000	0.043	0.041	0.046	0.045	3.129	0.038	0.476	80	560	100	316	7417	7733	388	9380	9768	Error	Error	-4.553	316	7417	388	9380	81694	853531	1.211	11.601	0	0	0
1	4	5	"A26"	"A26"	13950	18970	100	1190	1161	409	35	646	646	693	333	48	62	38	0	15006	13082	6940	53	1286	1286	1326	257	19	95	92	0	0.000	0.000	0.000	0.000	0.000	0.000	0.000	0.000	0.000	0.000	0.000	0.000	0.000	0.000	0.040	0.044	0.045	0.042	2.221	0.043	0.514	80	560	100	544	13720	14264	515	11796	12311	Error	Error	-4.657	544	13720	515	11796	92909	1046555	1.405	45.743	0	0	0
1	5	5	"A26"	"A26"	14250	18960	100	1240	1216	484	39	636	636	670	295	44	71	51	0	16591	13588	8274	60	1286	1286	1507	1384	91	71	70	0	0.000	0.000	0.000	0.000	0.000	0.000	0.000	0.000	0.000	0.000	0.000	0.000	0.000	0.000	0.039	0.047	0.049	0.060	2.699	0.044	0.569	80	560	100	604	15305	15909	580	12302	12882	Error	Error	-4.663	604	15305	580	12302	97289	1087034	1.851	8.729	0	0	0
1	6	5	"A26"	"A26"	14550	18960	100	1232	4980	12561	252	639	639	674	301	44	66	48	1	7332	9465	12854	135	1281	1281	1390	782	56	77	71	2	0.000	0.000	0.000	0.000	0.000	0.000	0.000	0.000	0.000	0.000	0.000	0.000	0.000	0.000	0.098	0.530	0.137	0.199	3.230	0.881	0.856	80	560	100	593	6051	6644	4341	8184	12525	Error	Error	-3.351	593	6051	4341	8184	398411	757164	14.306	10.326	0	0	0
1	7	5	"A27"	"A27"	14850	18960	100	1036	1092	401	36	633	633	657	229	34	68	43	0	9127	10753	6207	57	1313	1313	1354	284	20	93	88	0	0.000	0.000	0.000	0.000	0.000	0.000	0.000	0.000	0.000	0.000	0.000	0.000	0.000	0.000	0.052	0.049	0.051	0.052	3.716	0.047	0.500	80	560	100	403	7814	8217	459	9440	9899	Error	Error	-4.277	403	7814	459	9440	87325	860231	1.900	33.095	0	0	0
1	8	5	"A27"	"A27"	15150	18960	100	1111	1105	395	35	634	634	666	258	38	68	47	0	13855	12493	6753	54	1350	1350	1505	1077	71	88	83	0	0.000	0.000	0.000	0.000	0.000	0.000	0.000	0.000	0.000	0.000	0.000	0.000	0.000	0.000	0.038	0.042	0.042	0.046	1.949	0.043	0.546	80	560	100	477	12505	12982	471	11143	11614	Error	Error	-4.712	477	12505	471	11143	88400	999445	1.702	10.202	0	0	0
1	9	5	"A27"	"A27"	15450	18960	100	1131	1211	614	50	665	665	700	268	38	70	40	0	10520	11828	6542	55	1355	1355	1440	700	48	88	87	0	0.000	0.000	0.000	0.000	0.000	0.000	0.000	0.000	0.000	0.000	0.000	0.000	0.000	0.000	0.051	0.052	0.049	0.049	3.004	0.050	0.440	80	560	100	466	9165	9631	546	10473	11019	Error	Error	-4.298	466	9165	546	10473	96886	946223	1.907	14.840	0	0	0
1	10	5	"A28"	"A28"	15750	18960	100	1318	1296	483	37	652	652	690	283	41	75	57	0	18966	16043	7518	46	1347	1347	1355	232	17	96	92	0	0.000	0.000	0.000	0.000	0.000	0.000	0.000	0.000	0.000	0.000	0.000	0.000	0.000	0.000	0.038	0.044	0.046	0.046	2.668	0.044	0.674	80	560	100	666	17619	18285	644	14696	15340	Error	Error	-4.725	666	17619	644	14696	103667	1283423	2.141	63.310	0	0	0
1	11	5	"A28"	"A28"	16050	18960	100	1251	1249	409	32	673	673	709	241	33	77	60	0	18063	15821	7236	45	1368	1368	1535	1332	86	88	88	0	0.000	0.000	0.000	0.000	0.000	0.000	0.000	0.000	0.000	0.000	0.000	0.000	0.000	0.000	0.035	0.040	0.039	0.040	1.934	0.041	0.620	80	560	100	578	16695	17273	576	14453	15029	Error	Error	-4.852	578	16695	576	14453	99923	1265659	2.241	10.725	0	0	0
1	12	5	"A28"	"A28"	16350	18960	100	1254	1267	500	39	733	733	757	252	33	72	51	0	17521	14892	6907	46	1456	1456	1597	1121	70	88	87	0	0.000	0.000	0.000	0.000	0.000	0.000	0.000	0.000	0.000	0.000	0.000	0.000	0.000	0.000	0.032	0.040	0.038	0.038	2.157	0.040	0.501	80	560	100	521	16065	16586	534	13436	13970	Error	Error	-4.946	521	16065	534	13436	101369	1191339	2.024	11.860	0	0	0
1	13	5	"A29"	"A29"	16650	18960	100	1164	1234	390	31	770	770	786	259	32	67	43	0	11460	11810	5979	50	1500	1500	1516	226	14	97	95	0	0.000	0.000	0.000	0.000	0.000	0.000	0.000	0.000	0.000	0.000	0.000	0.000	0.000	0.000	0.040	0.045	0.050	0.046	2.221	0.046	0.540	80	560	100	394	9960	10354	464	10310	10774	Error	Error	-4.660	394	9960	464	10310	98728	944793	1.730	45.549	0	0	0
1	14	5	"A29"	"A29"	16950	18960	100	1268	1194	414	34	810	810	842	258	30	58	42	0	10066	9974	6010	60	1546	1546	1622	640	39	78	77	0	0.000	0.000	0.000	0.000	0.000	0.000	0.000	0.000	0.000	0.000	0.000	0.000	0.000	0.000	0.054	0.046	0.053	0.063	5.196	0.049	0.483	80	560	100	458	8520	8978	384	8428	8812	Error	Error	-4.217	458	8520	384	8428	95528	797916	1.364	13.050	0	0	0
1	15	5	"A29"	"A29"	17250	18960	100	1100	1102	311	28	909	909	933	271	29	41	12	0	9515	8600	4146	48	1635	1635	1672	394	23	88	83	0	0.000	0.000	0.000	0.000	0.000	0.000	0.000	0.000	0.000	0.000	0.000	0.000	0.000	0.000	0.024	0.028	0.041	0.042	4.257	0.030	0.176	80	560	100	191	7880	8071	193	6965	7158	Error	Error	-5.367	191	7880	193	6965	88133	687987	0.624	17.584	0	0	0
1	16	5	"A30"	"A30"	17550	18960	100	1384	1435	505	35	949	949	982	267	27	63	41	0	9234	9214	5293	57	1730	1730	1768	436	24	92	82	0	0.000	0.000	0.000	0.000	0.000	0.000	0.000	0.000	0.000	0.000	0.000	0.000	0.000	0.000	0.058	0.065	0.067	0.080	2.782	0.065	0.490	80	560	100	435	7504	7939	486	7484	7970	Error	Error	-4.109	435	7504	486	7484	114760	737096	1.697	17.078	0	0	0
1	17	5	"A30"	"A30"	17850	18960	100	1383	1430	439	30	1045	1045	1061	279	26	53	36	0	8452	8334	4444	53	1778	1778	1817	468	25	83	80	0	0.000	0.000	0.000	0.000	0.000	0.000	0.000	0.000	0.000	0.000	0.000	0.000	0.000	0.000	0.051	0.059	0.068	0.070	3.352	0.060	0.404	80	560	100	338	6674	7012	385	6556	6941	Error	Error	-4.303	338	6674	385	6556	114387	666724	1.323	13.925	0	0	0
1	18	5	"A30"	"A30"	18150	18960	100	1420	1600	581	36	1161	1161	1193	332	27	46	31	0	9854	9843	5265	53	1949	1949	1984	368	18	93	90	0	0.000	0.000	0.000	0.000	0.000	0.000	0.000	0.000	0.000	0.000	0.000	0.000	0.000	0.000	0.033	0.056	0.056	0.066	3.973	0.060	0.402	80	560	100	259	7905	8164	439	7894	8333	Error	Error	-4.932	259	7905	439	7894	128005	787476	1.226	21.356	0	0	0
1	1	6	"A31"	"A31"	13050	19270	100	1109	1121	452	40	638	638	672	270	40	65	43	0	10974	10770	6621	61	1289	1289	1323	713	53	81	78	0	0.000	0.000	0.000	0.000	0.000	0.000	0.000	0.000	0.000	0.000	0.000	0.000	0.000	0.000	0.049	0.051	0.048	0.070	4.469	0.047	0.495	80	560	100	471	9685	10156	483	9481	9964	Error	Error	-4.362	471	9685	483	9481	89651	861588	1.663	13.250	0	0	0
1	2	6	"A31"	"A31"	13350	19270	100	952	1003	389	38	668	668	696	239	34	52	30	0	11585	10476	7103	67	1343	1343	1564	1554	99	70	70	0	0.000	0.000	0.000	0.000	0.000	0.000	0.000	0.000	0.000	0.000	0.000	0.000	0.000	0.000	0.028	0.037	0.042	0.052	4.714	0.038	0.437	80	560	100	284	10242	10526	335	9133	9468	Error	Error	-5.172	284	10242	335	9133	80201	838064	1.285	5.735	0	0	0
1	3	6	"A31"	"A31"	13650	19270	100	1096	1204	522	43	656	656	686	255	37	58	46	0	11709	12492	8863	70	1327	1327	1517	1515	99	73	71	0	0.000	0.000	0.000	0.000	0.000	0.000	0.000	0.000	0.000	0.000	0.000	0.000	0.000	0.000	0.042	0.049	0.053	0.051	3.409	0.049	0.689	80	560	100	440	10382	10822	548	11165	11713	Error	Error	-4.560	440	10382	548	11165	96307	999349	2.031	7.244	0	0	0
1	4	6	"A32"	"A32"	13950	19270	100	893	1051	460	43	634	634	670	237	35	51	38	0	7381	10978	8560	77	1306	1306	1380	659	47	80	78	0	0.000	0.000	0.000	0.000	0.000	0.000	0.000	0.000	0.000	0.000	0.000	0.000	0.000	0.000	0.043	0.043	0.048	0.059	4.289	0.041	0.566	80	560	100	259	6075	6334	417	9672	10089	Error	Error	-4.552	259	6075	417	9672	84113	878276	1.608	14.564	0	0	0
1	5	6	"A32"	"A32"	14250	19270	100	879	1015	422	41	631	631	659	222	33	55	41	0	6764	10076	8400	83	1309	1309	1503	1692	112	71	61	0	0.000	0.000	0.000	0.000	0.000	0.000	0.000	0.000	0.000	0.000	0.000	0.000	0.000	0.000	0.045	0.044	0.050	0.072	3.884	0.039	0.625	80	560	100	248	5455	5703	384	8767	9151	Error	Error	-4.459	248	5455	384	8767	81183	806115	1.604	5.067	0	0	0
1	6	6	"A32"	"A32"	14550	19260	100	953	992	439	44	629	629	675	325	48	50	26	0	7835	10180	8698	85	1320	1320	1717	2094	121	58	53	0	0.000	0.000	0.000	0.000	0.000	0.000	0.000	0.000	0.000	0.000	0.000	0.000	0.000	0.000	0.050	0.041	0.049	0.063	4.245	0.040	0.470	80	560	100	324	6515	6839	363	8860	9223	Error	Error	-4.330	324	6515	363	8860	79392	814376	0.975	4.042	0	0	0
1	7	6	"A33"	"A33"	14850	19260	100	842	974	1143	117	641	641	665	244	36	41	13	0	5007	6672	5295	79	1311	1311	1338	284	21	80	77	0	0.000	0.000	0.000	0.000	0.000	0.000	0.000	0.000	0.000	0.000	0.000	0.000	0.000	0.000	0.054	0.062	0.053	0.087	7.614	0.050	0.063	80	560	100	201	3696	3897	333	5361	5694	Error	Error	-4.201	201	3696	333	5361	77887	533793	1.266	18.782	0	0	0
1	8	6	"A33"	"A33"	15150	19260	100	796	865	340	39	643	643	661	243	36	41	22	0	3850	6445	5987	92	1356	1356	1439	565	39	71	65	0	0.000	0.000	0.000	0.000	0.000	0.000	0.000	0.000	0.000	0.000	0.000	0.000	0.000	0.000	0.061	0.044	0.063	0.110	5.513	0.040	0.300	80	560	100	153	2494	2647	222	5089	5311	Error	Error	-4.027	153	2494	222	5089	69215	515600	0.840	8.860	0	0	0
1	9	6	"A33"	"A33"	15450	19260	100	686	787	331	42	644	644	680	240	35	27	16	0	3605	5845	5392	92	1357	1357	1432	593	41	72	72	0	0.000	0.000	0.000	0.000	0.000	0.000	0.000	0.000	0.000	0.000	0.000	0.000	0.000	0.000	0.019	0.032	0.061	0.090	5.850	0.039	0.291	80	560	100	42	2248	2290	143	4488	4631	Error	Error	-5.742	42	2248	143	4488	62988	467636	0.446	7.442	0	0	0
1	10	6	"A34"	"A34"	15760	19260	100	854	888	287	32	649	649	670	231	34	47	18	0	6154	7303	5015	68	1348	1348	1365	284	20	95	90	0	0.000	0.000	0.000	0.000	0.000	0.000	0.000	0.000	0.000	0.000	0.000	0.000	0.000	0.000	0.043	0.040	0.051	0.054	3.000	0.040	0.278	80	560	100	205	4806	5011	239	5955	6194	Error	Error	-4.551	205	4806	239	5955	71046	584241	0.944	20.908	0	0	0
1	11	6	"A34"	"A34"	16060	19260	100	991	1049	354	33	685	685	712	219	30	60	32	0	6237	8569	6097	71	1418	1418	1481	403	27	92	85	0	0.000	0.000	0.000	0.000	0.000	0.000	0.000	0.000	0.000	0.000	0.000	0.000	0.000	0.000	0.063	0.051	0.050	0.058	2.353	0.046	0.497	80	560	100	306	4819	5125	364	7151	7515	Error	Error	-3.977	306	4819	364	7151	83948	685507	1.539	17.588	0	0	0
1	12	6	"A34"	"A34"	16360	19260	100	996	1080	405	37	717	717	755	242	32	53	26	0	6379	8461	5729	67	1465	1465	1533	466	30	88	87	0	0.000	0.000	0.000	0.000	0.000	0.000	0.000	0.000	0.000	0.000	0.000	0.000	0.000	0.000	0.057	0.052	0.057	0.059	2.468	0.044	0.416	80	560	100	279	4914	5193	363	6996	7359	Error	Error	-4.139	279	4914	363	6996	86410	676905	1.343	14.867	0	0	0
1	13	6	"A35"	"A35"	16660	19260	100	1330	1367	474	34	740	740	794	290	36	75	52	0	12165	11205	5339	47	1508	1508	1562	386	24	97	95	0	0.000	0.000	0.000	0.000	0.000	0.000	0.000	0.000	0.000	0.000	0.000	0.000	0.000	0.000	0.055	0.065	0.065	0.070	2.162	0.059	0.371	80	560	100	590	10657	11247	627	9697	10324	Error	Error	-4.175	590	10657	627	9697	109354	896383	1.976	24.982	0	0	0
1	14	6	"A35"	"A35"	16960	19260	100	1158	1250	445	35	834	834	864	264	30	55	42	0	10204	9981	6287	62	1595	1595	1791	1381	77	72	68	0	0.000	0.000	0.000	0.000	0.000	0.000	0.000	0.000	0.000	0.000	0.000	0.000	0.000	0.000	0.038	0.050	0.058	0.064	4.682	0.048	0.440	80	560	100	324	8609	8933	416	8386	8802	Error	Error	-4.732	324	8609	416	8386	99993	798477	1.462	5.930	0	0	0
1	15	6	"A35"	"A35"	17260	19260	100	1357	1301	407	31	843	843	877	272	31	63	47	0	11678	10425	5922	56	1643	1643	1706	493	28	87	78	0	0.000	0.000	0.000	0.000	0.000	0.000	0.000	0.000	0.000	0.000	0.000	0.000	0.000	0.000	0.051	0.052	0.057	0.061	2.492	0.051	0.496	80	560	100	514	10035	10549	458	8782	9240	Error	Error	-4.287	514	10035	458	8782	104044	834033	1.559	17.686	0	0	0
1	16	6	"A36"	"A36"	17560	19260	100	1314	1380	431	31	952	952	972	242	24	63	35	0	7028	9234	5921	64	1731	1731	1751	203	11	91	88	0	0.000	0.000	0.000	0.000	0.000	0.000	0.000	0.000	0.000	0.000	0.000	0.000	0.000	0.000	0.068	0.057	0.063	0.065	3.770	0.055	0.491	80	560	100	362	5297	5659	428	7503	7931	Error	Error	-3.871	362	5297	428	7503	110405	738722	1.686	36.862	0	0	0
1	17	6	"A36"	"A36"	17860	19260	100	1299	1358	399	29	1043	1043	1065	262	24	48	32	0	7012	8431	5637	66	1796	1796	1862	566	30	76	72	0	0.000	0.000	0.000	0.000	0.000	0.000	0.000	0.000	0.000	0.000	0.000	0.000	0.000	0.000	0.049	0.047	0.055	0.063	4.385	0.056	0.491	80	560	100	256	5216	5472	315	6635	6950	Error	Error	-4.349	256	5216	315	6635	108646	674475	1.118	11.606	0	0	0
1	18	6	"A36"	"A36"	18160	19260	100	1035	1089	288	26	1106	1106	1143	292	25	15	3	0	5723	5520	2651	48	1938	1938	2047	1225	59	77	65	0	0.000	0.000	0.000	0.000	0.000	0.000	0.000	0.000	0.000	0.000	0.000	0.000	0.000	0.000	-0.019	-0.005	0.096	0.120	5.429	0.032	0.078	80	560	100	-71	3785	3714	-17	3582	3565	Error	Error	Error	-71	3785	-17	3582	87158	441591	-0.185	2.835	0	0	0
1	1	7	"A37"	"A37"	13050	19570	100	1157	1206	498	41	710	710	749	368	49	53	27	0	8790	8521	5041	59	1351	1351	1409	531	37	86	80	0	0.000	0.000	0.000	0.000	0.000	0.000	0.000	0.000	0.000	0.000	0.000	0.000	0.000	0.000	0.060	0.069	0.077	0.076	2.483	0.061	0.214	80	560	100	447	7439	7886	496	7170	7666	Error	Error	-4.057	447	7439	496	7170	96510	681680	1.242	13.394	0	0	0
1	2	7	"A37"	"A37"	13360	19570	100	1345	1371	482	35	676	676	706	232	32	80	65	0	9051	9725	5247	53	1364	1364	1517	1045	68	90	85	0	0.000	0.000	0.000	0.000	0.000	0.000	0.000	0.000	0.000	0.000	0.000	0.000	0.000	0.000	0.087	0.083	0.093	0.092	2.595	0.062	0.556	80	560	100	669	7687	8356	695	8361	9056	Error	Error	-3.522	669	7687	695	8361	109712	777977	2.866	7.855	0	0	0
1	3	7	"A37"	"A37"	13660	19570	100	1275	1370	537	39	660	660	824	2362	286	1	0	0	11234	11275	5422	48	1327	1327	1561	2352	150	87	80	0	0.000	0.000	0.000	0.000	0.000	0.000	0.000	0.000	0.000	0.000	0.000	0.000	0.000	0.000	0.062	0.071	0.061	0.071	2.363	0.332	0.270	80	560	100	615	9907	10522	710	9948	10658	Error	Error	-4.010	615	9907	710	9948	109567	901979	0.231	4.130	0	0	0
1	4	7	"A38"	"A38"	13960	19570	100	1471	1411	531	37	651	651	683	322	47	75	58	0	20969	17911	8993	50	1333	1333	1379	292	21	100	95	0	0.000	0.000	0.000	0.000	0.000	0.000	0.000	0.000	0.000	0.000	0.000	0.000	0.000	0.000	0.042	0.046	0.049	0.049	2.063	0.043	0.624	80	560	100	820	19636	20456	760	16578	17338	Error	Error	-4.582	820	19636	760	16578	112858	1432867	2.261	56.616	0	0	0
1	5	7	"A38"	"A38"	14260	19570	100	1358	1328	446	33	628	628	669	344	51	81	55	0	18767	16634	8668	52	1315	1315	1416	682	48	95	85	0	0.000	0.000	0.000	0.000	0.000	0.000	0.000	0.000	0.000	0.000	0.000	0.000	0.000	0.000	0.042	0.046	0.048	0.052	2.192	0.044	0.479	80	560	100	730	17452	18182	700	15319	16019	Error	Error	-4.579	730	17452	700	15319	106244	1330702	1.916	22.314	0	0	0
1	6	7	"A38"	"A38"	14560	19570	100	1387	1411	586	41	642	642	672	251	37	82	73	0	17298	15757	7575	48	1339	1339	1446	626	43	95	92	0	0.000	0.000	0.000	0.000	0.000	0.000	0.000	0.000	0.000	0.000	0.000	0.000	0.000	0.000	0.047	0.053	0.049	0.055	1.847	0.049	0.454	80	560	100	745	15959	16704	769	14418	15187	Error	Error	-4.421	745	15959	769	14418	112869	1260560	2.944	22.861	0	0	0
1	7	7	"A39"	"A39"	14860	19560	100	923	970	389	40	653	653	682	245	35	52	25	0	6964	8873	5981	67	1348	1348	1432	769	53	91	88	0	0.000	0.000	0.000	0.000	0.000	0.000	0.000	0.000	0.000	0.000	0.000	0.000	0.000	0.000	0.048	0.042	0.047	0.045	3.285	0.043	0.370	80	560	100	270	5616	5886	317	7525	7842	Error	Error	-4.379	270	5616	317	7525	77616	709823	1.176	9.676	0	0	0
1	8	7	"A39"	"A39"	15160	19560	100	825	918	399	43	642	642	668	224	33	45	26	0	7681	9216	6163	66	1367	1367	1454	541	37	95	95	0	0.000	0.000	0.000	0.000	0.000	0.000	0.000	0.000	0.000	0.000	0.000	0.000	0.000	0.000	0.029	0.035	0.036	0.042	3.534	0.041	0.417	80	560	100	183	6314	6497	276	7849	8125	Error	Error	-5.109	183	6314	276	7849	73478	737281	1.116	14.348	0	0	0
1	9	7	"A39"	"A39"	15460	19560	100	912	1030	405	39	650	650	676	241	35	53	33	0	6834	9839	6962	70	1356	1356	1404	419	29	95	91	0	0.000	0.000	0.000	0.000	0.000	0.000	0.000	0.000	0.000	0.000	0.000	0.000	0.000	0.000	0.048	0.045	0.049	0.052	2.764	0.055	0.357	80	560	100	262	5478	5740	380	8483	8863	Error	Error	-4.386	262	5478	380	8483	82360	787146	1.469	20.131	0	0	0
1	10	7	"A40"	"A40"	15760	19560	100	974	1112	475	42	631	631	667	267	40	60	40	0	10930	10861	6503	59	1375	1375	1414	386	27	95	95	0	0.000	0.000	0.000	0.000	0.000	0.000	0.000	0.000	0.000	0.000	0.000	0.000	0.000	0.000	0.036	0.051	0.049	0.050	2.413	0.052	0.591	80	560	100	343	9555	9898	481	9486	9967	Error	Error	-4.800	343	9555	481	9486	88972	868849	1.667	24.474	0	0	0
1	11	7	"A40"	"A40"	16060	19560	100	866	948	344	36	646	646	696	257	36	47	23	0	8140	9218	5185	56	1395	1395	1439	345	23	96	95	0	0.000	0.000	0.000	0.000	0.000	0.000	0.000	0.000	0.000	0.000	0.000	0.000	0.000	0.000	0.033	0.039	0.042	0.040	2.070	0.038	0.365	80	560	100	220	6745	6965	302	7823	8125	Error	Error	-4.938	220	6745	302	7823	75859	737474	0.981	22.548	0	0	0
1	12	7	"A40"	"A40"	16360	19560	100	1067	1099	341	31	687	687	730	437	59	43	11	0	9349	9840	5727	58	1448	1448	1520	563	37	91	88	0	0.000	0.000	0.000	0.000	0.000	0.000	0.000	0.000	0.000	0.000	0.000	0.000	0.000	0.000	0.048	0.049	0.051	0.059	2.553	0.042	0.422	80	560	100	380	7901	8281	412	8392	8804	Error	Error	-4.378	380	7901	412	8392	87894	787193	0.844	14.778	0	0	0
1	13	7	"A41"	"A41"	16660	19560	100	1289	1273	427	33	711	711	745	295	39	73	46	0	13960	13426	6011	44	1447	1447	1487	346	23	100	96	0	0.000	0.000	0.000	0.000	0.000	0.000	0.000	0.000	0.000	0.000	0.000	0.000	0.000	0.000	0.046	0.047	0.046	0.047	2.624	0.043	0.515	80	560	100	578	12513	13091	562	11979	12541	Error	Error	-4.436	578	12513	562	11979	101845	1074097	1.790	34.506	0	0	0
1	14	7	"A41"	"A41"	16960	19560	100	1329	1338	399	29	778	778	803	263	32	78	52	0	12231	11799	5186	43	1553	1553	1612	417	25	97	90	0	0.000	0.000	0.000	0.000	0.000	0.000	0.000	0.000	0.000	0.000	0.000	0.000	0.000	0.000	0.052	0.055	0.052	0.055	2.665	0.049	0.503	80	560	100	551	10678	11229	560	10246	10806	Error	Error	-4.276	551	10678	560	10246	107066	943917	2.034	24.429	0	0	0
1	15	7	"A41"	"A41"	17260	19560	100	1385	1421	423	29	836	836	923	1251	135	6	0	0	16079	13532	6488	47	1616	1616	1685	696	41	88	86	0	0.000	0.000	0.000	0.000	0.000	0.000	0.000	0.000	0.000	0.000	0.000	0.000	0.000	0.000	0.038	0.049	0.051	0.048	3.494	0.050	0.529	80	560	100	549	14463	15012	585	11916	12501	Error	Error	-4.719	549	14463	585	11916	113704	1082549	0.398	17.022	0	0	0
1	16	7	"A42"	"A42"	17560	19560	100	1165	1227	398	32	938	938	1001	674	67	12	1	0	5973	7855	5498	69	1684	1684	1766	938	53	88	82	0	0.000	0.000	0.000	0.000	0.000	0.000	0.000	0.000	0.000	0.000	0.000	0.000	0.000	0.000	0.053	0.047	0.047	0.048	3.465	0.041	0.224	80	560	100	227	4289	4516	289	6171	6460	Error	Error	-4.240	227	4289	289	6171	98146	628428	0.335	6.491	0	0	0
1	17	7	"A42"	"A42"	17860	19560	100	1205	1309	438	33	1006	1006	1025	243	23	45	25	0	5820	8476	6186	72	1749	1749	1766	204	11	92	88	0	0.000	0.000	0.000	0.000	0.000	0.000	0.000	0.000	0.000	0.000	0.000	0.000	0.000	0.000	0.049	0.045	0.061	0.071	3.774	0.043	0.318	80	560	100	199	4071	4270	303	6727	7030	Error	Error	-4.355	199	4071	303	6727	104720	678094	1.169	32.892	0	0	0
1	18	7	"A42"	"A42"	18160	19560	100	1313	1357	364	26	1041	1041	1093	575	52	22	3	0	6372	8013	5064	63	1807	1807	1836	608	33	87	83	0	0.000	0.000	0.000	0.000	0.000	0.000	0.000	0.000	0.000	0.000	0.000	0.000	0.000	0.000	0.060	0.051	0.073	0.082	3.845	0.041	0.216	80	560	100	272	4565	4837	316	6206	6522	Error	Error	-4.069	272	4565	316	6206	108587	641053	0.459	10.160	0	0	0
1	1	8	"A43"	"A43"	13060	19870	100	1262	1262	455	36	702	702	739	302	40	65	46	0	16074	12819	7141	55	1333	1333	1378	303	21	93	87	0	0.000	0.000	0.000	0.000	0.000	0.000	0.000	0.000	0.000	0.000	0.000	0.000	0.000	0.000	0.038	0.049	0.048	0.051	2.462	0.048	0.448	80	560	100	560	14741	15301	560	11486	12046	Error	Error	-4.718	560	14741	560	11486	100950	1025535	1.732	37.759	0	0	0
1	2	8	"A43"	"A43"	13360	19870	100	1256	1267	587	46	665	665	715	332	46	66	42	0	17047	13086	7929	60	1300	1300	1550	1660	107	75	71	0	0.000	0.000	0.000	0.000	0.000	0.000	0.000	0.000	0.000	0.000	0.000	0.000	0.000	0.000	0.038	0.051	0.053	0.062	3.662	0.047	0.537	80	560	100	591	15747	16338	602	11786	12388	Error	Error	-4.736	591	15747	602	11786	101398	1046874	1.663	6.949	0	0	0
1	3	8	"A43"	"A43"	13660	19870	100	1316	1308	653	49	663	663	685	215	31	76	66	0	17910	14279	7660	53	1297	1297	1477	1403	94	83	78	0	0.000	0.000	0.000	0.000	0.000	0.000	0.000	0.000	0.000	0.000	0.000	0.000	0.000	0.000	0.039	0.050	0.045	0.049	2.475	0.046	0.531	80	560	100	653	16613	17266	645	12982	13627	Error	Error	-4.669	653	16613	645	12982	104659	1142343	2.898	9.125	0	0	0
1	4	8	"A44"	"A44"	13960	19870	100	1119	1129	359	31	643	643	682	300	43	71	36	0	14291	12395	6417	51	1291	1291	1330	376	28	96	90	0	0.000	0.000	0.000	0.000	0.000	0.000	0.000	0.000	0.000	0.000	0.000	0.000	0.000	0.000	0.037	0.044	0.043	0.044	2.508	0.043	0.491	80	560	100	476	13000	13476	486	11104	11590	Error	Error	-4.771	476	13000	486	11104	90354	991623	1.490	29.428	0	0	0
1	5	8	"A44"	"A44"	14260	19870	100	924	985	439	44	631	631	673	281	41	51	21	0	8747	8529	4604	53	1334	1334	1479	866	58	86	78	0	0.000	0.000	0.000	0.000	0.000	0.000	0.000	0.000	0.000	0.000	0.000	0.000	0.000	0.000	0.040	0.049	0.047	0.054	2.544	0.047	0.269	80	560	100	293	7413	7706	354	7195	7549	Error	Error	-4.661	293	7413	354	7195	78795	682345	1.110	8.141	0	0	0
1	6	8	"A44"	"A44"	14560	19870	100	1179	1164	488	41	631	631	671	299	44	70	45	0	13265	11756	6588	56	1380	1380	1566	1337	85	78	76	0	0.000	0.000	0.000	0.000	0.000	0.000	0.000	0.000	0.000	0.000	0.000	0.000	0.000	0.000	0.046	0.051	0.051	0.053	2.646	0.048	0.262	80	560	100	548	11885	12433	533	10376	10909	Error	Error	-4.439	548	11885	533	10376	93095	940482	1.649	7.622	0	0	0
1	7	8	"A45"	"A45"	14860	19870	100	1012	1143	620	54	628	628	666	286	42	65	31	0	11056	11334	6306	55	1349	1349	1431	583	40	95	90	0	0.000	0.000	0.000	0.000	0.000	0.000	0.000	0.000	0.000	0.000	0.000	0.000	0.000	0.000	0.040	0.052	0.052	0.050	2.611	0.055	0.399	80	560	100	384	9707	10091	515	9985	10500	Error	Error	-4.660	384	9707	515	9985	91407	906702	1.668	16.986	0	0	0
1	8	8	"A45"	"A45"	15160	19860	100	1124	1183	554	46	666	666	704	303	43	65	37	0	10989	10969	6058	55	1435	1435	1552	812	52	87	80	0	0.000	0.000	0.000	0.000	0.000	0.000	0.000	0.000	0.000	0.000	0.000	0.000	0.000	0.000	0.048	0.054	0.049	0.051	2.358	0.058	0.440	80	560	100	458	9554	10012	517	9534	10051	Error	Error	-4.383	458	9554	517	9534	94639	877518	1.581	11.597	0	0	0
1	9	8	"A45"	"A45"	15460	19860	100	1180	1227	444	36	667	667	722	377	52	60	32	0	10426	10916	6619	60	1462	1462	1631	960	58	83	80	0	0.000	0.000	0.000	0.000	0.000	0.000	0.000	0.000	0.000	0.000	0.000	0.000	0.000	0.000	0.057	0.059	0.059	0.070	2.971	0.052	0.418	80	560	100	513	8964	9477	560	9454	10014	Error	Error	-4.127	513	8964	560	9454	98195	873310	1.340	9.672	0	0	0
1	10	8	"A47"	"A47"	15770	19860	100	1201	1224	507	41	666	666	727	377	51	63	30	0	13387	11698	6154	52	1468	1468	1571	677	43	90	82	0	0.000	0.000	0.000	0.000	0.000	0.000	0.000	0.000	0.000	0.000	0.000	0.000	0.000	0.000	0.045	0.055	0.054	0.053	1.989	0.050	0.306	80	560	100	535	11919	12454	558	10230	10788	Error	Error	-4.478	535	11919	558	10230	97882	935878	1.318	14.959	0	0	0
1	11	8	"A47"	"A47"	16070	19860	100	1084	1142	459	40	665	665	710	290	40	62	33	0	10970	10539	6673	63	1478	1478	1576	708	44	81	80	0	0.000	0.000	0.000	0.000	0.000	0.000	0.000	0.000	0.000	0.000	0.000	0.000	0.000	0.000	0.044	0.053	0.058	0.060	2.988	0.049	0.403	80	560	100	419	9492	9911	477	9061	9538	Error	Error	-4.502	419	9492	477	9061	91387	843135	1.490	12.660	0	0	0
1	12	8	"A47"	"A47"	16370	19860	100	1114	1189	434	36	709	709	741	351	47	57	35	0	11696	11209	6684	59	1521	1521	1679	945	56	80	77	0	0.000	0.000	0.000	0.000	0.000	0.000	0.000	0.000	0.000	0.000	0.000	0.000	0.000	0.000	0.040	0.050	0.049	0.061	3.677	0.053	0.469	80	560	100	405	10175	10580	480	9688	10168	Error	Error	-4.651	405	10175	480	9688	95117	896697	1.276	10.085	0	0	0
1	13	8	"A48"	"A48"	16670	19860	100	1377	1310	471	35	736	736	778	362	46	67	47	0	18552	15038	8606	57	1488	1488	1537	446	29	90	88	0	0.000	0.000	0.000	0.000	0.000	0.000	0.000	0.000	0.000	0.000	0.000	0.000	0.000	0.000	0.038	0.042	0.047	0.049	1.927	0.043	0.639	80	560	100	641	17064	17705	574	13550	14124	Error	Error	-4.734	641	17064	574	13550	104820	1203034	1.470	30.271	0	0	0
1	14	8	"A48"	"A48"	16970	19860	100	1284	1320	396	30	778	778	834	678	81	40	0	0	14370	13869	8111	58	1570	1570	1675	769	45	88	82	0	0.000	0.000	0.000	0.000	0.000	0.000	0.000	0.000	0.000	0.000	0.000	0.000	0.000	0.000	0.040	0.044	0.043	0.046	3.042	0.042	0.560	80	560	100	506	12800	13306	542	12299	12841	Error	Error	-4.661	506	12800	542	12299	105600	1109550	0.717	15.857	0	0	0
1	15	8	"A48"	"A48"	17270	19860	100	1392	1435	505	35	819	819	891	734	82	33	8	0	15520	14711	8430	57	1639	1639	1679	355	21	95	90	0	0.000	0.000	0.000	0.000	0.000	0.000	0.000	0.000	0.000	0.000	0.000	0.000	0.000	0.000	0.041	0.047	0.045	0.046	2.830	0.042	0.094	80	560	100	573	13881	14454	616	13072	13688	Error	Error	-4.598	573	13881	616	13072	114834	1176888	0.741	36.710	0	0	0
1	16	8	"A49"	"A49"	17570	19860	100	1252	1323	448	33	904	904	926	260	28	58	38	0	10187	10461	5379	51	1673	1673	1702	266	15	95	92	0	0.000	0.000	0.000	0.000	0.000	0.000	0.000	0.000	0.000	0.000	0.000	0.000	0.000	0.000	0.041	0.048	0.049	0.048	2.762	0.049	0.088	80	560	100	348	8514	8862	419	8788	9207	Error	Error	-4.613	348	8514	419	8788	105834	836871	1.527	32.929	0	0	0
1	17	8	"A49"	"A49"	17870	19860	100	1393	1441	422	29	1028	1028	1046	276	26	56	31	0	9734	9459	5639	59	1785	1785	1808	243	13	93	88	0	0.000	0.000	0.000	0.000	0.000	0.000	0.000	0.000	0.000	0.000	0.000	0.000	0.000	0.000	0.046	0.054	0.059	0.070	3.424	0.051	0.428	80	560	100	365	7949	8314	413	7674	8087	Error	Error	-4.445	365	7949	413	7674	115280	756727	1.431	31.486	0	0	0
1	18	8	"A49"	"A49"	18170	19860	100	1559	1564	391	25	1113	1113	1123	256	22	65	45	0	9589	9958	5045	50	1934	1934	1937	267	13	92	90	0	0.000	0.000	0.000	0.000	0.000	0.000	0.000	0.000	0.000	0.000	0.000	0.000	0.000	0.000	0.058	0.056	0.064	0.068	2.955	0.052	0.440	80	560	100	446	7655	8101	451	8024	8475	Error	Error	-4.101	446	7655	451	8024	125087	796652	1.723	30.041	0	0	0
1	1	9	"A50"	"A50"	13060	20170	100	798	838	326	38	684	684	702	205	29	32	20	0	3992	4673	3257	69	1279	1279	1305	269	20	87	83	0	0.000	0.000	0.000	0.000	0.000	0.000	0.000	0.000	0.000	0.000	0.000	0.000	0.000	0.000	0.042	0.045	0.063	0.079	4.090	0.059	0.260	80	560	100	114	2713	2827	154	3394	3548	Error	Error	-4.573	114	2713	154	3394	67037	373847	0.663	12.520	0	0	0
1	2	9	"A50"	"A50"	13370	20170	100	942	1010	373	36	698	698	777	801	103	8	1	0	7767	8621	4021	46	1299	1299	1365	477	34	98	96	0	0.000	0.000	0.000	0.000	0.000	0.000	0.000	0.000	0.000	0.000	0.000	0.000	0.000	0.000	0.038	0.043	0.047	0.046	1.891	0.048	0.393	80	560	100	244	6468	6712	312	7322	7634	Error	Error	-4.728	244	6468	312	7322	80796	689672	0.291	15.212	0	0	0
1	3	9	"A50"	"A50"	13670	20170	100	944	965	284	29	671	671	706	231	32	57	23	0	5801	7285	3930	53	1318	1318	1370	365	26	98	92	0	0.000	0.000	0.000	0.000	0.000	0.000	0.000	0.000	0.000	0.000	0.000	0.000	0.000	0.000	0.061	0.049	0.057	0.051	3.004	0.051	0.306	80	560	100	273	4483	4756	294	5967	6261	Error	Error	-4.037	273	4483	294	5967	77230	582819	1.121	16.205	0	0	0
1	4	9	"A51"	"A51"	13970	20170	100	1038	1157	494	42	645	645	679	240	35	65	43	0	9343	10898	5861	53	1306	1306	1359	370	27	98	95	0	0.000	0.000	0.000	0.000	0.000	0.000	0.000	0.000	0.000	0.000	0.000	0.000	0.000	0.000	0.049	0.053	0.054	0.047	2.232	0.055	0.503	80	560	100	393	8037	8430	512	9592	10104	Error	Error	-4.354	393	8037	512	9592	92549	871873	1.992	25.781	0	0	0
1	5	9	"A51"	"A51"	14270	20170	100	973	1026	344	33	627	627	664	229	34	65	41	0	8899	9279	6011	64	1322	1322	1423	801	56	80	78	0	0.000	0.000	0.000	0.000	0.000	0.000	0.000	0.000	0.000	0.000	0.000	0.000	0.000	0.000	0.046	0.050	0.054	0.082	5.346	0.044	0.487	80	560	100	346	7577	7923	399	7957	8356	Error	Error	-4.453	346	7577	399	7957	82053	742297	1.581	9.808	0	0	0
1	6	9	"A51"	"A51"	14570	20170	100	1118	1354	1530	112	650	650	691	321	46	60	37	0	14449	12050	6499	53	1350	1350	1501	738	49	91	81	0	0.000	0.000	0.000	0.000	0.000	0.000	0.000	0.000	0.000	0.000	0.000	0.000	0.000	0.000	0.036	0.066	0.050	0.054	2.890	0.070	0.216	80	560	100	468	13099	13567	704	10700	11404	Error	Error	-4.807	468	13099	704	10700	108286	963974	2.065	14.294	0	0	0
1	7	9	"A52"	"A52"	14870	20170	100	1117	1160	567	48	646	646	697	450	64	51	12	0	10514	10440	4736	45	1409	1409	1567	1259	80	88	85	0	0.000	0.000	0.000	0.000	0.000	0.000	0.000	0.000	0.000	0.000	0.000	0.000	0.000	0.000	0.052	0.057	0.055	0.050	2.453	0.064	0.381	80	560	100	471	9105	9576	514	9031	9545	Error	Error	-4.273	471	9105	514	9031	92816	835178	1.029	7.048	0	0	0
1	8	9	"A52"	"A52"	15170	20170	100	1119	1240	842	67	649	649	714	498	69	47	10	0	8202	8370	5171	61	1464	1464	1650	1310	79	83	73	0	0.000	0.000	0.000	0.000	0.000	0.000	0.000	0.000	0.000	0.000	0.000	0.000	0.000	0.000	0.070	0.086	0.078	0.073	2.589	0.101	0.446	80	560	100	470	6738	7208	591	6906	7497	Error	Error	-3.842	470	6738	591	6906	99196	669566	1.056	5.130	0	0	0
1	9	9	"A52"	"A52"	15470	20160	100	1137	1187	516	43	659	659	709	376	53	61	30	0	9084	8794	4854	55	1469	1469	1634	979	59	81	75	0	0.000	0.000	0.000	0.000	0.000	0.000	0.000	0.000	0.000	0.000	0.000	0.000	0.000	0.000	0.063	0.072	0.073	0.076	3.111	0.084	0.449	80	560	100	478	7615	8093	528	7325	7853	Error	Error	-3.994	478	7615	528	7325	94974	703528	1.271	7.314	0	0	0
1	10	9	"A53"	"A53"	15770	20160	100	1210	1297	552	42	686	686	724	350	48	65	38	0	9566	10518	5195	49	1479	1479	1554	617	39	93	91	0	0.000	0.000	0.000	0.000	0.000	0.000	0.000	0.000	0.000	0.000	0.000	0.000	0.000	0.000	0.065	0.068	0.066	0.063	2.210	0.071	0.393	80	560	100	524	8087	8611	611	9039	9650	Error	Error	-3.948	524	8087	611	9039	103776	841449	1.637	14.528	0	0	0
1	11	9	"A53"	"A53"	16070	20160	100	1026	1115	585	52	674	674	732	368	50	48	11	0	10432	10415	3995	38	1511	1511	1583	560	35	95	95	0	0.000	0.000	0.000	0.000	0.000	0.000	0.000	0.000	0.000	0.000	0.000	0.000	0.000	0.000	0.039	0.050	0.046	0.039	2.885	0.058	0.247	80	560	100	352	8921	9273	441	8904	9345	Error	Error	-4.664	352	8921	441	8904	89164	833192	1.041	15.771	0	0	0
1	12	9	"A53"	"A53"	16370	20160	100	1118	1195	513	42	723	723	759	302	39	65	31	0	9094	8771	3719	42	1564	1564	1646	591	35	93	88	0	0.000	0.000	0.000	0.000	0.000	0.000	0.000	0.000	0.000	0.000	0.000	0.000	0.000	0.000	0.052	0.065	0.058	0.051	3.304	0.072	0.336	80	560	100	395	7530	7925	472	7207	7679	Error	Error	-4.253	395	7530	472	7207	95591	701692	1.444	12.056	0	0	0
1	13	9	"A54"	"A54"	16670	20160	100	1159	1217	499	41	719	719	842	1842	218	2	0	0	9061	9545	4537	47	1520	1520	1640	1755	107	88	87	0	0.000	0.000	0.000	0.000	0.000	0.000	0.000	0.000	0.000	0.000	0.000	0.000	0.000	0.000	0.058	0.062	0.056	0.049	2.551	0.062	0.403	80	560	100	440	7541	7981	498	8025	8523	Error	Error	-4.099	440	7541	498	8025	97395	763571	0.204	4.504	0	0	0
1	14	9	"A54"	"A54"	16970	20160	100	1096	1153	414	35	777	777	859	875	101	12	0	0	8486	9073	5783	63	1576	1576	1696	902	53	80	76	0	0.000	0.000	0.000	0.000	0.000	0.000	0.000	0.000	0.000	0.000	0.000	0.000	0.000	0.000	0.046	0.050	0.053	0.059	3.065	0.048	0.433	80	560	100	319	6910	7229	376	7497	7873	Error	Error	-4.437	319	6910	376	7497	92238	725847	0.336	8.178	0	0	0
1	15	9	"A54"	"A54"	17270	20160	100	1116	1207	516	42	791	791	819	273	33	55	31	0	8907	9302	5451	58	1614	1614	1677	563	33	81	78	0	0.000	0.000	0.000	0.000	0.000	0.000	0.000	0.000	0.000	0.000	0.000	0.000	0.000	0.000	0.045	0.054	0.061	0.065	3.964	0.054	0.439	80	560	100	325	7293	7618	416	7688	8104	Error	Error	-4.488	325	7293	416	7688	96566	744173	1.421	13.544	0	0	0
1	16	9	"A55"	"A55"	17570	20160	100	1167	1176	360	30	847	847	872	236	27	60	30	0	7478	7593	4594	60	1666	1666	1686	250	14	91	90	0	0.000	0.000	0.000	0.000	0.000	0.000	0.000	0.000	0.000	0.000	0.000	0.000	0.000	0.000	0.055	0.056	0.068	0.079	3.656	0.053	0.388	80	560	100	320	5812	6132	329	5927	6256	Error	Error	-4.183	320	5812	329	5927	94070	607449	1.288	23.628	0	0	0
1	17	9	"A55"	"A55"	17870	20160	100	1321	1341	410	30	994	994	1045	458	43	36	11	0	5641	7367	5028	68	1802	1802	1893	783	41	78	75	0	0.000	0.000	0.000	0.000	0.000	0.000	0.000	0.000	0.000	0.000	0.000	0.000	0.000	0.000	0.085	0.062	0.072	0.088	3.929	0.053	0.325	80	560	100	327	3839	4166	347	5565	5912	Error	Error	-3.553	327	3839	347	5565	107279	589399	0.646	6.991	0	0	0
1	18	9	"A55"	"A55"	18170	20160	100	1302	1328	364	27	1082	1082	1102	261	23	46	20	0	5906	7103	4261	59	1926	1926	1939	468	24	81	78	0	0.000	0.000	0.000	0.000	0.000	0.000	0.000	0.000	0.000	0.000	0.000	0.000	0.000	0.000	0.055	0.048	0.068	0.078	3.309	0.054	0.315	80	560	100	220	3980	4200	246	5177	5423	Error	Error	-4.177	220	3980	246	5177	106273	568239	0.866	11.034	0	0	0
1	1	10	"A56"	"A56"	13070	20470	100	908	987	366	37	717	717	761	382	50	35	10	0	7546	7211	4621	64	1306	1306	1395	636	45	72	71	0	0.000	0.000	0.000	0.000	0.000	0.000	0.000	0.000	0.000	0.000	0.000	0.000	0.000	0.000	0.031	0.046	0.061	0.059	4.768	0.050	0.386	80	560	100	191	6240	6431	270	5905	6175	Error	Error	-5.030	191	6240	270	5905	78950	576883	0.592	9.145	0	0	0
1	2	10	"A56"	"A56"	13370	20470	100	943	1026	343	33	690	690	715	244	34	52	37	0	7754	7920	4603	58	1315	1315	1491	1068	71	78	78	0	0.000	0.000	0.000	0.000	0.000	0.000	0.000	0.000	0.000	0.000	0.000	0.000	0.000	0.000	0.039	0.051	0.063	0.079	3.996	0.056	0.514	80	560	100	253	6439	6692	336	6605	6941	Error	Error	-4.670	253	6439	336	6605	82048	633604	1.275	6.020	0	0	0
1	3	10	"A56"	"A56"	13670	20470	100	1072	1121	678	60	686	686	698	199	28	63	50	0	9770	8875	5350	60	1328	1328	1480	964	65	75	71	0	0.000	0.000	0.000	0.000	0.000	0.000	0.000	0.000	0.000	0.000	0.000	0.000	0.000	0.000	0.046	0.058	0.059	0.078	3.767	0.063	0.419	80	560	100	386	8442	8828	435	7547	7982	Error	Error	-4.451	386	8442	435	7547	89719	709975	2.126	7.671	0	0	0
1	4	10	"A57"	"A57"	13970	20470	100	967	1039	364	35	645	645	684	245	35	61	36	0	8200	9610	5994	62	1313	1313	1352	300	22	93	87	0	0.000	0.000	0.000	0.000	0.000	0.000	0.000	0.000	0.000	0.000	0.000	0.000	0.000	0.000	0.047	0.047	0.051	0.060	2.910	0.046	0.281	80	560	100	322	6887	7209	394	8297	8691	Error	Error	-4.419	322	6887	394	8297	83122	768773	1.449	27.527	0	0	0
1	5	10	"A57"	"A57"	14270	20470	100	865	949	365	38	649	649	673	237	35	45	28	0	7145	8320	5739	68	1335	1335	1436	797	55	78	73	0	0.000	0.000	0.000	0.000	0.000	0.000	0.000	0.000	0.000	0.000	0.000	0.000	0.000	0.000	0.037	0.043	0.046	0.062	5.466	0.045	0.430	80	560	100	216	5810	6026	300	6985	7285	Error	Error	-4.749	216	5810	300	6985	75885	665568	1.165	8.637	0	0	0
1	6	10	"A57"	"A57"	14570	20470	100	999	1073	434	40	644	644	693	387	55	47	26	0	10765	11230	7811	69	1352	1352	1502	983	65	81	72	0	0.000	0.000	0.000	0.000	0.000	0.000	0.000	0.000	0.000	0.000	0.000	0.000	0.000	0.000	0.038	0.043	0.048	0.055	3.104	0.043	0.312	80	560	100	355	9413	9768	429	9878	10307	Error	Error	-4.729	355	9413	429	9878	85806	898392	0.982	9.896	0	0	0
1	7	10	"A58"	"A58"	14870	20470	100	1045	1256	1226	97	632	632	677	366	54	53	26	0	7788	9212	6042	65	1369	1369	1457	700	48	88	87	0	0.000	0.000	0.000	0.000	0.000	0.000	0.000	0.000	0.000	0.000	0.000	0.000	0.000	0.000	0.064	0.080	0.067	0.081	3.812	0.099	0.342	80	560	100	413	6419	6832	624	7843	8467	Error	Error	-3.958	413	6419	624	7843	100455	736983	1.582	11.079	0	0	0
1	8	10	"A58"	"A58"	15170	20470	100	1134	1201	598	49	666	666	699	259	37	62	45	0	10112	11046	7197	65	1443	1443	1575	869	55	82	78	0	0.000	0.000	0.000	0.000	0.000	0.000	0.000	0.000	0.000	0.000	0.000	0.000	0.000	0.000	0.054	0.056	0.054	0.058	2.673	0.062	0.391	80	560	100	468	8669	9137	535	9603	10138	Error	Error	-4.211	468	8669	535	9603	96078	883683	1.938	10.899	0	0	0
1	9	10	"A58"	"A58"	15470	20460	100	926	1066	488	45	663	663	727	543	74	30	8	0	7079	8120	6468	79	1451	1451	1630	1293	79	67	62	0	0.000	0.000	0.000	0.000	0.000	0.000	0.000	0.000	0.000	0.000	0.000	0.000	0.000	0.000	0.047	0.060	0.064	0.087	4.857	0.066	0.437	80	560	100	263	5628	5891	403	6669	7072	Error	Error	-4.419	263	5628	403	6669	85308	649616	0.624	5.019	0	0	0
1	10	10	"A59"	"A59"	15780	20460	100	1102	1126	403	35	684	684	727	333	45	57	27	0	11346	10117	5674	56	1493	1493	1604	770	48	78	78	0	0.000	0.000	0.000	0.000	0.000	0.000	0.000	0.000	0.000	0.000	0.000	0.000	0.000	0.000	0.042	0.051	0.049	0.063	3.653	0.053	0.427	80	560	100	418	9853	10271	442	8624	9066	Error	Error	-4.559	418	9853	442	8624	90073	809394	1.198	11.056	0	0	0
1	11	10	"A59"	"A59"	16080	20460	100	1175	1188	450	37	706	706	736	273	37	67	38	0	11914	12033	6952	57	1527	1527	1627	851	52	81	80	0	0.000	0.000	0.000	0.000	0.000	0.000	0.000	0.000	0.000	0.000	0.000	0.000	0.000	0.000	0.045	0.046	0.044	0.055	3.145	0.043	0.505	80	560	100	469	10387	10856	482	10506	10988	Error	Error	-4.469	469	10387	482	10506	95004	962659	1.656	12.228	0	0	0
1	12	10	"A59"	"A59"	16380	20460	100	1146	1169	355	30	718	718	787	405	51	51	15	0	12317	10808	5547	51	1577	1577	1832	1298	70	82	78	0	0.000	0.000	0.000	0.000	0.000	0.000	0.000	0.000	0.000	0.000	0.000	0.000	0.000	0.000	0.040	0.049	0.054	0.062	2.867	0.047	0.520	80	560	100	428	10740	11168	451	9231	9682	Error	Error	-4.649	428	10740	451	9231	93493	864601	0.943	6.915	0	0	0
1	13	10	"A60"	"A60"	16680	20460	100	767	814	402	49	746	746	784	306	39	13	3	0	3016	3842	2575	67	1531	1531	1615	549	33	76	63	0	0.000	0.000	0.000	0.000	0.000	0.000	0.000	0.000	0.000	0.000	0.000	0.000	0.000	0.000	0.014	0.029	0.080	0.123	6.875	0.080	0.116	80	560	100	21	1485	1506	68	2311	2379	Error	Error	-6.144	21	1485	68	2311	65108	307384	0.098	4.056	0	0	0
1	14	10	"A60"	"A60"	16980	20460	100	857	927	390	42	764	764	793	325	40	20	10	0	3180	3943	2752	69	1578	1578	1627	401	24	78	67	0	0.000	0.000	0.000	0.000	0.000	0.000	0.000	0.000	0.000	0.000	0.000	0.000	0.000	0.000	0.058	0.069	0.086	0.126	5.407	0.074	0.201	80	560	100	93	1602	1695	163	2365	2528	Error	Error	-4.106	93	1602	163	2365	74124	315464	0.412	5.776	0	0	0
1	15	10	"A60"	"A60"	17280	20460	100	888	905	316	34	820	820	1038	2670	257	0	0	0	3450	4145	2816	67	1648	1648	1901	2896	152	33	10	0	0.000	0.000	0.000	0.000	0.000	0.000	0.000	0.000	0.000	0.000	0.000	0.000	0.000	0.000	0.038	0.034	0.085	0.136	7.027	0.049	0.084	80	560	100	68	1802	1870	85	2497	2582	Error	Error	-4.728	68	1802	85	2497	72417	331632	-0.050	0.775	0	0	0
1	16	10	"A61"	"A61"	17580	20460	100	1205	1222	398	32	913	913	923	237	25	53	31	0	7681	7957	4581	57	1726	1726	1743	228	13	88	83	0	0.000	0.000	0.000	0.000	0.000	0.000	0.000	0.000	0.000	0.000	0.000	0.000	0.000	0.000	0.049	0.050	0.054	0.065	4.231	0.053	0.382	80	560	100	292	5955	6247	309	6231	6540	Error	Error	-4.350	292	5955	309	6231	97731	636557	1.262	27.254	0	0	0
1	17	10	"A61"	"A61"	17880	20460	100	1350	1453	392	26	1057	1057	1074	263	24	52	33	0	8567	9127	5342	58	1840	1840	1903	728	38	85	78	0	0.000	0.000	0.000	0.000	0.000	0.000	0.000	0.000	0.000	0.000	0.000	0.000	0.000	0.000	0.044	0.054	0.062	0.066	3.672	0.049	0.422	80	560	100	293	6727	7020	396	7287	7683	Error	Error	-4.521	293	6727	396	7287	116207	730192	1.441	9.923	0	0	0
1	18	10	"A61"	"A61"	18180	20460	100	1429	1476	438	29	1215	1215	1246	335	26	41	16	0	6830	8361	5025	60	2029	2029	2079	400	19	92	91	0	0.000	0.000	0.000	0.000	0.000	0.000	0.000	0.000	0.000	0.000	0.000	0.000	0.000	0.000	0.045	0.041	0.062	0.055	3.013	0.050	0.365	80	560	100	214	4801	5015	261	6332	6593	Error	Error	-4.488	214	4801	261	6332	118044	668860	0.687	15.705	0	0	0
1	1	11	"A62"	"A62"	13070	20770	100	856	921	315	34	731	731	763	276	36	31	16	0	4770	5068	3521	69	1334	1334	1365	292	21	77	73	0	0.000	0.000	0.000	0.000	0.000	0.000	0.000	0.000	0.000	0.000	0.000	0.000	0.000	0.000	0.036	0.051	0.071	0.077	5.138	0.057	0.329	80	560	100	125	3436	3561	190	3734	3924	Error	Error	-4.781	125	3436	190	3734	73698	405413	0.572	12.682	0	0	0
1	2	11	"A62"	"A62"	13380	20770	100	1002	1102	638	57	715	715	766	486	63	32	8	0	7036	8907	5888	66	1355	1355	1452	669	46	82	78	0	0.000	0.000	0.000	0.000	0.000	0.000	0.000	0.000	0.000	0.000	0.000	0.000	0.000	0.000	0.051	0.051	0.046	0.050	2.826	0.054	0.318	80	560	100	287	5681	5968	387	7552	7939	Error	Error	-4.307	287	5681	387	7552	88140	712587	0.691	11.143	0	0	0
1	3	11	"A62"	"A62"	13680	20770	100	932	979	349	35	674	674	704	277	39	47	22	0	6016	8670	6716	77	1337	1337	1387	346	24	81	78	0	0.000	0.000	0.000	0.000	0.000	0.000	0.000	0.000	0.000	0.000	0.000	0.000	0.000	0.000	0.055	0.042	0.043	0.066	4.563	0.044	0.425	80	560	100	258	4679	4937	305	7333	7638	Error	Error	-4.181	258	4679	305	7333	78294	693601	0.993	21.049	0	0	0
1	4	11	"A63"	"A63"	13980	20770	100	1270	1245	403	32	683	683	700	221	31	80	65	0	15865	14480	6865	47	1346	1346	1379	298	21	97	93	0	0.000	0.000	0.000	0.000	0.000	0.000	0.000	0.000	0.000	0.000	0.000	0.000	0.000	0.000	0.040	0.043	0.046	0.042	1.727	0.043	0.584	80	560	100	587	14519	15106	562	13134	13696	Error	Error	-4.628	587	14519	562	13134	99560	1158398	2.466	43.963	0	0	0
1	5	11	"A63"	"A63"	14280	20770	100	1205	1366	845	61	653	653	686	279	40	75	48	0	16548	13975	7600	54	1345	1345	1397	463	33	91	90	0	0.000	0.000	0.000	0.000	0.000	0.000	0.000	0.000	0.000	0.000	0.000	0.000	0.000	0.000	0.036	0.056	0.053	0.057	2.619	0.048	0.328	80	560	100	552	15203	15755	713	12630	13343	Error	Error	-4.784	552	15203	713	12630	109277	1118015	2.437	27.166	0	0	0
1	6	11	"A63"	"A63"	14580	20770	100	1260	1277	570	44	642	642	691	340	49	66	43	0	15632	13526	7431	54	1356	1356	1457	680	46	91	85	0	0.000	0.000	0.000	0.000	0.000	0.000	0.000	0.000	0.000	0.000	0.000	0.000	0.000	0.000	0.043	0.052	0.051	0.049	2.499	0.060	0.441	80	560	100	618	14276	14894	635	12170	12805	Error	Error	-4.530	618	14276	635	12170	102144	1082107	1.724	17.749	0	0	0
1	7	11	"A64"	"A64"	14880	20770	100	1124	1268	636	50	646	646	726	393	54	56	28	0	11386	12189	5946	48	1403	1403	1556	886	56	93	90	0	0.000	0.000	0.000	0.000	0.000	0.000	0.000	0.000	0.000	0.000	0.000	0.000	0.000	0.000	0.048	0.058	0.051	0.051	2.118	0.064	0.417	80	560	100	478	9983	10461	622	10786	11408	Error	Error	-4.384	478	9983	622	10786	101429	975106	1.379	12.001	0	0	0
1	8	11	"A64"	"A64"	15180	20770	100	1320	1343	434	32	669	669	773	849	109	22	2	0	16012	15230	5328	34	1465	1465	1603	1012	63	91	91	0	0.000	0.000	0.000	0.000	0.000	0.000	0.000	0.000	0.000	0.000	0.000	0.000	0.000	0.000	0.045	0.049	0.046	0.050	2.065	0.043	0.368	80	560	100	651	14547	15198	674	13765	14439	Error	Error	-4.482	651	14547	674	13765	107423	1218360	0.671	13.465	0	0	0
1	9	11	"A64"	"A64"	15480	20770	100	1262	1294	410	31	666	666	725	366	50	76	40	0	13756	13279	5942	44	1472	1472	1633	924	56	95	90	0	0.000	0.000	0.000	0.000	0.000	0.000	0.000	0.000	0.000	0.000	0.000	0.000	0.000	0.000	0.049	0.053	0.054	0.052	2.141	0.054	0.480	80	560	100	596	12284	12880	628	11807	12435	Error	Error	-4.365	596	12284	628	11807	103540	1062296	1.555	12.604	0	0	0
1	10	11	"A65"	"A65"	15780	20760	100	1022	1107	511	46	670	670	719	322	44	56	26	0	9741	9279	3944	42	1500	1500	1572	584	37	93	92	0	0.000	0.000	0.000	0.000	0.000	0.000	0.000	0.000	0.000	0.000	0.000	0.000	0.000	0.000	0.043	0.056	0.055	0.054	3.673	0.060	0.395	80	560	100	352	8241	8593	437	7779	8216	Error	Error	-4.549	352	8241	437	7779	88582	742291	1.205	13.197	0	0	0
1	11	11	"A65"	"A65"	16080	20760	100	1239	1239	364	29	703	703	733	315	42	70	40	0	12645	12424	5602	45	1487	1487	1575	574	36	95	88	0	0.000	0.000	0.000	0.000	0.000	0.000	0.000	0.000	0.000	0.000	0.000	0.000	0.000	0.000	0.048	0.049	0.046	0.051	2.381	0.046	0.544	80	560	100	536	11158	11694	536	10937	11473	Error	Error	-4.380	536	11158	536	10937	99090	993901	1.606	18.901	0	0	0
1	12	11	"A65"	"A65"	16380	20760	100	1222	1201	319	26	711	711	751	336	44	68	26	0	11573	10702	3858	36	1570	1570	1662	724	43	91	88	0	0.000	0.000	0.000	0.000	0.000	0.000	0.000	0.000	0.000	0.000	0.000	0.000	0.000	0.000	0.051	0.054	0.059	0.056	2.251	0.056	0.387	80	560	100	511	10003	10514	490	9132	9622	Error	Error	-4.291	511	10003	490	9132	96095	856121	1.339	12.486	0	0	0
1	13	11	"A66"	"A66"	16680	20760	100	1047	1085	358	32	736	736	766	294	38	51	16	0	9538	9300	3893	41	1565	1565	1605	453	28	93	90	0	0.000	0.000	0.000	0.000	0.000	0.000	0.000	0.000	0.000	0.000	0.000	0.000	0.000	0.000	0.039	0.045	0.042	0.044	3.194	0.051	0.207	80	560	100	311	7973	8284	349	7735	8084	Error	Error	-4.680	311	7973	349	7735	86796	743998	1.085	16.987	0	0	0
1	14	11	"A66"	"A66"	16980	20760	100	1163	1186	506	42	762	762	796	266	33	57	40	0	11098	10443	6510	62	1624	1624	1726	675	39	77	72	0	0.000	0.000	0.000	0.000	0.000	0.000	0.000	0.000	0.000	0.000	0.000	0.000	0.000	0.000	0.042	0.048	0.052	0.052	2.654	0.052	0.433	80	560	100	401	9474	9875	424	8819	9243	Error	Error	-4.562	401	9474	424	8819	94900	835455	1.466	12.914	0	0	0
1	15	11	"A66"	"A66"	17280	20760	100	911	1042	405	38	768	768	788	238	30	42	23	0	7847	7972	4923	61	1611	1611	1655	366	22	81	75	0	0.000	0.000	0.000	0.000	0.000	0.000	0.000	0.000	0.000	0.000	0.000	0.000	0.000	0.000	0.023	0.043	0.051	0.050	3.773	0.055	0.392	80	560	100	143	6236	6379	274	6361	6635	Error	Error	-5.447	143	6236	274	6361	83375	637781	1.067	17.260	0	0	0
1	16	11	"A67"	"A67"	17580	20760	100	1286	1303	392	30	871	871	904	284	31	63	28	0	9397	10439	5651	54	1710	1710	1737	257	14	93	90	0	0.000	0.000	0.000	0.000	0.000	0.000	0.000	0.000	0.000	0.000	0.000	0.000	0.000	0.000	0.054	0.049	0.050	0.052	2.274	0.048	0.375	80	560	100	415	7687	8102	432	8729	9161	Error	Error	-4.211	415	7687	432	8729	104242	835115	1.405	33.860	0	0	0
1	17	11	"A67"	"A67"	17880	20760	100	1481	1516	447	29	1029	1029	1052	296	28	66	41	0	9954	10465	5782	55	1841	1841	1869	308	16	91	88	0	0.000	0.000	0.000	0.000	0.000	0.000	0.000	0.000	0.000	0.000	0.000	0.000	0.000	0.000	0.056	0.056	0.058	0.067	3.848	0.055	0.437	80	560	100	452	8113	8565	487	8624	9111	Error	Error	-4.166	452	8113	487	8624	121273	837181	1.568	27.909	0	0	0
1	18	11	"A67"	"A67"	18180	20760	100	1566	1608	463	28	1243	1243	1319	1179	89	5	0	0	8965	10885	5885	54	2046	2046	2159	1279	59	90	83	0	0.000	0.000	0.000	0.000	0.000	0.000	0.000	0.000	0.000	0.000	0.000	0.000	0.000	0.000	0.047	0.041	0.054	0.050	2.863	0.047	0.404	80	560	100	323	6919	7242	365	8839	9204	Error	Error	-4.421	323	6919	365	8839	128635	870764	0.245	6.823	0	0	0
1	1	12	"A68"	"A68"	13080	21070	100	920	978	299	30	740	740	763	229	30	43	21	0	4694	4846	2721	56	1348	1348	1469	1064	72	78	63	0	0.000	0.000	0.000	0.000	0.000	0.000	0.000	0.000	0.000	0.000	0.000	0.000	0.000	0.000	0.054	0.068	0.084	0.074	3.255	0.053	0.197	80	560	100	180	3346	3526	238	3498	3736	Error	Error	-4.216	180	3346	238	3498	78229	387695	0.939	3.174	0	0	0
1	2	12	"A68"	"A68"	13380	21070	100	992	970	299	30	760	760	943	2825	299	0	0	0	5464	6220	3591	57	1381	1381	1713	2914	170	71	36	0	0.000	0.000	0.000	0.000	0.000	0.000	0.000	0.000	0.000	0.000	0.000	0.000	0.000	0.000	0.057	0.043	0.064	0.079	3.755	0.075	0.134	80	560	100	232	4083	4315	210	4839	5049	Error	Error	-4.137	232	4083	210	4839	77570	497591	0.010	1.547	0	0	0
1	3	12	"A68"	"A68"	13680	21070	100	925	952	263	27	708	708	737	335	45	38	10	0	5301	6809	4454	65	1350	1350	1465	791	53	81	78	0	0.000	0.000	0.000	0.000	0.000	0.000	0.000	0.000	0.000	0.000	0.000	0.000	0.000	0.000	0.055	0.045	0.051	0.053	5.460	0.051	0.208	80	560	100	217	3951	4168	244	5459	5703	Error	Error	-4.186	217	3951	244	5459	76177	544726	0.642	6.756	0	0	0
1	4	12	"A69"	"A69"	13980	21070	100	1207	1211	460	37	685	685	731	396	54	60	27	0	15575	14702	8269	56	1335	1335	1397	541	38	93	82	0	0.000	0.000	0.000	0.000	0.000	0.000	0.000	0.000	0.000	0.000	0.000	0.000	0.000	0.000	0.037	0.039	0.043	0.043	2.550	0.042	0.330	80	560	100	522	14240	14762	526	13367	13893	Error	Error	-4.770	522	14240	526	13367	96842	1176191	1.212	24.593	0	0	0
1	5	12	"A69"	"A69"	14280	21070	100	1372	1253	475	37	636	636	684	397	58	65	40	0	17977	14409	9190	63	1338	1338	1488	1224	82	71	70	0	0.000	0.000	0.000	0.000	0.000	0.000	0.000	0.000	0.000	0.000	0.000	0.000	0.000	0.000	0.044	0.047	0.048	0.065	2.933	0.044	0.538	80	560	100	736	16639	17375	617	13071	13688	Error	Error	-4.499	736	16639	617	13071	100266	1152701	1.433	10.556	0	0	0
1	6	12	"A69"	"A69"	14580	21070	100	1034	1119	452	40	653	653	695	295	42	58	33	0	14449	12641	8333	65	1381	1381	1581	1213	76	70	70	0	0.000	0.000	0.000	0.000	0.000	0.000	0.000	0.000	0.000	0.000	0.000	0.000	0.000	0.000	0.029	0.041	0.040	0.052	3.115	0.042	0.463	80	560	100	381	13068	13449	466	11260	11726	Error	Error	-5.100	381	13068	466	11260	89482	1011247	1.437	9.118	0	0	0
1	7	12	"A70"	"A70"	14880	21070	100	957	1021	391	38	647	647	689	315	45	48	23	0	8518	9447	5561	58	1379	1379	1462	603	41	91	88	0	0.000	0.000	0.000	0.000	0.000	0.000	0.000	0.000	0.000	0.000	0.000	0.000	0.000	0.000	0.043	0.046	0.050	0.046	3.054	0.053	0.377	80	560	100	310	7139	7449	374	8068	8442	Error	Error	-4.525	310	7139	374	8068	81653	755744	1.054	13.242	0	0	0
1	8	12	"A70"	"A70"	15180	21070	100	1085	1198	487	40	635	635	717	761	106	28	3	0	12342	12186	7400	60	1434	1434	1639	1379	84	83	80	0	0.000	0.000	0.000	0.000	0.000	0.000	0.000	0.000	0.000	0.000	0.000	0.000	0.000	0.000	0.041	0.052	0.052	0.062	2.470	0.053	0.470	80	560	100	450	10908	11358	563	10752	11315	Error	Error	-4.599	450	10908	563	10752	95816	974867	0.632	7.648	0	0	0
1	9	12	"A70"	"A70"	15480	21070	100	1096	1124	418	37	681	681	757	603	79	37	3	0	9099	9627	6038	62	1471	1471	1626	864	53	83	76	0	0.000	0.000	0.000	0.000	0.000	0.000	0.000	0.000	0.000	0.000	0.000	0.000	0.000	0.000	0.054	0.054	0.055	0.063	2.609	0.050	0.121	80	560	100	415	7628	8043	443	8156	8599	Error	Error	-4.200	415	7628	443	8156	89935	770164	0.609	9.260	0	0	0
1	10	12	"A71"	"A71"	15790	21070	100	1243	1217	471	38	673	673	711	276	38	76	50	0	14345	12279	6512	53	1500	1500	1548	464	29	88	88	0	0.000	0.000	0.000	0.000	0.000	0.000	0.000	0.000	0.000	0.000	0.000	0.000	0.000	0.000	0.044	0.050	0.050	0.057	2.290	0.050	0.485	80	560	100	570	12845	13415	544	10779	11323	Error	Error	-4.494	570	12845	544	10779	97381	982324	1.833	23.127	0	0	0
1	11	12	"A71"	"A71"	16090	21060	100	1252	1346	717	53	708	708	763	424	55	62	27	0	13918	13422	7224	53	1507	1507	1632	753	46	86	86	0	0.000	0.000	0.000	0.000	0.000	0.000	0.000	0.000	0.000	0.000	0.000	0.000	0.000	0.000	0.044	0.054	0.049	0.056	2.430	0.052	0.358	80	560	100	544	12411	12955	638	11915	12553	Error	Error	-4.512	544	12411	638	11915	107677	1073788	1.375	15.657	0	0	0
1	12	12	"A71"	"A71"	16390	21060	100	1272	1292	476	36	718	718	762	278	36	73	50	0	15807	12884	7012	54	1557	1557	1739	1139	65	82	80	0	0.000	0.000	0.000	0.000	0.000	0.000	0.000	0.000	0.000	0.000	0.000	0.000	0.000	0.000	0.039	0.051	0.047	0.058	2.816	0.048	0.559	80	560	100	554	14250	14804	574	11327	11901	Error	Error	-4.685	554	14250	574	11327	103334	1030732	1.906	9.785	0	0	0
1	13	12	"A72"	"A72"	16690	21060	100	1181	1161	400	34	737	737	779	359	46	57	17	0	7956	7859	4059	51	1575	1575	1678	732	43	80	80	0	0.000	0.000	0.000	0.000	0.000	0.000	0.000	0.000	0.000	0.000	0.000	0.000	0.000	0.000	0.070	0.067	0.076	0.097	3.516	0.069	0.464	80	560	100	444	6381	6825	424	6284	6708	Error	Error	-3.845	444	6381	424	6284	92913	628741	1.064	8.444	0	0	0
1	14	12	"A72"	"A72"	16990	21060	100	1194	1235	464	37	756	756	799	309	38	66	32	0	7899	8432	4705	55	1616	1616	1746	834	47	86	85	0	0.000	0.000	0.000	0.000	0.000	0.000	0.000	0.000	0.000	0.000	0.000	0.000	0.000	0.000	0.070	0.070	0.060	0.070	4.008	0.062	0.430	80	560	100	438	6283	6721	479	6816	7295	Error	Error	-3.842	438	6283	479	6816	98815	674567	1.411	8.017	0	0	0
1	15	12	"A72"	"A72"	17290	21060	100	1195	1260	537	42	815	815	835	292	34	53	30	0	8849	8854	5034	56	1647	1647	1709	689	40	83	78	0	0.000	0.000	0.000	0.000	0.000	0.000	0.000	0.000	0.000	0.000	0.000	0.000	0.000	0.000	0.053	0.062	0.060	0.059	3.555	0.060	0.377	80	560	100	380	7202	7582	445	7207	7652	Error	Error	-4.244	380	7202	445	7207	100785	708299	1.455	10.370	0	0	0
1	16	12	"A73"	"A73"	17590	21060	100	903	962	306	31	876	876	937	352	37	13	2	0	2922	3828	2398	62	1727	1727	1862	528	28	75	56	0	0.000	0.000	0.000	0.000	0.000	0.000	0.000	0.000	0.000	0.000	0.000	0.000	0.000	0.000	0.023	0.041	0.086	0.117	5.928	0.054	0.081	80	560	100	27	1195	1222	86	2101	2187	Error	Error	-5.468	27	1195	86	2101	76964	306230	0.071	3.723	0	0	0
1	17	12	"A73"	"A73"	17890	21060	100	991	1036	329	31	935	935	966	333	34	18	5	0	2871	3526	2223	63	1735	1735	1768	280	15	71	62	0	0.000	0.000	0.000	0.000	0.000	0.000	0.000	0.000	0.000	0.000	0.000	0.000	0.000	0.000	0.049	0.056	0.104	0.130	5.267	0.094	0.102	80	560	100	56	1136	1192	101	1791	1892	Error	Error	-4.342	56	1136	101	1791	82847	282098	0.210	6.279	0	0	0
1	18	12	"A73"	"A73"	18190	21060	100	1174	1193	228	19	1136	1136	1173	301	25	15	1	0	3063	3799	2141	56	2001	2001	2023	256	12	83	76	0	0.000	0.000	0.000	0.000	0.000	0.000	0.000	0.000	0.000	0.000	0.000	0.000	0.000	0.000	0.036	0.032	0.121	0.113	3.936	0.055	0.051	80	560	100	38	1062	1100	57	1798	1855	Error	Error	-4.805	38	1062	57	1798	95407	303917	0.066	6.938	0	0	0
1	1	13	"A74"	"A74"	13080	21370	100	1131	1220	372	30	754	754	779	261	33	65	41	0	7643	9888	6039	61	1317	1317	1400	768	54	88	86	0	0.000	0.000	0.000	0.000	0.000	0.000	0.000	0.000	0.000	0.000	0.000	0.000	0.000	0.000	0.060	0.054	0.054	0.067	2.436	0.051	0.540	80	560	100	377	6326	6703	466	8571	9037	Error	Error	-4.069	377	6326	466	8571	97567	791065	1.690	11.052	0	0	0
1	2	13	"A74"	"A74"	13390	21370	100	1115	1130	358	31	736	736	773	380	49	50	15	0	10996	10487	4857	46	1351	1351	1432	718	50	92	87	0	0.000	0.000	0.000	0.000	0.000	0.000	0.000	0.000	0.000	0.000	0.000	0.000	0.000	0.000	0.039	0.043	0.045	0.046	2.994	0.045	0.400	80	560	100	379	9645	10024	394	9136	9530	Error	Error	-4.670	379	9645	394	9136	90419	838967	0.939	12.611	0	0	0
1	3	13	"A74"	"A74"	13690	21370	100	1173	1192	313	26	710	710	733	215	29	81	55	0	10306	10551	4262	40	1370	1370	1388	230	16	96	96	0	0.000	0.000	0.000	0.000	0.000	0.000	0.000	0.000	0.000	0.000	0.000	0.000	0.000	0.000	0.052	0.052	0.052	0.048	2.903	0.047	0.448	80	560	100	463	8936	9399	482	9181	9663	Error	Error	-4.271	463	8936	482	9181	95323	844092	2.135	39.839	0	0	0
1	4	13	"A75"	"A75"	13990	21370	100	1208	1193	362	30	694	694	725	233	32	75	53	0	8813	10098	5128	50	1369	1369	1429	377	26	93	91	0	0.000	0.000	0.000	0.000	0.000	0.000	0.000	0.000	0.000	0.000	0.000	0.000	0.000	0.000	0.069	0.057	0.058	0.065	2.374	0.053	0.487	80	560	100	514	7444	7958	499	8729	9228	Error	Error	-3.856	514	7444	499	8729	95409	807836	2.009	22.995	0	0	0
1	5	13	"A75"	"A75"	14290	21370	100	1217	1232	370	30	668	668	709	281	39	80	48	0	11084	10869	4330	39	1370	1370	1434	497	34	95	95	0	0.000	0.000	0.000	0.000	0.000	0.000	0.000	0.000	0.000	0.000	0.000	0.000	0.000	0.000	0.057	0.059	0.057	0.058	1.603	0.057	0.555	80	560	100	549	9714	10263	564	9499	10063	Error	Error	-4.145	549	9714	564	9499	98562	869550	1.861	18.984	0	0	0
1	6	13	"A75"	"A75"	14590	21370	100	1182	1334	649	48	659	659	705	348	49	68	41	0	10947	11469	4933	43	1414	1414	1533	975	63	91	91	0	0.000	0.000	0.000	0.000	0.000	0.000	0.000	0.000	0.000	0.000	0.000	0.000	0.000	0.000	0.055	0.067	0.058	0.062	2.241	0.068	0.458	80	560	100	523	9533	10056	675	10055	10730	Error	Error	-4.188	523	9533	675	10055	106701	917510	1.807	10.191	0	0	0
1	7	13	"A76"	"A76"	14890	21370	100	1179	1190	393	33	658	658	697	314	45	67	43	0	10013	11101	5436	48	1435	1435	1567	1211	77	91	90	0	0.000	0.000	0.000	0.000	0.000	0.000	0.000	0.000	0.000	0.000	0.000	0.000	0.000	0.000	0.061	0.055	0.053	0.055	2.357	0.047	0.309	80	560	100	521	8578	9099	532	9666	10198	Error	Error	-4.041	521	8578	532	9666	95180	888105	1.570	7.873	0	0	0
1	8	13	"A76"	"A76"	15190	21370	100	1180	1209	500	41	679	679	746	588	78	42	7	0	11601	10802	4710	43	1487	1487	1632	799	48	92	88	0	0.000	0.000	0.000	0.000	0.000	0.000	0.000	0.000	0.000	0.000	0.000	0.000	0.000	0.000	0.050	0.057	0.053	0.056	1.909	0.059	0.410	80	560	100	501	10114	10615	530	9315	9845	Error	Error	-4.335	501	10114	530	9315	96687	864132	0.787	11.477	0	0	0
1	9	13	"A76"	"A76"	15490	21370	100	992	1120	529	47	659	659	710	351	49	47	22	0	8954	9603	4680	48	1449	1449	1558	733	47	95	92	0	0.000	0.000	0.000	0.000	0.000	0.000	0.000	0.000	0.000	0.000	0.000	0.000	0.000	0.000	0.044	0.057	0.054	0.051	2.658	0.064	0.186	80	560	100	333	7505	7838	461	8154	8615	Error	Error	-4.494	333	7505	461	8154	89588	768257	1.168	10.975	0	0	0
1	10	13	"A77"	"A77"	15790	21370	100	1664	1751	728	41	678	678	724	390	53	81	55	0	8952	9287	3876	41	1501	1501	1546	383	24	98	96	0	0.000	0.000	0.000	0.000	0.000	0.000	0.000	0.000	0.000	0.000	0.000	0.000	0.000	0.000	0.132	0.138	0.125	0.126	2.061	0.134	0.503	80	560	100	986	7451	8437	1073	7786	8859	Error	Error	-2.918	986	7451	1073	7786	140042	742952	2.633	20.211	0	0	0
1	11	13	"A77"	"A77"	16090	21370	100	1505	1573	608	38	724	724	762	343	45	75	53	0	7360	7715	3849	49	1533	1533	1651	822	49	95	90	0	0.000	0.000	0.000	0.000	0.000	0.000	0.000	0.000	0.000	0.000	0.000	0.000	0.000	0.000	0.134	0.137	0.135	0.138	2.142	0.116	0.532	80	560	100	781	5827	6608	849	6182	7031	Error	Error	-2.899	781	5827	849	6182	125821	617239	2.364	7.377	0	0	0
1	12	13	"A77"	"A77"	16390	21360	100	1739	1661	614	36	714	714	775	418	53	76	58	0	10571	9540	3881	40	1587	1587	1743	860	49	92	86	0	0.000	0.000	0.000	0.000	0.000	0.000	0.000	0.000	0.000	0.000	0.000	0.000	0.000	0.000	0.114	0.119	0.114	0.109	2.044	0.124	0.541	80	560	100	1025	8984	10009	947	7953	8900	Error	Error	-3.132	1025	8984	947	7953	132860	763237	2.120	9.066	0	0	0
1	13	13	"A78"	"A78"	16690	21360	100	1165	1242	587	47	741	741	775	310	40	65	23	0	9337	9453	4258	45	1567	1567	1642	623	37	91	88	0	0.000	0.000	0.000	0.000	0.000	0.000	0.000	0.000	0.000	0.000	0.000	0.000	0.000	0.000	0.055	0.064	0.059	0.060	2.599	0.081	0.386	80	560	100	424	7770	8194	501	7886	8387	Error	Error	-4.196	424	7770	501	7886	99373	756267	1.506	12.538	0	0	0
1	14	13	"A78"	"A78"	16990	21360	100	1047	1118	418	37	782	782	828	350	42	43	18	0	7656	7352	3744	50	1633	1633	1819	904	49	80	80	0	0.000	0.000	0.000	0.000	0.000	0.000	0.000	0.000	0.000	0.000	0.000	0.000	0.000	0.000	0.044	0.059	0.065	0.067	2.842	0.081	0.356	80	560	100	265	6023	6288	336	5719	6055	Error	Error	-4.506	265	6023	336	5719	89408	588128	0.829	6.121	0	0	0
1	15	13	"A78"	"A78"	17290	21360	100	1170	1210	381	31	862	862	896	299	33	51	21	0	8434	7797	3754	48	1693	1693	1777	569	32	87	83	0	0.000	0.000	0.000	0.000	0.000	0.000	0.000	0.000	0.000	0.000	0.000	0.000	0.000	0.000	0.046	0.057	0.061	0.062	4.227	0.059	0.392	80	560	100	308	6741	7049	348	6104	6452	Error	Error	-4.452	308	6741	348	6104	96761	623729	1.050	10.580	0	0	0
1	16	13	"A79"	"A79"	17590	21360	100	1257	1264	402	31	851	851	869	234	26	63	40	0	8759	9635	5540	57	1680	1680	1704	248	14	92	88	0	0.000	0.000	0.000	0.000	0.000	0.000	0.000	0.000	0.000	0.000	0.000	0.000	0.000	0.000	0.057	0.052	0.059	0.067	2.935	0.053	0.483	80	560	100	406	7079	7485	413	7955	8368	Error	Error	-4.124	406	7079	413	7955	101093	770802	1.688	31.980	0	0	0
1	17	13	"A79"	"A79"	17890	21360	100	1291	1307	405	30	948	948	1101	1948	176	0	0	0	8386	8622	4922	57	1808	1808	1989	1932	97	75	70	0	0.000	0.000	0.000	0.000	0.000	0.000	0.000	0.000	0.000	0.000	0.000	0.000	0.000	0.000	0.052	0.053	0.061	0.073	3.213	0.058	0.443	80	560	100	343	6578	6921	359	6814	7173	Error	Error	-4.261	343	6578	359	6814	104525	689781	0.106	3.433	0	0	0
1	18	13	"A79"	"A79"	18190	21360	100	1567	1548	368	23	1129	1129	1157	274	23	60	41	0	10914	10386	5597	53	1999	1999	2086	623	29	86	83	0	0.000	0.000	0.000	0.000	0.000	0.000	0.000	0.000	0.000	0.000	0.000	0.000	0.000	0.000	0.049	0.050	0.055	0.064	2.779	0.049	0.418	80	560	100	438	8915	9353	419	8387	8806	Error	Error	-4.347	438	8915	419	8387	123870	830879	1.427	13.323	0	0	0
1	1	14	"A80"	"A80"	13090	21670	100	1048	1117	404	36	780	780	808	284	35	48	21	0	5988	7635	4634	60	1350	1350	1380	244	17	91	87	0	0.000	0.000	0.000	0.000	0.000	0.000	0.000	0.000	0.000	0.000	0.000	0.000	0.000	0.000	0.058	0.054	0.051	0.063	3.552	0.043	0.153	80	560	100	268	4638	4906	337	6285	6622	Error	Error	-4.113	268	4638	337	6285	89344	610811	1.088	25.635	0	0	0
1	2	14	"A80"	"A80"	13390	21670	100	1076	1139	495	43	752	752	775	297	38	52	21	0	8480	9355	4732	50	1368	1368	1566	1161	74	91	87	0	0.000	0.000	0.000	0.000	0.000	0.000	0.000	0.000	0.000	0.000	0.000	0.000	0.000	0.000	0.046	0.048	0.047	0.047	2.219	0.048	0.332	80	560	100	324	7112	7436	387	7987	8374	Error	Error	-4.456	324	7112	387	7987	91159	748426	1.226	6.709	0	0	0
1	3	14	"A80"	"A80"	13690	21670	100	1096	1146	411	35	723	723	751	227	30	75	35	0	9136	10177	5011	49	1373	1373	1471	664	45	95	95	0	0.000	0.000	0.000	0.000	0.000	0.000	0.000	0.000	0.000	0.000	0.000	0.000	0.000	0.000	0.048	0.048	0.052	0.052	2.771	0.047	0.462	80	560	100	373	7763	8136	423	8804	9227	Error	Error	-4.379	373	7763	423	8804	91690	814155	1.740	13.111	0	0	0
1	4	14	"A81"	"A81"	13990	21670	100	1100	1098	404	36	682	682	716	256	35	62	35	0	11781	10923	6591	60	1350	1350	1393	330	23	91	86	0	0.000	0.000	0.000	0.000	0.000	0.000	0.000	0.000	0.000	0.000	0.000	0.000	0.000	0.000	0.040	0.043	0.044	0.047	2.729	0.043	0.529	80	560	100	418	10431	10849	416	9573	9989	Error	Error	-4.641	418	10431	416	9573	87810	873848	1.492	28.879	0	0	0
1	5	14	"A81"	"A81"	14290	21670	100	1200	1237	567	45	689	689	714	219	30	76	62	0	14174	12375	6436	52	1398	1398	1491	693	46	91	85	0	0.000	0.000	0.000	0.000	0.000	0.000	0.000	0.000	0.000	0.000	0.000	0.000	0.000	0.000	0.040	0.050	0.050	0.056	2.495	0.050	0.534	80	560	100	511	12776	13287	548	10977	11525	Error	Error	-4.644	511	12776	548	10977	98921	989988	2.388	15.706	0	0	0
1	6	14	"A81"	"A81"	14590	21670	100	1359	1343	464	34	686	686	720	266	36	76	66	0	15424	13340	7196	53	1433	1433	1707	1589	93	80	78	0	0.000	0.000	0.000	0.000	0.000	0.000	0.000	0.000	0.000	0.000	0.000	0.000	0.000	0.000	0.048	0.055	0.061	0.062	2.084	0.050	0.578	80	560	100	673	13991	14664	657	11907	12564	Error	Error	-4.378	673	13991	657	11907	107472	1067171	2.342	7.321	0	0	0
1	7	14	"A82"	"A82"	14890	21670	100	1023	1102	505	45	671	671	714	366	51	47	21	0	8856	9729	6186	63	1415	1415	1513	700	46	85	80	0	0.000	0.000	0.000	0.000	0.000	0.000	0.000	0.000	0.000	0.000	0.000	0.000	0.000	0.000	0.047	0.052	0.052	0.048	3.356	0.052	0.426	80	560	100	352	7441	7793	431	8314	8745	Error	Error	-4.402	352	7441	431	8314	88180	778295	1.060	11.737	0	0	0
1	8	14	"A82"	"A82"	15190	21670	100	1146	1116	411	36	689	689	736	288	39	61	40	0	9863	10241	6708	65	1495	1495	1723	1013	58	71	70	0	0.000	0.000	0.000	0.000	0.000	0.000	0.000	0.000	0.000	0.000	0.000	0.000	0.000	0.000	0.055	0.049	0.053	0.060	2.528	0.048	0.477	80	560	100	457	8368	8825	427	8746	9173	Error	Error	-4.195	457	8368	427	8746	89284	819279	1.319	8.409	0	0	0
1	9	14	"A82"	"A82"	15490	21670	100	1029	1079	440	40	702	702	1014	3912	385	0	0	0	7863	9658	7042	72	1501	1501	1694	1271	75	72	68	0	0.000	0.000	0.000	0.000	0.000	0.000	0.000	0.000	0.000	0.000	0.000	0.000	0.000	0.000	0.051	0.046	0.054	0.072	3.385	0.052	0.515	80	560	100	327	6362	6689	377	8157	8534	Error	Error	-4.282	327	6362	377	8157	86288	772673	0.017	6.266	0	0	0
1	10	14	"A83"	"A83"	15800	21670	100	1200	1238	589	47	678	678	747	456	61	56	18	0	10149	10372	5095	49	1477	1477	1632	1052	64	87	85	0	0.000	0.000	0.000	0.000	0.000	0.000	0.000	0.000	0.000	0.000	0.000	0.000	0.000	0.000	0.060	0.063	0.060	0.059	2.244	0.067	0.411	80	560	100	522	8672	9194	560	8895	9455	Error	Error	-4.054	522	8672	560	8895	99042	829782	1.077	8.308	0	0	0
1	11	14	"A83"	"A83"	16100	21670	100	1123	1145	388	33	703	703	761	425	55	48	17	0	9182	9288	5399	58	1496	1496	1669	1129	67	78	78	0	0.000	0.000	0.000	0.000	0.000	0.000	0.000	0.000	0.000	0.000	0.000	0.000	0.000	0.000	0.055	0.057	0.059	0.068	3.077	0.061	0.375	80	560	100	420	7686	8106	442	7792	8234	Error	Error	-4.194	420	7686	442	7792	91623	743032	0.904	6.748	0	0	0
1	12	14	"A83"	"A83"	16400	21670	100	1093	1142	339	29	711	711	842	1358	161	0	0	0	10272	10120	4626	45	1520	1520	1714	1394	81	88	88	0	0.000	0.000	0.000	0.000	0.000	0.000	0.000	0.000	0.000	0.000	0.000	0.000	0.000	0.000	0.044	0.050	0.053	0.058	2.208	0.051	0.491	80	560	100	382	8752	9134	431	8600	9031	Error	Error	-4.518	382	8752	431	8600	91355	809593	0.221	6.030	0	0	0
1	13	14	"A84"	"A84"	16700	21660	100	1053	1092	385	35	727	727	765	315	41	50	18	0	8048	7718	3547	45	1551	1551	1660	917	55	87	82	0	0.000	0.000	0.000	0.000	0.000	0.000	0.000	0.000	0.000	0.000	0.000	0.000	0.000	0.000	0.050	0.059	0.061	0.052	3.862	0.069	0.305	80	560	100	326	6497	6823	365	6167	6532	Error	Error	-4.317	326	6497	365	6167	87397	617459	1.038	6.606	0	0	0
1	14	14	"A84"	"A84"	17000	21660	100	1086	1169	402	34	780	780	834	357	42	48	20	0	8608	8469	4548	53	1657	1657	1805	769	42	81	78	0	0.000	0.000	0.000	0.000	0.000	0.000	0.000	0.000	0.000	0.000	0.000	0.000	0.000	0.000	0.044	0.057	0.064	0.059	2.757	0.060	0.450	80	560	100	306	6951	7257	389	6812	7201	Error	Error	-4.506	306	6951	389	6812	93496	677546	0.938	8.666	0	0	0
1	15	14	"A84"	"A84"	17300	21660	100	1251	1267	455	35	832	832	870	294	33	63	35	0	8375	7777	3779	48	1658	1658	1751	672	38	82	80	0	0.000	0.000	0.000	0.000	0.000	0.000	0.000	0.000	0.000	0.000	0.000	0.000	0.000	0.000	0.062	0.071	0.074	0.069	3.255	0.073	0.412	80	560	100	419	6717	7136	435	6119	6554	Error	Error	-4.003	419	6717	435	6119	101338	622168	1.350	8.967	0	0	0
1	16	14	"A85"	"A85"	17600	21660	100	1164	1221	450	36	857	857	907	330	36	48	27	0	6365	7844	5192	66	1705	1705	1760	440	25	81	80	0	0.000	0.000	0.000	0.000	0.000	0.000	0.000	0.000	0.000	0.000	0.000	0.000	0.000	0.000	0.066	0.059	0.065	0.069	2.802	0.059	0.448	80	560	100	307	4660	4967	364	6139	6503	Error	Error	-3.924	307	4660	364	6139	97676	627506	0.952	13.827	0	0	0
1	17	14	"A85"	"A85"	17900	21660	100	1201	1293	384	29	979	979	1004	274	27	46	22	0	6526	6935	4254	61	1820	1820	1867	358	19	83	78	0	0.000	0.000	0.000	0.000	0.000	0.000	0.000	0.000	0.000	0.000	0.000	0.000	0.000	0.000	0.047	0.061	0.059	0.069	3.892	0.065	0.328	80	560	100	222	4706	4928	314	5115	5429	Error	Error	-4.406	222	4706	314	5115	103453	554791	1.055	14.156	0	0	0
1	18	14	"A85"	"A85"	18200	21660	100	1394	1430	396	27	1107	1107	1139	283	24	51	28	0	7582	8460	4677	55	1996	1996	2077	642	30	86	80	0	0.000	0.000	0.000	0.000	0.000	0.000	0.000	0.000	0.000	0.000	0.000	0.000	0.000	0.000	0.051	0.050	0.069	0.054	4.376	0.060	0.430	80	560	100	287	5586	5873	323	6464	6787	Error	Error	-4.283	287	5586	323	6464	114425	676805	1.028	9.942	0	0	0
1	1	15	"A86"	"A86"	13090	21970	100	1104	1154	380	32	746	746	768	222	28	66	41	0	6677	8406	5741	68	1343	1343	1382	495	35	81	80	0	0.000	0.000	0.000	0.000	0.000	0.000	0.000	0.000	0.000	0.000	0.000	0.000	0.000	0.000	0.067	0.058	0.068	0.073	2.957	0.052	0.489	80	560	100	358	5334	5692	408	7063	7471	Error	Error	-3.897	358	5334	408	7063	92329	672462	1.739	14.190	0	0	0
1	2	15	"A86"	"A86"	13400	21970	100	1322	2381	6950	291	772	772	791	228	28	81	52	0	10209	10844	5282	48	1374	1374	1498	913	60	95	95	0	0.000	0.000	0.000	0.000	0.000	0.000	0.000	0.000	0.000	0.000	0.000	0.000	0.000	0.000	0.062	0.170	0.056	0.065	2.855	0.424	0.192	80	560	100	550	8835	9385	1609	9470	11079	Error	Error	-4.006	550	8835	1609	9470	190471	867498	6.974	10.237	0	0	0
1	3	15	"A86"	"A86"	13700	21970	100	1226	1604	2623	163	748	748	761	214	28	76	57	0	10251	10718	3971	37	1380	1380	1405	262	18	97	96	0	0.000	0.000	0.000	0.000	0.000	0.000	0.000	0.000	0.000	0.000	0.000	0.000	0.000	0.000	0.054	0.092	0.058	0.054	2.556	0.113	0.125	80	560	100	478	8871	9349	856	9338	10194	Error	Error	-4.214	478	8871	856	9338	128284	857439	3.939	35.546	0	0	0
1	4	15	"A87"	"A87"	14000	21970	100	1063	1082	400	36	714	714	734	226	30	63	36	0	8910	9517	4728	49	1368	1368	1439	688	47	93	90	0	0.000	0.000	0.000	0.000	0.000	0.000	0.000	0.000	0.000	0.000	0.000	0.000	0.000	0.000	0.046	0.045	0.045	0.049	2.132	0.048	0.458	80	560	100	349	7542	7891	368	8149	8517	Error	Error	-4.434	349	7542	368	8149	86593	761359	1.540	11.741	0	0	0
1	5	15	"A87"	"A87"	14300	21970	100	1092	1098	315	28	684	684	722	263	36	67	27	0	9797	10134	3286	32	1373	1373	1432	407	28	98	97	0	0.000	0.000	0.000	0.000	0.000	0.000	0.000	0.000	0.000	0.000	0.000	0.000	0.000	0.000	0.048	0.047	0.044	0.043	2.133	0.046	0.308	80	560	100	408	8424	8832	414	8761	9175	Error	Error	-4.368	408	8424	414	8761	87826	810711	1.430	21.381	0	0	0
1	6	15	"A87"	"A87"	14600	21970	100	1124	1240	880	70	662	662	695	339	48	62	30	0	10970	10341	4854	46	1371	1371	1444	540	37	91	88	0	0.000	0.000	0.000	0.000	0.000	0.000	0.000	0.000	0.000	0.000	0.000	0.000	0.000	0.000	0.048	0.064	0.051	0.059	2.946	0.050	0.192	80	560	100	462	9599	10061	578	8970	9548	Error	Error	-4.377	462	9599	578	8970	99222	827268	1.608	16.476	0	0	0
1	7	15	"A88"	"A88"	14900	21970	100	1156	1192	477	40	657	657	698	360	51	61	26	0	10256	10932	5528	50	1380	1380	1452	559	38	100	92	0	0.000	0.000	0.000	0.000	0.000	0.000	0.000	0.000	0.000	0.000	0.000	0.000	0.000	0.000	0.056	0.056	0.056	0.055	2.007	0.056	0.511	80	560	100	499	8876	9375	535	9552	10087	Error	Error	-4.153	499	8876	535	9552	95394	874535	1.372	16.959	0	0	0
1	8	15	"A88"	"A88"	15200	21970	100	1023	1079	444	41	670	670	728	441	60	38	10	0	10133	9269	3593	38	1454	1454	1642	1023	62	88	88	0	0.000	0.000	0.000	0.000	0.000	0.000	0.000	0.000	0.000	0.000	0.000	0.000	0.000	0.000	0.041	0.052	0.053	0.052	2.525	0.059	0.316	80	560	100	353	8679	9032	409	7815	8224	Error	Error	-4.620	353	8679	409	7815	86318	741485	0.796	7.456	0	0	0
1	9	15	"A88"	"A88"	15500	21970	100	1056	1161	603	51	690	690	826	1549	187	1	1	0	12671	11308	6313	55	1469	1469	1620	890	54	87	80	0	0.000	0.000	0.000	0.000	0.000	0.000	0.000	0.000	0.000	0.000	0.000	0.000	0.000	0.000	0.033	0.048	0.045	0.056	2.984	0.050	0.332	80	560	100	366	11202	11568	471	9839	10310	Error	Error	-4.936	366	11202	471	9839	92907	904649	0.216	10.885	0	0	0
1	10	15	"A89"	"A89"	15800	21970	100	1077	1048	332	31	683	683	718	287	39	53	28	0	9012	9317	3630	38	1481	1481	1535	530	34	100	100	0	0.000	0.000	0.000	0.000	0.000	0.000	0.000	0.000	0.000	0.000	0.000	0.000	0.000	0.000	0.052	0.047	0.050	0.043	2.423	0.056	0.242	80	560	100	394	7531	7925	365	7836	8201	Error	Error	-4.257	394	7531	365	7836	83857	745337	1.150	14.683	0	0	0
1	11	15	"A89"	"A89"	16100	21970	100	1074	1120	324	28	728	728	753	336	44	51	18	0	10625	10516	4367	41	1502	1502	1590	621	39	95	93	0	0.000	0.000	0.000	0.000	0.000	0.000	0.000	0.000	0.000	0.000	0.000	0.000	0.000	0.000	0.038	0.043	0.042	0.040	2.205	0.048	0.351	80	560	100	346	9123	9469	392	9014	9406	Error	Error	-4.721	346	9123	392	9014	89571	841250	1.092	14.374	0	0	0
1	12	15	"A89"	"A89"	16400	21970	100	1194	1248	399	31	811	811	845	268	31	61	33	0	10971	10793	4890	45	1584	1584	1650	460	27	93	92	0	0.000	0.000	0.000	0.000	0.000	0.000	0.000	0.000	0.000	0.000	0.000	0.000	0.000	0.000	0.041	0.047	0.044	0.041	2.771	0.047	0.468	80	560	100	383	9387	9770	437	9209	9646	Error	Error	-4.615	383	9387	437	9209	99834	863469	1.504	19.876	0	0	0
1	13	15	"A90"	"A90"	16700	21970	100	1224	1437	1505	104	750	750	780	275	35	65	40	0	9448	9482	4660	49	1548	1548	1611	537	33	100	95	0	0.000	0.000	0.000	0.000	0.000	0.000	0.000	0.000	0.000	0.000	0.000	0.000	0.000	0.000	0.060	0.087	0.064	0.061	2.588	0.110	0.287	80	560	100	474	7900	8374	687	7934	8621	Error	Error	-4.059	474	7900	687	7934	114954	758539	2.389	14.657	0	0	0
1	14	15	"A90"	"A90"	17000	21960	100	1090	1150	416	36	789	789	824	276	33	51	27	0	8311	8049	4731	58	1616	1616	1738	777	44	75	72	0	0.000	0.000	0.000	0.000	0.000	0.000	0.000	0.000	0.000	0.000	0.000	0.000	0.000	0.000	0.045	0.056	0.050	0.061	2.843	0.060	0.385	80	560	100	301	6695	6996	361	6433	6794	Error	Error	-4.475	301	6695	361	6433	92026	643917	1.181	8.122	0	0	0
1	15	15	"A90"	"A90"	17300	21960	100	1224	1275	433	33	853	853	870	267	30	63	40	0	11828	9882	5289	53	1673	1673	1737	506	29	88	82	0	0.000	0.000	0.000	0.000	0.000	0.000	0.000	0.000	0.000	0.000	0.000	0.000	0.000	0.000	0.037	0.051	0.054	0.057	3.402	0.058	0.504	80	560	100	371	10155	10526	422	8209	8631	Error	Error	-4.775	371	10155	422	8209	102017	790592	1.517	16.097	0	0	0
1	16	15	"A91"	"A91"	17600	21960	100	1220	1298	435	33	882	882	923	335	36	51	25	0	8443	8449	4621	54	1742	1742	1780	322	18	90	88	0	0.000	0.000	0.000	0.000	0.000	0.000	0.000	0.000	0.000	0.000	0.000	0.000	0.000	0.000	0.050	0.062	0.073	0.070	3.554	0.064	0.467	80	560	100	338	6701	7039	416	6707	7123	Error	Error	-4.309	338	6701	416	6707	103844	675940	1.119	20.711	0	0	0
1	17	15	"A91"	"A91"	17900	21960	100	1296	1377	406	29	1009	1009	1058	329	31	47	26	0	8412	8330	4941	59	1870	1870	1918	379	19	83	78	0	0.000	0.000	0.000	0.000	0.000	0.000	0.000	0.000	0.000	0.000	0.000	0.000	0.000	0.000	0.044	0.057	0.056	0.062	3.623	0.057	0.335	80	560	100	287	6542	6829	368	6460	6828	Error	Error	-4.511	287	6542	368	6460	110167	666397	0.970	16.918	0	0	0
1	18	15	"A91"	"A91"	18200	21960	100	1461	1530	423	27	1126	1126	1144	265	23	55	33	0	9339	8519	4580	53	2042	2042	2091	440	21	87	80	0	0.000	0.000	0.000	0.000	0.000	0.000	0.000	0.000	0.000	0.000	0.000	0.000	0.000	0.000	0.046	0.062	0.078	0.074	4.118	0.063	0.423	80	560	100	335	7297	7632	404	6477	6881	Error	Error	-4.445	335	7297	404	6477	122407	681543	1.457	14.609	0	0	0
1	1	16	"A92"	"A92"	13100	22270	100	1107	1158	348	30	816	816	831	221	26	58	32	0	7224	7280	3539	48	1402	1402	1419	202	14	92	88	0	0.000	0.000	0.000	0.000	0.000	0.000	0.000	0.000	0.000	0.000	0.000	0.000	0.000	0.000	0.050	0.058	0.068	0.059	3.717	0.058	0.417	80	560	100	291	5822	6113	342	5878	6220	Error	Error	-4.322	291	5822	342	5878	92664	582367	1.480	29.015	0	0	0
1	2	16	"A92"	"A92"	13400	22270	100	1074	1143	482	42	794	794	828	285	34	48	26	0	7211	7855	4132	52	1405	1405	1552	973	62	87	82	0	0.000	0.000	0.000	0.000	0.000	0.000	0.000	0.000	0.000	0.000	0.000	0.000	0.000	0.000	0.048	0.054	0.059	0.063	3.407	0.056	0.426	80	560	100	280	5806	6086	349	6450	6799	Error	Error	-4.374	280	5806	349	6450	91438	628422	1.105	6.478	0	0	0
1	3	16	"A92"	"A92"	13700	22270	100	1172	1177	367	31	800	800	820	272	33	61	27	0	9331	9378	4222	45	1406	1406	1491	781	52	93	87	0	0.000	0.000	0.000	0.000	0.000	0.000	0.000	0.000	0.000	0.000	0.000	0.000	0.000	0.000	0.047	0.047	0.048	0.044	2.660	0.051	0.292	80	560	100	372	7925	8297	377	7972	8349	Error	Error	-4.413	372	7925	377	7972	94191	750235	1.313	10.099	0	0	0
1	4	16	"A93"	"A93"	14000	22270	100	1003	1078	363	33	722	722	753	279	37	50	26	0	7773	9053	5557	61	1345	1345	1390	425	30	92	86	0	0.000	0.000	0.000	0.000	0.000	0.000	0.000	0.000	0.000	0.000	0.000	0.000	0.000	0.000	0.044	0.046	0.054	0.051	2.655	0.047	0.408	80	560	100	281	6428	6709	356	7708	8064	Error	Error	-4.516	281	6428	356	7708	86210	724260	1.165	18.031	0	0	0
1	5	16	"A93"	"A93"	14300	22270	100	1089	1116	428	38	712	712	738	248	33	60	41	0	8145	9552	6259	65	1397	1397	1490	604	40	83	80	0	0.000	0.000	0.000	0.000	0.000	0.000	0.000	0.000	0.000	0.000	0.000	0.000	0.000	0.000	0.056	0.050	0.057	0.062	3.664	0.051	0.547	80	560	100	377	6748	7125	404	8155	8559	Error	Error	-4.162	377	6748	404	8155	89249	764189	1.524	13.348	0	0	0
1	6	16	"A93"	"A93"	14600	22270	100	1112	1160	558	48	697	697	715	261	36	65	38	0	9715	10442	6478	62	1410	1410	1525	718	47	82	81	0	0.000	0.000	0.000	0.000	0.000	0.000	0.000	0.000	0.000	0.000	0.000	0.000	0.000	0.000	0.050	0.051	0.052	0.062	2.875	0.053	0.511	80	560	100	415	8305	8720	463	9032	9495	Error	Error	-4.323	415	8305	463	9032	92804	835396	1.705	12.419	0	0	0
1	7	16	"A94"	"A94"	14900	22270	100	1244	1225	405	33	683	683	711	265	37	75	51	0	12778	12657	7268	57	1390	1390	1475	578	39	95	88	0	0.000	0.000	0.000	0.000	0.000	0.000	0.000	0.000	0.000	0.000	0.000	0.000	0.000	0.000	0.049	0.048	0.050	0.054	2.267	0.045	0.523	80	560	100	561	11388	11949	542	11267	11809	Error	Error	-4.343	561	11388	542	11267	97998	1012531	1.940	19.346	0	0	0
1	8	16	"A94"	"A94"	15200	22270	100	1121	1178	558	47	688	688	742	368	49	56	25	0	13324	12275	7741	63	1438	1438	1678	1322	78	81	72	0	0.000	0.000	0.000	0.000	0.000	0.000	0.000	0.000	0.000	0.000	0.000	0.000	0.000	0.000	0.036	0.045	0.045	0.052	2.590	0.042	0.363	80	560	100	433	11886	12319	490	10837	11327	Error	Error	-4.779	433	11886	490	10837	94238	982009	1.185	8.016	0	0	0
1	9	16	"A94"	"A94"	15500	22270	100	1134	1150	484	42	699	699	740	309	41	53	35	0	9061	11175	7952	71	1456	1456	1600	928	58	76	71	0	0.000	0.000	0.000	0.000	0.000	0.000	0.000	0.000	0.000	0.000	0.000	0.000	0.000	0.000	0.057	0.046	0.054	0.064	3.001	0.045	0.505	80	560	100	435	7605	8040	451	9719	10170	Error	Error	-4.128	435	7605	451	9719	91969	894037	1.327	10.318	0	0	0
1	10	16	"A95"	"A95"	15810	22270	100	1211	1237	347	28	707	707	744	315	42	76	32	0	14780	14143	4242	29	1471	1471	1554	563	36	100	100	0	0.000	0.000	0.000	0.000	0.000	0.000	0.000	0.000	0.000	0.000	0.000	0.000	0.000	0.000	0.038	0.042	0.042	0.037	1.823	0.042	0.497	80	560	100	504	13309	13813	530	12672	13202	Error	Error	-4.723	504	13309	530	12672	98952	1131402	1.565	22.361	0	0	0
1	11	16	"A95"	"A95"	16110	22270	100	1284	1291	350	27	718	718	762	311	40	77	38	0	13975	13231	4488	33	1492	1492	1555	494	31	100	98	0	0.000	0.000	0.000	0.000	0.000	0.000	0.000	0.000	0.000	0.000	0.000	0.000	0.000	0.000	0.045	0.049	0.048	0.046	2.069	0.050	0.517	80	560	100	566	12483	13049	573	11739	12312	Error	Error	-4.463	566	12483	573	11739	103311	1058507	1.701	23.636	0	0	0
1	12	16	"A95"	"A95"	16410	22270	100	1316	1377	447	32	793	793	850	367	43	67	30	0	13750	13368	4291	32	1568	1568	1674	643	38	100	96	0	0.000	0.000	0.000	0.000	0.000	0.000	0.000	0.000	0.000	0.000	0.000	0.000	0.000	0.000	0.043	0.049	0.046	0.043	2.048	0.050	0.431	80	560	100	523	12182	12705	584	11800	12384	Error	Error	-4.542	523	12182	584	11800	110145	1069426	1.436	18.187	0	0	0
1	13	16	"A96"	"A96"	16710	22270	100	1298	1314	381	28	772	772	816	577	70	43	5	0	12075	11049	3851	34	1576	1576	1631	515	31	100	100	0	0.000	0.000	0.000	0.000	0.000	0.000	0.000	0.000	0.000	0.000	0.000	0.000	0.000	0.000	0.050	0.057	0.060	0.054	1.775	0.059	0.535	80	560	100	526	10499	11025	542	9473	10015	Error	Error	-4.319	526	10499	542	9473	105138	883959	0.863	18.287	0	0	0
1	14	16	"A96"	"A96"	17010	22270	100	1255	1267	348	27	818	818	841	238	28	68	46	0	10953	10753	4207	39	1641	1641	1675	303	18	97	96	0	0.000	0.000	0.000	0.000	0.000	0.000	0.000	0.000	0.000	0.000	0.000	0.000	0.000	0.000	0.047	0.049	0.052	0.046	2.822	0.048	0.443	80	560	100	437	9312	9749	449	9112	9561	Error	Error	-4.413	437	9312	449	9112	101357	860211	1.790	29.960	0	0	0
1	15	16	"A96"	"A96"	17310	22260	100	1391	1368	406	29	880	880	896	234	26	72	52	0	12629	10405	5483	52	1716	1716	1777	663	37	83	82	0	0.000	0.000	0.000	0.000	0.000	0.000	0.000	0.000	0.000	0.000	0.000	0.000	0.000	0.000	0.047	0.056	0.053	0.069	2.785	0.055	0.589	80	560	100	511	10913	11424	488	8689	9177	Error	Error	-4.417	511	10913	488	8689	109472	832414	2.017	13.014	0	0	0
1	16	16	"A97"	"A97"	17610	22260	100	1180	1237	421	34	963	963	963	243	25	43	20	0	8152	7459	3611	48	1803	1803	1819	252	13	91	88	0	0.000	0.000	0.000	0.000	0.000	0.000	0.000	0.000	0.000	0.000	0.000	0.000	0.000	0.000	0.034	0.048	0.059	0.083	4.267	0.054	0.286	80	560	100	217	6349	6566	274	5656	5930	Error	Error	-4.871	217	6349	274	5656	98924	596747	1.128	22.381	0	0	0
1	17	16	"A97"	"A97"	17910	22260	100	1510	1535	421	27	1111	1111	1130	278	24	63	36	0	8582	8120	4544	55	1942	1942	1977	327	16	86	81	0	0.000	0.000	0.000	0.000	0.000	0.000	0.000	0.000	0.000	0.000	0.000	0.000	0.000	0.000	0.060	0.069	0.078	0.090	4.096	0.058	0.404	80	560	100	399	6640	7039	424	6178	6602	Error	Error	-4.057	399	6640	424	6178	122772	649603	1.457	18.786	0	0	0
1	18	16	"A97"	"A97"	18210	22260	100	1571	1600	398	24	1161	1161	1191	265	22	70	36	0	10084	9139	4326	47	2085	2085	2131	426	19	86	85	0	0.000	0.000	0.000	0.000	0.000	0.000	0.000	0.000	0.000	0.000	0.000	0.000	0.000	0.000	0.051	0.062	0.068	0.077	2.639	0.056	0.398	80	560	100	410	7999	8409	439	7054	7493	Error	Error	-4.286	410	7999	439	7054	127977	731099	1.543	16.451	0	0	0
1	1	17	"A98"	"A98"	13100	22570	100	858	901	197	21	869	869	890	218	24	10	6	0	2064	2372	1078	45	1427	1427	1507	972	64	28	11	0	0.000	0.000	0.000	0.000	0.000	0.000	0.000	0.000	0.000	0.000	0.000	0.000	0.000	0.000	-0.017	0.034	0.157	0.168	5.081	0.062	0.031	80	560	100	-11	637	626	32	945	977	Error	Error	Error	-11	637	32	945	72112	189774	0.050	0.890	0	0	0
1	2	17	"A98"	"A98"	13410	22570	100	871	918	258	28	843	843	868	236	27	25	8	0	2256	2776	1545	55	1435	1435	1452	200	13	87	77	0	0.000	0.000	0.000	0.000	0.000	0.000	0.000	0.000	0.000	0.000	0.000	0.000	0.000	0.000	0.034	0.056	0.229	0.220	2.993	0.065	0.067	80	560	100	28	821	849	75	1341	1416	Error	Error	-4.874	28	821	75	1341	73463	222077	0.212	6.620	0	0	0
1	3	17	"A98"	"A98"	13710	22570	100	834	873	332	38	813	813	845	298	35	11	1	0	2186	2576	1148	44	1435	1435	1455	272	18	87	63	0	0.000	0.000	0.000	0.000	0.000	0.000	0.000	0.000	0.000	0.000	0.000	0.000	0.000	0.000	0.028	0.053	0.142	0.134	3.506	0.145	0.131	80	560	100	21	751	772	60	1141	1201	Error	Error	-5.160	21	751	60	1141	69817	206076	0.094	4.121	0	0	0
1	4	17	"A99"	"A99"	14010	22570	100	926	970	291	30	730	730	758	278	36	33	7	0	5210	4730	1987	42	1393	1393	1406	336	23	90	88	0	0.000	0.000	0.000	0.000	0.000	0.000	0.000	0.000	0.000	0.000	0.000	0.000	0.000	0.000	0.051	0.072	0.073	0.072	3.267	0.068	0.196	80	560	100	196	3817	4013	240	3337	3577	Error	Error	-4.284	196	3817	240	3337	77630	378410	0.763	9.893	0	0	0
1	5	17	"A99"	"A99"	14310	22570	100	957	953	305	32	710	710	755	320	42	36	6	0	4834	5207	2035	39	1411	1411	1457	392	26	95	95	0	0.000	0.000	0.000	0.000	0.000	0.000	0.000	0.000	0.000	0.000	0.000	0.000	0.000	0.000	0.072	0.064	0.081	0.074	2.498	0.076	0.180	80	560	100	247	3423	3670	243	3796	4039	Error	Error	-3.793	247	3423	243	3796	76256	416532	0.619	9.566	0	0	0
1	6	17	"A99"	"A99"	14610	22570	100	941	950	251	26	717	717	737	222	30	50	17	0	5702	5457	1903	34	1414	1414	1449	307	21	96	95	0	0.000	0.000	0.000	0.000	0.000	0.000	0.000	0.000	0.000	0.000	0.000	0.000	0.000	0.000	0.052	0.058	0.068	0.067	3.358	0.066	0.303	80	560	100	224	4288	4512	233	4043	4276	Error	Error	-4.259	224	4288	233	4043	75971	436559	0.959	13.055	0	0	0
1	7	17	"A100"	"A100"	14910	22570	100	1065	1079	398	36	715	715	745	315	42	53	18	0	8060	8850	4544	51	1414	1414	1467	519	35	90	88	0	0.000	0.000	0.000	0.000	0.000	0.000	0.000	0.000	0.000	0.000	0.000	0.000	0.000	0.000	0.053	0.049	0.052	0.054	3.754	0.055	0.279	80	560	100	350	6646	6996	364	7436	7800	Error	Error	-4.247	350	6646	364	7436	86304	707986	1.060	14.225	0	0	0
1	8	17	"A100"	"A100"	15210	22570	100	1220	1205	443	36	710	710	728	226	31	70	56	0	10152	10108	4302	42	1432	1432	1487	406	27	93	88	0	0.000	0.000	0.000	0.000	0.000	0.000	0.000	0.000	0.000	0.000	0.000	0.000	0.000	0.000	0.058	0.057	0.057	0.057	2.269	0.061	0.461	80	560	100	510	8720	9230	495	8676	9171	Error	Error	-4.096	510	8720	495	8676	96379	808659	2.111	21.234	0	0	0
1	9	17	"A100"	"A100"	15510	22570	100	1197	1184	365	30	705	705	745	282	37	67	38	0	10996	10314	4904	47	1456	1456	1560	1374	88	88	87	0	0.000	0.000	0.000	0.000	0.000	0.000	0.000	0.000	0.000	0.000	0.000	0.000	0.000	0.000	0.052	0.054	0.059	0.056	2.296	0.052	0.514	80	560	100	492	9540	10032	479	8858	9337	Error	Error	-4.277	492	9540	479	8858	94719	825101	1.557	6.371	0	0	0
1	10	17	"A101"	"A101"	15810	22570	100	819	885	285	32	716	716	757	319	42	22	7	0	3818	4436	2608	58	1467	1467	1506	437	29	86	80	0	0.000	0.000	0.000	0.000	0.000	0.000	0.000	0.000	0.000	0.000	0.000	0.000	0.000	0.000	0.044	0.057	0.094	0.085	3.614	0.089	0.175	80	560	100	103	2351	2454	169	2969	3138	Error	Error	-4.513	103	2351	169	2969	70787	354859	0.401	6.705	0	0	0
1	11	17	"A101"	"A101"	16110	22570	100	832	882	358	40	752	752	771	245	31	22	3	0	3686	4624	2784	60	1499	1499	1532	355	23	97	90	0	0.000	0.000	0.000	0.000	0.000	0.000	0.000	0.000	0.000	0.000	0.000	0.000	0.000	0.000	0.037	0.042	0.060	0.051	3.488	0.058	0.152	80	560	100	80	2187	2267	130	3125	3255	Error	Error	-4.773	80	2187	130	3125	70588	369946	0.453	8.710	0	0	0
1	12	17	"A101"	"A101"	16410	22570	100	817	890	281	31	757	757	791	313	39	20	6	0	3187	4219	2457	58	1523	1523	1581	429	27	90	83	0	0.000	0.000	0.000	0.000	0.000	0.000	0.000	0.000	0.000	0.000	0.000	0.000	0.000	0.000	0.036	0.049	0.077	0.091	3.839	0.058	0.139	80	560	100	60	1664	1724	133	2696	2829	Error	Error	-4.794	60	1664	133	2696	71197	337494	0.316	6.149	0	0	0
1	13	17	"A102"	"A102"	16710	22570	100	1021	1013	288	28	792	792	811	239	29	48	15	0	4278	5926	3884	65	1565	1565	1591	282	17	96	92	0	0.000	0.000	0.000	0.000	0.000	0.000	0.000	0.000	0.000	0.000	0.000	0.000	0.000	0.000	0.084	0.051	0.058	0.061	2.612	0.046	0.213	80	560	100	229	2713	2942	221	4361	4582	Error	Error	-3.566	229	2713	221	4361	81039	474041	0.845	15.372	0	0	0
1	14	17	"A102"	"A102"	17010	22570	100	1003	1056	366	34	832	832	853	245	28	38	15	0	4789	5895	3641	61	1648	1648	1679	644	38	87	75	0	0.000	0.000	0.000	0.000	0.000	0.000	0.000	0.000	0.000	0.000	0.000	0.000	0.000	0.000	0.054	0.053	0.077	0.077	5.433	0.060	0.252	80	560	100	171	3141	3312	224	4247	4471	Error	Error	-4.199	171	3141	224	4247	84499	471590	0.829	6.547	0	0	0
1	15	17	"A102"	"A102"	17310	22570	100	1028	1067	315	29	888	888	916	251	27	32	10	0	3992	5389	3568	66	1710	1710	1734	296	17	88	86	0	0.000	0.000	0.000	0.000	0.000	0.000	0.000	0.000	0.000	0.000	0.000	0.000	0.000	0.000	0.061	0.049	0.070	0.076	3.489	0.051	0.201	80	560	100	140	2282	2422	179	3679	3858	Error	Error	-4.027	140	2282	179	3679	85358	431155	0.602	12.348	0	0	0
1	16	17	"A103"	"A103"	17610	22560	100	1242	1228	313	25	1013	1013	1049	344	32	35	7	0	5886	5829	2752	47	1843	1843	1864	328	17	90	85	0	0.000	0.000	0.000	0.000	0.000	0.000	0.000	0.000	0.000	0.000	0.000	0.000	0.000	0.000	0.057	0.054	0.084	0.082	3.140	0.058	0.173	80	560	100	229	4043	4272	215	3986	4201	Error	Error	-4.142	229	4043	215	3986	98209	466335	0.520	12.088	0	0	0
1	17	17	"A103"	"A103"	17910	22560	100	1279	1338	339	25	1073	1073	1114	275	24	41	16	0	5083	6438	3146	48	1916	1916	1928	228	11	97	95	0	0.000	0.000	0.000	0.000	0.000	0.000	0.000	0.000	0.000	0.000	0.000	0.000	0.000	0.000	0.065	0.059	0.070	0.072	3.755	0.048	0.191	80	560	100	206	3167	3373	265	4522	4787	Error	Error	-3.942	206	3167	265	4522	107039	515029	0.815	19.781	0	0	0
1	18	17	"A103"	"A103"	18210	22560	100	1296	1501	1118	74	1199	1199	1220	325	26	27	8	0	5200	5054	1807	35	2107	2107	2132	601	28	86	83	0	0.000	0.000	0.000	0.000	0.000	0.000	0.000	0.000	0.000	0.000	0.000	0.000	0.000	0.000	0.031	0.102	0.112	0.110	4.054	0.117	0.084	80	560	100	97	3093	3190	302	2947	3249	Error	Error	-4.995	97	3093	302	2947	120099	404286	0.865	4.862	0	0	0
1	1	18	"A104"	"A104"	13110	22870	100	1152	1250	577	46	945	945	969	288	29	40	17	0	4941	6027	3624	60	1485	1485	1542	733	47	73	73	0	0.000	0.000	0.000	0.000	0.000	0.000	0.000	0.000	0.000	0.000	0.000	0.000	0.000	0.000	0.060	0.067	0.067	0.089	2.720	0.072	0.258	80	560	100	207	3456	3663	305	4542	4847	Error	Error	-4.061	207	3456	305	4542	100016	482131	0.976	6.119	0	0	0
1	2	18	"A104"	"A104"	13410	22870	100	1191	1200	310	25	930	930	1293	3740	289	0	0	0	6339	6282	3240	51	1516	1516	1748	2196	125	76	53	0	0.000	0.000	0.000	0.000	0.000	0.000	0.000	0.000	0.000	0.000	0.000	0.000	0.000	0.000	0.054	0.057	0.070	0.098	4.327	1.023	0.136	80	560	100	261	4823	5084	270	4766	5036	Error	Error	-4.208	261	4823	270	4766	95972	502591	-0.025	2.065	0	0	0
1	3	18	"A104"	"A104"	13710	22870	100	1103	1153	356	30	854	854	872	246	28	50	28	0	5730	6551	3846	58	1512	1512	1564	480	30	83	82	0	0.000	0.000	0.000	0.000	0.000	0.000	0.000	0.000	0.000	0.000	0.000	0.000	0.000	0.000	0.059	0.059	0.063	0.070	3.592	0.056	0.420	80	560	100	249	4218	4467	299	5039	5338	Error	Error	-4.082	249	4218	299	5039	92233	524115	1.142	10.390	0	0	0
1	4	18	"A105"	"A105"	14010	22870	100	1004	1048	321	30	829	829	1059	3154	297	0	0	0	7011	6784	2704	39	1487	1487	1745	3282	188	76	35	0	0.000	0.000	0.000	0.000	0.000	0.000	0.000	0.000	0.000	0.000	0.000	0.000	0.000	0.000	0.032	0.041	0.056	0.047	3.695	0.052	0.159	80	560	100	175	5524	5699	219	5297	5516	Error	Error	-4.980	175	5524	219	5297	83836	542750	-0.003	1.535	0	0	0
1	5	18	"A105"	"A105"	14310	22870	100	1110	1166	372	31	794	794	809	244	30	58	32	0	9595	9831	4421	44	1461	1461	1534	478	31	95	93	0	0.000	0.000	0.000	0.000	0.000	0.000	0.000	0.000	0.000	0.000	0.000	0.000	0.000	0.000	0.039	0.044	0.044	0.049	3.449	0.050	0.465	80	560	100	316	8134	8450	372	8370	8742	Error	Error	-4.686	316	8134	372	8370	93284	786479	1.463	17.358	0	0	0
1	6	18	"A105"	"A105"	14610	22870	100	1261	1235	356	28	762	762	793	271	34	68	45	0	11145	10616	4284	40	1438	1438	1531	630	41	95	93	0	0.000	0.000	0.000	0.000	0.000	0.000	0.000	0.000	0.000	0.000	0.000	0.000	0.000	0.000	0.051	0.052	0.053	0.048	3.600	0.051	0.507	80	560	100	499	9707	10206	473	9178	9651	Error	Error	-4.282	499	9707	473	9178	98795	849267	1.631	14.421	0	0	0
1	7	18	"A106"	"A106"	14910	22870	100	779	783	230	29	772	772	829	431	51	2	1	0	1786	2032	709	34	1424	1424	1506	574	38	31	18	0	0.000	0.000	0.000	0.000	0.000	0.000	0.000	0.000	0.000	0.000	0.000	0.000	0.000	0.000	0.019	0.018	0.342	0.327	3.657	0.513	0.333	80	560	100	7	362	369	11	608	619	Error	Error	-5.692	7	362	11	608	62607	162567	-0.107	0.916	0	0	0
1	8	18	"A106"	"A106"	15210	22870	100	833	827	206	24	746	746	779	285	36	17	1	0	2015	2536	1252	49	1466	1466	1503	388	25	60	40	0	0.000	0.000	0.000	0.000	0.000	0.000	0.000	0.000	0.000	0.000	0.000	0.000	0.000	0.000	0.158	0.076	0.168	0.215	5.327	0.094	0.067	80	560	100	87	549	636	81	1070	1151	Error	Error	-2.658	87	549	81	1070	66166	202915	0.168	2.662	0	0	0
1	9	18	"A106"	"A106"	15510	22870	100	789	816	237	29	765	765	784	239	30	18	5	0	1945	1971	480	24	1491	1491	1535	301	19	57	32	0	0.000	0.000	0.000	0.000	0.000	0.000	0.000	0.000	0.000	0.000	0.000	0.000	0.000	0.000	0.053	0.106	0.442	0.512	4.332	0.375	0.136	80	560	100	24	454	478	51	480	531	Error	Error	-4.242	24	454	51	480	65270	157654	0.134	1.449	0	0	0
1	10	18	"A107"	"A107"	15820	22870	100	833	875	294	33	755	755	776	260	33	26	8	0	2863	3251	1825	56	1478	1478	1493	309	20	80	80	0	0.000	0.000	0.000	0.000	0.000	0.000	0.000	0.000	0.000	0.000	0.000	0.000	0.000	0.000	0.056	0.068	0.102	0.136	4.799	0.081	0.156	80	560	100	78	1385	1463	120	1773	1893	Error	Error	-4.150	78	1385	120	1773	69961	260049	0.381	5.689	0	0	0
1	11	18	"A107"	"A107"	16120	22870	100	857	906	293	32	800	800	826	249	30	31	8	0	2755	3430	2037	59	1539	1539	1560	262	16	92	80	0	0.000	0.000	0.000	0.000	0.000	0.000	0.000	0.000	0.000	0.000	0.000	0.000	0.000	0.000	0.047	0.056	0.119	0.092	4.616	0.074	0.111	80	560	100	57	1216	1273	106	1891	1997	Error	Error	-4.415	57	1216	106	1891	72503	274404	0.321	7.137	0	0	0
1	12	18	"A107"	"A107"	16420	22870	100	952	962	280	29	834	834	872	288	33	25	5	0	2607	3345	1965	58	1575	1575	1610	301	18	86	73	0	0.000	0.000	0.000	0.000	0.000	0.000	0.000	0.000	0.000	0.000	0.000	0.000	0.000	0.000	0.114	0.072	0.145	0.153	3.745	0.071	0.113	80	560	100	118	1032	1150	128	1770	1898	Error	Error	-3.129	118	1032	128	1770	76922	267638	0.313	5.764	0	0	0
1	13	18	"A108"	"A108"	16720	22870	100	995	1021	318	31	867	867	893	258	28	26	12	0	3409	4605	3058	66	1635	1635	1656	313	18	90	82	0	0.000	0.000	0.000	0.000	0.000	0.000	0.000	0.000	0.000	0.000	0.000	0.000	0.000	0.000	0.072	0.052	0.089	0.094	5.748	0.045	0.113	80	560	100	128	1774	1902	154	2970	3124	Error	Error	-3.793	128	1774	154	2970	81716	368364	0.496	9.422	0	0	0
1	14	18	"A108"	"A108"	17020	22870	100	1068	1098	297	27	929	929	945	282	29	30	10	0	3734	4806	2765	57	1718	1718	1752	325	18	92	85	0	0.000	0.000	0.000	0.000	0.000	0.000	0.000	0.000	0.000	0.000	0.000	0.000	0.000	0.000	0.069	0.055	0.080	0.083	5.537	0.059	0.157	80	560	100	139	2016	2155	169	3088	3257	Error	Error	-3.858	139	2016	169	3088	87821	384498	0.543	9.397	0	0	0
1	15	18	"A108"	"A108"	17320	22870	100	1187	1222	313	25	992	992	1006	283	28	40	13	0	3858	4719	2556	54	1782	1782	1808	233	12	95	91	0	0.000	0.000	0.000	0.000	0.000	0.000	0.000	0.000	0.000	0.000	0.000	0.000	0.000	0.000	0.094	0.078	0.105	0.098	3.658	0.073	0.189	80	560	100	195	2076	2271	230	2937	3167	Error	Error	-3.412	195	2076	230	2937	97786	377530	0.763	12.494	0	0	0
1	16	18	"A109"	"A109"	17620	22870	100	1135	1158	266	22	1054	1054	1100	325	29	17	3	0	2326	2603	884	33	1860	1860	1907	333	17	63	31	0	0.000	0.000	0.000	0.000	0.000	0.000	0.000	0.000	0.000	0.000	0.000	0.000	0.000	0.000	0.174	0.140	0.363	0.368	3.488	0.142	0.058	80	560	100	81	466	547	104	743	847	Error	Error	-2.524	81	466	104	743	92631	208233	0.178	2.090	0	0	0
1	17	18	"A109"	"A109"	17920	22860	100	1237	1253	276	22	1177	1177	1193	306	25	13	3	0	2382	2609	793	30	1978	1978	2013	298	14	66	31	0	0.000	0.000	0.000	0.000	0.000	0.000	0.000	0.000	0.000	0.000	0.000	0.000	0.000	0.000	0.149	0.120	0.400	0.410	4.170	0.245	0.084	80	560	100	60	404	464	76	631	707	Error	Error	-2.751	60	404	76	631	100218	208750	0.196	2.000	0	0	0
1	18	18	"A109"	"A109"	18220	22860	100	1278	1292	245	18	1242	1242	1263	293	23	18	1	0	2504	2866	975	34	2136	2136	2186	883	40	25	11	0	0.000	0.000	0.000	0.000	0.000	0.000	0.000	0.000	0.000	0.000	0.000	0.000	0.000	0.000	0.098	0.068	0.254	0.325	6.009	0.021	0.009	80	560	100	36	368	404	50	730	780	Error	Error	-3.354	36	368	50	730	103324	229244	0.099	0.770	0	0	0
1	1	19	"A110"	"A110"	13110	23170	100	1061	1164	526	45	942	942	966	262	27	32	17	0	3909	4676	2737	58	1504	1504	1573	658	41	85	75	0	0.000	0.000	0.000	0.000	0.000	0.000	0.000	0.000	0.000	0.000	0.000	0.000	0.000	0.000	0.049	0.070	0.084	0.102	4.954	0.048	0.054	80	560	100	119	2405	2524	222	3172	3394	Error	Error	-4.337	119	2405	222	3172	93156	374111	0.756	4.716	0	0	0
1	2	19	"A110"	"A110"	13420	23170	100	1163	1192	328	27	974	974	1039	740	71	6	0	0	3348	4626	3124	67	1531	1531	1613	807	50	81	56	0	0.000	0.000	0.000	0.000	0.000	0.000	0.000	0.000	0.000	0.000	0.000	0.000	0.000	0.000	0.104	0.070	0.085	0.108	4.525	0.054	0.115	80	560	100	189	1817	2006	218	3095	3313	Error	Error	-3.265	189	1817	218	3095	95392	370118	0.207	3.734	0	0	0
1	3	19	"A110"	"A110"	13720	23170	100	1087	1076	267	24	953	953	970	301	31	25	5	0	3682	4428	2511	56	1538	1538	1549	429	27	93	86	0	0.000	0.000	0.000	0.000	0.000	0.000	0.000	0.000	0.000	0.000	0.000	0.000	0.000	0.000	0.063	0.043	0.089	0.100	2.911	0.180	0.070	80	560	100	134	2144	2278	123	2890	3013	Error	Error	-4.000	134	2144	123	2890	86105	354272	0.352	6.711	0	0	0
1	4	19	"A111"	"A111"	14020	23170	100	978	977	266	27	915	915	1002	957	95	0	0	0	2924	3558	1950	54	1555	1555	1634	1044	63	61	28	0	0.000	0.000	0.000	0.000	0.000	0.000	0.000	0.000	0.000	0.000	0.000	0.000	0.000	0.000	0.046	0.031	0.116	0.120	3.892	0.050	0.044	80	560	100	63	1369	1432	62	2003	2065	Error	Error	-4.442	63	1369	62	2003	78193	284621	-0.026	1.843	0	0	0
1	5	19	"A111"	"A111"	14320	23170	100	1048	1052	252	23	887	887	900	229	25	41	8	0	3183	4333	2802	64	1532	1532	1553	241	15	96	93	0	0.000	0.000	0.000	0.000	0.000	0.000	0.000	0.000	0.000	0.000	0.000	0.000	0.000	0.000	0.098	0.059	0.109	0.091	3.465	0.053	0.131	80	560	100	161	1651	1812	165	2801	2966	Error	Error	-3.358	161	1651	165	2801	84161	346636	0.664	11.535	0	0	0
1	6	19	"A111"	"A111"	14620	23170	100	1001	1008	286	28	821	821	860	240	27	38	11	0	3381	4407	2548	57	1509	1509	1536	252	16	96	93	0	0.000	0.000	0.000	0.000	0.000	0.000	0.000	0.000	0.000	0.000	0.000	0.000	0.000	0.000	0.096	0.065	0.105	0.096	4.331	0.061	0.139	80	560	100	180	1872	2052	187	2898	3085	Error	Error	-3.379	180	1872	187	2898	80618	352564	0.617	11.393	0	0	0
1	7	19	"A112"	"A112"	14920	23170	100	960	1015	303	29	849	849	858	237	27	31	16	0	5016	5819	3685	63	1510	1510	1541	284	18	90	85	0	0.000	0.000	0.000	0.000	0.000	0.000	0.000	0.000	0.000	0.000	0.000	0.000	0.000	0.000	0.032	0.039	0.052	0.061	3.834	0.049	0.256	80	560	100	111	3506	3617	166	4309	4475	Error	Error	-4.981	111	3506	166	4309	81190	465522	0.662	15.063	0	0	0
1	8	19	"A112"	"A112"	15220	23170	100	1246	1215	338	27	868	868	901	311	34	53	20	0	7677	7856	3556	45	1555	1555	1607	744	46	98	97	0	0.000	0.000	0.000	0.000	0.000	0.000	0.000	0.000	0.000	0.000	0.000	0.000	0.000	0.000	0.062	0.055	0.065	0.050	3.210	0.055	0.065	80	560	100	378	6122	6500	347	6301	6648	Error	Error	-4.018	378	6122	347	6301	97234	628487	1.010	8.399	0	0	0
1	9	19	"A112"	"A112"	15520	23170	100	1085	1121	321	28	828	828	853	251	29	51	20	0	5359	6836	4044	59	1561	1561	1609	643	39	97	82	0	0.000	0.000	0.000	0.000	0.000	0.000	0.000	0.000	0.000	0.000	0.000	0.000	0.000	0.000	0.068	0.056	0.064	0.063	2.320	0.054	0.283	80	560	100	257	3798	4055	293	5275	5568	Error	Error	-3.885	257	3798	293	5275	89714	546866	1.068	8.129	0	0	0
1	10	19	"A113"	"A113"	15820	23170	100	1030	1019	259	25	872	872	920	352	38	22	3	0	4324	4692	2425	51	1571	1571	1621	392	24	91	75	0	0.000	0.000	0.000	0.000	0.000	0.000	0.000	0.000	0.000	0.000	0.000	0.000	0.000	0.000	0.057	0.047	0.072	0.084	2.643	0.062	0.107	80	560	100	158	2753	2911	147	3121	3268	Error	Error	-4.123	158	2753	147	3121	81554	375374	0.281	7.834	0	0	0
1	11	19	"A113"	"A113"	16120	23170	100	1027	1045	265	25	884	884	912	250	27	35	13	0	4179	4821	2316	48	1624	1624	1647	395	23	85	80	0	0.000	0.000	0.000	0.000	0.000	0.000	0.000	0.000	0.000	0.000	0.000	0.000	0.000	0.000	0.056	0.050	0.073	0.069	3.487	0.058	0.168	80	560	100	143	2555	2698	161	3197	3358	Error	Error	-4.159	143	2555	161	3197	83602	385657	0.532	8.035	0	0	0
1	12	19	"A113"	"A113"	16420	23170	100	1101	1121	294	26	896	896	934	335	35	35	8	0	4910	5278	2357	44	1679	1679	1722	407	23	96	92	0	0.000	0.000	0.000	0.000	0.000	0.000	0.000	0.000	0.000	0.000	0.000	0.000	0.000	0.000	0.063	0.063	0.074	0.068	2.878	0.089	0.197	80	560	100	205	3231	3436	225	3599	3824	Error	Error	-3.978	205	3231	225	3599	89674	422232	0.558	8.737	0	0	0
1	13	19	"A114"	"A114"	16720	23170	100	1107	1629	2133	130	945	945	968	295	30	38	18	0	5800	6125	3078	50	1735	1735	1755	258	14	97	92	0	0.000	0.000	0.000	0.000	0.000	0.000	0.000	0.000	0.000	0.000	0.000	0.000	0.000	0.000	0.040	0.156	0.058	0.068	5.016	0.599	0.444	80	560	100	162	4065	4227	684	4390	5074	Error	Error	-4.649	162	4065	684	4390	130352	489963	2.241	16.938	0	0	0
1	14	19	"A114"	"A114"	17020	23170	100	1072	1101	251	22	997	997	1022	253	24	28	6	0	6087	6581	2258	34	1808	1808	1822	209	11	100	100	0	0.000	0.000	0.000	0.000	0.000	0.000	0.000	0.000	0.000	0.000	0.000	0.000	0.000	0.000	0.018	0.022	0.054	0.043	2.567	0.025	0.050	80	560	100	75	4279	4354	104	4773	4877	Error	Error	-5.834	75	4279	104	4773	88068	526483	0.312	22.770	0	0	0
1	15	19	"A114"	"A114"	17320	23170	100	1420	1391	360	25	1061	1061	1079	262	24	61	25	0	7980	7882	3029	38	1870	1870	1880	212	11	100	100	0	0.000	0.000	0.000	0.000	0.000	0.000	0.000	0.000	0.000	0.000	0.000	0.000	0.000	0.000	0.059	0.055	0.060	0.055	2.704	0.054	0.226	80	560	100	359	6110	6469	330	6012	6342	Error	Error	-4.089	359	6110	330	6012	111281	630588	1.191	28.311	0	0	0
1	16	19	"A115"	"A115"	17620	23170	100	1148	1173	303	25	1102	1102	1123	273	24	21	3	0	3171	3647	1680	46	1928	1928	1937	204	10	92	86	0	0.000	0.000	0.000	0.000	0.000	0.000	0.000	0.000	0.000	0.000	0.000	0.000	0.000	0.000	0.037	0.041	0.131	0.133	3.501	0.039	0.024	80	560	100	46	1243	1289	71	1719	1790	Error	Error	-4.756	46	1243	71	1719	93859	291748	0.183	8.382	0	0	0
1	17	19	"A115"	"A115"	17920	23160	100	1229	1312	414	31	1208	1208	1247	364	29	17	3	0	3113	3844	1995	51	2039	2039	2064	345	16	86	70	0	0.000	0.000	0.000	0.000	0.000	0.000	0.000	0.000	0.000	0.000	0.000	0.000	0.000	0.000	0.020	0.058	0.139	0.111	5.387	0.062	0.054	80	560	100	21	1074	1095	104	1805	1909	Error	Error	-5.676	21	1074	104	1805	104957	307551	0.179	5.159	0	0	0
1	18	19	"A115"	"A115"	18220	23160	100	1374	1390	380	27	1308	1308	1328	296	22	28	10	0	3383	3986	1899	47	2217	2217	2250	309	13	85	73	0	0.000	0.000	0.000	0.000	0.000	0.000	0.000	0.000	0.000	0.000	0.000	0.000	0.000	0.000	0.057	0.046	0.133	0.179	4.942	0.079	0.084	80	560	100	66	1166	1232	82	1769	1851	Error	Error	-4.143	66	1166	82	1769	111226	318870	0.209	5.618	0	0	0
1	1	20	"A116"	"A116"	13120	23470	100	2732	12902	17092	132	968	968	1332	3299	247	47	40	2	4243	5338	3513	65	1522	1522	1689	1882	111	56	45	0	0.000	0.000	0.000	0.000	0.000	0.000	0.000	0.000	0.000	0.000	0.000	0.000	0.000	0.000	0.648	3.127	1.719	1.472	3.052	4.299	0.862	80	560	100	1764	2721	4485	11934	3816	15750	Error	Error	-0.625	1764	2721	11934	3816	1032122	427012	3.507	1.939	0	0	0
1	2	20	"A116"	"A116"	13420	23470	100	3245	10187	13073	128	985	985	1177	1994	169	53	45	0	4552	5493	3275	59	1582	1582	1643	469	28	85	77	0	0.000	0.000	0.000	0.000	0.000	0.000	0.000	0.000	0.000	0.000	0.000	0.000	0.000	0.000	0.761	2.353	1.353	0.993	3.455	4.281	0.852	80	560	100	2260	2970	5230	9202	3911	13113	Error	Error	-0.394	2260	2970	9202	3911	814955	439466	4.519	8.209	0	0	0
1	3	20	"A116"	"A116"	13720	23470	100	4572	7996	10266	128	1045	1045	1085	397	36	77	62	0	5006	5399	2942	54	1640	1640	1663	247	14	88	85	0	0.000	0.000	0.000	0.000	0.000	0.000	0.000	0.000	0.000	0.000	0.000	0.000	0.000	0.000	1.048	1.849	1.143	0.954	3.134	4.052	0.753	80	560	100	3527	3366	6893	6951	3759	10710	Error	Error	0.067	3527	3366	6951	3759	639640	431954	17.408	15.126	0	0	0
1	4	20	"A117"	"A117"	14020	23470	100	856	859	208	24	1008	1008	1026	266	25	3	0	0	1735	1787	359	20	1627	1627	1654	304	18	28	7	0	0.000	0.000	0.000	0.000	0.000	0.000	0.000	0.000	0.000	0.000	0.000	0.000	0.000	0.000	-1.407	-0.931	1.153	1.176	7.543	0.910	0.140	80	560	100	-152	108	-44	-149	160	11	Error	Error	Error	-152	108	-149	160	68702	142942	-0.628	0.438	0	0	0
1	5	20	"A117"	"A117"	14320	23470	100	899	910	250	27	958	958	983	258	26	8	1	0	1782	1910	519	27	1630	1630	1643	252	15	40	17	0	0.000	0.000	0.000	0.000	0.000	0.000	0.000	0.000	0.000	0.000	0.000	0.000	0.000	0.000	-0.388	-0.171	0.614	0.686	5.703	0.320	0.059	80	560	100	-59	152	93	-48	280	232	Error	Error	Error	-59	152	-48	280	72806	152765	-0.283	1.060	0	0	0
1	6	20	"A117"	"A117"	14620	23470	100	973	1027	425	41	928	928	955	280	29	21	6	0	1908	2142	739	34	1592	1592	1640	610	37	23	15	0	0.000	0.000	0.000	0.000	0.000	0.000	0.000	0.000	0.000	0.000	0.000	0.000	0.000	0.000	0.142	0.180	0.663	0.571	3.962	0.077	0.040	80	560	100	45	316	361	99	550	649	Error	Error	-2.812	45	316	99	550	82161	171366	0.257	0.823	0	0	0
1	7	20	"A118"	"A118"	14920	23470	100	986	1024	280	27	914	914	944	289	30	26	7	0	3419	4079	2449	60	1604	1604	1638	342	20	81	80	0	0.000	0.000	0.000	0.000	0.000	0.000	0.000	0.000	0.000	0.000	0.000	0.000	0.000	0.000	0.040	0.044	0.113	0.110	5.113	0.052	0.095	80	560	100	72	1815	1887	110	2475	2585	Error	Error	-4.656	72	1815	110	2475	81906	326283	0.277	7.137	0	0	0
1	8	20	"A118"	"A118"	15220	23470	100	1078	1108	300	27	923	923	947	249	26	40	12	0	4081	4784	2751	57	1625	1625	1661	281	16	91	88	0	0.000	0.000	0.000	0.000	0.000	0.000	0.000	0.000	0.000	0.000	0.000	0.000	0.000	0.000	0.063	0.059	0.086	0.085	3.930	0.061	0.105	80	560	100	155	2456	2611	185	3159	3344	Error	Error	-3.986	155	2456	185	3159	88666	382699	0.647	11.114	0	0	0
1	9	20	"A118"	"A118"	15520	23470	100	985	1015	234	23	931	931	939	244	25	27	5	0	3334	3911	2177	55	1619	1619	1639	210	12	93	90	0	0.000	0.000	0.000	0.000	0.000	0.000	0.000	0.000	0.000	0.000	0.000	0.000	0.000	0.000	0.031	0.037	0.069	0.084	3.578	0.130	0.160	80	560	100	54	1715	1769	84	2292	2376	Error	Error	-4.989	54	1715	84	2292	81199	312861	0.311	10.819	0	0	0
1	10	20	"A119"	"A119"	15830	23470	100	1039	1035	257	24	953	953	1021	417	40	7	1	0	2512	2744	1182	43	1673	1673	1725	333	19	77	60	0	0.000	0.000	0.000	0.000	0.000	0.000	0.000	0.000	0.000	0.000	0.000	0.000	0.000	0.000	0.103	0.077	0.221	0.210	3.645	0.088	0.042	80	560	100	86	839	925	82	1071	1153	Error	Error	-3.286	86	839	82	1071	82771	219548	0.034	3.060	0	0	0
1	11	20	"A119"	"A119"	16130	23470	100	1038	1723	4484	260	926	926	957	279	29	31	7	0	2720	3992	4800	120	1683	1683	1713	277	16	88	77	0	0.000	0.000	0.000	0.000	0.000	0.000	0.000	0.000	0.000	0.000	0.000	0.000	0.000	0.000	0.108	0.345	0.171	0.146	3.530	0.862	0.796	80	560	100	112	1037	1149	797	2309	3106	Error	Error	-3.211	112	1037	797	2309	137815	319386	2.746	8.227	0	0	0
1	12	20	"A119"	"A119"	16430	23470	100	933	971	240	24	976	976	1018	366	35	8	0	0	2619	3068	1438	46	1748	1748	1769	391	22	80	55	0	0.000	0.000	0.000	0.000	0.000	0.000	0.000	0.000	0.000	0.000	0.000	0.000	0.000	0.000	-0.049	-0.004	0.170	0.222	6.214	0.042	0.016	80	560	100	-43	871	828	-5	1320	1315	Error	Error	Error	-43	871	-5	1320	77641	245463	-0.128	3.322	0	0	0
1	13	20	"A120"	"A120"	16730	23470	100	1083	1069	251	23	1008	1008	1038	262	25	21	2	0	2270	2545	1024	40	1805	1805	1808	184	10	76	55	0	0.000	0.000	0.000	0.000	0.000	0.000	0.000	0.000	0.000	0.000	0.000	0.000	0.000	0.000	0.161	0.082	0.448	0.493	5.366	0.147	0.049	80	560	100	75	465	540	61	740	801	Error	Error	-2.632	75	465	61	740	85533	203577	0.118	4.005	0	0	0
1	14	20	"A120"	"A120"	17030	23470	100	1132	1146	262	22	1077	1077	1105	311	28	22	0	0	2390	2695	976	36	1880	1880	1899	257	13	80	50	0	0.000	0.000	0.000	0.000	0.000	0.000	0.000	0.000	0.000	0.000	0.000	0.000	0.000	0.000	0.108	0.085	0.371	0.330	4.754	0.171	0.056	80	560	100	55	510	565	69	815	884	Error	Error	-3.213	55	510	69	815	91703	215583	0.132	3.097	0	0	0
1	15	20	"A120"	"A120"	17330	23470	100	1173	1196	286	23	1108	1108	1135	276	24	21	5	0	2433	2724	1054	38	1935	1935	1992	861	43	22	11	0	0.000	0.000	0.000	0.000	0.000	0.000	0.000	0.000	0.000	0.000	0.000	0.000	0.000	0.000	0.131	0.112	0.361	0.430	5.744	0.133	0.062	80	560	100	65	498	563	88	789	877	Error	Error	-2.938	65	498	88	789	95679	217922	0.221	0.850	0	0	0
1	16	20	"A121"	"A121"	17630	23470	100	1366	1468	715	48	1166	1166	1191	385	32	27	12	0	4469	5834	3838	65	1990	1990	2027	498	24	83	71	0	0.000	0.000	0.000	0.000	0.000	0.000	0.000	0.000	0.000	0.000	0.000	0.000	0.000	0.000	0.081	0.079	0.092	0.092	3.745	0.088	0.273	80	560	100	200	2479	2679	302	3844	4146	Error	Error	-3.632	200	2479	302	3844	117418	466686	0.719	7.645	0	0	0
1	17	20	"A121"	"A121"	17930	23470	100	1522	1558	374	24	1251	1251	1297	338	26	45	12	0	5087	6801	4042	59	2098	2098	2113	266	12	95	91	0	0.000	0.000	0.000	0.000	0.000	0.000	0.000	0.000	0.000	0.000	0.000	0.000	0.000	0.000	0.091	0.065	0.073	0.097	4.001	0.058	0.274	80	560	100	271	2989	3260	307	4703	5010	Error	Error	-3.463	271	2989	307	4703	124630	544064	0.772	17.624	0	0	0
1	18	20	"A121"	"A121"	18230	23460	100	1579	1587	376	23	1388	1388	1395	284	20	37	16	0	4966	6632	4238	63	2289	2289	2326	278	11	87	85	0	0.000	0.000	0.000	0.000	0.000	0.000	0.000	0.000	0.000	0.000	0.000	0.000	0.000	0.000	0.071	0.046	0.093	0.122	4.349	0.041	0.143	80	560	100	191	2677	2868	199	4343	4542	Error	Error	-3.809	191	2677	199	4343	126957	530547	0.676	15.489	0	0	0
1	1	21	"Blank"	"Blank"	13120	23780	100	1023	1527	1414	92	1036	1036	1248	1992	159	11	3	0	1553	1614	324	20	1585	1585	1638	577	35	7	1	0	0.000	0.000	0.000	0.000	0.000	0.000	0.000	0.000	0.000	0.000	0.000	0.000	0.000	0.000	0.406	16.931	2.288	2.498	3.873	3.875	0.753	80	560	100	-13	-32	-45	491	29	520	Error	Error	-1.300	-13	-32	491	29	122182	129080	0.140	-0.042	0	0	0
1	2	21	"Blank"	"Blank"	13430	23770	100	1032	1270	2356	185	1021	1021	1157	1308	113	1	1	0	1553	1701	1239	72	1600	1600	1727	1406	81	1	1	0	0.000	0.000	0.000	0.000	0.000	0.000	0.000	0.000	0.000	0.000	0.000	0.000	0.000	0.000	-0.234	2.465	1.273	1.265	4.449	1.925	0.920	80	560	100	11	-47	-36	249	101	350	Error	Error	Error	11	-47	249	101	101598	136089	0.086	-0.018	0	0	0
1	3	21	"Blank"	"Blank"	13730	23770	100	1136	1131	318	28	1083	1083	1163	1009	86	1	0	0	1673	1739	378	21	1671	1671	1744	995	57	2	1	0	0.000	0.000	0.000	0.000	0.000	0.000	0.000	0.000	0.000	0.000	0.000	0.000	0.000	0.000	26.500	0.706	1.702	1.769	5.399	1.228	0.220	80	560	100	53	2	55	48	68	116	Error	Error	4.728	53	2	48	68	90495	139111	-0.032	-0.005	0	0	0
1	4	21	"Blank"	"Blank"	14030	23770	100	1049	1070	319	29	1075	1075	1097	275	25	17	2	0	1681	1702	288	16	1685	1685	1697	255	15	6	1	0	0.000	0.000	0.000	0.000	0.000	0.000	0.000	0.000	0.000	0.000	0.000	0.000	0.000	0.000	6.500	-0.294	1.338	1.090	3.897	0.932	0.449	80	560	100	-26	-4	-30	-5	17	12	Error	Error	2.700	-26	-4	-5	17	85576	136155	-0.098	0.020	0	0	0
1	5	21	"Blank"	"Blank"	14330	23770	100	1107	1134	279	24	1051	1051	1111	851	76	1	0	0	1668	1669	157	9	1704	1704	1773	1253	70	0	0	0	0.000	0.000	0.000	0.000	0.000	0.000	0.000	0.000	0.000	0.000	0.000	0.000	0.000	0.000	-1.556	-2.371	1.421	1.774	4.507	3.240	0.038	80	560	100	56	-36	20	83	-35	48	Error	Error	Error	56	-36	83	-35	90755	133481	0.027	-0.083	0	0	0
1	6	21	"Blank"	"Blank"	14630	23770	100	1010	1059	454	42	1033	1033	1069	327	30	8	3	0	1599	1666	494	29	1702	1702	1746	611	34	2	2	0	0.000	0.000	0.000	0.000	0.000	0.000	0.000	0.000	0.000	0.000	0.000	0.000	0.000	0.000	0.223	-0.722	0.895	0.887	4.270	1.145	0.432	80	560	100	-23	-103	-126	26	-36	-10	Error	Error	-2.163	-23	-103	26	-36	84746	133241	-0.031	-0.131	0	0	0
1	7	21	"Blank"	"Blank"	14930	23770	100	1005	1031	272	26	1001	1001	1028	277	26	10	2	0	1671	1725	264	15	1672	1672	1687	280	16	11	3	0	0.000	0.000	0.000	0.000	0.000	0.000	0.000	0.000	0.000	0.000	0.000	0.000	0.000	0.000	-4.000	0.566	1.647	1.336	6.173	2.028	0.018	80	560	100	4	-1	3	30	53	83	Error	Error	Error	4	-1	30	53	82494	138011	0.011	0.136	0	0	0
1	8	21	"Blank"	"Blank"	15230	23770	100	1033	1079	497	46	1017	1017	1056	428	40	2	1	0	1627	1664	285	17	1679	1679	1708	296	17	2	1	0	0.000	0.000	0.000	0.000	0.000	0.000	0.000	0.000	0.000	0.000	0.000	0.000	0.000	0.000	-0.308	-4.133	1.075	1.182	3.870	1.532	0.413	80	560	100	16	-52	-36	62	-15	47	Error	Error	Error	16	-52	62	-15	86311	133091	0.054	-0.149	0	0	0
1	9	21	"Blank"	"Blank"	15530	23770	100	1058	1070	291	27	1033	1033	1072	307	28	11	2	0	1716	1739	199	11	1718	1718	1759	252	14	10	2	0	0.000	0.000	0.000	0.000	0.000	0.000	0.000	0.000	0.000	0.000	0.000	0.000	0.000	0.000	-12.500	1.762	1.484	1.338	5.276	1.649	0.207	80	560	100	25	-2	23	37	21	58	Error	Error	Error	25	-2	37	21	85580	139124	-0.007	-0.079	0	0	0
1	10	21	"Blank"	"Blank"	15830	23770	100	1074	1077	251	23	1063	1063	1134	528	46	1	0	0	1789	1776	169	9	1749	1749	1798	379	21	0	0	0	0.000	0.000	0.000	0.000	0.000	0.000	0.000	0.000	0.000	0.000	0.000	0.000	0.000	0.000	0.275	0.519	1.524	1.955	3.084	0.957	0.395	80	560	100	11	40	51	14	27	41	Error	Error	-1.862	11	40	14	27	86162	142106	-0.108	-0.058	0	0	0
1	11	21	"Blank"	"Blank"	16130	23770	100	1105	1138	253	22	1047	1047	1094	374	34	13	0	0	1794	1829	214	11	1790	1790	1823	436	23	3	2	0	0.000	0.000	0.000	0.000	0.000	0.000	0.000	0.000	0.000	0.000	0.000	0.000	0.000	0.000	14.500	2.333	1.917	1.866	5.294	1.509	0.153	80	560	100	58	4	62	91	39	130	Error	Error	3.858	58	4	91	39	91003	146342	0.118	0.014	0	0	0
1	12	21	"Blank"	"Blank"	16430	23770	100	1080	1101	285	25	1067	1067	1095	278	25	13	5	0	1826	1834	291	15	1821	1821	1842	241	13	10	3	0	0.000	0.000	0.000	0.000	0.000	0.000	0.000	0.000	0.000	0.000	0.000	0.000	0.000	0.000	2.600	2.615	1.681	1.487	3.686	1.261	0.186	80	560	100	13	5	18	34	13	47	Error	Error	1.379	13	5	34	13	88072	146682	0.022	-0.033	0	0	0
1	13	21	"Blank"	"Blank"	16730	23770	100	1175	1154	236	20	1110	1110	1147	291	25	11	1	0	1891	1881	155	8	1901	1901	1919	252	13	2	0	0	0.000	0.000	0.000	0.000	0.000	0.000	0.000	0.000	0.000	0.000	0.000	0.000	0.000	0.000	-6.500	-2.200	1.020	1.271	4.323	1.655	0.204	80	560	100	65	-10	55	44	-20	24	Error	Error	Error	65	-10	44	-20	92358	150466	0.024	-0.151	0	0	0
1	14	21	"Blank"	"Blank"	17030	23770	100	1207	1280	378	29	1173	1173	1206	371	30	18	7	0	1979	2031	293	14	1978	1978	2009	352	17	10	2	0	0.000	0.000	0.000	0.000	0.000	0.000	0.000	0.000	0.000	0.000	0.000	0.000	0.000	0.000	34.000	2.019	1.468	1.805	3.887	1.166	0.509	80	560	100	34	1	35	107	53	160	Error	Error	5.087	34	1	107	53	102421	162511	0.199	0.063	0	0	0
1	15	21	"Blank"	"Blank"	17330	23770	100	1247	1343	510	37	1227	1227	1246	277	22	26	8	0	2033	2071	395	19	2041	2041	2047	179	8	10	2	0	0.000	0.000	0.000	0.000	0.000	0.000	0.000	0.000	0.000	0.000	0.000	0.000	0.000	0.000	-2.500	3.867	1.487	1.277	4.573	1.804	0.243	80	560	100	20	-8	12	116	30	146	Error	Error	Error	20	-8	116	30	107453	165674	0.350	0.134	0	0	0
1	16	21	"Blank"	"Blank"	17630	23770	100	1197	1192	270	22	1226	1226	1241	278	22	13	2	0	2072	2050	193	9	2043	2043	2095	652	31	1	0	0	0.000	0.000	0.000	0.000	0.000	0.000	0.000	0.000	0.000	0.000	0.000	0.000	0.000	0.000	-1.000	-4.857	1.660	1.725	6.220	6.654	0.012	80	560	100	-29	29	0	-34	7	-27	Error	Error	Error	-29	29	-34	7	95346	164016	-0.176	-0.069	0	0	0
1	17	21	"Blank"	"Blank"	17930	23770	100	1327	1327	259	19	1361	1361	1371	289	21	7	3	0	2171	2187	216	9	2207	2207	2240	322	14	3	1	0	0.000	0.000	0.000	0.000	0.000	0.000	0.000	0.000	0.000	0.000	0.000	0.000	0.000	0.000	0.944	1.700	1.322	1.469	5.131	4.468	0.019	80	560	100	-34	-36	-70	-34	-20	-54	Error	Error	-0.082	-34	-36	-34	-20	106151	174971	-0.152	-0.165	0	0	0
1	18	21	"Blank"	"Blank"	18230	23770	100	1550	1549	283	18	1547	1547	1580	325	20	15	2	0	2465	2462	206	8	2493	2493	2506	253	10	10	0	0	0.000	0.000	0.000	0.000	0.000	0.000	0.000	0.000	0.000	0.000	0.000	0.000	0.000	0.000	-0.107	-0.065	1.381	1.293	4.598	2.468	0.065	80	560	100	3	-28	-25	2	-31	-29	Error	Error	Error	3	-28	2	-31	123933	196952	-0.095	-0.174	0	0	0
