# Supplementary material for: Application of hybridization control probe to increase accuracy on ligation detection or minisequencing diagnostic microarrays
Source: BMC Res Notes. 2009 Dec 14;2:249. doi: 10.1186/1756-0500-2-249 (PMC2799435; doi:10.1186/1756-0500-2-249)
Supplement: Additional file 3 — Gpr_files. Zip-compressed file containing raw microarray data in GenePix results format (.gpr) and GAL (GenePix Array List) files. [file 1756-0500-2-249-S3.ZIP › gpr_files/slide5/lasi5_7-16.gpr]

ATF	1.0
30	76    
"Type=GenePix Results 3"
"DateTime=2009/04/29 14:56:44"
"Settings=C:\Axon\Data\HPV\290409\lasi5_1_16.gps"
"GalFile=C:\Axon\Data\HPV\ArrayIt_032009_InstiBioGalfile.gal"
"ArrayOfArrays=7-16"
"PixelSize=10"
"Wavelengths=532	488"
"ImageFiles=C:\Axon\Data\HPV\290409\lasi5_1-16.tif 2	C:\Axon\Data\HPV\290409\lasi5_1-16.tif 3"
"NormalizationMethod=None"
"NormalizationFactors=1	1"
"JpegImage="
"StdDev=Type 1"
"RatioFormulations=W1/W3 (#1/532)	W1/W4 (#1/488)	W3/W4 (532/488)"
"FeatureType=Circular"
"Barcode="
"BackgroundSubtraction=LocalFeature"
"ImageOrigin=0, 0"
"JpegOrigin=3720, 0"
"Creator=GenePix Pro 6.1.0.2"
"Scanner=GenePix 4200A 01 Autoloader [2]"
"FocusPosition=0"
"Temperature=24.4375"
"LinesAveraged=2"
"Comment="
"PMTGain=600	500"
"ScanPower=100	100"
"LaserPower=2.67883	2.56775"
"Filters=Standard Green	Standard Blue"
"ScanRegion=372,0,1916,6892"
"Supplier="
"Block"	"Column"	"Row"	"Name"	"ID"	"X"	"Y"	"Dia."	"F532 Median"	"F532 Mean"	"F532 SD"	"F532 CV"	"B532"	"B532 Median"	"B532 Mean"	"B532 SD"	"B532 CV"	"% > B532+1SD"	"% > B532+2SD"	"F532 % Sat."	"F488 Median"	"F488 Mean"	"F488 SD"	"F488 CV"	"B488"	"B488 Median"	"B488 Mean"	"B488 SD"	"B488 CV"	"% > B488+1SD"	"% > B488+2SD"	"F488 % Sat."	"Ratio of Medians (#1/532)"	"Ratio of Means (#1/532)"	"Median of Ratios (#1/532)"	"Mean of Ratios (#1/532)"	"Ratios SD (#1/532)"	"Rgn Ratio (#1/532)"	"Rgn R2 (#1/532)"	"Ratio of Medians (#1/488)"	"Ratio of Means (#1/488)"	"Median of Ratios (#1/488)"	"Mean of Ratios (#1/488)"	"Ratios SD (#1/488)"	"Rgn Ratio (#1/488)"	"Rgn R2 (#1/488)"	"Ratio of Medians (532/488)"	"Ratio of Means (532/488)"	"Median of Ratios (532/488)"	"Mean of Ratios (532/488)"	"Ratios SD (532/488)"	"Rgn Ratio (532/488)"	"Rgn R2 (532/488)"	"F Pixels"	"B Pixels"	"Circularity"	"Sum of Medians (#1/532)"	"Sum of Medians (#1/488)"	"Sum of Medians (532/488)"	"Sum of Means (#1/532)"	"Sum of Means (#1/488)"	"Sum of Means (532/488)"	"Log Ratio (#1/532)"	"Log Ratio (#1/488)"	"Log Ratio (532/488)"	"F532 Median - B532"	"F488 Median - B488"	"F532 Mean - B532"	"F488 Mean - B488"	"F532 Total Intensity"	"F488 Total Intensity"	"SNR 532"	"SNR 488"	"Flags"	"Normalize"	"Autoflag"
1	1	1	"A1"	"A1"	4150	26780	100	1207	1185	347	29	849	849	862	212	24	62	40	0	12920	10101	5259	52	1247	1247	1253	150	11	100	97	0	0.000	0.000	0.000	0.000	0.000	0.000	0.000	0.000	0.000	0.000	0.000	0.000	0.000	0.000	0.031	0.038	0.040	0.039	2.506	0.042	0.435	80	560	100	358	11673	12031	336	8854	9190	Error	Error	-5.027	358	11673	336	8854	94817	808090	1.524	58.987	0	0	0
1	2	1	"A1"	"A1"	4450	26770	100	1208	1183	361	30	853	853	856	210	24	61	43	0	12825	9835	6024	61	1270	1270	1291	217	16	86	78	0	0.000	0.000	0.000	0.000	0.000	0.000	0.000	0.000	0.000	0.000	0.000	0.000	0.000	0.000	0.031	0.039	0.041	0.047	4.947	0.038	0.396	80	560	100	355	11555	11910	330	8565	8895	Error	Error	-5.025	355	11555	330	8565	94676	786805	1.557	39.373	0	0	0
1	3	1	"A1"	"A1"	4750	26770	100	1128	1146	321	28	795	795	808	205	25	65	37	0	11329	9283	5162	55	1213	1213	1222	146	11	93	88	0	0.000	0.000	0.000	0.000	0.000	0.000	0.000	0.000	0.000	0.000	0.000	0.000	0.000	0.000	0.033	0.043	0.051	0.059	4.055	0.042	0.428	80	560	100	333	10116	10449	351	8070	8421	Error	Error	-4.925	333	10116	351	8070	91691	742673	1.649	55.212	0	0	0
1	4	1	"A2"	"A2"	5050	26770	100	978	994	225	22	740	740	755	199	26	53	28	0	8424	6516	3839	58	1181	1181	1181	151	12	86	77	0	0.000	0.000	0.000	0.000	0.000	0.000	0.000	0.000	0.000	0.000	0.000	0.000	0.000	0.000	0.033	0.048	0.051	0.070	4.670	0.042	0.289	80	560	100	238	7243	7481	254	5335	5589	Error	Error	-4.928	238	7243	254	5335	79486	521240	1.201	35.331	0	0	0
1	5	1	"A2"	"A2"	5350	26770	100	955	980	321	32	740	740	762	193	25	55	31	0	7959	6598	4349	65	1211	1211	1253	376	30	75	68	0	0.000	0.000	0.000	0.000	0.000	0.000	0.000	0.000	0.000	0.000	0.000	0.000	0.000	0.000	0.032	0.045	0.054	0.070	4.394	0.044	0.367	80	560	100	215	6748	6963	240	5387	5627	Error	Error	-4.972	215	6748	240	5387	78437	527874	1.130	14.215	0	0	0
1	6	1	"A2"	"A2"	5650	26770	100	891	929	262	28	740	740	751	209	27	46	20	0	6977	5903	4065	68	1196	1196	1243	382	30	70	61	0	0.000	0.000	0.000	0.000	0.000	0.000	0.000	0.000	0.000	0.000	0.000	0.000	0.000	0.000	0.026	0.040	0.060	0.080	4.865	0.039	0.267	80	560	100	151	5781	5932	189	4707	4896	Error	Error	-5.259	151	5781	189	4707	74333	472207	0.852	12.199	0	0	0
1	7	1	"A3"	"A3"	5950	26770	100	867	935	333	35	697	697	711	190	26	46	27	0	6465	6966	4650	66	1166	1166	1175	138	11	91	85	0	0.000	0.000	0.000	0.000	0.000	0.000	0.000	0.000	0.000	0.000	0.000	0.000	0.000	0.000	0.032	0.041	0.052	0.059	4.933	0.040	0.313	80	560	100	170	5299	5469	238	5800	6038	Error	Error	-4.962	170	5299	238	5800	74762	557266	1.179	41.964	0	0	0
1	8	1	"A3"	"A3"	6250	26770	100	927	940	341	36	703	703	716	188	26	55	33	0	9926	8480	6002	70	1196	1196	1250	486	38	76	68	0	0.000	0.000	0.000	0.000	0.000	0.000	0.000	0.000	0.000	0.000	0.000	0.000	0.000	0.000	0.026	0.033	0.049	0.077	4.783	0.034	0.366	80	560	100	224	8730	8954	237	7284	7521	Error	Error	-5.284	224	8730	237	7284	75178	678418	1.191	14.877	0	0	0
1	9	1	"A3"	"A3"	6550	26770	100	954	965	331	34	699	699	716	202	28	55	33	0	9441	8542	6416	75	1181	1181	1274	770	60	67	63	0	0.000	0.000	0.000	0.000	0.000	0.000	0.000	0.000	0.000	0.000	0.000	0.000	0.000	0.000	0.031	0.036	0.051	0.075	5.379	0.042	0.499	80	560	100	255	8260	8515	266	7361	7627	Error	Error	-5.018	255	8260	266	7361	77167	683367	1.233	9.439	0	0	0
1	10	1	"A4"	"A4"	6850	26770	100	904	940	285	30	686	686	703	196	27	52	31	0	6337	5909	3605	61	1196	1196	1215	396	32	73	70	0	0.000	0.000	0.000	0.000	0.000	0.000	0.000	0.000	0.000	0.000	0.000	0.000	0.000	0.000	0.042	0.054	0.066	0.073	4.756	0.046	0.360	80	560	100	218	5141	5359	254	4713	4967	Error	Error	-4.560	218	5141	254	4713	75216	472756	1.209	11.854	0	0	0
1	11	1	"A4"	"A4"	7150	26770	100	984	979	269	27	691	691	700	199	28	62	38	0	7773	6680	4556	68	1206	1206	1295	661	51	66	65	0	0.000	0.000	0.000	0.000	0.000	0.000	0.000	0.000	0.000	0.000	0.000	0.000	0.000	0.000	0.045	0.053	0.063	0.090	4.457	0.190	0.067	80	560	100	293	6567	6860	288	5474	5762	Error	Error	-4.486	293	6567	288	5474	78353	534370	1.402	8.147	0	0	0
1	12	1	"A4"	"A4"	7450	26770	100	937	971	300	30	714	714	738	207	28	50	31	0	6603	6270	4480	71	1220	1220	1320	761	57	66	60	0	0.000	0.000	0.000	0.000	0.000	0.000	0.000	0.000	0.000	0.000	0.000	0.000	0.000	0.000	0.041	0.051	0.060	0.101	5.530	0.047	0.395	80	560	100	223	5383	5606	257	5050	5307	Error	Error	-4.593	223	5383	257	5050	77664	501591	1.126	6.505	0	0	0
1	13	1	"A5"	"A5"	7750	26770	100	788	802	210	26	696	696	712	201	28	32	10	0	2205	2545	1518	59	1225	1225	1235	150	12	81	68	0	0.000	0.000	0.000	0.000	0.000	0.000	0.000	0.000	0.000	0.000	0.000	0.000	0.000	0.000	0.094	0.080	0.210	0.232	4.338	0.057	0.075	80	560	100	92	980	1072	106	1320	1426	Error	Error	-3.413	92	980	106	1320	64178	203624	0.448	8.733	0	0	0
1	14	1	"A5"	"A5"	8050	26770	100	799	824	233	28	749	749	771	207	26	27	8	0	2221	3312	2621	79	1285	1285	1299	201	15	71	62	0	0.000	0.000	0.000	0.000	0.000	0.000	0.000	0.000	0.000	0.000	0.000	0.000	0.000	0.000	0.053	0.037	0.124	0.144	5.302	0.046	0.115	80	560	100	50	936	986	75	2027	2102	Error	Error	-4.227	50	936	75	2027	65892	264936	0.256	10.015	0	0	0
1	15	1	"A5"	"A5"	8350	26770	100	848	871	223	25	763	763	779	218	27	25	7	0	2064	2831	1939	68	1300	1300	1301	184	14	73	65	0	0.000	0.000	0.000	0.000	0.000	0.000	0.000	0.000	0.000	0.000	0.000	0.000	0.000	0.000	0.111	0.071	0.143	0.182	8.207	0.034	0.031	80	560	100	85	764	849	108	1531	1639	Error	Error	-3.168	85	764	108	1531	69683	226475	0.422	8.315	0	0	0
1	16	1	"A6"	"A6"	8650	26770	100	1089	1127	325	28	862	862	885	232	26	47	23	0	6024	5308	2702	50	1405	1405	1408	166	11	83	77	0	0.000	0.000	0.000	0.000	0.000	0.000	0.000	0.000	0.000	0.000	0.000	0.000	0.000	0.000	0.049	0.068	0.088	0.115	4.572	0.067	0.305	80	560	100	227	4619	4846	265	3903	4168	Error	Error	-4.347	227	4619	265	3903	90178	424619	1.043	23.494	0	0	0
1	17	1	"A6"	"A6"	8950	26770	100	1281	1302	359	27	992	992	1005	226	22	58	32	0	7819	6350	3347	52	1489	1489	1555	454	29	77	70	0	0.000	0.000	0.000	0.000	0.000	0.000	0.000	0.000	0.000	0.000	0.000	0.000	0.000	0.000	0.046	0.064	0.072	0.100	4.326	0.065	0.372	80	560	100	289	6330	6619	310	4861	5171	Error	Error	-4.453	289	6330	310	4861	104190	507980	1.314	10.562	0	0	0
1	18	1	"A6"	"A6"	9250	26770	100	1245	1292	362	28	1087	1087	1101	253	22	42	20	0	6743	5913	3049	51	1615	1615	1775	777	43	71	68	0	0.000	0.000	0.000	0.000	0.000	0.000	0.000	0.000	0.000	0.000	0.000	0.000	0.000	0.000	0.031	0.048	0.076	0.083	4.039	0.050	0.203	80	560	100	158	5128	5286	205	4298	4503	Error	Error	-5.020	158	5128	205	4298	103321	473009	0.755	5.326	0	0	0
1	1	2	"A7"	"A7"	4150	27080	100	938	981	228	23	805	805	811	214	26	38	8	0	2674	3504	2148	61	1221	1221	1215	143	11	81	81	0	0.000	0.000	0.000	0.000	0.000	0.000	0.000	0.000	0.000	0.000	0.000	0.000	0.000	0.000	0.092	0.077	0.135	0.163	4.788	0.049	0.083	80	560	100	133	1453	1586	176	2283	2459	Error	Error	-3.450	133	1453	176	2283	78469	280332	0.794	16.007	0	0	0
1	2	2	"A7"	"A7"	4450	27070	100	881	904	269	29	830	830	841	190	22	22	12	0	3558	3883	2652	68	1260	1260	1300	334	25	63	61	0	0.000	0.000	0.000	0.000	0.000	0.000	0.000	0.000	0.000	0.000	0.000	0.000	0.000	0.000	0.022	0.028	0.096	0.114	8.013	0.040	0.122	80	560	100	51	2298	2349	74	2623	2697	Error	Error	-5.494	51	2298	74	2623	72332	310654	0.332	7.734	0	0	0
1	3	2	"A7"	"A7"	4750	27070	100	839	886	246	27	806	806	817	197	24	33	11	0	2303	3481	2454	70	1256	1256	1293	312	24	73	66	0	0.000	0.000	0.000	0.000	0.000	0.000	0.000	0.000	0.000	0.000	0.000	0.000	0.000	0.000	0.032	0.036	0.074	0.145	7.794	0.038	0.110	80	560	100	33	1047	1080	80	2225	2305	Error	Error	-4.988	33	1047	80	2225	70869	278511	0.350	7.013	0	0	0
1	4	2	"A8"	"A8"	5050	27070	100	957	1015	287	28	788	788	800	205	25	47	25	0	6354	5198	3233	62	1216	1216	1265	577	45	62	62	0	0.000	0.000	0.000	0.000	0.000	0.000	0.000	0.000	0.000	0.000	0.000	0.000	0.000	0.000	0.033	0.057	0.073	0.098	5.180	0.049	0.306	80	560	100	169	5138	5307	227	3982	4209	Error	Error	-4.926	169	5138	227	3982	81182	415819	1.049	6.816	0	0	0
1	5	2	"A8"	"A8"	5350	27070	100	908	953	287	30	747	747	764	232	30	38	20	0	5996	6258	4516	72	1220	1220	1389	906	65	61	61	0	0.000	0.000	0.000	0.000	0.000	0.000	0.000	0.000	0.000	0.000	0.000	0.000	0.000	0.000	0.034	0.041	0.051	0.078	5.684	0.042	0.258	80	560	100	161	4776	4937	206	5038	5244	Error	Error	-4.891	161	4776	206	5038	76207	500672	0.815	5.374	0	0	0
1	6	2	"A8"	"A8"	5650	27070	100	915	994	316	31	758	758	771	202	26	43	28	0	4542	5398	3845	71	1239	1239	1372	760	55	61	58	0	0.000	0.000	0.000	0.000	0.000	0.000	0.000	0.000	0.000	0.000	0.000	0.000	0.000	0.000	0.048	0.057	0.068	0.095	4.522	0.045	0.283	80	560	100	157	3303	3460	236	4159	4395	Error	Error	-4.395	157	3303	236	4159	79506	431821	1.104	5.297	0	0	0
1	7	2	"A9"	"A9"	5950	27070	100	930	975	275	28	714	714	721	184	25	58	31	0	6366	5760	3623	62	1201	1201	1218	290	23	75	70	0	0.000	0.000	0.000	0.000	0.000	0.000	0.000	0.000	0.000	0.000	0.000	0.000	0.000	0.000	0.042	0.057	0.064	0.082	3.771	0.050	0.374	80	560	100	216	5165	5381	261	4559	4820	Error	Error	-4.580	216	5165	261	4559	78019	460816	1.380	15.662	0	0	0
1	8	2	"A9"	"A9"	6250	27070	100	925	959	294	30	692	692	708	196	27	53	36	0	6631	6430	4496	69	1190	1190	1367	1045	76	62	61	0	0.000	0.000	0.000	0.000	0.000	0.000	0.000	0.000	0.000	0.000	0.000	0.000	0.000	0.000	0.043	0.051	0.062	0.089	5.693	0.042	0.374	80	560	100	233	5441	5674	267	5240	5507	Error	Error	-4.545	233	5441	267	5240	76682	514361	1.281	4.845	0	0	0
1	9	2	"A9"	"A9"	6550	27070	100	914	949	328	34	673	673	698	196	28	55	35	0	6693	6538	4804	73	1197	1197	1371	1077	78	61	61	0	0.000	0.000	0.000	0.000	0.000	0.000	0.000	0.000	0.000	0.000	0.000	0.000	0.000	0.000	0.044	0.052	0.060	0.108	5.840	0.049	0.479	80	560	100	241	5496	5737	276	5341	5617	Error	Error	-4.511	241	5496	276	5341	75939	523024	1.281	4.798	0	0	0
1	10	2	"A10"	"A10"	6860	27070	100	790	803	298	37	665	665	695	219	31	35	16	0	5465	4744	2819	59	1162	1162	1183	334	28	71	67	0	0.000	0.000	0.000	0.000	0.000	0.000	0.000	0.000	0.000	0.000	0.000	0.000	0.000	0.000	0.029	0.039	0.066	0.096	4.678	0.042	0.193	80	560	100	125	4303	4428	138	3582	3720	Error	Error	-5.105	125	4303	138	3582	64203	379544	0.493	10.662	0	0	0
1	11	2	"A10"	"A10"	7160	27070	100	910	928	295	31	685	685	697	195	27	56	27	0	7724	6614	4358	65	1193	1193	1363	1007	73	62	61	0	0.000	0.000	0.000	0.000	0.000	0.000	0.000	0.000	0.000	0.000	0.000	0.000	0.000	0.000	0.034	0.045	0.056	0.084	5.853	0.045	0.426	80	560	100	225	6531	6756	243	5421	5664	Error	Error	-4.859	225	6531	243	5421	74243	529141	1.185	5.214	0	0	0
1	12	2	"A10"	"A10"	7460	27070	100	809	857	279	32	659	659	684	199	29	42	25	0	6274	5902	4342	73	1188	1188	1425	1213	85	60	60	0	0.000	0.000	0.000	0.000	0.000	0.000	0.000	0.000	0.000	0.000	0.000	0.000	0.000	0.000	0.029	0.042	0.063	0.093	7.828	0.043	0.409	80	560	100	150	5086	5236	198	4714	4912	Error	Error	-5.083	150	5086	198	4714	68578	472135	0.869	3.691	0	0	0
1	13	2	"A11"	"A11"	7760	27070	100	862	923	290	31	704	704	713	191	26	47	27	0	3581	5489	4856	88	1217	1217	1225	151	12	87	77	0	0.000	0.000	0.000	0.000	0.000	0.000	0.000	0.000	0.000	0.000	0.000	0.000	0.000	0.000	0.067	0.051	0.057	0.069	5.963	0.046	0.331	80	560	100	158	2364	2522	219	4272	4491	Error	Error	-3.903	158	2364	219	4272	73839	439095	1.099	28.238	0	0	0
1	14	2	"A11"	"A11"	8060	27070	100	893	994	380	38	685	685	710	200	28	51	32	0	4897	6413	5544	86	1235	1235	1283	405	31	73	62	0	0.000	0.000	0.000	0.000	0.000	0.000	0.000	0.000	0.000	0.000	0.000	0.000	0.000	0.000	0.057	0.060	0.069	0.101	4.838	0.043	0.303	80	560	100	208	3662	3870	309	5178	5487	Error	Error	-4.138	208	3662	309	5178	79512	513036	1.420	12.667	0	0	0
1	15	2	"A11"	"A11"	8360	27070	100	1009	1079	385	35	765	765	784	202	25	57	32	0	5960	8189	6079	74	1337	1337	1369	379	27	78	75	0	0.000	0.000	0.000	0.000	0.000	0.000	0.000	0.000	0.000	0.000	0.000	0.000	0.000	0.000	0.053	0.046	0.058	0.076	5.736	0.042	0.417	80	560	100	244	4623	4867	314	6852	7166	Error	Error	-4.244	244	4623	314	6852	86304	655130	1.460	17.995	0	0	0
1	16	2	"A12"	"A12"	8660	27070	100	1017	1174	812	69	839	839	859	225	26	43	30	0	5009	6631	5250	79	1392	1392	1395	185	13	83	80	0	0.000	0.000	0.000	0.000	0.000	0.000	0.000	0.000	0.000	0.000	0.000	0.000	0.000	0.000	0.049	0.064	0.061	0.100	5.668	0.078	0.344	80	560	100	178	3617	3795	335	5239	5574	Error	Error	-4.345	178	3617	335	5239	93953	530484	1.400	28.303	0	0	0
1	17	2	"A12"	"A12"	8960	27070	100	1030	1109	324	29	916	916	934	231	24	41	21	0	7583	7657	5621	73	1478	1478	1500	358	23	78	73	0	0.000	0.000	0.000	0.000	0.000	0.000	0.000	0.000	0.000	0.000	0.000	0.000	0.000	0.000	0.019	0.031	0.046	0.061	5.350	0.033	0.249	80	560	100	114	6105	6219	193	6179	6372	Error	Error	-5.743	114	6105	193	6179	88693	612582	0.758	17.198	0	0	0
1	18	2	"A12"	"A12"	9260	27070	100	1430	1454	505	34	1040	1040	1058	253	23	55	38	0	8898	9530	6258	65	1615	1615	1685	501	29	81	78	0	0.000	0.000	0.000	0.000	0.000	0.000	0.000	0.000	0.000	0.000	0.000	0.000	0.000	0.000	0.054	0.052	0.062	0.057	3.090	0.055	0.503	80	560	100	390	7283	7673	414	7915	8329	Error	Error	-4.223	390	7283	414	7915	116320	762384	1.565	15.659	0	0	0
1	1	3	"A13"	"A13"	4150	27380	100	1112	1127	322	28	835	835	849	218	25	55	33	0	7712	6394	3335	52	1225	1225	1230	152	12	88	85	0	0.000	0.000	0.000	0.000	0.000	0.000	0.000	0.000	0.000	0.000	0.000	0.000	0.000	0.000	0.043	0.056	0.071	0.083	3.665	0.059	0.370	80	560	100	277	6487	6764	292	5169	5461	Error	Error	-4.550	277	6487	292	5169	90156	511489	1.275	33.974	0	0	0
1	2	3	"A13"	"A13"	4460	27380	100	1126	1173	270	23	841	841	857	208	24	61	37	0	8519	7636	3151	41	1270	1270	1279	184	14	97	95	0	0.000	0.000	0.000	0.000	0.000	0.000	0.000	0.000	0.000	0.000	0.000	0.000	0.000	0.000	0.039	0.052	0.058	0.053	2.620	0.049	0.352	80	560	100	285	7249	7534	332	6366	6698	Error	Error	-4.669	285	7249	332	6366	93878	610914	1.519	34.549	0	0	0
1	3	3	"A13"	"A13"	4760	27370	100	1221	1178	291	24	821	821	826	246	29	62	36	0	8611	7374	3144	42	1238	1238	1262	275	21	91	86	0	0.000	0.000	0.000	0.000	0.000	0.000	0.000	0.000	0.000	0.000	0.000	0.000	0.000	0.000	0.054	0.058	0.063	0.063	3.032	0.059	0.336	80	560	100	400	7373	7773	357	6136	6493	Error	Error	-4.204	400	7373	357	6136	94226	589939	1.431	22.225	0	0	0
1	4	3	"A14"	"A14"	5060	27370	100	1174	1143	386	33	807	807	818	197	24	65	48	0	11393	9437	5175	54	1243	1243	1244	138	11	92	87	0	0.000	0.000	0.000	0.000	0.000	0.000	0.000	0.000	0.000	0.000	0.000	0.000	0.000	0.000	0.036	0.041	0.047	0.048	2.386	0.046	0.489	80	560	100	367	10150	10517	336	8194	8530	Error	Error	-4.790	367	10150	336	8194	91406	754939	1.650	59.370	0	0	0
1	5	3	"A14"	"A14"	5360	27370	100	1183	1171	351	29	759	759	770	208	27	67	50	0	12446	9489	5915	62	1219	1219	1318	720	54	77	73	0	0.000	0.000	0.000	0.000	0.000	0.000	0.000	0.000	0.000	0.000	0.000	0.000	0.000	0.000	0.038	0.050	0.055	0.066	3.518	0.051	0.625	80	560	100	424	11227	11651	412	8270	8682	Error	Error	-4.727	424	11227	412	8270	93699	759091	1.928	11.349	0	0	0
1	6	3	"A14"	"A14"	5660	27370	100	1050	1149	353	30	800	800	893	1015	113	3	0	0	11412	8774	5759	65	1249	1249	1466	1289	87	66	65	0	0.000	0.000	0.000	0.000	0.000	0.000	0.000	0.000	0.000	0.000	0.000	0.000	0.000	0.000	0.025	0.046	0.048	0.067	4.756	0.046	0.487	80	560	100	250	10163	10413	349	7525	7874	Error	Error	-5.345	250	10163	349	7525	91890	701882	0.252	5.670	0	0	0
1	7	3	"A15"	"A15"	5960	27370	100	1021	997	287	28	716	716	739	192	25	57	35	0	9084	7569	3769	49	1195	1195	1206	132	10	95	92	0	0.000	0.000	0.000	0.000	0.000	0.000	0.000	0.000	0.000	0.000	0.000	0.000	0.000	0.000	0.039	0.044	0.047	0.052	3.808	0.043	0.327	80	560	100	305	7889	8194	281	6374	6655	Error	Error	-4.693	305	7889	281	6374	79763	605487	1.344	48.205	0	0	0
1	8	3	"A15"	"A15"	6260	27370	100	970	964	260	26	681	681	708	234	33	56	22	0	7360	6871	4372	63	1175	1175	1312	897	68	72	67	0	0.000	0.000	0.000	0.000	0.000	0.000	0.000	0.000	0.000	0.000	0.000	0.000	0.000	0.000	0.047	0.050	0.056	0.082	4.488	0.046	0.344	80	560	100	289	6185	6474	283	5696	5979	Error	Error	-4.420	289	6185	283	5696	77153	549706	1.094	6.197	0	0	0
1	9	3	"A15"	"A15"	6560	27370	100	995	1097	974	88	660	660	686	269	39	56	32	0	11225	8553	5647	66	1180	1180	1308	771	58	75	66	0	0.000	0.000	0.000	0.000	0.000	0.000	0.000	0.000	0.000	0.000	0.000	0.000	0.000	0.000	0.033	0.059	0.051	0.059	3.257	0.055	0.215	80	560	100	335	10045	10380	437	7373	7810	Error	Error	-4.906	335	10045	437	7373	87746	684266	1.528	9.397	0	0	0
1	10	3	"A16"	"A16"	6860	27370	100	721	728	259	35	639	639	660	177	26	25	10	0	3383	3119	1447	46	1166	1166	1173	204	17	78	75	0	0.000	0.000	0.000	0.000	0.000	0.000	0.000	0.000	0.000	0.000	0.000	0.000	0.000	0.000	0.037	0.046	0.087	0.105	5.491	0.059	0.105	80	560	100	82	2217	2299	89	1953	2042	Error	Error	-4.757	82	2217	89	1953	58209	249544	0.384	9.539	0	0	0
1	11	3	"A16"	"A16"	7160	27370	100	796	843	266	31	657	657	671	180	26	43	20	0	3317	4099	2781	67	1184	1184	1224	284	23	77	73	0	0.000	0.000	0.000	0.000	0.000	0.000	0.000	0.000	0.000	0.000	0.000	0.000	0.000	0.000	0.065	0.064	0.083	0.100	5.288	0.056	0.253	80	560	100	139	2133	2272	186	2915	3101	Error	Error	-3.940	139	2133	186	2915	67405	327919	0.956	10.123	0	0	0
1	12	3	"A16"	"A16"	7460	27370	100	760	799	212	26	670	670	680	188	27	33	12	0	3434	3205	1533	47	1195	1195	1252	368	29	71	70	0	0.000	0.000	0.000	0.000	0.000	0.000	0.000	0.000	0.000	0.000	0.000	0.000	0.000	0.000	0.040	0.064	0.117	0.183	6.926	0.064	0.197	80	560	100	90	2239	2329	129	2010	2139	Error	Error	-4.637	90	2239	129	2010	63909	256404	0.633	5.307	0	0	0
1	13	3	"A17"	"A17"	7760	27370	100	861	849	222	26	665	665	681	191	28	51	18	0	6064	5734	3338	58	1200	1200	1202	151	12	82	80	0	0.000	0.000	0.000	0.000	0.000	0.000	0.000	0.000	0.000	0.000	0.000	0.000	0.000	0.000	0.040	0.041	0.055	0.074	6.113	0.039	0.203	80	560	100	196	4864	5060	184	4534	4718	Error	Error	-4.633	196	4864	184	4534	67903	458729	0.880	30.013	0	0	0
1	14	3	"A17"	"A17"	8060	27370	100	953	974	292	29	694	694	713	189	26	61	40	0	8840	7215	4178	57	1229	1229	1327	573	43	76	70	0	0.000	0.000	0.000	0.000	0.000	0.000	0.000	0.000	0.000	0.000	0.000	0.000	0.000	0.000	0.034	0.047	0.056	0.073	3.674	0.050	0.463	80	560	100	259	7611	7870	280	5986	6266	Error	Error	-4.877	259	7611	280	5986	77944	577236	1.381	10.276	0	0	0
1	15	3	"A17"	"A17"	8360	27370	100	1252	3153	9060	287	764	764	1710	6967	407	5	3	0	9208	10056	10000	99	1320	1320	2360	7039	298	61	5	2	0.000	0.000	0.000	0.000	0.000	0.000	0.000	0.000	0.000	0.000	0.000	0.000	0.000	0.000	0.062	0.273	0.071	0.097	3.522	0.958	0.925	80	560	100	488	7888	8376	2389	8736	11125	Error	Error	-4.015	488	7888	2389	8736	252263	804464	0.207	1.093	0	0	0
1	16	3	"A18"	"A18"	8660	27370	100	988	962	246	25	790	790	805	214	26	45	15	0	4793	4527	2544	56	1337	1337	1337	169	12	82	73	0	0.000	0.000	0.000	0.000	0.000	0.000	0.000	0.000	0.000	0.000	0.000	0.000	0.000	0.000	0.057	0.054	0.075	0.074	5.915	0.043	0.150	80	560	100	198	3456	3654	172	3190	3362	Error	Error	-4.126	198	3456	172	3190	76984	362124	0.734	18.876	0	0	0
1	17	3	"A18"	"A18"	8960	27370	100	869	954	281	29	841	841	848	224	26	33	12	0	4527	4364	2359	54	1374	1374	1439	432	30	71	70	0	0.000	0.000	0.000	0.000	0.000	0.000	0.000	0.000	0.000	0.000	0.000	0.000	0.000	0.000	0.009	0.038	0.103	0.123	5.134	0.062	0.243	80	560	100	28	3153	3181	113	2990	3103	Error	Error	-6.815	28	3153	113	2990	76338	349114	0.473	6.771	0	0	0
1	18	3	"A18"	"A18"	9260	27370	100	1228	1182	267	22	1053	1053	1068	240	22	38	8	0	5812	5510	2753	49	1599	1599	1680	437	26	83	75	0	0.000	0.000	0.000	0.000	0.000	0.000	0.000	0.000	0.000	0.000	0.000	0.000	0.000	0.000	0.042	0.033	0.057	0.061	3.361	0.042	0.144	80	560	100	175	4213	4388	129	3911	4040	Error	Error	-4.589	175	4213	129	3911	94540	440771	0.475	8.764	0	0	0
1	1	4	"A19"	"A19"	4160	27680	100	1009	1111	626	56	847	847	875	231	26	41	13	0	5697	4804	2229	46	1265	1265	1265	164	12	88	81	0	0.000	0.000	0.000	0.000	0.000	0.000	0.000	0.000	0.000	0.000	0.000	0.000	0.000	0.000	0.037	0.075	0.072	0.078	4.836	0.022	0.013	80	560	100	162	4432	4594	264	3539	3803	Error	Error	-4.774	162	4432	264	3539	88872	384289	1.022	21.579	0	0	0
1	2	4	"A19"	"A19"	4460	27680	100	1039	1066	263	24	855	855	869	208	23	47	21	0	5963	5019	2486	49	1294	1294	1372	504	36	73	70	0	0.000	0.000	0.000	0.000	0.000	0.000	0.000	0.000	0.000	0.000	0.000	0.000	0.000	0.000	0.039	0.057	0.070	0.080	5.064	0.054	0.195	80	560	100	184	4669	4853	211	3725	3936	Error	Error	-4.665	184	4669	211	3725	85252	401494	0.947	7.236	0	0	0
1	3	4	"A19"	"A19"	4760	27680	100	884	924	244	26	856	856	865	214	24	28	8	0	4991	4850	2461	50	1310	1310	1365	434	31	78	77	0	0.000	0.000	0.000	0.000	0.000	0.000	0.000	0.000	0.000	0.000	0.000	0.000	0.000	0.000	0.008	0.019	0.064	0.072	5.380	0.028	0.077	80	560	100	28	3681	3709	68	3540	3608	Error	Error	-7.039	28	3681	68	3540	73946	387976	0.276	8.030	0	0	0
1	4	4	"A20"	"A20"	5060	27670	100	1066	1116	360	32	821	821	841	207	24	55	33	0	8594	7228	4990	69	1277	1277	1325	533	40	68	62	0	0.000	0.000	0.000	0.000	0.000	0.000	0.000	0.000	0.000	0.000	0.000	0.000	0.000	0.000	0.033	0.050	0.056	0.094	5.788	0.045	0.370	80	560	100	245	7317	7562	295	5951	6246	Error	Error	-4.900	245	7317	295	5951	89293	578210	1.329	11.075	0	0	0
1	5	4	"A20"	"A20"	5360	27670	100	925	988	313	31	763	763	772	201	26	42	27	0	8615	7363	5226	70	1261	1261	1420	1065	75	62	61	0	0.000	0.000	0.000	0.000	0.000	0.000	0.000	0.000	0.000	0.000	0.000	0.000	0.000	0.000	0.022	0.037	0.060	0.077	5.174	0.034	0.303	80	560	100	162	7354	7516	225	6102	6327	Error	Error	-5.504	162	7354	225	6102	79031	589054	1.075	5.580	0	0	0
1	6	4	"A20"	"A20"	5660	27670	100	828	915	614	67	718	718	729	199	27	36	15	0	5804	5661	4146	73	1209	1209	1367	882	64	61	60	0	0.000	0.000	0.000	0.000	0.000	0.000	0.000	0.000	0.000	0.000	0.000	0.000	0.000	0.000	0.024	0.044	0.060	0.102	7.591	0.042	0.127	80	560	100	110	4595	4705	197	4452	4649	Error	Error	-5.384	110	4595	197	4452	73227	452870	0.935	4.868	0	0	0
1	7	4	"A21"	"A21"	5960	27670	100	839	903	307	33	699	699	701	190	27	46	21	0	6599	6518	5258	80	1202	1202	1221	398	32	71	62	0	0.000	0.000	0.000	0.000	0.000	0.000	0.000	0.000	0.000	0.000	0.000	0.000	0.000	0.000	0.026	0.038	0.049	0.065	4.856	0.045	0.414	80	560	100	140	5397	5537	204	5316	5520	Error	Error	-5.269	140	5397	204	5316	72230	521439	1.063	13.309	0	0	0
1	8	4	"A21"	"A21"	6260	27670	100	808	885	313	35	667	667	682	178	26	47	31	0	6192	6712	5729	85	1199	1199	1386	1061	76	61	60	0	0.000	0.000	0.000	0.000	0.000	0.000	0.000	0.000	0.000	0.000	0.000	0.000	0.000	0.000	0.028	0.040	0.045	0.083	5.203	0.041	0.444	80	560	100	141	4993	5134	218	5513	5731	Error	Error	-5.146	141	4993	218	5513	70824	536952	1.140	5.020	0	0	0
1	9	4	"A21"	"A21"	6560	27670	100	738	829	311	37	620	620	639	199	31	40	25	0	5145	6149	5682	92	1150	1150	1319	1017	77	58	56	0	0.000	0.000	0.000	0.000	0.000	0.000	0.000	0.000	0.000	0.000	0.000	0.000	0.000	0.000	0.030	0.042	0.058	0.103	5.772	0.040	0.356	80	560	100	118	3995	4113	209	4999	5208	Error	Error	-5.081	118	3995	209	4999	66310	491958	0.955	4.749	0	0	0
1	10	4	"A22"	"A22"	6870	27670	100	945	960	282	29	620	620	640	195	30	70	41	0	7372	6746	4045	59	1137	1137	1146	165	14	87	85	0	0.000	0.000	0.000	0.000	0.000	0.000	0.000	0.000	0.000	0.000	0.000	0.000	0.000	0.000	0.052	0.061	0.064	0.096	4.071	0.054	0.418	80	560	100	325	6235	6560	340	5609	5949	Error	Error	-4.262	325	6235	340	5609	76763	539709	1.641	33.939	0	0	0
1	11	4	"A22"	"A22"	7170	27670	100	983	981	335	34	636	636	653	183	28	68	48	0	9408	8644	5161	59	1171	1171	1195	273	22	90	82	0	0.000	0.000	0.000	0.000	0.000	0.000	0.000	0.000	0.000	0.000	0.000	0.000	0.000	0.000	0.042	0.046	0.047	0.060	3.564	0.039	0.375	80	560	100	347	8237	8584	345	7473	7818	Error	Error	-4.569	347	8237	345	7473	78467	691547	1.792	27.286	0	0	0
1	12	4	"A22"	"A22"	7470	27670	100	960	978	322	32	658	658	678	204	30	61	36	0	7539	7781	4843	62	1197	1197	1250	377	30	81	76	0	0.000	0.000	0.000	0.000	0.000	0.000	0.000	0.000	0.000	0.000	0.000	0.000	0.000	0.000	0.048	0.049	0.057	0.059	3.728	0.046	0.419	80	560	100	302	6342	6644	320	6584	6904	Error	Error	-4.392	302	6342	320	6584	78276	622460	1.471	17.324	0	0	0
1	13	4	"A23"	"A23"	7770	27670	100	844	868	313	36	647	647	662	195	29	50	22	0	5769	6173	4801	77	1160	1160	1178	185	15	81	78	0	0.000	0.000	0.000	0.000	0.000	0.000	0.000	0.000	0.000	0.000	0.000	0.000	0.000	0.000	0.043	0.044	0.052	0.074	4.484	0.041	0.291	80	560	100	197	4609	4806	221	5013	5234	Error	Error	-4.548	197	4609	221	5013	69438	493838	1.056	27.000	0	0	0
1	14	4	"A23"	"A23"	8070	27670	100	905	1000	366	36	664	664	690	206	29	55	33	0	6298	6406	5488	85	1221	1221	1415	1139	80	57	57	0	0.000	0.000	0.000	0.000	0.000	0.000	0.000	0.000	0.000	0.000	0.000	0.000	0.000	0.000	0.047	0.065	0.073	0.101	4.242	0.051	0.431	80	560	100	241	5077	5318	336	5185	5521	Error	Error	-4.397	241	5077	336	5185	80034	512471	1.505	4.382	0	0	0
1	15	4	"A23"	"A23"	8370	27670	100	834	902	314	34	687	687	712	223	31	38	21	0	5906	6363	5367	84	1272	1272	1410	949	67	65	61	0	0.000	0.000	0.000	0.000	0.000	0.000	0.000	0.000	0.000	0.000	0.000	0.000	0.000	0.000	0.032	0.042	0.055	0.066	4.507	0.043	0.342	80	560	100	147	4634	4781	215	5091	5306	Error	Error	-4.978	147	4634	215	5091	72137	509047	0.852	5.219	0	0	0
1	16	4	"A24"	"A24"	8670	27670	100	988	987	253	25	731	731	744	203	27	56	26	0	5952	5399	2225	41	1300	1300	1307	170	13	93	87	0	0.000	0.000	0.000	0.000	0.000	0.000	0.000	0.000	0.000	0.000	0.000	0.000	0.000	0.000	0.055	0.062	0.073	0.071	3.789	0.054	0.255	80	560	100	257	4652	4909	256	4099	4355	Error	Error	-4.178	257	4652	256	4099	78964	431913	1.197	24.071	0	0	0
1	17	4	"A24"	"A24"	8970	27670	100	1007	1026	284	27	811	811	823	222	26	46	22	0	5946	5260	2592	49	1372	1372	1401	263	18	81	76	0	0.000	0.000	0.000	0.000	0.000	0.000	0.000	0.000	0.000	0.000	0.000	0.000	0.000	0.000	0.043	0.055	0.070	0.080	3.646	0.058	0.254	80	560	100	196	4574	4770	215	3888	4103	Error	Error	-4.545	196	4574	215	3888	82045	420830	0.914	14.673	0	0	0
1	18	4	"A24"	"A24"	9270	27670	100	1118	1148	304	26	951	951	967	225	23	41	18	0	5793	5044	2372	47	1549	1549	1577	264	16	81	76	0	0.000	0.000	0.000	0.000	0.000	0.000	0.000	0.000	0.000	0.000	0.000	0.000	0.000	0.000	0.039	0.056	0.078	0.078	3.890	0.054	0.173	80	560	100	167	4244	4411	197	3495	3692	Error	Error	-4.668	167	4244	197	3495	91860	403530	0.804	13.133	0	0	0
1	1	5	"A25"	"A25"	4160	27980	100	1188	1223	382	31	919	919	938	288	30	48	26	0	7647	7988	5406	67	1320	1320	1326	196	14	87	80	0	0.000	0.000	0.000	0.000	0.000	0.000	0.000	0.000	0.000	0.000	0.000	0.000	0.000	0.000	0.043	0.046	0.060	0.077	3.981	0.048	0.244	80	560	100	269	6327	6596	304	6668	6972	Error	Error	-4.556	269	6327	304	6668	97808	639004	0.990	33.990	0	0	0
1	2	5	"A25"	"A25"	4470	27980	100	1218	1250	362	28	917	917	930	218	23	60	40	0	10488	9600	5495	57	1345	1345	1408	398	28	85	85	0	0.000	0.000	0.000	0.000	0.000	0.000	0.000	0.000	0.000	0.000	0.000	0.000	0.000	0.000	0.033	0.040	0.043	0.054	3.943	0.044	0.473	80	560	100	301	9143	9444	333	8255	8588	Error	Error	-4.925	301	9143	333	8255	100019	767972	1.468	20.583	0	0	0
1	3	5	"A25"	"A25"	4770	27980	100	1251	1280	378	29	912	912	925	223	24	57	42	0	9752	8881	5167	58	1329	1329	1387	369	26	88	85	0	0.000	0.000	0.000	0.000	0.000	0.000	0.000	0.000	0.000	0.000	0.000	0.000	0.000	0.000	0.040	0.049	0.057	0.053	2.922	0.049	0.433	80	560	100	339	8423	8762	368	7552	7920	Error	Error	-4.635	339	8423	368	7552	102403	710457	1.592	20.309	0	0	0
1	4	5	"A26"	"A26"	5070	27980	100	1127	1110	381	34	853	853	870	212	24	55	27	0	7748	7603	4501	59	1318	1318	1323	163	12	90	85	0	0.000	0.000	0.000	0.000	0.000	0.000	0.000	0.000	0.000	0.000	0.000	0.000	0.000	0.000	0.043	0.041	0.056	0.061	3.220	0.049	0.355	80	560	100	274	6430	6704	257	6285	6542	Error	Error	-4.553	274	6430	257	6285	88780	608242	1.132	38.528	0	0	0
1	5	5	"A26"	"A26"	5370	27970	100	986	1014	316	31	768	768	792	202	25	52	27	0	7861	7405	3908	52	1271	1271	1342	497	37	81	78	0	0.000	0.000	0.000	0.000	0.000	0.000	0.000	0.000	0.000	0.000	0.000	0.000	0.000	0.000	0.033	0.040	0.056	0.055	3.685	0.040	0.267	80	560	100	218	6590	6808	246	6134	6380	Error	Error	-4.918	218	6590	246	6134	81123	592402	1.099	12.199	0	0	0
1	6	5	"A26"	"A26"	5670	27970	100	987	1017	306	30	703	703	725	195	26	57	37	0	7445	7986	4810	60	1225	1225	1338	776	57	80	76	0	0.000	0.000	0.000	0.000	0.000	0.000	0.000	0.000	0.000	0.000	0.000	0.000	0.000	0.000	0.046	0.046	0.058	0.060	3.891	0.043	0.436	80	560	100	284	6220	6504	314	6761	7075	Error	Error	-4.453	284	6220	314	6761	81331	638853	1.497	8.567	0	0	0
1	7	5	"A27"	"A27"	5970	27970	100	871	895	307	34	671	671	687	200	29	50	25	0	6544	7483	5275	70	1188	1188	1190	164	13	85	81	0	0.000	0.000	0.000	0.000	0.000	0.000	0.000	0.000	0.000	0.000	0.000	0.000	0.000	0.000	0.037	0.036	0.044	0.057	3.699	0.037	0.303	80	560	100	200	5356	5556	224	6295	6519	Error	Error	-4.743	200	5356	224	6295	71620	598676	1.040	38.372	0	0	0
1	8	5	"A27"	"A27"	6270	27970	100	965	988	325	32	655	655	679	458	67	27	5	0	7651	8321	6301	75	1166	1166	1246	564	45	75	63	0	0.000	0.000	0.000	0.000	0.000	0.000	0.000	0.000	0.000	0.000	0.000	0.000	0.000	0.000	0.048	0.047	0.054	0.089	4.871	0.035	0.069	80	560	100	310	6485	6795	333	7155	7488	Error	Error	-4.387	310	6485	333	7155	79014	665654	0.675	12.544	0	0	0
1	9	5	"A27"	"A27"	6570	27970	100	871	917	325	35	634	634	997	3426	343	0	0	0	7955	8945	6491	72	1137	1137	1363	2288	167	66	56	0	0.000	0.000	0.000	0.000	0.000	0.000	0.000	0.000	0.000	0.000	0.000	0.000	0.000	0.000	0.035	0.036	0.041	0.060	4.172	0.037	0.424	80	560	100	237	6818	7055	283	7808	8091	Error	Error	-4.846	237	6818	283	7808	73360	715614	-0.023	3.314	0	0	0
1	10	5	"A28"	"A28"	6870	27970	100	1062	1044	335	32	630	630	645	204	31	71	53	0	13621	10595	6278	59	1154	1154	1164	158	13	92	85	0	0.000	0.000	0.000	0.000	0.000	0.000	0.000	0.000	0.000	0.000	0.000	0.000	0.000	0.000	0.035	0.044	0.045	0.062	4.038	0.042	0.539	80	560	100	432	12467	12899	414	9441	9855	Error	Error	-4.851	432	12467	414	9441	83484	847605	1.956	59.690	0	0	0
1	11	5	"A28"	"A28"	7170	27970	100	1121	1070	376	35	645	645	661	185	27	63	57	0	16873	12405	7826	63	1199	1199	1344	945	70	77	70	0	0.000	0.000	0.000	0.000	0.000	0.000	0.000	0.000	0.000	0.000	0.000	0.000	0.000	0.000	0.030	0.038	0.041	0.052	3.314	0.038	0.611	80	560	100	476	15674	16150	425	11206	11631	Error	Error	-5.041	476	15674	425	11206	85632	992403	2.211	11.705	0	0	0
1	12	5	"A28"	"A28"	7470	27970	100	923	938	360	38	647	647	662	203	30	53	37	0	9859	8864	6036	68	1193	1193	1363	1012	74	67	66	0	0.000	0.000	0.000	0.000	0.000	0.000	0.000	0.000	0.000	0.000	0.000	0.000	0.000	0.000	0.032	0.038	0.041	0.061	6.269	0.043	0.480	80	560	100	276	8666	8942	291	7671	7962	Error	Error	-4.973	276	8666	291	7671	75030	709106	1.360	7.412	0	0	0
1	13	5	"A29"	"A29"	7770	27970	100	1098	1094	302	27	644	644	658	188	28	83	56	0	13413	11097	5653	50	1222	1222	1235	149	12	100	92	0	0.000	0.000	0.000	0.000	0.000	0.000	0.000	0.000	0.000	0.000	0.000	0.000	0.000	0.000	0.037	0.046	0.049	0.057	2.725	0.041	0.529	80	560	100	454	12191	12645	450	9875	10325	Error	Error	-4.747	454	12191	450	9875	87531	887723	2.319	66.188	0	0	0
1	14	5	"A29"	"A29"	8070	27970	100	941	982	361	36	673	673	684	188	27	56	41	0	9553	8457	5502	65	1251	1251	1277	256	20	85	81	0	0.000	0.000	0.000	0.000	0.000	0.000	0.000	0.000	0.000	0.000	0.000	0.000	0.000	0.000	0.032	0.043	0.042	0.046	2.379	0.045	0.387	80	560	100	268	8302	8570	309	7206	7515	Error	Error	-4.953	268	8302	309	7206	78586	676545	1.585	28.047	0	0	0
1	15	5	"A29"	"A29"	8370	27970	100	892	890	283	31	634	634	672	308	45	40	6	0	7697	6666	3797	56	1196	1196	1204	168	13	91	87	0	0.000	0.000	0.000	0.000	0.000	0.000	0.000	0.000	0.000	0.000	0.000	0.000	0.000	0.000	0.040	0.047	0.053	0.059	4.101	0.038	0.085	80	560	100	258	6501	6759	256	5470	5726	Error	Error	-4.655	258	6501	256	5470	71233	533306	0.708	32.512	0	0	0
1	16	5	"A30"	"A30"	8670	27970	100	1082	1059	328	30	693	693	710	203	28	66	43	0	7898	8099	4904	60	1277	1277	1275	205	16	97	90	0	0.000	0.000	0.000	0.000	0.000	0.000	0.000	0.000	0.000	0.000	0.000	0.000	0.000	0.000	0.059	0.054	0.053	0.067	3.113	0.045	0.301	80	560	100	389	6621	7010	366	6822	7188	Error	Error	-4.089	389	6621	366	6822	84752	647884	1.719	33.288	0	0	0
1	17	5	"A30"	"A30"	8970	27970	100	1169	1161	416	35	739	739	760	199	26	67	53	0	8595	8566	4960	57	1317	1317	1352	258	19	92	86	0	0.000	0.000	0.000	0.000	0.000	0.000	0.000	0.000	0.000	0.000	0.000	0.000	0.000	0.000	0.059	0.058	0.055	0.060	2.518	0.056	0.500	80	560	100	430	7278	7708	422	7249	7671	Error	Error	-4.081	430	7278	422	7249	92906	685306	2.015	27.961	0	0	0
1	18	5	"A30"	"A30"	9270	27970	100	1204	1215	396	32	817	817	838	222	26	61	45	0	9909	9867	6048	61	1452	1452	1508	423	28	87	81	0	0.000	0.000	0.000	0.000	0.000	0.000	0.000	0.000	0.000	0.000	0.000	0.000	0.000	0.000	0.046	0.047	0.049	0.062	4.090	0.047	0.494	80	560	100	387	8457	8844	398	8415	8813	Error	Error	-4.450	387	8457	398	8415	97162	789368	1.698	19.761	0	0	0
1	1	6	"A31"	"A31"	4170	28280	100	1420	1419	378	26	939	939	949	225	23	78	52	0	14923	12503	5896	47	1339	1339	1337	146	10	98	95	0	0.000	0.000	0.000	0.000	0.000	0.000	0.000	0.000	0.000	0.000	0.000	0.000	0.000	0.000	0.035	0.043	0.043	0.050	2.448	0.043	0.528	80	560	100	481	13584	14065	480	11164	11644	Error	Error	-4.820	481	13584	480	11164	113496	1000267	2.089	76.479	0	0	0
1	2	6	"A31"	"A31"	4470	28280	100	1243	1249	422	33	915	915	933	231	24	58	42	0	13366	9920	6370	64	1367	1367	1425	496	34	80	76	0	0.000	0.000	0.000	0.000	0.000	0.000	0.000	0.000	0.000	0.000	0.000	0.000	0.000	0.000	0.027	0.039	0.047	0.055	3.227	0.048	0.531	80	560	100	328	11999	12327	334	8553	8887	Error	Error	-5.193	328	11999	334	8553	99920	793608	1.368	17.127	0	0	0
1	3	6	"A31"	"A31"	4770	28280	100	1341	1376	321	23	933	933	957	231	24	72	43	0	14225	11281	6548	58	1404	1404	1455	463	31	82	77	0	0.000	0.000	0.000	0.000	0.000	0.000	0.000	0.000	0.000	0.000	0.000	0.000	0.000	0.000	0.032	0.045	0.047	0.060	3.176	0.040	0.501	80	560	100	408	12821	13229	443	9877	10320	Error	Error	-4.974	408	12821	443	9877	110094	902455	1.814	21.222	0	0	0
1	4	6	"A32"	"A32"	5070	28280	100	1163	1186	367	30	867	867	886	233	26	56	36	0	10964	9456	6083	64	1358	1358	1372	262	19	91	81	0	0.000	0.000	0.000	0.000	0.000	0.000	0.000	0.000	0.000	0.000	0.000	0.000	0.000	0.000	0.031	0.039	0.048	0.056	3.553	0.040	0.424	80	560	100	296	9606	9902	319	8098	8417	Error	Error	-5.020	296	9606	319	8098	94918	756475	1.288	30.855	0	0	0
1	5	6	"A32"	"A32"	5370	28280	100	1052	1064	330	31	756	756	780	262	33	52	28	0	14373	10229	6962	68	1257	1257	1393	949	68	73	65	0	0.000	0.000	0.000	0.000	0.000	0.000	0.000	0.000	0.000	0.000	0.000	0.000	0.000	0.000	0.023	0.034	0.040	0.056	4.015	0.035	0.301	80	560	100	296	13116	13412	308	8972	9280	Error	Error	-5.470	296	13116	308	8972	85108	818291	1.084	9.311	0	0	0
1	6	6	"A32"	"A32"	5670	28270	100	940	985	354	35	693	693	710	208	29	56	35	0	6581	8704	7276	83	1208	1208	1549	1827	117	53	53	0	0.000	0.000	0.000	0.000	0.000	0.000	0.000	0.000	0.000	0.000	0.000	0.000	0.000	0.000	0.046	0.039	0.050	0.085	5.024	0.039	0.588	80	560	100	247	5373	5620	292	7496	7788	Error	Error	-4.443	247	5373	292	7496	78818	696336	1.322	3.916	0	0	0
1	7	6	"A33"	"A33"	5970	28270	100	816	864	279	32	691	691	714	251	35	37	13	0	3662	6474	5372	82	1194	1194	1224	308	25	77	70	0	0.000	0.000	0.000	0.000	0.000	0.000	0.000	0.000	0.000	0.000	0.000	0.000	0.000	0.000	0.051	0.033	0.046	0.052	3.733	0.038	0.214	80	560	100	125	2468	2593	173	5280	5453	Error	Error	-4.303	125	2468	173	5280	69148	517900	0.598	17.045	0	0	0
1	8	6	"A33"	"A33"	6270	28270	100	819	856	249	29	651	651	664	188	28	46	20	0	4108	6075	5297	87	1197	1197	1226	271	22	72	65	0	0.000	0.000	0.000	0.000	0.000	0.000	0.000	0.000	0.000	0.000	0.000	0.000	0.000	0.000	0.058	0.042	0.062	0.107	5.403	0.033	0.280	80	560	100	168	2911	3079	205	4878	5083	Error	Error	-4.115	168	2911	205	4878	68443	486014	1.021	17.893	0	0	0
1	9	6	"A33"	"A33"	6570	28270	100	718	791	299	37	651	651	716	417	58	20	2	0	3820	5399	4713	87	1177	1177	1218	334	27	66	63	0	0.000	0.000	0.000	0.000	0.000	0.000	0.000	0.000	0.000	0.000	0.000	0.000	0.000	0.000	0.025	0.033	0.061	0.102	5.830	0.039	0.233	80	560	100	67	2643	2710	140	4222	4362	Error	Error	-5.302	67	2643	140	4222	63252	431934	0.180	12.518	0	0	0
1	10	6	"A34"	"A34"	6880	28270	100	817	845	302	35	623	623	715	1035	144	1	0	0	5852	6418	4335	67	1156	1156	1211	706	58	73	71	0	0.000	0.000	0.000	0.000	0.000	0.000	0.000	0.000	0.000	0.000	0.000	0.000	0.000	0.000	0.041	0.042	0.054	0.070	3.730	0.043	0.169	80	560	100	194	4696	4890	222	5262	5484	Error	Error	-4.597	194	4696	222	5262	67587	513453	0.126	7.375	0	0	0
1	11	6	"A34"	"A34"	7180	28270	100	814	845	284	33	628	628	636	202	31	47	26	0	7596	7244	4807	66	1154	1154	1198	308	25	88	80	0	0.000	0.000	0.000	0.000	0.000	0.000	0.000	0.000	0.000	0.000	0.000	0.000	0.000	0.000	0.029	0.036	0.052	0.054	4.128	0.035	0.277	80	560	100	186	6442	6628	217	6090	6307	Error	Error	-5.114	186	6442	217	6090	67586	579495	1.035	19.630	0	0	0
1	12	6	"A34"	"A34"	7480	28270	100	880	915	289	31	623	623	653	189	28	60	33	0	7411	7425	4850	65	1203	1203	1264	478	37	83	76	0	0.000	0.000	0.000	0.000	0.000	0.000	0.000	0.000	0.000	0.000	0.000	0.000	0.000	0.000	0.041	0.047	0.054	0.067	3.823	0.041	0.436	80	560	100	257	6208	6465	292	6222	6514	Error	Error	-4.594	257	6208	292	6222	73188	593963	1.386	12.889	0	0	0
1	13	6	"A35"	"A35"	7780	28270	100	1119	1111	432	38	657	657	674	199	29	77	60	0	14114	11185	6749	60	1230	1230	1250	211	16	96	88	0	0.000	0.000	0.000	0.000	0.000	0.000	0.000	0.000	0.000	0.000	0.000	0.000	0.000	0.000	0.036	0.046	0.045	0.061	2.980	0.045	0.539	80	560	100	462	12884	13346	454	9955	10409	Error	Error	-4.802	462	12884	454	9955	88902	894829	2.196	47.085	0	0	0
1	14	6	"A35"	"A35"	8080	28270	100	1159	1170	433	37	649	649	666	213	31	76	61	0	12255	10533	6507	61	1248	1248	1343	797	59	77	75	0	0.000	0.000	0.000	0.000	0.000	0.000	0.000	0.000	0.000	0.000	0.000	0.000	0.000	0.000	0.046	0.056	0.058	0.071	2.960	0.048	0.523	80	560	100	510	11007	11517	521	9285	9806	Error	Error	-4.432	510	11007	521	9285	93579	842614	2.366	11.531	0	0	0
1	15	6	"A35"	"A35"	8380	28270	100	1099	1078	387	35	668	668	678	196	28	65	52	0	10747	9843	6369	64	1246	1246	1337	620	46	82	73	0	0.000	0.000	0.000	0.000	0.000	0.000	0.000	0.000	0.000	0.000	0.000	0.000	0.000	0.000	0.045	0.048	0.056	0.049	2.325	0.048	0.589	80	560	100	431	9501	9932	410	8597	9007	Error	Error	-4.462	431	9501	410	8597	86240	787417	2.041	13.719	0	0	0
1	16	6	"A36"	"A36"	8680	28270	100	920	959	295	30	674	674	692	202	29	52	32	0	7043	6508	3457	53	1254	1254	1265	178	14	95	88	0	0.000	0.000	0.000	0.000	0.000	0.000	0.000	0.000	0.000	0.000	0.000	0.000	0.000	0.000	0.042	0.054	0.060	0.064	3.083	0.054	0.356	80	560	100	246	5789	6035	285	5254	5539	Error	Error	-4.557	246	5789	285	5254	76733	520652	1.322	29.455	0	0	0
1	17	6	"A36"	"A36"	8980	28270	100	1121	1145	418	36	714	714	743	227	30	62	47	0	7907	8180	4925	60	1318	1318	1319	209	15	95	86	0	0.000	0.000	0.000	0.000	0.000	0.000	0.000	0.000	0.000	0.000	0.000	0.000	0.000	0.000	0.062	0.063	0.066	0.078	3.254	0.059	0.481	80	560	100	407	6589	6996	431	6862	7293	Error	Error	-4.017	407	6589	431	6862	91578	654378	1.771	32.828	0	0	0
1	18	6	"A36"	"A36"	9280	28270	100	1076	1174	441	37	802	802	815	219	26	56	36	0	6144	8255	5874	71	1435	1435	1457	260	17	85	81	0	0.000	0.000	0.000	0.000	0.000	0.000	0.000	0.000	0.000	0.000	0.000	0.000	0.000	0.000	0.058	0.055	0.063	0.074	3.459	0.050	0.444	80	560	100	274	4709	4983	372	6820	7192	Error	Error	-4.103	274	4709	372	6820	93954	660403	1.639	26.146	0	0	0
1	1	7	"A37"	"A37"	4170	28580	100	1479	1463	370	25	986	986	991	217	21	77	57	0	8400	7973	3531	44	1451	1451	1482	251	16	95	91	0	0.000	0.000	0.000	0.000	0.000	0.000	0.000	0.000	0.000	0.000	0.000	0.000	0.000	0.000	0.071	0.073	0.079	0.077	2.457	0.063	0.467	80	560	100	493	6949	7442	477	6522	6999	Error	Error	-3.817	493	6949	477	6522	117030	637834	2.175	25.861	0	0	0
1	2	7	"A37"	"A37"	4480	28580	100	1482	1540	467	30	945	945	956	219	22	81	60	0	6451	6532	2107	32	1444	1444	1497	441	29	97	93	0	0.000	0.000	0.000	0.000	0.000	0.000	0.000	0.000	0.000	0.000	0.000	0.000	0.000	0.000	0.107	0.117	0.114	0.103	2.809	0.079	0.316	80	560	100	537	5007	5544	595	5088	5683	Error	Error	-3.221	537	5007	595	5088	123178	522575	2.667	11.417	0	0	0
1	3	7	"A37"	"A37"	4780	28580	100	1504	1584	501	31	918	918	922	224	24	81	61	0	6550	7009	2912	41	1420	1420	1465	376	25	97	95	0	0.000	0.000	0.000	0.000	0.000	0.000	0.000	0.000	0.000	0.000	0.000	0.000	0.000	0.000	0.114	0.119	0.110	0.111	2.579	0.078	0.297	80	560	100	586	5130	5716	666	5589	6255	Error	Error	-3.130	586	5130	666	5589	126754	560726	2.955	14.745	0	0	0
1	4	7	"A38"	"A38"	5080	28580	100	1315	1294	320	24	800	800	816	221	27	81	57	0	14465	12282	5929	48	1295	1295	1292	171	13	100	98	0	0.000	0.000	0.000	0.000	0.000	0.000	0.000	0.000	0.000	0.000	0.000	0.000	0.000	0.000	0.039	0.045	0.043	0.048	2.607	0.044	0.519	80	560	100	515	13170	13685	494	10987	11481	Error	Error	-4.677	515	13170	494	10987	103552	982524	2.163	64.269	0	0	0
1	5	7	"A38"	"A38"	5380	28580	100	1251	1270	329	25	741	741	750	200	26	83	62	0	16126	13702	5841	42	1273	1273	1298	348	26	97	95	0	0.000	0.000	0.000	0.000	0.000	0.000	0.000	0.000	0.000	0.000	0.000	0.000	0.000	0.000	0.034	0.043	0.043	0.043	2.302	0.042	0.596	80	560	100	510	14853	15363	529	12429	12958	Error	Error	-4.864	510	14853	529	12429	101623	1096140	2.600	35.644	0	0	0
1	6	7	"A38"	"A38"	5680	28580	100	1191	1156	341	29	689	689	701	210	29	76	60	0	15044	13318	6806	51	1218	1218	1281	426	33	93	87	0	0.000	0.000	0.000	0.000	0.000	0.000	0.000	0.000	0.000	0.000	0.000	0.000	0.000	0.000	0.036	0.039	0.038	0.040	2.163	0.036	0.467	80	560	100	502	13826	14328	467	12100	12567	Error	Error	-4.784	502	13826	467	12100	92442	1065461	2.167	28.256	0	0	0
1	7	7	"A39"	"A39"	5980	28570	100	732	782	264	33	665	665	693	306	44	20	7	0	6651	6264	3906	62	1200	1200	1218	148	12	93	88	0	0.000	0.000	0.000	0.000	0.000	0.000	0.000	0.000	0.000	0.000	0.000	0.000	0.000	0.000	0.012	0.023	0.037	0.044	4.367	0.026	0.128	80	560	100	67	5451	5518	117	5064	5181	Error	Error	-6.346	67	5451	117	5064	62571	501148	0.291	34.095	0	0	0
1	8	7	"A39"	"A39"	6280	28570	100	919	938	272	28	634	634	652	220	33	58	32	0	6899	8513	5791	68	1181	1181	1210	225	18	90	83	0	0.000	0.000	0.000	0.000	0.000	0.000	0.000	0.000	0.000	0.000	0.000	0.000	0.000	0.000	0.050	0.041	0.045	0.053	4.302	0.035	0.344	80	560	100	285	5718	6003	304	7332	7636	Error	Error	-4.326	285	5718	304	7332	75028	681027	1.300	32.458	0	0	0
1	9	7	"A39"	"A39"	6580	28570	100	855	888	311	35	628	628	644	211	32	52	30	0	6566	8197	5424	66	1193	1193	1211	191	15	92	91	0	0.000	0.000	0.000	0.000	0.000	0.000	0.000	0.000	0.000	0.000	0.000	0.000	0.000	0.000	0.042	0.037	0.045	0.040	4.732	0.034	0.251	80	560	100	227	5373	5600	260	7004	7264	Error	Error	-4.565	227	5373	260	7004	71038	655764	1.156	36.576	0	0	0
1	10	7	"A40"	"A40"	6880	28570	100	809	886	347	39	585	585	608	209	34	53	30	0	8211	7889	4123	52	1166	1166	1176	202	17	93	90	0	0.000	0.000	0.000	0.000	0.000	0.000	0.000	0.000	0.000	0.000	0.000	0.000	0.000	0.000	0.032	0.045	0.048	0.056	3.710	0.043	0.328	80	560	100	224	7045	7269	301	6723	7024	Error	Error	-4.975	224	7045	301	6723	70908	631098	1.330	33.233	0	0	0
1	11	7	"A40"	"A40"	7180	28570	100	857	990	665	67	605	605	625	207	33	60	25	0	8532	9038	5530	61	1157	1157	1190	259	21	93	86	0	0.000	0.000	0.000	0.000	0.000	0.000	0.000	0.000	0.000	0.000	0.000	0.000	0.000	0.000	0.034	0.049	0.039	0.045	3.384	0.045	0.257	80	560	100	252	7375	7627	385	7881	8266	Error	Error	-4.871	252	7375	385	7881	79204	723067	1.763	30.301	0	0	0
1	12	7	"A40"	"A40"	7480	28570	100	725	758	230	30	631	631	648	195	30	35	10	0	4997	5863	3720	63	1206	1206	1422	1368	96	76	66	0	0.000	0.000	0.000	0.000	0.000	0.000	0.000	0.000	0.000	0.000	0.000	0.000	0.000	0.000	0.025	0.027	0.042	0.050	6.127	0.033	0.283	80	560	100	94	3791	3885	127	4657	4784	Error	Error	-5.334	94	3791	127	4657	60631	469024	0.564	3.246	0	0	0
1	13	7	"A41"	"A41"	7780	28570	100	1088	1076	334	31	628	628	645	193	29	73	61	0	13089	11810	5880	49	1195	1195	1213	174	14	98	95	0	0.000	0.000	0.000	0.000	0.000	0.000	0.000	0.000	0.000	0.000	0.000	0.000	0.000	0.000	0.039	0.042	0.044	0.051	2.826	0.040	0.534	80	560	100	460	11894	12354	448	10615	11063	Error	Error	-4.692	460	11894	448	10615	86105	944796	2.233	60.902	0	0	0
1	14	7	"A41"	"A41"	8080	28570	100	1120	1110	425	38	623	623	644	187	29	72	62	0	15814	12541	7647	60	1221	1221	1349	856	63	80	76	0	0.000	0.000	0.000	0.000	0.000	0.000	0.000	0.000	0.000	0.000	0.000	0.000	0.000	0.000	0.034	0.043	0.045	0.051	2.216	0.043	0.632	80	560	100	497	14593	15090	487	11320	11807	Error	Error	-4.876	497	14593	487	11320	88764	1003306	2.492	13.075	0	0	0
1	15	7	"A41"	"A41"	8380	28570	100	1149	1121	405	36	651	651	662	184	27	72	55	0	13274	10891	6202	56	1248	1248	1317	455	34	85	81	0	0.000	0.000	0.000	0.000	0.000	0.000	0.000	0.000	0.000	0.000	0.000	0.000	0.000	0.000	0.041	0.049	0.055	0.067	3.602	0.051	0.650	80	560	100	498	12026	12524	470	9643	10113	Error	Error	-4.594	498	12026	470	9643	89671	871298	2.495	21.042	0	0	0
1	16	7	"A42"	"A42"	8680	28570	100	860	878	300	34	677	677	703	208	29	47	17	0	4962	5184	3335	64	1270	1270	1282	147	11	92	86	0	0.000	0.000	0.000	0.000	0.000	0.000	0.000	0.000	0.000	0.000	0.000	0.000	0.000	0.000	0.050	0.051	0.065	0.073	3.407	0.055	0.296	80	560	100	183	3692	3875	201	3914	4115	Error	Error	-4.334	183	3692	201	3914	70222	414707	0.841	26.544	0	0	0
1	17	7	"A42"	"A42"	8980	28570	100	962	976	334	34	716	716	718	209	29	53	30	0	6418	6998	4523	64	1297	1297	1297	162	12	95	93	0	0.000	0.000	0.000	0.000	0.000	0.000	0.000	0.000	0.000	0.000	0.000	0.000	0.000	0.000	0.048	0.046	0.053	0.061	2.676	0.047	0.320	80	560	100	246	5121	5367	260	5701	5961	Error	Error	-4.380	246	5121	260	5701	78074	559872	1.234	35.191	0	0	0
1	18	7	"A42"	"A42"	9280	28570	100	822	906	296	32	723	723	740	213	28	35	20	0	6580	6906	3882	56	1374	1374	1380	182	13	95	90	0	0.000	0.000	0.000	0.000	0.000	0.000	0.000	0.000	0.000	0.000	0.000	0.000	0.000	0.000	0.019	0.033	0.041	0.034	3.647	0.038	0.257	80	560	100	99	5206	5305	183	5532	5715	Error	Error	-5.717	99	5206	183	5532	72502	552519	0.779	30.363	0	0	0
1	1	8	"A43"	"A43"	4180	28880	100	1493	1534	354	23	1025	1025	1046	231	22	75	51	0	14151	11883	5328	44	1396	1396	1422	253	17	97	95	0	0.000	0.000	0.000	0.000	0.000	0.000	0.000	0.000	0.000	0.000	0.000	0.000	0.000	0.000	0.037	0.049	0.052	0.052	2.837	0.045	0.467	80	560	100	468	12755	13223	509	10487	10996	Error	Error	-4.768	468	12755	509	10487	122706	950626	2.113	41.348	0	0	0
1	2	8	"A43"	"A43"	4480	28880	100	1422	1424	412	28	965	965	978	230	23	70	50	0	14411	11751	5612	47	1369	1369	1396	252	18	92	91	0	0.000	0.000	0.000	0.000	0.000	0.000	0.000	0.000	0.000	0.000	0.000	0.000	0.000	0.000	0.035	0.044	0.050	0.058	3.069	0.043	0.459	80	560	100	457	13042	13499	459	10382	10841	Error	Error	-4.835	457	13042	459	10382	113914	940042	1.939	41.091	0	0	0
1	3	8	"A43"	"A43"	4780	28880	100	1315	1304	338	25	892	892	905	219	24	71	47	0	13907	11128	5485	49	1344	1344	1365	201	14	98	92	0	0.000	0.000	0.000	0.000	0.000	0.000	0.000	0.000	0.000	0.000	0.000	0.000	0.000	0.000	0.034	0.042	0.049	0.044	2.483	0.041	0.430	80	560	100	423	12563	12986	412	9784	10196	Error	Error	-4.892	423	12563	412	9784	104304	890231	1.822	48.572	0	0	0
1	4	8	"A44"	"A44"	5080	28880	100	1355	1294	352	27	780	780	797	198	24	77	65	0	11926	10321	4718	45	1266	1266	1258	173	13	97	96	0	0.000	0.000	0.000	0.000	0.000	0.000	0.000	0.000	0.000	0.000	0.000	0.000	0.000	0.000	0.054	0.057	0.059	0.059	2.133	0.053	0.539	80	560	100	575	10660	11235	514	9055	9569	Error	Error	-4.213	575	10660	514	9055	103492	825717	2.510	52.387	0	0	0
1	5	8	"A44"	"A44"	5380	28880	100	1200	1241	351	28	776	776	791	217	27	70	47	0	9236	8487	4562	53	1281	1281	1319	242	18	95	87	0	0.000	0.000	0.000	0.000	0.000	0.000	0.000	0.000	0.000	0.000	0.000	0.000	0.000	0.000	0.053	0.065	0.067	0.065	3.082	0.049	0.341	80	560	100	424	7955	8379	465	7206	7671	Error	Error	-4.230	424	7955	465	7206	99288	678972	2.074	29.620	0	0	0
1	6	8	"A44"	"A44"	5680	28880	100	1023	1071	335	31	680	680	697	188	26	70	47	0	10972	9545	5527	57	1241	1241	1351	763	56	77	75	0	0.000	0.000	0.000	0.000	0.000	0.000	0.000	0.000	0.000	0.000	0.000	0.000	0.000	0.000	0.035	0.047	0.050	0.055	3.159	0.038	0.388	80	560	100	343	9731	10074	391	8304	8695	Error	Error	-4.826	343	9731	391	8304	85685	763639	1.989	10.739	0	0	0
1	7	8	"A45"	"A45"	5980	28880	100	954	978	326	33	680	680	695	217	31	55	31	0	9481	8997	5522	61	1219	1219	1235	190	15	86	85	0	0.000	0.000	0.000	0.000	0.000	0.000	0.000	0.000	0.000	0.000	0.000	0.000	0.000	0.000	0.033	0.038	0.043	0.062	4.589	0.037	0.379	80	560	100	274	8262	8536	298	7778	8076	Error	Error	-4.914	274	8262	298	7778	78227	719735	1.304	40.853	0	0	0
1	8	8	"A45"	"A45"	6280	28870	100	882	960	348	36	649	649	664	213	32	55	36	0	6065	6863	5055	73	1226	1226	1366	938	68	66	61	0	0.000	0.000	0.000	0.000	0.000	0.000	0.000	0.000	0.000	0.000	0.000	0.000	0.000	0.000	0.048	0.055	0.069	0.079	3.946	0.048	0.435	80	560	100	233	4839	5072	311	5637	5948	Error	Error	-4.376	233	4839	311	5637	76793	549028	1.390	5.860	0	0	0
1	9	8	"A45"	"A45"	6580	28870	100	977	1893	7183	379	644	644	659	207	31	60	43	0	7508	7448	5735	77	1220	1220	1317	691	52	76	71	0	0.000	0.000	0.000	0.000	0.000	0.000	0.000	0.000	0.000	0.000	0.000	0.000	0.000	0.000	0.053	0.201	0.062	0.098	4.367	0.764	0.287	80	560	100	333	6288	6621	1249	6228	7477	Error	Error	-4.239	333	6288	1249	6228	151404	595811	5.961	8.873	0	0	0
1	10	8	"A47"	"A47"	6890	28870	100	977	973	324	33	612	612	635	197	31	67	45	0	12658	9865	5834	59	1207	1207	1237	267	21	85	78	0	0.000	0.000	0.000	0.000	0.000	0.000	0.000	0.000	0.000	0.000	0.000	0.000	0.000	0.000	0.032	0.042	0.047	0.062	3.764	0.041	0.504	80	560	100	365	11451	11816	361	8658	9019	Error	Error	-4.971	365	11451	361	8658	77829	789161	1.716	32.315	0	0	0
1	11	8	"A47"	"A47"	7190	28870	100	1025	1013	420	41	623	623	632	222	35	62	46	0	12179	10336	6206	60	1232	1232	1323	636	48	80	75	0	0.000	0.000	0.000	0.000	0.000	0.000	0.000	0.000	0.000	0.000	0.000	0.000	0.000	0.000	0.037	0.043	0.051	0.055	2.197	0.048	0.558	80	560	100	402	10947	11349	390	9104	9494	Error	Error	-4.767	402	10947	390	9104	81040	826887	1.716	14.171	0	0	0
1	12	8	"A47"	"A47"	7490	28870	100	1006	1016	416	40	612	612	645	244	37	66	38	0	13391	10882	6964	63	1228	1228	1396	1017	72	76	70	0	0.000	0.000	0.000	0.000	0.000	0.000	0.000	0.000	0.000	0.000	0.000	0.000	0.000	0.000	0.032	0.042	0.038	0.044	2.413	0.040	0.395	80	560	100	394	12163	12557	404	9654	10058	Error	Error	-4.948	394	12163	404	9654	81295	870560	1.520	9.327	0	0	0
1	13	8	"A48"	"A48"	7790	28870	100	992	1017	391	38	612	612	625	215	34	65	40	0	14979	11771	6682	56	1202	1202	1228	245	19	92	87	0	0.000	0.000	0.000	0.000	0.000	0.000	0.000	0.000	0.000	0.000	0.000	0.000	0.000	0.000	0.028	0.038	0.039	0.046	2.689	0.039	0.429	80	560	100	380	13777	14157	405	10569	10974	Error	Error	-5.180	380	13777	405	10569	81357	941714	1.823	43.033	0	0	0
1	14	8	"A48"	"A48"	8090	28870	100	1093	1152	489	42	635	635	653	191	29	72	60	0	17664	13537	7980	58	1219	1219	1281	435	33	85	83	0	0.000	0.000	0.000	0.000	0.000	0.000	0.000	0.000	0.000	0.000	0.000	0.000	0.000	0.000	0.028	0.042	0.040	0.044	3.200	0.043	0.623	80	560	100	458	16445	16903	517	12318	12835	Error	Error	-5.166	458	16445	517	12318	92190	1082926	2.613	28.175	0	0	0
1	15	8	"A48"	"A48"	8390	28870	100	1159	1157	376	32	631	631	663	218	32	72	57	0	17361	13466	7403	54	1234	1234	1249	218	17	100	95	0	0.000	0.000	0.000	0.000	0.000	0.000	0.000	0.000	0.000	0.000	0.000	0.000	0.000	0.000	0.033	0.043	0.045	0.048	2.553	0.041	0.589	80	560	100	528	16127	16655	526	12232	12758	Error	Error	-4.933	528	16127	526	12232	92582	1077275	2.266	56.041	0	0	0
1	16	8	"A49"	"A49"	8690	28870	100	984	1014	331	32	674	674	691	212	30	62	33	0	9854	8990	4680	52	1254	1254	1258	153	12	96	92	0	0.000	0.000	0.000	0.000	0.000	0.000	0.000	0.000	0.000	0.000	0.000	0.000	0.000	0.000	0.036	0.044	0.052	0.055	3.229	0.046	0.446	80	560	100	310	8600	8910	340	7736	8076	Error	Error	-4.794	310	8600	340	7736	81123	719173	1.524	50.536	0	0	0
1	17	8	"A49"	"A49"	8990	28870	100	902	937	240	25	681	681	694	190	27	55	23	0	7505	7052	3527	50	1259	1259	1276	180	14	91	87	0	0.000	0.000	0.000	0.000	0.000	0.000	0.000	0.000	0.000	0.000	0.000	0.000	0.000	0.000	0.035	0.044	0.049	0.055	3.598	0.040	0.286	80	560	100	221	6246	6467	256	5793	6049	Error	Error	-4.821	221	6246	256	5793	74948	564176	1.279	32.089	0	0	0
1	18	8	"A49"	"A49"	9290	28870	100	1067	1089	362	33	736	736	753	217	28	62	42	0	9518	9928	5726	57	1372	1372	1414	543	38	90	88	0	0.000	0.000	0.000	0.000	0.000	0.000	0.000	0.000	0.000	0.000	0.000	0.000	0.000	0.000	0.041	0.041	0.048	0.051	2.902	0.044	0.417	80	560	100	331	8146	8477	353	8556	8909	Error	Error	-4.621	331	8146	353	8556	87158	794275	1.548	15.680	0	0	0
1	1	9	"A50"	"A50"	4180	29180	100	1268	1250	278	22	1076	1076	1094	235	21	42	13	0	4901	5366	3086	57	1443	1443	1449	142	9	91	87	0	0.000	0.000	0.000	0.000	0.000	0.000	0.000	0.000	0.000	0.000	0.000	0.000	0.000	0.000	0.056	0.044	0.059	0.074	4.791	0.044	0.126	80	560	100	192	3458	3650	174	3923	4097	Error	Error	-4.171	192	3458	174	3923	99962	429269	0.664	27.585	0	0	0
1	2	9	"A50"	"A50"	4490	29180	100	1204	1238	332	26	974	974	994	224	22	50	26	0	5032	6049	3684	60	1365	1365	1365	151	11	96	92	0	0.000	0.000	0.000	0.000	0.000	0.000	0.000	0.000	0.000	0.000	0.000	0.000	0.000	0.000	0.063	0.056	0.081	0.078	4.177	0.049	0.235	80	560	100	230	3667	3897	264	4684	4948	Error	Error	-3.995	230	3667	264	4684	99066	483941	1.089	31.020	0	0	0
1	3	9	"A50"	"A50"	4790	29180	100	1050	1086	278	25	911	911	909	207	22	42	17	0	5014	5541	2938	53	1320	1320	1329	145	10	97	95	0	0.000	0.000	0.000	0.000	0.000	0.000	0.000	0.000	0.000	0.000	0.000	0.000	0.000	0.000	0.038	0.041	0.050	0.061	2.653	0.041	0.159	80	560	100	139	3694	3833	175	4221	4396	Error	Error	-4.732	139	3694	175	4221	86883	443246	0.855	29.048	0	0	0
1	4	9	"A51"	"A51"	5090	29180	100	1085	1112	315	28	782	782	792	202	25	61	35	0	8160	8281	4265	51	1254	1254	1270	144	11	100	97	0	0.000	0.000	0.000	0.000	0.000	0.000	0.000	0.000	0.000	0.000	0.000	0.000	0.000	0.000	0.044	0.047	0.051	0.046	2.318	0.051	0.438	80	560	100	303	6906	7209	330	7027	7357	Error	Error	-4.510	303	6906	330	7027	88952	662459	1.584	48.688	0	0	0
1	5	9	"A51"	"A51"	5390	29180	100	1094	1086	327	30	749	749	756	200	26	62	42	0	11020	9352	4896	52	1260	1260	1279	210	16	98	95	0	0.000	0.000	0.000	0.000	0.000	0.000	0.000	0.000	0.000	0.000	0.000	0.000	0.000	0.000	0.035	0.042	0.047	0.045	2.113	0.043	0.438	80	560	100	345	9760	10105	337	8092	8429	Error	Error	-4.822	345	9760	337	8092	86869	748197	1.650	38.443	0	0	0
1	6	9	"A51"	"A51"	5690	29180	100	918	971	290	29	655	655	676	195	28	60	33	0	9403	8352	4376	52	1203	1203	1223	221	18	97	95	0	0.000	0.000	0.000	0.000	0.000	0.000	0.000	0.000	0.000	0.000	0.000	0.000	0.000	0.000	0.032	0.044	0.047	0.047	2.823	0.041	0.352	80	560	100	263	8200	8463	316	7149	7465	Error	Error	-4.962	263	8200	316	7149	77697	668121	1.513	32.258	0	0	0
1	7	9	"A52"	"A52"	5990	29180	100	1034	1057	410	38	663	663	675	219	32	61	47	0	6700	6401	3536	55	1211	1211	1232	227	18	92	85	0	0.000	0.000	0.000	0.000	0.000	0.000	0.000	0.000	0.000	0.000	0.000	0.000	0.000	0.000	0.068	0.076	0.080	0.082	2.588	0.068	0.392	80	560	100	371	5489	5860	394	5190	5584	Error	Error	-3.887	371	5489	394	5190	84598	512064	1.744	22.771	0	0	0
1	8	9	"A52"	"A52"	6290	29180	100	916	1000	365	36	644	644	677	234	34	53	31	0	7020	7144	3073	43	1218	1218	1252	246	19	97	91	0	0.000	0.000	0.000	0.000	0.000	0.000	0.000	0.000	0.000	0.000	0.000	0.000	0.000	0.000	0.047	0.060	0.063	0.052	3.054	0.061	0.374	80	560	100	272	5802	6074	356	5926	6282	Error	Error	-4.415	272	5802	356	5926	80039	571529	1.380	23.951	0	0	0
1	9	9	"A52"	"A52"	6590	29170	100	947	966	330	34	644	644	668	210	31	60	32	0	6538	5810	2715	46	1216	1216	1241	219	17	96	93	0	0.000	0.000	0.000	0.000	0.000	0.000	0.000	0.000	0.000	0.000	0.000	0.000	0.000	0.000	0.057	0.070	0.082	0.082	3.800	0.070	0.334	80	560	100	303	5322	5625	322	4594	4916	Error	Error	-4.135	303	5322	322	4594	77306	464784	1.419	20.863	0	0	0
1	10	9	"A53"	"A53"	6890	29170	100	949	991	284	28	599	599	629	201	31	72	43	0	8194	7671	4015	52	1201	1201	1227	245	19	92	83	0	0.000	0.000	0.000	0.000	0.000	0.000	0.000	0.000	0.000	0.000	0.000	0.000	0.000	0.000	0.050	0.061	0.065	0.068	3.348	0.055	0.446	80	560	100	350	6993	7343	392	6470	6862	Error	Error	-4.320	350	6993	392	6470	79273	613658	1.801	26.302	0	0	0
1	11	9	"A53"	"A53"	7190	29170	100	1008	1009	430	42	612	612	632	213	33	65	46	0	7638	7744	5050	65	1204	1204	1268	451	35	80	76	0	0.000	0.000	0.000	0.000	0.000	0.000	0.000	0.000	0.000	0.000	0.000	0.000	0.000	0.000	0.062	0.061	0.067	0.084	3.452	0.057	0.463	80	560	100	396	6434	6830	397	6540	6937	Error	Error	-4.022	396	6434	397	6540	80723	619541	1.770	14.359	0	0	0
1	12	9	"A53"	"A53"	7490	29170	100	1045	1040	406	39	621	621	652	236	36	66	42	0	8636	7866	5068	64	1222	1222	1339	619	46	76	70	0	0.000	0.000	0.000	0.000	0.000	0.000	0.000	0.000	0.000	0.000	0.000	0.000	0.000	0.000	0.057	0.063	0.070	0.088	3.129	0.055	0.369	80	560	100	424	7414	7838	419	6644	7063	Error	Error	-4.128	424	7414	419	6644	83219	629265	1.644	10.544	0	0	0
1	13	9	"A54"	"A54"	7790	29170	100	934	948	386	40	617	617	640	211	32	62	37	0	8523	8248	4840	58	1213	1213	1238	237	19	96	90	0	0.000	0.000	0.000	0.000	0.000	0.000	0.000	0.000	0.000	0.000	0.000	0.000	0.000	0.000	0.043	0.047	0.050	0.053	2.806	0.051	0.512	80	560	100	317	7310	7627	331	7035	7366	Error	Error	-4.527	317	7310	331	7035	75836	659822	1.460	29.578	0	0	0
1	14	9	"A54"	"A54"	8090	29170	100	907	946	391	41	619	619	643	272	42	51	27	0	7223	7058	4641	65	1200	1200	1262	459	36	76	76	0	0.000	0.000	0.000	0.000	0.000	0.000	0.000	0.000	0.000	0.000	0.000	0.000	0.000	0.000	0.048	0.056	0.068	0.081	5.256	0.055	0.433	80	560	100	288	6023	6311	327	5858	6185	Error	Error	-4.386	288	6023	327	5858	75678	564635	1.114	12.627	0	0	0
1	15	9	"A54"	"A54"	8390	29170	100	998	985	315	31	638	638	648	182	28	65	48	0	8136	8538	5429	63	1231	1231	1256	209	16	91	83	0	0.000	0.000	0.000	0.000	0.000	0.000	0.000	0.000	0.000	0.000	0.000	0.000	0.000	0.000	0.052	0.047	0.054	0.052	2.432	0.046	0.472	80	560	100	360	6905	7265	347	7307	7654	Error	Error	-4.262	360	6905	347	7307	78805	683069	1.852	34.842	0	0	0
1	16	9	"A55"	"A55"	8690	29170	100	893	964	389	40	654	654	679	198	29	56	33	0	6582	7895	5384	68	1257	1257	1264	147	11	95	88	0	0.000	0.000	0.000	0.000	0.000	0.000	0.000	0.000	0.000	0.000	0.000	0.000	0.000	0.000	0.045	0.047	0.054	0.061	4.708	0.045	0.372	80	560	100	239	5325	5564	310	6638	6948	Error	Error	-4.478	239	5325	310	6638	77116	631618	1.439	45.109	0	0	0
1	17	9	"A55"	"A55"	8990	29170	100	1107	1105	369	33	689	689	704	200	28	62	50	0	7781	8896	5562	62	1263	1263	1277	190	14	97	91	0	0.000	0.000	0.000	0.000	0.000	0.000	0.000	0.000	0.000	0.000	0.000	0.000	0.000	0.000	0.064	0.055	0.055	0.063	3.049	0.053	0.560	80	560	100	418	6518	6936	416	7633	8049	Error	Error	-3.963	418	6518	416	7633	88391	711643	2.005	40.100	0	0	0
1	18	9	"A55"	"A55"	9290	29170	100	954	998	295	29	722	722	730	203	27	52	28	0	6462	7833	5290	67	1385	1385	1403	252	17	91	81	0	0.000	0.000	0.000	0.000	0.000	0.000	0.000	0.000	0.000	0.000	0.000	0.000	0.000	0.000	0.046	0.043	0.050	0.066	3.346	0.041	0.421	80	560	100	232	5077	5309	276	6448	6724	Error	Error	-4.452	232	5077	276	6448	79864	626605	1.320	25.516	0	0	0
1	1	10	"A56"	"A56"	4190	29480	100	1399	1473	385	26	1112	1112	1137	257	22	52	35	0	6475	6162	3490	56	1491	1491	1501	175	11	88	81	0	0.000	0.000	0.000	0.000	0.000	0.000	0.000	0.000	0.000	0.000	0.000	0.000	0.000	0.000	0.058	0.077	0.094	0.107	4.648	0.072	0.336	80	560	100	287	4984	5271	361	4671	5032	Error	Error	-4.118	287	4984	361	4671	117853	492964	1.307	26.634	0	0	0
1	2	10	"A56"	"A56"	4490	29480	100	1371	1414	394	27	1062	1062	1071	250	23	58	30	0	5531	5807	2901	49	1472	1472	1528	388	25	93	88	0	0.000	0.000	0.000	0.000	0.000	0.000	0.000	0.000	0.000	0.000	0.000	0.000	0.000	0.000	0.076	0.081	0.085	0.095	2.359	0.075	0.287	80	560	100	309	4059	4368	352	4335	4687	Error	Error	-3.715	309	4059	352	4335	113096	464523	1.372	11.028	0	0	0
1	3	10	"A56"	"A56"	4790	29480	100	1151	1143	265	23	933	933	946	215	22	50	20	0	6007	5245	2480	47	1375	1375	1419	282	19	87	81	0	0.000	0.000	0.000	0.000	0.000	0.000	0.000	0.000	0.000	0.000	0.000	0.000	0.000	0.000	0.047	0.054	0.074	0.080	3.640	0.041	0.135	80	560	100	218	4632	4850	210	3870	4080	Error	Error	-4.409	218	4632	210	3870	91456	419589	0.916	13.567	0	0	0
1	4	10	"A57"	"A57"	5090	29480	100	1016	1046	323	30	792	792	828	234	28	46	23	0	6372	7482	4819	64	1287	1287	1302	172	13	91	81	0	0.000	0.000	0.000	0.000	0.000	0.000	0.000	0.000	0.000	0.000	0.000	0.000	0.000	0.000	0.044	0.041	0.048	0.053	4.031	0.037	0.241	80	560	100	224	5085	5309	254	6195	6449	Error	Error	-4.505	224	5085	254	6195	83664	598550	0.932	35.930	0	0	0
1	5	10	"A57"	"A57"	5390	29480	100	1067	1104	385	34	770	770	790	274	34	51	32	0	8267	8059	4977	61	1292	1292	1328	294	22	87	80	0	0.000	0.000	0.000	0.000	0.000	0.000	0.000	0.000	0.000	0.000	0.000	0.000	0.000	0.000	0.043	0.049	0.056	0.064	3.360	0.050	0.426	80	560	100	297	6975	7272	334	6767	7101	Error	Error	-4.554	297	6975	334	6767	88315	644697	1.146	22.895	0	0	0
1	6	10	"A57"	"A57"	5690	29480	100	956	956	301	31	666	666	671	184	27	57	41	0	7977	8181	5322	65	1201	1201	1234	345	27	85	78	0	0.000	0.000	0.000	0.000	0.000	0.000	0.000	0.000	0.000	0.000	0.000	0.000	0.000	0.000	0.043	0.042	0.048	0.057	3.494	0.039	0.408	80	560	100	290	6776	7066	290	6980	7270	Error	Error	-4.546	290	6776	290	6980	76470	654466	1.549	20.136	0	0	0
1	7	10	"A58"	"A58"	5990	29480	100	938	965	350	36	660	660	677	204	30	53	28	0	7269	7913	5087	64	1205	1205	1230	227	18	95	87	0	0.000	0.000	0.000	0.000	0.000	0.000	0.000	0.000	0.000	0.000	0.000	0.000	0.000	0.000	0.046	0.045	0.050	0.051	2.729	0.048	0.429	80	560	100	278	6064	6342	305	6708	7013	Error	Error	-4.447	278	6064	305	6708	77160	633032	1.412	29.441	0	0	0
1	8	10	"A58"	"A58"	6290	29480	100	866	917	339	36	633	633	653	207	31	52	35	0	7395	8012	5726	71	1201	1201	1275	438	34	82	72	0	0.000	0.000	0.000	0.000	0.000	0.000	0.000	0.000	0.000	0.000	0.000	0.000	0.000	0.000	0.038	0.042	0.045	0.063	4.264	0.045	0.491	80	560	100	233	6194	6427	284	6811	7095	Error	Error	-4.732	233	6194	284	6811	73327	640990	1.275	15.381	0	0	0
1	9	10	"A58"	"A58"	6590	29470	100	748	812	349	42	613	613	638	202	31	37	20	0	4264	5477	4105	74	1195	1195	1248	480	38	76	70	0	0.000	0.000	0.000	0.000	0.000	0.000	0.000	0.000	0.000	0.000	0.000	0.000	0.000	0.000	0.044	0.046	0.048	0.050	4.351	0.043	0.256	80	560	100	135	3069	3204	199	4282	4481	Error	Error	-4.507	135	3069	199	4282	64965	438182	0.861	8.810	0	0	0
1	10	10	"A59"	"A59"	6900	29470	100	768	784	263	33	611	611	645	240	37	36	10	0	5734	5293	3114	58	1199	1199	1243	342	27	75	71	0	0.000	0.000	0.000	0.000	0.000	0.000	0.000	0.000	0.000	0.000	0.000	0.000	0.000	0.000	0.035	0.042	0.063	0.090	5.069	0.048	0.200	80	560	100	157	4535	4692	173	4094	4267	Error	Error	-4.852	157	4535	173	4094	62692	423402	0.579	11.842	0	0	0
1	11	10	"A59"	"A59"	7200	29470	100	982	968	348	35	609	609	627	214	34	62	42	0	7895	7809	5227	66	1216	1216	1298	620	47	75	71	0	0.000	0.000	0.000	0.000	0.000	0.000	0.000	0.000	0.000	0.000	0.000	0.000	0.000	0.000	0.056	0.054	0.061	0.097	4.549	0.056	0.451	80	560	100	373	6679	7052	359	6593	6952	Error	Error	-4.162	373	6679	359	6593	77468	624742	1.593	10.502	0	0	0
1	12	10	"A59"	"A59"	7500	29470	100	977	998	357	35	606	606	640	209	32	63	43	0	8498	8728	6095	69	1226	1226	1350	872	64	71	68	0	0.000	0.000	0.000	0.000	0.000	0.000	0.000	0.000	0.000	0.000	0.000	0.000	0.000	0.000	0.051	0.052	0.055	0.075	4.276	0.048	0.506	80	560	100	371	7272	7643	392	7502	7894	Error	Error	-4.293	371	7272	392	7502	79876	698255	1.713	8.461	0	0	0
1	13	10	"A60"	"A60"	7800	29470	100	747	810	366	45	618	618	638	227	35	35	18	0	3364	4261	3241	76	1201	1201	1228	229	18	82	78	0	0.000	0.000	0.000	0.000	0.000	0.000	0.000	0.000	0.000	0.000	0.000	0.000	0.000	0.000	0.060	0.063	0.074	0.095	4.120	0.058	0.175	80	560	100	129	2163	2292	192	3060	3252	Error	Error	-4.068	129	2163	192	3060	64783	340910	0.758	13.245	0	0	0
1	14	10	"A60"	"A60"	8100	29470	100	766	767	272	35	616	616	645	236	36	35	12	0	3539	4966	3628	73	1215	1215	1237	189	15	85	78	0	0.000	0.000	0.000	0.000	0.000	0.000	0.000	0.000	0.000	0.000	0.000	0.000	0.000	0.000	0.065	0.040	0.064	0.110	5.833	0.044	0.217	80	560	100	150	2324	2474	151	3751	3902	Error	Error	-3.954	150	2324	151	3751	61386	397289	0.517	19.730	0	0	0
1	15	10	"A60"	"A60"	8400	29470	100	714	769	265	34	621	621	644	194	30	28	12	0	3191	4464	3790	84	1237	1237	1259	178	14	86	78	0	0.000	0.000	0.000	0.000	0.000	0.000	0.000	0.000	0.000	0.000	0.000	0.000	0.000	0.000	0.048	0.046	0.049	0.044	3.775	0.045	0.260	80	560	100	93	1954	2047	148	3227	3375	Error	Error	-4.393	93	1954	148	3227	61491	357143	0.644	18.006	0	0	0
1	16	10	"A61"	"A61"	8700	29470	100	945	924	322	34	652	652	667	195	29	58	35	0	8220	7986	4571	57	1236	1236	1241	160	12	97	92	0	0.000	0.000	0.000	0.000	0.000	0.000	0.000	0.000	0.000	0.000	0.000	0.000	0.000	0.000	0.042	0.040	0.047	0.056	3.106	0.042	0.363	80	560	100	293	6984	7277	272	6750	7022	Error	Error	-4.575	293	6984	272	6750	73957	638872	1.318	42.156	0	0	0
1	17	10	"A61"	"A61"	9000	29470	100	1136	1133	407	35	683	683	708	216	30	68	53	0	12762	10673	6019	56	1299	1299	1326	240	18	95	92	0	0.000	0.000	0.000	0.000	0.000	0.000	0.000	0.000	0.000	0.000	0.000	0.000	0.000	0.000	0.040	0.048	0.047	0.055	2.860	0.046	0.510	80	560	100	453	11463	11916	450	9374	9824	Error	Error	-4.661	453	11463	450	9374	90604	853873	1.968	38.946	0	0	0
1	18	10	"A61"	"A61"	9300	29470	100	1103	1125	363	32	728	728	741	203	27	62	46	0	10531	10014	6005	59	1399	1399	1427	323	22	91	86	0	0.000	0.000	0.000	0.000	0.000	0.000	0.000	0.000	0.000	0.000	0.000	0.000	0.000	0.000	0.041	0.046	0.047	0.058	2.794	0.045	0.289	80	560	100	375	9132	9507	397	8615	9012	Error	Error	-4.606	375	9132	397	8615	90013	801109	1.892	26.585	0	0	0
1	1	11	"A62"	"A62"	4190	29780	100	1315	1356	277	20	1236	1236	1248	253	20	35	11	0	3667	3894	2086	53	1569	1569	1574	170	10	82	73	0	0.000	0.000	0.000	0.000	0.000	0.000	0.000	0.000	0.000	0.000	0.000	0.000	0.000	0.000	0.038	0.052	0.092	0.106	4.361	0.058	0.106	80	560	100	79	2098	2177	120	2325	2445	Error	Error	-4.731	79	2098	120	2325	108513	311486	0.427	13.647	0	0	0
1	2	11	"A62"	"A62"	4500	29780	100	1190	1226	250	20	1106	1106	1115	249	22	30	7	0	4322	4781	2685	56	1484	1484	1499	173	11	91	90	0	0.000	0.000	0.000	0.000	0.000	0.000	0.000	0.000	0.000	0.000	0.000	0.000	0.000	0.000	0.030	0.036	0.063	0.076	6.080	0.032	0.060	80	560	100	84	2838	2922	120	3297	3417	Error	Error	-5.078	84	2838	120	3297	98073	382443	0.446	18.971	0	0	0
1	3	11	"A62"	"A62"	4800	29780	100	902	942	271	28	878	878	889	218	24	22	7	0	3970	4261	2358	55	1322	1322	1332	155	11	88	87	0	0.000	0.000	0.000	0.000	0.000	0.000	0.000	0.000	0.000	0.000	0.000	0.000	0.000	0.000	0.009	0.022	0.065	0.054	6.068	0.036	0.073	80	560	100	24	2648	2672	64	2939	3003	Error	Error	-6.786	24	2648	64	2939	75345	340890	0.243	18.897	0	0	0
1	4	11	"A63"	"A63"	5100	29780	100	1006	1007	279	27	745	745	765	223	29	53	22	0	8459	8905	4547	51	1232	1232	1232	150	12	98	96	0	0.000	0.000	0.000	0.000	0.000	0.000	0.000	0.000	0.000	0.000	0.000	0.000	0.000	0.000	0.036	0.034	0.041	0.036	3.030	0.030	0.183	80	560	100	261	7227	7488	262	7673	7935	Error	Error	-4.791	261	7227	262	7673	80599	712378	1.085	51.153	0	0	0
1	5	11	"A63"	"A63"	5400	29780	100	1183	1172	332	28	704	704	720	219	30	76	55	0	13696	11299	5161	45	1240	1240	1247	173	13	98	96	0	0.000	0.000	0.000	0.000	0.000	0.000	0.000	0.000	0.000	0.000	0.000	0.000	0.000	0.000	0.038	0.047	0.048	0.048	2.379	0.046	0.576	80	560	100	479	12456	12935	468	10059	10527	Error	Error	-4.701	479	12456	468	10059	93721	903903	2.064	58.104	0	0	0
1	6	11	"A63"	"A63"	5700	29780	100	962	985	289	29	630	630	654	202	30	67	40	0	11820	10483	5257	50	1169	1169	1194	244	20	98	90	0	0.000	0.000	0.000	0.000	0.000	0.000	0.000	0.000	0.000	0.000	0.000	0.000	0.000	0.000	0.031	0.038	0.039	0.041	3.216	0.038	0.420	80	560	100	332	10651	10983	355	9314	9669	Error	Error	-5.004	332	10651	355	9314	78838	838667	1.639	38.070	0	0	0
1	7	11	"A64"	"A64"	6000	29780	100	913	928	237	25	656	656	687	250	36	50	16	0	7128	7034	3268	46	1230	1230	1258	251	19	95	91	0	0.000	0.000	0.000	0.000	0.000	0.000	0.000	0.000	0.000	0.000	0.000	0.000	0.000	0.000	0.044	0.047	0.052	0.046	3.680	0.042	0.256	80	560	100	257	5898	6155	272	5804	6076	Error	Error	-4.520	257	5898	272	5804	74206	562754	0.964	23.012	0	0	0
1	8	11	"A64"	"A64"	6300	29780	100	966	987	341	34	650	650	654	215	32	65	37	0	9016	8560	4616	53	1191	1191	1239	323	26	92	81	0	0.000	0.000	0.000	0.000	0.000	0.000	0.000	0.000	0.000	0.000	0.000	0.000	0.000	0.000	0.040	0.046	0.052	0.054	2.966	0.047	0.415	80	560	100	316	7825	8141	337	7369	7706	Error	Error	-4.630	316	7825	337	7369	78998	684834	1.549	22.666	0	0	0
1	9	11	"A64"	"A64"	6600	29780	100	1017	1072	427	39	646	646	660	216	32	66	46	0	10051	9251	4679	50	1224	1224	1264	287	22	97	87	0	0.000	0.000	0.000	0.000	0.000	0.000	0.000	0.000	0.000	0.000	0.000	0.000	0.000	0.000	0.042	0.053	0.053	0.054	2.851	0.053	0.476	80	560	100	371	8827	9198	426	8027	8453	Error	Error	-4.572	371	8827	426	8027	85759	740116	1.907	27.829	0	0	0
1	10	11	"A65"	"A65"	6900	29770	100	1014	1130	936	82	617	617	646	228	35	68	43	0	9761	8752	3456	39	1196	1196	1225	246	20	97	90	0	0.000	0.000	0.000	0.000	0.000	0.000	0.000	0.000	0.000	0.000	0.000	0.000	0.000	0.000	0.046	0.068	0.057	0.057	2.404	0.063	0.207	80	560	100	397	8565	8962	513	7556	8069	Error	Error	-4.431	397	8565	513	7556	90361	700178	2.123	30.598	0	0	0
1	11	11	"A65"	"A65"	7200	29770	100	835	904	362	40	617	617	636	222	34	50	25	0	8065	7277	3444	47	1213	1213	1254	388	30	87	86	0	0.000	0.000	0.000	0.000	0.000	0.000	0.000	0.000	0.000	0.000	0.000	0.000	0.000	0.000	0.032	0.047	0.056	0.067	4.904	0.039	0.234	80	560	100	218	6852	7070	287	6064	6351	Error	Error	-4.974	218	6852	287	6064	72287	582157	1.207	15.523	0	0	0
1	12	11	"A65"	"A65"	7500	29770	100	947	1012	439	43	618	618	646	243	37	63	33	0	9539	8977	4140	46	1223	1223	1273	337	26	92	87	0	0.000	0.000	0.000	0.000	0.000	0.000	0.000	0.000	0.000	0.000	0.000	0.000	0.000	0.000	0.040	0.051	0.048	0.051	3.164	0.049	0.424	80	560	100	329	8316	8645	394	7754	8148	Error	Error	-4.660	329	8316	394	7754	80932	718172	1.506	22.861	0	0	0
1	13	11	"A66"	"A66"	7800	29770	100	1043	1083	421	38	602	602	624	208	33	70	51	0	13630	11296	6217	55	1238	1238	1264	260	20	93	88	0	0.000	0.000	0.000	0.000	0.000	0.000	0.000	0.000	0.000	0.000	0.000	0.000	0.000	0.000	0.036	0.048	0.051	0.048	2.118	0.047	0.567	80	560	100	441	12392	12833	481	10058	10539	Error	Error	-4.812	441	12392	481	10058	86624	903643	2.207	38.585	0	0	0
1	14	11	"A66"	"A66"	8100	29770	100	1135	1117	359	32	626	626	652	231	35	80	60	0	15431	12998	6475	49	1257	1257	1303	365	28	92	90	0	0.000	0.000	0.000	0.000	0.000	0.000	0.000	0.000	0.000	0.000	0.000	0.000	0.000	0.000	0.036	0.042	0.040	0.043	2.568	0.039	0.585	80	560	100	509	14174	14683	491	11741	12232	Error	Error	-4.799	509	14174	491	11741	89349	1039849	2.013	32.041	0	0	0
1	15	11	"A66"	"A66"	8400	29770	100	965	995	357	35	642	642	656	206	31	62	46	0	8588	8724	4908	56	1263	1263	1284	193	15	96	91	0	0.000	0.000	0.000	0.000	0.000	0.000	0.000	0.000	0.000	0.000	0.000	0.000	0.000	0.000	0.044	0.047	0.052	0.058	3.636	0.046	0.420	80	560	100	323	7325	7648	353	7461	7814	Error	Error	-4.503	323	7325	353	7461	79570	697899	1.646	38.549	0	0	0
1	16	11	"A67"	"A67"	8700	29770	100	941	1088	896	82	678	678	694	220	31	56	31	0	6847	8113	4187	51	1249	1249	1270	182	14	97	95	0	0.000	0.000	0.000	0.000	0.000	0.000	0.000	0.000	0.000	0.000	0.000	0.000	0.000	0.000	0.047	0.060	0.051	0.046	2.917	0.051	0.111	80	560	100	263	5598	5861	410	6864	7274	Error	Error	-4.412	263	5598	410	6864	87046	649021	1.791	37.599	0	0	0
1	17	11	"A67"	"A67"	9000	29770	100	1191	1198	414	34	714	714	732	225	30	68	52	0	11870	10620	6619	62	1307	1307	1334	190	14	93	87	0	0.000	0.000	0.000	0.000	0.000	0.000	0.000	0.000	0.000	0.000	0.000	0.000	0.000	0.000	0.045	0.052	0.057	0.073	3.607	0.051	0.557	80	560	100	477	10563	11040	484	9313	9797	Error	Error	-4.469	477	10563	484	9313	95840	849607	2.071	48.874	0	0	0
1	18	11	"A67"	"A67"	9300	29770	100	1098	1186	432	36	765	765	769	216	28	60	42	0	9995	9775	5844	59	1411	1411	1435	223	15	92	91	0	0.000	0.000	0.000	0.000	0.000	0.000	0.000	0.000	0.000	0.000	0.000	0.000	0.000	0.000	0.039	0.050	0.053	0.048	2.880	0.052	0.499	80	560	100	333	8584	8917	421	8364	8785	Error	Error	-4.688	333	8584	421	8364	94877	781997	1.931	37.399	0	0	0
1	1	12	"A68"	"A68"	4200	30080	100	1449	1449	302	20	1192	1192	1212	236	19	52	26	0	6375	6024	3208	53	1566	1566	1572	155	9	90	86	0	0.000	0.000	0.000	0.000	0.000	0.000	0.000	0.000	0.000	0.000	0.000	0.000	0.000	0.000	0.053	0.058	0.067	0.076	5.517	0.048	0.183	80	560	100	257	4809	5066	257	4458	4715	Error	Error	-4.226	257	4809	257	4458	115895	481891	1.004	28.723	0	0	0
1	2	12	"A68"	"A68"	4500	30080	100	1165	1193	304	25	1094	1094	1092	254	23	28	5	0	4694	5222	2807	53	1482	1482	1504	228	15	88	87	0	0.000	0.000	0.000	0.000	0.000	0.000	0.000	0.000	0.000	0.000	0.000	0.000	0.000	0.000	0.022	0.026	0.063	0.079	5.115	0.042	0.115	80	560	100	71	3212	3283	99	3740	3839	Error	Error	-5.500	71	3212	99	3740	95400	417725	0.398	16.307	0	0	0
1	3	12	"A68"	"A68"	4800	30080	100	1074	1088	308	28	887	887	898	218	24	43	20	0	4931	5940	4015	67	1357	1357	1400	380	27	82	81	0	0.000	0.000	0.000	0.000	0.000	0.000	0.000	0.000	0.000	0.000	0.000	0.000	0.000	0.000	0.052	0.044	0.056	0.071	6.071	0.038	0.198	80	560	100	187	3574	3761	201	4583	4784	Error	Error	-4.256	187	3574	201	4583	87077	475182	0.872	11.947	0	0	0
1	4	12	"A69"	"A69"	5100	30080	100	1204	1204	299	24	746	746	756	193	25	78	63	0	15794	12213	6478	53	1260	1260	1277	167	13	96	92	0	0.000	0.000	0.000	0.000	0.000	0.000	0.000	0.000	0.000	0.000	0.000	0.000	0.000	0.000	0.032	0.042	0.044	0.053	2.577	0.037	0.568	80	560	100	458	14534	14992	458	10953	11411	Error	Error	-4.988	458	14534	458	10953	96301	977045	2.321	65.485	0	0	0
1	5	12	"A69"	"A69"	5400	30080	100	1048	1042	354	33	718	718	734	200	27	58	46	0	14368	11145	6985	62	1252	1252	1284	412	32	86	81	0	0.000	0.000	0.000	0.000	0.000	0.000	0.000	0.000	0.000	0.000	0.000	0.000	0.000	0.000	0.025	0.033	0.037	0.039	4.634	0.036	0.534	80	560	100	330	13116	13446	324	9893	10217	Error	Error	-5.313	330	13116	324	9893	83356	891588	1.540	23.934	0	0	0
1	6	12	"A69"	"A69"	5700	30080	100	1148	1136	417	36	705	705	724	198	27	70	55	0	15679	12067	7587	62	1276	1276	1371	750	54	76	70	0	0.000	0.000	0.000	0.000	0.000	0.000	0.000	0.000	0.000	0.000	0.000	0.000	0.000	0.000	0.031	0.040	0.045	0.043	3.611	0.039	0.571	80	560	100	443	14403	14846	431	10791	11222	Error	Error	-5.023	443	14403	431	10791	90876	965373	2.081	14.261	0	0	0
1	7	12	"A70"	"A70"	6000	30080	100	898	961	435	45	648	648	670	210	31	53	32	0	8112	8311	5567	66	1229	1229	1260	247	19	95	90	0	0.000	0.000	0.000	0.000	0.000	0.000	0.000	0.000	0.000	0.000	0.000	0.000	0.000	0.000	0.036	0.044	0.047	0.056	3.077	0.048	0.412	80	560	100	250	6883	7133	313	7082	7395	Error	Error	-4.783	250	6883	313	7082	76861	664861	1.386	28.547	0	0	0
1	8	12	"A70"	"A70"	6300	30080	100	962	1021	412	40	626	626	652	238	36	56	41	0	9465	9273	6355	68	1227	1227	1319	604	45	78	71	0	0.000	0.000	0.000	0.000	0.000	0.000	0.000	0.000	0.000	0.000	0.000	0.000	0.000	0.000	0.041	0.049	0.061	0.070	3.661	0.049	0.604	80	560	100	336	8238	8574	395	8046	8441	Error	Error	-4.616	336	8238	395	8046	81664	741815	1.550	13.169	0	0	0
1	9	12	"A70"	"A70"	6600	30080	100	875	909	337	37	620	620	656	220	33	57	28	0	10168	8096	5224	64	1227	1227	1303	427	32	77	72	0	0.000	0.000	0.000	0.000	0.000	0.000	0.000	0.000	0.000	0.000	0.000	0.000	0.000	0.000	0.029	0.042	0.046	0.062	5.884	0.037	0.329	80	560	100	255	8941	9196	289	6869	7158	Error	Error	-5.132	255	8941	289	6869	72702	647678	1.150	15.909	0	0	0
1	10	12	"A71"	"A71"	6910	30080	100	1025	1053	403	38	622	622	648	223	34	68	47	0	12855	10677	5012	46	1212	1212	1251	281	22	96	91	0	0.000	0.000	0.000	0.000	0.000	0.000	0.000	0.000	0.000	0.000	0.000	0.000	0.000	0.000	0.035	0.046	0.046	0.044	2.678	0.045	0.454	80	560	100	403	11643	12046	431	9465	9896	Error	Error	-4.853	403	11643	431	9465	84253	854179	1.816	33.544	0	0	0
1	11	12	"A71"	"A71"	7210	30070	100	947	967	346	35	597	597	624	229	36	58	41	0	10792	9664	6199	64	1225	1225	1285	400	31	85	80	0	0.000	0.000	0.000	0.000	0.000	0.000	0.000	0.000	0.000	0.000	0.000	0.000	0.000	0.000	0.037	0.044	0.051	0.063	3.566	0.041	0.399	80	560	100	350	9567	9917	370	8439	8809	Error	Error	-4.773	350	9567	370	8439	77320	773116	1.498	20.948	0	0	0
1	12	12	"A71"	"A71"	7510	30070	100	832	849	339	39	618	618	640	224	35	48	22	0	8271	7578	4914	64	1239	1239	1301	505	38	77	76	0	0.000	0.000	0.000	0.000	0.000	0.000	0.000	0.000	0.000	0.000	0.000	0.000	0.000	0.000	0.030	0.036	0.047	0.066	4.694	0.040	0.403	80	560	100	214	7032	7246	231	6339	6570	Error	Error	-5.038	214	7032	231	6339	67937	606220	0.933	12.430	0	0	0
1	13	12	"A72"	"A72"	7810	30070	100	1116	1212	545	44	658	658	682	237	34	65	48	0	5254	5849	3442	58	1280	1280	1335	313	23	91	81	0	0.000	0.000	0.000	0.000	0.000	0.000	0.000	0.000	0.000	0.000	0.000	0.000	0.000	0.000	0.115	0.121	0.118	0.114	2.615	0.101	0.372	80	560	100	458	3974	4432	554	4569	5123	Error	Error	-3.117	458	3974	554	4569	96979	467905	2.236	14.422	0	0	0
1	14	12	"A72"	"A72"	8110	30070	100	1038	1104	388	35	623	623	654	210	32	73	48	0	9668	9133	5248	57	1327	1327	1461	871	59	82	78	0	0.000	0.000	0.000	0.000	0.000	0.000	0.000	0.000	0.000	0.000	0.000	0.000	0.000	0.000	0.050	0.062	0.068	0.067	2.661	0.059	0.541	80	560	100	415	8341	8756	481	7806	8287	Error	Error	-4.329	415	8341	481	7806	88322	730647	2.143	8.808	0	0	0
1	15	12	"A72"	"A72"	8410	30070	100	1094	1119	417	37	630	630	651	196	30	72	61	0	8510	8438	4982	59	1285	1285	1345	457	33	88	82	0	0.000	0.000	0.000	0.000	0.000	0.000	0.000	0.000	0.000	0.000	0.000	0.000	0.000	0.000	0.064	0.068	0.075	0.082	2.484	0.064	0.504	80	560	100	464	7225	7689	489	7153	7642	Error	Error	-3.961	464	7225	489	7153	89528	675005	2.388	15.521	0	0	0
1	16	12	"A73"	"A73"	8710	30070	100	697	749	229	30	680	680	700	210	30	21	6	0	2073	2580	1484	57	1296	1296	1303	169	12	80	77	0	0.000	0.000	0.000	0.000	0.000	0.000	0.000	0.000	0.000	0.000	0.000	0.000	0.000	0.000	0.022	0.054	0.111	0.108	5.830	0.059	0.062	80	560	100	17	777	794	69	1284	1353	Error	Error	-5.514	17	777	69	1284	59918	206385	0.233	7.556	0	0	0
1	17	12	"A73"	"A73"	9010	30070	100	770	813	231	28	734	734	750	220	29	20	3	0	2414	3031	1913	63	1344	1344	1347	157	11	82	77	0	0.000	0.000	0.000	0.000	0.000	0.000	0.000	0.000	0.000	0.000	0.000	0.000	0.000	0.000	0.034	0.047	0.098	0.125	5.464	0.058	0.101	80	560	100	36	1070	1106	79	1687	1766	Error	Error	-4.893	36	1070	79	1687	65042	242498	0.286	10.726	0	0	0
1	18	12	"A73"	"A73"	9310	30070	100	769	816	250	30	743	743	763	225	29	26	6	0	2415	3263	2402	73	1412	1412	1427	174	12	85	76	0	0.000	0.000	0.000	0.000	0.000	0.000	0.000	0.000	0.000	0.000	0.000	0.000	0.000	0.000	0.026	0.039	0.090	0.091	7.045	0.055	0.105	80	560	100	26	1003	1029	73	1851	1924	Error	Error	-5.270	26	1003	73	1851	65313	261072	0.236	10.552	0	0	0
1	1	13	"A74"	"A74"	4200	30380	100	1345	1384	324	23	1193	1193	1205	292	24	36	11	0	8535	7992	3396	42	1557	1557	1563	260	16	93	92	0	0.000	0.000	0.000	0.000	0.000	0.000	0.000	0.000	0.000	0.000	0.000	0.000	0.000	0.000	0.022	0.030	0.045	0.044	3.287	0.044	0.246	80	560	100	152	6978	7130	191	6435	6626	Error	Error	-5.521	152	6978	191	6435	110699	639335	0.613	24.727	0	0	0
1	2	13	"A74"	"A74"	4510	30380	100	1528	1501	355	23	1044	1044	1085	279	25	71	42	0	11208	10271	3796	36	1462	1462	1475	229	15	96	95	0	0.000	0.000	0.000	0.000	0.000	0.000	0.000	0.000	0.000	0.000	0.000	0.000	0.000	0.000	0.050	0.052	0.058	0.046	3.151	0.050	0.448	80	560	100	484	9746	10230	457	8809	9266	Error	Error	-4.332	484	9746	457	8809	120097	821711	1.491	38.410	0	0	0
1	3	13	"A74"	"A74"	4810	30380	100	1383	1374	392	28	874	874	899	221	24	78	57	0	12309	10892	4502	41	1354	1354	1365	162	11	100	100	0	0.000	0.000	0.000	0.000	0.000	0.000	0.000	0.000	0.000	0.000	0.000	0.000	0.000	0.000	0.046	0.052	0.058	0.057	1.739	0.053	0.552	80	560	100	509	10955	11464	500	9538	10038	Error	Error	-4.428	509	10955	500	9538	109948	871342	2.149	58.809	0	0	0
1	4	13	"A75"	"A75"	5110	30380	100	1326	1324	324	24	773	773	780	199	25	82	63	0	10075	8880	3655	41	1290	1290	1307	216	16	96	96	0	0.000	0.000	0.000	0.000	0.000	0.000	0.000	0.000	0.000	0.000	0.000	0.000	0.000	0.000	0.063	0.073	0.076	0.074	2.136	0.066	0.563	80	560	100	553	8785	9338	551	7590	8141	Error	Error	-3.990	553	8785	551	7590	105916	710408	2.734	35.060	0	0	0
1	5	13	"A75"	"A75"	5410	30380	100	1293	1300	372	28	728	728	750	206	27	80	70	0	10273	9522	3209	33	1275	1275	1279	167	13	100	100	0	0.000	0.000	0.000	0.000	0.000	0.000	0.000	0.000	0.000	0.000	0.000	0.000	0.000	0.000	0.063	0.069	0.066	0.063	2.270	0.067	0.547	80	560	100	565	8998	9563	572	8247	8819	Error	Error	-3.993	565	8998	572	8247	104004	761760	2.670	49.359	0	0	0
1	6	13	"A75"	"A75"	5710	30380	100	1274	1283	359	27	711	711	731	247	33	81	55	0	10451	9606	3432	35	1271	1271	1297	241	18	100	100	0	0.000	0.000	0.000	0.000	0.000	0.000	0.000	0.000	0.000	0.000	0.000	0.000	0.000	0.000	0.061	0.069	0.070	0.066	1.993	0.066	0.557	80	560	100	563	9180	9743	572	8335	8907	Error	Error	-4.027	563	9180	572	8335	102671	768501	2.235	34.477	0	0	0
1	7	13	"A76"	"A76"	6010	30380	100	1173	1127	354	31	647	647	669	206	30	80	62	0	11086	9510	3775	39	1202	1202	1225	222	18	100	96	0	0.000	0.000	0.000	0.000	0.000	0.000	0.000	0.000	0.000	0.000	0.000	0.000	0.000	0.000	0.053	0.058	0.061	0.059	2.098	0.054	0.236	80	560	100	526	9884	10410	480	8308	8788	Error	Error	-4.232	526	9884	480	8308	90140	760761	2.223	37.320	0	0	0
1	8	13	"A76"	"A76"	6310	30380	100	870	885	283	31	631	631	660	219	33	53	25	0	7625	7726	3808	49	1204	1204	1247	336	26	93	86	0	0.000	0.000	0.000	0.000	0.000	0.000	0.000	0.000	0.000	0.000	0.000	0.000	0.000	0.000	0.037	0.039	0.045	0.048	4.199	0.044	0.307	80	560	100	239	6421	6660	254	6522	6776	Error	Error	-4.748	239	6421	254	6522	70786	618058	1.027	19.283	0	0	0
1	9	13	"A76"	"A76"	6610	30380	100	956	983	310	31	608	608	643	278	43	60	32	0	8538	8429	3863	45	1220	1220	1258	250	19	98	95	0	0.000	0.000	0.000	0.000	0.000	0.000	0.000	0.000	0.000	0.000	0.000	0.000	0.000	0.000	0.048	0.052	0.053	0.052	2.615	0.045	0.365	80	560	100	348	7318	7666	375	7209	7584	Error	Error	-4.394	348	7318	375	7209	78630	674282	1.223	28.684	0	0	0
1	10	13	"A77"	"A77"	6910	30380	100	1511	1515	558	36	611	611	649	249	38	83	77	0	6989	6459	2567	39	1254	1254	1293	295	22	95	92	0	0.000	0.000	0.000	0.000	0.000	0.000	0.000	0.000	0.000	0.000	0.000	0.000	0.000	0.000	0.157	0.174	0.173	0.173	1.745	0.172	0.728	80	560	100	900	5735	6635	904	5205	6109	Error	Error	-2.672	900	5735	904	5205	121188	516753	3.478	17.512	0	0	0
1	11	13	"A77"	"A77"	7210	30380	100	1431	1394	588	42	623	623	637	206	32	80	73	0	6087	6032	2757	45	1248	1248	1327	484	36	95	87	0	0.000	0.000	0.000	0.000	0.000	0.000	0.000	0.000	0.000	0.000	0.000	0.000	0.000	0.000	0.167	0.161	0.163	0.147	2.161	0.149	0.615	80	560	100	808	4839	5647	771	4784	5555	Error	Error	-2.582	808	4839	771	4784	111557	482559	3.675	9.721	0	0	0
1	12	13	"A77"	"A77"	7510	30370	100	1725	1601	737	46	622	622	649	226	34	75	68	0	6285	6184	3271	52	1268	1268	1448	935	64	80	75	0	0.000	0.000	0.000	0.000	0.000	0.000	0.000	0.000	0.000	0.000	0.000	0.000	0.000	0.000	0.220	0.199	0.197	0.180	2.051	0.172	0.694	80	560	100	1103	5017	6120	979	4916	5895	Error	Error	-2.185	1103	5017	979	4916	128080	494701	4.212	5.065	0	0	0
1	13	13	"A78"	"A78"	7810	30370	100	1235	1235	454	36	648	648	671	219	32	73	60	0	8632	7836	4089	52	1291	1291	1344	384	28	90	83	0	0.000	0.000	0.000	0.000	0.000	0.000	0.000	0.000	0.000	0.000	0.000	0.000	0.000	0.000	0.080	0.090	0.096	0.095	2.182	0.083	0.595	80	560	100	587	7341	7928	587	6545	7132	Error	Error	-3.645	587	7341	587	6545	98835	626868	2.575	16.906	0	0	0
1	14	13	"A78"	"A78"	8110	30370	100	1191	1145	438	38	634	634	656	220	33	67	55	0	11526	9050	5459	60	1283	1283	1410	709	50	77	73	0	0.000	0.000	0.000	0.000	0.000	0.000	0.000	0.000	0.000	0.000	0.000	0.000	0.000	0.000	0.054	0.066	0.069	0.082	2.455	0.063	0.603	80	560	100	557	10243	10800	511	7767	8278	Error	Error	-4.201	557	10243	511	7767	91570	723975	2.223	10.776	0	0	0
1	15	13	"A78"	"A78"	8410	30370	100	1035	1048	383	36	646	646	665	207	31	67	46	0	8015	7543	4170	55	1264	1264	1325	532	40	88	81	0	0.000	0.000	0.000	0.000	0.000	0.000	0.000	0.000	0.000	0.000	0.000	0.000	0.000	0.000	0.058	0.064	0.067	0.072	2.035	0.065	0.585	80	560	100	389	6751	7140	402	6279	6681	Error	Error	-4.117	389	6751	402	6279	83812	603411	1.850	11.688	0	0	0
1	16	13	"A79"	"A79"	8710	30370	100	1176	1140	387	33	678	678	695	207	29	67	53	0	10716	9685	5107	52	1270	1270	1274	173	13	97	91	0	0.000	0.000	0.000	0.000	0.000	0.000	0.000	0.000	0.000	0.000	0.000	0.000	0.000	0.000	0.053	0.055	0.056	0.061	3.145	0.052	0.502	80	560	100	498	9446	9944	462	8415	8877	Error	Error	-4.245	498	9446	462	8415	91228	774802	2.150	48.618	0	0	0
1	17	13	"A79"	"A79"	9010	30370	100	1132	1171	386	32	719	719	762	310	40	61	31	0	11907	10227	5118	50	1342	1342	1378	289	20	96	91	0	0.000	0.000	0.000	0.000	0.000	0.000	0.000	0.000	0.000	0.000	0.000	0.000	0.000	0.000	0.039	0.051	0.052	0.051	2.407	0.048	0.307	80	560	100	413	10565	10978	452	8885	9337	Error	Error	-4.677	413	10565	452	8885	93694	818141	1.319	30.619	0	0	0
1	18	13	"A79"	"A79"	9310	30370	100	1091	1170	409	34	777	777	818	575	70	30	5	0	10183	10065	5360	53	1450	1450	1547	604	39	93	93	0	0.000	0.000	0.000	0.000	0.000	0.000	0.000	0.000	0.000	0.000	0.000	0.000	0.000	0.000	0.036	0.046	0.047	0.040	2.613	0.047	0.490	80	560	100	314	8733	9047	393	8615	9008	Error	Error	-4.798	314	8733	393	8615	93585	805187	0.612	14.103	0	0	0
1	1	14	"A80"	"A80"	4210	30680	100	1555	1521	426	28	1089	1089	1466	3700	252	0	0	0	10917	8499	4676	55	1479	1479	1666	2006	120	70	68	0	0.000	0.000	0.000	0.000	0.000	0.000	0.000	0.000	0.000	0.000	0.000	0.000	0.000	0.000	0.049	0.062	0.071	0.087	3.378	0.325	0.089	80	560	100	466	9438	9904	432	7020	7452	Error	Error	-4.340	466	9438	432	7020	121677	679950	0.015	3.406	0	0	0
1	2	14	"A80"	"A80"	4510	30680	100	1365	1408	376	26	996	996	1035	322	31	56	27	0	11637	9058	4896	54	1425	1425	1566	1101	70	77	71	0	0.000	0.000	0.000	0.000	0.000	0.000	0.000	0.000	0.000	0.000	0.000	0.000	0.000	0.000	0.036	0.054	0.057	0.081	4.660	0.049	0.340	80	560	100	369	10212	10581	412	7633	8045	Error	Error	-4.791	369	10212	412	7633	112635	724661	1.158	6.805	0	0	0
1	3	14	"A80"	"A80"	4810	30680	100	1353	1332	374	28	868	868	891	339	38	61	30	0	12020	9501	4989	52	1344	1344	1441	803	55	83	77	0	0.000	0.000	0.000	0.000	0.000	0.000	0.000	0.000	0.000	0.000	0.000	0.000	0.000	0.000	0.045	0.057	0.061	0.069	2.734	0.059	0.546	80	560	100	485	10676	11161	464	8157	8621	Error	Error	-4.460	485	10676	464	8157	106536	760073	1.301	10.037	0	0	0
1	4	14	"A81"	"A81"	5110	30680	100	1114	1125	336	29	766	766	777	214	27	65	36	0	9950	9006	5008	55	1272	1272	1275	171	13	95	88	0	0.000	0.000	0.000	0.000	0.000	0.000	0.000	0.000	0.000	0.000	0.000	0.000	0.000	0.000	0.040	0.046	0.053	0.063	4.766	0.045	0.432	80	560	100	348	8678	9026	359	7734	8093	Error	Error	-4.640	348	8678	359	7734	90029	720506	1.626	45.211	0	0	0
1	5	14	"A81"	"A81"	5410	30680	100	1044	1043	359	34	740	740	761	241	31	56	33	0	9264	9089	5159	56	1282	1282	1315	298	22	88	86	0	0.000	0.000	0.000	0.000	0.000	0.000	0.000	0.000	0.000	0.000	0.000	0.000	0.000	0.000	0.038	0.039	0.052	0.058	3.418	0.045	0.463	80	560	100	304	7982	8286	303	7807	8110	Error	Error	-4.715	304	7982	303	7807	83479	727097	1.170	26.087	0	0	0
1	6	14	"A81"	"A81"	5710	30680	100	1100	1090	367	33	722	722	750	272	36	61	38	0	11416	9293	5549	59	1277	1277	1351	582	43	80	75	0	0.000	0.000	0.000	0.000	0.000	0.000	0.000	0.000	0.000	0.000	0.000	0.000	0.000	0.000	0.037	0.046	0.057	0.084	4.256	0.050	0.513	80	560	100	378	10139	10517	368	8016	8384	Error	Error	-4.745	378	10139	368	8016	87167	743431	1.250	13.646	0	0	0
1	7	14	"A82"	"A82"	6010	30680	100	1183	1139	376	33	682	682	700	212	30	71	56	0	11702	10273	6131	59	1228	1228	1252	231	18	91	82	0	0.000	0.000	0.000	0.000	0.000	0.000	0.000	0.000	0.000	0.000	0.000	0.000	0.000	0.000	0.048	0.051	0.056	0.066	2.740	0.050	0.631	80	560	100	501	10474	10975	457	9045	9502	Error	Error	-4.386	501	10474	457	9045	91136	821868	2.071	39.052	0	0	0
1	8	14	"A82"	"A82"	6310	30680	100	1045	1047	369	35	622	622	659	223	33	68	45	0	12810	10043	5953	59	1198	1198	1486	1647	110	71	70	0	0.000	0.000	0.000	0.000	0.000	0.000	0.000	0.000	0.000	0.000	0.000	0.000	0.000	0.000	0.036	0.048	0.046	0.059	2.773	0.044	0.519	80	560	100	423	11612	12035	425	8845	9270	Error	Error	-4.779	423	11612	425	8845	83795	803429	1.740	5.196	0	0	0
1	9	14	"A82"	"A82"	6610	30680	100	1011	987	311	31	644	644	680	248	36	62	27	0	13005	9726	5798	59	1225	1225	1467	1405	95	71	68	0	0.000	0.000	0.000	0.000	0.000	0.000	0.000	0.000	0.000	0.000	0.000	0.000	0.000	0.000	0.031	0.040	0.043	0.060	3.398	0.036	0.326	80	560	100	367	11780	12147	343	8501	8844	Error	Error	-5.004	367	11780	343	8501	78930	778106	1.238	5.878	0	0	0
1	10	14	"A83"	"A83"	6920	30680	100	969	1016	378	37	634	634	653	244	37	62	36	0	8590	7775	3626	46	1230	1230	1260	276	21	95	90	0	0.000	0.000	0.000	0.000	0.000	0.000	0.000	0.000	0.000	0.000	0.000	0.000	0.000	0.000	0.046	0.058	0.057	0.062	2.412	0.057	0.361	80	560	100	335	7360	7695	382	6545	6927	Error	Error	-4.457	335	7360	382	6545	81306	622019	1.488	23.605	0	0	0
1	11	14	"A83"	"A83"	7220	30680	100	1135	1078	379	35	629	629	647	217	33	73	53	0	10351	8650	4465	51	1224	1224	1307	592	45	87	78	0	0.000	0.000	0.000	0.000	0.000	0.000	0.000	0.000	0.000	0.000	0.000	0.000	0.000	0.000	0.055	0.060	0.061	0.069	2.492	0.058	0.503	80	560	100	506	9127	9633	449	7426	7875	Error	Error	-4.173	506	9127	449	7426	86260	691978	1.986	12.404	0	0	0
1	12	14	"A83"	"A83"	7520	30680	100	994	1006	375	37	645	645	677	346	51	50	13	0	9574	8013	4639	57	1233	1233	1346	701	52	76	76	0	0.000	0.000	0.000	0.000	0.000	0.000	0.000	0.000	0.000	0.000	0.000	0.000	0.000	0.000	0.042	0.053	0.057	0.083	3.769	0.064	0.476	80	560	100	349	8341	8690	361	6780	7141	Error	Error	-4.579	349	8341	361	6780	80470	641001	0.951	9.511	0	0	0
1	13	14	"A84"	"A84"	7820	30670	100	1049	1035	342	33	637	637	662	224	33	65	46	0	8685	7434	4209	56	1236	1236	1269	253	19	90	85	0	0.000	0.000	0.000	0.000	0.000	0.000	0.000	0.000	0.000	0.000	0.000	0.000	0.000	0.000	0.055	0.064	0.067	0.064	3.145	0.063	0.479	80	560	100	412	7449	7861	398	6198	6596	Error	Error	-4.176	412	7449	398	6198	82772	594759	1.665	24.368	0	0	0
1	14	14	"A84"	"A84"	8120	30670	100	1041	1022	381	37	674	674	694	225	32	63	37	0	8925	7456	3876	51	1283	1283	1459	993	68	81	77	0	0.000	0.000	0.000	0.000	0.000	0.000	0.000	0.000	0.000	0.000	0.000	0.000	0.000	0.000	0.048	0.056	0.065	0.062	2.859	0.061	0.481	80	560	100	367	7642	8009	348	6173	6521	Error	Error	-4.380	367	7642	348	6173	81745	596445	1.458	6.039	0	0	0
1	15	14	"A84"	"A84"	8420	30670	100	1051	1118	376	33	675	675	695	214	30	68	48	0	9287	8067	4229	52	1278	1278	1312	334	25	93	87	0	0.000	0.000	0.000	0.000	0.000	0.000	0.000	0.000	0.000	0.000	0.000	0.000	0.000	0.000	0.047	0.065	0.070	0.067	2.155	0.068	0.350	80	560	100	376	8009	8385	443	6789	7232	Error	Error	-4.413	376	8009	443	6789	89404	645374	1.977	20.225	0	0	0
1	16	14	"A85"	"A85"	8720	30670	100	1079	1115	413	37	696	696	709	205	28	67	48	0	8727	7777	4660	59	1315	1315	1320	186	14	92	82	0	0.000	0.000	0.000	0.000	0.000	0.000	0.000	0.000	0.000	0.000	0.000	0.000	0.000	0.000	0.052	0.065	0.077	0.077	3.138	0.063	0.505	80	560	100	383	7412	7795	419	6462	6881	Error	Error	-4.274	383	7412	419	6462	89186	622125	1.980	34.715	0	0	0
1	17	14	"A85"	"A85"	9020	30670	100	1099	1110	419	37	722	722	737	212	28	61	45	0	7238	7401	4754	64	1338	1338	1388	584	42	80	75	0	0.000	0.000	0.000	0.000	0.000	0.000	0.000	0.000	0.000	0.000	0.000	0.000	0.000	0.000	0.064	0.064	0.070	0.095	3.839	0.064	0.564	80	560	100	377	5900	6277	388	6063	6451	Error	Error	-3.968	377	5900	388	6063	88811	592105	1.759	10.296	0	0	0
1	18	14	"A85"	"A85"	9320	30670	100	1102	1174	431	36	775	775	798	252	31	57	37	0	7960	7196	4254	59	1443	1443	1545	788	51	78	73	0	0.000	0.000	0.000	0.000	0.000	0.000	0.000	0.000	0.000	0.000	0.000	0.000	0.000	0.000	0.050	0.069	0.076	0.109	5.420	0.069	0.508	80	560	100	327	6517	6844	399	5753	6152	Error	Error	-4.317	327	6517	399	5753	93885	575701	1.492	7.171	0	0	0
1	1	15	"A86"	"A86"	4210	30980	100	1341	1328	329	24	989	989	1004	232	23	63	38	0	8642	7573	3641	48	1423	1423	1423	149	10	98	92	0	0.000	0.000	0.000	0.000	0.000	0.000	0.000	0.000	0.000	0.000	0.000	0.000	0.000	0.000	0.049	0.055	0.063	0.076	3.334	0.057	0.375	80	560	100	352	7219	7571	339	6150	6489	Error	Error	-4.358	352	7219	339	6150	106241	605841	1.397	41.275	0	0	0
1	2	15	"A86"	"A86"	4520	30980	100	1538	3633	8651	238	1039	1039	1104	544	49	45	17	0	10438	11012	6878	62	1436	1436	1518	503	33	98	96	0	0.000	0.000	0.000	0.000	0.000	0.000	0.000	0.000	0.000	0.000	0.000	0.000	0.000	0.000	0.055	0.271	0.059	0.065	4.762	1.070	0.641	80	560	100	499	9002	9501	2594	9576	12170	Error	Error	-4.173	499	9002	2594	9576	290666	880967	4.649	18.875	0	0	0
1	3	15	"A86"	"A86"	4820	30980	100	1270	1282	338	26	891	891	905	240	26	65	38	0	10317	8974	3560	39	1350	1350	1399	409	29	93	91	0	0.000	0.000	0.000	0.000	0.000	0.000	0.000	0.000	0.000	0.000	0.000	0.000	0.000	0.000	0.042	0.051	0.053	0.057	2.619	0.051	0.426	80	560	100	379	8967	9346	391	7624	8015	Error	Error	-4.564	379	8967	391	7624	102599	717896	1.571	18.521	0	0	0
1	4	15	"A87"	"A87"	5120	30980	100	1480	1413	424	30	817	817	834	222	26	75	68	0	9219	7961	3661	45	1310	1310	1317	154	11	95	91	0	0.000	0.000	0.000	0.000	0.000	0.000	0.000	0.000	0.000	0.000	0.000	0.000	0.000	0.000	0.084	0.090	0.095	0.092	2.309	0.085	0.585	80	560	100	663	7909	8572	596	6651	7247	Error	Error	-3.576	663	7909	596	6651	113063	636907	2.608	43.143	0	0	0
1	5	15	"A87"	"A87"	5420	30980	100	1341	1284	405	31	755	755	774	204	26	77	60	0	8061	7271	3026	41	1286	1286	1311	204	15	95	91	0	0.000	0.000	0.000	0.000	0.000	0.000	0.000	0.000	0.000	0.000	0.000	0.000	0.000	0.000	0.086	0.088	0.094	0.084	2.916	0.084	0.521	80	560	100	586	6775	7361	529	5985	6514	Error	Error	-3.531	586	6775	529	5985	102737	581674	2.500	29.216	0	0	0
1	6	15	"A87"	"A87"	5720	30980	100	1269	1274	340	26	749	749	766	197	25	80	65	0	8942	8157	2968	36	1312	1312	1383	475	34	93	88	0	0.000	0.000	0.000	0.000	0.000	0.000	0.000	0.000	0.000	0.000	0.000	0.000	0.000	0.000	0.068	0.077	0.078	0.079	2.082	0.078	0.532	80	560	100	520	7630	8150	525	6845	7370	Error	Error	-3.875	520	7630	525	6845	101885	652526	2.579	14.261	0	0	0
1	7	15	"A88"	"A88"	6020	30980	100	1095	1097	324	29	690	690	718	219	30	72	43	0	10395	9515	4181	43	1236	1236	1255	211	16	98	93	0	0.000	0.000	0.000	0.000	0.000	0.000	0.000	0.000	0.000	0.000	0.000	0.000	0.000	0.000	0.044	0.049	0.050	0.052	2.556	0.048	0.494	80	560	100	405	9159	9564	407	8279	8686	Error	Error	-4.499	405	9159	407	8279	87721	761235	1.731	39.147	0	0	0
1	8	15	"A88"	"A88"	6320	30980	100	1117	1122	355	31	632	632	645	192	29	83	61	0	11892	10210	5266	51	1178	1178	1222	318	26	90	83	0	0.000	0.000	0.000	0.000	0.000	0.000	0.000	0.000	0.000	0.000	0.000	0.000	0.000	0.000	0.045	0.054	0.056	0.069	2.966	0.049	0.531	80	560	100	485	10714	11199	490	9032	9522	Error	Error	-4.465	485	10714	490	9032	89746	816767	2.484	28.264	0	0	0
1	9	15	"A88"	"A88"	6620	30980	100	1105	1082	352	32	614	614	632	187	29	80	58	0	11143	10013	4938	49	1175	1175	1211	238	19	98	93	0	0.000	0.000	0.000	0.000	0.000	0.000	0.000	0.000	0.000	0.000	0.000	0.000	0.000	0.000	0.049	0.053	0.057	0.058	2.353	0.054	0.605	80	560	100	491	9968	10459	468	8838	9306	Error	Error	-4.344	491	9968	468	8838	86570	801054	2.406	36.983	0	0	0
1	10	15	"A89"	"A89"	6920	30980	100	980	991	352	35	655	655	675	215	31	58	38	0	9135	8067	3547	43	1186	1186	1213	190	15	96	92	0	0.000	0.000	0.000	0.000	0.000	0.000	0.000	0.000	0.000	0.000	0.000	0.000	0.000	0.000	0.041	0.049	0.051	0.043	2.381	0.051	0.365	80	560	100	325	7949	8274	336	6881	7217	Error	Error	-4.612	325	7949	336	6881	79314	645380	1.470	36.074	0	0	0
1	11	15	"A89"	"A89"	7220	30980	100	1135	1157	348	30	643	643	669	239	35	76	52	0	10073	9255	3362	36	1188	1188	1229	242	19	100	100	0	0.000	0.000	0.000	0.000	0.000	0.000	0.000	0.000	0.000	0.000	0.000	0.000	0.000	0.000	0.055	0.064	0.061	0.058	1.993	0.064	0.548	80	560	100	492	8885	9377	514	8067	8581	Error	Error	-4.175	492	8885	514	8067	92579	740403	2.042	33.165	0	0	0
1	12	15	"A89"	"A89"	7520	30980	100	1080	1079	363	33	660	660	692	259	37	62	35	0	10258	9100	4581	50	1222	1222	1292	383	29	88	82	0	0.000	0.000	0.000	0.000	0.000	0.000	0.000	0.000	0.000	0.000	0.000	0.000	0.000	0.000	0.046	0.053	0.054	0.055	3.678	0.051	0.336	80	560	100	420	9036	9456	419	7878	8297	Error	Error	-4.427	420	9036	419	7878	86339	727963	1.494	20.386	0	0	0
1	13	15	"A90"	"A90"	7820	30980	100	1085	1093	359	32	639	639	662	233	35	72	47	0	12682	10892	5864	53	1206	1206	1225	237	19	95	88	0	0.000	0.000	0.000	0.000	0.000	0.000	0.000	0.000	0.000	0.000	0.000	0.000	0.000	0.000	0.039	0.047	0.048	0.047	3.053	0.046	0.482	80	560	100	446	11476	11922	454	9686	10140	Error	Error	-4.685	446	11476	454	9686	87468	871383	1.850	40.789	0	0	0
1	14	15	"A90"	"A90"	8120	30970	100	1089	1099	410	37	658	658	695	228	32	71	48	0	13499	10724	7065	65	1283	1283	1628	1667	102	67	66	0	0.000	0.000	0.000	0.000	0.000	0.000	0.000	0.000	0.000	0.000	0.000	0.000	0.000	0.000	0.035	0.047	0.049	0.066	3.201	0.044	0.570	80	560	100	431	12216	12647	441	9441	9882	Error	Error	-4.825	431	12216	441	9441	87950	857935	1.772	5.457	0	0	0
1	15	15	"A90"	"A90"	8420	30970	100	1152	1131	423	37	687	687	698	207	29	66	52	0	13446	9946	7207	72	1301	1301	1535	1442	93	65	60	0	0.000	0.000	0.000	0.000	0.000	0.000	0.000	0.000	0.000	0.000	0.000	0.000	0.000	0.000	0.038	0.051	0.056	0.077	3.432	0.049	0.640	80	560	100	465	12145	12610	444	8645	9089	Error	Error	-4.707	465	12145	444	8645	90509	795687	2.092	5.833	0	0	0
1	16	15	"A91"	"A91"	8720	30970	100	1122	1144	442	38	712	712	726	222	30	62	47	0	9454	8302	5247	63	1330	1330	1352	203	15	92	81	0	0.000	0.000	0.000	0.000	0.000	0.000	0.000	0.000	0.000	0.000	0.000	0.000	0.000	0.000	0.050	0.062	0.064	0.063	3.653	0.059	0.453	80	560	100	410	8124	8534	432	6972	7404	Error	Error	-4.308	410	8124	432	6972	91559	664134	1.883	34.236	0	0	0
1	17	15	"A91"	"A91"	9020	30970	100	1127	1173	386	32	745	745	759	209	27	65	43	0	9580	8500	5033	59	1367	1367	1434	454	31	82	75	0	0.000	0.000	0.000	0.000	0.000	0.000	0.000	0.000	0.000	0.000	0.000	0.000	0.000	0.000	0.047	0.060	0.069	0.077	4.031	0.059	0.528	80	560	100	382	8213	8595	428	7133	7561	Error	Error	-4.426	382	8213	428	7133	93806	679983	1.981	15.564	0	0	0
1	18	15	"A91"	"A91"	9320	30970	100	1192	1210	422	34	763	763	793	218	27	65	50	0	11334	9512	5497	57	1445	1445	1531	647	42	81	76	0	0.000	0.000	0.000	0.000	0.000	0.000	0.000	0.000	0.000	0.000	0.000	0.000	0.000	0.000	0.043	0.055	0.062	0.067	2.420	0.057	0.566	80	560	100	429	9889	10318	447	8067	8514	Error	Error	-4.527	429	9889	447	8067	96829	760943	1.913	12.335	0	0	0
1	1	16	"A92"	"A92"	4220	31280	100	1223	1246	345	27	924	924	933	217	23	60	36	0	8115	7233	3648	50	1399	1399	1403	162	11	92	88	0	0.000	0.000	0.000	0.000	0.000	0.000	0.000	0.000	0.000	0.000	0.000	0.000	0.000	0.000	0.045	0.055	0.060	0.068	3.816	0.049	0.297	80	560	100	299	6716	7015	322	5834	6156	Error	Error	-4.489	299	6716	322	5834	99699	578625	1.442	35.988	0	0	0
1	2	16	"A92"	"A92"	4520	31280	100	1177	1178	325	27	919	919	927	254	27	51	21	0	10598	8765	4372	49	1402	1402	1595	1379	86	82	77	0	0.000	0.000	0.000	0.000	0.000	0.000	0.000	0.000	0.000	0.000	0.000	0.000	0.000	0.000	0.028	0.035	0.039	0.051	4.571	0.043	0.470	80	560	100	258	9196	9454	259	7363	7622	Error	Error	-5.156	258	9196	259	7363	94255	701196	0.988	5.199	0	0	0
1	3	16	"A92"	"A92"	4820	31280	100	1215	1232	301	24	871	871	892	210	23	63	40	0	11087	9032	4874	53	1359	1359	1537	1303	84	78	72	0	0.000	0.000	0.000	0.000	0.000	0.000	0.000	0.000	0.000	0.000	0.000	0.000	0.000	0.000	0.035	0.047	0.052	0.057	3.040	0.040	0.452	80	560	100	344	9728	10072	361	7673	8034	Error	Error	-4.822	344	9728	361	7673	98592	722549	1.619	5.752	0	0	0
1	4	16	"A93"	"A93"	5120	31280	100	1169	1167	332	28	797	797	810	220	27	62	41	0	7973	7551	4089	54	1315	1315	1336	189	14	96	87	0	0.000	0.000	0.000	0.000	0.000	0.000	0.000	0.000	0.000	0.000	0.000	0.000	0.000	0.000	0.056	0.059	0.064	0.066	2.682	0.058	0.432	80	560	100	372	6658	7030	370	6236	6606	Error	Error	-4.162	372	6658	370	6236	93374	604076	1.623	32.884	0	0	0
1	5	16	"A93"	"A93"	5420	31280	100	1068	1141	412	36	764	764	782	217	27	60	38	0	8717	8019	4765	59	1303	1303	1327	328	24	91	86	0	0.000	0.000	0.000	0.000	0.000	0.000	0.000	0.000	0.000	0.000	0.000	0.000	0.000	0.000	0.041	0.056	0.069	0.085	3.713	0.055	0.428	80	560	100	304	7414	7718	377	6716	7093	Error	Error	-4.608	304	7414	377	6716	91313	641528	1.654	20.402	0	0	0
1	6	16	"A93"	"A93"	5720	31280	100	1118	1146	379	33	756	756	771	212	27	63	46	0	10532	8382	4924	58	1308	1308	1379	582	42	78	70	0	0.000	0.000	0.000	0.000	0.000	0.000	0.000	0.000	0.000	0.000	0.000	0.000	0.000	0.000	0.039	0.055	0.058	0.067	3.372	0.054	0.492	80	560	100	362	9224	9586	390	7074	7464	Error	Error	-4.671	362	9224	390	7074	91676	670588	1.769	12.033	0	0	0
1	7	16	"A94"	"A94"	6020	31280	100	1201	1167	372	31	716	716	740	209	28	70	58	0	14126	11487	6194	53	1283	1283	1290	186	14	98	95	0	0.000	0.000	0.000	0.000	0.000	0.000	0.000	0.000	0.000	0.000	0.000	0.000	0.000	0.000	0.038	0.044	0.045	0.050	2.591	0.041	0.508	80	560	100	485	12843	13328	451	10204	10655	Error	Error	-4.727	485	12843	451	10204	93340	918973	2.043	54.823	0	0	0
1	8	16	"A94"	"A94"	6320	31280	100	801	829	266	32	647	647	678	222	32	43	18	0	8284	7544	5127	67	1230	1230	1341	948	70	71	63	0	0.000	0.000	0.000	0.000	0.000	0.000	0.000	0.000	0.000	0.000	0.000	0.000	0.000	0.000	0.022	0.029	0.037	0.044	5.704	0.038	0.415	80	560	100	154	7054	7208	182	6314	6496	Error	Error	-5.517	154	7054	182	6314	66289	603541	0.680	6.543	0	0	0
1	9	16	"A94"	"A94"	6620	31280	100	1021	1038	366	35	672	672	838	1949	232	0	0	0	13980	10638	7293	68	1235	1235	1610	2625	163	66	60	0	0.000	0.000	0.000	0.000	0.000	0.000	0.000	0.000	0.000	0.000	0.000	0.000	0.000	0.000	0.027	0.039	0.046	0.056	5.534	0.038	0.569	80	560	100	349	12745	13094	366	9403	9769	Error	Error	-5.191	349	12745	366	9403	83041	851055	0.103	3.439	0	0	0
1	10	16	"A95"	"A95"	6930	31280	100	1113	1127	265	23	662	662	679	196	28	88	63	0	12583	10817	4137	38	1222	1222	1227	176	14	97	97	0	0.000	0.000	0.000	0.000	0.000	0.000	0.000	0.000	0.000	0.000	0.000	0.000	0.000	0.000	0.040	0.048	0.051	0.053	2.605	0.047	0.587	80	560	100	451	11361	11812	465	9595	10060	Error	Error	-4.655	451	11361	465	9595	90184	865325	2.286	54.489	0	0	0
1	11	16	"A95"	"A95"	7230	31280	100	1165	1202	436	36	644	644	672	220	32	80	58	0	11720	9767	4574	46	1242	1242	1370	962	70	85	83	0	0.000	0.000	0.000	0.000	0.000	0.000	0.000	0.000	0.000	0.000	0.000	0.000	0.000	0.000	0.050	0.065	0.067	0.070	3.277	0.062	0.652	80	560	100	521	10478	10999	558	8525	9083	Error	Error	-4.330	521	10478	558	8525	96189	781354	2.409	8.729	0	0	0
1	12	16	"A95"	"A95"	7530	31280	100	1104	1129	584	51	652	652	680	257	37	63	41	0	12232	10639	5890	55	1237	1237	1424	1286	90	85	81	0	0.000	0.000	0.000	0.000	0.000	0.000	0.000	0.000	0.000	0.000	0.000	0.000	0.000	0.000	0.041	0.051	0.049	0.044	2.050	0.056	0.531	80	560	100	452	10995	11447	477	9402	9879	Error	Error	-4.604	452	10995	477	9402	90331	851082	1.747	7.166	0	0	0
1	13	16	"A96"	"A96"	7830	31280	100	1174	1216	491	40	656	656	674	201	29	75	60	0	10244	8679	4272	49	1248	1248	1259	171	13	96	92	0	0.000	0.000	0.000	0.000	0.000	0.000	0.000	0.000	0.000	0.000	0.000	0.000	0.000	0.000	0.058	0.075	0.065	0.081	2.643	0.073	0.545	80	560	100	518	8996	9514	560	7431	7991	Error	Error	-4.118	518	8996	560	7431	97248	694343	2.697	43.392	0	0	0
1	14	16	"A96"	"A96"	8130	31280	100	1110	1158	547	47	687	687	705	219	31	65	46	0	6830	6931	3563	51	1290	1290	1410	727	51	90	85	0	0.000	0.000	0.000	0.000	0.000	0.000	0.000	0.000	0.000	0.000	0.000	0.000	0.000	0.000	0.076	0.083	0.082	0.074	2.574	0.084	0.479	80	560	100	423	5540	5963	471	5641	6112	Error	Error	-3.711	423	5540	471	5641	92675	554498	2.068	7.594	0	0	0
1	15	16	"A96"	"A96"	8430	31270	100	1051	1193	570	47	708	708	720	198	27	57	43	0	6446	7630	5264	68	1327	1327	1399	507	36	77	72	0	0.000	0.000	0.000	0.000	0.000	0.000	0.000	0.000	0.000	0.000	0.000	0.000	0.000	0.000	0.067	0.077	0.080	0.090	2.445	0.075	0.596	80	560	100	343	5119	5462	485	6303	6788	Error	Error	-3.900	343	5119	485	6303	95464	610402	2.389	12.290	0	0	0
1	16	16	"A97"	"A97"	8730	31270	100	1145	1130	384	33	721	721	804	1594	198	1	0	0	11168	9730	5530	56	1351	1351	1423	1275	89	78	77	0	0.000	0.000	0.000	0.000	0.000	0.000	0.000	0.000	0.000	0.000	0.000	0.000	0.000	0.000	0.043	0.049	0.057	0.059	3.964	0.202	0.160	80	560	100	424	9817	10241	409	8379	8788	Error	Error	-4.533	424	9817	409	8379	90373	778396	0.205	6.515	0	0	0
1	17	16	"A97"	"A97"	9030	31270	100	958	1009	317	31	777	777	811	292	36	37	12	0	6944	6852	4214	61	1409	1409	1506	682	45	75	72	0	0.000	0.000	0.000	0.000	0.000	0.000	0.000	0.000	0.000	0.000	0.000	0.000	0.000	0.000	0.033	0.043	0.051	0.075	8.194	0.041	0.107	80	560	100	181	5535	5716	232	5443	5675	Error	Error	-4.935	181	5535	232	5443	80694	548129	0.678	7.839	0	0	0
1	18	16	"A97"	"A97"	9330	31270	100	1064	1061	320	30	810	810	821	239	29	52	22	0	7909	8275	5317	64	1514	1514	1687	1263	74	75	70	0	0.000	0.000	0.000	0.000	0.000	0.000	0.000	0.000	0.000	0.000	0.000	0.000	0.000	0.000	0.040	0.037	0.041	0.061	4.742	0.040	0.403	80	560	100	254	6395	6649	251	6761	7012	Error	Error	-4.654	254	6395	251	6761	84851	662009	1.004	5.216	0	0	0
1	1	17	"A98"	"A98"	4220	31580	100	964	954	192	20	907	907	916	215	23	17	3	0	2179	2403	1034	43	1374	1374	1381	144	10	85	75	0	0.000	0.000	0.000	0.000	0.000	0.000	0.000	0.000	0.000	0.000	0.000	0.000	0.000	0.000	0.071	0.046	0.149	0.162	4.828	0.034	0.011	80	560	100	57	805	862	47	1029	1076	Error	Error	-3.820	57	805	47	1029	76327	192213	0.177	7.097	0	0	0
1	2	17	"A98"	"A98"	4530	31580	100	937	903	212	23	895	895	902	215	23	17	2	0	2185	2822	1575	55	1383	1383	1388	146	10	85	81	0	0.000	0.000	0.000	0.000	0.000	0.000	0.000	0.000	0.000	0.000	0.000	0.000	0.000	0.000	0.052	0.006	0.163	0.158	5.502	0.009	0.002	80	560	100	42	802	844	8	1439	1447	Error	Error	-4.255	42	802	8	1439	72228	225769	0.005	9.822	0	0	0
1	3	17	"A98"	"A98"	4830	31580	100	949	951	242	25	858	858	880	302	34	18	2	0	2161	2685	1411	52	1342	1342	1352	156	11	90	82	0	0.000	0.000	0.000	0.000	0.000	0.000	0.000	0.000	0.000	0.000	0.000	0.000	0.000	0.000	0.111	0.069	0.205	0.198	3.354	0.067	0.070	80	560	100	91	819	910	93	1343	1436	Error	Error	-3.170	91	819	93	1343	76104	214823	0.235	8.545	0	0	0
1	4	17	"A99"	"A99"	5130	31580	100	989	997	290	29	808	808	812	212	26	46	26	0	5667	5035	1820	36	1315	1315	1323	151	11	96	92	0	0.000	0.000	0.000	0.000	0.000	0.000	0.000	0.000	0.000	0.000	0.000	0.000	0.000	0.000	0.042	0.051	0.075	0.065	3.001	0.060	0.195	80	560	100	181	4352	4533	189	3720	3909	Error	Error	-4.588	181	4352	189	3720	79737	402790	0.873	24.583	0	0	0
1	5	17	"A99"	"A99"	5430	31580	100	1007	1009	258	25	795	795	825	444	53	18	2	0	5225	4724	2051	43	1323	1323	1335	169	12	93	93	0	0.000	0.000	0.000	0.000	0.000	0.000	0.000	0.000	0.000	0.000	0.000	0.000	0.000	0.000	0.054	0.063	0.075	0.079	3.424	0.052	0.154	80	560	100	212	3902	4114	214	3401	3615	Error	Error	-4.202	212	3902	214	3401	80737	377888	0.414	20.053	0	0	0
1	6	17	"A99"	"A99"	5730	31580	100	992	1091	710	65	775	775	797	212	26	51	23	0	5337	4860	2049	42	1342	1342	1341	161	12	95	90	0	0.000	0.000	0.000	0.000	0.000	0.000	0.000	0.000	0.000	0.000	0.000	0.000	0.000	0.000	0.054	0.090	0.077	0.082	3.960	0.066	0.076	80	560	100	217	3995	4212	316	3518	3834	Error	Error	-4.202	217	3995	316	3518	87310	388780	1.387	21.857	0	0	0
1	7	17	"A100"	"A100"	6030	31580	100	1086	1122	347	30	747	747	758	212	27	63	42	0	9759	7770	4214	54	1324	1324	1330	167	12	92	91	0	0.000	0.000	0.000	0.000	0.000	0.000	0.000	0.000	0.000	0.000	0.000	0.000	0.000	0.000	0.040	0.058	0.071	0.074	3.824	0.057	0.456	80	560	100	339	8435	8774	375	6446	6821	Error	Error	-4.637	339	8435	375	6446	89742	621613	1.717	38.563	0	0	0
1	8	17	"A100"	"A100"	6330	31580	100	982	1004	326	32	686	686	697	193	27	66	40	0	8372	7636	4421	57	1259	1259	1283	283	22	90	83	0	0.000	0.000	0.000	0.000	0.000	0.000	0.000	0.000	0.000	0.000	0.000	0.000	0.000	0.000	0.042	0.050	0.055	0.062	3.372	0.051	0.452	80	560	100	296	7113	7409	318	6377	6695	Error	Error	-4.587	296	7113	318	6377	80314	610871	1.591	22.449	0	0	0
1	9	17	"A100"	"A100"	6630	31580	100	999	1021	337	33	681	681	694	204	29	61	43	0	9901	8199	4497	54	1262	1262	1339	655	48	85	83	0	0.000	0.000	0.000	0.000	0.000	0.000	0.000	0.000	0.000	0.000	0.000	0.000	0.000	0.000	0.037	0.049	0.053	0.062	3.316	0.057	0.535	80	560	100	318	8639	8957	340	6937	7277	Error	Error	-4.764	318	8639	340	6937	81668	655927	1.603	10.473	0	0	0
1	10	17	"A101"	"A101"	6930	31580	100	1085	1503	1086	72	699	699	706	197	27	62	50	0	2913	4034	2813	69	1267	1267	1278	156	12	92	83	0	0.000	0.000	0.000	0.000	0.000	0.000	0.000	0.000	0.000	0.000	0.000	0.000	0.000	0.000	0.235	0.291	0.284	0.273	2.408	0.334	0.838	80	560	100	386	1646	2032	804	2767	3571	Error	Error	-2.092	386	1646	804	2767	120265	322731	4.046	17.667	0	0	0
1	11	17	"A101"	"A101"	7230	31580	100	1000	1449	1071	73	683	683	702	208	29	60	42	0	3522	4173	2825	67	1263	1263	1291	206	15	78	75	0	0.000	0.000	0.000	0.000	0.000	0.000	0.000	0.000	0.000	0.000	0.000	0.000	0.000	0.000	0.140	0.263	0.257	0.274	3.026	0.344	0.838	80	560	100	317	2259	2576	766	2910	3676	Error	Error	-2.833	317	2259	766	2910	115939	333802	3.591	13.990	0	0	0
1	12	17	"A101"	"A101"	7530	31580	100	968	1341	998	74	681	681	703	216	30	56	42	0	2817	3865	2937	75	1257	1257	1280	193	15	77	70	0	0.000	0.000	0.000	0.000	0.000	0.000	0.000	0.000	0.000	0.000	0.000	0.000	0.000	0.000	0.184	0.253	0.252	0.275	2.691	0.314	0.829	80	560	100	287	1560	1847	660	2608	3268	Error	Error	-2.442	287	1560	660	2608	107317	309178	2.954	13.394	0	0	0
1	13	17	"A102"	"A102"	7830	31580	100	837	963	421	43	672	672	708	233	32	38	27	0	3085	4368	2925	66	1267	1267	1272	182	14	96	88	0	0.000	0.000	0.000	0.000	0.000	0.000	0.000	0.000	0.000	0.000	0.000	0.000	0.000	0.000	0.091	0.094	0.109	0.103	2.947	0.109	0.478	80	560	100	165	1818	1983	291	3101	3392	Error	Error	-3.462	165	1818	291	3101	77052	349466	1.094	17.011	0	0	0
1	14	17	"A102"	"A102"	8130	31580	100	905	1037	515	49	709	709	732	216	29	48	23	0	3343	4250	2886	67	1322	1322	1331	191	14	85	81	0	0.000	0.000	0.000	0.000	0.000	0.000	0.000	0.000	0.000	0.000	0.000	0.000	0.000	0.000	0.097	0.112	0.133	0.152	3.995	0.133	0.587	80	560	100	196	2021	2217	328	2928	3256	Error	Error	-3.366	196	2021	328	2928	82966	340031	1.412	15.283	0	0	0
1	15	17	"A102"	"A102"	8430	31580	100	1011	1186	611	51	722	722	744	218	29	56	37	0	5053	5595	4100	73	1357	1357	1378	257	18	82	76	0	0.000	0.000	0.000	0.000	0.000	0.000	0.000	0.000	0.000	0.000	0.000	0.000	0.000	0.000	0.078	0.109	0.122	0.141	3.041	0.119	0.670	80	560	100	289	3696	3985	464	4238	4702	Error	Error	-3.677	289	3696	464	4238	94919	447608	2.028	16.409	0	0	0
1	16	17	"A103"	"A103"	8730	31570	100	1081	1033	328	31	753	753	784	268	34	53	23	0	5266	6211	4019	64	1377	1377	1391	185	13	91	85	0	0.000	0.000	0.000	0.000	0.000	0.000	0.000	0.000	0.000	0.000	0.000	0.000	0.000	0.000	0.084	0.058	0.071	0.101	4.022	0.054	0.307	80	560	100	328	3889	4217	280	4834	5114	Error	Error	-3.568	328	3889	280	4834	82606	496882	0.929	26.054	0	0	0
1	17	17	"A103"	"A103"	9030	31570	100	1023	1095	475	43	766	766	785	212	27	58	32	0	5427	6134	3836	62	1418	1418	1439	333	23	82	78	0	0.000	0.000	0.000	0.000	0.000	0.000	0.000	0.000	0.000	0.000	0.000	0.000	0.000	0.000	0.064	0.070	0.077	0.101	3.804	0.054	0.253	80	560	100	257	4009	4266	329	4716	5045	Error	Error	-3.963	257	4009	329	4716	87633	490750	1.462	14.099	0	0	0
1	18	17	"A103"	"A103"	9330	31570	100	1039	1082	312	28	805	805	820	221	26	52	28	0	7201	6734	3797	56	1483	1483	1508	266	17	90	80	0	0.000	0.000	0.000	0.000	0.000	0.000	0.000	0.000	0.000	0.000	0.000	0.000	0.000	0.000	0.041	0.053	0.060	0.082	3.824	0.052	0.365	80	560	100	234	5718	5952	277	5251	5528	Error	Error	-4.611	234	5718	277	5251	86565	538693	1.186	19.647	0	0	0
1	1	18	"A104"	"A104"	4230	31880	100	1032	1080	310	28	888	888	914	230	25	42	16	0	5319	5482	3088	56	1382	1382	1393	161	11	90	80	0	0.000	0.000	0.000	0.000	0.000	0.000	0.000	0.000	0.000	0.000	0.000	0.000	0.000	0.000	0.037	0.047	0.056	0.069	4.150	0.050	0.235	80	560	100	144	3937	4081	192	4100	4292	Error	Error	-4.773	144	3937	192	4100	86405	438557	0.722	25.398	0	0	0
1	2	18	"A104"	"A104"	4530	31880	100	991	987	230	23	862	862	879	234	26	32	5	0	4892	5320	2949	55	1377	1377	1403	216	15	81	78	0	0.000	0.000	0.000	0.000	0.000	0.000	0.000	0.000	0.000	0.000	0.000	0.000	0.000	0.000	0.037	0.032	0.054	0.051	5.716	0.038	0.120	80	560	100	129	3515	3644	125	3943	4068	Error	Error	-4.768	129	3515	125	3943	78972	425575	0.462	18.134	0	0	0
1	3	18	"A104"	"A104"	4830	31880	100	962	1013	265	26	818	818	827	203	24	37	22	0	6200	6058	3608	59	1339	1339	1355	169	12	90	83	0	0.000	0.000	0.000	0.000	0.000	0.000	0.000	0.000	0.000	0.000	0.000	0.000	0.000	0.000	0.030	0.041	0.059	0.078	4.058	0.037	0.192	80	560	100	144	4861	5005	195	4719	4914	Error	Error	-5.077	144	4861	195	4719	81020	484659	0.916	27.828	0	0	0
1	4	18	"A105"	"A105"	5130	31880	100	1029	1043	332	31	773	773	788	196	24	53	41	0	7292	7075	3724	52	1322	1322	1326	161	12	93	88	0	0.000	0.000	0.000	0.000	0.000	0.000	0.000	0.000	0.000	0.000	0.000	0.000	0.000	0.000	0.043	0.047	0.059	0.062	3.200	0.052	0.387	80	560	100	256	5970	6226	270	5753	6023	Error	Error	-4.544	256	5970	270	5753	83472	566039	1.301	35.708	0	0	0
1	5	18	"A105"	"A105"	5430	31880	100	1128	1181	342	28	794	794	812	212	26	67	42	0	8689	8040	4037	50	1322	1322	1397	676	48	86	82	0	0.000	0.000	0.000	0.000	0.000	0.000	0.000	0.000	0.000	0.000	0.000	0.000	0.000	0.000	0.045	0.058	0.064	0.062	2.750	0.056	0.512	80	560	100	334	7367	7701	387	6718	7105	Error	Error	-4.463	334	7367	387	6718	94460	643231	1.741	9.827	0	0	0
1	6	18	"A105"	"A105"	5730	31880	100	1125	1135	285	25	754	754	757	207	27	72	46	0	10841	9025	4356	48	1316	1316	1348	299	22	93	88	0	0.000	0.000	0.000	0.000	0.000	0.000	0.000	0.000	0.000	0.000	0.000	0.000	0.000	0.000	0.039	0.049	0.050	0.056	2.560	0.052	0.520	80	560	100	371	9525	9896	381	7709	8090	Error	Error	-4.682	371	9525	381	7709	90766	722023	1.826	25.676	0	0	0
1	7	18	"A106"	"A106"	6030	31880	100	820	972	938	96	802	802	1164	3380	290	1	1	0	1694	1967	720	36	1367	1367	1766	3716	210	0	0	0	0.000	0.000	0.000	0.000	0.000	0.000	0.000	0.000	0.000	0.000	0.000	0.000	0.000	0.000	0.055	0.283	0.474	0.465	5.682	0.873	0.966	80	560	100	18	327	345	170	600	770	Error	Error	-4.183	18	327	170	600	77756	157372	-0.057	0.054	0	0	0
1	8	18	"A106"	"A106"	6330	31880	100	726	748	240	32	702	702	726	209	28	18	8	0	1551	1967	957	48	1272	1272	1280	151	11	72	48	0	0.000	0.000	0.000	0.000	0.000	0.000	0.000	0.000	0.000	0.000	0.000	0.000	0.000	0.000	0.086	0.066	0.243	0.296	4.730	0.051	0.014	80	560	100	24	279	303	46	695	741	Error	Error	-3.539	24	279	46	695	59829	157374	0.105	4.550	0	0	0
1	9	18	"A106"	"A106"	6630	31880	100	717	759	213	28	711	711	735	231	31	16	3	0	1608	1900	917	48	1290	1290	1295	173	13	66	46	0	0.000	0.000	0.000	0.000	0.000	0.000	0.000	0.000	0.000	0.000	0.000	0.000	0.000	0.000	0.019	0.079	0.252	0.227	5.058	0.091	0.063	80	560	100	6	318	324	48	610	658	Error	Error	-5.728	6	318	48	610	60684	152014	0.104	3.497	0	0	0
1	10	18	"A107"	"A107"	6940	31880	100	744	791	218	27	713	713	752	376	50	8	0	0	2296	2740	1557	56	1303	1303	1314	177	13	87	78	0	0.000	0.000	0.000	0.000	0.000	0.000	0.000	0.000	0.000	0.000	0.000	0.000	0.000	0.000	0.031	0.054	0.130	0.183	4.604	0.062	0.012	80	560	100	31	993	1024	78	1437	1515	Error	Error	-5.001	31	993	78	1437	63258	219201	0.104	8.056	0	0	0
1	11	18	"A107"	"A107"	7240	31880	100	787	785	219	27	705	705	724	213	29	27	5	0	2401	3366	2236	66	1305	1305	1308	150	11	88	83	0	0.000	0.000	0.000	0.000	0.000	0.000	0.000	0.000	0.000	0.000	0.000	0.000	0.000	0.000	0.075	0.039	0.090	0.105	4.451	0.036	0.066	80	560	100	82	1096	1178	80	2061	2141	Error	Error	-3.740	82	1096	80	2061	62834	269260	0.286	13.720	0	0	0
1	12	18	"A107"	"A107"	7540	31880	100	725	788	408	51	695	695	713	209	29	22	7	0	2467	3286	2064	62	1269	1269	1280	157	12	87	83	0	0.000	0.000	0.000	0.000	0.000	0.000	0.000	0.000	0.000	0.000	0.000	0.000	0.000	0.000	0.025	0.046	0.090	0.083	5.427	0.087	0.168	80	560	100	30	1198	1228	93	2017	2110	Error	Error	-5.320	30	1198	93	2017	63038	262909	0.359	12.777	0	0	0
1	13	18	"A108"	"A108"	7840	31880	100	839	895	364	40	699	699	729	228	31	36	16	0	2877	4139	2769	66	1295	1295	1309	162	12	92	88	0	0.000	0.000	0.000	0.000	0.000	0.000	0.000	0.000	0.000	0.000	0.000	0.000	0.000	0.000	0.088	0.069	0.116	0.114	3.691	0.063	0.122	80	560	100	140	1582	1722	196	2844	3040	Error	Error	-3.498	140	1582	196	2844	71574	331100	0.728	17.469	0	0	0
1	14	18	"A108"	"A108"	8140	31880	100	832	883	240	27	754	754	766	224	29	28	13	0	4533	5484	3063	55	1317	1317	1329	158	11	95	93	0	0.000	0.000	0.000	0.000	0.000	0.000	0.000	0.000	0.000	0.000	0.000	0.000	0.000	0.000	0.024	0.031	0.057	0.053	4.367	0.037	0.115	80	560	100	78	3216	3294	129	4167	4296	Error	Error	-5.366	78	3216	129	4167	70615	438730	0.522	26.297	0	0	0
1	15	18	"A108"	"A108"	8440	31880	100	829	896	280	31	753	753	775	211	27	37	16	0	2832	4161	2970	71	1364	1364	1367	169	12	96	92	0	0.000	0.000	0.000	0.000	0.000	0.000	0.000	0.000	0.000	0.000	0.000	0.000	0.000	0.000	0.052	0.051	0.090	0.090	3.756	0.049	0.137	80	560	100	76	1468	1544	143	2797	2940	Error	Error	-4.272	76	1468	143	2797	71659	332868	0.573	16.533	0	0	0
1	16	18	"A109"	"A109"	8740	31880	100	737	776	236	30	765	765	774	208	26	21	5	0	1723	1825	466	25	1379	1379	1387	179	12	70	48	0	0.000	0.000	0.000	0.000	0.000	0.000	0.000	0.000	0.000	0.000	0.000	0.000	0.000	0.000	-0.081	0.025	0.640	0.596	4.996	0.243	0.062	80	560	100	-28	344	316	11	446	457	Error	Error	Error	-28	344	11	446	62054	146015	0.010	2.447	0	0	0
1	17	18	"A109"	"A109"	9040	31870	100	844	853	232	27	784	784	826	413	50	6	0	0	1768	2000	743	37	1419	1419	1450	379	26	47	21	0	0.000	0.000	0.000	0.000	0.000	0.000	0.000	0.000	0.000	0.000	0.000	0.000	0.000	0.000	0.172	0.119	0.585	0.645	4.424	0.079	0.016	80	560	100	60	349	409	69	581	650	Error	Error	-2.540	60	349	69	581	68242	159965	0.065	1.451	0	0	0
1	18	18	"A109"	"A109"	9340	31870	100	850	916	355	38	830	830	853	278	32	20	6	0	1915	2118	795	37	1517	1517	1528	196	12	67	51	0	0.000	0.000	0.000	0.000	0.000	0.000	0.000	0.000	0.000	0.000	0.000	0.000	0.000	0.000	0.050	0.143	0.409	0.448	4.224	0.181	0.066	80	560	100	20	398	418	86	601	687	Error	Error	-4.315	20	398	86	601	73288	169452	0.227	3.010	0	0	0
1	1	19	"A110"	"A110"	4230	32180	100	980	993	255	25	863	863	886	222	25	36	11	0	4903	5298	2795	52	1395	1395	1390	150	10	90	87	0	0.000	0.000	0.000	0.000	0.000	0.000	0.000	0.000	0.000	0.000	0.000	0.000	0.000	0.000	0.033	0.033	0.055	0.074	3.666	0.036	0.116	80	560	100	117	3508	3625	130	3903	4033	Error	Error	-4.906	117	3508	130	3903	79451	423867	0.482	26.053	0	0	0
1	2	19	"A110"	"A110"	4540	32180	100	1115	1534	2943	191	863	863	890	232	26	53	31	0	5190	6247	4754	76	1394	1394	1412	234	16	98	95	0	0.000	0.000	0.000	0.000	0.000	0.000	0.000	0.000	0.000	0.000	0.000	0.000	0.000	0.000	0.066	0.138	0.090	0.085	3.088	0.311	0.384	80	560	100	252	3796	4048	671	4853	5524	Error	Error	-3.913	252	3796	671	4853	122685	499731	2.776	20.662	0	0	0
1	3	19	"A110"	"A110"	4840	32180	100	1027	1026	253	24	811	811	824	210	25	51	20	0	5127	5551	3198	57	1367	1367	1373	152	11	100	98	0	0.000	0.000	0.000	0.000	0.000	0.000	0.000	0.000	0.000	0.000	0.000	0.000	0.000	0.000	0.057	0.051	0.055	0.059	3.980	0.042	0.152	80	560	100	216	3760	3976	215	4184	4399	Error	Error	-4.122	216	3760	215	4184	82069	444113	0.962	27.487	0	0	0
1	4	19	"A111"	"A111"	5140	32180	100	893	919	271	29	807	807	820	205	25	32	13	0	3083	4134	2783	67	1359	1359	1359	147	10	96	88	0	0.000	0.000	0.000	0.000	0.000	0.000	0.000	0.000	0.000	0.000	0.000	0.000	0.000	0.000	0.050	0.040	0.084	0.092	4.344	0.029	0.049	80	560	100	86	1724	1810	112	2775	2887	Error	Error	-4.325	86	1724	112	2775	73534	330720	0.483	18.878	0	0	0
1	5	19	"A111"	"A111"	5440	32180	100	870	864	230	26	801	801	821	225	27	18	7	0	3466	4370	2780	63	1363	1363	1370	157	11	96	90	0	0.000	0.000	0.000	0.000	0.000	0.000	0.000	0.000	0.000	0.000	0.000	0.000	0.000	0.000	0.033	0.021	0.070	0.064	5.338	0.026	0.053	80	560	100	69	2103	2172	63	3007	3070	Error	Error	-4.930	69	2103	63	3007	69087	349623	0.191	19.108	0	0	0
1	6	19	"A111"	"A111"	5740	32180	100	937	948	227	23	752	752	775	208	26	43	18	0	3704	4839	2993	61	1343	1343	1344	163	12	95	93	0	0.000	0.000	0.000	0.000	0.000	0.000	0.000	0.000	0.000	0.000	0.000	0.000	0.000	0.000	0.078	0.056	0.058	0.072	2.996	0.041	0.138	80	560	100	185	2361	2546	196	3496	3692	Error	Error	-3.674	185	2361	196	3496	75818	387141	0.832	21.442	0	0	0
1	7	19	"A112"	"A112"	6040	32180	100	1092	1085	335	30	803	803	817	227	27	55	26	0	5525	6386	3515	55	1397	1397	1410	190	13	92	90	0	0.000	0.000	0.000	0.000	0.000	0.000	0.000	0.000	0.000	0.000	0.000	0.000	0.000	0.000	0.070	0.057	0.077	0.058	3.799	0.059	0.325	80	560	100	289	4128	4417	282	4989	5271	Error	Error	-3.836	289	4128	282	4989	86832	510892	1.181	26.189	0	0	0
1	8	19	"A112"	"A112"	6340	32180	100	966	985	322	32	754	754	761	204	26	52	28	0	5598	6712	3886	57	1336	1336	1347	154	11	96	95	0	0.000	0.000	0.000	0.000	0.000	0.000	0.000	0.000	0.000	0.000	0.000	0.000	0.000	0.000	0.050	0.043	0.059	0.061	3.118	0.047	0.336	80	560	100	212	4262	4474	231	5376	5607	Error	Error	-4.329	212	4262	231	5376	78765	536975	1.098	34.838	0	0	0
1	9	19	"A112"	"A112"	6640	32180	100	943	946	277	29	753	753	763	204	26	45	17	0	5443	6179	3521	56	1323	1323	1328	153	11	97	95	0	0.000	0.000	0.000	0.000	0.000	0.000	0.000	0.000	0.000	0.000	0.000	0.000	0.000	0.000	0.046	0.040	0.052	0.049	2.763	0.047	0.277	80	560	100	190	4120	4310	193	4856	5049	Error	Error	-4.439	190	4120	193	4856	75641	494344	0.897	31.706	0	0	0
1	10	19	"A113"	"A113"	6940	32180	100	860	887	257	28	750	750	771	204	26	37	11	0	3459	3957	2140	54	1349	1349	1360	159	11	91	87	0	0.000	0.000	0.000	0.000	0.000	0.000	0.000	0.000	0.000	0.000	0.000	0.000	0.000	0.000	0.052	0.053	0.078	0.080	3.986	0.048	0.120	80	560	100	110	2110	2220	137	2608	2745	Error	Error	-4.262	110	2110	137	2608	70930	316598	0.569	16.333	0	0	0
1	11	19	"A113"	"A113"	7240	32180	100	980	988	241	24	752	752	761	215	28	52	22	0	4012	4909	2670	54	1340	1340	1369	217	15	92	90	0	0.000	0.000	0.000	0.000	0.000	0.000	0.000	0.000	0.000	0.000	0.000	0.000	0.000	0.000	0.085	0.066	0.088	0.080	4.391	0.048	0.211	80	560	100	228	2672	2900	236	3569	3805	Error	Error	-3.551	228	2672	236	3569	79022	392750	1.056	16.313	0	0	0
1	12	19	"A113"	"A113"	7540	32180	100	898	935	230	24	756	756	788	418	53	13	1	0	4871	4927	2751	55	1354	1354	1384	376	27	87	77	0	0.000	0.000	0.000	0.000	0.000	0.000	0.000	0.000	0.000	0.000	0.000	0.000	0.000	0.000	0.040	0.050	0.059	0.076	5.029	0.090	0.114	80	560	100	142	3517	3659	179	3573	3752	Error	Error	-4.630	142	3517	179	3573	74836	394185	0.352	9.423	0	0	0
1	13	19	"A114"	"A114"	7840	32180	100	987	1024	277	27	781	781	791	229	28	47	22	0	7687	6842	2771	40	1375	1375	1382	178	12	98	95	0	0.000	0.000	0.000	0.000	0.000	0.000	0.000	0.000	0.000	0.000	0.000	0.000	0.000	0.000	0.033	0.044	0.053	0.056	2.521	0.051	0.189	80	560	100	206	6312	6518	243	5467	5710	Error	Error	-4.937	206	6312	243	5467	81887	547345	1.017	30.674	0	0	0
1	14	19	"A114"	"A114"	8140	32180	100	880	914	270	29	765	765	793	251	31	32	10	0	4265	4996	2505	50	1381	1381	1403	236	16	97	92	0	0.000	0.000	0.000	0.000	0.000	0.000	0.000	0.000	0.000	0.000	0.000	0.000	0.000	0.000	0.040	0.041	0.058	0.061	5.590	0.036	0.080	80	560	100	115	2884	2999	149	3615	3764	Error	Error	-4.648	115	2884	149	3615	73150	399653	0.482	15.225	0	0	0
1	15	19	"A114"	"A114"	8440	32180	100	963	982	275	28	790	790	805	216	26	45	20	0	6163	5928	2340	39	1425	1425	1435	166	11	100	96	0	0.000	0.000	0.000	0.000	0.000	0.000	0.000	0.000	0.000	0.000	0.000	0.000	0.000	0.000	0.037	0.043	0.054	0.044	4.112	0.044	0.147	80	560	100	173	4738	4911	192	4503	4695	Error	Error	-4.775	173	4738	192	4503	78533	474278	0.819	27.066	0	0	0
1	16	19	"A115"	"A115"	8740	32180	100	907	912	230	25	830	830	844	255	30	22	2	0	2856	3341	1747	52	1454	1454	1474	237	16	87	81	0	0.000	0.000	0.000	0.000	0.000	0.000	0.000	0.000	0.000	0.000	0.000	0.000	0.000	0.000	0.055	0.043	0.090	0.103	4.456	0.061	0.081	80	560	100	77	1402	1479	82	1887	1969	Error	Error	-4.186	77	1402	82	1887	72996	267247	0.267	7.878	0	0	0
1	17	19	"A115"	"A115"	9040	32170	100	928	1124	1791	159	821	821	842	232	27	27	8	0	3398	3955	2239	56	1489	1489	1499	179	11	91	88	0	0.000	0.000	0.000	0.000	0.000	0.000	0.000	0.000	0.000	0.000	0.000	0.000	0.000	0.000	0.056	0.123	0.098	0.099	3.811	0.233	0.070	80	560	100	107	1909	2016	303	2466	2769	Error	Error	-4.157	107	1909	303	2466	89932	316437	1.216	13.721	0	0	0
1	18	19	"A115"	"A115"	9340	32170	100	1000	1014	322	31	891	891	933	565	60	8	0	0	3264	3920	2088	53	1576	1576	1597	603	37	81	65	0	0.000	0.000	0.000	0.000	0.000	0.000	0.000	0.000	0.000	0.000	0.000	0.000	0.000	0.000	0.065	0.052	0.123	0.122	3.342	0.061	0.083	80	560	100	109	1688	1797	123	2344	2467	Error	Error	-3.953	109	1688	123	2344	81138	313608	0.143	3.852	0	0	0
1	1	20	"A116"	"A116"	4240	32480	100	1175	1211	301	24	873	873	888	244	27	53	32	0	7167	6681	2408	36	1424	1424	1425	155	10	95	93	0	0.000	0.000	0.000	0.000	0.000	0.000	0.000	0.000	0.000	0.000	0.000	0.000	0.000	0.000	0.053	0.064	0.075	0.059	3.858	0.065	0.344	80	560	100	302	5743	6045	338	5257	5595	Error	Error	-4.249	302	5743	338	5257	96864	534515	1.324	33.910	0	0	0
1	2	20	"A116"	"A116"	4540	32480	100	1271	1276	351	27	860	860	860	217	25	71	45	0	9117	8384	3307	39	1428	1428	1474	399	27	93	93	0	0.000	0.000	0.000	0.000	0.000	0.000	0.000	0.000	0.000	0.000	0.000	0.000	0.000	0.000	0.053	0.060	0.066	0.064	3.913	0.064	0.499	80	560	100	411	7689	8100	416	6956	7372	Error	Error	-4.226	411	7689	416	6956	102114	670695	1.917	17.318	0	0	0
1	3	20	"A116"	"A116"	4840	32480	100	1240	1251	409	32	819	819	842	243	28	60	47	0	9552	7945	4111	51	1421	1421	1436	183	12	96	96	0	0.000	0.000	0.000	0.000	0.000	0.000	0.000	0.000	0.000	0.000	0.000	0.000	0.000	0.000	0.052	0.066	0.080	0.075	1.857	0.067	0.474	80	560	100	421	8131	8552	432	6524	6956	Error	Error	-4.272	421	8131	432	6524	100089	635599	1.683	35.568	0	0	0
1	4	20	"A117"	"A117"	5140	32480	100	858	863	211	24	813	813	829	202	24	18	6	0	1755	1999	736	36	1382	1382	1402	175	12	82	53	0	0.000	0.000	0.000	0.000	0.000	0.000	0.000	0.000	0.000	0.000	0.000	0.000	0.000	0.000	0.121	0.081	0.348	0.342	3.762	0.056	0.010	80	560	100	45	373	418	50	617	667	Error	Error	-3.051	45	373	50	617	69061	159930	0.168	3.411	0	0	0
1	5	20	"A117"	"A117"	5440	32480	100	829	865	207	23	820	820	840	218	25	18	6	0	1800	2127	924	43	1385	1385	1388	156	11	85	62	0	0.000	0.000	0.000	0.000	0.000	0.000	0.000	0.000	0.000	0.000	0.000	0.000	0.000	0.000	0.022	0.061	0.371	0.228	4.521	0.074	0.028	80	560	100	9	415	424	45	742	787	Error	Error	-5.527	9	415	45	742	69182	170166	0.115	4.737	0	0	0
1	6	20	"A117"	"A117"	5740	32480	100	885	981	856	87	817	817	820	218	26	27	5	0	1877	2035	686	33	1375	1375	1393	176	12	80	62	0	0.000	0.000	0.000	0.000	0.000	0.000	0.000	0.000	0.000	0.000	0.000	0.000	0.000	0.000	0.135	0.248	0.462	0.325	5.089	0.928	0.061	80	560	100	68	502	570	164	660	824	Error	Error	-2.884	68	502	164	660	78473	162769	0.739	3.648	0	0	0
1	7	20	"A118"	"A118"	6040	32480	100	1078	1080	321	29	845	845	872	243	27	48	15	0	3555	4115	2657	64	1436	1436	1441	182	12	90	87	0	0.000	0.000	0.000	0.000	0.000	0.000	0.000	0.000	0.000	0.000	0.000	0.000	0.000	0.000	0.110	0.088	0.132	0.160	3.760	0.060	0.134	80	560	100	233	2119	2352	235	2679	2914	Error	Error	-3.185	233	2119	235	2679	86403	329200	0.856	14.692	0	0	0
1	8	20	"A118"	"A118"	6340	32480	100	900	929	315	33	809	809	843	243	28	26	8	0	2868	3969	2857	71	1388	1388	1392	160	11	90	86	0	0.000	0.000	0.000	0.000	0.000	0.000	0.000	0.000	0.000	0.000	0.000	0.000	0.000	0.000	0.061	0.046	0.095	0.099	4.655	0.056	0.123	80	560	100	91	1480	1571	120	2581	2701	Error	Error	-4.024	91	1480	120	2581	74342	317523	0.354	16.106	0	0	0
1	9	20	"A118"	"A118"	6640	32480	100	941	964	281	29	799	799	831	233	28	38	15	0	3117	4246	2792	65	1395	1395	1409	230	16	88	85	0	0.000	0.000	0.000	0.000	0.000	0.000	0.000	0.000	0.000	0.000	0.000	0.000	0.000	0.000	0.082	0.058	0.113	0.104	5.489	0.050	0.144	80	560	100	142	1722	1864	165	2851	3016	Error	Error	-3.600	142	1722	165	2851	77097	339683	0.571	12.335	0	0	0
1	10	20	"A119"	"A119"	6950	32480	100	936	944	257	27	838	838	859	264	30	26	6	0	2242	2618	1063	40	1410	1410	1426	147	10	90	80	0	0.000	0.000	0.000	0.000	0.000	0.000	0.000	0.000	0.000	0.000	0.000	0.000	0.000	0.000	0.118	0.088	0.232	0.223	4.007	0.078	0.029	80	560	100	98	832	930	106	1208	1314	Error	Error	-3.086	98	832	106	1208	75509	209456	0.322	8.109	0	0	0
1	11	20	"A119"	"A119"	7250	32480	100	966	1007	298	29	831	831	848	211	24	41	17	0	2886	3691	1876	50	1450	1450	1450	153	10	92	86	0	0.000	0.000	0.000	0.000	0.000	0.000	0.000	0.000	0.000	0.000	0.000	0.000	0.000	0.000	0.094	0.079	0.103	0.119	2.503	0.093	0.270	80	560	100	135	1436	1571	176	2241	2417	Error	Error	-3.411	135	1436	176	2241	80565	295245	0.754	14.647	0	0	0
1	12	20	"A119"	"A119"	7550	32480	100	969	1231	1970	160	832	832	845	220	26	40	18	0	2989	3715	1889	50	1431	1431	1438	178	12	93	88	0	0.000	0.000	0.000	0.000	0.000	0.000	0.000	0.000	0.000	0.000	0.000	0.000	0.000	0.000	0.088	0.175	0.129	0.135	4.463	0.374	0.125	80	560	100	137	1558	1695	399	2284	2683	Error	Error	-3.507	137	1558	399	2284	98518	297181	1.755	12.792	0	0	0
1	13	20	"A120"	"A120"	7850	32480	100	834	873	269	30	823	823	852	342	40	7	2	0	1816	1994	613	30	1405	1405	1436	333	23	62	31	0	0.000	0.000	0.000	0.000	0.000	0.000	0.000	0.000	0.000	0.000	0.000	0.000	0.000	0.000	0.027	0.085	0.273	0.281	5.487	0.134	0.034	80	560	100	11	411	422	50	589	639	Error	Error	-5.224	11	411	50	589	69832	159496	0.061	1.676	0	0	0
1	14	20	"A120"	"A120"	8150	32480	100	818	860	236	27	859	859	874	224	25	15	5	0	2093	2414	987	40	1466	1466	1478	168	11	85	77	0	0.000	0.000	0.000	0.000	0.000	0.000	0.000	0.000	0.000	0.000	0.000	0.000	0.000	0.000	-0.065	0.001	0.172	0.178	5.150	0.036	0.009	80	560	100	-41	627	586	1	948	949	Error	Error	Error	-41	627	1	948	68796	193129	-0.062	5.571	0	0	0
1	15	20	"A120"	"A120"	8450	32480	100	932	936	232	24	826	826	851	429	50	6	0	0	2200	2535	1135	44	1453	1453	1452	180	12	92	82	0	0.000	0.000	0.000	0.000	0.000	0.000	0.000	0.000	0.000	0.000	0.000	0.000	0.000	0.000	0.142	0.102	0.196	0.161	4.069	0.084	0.066	80	560	100	106	747	853	110	1082	1192	Error	Error	-2.817	106	747	110	1082	74871	202819	0.198	6.017	0	0	0
1	16	20	"A121"	"A121"	8750	32480	100	1024	1102	348	31	892	892	1002	1426	142	0	0	0	4105	5639	4324	76	1542	1542	1557	442	28	81	75	0	0.000	0.000	0.000	0.000	0.000	0.000	0.000	0.000	0.000	0.000	0.000	0.000	0.000	0.000	0.052	0.051	0.078	0.093	2.845	0.095	0.007	80	560	100	132	2563	2695	210	4097	4307	Error	Error	-4.279	132	2563	210	4097	88126	451087	0.070	9.235	0	0	0
1	17	20	"A121"	"A121"	9050	32480	100	1192	1267	374	29	947	947	963	247	25	48	31	0	5691	7719	4880	63	1618	1618	1629	187	11	100	98	0	0.000	0.000	0.000	0.000	0.000	0.000	0.000	0.000	0.000	0.000	0.000	0.000	0.000	0.000	0.060	0.052	0.062	0.059	2.782	0.053	0.378	80	560	100	245	4073	4318	320	6101	6421	Error	Error	-4.055	245	4073	320	6101	101345	617517	1.231	32.567	0	0	0
1	18	20	"A121"	"A121"	9350	32470	100	1191	1189	321	26	954	954	981	237	24	50	22	0	5358	6968	5099	73	1707	1707	1739	361	20	92	87	0	0.000	0.000	0.000	0.000	0.000	0.000	0.000	0.000	0.000	0.000	0.000	0.000	0.000	0.000	0.065	0.045	0.061	0.072	4.066	0.045	0.351	80	560	100	237	3651	3888	235	5261	5496	Error	Error	-3.945	237	3651	235	5261	95107	557403	0.878	14.485	0	0	0
1	1	21	"Blank"	"Blank"	4240	32790	100	945	946	201	21	907	907	933	227	24	17	0	0	1545	1549	160	10	1503	1503	1509	154	10	23	6	0	0.000	0.000	0.000	0.000	0.000	0.000	0.000	0.000	0.000	0.000	0.000	0.000	0.000	0.000	0.905	0.848	1.000	1.066	5.159	3.739	0.033	80	560	100	38	42	80	39	46	85	Error	Error	-0.144	38	42	39	46	75662	123904	0.057	0.260	0	0	0
1	2	21	"Blank"	"Blank"	4550	32780	100	904	918	219	23	928	928	960	344	35	8	0	0	1451	1453	177	12	1478	1478	1503	253	16	3	1	0	0.000	0.000	0.000	0.000	0.000	0.000	0.000	0.000	0.000	0.000	0.000	0.000	0.000	0.000	0.889	0.400	1.757	1.520	3.850	3.355	0.066	80	560	100	-24	-27	-51	-10	-25	-35	Error	Error	-0.170	-24	-27	-10	-25	73413	116221	-0.122	-0.198	0	0	0
1	3	21	"Blank"	"Blank"	4850	32780	100	964	946	225	23	855	855	880	226	25	28	2	0	1492	1491	153	10	1457	1457	1455	168	11	16	3	0	0.000	0.000	0.000	0.000	0.000	0.000	0.000	0.000	0.000	0.000	0.000	0.000	0.000	0.000	3.114	2.676	1.931	1.602	4.199	3.117	0.024	80	560	100	109	35	144	91	34	125	Error	Error	1.639	109	35	91	34	75674	119261	0.292	0.214	0	0	0
1	4	21	"Blank"	"Blank"	5150	32780	100	910	886	223	25	859	859	873	236	27	18	1	0	1472	1468	141	9	1431	1431	1446	195	13	15	1	0	0.000	0.000	0.000	0.000	0.000	0.000	0.000	0.000	0.000	0.000	0.000	0.000	0.000	0.000	1.244	0.730	2.415	2.079	4.202	9.274	0.006	80	560	100	51	41	92	27	37	64	Error	Error	0.315	51	41	27	37	70874	117448	0.055	0.113	0	0	0
1	5	21	"Blank"	"Blank"	5450	32780	100	911	903	224	24	854	854	883	228	25	23	0	0	1462	1494	176	11	1448	1448	1464	204	13	20	2	0	0.000	0.000	0.000	0.000	0.000	0.000	0.000	0.000	0.000	0.000	0.000	0.000	0.000	0.000	4.071	1.065	1.226	1.278	4.294	3.497	0.039	80	560	100	57	14	71	49	46	95	Error	Error	2.026	57	14	49	46	72261	119554	0.088	0.147	0	0	0
1	6	21	"Blank"	"Blank"	5750	32780	100	915	906	204	22	914	914	928	273	29	10	0	0	1505	1509	149	9	1491	1491	1496	249	16	7	0	0	0.000	0.000	0.000	0.000	0.000	0.000	0.000	0.000	0.000	0.000	0.000	0.000	0.000	0.000	0.071	-0.444	1.547	1.420	3.598	0.685	0.577	80	560	100	1	14	15	-8	18	10	Error	Error	-3.807	1	14	-8	18	72482	120756	-0.081	0.052	0	0	0
1	7	21	"Blank"	"Blank"	6050	32780	100	989	1011	206	20	952	952	984	255	25	17	1	0	1623	1636	182	11	1536	1536	1543	191	12	20	8	0	0.000	0.000	0.000	0.000	0.000	0.000	0.000	0.000	0.000	0.000	0.000	0.000	0.000	0.000	0.425	0.590	1.490	1.066	4.247	6.000	0.015	80	560	100	37	87	124	59	100	159	Error	Error	-1.233	37	87	59	100	80910	130864	0.106	0.487	0	0	0
1	8	21	"Blank"	"Blank"	6350	32780	100	949	967	263	27	941	941	996	753	75	1	0	0	1513	1544	272	17	1505	1505	1512	184	12	17	5	0	0.000	0.000	0.000	0.000	0.000	0.000	0.000	0.000	0.000	0.000	0.000	0.000	0.000	0.000	1.000	0.667	2.194	1.789	4.454	2.697	0.036	80	560	100	8	8	16	26	39	65	Error	Error	0.000	8	8	26	39	77337	123511	-0.039	0.174	0	0	0
1	9	21	"Blank"	"Blank"	6650	32780	100	890	938	237	25	933	933	951	242	25	16	2	0	1478	1508	180	11	1527	1527	1540	168	10	20	1	0	0.000	0.000	0.000	0.000	0.000	0.000	0.000	0.000	0.000	0.000	0.000	0.000	0.000	0.000	0.878	-0.263	1.061	1.248	5.143	67.180	0.000	80	560	100	-43	-49	-92	5	-19	-14	Error	Error	-0.188	-43	-49	5	-19	75066	120650	-0.054	-0.190	0	0	0
1	10	21	"Blank"	"Blank"	6950	32780	100	944	960	200	20	929	929	944	231	24	20	3	0	1557	1558	145	9	1524	1524	1529	174	11	18	1	0	0.000	0.000	0.000	0.000	0.000	0.000	0.000	0.000	0.000	0.000	0.000	0.000	0.000	0.000	0.455	0.912	1.255	1.231	4.160	6.330	0.017	80	560	100	15	33	48	31	34	65	Error	Error	-1.138	15	33	31	34	76782	124631	0.069	0.167	0	0	0
1	11	21	"Blank"	"Blank"	7250	32780	100	996	1000	197	19	941	941	951	239	25	18	2	0	1531	1563	178	11	1541	1541	1551	184	11	16	2	0	0.000	0.000	0.000	0.000	0.000	0.000	0.000	0.000	0.000	0.000	0.000	0.000	0.000	0.000	-5.500	2.682	1.137	1.032	3.429	7.618	0.007	80	560	100	55	-10	45	59	22	81	Error	Error	Error	55	-10	59	22	80009	125057	0.205	0.065	0	0	0
1	12	21	"Blank"	"Blank"	7550	32780	100	899	912	230	25	943	943	956	237	24	13	2	0	1513	1500	167	11	1544	1544	1556	182	11	7	1	0	0.000	0.000	0.000	0.000	0.000	0.000	0.000	0.000	0.000	0.000	0.000	0.000	0.000	0.000	1.419	0.705	1.434	1.475	3.973	3.309	0.037	80	560	100	-44	-31	-75	-31	-44	-75	Error	Error	0.505	-44	-31	-31	-44	72957	120006	-0.186	-0.308	0	0	0
1	13	21	"Blank"	"Blank"	7850	32780	100	959	945	234	24	943	943	991	583	58	1	0	0	1510	1541	193	12	1571	1571	1611	617	38	0	0	0	0.000	0.000	0.000	0.000	0.000	0.000	0.000	0.000	0.000	0.000	0.000	0.000	0.000	0.000	-0.262	-0.067	1.138	1.024	2.744	0.916	0.843	80	560	100	16	-61	-45	2	-30	-28	Error	Error	Error	16	-61	2	-30	75589	123298	-0.079	-0.113	0	0	0
1	14	21	"Blank"	"Blank"	8150	32780	100	1013	1010	237	23	954	954	981	257	26	20	2	0	1578	1577	152	9	1590	1590	1598	189	11	13	0	0	0.000	0.000	0.000	0.000	0.000	0.000	0.000	0.000	0.000	0.000	0.000	0.000	0.000	0.000	-4.917	-4.308	1.390	1.172	3.963	5.147	0.027	80	560	100	59	-12	47	56	-13	43	Error	Error	Error	59	-12	56	-13	80788	126196	0.113	-0.111	0	0	0
1	15	21	"Blank"	"Blank"	8450	32780	100	941	940	260	27	961	961	972	255	26	15	3	0	1612	1601	168	10	1576	1576	1577	195	12	15	2	0	0.000	0.000	0.000	0.000	0.000	0.000	0.000	0.000	0.000	0.000	0.000	0.000	0.000	0.000	-0.556	-0.840	1.551	1.587	3.881	3.162	0.058	80	560	100	-20	36	16	-21	25	4	Error	Error	Error	-20	36	-21	25	75165	128086	-0.125	0.123	0	0	0
1	16	21	"Blank"	"Blank"	8750	32780	100	1079	1094	277	25	1007	1007	1023	254	24	28	8	0	1702	1704	130	7	1674	1674	1692	185	10	8	2	0	0.000	0.000	0.000	0.000	0.000	0.000	0.000	0.000	0.000	0.000	0.000	0.000	0.000	0.000	2.571	2.900	3.256	3.361	4.201	31.575	0.001	80	560	100	72	28	100	87	30	117	Error	Error	1.363	72	28	87	30	87516	136302	0.280	0.065	0	0	0
1	17	21	"Blank"	"Blank"	9050	32780	100	1147	1141	276	24	1035	1035	1071	254	23	26	8	0	1780	1779	189	10	1771	1771	1775	196	11	11	2	0	0.000	0.000	0.000	0.000	0.000	0.000	0.000	0.000	0.000	0.000	0.000	0.000	0.000	0.000	12.444	13.250	1.442	1.521	3.669	46.960	0.000	80	560	100	112	9	121	106	8	114	Error	Error	3.637	112	9	106	8	91298	142350	0.276	0.020	0	0	0
1	18	21	"Blank"	"Blank"	9350	32780	100	1144	1149	235	20	1095	1095	1126	296	26	18	0	0	1863	1880	259	13	1850	1850	1871	284	15	8	3	0	0.000	0.000	0.000	0.000	0.000	0.000	0.000	0.000	0.000	0.000	0.000	0.000	0.000	0.000	3.769	1.800	1.198	1.373	4.124	1.295	0.045	80	560	100	49	13	62	54	30	84	Error	Error	1.914	49	13	54	30	91885	150390	0.078	0.032	0	0	0
