# Supplementary material for: Application of hybridization control probe to increase accuracy on ligation detection or minisequencing diagnostic microarrays
Source: BMC Res Notes. 2009 Dec 14;2:249. doi: 10.1186/1756-0500-2-249 (PMC2799435; doi:10.1186/1756-0500-2-249)
Supplement: Additional file 3 — Gpr_files. Zip-compressed file containing raw microarray data in GenePix results format (.gpr) and GAL (GenePix Array List) files. [file 1756-0500-2-249-S3.ZIP › gpr_files/slide5/lasi5_8-16.gpr]

ATF	1.0
30	76    
"Type=GenePix Results 3"
"DateTime=2009/04/29 14:56:44"
"Settings=C:\Axon\Data\HPV\290409\lasi5_1_16.gps"
"GalFile=C:\Axon\Data\HPV\ArrayIt_032009_InstiBioGalfile.gal"
"ArrayOfArrays=8-16"
"PixelSize=10"
"Wavelengths=532	488"
"ImageFiles=C:\Axon\Data\HPV\290409\lasi5_1-16.tif 2	C:\Axon\Data\HPV\290409\lasi5_1-16.tif 3"
"NormalizationMethod=None"
"NormalizationFactors=1	1"
"JpegImage="
"StdDev=Type 1"
"RatioFormulations=W1/W3 (#1/532)	W1/W4 (#1/488)	W3/W4 (532/488)"
"FeatureType=Circular"
"Barcode="
"BackgroundSubtraction=LocalFeature"
"ImageOrigin=0, 0"
"JpegOrigin=3720, 0"
"Creator=GenePix Pro 6.1.0.2"
"Scanner=GenePix 4200A 01 Autoloader [2]"
"FocusPosition=0"
"Temperature=24.4375"
"LinesAveraged=2"
"Comment="
"PMTGain=600	500"
"ScanPower=100	100"
"LaserPower=2.67883	2.56775"
"Filters=Standard Green	Standard Blue"
"ScanRegion=372,0,1916,6892"
"Supplier="
"Block"	"Column"	"Row"	"Name"	"ID"	"X"	"Y"	"Dia."	"F532 Median"	"F532 Mean"	"F532 SD"	"F532 CV"	"B532"	"B532 Median"	"B532 Mean"	"B532 SD"	"B532 CV"	"% > B532+1SD"	"% > B532+2SD"	"F532 % Sat."	"F488 Median"	"F488 Mean"	"F488 SD"	"F488 CV"	"B488"	"B488 Median"	"B488 Mean"	"B488 SD"	"B488 CV"	"% > B488+1SD"	"% > B488+2SD"	"F488 % Sat."	"Ratio of Medians (#1/532)"	"Ratio of Means (#1/532)"	"Median of Ratios (#1/532)"	"Mean of Ratios (#1/532)"	"Ratios SD (#1/532)"	"Rgn Ratio (#1/532)"	"Rgn R2 (#1/532)"	"Ratio of Medians (#1/488)"	"Ratio of Means (#1/488)"	"Median of Ratios (#1/488)"	"Mean of Ratios (#1/488)"	"Ratios SD (#1/488)"	"Rgn Ratio (#1/488)"	"Rgn R2 (#1/488)"	"Ratio of Medians (532/488)"	"Ratio of Means (532/488)"	"Median of Ratios (532/488)"	"Mean of Ratios (532/488)"	"Ratios SD (532/488)"	"Rgn Ratio (532/488)"	"Rgn R2 (532/488)"	"F Pixels"	"B Pixels"	"Circularity"	"Sum of Medians (#1/532)"	"Sum of Medians (#1/488)"	"Sum of Medians (532/488)"	"Sum of Means (#1/532)"	"Sum of Means (#1/488)"	"Sum of Means (532/488)"	"Log Ratio (#1/532)"	"Log Ratio (#1/488)"	"Log Ratio (532/488)"	"F532 Median - B532"	"F488 Median - B488"	"F532 Mean - B532"	"F488 Mean - B488"	"F532 Total Intensity"	"F488 Total Intensity"	"SNR 532"	"SNR 488"	"Flags"	"Normalize"	"Autoflag"
1	1	1	"A1"	"A1"	13170	26750	100	1295	1329	432	32	884	884	901	279	30	60	45	0	13216	10454	6212	59	1507	1507	1548	444	28	86	75	0	0.000	0.000	0.000	0.000	0.000	0.000	0.000	0.000	0.000	0.000	0.000	0.000	0.000	0.000	0.035	0.050	0.055	0.065	3.202	0.054	0.426	80	560	100	411	11709	12120	445	8947	9392	Error	Error	-4.832	411	11709	445	8947	106321	836320	1.534	20.059	0	0	0
1	2	1	"A1"	"A1"	13470	26740	100	1289	1425	966	67	875	875	913	292	31	61	38	0	12510	10266	7440	72	1538	1538	1583	381	24	76	71	0	0.000	0.000	0.000	0.000	0.000	0.000	0.000	0.000	0.000	0.000	0.000	0.000	0.000	0.000	0.038	0.063	0.059	0.067	3.744	0.053	0.304	80	560	100	414	10972	11386	550	8728	9278	Error	Error	-4.728	414	10972	550	8728	114022	821248	1.753	22.790	0	0	0
1	3	1	"A1"	"A1"	13770	26740	100	925	1005	404	40	825	825	859	262	30	30	15	0	7160	6259	4264	68	1485	1485	1537	577	37	67	62	0	0.000	0.000	0.000	0.000	0.000	0.000	0.000	0.000	0.000	0.000	0.000	0.000	0.000	0.000	0.018	0.038	0.067	0.104	10.334	0.039	0.167	80	560	100	100	5675	5775	180	4774	4954	Error	Error	-5.827	100	5675	180	4774	80383	500758	0.557	8.184	0	0	0
1	4	1	"A2"	"A2"	14070	26740	100	1031	1101	378	34	834	834	868	304	35	40	17	0	4074	5588	4208	75	1529	1529	1550	274	17	77	66	0	0.000	0.000	0.000	0.000	0.000	0.000	0.000	0.000	0.000	0.000	0.000	0.000	0.000	0.000	0.077	0.066	0.079	0.091	3.346	0.065	0.264	80	560	100	197	2545	2742	267	4059	4326	Error	Error	-3.691	197	2545	267	4059	88051	447035	0.766	14.737	0	0	0
1	5	1	"A2"	"A2"	14370	26740	100	928	982	318	32	830	830	853	255	29	31	12	0	3224	5182	4170	80	1509	1509	1541	278	18	72	61	0	0.000	0.000	0.000	0.000	0.000	0.000	0.000	0.000	0.000	0.000	0.000	0.000	0.000	0.000	0.057	0.041	0.064	0.106	5.808	0.049	0.248	80	560	100	98	1715	1813	152	3673	3825	Error	Error	-4.129	98	1715	152	3673	78567	414599	0.506	13.097	0	0	0
1	6	1	"A2"	"A2"	14670	26740	100	1029	1058	362	34	801	801	843	271	32	42	17	0	4028	5674	4514	79	1518	1518	1542	230	14	72	63	0	0.000	0.000	0.000	0.000	0.000	0.000	0.000	0.000	0.000	0.000	0.000	0.000	0.000	0.000	0.091	0.062	0.088	0.156	5.061	0.058	0.342	80	560	100	228	2510	2738	257	4156	4413	Error	Error	-3.461	228	2510	257	4156	84656	453943	0.793	17.965	0	0	0
1	7	1	"A3"	"A3"	14970	26740	100	1012	1127	362	32	815	815	847	314	37	40	20	0	5680	6920	5221	75	1533	1533	1590	632	39	73	66	0	0.000	0.000	0.000	0.000	0.000	0.000	0.000	0.000	0.000	0.000	0.000	0.000	0.000	0.000	0.048	0.058	0.067	0.082	4.454	0.045	0.350	80	560	100	197	4147	4344	312	5387	5699	Error	Error	-4.396	197	4147	312	5387	90130	553624	0.892	8.434	0	0	0
1	8	1	"A3"	"A3"	15270	26740	100	1134	1213	446	36	807	807	835	262	31	56	40	0	6599	9221	7533	81	1557	1557	1698	1151	67	66	55	0	0.000	0.000	0.000	0.000	0.000	0.000	0.000	0.000	0.000	0.000	0.000	0.000	0.000	0.000	0.065	0.053	0.065	0.110	5.774	0.048	0.555	80	560	100	327	5042	5369	406	7664	8070	Error	Error	-3.947	327	5042	406	7664	97030	737643	1.443	6.536	0	0	0
1	9	1	"A3"	"A3"	15570	26740	100	1240	1401	544	38	835	835	879	371	42	57	31	0	6927	9673	7518	77	1561	1561	1660	905	54	68	67	0	0.000	0.000	0.000	0.000	0.000	0.000	0.000	0.000	0.000	0.000	0.000	0.000	0.000	0.000	0.075	0.070	0.069	0.102	4.048	0.060	0.549	80	560	100	405	5366	5771	566	8112	8678	Error	Error	-3.728	405	5366	566	8112	112045	773800	1.407	8.854	0	0	0
1	10	1	"A4"	"A4"	15870	26740	100	733	748	267	35	838	838	899	573	63	2	1	0	2132	2481	1076	43	1584	1584	1666	641	38	46	41	0	0.000	0.000	0.000	0.000	0.000	0.000	0.000	0.000	0.000	0.000	0.000	0.000	0.000	0.000	-0.192	-0.100	0.407	0.333	7.014	0.070	0.078	80	560	100	-105	548	443	-90	897	807	Error	Error	Error	-105	548	-90	897	59840	198456	-0.264	1.271	0	0	0
1	11	1	"A4"	"A4"	16170	26740	100	1160	1477	1981	134	897	897	931	308	33	46	21	0	5203	6085	4231	69	1672	1672	1787	846	47	65	56	0	0.000	0.000	0.000	0.000	0.000	0.000	0.000	0.000	0.000	0.000	0.000	0.000	0.000	0.000	0.074	0.131	0.077	0.132	4.342	0.158	0.211	80	560	100	263	3531	3794	580	4413	4993	Error	Error	-3.747	263	3531	580	4413	118140	486766	1.773	5.080	0	0	0
1	12	1	"A4"	"A4"	16470	26740	100	1112	1179	361	30	922	922	959	331	34	35	17	0	6434	6587	4459	67	1692	1692	1817	792	43	68	61	0	0.000	0.000	0.000	0.000	0.000	0.000	0.000	0.000	0.000	0.000	0.000	0.000	0.000	0.000	0.040	0.053	0.061	0.089	4.059	0.052	0.385	80	560	100	190	4742	4932	257	4895	5152	Error	Error	-4.641	190	4742	257	4895	94343	526940	0.665	6.023	0	0	0
1	13	1	"A5"	"A5"	16770	26740	100	1028	1036	236	22	952	952	964	242	25	20	6	0	2655	3281	2017	61	1733	1733	1747	199	11	78	68	0	0.000	0.000	0.000	0.000	0.000	0.000	0.000	0.000	0.000	0.000	0.000	0.000	0.000	0.000	0.082	0.054	0.154	0.158	4.387	0.048	0.069	80	560	100	76	922	998	84	1548	1632	Error	Error	-3.601	76	922	84	1548	82879	262467	0.298	7.709	0	0	0
1	14	1	"A5"	"A5"	17070	26740	100	973	1000	279	27	1007	1007	1033	284	27	12	3	0	2677	3178	1623	51	1803	1803	1827	270	14	70	65	0	0.000	0.000	0.000	0.000	0.000	0.000	0.000	0.000	0.000	0.000	0.000	0.000	0.000	0.000	-0.039	-0.005	0.187	0.186	5.723	0.046	0.029	80	560	100	-34	874	840	-7	1375	1368	Error	Error	Error	-34	874	-7	1375	80034	254220	-0.116	5.004	0	0	0
1	15	1	"A5"	"A5"	17370	26740	100	1075	1083	306	28	1040	1040	1076	487	45	7	1	0	2803	3224	1514	46	1856	1856	1897	459	24	67	51	0	0.000	0.000	0.000	0.000	0.000	0.000	0.000	0.000	0.000	0.000	0.000	0.000	0.000	0.000	0.037	0.031	0.115	0.175	7.237	0.343	0.228	80	560	100	35	947	982	43	1368	1411	Error	Error	-4.758	35	947	43	1368	86657	257924	0.014	2.891	0	0	0
1	16	1	"A6"	"A6"	17670	26740	100	1379	1386	392	28	1094	1094	1121	308	27	48	16	0	8148	6844	3725	54	1937	1937	2009	589	29	70	67	0	0.000	0.000	0.000	0.000	0.000	0.000	0.000	0.000	0.000	0.000	0.000	0.000	0.000	0.000	0.046	0.060	0.075	0.109	4.700	0.065	0.357	80	560	100	285	6211	6496	292	4907	5199	Error	Error	-4.446	285	6211	292	4907	110893	547517	0.860	8.209	0	0	0
1	17	1	"A6"	"A6"	17970	26740	100	1417	1467	393	26	1173	1173	1244	902	72	6	0	0	8157	6945	3800	54	2043	2043	2143	748	34	71	63	0	0.000	0.000	0.000	0.000	0.000	0.000	0.000	0.000	0.000	0.000	0.000	0.000	0.000	0.000	0.040	0.060	0.067	0.087	3.684	0.074	0.118	80	560	100	244	6114	6358	294	4902	5196	Error	Error	-4.647	244	6114	294	4902	117393	555590	0.247	6.420	0	0	0
1	18	1	"A6"	"A6"	18270	26740	100	1620	1644	375	22	1292	1292	1299	295	22	52	23	0	8535	7605	3541	46	2214	2214	2268	557	24	81	76	0	0.000	0.000	0.000	0.000	0.000	0.000	0.000	0.000	0.000	0.000	0.000	0.000	0.000	0.000	0.052	0.065	0.077	0.083	3.852	0.064	0.277	80	560	100	328	6321	6649	352	5391	5743	Error	Error	-4.268	328	6321	352	5391	131537	608364	1.169	9.582	0	0	0
1	1	2	"A7"	"A7"	13170	27050	100	837	855	203	23	827	827	870	405	46	2	0	0	2166	2512	1200	47	1459	1459	1497	448	29	58	38	0	0.000	0.000	0.000	0.000	0.000	0.000	0.000	0.000	0.000	0.000	0.000	0.000	0.000	0.000	0.014	0.027	0.251	0.257	5.579	0.023	0.006	80	560	100	10	707	717	28	1053	1081	Error	Error	-6.144	10	707	28	1053	68403	200980	-0.037	2.266	0	0	0
1	2	2	"A7"	"A7"	13470	27040	100	872	880	297	33	802	802	824	249	30	21	8	0	2019	3028	2187	72	1469	1469	1546	506	32	52	41	0	0.000	0.000	0.000	0.000	0.000	0.000	0.000	0.000	0.000	0.000	0.000	0.000	0.000	0.000	0.127	0.050	0.331	0.338	6.616	0.047	0.103	80	560	100	70	550	620	78	1559	1637	Error	Error	-2.974	70	550	78	1559	70367	242232	0.225	2.929	0	0	0
1	3	2	"A7"	"A7"	13770	27040	100	822	858	277	32	790	790	870	1257	144	0	0	0	1989	2900	2152	74	1452	1452	1533	581	37	47	33	0	0.000	0.000	0.000	0.000	0.000	0.000	0.000	0.000	0.000	0.000	0.000	0.000	0.000	0.000	0.060	0.047	0.347	0.267	5.436	0.775	0.084	80	560	100	32	537	569	68	1448	1516	Error	Error	-4.069	32	537	68	1448	68667	232019	-0.010	2.353	0	0	0
1	4	2	"A8"	"A8"	14070	27040	100	984	1021	345	33	807	807	833	226	27	47	23	0	3120	6033	4940	81	1517	1517	1762	1647	93	48	45	0	0.000	0.000	0.000	0.000	0.000	0.000	0.000	0.000	0.000	0.000	0.000	0.000	0.000	0.000	0.110	0.047	0.065	0.121	5.557	0.045	0.419	80	560	100	177	1603	1780	214	4516	4730	Error	Error	-3.179	177	1603	214	4516	81649	482622	0.832	2.593	0	0	0
1	5	2	"A8"	"A8"	14370	27040	100	1013	1028	288	28	810	810	839	276	32	41	12	0	4051	5498	4227	76	1501	1501	1741	1314	75	52	50	0	0.000	0.000	0.000	0.000	0.000	0.000	0.000	0.000	0.000	0.000	0.000	0.000	0.000	0.000	0.080	0.055	0.071	0.102	4.712	0.048	0.330	80	560	100	203	2550	2753	218	3997	4215	Error	Error	-3.651	203	2550	218	3997	82227	439852	0.685	2.859	0	0	0
1	6	2	"A8"	"A8"	14670	27040	100	915	1041	411	39	787	787	861	649	75	23	1	0	4122	6337	5132	80	1502	1502	1864	1758	94	52	47	0	0.000	0.000	0.000	0.000	0.000	0.000	0.000	0.000	0.000	0.000	0.000	0.000	0.000	0.000	0.049	0.053	0.067	0.141	7.708	0.070	0.326	80	560	100	128	2620	2748	254	4835	5089	Error	Error	-4.355	128	2620	254	4835	83250	506920	0.277	2.544	0	0	0
1	7	2	"A9"	"A9"	14970	27040	100	932	965	265	27	780	780	815	316	38	27	6	0	5288	5020	3176	63	1501	1501	1573	672	42	63	62	0	0.000	0.000	0.000	0.000	0.000	0.000	0.000	0.000	0.000	0.000	0.000	0.000	0.000	0.000	0.040	0.053	0.059	0.085	7.049	0.050	0.130	80	560	100	152	3787	3939	185	3519	3704	Error	Error	-4.639	152	3787	185	3519	77196	401578	0.475	5.129	0	0	0
1	8	2	"A9"	"A9"	15270	27040	100	1070	1151	460	39	805	805	829	261	31	51	32	0	7439	6814	4784	70	1556	1556	1855	1566	84	58	56	0	0.000	0.000	0.000	0.000	0.000	0.000	0.000	0.000	0.000	0.000	0.000	0.000	0.000	0.000	0.045	0.066	0.078	0.138	5.040	0.053	0.406	80	560	100	265	5883	6148	346	5258	5604	Error	Error	-4.472	265	5883	346	5258	92051	545082	1.234	3.167	0	0	0
1	9	2	"A9"	"A9"	15570	27040	100	787	795	323	40	725	725	771	353	45	10	2	0	2502	3019	1703	56	1442	1442	1546	591	38	56	48	0	0.000	0.000	0.000	0.000	0.000	0.000	0.000	0.000	0.000	0.000	0.000	0.000	0.000	0.000	0.058	0.044	0.153	0.245	7.910	0.059	0.121	80	560	100	62	1060	1122	70	1577	1647	Error	Error	-4.096	62	1060	70	1577	63601	241508	0.068	2.492	0	0	0
1	10	2	"A10"	"A10"	15880	27040	100	1358	1374	433	31	889	889	906	255	28	67	43	0	9697	8143	4633	56	1627	1627	1664	420	25	83	76	0	0.000	0.000	0.000	0.000	0.000	0.000	0.000	0.000	0.000	0.000	0.000	0.000	0.000	0.000	0.058	0.074	0.074	0.097	2.984	0.061	0.430	80	560	100	469	8070	8539	485	6516	7001	Error	Error	-4.105	469	8070	485	6516	109891	651466	1.835	15.426	0	0	0
1	11	2	"A10"	"A10"	16180	27040	100	1055	1078	339	31	900	900	921	290	31	35	8	0	8797	6965	4255	61	1654	1654	1774	936	52	65	62	0	0.000	0.000	0.000	0.000	0.000	0.000	0.000	0.000	0.000	0.000	0.000	0.000	0.000	0.000	0.022	0.034	0.044	0.060	6.944	0.045	0.361	80	560	100	155	7143	7298	178	5311	5489	Error	Error	-5.526	155	7143	178	5311	86205	557183	0.541	5.546	0	0	0
1	12	2	"A10"	"A10"	16480	27040	100	1557	1657	699	42	951	951	1050	568	54	52	21	0	12143	9963	5540	55	1734	1734	2029	1870	92	71	68	0	0.000	0.000	0.000	0.000	0.000	0.000	0.000	0.000	0.000	0.000	0.000	0.000	0.000	0.000	0.058	0.086	0.087	0.108	3.795	0.064	0.250	80	560	100	606	10409	11015	706	8229	8935	Error	Error	-4.102	606	10409	706	8229	132562	797038	1.069	4.243	0	0	0
1	13	2	"A11"	"A11"	16780	27040	100	1049	1150	429	37	968	968	992	334	33	25	8	0	4329	5366	4004	74	1733	1733	1769	351	19	73	70	0	0.000	0.000	0.000	0.000	0.000	0.000	0.000	0.000	0.000	0.000	0.000	0.000	0.000	0.000	0.031	0.050	0.093	0.111	5.745	0.047	0.170	80	560	100	81	2596	2677	182	3633	3815	Error	Error	-5.002	81	2596	182	3633	91997	429257	0.473	10.248	0	0	0
1	14	2	"A11"	"A11"	17080	27040	100	1118	1232	374	30	991	991	1003	248	24	37	22	0	5068	6645	4949	74	1800	1800	1865	466	24	75	68	0	0.000	0.000	0.000	0.000	0.000	0.000	0.000	0.000	0.000	0.000	0.000	0.000	0.000	0.000	0.039	0.050	0.062	0.077	4.130	0.055	0.405	80	560	100	127	3268	3395	241	4845	5086	Error	Error	-4.686	127	3268	241	4845	98544	531613	0.923	10.258	0	0	0
1	15	2	"A11"	"A11"	17380	27040	100	1249	1305	363	27	1070	1070	1179	1034	87	1	0	0	5182	6478	4729	73	1869	1869	1989	835	41	71	65	0	0.000	0.000	0.000	0.000	0.000	0.000	0.000	0.000	0.000	0.000	0.000	0.000	0.000	0.000	0.054	0.051	0.070	0.090	6.341	0.047	0.174	80	560	100	179	3313	3492	235	4609	4844	Error	Error	-4.210	179	3313	235	4609	104390	518215	0.122	5.376	0	0	0
1	16	2	"A12"	"A12"	17680	27040	100	1302	1329	398	29	1107	1107	1124	284	25	40	18	0	4819	5933	3987	67	1940	1940	1972	367	18	77	70	0	0.000	0.000	0.000	0.000	0.000	0.000	0.000	0.000	0.000	0.000	0.000	0.000	0.000	0.000	0.068	0.056	0.078	0.100	5.785	0.064	0.315	80	560	100	195	2879	3074	222	3993	4215	Error	Error	-3.884	195	2879	222	3993	106299	474658	0.722	10.793	0	0	0
1	17	2	"A12"	"A12"	17980	27040	100	1396	1445	440	30	1175	1175	1195	296	24	43	18	0	6229	6845	4266	62	2053	2053	2118	601	28	75	68	0	0.000	0.000	0.000	0.000	0.000	0.000	0.000	0.000	0.000	0.000	0.000	0.000	0.000	0.000	0.053	0.056	0.075	0.102	6.926	0.060	0.306	80	560	100	221	4176	4397	270	4792	5062	Error	Error	-4.240	221	4176	270	4792	115607	547592	0.845	7.865	0	0	0
1	18	2	"A12"	"A12"	18280	27040	100	1456	1561	478	30	1269	1269	1300	295	22	40	27	0	6355	8381	5930	70	2207	2207	2282	602	26	76	71	0	0.000	0.000	0.000	0.000	0.000	0.000	0.000	0.000	0.000	0.000	0.000	0.000	0.000	0.000	0.045	0.047	0.065	0.062	3.870	0.058	0.519	80	560	100	187	4148	4335	292	6174	6466	Error	Error	-4.471	187	4148	292	6174	124885	670512	0.885	10.131	0	0	0
1	1	3	"A13"	"A13"	13170	27350	100	933	954	335	35	774	774	804	290	36	31	12	0	3529	3806	2256	59	1434	1434	1514	737	48	62	55	0	0.000	0.000	0.000	0.000	0.000	0.000	0.000	0.000	0.000	0.000	0.000	0.000	0.000	0.000	0.076	0.076	0.116	0.172	5.730	0.055	0.123	80	560	100	159	2095	2254	180	2372	2552	Error	Error	-3.720	159	2095	180	2372	76310	304451	0.517	3.110	0	0	0
1	2	3	"A13"	"A13"	13480	27350	100	940	1038	466	44	761	761	780	227	29	42	23	0	6882	5980	3396	56	1437	1437	1540	648	42	70	68	0	0.000	0.000	0.000	0.000	0.000	0.000	0.000	0.000	0.000	0.000	0.000	0.000	0.000	0.000	0.033	0.061	0.062	0.081	4.541	0.060	0.264	80	560	100	179	5445	5624	277	4543	4820	Error	Error	-4.927	179	5445	277	4543	83073	478419	1.137	6.852	0	0	0
1	3	3	"A13"	"A13"	13780	27340	100	980	1047	464	44	749	749	780	269	34	45	22	0	7490	6183	3677	59	1410	1410	1519	653	42	68	66	0	0.000	0.000	0.000	0.000	0.000	0.000	0.000	0.000	0.000	0.000	0.000	0.000	0.000	0.000	0.038	0.062	0.065	0.081	4.838	0.061	0.272	80	560	100	231	6080	6311	298	4773	5071	Error	Error	-4.718	231	6080	298	4773	83734	494646	0.993	7.142	0	0	0
1	4	3	"A14"	"A14"	14080	27340	100	1240	1268	482	38	753	753	773	229	29	68	51	0	13617	11016	7110	64	1447	1447	1497	564	37	73	70	0	0.000	0.000	0.000	0.000	0.000	0.000	0.000	0.000	0.000	0.000	0.000	0.000	0.000	0.000	0.040	0.054	0.058	0.080	3.708	0.049	0.525	80	560	100	487	12170	12657	515	9569	10084	Error	Error	-4.643	487	12170	515	9569	101407	881253	2.162	16.878	0	0	0
1	5	3	"A14"	"A14"	14380	27340	100	931	994	326	32	745	745	780	281	36	40	21	0	7587	6733	5136	76	1453	1453	1570	968	61	61	60	0	0.000	0.000	0.000	0.000	0.000	0.000	0.000	0.000	0.000	0.000	0.000	0.000	0.000	0.000	0.030	0.047	0.060	0.071	5.850	0.047	0.333	80	560	100	186	6134	6320	249	5280	5529	Error	Error	-5.043	186	6134	249	5280	79481	538660	0.762	5.334	0	0	0
1	6	3	"A14"	"A14"	14680	27340	100	1065	1146	417	36	764	764	787	296	37	50	35	0	14520	10404	7118	68	1464	1464	1621	1517	93	67	65	0	0.000	0.000	0.000	0.000	0.000	0.000	0.000	0.000	0.000	0.000	0.000	0.000	0.000	0.000	0.023	0.043	0.052	0.081	5.802	0.047	0.590	80	560	100	301	13056	13357	382	8940	9322	Error	Error	-5.439	301	13056	382	8940	91655	832357	1.213	5.790	0	0	0
1	7	3	"A15"	"A15"	14980	27340	100	1039	1072	456	42	747	747	780	293	37	50	16	0	8534	7610	4279	56	1490	1490	1544	497	32	80	71	0	0.000	0.000	0.000	0.000	0.000	0.000	0.000	0.000	0.000	0.000	0.000	0.000	0.000	0.000	0.041	0.053	0.052	0.067	3.650	0.061	0.092	80	560	100	292	7044	7336	325	6120	6445	Error	Error	-4.592	292	7044	325	6120	85755	608833	0.997	12.205	0	0	0
1	8	3	"A15"	"A15"	15280	27340	100	849	951	661	69	735	735	762	227	29	30	13	0	5768	5470	3429	62	1486	1486	1535	518	33	71	66	0	0.000	0.000	0.000	0.000	0.000	0.000	0.000	0.000	0.000	0.000	0.000	0.000	0.000	0.000	0.027	0.054	0.051	0.094	6.998	0.051	0.102	80	560	100	114	4282	4396	216	3984	4200	Error	Error	-5.231	114	4282	216	3984	76080	437631	0.833	7.597	0	0	0
1	9	3	"A15"	"A15"	15580	27340	100	1251	1288	459	35	803	803	814	211	25	67	51	0	12075	11098	7165	64	1559	1559	1658	817	49	71	70	0	0.000	0.000	0.000	0.000	0.000	0.000	0.000	0.000	0.000	0.000	0.000	0.000	0.000	0.000	0.043	0.051	0.052	0.062	3.173	0.047	0.529	80	560	100	448	10516	10964	485	9539	10024	Error	Error	-4.553	448	10516	485	9539	103010	887878	2.246	11.554	0	0	0
1	10	3	"A16"	"A16"	15880	27340	100	800	819	241	29	773	773	795	233	29	20	8	0	3699	3507	1357	38	1491	1491	1495	224	14	85	81	0	0.000	0.000	0.000	0.000	0.000	0.000	0.000	0.000	0.000	0.000	0.000	0.000	0.000	0.000	0.012	0.023	0.094	0.105	6.397	0.389	0.347	80	560	100	27	2208	2235	46	2016	2062	Error	Error	-6.354	27	2208	46	2016	65504	280560	0.103	8.982	0	0	0
1	11	3	"A16"	"A16"	16180	27340	100	1039	1110	283	25	839	839	850	282	33	42	15	0	4805	5223	2886	55	1556	1556	1593	389	24	83	77	0	0.000	0.000	0.000	0.000	0.000	0.000	0.000	0.000	0.000	0.000	0.000	0.000	0.000	0.000	0.062	0.074	0.091	0.087	3.724	0.057	0.290	80	560	100	200	3249	3449	271	3667	3938	Error	Error	-4.022	200	3249	271	3667	88772	417805	0.922	9.332	0	0	0
1	12	3	"A16"	"A16"	16480	27340	100	1010	1044	396	37	900	900	916	229	25	31	7	0	3701	4232	2344	55	1688	1688	1718	272	15	82	76	0	0.000	0.000	0.000	0.000	0.000	0.000	0.000	0.000	0.000	0.000	0.000	0.000	0.000	0.000	0.055	0.057	0.110	0.118	6.240	0.051	0.087	80	560	100	110	2013	2123	144	2544	2688	Error	Error	-4.194	110	2013	144	2544	83538	338524	0.559	9.243	0	0	0
1	13	3	"A17"	"A17"	16780	27340	100	1163	1234	390	31	918	918	939	264	28	48	31	0	7650	7039	3737	53	1727	1727	1763	691	39	73	72	0	0.000	0.000	0.000	0.000	0.000	0.000	0.000	0.000	0.000	0.000	0.000	0.000	0.000	0.000	0.041	0.059	0.079	0.099	4.636	0.065	0.364	80	560	100	245	5923	6168	316	5312	5628	Error	Error	-4.595	245	5923	316	5312	98690	563138	1.117	7.635	0	0	0
1	14	3	"A17"	"A17"	17080	27340	100	1336	1360	374	27	1040	1040	1392	3458	248	0	0	0	9697	8117	4142	51	1841	1841	2316	3764	162	68	51	0	0.000	0.000	0.000	0.000	0.000	0.000	0.000	0.000	0.000	0.000	0.000	0.000	0.000	0.000	0.038	0.051	0.061	0.073	3.934	0.059	0.398	80	560	100	296	7856	8152	320	6276	6596	Error	Error	-4.730	296	7856	320	6276	108811	649399	-0.009	1.541	0	0	0
1	15	3	"A17"	"A17"	17380	27340	100	1329	1427	663	46	1064	1064	1103	411	37	36	12	0	8559	7784	4256	54	1858	1858	1916	525	27	81	76	0	0.000	0.000	0.000	0.000	0.000	0.000	0.000	0.000	0.000	0.000	0.000	0.000	0.000	0.000	0.040	0.061	0.069	0.075	3.475	0.075	0.303	80	560	100	265	6701	6966	363	5926	6289	Error	Error	-4.660	265	6701	363	5926	114147	622729	0.788	11.177	0	0	0
1	16	3	"A18"	"A18"	17680	27340	100	1339	1389	352	25	1116	1116	1146	268	23	46	21	0	5436	5822	3238	55	1936	1936	1962	326	16	76	72	0	0.000	0.000	0.000	0.000	0.000	0.000	0.000	0.000	0.000	0.000	0.000	0.000	0.000	0.000	0.064	0.070	0.092	0.119	5.122	0.069	0.327	80	560	100	223	3500	3723	273	3886	4159	Error	Error	-3.972	223	3500	273	3886	111083	465724	0.907	11.840	0	0	0
1	17	3	"A18"	"A18"	17980	27340	100	1455	1482	270	18	1158	1158	1196	331	27	47	10	0	6755	6495	2493	38	2016	2016	2051	439	21	90	85	0	0.000	0.000	0.000	0.000	0.000	0.000	0.000	0.000	0.000	0.000	0.000	0.000	0.000	0.000	0.063	0.072	0.068	0.082	3.401	0.058	0.208	80	560	100	297	4739	5036	324	4479	4803	Error	Error	-3.996	297	4739	324	4479	118560	519580	0.864	10.123	0	0	0
1	18	3	"A18"	"A18"	18280	27340	100	1441	1493	436	29	1272	1272	1398	1813	129	1	0	0	5458	5600	2237	39	2185	2185	2276	1229	53	80	66	0	0.000	0.000	0.000	0.000	0.000	0.000	0.000	0.000	0.000	0.000	0.000	0.000	0.000	0.000	0.052	0.065	0.088	0.104	6.919	0.060	0.113	80	560	100	169	3273	3442	221	3415	3636	Error	Error	-4.276	169	3273	221	3415	119401	447966	0.052	2.705	0	0	0
1	1	4	"A19"	"A19"	13180	27650	100	861	949	405	42	734	734	772	312	40	31	11	0	6115	5019	2847	56	1428	1428	1492	589	39	63	63	0	0.000	0.000	0.000	0.000	0.000	0.000	0.000	0.000	0.000	0.000	0.000	0.000	0.000	0.000	0.027	0.060	0.080	0.096	5.818	0.056	0.138	80	560	100	127	4687	4814	215	3591	3806	Error	Error	-5.206	127	4687	215	3591	75930	401510	0.567	5.988	0	0	0
1	2	4	"A19"	"A19"	13480	27650	100	867	884	336	38	748	748	780	351	45	17	3	0	5369	4729	2907	61	1421	1421	1601	952	59	60	58	0	0.000	0.000	0.000	0.000	0.000	0.000	0.000	0.000	0.000	0.000	0.000	0.000	0.000	0.000	0.030	0.041	0.066	0.092	6.858	0.045	0.193	80	560	100	119	3948	4067	136	3308	3444	Error	Error	-5.052	119	3948	136	3308	70725	378335	0.296	3.286	0	0	0
1	3	4	"A19"	"A19"	13780	27650	100	936	978	365	37	722	722	760	278	36	38	10	0	7060	5623	3437	61	1439	1439	1561	856	54	63	62	0	0.000	0.000	0.000	0.000	0.000	0.000	0.000	0.000	0.000	0.000	0.000	0.000	0.000	0.000	0.038	0.061	0.055	0.099	5.581	0.040	0.159	80	560	100	214	5621	5835	256	4184	4440	Error	Error	-4.715	214	5621	256	4184	78275	449841	0.784	4.745	0	0	0
1	4	4	"A20"	"A20"	14080	27640	100	961	1046	418	39	731	731	771	287	37	46	21	0	6020	7391	6312	85	1457	1457	1595	1090	68	55	52	0	0.000	0.000	0.000	0.000	0.000	0.000	0.000	0.000	0.000	0.000	0.000	0.000	0.000	0.000	0.050	0.053	0.060	0.096	5.133	0.047	0.343	80	560	100	230	4563	4793	315	5934	6249	Error	Error	-4.310	230	4563	315	5934	83650	591292	0.958	5.317	0	0	0
1	5	4	"A20"	"A20"	14380	27640	100	933	1027	407	39	728	728	771	289	37	43	27	0	2871	7214	6419	88	1469	1469	1754	1506	85	50	48	0	0.000	0.000	0.000	0.000	0.000	0.000	0.000	0.000	0.000	0.000	0.000	0.000	0.000	0.000	0.146	0.052	0.073	0.143	5.470	0.049	0.554	80	560	100	205	1402	1607	299	5745	6044	Error	Error	-2.774	205	1402	299	5745	82133	577139	0.886	3.625	0	0	0
1	6	4	"A20"	"A20"	14680	27640	100	936	1062	765	72	741	741	767	259	33	41	21	0	4893	6317	4830	76	1474	1474	1730	1252	72	55	52	0	0.000	0.000	0.000	0.000	0.000	0.000	0.000	0.000	0.000	0.000	0.000	0.000	0.000	0.000	0.057	0.066	0.075	0.124	7.120	0.049	0.152	80	560	100	195	3419	3614	321	4843	5164	Error	Error	-4.132	195	3419	321	4843	84931	505331	1.139	3.664	0	0	0
1	7	4	"A21"	"A21"	14980	27640	100	1008	1044	361	34	733	733	747	245	32	51	30	0	6580	6175	4285	69	1464	1464	1501	479	31	70	66	0	0.000	0.000	0.000	0.000	0.000	0.000	0.000	0.000	0.000	0.000	0.000	0.000	0.000	0.000	0.054	0.066	0.075	0.100	5.165	0.061	0.346	80	560	100	275	5116	5391	311	4711	5022	Error	Error	-4.218	275	5116	311	4711	83499	493987	1.212	9.758	0	0	0
1	8	4	"A21"	"A21"	15280	27640	100	1006	1041	340	32	758	758	854	1618	189	0	0	0	7581	7586	6488	85	1510	1510	1789	2131	119	55	53	0	0.000	0.000	0.000	0.000	0.000	0.000	0.000	0.000	0.000	0.000	0.000	0.000	0.000	0.000	0.041	0.047	0.061	0.091	4.810	0.047	0.408	80	560	100	248	6071	6319	283	6076	6359	Error	Error	-4.614	248	6071	283	6076	83258	606901	0.116	2.720	0	0	0
1	9	4	"A21"	"A21"	15580	27640	100	1111	1123	402	35	805	805	826	256	30	53	30	0	7425	6728	5455	81	1543	1543	1698	853	50	57	53	0	0.000	0.000	0.000	0.000	0.000	0.000	0.000	0.000	0.000	0.000	0.000	0.000	0.000	0.000	0.052	0.061	0.081	0.152	7.403	0.054	0.429	80	560	100	306	5882	6188	318	5185	5503	Error	Error	-4.265	306	5882	318	5185	89861	538256	1.160	5.897	0	0	0
1	10	4	"A22"	"A22"	15890	27640	100	1140	1188	417	35	788	788	820	274	33	58	36	0	7465	7344	4761	64	1539	1539	1581	413	26	80	71	0	0.000	0.000	0.000	0.000	0.000	0.000	0.000	0.000	0.000	0.000	0.000	0.000	0.000	0.000	0.059	0.069	0.072	0.075	3.153	0.056	0.361	80	560	100	352	5926	6278	400	5805	6205	Error	Error	-4.073	352	5926	400	5805	95000	587527	1.343	13.954	0	0	0
1	11	4	"A22"	"A22"	16190	27640	100	1106	1116	313	28	814	814	832	244	29	55	27	0	6882	6744	4063	60	1618	1618	1646	445	27	77	73	0	0.000	0.000	0.000	0.000	0.000	0.000	0.000	0.000	0.000	0.000	0.000	0.000	0.000	0.000	0.055	0.059	0.072	0.084	3.932	0.056	0.381	80	560	100	292	5264	5556	302	5126	5428	Error	Error	-4.172	292	5264	302	5126	89309	539510	1.164	11.456	0	0	0
1	12	4	"A22"	"A22"	16490	27640	100	1155	1209	392	32	873	873	985	1665	169	0	0	0	7316	7760	5657	72	1646	1646	1820	1665	91	66	61	0	0.000	0.000	0.000	0.000	0.000	0.000	0.000	0.000	0.000	0.000	0.000	0.000	0.000	0.000	0.050	0.055	0.068	0.080	4.441	0.053	0.497	80	560	100	282	5670	5952	336	6114	6450	Error	Error	-4.330	282	5670	336	6114	96730	620795	0.135	3.568	0	0	0
1	13	4	"A23"	"A23"	16790	27640	100	1042	1093	315	28	873	873	892	223	25	45	26	0	5170	5741	4041	70	1692	1692	1703	188	11	81	76	0	0.000	0.000	0.000	0.000	0.000	0.000	0.000	0.000	0.000	0.000	0.000	0.000	0.000	0.000	0.049	0.054	0.094	0.097	4.489	0.047	0.241	80	560	100	169	3478	3647	220	4049	4269	Error	Error	-4.363	169	3478	220	4049	87478	459273	0.901	21.479	0	0	0
1	14	4	"A23"	"A23"	17090	27640	100	1154	1163	350	30	952	952	973	272	27	40	15	0	5377	5881	4499	76	1761	1761	1808	396	21	60	57	0	0.000	0.000	0.000	0.000	0.000	0.000	0.000	0.000	0.000	0.000	0.000	0.000	0.000	0.000	0.056	0.051	0.073	0.138	6.205	0.052	0.277	80	560	100	202	3616	3818	211	4120	4331	Error	Error	-4.162	202	3616	211	4120	93019	470452	0.699	10.285	0	0	0
1	15	4	"A23"	"A23"	17390	27640	100	1254	1267	363	28	1028	1028	1049	267	25	38	17	0	5108	5436	4159	76	1854	1854	1864	219	11	62	58	0	0.000	0.000	0.000	0.000	0.000	0.000	0.000	0.000	0.000	0.000	0.000	0.000	0.000	0.000	0.069	0.067	0.089	0.170	7.379	0.059	0.268	80	560	100	226	3254	3480	239	3582	3821	Error	Error	-3.848	226	3254	239	3582	101388	434915	0.816	16.311	0	0	0
1	16	4	"A24"	"A24"	17690	27640	100	1360	1449	504	34	1092	1092	1124	274	24	50	27	0	6551	5834	2811	48	1920	1920	1947	302	15	75	72	0	0.000	0.000	0.000	0.000	0.000	0.000	0.000	0.000	0.000	0.000	0.000	0.000	0.000	0.000	0.058	0.091	0.093	0.104	4.378	0.085	0.296	80	560	100	268	4631	4899	357	3914	4271	Error	Error	-4.111	268	4631	357	3914	115917	466746	1.186	12.871	0	0	0
1	17	4	"A24"	"A24"	17990	27640	100	1225	1274	322	25	1159	1159	1183	289	24	28	10	0	5183	4685	1890	40	2014	2014	2063	572	27	70	70	0	0.000	0.000	0.000	0.000	0.000	0.000	0.000	0.000	0.000	0.000	0.000	0.000	0.000	0.000	0.021	0.043	0.086	0.091	5.012	0.051	0.095	80	560	100	66	3169	3235	115	2671	2786	Error	Error	-5.585	66	3169	115	2671	101945	374798	0.315	4.584	0	0	0
1	18	4	"A24"	"A24"	18290	27640	100	1539	1606	325	20	1299	1299	1314	315	23	45	13	0	7364	6505	2626	40	2211	2211	2279	758	33	78	72	0	0.000	0.000	0.000	0.000	0.000	0.000	0.000	0.000	0.000	0.000	0.000	0.000	0.000	0.000	0.047	0.071	0.083	0.089	4.230	0.069	0.286	80	560	100	240	5153	5393	307	4294	4601	Error	Error	-4.424	240	5153	307	4294	128447	520431	0.927	5.575	0	0	0
1	1	5	"A25"	"A25"	13180	27950	100	914	978	339	34	729	729	748	216	28	46	25	0	5013	7051	5674	80	1412	1412	1494	856	57	70	68	0	0.000	0.000	0.000	0.000	0.000	0.000	0.000	0.000	0.000	0.000	0.000	0.000	0.000	0.000	0.051	0.044	0.054	0.077	4.674	0.046	0.507	80	560	100	185	3601	3786	249	5639	5888	Error	Error	-4.283	185	3601	249	5639	78231	564087	1.065	6.492	0	0	0
1	2	5	"A25"	"A25"	13490	27950	100	1030	1132	453	40	717	717	740	295	39	52	35	0	7945	10043	7880	78	1423	1423	1677	1603	95	70	66	0	0.000	0.000	0.000	0.000	0.000	0.000	0.000	0.000	0.000	0.000	0.000	0.000	0.000	0.000	0.048	0.048	0.054	0.077	3.696	0.048	0.531	80	560	100	313	6522	6835	415	8620	9035	Error	Error	-4.381	313	6522	415	8620	90548	803470	1.329	5.219	0	0	0
1	3	5	"A25"	"A25"	13790	27950	100	1017	1141	440	38	701	701	720	226	31	62	43	0	6813	9777	7553	77	1408	1408	1475	568	38	76	72	0	0.000	0.000	0.000	0.000	0.000	0.000	0.000	0.000	0.000	0.000	0.000	0.000	0.000	0.000	0.058	0.053	0.053	0.100	5.443	0.046	0.492	80	560	100	316	5405	5721	440	8369	8809	Error	Error	-4.096	316	5405	440	8369	91316	782189	1.863	14.616	0	0	0
1	4	5	"A26"	"A26"	14090	27950	100	1168	1195	466	38	706	706	771	479	62	47	10	0	9348	10136	6179	60	1430	1430	1505	635	42	80	78	0	0.000	0.000	0.000	0.000	0.000	0.000	0.000	0.000	0.000	0.000	0.000	0.000	0.000	0.000	0.058	0.056	0.057	0.063	2.800	0.053	0.443	80	560	100	462	7918	8380	489	8706	9195	Error	Error	-4.099	462	7918	489	8706	95627	810862	0.885	13.592	0	0	0
1	5	5	"A26"	"A26"	14390	27940	100	1059	1118	435	38	725	725	742	246	33	58	40	0	8998	9096	6271	68	1455	1455	1598	933	58	70	67	0	0.000	0.000	0.000	0.000	0.000	0.000	0.000	0.000	0.000	0.000	0.000	0.000	0.000	0.000	0.044	0.051	0.063	0.088	4.338	0.049	0.463	80	560	100	334	7543	7877	393	7641	8034	Error	Error	-4.497	334	7543	393	7641	89450	727676	1.528	8.036	0	0	0
1	6	5	"A26"	"A26"	14690	27940	100	1018	1095	432	39	694	694	727	266	36	56	37	0	9212	9178	6404	69	1462	1462	1555	837	53	70	68	0	0.000	0.000	0.000	0.000	0.000	0.000	0.000	0.000	0.000	0.000	0.000	0.000	0.000	0.000	0.042	0.052	0.061	0.077	5.231	0.051	0.513	80	560	100	324	7750	8074	401	7716	8117	Error	Error	-4.580	324	7750	401	7716	87583	734228	1.383	9.108	0	0	0
1	7	5	"A27"	"A27"	14990	27940	100	973	1036	355	34	714	714	810	1052	129	2	0	0	6021	7529	4958	65	1429	1429	1548	1108	71	78	77	0	0.000	0.000	0.000	0.000	0.000	0.000	0.000	0.000	0.000	0.000	0.000	0.000	0.000	0.000	0.056	0.053	0.057	0.072	4.253	0.051	0.432	80	560	100	259	4592	4851	322	6100	6422	Error	Error	-4.148	259	4592	322	6100	82866	602299	0.215	5.398	0	0	0
1	8	5	"A27"	"A27"	15290	27940	100	1060	1097	413	37	731	731	771	317	41	51	32	0	9749	9709	6836	70	1485	1485	1607	800	49	73	68	0	0.000	0.000	0.000	0.000	0.000	0.000	0.000	0.000	0.000	0.000	0.000	0.000	0.000	0.000	0.040	0.045	0.054	0.093	5.076	0.047	0.383	80	560	100	329	8264	8593	366	8224	8590	Error	Error	-4.651	329	8264	366	8224	87746	776731	1.028	10.128	0	0	0
1	9	5	"A27"	"A27"	15590	27940	100	984	1029	412	40	745	745	787	343	43	35	12	0	8294	8251	5213	63	1531	1531	1612	799	49	72	71	0	0.000	0.000	0.000	0.000	0.000	0.000	0.000	0.000	0.000	0.000	0.000	0.000	0.000	0.000	0.035	0.042	0.045	0.061	5.820	0.045	0.151	80	560	100	239	6763	7002	284	6720	7004	Error	Error	-4.823	239	6763	284	6720	82317	660069	0.706	8.309	0	0	0
1	10	5	"A28"	"A28"	15890	27940	100	987	1128	485	42	745	745	775	286	36	46	35	0	8560	10522	7771	73	1473	1473	1509	302	20	87	80	0	0.000	0.000	0.000	0.000	0.000	0.000	0.000	0.000	0.000	0.000	0.000	0.000	0.000	0.000	0.034	0.042	0.047	0.043	3.767	0.049	0.531	80	560	100	242	7087	7329	383	9049	9432	Error	Error	-4.872	242	7087	383	9049	90233	841761	1.234	29.844	0	0	0
1	11	5	"A28"	"A28"	16190	27940	100	1584	1519	594	39	785	785	806	239	29	70	62	0	20190	15715	9679	61	1599	1599	1702	819	48	77	72	0	0.000	0.000	0.000	0.000	0.000	0.000	0.000	0.000	0.000	0.000	0.000	0.000	0.000	0.000	0.043	0.052	0.054	0.063	2.712	0.049	0.693	80	560	100	799	18591	19390	734	14116	14850	Error	Error	-4.540	799	18591	734	14116	121510	1257225	2.983	17.110	0	0	0
1	12	5	"A28"	"A28"	16490	27940	100	1336	1333	490	36	793	793	828	243	29	67	55	0	17780	13396	8638	64	1610	1610	1715	930	54	70	70	0	0.000	0.000	0.000	0.000	0.000	0.000	0.000	0.000	0.000	0.000	0.000	0.000	0.000	0.000	0.034	0.046	0.047	0.068	3.918	0.043	0.581	80	560	100	543	16170	16713	540	11786	12326	Error	Error	-4.896	543	16170	540	11786	106646	1071665	2.078	12.560	0	0	0
1	13	5	"A29"	"A29"	16790	27940	100	1179	1308	728	55	860	860	874	248	28	58	30	0	8841	8637	5179	59	1663	1663	1674	234	13	88	85	0	0.000	0.000	0.000	0.000	0.000	0.000	0.000	0.000	0.000	0.000	0.000	0.000	0.000	0.000	0.044	0.064	0.056	0.076	4.408	0.063	0.312	80	560	100	319	7178	7497	448	6974	7422	Error	Error	-4.492	319	7178	448	6974	104606	690931	1.750	29.756	0	0	0
1	14	5	"A29"	"A29"	17090	27940	100	1241	1254	385	30	910	910	954	339	35	47	22	0	8035	8897	6051	68	1759	1759	1817	498	27	80	73	0	0.000	0.000	0.000	0.000	0.000	0.000	0.000	0.000	0.000	0.000	0.000	0.000	0.000	0.000	0.053	0.048	0.053	0.062	4.374	0.046	0.406	80	560	100	331	6276	6607	344	7138	7482	Error	Error	-4.245	331	6276	344	7138	100323	711797	0.885	14.217	0	0	0
1	15	5	"A29"	"A29"	17390	27940	100	1288	1345	402	29	1014	1014	1020	257	25	53	30	0	7631	8666	5730	66	1838	1838	1865	286	15	88	82	0	0.000	0.000	0.000	0.000	0.000	0.000	0.000	0.000	0.000	0.000	0.000	0.000	0.000	0.000	0.047	0.048	0.061	0.066	4.144	0.049	0.297	80	560	100	274	5793	6067	331	6828	7159	Error	Error	-4.402	274	5793	331	6828	107569	693262	1.265	23.780	0	0	0
1	16	5	"A30"	"A30"	17690	27940	100	1355	1485	531	35	1082	1082	1114	281	25	48	35	0	6653	8366	5718	68	1910	1910	1930	272	14	85	78	0	0.000	0.000	0.000	0.000	0.000	0.000	0.000	0.000	0.000	0.000	0.000	0.000	0.000	0.000	0.058	0.062	0.077	0.089	5.588	0.069	0.512	80	560	100	273	4743	5016	403	6456	6859	Error	Error	-4.119	273	4743	403	6456	118825	669253	1.320	23.662	0	0	0
1	17	5	"A30"	"A30"	17990	27940	100	1423	1465	424	28	1192	1192	1301	1404	107	1	0	0	6634	7251	4466	61	2011	2011	2077	708	34	72	71	0	0.000	0.000	0.000	0.000	0.000	0.000	0.000	0.000	0.000	0.000	0.000	0.000	0.000	0.000	0.050	0.052	0.069	0.078	4.220	0.056	0.269	80	560	100	231	4623	4854	273	5240	5513	Error	Error	-4.323	231	4623	273	5240	117186	580102	0.117	7.308	0	0	0
1	18	5	"A30"	"A30"	18290	27940	100	1635	1685	435	25	1288	1288	1340	771	57	12	2	0	7414	7870	4499	57	2201	2201	2241	558	24	85	77	0	0.000	0.000	0.000	0.000	0.000	0.000	0.000	0.000	0.000	0.000	0.000	0.000	0.000	0.000	0.067	0.070	0.082	0.088	3.794	0.065	0.338	80	560	100	347	5213	5560	397	5669	6066	Error	Error	-3.909	347	5213	397	5669	134838	629567	0.447	10.088	0	0	0
1	1	6	"A31"	"A31"	13190	28250	100	1172	1216	490	40	719	719	739	222	30	66	51	0	10379	11326	8494	74	1425	1425	1527	1110	72	68	61	0	0.000	0.000	0.000	0.000	0.000	0.000	0.000	0.000	0.000	0.000	0.000	0.000	0.000	0.000	0.051	0.050	0.056	0.082	3.275	0.047	0.622	80	560	100	453	8954	9407	497	9901	10398	Error	Error	-4.305	453	8954	497	9901	97277	906041	2.149	8.828	0	0	0
1	2	6	"A31"	"A31"	13490	28250	100	1077	1270	678	53	700	700	730	222	30	61	46	0	7309	10775	8813	81	1438	1438	1636	1331	81	66	58	0	0.000	0.000	0.000	0.000	0.000	0.000	0.000	0.000	0.000	0.000	0.000	0.000	0.000	0.000	0.064	0.061	0.064	0.099	4.505	0.052	0.524	80	560	100	377	5871	6248	570	9337	9907	Error	Error	-3.961	377	5871	570	9337	101603	861993	2.432	6.866	0	0	0
1	3	6	"A31"	"A31"	13790	28250	100	1267	1393	876	62	701	701	750	386	51	60	43	0	12800	12775	9797	76	1448	1448	1608	1223	76	67	66	0	0.000	0.000	0.000	0.000	0.000	0.000	0.000	0.000	0.000	0.000	0.000	0.000	0.000	0.000	0.050	0.061	0.053	0.087	4.819	0.064	0.567	80	560	100	566	11352	11918	692	11327	12019	Error	Error	-4.326	566	11352	692	11327	111426	1021968	1.666	9.131	0	0	0
1	4	6	"A32"	"A32"	14090	28250	100	906	1031	430	41	693	693	732	322	43	38	25	0	5794	9118	8031	88	1399	1399	1548	1279	82	66	63	0	0.000	0.000	0.000	0.000	0.000	0.000	0.000	0.000	0.000	0.000	0.000	0.000	0.000	0.000	0.048	0.044	0.046	0.056	3.546	0.044	0.575	80	560	100	213	4395	4608	338	7719	8057	Error	Error	-4.367	213	4395	338	7719	82478	729463	0.929	5.919	0	0	0
1	5	6	"A32"	"A32"	14390	28250	100	846	1012	431	42	710	710	741	267	36	43	32	0	4633	8767	8437	96	1441	1441	1780	2329	130	58	41	0	0.000	0.000	0.000	0.000	0.000	0.000	0.000	0.000	0.000	0.000	0.000	0.000	0.000	0.000	0.043	0.041	0.051	0.049	4.666	0.063	0.557	80	560	100	136	3192	3328	302	7326	7628	Error	Error	-4.553	136	3192	302	7326	80969	701343	1.015	3.000	0	0	0
1	6	6	"A32"	"A32"	14690	28240	100	889	1048	456	43	713	713	737	235	31	47	37	0	2702	9306	8938	96	1457	1457	1923	2517	130	46	43	0	0.000	0.000	0.000	0.000	0.000	0.000	0.000	0.000	0.000	0.000	0.000	0.000	0.000	0.000	0.141	0.043	0.058	0.100	5.965	0.044	0.681	80	560	100	176	1245	1421	335	7849	8184	Error	Error	-2.822	176	1245	335	7849	83855	744474	1.323	2.933	0	0	0
1	7	6	"A33"	"A33"	14990	28240	100	860	909	306	33	744	744	950	2309	243	0	0	0	3511	5235	4532	86	1470	1470	1676	2269	135	42	31	0	0.000	0.000	0.000	0.000	0.000	0.000	0.000	0.000	0.000	0.000	0.000	0.000	0.000	0.000	0.057	0.044	0.053	0.084	6.129	0.050	0.363	80	560	100	116	2041	2157	165	3765	3930	Error	Error	-4.137	116	2041	165	3765	72749	418817	-0.018	1.569	0	0	0
1	8	6	"A33"	"A33"	15290	28240	100	926	978	368	37	710	710	758	502	66	20	6	0	3771	5844	5448	93	1464	1464	1558	665	42	61	56	0	0.000	0.000	0.000	0.000	0.000	0.000	0.000	0.000	0.000	0.000	0.000	0.000	0.000	0.000	0.094	0.061	0.073	0.108	4.277	0.071	0.183	80	560	100	216	2307	2523	268	4380	4648	Error	Error	-3.417	216	2307	268	4380	78254	467493	0.438	6.445	0	0	0
1	9	6	"A33"	"A33"	15590	28240	100	820	891	342	38	720	720	763	300	39	32	8	0	3363	5961	5753	96	1490	1490	1558	429	27	61	58	0	0.000	0.000	0.000	0.000	0.000	0.000	0.000	0.000	0.000	0.000	0.000	0.000	0.000	0.000	0.053	0.038	0.063	0.097	5.861	0.044	0.295	80	560	100	100	1873	1973	171	4471	4642	Error	Error	-4.227	100	1873	171	4471	71242	476912	0.427	10.263	0	0	0
1	10	6	"A34"	"A34"	15900	28240	100	950	1028	437	42	722	722	777	413	53	26	8	0	5714	6719	4442	66	1493	1493	1543	407	26	81	78	0	0.000	0.000	0.000	0.000	0.000	0.000	0.000	0.000	0.000	0.000	0.000	0.000	0.000	0.000	0.054	0.059	0.073	0.077	3.569	0.055	0.352	80	560	100	228	4221	4449	306	5226	5532	Error	Error	-4.210	228	4221	306	5226	82218	537500	0.608	12.717	0	0	0
1	11	6	"A34"	"A34"	16200	28240	100	973	1036	404	38	742	742	789	384	48	33	8	0	6261	7610	5395	70	1537	1537	1598	441	27	81	77	0	0.000	0.000	0.000	0.000	0.000	0.000	0.000	0.000	0.000	0.000	0.000	0.000	0.000	0.000	0.049	0.048	0.058	0.065	4.478	0.054	0.427	80	560	100	231	4724	4955	294	6073	6367	Error	Error	-4.354	231	4724	294	6073	82909	608766	0.643	13.633	0	0	0
1	12	6	"A34"	"A34"	16500	28240	100	974	1053	328	31	771	771	793	249	31	46	26	0	6906	7423	5218	70	1594	1594	1674	648	38	80	73	0	0.000	0.000	0.000	0.000	0.000	0.000	0.000	0.000	0.000	0.000	0.000	0.000	0.000	0.000	0.038	0.048	0.057	0.079	4.295	0.047	0.410	80	560	100	203	5312	5515	282	5829	6111	Error	Error	-4.710	203	5312	282	5829	84225	593803	1.044	8.872	0	0	0
1	13	6	"A35"	"A35"	16800	28240	100	1460	1386	517	37	825	825	849	250	29	70	53	0	18008	13072	8187	62	1643	1643	1678	298	17	87	81	0	0.000	0.000	0.000	0.000	0.000	0.000	0.000	0.000	0.000	0.000	0.000	0.000	0.000	0.000	0.039	0.049	0.055	0.060	2.514	0.048	0.647	80	560	100	635	16365	17000	561	11429	11990	Error	Error	-4.688	635	16365	561	11429	110865	1045783	2.148	38.235	0	0	0
1	14	6	"A35"	"A35"	17100	28240	100	1328	1347	488	36	841	841	880	296	33	60	43	0	13306	11599	8142	70	1737	1737	1901	1093	57	71	66	0	0.000	0.000	0.000	0.000	0.000	0.000	0.000	0.000	0.000	0.000	0.000	0.000	0.000	0.000	0.042	0.051	0.053	0.090	3.942	0.050	0.581	80	560	100	487	11569	12056	506	9862	10368	Error	Error	-4.570	487	11569	506	9862	107752	927952	1.578	8.873	0	0	0
1	15	6	"A35"	"A35"	17400	28240	100	1303	1383	442	31	950	950	988	355	35	50	26	0	9766	11052	7224	65	1807	1807	1904	752	39	80	77	0	0.000	0.000	0.000	0.000	0.000	0.000	0.000	0.000	0.000	0.000	0.000	0.000	0.000	0.000	0.044	0.047	0.054	0.061	4.259	0.046	0.384	80	560	100	353	7959	8312	433	9245	9678	Error	Error	-4.495	353	7959	433	9245	110669	884176	1.113	12.165	0	0	0
1	16	6	"A36"	"A36"	17700	28240	100	1375	1437	410	28	1056	1056	1073	257	23	51	33	0	5986	8004	5793	72	1863	1863	1876	258	13	83	78	0	0.000	0.000	0.000	0.000	0.000	0.000	0.000	0.000	0.000	0.000	0.000	0.000	0.000	0.000	0.077	0.062	0.070	0.115	6.516	0.054	0.436	80	560	100	319	4123	4442	381	6141	6522	Error	Error	-3.692	319	4123	381	6141	114998	640347	1.416	23.752	0	0	0
1	17	6	"A36"	"A36"	18000	28240	100	1365	1474	465	31	1184	1184	1224	388	31	41	18	0	5406	7250	5222	72	2028	2028	2097	627	29	75	66	0	0.000	0.000	0.000	0.000	0.000	0.000	0.000	0.000	0.000	0.000	0.000	0.000	0.000	0.000	0.054	0.056	0.078	0.103	4.554	0.072	0.285	80	560	100	181	3378	3559	290	5222	5512	Error	Error	-4.222	181	3378	290	5222	117951	580015	0.644	8.219	0	0	0
1	18	6	"A36"	"A36"	18300	28240	100	1571	1602	353	22	1327	1327	1332	311	23	43	18	0	6316	7269	4257	58	2214	2214	2241	458	20	78	77	0	0.000	0.000	0.000	0.000	0.000	0.000	0.000	0.000	0.000	0.000	0.000	0.000	0.000	0.000	0.059	0.054	0.072	0.074	3.182	0.066	0.320	80	560	100	244	4102	4346	275	5055	5330	Error	Error	-4.071	244	4102	275	5055	128189	581487	0.868	10.978	0	0	0
1	1	7	"A37"	"A37"	13190	28550	100	1203	1180	399	33	699	699	731	254	34	66	48	0	9503	9530	5566	58	1452	1452	1517	549	36	86	80	0	0.000	0.000	0.000	0.000	0.000	0.000	0.000	0.000	0.000	0.000	0.000	0.000	0.000	0.000	0.063	0.060	0.063	0.070	2.601	0.058	0.485	80	560	100	504	8051	8555	481	8078	8559	Error	Error	-3.998	504	8051	481	8078	94395	762363	1.768	14.596	0	0	0
1	2	7	"A37"	"A37"	13500	28550	100	1165	1220	428	35	696	696	725	229	31	72	50	0	9118	9097	5142	56	1479	1479	1524	344	22	96	91	0	0.000	0.000	0.000	0.000	0.000	0.000	0.000	0.000	0.000	0.000	0.000	0.000	0.000	0.000	0.061	0.069	0.070	0.068	2.637	0.055	0.472	80	560	100	469	7639	8108	524	7618	8142	Error	Error	-4.026	469	7639	524	7618	97569	727742	2.162	22.015	0	0	0
1	3	7	"A37"	"A37"	13800	28550	100	1229	1247	402	32	687	687	712	229	32	77	56	0	8234	9231	5224	56	1470	1470	1512	335	22	95	90	0	0.000	0.000	0.000	0.000	0.000	0.000	0.000	0.000	0.000	0.000	0.000	0.000	0.000	0.000	0.080	0.072	0.073	0.073	2.952	0.059	0.480	80	560	100	542	6764	7306	560	7761	8321	Error	Error	-3.642	542	6764	560	7761	99750	738515	2.336	23.042	0	0	0
1	4	7	"A38"	"A38"	14100	28550	100	1367	1323	554	41	702	702	735	294	40	71	55	0	20686	15955	9639	60	1437	1437	1488	337	22	93	85	0	0.000	0.000	0.000	0.000	0.000	0.000	0.000	0.000	0.000	0.000	0.000	0.000	0.000	0.000	0.035	0.043	0.042	0.047	2.071	0.043	0.500	80	560	100	665	19249	19914	621	14518	15139	Error	Error	-4.855	665	19249	621	14518	105873	1276370	2.000	42.929	0	0	0
1	5	7	"A38"	"A38"	14400	28550	100	1402	1378	580	42	680	680	727	441	60	63	37	0	19523	16136	8783	54	1453	1453	1503	378	25	95	86	0	0.000	0.000	0.000	0.000	0.000	0.000	0.000	0.000	0.000	0.000	0.000	0.000	0.000	0.000	0.040	0.048	0.043	0.049	2.631	0.046	0.593	80	560	100	722	18070	18792	698	14683	15381	Error	Error	-4.645	722	18070	698	14683	110247	1290862	1.476	38.712	0	0	0
1	6	7	"A38"	"A38"	14700	28550	100	1507	1399	515	36	688	688	717	322	44	73	58	0	20810	16770	8806	52	1458	1458	1509	508	33	93	87	0	0.000	0.000	0.000	0.000	0.000	0.000	0.000	0.000	0.000	0.000	0.000	0.000	0.000	0.000	0.042	0.046	0.048	0.047	1.838	0.047	0.704	80	560	100	819	19352	20171	711	15312	16023	Error	Error	-4.562	819	19352	711	15312	111902	1341568	2.118	30.041	0	0	0
1	7	7	"A39"	"A39"	15000	28540	100	942	1029	344	33	701	701	747	299	40	43	21	0	5787	6958	5450	78	1478	1478	1527	409	26	83	75	0	0.000	0.000	0.000	0.000	0.000	0.000	0.000	0.000	0.000	0.000	0.000	0.000	0.000	0.000	0.056	0.060	0.073	0.085	3.031	0.045	0.353	80	560	100	241	4309	4550	328	5480	5808	Error	Error	-4.160	241	4309	328	5480	82302	556648	0.943	13.279	0	0	0
1	8	7	"A39"	"A39"	15300	28540	100	1032	1119	479	42	721	721	762	386	50	48	11	0	6896	8273	5461	66	1501	1501	1561	413	26	82	80	0	0.000	0.000	0.000	0.000	0.000	0.000	0.000	0.000	0.000	0.000	0.000	0.000	0.000	0.000	0.058	0.059	0.057	0.067	3.766	0.049	0.401	80	560	100	311	5395	5706	398	6772	7170	Error	Error	-4.117	311	5395	398	6772	89505	661870	0.925	16.252	0	0	0
1	9	7	"A39"	"A39"	15600	28540	100	936	1099	460	41	708	708	793	407	51	37	20	0	6778	8355	6114	73	1514	1514	1594	537	33	87	81	0	0.000	0.000	0.000	0.000	0.000	0.000	0.000	0.000	0.000	0.000	0.000	0.000	0.000	0.000	0.043	0.057	0.055	0.063	2.678	0.049	0.139	80	560	100	228	5264	5492	391	6841	7232	Error	Error	-4.529	228	5264	391	6841	87893	668426	0.752	12.590	0	0	0
1	10	7	"A40"	"A40"	15900	28540	100	990	1109	498	44	712	712	744	271	36	50	30	0	7374	8920	6538	73	1501	1501	1586	778	49	83	73	0	0.000	0.000	0.000	0.000	0.000	0.000	0.000	0.000	0.000	0.000	0.000	0.000	0.000	0.000	0.047	0.054	0.056	0.067	3.825	0.051	0.457	80	560	100	278	5873	6151	397	7419	7816	Error	Error	-4.401	278	5873	397	7419	88756	713580	1.347	9.427	0	0	0
1	11	7	"A40"	"A40"	16200	28540	100	880	926	318	34	734	734	765	256	33	38	12	0	5445	6879	4589	66	1546	1546	1601	410	25	87	80	0	0.000	0.000	0.000	0.000	0.000	0.000	0.000	0.000	0.000	0.000	0.000	0.000	0.000	0.000	0.037	0.036	0.048	0.069	3.970	0.041	0.189	80	560	100	146	3899	4045	192	5333	5525	Error	Error	-4.739	146	3899	192	5333	74080	550285	0.629	12.873	0	0	0
1	12	7	"A40"	"A40"	16500	28540	100	1080	1123	403	35	768	768	795	262	32	57	32	0	8649	9294	6564	70	1576	1576	1639	448	27	90	82	0	0.000	0.000	0.000	0.000	0.000	0.000	0.000	0.000	0.000	0.000	0.000	0.000	0.000	0.000	0.044	0.046	0.058	0.071	3.124	0.046	0.455	80	560	100	312	7073	7385	355	7718	8073	Error	Error	-4.503	312	7073	355	7718	89832	743559	1.252	17.087	0	0	0
1	13	7	"A41"	"A41"	16800	28540	100	1417	1400	456	32	779	779	811	253	31	73	65	0	20013	16016	7898	49	1645	1645	1686	334	19	97	91	0	0.000	0.000	0.000	0.000	0.000	0.000	0.000	0.000	0.000	0.000	0.000	0.000	0.000	0.000	0.035	0.043	0.046	0.044	2.363	0.043	0.593	80	560	100	638	18368	19006	621	14371	14992	Error	Error	-4.847	638	18368	621	14371	112016	1281305	2.328	42.904	0	0	0
1	14	7	"A41"	"A41"	17100	28540	100	997	1041	324	31	839	839	862	255	29	38	18	0	9067	8176	4280	52	1697	1697	1728	396	22	91	85	0	0.000	0.000	0.000	0.000	0.000	0.000	0.000	0.000	0.000	0.000	0.000	0.000	0.000	0.000	0.021	0.031	0.043	0.040	3.700	0.036	0.236	80	560	100	158	7370	7528	202	6479	6681	Error	Error	-5.544	158	7370	202	6479	83271	654048	0.702	16.283	0	0	0
1	15	7	"A41"	"A41"	17400	28540	100	1528	1493	502	33	914	914	1024	2013	196	0	0	0	14555	13064	7331	56	1780	1780	1808	378	20	96	91	0	0.000	0.000	0.000	0.000	0.000	0.000	0.000	0.000	0.000	0.000	0.000	0.000	0.000	0.000	0.048	0.051	0.053	0.056	1.858	0.050	0.590	80	560	100	614	12775	13389	579	11284	11863	Error	Error	-4.379	614	12775	579	11284	119416	1045138	0.233	29.778	0	0	0
1	16	7	"A42"	"A42"	17700	28540	100	1283	1343	422	31	1028	1028	1063	413	38	38	12	0	6076	7577	4825	63	1887	1887	1907	306	16	91	86	0	0.000	0.000	0.000	0.000	0.000	0.000	0.000	0.000	0.000	0.000	0.000	0.000	0.000	0.000	0.061	0.055	0.060	0.065	3.090	0.057	0.315	80	560	100	255	4189	4444	315	5690	6005	Error	Error	-4.038	255	4189	315	5690	107447	606156	0.678	18.529	0	0	0
1	17	7	"A42"	"A42"	18000	28540	100	1391	1446	348	24	1150	1150	1164	280	24	43	21	0	5920	7404	4889	66	2011	2011	2025	248	12	95	87	0	0.000	0.000	0.000	0.000	0.000	0.000	0.000	0.000	0.000	0.000	0.000	0.000	0.000	0.000	0.062	0.055	0.071	0.076	4.049	0.053	0.321	80	560	100	241	3909	4150	296	5393	5689	Error	Error	-4.020	241	3909	296	5393	115710	592308	1.007	21.690	0	0	0
1	18	7	"A42"	"A42"	18300	28540	100	1418	1439	391	27	1253	1253	1283	288	22	33	12	0	5075	6718	4290	63	2195	2195	2210	227	10	95	93	0	0.000	0.000	0.000	0.000	0.000	0.000	0.000	0.000	0.000	0.000	0.000	0.000	0.000	0.000	0.057	0.041	0.065	0.077	4.264	0.048	0.144	80	560	100	165	2880	3045	186	4523	4709	Error	Error	-4.126	165	2880	186	4523	115141	537435	0.542	19.859	0	0	0
1	1	8	"A43"	"A43"	13200	28850	100	1021	1079	413	38	719	719	733	214	29	58	42	0	6843	9255	6920	74	1451	1451	1524	822	53	73	70	0	0.000	0.000	0.000	0.000	0.000	0.000	0.000	0.000	0.000	0.000	0.000	0.000	0.000	0.000	0.056	0.046	0.050	0.066	5.204	0.046	0.552	80	560	100	302	5392	5694	360	7804	8164	Error	Error	-4.158	302	5392	360	7804	86320	740427	1.617	9.405	0	0	0
1	2	8	"A43"	"A43"	13500	28850	100	1010	1097	472	43	707	707	750	267	35	52	38	0	7219	10076	8331	82	1467	1467	1746	1896	108	62	55	0	0.000	0.000	0.000	0.000	0.000	0.000	0.000	0.000	0.000	0.000	0.000	0.000	0.000	0.000	0.053	0.045	0.055	0.080	4.909	0.044	0.542	80	560	100	303	5752	6055	390	8609	8999	Error	Error	-4.247	303	5752	390	8609	87766	806089	1.300	4.393	0	0	0
1	3	8	"A43"	"A43"	13800	28850	100	1206	1211	461	38	704	704	737	283	38	61	43	0	10438	11442	8396	73	1454	1454	1641	1346	82	68	67	0	0.000	0.000	0.000	0.000	0.000	0.000	0.000	0.000	0.000	0.000	0.000	0.000	0.000	0.000	0.056	0.051	0.056	0.080	3.374	0.049	0.620	80	560	100	502	8984	9486	507	9988	10495	Error	Error	-4.162	502	8984	507	9988	96911	915350	1.675	7.282	0	0	0
1	4	8	"A44"	"A44"	14100	28850	100	1208	1244	549	44	700	700	735	333	45	66	36	0	15556	12664	7367	58	1468	1468	1536	606	39	85	75	0	0.000	0.000	0.000	0.000	0.000	0.000	0.000	0.000	0.000	0.000	0.000	0.000	0.000	0.000	0.036	0.049	0.048	0.051	2.870	0.050	0.579	80	560	100	508	14088	14596	544	11196	11740	Error	Error	-4.793	508	14088	544	11196	99526	1013098	1.529	18.363	0	0	0
1	5	8	"A44"	"A44"	14400	28850	100	1092	1151	449	39	692	692	713	230	32	68	43	0	11530	10729	7168	66	1487	1487	1632	1113	68	70	68	0	0.000	0.000	0.000	0.000	0.000	0.000	0.000	0.000	0.000	0.000	0.000	0.000	0.000	0.000	0.040	0.050	0.049	0.057	3.202	0.049	0.547	80	560	100	400	10043	10443	459	9242	9701	Error	Error	-4.650	400	10043	459	9242	92053	858304	1.904	8.173	0	0	0
1	6	8	"A44"	"A44"	14700	28850	100	1034	1108	412	37	702	702	751	403	53	43	15	0	9603	9292	5811	62	1505	1505	1655	1078	65	70	70	0	0.000	0.000	0.000	0.000	0.000	0.000	0.000	0.000	0.000	0.000	0.000	0.000	0.000	0.000	0.041	0.052	0.058	0.072	3.254	0.051	0.299	80	560	100	332	8098	8430	406	7787	8193	Error	Error	-4.608	332	8098	406	7787	88601	743343	0.886	7.084	0	0	0
1	7	8	"A45"	"A45"	15000	28850	100	1024	1139	452	39	713	713	754	312	41	50	35	0	8553	10051	6421	63	1478	1478	1552	494	31	92	88	0	0.000	0.000	0.000	0.000	0.000	0.000	0.000	0.000	0.000	0.000	0.000	0.000	0.000	0.000	0.044	0.050	0.046	0.053	3.965	0.048	0.395	80	560	100	311	7075	7386	426	8573	8999	Error	Error	-4.508	311	7075	426	8573	91144	804081	1.234	17.204	0	0	0
1	8	8	"A45"	"A45"	15300	28840	100	1056	1091	435	39	748	748	1112	3336	300	0	0	0	7693	8153	5895	72	1569	1569	1869	1909	102	63	57	0	0.000	0.000	0.000	0.000	0.000	0.000	0.000	0.000	0.000	0.000	0.000	0.000	0.000	0.000	0.050	0.052	0.051	0.070	4.029	0.052	0.155	80	560	100	308	6124	6432	343	6584	6927	Error	Error	-4.313	308	6124	343	6584	87250	652251	-0.006	3.292	0	0	0
1	9	8	"A45"	"A45"	15600	28840	100	995	1156	724	62	705	705	762	404	53	41	18	0	7319	8625	6103	70	1552	1552	1715	981	57	76	71	0	0.000	0.000	0.000	0.000	0.000	0.000	0.000	0.000	0.000	0.000	0.000	0.000	0.000	0.000	0.050	0.064	0.077	0.071	3.983	0.064	0.345	80	560	100	290	5767	6057	451	7073	7524	Error	Error	-4.314	290	5767	451	7073	92452	690031	0.975	7.044	0	0	0
1	10	8	"A47"	"A47"	15910	28840	100	1237	1275	571	44	720	720	759	353	46	60	42	0	15992	12687	7895	62	1547	1547	1639	718	43	78	75	0	0.000	0.000	0.000	0.000	0.000	0.000	0.000	0.000	0.000	0.000	0.000	0.000	0.000	0.000	0.036	0.050	0.051	0.056	3.375	0.054	0.400	80	560	100	517	14445	14962	555	11140	11695	Error	Error	-4.804	517	14445	555	11140	102022	1014926	1.462	15.387	0	0	0
1	11	8	"A47"	"A47"	16210	28840	100	1316	1309	469	35	764	764	897	2373	264	0	0	0	14701	12700	8298	65	1596	1596	1759	995	56	73	70	0	0.000	0.000	0.000	0.000	0.000	0.000	0.000	0.000	0.000	0.000	0.000	0.000	0.000	0.000	0.042	0.049	0.057	0.077	4.113	0.100	0.033	80	560	100	552	13105	13657	545	11104	11649	Error	Error	-4.569	552	13105	545	11104	104725	1016000	0.174	10.996	0	0	0
1	12	8	"A47"	"A47"	16510	28840	100	1210	1220	386	31	761	761	803	337	41	61	31	0	15293	12195	7733	63	1613	1613	1756	875	49	75	70	0	0.000	0.000	0.000	0.000	0.000	0.000	0.000	0.000	0.000	0.000	0.000	0.000	0.000	0.000	0.033	0.043	0.046	0.062	2.920	0.044	0.470	80	560	100	449	13680	14129	459	10582	11041	Error	Error	-4.929	449	13680	459	10582	97583	975639	1.237	11.930	0	0	0
1	13	8	"A48"	"A48"	16810	28840	100	1309	1263	422	33	778	778	798	225	28	65	56	0	16305	13008	7509	57	1632	1632	1659	358	21	83	80	0	0.000	0.000	0.000	0.000	0.000	0.000	0.000	0.000	0.000	0.000	0.000	0.000	0.000	0.000	0.036	0.043	0.042	0.054	3.486	0.042	0.631	80	560	100	531	14673	15204	485	11376	11861	Error	Error	-4.788	531	14673	485	11376	101021	1040611	2.067	31.701	0	0	0
1	14	8	"A48"	"A48"	17110	28840	100	1377	1350	478	35	845	845	864	242	28	66	53	0	15177	12898	8261	64	1671	1671	1761	577	32	83	78	0	0.000	0.000	0.000	0.000	0.000	0.000	0.000	0.000	0.000	0.000	0.000	0.000	0.000	0.000	0.039	0.045	0.048	0.067	3.171	0.045	0.602	80	560	100	532	13506	14038	505	11227	11732	Error	Error	-4.666	532	13506	505	11227	108007	1031858	2.008	19.302	0	0	0
1	15	8	"A48"	"A48"	17410	28840	100	1375	1406	446	31	891	891	947	365	38	61	31	0	16362	12821	8013	62	1772	1772	1837	445	24	85	82	0	0.000	0.000	0.000	0.000	0.000	0.000	0.000	0.000	0.000	0.000	0.000	0.000	0.000	0.000	0.033	0.047	0.055	0.061	2.790	0.043	0.472	80	560	100	484	14590	15074	515	11049	11564	Error	Error	-4.914	484	14590	515	11049	112473	1025704	1.258	24.683	0	0	0
1	16	8	"A49"	"A49"	17710	28840	100	1322	1390	389	27	1030	1030	1066	363	34	45	18	0	8485	8503	4811	56	1893	1893	1930	344	17	86	77	0	0.000	0.000	0.000	0.000	0.000	0.000	0.000	0.000	0.000	0.000	0.000	0.000	0.000	0.000	0.044	0.054	0.066	0.075	4.755	0.049	0.424	80	560	100	292	6592	6884	360	6610	6970	Error	Error	-4.497	292	6592	360	6610	111233	680269	0.893	19.108	0	0	0
1	17	8	"A49"	"A49"	18010	28840	100	1446	1461	416	28	1126	1126	1164	306	26	50	22	0	7293	7376	4032	54	2012	2012	2020	254	12	85	81	0	0.000	0.000	0.000	0.000	0.000	0.000	0.000	0.000	0.000	0.000	0.000	0.000	0.000	0.000	0.061	0.062	0.078	0.096	5.248	0.062	0.318	80	560	100	320	5281	5601	335	5364	5699	Error	Error	-4.045	320	5281	335	5364	116911	590078	0.971	21.087	0	0	0
1	18	8	"A49"	"A49"	18310	28840	100	1539	1735	1270	73	1267	1267	1313	472	35	35	11	0	7658	8367	4710	56	2186	2186	2213	335	15	86	83	0	0.000	0.000	0.000	0.000	0.000	0.000	0.000	0.000	0.000	0.000	0.000	0.000	0.000	0.000	0.050	0.076	0.062	0.068	4.409	0.055	0.084	80	560	100	272	5472	5744	468	6181	6649	Error	Error	-4.330	272	5472	468	6181	138836	669375	0.894	18.370	0	0	0
1	1	9	"A50"	"A50"	13200	29150	100	888	1066	952	89	733	733	754	244	32	35	17	0	3947	5017	3631	72	1433	1433	1452	231	15	85	82	0	0.000	0.000	0.000	0.000	0.000	0.000	0.000	0.000	0.000	0.000	0.000	0.000	0.000	0.000	0.062	0.093	0.089	0.120	4.799	0.110	0.227	80	560	100	155	2514	2669	333	3584	3917	Error	Error	-4.020	155	2514	333	3584	85246	401344	1.279	15.433	0	0	0
1	2	9	"A50"	"A50"	13510	29150	100	898	912	261	28	715	715	820	1581	192	0	0	0	4808	5523	3640	65	1429	1429	1478	369	24	80	72	0	0.000	0.000	0.000	0.000	0.000	0.000	0.000	0.000	0.000	0.000	0.000	0.000	0.000	0.000	0.054	0.048	0.066	0.090	4.440	0.281	0.019	80	560	100	183	3379	3562	197	4094	4291	Error	Error	-4.207	183	3379	197	4094	72958	441848	0.058	10.962	0	0	0
1	3	9	"A50"	"A50"	13810	29150	100	834	944	347	36	688	688	719	263	36	40	18	0	5878	6891	4646	67	1444	1444	1468	313	21	85	83	0	0.000	0.000	0.000	0.000	0.000	0.000	0.000	0.000	0.000	0.000	0.000	0.000	0.000	0.000	0.033	0.047	0.049	0.056	4.259	0.044	0.308	80	560	100	146	4434	4580	256	5447	5703	Error	Error	-4.925	146	4434	256	5447	75538	551267	0.856	17.326	0	0	0
1	4	9	"A51"	"A51"	14110	29150	100	1020	1074	518	48	690	690	711	231	32	62	36	0	7855	7629	4035	52	1407	1407	1433	269	18	95	88	0	0.000	0.000	0.000	0.000	0.000	0.000	0.000	0.000	0.000	0.000	0.000	0.000	0.000	0.000	0.051	0.062	0.062	0.068	2.813	0.052	0.241	80	560	100	330	6448	6778	384	6222	6606	Error	Error	-4.288	330	6448	384	6222	85896	610291	1.571	23.033	0	0	0
1	5	9	"A51"	"A51"	14410	29150	100	1163	1282	646	50	703	703	720	237	32	65	48	0	11558	10904	6725	61	1471	1471	1514	323	21	92	88	0	0.000	0.000	0.000	0.000	0.000	0.000	0.000	0.000	0.000	0.000	0.000	0.000	0.000	0.000	0.046	0.061	0.064	0.064	2.845	0.067	0.437	80	560	100	460	10087	10547	579	9433	10012	Error	Error	-4.455	460	10087	579	9433	102535	872351	2.371	29.071	0	0	0
1	6	9	"A51"	"A51"	14710	29150	100	1361	1315	570	43	719	719	744	274	36	66	58	0	14290	11370	6807	59	1487	1487	1555	481	30	88	81	0	0.000	0.000	0.000	0.000	0.000	0.000	0.000	0.000	0.000	0.000	0.000	0.000	0.000	0.000	0.050	0.060	0.059	0.068	2.310	0.062	0.532	80	560	100	642	12803	13445	596	9883	10479	Error	Error	-4.318	642	12803	596	9883	105188	909599	2.084	20.405	0	0	0
1	7	9	"A52"	"A52"	15010	29150	100	1031	1097	386	35	705	705	732	312	42	51	27	0	9117	8804	4684	53	1490	1490	1526	374	24	93	90	0	0.000	0.000	0.000	0.000	0.000	0.000	0.000	0.000	0.000	0.000	0.000	0.000	0.000	0.000	0.043	0.054	0.049	0.051	2.681	0.053	0.363	80	560	100	326	7627	7953	392	7314	7706	Error	Error	-4.548	326	7627	392	7314	87772	704358	1.170	19.460	0	0	0
1	8	9	"A52"	"A52"	15310	29150	100	1260	1252	414	33	727	727	777	469	60	56	15	0	9386	9081	4473	49	1578	1578	1668	611	36	88	87	0	0.000	0.000	0.000	0.000	0.000	0.000	0.000	0.000	0.000	0.000	0.000	0.000	0.000	0.000	0.068	0.070	0.067	0.068	2.366	0.069	0.404	80	560	100	533	7808	8341	525	7503	8028	Error	Error	-3.873	533	7808	525	7503	100194	726511	1.013	12.133	0	0	0
1	9	9	"A52"	"A52"	15610	29140	100	1100	1111	374	33	711	711	746	272	36	57	33	0	8768	8297	5132	61	1584	1584	1664	525	31	78	73	0	0.000	0.000	0.000	0.000	0.000	0.000	0.000	0.000	0.000	0.000	0.000	0.000	0.000	0.000	0.054	0.060	0.064	0.074	3.821	0.061	0.395	80	560	100	389	7184	7573	400	6713	7113	Error	Error	-4.207	389	7184	400	6713	88909	663762	1.342	12.634	0	0	0
1	10	9	"A53"	"A53"	15910	29140	100	1222	1384	871	62	733	733	777	353	45	61	33	0	10413	10118	6222	61	1554	1554	1637	576	35	85	78	0	0.000	0.000	0.000	0.000	0.000	0.000	0.000	0.000	0.000	0.000	0.000	0.000	0.000	0.000	0.055	0.076	0.069	0.084	3.747	0.081	0.466	80	560	100	489	8859	9348	651	8564	9215	Error	Error	-4.179	489	8859	651	8564	110745	809433	1.720	14.724	0	0	0
1	11	9	"A53"	"A53"	16210	29140	100	1134	1243	836	67	724	724	771	363	47	55	26	0	9460	9093	5640	62	1569	1569	1668	715	42	77	71	0	0.000	0.000	0.000	0.000	0.000	0.000	0.000	0.000	0.000	0.000	0.000	0.000	0.000	0.000	0.052	0.069	0.059	0.069	3.392	0.070	0.378	80	560	100	410	7891	8301	519	7524	8043	Error	Error	-4.267	410	7891	519	7524	99464	727468	1.300	10.385	0	0	0
1	12	9	"A53"	"A53"	16510	29140	100	1113	1191	478	40	773	773	825	322	39	51	23	0	7838	8027	5413	67	1651	1651	1750	628	35	75	70	0	0.000	0.000	0.000	0.000	0.000	0.000	0.000	0.000	0.000	0.000	0.000	0.000	0.000	0.000	0.055	0.066	0.072	0.088	3.335	0.060	0.373	80	560	100	340	6187	6527	418	6376	6794	Error	Error	-4.186	340	6187	418	6376	95263	642190	1.137	9.995	0	0	0
1	13	9	"A54"	"A54"	16810	29140	100	1146	1168	404	34	796	796	840	311	37	53	26	0	8346	8805	5688	64	1646	1646	1733	514	29	83	75	0	0.000	0.000	0.000	0.000	0.000	0.000	0.000	0.000	0.000	0.000	0.000	0.000	0.000	0.000	0.052	0.052	0.063	0.068	2.636	0.049	0.386	80	560	100	350	6700	7050	372	7159	7531	Error	Error	-4.259	350	6700	372	7159	93477	704380	1.055	13.759	0	0	0
1	14	9	"A54"	"A54"	17110	29140	100	1073	1071	379	35	835	835	848	274	32	46	13	0	7192	7196	4521	62	1662	1662	1712	394	23	80	77	0	0.000	0.000	0.000	0.000	0.000	0.000	0.000	0.000	0.000	0.000	0.000	0.000	0.000	0.000	0.043	0.043	0.052	0.062	4.237	0.051	0.252	80	560	100	238	5530	5768	236	5534	5770	Error	Error	-4.538	238	5530	236	5534	85687	575703	0.814	13.919	0	0	0
1	15	9	"A54"	"A54"	17410	29140	100	1241	1213	411	33	892	892	921	322	34	52	18	0	6697	8215	5541	67	1761	1761	1797	399	22	81	73	0	0.000	0.000	0.000	0.000	0.000	0.000	0.000	0.000	0.000	0.000	0.000	0.000	0.000	0.000	0.071	0.050	0.060	0.082	3.189	0.048	0.303	80	560	100	349	4936	5285	321	6454	6775	Error	Error	-3.822	349	4936	321	6454	97054	657206	0.907	16.085	0	0	0
1	16	9	"A55"	"A55"	17710	29140	100	1196	1260	411	32	986	986	1001	247	24	47	25	0	5411	7173	5085	70	1828	1828	1849	282	15	83	78	0	0.000	0.000	0.000	0.000	0.000	0.000	0.000	0.000	0.000	0.000	0.000	0.000	0.000	0.000	0.059	0.051	0.063	0.087	4.390	0.061	0.410	80	560	100	210	3583	3793	274	5345	5619	Error	Error	-4.093	210	3583	274	5345	100792	573830	1.049	18.879	0	0	0
1	17	9	"A55"	"A55"	18010	29140	100	1276	1371	419	30	1120	1120	1131	272	24	41	20	0	5424	6382	4065	63	1958	1958	1995	349	17	81	76	0	0.000	0.000	0.000	0.000	0.000	0.000	0.000	0.000	0.000	0.000	0.000	0.000	0.000	0.000	0.045	0.057	0.074	0.086	5.212	0.053	0.246	80	560	100	156	3466	3622	251	4424	4675	Error	Error	-4.474	156	3466	251	4424	109717	510536	0.882	12.570	0	0	0
1	18	9	"A55"	"A55"	18310	29140	100	1466	1511	392	25	1280	1280	1308	338	25	35	15	0	5458	6845	4586	66	2190	2190	2263	640	28	75	65	0	0.000	0.000	0.000	0.000	0.000	0.000	0.000	0.000	0.000	0.000	0.000	0.000	0.000	0.000	0.057	0.050	0.079	0.107	7.914	0.049	0.218	80	560	100	186	3268	3454	231	4655	4886	Error	Error	-4.135	186	3268	231	4655	120901	547624	0.601	7.159	0	0	0
1	1	10	"A56"	"A56"	13210	29450	100	909	1087	487	44	725	725	753	226	30	46	36	0	4795	6556	5052	77	1468	1468	1568	821	52	66	62	0	0.000	0.000	0.000	0.000	0.000	0.000	0.000	0.000	0.000	0.000	0.000	0.000	0.000	0.000	0.055	0.071	0.090	0.120	5.972	0.063	0.458	80	560	100	184	3327	3511	362	5088	5450	Error	Error	-4.176	184	3327	362	5088	86997	524513	1.478	6.076	0	0	0
1	2	10	"A56"	"A56"	13510	29450	100	1018	1102	402	36	741	741	785	361	45	42	17	0	6262	7165	5450	76	1474	1474	1725	1357	78	57	53	0	0.000	0.000	0.000	0.000	0.000	0.000	0.000	0.000	0.000	0.000	0.000	0.000	0.000	0.000	0.058	0.063	0.072	0.132	5.189	0.062	0.413	80	560	100	277	4788	5065	361	5691	6052	Error	Error	-4.111	277	4788	361	5691	88193	573211	0.878	4.009	0	0	0
1	3	10	"A56"	"A56"	13810	29450	100	1094	1246	667	53	716	716	735	248	33	62	47	0	5959	6969	5107	73	1488	1488	1703	1221	71	63	60	0	0.000	0.000	0.000	0.000	0.000	0.000	0.000	0.000	0.000	0.000	0.000	0.000	0.000	0.000	0.085	0.097	0.114	0.134	3.339	0.088	0.594	80	560	100	378	4471	4849	530	5481	6011	Error	Error	-3.564	378	4471	530	5481	99707	557504	2.060	4.313	0	0	0
1	4	10	"A57"	"A57"	14110	29450	100	924	1009	440	43	711	711	734	257	35	41	23	0	5719	8340	7001	83	1449	1449	1510	475	31	78	73	0	0.000	0.000	0.000	0.000	0.000	0.000	0.000	0.000	0.000	0.000	0.000	0.000	0.000	0.000	0.050	0.043	0.055	0.072	4.037	0.050	0.520	80	560	100	213	4270	4483	298	6891	7189	Error	Error	-4.325	213	4270	298	6891	80737	667183	1.070	14.379	0	0	0
1	5	10	"A57"	"A57"	14410	29450	100	979	1057	395	37	686	686	720	249	34	55	37	0	7456	8346	6330	75	1453	1453	1538	666	43	71	67	0	0.000	0.000	0.000	0.000	0.000	0.000	0.000	0.000	0.000	0.000	0.000	0.000	0.000	0.000	0.049	0.054	0.060	0.102	4.409	0.050	0.458	80	560	100	293	6003	6296	371	6893	7264	Error	Error	-4.357	293	6003	371	6893	84595	667668	1.353	10.222	0	0	0
1	6	10	"A57"	"A57"	14710	29450	100	1066	1205	496	41	710	710	902	2128	235	0	0	0	8264	10280	7880	76	1539	1539	1741	1807	103	71	60	0	0.000	0.000	0.000	0.000	0.000	0.000	0.000	0.000	0.000	0.000	0.000	0.000	0.000	0.000	0.053	0.057	0.064	0.092	4.037	0.054	0.444	80	560	100	356	6725	7081	495	8741	9236	Error	Error	-4.240	356	6725	495	8741	96426	822399	0.142	4.726	0	0	0
1	7	10	"A58"	"A58"	15010	29450	100	1007	1254	1000	79	736	736	1275	4082	320	2	0	0	6905	9068	6659	73	1551	1551	2020	3590	177	63	41	0	0.000	0.000	0.000	0.000	0.000	0.000	0.000	0.000	0.000	0.000	0.000	0.000	0.000	0.000	0.051	0.069	0.051	0.056	4.142	0.072	0.289	80	560	100	271	5354	5625	518	7517	8035	Error	Error	-4.304	271	5354	518	7517	100280	725427	-0.005	1.963	0	0	0
1	8	10	"A58"	"A58"	15310	29450	100	1013	1111	629	56	707	707	889	1814	204	2	1	0	7092	8512	6837	80	1567	1567	1846	2041	110	62	52	0	0.000	0.000	0.000	0.000	0.000	0.000	0.000	0.000	0.000	0.000	0.000	0.000	0.000	0.000	0.055	0.058	0.063	0.090	3.862	0.079	0.156	80	560	100	306	5525	5831	404	6945	7349	Error	Error	-4.174	306	5525	404	6945	88903	680940	0.122	3.266	0	0	0
1	9	10	"A58"	"A58"	15610	29440	100	924	1006	392	38	725	725	774	317	40	33	22	0	3872	6416	5967	93	1627	1627	1834	1064	58	60	51	0	0.000	0.000	0.000	0.000	0.000	0.000	0.000	0.000	0.000	0.000	0.000	0.000	0.000	0.000	0.089	0.059	0.071	0.124	5.279	0.056	0.492	80	560	100	199	2245	2444	281	4789	5070	Error	Error	-3.496	199	2245	281	4789	80468	513245	0.732	4.306	0	0	0
1	10	10	"A59"	"A59"	15920	29440	100	1006	1084	405	37	744	744	774	284	36	47	33	0	8124	8600	6244	72	1582	1582	1675	624	37	68	65	0	0.000	0.000	0.000	0.000	0.000	0.000	0.000	0.000	0.000	0.000	0.000	0.000	0.000	0.000	0.040	0.048	0.058	0.085	4.595	0.054	0.535	80	560	100	262	6542	6804	340	7018	7358	Error	Error	-4.642	262	6542	340	7018	86708	688032	1.092	11.098	0	0	0
1	11	10	"A59"	"A59"	16220	29440	100	1074	1132	442	39	746	746	797	360	45	46	16	0	8617	9144	6327	69	1615	1615	1819	1102	60	70	70	0	0.000	0.000	0.000	0.000	0.000	0.000	0.000	0.000	0.000	0.000	0.000	0.000	0.000	0.000	0.047	0.051	0.046	0.067	4.133	0.053	0.338	80	560	100	328	7002	7330	386	7529	7915	Error	Error	-4.416	328	7002	386	7529	90530	731527	0.931	6.647	0	0	0
1	12	10	"A59"	"A59"	16520	29440	100	1128	1225	506	41	789	789	824	341	41	50	28	0	8126	9453	6814	72	1652	1652	1871	1054	56	67	66	0	0.000	0.000	0.000	0.000	0.000	0.000	0.000	0.000	0.000	0.000	0.000	0.000	0.000	0.000	0.052	0.056	0.056	0.072	3.585	0.050	0.410	80	560	100	339	6474	6813	436	7801	8237	Error	Error	-4.255	339	6474	436	7801	97967	756260	1.176	7.194	0	0	0
1	13	10	"A60"	"A60"	16820	29440	100	970	995	351	35	783	783	822	365	44	26	7	0	3578	4777	3512	73	1676	1676	1727	570	33	67	62	0	0.000	0.000	0.000	0.000	0.000	0.000	0.000	0.000	0.000	0.000	0.000	0.000	0.000	0.000	0.098	0.068	0.091	0.114	4.826	0.093	0.222	80	560	100	187	1902	2089	212	3101	3313	Error	Error	-3.346	187	1902	212	3101	79639	382184	0.474	5.351	0	0	0
1	14	10	"A60"	"A60"	17120	29440	100	889	950	332	34	817	817	847	325	38	17	5	0	3495	4830	3976	82	1666	1666	1729	532	30	70	61	0	0.000	0.000	0.000	0.000	0.000	0.000	0.000	0.000	0.000	0.000	0.000	0.000	0.000	0.000	0.039	0.042	0.063	0.094	5.860	0.050	0.171	80	560	100	72	1829	1901	133	3164	3297	Error	Error	-4.667	72	1829	133	3164	76037	386416	0.317	5.829	0	0	0
1	15	10	"A60"	"A60"	17420	29440	100	918	948	324	34	852	852	900	515	57	8	1	0	3260	4550	3504	77	1728	1728	1769	445	25	67	58	0	0.000	0.000	0.000	0.000	0.000	0.000	0.000	0.000	0.000	0.000	0.000	0.000	0.000	0.000	0.043	0.034	0.111	0.184	7.584	0.073	0.185	80	560	100	66	1532	1598	96	2822	2918	Error	Error	-4.537	66	1532	96	2822	75808	363980	0.093	6.249	0	0	0
1	16	10	"A61"	"A61"	17720	29440	100	1216	1216	335	27	917	917	956	274	28	55	25	0	8593	8358	5495	65	1805	1805	1856	343	18	81	68	0	0.000	0.000	0.000	0.000	0.000	0.000	0.000	0.000	0.000	0.000	0.000	0.000	0.000	0.000	0.044	0.046	0.052	0.082	4.336	0.043	0.393	80	560	100	299	6788	7087	299	6553	6852	Error	Error	-4.505	299	6788	299	6553	97281	668626	0.949	18.956	0	0	0
1	17	10	"A61"	"A61"	18020	29440	100	1386	1394	386	27	1108	1108	1136	307	27	46	23	0	7090	7477	4654	62	1965	1965	2018	367	18	80	76	0	0.000	0.000	0.000	0.000	0.000	0.000	0.000	0.000	0.000	0.000	0.000	0.000	0.000	0.000	0.054	0.052	0.072	0.081	4.583	0.057	0.339	80	560	100	278	5125	5403	286	5512	5798	Error	Error	-4.204	278	5125	286	5512	111529	598172	0.840	14.875	0	0	0
1	18	10	"A61"	"A61"	18320	29440	100	1533	1579	466	29	1297	1297	1314	303	23	45	16	0	5587	7245	4331	59	2214	2214	2254	420	18	83	81	0	0.000	0.000	0.000	0.000	0.000	0.000	0.000	0.000	0.000	0.000	0.000	0.000	0.000	0.000	0.070	0.056	0.059	0.078	4.458	0.050	0.254	80	560	100	236	3373	3609	282	5031	5313	Error	Error	-3.837	236	3373	282	5031	126344	579620	0.875	11.883	0	0	0
1	1	11	"A62"	"A62"	13210	29750	100	795	805	217	26	742	742	768	267	34	17	1	0	2815	2820	1093	38	1465	1465	1485	264	17	76	71	0	0.000	0.000	0.000	0.000	0.000	0.000	0.000	0.000	0.000	0.000	0.000	0.000	0.000	0.000	0.039	0.046	0.129	0.163	3.941	0.036	0.030	80	560	100	53	1350	1403	63	1355	1418	Error	Error	-4.671	53	1350	63	1355	64362	225636	0.139	5.057	0	0	0
1	2	11	"A62"	"A62"	13520	29750	100	884	921	291	31	761	761	778	253	32	33	15	0	3916	4442	2907	65	1469	1469	1514	372	24	77	75	0	0.000	0.000	0.000	0.000	0.000	0.000	0.000	0.000	0.000	0.000	0.000	0.000	0.000	0.000	0.050	0.054	0.083	0.102	3.604	0.060	0.289	80	560	100	123	2447	2570	160	2973	3133	Error	Error	-4.314	123	2447	160	2973	73709	355328	0.565	7.871	0	0	0
1	3	11	"A62"	"A62"	13820	29750	100	837	903	307	33	739	739	766	284	37	27	10	0	3364	4354	2785	63	1488	1488	1548	484	31	77	70	0	0.000	0.000	0.000	0.000	0.000	0.000	0.000	0.000	0.000	0.000	0.000	0.000	0.000	0.000	0.052	0.057	0.113	0.090	6.808	0.056	0.139	80	560	100	98	1876	1974	164	2866	3030	Error	Error	-4.259	98	1876	164	2866	72201	348320	0.482	5.798	0	0	0
1	4	11	"A63"	"A63"	14120	29750	100	1507	1437	606	42	719	719	755	364	48	75	55	0	17340	14392	7725	53	1473	1473	1520	428	28	91	83	0	0.000	0.000	0.000	0.000	0.000	0.000	0.000	0.000	0.000	0.000	0.000	0.000	0.000	0.000	0.050	0.056	0.055	0.068	2.249	0.053	0.606	80	560	100	788	15867	16655	718	12919	13637	Error	Error	-4.332	788	15867	718	12919	114989	1151389	1.874	30.075	0	0	0
1	5	11	"A63"	"A63"	14420	29750	100	1198	1164	404	34	719	719	751	340	45	58	31	0	15213	12031	7385	61	1478	1478	1538	472	30	86	81	0	0.000	0.000	0.000	0.000	0.000	0.000	0.000	0.000	0.000	0.000	0.000	0.000	0.000	0.000	0.035	0.042	0.044	0.055	2.790	0.044	0.599	80	560	100	479	13735	14214	445	10553	10998	Error	Error	-4.842	479	13735	445	10553	93095	962490	1.215	22.231	0	0	0
1	6	11	"A63"	"A63"	14720	29750	100	1258	1333	568	42	761	761	2654	9834	370	0	0	0	14201	12890	7097	55	1517	1517	2081	4129	198	80	63	0	0.000	0.000	0.000	0.000	0.000	0.000	0.000	0.000	0.000	0.000	0.000	0.000	0.000	0.000	0.039	0.050	0.046	0.053	2.886	1.651	0.218	80	560	100	497	12684	13181	572	11373	11945	Error	Error	-4.674	497	12684	572	11373	106674	1031234	-0.134	2.618	0	0	0
1	7	11	"A64"	"A64"	15020	29750	100	1317	1268	420	33	687	687	738	338	45	65	43	0	14600	12295	6452	52	1524	1524	1580	481	30	91	85	0	0.000	0.000	0.000	0.000	0.000	0.000	0.000	0.000	0.000	0.000	0.000	0.000	0.000	0.000	0.048	0.054	0.053	0.065	3.056	0.048	0.456	80	560	100	630	13076	13706	581	10771	11352	Error	Error	-4.375	630	13076	581	10771	101446	983638	1.568	22.277	0	0	0
1	8	11	"A64"	"A64"	15320	29750	100	1254	1193	453	37	741	741	786	330	41	57	33	0	12022	10824	5679	52	1581	1581	1657	630	38	85	81	0	0.000	0.000	0.000	0.000	0.000	0.000	0.000	0.000	0.000	0.000	0.000	0.000	0.000	0.000	0.049	0.049	0.057	0.062	3.359	0.053	0.395	80	560	100	513	10441	10954	452	9243	9695	Error	Error	-4.347	513	10441	452	9243	95421	865906	1.233	14.551	0	0	0
1	9	11	"A64"	"A64"	15620	29750	100	1236	1273	411	32	746	746	788	442	56	58	23	0	13609	12279	6494	52	1581	1581	1677	741	44	91	85	0	0.000	0.000	0.000	0.000	0.000	0.000	0.000	0.000	0.000	0.000	0.000	0.000	0.000	0.000	0.041	0.049	0.051	0.048	2.359	0.054	0.285	80	560	100	490	12028	12518	527	10698	11225	Error	Error	-4.617	490	12028	527	10698	101813	982301	1.097	14.308	0	0	0
1	10	11	"A65"	"A65"	15920	29740	100	983	1013	294	29	725	725	779	404	51	31	2	0	6050	5470	2208	40	1569	1569	1666	938	56	82	77	0	0.000	0.000	0.000	0.000	0.000	0.000	0.000	0.000	0.000	0.000	0.000	0.000	0.000	0.000	0.058	0.074	0.078	0.081	3.092	0.078	0.270	80	560	100	258	4481	4739	288	3901	4189	Error	Error	-4.118	258	4481	288	3901	81014	437603	0.579	4.055	0	0	0
1	11	11	"A65"	"A65"	16220	29740	100	1012	1023	338	33	756	756	818	460	56	28	3	0	9056	7961	4355	54	1596	1596	1699	570	33	83	81	0	0.000	0.000	0.000	0.000	0.000	0.000	0.000	0.000	0.000	0.000	0.000	0.000	0.000	0.000	0.034	0.042	0.050	0.047	3.354	0.057	0.187	80	560	100	256	7460	7716	267	6365	6632	Error	Error	-4.865	256	7460	267	6365	81831	636851	0.446	10.986	0	0	0
1	12	11	"A65"	"A65"	16520	29740	100	1005	1833	5161	281	786	786	835	418	50	33	8	0	7254	6656	2861	42	1635	1635	1728	582	33	85	83	0	0.000	0.000	0.000	0.000	0.000	0.000	0.000	0.000	0.000	0.000	0.000	0.000	0.000	0.000	0.039	0.209	0.070	0.072	4.328	0.754	0.089	80	560	100	219	5619	5838	1047	5021	6068	Error	Error	-4.681	219	5619	1047	5021	146667	532475	2.388	8.467	0	0	0
1	13	11	"A66"	"A66"	16820	29740	100	1156	1252	474	37	804	804	852	323	37	53	32	0	13762	11610	6822	58	1664	1664	1733	444	25	83	78	0	0.000	0.000	0.000	0.000	0.000	0.000	0.000	0.000	0.000	0.000	0.000	0.000	0.000	0.000	0.029	0.045	0.052	0.063	2.781	0.049	0.578	80	560	100	352	12098	12450	448	9946	10394	Error	Error	-5.103	352	12098	448	9946	100142	928802	1.238	22.245	0	0	0
1	14	11	"A66"	"A66"	17120	29740	100	1261	1332	583	43	803	803	837	383	45	57	26	0	10271	11618	7760	66	1680	1680	1793	697	38	81	75	0	0.000	0.000	0.000	0.000	0.000	0.000	0.000	0.000	0.000	0.000	0.000	0.000	0.000	0.000	0.053	0.053	0.061	0.078	4.639	0.056	0.587	80	560	100	458	8591	9049	529	9938	10467	Error	Error	-4.229	458	8591	529	9938	106527	929439	1.292	14.096	0	0	0
1	15	11	"A66"	"A66"	17420	29740	100	1273	1306	509	38	847	847	875	287	32	57	38	0	10534	10661	7289	68	1745	1745	1815	546	30	78	76	0	0.000	0.000	0.000	0.000	0.000	0.000	0.000	0.000	0.000	0.000	0.000	0.000	0.000	0.000	0.048	0.051	0.062	0.075	4.116	0.053	0.501	80	560	100	426	8789	9215	459	8916	9375	Error	Error	-4.367	426	8789	459	8916	104473	852840	1.502	16.201	0	0	0
1	16	11	"A67"	"A67"	17720	29740	100	1208	1262	416	32	916	916	949	320	33	47	21	0	6590	8469	6188	73	1811	1811	1854	393	21	78	76	0	0.000	0.000	0.000	0.000	0.000	0.000	0.000	0.000	0.000	0.000	0.000	0.000	0.000	0.000	0.061	0.052	0.060	0.064	3.721	0.053	0.450	80	560	100	292	4779	5071	346	6658	7004	Error	Error	-4.033	292	4779	346	6658	100941	677522	0.978	16.832	0	0	0
1	17	11	"A67"	"A67"	18020	29740	100	1303	1433	415	28	1070	1070	1105	332	30	37	25	0	5225	7656	5570	72	1940	1940	1989	374	18	81	77	0	0.000	0.000	0.000	0.000	0.000	0.000	0.000	0.000	0.000	0.000	0.000	0.000	0.000	0.000	0.071	0.064	0.069	0.081	3.931	0.063	0.336	80	560	100	233	3285	3518	363	5716	6079	Error	Error	-3.817	233	3285	363	5716	114660	612483	0.988	15.152	0	0	0
1	18	11	"A67"	"A67"	18320	29740	100	1557	1654	544	32	1278	1278	1601	2394	149	0	0	0	7937	8970	6193	69	2210	2210	2454	1652	67	72	55	0	0.000	0.000	0.000	0.000	0.000	0.000	0.000	0.000	0.000	0.000	0.000	0.000	0.000	0.000	0.049	0.056	0.077	0.103	3.863	0.331	0.162	80	560	100	279	5727	6006	376	6760	7136	Error	Error	-4.359	279	5727	376	6760	132296	717584	0.022	3.944	0	0	0
1	1	12	"A68"	"A68"	13220	30050	100	907	916	296	32	792	792	821	242	29	27	10	0	3747	4170	2540	60	1513	1513	1555	304	19	75	66	0	0.000	0.000	0.000	0.000	0.000	0.000	0.000	0.000	0.000	0.000	0.000	0.000	0.000	0.000	0.051	0.047	0.078	0.107	5.231	0.052	0.139	80	560	100	115	2234	2349	124	2657	2781	Error	Error	-4.280	115	2234	124	2657	73266	333639	0.393	8.602	0	0	0
1	2	12	"A68"	"A68"	13520	30050	100	860	888	264	29	776	776	790	234	29	30	8	0	3802	4921	3566	72	1548	1548	1662	535	32	68	66	0	0.000	0.000	0.000	0.000	0.000	0.000	0.000	0.000	0.000	0.000	0.000	0.000	0.000	0.000	0.037	0.033	0.070	0.099	5.109	0.038	0.173	80	560	100	84	2254	2338	112	3373	3485	Error	Error	-4.746	84	2254	112	3373	71074	393663	0.419	6.092	0	0	0
1	3	12	"A68"	"A68"	13820	30050	100	943	1052	458	43	760	760	783	297	37	36	22	0	4383	5576	4031	72	1544	1544	1622	547	33	67	60	0	0.000	0.000	0.000	0.000	0.000	0.000	0.000	0.000	0.000	0.000	0.000	0.000	0.000	0.000	0.064	0.072	0.090	0.121	6.318	0.070	0.415	80	560	100	183	2839	3022	292	4032	4324	Error	Error	-3.955	183	2839	292	4032	84183	446101	0.906	7.229	0	0	0
1	4	12	"A69"	"A69"	14120	30050	100	1098	1152	472	40	734	734	769	297	38	52	33	0	14217	11574	7844	67	1499	1499	1541	400	25	83	76	0	0.000	0.000	0.000	0.000	0.000	0.000	0.000	0.000	0.000	0.000	0.000	0.000	0.000	0.000	0.029	0.041	0.045	0.060	3.993	0.041	0.493	80	560	100	364	12718	13082	418	10075	10493	Error	Error	-5.127	364	12718	418	10075	92128	925943	1.290	25.083	0	0	0
1	5	12	"A69"	"A69"	14420	30050	100	1008	1083	449	41	718	718	762	409	53	41	13	0	10858	10062	7196	71	1510	1510	1671	1222	73	66	65	0	0.000	0.000	0.000	0.000	0.000	0.000	0.000	0.000	0.000	0.000	0.000	0.000	0.000	0.000	0.031	0.043	0.040	0.052	3.821	0.039	0.405	80	560	100	290	9348	9638	365	8552	8917	Error	Error	-5.011	290	9348	365	8552	86606	804920	0.785	6.867	0	0	0
1	6	12	"A69"	"A69"	14720	30050	100	1134	1137	449	39	721	721	766	339	44	56	31	0	10870	11085	8511	76	1537	1537	1828	1841	100	61	60	0	0.000	0.000	0.000	0.000	0.000	0.000	0.000	0.000	0.000	0.000	0.000	0.000	0.000	0.000	0.044	0.044	0.047	0.071	4.166	0.046	0.455	80	560	100	413	9333	9746	416	9548	9964	Error	Error	-4.498	413	9333	416	9548	90987	886805	1.094	5.028	0	0	0
1	7	12	"A70"	"A70"	15020	30050	100	935	1068	552	51	716	716	753	354	47	40	16	0	6487	7259	5027	69	1518	1518	1578	454	28	80	78	0	0.000	0.000	0.000	0.000	0.000	0.000	0.000	0.000	0.000	0.000	0.000	0.000	0.000	0.000	0.044	0.061	0.057	0.075	3.773	0.061	0.344	80	560	100	219	4969	5188	352	5741	6093	Error	Error	-4.504	219	4969	352	5741	85465	580697	0.890	12.513	0	0	0
1	8	12	"A70"	"A70"	15320	30050	100	1034	1104	376	34	748	748	813	412	50	40	11	0	7413	8766	6091	69	1576	1576	1694	647	38	80	73	0	0.000	0.000	0.000	0.000	0.000	0.000	0.000	0.000	0.000	0.000	0.000	0.000	0.000	0.000	0.049	0.050	0.050	0.070	4.712	0.050	0.296	80	560	100	286	5837	6123	356	7190	7546	Error	Error	-4.351	286	5837	356	7190	88316	701284	0.706	10.930	0	0	0
1	9	12	"A70"	"A70"	15620	30050	100	991	1074	454	42	767	767	821	445	54	31	10	0	5755	8064	5801	71	1613	1613	1742	691	39	77	76	0	0.000	0.000	0.000	0.000	0.000	0.000	0.000	0.000	0.000	0.000	0.000	0.000	0.000	0.000	0.054	0.048	0.052	0.058	3.110	0.052	0.300	80	560	100	224	4142	4366	307	6451	6758	Error	Error	-4.209	224	4142	307	6451	85929	645122	0.569	9.149	0	0	0
1	10	12	"A71"	"A71"	15930	30050	100	1333	1358	704	51	743	743	792	363	45	57	45	0	15483	12654	7357	58	1605	1605	1671	566	33	81	78	0	0.000	0.000	0.000	0.000	0.000	0.000	0.000	0.000	0.000	0.000	0.000	0.000	0.000	0.000	0.043	0.056	0.052	0.060	2.824	0.063	0.445	80	560	100	590	13878	14468	615	11049	11664	Error	Error	-4.556	590	13878	615	11049	108633	1012285	1.559	19.405	0	0	0
1	11	12	"A71"	"A71"	16230	30040	100	1077	1170	430	36	783	783	844	491	58	33	8	0	8041	10483	7787	74	1642	1642	1804	896	49	73	70	0	0.000	0.000	0.000	0.000	0.000	0.000	0.000	0.000	0.000	0.000	0.000	0.000	0.000	0.000	0.046	0.044	0.048	0.073	4.097	0.053	0.397	80	560	100	294	6399	6693	387	8841	9228	Error	Error	-4.444	294	6399	387	8841	93561	838629	0.664	9.686	0	0	0
1	12	12	"A71"	"A71"	16530	30040	100	1312	1301	458	35	786	786	832	328	39	65	33	0	8811	10577	7620	72	1694	1694	1922	1496	77	70	66	0	0.000	0.000	0.000	0.000	0.000	0.000	0.000	0.000	0.000	0.000	0.000	0.000	0.000	0.000	0.074	0.058	0.059	0.092	4.655	0.045	0.499	80	560	100	526	7117	7643	515	8883	9398	Error	Error	-3.758	526	7117	515	8883	104040	846153	1.430	5.785	0	0	0
1	13	12	"A72"	"A72"	16830	30040	100	1082	1275	719	56	798	798	838	376	44	40	18	0	6916	7368	5670	76	1679	1679	1787	828	46	67	65	0	0.000	0.000	0.000	0.000	0.000	0.000	0.000	0.000	0.000	0.000	0.000	0.000	0.000	0.000	0.054	0.084	0.092	0.139	4.908	0.084	0.394	80	560	100	284	5237	5521	477	5689	6166	Error	Error	-4.205	284	5237	477	5689	101996	589452	1.162	6.740	0	0	0
1	14	12	"A72"	"A72"	17130	30040	100	1118	1203	483	40	805	805	864	467	54	38	13	0	7430	8643	5892	68	1750	1750	1949	1087	55	70	63	0	0.000	0.000	0.000	0.000	0.000	0.000	0.000	0.000	0.000	0.000	0.000	0.000	0.000	0.000	0.055	0.058	0.059	0.070	3.023	0.065	0.226	80	560	100	313	5680	5993	398	6893	7291	Error	Error	-4.182	313	5680	398	6893	96228	691438	0.726	6.158	0	0	0
1	15	12	"A72"	"A72"	17430	30040	100	1152	1275	495	38	866	866	901	323	35	45	31	0	7665	8443	5888	69	1769	1769	1890	843	44	71	68	0	0.000	0.000	0.000	0.000	0.000	0.000	0.000	0.000	0.000	0.000	0.000	0.000	0.000	0.000	0.049	0.061	0.061	0.088	3.631	0.066	0.296	80	560	100	286	5896	6182	409	6674	7083	Error	Error	-4.366	286	5896	409	6674	101967	675467	1.158	7.773	0	0	0
1	16	12	"A73"	"A73"	17730	30040	100	983	1038	421	40	956	956	990	317	32	11	5	0	2553	2993	1547	51	1839	1839	1880	378	20	66	43	0	0.000	0.000	0.000	0.000	0.000	0.000	0.000	0.000	0.000	0.000	0.000	0.000	0.000	0.000	0.038	0.071	0.215	0.289	6.411	0.095	0.060	80	560	100	27	714	741	82	1154	1236	Error	Error	-4.725	27	714	82	1154	83014	239445	0.151	2.944	0	0	0
1	17	12	"A73"	"A73"	18030	30040	100	1132	1209	419	34	1093	1093	1138	332	29	20	5	0	2556	3269	1834	56	1976	1976	2001	368	18	66	45	0	0.000	0.000	0.000	0.000	0.000	0.000	0.000	0.000	0.000	0.000	0.000	0.000	0.000	0.000	0.067	0.090	0.205	0.264	4.771	0.096	0.108	80	560	100	39	580	619	116	1293	1409	Error	Error	-3.895	39	580	116	1293	96684	261497	0.214	3.446	0	0	0
1	18	12	"A73"	"A73"	18330	30040	100	1330	1404	346	24	1266	1266	1307	327	25	21	7	0	3059	3417	1486	43	2219	2219	2225	354	15	68	58	0	0.000	0.000	0.000	0.000	0.000	0.000	0.000	0.000	0.000	0.000	0.000	0.000	0.000	0.000	0.076	0.115	0.286	0.262	3.466	0.112	0.067	80	560	100	64	840	904	138	1198	1336	Error	Error	-3.714	64	840	138	1198	112295	273373	0.297	3.367	0	0	0
1	1	13	"A74"	"A74"	13220	30350	100	1394	1328	433	32	789	789	817	243	29	68	55	0	13813	11457	6972	60	1513	1513	1561	489	31	80	76	0	0.000	0.000	0.000	0.000	0.000	0.000	0.000	0.000	0.000	0.000	0.000	0.000	0.000	0.000	0.049	0.054	0.057	0.067	2.768	0.050	0.532	80	560	100	605	12300	12905	539	9944	10483	Error	Error	-4.346	605	12300	539	9944	106202	916569	2.103	20.237	0	0	0
1	2	13	"A74"	"A74"	13530	30350	100	1367	1324	480	36	810	810	859	393	45	58	28	0	12712	10694	6776	63	1588	1588	1672	660	39	78	73	0	0.000	0.000	0.000	0.000	0.000	0.000	0.000	0.000	0.000	0.000	0.000	0.000	0.000	0.000	0.050	0.056	0.062	0.083	3.081	0.054	0.584	80	560	100	557	11124	11681	514	9106	9620	Error	Error	-4.320	557	11124	514	9106	105918	855542	1.183	13.670	0	0	0
1	3	13	"A74"	"A74"	13830	30350	100	1317	1275	459	36	757	757	785	235	29	70	56	0	14546	11485	7164	62	1551	1551	1600	424	26	81	80	0	0.000	0.000	0.000	0.000	0.000	0.000	0.000	0.000	0.000	0.000	0.000	0.000	0.000	0.000	0.043	0.052	0.059	0.071	2.990	0.051	0.592	80	560	100	560	12995	13555	518	9934	10452	Error	Error	-4.536	560	12995	518	9934	102015	918771	2.085	23.314	0	0	0
1	4	13	"A75"	"A75"	14130	30350	100	1456	1437	507	35	758	758	789	270	34	77	60	0	14150	11789	6009	50	1530	1530	1564	267	17	93	87	0	0.000	0.000	0.000	0.000	0.000	0.000	0.000	0.000	0.000	0.000	0.000	0.000	0.000	0.000	0.055	0.066	0.067	0.064	2.374	0.065	0.600	80	560	100	698	12620	13318	679	10259	10938	Error	Error	-4.176	698	12620	679	10259	114934	943080	2.400	38.296	0	0	0
1	5	13	"A75"	"A75"	14430	30350	100	1410	1392	494	35	754	754	814	660	81	48	3	0	12483	11298	5277	46	1567	1567	1647	546	33	92	87	0	0.000	0.000	0.000	0.000	0.000	0.000	0.000	0.000	0.000	0.000	0.000	0.000	0.000	0.000	0.060	0.066	0.063	0.067	2.131	0.065	0.517	80	560	100	656	10916	11572	638	9731	10369	Error	Error	-4.057	656	10916	638	9731	111364	903823	0.876	17.676	0	0	0
1	6	13	"A75"	"A75"	14730	30350	100	1150	1239	502	40	717	717	758	375	49	57	21	0	9886	9567	4263	44	1518	1518	1591	690	43	95	91	0	0.000	0.000	0.000	0.000	0.000	0.000	0.000	0.000	0.000	0.000	0.000	0.000	0.000	0.000	0.052	0.065	0.058	0.055	2.228	0.065	0.370	80	560	100	433	8368	8801	522	8049	8571	Error	Error	-4.272	433	8368	522	8049	99152	765356	1.283	11.559	0	0	0
1	7	13	"A76"	"A76"	15030	30350	100	1256	1403	956	68	731	731	758	265	34	77	50	0	13692	12634	6427	50	1559	1559	1634	744	45	90	85	0	0.000	0.000	0.000	0.000	0.000	0.000	0.000	0.000	0.000	0.000	0.000	0.000	0.000	0.000	0.043	0.061	0.047	0.058	2.961	0.067	0.420	80	560	100	525	12133	12658	672	11075	11747	Error	Error	-4.530	525	12133	672	11075	112210	1010704	2.434	14.785	0	0	0
1	8	13	"A76"	"A76"	15330	30350	100	1440	1438	496	34	733	733	794	361	45	78	48	0	15862	13436	5862	43	1605	1605	1678	460	27	95	92	0	0.000	0.000	0.000	0.000	0.000	0.000	0.000	0.000	0.000	0.000	0.000	0.000	0.000	0.000	0.050	0.060	0.058	0.066	2.254	0.055	0.430	80	560	100	707	14257	14964	705	11831	12536	Error	Error	-4.334	707	14257	705	11831	115074	1074904	1.784	25.561	0	0	0
1	9	13	"A76"	"A76"	15630	30350	100	1304	1343	518	38	756	756	817	906	110	15	2	0	14076	12028	5472	45	1604	1604	1644	372	22	95	93	0	0.000	0.000	0.000	0.000	0.000	0.000	0.000	0.000	0.000	0.000	0.000	0.000	0.000	0.000	0.044	0.056	0.057	0.053	2.717	0.059	0.462	80	560	100	548	12472	13020	587	10424	11011	Error	Error	-4.508	548	12472	587	10424	107460	962201	0.581	27.914	0	0	0
1	10	13	"A77"	"A77"	15930	30350	100	2359	2115	797	37	766	766	801	328	40	80	73	0	10128	9478	3935	41	1647	1647	1729	850	49	91	88	0	0.000	0.000	0.000	0.000	0.000	0.000	0.000	0.000	0.000	0.000	0.000	0.000	0.000	0.000	0.188	0.172	0.168	0.167	1.715	0.170	0.759	80	560	100	1593	8481	10074	1349	7831	9180	Error	Error	-2.412	1593	8481	1349	7831	169161	758279	4.006	9.116	0	0	0
1	11	13	"A77"	"A77"	16230	30350	100	1881	1734	753	43	776	776	822	354	43	70	60	0	8543	8195	4331	52	1622	1622	1705	598	35	88	78	0	0.000	0.000	0.000	0.000	0.000	0.000	0.000	0.000	0.000	0.000	0.000	0.000	0.000	0.000	0.160	0.146	0.150	0.147	2.313	0.140	0.660	80	560	100	1105	6921	8026	958	6573	7531	Error	Error	-2.647	1105	6921	958	6573	138693	655606	2.576	10.853	0	0	0
1	12	13	"A77"	"A77"	16530	30340	100	1903	1773	861	48	792	792	830	335	40	62	56	0	8994	8490	5274	62	1704	1704	1901	1222	64	71	65	0	0.000	0.000	0.000	0.000	0.000	0.000	0.000	0.000	0.000	0.000	0.000	0.000	0.000	0.000	0.152	0.145	0.145	0.144	2.448	0.144	0.679	80	560	100	1111	7290	8401	981	6786	7767	Error	Error	-2.714	1111	7290	981	6786	141805	679205	2.815	5.392	0	0	0
1	13	13	"A78"	"A78"	16830	30340	100	1508	1597	745	46	806	806	866	673	77	53	12	0	12868	11737	5986	51	1732	1732	1876	643	34	88	82	0	0.000	0.000	0.000	0.000	0.000	0.000	0.000	0.000	0.000	0.000	0.000	0.000	0.000	0.000	0.063	0.079	0.066	0.088	2.575	0.075	0.167	80	560	100	702	11136	11838	791	10005	10796	Error	Error	-3.988	702	11136	791	10005	127723	938964	1.086	15.336	0	0	0
1	14	13	"A78"	"A78"	17130	30340	100	1514	1494	538	36	816	816	866	355	40	67	50	0	14946	11620	6999	60	1738	1738	1914	1338	69	70	67	0	0.000	0.000	0.000	0.000	0.000	0.000	0.000	0.000	0.000	0.000	0.000	0.000	0.000	0.000	0.053	0.069	0.070	0.082	2.746	0.063	0.611	80	560	100	698	13208	13906	678	9882	10560	Error	Error	-4.242	698	13208	678	9882	119504	929604	1.769	7.254	0	0	0
1	15	13	"A78"	"A78"	17430	30340	100	1316	1485	633	42	864	864	906	349	38	58	36	0	12127	10241	6278	61	1781	1781	1949	1082	55	71	68	0	0.000	0.000	0.000	0.000	0.000	0.000	0.000	0.000	0.000	0.000	0.000	0.000	0.000	0.000	0.044	0.073	0.070	0.085	2.554	0.076	0.578	80	560	100	452	10346	10798	621	8460	9081	Error	Error	-4.517	452	10346	621	8460	118764	819250	1.659	7.664	0	0	0
1	16	13	"A79"	"A79"	17730	30340	100	1329	1372	468	34	946	946	981	343	34	53	31	0	8491	9609	6172	64	1854	1854	1899	455	23	75	71	0	0.000	0.000	0.000	0.000	0.000	0.000	0.000	0.000	0.000	0.000	0.000	0.000	0.000	0.000	0.058	0.055	0.063	0.088	4.166	0.055	0.405	80	560	100	383	6637	7020	426	7755	8181	Error	Error	-4.115	383	6637	426	7755	109726	768713	1.140	16.945	0	0	0
1	17	13	"A79"	"A79"	18030	30340	100	1416	1502	473	31	1078	1078	1110	293	26	51	35	0	7944	9018	5580	61	1961	1961	2016	552	27	78	70	0	0.000	0.000	0.000	0.000	0.000	0.000	0.000	0.000	0.000	0.000	0.000	0.000	0.000	0.000	0.056	0.060	0.075	0.081	3.492	0.061	0.525	80	560	100	338	5983	6321	424	7057	7481	Error	Error	-4.146	338	5983	424	7057	120144	721454	1.338	12.685	0	0	0
1	18	13	"A79"	"A79"	18330	30340	100	1783	1742	445	25	1247	1247	1263	296	23	63	42	0	11547	10513	6531	62	2195	2195	2283	747	32	78	72	0	0.000	0.000	0.000	0.000	0.000	0.000	0.000	0.000	0.000	0.000	0.000	0.000	0.000	0.000	0.057	0.060	0.068	0.109	4.982	0.058	0.468	80	560	100	536	9352	9888	495	8318	8813	Error	Error	-4.125	536	9352	495	8318	139396	841034	1.618	11.017	0	0	0
1	1	14	"A80"	"A80"	13230	30650	100	1211	1271	538	42	857	857	871	242	27	60	33	0	7576	7415	4986	67	1558	1558	1594	398	24	77	70	0	0.000	0.000	0.000	0.000	0.000	0.000	0.000	0.000	0.000	0.000	0.000	0.000	0.000	0.000	0.059	0.071	0.077	0.105	4.742	0.074	0.408	80	560	100	354	6018	6372	414	5857	6271	Error	Error	-4.087	354	6018	414	5857	101683	593215	1.653	14.626	0	0	0
1	2	14	"A80"	"A80"	13530	30650	100	1394	1386	552	39	809	809	832	245	29	66	52	0	14466	10921	6992	64	1589	1589	1713	695	40	75	68	0	0.000	0.000	0.000	0.000	0.000	0.000	0.000	0.000	0.000	0.000	0.000	0.000	0.000	0.000	0.045	0.062	0.063	0.091	3.642	0.059	0.604	80	560	100	585	12877	13462	577	9332	9909	Error	Error	-4.460	585	12877	577	9332	110894	873693	2.261	13.249	0	0	0
1	3	14	"A80"	"A80"	13830	30650	100	1462	1439	684	47	801	801	833	289	34	63	56	0	14978	11054	7380	66	1574	1574	1707	870	50	71	63	0	0.000	0.000	0.000	0.000	0.000	0.000	0.000	0.000	0.000	0.000	0.000	0.000	0.000	0.000	0.049	0.067	0.068	0.082	2.374	0.068	0.675	80	560	100	661	13404	14065	638	9480	10118	Error	Error	-4.342	661	13404	638	9480	115153	884311	2.097	10.744	0	0	0
1	4	14	"A81"	"A81"	14130	30650	100	1125	1250	581	46	780	780	792	259	32	60	36	0	11515	10125	6584	65	1535	1535	1590	543	34	80	72	0	0.000	0.000	0.000	0.000	0.000	0.000	0.000	0.000	0.000	0.000	0.000	0.000	0.000	0.000	0.035	0.055	0.051	0.075	4.368	0.049	0.386	80	560	100	345	9980	10325	470	8590	9060	Error	Error	-4.854	345	9980	470	8590	99973	810000	1.768	15.718	0	0	0
1	5	14	"A81"	"A81"	14430	30650	100	1179	1248	438	35	748	748	783	305	38	60	35	0	11011	10582	6598	62	1554	1554	1659	714	43	80	77	0	0.000	0.000	0.000	0.000	0.000	0.000	0.000	0.000	0.000	0.000	0.000	0.000	0.000	0.000	0.046	0.055	0.061	0.066	3.499	0.053	0.652	80	560	100	431	9457	9888	500	9028	9528	Error	Error	-4.456	431	9457	500	9028	99842	846586	1.525	12.497	0	0	0
1	6	14	"A81"	"A81"	14730	30650	100	1289	1252	440	35	738	738	790	411	52	56	27	0	14198	11601	7554	65	1539	1539	1707	1006	58	77	71	0	0.000	0.000	0.000	0.000	0.000	0.000	0.000	0.000	0.000	0.000	0.000	0.000	0.000	0.000	0.044	0.051	0.056	0.073	3.950	0.049	0.575	80	560	100	551	12659	13210	514	10062	10576	Error	Error	-4.522	551	12659	514	10062	100187	928117	1.124	9.835	0	0	0
1	7	14	"A82"	"A82"	15030	30650	100	1268	1280	483	37	755	755	789	319	40	63	42	0	14550	11797	7757	65	1567	1567	1671	834	49	72	70	0	0.000	0.000	0.000	0.000	0.000	0.000	0.000	0.000	0.000	0.000	0.000	0.000	0.000	0.000	0.040	0.051	0.058	0.070	3.815	0.050	0.449	80	560	100	513	12983	13496	525	10230	10755	Error	Error	-4.662	513	12983	525	10230	102399	943755	1.539	12.141	0	0	0
1	8	14	"A82"	"A82"	15330	30650	100	1249	1271	444	34	759	759	812	375	46	57	30	0	14782	11622	7143	61	1606	1606	1964	2001	101	73	66	0	0.000	0.000	0.000	0.000	0.000	0.000	0.000	0.000	0.000	0.000	0.000	0.000	0.000	0.000	0.037	0.051	0.059	0.076	3.292	0.054	0.512	80	560	100	490	13176	13666	512	10016	10528	Error	Error	-4.749	490	13176	512	10016	101709	929758	1.224	4.827	0	0	0
1	9	14	"A82"	"A82"	15630	30650	100	1317	1326	598	45	770	770	838	555	66	50	13	0	14303	12022	7889	65	1641	1641	1776	1040	58	75	70	0	0.000	0.000	0.000	0.000	0.000	0.000	0.000	0.000	0.000	0.000	0.000	0.000	0.000	0.000	0.043	0.054	0.059	0.071	3.649	0.053	0.623	80	560	100	547	12662	13209	556	10381	10937	Error	Error	-4.533	547	12662	556	10381	106053	961744	0.879	9.852	0	0	0
1	10	14	"A83"	"A83"	15940	30650	100	1180	1201	400	33	753	753	801	334	41	55	27	0	10390	9489	5283	55	1611	1611	1659	408	24	88	83	0	0.000	0.000	0.000	0.000	0.000	0.000	0.000	0.000	0.000	0.000	0.000	0.000	0.000	0.000	0.049	0.057	0.060	0.074	5.420	0.056	0.423	80	560	100	427	8779	9206	448	7878	8326	Error	Error	-4.362	427	8779	448	7878	96052	759085	1.198	19.191	0	0	0
1	11	14	"A83"	"A83"	16240	30650	100	1069	1129	413	36	825	825	864	321	37	42	16	0	7068	7241	4189	57	1684	1684	1733	417	24	83	80	0	0.000	0.000	0.000	0.000	0.000	0.000	0.000	0.000	0.000	0.000	0.000	0.000	0.000	0.000	0.045	0.055	0.063	0.073	3.599	0.061	0.375	80	560	100	244	5384	5628	304	5557	5861	Error	Error	-4.464	244	5384	304	5557	90330	579253	0.826	13.209	0	0	0
1	12	14	"A83"	"A83"	16540	30650	100	1251	1372	888	64	816	816	880	521	59	46	12	0	12562	10418	5806	55	1673	1673	1852	1135	61	77	76	0	0.000	0.000	0.000	0.000	0.000	0.000	0.000	0.000	0.000	0.000	0.000	0.000	0.000	0.000	0.040	0.064	0.060	0.063	2.383	0.066	0.294	80	560	100	435	10889	11324	556	8745	9301	Error	Error	-4.646	435	10889	556	8745	109785	833408	0.944	7.547	0	0	0
1	13	14	"A84"	"A84"	16840	30640	100	1114	1088	345	31	823	823	865	334	38	45	10	0	6832	6998	4303	61	1695	1695	1767	480	27	76	71	0	0.000	0.000	0.000	0.000	0.000	0.000	0.000	0.000	0.000	0.000	0.000	0.000	0.000	0.000	0.057	0.050	0.058	0.074	3.832	0.057	0.377	80	560	100	291	5137	5428	265	5303	5568	Error	Error	-4.142	291	5137	265	5303	87001	559819	0.668	10.898	0	0	0
1	14	14	"A84"	"A84"	17140	30640	100	1274	1319	405	30	873	873	897	320	35	61	28	0	10869	9452	4822	51	1763	1763	1903	917	48	80	77	0	0.000	0.000	0.000	0.000	0.000	0.000	0.000	0.000	0.000	0.000	0.000	0.000	0.000	0.000	0.044	0.058	0.062	0.063	2.552	0.065	0.537	80	560	100	401	9106	9507	446	7689	8135	Error	Error	-4.505	401	9106	446	7689	105549	756140	1.319	8.232	0	0	0
1	15	14	"A84"	"A84"	17440	30640	100	1242	1368	662	48	869	869	922	338	36	51	35	0	9385	9354	5917	63	1780	1780	1890	694	36	73	68	0	0.000	0.000	0.000	0.000	0.000	0.000	0.000	0.000	0.000	0.000	0.000	0.000	0.000	0.000	0.049	0.066	0.064	0.082	3.617	0.070	0.453	80	560	100	373	7605	7978	499	7574	8073	Error	Error	-4.350	373	7605	499	7574	109476	748301	1.320	10.755	0	0	0
1	16	14	"A85"	"A85"	17740	30640	100	1238	1345	579	43	964	964	994	368	37	35	18	0	5070	7088	5161	72	1842	1842	1896	504	26	72	70	0	0.000	0.000	0.000	0.000	0.000	0.000	0.000	0.000	0.000	0.000	0.000	0.000	0.000	0.000	0.085	0.073	0.096	0.120	3.900	0.071	0.384	80	560	100	274	3228	3502	381	5246	5627	Error	Error	-3.558	274	3228	381	5246	107605	567044	0.954	10.302	0	0	0
1	17	14	"A85"	"A85"	18040	30640	100	1400	1509	582	38	1081	1081	1124	466	41	41	15	0	5498	7028	4740	67	1950	1950	2023	573	28	77	72	0	0.000	0.000	0.000	0.000	0.000	0.000	0.000	0.000	0.000	0.000	0.000	0.000	0.000	0.000	0.090	0.084	0.086	0.093	3.369	0.083	0.240	80	560	100	319	3548	3867	428	5078	5506	Error	Error	-3.475	319	3548	428	5078	120703	562266	0.826	8.735	0	0	0
1	18	14	"A85"	"A85"	18340	30640	100	1543	1650	547	33	1307	1307	1309	355	27	33	15	0	6241	7276	4415	60	2209	2209	2290	614	26	75	71	0	0.000	0.000	0.000	0.000	0.000	0.000	0.000	0.000	0.000	0.000	0.000	0.000	0.000	0.000	0.059	0.068	0.102	0.129	4.951	0.071	0.319	80	560	100	236	4032	4268	343	5067	5410	Error	Error	-4.095	236	4032	343	5067	132005	582068	0.961	8.121	0	0	0
1	1	15	"A86"	"A86"	13230	30950	100	1091	1174	364	31	869	869	904	325	35	45	15	0	6174	6730	4069	60	1605	1605	1673	565	33	87	73	0	0.000	0.000	0.000	0.000	0.000	0.000	0.000	0.000	0.000	0.000	0.000	0.000	0.000	0.000	0.049	0.060	0.076	0.076	2.999	0.068	0.301	80	560	100	222	4569	4791	305	5125	5430	Error	Error	-4.363	222	4569	305	5125	93923	538365	0.831	8.950	0	0	0
1	2	15	"A86"	"A86"	13540	30950	100	1189	1219	416	34	846	846	867	239	27	56	40	0	7924	8040	4563	56	1637	1637	1789	922	51	78	77	0	0.000	0.000	0.000	0.000	0.000	0.000	0.000	0.000	0.000	0.000	0.000	0.000	0.000	0.000	0.055	0.058	0.064	0.067	3.530	0.066	0.465	80	560	100	343	6287	6630	373	6403	6776	Error	Error	-4.196	343	6287	373	6403	97552	643186	1.473	6.780	0	0	0
1	3	15	"A86"	"A86"	13840	30950	100	1254	1296	371	28	809	809	834	280	33	70	43	0	10557	9308	4979	53	1620	1620	1672	353	21	91	87	0	0.000	0.000	0.000	0.000	0.000	0.000	0.000	0.000	0.000	0.000	0.000	0.000	0.000	0.000	0.050	0.063	0.068	0.077	2.314	0.059	0.527	80	560	100	445	8937	9382	487	7688	8175	Error	Error	-4.328	445	8937	487	7688	103656	744607	1.650	21.632	0	0	0
1	4	15	"A87"	"A87"	14140	30950	100	1470	1429	493	34	805	805	833	259	31	73	58	0	10897	9499	4441	46	1584	1584	1619	269	16	95	90	0	0.000	0.000	0.000	0.000	0.000	0.000	0.000	0.000	0.000	0.000	0.000	0.000	0.000	0.000	0.071	0.079	0.080	0.083	2.908	0.074	0.498	80	560	100	665	9313	9978	624	7915	8539	Error	Error	-3.808	665	9313	624	7915	114285	759893	2.301	29.294	0	0	0
1	5	15	"A87"	"A87"	14440	30950	100	1187	1263	529	41	768	768	808	286	35	62	38	0	8555	8693	4583	52	1582	1582	1644	338	20	95	88	0	0.000	0.000	0.000	0.000	0.000	0.000	0.000	0.000	0.000	0.000	0.000	0.000	0.000	0.000	0.060	0.070	0.068	0.066	2.851	0.074	0.499	80	560	100	419	6973	7392	495	7111	7606	Error	Error	-4.057	419	6973	495	7111	101074	695464	1.591	20.855	0	0	0
1	6	15	"A87"	"A87"	14740	30950	100	1461	1353	502	37	770	770	804	347	43	67	50	0	11786	10189	5062	49	1548	1548	1624	523	32	85	80	0	0.000	0.000	0.000	0.000	0.000	0.000	0.000	0.000	0.000	0.000	0.000	0.000	0.000	0.000	0.067	0.067	0.072	0.075	1.800	0.072	0.520	80	560	100	691	10238	10929	583	8641	9224	Error	Error	-3.889	691	10238	583	8641	108249	815148	1.582	16.377	0	0	0
1	7	15	"A88"	"A88"	15040	30950	100	1192	1302	717	55	775	775	825	328	39	62	30	0	11527	9842	5071	51	1569	1569	1631	405	24	92	85	0	0.000	0.000	0.000	0.000	0.000	0.000	0.000	0.000	0.000	0.000	0.000	0.000	0.000	0.000	0.042	0.064	0.058	0.061	2.614	0.073	0.426	80	560	100	417	9958	10375	527	8273	8800	Error	Error	-4.578	417	9958	527	8273	104196	787359	1.454	20.274	0	0	0
1	8	15	"A88"	"A88"	15340	30950	100	1415	1363	521	38	767	767	808	317	39	61	53	0	11503	10861	5936	54	1605	1605	1720	761	44	82	78	0	0.000	0.000	0.000	0.000	0.000	0.000	0.000	0.000	0.000	0.000	0.000	0.000	0.000	0.000	0.065	0.064	0.070	0.070	2.434	0.071	0.608	80	560	100	648	9898	10546	596	9256	9852	Error	Error	-3.933	648	9898	596	9256	109020	868914	1.751	12.012	0	0	0
1	9	15	"A88"	"A88"	15640	30950	100	1430	1413	530	37	758	758	793	335	42	68	50	0	14751	11709	6871	58	1586	1586	1651	402	24	93	88	0	0.000	0.000	0.000	0.000	0.000	0.000	0.000	0.000	0.000	0.000	0.000	0.000	0.000	0.000	0.051	0.065	0.065	0.063	3.244	0.053	0.319	80	560	100	672	13165	13837	655	10123	10778	Error	Error	-4.292	672	13165	655	10123	113067	936709	1.851	25.020	0	0	0
1	10	15	"A89"	"A89"	15940	30950	100	1214	1268	461	36	781	781	820	312	38	66	32	0	8812	8281	4769	57	1600	1600	1650	383	23	90	85	0	0.000	0.000	0.000	0.000	0.000	0.000	0.000	0.000	0.000	0.000	0.000	0.000	0.000	0.000	0.060	0.073	0.079	0.084	2.877	0.069	0.400	80	560	100	433	7212	7645	487	6681	7168	Error	Error	-4.058	433	7212	487	6681	101414	662454	1.436	17.313	0	0	0
1	11	15	"A89"	"A89"	16240	30950	100	1077	1202	501	41	839	839	890	452	50	33	12	0	6701	6695	3962	59	1642	1642	1696	429	25	83	78	0	0.000	0.000	0.000	0.000	0.000	0.000	0.000	0.000	0.000	0.000	0.000	0.000	0.000	0.000	0.047	0.072	0.078	0.097	5.152	0.062	0.272	80	560	100	238	5059	5297	363	5053	5416	Error	Error	-4.410	238	5059	363	5053	96161	535637	0.690	11.653	0	0	0
1	12	15	"A89"	"A89"	16540	30950	100	1156	1180	416	35	822	822	887	510	57	33	6	0	9582	8336	5290	63	1665	1665	1764	631	35	78	76	0	0.000	0.000	0.000	0.000	0.000	0.000	0.000	0.000	0.000	0.000	0.000	0.000	0.000	0.000	0.042	0.054	0.063	0.070	2.740	0.060	0.227	80	560	100	334	7917	8251	358	6671	7029	Error	Error	-4.567	334	7917	358	6671	94410	666855	0.575	10.415	0	0	0
1	13	15	"A90"	"A90"	16840	30950	100	1520	1497	447	29	830	830	845	274	32	76	60	0	14995	12401	5449	43	1667	1667	1700	293	17	96	93	0	0.000	0.000	0.000	0.000	0.000	0.000	0.000	0.000	0.000	0.000	0.000	0.000	0.000	0.000	0.052	0.062	0.060	0.066	1.930	0.061	0.565	80	560	100	690	13328	14018	667	10734	11401	Error	Error	-4.272	690	13328	667	10734	119746	992119	2.380	36.522	0	0	0
1	14	15	"A90"	"A90"	17140	30940	100	1300	1329	443	33	840	840	889	290	32	62	40	0	11361	9490	6440	67	1704	1704	1866	1054	56	65	61	0	0.000	0.000	0.000	0.000	0.000	0.000	0.000	0.000	0.000	0.000	0.000	0.000	0.000	0.000	0.048	0.063	0.066	0.103	3.593	0.058	0.490	80	560	100	460	9657	10117	489	7786	8275	Error	Error	-4.392	460	9657	489	7786	106335	759161	1.517	7.233	0	0	0
1	15	15	"A90"	"A90"	17440	30940	100	1323	1353	527	38	908	908	941	367	39	52	23	0	9591	9127	6017	65	1780	1780	1891	700	37	68	63	0	0.000	0.000	0.000	0.000	0.000	0.000	0.000	0.000	0.000	0.000	0.000	0.000	0.000	0.000	0.053	0.061	0.063	0.086	4.331	0.059	0.404	80	560	100	415	7811	8226	445	7347	7792	Error	Error	-4.234	415	7811	445	7347	108245	730148	1.123	10.337	0	0	0
1	16	15	"A91"	"A91"	17740	30940	100	1424	1442	541	37	988	988	1022	458	44	45	16	0	8961	8647	5451	63	1856	1856	1902	453	23	78	71	0	0.000	0.000	0.000	0.000	0.000	0.000	0.000	0.000	0.000	0.000	0.000	0.000	0.000	0.000	0.061	0.067	0.074	0.082	3.138	0.062	0.355	80	560	100	436	7105	7541	454	6791	7245	Error	Error	-4.026	436	7105	454	6791	115333	691779	0.917	14.890	0	0	0
1	17	15	"A91"	"A91"	18040	30940	100	1540	1592	622	39	1111	1111	1167	467	40	47	16	0	7767	8090	4897	60	1984	1984	2064	591	28	77	68	0	0.000	0.000	0.000	0.000	0.000	0.000	0.000	0.000	0.000	0.000	0.000	0.000	0.000	0.000	0.074	0.079	0.085	0.106	3.455	0.080	0.290	80	560	100	429	5783	6212	481	6106	6587	Error	Error	-3.753	429	5783	481	6106	127326	647197	0.910	10.196	0	0	0
1	18	15	"A91"	"A91"	18340	30940	100	1570	1661	497	29	1308	1308	1336	332	24	43	30	0	9261	8506	4811	56	2226	2226	2277	483	21	83	77	0	0.000	0.000	0.000	0.000	0.000	0.000	0.000	0.000	0.000	0.000	0.000	0.000	0.000	0.000	0.037	0.056	0.072	0.082	4.143	0.064	0.334	80	560	100	262	7035	7297	353	6280	6633	Error	Error	-4.747	262	7035	353	6280	132843	680502	0.979	12.896	0	0	0
1	1	16	"A92"	"A92"	13240	31250	100	1204	1207	356	29	877	877	911	329	36	50	20	0	8398	7240	4626	63	1675	1675	1737	651	37	66	61	0	0.000	0.000	0.000	0.000	0.000	0.000	0.000	0.000	0.000	0.000	0.000	0.000	0.000	0.000	0.049	0.059	0.068	0.094	5.112	0.056	0.459	80	560	100	327	6723	7050	330	5565	5895	Error	Error	-4.362	327	6723	330	5565	96549	579209	0.900	8.453	0	0	0
1	2	16	"A92"	"A92"	13540	31250	100	1070	1063	337	31	876	876	943	922	97	1	0	0	7899	7014	4532	64	1682	1682	1983	1514	76	66	62	0	0.000	0.000	0.000	0.000	0.000	0.000	0.000	0.000	0.000	0.000	0.000	0.000	0.000	0.000	0.031	0.035	0.058	0.076	4.545	0.046	0.341	80	560	100	194	6217	6411	187	5332	5519	Error	Error	-5.002	194	6217	187	5332	85012	561124	0.130	3.323	0	0	0
1	3	16	"A92"	"A92"	13840	31250	100	1309	1299	436	33	846	846	875	274	31	66	40	0	10646	9523	5855	61	1667	1667	1761	651	36	77	75	0	0.000	0.000	0.000	0.000	0.000	0.000	0.000	0.000	0.000	0.000	0.000	0.000	0.000	0.000	0.052	0.058	0.060	0.083	3.946	0.058	0.554	80	560	100	463	8979	9442	453	7856	8309	Error	Error	-4.277	463	8979	453	7856	103915	761876	1.547	11.923	0	0	0
1	4	16	"A93"	"A93"	14140	31250	100	1376	1369	504	36	822	822	840	259	30	70	55	0	12097	9691	5998	61	1614	1614	1664	434	26	80	73	0	0.000	0.000	0.000	0.000	0.000	0.000	0.000	0.000	0.000	0.000	0.000	0.000	0.000	0.000	0.053	0.068	0.076	0.105	3.617	0.064	0.591	80	560	100	554	10483	11037	547	8077	8624	Error	Error	-4.242	554	10483	547	8077	109545	775296	2.042	18.495	0	0	0
1	5	16	"A93"	"A93"	14440	31250	100	979	1061	371	34	806	806	845	329	38	31	11	0	6712	6531	4313	66	1623	1623	1731	788	45	65	62	0	0.000	0.000	0.000	0.000	0.000	0.000	0.000	0.000	0.000	0.000	0.000	0.000	0.000	0.000	0.034	0.052	0.059	0.080	5.245	0.053	0.303	80	560	100	173	5089	5262	255	4908	5163	Error	Error	-4.879	173	5089	255	4908	84847	522463	0.657	6.091	0	0	0
1	6	16	"A93"	"A93"	14740	31250	100	1198	1236	441	35	762	762	795	288	36	62	45	0	12814	10219	6967	68	1593	1593	1697	813	47	73	65	0	0.000	0.000	0.000	0.000	0.000	0.000	0.000	0.000	0.000	0.000	0.000	0.000	0.000	0.000	0.039	0.055	0.062	0.082	4.070	0.053	0.526	80	560	100	436	11221	11657	474	8626	9100	Error	Error	-4.686	436	11221	474	8626	98849	817510	1.531	10.482	0	0	0
1	7	16	"A94"	"A94"	15040	31250	100	1312	1357	470	34	782	782	831	415	49	58	28	0	13961	11469	6921	60	1609	1609	1681	697	41	80	76	0	0.000	0.000	0.000	0.000	0.000	0.000	0.000	0.000	0.000	0.000	0.000	0.000	0.000	0.000	0.043	0.058	0.067	0.081	2.938	0.056	0.478	80	560	100	530	12352	12882	575	9860	10435	Error	Error	-4.543	530	12352	575	9860	108525	917516	1.267	14.043	0	0	0
1	8	16	"A94"	"A94"	15340	31250	100	1299	1305	409	31	772	772	815	279	34	66	48	0	16593	13058	8282	63	1621	1621	1856	1664	89	71	67	0	0.000	0.000	0.000	0.000	0.000	0.000	0.000	0.000	0.000	0.000	0.000	0.000	0.000	0.000	0.035	0.047	0.049	0.068	4.130	0.047	0.591	80	560	100	527	14972	15499	533	11437	11970	Error	Error	-4.828	527	14972	533	11437	104365	1044662	1.756	6.732	0	0	0
1	9	16	"A94"	"A94"	15640	31250	100	1235	1246	466	37	750	750	786	298	37	63	43	0	12542	10812	7522	69	1579	1579	1701	900	52	77	67	0	0.000	0.000	0.000	0.000	0.000	0.000	0.000	0.000	0.000	0.000	0.000	0.000	0.000	0.000	0.044	0.054	0.056	0.080	3.701	0.045	0.511	80	560	100	485	10963	11448	496	9233	9729	Error	Error	-4.499	485	10963	496	9233	99685	864999	1.544	10.123	0	0	0
1	10	16	"A95"	"A95"	15950	31250	100	1482	1585	682	43	819	819	836	270	32	81	66	0	14289	12198	5574	45	1639	1639	1676	315	18	93	91	0	0.000	0.000	0.000	0.000	0.000	0.000	0.000	0.000	0.000	0.000	0.000	0.000	0.000	0.000	0.052	0.073	0.062	0.065	2.116	0.071	0.522	80	560	100	663	12650	13313	766	10559	11325	Error	Error	-4.254	663	12650	766	10559	126823	975874	2.774	33.403	0	0	0
1	11	16	"A95"	"A95"	16250	31250	100	1242	1334	522	39	834	834	883	351	39	56	30	0	10289	9809	5359	54	1660	1660	1713	392	22	91	86	0	0.000	0.000	0.000	0.000	0.000	0.000	0.000	0.000	0.000	0.000	0.000	0.000	0.000	0.000	0.047	0.061	0.057	0.060	2.830	0.058	0.454	80	560	100	408	8629	9037	500	8149	8649	Error	Error	-4.403	408	8629	500	8149	106703	784749	1.285	20.653	0	0	0
1	12	16	"A95"	"A95"	16550	31250	100	1397	1484	620	41	852	852	892	394	44	62	35	0	11963	10742	6164	57	1711	1711	1898	1251	65	77	77	0	0.000	0.000	0.000	0.000	0.000	0.000	0.000	0.000	0.000	0.000	0.000	0.000	0.000	0.000	0.053	0.070	0.072	0.087	3.224	0.076	0.559	80	560	100	545	10252	10797	632	9031	9663	Error	Error	-4.234	545	10252	632	9031	118744	859388	1.503	7.070	0	0	0
1	13	16	"A96"	"A96"	16850	31250	100	1314	1527	844	55	859	859	883	241	27	70	47	0	9270	8676	5084	58	1720	1720	1744	228	13	92	88	0	0.000	0.000	0.000	0.000	0.000	0.000	0.000	0.000	0.000	0.000	0.000	0.000	0.000	0.000	0.060	0.096	0.092	0.104	2.326	0.110	0.565	80	560	100	455	7550	8005	668	6956	7624	Error	Error	-4.053	455	7550	668	6956	122189	694044	2.672	30.404	0	0	0
1	14	16	"A96"	"A96"	17150	31250	100	1280	1352	501	37	887	887	930	331	35	60	27	0	8098	7458	3849	51	1783	1783	1839	545	29	82	78	0	0.000	0.000	0.000	0.000	0.000	0.000	0.000	0.000	0.000	0.000	0.000	0.000	0.000	0.000	0.062	0.082	0.074	0.093	2.633	0.099	0.493	80	560	100	393	6315	6708	465	5675	6140	Error	Error	-4.006	393	6315	465	5675	108128	596640	1.275	10.310	0	0	0
1	15	16	"A96"	"A96"	17450	31240	100	1270	1778	3422	192	965	965	1003	344	34	48	32	0	5057	6881	4847	70	1848	1848	1916	490	25	71	68	0	0.000	0.000	0.000	0.000	0.000	0.000	0.000	0.000	0.000	0.000	0.000	0.000	0.000	0.000	0.095	0.162	0.088	0.109	3.343	0.213	0.121	80	560	100	305	3209	3514	813	5033	5846	Error	Error	-3.395	305	3209	813	5033	142233	550497	2.253	10.133	0	0	0
1	16	16	"A97"	"A97"	17750	31240	100	1636	1603	424	26	1057	1057	1094	338	30	66	35	0	11366	9868	6371	64	1926	1926	1989	640	32	71	71	0	0.000	0.000	0.000	0.000	0.000	0.000	0.000	0.000	0.000	0.000	0.000	0.000	0.000	0.000	0.061	0.069	0.068	0.113	4.142	0.052	0.438	80	560	100	579	9440	10019	546	7942	8488	Error	Error	-4.027	579	9440	546	7942	128261	789433	1.506	12.311	0	0	0
1	17	16	"A97"	"A97"	18050	31240	100	1557	1642	477	29	1174	1174	1215	324	26	52	35	0	9379	9591	6322	65	2064	2064	2143	572	26	72	68	0	0.000	0.000	0.000	0.000	0.000	0.000	0.000	0.000	0.000	0.000	0.000	0.000	0.000	0.000	0.052	0.062	0.071	0.084	4.589	0.055	0.451	80	560	100	383	7315	7698	468	7527	7995	Error	Error	-4.255	383	7315	468	7527	131338	767280	1.318	13.021	0	0	0
1	18	16	"A97"	"A97"	18350	31240	100	1753	1823	539	29	1343	1343	1349	297	22	58	41	0	8855	10481	6704	63	2282	2282	2396	914	38	72	72	0	0.000	0.000	0.000	0.000	0.000	0.000	0.000	0.000	0.000	0.000	0.000	0.000	0.000	0.000	0.062	0.059	0.064	0.084	4.178	0.058	0.520	80	560	100	410	6573	6983	480	8199	8679	Error	Error	-4.003	410	6573	480	8199	145837	838469	1.596	8.846	0	0	0
1	1	17	"A98"	"A98"	13240	31550	100	993	1027	245	23	929	929	943	247	26	26	7	0	2459	3014	1748	57	1696	1696	1728	491	28	66	43	0	0.000	0.000	0.000	0.000	0.000	0.000	0.000	0.000	0.000	0.000	0.000	0.000	0.000	0.000	0.084	0.074	0.178	0.224	6.939	0.105	0.112	80	560	100	64	763	827	98	1318	1416	Error	Error	-3.576	64	763	98	1318	82133	241132	0.340	2.619	0	0	0
1	2	17	"A98"	"A98"	13550	31550	100	947	1000	245	24	892	892	914	254	27	26	7	0	2804	3360	1857	55	1681	1681	1694	241	14	82	77	0	0.000	0.000	0.000	0.000	0.000	0.000	0.000	0.000	0.000	0.000	0.000	0.000	0.000	0.000	0.049	0.064	0.182	0.172	4.291	0.062	0.070	80	560	100	55	1123	1178	108	1679	1787	Error	Error	-4.352	55	1123	108	1679	80001	268802	0.339	6.913	0	0	0
1	3	17	"A98"	"A98"	13850	31550	100	942	974	240	24	863	863	892	260	29	25	5	0	2679	3494	2002	57	1662	1662	1686	287	17	78	73	0	0.000	0.000	0.000	0.000	0.000	0.000	0.000	0.000	0.000	0.000	0.000	0.000	0.000	0.000	0.078	0.061	0.108	0.131	3.790	0.049	0.067	80	560	100	79	1017	1096	111	1832	1943	Error	Error	-3.686	79	1017	111	1832	77917	279551	0.315	6.300	0	0	0
1	4	17	"A99"	"A99"	14150	31550	100	1091	1079	257	23	889	889	1686	5710	338	0	0	0	5787	5113	2239	43	1681	1681	2204	4205	190	48	0	0	0.000	0.000	0.000	0.000	0.000	0.000	0.000	0.000	0.000	0.000	0.000	0.000	0.000	0.000	0.049	0.055	0.075	0.063	4.460	0.065	0.159	80	560	100	202	4106	4308	190	3432	3622	Error	Error	-4.345	202	4106	190	3432	86358	409073	-0.106	0.692	0	0	0
1	5	17	"A99"	"A99"	14450	31550	100	1070	1090	322	29	803	803	832	263	31	50	13	0	5318	4794	2086	43	1621	1621	1660	442	26	80	80	0	0.000	0.000	0.000	0.000	0.000	0.000	0.000	0.000	0.000	0.000	0.000	0.000	0.000	0.000	0.072	0.090	0.101	0.131	4.156	0.077	0.222	80	560	100	267	3697	3964	287	3173	3460	Error	Error	-3.791	267	3697	287	3173	87191	383498	0.981	7.090	0	0	0
1	6	17	"A99"	"A99"	14750	31550	100	1001	1028	265	25	817	817	848	310	36	38	3	0	6004	5106	2163	42	1616	1616	1650	291	17	87	81	0	0.000	0.000	0.000	0.000	0.000	0.000	0.000	0.000	0.000	0.000	0.000	0.000	0.000	0.000	0.042	0.060	0.077	0.069	3.897	0.059	0.220	80	560	100	184	4388	4572	211	3490	3701	Error	Error	-4.576	184	4388	211	3490	82251	408460	0.581	11.876	0	0	0
1	7	17	"A100"	"A100"	15050	31550	100	1170	1281	504	39	825	825	954	1911	200	2	0	0	8605	8018	4379	54	1647	1647	1784	2159	121	73	66	0	0.000	0.000	0.000	0.000	0.000	0.000	0.000	0.000	0.000	0.000	0.000	0.000	0.000	0.000	0.050	0.072	0.068	0.092	3.054	0.816	0.667	80	560	100	345	6958	7303	456	6371	6827	Error	Error	-4.334	345	6958	456	6371	102482	641424	0.171	2.887	0	0	0
1	8	17	"A100"	"A100"	15350	31550	100	1221	1324	557	42	815	815	841	253	30	65	47	0	9978	9371	4909	52	1642	1642	1680	315	18	91	85	0	0.000	0.000	0.000	0.000	0.000	0.000	0.000	0.000	0.000	0.000	0.000	0.000	0.000	0.000	0.049	0.066	0.063	0.060	2.219	0.070	0.456	80	560	100	406	8336	8742	509	7729	8238	Error	Error	-4.360	406	8336	509	7729	105946	749700	1.909	24.416	0	0	0
1	9	17	"A100"	"A100"	15650	31550	100	1304	1377	836	60	799	799	833	315	37	58	37	0	10664	9094	5074	55	1644	1644	1679	324	19	91	85	0	0.000	0.000	0.000	0.000	0.000	0.000	0.000	0.000	0.000	0.000	0.000	0.000	0.000	0.000	0.056	0.078	0.067	0.075	3.409	0.065	0.235	80	560	100	505	9020	9525	578	7450	8028	Error	Error	-4.159	505	9020	578	7450	110123	727502	1.727	22.886	0	0	0
1	10	17	"A101"	"A101"	15950	31550	100	988	1101	748	67	843	843	879	313	35	26	7	0	3832	4198	2324	55	1667	1667	1711	354	20	80	76	0	0.000	0.000	0.000	0.000	0.000	0.000	0.000	0.000	0.000	0.000	0.000	0.000	0.000	0.000	0.067	0.102	0.100	0.131	4.209	0.160	0.270	80	560	100	145	2165	2310	258	2531	2789	Error	Error	-3.900	145	2165	258	2531	88113	335804	0.709	7.025	0	0	0
1	11	17	"A101"	"A101"	16250	31550	100	921	940	293	31	832	832	863	296	34	15	7	0	3175	3541	1687	47	1653	1653	1664	276	16	82	73	0	0.000	0.000	0.000	0.000	0.000	0.000	0.000	0.000	0.000	0.000	0.000	0.000	0.000	0.000	0.058	0.057	0.140	0.157	4.167	0.057	0.071	80	560	100	89	1522	1611	108	1888	1996	Error	Error	-4.096	89	1522	108	1888	75233	283287	0.260	6.801	0	0	0
1	12	17	"A101"	"A101"	16550	31550	100	996	1013	282	27	830	830	877	331	37	25	7	0	4030	4957	3479	70	1693	1693	1746	564	32	70	65	0	0.000	0.000	0.000	0.000	0.000	0.000	0.000	0.000	0.000	0.000	0.000	0.000	0.000	0.000	0.071	0.056	0.081	0.122	4.213	0.056	0.138	80	560	100	166	2337	2503	183	3264	3447	Error	Error	-3.815	166	2337	183	3264	81078	396541	0.411	5.693	0	0	0
1	13	17	"A102"	"A102"	16850	31550	100	1142	1276	586	45	911	911	934	394	42	35	17	0	3672	5443	3844	70	1756	1756	1797	404	22	81	73	0	0.000	0.000	0.000	0.000	0.000	0.000	0.000	0.000	0.000	0.000	0.000	0.000	0.000	0.000	0.121	0.099	0.122	0.110	3.456	0.109	0.516	80	560	100	231	1916	2147	365	3687	4052	Error	Error	-3.052	231	1916	365	3687	102099	435458	0.868	9.025	0	0	0
1	14	17	"A102"	"A102"	17150	31550	100	1157	1376	682	49	951	951	998	341	34	38	23	0	4034	5592	3982	71	1834	1834	1892	483	25	80	70	0	0.000	0.000	0.000	0.000	0.000	0.000	0.000	0.000	0.000	0.000	0.000	0.000	0.000	0.000	0.094	0.113	0.131	0.167	4.398	0.158	0.358	80	560	100	206	2200	2406	425	3758	4183	Error	Error	-3.417	206	2200	425	3758	110075	447389	1.109	7.660	0	0	0
1	15	17	"A102"	"A102"	17450	31550	100	1266	1258	375	29	1064	1064	1088	304	27	30	11	0	3258	4123	2255	54	1919	1919	1950	290	14	80	70	0	0.000	0.000	0.000	0.000	0.000	0.000	0.000	0.000	0.000	0.000	0.000	0.000	0.000	0.000	0.151	0.088	0.156	0.209	4.349	0.098	0.209	80	560	100	202	1339	1541	194	2204	2398	Error	Error	-2.729	202	1339	194	2204	100676	329844	0.559	7.493	0	0	0
1	16	17	"A103"	"A103"	17750	31540	100	1499	1478	396	26	1161	1161	1202	441	36	36	8	0	4420	5545	3256	58	2030	2030	2064	423	20	73	67	0	0.000	0.000	0.000	0.000	0.000	0.000	0.000	0.000	0.000	0.000	0.000	0.000	0.000	0.000	0.141	0.090	0.114	0.140	3.432	0.074	0.245	80	560	100	338	2390	2728	317	3515	3832	Error	Error	-2.822	338	2390	317	3515	118251	443594	0.626	8.229	0	0	0
1	17	17	"A103"	"A103"	18050	31540	100	1345	1484	663	44	1235	1235	1282	371	28	31	10	0	4962	5645	3082	54	2129	2129	2204	762	34	75	61	0	0.000	0.000	0.000	0.000	0.000	0.000	0.000	0.000	0.000	0.000	0.000	0.000	0.000	0.000	0.039	0.071	0.095	0.116	5.260	0.053	0.088	80	560	100	110	2833	2943	249	3516	3765	Error	Error	-4.687	110	2833	249	3516	118751	451580	0.544	4.516	0	0	0
1	18	17	"A103"	"A103"	18350	31540	100	1568	1585	356	22	1320	1320	1363	353	25	35	8	0	5149	6277	3316	52	2274	2274	2314	375	16	80	75	0	0.000	0.000	0.000	0.000	0.000	0.000	0.000	0.000	0.000	0.000	0.000	0.000	0.000	0.000	0.086	0.066	0.097	0.131	5.483	0.058	0.225	80	560	100	248	2875	3123	265	4003	4268	Error	Error	-3.535	248	2875	265	4003	126790	502154	0.629	10.568	0	0	0
1	1	18	"A104"	"A104"	13250	31850	100	1100	1153	373	32	995	995	1015	281	27	36	6	0	3723	4718	3037	64	1790	1790	1859	743	39	72	57	0	0.000	0.000	0.000	0.000	0.000	0.000	0.000	0.000	0.000	0.000	0.000	0.000	0.000	0.000	0.054	0.054	0.079	0.127	4.957	0.061	0.247	80	560	100	105	1933	2038	158	2928	3086	Error	Error	-4.202	105	1933	158	2928	92224	377420	0.491	3.848	0	0	0
1	2	18	"A104"	"A104"	13550	31850	100	1047	1147	396	34	958	958	977	254	25	36	21	0	3562	5759	4256	73	1733	1733	1865	1067	57	62	46	0	0.000	0.000	0.000	0.000	0.000	0.000	0.000	0.000	0.000	0.000	0.000	0.000	0.000	0.000	0.049	0.047	0.082	0.107	4.622	0.062	0.437	80	560	100	89	1829	1918	189	4026	4215	Error	Error	-4.361	89	1829	189	4026	91751	460717	0.669	3.649	0	0	0
1	3	18	"A104"	"A104"	13850	31850	100	1139	1213	558	46	936	936	966	297	30	40	17	0	4411	5447	3508	64	1732	1732	1826	788	43	73	70	0	0.000	0.000	0.000	0.000	0.000	0.000	0.000	0.000	0.000	0.000	0.000	0.000	0.000	0.000	0.076	0.075	0.091	0.108	3.626	0.077	0.314	80	560	100	203	2679	2882	277	3715	3992	Error	Error	-3.722	203	2679	277	3715	97058	435746	0.832	4.595	0	0	0
1	4	18	"A105"	"A105"	14150	31850	100	1207	1270	481	37	882	882	903	239	26	57	36	0	6573	7669	5105	66	1721	1721	1811	919	50	71	68	0	0.000	0.000	0.000	0.000	0.000	0.000	0.000	0.000	0.000	0.000	0.000	0.000	0.000	0.000	0.067	0.065	0.082	0.111	4.665	0.062	0.445	80	560	100	325	4852	5177	388	5948	6336	Error	Error	-3.900	325	4852	388	5948	101628	613507	1.536	6.374	0	0	0
1	5	18	"A105"	"A105"	14450	31850	100	1270	1281	429	33	866	866	923	1090	118	6	0	0	7562	8641	5565	64	1677	1677	1825	1361	74	70	68	0	0.000	0.000	0.000	0.000	0.000	0.000	0.000	0.000	0.000	0.000	0.000	0.000	0.000	0.000	0.069	0.060	0.068	0.086	4.085	0.063	0.486	80	560	100	404	5885	6289	415	6964	7379	Error	Error	-3.865	404	5885	415	6964	102482	691296	0.328	5.008	0	0	0
1	6	18	"A105"	"A105"	14750	31850	100	1015	1075	381	35	847	847	886	383	43	27	7	0	8324	7605	4319	56	1650	1650	1817	1117	61	71	70	0	0.000	0.000	0.000	0.000	0.000	0.000	0.000	0.000	0.000	0.000	0.000	0.000	0.000	0.000	0.025	0.038	0.047	0.054	5.261	0.040	0.173	80	560	100	168	6674	6842	228	5955	6183	Error	Error	-5.312	168	6674	228	5955	86022	608398	0.493	5.182	0	0	0
1	7	18	"A106"	"A106"	15050	31850	100	885	948	312	32	855	855	902	317	35	15	1	0	1973	2315	1008	43	1693	1693	1720	304	17	47	27	0	0.000	0.000	0.000	0.000	0.000	0.000	0.000	0.000	0.000	0.000	0.000	0.000	0.000	0.000	0.107	0.150	0.431	0.424	4.210	0.319	0.216	80	560	100	30	280	310	93	622	715	Error	Error	-3.222	30	280	93	622	75828	185227	0.145	1.957	0	0	0
1	8	18	"A106"	"A106"	15350	31850	100	943	958	281	29	877	877	939	457	48	7	2	0	2115	2373	838	35	1700	1700	1753	410	23	50	26	0	0.000	0.000	0.000	0.000	0.000	0.000	0.000	0.000	0.000	0.000	0.000	0.000	0.000	0.000	0.159	0.120	0.346	0.322	4.530	0.392	0.186	80	560	100	66	415	481	81	673	754	Error	Error	-2.653	66	415	81	673	76614	189836	0.042	1.512	0	0	0
1	9	18	"A106"	"A106"	15650	31850	100	811	869	264	30	866	866	904	399	44	7	2	0	2098	2295	806	35	1681	1681	1727	374	21	52	22	0	0.000	0.000	0.000	0.000	0.000	0.000	0.000	0.000	0.000	0.000	0.000	0.000	0.000	0.000	-0.132	0.005	0.447	0.369	6.389	0.611	0.355	80	560	100	-55	417	362	3	614	617	Error	Error	Error	-55	417	3	614	69499	183563	-0.088	1.519	0	0	0
1	10	18	"A107"	"A107"	15960	31850	100	973	1034	332	32	897	897	955	510	53	11	1	0	2698	3363	2031	60	1754	1754	1794	445	24	67	51	0	0.000	0.000	0.000	0.000	0.000	0.000	0.000	0.000	0.000	0.000	0.000	0.000	0.000	0.000	0.081	0.085	0.161	0.175	6.425	0.190	0.186	80	560	100	76	944	1020	137	1609	1746	Error	Error	-3.635	76	944	137	1609	82696	269032	0.155	3.526	0	0	0
1	11	18	"A107"	"A107"	16260	31850	100	999	1024	255	24	911	911	950	383	40	15	0	0	2744	3421	1984	57	1739	1739	1772	276	15	78	65	0	0.000	0.000	0.000	0.000	0.000	0.000	0.000	0.000	0.000	0.000	0.000	0.000	0.000	0.000	0.088	0.067	0.142	0.183	5.737	0.068	0.091	80	560	100	88	1005	1093	113	1682	1795	Error	Error	-3.514	88	1005	113	1682	81886	273714	0.193	5.975	0	0	0
1	12	18	"A107"	"A107"	16560	31850	100	973	1127	661	58	927	927	1022	1189	116	3	1	0	2777	3604	2338	64	1786	1786	1873	1351	72	37	17	0	0.000	0.000	0.000	0.000	0.000	0.000	0.000	0.000	0.000	0.000	0.000	0.000	0.000	0.000	0.046	0.110	0.128	0.160	4.600	0.120	0.172	80	560	100	46	991	1037	200	1818	2018	Error	Error	-4.429	46	991	200	1818	90189	288334	0.088	1.281	0	0	0
1	13	18	"A108"	"A108"	16860	31850	100	1090	1171	413	35	931	931	982	313	31	38	15	0	3910	5145	3528	68	1824	1824	1845	288	15	85	73	0	0.000	0.000	0.000	0.000	0.000	0.000	0.000	0.000	0.000	0.000	0.000	0.000	0.000	0.000	0.076	0.072	0.086	0.115	4.424	0.071	0.190	80	560	100	159	2086	2245	240	3321	3561	Error	Error	-3.714	159	2086	240	3321	93666	411599	0.604	11.458	0	0	0
1	14	18	"A108"	"A108"	17160	31850	100	1149	1202	386	32	1042	1042	1099	512	46	8	2	0	3888	4905	2888	58	1890	1890	1956	521	26	85	73	0	0.000	0.000	0.000	0.000	0.000	0.000	0.000	0.000	0.000	0.000	0.000	0.000	0.000	0.000	0.054	0.053	0.088	0.101	4.193	0.088	0.129	80	560	100	107	1998	2105	160	3015	3175	Error	Error	-4.223	107	1998	160	3015	96163	392362	0.201	5.660	0	0	0
1	15	18	"A108"	"A108"	17460	31850	100	1311	1378	408	29	1121	1121	1168	380	32	26	8	0	3526	4732	3162	66	1999	1999	2039	407	19	83	73	0	0.000	0.000	0.000	0.000	0.000	0.000	0.000	0.000	0.000	0.000	0.000	0.000	0.000	0.000	0.124	0.094	0.113	0.144	4.116	0.084	0.228	80	560	100	190	1527	1717	257	2733	2990	Error	Error	-3.007	190	1527	257	2733	110245	378524	0.553	6.617	0	0	0
1	16	18	"A109"	"A109"	17760	31850	100	1303	1318	323	24	1215	1215	1252	512	40	7	1	0	2430	2584	729	28	2057	2057	2076	340	16	55	26	0	0.000	0.000	0.000	0.000	0.000	0.000	0.000	0.000	0.000	0.000	0.000	0.000	0.000	0.000	0.236	0.195	0.702	0.691	4.376	0.346	0.036	80	560	100	88	373	461	103	527	630	Error	Error	-2.084	88	373	103	527	105470	206683	0.129	1.494	0	0	0
1	17	18	"A109"	"A109"	18060	31840	100	1182	1210	314	25	1251	1251	1275	314	24	12	2	0	2398	2539	570	22	2116	2116	2130	292	13	50	30	0	0.000	0.000	0.000	0.000	0.000	0.000	0.000	0.000	0.000	0.000	0.000	0.000	0.000	0.000	-0.245	-0.097	0.637	0.612	3.613	0.021	0.000	80	560	100	-69	282	213	-41	423	382	Error	Error	Error	-69	282	-41	423	96828	203126	-0.207	1.401	0	0	0
1	18	18	"A109"	"A109"	18360	31840	100	1335	1385	394	28	1323	1323	1361	366	26	11	2	0	2518	2825	865	30	2288	2288	2310	331	14	42	28	0	0.000	0.000	0.000	0.000	0.000	0.000	0.000	0.000	0.000	0.000	0.000	0.000	0.000	0.000	0.052	0.115	0.947	0.616	7.084	0.389	0.196	80	560	100	12	230	242	62	537	599	Error	Error	-4.261	12	230	62	537	110797	225975	0.066	1.556	0	0	0
1	1	19	"A110"	"A110"	13250	32150	100	1169	1260	502	39	1114	1114	1153	402	34	20	10	0	4646	5236	3178	60	1929	1929	1939	293	15	76	71	0	0.000	0.000	0.000	0.000	0.000	0.000	0.000	0.000	0.000	0.000	0.000	0.000	0.000	0.000	0.020	0.044	0.107	0.097	4.157	0.087	0.172	80	560	100	55	2717	2772	146	3307	3453	Error	Error	-5.626	55	2717	146	3307	100782	418883	0.266	11.253	0	0	0
1	2	19	"A110"	"A110"	13560	32150	100	1143	1200	340	28	1049	1049	1061	250	23	37	12	0	3555	4845	3085	63	1860	1860	1873	226	12	86	78	0	0.000	0.000	0.000	0.000	0.000	0.000	0.000	0.000	0.000	0.000	0.000	0.000	0.000	0.000	0.055	0.051	0.112	0.136	4.086	0.059	0.235	80	560	100	94	1695	1789	151	2985	3136	Error	Error	-4.172	94	1695	151	2985	95977	387613	0.556	13.150	0	0	0
1	3	19	"A110"	"A110"	13860	32150	100	1184	1347	616	45	1064	1064	1101	314	28	35	16	0	3311	5353	3680	68	1894	1894	1917	254	13	91	75	0	0.000	0.000	0.000	0.000	0.000	0.000	0.000	0.000	0.000	0.000	0.000	0.000	0.000	0.000	0.085	0.082	0.107	0.121	4.961	0.108	0.312	80	560	100	120	1417	1537	283	3459	3742	Error	Error	-3.562	120	1417	283	3459	107739	428259	0.783	13.528	0	0	0
1	4	19	"A111"	"A111"	14160	32150	100	1131	1181	409	34	1003	1003	1026	294	28	26	6	0	3472	4260	2607	61	1867	1867	1895	364	19	77	73	0	0.000	0.000	0.000	0.000	0.000	0.000	0.000	0.000	0.000	0.000	0.000	0.000	0.000	0.000	0.080	0.074	0.124	0.146	3.931	0.072	0.131	80	560	100	128	1605	1733	178	2393	2571	Error	Error	-3.648	128	1605	178	2393	94511	340839	0.527	6.497	0	0	0
1	5	19	"A111"	"A111"	14460	32150	100	1056	1118	374	33	947	947	1095	1594	145	0	0	0	3777	5096	3742	73	1787	1787	1887	1221	64	61	43	0	0.000	0.000	0.000	0.000	0.000	0.000	0.000	0.000	0.000	0.000	0.000	0.000	0.000	0.000	0.055	0.052	0.103	0.115	4.473	0.058	0.205	80	560	100	109	1990	2099	171	3309	3480	Error	Error	-4.190	109	1990	171	3309	89437	407681	0.014	2.628	0	0	0
1	6	19	"A111"	"A111"	14760	32150	100	969	1046	264	25	899	899	926	302	32	28	6	0	3795	4862	3186	65	1730	1730	1743	196	11	86	85	0	0.000	0.000	0.000	0.000	0.000	0.000	0.000	0.000	0.000	0.000	0.000	0.000	0.000	0.000	0.034	0.047	0.081	0.080	5.643	0.045	0.086	80	560	100	70	2065	2135	147	3132	3279	Error	Error	-4.883	70	2065	147	3132	83698	388961	0.397	15.913	0	0	0
1	7	19	"A112"	"A112"	15060	32150	100	1187	1216	377	31	898	898	949	374	39	42	13	0	5056	6672	4591	68	1732	1732	1785	440	24	85	77	0	0.000	0.000	0.000	0.000	0.000	0.000	0.000	0.000	0.000	0.000	0.000	0.000	0.000	0.000	0.087	0.064	0.072	0.082	2.656	0.064	0.239	80	560	100	289	3324	3613	318	4940	5258	Error	Error	-3.524	289	3324	318	4940	97250	533791	0.714	11.107	0	0	0
1	8	19	"A112"	"A112"	15360	32150	100	1136	1179	443	37	902	902	956	438	45	26	8	0	4745	6159	3781	61	1724	1724	1781	408	22	92	87	0	0.000	0.000	0.000	0.000	0.000	0.000	0.000	0.000	0.000	0.000	0.000	0.000	0.000	0.000	0.077	0.062	0.069	0.065	3.455	0.061	0.245	80	560	100	234	3021	3255	277	4435	4712	Error	Error	-3.690	234	3021	277	4435	94293	492727	0.509	10.730	0	0	0
1	9	19	"A112"	"A112"	15660	32150	100	1061	1194	404	33	916	916	964	410	42	28	7	0	3842	6128	4164	67	1758	1758	1794	386	21	92	85	0	0.000	0.000	0.000	0.000	0.000	0.000	0.000	0.000	0.000	0.000	0.000	0.000	0.000	0.000	0.070	0.064	0.076	0.082	3.425	0.063	0.346	80	560	100	145	2084	2229	278	4370	4648	Error	Error	-3.845	145	2084	278	4370	95490	490222	0.561	11.228	0	0	0
1	10	19	"A113"	"A113"	15960	32150	100	1142	1184	354	29	974	974	1000	358	35	27	7	0	3450	4534	2419	53	1794	1794	1814	290	15	88	78	0	0.000	0.000	0.000	0.000	0.000	0.000	0.000	0.000	0.000	0.000	0.000	0.000	0.000	0.000	0.101	0.077	0.111	0.126	4.703	0.081	0.201	80	560	100	168	1656	1824	210	2740	2950	Error	Error	-3.301	168	1656	210	2740	94699	362745	0.514	9.379	0	0	0
1	11	19	"A113"	"A113"	16260	32150	100	1067	1138	446	39	979	979	999	294	29	22	10	0	3509	4109	2244	54	1825	1825	1887	995	52	60	45	0	0.000	0.000	0.000	0.000	0.000	0.000	0.000	0.000	0.000	0.000	0.000	0.000	0.000	0.000	0.052	0.070	0.095	0.123	4.096	0.059	0.118	80	560	100	88	1684	1772	159	2284	2443	Error	Error	-4.258	88	1684	159	2284	91026	328702	0.473	2.233	0	0	0
1	12	19	"A113"	"A113"	16560	32150	100	1263	1309	334	25	995	995	1025	353	34	40	12	0	3861	5028	2827	56	1846	1846	1884	354	18	88	77	0	0.000	0.000	0.000	0.000	0.000	0.000	0.000	0.000	0.000	0.000	0.000	0.000	0.000	0.000	0.133	0.099	0.103	0.133	3.502	0.080	0.251	80	560	100	268	2015	2283	314	3182	3496	Error	Error	-2.910	268	2015	314	3182	104692	402235	0.805	8.881	0	0	0
1	13	19	"A114"	"A114"	16860	32150	100	1391	1426	406	28	1057	1057	1087	322	29	53	20	0	7788	7431	2880	38	1912	1912	1947	387	19	91	87	0	0.000	0.000	0.000	0.000	0.000	0.000	0.000	0.000	0.000	0.000	0.000	0.000	0.000	0.000	0.057	0.067	0.063	0.072	2.832	0.066	0.237	80	560	100	334	5876	6210	369	5519	5888	Error	Error	-4.137	334	5876	369	5519	114090	594469	1.053	14.171	0	0	0
1	14	19	"A114"	"A114"	17160	32150	100	1353	1411	458	32	1107	1107	1132	288	25	45	12	0	7510	7578	3335	44	1970	1970	1992	335	16	93	93	0	0.000	0.000	0.000	0.000	0.000	0.000	0.000	0.000	0.000	0.000	0.000	0.000	0.000	0.000	0.044	0.054	0.049	0.049	2.710	0.052	0.129	80	560	100	246	5540	5786	304	5608	5912	Error	Error	-4.493	246	5540	304	5608	112899	606236	0.969	16.675	0	0	0
1	15	19	"A114"	"A114"	17460	32150	100	1510	1561	450	28	1166	1166	1199	289	24	53	23	0	8214	7966	3289	41	2028	2028	2038	190	9	98	96	0	0.000	0.000	0.000	0.000	0.000	0.000	0.000	0.000	0.000	0.000	0.000	0.000	0.000	0.000	0.056	0.067	0.060	0.063	3.306	0.065	0.281	80	560	100	344	6186	6530	395	5938	6333	Error	Error	-4.169	344	6186	395	5938	124882	637243	1.253	31.200	0	0	0
1	16	19	"A115"	"A115"	17760	32150	100	1301	1328	294	22	1200	1200	1244	331	26	21	6	0	3772	4379	2424	55	2081	2081	2099	254	12	86	78	0	0.000	0.000	0.000	0.000	0.000	0.000	0.000	0.000	0.000	0.000	0.000	0.000	0.000	0.000	0.060	0.056	0.103	0.115	4.714	0.092	0.094	80	560	100	101	1691	1792	128	2298	2426	Error	Error	-4.065	101	1691	128	2298	106251	350333	0.254	8.976	0	0	0
1	17	19	"A115"	"A115"	18060	32140	100	1281	1330	291	21	1270	1270	1296	340	26	21	2	0	3327	3970	1808	45	2157	2157	2189	307	14	81	71	0	0.000	0.000	0.000	0.000	0.000	0.000	0.000	0.000	0.000	0.000	0.000	0.000	0.000	0.000	0.009	0.033	0.142	0.152	6.853	0.067	0.040	80	560	100	11	1170	1181	60	1813	1873	Error	Error	-6.733	11	1170	60	1813	106362	317615	0.100	5.801	0	0	0
1	18	19	"A115"	"A115"	18360	32140	100	1490	1488	343	23	1324	1324	1337	301	22	28	12	0	3513	4601	2676	58	2308	2308	2306	223	9	85	81	0	0.000	0.000	0.000	0.000	0.000	0.000	0.000	0.000	0.000	0.000	0.000	0.000	0.000	0.000	0.138	0.072	0.145	0.191	4.524	0.070	0.129	80	560	100	166	1205	1371	164	2293	2457	Error	Error	-2.860	166	1205	164	2293	119076	368071	0.502	10.291	0	0	0
1	1	20	"A116"	"A116"	13260	32450	100	2449	12730	16644	130	1196	1196	1255	414	32	67	53	1	3956	5838	3985	68	2041	2041	2070	351	16	75	68	0	0.000	0.000	0.000	0.000	0.000	0.000	0.000	0.000	0.000	0.000	0.000	0.000	0.000	0.000	0.654	3.038	1.890	1.486	2.880	4.356	0.907	80	560	100	1253	1915	3168	11534	3797	15331	Error	Error	-0.612	1253	1915	11534	3797	1018407	467065	27.717	10.735	0	0	0
1	2	20	"A116"	"A116"	13560	32450	100	2379	13956	17989	128	1146	1146	1717	4731	275	40	37	1	4883	6483	4514	69	1991	1991	2164	1078	49	72	57	0	0.000	0.000	0.000	0.000	0.000	0.000	0.000	0.000	0.000	0.000	0.000	0.000	0.000	0.000	0.426	2.852	1.390	1.188	3.125	4.460	0.810	80	560	100	1233	2892	4125	12810	4492	17302	Error	Error	-1.230	1233	2892	12810	4492	1116470	518602	2.587	4.006	0	0	0
1	3	20	"A116"	"A116"	13860	32450	100	9457	19332	20116	104	1105	1105	1194	603	50	82	71	1	6196	7362	4479	60	1928	1928	2004	808	40	83	71	0	0.000	0.000	0.000	0.000	0.000	0.000	0.000	0.000	0.000	0.000	0.000	0.000	0.000	0.000	1.957	3.354	2.664	2.013	2.502	4.322	0.870	80	560	100	8352	4268	12620	18227	5434	23661	Error	Error	0.969	8352	4268	18227	5434	1546569	588965	30.080	6.631	0	0	0
1	4	20	"A117"	"A117"	14160	32450	100	1069	1163	466	40	1081	1081	1105	313	28	22	1	0	2277	2472	771	31	1922	1922	2013	1404	69	10	1	0	0.000	0.000	0.000	0.000	0.000	0.000	0.000	0.000	0.000	0.000	0.000	0.000	0.000	0.000	-0.034	0.149	0.622	0.634	3.579	0.425	0.134	80	560	100	-12	355	343	82	550	632	Error	Error	Error	-12	355	82	550	93032	197727	0.185	0.327	0	0	0
1	5	20	"A117"	"A117"	14460	32450	100	1115	1119	301	26	1041	1041	1068	278	26	26	5	0	2255	2518	888	35	1895	1895	1918	291	15	56	31	0	0.000	0.000	0.000	0.000	0.000	0.000	0.000	0.000	0.000	0.000	0.000	0.000	0.000	0.000	0.206	0.125	0.524	0.411	5.964	0.057	0.007	80	560	100	74	360	434	78	623	701	Error	Error	-2.282	74	360	78	623	89484	201479	0.183	2.062	0	0	0
1	6	20	"A117"	"A117"	14760	32450	100	1041	1197	1103	92	1016	1016	1034	298	28	17	3	0	2232	2626	1087	41	1874	1874	1888	262	13	58	41	0	0.000	0.000	0.000	0.000	0.000	0.000	0.000	0.000	0.000	0.000	0.000	0.000	0.000	0.000	0.070	0.241	0.547	0.500	4.752	0.260	0.003	80	560	100	25	358	383	181	752	933	Error	Error	-3.840	25	358	181	752	95740	210087	0.547	2.817	0	0	0
1	7	20	"A118"	"A118"	15060	32450	100	1132	1142	341	29	974	974	1008	303	30	30	8	0	3183	3694	2281	61	1830	1830	1860	263	14	76	72	0	0.000	0.000	0.000	0.000	0.000	0.000	0.000	0.000	0.000	0.000	0.000	0.000	0.000	0.000	0.117	0.090	0.173	0.170	4.105	0.088	0.143	80	560	100	158	1353	1511	168	1864	2032	Error	Error	-3.098	158	1353	168	1864	91358	295542	0.442	6.973	0	0	0
1	8	20	"A118"	"A118"	15360	32450	100	1020	1107	367	33	962	962	985	273	27	22	11	0	3345	4490	3166	70	1817	1817	1831	273	14	85	73	0	0.000	0.000	0.000	0.000	0.000	0.000	0.000	0.000	0.000	0.000	0.000	0.000	0.000	0.000	0.038	0.054	0.104	0.104	4.085	0.045	0.094	80	560	100	58	1528	1586	145	2673	2818	Error	Error	-4.719	58	1528	145	2673	88541	359223	0.447	9.740	0	0	0
1	9	20	"A118"	"A118"	15660	32450	100	1054	1089	318	29	990	990	1012	280	27	23	7	0	3527	4381	2873	65	1862	1862	1883	225	11	81	78	0	0.000	0.000	0.000	0.000	0.000	0.000	0.000	0.000	0.000	0.000	0.000	0.000	0.000	0.000	0.038	0.039	0.092	0.161	3.942	0.082	0.162	80	560	100	64	1665	1729	99	2519	2618	Error	Error	-4.701	64	1665	99	2519	87138	350478	0.275	11.102	0	0	0
1	10	20	"A119"	"A119"	15970	32450	100	1047	1102	331	30	990	990	1040	409	39	17	1	0	2535	3302	1855	56	1871	1871	1913	374	19	61	47	0	0.000	0.000	0.000	0.000	0.000	0.000	0.000	0.000	0.000	0.000	0.000	0.000	0.000	0.000	0.086	0.078	0.248	0.259	4.597	0.167	0.150	80	560	100	57	664	721	112	1431	1543	Error	Error	-3.542	57	664	112	1431	88123	264155	0.152	3.714	0	0	0
1	11	20	"A119"	"A119"	16270	32450	100	1059	1101	358	32	1019	1019	1041	283	27	18	10	0	2428	3240	1814	55	1880	1880	1927	658	34	46	32	0	0.000	0.000	0.000	0.000	0.000	0.000	0.000	0.000	0.000	0.000	0.000	0.000	0.000	0.000	0.073	0.060	0.456	0.432	6.451	0.067	0.072	80	560	100	40	548	588	82	1360	1442	Error	Error	-3.776	40	548	82	1360	88114	259198	0.212	1.995	0	0	0
1	12	20	"A119"	"A119"	16570	32450	100	1161	1164	264	22	1039	1039	1105	442	40	11	0	0	2913	3723	2125	57	1921	1921	1960	359	18	72	58	0	0.000	0.000	0.000	0.000	0.000	0.000	0.000	0.000	0.000	0.000	0.000	0.000	0.000	0.000	0.123	0.069	0.123	0.144	4.827	0.168	0.142	80	560	100	122	992	1114	125	1802	1927	Error	Error	-3.023	122	992	125	1802	93096	297848	0.133	4.911	0	0	0
1	13	20	"A120"	"A120"	16870	32450	100	1106	1169	348	29	1113	1113	1144	299	26	15	5	0	2528	2840	1176	41	1982	1982	2009	272	13	67	50	0	0.000	0.000	0.000	0.000	0.000	0.000	0.000	0.000	0.000	0.000	0.000	0.000	0.000	0.000	-0.013	0.065	0.235	0.270	4.323	0.157	0.098	80	560	100	-7	546	539	56	858	914	Error	Error	Error	-7	546	56	858	93483	227178	0.084	3.055	0	0	0
1	14	20	"A120"	"A120"	17170	32450	100	1320	1515	1007	66	1190	1190	1229	317	25	31	15	0	2625	3094	2578	83	2064	2064	2095	287	13	72	48	0	0.000	0.000	0.000	0.000	0.000	0.000	0.000	0.000	0.000	0.000	0.000	0.000	0.000	0.000	0.232	0.316	0.511	0.436	3.457	0.365	0.675	80	560	100	130	561	691	325	1030	1355	Error	Error	-2.109	130	561	325	1030	121229	247491	0.902	3.481	0	0	0
1	15	20	"A120"	"A120"	17470	32450	100	1273	1306	354	27	1191	1191	1220	307	25	25	5	0	2395	2758	984	35	2094	2094	2081	226	10	55	43	0	0.000	0.000	0.000	0.000	0.000	0.000	0.000	0.000	0.000	0.000	0.000	0.000	0.000	0.000	0.272	0.173	0.569	0.524	4.768	0.191	0.081	80	560	100	82	301	383	115	664	779	Error	Error	-1.876	82	301	115	664	104494	220664	0.280	2.996	0	0	0
1	16	20	"A121"	"A121"	17770	32450	100	1327	1381	300	21	1253	1253	1276	296	23	22	8	0	3733	5028	3241	64	2150	2150	2174	257	11	81	71	0	0.000	0.000	0.000	0.000	0.000	0.000	0.000	0.000	0.000	0.000	0.000	0.000	0.000	0.000	0.047	0.044	0.085	0.096	5.926	0.048	0.107	80	560	100	74	1583	1657	128	2878	3006	Error	Error	-4.419	74	1583	128	2878	110503	402211	0.355	11.105	0	0	0
1	17	20	"A121"	"A121"	18070	32450	100	1508	1547	440	28	1284	1284	1314	424	32	30	5	0	3776	5609	4129	73	2211	2211	2255	407	18	83	71	0	0.000	0.000	0.000	0.000	0.000	0.000	0.000	0.000	0.000	0.000	0.000	0.000	0.000	0.000	0.143	0.077	0.116	0.140	4.136	0.054	0.203	80	560	100	224	1565	1789	263	3398	3661	Error	Error	-2.805	224	1565	263	3398	123778	448711	0.550	8.241	0	0	0
1	18	20	"A121"	"A121"	18370	32440	100	1506	1533	358	23	1344	1344	1357	307	22	32	10	0	4006	5578	4289	76	2346	2346	2447	1011	41	61	41	0	0.000	0.000	0.000	0.000	0.000	0.000	0.000	0.000	0.000	0.000	0.000	0.000	0.000	0.000	0.098	0.058	0.103	0.135	3.788	0.057	0.337	80	560	100	162	1660	1822	189	3232	3421	Error	Error	-3.357	162	1660	189	3232	122643	446234	0.573	3.097	0	0	0
1	1	21	"Blank"	"Blank"	13260	32760	100	1396	1424	401	28	1310	1310	1344	338	25	25	7	0	2396	2521	1840	72	2226	2226	2270	558	24	6	2	0	0.000	0.000	0.000	0.000	0.000	0.000	0.000	0.000	0.000	0.000	0.000	0.000	0.000	0.000	0.506	0.386	1.044	1.008	3.774	0.105	0.061	80	560	100	86	170	256	114	295	409	Error	Error	-0.983	86	170	114	295	113887	201688	0.237	0.450	0	0	0
1	2	21	"Blank"	"Blank"	13570	32750	100	1272	1284	311	24	1307	1307	1346	399	29	5	1	0	2047	2125	259	12	2157	2157	2185	392	17	6	1	0	0.000	0.000	0.000	0.000	0.000	0.000	0.000	0.000	0.000	0.000	0.000	0.000	0.000	0.000	0.318	0.719	1.410	1.295	4.135	1.890	0.138	80	560	100	-35	-110	-145	-23	-32	-55	Error	Error	-1.652	-35	-110	-23	-32	102692	169989	-0.155	-0.153	0	0	0
1	3	21	"Blank"	"Blank"	13870	32750	100	1330	1338	291	21	1299	1299	1324	333	25	17	0	0	2247	2232	275	12	2176	2176	2213	720	32	2	1	0	0.000	0.000	0.000	0.000	0.000	0.000	0.000	0.000	0.000	0.000	0.000	0.000	0.000	0.000	0.437	0.696	1.488	1.474	4.166	0.043	0.012	80	560	100	31	71	102	39	56	95	Error	Error	-1.196	31	71	39	56	107014	178599	0.042	0.026	0	0	0
1	4	21	"Blank"	"Blank"	14170	32750	100	1299	1364	332	24	1284	1284	1297	295	22	22	6	0	2206	2221	274	12	2130	2130	2165	254	11	23	6	0	0.000	0.000	0.000	0.000	0.000	0.000	0.000	0.000	0.000	0.000	0.000	0.000	0.000	0.000	0.197	0.879	1.530	1.226	4.688	0.619	0.113	80	560	100	15	76	91	80	91	171	Error	Error	-2.341	15	76	80	91	109122	177679	0.227	0.220	0	0	0
1	5	21	"Blank"	"Blank"	14470	32750	100	1187	1202	264	21	1214	1214	1224	276	22	11	2	0	2075	2108	214	10	2055	2055	2068	235	11	20	1	0	0.000	0.000	0.000	0.000	0.000	0.000	0.000	0.000	0.000	0.000	0.000	0.000	0.000	0.000	-1.350	-0.226	1.033	1.280	4.408	1.747	0.116	80	560	100	-27	20	-7	-12	53	41	Error	Error	Error	-27	20	-12	53	96135	168605	-0.080	0.170	0	0	0
1	6	21	"Blank"	"Blank"	14770	32750	100	1240	1254	316	25	1201	1201	1233	352	28	12	2	0	2115	2134	263	12	2058	2058	2093	314	15	7	1	0	0.000	0.000	0.000	0.000	0.000	0.000	0.000	0.000	0.000	0.000	0.000	0.000	0.000	0.000	0.684	0.697	2.080	1.479	5.000	1.361	0.240	80	560	100	39	57	96	53	76	129	Error	Error	-0.547	39	57	53	76	100347	170744	0.060	0.131	0	0	0
1	7	21	"Blank"	"Blank"	15070	32750	100	1108	1134	260	22	1105	1105	1138	294	25	18	1	0	2014	2025	211	10	2014	2014	2029	262	12	13	1	0	0.000	0.000	0.000	0.000	0.000	0.000	0.000	0.000	0.000	0.000	0.000	0.000	0.000	0.000	100000.000	2.636	1.181	1.230	4.831	1.250	0.105	80	560	100	3	0	3	29	11	40	Error	Error	16.610	3	0	29	11	90738	161997	-0.014	-0.015	0	0	0
1	8	21	"Blank"	"Blank"	15370	32750	100	1011	1070	308	28	1038	1038	1076	315	29	17	5	0	1945	1949	179	9	1919	1919	2003	1288	64	0	0	0	0.000	0.000	0.000	0.000	0.000	0.000	0.000	0.000	0.000	0.000	0.000	0.000	0.000	0.000	-1.038	1.067	1.840	2.155	4.135	0.265	0.031	80	560	100	-27	26	-1	32	30	62	Error	Error	Error	-27	26	32	30	85616	155907	-0.019	-0.042	0	0	0
1	9	21	"Blank"	"Blank"	15670	32750	100	1077	1098	254	23	1065	1065	1108	337	30	11	2	0	1933	1941	172	8	1979	1979	1997	303	15	5	0	0	0.000	0.000	0.000	0.000	0.000	0.000	0.000	0.000	0.000	0.000	0.000	0.000	0.000	0.000	-0.261	-0.868	0.933	1.122	5.504	1.456	0.292	80	560	100	12	-46	-34	33	-38	-5	Error	Error	Error	12	-46	33	-38	87850	155284	-0.030	-0.185	0	0	0
1	10	21	"Blank"	"Blank"	15970	32750	100	1047	1063	305	28	1063	1063	1097	318	28	7	3	0	1912	1905	260	13	1936	1936	1970	306	15	3	1	0	0.000	0.000	0.000	0.000	0.000	0.000	0.000	0.000	0.000	0.000	0.000	0.000	0.000	0.000	0.667	0.000	0.967	1.353	5.556	1.502	0.202	80	560	100	-16	-24	-40	0	-31	-31	Error	Error	-0.585	-16	-24	0	-31	85024	152436	-0.107	-0.212	0	0	0
1	11	21	"Blank"	"Blank"	16270	32750	100	1047	1103	286	25	1078	1078	1127	376	33	12	1	0	1959	1981	308	15	1927	1927	1969	319	16	10	2	0	0.000	0.000	0.000	0.000	0.000	0.000	0.000	0.000	0.000	0.000	0.000	0.000	0.000	0.000	-0.969	0.463	1.542	1.501	2.915	1.244	0.236	80	560	100	-31	32	1	25	54	79	Error	Error	Error	-31	32	25	54	88224	158514	-0.064	0.038	0	0	0
1	12	21	"Blank"	"Blank"	16570	32750	100	1079	1113	267	23	1085	1085	1123	316	28	13	2	0	1955	1966	191	9	1982	1982	1986	246	12	8	0	0	0.000	0.000	0.000	0.000	0.000	0.000	0.000	0.000	0.000	0.000	0.000	0.000	0.000	0.000	0.222	-1.750	1.156	1.340	3.522	3.243	0.051	80	560	100	-6	-27	-33	28	-16	12	Error	Error	-2.170	-6	-27	28	-16	89037	157289	-0.032	-0.081	0	0	0
1	13	21	"Blank"	"Blank"	16870	32750	100	1046	1088	321	29	1106	1106	1138	277	24	13	5	0	2037	2038	299	14	2031	2031	2045	236	11	8	2	0	0.000	0.000	0.000	0.000	0.000	0.000	0.000	0.000	0.000	0.000	0.000	0.000	0.000	0.000	-10.000	-2.571	1.079	1.383	4.118	1.554	0.214	80	560	100	-60	6	-54	-18	7	-11	Error	Error	Error	-60	6	-18	7	87075	163004	-0.181	-0.030	0	0	0
1	14	21	"Blank"	"Blank"	17170	32750	100	1158	1181	287	24	1151	1151	1187	313	26	13	1	0	2085	2125	257	12	2088	2088	2097	249	11	10	2	0	0.000	0.000	0.000	0.000	0.000	0.000	0.000	0.000	0.000	0.000	0.000	0.000	0.000	0.000	-2.333	0.811	1.097	1.458	6.533	3.125	0.039	80	560	100	7	-3	4	30	37	67	Error	Error	Error	7	-3	30	37	94517	169987	-0.019	0.112	0	0	0
1	15	21	"Blank"	"Blank"	17470	32750	100	1244	2120	4979	234	1248	1248	1253	305	24	22	6	0	2206	3033	4996	164	2162	2162	2174	252	11	18	11	0	0.000	0.000	0.000	0.000	0.000	0.000	0.000	0.000	0.000	0.000	0.000	0.000	0.000	0.000	-0.091	1.001	0.806	0.990	5.745	0.999	0.953	80	560	100	-4	44	40	872	871	1743	Error	Error	Error	-4	44	872	871	169635	242642	2.843	3.409	0	0	0
1	16	21	"Blank"	"Blank"	17770	32750	100	1182	1236	262	21	1251	1251	1303	427	32	6	1	0	2155	2148	192	8	2201	2201	2247	440	19	0	0	0	0.000	0.000	0.000	0.000	0.000	0.000	0.000	0.000	0.000	0.000	0.000	0.000	0.000	0.000	1.500	0.283	0.944	1.078	3.792	0.941	0.343	80	560	100	-69	-46	-115	-15	-53	-68	Error	Error	0.585	-69	-46	-15	-53	98866	171801	-0.157	-0.225	0	0	0
1	17	21	"Blank"	"Blank"	18070	32750	100	1322	1360	341	25	1360	1360	1386	316	22	13	2	0	2356	2399	315	13	2331	2331	2344	282	12	13	5	0	0.000	0.000	0.000	0.000	0.000	0.000	0.000	0.000	0.000	0.000	0.000	0.000	0.000	0.000	-1.520	0.000	1.499	1.419	3.260	1.530	0.195	80	560	100	-38	25	-13	0	68	68	Error	Error	Error	-38	25	0	68	108790	191948	-0.082	0.195	0	0	0
1	18	21	"Blank"	"Blank"	18370	32750	100	1508	1527	433	28	1489	1489	1536	466	30	7	1	0	2525	2562	468	18	2518	2518	2567	578	22	3	2	0	0.000	0.000	0.000	0.000	0.000	0.000	0.000	0.000	0.000	0.000	0.000	0.000	0.000	0.000	2.714	0.864	0.984	0.855	3.941	0.914	0.262	80	560	100	19	7	26	38	44	82	Error	Error	1.441	19	7	38	44	122131	204932	-0.019	-0.009	0	0	0
