# Supplementary material for: Application of hybridization control probe to increase accuracy on ligation detection or minisequencing diagnostic microarrays
Source: BMC Res Notes. 2009 Dec 14;2:249. doi: 10.1186/1756-0500-2-249 (PMC2799435; doi:10.1186/1756-0500-2-249)
Supplement: Additional file 3 — Gpr_files. Zip-compressed file containing raw microarray data in GenePix results format (.gpr) and GAL (GenePix Array List) files. [file 1756-0500-2-249-S3.ZIP › gpr_files/slide5/lasi5_9-16.gpr]

ATF	1.0
30	76    
"Type=GenePix Results 3"
"DateTime=2009/04/29 14:56:44"
"Settings=C:\Axon\Data\HPV\290409\lasi5_1_16.gps"
"GalFile=C:\Axon\Data\HPV\ArrayIt_032009_InstiBioGalfile.gal"
"ArrayOfArrays=9-16"
"PixelSize=10"
"Wavelengths=532	488"
"ImageFiles=C:\Axon\Data\HPV\290409\lasi5_1-16.tif 2	C:\Axon\Data\HPV\290409\lasi5_1-16.tif 3"
"NormalizationMethod=None"
"NormalizationFactors=1	1"
"JpegImage="
"StdDev=Type 1"
"RatioFormulations=W1/W3 (#1/532)	W1/W4 (#1/488)	W3/W4 (532/488)"
"FeatureType=Circular"
"Barcode="
"BackgroundSubtraction=LocalFeature"
"ImageOrigin=0, 0"
"JpegOrigin=3720, 0"
"Creator=GenePix Pro 6.1.0.2"
"Scanner=GenePix 4200A 01 Autoloader [2]"
"FocusPosition=0"
"Temperature=24.4375"
"LinesAveraged=2"
"Comment="
"PMTGain=600	500"
"ScanPower=100	100"
"LaserPower=2.67883	2.56775"
"Filters=Standard Green	Standard Blue"
"ScanRegion=372,0,1916,6892"
"Supplier="
"Block"	"Column"	"Row"	"Name"	"ID"	"X"	"Y"	"Dia."	"F532 Median"	"F532 Mean"	"F532 SD"	"F532 CV"	"B532"	"B532 Median"	"B532 Mean"	"B532 SD"	"B532 CV"	"% > B532+1SD"	"% > B532+2SD"	"F532 % Sat."	"F488 Median"	"F488 Mean"	"F488 SD"	"F488 CV"	"B488"	"B488 Median"	"B488 Mean"	"B488 SD"	"B488 CV"	"% > B488+1SD"	"% > B488+2SD"	"F488 % Sat."	"Ratio of Medians (#1/532)"	"Ratio of Means (#1/532)"	"Median of Ratios (#1/532)"	"Mean of Ratios (#1/532)"	"Ratios SD (#1/532)"	"Rgn Ratio (#1/532)"	"Rgn R2 (#1/532)"	"Ratio of Medians (#1/488)"	"Ratio of Means (#1/488)"	"Median of Ratios (#1/488)"	"Mean of Ratios (#1/488)"	"Ratios SD (#1/488)"	"Rgn Ratio (#1/488)"	"Rgn R2 (#1/488)"	"Ratio of Medians (532/488)"	"Ratio of Means (532/488)"	"Median of Ratios (532/488)"	"Mean of Ratios (532/488)"	"Ratios SD (532/488)"	"Rgn Ratio (532/488)"	"Rgn R2 (532/488)"	"F Pixels"	"B Pixels"	"Circularity"	"Sum of Medians (#1/532)"	"Sum of Medians (#1/488)"	"Sum of Medians (532/488)"	"Sum of Means (#1/532)"	"Sum of Means (#1/488)"	"Sum of Means (532/488)"	"Log Ratio (#1/532)"	"Log Ratio (#1/488)"	"Log Ratio (532/488)"	"F532 Median - B532"	"F488 Median - B488"	"F532 Mean - B532"	"F488 Mean - B488"	"F532 Total Intensity"	"F488 Total Intensity"	"SNR 532"	"SNR 488"	"Flags"	"Normalize"	"Autoflag"
1	1	1	"A1"	"A1"	4090	35830	100	1451	1496	402	26	1354	1354	1378	297	21	32	15	0	6667	7568	4151	54	1944	1944	1943	219	11	91	81	0	0.000	0.000	0.000	0.000	0.000	0.000	0.000	0.000	0.000	0.000	0.000	0.000	0.000	0.000	0.021	0.025	0.056	0.053	3.759	0.044	0.156	80	560	100	97	4723	4820	142	5624	5766	Error	Error	-5.606	97	4723	142	5624	119692	605401	0.397	25.685	0	0	0
1	2	1	"A1"	"A1"	4390	35820	100	1487	1525	405	26	1253	1253	1246	294	23	43	21	0	7686	8402	4628	55	1838	1838	1864	435	23	90	87	0	0.000	0.000	0.000	0.000	0.000	0.000	0.000	0.000	0.000	0.000	0.000	0.000	0.000	0.000	0.040	0.041	0.056	0.050	4.215	0.047	0.268	80	560	100	234	5848	6082	272	6564	6836	Error	Error	-4.643	234	5848	272	6564	122019	672181	0.949	15.030	0	0	0
1	3	1	"A1"	"A1"	4690	35820	100	1402	1414	355	25	1182	1182	1186	257	21	42	20	0	7375	8065	4367	54	1769	1769	1784	291	16	93	90	0	0.000	0.000	0.000	0.000	0.000	0.000	0.000	0.000	0.000	0.000	0.000	0.000	0.000	0.000	0.039	0.037	0.047	0.053	3.399	0.041	0.219	80	560	100	220	5606	5826	232	6296	6528	Error	Error	-4.671	220	5606	232	6296	113147	645174	0.887	21.584	0	0	0
1	4	1	"A2"	"A2"	4990	35820	100	1073	1147	392	34	1085	1085	1094	275	25	25	13	0	7631	7790	4598	59	1695	1695	1700	179	10	82	80	0	0.000	0.000	0.000	0.000	0.000	0.000	0.000	0.000	0.000	0.000	0.000	0.000	0.000	0.000	-0.002	0.010	0.049	0.067	6.622	0.048	0.244	80	560	100	-12	5936	5924	62	6095	6157	Error	Error	Error	-12	5936	62	6095	91741	623163	0.193	34.022	0	0	0
1	5	1	"A2"	"A2"	5290	35820	100	1350	1372	372	27	1041	1041	1058	443	41	35	6	0	9073	9265	5144	55	1680	1680	1724	549	31	86	83	0	0.000	0.000	0.000	0.000	0.000	0.000	0.000	0.000	0.000	0.000	0.000	0.000	0.000	0.000	0.042	0.044	0.046	0.049	2.402	0.043	0.271	80	560	100	309	7393	7702	331	7585	7916	Error	Error	-4.580	309	7393	331	7585	109795	741199	0.709	13.736	0	0	0
1	6	1	"A2"	"A2"	5590	35820	100	1356	1405	405	28	1002	1002	1006	234	23	63	37	0	10368	9018	4986	55	1630	1630	1650	394	23	85	77	0	0.000	0.000	0.000	0.000	0.000	0.000	0.000	0.000	0.000	0.000	0.000	0.000	0.000	0.000	0.041	0.055	0.065	0.085	4.080	0.048	0.355	80	560	100	354	8738	9092	403	7388	7791	Error	Error	-4.625	354	8738	403	7388	112436	721443	1.705	18.701	0	0	0
1	7	1	"A3"	"A3"	5890	35820	100	1239	1305	405	31	967	967	986	236	23	52	41	0	7190	7495	4618	61	1637	1637	1659	316	19	80	72	0	0.000	0.000	0.000	0.000	0.000	0.000	0.000	0.000	0.000	0.000	0.000	0.000	0.000	0.000	0.049	0.058	0.071	0.068	4.687	0.058	0.431	80	560	100	272	5553	5825	338	5858	6196	Error	Error	-4.352	272	5553	338	5858	104413	599638	1.352	18.468	0	0	0
1	8	1	"A3"	"A3"	6190	35820	100	1182	1189	384	32	911	911	944	282	29	48	28	0	6440	7490	4570	61	1596	1596	1636	549	33	83	77	0	0.000	0.000	0.000	0.000	0.000	0.000	0.000	0.000	0.000	0.000	0.000	0.000	0.000	0.000	0.056	0.047	0.062	0.055	5.434	0.049	0.352	80	560	100	271	4844	5115	278	5894	6172	Error	Error	-4.160	271	4844	278	5894	95124	599164	0.869	10.663	0	0	0
1	9	1	"A3"	"A3"	6490	35820	100	1340	2045	4071	199	882	882	902	262	29	67	41	0	7437	9037	6182	68	1562	1562	1586	384	24	83	77	0	0.000	0.000	0.000	0.000	0.000	0.000	0.000	0.000	0.000	0.000	0.000	0.000	0.000	0.000	0.078	0.156	0.071	0.118	5.332	0.182	0.097	80	560	100	458	5875	6333	1163	7475	8638	Error	Error	-3.681	458	5875	1163	7475	163602	722968	4.363	19.404	0	0	0
1	10	1	"A4"	"A4"	6790	35820	100	1026	1025	240	23	848	848	867	237	27	41	10	0	5985	5690	3481	61	1531	1531	1546	318	20	73	70	0	0.000	0.000	0.000	0.000	0.000	0.000	0.000	0.000	0.000	0.000	0.000	0.000	0.000	0.000	0.040	0.043	0.054	0.107	7.239	0.032	0.116	80	560	100	178	4454	4632	177	4159	4336	Error	Error	-4.645	178	4454	177	4159	81975	455161	0.667	13.031	0	0	0
1	11	1	"A4"	"A4"	7090	35820	100	1086	1118	348	31	843	843	862	229	26	53	31	0	7707	8010	5195	64	1571	1571	1616	372	23	82	76	0	0.000	0.000	0.000	0.000	0.000	0.000	0.000	0.000	0.000	0.000	0.000	0.000	0.000	0.000	0.040	0.043	0.053	0.070	4.029	0.046	0.352	80	560	100	243	6136	6379	275	6439	6714	Error	Error	-4.658	243	6136	275	6439	89401	640814	1.118	17.188	0	0	0
1	12	1	"A4"	"A4"	7390	35820	100	1087	1136	415	36	825	825	849	223	26	52	35	0	8490	7921	5162	65	1529	1529	1567	372	23	78	73	0	0.000	0.000	0.000	0.000	0.000	0.000	0.000	0.000	0.000	0.000	0.000	0.000	0.000	0.000	0.038	0.049	0.062	0.082	3.942	0.049	0.383	80	560	100	262	6961	7223	311	6392	6703	Error	Error	-4.732	262	6961	311	6392	90853	633716	1.287	17.081	0	0	0
1	13	1	"A5"	"A5"	7690	35820	100	859	852	220	25	849	849	878	260	29	13	2	0	2432	2743	1399	51	1561	1561	1570	206	13	70	65	0	0.000	0.000	0.000	0.000	0.000	0.000	0.000	0.000	0.000	0.000	0.000	0.000	0.000	0.000	0.011	0.003	0.143	0.167	10.830	0.011	0.002	80	560	100	10	871	881	3	1182	1185	Error	Error	-6.445	10	871	3	1182	68160	219413	-0.100	5.694	0	0	0
1	14	1	"A5"	"A5"	7990	35820	100	959	974	256	26	887	887	905	231	25	25	6	0	2836	3665	2395	65	1592	1592	1619	204	12	80	73	0	0.000	0.000	0.000	0.000	0.000	0.000	0.000	0.000	0.000	0.000	0.000	0.000	0.000	0.000	0.058	0.042	0.120	0.138	5.133	0.042	0.066	80	560	100	72	1244	1316	87	2073	2160	Error	Error	-4.111	72	1244	87	2073	77903	293210	0.299	10.029	0	0	0
1	15	1	"A5"	"A5"	8290	35820	100	958	981	247	25	926	926	952	339	35	15	0	0	2667	3257	1893	58	1661	1661	1674	241	14	82	70	0	0.000	0.000	0.000	0.000	0.000	0.000	0.000	0.000	0.000	0.000	0.000	0.000	0.000	0.000	0.032	0.034	0.121	0.110	4.168	0.031	0.026	80	560	100	32	1006	1038	55	1596	1651	Error	Error	-4.974	32	1006	55	1596	78471	260574	0.086	6.568	0	0	0
1	16	1	"A6"	"A6"	8590	35820	100	1156	1197	325	27	1007	1007	1049	344	32	26	6	0	4977	5252	2801	53	1739	1739	1775	311	17	81	76	0	0.000	0.000	0.000	0.000	0.000	0.000	0.000	0.000	0.000	0.000	0.000	0.000	0.000	0.000	0.046	0.054	0.096	0.112	5.741	0.048	0.120	80	560	100	149	3238	3387	190	3513	3703	Error	Error	-4.442	149	3238	190	3513	95767	420128	0.430	11.180	0	0	0
1	17	1	"A6"	"A6"	8890	35820	100	1283	1294	398	30	1057	1057	1117	411	36	28	8	0	6271	6826	3864	56	1810	1810	1886	378	20	93	87	0	0.000	0.000	0.000	0.000	0.000	0.000	0.000	0.000	0.000	0.000	0.000	0.000	0.000	0.000	0.051	0.047	0.071	0.082	3.631	0.057	0.184	80	560	100	226	4461	4687	237	5016	5253	Error	Error	-4.303	226	4461	237	5016	103504	546082	0.431	13.069	0	0	0
1	18	1	"A6"	"A6"	9190	35820	100	1247	1309	410	31	985	985	1004	234	23	53	31	0	6829	7508	4590	61	1768	1768	1809	433	23	86	81	0	0.000	0.000	0.000	0.000	0.000	0.000	0.000	0.000	0.000	0.000	0.000	0.000	0.000	0.000	0.052	0.056	0.065	0.059	2.929	0.057	0.367	80	560	100	262	5061	5323	324	5740	6064	Error	Error	-4.272	262	5061	324	5740	104758	600666	1.303	13.162	0	0	0
1	1	2	"A7"	"A7"	4090	36130	100	1206	1238	302	24	1315	1315	1317	295	22	11	1	0	2588	2772	979	35	1891	1891	1890	215	11	68	62	0	0.000	0.000	0.000	0.000	0.000	0.000	0.000	0.000	0.000	0.000	0.000	0.000	0.000	0.000	-0.156	-0.087	0.336	0.301	7.027	0.065	0.013	80	560	100	-109	697	588	-77	881	804	Error	Error	Error	-109	697	-77	881	99017	221796	-0.268	4.102	0	0	0
1	2	2	"A7"	"A7"	4390	36120	100	1309	1387	407	29	1256	1256	1255	294	23	28	5	0	2795	3543	1854	52	1801	1801	1806	243	13	71	62	0	0.000	0.000	0.000	0.000	0.000	0.000	0.000	0.000	0.000	0.000	0.000	0.000	0.000	0.000	0.053	0.075	0.169	0.222	5.037	0.099	0.121	80	560	100	53	994	1047	131	1742	1873	Error	Error	-4.229	53	994	131	1742	110991	283407	0.449	7.148	0	0	0
1	3	2	"A7"	"A7"	4690	36120	100	1217	1262	260	20	1174	1174	1195	630	52	3	0	0	3454	3826	1996	52	1737	1737	1762	291	16	72	66	0	0.000	0.000	0.000	0.000	0.000	0.000	0.000	0.000	0.000	0.000	0.000	0.000	0.000	0.000	0.025	0.042	0.104	0.106	7.800	0.042	0.002	80	560	100	43	1717	1760	88	2089	2177	Error	Error	-5.319	43	1717	88	2089	100925	306108	0.106	7.093	0	0	0
1	4	2	"A8"	"A8"	4990	36120	100	1227	1259	370	29	1092	1092	1108	265	23	35	18	0	4590	5747	3998	69	1694	1694	1717	278	16	78	71	0	0.000	0.000	0.000	0.000	0.000	0.000	0.000	0.000	0.000	0.000	0.000	0.000	0.000	0.000	0.047	0.041	0.084	0.089	4.882	0.043	0.155	80	560	100	135	2896	3031	167	4053	4220	Error	Error	-4.423	135	2896	167	4053	100683	459742	0.570	14.496	0	0	0
1	5	2	"A8"	"A8"	5290	36120	100	1166	1245	333	26	1065	1065	1080	255	23	36	13	0	5302	6270	4148	66	1703	1703	1762	483	27	72	71	0	0.000	0.000	0.000	0.000	0.000	0.000	0.000	0.000	0.000	0.000	0.000	0.000	0.000	0.000	0.028	0.039	0.058	0.080	4.611	0.049	0.266	80	560	100	101	3599	3700	180	4567	4747	Error	Error	-5.155	101	3599	180	4567	99575	501608	0.647	9.333	0	0	0
1	6	2	"A8"	"A8"	5590	36120	100	1260	1226	411	33	1016	1016	1044	253	24	48	18	0	6070	7139	5083	71	1681	1681	1777	608	34	67	63	0	0.000	0.000	0.000	0.000	0.000	0.000	0.000	0.000	0.000	0.000	0.000	0.000	0.000	0.000	0.056	0.038	0.056	0.118	7.613	0.046	0.300	80	560	100	244	4389	4633	210	5458	5668	Error	Error	-4.169	244	4389	210	5458	98102	571113	0.719	8.819	0	0	0
1	7	2	"A9"	"A9"	5890	36120	100	1106	1150	317	27	1004	1004	1021	243	23	31	11	0	4046	4076	2303	56	1674	1674	1680	212	12	70	65	0	0.000	0.000	0.000	0.000	0.000	0.000	0.000	0.000	0.000	0.000	0.000	0.000	0.000	0.000	0.043	0.061	0.076	0.100	6.003	0.038	0.056	80	560	100	102	2372	2474	146	2402	2548	Error	Error	-4.539	102	2372	146	2402	92014	326119	0.531	11.302	0	0	0
1	8	2	"A9"	"A9"	6190	36120	100	1132	1191	322	27	885	885	912	242	26	51	27	0	5086	5614	3871	68	1602	1602	1661	540	32	70	65	0	0.000	0.000	0.000	0.000	0.000	0.000	0.000	0.000	0.000	0.000	0.000	0.000	0.000	0.000	0.071	0.076	0.083	0.129	4.084	0.060	0.292	80	560	100	247	3484	3731	306	4012	4318	Error	Error	-3.818	247	3484	306	4012	95274	449107	1.153	7.320	0	0	0
1	9	2	"A9"	"A9"	6490	36120	100	1087	1159	459	39	896	896	906	233	25	45	27	0	5706	6984	4933	70	1582	1582	1662	585	35	70	68	0	0.000	0.000	0.000	0.000	0.000	0.000	0.000	0.000	0.000	0.000	0.000	0.000	0.000	0.000	0.046	0.049	0.073	0.089	4.545	0.052	0.331	80	560	100	191	4124	4315	263	5402	5665	Error	Error	-4.432	191	4124	263	5402	92686	558709	1.086	9.097	0	0	0
1	10	2	"A10"	"A10"	6800	36120	100	1085	1148	377	32	837	837	861	245	28	50	21	0	6729	8254	5947	72	1558	1558	1575	241	15	88	76	0	0.000	0.000	0.000	0.000	0.000	0.000	0.000	0.000	0.000	0.000	0.000	0.000	0.000	0.000	0.048	0.046	0.055	0.059	4.135	0.044	0.340	80	560	100	248	5171	5419	311	6696	7007	Error	Error	-4.382	248	5171	311	6696	91873	660325	1.171	27.714	0	0	0
1	11	2	"A10"	"A10"	7100	36120	100	1151	1192	413	34	833	833	849	245	28	52	28	0	8353	10019	7017	70	1556	1556	1634	644	39	78	73	0	0.000	0.000	0.000	0.000	0.000	0.000	0.000	0.000	0.000	0.000	0.000	0.000	0.000	0.000	0.047	0.042	0.049	0.058	3.956	0.041	0.432	80	560	100	318	6797	7115	359	8463	8822	Error	Error	-4.418	318	6797	359	8463	95391	801485	1.400	13.020	0	0	0
1	12	2	"A10"	"A10"	7400	36120	100	1171	1282	601	46	828	828	846	261	30	58	35	0	8628	10126	7194	71	1533	1533	1659	826	49	73	71	0	0.000	0.000	0.000	0.000	0.000	0.000	0.000	0.000	0.000	0.000	0.000	0.000	0.000	0.000	0.048	0.053	0.052	0.066	3.410	0.054	0.493	80	560	100	343	7095	7438	454	8593	9047	Error	Error	-4.371	343	7095	454	8593	102596	810051	1.670	10.251	0	0	0
1	13	2	"A11"	"A11"	7700	36120	100	971	973	265	27	812	812	830	221	26	42	17	0	3762	4131	2699	65	1545	1545	1565	178	11	85	78	0	0.000	0.000	0.000	0.000	0.000	0.000	0.000	0.000	0.000	0.000	0.000	0.000	0.000	0.000	0.072	0.062	0.123	0.139	3.777	0.041	0.090	80	560	100	159	2217	2376	161	2586	2747	Error	Error	-3.802	159	2217	161	2586	77868	330452	0.647	14.416	0	0	0
1	14	2	"A11"	"A11"	8000	36120	100	918	954	295	30	846	846	870	257	29	23	10	0	4414	5038	3639	72	1557	1557	1596	346	21	81	73	0	0.000	0.000	0.000	0.000	0.000	0.000	0.000	0.000	0.000	0.000	0.000	0.000	0.000	0.000	0.025	0.031	0.053	0.077	5.095	0.043	0.163	80	560	100	72	2857	2929	108	3481	3589	Error	Error	-5.310	72	2857	108	3481	76342	403066	0.327	9.948	0	0	0
1	15	2	"A11"	"A11"	8300	36120	100	1043	1074	248	23	879	879	998	1684	168	0	0	0	4313	5335	3491	65	1615	1615	1647	323	19	88	88	0	0.000	0.000	0.000	0.000	0.000	0.000	0.000	0.000	0.000	0.000	0.000	0.000	0.000	0.000	0.061	0.052	0.063	0.076	3.550	0.040	0.158	80	560	100	164	2698	2862	195	3720	3915	Error	Error	-4.040	164	2698	195	3720	85921	426825	0.045	11.418	0	0	0
1	16	2	"A12"	"A12"	8600	36120	100	1018	1111	401	36	869	869	898	227	25	41	22	0	5743	6849	4757	69	1633	1633	1640	204	12	87	80	0	0.000	0.000	0.000	0.000	0.000	0.000	0.000	0.000	0.000	0.000	0.000	0.000	0.000	0.000	0.036	0.046	0.056	0.077	6.056	0.050	0.215	80	560	100	149	4110	4259	242	5216	5458	Error	Error	-4.786	149	4110	242	5216	88879	547930	0.938	25.534	0	0	0
1	17	2	"A12"	"A12"	8900	36120	100	1077	1125	331	29	906	906	933	245	26	42	16	0	5791	6375	3371	52	1677	1677	1695	277	16	90	87	0	0.000	0.000	0.000	0.000	0.000	0.000	0.000	0.000	0.000	0.000	0.000	0.000	0.000	0.000	0.042	0.047	0.069	0.074	3.547	0.048	0.195	80	560	100	171	4114	4285	219	4698	4917	Error	Error	-4.588	171	4114	219	4698	89968	509967	0.784	16.895	0	0	0
1	18	2	"A12"	"A12"	9200	36120	100	1162	1180	299	25	957	957	977	261	26	41	17	0	6684	7587	4235	55	1745	1745	1765	287	16	92	88	0	0.000	0.000	0.000	0.000	0.000	0.000	0.000	0.000	0.000	0.000	0.000	0.000	0.000	0.000	0.042	0.038	0.043	0.050	3.768	0.038	0.199	80	560	100	205	4939	5144	223	5842	6065	Error	Error	-4.591	205	4939	223	5842	94387	606944	0.778	20.286	0	0	0
1	1	3	"A13"	"A13"	4090	36430	100	1356	1377	301	21	1357	1357	1374	280	20	17	3	0	2629	2670	694	25	1975	1975	1985	216	10	68	60	0	0.000	0.000	0.000	0.000	0.000	0.000	0.000	0.000	0.000	0.000	0.000	0.000	0.000	0.000	-0.002	0.029	0.335	0.355	6.380	0.059	0.007	80	560	100	-1	654	653	20	695	715	Error	Error	Error	-1	654	20	695	110132	213570	0.011	3.171	0	0	0
1	2	3	"A13"	"A13"	4400	36430	100	1305	1343	332	24	1227	1227	1238	280	22	31	6	0	2952	3067	755	24	1786	1786	1813	317	17	92	85	0	0.000	0.000	0.000	0.000	0.000	0.000	0.000	0.000	0.000	0.000	0.000	0.000	0.000	0.000	0.067	0.091	0.184	0.207	4.102	0.106	0.058	80	560	100	78	1166	1244	116	1281	1397	Error	Error	-3.902	78	1166	116	1281	107454	245326	0.375	3.956	0	0	0
1	3	3	"A13"	"A13"	4700	36420	100	1256	1310	264	20	1184	1184	1205	279	23	31	5	0	3745	3729	1415	37	1765	1765	1794	274	15	85	78	0	0.000	0.000	0.000	0.000	0.000	0.000	0.000	0.000	0.000	0.000	0.000	0.000	0.000	0.000	0.036	0.064	0.144	0.174	3.877	0.046	0.037	80	560	100	72	1980	2052	126	1964	2090	Error	Error	-4.781	72	1980	126	1964	104838	298337	0.376	7.062	0	0	0
1	4	3	"A14"	"A14"	5000	36420	100	1260	1300	299	23	1121	1121	1152	348	30	25	6	0	6191	6771	3714	54	1729	1729	1755	347	19	83	81	0	0.000	0.000	0.000	0.000	0.000	0.000	0.000	0.000	0.000	0.000	0.000	0.000	0.000	0.000	0.031	0.036	0.047	0.057	5.937	0.042	0.210	80	560	100	139	4462	4601	179	5042	5221	Error	Error	-5.005	139	4462	179	5042	104016	541699	0.425	14.455	0	0	0
1	5	3	"A14"	"A14"	5300	36420	100	1467	1457	355	24	1122	1122	1135	263	23	57	28	0	8614	8060	4263	52	1738	1738	1747	297	17	88	85	0	0.000	0.000	0.000	0.000	0.000	0.000	0.000	0.000	0.000	0.000	0.000	0.000	0.000	0.000	0.050	0.053	0.058	0.065	3.921	0.053	0.382	80	560	100	345	6876	7221	335	6322	6657	Error	Error	-4.317	345	6876	335	6322	116579	644819	1.224	21.256	0	0	0
1	6	3	"A14"	"A14"	5600	36420	100	1416	1437	403	28	1102	1102	1117	251	22	57	32	0	8791	7588	4088	53	1716	1716	1766	500	28	86	76	0	0.000	0.000	0.000	0.000	0.000	0.000	0.000	0.000	0.000	0.000	0.000	0.000	0.000	0.000	0.044	0.057	0.076	0.095	3.829	0.060	0.228	80	560	100	314	7075	7389	335	5872	6207	Error	Error	-4.494	314	7075	335	5872	114961	607045	1.275	11.644	0	0	0
1	7	3	"A15"	"A15"	5900	36420	100	1064	1131	364	32	1022	1022	1025	256	24	25	11	0	4521	4924	2759	56	1652	1652	1657	195	11	83	76	0	0.000	0.000	0.000	0.000	0.000	0.000	0.000	0.000	0.000	0.000	0.000	0.000	0.000	0.000	0.015	0.033	0.078	0.092	7.815	0.053	0.142	80	560	100	42	2869	2911	109	3272	3381	Error	Error	-6.094	42	2869	109	3272	90452	393930	0.414	16.754	0	0	0
1	8	3	"A15"	"A15"	6200	36420	100	1158	1186	347	29	933	933	953	245	25	46	15	0	5406	5774	3466	60	1632	1632	1677	440	26	76	73	0	0.000	0.000	0.000	0.000	0.000	0.000	0.000	0.000	0.000	0.000	0.000	0.000	0.000	0.000	0.060	0.061	0.060	0.082	3.903	0.046	0.173	80	560	100	225	3774	3999	253	4142	4395	Error	Error	-4.068	225	3774	253	4142	94886	461949	0.951	9.311	0	0	0
1	9	3	"A15"	"A15"	6500	36420	100	1093	1119	332	29	899	899	906	253	27	41	18	0	5696	6849	4634	67	1545	1545	1585	418	26	83	77	0	0.000	0.000	0.000	0.000	0.000	0.000	0.000	0.000	0.000	0.000	0.000	0.000	0.000	0.000	0.047	0.041	0.069	0.089	5.142	0.044	0.267	80	560	100	194	4151	4345	220	5304	5524	Error	Error	-4.419	194	4151	220	5304	89489	547944	0.842	12.593	0	0	0
1	10	3	"A16"	"A16"	6800	36420	100	918	956	246	25	831	831	848	221	26	33	11	0	4740	4312	2127	49	1524	1524	1553	290	18	76	72	0	0.000	0.000	0.000	0.000	0.000	0.000	0.000	0.000	0.000	0.000	0.000	0.000	0.000	0.000	0.027	0.045	0.093	0.094	5.283	0.047	0.119	80	560	100	87	3216	3303	125	2788	2913	Error	Error	-5.208	87	3216	125	2788	76510	344978	0.489	9.514	0	0	0
1	11	3	"A16"	"A16"	7100	36420	100	937	936	232	24	799	799	815	218	26	26	12	0	4427	4527	1813	40	1505	1505	1523	278	18	95	90	0	0.000	0.000	0.000	0.000	0.000	0.000	0.000	0.000	0.000	0.000	0.000	0.000	0.000	0.000	0.047	0.045	0.068	0.062	3.474	0.033	0.081	80	560	100	138	2922	3060	137	3022	3159	Error	Error	-4.404	138	2922	137	3022	74874	362192	0.555	10.806	0	0	0
1	12	3	"A16"	"A16"	7400	36420	100	924	973	303	31	843	843	860	311	36	25	6	0	3793	4332	1912	44	1528	1528	1597	538	33	93	80	0	0.000	0.000	0.000	0.000	0.000	0.000	0.000	0.000	0.000	0.000	0.000	0.000	0.000	0.000	0.036	0.046	0.071	0.056	4.609	0.053	0.189	80	560	100	81	2265	2346	130	2804	2934	Error	Error	-4.805	81	2265	130	2804	77826	346577	0.363	5.084	0	0	0
1	13	3	"A17"	"A17"	7700	36420	100	931	1009	528	52	836	836	881	590	66	8	2	0	3527	3358	1666	49	1543	1543	1592	764	47	62	58	0	0.000	0.000	0.000	0.000	0.000	0.000	0.000	0.000	0.000	0.000	0.000	0.000	0.000	0.000	0.048	0.095	0.136	0.192	4.280	0.403	0.460	80	560	100	95	1984	2079	173	1815	1988	Error	Error	-4.384	95	1984	173	1815	80734	268647	0.217	2.312	0	0	0
1	14	3	"A17"	"A17"	8000	36420	100	1014	1074	346	32	871	871	885	247	27	41	21	0	5667	6132	2876	46	1603	1603	1723	709	41	88	87	0	0.000	0.000	0.000	0.000	0.000	0.000	0.000	0.000	0.000	0.000	0.000	0.000	0.000	0.000	0.035	0.045	0.062	0.067	4.195	0.046	0.163	80	560	100	143	4064	4207	203	4529	4732	Error	Error	-4.829	143	4064	203	4529	85956	490592	0.765	6.219	0	0	0
1	15	3	"A17"	"A17"	8300	36420	100	1504	1620	691	42	1096	1096	1174	447	38	47	15	0	4003	4774	2145	44	1870	1870	2031	558	27	90	80	0	0.000	0.000	0.000	0.000	0.000	0.000	0.000	0.000	0.000	0.000	0.000	0.000	0.000	0.000	0.191	0.180	0.196	0.186	2.643	0.271	0.171	80	560	100	408	2133	2541	524	2904	3428	Error	Error	-2.386	408	2133	524	2904	129616	381886	0.998	4.916	0	0	0
1	16	3	"A18"	"A18"	8600	36420	100	1100	1129	304	26	1058	1058	1110	393	35	11	2	0	3684	3504	1325	37	1839	1839	1912	385	20	71	66	0	0.000	0.000	0.000	0.000	0.000	0.000	0.000	0.000	0.000	0.000	0.000	0.000	0.000	0.000	0.023	0.043	0.119	0.128	5.229	0.121	0.095	80	560	100	42	1845	1887	71	1665	1736	Error	Error	-5.457	42	1845	71	1665	90296	280318	0.048	4.135	0	0	0
1	17	3	"A18"	"A18"	8900	36420	100	1094	1208	327	27	996	996	1043	320	30	27	13	0	5514	5975	3279	54	1780	1780	1901	553	29	80	77	0	0.000	0.000	0.000	0.000	0.000	0.000	0.000	0.000	0.000	0.000	0.000	0.000	0.000	0.000	0.026	0.051	0.071	0.066	3.715	0.062	0.206	80	560	100	98	3734	3832	212	4195	4407	Error	Error	-5.252	98	3734	212	4195	96669	478010	0.516	7.367	0	0	0
1	18	3	"A18"	"A18"	9200	36420	100	1210	1219	326	26	1000	1000	1025	275	26	36	13	0	5071	5043	2308	45	1816	1816	1911	628	32	78	73	0	0.000	0.000	0.000	0.000	0.000	0.000	0.000	0.000	0.000	0.000	0.000	0.000	0.000	0.000	0.065	0.068	0.094	0.101	3.582	0.055	0.149	80	560	100	210	3255	3465	219	3227	3446	Error	Error	-3.954	210	3255	219	3227	97496	403432	0.705	4.987	0	0	0
1	1	4	"A19"	"A19"	4100	36730	100	1430	1463	284	19	1383	1383	1396	298	21	20	3	0	3355	3840	1749	45	1959	1959	1961	187	9	81	77	0	0.000	0.000	0.000	0.000	0.000	0.000	0.000	0.000	0.000	0.000	0.000	0.000	0.000	0.000	0.034	0.043	0.135	0.137	5.562	0.040	0.024	80	560	100	47	1396	1443	80	1881	1961	Error	Error	-4.892	47	1396	80	1881	117068	307239	0.225	10.048	0	0	0
1	2	4	"A19"	"A19"	4400	36730	100	1416	1410	329	23	1272	1272	1283	276	21	32	12	0	3758	4278	2372	55	1841	1841	1872	310	16	76	68	0	0.000	0.000	0.000	0.000	0.000	0.000	0.000	0.000	0.000	0.000	0.000	0.000	0.000	0.000	0.075	0.057	0.097	0.129	4.398	0.050	0.079	80	560	100	144	1917	2061	138	2437	2575	Error	Error	-3.735	144	1917	138	2437	112765	342202	0.460	7.761	0	0	0
1	3	4	"A19"	"A19"	4700	36730	100	1328	1445	647	44	1231	1231	1254	298	23	26	8	0	3305	3716	2129	57	1826	1826	1848	280	15	65	61	0	0.000	0.000	0.000	0.000	0.000	0.000	0.000	0.000	0.000	0.000	0.000	0.000	0.000	0.000	0.066	0.113	0.158	0.195	4.682	0.123	0.128	80	560	100	97	1479	1576	214	1890	2104	Error	Error	-3.930	97	1479	214	1890	115620	297307	0.641	6.671	0	0	0
1	4	4	"A20"	"A20"	5000	36720	100	1409	1483	445	30	1204	1204	1208	269	22	46	21	0	5197	7100	4936	69	1797	1797	1834	398	21	72	63	0	0.000	0.000	0.000	0.000	0.000	0.000	0.000	0.000	0.000	0.000	0.000	0.000	0.000	0.000	0.060	0.053	0.079	0.092	4.826	0.054	0.307	80	560	100	205	3400	3605	279	5303	5582	Error	Error	-4.052	205	3400	279	5303	118639	568022	1.022	13.231	0	0	0
1	5	4	"A20"	"A20"	5300	36720	100	1435	1446	351	24	1160	1160	1169	255	21	51	18	0	7868	7853	5024	63	1765	1765	1824	502	27	77	71	0	0.000	0.000	0.000	0.000	0.000	0.000	0.000	0.000	0.000	0.000	0.000	0.000	0.000	0.000	0.045	0.047	0.049	0.070	4.242	0.047	0.322	80	560	100	275	6103	6378	286	6088	6374	Error	Error	-4.472	275	6103	286	6088	115653	628271	1.086	12.010	0	0	0
1	6	4	"A20"	"A20"	5600	36720	100	1293	1392	458	32	1054	1054	1079	342	31	42	26	0	7509	8745	5931	67	1724	1724	1794	529	29	75	70	0	0.000	0.000	0.000	0.000	0.000	0.000	0.000	0.000	0.000	0.000	0.000	0.000	0.000	0.000	0.041	0.048	0.058	0.072	5.019	0.048	0.351	80	560	100	239	5785	6024	338	7021	7359	Error	Error	-4.597	239	5785	338	7021	111387	699581	0.915	13.140	0	0	0
1	7	4	"A21"	"A21"	5900	36720	100	1204	1292	384	29	956	956	987	285	28	46	28	0	6845	8199	5763	70	1645	1645	1682	502	29	75	68	0	0.000	0.000	0.000	0.000	0.000	0.000	0.000	0.000	0.000	0.000	0.000	0.000	0.000	0.000	0.048	0.051	0.065	0.084	4.131	0.050	0.471	80	560	100	248	5200	5448	336	6554	6890	Error	Error	-4.390	248	5200	336	6554	103371	655911	1.070	12.982	0	0	0
1	8	4	"A21"	"A21"	6200	36720	100	1324	1329	414	31	904	904	916	255	27	68	40	0	12572	9709	5870	60	1606	1606	1717	758	44	72	70	0	0.000	0.000	0.000	0.000	0.000	0.000	0.000	0.000	0.000	0.000	0.000	0.000	0.000	0.000	0.038	0.052	0.059	0.071	3.674	0.046	0.406	80	560	100	420	10966	11386	425	8103	8528	Error	Error	-4.707	420	10966	425	8103	106296	776694	1.620	10.544	0	0	0
1	9	4	"A21"	"A21"	6500	36720	100	1212	1265	350	27	824	824	851	233	27	70	43	0	12989	9827	5801	59	1550	1550	1670	1131	67	73	68	0	0.000	0.000	0.000	0.000	0.000	0.000	0.000	0.000	0.000	0.000	0.000	0.000	0.000	0.000	0.034	0.053	0.053	0.073	4.410	0.042	0.455	80	560	100	388	11439	11827	441	8277	8718	Error	Error	-4.882	388	11439	441	8277	101188	786140	1.777	7.212	0	0	0
1	10	4	"A22"	"A22"	6810	36720	100	1284	1294	454	35	807	807	832	227	27	71	51	0	12107	10508	4857	46	1514	1514	1533	211	13	96	92	0	0.000	0.000	0.000	0.000	0.000	0.000	0.000	0.000	0.000	0.000	0.000	0.000	0.000	0.000	0.045	0.054	0.053	0.059	2.491	0.053	0.549	80	560	100	477	10593	11070	487	8994	9481	Error	Error	-4.473	477	10593	487	8994	103489	840654	2.035	42.536	0	0	0
1	11	4	"A22"	"A22"	7110	36720	100	1017	1042	326	31	813	813	826	225	27	48	27	0	8100	8209	3794	46	1518	1518	1529	199	13	96	93	0	0.000	0.000	0.000	0.000	0.000	0.000	0.000	0.000	0.000	0.000	0.000	0.000	0.000	0.000	0.031	0.034	0.041	0.045	3.587	0.044	0.360	80	560	100	204	6582	6786	229	6691	6920	Error	Error	-5.012	204	6582	229	6691	83356	656723	0.960	33.568	0	0	0
1	12	4	"A22"	"A22"	7410	36720	100	1261	1254	375	29	802	802	810	232	28	70	48	0	10437	9608	4103	42	1537	1537	1588	456	28	90	86	0	0.000	0.000	0.000	0.000	0.000	0.000	0.000	0.000	0.000	0.000	0.000	0.000	0.000	0.000	0.052	0.056	0.057	0.058	3.017	0.054	0.500	80	560	100	459	8900	9359	452	8071	8523	Error	Error	-4.277	459	8900	452	8071	100311	768664	1.914	17.588	0	0	0
1	13	4	"A23"	"A23"	7710	36720	100	1161	1132	375	33	818	818	836	226	27	57	30	0	8185	7944	4745	59	1519	1519	1524	187	12	91	82	0	0.000	0.000	0.000	0.000	0.000	0.000	0.000	0.000	0.000	0.000	0.000	0.000	0.000	0.000	0.051	0.049	0.061	0.068	3.509	0.043	0.315	80	560	100	343	6666	7009	314	6425	6739	Error	Error	-4.281	343	6666	314	6425	90537	635547	1.310	34.332	0	0	0
1	14	4	"A23"	"A23"	8010	36720	100	1199	1244	384	30	892	892	941	460	48	36	10	0	11011	9630	5094	52	1643	1643	1799	717	39	83	78	0	0.000	0.000	0.000	0.000	0.000	0.000	0.000	0.000	0.000	0.000	0.000	0.000	0.000	0.000	0.033	0.044	0.047	0.055	3.638	0.049	0.313	80	560	100	307	9368	9675	352	7987	8339	Error	Error	-4.931	307	9368	352	7987	99507	770397	0.659	10.922	0	0	0
1	15	4	"A23"	"A23"	8310	36720	100	1224	1301	399	30	999	999	1085	481	44	33	5	0	10322	10175	5899	57	1806	1806	1914	523	27	88	85	0	0.000	0.000	0.000	0.000	0.000	0.000	0.000	0.000	0.000	0.000	0.000	0.000	0.000	0.000	0.026	0.036	0.044	0.038	3.329	0.040	0.158	80	560	100	225	8516	8741	302	8369	8671	Error	Error	-5.242	225	8516	302	8369	104114	813967	0.449	15.795	0	0	0
1	16	4	"A24"	"A24"	8610	36720	100	1549	1509	269	17	1412	1412	1625	1723	106	0	0	0	3405	3577	948	26	2340	2340	2477	1828	73	22	5	0	0.000	0.000	0.000	0.000	0.000	0.000	0.000	0.000	0.000	0.000	0.000	0.000	0.000	0.000	0.129	0.078	0.177	0.162	2.624	0.905	0.827	80	560	100	137	1065	1202	97	1237	1334	Error	Error	-2.959	137	1065	97	1237	120717	286154	-0.067	0.602	0	0	0
1	17	4	"A24"	"A24"	8910	36720	100	1663	1769	636	35	1653	1653	1989	2549	128	1	0	0	3558	3626	931	25	2543	2543	2829	1932	68	18	1	0	0.000	0.000	0.000	0.000	0.000	0.000	0.000	0.000	0.000	0.000	0.000	0.000	0.000	0.000	0.010	0.107	0.360	0.463	6.124	0.636	0.242	80	560	100	10	1015	1025	116	1083	1199	Error	Error	-6.665	10	1015	116	1083	141522	290091	-0.086	0.413	0	0	0
1	18	4	"A24"	"A24"	9210	36720	100	1953	2102	752	35	1687	1687	2262	3367	148	1	0	0	5404	5599	1911	34	2644	2644	3136	2908	92	45	10	0	0.000	0.000	0.000	0.000	0.000	0.000	0.000	0.000	0.000	0.000	0.000	0.000	0.000	0.000	0.096	0.140	0.130	0.140	3.193	0.918	0.551	80	560	100	266	2760	3026	415	2955	3370	Error	Error	-3.375	266	2760	415	2955	168179	447955	-0.048	0.847	0	0	0
1	1	5	"A25"	"A25"	4100	37030	100	1441	1515	345	22	1446	1446	1454	305	20	30	7	0	6876	6299	3652	57	1995	1995	2020	332	16	73	66	0	0.000	0.000	0.000	0.000	0.000	0.000	0.000	0.000	0.000	0.000	0.000	0.000	0.000	0.000	-0.001	0.016	0.074	0.143	7.298	0.029	0.061	80	560	100	-5	4881	4876	69	4304	4373	Error	Error	Error	-5	4881	69	4304	121234	503947	0.200	12.889	0	0	0
1	2	5	"A25"	"A25"	4410	37030	100	1511	1523	363	23	1309	1309	1313	276	21	38	17	0	7563	8212	4654	56	1850	1850	1875	314	16	87	82	0	0.000	0.000	0.000	0.000	0.000	0.000	0.000	0.000	0.000	0.000	0.000	0.000	0.000	0.000	0.035	0.034	0.052	0.056	3.201	0.040	0.191	80	560	100	202	5713	5915	214	6362	6576	Error	Error	-4.822	202	5713	214	6362	121831	656931	0.761	20.182	0	0	0
1	3	5	"A25"	"A25"	4710	37030	100	1686	1687	466	27	1263	1263	1287	262	20	62	42	0	8298	8829	4690	53	1848	1848	1880	268	14	96	92	0	0.000	0.000	0.000	0.000	0.000	0.000	0.000	0.000	0.000	0.000	0.000	0.000	0.000	0.000	0.066	0.061	0.072	0.070	2.188	0.063	0.444	80	560	100	423	6450	6873	424	6981	7405	Error	Error	-3.931	423	6450	424	6981	134933	706321	1.527	25.929	0	0	0
1	4	5	"A26"	"A26"	5010	37030	100	1646	1727	493	28	1178	1178	1186	290	24	71	43	0	12769	11267	4899	43	1803	1803	1792	195	10	98	92	0	0.000	0.000	0.000	0.000	0.000	0.000	0.000	0.000	0.000	0.000	0.000	0.000	0.000	0.000	0.043	0.058	0.060	0.066	3.298	0.056	0.408	80	560	100	468	10966	11434	549	9464	10013	Error	Error	-4.550	468	10966	549	9464	138122	901358	1.866	48.590	0	0	0
1	5	5	"A26"	"A26"	5310	37020	100	1566	1720	1338	77	1108	1108	1131	295	26	63	38	0	10611	9348	5038	53	1744	1744	1790	552	30	83	78	0	0.000	0.000	0.000	0.000	0.000	0.000	0.000	0.000	0.000	0.000	0.000	0.000	0.000	0.000	0.052	0.080	0.070	0.091	3.866	0.077	0.178	80	560	100	458	8867	9325	612	7604	8216	Error	Error	-4.275	458	8867	612	7604	137573	747815	1.997	13.692	0	0	0
1	6	5	"A26"	"A26"	5610	37020	100	1400	1375	377	27	993	993	1018	373	36	51	18	0	9952	9268	5813	62	1661	1661	1794	878	48	73	70	0	0.000	0.000	0.000	0.000	0.000	0.000	0.000	0.000	0.000	0.000	0.000	0.000	0.000	0.000	0.049	0.050	0.056	0.075	4.048	0.051	0.228	80	560	100	407	8291	8698	382	7607	7989	Error	Error	-4.348	407	8291	382	7607	110033	741430	0.957	8.513	0	0	0
1	7	5	"A27"	"A27"	5910	37020	100	1186	1176	307	26	902	902	905	226	24	53	25	0	8361	7847	3946	50	1539	1539	1543	193	12	96	86	0	0.000	0.000	0.000	0.000	0.000	0.000	0.000	0.000	0.000	0.000	0.000	0.000	0.000	0.000	0.042	0.043	0.056	0.053	3.761	0.046	0.325	80	560	100	284	6822	7106	274	6308	6582	Error	Error	-4.586	284	6822	274	6308	94081	627721	1.199	32.663	0	0	0
1	8	5	"A27"	"A27"	6210	37020	100	1283	1246	430	34	864	864	889	456	51	47	10	0	10387	9896	6821	68	1552	1552	1619	726	44	71	70	0	0.000	0.000	0.000	0.000	0.000	0.000	0.000	0.000	0.000	0.000	0.000	0.000	0.000	0.000	0.047	0.046	0.055	0.077	4.077	0.044	0.431	80	560	100	419	8835	9254	382	8344	8726	Error	Error	-4.398	419	8835	382	8344	99675	791680	0.783	11.401	0	0	0
1	9	5	"A27"	"A27"	6510	37020	100	1083	1113	348	31	793	793	819	223	27	60	30	0	8895	8367	4985	59	1482	1482	1510	367	24	82	76	0	0.000	0.000	0.000	0.000	0.000	0.000	0.000	0.000	0.000	0.000	0.000	0.000	0.000	0.000	0.039	0.046	0.053	0.067	3.910	0.044	0.390	80	560	100	290	7413	7703	320	6885	7205	Error	Error	-4.676	290	7413	320	6885	89013	669334	1.318	18.684	0	0	0
1	10	5	"A28"	"A28"	6810	37020	100	1372	1279	441	34	813	813	885	1196	135	2	0	0	16974	12638	8031	63	1526	1526	1609	1078	66	70	68	0	0.000	0.000	0.000	0.000	0.000	0.000	0.000	0.000	0.000	0.000	0.000	0.000	0.000	0.000	0.036	0.042	0.048	0.058	2.939	0.077	0.099	80	560	100	559	15448	16007	466	11112	11578	Error	Error	-4.788	559	15448	466	11112	102358	1011049	0.329	10.231	0	0	0
1	11	5	"A28"	"A28"	7110	37020	100	1287	1312	445	33	850	850	864	239	27	61	48	0	14794	11294	7441	65	1551	1551	1678	1009	60	72	68	0	0.000	0.000	0.000	0.000	0.000	0.000	0.000	0.000	0.000	0.000	0.000	0.000	0.000	0.000	0.033	0.047	0.055	0.080	5.179	0.044	0.527	80	560	100	437	13243	13680	462	9743	10205	Error	Error	-4.921	437	13243	462	9743	104943	903487	1.874	9.530	0	0	0
1	12	5	"A28"	"A28"	7410	37020	100	1137	1211	484	39	798	798	827	282	34	56	38	0	12321	11024	7860	71	1514	1514	1694	1235	72	66	62	0	0.000	0.000	0.000	0.000	0.000	0.000	0.000	0.000	0.000	0.000	0.000	0.000	0.000	0.000	0.031	0.043	0.054	0.085	5.257	0.040	0.411	80	560	100	339	10807	11146	413	9510	9923	Error	Error	-4.995	339	10807	413	9510	96847	881947	1.362	7.555	0	0	0
1	13	5	"A29"	"A29"	7710	37020	100	1294	1286	434	33	775	775	810	307	37	63	36	0	16056	12749	6910	54	1514	1514	1542	410	26	88	81	0	0.000	0.000	0.000	0.000	0.000	0.000	0.000	0.000	0.000	0.000	0.000	0.000	0.000	0.000	0.036	0.045	0.050	0.055	3.196	0.045	0.364	80	560	100	519	14542	15061	511	11235	11746	Error	Error	-4.808	519	14542	511	11235	102895	1019930	1.550	27.334	0	0	0
1	14	5	"A29"	"A29"	8010	37020	100	889	942	275	29	778	778	797	240	30	35	15	0	8047	7275	4718	64	1503	1503	1572	536	34	73	68	0	0.000	0.000	0.000	0.000	0.000	0.000	0.000	0.000	0.000	0.000	0.000	0.000	0.000	0.000	0.017	0.028	0.041	0.048	5.130	0.029	0.135	80	560	100	111	6544	6655	164	5772	5936	Error	Error	-5.882	111	6544	164	5772	75390	582019	0.604	10.640	0	0	0
1	15	5	"A29"	"A29"	8310	37020	100	1320	1282	496	38	845	845	875	282	32	60	35	0	16135	11669	7063	60	1565	1565	1639	748	45	78	75	0	0.000	0.000	0.000	0.000	0.000	0.000	0.000	0.000	0.000	0.000	0.000	0.000	0.000	0.000	0.033	0.043	0.043	0.065	4.551	0.041	0.329	80	560	100	475	14570	15045	437	10104	10541	Error	Error	-4.939	475	14570	437	10104	102597	933545	1.443	13.409	0	0	0
1	16	5	"A30"	"A30"	8610	37020	100	1208	1206	348	28	844	844	875	251	28	58	37	0	9762	9313	5336	57	1614	1614	1622	211	13	92	91	0	0.000	0.000	0.000	0.000	0.000	0.000	0.000	0.000	0.000	0.000	0.000	0.000	0.000	0.000	0.045	0.047	0.057	0.055	3.565	0.042	0.355	80	560	100	364	8148	8512	362	7699	8061	Error	Error	-4.484	364	8148	362	7699	96444	745079	1.319	36.450	0	0	0
1	17	5	"A30"	"A30"	8910	37020	100	1255	1251	365	29	982	982	997	261	26	51	20	0	8307	8327	4440	53	1742	1742	1756	276	15	93	88	0	0.000	0.000	0.000	0.000	0.000	0.000	0.000	0.000	0.000	0.000	0.000	0.000	0.000	0.000	0.042	0.041	0.052	0.048	3.517	0.044	0.272	80	560	100	273	6565	6838	269	6585	6854	Error	Error	-4.588	273	6565	269	6585	100074	666131	0.973	23.808	0	0	0
1	18	5	"A30"	"A30"	9210	37020	100	1357	1463	395	26	1271	1271	3060	7804	255	0	0	0	7447	7864	4392	55	2077	2077	3795	7321	192	32	3	0	0.000	0.000	0.000	0.000	0.000	0.000	0.000	0.000	0.000	0.000	0.000	0.000	0.000	0.000	0.016	0.033	0.049	0.048	3.660	0.039	0.069	80	560	100	86	5370	5456	192	5787	5979	Error	Error	-5.964	86	5370	192	5787	117037	629106	-0.205	0.556	0	0	0
1	1	6	"A31"	"A31"	4110	37330	100	1713	1772	456	25	1461	1461	1494	316	21	47	20	0	8558	8570	4421	51	2015	2015	2029	220	10	90	81	0	0.000	0.000	0.000	0.000	0.000	0.000	0.000	0.000	0.000	0.000	0.000	0.000	0.000	0.000	0.039	0.047	0.069	0.069	5.203	0.054	0.300	80	560	100	252	6543	6795	311	6555	6866	Error	Error	-4.698	252	6543	311	6555	141786	685590	0.880	29.732	0	0	0
1	2	6	"A31"	"A31"	4410	37330	100	1678	1649	389	23	1310	1310	1327	308	23	56	20	0	8864	8723	5155	59	1892	1892	1913	326	17	76	71	0	0.000	0.000	0.000	0.000	0.000	0.000	0.000	0.000	0.000	0.000	0.000	0.000	0.000	0.000	0.053	0.050	0.060	0.079	4.771	0.045	0.251	80	560	100	368	6972	7340	339	6831	7170	Error	Error	-4.244	368	6972	339	6831	131948	697829	1.045	20.890	0	0	0
1	3	6	"A31"	"A31"	4710	37330	100	1565	1644	566	34	1248	1248	1263	290	22	51	32	0	10671	9425	5275	55	1842	1842	1850	210	11	90	82	0	0.000	0.000	0.000	0.000	0.000	0.000	0.000	0.000	0.000	0.000	0.000	0.000	0.000	0.000	0.036	0.052	0.060	0.079	4.096	0.051	0.287	80	560	100	317	8829	9146	396	7583	7979	Error	Error	-4.800	317	8829	396	7583	131555	754009	1.314	36.071	0	0	0
1	4	6	"A32"	"A32"	5010	37330	100	1620	1620	436	26	1154	1154	1177	264	22	63	47	0	9496	10033	6010	59	1786	1786	1794	171	9	93	87	0	0.000	0.000	0.000	0.000	0.000	0.000	0.000	0.000	0.000	0.000	0.000	0.000	0.000	0.000	0.060	0.057	0.060	0.078	3.505	0.051	0.400	80	560	100	466	7710	8176	466	8247	8713	Error	Error	-4.048	466	7710	466	8247	129585	802627	1.678	48.181	0	0	0
1	5	6	"A32"	"A32"	5310	37330	100	1341	1358	455	33	1025	1025	1052	254	24	52	30	0	8949	8488	4743	55	1680	1680	1685	223	13	92	83	0	0.000	0.000	0.000	0.000	0.000	0.000	0.000	0.000	0.000	0.000	0.000	0.000	0.000	0.000	0.043	0.049	0.059	0.052	3.887	0.051	0.291	80	560	100	316	7269	7585	333	6808	7141	Error	Error	-4.524	316	7269	333	6808	108642	679031	1.205	30.507	0	0	0
1	6	6	"A32"	"A32"	5610	37320	100	1125	1251	398	31	955	955	965	256	26	42	27	0	6713	8142	5945	73	1625	1625	1666	417	25	70	62	0	0.000	0.000	0.000	0.000	0.000	0.000	0.000	0.000	0.000	0.000	0.000	0.000	0.000	0.000	0.033	0.045	0.066	0.096	4.834	0.044	0.332	80	560	100	170	5088	5258	296	6517	6813	Error	Error	-4.903	170	5088	296	6517	100102	651359	1.117	15.530	0	0	0
1	7	6	"A33"	"A33"	5910	37320	100	1045	1079	311	28	901	901	940	391	41	20	7	0	4990	6331	4707	74	1578	1578	1668	814	48	67	58	0	0.000	0.000	0.000	0.000	0.000	0.000	0.000	0.000	0.000	0.000	0.000	0.000	0.000	0.000	0.042	0.037	0.056	0.066	5.226	0.069	0.202	80	560	100	144	3412	3556	178	4753	4931	Error	Error	-4.566	144	3412	178	4753	86286	506465	0.355	5.729	0	0	0
1	8	6	"A33"	"A33"	6210	37320	100	1048	1085	331	30	837	837	850	235	27	45	22	0	5641	6885	5618	81	1517	1517	1560	346	22	68	61	0	0.000	0.000	0.000	0.000	0.000	0.000	0.000	0.000	0.000	0.000	0.000	0.000	0.000	0.000	0.051	0.046	0.060	0.081	6.537	0.042	0.286	80	560	100	211	4124	4335	248	5368	5616	Error	Error	-4.289	211	4124	248	5368	86794	550764	1.000	15.390	0	0	0
1	9	6	"A33"	"A33"	6510	37320	100	1009	1009	288	28	805	805	835	234	28	42	21	0	4858	7170	5884	82	1486	1486	1517	273	17	73	67	0	0.000	0.000	0.000	0.000	0.000	0.000	0.000	0.000	0.000	0.000	0.000	0.000	0.000	0.000	0.060	0.036	0.052	0.079	6.504	0.031	0.194	80	560	100	204	3372	3576	204	5684	5888	Error	Error	-4.047	204	3372	204	5684	80694	573591	0.744	20.707	0	0	0
1	10	6	"A34"	"A34"	6820	37320	100	1053	1070	360	33	858	858	871	265	30	40	18	0	5819	7440	4658	62	1496	1496	1510	184	12	93	91	0	0.000	0.000	0.000	0.000	0.000	0.000	0.000	0.000	0.000	0.000	0.000	0.000	0.000	0.000	0.045	0.036	0.057	0.058	2.827	0.043	0.248	80	560	100	195	4323	4518	212	5944	6156	Error	Error	-4.470	195	4323	212	5944	85560	595208	0.751	32.228	0	0	0
1	11	6	"A34"	"A34"	7120	37320	100	1747	7960	16069	201	926	926	969	299	30	78	61	5	5035	11406	16663	146	1624	1624	1674	300	17	97	91	5	0.000	0.000	0.000	0.000	0.000	0.000	0.000	0.000	0.000	0.000	0.000	0.000	0.000	0.000	0.241	0.719	0.383	0.285	3.401	0.920	0.962	80	560	100	821	3411	4232	7034	9782	16816	Error	Error	-2.055	821	3411	7034	9782	636762	912495	23.381	32.440	0	0	0
1	12	6	"A34"	"A34"	7420	37320	100	940	999	323	32	811	811	855	275	32	31	8	0	6047	6709	3856	57	1494	1494	1527	282	18	88	86	0	0.000	0.000	0.000	0.000	0.000	0.000	0.000	0.000	0.000	0.000	0.000	0.000	0.000	0.000	0.028	0.036	0.047	0.045	5.109	0.036	0.161	80	560	100	129	4553	4682	188	5215	5403	Error	Error	-5.141	129	4553	188	5215	79891	536757	0.524	18.376	0	0	0
1	13	6	"A35"	"A35"	7720	37320	100	1307	1328	419	31	771	771	806	263	32	76	52	0	15212	12811	6461	50	1515	1515	1546	312	20	100	92	0	0.000	0.000	0.000	0.000	0.000	0.000	0.000	0.000	0.000	0.000	0.000	0.000	0.000	0.000	0.039	0.049	0.053	0.060	2.975	0.044	0.440	80	560	100	536	13697	14233	557	11296	11853	Error	Error	-4.675	536	13697	557	11296	106260	1024868	1.985	36.106	0	0	0
1	14	6	"A35"	"A35"	8020	37320	100	1252	1281	490	38	785	785	815	418	51	53	27	0	14103	11770	6851	58	1534	1534	1598	594	37	83	80	0	0.000	0.000	0.000	0.000	0.000	0.000	0.000	0.000	0.000	0.000	0.000	0.000	0.000	0.000	0.037	0.048	0.050	0.056	2.641	0.045	0.478	80	560	100	467	12569	13036	496	10236	10732	Error	Error	-4.750	467	12569	496	10236	102475	941616	1.115	17.125	0	0	0
1	15	6	"A35"	"A35"	8320	37320	100	977	1101	342	31	813	813	839	245	29	43	28	0	7543	7164	3584	50	1563	1563	1595	441	27	93	86	0	0.000	0.000	0.000	0.000	0.000	0.000	0.000	0.000	0.000	0.000	0.000	0.000	0.000	0.000	0.027	0.051	0.060	0.053	3.891	0.046	0.239	80	560	100	164	5980	6144	288	5601	5889	Error	Error	-5.188	164	5980	288	5601	88067	573138	1.069	12.628	0	0	0
1	16	6	"A36"	"A36"	8620	37320	100	1048	1088	321	29	820	820	843	254	30	47	16	0	8197	8585	4967	57	1545	1545	1572	225	14	96	90	0	0.000	0.000	0.000	0.000	0.000	0.000	0.000	0.000	0.000	0.000	0.000	0.000	0.000	0.000	0.034	0.038	0.043	0.043	2.948	0.036	0.239	80	560	100	228	6652	6880	268	7040	7308	Error	Error	-4.867	228	6652	268	7040	87021	686796	0.965	31.169	0	0	0
1	17	6	"A36"	"A36"	8920	37320	100	1351	1359	464	34	877	877	903	267	29	65	43	0	11345	10446	6175	59	1598	1598	1623	255	15	92	88	0	0.000	0.000	0.000	0.000	0.000	0.000	0.000	0.000	0.000	0.000	0.000	0.000	0.000	0.000	0.049	0.054	0.064	0.064	2.559	0.054	0.512	80	560	100	474	9747	10221	482	8848	9330	Error	Error	-4.362	474	9747	482	8848	108685	835675	1.708	34.600	0	0	0
1	18	6	"A36"	"A36"	9220	37320	100	1332	1384	400	28	982	982	1055	598	56	28	5	0	8881	10584	5918	55	1782	1782	1853	417	22	92	88	0	0.000	0.000	0.000	0.000	0.000	0.000	0.000	0.000	0.000	0.000	0.000	0.000	0.000	0.000	0.049	0.046	0.053	0.051	3.466	0.045	0.417	80	560	100	350	7099	7449	402	8802	9204	Error	Error	-4.342	350	7099	402	8802	110728	846700	0.550	20.938	0	0	0
1	1	7	"A37"	"A37"	4110	37630	100	1876	1908	442	23	1441	1441	1481	406	27	51	23	0	7958	7775	3160	40	2033	2033	2054	375	18	91	87	0	0.000	0.000	0.000	0.000	0.000	0.000	0.000	0.000	0.000	0.000	0.000	0.000	0.000	0.000	0.073	0.081	0.097	0.085	3.299	0.068	0.268	80	560	100	435	5925	6360	467	5742	6209	Error	Error	-3.768	435	5925	467	5742	152629	622000	1.052	15.256	0	0	0
1	2	7	"A37"	"A37"	4420	37630	100	1485	1466	383	26	1305	1305	1313	288	21	38	13	0	5763	5604	2759	49	1892	1892	1942	738	38	81	73	0	0.000	0.000	0.000	0.000	0.000	0.000	0.000	0.000	0.000	0.000	0.000	0.000	0.000	0.000	0.046	0.043	0.113	0.139	4.408	0.053	0.135	80	560	100	180	3871	4051	161	3712	3873	Error	Error	-4.427	180	3871	161	3712	117261	448297	0.531	4.962	0	0	0
1	3	7	"A37"	"A37"	4720	37630	100	1636	1627	394	24	1239	1239	1238	289	23	58	35	0	7920	7993	3683	46	1827	1827	1827	198	10	91	90	0	0.000	0.000	0.000	0.000	0.000	0.000	0.000	0.000	0.000	0.000	0.000	0.000	0.000	0.000	0.065	0.063	0.077	0.074	3.294	0.058	0.295	80	560	100	397	6093	6490	388	6166	6554	Error	Error	-3.940	397	6093	388	6166	130135	639409	1.346	31.141	0	0	0
1	4	7	"A38"	"A38"	5020	37630	100	1843	1844	424	22	1123	1123	1141	256	22	86	70	0	16834	14498	5412	37	1750	1750	1752	179	10	100	98	0	0.000	0.000	0.000	0.000	0.000	0.000	0.000	0.000	0.000	0.000	0.000	0.000	0.000	0.000	0.048	0.057	0.055	0.054	2.436	0.052	0.572	80	560	100	720	15084	15804	721	12748	13469	Error	Error	-4.389	720	15084	721	12748	147517	1159861	2.746	71.207	0	0	0
1	5	7	"A38"	"A38"	5320	37630	100	1670	1616	441	27	970	970	996	246	24	77	65	0	13771	12935	6265	48	1656	1656	1669	185	11	97	95	0	0.000	0.000	0.000	0.000	0.000	0.000	0.000	0.000	0.000	0.000	0.000	0.000	0.000	0.000	0.058	0.057	0.061	0.057	2.308	0.051	0.543	80	560	100	700	12115	12815	646	11279	11925	Error	Error	-4.113	700	12115	646	11279	129285	1034795	2.520	60.897	0	0	0
1	6	7	"A38"	"A38"	5620	37630	100	1410	1448	675	46	897	897	912	232	25	77	56	0	14819	12314	6978	56	1599	1599	1630	335	20	88	80	0	0.000	0.000	0.000	0.000	0.000	0.000	0.000	0.000	0.000	0.000	0.000	0.000	0.000	0.000	0.039	0.051	0.053	0.068	3.289	0.048	0.385	80	560	100	513	13220	13733	551	10715	11266	Error	Error	-4.688	513	13220	551	10715	115820	985090	2.310	31.893	0	0	0
1	7	7	"A39"	"A39"	5920	37620	100	1025	1089	343	31	872	872	891	261	29	33	20	0	6763	7288	4737	64	1553	1553	1578	285	18	85	78	0	0.000	0.000	0.000	0.000	0.000	0.000	0.000	0.000	0.000	0.000	0.000	0.000	0.000	0.000	0.029	0.038	0.048	0.065	5.312	0.043	0.265	80	560	100	153	5210	5363	217	5735	5952	Error	Error	-5.090	153	5210	217	5735	87087	583010	0.759	20.035	0	0	0
1	8	7	"A39"	"A39"	6220	37620	100	961	1042	343	32	797	797	829	241	29	47	26	0	6191	7206	5446	75	1513	1513	1547	275	17	82	76	0	0.000	0.000	0.000	0.000	0.000	0.000	0.000	0.000	0.000	0.000	0.000	0.000	0.000	0.000	0.035	0.043	0.065	0.087	4.191	0.036	0.218	80	560	100	164	4678	4842	245	5693	5938	Error	Error	-4.834	164	4678	245	5693	83366	576504	0.884	20.578	0	0	0
1	9	7	"A39"	"A39"	6520	37620	100	1038	1177	487	41	806	806	818	248	30	47	35	0	10309	9640	6033	62	1505	1505	1551	310	19	88	85	0	0.000	0.000	0.000	0.000	0.000	0.000	0.000	0.000	0.000	0.000	0.000	0.000	0.000	0.000	0.026	0.046	0.049	0.046	3.522	0.045	0.352	80	560	100	232	8804	9036	371	8135	8506	Error	Error	-5.246	232	8804	371	8135	94145	771227	1.448	26.094	0	0	0
1	10	7	"A40"	"A40"	6820	37620	100	908	965	304	31	765	765	811	298	36	36	11	0	5457	6819	4761	69	1455	1455	1512	323	21	85	77	0	0.000	0.000	0.000	0.000	0.000	0.000	0.000	0.000	0.000	0.000	0.000	0.000	0.000	0.000	0.036	0.037	0.049	0.054	5.318	0.036	0.135	80	560	100	143	4002	4145	200	5364	5564	Error	Error	-4.807	143	4002	200	5364	77162	545536	0.517	16.430	0	0	0
1	11	7	"A40"	"A40"	7120	37620	100	891	930	266	28	797	797	816	258	31	28	10	0	4860	5310	3060	57	1480	1480	1521	392	25	81	75	0	0.000	0.000	0.000	0.000	0.000	0.000	0.000	0.000	0.000	0.000	0.000	0.000	0.000	0.000	0.028	0.035	0.047	0.059	5.216	0.031	0.101	80	560	100	94	3380	3474	133	3830	3963	Error	Error	-5.168	94	3380	133	3830	74391	424821	0.442	9.666	0	0	0
1	12	7	"A40"	"A40"	7420	37620	100	1038	1051	329	31	774	774	823	290	35	46	16	0	7147	7786	5154	66	1513	1513	1539	295	19	88	86	0	0.000	0.000	0.000	0.000	0.000	0.000	0.000	0.000	0.000	0.000	0.000	0.000	0.000	0.000	0.047	0.044	0.053	0.060	4.177	0.045	0.267	80	560	100	264	5634	5898	277	6273	6550	Error	Error	-4.416	264	5634	277	6273	84111	622840	0.786	21.176	0	0	0
1	13	7	"A41"	"A41"	7720	37620	100	1267	1291	399	30	794	794	825	288	34	68	43	0	12858	12629	6372	50	1515	1515	1544	262	16	95	92	0	0.000	0.000	0.000	0.000	0.000	0.000	0.000	0.000	0.000	0.000	0.000	0.000	0.000	0.000	0.042	0.045	0.048	0.047	3.022	0.045	0.436	80	560	100	473	11343	11816	497	11114	11611	Error	Error	-4.584	473	11343	497	11114	103301	1010316	1.618	42.309	0	0	0
1	14	7	"A41"	"A41"	8020	37620	100	1267	1243	380	30	782	782	811	263	32	67	43	0	11932	10453	6695	64	1525	1525	1657	1190	71	75	70	0	0.000	0.000	0.000	0.000	0.000	0.000	0.000	0.000	0.000	0.000	0.000	0.000	0.000	0.000	0.047	0.052	0.057	0.074	3.035	0.044	0.486	80	560	100	485	10407	10892	461	8928	9389	Error	Error	-4.423	485	10407	461	8928	99437	836203	1.643	7.392	0	0	0
1	15	7	"A41"	"A41"	8320	37620	100	1063	1146	407	35	811	811	851	438	51	37	11	0	10761	9892	6112	61	1552	1552	1618	559	34	83	77	0	0.000	0.000	0.000	0.000	0.000	0.000	0.000	0.000	0.000	0.000	0.000	0.000	0.000	0.000	0.027	0.040	0.048	0.049	3.658	0.047	0.487	80	560	100	252	9209	9461	335	8340	8675	Error	Error	-5.192	252	9209	335	8340	91696	791328	0.674	14.801	0	0	0
1	16	7	"A42"	"A42"	8620	37620	100	1008	990	311	31	777	777	812	289	35	36	12	0	7082	7408	4294	57	1496	1496	1504	250	16	92	92	0	0.000	0.000	0.000	0.000	0.000	0.000	0.000	0.000	0.000	0.000	0.000	0.000	0.000	0.000	0.041	0.036	0.047	0.051	4.099	0.039	0.152	80	560	100	231	5586	5817	213	5912	6125	Error	Error	-4.596	231	5586	213	5912	79188	592619	0.616	23.616	0	0	0
1	17	7	"A42"	"A42"	8920	37620	100	917	996	364	36	785	785	825	492	59	23	1	0	5273	7843	5865	74	1414	1414	1467	509	34	92	88	0	0.000	0.000	0.000	0.000	0.000	0.000	0.000	0.000	0.000	0.000	0.000	0.000	0.000	0.000	0.034	0.033	0.047	0.048	2.938	0.038	0.267	80	560	100	132	3859	3991	211	6429	6640	Error	Error	-4.870	132	3859	211	6429	79689	627405	0.348	12.527	0	0	0
1	18	7	"A42"	"A42"	9220	37620	100	1068	1087	341	31	890	890	922	332	36	30	7	0	6340	7785	5294	68	1630	1630	1692	537	31	86	85	0	0.000	0.000	0.000	0.000	0.000	0.000	0.000	0.000	0.000	0.000	0.000	0.000	0.000	0.000	0.038	0.032	0.044	0.049	3.126	0.043	0.157	80	560	100	178	4710	4888	197	6155	6352	Error	Error	-4.726	178	4710	197	6155	86930	622804	0.497	11.346	0	0	0
1	1	8	"A43"	"A43"	4120	37930	100	1788	1814	356	19	1444	1444	1470	347	23	48	21	0	11106	10227	3912	38	2015	2015	2026	189	9	98	93	0	0.000	0.000	0.000	0.000	0.000	0.000	0.000	0.000	0.000	0.000	0.000	0.000	0.000	0.000	0.038	0.045	0.053	0.050	2.620	0.047	0.278	80	560	100	344	9091	9435	370	8212	8582	Error	Error	-4.724	344	9091	370	8212	145119	818193	0.991	43.392	0	0	0
1	2	8	"A43"	"A43"	4420	37930	100	1747	1739	375	21	1322	1322	1342	273	20	66	35	0	12473	11326	4495	39	1905	1905	1924	257	13	100	95	0	0.000	0.000	0.000	0.000	0.000	0.000	0.000	0.000	0.000	0.000	0.000	0.000	0.000	0.000	0.040	0.044	0.049	0.050	3.459	0.040	0.272	80	560	100	425	10568	10993	417	9421	9838	Error	Error	-4.636	425	10568	417	9421	139108	906105	1.454	36.584	0	0	0
1	3	8	"A43"	"A43"	4720	37930	100	1562	1640	410	25	1238	1238	1257	284	22	57	31	0	12976	11936	4570	38	1829	1829	1848	234	12	98	98	0	0.000	0.000	0.000	0.000	0.000	0.000	0.000	0.000	0.000	0.000	0.000	0.000	0.000	0.000	0.029	0.040	0.041	0.036	3.253	0.039	0.319	80	560	100	324	11147	11471	402	10107	10509	Error	Error	-5.105	324	11147	402	10107	131190	954855	1.349	43.111	0	0	0
1	4	8	"A44"	"A44"	5020	37930	100	1604	1600	358	22	1135	1135	1144	296	25	66	35	0	12292	10622	5005	47	1741	1741	1743	197	11	97	96	0	0.000	0.000	0.000	0.000	0.000	0.000	0.000	0.000	0.000	0.000	0.000	0.000	0.000	0.000	0.044	0.052	0.056	0.058	2.500	0.049	0.415	80	560	100	469	10551	11020	465	8881	9346	Error	Error	-4.492	469	10551	465	8881	127988	849728	1.541	45.071	0	0	0
1	5	8	"A44"	"A44"	5320	37930	100	1367	1332	357	26	989	989	1005	267	26	56	30	0	11231	10201	4814	47	1643	1643	1642	185	11	96	92	0	0.000	0.000	0.000	0.000	0.000	0.000	0.000	0.000	0.000	0.000	0.000	0.000	0.000	0.000	0.039	0.040	0.052	0.044	2.181	0.044	0.390	80	560	100	378	9588	9966	343	8558	8901	Error	Error	-4.665	378	9588	343	8558	106584	816057	1.225	46.265	0	0	0
1	6	8	"A44"	"A44"	5620	37930	100	1336	1360	360	26	897	897	910	272	29	73	38	0	13744	12602	4066	32	1569	1569	1582	245	15	100	100	0	0.000	0.000	0.000	0.000	0.000	0.000	0.000	0.000	0.000	0.000	0.000	0.000	0.000	0.000	0.036	0.042	0.039	0.036	2.282	0.043	0.361	80	560	100	439	12175	12614	463	11033	11496	Error	Error	-4.794	439	12175	463	11033	108782	1008161	1.654	44.980	0	0	0
1	7	8	"A45"	"A45"	5920	37930	100	1327	1333	490	36	830	830	847	234	27	68	52	0	12520	11645	6206	53	1565	1565	1578	201	12	97	93	0	0.000	0.000	0.000	0.000	0.000	0.000	0.000	0.000	0.000	0.000	0.000	0.000	0.000	0.000	0.045	0.050	0.055	0.051	2.610	0.047	0.431	80	560	100	497	10955	11452	503	10080	10583	Error	Error	-4.462	497	10955	503	10080	106613	931581	2.077	50.085	0	0	0
1	8	8	"A45"	"A45"	6220	37920	100	1138	1165	442	37	795	795	834	293	35	55	27	0	9568	8944	5401	60	1566	1566	1680	670	39	81	78	0	0.000	0.000	0.000	0.000	0.000	0.000	0.000	0.000	0.000	0.000	0.000	0.000	0.000	0.000	0.043	0.050	0.058	0.066	3.226	0.048	0.336	80	560	100	343	8002	8345	370	7378	7748	Error	Error	-4.544	343	8002	370	7378	93184	715536	1.130	10.842	0	0	0
1	9	8	"A45"	"A45"	6520	37920	100	1238	1291	506	39	780	780	814	250	30	73	46	0	13028	11553	6340	54	1546	1546	1605	393	24	92	85	0	0.000	0.000	0.000	0.000	0.000	0.000	0.000	0.000	0.000	0.000	0.000	0.000	0.000	0.000	0.040	0.051	0.055	0.062	2.573	0.047	0.381	80	560	100	458	11482	11940	511	10007	10518	Error	Error	-4.648	458	11482	511	10007	103267	924214	1.908	25.313	0	0	0
1	10	8	"A47"	"A47"	6830	37920	100	1297	1636	1286	78	737	737	754	217	28	85	68	0	13658	12530	4923	39	1504	1504	1520	232	15	97	95	0	0.000	0.000	0.000	0.000	0.000	0.000	0.000	0.000	0.000	0.000	0.000	0.000	0.000	0.000	0.046	0.082	0.053	0.062	2.521	0.071	0.254	80	560	100	560	12154	12714	899	11026	11925	Error	Error	-4.440	560	12154	899	11026	130896	1002410	4.065	47.457	0	0	0
1	11	8	"A47"	"A47"	7130	37920	100	1338	1303	388	29	753	753	787	261	33	72	57	0	14979	13048	6651	50	1493	1493	1568	538	34	95	88	0	0.000	0.000	0.000	0.000	0.000	0.000	0.000	0.000	0.000	0.000	0.000	0.000	0.000	0.000	0.043	0.048	0.052	0.050	1.953	0.048	0.538	80	560	100	585	13486	14071	550	11555	12105	Error	Error	-4.527	585	13486	550	11555	104209	1043835	1.977	21.338	0	0	0
1	12	8	"A47"	"A47"	7430	37920	100	1231	1242	396	31	778	778	804	277	34	66	43	0	12034	11168	5137	45	1479	1479	1585	656	41	91	90	0	0.000	0.000	0.000	0.000	0.000	0.000	0.000	0.000	0.000	0.000	0.000	0.000	0.000	0.000	0.043	0.048	0.056	0.056	2.388	0.049	0.461	80	560	100	453	10555	11008	464	9689	10153	Error	Error	-4.542	453	10555	464	9689	99395	893430	1.581	14.608	0	0	0
1	13	8	"A48"	"A48"	7730	37920	100	1103	1108	338	30	743	743	780	281	36	56	28	0	11822	11713	5674	48	1480	1480	1518	300	19	96	93	0	0.000	0.000	0.000	0.000	0.000	0.000	0.000	0.000	0.000	0.000	0.000	0.000	0.000	0.000	0.035	0.036	0.039	0.043	2.876	0.034	0.295	80	560	100	360	10342	10702	365	10233	10598	Error	Error	-4.844	360	10342	365	10233	88623	937017	1.167	33.983	0	0	0
1	14	8	"A48"	"A48"	8030	37920	100	1146	1164	387	33	761	761	791	318	40	52	28	0	12369	11982	7039	58	1484	1484	1540	394	25	95	93	0	0.000	0.000	0.000	0.000	0.000	0.000	0.000	0.000	0.000	0.000	0.000	0.000	0.000	0.000	0.035	0.038	0.042	0.046	3.115	0.038	0.431	80	560	100	385	10885	11270	403	10498	10901	Error	Error	-4.821	385	10885	403	10498	93100	958596	1.173	26.503	0	0	0
1	15	8	"A48"	"A48"	8330	37920	100	1074	1086	318	29	778	778	924	2547	275	0	0	0	12391	11706	5836	49	1478	1478	1639	2728	166	82	73	0	0.000	0.000	0.000	0.000	0.000	0.000	0.000	0.000	0.000	0.000	0.000	0.000	0.000	0.000	0.027	0.030	0.036	0.034	2.617	0.031	0.357	80	560	100	296	10913	11209	308	10228	10536	Error	Error	-5.204	296	10913	308	10228	86840	936466	0.064	3.690	0	0	0
1	16	8	"A49"	"A49"	8630	37920	100	1201	1293	386	29	755	755	776	260	33	77	42	0	12968	12142	5481	45	1462	1462	1476	205	13	100	100	0	0.000	0.000	0.000	0.000	0.000	0.000	0.000	0.000	0.000	0.000	0.000	0.000	0.000	0.000	0.039	0.050	0.050	0.055	2.232	0.045	0.381	80	560	100	446	11506	11952	538	10680	11218	Error	Error	-4.689	446	11506	538	10680	103406	971386	1.988	52.029	0	0	0
1	17	8	"A49"	"A49"	8930	37920	100	1281	1288	368	28	770	770	812	317	39	66	37	0	12826	12722	5676	44	1439	1439	1462	252	17	100	97	0	0.000	0.000	0.000	0.000	0.000	0.000	0.000	0.000	0.000	0.000	0.000	0.000	0.000	0.000	0.045	0.046	0.046	0.046	2.637	0.044	0.426	80	560	100	511	11387	11898	518	11283	11801	Error	Error	-4.478	511	11387	518	11283	103049	1017777	1.502	44.683	0	0	0
1	18	8	"A49"	"A49"	9230	37920	100	1120	1208	488	40	843	843	872	319	36	42	18	0	11191	11230	5085	45	1571	1571	1587	219	13	100	95	0	0.000	0.000	0.000	0.000	0.000	0.000	0.000	0.000	0.000	0.000	0.000	0.000	0.000	0.000	0.029	0.038	0.037	0.034	2.771	0.040	0.304	80	560	100	277	9620	9897	365	9659	10024	Error	Error	-5.118	277	9620	365	9659	96641	898383	1.053	44.032	0	0	0
1	1	9	"A50"	"A50"	4120	38230	100	1632	1633	358	21	1463	1463	1474	298	20	32	10	0	5230	6136	3020	49	2048	2048	2042	192	9	91	90	0	0.000	0.000	0.000	0.000	0.000	0.000	0.000	0.000	0.000	0.000	0.000	0.000	0.000	0.000	0.053	0.042	0.078	0.087	4.312	0.037	0.072	80	560	100	169	3182	3351	170	4088	4258	Error	Error	-4.235	169	3182	170	4088	130649	490914	0.534	21.323	0	0	0
1	2	9	"A50"	"A50"	4430	38230	100	1485	1519	359	23	1365	1365	1386	312	22	32	12	0	4634	5759	2875	49	1910	1910	1921	218	11	95	92	0	0.000	0.000	0.000	0.000	0.000	0.000	0.000	0.000	0.000	0.000	0.000	0.000	0.000	0.000	0.044	0.040	0.068	0.074	3.086	0.056	0.147	80	560	100	120	2724	2844	154	3849	4003	Error	Error	-4.505	120	2724	154	3849	121543	460731	0.426	17.606	0	0	0
1	3	9	"A50"	"A50"	4730	38230	100	1409	1438	327	22	1265	1265	1278	342	26	26	5	0	5446	6626	3568	53	1833	1833	1843	181	9	97	91	0	0.000	0.000	0.000	0.000	0.000	0.000	0.000	0.000	0.000	0.000	0.000	0.000	0.000	0.000	0.040	0.036	0.057	0.054	2.437	0.042	0.129	80	560	100	144	3613	3757	173	4793	4966	Error	Error	-4.649	144	3613	173	4793	115032	530051	0.468	26.425	0	0	0
1	4	9	"A51"	"A51"	5030	38230	100	1110	1135	301	26	1068	1068	1097	259	23	25	6	0	7334	6744	2321	34	1703	1703	1709	184	10	97	95	0	0.000	0.000	0.000	0.000	0.000	0.000	0.000	0.000	0.000	0.000	0.000	0.000	0.000	0.000	0.007	0.013	0.038	0.035	2.981	0.024	0.045	80	560	100	42	5631	5673	67	5041	5108	Error	Error	-7.067	42	5631	67	5041	90816	539551	0.147	27.364	0	0	0
1	5	9	"A51"	"A51"	5330	38230	100	1098	1176	315	26	937	937	963	254	26	42	18	0	7479	7803	3907	50	1601	1601	1612	170	10	100	97	0	0.000	0.000	0.000	0.000	0.000	0.000	0.000	0.000	0.000	0.000	0.000	0.000	0.000	0.000	0.027	0.039	0.045	0.042	2.965	0.042	0.172	80	560	100	161	5878	6039	239	6202	6441	Error	Error	-5.190	161	5878	239	6202	94100	624271	0.839	36.418	0	0	0
1	6	9	"A51"	"A51"	5630	38230	100	1058	1120	369	32	864	864	870	233	26	47	31	0	7839	7965	4346	54	1575	1575	1570	156	9	96	96	0	0.000	0.000	0.000	0.000	0.000	0.000	0.000	0.000	0.000	0.000	0.000	0.000	0.000	0.000	0.031	0.040	0.052	0.047	3.999	0.045	0.268	80	560	100	194	6264	6458	256	6390	6646	Error	Error	-5.013	194	6264	256	6390	89635	637217	1.073	40.994	0	0	0
1	7	9	"A52"	"A52"	5930	38230	100	3465	3121	1623	52	821	821	841	266	31	86	77	0	10035	9637	3561	36	1539	1539	1565	234	14	100	98	0	0.000	0.000	0.000	0.000	0.000	0.000	0.000	0.000	0.000	0.000	0.000	0.000	0.000	0.000	0.311	0.284	0.287	0.248	2.214	0.290	0.716	80	560	100	2644	8496	11140	2300	8098	10398	Error	Error	-1.684	2644	8496	2300	8098	249707	770978	8.571	34.496	0	0	0
1	8	9	"A52"	"A52"	6230	38230	100	2463	2221	1194	53	748	748	784	245	31	76	67	0	8806	7512	4211	56	1536	1536	1595	457	28	80	73	0	0.000	0.000	0.000	0.000	0.000	0.000	0.000	0.000	0.000	0.000	0.000	0.000	0.000	0.000	0.236	0.246	0.252	0.269	2.659	0.210	0.652	80	560	100	1715	7270	8985	1473	5976	7449	Error	Error	-2.084	1715	7270	1473	5976	177654	600979	5.865	12.947	0	0	0
1	9	9	"A52"	"A52"	6530	38220	100	2184	2376	1507	63	749	749	807	773	95	57	48	0	8800	7882	4715	59	1465	1465	1521	472	31	82	76	0	0.000	0.000	0.000	0.000	0.000	0.000	0.000	0.000	0.000	0.000	0.000	0.000	0.000	0.000	0.196	0.254	0.256	0.234	2.623	0.247	0.350	80	560	100	1435	7335	8770	1627	6417	8044	Error	Error	-2.354	1435	7335	1627	6417	190089	630598	2.030	13.477	0	0	0
1	10	9	"A53"	"A53"	6830	38220	100	1144	1173	416	35	692	692	733	450	61	50	16	0	11501	10342	5582	53	1396	1396	1443	523	36	82	80	0	0.000	0.000	0.000	0.000	0.000	0.000	0.000	0.000	0.000	0.000	0.000	0.000	0.000	0.000	0.045	0.054	0.060	0.062	2.417	0.060	0.252	80	560	100	452	10105	10557	481	8946	9427	Error	Error	-4.483	452	10105	481	8946	93843	827394	0.978	17.015	0	0	0
1	11	9	"A53"	"A53"	7130	38220	100	1029	1034	336	32	716	716	732	233	31	58	28	0	9713	9380	5888	62	1447	1447	1493	418	27	83	72	0	0.000	0.000	0.000	0.000	0.000	0.000	0.000	0.000	0.000	0.000	0.000	0.000	0.000	0.000	0.038	0.040	0.044	0.049	3.582	0.039	0.357	80	560	100	313	8266	8579	318	7933	8251	Error	Error	-4.723	313	8266	318	7933	82725	750437	1.296	18.868	0	0	0
1	12	9	"A53"	"A53"	7430	38220	100	1171	1363	1587	116	722	722	757	258	34	65	45	0	11726	9891	6378	64	1462	1462	1650	1189	72	68	65	0	0.000	0.000	0.000	0.000	0.000	0.000	0.000	0.000	0.000	0.000	0.000	0.000	0.000	0.000	0.044	0.076	0.061	0.091	3.558	0.067	0.153	80	560	100	449	10264	10713	641	8429	9070	Error	Error	-4.515	449	10264	641	8429	109012	791282	2.349	6.931	0	0	0
1	13	9	"A54"	"A54"	7730	38220	100	910	970	398	41	710	710	747	379	50	27	6	0	7254	7397	4312	58	1446	1446	1478	297	20	87	81	0	0.000	0.000	0.000	0.000	0.000	0.000	0.000	0.000	0.000	0.000	0.000	0.000	0.000	0.000	0.034	0.044	0.045	0.058	3.070	0.044	0.116	80	560	100	200	5808	6008	260	5951	6211	Error	Error	-4.860	200	5808	260	5951	77627	591791	0.588	19.929	0	0	0
1	14	9	"A54"	"A54"	8030	38220	100	1000	1091	483	44	754	754	827	816	98	16	1	0	8918	8784	6117	69	1417	1417	1571	1033	65	70	66	0	0.000	0.000	0.000	0.000	0.000	0.000	0.000	0.000	0.000	0.000	0.000	0.000	0.000	0.000	0.033	0.046	0.065	0.104	8.031	0.044	0.371	80	560	100	246	7501	7747	337	7367	7704	Error	Error	-4.930	246	7501	337	7367	87277	702753	0.324	6.983	0	0	0
1	15	9	"A54"	"A54"	8330	38220	100	1277	1854	3382	182	724	724	782	357	45	61	38	0	10505	10423	6522	62	1407	1407	1477	527	35	87	83	0	0.000	0.000	0.000	0.000	0.000	0.000	0.000	0.000	0.000	0.000	0.000	0.000	0.000	0.000	0.061	0.125	0.068	0.085	4.192	0.151	0.169	80	560	100	553	9098	9651	1130	9016	10146	Error	Error	-4.040	553	9098	1130	9016	148322	833803	3.003	16.975	0	0	0
1	16	9	"A55"	"A55"	8630	38220	100	984	992	406	40	724	724	749	229	30	52	35	0	8338	8765	5091	58	1366	1366	1380	193	13	92	88	0	0.000	0.000	0.000	0.000	0.000	0.000	0.000	0.000	0.000	0.000	0.000	0.000	0.000	0.000	0.037	0.036	0.050	0.062	3.853	0.056	0.135	80	560	100	260	6972	7232	268	7399	7667	Error	Error	-4.745	260	6972	268	7399	79376	701169	1.061	38.264	0	0	0
1	17	9	"A55"	"A55"	8930	38220	100	1071	1103	391	35	772	772	1176	4119	350	0	0	0	8690	9693	5680	58	1429	1429	1831	4150	226	73	42	0	0.000	0.000	0.000	0.000	0.000	0.000	0.000	0.000	0.000	0.000	0.000	0.000	0.000	0.000	0.041	0.040	0.047	0.041	3.031	0.060	0.167	80	560	100	299	7261	7560	331	8264	8595	Error	Error	-4.602	299	7261	331	8264	88272	775433	-0.018	1.894	0	0	0
1	18	9	"A55"	"A55"	9230	38220	100	1190	1206	373	30	829	829	849	278	32	58	30	0	8032	9068	4817	53	1519	1519	1550	325	20	98	91	0	0.000	0.000	0.000	0.000	0.000	0.000	0.000	0.000	0.000	0.000	0.000	0.000	0.000	0.000	0.055	0.050	0.054	0.056	3.059	0.093	0.222	80	560	100	361	6513	6874	377	7549	7926	Error	Error	-4.173	361	6513	377	7549	96462	725474	1.284	23.132	0	0	0
1	1	10	"A56"	"A56"	4130	38530	100	1769	1823	403	22	1454	1454	1473	285	19	51	28	0	9321	8820	3800	43	2056	2056	2050	183	8	95	91	0	0.000	0.000	0.000	0.000	0.000	0.000	0.000	0.000	0.000	0.000	0.000	0.000	0.000	0.000	0.043	0.055	0.061	0.059	3.624	0.053	0.278	80	560	100	315	7265	7580	369	6764	7133	Error	Error	-4.528	315	7265	369	6764	145855	705597	1.228	36.995	0	0	0
1	2	10	"A56"	"A56"	4430	38530	100	1735	1790	540	30	1383	1383	1414	288	20	60	35	0	9368	7951	3628	45	1997	1997	2023	441	21	85	81	0	0.000	0.000	0.000	0.000	0.000	0.000	0.000	0.000	0.000	0.000	0.000	0.000	0.000	0.000	0.048	0.068	0.078	0.090	3.652	0.059	0.229	80	560	100	352	7371	7723	407	5954	6361	Error	Error	-4.388	352	7371	407	5954	143167	636064	1.306	13.442	0	0	0
1	3	10	"A56"	"A56"	4730	38530	100	1490	1524	449	29	1228	1228	1261	285	22	46	27	0	7656	7153	3919	54	1857	1857	1887	310	16	82	80	0	0.000	0.000	0.000	0.000	0.000	0.000	0.000	0.000	0.000	0.000	0.000	0.000	0.000	0.000	0.045	0.056	0.085	0.104	7.114	0.059	0.280	80	560	100	262	5799	6061	296	5296	5592	Error	Error	-4.468	262	5799	296	5296	121953	572238	0.923	16.987	0	0	0
1	4	10	"A57"	"A57"	5030	38530	100	1411	1451	392	27	1098	1098	1108	257	23	56	27	0	10264	9764	4761	48	1739	1739	1741	185	10	97	93	0	0.000	0.000	0.000	0.000	0.000	0.000	0.000	0.000	0.000	0.000	0.000	0.000	0.000	0.000	0.037	0.044	0.044	0.048	4.238	0.041	0.277	80	560	100	313	8525	8838	353	8025	8378	Error	Error	-4.767	313	8525	353	8025	116079	781113	1.335	43.368	0	0	0
1	5	10	"A57"	"A57"	5330	38530	100	1177	1241	377	30	937	937	969	403	41	38	10	0	8851	9102	4723	51	1629	1629	1646	394	23	92	83	0	0.000	0.000	0.000	0.000	0.000	0.000	0.000	0.000	0.000	0.000	0.000	0.000	0.000	0.000	0.033	0.041	0.055	0.058	3.234	0.045	0.365	80	560	100	240	7222	7462	304	7473	7777	Error	Error	-4.911	240	7222	304	7473	99285	728175	0.675	18.924	0	0	0
1	6	10	"A57"	"A57"	5630	38530	100	1149	1179	370	31	879	879	901	256	28	51	27	0	10567	10077	6338	62	1571	1571	1599	360	22	85	78	0	0.000	0.000	0.000	0.000	0.000	0.000	0.000	0.000	0.000	0.000	0.000	0.000	0.000	0.000	0.030	0.035	0.042	0.058	4.009	0.039	0.394	80	560	100	270	8996	9266	300	8506	8806	Error	Error	-5.058	270	8996	300	8506	94307	806154	1.086	23.550	0	0	0
1	7	10	"A58"	"A58"	5930	38530	100	1117	1136	387	34	739	739	766	258	33	61	33	0	11834	11607	5555	47	1398	1398	1422	247	17	100	98	0	0.000	0.000	0.000	0.000	0.000	0.000	0.000	0.000	0.000	0.000	0.000	0.000	0.000	0.000	0.036	0.039	0.042	0.039	2.240	0.039	0.361	80	560	100	378	10436	10814	397	10209	10606	Error	Error	-4.787	378	10436	397	10209	90872	928570	1.434	41.235	0	0	0
1	8	10	"A58"	"A58"	6230	38530	100	1118	1133	415	36	729	729	780	326	41	55	23	0	11145	10125	5641	55	1496	1496	1526	265	17	96	87	0	0.000	0.000	0.000	0.000	0.000	0.000	0.000	0.000	0.000	0.000	0.000	0.000	0.000	0.000	0.040	0.047	0.050	0.046	2.179	0.046	0.373	80	560	100	389	9649	10038	404	8629	9033	Error	Error	-4.633	389	9649	404	8629	90602	810009	1.083	32.449	0	0	0
1	9	10	"A58"	"A58"	6530	38520	100	944	997	347	34	742	742	768	242	31	41	17	0	8684	8156	5192	63	1493	1493	1537	427	27	78	72	0	0.000	0.000	0.000	0.000	0.000	0.000	0.000	0.000	0.000	0.000	0.000	0.000	0.000	0.000	0.028	0.038	0.046	0.058	4.997	0.041	0.307	80	560	100	202	7191	7393	255	6663	6918	Error	Error	-5.154	202	7191	255	6663	79751	652505	0.946	15.501	0	0	0
1	10	10	"A59"	"A59"	6840	38520	100	1229	1253	371	29	751	751	804	622	77	31	3	0	13054	12254	4109	33	1522	1522	1562	283	18	100	97	0	0.000	0.000	0.000	0.000	0.000	0.000	0.000	0.000	0.000	0.000	0.000	0.000	0.000	0.000	0.041	0.047	0.048	0.043	2.459	0.045	0.414	80	560	100	478	11532	12010	502	10732	11234	Error	Error	-4.592	478	11532	502	10732	100265	980342	0.722	37.781	0	0	0
1	11	10	"A59"	"A59"	7140	38520	100	1108	1161	326	28	737	737	769	256	33	67	35	0	11759	10751	4127	38	1488	1488	1557	410	26	96	92	0	0.000	0.000	0.000	0.000	0.000	0.000	0.000	0.000	0.000	0.000	0.000	0.000	0.000	0.000	0.036	0.046	0.046	0.045	2.488	0.041	0.245	80	560	100	371	10271	10642	424	9263	9687	Error	Error	-4.791	371	10271	424	9263	92866	860069	1.531	22.424	0	0	0
1	12	10	"A59"	"A59"	7440	38520	100	1128	1161	367	31	736	736	1117	3766	337	0	0	0	12880	11009	5323	48	1432	1432	1662	2787	167	80	73	0	0.000	0.000	0.000	0.000	0.000	0.000	0.000	0.000	0.000	0.000	0.000	0.000	0.000	0.000	0.034	0.044	0.049	0.048	2.156	0.046	0.476	80	560	100	392	11448	11840	425	9577	10002	Error	Error	-4.868	392	11448	425	9577	92867	880709	0.012	3.354	0	0	0
1	13	10	"A60"	"A60"	7740	38520	100	811	912	356	39	736	736	768	290	37	25	12	0	3654	4980	3747	75	1459	1459	1481	257	17	85	78	0	0.000	0.000	0.000	0.000	0.000	0.000	0.000	0.000	0.000	0.000	0.000	0.000	0.000	0.000	0.034	0.050	0.072	0.071	5.260	0.054	0.168	80	560	100	75	2195	2270	176	3521	3697	Error	Error	-4.871	75	2195	176	3521	72938	398387	0.497	13.615	0	0	0
1	14	10	"A60"	"A60"	8040	38520	100	931	966	305	31	759	759	798	331	41	26	7	0	3434	4535	3098	68	1468	1468	1513	303	20	86	80	0	0.000	0.000	0.000	0.000	0.000	0.000	0.000	0.000	0.000	0.000	0.000	0.000	0.000	0.000	0.087	0.067	0.098	0.127	3.302	0.063	0.096	80	560	100	172	1966	2138	207	3067	3274	Error	Error	-3.515	172	1966	207	3067	77311	362768	0.508	9.974	0	0	0
1	15	10	"A60"	"A60"	8340	38520	100	840	883	310	35	718	718	744	271	36	31	11	0	3387	4549	3349	73	1401	1401	1425	273	19	85	76	0	0.000	0.000	0.000	0.000	0.000	0.000	0.000	0.000	0.000	0.000	0.000	0.000	0.000	0.000	0.061	0.052	0.080	0.099	5.660	0.047	0.146	80	560	100	122	1986	2108	165	3148	3313	Error	Error	-4.025	122	1986	165	3148	70662	363920	0.513	11.443	0	0	0
1	16	10	"A61"	"A61"	8640	38520	100	1076	1124	353	31	707	707	731	226	30	68	43	0	13638	11658	6491	55	1341	1341	1360	191	14	98	93	0	0.000	0.000	0.000	0.000	0.000	0.000	0.000	0.000	0.000	0.000	0.000	0.000	0.000	0.000	0.030	0.040	0.042	0.042	2.638	0.050	0.142	80	560	100	369	12297	12666	417	10317	10734	Error	Error	-5.059	369	12297	417	10317	89886	932640	1.739	53.916	0	0	0
1	17	10	"A61"	"A61"	8940	38520	100	1223	1277	463	36	733	733	777	473	60	52	20	0	14926	13607	6251	45	1407	1407	1445	557	38	95	95	0	0.000	0.000	0.000	0.000	0.000	0.000	0.000	0.000	0.000	0.000	0.000	0.000	0.000	0.000	0.036	0.045	0.045	0.040	2.505	0.049	0.228	80	560	100	490	13519	14009	544	12200	12744	Error	Error	-4.786	490	13519	544	12200	102133	1088522	1.057	21.835	0	0	0
1	18	10	"A61"	"A61"	9240	38520	100	1311	1347	404	29	829	829	844	238	28	75	50	0	12828	12514	5056	40	1573	1573	1605	330	20	97	96	0	0.000	0.000	0.000	0.000	0.000	0.000	0.000	0.000	0.000	0.000	0.000	0.000	0.000	0.000	0.043	0.047	0.051	0.046	2.498	0.049	0.559	80	560	100	482	11255	11737	518	10941	11459	Error	Error	-4.545	482	11255	518	10941	107795	1001085	2.113	33.058	0	0	0
1	1	11	"A62"	"A62"	4130	38830	100	1549	1571	292	18	1445	1445	1476	302	20	26	3	0	3822	3665	898	24	2065	2065	2075	214	10	82	81	0	0.000	0.000	0.000	0.000	0.000	0.000	0.000	0.000	0.000	0.000	0.000	0.000	0.000	0.000	0.059	0.079	0.143	0.158	4.166	0.068	0.029	80	560	100	104	1757	1861	126	1600	1726	Error	Error	-4.078	104	1757	126	1600	125684	293196	0.315	7.430	0	0	0
1	2	11	"A62"	"A62"	4440	38830	100	1535	1531	316	20	1393	1393	1412	311	22	30	6	0	4535	4672	1490	31	1981	1981	1999	319	15	96	96	0	0.000	0.000	0.000	0.000	0.000	0.000	0.000	0.000	0.000	0.000	0.000	0.000	0.000	0.000	0.056	0.051	0.104	0.107	2.754	0.035	0.033	80	560	100	142	2554	2696	138	2691	2829	Error	Error	-4.169	142	2554	138	2691	122458	373785	0.383	8.379	0	0	0
1	3	11	"A62"	"A62"	4740	38830	100	1286	1336	445	33	1212	1212	1236	285	23	26	11	0	3920	4028	949	23	1847	1847	1848	195	10	98	98	0	0.000	0.000	0.000	0.000	0.000	0.000	0.000	0.000	0.000	0.000	0.000	0.000	0.000	0.000	0.036	0.057	0.095	0.094	3.389	0.056	0.024	80	560	100	74	2073	2147	124	2181	2305	Error	Error	-4.808	74	2073	124	2181	106866	322272	0.351	11.179	0	0	0
1	4	11	"A63"	"A63"	5040	38830	100	1484	1503	400	26	1065	1065	1086	251	23	70	33	0	15828	13801	5195	37	1725	1725	1737	177	10	98	96	0	0.000	0.000	0.000	0.000	0.000	0.000	0.000	0.000	0.000	0.000	0.000	0.000	0.000	0.000	0.030	0.036	0.033	0.035	2.777	0.037	0.371	80	560	100	419	14103	14522	438	12076	12514	Error	Error	-5.073	419	14103	438	12076	120266	1104106	1.661	68.158	0	0	0
1	5	11	"A63"	"A63"	5340	38830	100	1347	1396	337	24	931	931	945	259	27	75	40	0	14979	13325	5267	39	1636	1636	1642	202	12	100	100	0	0.000	0.000	0.000	0.000	0.000	0.000	0.000	0.000	0.000	0.000	0.000	0.000	0.000	0.000	0.031	0.040	0.039	0.041	2.299	0.036	0.374	80	560	100	416	13343	13759	465	11689	12154	Error	Error	-5.003	416	13343	465	11689	111703	1065973	1.741	57.837	0	0	0
1	6	11	"A63"	"A63"	5640	38830	100	1203	1287	398	30	845	845	872	227	26	63	37	0	14356	13394	5041	37	1563	1563	1585	238	15	100	98	0	0.000	0.000	0.000	0.000	0.000	0.000	0.000	0.000	0.000	0.000	0.000	0.000	0.000	0.000	0.028	0.037	0.034	0.032	2.724	0.039	0.429	80	560	100	358	12793	13151	442	11831	12273	Error	Error	-5.159	358	12793	442	11831	102941	1071522	1.828	49.618	0	0	0
1	7	11	"A64"	"A64"	5940	38830	100	1304	1282	323	25	766	766	820	405	49	68	17	0	13883	12614	4959	39	1470	1470	1505	261	17	98	98	0	0.000	0.000	0.000	0.000	0.000	0.000	0.000	0.000	0.000	0.000	0.000	0.000	0.000	0.000	0.043	0.046	0.047	0.050	1.749	0.043	0.455	80	560	100	538	12413	12951	516	11144	11660	Error	Error	-4.528	538	12413	516	11144	102596	1009151	1.141	42.563	0	0	0
1	8	11	"A64"	"A64"	6240	38830	100	1274	1276	423	33	760	760	785	244	31	67	51	0	13138	12625	5084	40	1555	1555	1591	320	20	100	96	0	0.000	0.000	0.000	0.000	0.000	0.000	0.000	0.000	0.000	0.000	0.000	0.000	0.000	0.000	0.044	0.047	0.046	0.041	2.408	0.048	0.414	80	560	100	514	11583	12097	516	11070	11586	Error	Error	-4.494	514	11583	516	11070	102088	1009998	2.012	34.481	0	0	0
1	9	11	"A64"	"A64"	6540	38830	100	1137	1174	387	32	751	751	788	268	34	57	36	0	10205	9960	3595	36	1542	1542	1580	301	19	100	97	0	0.000	0.000	0.000	0.000	0.000	0.000	0.000	0.000	0.000	0.000	0.000	0.000	0.000	0.000	0.045	0.050	0.046	0.043	2.613	0.046	0.299	80	560	100	386	8663	9049	423	8418	8841	Error	Error	-4.488	386	8663	423	8418	93956	796807	1.440	27.841	0	0	0
1	10	11	"A65"	"A65"	6840	38820	100	1261	1249	400	32	775	775	799	305	38	68	31	0	15341	13270	5975	45	1522	1522	1583	435	27	93	87	0	0.000	0.000	0.000	0.000	0.000	0.000	0.000	0.000	0.000	0.000	0.000	0.000	0.000	0.000	0.035	0.040	0.040	0.049	2.552	0.038	0.365	80	560	100	486	13819	14305	474	11748	12222	Error	Error	-4.830	486	13819	474	11748	99882	1061574	1.475	26.867	0	0	0
1	11	11	"A65"	"A65"	7140	38820	100	1005	1059	354	33	740	740	777	365	46	38	13	0	10869	10690	5175	48	1489	1489	1605	784	48	87	82	0	0.000	0.000	0.000	0.000	0.000	0.000	0.000	0.000	0.000	0.000	0.000	0.000	0.000	0.000	0.028	0.035	0.037	0.041	3.408	0.038	0.377	80	560	100	265	9380	9645	319	9201	9520	Error	Error	-5.146	265	9380	319	9201	84681	855207	0.773	11.588	0	0	0
1	12	11	"A65"	"A65"	7440	38820	100	1030	1055	341	32	758	758	900	1225	136	1	0	0	8453	8004	3323	41	1525	1525	1644	822	50	85	83	0	0.000	0.000	0.000	0.000	0.000	0.000	0.000	0.000	0.000	0.000	0.000	0.000	0.000	0.000	0.039	0.046	0.049	0.043	3.292	0.042	0.284	80	560	100	272	6928	7200	297	6479	6776	Error	Error	-4.671	272	6928	297	6479	84370	640300	0.127	7.737	0	0	0
1	13	11	"A66"	"A66"	7740	38820	100	1208	1237	515	41	751	751	771	270	35	66	38	0	17493	14361	7300	50	1475	1475	1528	294	19	90	85	0	0.000	0.000	0.000	0.000	0.000	0.000	0.000	0.000	0.000	0.000	0.000	0.000	0.000	0.000	0.029	0.038	0.034	0.045	3.804	0.041	0.421	80	560	100	457	16018	16475	486	12886	13372	Error	Error	-5.131	457	16018	486	12886	98932	1148846	1.726	43.650	0	0	0
1	14	11	"A66"	"A66"	8040	38820	100	1181	1188	405	34	726	726	751	262	34	71	47	0	14830	13484	6741	49	1450	1450	1548	721	46	86	85	0	0.000	0.000	0.000	0.000	0.000	0.000	0.000	0.000	0.000	0.000	0.000	0.000	0.000	0.000	0.034	0.038	0.041	0.044	2.590	0.044	0.421	80	560	100	455	13380	13835	462	12034	12496	Error	Error	-4.878	455	13380	462	12034	95029	1078702	1.668	16.555	0	0	0
1	15	11	"A66"	"A66"	8340	38820	100	1400	1429	439	30	764	764	905	1459	161	2	0	0	17766	15176	7612	50	1525	1525	1644	956	58	86	85	0	0.000	0.000	0.000	0.000	0.000	0.000	0.000	0.000	0.000	0.000	0.000	0.000	0.000	0.000	0.039	0.049	0.049	0.056	2.773	0.162	0.076	80	560	100	636	16241	16877	665	13651	14316	Error	Error	-4.674	636	16241	665	13651	114282	1214082	0.359	14.155	0	0	0
1	16	11	"A67"	"A67"	8640	38820	100	1066	1094	346	31	761	761	774	227	29	55	31	0	10393	10184	6150	60	1462	1462	1480	204	13	91	86	0	0.000	0.000	0.000	0.000	0.000	0.000	0.000	0.000	0.000	0.000	0.000	0.000	0.000	0.000	0.034	0.038	0.039	0.043	2.593	0.042	0.473	80	560	100	305	8931	9236	333	8722	9055	Error	Error	-4.872	305	8931	333	8722	87514	814694	1.410	42.667	0	0	0
1	17	11	"A67"	"A67"	8940	38820	100	1192	1246	465	37	792	792	809	239	29	60	41	0	11333	11757	6902	58	1522	1522	1585	642	40	90	81	0	0.000	0.000	0.000	0.000	0.000	0.000	0.000	0.000	0.000	0.000	0.000	0.000	0.000	0.000	0.041	0.044	0.046	0.046	3.041	0.046	0.527	80	560	100	400	9811	10211	454	10235	10689	Error	Error	-4.616	400	9811	454	10235	99661	940593	1.828	15.844	0	0	0
1	18	11	"A67"	"A67"	9240	38820	100	1151	1221	424	34	830	830	851	248	29	60	31	0	10476	10890	5792	53	1611	1611	1617	245	15	95	95	0	0.000	0.000	0.000	0.000	0.000	0.000	0.000	0.000	0.000	0.000	0.000	0.000	0.000	0.000	0.036	0.042	0.041	0.040	2.369	0.044	0.428	80	560	100	321	8865	9186	391	9279	9670	Error	Error	-4.787	321	8865	391	9279	97701	871166	1.492	37.849	0	0	0
1	1	12	"A68"	"A68"	4140	39130	100	1532	1607	312	19	1474	1474	1504	338	22	21	7	0	4150	4551	1751	38	2049	2049	2075	227	10	93	88	0	0.000	0.000	0.000	0.000	0.000	0.000	0.000	0.000	0.000	0.000	0.000	0.000	0.000	0.000	0.028	0.053	0.098	0.078	4.612	0.046	0.032	80	560	100	58	2101	2159	133	2502	2635	Error	Error	-5.179	58	2101	133	2502	128520	364042	0.305	10.907	0	0	0
1	2	12	"A68"	"A68"	4440	39130	100	1606	1598	311	19	1407	1407	1426	297	20	37	8	0	4338	5018	2084	41	1964	1964	1987	288	14	91	88	0	0.000	0.000	0.000	0.000	0.000	0.000	0.000	0.000	0.000	0.000	0.000	0.000	0.000	0.000	0.084	0.063	0.102	0.136	3.505	0.042	0.055	80	560	100	199	2374	2573	191	3054	3245	Error	Error	-3.576	199	2374	191	3054	127821	401428	0.579	10.524	0	0	0
1	3	12	"A68"	"A68"	4740	39130	100	1453	1392	294	21	1235	1235	1240	295	23	35	5	0	4843	5612	2600	46	1821	1821	1838	320	17	91	87	0	0.000	0.000	0.000	0.000	0.000	0.000	0.000	0.000	0.000	0.000	0.000	0.000	0.000	0.000	0.072	0.041	0.078	0.098	3.701	0.036	0.073	80	560	100	218	3022	3240	157	3791	3948	Error	Error	-3.793	218	3022	157	3791	111394	448992	0.515	11.794	0	0	0
1	4	12	"A69"	"A69"	5040	39130	100	1473	1537	406	26	1011	1011	1037	263	25	66	45	0	13688	12585	5704	45	1696	1696	1704	178	10	97	96	0	0.000	0.000	0.000	0.000	0.000	0.000	0.000	0.000	0.000	0.000	0.000	0.000	0.000	0.000	0.039	0.048	0.054	0.051	2.490	0.046	0.473	80	560	100	462	11992	12454	526	10889	11415	Error	Error	-4.698	462	11992	526	10889	122937	1006801	1.901	61.129	0	0	0
1	5	12	"A69"	"A69"	5340	39130	100	1254	1298	372	28	890	890	932	281	30	58	31	0	11452	11338	6898	60	1592	1592	1819	1592	87	76	73	0	0.000	0.000	0.000	0.000	0.000	0.000	0.000	0.000	0.000	0.000	0.000	0.000	0.000	0.000	0.037	0.042	0.042	0.048	4.406	0.034	0.392	80	560	100	364	9860	10224	408	9746	10154	Error	Error	-4.760	364	9860	408	9746	103872	907071	1.302	5.979	0	0	0
1	6	12	"A69"	"A69"	5640	39130	100	1245	1289	381	29	870	870	889	260	29	61	40	0	14176	12252	7311	59	1593	1593	1620	400	24	83	80	0	0.000	0.000	0.000	0.000	0.000	0.000	0.000	0.000	0.000	0.000	0.000	0.000	0.000	0.000	0.030	0.039	0.044	0.068	4.753	0.037	0.451	80	560	100	375	12583	12958	419	10659	11078	Error	Error	-5.068	375	12583	419	10659	103135	980136	1.538	26.580	0	0	0
1	7	12	"A70"	"A70"	5940	39130	100	1094	1115	281	25	827	827	853	339	39	41	7	0	8688	8257	3560	43	1541	1541	1582	355	22	93	91	0	0.000	0.000	0.000	0.000	0.000	0.000	0.000	0.000	0.000	0.000	0.000	0.000	0.000	0.000	0.037	0.043	0.049	0.050	2.594	0.044	0.142	80	560	100	267	7147	7414	288	6716	7004	Error	Error	-4.742	267	7147	288	6716	89207	660550	0.773	18.803	0	0	0
1	8	12	"A70"	"A70"	6240	39130	100	1097	1148	488	42	786	786	808	241	29	60	27	0	9328	8728	4049	46	1528	1528	1596	471	29	91	91	0	0.000	0.000	0.000	0.000	0.000	0.000	0.000	0.000	0.000	0.000	0.000	0.000	0.000	0.000	0.040	0.050	0.047	0.061	3.206	0.040	0.199	80	560	100	311	7800	8111	362	7200	7562	Error	Error	-4.648	311	7800	362	7200	91849	698276	1.411	15.142	0	0	0
1	9	12	"A70"	"A70"	6540	39130	100	984	1012	285	28	795	795	816	230	28	42	21	0	8282	8029	3225	40	1499	1499	1559	413	26	93	92	0	0.000	0.000	0.000	0.000	0.000	0.000	0.000	0.000	0.000	0.000	0.000	0.000	0.000	0.000	0.028	0.033	0.042	0.039	3.484	0.040	0.180	80	560	100	189	6783	6972	217	6530	6747	Error	Error	-5.165	189	6783	217	6530	80952	642350	0.852	15.666	0	0	0
1	10	12	"A71"	"A71"	6850	39130	100	1448	1416	432	30	751	751	792	321	40	77	56	0	18307	16913	5622	33	1486	1486	1511	265	17	100	98	0	0.000	0.000	0.000	0.000	0.000	0.000	0.000	0.000	0.000	0.000	0.000	0.000	0.000	0.000	0.041	0.043	0.043	0.040	1.895	0.042	0.546	80	560	100	697	16821	17518	665	15427	16092	Error	Error	-4.593	697	16821	665	15427	113278	1353068	1.944	58.121	0	0	0
1	11	12	"A71"	"A71"	7150	39120	100	1431	1388	439	31	768	768	833	479	57	61	22	0	17895	15441	6556	42	1529	1529	1624	488	30	91	87	0	0.000	0.000	0.000	0.000	0.000	0.000	0.000	0.000	0.000	0.000	0.000	0.000	0.000	0.000	0.041	0.045	0.044	0.048	2.130	0.044	0.596	80	560	100	663	16366	17029	620	13912	14532	Error	Error	-4.626	663	16366	620	13912	111071	1235308	1.159	28.314	0	0	0
1	12	12	"A71"	"A71"	7450	39120	100	1366	1423	470	33	755	755	813	567	69	55	12	0	18211	16034	6658	41	1530	1530	1610	517	32	93	91	0	0.000	0.000	0.000	0.000	0.000	0.000	0.000	0.000	0.000	0.000	0.000	0.000	0.000	0.000	0.037	0.046	0.047	0.044	2.013	0.045	0.619	80	560	100	611	16681	17292	668	14504	15172	Error	Error	-4.771	611	16681	668	14504	113861	1282690	1.076	27.899	0	0	0
1	13	12	"A72"	"A72"	7750	39120	100	1209	1174	415	35	740	740	778	278	35	63	42	0	10668	10329	5269	51	1469	1469	1518	335	22	95	91	0	0.000	0.000	0.000	0.000	0.000	0.000	0.000	0.000	0.000	0.000	0.000	0.000	0.000	0.000	0.051	0.049	0.054	0.055	2.237	0.051	0.402	80	560	100	469	9199	9668	434	8860	9294	Error	Error	-4.294	469	9199	434	8860	93955	826342	1.424	26.301	0	0	0
1	14	12	"A72"	"A72"	8050	39120	100	1182	1259	472	37	742	742	824	1008	122	11	2	0	10567	9736	4938	50	1449	1449	1586	1083	68	80	80	0	0.000	0.000	0.000	0.000	0.000	0.000	0.000	0.000	0.000	0.000	0.000	0.000	0.000	0.000	0.048	0.062	0.063	0.064	2.951	0.129	0.174	80	560	100	440	9118	9558	517	8287	8804	Error	Error	-4.373	440	9118	517	8287	100694	778884	0.432	7.525	0	0	0
1	15	12	"A72"	"A72"	8350	39120	100	1038	1094	425	38	709	709	742	240	32	58	36	0	9263	9575	5632	58	1455	1455	1481	336	22	90	85	0	0.000	0.000	0.000	0.000	0.000	0.000	0.000	0.000	0.000	0.000	0.000	0.000	0.000	0.000	0.042	0.047	0.053	0.058	2.909	0.048	0.468	80	560	100	329	7808	8137	385	8120	8505	Error	Error	-4.569	329	7808	385	8120	87538	766011	1.467	24.089	0	0	0
1	16	12	"A73"	"A73"	8650	39120	100	756	821	311	37	763	763	781	245	31	22	7	0	2234	2486	846	34	1491	1491	1497	188	12	87	77	0	0.000	0.000	0.000	0.000	0.000	0.000	0.000	0.000	0.000	0.000	0.000	0.000	0.000	0.000	-0.009	0.058	0.241	0.272	5.194	0.085	0.039	80	560	100	-7	743	736	58	995	1053	Error	Error	Error	-7	743	58	995	65649	198901	0.163	5.261	0	0	0
1	17	12	"A73"	"A73"	8950	39120	100	836	880	292	33	796	796	813	238	29	28	7	0	2662	3127	1401	44	1502	1502	1516	201	13	87	81	0	0.000	0.000	0.000	0.000	0.000	0.000	0.000	0.000	0.000	0.000	0.000	0.000	0.000	0.000	0.034	0.052	0.148	0.127	4.922	0.060	0.058	80	560	100	40	1160	1200	84	1625	1709	Error	Error	-4.858	40	1160	84	1625	70433	250183	0.282	8.015	0	0	0
1	18	12	"A73"	"A73"	9250	39120	100	876	892	214	23	865	865	880	262	29	16	1	0	2402	2518	790	31	1631	1631	1651	225	13	82	66	0	0.000	0.000	0.000	0.000	0.000	0.000	0.000	0.000	0.000	0.000	0.000	0.000	0.000	0.000	0.014	0.030	0.260	0.250	6.332	0.075	0.042	80	560	100	11	771	782	27	887	914	Error	Error	-6.131	11	771	27	887	71374	201464	0.046	3.853	0	0	0
1	1	13	"A74"	"A74"	4140	39430	100	1986	2561	3307	129	1451	1451	1486	308	20	71	45	0	12055	10801	4995	46	2054	2054	2053	220	10	95	93	0	0.000	0.000	0.000	0.000	0.000	0.000	0.000	0.000	0.000	0.000	0.000	0.000	0.000	0.000	0.053	0.127	0.075	0.080	2.714	0.228	0.290	80	560	100	535	10001	10536	1110	8747	9857	Error	Error	-4.224	535	10001	1110	8747	204919	864050	3.490	39.764	0	0	0
1	2	13	"A74"	"A74"	4450	39430	100	1661	1683	395	23	1441	1441	1459	306	20	38	15	0	8570	9441	4268	45	1983	1983	1991	197	9	98	98	0	0.000	0.000	0.000	0.000	0.000	0.000	0.000	0.000	0.000	0.000	0.000	0.000	0.000	0.000	0.033	0.032	0.042	0.043	2.463	0.039	0.190	80	560	100	220	6587	6807	242	7458	7700	Error	Error	-4.904	220	6587	242	7458	134676	755240	0.732	37.817	0	0	0
1	3	13	"A74"	"A74"	4750	39430	100	1759	1784	439	24	1180	1180	1204	287	23	77	50	0	13888	12523	4662	37	1806	1806	1812	186	10	97	95	0	0.000	0.000	0.000	0.000	0.000	0.000	0.000	0.000	0.000	0.000	0.000	0.000	0.000	0.000	0.048	0.056	0.058	0.055	1.957	0.055	0.476	80	560	100	579	12082	12661	604	10717	11321	Error	Error	-4.383	579	12082	604	10717	142756	1001807	2.021	57.586	0	0	0
1	4	13	"A75"	"A75"	5050	39430	100	1509	1503	368	24	1014	1014	1021	247	24	73	50	0	11557	10648	4474	42	1679	1679	1696	185	10	98	96	0	0.000	0.000	0.000	0.000	0.000	0.000	0.000	0.000	0.000	0.000	0.000	0.000	0.000	0.000	0.050	0.055	0.060	0.064	2.400	0.051	0.427	80	560	100	495	9878	10373	489	8969	9458	Error	Error	-4.319	495	9878	489	8969	120220	851826	1.951	48.389	0	0	0
1	5	13	"A75"	"A75"	5350	39430	100	1507	1476	419	28	915	915	934	246	26	75	60	0	11518	10735	4489	41	1618	1618	1620	173	10	100	97	0	0.000	0.000	0.000	0.000	0.000	0.000	0.000	0.000	0.000	0.000	0.000	0.000	0.000	0.000	0.060	0.062	0.068	0.055	3.294	0.060	0.499	80	560	100	592	9900	10492	561	9117	9678	Error	Error	-4.064	592	9900	561	9117	118103	858795	2.203	52.688	0	0	0
1	6	13	"A75"	"A75"	5650	39430	100	1468	1450	449	30	856	856	873	232	26	76	65	0	12876	11780	5707	48	1559	1559	1577	241	15	96	90	0	0.000	0.000	0.000	0.000	0.000	0.000	0.000	0.000	0.000	0.000	0.000	0.000	0.000	0.000	0.054	0.058	0.057	0.065	3.040	0.057	0.601	80	560	100	612	11317	11929	594	10221	10815	Error	Error	-4.209	612	11317	594	10221	116000	942395	2.487	42.336	0	0	0
1	7	13	"A76"	"A76"	5950	39430	100	1489	1496	406	27	848	848	872	258	29	85	60	0	13933	12740	4257	33	1576	1576	1624	284	17	100	100	0	0.000	0.000	0.000	0.000	0.000	0.000	0.000	0.000	0.000	0.000	0.000	0.000	0.000	0.000	0.052	0.058	0.060	0.053	1.943	0.056	0.528	80	560	100	641	12357	12998	648	11164	11812	Error	Error	-4.269	641	12357	648	11164	119692	1019204	2.419	39.141	0	0	0
1	8	13	"A76"	"A76"	6250	39430	100	1329	1280	329	25	810	810	823	239	29	72	51	0	12763	11554	4847	41	1578	1578	1642	494	30	95	88	0	0.000	0.000	0.000	0.000	0.000	0.000	0.000	0.000	0.000	0.000	0.000	0.000	0.000	0.000	0.046	0.047	0.048	0.045	2.302	0.044	0.469	80	560	100	519	11185	11704	470	9976	10446	Error	Error	-4.430	519	11185	470	9976	102391	924334	1.912	20.065	0	0	0
1	9	13	"A76"	"A76"	6550	39430	100	1033	1099	502	45	740	740	799	598	74	21	3	0	10161	9521	4000	42	1474	1474	1512	465	30	97	93	0	0.000	0.000	0.000	0.000	0.000	0.000	0.000	0.000	0.000	0.000	0.000	0.000	0.000	0.000	0.034	0.045	0.044	0.035	3.358	0.050	0.335	80	560	100	293	8687	8980	359	8047	8406	Error	Error	-4.890	293	8687	359	8047	87896	761646	0.502	17.224	0	0	0
1	10	13	"A77"	"A77"	6850	39430	100	2491	2279	761	33	772	772	813	279	34	88	85	0	10041	9144	3566	38	1535	1535	1563	266	17	97	95	0	0.000	0.000	0.000	0.000	0.000	0.000	0.000	0.000	0.000	0.000	0.000	0.000	0.000	0.000	0.202	0.198	0.201	0.204	1.444	0.192	0.808	80	560	100	1719	8506	10225	1507	7609	9116	Error	Error	-2.307	1719	8506	1507	7609	182323	731553	5.254	28.500	0	0	0
1	11	13	"A77"	"A77"	7150	39430	100	1709	1631	847	51	761	761	806	373	46	63	56	0	8135	7572	4754	62	1524	1524	1617	603	37	75	68	0	0.000	0.000	0.000	0.000	0.000	0.000	0.000	0.000	0.000	0.000	0.000	0.000	0.000	0.000	0.143	0.144	0.148	0.177	2.595	0.158	0.778	80	560	100	948	6611	7559	870	6048	6918	Error	Error	-2.802	948	6611	870	6048	130488	605755	2.212	9.876	0	0	0
1	12	13	"A77"	"A77"	7450	39420	100	1897	1822	851	46	746	746	781	298	38	71	61	0	8911	7914	4609	58	1509	1509	1667	1007	60	72	70	0	0.000	0.000	0.000	0.000	0.000	0.000	0.000	0.000	0.000	0.000	0.000	0.000	0.000	0.000	0.155	0.168	0.179	0.199	2.561	0.142	0.688	80	560	100	1151	7402	8553	1076	6405	7481	Error	Error	-2.685	1151	7402	1076	6405	145790	633149	3.493	6.204	0	0	0
1	13	13	"A78"	"A78"	7750	39420	100	1176	1140	380	33	752	752	780	254	32	63	41	0	10525	9447	5204	55	1487	1487	1522	322	21	87	82	0	0.000	0.000	0.000	0.000	0.000	0.000	0.000	0.000	0.000	0.000	0.000	0.000	0.000	0.000	0.047	0.049	0.051	0.061	3.574	0.050	0.458	80	560	100	424	9038	9462	388	7960	8348	Error	Error	-4.414	424	9038	388	7960	91237	755788	1.417	24.612	0	0	0
1	14	13	"A78"	"A78"	8050	39420	100	1099	1101	400	36	744	744	788	279	35	53	28	0	9626	9353	5583	59	1481	1481	1812	1855	102	77	70	0	0.000	0.000	0.000	0.000	0.000	0.000	0.000	0.000	0.000	0.000	0.000	0.000	0.000	0.000	0.044	0.045	0.052	0.060	3.441	0.046	0.457	80	560	100	355	8145	8500	357	7872	8229	Error	Error	-4.520	355	8145	357	7872	88046	748261	1.122	4.065	0	0	0
1	15	13	"A78"	"A78"	8350	39420	100	1265	1240	447	36	746	746	774	280	36	65	46	0	13853	11967	6021	50	1491	1491	1647	1071	65	81	78	0	0.000	0.000	0.000	0.000	0.000	0.000	0.000	0.000	0.000	0.000	0.000	0.000	0.000	0.000	0.042	0.047	0.053	0.052	2.393	0.049	0.465	80	560	100	519	12362	12881	494	10476	10970	Error	Error	-4.574	519	12362	494	10476	99215	957368	1.664	9.636	0	0	0
1	16	13	"A79"	"A79"	8650	39420	100	1220	1252	385	30	758	758	778	227	29	71	50	0	10687	10677	6058	56	1510	1510	1515	200	13	93	91	0	0.000	0.000	0.000	0.000	0.000	0.000	0.000	0.000	0.000	0.000	0.000	0.000	0.000	0.000	0.050	0.054	0.055	0.064	3.520	0.047	0.458	80	560	100	462	9177	9639	494	9167	9661	Error	Error	-4.312	462	9177	494	9167	100187	854177	2.088	45.810	0	0	0
1	17	13	"A79"	"A79"	8950	39420	100	1236	1223	387	31	778	778	806	244	30	76	41	0	12179	10814	5706	52	1479	1479	1526	542	35	92	88	0	0.000	0.000	0.000	0.000	0.000	0.000	0.000	0.000	0.000	0.000	0.000	0.000	0.000	0.000	0.043	0.048	0.052	0.061	2.730	0.048	0.514	80	560	100	458	10700	11158	445	9335	9780	Error	Error	-4.546	458	10700	445	9335	97835	865139	1.709	17.137	0	0	0
1	18	13	"A79"	"A79"	9250	39420	100	1215	1236	370	29	846	846	881	308	34	55	25	0	11521	10849	5924	54	1544	1544	1643	630	38	90	81	0	0.000	0.000	0.000	0.000	0.000	0.000	0.000	0.000	0.000	0.000	0.000	0.000	0.000	0.000	0.037	0.042	0.043	0.050	4.017	0.040	0.360	80	560	100	369	9977	10346	390	9305	9695	Error	Error	-4.757	369	9977	390	9305	98897	867893	1.153	14.613	0	0	0
1	1	14	"A80"	"A80"	4150	39730	100	1684	1776	612	34	1402	1402	1419	313	22	46	22	0	6483	7996	4803	60	2029	2029	2031	213	10	96	93	0	0.000	0.000	0.000	0.000	0.000	0.000	0.000	0.000	0.000	0.000	0.000	0.000	0.000	0.000	0.063	0.063	0.089	0.076	3.720	0.075	0.368	80	560	100	282	4454	4736	374	5967	6341	Error	Error	-3.981	282	4454	374	5967	142048	639663	1.141	28.005	0	0	0
1	2	14	"A80"	"A80"	4450	39730	100	1416	1449	380	26	1349	1349	1361	369	27	26	5	0	7467	7627	3683	48	1941	1941	1973	398	20	88	87	0	0.000	0.000	0.000	0.000	0.000	0.000	0.000	0.000	0.000	0.000	0.000	0.000	0.000	0.000	0.012	0.018	0.053	0.056	5.693	0.039	0.130	80	560	100	67	5526	5593	100	5686	5786	Error	Error	-6.366	67	5526	100	5686	115958	610132	0.238	14.206	0	0	0
1	3	14	"A80"	"A80"	4750	39730	100	1443	1481	352	23	1186	1186	1208	316	26	42	17	0	8429	8791	4163	47	1811	1811	1831	228	12	96	88	0	0.000	0.000	0.000	0.000	0.000	0.000	0.000	0.000	0.000	0.000	0.000	0.000	0.000	0.000	0.039	0.042	0.052	0.046	3.440	0.044	0.260	80	560	100	257	6618	6875	295	6980	7275	Error	Error	-4.687	257	6618	295	6980	118492	703247	0.864	30.526	0	0	0
1	4	14	"A81"	"A81"	5050	39730	100	1551	1537	428	27	994	994	1022	275	26	76	51	0	15850	13967	5787	41	1688	1688	1698	199	11	100	98	0	0.000	0.000	0.000	0.000	0.000	0.000	0.000	0.000	0.000	0.000	0.000	0.000	0.000	0.000	0.039	0.044	0.044	0.043	2.189	0.044	0.510	80	560	100	557	14162	14719	543	12279	12822	Error	Error	-4.668	557	14162	543	12279	122954	1117389	1.873	61.653	0	0	0
1	5	14	"A81"	"A81"	5350	39730	100	1366	1365	370	27	910	910	921	235	25	75	47	0	13651	11847	6642	56	1626	1626	1663	494	29	82	78	0	0.000	0.000	0.000	0.000	0.000	0.000	0.000	0.000	0.000	0.000	0.000	0.000	0.000	0.000	0.038	0.045	0.044	0.055	3.279	0.042	0.503	80	560	100	456	12025	12481	455	10221	10676	Error	Error	-4.721	456	12025	455	10221	109177	947777	1.889	20.615	0	0	0
1	6	14	"A81"	"A81"	5650	39730	100	1394	1394	391	28	879	879	905	248	27	73	51	0	15873	13153	6696	50	1584	1584	1713	1003	58	80	80	0	0.000	0.000	0.000	0.000	0.000	0.000	0.000	0.000	0.000	0.000	0.000	0.000	0.000	0.000	0.036	0.045	0.047	0.058	3.240	0.039	0.543	80	560	100	515	14289	14804	515	11569	12084	Error	Error	-4.794	515	14289	515	11569	111498	1052279	1.972	11.406	0	0	0
1	7	14	"A82"	"A82"	5950	39730	100	1292	1273	405	31	840	840	855	237	27	65	48	0	13894	12205	6637	54	1565	1565	1587	280	17	90	85	0	0.000	0.000	0.000	0.000	0.000	0.000	0.000	0.000	0.000	0.000	0.000	0.000	0.000	0.000	0.037	0.041	0.042	0.057	3.292	0.041	0.510	80	560	100	452	12329	12781	433	10640	11073	Error	Error	-4.770	452	12329	433	10640	101846	976419	1.764	37.921	0	0	0
1	8	14	"A82"	"A82"	6250	39730	100	1353	1408	417	29	887	887	892	247	27	71	48	0	14218	11933	6375	53	1626	1626	1820	1337	73	78	76	0	0.000	0.000	0.000	0.000	0.000	0.000	0.000	0.000	0.000	0.000	0.000	0.000	0.000	0.000	0.037	0.051	0.055	0.064	3.311	0.046	0.550	80	560	100	466	12592	13058	521	10307	10828	Error	Error	-4.756	466	12592	521	10307	112661	954678	2.089	7.564	0	0	0
1	9	14	"A82"	"A82"	6550	39730	100	1336	1391	489	35	1073	1073	1162	419	36	36	16	0	8274	8469	4526	53	1792	1792	1922	822	42	80	78	0	0.000	0.000	0.000	0.000	0.000	0.000	0.000	0.000	0.000	0.000	0.000	0.000	0.000	0.000	0.041	0.048	0.067	0.075	6.575	0.050	0.262	80	560	100	263	6482	6745	318	6677	6995	Error	Error	-4.623	263	6482	318	6677	111290	677510	0.547	7.965	0	0	0
1	10	14	"A83"	"A83"	6860	39730	100	1284	1286	380	29	802	802	827	245	29	72	48	0	11932	11269	4095	36	1544	1544	1570	238	15	100	96	0	0.000	0.000	0.000	0.000	0.000	0.000	0.000	0.000	0.000	0.000	0.000	0.000	0.000	0.000	0.046	0.050	0.056	0.048	2.199	0.051	0.482	80	560	100	482	10388	10870	484	9725	10209	Error	Error	-4.430	482	10388	484	9725	102897	901546	1.873	40.752	0	0	0
1	11	14	"A83"	"A83"	7160	39730	100	1166	1240	373	30	723	723	758	264	34	77	42	0	11429	10892	3498	32	1419	1419	1465	323	22	98	96	0	0.000	0.000	0.000	0.000	0.000	0.000	0.000	0.000	0.000	0.000	0.000	0.000	0.000	0.000	0.044	0.055	0.056	0.051	1.980	0.052	0.372	80	560	100	443	10010	10453	517	9473	9990	Error	Error	-4.498	443	10010	517	9473	99169	871387	1.826	29.186	0	0	0
1	12	14	"A83"	"A83"	7460	39730	100	1316	1251	434	34	750	750	792	300	37	60	45	0	9404	9368	3227	34	1516	1516	1595	532	33	97	95	0	0.000	0.000	0.000	0.000	0.000	0.000	0.000	0.000	0.000	0.000	0.000	0.000	0.000	0.000	0.072	0.064	0.066	0.059	2.186	0.062	0.429	80	560	100	566	7888	8454	501	7852	8353	Error	Error	-3.801	566	7888	501	7852	100075	749434	1.530	14.611	0	0	0
1	13	14	"A84"	"A84"	7760	39720	100	1233	1251	445	35	743	743	772	279	36	68	42	0	10874	9977	4890	49	1472	1472	1506	372	24	88	85	0	0.000	0.000	0.000	0.000	0.000	0.000	0.000	0.000	0.000	0.000	0.000	0.000	0.000	0.000	0.052	0.060	0.068	0.067	2.559	0.057	0.443	80	560	100	490	9402	9892	508	8505	9013	Error	Error	-4.262	490	9402	508	8505	100062	798167	1.717	22.772	0	0	0
1	14	14	"A84"	"A84"	8060	39720	100	1243	1253	361	28	717	717	747	253	33	77	55	0	12709	10841	4862	44	1491	1491	1640	1129	68	86	85	0	0.000	0.000	0.000	0.000	0.000	0.000	0.000	0.000	0.000	0.000	0.000	0.000	0.000	0.000	0.047	0.057	0.058	0.056	2.452	0.052	0.538	80	560	100	526	11218	11744	536	9350	9886	Error	Error	-4.415	526	11218	536	9350	100252	867247	2.000	8.150	0	0	0
1	15	14	"A84"	"A84"	8360	39720	100	1499	1915	4119	215	730	730	773	322	41	85	65	0	14264	13182	5977	45	1456	1456	1592	1078	67	87	85	0	0.000	0.000	0.000	0.000	0.000	0.000	0.000	0.000	0.000	0.000	0.000	0.000	0.000	0.000	0.060	0.101	0.068	0.075	2.350	0.151	0.171	80	560	100	769	12808	13577	1185	11726	12911	Error	Error	-4.058	769	12808	1185	11726	153213	1054587	3.547	10.751	0	0	0
1	16	14	"A85"	"A85"	8660	39720	100	1417	1342	421	31	761	761	796	295	37	71	52	0	15051	13527	6207	45	1434	1434	1461	269	18	98	96	0	0.000	0.000	0.000	0.000	0.000	0.000	0.000	0.000	0.000	0.000	0.000	0.000	0.000	0.000	0.048	0.048	0.050	0.045	2.121	0.046	0.438	80	560	100	656	13617	14273	581	12093	12674	Error	Error	-4.376	656	13617	581	12093	107341	1082179	1.851	44.855	0	0	0
1	17	14	"A85"	"A85"	8960	39720	100	1397	1367	470	34	783	783	800	223	27	73	57	0	13269	12496	5867	46	1490	1490	1523	323	21	98	95	0	0.000	0.000	0.000	0.000	0.000	0.000	0.000	0.000	0.000	0.000	0.000	0.000	0.000	0.000	0.052	0.053	0.052	0.051	2.400	0.053	0.573	80	560	100	614	11779	12393	584	11006	11590	Error	Error	-4.262	614	11779	584	11006	109361	999641	2.543	33.972	0	0	0
1	18	14	"A85"	"A85"	9260	39720	100	1337	1350	446	33	831	831	848	234	27	71	53	0	13735	12960	5829	44	1571	1571	1613	438	27	95	95	0	0.000	0.000	0.000	0.000	0.000	0.000	0.000	0.000	0.000	0.000	0.000	0.000	0.000	0.000	0.042	0.046	0.050	0.046	2.708	0.049	0.580	80	560	100	506	12164	12670	519	11389	11908	Error	Error	-4.587	506	12164	519	11389	107979	1036799	2.145	25.906	0	0	0
1	1	15	"A86"	"A86"	4150	40030	100	1498	1519	370	24	1365	1365	1379	306	22	35	10	0	7802	7541	3335	44	1977	1977	1984	235	11	91	88	0	0.000	0.000	0.000	0.000	0.000	0.000	0.000	0.000	0.000	0.000	0.000	0.000	0.000	0.000	0.023	0.028	0.048	0.067	4.190	0.041	0.142	80	560	100	133	5825	5958	154	5564	5718	Error	Error	-5.453	133	5825	154	5564	121498	603280	0.458	23.647	0	0	0
1	2	15	"A86"	"A86"	4460	40030	100	1684	1689	403	23	1331	1331	1344	299	22	55	28	0	11852	10655	4520	42	1917	1917	1942	352	18	98	95	0	0.000	0.000	0.000	0.000	0.000	0.000	0.000	0.000	0.000	0.000	0.000	0.000	0.000	0.000	0.036	0.041	0.052	0.044	2.841	0.037	0.215	80	560	100	353	9935	10288	358	8738	9096	Error	Error	-4.815	353	9935	358	8738	135140	852438	1.154	24.753	0	0	0
1	3	15	"A86"	"A86"	4760	40030	100	1705	1675	383	22	1190	1190	1199	327	27	61	37	0	12293	11069	3863	34	1813	1813	1856	500	26	100	96	0	0.000	0.000	0.000	0.000	0.000	0.000	0.000	0.000	0.000	0.000	0.000	0.000	0.000	0.000	0.049	0.052	0.058	0.049	2.193	0.051	0.389	80	560	100	515	10480	10995	485	9256	9741	Error	Error	-4.347	515	10480	485	9256	133985	885482	1.456	18.426	0	0	0
1	4	15	"A87"	"A87"	5060	40030	100	1469	1507	409	27	1021	1021	1040	250	24	68	47	0	10528	10029	4419	44	1694	1694	1704	183	10	98	96	0	0.000	0.000	0.000	0.000	0.000	0.000	0.000	0.000	0.000	0.000	0.000	0.000	0.000	0.000	0.051	0.058	0.065	0.055	2.687	0.057	0.420	80	560	100	448	8834	9282	486	8335	8821	Error	Error	-4.301	448	8834	486	8335	120576	802312	1.868	45.492	0	0	0
1	5	15	"A87"	"A87"	5360	40030	100	1331	1379	407	29	952	952	982	262	26	62	36	0	10668	9692	4668	48	1619	1619	1974	1839	93	81	80	0	0.000	0.000	0.000	0.000	0.000	0.000	0.000	0.000	0.000	0.000	0.000	0.000	0.000	0.000	0.042	0.053	0.051	0.061	3.137	0.059	0.490	80	560	100	379	9049	9428	427	8073	8500	Error	Error	-4.577	379	9049	427	8073	110353	775345	1.515	4.197	0	0	0
1	6	15	"A87"	"A87"	5660	40030	100	1276	1327	460	34	999	999	1175	868	73	12	1	0	10170	9529	5023	52	1662	1662	2202	1913	86	78	78	0	0.000	0.000	0.000	0.000	0.000	0.000	0.000	0.000	0.000	0.000	0.000	0.000	0.000	0.000	0.033	0.042	0.045	0.051	4.476	0.057	0.432	80	560	100	277	8508	8785	328	7867	8195	Error	Error	-4.941	277	8508	328	7867	106130	762351	0.175	3.830	0	0	0
1	7	15	"A88"	"A88"	5960	40030	100	1208	1223	382	31	866	866	885	258	29	57	30	0	11288	11180	5360	47	1551	1551	1570	197	12	97	93	0	0.000	0.000	0.000	0.000	0.000	0.000	0.000	0.000	0.000	0.000	0.000	0.000	0.000	0.000	0.035	0.037	0.036	0.034	3.098	0.039	0.371	80	560	100	342	9737	10079	357	9629	9986	Error	Error	-4.831	342	9737	357	9629	97822	894383	1.310	48.782	0	0	0
1	8	15	"A88"	"A88"	6260	40030	100	1294	1260	369	29	892	892	914	258	28	61	33	0	13170	11534	5431	47	1579	1579	1610	377	23	97	87	0	0.000	0.000	0.000	0.000	0.000	0.000	0.000	0.000	0.000	0.000	0.000	0.000	0.000	0.000	0.035	0.037	0.043	0.043	2.163	0.037	0.368	80	560	100	402	11591	11993	368	9955	10323	Error	Error	-4.850	402	11591	368	9955	100764	922734	1.341	26.324	0	0	0
1	9	15	"A88"	"A88"	6560	40030	100	1342	1398	378	27	1062	1062	1100	354	32	42	20	0	12437	11383	6297	55	1738	1738	2410	2968	123	80	71	0	0.000	0.000	0.000	0.000	0.000	0.000	0.000	0.000	0.000	0.000	0.000	0.000	0.000	0.000	0.026	0.035	0.046	0.037	2.519	0.032	0.341	80	560	100	280	10699	10979	336	9645	9981	Error	Error	-5.256	280	10699	336	9645	111805	910654	0.842	3.023	0	0	0
1	10	15	"A89"	"A89"	6860	40030	100	1272	1266	347	27	819	819	831	242	29	71	46	0	12382	11521	4009	34	1496	1496	1504	214	14	97	96	0	0.000	0.000	0.000	0.000	0.000	0.000	0.000	0.000	0.000	0.000	0.000	0.000	0.000	0.000	0.042	0.045	0.053	0.045	1.913	0.045	0.447	80	560	100	453	10886	11339	447	10025	10472	Error	Error	-4.587	453	10886	447	10025	101246	921695	1.798	46.808	0	0	0
1	11	15	"A89"	"A89"	7160	40030	100	1246	1231	359	29	772	772	784	225	28	75	52	0	13272	12243	4576	37	1444	1444	1492	385	25	100	98	0	0.000	0.000	0.000	0.000	0.000	0.000	0.000	0.000	0.000	0.000	0.000	0.000	0.000	0.000	0.040	0.043	0.043	0.038	2.169	0.042	0.443	80	560	100	474	11828	12302	459	10799	11258	Error	Error	-4.641	474	11828	459	10799	98444	979460	1.987	27.925	0	0	0
1	12	15	"A89"	"A89"	7460	40030	100	1033	1046	298	28	792	792	858	751	87	7	0	0	8624	9258	3628	39	1504	1504	1546	455	29	98	95	0	0.000	0.000	0.000	0.000	0.000	0.000	0.000	0.000	0.000	0.000	0.000	0.000	0.000	0.000	0.034	0.033	0.039	0.036	3.452	0.053	0.042	80	560	100	241	7120	7361	254	7754	8008	Error	Error	-4.885	241	7120	254	7754	83648	740661	0.250	16.949	0	0	0
1	13	15	"A90"	"A90"	7760	40030	100	1213	1189	395	33	768	768	790	227	28	65	48	0	12538	12821	6382	49	1442	1442	1455	193	13	95	95	0	0.000	0.000	0.000	0.000	0.000	0.000	0.000	0.000	0.000	0.000	0.000	0.000	0.000	0.000	0.040	0.037	0.043	0.042	3.873	0.038	0.494	80	560	100	445	11096	11541	421	11379	11800	Error	Error	-4.640	445	11096	421	11379	95154	1025671	1.758	58.891	0	0	0
1	14	15	"A90"	"A90"	8060	40020	100	1430	1427	444	31	797	797	826	229	27	80	70	0	17657	15001	7474	49	1526	1526	1712	1408	82	80	80	0	0.000	0.000	0.000	0.000	0.000	0.000	0.000	0.000	0.000	0.000	0.000	0.000	0.000	0.000	0.039	0.047	0.047	0.050	2.154	0.049	0.606	80	560	100	633	16131	16764	630	13475	14105	Error	Error	-4.671	633	16131	630	13475	114168	1200052	2.624	9.438	0	0	0
1	15	15	"A90"	"A90"	8360	40020	100	1464	1420	437	30	761	761	792	268	33	81	66	0	18983	15994	7820	48	1465	1465	1571	1061	67	86	81	0	0.000	0.000	0.000	0.000	0.000	0.000	0.000	0.000	0.000	0.000	0.000	0.000	0.000	0.000	0.040	0.045	0.047	0.053	2.374	0.043	0.570	80	560	100	703	17518	18221	659	14529	15188	Error	Error	-4.639	703	17518	659	14529	113592	1279512	2.343	13.594	0	0	0
1	16	15	"A91"	"A91"	8660	40020	100	1204	1196	410	34	729	729	830	1338	161	2	0	0	12400	11157	6154	55	1410	1410	1473	1159	78	85	82	0	0.000	0.000	0.000	0.000	0.000	0.000	0.000	0.000	0.000	0.000	0.000	0.000	0.000	0.000	0.043	0.048	0.052	0.053	2.458	0.121	0.136	80	560	100	475	10990	11465	467	9747	10214	Error	Error	-4.532	475	10990	467	9747	95655	892533	0.274	8.355	0	0	0
1	17	15	"A91"	"A91"	8960	40020	100	1404	1361	432	31	799	799	817	243	29	72	60	0	13265	12454	4887	39	1468	1468	1507	453	30	97	95	0	0.000	0.000	0.000	0.000	0.000	0.000	0.000	0.000	0.000	0.000	0.000	0.000	0.000	0.000	0.051	0.051	0.056	0.048	2.190	0.052	0.510	80	560	100	605	11797	12402	562	10986	11548	Error	Error	-4.285	605	11797	562	10986	108843	996355	2.239	24.166	0	0	0
1	18	15	"A91"	"A91"	9260	40020	100	1428	1418	449	31	860	860	880	265	30	73	53	0	12139	11377	4578	40	1609	1609	1649	396	24	96	93	0	0.000	0.000	0.000	0.000	0.000	0.000	0.000	0.000	0.000	0.000	0.000	0.000	0.000	0.000	0.054	0.057	0.055	0.057	2.195	0.056	0.412	80	560	100	568	10530	11098	558	9768	10326	Error	Error	-4.212	568	10530	558	9768	113400	910121	2.030	24.566	0	0	0
1	1	16	"A92"	"A92"	4160	40330	100	1381	1385	280	20	1229	1229	1225	283	23	35	3	0	7347	6877	3129	45	1875	1875	1891	194	10	88	86	0	0.000	0.000	0.000	0.000	0.000	0.000	0.000	0.000	0.000	0.000	0.000	0.000	0.000	0.000	0.028	0.031	0.057	0.061	3.742	0.038	0.142	80	560	100	152	5472	5624	156	5002	5158	Error	Error	-5.170	152	5472	156	5002	110763	550126	0.565	25.701	0	0	0
1	2	16	"A92"	"A92"	4460	40330	100	1553	1584	560	35	1225	1225	1223	268	21	52	30	0	9169	9020	3649	40	1856	1856	1925	540	28	95	92	0	0.000	0.000	0.000	0.000	0.000	0.000	0.000	0.000	0.000	0.000	0.000	0.000	0.000	0.000	0.045	0.050	0.053	0.049	2.750	0.048	0.198	80	560	100	328	7313	7641	359	7164	7523	Error	Error	-4.479	328	7313	359	7164	126701	721614	1.347	13.139	0	0	0
1	3	16	"A92"	"A92"	4760	40330	100	1368	1439	357	24	1121	1121	1148	345	30	40	18	0	9285	9052	4523	49	1754	1754	1814	496	27	87	87	0	0.000	0.000	0.000	0.000	0.000	0.000	0.000	0.000	0.000	0.000	0.000	0.000	0.000	0.000	0.033	0.044	0.055	0.055	3.630	0.047	0.183	80	560	100	247	7531	7778	318	7298	7616	Error	Error	-4.930	247	7531	318	7298	115121	724126	0.843	14.593	0	0	0
1	4	16	"A93"	"A93"	5060	40330	100	1358	1438	391	27	1027	1027	1055	304	28	53	32	0	7900	9526	5360	56	1704	1704	1694	188	11	97	95	0	0.000	0.000	0.000	0.000	0.000	0.000	0.000	0.000	0.000	0.000	0.000	0.000	0.000	0.000	0.053	0.053	0.060	0.058	2.765	0.050	0.375	80	560	100	331	6196	6527	411	7822	8233	Error	Error	-4.226	331	6196	411	7822	115033	762116	1.260	41.660	0	0	0
1	5	16	"A93"	"A93"	5360	40330	100	1509	1461	433	29	936	936	964	267	27	68	56	0	14890	12564	6256	49	1649	1649	1708	631	36	88	86	0	0.000	0.000	0.000	0.000	0.000	0.000	0.000	0.000	0.000	0.000	0.000	0.000	0.000	0.000	0.043	0.048	0.052	0.052	2.670	0.046	0.512	80	560	100	573	13241	13814	525	10915	11440	Error	Error	-4.530	573	13241	525	10915	116861	1005120	1.861	17.204	0	0	0
1	6	16	"A93"	"A93"	5660	40330	100	1234	1325	408	30	858	858	863	231	26	71	42	0	17080	14304	6715	46	1476	1476	1530	534	34	93	88	0	0.000	0.000	0.000	0.000	0.000	0.000	0.000	0.000	0.000	0.000	0.000	0.000	0.000	0.000	0.024	0.036	0.039	0.032	2.774	0.039	0.131	80	560	100	376	15604	15980	467	12828	13295	Error	Error	-5.375	376	15604	467	12828	105999	1144338	2.000	23.921	0	0	0
1	7	16	"A94"	"A94"	5960	40330	100	1263	1306	375	28	868	868	883	249	28	66	45	0	14949	14043	6197	44	1568	1568	1581	226	14	96	93	0	0.000	0.000	0.000	0.000	0.000	0.000	0.000	0.000	0.000	0.000	0.000	0.000	0.000	0.000	0.030	0.035	0.036	0.031	2.484	0.037	0.463	80	560	100	395	13381	13776	438	12475	12913	Error	Error	-5.082	395	13381	438	12475	104509	1123438	1.699	55.142	0	0	0
1	8	16	"A94"	"A94"	6260	40330	100	1171	1129	344	30	822	822	841	250	29	56	26	0	11401	10589	5282	49	1508	1508	1586	674	42	87	81	0	0.000	0.000	0.000	0.000	0.000	0.000	0.000	0.000	0.000	0.000	0.000	0.000	0.000	0.000	0.035	0.034	0.041	0.044	4.055	0.038	0.396	80	560	100	349	9893	10242	307	9081	9388	Error	Error	-4.825	349	9893	307	9081	90347	847123	1.152	13.358	0	0	0
1	9	16	"A94"	"A94"	6560	40330	100	1114	1177	376	31	842	842	864	246	28	51	35	0	12610	12425	5684	45	1531	1531	1647	895	54	88	86	0	0.000	0.000	0.000	0.000	0.000	0.000	0.000	0.000	0.000	0.000	0.000	0.000	0.000	0.000	0.025	0.031	0.033	0.031	2.051	0.035	0.412	80	560	100	272	11079	11351	335	10894	11229	Error	Error	-5.348	272	11079	335	10894	94155	994021	1.272	12.042	0	0	0
1	10	16	"A95"	"A95"	6870	40330	100	1310	1291	376	29	792	792	845	384	45	60	21	0	13250	12196	4089	33	1502	1502	1527	326	21	97	95	0	0.000	0.000	0.000	0.000	0.000	0.000	0.000	0.000	0.000	0.000	0.000	0.000	0.000	0.000	0.044	0.047	0.051	0.044	2.513	0.047	0.446	80	560	100	518	11748	12266	499	10694	11193	Error	Error	-4.503	518	11748	499	10694	103312	975707	1.161	32.727	0	0	0
1	11	16	"A95"	"A95"	7170	40330	100	1358	1345	320	23	774	774	790	234	29	85	61	0	14103	13198	4893	37	1467	1467	1487	252	16	100	98	0	0.000	0.000	0.000	0.000	0.000	0.000	0.000	0.000	0.000	0.000	0.000	0.000	0.000	0.000	0.046	0.049	0.046	0.048	2.373	0.043	0.532	80	560	100	584	12636	13220	571	11731	12302	Error	Error	-4.435	584	12636	571	11731	107621	1055845	2.372	46.472	0	0	0
1	12	16	"A95"	"A95"	7470	40330	100	879	925	313	33	699	699	722	223	30	42	17	0	8480	8680	2876	33	1343	1343	1374	312	22	98	96	0	0.000	0.000	0.000	0.000	0.000	0.000	0.000	0.000	0.000	0.000	0.000	0.000	0.000	0.000	0.025	0.031	0.036	0.029	3.330	0.034	0.148	80	560	100	180	7137	7317	226	7337	7563	Error	Error	-5.309	180	7137	226	7337	74031	694426	0.910	23.417	0	0	0
1	13	16	"A96"	"A96"	7770	40330	100	1019	1050	370	35	725	725	754	240	31	53	27	0	9779	9596	4634	48	1370	1370	1382	175	12	96	95	0	0.000	0.000	0.000	0.000	0.000	0.000	0.000	0.000	0.000	0.000	0.000	0.000	0.000	0.000	0.035	0.040	0.050	0.041	3.171	0.043	0.398	80	560	100	294	8409	8703	325	8226	8551	Error	Error	-4.838	294	8409	325	8226	84021	767693	1.233	46.937	0	0	0
1	14	16	"A96"	"A96"	8070	40330	100	1196	1280	414	32	753	753	777	232	29	82	48	0	14739	13489	5288	39	1424	1424	1464	455	31	96	95	0	0.000	0.000	0.000	0.000	0.000	0.000	0.000	0.000	0.000	0.000	0.000	0.000	0.000	0.000	0.033	0.044	0.040	0.039	2.109	0.045	0.406	80	560	100	443	13315	13758	527	12065	12592	Error	Error	-4.910	443	13315	527	12065	102421	1079084	2.168	26.429	0	0	0
1	15	16	"A96"	"A96"	8370	40320	100	1148	1192	359	30	761	761	794	252	31	67	37	0	11419	11682	6012	51	1424	1424	1515	682	45	85	85	0	0.000	0.000	0.000	0.000	0.000	0.000	0.000	0.000	0.000	0.000	0.000	0.000	0.000	0.000	0.039	0.042	0.047	0.051	3.227	0.043	0.470	80	560	100	387	9995	10382	431	10258	10689	Error	Error	-4.691	387	9995	431	10258	95382	934520	1.579	14.908	0	0	0
1	16	16	"A97"	"A97"	8670	40320	100	1349	1290	394	30	790	790	833	492	59	55	12	0	14774	12634	6178	48	1440	1440	1482	319	21	93	90	0	0.000	0.000	0.000	0.000	0.000	0.000	0.000	0.000	0.000	0.000	0.000	0.000	0.000	0.000	0.042	0.045	0.050	0.043	2.398	0.044	0.490	80	560	100	559	13334	13893	500	11194	11694	Error	Error	-4.576	559	13334	500	11194	103220	1010751	0.929	34.959	0	0	0
1	17	16	"A97"	"A97"	8970	40320	100	1398	1382	447	32	852	852	874	263	30	71	52	0	14282	13016	6666	51	1563	1563	1619	440	27	92	91	0	0.000	0.000	0.000	0.000	0.000	0.000	0.000	0.000	0.000	0.000	0.000	0.000	0.000	0.000	0.043	0.046	0.048	0.052	3.034	0.047	0.579	80	560	100	546	12719	13265	530	11453	11983	Error	Error	-4.542	546	12719	530	11453	110589	1041261	1.932	25.902	0	0	0
1	18	16	"A97"	"A97"	9270	40320	100	1344	1350	416	30	896	896	908	248	27	67	45	0	14315	12980	6203	47	1679	1679	1750	487	27	95	93	0	0.000	0.000	0.000	0.000	0.000	0.000	0.000	0.000	0.000	0.000	0.000	0.000	0.000	0.000	0.035	0.040	0.045	0.042	3.101	0.042	0.506	80	560	100	448	12636	13084	454	11301	11755	Error	Error	-4.818	448	12636	454	11301	107975	1038394	1.782	23.060	0	0	0
1	1	17	"A98"	"A98"	4160	40630	100	1273	1260	271	21	1146	1146	1137	257	22	25	7	0	3037	3410	1647	48	1849	1849	1865	408	21	75	61	0	0.000	0.000	0.000	0.000	0.000	0.000	0.000	0.000	0.000	0.000	0.000	0.000	0.000	0.000	0.107	0.073	0.198	0.165	6.091	0.080	0.090	80	560	100	127	1188	1315	114	1561	1675	Error	Error	-3.226	127	1188	114	1561	100826	272773	0.479	3.787	0	0	0
1	2	17	"A98"	"A98"	4470	40630	100	1110	1153	287	24	1119	1119	1128	271	24	22	2	0	2859	3453	1769	51	1760	1760	1772	183	10	87	81	0	0.000	0.000	0.000	0.000	0.000	0.000	0.000	0.000	0.000	0.000	0.000	0.000	0.000	0.000	-0.008	0.020	0.147	0.159	5.656	0.046	0.029	80	560	100	-9	1099	1090	34	1693	1727	Error	Error	Error	-9	1099	34	1693	92234	276236	0.092	9.186	0	0	0
1	3	17	"A98"	"A98"	4770	40630	100	1216	1205	316	26	1086	1086	1102	276	25	30	6	0	3055	3650	2038	55	1761	1761	1776	197	11	91	87	0	0.000	0.000	0.000	0.000	0.000	0.000	0.000	0.000	0.000	0.000	0.000	0.000	0.000	0.000	0.100	0.063	0.172	0.179	2.662	0.067	0.091	80	560	100	130	1294	1424	119	1889	2008	Error	Error	-3.315	130	1294	119	1889	96369	292035	0.373	9.513	0	0	0
1	4	17	"A99"	"A99"	5070	40630	100	1226	1284	328	25	997	997	1020	247	24	48	22	0	6475	5550	2160	38	1654	1654	1661	192	11	87	83	0	0.000	0.000	0.000	0.000	0.000	0.000	0.000	0.000	0.000	0.000	0.000	0.000	0.000	0.000	0.048	0.074	0.068	0.074	3.738	0.067	0.197	80	560	100	229	4821	5050	287	3896	4183	Error	Error	-4.396	229	4821	287	3896	102747	443978	1.069	20.255	0	0	0
1	5	17	"A99"	"A99"	5370	40630	100	1161	1161	332	28	958	958	972	244	25	42	20	0	6042	5533	1871	33	1625	1625	1630	181	11	96	92	0	0.000	0.000	0.000	0.000	0.000	0.000	0.000	0.000	0.000	0.000	0.000	0.000	0.000	0.000	0.046	0.052	0.080	0.078	3.438	0.063	0.177	80	560	100	203	4417	4620	203	3908	4111	Error	Error	-4.444	203	4417	203	3908	92896	442638	0.775	21.564	0	0	0
1	6	17	"A99"	"A99"	5670	40630	100	1106	1165	296	25	887	887	907	248	27	45	18	0	6717	6193	2119	34	1541	1541	1558	198	12	96	92	0	0.000	0.000	0.000	0.000	0.000	0.000	0.000	0.000	0.000	0.000	0.000	0.000	0.000	0.000	0.042	0.060	0.057	0.051	3.346	0.062	0.268	80	560	100	219	5176	5395	278	4652	4930	Error	Error	-4.563	219	5176	278	4652	93167	495472	1.040	23.409	0	0	0
1	7	17	"A100"	"A100"	5970	40630	100	1409	1397	442	31	851	851	875	244	27	76	57	0	12266	10496	4721	44	1571	1571	1577	175	11	96	93	0	0.000	0.000	0.000	0.000	0.000	0.000	0.000	0.000	0.000	0.000	0.000	0.000	0.000	0.000	0.052	0.061	0.066	0.071	2.597	0.060	0.493	80	560	100	558	10695	11253	546	8925	9471	Error	Error	-4.261	558	10695	546	8925	111739	839662	2.139	50.966	0	0	0
1	8	17	"A100"	"A100"	6270	40630	100	1202	1190	316	26	808	808	822	226	27	66	42	0	10717	9393	4312	45	1487	1487	1552	567	36	93	86	0	0.000	0.000	0.000	0.000	0.000	0.000	0.000	0.000	0.000	0.000	0.000	0.000	0.000	0.000	0.043	0.048	0.054	0.056	2.750	0.046	0.386	80	560	100	394	9230	9624	382	7906	8288	Error	Error	-4.550	394	9230	382	7906	95233	751478	1.628	13.829	0	0	0
1	9	17	"A100"	"A100"	6570	40630	100	1202	1250	378	30	810	810	824	227	27	65	45	0	10487	9338	4397	47	1468	1468	1490	228	15	97	96	0	0.000	0.000	0.000	0.000	0.000	0.000	0.000	0.000	0.000	0.000	0.000	0.000	0.000	0.000	0.043	0.056	0.059	0.056	2.646	0.053	0.426	80	560	100	392	9019	9411	440	7870	8310	Error	Error	-4.524	392	9019	440	7870	99969	747006	1.877	34.421	0	0	0
1	10	17	"A101"	"A101"	6870	40630	100	1212	1768	1316	74	764	764	790	262	33	70	42	0	3895	4950	3260	65	1402	1402	1417	196	13	92	83	0	0.000	0.000	0.000	0.000	0.000	0.000	0.000	0.000	0.000	0.000	0.000	0.000	0.000	0.000	0.180	0.283	0.237	0.241	3.122	0.337	0.824	80	560	100	448	2493	2941	1004	3548	4552	Error	Error	-2.476	448	2493	1004	3548	141416	395970	3.733	18.026	0	0	0
1	11	17	"A101"	"A101"	7170	40630	100	1406	1977	1510	76	779	779	806	269	33	65	53	0	3952	5457	3607	66	1401	1401	1425	281	19	95	91	0	0.000	0.000	0.000	0.000	0.000	0.000	0.000	0.000	0.000	0.000	0.000	0.000	0.000	0.000	0.246	0.295	0.264	0.206	2.593	0.351	0.856	80	560	100	627	2551	3178	1198	4056	5254	Error	Error	-2.025	627	2551	1198	4056	158159	436552	4.353	14.349	0	0	0
1	12	17	"A101"	"A101"	7470	40630	100	1183	1674	1192	71	775	775	829	634	76	40	25	0	3516	4942	3158	63	1394	1394	1442	636	44	87	72	0	0.000	0.000	0.000	0.000	0.000	0.000	0.000	0.000	0.000	0.000	0.000	0.000	0.000	0.000	0.192	0.253	0.238	0.200	2.157	0.305	0.803	80	560	100	408	2122	2530	899	3548	4447	Error	Error	-2.379	408	2122	899	3548	133956	395398	1.333	5.503	0	0	0
1	13	17	"A102"	"A102"	7770	40630	100	1070	1273	658	51	789	789	798	239	29	56	33	0	4109	5592	3822	68	1415	1415	1428	200	14	93	88	0	0.000	0.000	0.000	0.000	0.000	0.000	0.000	0.000	0.000	0.000	0.000	0.000	0.000	0.000	0.104	0.116	0.145	0.125	3.611	0.135	0.642	80	560	100	281	2694	2975	484	4177	4661	Error	Error	-3.261	281	2694	484	4177	101812	447322	1.987	20.820	0	0	0
1	14	17	"A102"	"A102"	8070	40630	100	1138	1503	908	60	813	813	838	249	29	58	41	0	5921	7027	4117	58	1497	1497	1513	215	14	97	93	0	0.000	0.000	0.000	0.000	0.000	0.000	0.000	0.000	0.000	0.000	0.000	0.000	0.000	0.000	0.073	0.125	0.096	0.075	3.403	0.149	0.672	80	560	100	325	4424	4749	690	5530	6220	Error	Error	-3.767	325	4424	690	5530	120201	562194	2.671	25.647	0	0	0
1	15	17	"A102"	"A102"	8370	40630	100	1066	1295	694	53	804	804	857	495	57	32	15	0	5286	6828	4422	64	1475	1475	1479	193	13	98	95	0	0.000	0.000	0.000	0.000	0.000	0.000	0.000	0.000	0.000	0.000	0.000	0.000	0.000	0.000	0.069	0.092	0.092	0.083	2.964	0.114	0.576	80	560	100	262	3811	4073	491	5353	5844	Error	Error	-3.863	262	3811	491	5353	103629	546228	0.885	27.715	0	0	0
1	16	17	"A103"	"A103"	8670	40620	100	1093	1119	372	33	820	820	844	275	32	50	18	0	7502	7503	4032	53	1454	1454	1484	227	15	92	85	0	0.000	0.000	0.000	0.000	0.000	0.000	0.000	0.000	0.000	0.000	0.000	0.000	0.000	0.000	0.045	0.049	0.057	0.056	3.209	0.059	0.372	80	560	100	273	6048	6321	299	6049	6348	Error	Error	-4.469	273	6048	299	6049	89553	600279	1.000	26.515	0	0	0
1	17	17	"A103"	"A103"	8970	40620	100	1203	1262	411	32	819	819	856	391	45	50	17	0	9149	8773	3920	44	1509	1509	1557	479	30	90	85	0	0.000	0.000	0.000	0.000	0.000	0.000	0.000	0.000	0.000	0.000	0.000	0.000	0.000	0.000	0.050	0.061	0.061	0.071	3.187	0.059	0.443	80	560	100	384	7640	8024	443	7264	7707	Error	Error	-4.314	384	7640	443	7264	100964	701858	1.038	15.065	0	0	0
1	18	17	"A103"	"A103"	9270	40620	100	1252	1239	299	24	884	884	895	249	27	62	28	0	10434	9647	3799	39	1597	1597	1632	380	23	96	86	0	0.000	0.000	0.000	0.000	0.000	0.000	0.000	0.000	0.000	0.000	0.000	0.000	0.000	0.000	0.042	0.044	0.044	0.047	3.575	0.046	0.377	80	560	100	368	8837	9205	355	8050	8405	Error	Error	-4.586	368	8837	355	8050	99138	771767	1.382	21.092	0	0	0
1	1	18	"A104"	"A104"	4170	40930	100	1415	1602	702	43	1096	1096	1097	259	23	53	33	0	5848	6444	3099	48	1815	1815	1831	223	12	93	85	0	0.000	0.000	0.000	0.000	0.000	0.000	0.000	0.000	0.000	0.000	0.000	0.000	0.000	0.000	0.079	0.109	0.119	0.120	2.515	0.133	0.492	80	560	100	319	4033	4352	506	4629	5135	Error	Error	-3.660	319	4033	506	4629	128139	515519	1.950	20.686	0	0	0
1	2	18	"A104"	"A104"	4470	40930	100	1467	1711	819	47	1050	1050	1111	762	68	30	15	0	7311	7428	3456	46	1762	1762	1823	747	40	83	80	0	0.000	0.000	0.000	0.000	0.000	0.000	0.000	0.000	0.000	0.000	0.000	0.000	0.000	0.000	0.075	0.117	0.110	0.099	3.011	0.212	0.349	80	560	100	417	5549	5966	661	5666	6327	Error	Error	-3.734	417	5549	661	5666	136892	594245	0.787	7.503	0	0	0
1	3	18	"A104"	"A104"	4770	40930	100	1515	1816	949	52	1034	1034	1082	677	62	40	21	0	7211	7654	3898	50	1734	1734	1781	518	29	88	85	0	0.000	0.000	0.000	0.000	0.000	0.000	0.000	0.000	0.000	0.000	0.000	0.000	0.000	0.000	0.088	0.132	0.111	0.093	2.734	0.162	0.680	80	560	100	481	5477	5958	782	5920	6702	Error	Error	-3.509	481	5477	782	5920	145274	612357	1.084	11.338	0	0	0
1	4	18	"A105"	"A105"	5070	40930	100	1337	1398	393	28	972	972	1003	252	25	62	35	0	9460	8997	4090	45	1667	1667	1668	196	11	95	95	0	0.000	0.000	0.000	0.000	0.000	0.000	0.000	0.000	0.000	0.000	0.000	0.000	0.000	0.000	0.047	0.058	0.058	0.061	3.384	0.058	0.392	80	560	100	365	7793	8158	426	7330	7756	Error	Error	-4.416	365	7793	426	7330	111824	719740	1.567	37.393	0	0	0
1	5	18	"A105"	"A105"	5370	40930	100	1393	1458	548	37	922	922	945	291	30	63	41	0	11711	10457	4240	40	1644	1644	1652	342	20	96	95	0	0.000	0.000	0.000	0.000	0.000	0.000	0.000	0.000	0.000	0.000	0.000	0.000	0.000	0.000	0.047	0.061	0.067	0.063	3.030	0.062	0.378	80	560	100	471	10067	10538	536	8813	9349	Error	Error	-4.418	471	10067	536	8813	116632	836576	1.763	25.746	0	0	0
1	6	18	"A105"	"A105"	5670	40930	100	1406	1432	383	26	948	948	964	246	25	68	47	0	13334	11894	4368	36	1647	1647	1670	370	22	96	95	0	0.000	0.000	0.000	0.000	0.000	0.000	0.000	0.000	0.000	0.000	0.000	0.000	0.000	0.000	0.039	0.047	0.049	0.044	2.101	0.045	0.417	80	560	100	458	11687	12145	484	10247	10731	Error	Error	-4.673	458	11687	484	10247	114591	951515	1.902	27.632	0	0	0
1	7	18	"A106"	"A106"	5970	40930	100	880	933	257	27	897	897	934	531	56	3	1	0	2214	2455	964	39	1589	1589	1592	204	12	76	61	0	0.000	0.000	0.000	0.000	0.000	0.000	0.000	0.000	0.000	0.000	0.000	0.000	0.000	0.000	-0.027	0.042	0.364	0.339	3.569	0.036	0.007	80	560	100	-17	625	608	36	866	902	Error	Error	Error	-17	625	36	866	74658	196376	-0.002	4.230	0	0	0
1	8	18	"A106"	"A106"	6270	40930	100	871	884	253	28	868	868	881	236	26	16	2	0	2204	2472	1087	43	1543	1543	1547	169	10	68	63	0	0.000	0.000	0.000	0.000	0.000	0.000	0.000	0.000	0.000	0.000	0.000	0.000	0.000	0.000	0.005	0.017	0.273	0.349	11.468	0.032	0.007	80	560	100	3	661	664	16	929	945	Error	Error	-7.784	3	661	16	929	70715	197722	0.013	5.473	0	0	0
1	9	18	"A106"	"A106"	6570	40930	100	868	876	215	24	831	831	835	226	27	18	3	0	2244	2554	1178	46	1481	1481	1485	178	11	80	72	0	0.000	0.000	0.000	0.000	0.000	0.000	0.000	0.000	0.000	0.000	0.000	0.000	0.000	0.000	0.048	0.042	0.157	0.165	4.495	0.048	0.022	80	560	100	37	763	800	45	1073	1118	Error	Error	-4.366	37	763	45	1073	70048	204284	0.181	6.006	0	0	0
1	10	18	"A107"	"A107"	6880	40930	100	865	915	352	38	801	801	829	245	29	22	7	0	2893	3562	2275	63	1404	1404	1415	198	13	86	77	0	0.000	0.000	0.000	0.000	0.000	0.000	0.000	0.000	0.000	0.000	0.000	0.000	0.000	0.000	0.043	0.053	0.108	0.119	5.187	0.051	0.073	80	560	100	64	1489	1553	114	2158	2272	Error	Error	-4.540	64	1489	114	2158	73179	284989	0.351	10.843	0	0	0
1	11	18	"A107"	"A107"	7180	40930	100	895	916	262	28	833	833	844	225	26	23	10	0	2999	3904	2514	64	1495	1495	1499	165	11	95	87	0	0.000	0.000	0.000	0.000	0.000	0.000	0.000	0.000	0.000	0.000	0.000	0.000	0.000	0.000	0.041	0.034	0.070	0.086	3.926	0.035	0.060	80	560	100	62	1504	1566	83	2409	2492	Error	Error	-4.600	62	1504	83	2409	73299	312281	0.320	14.576	0	0	0
1	12	18	"A107"	"A107"	7480	40930	100	891	903	251	27	762	762	826	1040	125	0	0	0	2904	3665	2037	55	1370	1370	1421	938	66	77	42	0	0.000	0.000	0.000	0.000	0.000	0.000	0.000	0.000	0.000	0.000	0.000	0.000	0.000	0.000	0.084	0.061	0.092	0.098	4.220	0.058	0.113	80	560	100	129	1534	1663	141	2295	2436	Error	Error	-3.572	129	1534	141	2295	72241	293198	0.074	2.392	0	0	0
1	13	18	"A108"	"A108"	7780	40930	100	927	991	370	37	817	817	841	312	37	23	7	0	3810	4740	3056	64	1456	1456	1486	342	23	88	87	0	0.000	0.000	0.000	0.000	0.000	0.000	0.000	0.000	0.000	0.000	0.000	0.000	0.000	0.000	0.047	0.053	0.080	0.083	4.090	0.071	0.136	80	560	100	110	2354	2464	174	3284	3458	Error	Error	-4.420	110	2354	174	3284	79289	379201	0.481	9.515	0	0	0
1	14	18	"A108"	"A108"	8080	40930	100	1015	1044	283	27	836	836	861	267	31	38	16	0	4084	4903	2800	57	1509	1509	1523	204	13	93	90	0	0.000	0.000	0.000	0.000	0.000	0.000	0.000	0.000	0.000	0.000	0.000	0.000	0.000	0.000	0.070	0.061	0.083	0.084	3.571	0.066	0.170	80	560	100	179	2575	2754	208	3394	3602	Error	Error	-3.847	179	2575	208	3394	83559	392212	0.685	16.569	0	0	0
1	15	18	"A108"	"A108"	8380	40930	100	1003	1064	364	34	828	828	868	466	53	18	1	0	4923	5783	3264	56	1476	1476	1513	458	30	97	91	0	0.000	0.000	0.000	0.000	0.000	0.000	0.000	0.000	0.000	0.000	0.000	0.000	0.000	0.000	0.051	0.055	0.062	0.058	2.801	0.096	0.151	80	560	100	175	3447	3622	236	4307	4543	Error	Error	-4.300	175	3447	236	4307	85109	462630	0.421	9.323	0	0	0
1	16	18	"A109"	"A109"	8680	40930	100	888	935	245	26	875	875	890	230	25	22	6	0	2035	2245	789	35	1573	1573	1582	185	11	82	63	0	0.000	0.000	0.000	0.000	0.000	0.000	0.000	0.000	0.000	0.000	0.000	0.000	0.000	0.000	0.028	0.089	0.370	0.370	3.839	0.070	0.016	80	560	100	13	462	475	60	672	732	Error	Error	-5.151	13	462	60	672	74785	179608	0.196	3.584	0	0	0
1	17	18	"A109"	"A109"	8980	40920	100	902	945	250	26	885	885	932	423	45	11	0	0	2092	2311	914	39	1544	1544	1571	270	17	76	50	0	0.000	0.000	0.000	0.000	0.000	0.000	0.000	0.000	0.000	0.000	0.000	0.000	0.000	0.000	0.031	0.078	0.336	0.264	8.098	0.081	0.024	80	560	100	17	548	565	60	767	827	Error	Error	-5.011	17	548	60	767	75637	184903	0.031	2.741	0	0	0
1	18	18	"A109"	"A109"	9280	40920	100	961	972	254	26	917	917	942	252	26	21	5	0	2284	2519	888	35	1651	1651	1663	189	11	87	73	0	0.000	0.000	0.000	0.000	0.000	0.000	0.000	0.000	0.000	0.000	0.000	0.000	0.000	0.000	0.070	0.063	0.245	0.277	5.850	0.055	0.013	80	560	100	44	633	677	55	868	923	Error	Error	-3.847	44	633	55	868	77746	201543	0.119	4.529	0	0	0
1	1	19	"A110"	"A110"	4170	41230	100	1276	1288	340	26	1091	1091	1122	253	22	38	15	0	3787	4717	2530	53	1819	1819	1822	190	10	90	86	0	0.000	0.000	0.000	0.000	0.000	0.000	0.000	0.000	0.000	0.000	0.000	0.000	0.000	0.000	0.094	0.068	0.094	0.122	5.592	0.063	0.160	80	560	100	185	1968	2153	197	2898	3095	Error	Error	-3.411	185	1968	197	2898	103008	377372	0.656	15.237	0	0	0
1	2	19	"A110"	"A110"	4480	41230	100	1162	1196	305	25	1055	1055	1078	254	23	28	11	0	3713	4866	2461	50	1735	1735	1864	764	40	83	65	0	0.000	0.000	0.000	0.000	0.000	0.000	0.000	0.000	0.000	0.000	0.000	0.000	0.000	0.000	0.054	0.045	0.068	0.069	3.638	0.043	0.126	80	560	100	107	1978	2085	141	3131	3272	Error	Error	-4.208	107	1978	141	3131	95659	389286	0.465	3.929	0	0	0
1	3	19	"A110"	"A110"	4780	41230	100	1144	1199	329	27	1035	1035	1041	242	23	35	15	0	4253	5136	3066	59	1719	1719	1721	183	10	95	91	0	0.000	0.000	0.000	0.000	0.000	0.000	0.000	0.000	0.000	0.000	0.000	0.000	0.000	0.000	0.043	0.048	0.097	0.096	4.826	0.040	0.106	80	560	100	109	2534	2643	164	3417	3581	Error	Error	-4.539	109	2534	164	3417	95901	410884	0.653	18.661	0	0	0
1	4	19	"A111"	"A111"	5080	41230	100	1040	1132	359	31	1012	1012	1037	401	38	21	7	0	3473	4450	2815	63	1705	1705	1715	291	16	86	78	0	0.000	0.000	0.000	0.000	0.000	0.000	0.000	0.000	0.000	0.000	0.000	0.000	0.000	0.000	0.016	0.044	0.083	0.138	4.312	0.049	0.104	80	560	100	28	1768	1796	120	2745	2865	Error	Error	-5.981	28	1768	120	2745	90566	356004	0.237	9.399	0	0	0
1	5	19	"A111"	"A111"	5380	41230	100	1130	1125	269	23	974	974	996	260	26	36	7	0	3884	4972	2661	53	1663	1663	1669	177	10	96	93	0	0.000	0.000	0.000	0.000	0.000	0.000	0.000	0.000	0.000	0.000	0.000	0.000	0.000	0.000	0.070	0.046	0.089	0.077	3.561	0.042	0.085	80	560	100	156	2221	2377	151	3309	3460	Error	Error	-3.832	156	2221	151	3309	90032	397755	0.496	18.661	0	0	0
1	6	19	"A111"	"A111"	5680	41230	100	1045	1062	267	25	990	990	1006	255	25	28	3	0	3968	4753	2695	56	1672	1672	1676	189	11	95	88	0	0.000	0.000	0.000	0.000	0.000	0.000	0.000	0.000	0.000	0.000	0.000	0.000	0.000	0.000	0.024	0.023	0.069	0.086	4.937	0.034	0.064	80	560	100	55	2296	2351	72	3081	3153	Error	Error	-5.384	55	2296	72	3081	84936	380247	0.220	16.280	0	0	0
1	7	19	"A112"	"A112"	5980	41230	100	1180	1175	328	27	947	947	969	237	24	48	17	0	5160	6298	4006	63	1634	1634	1645	181	11	88	85	0	0.000	0.000	0.000	0.000	0.000	0.000	0.000	0.000	0.000	0.000	0.000	0.000	0.000	0.000	0.066	0.049	0.065	0.083	4.079	0.046	0.264	80	560	100	233	3526	3759	228	4664	4892	Error	Error	-3.920	233	3526	228	4664	93989	503872	0.869	25.707	0	0	0
1	8	19	"A112"	"A112"	6280	41230	100	1068	1081	332	30	890	890	915	366	40	26	3	0	5578	6487	3437	52	1493	1493	1518	289	19	95	93	0	0.000	0.000	0.000	0.000	0.000	0.000	0.000	0.000	0.000	0.000	0.000	0.000	0.000	0.000	0.044	0.038	0.054	0.058	2.597	0.060	0.141	80	560	100	178	4085	4263	191	4994	5185	Error	Error	-4.520	178	4085	191	4994	86510	518955	0.454	17.194	0	0	0
1	9	19	"A112"	"A112"	6580	41230	100	1094	1098	280	25	890	890	890	242	27	46	13	0	6775	6993	3267	46	1525	1525	1529	204	13	96	95	0	0.000	0.000	0.000	0.000	0.000	0.000	0.000	0.000	0.000	0.000	0.000	0.000	0.000	0.000	0.039	0.038	0.042	0.051	3.128	0.039	0.189	80	560	100	204	5250	5454	208	5468	5676	Error	Error	-4.686	204	5250	208	5468	87820	559425	0.860	26.784	0	0	0
1	10	19	"A113"	"A113"	6880	41230	100	1015	1042	260	24	861	861	888	236	26	37	12	0	3691	4470	2420	54	1519	1519	1518	171	11	97	95	0	0.000	0.000	0.000	0.000	0.000	0.000	0.000	0.000	0.000	0.000	0.000	0.000	0.000	0.000	0.071	0.061	0.077	0.085	3.568	0.050	0.100	80	560	100	154	2172	2326	181	2951	3132	Error	Error	-3.818	154	2172	181	2951	83380	357638	0.653	17.263	0	0	0
1	11	19	"A113"	"A113"	7180	41230	100	999	1020	310	30	868	868	899	608	67	5	1	0	4094	4709	2331	49	1479	1479	1555	688	44	92	80	0	0.000	0.000	0.000	0.000	0.000	0.000	0.000	0.000	0.000	0.000	0.000	0.000	0.000	0.000	0.050	0.047	0.082	0.080	2.615	0.043	0.107	80	560	100	131	2615	2746	152	3230	3382	Error	Error	-4.319	131	2615	152	3230	81586	376743	0.199	4.584	0	0	0
1	12	19	"A113"	"A113"	7480	41230	100	1006	1035	294	28	861	861	987	1983	200	0	0	0	4084	4972	2723	54	1454	1454	1576	1930	122	63	31	0	0.000	0.000	0.000	0.000	0.000	0.000	0.000	0.000	0.000	0.000	0.000	0.000	0.000	0.000	0.055	0.049	0.077	0.066	3.397	0.055	0.196	80	560	100	145	2630	2775	174	3518	3692	Error	Error	-4.181	145	2630	174	3518	82800	397750	0.024	1.760	0	0	0
1	13	19	"A114"	"A114"	7780	41230	100	1180	1353	1310	96	867	867	911	305	33	51	22	0	7803	7431	2914	39	1539	1539	1556	205	13	95	95	0	0.000	0.000	0.000	0.000	0.000	0.000	0.000	0.000	0.000	0.000	0.000	0.000	0.000	0.000	0.050	0.082	0.065	0.058	2.877	0.118	0.214	80	560	100	313	6264	6577	486	5892	6378	Error	Error	-4.323	313	6264	486	5892	108250	594494	1.449	28.659	0	0	0
1	14	19	"A114"	"A114"	8080	41230	100	1184	1275	645	50	913	913	926	248	26	52	27	0	9093	8618	2989	34	1570	1570	1564	192	12	98	97	0	0.000	0.000	0.000	0.000	0.000	0.000	0.000	0.000	0.000	0.000	0.000	0.000	0.000	0.000	0.036	0.051	0.053	0.049	2.600	0.052	0.192	80	560	100	271	7523	7794	362	7048	7410	Error	Error	-4.795	271	7523	362	7048	101984	689401	1.407	36.740	0	0	0
1	15	19	"A114"	"A114"	8380	41230	100	1281	1260	301	23	864	864	901	270	29	61	35	0	9327	9276	2832	30	1526	1526	1545	237	15	100	97	0	0.000	0.000	0.000	0.000	0.000	0.000	0.000	0.000	0.000	0.000	0.000	0.000	0.000	0.000	0.053	0.051	0.057	0.048	2.135	0.050	0.364	80	560	100	417	7801	8218	396	7750	8146	Error	Error	-4.226	417	7801	396	7750	100815	742106	1.330	32.620	0	0	0
1	16	19	"A115"	"A115"	8680	41230	100	1031	1062	270	25	928	928	959	556	57	7	0	0	3223	3800	2053	54	1582	1582	1593	227	14	91	88	0	0.000	0.000	0.000	0.000	0.000	0.000	0.000	0.000	0.000	0.000	0.000	0.000	0.000	0.000	0.063	0.060	0.099	0.111	4.150	0.058	0.008	80	560	100	103	1641	1744	134	2218	2352	Error	Error	-3.994	103	1641	134	2218	84974	304025	0.185	9.722	0	0	0
1	17	19	"A115"	"A115"	8980	41220	100	1066	1046	299	28	949	949	961	255	26	20	7	0	3433	4168	2302	55	1600	1600	1625	199	12	87	83	0	0.000	0.000	0.000	0.000	0.000	0.000	0.000	0.000	0.000	0.000	0.000	0.000	0.000	0.000	0.064	0.038	0.078	0.087	3.904	0.055	0.107	80	560	100	117	1833	1950	97	2568	2665	Error	Error	-3.970	117	1833	97	2568	83656	333408	0.333	12.779	0	0	0
1	18	19	"A115"	"A115"	9280	41220	100	1154	1175	319	27	974	974	1003	299	29	30	10	0	3529	4179	2331	55	1653	1653	1669	232	13	90	85	0	0.000	0.000	0.000	0.000	0.000	0.000	0.000	0.000	0.000	0.000	0.000	0.000	0.000	0.000	0.096	0.080	0.120	0.156	3.535	0.068	0.124	80	560	100	180	1876	2056	201	2526	2727	Error	Error	-3.382	180	1876	201	2526	94018	334286	0.575	10.819	0	0	0
1	1	20	"A116"	"A116"	4180	41530	100	1506	1566	471	30	1132	1132	1145	280	24	56	33	0	9080	8768	4468	50	1883	1883	1900	208	10	93	88	0	0.000	0.000	0.000	0.000	0.000	0.000	0.000	0.000	0.000	0.000	0.000	0.000	0.000	0.000	0.052	0.063	0.068	0.064	2.755	0.069	0.451	80	560	100	374	7197	7571	434	6885	7319	Error	Error	-4.266	374	7197	434	6885	125260	701475	1.504	33.019	0	0	0
1	2	20	"A116"	"A116"	4480	41530	100	1682	1705	527	30	1092	1092	1100	262	23	72	51	0	10689	9389	3999	42	1813	1813	1815	187	10	97	96	0	0.000	0.000	0.000	0.000	0.000	0.000	0.000	0.000	0.000	0.000	0.000	0.000	0.000	0.000	0.066	0.081	0.081	0.074	2.778	0.082	0.518	80	560	100	590	8876	9466	613	7576	8189	Error	Error	-3.911	590	8876	613	7576	136400	751154	2.309	40.503	0	0	0
1	3	20	"A116"	"A116"	4780	41530	100	1464	1502	492	32	1070	1070	1108	386	34	51	21	0	9860	8634	3745	43	1789	1789	1815	297	16	95	92	0	0.000	0.000	0.000	0.000	0.000	0.000	0.000	0.000	0.000	0.000	0.000	0.000	0.000	0.000	0.049	0.063	0.071	0.079	3.241	0.067	0.399	80	560	100	394	8071	8465	432	6845	7277	Error	Error	-4.356	394	8071	432	6845	120150	690703	1.021	22.960	0	0	0
1	4	20	"A117"	"A117"	5080	41530	100	1080	1068	269	25	1053	1053	1073	260	24	17	6	0	2101	2221	621	27	1785	1785	1790	176	9	63	47	0	0.000	0.000	0.000	0.000	0.000	0.000	0.000	0.000	0.000	0.000	0.000	0.000	0.000	0.000	0.085	0.034	0.416	0.465	4.394	0.173	0.028	80	560	100	27	316	343	15	436	451	Error	Error	-3.549	27	316	15	436	85422	177694	-0.019	2.449	0	0	0
1	5	20	"A117"	"A117"	5380	41530	100	1015	1036	269	25	1022	1022	1034	271	26	20	2	0	2068	2201	515	23	1714	1714	1725	180	10	78	48	0	0.000	0.000	0.000	0.000	0.000	0.000	0.000	0.000	0.000	0.000	0.000	0.000	0.000	0.000	-0.020	0.029	0.545	0.441	4.193	0.121	0.004	80	560	100	-7	354	347	14	487	501	Error	Error	Error	-7	354	14	487	82847	176082	0.007	2.644	0	0	0
1	6	20	"A117"	"A117"	5680	41530	100	1049	1116	278	24	1020	1020	1042	306	29	22	5	0	2094	2212	581	26	1709	1709	1714	228	13	71	38	0	0.000	0.000	0.000	0.000	0.000	0.000	0.000	0.000	0.000	0.000	0.000	0.000	0.000	0.000	0.075	0.191	0.653	0.441	4.477	0.304	0.058	80	560	100	29	385	414	96	503	599	Error	Error	-3.731	29	385	96	503	89292	176932	0.242	2.184	0	0	0
1	7	20	"A118"	"A118"	5980	41530	100	1154	1160	328	28	1039	1039	1255	2425	193	0	0	0	3861	4369	1950	44	1729	1729	1777	477	26	91	78	0	0.000	0.000	0.000	0.000	0.000	0.000	0.000	0.000	0.000	0.000	0.000	0.000	0.000	0.000	0.054	0.046	0.070	0.078	2.818	0.078	0.091	80	560	100	115	2132	2247	121	2640	2761	Error	Error	-4.213	115	2132	121	2640	92814	349510	-0.039	5.434	0	0	0
1	8	20	"A118"	"A118"	6280	41530	100	1104	1365	1823	133	970	970	996	267	26	40	15	0	4876	5031	2646	52	1638	1638	1648	215	13	97	91	0	0.000	0.000	0.000	0.000	0.000	0.000	0.000	0.000	0.000	0.000	0.000	0.000	0.000	0.000	0.041	0.116	0.081	0.071	4.387	0.120	0.038	80	560	100	134	3238	3372	395	3393	3788	Error	Error	-4.595	134	3238	395	3393	109232	402474	1.382	15.735	0	0	0
1	9	20	"A118"	"A118"	6580	41530	100	1176	1198	325	27	987	987	1016	279	27	35	10	0	4443	5261	2571	48	1693	1693	1687	225	13	97	95	0	0.000	0.000	0.000	0.000	0.000	0.000	0.000	0.000	0.000	0.000	0.000	0.000	0.000	0.000	0.069	0.059	0.069	0.084	2.720	0.057	0.164	80	560	100	189	2750	2939	211	3568	3779	Error	Error	-3.863	189	2750	211	3568	95829	420855	0.652	15.884	0	0	0
1	10	20	"A119"	"A119"	6890	41530	100	1107	1130	310	27	930	930	987	640	64	10	0	0	2839	3788	2301	60	1559	1559	1572	231	14	87	78	0	0.000	0.000	0.000	0.000	0.000	0.000	0.000	0.000	0.000	0.000	0.000	0.000	0.000	0.000	0.138	0.090	0.129	0.158	4.724	0.097	0.020	80	560	100	177	1280	1457	200	2229	2429	Error	Error	-2.854	177	1280	200	2229	90424	303012	0.223	9.593	0	0	0
1	11	20	"A119"	"A119"	7190	41530	100	1159	1238	409	33	944	944	977	391	40	35	15	0	3042	4426	2944	66	1583	1583	1612	352	21	87	78	0	0.000	0.000	0.000	0.000	0.000	0.000	0.000	0.000	0.000	0.000	0.000	0.000	0.000	0.000	0.147	0.103	0.123	0.116	3.594	0.101	0.367	80	560	100	215	1459	1674	294	2843	3137	Error	Error	-2.763	215	1459	294	2843	99015	354047	0.668	7.994	0	0	0
1	12	20	"A119"	"A119"	7490	41530	100	1207	1282	401	31	956	956	980	250	25	50	28	0	3523	4683	2746	58	1607	1607	1634	196	11	97	92	0	0.000	0.000	0.000	0.000	0.000	0.000	0.000	0.000	0.000	0.000	0.000	0.000	0.000	0.000	0.131	0.106	0.136	0.123	2.492	0.112	0.409	80	560	100	251	1916	2167	326	3076	3402	Error	Error	-2.932	251	1916	326	3076	102524	374627	1.208	15.556	0	0	0
1	13	20	"A120"	"A120"	7790	41530	100	995	1039	331	31	976	976	993	261	26	23	11	0	2128	2361	869	36	1641	1641	1644	185	11	81	62	0	0.000	0.000	0.000	0.000	0.000	0.000	0.000	0.000	0.000	0.000	0.000	0.000	0.000	0.000	0.039	0.087	0.543	0.431	4.105	0.053	0.006	80	560	100	19	487	506	63	720	783	Error	Error	-4.680	19	487	63	720	83110	188905	0.176	3.876	0	0	0
1	14	20	"A120"	"A120"	8090	41530	100	1005	1025	248	24	967	967	983	248	25	16	6	0	2263	2437	744	30	1676	1676	1680	199	11	88	76	0	0.000	0.000	0.000	0.000	0.000	0.000	0.000	0.000	0.000	0.000	0.000	0.000	0.000	0.000	0.065	0.076	0.301	0.264	3.525	0.051	0.006	80	560	100	38	587	625	58	761	819	Error	Error	-3.949	38	587	58	761	81984	194949	0.169	3.804	0	0	0
1	15	20	"A120"	"A120"	8390	41530	100	891	932	309	33	967	967	1264	3421	270	0	0	0	1964	2194	842	38	1569	1569	1633	987	60	15	8	0	0.000	0.000	0.000	0.000	0.000	0.000	0.000	0.000	0.000	0.000	0.000	0.000	0.000	0.000	-0.192	-0.056	0.293	0.291	5.083	3.458	0.773	80	560	100	-76	395	319	-35	625	590	Error	Error	Error	-76	395	-35	625	74535	175525	-0.097	0.568	0	0	0
1	16	20	"A121"	"A121"	8690	41530	100	1239	1272	376	29	959	959	1109	2747	247	0	0	0	5743	7687	5229	68	1600	1600	1734	2603	150	58	48	0	0.000	0.000	0.000	0.000	0.000	0.000	0.000	0.000	0.000	0.000	0.000	0.000	0.000	0.000	0.068	0.051	0.064	0.079	5.061	0.049	0.356	80	560	100	280	4143	4423	313	6087	6400	Error	Error	-3.887	280	4143	313	6087	101724	614947	0.059	2.287	0	0	0
1	17	20	"A121"	"A121"	8990	41530	100	1184	1230	370	30	966	966	1004	273	27	45	22	0	5398	7480	4987	66	1605	1605	1628	258	15	95	95	0	0.000	0.000	0.000	0.000	0.000	0.000	0.000	0.000	0.000	0.000	0.000	0.000	0.000	0.000	0.057	0.045	0.054	0.049	4.338	0.182	0.125	80	560	100	218	3793	4011	264	5875	6139	Error	Error	-4.121	218	3793	264	5875	98426	598418	0.828	22.682	0	0	0
1	18	20	"A121"	"A121"	9290	41520	100	1270	1282	337	26	1067	1067	1098	353	32	22	8	0	5304	6021	3117	51	1848	1848	1895	569	30	92	81	0	0.000	0.000	0.000	0.000	0.000	0.000	0.000	0.000	0.000	0.000	0.000	0.000	0.000	0.000	0.059	0.052	0.056	0.065	3.481	0.042	0.118	80	560	100	203	3456	3659	215	4173	4388	Error	Error	-4.090	203	3456	215	4173	102541	481704	0.521	7.251	0	0	0
1	1	21	"Blank"	"Blank"	4180	41840	100	1243	1244	287	23	1182	1182	1233	421	34	12	0	0	1986	2003	194	9	1989	1989	2003	296	14	6	1	0	0.000	0.000	0.000	0.000	0.000	0.000	0.000	0.000	0.000	0.000	0.000	0.000	0.000	0.000	-20.333	4.429	1.822	2.031	4.379	5.192	0.030	80	560	100	61	-3	58	62	14	76	Error	Error	Error	61	-3	62	14	99485	160215	0.026	0.000	0	0	0
1	2	21	"Blank"	"Blank"	4490	41830	100	1102	1223	528	43	1159	1159	1176	266	22	21	5	0	1884	1912	317	16	1897	1897	1904	173	9	17	1	0	0.000	0.000	0.000	0.000	0.000	0.000	0.000	0.000	0.000	0.000	0.000	0.000	0.000	0.000	4.385	4.267	2.073	2.005	4.670	3.154	0.128	80	560	100	-57	-13	-70	64	15	79	Error	Error	2.132	-57	-13	64	15	97858	152927	0.177	0.046	0	0	0
1	3	21	"Blank"	"Blank"	4790	41830	100	1112	1145	289	25	1148	1148	1164	263	22	12	3	0	1825	1836	175	9	1855	1855	1855	183	9	10	1	0	0.000	0.000	0.000	0.000	0.000	0.000	0.000	0.000	0.000	0.000	0.000	0.000	0.000	0.000	1.200	0.158	1.271	1.317	4.873	162.617	0.000	80	560	100	-36	-30	-66	-3	-19	-22	Error	Error	0.263	-36	-30	-3	-19	91600	146910	-0.072	-0.104	0	0	0
1	4	21	"Blank"	"Blank"	5090	41830	100	1119	1144	233	20	1126	1126	1148	283	24	12	1	0	1823	1828	196	10	1841	1841	1849	208	11	10	2	0	0.000	0.000	0.000	0.000	0.000	0.000	0.000	0.000	0.000	0.000	0.000	0.000	0.000	0.000	0.389	-1.385	1.128	1.153	4.962	2.943	0.020	80	560	100	-7	-18	-25	18	-13	5	Error	Error	-1.363	-7	-18	18	-13	91495	146202	-0.014	-0.101	0	0	0
1	5	21	"Blank"	"Blank"	5390	41830	100	1066	1060	219	20	1050	1050	1137	981	86	0	0	0	1758	1746	179	10	1728	1728	1766	602	34	0	0	0	0.000	0.000	0.000	0.000	0.000	0.000	0.000	0.000	0.000	0.000	0.000	0.000	0.000	0.000	0.533	0.556	1.477	1.185	6.741	3.282	0.022	80	560	100	16	30	46	10	18	28	Error	Error	-0.907	16	30	10	18	84765	139696	-0.078	-0.033	0	0	0
1	6	21	"Blank"	"Blank"	5690	41830	100	1105	1099	246	22	1094	1094	1128	333	29	12	0	0	1738	1746	223	12	1745	1745	1764	271	15	10	1	0	0.000	0.000	0.000	0.000	0.000	0.000	0.000	0.000	0.000	0.000	0.000	0.000	0.000	0.000	-1.571	5.000	1.070	1.162	5.081	1.284	0.382	80	560	100	11	-7	4	5	1	6	Error	Error	Error	11	-7	5	1	87900	139652	-0.087	-0.066	0	0	0
1	7	21	"Blank"	"Blank"	5990	41830	100	1108	1260	1121	88	1112	1112	1144	305	26	13	7	0	1694	1831	974	53	1755	1755	1756	246	14	8	2	0	0.000	0.000	0.000	0.000	0.000	0.000	0.000	0.000	0.000	0.000	0.000	0.000	0.000	0.000	0.066	1.947	1.269	1.391	4.295	1.233	0.675	80	560	100	-4	-61	-65	148	76	224	Error	Error	-3.931	-4	-61	148	76	100761	146506	0.380	0.305	0	0	0
1	8	21	"Blank"	"Blank"	6290	41830	100	1075	1086	271	24	1085	1085	1110	285	25	15	1	0	1725	1715	181	10	1741	1741	1759	207	11	11	0	0	0.000	0.000	0.000	0.000	0.000	0.000	0.000	0.000	0.000	0.000	0.000	0.000	0.000	0.000	0.625	-0.038	1.489	1.852	5.184	3.457	0.042	80	560	100	-10	-16	-26	1	-26	-25	Error	Error	-0.678	-10	-16	1	-26	86869	137233	-0.084	-0.213	0	0	0
1	9	21	"Blank"	"Blank"	6590	41830	100	1139	1159	298	25	1081	1081	1087	288	26	25	3	0	1765	1772	184	10	1730	1730	1712	231	13	12	1	0	0.000	0.000	0.000	0.000	0.000	0.000	0.000	0.000	0.000	0.000	0.000	0.000	0.000	0.000	1.657	1.857	1.196	1.577	5.888	4.949	0.033	80	560	100	58	35	93	78	42	120	Error	Error	0.729	58	35	78	42	92696	141774	0.250	0.260	0	0	0
1	10	21	"Blank"	"Blank"	6890	41830	100	1046	1114	527	47	1032	1032	1070	441	41	8	2	0	1705	1704	162	9	1703	1703	1706	329	19	0	0	0	0.000	0.000	0.000	0.000	0.000	0.000	0.000	0.000	0.000	0.000	0.000	0.000	0.000	0.000	7.000	82.000	1.636	1.502	4.960	1.950	0.438	80	560	100	14	2	16	82	1	83	Error	Error	2.807	14	2	82	1	89084	136284	0.100	-0.006	0	0	0
1	11	21	"Blank"	"Blank"	7190	41830	100	930	935	231	24	1067	1067	1087	267	24	5	1	0	1579	1606	228	14	1775	1775	1773	208	11	6	0	0	0.000	0.000	0.000	0.000	0.000	0.000	0.000	0.000	0.000	0.000	0.000	0.000	0.000	0.000	0.699	0.781	0.914	0.911	2.938	1.635	0.140	80	560	100	-137	-196	-333	-132	-169	-301	Error	Error	-0.517	-137	-196	-132	-169	74838	128514	-0.569	-0.803	0	0	0
1	12	21	"Blank"	"Blank"	7490	41830	100	1021	1034	223	21	1078	1078	1121	398	35	2	0	0	1594	1625	233	14	1761	1761	1779	288	16	6	0	0	0.000	0.000	0.000	0.000	0.000	0.000	0.000	0.000	0.000	0.000	0.000	0.000	0.000	0.000	0.341	0.324	0.678	0.576	3.528	1.626	0.113	80	560	100	-57	-167	-224	-44	-136	-180	Error	Error	-1.551	-57	-167	-44	-136	82755	130010	-0.219	-0.535	0	0	0
1	13	21	"Blank"	"Blank"	7790	41830	100	1090	1146	313	27	1119	1119	1137	350	30	15	5	0	1788	1812	171	9	1774	1774	1786	226	12	10	1	0	0.000	0.000	0.000	0.000	0.000	0.000	0.000	0.000	0.000	0.000	0.000	0.000	0.000	0.000	-2.071	0.711	1.786	1.731	3.436	1.942	0.221	80	560	100	-29	14	-15	27	38	65	Error	Error	Error	-29	14	27	38	91709	144961	0.026	0.115	0	0	0
1	14	21	"Blank"	"Blank"	8090	41830	100	1132	1151	263	22	1135	1135	1156	310	26	12	2	0	1847	1844	189	10	1823	1823	1838	225	12	11	3	0	0.000	0.000	0.000	0.000	0.000	0.000	0.000	0.000	0.000	0.000	0.000	0.000	0.000	0.000	-0.125	0.762	1.083	1.218	4.315	4.400	0.031	80	560	100	-3	24	21	16	21	37	Error	Error	Error	-3	24	16	21	92095	147546	-0.016	0.027	0	0	0
1	15	21	"Blank"	"Blank"	8390	41830	100	1091	1118	268	23	1128	1128	1158	323	27	11	1	0	1737	1792	216	12	1784	1784	1801	260	14	11	3	0	0.000	0.000	0.000	0.000	0.000	0.000	0.000	0.000	0.000	0.000	0.000	0.000	0.000	0.000	0.787	-1.250	1.331	1.480	3.768	3.471	0.035	80	560	100	-37	-47	-84	-10	8	-2	Error	Error	-0.345	-37	-47	-10	8	89421	143391	-0.124	-0.035	0	0	0
1	16	21	"Blank"	"Blank"	8690	41830	100	1054	1087	280	25	1142	1142	1178	316	26	12	1	0	1640	1664	204	12	1797	1797	1805	226	12	6	0	0	0.000	0.000	0.000	0.000	0.000	0.000	0.000	0.000	0.000	0.000	0.000	0.000	0.000	0.000	0.561	0.414	1.154	1.249	3.609	1.680	0.196	80	560	100	-88	-157	-245	-55	-133	-188	Error	Error	-0.835	-88	-157	-55	-133	86966	133126	-0.288	-0.624	0	0	0
1	17	21	"Blank"	"Blank"	8990	41830	100	1190	1214	326	26	1191	1191	1221	397	32	10	2	0	1815	1844	218	11	1838	1838	1858	359	19	6	1	0	0.000	0.000	0.000	0.000	0.000	0.000	0.000	0.000	0.000	0.000	0.000	0.000	0.000	0.000	0.043	3.833	1.199	1.189	5.334	1.401	0.286	80	560	100	-1	-23	-24	23	6	29	Error	Error	-4.524	-1	-23	23	6	97145	147500	-0.018	-0.039	0	0	0
1	18	21	"Blank"	"Blank"	9290	41830	100	1189	1235	307	24	1198	1198	1269	856	67	0	0	0	1956	1977	209	10	1933	1933	2006	1321	65	0	0	0	0.000	0.000	0.000	0.000	0.000	0.000	0.000	0.000	0.000	0.000	0.000	0.000	0.000	0.000	-0.391	0.841	1.666	1.438	4.429	5.787	0.011	80	560	100	-9	23	14	37	44	81	Error	Error	Error	-9	23	37	44	98788	158199	-0.040	-0.022	0	0	0
