# Supplementary material for: Application of hybridization control probe to increase accuracy on ligation detection or minisequencing diagnostic microarrays
Source: BMC Res Notes. 2009 Dec 14;2:249. doi: 10.1186/1756-0500-2-249 (PMC2799435; doi:10.1186/1756-0500-2-249)
Supplement: Additional file 3 — Gpr_files. Zip-compressed file containing raw microarray data in GenePix results format (.gpr) and GAL (GenePix Array List) files. [file 1756-0500-2-249-S3.ZIP › gpr_files/slide6/lasi6_10-16.gpr]

ATF	1.0
30	76    
"Type=GenePix Results 3"
"DateTime=2009/04/29 13:54:10"
"Settings="
"GalFile=C:\Axon\Data\HPV\ArrayIt_032009_InstiBioGalfile.gal"
"ArrayOfArrays=10-16"
"PixelSize=10"
"Wavelengths=532	488"
"ImageFiles=C:\Axon\Data\HPV\290409\lasi5.tif 2	C:\Axon\Data\HPV\290409\lasi5.tif 3"
"NormalizationMethod=None"
"NormalizationFactors=1	1"
"JpegImage="
"StdDev=Type 1"
"RatioFormulations=W1/W3 (/532)	W1/W4 (/488)	W3/W4 (532/488)"
"FeatureType=Circular"
"Barcode="
"BackgroundSubtraction=LocalFeature"
"ImageOrigin=0, 0"
"JpegOrigin=3720, 0"
"Creator=GenePix Pro 6.1.0.2"
"Scanner=GenePix 4200A 01 Autoloader [2]"
"FocusPosition=0"
"Temperature=23.81"
"LinesAveraged=2"
"Comment="
"PMTGain=600	500"
"ScanPower=100	100"
"LaserPower=2.69	2.57"
"Filters=Standard Green	Standard Blue"
"ScanRegion=372,0,1916,6892"
"Supplier="
"Block"	"Column"	"Row"	"Name"	"ID"	"X"	"Y"	"Dia."	"F532 Median"	"F532 Mean"	"F532 SD"	"F532 CV"	"B532"	"B532 Median"	"B532 Mean"	"B532 SD"	"B532 CV"	"% > B532+1SD"	"% > B532+2SD"	"F532 % Sat."	"F488 Median"	"F488 Mean"	"F488 SD"	"F488 CV"	"B488"	"B488 Median"	"B488 Mean"	"B488 SD"	"B488 CV"	"% > B488+1SD"	"% > B488+2SD"	"F488 % Sat."	"Ratio of Medians (1/532)"	"Ratio of Means (1/532)"	"Median of Ratios (1/532)"	"Mean of Ratios (1/532)"	"Ratios SD (1/532)"	"Rgn Ratio (1/532)"	"Rgn R2 (1/532)"	"Ratio of Medians (1/488)"	"Ratio of Means (1/488)"	"Median of Ratios (1/488)"	"Mean of Ratios (1/488)"	"Ratios SD (1/488)"	"Rgn Ratio (1/488)"	"Rgn R2 (1/488)"	"Ratio of Medians (532/488)"	"Ratio of Means (532/488)"	"Median of Ratios (532/488)"	"Mean of Ratios (532/488)"	"Ratios SD (532/488)"	"Rgn Ratio (532/488)"	"Rgn R2 (532/488)"	"F Pixels"	"B Pixels"	"Circularity"	"Sum of Medians (1/532)"	"Sum of Medians (1/488)"	"Sum of Medians (532/488)"	"Sum of Means (1/532)"	"Sum of Means (1/488)"	"Sum of Means (532/488)"	"Log Ratio (1/532)"	"Log Ratio (1/488)"	"Log Ratio (532/488)"	"F532 Median - B532"	"F488 Median - B488"	"F532 Mean - B532"	"F488 Mean - B488"	"F532 Total Intensity"	"F488 Total Intensity"	"SNR 532"	"SNR 488"	"Flags"	"Normalize"	"Autoflag"
1	1	1	"A1"	"A1"	13190	35780	100	1387	1444	475	32	1010	1010	1039	261	25	60	45	0	8059	9071	6736	74	1727	1727	1754	342	19	71	68	0	0.000	0.000	0.000	0.000	0.000	0.000	0.000	0.000	0.000	0.000	0.000	0.000	0.000	0.000	0.060	0.059	0.069	0.099	5.587	0.055	0.500	80	560	100	377	6332	6709	434	7344	7778	Error	Error	-4.070	377	6332	434	7344	115527	725702	1.552	21.395	0	0	0
1	2	1	"A1"	"A1"	13490	35800	100	1399	1475	484	32	1007	1007	1031	365	35	51	28	0	9448	11012	6413	58	1684	1684	1754	611	34	92	87	0	0.000	0.000	0.000	0.000	0.000	0.000	0.000	0.000	0.000	0.000	0.000	0.000	0.000	0.000	0.050	0.050	0.061	0.063	2.501	0.052	0.346	80	560	100	392	7764	8156	468	9328	9796	Error	Error	-4.308	392	7764	468	9328	117991	880924	1.216	15.152	0	0	0
1	3	1	"A1"	"A1"	13790	35800	100	1360	1478	493	33	980	980	1006	430	42	48	30	0	12092	11666	6208	53	1665	1665	1788	851	47	90	86	0	0.000	0.000	0.000	0.000	0.000	0.000	0.000	0.000	0.000	0.000	0.000	0.000	0.000	0.000	0.036	0.050	0.053	0.048	2.564	0.051	0.444	80	560	100	380	10427	10807	498	10001	10499	Error	Error	-4.778	380	10427	498	10001	118233	933253	1.098	11.608	0	0	0
1	4	1	"A2"	"A2"	14090	35780	100	1309	1346	465	34	899	899	955	572	59	38	8	0	13938	11418	7929	69	1557	1557	1751	1895	108	63	61	0	0.000	0.000	0.000	0.000	0.000	0.000	0.000	0.000	0.000	0.000	0.000	0.000	0.000	0.000	0.033	0.045	0.049	0.055	2.626	0.041	0.364	80	560	100	410	12381	12791	447	9861	10308	Error	Error	-4.916	410	12381	447	9861	107664	913441	0.684	5.101	0	0	0
1	5	1	"A2"	"A2"	14400	35780	100	1495	1521	542	35	931	931	954	260	27	70	53	0	10300	10569	6464	61	1648	1648	1781	1041	58	75	73	0	0.000	0.000	0.000	0.000	0.000	0.000	0.000	0.000	0.000	0.000	0.000	0.000	0.000	0.000	0.065	0.066	0.066	0.086	4.567	0.059	0.600	80	560	100	564	8652	9216	590	8921	9511	Error	Error	-3.939	564	8652	590	8921	121702	845489	2.181	8.442	0	0	0
1	6	1	"A2"	"A2"	14690	35780	100	1398	1533	946	61	938	938	953	254	26	57	48	0	11559	10459	6930	66	1651	1651	1858	1510	81	70	63	0	0.000	0.000	0.000	0.000	0.000	0.000	0.000	0.000	0.000	0.000	0.000	0.000	0.000	0.000	0.046	0.068	0.058	0.076	3.560	0.058	0.315	80	560	100	460	9908	10368	595	8808	9403	Error	Error	-4.429	460	9908	595	8808	122642	836752	2.283	5.696	0	0	0
1	7	1	"A3"	"A3"	14990	35790	100	1214	1190	363	30	1012	1012	1155	2654	229	0	0	0	5846	6025	3426	56	1696	1696	1774	903	50	71	71	0	0.000	0.000	0.000	0.000	0.000	0.000	0.000	0.000	0.000	0.000	0.000	0.000	0.000	0.000	0.049	0.041	0.088	0.085	4.297	1.580	0.130	80	560	100	202	4150	4352	178	4329	4507	Error	Error	-4.361	202	4150	178	4329	95195	481973	0.013	4.708	0	0	0
1	8	1	"A3"	"A3"	15290	35790	100	1524	1495	429	28	1007	1007	1069	883	82	17	0	0	9814	9892	5553	56	1725	1725	1853	751	40	85	82	0	0.000	0.000	0.000	0.000	0.000	0.000	0.000	0.000	0.000	0.000	0.000	0.000	0.000	0.000	0.064	0.060	0.061	0.071	2.831	0.056	0.356	80	560	100	517	8089	8606	488	8167	8655	Error	Error	-3.968	517	8089	488	8167	119633	791336	0.482	10.704	0	0	0
1	9	1	"A3"	"A3"	15600	35790	100	1666	1727	485	28	1135	1135	1174	390	33	65	31	0	10811	10654	5245	49	1917	1917	1982	602	30	91	88	0	0.000	0.000	0.000	0.000	0.000	0.000	0.000	0.000	0.000	0.000	0.000	0.000	0.000	0.000	0.060	0.068	0.067	0.066	2.710	0.061	0.421	80	560	100	531	8894	9425	592	8737	9329	Error	Error	-4.066	531	8894	592	8737	138188	852339	1.418	14.405	0	0	0
1	10	1	"A4"	"A4"	15900	35790	100	1285	1340	349	26	1129	1129	1147	295	25	31	15	0	5987	5807	2913	50	1879	1879	1909	267	13	80	72	0	0.000	0.000	0.000	0.000	0.000	0.000	0.000	0.000	0.000	0.000	0.000	0.000	0.000	0.000	0.038	0.054	0.064	0.067	5.348	0.065	0.246	80	560	100	156	4108	4264	211	3928	4139	Error	Error	-4.719	156	4108	211	3928	107220	464537	0.654	14.599	0	0	0
1	11	1	"A4"	"A4"	16200	35790	100	1588	1675	678	40	1167	1167	1193	335	28	56	35	0	7691	8504	5081	59	1889	1889	1948	543	27	88	83	0	0.000	0.000	0.000	0.000	0.000	0.000	0.000	0.000	0.000	0.000	0.000	0.000	0.000	0.000	0.073	0.077	0.082	0.095	2.958	0.076	0.380	80	560	100	421	5802	6223	508	6615	7123	Error	Error	-3.785	421	5802	508	6615	134037	680295	1.439	12.074	0	0	0
1	12	1	"A4"	"A4"	16490	35790	100	1357	1418	371	26	1222	1222	1359	1567	115	0	0	0	8528	8480	4858	57	1885	1885	2230	1987	89	77	67	0	0.000	0.000	0.000	0.000	0.000	0.000	0.000	0.000	0.000	0.000	0.000	0.000	0.000	0.000	0.020	0.030	0.048	0.049	4.960	0.063	0.138	80	560	100	135	6643	6778	196	6595	6791	Error	Error	-5.621	135	6643	196	6595	113400	678379	0.038	3.145	0	0	0
1	13	1	"A5"	"A5"	16800	35780	100	1350	1345	279	20	1273	1273	1321	381	28	15	0	0	2729	3250	1753	53	1998	1998	2031	359	17	66	50	0	0.000	0.000	0.000	0.000	0.000	0.000	0.000	0.000	0.000	0.000	0.000	0.000	0.000	0.000	0.105	0.058	0.302	0.351	6.242	0.063	0.033	80	560	100	77	731	808	72	1252	1324	Error	Error	-3.247	77	731	72	1252	107565	260015	0.063	3.396	0	0	0
1	14	1	"A5"	"A5"	17100	35790	100	1413	1429	330	23	1347	1347	1371	381	27	16	3	0	3780	4145	1920	46	2109	2109	2136	362	16	80	73	0	0.000	0.000	0.000	0.000	0.000	0.000	0.000	0.000	0.000	0.000	0.000	0.000	0.000	0.000	0.039	0.040	0.100	0.120	3.805	0.054	0.051	80	560	100	66	1671	1737	82	2036	2118	Error	Error	-4.662	66	1671	82	2036	114290	331560	0.152	5.550	0	0	0
1	15	1	"A5"	"A5"	17400	35790	100	1497	1528	327	21	1408	1408	1560	2254	144	0	0	0	4060	4487	2249	50	2183	2183	2295	1708	74	53	22	0	0.000	0.000	0.000	0.000	0.000	0.000	0.000	0.000	0.000	0.000	0.000	0.000	0.000	0.000	0.047	0.052	0.122	0.139	4.396	1.164	0.546	80	560	100	89	1877	1966	120	2304	2424	Error	Error	-4.398	89	1877	120	2304	122257	358952	-0.014	1.283	0	0	0
1	16	1	"A6"	"A6"	17700	35780	100	1697	1695	400	23	1468	1468	1568	1540	98	1	0	0	4915	4757	2113	44	2214	2214	2279	994	43	63	57	0	0.000	0.000	0.000	0.000	0.000	0.000	0.000	0.000	0.000	0.000	0.000	0.000	0.000	0.000	0.085	0.089	0.136	0.178	4.791	0.092	0.165	80	560	100	229	2701	2930	227	2543	2770	Error	Error	-3.560	229	2701	227	2543	135629	380586	0.082	2.493	0	0	0
1	17	1	"A6"	"A6"	18000	35780	100	1757	1769	387	21	1480	1480	2488	6827	274	0	0	0	5580	6021	3484	57	2154	2154	3191	6565	205	16	1	0	0.000	0.000	0.000	0.000	0.000	0.000	0.000	0.000	0.000	0.000	0.000	0.000	0.000	0.000	0.081	0.075	0.095	0.131	4.481	0.077	0.395	80	560	100	277	3426	3703	289	3867	4156	Error	Error	-3.629	277	3426	289	3867	141486	481682	-0.105	0.431	0	0	0
1	18	1	"A6"	"A6"	18300	35780	100	2038	2082	464	22	1730	1730	1749	367	20	45	22	0	5307	6748	3663	54	2499	2499	2565	727	28	83	77	0	0.000	0.000	0.000	0.000	0.000	0.000	0.000	0.000	0.000	0.000	0.000	0.000	0.000	0.000	0.110	0.083	0.097	0.120	2.993	0.071	0.259	80	560	100	308	2808	3116	352	4249	4601	Error	Error	-3.189	308	2808	352	4249	166595	539874	0.907	5.754	0	0	0
1	1	2	"A7"	"A7"	13200	36090	100	1099	1130	255	22	983	983	989	243	24	27	12	0	2952	3184	1514	47	1652	1652	1680	234	13	71	63	0	0.000	0.000	0.000	0.000	0.000	0.000	0.000	0.000	0.000	0.000	0.000	0.000	0.000	0.000	0.089	0.096	0.141	0.147	4.518	0.080	0.095	80	560	100	116	1300	1416	147	1532	1679	Error	Error	-3.486	116	1300	147	1532	90392	254709	0.580	6.427	0	0	0
1	2	2	"A7"	"A7"	13500	36100	100	1177	1183	347	29	941	941	977	348	35	38	10	0	3967	5073	3247	64	1620	1620	1698	449	26	90	81	0	0.000	0.000	0.000	0.000	0.000	0.000	0.000	0.000	0.000	0.000	0.000	0.000	0.000	0.000	0.101	0.070	0.098	0.103	2.824	0.071	0.229	80	560	100	236	2347	2583	242	3453	3695	Error	Error	-3.314	236	2347	242	3453	94650	405808	0.592	7.517	0	0	0
1	3	2	"A7"	"A7"	13800	36100	100	1038	1143	355	31	914	914	978	611	62	15	1	0	4584	5207	2777	53	1592	1592	1678	672	40	87	73	0	0.000	0.000	0.000	0.000	0.000	0.000	0.000	0.000	0.000	0.000	0.000	0.000	0.000	0.000	0.041	0.063	0.078	0.068	3.201	0.093	0.251	80	560	100	124	2992	3116	229	3615	3844	Error	Error	-4.593	124	2992	229	3615	91418	416572	0.270	5.251	0	0	0
1	4	2	"A8"	"A8"	14100	36090	100	1195	1244	433	34	874	874	915	292	31	53	27	0	5970	7645	5200	68	1577	1577	1626	343	21	82	77	0	0.000	0.000	0.000	0.000	0.000	0.000	0.000	0.000	0.000	0.000	0.000	0.000	0.000	0.000	0.073	0.061	0.072	0.085	3.843	0.060	0.411	80	560	100	321	4393	4714	370	6068	6438	Error	Error	-3.775	321	4393	370	6068	99530	611571	1.127	17.548	0	0	0
1	5	2	"A8"	"A8"	14400	36090	100	1266	1527	1097	71	851	851	878	244	27	66	43	0	8992	10561	6589	62	1581	1581	1737	990	56	85	83	0	0.000	0.000	0.000	0.000	0.000	0.000	0.000	0.000	0.000	0.000	0.000	0.000	0.000	0.000	0.056	0.075	0.062	0.072	2.494	0.072	0.333	80	560	100	415	7411	7826	676	8980	9656	Error	Error	-4.158	415	7411	676	8980	122181	844882	2.660	8.913	0	0	0
1	6	2	"A8"	"A8"	14700	36090	100	1231	1786	4029	225	914	914	969	767	79	17	3	0	5634	7627	6373	83	1613	1613	1752	914	52	83	82	0	0.000	0.000	0.000	0.000	0.000	0.000	0.000	0.000	0.000	0.000	0.000	0.000	0.000	0.000	0.079	0.145	0.073	0.090	3.022	0.343	0.313	80	560	100	317	4021	4338	872	6014	6886	Error	Error	-3.665	317	4021	872	6014	142911	610148	1.065	6.428	0	0	0
1	7	2	"A9"	"A9"	15010	36090	100	1118	1235	421	34	915	915	947	287	30	43	25	0	5534	6743	4181	62	1619	1619	1645	268	16	85	80	0	0.000	0.000	0.000	0.000	0.000	0.000	0.000	0.000	0.000	0.000	0.000	0.000	0.000	0.000	0.052	0.062	0.073	0.071	3.308	0.064	0.297	80	560	100	203	3915	4118	320	5124	5444	Error	Error	-4.269	203	3915	320	5124	98811	539434	1.003	19.022	0	0	0
1	8	2	"A9"	"A9"	15310	36090	100	1299	1414	581	41	908	908	954	369	38	53	30	0	8535	9684	5570	57	1596	1596	1698	773	45	85	85	0	0.000	0.000	0.000	0.000	0.000	0.000	0.000	0.000	0.000	0.000	0.000	0.000	0.000	0.000	0.056	0.063	0.066	0.069	3.014	0.063	0.490	80	560	100	391	6939	7330	506	8088	8594	Error	Error	-4.149	391	6939	506	8088	113104	774724	1.247	10.331	0	0	0
1	9	2	"A9"	"A9"	15600	36100	100	1482	1513	452	29	1043	1043	1111	605	54	37	2	0	7915	8744	4437	50	1776	1776	2031	1499	73	95	83	0	0.000	0.000	0.000	0.000	0.000	0.000	0.000	0.000	0.000	0.000	0.000	0.000	0.000	0.000	0.072	0.067	0.076	0.067	2.197	0.071	0.154	80	560	100	439	6139	6578	470	6968	7438	Error	Error	-3.806	439	6139	470	6968	121075	699487	0.664	4.478	0	0	0
1	10	2	"A10"	"A10"	15900	36080	100	1275	1374	484	35	1010	1010	1043	415	39	36	18	0	5966	7915	6309	79	1745	1745	1833	731	39	67	62	0	0.000	0.000	0.000	0.000	0.000	0.000	0.000	0.000	0.000	0.000	0.000	0.000	0.000	0.000	0.063	0.059	0.070	0.134	6.938	0.063	0.253	80	560	100	265	4221	4486	364	6170	6534	Error	Error	-3.994	265	4221	364	6170	109920	633191	0.798	8.320	0	0	0
1	11	2	"A10"	"A10"	16200	36100	100	1742	1756	550	31	1077	1077	1179	1067	90	22	0	0	13549	14664	7218	49	1794	1794	2058	1703	82	95	95	0	0.000	0.000	0.000	0.000	0.000	0.000	0.000	0.000	0.000	0.000	0.000	0.000	0.000	0.000	0.057	0.053	0.052	0.045	1.963	0.066	0.350	80	560	100	665	11755	12420	679	12870	13549	Error	Error	-4.144	665	11755	679	12870	140458	1173109	0.541	7.402	0	0	0
1	12	2	"A10"	"A10"	16500	36090	100	1552	1722	585	33	1138	1138	1155	283	24	55	40	0	8654	10396	6787	65	1878	1878	2081	1152	55	85	78	0	0.000	0.000	0.000	0.000	0.000	0.000	0.000	0.000	0.000	0.000	0.000	0.000	0.000	0.000	0.061	0.069	0.077	0.075	2.221	0.063	0.558	80	560	100	414	6776	7190	584	8518	9102	Error	Error	-4.033	414	6776	584	8518	137765	831675	2.004	7.218	0	0	0
1	13	2	"A11"	"A11"	16810	36080	100	1279	1346	413	30	1195	1195	1242	388	31	27	5	0	3618	4330	2929	67	1968	1968	2084	1604	76	50	18	0	0.000	0.000	0.000	0.000	0.000	0.000	0.000	0.000	0.000	0.000	0.000	0.000	0.000	0.000	0.051	0.064	0.148	0.220	6.149	0.073	0.159	80	560	100	84	1650	1734	151	2362	2513	Error	Error	-4.296	84	1650	151	2362	107702	346373	0.268	1.400	0	0	0
1	14	2	"A11"	"A11"	17110	36090	100	1461	1515	436	28	1278	1278	1331	312	23	40	18	0	5056	5952	4001	67	2060	2060	2101	408	19	83	76	0	0.000	0.000	0.000	0.000	0.000	0.000	0.000	0.000	0.000	0.000	0.000	0.000	0.000	0.000	0.061	0.061	0.087	0.099	3.283	0.067	0.279	80	560	100	183	2996	3179	237	3892	4129	Error	Error	-4.033	183	2996	237	3892	121221	476189	0.590	9.439	0	0	0
1	15	2	"A11"	"A11"	17410	36090	100	1668	1715	442	25	1441	1441	1451	302	20	42	22	0	4707	6052	3729	61	2164	2164	2199	358	16	91	83	0	0.000	0.000	0.000	0.000	0.000	0.000	0.000	0.000	0.000	0.000	0.000	0.000	0.000	0.000	0.089	0.070	0.111	0.137	2.944	0.074	0.271	80	560	100	227	2543	2770	274	3888	4162	Error	Error	-3.486	227	2543	274	3888	137201	484154	0.874	10.763	0	0	0
1	16	2	"A12"	"A12"	17710	36080	100	1739	1758	449	25	1497	1497	1523	333	21	37	12	0	5392	5739	3110	54	2224	2224	2238	254	11	80	73	0	0.000	0.000	0.000	0.000	0.000	0.000	0.000	0.000	0.000	0.000	0.000	0.000	0.000	0.000	0.076	0.074	0.113	0.146	4.050	0.074	0.205	80	560	100	242	3168	3410	261	3515	3776	Error	Error	-3.710	242	3168	261	3515	140615	459156	0.706	13.783	0	0	0
1	17	2	"A12"	"A12"	18000	36090	100	1921	2039	469	23	1589	1589	1611	350	21	47	27	0	6731	8445	4827	57	2315	2315	2443	971	39	92	78	0	0.000	0.000	0.000	0.000	0.000	0.000	0.000	0.000	0.000	0.000	0.000	0.000	0.000	0.000	0.075	0.073	0.095	0.099	3.220	0.057	0.253	80	560	100	332	4416	4748	450	6130	6580	Error	Error	-3.733	332	4416	450	6130	163130	675593	1.223	6.181	0	0	0
1	18	2	"A12"	"A12"	18310	36080	100	2089	2122	476	22	1789	1789	1887	855	45	12	0	0	5855	7256	4315	59	2559	2559	2749	1678	61	67	48	0	0.000	0.000	0.000	0.000	0.000	0.000	0.000	0.000	0.000	0.000	0.000	0.000	0.000	0.000	0.091	0.071	0.101	0.102	3.453	0.084	0.221	80	560	100	300	3296	3596	333	4697	5030	Error	Error	-3.458	300	3296	333	4697	169733	580514	0.275	2.686	0	0	0
1	1	3	"A13"	"A13"	13200	36390	100	1038	1085	329	30	951	951	981	376	38	16	5	0	2637	2594	781	30	1626	1626	1648	260	15	75	65	0	0.000	0.000	0.000	0.000	0.000	0.000	0.000	0.000	0.000	0.000	0.000	0.000	0.000	0.000	0.086	0.138	0.282	0.316	4.392	0.115	0.069	80	560	100	87	1011	1098	134	968	1102	Error	Error	-3.539	87	1011	134	968	86800	207507	0.277	3.638	0	0	0
1	2	3	"A13"	"A13"	13510	36400	100	996	1045	403	38	927	927	938	252	26	23	6	0	3730	3894	1314	33	1610	1610	1683	719	42	90	71	0	0.000	0.000	0.000	0.000	0.000	0.000	0.000	0.000	0.000	0.000	0.000	0.000	0.000	0.000	0.033	0.052	0.087	0.079	3.967	0.042	0.035	80	560	100	69	2120	2189	118	2284	2402	Error	Error	-4.941	69	2120	118	2284	83630	311532	0.425	3.075	0	0	0
1	3	3	"A13"	"A13"	13810	36390	100	1067	1084	322	29	871	871	894	253	28	43	17	0	3406	3412	1052	30	1602	1602	1630	286	17	88	87	0	0.000	0.000	0.000	0.000	0.000	0.000	0.000	0.000	0.000	0.000	0.000	0.000	0.000	0.000	0.109	0.118	0.211	0.206	4.100	0.085	0.079	80	560	100	196	1804	2000	213	1810	2023	Error	Error	-3.202	196	1804	213	1810	86741	272992	0.751	6.231	0	0	0
1	4	3	"A14"	"A14"	14100	36380	100	1328	1392	499	35	865	865	924	484	52	48	22	0	7858	8110	5815	71	1598	1598	1642	385	23	71	67	0	0.000	0.000	0.000	0.000	0.000	0.000	0.000	0.000	0.000	0.000	0.000	0.000	0.000	0.000	0.074	0.081	0.087	0.122	4.562	0.066	0.553	80	560	100	463	6260	6723	527	6512	7039	Error	Error	-3.757	463	6260	527	6512	111329	648774	0.967	16.800	0	0	0
1	5	3	"A14"	"A14"	14410	36380	100	1278	1499	1165	77	883	883	897	242	26	57	43	0	6347	8563	6617	77	1593	1593	1662	532	32	73	68	0	0.000	0.000	0.000	0.000	0.000	0.000	0.000	0.000	0.000	0.000	0.000	0.000	0.000	0.000	0.083	0.088	0.078	0.106	3.820	0.093	0.438	80	560	100	395	4754	5149	616	6970	7586	Error	Error	-3.589	395	4754	616	6970	119924	685066	2.488	12.972	0	0	0
1	6	3	"A14"	"A14"	14710	36390	100	1329	1486	603	40	845	845	934	878	94	37	2	0	9297	10310	5776	56	1575	1575	1779	2067	116	85	70	0	0.000	0.000	0.000	0.000	0.000	0.000	0.000	0.000	0.000	0.000	0.000	0.000	0.000	0.000	0.063	0.073	0.073	0.080	2.595	0.068	0.578	80	560	100	484	7722	8206	641	8735	9376	Error	Error	-3.996	484	7722	641	8735	118919	824805	0.629	4.127	0	0	0
1	7	3	"A15"	"A15"	15000	36380	100	1082	1126	427	37	884	884	1200	3371	280	0	0	0	4655	5447	4161	76	1568	1568	1843	2623	142	53	27	0	0.000	0.000	0.000	0.000	0.000	0.000	0.000	0.000	0.000	0.000	0.000	0.000	0.000	0.000	0.064	0.062	0.099	0.139	4.583	0.098	0.134	80	560	100	198	3087	3285	242	3879	4121	Error	Error	-3.963	198	3087	242	3879	90046	435735	-0.022	1.374	0	0	0
1	8	3	"A15"	"A15"	15310	36390	100	1266	1297	399	30	776	776	817	356	43	60	27	0	9259	9929	5560	55	1417	1417	1535	744	48	92	88	0	0.000	0.000	0.000	0.000	0.000	0.000	0.000	0.000	0.000	0.000	0.000	0.000	0.000	0.000	0.062	0.061	0.058	0.062	2.435	0.067	0.421	80	560	100	490	7842	8332	521	8512	9033	Error	Error	-4.000	490	7842	521	8512	103785	794353	1.348	11.282	0	0	0
1	9	3	"A15"	"A15"	15610	36390	100	808	823	266	32	785	785	859	749	87	0	0	0	2797	3403	1584	46	1486	1486	1625	843	51	77	38	0	0.000	0.000	0.000	0.000	0.000	0.000	0.000	0.000	0.000	0.000	0.000	0.000	0.000	0.000	0.018	0.020	0.096	0.121	4.540	0.066	0.136	80	560	100	23	1311	1334	38	1917	1955	Error	Error	-5.833	23	1311	38	1917	65832	272224	-0.048	2.109	0	0	0
1	10	3	"A16"	"A16"	15910	36380	100	1078	1105	284	25	905	905	1026	1668	162	0	0	0	3917	4546	2344	51	1565	1565	1724	1683	97	63	43	0	0.000	0.000	0.000	0.000	0.000	0.000	0.000	0.000	0.000	0.000	0.000	0.000	0.000	0.000	0.074	0.067	0.104	0.121	4.110	0.046	0.101	80	560	100	173	2352	2525	200	2981	3181	Error	Error	-3.765	173	2352	200	2981	88405	363715	0.047	1.677	0	0	0
1	11	3	"A16"	"A16"	16210	36390	100	1095	1175	317	26	982	982	1015	318	31	27	8	0	5874	6129	2727	44	1701	1701	1784	427	23	93	92	0	0.000	0.000	0.000	0.000	0.000	0.000	0.000	0.000	0.000	0.000	0.000	0.000	0.000	0.000	0.027	0.044	0.070	0.057	4.774	0.042	0.091	80	560	100	113	4173	4286	193	4428	4621	Error	Error	-5.207	113	4173	193	4428	94026	490313	0.503	10.176	0	0	0
1	12	3	"A16"	"A16"	16510	36380	100	1271	1288	342	26	1020	1020	1047	275	26	45	18	0	4041	5281	3416	64	1776	1776	1840	422	22	83	77	0	0.000	0.000	0.000	0.000	0.000	0.000	0.000	0.000	0.000	0.000	0.000	0.000	0.000	0.000	0.111	0.076	0.096	0.125	2.993	0.050	0.100	80	560	100	251	2265	2516	268	3505	3773	Error	Error	-3.174	251	2265	268	3505	103061	422481	0.876	8.154	0	0	0
1	13	3	"A17"	"A17"	16810	36380	100	1165	1219	476	39	1055	1055	1096	566	51	8	2	0	3669	3733	1943	52	1763	1763	1784	333	18	71	66	0	0.000	0.000	0.000	0.000	0.000	0.000	0.000	0.000	0.000	0.000	0.000	0.000	0.000	0.000	0.058	0.083	0.174	0.224	5.843	0.097	0.168	80	560	100	110	1906	2016	164	1970	2134	Error	Error	-4.115	110	1906	164	1970	97488	298626	0.217	5.853	0	0	0
1	14	3	"A17"	"A17"	17100	36390	100	1300	1319	311	23	1191	1191	1242	517	41	11	0	0	3994	4221	2189	51	1958	1958	2364	1553	65	51	35	0	0.000	0.000	0.000	0.000	0.000	0.000	0.000	0.000	0.000	0.000	0.000	0.000	0.000	0.000	0.054	0.057	0.121	0.171	5.334	0.066	0.235	80	560	100	109	2036	2145	128	2263	2391	Error	Error	-4.223	109	2036	128	2263	105507	337663	0.149	1.196	0	0	0
1	15	3	"A17"	"A17"	17400	36390	100	1620	1586	320	20	1396	1396	1436	381	26	27	2	0	4878	4898	2226	45	2136	2136	2479	1325	53	61	52	0	0.000	0.000	0.000	0.000	0.000	0.000	0.000	0.000	0.000	0.000	0.000	0.000	0.000	0.000	0.082	0.069	0.139	0.155	5.294	0.105	0.301	80	560	100	224	2742	2966	190	2762	2952	Error	Error	-3.614	224	2742	190	2762	126885	391851	0.394	1.826	0	0	0
1	16	3	"A18"	"A18"	17710	36380	100	1559	1514	301	19	1432	1432	1445	307	21	20	2	0	3763	3774	1381	36	2159	2159	2178	278	12	75	66	0	0.000	0.000	0.000	0.000	0.000	0.000	0.000	0.000	0.000	0.000	0.000	0.000	0.000	0.000	0.079	0.051	0.179	0.196	3.521	0.061	0.042	80	560	100	127	1604	1731	82	1615	1697	Error	Error	-3.659	127	1604	82	1615	121120	301924	0.225	5.741	0	0	0
1	17	3	"A18"	"A18"	18000	36390	100	1637	1657	579	34	1456	1456	1488	340	22	25	5	0	4987	4824	2351	48	2142	2142	2380	1051	44	67	58	0	0.000	0.000	0.000	0.000	0.000	0.000	0.000	0.000	0.000	0.000	0.000	0.000	0.000	0.000	0.064	0.075	0.093	0.094	5.081	0.724	0.338	80	560	100	181	2845	3026	201	2682	2883	Error	Error	-3.974	181	2845	201	2682	132593	385885	0.497	2.325	0	0	0
1	18	3	"A18"	"A18"	18300	36390	100	1895	1907	402	21	1692	1692	1754	692	39	11	1	0	4553	5211	2993	57	2486	2486	2594	635	24	76	65	0	0.000	0.000	0.000	0.000	0.000	0.000	0.000	0.000	0.000	0.000	0.000	0.000	0.000	0.000	0.098	0.079	0.109	0.138	3.913	0.067	0.136	80	560	100	203	2067	2270	215	2725	2940	Error	Error	-3.348	203	2067	215	2725	152538	416894	0.221	4.121	0	0	0
1	1	4	"A19"	"A19"	13210	36690	100	1095	1140	391	34	911	911	968	513	52	13	2	0	3770	4543	2814	61	1611	1611	1642	260	15	82	77	0	0.000	0.000	0.000	0.000	0.000	0.000	0.000	0.000	0.000	0.000	0.000	0.000	0.000	0.000	0.085	0.078	0.095	0.145	5.000	0.072	0.195	80	560	100	184	2159	2343	229	2932	3161	Error	Error	-3.553	184	2159	229	2932	91211	363472	0.335	11.158	0	0	0
1	2	4	"A19"	"A19"	13510	36700	100	1218	1291	436	33	914	914	930	240	25	52	30	0	4591	6533	4204	64	1586	1586	1622	314	19	90	85	0	0.000	0.000	0.000	0.000	0.000	0.000	0.000	0.000	0.000	0.000	0.000	0.000	0.000	0.000	0.101	0.076	0.080	0.093	3.089	0.073	0.423	80	560	100	304	3005	3309	377	4947	5324	Error	Error	-3.305	304	3005	377	4947	103257	522658	1.504	15.640	0	0	0
1	3	4	"A19"	"A19"	13800	36700	100	1082	1237	682	55	857	857	878	261	29	48	27	0	5296	7498	5352	71	1532	1532	1638	600	36	83	78	0	0.000	0.000	0.000	0.000	0.000	0.000	0.000	0.000	0.000	0.000	0.000	0.000	0.000	0.000	0.060	0.064	0.059	0.065	5.009	0.053	0.177	80	560	100	225	3764	3989	380	5966	6346	Error	Error	-4.064	225	3764	380	5966	98973	599869	1.375	9.767	0	0	0
1	4	4	"A20"	"A20"	14110	36680	100	1115	1143	396	34	847	847	892	389	43	41	17	0	7054	7275	5574	76	1565	1565	1653	691	41	61	60	0	0.000	0.000	0.000	0.000	0.000	0.000	0.000	0.000	0.000	0.000	0.000	0.000	0.000	0.000	0.049	0.052	0.067	0.126	7.585	0.054	0.491	80	560	100	268	5489	5757	296	5710	6006	Error	Error	-4.356	268	5489	296	5710	91437	581983	0.645	8.136	0	0	0
1	5	4	"A20"	"A20"	14410	36690	100	1360	1407	501	35	860	860	895	304	33	62	41	0	10904	11744	7689	65	1570	1570	1688	730	43	83	78	0	0.000	0.000	0.000	0.000	0.000	0.000	0.000	0.000	0.000	0.000	0.000	0.000	0.000	0.000	0.054	0.054	0.054	0.059	2.397	0.058	0.151	80	560	100	500	9334	9834	547	10174	10721	Error	Error	-4.222	500	9334	547	10174	112523	939485	1.684	13.775	0	0	0
1	6	4	"A20"	"A20"	14710	36690	100	970	1012	381	37	816	816	933	926	99	3	0	0	6146	6180	4250	68	1544	1544	2244	2945	131	61	35	0	0.000	0.000	0.000	0.000	0.000	0.000	0.000	0.000	0.000	0.000	0.000	0.000	0.000	0.000	0.033	0.042	0.073	0.089	3.836	0.055	0.549	80	560	100	154	4602	4756	196	4636	4832	Error	Error	-4.901	154	4602	196	4636	80987	494416	0.085	1.337	0	0	0
1	7	4	"A21"	"A21"	15010	36680	100	1191	1183	427	36	804	804	836	260	31	57	35	0	8049	8434	6072	71	1542	1542	1610	632	39	68	65	0	0.000	0.000	0.000	0.000	0.000	0.000	0.000	0.000	0.000	0.000	0.000	0.000	0.000	0.000	0.059	0.055	0.069	0.109	5.459	0.058	0.564	80	560	100	387	6507	6894	379	6892	7271	Error	Error	-4.072	387	6507	379	6892	94678	674680	1.335	10.797	0	0	0
1	8	4	"A21"	"A21"	15310	36690	100	1610	1623	541	33	829	829	873	357	40	82	52	0	18325	15055	6767	44	1532	1532	1700	1069	62	95	93	0	0.000	0.000	0.000	0.000	0.000	0.000	0.000	0.000	0.000	0.000	0.000	0.000	0.000	0.000	0.047	0.059	0.054	0.062	2.341	0.051	0.467	80	560	100	781	16793	17574	794	13523	14317	Error	Error	-4.426	781	16793	794	13523	129823	1204407	2.101	12.493	0	0	0
1	9	4	"A21"	"A21"	15610	36690	100	1610	1814	1982	109	847	847	898	432	48	72	40	0	14653	13454	5931	44	1609	1609	1802	1173	65	95	93	0	0.000	0.000	0.000	0.000	0.000	0.000	0.000	0.000	0.000	0.000	0.000	0.000	0.000	0.000	0.058	0.082	0.065	0.069	2.291	0.085	0.226	80	560	100	763	13044	13807	967	11845	12812	Error	Error	-4.096	763	13044	967	11845	145147	1076285	2.120	9.934	0	0	0
1	10	4	"A22"	"A22"	15910	36680	100	1427	1463	515	35	863	863	923	450	48	60	28	0	13979	12120	6945	57	1614	1614	1680	591	35	82	76	0	0.000	0.000	0.000	0.000	0.000	0.000	0.000	0.000	0.000	0.000	0.000	0.000	0.000	0.000	0.046	0.057	0.059	0.066	2.550	0.050	0.233	80	560	100	564	12365	12929	600	10506	11106	Error	Error	-4.454	564	12365	600	10506	117014	969629	1.200	17.665	0	0	0
1	11	4	"A22"	"A22"	16210	36690	100	1424	1475	645	43	877	877	934	632	67	42	10	0	12597	11973	6442	53	1571	1571	1756	906	51	86	85	0	0.000	0.000	0.000	0.000	0.000	0.000	0.000	0.000	0.000	0.000	0.000	0.000	0.000	0.000	0.050	0.057	0.058	0.069	4.803	0.062	0.302	80	560	100	547	11026	11573	598	10402	11000	Error	Error	-4.333	547	11026	598	10402	118002	957829	0.856	11.277	0	0	0
1	12	4	"A22"	"A22"	16510	36690	100	1451	1505	439	29	890	890	1016	1486	146	3	0	0	11377	11014	5117	46	1622	1622	1855	1455	78	85	85	0	0.000	0.000	0.000	0.000	0.000	0.000	0.000	0.000	0.000	0.000	0.000	0.000	0.000	0.000	0.058	0.065	0.066	0.070	2.798	0.071	0.308	80	560	100	561	9755	10316	615	9392	10007	Error	Error	-4.120	561	9755	615	9392	120422	881111	0.329	6.295	0	0	0
1	13	4	"A23"	"A23"	16810	36680	100	1141	1161	353	30	1033	1033	1048	261	24	26	15	0	5084	5857	4358	74	1761	1761	1815	452	24	62	62	0	0.000	0.000	0.000	0.000	0.000	0.000	0.000	0.000	0.000	0.000	0.000	0.000	0.000	0.000	0.033	0.031	0.065	0.107	6.215	0.050	0.315	80	560	100	108	3323	3431	128	4096	4224	Error	Error	-4.943	108	3323	128	4096	92849	468586	0.433	8.942	0	0	0
1	14	4	"A23"	"A23"	17100	36690	100	1491	1530	477	31	1078	1078	1114	323	28	58	40	0	10339	10217	5942	58	1802	1802	2092	1370	65	78	75	0	0.000	0.000	0.000	0.000	0.000	0.000	0.000	0.000	0.000	0.000	0.000	0.000	0.000	0.000	0.048	0.054	0.066	0.060	2.627	0.053	0.229	80	560	100	413	8537	8950	452	8415	8867	Error	Error	-4.370	413	8537	452	8415	122388	817320	1.288	5.931	0	0	0
1	15	4	"A23"	"A23"	17400	36690	100	1754	1817	561	30	1208	1208	1235	292	23	66	46	0	9227	9588	4930	51	1987	1987	2191	1055	48	88	82	0	0.000	0.000	0.000	0.000	0.000	0.000	0.000	0.000	0.000	0.000	0.000	0.000	0.000	0.000	0.075	0.080	0.085	0.080	3.411	0.075	0.529	80	560	100	546	7240	7786	609	7601	8210	Error	Error	-3.729	546	7240	609	7601	145396	767062	1.993	7.011	0	0	0
1	16	4	"A24"	"A24"	17710	36670	100	1575	1613	380	23	1420	1420	1435	305	21	33	12	0	3947	4651	2703	58	2166	2166	2181	289	13	77	67	0	0.000	0.000	0.000	0.000	0.000	0.000	0.000	0.000	0.000	0.000	0.000	0.000	0.000	0.000	0.087	0.078	0.157	0.151	5.291	0.066	0.143	80	560	100	155	1781	1936	193	2485	2678	Error	Error	-3.522	155	1781	193	2485	129011	372049	0.584	8.547	0	0	0
1	17	4	"A24"	"A24"	18000	36680	100	1845	1898	473	24	1592	1592	1616	352	21	36	18	0	6340	7454	4419	59	2342	2342	2443	684	27	77	72	0	0.000	0.000	0.000	0.000	0.000	0.000	0.000	0.000	0.000	0.000	0.000	0.000	0.000	0.000	0.063	0.060	0.071	0.107	7.382	0.063	0.230	80	560	100	253	3998	4251	306	5112	5418	Error	Error	-3.982	253	3998	306	5112	151820	596321	0.801	7.326	0	0	0
1	18	4	"A24"	"A24"	18290	36690	100	1928	1976	459	23	1724	1724	1737	333	19	35	16	0	6139	6519	3104	47	2510	2510	2724	972	35	76	73	0	0.000	0.000	0.000	0.000	0.000	0.000	0.000	0.000	0.000	0.000	0.000	0.000	0.000	0.000	0.056	0.063	0.083	0.121	4.759	0.073	0.242	80	560	100	204	3629	3833	252	4009	4261	Error	Error	-4.153	204	3629	252	4009	158112	521524	0.718	3.904	0	0	0
1	1	5	"A25"	"A25"	13210	36990	100	1319	1346	475	35	858	858	881	232	26	65	50	0	6899	9483	7248	76	1576	1576	1613	432	26	72	70	0	0.000	0.000	0.000	0.000	0.000	0.000	0.000	0.000	0.000	0.000	0.000	0.000	0.000	0.000	0.087	0.062	0.068	0.077	2.849	0.052	0.589	80	560	100	461	5323	5784	488	7907	8395	Error	Error	-3.529	461	5323	488	7907	107697	758641	2.004	18.218	0	0	0
1	2	5	"A25"	"A25"	13520	36990	100	1301	1396	492	35	886	886	918	347	37	56	37	0	8979	11476	7724	67	1583	1583	1660	583	35	85	85	0	0.000	0.000	0.000	0.000	0.000	0.000	0.000	0.000	0.000	0.000	0.000	0.000	0.000	0.000	0.056	0.052	0.054	0.053	3.490	0.048	0.264	80	560	100	415	7396	7811	510	9893	10403	Error	Error	-4.156	415	7396	510	9893	111640	918080	1.378	16.837	0	0	0
1	3	5	"A25"	"A25"	13820	36990	100	1270	1311	432	32	828	828	861	286	33	58	42	0	10495	11357	6989	61	1566	1566	1617	477	29	87	85	0	0.000	0.000	0.000	0.000	0.000	0.000	0.000	0.000	0.000	0.000	0.000	0.000	0.000	0.000	0.050	0.049	0.052	0.052	1.857	0.044	0.441	80	560	100	442	8929	9371	483	9791	10274	Error	Error	-4.336	442	8929	483	9791	104882	908549	1.573	20.419	0	0	0
1	4	5	"A26"	"A26"	14110	36990	100	1528	1469	497	33	842	842	863	317	36	76	55	0	16544	12910	7469	57	1567	1567	1605	421	26	82	80	0	0.000	0.000	0.000	0.000	0.000	0.000	0.000	0.000	0.000	0.000	0.000	0.000	0.000	0.000	0.046	0.055	0.056	0.076	2.903	0.054	0.661	80	560	100	686	14977	15663	627	11343	11970	Error	Error	-4.448	686	14977	627	11343	117520	1032815	1.912	26.853	0	0	0
1	5	5	"A26"	"A26"	14420	36990	100	1423	1407	379	26	838	838	891	362	40	68	33	0	11094	11762	6114	51	1600	1600	1787	1159	64	91	86	0	0.000	0.000	0.000	0.000	0.000	0.000	0.000	0.000	0.000	0.000	0.000	0.000	0.000	0.000	0.062	0.056	0.054	0.062	2.860	0.044	0.312	80	560	100	585	9494	10079	569	10162	10731	Error	Error	-4.021	585	9494	569	10162	112542	940967	1.425	8.607	0	0	0
1	6	5	"A26"	"A26"	14720	36990	100	1488	1529	688	44	802	802	830	254	30	87	62	0	12725	11037	4784	43	1565	1565	1761	1431	81	87	83	0	0.000	0.000	0.000	0.000	0.000	0.000	0.000	0.000	0.000	0.000	0.000	0.000	0.000	0.000	0.061	0.077	0.074	0.083	2.924	0.063	0.411	80	560	100	686	11160	11846	727	9472	10199	Error	Error	-4.024	686	11160	727	9472	122334	882927	2.752	6.482	0	0	0
1	7	5	"A27"	"A27"	15010	36990	100	1172	1216	420	34	764	764	795	247	31	60	43	0	9849	9950	6296	63	1511	1511	1563	439	28	80	77	0	0.000	0.000	0.000	0.000	0.000	0.000	0.000	0.000	0.000	0.000	0.000	0.000	0.000	0.000	0.049	0.054	0.050	0.064	2.929	0.049	0.506	80	560	100	408	8338	8746	452	8439	8891	Error	Error	-4.353	408	8338	452	8439	97269	795968	1.704	19.105	0	0	0
1	8	5	"A27"	"A27"	15320	36990	100	1261	1302	486	37	772	772	800	234	29	70	51	0	10425	10657	6665	62	1536	1536	1598	560	35	80	78	0	0.000	0.000	0.000	0.000	0.000	0.000	0.000	0.000	0.000	0.000	0.000	0.000	0.000	0.000	0.055	0.058	0.067	0.066	2.387	0.053	0.539	80	560	100	489	8889	9378	530	9121	9651	Error	Error	-4.184	489	8889	530	9121	104121	852560	2.145	16.177	0	0	0
1	9	5	"A27"	"A27"	15620	36990	100	1469	1502	519	34	851	851	921	377	40	73	40	0	15968	14610	7060	48	1637	1637	1788	898	50	85	85	0	0.000	0.000	0.000	0.000	0.000	0.000	0.000	0.000	0.000	0.000	0.000	0.000	0.000	0.000	0.043	0.050	0.046	0.057	2.858	0.049	0.368	80	560	100	618	14331	14949	651	12973	13624	Error	Error	-4.535	618	14331	651	12973	120174	1168771	1.541	14.278	0	0	0
1	10	5	"A28"	"A28"	15910	36980	100	1425	1443	600	41	845	845	895	433	48	55	40	0	17868	13668	10824	79	1608	1608	1866	1942	104	58	55	0	0.000	0.000	0.000	0.000	0.000	0.000	0.000	0.000	0.000	0.000	0.000	0.000	0.000	0.000	0.036	0.050	0.057	0.087	3.392	0.044	0.709	80	560	100	580	16260	16840	598	12060	12658	Error	Error	-4.809	580	16260	598	12060	115477	1093437	1.266	6.077	0	0	0
1	11	5	"A28"	"A28"	16220	36990	100	1604	1654	547	33	875	875	907	280	30	81	70	0	20677	17318	8112	46	1624	1624	1776	1046	58	92	86	0	0.000	0.000	0.000	0.000	0.000	0.000	0.000	0.000	0.000	0.000	0.000	0.000	0.000	0.000	0.038	0.050	0.050	0.055	2.184	0.045	0.585	80	560	100	729	19053	19782	779	15694	16473	Error	Error	-4.708	729	19053	779	15694	132323	1385423	2.668	14.859	0	0	0
1	12	5	"A28"	"A28"	16520	36990	100	1807	1672	455	27	857	857	902	289	32	85	70	0	20076	17700	7347	41	1646	1646	1743	831	47	93	91	0	0.000	0.000	0.000	0.000	0.000	0.000	0.000	0.000	0.000	0.000	0.000	0.000	0.000	0.000	0.052	0.051	0.051	0.050	1.909	0.049	0.341	80	560	100	950	18430	19380	815	16054	16869	Error	Error	-4.278	950	18430	815	16054	133792	1416027	2.664	19.202	0	0	0
1	13	5	"A29"	"A29"	16820	36980	100	1370	1404	481	34	945	945	1007	695	69	30	1	0	10203	9944	7124	71	1721	1721	1895	1646	86	61	61	0	0.000	0.000	0.000	0.000	0.000	0.000	0.000	0.000	0.000	0.000	0.000	0.000	0.000	0.000	0.050	0.056	0.055	0.093	4.369	0.069	0.447	80	560	100	425	8482	8907	459	8223	8682	Error	Error	-4.319	425	8482	459	8223	112343	795553	0.571	4.890	0	0	0
1	14	5	"A29"	"A29"	17120	36990	100	1568	1561	429	27	1024	1024	1047	301	28	68	43	0	12462	11767	5548	47	1846	1846	1991	995	49	90	87	0	0.000	0.000	0.000	0.000	0.000	0.000	0.000	0.000	0.000	0.000	0.000	0.000	0.000	0.000	0.051	0.054	0.060	0.059	2.406	0.048	0.346	80	560	100	544	10616	11160	537	9921	10458	Error	Error	-4.286	544	10616	537	9921	124867	941365	1.708	9.825	0	0	0
1	15	5	"A29"	"A29"	17420	36990	100	1723	1777	557	31	1099	1099	1158	677	58	43	11	0	11279	10869	5792	53	1903	1903	2014	1065	52	90	86	0	0.000	0.000	0.000	0.000	0.000	0.000	0.000	0.000	0.000	0.000	0.000	0.000	0.000	0.000	0.067	0.076	0.077	0.093	3.284	0.073	0.320	80	560	100	624	9376	10000	678	8966	9644	Error	Error	-3.909	624	9376	678	8966	142192	869504	0.914	8.315	0	0	0
1	16	5	"A30"	"A30"	17710	36980	100	1339	1474	455	30	1279	1279	1332	556	41	21	2	0	5364	6005	3884	64	2044	2044	2080	444	21	68	68	0	0.000	0.000	0.000	0.000	0.000	0.000	0.000	0.000	0.000	0.000	0.000	0.000	0.000	0.000	0.018	0.049	0.088	0.099	3.706	0.064	0.310	80	560	100	60	3320	3380	195	3961	4156	Error	Error	-5.790	60	3320	195	3961	117920	480381	0.255	8.840	0	0	0
1	17	5	"A30"	"A30"	18010	36980	100	1941	1949	504	25	1459	1459	1466	325	22	61	42	0	8823	8787	5008	56	2274	2274	2386	724	30	76	73	0	0.000	0.000	0.000	0.000	0.000	0.000	0.000	0.000	0.000	0.000	0.000	0.000	0.000	0.000	0.074	0.075	0.090	0.114	3.310	0.069	0.416	80	560	100	482	6549	7031	490	6513	7003	Error	Error	-3.764	482	6549	490	6513	155922	702998	1.486	8.841	0	0	0
1	18	5	"A30"	"A30"	18320	36980	100	2130	2158	485	22	1693	1693	1725	353	20	57	28	0	8479	8337	3583	42	2534	2534	2608	624	23	85	85	0	0.000	0.000	0.000	0.000	0.000	0.000	0.000	0.000	0.000	0.000	0.000	0.000	0.000	0.000	0.074	0.080	0.097	0.093	5.102	0.069	0.275	80	560	100	437	5945	6382	465	5803	6268	Error	Error	-3.766	437	5945	465	5803	172671	666941	1.227	9.181	0	0	0
1	1	6	"A31"	"A31"	13210	37290	100	1547	1517	535	35	869	869	895	268	29	67	56	0	13081	13317	8596	64	1580	1580	1623	604	37	78	76	0	0.000	0.000	0.000	0.000	0.000	0.000	0.000	0.000	0.000	0.000	0.000	0.000	0.000	0.000	0.059	0.055	0.057	0.071	2.755	0.049	0.548	80	560	100	678	11501	12179	648	11737	12385	Error	Error	-4.084	678	11501	648	11737	121394	1065331	2.321	19.361	0	0	0
1	2	6	"A31"	"A31"	13520	37290	100	1375	1465	612	41	813	813	838	241	28	70	52	0	11972	13043	9205	70	1488	1488	1576	785	49	77	70	0	0.000	0.000	0.000	0.000	0.000	0.000	0.000	0.000	0.000	0.000	0.000	0.000	0.000	0.000	0.054	0.056	0.058	0.076	3.126	0.054	0.672	80	560	100	562	10484	11046	652	11555	12207	Error	Error	-4.221	562	10484	652	11555	117237	1043475	2.602	14.608	0	0	0
1	3	6	"A31"	"A31"	13820	37290	100	1366	1397	487	34	814	814	841	291	34	71	48	0	12862	12841	7886	61	1530	1530	1635	708	43	83	82	0	0.000	0.000	0.000	0.000	0.000	0.000	0.000	0.000	0.000	0.000	0.000	0.000	0.000	0.000	0.049	0.052	0.053	0.058	2.313	0.046	0.579	80	560	100	552	11332	11884	583	11311	11894	Error	Error	-4.360	552	11332	583	11311	111746	1027283	1.911	15.828	0	0	0
1	4	6	"A32"	"A32"	14120	37290	100	1304	1369	534	39	870	870	998	750	75	35	3	0	11913	11653	7830	67	1540	1540	1648	541	32	85	73	0	0.000	0.000	0.000	0.000	0.000	0.000	0.000	0.000	0.000	0.000	0.000	0.000	0.000	0.000	0.042	0.049	0.056	0.063	3.296	0.046	0.152	80	560	100	434	10373	10807	499	10113	10612	Error	Error	-4.579	434	10373	499	10113	109487	932260	0.495	18.494	0	0	0
1	5	6	"A32"	"A32"	14420	37290	100	1079	1136	416	36	800	800	852	341	40	45	21	0	9194	9499	7121	74	1518	1518	1910	2241	117	65	58	0	0.000	0.000	0.000	0.000	0.000	0.000	0.000	0.000	0.000	0.000	0.000	0.000	0.000	0.000	0.036	0.042	0.048	0.067	4.015	0.047	0.581	80	560	100	279	7676	7955	336	7981	8317	Error	Error	-4.782	279	7676	336	7981	90885	759947	0.833	3.386	0	0	0
1	6	6	"A32"	"A32"	14720	37290	100	1254	1308	431	32	784	784	818	373	45	53	33	0	10976	11094	6590	59	1522	1522	1701	1071	62	85	85	0	0.000	0.000	0.000	0.000	0.000	0.000	0.000	0.000	0.000	0.000	0.000	0.000	0.000	0.000	0.050	0.055	0.057	0.063	3.228	0.054	0.317	80	560	100	470	9454	9924	524	9572	10096	Error	Error	-4.330	470	9454	524	9572	104665	887559	1.314	8.770	0	0	0
1	7	6	"A33"	"A33"	15020	37290	100	903	996	382	38	743	743	778	299	38	41	16	0	6058	7870	6380	81	1430	1430	1460	220	15	86	81	0	0.000	0.000	0.000	0.000	0.000	0.000	0.000	0.000	0.000	0.000	0.000	0.000	0.000	0.000	0.035	0.039	0.051	0.055	3.701	0.048	0.120	80	560	100	160	4628	4788	253	6440	6693	Error	Error	-4.854	160	4628	253	6440	79686	629608	0.729	29.136	0	0	0
1	8	6	"A33"	"A33"	15310	37300	100	1109	1186	502	42	773	773	825	397	48	43	22	0	7120	9214	6657	72	1532	1532	1615	455	28	87	83	0	0.000	0.000	0.000	0.000	0.000	0.000	0.000	0.000	0.000	0.000	0.000	0.000	0.000	0.000	0.060	0.054	0.059	0.091	4.603	0.054	0.451	80	560	100	336	5588	5924	413	7682	8095	Error	Error	-4.056	336	5588	413	7682	94859	737146	0.909	16.701	0	0	0
1	9	6	"A33"	"A33"	15620	37300	100	1130	1225	422	34	832	832	859	317	36	47	25	0	6733	10310	7198	69	1622	1622	1715	857	49	92	88	0	0.000	0.000	0.000	0.000	0.000	0.000	0.000	0.000	0.000	0.000	0.000	0.000	0.000	0.000	0.058	0.045	0.056	0.056	2.763	0.046	0.415	80	560	100	298	5111	5409	393	8688	9081	Error	Error	-4.100	298	5111	393	8688	98021	824795	1.155	10.029	0	0	0
1	10	6	"A34"	"A34"	15920	37290	100	1114	1135	424	37	831	831	920	1486	161	1	0	0	6241	7672	5387	70	1612	1612	1712	1309	76	71	71	0	0.000	0.000	0.000	0.000	0.000	0.000	0.000	0.000	0.000	0.000	0.000	0.000	0.000	0.000	0.061	0.050	0.068	0.096	5.168	0.236	0.155	80	560	100	283	4629	4912	304	6060	6364	Error	Error	-4.032	283	4629	304	6060	90828	613721	0.145	4.553	0	0	0
1	11	6	"A34"	"A34"	16220	37290	100	1197	1301	506	38	871	871	1106	2099	189	0	0	0	9590	11013	7750	70	1580	1580	1895	2235	117	78	57	0	0.000	0.000	0.000	0.000	0.000	0.000	0.000	0.000	0.000	0.000	0.000	0.000	0.000	0.000	0.041	0.046	0.056	0.061	3.892	0.047	0.350	80	560	100	326	8010	8336	430	9433	9863	Error	Error	-4.619	326	8010	430	9433	104069	881067	0.093	4.080	0	0	0
1	12	6	"A34"	"A34"	16520	37290	100	1254	1336	433	32	869	869	923	810	87	23	0	0	8786	9889	5661	57	1637	1637	1795	858	47	88	86	0	0.000	0.000	0.000	0.000	0.000	0.000	0.000	0.000	0.000	0.000	0.000	0.000	0.000	0.000	0.054	0.057	0.060	0.067	3.229	0.053	0.481	80	560	100	385	7149	7534	467	8252	8719	Error	Error	-4.215	385	7149	467	8252	106892	791127	0.510	9.434	0	0	0
1	13	6	"A35"	"A35"	16820	37280	100	1325	1396	636	45	877	877	898	235	26	70	46	0	10524	9371	6323	67	1676	1676	1708	548	32	73	65	0	0.000	0.000	0.000	0.000	0.000	0.000	0.000	0.000	0.000	0.000	0.000	0.000	0.000	0.000	0.051	0.067	0.074	0.119	4.777	0.062	0.237	80	560	100	448	8848	9296	519	7695	8214	Error	Error	-4.304	448	8848	519	7695	111683	749640	2.119	13.984	0	0	0
1	14	6	"A35"	"A35"	17130	37290	100	1550	1552	466	30	936	936	947	264	27	71	57	0	11719	11375	5282	46	1714	1714	1756	460	26	95	92	0	0.000	0.000	0.000	0.000	0.000	0.000	0.000	0.000	0.000	0.000	0.000	0.000	0.000	0.000	0.061	0.064	0.068	0.061	2.424	0.061	0.565	80	560	100	614	10005	10619	616	9661	10277	Error	Error	-4.026	614	10005	616	9661	124138	909992	2.292	20.911	0	0	0
1	15	6	"A35"	"A35"	17420	37290	100	1355	1469	492	33	1028	1028	1484	3676	247	0	0	0	8783	8235	5299	64	1842	1842	2463	3609	146	61	48	0	0.000	0.000	0.000	0.000	0.000	0.000	0.000	0.000	0.000	0.000	0.000	0.000	0.000	0.000	0.047	0.069	0.084	0.119	4.386	0.505	0.347	80	560	100	327	6941	7268	441	6393	6834	Error	Error	-4.408	327	6941	441	6393	117529	658766	-0.004	1.599	0	0	0
1	16	6	"A36"	"A36"	17720	37280	100	1443	1489	434	29	1183	1183	1232	714	57	18	1	0	6781	7386	5075	68	1969	1969	2030	513	25	68	65	0	0.000	0.000	0.000	0.000	0.000	0.000	0.000	0.000	0.000	0.000	0.000	0.000	0.000	0.000	0.054	0.056	0.084	0.136	5.473	0.060	0.337	80	560	100	260	4812	5072	306	5417	5723	Error	Error	-4.210	260	4812	306	5417	119143	590880	0.360	10.441	0	0	0
1	17	6	"A36"	"A36"	18020	37290	100	1872	1946	472	24	1374	1374	1508	2309	153	0	0	0	9303	9786	4599	46	2226	2226	2430	1809	74	81	80	0	0.000	0.000	0.000	0.000	0.000	0.000	0.000	0.000	0.000	0.000	0.000	0.000	0.000	0.000	0.070	0.076	0.079	0.080	2.683	0.067	0.383	80	560	100	498	7077	7575	572	7560	8132	Error	Error	-3.829	498	7077	572	7560	155705	782910	0.190	4.066	0	0	0
1	18	6	"A36"	"A36"	18320	37290	100	2084	2049	449	21	1571	1571	1621	460	28	53	17	0	7912	8844	4588	51	2400	2400	2536	1051	41	82	81	0	0.000	0.000	0.000	0.000	0.000	0.000	0.000	0.000	0.000	0.000	0.000	0.000	0.000	0.000	0.093	0.074	0.087	0.093	3.367	0.067	0.222	80	560	100	513	5512	6025	478	6444	6922	Error	Error	-3.426	513	5512	478	6444	163899	707517	0.930	6.002	0	0	0
1	1	7	"A37"	"A37"	13220	37600	100	1442	1429	443	31	854	854	869	211	24	76	61	0	10699	9263	4725	51	1605	1605	1622	286	17	92	87	0	0.000	0.000	0.000	0.000	0.000	0.000	0.000	0.000	0.000	0.000	0.000	0.000	0.000	0.000	0.065	0.075	0.079	0.089	2.595	0.068	0.550	80	560	100	588	9094	9682	575	7658	8233	Error	Error	-3.951	588	9094	575	7658	114304	741069	2.654	26.717	0	0	0
1	2	7	"A37"	"A37"	13520	37590	100	1641	1639	502	30	837	837	880	270	30	85	67	0	11836	11133	5709	51	1627	1627	1889	1812	95	83	78	0	0.000	0.000	0.000	0.000	0.000	0.000	0.000	0.000	0.000	0.000	0.000	0.000	0.000	0.000	0.079	0.084	0.084	0.107	2.701	0.071	0.597	80	560	100	804	10209	11013	802	9506	10308	Error	Error	-3.667	804	10209	802	9506	131122	890656	2.811	5.102	0	0	0
1	3	7	"A37"	"A37"	13820	37590	100	1344	1535	1176	76	800	800	837	286	34	67	46	0	7845	7648	4111	53	1587	1587	1679	674	40	86	80	0	0.000	0.000	0.000	0.000	0.000	0.000	0.000	0.000	0.000	0.000	0.000	0.000	0.000	0.000	0.087	0.121	0.094	0.104	2.858	0.115	0.318	80	560	100	544	6258	6802	735	6061	6796	Error	Error	-3.524	544	6258	735	6061	122777	611847	2.441	8.856	0	0	0
1	4	7	"A38"	"A38"	14120	37590	100	1956	2134	1603	75	1049	1049	1382	1170	84	30	5	0	18231	14743	9220	62	1784	1784	2197	1616	73	76	68	0	0.000	0.000	0.000	0.000	0.000	0.000	0.000	0.000	0.000	0.000	0.000	0.000	0.000	0.000	0.055	0.084	0.066	0.104	3.973	0.067	0.154	80	560	100	907	16447	17354	1085	12959	14044	Error	Error	-4.181	907	16447	1085	12959	170687	1179431	0.643	7.764	0	0	0
1	5	7	"A38"	"A38"	14420	37590	100	1546	1476	602	40	797	797	851	500	58	60	31	0	17570	15073	9222	61	1525	1525	1809	1725	95	77	71	0	0.000	0.000	0.000	0.000	0.000	0.000	0.000	0.000	0.000	0.000	0.000	0.000	0.000	0.000	0.047	0.050	0.055	0.057	2.810	0.052	0.724	80	560	100	749	16045	16794	679	13548	14227	Error	Error	-4.421	749	16045	679	13548	118071	1205804	1.250	7.689	0	0	0
1	6	7	"A38"	"A38"	14730	37590	100	1340	1458	811	55	770	770	800	242	30	77	53	0	15466	13423	7121	53	1530	1530	1594	662	41	88	83	0	0.000	0.000	0.000	0.000	0.000	0.000	0.000	0.000	0.000	0.000	0.000	0.000	0.000	0.000	0.041	0.058	0.050	0.058	3.128	0.049	0.354	80	560	100	570	13936	14506	688	11893	12581	Error	Error	-4.612	570	13936	688	11893	116612	1073829	2.719	17.869	0	0	0
1	7	7	"A39"	"A39"	15010	37590	100	995	1088	433	39	761	761	775	247	31	50	27	0	5889	6813	5067	74	1509	1509	1538	387	25	77	72	0	0.000	0.000	0.000	0.000	0.000	0.000	0.000	0.000	0.000	0.000	0.000	0.000	0.000	0.000	0.053	0.062	0.077	0.082	3.394	0.060	0.394	80	560	100	234	4380	4614	327	5304	5631	Error	Error	-4.226	234	4380	327	5304	87034	545030	1.267	13.630	0	0	0
1	8	7	"A39"	"A39"	15320	37600	100	1035	1075	356	33	756	756	809	323	39	46	17	0	8323	8899	6463	72	1492	1492	1909	2360	123	68	60	0	0.000	0.000	0.000	0.000	0.000	0.000	0.000	0.000	0.000	0.000	0.000	0.000	0.000	0.000	0.041	0.043	0.053	0.065	3.440	0.047	0.575	80	560	100	279	6831	7110	319	7407	7726	Error	Error	-4.614	279	6831	319	7407	86004	711896	0.824	2.962	0	0	0
1	9	7	"A39"	"A39"	15620	37590	100	1230	1273	467	36	803	803	817	242	29	67	46	0	12333	12347	8059	65	1577	1577	1692	831	49	80	75	0	0.000	0.000	0.000	0.000	0.000	0.000	0.000	0.000	0.000	0.000	0.000	0.000	0.000	0.000	0.040	0.044	0.048	0.051	2.540	0.046	0.536	80	560	100	427	10756	11183	470	10770	11240	Error	Error	-4.655	427	10756	470	10770	101876	987768	1.884	12.822	0	0	0
1	10	7	"A40"	"A40"	15920	37590	100	947	1016	348	34	845	845	886	302	34	31	13	0	5947	8252	6613	80	1591	1591	1633	320	19	75	72	0	0.000	0.000	0.000	0.000	0.000	0.000	0.000	0.000	0.000	0.000	0.000	0.000	0.000	0.000	0.023	0.026	0.038	0.059	6.213	0.036	0.227	80	560	100	102	4356	4458	171	6661	6832	Error	Error	-5.416	102	4356	171	6661	81277	660168	0.430	20.684	0	0	0
1	11	7	"A40"	"A40"	16220	37590	100	1181	1294	600	46	844	844	932	861	92	22	1	0	8275	11233	8314	74	1628	1628	1784	1260	70	81	70	0	0.000	0.000	0.000	0.000	0.000	0.000	0.000	0.000	0.000	0.000	0.000	0.000	0.000	0.000	0.051	0.047	0.045	0.062	4.294	0.038	0.276	80	560	100	337	6647	6984	450	9605	10055	Error	Error	-4.302	337	6647	450	9605	103511	898634	0.420	7.499	0	0	0
1	12	7	"A40"	"A40"	16520	37590	100	1087	1228	511	41	830	830	835	233	27	52	41	0	6939	9811	7983	81	1605	1605	1711	682	39	78	75	0	0.000	0.000	0.000	0.000	0.000	0.000	0.000	0.000	0.000	0.000	0.000	0.000	0.000	0.000	0.048	0.049	0.050	0.066	3.799	0.050	0.585	80	560	100	257	5334	5591	398	8206	8604	Error	Error	-4.375	257	5334	398	8206	98212	784895	1.687	11.877	0	0	0
1	13	7	"A41"	"A41"	16820	37580	100	1515	1486	610	41	838	838	879	465	52	61	37	0	18526	13870	9504	68	1621	1621	1728	1031	59	68	63	0	0.000	0.000	0.000	0.000	0.000	0.000	0.000	0.000	0.000	0.000	0.000	0.000	0.000	0.000	0.040	0.053	0.056	0.084	5.493	0.047	0.590	80	560	100	677	16905	17582	648	12249	12897	Error	Error	-4.642	677	16905	648	12249	118895	1109574	1.305	11.777	0	0	0
1	14	7	"A41"	"A41"	17120	37590	100	1413	1429	394	27	898	898	1046	1770	169	0	0	0	12697	11731	6751	57	1659	1659	1919	1404	73	77	72	0	0.000	0.000	0.000	0.000	0.000	0.000	0.000	0.000	0.000	0.000	0.000	0.000	0.000	0.000	0.047	0.053	0.055	0.061	2.657	0.106	0.065	80	560	100	515	11038	11553	531	10072	10603	Error	Error	-4.422	515	11038	531	10072	114326	938495	0.216	6.989	0	0	0
1	15	7	"A41"	"A41"	17420	37590	100	1715	1688	497	29	1046	1046	1085	303	27	73	53	0	16200	13083	6604	50	1896	1896	2177	1729	79	78	71	0	0.000	0.000	0.000	0.000	0.000	0.000	0.000	0.000	0.000	0.000	0.000	0.000	0.000	0.000	0.047	0.057	0.061	0.063	1.820	0.053	0.603	80	560	100	669	14304	14973	642	11187	11829	Error	Error	-4.418	669	14304	642	11187	135060	1046645	1.990	6.308	0	0	0
1	16	7	"A42"	"A42"	17720	37580	100	1338	1572	1306	83	1158	1158	1169	311	26	36	17	0	6670	6888	4577	66	1961	1961	2007	439	21	70	63	0	0.000	0.000	0.000	0.000	0.000	0.000	0.000	0.000	0.000	0.000	0.000	0.000	0.000	0.000	0.038	0.084	0.072	0.110	4.437	0.103	0.190	80	560	100	180	4709	4889	414	4927	5341	Error	Error	-4.709	180	4709	414	4927	125754	551022	1.296	11.118	0	0	0
1	17	7	"A42"	"A42"	18020	37590	100	1642	1693	432	25	1318	1318	1388	994	71	10	0	0	6969	8658	5729	66	2144	2144	2236	641	28	86	80	0	0.000	0.000	0.000	0.000	0.000	0.000	0.000	0.000	0.000	0.000	0.000	0.000	0.000	0.000	0.067	0.058	0.060	0.079	4.660	0.054	0.341	80	560	100	324	4825	5149	375	6514	6889	Error	Error	-3.896	324	4825	375	6514	135412	692652	0.307	10.019	0	0	0
1	18	7	"A42"	"A42"	18320	37590	100	1797	1872	484	25	1521	1521	1531	335	21	46	22	0	6186	7153	4312	60	2364	2364	2459	862	35	80	67	0	0.000	0.000	0.000	0.000	0.000	0.000	0.000	0.000	0.000	0.000	0.000	0.000	0.000	0.000	0.072	0.073	0.080	0.093	3.326	0.064	0.222	80	560	100	276	3822	4098	351	4789	5140	Error	Error	-3.792	276	3822	351	4789	149723	572223	1.018	5.445	0	0	0
1	1	8	"A43"	"A43"	13220	37890	100	1453	1431	514	35	839	839	871	296	33	71	51	0	15924	13253	7357	55	1545	1545	1583	313	19	90	83	0	0.000	0.000	0.000	0.000	0.000	0.000	0.000	0.000	0.000	0.000	0.000	0.000	0.000	0.000	0.043	0.051	0.053	0.053	2.165	0.051	0.610	80	560	100	614	14379	14993	592	11708	12300	Error	Error	-4.550	614	14379	592	11708	114507	1060255	1.892	37.284	0	0	0
1	2	8	"A43"	"A43"	13510	37900	100	1372	1505	1073	71	815	815	864	305	35	70	45	0	15109	12905	7168	55	1566	1566	1999	2242	112	83	77	0	0.000	0.000	0.000	0.000	0.000	0.000	0.000	0.000	0.000	0.000	0.000	0.000	0.000	0.000	0.041	0.061	0.055	0.062	2.574	0.063	0.402	80	560	100	557	13543	14100	690	11339	12029	Error	Error	-4.604	557	13543	690	11339	120418	1032393	2.102	4.864	0	0	0
1	3	8	"A43"	"A43"	13820	37900	100	1568	1612	498	30	812	812	844	285	33	92	67	0	15620	14548	4625	31	1546	1546	1650	655	39	97	95	0	0.000	0.000	0.000	0.000	0.000	0.000	0.000	0.000	0.000	0.000	0.000	0.000	0.000	0.000	0.054	0.062	0.055	0.061	1.901	0.057	0.507	80	560	100	756	14074	14830	800	13002	13802	Error	Error	-4.219	756	14074	800	13002	128952	1163879	2.695	19.692	0	0	0
1	4	8	"A44"	"A44"	14120	37880	100	1122	1194	496	41	749	749	772	278	36	55	43	0	10080	9911	7314	73	1492	1492	1571	986	62	70	66	0	0.000	0.000	0.000	0.000	0.000	0.000	0.000	0.000	0.000	0.000	0.000	0.000	0.000	0.000	0.043	0.053	0.066	0.094	5.396	0.051	0.542	80	560	100	373	8588	8961	445	8419	8864	Error	Error	-4.525	373	8588	445	8419	95537	792842	1.518	8.458	0	0	0
1	5	8	"A44"	"A44"	14430	37890	100	1435	1459	712	48	746	746	782	263	33	76	61	0	11887	10999	5520	50	1506	1506	1665	1209	72	87	80	0	0.000	0.000	0.000	0.000	0.000	0.000	0.000	0.000	0.000	0.000	0.000	0.000	0.000	0.000	0.066	0.075	0.066	0.077	2.404	0.062	0.436	80	560	100	689	10381	11070	713	9493	10206	Error	Error	-3.913	689	10381	713	9493	116738	879921	2.574	7.720	0	0	0
1	6	8	"A44"	"A44"	14730	37890	100	1298	1290	398	30	729	729	777	349	44	65	41	0	13031	11445	6040	52	1479	1479	1594	856	53	91	86	0	0.000	0.000	0.000	0.000	0.000	0.000	0.000	0.000	0.000	0.000	0.000	0.000	0.000	0.000	0.049	0.056	0.056	0.060	2.629	0.050	0.559	80	560	100	569	11552	12121	561	9966	10527	Error	Error	-4.344	569	11552	561	9966	103210	915561	1.470	11.508	0	0	0
1	7	8	"A45"	"A45"	15020	37880	100	1245	1235	488	39	747	747	792	410	51	57	27	0	9641	9500	6978	73	1490	1490	1624	1206	74	67	61	0	0.000	0.000	0.000	0.000	0.000	0.000	0.000	0.000	0.000	0.000	0.000	0.000	0.000	0.000	0.061	0.061	0.061	0.095	3.455	0.052	0.557	80	560	100	498	8151	8649	488	8010	8498	Error	Error	-4.033	498	8151	488	8010	98784	760013	1.080	6.531	0	0	0
1	8	8	"A45"	"A45"	15330	37890	100	1270	1319	490	37	766	766	799	307	38	66	42	0	11996	11617	6841	58	1519	1519	1605	540	33	88	86	0	0.000	0.000	0.000	0.000	0.000	0.000	0.000	0.000	0.000	0.000	0.000	0.000	0.000	0.000	0.048	0.055	0.057	0.074	3.637	0.054	0.441	80	560	100	504	10477	10981	553	10098	10651	Error	Error	-4.378	504	10477	553	10098	105517	929388	1.694	18.541	0	0	0
1	9	8	"A45"	"A45"	15630	37890	100	1293	1383	396	28	822	822	854	270	31	73	47	0	12515	11710	6302	53	1629	1629	1769	928	52	91	81	0	0.000	0.000	0.000	0.000	0.000	0.000	0.000	0.000	0.000	0.000	0.000	0.000	0.000	0.000	0.043	0.056	0.057	0.062	3.087	0.048	0.468	80	560	100	471	10886	11357	561	10081	10642	Error	Error	-4.531	471	10886	561	10081	110657	936769	1.959	10.712	0	0	0
1	10	8	"A47"	"A47"	15920	37890	100	1471	1446	496	34	975	975	1231	3562	289	0	0	0	14033	12142	7043	58	1766	1766	2150	3914	182	73	66	0	0.000	0.000	0.000	0.000	0.000	0.000	0.000	0.000	0.000	0.000	0.000	0.000	0.000	0.000	0.040	0.045	0.050	0.055	3.704	0.048	0.427	80	560	100	496	12267	12763	471	10376	10847	Error	Error	-4.628	496	12267	471	10376	115712	971354	0.060	2.553	0	0	0
1	11	8	"A47"	"A47"	16220	37890	100	1472	1474	473	32	805	805	858	333	38	83	50	0	13691	13074	6240	47	1642	1642	1906	1198	62	87	85	0	0.000	0.000	0.000	0.000	0.000	0.000	0.000	0.000	0.000	0.000	0.000	0.000	0.000	0.000	0.055	0.059	0.066	0.065	2.411	0.053	0.523	80	560	100	667	12049	12716	669	11432	12101	Error	Error	-4.175	667	12049	669	11432	117906	1045941	1.850	9.322	0	0	0
1	12	8	"A47"	"A47"	16530	37890	100	1697	1697	568	33	780	780	831	515	61	76	37	0	15995	14905	6423	43	1598	1598	1753	928	52	96	90	0	0.000	0.000	0.000	0.000	0.000	0.000	0.000	0.000	0.000	0.000	0.000	0.000	0.000	0.000	0.064	0.069	0.070	0.070	1.894	0.062	0.601	80	560	100	917	14397	15314	917	13307	14224	Error	Error	-3.973	917	14397	917	13307	135738	1192411	1.682	14.172	0	0	0
1	13	8	"A48"	"A48"	16830	37880	100	1467	1459	561	38	825	825	886	678	76	47	13	0	20737	14749	9868	66	1644	1644	1726	1057	61	72	67	0	0.000	0.000	0.000	0.000	0.000	0.000	0.000	0.000	0.000	0.000	0.000	0.000	0.000	0.000	0.034	0.048	0.051	0.064	3.339	0.059	0.244	80	560	100	642	19093	19735	634	13105	13739	Error	Error	-4.894	642	19093	634	13105	116747	1179923	0.845	12.321	0	0	0
1	14	8	"A48"	"A48"	17130	37890	100	1285	1336	500	37	869	869	1015	1108	109	10	0	0	11817	12038	8994	74	1678	1678	2307	3266	141	62	57	0	0.000	0.000	0.000	0.000	0.000	0.000	0.000	0.000	0.000	0.000	0.000	0.000	0.000	0.000	0.041	0.045	0.048	0.067	4.439	0.045	0.167	80	560	100	416	10139	10555	467	10360	10827	Error	Error	-4.607	416	10139	467	10360	106883	963074	0.290	2.979	0	0	0
1	15	8	"A48"	"A48"	17440	37890	100	1658	1658	541	32	1016	1016	1055	289	27	66	52	0	16629	13722	7661	55	1869	1869	1911	302	15	96	95	0	0.000	0.000	0.000	0.000	0.000	0.000	0.000	0.000	0.000	0.000	0.000	0.000	0.000	0.000	0.043	0.054	0.056	0.059	2.179	0.050	0.528	80	560	100	642	14760	15402	642	11853	12495	Error	Error	-4.523	642	14760	642	11853	132640	1097721	2.087	39.109	0	0	0
1	16	8	"A49"	"A49"	17720	37870	100	1427	1479	425	28	1095	1095	1188	1321	111	5	0	0	6639	7944	5961	75	1954	1954	2101	1657	78	58	51	0	0.000	0.000	0.000	0.000	0.000	0.000	0.000	0.000	0.000	0.000	0.000	0.000	0.000	0.000	0.071	0.064	0.071	0.121	4.534	0.203	0.263	80	560	100	332	4685	5017	384	5990	6374	Error	Error	-3.819	332	4685	384	5990	118338	635497	0.220	3.526	0	0	0
1	17	8	"A49"	"A49"	18030	37880	100	1619	1688	437	25	1246	1246	1289	533	41	38	11	0	8632	8358	5084	60	2095	2095	2177	905	41	70	68	0	0.000	0.000	0.000	0.000	0.000	0.000	0.000	0.000	0.000	0.000	0.000	0.000	0.000	0.000	0.057	0.071	0.082	0.102	3.507	0.098	0.286	80	560	100	373	6537	6910	442	6263	6705	Error	Error	-4.131	373	6537	442	6263	135075	668602	0.749	6.830	0	0	0
1	18	8	"A49"	"A49"	18330	37880	100	1856	1898	457	24	1428	1428	1580	1689	106	0	0	0	10521	9656	4750	49	2298	2298	2517	1952	77	81	73	0	0.000	0.000	0.000	0.000	0.000	0.000	0.000	0.000	0.000	0.000	0.000	0.000	0.000	0.000	0.052	0.064	0.065	0.073	3.540	0.101	0.197	80	560	100	428	8223	8651	470	7358	7828	Error	Error	-4.264	428	8223	470	7358	151879	772480	0.188	3.657	0	0	0
1	1	9	"A50"	"A50"	13220	38180	100	907	1007	417	41	763	763	800	309	38	37	20	0	5181	7163	5442	75	1494	1494	1530	298	19	71	68	0	0.000	0.000	0.000	0.000	0.000	0.000	0.000	0.000	0.000	0.000	0.000	0.000	0.000	0.000	0.039	0.043	0.064	0.080	4.553	0.050	0.371	80	560	100	144	3687	3831	244	5669	5913	Error	Error	-4.678	144	3687	244	5669	80590	573056	0.670	18.903	0	0	0
1	2	9	"A50"	"A50"	13530	38190	100	1118	1119	334	29	749	749	779	278	35	60	32	0	8588	8713	5164	59	1468	1468	1494	265	17	95	92	0	0.000	0.000	0.000	0.000	0.000	0.000	0.000	0.000	0.000	0.000	0.000	0.000	0.000	0.000	0.052	0.051	0.062	0.058	3.527	0.047	0.298	80	560	100	369	7120	7489	370	7245	7615	Error	Error	-4.270	369	7120	370	7245	89500	697077	1.223	27.242	0	0	0
1	3	9	"A50"	"A50"	13820	38190	100	1226	1311	695	53	776	776	812	458	56	50	15	0	9289	9077	5480	60	1471	1471	1571	584	37	87	81	0	0.000	0.000	0.000	0.000	0.000	0.000	0.000	0.000	0.000	0.000	0.000	0.000	0.000	0.000	0.058	0.070	0.059	0.071	2.758	0.069	0.203	80	560	100	450	7818	8268	535	7606	8141	Error	Error	-4.119	450	7818	535	7606	104890	726130	1.090	12.853	0	0	0
1	4	9	"A51"	"A51"	14120	38180	100	1256	1252	496	39	777	777	792	251	31	62	48	0	11312	10971	8158	74	1500	1500	1598	933	58	66	61	0	0.000	0.000	0.000	0.000	0.000	0.000	0.000	0.000	0.000	0.000	0.000	0.000	0.000	0.000	0.049	0.050	0.059	0.085	3.162	0.046	0.546	80	560	100	479	9812	10291	475	9471	9946	Error	Error	-4.356	479	9812	475	9471	100185	877704	1.833	10.046	0	0	0
1	5	9	"A51"	"A51"	14420	38190	100	1242	1293	482	37	757	757	787	392	49	57	30	0	12675	10666	6109	57	1494	1494	1842	1901	103	73	71	0	0.000	0.000	0.000	0.000	0.000	0.000	0.000	0.000	0.000	0.000	0.000	0.000	0.000	0.000	0.043	0.058	0.056	0.066	2.764	0.053	0.508	80	560	100	485	11181	11666	536	9172	9708	Error	Error	-4.527	485	11181	536	9172	103453	853275	1.291	4.642	0	0	0
1	6	9	"A51"	"A51"	14730	38190	100	1291	1290	368	28	744	744	763	262	34	77	51	0	11856	11226	5640	50	1505	1505	1560	507	32	92	88	0	0.000	0.000	0.000	0.000	0.000	0.000	0.000	0.000	0.000	0.000	0.000	0.000	0.000	0.000	0.053	0.056	0.059	0.065	2.528	0.050	0.397	80	560	100	547	10351	10898	546	9721	10267	Error	Error	-4.242	547	10351	546	9721	103197	898113	2.011	19.065	0	0	0
1	7	9	"A52"	"A52"	15030	38180	100	1255	1252	434	34	735	735	756	261	34	67	50	0	10337	8432	5002	59	1490	1490	1555	576	37	77	70	0	0.000	0.000	0.000	0.000	0.000	0.000	0.000	0.000	0.000	0.000	0.000	0.000	0.000	0.000	0.059	0.074	0.079	0.095	2.991	0.065	0.571	80	560	100	520	8847	9367	517	6942	7459	Error	Error	-4.089	520	8847	517	6942	100174	674574	1.900	11.939	0	0	0
1	8	9	"A52"	"A52"	15340	38180	100	1240	1263	446	35	760	760	799	277	34	65	45	0	8074	7648	4142	54	1570	1570	1645	567	34	80	77	0	0.000	0.000	0.000	0.000	0.000	0.000	0.000	0.000	0.000	0.000	0.000	0.000	0.000	0.000	0.074	0.083	0.090	0.099	2.920	0.072	0.434	80	560	100	480	6504	6984	503	6078	6581	Error	Error	-3.760	480	6504	503	6078	101072	611848	1.675	10.587	0	0	0
1	9	9	"A52"	"A52"	15640	38190	100	1442	1425	430	30	807	807	841	256	30	75	65	0	9543	9463	3795	40	1635	1635	1700	557	32	93	90	0	0.000	0.000	0.000	0.000	0.000	0.000	0.000	0.000	0.000	0.000	0.000	0.000	0.000	0.000	0.080	0.079	0.084	0.079	1.926	0.074	0.562	80	560	100	635	7908	8543	618	7828	8446	Error	Error	-3.638	635	7908	618	7828	113986	757061	2.281	13.937	0	0	0
1	10	9	"A53"	"A53"	15930	38190	100	1609	1555	467	30	876	876	946	765	80	48	2	0	11760	10806	6885	63	1693	1693	1821	1285	70	71	70	0	0.000	0.000	0.000	0.000	0.000	0.000	0.000	0.000	0.000	0.000	0.000	0.000	0.000	0.000	0.073	0.075	0.080	0.111	3.818	0.056	0.494	80	560	100	733	10067	10800	679	9113	9792	Error	Error	-3.780	733	10067	679	9113	124362	864507	0.796	6.992	0	0	0
1	11	9	"A53"	"A53"	16240	38190	100	1170	1227	426	34	770	770	805	295	36	61	41	0	10586	9453	6165	65	1548	1548	1628	635	39	70	70	0	0.000	0.000	0.000	0.000	0.000	0.000	0.000	0.000	0.000	0.000	0.000	0.000	0.000	0.000	0.044	0.058	0.070	0.102	4.244	0.049	0.422	80	560	100	400	9038	9438	457	7905	8362	Error	Error	-4.498	400	9038	457	7905	98179	756268	1.431	12.323	0	0	0
1	12	9	"A53"	"A53"	16540	38190	100	1305	1353	606	44	759	759	826	480	58	60	12	0	13169	11178	5304	47	1575	1575	1660	1076	64	81	80	0	0.000	0.000	0.000	0.000	0.000	0.000	0.000	0.000	0.000	0.000	0.000	0.000	0.000	0.000	0.047	0.062	0.058	0.060	2.093	0.061	0.454	80	560	100	546	11594	12140	594	9603	10197	Error	Error	-4.408	546	11594	594	9603	108231	894209	1.098	8.846	0	0	0
1	13	9	"A54"	"A54"	16830	38180	100	917	955	318	33	795	795	836	330	39	27	8	0	7193	6789	4607	67	1592	1592	1651	636	38	68	67	0	0.000	0.000	0.000	0.000	0.000	0.000	0.000	0.000	0.000	0.000	0.000	0.000	0.000	0.000	0.022	0.031	0.047	0.079	5.674	0.038	0.157	80	560	100	122	5601	5723	160	5197	5357	Error	Error	-5.521	122	5601	160	5197	76428	543081	0.361	8.079	0	0	0
1	14	9	"A54"	"A54"	17130	38200	100	1350	1414	425	30	840	840	953	1224	128	6	0	0	10983	10535	5392	51	1627	1627	1802	1164	64	80	80	0	0.000	0.000	0.000	0.000	0.000	0.000	0.000	0.000	0.000	0.000	0.000	0.000	0.000	0.000	0.055	0.064	0.065	0.076	3.061	0.058	0.276	80	560	100	510	9356	9866	574	8908	9482	Error	Error	-4.197	510	9356	574	8908	113097	842802	0.377	7.503	0	0	0
1	15	9	"A54"	"A54"	17430	38190	100	1400	1430	405	28	979	979	1100	1451	131	0	0	0	9213	9363	5111	54	1862	1862	1943	746	38	85	80	0	0.000	0.000	0.000	0.000	0.000	0.000	0.000	0.000	0.000	0.000	0.000	0.000	0.000	0.000	0.057	0.060	0.067	0.066	2.624	0.083	0.048	80	560	100	421	7351	7772	451	7501	7952	Error	Error	-4.126	421	7351	451	7501	114369	749003	0.227	9.946	0	0	0
1	16	9	"A55"	"A55"	17730	38180	100	1299	1362	348	25	1120	1120	1126	290	25	41	23	0	5482	5877	3717	63	1922	1922	1960	326	16	67	62	0	0.000	0.000	0.000	0.000	0.000	0.000	0.000	0.000	0.000	0.000	0.000	0.000	0.000	0.000	0.050	0.061	0.086	0.126	5.246	0.063	0.229	80	560	100	179	3560	3739	242	3955	4197	Error	Error	-4.314	179	3560	242	3955	108939	470178	0.814	12.015	0	0	0
1	17	9	"A55"	"A55"	18030	38190	100	1711	1771	438	24	1240	1240	1276	603	47	42	8	0	8859	9130	4895	53	2082	2082	2151	518	24	92	86	0	0.000	0.000	0.000	0.000	0.000	0.000	0.000	0.000	0.000	0.000	0.000	0.000	0.000	0.000	0.069	0.075	0.077	0.085	3.074	0.062	0.351	80	560	100	471	6777	7248	531	7048	7579	Error	Error	-3.847	471	6777	531	7048	141654	730387	0.821	13.473	0	0	0
1	18	9	"A55"	"A55"	18320	38180	100	1693	1777	454	25	1500	1500	1527	332	21	37	20	0	4651	5617	2972	52	2477	2477	2559	736	28	78	75	0	0.000	0.000	0.000	0.000	0.000	0.000	0.000	0.000	0.000	0.000	0.000	0.000	0.000	0.000	0.089	0.088	0.115	0.128	4.472	0.111	0.262	80	560	100	193	2174	2367	277	3140	3417	Error	Error	-3.494	193	2174	277	3140	142125	449361	0.753	4.155	0	0	0
1	1	10	"A56"	"A56"	13230	38490	100	1236	1248	451	36	773	773	824	416	50	52	22	0	9762	9295	6290	67	1484	1484	1533	552	36	75	71	0	0.000	0.000	0.000	0.000	0.000	0.000	0.000	0.000	0.000	0.000	0.000	0.000	0.000	0.000	0.056	0.061	0.067	0.113	4.161	0.053	0.424	80	560	100	463	8278	8741	475	7811	8286	Error	Error	-4.160	463	8278	475	7811	99869	743601	1.019	14.062	0	0	0
1	2	10	"A56"	"A56"	13530	38490	100	1227	1242	365	29	735	735	743	212	28	80	56	0	9278	9763	5369	54	1412	1412	1509	918	60	85	83	0	0.000	0.000	0.000	0.000	0.000	0.000	0.000	0.000	0.000	0.000	0.000	0.000	0.000	0.000	0.063	0.061	0.063	0.067	2.308	0.057	0.577	80	560	100	492	7866	8358	507	8351	8858	Error	Error	-3.999	492	7866	507	8351	99397	781019	2.354	8.991	0	0	0
1	3	10	"A56"	"A56"	13830	38500	100	1313	1289	354	27	733	733	775	425	54	66	20	0	11066	10823	4225	39	1461	1461	1657	1241	74	93	93	0	0.000	0.000	0.000	0.000	0.000	0.000	0.000	0.000	0.000	0.000	0.000	0.000	0.000	0.000	0.060	0.059	0.060	0.056	2.259	0.055	0.526	80	560	100	580	9605	10185	556	9362	9918	Error	Error	-4.050	580	9605	556	9362	103122	865850	1.209	7.386	0	0	0
1	4	10	"A57"	"A57"	14130	38490	100	1056	1095	424	38	694	694	717	235	32	66	40	0	8037	9196	6697	72	1362	1362	1402	546	38	77	73	0	0.000	0.000	0.000	0.000	0.000	0.000	0.000	0.000	0.000	0.000	0.000	0.000	0.000	0.000	0.054	0.051	0.059	0.085	4.381	0.048	0.541	80	560	100	362	6675	7037	401	7834	8235	Error	Error	-4.205	362	6675	401	7834	87585	735667	1.609	14.275	0	0	0
1	5	10	"A57"	"A57"	14430	38500	100	1316	1315	451	34	739	739	758	234	30	78	53	0	10118	9656	5378	55	1437	1437	1565	772	49	87	81	0	0.000	0.000	0.000	0.000	0.000	0.000	0.000	0.000	0.000	0.000	0.000	0.000	0.000	0.000	0.066	0.070	0.071	0.088	2.964	0.058	0.476	80	560	100	577	8681	9258	576	8219	8795	Error	Error	-3.911	577	8681	576	8219	105190	772486	2.380	10.481	0	0	0
1	6	10	"A57"	"A57"	14740	38490	100	1170	1231	411	33	705	705	809	1335	165	5	0	0	10652	9926	5723	57	1424	1424	1495	611	40	81	77	0	0.000	0.000	0.000	0.000	0.000	0.000	0.000	0.000	0.000	0.000	0.000	0.000	0.000	0.000	0.050	0.062	0.066	0.087	4.775	0.054	0.567	80	560	100	465	9228	9693	526	8502	9028	Error	Error	-4.311	465	9228	526	8502	98473	794052	0.316	13.799	0	0	0
1	7	10	"A58"	"A58"	15030	38490	100	1086	1117	404	36	738	738	757	236	31	57	36	0	10111	9323	5725	61	1426	1426	1484	464	31	83	73	0	0.000	0.000	0.000	0.000	0.000	0.000	0.000	0.000	0.000	0.000	0.000	0.000	0.000	0.000	0.040	0.048	0.054	0.054	2.647	0.062	0.202	80	560	100	348	8685	9033	379	7897	8276	Error	Error	-4.641	348	8685	379	7897	89387	745857	1.525	16.894	0	0	0
1	8	10	"A58"	"A58"	15350	38490	100	1321	1314	464	35	741	741	764	215	28	76	57	0	11740	12617	6777	53	1502	1502	1543	289	18	93	86	0	0.000	0.000	0.000	0.000	0.000	0.000	0.000	0.000	0.000	0.000	0.000	0.000	0.000	0.000	0.057	0.052	0.054	0.056	2.460	0.053	0.687	80	560	100	580	10238	10818	573	11115	11688	Error	Error	-4.142	580	10238	573	11115	105099	1009366	2.558	38.318	0	0	0
1	9	10	"A58"	"A58"	15640	38490	100	1102	1104	392	35	866	866	937	383	40	36	8	0	9088	8428	5082	60	1582	1582	2297	2894	125	70	65	0	0.000	0.000	0.000	0.000	0.000	0.000	0.000	0.000	0.000	0.000	0.000	0.000	0.000	0.000	0.031	0.035	0.055	0.069	4.134	0.054	0.440	80	560	100	236	7506	7742	238	6846	7084	Error	Error	-4.991	236	7506	238	6846	88306	674258	0.436	2.119	0	0	0
1	10	10	"A59"	"A59"	15930	38490	100	1486	1514	362	23	906	906	1392	4096	294	0	0	0	13608	11885	5369	45	1709	1709	2262	4254	188	80	70	0	0.000	0.000	0.000	0.000	0.000	0.000	0.000	0.000	0.000	0.000	0.000	0.000	0.000	0.000	0.049	0.060	0.058	0.070	2.944	0.052	0.115	80	560	100	580	11899	12479	608	10176	10784	Error	Error	-4.359	580	11899	608	10176	121132	950783	0.030	2.262	0	0	0
1	11	10	"A59"	"A59"	16240	38490	100	1299	1379	690	50	752	752	821	575	70	45	6	0	12505	11436	4114	35	1570	1570	1749	995	56	92	92	0	0.000	0.000	0.000	0.000	0.000	0.000	0.000	0.000	0.000	0.000	0.000	0.000	0.000	0.000	0.050	0.064	0.056	0.056	2.248	0.064	0.389	80	560	100	547	10935	11482	627	9866	10493	Error	Error	-4.321	547	10935	627	9866	110329	914848	0.970	9.736	0	0	0
1	12	10	"A59"	"A59"	16540	38490	100	1344	1445	630	43	759	759	783	305	38	78	48	0	11203	10642	3763	35	1557	1557	1674	737	44	93	93	0	0.000	0.000	0.000	0.000	0.000	0.000	0.000	0.000	0.000	0.000	0.000	0.000	0.000	0.000	0.061	0.076	0.068	0.071	2.373	0.081	0.403	80	560	100	585	9646	10231	686	9085	9771	Error	Error	-4.043	585	9646	686	9085	115572	851344	2.170	12.168	0	0	0
1	13	10	"A60"	"A60"	16840	38490	100	919	967	318	32	778	778	800	310	38	30	10	0	4312	4770	3302	69	1595	1595	1612	205	12	82	78	0	0.000	0.000	0.000	0.000	0.000	0.000	0.000	0.000	0.000	0.000	0.000	0.000	0.000	0.000	0.052	0.060	0.095	0.142	5.134	0.054	0.130	80	560	100	141	2717	2858	189	3175	3364	Error	Error	-4.268	141	2717	189	3175	77346	381572	0.539	15.405	0	0	0
1	14	10	"A60"	"A60"	17130	38500	100	1176	1256	849	67	916	916	1052	1645	156	2	1	0	4893	5851	4053	69	1717	1717	1932	2763	143	56	28	0	0.000	0.000	0.000	0.000	0.000	0.000	0.000	0.000	0.000	0.000	0.000	0.000	0.000	0.000	0.082	0.082	0.105	0.112	3.517	0.065	0.060	80	560	100	260	3176	3436	340	4134	4474	Error	Error	-3.611	260	3176	340	4134	100466	468109	0.124	1.418	0	0	0
1	15	10	"A60"	"A60"	17430	38500	100	1026	1079	325	30	966	966	1029	465	45	11	2	0	2729	3567	2058	57	1823	1823	2045	1162	56	46	32	0	0.000	0.000	0.000	0.000	0.000	0.000	0.000	0.000	0.000	0.000	0.000	0.000	0.000	0.000	0.066	0.065	0.135	0.216	3.869	0.191	0.244	80	560	100	60	906	966	113	1744	1857	Error	Error	-3.916	60	906	113	1744	86350	285326	0.108	1.310	0	0	0
1	16	10	"A61"	"A61"	17730	38490	100	1362	1397	388	27	1047	1047	1082	389	35	46	13	0	8485	7556	4398	58	1944	1944	1981	343	17	77	71	0	0.000	0.000	0.000	0.000	0.000	0.000	0.000	0.000	0.000	0.000	0.000	0.000	0.000	0.000	0.048	0.062	0.072	0.109	4.371	0.063	0.355	80	560	100	315	6541	6856	350	5612	5962	Error	Error	-4.376	315	6541	350	5612	111770	604512	0.810	16.254	0	0	0
1	17	10	"A61"	"A61"	18030	38480	100	1516	1586	415	26	1197	1197	1251	555	44	35	5	0	8632	8517	4595	53	2129	2129	2254	963	42	85	81	0	0.000	0.000	0.000	0.000	0.000	0.000	0.000	0.000	0.000	0.000	0.000	0.000	0.000	0.000	0.049	0.061	0.072	0.070	3.719	0.059	0.129	80	560	100	319	6503	6822	389	6388	6777	Error	Error	-4.349	319	6503	389	6388	126913	681371	0.604	6.504	0	0	0
1	18	10	"A61"	"A61"	18330	38490	100	1854	1845	509	27	1340	1340	1403	544	38	46	8	0	9810	9154	4321	47	2310	2310	2569	1653	64	78	73	0	0.000	0.000	0.000	0.000	0.000	0.000	0.000	0.000	0.000	0.000	0.000	0.000	0.000	0.000	0.069	0.074	0.078	0.092	4.588	0.070	0.390	80	560	100	514	7500	8014	505	6844	7349	Error	Error	-3.867	514	7500	505	6844	147590	732304	0.813	3.984	0	0	0
1	1	11	"A62"	"A62"	13230	38790	100	853	907	300	33	747	747	790	372	47	11	5	0	3534	3369	1422	42	1417	1417	1473	412	27	75	72	0	0.000	0.000	0.000	0.000	0.000	0.000	0.000	0.000	0.000	0.000	0.000	0.000	0.000	0.000	0.050	0.082	0.136	0.163	4.200	0.078	0.071	80	560	100	106	2117	2223	160	1952	2112	Error	Error	-4.320	106	2117	160	1952	72541	269489	0.315	4.602	0	0	0
1	2	11	"A62"	"A62"	13540	38800	100	862	883	245	27	700	700	749	419	55	13	2	0	3735	3653	1079	29	1342	1342	1395	598	42	88	86	0	0.000	0.000	0.000	0.000	0.000	0.000	0.000	0.000	0.000	0.000	0.000	0.000	0.000	0.000	0.068	0.079	0.103	0.097	3.777	0.047	0.059	80	560	100	162	2393	2555	183	2311	2494	Error	Error	-3.885	162	2393	183	2311	70639	292274	0.320	3.776	0	0	0
1	3	11	"A62"	"A62"	13830	38800	100	874	924	248	26	727	727	762	416	54	15	1	0	4346	4890	2656	54	1423	1423	1498	480	32	88	87	0	0.000	0.000	0.000	0.000	0.000	0.000	0.000	0.000	0.000	0.000	0.000	0.000	0.000	0.000	0.050	0.057	0.076	0.078	3.964	0.052	0.045	80	560	100	147	2923	3070	197	3467	3664	Error	Error	-4.314	147	2923	197	3467	73905	391219	0.389	7.067	0	0	0
1	4	11	"A63"	"A63"	14130	38790	100	1262	1285	474	36	721	721	772	338	43	63	40	0	13148	11338	7584	66	1440	1440	1519	849	55	76	67	0	0.000	0.000	0.000	0.000	0.000	0.000	0.000	0.000	0.000	0.000	0.000	0.000	0.000	0.000	0.046	0.057	0.061	0.087	3.563	0.047	0.536	80	560	100	541	11708	12249	564	9898	10462	Error	Error	-4.436	541	11708	564	9898	102817	907061	1.518	11.565	0	0	0
1	5	11	"A63"	"A63"	14430	38800	100	1393	1344	445	33	742	742	760	235	30	76	62	0	15828	12808	6584	51	1464	1464	1764	1708	96	78	77	0	0.000	0.000	0.000	0.000	0.000	0.000	0.000	0.000	0.000	0.000	0.000	0.000	0.000	0.000	0.045	0.053	0.057	0.059	2.066	0.045	0.557	80	560	100	651	14364	15015	602	11344	11946	Error	Error	-4.464	651	14364	602	11344	107513	1024655	2.485	6.466	0	0	0
1	6	11	"A63"	"A63"	14740	38800	100	1520	1455	463	31	721	721	756	246	32	83	66	0	15007	13856	5704	41	1450	1450	1546	914	59	91	88	0	0.000	0.000	0.000	0.000	0.000	0.000	0.000	0.000	0.000	0.000	0.000	0.000	0.000	0.000	0.059	0.059	0.058	0.056	2.235	0.049	0.462	80	560	100	799	13557	14356	734	12406	13140	Error	Error	-4.085	799	13557	734	12406	116368	1108445	2.841	13.468	0	0	0
1	7	11	"A64"	"A64"	15040	38790	100	1113	1175	455	38	712	712	728	222	30	66	46	0	13809	11811	7261	61	1449	1449	1498	642	42	78	72	0	0.000	0.000	0.000	0.000	0.000	0.000	0.000	0.000	0.000	0.000	0.000	0.000	0.000	0.000	0.032	0.045	0.044	0.054	2.671	0.044	0.541	80	560	100	401	12360	12761	463	10362	10825	Error	Error	-4.946	401	12360	463	10362	93967	944891	2.014	16.064	0	0	0
1	8	11	"A64"	"A64"	15350	38790	100	1290	1290	434	33	749	749	789	272	34	73	50	0	13681	11537	6804	58	1548	1548	2072	2331	112	71	70	0	0.000	0.000	0.000	0.000	0.000	0.000	0.000	0.000	0.000	0.000	0.000	0.000	0.000	0.000	0.045	0.054	0.059	0.070	2.618	0.059	0.475	80	560	100	541	12133	12674	541	9989	10530	Error	Error	-4.487	541	12133	541	9989	103233	922935	1.842	4.060	0	0	0
1	9	11	"A64"	"A64"	15650	38790	100	1248	1313	435	33	896	896	1000	1061	106	7	0	0	11721	9919	5946	59	1669	1669	2525	3182	126	68	65	0	0.000	0.000	0.000	0.000	0.000	0.000	0.000	0.000	0.000	0.000	0.000	0.000	0.000	0.000	0.035	0.051	0.064	0.069	3.688	0.066	0.081	80	560	100	352	10052	10404	417	8250	8667	Error	Error	-4.836	352	10052	417	8250	105016	793508	0.295	2.324	0	0	0
1	10	11	"A65"	"A65"	15940	38790	100	1390	1410	445	31	791	791	931	2131	228	0	0	0	14717	12128	5989	49	1576	1576	1683	710	42	85	77	0	0.000	0.000	0.000	0.000	0.000	0.000	0.000	0.000	0.000	0.000	0.000	0.000	0.000	0.000	0.046	0.059	0.057	0.070	2.708	0.082	0.019	80	560	100	599	13141	13740	619	10552	11171	Error	Error	-4.455	599	13141	619	10552	112828	970242	0.225	14.711	0	0	0
1	11	11	"A65"	"A65"	16240	38800	100	1115	1151	346	30	774	774	855	501	58	31	3	0	9034	8596	4249	49	1579	1579	2377	3221	135	77	63	0	0.000	0.000	0.000	0.000	0.000	0.000	0.000	0.000	0.000	0.000	0.000	0.000	0.000	0.000	0.046	0.054	0.055	0.061	2.853	0.057	0.439	80	560	100	341	7455	7796	377	7017	7394	Error	Error	-4.450	341	7455	377	7017	92105	687658	0.591	1.931	0	0	0
1	12	11	"A65"	"A65"	16550	38790	100	1146	1118	334	29	798	798	836	316	37	51	16	0	9405	8677	4942	56	1623	1623	2347	3132	133	68	61	0	0.000	0.000	0.000	0.000	0.000	0.000	0.000	0.000	0.000	0.000	0.000	0.000	0.000	0.000	0.045	0.045	0.053	0.054	3.736	0.143	0.258	80	560	100	348	7782	8130	320	7054	7374	Error	Error	-4.483	348	7782	320	7054	89424	694129	0.892	2.021	0	0	0
1	13	11	"A66"	"A66"	16840	38790	100	1450	1440	562	39	810	810	874	522	59	56	17	0	13517	12646	7718	61	1665	1665	1770	1043	58	80	75	0	0.000	0.000	0.000	0.000	0.000	0.000	0.000	0.000	0.000	0.000	0.000	0.000	0.000	0.000	0.054	0.057	0.058	0.080	3.255	0.050	0.209	80	560	100	640	11852	12492	630	10981	11611	Error	Error	-4.211	640	11852	630	10981	115191	1011670	1.084	10.428	0	0	0
1	14	11	"A66"	"A66"	17150	38790	100	1477	1484	642	43	896	896	952	576	60	51	7	0	14340	12374	5839	47	1742	1742	1880	822	43	86	85	0	0.000	0.000	0.000	0.000	0.000	0.000	0.000	0.000	0.000	0.000	0.000	0.000	0.000	0.000	0.046	0.055	0.051	0.061	3.144	0.047	0.129	80	560	100	581	12598	13179	588	10632	11220	Error	Error	-4.439	581	12598	588	10632	118680	989901	0.924	12.766	0	0	0
1	15	11	"A66"	"A66"	17430	38800	100	1514	1526	506	33	955	955	1004	573	57	50	13	0	15702	12730	6518	51	1828	1828	2101	1505	71	80	78	0	0.000	0.000	0.000	0.000	0.000	0.000	0.000	0.000	0.000	0.000	0.000	0.000	0.000	0.000	0.040	0.052	0.060	0.065	3.490	0.055	0.636	80	560	100	559	13874	14433	571	10902	11473	Error	Error	-4.633	559	13874	571	10902	122073	1018401	0.911	7.062	0	0	0
1	16	11	"A67"	"A67"	17740	38780	100	1387	1376	420	30	1046	1046	1073	294	27	52	23	0	8846	8386	5463	65	1916	1916	1967	499	25	70	70	0	0.000	0.000	0.000	0.000	0.000	0.000	0.000	0.000	0.000	0.000	0.000	0.000	0.000	0.000	0.049	0.051	0.072	0.097	4.141	0.072	0.230	80	560	100	341	6930	7271	330	6470	6800	Error	Error	-4.345	341	6930	330	6470	110114	670870	1.031	12.864	0	0	0
1	17	11	"A67"	"A67"	18030	38800	100	1620	1701	422	24	1186	1186	1227	312	25	63	35	0	10588	10192	5107	50	2132	2132	2375	1377	57	82	77	0	0.000	0.000	0.000	0.000	0.000	0.000	0.000	0.000	0.000	0.000	0.000	0.000	0.000	0.000	0.051	0.064	0.065	0.076	2.611	0.050	0.282	80	560	100	434	8456	8890	515	8060	8575	Error	Error	-4.284	434	8456	515	8060	136074	815341	1.519	5.677	0	0	0
1	18	11	"A67"	"A67"	18330	38800	100	1918	1924	483	25	1383	1383	1419	486	34	57	17	0	11911	10820	4936	45	2381	2381	2585	1100	42	88	83	0	0.000	0.000	0.000	0.000	0.000	0.000	0.000	0.000	0.000	0.000	0.000	0.000	0.000	0.000	0.056	0.064	0.072	0.072	2.291	0.062	0.413	80	560	100	535	9530	10065	541	8439	8980	Error	Error	-4.155	535	9530	541	8439	153881	865625	1.039	7.486	0	0	0
1	1	12	"A68"	"A68"	13240	39100	100	889	904	247	27	753	753	781	290	37	30	5	0	3892	4284	2217	51	1440	1440	1478	334	22	83	83	0	0.000	0.000	0.000	0.000	0.000	0.000	0.000	0.000	0.000	0.000	0.000	0.000	0.000	0.000	0.055	0.053	0.093	0.100	4.741	0.054	0.077	80	560	100	136	2452	2588	151	2844	2995	Error	Error	-4.172	136	2452	151	2844	72302	342745	0.424	8.401	0	0	0
1	2	12	"A68"	"A68"	13540	39100	100	1009	1059	378	35	768	768	813	310	38	42	12	0	5257	5602	3207	57	1449	1449	1567	602	38	80	77	0	0.000	0.000	0.000	0.000	0.000	0.000	0.000	0.000	0.000	0.000	0.000	0.000	0.000	0.000	0.063	0.070	0.087	0.093	4.385	0.069	0.297	80	560	100	241	3808	4049	291	4153	4444	Error	Error	-3.982	241	3808	291	4153	84740	448126	0.794	6.703	0	0	0
1	3	12	"A68"	"A68"	13850	39100	100	986	1061	368	34	717	717	738	211	28	61	31	0	5577	6788	4030	59	1455	1455	1514	429	28	88	87	0	0.000	0.000	0.000	0.000	0.000	0.000	0.000	0.000	0.000	0.000	0.000	0.000	0.000	0.000	0.065	0.065	0.073	0.073	2.946	0.055	0.354	80	560	100	269	4122	4391	344	5333	5677	Error	Error	-3.938	269	4122	344	5333	84863	543051	1.531	12.294	0	0	0
1	4	12	"A69"	"A69"	14130	39090	100	1119	1205	490	40	743	743	839	1078	128	8	0	0	12591	11430	8068	70	1476	1476	1704	2156	126	66	65	0	0.000	0.000	0.000	0.000	0.000	0.000	0.000	0.000	0.000	0.000	0.000	0.000	0.000	0.000	0.034	0.046	0.048	0.070	3.570	0.048	0.641	80	560	100	376	11115	11491	462	9954	10416	Error	Error	-4.886	376	11115	462	9954	96372	914410	0.340	4.511	0	0	0
1	5	12	"A69"	"A69"	14440	39100	100	1477	1453	514	35	761	761	779	249	31	75	62	0	18383	14803	8057	54	1503	1503	1698	1238	72	87	82	0	0.000	0.000	0.000	0.000	0.000	0.000	0.000	0.000	0.000	0.000	0.000	0.000	0.000	0.000	0.042	0.052	0.053	0.057	1.994	0.051	0.708	80	560	100	716	16880	17596	692	13300	13992	Error	Error	-4.559	716	16880	692	13300	116278	1184246	2.707	10.586	0	0	0
1	6	12	"A69"	"A69"	14740	39100	100	1439	1413	485	34	740	740	769	322	41	73	55	0	18582	15427	7444	48	1492	1492	1700	1277	75	87	85	0	0.000	0.000	0.000	0.000	0.000	0.000	0.000	0.000	0.000	0.000	0.000	0.000	0.000	0.000	0.041	0.048	0.051	0.050	1.729	0.048	0.676	80	560	100	699	17090	17789	673	13935	14608	Error	Error	-4.612	699	17090	673	13935	113029	1234194	2.000	10.749	0	0	0
1	7	12	"A70"	"A70"	15040	39090	100	908	950	312	32	719	719	751	247	32	45	17	0	6740	6030	3213	53	1448	1448	1503	451	30	77	73	0	0.000	0.000	0.000	0.000	0.000	0.000	0.000	0.000	0.000	0.000	0.000	0.000	0.000	0.000	0.036	0.050	0.058	0.073	3.807	0.047	0.229	80	560	100	189	5292	5481	231	4582	4813	Error	Error	-4.807	189	5292	231	4582	76026	482379	0.806	10.038	0	0	0
1	8	12	"A70"	"A70"	15340	39100	100	1029	1083	496	45	754	754	817	731	89	8	2	0	6534	6595	3251	49	1509	1509	1613	652	40	92	87	0	0.000	0.000	0.000	0.000	0.000	0.000	0.000	0.000	0.000	0.000	0.000	0.000	0.000	0.000	0.055	0.065	0.067	0.067	3.347	0.068	0.183	80	560	100	275	5025	5300	329	5086	5415	Error	Error	-4.192	275	5025	329	5086	86629	527630	0.364	7.641	0	0	0
1	9	12	"A70"	"A70"	15640	39100	100	1020	1088	410	37	739	739	782	319	40	45	8	0	7322	6886	3220	46	1512	1512	2099	1910	90	77	76	0	0.000	0.000	0.000	0.000	0.000	0.000	0.000	0.000	0.000	0.000	0.000	0.000	0.000	0.000	0.048	0.065	0.063	0.081	4.480	0.048	0.220	80	560	100	281	5810	6091	349	5374	5723	Error	Error	-4.370	281	5810	349	5374	87064	550905	0.959	2.506	0	0	0
1	10	12	"A71"	"A71"	15930	39090	100	1589	1541	543	35	789	789	985	2324	235	0	0	0	20614	16025	9129	56	1560	1560	1685	1162	68	78	75	0	0.000	0.000	0.000	0.000	0.000	0.000	0.000	0.000	0.000	0.000	0.000	0.000	0.000	0.000	0.042	0.052	0.052	0.065	2.622	0.087	0.044	80	560	100	800	19054	19854	752	14465	15217	Error	Error	-4.574	800	19054	752	14465	123299	1282024	0.239	12.341	0	0	0
1	11	12	"A71"	"A71"	16250	39100	100	1431	1428	492	34	781	781	851	352	41	70	46	0	16133	13788	7459	54	1599	1599	2510	3676	146	77	75	0	0.000	0.000	0.000	0.000	0.000	0.000	0.000	0.000	0.000	0.000	0.000	0.000	0.000	0.000	0.045	0.053	0.055	0.061	2.017	0.045	0.536	80	560	100	650	14534	15184	647	12189	12836	Error	Error	-4.483	650	14534	647	12189	114244	1103066	1.639	3.068	0	0	0
1	12	12	"A71"	"A71"	16550	39100	100	1390	1380	411	29	793	793	852	335	39	68	38	0	14392	13817	6670	48	1605	1605	2435	3695	151	85	73	0	0.000	0.000	0.000	0.000	0.000	0.000	0.000	0.000	0.000	0.000	0.000	0.000	0.000	0.000	0.047	0.048	0.050	0.045	3.083	0.046	0.672	80	560	100	597	12787	13384	587	12212	12799	Error	Error	-4.421	597	12787	587	12212	110403	1105373	1.576	3.080	0	0	0
1	13	12	"A72"	"A72"	16850	39080	100	1308	1324	432	32	807	807	848	281	33	66	46	0	9833	8739	5611	64	1666	1666	1738	563	32	72	67	0	0.000	0.000	0.000	0.000	0.000	0.000	0.000	0.000	0.000	0.000	0.000	0.000	0.000	0.000	0.061	0.073	0.078	0.119	4.100	0.061	0.415	80	560	100	501	8167	8668	517	7073	7590	Error	Error	-4.027	501	8167	517	7073	105891	699152	1.694	12.435	0	0	0
1	14	12	"A72"	"A72"	17160	39090	100	1244	1295	379	29	847	847	918	603	65	33	2	0	9512	9140	5013	54	1742	1742	2159	2062	95	77	72	0	0.000	0.000	0.000	0.000	0.000	0.000	0.000	0.000	0.000	0.000	0.000	0.000	0.000	0.000	0.051	0.061	0.062	0.077	3.763	0.056	0.435	80	560	100	397	7770	8167	448	7398	7846	Error	Error	-4.291	397	7770	448	7398	103635	731210	0.625	3.386	0	0	0
1	15	12	"A72"	"A72"	17450	39090	100	1455	1474	379	25	891	891	919	344	37	72	38	0	10694	10503	4927	46	1766	1766	1905	936	49	85	85	0	0.000	0.000	0.000	0.000	0.000	0.000	0.000	0.000	0.000	0.000	0.000	0.000	0.000	0.000	0.063	0.067	0.067	0.082	2.883	0.056	0.432	80	560	100	564	8928	9492	583	8737	9320	Error	Error	-3.985	564	8928	583	8737	117946	840260	1.613	9.186	0	0	0
1	16	12	"A73"	"A73"	17730	39090	100	1103	1158	398	34	1055	1055	1159	1032	89	2	1	0	2546	3283	1676	51	1972	1972	2048	1104	53	35	26	0	0.000	0.000	0.000	0.000	0.000	0.000	0.000	0.000	0.000	0.000	0.000	0.000	0.000	0.000	0.084	0.079	0.341	0.261	5.594	0.074	0.056	80	560	100	48	574	622	103	1311	1414	Error	Error	-3.580	48	574	103	1311	92656	262641	-0.001	1.119	0	0	0
1	17	12	"A73"	"A73"	18040	39090	100	1282	1301	348	26	1210	1210	1236	336	27	16	6	0	3040	3549	1756	49	2197	2197	2265	396	17	67	52	0	0.000	0.000	0.000	0.000	0.000	0.000	0.000	0.000	0.000	0.000	0.000	0.000	0.000	0.000	0.085	0.067	0.188	0.236	3.774	0.082	0.076	80	560	100	72	843	915	91	1352	1443	Error	Error	-3.549	72	843	91	1352	104098	283937	0.193	3.242	0	0	0
1	18	12	"A73"	"A73"	18330	39100	100	1410	1447	337	23	1408	1408	1459	573	39	6	1	0	3107	3812	1990	52	2492	2492	2521	353	14	68	41	0	0.000	0.000	0.000	0.000	0.000	0.000	0.000	0.000	0.000	0.000	0.000	0.000	0.000	0.000	0.003	0.030	0.225	0.254	3.799	0.089	0.094	80	560	100	2	615	617	39	1320	1359	Error	Error	-8.264	2	615	39	1320	115778	304967	-0.021	3.657	0	0	0
1	1	13	"A74"	"A74"	13240	39380	100	1170	1165	426	36	800	800	836	350	41	51	21	0	8389	9758	7582	77	1536	1536	1722	1342	77	67	61	0	0.000	0.000	0.000	0.000	0.000	0.000	0.000	0.000	0.000	0.000	0.000	0.000	0.000	0.000	0.054	0.044	0.053	0.072	3.274	0.044	0.505	80	560	100	370	6853	7223	365	8222	8587	Error	Error	-4.211	370	6853	365	8222	93229	780674	0.940	5.988	0	0	0
1	2	13	"A74"	"A74"	13550	39390	100	1215	1202	385	32	732	732	771	261	33	65	47	0	10171	9575	4762	49	1489	1489	1668	1402	84	85	81	0	0.000	0.000	0.000	0.000	0.000	0.000	0.000	0.000	0.000	0.000	0.000	0.000	0.000	0.000	0.056	0.058	0.057	0.062	2.691	0.048	0.353	80	560	100	483	8682	9165	470	8086	8556	Error	Error	-4.168	483	8682	470	8086	96160	765968	1.651	5.640	0	0	0
1	3	13	"A74"	"A74"	13830	39400	100	1363	1299	384	29	722	722	747	227	30	78	61	0	12793	11108	5859	52	1477	1477	1829	1743	95	78	78	0	0.000	0.000	0.000	0.000	0.000	0.000	0.000	0.000	0.000	0.000	0.000	0.000	0.000	0.000	0.057	0.060	0.063	0.068	2.297	0.054	0.623	80	560	100	641	11316	11957	577	9631	10208	Error	Error	-4.142	641	11316	577	9631	103913	888648	2.432	5.324	0	0	0
1	4	13	"A75"	"A75"	14150	39380	100	1234	1234	466	37	735	735	748	226	30	66	51	0	7740	7674	5117	66	1496	1496	1695	1319	77	68	63	0	0.000	0.000	0.000	0.000	0.000	0.000	0.000	0.000	0.000	0.000	0.000	0.000	0.000	0.000	0.080	0.081	0.098	0.115	3.227	0.060	0.462	80	560	100	499	6244	6743	499	6178	6677	Error	Error	-3.645	499	6244	499	6178	98696	613892	2.150	4.533	0	0	0
1	5	13	"A75"	"A75"	14450	39400	100	1336	1349	371	27	719	719	741	249	33	83	61	0	12059	10887	3610	33	1498	1498	1656	1136	68	95	95	0	0.000	0.000	0.000	0.000	0.000	0.000	0.000	0.000	0.000	0.000	0.000	0.000	0.000	0.000	0.058	0.067	0.065	0.061	2.112	0.061	0.572	80	560	100	617	10561	11178	630	9389	10019	Error	Error	-4.097	617	10561	630	9389	107903	870965	2.442	8.126	0	0	0
1	6	13	"A75"	"A75"	14760	39390	100	1357	1363	473	34	765	765	792	259	32	73	57	0	11353	9853	4639	47	1544	1544	1649	823	49	85	85	0	0.000	0.000	0.000	0.000	0.000	0.000	0.000	0.000	0.000	0.000	0.000	0.000	0.000	0.000	0.060	0.072	0.066	0.077	2.665	0.058	0.457	80	560	100	592	9809	10401	598	8309	8907	Error	Error	-4.050	592	9809	598	8309	109050	788238	2.205	9.968	0	0	0
1	7	13	"A76"	"A76"	15050	39380	100	1128	1142	446	39	695	695	733	321	43	57	35	0	10712	9009	5897	65	1465	1465	1572	845	53	72	67	0	0.000	0.000	0.000	0.000	0.000	0.000	0.000	0.000	0.000	0.000	0.000	0.000	0.000	0.000	0.047	0.059	0.068	0.089	3.341	0.053	0.297	80	560	100	433	9247	9680	447	7544	7991	Error	Error	-4.417	433	9247	447	7544	91365	720722	1.274	8.801	0	0	0
1	8	13	"A76"	"A76"	15360	39390	100	1231	1263	477	37	721	721	750	332	44	66	30	0	12565	11612	5082	43	1510	1510	1611	779	48	86	86	0	0.000	0.000	0.000	0.000	0.000	0.000	0.000	0.000	0.000	0.000	0.000	0.000	0.000	0.000	0.046	0.054	0.049	0.054	2.339	0.049	0.383	80	560	100	510	11055	11565	542	10102	10644	Error	Error	-4.438	510	11055	542	10102	101059	928992	1.545	12.838	0	0	0
1	9	13	"A76"	"A76"	15650	39390	100	1340	1320	415	31	729	729	762	266	34	76	61	0	14308	12210	5895	48	1544	1544	1716	1079	62	86	80	0	0.000	0.000	0.000	0.000	0.000	0.000	0.000	0.000	0.000	0.000	0.000	0.000	0.000	0.000	0.048	0.055	0.057	0.067	2.076	0.056	0.525	80	560	100	611	12764	13375	591	10666	11257	Error	Error	-4.385	611	12764	591	10666	105601	976782	2.098	9.726	0	0	0
1	10	13	"A77"	"A77"	15950	39380	100	1272	1488	789	53	778	778	812	293	36	62	45	0	9192	7652	5409	70	1576	1576	1696	821	48	68	61	0	0.000	0.000	0.000	0.000	0.000	0.000	0.000	0.000	0.000	0.000	0.000	0.000	0.000	0.000	0.065	0.117	0.145	0.182	3.042	0.120	0.636	80	560	100	494	7616	8110	710	6076	6786	Error	Error	-3.946	494	7616	710	6076	119018	612188	2.307	7.255	0	0	0
1	11	13	"A77"	"A77"	16260	39390	100	1339	1493	794	53	769	769	864	445	51	57	35	0	10701	8786	5171	58	1624	1624	2052	1875	91	68	67	0	0.000	0.000	0.000	0.000	0.000	0.000	0.000	0.000	0.000	0.000	0.000	0.000	0.000	0.000	0.063	0.101	0.111	0.116	2.596	0.117	0.614	80	560	100	570	9077	9647	724	7162	7886	Error	Error	-3.993	570	9077	724	7162	119470	702884	1.413	3.591	0	0	0
1	12	13	"A77"	"A77"	16560	39390	100	2005	2004	980	48	789	789	823	268	32	76	60	0	10729	9425	4411	46	1654	1654	1786	945	52	85	80	0	0.000	0.000	0.000	0.000	0.000	0.000	0.000	0.000	0.000	0.000	0.000	0.000	0.000	0.000	0.134	0.156	0.147	0.138	2.726	0.136	0.593	80	560	100	1216	9075	10291	1215	7771	8986	Error	Error	-2.900	1216	9075	1215	7771	160313	753973	4.407	8.084	0	0	0
1	13	13	"A78"	"A78"	16850	39380	100	1091	1096	385	35	824	824	868	553	63	26	1	0	6453	7822	5867	75	1715	1715	1895	1227	64	60	57	0	0.000	0.000	0.000	0.000	0.000	0.000	0.000	0.000	0.000	0.000	0.000	0.000	0.000	0.000	0.056	0.045	0.072	0.115	6.160	0.051	0.523	80	560	100	267	4738	5005	272	6107	6379	Error	Error	-4.149	267	4738	272	6107	87691	625723	0.412	4.830	0	0	0
1	14	13	"A78"	"A78"	17160	39390	100	1330	1329	434	32	845	845	870	345	39	63	33	0	15641	12676	6521	51	1707	1707	1914	1320	68	80	77	0	0.000	0.000	0.000	0.000	0.000	0.000	0.000	0.000	0.000	0.000	0.000	0.000	0.000	0.000	0.035	0.044	0.051	0.052	2.903	0.104	0.156	80	560	100	485	13934	14419	484	10969	11453	Error	Error	-4.844	485	13934	484	10969	106356	1014054	1.330	8.153	0	0	0
1	15	13	"A78"	"A78"	17460	39390	100	1319	1339	409	30	889	889	1039	1682	161	0	0	0	13632	11251	5696	50	1770	1770	2235	2508	112	78	75	0	0.000	0.000	0.000	0.000	0.000	0.000	0.000	0.000	0.000	0.000	0.000	0.000	0.000	0.000	0.036	0.047	0.048	0.053	3.279	0.187	0.219	80	560	100	430	11862	12292	450	9481	9931	Error	Error	-4.786	430	11862	450	9481	107137	900051	0.178	3.595	0	0	0
1	16	13	"A79"	"A79"	17750	39380	100	1392	1426	391	27	1088	1088	1137	364	32	41	17	0	7654	8319	5516	66	2057	2057	2130	540	25	68	68	0	0.000	0.000	0.000	0.000	0.000	0.000	0.000	0.000	0.000	0.000	0.000	0.000	0.000	0.000	0.054	0.054	0.067	0.090	4.043	0.054	0.345	80	560	100	304	5597	5901	338	6262	6600	Error	Error	-4.203	304	5597	338	6262	114043	665487	0.794	11.461	0	0	0
1	17	13	"A79"	"A79"	18050	39400	100	1606	1678	425	25	1260	1260	1287	320	24	52	32	0	9802	9445	4242	44	2288	2288	2672	1855	69	82	72	0	0.000	0.000	0.000	0.000	0.000	0.000	0.000	0.000	0.000	0.000	0.000	0.000	0.000	0.000	0.046	0.058	0.065	0.067	3.421	0.060	0.357	80	560	100	346	7514	7860	418	7157	7575	Error	Error	-4.441	346	7514	418	7157	134225	755579	1.222	3.651	0	0	0
1	18	13	"A79"	"A79"	18360	39390	100	1782	1806	402	22	1423	1423	1450	381	26	48	11	0	8898	9113	3998	43	2542	2542	2751	1359	49	86	81	0	0.000	0.000	0.000	0.000	0.000	0.000	0.000	0.000	0.000	0.000	0.000	0.000	0.000	0.000	0.056	0.058	0.061	0.064	3.447	0.069	0.342	80	560	100	359	6356	6715	383	6571	6954	Error	Error	-4.146	359	6356	383	6571	144460	729040	0.934	4.681	0	0	0
1	1	14	"A80"	"A80"	13250	39690	100	917	999	356	35	754	754	800	352	44	38	10	0	7170	7351	5236	71	1500	1500	1521	281	18	76	70	0	0.000	0.000	0.000	0.000	0.000	0.000	0.000	0.000	0.000	0.000	0.000	0.000	0.000	0.000	0.029	0.042	0.062	0.079	4.815	0.048	0.329	80	560	100	163	5670	5833	245	5851	6096	Error	Error	-5.120	163	5670	245	5851	79925	588044	0.565	20.747	0	0	0
1	2	14	"A80"	"A80"	13540	39700	100	1093	1147	392	34	741	741	806	703	87	26	0	0	8516	9127	5762	63	1481	1481	1767	1408	79	73	70	0	0.000	0.000	0.000	0.000	0.000	0.000	0.000	0.000	0.000	0.000	0.000	0.000	0.000	0.000	0.050	0.053	0.062	0.074	3.343	0.051	0.132	80	560	100	352	7035	7387	406	7646	8052	Error	Error	-4.321	352	7035	406	7646	91776	730169	0.485	5.227	0	0	0
1	3	14	"A80"	"A80"	13850	39700	100	1161	1226	360	29	708	708	756	518	68	46	8	0	10837	11453	5272	46	1447	1447	1690	1465	86	93	88	0	0.000	0.000	0.000	0.000	0.000	0.000	0.000	0.000	0.000	0.000	0.000	0.000	0.000	0.000	0.048	0.052	0.052	0.048	2.042	0.054	0.381	80	560	100	453	9390	9843	518	10006	10524	Error	Error	-4.374	453	9390	518	10006	98044	916276	0.907	6.664	0	0	0
1	4	14	"A81"	"A81"	14150	39680	100	1085	1083	377	34	715	715	733	211	28	60	43	0	9597	8587	5094	59	1476	1476	1558	918	58	75	71	0	0.000	0.000	0.000	0.000	0.000	0.000	0.000	0.000	0.000	0.000	0.000	0.000	0.000	0.000	0.046	0.052	0.059	0.069	3.993	0.039	0.351	80	560	100	370	8121	8491	368	7111	7479	Error	Error	-4.456	370	8121	368	7111	86607	686945	1.659	7.657	0	0	0
1	5	14	"A81"	"A81"	14460	39700	100	1341	1364	439	32	714	714	733	204	27	86	72	0	15013	14104	4904	34	1528	1528	1632	812	49	96	95	0	0.000	0.000	0.000	0.000	0.000	0.000	0.000	0.000	0.000	0.000	0.000	0.000	0.000	0.000	0.046	0.052	0.047	0.048	1.956	0.051	0.593	80	560	100	627	13485	14112	650	12576	13226	Error	Error	-4.427	627	13485	650	12576	109146	1128297	3.093	15.360	0	0	0
1	6	14	"A81"	"A81"	14750	39700	100	1362	1394	452	32	712	712	757	393	51	75	33	0	14323	13219	4900	37	1501	1501	1815	1882	103	90	88	0	0.000	0.000	0.000	0.000	0.000	0.000	0.000	0.000	0.000	0.000	0.000	0.000	0.000	0.000	0.051	0.058	0.057	0.055	1.977	0.054	0.580	80	560	100	650	12822	13472	682	11718	12400	Error	Error	-4.302	650	12822	682	11718	111486	1057486	1.621	6.060	0	0	0
1	7	14	"A82"	"A82"	15050	39690	100	1306	1265	437	34	715	715	748	260	34	68	52	0	14677	12025	7373	61	1517	1517	1568	643	41	77	70	0	0.000	0.000	0.000	0.000	0.000	0.000	0.000	0.000	0.000	0.000	0.000	0.000	0.000	0.000	0.045	0.052	0.058	0.079	4.361	0.046	0.407	80	560	100	591	13160	13751	550	10508	11058	Error	Error	-4.477	591	13160	550	10508	101211	962001	1.988	16.263	0	0	0
1	8	14	"A82"	"A82"	15360	39700	100	1397	1389	427	30	727	727	792	591	74	60	11	0	16586	14216	6360	44	1535	1535	1673	756	45	95	93	0	0.000	0.000	0.000	0.000	0.000	0.000	0.000	0.000	0.000	0.000	0.000	0.000	0.000	0.000	0.045	0.052	0.051	0.053	1.817	0.048	0.592	80	560	100	670	15051	15721	662	12681	13343	Error	Error	-4.490	670	15051	662	12681	111114	1137308	1.010	16.591	0	0	0
1	9	14	"A82"	"A82"	15660	39700	100	1086	1120	382	34	746	746	787	326	41	52	26	0	10903	10028	5106	50	1563	1563	2327	2961	127	78	73	0	0.000	0.000	0.000	0.000	0.000	0.000	0.000	0.000	0.000	0.000	0.000	0.000	0.000	0.000	0.036	0.044	0.046	0.041	3.021	0.050	0.376	80	560	100	340	9340	9680	374	8465	8839	Error	Error	-4.780	340	9340	374	8465	89630	802216	1.021	2.601	0	0	0
1	10	14	"A83"	"A83"	15960	39680	100	1185	1237	587	47	758	758	835	873	104	18	3	0	9715	8379	5325	63	1585	1585	1785	1059	59	70	66	0	0.000	0.000	0.000	0.000	0.000	0.000	0.000	0.000	0.000	0.000	0.000	0.000	0.000	0.000	0.053	0.071	0.072	0.104	3.937	0.057	0.312	80	560	100	427	8130	8557	479	6794	7273	Error	Error	-4.251	427	8130	479	6794	98938	670283	0.460	6.227	0	0	0
1	11	14	"A83"	"A83"	16260	39700	100	1375	1371	393	28	759	759	782	249	31	77	57	0	11020	10476	3991	38	1613	1613	1694	620	36	96	95	0	0.000	0.000	0.000	0.000	0.000	0.000	0.000	0.000	0.000	0.000	0.000	0.000	0.000	0.000	0.065	0.069	0.072	0.069	2.173	0.061	0.435	80	560	100	616	9407	10023	612	8863	9475	Error	Error	-3.933	616	9407	612	8863	109675	838070	2.365	14.165	0	0	0
1	12	14	"A83"	"A83"	16560	39700	100	1399	1389	466	33	773	773	813	289	35	82	57	0	12664	11650	4494	38	1677	1677	1777	677	38	98	97	0	0.000	0.000	0.000	0.000	0.000	0.000	0.000	0.000	0.000	0.000	0.000	0.000	0.000	0.000	0.057	0.062	0.056	0.057	1.961	0.058	0.400	80	560	100	626	10987	11613	616	9973	10589	Error	Error	-4.133	626	10987	616	9973	111111	931999	1.993	14.583	0	0	0
1	13	14	"A84"	"A84"	16860	39680	100	1164	1202	432	35	817	817	851	302	35	55	31	0	7569	8090	5278	65	1732	1732	1828	846	46	72	66	0	0.000	0.000	0.000	0.000	0.000	0.000	0.000	0.000	0.000	0.000	0.000	0.000	0.000	0.000	0.059	0.061	0.062	0.072	2.735	0.056	0.419	80	560	100	347	5837	6184	385	6358	6743	Error	Error	-4.072	347	5837	385	6358	96193	647175	1.162	7.402	0	0	0
1	14	14	"A84"	"A84"	17160	39700	100	1368	1392	415	29	921	921	962	349	36	62	28	0	12011	10714	4264	39	1833	1833	2382	2172	91	88	83	0	0.000	0.000	0.000	0.000	0.000	0.000	0.000	0.000	0.000	0.000	0.000	0.000	0.000	0.000	0.044	0.053	0.054	0.042	2.635	0.055	0.464	80	560	100	447	10178	10625	471	8881	9352	Error	Error	-4.509	447	10178	471	8881	111378	857145	1.232	3.836	0	0	0
1	15	14	"A84"	"A84"	17460	39700	100	1421	1458	419	28	950	950	980	286	29	67	42	0	11053	10883	3730	34	1939	1939	2006	621	30	97	95	0	0.000	0.000	0.000	0.000	0.000	0.000	0.000	0.000	0.000	0.000	0.000	0.000	0.000	0.000	0.052	0.057	0.060	0.047	2.578	0.055	0.439	80	560	100	471	9114	9585	508	8944	9452	Error	Error	-4.274	471	9114	508	8944	116671	870661	1.671	14.295	0	0	0
1	16	14	"A85"	"A85"	17760	39680	100	1406	1542	513	33	1133	1133	1160	295	25	43	28	0	7935	7784	4745	60	2200	2200	2220	443	19	76	72	0	0.000	0.000	0.000	0.000	0.000	0.000	0.000	0.000	0.000	0.000	0.000	0.000	0.000	0.000	0.048	0.073	0.080	0.112	5.351	0.065	0.375	80	560	100	273	5735	6008	409	5584	5993	Error	Error	-4.393	273	5735	409	5584	123370	622752	1.295	12.560	0	0	0
1	17	14	"A85"	"A85"	18060	39680	100	1617	1681	434	25	1281	1281	1301	300	23	53	28	0	9375	9099	4464	49	2369	2369	2502	971	38	83	81	0	0.000	0.000	0.000	0.000	0.000	0.000	0.000	0.000	0.000	0.000	0.000	0.000	0.000	0.000	0.048	0.059	0.072	0.068	3.950	0.055	0.323	80	560	100	336	7006	7342	400	6730	7130	Error	Error	-4.382	336	7006	400	6730	134509	727931	1.267	6.794	0	0	0
1	18	14	"A85"	"A85"	18340	39690	100	1674	1748	433	24	1458	1458	1504	413	27	35	16	0	7315	8203	4748	57	2615	2615	3447	2691	78	65	48	0	0.000	0.000	0.000	0.000	0.000	0.000	0.000	0.000	0.000	0.000	0.000	0.000	0.000	0.000	0.046	0.052	0.065	0.099	5.651	0.066	0.430	80	560	100	216	4700	4916	290	5588	5878	Error	Error	-4.444	216	4700	290	5588	139846	656253	0.591	1.767	0	0	0
1	1	15	"A86"	"A86"	13250	39990	100	1104	1162	420	36	711	711	737	233	31	68	47	0	9697	8696	6068	69	1417	1417	1550	995	64	65	61	0	0.000	0.000	0.000	0.000	0.000	0.000	0.000	0.000	0.000	0.000	0.000	0.000	0.000	0.000	0.047	0.062	0.071	0.081	3.959	0.051	0.522	80	560	100	393	8280	8673	451	7279	7730	Error	Error	-4.397	393	8280	451	7279	92948	695652	1.824	7.182	0	0	0
1	2	15	"A86"	"A86"	13560	40000	100	1373	1387	456	32	724	724	745	231	31	80	68	0	13267	11984	5446	45	1461	1461	1588	806	50	96	92	0	0.000	0.000	0.000	0.000	0.000	0.000	0.000	0.000	0.000	0.000	0.000	0.000	0.000	0.000	0.055	0.063	0.060	0.058	2.350	0.055	0.490	80	560	100	649	11806	12455	663	10523	11186	Error	Error	-4.185	649	11806	663	10523	110953	958715	2.779	12.898	0	0	0
1	3	15	"A86"	"A86"	13840	40010	100	1339	1474	1080	73	699	699	729	229	31	82	70	0	14201	12561	5897	46	1437	1437	1688	1130	66	88	86	0	0.000	0.000	0.000	0.000	0.000	0.000	0.000	0.000	0.000	0.000	0.000	0.000	0.000	0.000	0.050	0.070	0.056	0.065	2.228	0.061	0.289	80	560	100	640	12764	13404	775	11124	11899	Error	Error	-4.318	640	12764	775	11124	117940	1004908	3.253	9.622	0	0	0
1	4	15	"A87"	"A87"	14160	39990	100	1232	1212	425	35	723	723	746	251	33	63	51	0	7439	7282	4104	56	1487	1487	1533	521	33	86	80	0	0.000	0.000	0.000	0.000	0.000	0.000	0.000	0.000	0.000	0.000	0.000	0.000	0.000	0.000	0.086	0.084	0.100	0.106	4.021	0.066	0.351	80	560	100	509	5952	6461	489	5795	6284	Error	Error	-3.548	509	5952	489	5795	96947	582587	1.857	11.035	0	0	0
1	5	15	"A87"	"A87"	14450	40000	100	1349	1380	482	34	730	730	755	236	31	81	61	0	11184	10327	4525	43	1531	1531	1877	1839	97	88	82	0	0.000	0.000	0.000	0.000	0.000	0.000	0.000	0.000	0.000	0.000	0.000	0.000	0.000	0.000	0.064	0.074	0.073	0.077	1.993	0.067	0.594	80	560	100	619	9653	10272	650	8796	9446	Error	Error	-3.963	619	9653	650	8796	110403	826155	2.648	4.595	0	0	0
1	6	15	"A87"	"A87"	14750	40000	100	1399	1313	426	32	727	727	771	298	38	73	52	0	12493	11066	5413	48	1520	1520	1889	1809	95	78	78	0	0.000	0.000	0.000	0.000	0.000	0.000	0.000	0.000	0.000	0.000	0.000	0.000	0.000	0.000	0.061	0.061	0.070	0.078	3.755	0.053	0.430	80	560	100	672	10973	11645	586	9546	10132	Error	Error	-4.029	672	10973	586	9546	105028	885290	1.819	5.073	0	0	0
1	7	15	"A88"	"A88"	15060	39980	100	1129	1175	447	38	740	740	769	231	30	60	47	0	9211	9891	7415	74	1541	1541	1682	932	55	66	62	0	0.000	0.000	0.000	0.000	0.000	0.000	0.000	0.000	0.000	0.000	0.000	0.000	0.000	0.000	0.051	0.052	0.062	0.083	5.221	0.046	0.606	80	560	100	389	7670	8059	435	8350	8785	Error	Error	-4.301	389	7670	435	8350	94021	791297	1.758	8.808	0	0	0
1	8	15	"A88"	"A88"	15360	39990	100	1159	1182	414	35	726	726	760	265	34	65	40	0	11533	10805	5833	53	1545	1545	1695	1089	64	83	83	0	0.000	0.000	0.000	0.000	0.000	0.000	0.000	0.000	0.000	0.000	0.000	0.000	0.000	0.000	0.043	0.049	0.049	0.057	2.620	0.047	0.500	80	560	100	433	9988	10421	456	9260	9716	Error	Error	-4.528	433	9988	456	9260	94559	864378	1.592	8.365	0	0	0
1	9	15	"A88"	"A88"	15660	40000	100	1403	1448	373	25	754	754	872	1108	127	15	0	0	16926	15685	4938	31	1612	1612	2057	2051	99	95	95	0	0.000	0.000	0.000	0.000	0.000	0.000	0.000	0.000	0.000	0.000	0.000	0.000	0.000	0.000	0.042	0.049	0.051	0.047	1.965	0.045	0.553	80	560	100	649	15314	15963	694	14073	14767	Error	Error	-4.560	649	15314	694	14073	115856	1254823	0.520	6.645	0	0	0
1	10	15	"A89"	"A89"	15960	39990	100	1152	1186	423	35	746	746	770	252	32	66	41	0	10039	8850	5063	57	1574	1574	1607	308	19	88	82	0	0.000	0.000	0.000	0.000	0.000	0.000	0.000	0.000	0.000	0.000	0.000	0.000	0.000	0.000	0.048	0.060	0.063	0.081	4.146	0.052	0.427	80	560	100	406	8465	8871	440	7276	7716	Error	Error	-4.382	406	8465	440	7276	94861	708030	1.651	23.516	0	0	0
1	11	15	"A89"	"A89"	16270	39990	100	1264	1301	394	30	803	803	851	341	40	65	32	0	11066	10155	5079	50	1701	1701	1833	762	41	91	83	0	0.000	0.000	0.000	0.000	0.000	0.000	0.000	0.000	0.000	0.000	0.000	0.000	0.000	0.000	0.049	0.059	0.062	0.072	3.247	0.051	0.346	80	560	100	461	9365	9826	498	8454	8952	Error	Error	-4.344	461	9365	498	8454	104050	812418	1.320	10.921	0	0	0
1	12	15	"A89"	"A89"	16570	39990	100	1011	1081	331	30	810	810	841	263	31	46	25	0	7113	7188	3711	51	1701	1701	2162	2225	102	78	58	0	0.000	0.000	0.000	0.000	0.000	0.000	0.000	0.000	0.000	0.000	0.000	0.000	0.000	0.000	0.037	0.049	0.063	0.061	4.537	0.044	0.377	80	560	100	201	5412	5613	271	5487	5758	Error	Error	-4.751	201	5412	271	5487	86519	575059	0.913	2.259	0	0	0
1	13	15	"A90"	"A90"	16860	39980	100	1200	1237	331	26	940	940	1040	604	58	18	1	0	11302	8891	5649	63	1864	1864	2054	1576	76	67	62	0	0.000	0.000	0.000	0.000	0.000	0.000	0.000	0.000	0.000	0.000	0.000	0.000	0.000	0.000	0.028	0.042	0.051	0.075	5.524	0.051	0.270	80	560	100	260	9438	9698	297	7027	7324	Error	Error	-5.182	260	9438	297	7027	98943	711304	0.326	4.338	0	0	0
1	14	15	"A90"	"A90"	17150	40000	100	1268	1298	490	37	924	924	999	461	46	41	15	0	7568	9211	6877	74	1883	1883	3068	4082	133	52	43	0	0.000	0.000	0.000	0.000	0.000	0.000	0.000	0.000	0.000	0.000	0.000	0.000	0.000	0.000	0.061	0.051	0.069	0.111	4.164	0.053	0.486	80	560	100	344	5685	6029	374	7328	7702	Error	Error	-4.047	344	5685	374	7328	103878	736898	0.649	1.505	0	0	0
1	15	15	"A90"	"A90"	17450	40000	100	1505	1508	449	29	1027	1027	1078	364	33	60	33	0	14598	11817	7045	59	2071	2071	2637	2513	95	67	67	0	0.000	0.000	0.000	0.000	0.000	0.000	0.000	0.000	0.000	0.000	0.000	0.000	0.000	0.000	0.038	0.049	0.052	0.070	4.445	0.056	0.563	80	560	100	478	12527	13005	481	9746	10227	Error	Error	-4.712	478	12527	481	9746	120675	945365	1.181	3.653	0	0	0
1	16	15	"A91"	"A91"	17760	39980	100	1438	1699	2107	124	1120	1120	1167	583	49	30	7	0	8141	7428	4738	63	2196	2196	2262	557	24	67	61	0	0.000	0.000	0.000	0.000	0.000	0.000	0.000	0.000	0.000	0.000	0.000	0.000	0.000	0.000	0.053	0.111	0.093	0.162	6.229	0.111	0.069	80	560	100	318	5945	6263	579	5232	5811	Error	Error	-4.225	318	5945	579	5232	135936	594277	0.913	9.275	0	0	0
1	17	15	"A91"	"A91"	18060	39990	100	1732	1755	424	24	1257	1257	1298	536	41	45	7	0	9864	9040	3740	41	2352	2352	2572	1858	72	80	78	0	0.000	0.000	0.000	0.000	0.000	0.000	0.000	0.000	0.000	0.000	0.000	0.000	0.000	0.000	0.063	0.074	0.073	0.086	2.900	0.058	0.326	80	560	100	475	7512	7987	498	6688	7186	Error	Error	-3.983	475	7512	498	6688	140409	723164	0.853	3.481	0	0	0
1	18	15	"A91"	"A91"	18370	39990	100	1872	1867	397	21	1393	1393	1418	347	24	61	27	0	10641	9581	4133	43	2582	2582	3004	1950	64	80	76	0	0.000	0.000	0.000	0.000	0.000	0.000	0.000	0.000	0.000	0.000	0.000	0.000	0.000	0.000	0.059	0.068	0.067	0.075	2.869	0.072	0.478	80	560	100	479	8059	8538	474	6999	7473	Error	Error	-4.073	479	8059	474	6999	149370	766516	1.294	3.373	0	0	0
1	1	16	"A92"	"A92"	13260	40300	100	1196	1233	400	32	781	781	870	1156	132	6	0	0	10235	9026	5000	55	1547	1547	1676	1055	62	80	75	0	0.000	0.000	0.000	0.000	0.000	0.000	0.000	0.000	0.000	0.000	0.000	0.000	0.000	0.000	0.048	0.060	0.063	0.082	3.615	0.110	0.085	80	560	100	415	8688	9103	452	7479	7931	Error	Error	-4.388	415	8688	452	7479	98601	722040	0.314	6.967	0	0	0
1	2	16	"A92"	"A92"	13580	40300	100	1247	1250	363	29	753	753	807	416	51	55	20	0	11945	10898	5404	49	1499	1499	1597	644	40	93	91	0	0.000	0.000	0.000	0.000	0.000	0.000	0.000	0.000	0.000	0.000	0.000	0.000	0.000	0.000	0.047	0.053	0.057	0.057	2.465	0.048	0.290	80	560	100	494	10446	10940	497	9399	9896	Error	Error	-4.402	494	10446	497	9399	99996	871816	1.065	14.443	0	0	0
1	3	16	"A92"	"A92"	13870	40300	100	1505	1483	459	30	746	746	774	307	39	82	62	0	15791	14884	6414	43	1508	1508	1700	1046	61	92	91	0	0.000	0.000	0.000	0.000	0.000	0.000	0.000	0.000	0.000	0.000	0.000	0.000	0.000	0.000	0.053	0.055	0.052	0.055	1.887	0.049	0.537	80	560	100	759	14283	15042	737	13376	14113	Error	Error	-4.234	759	14283	737	13376	118658	1190700	2.309	12.604	0	0	0
1	4	16	"A93"	"A93"	14160	40280	100	1141	1153	374	32	739	739	764	260	34	56	40	0	7317	8472	5877	69	1551	1551	1658	846	51	75	71	0	0.000	0.000	0.000	0.000	0.000	0.000	0.000	0.000	0.000	0.000	0.000	0.000	0.000	0.000	0.070	0.060	0.070	0.074	3.410	0.054	0.503	80	560	100	402	5766	6168	414	6921	7335	Error	Error	-3.842	402	5766	414	6921	92234	677795	1.496	8.054	0	0	0
1	5	16	"A93"	"A93"	14460	40300	100	1329	1336	393	29	725	725	760	259	34	83	58	0	12639	11853	5483	46	1523	1523	1688	1132	67	93	90	0	0.000	0.000	0.000	0.000	0.000	0.000	0.000	0.000	0.000	0.000	0.000	0.000	0.000	0.000	0.054	0.059	0.061	0.057	2.116	0.053	0.549	80	560	100	604	11116	11720	611	10330	10941	Error	Error	-4.202	604	11116	611	10330	106892	948207	2.224	8.980	0	0	0
1	6	16	"A93"	"A93"	14770	40290	100	1168	1162	379	32	744	744	875	1717	196	0	0	0	11187	10775	5911	54	1542	1542	1779	2232	125	83	73	0	0.000	0.000	0.000	0.000	0.000	0.000	0.000	0.000	0.000	0.000	0.000	0.000	0.000	0.000	0.044	0.045	0.050	0.058	3.116	0.213	0.247	80	560	100	424	9645	10069	418	9233	9651	Error	Error	-4.508	424	9645	418	9233	92966	862036	0.167	4.030	0	0	0
1	7	16	"A94"	"A94"	15060	40290	100	1443	1626	1094	67	747	747	772	309	40	73	57	0	19438	15824	7709	48	1573	1573	1626	481	29	87	81	0	0.000	0.000	0.000	0.000	0.000	0.000	0.000	0.000	0.000	0.000	0.000	0.000	0.000	0.000	0.039	0.062	0.051	0.055	2.594	0.058	0.409	80	560	100	696	17865	18561	879	14251	15130	Error	Error	-4.682	696	17865	879	14251	130051	1265953	2.764	29.518	0	0	0
1	8	16	"A94"	"A94"	15380	40290	100	1497	1480	449	30	767	767	797	275	34	86	62	0	17332	15021	6854	45	1591	1591	1682	551	32	97	86	0	0.000	0.000	0.000	0.000	0.000	0.000	0.000	0.000	0.000	0.000	0.000	0.000	0.000	0.000	0.046	0.053	0.054	0.061	2.313	0.046	0.574	80	560	100	730	15741	16471	713	13430	14143	Error	Error	-4.430	730	15741	713	13430	118408	1201648	2.484	24.209	0	0	0
1	9	16	"A94"	"A94"	15670	40290	100	1285	1404	739	52	746	746	797	311	39	75	41	0	15023	13721	6514	47	1570	1570	1778	1001	56	88	82	0	0.000	0.000	0.000	0.000	0.000	0.000	0.000	0.000	0.000	0.000	0.000	0.000	0.000	0.000	0.040	0.054	0.049	0.051	2.173	0.052	0.454	80	560	100	539	13453	13992	658	12151	12809	Error	Error	-4.641	539	13453	658	12151	112359	1097646	1.952	11.931	0	0	0
1	10	16	"A95"	"A95"	15960	40290	100	1184	1241	385	31	789	789	828	307	37	65	32	0	11932	10875	5457	50	1669	1669	1723	457	26	86	80	0	0.000	0.000	0.000	0.000	0.000	0.000	0.000	0.000	0.000	0.000	0.000	0.000	0.000	0.000	0.038	0.049	0.052	0.059	3.288	0.044	0.306	80	560	100	395	10263	10658	452	9206	9658	Error	Error	-4.699	395	10263	452	9206	99281	869970	1.345	20.026	0	0	0
1	11	16	"A95"	"A95"	16280	40290	100	1326	1378	584	42	858	858	902	557	61	46	8	0	13817	12423	5566	44	1740	1740	1816	623	34	90	86	0	0.000	0.000	0.000	0.000	0.000	0.000	0.000	0.000	0.000	0.000	0.000	0.000	0.000	0.000	0.039	0.049	0.049	0.045	2.720	0.051	0.223	80	560	100	468	12077	12545	520	10683	11203	Error	Error	-4.690	468	12077	520	10683	110210	993871	0.855	17.026	0	0	0
1	12	16	"A95"	"A95"	16580	40290	100	1400	1450	380	26	861	861	901	400	44	65	28	0	14205	12723	5486	43	1799	1799	1920	912	47	91	86	0	0.000	0.000	0.000	0.000	0.000	0.000	0.000	0.000	0.000	0.000	0.000	0.000	0.000	0.000	0.043	0.054	0.052	0.057	2.599	0.049	0.508	80	560	100	539	12406	12945	589	10924	11513	Error	Error	-4.525	539	12406	589	10924	116036	1017818	1.373	11.845	0	0	0
1	13	16	"A96"	"A96"	16870	40280	100	1378	1349	460	34	917	917	985	524	53	42	12	0	10215	10126	6787	67	1877	1877	2023	993	49	67	66	0	0.000	0.000	0.000	0.000	0.000	0.000	0.000	0.000	0.000	0.000	0.000	0.000	0.000	0.000	0.055	0.052	0.064	0.077	2.915	0.047	0.350	80	560	100	461	8338	8799	432	8249	8681	Error	Error	-4.177	461	8338	432	8249	107900	810109	0.695	8.160	0	0	0
1	14	16	"A96"	"A96"	17180	40290	100	1507	1475	437	29	940	940	1005	711	70	33	1	0	13480	11724	6172	52	1964	1964	2553	2641	103	80	72	0	0.000	0.000	0.000	0.000	0.000	0.000	0.000	0.000	0.000	0.000	0.000	0.000	0.000	0.000	0.049	0.055	0.061	0.070	2.849	0.054	0.518	80	560	100	567	11516	12083	535	9760	10295	Error	Error	-4.344	567	11516	535	9760	118028	937934	0.661	3.473	0	0	0
1	15	16	"A96"	"A96"	17480	40290	100	1576	1543	425	27	1030	1030	1065	289	27	71	46	0	14465	12528	5464	43	2143	2143	2543	1971	77	85	85	0	0.000	0.000	0.000	0.000	0.000	0.000	0.000	0.000	0.000	0.000	0.000	0.000	0.000	0.000	0.044	0.049	0.052	0.059	3.785	0.051	0.508	80	560	100	546	12322	12868	513	10385	10898	Error	Error	-4.496	546	12322	513	10385	123478	1002204	1.654	5.066	0	0	0
1	16	16	"A97"	"A97"	17770	40290	100	1592	1640	445	27	1111	1111	1179	1139	96	11	0	0	14344	11810	5528	46	2209	2209	2246	611	27	88	83	0	0.000	0.000	0.000	0.000	0.000	0.000	0.000	0.000	0.000	0.000	0.000	0.000	0.000	0.000	0.040	0.055	0.049	0.063	3.048	0.083	0.082	80	560	100	481	12135	12616	529	9601	10130	Error	Error	-4.657	481	12135	529	9601	131165	944777	0.405	15.653	0	0	0
1	17	16	"A97"	"A97"	18060	40290	100	1654	1665	409	24	1247	1247	1278	326	25	56	30	0	8234	9013	5246	58	2371	2371	3072	2531	82	70	56	0	0.000	0.000	0.000	0.000	0.000	0.000	0.000	0.000	0.000	0.000	0.000	0.000	0.000	0.000	0.069	0.063	0.068	0.093	3.970	0.057	0.443	80	560	100	407	5863	6270	418	6642	7060	Error	Error	-3.849	407	5863	418	6642	133177	721053	1.187	2.347	0	0	0
1	18	16	"A97"	"A97"	18350	40300	100	1653	1764	509	28	1413	1413	1473	416	28	37	16	0	7260	7858	4802	61	2636	2636	3627	3185	87	56	36	0	0.000	0.000	0.000	0.000	0.000	0.000	0.000	0.000	0.000	0.000	0.000	0.000	0.000	0.000	0.052	0.067	0.100	0.135	4.199	0.065	0.483	80	560	100	240	4624	4864	351	5222	5573	Error	Error	-4.268	240	4624	351	5222	141102	628672	0.700	1.328	0	0	0
1	1	17	"A98"	"A98"	13260	40590	100	858	889	250	28	813	813	824	218	26	26	10	0	2638	3092	1992	64	1599	1599	1611	207	12	66	58	0	0.000	0.000	0.000	0.000	0.000	0.000	0.000	0.000	0.000	0.000	0.000	0.000	0.000	0.000	0.043	0.051	0.144	0.160	4.318	0.047	0.059	80	560	100	45	1039	1084	76	1493	1569	Error	Error	-4.529	45	1039	76	1493	71099	247337	0.298	7.155	0	0	0
1	2	17	"A98"	"A98"	13570	40600	100	794	814	234	28	699	699	741	429	57	8	1	0	2677	3480	2424	69	1414	1414	1436	250	17	81	76	0	0.000	0.000	0.000	0.000	0.000	0.000	0.000	0.000	0.000	0.000	0.000	0.000	0.000	0.000	0.075	0.056	0.080	0.107	5.924	0.061	0.035	80	560	100	95	1263	1358	115	2066	2181	Error	Error	-3.733	95	1263	115	2066	65105	278414	0.170	8.176	0	0	0
1	3	17	"A98"	"A98"	13870	40590	100	709	841	438	52	699	699	720	236	32	30	16	0	2246	3440	3079	89	1428	1428	1444	185	12	73	66	0	0.000	0.000	0.000	0.000	0.000	0.000	0.000	0.000	0.000	0.000	0.000	0.000	0.000	0.000	0.012	0.071	0.132	0.187	4.650	0.108	0.334	80	560	100	10	818	828	142	2012	2154	Error	Error	-6.354	10	818	142	2012	67277	275195	0.513	10.789	0	0	0
1	4	17	"A99"	"A99"	14160	40590	100	965	941	293	31	731	731	749	226	30	50	21	0	5526	5045	2752	54	1489	1489	1523	309	20	72	68	0	0.000	0.000	0.000	0.000	0.000	0.000	0.000	0.000	0.000	0.000	0.000	0.000	0.000	0.000	0.058	0.059	0.087	0.115	5.154	0.064	0.311	80	560	100	234	4037	4271	210	3556	3766	Error	Error	-4.109	234	4037	210	3556	75312	403625	0.850	11.398	0	0	0
1	5	17	"A99"	"A99"	14470	40600	100	982	1001	301	30	730	730	779	439	56	26	3	0	6436	5829	2332	40	1504	1504	1586	474	29	92	86	0	0.000	0.000	0.000	0.000	0.000	0.000	0.000	0.000	0.000	0.000	0.000	0.000	0.000	0.000	0.051	0.063	0.064	0.068	3.403	0.064	0.057	80	560	100	252	4932	5184	271	4325	4596	Error	Error	-4.291	252	4932	271	4325	80061	466312	0.506	8.951	0	0	0
1	6	17	"A99"	"A99"	14780	40600	100	1025	1007	264	26	716	716	778	625	80	6	0	0	5849	5443	2255	41	1517	1517	1645	1091	66	86	71	0	0.000	0.000	0.000	0.000	0.000	0.000	0.000	0.000	0.000	0.000	0.000	0.000	0.000	0.000	0.071	0.074	0.078	0.095	3.030	0.044	0.117	80	560	100	309	4332	4641	291	3926	4217	Error	Error	-3.809	309	4332	291	3926	80583	435465	0.366	3.481	0	0	0
1	7	17	"A100"	"A100"	15060	40590	100	1079	1128	505	44	723	723	754	339	44	53	23	0	10342	8985	5722	63	1537	1537	1610	778	48	76	68	0	0.000	0.000	0.000	0.000	0.000	0.000	0.000	0.000	0.000	0.000	0.000	0.000	0.000	0.000	0.040	0.054	0.057	0.064	3.542	0.054	0.448	80	560	100	356	8805	9161	405	7448	7853	Error	Error	-4.628	356	8805	405	7448	90219	718796	1.103	9.479	0	0	0
1	8	17	"A100"	"A100"	15380	40590	100	1171	1146	348	30	746	746	814	731	89	20	0	0	7627	8758	5218	59	1613	1613	1744	894	51	85	83	0	0.000	0.000	0.000	0.000	0.000	0.000	0.000	0.000	0.000	0.000	0.000	0.000	0.000	0.000	0.071	0.056	0.066	0.087	3.446	0.046	0.355	80	560	100	425	6014	6439	400	7145	7545	Error	Error	-3.823	425	6014	400	7145	91654	700621	0.454	7.846	0	0	0
1	9	17	"A100"	"A100"	15680	40590	100	1269	1254	483	38	762	762	798	266	33	66	50	0	11022	9934	5298	53	1638	1638	1838	1260	68	85	81	0	0.000	0.000	0.000	0.000	0.000	0.000	0.000	0.000	0.000	0.000	0.000	0.000	0.000	0.000	0.054	0.059	0.059	0.067	2.292	0.058	0.484	80	560	100	507	9384	9891	492	8296	8788	Error	Error	-4.210	507	9384	492	8296	100290	794729	1.714	6.425	0	0	0
1	10	17	"A101"	"A101"	15970	40590	100	1080	1390	812	58	842	842	867	276	31	48	33	0	3305	4420	3161	71	1742	1742	1767	280	15	71	65	0	0.000	0.000	0.000	0.000	0.000	0.000	0.000	0.000	0.000	0.000	0.000	0.000	0.000	0.000	0.152	0.205	0.202	0.230	3.121	0.226	0.700	80	560	100	238	1563	1801	548	2678	3226	Error	Error	-2.715	238	1563	548	2678	111223	353616	1.895	9.475	0	0	0
1	11	17	"A101"	"A101"	16290	40600	100	1303	1771	1136	64	889	889	917	296	32	58	41	0	4547	6102	3826	62	1795	1795	1846	344	18	92	91	0	0.000	0.000	0.000	0.000	0.000	0.000	0.000	0.000	0.000	0.000	0.000	0.000	0.000	0.000	0.150	0.205	0.199	0.183	3.038	0.233	0.790	80	560	100	414	2752	3166	882	4307	5189	Error	Error	-2.733	414	2752	882	4307	141704	488130	2.885	12.372	0	0	0
1	12	17	"A101"	"A101"	16580	40600	100	1248	1805	1214	67	875	875	926	376	40	48	37	0	5421	6804	4124	60	1808	1808	1847	351	19	90	87	0	0.000	0.000	0.000	0.000	0.000	0.000	0.000	0.000	0.000	0.000	0.000	0.000	0.000	0.000	0.103	0.186	0.166	0.168	2.671	0.213	0.675	80	560	100	373	3613	3986	930	4996	5926	Error	Error	-3.276	373	3613	930	4996	144381	544338	2.338	14.123	0	0	0
1	13	17	"A102"	"A102"	16870	40590	100	1130	1260	531	42	972	972	1014	363	35	31	13	0	4007	5036	3673	72	1960	1960	2021	663	32	63	61	0	0.000	0.000	0.000	0.000	0.000	0.000	0.000	0.000	0.000	0.000	0.000	0.000	0.000	0.000	0.077	0.094	0.137	0.159	4.776	0.095	0.255	80	560	100	158	2047	2205	288	3076	3364	Error	Error	-3.696	158	2047	288	3076	100828	402902	0.678	4.548	0	0	0
1	14	17	"A102"	"A102"	17180	40590	100	1323	1470	606	41	972	972	1013	316	31	52	27	0	6188	7023	3989	56	2051	2051	2136	829	38	85	82	0	0.000	0.000	0.000	0.000	0.000	0.000	0.000	0.000	0.000	0.000	0.000	0.000	0.000	0.000	0.085	0.100	0.103	0.123	3.661	0.115	0.560	80	560	100	351	4137	4488	498	4972	5470	Error	Error	-3.559	351	4137	498	4972	117585	561849	1.446	5.895	0	0	0
1	15	17	"A102"	"A102"	17480	40600	100	1465	1647	713	43	1054	1054	1083	266	24	58	43	0	7384	8568	4942	57	2183	2183	2226	403	18	95	88	0	0.000	0.000	0.000	0.000	0.000	0.000	0.000	0.000	0.000	0.000	0.000	0.000	0.000	0.000	0.079	0.093	0.089	0.083	3.996	0.097	0.529	80	560	100	411	5201	5612	593	6385	6978	Error	Error	-3.662	411	5201	593	6385	131727	685459	2.120	15.737	0	0	0
1	16	17	"A103"	"A103"	17760	40590	100	1498	1502	389	25	1120	1120	1139	289	25	55	30	0	6825	7095	3575	50	2234	2234	2264	315	13	78	78	0	0.000	0.000	0.000	0.000	0.000	0.000	0.000	0.000	0.000	0.000	0.000	0.000	0.000	0.000	0.082	0.079	0.089	0.103	4.333	0.057	0.280	80	560	100	378	4591	4969	382	4861	5243	Error	Error	-3.602	378	4591	382	4861	120188	567628	1.256	15.337	0	0	0
1	17	17	"A103"	"A103"	18070	40590	100	1444	1440	389	27	1236	1236	1288	337	26	32	15	0	6006	6031	3036	50	2465	2465	2868	1747	60	62	50	0	0.000	0.000	0.000	0.000	0.000	0.000	0.000	0.000	0.000	0.000	0.000	0.000	0.000	0.000	0.059	0.057	0.090	0.095	3.387	0.063	0.277	80	560	100	208	3541	3749	204	3566	3770	Error	Error	-4.090	208	3541	204	3566	115200	482487	0.451	1.811	0	0	0
1	18	17	"A103"	"A103"	18370	40590	100	1699	1743	444	25	1357	1357	1382	317	22	52	27	0	7445	7855	3690	46	2623	2623	2676	823	30	88	75	0	0.000	0.000	0.000	0.000	0.000	0.000	0.000	0.000	0.000	0.000	0.000	0.000	0.000	0.000	0.071	0.074	0.101	0.109	4.352	0.069	0.299	80	560	100	342	4822	5164	386	5232	5618	Error	Error	-3.818	342	4822	386	5232	139419	628362	1.139	6.293	0	0	0
1	1	18	"A104"	"A104"	13260	40900	100	1153	1099	325	29	792	792	867	962	110	2	0	0	6474	6780	4273	63	1550	1550	1651	1030	62	71	65	0	0.000	0.000	0.000	0.000	0.000	0.000	0.000	0.000	0.000	0.000	0.000	0.000	0.000	0.000	0.073	0.059	0.064	0.075	2.676	0.049	0.352	80	560	100	361	4924	5285	307	5230	5537	Error	Error	-3.770	361	4924	307	5230	87920	542389	0.241	4.980	0	0	0
1	2	18	"A104"	"A104"	13580	40900	100	1107	1150	367	31	752	752	861	1312	152	2	0	0	8556	8861	5016	56	1507	1507	1677	1271	75	85	81	0	0.000	0.000	0.000	0.000	0.000	0.000	0.000	0.000	0.000	0.000	0.000	0.000	0.000	0.000	0.050	0.054	0.053	0.057	2.624	0.047	0.418	80	560	100	355	7049	7404	398	7354	7752	Error	Error	-4.312	355	7049	398	7354	91974	708915	0.220	5.652	0	0	0
1	3	18	"A104"	"A104"	13870	40900	100	1098	1531	2867	187	728	728	744	266	35	61	40	0	12180	10724	5601	52	1449	1449	1547	611	39	90	87	0	0.000	0.000	0.000	0.000	0.000	0.000	0.000	0.000	0.000	0.000	0.000	0.000	0.000	0.000	0.034	0.087	0.050	0.061	2.935	0.131	0.161	80	560	100	370	10731	11101	803	9275	10078	Error	Error	-4.858	370	10731	803	9275	122495	857885	2.959	15.020	0	0	0
1	4	18	"A105"	"A105"	14160	40890	100	1218	1198	377	31	739	739	849	1528	179	0	0	0	10071	9145	5876	64	1480	1480	1569	754	48	78	75	0	0.000	0.000	0.000	0.000	0.000	0.000	0.000	0.000	0.000	0.000	0.000	0.000	0.000	0.000	0.056	0.060	0.061	0.070	2.810	0.059	0.147	80	560	100	479	8591	9070	459	7665	8124	Error	Error	-4.165	479	8591	459	7665	95848	731626	0.228	10.048	0	0	0
1	5	18	"A105"	"A105"	14470	40890	100	1204	1259	496	39	801	801	903	989	109	11	0	0	9860	9812	5301	54	1595	1595	1846	1212	65	85	83	0	0.000	0.000	0.000	0.000	0.000	0.000	0.000	0.000	0.000	0.000	0.000	0.000	0.000	0.000	0.049	0.056	0.059	0.068	3.592	0.045	0.029	80	560	100	403	8265	8668	458	8217	8675	Error	Error	-4.358	403	8265	458	8217	100727	784951	0.360	6.573	0	0	0
1	6	18	"A105"	"A105"	14780	40890	100	1216	1245	390	31	740	740	775	256	33	66	47	0	10846	9916	4115	41	1583	1583	1687	781	46	88	86	0	0.000	0.000	0.000	0.000	0.000	0.000	0.000	0.000	0.000	0.000	0.000	0.000	0.000	0.000	0.051	0.061	0.060	0.060	2.338	0.057	0.436	80	560	100	476	9263	9739	505	8333	8838	Error	Error	-4.282	476	9263	505	8333	99635	793271	1.836	10.536	0	0	0
1	7	18	"A106"	"A106"	15070	40890	100	804	827	247	29	806	806	824	249	30	15	5	0	2080	2439	1013	41	1598	1598	1623	261	16	67	47	0	0.000	0.000	0.000	0.000	0.000	0.000	0.000	0.000	0.000	0.000	0.000	0.000	0.000	0.000	-0.004	0.025	0.207	0.205	5.693	0.054	0.019	80	560	100	-2	482	480	21	841	862	Error	Error	Error	-2	482	21	841	66185	195095	0.012	3.126	0	0	0
1	8	18	"A106"	"A106"	15370	40900	100	865	918	440	47	789	789	841	570	67	2	1	0	2262	2698	1220	45	1619	1619	1679	766	45	46	20	0	0.000	0.000	0.000	0.000	0.000	0.000	0.000	0.000	0.000	0.000	0.000	0.000	0.000	0.000	0.118	0.120	0.237	0.239	5.939	0.158	0.027	80	560	100	76	643	719	129	1079	1208	Error	Error	-3.081	76	643	129	1079	73414	215851	0.135	1.330	0	0	0
1	9	18	"A106"	"A106"	15670	40900	100	830	853	211	24	839	839	857	246	28	15	2	0	2478	2949	1498	50	1659	1659	1685	269	15	76	61	0	0.000	0.000	0.000	0.000	0.000	0.000	0.000	0.000	0.000	0.000	0.000	0.000	0.000	0.000	-0.011	0.011	0.159	0.154	4.808	0.038	0.019	80	560	100	-9	819	810	14	1290	1304	Error	Error	Error	-9	819	14	1290	68257	235890	-0.016	4.699	0	0	0
1	10	18	"A107"	"A107"	15970	40890	100	1001	1006	251	24	872	872	898	291	32	21	5	0	3526	4042	2682	66	1746	1746	1780	417	23	65	60	0	0.000	0.000	0.000	0.000	0.000	0.000	0.000	0.000	0.000	0.000	0.000	0.000	0.000	0.000	0.072	0.058	0.098	0.152	5.306	0.061	0.137	80	560	100	129	1780	1909	134	2296	2430	Error	Error	-3.786	129	1780	134	2296	80443	323360	0.371	5.424	0	0	0
1	11	18	"A107"	"A107"	16270	40900	100	992	1065	332	31	878	878	905	243	26	38	17	0	3653	4956	3314	66	1799	1799	1834	294	16	93	78	0	0.000	0.000	0.000	0.000	0.000	0.000	0.000	0.000	0.000	0.000	0.000	0.000	0.000	0.000	0.061	0.059	0.088	0.099	3.618	0.053	0.161	80	560	100	114	1854	1968	187	3157	3344	Error	Error	-4.024	114	1854	187	3157	85217	396509	0.658	10.619	0	0	0
1	12	18	"A107"	"A107"	16570	40900	100	1029	1063	319	30	914	914	943	283	30	25	11	0	3708	4347	2228	51	1876	1876	1911	249	13	86	80	0	0.000	0.000	0.000	0.000	0.000	0.000	0.000	0.000	0.000	0.000	0.000	0.000	0.000	0.000	0.063	0.060	0.125	0.155	6.214	0.058	0.103	80	560	100	115	1832	1947	149	2471	2620	Error	Error	-3.994	115	1832	149	2471	85061	347780	0.424	9.783	0	0	0
1	13	18	"A108"	"A108"	16880	40910	100	1231	1250	323	25	993	993	1030	288	27	42	13	0	4298	5153	2666	51	2006	2006	2008	202	10	97	95	0	0.000	0.000	0.000	0.000	0.000	0.000	0.000	0.000	0.000	0.000	0.000	0.000	0.000	0.000	0.104	0.082	0.108	0.104	3.316	0.041	0.043	80	560	100	238	2292	2530	257	3147	3404	Error	Error	-3.268	238	2292	257	3147	100021	412232	0.764	15.569	0	0	0
1	14	18	"A108"	"A108"	17170	40900	100	1036	1082	301	27	935	935	958	274	28	31	7	0	3902	4700	3006	63	1987	1987	2150	922	42	62	51	0	0.000	0.000	0.000	0.000	0.000	0.000	0.000	0.000	0.000	0.000	0.000	0.000	0.000	0.000	0.053	0.054	0.073	0.108	6.166	0.044	0.141	80	560	100	101	1915	2016	147	2713	2860	Error	Error	-4.245	101	1915	147	2713	86523	375960	0.453	2.766	0	0	0
1	15	18	"A108"	"A108"	17480	40890	100	1138	1183	302	25	1039	1039	1060	264	24	30	12	0	4523	5152	2886	56	2164	2164	2275	790	34	77	71	0	0.000	0.000	0.000	0.000	0.000	0.000	0.000	0.000	0.000	0.000	0.000	0.000	0.000	0.000	0.042	0.048	0.078	0.101	6.721	0.039	0.142	80	560	100	99	2359	2458	144	2988	3132	Error	Error	-4.575	99	2359	144	2988	94612	412124	0.466	3.642	0	0	0
1	16	18	"A109"	"A109"	17770	40890	100	1131	1159	269	23	1150	1150	1183	361	30	7	1	0	2693	2912	837	28	2262	2262	2293	314	13	61	36	0	0.000	0.000	0.000	0.000	0.000	0.000	0.000	0.000	0.000	0.000	0.000	0.000	0.000	0.000	-0.044	0.014	0.486	0.407	4.231	0.065	0.008	80	560	100	-19	431	412	9	650	659	Error	Error	Error	-19	431	9	650	92759	232931	-0.066	1.971	0	0	0
1	17	18	"A109"	"A109"	18080	40880	100	1273	1277	294	23	1218	1218	1233	277	22	18	5	0	2806	2976	767	25	2399	2399	2423	313	12	60	28	0	0.000	0.000	0.000	0.000	0.000	0.000	0.000	0.000	0.000	0.000	0.000	0.000	0.000	0.000	0.135	0.102	0.314	0.356	5.447	0.057	0.010	80	560	100	55	407	462	59	577	636	Error	Error	-2.888	55	407	59	577	102171	238064	0.159	1.767	0	0	0
1	18	18	"A109"	"A109"	18370	40890	100	1329	1379	285	20	1326	1326	1434	1687	117	0	0	0	3018	3171	785	24	2530	2530	2616	952	36	16	10	0	0.000	0.000	0.000	0.000	0.000	0.000	0.000	0.000	0.000	0.000	0.000	0.000	0.000	0.000	0.006	0.083	0.807	0.627	4.833	0.118	0.045	80	560	100	3	488	491	53	641	694	Error	Error	-7.346	3	488	53	641	110297	253648	-0.033	0.583	0	0	0
1	1	19	"A110"	"A110"	13260	41200	100	1120	1096	314	28	926	926	942	268	28	40	8	0	2983	4505	3234	71	1710	1710	1776	601	33	60	51	0	0.000	0.000	0.000	0.000	0.000	0.000	0.000	0.000	0.000	0.000	0.000	0.000	0.000	0.000	0.152	0.061	0.143	0.181	5.148	0.048	0.180	80	560	100	194	1273	1467	170	2795	2965	Error	Error	-2.714	194	1273	170	2795	87680	360361	0.575	4.541	0	0	0
1	2	19	"A110"	"A110"	13570	41200	100	1074	1061	323	30	818	818	878	945	107	1	0	0	5922	6331	3661	57	1607	1607	1667	518	31	86	80	0	0.000	0.000	0.000	0.000	0.000	0.000	0.000	0.000	0.000	0.000	0.000	0.000	0.000	0.000	0.059	0.051	0.073	0.072	3.880	0.056	0.399	80	560	100	256	4315	4571	243	4724	4967	Error	Error	-4.075	256	4315	243	4724	84885	506468	0.194	9.004	0	0	0
1	3	19	"A110"	"A110"	13880	41200	100	961	956	243	25	766	766	952	1795	188	0	0	0	5402	6487	3972	61	1478	1478	1671	2454	146	67	41	0	0.000	0.000	0.000	0.000	0.000	0.000	0.000	0.000	0.000	0.000	0.000	0.000	0.000	0.000	0.050	0.038	0.046	0.049	3.086	0.027	0.036	80	560	100	195	3924	4119	190	5009	5199	Error	Error	-4.331	195	3924	190	5009	76454	518954	0.002	1.963	0	0	0
1	4	19	"A111"	"A111"	14170	41200	100	994	1044	299	28	761	761	815	592	72	18	1	0	3895	4549	2835	62	1515	1515	1528	203	13	81	77	0	0.000	0.000	0.000	0.000	0.000	0.000	0.000	0.000	0.000	0.000	0.000	0.000	0.000	0.000	0.098	0.093	0.112	0.107	4.010	0.073	0.201	80	560	100	233	2380	2613	283	3034	3317	Error	Error	-3.353	233	2380	283	3034	83559	363889	0.387	14.882	0	0	0
1	5	19	"A111"	"A111"	14480	41200	100	980	1029	336	32	789	789	827	414	50	25	6	0	3969	5558	3784	68	1577	1577	1605	263	16	90	83	0	0.000	0.000	0.000	0.000	0.000	0.000	0.000	0.000	0.000	0.000	0.000	0.000	0.000	0.000	0.080	0.060	0.068	0.072	4.290	0.051	0.185	80	560	100	191	2392	2583	240	3981	4221	Error	Error	-3.647	191	2392	240	3981	82354	444675	0.488	15.030	0	0	0
1	6	19	"A111"	"A111"	14790	41200	100	984	1042	348	33	794	794	853	659	77	12	1	0	3515	4838	3217	66	1636	1636	1726	903	52	75	52	0	0.000	0.000	0.000	0.000	0.000	0.000	0.000	0.000	0.000	0.000	0.000	0.000	0.000	0.000	0.101	0.077	0.095	0.100	3.308	0.049	0.145	80	560	100	190	1879	2069	248	3202	3450	Error	Error	-3.306	190	1879	248	3202	83345	387045	0.287	3.446	0	0	0
1	7	19	"A112"	"A112"	15070	41190	100	964	1014	384	37	779	779	824	375	45	31	11	0	4825	6426	4722	73	1548	1548	1627	741	45	75	62	0	0.000	0.000	0.000	0.000	0.000	0.000	0.000	0.000	0.000	0.000	0.000	0.000	0.000	0.000	0.056	0.048	0.071	0.085	4.460	0.052	0.368	80	560	100	185	3277	3462	235	4878	5113	Error	Error	-4.147	185	3277	235	4878	81127	514090	0.507	6.476	0	0	0
1	8	19	"A112"	"A112"	15370	41200	100	1146	1199	334	27	845	845	878	284	32	53	23	0	7243	8402	5003	59	1664	1664	1750	775	44	93	87	0	0.000	0.000	0.000	0.000	0.000	0.000	0.000	0.000	0.000	0.000	0.000	0.000	0.000	0.000	0.054	0.053	0.056	0.055	2.606	0.048	0.308	80	560	100	301	5579	5880	354	6738	7092	Error	Error	-4.212	301	5579	354	6738	95881	672125	1.130	8.583	0	0	0
1	9	19	"A112"	"A112"	15680	41200	100	1177	1244	354	28	869	869	901	238	26	58	35	0	7304	8484	4118	48	1751	1751	1841	808	43	95	91	0	0.000	0.000	0.000	0.000	0.000	0.000	0.000	0.000	0.000	0.000	0.000	0.000	0.000	0.000	0.055	0.056	0.060	0.063	3.706	0.051	0.384	80	560	100	308	5553	5861	375	6733	7108	Error	Error	-4.172	308	5553	375	6733	99510	678703	1.441	8.222	0	0	0
1	10	19	"A113"	"A113"	15970	41190	100	982	1081	570	52	895	895	914	243	26	30	11	0	3462	4274	2686	62	1796	1796	1807	267	14	73	66	0	0.000	0.000	0.000	0.000	0.000	0.000	0.000	0.000	0.000	0.000	0.000	0.000	0.000	0.000	0.052	0.075	0.107	0.115	4.619	0.098	0.179	80	560	100	87	1666	1753	186	2478	2664	Error	Error	-4.259	87	1666	186	2478	86500	341949	0.687	9.240	0	0	0
1	11	19	"A113"	"A113"	16290	41190	100	1038	1071	313	29	933	933	950	291	30	25	10	0	4457	4602	2663	57	1843	1843	2078	1475	70	58	43	0	0.000	0.000	0.000	0.000	0.000	0.000	0.000	0.000	0.000	0.000	0.000	0.000	0.000	0.000	0.040	0.050	0.081	0.134	8.167	0.045	0.184	80	560	100	105	2614	2719	138	2759	2897	Error	Error	-4.638	105	2614	138	2759	85701	368129	0.416	1.711	0	0	0
1	12	19	"A113"	"A113"	16570	41190	100	1086	1099	306	27	905	905	938	334	35	28	7	0	4800	6253	4085	65	1867	1867	1946	465	23	81	73	0	0.000	0.000	0.000	0.000	0.000	0.000	0.000	0.000	0.000	0.000	0.000	0.000	0.000	0.000	0.062	0.044	0.080	0.102	5.555	0.034	0.131	80	560	100	181	2933	3114	194	4386	4580	Error	Error	-4.018	181	2933	194	4386	87883	500251	0.482	9.262	0	0	0
1	13	19	"A114"	"A114"	16870	41190	100	1159	1226	346	28	963	963	981	248	25	45	21	0	7198	7108	3894	54	1981	1981	1988	267	13	85	80	0	0.000	0.000	0.000	0.000	0.000	0.000	0.000	0.000	0.000	0.000	0.000	0.000	0.000	0.000	0.038	0.051	0.063	0.092	5.036	0.053	0.269	80	560	100	196	5217	5413	263	5127	5390	Error	Error	-4.734	196	5217	263	5127	98089	568628	0.988	19.176	0	0	0
1	14	19	"A114"	"A114"	17190	41190	100	1326	1944	4279	220	987	987	999	260	26	65	28	0	7915	7996	5319	66	2064	2064	2419	1922	79	71	65	0	0.000	0.000	0.000	0.000	0.000	0.000	0.000	0.000	0.000	0.000	0.000	0.000	0.000	0.000	0.058	0.161	0.083	0.108	4.768	0.254	0.231	80	560	100	339	5851	6190	957	5932	6889	Error	Error	-4.109	339	5851	957	5932	155542	639656	3.635	2.902	0	0	0
1	15	19	"A114"	"A114"	17480	41190	100	1322	1386	307	22	1084	1084	1158	444	38	28	3	0	8710	7912	4061	51	2232	2232	2735	2283	83	75	55	0	0.000	0.000	0.000	0.000	0.000	0.000	0.000	0.000	0.000	0.000	0.000	0.000	0.000	0.000	0.037	0.053	0.057	0.077	4.593	0.052	0.185	80	560	100	238	6478	6716	302	5680	5982	Error	Error	-4.767	238	6478	302	5680	110847	632941	0.514	2.268	0	0	0
1	16	19	"A115"	"A115"	17770	41190	100	1204	1230	361	29	1075	1075	1124	616	54	5	2	0	3872	4324	2237	51	2215	2215	2228	283	12	78	72	0	0.000	0.000	0.000	0.000	0.000	0.000	0.000	0.000	0.000	0.000	0.000	0.000	0.000	0.000	0.078	0.073	0.139	0.151	4.647	0.077	0.013	80	560	100	129	1657	1786	155	2109	2264	Error	Error	-3.683	129	1657	155	2109	98411	345953	0.172	7.406	0	0	0
1	17	19	"A115"	"A115"	18070	41200	100	1380	1427	319	22	1264	1264	1280	305	23	28	10	0	4377	5000	2550	51	2476	2476	2533	413	16	78	71	0	0.000	0.000	0.000	0.000	0.000	0.000	0.000	0.000	0.000	0.000	0.000	0.000	0.000	0.000	0.061	0.065	0.119	0.147	4.674	0.045	0.088	80	560	100	116	1901	2017	163	2524	2687	Error	Error	-4.035	116	1901	163	2524	114178	399967	0.482	5.973	0	0	0
1	18	19	"A115"	"A115"	18370	41190	100	1501	1522	321	21	1394	1394	1423	305	21	30	7	0	4124	4331	1629	37	2702	2702	2795	764	27	68	45	0	0.000	0.000	0.000	0.000	0.000	0.000	0.000	0.000	0.000	0.000	0.000	0.000	0.000	0.000	0.075	0.079	0.161	0.189	5.169	0.042	0.051	80	560	100	107	1422	1529	128	1629	1757	Error	Error	-3.732	107	1422	128	1629	121721	346481	0.325	2.010	0	0	0
1	1	20	"A116"	"A116"	13270	41500	100	1471	1835	2465	134	945	945	982	374	38	58	38	0	9604	10044	6832	68	1794	1794	1838	632	34	90	83	0	0.000	0.000	0.000	0.000	0.000	0.000	0.000	0.000	0.000	0.000	0.000	0.000	0.000	0.000	0.067	0.108	0.075	0.072	2.788	0.188	0.468	80	560	100	526	7810	8336	890	8250	9140	Error	Error	-3.892	526	7810	890	8250	146794	803505	2.281	12.984	0	0	0
1	2	20	"A116"	"A116"	13580	41500	100	1676	1593	527	33	917	917	948	485	51	61	28	0	11551	10948	4905	44	1753	1753	1868	934	50	92	90	0	0.000	0.000	0.000	0.000	0.000	0.000	0.000	0.000	0.000	0.000	0.000	0.000	0.000	0.000	0.077	0.074	0.069	0.064	2.535	0.076	0.601	80	560	100	759	9798	10557	676	9195	9871	Error	Error	-3.690	759	9798	676	9195	127464	875872	1.330	9.722	0	0	0
1	3	20	"A116"	"A116"	13890	41510	100	1567	1818	1229	67	856	856	886	278	31	86	65	0	12298	11868	3752	31	1631	1631	1698	516	30	97	95	0	0.000	0.000	0.000	0.000	0.000	0.000	0.000	0.000	0.000	0.000	0.000	0.000	0.000	0.000	0.067	0.094	0.072	0.074	2.162	0.100	0.413	80	560	100	711	10667	11378	962	10237	11199	Error	Error	-3.907	711	10667	962	10237	145412	949419	3.353	19.709	0	0	0
1	4	20	"A117"	"A117"	14170	41520	100	843	1326	4065	306	831	831	863	284	32	12	2	0	1987	2337	1656	70	1580	1580	1604	440	27	45	17	0	0.000	0.000	0.000	0.000	0.000	0.000	0.000	0.000	0.000	0.000	0.000	0.000	0.000	0.000	0.029	0.654	0.290	0.378	6.002	2.318	0.591	80	560	100	12	407	419	495	757	1252	Error	Error	-5.084	12	407	495	757	106080	186947	1.630	1.666	0	0	0
1	5	20	"A117"	"A117"	14450	41500	100	883	906	235	25	895	895	1298	4055	312	0	0	0	2052	2206	616	27	1695	1695	2123	3954	186	0	0	0	0.000	0.000	0.000	0.000	0.000	0.000	0.000	0.000	0.000	0.000	0.000	0.000	0.000	0.000	-0.034	0.022	0.352	0.495	5.190	0.051	0.004	80	560	100	-12	357	345	11	511	522	Error	Error	Error	-12	357	11	511	72506	176442	-0.097	0.021	0	0	0
1	6	20	"A117"	"A117"	14750	41500	100	921	953	368	38	913	913	923	245	26	16	3	0	2163	2333	718	30	1705	1705	1719	226	13	63	51	0	0.000	0.000	0.000	0.000	0.000	0.000	0.000	0.000	0.000	0.000	0.000	0.000	0.000	0.000	0.017	0.064	0.348	0.327	5.470	0.155	0.097	80	560	100	8	458	466	40	628	668	Error	Error	-5.839	8	458	40	628	76246	186602	0.122	2.717	0	0	0
1	7	20	"A118"	"A118"	15070	41490	100	966	1000	260	26	895	895	911	253	27	25	6	0	3595	4523	2645	58	1698	1698	1733	397	22	80	71	0	0.000	0.000	0.000	0.000	0.000	0.000	0.000	0.000	0.000	0.000	0.000	0.000	0.000	0.000	0.037	0.037	0.077	0.084	5.008	0.045	0.132	80	560	100	71	1897	1968	105	2825	2930	Error	Error	-4.740	71	1897	105	2825	79997	361849	0.352	7.028	0	0	0
1	8	20	"A118"	"A118"	15370	41500	100	1073	1105	258	23	892	892	918	280	30	38	10	0	5519	6010	2752	45	1755	1755	1783	282	15	88	87	0	0.000	0.000	0.000	0.000	0.000	0.000	0.000	0.000	0.000	0.000	0.000	0.000	0.000	0.000	0.048	0.050	0.063	0.067	3.709	0.053	0.191	80	560	100	181	3764	3945	213	4255	4468	Error	Error	-4.378	181	3764	213	4255	88418	480786	0.668	14.989	0	0	0
1	9	20	"A118"	"A118"	15680	41500	100	1116	1139	300	26	922	922	960	309	32	31	7	0	5985	6213	2682	43	1821	1821	1862	507	27	91	85	0	0.000	0.000	0.000	0.000	0.000	0.000	0.000	0.000	0.000	0.000	0.000	0.000	0.000	0.000	0.047	0.049	0.067	0.066	3.249	0.051	0.149	80	560	100	194	4164	4358	217	4392	4609	Error	Error	-4.424	194	4164	217	4392	91089	497031	0.579	8.582	0	0	0
1	10	20	"A119"	"A119"	15970	41490	100	1003	1076	303	28	938	938	950	267	28	31	10	0	3051	4303	2789	64	1811	1811	1821	248	13	78	67	0	0.000	0.000	0.000	0.000	0.000	0.000	0.000	0.000	0.000	0.000	0.000	0.000	0.000	0.000	0.052	0.055	0.083	0.104	4.527	0.123	0.012	80	560	100	65	1240	1305	138	2492	2630	Error	Error	-4.254	65	1240	138	2492	86087	344248	0.472	10.008	0	0	0
1	11	20	"A119"	"A119"	16280	41500	100	1043	1102	334	30	953	953	971	248	25	32	13	0	3918	4615	2740	59	1919	1919	1948	323	16	76	72	0	0.000	0.000	0.000	0.000	0.000	0.000	0.000	0.000	0.000	0.000	0.000	0.000	0.000	0.000	0.045	0.055	0.082	0.131	6.626	0.064	0.212	80	560	100	90	1999	2089	149	2696	2845	Error	Error	-4.473	90	1999	149	2696	88134	369199	0.528	8.257	0	0	0
1	12	20	"A119"	"A119"	16580	41500	100	1107	1205	532	44	943	943	966	263	27	37	18	0	4296	5196	2902	55	1915	1915	1919	220	11	93	88	0	0.000	0.000	0.000	0.000	0.000	0.000	0.000	0.000	0.000	0.000	0.000	0.000	0.000	0.000	0.069	0.080	0.075	0.078	3.146	0.086	0.194	80	560	100	164	2381	2545	262	3281	3543	Error	Error	-3.860	164	2381	262	3281	96397	415683	0.909	14.895	0	0	0
1	13	20	"A120"	"A120"	16870	41490	100	919	974	254	26	990	990	1019	277	27	12	2	0	2369	2988	3610	120	1959	1959	2013	774	38	28	8	0	0.000	0.000	0.000	0.000	0.000	0.000	0.000	0.000	0.000	0.000	0.000	0.000	0.000	0.000	-0.173	-0.016	0.395	0.496	4.507	-0.001	0.000	80	560	100	-71	410	339	-16	1029	1013	Error	Error	Error	-71	410	-16	1029	77955	239060	-0.162	1.260	0	0	0
1	14	20	"A120"	"A120"	17180	41490	100	882	951	252	26	1003	1003	1046	365	34	6	1	0	2345	2667	881	33	2048	2048	2102	375	17	46	32	0	0.000	0.000	0.000	0.000	0.000	0.000	0.000	0.000	0.000	0.000	0.000	0.000	0.000	0.000	-0.407	-0.084	0.404	0.563	6.925	0.097	0.033	80	560	100	-121	297	176	-52	619	567	Error	Error	Error	-121	297	-52	619	76083	213323	-0.260	1.507	0	0	0
1	15	20	"A120"	"A120"	17480	41500	100	1091	1122	275	24	1073	1073	1126	610	54	3	0	0	2864	2999	870	29	2204	2204	2237	261	11	68	55	0	0.000	0.000	0.000	0.000	0.000	0.000	0.000	0.000	0.000	0.000	0.000	0.000	0.000	0.000	0.027	0.062	0.340	0.291	4.032	0.102	0.047	80	560	100	18	660	678	49	795	844	Error	Error	-5.196	18	660	49	795	89782	239918	-0.007	2.920	0	0	0
1	16	20	"A121"	"A121"	17770	41480	100	1385	1404	394	28	1127	1127	1151	457	39	30	6	0	10577	9382	6159	65	2250	2250	2327	578	24	67	61	0	0.000	0.000	0.000	0.000	0.000	0.000	0.000	0.000	0.000	0.000	0.000	0.000	0.000	0.000	0.031	0.039	0.048	0.092	8.102	0.042	0.303	80	560	100	258	8327	8585	277	7132	7409	Error	Error	-5.012	258	8327	277	7132	112325	750544	0.554	12.206	0	0	0
1	17	20	"A121"	"A121"	18060	41490	100	1416	1616	1502	92	1260	1260	1294	330	25	31	13	0	6663	7389	4728	63	2549	2549	3176	2359	74	57	46	0	0.000	0.000	0.000	0.000	0.000	0.000	0.000	0.000	0.000	0.000	0.000	0.000	0.000	0.000	0.038	0.074	0.070	0.114	9.122	0.054	0.085	80	560	100	156	4114	4270	356	4840	5196	Error	Error	-4.721	156	4114	356	4840	129270	591142	0.976	1.786	0	0	0
1	18	20	"A121"	"A121"	18360	41490	100	1818	1847	431	23	1409	1409	1451	374	25	52	26	0	14022	12170	5510	45	2732	2732	2879	743	25	90	86	0	0.000	0.000	0.000	0.000	0.000	0.000	0.000	0.000	0.000	0.000	0.000	0.000	0.000	0.000	0.036	0.046	0.050	0.049	3.362	0.047	0.339	80	560	100	409	11290	11699	438	9438	9876	Error	Error	-4.787	409	11290	438	9438	147767	973574	1.059	12.505	0	0	0
1	1	21	"Blank"	"Blank"	13310	41820	100	1082	1081	226	20	1118	1118	1163	592	50	0	0	0	1922	1931	175	9	1965	1965	1983	341	17	2	0	0	0.000	0.000	0.000	0.000	0.000	0.000	0.000	0.000	0.000	0.000	0.000	0.000	0.000	0.000	0.837	1.088	1.297	1.716	4.283	0.131	0.040	80	560	100	-36	-43	-79	-37	-34	-71	Error	Error	-0.256	-36	-43	-37	-34	86478	154458	-0.139	-0.152	0	0	0
1	2	21	"Blank"	"Blank"	13610	41820	100	1064	1075	246	22	1071	1071	1089	252	23	20	1	0	1894	1878	181	9	1822	1822	1867	711	38	0	0	0	0.000	0.000	0.000	0.000	0.000	0.000	0.000	0.000	0.000	0.000	0.000	0.000	0.000	0.000	-0.097	0.071	1.172	1.177	3.643	1.458	0.031	80	560	100	-7	72	65	4	56	60	Error	Error	Error	-7	72	4	56	85969	150250	-0.056	0.015	0	0	0
1	3	21	"Blank"	"Blank"	13910	41820	100	1004	1028	283	27	1033	1033	1144	1879	164	0	0	0	1735	2000	1838	91	1782	1782	1892	2009	106	2	2	0	0.000	0.000	0.000	0.000	0.000	0.000	0.000	0.000	0.000	0.000	0.000	0.000	0.000	0.000	0.617	-0.023	0.942	1.043	3.952	0.870	0.870	80	560	100	-29	-47	-76	-5	218	213	Error	Error	-0.697	-29	-47	-5	218	82239	159985	-0.062	0.054	0	0	0
1	4	21	"Blank"	"Blank"	14210	41820	100	958	986	231	23	1018	1018	1068	767	71	1	0	0	1690	1794	635	35	1735	1735	1792	829	46	3	1	0	0.000	0.000	0.000	0.000	0.000	0.000	0.000	0.000	0.000	0.000	0.000	0.000	0.000	0.000	1.333	-0.542	1.514	1.222	4.887	1.453	0.336	80	560	100	-60	-45	-105	-32	59	27	Error	Error	0.415	-60	-45	-32	59	78878	143518	-0.107	0.002	0	0	0
1	5	21	"Blank"	"Blank"	14510	41820	100	1067	1100	273	24	1041	1041	1071	288	26	13	6	0	1858	1844	215	11	1852	1852	1881	522	27	1	0	0	0.000	0.000	0.000	0.000	0.000	0.000	0.000	0.000	0.000	0.000	0.000	0.000	0.000	0.000	4.333	-7.375	1.422	1.335	4.795	1.044	0.959	80	560	100	26	6	32	59	-8	51	Error	Error	2.115	26	6	59	-8	87995	147499	0.101	-0.071	0	0	0
1	6	21	"Blank"	"Blank"	14810	41820	100	879	915	263	28	1090	1090	1108	294	26	6	0	0	1713	1829	1062	58	1902	1902	1961	753	38	1	1	0	0.000	0.000	0.000	0.000	0.000	0.000	0.000	0.000	0.000	0.000	0.000	0.000	0.000	0.000	1.116	2.397	1.230	1.263	3.787	0.026	0.008	80	560	100	-211	-189	-400	-175	-73	-248	Error	Error	0.159	-211	-189	-175	-73	73230	146331	-0.656	-0.175	0	0	0
1	7	21	"Blank"	"Blank"	15110	41820	100	1090	1118	262	23	1083	1083	1094	279	25	17	2	0	1931	1933	193	9	1888	1888	1899	313	16	8	0	0	0.000	0.000	0.000	0.000	0.000	0.000	0.000	0.000	0.000	0.000	0.000	0.000	0.000	0.000	0.163	0.778	0.974	1.006	4.341	3.092	0.045	80	560	100	7	43	50	35	45	80	Error	Error	-2.619	7	43	35	45	89404	154620	0.086	0.109	0	0	0
1	8	21	"Blank"	"Blank"	15410	41820	100	1027	1065	269	25	1006	1006	1022	246	24	20	5	0	1927	1926	226	11	1850	1850	1876	299	15	12	1	0	0.000	0.000	0.000	0.000	0.000	0.000	0.000	0.000	0.000	0.000	0.000	0.000	0.000	0.000	0.273	0.776	1.349	1.188	3.644	1.596	0.029	80	560	100	21	77	98	59	76	135	Error	Error	-1.874	21	77	59	76	85238	154055	0.175	0.167	0	0	0
1	9	21	"Blank"	"Blank"	15710	41820	100	1042	1071	233	21	1061	1061	1078	275	25	13	2	0	1940	1945	207	10	1927	1927	1958	787	40	0	0	0	0.000	0.000	0.000	0.000	0.000	0.000	0.000	0.000	0.000	0.000	0.000	0.000	0.000	0.000	-1.462	0.556	1.436	1.446	4.375	7.869	0.011	80	560	100	-19	13	-6	10	18	28	Error	Error	Error	-19	13	10	18	85651	155598	-0.025	-0.017	0	0	0
1	10	21	"Blank"	"Blank"	16010	41820	100	1196	1201	280	23	1093	1093	1135	424	37	8	1	0	1994	2011	223	11	1954	1954	1984	281	14	16	1	0	0.000	0.000	0.000	0.000	0.000	0.000	0.000	0.000	0.000	0.000	0.000	0.000	0.000	0.000	2.575	1.895	1.516	1.811	4.112	1.789	0.120	80	560	100	103	40	143	108	57	165	Error	Error	1.365	103	40	108	57	96110	160857	0.156	0.096	0	0	0
1	11	21	"Blank"	"Blank"	16310	41820	100	1077	1113	281	25	1123	1123	1136	280	24	17	2	0	2026	2039	217	10	2035	2035	2067	593	28	1	0	0	0.000	0.000	0.000	0.000	0.000	0.000	0.000	0.000	0.000	0.000	0.000	0.000	0.000	0.000	5.111	-2.500	1.771	1.628	4.959	4.255	0.197	80	560	100	-46	-9	-55	-10	4	-6	Error	Error	2.354	-46	-9	-10	4	89036	163088	-0.082	-0.047	0	0	0
1	12	21	"Blank"	"Blank"	16610	41820	100	1050	1080	234	21	1061	1061	1090	326	29	11	0	0	1975	1987	160	8	1979	1979	2045	842	41	0	0	0	0.000	0.000	0.000	0.000	0.000	0.000	0.000	0.000	0.000	0.000	0.000	0.000	0.000	0.000	2.750	2.375	1.815	1.524	4.186	1.880	0.030	80	560	100	-11	-4	-15	19	8	27	Error	Error	1.459	-11	-4	19	8	86439	158976	-0.031	-0.069	0	0	0
1	13	21	"Blank"	"Blank"	16910	41820	100	1152	1123	255	22	1042	1042	1081	561	51	1	0	0	2028	2034	195	9	2016	2016	2046	665	32	0	0	0	0.000	0.000	0.000	0.000	0.000	0.000	0.000	0.000	0.000	0.000	0.000	0.000	0.000	0.000	9.167	4.500	1.328	1.270	4.502	0.001	0.000	80	560	100	110	12	122	81	18	99	Error	Error	3.196	110	12	81	18	89836	162731	0.075	-0.018	0	0	0
1	14	21	"Blank"	"Blank"	17210	41820	100	1085	1115	251	22	1083	1083	1116	323	28	11	2	0	2102	2112	203	9	2111	2111	2126	241	11	11	2	0	0.000	0.000	0.000	0.000	0.000	0.000	0.000	0.000	0.000	0.000	0.000	0.000	0.000	0.000	-0.222	32.000	1.694	1.252	4.050	1.298	0.035	80	560	100	2	-9	-7	32	1	33	Error	Error	Error	2	-9	32	1	89216	168920	-0.003	-0.058	0	0	0
1	15	21	"Blank"	"Blank"	17510	41810	100	1075	1092	301	27	1112	1112	1168	738	63	0	0	0	2257	2300	390	16	2199	2199	2233	389	17	6	2	0	0.000	0.000	0.000	0.000	0.000	0.000	0.000	0.000	0.000	0.000	0.000	0.000	0.000	0.000	-0.638	-0.198	1.549	1.264	5.009	6.304	0.064	80	560	100	-37	58	21	-20	101	81	Error	Error	Error	-37	58	-20	101	87365	183968	-0.103	0.172	0	0	0
1	16	21	"Blank"	"Blank"	17810	41810	100	1159	1209	290	23	1233	1233	1247	285	22	12	2	0	2386	2381	211	8	2371	2371	2391	252	10	11	1	0	0.000	0.000	0.000	0.000	0.000	0.000	0.000	0.000	0.000	0.000	0.000	0.000	0.000	0.000	-4.933	-2.400	1.514	1.177	7.030	2.227	0.044	80	560	100	-74	15	-59	-24	10	-14	Error	Error	Error	-74	15	-24	10	96692	190511	-0.133	-0.040	0	0	0
1	17	21	"Blank"	"Blank"	18110	41810	100	1234	1301	272	20	1345	1345	1394	490	35	3	0	0	2577	2586	279	10	2574	2574	2582	238	9	10	3	0	0.000	0.000	0.000	0.000	0.000	0.000	0.000	0.000	0.000	0.000	0.000	0.000	0.000	0.000	-37.000	-3.667	1.550	1.555	3.465	7.640	0.002	80	560	100	-111	3	-108	-44	12	-32	Error	Error	Error	-111	3	-44	12	104054	206863	-0.190	0.017	0	0	0
1	18	21	"Blank"	"Blank"	18410	41810	100	1425	1452	343	23	1502	1502	1636	2069	126	0	0	0	2641	3025	3302	109	2761	2761	2828	882	31	1	1	0	0.000	0.000	0.000	0.000	0.000	0.000	0.000	0.000	0.000	0.000	0.000	0.000	0.000	0.000	0.642	-0.189	1.078	0.917	4.538	1.424	0.199	80	560	100	-77	-120	-197	-50	264	214	Error	Error	-0.640	-77	-120	-50	264	116168	241998	-0.089	0.223	0	0	0
