# Supplementary material for: Application of hybridization control probe to increase accuracy on ligation detection or minisequencing diagnostic microarrays
Source: BMC Res Notes. 2009 Dec 14;2:249. doi: 10.1186/1756-0500-2-249 (PMC2799435; doi:10.1186/1756-0500-2-249)
Supplement: Additional file 3 — Gpr_files. Zip-compressed file containing raw microarray data in GenePix results format (.gpr) and GAL (GenePix Array List) files. [file 1756-0500-2-249-S3.ZIP › gpr_files/slide6/lasi6_11-16.gpr]

ATF	1.0
30	76    
"Type=GenePix Results 3"
"DateTime=2009/04/29 13:54:10"
"Settings="
"GalFile=C:\Axon\Data\HPV\ArrayIt_032009_InstiBioGalfile.gal"
"ArrayOfArrays=11-16"
"PixelSize=10"
"Wavelengths=532	488"
"ImageFiles=C:\Axon\Data\HPV\290409\lasi5.tif 2	C:\Axon\Data\HPV\290409\lasi5.tif 3"
"NormalizationMethod=None"
"NormalizationFactors=1	1"
"JpegImage="
"StdDev=Type 1"
"RatioFormulations=W1/W3 (/532)	W1/W4 (/488)	W3/W4 (532/488)"
"FeatureType=Circular"
"Barcode="
"BackgroundSubtraction=LocalFeature"
"ImageOrigin=0, 0"
"JpegOrigin=3720, 0"
"Creator=GenePix Pro 6.1.0.2"
"Scanner=GenePix 4200A 01 Autoloader [2]"
"FocusPosition=0"
"Temperature=23.81"
"LinesAveraged=2"
"Comment="
"PMTGain=600	500"
"ScanPower=100	100"
"LaserPower=2.69	2.57"
"Filters=Standard Green	Standard Blue"
"ScanRegion=372,0,1916,6892"
"Supplier="
"Block"	"Column"	"Row"	"Name"	"ID"	"X"	"Y"	"Dia."	"F532 Median"	"F532 Mean"	"F532 SD"	"F532 CV"	"B532"	"B532 Median"	"B532 Mean"	"B532 SD"	"B532 CV"	"% > B532+1SD"	"% > B532+2SD"	"F532 % Sat."	"F488 Median"	"F488 Mean"	"F488 SD"	"F488 CV"	"B488"	"B488 Median"	"B488 Mean"	"B488 SD"	"B488 CV"	"% > B488+1SD"	"% > B488+2SD"	"F488 % Sat."	"Ratio of Medians (1/532)"	"Ratio of Means (1/532)"	"Median of Ratios (1/532)"	"Mean of Ratios (1/532)"	"Ratios SD (1/532)"	"Rgn Ratio (1/532)"	"Rgn R2 (1/532)"	"Ratio of Medians (1/488)"	"Ratio of Means (1/488)"	"Median of Ratios (1/488)"	"Mean of Ratios (1/488)"	"Ratios SD (1/488)"	"Rgn Ratio (1/488)"	"Rgn R2 (1/488)"	"Ratio of Medians (532/488)"	"Ratio of Means (532/488)"	"Median of Ratios (532/488)"	"Mean of Ratios (532/488)"	"Ratios SD (532/488)"	"Rgn Ratio (532/488)"	"Rgn R2 (532/488)"	"F Pixels"	"B Pixels"	"Circularity"	"Sum of Medians (1/532)"	"Sum of Medians (1/488)"	"Sum of Medians (532/488)"	"Sum of Means (1/532)"	"Sum of Means (1/488)"	"Sum of Means (532/488)"	"Log Ratio (1/532)"	"Log Ratio (1/488)"	"Log Ratio (532/488)"	"F532 Median - B532"	"F488 Median - B488"	"F532 Mean - B532"	"F488 Mean - B488"	"F532 Total Intensity"	"F488 Total Intensity"	"SNR 532"	"SNR 488"	"Flags"	"Normalize"	"Autoflag"
1	1	1	"A1"	"A1"	4330	44820	100	1222	1282	387	30	1004	1004	1022	224	21	48	33	0	4686	8056	6710	83	1663	1663	1716	426	24	71	67	0	0.000	0.000	0.000	0.000	0.000	0.000	0.000	0.000	0.000	0.000	0.000	0.000	0.000	0.000	0.072	0.043	0.059	0.079	4.570	0.041	0.393	80	560	100	218	3023	3241	278	6393	6671	Error	Error	-3.794	218	3023	278	6393	102540	644471	1.161	14.883	0	0	0
1	2	1	"A1"	"A1"	4630	44840	100	1368	1421	340	23	937	937	962	269	27	71	38	0	16970	14459	6176	42	1600	1600	1677	495	29	100	98	0	0.000	0.000	0.000	0.000	0.000	0.000	0.000	0.000	0.000	0.000	0.000	0.000	0.000	0.000	0.028	0.038	0.038	0.037	1.968	0.035	0.354	80	560	100	431	15370	15801	484	12859	13343	Error	Error	-5.156	431	15370	484	12859	113685	1156737	1.706	25.822	0	0	0
1	3	1	"A1"	"A1"	4930	44840	100	1502	1481	343	23	929	929	936	209	22	83	71	0	17744	15841	5493	34	1601	1601	1633	332	20	100	100	0	0.000	0.000	0.000	0.000	0.000	0.000	0.000	0.000	0.000	0.000	0.000	0.000	0.000	0.000	0.035	0.039	0.041	0.036	2.028	0.038	0.569	80	560	100	573	16143	16716	552	14240	14792	Error	Error	-4.816	573	16143	552	14240	118473	1267243	2.608	42.795	0	0	0
1	4	1	"A2"	"A2"	5230	44820	100	1078	1110	355	31	877	877	901	265	29	46	22	0	2423	6968	6343	91	1550	1550	1965	2424	123	45	40	0	0.000	0.000	0.000	0.000	0.000	0.000	0.000	0.000	0.000	0.000	0.000	0.000	0.000	0.000	0.230	0.043	0.060	0.114	6.172	0.043	0.579	80	560	100	201	873	1074	233	5418	5651	Error	Error	-2.119	201	873	233	5418	88836	557425	0.789	2.064	0	0	0
1	5	1	"A2"	"A2"	5540	44820	100	1314	1298	352	27	789	789	818	219	26	75	57	0	13218	12610	7381	58	1539	1539	1754	1079	61	83	80	0	0.000	0.000	0.000	0.000	0.000	0.000	0.000	0.000	0.000	0.000	0.000	0.000	0.000	0.000	0.045	0.046	0.048	0.055	3.009	0.043	0.612	80	560	100	525	11679	12204	509	11071	11580	Error	Error	-4.475	525	11679	509	11071	103808	1008779	2.192	10.061	0	0	0
1	6	1	"A2"	"A2"	5830	44820	100	1207	1214	494	40	786	786	810	213	26	57	50	0	11357	10831	8233	76	1516	1516	1776	1341	75	65	57	0	0.000	0.000	0.000	0.000	0.000	0.000	0.000	0.000	0.000	0.000	0.000	0.000	0.000	0.000	0.043	0.046	0.054	0.070	4.350	0.044	0.602	80	560	100	421	9841	10262	428	9315	9743	Error	Error	-4.547	421	9841	428	9315	97145	866489	1.897	6.752	0	0	0
1	7	1	"A3"	"A3"	6130	44830	100	958	1002	329	32	771	771	788	215	27	43	31	0	2476	7292	7315	100	1448	1448	1668	1355	81	47	41	0	0.000	0.000	0.000	0.000	0.000	0.000	0.000	0.000	0.000	0.000	0.000	0.000	0.000	0.000	0.182	0.040	0.056	0.116	8.053	0.037	0.367	80	560	100	187	1028	1215	231	5844	6075	Error	Error	-2.459	187	1028	231	5844	80175	583361	0.995	4.151	0	0	0
1	8	1	"A3"	"A3"	6430	44830	100	1092	1180	436	36	753	753	767	213	27	57	45	0	13213	11607	8126	70	1417	1417	1514	509	33	81	72	0	0.000	0.000	0.000	0.000	0.000	0.000	0.000	0.000	0.000	0.000	0.000	0.000	0.000	0.000	0.029	0.042	0.052	0.060	3.040	0.040	0.530	80	560	100	339	11796	12135	427	10190	10617	Error	Error	-5.121	339	11796	427	10190	94395	928559	1.939	19.829	0	0	0
1	9	1	"A3"	"A3"	6740	44830	100	1362	1320	409	30	729	729	734	188	25	85	68	0	18764	15879	7671	48	1390	1390	1483	523	35	96	88	0	0.000	0.000	0.000	0.000	0.000	0.000	0.000	0.000	0.000	0.000	0.000	0.000	0.000	0.000	0.036	0.041	0.039	0.043	2.012	0.040	0.667	80	560	100	633	17374	18007	591	14489	15080	Error	Error	-4.779	633	17374	591	14489	105578	1270282	3.117	27.526	0	0	0
1	10	1	"A4"	"A4"	7040	44830	100	880	974	359	36	708	708	732	213	29	43	26	0	4441	7128	6127	85	1372	1372	1476	746	50	61	58	0	0.000	0.000	0.000	0.000	0.000	0.000	0.000	0.000	0.000	0.000	0.000	0.000	0.000	0.000	0.056	0.046	0.062	0.108	4.930	0.043	0.482	80	560	100	172	3069	3241	266	5756	6022	Error	Error	-4.157	172	3069	266	5756	77934	570271	1.136	7.576	0	0	0
1	11	1	"A4"	"A4"	7340	44830	100	1480	1387	426	30	708	708	724	198	27	85	73	0	17543	15208	7256	47	1373	1373	1477	507	34	91	86	0	0.000	0.000	0.000	0.000	0.000	0.000	0.000	0.000	0.000	0.000	0.000	0.000	0.000	0.000	0.048	0.049	0.053	0.056	2.190	0.045	0.650	80	560	100	772	16170	16942	679	13835	14514	Error	Error	-4.389	772	16170	679	13835	110934	1216650	3.348	27.083	0	0	0
1	12	1	"A4"	"A4"	7630	44830	100	892	955	430	45	688	688	710	207	29	50	40	0	9067	8452	6219	73	1377	1377	1517	630	41	71	62	0	0.000	0.000	0.000	0.000	0.000	0.000	0.000	0.000	0.000	0.000	0.000	0.000	0.000	0.000	0.027	0.038	0.066	0.112	7.068	0.042	0.450	80	560	100	204	7690	7894	267	7075	7342	Error	Error	-5.236	204	7690	267	7075	76413	676198	1.184	11.008	0	0	0
1	13	1	"A5"	"A5"	7940	44820	100	663	675	221	32	683	683	708	198	27	17	5	0	1735	2887	2330	80	1354	1354	1370	231	16	51	48	0	0.000	0.000	0.000	0.000	0.000	0.000	0.000	0.000	0.000	0.000	0.000	0.000	0.000	0.000	-0.052	-0.005	0.124	0.262	9.184	0.039	0.070	80	560	100	-20	381	361	-8	1533	1525	Error	Error	Error	-20	381	-8	1533	53961	230960	-0.167	6.567	0	0	0
1	14	1	"A5"	"A5"	8240	44830	100	802	858	302	35	710	710	731	286	39	20	7	0	3193	4904	4123	84	1378	1378	1411	222	15	83	77	0	0.000	0.000	0.000	0.000	0.000	0.000	0.000	0.000	0.000	0.000	0.000	0.000	0.000	0.000	0.051	0.042	0.074	0.090	4.983	0.046	0.236	80	560	100	92	1815	1907	148	3526	3674	Error	Error	-4.302	92	1815	148	3526	68641	392302	0.444	15.734	0	0	0
1	15	1	"A5"	"A5"	8540	44830	100	829	871	238	27	745	745	748	190	25	35	12	0	3458	4566	3059	66	1412	1412	1437	192	13	87	87	0	0.000	0.000	0.000	0.000	0.000	0.000	0.000	0.000	0.000	0.000	0.000	0.000	0.000	0.000	0.041	0.040	0.057	0.066	5.908	0.044	0.164	80	560	100	84	2046	2130	126	3154	3280	Error	Error	-4.606	84	2046	126	3154	69677	365302	0.647	16.297	0	0	0
1	16	1	"A6"	"A6"	8840	44820	100	972	1071	389	36	786	786	807	208	25	46	28	0	2803	6191	5226	84	1482	1482	1570	872	55	53	46	0	0.000	0.000	0.000	0.000	0.000	0.000	0.000	0.000	0.000	0.000	0.000	0.000	0.000	0.000	0.141	0.061	0.089	0.135	4.874	0.049	0.456	80	560	100	186	1321	1507	285	4709	4994	Error	Error	-2.828	186	1321	285	4709	85709	495249	1.269	5.299	0	0	0
1	17	1	"A6"	"A6"	9140	44820	100	1318	1338	472	35	843	843	843	191	22	70	62	0	12334	11737	7072	60	1512	1512	1609	467	29	85	85	0	0.000	0.000	0.000	0.000	0.000	0.000	0.000	0.000	0.000	0.000	0.000	0.000	0.000	0.000	0.044	0.048	0.060	0.063	3.570	0.048	0.585	80	560	100	475	10822	11297	495	10225	10720	Error	Error	-4.510	475	10822	495	10225	107054	938944	2.592	21.687	0	0	0
1	18	1	"A6"	"A6"	9440	44820	100	1189	1254	386	30	899	899	917	258	28	52	31	0	7355	8835	6190	70	1621	1621	1650	289	17	90	85	0	0.000	0.000	0.000	0.000	0.000	0.000	0.000	0.000	0.000	0.000	0.000	0.000	0.000	0.000	0.051	0.049	0.056	0.073	7.227	0.045	0.297	80	560	100	290	5734	6024	355	7214	7569	Error	Error	-4.305	290	5734	355	7214	100344	706832	1.306	24.862	0	0	0
1	1	2	"A7"	"A7"	4340	45130	100	1055	1057	246	23	994	994	999	222	22	25	8	0	2124	4029	2770	68	1652	1652	1691	329	19	57	48	0	0.000	0.000	0.000	0.000	0.000	0.000	0.000	0.000	0.000	0.000	0.000	0.000	0.000	0.000	0.129	0.027	0.085	0.185	9.884	0.035	0.079	80	560	100	61	472	533	63	2377	2440	Error	Error	-2.952	61	472	63	2377	84567	322315	0.261	7.106	0	0	0
1	2	2	"A7"	"A7"	4640	45140	100	1037	1081	282	26	924	924	947	226	23	36	11	0	4651	5227	3292	62	1601	1601	1628	227	13	77	72	0	0.000	0.000	0.000	0.000	0.000	0.000	0.000	0.000	0.000	0.000	0.000	0.000	0.000	0.000	0.037	0.043	0.068	0.100	5.138	0.048	0.176	80	560	100	113	3050	3163	157	3626	3783	Error	Error	-4.754	113	3050	157	3626	86517	418127	0.593	15.855	0	0	0
1	3	2	"A7"	"A7"	4940	45140	100	1158	1144	300	26	938	938	948	250	26	46	15	0	6667	6652	3969	59	1584	1584	1618	275	16	78	72	0	0.000	0.000	0.000	0.000	0.000	0.000	0.000	0.000	0.000	0.000	0.000	0.000	0.000	0.000	0.043	0.041	0.053	0.072	4.429	0.047	0.263	80	560	100	220	5083	5303	206	5068	5274	Error	Error	-4.530	220	5083	206	5068	91514	532192	0.784	18.305	0	0	0
1	4	2	"A8"	"A8"	5240	45130	100	1052	1074	293	27	854	854	861	208	24	46	26	0	5952	6513	4922	75	1554	1554	1593	386	24	70	65	0	0.000	0.000	0.000	0.000	0.000	0.000	0.000	0.000	0.000	0.000	0.000	0.000	0.000	0.000	0.045	0.044	0.050	0.085	4.877	0.041	0.344	80	560	100	198	4398	4596	220	4959	5179	Error	Error	-4.473	198	4398	220	4959	85942	521070	1.024	12.746	0	0	0
1	5	2	"A8"	"A8"	5540	45130	100	1232	1248	416	33	805	805	823	213	25	68	50	0	10104	10922	7758	71	1524	1524	1645	664	40	73	70	0	0.000	0.000	0.000	0.000	0.000	0.000	0.000	0.000	0.000	0.000	0.000	0.000	0.000	0.000	0.050	0.047	0.057	0.082	4.669	0.041	0.488	80	560	100	427	8580	9007	443	9398	9841	Error	Error	-4.329	427	8580	443	9398	99806	873799	1.995	13.971	0	0	0
1	6	2	"A8"	"A8"	5840	45130	100	1075	1114	365	32	796	796	806	212	26	57	37	0	7191	8117	6347	78	1497	1497	1631	819	50	61	60	0	0.000	0.000	0.000	0.000	0.000	0.000	0.000	0.000	0.000	0.000	0.000	0.000	0.000	0.000	0.049	0.048	0.055	0.080	3.705	0.048	0.510	80	560	100	279	5694	5973	318	6620	6938	Error	Error	-4.351	279	5694	318	6620	89083	649348	1.453	7.919	0	0	0
1	7	2	"A9"	"A9"	6150	45130	100	917	943	256	27	783	783	796	197	24	38	16	0	3736	4085	2764	67	1438	1438	1490	417	27	60	56	0	0.000	0.000	0.000	0.000	0.000	0.000	0.000	0.000	0.000	0.000	0.000	0.000	0.000	0.000	0.058	0.060	0.080	0.124	5.209	0.054	0.245	80	560	100	134	2298	2432	160	2647	2807	Error	Error	-4.100	134	2298	160	2647	75452	326774	0.746	6.223	0	0	0
1	8	2	"A9"	"A9"	6450	45130	100	1005	1044	297	28	754	754	759	188	24	60	32	0	6305	7599	4873	64	1429	1429	1473	432	29	80	78	0	0.000	0.000	0.000	0.000	0.000	0.000	0.000	0.000	0.000	0.000	0.000	0.000	0.000	0.000	0.051	0.047	0.048	0.045	2.781	0.044	0.369	80	560	100	251	4876	5127	290	6170	6460	Error	Error	-4.280	251	4876	290	6170	83512	607924	1.516	14.181	0	0	0
1	9	2	"A9"	"A9"	6740	45140	100	1255	1232	394	31	727	727	745	188	25	71	61	0	13546	12805	6555	51	1403	1403	1474	386	26	100	95	0	0.000	0.000	0.000	0.000	0.000	0.000	0.000	0.000	0.000	0.000	0.000	0.000	0.000	0.000	0.043	0.044	0.049	0.045	2.236	0.045	0.626	80	560	100	528	12143	12671	505	11402	11907	Error	Error	-4.523	528	12143	505	11402	98573	1024394	2.590	29.355	0	0	0
1	10	2	"A10"	"A10"	7040	45120	100	873	895	314	35	723	723	742	211	28	37	21	0	2623	5349	4647	86	1380	1380	1541	981	63	53	46	0	0.000	0.000	0.000	0.000	0.000	0.000	0.000	0.000	0.000	0.000	0.000	0.000	0.000	0.000	0.121	0.043	0.076	0.139	7.209	0.042	0.317	80	560	100	150	1243	1393	172	3969	4141	Error	Error	-3.051	150	1243	172	3969	71582	427959	0.725	3.882	0	0	0
1	11	2	"A10"	"A10"	7340	45140	100	1075	1090	356	32	696	696	715	217	30	63	45	0	10557	10559	4966	47	1380	1380	1508	586	38	100	100	0	0.000	0.000	0.000	0.000	0.000	0.000	0.000	0.000	0.000	0.000	0.000	0.000	0.000	0.000	0.041	0.043	0.044	0.038	2.232	0.045	0.485	80	560	100	379	9177	9556	394	9179	9573	Error	Error	-4.598	379	9177	394	9179	87179	844706	1.728	15.445	0	0	0
1	12	2	"A10"	"A10"	7640	45130	100	1064	1076	370	34	663	663	684	179	26	65	56	0	10375	9968	6156	61	1357	1357	1491	617	41	83	81	0	0.000	0.000	0.000	0.000	0.000	0.000	0.000	0.000	0.000	0.000	0.000	0.000	0.000	0.000	0.044	0.048	0.051	0.061	3.578	0.046	0.545	80	560	100	401	9018	9419	413	8611	9024	Error	Error	-4.491	401	9018	413	8611	86092	797413	2.190	13.739	0	0	0
1	13	2	"A11"	"A11"	7950	45120	100	853	947	335	35	665	665	687	348	50	33	12	0	5474	7709	6802	88	1309	1309	1353	304	22	75	58	0	0.000	0.000	0.000	0.000	0.000	0.000	0.000	0.000	0.000	0.000	0.000	0.000	0.000	0.000	0.045	0.044	0.054	0.099	5.128	0.041	0.454	80	560	100	188	4165	4353	282	6400	6682	Error	Error	-4.470	188	4165	282	6400	75794	616753	0.747	20.908	0	0	0
1	14	2	"A11"	"A11"	8250	45130	100	944	1057	413	39	671	671	686	182	26	60	45	0	8847	10440	7327	70	1340	1340	1388	268	19	92	82	0	0.000	0.000	0.000	0.000	0.000	0.000	0.000	0.000	0.000	0.000	0.000	0.000	0.000	0.000	0.036	0.042	0.053	0.056	3.183	0.041	0.547	80	560	100	273	7507	7780	386	9100	9486	Error	Error	-4.781	273	7507	386	9100	84568	835227	2.038	33.776	0	0	0
1	15	2	"A11"	"A11"	8550	45130	100	908	1028	367	35	679	679	706	206	29	52	37	0	8583	10938	7352	67	1395	1395	1405	170	12	97	95	0	0.000	0.000	0.000	0.000	0.000	0.000	0.000	0.000	0.000	0.000	0.000	0.000	0.000	0.000	0.032	0.037	0.038	0.042	3.701	0.035	0.407	80	560	100	229	7188	7417	349	9543	9892	Error	Error	-4.972	229	7188	349	9543	82219	875029	1.563	56.076	0	0	0
1	16	2	"A12"	"A12"	8850	45120	100	959	1025	323	31	737	737	748	194	25	53	38	0	5459	7189	5353	74	1433	1433	1457	292	20	76	70	0	0.000	0.000	0.000	0.000	0.000	0.000	0.000	0.000	0.000	0.000	0.000	0.000	0.000	0.000	0.055	0.050	0.059	0.082	3.844	0.047	0.476	80	560	100	222	4026	4248	288	5756	6044	Error	Error	-4.181	222	4026	288	5756	82017	575086	1.428	19.630	0	0	0
1	17	2	"A12"	"A12"	9140	45130	100	1247	1251	380	30	740	740	766	204	26	72	58	0	12385	13422	7531	56	1484	1484	1530	330	21	98	96	0	0.000	0.000	0.000	0.000	0.000	0.000	0.000	0.000	0.000	0.000	0.000	0.000	0.000	0.000	0.047	0.043	0.043	0.039	2.252	0.041	0.618	80	560	100	507	10901	11408	511	11938	12449	Error	Error	-4.426	507	10901	511	11938	100062	1073761	2.377	36.036	0	0	0
1	18	2	"A12"	"A12"	9450	45120	100	1259	1275	396	31	860	860	866	215	24	66	46	0	9847	10794	7043	65	1607	1607	1653	332	20	91	83	0	0.000	0.000	0.000	0.000	0.000	0.000	0.000	0.000	0.000	0.000	0.000	0.000	0.000	0.000	0.048	0.045	0.053	0.066	2.971	0.045	0.544	80	560	100	399	8240	8639	415	9187	9602	Error	Error	-4.368	399	8240	415	9187	102033	863521	1.902	27.533	0	0	0
1	1	3	"A13"	"A13"	4340	45430	100	1186	1242	323	26	990	990	1016	255	25	37	17	0	2190	5888	5469	92	1693	1693	2128	2311	108	38	35	0	0.000	0.000	0.000	0.000	0.000	0.000	0.000	0.000	0.000	0.000	0.000	0.000	0.000	0.000	0.394	0.060	0.084	0.146	7.937	0.043	0.404	80	560	100	196	497	693	252	4195	4447	Error	Error	-1.342	196	497	252	4195	99393	471020	0.886	1.627	0	0	0
1	2	3	"A13"	"A13"	4650	45440	100	1405	1412	391	27	945	945	965	224	23	68	52	0	13978	11430	6144	53	1643	1643	1730	528	30	81	78	0	0.000	0.000	0.000	0.000	0.000	0.000	0.000	0.000	0.000	0.000	0.000	0.000	0.000	0.000	0.037	0.048	0.050	0.066	3.218	0.046	0.586	80	560	100	460	12335	12795	467	9787	10254	Error	Error	-4.745	460	12335	467	9787	112944	914370	1.996	18.371	0	0	0
1	3	3	"A13"	"A13"	4950	45430	100	1512	1472	374	25	909	909	930	219	23	80	63	0	14876	12812	6756	52	1594	1594	1702	764	44	82	78	0	0.000	0.000	0.000	0.000	0.000	0.000	0.000	0.000	0.000	0.000	0.000	0.000	0.000	0.000	0.045	0.050	0.049	0.063	3.357	0.044	0.575	80	560	100	603	13282	13885	563	11218	11781	Error	Error	-4.461	603	13282	563	11218	117747	1024976	2.475	14.542	0	0	0
1	4	3	"A14"	"A14"	5240	45420	100	1034	1147	439	38	872	872	896	229	25	42	27	0	1965	6628	6651	100	1568	1568	1909	1647	86	38	36	0	0.000	0.000	0.000	0.000	0.000	0.000	0.000	0.000	0.000	0.000	0.000	0.000	0.000	0.000	0.408	0.054	0.067	0.178	7.026	0.049	0.555	80	560	100	162	397	559	275	5060	5335	Error	Error	-1.293	162	397	275	5060	91765	530226	1.096	2.865	0	0	0
1	5	3	"A14"	"A14"	5550	45420	100	1330	1302	386	29	844	844	855	219	25	72	53	0	13440	10689	6943	64	1519	1519	1679	858	51	70	68	0	0.000	0.000	0.000	0.000	0.000	0.000	0.000	0.000	0.000	0.000	0.000	0.000	0.000	0.000	0.041	0.050	0.056	0.080	3.538	0.044	0.544	80	560	100	486	11921	12407	458	9170	9628	Error	Error	-4.616	486	11921	458	9170	104120	855147	2.041	10.501	0	0	0
1	6	3	"A14"	"A14"	5850	45430	100	1258	1297	372	28	823	823	836	198	23	81	58	0	14937	12450	7201	57	1498	1498	1663	831	49	80	71	0	0.000	0.000	0.000	0.000	0.000	0.000	0.000	0.000	0.000	0.000	0.000	0.000	0.000	0.000	0.032	0.043	0.046	0.061	3.682	0.040	0.542	80	560	100	435	13439	13874	474	10952	11426	Error	Error	-4.949	435	13439	474	10952	103776	996008	2.328	12.981	0	0	0
1	7	3	"A15"	"A15"	6140	45420	100	938	979	332	33	780	780	801	227	28	45	21	0	2121	5768	5409	93	1455	1455	1727	1607	93	45	43	0	0.000	0.000	0.000	0.000	0.000	0.000	0.000	0.000	0.000	0.000	0.000	0.000	0.000	0.000	0.237	0.046	0.049	0.108	7.665	0.042	0.401	80	560	100	158	666	824	199	4313	4512	Error	Error	-2.076	158	666	199	4313	78295	461460	0.784	2.515	0	0	0
1	8	3	"A15"	"A15"	6450	45430	100	1002	1051	335	31	777	777	795	212	26	53	26	0	7275	8402	5903	70	1421	1421	1609	1283	79	70	70	0	0.000	0.000	0.000	0.000	0.000	0.000	0.000	0.000	0.000	0.000	0.000	0.000	0.000	0.000	0.038	0.039	0.044	0.054	3.581	0.035	0.454	80	560	100	225	5854	6079	274	6981	7255	Error	Error	-4.701	225	5854	274	6981	84108	672196	1.208	5.295	0	0	0
1	9	3	"A15"	"A15"	6750	45430	100	1245	1223	349	28	767	767	768	199	25	75	55	0	13416	12379	6687	54	1404	1404	1456	427	29	93	86	0	0.000	0.000	0.000	0.000	0.000	0.000	0.000	0.000	0.000	0.000	0.000	0.000	0.000	0.000	0.040	0.042	0.044	0.053	3.519	0.040	0.544	80	560	100	478	12012	12490	456	10975	11431	Error	Error	-4.651	478	12012	456	10975	97876	990332	2.286	25.581	0	0	0
1	10	3	"A16"	"A16"	7050	45420	100	878	984	378	38	701	701	721	200	27	47	36	0	3360	9020	8745	96	1393	1393	1683	1965	116	50	43	0	0.000	0.000	0.000	0.000	0.000	0.000	0.000	0.000	0.000	0.000	0.000	0.000	0.000	0.000	0.090	0.037	0.056	0.141	7.791	0.037	0.568	80	560	100	177	1967	2144	283	7627	7910	Error	Error	-3.474	177	1967	283	7627	78682	721560	1.315	3.734	0	0	0
1	11	3	"A16"	"A16"	7350	45430	100	1204	1178	421	35	657	657	677	204	30	75	58	0	15030	13769	7923	57	1332	1332	1465	688	46	86	78	0	0.000	0.000	0.000	0.000	0.000	0.000	0.000	0.000	0.000	0.000	0.000	0.000	0.000	0.000	0.040	0.042	0.044	0.051	2.423	0.038	0.601	80	560	100	547	13698	14245	521	12437	12958	Error	Error	-4.646	547	13698	521	12437	94273	1101555	2.456	17.884	0	0	0
1	12	3	"A16"	"A16"	7650	45420	100	1139	1121	449	40	684	684	689	197	28	65	52	0	15708	11713	8970	76	1340	1340	1486	725	48	67	61	0	0.000	0.000	0.000	0.000	0.000	0.000	0.000	0.000	0.000	0.000	0.000	0.000	0.000	0.000	0.032	0.042	0.049	0.070	4.096	0.040	0.611	80	560	100	455	14368	14823	437	10373	10810	Error	Error	-4.981	455	14368	437	10373	89678	937065	2.193	14.106	0	0	0
1	13	3	"A17"	"A17"	7950	45420	100	870	903	317	35	640	640	659	188	28	53	37	0	4738	5776	4686	81	1313	1313	1371	321	23	63	55	0	0.000	0.000	0.000	0.000	0.000	0.000	0.000	0.000	0.000	0.000	0.000	0.000	0.000	0.000	0.067	0.059	0.067	0.138	6.432	0.049	0.299	80	560	100	230	3425	3655	263	4463	4726	Error	Error	-3.896	230	3425	263	4463	72213	462107	1.298	13.723	0	0	0
1	14	3	"A17"	"A17"	8240	45430	100	867	890	269	30	636	636	655	185	28	55	33	0	8569	7646	4686	61	1285	1285	1386	494	35	80	73	0	0.000	0.000	0.000	0.000	0.000	0.000	0.000	0.000	0.000	0.000	0.000	0.000	0.000	0.000	0.032	0.040	0.046	0.045	2.883	0.042	0.458	80	560	100	231	7284	7515	254	6361	6615	Error	Error	-4.979	231	7284	254	6361	71236	611681	1.270	12.672	0	0	0
1	15	3	"A17"	"A17"	8540	45430	100	941	972	308	31	655	655	679	187	27	62	43	0	6920	7116	3891	54	1331	1331	1377	325	23	86	81	0	0.000	0.000	0.000	0.000	0.000	0.000	0.000	0.000	0.000	0.000	0.000	0.000	0.000	0.000	0.051	0.055	0.063	0.065	3.163	0.047	0.362	80	560	100	286	5589	5875	317	5785	6102	Error	Error	-4.289	286	5589	317	5785	77775	569242	1.567	17.658	0	0	0
1	16	3	"A18"	"A18"	8850	45420	100	963	941	295	31	717	717	733	209	28	53	27	0	2021	5486	4695	85	1362	1362	1515	1070	70	46	46	0	0.000	0.000	0.000	0.000	0.000	0.000	0.000	0.000	0.000	0.000	0.000	0.000	0.000	0.000	0.373	0.054	0.075	0.192	6.587	0.045	0.388	80	560	100	246	659	905	224	4124	4348	Error	Error	-1.422	246	659	224	4124	75315	438863	0.995	3.711	0	0	0
1	17	3	"A18"	"A18"	9140	45430	100	932	929	304	32	751	751	765	216	28	41	18	0	7585	7191	3606	50	1422	1422	1511	444	29	87	80	0	0.000	0.000	0.000	0.000	0.000	0.000	0.000	0.000	0.000	0.000	0.000	0.000	0.000	0.000	0.029	0.031	0.041	0.052	3.947	0.038	0.195	80	560	100	181	6163	6344	178	5769	5947	Error	Error	-5.090	181	6163	178	5769	74319	575259	0.759	12.793	0	0	0
1	18	3	"A18"	"A18"	9440	45430	100	1204	1171	321	27	816	816	821	199	24	66	47	0	10173	9960	4557	45	1540	1540	1621	400	24	100	97	0	0.000	0.000	0.000	0.000	0.000	0.000	0.000	0.000	0.000	0.000	0.000	0.000	0.000	0.000	0.045	0.042	0.045	0.043	2.380	0.044	0.448	80	560	100	388	8633	9021	355	8420	8775	Error	Error	-4.476	388	8633	355	8420	93707	796827	1.759	20.848	0	0	0
1	1	4	"A19"	"A19"	4350	45730	100	1175	1170	286	24	993	993	1008	242	24	37	13	0	3516	5221	3894	74	1647	1647	1683	350	20	63	61	0	0.000	0.000	0.000	0.000	0.000	0.000	0.000	0.000	0.000	0.000	0.000	0.000	0.000	0.000	0.097	0.050	0.073	0.147	8.000	0.042	0.188	80	560	100	182	1869	2051	177	3574	3751	Error	Error	-3.360	182	1869	177	3574	93618	417655	0.669	10.109	0	0	0
1	2	4	"A19"	"A19"	4650	45740	100	1162	1203	323	26	970	970	975	221	22	46	26	0	6046	6238	4031	64	1631	1631	1683	385	22	75	71	0	0.000	0.000	0.000	0.000	0.000	0.000	0.000	0.000	0.000	0.000	0.000	0.000	0.000	0.000	0.043	0.051	0.066	0.081	4.301	0.056	0.348	80	560	100	192	4415	4607	233	4607	4840	Error	Error	-4.523	192	4415	233	4607	96277	499028	1.032	11.831	0	0	0
1	3	4	"A19"	"A19"	4940	45740	100	1206	1206	300	24	959	959	974	286	29	46	13	0	8246	8181	4785	58	1593	1593	1698	541	31	81	78	0	0.000	0.000	0.000	0.000	0.000	0.000	0.000	0.000	0.000	0.000	0.000	0.000	0.000	0.000	0.037	0.037	0.047	0.040	4.393	0.038	0.238	80	560	100	247	6653	6900	247	6588	6835	Error	Error	-4.751	247	6653	247	6588	96454	654474	0.811	11.983	0	0	0
1	4	4	"A20"	"A20"	5250	45720	100	1045	1124	379	33	886	886	923	271	29	42	22	0	2106	7532	7182	95	1536	1536	2014	2509	124	45	40	0	0.000	0.000	0.000	0.000	0.000	0.000	0.000	0.000	0.000	0.000	0.000	0.000	0.000	0.000	0.279	0.040	0.051	0.095	5.010	0.044	0.486	80	560	100	159	570	729	238	5996	6234	Error	Error	-1.842	159	570	238	5996	89880	602533	0.742	2.199	0	0	0
1	5	4	"A20"	"A20"	5550	45730	100	1551	1530	405	26	874	874	907	317	34	77	53	0	18009	14962	6356	42	1556	1556	1748	983	56	85	85	0	0.000	0.000	0.000	0.000	0.000	0.000	0.000	0.000	0.000	0.000	0.000	0.000	0.000	0.000	0.041	0.049	0.052	0.055	2.105	0.044	0.590	80	560	100	677	16453	17130	656	13406	14062	Error	Error	-4.603	677	16453	656	13406	122396	1196969	1.965	13.443	0	0	0
1	6	4	"A20"	"A20"	5850	45730	100	1346	1334	437	32	811	811	835	206	24	71	58	0	17280	13074	7734	59	1511	1511	1685	994	58	73	70	0	0.000	0.000	0.000	0.000	0.000	0.000	0.000	0.000	0.000	0.000	0.000	0.000	0.000	0.000	0.034	0.045	0.048	0.059	3.889	0.042	0.627	80	560	100	535	15769	16304	523	11563	12086	Error	Error	-4.881	535	15769	523	11563	106682	1045886	2.422	11.458	0	0	0
1	7	4	"A21"	"A21"	6150	45720	100	977	1038	345	33	801	801	829	237	28	45	26	0	1990	6404	6131	95	1478	1478	2007	2490	124	42	36	0	0.000	0.000	0.000	0.000	0.000	0.000	0.000	0.000	0.000	0.000	0.000	0.000	0.000	0.000	0.344	0.048	0.071	0.144	6.502	0.041	0.494	80	560	100	176	512	688	237	4926	5163	Error	Error	-1.541	176	512	237	4926	83003	512343	0.882	1.766	0	0	0
1	8	4	"A21"	"A21"	6450	45730	100	1242	1268	432	34	766	766	788	205	26	71	58	0	14957	11616	6593	56	1449	1449	1663	1051	63	77	72	0	0.000	0.000	0.000	0.000	0.000	0.000	0.000	0.000	0.000	0.000	0.000	0.000	0.000	0.000	0.035	0.049	0.056	0.074	4.062	0.045	0.589	80	560	100	476	13508	13984	502	10167	10669	Error	Error	-4.827	476	13508	502	10167	101431	929271	2.341	9.470	0	0	0
1	9	4	"A21"	"A21"	6750	45730	100	1287	1183	394	33	712	712	744	211	28	68	57	0	15207	12043	6842	56	1409	1409	1801	1986	110	73	70	0	0.000	0.000	0.000	0.000	0.000	0.000	0.000	0.000	0.000	0.000	0.000	0.000	0.000	0.000	0.042	0.044	0.049	0.058	2.766	0.042	0.639	80	560	100	575	13798	14373	471	10634	11105	Error	Error	-4.585	575	13798	471	10634	94652	963448	2.081	5.157	0	0	0
1	10	4	"A22"	"A22"	7050	45720	100	891	920	341	37	687	687	710	238	33	46	22	0	1883	7848	7638	97	1340	1340	1762	2355	133	45	45	0	0.000	0.000	0.000	0.000	0.000	0.000	0.000	0.000	0.000	0.000	0.000	0.000	0.000	0.000	0.376	0.036	0.057	0.145	6.853	0.036	0.587	80	560	100	204	543	747	233	6508	6741	Error	Error	-1.412	204	543	233	6508	73634	627856	0.882	2.584	0	0	0
1	11	4	"A22"	"A22"	7350	45730	100	1207	1200	404	33	662	662	677	195	28	80	58	0	16492	13721	6866	50	1328	1328	1423	1005	70	81	80	0	0.000	0.000	0.000	0.000	0.000	0.000	0.000	0.000	0.000	0.000	0.000	0.000	0.000	0.000	0.036	0.043	0.045	0.054	3.929	0.042	0.598	80	560	100	545	15164	15709	538	12393	12931	Error	Error	-4.798	545	15164	538	12393	96035	1097692	2.682	12.237	0	0	0
1	12	4	"A22"	"A22"	7650	45730	100	1240	1150	409	35	618	618	642	180	28	76	68	0	17346	13882	7706	55	1277	1277	1372	601	43	83	80	0	0.000	0.000	0.000	0.000	0.000	0.000	0.000	0.000	0.000	0.000	0.000	0.000	0.000	0.000	0.039	0.042	0.044	0.050	2.403	0.043	0.688	80	560	100	622	16069	16691	532	12605	13137	Error	Error	-4.691	622	16069	532	12605	91998	1110565	2.822	20.815	0	0	0
1	13	4	"A23"	"A23"	7950	45720	100	878	910	332	36	625	625	682	594	87	17	0	0	10573	8430	6240	74	1279	1279	1357	633	46	65	60	0	0.000	0.000	0.000	0.000	0.000	0.000	0.000	0.000	0.000	0.000	0.000	0.000	0.000	0.000	0.027	0.040	0.045	0.071	4.078	0.041	0.518	80	560	100	253	9294	9547	285	7151	7436	Error	Error	-5.199	253	9294	285	7151	72829	674396	0.384	11.174	0	0	0
1	14	4	"A23"	"A23"	8240	45730	100	1155	1116	447	40	631	631	640	181	28	68	57	0	14863	11393	7202	63	1294	1294	1515	1088	71	76	70	0	0.000	0.000	0.000	0.000	0.000	0.000	0.000	0.000	0.000	0.000	0.000	0.000	0.000	0.000	0.039	0.048	0.052	0.056	3.472	0.051	0.727	80	560	100	524	13569	14093	485	10099	10584	Error	Error	-4.695	524	13569	485	10099	89295	911421	2.630	9.079	0	0	0
1	15	4	"A23"	"A23"	8540	45730	100	1283	1245	340	27	629	629	637	175	27	91	77	0	16602	15053	4940	32	1313	1313	1483	738	49	96	90	0	0.000	0.000	0.000	0.000	0.000	0.000	0.000	0.000	0.000	0.000	0.000	0.000	0.000	0.000	0.043	0.045	0.047	0.046	1.717	0.044	0.646	80	560	100	654	15289	15943	616	13740	14356	Error	Error	-4.547	654	15289	616	13740	99629	1204253	3.474	18.388	0	0	0
1	16	4	"A24"	"A24"	8850	45710	100	918	943	355	37	671	671	691	203	29	52	32	0	7164	7059	5510	78	1319	1319	1358	384	28	67	61	0	0.000	0.000	0.000	0.000	0.000	0.000	0.000	0.000	0.000	0.000	0.000	0.000	0.000	0.000	0.042	0.047	0.068	0.114	6.328	0.045	0.453	80	560	100	247	5845	6092	272	5740	6012	Error	Error	-4.565	247	5845	272	5740	75429	564705	1.241	14.846	0	0	0
1	17	4	"A24"	"A24"	9140	45720	100	1032	1083	328	30	679	679	684	196	28	70	41	0	11577	10972	5515	50	1365	1365	1462	525	35	95	92	0	0.000	0.000	0.000	0.000	0.000	0.000	0.000	0.000	0.000	0.000	0.000	0.000	0.000	0.000	0.035	0.042	0.041	0.039	2.445	0.045	0.534	80	560	100	353	10212	10565	404	9607	10011	Error	Error	-4.854	353	10212	404	9607	86651	877725	2.036	18.114	0	0	0
1	18	4	"A24"	"A24"	9430	45730	100	971	1058	370	34	770	770	786	212	26	48	33	0	6531	7392	6141	83	1469	1469	1630	695	42	60	55	0	0.000	0.000	0.000	0.000	0.000	0.000	0.000	0.000	0.000	0.000	0.000	0.000	0.000	0.000	0.040	0.049	0.057	0.096	5.009	0.049	0.495	80	560	100	201	5062	5263	288	5923	6211	Error	Error	-4.654	201	5062	288	5923	84670	591384	1.283	8.291	0	0	0
1	1	5	"A25"	"A25"	4350	46030	100	1297	1292	309	23	1003	1003	1032	256	24	55	20	0	3236	6619	5766	87	1674	1674	1862	1551	83	50	47	0	0.000	0.000	0.000	0.000	0.000	0.000	0.000	0.000	0.000	0.000	0.000	0.000	0.000	0.000	0.188	0.058	0.077	0.141	5.135	0.039	0.401	80	560	100	294	1562	1856	289	4945	5234	Error	Error	-2.410	294	1562	289	4945	103385	529516	1.016	3.067	0	0	0
1	2	5	"A25"	"A25"	4660	46030	100	1370	1363	328	24	994	994	1053	717	68	15	0	0	13100	10478	6226	59	1648	1648	1701	425	24	81	73	0	0.000	0.000	0.000	0.000	0.000	0.000	0.000	0.000	0.000	0.000	0.000	0.000	0.000	0.000	0.033	0.042	0.048	0.064	4.550	0.034	0.048	80	560	100	376	11452	11828	369	8830	9199	Error	Error	-4.929	376	11452	369	8830	109004	838226	0.432	20.652	0	0	0
1	3	5	"A25"	"A25"	4960	46030	100	1402	1364	384	28	932	932	943	215	22	67	55	0	12298	11954	6929	57	1622	1622	1758	765	43	78	78	0	0.000	0.000	0.000	0.000	0.000	0.000	0.000	0.000	0.000	0.000	0.000	0.000	0.000	0.000	0.044	0.042	0.046	0.052	3.568	0.040	0.488	80	560	100	470	10676	11146	432	10332	10764	Error	Error	-4.506	470	10676	432	10332	109089	956346	1.958	13.328	0	0	0
1	4	5	"A26"	"A26"	5250	46030	100	1247	1278	393	30	937	937	952	231	24	58	36	0	9080	8877	7019	79	1620	1620	1761	1183	67	61	52	0	0.000	0.000	0.000	0.000	0.000	0.000	0.000	0.000	0.000	0.000	0.000	0.000	0.000	0.000	0.042	0.047	0.065	0.113	5.234	0.043	0.449	80	560	100	310	7460	7770	341	7257	7598	Error	Error	-4.589	310	7460	341	7257	102250	710129	1.411	6.015	0	0	0
1	5	5	"A26"	"A26"	5560	46030	100	1336	1411	389	27	905	905	933	448	48	48	16	0	12950	11639	5370	46	1606	1606	1743	767	44	88	83	0	0.000	0.000	0.000	0.000	0.000	0.000	0.000	0.000	0.000	0.000	0.000	0.000	0.000	0.000	0.038	0.050	0.049	0.055	2.911	0.043	0.451	80	560	100	431	11344	11775	506	10033	10539	Error	Error	-4.718	431	11344	506	10033	112900	931108	1.067	12.902	0	0	0
1	6	5	"A26"	"A26"	5860	46030	100	1319	1297	295	22	827	827	842	204	24	83	57	0	12569	11072	4974	44	1540	1540	1669	650	38	92	87	0	0.000	0.000	0.000	0.000	0.000	0.000	0.000	0.000	0.000	0.000	0.000	0.000	0.000	0.000	0.045	0.049	0.048	0.054	2.348	0.044	0.499	80	560	100	492	11029	11521	470	9532	10002	Error	Error	-4.486	492	11029	470	9532	103752	885737	2.230	14.466	0	0	0
1	7	5	"A27"	"A27"	6150	46030	100	871	910	294	32	772	772	787	220	27	37	15	0	4261	7223	6016	83	1467	1467	1648	1417	85	52	50	0	0.000	0.000	0.000	0.000	0.000	0.000	0.000	0.000	0.000	0.000	0.000	0.000	0.000	0.000	0.035	0.024	0.048	0.104	8.698	0.027	0.305	80	560	100	99	2794	2893	138	5756	5894	Error	Error	-4.819	99	2794	138	5756	72789	577845	0.559	3.934	0	0	0
1	8	5	"A27"	"A27"	6460	46030	100	1160	1184	408	34	728	728	745	205	27	71	55	0	13602	11726	6975	59	1407	1407	1472	755	51	78	76	0	0.000	0.000	0.000	0.000	0.000	0.000	0.000	0.000	0.000	0.000	0.000	0.000	0.000	0.000	0.035	0.044	0.049	0.054	3.023	0.040	0.567	80	560	100	432	12195	12627	456	10319	10775	Error	Error	-4.819	432	12195	456	10319	94728	938044	2.141	13.581	0	0	0
1	9	5	"A27"	"A27"	6760	46030	100	1174	1202	408	33	680	680	687	181	26	78	63	0	14763	13121	5864	44	1360	1360	1445	653	45	92	87	0	0.000	0.000	0.000	0.000	0.000	0.000	0.000	0.000	0.000	0.000	0.000	0.000	0.000	0.000	0.037	0.044	0.044	0.046	2.187	0.041	0.550	80	560	100	494	13403	13897	522	11761	12283	Error	Error	-4.762	494	13403	522	11761	96158	1049681	2.845	17.881	0	0	0
1	10	5	"A28"	"A28"	7050	46020	100	906	984	425	43	638	638	676	226	33	51	40	0	2236	10018	10013	99	1321	1321	1769	2640	149	45	45	0	0.000	0.000	0.000	0.000	0.000	0.000	0.000	0.000	0.000	0.000	0.000	0.000	0.000	0.000	0.293	0.040	0.049	0.151	9.067	0.036	0.646	80	560	100	268	915	1183	346	8697	9043	Error	Error	-1.772	268	915	346	8697	78689	801445	1.363	3.125	0	0	0
1	11	5	"A28"	"A28"	7360	46030	100	1389	1369	399	29	653	653	741	1421	191	2	0	0	20654	18157	7070	38	1339	1339	1573	1604	101	86	85	0	0.000	0.000	0.000	0.000	0.000	0.000	0.000	0.000	0.000	0.000	0.000	0.000	0.000	0.000	0.038	0.043	0.041	0.045	1.744	0.078	0.113	80	560	100	736	19315	20051	716	16818	17534	Error	Error	-4.714	736	19315	716	16818	109480	1452551	0.442	10.339	0	0	0
1	12	5	"A28"	"A28"	7660	46030	100	1394	1319	449	34	615	615	641	189	29	80	75	0	19662	15684	7669	48	1321	1321	1522	981	64	86	83	0	0.000	0.000	0.000	0.000	0.000	0.000	0.000	0.000	0.000	0.000	0.000	0.000	0.000	0.000	0.042	0.049	0.050	0.055	1.878	0.044	0.713	80	560	100	779	18341	19120	704	14363	15067	Error	Error	-4.557	779	18341	704	14363	105497	1254738	3.587	14.436	0	0	0
1	13	5	"A29"	"A29"	7960	46020	100	953	961	356	37	597	597	630	253	40	57	41	0	12809	9672	7543	77	1269	1269	1404	1095	77	61	55	0	0.000	0.000	0.000	0.000	0.000	0.000	0.000	0.000	0.000	0.000	0.000	0.000	0.000	0.000	0.031	0.043	0.049	0.078	5.245	0.040	0.532	80	560	100	356	11540	11896	364	8403	8767	Error	Error	-5.019	356	11540	364	8403	76868	773731	1.308	7.551	0	0	0
1	14	5	"A29"	"A29"	8260	46030	100	1070	1052	363	34	625	625	646	209	32	68	55	0	12895	10876	6345	58	1299	1299	1397	557	39	83	78	0	0.000	0.000	0.000	0.000	0.000	0.000	0.000	0.000	0.000	0.000	0.000	0.000	0.000	0.000	0.038	0.045	0.049	0.055	3.149	0.042	0.551	80	560	100	445	11596	12041	427	9577	10004	Error	Error	-4.704	445	11596	427	9577	84185	870067	1.943	17.018	0	0	0
1	15	5	"A29"	"A29"	8560	46030	100	1146	1162	337	29	651	651	718	728	101	30	0	0	14754	13327	5606	42	1328	1328	1504	1178	78	95	93	0	0.000	0.000	0.000	0.000	0.000	0.000	0.000	0.000	0.000	0.000	0.000	0.000	0.000	0.000	0.037	0.043	0.042	0.042	2.571	0.040	0.533	80	560	100	495	13426	13921	511	11999	12510	Error	Error	-4.761	495	13426	511	11999	92985	1066158	0.610	10.037	0	0	0
1	16	5	"A30"	"A30"	8850	46020	100	890	969	430	44	671	671	686	243	35	45	30	0	9235	8515	6966	81	1333	1333	1408	815	57	63	57	0	0.000	0.000	0.000	0.000	0.000	0.000	0.000	0.000	0.000	0.000	0.000	0.000	0.000	0.000	0.028	0.041	0.055	0.083	5.248	0.042	0.527	80	560	100	219	7902	8121	298	7182	7480	Error	Error	-5.173	219	7902	298	7182	77484	681233	1.165	8.720	0	0	0
1	17	5	"A30"	"A30"	9150	46020	100	1026	1103	451	40	684	684	696	179	25	62	47	0	9643	11304	7952	70	1368	1368	1469	529	36	80	77	0	0.000	0.000	0.000	0.000	0.000	0.000	0.000	0.000	0.000	0.000	0.000	0.000	0.000	0.000	0.041	0.042	0.042	0.053	3.650	0.041	0.541	80	560	100	342	8275	8617	419	9936	10355	Error	Error	-4.597	342	8275	419	9936	88226	904309	2.274	18.592	0	0	0
1	18	5	"A30"	"A30"	9460	46020	100	1154	1250	463	37	766	766	775	198	25	68	48	0	11392	11520	7679	66	1472	1472	1502	259	17	87	85	0	0.000	0.000	0.000	0.000	0.000	0.000	0.000	0.000	0.000	0.000	0.000	0.000	0.000	0.000	0.039	0.048	0.052	0.068	4.815	0.048	0.621	80	560	100	388	9920	10308	484	10048	10532	Error	Error	-4.676	388	9920	484	10048	100017	921616	2.399	38.680	0	0	0
1	1	6	"A31"	"A31"	4350	46330	100	1340	1394	470	33	1069	1069	1084	251	23	53	30	0	3638	8016	6764	84	1705	1705	1943	1587	81	50	47	0	0.000	0.000	0.000	0.000	0.000	0.000	0.000	0.000	0.000	0.000	0.000	0.000	0.000	0.000	0.140	0.051	0.060	0.128	5.081	0.037	0.371	80	560	100	271	1933	2204	325	6311	6636	Error	Error	-2.834	271	1933	325	6311	111481	641250	1.235	3.827	0	0	0
1	2	6	"A31"	"A31"	4660	46330	100	1423	1414	417	29	987	987	1011	237	23	66	47	0	15482	12269	7997	65	1670	1670	1787	586	32	81	70	0	0.000	0.000	0.000	0.000	0.000	0.000	0.000	0.000	0.000	0.000	0.000	0.000	0.000	0.000	0.032	0.040	0.043	0.052	3.374	0.039	0.483	80	560	100	436	13812	14248	427	10599	11026	Error	Error	-4.985	436	13812	427	10599	113127	981536	1.700	17.887	0	0	0
1	3	6	"A31"	"A31"	4960	46330	100	1492	1466	409	27	974	974	994	232	23	70	57	0	16670	13549	7351	54	1688	1688	1777	545	30	83	78	0	0.000	0.000	0.000	0.000	0.000	0.000	0.000	0.000	0.000	0.000	0.000	0.000	0.000	0.000	0.035	0.041	0.046	0.052	3.306	0.041	0.545	80	560	100	518	14982	15500	492	11861	12353	Error	Error	-4.854	518	14982	492	11861	117249	1083908	2.034	21.600	0	0	0
1	4	6	"A32"	"A32"	5260	46330	100	1281	1308	435	33	950	950	974	257	26	55	40	0	13757	11003	7309	66	1636	1636	1679	410	24	86	76	0	0.000	0.000	0.000	0.000	0.000	0.000	0.000	0.000	0.000	0.000	0.000	0.000	0.000	0.000	0.027	0.038	0.041	0.051	3.120	0.042	0.498	80	560	100	331	12121	12452	358	9367	9725	Error	Error	-5.195	331	12121	358	9367	104656	880209	1.300	22.741	0	0	0
1	5	6	"A32"	"A32"	5560	46330	100	1323	1326	357	26	902	902	912	217	23	71	48	0	13760	12296	6316	51	1597	1597	1676	532	31	95	88	0	0.000	0.000	0.000	0.000	0.000	0.000	0.000	0.000	0.000	0.000	0.000	0.000	0.000	0.000	0.035	0.040	0.042	0.042	2.928	0.036	0.453	80	560	100	421	12163	12584	424	10699	11123	Error	Error	-4.853	421	12163	424	10699	106043	983688	1.908	19.962	0	0	0
1	6	6	"A32"	"A32"	5860	46330	100	1196	1197	413	34	788	788	811	211	26	62	46	0	13439	11215	6711	59	1494	1494	1577	578	36	87	81	0	0.000	0.000	0.000	0.000	0.000	0.000	0.000	0.000	0.000	0.000	0.000	0.000	0.000	0.000	0.034	0.042	0.046	0.048	3.024	0.042	0.504	80	560	100	408	11945	12353	409	9721	10130	Error	Error	-4.872	408	11945	409	9721	95747	897204	1.829	16.675	0	0	0
1	7	6	"A33"	"A33"	6160	46330	100	939	952	290	30	720	720	741	206	27	52	30	0	6609	7798	6164	79	1409	1409	1447	319	22	73	68	0	0.000	0.000	0.000	0.000	0.000	0.000	0.000	0.000	0.000	0.000	0.000	0.000	0.000	0.000	0.042	0.036	0.050	0.085	5.695	0.033	0.327	80	560	100	219	5200	5419	232	6389	6621	Error	Error	-4.570	219	5200	232	6389	76195	623854	1.024	19.909	0	0	0
1	8	6	"A33"	"A33"	6450	46340	100	896	877	254	28	717	717	730	205	28	42	13	0	5707	7370	5671	76	1370	1370	1419	335	23	77	71	0	0.000	0.000	0.000	0.000	0.000	0.000	0.000	0.000	0.000	0.000	0.000	0.000	0.000	0.000	0.041	0.027	0.034	0.042	4.053	0.031	0.260	80	560	100	179	4337	4516	160	6000	6160	Error	Error	-4.599	179	4337	160	6000	70162	589622	0.717	17.764	0	0	0
1	9	6	"A33"	"A33"	6760	46340	100	915	947	357	37	690	690	853	2098	245	1	0	0	6381	7546	4595	60	1361	1361	1540	2130	138	80	57	0	0.000	0.000	0.000	0.000	0.000	0.000	0.000	0.000	0.000	0.000	0.000	0.000	0.000	0.000	0.045	0.042	0.046	0.052	3.013	0.830	0.693	80	560	100	225	5020	5245	257	6185	6442	Error	Error	-4.480	225	5020	257	6185	75746	603687	0.045	2.820	0	0	0
1	10	6	"A34"	"A34"	7060	46330	100	1036	1052	342	32	612	612	648	231	35	67	46	0	15599	12524	8659	69	1300	1300	1371	974	71	76	68	0	0.000	0.000	0.000	0.000	0.000	0.000	0.000	0.000	0.000	0.000	0.000	0.000	0.000	0.000	0.030	0.039	0.040	0.064	3.370	0.037	0.653	80	560	100	424	14299	14723	440	11224	11664	Error	Error	-5.076	424	14299	440	11224	84130	1001950	1.749	11.451	0	0	0
1	11	6	"A34"	"A34"	7360	46330	100	1019	1023	332	32	625	625	637	181	28	72	53	0	14271	12202	7057	57	1302	1302	1403	545	38	90	81	0	0.000	0.000	0.000	0.000	0.000	0.000	0.000	0.000	0.000	0.000	0.000	0.000	0.000	0.000	0.030	0.037	0.039	0.041	2.886	0.036	0.580	80	560	100	394	12969	13363	398	10900	11298	Error	Error	-5.041	394	12969	398	10900	81867	976140	2.133	19.815	0	0	0
1	12	6	"A34"	"A34"	7660	46330	100	1004	1038	372	35	606	606	634	188	29	67	53	0	12850	12366	7328	59	1285	1285	1359	535	39	90	87	0	0.000	0.000	0.000	0.000	0.000	0.000	0.000	0.000	0.000	0.000	0.000	0.000	0.000	0.000	0.034	0.039	0.041	0.041	2.519	0.039	0.588	80	560	100	398	11565	11963	432	11081	11513	Error	Error	-4.861	398	11565	432	11081	83030	989286	2.149	20.574	0	0	0
1	13	6	"A35"	"A35"	7960	46320	100	872	916	321	35	620	620	646	210	32	52	33	0	8002	8101	6278	77	1312	1312	1485	968	65	70	63	0	0.000	0.000	0.000	0.000	0.000	0.000	0.000	0.000	0.000	0.000	0.000	0.000	0.000	0.000	0.038	0.044	0.052	0.068	3.575	0.042	0.475	80	560	100	252	6690	6942	296	6789	7085	Error	Error	-4.731	252	6690	296	6789	73241	648104	1.286	6.835	0	0	0
1	14	6	"A35"	"A35"	8270	46330	100	1152	1125	348	30	606	606	629	188	29	81	70	0	12165	11273	4721	41	1345	1345	1511	893	59	92	88	0	0.000	0.000	0.000	0.000	0.000	0.000	0.000	0.000	0.000	0.000	0.000	0.000	0.000	0.000	0.050	0.052	0.055	0.051	1.783	0.050	0.586	80	560	100	546	10820	11366	519	9928	10447	Error	Error	-4.309	546	10820	519	9928	90005	901809	2.638	10.932	0	0	0
1	15	6	"A35"	"A35"	8560	46330	100	1005	994	306	30	646	646	664	210	31	62	40	0	8754	9239	3908	42	1377	1377	1651	1076	65	93	91	0	0.000	0.000	0.000	0.000	0.000	0.000	0.000	0.000	0.000	0.000	0.000	0.000	0.000	0.000	0.049	0.044	0.051	0.036	2.892	0.045	0.444	80	560	100	359	7377	7736	348	7862	8210	Error	Error	-4.361	359	7377	348	7862	79511	739092	1.571	7.052	0	0	0
1	16	6	"A36"	"A36"	8860	46320	100	814	873	322	36	661	661	676	224	33	46	27	0	7699	7302	5593	76	1346	1346	1398	520	37	66	61	0	0.000	0.000	0.000	0.000	0.000	0.000	0.000	0.000	0.000	0.000	0.000	0.000	0.000	0.000	0.024	0.036	0.049	0.079	4.368	0.041	0.323	80	560	100	153	6353	6506	212	5956	6168	Error	Error	-5.376	153	6353	212	5956	69811	584195	0.879	11.354	0	0	0
1	17	6	"A36"	"A36"	9160	46330	100	1095	1132	337	29	689	689	704	189	26	70	55	0	9932	10173	4303	42	1411	1411	1464	415	28	97	95	0	0.000	0.000	0.000	0.000	0.000	0.000	0.000	0.000	0.000	0.000	0.000	0.000	0.000	0.000	0.048	0.051	0.047	0.044	2.157	0.050	0.535	80	560	100	406	8521	8927	443	8762	9205	Error	Error	-4.391	406	8521	443	8762	90569	813808	2.265	20.986	0	0	0
1	18	6	"A36"	"A36"	9460	46330	100	1112	1136	320	28	763	763	774	213	27	65	38	0	9453	10978	5600	51	1467	1467	1549	456	29	97	93	0	0.000	0.000	0.000	0.000	0.000	0.000	0.000	0.000	0.000	0.000	0.000	0.000	0.000	0.000	0.044	0.039	0.045	0.038	2.837	0.040	0.475	80	560	100	349	7986	8335	373	9511	9884	Error	Error	-4.516	349	7986	373	9511	90886	878250	1.700	20.678	0	0	0
1	1	7	"A37"	"A37"	4360	46640	100	1599	1672	452	27	1084	1084	1095	261	23	73	48	0	8810	8990	3095	34	1957	1957	2326	1496	64	96	88	0	0.000	0.000	0.000	0.000	0.000	0.000	0.000	0.000	0.000	0.000	0.000	0.000	0.000	0.000	0.075	0.084	0.077	0.068	3.315	0.058	0.302	80	560	100	515	6853	7368	588	7033	7621	Error	Error	-3.734	515	6853	588	7033	133752	719173	2.211	4.455	0	0	0
1	2	7	"A37"	"A37"	4660	46630	100	1709	1688	429	25	1109	1109	1149	485	42	61	15	0	7977	8505	3159	37	1953	1953	2331	1457	62	93	88	0	0.000	0.000	0.000	0.000	0.000	0.000	0.000	0.000	0.000	0.000	0.000	0.000	0.000	0.000	0.100	0.088	0.094	0.085	2.343	0.061	0.325	80	560	100	600	6024	6624	579	6552	7131	Error	Error	-3.328	600	6024	579	6552	135073	680364	1.111	4.237	0	0	0
1	3	7	"A37"	"A37"	4960	46630	100	1590	1576	405	25	1062	1062	1091	306	28	75	37	0	6273	6773	2405	35	1927	1927	2364	1376	58	95	86	0	0.000	0.000	0.000	0.000	0.000	0.000	0.000	0.000	0.000	0.000	0.000	0.000	0.000	0.000	0.121	0.106	0.119	0.104	2.557	0.082	0.257	80	560	100	528	4346	4874	514	4846	5360	Error	Error	-3.041	528	4346	514	4846	126094	541856	1.585	3.204	0	0	0
1	4	7	"A38"	"A38"	5260	46630	100	1426	1442	375	26	1005	1005	1029	367	35	56	23	0	14271	10895	7078	64	1694	1694	1761	692	39	73	70	0	0.000	0.000	0.000	0.000	0.000	0.000	0.000	0.000	0.000	0.000	0.000	0.000	0.000	0.000	0.033	0.047	0.058	0.073	3.746	0.041	0.485	80	560	100	421	12577	12998	437	9201	9638	Error	Error	-4.901	421	12577	437	9201	115343	871622	1.125	13.199	0	0	0
1	5	7	"A38"	"A38"	5560	46630	100	1480	1481	500	33	890	890	925	257	27	75	57	0	18250	15519	6410	41	1586	1586	1788	1061	59	86	85	0	0.000	0.000	0.000	0.000	0.000	0.000	0.000	0.000	0.000	0.000	0.000	0.000	0.000	0.000	0.035	0.042	0.041	0.046	2.579	0.039	0.417	80	560	100	590	16664	17254	591	13933	14524	Error	Error	-4.820	590	16664	591	13933	118500	1241554	2.163	12.942	0	0	0
1	6	7	"A38"	"A38"	5870	46630	100	1262	1201	325	27	779	779	782	210	26	73	53	0	15657	12932	6407	49	1472	1472	1613	943	58	83	82	0	0.000	0.000	0.000	0.000	0.000	0.000	0.000	0.000	0.000	0.000	0.000	0.000	0.000	0.000	0.034	0.037	0.039	0.054	5.373	0.038	0.519	80	560	100	483	14185	14668	422	11460	11882	Error	Error	-4.876	483	14185	422	11460	96078	1034583	1.995	12.003	0	0	0
1	7	7	"A39"	"A39"	6150	46630	100	843	880	275	31	700	700	731	307	41	26	10	0	5874	6477	5609	86	1382	1382	1476	659	44	62	58	0	0.000	0.000	0.000	0.000	0.000	0.000	0.000	0.000	0.000	0.000	0.000	0.000	0.000	0.000	0.032	0.035	0.051	0.107	9.281	0.035	0.362	80	560	100	143	4492	4635	180	5095	5275	Error	Error	-4.973	143	4492	180	5095	70399	518153	0.485	7.589	0	0	0
1	8	7	"A39"	"A39"	6460	46640	100	849	949	314	33	631	631	806	2206	273	0	0	0	7436	8720	5841	66	1294	1294	1467	2277	155	77	67	0	0.000	0.000	0.000	0.000	0.000	0.000	0.000	0.000	0.000	0.000	0.000	0.000	0.000	0.000	0.035	0.043	0.043	0.049	3.307	0.038	0.438	80	560	100	218	6142	6360	318	7426	7744	Error	Error	-4.816	218	6142	318	7426	75922	697572	0.065	3.185	0	0	0
1	9	7	"A39"	"A39"	6760	46630	100	945	997	381	38	627	627	629	204	32	65	38	0	10138	11072	6492	58	1288	1288	1361	574	42	87	82	0	0.000	0.000	0.000	0.000	0.000	0.000	0.000	0.000	0.000	0.000	0.000	0.000	0.000	0.000	0.036	0.038	0.038	0.038	2.747	0.037	0.458	80	560	100	318	8850	9168	370	9784	10154	Error	Error	-4.799	318	8850	370	9784	79782	885740	1.804	16.918	0	0	0
1	10	7	"A40"	"A40"	7060	46630	100	732	840	381	45	608	608	621	186	29	41	30	0	4025	8187	7506	91	1281	1281	1344	486	36	66	61	0	0.000	0.000	0.000	0.000	0.000	0.000	0.000	0.000	0.000	0.000	0.000	0.000	0.000	0.000	0.045	0.034	0.043	0.090	7.422	0.037	0.511	80	560	100	124	2744	2868	232	6906	7138	Error	Error	-4.468	124	2744	232	6906	67169	654958	1.177	14.080	0	0	0
1	11	7	"A40"	"A40"	7360	46630	100	869	941	305	32	578	578	599	200	33	60	41	0	11151	11767	7438	63	1263	1263	1337	413	30	98	96	0	0.000	0.000	0.000	0.000	0.000	0.000	0.000	0.000	0.000	0.000	0.000	0.000	0.000	0.000	0.029	0.035	0.036	0.037	2.224	0.029	0.319	80	560	100	291	9888	10179	363	10504	10867	Error	Error	-5.087	291	9888	363	10504	75277	941351	1.710	25.254	0	0	0
1	12	7	"A40"	"A40"	7660	46630	100	806	826	334	40	604	604	611	177	28	51	26	0	8135	7975	5864	73	1261	1261	1361	567	41	75	72	0	0.000	0.000	0.000	0.000	0.000	0.000	0.000	0.000	0.000	0.000	0.000	0.000	0.000	0.000	0.029	0.033	0.038	0.051	5.504	0.037	0.433	80	560	100	202	6874	7076	222	6714	6936	Error	Error	-5.089	202	6874	222	6714	66115	638017	1.215	11.665	0	0	0
1	13	7	"A41"	"A41"	7960	46620	100	844	853	286	33	621	621	647	250	38	48	20	0	3738	6914	5939	85	1343	1343	1655	1922	116	51	47	0	0.000	0.000	0.000	0.000	0.000	0.000	0.000	0.000	0.000	0.000	0.000	0.000	0.000	0.000	0.093	0.042	0.043	0.077	6.616	0.041	0.558	80	560	100	223	2395	2618	232	5571	5803	Error	Error	-3.425	223	2395	232	5571	68272	553129	0.824	2.736	0	0	0
1	14	7	"A41"	"A41"	8260	46630	100	1095	1104	405	36	626	626	654	369	56	60	27	0	14855	11853	7154	60	1331	1331	1391	687	49	78	73	0	0.000	0.000	0.000	0.000	0.000	0.000	0.000	0.000	0.000	0.000	0.000	0.000	0.000	0.000	0.035	0.045	0.047	0.056	2.896	0.040	0.541	80	560	100	469	13524	13993	478	10522	11000	Error	Error	-4.850	469	13524	478	10522	88302	948234	1.220	15.229	0	0	0
1	15	7	"A41"	"A41"	8560	46630	100	1272	1262	378	29	637	637	659	188	28	85	76	0	16737	14721	6532	44	1389	1389	1608	917	57	91	87	0	0.000	0.000	0.000	0.000	0.000	0.000	0.000	0.000	0.000	0.000	0.000	0.000	0.000	0.000	0.041	0.047	0.049	0.050	1.982	0.046	0.685	80	560	100	635	15348	15983	625	13332	13957	Error	Error	-4.595	635	15348	625	13332	100974	1177650	3.207	14.300	0	0	0
1	16	7	"A42"	"A42"	8860	46620	100	806	913	315	34	687	687	696	189	27	43	23	0	5140	7140	6551	91	1346	1346	1389	324	23	66	63	0	0.000	0.000	0.000	0.000	0.000	0.000	0.000	0.000	0.000	0.000	0.000	0.000	0.000	0.000	0.031	0.039	0.046	0.061	4.439	0.038	0.393	80	560	100	119	3794	3913	226	5794	6020	Error	Error	-4.995	119	3794	226	5794	73046	571213	1.148	17.750	0	0	0
1	17	7	"A42"	"A42"	9160	46630	100	793	834	240	28	694	694	717	205	28	36	16	0	7511	7804	3360	43	1378	1378	1383	185	13	95	95	0	0.000	0.000	0.000	0.000	0.000	0.000	0.000	0.000	0.000	0.000	0.000	0.000	0.000	0.000	0.016	0.022	0.032	0.031	2.556	0.025	0.151	80	560	100	99	6133	6232	140	6426	6566	Error	Error	-5.953	99	6133	140	6426	66743	624320	0.571	34.708	0	0	0
1	18	7	"A42"	"A42"	9460	46630	100	985	1102	382	34	765	765	787	223	28	50	32	0	7899	9547	5809	60	1471	1471	1488	211	14	100	98	0	0.000	0.000	0.000	0.000	0.000	0.000	0.000	0.000	0.000	0.000	0.000	0.000	0.000	0.000	0.034	0.042	0.040	0.036	3.383	0.043	0.402	80	560	100	220	6428	6648	337	8076	8413	Error	Error	-4.869	220	6428	337	8076	88181	763781	1.413	38.194	0	0	0
1	1	8	"A43"	"A43"	4360	46930	100	1551	1542	397	25	1130	1130	1149	249	21	65	37	0	10646	11055	7714	69	1855	1855	1966	925	47	66	65	0	0.000	0.000	0.000	0.000	0.000	0.000	0.000	0.000	0.000	0.000	0.000	0.000	0.000	0.000	0.048	0.045	0.054	0.078	4.713	0.042	0.516	80	560	100	421	8791	9212	412	9200	9612	Error	Error	-4.384	421	8791	412	9200	123359	884406	1.578	9.826	0	0	0
1	2	8	"A43"	"A43"	4650	46940	100	1426	1510	442	29	1117	1117	1124	263	23	55	36	0	13633	10889	6807	62	1859	1859	2211	2035	92	67	66	0	0.000	0.000	0.000	0.000	0.000	0.000	0.000	0.000	0.000	0.000	0.000	0.000	0.000	0.000	0.026	0.044	0.053	0.069	5.679	0.043	0.541	80	560	100	309	11774	12083	393	9030	9423	Error	Error	-5.252	309	11774	393	9030	120818	871098	1.468	4.264	0	0	0
1	3	8	"A43"	"A43"	4960	46940	100	1567	1550	380	24	1040	1040	1063	246	23	75	51	0	14536	12562	5308	42	1742	1742	1866	952	51	92	88	0	0.000	0.000	0.000	0.000	0.000	0.000	0.000	0.000	0.000	0.000	0.000	0.000	0.000	0.000	0.041	0.047	0.045	0.049	2.296	0.041	0.426	80	560	100	527	12794	13321	510	10820	11330	Error	Error	-4.602	527	12794	510	10820	124039	1004953	1.980	11.235	0	0	0
1	4	8	"A44"	"A44"	5260	46920	100	1290	1280	353	27	929	929	940	228	24	62	37	0	10396	9100	6845	75	1606	1606	1739	1079	62	60	55	0	0.000	0.000	0.000	0.000	0.000	0.000	0.000	0.000	0.000	0.000	0.000	0.000	0.000	0.000	0.041	0.047	0.053	0.093	4.149	0.038	0.437	80	560	100	361	8790	9151	351	7494	7845	Error	Error	-4.606	361	8790	351	7494	102372	727973	1.491	6.822	0	0	0
1	5	8	"A44"	"A44"	5570	46930	100	1274	1293	359	27	786	786	878	1374	156	1	0	0	14866	13152	5173	39	1519	1519	1553	296	19	96	95	0	0.000	0.000	0.000	0.000	0.000	0.000	0.000	0.000	0.000	0.000	0.000	0.000	0.000	0.000	0.037	0.044	0.045	0.042	2.123	0.045	0.517	80	560	100	488	13347	13835	507	11633	12140	Error	Error	-4.773	488	13347	507	11633	103425	1052128	0.302	39.186	0	0	0
1	6	8	"A44"	"A44"	5870	46930	100	1147	1200	363	30	724	724	793	998	125	10	0	0	11241	11295	5316	47	1441	1441	1565	736	47	96	88	0	0.000	0.000	0.000	0.000	0.000	0.000	0.000	0.000	0.000	0.000	0.000	0.000	0.000	0.000	0.043	0.048	0.049	0.040	2.701	0.042	0.460	80	560	100	423	9800	10223	476	9854	10330	Error	Error	-4.534	423	9800	476	9854	96015	903639	0.408	13.220	0	0	0
1	7	8	"A45"	"A45"	6160	46920	100	885	953	390	40	671	671	696	213	30	50	28	0	5971	9256	8147	88	1330	1330	1538	1250	81	55	52	0	0.000	0.000	0.000	0.000	0.000	0.000	0.000	0.000	0.000	0.000	0.000	0.000	0.000	0.000	0.046	0.036	0.046	0.073	4.313	0.034	0.475	80	560	100	214	4641	4855	282	7926	8208	Error	Error	-4.439	214	4641	282	7926	76261	740516	1.207	6.174	0	0	0
1	8	8	"A45"	"A45"	6470	46930	100	997	1004	308	30	624	624	642	188	29	71	48	0	13221	11953	7350	61	1303	1303	1424	596	41	81	75	0	0.000	0.000	0.000	0.000	0.000	0.000	0.000	0.000	0.000	0.000	0.000	0.000	0.000	0.000	0.031	0.036	0.040	0.044	2.764	0.032	0.479	80	560	100	373	11918	12291	380	10650	11030	Error	Error	-4.998	373	11918	380	10650	80348	956210	1.926	17.666	0	0	0
1	9	8	"A45"	"A45"	6770	46930	100	1147	1133	309	27	602	602	633	214	33	88	65	0	14189	13737	6190	45	1286	1286	1345	284	21	98	95	0	0.000	0.000	0.000	0.000	0.000	0.000	0.000	0.000	0.000	0.000	0.000	0.000	0.000	0.000	0.042	0.043	0.042	0.046	2.142	0.038	0.586	80	560	100	545	12903	13448	531	12451	12982	Error	Error	-4.565	545	12903	531	12451	90607	1098951	2.336	43.634	0	0	0
1	10	8	"A47"	"A47"	7060	46930	100	876	923	358	38	582	582	610	194	31	60	45	0	9131	9898	8085	81	1292	1292	1583	1904	120	60	52	0	0.000	0.000	0.000	0.000	0.000	0.000	0.000	0.000	0.000	0.000	0.000	0.000	0.000	0.000	0.038	0.040	0.044	0.063	3.510	0.037	0.593	80	560	100	294	7839	8133	341	8606	8947	Error	Error	-4.737	294	7839	341	8606	73879	791824	1.613	4.367	0	0	0
1	11	8	"A47"	"A47"	7360	46930	100	1109	1041	320	30	603	603	614	184	29	75	60	0	14561	12289	7012	57	1263	1263	1611	1535	95	78	72	0	0.000	0.000	0.000	0.000	0.000	0.000	0.000	0.000	0.000	0.000	0.000	0.000	0.000	0.000	0.038	0.040	0.040	0.048	2.893	0.037	0.592	80	560	100	506	13298	13804	438	11026	11464	Error	Error	-4.716	506	13298	438	11026	83286	983125	2.321	6.956	0	0	0
1	12	8	"A47"	"A47"	7670	46930	100	1183	1157	347	29	604	604	608	178	29	81	70	0	15689	13663	6010	43	1306	1306	1571	1183	75	91	83	0	0.000	0.000	0.000	0.000	0.000	0.000	0.000	0.000	0.000	0.000	0.000	0.000	0.000	0.000	0.040	0.045	0.048	0.047	2.009	0.044	0.705	80	560	100	579	14383	14962	553	12357	12910	Error	Error	-4.635	579	14383	553	12357	92537	1093061	3.084	10.221	0	0	0
1	13	8	"A48"	"A48"	7970	46920	100	704	763	265	34	605	605	634	201	31	33	21	0	5642	4841	3520	72	1265	1265	1770	2581	145	53	40	0	0.000	0.000	0.000	0.000	0.000	0.000	0.000	0.000	0.000	0.000	0.000	0.000	0.000	0.000	0.023	0.044	0.086	0.097	6.045	0.035	0.392	80	560	100	99	4377	4476	158	3576	3734	Error	Error	-5.466	99	4377	158	3576	61059	387284	0.642	1.190	0	0	0
1	14	8	"A48"	"A48"	8270	46930	100	923	958	344	35	632	632	651	202	31	61	38	0	8026	9922	6459	65	1292	1292	1492	1385	92	80	80	0	0.000	0.000	0.000	0.000	0.000	0.000	0.000	0.000	0.000	0.000	0.000	0.000	0.000	0.000	0.043	0.038	0.043	0.045	3.093	0.042	0.582	80	560	100	291	6734	7025	326	8630	8956	Error	Error	-4.532	291	6734	326	8630	76637	793745	1.520	6.087	0	0	0
1	15	8	"A48"	"A48"	8580	46930	100	1041	1063	348	32	660	660	674	189	28	66	50	0	8950	9979	6185	61	1335	1335	1642	1925	117	87	81	0	0.000	0.000	0.000	0.000	0.000	0.000	0.000	0.000	0.000	0.000	0.000	0.000	0.000	0.000	0.050	0.047	0.046	0.053	3.260	0.044	0.655	80	560	100	381	7615	7996	403	8644	9047	Error	Error	-4.321	381	7615	403	8644	85063	798334	2.058	4.331	0	0	0
1	16	8	"A49"	"A49"	8860	46910	100	858	1026	471	45	684	684	696	202	29	48	40	0	7437	8814	7833	88	1346	1346	1449	857	59	55	53	0	0.000	0.000	0.000	0.000	0.000	0.000	0.000	0.000	0.000	0.000	0.000	0.000	0.000	0.000	0.029	0.046	0.071	0.136	5.554	0.043	0.538	80	560	100	174	6091	6265	342	7468	7810	Error	Error	-5.130	174	6091	342	7468	82086	705127	1.634	8.594	0	0	0
1	17	8	"A49"	"A49"	9170	46920	100	1201	1209	397	32	711	711	729	183	25	78	63	0	13099	11736	6323	53	1353	1353	1390	305	21	95	86	0	0.000	0.000	0.000	0.000	0.000	0.000	0.000	0.000	0.000	0.000	0.000	0.000	0.000	0.000	0.042	0.048	0.049	0.057	2.372	0.047	0.603	80	560	100	490	11746	12236	498	10383	10881	Error	Error	-4.583	490	11746	498	10383	96714	938913	2.623	33.921	0	0	0
1	18	8	"A49"	"A49"	9470	46920	100	1216	1179	340	28	806	806	822	229	27	67	42	0	9762	10031	5749	57	1463	1463	1527	388	25	90	80	0	0.000	0.000	0.000	0.000	0.000	0.000	0.000	0.000	0.000	0.000	0.000	0.000	0.000	0.000	0.049	0.044	0.047	0.051	3.055	0.045	0.510	80	560	100	410	8299	8709	373	8568	8941	Error	Error	-4.339	410	8299	373	8568	94324	802519	1.559	21.918	0	0	0
1	1	9	"A50"	"A50"	4360	47220	100	1173	1205	276	22	1164	1164	1180	261	22	18	3	0	2365	3282	1990	60	1772	1772	1821	508	27	52	42	0	0.000	0.000	0.000	0.000	0.000	0.000	0.000	0.000	0.000	0.000	0.000	0.000	0.000	0.000	0.015	0.027	0.164	0.250	6.793	0.016	0.011	80	560	100	9	593	602	41	1510	1551	Error	Error	-6.042	9	593	41	1510	96407	262540	0.096	2.876	0	0	0
1	2	9	"A50"	"A50"	4670	47230	100	1291	1350	748	55	1127	1127	1137	249	21	37	7	0	4824	5612	4124	73	1720	1720	1739	184	10	78	75	0	0.000	0.000	0.000	0.000	0.000	0.000	0.000	0.000	0.000	0.000	0.000	0.000	0.000	0.000	0.053	0.057	0.085	0.103	6.600	0.047	0.082	80	560	100	164	3104	3268	223	3892	4115	Error	Error	-4.242	164	3104	223	3892	107988	448936	0.855	21.049	0	0	0
1	3	9	"A50"	"A50"	4960	47230	100	1320	1329	353	26	1032	1032	1045	222	21	60	33	0	8476	7985	4829	60	1674	1674	1781	619	34	80	72	0	0.000	0.000	0.000	0.000	0.000	0.000	0.000	0.000	0.000	0.000	0.000	0.000	0.000	0.000	0.042	0.047	0.051	0.071	3.612	0.041	0.278	80	560	100	288	6802	7090	297	6311	6608	Error	Error	-4.562	288	6802	297	6311	106336	638764	1.279	10.023	0	0	0
1	4	9	"A51"	"A51"	5260	47220	100	1073	1113	336	30	889	889	914	243	26	45	20	0	2463	7163	6366	88	1544	1544	1828	1700	92	46	45	0	0.000	0.000	0.000	0.000	0.000	0.000	0.000	0.000	0.000	0.000	0.000	0.000	0.000	0.000	0.200	0.040	0.065	0.121	7.154	0.037	0.388	80	560	100	184	919	1103	224	5619	5843	Error	Error	-2.320	184	919	224	5619	89057	573003	0.819	3.138	0	0	0
1	5	9	"A51"	"A51"	5560	47230	100	1083	1107	361	32	717	717	756	213	28	68	45	0	15421	11720	6924	59	1435	1435	1714	1821	106	78	68	0	0.000	0.000	0.000	0.000	0.000	0.000	0.000	0.000	0.000	0.000	0.000	0.000	0.000	0.000	0.026	0.038	0.043	0.053	3.304	0.036	0.529	80	560	100	366	13986	14352	390	10285	10675	Error	Error	-5.256	366	13986	390	10285	88530	937628	1.648	5.495	0	0	0
1	6	9	"A51"	"A51"	5870	47230	100	984	1021	359	35	664	664	682	190	27	63	45	0	13042	10567	6977	66	1357	1357	1462	687	46	76	72	0	0.000	0.000	0.000	0.000	0.000	0.000	0.000	0.000	0.000	0.000	0.000	0.000	0.000	0.000	0.027	0.039	0.042	0.054	3.529	0.039	0.532	80	560	100	320	11685	12005	357	9210	9567	Error	Error	-5.190	320	11685	357	9210	81684	845384	1.784	13.253	0	0	0
1	7	9	"A52"	"A52"	6170	47220	100	861	902	383	42	637	637	653	236	36	47	27	0	2972	5351	4595	85	1333	1333	1583	1358	85	51	43	0	0.000	0.000	0.000	0.000	0.000	0.000	0.000	0.000	0.000	0.000	0.000	0.000	0.000	0.000	0.137	0.066	0.097	0.177	5.768	0.054	0.485	80	560	100	224	1639	1863	265	4018	4283	Error	Error	-2.871	224	1639	265	4018	72148	428056	1.055	2.775	0	0	0
1	8	9	"A52"	"A52"	6480	47220	100	1016	978	322	32	617	617	630	181	28	72	53	0	7293	6923	3838	55	1378	1378	1600	919	57	78	71	0	0.000	0.000	0.000	0.000	0.000	0.000	0.000	0.000	0.000	0.000	0.000	0.000	0.000	0.000	0.067	0.065	0.069	0.084	2.507	0.057	0.509	80	560	100	399	5915	6314	361	5545	5906	Error	Error	-3.890	399	5915	361	5545	78256	553840	1.923	5.792	0	0	0
1	9	9	"A52"	"A52"	6780	47230	100	997	987	330	33	578	578	628	509	81	33	2	0	9653	8899	3974	44	1348	1348	1615	1191	73	91	81	0	0.000	0.000	0.000	0.000	0.000	0.000	0.000	0.000	0.000	0.000	0.000	0.000	0.000	0.000	0.050	0.054	0.050	0.052	2.577	0.049	0.474	80	560	100	419	8305	8724	409	7551	7960	Error	Error	-4.309	419	8305	409	7551	78971	711907	0.705	6.116	0	0	0
1	10	9	"A53"	"A53"	7070	47230	100	974	1008	419	41	601	601	621	200	32	61	47	0	12185	10306	7090	68	1316	1316	1477	985	66	73	65	0	0.000	0.000	0.000	0.000	0.000	0.000	0.000	0.000	0.000	0.000	0.000	0.000	0.000	0.000	0.034	0.045	0.054	0.060	3.006	0.044	0.546	80	560	100	373	10869	11242	407	8990	9397	Error	Error	-4.865	373	10869	407	8990	80676	824491	1.935	8.963	0	0	0
1	11	9	"A53"	"A53"	7380	47230	100	1196	1233	443	35	587	587	602	180	29	92	78	0	15723	13760	5887	42	1313	1313	1438	672	46	95	91	0	0.000	0.000	0.000	0.000	0.000	0.000	0.000	0.000	0.000	0.000	0.000	0.000	0.000	0.000	0.042	0.052	0.048	0.057	2.281	0.045	0.524	80	560	100	609	14410	15019	646	12447	13093	Error	Error	-4.564	609	14410	646	12447	98625	1100777	3.506	18.336	0	0	0
1	12	9	"A53"	"A53"	7680	47230	100	1077	1061	320	30	590	590	610	194	31	80	62	0	12750	10758	5531	51	1275	1275	1408	664	47	85	80	0	0.000	0.000	0.000	0.000	0.000	0.000	0.000	0.000	0.000	0.000	0.000	0.000	0.000	0.000	0.042	0.050	0.053	0.066	3.294	0.046	0.590	80	560	100	487	11475	11962	471	9483	9954	Error	Error	-4.558	487	11475	471	9483	84845	860612	2.325	14.081	0	0	0
1	13	9	"A54"	"A54"	7970	47220	100	770	821	331	40	600	600	616	190	30	47	32	0	1815	4583	4169	90	1230	1230	1449	1121	77	42	41	0	0.000	0.000	0.000	0.000	0.000	0.000	0.000	0.000	0.000	0.000	0.000	0.000	0.000	0.000	0.291	0.066	0.105	0.180	6.137	0.050	0.375	80	560	100	170	585	755	221	3353	3574	Error	Error	-1.783	170	585	221	3353	65687	366648	1.079	2.796	0	0	0
1	14	9	"A54"	"A54"	8270	47240	100	1105	1143	385	33	630	630	646	190	29	81	60	0	8916	8845	4814	54	1278	1278	1453	832	57	83	81	0	0.000	0.000	0.000	0.000	0.000	0.000	0.000	0.000	0.000	0.000	0.000	0.000	0.000	0.000	0.062	0.068	0.071	0.083	2.878	0.054	0.516	80	560	100	475	7638	8113	513	7567	8080	Error	Error	-4.007	475	7638	513	7567	91448	707585	2.616	8.885	0	0	0
1	15	9	"A54"	"A54"	8570	47230	100	1156	1164	338	29	668	668	684	191	27	80	60	0	8897	9165	4337	47	1321	1321	1510	851	56	91	88	0	0.000	0.000	0.000	0.000	0.000	0.000	0.000	0.000	0.000	0.000	0.000	0.000	0.000	0.000	0.064	0.063	0.060	0.060	2.634	0.050	0.491	80	560	100	488	7576	8064	496	7844	8340	Error	Error	-3.956	488	7576	496	7844	93084	733204	2.513	8.995	0	0	0
1	16	9	"A55"	"A55"	8870	47220	100	911	947	343	36	684	684	688	208	30	52	32	0	6065	7462	5735	76	1310	1310	1335	269	20	78	73	0	0.000	0.000	0.000	0.000	0.000	0.000	0.000	0.000	0.000	0.000	0.000	0.000	0.000	0.000	0.048	0.043	0.052	0.082	4.537	0.044	0.440	80	560	100	227	4755	4982	263	6152	6415	Error	Error	-4.389	227	4755	263	6152	75770	596942	1.245	22.777	0	0	0
1	17	9	"A55"	"A55"	9170	47230	100	1101	1178	403	34	725	725	744	218	29	71	43	0	8909	9899	5967	60	1356	1356	1374	194	14	98	95	0	0.000	0.000	0.000	0.000	0.000	0.000	0.000	0.000	0.000	0.000	0.000	0.000	0.000	0.000	0.050	0.053	0.056	0.062	2.279	0.050	0.481	80	560	100	376	7553	7929	453	8543	8996	Error	Error	-4.328	376	7553	453	8543	94225	791881	1.991	43.943	0	0	0
1	18	9	"A55"	"A55"	9460	47220	100	865	928	310	33	799	799	815	206	25	35	12	0	3594	4485	3312	73	1429	1429	1451	213	14	72	62	0	0.000	0.000	0.000	0.000	0.000	0.000	0.000	0.000	0.000	0.000	0.000	0.000	0.000	0.000	0.030	0.042	0.078	0.114	5.501	0.054	0.213	80	560	100	66	2165	2231	129	3056	3185	Error	Error	-5.036	66	2165	129	3056	74274	358795	0.549	14.244	0	0	0
1	1	10	"A56"	"A56"	4370	47530	100	1370	1389	326	23	1193	1193	1204	253	21	41	15	0	6597	6574	3858	58	1800	1800	1848	425	22	76	71	0	0.000	0.000	0.000	0.000	0.000	0.000	0.000	0.000	0.000	0.000	0.000	0.000	0.000	0.000	0.037	0.041	0.060	0.073	4.277	0.039	0.184	80	560	100	177	4797	4974	196	4774	4970	Error	Error	-4.760	177	4797	196	4774	111108	525889	0.731	11.120	0	0	0
1	2	10	"A56"	"A56"	4670	47530	100	1519	1534	408	26	1167	1167	1184	286	24	53	28	0	8157	7302	4712	64	1839	1839	2041	1014	49	67	60	0	0.000	0.000	0.000	0.000	0.000	0.000	0.000	0.000	0.000	0.000	0.000	0.000	0.000	0.000	0.056	0.067	0.084	0.105	4.015	0.047	0.219	80	560	100	352	6318	6670	367	5463	5830	Error	Error	-4.166	352	6318	367	5463	122750	584198	1.224	5.188	0	0	0
1	3	10	"A56"	"A56"	4970	47540	100	1621	1616	396	24	1075	1075	1090	261	23	75	53	0	8275	8164	2634	32	1843	1843	2162	1211	56	96	87	0	0.000	0.000	0.000	0.000	0.000	0.000	0.000	0.000	0.000	0.000	0.000	0.000	0.000	0.000	0.085	0.086	0.097	0.079	2.352	0.063	0.280	80	560	100	546	6432	6978	541	6321	6862	Error	Error	-3.558	546	6432	541	6321	129275	653119	2.015	4.956	0	0	0
1	4	10	"A57"	"A57"	5270	47530	100	1014	1056	333	31	857	857	869	244	28	37	17	0	2893	7564	6891	91	1508	1508	1745	1820	104	48	46	0	0.000	0.000	0.000	0.000	0.000	0.000	0.000	0.000	0.000	0.000	0.000	0.000	0.000	0.000	0.113	0.033	0.069	0.099	5.998	0.035	0.455	80	560	100	157	1385	1542	199	6056	6255	Error	Error	-3.141	157	1385	199	6056	84474	605123	0.766	3.197	0	0	0
1	5	10	"A57"	"A57"	5570	47540	100	1143	1115	360	32	704	704	725	198	27	70	56	0	17386	12679	8172	64	1372	1372	1558	869	55	76	73	0	0.000	0.000	0.000	0.000	0.000	0.000	0.000	0.000	0.000	0.000	0.000	0.000	0.000	0.000	0.027	0.036	0.039	0.051	3.700	0.034	0.451	80	560	100	439	16014	16453	411	11307	11718	Error	Error	-5.189	439	16014	411	11307	89236	1014337	1.970	12.797	0	0	0
1	6	10	"A57"	"A57"	5880	47530	100	970	1020	381	37	655	655	671	197	29	60	42	0	14778	11119	8408	75	1310	1310	1470	751	51	68	66	0	0.000	0.000	0.000	0.000	0.000	0.000	0.000	0.000	0.000	0.000	0.000	0.000	0.000	0.000	0.023	0.037	0.042	0.054	4.058	0.035	0.520	80	560	100	315	13468	13783	365	9809	10174	Error	Error	-5.418	315	13468	365	9809	81602	889547	1.772	12.848	0	0	0
1	7	10	"A58"	"A58"	6170	47530	100	901	928	411	44	620	620	632	199	31	52	40	0	3995	8841	7788	88	1311	1311	1515	1425	94	56	48	0	0.000	0.000	0.000	0.000	0.000	0.000	0.000	0.000	0.000	0.000	0.000	0.000	0.000	0.000	0.105	0.041	0.058	0.102	5.016	0.037	0.461	80	560	100	281	2684	2965	308	7530	7838	Error	Error	-3.256	281	2684	308	7530	74265	707254	1.487	5.141	0	0	0
1	8	10	"A58"	"A58"	6490	47530	100	978	1049	433	41	609	609	628	206	32	70	41	0	10687	11151	8313	74	1308	1308	1385	481	34	85	80	0	0.000	0.000	0.000	0.000	0.000	0.000	0.000	0.000	0.000	0.000	0.000	0.000	0.000	0.000	0.039	0.045	0.051	0.068	3.329	0.041	0.562	80	560	100	369	9379	9748	440	9843	10283	Error	Error	-4.668	369	9379	440	9843	83895	892103	2.044	20.304	0	0	0
1	9	10	"A58"	"A58"	6780	47530	100	1233	1199	491	40	593	593	613	200	32	72	65	0	18094	14806	9010	60	1311	1311	1439	671	46	87	78	0	0.000	0.000	0.000	0.000	0.000	0.000	0.000	0.000	0.000	0.000	0.000	0.000	0.000	0.000	0.038	0.045	0.047	0.049	2.500	0.042	0.627	80	560	100	640	16783	17423	606	13495	14101	Error	Error	-4.713	640	16783	606	13495	95937	1184465	2.930	19.921	0	0	0
1	10	10	"A59"	"A59"	7070	47530	100	990	981	332	33	603	603	632	213	33	67	46	0	9929	8923	6542	73	1359	1359	1723	1749	101	62	57	0	0.000	0.000	0.000	0.000	0.000	0.000	0.000	0.000	0.000	0.000	0.000	0.000	0.000	0.000	0.045	0.050	0.058	0.085	3.837	0.044	0.553	80	560	100	387	8570	8957	378	7564	7942	Error	Error	-4.469	387	8570	378	7564	78508	713834	1.638	4.117	0	0	0
1	11	10	"A59"	"A59"	7380	47530	100	1087	1092	341	31	610	610	633	234	36	75	53	0	14468	12863	5299	41	1358	1358	1684	1663	98	91	87	0	0.000	0.000	0.000	0.000	0.000	0.000	0.000	0.000	0.000	0.000	0.000	0.000	0.000	0.000	0.036	0.042	0.040	0.042	2.038	0.041	0.521	80	560	100	477	13110	13587	482	11505	11987	Error	Error	-4.781	477	13110	482	11505	87394	1029038	1.962	6.722	0	0	0
1	12	10	"A59"	"A59"	7680	47530	100	1086	1070	287	26	607	607	619	196	31	82	60	0	14028	12354	5610	45	1288	1288	1433	629	43	95	88	0	0.000	0.000	0.000	0.000	0.000	0.000	0.000	0.000	0.000	0.000	0.000	0.000	0.000	0.000	0.038	0.042	0.039	0.044	2.440	0.039	0.557	80	560	100	479	12740	13219	463	11066	11529	Error	Error	-4.733	479	12740	463	11066	85615	988333	2.301	17.362	0	0	0
1	13	10	"A60"	"A60"	7980	47530	100	829	843	280	33	612	612	633	209	33	52	21	0	4444	6416	5227	81	1233	1233	1276	331	25	73	70	0	0.000	0.000	0.000	0.000	0.000	0.000	0.000	0.000	0.000	0.000	0.000	0.000	0.000	0.000	0.068	0.045	0.056	0.079	4.293	0.042	0.361	80	560	100	217	3211	3428	231	5183	5414	Error	Error	-3.887	217	3211	231	5183	67444	513255	1.005	15.529	0	0	0
1	14	10	"A60"	"A60"	8270	47540	100	847	907	336	37	629	629	649	195	30	55	28	0	6015	8081	6211	76	1259	1259	1310	268	20	86	77	0	0.000	0.000	0.000	0.000	0.000	0.000	0.000	0.000	0.000	0.000	0.000	0.000	0.000	0.000	0.046	0.041	0.045	0.048	4.119	0.041	0.399	80	560	100	218	4756	4974	278	6822	7100	Error	Error	-4.447	218	4756	278	6822	72571	646501	1.323	25.265	0	0	0
1	15	10	"A60"	"A60"	8570	47540	100	902	924	334	36	665	665	677	191	28	55	32	0	5855	7389	4750	64	1291	1291	1325	218	16	93	88	0	0.000	0.000	0.000	0.000	0.000	0.000	0.000	0.000	0.000	0.000	0.000	0.000	0.000	0.000	0.052	0.042	0.050	0.053	3.572	0.044	0.409	80	560	100	237	4564	4801	259	6098	6357	Error	Error	-4.267	237	4564	259	6098	73954	591083	1.293	27.817	0	0	0
1	16	10	"A61"	"A61"	8870	47530	100	1050	1083	400	36	700	700	716	220	30	58	45	0	13003	9754	7205	73	1329	1329	1432	1016	70	62	60	0	0.000	0.000	0.000	0.000	0.000	0.000	0.000	0.000	0.000	0.000	0.000	0.000	0.000	0.000	0.030	0.045	0.052	0.093	5.433	0.052	0.265	80	560	100	350	11674	12024	383	8425	8808	Error	Error	-5.060	350	11674	383	8425	86663	780335	1.668	8.191	0	0	0
1	17	10	"A61"	"A61"	9170	47520	100	1300	1316	360	27	813	813	975	2385	244	0	0	0	14339	10944	7266	66	1412	1412	1742	2163	124	63	62	0	0.000	0.000	0.000	0.000	0.000	0.000	0.000	0.000	0.000	0.000	0.000	0.000	0.000	0.000	0.038	0.053	0.055	0.084	3.895	0.043	0.414	80	560	100	487	12927	13414	503	9532	10035	Error	Error	-4.730	487	12927	503	9532	105270	875481	0.143	4.254	0	0	0
1	18	10	"A61"	"A61"	9470	47530	100	1302	1265	385	30	794	794	800	216	27	72	58	0	13682	11677	6406	54	1419	1419	1513	626	41	85	77	0	0.000	0.000	0.000	0.000	0.000	0.000	0.000	0.000	0.000	0.000	0.000	0.000	0.000	0.000	0.041	0.046	0.048	0.060	2.912	0.046	0.576	80	560	100	508	12263	12771	471	10258	10729	Error	Error	-4.593	508	12263	471	10258	101236	934199	2.153	16.236	0	0	0
1	1	11	"A62"	"A62"	4370	47830	100	1471	1522	380	24	1290	1290	1308	280	21	41	21	0	5890	8141	6165	75	1876	1876	1914	407	21	66	60	0	0.000	0.000	0.000	0.000	0.000	0.000	0.000	0.000	0.000	0.000	0.000	0.000	0.000	0.000	0.045	0.037	0.050	0.110	9.254	0.040	0.274	80	560	100	181	4014	4195	232	6265	6497	Error	Error	-4.471	181	4014	232	6265	121784	651265	0.764	15.300	0	0	0
1	2	11	"A62"	"A62"	4680	47840	100	1254	1305	349	26	1174	1174	1192	267	22	31	15	0	8579	8506	5137	60	1786	1786	1917	731	38	76	76	0	0.000	0.000	0.000	0.000	0.000	0.000	0.000	0.000	0.000	0.000	0.000	0.000	0.000	0.000	0.012	0.019	0.035	0.051	6.781	0.027	0.138	80	560	100	80	6793	6873	131	6720	6851	Error	Error	-6.408	80	6793	131	6720	104404	680501	0.423	9.014	0	0	0
1	3	11	"A62"	"A62"	4970	47840	100	1423	1436	378	26	1001	1001	1015	244	24	62	45	0	14925	11988	6975	58	1641	1641	1865	1253	67	77	77	0	0.000	0.000	0.000	0.000	0.000	0.000	0.000	0.000	0.000	0.000	0.000	0.000	0.000	0.000	0.032	0.042	0.040	0.046	3.393	0.036	0.425	80	560	100	422	13284	13706	435	10347	10782	Error	Error	-4.976	422	13284	435	10347	114863	959013	1.725	8.079	0	0	0
1	4	11	"A63"	"A63"	5270	47830	100	1358	1342	469	34	796	796	819	219	26	71	53	0	18505	13069	10170	77	1434	1434	1570	1352	86	62	56	0	0.000	0.000	0.000	0.000	0.000	0.000	0.000	0.000	0.000	0.000	0.000	0.000	0.000	0.000	0.033	0.047	0.051	0.093	4.621	0.039	0.627	80	560	100	562	17071	17633	546	11635	12181	Error	Error	-4.925	562	17071	546	11635	107358	1045533	2.388	8.505	0	0	0
1	5	11	"A63"	"A63"	5570	47840	100	1211	1244	438	35	728	728	742	211	28	73	60	0	19590	14466	8972	62	1388	1388	1888	2355	124	76	68	0	0.000	0.000	0.000	0.000	0.000	0.000	0.000	0.000	0.000	0.000	0.000	0.000	0.000	0.000	0.027	0.039	0.042	0.049	2.878	0.036	0.622	80	560	100	483	18202	18685	516	13078	13594	Error	Error	-5.236	483	18202	516	13078	99543	1157277	2.379	5.341	0	0	0
1	6	11	"A63"	"A63"	5880	47840	100	1155	1187	433	36	650	650	669	200	29	76	61	0	20326	15576	9419	60	1298	1298	1573	1522	96	77	75	0	0.000	0.000	0.000	0.000	0.000	0.000	0.000	0.000	0.000	0.000	0.000	0.000	0.000	0.000	0.027	0.038	0.041	0.051	3.444	0.035	0.616	80	560	100	505	19028	19533	537	14278	14815	Error	Error	-5.236	505	19028	537	14278	94982	1246075	2.590	9.200	0	0	0
1	7	11	"A64"	"A64"	6180	47830	100	992	1033	423	40	612	612	632	182	28	67	53	0	13602	10531	6983	66	1280	1280	1380	607	43	78	72	0	0.000	0.000	0.000	0.000	0.000	0.000	0.000	0.000	0.000	0.000	0.000	0.000	0.000	0.000	0.031	0.046	0.046	0.049	3.052	0.043	0.532	80	560	100	380	12322	12702	421	9251	9672	Error	Error	-5.019	380	12322	421	9251	82654	842473	2.203	15.076	0	0	0
1	8	11	"A64"	"A64"	6490	47830	100	1057	1055	422	40	580	580	610	192	31	71	56	0	10708	10145	6585	64	1314	1314	1504	837	55	77	72	0	0.000	0.000	0.000	0.000	0.000	0.000	0.000	0.000	0.000	0.000	0.000	0.000	0.000	0.000	0.051	0.054	0.062	0.074	2.657	0.046	0.531	80	560	100	477	9394	9871	475	8831	9306	Error	Error	-4.300	477	9394	475	8831	84424	811622	2.318	10.324	0	0	0
1	9	11	"A64"	"A64"	6790	47830	100	1098	1105	364	32	612	612	628	203	32	73	62	0	14520	12642	6262	49	1289	1289	1423	627	44	87	85	0	0.000	0.000	0.000	0.000	0.000	0.000	0.000	0.000	0.000	0.000	0.000	0.000	0.000	0.000	0.037	0.043	0.046	0.050	2.847	0.042	0.566	80	560	100	486	13231	13717	493	11353	11846	Error	Error	-4.767	486	13231	493	11353	88371	1011399	2.350	17.893	0	0	0
1	10	11	"A65"	"A65"	7080	47830	100	1035	1057	463	43	597	597	614	197	32	67	55	0	17446	11805	8646	73	1275	1275	1438	1272	88	65	62	0	0.000	0.000	0.000	0.000	0.000	0.000	0.000	0.000	0.000	0.000	0.000	0.000	0.000	0.000	0.027	0.044	0.044	0.075	5.414	0.041	0.643	80	560	100	438	16171	16609	460	10530	10990	Error	Error	-5.206	438	16171	460	10530	84520	944386	2.249	8.150	0	0	0
1	11	11	"A65"	"A65"	7380	47840	100	1379	1328	453	34	613	613	634	208	32	85	75	0	19394	16952	7837	46	1275	1275	1433	722	50	93	88	0	0.000	0.000	0.000	0.000	0.000	0.000	0.000	0.000	0.000	0.000	0.000	0.000	0.000	0.000	0.042	0.046	0.047	0.048	1.755	0.045	0.679	80	560	100	766	18119	18885	715	15677	16392	Error	Error	-4.564	766	18119	715	15677	106225	1356166	3.337	21.494	0	0	0
1	12	11	"A65"	"A65"	7690	47830	100	1206	1186	400	33	608	608	614	186	30	81	67	0	19195	15669	7589	48	1249	1249	1382	660	47	88	85	0	0.000	0.000	0.000	0.000	0.000	0.000	0.000	0.000	0.000	0.000	0.000	0.000	0.000	0.000	0.033	0.040	0.043	0.045	2.306	0.038	0.626	80	560	100	598	17946	18544	578	14420	14998	Error	Error	-4.907	598	17946	578	14420	94907	1253516	3.075	21.647	0	0	0
1	13	11	"A66"	"A66"	7980	47830	100	1108	1050	420	40	628	628	651	202	31	60	52	0	17051	11986	8852	73	1257	1257	1363	1090	79	66	61	0	0.000	0.000	0.000	0.000	0.000	0.000	0.000	0.000	0.000	0.000	0.000	0.000	0.000	0.000	0.030	0.039	0.044	0.064	3.340	0.039	0.630	80	560	100	480	15794	16274	422	10729	11151	Error	Error	-5.040	480	15794	422	10729	83977	958894	1.975	9.746	0	0	0
1	14	11	"A66"	"A66"	8290	47830	100	969	995	350	35	641	641	654	201	30	60	38	0	11608	10789	5309	49	1252	1252	1325	455	34	87	85	0	0.000	0.000	0.000	0.000	0.000	0.000	0.000	0.000	0.000	0.000	0.000	0.000	0.000	0.000	0.032	0.037	0.038	0.042	4.187	0.037	0.434	80	560	100	328	10356	10684	354	9537	9891	Error	Error	-4.981	328	10356	354	9537	79583	863087	1.697	20.800	0	0	0
1	15	11	"A66"	"A66"	8570	47840	100	1328	1270	370	29	682	682	710	486	68	62	16	0	16632	14094	6502	46	1283	1283	1588	1367	86	90	82	0	0.000	0.000	0.000	0.000	0.000	0.000	0.000	0.000	0.000	0.000	0.000	0.000	0.000	0.000	0.042	0.046	0.047	0.048	2.116	0.044	0.666	80	560	100	646	15349	15995	588	12811	13399	Error	Error	-4.570	646	15349	588	12811	101615	1127524	1.152	9.149	0	0	0
1	16	11	"A67"	"A67"	8880	47820	100	962	965	305	31	745	745	759	208	27	52	27	0	6736	6432	4495	69	1342	1342	1381	373	27	73	68	0	0.000	0.000	0.000	0.000	0.000	0.000	0.000	0.000	0.000	0.000	0.000	0.000	0.000	0.000	0.040	0.043	0.062	0.104	6.322	0.038	0.239	80	560	100	217	5394	5611	220	5090	5310	Error	Error	-4.636	217	5394	220	5090	77239	514570	0.990	13.542	0	0	0
1	17	11	"A67"	"A67"	9170	47840	100	1290	1303	383	29	801	801	828	218	26	75	55	0	11572	10761	5382	50	1387	1387	1522	661	43	93	88	0	0.000	0.000	0.000	0.000	0.000	0.000	0.000	0.000	0.000	0.000	0.000	0.000	0.000	0.000	0.048	0.054	0.052	0.053	2.203	0.051	0.554	80	560	100	489	10185	10674	502	9374	9876	Error	Error	-4.380	489	10185	502	9374	104267	860897	2.179	13.977	0	0	0
1	18	11	"A67"	"A67"	9470	47840	100	1038	1084	303	27	841	841	862	218	25	47	26	0	6590	6635	3546	53	1460	1460	1559	520	33	82	81	0	0.000	0.000	0.000	0.000	0.000	0.000	0.000	0.000	0.000	0.000	0.000	0.000	0.000	0.000	0.038	0.047	0.059	0.066	4.679	0.048	0.309	80	560	100	197	5130	5327	243	5175	5418	Error	Error	-4.703	197	5130	243	5175	86712	530796	1.018	9.762	0	0	0
1	1	12	"A68"	"A68"	4380	48140	100	1618	1635	421	25	1326	1326	1346	283	21	52	23	0	8927	8970	6011	67	1917	1917	1947	374	19	76	72	0	0.000	0.000	0.000	0.000	0.000	0.000	0.000	0.000	0.000	0.000	0.000	0.000	0.000	0.000	0.042	0.044	0.058	0.091	5.113	0.044	0.288	80	560	100	292	7010	7302	309	7053	7362	Error	Error	-4.585	292	7010	309	7053	130802	717605	1.021	18.778	0	0	0
1	2	12	"A68"	"A68"	4680	48140	100	1544	1575	361	22	1210	1210	1338	1807	135	0	0	0	11720	10272	6032	58	1840	1840	2006	1439	71	72	70	0	0.000	0.000	0.000	0.000	0.000	0.000	0.000	0.000	0.000	0.000	0.000	0.000	0.000	0.000	0.034	0.043	0.046	0.060	3.343	0.039	0.308	80	560	100	334	9880	10214	365	8432	8797	Error	Error	-4.887	334	9880	365	8432	126026	821784	0.131	5.744	0	0	0
1	3	12	"A68"	"A68"	4990	48140	100	1330	1351	305	22	959	959	986	250	25	65	36	0	15108	12563	5632	44	1602	1602	1694	629	37	92	86	0	0.000	0.000	0.000	0.000	0.000	0.000	0.000	0.000	0.000	0.000	0.000	0.000	0.000	0.000	0.027	0.036	0.041	0.044	2.898	0.033	0.362	80	560	100	371	13506	13877	392	10961	11353	Error	Error	-5.186	371	13506	392	10961	108104	1005027	1.460	17.280	0	0	0
1	4	12	"A69"	"A69"	5270	48130	100	1265	1247	431	34	816	816	857	367	42	56	27	0	11408	12040	9788	81	1471	1471	1761	2040	115	58	56	0	0.000	0.000	0.000	0.000	0.000	0.000	0.000	0.000	0.000	0.000	0.000	0.000	0.000	0.000	0.045	0.041	0.049	0.078	4.600	0.036	0.582	80	560	100	449	9937	10386	431	10569	11000	Error	Error	-4.468	449	9937	431	10569	99721	963221	1.063	5.039	0	0	0
1	5	12	"A69"	"A69"	5580	48140	100	1361	1309	375	28	723	723	739	203	27	87	65	0	24074	19221	9249	48	1365	1365	1560	1000	64	90	87	0	0.000	0.000	0.000	0.000	0.000	0.000	0.000	0.000	0.000	0.000	0.000	0.000	0.000	0.000	0.028	0.033	0.033	0.038	2.221	0.032	0.647	80	560	100	638	22709	23347	586	17856	18442	Error	Error	-5.154	638	22709	586	17856	104723	1537712	2.808	17.661	0	0	0
1	6	12	"A69"	"A69"	5880	48140	100	1352	1258	450	35	640	640	657	185	28	76	72	0	22854	17276	9953	57	1317	1317	1491	875	58	85	76	0	0.000	0.000	0.000	0.000	0.000	0.000	0.000	0.000	0.000	0.000	0.000	0.000	0.000	0.000	0.033	0.039	0.039	0.043	2.113	0.038	0.695	80	560	100	712	21537	22249	618	15959	16577	Error	Error	-4.919	712	21537	618	15959	100617	1382079	3.249	18.040	0	0	0
1	7	12	"A70"	"A70"	6180	48130	100	1045	1038	432	41	638	638	652	194	29	62	51	0	9374	10268	8548	83	1282	1282	1447	1099	75	58	53	0	0.000	0.000	0.000	0.000	0.000	0.000	0.000	0.000	0.000	0.000	0.000	0.000	0.000	0.000	0.050	0.045	0.052	0.109	4.954	0.039	0.572	80	560	100	407	8092	8499	400	8986	9386	Error	Error	-4.313	407	8092	400	8986	83004	821412	1.990	8.026	0	0	0
1	8	12	"A70"	"A70"	6480	48140	100	957	1019	439	43	588	588	615	200	32	63	47	0	13923	12607	8518	67	1274	1274	1331	384	28	86	81	0	0.000	0.000	0.000	0.000	0.000	0.000	0.000	0.000	0.000	0.000	0.000	0.000	0.000	0.000	0.029	0.038	0.041	0.049	2.610	0.039	0.565	80	560	100	369	12649	13018	431	11333	11764	Error	Error	-5.099	369	12649	431	11333	81514	1008568	2.020	29.365	0	0	0
1	9	12	"A70"	"A70"	6780	48140	100	1174	1224	355	29	596	596	622	236	37	88	66	0	18689	16724	6726	40	1284	1284	1354	463	34	98	96	0	0.000	0.000	0.000	0.000	0.000	0.000	0.000	0.000	0.000	0.000	0.000	0.000	0.000	0.000	0.033	0.041	0.040	0.040	1.914	0.039	0.652	80	560	100	578	17405	17983	628	15440	16068	Error	Error	-4.912	578	17405	628	15440	97945	1337883	2.551	33.197	0	0	0
1	10	12	"A71"	"A71"	7070	48130	100	964	956	430	44	597	597	631	235	37	55	40	0	5205	10013	8669	86	1286	1286	1909	3199	167	51	48	0	0.000	0.000	0.000	0.000	0.000	0.000	0.000	0.000	0.000	0.000	0.000	0.000	0.000	0.000	0.094	0.041	0.053	0.100	6.044	0.040	0.641	80	560	100	367	3919	4286	359	8727	9086	Error	Error	-3.417	367	3919	359	8727	76501	801032	1.383	2.533	0	0	0
1	11	12	"A71"	"A71"	7390	48140	100	1282	1290	316	24	603	603	635	226	35	93	71	0	18637	17856	4160	23	1276	1276	1470	997	67	100	100	0	0.000	0.000	0.000	0.000	0.000	0.000	0.000	0.000	0.000	0.000	0.000	0.000	0.000	0.000	0.039	0.041	0.042	0.038	1.722	0.040	0.659	80	560	100	679	17361	18040	687	16580	17267	Error	Error	-4.676	679	17361	687	16580	103168	1428488	2.898	16.435	0	0	0
1	12	12	"A71"	"A71"	7690	48140	100	1054	1083	346	31	606	606	626	193	30	80	55	0	12460	13500	4775	35	1300	1300	1489	1118	75	100	100	0	0.000	0.000	0.000	0.000	0.000	0.000	0.000	0.000	0.000	0.000	0.000	0.000	0.000	0.000	0.040	0.039	0.039	0.035	2.033	0.041	0.641	80	560	100	448	11160	11608	477	12200	12677	Error	Error	-4.639	448	11160	477	12200	86603	1079997	2.368	10.743	0	0	0
1	13	12	"A72"	"A72"	7990	48120	100	1137	1120	344	30	653	653	669	194	28	75	62	0	11240	9922	6011	60	1320	1320	1472	832	56	76	72	0	0.000	0.000	0.000	0.000	0.000	0.000	0.000	0.000	0.000	0.000	0.000	0.000	0.000	0.000	0.049	0.054	0.061	0.085	4.294	0.046	0.573	80	560	100	484	9920	10404	467	8602	9069	Error	Error	-4.357	484	9920	467	8602	89617	793759	2.325	10.156	0	0	0
1	14	12	"A72"	"A72"	8300	48130	100	1195	1180	321	27	666	666	691	217	31	83	61	0	9475	9627	4434	46	1413	1413	1659	880	53	96	92	0	0.000	0.000	0.000	0.000	0.000	0.000	0.000	0.000	0.000	0.000	0.000	0.000	0.000	0.000	0.066	0.063	0.067	0.064	2.107	0.049	0.422	80	560	100	529	8062	8591	514	8214	8728	Error	Error	-3.930	529	8062	514	8214	94375	770197	2.253	9.055	0	0	0
1	15	12	"A72"	"A72"	8590	48130	100	1310	1315	288	21	701	701	711	209	29	91	78	0	13178	13094	3876	29	1432	1432	1586	646	40	100	97	0	0.000	0.000	0.000	0.000	0.000	0.000	0.000	0.000	0.000	0.000	0.000	0.000	0.000	0.000	0.052	0.053	0.052	0.051	1.612	0.050	0.573	80	560	100	609	11746	12355	614	11662	12276	Error	Error	-4.270	609	11746	614	11662	105211	1047496	2.890	17.814	0	0	0
1	16	12	"A73"	"A73"	8870	48130	100	846	922	611	66	725	725	738	195	26	36	10	0	2626	3470	2402	69	1357	1357	1377	187	13	71	65	0	0.000	0.000	0.000	0.000	0.000	0.000	0.000	0.000	0.000	0.000	0.000	0.000	0.000	0.000	0.095	0.093	0.102	0.115	4.186	0.070	0.082	80	560	100	121	1269	1390	197	2113	2310	Error	Error	-3.391	121	1269	197	2113	73761	277587	0.944	11.193	0	0	0
1	17	12	"A73"	"A73"	9180	48130	100	965	1012	293	28	933	933	964	326	33	13	2	0	3827	4304	2220	51	1482	1482	1510	235	15	88	85	0	0.000	0.000	0.000	0.000	0.000	0.000	0.000	0.000	0.000	0.000	0.000	0.000	0.000	0.000	0.014	0.028	0.076	0.077	4.563	0.063	0.132	80	560	100	32	2345	2377	79	2822	2901	Error	Error	-6.195	32	2345	79	2822	80950	344306	0.147	11.889	0	0	0
1	18	12	"A73"	"A73"	9470	48140	100	967	980	267	27	948	948	985	301	30	11	2	0	2601	3567	2480	69	1544	1544	1563	231	14	71	63	0	0.000	0.000	0.000	0.000	0.000	0.000	0.000	0.000	0.000	0.000	0.000	0.000	0.000	0.000	0.018	0.016	0.098	0.126	5.722	0.039	0.056	80	560	100	19	1057	1076	32	2023	2055	Error	Error	-5.798	19	1057	32	2023	78418	285386	-0.017	8.675	0	0	0
1	1	13	"A74"	"A74"	4380	48420	100	1690	1723	383	22	1409	1409	1420	294	20	50	21	0	7237	7783	5072	65	1961	1961	2140	1145	53	71	60	0	0.000	0.000	0.000	0.000	0.000	0.000	0.000	0.000	0.000	0.000	0.000	0.000	0.000	0.000	0.053	0.054	0.062	0.088	5.161	0.046	0.298	80	560	100	281	5276	5557	314	5822	6136	Error	Error	-4.231	281	5276	314	5822	137808	622634	1.031	4.928	0	0	0
1	2	13	"A74"	"A74"	4690	48430	100	1630	1656	321	19	1210	1210	1253	331	26	56	26	0	12384	11132	4301	38	1835	1835	1941	642	33	97	92	0	0.000	0.000	0.000	0.000	0.000	0.000	0.000	0.000	0.000	0.000	0.000	0.000	0.000	0.000	0.040	0.048	0.058	0.050	2.323	0.043	0.324	80	560	100	420	10549	10969	446	9297	9743	Error	Error	-4.651	420	10549	446	9297	132452	890536	1.218	14.316	0	0	0
1	3	13	"A74"	"A74"	4970	48440	100	1371	1355	339	25	1016	1016	1446	4340	300	0	0	0	12619	11347	5719	50	1719	1719	2547	4857	190	75	58	0	0.000	0.000	0.000	0.000	0.000	0.000	0.000	0.000	0.000	0.000	0.000	0.000	0.000	0.000	0.033	0.035	0.042	0.039	3.146	0.035	0.116	80	560	100	355	10900	11255	339	9628	9967	Error	Error	-4.940	355	10900	339	9628	108384	907771	-0.021	1.812	0	0	0
1	4	13	"A75"	"A75"	5290	48420	100	1184	1214	322	26	824	824	1257	2990	237	0	0	0	10951	9554	6238	65	1510	1510	1799	1467	81	70	66	0	0.000	0.000	0.000	0.000	0.000	0.000	0.000	0.000	0.000	0.000	0.000	0.000	0.000	0.000	0.038	0.048	0.051	0.069	3.624	0.343	0.047	80	560	100	360	9441	9801	390	8044	8434	Error	Error	-4.713	360	9441	390	8044	97134	764353	-0.014	5.286	0	0	0
1	5	13	"A75"	"A75"	5590	48440	100	1325	1323	264	19	721	721	746	233	31	93	72	0	14512	13977	3252	23	1470	1470	1700	982	57	100	98	0	0.000	0.000	0.000	0.000	0.000	0.000	0.000	0.000	0.000	0.000	0.000	0.000	0.000	0.000	0.046	0.048	0.049	0.046	1.641	0.047	0.588	80	560	100	604	13042	13646	602	12507	13109	Error	Error	-4.432	604	13042	602	12507	105875	1118161	2.476	12.502	0	0	0
1	6	13	"A75"	"A75"	5900	48430	100	1164	1168	353	30	678	678	683	206	30	78	55	0	11682	11450	4918	42	1349	1349	1490	725	48	93	92	0	0.000	0.000	0.000	0.000	0.000	0.000	0.000	0.000	0.000	0.000	0.000	0.000	0.000	0.000	0.047	0.049	0.050	0.047	1.757	0.047	0.539	80	560	100	486	10333	10819	490	10101	10591	Error	Error	-4.410	486	10333	490	10101	93461	915969	2.354	13.738	0	0	0
1	7	13	"A76"	"A76"	6190	48420	100	1047	1032	345	33	622	622	638	195	30	70	52	0	11082	9360	6592	70	1324	1324	1577	1460	92	66	63	0	0.000	0.000	0.000	0.000	0.000	0.000	0.000	0.000	0.000	0.000	0.000	0.000	0.000	0.000	0.044	0.051	0.056	0.089	3.778	0.045	0.607	80	560	100	425	9758	10183	410	8036	8446	Error	Error	-4.521	425	9758	410	8036	82544	748794	2.021	5.331	0	0	0
1	8	13	"A76"	"A76"	6500	48430	100	1126	1139	354	31	616	616	638	211	33	80	63	0	14455	12797	5442	42	1365	1365	1500	700	46	95	90	0	0.000	0.000	0.000	0.000	0.000	0.000	0.000	0.000	0.000	0.000	0.000	0.000	0.000	0.000	0.039	0.046	0.045	0.049	2.291	0.045	0.618	80	560	100	510	13090	13600	523	11432	11955	Error	Error	-4.682	510	13090	523	11432	91142	1023787	2.374	16.139	0	0	0
1	9	13	"A76"	"A76"	6790	48430	100	1206	1206	409	33	634	634	668	255	38	80	51	0	14521	13186	5341	40	1384	1384	1733	1417	81	92	87	0	0.000	0.000	0.000	0.000	0.000	0.000	0.000	0.000	0.000	0.000	0.000	0.000	0.000	0.000	0.044	0.048	0.050	0.046	2.327	0.047	0.570	80	560	100	572	13137	13709	572	11802	12374	Error	Error	-4.521	572	13137	572	11802	96454	1054884	2.110	8.083	0	0	0
1	10	13	"A77"	"A77"	7090	48420	100	1420	1383	626	45	603	603	644	267	41	71	57	0	8726	8021	5672	70	1349	1349	1625	1298	79	66	58	0	0.000	0.000	0.000	0.000	0.000	0.000	0.000	0.000	0.000	0.000	0.000	0.000	0.000	0.000	0.111	0.117	0.119	0.138	2.445	0.117	0.758	80	560	100	817	7377	8194	780	6672	7452	Error	Error	-3.175	817	7377	780	6672	110670	641648	2.768	4.928	0	0	0
1	11	13	"A77"	"A77"	7400	48430	100	1854	1778	563	31	608	608	633	210	33	88	88	0	10814	10648	4181	39	1353	1353	1573	909	57	95	91	0	0.000	0.000	0.000	0.000	0.000	0.000	0.000	0.000	0.000	0.000	0.000	0.000	0.000	0.000	0.132	0.126	0.124	0.121	1.693	0.108	0.634	80	560	100	1246	9461	10707	1170	9295	10465	Error	Error	-2.925	1246	9461	1170	9295	142213	851814	5.452	9.983	0	0	0
1	12	13	"A77"	"A77"	7700	48430	100	1716	1673	513	30	626	626	653	215	32	90	85	0	10912	10337	3763	36	1326	1326	1543	923	59	93	91	0	0.000	0.000	0.000	0.000	0.000	0.000	0.000	0.000	0.000	0.000	0.000	0.000	0.000	0.000	0.114	0.116	0.114	0.114	1.560	0.103	0.702	80	560	100	1090	9586	10676	1047	9011	10058	Error	Error	-3.137	1090	9586	1047	9011	133802	826941	4.744	9.528	0	0	0
1	13	13	"A78"	"A78"	7990	48420	100	1076	1079	414	38	648	648	670	199	29	71	53	0	10416	9727	5435	55	1362	1362	1507	781	51	80	78	0	0.000	0.000	0.000	0.000	0.000	0.000	0.000	0.000	0.000	0.000	0.000	0.000	0.000	0.000	0.047	0.052	0.057	0.059	2.169	0.051	0.531	80	560	100	428	9054	9482	431	8365	8796	Error	Error	-4.403	428	9054	431	8365	86283	778139	2.055	10.525	0	0	0
1	14	13	"A78"	"A78"	8300	48430	100	1105	1131	292	25	697	697	709	203	28	77	50	0	11880	11237	3449	30	1432	1432	1582	677	42	97	96	0	0.000	0.000	0.000	0.000	0.000	0.000	0.000	0.000	0.000	0.000	0.000	0.000	0.000	0.000	0.039	0.044	0.043	0.043	2.193	0.043	0.441	80	560	100	408	10448	10856	434	9805	10239	Error	Error	-4.679	408	10448	434	9805	90478	898920	2.079	14.261	0	0	0
1	15	13	"A78"	"A78"	8600	48430	100	1271	1291	284	21	709	709	717	214	29	91	71	0	13593	12998	3706	28	1468	1468	1628	744	45	97	96	0	0.000	0.000	0.000	0.000	0.000	0.000	0.000	0.000	0.000	0.000	0.000	0.000	0.000	0.000	0.046	0.050	0.051	0.049	1.709	0.048	0.568	80	560	100	562	12125	12687	582	11530	12112	Error	Error	-4.431	562	12125	582	11530	103310	1039879	2.682	15.282	0	0	0
1	16	13	"A79"	"A79"	8890	48420	100	1076	1153	519	45	774	774	794	222	27	62	38	0	8305	8889	5709	64	1415	1415	1491	548	36	82	78	0	0.000	0.000	0.000	0.000	0.000	0.000	0.000	0.000	0.000	0.000	0.000	0.000	0.000	0.000	0.044	0.051	0.051	0.056	3.107	0.049	0.396	80	560	100	302	6890	7192	379	7474	7853	Error	Error	-4.512	302	6890	379	7474	92235	711155	1.617	13.500	0	0	0
1	17	13	"A79"	"A79"	9190	48440	100	1391	1445	365	25	966	966	990	263	26	70	42	0	13450	12812	3720	29	1479	1479	1634	674	41	100	100	0	0.000	0.000	0.000	0.000	0.000	0.000	0.000	0.000	0.000	0.000	0.000	0.000	0.000	0.000	0.036	0.042	0.041	0.039	2.054	0.047	0.455	80	560	100	425	11971	12396	479	11333	11812	Error	Error	-4.816	425	11971	479	11333	115583	1024984	1.730	16.585	0	0	0
1	18	13	"A79"	"A79"	9500	48430	100	1432	1451	319	21	941	941	969	255	26	81	45	0	12163	12362	3834	31	1496	1496	1575	435	27	100	100	0	0.000	0.000	0.000	0.000	0.000	0.000	0.000	0.000	0.000	0.000	0.000	0.000	0.000	0.000	0.046	0.047	0.043	0.039	2.324	0.049	0.486	80	560	100	491	10667	11158	510	10866	11376	Error	Error	-4.441	491	10667	510	10866	116089	988926	1.890	24.798	0	0	0
1	1	14	"A80"	"A80"	4390	48730	100	1664	1731	328	18	1361	1361	1378	272	19	52	33	0	7553	7468	4036	54	1917	1917	1956	459	23	80	73	0	0.000	0.000	0.000	0.000	0.000	0.000	0.000	0.000	0.000	0.000	0.000	0.000	0.000	0.000	0.054	0.067	0.079	0.084	3.915	0.053	0.342	80	560	100	303	5636	5939	370	5551	5921	Error	Error	-4.217	303	5636	370	5551	138446	597434	1.298	12.009	0	0	0
1	2	14	"A80"	"A80"	4680	48740	100	1570	1543	325	21	1190	1190	1213	276	22	58	28	0	8954	8166	4465	54	1831	1831	2073	1219	58	73	67	0	0.000	0.000	0.000	0.000	0.000	0.000	0.000	0.000	0.000	0.000	0.000	0.000	0.000	0.000	0.053	0.056	0.058	0.080	4.659	0.033	0.155	80	560	100	380	7123	7503	353	6335	6688	Error	Error	-4.228	380	7123	353	6335	123423	653287	1.196	4.998	0	0	0
1	3	14	"A80"	"A80"	4990	48740	100	1509	1469	353	24	993	993	1010	257	25	71	50	0	14102	13142	4517	34	1630	1630	1879	1322	70	96	91	0	0.000	0.000	0.000	0.000	0.000	0.000	0.000	0.000	0.000	0.000	0.000	0.000	0.000	0.000	0.041	0.041	0.044	0.040	1.944	0.041	0.429	80	560	100	516	12472	12988	476	11512	11988	Error	Error	-4.595	516	12472	476	11512	117488	1051336	1.786	8.520	0	0	0
1	4	14	"A81"	"A81"	5290	48720	100	1183	1198	548	45	802	802	816	222	27	60	42	0	13094	9996	6795	67	1465	1465	1589	1079	67	75	67	0	0.000	0.000	0.000	0.000	0.000	0.000	0.000	0.000	0.000	0.000	0.000	0.000	0.000	0.000	0.033	0.046	0.049	0.064	3.638	0.040	0.299	80	560	100	381	11629	12010	396	8531	8927	Error	Error	-4.932	381	11629	396	8531	95800	799680	1.721	7.791	0	0	0
1	5	14	"A81"	"A81"	5600	48740	100	1247	1246	293	23	718	718	741	216	29	87	61	0	16253	15583	3934	25	1399	1399	1629	1142	70	96	95	0	0.000	0.000	0.000	0.000	0.000	0.000	0.000	0.000	0.000	0.000	0.000	0.000	0.000	0.000	0.036	0.037	0.038	0.036	1.916	0.038	0.540	80	560	100	529	14854	15383	528	14184	14712	Error	Error	-4.811	529	14854	528	14184	99640	1246655	2.338	12.219	0	0	0
1	6	14	"A81"	"A81"	5890	48740	100	1185	1193	320	26	693	693	715	212	29	82	58	0	15975	13908	6005	43	1399	1399	1863	2084	111	87	82	0	0.000	0.000	0.000	0.000	0.000	0.000	0.000	0.000	0.000	0.000	0.000	0.000	0.000	0.000	0.034	0.040	0.040	0.043	1.980	0.039	0.581	80	560	100	492	14576	15068	500	12509	13009	Error	Error	-4.889	492	14576	500	12509	95426	1112636	2.255	5.780	0	0	0
1	7	14	"A82"	"A82"	6190	48730	100	1111	1135	347	30	669	669	683	205	30	73	55	0	14696	12145	6794	55	1336	1336	1448	1047	72	87	78	0	0.000	0.000	0.000	0.000	0.000	0.000	0.000	0.000	0.000	0.000	0.000	0.000	0.000	0.000	0.033	0.043	0.045	0.045	2.451	0.041	0.589	80	560	100	442	13360	13802	466	10809	11275	Error	Error	-4.918	442	13360	466	10809	90835	971574	2.205	10.217	0	0	0
1	8	14	"A82"	"A82"	6500	48740	100	1251	1211	336	27	631	631	666	213	31	85	73	0	16227	15135	5035	33	1339	1339	1521	858	56	100	95	0	0.000	0.000	0.000	0.000	0.000	0.000	0.000	0.000	0.000	0.000	0.000	0.000	0.000	0.000	0.042	0.042	0.042	0.040	1.700	0.040	0.558	80	560	100	620	14888	15508	580	13796	14376	Error	Error	-4.586	620	14888	580	13796	96859	1210797	2.559	15.867	0	0	0
1	9	14	"A82"	"A82"	6800	48740	100	1256	1250	312	24	653	653	669	205	30	87	72	0	17566	16516	3690	22	1375	1375	1586	913	57	100	98	0	0.000	0.000	0.000	0.000	0.000	0.000	0.000	0.000	0.000	0.000	0.000	0.000	0.000	0.000	0.037	0.039	0.041	0.035	1.946	0.039	0.574	80	560	100	603	16191	16794	597	15141	15738	Error	Error	-4.747	603	16191	597	15141	99993	1321248	2.834	16.353	0	0	0
1	10	14	"A83"	"A83"	7100	48720	100	994	1001	334	33	636	636	670	215	32	65	41	0	9755	9108	5946	65	1331	1331	1516	946	62	75	67	0	0.000	0.000	0.000	0.000	0.000	0.000	0.000	0.000	0.000	0.000	0.000	0.000	0.000	0.000	0.042	0.047	0.054	0.061	3.997	0.045	0.519	80	560	100	358	8424	8782	365	7777	8142	Error	Error	-4.556	358	8424	365	7777	80104	728622	1.540	8.025	0	0	0
1	11	14	"A83"	"A83"	7400	48740	100	1111	1120	278	24	645	645	661	215	32	81	53	0	12751	12528	3098	24	1338	1338	1471	556	37	100	100	0	0.000	0.000	0.000	0.000	0.000	0.000	0.000	0.000	0.000	0.000	0.000	0.000	0.000	0.000	0.041	0.042	0.042	0.037	1.809	0.042	0.469	80	560	100	466	11413	11879	475	11190	11665	Error	Error	-4.614	466	11413	475	11190	89600	1002214	2.135	19.887	0	0	0
1	12	14	"A83"	"A83"	7700	48740	100	1206	1247	287	23	658	658	668	187	27	93	75	0	13119	12767	2944	23	1347	1347	1484	565	38	100	100	0	0.000	0.000	0.000	0.000	0.000	0.000	0.000	0.000	0.000	0.000	0.000	0.000	0.000	0.000	0.047	0.052	0.050	0.048	1.649	0.050	0.574	80	560	100	548	11772	12320	589	11420	12009	Error	Error	-4.425	548	11772	589	11420	99787	1021352	3.096	19.970	0	0	0
1	13	14	"A84"	"A84"	8000	48720	100	1025	1047	371	35	663	663	676	205	30	66	47	0	8562	8014	5567	69	1316	1316	1491	1007	67	71	62	0	0.000	0.000	0.000	0.000	0.000	0.000	0.000	0.000	0.000	0.000	0.000	0.000	0.000	0.000	0.050	0.057	0.070	0.100	4.403	0.056	0.546	80	560	100	362	7246	7608	384	6698	7082	Error	Error	-4.323	362	7246	384	6698	83794	641088	1.810	6.478	0	0	0
1	14	14	"A84"	"A84"	8300	48740	100	1197	1211	296	24	705	705	722	225	31	83	56	0	10106	10064	2746	27	1359	1359	1457	611	41	100	100	0	0.000	0.000	0.000	0.000	0.000	0.000	0.000	0.000	0.000	0.000	0.000	0.000	0.000	0.000	0.056	0.058	0.058	0.048	2.537	0.056	0.486	80	560	100	492	8747	9239	506	8705	9211	Error	Error	-4.152	492	8747	506	8705	96901	805141	2.173	14.087	0	0	0
1	15	14	"A84"	"A84"	8600	48740	100	1331	1366	319	23	742	742	766	208	27	93	75	0	10489	10793	2789	25	1454	1454	1634	830	50	100	100	0	0.000	0.000	0.000	0.000	0.000	0.000	0.000	0.000	0.000	0.000	0.000	0.000	0.000	0.000	0.065	0.067	0.062	0.059	2.035	0.057	0.482	80	560	100	589	9035	9624	624	9339	9963	Error	Error	-3.939	589	9035	624	9339	109264	863423	2.885	11.035	0	0	0
1	16	14	"A85"	"A85"	8900	48720	100	1241	1255	377	30	826	826	844	219	25	71	45	0	8643	9533	4844	50	1448	1448	1455	214	14	97	96	0	0.000	0.000	0.000	0.000	0.000	0.000	0.000	0.000	0.000	0.000	0.000	0.000	0.000	0.000	0.058	0.053	0.049	0.047	2.622	0.051	0.454	80	560	100	415	7195	7610	429	8085	8514	Error	Error	-4.116	415	7195	429	8085	100377	762635	1.877	37.748	0	0	0
1	17	14	"A85"	"A85"	9200	48720	100	1447	1479	372	25	917	917	933	227	24	80	56	0	13634	12098	4416	36	1461	1461	1573	720	45	95	92	0	0.000	0.000	0.000	0.000	0.000	0.000	0.000	0.000	0.000	0.000	0.000	0.000	0.000	0.000	0.044	0.053	0.052	0.051	3.097	0.049	0.510	80	560	100	530	12173	12703	562	10637	11199	Error	Error	-4.522	530	12173	562	10637	118332	967808	2.405	14.618	0	0	0
1	18	14	"A85"	"A85"	9480	48730	100	1364	1413	428	30	953	953	984	332	33	56	33	0	11714	9760	5192	53	1501	1501	1751	1395	79	82	75	0	0.000	0.000	0.000	0.000	0.000	0.000	0.000	0.000	0.000	0.000	0.000	0.000	0.000	0.000	0.040	0.056	0.057	0.067	3.059	0.046	0.247	80	560	100	411	10213	10624	460	8259	8719	Error	Error	-4.635	411	10213	460	8259	113038	780798	1.292	5.741	0	0	0
1	1	15	"A86"	"A86"	4390	49030	100	1689	1705	390	22	1395	1395	1421	378	26	42	13	0	8890	8283	5154	62	1944	1944	2005	432	21	77	75	0	0.000	0.000	0.000	0.000	0.000	0.000	0.000	0.000	0.000	0.000	0.000	0.000	0.000	0.000	0.042	0.049	0.066	0.082	3.172	0.047	0.128	80	560	100	294	6946	7240	310	6339	6649	Error	Error	-4.562	294	6946	310	6339	136415	662676	0.751	14.532	0	0	0
1	2	15	"A86"	"A86"	4700	49040	100	1602	1684	411	24	1218	1218	1248	269	21	68	38	0	11722	10425	5002	47	1791	1791	1894	578	30	96	92	0	0.000	0.000	0.000	0.000	0.000	0.000	0.000	0.000	0.000	0.000	0.000	0.000	0.000	0.000	0.039	0.054	0.062	0.058	2.349	0.047	0.337	80	560	100	384	9931	10315	466	8634	9100	Error	Error	-4.693	384	9931	466	8634	134694	834010	1.621	14.760	0	0	0
1	3	15	"A86"	"A86"	4980	49050	100	1443	1461	349	23	1038	1038	1057	273	25	61	37	0	14329	12167	6603	54	1636	1636	2128	2165	101	81	71	0	0.000	0.000	0.000	0.000	0.000	0.000	0.000	0.000	0.000	0.000	0.000	0.000	0.000	0.000	0.032	0.040	0.042	0.044	3.037	0.040	0.500	80	560	100	405	12693	13098	423	10531	10954	Error	Error	-4.970	405	12693	423	10531	116897	973399	1.480	4.637	0	0	0
1	4	15	"A87"	"A87"	5300	49030	100	1356	1359	355	26	860	860	884	244	27	77	50	0	9973	9977	4678	46	1481	1481	1549	418	26	98	95	0	0.000	0.000	0.000	0.000	0.000	0.000	0.000	0.000	0.000	0.000	0.000	0.000	0.000	0.000	0.058	0.059	0.065	0.063	2.509	0.049	0.411	80	560	100	496	8492	8988	499	8496	8995	Error	Error	-4.098	496	8492	499	8496	108756	798145	1.947	20.163	0	0	0
1	5	15	"A87"	"A87"	5590	49040	100	1182	1219	330	27	771	771	800	219	27	72	47	0	12173	11036	4619	41	1463	1463	1797	1319	73	92	87	0	0.000	0.000	0.000	0.000	0.000	0.000	0.000	0.000	0.000	0.000	0.000	0.000	0.000	0.000	0.038	0.047	0.049	0.049	2.695	0.048	0.491	80	560	100	411	10710	11121	448	9573	10021	Error	Error	-4.704	411	10710	448	9573	97546	882850	1.913	7.005	0	0	0
1	6	15	"A87"	"A87"	5890	49040	100	1103	1129	347	30	716	716	733	218	29	70	43	0	10331	9317	4595	49	1389	1389	1707	1288	75	85	80	0	0.000	0.000	0.000	0.000	0.000	0.000	0.000	0.000	0.000	0.000	0.000	0.000	0.000	0.000	0.043	0.052	0.055	0.061	3.069	0.047	0.441	80	560	100	387	8942	9329	413	7928	8341	Error	Error	-4.530	387	8942	413	7928	90341	745332	1.817	5.908	0	0	0
1	7	15	"A88"	"A88"	6200	49020	100	832	893	325	36	706	706	726	220	30	41	21	0	5660	7154	5846	81	1353	1353	1715	2154	125	55	50	0	0.000	0.000	0.000	0.000	0.000	0.000	0.000	0.000	0.000	0.000	0.000	0.000	0.000	0.000	0.029	0.032	0.052	0.076	6.578	0.038	0.451	80	560	100	126	4307	4433	187	5801	5988	Error	Error	-5.095	126	4307	187	5801	71428	572359	0.759	2.525	0	0	0
1	8	15	"A88"	"A88"	6500	49030	100	1198	1215	408	33	662	662	677	191	28	85	65	0	14816	12931	7118	55	1320	1320	1505	899	59	93	87	0	0.000	0.000	0.000	0.000	0.000	0.000	0.000	0.000	0.000	0.000	0.000	0.000	0.000	0.000	0.040	0.048	0.049	0.051	1.827	0.043	0.607	80	560	100	536	13496	14032	553	11611	12164	Error	Error	-4.654	536	13496	553	11611	97237	1034471	2.817	12.710	0	0	0
1	9	15	"A88"	"A88"	6800	49040	100	1226	1249	363	29	651	651	675	198	29	86	70	0	17451	16212	5023	30	1364	1364	1553	951	61	100	98	0	0.000	0.000	0.000	0.000	0.000	0.000	0.000	0.000	0.000	0.000	0.000	0.000	0.000	0.000	0.036	0.040	0.042	0.036	1.908	0.038	0.551	80	560	100	575	16087	16662	598	14848	15446	Error	Error	-4.806	575	16087	598	14848	99927	1296931	2.899	15.414	0	0	0
1	10	15	"A89"	"A89"	7100	49030	100	1106	1071	409	38	679	679	702	202	28	61	52	0	14401	10807	7266	67	1286	1286	1344	432	32	83	77	0	0.000	0.000	0.000	0.000	0.000	0.000	0.000	0.000	0.000	0.000	0.000	0.000	0.000	0.000	0.033	0.041	0.042	0.055	4.647	0.041	0.558	80	560	100	427	13115	13542	392	9521	9913	Error	Error	-4.941	427	13115	392	9521	85685	864573	1.827	21.905	0	0	0
1	11	15	"A89"	"A89"	7410	49030	100	1287	1231	376	30	658	658	685	198	28	82	71	0	17144	14386	6645	46	1337	1337	1478	812	54	88	86	0	0.000	0.000	0.000	0.000	0.000	0.000	0.000	0.000	0.000	0.000	0.000	0.000	0.000	0.000	0.040	0.044	0.045	0.047	2.357	0.044	0.663	80	560	100	629	15807	16436	573	13049	13622	Error	Error	-4.651	629	15807	573	13049	98452	1150858	2.758	15.897	0	0	0
1	12	15	"A89"	"A89"	7710	49030	100	1308	1260	424	33	701	701	714	198	27	76	61	0	17515	13451	6999	52	1328	1328	1471	653	44	91	83	0	0.000	0.000	0.000	0.000	0.000	0.000	0.000	0.000	0.000	0.000	0.000	0.000	0.000	0.000	0.037	0.046	0.049	0.051	2.225	0.046	0.665	80	560	100	607	16187	16794	559	12123	12682	Error	Error	-4.737	607	16187	559	12123	100837	1076119	2.758	18.346	0	0	0
1	13	15	"A90"	"A90"	8000	49020	100	1097	1085	359	33	707	707	728	204	28	65	48	0	12247	10212	6782	66	1348	1348	1459	723	49	77	67	0	0.000	0.000	0.000	0.000	0.000	0.000	0.000	0.000	0.000	0.000	0.000	0.000	0.000	0.000	0.036	0.043	0.052	0.060	4.935	0.040	0.532	80	560	100	390	10899	11289	378	8864	9242	Error	Error	-4.805	390	10899	378	8864	86779	816973	1.750	12.107	0	0	0
1	14	15	"A90"	"A90"	8290	49040	100	1201	1230	457	37	719	719	737	217	29	71	57	0	14079	12430	6620	53	1367	1367	1600	1109	69	85	80	0	0.000	0.000	0.000	0.000	0.000	0.000	0.000	0.000	0.000	0.000	0.000	0.000	0.000	0.000	0.038	0.046	0.047	0.050	2.773	0.046	0.587	80	560	100	482	12712	13194	511	11063	11574	Error	Error	-4.721	482	12712	511	11063	98397	994415	2.272	9.766	0	0	0
1	15	15	"A90"	"A90"	8590	49040	100	1322	1313	334	25	787	787	803	230	28	78	60	0	15145	13277	5735	43	1445	1445	1686	1065	63	91	86	0	0.000	0.000	0.000	0.000	0.000	0.000	0.000	0.000	0.000	0.000	0.000	0.000	0.000	0.000	0.039	0.044	0.043	0.046	2.216	0.046	0.599	80	560	100	535	13700	14235	526	11832	12358	Error	Error	-4.678	535	13700	526	11832	105006	1062163	2.217	10.884	0	0	0
1	16	15	"A91"	"A91"	8900	49020	100	1288	1326	408	30	888	888	914	245	26	67	42	0	8148	8421	5027	59	1478	1478	1566	609	38	78	76	0	0.000	0.000	0.000	0.000	0.000	0.000	0.000	0.000	0.000	0.000	0.000	0.000	0.000	0.000	0.060	0.063	0.065	0.073	3.295	0.053	0.440	80	560	100	400	6670	7070	438	6943	7381	Error	Error	-4.060	400	6670	438	6943	106091	673700	1.682	11.256	0	0	0
1	17	15	"A91"	"A91"	9200	49030	100	1430	1389	296	21	888	888	901	240	26	81	60	0	11652	11526	3063	26	1497	1497	1609	561	34	100	98	0	0.000	0.000	0.000	0.000	0.000	0.000	0.000	0.000	0.000	0.000	0.000	0.000	0.000	0.000	0.053	0.050	0.049	0.043	2.413	0.046	0.405	80	560	100	542	10155	10697	501	10029	10530	Error	Error	-4.228	542	10155	501	10029	111146	922057	2.033	17.677	0	0	0
1	18	15	"A91"	"A91"	9510	49030	100	1489	1478	311	21	912	912	916	239	26	85	58	0	12365	12178	3664	30	1523	1523	1602	425	26	100	100	0	0.000	0.000	0.000	0.000	0.000	0.000	0.000	0.000	0.000	0.000	0.000	0.000	0.000	0.000	0.053	0.053	0.053	0.048	1.956	0.050	0.448	80	560	100	577	10842	11419	566	10655	11221	Error	Error	-4.232	577	10842	566	10655	118245	974246	2.351	24.885	0	0	0
1	1	16	"A92"	"A92"	4400	49340	100	1487	1555	459	29	1339	1339	1351	300	22	28	13	0	7989	8441	5267	62	1874	1874	1913	491	25	81	75	0	0.000	0.000	0.000	0.000	0.000	0.000	0.000	0.000	0.000	0.000	0.000	0.000	0.000	0.000	0.024	0.033	0.061	0.054	4.000	0.043	0.243	80	560	100	148	6115	6263	216	6567	6783	Error	Error	-5.369	148	6115	216	6567	124387	675269	0.680	13.295	0	0	0
1	2	16	"A92"	"A92"	4720	49340	100	1753	1775	669	37	1194	1194	1252	1049	83	6	1	0	15050	13955	4722	33	1775	1775	1875	1185	63	96	91	0	0.000	0.000	0.000	0.000	0.000	0.000	0.000	0.000	0.000	0.000	0.000	0.000	0.000	0.000	0.042	0.048	0.044	0.046	2.208	0.048	0.346	80	560	100	559	13275	13834	581	12180	12761	Error	Error	-4.570	559	13275	581	12180	141995	1116433	0.499	10.194	0	0	0
1	3	16	"A92"	"A92"	5010	49340	100	1592	1706	1415	82	1002	1002	1017	243	23	80	60	0	15836	14201	4819	33	1649	1649	1774	632	35	97	97	0	0.000	0.000	0.000	0.000	0.000	0.000	0.000	0.000	0.000	0.000	0.000	0.000	0.000	0.000	0.042	0.056	0.049	0.046	2.409	0.049	0.148	80	560	100	590	14187	14777	704	12552	13256	Error	Error	-4.588	590	14187	704	12552	136515	1136049	2.835	19.663	0	0	0
1	4	16	"A93"	"A93"	5300	49320	100	1181	1186	335	28	887	887	910	235	25	60	32	0	5564	8318	5896	70	1475	1475	1560	601	38	81	72	0	0.000	0.000	0.000	0.000	0.000	0.000	0.000	0.000	0.000	0.000	0.000	0.000	0.000	0.000	0.072	0.044	0.053	0.062	3.921	0.043	0.325	80	560	100	294	4089	4383	299	6843	7142	Error	Error	-3.798	294	4089	299	6843	94878	665405	1.174	11.245	0	0	0
1	5	16	"A93"	"A93"	5600	49340	100	1319	1314	286	21	827	827	842	232	27	80	55	0	14353	13365	3700	27	1481	1481	1666	694	41	100	97	0	0.000	0.000	0.000	0.000	0.000	0.000	0.000	0.000	0.000	0.000	0.000	0.000	0.000	0.000	0.038	0.041	0.041	0.035	2.009	0.042	0.483	80	560	100	492	12872	13364	487	11884	12371	Error	Error	-4.709	492	12872	487	11884	105087	1069185	2.034	16.857	0	0	0
1	6	16	"A93"	"A93"	5910	49330	100	1151	1217	379	31	760	760	774	213	27	71	47	0	10618	11061	5787	52	1383	1383	1517	610	40	100	96	0	0.000	0.000	0.000	0.000	0.000	0.000	0.000	0.000	0.000	0.000	0.000	0.000	0.000	0.000	0.042	0.047	0.044	0.045	2.250	0.045	0.528	80	560	100	391	9235	9626	457	9678	10135	Error	Error	-4.562	391	9235	457	9678	97342	884848	2.080	15.646	0	0	0
1	7	16	"A94"	"A94"	6200	49330	100	1220	1286	507	39	710	710	740	214	28	70	56	0	14560	12993	7831	60	1341	1341	1413	484	34	93	90	0	0.000	0.000	0.000	0.000	0.000	0.000	0.000	0.000	0.000	0.000	0.000	0.000	0.000	0.000	0.039	0.049	0.047	0.049	2.393	0.046	0.587	80	560	100	510	13219	13729	576	11652	12228	Error	Error	-4.696	510	13219	576	11652	102848	1039422	2.551	23.926	0	0	0
1	8	16	"A94"	"A94"	6520	49330	100	1152	1173	429	36	713	713	733	220	30	67	50	0	10896	12288	7137	58	1333	1333	1466	692	47	90	87	0	0.000	0.000	0.000	0.000	0.000	0.000	0.000	0.000	0.000	0.000	0.000	0.000	0.000	0.000	0.046	0.042	0.041	0.046	2.506	0.039	0.536	80	560	100	439	9563	10002	460	10955	11415	Error	Error	-4.445	439	9563	460	10955	93877	983033	2.000	15.639	0	0	0
1	9	16	"A94"	"A94"	6810	49330	100	1345	1315	408	31	705	705	719	211	29	77	62	0	18696	15602	6824	43	1357	1357	1612	1256	77	95	93	0	0.000	0.000	0.000	0.000	0.000	0.000	0.000	0.000	0.000	0.000	0.000	0.000	0.000	0.000	0.037	0.043	0.045	0.042	2.168	0.042	0.675	80	560	100	640	17339	17979	610	14245	14855	Error	Error	-4.760	640	17339	610	14245	105166	1248156	2.825	11.139	0	0	0
1	10	16	"A95"	"A95"	7100	49330	100	1089	1114	349	31	713	713	747	255	34	62	38	0	12244	10308	7089	68	1309	1309	1517	1258	82	70	65	0	0.000	0.000	0.000	0.000	0.000	0.000	0.000	0.000	0.000	0.000	0.000	0.000	0.000	0.000	0.034	0.045	0.052	0.059	3.228	0.042	0.589	80	560	100	376	10935	11311	401	8999	9400	Error	Error	-4.862	376	10935	401	8999	89110	824662	1.439	6.988	0	0	0
1	11	16	"A95"	"A95"	7420	49330	100	1322	1287	340	26	750	750	769	227	29	82	60	0	15803	14351	5680	39	1362	1362	1530	844	55	93	88	0	0.000	0.000	0.000	0.000	0.000	0.000	0.000	0.000	0.000	0.000	0.000	0.000	0.000	0.000	0.040	0.041	0.042	0.043	1.961	0.041	0.569	80	560	100	572	14441	15013	537	12989	13526	Error	Error	-4.658	572	14441	537	12989	102928	1148048	2.282	15.191	0	0	0
1	12	16	"A95"	"A95"	7720	49330	100	1366	1357	370	27	761	761	785	230	29	83	63	0	16001	14506	5654	38	1379	1379	1537	765	49	93	87	0	0.000	0.000	0.000	0.000	0.000	0.000	0.000	0.000	0.000	0.000	0.000	0.000	0.000	0.000	0.041	0.045	0.047	0.045	2.158	0.046	0.648	80	560	100	605	14622	15227	596	13127	13723	Error	Error	-4.595	605	14622	596	13127	108540	1160491	2.487	16.953	0	0	0
1	13	16	"A96"	"A96"	8010	49320	100	1151	1150	376	32	734	734	757	207	27	71	51	0	11992	9596	5746	59	1358	1358	1507	1041	69	82	71	0	0.000	0.000	0.000	0.000	0.000	0.000	0.000	0.000	0.000	0.000	0.000	0.000	0.000	0.000	0.039	0.050	0.058	0.059	2.969	0.048	0.536	80	560	100	417	10634	11051	416	8238	8654	Error	Error	-4.672	417	10634	416	8238	92005	767692	1.899	7.770	0	0	0
1	14	16	"A96"	"A96"	8320	49330	100	1260	1310	343	26	791	791	865	875	101	15	0	0	12450	11354	4342	38	1428	1428	1594	1774	111	91	86	0	0.000	0.000	0.000	0.000	0.000	0.000	0.000	0.000	0.000	0.000	0.000	0.000	0.000	0.000	0.043	0.052	0.052	0.053	1.984	0.047	0.463	80	560	100	469	11022	11491	519	9926	10445	Error	Error	-4.555	469	11022	519	9926	104792	908312	0.509	5.502	0	0	0
1	15	16	"A96"	"A96"	8620	49330	100	1390	1382	374	27	870	870	892	242	27	75	52	0	13389	12150	3796	31	1481	1481	1614	657	40	96	95	0	0.000	0.000	0.000	0.000	0.000	0.000	0.000	0.000	0.000	0.000	0.000	0.000	0.000	0.000	0.044	0.048	0.045	0.044	2.070	0.046	0.458	80	560	100	520	11908	12428	512	10669	11181	Error	Error	-4.517	520	11908	512	10669	110521	972007	2.025	16.037	0	0	0
1	16	16	"A97"	"A97"	8910	49330	100	1346	1373	387	28	893	893	921	236	25	76	46	0	13488	11322	5618	49	1499	1499	1511	197	13	98	97	0	0.000	0.000	0.000	0.000	0.000	0.000	0.000	0.000	0.000	0.000	0.000	0.000	0.000	0.000	0.038	0.049	0.053	0.060	2.790	0.046	0.468	80	560	100	453	11989	12442	480	9823	10303	Error	Error	-4.726	453	11989	480	9823	109825	905724	1.915	49.802	0	0	0
1	17	16	"A97"	"A97"	9200	49330	100	1484	1425	413	28	891	891	905	245	27	76	58	0	13834	12931	4550	35	1496	1496	1602	615	38	100	98	0	0.000	0.000	0.000	0.000	0.000	0.000	0.000	0.000	0.000	0.000	0.000	0.000	0.000	0.000	0.048	0.047	0.051	0.045	2.174	0.049	0.514	80	560	100	593	12338	12931	534	11435	11969	Error	Error	-4.379	593	12338	534	11435	114031	1034481	2.122	18.421	0	0	0
1	18	16	"A97"	"A97"	9490	49340	100	1260	1289	368	28	909	909	935	265	28	58	31	0	11527	9762	6075	62	1541	1541	1765	1073	60	77	72	0	0.000	0.000	0.000	0.000	0.000	0.000	0.000	0.000	0.000	0.000	0.000	0.000	0.000	0.000	0.035	0.046	0.052	0.073	3.670	0.045	0.485	80	560	100	351	9986	10337	380	8221	8601	Error	Error	-4.830	351	9986	380	8221	103095	780969	1.336	7.453	0	0	0
1	1	17	"A98"	"A98"	4400	49630	100	1352	1350	316	23	1313	1313	1336	276	20	16	7	0	2398	2963	1528	51	1883	1883	1897	194	10	62	52	0	0.000	0.000	0.000	0.000	0.000	0.000	0.000	0.000	0.000	0.000	0.000	0.000	0.000	0.000	0.076	0.034	0.314	0.348	5.976	0.031	0.008	80	560	100	39	515	554	37	1080	1117	Error	Error	-3.723	39	515	37	1080	107993	237032	0.051	5.495	0	0	0
1	2	17	"A98"	"A98"	4710	49640	100	1263	1269	271	21	1167	1167	1191	309	25	23	3	0	2697	3179	1652	51	1729	1729	1748	224	12	76	70	0	0.000	0.000	0.000	0.000	0.000	0.000	0.000	0.000	0.000	0.000	0.000	0.000	0.000	0.000	0.099	0.070	0.419	0.352	5.811	0.072	0.036	80	560	100	96	968	1064	102	1450	1552	Error	Error	-3.334	96	968	102	1450	101558	254355	0.252	6.388	0	0	0
1	3	17	"A98"	"A98"	5010	49630	100	1039	1107	330	29	1038	1038	1043	243	23	28	7	0	2589	3285	1974	60	1611	1611	1627	181	11	77	68	0	0.000	0.000	0.000	0.000	0.000	0.000	0.000	0.000	0.000	0.000	0.000	0.000	0.000	0.000	0.001	0.041	0.294	0.367	6.070	0.042	0.033	80	560	100	1	978	979	69	1674	1743	Error	Error	-9.934	1	978	69	1674	88543	262833	0.263	9.160	0	0	0
1	4	17	"A99"	"A99"	5300	49630	100	1015	1067	264	24	937	937	968	268	27	28	7	0	3707	4037	2489	61	1530	1530	1610	602	37	53	53	0	0.000	0.000	0.000	0.000	0.000	0.000	0.000	0.000	0.000	0.000	0.000	0.000	0.000	0.000	0.036	0.052	0.087	0.129	9.147	0.059	0.177	80	560	100	78	2177	2255	130	2507	2637	Error	Error	-4.803	78	2177	130	2507	85322	322938	0.369	4.032	0	0	0
1	5	17	"A99"	"A99"	5610	49640	100	1092	1100	292	26	838	838	855	230	26	53	22	0	6822	6349	2070	32	1441	1441	1504	485	32	95	90	0	0.000	0.000	0.000	0.000	0.000	0.000	0.000	0.000	0.000	0.000	0.000	0.000	0.000	0.000	0.047	0.053	0.059	0.052	2.875	0.051	0.230	80	560	100	254	5381	5635	262	4908	5170	Error	Error	-4.405	254	5381	262	4908	87967	507908	1.065	9.990	0	0	0
1	6	17	"A99"	"A99"	5920	49640	100	1016	1050	280	26	821	821	844	263	31	40	13	0	6852	6343	2284	36	1432	1432	1461	294	20	95	88	0	0.000	0.000	0.000	0.000	0.000	0.000	0.000	0.000	0.000	0.000	0.000	0.000	0.000	0.000	0.036	0.047	0.056	0.048	2.585	0.048	0.198	80	560	100	195	5420	5615	229	4911	5140	Error	Error	-4.797	195	5420	229	4911	84037	507447	0.783	16.605	0	0	0
1	7	17	"A100"	"A100"	6200	49630	100	1146	1103	346	31	786	786	815	308	37	53	22	0	8186	8393	5428	64	1419	1419	1578	939	59	73	68	0	0.000	0.000	0.000	0.000	0.000	0.000	0.000	0.000	0.000	0.000	0.000	0.000	0.000	0.000	0.053	0.045	0.050	0.062	3.458	0.045	0.406	80	560	100	360	6767	7127	317	6974	7291	Error	Error	-4.232	360	6767	317	6974	88243	671415	0.935	7.258	0	0	0
1	8	17	"A100"	"A100"	6520	49630	100	1061	1147	374	32	805	805	827	217	26	56	38	0	10283	9592	5268	54	1399	1399	1476	449	30	90	87	0	0.000	0.000	0.000	0.000	0.000	0.000	0.000	0.000	0.000	0.000	0.000	0.000	0.000	0.000	0.029	0.042	0.046	0.043	3.861	0.047	0.481	80	560	100	256	8884	9140	342	8193	8535	Error	Error	-5.117	256	8884	342	8193	91772	767361	1.475	18.076	0	0	0
1	9	17	"A100"	"A100"	6820	49630	100	1302	1288	383	29	813	813	841	243	28	71	50	0	13232	11424	4708	41	1435	1435	1601	980	61	93	90	0	0.000	0.000	0.000	0.000	0.000	0.000	0.000	0.000	0.000	0.000	0.000	0.000	0.000	0.000	0.041	0.048	0.050	0.046	1.845	0.051	0.548	80	560	100	489	11797	12286	475	9989	10464	Error	Error	-4.592	489	11797	475	9989	103050	913884	1.840	10.023	0	0	0
1	10	17	"A101"	"A101"	7110	49630	100	1099	1425	867	60	805	805	829	226	27	55	41	0	2914	4531	3841	84	1364	1364	1397	250	17	66	61	0	0.000	0.000	0.000	0.000	0.000	0.000	0.000	0.000	0.000	0.000	0.000	0.000	0.000	0.000	0.190	0.196	0.209	0.319	4.508	0.203	0.778	80	560	100	294	1550	1844	620	3167	3787	Error	Error	-2.398	294	1550	620	3167	114038	362506	2.637	12.536	0	0	0
1	11	17	"A101"	"A101"	7430	49640	100	1690	2127	1294	60	818	818	833	200	24	83	71	0	6669	7778	4948	63	1413	1413	1428	182	12	95	92	0	0.000	0.000	0.000	0.000	0.000	0.000	0.000	0.000	0.000	0.000	0.000	0.000	0.000	0.000	0.166	0.206	0.206	0.175	2.216	0.222	0.869	80	560	100	872	5256	6128	1309	6365	7674	Error	Error	-2.592	872	5256	1309	6365	170159	622205	6.470	34.890	0	0	0
1	12	17	"A101"	"A101"	7720	49640	100	1360	1853	1207	65	835	835	849	250	29	80	53	0	5257	6673	4022	60	1392	1392	1416	291	20	95	91	0	0.000	0.000	0.000	0.000	0.000	0.000	0.000	0.000	0.000	0.000	0.000	0.000	0.000	0.000	0.136	0.193	0.161	0.162	2.509	0.228	0.785	80	560	100	525	3865	4390	1018	5281	6299	Error	Error	-2.880	525	3865	1018	5281	148255	533839	4.016	18.065	0	0	0
1	13	17	"A102"	"A102"	8010	49630	100	1089	1327	638	48	858	858	872	231	26	50	33	0	3633	6361	5291	83	1406	1406	1425	191	13	85	82	0	0.000	0.000	0.000	0.000	0.000	0.000	0.000	0.000	0.000	0.000	0.000	0.000	0.000	0.000	0.104	0.095	0.096	0.145	3.887	0.101	0.642	80	560	100	231	2227	2458	469	4955	5424	Error	Error	-3.269	231	2227	469	4955	106174	508895	1.970	25.843	0	0	0
1	14	17	"A102"	"A102"	8320	49630	100	1330	1495	619	41	935	935	939	245	26	63	45	0	8596	8479	4833	56	1476	1476	1504	210	13	92	87	0	0.000	0.000	0.000	0.000	0.000	0.000	0.000	0.000	0.000	0.000	0.000	0.000	0.000	0.000	0.055	0.080	0.097	0.087	2.265	0.092	0.622	80	560	100	395	7120	7515	560	7003	7563	Error	Error	-4.172	395	7120	560	7003	119585	678287	2.269	33.214	0	0	0
1	15	17	"A102"	"A102"	8620	49640	100	1573	1719	670	38	957	957	973	234	24	82	63	0	8231	9148	4277	46	1504	1504	1523	175	11	100	100	0	0.000	0.000	0.000	0.000	0.000	0.000	0.000	0.000	0.000	0.000	0.000	0.000	0.000	0.000	0.092	0.100	0.094	0.089	1.743	0.107	0.679	80	560	100	616	6727	7343	762	7644	8406	Error	Error	-3.449	616	6727	762	7644	137525	731831	3.188	43.571	0	0	0
1	16	17	"A103"	"A103"	8900	49630	100	1097	1190	415	34	944	944	963	236	24	41	26	0	5049	6307	4149	65	1510	1510	1572	682	43	72	65	0	0.000	0.000	0.000	0.000	0.000	0.000	0.000	0.000	0.000	0.000	0.000	0.000	0.000	0.000	0.043	0.051	0.089	0.116	5.314	0.060	0.372	80	560	100	153	3539	3692	246	4797	5043	Error	Error	-4.532	153	3539	246	4797	95238	504527	0.962	6.943	0	0	0
1	17	17	"A103"	"A103"	9210	49630	100	1301	1329	303	22	932	932	962	530	55	36	1	0	10020	9011	3250	36	1503	1503	1553	351	22	96	95	0	0.000	0.000	0.000	0.000	0.000	0.000	0.000	0.000	0.000	0.000	0.000	0.000	0.000	0.000	0.043	0.053	0.055	0.052	2.800	0.046	0.056	80	560	100	369	8517	8886	397	7508	7905	Error	Error	-4.529	369	8517	397	7508	106296	720870	0.692	21.248	0	0	0
1	18	17	"A103"	"A103"	9510	49630	100	1318	1303	313	24	942	942	988	392	39	43	7	0	10457	9329	3658	39	1574	1574	1637	401	24	95	93	0	0.000	0.000	0.000	0.000	0.000	0.000	0.000	0.000	0.000	0.000	0.000	0.000	0.000	0.000	0.042	0.047	0.049	0.045	1.875	0.045	0.147	80	560	100	376	8883	9259	361	7755	8116	Error	Error	-4.562	376	8883	361	7755	104273	746292	0.804	19.182	0	0	0
1	1	18	"A104"	"A104"	4400	49940	100	1528	1552	398	25	1303	1303	1354	621	45	20	0	0	5141	5914	3894	65	1825	1825	1979	1805	91	53	48	0	0.000	0.000	0.000	0.000	0.000	0.000	0.000	0.000	0.000	0.000	0.000	0.000	0.000	0.000	0.068	0.061	0.085	0.112	4.220	0.102	0.196	80	560	100	225	3316	3541	249	4089	4338	Error	Error	-3.881	225	3316	249	4089	124174	473158	0.319	2.180	0	0	0
1	2	18	"A104"	"A104"	4720	49940	100	1534	1599	394	24	1216	1216	1218	260	21	60	33	0	10538	9317	3563	38	1773	1773	1796	268	14	96	95	0	0.000	0.000	0.000	0.000	0.000	0.000	0.000	0.000	0.000	0.000	0.000	0.000	0.000	0.000	0.036	0.051	0.057	0.055	2.724	0.056	0.341	80	560	100	318	8765	9083	383	7544	7927	Error	Error	-4.785	318	8765	383	7544	127944	745340	1.465	28.063	0	0	0
1	3	18	"A104"	"A104"	5010	49940	100	1579	1530	329	21	1085	1085	1097	258	23	71	47	0	11199	10538	3657	34	1681	1681	1799	639	35	95	93	0	0.000	0.000	0.000	0.000	0.000	0.000	0.000	0.000	0.000	0.000	0.000	0.000	0.000	0.000	0.052	0.050	0.057	0.052	2.403	0.048	0.410	80	560	100	494	9518	10012	445	8857	9302	Error	Error	-4.268	494	9518	445	8857	122376	843066	1.678	13.676	0	0	0
1	4	18	"A105"	"A105"	5300	49930	100	1304	1413	422	29	1005	1005	1021	241	23	57	37	0	8726	8004	5538	69	1598	1598	1752	1188	67	63	58	0	0.000	0.000	0.000	0.000	0.000	0.000	0.000	0.000	0.000	0.000	0.000	0.000	0.000	0.000	0.042	0.064	0.080	0.097	3.557	0.060	0.534	80	560	100	299	7128	7427	408	6406	6814	Error	Error	-4.575	299	7128	408	6406	113063	640359	1.627	5.263	0	0	0
1	5	18	"A105"	"A105"	5610	49930	100	1375	1349	371	27	957	957	965	236	24	67	43	0	11737	9902	4634	46	1572	1572	1815	1183	65	86	80	0	0.000	0.000	0.000	0.000	0.000	0.000	0.000	0.000	0.000	0.000	0.000	0.000	0.000	0.000	0.041	0.047	0.050	0.048	2.921	0.054	0.431	80	560	100	418	10165	10583	392	8330	8722	Error	Error	-4.604	418	10165	392	8330	107931	792128	1.627	6.836	0	0	0
1	6	18	"A105"	"A105"	5920	49930	100	1281	1337	405	30	954	954	967	259	26	60	38	0	11081	9806	4753	48	1513	1513	1635	617	37	95	90	0	0.000	0.000	0.000	0.000	0.000	0.000	0.000	0.000	0.000	0.000	0.000	0.000	0.000	0.000	0.034	0.046	0.050	0.048	2.614	0.051	0.429	80	560	100	327	9568	9895	383	8293	8676	Error	Error	-4.871	327	9568	383	8293	106925	784503	1.429	13.243	0	0	0
1	7	18	"A106"	"A106"	6210	49930	100	916	928	233	25	912	912	932	234	25	15	3	0	1820	2118	946	44	1449	1449	1458	194	13	57	46	0	0.000	0.000	0.000	0.000	0.000	0.000	0.000	0.000	0.000	0.000	0.000	0.000	0.000	0.000	0.011	0.024	0.229	0.237	7.294	0.117	0.045	80	560	100	4	371	375	16	669	685	Error	Error	-6.535	4	371	16	669	74248	169468	-0.017	3.402	0	0	0
1	8	18	"A106"	"A106"	6510	49940	100	887	940	269	28	883	883	909	240	26	20	3	0	1972	2307	1165	50	1455	1455	1462	164	11	67	62	0	0.000	0.000	0.000	0.000	0.000	0.000	0.000	0.000	0.000	0.000	0.000	0.000	0.000	0.000	0.008	0.067	0.442	0.297	5.904	0.144	0.068	80	560	100	4	517	521	57	852	909	Error	Error	-7.014	4	517	57	852	75190	184599	0.129	5.152	0	0	0
1	9	18	"A106"	"A106"	6810	49940	100	887	907	217	23	858	858	871	235	26	15	3	0	2238	2796	1453	51	1420	1420	1429	176	12	82	72	0	0.000	0.000	0.000	0.000	0.000	0.000	0.000	0.000	0.000	0.000	0.000	0.000	0.000	0.000	0.035	0.036	0.100	0.123	6.105	0.057	0.052	80	560	100	29	818	847	49	1376	1425	Error	Error	-4.818	29	818	49	1376	72570	223662	0.153	7.767	0	0	0
1	10	18	"A107"	"A107"	7110	49930	100	1013	1058	302	28	887	887	912	240	26	31	15	0	3201	4707	3520	74	1438	1438	1458	220	15	75	68	0	0.000	0.000	0.000	0.000	0.000	0.000	0.000	0.000	0.000	0.000	0.000	0.000	0.000	0.000	0.071	0.052	0.078	0.109	5.548	0.054	0.217	80	560	100	126	1763	1889	171	3269	3440	Error	Error	-3.807	126	1763	171	3269	84662	376573	0.608	14.768	0	0	0
1	11	18	"A107"	"A107"	7410	49940	100	1060	1068	258	24	914	914	935	232	24	37	10	0	4387	5424	3303	60	1460	1460	1481	213	14	90	85	0	0.000	0.000	0.000	0.000	0.000	0.000	0.000	0.000	0.000	0.000	0.000	0.000	0.000	0.000	0.050	0.039	0.059	0.070	3.761	0.049	0.253	80	560	100	146	2927	3073	154	3964	4118	Error	Error	-4.325	146	2927	154	3964	85478	433898	0.573	18.512	0	0	0
1	12	18	"A107"	"A107"	7710	49940	100	1015	1064	298	28	885	885	906	227	25	35	18	0	3825	5068	3247	64	1440	1440	1457	173	11	90	87	0	0.000	0.000	0.000	0.000	0.000	0.000	0.000	0.000	0.000	0.000	0.000	0.000	0.000	0.000	0.055	0.049	0.057	0.064	4.251	0.044	0.140	80	560	100	130	2385	2515	179	3628	3807	Error	Error	-4.197	130	2385	179	3628	85151	405459	0.696	20.873	0	0	0
1	13	18	"A108"	"A108"	8020	49950	100	1007	1037	271	26	911	911	924	218	23	31	15	0	3573	5051	3356	66	1451	1451	1461	154	10	97	91	0	0.000	0.000	0.000	0.000	0.000	0.000	0.000	0.000	0.000	0.000	0.000	0.000	0.000	0.000	0.045	0.035	0.068	0.075	3.027	0.044	0.168	80	560	100	96	2122	2218	126	3600	3726	Error	Error	-4.466	96	2122	126	3600	82932	404051	0.518	23.312	0	0	0
1	14	18	"A108"	"A108"	8310	49940	100	1144	1191	321	26	993	993	1011	278	27	37	15	0	4127	5728	3396	59	1535	1535	1551	257	16	93	91	0	0.000	0.000	0.000	0.000	0.000	0.000	0.000	0.000	0.000	0.000	0.000	0.000	0.000	0.000	0.058	0.047	0.068	0.063	3.786	0.046	0.177	80	560	100	151	2592	2743	198	4193	4391	Error	Error	-4.101	151	2592	198	4193	95306	458256	0.647	16.253	0	0	0
1	15	18	"A108"	"A108"	8620	49930	100	1079	1120	263	23	994	994	1007	236	23	30	7	0	4116	5603	3448	61	1496	1496	1512	185	12	92	88	0	0.000	0.000	0.000	0.000	0.000	0.000	0.000	0.000	0.000	0.000	0.000	0.000	0.000	0.000	0.032	0.031	0.041	0.049	4.912	0.033	0.096	80	560	100	85	2620	2705	126	4107	4233	Error	Error	-4.946	85	2620	126	4107	89617	448277	0.479	22.114	0	0	0
1	16	18	"A109"	"A109"	8910	49930	100	994	1037	264	25	982	982	997	231	23	22	10	0	1979	2301	1019	44	1521	1521	1539	165	10	70	57	0	0.000	0.000	0.000	0.000	0.000	0.000	0.000	0.000	0.000	0.000	0.000	0.000	0.000	0.000	0.026	0.071	0.350	0.336	5.563	0.057	0.016	80	560	100	12	458	470	55	780	835	Error	Error	-5.254	12	458	55	780	82989	184118	0.173	4.618	0	0	0
1	17	18	"A109"	"A109"	9220	49920	100	1010	1006	218	21	940	940	961	257	26	13	2	0	2263	2735	1378	50	1505	1505	1514	197	13	85	71	0	0.000	0.000	0.000	0.000	0.000	0.000	0.000	0.000	0.000	0.000	0.000	0.000	0.000	0.000	0.092	0.054	0.139	0.159	6.719	0.070	0.043	80	560	100	70	758	828	66	1230	1296	Error	Error	-3.437	70	758	66	1230	80446	218774	0.175	6.198	0	0	0
1	18	18	"A109"	"A109"	9510	49930	100	1016	1018	208	20	964	964	1010	587	58	2	0	0	2148	2469	1029	41	1506	1506	1553	698	44	47	21	0	0.000	0.000	0.000	0.000	0.000	0.000	0.000	0.000	0.000	0.000	0.000	0.000	0.000	0.000	0.081	0.056	0.192	0.191	4.127	0.051	0.017	80	560	100	52	642	694	54	963	1017	Error	Error	-3.626	52	642	54	963	81469	197495	0.014	1.312	0	0	0
1	1	19	"A110"	"A110"	4400	50240	100	1525	1558	351	22	1334	1334	1344	276	20	37	20	0	3507	5047	3711	73	1885	1885	1917	268	13	67	62	0	0.000	0.000	0.000	0.000	0.000	0.000	0.000	0.000	0.000	0.000	0.000	0.000	0.000	0.000	0.118	0.071	0.095	0.163	4.867	0.055	0.157	80	560	100	191	1622	1813	224	3162	3386	Error	Error	-3.086	191	1622	224	3162	124620	403796	0.775	11.679	0	0	0
1	2	19	"A110"	"A110"	4710	50240	100	1477	1496	362	24	1289	1289	1295	286	22	37	15	0	4248	5885	4257	72	1818	1818	1854	312	16	77	72	0	0.000	0.000	0.000	0.000	0.000	0.000	0.000	0.000	0.000	0.000	0.000	0.000	0.000	0.000	0.077	0.051	0.088	0.126	7.520	0.044	0.166	80	560	100	188	2430	2618	207	4067	4274	Error	Error	-3.692	188	2430	207	4067	119676	470776	0.703	12.920	0	0	0
1	3	19	"A110"	"A110"	5020	50240	100	1439	1451	386	26	1174	1174	1204	280	23	47	16	0	5987	6926	3875	55	1726	1726	1735	285	16	86	85	0	0.000	0.000	0.000	0.000	0.000	0.000	0.000	0.000	0.000	0.000	0.000	0.000	0.000	0.000	0.062	0.053	0.072	0.086	4.434	0.060	0.355	80	560	100	265	4261	4526	277	5200	5477	Error	Error	-4.007	265	4261	277	5200	116046	554104	0.882	18.214	0	0	0
1	4	19	"A111"	"A111"	5310	50240	100	1194	1251	363	29	1111	1111	1139	260	22	32	20	0	3297	4281	2678	62	1652	1652	1654	170	10	85	78	0	0.000	0.000	0.000	0.000	0.000	0.000	0.000	0.000	0.000	0.000	0.000	0.000	0.000	0.000	0.050	0.053	0.118	0.151	4.460	0.062	0.141	80	560	100	83	1645	1728	140	2629	2769	Error	Error	-4.309	83	1645	140	2629	100099	342467	0.431	15.453	0	0	0
1	5	19	"A111"	"A111"	5620	50240	100	1212	1251	315	25	1087	1087	1094	254	23	30	13	0	4102	5503	3211	58	1610	1610	1634	241	14	93	90	0	0.000	0.000	0.000	0.000	0.000	0.000	0.000	0.000	0.000	0.000	0.000	0.000	0.000	0.000	0.050	0.042	0.069	0.076	3.111	0.048	0.164	80	560	100	125	2492	2617	164	3893	4057	Error	Error	-4.317	125	2492	164	3893	100062	440236	0.618	16.054	0	0	0
1	6	19	"A111"	"A111"	5930	50240	100	1197	1225	308	25	1086	1086	1090	249	22	33	11	0	3659	4881	2930	60	1589	1589	1606	202	12	91	86	0	0.000	0.000	0.000	0.000	0.000	0.000	0.000	0.000	0.000	0.000	0.000	0.000	0.000	0.000	0.054	0.042	0.100	0.112	4.681	0.042	0.092	80	560	100	111	2070	2181	139	3292	3431	Error	Error	-4.221	111	2070	139	3292	97966	390445	0.542	16.213	0	0	0
1	7	19	"A112"	"A112"	6210	50230	100	1327	1307	339	25	1029	1029	1045	249	23	53	21	0	4125	5134	3715	72	1567	1567	1618	374	23	62	53	0	0.000	0.000	0.000	0.000	0.000	0.000	0.000	0.000	0.000	0.000	0.000	0.000	0.000	0.000	0.116	0.078	0.122	0.213	6.143	0.061	0.277	80	560	100	298	2558	2856	278	3567	3845	Error	Error	-3.102	298	2558	278	3567	104553	410753	1.052	9.401	0	0	0
1	8	19	"A112"	"A112"	6510	50240	100	1352	1351	420	31	1046	1046	1057	246	23	60	36	0	8094	7921	4850	61	1549	1549	1591	318	19	86	77	0	0.000	0.000	0.000	0.000	0.000	0.000	0.000	0.000	0.000	0.000	0.000	0.000	0.000	0.000	0.047	0.048	0.061	0.079	4.215	0.055	0.383	80	560	100	306	6545	6851	305	6372	6677	Error	Error	-4.419	306	6545	305	6372	108070	633701	1.195	19.906	0	0	0
1	9	19	"A112"	"A112"	6820	50240	100	1343	1374	375	27	1015	1015	1045	251	24	61	30	0	7637	8106	3355	41	1556	1556	1591	249	15	97	95	0	0.000	0.000	0.000	0.000	0.000	0.000	0.000	0.000	0.000	0.000	0.000	0.000	0.000	0.000	0.054	0.055	0.063	0.059	2.071	0.053	0.349	80	560	100	328	6081	6409	359	6550	6909	Error	Error	-4.213	328	6081	359	6550	109918	648447	1.311	26.165	0	0	0
1	10	19	"A113"	"A113"	7110	50230	100	1188	1209	327	27	1019	1019	1035	244	23	41	17	0	3744	5293	3790	71	1532	1532	1567	592	37	71	66	0	0.000	0.000	0.000	0.000	0.000	0.000	0.000	0.000	0.000	0.000	0.000	0.000	0.000	0.000	0.076	0.051	0.092	0.121	5.133	0.045	0.178	80	560	100	169	2212	2381	190	3761	3951	Error	Error	-3.710	169	2212	190	3761	96693	423435	0.713	6.294	0	0	0
1	11	19	"A113"	"A113"	7430	50230	100	1240	1294	366	28	1019	1019	1033	241	23	47	22	0	6732	7270	4178	57	1534	1534	1539	230	14	92	85	0	0.000	0.000	0.000	0.000	0.000	0.000	0.000	0.000	0.000	0.000	0.000	0.000	0.000	0.000	0.043	0.048	0.062	0.052	3.095	0.049	0.288	80	560	100	221	5198	5419	275	5736	6011	Error	Error	-4.556	221	5198	275	5736	103507	581591	1.083	24.917	0	0	0
1	12	19	"A113"	"A113"	7710	50230	100	1154	1232	407	33	1006	1006	1036	261	25	41	21	0	4896	6137	4244	69	1522	1522	1571	304	19	81	75	0	0.000	0.000	0.000	0.000	0.000	0.000	0.000	0.000	0.000	0.000	0.000	0.000	0.000	0.000	0.044	0.049	0.071	0.087	3.358	0.051	0.227	80	560	100	148	3374	3522	226	4615	4841	Error	Error	-4.511	148	3374	226	4615	98534	490964	0.751	15.020	0	0	0
1	13	19	"A114"	"A114"	8010	50230	100	1280	1275	332	26	1058	1058	1066	256	24	45	15	0	8661	6939	4850	69	1575	1575	1657	795	47	60	56	0	0.000	0.000	0.000	0.000	0.000	0.000	0.000	0.000	0.000	0.000	0.000	0.000	0.000	0.000	0.031	0.040	0.052	0.108	7.450	0.045	0.318	80	560	100	222	7086	7308	217	5364	5581	Error	Error	-4.996	222	7086	217	5364	101987	555128	0.816	6.644	0	0	0
1	14	19	"A114"	"A114"	8330	50230	100	1404	1429	335	23	1082	1082	1094	240	21	65	30	0	10947	10207	3602	35	1561	1561	1582	267	16	98	97	0	0.000	0.000	0.000	0.000	0.000	0.000	0.000	0.000	0.000	0.000	0.000	0.000	0.000	0.000	0.034	0.040	0.042	0.040	2.237	0.040	0.338	80	560	100	322	9386	9708	347	8646	8993	Error	Error	-4.865	322	9386	347	8646	114288	816594	1.396	32.303	0	0	0
1	15	19	"A114"	"A114"	8620	50230	100	1442	1493	349	23	1079	1079	1142	728	63	16	1	0	12597	11512	3748	32	1585	1585	1662	391	23	97	95	0	0.000	0.000	0.000	0.000	0.000	0.000	0.000	0.000	0.000	0.000	0.000	0.000	0.000	0.000	0.033	0.042	0.041	0.035	3.698	0.033	0.026	80	560	100	363	11012	11375	414	9927	10341	Error	Error	-4.923	363	11012	414	9927	119471	920949	0.482	25.192	0	0	0
1	16	19	"A115"	"A115"	8910	50230	100	1049	1115	306	27	1033	1033	1045	247	23	22	10	0	2883	3777	2575	68	1560	1560	1561	179	11	75	70	0	0.000	0.000	0.000	0.000	0.000	0.000	0.000	0.000	0.000	0.000	0.000	0.000	0.000	0.000	0.012	0.037	0.093	0.128	8.272	0.056	0.114	80	560	100	16	1323	1339	82	2217	2299	Error	Error	-6.370	16	1323	82	2217	89178	302188	0.283	12.380	0	0	0
1	17	19	"A115"	"A115"	9210	50240	100	954	1011	277	27	981	981	991	241	24	21	8	0	3605	4016	1782	44	1519	1519	1526	182	11	96	95	0	0.000	0.000	0.000	0.000	0.000	0.000	0.000	0.000	0.000	0.000	0.000	0.000	0.000	0.000	-0.013	0.012	0.080	0.068	4.189	0.018	0.009	80	560	100	-27	2086	2059	30	2497	2527	Error	Error	Error	-27	2086	30	2497	80865	321300	0.083	13.681	0	0	0
1	18	19	"A115"	"A115"	9510	50230	100	1180	1240	387	31	1010	1010	1031	317	30	33	8	0	3797	4472	2585	57	1563	1563	1577	188	11	90	85	0	0.000	0.000	0.000	0.000	0.000	0.000	0.000	0.000	0.000	0.000	0.000	0.000	0.000	0.000	0.076	0.079	0.116	0.111	5.507	0.076	0.188	80	560	100	170	2234	2404	230	2909	3139	Error	Error	-3.716	170	2234	230	2909	99192	357784	0.659	15.399	0	0	0
1	1	20	"A116"	"A116"	4410	50540	100	1681	1726	426	24	1433	1433	1453	296	20	48	26	0	8453	7921	3706	46	1986	1986	2023	379	18	87	82	0	0.000	0.000	0.000	0.000	0.000	0.000	0.000	0.000	0.000	0.000	0.000	0.000	0.000	0.000	0.038	0.049	0.073	0.080	4.645	0.058	0.315	80	560	100	248	6467	6715	293	5935	6228	Error	Error	-4.705	248	6467	293	5935	138117	633665	0.922	15.562	0	0	0
1	2	20	"A116"	"A116"	4720	50540	100	1909	1897	376	19	1381	1381	1389	268	19	75	50	0	10945	9999	2946	29	1917	1917	1972	356	18	100	100	0	0.000	0.000	0.000	0.000	0.000	0.000	0.000	0.000	0.000	0.000	0.000	0.000	0.000	0.000	0.058	0.064	0.066	0.064	2.204	0.062	0.378	80	560	100	528	9028	9556	516	8082	8598	Error	Error	-4.096	528	9028	516	8082	151786	799896	1.896	22.548	0	0	0
1	3	20	"A116"	"A116"	5030	50530	100	2022	2022	427	21	1409	1409	1425	294	20	75	52	0	13224	12195	4008	32	1953	1953	1993	434	21	97	96	0	0.000	0.000	0.000	0.000	0.000	0.000	0.000	0.000	0.000	0.000	0.000	0.000	0.000	0.000	0.054	0.060	0.059	0.054	1.935	0.060	0.521	80	560	100	613	11271	11884	613	10242	10855	Error	Error	-4.201	613	11271	613	10242	161786	975578	2.031	23.507	0	0	0
1	4	20	"A117"	"A117"	5320	50540	100	1220	1264	272	21	1274	1274	1308	276	21	11	3	0	2143	2318	653	28	1766	1766	1770	169	9	71	53	0	0.000	0.000	0.000	0.000	0.000	0.000	0.000	0.000	0.000	0.000	0.000	0.000	0.000	0.000	-0.143	-0.018	0.541	0.419	6.356	-0.030	0.001	80	560	100	-54	377	323	-10	552	542	Error	Error	Error	-54	377	-10	552	101134	185473	-0.159	3.243	0	0	0
1	5	20	"A117"	"A117"	5590	50540	100	1313	1306	252	19	1272	1272	1284	274	21	13	3	0	1967	2341	920	39	1758	1758	1775	205	11	51	40	0	0.000	0.000	0.000	0.000	0.000	0.000	0.000	0.000	0.000	0.000	0.000	0.000	0.000	0.000	0.196	0.058	0.536	0.512	6.732	0.085	0.021	80	560	100	41	209	250	34	583	617	Error	Error	-2.350	41	209	34	583	104473	187309	0.080	2.761	0	0	0
1	6	20	"A117"	"A117"	5890	50540	100	1244	1255	219	17	1281	1281	1301	323	24	6	0	0	1922	2167	773	35	1751	1751	1768	201	11	42	28	0	0.000	0.000	0.000	0.000	0.000	0.000	0.000	0.000	0.000	0.000	0.000	0.000	0.000	0.000	-0.216	-0.062	0.564	0.638	4.084	0.054	0.006	80	560	100	-37	171	134	-26	416	390	Error	Error	Error	-37	171	-26	416	100366	173391	-0.142	1.985	0	0	0
1	7	20	"A118"	"A118"	6210	50530	100	1182	1222	264	21	1223	1223	1247	267	21	16	5	0	2556	3593	2736	76	1723	1723	1748	266	15	56	53	0	0.000	0.000	0.000	0.000	0.000	0.000	0.000	0.000	0.000	0.000	0.000	0.000	0.000	0.000	-0.049	-0.001	0.157	0.218	8.680	0.037	0.052	80	560	100	-41	833	792	-1	1870	1869	Error	Error	Error	-41	833	-1	1870	97787	287406	-0.094	6.936	0	0	0
1	8	20	"A118"	"A118"	6510	50540	100	1278	1382	373	26	1185	1185	1206	282	23	38	15	0	4224	5353	3668	68	1697	1697	1754	400	22	72	68	0	0.000	0.000	0.000	0.000	0.000	0.000	0.000	0.000	0.000	0.000	0.000	0.000	0.000	0.000	0.037	0.054	0.092	0.118	5.376	0.058	0.258	80	560	100	93	2527	2620	197	3656	3853	Error	Error	-4.764	93	2527	197	3656	110557	428263	0.624	8.998	0	0	0
1	9	20	"A118"	"A118"	6820	50540	100	1388	1397	336	24	1230	1230	1975	4925	249	0	0	0	5052	5760	2945	51	1750	1750	2600	5277	202	38	1	0	0.000	0.000	0.000	0.000	0.000	0.000	0.000	0.000	0.000	0.000	0.000	0.000	0.000	0.000	0.048	0.042	0.075	0.091	5.845	0.883	0.864	80	560	100	158	3302	3460	167	4010	4177	Error	Error	-4.385	158	3302	167	4010	111769	460791	-0.117	0.599	0	0	0
1	10	20	"A119"	"A119"	7110	50530	100	1305	1358	422	31	1168	1168	1201	318	26	31	13	0	3522	4661	3199	68	1651	1651	1702	535	31	65	56	0	0.000	0.000	0.000	0.000	0.000	0.000	0.000	0.000	0.000	0.000	0.000	0.000	0.000	0.000	0.073	0.063	0.102	0.142	4.992	0.074	0.231	80	560	100	137	1871	2008	190	3010	3200	Error	Error	-3.772	137	1871	190	3010	108628	372853	0.494	5.531	0	0	0
1	11	20	"A119"	"A119"	7420	50540	100	1448	1498	404	26	1137	1137	1163	281	24	52	30	0	7193	7339	3601	49	1626	1626	1638	212	12	95	93	0	0.000	0.000	0.000	0.000	0.000	0.000	0.000	0.000	0.000	0.000	0.000	0.000	0.000	0.000	0.056	0.063	0.073	0.070	3.685	0.063	0.335	80	560	100	311	5567	5878	361	5713	6074	Error	Error	-4.162	311	5567	361	5713	119862	587118	1.192	26.892	0	0	0
1	12	20	"A119"	"A119"	7720	50540	100	1499	1549	430	27	1184	1184	1203	282	23	53	32	0	8304	7154	3489	48	1655	1655	1673	229	13	95	95	0	0.000	0.000	0.000	0.000	0.000	0.000	0.000	0.000	0.000	0.000	0.000	0.000	0.000	0.000	0.047	0.066	0.079	0.071	2.776	0.071	0.322	80	560	100	315	6649	6964	365	5499	5864	Error	Error	-4.400	315	6649	365	5499	123887	572303	1.227	23.934	0	0	0
1	13	20	"A120"	"A120"	8010	50530	100	1241	1254	326	25	1205	1205	1230	285	23	25	5	0	2397	2805	1285	45	1658	1658	1672	176	10	67	60	0	0.000	0.000	0.000	0.000	0.000	0.000	0.000	0.000	0.000	0.000	0.000	0.000	0.000	0.000	0.049	0.043	0.211	0.269	7.504	0.061	0.023	80	560	100	36	739	775	49	1147	1196	Error	Error	-4.360	36	739	49	1147	100345	224398	0.084	6.438	0	0	0
1	14	20	"A120"	"A120"	8320	50530	100	1289	1305	286	21	1266	1266	1271	275	21	16	5	0	3076	3379	1356	40	1675	1675	1685	166	9	91	90	0	0.000	0.000	0.000	0.000	0.000	0.000	0.000	0.000	0.000	0.000	0.000	0.000	0.000	0.000	0.016	0.023	0.118	0.111	5.316	0.032	0.013	80	560	100	23	1401	1424	39	1704	1743	Error	Error	-5.929	23	1401	39	1704	104399	270286	0.124	10.205	0	0	0
1	15	20	"A120"	"A120"	8620	50540	100	1247	1318	351	26	1151	1151	1173	256	21	35	17	0	3335	3390	1098	32	1643	1643	1662	174	10	98	95	0	0.000	0.000	0.000	0.000	0.000	0.000	0.000	0.000	0.000	0.000	0.000	0.000	0.000	0.000	0.057	0.096	0.144	0.144	3.268	0.121	0.130	80	560	100	96	1692	1788	167	1747	1914	Error	Error	-4.140	96	1692	167	1747	105411	271184	0.566	9.931	0	0	0
1	16	20	"A121"	"A121"	8910	50520	100	1367	1470	458	31	1130	1130	1138	259	22	47	36	0	7065	8317	5781	69	1630	1630	1651	287	17	85	78	0	0.000	0.000	0.000	0.000	0.000	0.000	0.000	0.000	0.000	0.000	0.000	0.000	0.000	0.000	0.044	0.051	0.069	0.081	4.025	0.055	0.376	80	560	100	237	5435	5672	340	6687	7027	Error	Error	-4.519	237	5435	340	6687	117624	665395	1.282	23.226	0	0	0
1	17	20	"A121"	"A121"	9200	50530	100	1485	1478	363	24	1116	1116	1112	253	22	57	35	0	10895	10259	5601	54	1650	1650	1815	809	44	87	80	0	0.000	0.000	0.000	0.000	0.000	0.000	0.000	0.000	0.000	0.000	0.000	0.000	0.000	0.000	0.040	0.042	0.050	0.063	3.849	0.045	0.443	80	560	100	369	9245	9614	362	8609	8971	Error	Error	-4.647	369	9245	362	8609	118241	820687	1.447	10.438	0	0	0
1	18	20	"A121"	"A121"	9500	50530	100	1450	1455	398	27	1090	1090	1112	282	25	55	27	0	8314	8672	5139	59	1638	1638	1811	1091	60	80	77	0	0.000	0.000	0.000	0.000	0.000	0.000	0.000	0.000	0.000	0.000	0.000	0.000	0.000	0.000	0.054	0.052	0.055	0.062	3.320	0.049	0.427	80	560	100	360	6676	7036	365	7034	7399	Error	Error	-4.213	360	6676	365	7034	116360	693769	1.216	6.289	0	0	0
1	1	21	"Blank"	"Blank"	4450	50860	100	1687	1714	514	29	1765	1765	1916	1131	59	1	1	0	2229	2227	201	9	2248	2248	2391	852	35	0	0	0	0.000	0.000	0.000	0.000	0.000	0.000	0.000	0.000	0.000	0.000	0.000	0.000	0.000	0.000	4.105	2.429	1.496	1.828	5.482	1.165	0.763	80	560	100	-78	-19	-97	-51	-21	-72	Error	Error	2.037	-78	-19	-51	-21	137131	178167	-0.179	-0.192	0	0	0
1	2	21	"Blank"	"Blank"	4750	50860	100	1517	1515	275	18	1605	1605	1629	329	20	7	0	0	2147	2128	168	7	2140	2140	2148	219	10	10	0	0	0.000	0.000	0.000	0.000	0.000	0.000	0.000	0.000	0.000	0.000	0.000	0.000	0.000	0.000	-12.571	7.500	1.136	1.595	4.814	5.389	0.045	80	560	100	-88	7	-81	-90	-12	-102	Error	Error	Error	-88	7	-90	-12	121226	170269	-0.347	-0.091	0	0	0
1	3	21	"Blank"	"Blank"	5050	50860	100	1617	1631	303	18	1593	1593	1611	310	19	17	1	0	2085	2113	187	8	2090	2090	2089	200	9	18	1	0	0.000	0.000	0.000	0.000	0.000	0.000	0.000	0.000	0.000	0.000	0.000	0.000	0.000	0.000	-4.800	1.652	1.611	1.418	3.422	5.311	0.033	80	560	100	24	-5	19	38	23	61	Error	Error	Error	24	-5	38	23	130461	169020	0.065	0.120	0	0	0
1	4	21	"Blank"	"Blank"	5350	50860	100	1521	1502	273	18	1515	1515	1512	297	19	13	3	0	1944	1961	162	8	1974	1974	1964	191	9	11	1	0	0.000	0.000	0.000	0.000	0.000	0.000	0.000	0.000	0.000	0.000	0.000	0.000	0.000	0.000	-0.200	1.000	1.700	1.652	4.103	5.203	0.024	80	560	100	6	-30	-24	-13	-13	-26	Error	Error	Error	6	-30	-13	-13	120178	156914	-0.034	-0.016	0	0	0
1	5	21	"Blank"	"Blank"	5650	50860	100	1400	1450	300	20	1460	1460	1485	325	21	15	3	0	1963	1977	196	9	1914	1914	1921	259	13	18	0	0	0.000	0.000	0.000	0.000	0.000	0.000	0.000	0.000	0.000	0.000	0.000	0.000	0.000	0.000	-1.224	-0.159	1.179	1.094	5.410	8.994	0.015	80	560	100	-60	49	-11	-10	63	53	Error	Error	Error	-60	49	-10	63	116027	158154	-0.108	0.216	0	0	0
1	6	21	"Blank"	"Blank"	5950	50860	100	1413	1445	275	19	1427	1427	1438	284	19	16	5	0	1904	1918	308	16	1900	1900	1900	182	9	12	1	0	0.000	0.000	0.000	0.000	0.000	0.000	0.000	0.000	0.000	0.000	0.000	0.000	0.000	0.000	-3.500	1.000	1.076	1.361	4.684	1.597	0.108	80	560	100	-14	4	-10	18	18	36	Error	Error	Error	-14	4	18	18	115560	153427	0.025	0.099	0	0	0
1	7	21	"Blank"	"Blank"	6250	50860	100	1444	1508	257	17	1411	1411	1421	290	20	18	5	0	1919	1926	184	9	1874	1874	1877	186	9	21	6	0	0.000	0.000	0.000	0.000	0.000	0.000	0.000	0.000	0.000	0.000	0.000	0.000	0.000	0.000	0.733	1.865	1.784	1.349	6.933	6.237	0.024	80	560	100	33	45	78	97	52	149	Error	Error	-0.447	33	45	97	52	120679	154072	0.300	0.263	0	0	0
1	8	21	"Blank"	"Blank"	6550	50860	100	1319	1339	260	19	1358	1358	1376	300	21	10	3	0	1848	1855	183	9	1838	1838	1844	174	9	13	5	0	0.000	0.000	0.000	0.000	0.000	0.000	0.000	0.000	0.000	0.000	0.000	0.000	0.000	0.000	-3.900	-1.118	1.477	1.470	3.527	6.473	0.025	80	560	100	-39	10	-29	-19	17	-2	Error	Error	Error	-39	10	-19	17	107146	148373	-0.123	0.063	0	0	0
1	9	21	"Blank"	"Blank"	6850	50860	100	1378	1378	264	19	1358	1358	1376	282	20	17	2	0	1874	1885	169	8	1822	1822	1829	187	10	21	2	0	0.000	0.000	0.000	0.000	0.000	0.000	0.000	0.000	0.000	0.000	0.000	0.000	0.000	0.000	0.385	0.317	1.721	1.187	4.610	7.062	0.017	80	560	100	20	52	72	20	63	83	Error	Error	-1.379	20	52	20	63	110275	150810	0.007	0.299	0	0	0
1	10	21	"Blank"	"Blank"	7150	50860	100	1273	1280	202	15	1341	1341	1357	294	21	2	0	0	1767	1785	197	11	1798	1798	1799	170	9	15	5	0	0.000	0.000	0.000	0.000	0.000	0.000	0.000	0.000	0.000	0.000	0.000	0.000	0.000	0.000	2.194	4.692	1.286	1.237	3.730	5.827	0.028	80	560	100	-68	-31	-99	-61	-13	-74	Error	Error	1.133	-68	-31	-61	-13	102425	142831	-0.262	-0.082	0	0	0
1	11	21	"Blank"	"Blank"	7450	50860	100	1449	1612	1301	80	1345	1345	1382	546	39	11	2	0	1875	1958	589	30	1813	1813	1826	232	12	13	5	0	0.000	0.000	0.000	0.000	0.000	0.000	0.000	0.000	0.000	0.000	0.000	0.000	0.000	0.000	1.677	1.841	1.690	1.630	2.735	3.744	0.433	80	560	100	104	62	166	267	145	412	Error	Error	0.746	104	62	267	145	128943	156651	0.421	0.569	0	0	0
1	12	21	"Blank"	"Blank"	7750	50860	100	1370	1359	286	21	1356	1356	1378	307	22	13	2	0	1819	1822	184	10	1816	1816	1825	172	9	17	3	0	0.000	0.000	0.000	0.000	0.000	0.000	0.000	0.000	0.000	0.000	0.000	0.000	0.000	0.000	4.667	0.500	1.616	1.854	4.197	10.779	0.009	80	560	100	14	3	17	3	6	9	Error	Error	2.222	14	3	3	6	108743	145728	-0.062	-0.017	0	0	0
1	13	21	"Blank"	"Blank"	8050	50860	100	1274	1318	270	20	1369	1369	1366	317	23	6	2	0	1809	1805	178	9	1794	1794	1784	197	11	15	2	0	0.000	0.000	0.000	0.000	0.000	0.000	0.000	0.000	0.000	0.000	0.000	0.000	0.000	0.000	-6.333	-4.636	1.180	1.131	3.070	4.546	0.057	80	560	100	-95	15	-80	-51	11	-40	Error	Error	Error	-95	15	-51	11	105438	144408	-0.151	0.107	0	0	0
1	14	21	"Blank"	"Blank"	8350	50860	100	1432	1433	267	18	1378	1378	1409	302	21	16	3	0	1812	1828	174	9	1807	1807	1809	190	10	20	1	0	0.000	0.000	0.000	0.000	0.000	0.000	0.000	0.000	0.000	0.000	0.000	0.000	0.000	0.000	10.800	2.619	1.705	1.569	4.425	9.951	0.009	80	560	100	54	5	59	55	21	76	Error	Error	3.433	54	5	55	21	114603	146226	0.079	0.100	0	0	0
1	15	21	"Blank"	"Blank"	8650	50850	100	1300	1325	260	19	1324	1324	1333	285	21	16	1	0	1791	1809	182	10	1818	1818	1824	174	9	15	2	0	0.000	0.000	0.000	0.000	0.000	0.000	0.000	0.000	0.000	0.000	0.000	0.000	0.000	0.000	0.889	-0.111	1.347	1.248	4.039	7.307	0.015	80	560	100	-24	-27	-51	1	-9	-8	Error	Error	-0.170	-24	-27	1	-9	106036	144737	-0.028	-0.086	0	0	0
1	16	21	"Blank"	"Blank"	8950	50850	100	1277	1315	290	22	1347	1347	1424	1333	93	0	0	0	1837	1846	168	9	1819	1819	1926	2188	113	0	0	0	0.000	0.000	0.000	0.000	0.000	0.000	0.000	0.000	0.000	0.000	0.000	0.000	0.000	0.000	-3.889	-1.185	1.550	1.773	3.844	8.343	0.013	80	560	100	-70	18	-52	-32	27	-5	Error	Error	Error	-70	18	-32	27	105223	147690	-0.082	-0.037	0	0	0
1	17	21	"Blank"	"Blank"	9250	50850	100	1317	1313	254	19	1275	1275	1299	291	22	13	1	0	1807	1825	141	7	1815	1815	1822	251	13	2	0	0	0.000	0.000	0.000	0.000	0.000	0.000	0.000	0.000	0.000	0.000	0.000	0.000	0.000	0.000	-5.250	3.800	1.855	1.757	4.638	4.889	0.038	80	560	100	42	-8	34	38	10	48	Error	Error	Error	42	-8	38	10	105014	145964	0.048	0.012	0	0	0
1	18	21	"Blank"	"Blank"	9550	50850	100	1307	1321	257	19	1260	1260	1294	370	28	11	1	0	1844	1825	183	10	1819	1819	1819	172	9	17	3	0	0.000	0.000	0.000	0.000	0.000	0.000	0.000	0.000	0.000	0.000	0.000	0.000	0.000	0.000	1.880	10.167	2.226	1.696	3.510	8.683	0.013	80	560	100	47	25	72	61	6	67	Error	Error	0.911	47	25	61	6	105655	146010	0.073	0.035	0	0	0
