# Supplementary material for: Application of hybridization control probe to increase accuracy on ligation detection or minisequencing diagnostic microarrays
Source: BMC Res Notes. 2009 Dec 14;2:249. doi: 10.1186/1756-0500-2-249 (PMC2799435; doi:10.1186/1756-0500-2-249)
Supplement: Additional file 3 — Gpr_files. Zip-compressed file containing raw microarray data in GenePix results format (.gpr) and GAL (GenePix Array List) files. [file 1756-0500-2-249-S3.ZIP › gpr_files/slide6/lasi6_1-16.gpr]

ATF	1.0
30	76    
"Type=GenePix Results 3"
"DateTime=2009/04/29 13:54:10"
"Settings="
"GalFile=C:\Axon\Data\HPV\ArrayIt_032009_InstiBioGalfile.gal"
"ArrayOfArrays=1-16"
"PixelSize=10"
"Wavelengths=532	488"
"ImageFiles=C:\Axon\Data\HPV\290409\lasi5.tif 2	C:\Axon\Data\HPV\290409\lasi5.tif 3"
"NormalizationMethod=None"
"NormalizationFactors=1	1"
"JpegImage="
"StdDev=Type 1"
"RatioFormulations=W1/W3 (/532)	W1/W4 (/488)	W3/W4 (532/488)"
"FeatureType=Circular"
"Barcode="
"BackgroundSubtraction=LocalFeature"
"ImageOrigin=0, 0"
"JpegOrigin=3720, 0"
"Creator=GenePix Pro 6.1.0.2"
"Scanner=GenePix 4200A 01 Autoloader [2]"
"FocusPosition=0"
"Temperature=23.81"
"LinesAveraged=2"
"Comment="
"PMTGain=600	500"
"ScanPower=100	100"
"LaserPower=2.69	2.57"
"Filters=Standard Green	Standard Blue"
"ScanRegion=372,0,1916,6892"
"Supplier="
"Block"	"Column"	"Row"	"Name"	"ID"	"X"	"Y"	"Dia."	"F532 Median"	"F532 Mean"	"F532 SD"	"F532 CV"	"B532"	"B532 Median"	"B532 Mean"	"B532 SD"	"B532 CV"	"% > B532+1SD"	"% > B532+2SD"	"F532 % Sat."	"F488 Median"	"F488 Mean"	"F488 SD"	"F488 CV"	"B488"	"B488 Median"	"B488 Mean"	"B488 SD"	"B488 CV"	"% > B488+1SD"	"% > B488+2SD"	"F488 % Sat."	"Ratio of Medians (1/532)"	"Ratio of Means (1/532)"	"Median of Ratios (1/532)"	"Mean of Ratios (1/532)"	"Ratios SD (1/532)"	"Rgn Ratio (1/532)"	"Rgn R2 (1/532)"	"Ratio of Medians (1/488)"	"Ratio of Means (1/488)"	"Median of Ratios (1/488)"	"Mean of Ratios (1/488)"	"Ratios SD (1/488)"	"Rgn Ratio (1/488)"	"Rgn R2 (1/488)"	"Ratio of Medians (532/488)"	"Ratio of Means (532/488)"	"Median of Ratios (532/488)"	"Mean of Ratios (532/488)"	"Ratios SD (532/488)"	"Rgn Ratio (532/488)"	"Rgn R2 (532/488)"	"F Pixels"	"B Pixels"	"Circularity"	"Sum of Medians (1/532)"	"Sum of Medians (1/488)"	"Sum of Medians (532/488)"	"Sum of Means (1/532)"	"Sum of Means (1/488)"	"Sum of Means (532/488)"	"Log Ratio (1/532)"	"Log Ratio (1/488)"	"Log Ratio (532/488)"	"F532 Median - B532"	"F488 Median - B488"	"F532 Mean - B532"	"F488 Mean - B488"	"F532 Total Intensity"	"F488 Total Intensity"	"SNR 532"	"SNR 488"	"Flags"	"Normalize"	"Autoflag"
1	1	1	"A1"	"A1"	3820	-190	100	0	0	0	0	0	0	0	0	0	0	0	0	0	0	0	0	0	0	0	0	0	0	0	0	0.000	0.000	0.000	0.000	0.000	0.000	0.000	0.000	0.000	0.000	0.000	0.000	0.000	0.000	0.000	0.000	0.000	0.000	0.000	0.000	0.000	0	0	100	0	0	0	0	0	0	Error	Error	Error	0	0	0	0	0	0	0.000	0.000	0	0	0
1	2	1	"A1"	"A1"	4120	-170	100	0	0	0	0	0	0	0	0	0	0	0	0	0	0	0	0	0	0	0	0	0	0	0	0	0.000	0.000	0.000	0.000	0.000	0.000	0.000	0.000	0.000	0.000	0.000	0.000	0.000	0.000	0.000	0.000	0.000	0.000	0.000	0.000	0.000	0	0	100	0	0	0	0	0	0	Error	Error	Error	0	0	0	0	0	0	0.000	0.000	0	0	0
1	3	1	"A1"	"A1"	4420	-170	100	0	0	0	0	0	0	0	0	0	0	0	0	0	0	0	0	0	0	0	0	0	0	0	0	0.000	0.000	0.000	0.000	0.000	0.000	0.000	0.000	0.000	0.000	0.000	0.000	0.000	0.000	0.000	0.000	0.000	0.000	0.000	0.000	0.000	0	0	100	0	0	0	0	0	0	Error	Error	Error	0	0	0	0	0	0	0.000	0.000	0	0	0
1	4	1	"A2"	"A2"	4720	-190	100	0	0	0	0	0	0	0	0	0	0	0	0	0	0	0	0	0	0	0	0	0	0	0	0	0.000	0.000	0.000	0.000	0.000	0.000	0.000	0.000	0.000	0.000	0.000	0.000	0.000	0.000	0.000	0.000	0.000	0.000	0.000	0.000	0.000	0	0	100	0	0	0	0	0	0	Error	Error	Error	0	0	0	0	0	0	0.000	0.000	0	0	0
1	5	1	"A2"	"A2"	5030	-190	100	0	0	0	0	0	0	0	0	0	0	0	0	0	0	0	0	0	0	0	0	0	0	0	0	0.000	0.000	0.000	0.000	0.000	0.000	0.000	0.000	0.000	0.000	0.000	0.000	0.000	0.000	0.000	0.000	0.000	0.000	0.000	0.000	0.000	0	0	100	0	0	0	0	0	0	Error	Error	Error	0	0	0	0	0	0	0.000	0.000	0	0	0
1	6	1	"A2"	"A2"	5320	-190	100	0	0	0	0	0	0	0	0	0	0	0	0	0	0	0	0	0	0	0	0	0	0	0	0	0.000	0.000	0.000	0.000	0.000	0.000	0.000	0.000	0.000	0.000	0.000	0.000	0.000	0.000	0.000	0.000	0.000	0.000	0.000	0.000	0.000	0	0	100	0	0	0	0	0	0	Error	Error	Error	0	0	0	0	0	0	0.000	0.000	0	0	0
1	7	1	"A3"	"A3"	5620	-180	100	0	0	0	0	0	0	0	0	0	0	0	0	0	0	0	0	0	0	0	0	0	0	0	0	0.000	0.000	0.000	0.000	0.000	0.000	0.000	0.000	0.000	0.000	0.000	0.000	0.000	0.000	0.000	0.000	0.000	0.000	0.000	0.000	0.000	0	0	100	0	0	0	0	0	0	Error	Error	Error	0	0	0	0	0	0	0.000	0.000	0	0	0
1	8	1	"A3"	"A3"	5920	-180	100	0	0	0	0	0	0	0	0	0	0	0	0	0	0	0	0	0	0	0	0	0	0	0	0	0.000	0.000	0.000	0.000	0.000	0.000	0.000	0.000	0.000	0.000	0.000	0.000	0.000	0.000	0.000	0.000	0.000	0.000	0.000	0.000	0.000	0	0	100	0	0	0	0	0	0	Error	Error	Error	0	0	0	0	0	0	0.000	0.000	0	0	0
1	9	1	"A3"	"A3"	6230	-180	100	0	0	0	0	0	0	0	0	0	0	0	0	0	0	0	0	0	0	0	0	0	0	0	0	0.000	0.000	0.000	0.000	0.000	0.000	0.000	0.000	0.000	0.000	0.000	0.000	0.000	0.000	0.000	0.000	0.000	0.000	0.000	0.000	0.000	0	0	100	0	0	0	0	0	0	Error	Error	Error	0	0	0	0	0	0	0.000	0.000	0	0	0
1	10	1	"A4"	"A4"	6530	-180	100	0	0	0	0	0	0	0	0	0	0	0	0	0	0	0	0	0	0	0	0	0	0	0	0	0.000	0.000	0.000	0.000	0.000	0.000	0.000	0.000	0.000	0.000	0.000	0.000	0.000	0.000	0.000	0.000	0.000	0.000	0.000	0.000	0.000	0	0	100	0	0	0	0	0	0	Error	Error	Error	0	0	0	0	0	0	0.000	0.000	0	0	0
1	11	1	"A4"	"A4"	6830	-180	100	0	0	0	0	0	0	0	0	0	0	0	0	0	0	0	0	0	0	0	0	0	0	0	0	0.000	0.000	0.000	0.000	0.000	0.000	0.000	0.000	0.000	0.000	0.000	0.000	0.000	0.000	0.000	0.000	0.000	0.000	0.000	0.000	0.000	0	0	100	0	0	0	0	0	0	Error	Error	Error	0	0	0	0	0	0	0.000	0.000	0	0	0
1	12	1	"A4"	"A4"	7120	-180	100	0	0	0	0	0	0	0	0	0	0	0	0	0	0	0	0	0	0	0	0	0	0	0	0	0.000	0.000	0.000	0.000	0.000	0.000	0.000	0.000	0.000	0.000	0.000	0.000	0.000	0.000	0.000	0.000	0.000	0.000	0.000	0.000	0.000	0	0	100	0	0	0	0	0	0	Error	Error	Error	0	0	0	0	0	0	0.000	0.000	0	0	0
1	13	1	"A5"	"A5"	7430	-190	100	0	0	0	0	0	0	0	0	0	0	0	0	0	0	0	0	0	0	0	0	0	0	0	0	0.000	0.000	0.000	0.000	0.000	0.000	0.000	0.000	0.000	0.000	0.000	0.000	0.000	0.000	0.000	0.000	0.000	0.000	0.000	0.000	0.000	0	0	100	0	0	0	0	0	0	Error	Error	Error	0	0	0	0	0	0	0.000	0.000	0	0	0
1	14	1	"A5"	"A5"	7730	-180	100	0	0	0	0	0	0	0	0	0	0	0	0	0	0	0	0	0	0	0	0	0	0	0	0	0.000	0.000	0.000	0.000	0.000	0.000	0.000	0.000	0.000	0.000	0.000	0.000	0.000	0.000	0.000	0.000	0.000	0.000	0.000	0.000	0.000	0	0	100	0	0	0	0	0	0	Error	Error	Error	0	0	0	0	0	0	0.000	0.000	0	0	0
1	15	1	"A5"	"A5"	8030	-180	100	0	0	0	0	0	0	0	0	0	0	0	0	0	0	0	0	0	0	0	0	0	0	0	0	0.000	0.000	0.000	0.000	0.000	0.000	0.000	0.000	0.000	0.000	0.000	0.000	0.000	0.000	0.000	0.000	0.000	0.000	0.000	0.000	0.000	0	0	100	0	0	0	0	0	0	Error	Error	Error	0	0	0	0	0	0	0.000	0.000	0	0	0
1	16	1	"A6"	"A6"	8330	-190	100	0	0	0	0	0	0	0	0	0	0	0	0	0	0	0	0	0	0	0	0	0	0	0	0	0.000	0.000	0.000	0.000	0.000	0.000	0.000	0.000	0.000	0.000	0.000	0.000	0.000	0.000	0.000	0.000	0.000	0.000	0.000	0.000	0.000	0	0	100	0	0	0	0	0	0	Error	Error	Error	0	0	0	0	0	0	0.000	0.000	0	0	0
1	17	1	"A6"	"A6"	8630	-190	100	0	0	0	0	0	0	0	0	0	0	0	0	0	0	0	0	0	0	0	0	0	0	0	0	0.000	0.000	0.000	0.000	0.000	0.000	0.000	0.000	0.000	0.000	0.000	0.000	0.000	0.000	0.000	0.000	0.000	0.000	0.000	0.000	0.000	0	0	100	0	0	0	0	0	0	Error	Error	Error	0	0	0	0	0	0	0.000	0.000	0	0	0
1	18	1	"A6"	"A6"	8930	-190	100	0	0	0	0	0	0	0	0	0	0	0	0	0	0	0	0	0	0	0	0	0	0	0	0	0.000	0.000	0.000	0.000	0.000	0.000	0.000	0.000	0.000	0.000	0.000	0.000	0.000	0.000	0.000	0.000	0.000	0.000	0.000	0.000	0.000	0	0	100	0	0	0	0	0	0	Error	Error	Error	0	0	0	0	0	0	0.000	0.000	0	0	0
1	1	2	"A7"	"A7"	3830	110	100	739	733	201	27	690	690	847	2732	322	0	0	0	1004	1095	294	26	965	965	1001	322	32	21	8	0	0.000	0.000	0.000	0.000	0.000	0.000	0.000	0.000	0.000	0.000	0.000	0.000	0.000	0.000	1.256	0.331	0.841	0.746	4.947	11.345	0.447	80	444	100	49	39	88	43	130	173	Error	Error	0.329	49	39	43	130	58636	87603	-0.042	0.292	0	0	0
1	2	2	"A7"	"A7"	4130	120	100	739	763	221	28	720	720	809	1427	176	0	0	0	1054	1148	282	24	996	996	1096	781	71	2	0	0	0.000	0.000	0.000	0.000	0.000	0.000	0.000	0.000	0.000	0.000	0.000	0.000	0.000	0.000	0.328	0.283	0.887	0.679	4.057	2.392	0.436	80	522	100	19	58	77	43	152	195	Error	Error	-1.610	19	58	43	152	61030	91876	-0.032	0.067	0	0	0
1	3	2	"A7"	"A7"	4430	120	100	763	765	199	26	732	732	746	202	27	21	7	0	1137	1249	372	29	1012	1012	1059	281	26	36	17	0	0.000	0.000	0.000	0.000	0.000	0.000	0.000	0.000	0.000	0.000	0.000	0.000	0.000	0.000	0.248	0.139	0.531	0.573	3.920	0.209	0.099	80	522	100	31	125	156	33	237	270	Error	Error	-2.012	31	125	33	237	61204	99920	0.094	0.676	0	0	0
1	4	2	"A8"	"A8"	4730	110	100	750	786	231	29	771	771	1188	3614	304	0	0	0	1130	1385	558	40	1052	1052	1267	1810	142	3	0	0	0.000	0.000	0.000	0.000	0.000	0.000	0.000	0.000	0.000	0.000	0.000	0.000	0.000	0.000	-0.269	0.045	0.566	0.618	4.577	2.210	0.801	80	502	100	-21	78	57	15	333	348	Error	Error	Error	-21	78	15	333	62894	110786	-0.111	0.065	0	0	0
1	5	2	"A8"	"A8"	5030	110	100	729	744	198	26	740	740	766	222	28	17	1	0	1188	1569	824	52	1047	1047	1228	608	49	31	18	0	0.000	0.000	0.000	0.000	0.000	0.000	0.000	0.000	0.000	0.000	0.000	0.000	0.000	0.000	-0.078	0.008	0.394	0.489	6.444	0.128	0.215	80	502	100	-11	141	130	4	522	526	Error	Error	Error	-11	141	4	522	59539	125547	-0.099	0.561	0	0	0
1	6	2	"A8"	"A8"	5330	110	100	739	738	172	23	737	737	751	210	27	10	1	0	1022	1180	523	44	1036	1036	1157	515	44	10	7	0	0.000	0.000	0.000	0.000	0.000	0.000	0.000	0.000	0.000	0.000	0.000	0.000	0.000	0.000	-0.143	0.007	0.816	0.815	8.529	0.169	0.285	80	502	100	2	-14	-12	1	144	145	Error	Error	Error	2	-14	1	144	59004	94367	-0.062	0.045	0	0	0
1	7	2	"A9"	"A9"	5640	110	100	677	686	177	25	719	719	999	1777	177	0	0	0	1006	1075	237	22	1009	1009	1181	786	66	1	0	0	0.000	0.000	0.000	0.000	0.000	0.000	0.000	0.000	0.000	0.000	0.000	0.000	0.000	0.000	14.000	-0.500	0.578	0.721	3.529	0.210	0.135	80	502	100	-42	-3	-45	-33	66	33	Error	Error	3.807	-42	-3	-33	66	54889	85976	-0.176	-0.135	0	0	0
1	8	2	"A9"	"A9"	5940	110	100	754	751	162	21	715	715	856	1399	163	0	0	0	1100	1215	366	30	1003	1003	1285	1489	115	2	0	0	0.000	0.000	0.000	0.000	0.000	0.000	0.000	0.000	0.000	0.000	0.000	0.000	0.000	0.000	0.402	0.170	0.511	0.599	6.390	1.005	0.866	80	502	100	39	97	136	36	212	248	Error	Error	-1.315	39	97	36	212	60118	97160	-0.075	-0.047	0	0	0
1	9	2	"A9"	"A9"	6230	120	100	712	744	185	24	684	684	709	269	37	15	0	0	1155	1337	476	35	984	984	1092	480	43	27	12	0	0.000	0.000	0.000	0.000	0.000	0.000	0.000	0.000	0.000	0.000	0.000	0.000	0.000	0.000	0.164	0.170	0.324	0.373	6.276	0.128	0.121	80	522	100	28	171	199	60	353	413	Error	Error	-2.610	28	171	60	353	59502	106972	0.130	0.510	0	0	0
1	10	2	"A10"	"A10"	6530	100	100	681	729	201	27	709	709	724	212	29	17	2	0	1049	1296	608	46	1008	1008	1119	467	41	21	17	0	0.000	0.000	0.000	0.000	0.000	0.000	0.000	0.000	0.000	0.000	0.000	0.000	0.000	0.000	-0.683	0.069	0.568	0.699	4.724	0.155	0.182	80	480	100	-28	41	13	20	288	308	Error	Error	Error	-28	41	20	288	58287	103712	0.024	0.379	0	0	0
1	11	2	"A10"	"A10"	6830	120	100	787	773	207	26	703	703	725	197	27	28	5	0	1164	1460	721	49	1008	1008	1121	481	42	27	17	0	0.000	0.000	0.000	0.000	0.000	0.000	0.000	0.000	0.000	0.000	0.000	0.000	0.000	0.000	0.538	0.155	0.398	0.600	5.501	0.127	0.194	80	522	100	84	156	240	70	452	522	Error	Error	-0.893	84	156	70	452	61806	116826	0.244	0.705	0	0	0
1	12	2	"A10"	"A10"	7130	110	100	745	755	228	30	689	689	723	294	40	21	0	0	1115	1563	855	54	963	963	1126	595	52	35	25	0	0.000	0.000	0.000	0.000	0.000	0.000	0.000	0.000	0.000	0.000	0.000	0.000	0.000	0.000	0.368	0.110	0.374	0.507	5.004	0.142	0.240	80	502	100	56	152	208	66	600	666	Error	Error	-1.441	56	152	66	600	60422	125050	0.109	0.734	0	0	0
1	13	2	"A11"	"A11"	7440	100	100	711	915	1728	188	694	694	737	307	41	12	1	0	1009	1303	1244	95	1007	1007	1042	332	31	18	12	0	0.000	0.000	0.000	0.000	0.000	0.000	0.000	0.000	0.000	0.000	0.000	0.000	0.000	0.000	8.500	0.747	0.865	1.086	4.633	1.272	0.518	80	480	100	17	2	19	221	296	517	Error	Error	3.087	17	2	221	296	73176	104205	0.580	0.786	0	0	0
1	14	2	"A11"	"A11"	7740	110	100	896	934	316	33	766	766	851	1066	125	2	0	0	1216	1350	455	33	1128	1128	1243	828	66	8	2	0	0.000	0.000	0.000	0.000	0.000	0.000	0.000	0.000	0.000	0.000	0.000	0.000	0.000	0.000	1.477	0.757	0.722	0.742	4.146	0.232	0.137	80	502	100	130	88	218	168	222	390	Error	Error	0.563	130	88	168	222	74758	108033	0.078	0.129	0	0	0
1	15	2	"A11"	"A11"	8040	110	100	886	937	250	26	852	852	873	237	27	23	1	0	1367	1450	341	23	1224	1224	1299	358	27	31	5	0	0.000	0.000	0.000	0.000	0.000	0.000	0.000	0.000	0.000	0.000	0.000	0.000	0.000	0.000	0.238	0.376	0.354	0.400	3.226	0.311	0.227	80	502	100	34	143	177	85	226	311	Error	Error	-2.072	34	143	85	226	74947	116029	0.270	0.422	0	0	0
1	16	2	"A12"	"A12"	8340	100	100	914	943	222	23	906	906	908	225	24	18	5	0	1345	2007	1343	66	1248	1248	1263	182	14	35	27	0	0.000	0.000	0.000	0.000	0.000	0.000	0.000	0.000	0.000	0.000	0.000	0.000	0.000	0.000	0.082	0.049	0.375	0.368	7.465	0.091	0.091	80	480	100	8	97	105	37	759	796	Error	Error	-3.600	8	97	37	759	75427	160576	0.156	4.088	0	0	0
1	17	2	"A12"	"A12"	8630	110	100	1008	1027	266	25	902	902	938	311	33	17	3	0	1495	1982	978	49	1262	1262	1396	526	37	42	32	0	0.000	0.000	0.000	0.000	0.000	0.000	0.000	0.000	0.000	0.000	0.000	0.000	0.000	0.000	0.455	0.174	0.261	0.339	6.214	0.123	0.130	80	502	100	106	233	339	125	720	845	Error	Error	-1.136	106	233	125	720	82140	158587	0.286	1.114	0	0	0
1	18	2	"A12"	"A12"	8940	100	100	1033	1732	4553	262	967	967	3549	11468	323	1	1	0	1360	1947	2142	110	1307	1307	3938	11097	281	1	0	0	0.000	0.000	0.000	0.000	0.000	0.000	0.000	0.000	0.000	0.000	0.000	0.000	0.000	0.000	1.245	1.195	0.821	0.888	4.633	1.199	0.844	80	480	100	66	53	119	765	640	1405	Error	Error	0.316	66	53	765	640	138572	155733	-0.158	-0.179	0	0	0
1	1	3	"A13"	"A13"	3830	410	100	895	911	191	20	826	826	839	206	24	22	5	0	1312	1805	826	45	1178	1178	1253	356	28	40	35	0	0.000	0.000	0.000	0.000	0.000	0.000	0.000	0.000	0.000	0.000	0.000	0.000	0.000	0.000	0.515	0.136	0.291	0.352	5.107	0.126	0.151	80	502	100	69	134	203	85	627	712	Error	Error	-0.958	69	134	85	627	72878	144395	0.350	1.551	0	0	0
1	2	3	"A13"	"A13"	4140	420	100	922	940	194	20	861	861	883	273	30	13	2	0	1605	1760	601	34	1219	1219	1324	496	37	46	26	0	0.000	0.000	0.000	0.000	0.000	0.000	0.000	0.000	0.000	0.000	0.000	0.000	0.000	0.000	0.158	0.146	0.211	0.266	6.274	0.154	0.183	80	560	100	61	386	447	79	541	620	Error	Error	-2.662	61	386	79	541	75191	140793	0.209	0.879	0	0	0
1	3	3	"A13"	"A13"	4440	410	100	920	960	293	30	912	912	1357	2858	210	0	0	0	1623	1949	780	40	1247	1247	1591	2029	127	5	0	0	0.000	0.000	0.000	0.000	0.000	0.000	0.000	0.000	0.000	0.000	0.000	0.000	0.000	0.000	0.021	0.068	0.357	0.338	7.157	2.968	0.035	80	560	100	8	376	384	48	702	750	Error	Error	-5.555	8	376	48	702	76838	155902	-0.139	0.176	0	0	0
1	4	3	"A14"	"A14"	4730	400	100	921	927	221	23	846	846	880	419	47	8	0	0	1416	1728	650	37	1218	1218	1290	392	30	40	28	0	0.000	0.000	0.000	0.000	0.000	0.000	0.000	0.000	0.000	0.000	0.000	0.000	0.000	0.000	0.379	0.159	0.446	0.434	4.181	0.209	0.282	80	560	100	75	198	273	81	510	591	Error	Error	-1.401	75	198	81	510	74171	138252	0.112	1.117	0	0	0
1	5	3	"A14"	"A14"	5040	400	100	881	894	196	21	847	847	910	463	50	3	0	0	1505	1772	768	43	1238	1238	1410	553	39	35	17	0	0.000	0.000	0.000	0.000	0.000	0.000	0.000	0.000	0.000	0.000	0.000	0.000	0.000	0.000	0.127	0.088	0.348	0.327	4.180	0.199	0.325	80	560	100	34	267	301	47	534	581	Error	Error	-2.973	34	267	47	534	71521	141761	-0.035	0.655	0	0	0
1	6	3	"A14"	"A14"	5340	410	100	840	882	259	29	829	829	858	298	34	17	3	0	1463	1797	773	43	1204	1204	1315	493	37	43	22	0	0.000	0.000	0.000	0.000	0.000	0.000	0.000	0.000	0.000	0.000	0.000	0.000	0.000	0.000	0.042	0.089	0.449	0.523	4.904	0.215	0.336	80	560	100	11	259	270	53	593	646	Error	Error	-4.557	11	259	53	593	70563	143764	0.081	0.978	0	0	0
1	7	3	"A15"	"A15"	5630	400	100	792	834	208	24	756	756	778	208	26	28	7	0	1461	2199	1433	65	1185	1185	1280	500	39	43	38	0	0.000	0.000	0.000	0.000	0.000	0.000	0.000	0.000	0.000	0.000	0.000	0.000	0.000	0.000	0.130	0.077	0.187	0.273	8.426	0.077	0.140	80	560	100	36	276	312	78	1014	1092	Error	Error	-2.939	36	276	78	1014	66692	175902	0.269	1.838	0	0	0
1	8	3	"A15"	"A15"	5940	410	100	784	788	259	32	755	755	780	430	55	3	1	0	1393	1704	676	39	1192	1192	1338	570	42	36	13	0	0.000	0.000	0.000	0.000	0.000	0.000	0.000	0.000	0.000	0.000	0.000	0.000	0.000	0.000	0.144	0.064	0.387	0.439	6.722	0.178	0.038	80	560	100	29	201	230	33	512	545	Error	Error	-2.793	29	201	33	512	63014	136328	0.019	0.642	0	0	0
1	9	3	"A15"	"A15"	6240	410	100	781	1790	7274	406	726	726	746	200	26	28	16	1	1675	2539	4876	192	1157	1157	1311	517	39	50	30	0	0.000	0.000	0.000	0.000	0.000	0.000	0.000	0.000	0.000	0.000	0.000	0.000	0.000	0.000	0.106	0.770	0.289	0.278	5.017	0.874	0.679	80	560	100	55	518	573	1064	1382	2446	Error	Error	-3.235	55	518	1064	1382	143207	203088	5.220	2.375	0	0	0
1	10	3	"A16"	"A16"	6540	400	100	762	773	184	23	724	724	748	231	30	17	3	0	1251	1499	497	33	1153	1153	1208	263	21	36	31	0	0.000	0.000	0.000	0.000	0.000	0.000	0.000	0.000	0.000	0.000	0.000	0.000	0.000	0.000	0.388	0.142	0.473	0.509	5.911	0.195	0.078	80	560	100	38	98	136	49	346	395	Error	Error	-1.367	38	98	49	346	61818	119899	0.108	1.106	0	0	0
1	11	3	"A16"	"A16"	6840	410	100	728	775	226	29	710	710	763	628	82	2	0	0	1380	1671	716	42	1115	1115	1243	989	79	26	5	0	0.000	0.000	0.000	0.000	0.000	0.000	0.000	0.000	0.000	0.000	0.000	0.000	0.000	0.000	0.068	0.117	0.235	0.463	7.524	0.473	0.183	80	560	100	18	265	283	65	556	621	Error	Error	-3.880	18	265	65	556	62018	133666	0.019	0.433	0	0	0
1	12	3	"A16"	"A16"	7140	400	100	748	758	184	24	698	698	710	189	26	22	5	0	1223	1338	327	24	1113	1113	1160	362	31	30	10	0	0.000	0.000	0.000	0.000	0.000	0.000	0.000	0.000	0.000	0.000	0.000	0.000	0.000	0.000	0.455	0.267	0.624	0.621	4.320	0.520	0.259	80	560	100	50	110	160	60	225	285	Error	Error	-1.138	50	110	60	225	60651	107009	0.254	0.492	0	0	0
1	13	3	"A17"	"A17"	7440	400	100	814	881	530	60	753	753	791	397	50	5	2	0	1265	1549	627	40	1149	1149	1201	299	24	35	27	0	0.000	0.000	0.000	0.000	0.000	0.000	0.000	0.000	0.000	0.000	0.000	0.000	0.000	0.000	0.526	0.320	0.367	0.455	5.040	0.529	0.194	80	560	100	61	116	177	128	400	528	Error	Error	-0.927	61	116	128	400	70515	123896	0.227	1.164	0	0	0
1	14	3	"A17"	"A17"	7730	410	100	855	876	195	22	783	783	823	277	33	12	2	0	1476	1607	505	31	1189	1189	1232	299	24	50	35	0	0.000	0.000	0.000	0.000	0.000	0.000	0.000	0.000	0.000	0.000	0.000	0.000	0.000	0.000	0.251	0.222	0.356	0.408	5.302	0.367	0.108	80	560	100	72	287	359	93	418	511	Error	Error	-1.995	72	287	93	418	70090	128524	0.191	1.254	0	0	0
1	15	3	"A17"	"A17"	8030	410	100	922	1171	1211	103	841	841	858	221	25	26	12	0	1402	1611	635	39	1241	1241	1292	258	19	40	23	0	0.000	0.000	0.000	0.000	0.000	0.000	0.000	0.000	0.000	0.000	0.000	0.000	0.000	0.000	0.503	0.892	0.542	0.761	5.432	1.818	0.329	80	560	100	81	161	242	330	370	700	Error	Error	-0.991	81	161	330	370	93707	128857	1.416	1.236	0	0	0
1	16	3	"A18"	"A18"	8340	400	100	893	927	224	24	869	869	878	209	23	25	6	0	1317	1577	530	33	1226	1226	1251	192	15	40	35	0	0.000	0.000	0.000	0.000	0.000	0.000	0.000	0.000	0.000	0.000	0.000	0.000	0.000	0.000	0.264	0.165	0.423	0.644	6.442	0.210	0.066	80	560	100	24	91	115	58	351	409	Error	Error	-1.923	24	91	58	351	74124	126136	0.234	1.698	0	0	0
1	17	3	"A18"	"A18"	8630	410	100	907	911	192	21	913	913	1306	3958	303	0	0	0	1515	1600	438	27	1275	1275	1653	2998	181	0	0	0	0.000	0.000	0.000	0.000	0.000	0.000	0.000	0.000	0.000	0.000	0.000	0.000	0.000	0.000	-0.025	-0.006	0.477	0.549	6.039	1.822	0.808	80	560	100	-6	240	234	-2	325	323	Error	Error	Error	-6	240	-2	325	72855	128009	-0.100	-0.018	0	0	0
1	18	3	"A18"	"A18"	8930	410	100	1053	1178	612	51	885	885	1268	3933	310	1	0	0	1744	1920	1311	68	1270	1270	1748	4092	234	1	1	0	0.000	0.000	0.000	0.000	0.000	0.000	0.000	0.000	0.000	0.000	0.000	0.000	0.000	0.000	0.354	0.451	0.567	0.558	4.489	0.144	0.069	80	560	100	168	474	642	293	650	943	Error	Error	-1.496	168	474	293	650	94247	153614	-0.023	0.042	0	0	0
1	1	4	"A19"	"A19"	3840	710	100	850	904	312	34	841	841	864	250	28	13	3	0	1252	1500	592	39	1198	1198	1286	494	38	20	15	0	0.000	0.000	0.000	0.000	0.000	0.000	0.000	0.000	0.000	0.000	0.000	0.000	0.000	0.000	0.167	0.209	0.535	0.552	5.143	0.075	0.047	80	522	100	9	54	63	63	302	365	Error	Error	-2.585	9	54	63	302	72343	120009	0.160	0.433	0	0	0
1	2	4	"A19"	"A19"	4140	720	100	790	834	209	25	841	841	872	288	33	10	0	0	1381	1577	479	30	1237	1237	1322	414	31	32	18	0	0.000	0.000	0.000	0.000	0.000	0.000	0.000	0.000	0.000	0.000	0.000	0.000	0.000	0.000	-0.354	-0.021	0.500	0.520	4.590	0.127	0.078	80	560	100	-51	144	93	-7	340	333	Error	Error	Error	-51	144	-7	340	66703	126180	-0.132	0.616	0	0	0
1	3	4	"A19"	"A19"	4430	720	100	860	875	201	22	835	835	868	288	33	13	0	0	1430	1760	716	40	1252	1252	1347	456	33	42	23	0	0.000	0.000	0.000	0.000	0.000	0.000	0.000	0.000	0.000	0.000	0.000	0.000	0.000	0.000	0.140	0.079	0.337	0.399	6.479	0.098	0.068	80	560	100	25	178	203	40	508	548	Error	Error	-2.832	25	178	40	508	69989	140777	0.024	0.906	0	0	0
1	4	4	"A20"	"A20"	4740	700	100	849	836	174	20	839	839	867	219	25	6	0	0	1328	1458	382	26	1268	1268	1425	729	51	11	0	0	0.000	0.000	0.000	0.000	0.000	0.000	0.000	0.000	0.000	0.000	0.000	0.000	0.000	0.000	0.167	-0.016	0.781	0.820	7.161	0.120	0.238	80	560	100	10	60	70	-3	190	187	Error	Error	-2.585	10	60	-3	190	66895	116609	-0.142	0.045	0	0	0
1	5	4	"A20"	"A20"	5040	710	100	890	918	284	30	823	823	842	234	27	21	5	0	1403	1785	847	47	1269	1269	1486	790	53	22	13	0	0.000	0.000	0.000	0.000	0.000	0.000	0.000	0.000	0.000	0.000	0.000	0.000	0.000	0.000	0.500	0.184	0.330	0.547	6.622	0.102	0.215	80	560	100	67	134	201	95	516	611	Error	Error	-1.000	67	134	95	516	73412	142798	0.325	0.378	0	0	0
1	6	4	"A20"	"A20"	5340	710	100	775	840	364	43	738	738	779	264	33	17	6	0	1349	1457	393	26	1206	1206	1360	628	46	12	3	0	0.000	0.000	0.000	0.000	0.000	0.000	0.000	0.000	0.000	0.000	0.000	0.000	0.000	0.000	0.259	0.406	0.587	0.568	4.895	0.140	0.049	80	560	100	37	143	180	102	251	353	Error	Error	-1.950	37	143	102	251	67221	116577	0.231	0.154	0	0	0
1	7	4	"A21"	"A21"	5640	700	100	772	800	251	31	731	731	742	234	31	21	5	0	1338	1945	1217	62	1153	1153	1302	599	46	30	23	0	0.000	0.000	0.000	0.000	0.000	0.000	0.000	0.000	0.000	0.000	0.000	0.000	0.000	0.000	0.222	0.087	0.242	0.330	5.883	0.108	0.136	80	560	100	41	185	226	69	792	861	Error	Error	-2.174	41	185	69	792	64004	155624	0.248	1.073	0	0	0
1	8	4	"A21"	"A21"	5940	710	100	828	857	311	36	687	687	696	195	28	41	17	0	1868	2648	1502	56	1161	1161	1375	764	55	48	42	0	0.000	0.000	0.000	0.000	0.000	0.000	0.000	0.000	0.000	0.000	0.000	0.000	0.000	0.000	0.199	0.114	0.146	0.207	5.057	0.103	0.312	80	560	100	141	707	848	170	1487	1657	Error	Error	-2.326	141	707	170	1487	68573	211834	0.826	1.666	0	0	0
1	9	4	"A21"	"A21"	6240	710	100	789	1153	2175	188	670	670	734	472	64	11	5	0	1579	2198	1613	73	1169	1169	1437	872	60	26	18	0	0.000	0.000	0.000	0.000	0.000	0.000	0.000	0.000	0.000	0.000	0.000	0.000	0.000	0.000	0.290	0.469	0.393	0.346	5.555	0.705	0.058	80	560	100	119	410	529	483	1029	1512	Error	Error	-1.785	119	410	483	1029	92257	175847	0.888	0.873	0	0	0
1	10	4	"A22"	"A22"	6540	700	100	724	761	249	32	675	675	829	1881	226	0	0	0	1240	1750	944	53	1146	1146	1379	1657	120	20	0	0	0.000	0.000	0.000	0.000	0.000	0.000	0.000	0.000	0.000	0.000	0.000	0.000	0.000	0.000	0.521	0.142	0.401	0.533	6.391	0.086	0.116	80	560	100	49	94	143	86	604	690	Error	Error	-0.940	49	94	86	604	60852	140020	-0.036	0.224	0	0	0
1	11	4	"A22"	"A22"	6840	710	100	679	720	200	27	680	680	763	948	124	0	0	0	1287	1585	679	42	1141	1141	1376	961	69	22	3	0	0.000	0.000	0.000	0.000	0.000	0.000	0.000	0.000	0.000	0.000	0.000	0.000	0.000	0.000	-0.007	0.090	0.919	0.544	5.031	0.110	0.050	80	560	100	-1	146	145	40	444	484	Error	Error	Error	-1	146	40	444	57569	126817	-0.045	0.217	0	0	0
1	12	4	"A22"	"A22"	7140	710	100	758	800	293	36	695	695	781	527	67	3	2	0	1811	2139	1129	52	1129	1129	1344	1203	89	41	13	0	0.000	0.000	0.000	0.000	0.000	0.000	0.000	0.000	0.000	0.000	0.000	0.000	0.000	0.000	0.092	0.104	0.202	0.225	4.990	0.369	0.301	80	560	100	63	682	745	105	1010	1115	Error	Error	-3.436	63	682	105	1010	64010	171146	0.036	0.661	0	0	0
1	13	4	"A23"	"A23"	7440	700	100	736	751	200	26	739	739	939	2174	231	0	0	0	1187	1596	841	52	1133	1133	1370	2149	156	6	0	0	0.000	0.000	0.000	0.000	0.000	0.000	0.000	0.000	0.000	0.000	0.000	0.000	0.000	0.000	-0.056	0.026	0.695	0.692	6.599	0.998	0.943	80	560	100	-3	54	51	12	463	475	Error	Error	Error	-3	54	12	463	60058	127656	-0.086	0.105	0	0	0
1	14	4	"A23"	"A23"	7730	710	100	880	960	488	50	780	780	841	578	68	7	2	0	1462	1704	694	40	1170	1170	1317	619	47	30	16	0	0.000	0.000	0.000	0.000	0.000	0.000	0.000	0.000	0.000	0.000	0.000	0.000	0.000	0.000	0.342	0.337	0.432	0.529	4.804	0.040	0.005	80	560	100	100	292	392	180	534	714	Error	Error	-1.546	100	292	180	534	76804	136315	0.206	0.625	0	0	0
1	15	4	"A23"	"A23"	8030	710	100	860	895	245	27	812	812	831	240	28	22	2	0	1465	1698	707	41	1215	1215	1343	521	38	25	16	0	0.000	0.000	0.000	0.000	0.000	0.000	0.000	0.000	0.000	0.000	0.000	0.000	0.000	0.000	0.192	0.172	0.305	0.325	5.261	0.113	0.151	80	560	100	48	250	298	83	483	566	Error	Error	-2.381	48	250	83	483	71628	135832	0.267	0.681	0	0	0
1	16	4	"A24"	"A24"	8340	690	100	842	867	226	26	828	828	974	1791	183	0	0	0	1299	1507	574	38	1207	1207	1411	1800	127	1	0	0	0.000	0.000	0.000	0.000	0.000	0.000	0.000	0.000	0.000	0.000	0.000	0.000	0.000	0.000	0.152	0.130	0.714	0.637	4.801	0.089	0.039	80	560	100	14	92	106	39	300	339	Error	Error	-2.716	14	92	39	300	69383	120595	-0.060	0.053	0	0	0
1	17	4	"A24"	"A24"	8630	700	100	915	931	197	21	860	860	934	444	47	3	0	0	1332	1550	526	33	1257	1257	1397	583	41	20	8	0	0.000	0.000	0.000	0.000	0.000	0.000	0.000	0.000	0.000	0.000	0.000	0.000	0.000	0.000	0.733	0.242	0.977	0.832	5.130	0.141	0.058	80	560	100	55	75	130	71	293	364	Error	Error	-0.447	55	75	71	293	74461	124039	-0.007	0.262	0	0	0
1	18	4	"A24"	"A24"	8920	710	100	926	917	200	21	845	845	873	215	24	18	3	0	1293	1432	409	28	1246	1246	1291	297	23	25	11	0	0.000	0.000	0.000	0.000	0.000	0.000	0.000	0.000	0.000	0.000	0.000	0.000	0.000	0.000	1.723	0.387	0.632	0.745	4.165	0.171	0.105	80	560	100	81	47	128	72	186	258	Error	Error	0.785	81	47	72	186	73378	114581	0.205	0.475	0	0	0
1	1	5	"A25"	"A25"	3840	1010	100	881	894	200	22	815	815	823	251	30	16	3	0	1535	2010	966	48	1167	1167	1223	318	26	51	43	0	0.000	0.000	0.000	0.000	0.000	0.000	0.000	0.000	0.000	0.000	0.000	0.000	0.000	0.000	0.179	0.094	0.248	0.238	5.581	0.108	0.120	80	522	100	66	368	434	79	843	922	Error	Error	-2.479	66	368	79	843	71554	160811	0.283	2.475	0	0	0
1	2	5	"A25"	"A25"	4150	1010	100	863	871	202	23	807	807	844	379	44	8	0	0	1510	1807	682	37	1214	1214	1299	421	32	45	32	0	0.000	0.000	0.000	0.000	0.000	0.000	0.000	0.000	0.000	0.000	0.000	0.000	0.000	0.000	0.189	0.108	0.272	0.395	5.681	0.170	0.106	80	560	100	56	296	352	64	593	657	Error	Error	-2.402	56	296	64	593	69685	144520	0.071	1.207	0	0	0
1	3	5	"A25"	"A25"	4450	1010	100	901	930	320	34	817	817	938	1454	155	1	0	0	1945	2173	837	38	1227	1227	1462	1768	120	23	0	0	0.000	0.000	0.000	0.000	0.000	0.000	0.000	0.000	0.000	0.000	0.000	0.000	0.000	0.000	0.117	0.119	0.214	0.270	5.007	0.792	0.758	80	560	100	84	718	802	113	946	1059	Error	Error	-3.096	84	718	113	946	74433	173853	-0.006	0.402	0	0	0
1	4	5	"A26"	"A26"	4740	1010	100	1044	1088	378	34	805	805	838	266	31	47	21	0	3497	3591	1619	45	1276	1276	1415	576	40	78	65	0	0.000	0.000	0.000	0.000	0.000	0.000	0.000	0.000	0.000	0.000	0.000	0.000	0.000	0.000	0.108	0.122	0.155	0.157	2.161	0.134	0.273	80	560	100	239	2221	2460	283	2315	2598	Error	Error	-3.216	239	2221	283	2315	87013	287256	0.940	3.778	0	0	0
1	5	5	"A26"	"A26"	5050	1010	100	960	984	291	29	803	803	833	266	31	38	10	0	3061	3636	1936	53	1374	1374	1634	883	54	65	47	0	0.000	0.000	0.000	0.000	0.000	0.000	0.000	0.000	0.000	0.000	0.000	0.000	0.000	0.000	0.093	0.080	0.133	0.124	2.522	0.128	0.352	80	560	100	157	1687	1844	181	2262	2443	Error	Error	-3.426	157	1687	181	2262	78702	290880	0.568	2.267	0	0	0
1	6	5	"A26"	"A26"	5350	1010	100	782	814	242	29	697	697	758	408	53	13	1	0	2462	2836	1244	43	1183	1183	1444	808	55	66	38	0	0.000	0.000	0.000	0.000	0.000	0.000	0.000	0.000	0.000	0.000	0.000	0.000	0.000	0.000	0.066	0.071	0.118	0.093	3.053	0.176	0.173	80	560	100	85	1279	1364	117	1653	1770	Error	Error	-3.911	85	1279	117	1653	65135	226908	0.137	1.723	0	0	0
1	7	5	"A27"	"A27"	5640	1010	100	810	861	426	49	653	653	687	272	39	28	6	0	2816	2682	1158	43	1091	1091	1144	291	25	83	67	0	0.000	0.000	0.000	0.000	0.000	0.000	0.000	0.000	0.000	0.000	0.000	0.000	0.000	0.000	0.091	0.131	0.149	0.157	3.288	0.131	0.196	80	560	100	157	1725	1882	208	1591	1799	Error	Error	-3.458	157	1725	208	1591	68893	214541	0.640	5.285	0	0	0
1	8	5	"A27"	"A27"	5950	1010	100	676	723	205	28	649	649	909	2608	286	0	0	0	1603	2322	1262	54	1107	1107	1414	1920	135	36	1	0	0.000	0.000	0.000	0.000	0.000	0.000	0.000	0.000	0.000	0.000	0.000	0.000	0.000	0.000	0.054	0.061	0.125	0.162	5.567	1.372	0.663	80	560	100	27	496	523	74	1215	1289	Error	Error	-4.199	27	496	74	1215	57800	185757	-0.071	0.473	0	0	0
1	9	5	"A27"	"A27"	6250	1010	100	654	691	202	29	624	624	654	215	32	25	5	0	1901	2126	1130	53	1093	1093	1275	725	56	52	30	0	0.000	0.000	0.000	0.000	0.000	0.000	0.000	0.000	0.000	0.000	0.000	0.000	0.000	0.000	0.037	0.065	0.173	0.246	6.365	0.100	0.306	80	560	100	30	808	838	67	1033	1100	Error	Error	-4.751	30	808	67	1033	55314	170055	0.172	1.174	0	0	0
1	10	5	"A28"	"A28"	6540	1000	100	714	715	218	30	635	635	686	730	106	0	0	0	1390	2504	1641	65	1085	1085	1242	781	62	41	40	0	0.000	0.000	0.000	0.000	0.000	0.000	0.000	0.000	0.000	0.000	0.000	0.000	0.000	0.000	0.259	0.056	0.125	0.207	5.007	0.082	0.276	80	560	100	79	305	384	80	1419	1499	Error	Error	-1.949	79	305	80	1419	57183	200351	0.040	1.616	0	0	0
1	11	5	"A28"	"A28"	6850	1010	100	782	816	318	38	640	640	662	228	34	33	10	0	2583	2870	1390	48	1092	1092	1293	695	53	65	51	0	0.000	0.000	0.000	0.000	0.000	0.000	0.000	0.000	0.000	0.000	0.000	0.000	0.000	0.000	0.095	0.099	0.117	0.123	4.111	0.100	0.261	80	560	100	142	1491	1633	176	1778	1954	Error	Error	-3.392	142	1491	176	1778	65308	229582	0.675	2.269	0	0	0
1	12	5	"A28"	"A28"	7150	1010	100	780	790	232	29	653	653	680	232	34	31	6	0	2173	2557	1286	50	1117	1117	1328	773	58	55	47	0	0.000	0.000	0.000	0.000	0.000	0.000	0.000	0.000	0.000	0.000	0.000	0.000	0.000	0.000	0.120	0.095	0.143	0.255	8.437	0.101	0.240	80	560	100	127	1056	1183	137	1440	1577	Error	Error	-3.056	127	1056	137	1440	63224	204531	0.474	1.590	0	0	0
1	13	5	"A29"	"A29"	7450	1000	100	773	877	787	89	664	664	684	206	30	31	7	0	1395	1929	1043	54	1106	1106	1222	493	40	41	31	0	0.000	0.000	0.000	0.000	0.000	0.000	0.000	0.000	0.000	0.000	0.000	0.000	0.000	0.000	0.377	0.259	0.330	0.461	5.365	0.218	0.173	80	560	100	109	289	398	213	823	1036	Error	Error	-1.407	109	289	213	823	70130	154327	0.937	1.434	0	0	0
1	14	5	"A29"	"A29"	7750	1010	100	747	768	251	32	723	723	754	348	46	6	1	0	1656	2017	988	48	1155	1155	1304	565	43	47	35	0	0.000	0.000	0.000	0.000	0.000	0.000	0.000	0.000	0.000	0.000	0.000	0.000	0.000	0.000	0.048	0.052	0.223	0.250	6.894	0.087	0.158	80	560	100	24	501	525	45	862	907	Error	Error	-4.384	24	501	45	862	61437	161326	0.040	1.262	0	0	0
1	15	5	"A29"	"A29"	8050	1010	100	858	871	405	46	774	774	796	253	31	15	1	0	2038	2109	1020	48	1185	1185	1356	585	43	55	36	0	0.000	0.000	0.000	0.000	0.000	0.000	0.000	0.000	0.000	0.000	0.000	0.000	0.000	0.000	0.098	0.105	0.260	0.247	4.403	0.102	0.127	80	560	100	84	853	937	97	924	1021	Error	Error	-3.344	84	853	97	924	69671	168728	0.296	1.287	0	0	0
1	16	5	"A30"	"A30"	8340	1000	100	873	956	297	31	758	758	808	386	47	23	5	0	1811	2684	1575	58	1138	1138	1240	570	45	53	47	0	0.000	0.000	0.000	0.000	0.000	0.000	0.000	0.000	0.000	0.000	0.000	0.000	0.000	0.000	0.171	0.128	0.195	0.234	4.801	0.196	0.164	80	560	100	115	673	788	198	1546	1744	Error	Error	-2.549	115	673	198	1546	76473	214694	0.383	2.533	0	0	0
1	17	5	"A30"	"A30"	8640	1000	100	859	885	226	25	817	817	878	497	56	3	0	0	1556	2020	923	45	1233	1233	1471	824	56	40	23	0	0.000	0.000	0.000	0.000	0.000	0.000	0.000	0.000	0.000	0.000	0.000	0.000	0.000	0.000	0.130	0.086	0.203	0.276	6.461	0.117	0.265	80	560	100	42	323	365	68	787	855	Error	Error	-2.943	42	323	68	787	70767	161613	0.014	0.666	0	0	0
1	18	5	"A30"	"A30"	8950	1000	100	832	859	260	30	798	798	840	260	30	20	7	0	1571	2209	1161	52	1222	1222	1431	862	60	40	27	0	0.000	0.000	0.000	0.000	0.000	0.000	0.000	0.000	0.000	0.000	0.000	0.000	0.000	0.000	0.097	0.062	0.231	0.353	5.646	0.106	0.319	80	560	100	34	349	383	61	987	1048	Error	Error	-3.360	34	349	61	987	68718	176739	0.073	0.903	0	0	0
1	1	6	"A31"	"A31"	3840	1310	100	850	875	229	26	788	788	795	192	24	27	10	0	1514	2244	1307	58	1170	1170	1285	496	38	38	35	0	0.000	0.000	0.000	0.000	0.000	0.000	0.000	0.000	0.000	0.000	0.000	0.000	0.000	0.000	0.180	0.081	0.178	0.233	5.130	0.086	0.211	80	522	100	62	344	406	87	1074	1161	Error	Error	-2.472	62	344	87	1074	69963	179483	0.417	1.933	0	0	0
1	2	6	"A31"	"A31"	4150	1310	100	834	842	199	23	772	772	807	319	39	8	0	0	1594	2395	1376	57	1200	1200	1384	754	54	41	35	0	0.000	0.000	0.000	0.000	0.000	0.000	0.000	0.000	0.000	0.000	0.000	0.000	0.000	0.000	0.157	0.059	0.168	0.247	6.712	0.107	0.277	80	560	100	62	394	456	70	1195	1265	Error	Error	-2.668	62	394	70	1195	67347	191599	0.110	1.341	0	0	0
1	3	6	"A31"	"A31"	4450	1310	100	758	836	284	33	764	764	784	193	24	26	8	0	1786	2288	1064	46	1220	1220	1481	891	60	42	26	0	0.000	0.000	0.000	0.000	0.000	0.000	0.000	0.000	0.000	0.000	0.000	0.000	0.000	0.000	-0.011	0.067	0.175	0.186	4.617	0.082	0.183	80	560	100	-6	566	560	72	1068	1140	Error	Error	Error	-6	566	72	1068	66893	183073	0.269	0.906	0	0	0
1	4	6	"A32"	"A32"	4750	1310	100	840	962	790	82	755	755	783	197	25	32	13	0	1447	2075	1106	53	1184	1184	1275	489	38	42	36	0	0.000	0.000	0.000	0.000	0.000	0.000	0.000	0.000	0.000	0.000	0.000	0.000	0.000	0.000	0.323	0.232	0.268	0.375	5.214	0.138	0.065	80	560	100	85	263	348	207	891	1098	Error	Error	-1.630	85	263	207	891	76984	166011	0.909	1.636	0	0	0
1	5	6	"A32"	"A32"	5050	1310	100	755	802	254	31	715	715	768	514	66	6	1	0	1778	2246	1040	46	1188	1188	1408	833	59	42	31	0	0.000	0.000	0.000	0.000	0.000	0.000	0.000	0.000	0.000	0.000	0.000	0.000	0.000	0.000	0.068	0.082	0.186	0.183	5.187	0.346	0.392	80	560	100	40	590	630	87	1058	1145	Error	Error	-3.883	40	590	87	1058	64188	179705	0.066	1.006	0	0	0
1	6	6	"A32"	"A32"	5350	1310	100	732	732	281	38	686	686	820	1495	182	0	0	0	1467	1841	890	48	1136	1136	1315	685	52	37	25	0	0.000	0.000	0.000	0.000	0.000	0.000	0.000	0.000	0.000	0.000	0.000	0.000	0.000	0.000	0.139	0.065	0.370	0.406	6.230	0.353	0.210	80	560	100	46	331	377	46	705	751	Error	Error	-2.847	46	331	46	705	58542	147290	-0.059	0.768	0	0	0
1	7	6	"A33"	"A33"	5650	1310	100	599	623	172	27	606	606	642	230	35	15	1	0	1155	1323	391	29	1064	1064	1111	270	24	36	23	0	0.000	0.000	0.000	0.000	0.000	0.000	0.000	0.000	0.000	0.000	0.000	0.000	0.000	0.000	-0.077	0.066	0.676	0.696	5.186	0.100	0.038	80	560	100	-7	91	84	17	259	276	Error	Error	Error	-7	91	17	259	49818	105870	-0.083	0.785	0	0	0
1	8	6	"A33"	"A33"	5940	1320	100	676	660	187	28	581	581	603	258	42	16	0	0	1300	1500	629	41	1073	1073	1160	506	43	37	13	0	0.000	0.000	0.000	0.000	0.000	0.000	0.000	0.000	0.000	0.000	0.000	0.000	0.000	0.000	0.419	0.185	0.428	0.580	4.521	0.253	0.316	80	560	100	95	227	322	79	427	506	Error	Error	-1.257	95	227	79	427	52836	120028	0.221	0.672	0	0	0
1	9	6	"A33"	"A33"	6250	1320	100	604	659	180	27	646	646	670	327	48	6	0	0	1313	1510	547	36	1080	1080	1150	330	28	43	30	0	0.000	0.000	0.000	0.000	0.000	0.000	0.000	0.000	0.000	0.000	0.000	0.000	0.000	0.000	-0.180	0.030	0.442	0.444	5.321	0.117	0.103	80	560	100	-42	233	191	13	430	443	Error	Error	Error	-42	233	13	430	52751	120838	-0.034	1.091	0	0	0
1	10	6	"A34"	"A34"	6550	1310	100	633	649	177	27	609	609	624	197	31	17	3	0	1172	1489	642	43	1044	1044	1152	538	46	33	15	0	0.000	0.000	0.000	0.000	0.000	0.000	0.000	0.000	0.000	0.000	0.000	0.000	0.000	0.000	0.188	0.090	0.554	0.522	5.457	0.073	0.119	80	560	100	24	128	152	40	445	485	Error	Error	-2.415	24	128	40	445	51917	119101	0.127	0.626	0	0	0
1	11	6	"A34"	"A34"	6850	1310	100	584	595	167	28	613	613	639	223	34	6	0	0	1153	1484	602	40	1064	1064	1250	637	50	31	10	0	0.000	0.000	0.000	0.000	0.000	0.000	0.000	0.000	0.000	0.000	0.000	0.000	0.000	0.000	-0.326	-0.043	1.008	0.674	7.126	0.069	0.095	80	560	100	-29	89	60	-18	420	402	Error	Error	Error	-29	89	-18	420	47611	118689	-0.197	0.367	0	0	0
1	12	6	"A34"	"A34"	7150	1310	100	714	715	188	26	627	627	730	1744	238	0	0	0	1298	2079	1261	60	1073	1073	1263	1192	94	33	21	0	0.000	0.000	0.000	0.000	0.000	0.000	0.000	0.000	0.000	0.000	0.000	0.000	0.000	0.000	0.387	0.087	0.195	0.287	5.593	1.403	0.646	80	560	100	87	225	312	88	1006	1094	Error	Error	-1.371	87	225	88	1006	57208	166292	-0.009	0.685	0	0	0
1	13	6	"A35"	"A35"	7450	1300	100	729	791	283	35	700	700	2391	6424	268	0	0	0	1803	2813	2092	74	1202	1202	3339	6906	206	3	0	0	0.000	0.000	0.000	0.000	0.000	0.000	0.000	0.000	0.000	0.000	0.000	0.000	0.000	0.000	0.048	0.056	0.120	0.140	5.316	0.125	0.199	80	560	100	29	601	630	91	1611	1702	Error	Error	-4.373	29	601	91	1611	63300	225017	-0.249	-0.076	0	0	0
1	14	6	"A35"	"A35"	7760	1310	100	842	861	284	32	698	698	735	324	44	28	5	0	2104	2848	1654	58	1172	1172	1461	946	64	48	38	0	0.000	0.000	0.000	0.000	0.000	0.000	0.000	0.000	0.000	0.000	0.000	0.000	0.000	0.000	0.155	0.097	0.167	0.158	2.784	0.109	0.401	80	560	100	144	932	1076	163	1676	1839	Error	Error	-2.694	144	932	163	1676	68913	227842	0.389	1.466	0	0	0
1	15	6	"A35"	"A35"	8050	1310	100	937	1089	841	77	707	707	748	230	30	48	27	0	2923	3469	2129	61	1202	1202	1440	893	62	65	46	0	0.000	0.000	0.000	0.000	0.000	0.000	0.000	0.000	0.000	0.000	0.000	0.000	0.000	0.000	0.134	0.169	0.169	0.164	2.337	0.214	0.448	80	560	100	230	1721	1951	382	2267	2649	Error	Error	-2.904	230	1721	382	2267	87122	277518	1.483	2.272	0	0	0
1	16	6	"A36"	"A36"	8350	1300	100	826	855	243	28	780	780	794	237	29	28	3	0	2179	2852	1821	63	1194	1194	1368	781	57	57	38	0	0.000	0.000	0.000	0.000	0.000	0.000	0.000	0.000	0.000	0.000	0.000	0.000	0.000	0.000	0.047	0.045	0.162	0.181	5.431	0.076	0.239	80	560	100	46	985	1031	75	1658	1733	Error	Error	-4.420	46	985	75	1658	68410	228147	0.257	1.900	0	0	0
1	17	6	"A36"	"A36"	8650	1310	100	1233	3733	10699	286	827	827	2521	9081	360	7	3	2	3050	6505	11913	183	1243	1243	3117	9177	294	7	6	2	0.000	0.000	0.000	0.000	0.000	0.000	0.000	0.000	0.000	0.000	0.000	0.000	0.000	0.000	0.225	0.552	0.247	0.245	2.569	0.982	0.910	80	560	100	406	1807	2213	2906	5262	8168	Error	Error	-2.154	406	1807	2906	5262	298665	520419	0.133	0.369	0	0	0
1	18	6	"A36"	"A36"	8950	1310	100	873	910	274	30	780	780	806	224	27	27	11	0	2583	3091	1915	61	1243	1243	1516	1058	69	55	37	0	0.000	0.000	0.000	0.000	0.000	0.000	0.000	0.000	0.000	0.000	0.000	0.000	0.000	0.000	0.069	0.070	0.108	0.110	5.386	0.081	0.405	80	560	100	93	1340	1433	130	1848	1978	Error	Error	-3.849	93	1340	130	1848	72785	247258	0.464	1.489	0	0	0
1	1	7	"A37"	"A37"	3850	1620	100	1071	1114	400	35	770	770	823	437	53	37	11	0	3246	3157	927	29	1226	1226	1443	682	47	90	73	0	0.000	0.000	0.000	0.000	0.000	0.000	0.000	0.000	0.000	0.000	0.000	0.000	0.000	0.000	0.149	0.178	0.205	0.174	2.592	0.203	0.326	80	538	100	301	2020	2321	344	1931	2275	Error	Error	-2.747	301	2020	344	1931	89120	252547	0.666	2.513	0	0	0
1	2	7	"A37"	"A37"	4150	1610	100	1027	1051	304	28	798	798	1767	6310	357	0	0	0	3417	3778	1085	28	1278	1278	2188	5788	264	1	0	0	0.000	0.000	0.000	0.000	0.000	0.000	0.000	0.000	0.000	0.000	0.000	0.000	0.000	0.000	0.107	0.101	0.126	0.113	2.342	0.466	0.033	80	560	100	229	2139	2368	253	2500	2753	Error	Error	-3.224	229	2139	253	2500	84040	302251	-0.113	0.275	0	0	0
1	3	7	"A37"	"A37"	4450	1610	100	1019	1122	409	36	771	771	866	853	98	13	0	0	2833	2989	673	22	1303	1303	1581	797	50	96	46	0	0.000	0.000	0.000	0.000	0.000	0.000	0.000	0.000	0.000	0.000	0.000	0.000	0.000	0.000	0.162	0.208	0.229	0.175	2.905	0.301	0.454	80	560	100	248	1530	1778	351	1686	2037	Error	Error	-2.625	248	1530	351	1686	89781	239128	0.300	1.767	0	0	0
1	4	7	"A38"	"A38"	4750	1610	100	903	892	226	25	710	710	722	197	27	48	15	0	3631	3710	1866	50	1146	1146	1212	402	33	92	82	0	0.000	0.000	0.000	0.000	0.000	0.000	0.000	0.000	0.000	0.000	0.000	0.000	0.000	0.000	0.078	0.071	0.087	0.091	2.334	0.072	0.233	80	560	100	193	2485	2678	182	2564	2746	Error	Error	-3.687	193	2485	182	2564	71323	296765	0.863	6.214	0	0	0
1	5	7	"A38"	"A38"	5050	1610	100	848	896	284	31	702	702	731	351	48	28	5	0	3751	4371	2302	52	1217	1217	1446	725	50	91	73	0	0.000	0.000	0.000	0.000	0.000	0.000	0.000	0.000	0.000	0.000	0.000	0.000	0.000	0.000	0.058	0.062	0.082	0.072	2.965	0.069	0.205	80	560	100	146	2534	2680	194	3154	3348	Error	Error	-4.117	146	2534	194	3154	71660	349691	0.470	4.034	0	0	0
1	6	7	"A38"	"A38"	5360	1610	100	833	856	272	31	679	679	1579	6712	425	0	0	0	3245	3508	1693	48	1142	1142	2329	6950	298	0	0	0	0.000	0.000	0.000	0.000	0.000	0.000	0.000	0.000	0.000	0.000	0.000	0.000	0.000	0.000	0.073	0.075	0.103	0.100	3.468	0.970	0.917	80	560	100	154	2103	2257	177	2366	2543	Error	Error	-3.771	154	2103	177	2366	68445	280603	-0.108	0.170	0	0	0
1	7	7	"A39"	"A39"	5640	1610	100	658	678	204	30	613	613	621	181	29	17	8	0	1528	1847	917	49	1038	1038	1086	273	25	60	46	0	0.000	0.000	0.000	0.000	0.000	0.000	0.000	0.000	0.000	0.000	0.000	0.000	0.000	0.000	0.092	0.080	0.170	0.214	4.857	0.078	0.094	80	560	100	45	490	535	65	809	874	Error	Error	-3.445	45	490	65	809	54243	147755	0.315	2.788	0	0	0
1	8	7	"A39"	"A39"	5950	1620	100	573	588	144	24	582	582	625	612	97	0	0	0	1670	1790	756	42	1037	1037	1120	524	46	53	30	0	0.000	0.000	0.000	0.000	0.000	0.000	0.000	0.000	0.000	0.000	0.000	0.000	0.000	0.000	-0.014	0.008	0.128	0.152	5.444	0.071	0.060	80	560	100	-9	633	624	6	753	759	Error	Error	Error	-9	633	6	753	47043	143189	-0.060	1.279	0	0	0
1	9	7	"A39"	"A39"	6250	1610	100	609	650	245	37	621	621	685	670	97	2	1	0	1438	1799	877	48	1083	1083	1195	484	40	48	35	0	0.000	0.000	0.000	0.000	0.000	0.000	0.000	0.000	0.000	0.000	0.000	0.000	0.000	0.000	-0.034	0.041	0.200	0.266	6.667	0.092	0.134	80	560	100	-12	355	343	29	716	745	Error	Error	Error	-12	355	29	716	52004	143921	-0.052	1.248	0	0	0
1	10	7	"A40"	"A40"	6550	1610	100	675	674	195	28	615	615	872	1809	207	0	0	0	1217	1400	496	35	1046	1046	1367	2062	150	0	0	0	0.000	0.000	0.000	0.000	0.000	0.000	0.000	0.000	0.000	0.000	0.000	0.000	0.000	0.000	0.351	0.167	0.671	0.494	6.343	0.139	0.079	80	560	100	60	171	231	59	354	413	Error	Error	-1.511	60	171	59	354	53936	112006	-0.109	0.016	0	0	0
1	11	7	"A40"	"A40"	6850	1610	100	556	590	171	28	582	582	606	292	48	7	0	0	1265	1471	520	35	1065	1065	1136	360	31	42	21	0	0.000	0.000	0.000	0.000	0.000	0.000	0.000	0.000	0.000	0.000	0.000	0.000	0.000	0.000	-0.130	0.020	0.370	0.428	4.314	0.080	0.045	80	560	100	-26	200	174	8	406	414	Error	Error	Error	-26	200	8	406	47181	117702	-0.055	0.931	0	0	0
1	12	7	"A40"	"A40"	7150	1610	100	635	744	981	131	582	582	591	162	27	27	11	0	1314	1464	459	31	1063	1063	1123	308	27	46	28	0	0.000	0.000	0.000	0.000	0.000	0.000	0.000	0.000	0.000	0.000	0.000	0.000	0.000	0.000	0.211	0.404	0.454	0.507	4.872	1.001	0.072	80	560	100	53	251	304	162	401	563	Error	Error	-2.244	53	251	162	401	59519	117091	0.944	1.107	0	0	0
1	13	7	"A41"	"A41"	7450	1600	100	701	840	344	40	598	598	628	246	39	38	26	0	2742	3432	1924	56	1086	1086	1366	946	69	67	48	0	0.000	0.000	0.000	0.000	0.000	0.000	0.000	0.000	0.000	0.000	0.000	0.000	0.000	0.000	0.062	0.103	0.130	0.103	3.433	0.091	0.394	80	560	100	103	1656	1759	242	2346	2588	Error	Error	-4.007	103	1656	242	2346	67197	274537	0.862	2.184	0	0	0
1	14	7	"A41"	"A41"	7750	1610	100	894	895	258	28	639	639	697	666	95	3	0	0	3474	3516	1512	43	1131	1131	1232	445	36	93	73	0	0.000	0.000	0.000	0.000	0.000	0.000	0.000	0.000	0.000	0.000	0.000	0.000	0.000	0.000	0.109	0.107	0.123	0.108	2.806	0.137	0.127	80	560	100	255	2343	2598	256	2385	2641	Error	Error	-3.200	255	2343	256	2385	71593	281276	0.297	5.133	0	0	0
1	15	7	"A41"	"A41"	8050	1610	100	898	883	255	28	720	720	845	1203	142	0	0	0	3317	3456	1350	39	1199	1199	1471	973	66	76	57	0	0.000	0.000	0.000	0.000	0.000	0.000	0.000	0.000	0.000	0.000	0.000	0.000	0.000	0.000	0.084	0.072	0.094	0.094	2.263	0.131	0.114	80	560	100	178	2118	2296	163	2257	2420	Error	Error	-3.573	178	2118	163	2257	70675	276498	0.032	2.040	0	0	0
1	16	7	"A42"	"A42"	8350	1600	100	730	771	194	25	734	734	823	770	93	0	0	0	1316	1871	1092	58	1154	1154	1302	1419	108	18	3	0	0.000	0.000	0.000	0.000	0.000	0.000	0.000	0.000	0.000	0.000	0.000	0.000	0.000	0.000	-0.025	0.052	0.541	0.475	5.780	0.460	0.804	80	560	100	-4	162	158	37	717	754	Error	Error	Error	-4	162	37	717	61689	149700	-0.068	0.401	0	0	0
1	17	7	"A42"	"A42"	8650	1610	100	813	812	174	21	786	786	943	1797	190	0	0	0	1685	1706	544	31	1203	1203	1394	2409	172	0	0	0	0.000	0.000	0.000	0.000	0.000	0.000	0.000	0.000	0.000	0.000	0.000	0.000	0.000	0.000	0.056	0.052	0.288	0.387	4.986	0.082	0.040	80	560	100	27	482	509	26	503	529	Error	Error	-4.158	27	482	26	503	64951	136442	-0.073	0.130	0	0	0
1	18	7	"A42"	"A42"	8950	1610	100	858	937	471	50	788	788	838	632	75	5	2	0	1667	1904	877	46	1215	1215	1254	271	21	57	45	0	0.000	0.000	0.000	0.000	0.000	0.000	0.000	0.000	0.000	0.000	0.000	0.000	0.000	0.000	0.155	0.216	0.310	0.428	4.888	0.323	0.283	80	560	100	70	452	522	149	689	838	Error	Error	-2.691	70	452	149	689	74971	152341	0.157	2.399	0	0	0
1	1	8	"A43"	"A43"	3850	1910	100	899	1355	3713	274	795	795	835	411	49	15	3	0	1456	2464	2113	85	1154	1154	1307	625	47	43	38	0	0.000	0.000	0.000	0.000	0.000	0.000	0.000	0.000	0.000	0.000	0.000	0.000	0.000	0.000	0.344	0.427	0.187	0.269	4.437	1.493	0.430	80	538	100	104	302	406	560	1310	1870	Error	Error	-1.538	104	302	560	1310	108422	197112	1.265	1.851	0	0	0
1	2	8	"A43"	"A43"	4140	1920	100	938	905	235	25	786	786	869	472	54	3	0	0	3179	3007	1256	41	1175	1175	1352	714	52	70	58	0	0.000	0.000	0.000	0.000	0.000	0.000	0.000	0.000	0.000	0.000	0.000	0.000	0.000	0.000	0.076	0.065	0.116	0.126	2.136	0.153	0.228	80	560	100	152	2004	2156	119	1832	1951	Error	Error	-3.721	152	2004	119	1832	72370	240520	0.076	2.318	0	0	0
1	3	8	"A43"	"A43"	4450	1920	100	869	906	219	24	744	744	780	433	55	16	0	0	3567	3667	1353	36	1206	1206	1490	885	59	87	68	0	0.000	0.000	0.000	0.000	0.000	0.000	0.000	0.000	0.000	0.000	0.000	0.000	0.000	0.000	0.053	0.066	0.071	0.062	2.836	0.084	0.284	80	560	100	125	2361	2486	162	2461	2623	Error	Error	-4.239	125	2361	162	2461	72517	293331	0.291	2.460	0	0	0
1	4	8	"A44"	"A44"	4750	1900	100	804	785	204	25	674	674	697	184	26	32	10	0	2281	2748	1753	63	1124	1124	1233	574	46	63	50	0	0.000	0.000	0.000	0.000	0.000	0.000	0.000	0.000	0.000	0.000	0.000	0.000	0.000	0.000	0.112	0.068	0.159	0.179	5.351	0.068	0.165	80	560	100	130	1157	1287	111	1624	1735	Error	Error	-3.154	130	1157	111	1624	62766	219853	0.478	2.639	0	0	0
1	5	8	"A44"	"A44"	5060	1910	100	724	775	257	33	664	664	705	286	40	22	6	0	2833	3028	1167	38	1176	1176	1430	839	58	83	48	0	0.000	0.000	0.000	0.000	0.000	0.000	0.000	0.000	0.000	0.000	0.000	0.000	0.000	0.000	0.036	0.060	0.109	0.083	3.182	0.110	0.324	80	560	100	60	1657	1717	111	1852	1963	Error	Error	-4.787	60	1657	111	1852	61986	242277	0.245	1.905	0	0	0
1	6	8	"A44"	"A44"	5360	1910	100	634	679	199	29	609	609	634	193	30	26	5	0	1647	2070	1347	65	1073	1073	1236	627	50	46	30	0	0.000	0.000	0.000	0.000	0.000	0.000	0.000	0.000	0.000	0.000	0.000	0.000	0.000	0.000	0.044	0.070	0.147	0.160	6.107	0.106	0.318	80	560	100	25	574	599	70	997	1067	Error	Error	-4.521	25	574	70	997	54343	165612	0.233	1.330	0	0	0
1	7	8	"A45"	"A45"	5650	1900	100	648	635	168	26	590	590	623	387	62	1	0	0	2035	2514	1308	52	1063	1063	1198	586	48	66	41	0	0.000	0.000	0.000	0.000	0.000	0.000	0.000	0.000	0.000	0.000	0.000	0.000	0.000	0.000	0.060	0.031	0.102	0.098	4.606	0.088	0.028	80	560	100	58	972	1030	45	1451	1496	Error	Error	-4.067	58	972	45	1451	50803	201108	0.031	2.246	0	0	0
1	8	8	"A45"	"A45"	5960	1910	100	588	625	179	28	590	590	622	243	39	10	1	0	2211	2817	1443	51	1125	1125	1484	1135	76	47	36	0	0.000	0.000	0.000	0.000	0.000	0.000	0.000	0.000	0.000	0.000	0.000	0.000	0.000	0.000	-0.002	0.021	0.074	0.085	2.745	0.070	0.285	80	560	100	-2	1086	1084	35	1692	1727	Error	Error	Error	-2	1086	35	1692	49988	225376	0.012	1.174	0	0	0
1	9	8	"A45"	"A45"	6260	1910	100	684	709	229	32	612	612	643	230	35	23	6	0	2366	2662	1417	53	1127	1127	1285	582	45	63	52	0	0.000	0.000	0.000	0.000	0.000	0.000	0.000	0.000	0.000	0.000	0.000	0.000	0.000	0.000	0.058	0.063	0.112	0.120	4.360	0.080	0.158	80	560	100	72	1239	1311	97	1535	1632	Error	Error	-4.105	72	1239	97	1535	56754	212942	0.287	2.366	0	0	0
1	10	8	"A47"	"A47"	6550	1910	100	754	792	268	33	599	599	628	198	31	42	23	0	2676	3659	2582	70	1116	1116	1409	1106	78	63	36	0	0.000	0.000	0.000	0.000	0.000	0.000	0.000	0.000	0.000	0.000	0.000	0.000	0.000	0.000	0.099	0.076	0.090	0.085	3.417	0.069	0.370	80	560	100	155	1560	1715	193	2543	2736	Error	Error	-3.331	155	1560	193	2543	63391	292717	0.828	2.034	0	0	0
1	11	8	"A47"	"A47"	6850	1910	100	691	748	269	35	561	561	593	195	32	35	16	0	2342	2692	1356	50	1081	1081	1505	1273	84	48	15	0	0.000	0.000	0.000	0.000	0.000	0.000	0.000	0.000	0.000	0.000	0.000	0.000	0.000	0.000	0.103	0.116	0.138	0.112	4.565	0.080	0.383	80	560	100	130	1261	1391	187	1611	1798	Error	Error	-3.278	130	1261	187	1611	59865	215355	0.795	0.932	0	0	0
1	12	8	"A47"	"A47"	7160	1910	100	694	723	251	34	601	601	797	2091	262	0	0	0	2501	3339	2151	64	1105	1105	1736	2767	159	35	10	0	0.000	0.000	0.000	0.000	0.000	0.000	0.000	0.000	0.000	0.000	0.000	0.000	0.000	0.000	0.067	0.055	0.100	0.095	3.322	0.077	0.439	80	560	100	93	1396	1489	122	2234	2356	Error	Error	-3.908	93	1396	122	2234	57875	267156	-0.035	0.579	0	0	0
1	13	8	"A48"	"A48"	7460	1900	100	610	610	160	26	585	585	621	314	50	6	0	0	1099	1405	686	48	1040	1040	1185	649	54	22	11	0	0.000	0.000	0.000	0.000	0.000	0.000	0.000	0.000	0.000	0.000	0.000	0.000	0.000	0.000	0.424	0.068	0.338	0.392	6.188	0.105	0.175	80	560	100	25	59	84	25	365	390	Error	Error	-1.239	25	59	25	365	48814	112372	-0.035	0.339	0	0	0
1	14	8	"A48"	"A48"	7760	1910	100	680	677	160	23	632	632	654	421	64	1	0	0	1273	1732	828	47	1063	1063	1173	431	36	43	33	0	0.000	0.000	0.000	0.000	0.000	0.000	0.000	0.000	0.000	0.000	0.000	0.000	0.000	0.000	0.229	0.067	0.308	0.371	5.190	0.076	0.103	80	560	100	48	210	258	45	669	714	Error	Error	-2.129	48	210	45	669	54154	138561	0.055	1.297	0	0	0
1	15	8	"A48"	"A48"	8070	1910	100	632	640	185	28	632	632	720	1429	198	0	0	0	1298	1696	807	47	1093	1093	1241	582	46	36	22	0	0.000	0.000	0.000	0.000	0.000	0.000	0.000	0.000	0.000	0.000	0.000	0.000	0.000	0.000	0.000	0.013	0.353	0.379	6.165	0.066	0.097	80	560	100	0	205	205	8	603	611	Error	Error	Error	0	205	8	603	51236	135719	-0.056	0.782	0	0	0
1	16	8	"A49"	"A49"	8350	1890	100	830	819	224	27	669	669	691	213	30	36	12	0	2442	2706	1259	46	1108	1108	1243	615	49	70	52	0	0.000	0.000	0.000	0.000	0.000	0.000	0.000	0.000	0.000	0.000	0.000	0.000	0.000	0.000	0.121	0.094	0.133	0.137	3.357	0.072	0.152	80	560	100	161	1334	1495	150	1598	1748	Error	Error	-3.051	161	1334	150	1598	65512	216488	0.601	2.379	0	0	0
1	17	8	"A49"	"A49"	8660	1900	100	758	795	220	27	746	746	823	1059	128	0	0	0	1619	2026	1000	49	1228	1228	1501	999	66	27	16	0	0.000	0.000	0.000	0.000	0.000	0.000	0.000	0.000	0.000	0.000	0.000	0.000	0.000	0.000	0.031	0.061	0.293	0.246	4.695	0.083	0.251	80	560	100	12	391	403	49	798	847	Error	Error	-5.026	12	391	49	798	63612	162053	-0.026	0.526	0	0	0
1	18	8	"A49"	"A49"	8960	1900	100	809	803	209	26	794	794	961	1886	196	0	0	0	1450	1951	955	48	1246	1246	1527	1370	89	25	2	0	0.000	0.000	0.000	0.000	0.000	0.000	0.000	0.000	0.000	0.000	0.000	0.000	0.000	0.000	0.074	0.013	0.180	0.251	5.515	0.415	0.011	80	560	100	15	204	219	9	705	714	Error	Error	-3.766	15	204	9	705	64261	156044	-0.084	0.309	0	0	0
1	1	9	"A50"	"A50"	3850	2200	100	833	852	229	26	813	813	824	200	24	18	6	0	1296	1613	642	39	1174	1174	1205	217	18	38	33	0	0.000	0.000	0.000	0.000	0.000	0.000	0.000	0.000	0.000	0.000	0.000	0.000	0.000	0.000	0.164	0.089	0.423	0.407	6.994	0.078	0.027	80	538	100	20	122	142	39	439	478	Error	Error	-2.609	20	122	39	439	68120	129034	0.140	1.880	0	0	0
1	2	9	"A50"	"A50"	4160	2210	100	814	853	260	30	771	771	815	544	66	7	0	0	1549	1723	682	39	1150	1150	1187	200	16	55	50	0	0.000	0.000	0.000	0.000	0.000	0.000	0.000	0.000	0.000	0.000	0.000	0.000	0.000	0.000	0.108	0.143	0.259	0.308	4.879	0.111	0.048	80	560	100	43	399	442	82	573	655	Error	Error	-3.214	43	399	82	573	68269	137848	0.070	2.680	0	0	0
1	3	9	"A50"	"A50"	4450	2210	100	779	831	346	41	721	721	1024	3322	324	0	0	0	1740	1740	539	30	1130	1130	1399	2858	204	0	0	0	0.000	0.000	0.000	0.000	0.000	0.000	0.000	0.000	0.000	0.000	0.000	0.000	0.000	0.000	0.095	0.180	0.236	0.400	5.684	0.147	0.009	80	560	100	58	610	668	110	610	720	Error	Error	-3.395	58	610	110	610	66441	139206	-0.058	0.119	0	0	0
1	4	9	"A51"	"A51"	4750	2200	100	812	833	257	30	712	712	730	254	34	23	3	0	2907	3152	1310	41	1125	1125	1183	318	26	96	91	0	0.000	0.000	0.000	0.000	0.000	0.000	0.000	0.000	0.000	0.000	0.000	0.000	0.000	0.000	0.056	0.060	0.098	0.084	2.633	0.061	0.112	80	560	100	100	1782	1882	121	2027	2148	Error	Error	-4.155	100	1782	121	2027	66642	252176	0.406	6.192	0	0	0
1	5	9	"A51"	"A51"	5050	2210	100	822	853	253	29	646	646	675	189	28	48	26	0	3125	3251	1237	38	1099	1099	1186	424	35	100	83	0	0.000	0.000	0.000	0.000	0.000	0.000	0.000	0.000	0.000	0.000	0.000	0.000	0.000	0.000	0.087	0.096	0.140	0.109	2.448	0.092	0.213	80	560	100	176	2026	2202	207	2152	2359	Error	Error	-3.525	176	2026	207	2152	68271	260068	0.942	4.870	0	0	0
1	6	9	"A51"	"A51"	5360	2210	100	652	733	350	47	630	630	641	203	31	30	10	0	1968	2222	1039	46	1047	1047	1116	383	34	71	53	0	0.000	0.000	0.000	0.000	0.000	0.000	0.000	0.000	0.000	0.000	0.000	0.000	0.000	0.000	0.024	0.088	0.173	0.175	5.662	0.111	0.131	80	560	100	22	921	943	103	1175	1278	Error	Error	-5.388	22	921	103	1175	58677	177734	0.453	2.888	0	0	0
1	7	9	"A52"	"A52"	5660	2200	100	720	776	288	37	592	592	622	224	36	37	23	0	2216	2510	971	38	1081	1081	1249	637	51	76	46	0	0.000	0.000	0.000	0.000	0.000	0.000	0.000	0.000	0.000	0.000	0.000	0.000	0.000	0.000	0.113	0.129	0.168	0.142	3.120	0.141	0.318	80	560	100	128	1135	1263	184	1429	1613	Error	Error	-3.148	128	1135	184	1429	62057	200829	0.688	1.980	0	0	0
1	8	9	"A52"	"A52"	5970	2200	100	662	715	233	32	590	590	613	217	35	30	12	0	2980	3150	1543	48	1093	1093	1352	848	62	70	53	0	0.000	0.000	0.000	0.000	0.000	0.000	0.000	0.000	0.000	0.000	0.000	0.000	0.000	0.000	0.038	0.061	0.073	0.073	2.667	0.096	0.352	80	560	100	72	1887	1959	125	2057	2182	Error	Error	-4.712	72	1887	125	2057	57219	251967	0.470	2.120	0	0	0
1	9	9	"A52"	"A52"	6270	2210	100	810	849	271	31	668	668	794	499	62	13	0	0	3103	3279	1025	31	1241	1241	1499	785	52	92	61	0	0.000	0.000	0.000	0.000	0.000	0.000	0.000	0.000	0.000	0.000	0.000	0.000	0.000	0.000	0.076	0.089	0.120	0.099	2.445	0.138	0.159	80	560	100	142	1862	2004	181	2038	2219	Error	Error	-3.713	142	1862	181	2038	67925	262357	0.110	2.268	0	0	0
1	10	9	"A53"	"A53"	6560	2210	100	751	739	228	30	573	573	589	168	28	52	17	0	3133	3252	1355	41	1097	1097	1245	626	50	90	65	0	0.000	0.000	0.000	0.000	0.000	0.000	0.000	0.000	0.000	0.000	0.000	0.000	0.000	0.000	0.087	0.077	0.099	0.098	2.273	0.091	0.176	80	560	100	178	2036	2214	166	2155	2321	Error	Error	-3.516	178	2036	166	2155	59157	260180	0.893	3.206	0	0	0
1	11	9	"A53"	"A53"	6870	2210	100	746	764	245	32	572	572	594	177	29	50	22	0	2817	3156	1758	55	1147	1147	1348	805	59	65	51	0	0.000	0.000	0.000	0.000	0.000	0.000	0.000	0.000	0.000	0.000	0.000	0.000	0.000	0.000	0.104	0.096	0.109	0.095	2.793	0.094	0.496	80	560	100	174	1670	1844	192	2009	2201	Error	Error	-3.263	174	1670	192	2009	61146	252502	0.960	2.246	0	0	0
1	12	9	"A53"	"A53"	7170	2210	100	742	750	256	34	555	555	662	661	99	6	0	0	3046	3367	1457	43	1118	1118	1348	822	60	87	55	0	0.000	0.000	0.000	0.000	0.000	0.000	0.000	0.000	0.000	0.000	0.000	0.000	0.000	0.000	0.097	0.087	0.103	0.109	2.736	0.088	0.282	80	560	100	187	1928	2115	195	2249	2444	Error	Error	-3.366	187	1928	195	2249	60038	269394	0.133	2.456	0	0	0
1	13	9	"A54"	"A54"	7460	2200	100	688	737	285	38	570	570	592	180	30	40	26	0	2275	3089	1996	64	1084	1084	1203	524	43	76	53	0	0.000	0.000	0.000	0.000	0.000	0.000	0.000	0.000	0.000	0.000	0.000	0.000	0.000	0.000	0.099	0.083	0.118	0.134	3.355	0.079	0.248	80	560	100	118	1191	1309	167	2005	2172	Error	Error	-3.335	118	1191	167	2005	58983	247098	0.806	3.599	0	0	0
1	14	9	"A54"	"A54"	7760	2220	100	766	825	263	31	604	604	639	589	92	8	0	0	3390	3684	1346	36	1096	1096	1170	524	44	98	88	0	0.000	0.000	0.000	0.000	0.000	0.000	0.000	0.000	0.000	0.000	0.000	0.000	0.000	0.000	0.071	0.085	0.087	0.074	3.055	0.090	0.280	80	560	100	162	2294	2456	221	2588	2809	Error	Error	-3.824	162	2294	221	2588	65964	294696	0.316	4.798	0	0	0
1	15	9	"A54"	"A54"	8060	2210	100	686	738	240	32	629	629	653	189	28	30	12	0	2820	2736	1128	41	1128	1128	1330	726	54	65	55	0	0.000	0.000	0.000	0.000	0.000	0.000	0.000	0.000	0.000	0.000	0.000	0.000	0.000	0.000	0.034	0.068	0.127	0.119	3.352	0.081	0.215	80	560	100	57	1692	1749	109	1608	1717	Error	Error	-4.892	57	1692	109	1608	59072	218919	0.450	1.937	0	0	0
1	16	9	"A55"	"A55"	8360	2200	100	748	769	229	29	630	630	674	496	73	7	0	0	2364	2671	1109	41	1115	1115	1139	234	20	96	82	0	0.000	0.000	0.000	0.000	0.000	0.000	0.000	0.000	0.000	0.000	0.000	0.000	0.000	0.000	0.094	0.089	0.119	0.140	3.747	0.096	0.147	80	560	100	118	1249	1367	139	1556	1695	Error	Error	-3.404	118	1249	139	1556	61504	213694	0.192	6.547	0	0	0
1	17	9	"A55"	"A55"	8660	2210	100	726	766	231	30	698	698	746	848	113	0	0	0	2086	2159	721	33	1191	1191	1303	826	63	56	15	0	0.000	0.000	0.000	0.000	0.000	0.000	0.000	0.000	0.000	0.000	0.000	0.000	0.000	0.000	0.031	0.070	0.185	0.185	4.604	0.729	0.022	80	560	100	28	895	923	68	968	1036	Error	Error	-4.998	28	895	68	968	61243	172746	0.024	1.036	0	0	0
1	18	9	"A55"	"A55"	8950	2200	100	914	931	240	25	766	766	795	281	35	35	6	0	2149	2537	1143	45	1210	1210	1286	510	39	66	46	0	0.000	0.000	0.000	0.000	0.000	0.000	0.000	0.000	0.000	0.000	0.000	0.000	0.000	0.000	0.158	0.124	0.184	0.201	2.712	0.192	0.413	80	560	100	148	939	1087	165	1327	1492	Error	Error	-2.666	148	939	165	1327	74466	202999	0.484	2.453	0	0	0
1	1	10	"A56"	"A56"	3860	2510	100	892	953	282	29	798	798	838	327	39	21	7	0	2154	2633	1272	48	1178	1178	1361	710	52	56	43	0	0.000	0.000	0.000	0.000	0.000	0.000	0.000	0.000	0.000	0.000	0.000	0.000	0.000	0.000	0.096	0.107	0.143	0.136	2.666	0.136	0.386	80	552	100	94	976	1070	155	1455	1610	Error	Error	-3.376	94	976	155	1455	76223	210626	0.352	1.792	0	0	0
1	2	10	"A56"	"A56"	4160	2510	100	893	948	294	31	784	784	876	1342	153	0	0	0	2479	2709	943	34	1177	1177	1396	1160	83	56	16	0	0.000	0.000	0.000	0.000	0.000	0.000	0.000	0.000	0.000	0.000	0.000	0.000	0.000	0.000	0.084	0.107	0.149	0.109	3.814	1.143	0.584	80	560	100	109	1302	1411	164	1532	1696	Error	Error	-3.578	109	1302	164	1532	75831	216750	0.054	1.132	0	0	0
1	3	10	"A56"	"A56"	4460	2520	100	835	897	277	30	754	754	796	391	49	18	1	0	3109	3157	1222	38	1188	1188	1418	789	55	76	60	0	0.000	0.000	0.000	0.000	0.000	0.000	0.000	0.000	0.000	0.000	0.000	0.000	0.000	0.000	0.042	0.073	0.105	0.081	3.307	0.113	0.237	80	560	100	81	1921	2002	143	1969	2112	Error	Error	-4.568	81	1921	143	1969	71798	252553	0.258	2.204	0	0	0
1	4	10	"A57"	"A57"	4760	2510	100	729	756	213	28	714	714	803	1065	132	0	0	0	1388	1746	790	45	1107	1107	1221	1211	99	25	2	0	0.000	0.000	0.000	0.000	0.000	0.000	0.000	0.000	0.000	0.000	0.000	0.000	0.000	0.000	0.053	0.066	0.234	0.295	4.637	0.777	0.454	80	560	100	15	281	296	42	639	681	Error	Error	-4.228	15	281	42	639	60460	139690	-0.044	0.434	0	0	0
1	5	10	"A57"	"A57"	5060	2520	100	624	645	172	26	640	640	675	440	65	1	0	0	1466	1554	500	32	1094	1094	1151	246	21	57	38	0	0.000	0.000	0.000	0.000	0.000	0.000	0.000	0.000	0.000	0.000	0.000	0.000	0.000	0.000	-0.043	0.011	0.373	0.400	5.104	0.113	0.062	80	560	100	-16	372	356	5	460	465	Error	Error	Error	-16	372	5	460	51578	124317	-0.068	1.638	0	0	0
1	6	10	"A57"	"A57"	5370	2510	100	660	679	162	23	621	621	651	253	38	12	1	0	1522	1775	719	40	1062	1062	1170	385	32	52	41	0	0.000	0.000	0.000	0.000	0.000	0.000	0.000	0.000	0.000	0.000	0.000	0.000	0.000	0.000	0.085	0.081	0.186	0.301	8.720	0.040	0.007	80	560	100	39	460	499	58	713	771	Error	Error	-3.560	39	460	58	713	54300	142023	0.111	1.571	0	0	0
1	7	10	"A58"	"A58"	5660	2510	100	638	661	205	31	617	617	1776	7436	418	0	0	0	1303	1736	851	49	1068	1068	2441	8198	335	0	0	0	0.000	0.000	0.000	0.000	0.000	0.000	0.000	0.000	0.000	0.000	0.000	0.000	0.000	0.000	0.089	0.066	0.310	0.440	7.357	0.795	0.846	80	560	100	21	235	256	44	668	712	Error	Error	-3.484	21	235	44	668	52904	138880	-0.150	-0.086	0	0	0
1	8	10	"A58"	"A58"	5980	2510	100	623	609	149	24	581	581	601	234	38	7	0	0	1134	1442	611	42	1057	1057	1157	394	34	35	25	0	0.000	0.000	0.000	0.000	0.000	0.000	0.000	0.000	0.000	0.000	0.000	0.000	0.000	0.000	0.545	0.073	0.308	0.372	8.712	0.100	0.112	80	560	100	42	77	119	28	385	413	Error	Error	-0.874	42	77	28	385	48736	115324	0.034	0.723	0	0	0
1	9	10	"A58"	"A58"	6270	2510	100	600	605	164	27	560	560	578	226	39	16	0	0	1393	1732	749	43	1069	1069	1200	492	41	43	35	0	0.000	0.000	0.000	0.000	0.000	0.000	0.000	0.000	0.000	0.000	0.000	0.000	0.000	0.000	0.123	0.068	0.331	0.365	5.000	0.094	0.184	80	560	100	40	324	364	45	663	708	Error	Error	-3.018	40	324	45	663	48428	138550	0.119	1.081	0	0	0
1	10	10	"A59"	"A59"	6560	2510	100	720	778	268	34	568	568	594	260	43	40	16	0	3334	3812	1811	47	1093	1093	1344	998	74	80	60	0	0.000	0.000	0.000	0.000	0.000	0.000	0.000	0.000	0.000	0.000	0.000	0.000	0.000	0.000	0.068	0.077	0.092	0.081	2.912	0.081	0.339	80	560	100	152	2241	2393	210	2719	2929	Error	Error	-3.882	152	2241	210	2719	62220	304988	0.708	2.473	0	0	0
1	11	10	"A59"	"A59"	6870	2510	100	705	776	296	38	572	572	606	207	34	40	27	0	2623	3367	1920	57	1186	1186	1712	1520	88	47	27	0	0.000	0.000	0.000	0.000	0.000	0.000	0.000	0.000	0.000	0.000	0.000	0.000	0.000	0.000	0.093	0.094	0.133	0.100	3.044	0.078	0.467	80	560	100	133	1437	1570	204	2181	2385	Error	Error	-3.434	133	1437	204	2181	62084	269389	0.821	1.089	0	0	0
1	12	10	"A59"	"A59"	7170	2510	100	702	829	638	76	576	576	636	594	93	10	2	0	3208	3503	1701	48	1138	1138	1592	1277	80	65	43	0	0.000	0.000	0.000	0.000	0.000	0.000	0.000	0.000	0.000	0.000	0.000	0.000	0.000	0.000	0.061	0.107	0.103	0.082	4.689	1.178	0.688	80	560	100	126	2070	2196	253	2365	2618	Error	Error	-4.038	126	2070	253	2365	66354	280218	0.325	1.496	0	0	0
1	13	10	"A60"	"A60"	7470	2510	100	595	610	186	30	569	569	1229	5178	421	0	0	0	1135	1350	425	31	1065	1065	1626	4504	276	0	0	0	0.000	0.000	0.000	0.000	0.000	0.000	0.000	0.000	0.000	0.000	0.000	0.000	0.000	0.000	0.371	0.144	0.495	0.576	4.864	0.092	0.026	80	560	100	26	70	96	41	285	326	Error	Error	-1.429	26	70	41	285	48830	108006	-0.120	-0.061	0	0	0
1	14	10	"A60"	"A60"	7760	2520	100	599	624	160	25	593	593	612	223	36	11	1	0	1459	1443	386	26	1084	1084	1115	227	20	58	38	0	0.000	0.000	0.000	0.000	0.000	0.000	0.000	0.000	0.000	0.000	0.000	0.000	0.000	0.000	0.016	0.086	0.302	0.319	4.371	0.071	0.023	80	560	100	6	375	381	31	359	390	Error	Error	-5.966	6	375	31	359	49909	115448	0.054	1.445	0	0	0
1	15	10	"A60"	"A60"	8060	2520	100	573	592	145	24	601	601	619	189	30	7	1	0	1309	1396	407	29	1072	1072	1116	228	20	52	28	0	0.000	0.000	0.000	0.000	0.000	0.000	0.000	0.000	0.000	0.000	0.000	0.000	0.000	0.000	-0.118	-0.028	0.304	0.306	7.295	0.017	0.001	80	560	100	-28	237	209	-9	324	315	Error	Error	Error	-28	237	-9	324	47346	111699	-0.143	1.228	0	0	0
1	16	10	"A61"	"A61"	8360	2510	100	753	768	210	27	651	651	894	1517	169	0	0	0	3046	3165	1144	36	1105	1105	1357	1292	95	68	30	0	0.000	0.000	0.000	0.000	0.000	0.000	0.000	0.000	0.000	0.000	0.000	0.000	0.000	0.000	0.053	0.057	0.087	0.089	2.523	0.080	0.168	80	560	100	102	1941	2043	117	2060	2177	Error	Error	-4.250	102	1941	117	2060	61474	253221	-0.083	1.399	0	0	0
1	17	10	"A61"	"A61"	8660	2500	100	728	775	237	30	717	717	745	295	39	17	2	0	2023	2356	1050	44	1202	1202	1469	889	60	47	32	0	0.000	0.000	0.000	0.000	0.000	0.000	0.000	0.000	0.000	0.000	0.000	0.000	0.000	0.000	0.013	0.050	0.175	0.164	2.940	0.084	0.235	80	560	100	11	821	832	58	1154	1212	Error	Error	-6.222	11	821	58	1154	62012	188443	0.102	0.998	0	0	0
1	18	10	"A61"	"A61"	8960	2510	100	867	889	235	26	750	750	763	198	25	37	12	0	2742	2882	1245	43	1239	1239	1401	603	43	75	58	0	0.000	0.000	0.000	0.000	0.000	0.000	0.000	0.000	0.000	0.000	0.000	0.000	0.000	0.000	0.078	0.085	0.133	0.131	2.454	0.094	0.227	80	560	100	117	1503	1620	139	1643	1782	Error	Error	-3.683	117	1503	139	1643	71118	230588	0.636	2.456	0	0	0
1	1	11	"A62"	"A62"	3860	2810	100	814	840	232	27	796	796	802	183	22	23	8	0	1417	1640	580	35	1153	1153	1213	319	26	47	35	0	0.000	0.000	0.000	0.000	0.000	0.000	0.000	0.000	0.000	0.000	0.000	0.000	0.000	0.000	0.068	0.090	0.607	0.554	5.469	0.097	0.046	80	552	100	18	264	282	44	487	531	Error	Error	-3.874	18	264	44	487	67186	131176	0.208	1.339	0	0	0
1	2	11	"A62"	"A62"	4170	2820	100	826	853	274	32	772	772	784	198	25	23	10	0	1748	1867	752	40	1139	1139	1191	292	24	61	51	0	0.000	0.000	0.000	0.000	0.000	0.000	0.000	0.000	0.000	0.000	0.000	0.000	0.000	0.000	0.089	0.111	0.242	0.269	5.193	0.115	0.082	80	560	100	54	609	663	81	728	809	Error	Error	-3.495	54	609	81	728	68272	149355	0.348	2.315	0	0	0
1	3	11	"A62"	"A62"	4460	2820	100	800	795	189	23	733	733	754	224	29	16	1	0	1750	1944	754	38	1124	1124	1168	248	21	62	55	0	0.000	0.000	0.000	0.000	0.000	0.000	0.000	0.000	0.000	0.000	0.000	0.000	0.000	0.000	0.107	0.076	0.199	0.189	5.129	0.120	0.063	80	560	100	67	626	693	62	820	882	Error	Error	-3.224	67	626	62	820	63610	155530	0.183	3.129	0	0	0
1	4	11	"A63"	"A63"	4760	2810	100	749	755	185	24	698	698	732	279	38	11	1	0	1490	1885	847	44	1104	1104	1154	323	27	53	42	0	0.000	0.000	0.000	0.000	0.000	0.000	0.000	0.000	0.000	0.000	0.000	0.000	0.000	0.000	0.132	0.073	0.250	0.248	5.668	0.083	0.093	80	560	100	51	386	437	57	781	838	Error	Error	-2.920	51	386	57	781	60413	150812	0.082	2.263	0	0	0
1	5	11	"A63"	"A63"	5060	2820	100	833	883	214	24	660	660	674	192	28	45	22	0	3122	3222	1060	32	1114	1114	1202	424	35	93	87	0	0.000	0.000	0.000	0.000	0.000	0.000	0.000	0.000	0.000	0.000	0.000	0.000	0.000	0.000	0.086	0.106	0.105	0.095	2.267	0.110	0.333	80	560	100	173	2008	2181	223	2108	2331	Error	Error	-3.537	173	2008	223	2108	70631	257764	1.089	4.764	0	0	0
1	6	11	"A63"	"A63"	5370	2820	100	710	721	200	27	606	606	617	172	27	37	12	0	2590	2467	1062	43	1023	1023	1061	285	26	85	75	0	0.000	0.000	0.000	0.000	0.000	0.000	0.000	0.000	0.000	0.000	0.000	0.000	0.000	0.000	0.066	0.080	0.136	0.139	3.842	0.084	0.166	80	560	100	104	1567	1671	115	1444	1559	Error	Error	-3.913	104	1567	115	1444	57716	197322	0.605	4.933	0	0	0
1	7	11	"A64"	"A64"	5670	2810	100	759	805	272	33	595	595	686	999	145	1	0	0	2549	3268	1684	51	1084	1084	1375	1399	101	55	28	0	0.000	0.000	0.000	0.000	0.000	0.000	0.000	0.000	0.000	0.000	0.000	0.000	0.000	0.000	0.112	0.096	0.096	0.105	3.282	0.105	0.304	80	560	100	164	1465	1629	210	2184	2394	Error	Error	-3.159	164	1465	210	2184	64370	261474	0.119	1.353	0	0	0
1	8	11	"A64"	"A64"	5980	2810	100	749	773	279	36	598	598	614	196	31	41	18	0	2615	2731	1040	38	1063	1063	1267	746	58	78	53	0	0.000	0.000	0.000	0.000	0.000	0.000	0.000	0.000	0.000	0.000	0.000	0.000	0.000	0.000	0.097	0.105	0.135	0.130	3.337	0.118	0.366	80	560	100	151	1552	1703	175	1668	1843	Error	Error	-3.362	151	1552	175	1668	61835	218453	0.811	1.962	0	0	0
1	9	11	"A64"	"A64"	6280	2810	100	714	737	198	26	597	597	620	186	30	35	17	0	2757	3698	1982	53	1143	1143	1506	1118	74	66	41	0	0.000	0.000	0.000	0.000	0.000	0.000	0.000	0.000	0.000	0.000	0.000	0.000	0.000	0.000	0.072	0.055	0.072	0.058	4.108	0.053	0.253	80	560	100	117	1614	1731	140	2555	2695	Error	Error	-3.786	117	1614	140	2555	58999	295833	0.629	1.961	0	0	0
1	10	11	"A65"	"A65"	6570	2810	100	743	733	218	29	577	577	590	184	31	43	13	0	2018	2829	1757	62	1031	1031	1107	383	34	56	51	0	0.000	0.000	0.000	0.000	0.000	0.000	0.000	0.000	0.000	0.000	0.000	0.000	0.000	0.000	0.168	0.087	0.119	0.214	4.881	0.073	0.221	80	560	100	166	987	1153	156	1798	1954	Error	Error	-2.572	166	987	156	1798	58677	226335	0.777	4.496	0	0	0
1	11	11	"A65"	"A65"	6870	2820	100	676	722	236	32	567	567	732	2782	380	0	0	0	2579	2736	1149	41	1036	1036	1374	2427	176	23	0	0	0.000	0.000	0.000	0.000	0.000	0.000	0.000	0.000	0.000	0.000	0.000	0.000	0.000	0.000	0.071	0.091	0.112	0.099	4.314	0.073	0.074	80	560	100	109	1543	1652	155	1700	1855	Error	Error	-3.823	109	1543	155	1700	57761	218854	-0.004	0.561	0	0	0
1	12	11	"A65"	"A65"	7180	2810	100	681	649	182	28	565	565	627	1027	163	0	0	0	2567	2461	1150	46	1079	1079	1320	830	62	60	47	0	0.000	0.000	0.000	0.000	0.000	0.000	0.000	0.000	0.000	0.000	0.000	0.000	0.000	0.000	0.078	0.061	0.123	0.191	4.944	0.047	0.070	80	560	100	116	1488	1604	84	1382	1466	Error	Error	-3.681	116	1488	84	1382	51909	196917	0.021	1.375	0	0	0
1	13	11	"A66"	"A66"	7470	2810	100	665	667	220	32	550	550	563	167	29	40	10	0	2352	2383	1068	44	1059	1059	1195	742	62	67	38	0	0.000	0.000	0.000	0.000	0.000	0.000	0.000	0.000	0.000	0.000	0.000	0.000	0.000	0.000	0.089	0.088	0.132	0.126	3.548	0.078	0.186	80	560	100	115	1293	1408	117	1324	1441	Error	Error	-3.491	115	1293	117	1324	53323	190677	0.623	1.601	0	0	0
1	14	11	"A66"	"A66"	7780	2810	100	711	725	190	26	690	690	721	266	36	13	0	0	2022	2312	1012	43	1181	1181	1319	478	36	66	47	0	0.000	0.000	0.000	0.000	0.000	0.000	0.000	0.000	0.000	0.000	0.000	0.000	0.000	0.000	0.025	0.031	0.136	0.133	3.612	0.097	0.158	80	560	100	21	841	862	35	1131	1166	Error	Error	-5.324	21	841	35	1131	58014	184943	0.015	2.077	0	0	0
1	15	11	"A66"	"A66"	8060	2820	100	774	804	238	29	630	630	649	201	30	42	18	0	2731	2856	1057	37	1167	1167	1254	389	31	91	78	0	0.000	0.000	0.000	0.000	0.000	0.000	0.000	0.000	0.000	0.000	0.000	0.000	0.000	0.000	0.092	0.103	0.131	0.120	3.001	0.110	0.205	80	560	100	144	1564	1708	174	1689	1863	Error	Error	-3.441	144	1564	174	1689	64294	228451	0.771	4.118	0	0	0
1	16	11	"A67"	"A67"	8370	2800	100	729	747	222	29	620	620	649	195	30	35	11	0	1532	2398	1526	63	1103	1103	1172	380	32	51	41	0	0.000	0.000	0.000	0.000	0.000	0.000	0.000	0.000	0.000	0.000	0.000	0.000	0.000	0.000	0.254	0.098	0.191	0.274	5.457	0.073	0.177	80	560	100	109	429	538	127	1295	1422	Error	Error	-1.977	109	429	127	1295	59757	191863	0.503	3.226	0	0	0
1	17	11	"A67"	"A67"	8660	2820	100	803	814	223	27	672	672	701	300	42	25	3	0	2636	2899	1450	50	1126	1126	1192	342	28	82	72	0	0.000	0.000	0.000	0.000	0.000	0.000	0.000	0.000	0.000	0.000	0.000	0.000	0.000	0.000	0.087	0.080	0.105	0.120	3.142	0.082	0.077	80	560	100	131	1510	1641	142	1773	1915	Error	Error	-3.527	131	1510	142	1773	65156	231920	0.377	4.991	0	0	0
1	18	11	"A67"	"A67"	8960	2820	100	792	808	184	22	706	706	752	270	35	21	2	0	2389	2678	1331	49	1155	1155	1237	530	42	76	57	0	0.000	0.000	0.000	0.000	0.000	0.000	0.000	0.000	0.000	0.000	0.000	0.000	0.000	0.000	0.070	0.067	0.123	0.144	5.196	0.066	0.204	80	560	100	86	1234	1320	102	1523	1625	Error	Error	-3.843	86	1234	102	1523	64658	214219	0.207	2.719	0	0	0
1	1	12	"A68"	"A68"	3870	3120	100	948	961	249	25	825	825	876	799	91	1	0	0	1748	2429	1407	57	1198	1198	1302	929	71	41	32	0	0.000	0.000	0.000	0.000	0.000	0.000	0.000	0.000	0.000	0.000	0.000	0.000	0.000	0.000	0.224	0.110	0.168	0.214	5.158	0.096	0.167	80	560	100	123	550	673	136	1231	1367	Error	Error	-2.161	123	550	136	1231	76917	194340	0.106	1.213	0	0	0
1	2	12	"A68"	"A68"	4170	3120	100	855	837	230	27	769	769	781	185	23	31	6	0	1969	2491	1299	52	1158	1158	1274	479	37	60	48	0	0.000	0.000	0.000	0.000	0.000	0.000	0.000	0.000	0.000	0.000	0.000	0.000	0.000	0.000	0.106	0.051	0.145	0.154	3.884	0.081	0.123	80	560	100	86	811	897	68	1333	1401	Error	Error	-3.237	86	811	68	1333	66920	199264	0.303	2.541	0	0	0
1	3	12	"A68"	"A68"	4480	3120	100	881	882	224	25	770	770	796	437	54	8	0	0	2216	2342	1039	44	1164	1164	1283	439	34	65	56	0	0.000	0.000	0.000	0.000	0.000	0.000	0.000	0.000	0.000	0.000	0.000	0.000	0.000	0.000	0.106	0.095	0.222	0.290	5.258	0.089	0.107	80	560	100	111	1052	1163	112	1178	1290	Error	Error	-3.245	111	1052	112	1178	70558	187376	0.197	2.412	0	0	0
1	4	12	"A69"	"A69"	4760	3110	100	746	741	211	28	705	705	720	196	27	21	5	0	1450	1979	1104	55	1129	1129	1177	342	29	50	33	0	0.000	0.000	0.000	0.000	0.000	0.000	0.000	0.000	0.000	0.000	0.000	0.000	0.000	0.000	0.128	0.042	0.262	0.273	5.655	0.066	0.096	80	560	100	41	321	362	36	850	886	Error	Error	-2.969	41	321	36	850	59301	158332	0.107	2.345	0	0	0
1	5	12	"A69"	"A69"	5070	3120	100	792	780	182	23	675	675	1148	4270	371	0	0	0	1766	2413	1227	50	1104	1104	1704	4699	275	0	0	0	0.000	0.000	0.000	0.000	0.000	0.000	0.000	0.000	0.000	0.000	0.000	0.000	0.000	0.000	0.177	0.080	0.142	0.168	3.398	0.080	0.205	80	560	100	117	662	779	105	1309	1414	Error	Error	-2.500	117	662	105	1309	62391	193074	-0.086	0.151	0	0	0
1	6	12	"A69"	"A69"	5370	3120	100	732	741	226	30	624	624	696	792	113	1	0	0	2169	2300	1067	46	1083	1083	1256	1051	83	51	25	0	0.000	0.000	0.000	0.000	0.000	0.000	0.000	0.000	0.000	0.000	0.000	0.000	0.000	0.000	0.099	0.096	0.183	0.258	4.541	0.100	0.195	80	560	100	108	1086	1194	117	1217	1334	Error	Error	-3.330	108	1086	117	1217	59300	183980	0.057	0.993	0	0	0
1	7	12	"A70"	"A70"	5670	3110	100	753	720	220	30	591	591	633	494	78	3	1	0	1454	1963	997	50	1058	1058	1173	471	40	47	41	0	0.000	0.000	0.000	0.000	0.000	0.000	0.000	0.000	0.000	0.000	0.000	0.000	0.000	0.000	0.409	0.143	0.179	0.313	4.767	0.092	0.159	80	560	100	162	396	558	129	905	1034	Error	Error	-1.290	162	396	129	905	57625	157040	0.176	1.677	0	0	0
1	8	12	"A70"	"A70"	5970	3120	100	675	684	206	30	590	590	610	249	40	23	2	0	2639	2504	1136	45	1075	1075	1244	840	67	65	46	0	0.000	0.000	0.000	0.000	0.000	0.000	0.000	0.000	0.000	0.000	0.000	0.000	0.000	0.000	0.054	0.066	0.116	0.122	4.219	0.078	0.226	80	560	100	85	1564	1649	94	1429	1523	Error	Error	-4.202	85	1564	94	1429	54695	200299	0.297	1.500	0	0	0
1	9	12	"A70"	"A70"	6270	3120	100	686	712	283	39	623	623	669	511	76	3	1	0	2446	2096	891	42	1081	1081	1230	530	43	60	57	0	0.000	0.000	0.000	0.000	0.000	0.000	0.000	0.000	0.000	0.000	0.000	0.000	0.000	0.000	0.046	0.088	0.186	0.276	6.882	0.246	0.099	80	560	100	63	1365	1428	89	1015	1104	Error	Error	-4.437	63	1365	89	1015	56990	167685	0.084	1.634	0	0	0
1	10	12	"A71"	"A71"	6560	3110	100	676	707	210	29	580	580	604	259	42	22	6	0	2611	2706	1187	43	1041	1041	1131	421	37	81	63	0	0.000	0.000	0.000	0.000	0.000	0.000	0.000	0.000	0.000	0.000	0.000	0.000	0.000	0.000	0.061	0.076	0.094	0.093	2.971	0.092	0.149	80	560	100	96	1570	1666	127	1665	1792	Error	Error	-4.032	96	1570	127	1665	56587	216519	0.398	3.741	0	0	0
1	11	12	"A71"	"A71"	6880	3120	100	668	682	195	28	548	548	559	169	30	40	11	0	2663	2930	1617	55	1092	1092	1313	753	57	63	52	0	0.000	0.000	0.000	0.000	0.000	0.000	0.000	0.000	0.000	0.000	0.000	0.000	0.000	0.000	0.076	0.073	0.099	0.109	3.427	0.060	0.220	80	560	100	120	1571	1691	134	1838	1972	Error	Error	-3.711	120	1571	134	1838	54562	234389	0.728	2.147	0	0	0
1	12	12	"A71"	"A71"	7180	3120	100	630	662	190	28	566	566	577	181	31	31	8	0	2643	2669	1217	45	1080	1080	1248	589	47	68	55	0	0.000	0.000	0.000	0.000	0.000	0.000	0.000	0.000	0.000	0.000	0.000	0.000	0.000	0.000	0.041	0.060	0.110	0.092	3.158	0.066	0.210	80	560	100	64	1563	1627	96	1589	1685	Error	Error	-4.610	64	1563	96	1589	52960	213554	0.470	2.413	0	0	0
1	13	12	"A72"	"A72"	7480	3100	100	617	658	203	30	586	586	600	182	30	35	6	0	1727	2091	1022	48	1124	1124	1335	846	63	46	23	0	0.000	0.000	0.000	0.000	0.000	0.000	0.000	0.000	0.000	0.000	0.000	0.000	0.000	0.000	0.051	0.074	0.171	0.164	4.436	0.076	0.277	80	560	100	31	603	634	72	967	1039	Error	Error	-4.282	31	603	72	967	52642	167301	0.319	0.894	0	0	0
1	14	12	"A72"	"A72"	7790	3110	100	1065	1115	302	27	837	837	1829	6361	347	0	0	0	2382	2389	689	28	1362	1362	2367	5505	232	0	0	0	0.000	0.000	0.000	0.000	0.000	0.000	0.000	0.000	0.000	0.000	0.000	0.000	0.000	0.000	0.224	0.271	0.348	0.386	3.432	1.112	0.920	80	560	100	228	1020	1248	278	1027	1305	Error	Error	-2.161	228	1020	278	1027	89170	191092	-0.112	0.004	0	0	0
1	15	12	"A72"	"A72"	8080	3110	100	813	836	258	30	678	678	701	242	34	31	13	0	2647	2741	1175	42	1238	1238	1509	879	58	67	36	0	0.000	0.000	0.000	0.000	0.000	0.000	0.000	0.000	0.000	0.000	0.000	0.000	0.000	0.000	0.096	0.105	0.144	0.148	2.768	0.092	0.338	80	560	100	135	1409	1544	158	1503	1661	Error	Error	-3.384	135	1409	158	1503	66865	219314	0.558	1.402	0	0	0
1	16	12	"A73"	"A73"	8360	3110	100	576	592	168	28	613	613	634	330	52	2	0	0	1155	1217	400	32	1069	1069	1112	408	36	18	6	0	0.000	0.000	0.000	0.000	0.000	0.000	0.000	0.000	0.000	0.000	0.000	0.000	0.000	0.000	-0.430	-0.142	0.594	0.549	4.316	0.554	0.451	80	560	100	-37	86	49	-21	148	127	Error	Error	Error	-37	86	-21	148	47388	97358	-0.127	0.257	0	0	0
1	17	12	"A73"	"A73"	8670	3110	100	666	797	713	89	628	628	653	227	34	21	6	0	1312	1505	567	37	1109	1109	1116	166	14	52	37	0	0.000	0.000	0.000	0.000	0.000	0.000	0.000	0.000	0.000	0.000	0.000	0.000	0.000	0.000	0.187	0.427	0.290	0.344	4.568	1.489	0.149	80	560	100	38	203	241	169	396	565	Error	Error	-2.417	38	203	169	396	63790	120397	0.634	2.343	0	0	0
1	18	12	"A73"	"A73"	8960	3120	100	708	723	165	22	703	703	731	321	43	3	0	0	1360	1569	563	35	1152	1152	1188	251	21	45	23	0	0.000	0.000	0.000	0.000	0.000	0.000	0.000	0.000	0.000	0.000	0.000	0.000	0.000	0.000	0.024	0.048	0.372	0.355	4.958	0.047	0.013	80	560	100	5	208	213	20	417	437	Error	Error	-5.379	5	208	20	417	57868	125515	-0.025	1.518	0	0	0
1	1	13	"A74"	"A74"	3870	3400	100	916	957	275	28	849	849	867	217	25	30	11	0	2025	2714	1482	54	1246	1246	1434	712	49	55	30	0	0.000	0.000	0.000	0.000	0.000	0.000	0.000	0.000	0.000	0.000	0.000	0.000	0.000	0.000	0.086	0.074	0.137	0.133	2.517	0.094	0.259	80	560	100	67	779	846	108	1468	1576	Error	Error	-3.539	67	779	108	1468	76573	217155	0.415	1.798	0	0	0
1	2	13	"A74"	"A74"	4180	3410	100	914	926	196	21	806	806	820	190	23	32	7	0	2343	2489	822	33	1206	1206	1338	489	36	86	57	0	0.000	0.000	0.000	0.000	0.000	0.000	0.000	0.000	0.000	0.000	0.000	0.000	0.000	0.000	0.095	0.094	0.156	0.132	4.090	0.123	0.236	80	560	100	108	1137	1245	120	1283	1403	Error	Error	-3.396	108	1137	120	1283	74043	199086	0.558	2.354	0	0	0
1	3	13	"A74"	"A74"	4460	3420	100	1084	1078	248	23	792	792	810	219	27	63	28	0	3430	3553	1255	35	1232	1232	1305	307	23	98	90	0	0.000	0.000	0.000	0.000	0.000	0.000	0.000	0.000	0.000	0.000	0.000	0.000	0.000	0.000	0.133	0.123	0.131	0.135	2.186	0.108	0.285	80	560	100	292	2198	2490	286	2321	2607	Error	Error	-2.912	292	2198	286	2321	86252	284235	1.224	7.322	0	0	0
1	4	13	"A75"	"A75"	4780	3400	100	791	877	307	35	746	746	769	214	27	32	16	0	2058	2580	1218	47	1203	1203	1356	658	48	61	30	0	0.000	0.000	0.000	0.000	0.000	0.000	0.000	0.000	0.000	0.000	0.000	0.000	0.000	0.000	0.053	0.095	0.157	0.128	3.103	0.145	0.451	80	560	100	45	855	900	131	1377	1508	Error	Error	-4.248	45	855	131	1377	70187	206362	0.505	1.860	0	0	0
1	5	13	"A75"	"A75"	5080	3420	100	926	940	280	29	712	712	747	292	39	35	10	0	3763	3705	1145	30	1199	1199	1376	598	43	100	82	0	0.000	0.000	0.000	0.000	0.000	0.000	0.000	0.000	0.000	0.000	0.000	0.000	0.000	0.000	0.083	0.091	0.110	0.090	2.526	0.112	0.309	80	560	100	214	2564	2778	228	2506	2734	Error	Error	-3.583	214	2564	228	2506	75190	296424	0.661	3.895	0	0	0
1	6	13	"A75"	"A75"	5390	3410	100	746	780	257	32	659	659	692	237	34	28	7	0	2176	2638	1203	45	1145	1145	1392	771	55	53	38	0	0.000	0.000	0.000	0.000	0.000	0.000	0.000	0.000	0.000	0.000	0.000	0.000	0.000	0.000	0.084	0.081	0.142	0.133	2.619	0.108	0.350	80	560	100	87	1031	1118	121	1493	1614	Error	Error	-3.567	87	1031	121	1493	62394	211077	0.371	1.616	0	0	0
1	7	13	"A76"	"A76"	5680	3400	100	739	751	246	32	626	626	692	1039	150	0	0	0	1962	2458	1111	45	1114	1114	1306	753	57	56	27	0	0.000	0.000	0.000	0.000	0.000	0.000	0.000	0.000	0.000	0.000	0.000	0.000	0.000	0.000	0.133	0.093	0.168	0.139	2.960	0.121	0.354	80	560	100	113	848	961	125	1344	1469	Error	Error	-2.908	113	848	125	1344	60073	196621	0.057	1.530	0	0	0
1	8	13	"A76"	"A76"	5990	3410	100	674	703	247	35	621	621	760	1734	228	0	0	0	2002	2351	1188	50	1133	1133	1424	1264	88	43	13	0	0.000	0.000	0.000	0.000	0.000	0.000	0.000	0.000	0.000	0.000	0.000	0.000	0.000	0.000	0.061	0.067	0.162	0.131	4.562	0.112	0.316	80	560	100	53	869	922	82	1218	1300	Error	Error	-4.035	53	869	82	1218	56227	188090	-0.033	0.733	0	0	0
1	9	13	"A76"	"A76"	6280	3410	100	699	845	887	104	638	638	887	2277	256	1	1	0	2165	2638	1332	50	1165	1165	1525	1334	87	43	13	0	0.000	0.000	0.000	0.000	0.000	0.000	0.000	0.000	0.000	0.000	0.000	0.000	0.000	0.000	0.061	0.141	0.121	0.119	5.098	0.073	0.042	80	560	100	61	1000	1061	207	1473	1680	Error	Error	-4.035	61	1000	207	1473	67623	211057	-0.018	0.834	0	0	0
1	10	13	"A77"	"A77"	6580	3400	100	765	858	321	37	598	598	842	2279	270	0	0	0	2295	2572	1129	43	1103	1103	1499	2707	180	21	0	0	0.000	0.000	0.000	0.000	0.000	0.000	0.000	0.000	0.000	0.000	0.000	0.000	0.000	0.000	0.140	0.177	0.206	0.215	3.487	0.886	0.736	80	560	100	167	1192	1359	260	1469	1729	Error	Error	-2.835	167	1192	260	1469	68641	205729	0.007	0.396	0	0	0
1	11	13	"A77"	"A77"	6890	3410	100	793	848	338	39	611	611	699	513	73	20	1	0	2757	2739	1025	37	1154	1154	1428	805	56	73	48	0	0.000	0.000	0.000	0.000	0.000	0.000	0.000	0.000	0.000	0.000	0.000	0.000	0.000	0.000	0.114	0.150	0.210	0.171	2.155	0.232	0.492	80	560	100	182	1603	1785	237	1585	1822	Error	Error	-3.139	182	1603	237	1585	67803	219094	0.290	1.629	0	0	0
1	12	13	"A77"	"A77"	7190	3410	100	746	811	357	44	622	622	713	588	82	12	1	0	2149	2187	991	45	1103	1103	1299	692	53	60	36	0	0.000	0.000	0.000	0.000	0.000	0.000	0.000	0.000	0.000	0.000	0.000	0.000	0.000	0.000	0.119	0.174	0.243	0.242	5.081	0.270	0.526	80	560	100	124	1046	1170	189	1084	1273	Error	Error	-3.076	124	1046	189	1084	64919	174929	0.167	1.283	0	0	0
1	13	13	"A78"	"A78"	7480	3400	100	719	746	226	30	592	592	636	410	64	15	0	0	2602	2679	1266	47	1134	1134	1354	825	60	60	46	0	0.000	0.000	0.000	0.000	0.000	0.000	0.000	0.000	0.000	0.000	0.000	0.000	0.000	0.000	0.087	0.100	0.135	0.150	3.187	0.101	0.205	80	560	100	127	1468	1595	154	1545	1699	Error	Error	-3.531	127	1468	154	1545	59698	214321	0.268	1.606	0	0	0
1	14	13	"A78"	"A78"	7790	3410	100	681	711	217	30	624	624	655	321	49	15	2	0	2282	2562	1454	56	1166	1166	1398	738	52	60	40	0	0.000	0.000	0.000	0.000	0.000	0.000	0.000	0.000	0.000	0.000	0.000	0.000	0.000	0.000	0.051	0.062	0.144	0.150	5.168	0.112	0.138	80	560	100	57	1116	1173	87	1396	1483	Error	Error	-4.291	57	1116	87	1396	56860	204943	0.174	1.577	0	0	0
1	15	13	"A78"	"A78"	8090	3410	100	813	808	228	28	607	607	638	192	30	51	17	0	3049	3356	1851	55	1158	1158	1340	628	46	72	61	0	0.000	0.000	0.000	0.000	0.000	0.000	0.000	0.000	0.000	0.000	0.000	0.000	0.000	0.000	0.109	0.091	0.117	0.114	2.277	0.081	0.295	80	560	100	206	1891	2097	201	2198	2399	Error	Error	-3.198	206	1891	201	2198	64636	268506	0.885	3.210	0	0	0
1	16	13	"A79"	"A79"	8380	3400	100	743	767	205	26	652	652	661	184	27	31	13	0	1870	2652	1431	53	1127	1127	1188	344	28	77	53	0	0.000	0.000	0.000	0.000	0.000	0.000	0.000	0.000	0.000	0.000	0.000	0.000	0.000	0.000	0.122	0.075	0.119	0.107	3.465	0.078	0.234	80	560	100	91	743	834	115	1525	1640	Error	Error	-3.029	91	743	115	1525	61380	212164	0.576	4.256	0	0	0
1	17	13	"A79"	"A79"	8680	3420	100	704	751	255	33	663	663	691	233	33	27	7	0	2255	3469	2264	65	1162	1162	1297	481	37	68	56	0	0.000	0.000	0.000	0.000	0.000	0.000	0.000	0.000	0.000	0.000	0.000	0.000	0.000	0.000	0.038	0.038	0.059	0.086	5.655	0.059	0.166	80	560	100	41	1093	1134	88	2307	2395	Error	Error	-4.737	41	1093	88	2307	60053	277548	0.258	4.516	0	0	0
1	18	13	"A79"	"A79"	8990	3410	100	854	859	230	26	744	744	766	217	28	31	11	0	2256	2477	1284	51	1213	1213	1389	667	48	62	38	0	0.000	0.000	0.000	0.000	0.000	0.000	0.000	0.000	0.000	0.000	0.000	0.000	0.000	0.000	0.105	0.091	0.154	0.231	4.826	0.069	0.102	80	560	100	110	1043	1153	115	1264	1379	Error	Error	-3.245	110	1043	115	1264	68696	198150	0.429	1.631	0	0	0
1	1	14	"A80"	"A80"	3880	3710	100	957	976	240	24	866	866	881	229	25	28	6	0	1601	2035	861	42	1238	1238	1321	413	31	48	38	0	0.000	0.000	0.000	0.000	0.000	0.000	0.000	0.000	0.000	0.000	0.000	0.000	0.000	0.000	0.251	0.138	0.230	0.310	3.930	0.150	0.233	80	560	100	91	363	454	110	797	907	Error	Error	-1.996	91	363	110	797	78051	162771	0.415	1.729	0	0	0
1	2	14	"A80"	"A80"	4170	3720	100	929	945	242	25	818	818	832	214	25	41	5	0	2120	2348	926	39	1203	1203	1281	343	26	82	62	0	0.000	0.000	0.000	0.000	0.000	0.000	0.000	0.000	0.000	0.000	0.000	0.000	0.000	0.000	0.121	0.111	0.188	0.186	4.385	0.131	0.108	80	560	100	111	917	1028	127	1145	1272	Error	Error	-3.046	111	917	127	1145	75584	187829	0.528	3.111	0	0	0
1	3	14	"A80"	"A80"	4480	3720	100	805	822	202	24	794	794	808	205	25	20	3	0	1634	1867	640	34	1204	1204	1311	428	32	50	30	0	0.000	0.000	0.000	0.000	0.000	0.000	0.000	0.000	0.000	0.000	0.000	0.000	0.000	0.000	0.026	0.042	0.280	0.289	4.243	0.117	0.136	80	560	100	11	430	441	28	663	691	Error	Error	-5.289	11	430	28	663	65754	149320	0.068	1.299	0	0	0
1	4	14	"A81"	"A81"	4780	3700	100	776	777	201	25	747	747	757	187	24	21	5	0	1787	1960	702	35	1147	1147	1205	310	25	73	51	0	0.000	0.000	0.000	0.000	0.000	0.000	0.000	0.000	0.000	0.000	0.000	0.000	0.000	0.000	0.045	0.037	0.204	0.201	4.193	0.070	0.043	80	560	100	29	640	669	30	813	843	Error	Error	-4.464	29	640	30	813	62191	156827	0.107	2.435	0	0	0
1	5	14	"A81"	"A81"	5090	3720	100	779	788	231	29	696	696	713	181	25	30	8	0	2001	2160	994	46	1141	1141	1275	559	43	55	45	0	0.000	0.000	0.000	0.000	0.000	0.000	0.000	0.000	0.000	0.000	0.000	0.000	0.000	0.000	0.097	0.090	0.181	0.269	4.923	0.088	0.175	80	560	100	83	860	943	92	1019	1111	Error	Error	-3.373	83	860	92	1019	63035	172775	0.414	1.583	0	0	0
1	6	14	"A81"	"A81"	5380	3720	100	809	830	229	27	689	689	956	3218	336	0	0	0	2525	2650	1112	41	1153	1153	1688	4024	238	2	0	0	0.000	0.000	0.000	0.000	0.000	0.000	0.000	0.000	0.000	0.000	0.000	0.000	0.000	0.000	0.087	0.094	0.144	0.137	3.080	0.787	0.823	80	560	100	120	1372	1492	141	1497	1638	Error	Error	-3.515	120	1372	141	1497	66438	211960	-0.039	0.239	0	0	0
1	7	14	"A82"	"A82"	5680	3710	100	721	734	217	29	625	625	709	1210	170	0	0	0	2387	2461	1096	44	1106	1106	1206	463	38	76	56	0	0.000	0.000	0.000	0.000	0.000	0.000	0.000	0.000	0.000	0.000	0.000	0.000	0.000	0.000	0.075	0.080	0.165	0.136	3.059	0.105	0.175	80	560	100	96	1281	1377	109	1355	1464	Error	Error	-3.738	96	1281	109	1355	58689	196842	0.021	2.711	0	0	0
1	8	14	"A82"	"A82"	5990	3720	100	699	745	238	31	609	609	624	205	32	32	16	0	2867	2857	1053	36	1155	1155	1361	673	49	80	63	0	0.000	0.000	0.000	0.000	0.000	0.000	0.000	0.000	0.000	0.000	0.000	0.000	0.000	0.000	0.053	0.080	0.101	0.092	3.054	0.096	0.290	80	560	100	90	1712	1802	136	1702	1838	Error	Error	-4.250	90	1712	136	1702	59615	228537	0.590	2.223	0	0	0
1	9	14	"A82"	"A82"	6290	3720	100	671	684	160	23	607	607	634	196	30	20	3	0	2670	2488	901	36	1171	1171	1403	730	52	68	52	0	0.000	0.000	0.000	0.000	0.000	0.000	0.000	0.000	0.000	0.000	0.000	0.000	0.000	0.000	0.043	0.058	0.078	0.091	3.807	0.069	0.148	80	560	100	64	1499	1563	77	1317	1394	Error	Error	-4.550	64	1499	77	1317	54748	199031	0.255	1.486	0	0	0
1	10	14	"A83"	"A83"	6590	3700	100	603	628	217	34	583	583	672	801	119	0	0	0	1393	1732	804	46	1104	1104	1341	694	51	28	16	0	0.000	0.000	0.000	0.000	0.000	0.000	0.000	0.000	0.000	0.000	0.000	0.000	0.000	0.000	0.069	0.072	0.227	0.363	5.481	0.204	0.020	80	560	100	20	289	309	45	628	673	Error	Error	-3.853	20	289	45	628	50274	138585	-0.055	0.563	0	0	0
1	11	14	"A83"	"A83"	6890	3720	100	763	826	268	32	591	591	618	196	31	47	26	0	2998	3152	1679	53	1161	1161	1465	924	63	58	50	0	0.000	0.000	0.000	0.000	0.000	0.000	0.000	0.000	0.000	0.000	0.000	0.000	0.000	0.000	0.094	0.118	0.147	0.150	2.582	0.108	0.422	80	560	100	172	1837	2009	235	1991	2226	Error	Error	-3.417	172	1837	235	1991	66056	252147	1.061	1.826	0	0	0
1	12	14	"A83"	"A83"	7190	3720	100	729	778	240	30	587	587	606	201	33	45	20	0	2777	3272	1959	59	1102	1102	1388	839	60	60	50	0	0.000	0.000	0.000	0.000	0.000	0.000	0.000	0.000	0.000	0.000	0.000	0.000	0.000	0.000	0.085	0.088	0.124	0.117	4.064	0.090	0.362	80	560	100	142	1675	1817	191	2170	2361	Error	Error	-3.560	142	1675	191	2170	62215	261722	0.856	2.246	0	0	0
1	13	14	"A84"	"A84"	7490	3700	100	682	758	531	70	609	609	644	223	34	27	8	0	1484	2428	1590	65	1174	1174	1518	1108	72	38	26	0	0.000	0.000	0.000	0.000	0.000	0.000	0.000	0.000	0.000	0.000	0.000	0.000	0.000	0.000	0.235	0.119	0.181	0.227	5.079	0.110	0.309	80	560	100	73	310	383	149	1254	1403	Error	Error	-2.086	73	310	149	1254	60655	194231	0.511	0.821	0	0	0
1	14	14	"A84"	"A84"	7790	3720	100	718	747	250	33	594	594	616	186	30	40	15	0	2751	2943	1463	49	1165	1165	1453	745	51	67	52	0	0.000	0.000	0.000	0.000	0.000	0.000	0.000	0.000	0.000	0.000	0.000	0.000	0.000	0.000	0.078	0.086	0.109	0.130	4.741	0.106	0.323	80	560	100	124	1586	1710	153	1778	1931	Error	Error	-3.677	124	1586	153	1778	59770	235458	0.704	2.000	0	0	0
1	15	14	"A84"	"A84"	8090	3720	100	681	729	239	32	599	599	638	437	68	8	2	0	3098	3356	1369	40	1251	1251	1411	678	48	82	66	0	0.000	0.000	0.000	0.000	0.000	0.000	0.000	0.000	0.000	0.000	0.000	0.000	0.000	0.000	0.044	0.062	0.078	0.067	3.521	0.074	0.129	80	560	100	82	1847	1929	130	2105	2235	Error	Error	-4.493	82	1847	130	2105	58354	268489	0.208	2.869	0	0	0
1	16	14	"A85"	"A85"	8390	3700	100	702	713	212	29	644	644	659	190	28	23	11	0	2042	2494	1215	48	1109	1109	1215	489	40	66	46	0	0.000	0.000	0.000	0.000	0.000	0.000	0.000	0.000	0.000	0.000	0.000	0.000	0.000	0.000	0.062	0.050	0.121	0.139	3.926	0.063	0.133	80	560	100	58	933	991	69	1385	1454	Error	Error	-4.008	58	933	69	1385	57069	199546	0.284	2.616	0	0	0
1	17	14	"A85"	"A85"	8690	3700	100	739	815	538	66	690	690	800	1565	195	1	1	0	1550	2167	1106	51	1173	1173	1506	1017	67	42	21	0	0.000	0.000	0.000	0.000	0.000	0.000	0.000	0.000	0.000	0.000	0.000	0.000	0.000	0.000	0.130	0.126	0.253	0.285	7.800	2.644	0.139	80	560	100	49	377	426	125	994	1119	Error	Error	-2.944	49	377	125	994	65213	173353	0.010	0.650	0	0	0
1	18	14	"A85"	"A85"	8970	3710	100	860	871	211	24	744	744	772	262	33	26	3	0	2450	2529	935	36	1218	1218	1437	727	50	67	46	0	0.000	0.000	0.000	0.000	0.000	0.000	0.000	0.000	0.000	0.000	0.000	0.000	0.000	0.000	0.094	0.097	0.148	0.161	3.623	0.115	0.222	80	560	100	116	1232	1348	127	1311	1438	Error	Error	-3.409	116	1232	127	1311	69665	202313	0.378	1.502	0	0	0
1	1	15	"A86"	"A86"	3880	4010	100	990	1026	249	24	888	888	888	199	22	38	16	0	2734	3477	2132	61	1274	1274	1434	690	48	63	51	0	0.000	0.000	0.000	0.000	0.000	0.000	0.000	0.000	0.000	0.000	0.000	0.000	0.000	0.000	0.070	0.063	0.106	0.097	3.373	0.079	0.288	80	560	100	102	1460	1562	138	2203	2341	Error	Error	-3.839	102	1460	138	2203	82075	278158	0.693	2.961	0	0	0
1	2	15	"A86"	"A86"	4190	4020	100	997	1023	230	22	844	844	880	246	27	35	11	0	3335	3480	1593	45	1240	1240	1385	602	43	80	67	0	0.000	0.000	0.000	0.000	0.000	0.000	0.000	0.000	0.000	0.000	0.000	0.000	0.000	0.000	0.073	0.080	0.116	0.115	3.320	0.069	0.126	80	560	100	153	2095	2248	179	2240	2419	Error	Error	-3.775	153	2095	179	2240	81813	278393	0.581	3.480	0	0	0
1	3	15	"A86"	"A86"	4470	4030	100	1084	1098	282	25	820	820	861	573	66	16	0	0	4715	5015	1735	34	1288	1288	1426	508	35	100	100	0	0.000	0.000	0.000	0.000	0.000	0.000	0.000	0.000	0.000	0.000	0.000	0.000	0.000	0.000	0.077	0.075	0.092	0.070	2.439	0.077	0.276	80	560	100	264	3427	3691	278	3727	4005	Error	Error	-3.698	264	3427	278	3727	87874	401229	0.414	7.065	0	0	0
1	4	15	"A87"	"A87"	4790	4010	100	854	910	235	25	765	765	787	252	32	28	7	0	2665	2702	947	35	1188	1188	1251	367	29	86	71	0	0.000	0.000	0.000	0.000	0.000	0.000	0.000	0.000	0.000	0.000	0.000	0.000	0.000	0.000	0.060	0.096	0.142	0.131	2.742	0.120	0.158	80	560	100	89	1477	1566	145	1514	1659	Error	Error	-4.053	89	1477	145	1514	72833	216135	0.488	3.954	0	0	0
1	5	15	"A87"	"A87"	5080	4020	100	867	909	249	27	683	683	726	352	48	30	2	0	2972	3099	903	29	1177	1177	1304	476	36	95	91	0	0.000	0.000	0.000	0.000	0.000	0.000	0.000	0.000	0.000	0.000	0.000	0.000	0.000	0.000	0.103	0.118	0.146	0.123	2.379	0.138	0.292	80	560	100	184	1795	1979	226	1922	2148	Error	Error	-3.286	184	1795	226	1922	72723	247904	0.520	3.771	0	0	0
1	6	15	"A87"	"A87"	5380	4020	100	790	800	212	26	646	646	674	258	38	35	3	0	2843	2868	1083	37	1137	1137	1211	383	31	85	80	0	0.000	0.000	0.000	0.000	0.000	0.000	0.000	0.000	0.000	0.000	0.000	0.000	0.000	0.000	0.084	0.089	0.140	0.120	2.519	0.091	0.086	80	560	100	144	1706	1850	154	1731	1885	Error	Error	-3.566	144	1706	154	1731	64014	229413	0.488	4.326	0	0	0
1	7	15	"A88"	"A88"	5690	4000	100	649	696	214	30	610	610	643	198	30	26	10	0	2066	2601	1416	54	1119	1119	1282	637	49	62	43	0	0.000	0.000	0.000	0.000	0.000	0.000	0.000	0.000	0.000	0.000	0.000	0.000	0.000	0.000	0.041	0.058	0.119	0.126	5.324	0.077	0.217	80	560	100	39	947	986	86	1482	1568	Error	Error	-4.602	39	947	86	1482	55700	208104	0.268	2.071	0	0	0
1	8	15	"A88"	"A88"	5990	4010	100	689	718	180	25	603	603	628	181	28	33	10	0	2594	2624	1192	45	1156	1156	1407	812	57	62	46	0	0.000	0.000	0.000	0.000	0.000	0.000	0.000	0.000	0.000	0.000	0.000	0.000	0.000	0.000	0.060	0.078	0.105	0.131	4.533	0.072	0.211	80	560	100	86	1438	1524	115	1468	1583	Error	Error	-4.064	86	1438	115	1468	57438	209914	0.497	1.499	0	0	0
1	9	15	"A88"	"A88"	6290	4020	100	698	725	227	31	607	607	625	186	29	36	12	0	3252	3322	1443	43	1162	1162	1442	905	62	82	65	0	0.000	0.000	0.000	0.000	0.000	0.000	0.000	0.000	0.000	0.000	0.000	0.000	0.000	0.000	0.044	0.055	0.099	0.108	3.421	0.064	0.183	80	560	100	91	2090	2181	118	2160	2278	Error	Error	-4.521	91	2090	118	2160	57970	265724	0.538	2.077	0	0	0
1	10	15	"A89"	"A89"	6590	4010	100	673	732	276	37	589	589	600	168	28	40	15	0	2186	2536	1188	46	1074	1074	1159	406	35	75	62	0	0.000	0.000	0.000	0.000	0.000	0.000	0.000	0.000	0.000	0.000	0.000	0.000	0.000	0.000	0.076	0.098	0.122	0.136	3.803	1.334	0.007	80	560	100	84	1112	1196	143	1462	1605	Error	Error	-3.727	84	1112	143	1462	58520	202876	0.786	3.392	0	0	0
1	11	15	"A89"	"A89"	6900	4010	100	704	711	226	31	613	613	625	183	29	31	6	0	2204	2096	864	41	1085	1085	1343	828	61	58	18	0	0.000	0.000	0.000	0.000	0.000	0.000	0.000	0.000	0.000	0.000	0.000	0.000	0.000	0.000	0.081	0.097	0.175	0.249	5.446	0.083	0.209	80	560	100	91	1119	1210	98	1011	1109	Error	Error	-3.620	91	1119	98	1011	56883	167665	0.470	0.909	0	0	0
1	12	15	"A89"	"A89"	7200	4010	100	1073	10486	20763	198	613	613	1855	7072	381	21	17	10	2173	10992	20301	184	1099	1099	2499	7432	297	21	16	11	0.000	0.000	0.000	0.000	0.000	0.000	0.000	0.000	0.000	0.000	0.000	0.000	0.000	0.000	0.428	0.998	0.850	0.656	2.343	0.999	0.972	80	560	100	460	1074	1534	9873	9893	19766	Error	Error	-1.223	460	1074	9873	9893	838892	879343	1.220	1.143	0	0	0
1	13	15	"A90"	"A90"	7490	4000	100	737	750	205	27	605	605	625	202	32	38	11	0	2745	2925	1305	44	1089	1089	1259	562	44	81	66	0	0.000	0.000	0.000	0.000	0.000	0.000	0.000	0.000	0.000	0.000	0.000	0.000	0.000	0.000	0.080	0.079	0.095	0.112	4.602	0.125	0.244	80	560	100	132	1656	1788	145	1836	1981	Error	Error	-3.649	132	1656	145	1836	60035	233971	0.619	2.964	0	0	0
1	14	15	"A90"	"A90"	7780	4020	100	773	792	202	25	606	606	644	308	47	23	2	0	3461	3561	1681	47	1098	1098	1186	314	26	87	78	0	0.000	0.000	0.000	0.000	0.000	0.000	0.000	0.000	0.000	0.000	0.000	0.000	0.000	0.000	0.071	0.076	0.075	0.093	3.227	0.063	0.115	80	560	100	167	2363	2530	186	2463	2649	Error	Error	-3.823	167	2363	186	2463	63396	284876	0.481	7.564	0	0	0
1	15	15	"A90"	"A90"	8080	4020	100	909	875	248	28	613	613	638	168	26	67	41	0	4415	4628	2361	51	1180	1180	1322	468	35	86	78	0	0.000	0.000	0.000	0.000	0.000	0.000	0.000	0.000	0.000	0.000	0.000	0.000	0.000	0.000	0.091	0.076	0.083	0.090	2.636	0.070	0.302	80	560	100	296	3235	3531	262	3448	3710	Error	Error	-3.450	296	3235	262	3448	70022	370258	1.411	7.064	0	0	0
1	16	15	"A91"	"A91"	8390	4000	100	779	787	227	28	641	641	652	168	25	43	21	0	2730	3023	1206	39	1166	1166	1271	438	34	100	91	0	0.000	0.000	0.000	0.000	0.000	0.000	0.000	0.000	0.000	0.000	0.000	0.000	0.000	0.000	0.088	0.079	0.117	0.093	2.822	0.078	0.173	80	560	100	138	1564	1702	146	1857	2003	Error	Error	-3.503	138	1564	146	1857	62945	241871	0.804	4.000	0	0	0
1	17	15	"A91"	"A91"	8690	4010	100	813	836	216	25	688	688	1052	3062	291	0	0	0	2862	3052	1162	38	1220	1220	1628	2206	135	37	2	0	0.000	0.000	0.000	0.000	0.000	0.000	0.000	0.000	0.000	0.000	0.000	0.000	0.000	0.000	0.076	0.081	0.101	0.117	2.379	0.060	0.103	80	560	100	125	1642	1767	148	1832	1980	Error	Error	-3.715	125	1642	148	1832	66878	244188	-0.071	0.646	0	0	0
1	18	15	"A91"	"A91"	9000	4010	100	838	860	241	28	727	727	750	221	29	30	10	0	3168	3047	1175	38	1196	1196	1443	758	52	75	63	0	0.000	0.000	0.000	0.000	0.000	0.000	0.000	0.000	0.000	0.000	0.000	0.000	0.000	0.000	0.056	0.072	0.092	0.104	4.198	0.088	0.217	80	560	100	111	1972	2083	133	1851	1984	Error	Error	-4.151	111	1972	133	1851	68776	243778	0.498	2.116	0	0	0
1	1	16	"A92"	"A92"	3890	4320	100	978	978	225	23	946	946	1698	3318	195	0	0	0	2236	2514	1177	46	1295	1295	2378	4362	183	0	0	0	0.000	0.000	0.000	0.000	0.000	0.000	0.000	0.000	0.000	0.000	0.000	0.000	0.000	0.000	0.034	0.026	0.159	0.202	4.818	0.534	0.518	80	560	100	32	941	973	32	1219	1251	Error	Error	-4.878	32	941	32	1219	78265	201140	-0.217	0.031	0	0	0
1	2	16	"A92"	"A92"	4210	4320	100	965	967	243	25	869	869	884	249	28	27	5	0	1804	2502	1332	53	1263	1263	1426	606	42	47	45	0	0.000	0.000	0.000	0.000	0.000	0.000	0.000	0.000	0.000	0.000	0.000	0.000	0.000	0.000	0.177	0.079	0.154	0.203	6.238	0.087	0.184	80	560	100	96	541	637	98	1239	1337	Error	Error	-2.495	96	541	98	1239	77328	200150	0.333	1.776	0	0	0
1	3	16	"A92"	"A92"	4500	4320	100	875	920	240	26	842	842	852	224	26	21	7	0	2224	2393	1116	46	1240	1240	1444	699	48	52	41	0	0.000	0.000	0.000	0.000	0.000	0.000	0.000	0.000	0.000	0.000	0.000	0.000	0.000	0.000	0.034	0.068	0.212	0.198	5.597	0.090	0.172	80	560	100	33	984	1017	78	1153	1231	Error	Error	-4.898	33	984	78	1153	73593	191431	0.304	1.358	0	0	0
1	4	16	"A93"	"A93"	4790	4300	100	841	895	248	27	803	803	806	199	24	30	13	0	2428	2567	1070	41	1188	1188	1291	520	40	70	52	0	0.000	0.000	0.000	0.000	0.000	0.000	0.000	0.000	0.000	0.000	0.000	0.000	0.000	0.000	0.031	0.067	0.151	0.134	3.554	0.083	0.129	80	560	100	38	1240	1278	92	1379	1471	Error	Error	-5.028	38	1240	92	1379	71631	205384	0.447	2.454	0	0	0
1	5	16	"A93"	"A93"	5090	4320	100	829	833	199	23	749	749	820	1323	161	0	0	0	2770	2767	1121	40	1202	1202	1480	2503	169	25	0	0	0.000	0.000	0.000	0.000	0.000	0.000	0.000	0.000	0.000	0.000	0.000	0.000	0.000	0.000	0.051	0.054	0.100	0.103	3.456	0.495	0.877	80	560	100	80	1568	1648	84	1565	1649	Error	Error	-4.293	80	1568	84	1565	66640	221397	0.010	0.514	0	0	0
1	6	16	"A93"	"A93"	5400	4310	100	717	787	269	34	706	706	783	1138	145	0	0	0	1865	2458	1626	66	1170	1170	1388	857	61	46	27	0	0.000	0.000	0.000	0.000	0.000	0.000	0.000	0.000	0.000	0.000	0.000	0.000	0.000	0.000	0.016	0.063	0.195	0.252	5.792	1.161	0.107	80	560	100	11	695	706	81	1288	1369	Error	Error	-5.981	11	695	81	1288	62932	196653	0.004	1.249	0	0	0
1	7	16	"A94"	"A94"	5690	4310	100	907	921	223	24	701	701	814	1247	153	0	0	0	3509	3620	1411	38	1187	1187	1468	1450	98	66	32	0	0.000	0.000	0.000	0.000	0.000	0.000	0.000	0.000	0.000	0.000	0.000	0.000	0.000	0.000	0.089	0.090	0.097	0.091	3.028	0.462	0.133	80	560	100	206	2322	2528	220	2433	2653	Error	Error	-3.495	206	2322	220	2433	73650	289631	0.086	1.484	0	0	0
1	8	16	"A94"	"A94"	6010	4310	100	790	842	297	35	690	690	781	424	54	20	1	0	2830	3671	2721	74	1142	1142	1746	1804	103	46	30	0	0.000	0.000	0.000	0.000	0.000	0.000	0.000	0.000	0.000	0.000	0.000	0.000	0.000	0.000	0.059	0.060	0.095	0.128	4.531	0.075	0.563	80	560	100	100	1688	1788	152	2529	2681	Error	Error	-4.077	100	1688	152	2529	67348	293678	0.144	1.067	0	0	0
1	9	16	"A94"	"A94"	6300	4310	100	792	829	245	29	637	637	668	197	29	42	22	0	3207	3624	1963	54	1195	1195	1663	1312	78	67	36	0	0.000	0.000	0.000	0.000	0.000	0.000	0.000	0.000	0.000	0.000	0.000	0.000	0.000	0.000	0.077	0.079	0.079	0.076	3.531	0.079	0.432	80	560	100	155	2012	2167	192	2429	2621	Error	Error	-3.698	155	2012	192	2429	66356	289952	0.817	1.495	0	0	0
1	10	16	"A95"	"A95"	6590	4310	100	755	798	258	32	619	619	633	176	27	43	25	0	3714	3587	1685	46	1059	1059	1263	843	66	75	63	0	0.000	0.000	0.000	0.000	0.000	0.000	0.000	0.000	0.000	0.000	0.000	0.000	0.000	0.000	0.051	0.071	0.087	0.079	3.387	0.061	0.239	80	560	100	136	2655	2791	179	2528	2707	Error	Error	-4.287	136	2655	179	2528	63845	286981	0.938	2.757	0	0	0
1	11	16	"A95"	"A95"	6910	4310	100	904	1622	2338	144	707	707	739	458	61	23	16	0	3464	3662	3079	84	1130	1130	1582	1233	77	67	43	0	0.000	0.000	0.000	0.000	0.000	0.000	0.000	0.000	0.000	0.000	0.000	0.000	0.000	0.000	0.084	0.361	0.160	0.207	6.679	0.431	0.459	80	560	100	197	2334	2531	915	2532	3447	Error	Error	-3.567	197	2334	915	2532	129727	292949	1.928	1.687	0	0	0
1	12	16	"A95"	"A95"	7210	4310	100	779	821	256	31	784	784	829	280	33	16	5	0	1548	2188	1292	59	1152	1152	1493	1003	67	40	26	0	0.000	0.000	0.000	0.000	0.000	0.000	0.000	0.000	0.000	0.000	0.000	0.000	0.000	0.000	-0.013	0.036	0.214	0.274	6.111	0.118	0.379	80	560	100	-5	396	391	37	1036	1073	Error	Error	Error	-5	396	37	1036	65693	175006	-0.029	0.693	0	0	0
1	13	16	"A96"	"A96"	7500	4300	100	716	746	256	34	664	664	677	193	28	31	11	0	1537	2674	2101	78	1108	1108	1339	746	55	38	28	0	0.000	0.000	0.000	0.000	0.000	0.000	0.000	0.000	0.000	0.000	0.000	0.000	0.000	0.000	0.121	0.052	0.120	0.190	4.500	0.080	0.295	80	560	100	52	429	481	82	1566	1648	Error	Error	-3.044	52	429	82	1566	59713	213952	0.358	1.790	0	0	0
1	14	16	"A96"	"A96"	7810	4310	100	647	652	198	30	632	632	663	198	29	16	2	0	1632	2220	1383	62	1100	1100	1458	974	66	41	23	0	0.000	0.000	0.000	0.000	0.000	0.000	0.000	0.000	0.000	0.000	0.000	0.000	0.000	0.000	0.028	0.018	0.152	0.144	7.504	0.069	0.176	80	560	100	15	532	547	20	1120	1140	Error	Error	-5.148	15	532	20	1120	52133	177603	-0.056	0.782	0	0	0
1	15	16	"A96"	"A96"	8110	4310	100	700	722	229	31	638	638	665	206	30	26	5	0	2174	2361	758	32	1167	1167	1402	660	47	85	28	0	0.000	0.000	0.000	0.000	0.000	0.000	0.000	0.000	0.000	0.000	0.000	0.000	0.000	0.000	0.062	0.070	0.123	0.114	2.884	0.117	0.230	80	560	100	62	1007	1069	84	1194	1278	Error	Error	-4.022	62	1007	84	1194	57747	188908	0.277	1.453	0	0	0
1	16	16	"A97"	"A97"	8400	4310	100	787	818	243	29	658	658	676	198	29	40	17	0	2857	3221	1807	56	1119	1119	1313	654	49	63	52	0	0.000	0.000	0.000	0.000	0.000	0.000	0.000	0.000	0.000	0.000	0.000	0.000	0.000	0.000	0.074	0.076	0.104	0.133	3.755	0.080	0.263	80	560	100	129	1738	1867	160	2102	2262	Error	Error	-3.752	129	1738	160	2102	65475	257645	0.717	2.917	0	0	0
1	17	16	"A97"	"A97"	8690	4310	100	849	874	254	29	728	728	816	785	96	0	0	0	3788	4018	2397	59	1299	1299	1647	1048	63	57	52	0	0.000	0.000	0.000	0.000	0.000	0.000	0.000	0.000	0.000	0.000	0.000	0.000	0.000	0.000	0.049	0.054	0.087	0.094	5.136	0.061	0.306	80	560	100	121	2489	2610	146	2719	2865	Error	Error	-4.362	121	2489	146	2719	69886	321460	0.074	2.262	0	0	0
1	18	16	"A97"	"A97"	8980	4320	100	969	996	221	22	757	757	781	202	25	50	22	0	4717	4636	1410	30	1210	1210	1296	527	40	96	93	0	0.000	0.000	0.000	0.000	0.000	0.000	0.000	0.000	0.000	0.000	0.000	0.000	0.000	0.000	0.060	0.070	0.078	0.059	3.393	0.071	0.289	80	560	100	212	3507	3719	239	3426	3665	Error	Error	-4.048	212	3507	239	3426	79680	370910	1.064	6.338	0	0	0
1	1	17	"A98"	"A98"	3890	4610	100	987	1022	352	34	925	925	967	383	39	8	1	0	1403	1594	457	28	1303	1303	1344	360	26	33	18	0	0.000	0.000	0.000	0.000	0.000	0.000	0.000	0.000	0.000	0.000	0.000	0.000	0.000	0.000	0.620	0.333	0.793	0.924	4.579	1.030	0.655	80	560	100	62	100	162	97	291	388	Error	Error	-0.690	62	100	97	291	81755	127556	0.144	0.694	0	0	0
1	2	17	"A98"	"A98"	4200	4620	100	964	1915	5082	265	818	818	853	458	53	20	12	0	1635	2601	5836	224	1214	1214	1233	230	18	61	46	0	0.000	0.000	0.000	0.000	0.000	0.000	0.000	0.000	0.000	0.000	0.000	0.000	0.000	0.000	0.347	0.791	0.591	0.644	4.494	0.873	0.821	80	560	100	146	421	567	1097	1387	2484	Error	Error	-1.528	146	421	1097	1387	153213	208054	2.319	5.948	0	0	0
1	3	17	"A98"	"A98"	4500	4610	100	836	874	241	27	820	820	930	925	99	1	0	0	1372	1403	288	20	1224	1224	1353	970	71	1	0	0	0.000	0.000	0.000	0.000	0.000	0.000	0.000	0.000	0.000	0.000	0.000	0.000	0.000	0.000	0.108	0.302	0.801	0.784	3.181	0.268	0.105	80	560	100	16	148	164	54	179	233	Error	Error	-3.209	16	148	54	179	69892	112202	-0.061	0.052	0	0	0
1	4	17	"A99"	"A99"	4790	4610	100	856	911	313	34	784	784	797	182	22	31	10	0	1491	1650	447	27	1209	1209	1239	209	16	53	45	0	0.000	0.000	0.000	0.000	0.000	0.000	0.000	0.000	0.000	0.000	0.000	0.000	0.000	0.000	0.255	0.288	0.358	0.519	5.187	0.223	0.092	80	560	100	72	282	354	127	441	568	Error	Error	-1.970	72	282	127	441	72841	132024	0.626	1.967	0	0	0
1	5	17	"A99"	"A99"	5100	4620	100	752	778	196	25	746	746	755	193	25	20	3	0	1795	1762	484	27	1173	1173	1230	304	24	62	50	0	0.000	0.000	0.000	0.000	0.000	0.000	0.000	0.000	0.000	0.000	0.000	0.000	0.000	0.000	0.010	0.054	0.297	0.342	4.560	0.276	0.105	80	560	100	6	622	628	32	589	621	Error	Error	-6.696	6	622	32	589	62228	140934	0.119	1.750	0	0	0
1	6	17	"A99"	"A99"	5410	4620	100	755	787	198	25	730	730	747	263	35	15	2	0	1392	1522	419	27	1151	1151	1212	261	21	50	36	0	0.000	0.000	0.000	0.000	0.000	0.000	0.000	0.000	0.000	0.000	0.000	0.000	0.000	0.000	0.104	0.154	0.422	0.636	4.723	0.396	0.083	80	560	100	25	241	266	57	371	428	Error	Error	-3.269	25	241	57	371	62933	121748	0.152	1.188	0	0	0
1	7	17	"A100"	"A100"	5690	4610	100	899	948	305	32	810	810	913	423	46	15	1	0	2181	2542	1081	42	1226	1226	1306	358	27	72	57	0	0.000	0.000	0.000	0.000	0.000	0.000	0.000	0.000	0.000	0.000	0.000	0.000	0.000	0.000	0.093	0.105	0.223	0.244	3.246	0.172	0.213	80	560	100	89	955	1044	138	1316	1454	Error	Error	-3.424	89	955	138	1316	75844	203337	0.083	3.453	0	0	0
1	8	17	"A100"	"A100"	6010	4610	100	791	799	194	24	735	735	758	201	26	25	5	0	1758	2125	1191	56	1166	1166	1358	670	49	48	28	0	0.000	0.000	0.000	0.000	0.000	0.000	0.000	0.000	0.000	0.000	0.000	0.000	0.000	0.000	0.095	0.067	0.220	0.292	5.242	0.095	0.236	80	560	100	56	592	648	64	959	1023	Error	Error	-3.402	56	592	64	959	63959	170006	0.204	1.145	0	0	0
1	9	17	"A100"	"A100"	6310	4610	100	819	882	393	44	717	717	752	313	41	26	7	0	2089	2399	1023	42	1171	1171	1382	644	46	63	42	0	0.000	0.000	0.000	0.000	0.000	0.000	0.000	0.000	0.000	0.000	0.000	0.000	0.000	0.000	0.111	0.134	0.182	0.264	4.288	0.173	0.302	80	560	100	102	918	1020	165	1228	1393	Error	Error	-3.170	102	918	165	1228	70576	191893	0.415	1.579	0	0	0
1	10	17	"A101"	"A101"	6600	4610	100	816	1481	1319	89	674	674	720	266	36	42	36	0	1242	1568	702	44	1084	1084	1120	223	19	41	32	0	0.000	0.000	0.000	0.000	0.000	0.000	0.000	0.000	0.000	0.000	0.000	0.000	0.000	0.000	0.899	1.667	1.558	1.372	2.883	1.702	0.775	80	560	100	142	158	300	807	484	1291	Error	Error	-0.154	142	158	807	484	118517	125427	2.861	2.009	0	0	0
1	11	17	"A101"	"A101"	6920	4620	100	1018	1108	456	41	835	835	937	548	58	22	6	0	1355	1510	410	27	1165	1165	1237	318	25	42	30	0	0.000	0.000	0.000	0.000	0.000	0.000	0.000	0.000	0.000	0.000	0.000	0.000	0.000	0.000	0.963	0.791	0.822	0.938	3.585	1.767	0.600	80	560	100	183	190	373	273	345	618	Error	Error	-0.054	183	190	273	345	88601	120797	0.312	0.858	0	0	0
1	12	17	"A101"	"A101"	7210	4620	100	1255	1325	436	32	1025	1025	1123	523	46	13	5	0	1441	1504	340	22	1238	1238	1283	269	20	43	15	0	0.000	0.000	0.000	0.000	0.000	0.000	0.000	0.000	0.000	0.000	0.000	0.000	0.000	0.000	1.133	1.128	1.183	1.179	3.488	1.896	0.682	80	560	100	230	203	433	300	266	566	Error	Error	0.180	230	203	300	266	105990	120286	0.386	0.822	0	0	0
1	13	17	"A102"	"A102"	7500	4610	100	752	784	249	31	739	739	752	230	30	17	6	0	1160	1346	459	34	1091	1091	1116	219	19	35	26	0	0.000	0.000	0.000	0.000	0.000	0.000	0.000	0.000	0.000	0.000	0.000	0.000	0.000	0.000	0.188	0.176	0.670	0.851	4.006	0.405	0.272	80	560	100	13	69	82	45	255	300	Error	Error	-2.408	13	69	45	255	62748	107719	0.139	1.050	0	0	0
1	14	17	"A102"	"A102"	7810	4610	100	662	679	170	25	676	676	689	195	28	11	3	0	1172	1258	302	24	1072	1072	1136	316	27	28	12	0	0.000	0.000	0.000	0.000	0.000	0.000	0.000	0.000	0.000	0.000	0.000	0.000	0.000	0.000	-0.140	0.016	0.792	0.884	4.860	0.313	0.265	80	560	100	-14	100	86	3	186	189	Error	Error	Error	-14	100	3	186	54349	100679	-0.051	0.386	0	0	0
1	15	17	"A102"	"A102"	8110	4620	100	810	823	227	27	704	704	725	205	28	32	3	0	1593	1662	565	33	1097	1097	1129	201	17	66	57	0	0.000	0.000	0.000	0.000	0.000	0.000	0.000	0.000	0.000	0.000	0.000	0.000	0.000	0.000	0.214	0.211	0.276	0.260	6.656	0.243	0.171	80	560	100	106	496	602	119	565	684	Error	Error	-2.226	106	496	119	565	65802	132934	0.478	2.652	0	0	0
1	16	17	"A103"	"A103"	8390	4610	100	793	822	239	29	738	738	850	958	112	0	0	0	1730	1883	741	39	1124	1124	1235	890	72	32	13	0	0.000	0.000	0.000	0.000	0.000	0.000	0.000	0.000	0.000	0.000	0.000	0.000	0.000	0.000	0.091	0.111	0.299	0.319	4.782	0.992	0.784	80	560	100	55	606	661	84	759	843	Error	Error	-3.462	55	606	84	759	65768	150671	-0.029	0.728	0	0	0
1	17	17	"A103"	"A103"	8700	4610	100	818	841	204	24	790	790	806	203	25	23	5	0	1815	1853	603	32	1181	1181	1293	410	31	62	42	0	0.000	0.000	0.000	0.000	0.000	0.000	0.000	0.000	0.000	0.000	0.000	0.000	0.000	0.000	0.044	0.076	0.295	0.345	4.489	0.145	0.166	80	560	100	28	634	662	51	672	723	Error	Error	-4.501	28	634	51	672	67286	148247	0.172	1.366	0	0	0
1	18	17	"A103"	"A103"	9000	4610	100	846	879	244	27	783	783	815	441	54	6	2	0	1837	2108	847	40	1181	1181	1267	492	38	61	40	0	0.000	0.000	0.000	0.000	0.000	0.000	0.000	0.000	0.000	0.000	0.000	0.000	0.000	0.000	0.096	0.104	0.169	0.209	6.016	0.484	0.307	80	560	100	63	656	719	96	927	1023	Error	Error	-3.380	63	656	96	927	70301	168660	0.145	1.709	0	0	0
1	1	18	"A104"	"A104"	3890	4920	100	1076	1104	268	24	1002	1002	1000	209	20	33	7	0	1688	1937	645	33	1362	1362	1396	281	20	52	41	0	0.000	0.000	0.000	0.000	0.000	0.000	0.000	0.000	0.000	0.000	0.000	0.000	0.000	0.000	0.227	0.177	0.507	0.618	5.803	0.227	0.216	80	560	100	74	326	400	102	575	677	Error	Error	-2.139	74	326	102	575	88335	154960	0.498	1.925	0	0	0
1	2	18	"A104"	"A104"	4210	4920	100	910	941	202	21	928	928	1161	2578	222	0	0	0	1622	1736	519	29	1348	1348	1688	2962	175	0	0	0	0.000	0.000	0.000	0.000	0.000	0.000	0.000	0.000	0.000	0.000	0.000	0.000	0.000	0.000	-0.066	0.034	0.389	0.569	5.070	0.211	0.159	80	560	100	-18	274	256	13	388	401	Error	Error	Error	-18	274	13	388	75259	138908	-0.085	0.016	0	0	0
1	3	18	"A104"	"A104"	4500	4920	100	1000	995	220	22	916	916	935	215	22	22	6	0	1898	1901	599	31	1326	1326	1420	374	26	57	42	0	0.000	0.000	0.000	0.000	0.000	0.000	0.000	0.000	0.000	0.000	0.000	0.000	0.000	0.000	0.147	0.137	0.235	0.303	4.173	0.175	0.159	80	560	100	84	572	656	79	575	654	Error	Error	-2.768	84	572	79	575	79619	152099	0.279	1.286	0	0	0
1	4	18	"A105"	"A105"	4790	4910	100	1049	1048	219	20	858	858	881	235	26	38	10	0	2102	2147	636	29	1284	1284	1315	257	19	75	57	0	0.000	0.000	0.000	0.000	0.000	0.000	0.000	0.000	0.000	0.000	0.000	0.000	0.000	0.000	0.233	0.220	0.295	0.271	2.628	0.184	0.167	80	560	100	191	818	1009	190	863	1053	Error	Error	-2.099	191	818	190	863	83837	171739	0.711	3.237	0	0	0
1	5	18	"A105"	"A105"	5100	4910	100	903	970	498	51	836	836	852	230	26	30	3	0	1911	2037	688	33	1247	1247	1401	502	35	56	36	0	0.000	0.000	0.000	0.000	0.000	0.000	0.000	0.000	0.000	0.000	0.000	0.000	0.000	0.000	0.101	0.170	0.263	0.251	2.714	0.306	0.394	80	560	100	67	664	731	134	790	924	Error	Error	-3.309	67	664	134	790	77568	162955	0.513	1.267	0	0	0
1	6	18	"A105"	"A105"	5410	4910	100	933	938	253	26	809	809	867	890	102	1	0	0	1729	1870	583	31	1238	1238	1390	753	54	37	11	0	0.000	0.000	0.000	0.000	0.000	0.000	0.000	0.000	0.000	0.000	0.000	0.000	0.000	0.000	0.253	0.204	0.312	0.338	3.806	1.321	0.235	80	560	100	124	491	615	129	632	761	Error	Error	-1.985	124	491	129	632	75021	149591	0.080	0.637	0	0	0
1	7	18	"A106"	"A106"	5700	4910	100	766	789	200	25	837	837	867	244	28	10	1	0	1201	1212	162	13	1193	1193	1206	146	12	22	5	0	0.000	0.000	0.000	0.000	0.000	0.000	0.000	0.000	0.000	0.000	0.000	0.000	0.000	0.000	-8.875	-2.526	1.685	1.481	3.672	3.005	0.009	80	560	100	-71	8	-63	-48	19	-29	Error	Error	Error	-71	8	-48	19	63157	96977	-0.320	0.041	0	0	0
1	8	18	"A106"	"A106"	6000	4920	100	797	780	192	24	776	776	794	258	32	10	0	0	1232	1273	202	15	1156	1156	1175	169	14	30	12	0	0.000	0.000	0.000	0.000	0.000	0.000	0.000	0.000	0.000	0.000	0.000	0.000	0.000	0.000	0.276	0.034	1.054	1.104	4.795	0.346	0.024	80	560	100	21	76	97	4	117	121	Error	Error	-1.856	21	76	4	117	62364	101808	-0.054	0.580	0	0	0
1	9	18	"A106"	"A106"	6300	4920	100	718	742	189	25	734	734	754	191	25	17	3	0	1199	1291	339	26	1138	1138	1150	149	12	32	15	0	0.000	0.000	0.000	0.000	0.000	0.000	0.000	0.000	0.000	0.000	0.000	0.000	0.000	0.000	-0.262	0.052	1.274	1.423	5.244	0.222	0.037	80	560	100	-16	61	45	8	153	161	Error	Error	Error	-16	61	8	153	59338	103244	-0.063	0.946	0	0	0
1	10	18	"A107"	"A107"	6600	4910	100	736	886	671	75	704	704	724	189	26	26	12	0	1221	1778	1969	110	1114	1114	1129	162	14	46	40	0	0.000	0.000	0.000	0.000	0.000	0.000	0.000	0.000	0.000	0.000	0.000	0.000	0.000	0.000	0.299	0.274	0.492	0.572	3.843	0.260	0.452	80	560	100	32	107	139	182	664	846	Error	Error	-1.741	32	107	182	664	70861	142259	0.857	4.006	0	0	0
1	11	18	"A107"	"A107"	6900	4920	100	643	670	163	24	706	706	735	307	41	2	0	0	1202	1252	265	21	1096	1096	1136	210	18	36	20	0	0.000	0.000	0.000	0.000	0.000	0.000	0.000	0.000	0.000	0.000	0.000	0.000	0.000	0.000	-0.594	-0.231	1.119	1.097	7.618	0.214	0.073	80	560	100	-63	106	43	-36	156	120	Error	Error	Error	-63	106	-36	156	53614	100142	-0.212	0.552	0	0	0
1	12	18	"A107"	"A107"	7200	4920	100	709	755	240	31	723	723	838	1035	123	1	0	0	1252	1296	229	17	1101	1101	1138	273	23	31	7	0	0.000	0.000	0.000	0.000	0.000	0.000	0.000	0.000	0.000	0.000	0.000	0.000	0.000	0.000	-0.093	0.164	0.977	0.786	3.463	0.320	0.004	80	560	100	-14	151	137	32	195	227	Error	Error	Error	-14	151	32	195	60361	103647	-0.080	0.579	0	0	0
1	13	18	"A108"	"A108"	7510	4930	100	724	761	317	41	715	715	725	203	28	20	6	0	1132	1243	342	27	1084	1084	1109	175	15	32	26	0	0.000	0.000	0.000	0.000	0.000	0.000	0.000	0.000	0.000	0.000	0.000	0.000	0.000	0.000	0.188	0.289	1.070	1.266	7.287	0.208	0.013	80	560	100	9	48	57	46	159	205	Error	Error	-2.415	9	48	46	159	60864	99476	0.177	0.766	0	0	0
1	14	18	"A108"	"A108"	7800	4920	100	689	708	185	26	673	673	696	211	30	17	3	0	1340	1401	319	22	1069	1069	1096	247	22	53	30	0	0.000	0.000	0.000	0.000	0.000	0.000	0.000	0.000	0.000	0.000	0.000	0.000	0.000	0.000	0.059	0.105	0.538	0.435	5.504	0.156	0.062	80	560	100	16	271	287	35	332	367	Error	Error	-4.082	16	271	35	332	56634	112094	0.057	1.235	0	0	0
1	15	18	"A108"	"A108"	8110	4910	100	841	862	213	24	793	793	856	1123	131	0	0	0	1347	1395	243	17	1151	1151	1225	978	79	0	0	0	0.000	0.000	0.000	0.000	0.000	0.000	0.000	0.000	0.000	0.000	0.000	0.000	0.000	0.000	0.245	0.283	0.769	0.814	5.341	-0.008	0.000	80	560	100	48	196	244	69	244	313	Error	Error	-2.030	48	196	69	244	68932	111581	0.005	0.174	0	0	0
1	16	18	"A109"	"A109"	8400	4910	100	813	826	178	21	867	867	892	225	25	6	1	0	1246	1266	159	12	1203	1203	1211	195	16	17	6	0	0.000	0.000	0.000	0.000	0.000	0.000	0.000	0.000	0.000	0.000	0.000	0.000	0.000	0.000	-1.256	-0.651	1.389	1.284	5.010	0.682	0.043	80	560	100	-54	43	-11	-41	63	22	Error	Error	Error	-54	43	-41	63	66117	101291	-0.293	0.282	0	0	0
1	17	18	"A109"	"A109"	8710	4900	100	889	913	184	20	895	895	914	219	23	13	5	0	1274	1286	131	10	1231	1231	1248	181	14	17	1	0	0.000	0.000	0.000	0.000	0.000	0.000	0.000	0.000	0.000	0.000	0.000	0.000	0.000	0.000	-0.140	0.327	1.310	1.351	3.463	0.406	0.000	80	560	100	-6	43	37	18	55	73	Error	Error	Error	-6	43	18	55	73000	102912	-0.005	0.210	0	0	0
1	18	18	"A109"	"A109"	9000	4910	100	745	773	196	25	791	791	812	286	35	7	0	0	1191	1235	211	17	1166	1166	1178	131	11	32	15	0	0.000	0.000	0.000	0.000	0.000	0.000	0.000	0.000	0.000	0.000	0.000	0.000	0.000	0.000	-1.840	-0.261	1.202	1.132	5.427	0.306	0.003	80	560	100	-46	25	-21	-18	69	51	Error	Error	Error	-46	25	-18	69	61874	98822	-0.136	0.435	0	0	0
1	1	19	"A110"	"A110"	3890	5220	100	1061	1088	234	21	1074	1074	1084	266	24	15	1	0	1917	1883	482	25	1426	1426	1444	198	13	63	55	0	0.000	0.000	0.000	0.000	0.000	0.000	0.000	0.000	0.000	0.000	0.000	0.000	0.000	0.000	-0.026	0.031	0.390	0.499	6.648	0.228	0.042	80	560	100	-13	491	478	14	457	471	Error	Error	Error	-13	491	14	457	87037	150623	0.015	2.217	0	0	0
1	2	19	"A110"	"A110"	4200	5220	100	1105	1102	246	22	1033	1033	1048	221	21	23	7	0	1824	1937	562	29	1391	1391	1439	273	18	56	42	0	0.000	0.000	0.000	0.000	0.000	0.000	0.000	0.000	0.000	0.000	0.000	0.000	0.000	0.000	0.166	0.126	0.351	0.344	4.771	0.192	0.147	80	560	100	72	433	505	69	546	615	Error	Error	-2.588	72	433	69	546	88143	154971	0.244	1.824	0	0	0
1	3	19	"A110"	"A110"	4510	5220	100	1101	1263	937	74	956	956	970	237	24	35	13	0	2070	2250	1338	59	1342	1342	1398	259	18	77	60	0	0.000	0.000	0.000	0.000	0.000	0.000	0.000	0.000	0.000	0.000	0.000	0.000	0.000	0.000	0.199	0.338	0.331	0.290	3.987	0.500	0.458	80	560	100	145	728	873	307	908	1215	Error	Error	-2.328	145	728	307	908	101017	180037	1.236	3.290	0	0	0
1	4	19	"A111"	"A111"	4800	5220	100	920	928	197	21	923	923	942	284	30	10	0	0	1599	1735	471	27	1302	1302	1309	148	11	57	50	0	0.000	0.000	0.000	0.000	0.000	0.000	0.000	0.000	0.000	0.000	0.000	0.000	0.000	0.000	-0.010	0.012	0.304	0.336	4.965	0.481	0.045	80	560	100	-3	297	294	5	433	438	Error	Error	Error	-3	297	5	433	74261	138801	-0.049	2.878	0	0	0
1	5	19	"A111"	"A111"	5110	5220	100	899	911	208	22	887	887	909	222	24	20	1	0	1614	1640	353	21	1279	1279	1326	268	20	53	35	0	0.000	0.000	0.000	0.000	0.000	0.000	0.000	0.000	0.000	0.000	0.000	0.000	0.000	0.000	0.036	0.066	0.549	0.387	6.627	0.085	0.019	80	560	100	12	335	347	24	361	385	Error	Error	-4.803	12	335	24	361	72857	131228	0.009	1.172	0	0	0
1	6	19	"A111"	"A111"	5420	5220	100	869	896	177	19	871	871	887	201	22	16	1	0	1425	1535	361	23	1247	1247	1318	377	28	41	12	0	0.000	0.000	0.000	0.000	0.000	0.000	0.000	0.000	0.000	0.000	0.000	0.000	0.000	0.000	-0.011	0.087	0.506	0.547	8.787	0.113	0.056	80	560	100	-2	178	176	25	288	313	Error	Error	Error	-2	178	25	288	71659	122768	0.045	0.576	0	0	0
1	7	19	"A112"	"A112"	5700	5210	100	921	915	213	23	860	860	882	226	25	20	3	0	1506	1766	655	37	1223	1223	1254	219	17	56	40	0	0.000	0.000	0.000	0.000	0.000	0.000	0.000	0.000	0.000	0.000	0.000	0.000	0.000	0.000	0.216	0.101	0.304	0.443	4.691	0.120	0.042	80	560	100	61	283	344	55	543	598	Error	Error	-2.214	61	283	55	543	73174	141246	0.146	2.338	0	0	0
1	8	19	"A112"	"A112"	6000	5220	100	872	896	206	22	819	819	834	199	23	30	7	0	1714	1821	607	33	1197	1197	1234	207	16	66	56	0	0.000	0.000	0.000	0.000	0.000	0.000	0.000	0.000	0.000	0.000	0.000	0.000	0.000	0.000	0.103	0.123	0.228	0.275	4.054	0.167	0.146	80	560	100	53	517	570	77	624	701	Error	Error	-3.286	53	517	77	624	71698	145650	0.312	2.836	0	0	0
1	9	19	"A112"	"A112"	6310	5220	100	893	851	211	24	800	800	822	226	27	20	1	0	1706	1759	536	30	1187	1187	1249	324	25	56	38	0	0.000	0.000	0.000	0.000	0.000	0.000	0.000	0.000	0.000	0.000	0.000	0.000	0.000	0.000	0.179	0.089	0.286	0.485	5.075	0.151	0.096	80	560	100	93	519	612	51	572	623	Error	Error	-2.480	93	519	51	572	68090	140738	0.128	1.574	0	0	0
1	10	19	"A113"	"A113"	6600	5210	100	727	791	280	35	767	767	797	308	38	11	3	0	1298	1411	440	31	1131	1131	1155	232	20	46	22	0	0.000	0.000	0.000	0.000	0.000	0.000	0.000	0.000	0.000	0.000	0.000	0.000	0.000	0.000	-0.240	0.086	0.557	0.639	5.886	0.276	0.073	80	560	100	-40	167	127	24	280	304	Error	Error	Error	-40	167	24	280	63274	112854	-0.019	1.103	0	0	0
1	11	19	"A113"	"A113"	6920	5210	100	770	801	265	33	763	763	831	506	60	3	1	0	1302	1400	339	24	1173	1173	1271	597	46	13	1	0	0.000	0.000	0.000	0.000	0.000	0.000	0.000	0.000	0.000	0.000	0.000	0.000	0.000	0.000	0.054	0.167	0.678	0.586	5.112	0.128	0.023	80	560	100	7	129	136	38	227	265	Error	Error	-4.204	7	129	38	227	64054	112023	-0.059	0.216	0	0	0
1	12	19	"A113"	"A113"	7200	5210	100	724	768	288	37	789	789	803	215	26	16	3	0	1260	1367	332	24	1173	1173	1200	225	18	37	23	0	0.000	0.000	0.000	0.000	0.000	0.000	0.000	0.000	0.000	0.000	0.000	0.000	0.000	0.000	-0.747	-0.108	0.959	0.782	8.461	0.194	0.046	80	560	100	-65	87	22	-21	194	173	Error	Error	Error	-65	87	-21	194	61401	109380	-0.163	0.742	0	0	0
1	13	19	"A114"	"A114"	7500	5210	100	875	863	236	27	791	791	811	205	25	22	7	0	1322	1829	771	42	1162	1162	1201	247	20	46	40	0	0.000	0.000	0.000	0.000	0.000	0.000	0.000	0.000	0.000	0.000	0.000	0.000	0.000	0.000	0.525	0.108	0.364	0.499	9.627	0.108	0.072	80	560	100	84	160	244	72	667	739	Error	Error	-0.930	84	160	72	667	69025	146296	0.254	2.543	0	0	0
1	14	19	"A114"	"A114"	7820	5210	100	786	799	203	25	766	766	777	191	24	15	7	0	1372	1526	475	31	1149	1149	1253	426	33	40	17	0	0.000	0.000	0.000	0.000	0.000	0.000	0.000	0.000	0.000	0.000	0.000	0.000	0.000	0.000	0.090	0.088	0.381	0.419	4.265	0.161	0.206	80	560	100	20	223	243	33	377	410	Error	Error	-3.479	20	223	33	377	63943	122051	0.115	0.641	0	0	0
1	15	19	"A114"	"A114"	8110	5210	100	857	867	186	21	769	769	802	338	42	8	0	0	2219	1985	724	36	1154	1154	1243	387	31	62	62	0	0.000	0.000	0.000	0.000	0.000	0.000	0.000	0.000	0.000	0.000	0.000	0.000	0.000	0.000	0.083	0.118	0.216	0.236	4.856	0.122	0.146	80	560	100	88	1065	1153	98	831	929	Error	Error	-3.597	88	1065	98	831	69376	158787	0.192	1.917	0	0	0
1	16	19	"A115"	"A115"	8400	5210	100	775	798	180	22	780	780	795	190	23	17	3	0	1402	1515	426	28	1171	1171	1183	154	13	57	41	0	0.000	0.000	0.000	0.000	0.000	0.000	0.000	0.000	0.000	0.000	0.000	0.000	0.000	0.000	-0.022	0.052	0.389	0.483	5.587	0.092	0.019	80	560	100	-5	231	226	18	344	362	Error	Error	Error	-5	231	18	344	63801	121184	0.016	2.156	0	0	0
1	17	19	"A115"	"A115"	8700	5220	100	881	914	305	33	807	807	829	203	24	30	6	0	1721	1764	422	23	1203	1203	1237	204	16	76	58	0	0.000	0.000	0.000	0.000	0.000	0.000	0.000	0.000	0.000	0.000	0.000	0.000	0.000	0.000	0.143	0.191	0.427	0.534	4.409	0.181	0.082	80	560	100	74	518	592	107	561	668	Error	Error	-2.807	74	518	107	561	73089	141105	0.419	2.583	0	0	0
1	18	19	"A115"	"A115"	9000	5210	100	827	836	175	20	835	835	849	220	25	10	1	0	1685	1665	452	27	1222	1222	1245	206	16	62	55	0	0.000	0.000	0.000	0.000	0.000	0.000	0.000	0.000	0.000	0.000	0.000	0.000	0.000	0.000	-0.017	0.002	0.335	0.347	4.571	0.112	0.040	80	560	100	-8	463	455	1	443	444	Error	Error	Error	-8	463	1	443	66891	133190	-0.059	2.039	0	0	0
1	1	20	"A116"	"A116"	3900	5520	100	1251	1376	609	44	1151	1151	1177	293	24	37	18	0	2239	2325	811	34	1518	1518	1553	244	15	62	52	0	0.000	0.000	0.000	0.000	0.000	0.000	0.000	0.000	0.000	0.000	0.000	0.000	0.000	0.000	0.139	0.279	0.391	0.511	3.872	0.486	0.401	80	560	100	100	721	821	225	807	1032	Error	Error	-2.850	100	721	225	807	110071	185962	0.679	3.164	0	0	0
1	2	20	"A116"	"A116"	4210	5520	100	1233	1330	355	26	1162	1162	1191	301	25	30	8	0	2065	2258	721	31	1533	1533	1620	449	27	53	37	0	0.000	0.000	0.000	0.000	0.000	0.000	0.000	0.000	0.000	0.000	0.000	0.000	0.000	0.000	0.133	0.232	0.305	0.333	4.731	0.356	0.468	80	560	100	71	532	603	168	725	893	Error	Error	-2.906	71	532	168	725	106373	180607	0.462	1.421	0	0	0
1	3	20	"A116"	"A116"	4510	5540	100	1388	1432	347	24	1045	1045	1089	298	27	56	32	0	2734	2758	706	25	1449	1449	1528	395	25	88	77	0	0.000	0.000	0.000	0.000	0.000	0.000	0.000	0.000	0.000	0.000	0.000	0.000	0.000	0.000	0.267	0.296	0.332	0.316	2.932	0.311	0.397	80	560	100	343	1285	1628	387	1309	1696	Error	Error	-1.905	343	1285	387	1309	114594	220628	1.151	3.114	0	0	0
1	4	20	"A117"	"A117"	4780	5550	100	1063	1068	226	21	1043	1043	1052	233	22	21	1	0	1593	1608	215	13	1420	1420	1421	136	9	55	31	0	0.000	0.000	0.000	0.000	0.000	0.000	0.000	0.000	0.000	0.000	0.000	0.000	0.000	0.000	0.116	0.133	0.829	0.765	5.674	4.634	0.010	80	560	100	20	173	193	25	188	213	Error	Error	-3.113	20	173	25	188	85455	128621	0.069	1.375	0	0	0
1	5	20	"A117"	"A117"	5080	5520	100	996	1033	354	34	957	957	988	582	58	2	1	0	1497	1840	2334	126	1345	1345	1376	617	44	16	2	0	0.000	0.000	0.000	0.000	0.000	0.000	0.000	0.000	0.000	0.000	0.000	0.000	0.000	0.000	0.257	0.154	0.766	0.825	3.617	1.587	0.129	80	560	100	39	152	191	76	495	571	Error	Error	-1.963	39	152	76	495	82606	147183	0.077	0.752	0	0	0
1	6	20	"A117"	"A117"	5380	5520	100	931	953	212	22	915	915	925	216	23	18	5	0	1426	1459	236	16	1298	1298	1303	142	10	45	25	0	0.000	0.000	0.000	0.000	0.000	0.000	0.000	0.000	0.000	0.000	0.000	0.000	0.000	0.000	0.125	0.236	0.700	0.711	3.885	1.324	0.014	80	560	100	16	128	144	38	161	199	Error	Error	-3.000	16	128	38	161	76258	116751	0.130	1.099	0	0	0
1	7	20	"A118"	"A118"	5700	5510	100	914	899	206	22	910	910	926	265	28	6	2	0	1472	1680	519	30	1304	1304	1346	249	18	43	32	0	0.000	0.000	0.000	0.000	0.000	0.000	0.000	0.000	0.000	0.000	0.000	0.000	0.000	0.000	0.024	-0.029	0.416	0.585	5.632	0.642	0.385	80	560	100	4	168	172	-11	376	365	Error	Error	-5.392	4	168	-11	376	71920	134408	-0.102	1.341	0	0	0
1	8	20	"A118"	"A118"	6000	5520	100	872	898	176	19	880	880	911	213	23	16	2	0	1584	1868	661	35	1290	1290	1333	256	19	52	37	0	0.000	0.000	0.000	0.000	0.000	0.000	0.000	0.000	0.000	0.000	0.000	0.000	0.000	0.000	-0.027	0.031	0.206	0.372	6.230	0.073	0.036	80	560	100	-8	294	286	18	578	596	Error	Error	Error	-8	294	18	578	71870	149412	-0.061	2.090	0	0	0
1	9	20	"A118"	"A118"	6310	5520	100	894	918	249	27	899	899	1002	1013	101	0	0	0	1591	1847	669	36	1285	1285	1398	688	49	32	15	0	0.000	0.000	0.000	0.000	0.000	0.000	0.000	0.000	0.000	0.000	0.000	0.000	0.000	0.000	-0.016	0.034	0.354	0.371	7.842	0.154	0.081	80	560	100	-5	306	301	19	562	581	Error	Error	Error	-5	306	19	562	73460	147797	-0.083	0.653	0	0	0
1	10	20	"A119"	"A119"	6600	5510	100	929	957	267	27	854	854	885	258	29	22	6	0	1412	1619	483	29	1231	1231	1282	281	21	41	28	0	0.000	0.000	0.000	0.000	0.000	0.000	0.000	0.000	0.000	0.000	0.000	0.000	0.000	0.000	0.414	0.265	0.490	0.593	3.755	0.398	0.396	80	560	100	75	181	256	103	388	491	Error	Error	-1.271	75	181	103	388	76570	129534	0.279	1.199	0	0	0
1	11	20	"A119"	"A119"	6910	5520	100	897	952	297	31	838	838	874	305	34	18	7	0	1473	1649	548	33	1225	1225	1289	364	28	41	25	0	0.000	0.000	0.000	0.000	0.000	0.000	0.000	0.000	0.000	0.000	0.000	0.000	0.000	0.000	0.238	0.269	0.615	0.626	3.736	0.397	0.457	80	560	100	59	248	307	114	424	538	Error	Error	-2.072	59	248	114	424	76128	131959	0.256	0.989	0	0	0
1	12	20	"A119"	"A119"	7210	5520	100	925	1007	393	39	856	856	884	282	31	26	8	0	1401	1550	451	29	1226	1226	1276	273	21	40	23	0	0.000	0.000	0.000	0.000	0.000	0.000	0.000	0.000	0.000	0.000	0.000	0.000	0.000	0.000	0.394	0.466	0.625	0.711	5.848	0.468	0.331	80	560	100	69	175	244	151	324	475	Error	Error	-1.343	69	175	151	324	80567	123975	0.436	1.004	0	0	0
1	13	20	"A120"	"A120"	7500	5510	100	871	871	173	19	827	827	838	191	22	22	2	0	1301	1384	322	23	1222	1222	1227	136	11	41	27	0	0.000	0.000	0.000	0.000	0.000	0.000	0.000	0.000	0.000	0.000	0.000	0.000	0.000	0.000	0.557	0.272	0.533	0.655	5.174	0.318	0.061	80	560	100	44	79	123	44	162	206	Error	Error	-0.844	44	79	44	162	69676	110682	0.173	1.154	0	0	0
1	14	20	"A120"	"A120"	7810	5510	100	847	844	235	27	849	849	861	205	23	15	5	0	1285	1367	308	22	1241	1241	1277	236	18	27	12	0	0.000	0.000	0.000	0.000	0.000	0.000	0.000	0.000	0.000	0.000	0.000	0.000	0.000	0.000	-0.045	-0.040	1.199	0.835	5.083	0.310	0.155	80	560	100	-2	44	42	-5	126	121	Error	Error	Error	-2	44	-5	126	67495	109369	-0.083	0.381	0	0	0
1	15	20	"A120"	"A120"	8110	5520	100	814	823	210	25	829	829	854	280	32	10	0	0	1324	1394	312	22	1222	1222	1253	220	17	35	13	0	0.000	0.000	0.000	0.000	0.000	0.000	0.000	0.000	0.000	0.000	0.000	0.000	0.000	0.000	-0.147	-0.035	1.138	0.935	4.009	0.316	0.055	80	560	100	-15	102	87	-6	172	166	Error	Error	Error	-15	102	-6	172	65870	111552	-0.111	0.641	0	0	0
1	16	20	"A121"	"A121"	8400	5500	100	945	961	232	24	842	842	853	198	23	38	11	0	2482	2783	1209	43	1247	1247	1328	417	31	71	60	0	0.000	0.000	0.000	0.000	0.000	0.000	0.000	0.000	0.000	0.000	0.000	0.000	0.000	0.000	0.083	0.077	0.117	0.148	4.831	0.078	0.127	80	560	100	103	1235	1338	119	1536	1655	Error	Error	-3.584	103	1235	119	1536	76866	222619	0.545	3.489	0	0	0
1	17	20	"A121"	"A121"	8690	5510	100	968	973	213	21	870	870	897	231	25	26	3	0	3010	2889	1061	36	1262	1262	1375	456	33	77	75	0	0.000	0.000	0.000	0.000	0.000	0.000	0.000	0.000	0.000	0.000	0.000	0.000	0.000	0.000	0.056	0.063	0.129	0.128	4.143	0.078	0.132	80	560	100	98	1748	1846	103	1627	1730	Error	Error	-4.157	98	1748	103	1627	77816	231107	0.329	3.320	0	0	0
1	18	20	"A121"	"A121"	8990	5510	100	1046	1023	214	20	866	866	879	208	23	42	10	0	3355	3243	1023	31	1282	1282	1360	372	27	92	83	0	0.000	0.000	0.000	0.000	0.000	0.000	0.000	0.000	0.000	0.000	0.000	0.000	0.000	0.000	0.087	0.080	0.108	0.120	2.573	0.068	0.110	80	560	100	180	2073	2253	157	1961	2118	Error	Error	-3.526	180	2073	157	1961	81837	259467	0.692	5.062	0	0	0
1	1	21	"Blank"	"Blank"	3940	5840	100	1333	1322	221	16	1263	1263	1272	298	23	18	0	0	1628	1634	139	8	1646	1646	1650	191	11	7	0	0	0.000	0.000	0.000	0.000	0.000	0.000	0.000	0.000	0.000	0.000	0.000	0.000	0.000	0.000	-3.889	-4.917	1.456	1.539	5.647	3.144	0.144	80	560	100	70	-18	52	59	-12	47	Error	Error	Error	70	-18	59	-12	105786	130726	0.168	-0.084	0	0	0
1	2	21	"Blank"	"Blank"	4240	5840	100	1267	1269	237	18	1243	1243	1272	334	26	11	1	0	1624	1625	141	8	1579	1579	1601	288	17	1	1	0	0.000	0.000	0.000	0.000	0.000	0.000	0.000	0.000	0.000	0.000	0.000	0.000	0.000	0.000	0.533	0.565	1.272	1.655	3.666	0.948	0.169	80	560	100	24	45	69	26	46	72	Error	Error	-0.907	24	45	26	46	101505	129960	-0.009	0.083	0	0	0
1	3	21	"Blank"	"Blank"	4540	5840	100	1123	1163	228	19	1187	1187	1271	1618	127	0	0	0	1483	1520	156	10	1534	1534	1568	344	21	0	0	0	0.000	0.000	0.000	0.000	0.000	0.000	0.000	0.000	0.000	0.000	0.000	0.000	0.000	0.000	1.255	1.714	1.185	1.214	3.268	2.350	0.040	80	560	100	-64	-51	-115	-24	-14	-38	Error	Error	0.328	-64	-51	-24	-14	93041	121594	-0.067	-0.140	0	0	0
1	4	21	"Blank"	"Blank"	4840	5840	100	1073	1091	236	21	1100	1100	1138	344	30	10	0	0	1436	1442	152	10	1459	1459	1475	378	25	1	0	0	0.000	0.000	0.000	0.000	0.000	0.000	0.000	0.000	0.000	0.000	0.000	0.000	0.000	0.000	1.174	0.529	1.515	1.599	3.054	13.150	0.007	80	560	100	-27	-23	-50	-9	-17	-26	Error	Error	0.231	-27	-23	-9	-17	87242	115391	-0.137	-0.087	0	0	0
1	5	21	"Blank"	"Blank"	5140	5840	100	1139	1148	307	26	1102	1102	1134	348	30	8	1	0	1484	1521	311	20	1453	1453	1469	202	13	10	2	0	0.000	0.000	0.000	0.000	0.000	0.000	0.000	0.000	0.000	0.000	0.000	0.000	0.000	0.000	1.194	0.676	1.664	1.691	3.634	1.844	0.138	80	560	100	37	31	68	46	68	114	Error	Error	0.255	37	31	46	68	91833	121678	0.040	0.257	0	0	0
1	6	21	"Blank"	"Blank"	5440	5840	100	1046	1053	209	19	1059	1059	1077	240	22	11	2	0	1413	1426	130	9	1436	1436	1445	252	17	2	0	0	0.000	0.000	0.000	0.000	0.000	0.000	0.000	0.000	0.000	0.000	0.000	0.000	0.000	0.000	0.565	0.600	2.284	2.209	4.163	13.410	0.006	80	560	100	-13	-23	-36	-6	-10	-16	Error	Error	-0.823	-13	-23	-6	-10	84243	114106	-0.100	-0.075	0	0	0
1	7	21	"Blank"	"Blank"	5740	5840	100	1157	1158	251	21	1109	1109	1141	290	25	15	1	0	1470	1469	132	8	1474	1474	1492	287	19	2	0	0	0.000	0.000	0.000	0.000	0.000	0.000	0.000	0.000	0.000	0.000	0.000	0.000	0.000	0.000	-12.000	-9.800	1.522	1.535	6.065	9.444	0.015	80	560	100	48	-4	44	49	-5	44	Error	Error	Error	48	-4	49	-5	92657	117514	0.059	-0.080	0	0	0
1	8	21	"Blank"	"Blank"	6040	5840	100	1134	1150	268	23	1102	1102	1154	436	37	10	1	0	1530	1533	134	8	1488	1488	1509	288	19	5	0	0	0.000	0.000	0.000	0.000	0.000	0.000	0.000	0.000	0.000	0.000	0.000	0.000	0.000	0.000	0.762	1.067	2.200	2.211	4.303	6.687	0.023	80	560	100	32	42	74	48	45	93	Error	Error	-0.392	32	42	48	45	91977	122625	-0.009	0.083	0	0	0
1	9	21	"Blank"	"Blank"	6340	5840	100	1046	1077	269	24	1071	1071	1097	272	24	16	3	0	1454	1445	140	9	1464	1464	1469	203	13	6	0	0	0.000	0.000	0.000	0.000	0.000	0.000	0.000	0.000	0.000	0.000	0.000	0.000	0.000	0.000	2.500	-0.316	1.232	1.511	4.300	3.175	0.099	80	560	100	-25	-10	-35	6	-19	-13	Error	Error	1.322	-25	-10	6	-19	86183	115584	-0.074	-0.118	0	0	0
1	10	21	"Blank"	"Blank"	6640	5840	100	1057	1057	191	18	1054	1054	1068	252	23	8	1	0	1446	1446	147	10	1405	1405	1419	179	12	16	2	0	0.000	0.000	0.000	0.000	0.000	0.000	0.000	0.000	0.000	0.000	0.000	0.000	0.000	0.000	0.073	0.073	1.328	1.111	5.766	4.908	0.050	80	560	100	3	41	44	3	41	44	Error	Error	-3.773	3	41	3	41	84522	115661	-0.044	0.151	0	0	0
1	11	21	"Blank"	"Blank"	6940	5840	100	989	1033	241	23	1037	1037	1065	348	32	8	1	0	1427	1420	144	10	1391	1391	1411	291	20	3	0	0	0.000	0.000	0.000	0.000	0.000	0.000	0.000	0.000	0.000	0.000	0.000	0.000	0.000	0.000	-1.333	-0.138	1.236	1.431	2.464	1.215	0.460	80	560	100	-48	36	-12	-4	29	25	Error	Error	Error	-48	36	-4	29	82606	113578	-0.092	0.031	0	0	0
1	12	21	"Blank"	"Blank"	7240	5840	100	1013	1144	1149	100	1038	1038	1156	1161	100	1	1	0	1397	1449	369	25	1397	1397	1527	1270	83	1	1	0	0.000	0.000	0.000	0.000	0.000	0.000	0.000	0.000	0.000	0.000	0.000	0.000	0.000	0.000	100000.000	2.038	1.424	1.267	7.432	3.342	0.610	80	560	100	-25	0	-25	106	52	158	Error	Error	16.610	-25	0	106	52	91509	115894	-0.010	-0.061	0	0	0
1	13	21	"Blank"	"Blank"	7540	5840	100	1011	998	216	21	952	952	970	202	20	23	6	0	1297	1308	123	9	1337	1337	1340	141	10	11	1	0	0.000	0.000	0.000	0.000	0.000	0.000	0.000	0.000	0.000	0.000	0.000	0.000	0.000	0.000	-1.475	-1.586	1.248	1.135	3.929	4.813	0.042	80	560	100	59	-40	19	46	-29	17	Error	Error	Error	59	-40	46	-29	79851	104639	0.139	-0.227	0	0	0
1	14	21	"Blank"	"Blank"	7840	5840	100	909	925	166	17	898	898	922	350	37	5	0	0	1311	1307	120	9	1265	1265	1269	171	13	11	1	0	0.000	0.000	0.000	0.000	0.000	0.000	0.000	0.000	0.000	0.000	0.000	0.000	0.000	0.000	0.239	0.643	1.474	1.225	3.995	4.392	0.042	80	560	100	11	46	57	27	42	69	Error	Error	-2.064	11	46	27	42	74038	104568	0.009	0.222	0	0	0
1	15	21	"Blank"	"Blank"	8140	5830	100	891	884	194	21	908	908	915	207	22	10	3	0	1280	1280	124	9	1271	1271	1282	157	12	11	1	0	0.000	0.000	0.000	0.000	0.000	0.000	0.000	0.000	0.000	0.000	0.000	0.000	0.000	0.000	-1.889	-2.667	2.119	2.139	4.737	6.732	0.024	80	560	100	-17	9	-8	-24	9	-15	Error	Error	Error	-17	9	-24	9	70759	102411	-0.150	-0.013	0	0	0
1	16	21	"Blank"	"Blank"	8440	5830	100	873	893	170	19	911	911	926	231	24	8	0	0	1269	1261	112	8	1266	1266	1272	133	10	8	1	0	0.000	0.000	0.000	0.000	0.000	0.000	0.000	0.000	0.000	0.000	0.000	0.000	0.000	0.000	-12.667	3.600	1.314	1.572	5.532	15.995	0.005	80	560	100	-38	3	-35	-18	-5	-23	Error	Error	Error	-38	3	-18	-5	71460	100855	-0.143	-0.083	0	0	0
1	17	21	"Blank"	"Blank"	8740	5830	100	884	903	200	22	899	899	905	200	22	21	1	0	1245	1260	126	10	1263	1263	1269	133	10	13	1	0	0.000	0.000	0.000	0.000	0.000	0.000	0.000	0.000	0.000	0.000	0.000	0.000	0.000	0.000	0.833	-1.333	1.389	1.396	3.819	15.434	0.003	80	560	100	-15	-18	-33	4	-3	1	Error	Error	-0.263	-15	-18	4	-3	72211	100792	-0.010	-0.068	0	0	0
1	18	21	"Blank"	"Blank"	9040	5830	100	953	959	205	21	925	925	957	343	35	3	1	0	1276	1283	123	9	1300	1300	1304	142	10	10	0	0	0.000	0.000	0.000	0.000	0.000	0.000	0.000	0.000	0.000	0.000	0.000	0.000	0.000	0.000	-1.167	-2.000	1.564	1.425	2.895	5.296	0.033	80	560	100	28	-24	4	34	-17	17	Error	Error	Error	28	-24	34	-17	76700	102647	0.006	-0.148	0	0	0
