# Supplementary material for: Application of hybridization control probe to increase accuracy on ligation detection or minisequencing diagnostic microarrays
Source: BMC Res Notes. 2009 Dec 14;2:249. doi: 10.1186/1756-0500-2-249 (PMC2799435; doi:10.1186/1756-0500-2-249)
Supplement: Additional file 3 — Gpr_files. Zip-compressed file containing raw microarray data in GenePix results format (.gpr) and GAL (GenePix Array List) files. [file 1756-0500-2-249-S3.ZIP › gpr_files/slide6/lasi6_12-16.gpr]

ATF	1.0
30	76    
"Type=GenePix Results 3"
"DateTime=2009/04/29 13:54:10"
"Settings="
"GalFile=C:\Axon\Data\HPV\ArrayIt_032009_InstiBioGalfile.gal"
"ArrayOfArrays=12-16"
"PixelSize=10"
"Wavelengths=532	488"
"ImageFiles=C:\Axon\Data\HPV\290409\lasi5.tif 2	C:\Axon\Data\HPV\290409\lasi5.tif 3"
"NormalizationMethod=None"
"NormalizationFactors=1	1"
"JpegImage="
"StdDev=Type 1"
"RatioFormulations=W1/W3 (/532)	W1/W4 (/488)	W3/W4 (532/488)"
"FeatureType=Circular"
"Barcode="
"BackgroundSubtraction=LocalFeature"
"ImageOrigin=0, 0"
"JpegOrigin=3720, 0"
"Creator=GenePix Pro 6.1.0.2"
"Scanner=GenePix 4200A 01 Autoloader [2]"
"FocusPosition=0"
"Temperature=23.81"
"LinesAveraged=2"
"Comment="
"PMTGain=600	500"
"ScanPower=100	100"
"LaserPower=2.69	2.57"
"Filters=Standard Green	Standard Blue"
"ScanRegion=372,0,1916,6892"
"Supplier="
"Block"	"Column"	"Row"	"Name"	"ID"	"X"	"Y"	"Dia."	"F532 Median"	"F532 Mean"	"F532 SD"	"F532 CV"	"B532"	"B532 Median"	"B532 Mean"	"B532 SD"	"B532 CV"	"% > B532+1SD"	"% > B532+2SD"	"F532 % Sat."	"F488 Median"	"F488 Mean"	"F488 SD"	"F488 CV"	"B488"	"B488 Median"	"B488 Mean"	"B488 SD"	"B488 CV"	"% > B488+1SD"	"% > B488+2SD"	"F488 % Sat."	"Ratio of Medians (1/532)"	"Ratio of Means (1/532)"	"Median of Ratios (1/532)"	"Mean of Ratios (1/532)"	"Ratios SD (1/532)"	"Rgn Ratio (1/532)"	"Rgn R2 (1/532)"	"Ratio of Medians (1/488)"	"Ratio of Means (1/488)"	"Median of Ratios (1/488)"	"Mean of Ratios (1/488)"	"Ratios SD (1/488)"	"Rgn Ratio (1/488)"	"Rgn R2 (1/488)"	"Ratio of Medians (532/488)"	"Ratio of Means (532/488)"	"Median of Ratios (532/488)"	"Mean of Ratios (532/488)"	"Ratios SD (532/488)"	"Rgn Ratio (532/488)"	"Rgn R2 (532/488)"	"F Pixels"	"B Pixels"	"Circularity"	"Sum of Medians (1/532)"	"Sum of Medians (1/488)"	"Sum of Medians (532/488)"	"Sum of Means (1/532)"	"Sum of Means (1/488)"	"Sum of Means (532/488)"	"Log Ratio (1/532)"	"Log Ratio (1/488)"	"Log Ratio (532/488)"	"F532 Median - B532"	"F488 Median - B488"	"F532 Mean - B532"	"F488 Mean - B488"	"F532 Total Intensity"	"F488 Total Intensity"	"SNR 532"	"SNR 488"	"Flags"	"Normalize"	"Autoflag"
1	1	1	"A1"	"A1"	13350	44790	100	1064	1115	335	30	941	941	961	246	25	33	17	0	2429	5694	5079	89	1723	1723	1870	1353	72	46	45	0	0.000	0.000	0.000	0.000	0.000	0.000	0.000	0.000	0.000	0.000	0.000	0.000	0.000	0.000	0.174	0.044	0.085	0.195	6.871	0.044	0.407	80	560	100	123	706	829	174	3971	4145	Error	Error	-2.521	123	706	174	3971	89229	455526	0.626	2.826	0	0	0
1	2	1	"A1"	"A1"	13650	44810	100	1296	1366	432	31	904	904	930	221	23	70	41	0	13675	13211	6629	50	1671	1671	1760	559	31	95	95	0	0.000	0.000	0.000	0.000	0.000	0.000	0.000	0.000	0.000	0.000	0.000	0.000	0.000	0.000	0.033	0.040	0.043	0.038	2.544	0.042	0.518	80	560	100	392	12004	12396	462	11540	12002	Error	Error	-4.937	392	12004	462	11540	109245	1056870	1.973	20.485	0	0	0
1	3	1	"A1"	"A1"	13950	44810	100	1077	1089	323	29	840	840	849	221	26	52	28	0	11775	11580	3858	33	1606	1606	1697	592	34	100	100	0	0.000	0.000	0.000	0.000	0.000	0.000	0.000	0.000	0.000	0.000	0.000	0.000	0.000	0.000	0.023	0.025	0.033	0.024	3.374	0.028	0.219	80	560	100	237	10169	10406	249	9974	10223	Error	Error	-5.423	237	10169	249	9974	87109	926371	1.086	16.694	0	0	0
1	4	1	"A2"	"A2"	14250	44790	100	1168	1232	487	39	876	876	899	255	28	57	40	0	5670	9136	8285	90	1598	1598	1802	1363	75	53	53	0	0.000	0.000	0.000	0.000	0.000	0.000	0.000	0.000	0.000	0.000	0.000	0.000	0.000	0.000	0.072	0.047	0.056	0.146	6.585	0.046	0.536	80	560	100	292	4072	4364	356	7538	7894	Error	Error	-3.802	292	4072	356	7538	98577	730857	1.306	5.381	0	0	0
1	5	1	"A2"	"A2"	14560	44790	100	1481	1686	2370	140	802	802	881	1112	126	12	2	0	16726	14482	8904	61	1525	1525	1813	1537	84	76	75	0	0.000	0.000	0.000	0.000	0.000	0.000	0.000	0.000	0.000	0.000	0.000	0.000	0.000	0.000	0.045	0.068	0.051	0.075	3.994	0.091	0.287	80	560	100	679	15201	15880	884	12957	13841	Error	Error	-4.485	679	15201	884	12957	134905	1158542	0.724	8.243	0	0	0
1	6	1	"A2"	"A2"	14850	44790	100	1473	1422	410	28	876	876	884	219	24	73	58	0	11509	10809	7472	69	1600	1600	1798	984	54	73	67	0	0.000	0.000	0.000	0.000	0.000	0.000	0.000	0.000	0.000	0.000	0.000	0.000	0.000	0.000	0.060	0.059	0.065	0.087	3.486	0.050	0.638	80	560	100	597	9909	10506	546	9209	9755	Error	Error	-4.053	597	9909	546	9209	113791	864682	2.457	9.158	0	0	0
1	7	1	"A3"	"A3"	15150	44800	100	947	1082	352	32	808	808	846	434	51	28	6	0	4899	6046	4676	77	1493	1493	1590	858	53	61	60	0	0.000	0.000	0.000	0.000	0.000	0.000	0.000	0.000	0.000	0.000	0.000	0.000	0.000	0.000	0.041	0.060	0.075	0.103	6.114	0.072	0.256	80	560	100	139	3406	3545	274	4553	4827	Error	Error	-4.615	139	3406	274	4553	86568	483696	0.544	5.193	0	0	0
1	8	1	"A3"	"A3"	15450	44800	100	1508	1479	474	32	908	908	934	238	25	72	56	0	12019	11205	7252	64	1628	1628	1710	447	26	85	82	0	0.000	0.000	0.000	0.000	0.000	0.000	0.000	0.000	0.000	0.000	0.000	0.000	0.000	0.000	0.058	0.060	0.065	0.080	2.760	0.052	0.553	80	560	100	600	10391	10991	571	9577	10148	Error	Error	-4.114	600	10391	571	9577	118302	896415	2.290	21.242	0	0	0
1	9	1	"A3"	"A3"	15760	44800	100	1518	1488	416	27	991	991	1005	246	24	67	52	0	13677	12520	7105	56	1696	1696	1761	390	22	96	87	0	0.000	0.000	0.000	0.000	0.000	0.000	0.000	0.000	0.000	0.000	0.000	0.000	0.000	0.000	0.044	0.046	0.048	0.051	2.435	0.046	0.509	80	560	100	527	11981	12508	497	10824	11321	Error	Error	-4.507	527	11981	497	10824	119010	1001628	1.963	27.587	0	0	0
1	10	1	"A4"	"A4"	16060	44800	100	1245	1305	393	30	1058	1058	1067	247	23	46	22	0	6519	7235	5049	69	1726	1726	1771	397	22	72	66	0	0.000	0.000	0.000	0.000	0.000	0.000	0.000	0.000	0.000	0.000	0.000	0.000	0.000	0.000	0.039	0.045	0.062	0.097	5.547	0.046	0.309	80	560	100	187	4793	4980	247	5509	5756	Error	Error	-4.680	187	4793	247	5509	104435	578773	0.964	13.763	0	0	0
1	11	1	"A4"	"A4"	16360	44800	100	1506	1549	378	24	1129	1129	1146	253	22	58	38	0	11504	9908	5289	53	1853	1853	1886	366	19	88	82	0	0.000	0.000	0.000	0.000	0.000	0.000	0.000	0.000	0.000	0.000	0.000	0.000	0.000	0.000	0.039	0.052	0.057	0.069	3.742	0.050	0.437	80	560	100	377	9651	10028	420	8055	8475	Error	Error	-4.678	377	9651	420	8055	123942	792647	1.593	21.918	0	0	0
1	12	1	"A4"	"A4"	16650	44800	100	1614	1597	458	28	1175	1175	1201	286	23	58	35	0	12428	9984	5626	56	1900	1900	2000	594	29	81	71	0	0.000	0.000	0.000	0.000	0.000	0.000	0.000	0.000	0.000	0.000	0.000	0.000	0.000	0.000	0.042	0.052	0.054	0.062	3.718	0.053	0.377	80	560	100	439	10528	10967	422	8084	8506	Error	Error	-4.584	439	10528	422	8084	127779	798695	1.385	13.441	0	0	0
1	13	1	"A5"	"A5"	16960	44790	100	1336	1389	297	21	1249	1249	1268	256	20	30	13	0	2808	3528	1898	53	1972	1972	1993	214	10	67	58	0	0.000	0.000	0.000	0.000	0.000	0.000	0.000	0.000	0.000	0.000	0.000	0.000	0.000	0.000	0.104	0.090	0.174	0.236	6.501	0.066	0.074	80	560	100	87	836	923	140	1556	1696	Error	Error	-3.264	87	836	140	1556	111097	282240	0.473	7.173	0	0	0
1	14	1	"A5"	"A5"	17260	44800	100	1448	1459	316	21	1361	1361	1372	286	20	25	5	0	3236	4386	2882	65	2059	2059	2135	907	42	61	40	0	0.000	0.000	0.000	0.000	0.000	0.000	0.000	0.000	0.000	0.000	0.000	0.000	0.000	0.000	0.074	0.042	0.090	0.110	4.050	0.052	0.097	80	560	100	87	1177	1264	98	2327	2425	Error	Error	-3.758	87	1177	98	2327	116739	350867	0.304	2.482	0	0	0
1	15	1	"A5"	"A5"	17560	44800	100	1532	1541	324	21	1427	1427	1442	315	21	22	3	0	3547	4503	2494	55	2150	2150	2162	274	12	83	76	0	0.000	0.000	0.000	0.000	0.000	0.000	0.000	0.000	0.000	0.000	0.000	0.000	0.000	0.000	0.075	0.048	0.155	0.165	4.156	0.047	0.063	80	560	100	105	1397	1502	114	2353	2467	Error	Error	-3.734	105	1397	114	2353	123310	360250	0.314	8.544	0	0	0
1	16	1	"A6"	"A6"	17860	44790	100	1793	1753	371	21	1504	1504	1519	297	19	48	15	0	4764	5463	3308	60	2246	2246	2272	430	18	61	55	0	0.000	0.000	0.000	0.000	0.000	0.000	0.000	0.000	0.000	0.000	0.000	0.000	0.000	0.000	0.115	0.077	0.112	0.155	4.900	0.076	0.246	80	560	100	289	2518	2807	249	3217	3466	Error	Error	-3.123	289	2518	249	3217	140244	437031	0.788	7.421	0	0	0
1	17	1	"A6"	"A6"	18160	44790	100	1876	1854	383	20	1590	1590	1607	295	18	46	20	0	6169	6600	3626	54	2327	2327	2355	333	14	77	75	0	0.000	0.000	0.000	0.000	0.000	0.000	0.000	0.000	0.000	0.000	0.000	0.000	0.000	0.000	0.074	0.062	0.093	0.124	4.927	0.061	0.217	80	560	100	286	3842	4128	264	4273	4537	Error	Error	-3.748	286	3842	264	4273	148287	527962	0.837	12.748	0	0	0
1	18	1	"A6"	"A6"	18460	44790	100	1859	1866	350	18	1667	1667	1692	312	18	37	12	0	5639	6404	3514	54	2391	2391	2419	336	13	80	75	0	0.000	0.000	0.000	0.000	0.000	0.000	0.000	0.000	0.000	0.000	0.000	0.000	0.000	0.000	0.059	0.050	0.073	0.092	5.182	0.056	0.206	80	560	100	192	3248	3440	199	4013	4212	Error	Error	-4.080	192	3248	199	4013	149261	512354	0.558	11.860	0	0	0
1	1	2	"A7"	"A7"	13360	45100	100	969	1004	263	26	896	896	921	306	33	21	5	0	3222	3243	1625	50	1639	1639	1685	425	25	63	58	0	0.000	0.000	0.000	0.000	0.000	0.000	0.000	0.000	0.000	0.000	0.000	0.000	0.000	0.000	0.046	0.067	0.111	0.210	5.935	0.069	0.034	80	560	100	73	1583	1656	108	1604	1712	Error	Error	-4.439	73	1583	108	1604	80331	259453	0.271	3.666	0	0	0
1	2	2	"A7"	"A7"	13660	45110	100	987	1006	306	30	822	822	828	201	24	47	27	0	4699	5153	3223	62	1566	1566	1601	277	17	78	76	0	0.000	0.000	0.000	0.000	0.000	0.000	0.000	0.000	0.000	0.000	0.000	0.000	0.000	0.000	0.053	0.051	0.071	0.092	5.801	0.046	0.188	80	560	100	165	3133	3298	184	3587	3771	Error	Error	-4.247	165	3133	184	3587	80493	412211	0.886	12.823	0	0	0
1	3	2	"A7"	"A7"	13960	45110	100	1031	1020	311	30	782	782	864	938	108	1	0	0	5488	7250	4726	65	1543	1543	1593	528	33	82	78	0	0.000	0.000	0.000	0.000	0.000	0.000	0.000	0.000	0.000	0.000	0.000	0.000	0.000	0.000	0.063	0.042	0.052	0.071	3.202	0.087	0.050	80	560	100	249	3945	4194	238	5707	5945	Error	Error	-3.986	249	3945	238	5707	81618	580019	0.166	10.714	0	0	0
1	4	2	"A8"	"A8"	14260	45100	100	1088	1166	433	37	762	762	786	284	36	55	33	0	7197	8017	5954	74	1496	1496	1539	459	29	76	68	0	0.000	0.000	0.000	0.000	0.000	0.000	0.000	0.000	0.000	0.000	0.000	0.000	0.000	0.000	0.057	0.062	0.081	0.108	4.156	0.054	0.497	80	560	100	326	5701	6027	404	6521	6925	Error	Error	-4.128	326	5701	404	6521	93277	641355	1.338	14.113	0	0	0
1	5	2	"A8"	"A8"	14560	45100	100	1219	1252	476	38	774	774	787	208	26	65	51	0	9901	10507	7201	68	1507	1507	1628	634	38	80	78	0	0.000	0.000	0.000	0.000	0.000	0.000	0.000	0.000	0.000	0.000	0.000	0.000	0.000	0.000	0.053	0.053	0.057	0.071	2.996	0.053	0.598	80	560	100	445	8394	8839	478	9000	9478	Error	Error	-4.237	445	8394	478	9000	100194	840550	2.236	14.005	0	0	0
1	6	2	"A8"	"A8"	14860	45100	100	1124	1275	986	77	765	765	786	215	27	63	43	0	8903	9155	6619	72	1494	1494	1559	550	35	73	68	0	0.000	0.000	0.000	0.000	0.000	0.000	0.000	0.000	0.000	0.000	0.000	0.000	0.000	0.000	0.048	0.067	0.065	0.085	3.286	0.069	0.340	80	560	100	359	7409	7768	510	7661	8171	Error	Error	-4.367	359	7409	510	7661	101982	732420	2.274	13.811	0	0	0
1	7	2	"A9"	"A9"	15170	45100	100	857	899	251	27	754	754	776	242	31	31	11	0	4089	3801	2209	58	1455	1455	1492	313	20	67	57	0	0.000	0.000	0.000	0.000	0.000	0.000	0.000	0.000	0.000	0.000	0.000	0.000	0.000	0.000	0.039	0.062	0.099	0.123	5.031	0.063	0.247	80	560	100	103	2634	2737	145	2346	2491	Error	Error	-4.677	103	2634	145	2346	71892	304092	0.508	7.377	0	0	0
1	8	2	"A9"	"A9"	15470	45100	100	1088	1126	306	27	797	797	818	226	27	58	32	0	6876	8084	5998	74	1507	1507	1605	550	34	81	77	0	0.000	0.000	0.000	0.000	0.000	0.000	0.000	0.000	0.000	0.000	0.000	0.000	0.000	0.000	0.054	0.050	0.056	0.064	3.634	0.043	0.423	80	560	100	291	5369	5660	329	6577	6906	Error	Error	-4.206	291	5369	329	6577	90093	646692	1.363	11.780	0	0	0
1	9	2	"A9"	"A9"	15760	45110	100	1258	1297	398	30	892	892	907	223	24	60	45	0	7569	9062	5763	63	1612	1612	1676	378	22	92	85	0	0.000	0.000	0.000	0.000	0.000	0.000	0.000	0.000	0.000	0.000	0.000	0.000	0.000	0.000	0.061	0.054	0.053	0.059	3.287	0.054	0.493	80	560	100	366	5957	6323	405	7450	7855	Error	Error	-4.025	366	5957	405	7450	103761	724935	1.749	19.540	0	0	0
1	10	2	"A10"	"A10"	16060	45090	100	1105	1096	320	29	964	964	987	236	23	36	15	0	2158	3735	2582	69	1665	1665	1811	1231	67	46	40	0	0.000	0.000	0.000	0.000	0.000	0.000	0.000	0.000	0.000	0.000	0.000	0.000	0.000	0.000	0.286	0.064	0.142	0.188	6.137	0.055	0.239	80	560	100	141	493	634	132	2070	2202	Error	Error	-1.806	141	493	132	2070	87640	298768	0.462	1.563	0	0	0
1	11	2	"A10"	"A10"	16360	45110	100	1326	1357	311	22	1021	1021	1046	249	23	58	20	0	6929	7566	3218	42	1733	1733	1806	402	22	100	100	0	0.000	0.000	0.000	0.000	0.000	0.000	0.000	0.000	0.000	0.000	0.000	0.000	0.000	0.000	0.059	0.058	0.058	0.061	2.027	0.057	0.297	80	560	100	305	5196	5501	336	5833	6169	Error	Error	-4.091	305	5196	336	5833	108596	605270	1.249	14.328	0	0	0
1	12	2	"A10"	"A10"	16660	45100	100	1514	1542	464	30	1109	1109	1128	265	23	58	38	0	9182	8601	4885	56	1836	1836	1923	530	27	86	80	0	0.000	0.000	0.000	0.000	0.000	0.000	0.000	0.000	0.000	0.000	0.000	0.000	0.000	0.000	0.055	0.064	0.074	0.081	3.781	0.056	0.306	80	560	100	405	7346	7751	433	6765	7198	Error	Error	-4.181	405	7346	433	6765	123337	688078	1.562	12.600	0	0	0
1	13	2	"A11"	"A11"	16970	45090	100	1433	1472	303	20	1256	1256	1267	269	21	40	18	0	4104	5387	3670	68	1973	1973	1992	266	13	75	65	0	0.000	0.000	0.000	0.000	0.000	0.000	0.000	0.000	0.000	0.000	0.000	0.000	0.000	0.000	0.083	0.063	0.093	0.145	6.713	0.041	0.095	80	560	100	177	2131	2308	216	3414	3630	Error	Error	-3.590	177	2131	216	3414	117759	430931	0.762	12.763	0	0	0
1	14	2	"A11"	"A11"	17270	45100	100	1452	1534	431	28	1284	1284	1303	308	23	41	20	0	5690	7713	5007	64	1982	1982	2015	314	15	86	85	0	0.000	0.000	0.000	0.000	0.000	0.000	0.000	0.000	0.000	0.000	0.000	0.000	0.000	0.000	0.045	0.044	0.061	0.077	3.738	0.056	0.343	80	560	100	168	3708	3876	250	5731	5981	Error	Error	-4.464	168	3708	250	5731	122718	617043	0.750	18.146	0	0	0
1	15	2	"A11"	"A11"	17570	45100	100	1661	1760	687	39	1363	1363	1462	1497	102	1	1	0	5503	7317	4632	63	2113	2113	2210	1676	75	70	51	0	0.000	0.000	0.000	0.000	0.000	0.000	0.000	0.000	0.000	0.000	0.000	0.000	0.000	0.000	0.088	0.076	0.075	0.087	3.419	0.058	0.163	80	560	100	298	3390	3688	397	5204	5601	Error	Error	-3.508	298	3390	397	5204	140792	585399	0.199	3.047	0	0	0
1	16	2	"A12"	"A12"	17870	45090	100	1504	1548	334	21	1464	1464	1480	277	18	25	7	0	4824	5272	3287	62	2209	2209	2246	639	28	58	56	0	0.000	0.000	0.000	0.000	0.000	0.000	0.000	0.000	0.000	0.000	0.000	0.000	0.000	0.000	0.015	0.027	0.087	0.138	4.819	0.049	0.121	80	560	100	40	2615	2655	84	3063	3147	Error	Error	-6.031	40	2615	84	3063	123877	421770	0.245	4.736	0	0	0
1	17	2	"A12"	"A12"	18160	45100	100	1897	1879	424	22	1545	1545	1555	288	18	58	27	0	8889	9001	4961	55	2252	2252	2328	913	39	78	76	0	0.000	0.000	0.000	0.000	0.000	0.000	0.000	0.000	0.000	0.000	0.000	0.000	0.000	0.000	0.053	0.049	0.061	0.073	2.859	0.053	0.335	80	560	100	352	6637	6989	334	6749	7083	Error	Error	-4.237	352	6637	334	6749	150288	720043	1.125	7.309	0	0	0
1	18	2	"A12"	"A12"	18470	45090	100	1844	1957	468	23	1678	1678	1680	304	18	43	22	0	6415	7024	3655	52	2372	2372	2414	354	14	81	77	0	0.000	0.000	0.000	0.000	0.000	0.000	0.000	0.000	0.000	0.000	0.000	0.000	0.000	0.000	0.041	0.060	0.073	0.104	4.604	0.067	0.255	80	560	100	166	4043	4209	279	4652	4931	Error	Error	-4.606	166	4043	279	4652	156555	561903	0.911	13.023	0	0	0
1	1	3	"A13"	"A13"	13360	45400	100	1118	1232	455	36	849	849	862	225	26	56	37	0	3028	8858	7864	88	1590	1590	1727	1007	58	53	47	0	0.000	0.000	0.000	0.000	0.000	0.000	0.000	0.000	0.000	0.000	0.000	0.000	0.000	0.000	0.187	0.053	0.061	0.110	4.241	0.046	0.587	80	560	100	269	1438	1707	383	7268	7651	Error	Error	-2.418	269	1438	383	7268	98546	708664	1.644	7.081	0	0	0
1	2	3	"A13"	"A13"	13670	45410	100	1440	1457	479	32	789	789	817	253	30	80	60	0	17698	15188	7542	49	1535	1535	1658	693	41	90	81	0	0.000	0.000	0.000	0.000	0.000	0.000	0.000	0.000	0.000	0.000	0.000	0.000	0.000	0.000	0.040	0.049	0.050	0.055	2.836	0.049	0.691	80	560	100	651	16163	16814	668	13653	14321	Error	Error	-4.634	651	16163	668	13653	116525	1215074	2.530	19.524	0	0	0
1	3	3	"A13"	"A13"	13970	45400	100	1320	1302	436	33	738	738	767	235	30	70	56	0	15213	12417	7698	61	1464	1464	1618	793	49	78	73	0	0.000	0.000	0.000	0.000	0.000	0.000	0.000	0.000	0.000	0.000	0.000	0.000	0.000	0.000	0.042	0.051	0.056	0.068	2.611	0.047	0.660	80	560	100	582	13749	14331	564	10953	11517	Error	Error	-4.562	582	13749	564	10953	104147	993390	2.277	13.618	0	0	0
1	4	3	"A14"	"A14"	14260	45390	100	849	965	391	40	684	684	713	239	33	43	28	0	2018	5939	5637	94	1387	1387	1747	2057	117	45	38	0	0.000	0.000	0.000	0.000	0.000	0.000	0.000	0.000	0.000	0.000	0.000	0.000	0.000	0.000	0.261	0.062	0.087	0.159	4.834	0.053	0.658	80	560	100	165	631	796	281	4552	4833	Error	Error	-1.935	165	631	281	4552	77216	475099	1.054	2.038	0	0	0
1	5	3	"A14"	"A14"	14570	45390	100	1278	1265	485	38	664	664	689	220	31	75	63	0	13442	11578	7499	64	1362	1362	1520	779	51	72	68	0	0.000	0.000	0.000	0.000	0.000	0.000	0.000	0.000	0.000	0.000	0.000	0.000	0.000	0.000	0.051	0.059	0.060	0.083	2.821	0.053	0.643	80	560	100	614	12080	12694	601	10216	10817	Error	Error	-4.298	614	12080	601	10216	101236	926206	2.618	12.911	0	0	0
1	6	3	"A14"	"A14"	14870	45400	100	1113	1139	429	37	719	719	733	223	30	61	43	0	10794	10936	6083	55	1408	1408	1524	629	41	87	80	0	0.000	0.000	0.000	0.000	0.000	0.000	0.000	0.000	0.000	0.000	0.000	0.000	0.000	0.000	0.042	0.044	0.047	0.044	2.770	0.048	0.553	80	560	100	394	9386	9780	420	9528	9948	Error	Error	-4.574	394	9386	420	9528	91104	874882	1.821	14.963	0	0	0
1	7	3	"A15"	"A15"	15160	45390	100	849	893	298	33	717	717	730	198	27	37	16	0	1907	4650	4083	87	1416	1416	1525	749	49	45	42	0	0.000	0.000	0.000	0.000	0.000	0.000	0.000	0.000	0.000	0.000	0.000	0.000	0.000	0.000	0.269	0.054	0.094	0.156	6.935	0.049	0.302	80	560	100	132	491	623	176	3234	3410	Error	Error	-1.895	132	491	176	3234	71477	371968	0.823	4.172	0	0	0
1	8	3	"A15"	"A15"	15470	45400	100	1170	1161	440	37	730	730	744	199	26	65	55	0	11508	11044	6734	60	1443	1443	1538	509	33	86	82	0	0.000	0.000	0.000	0.000	0.000	0.000	0.000	0.000	0.000	0.000	0.000	0.000	0.000	0.000	0.044	0.045	0.049	0.048	2.117	0.047	0.564	80	560	100	440	10065	10505	431	9601	10032	Error	Error	-4.516	440	10065	431	9601	92848	883556	2.095	18.676	0	0	0
1	9	3	"A15"	"A15"	15770	45400	100	1249	1322	486	36	797	797	819	224	27	68	51	0	10153	12188	7463	61	1515	1515	1599	399	24	95	88	0	0.000	0.000	0.000	0.000	0.000	0.000	0.000	0.000	0.000	0.000	0.000	0.000	0.000	0.000	0.052	0.049	0.052	0.056	2.417	0.047	0.554	80	560	100	452	8638	9090	525	10673	11198	Error	Error	-4.256	452	8638	525	10673	105770	975079	2.246	26.539	0	0	0
1	10	3	"A16"	"A16"	16070	45390	100	994	1088	363	33	855	855	926	907	97	10	0	0	3780	6171	5610	90	1575	1575	1769	1299	73	52	47	0	0.000	0.000	0.000	0.000	0.000	0.000	0.000	0.000	0.000	0.000	0.000	0.000	0.000	0.000	0.063	0.051	0.078	0.138	5.827	0.062	0.050	80	560	100	139	2205	2344	233	4596	4829	Error	Error	-3.988	139	2205	233	4596	87036	493710	0.179	3.389	0	0	0
1	11	3	"A16"	"A16"	16370	45400	100	1485	1458	451	30	919	919	946	238	25	66	52	0	11605	12046	7411	61	1606	1606	1694	475	28	87	80	0	0.000	0.000	0.000	0.000	0.000	0.000	0.000	0.000	0.000	0.000	0.000	0.000	0.000	0.000	0.057	0.052	0.057	0.063	3.012	0.050	0.603	80	560	100	566	9999	10565	539	10440	10979	Error	Error	-4.143	566	9999	539	10440	116668	963680	2.151	21.794	0	0	0
1	12	3	"A16"	"A16"	16670	45390	100	1382	1405	450	32	1047	1047	1069	266	24	53	35	0	9243	9268	6563	70	1717	1717	1803	389	21	75	70	0	0.000	0.000	0.000	0.000	0.000	0.000	0.000	0.000	0.000	0.000	0.000	0.000	0.000	0.000	0.045	0.047	0.061	0.078	3.556	0.048	0.467	80	560	100	335	7526	7861	358	7551	7909	Error	Error	-4.490	335	7526	358	7551	112409	741415	1.263	19.190	0	0	0
1	13	3	"A17"	"A17"	16970	45390	100	1336	1344	298	22	1150	1150	1168	264	22	38	12	0	2510	3679	2064	56	1840	1840	1866	276	14	65	51	0	0.000	0.000	0.000	0.000	0.000	0.000	0.000	0.000	0.000	0.000	0.000	0.000	0.000	0.000	0.278	0.105	0.176	0.242	6.194	0.078	0.075	80	560	100	186	670	856	194	1839	2033	Error	Error	-1.849	186	670	194	1839	107542	294321	0.667	6.569	0	0	0
1	14	3	"A17"	"A17"	17260	45400	100	1284	1350	405	30	1227	1227	1244	264	21	28	11	0	6163	5978	2055	34	1904	1904	1945	284	14	96	95	0	0.000	0.000	0.000	0.000	0.000	0.000	0.000	0.000	0.000	0.000	0.000	0.000	0.000	0.000	0.013	0.030	0.083	0.082	5.141	0.037	0.059	80	560	100	57	4259	4316	123	4074	4197	Error	Error	-6.223	57	4259	123	4074	107963	478230	0.402	14.201	0	0	0
1	15	3	"A17"	"A17"	17560	45400	100	1651	1634	391	23	1325	1325	1342	276	20	55	28	0	8447	8049	2736	33	1983	1983	2033	318	15	97	95	0	0.000	0.000	0.000	0.000	0.000	0.000	0.000	0.000	0.000	0.000	0.000	0.000	0.000	0.000	0.050	0.051	0.074	0.060	2.787	0.054	0.224	80	560	100	326	6464	6790	309	6066	6375	Error	Error	-4.309	326	6464	309	6066	130684	643911	1.058	18.918	0	0	0
1	16	3	"A18"	"A18"	17870	45390	100	1588	1643	341	20	1435	1435	1447	273	18	38	17	0	4112	4408	2373	53	2105	2105	2143	305	14	63	55	0	0.000	0.000	0.000	0.000	0.000	0.000	0.000	0.000	0.000	0.000	0.000	0.000	0.000	0.000	0.076	0.090	0.131	0.185	7.026	0.083	0.191	80	560	100	153	2007	2160	208	2303	2511	Error	Error	-3.713	153	2007	208	2303	131423	352672	0.718	7.426	0	0	0
1	17	3	"A18"	"A18"	18160	45400	100	1814	1807	377	20	1512	1512	1575	1046	66	3	0	0	8459	8310	2903	34	2176	2176	2227	362	16	95	95	0	0.000	0.000	0.000	0.000	0.000	0.000	0.000	0.000	0.000	0.000	0.000	0.000	0.000	0.000	0.048	0.048	0.069	0.068	3.361	0.054	0.219	80	560	100	302	6283	6585	295	6134	6429	Error	Error	-4.379	302	6283	295	6134	144589	664764	0.222	16.804	0	0	0
1	18	3	"A18"	"A18"	18460	45400	100	1803	1841	327	17	1590	1590	1625	357	21	38	7	0	7886	7631	2238	29	2270	2270	2335	439	18	95	95	0	0.000	0.000	0.000	0.000	0.000	0.000	0.000	0.000	0.000	0.000	0.000	0.000	0.000	0.000	0.038	0.047	0.067	0.050	2.766	0.043	0.104	80	560	100	213	5616	5829	251	5361	5612	Error	Error	-4.721	213	5616	251	5361	147244	610453	0.605	12.064	0	0	0
1	1	4	"A19"	"A19"	13370	45700	100	917	942	251	26	794	794	825	279	33	25	6	0	4016	4634	3494	75	1478	1478	1527	509	33	63	57	0	0.000	0.000	0.000	0.000	0.000	0.000	0.000	0.000	0.000	0.000	0.000	0.000	0.000	0.000	0.048	0.047	0.079	0.117	6.405	0.047	0.134	80	560	100	123	2538	2661	148	3156	3304	Error	Error	-4.367	123	2538	148	3156	75388	370681	0.419	6.104	0	0	0
1	2	4	"A19"	"A19"	13670	45710	100	1028	1055	286	27	770	770	786	191	24	61	35	0	6719	7132	4114	57	1485	1485	1596	685	42	82	78	0	0.000	0.000	0.000	0.000	0.000	0.000	0.000	0.000	0.000	0.000	0.000	0.000	0.000	0.000	0.049	0.050	0.062	0.059	3.716	0.044	0.312	80	560	100	258	5234	5492	285	5647	5932	Error	Error	-4.342	258	5234	285	5647	84402	570584	1.408	8.082	0	0	0
1	3	4	"A19"	"A19"	13960	45710	100	976	1105	476	43	727	727	740	198	26	53	42	0	7772	8029	5054	62	1433	1433	1569	615	39	81	71	0	0.000	0.000	0.000	0.000	0.000	0.000	0.000	0.000	0.000	0.000	0.000	0.000	0.000	0.000	0.039	0.057	0.059	0.063	4.316	0.049	0.311	80	560	100	249	6339	6588	378	6596	6974	Error	Error	-4.670	249	6339	378	6596	88386	642337	1.843	10.504	0	0	0
1	4	4	"A20"	"A20"	14270	45690	100	880	1073	527	49	684	684	714	223	31	48	40	0	6587	9274	8106	87	1400	1400	1744	2063	118	53	52	0	0.000	0.000	0.000	0.000	0.000	0.000	0.000	0.000	0.000	0.000	0.000	0.000	0.000	0.000	0.038	0.049	0.063	0.097	5.233	0.051	0.675	80	560	100	196	5187	5383	389	7874	8263	Error	Error	-4.726	196	5187	389	7874	85862	741943	1.610	3.650	0	0	0
1	5	4	"A20"	"A20"	14570	45700	100	1317	1340	530	39	665	665	680	201	29	77	68	0	18584	14683	8276	56	1360	1360	1465	659	44	85	78	0	0.000	0.000	0.000	0.000	0.000	0.000	0.000	0.000	0.000	0.000	0.000	0.000	0.000	0.000	0.038	0.051	0.054	0.058	2.334	0.048	0.666	80	560	100	652	17224	17876	675	13323	13998	Error	Error	-4.723	652	17224	675	13323	107185	1174663	3.284	20.058	0	0	0
1	6	4	"A20"	"A20"	14870	45700	100	1326	1296	430	33	623	623	652	250	38	78	67	0	19366	15873	8440	53	1344	1344	1506	796	52	80	78	0	0.000	0.000	0.000	0.000	0.000	0.000	0.000	0.000	0.000	0.000	0.000	0.000	0.000	0.000	0.039	0.046	0.048	0.060	3.178	0.043	0.683	80	560	100	703	18022	18725	673	14529	15202	Error	Error	-4.680	703	18022	673	14529	103687	1269827	2.576	18.049	0	0	0
1	7	4	"A21"	"A21"	15170	45690	100	880	970	419	43	640	640	675	230	34	50	37	0	2518	8153	7364	90	1343	1343	1732	2155	124	46	45	0	0.000	0.000	0.000	0.000	0.000	0.000	0.000	0.000	0.000	0.000	0.000	0.000	0.000	0.000	0.204	0.048	0.064	0.117	5.328	0.048	0.570	80	560	100	240	1175	1415	330	6810	7140	Error	Error	-2.292	240	1175	330	6810	77608	652258	1.283	2.980	0	0	0
1	8	4	"A21"	"A21"	15470	45700	100	1204	1185	443	37	646	646	663	208	31	73	65	0	15800	13369	7124	53	1320	1320	1520	925	60	83	78	0	0.000	0.000	0.000	0.000	0.000	0.000	0.000	0.000	0.000	0.000	0.000	0.000	0.000	0.000	0.039	0.045	0.043	0.044	2.241	0.049	0.700	80	560	100	558	14480	15038	539	12049	12588	Error	Error	-4.698	558	14480	539	12049	94837	1069493	2.510	12.810	0	0	0
1	9	4	"A21"	"A21"	15770	45700	100	1259	1260	515	40	705	705	730	222	30	72	61	0	15025	12415	6358	51	1411	1411	1655	1263	76	80	77	0	0.000	0.000	0.000	0.000	0.000	0.000	0.000	0.000	0.000	0.000	0.000	0.000	0.000	0.000	0.041	0.050	0.050	0.051	2.684	0.051	0.599	80	560	100	554	13614	14168	555	11004	11559	Error	Error	-4.619	554	13614	555	11004	100797	993183	2.387	8.519	0	0	0
1	10	4	"A22"	"A22"	16070	45690	100	956	1101	473	42	761	761	773	213	27	48	35	0	6519	8196	6850	83	1468	1468	1683	1581	93	53	52	0	0.000	0.000	0.000	0.000	0.000	0.000	0.000	0.000	0.000	0.000	0.000	0.000	0.000	0.000	0.039	0.051	0.061	0.135	8.255	0.051	0.575	80	560	100	195	5051	5246	340	6728	7068	Error	Error	-4.695	195	5051	340	6728	88066	655676	1.540	4.120	0	0	0
1	11	4	"A22"	"A22"	16370	45700	100	1340	1320	458	34	816	816	837	237	28	67	57	0	15627	12294	7033	57	1503	1503	1657	931	56	78	71	0	0.000	0.000	0.000	0.000	0.000	0.000	0.000	0.000	0.000	0.000	0.000	0.000	0.000	0.000	0.037	0.047	0.050	0.060	2.840	0.048	0.590	80	560	100	524	14124	14648	504	10791	11295	Error	Error	-4.752	524	14124	504	10791	105620	983492	2.038	11.425	0	0	0
1	12	4	"A22"	"A22"	16670	45700	100	1513	1440	440	30	925	925	936	241	25	70	57	0	14197	11562	6165	53	1618	1618	1730	599	34	80	77	0	0.000	0.000	0.000	0.000	0.000	0.000	0.000	0.000	0.000	0.000	0.000	0.000	0.000	0.000	0.047	0.052	0.056	0.055	2.461	0.052	0.575	80	560	100	588	12579	13167	515	9944	10459	Error	Error	-4.419	588	12579	515	9944	115222	924936	2.091	16.414	0	0	0
1	13	4	"A23"	"A23"	16970	45690	100	1278	1336	367	27	1041	1041	1069	261	24	46	30	0	5280	7728	5800	75	1698	1698	1751	480	27	70	60	0	0.000	0.000	0.000	0.000	0.000	0.000	0.000	0.000	0.000	0.000	0.000	0.000	0.000	0.000	0.066	0.049	0.067	0.124	5.610	0.049	0.413	80	560	100	237	3582	3819	295	6030	6325	Error	Error	-3.918	237	3582	295	6030	106854	618261	1.023	12.452	0	0	0
1	14	4	"A23"	"A23"	17260	45700	100	1732	1666	337	20	1163	1163	1189	247	20	73	57	0	12437	10976	4556	41	1849	1849	1928	461	23	95	93	0	0.000	0.000	0.000	0.000	0.000	0.000	0.000	0.000	0.000	0.000	0.000	0.000	0.000	0.000	0.054	0.055	0.060	0.058	3.332	0.048	0.385	80	560	100	569	10588	11157	503	9127	9630	Error	Error	-4.218	569	10588	503	9127	133301	878063	1.931	19.627	0	0	0
1	15	4	"A23"	"A23"	17560	45700	100	1609	1634	392	23	1227	1227	1332	1903	142	0	0	0	11671	9940	5086	51	1868	1868	1962	589	30	85	78	0	0.000	0.000	0.000	0.000	0.000	0.000	0.000	0.000	0.000	0.000	0.000	0.000	0.000	0.000	0.039	0.050	0.053	0.060	2.988	0.151	0.033	80	560	100	382	9803	10185	407	8072	8479	Error	Error	-4.682	382	9803	407	8072	130707	795230	0.159	13.545	0	0	0
1	16	4	"A24"	"A24"	17870	45680	100	1523	1555	381	24	1336	1336	1459	1326	90	1	0	0	4090	4828	3032	62	2011	2011	2197	1902	86	51	35	0	0.000	0.000	0.000	0.000	0.000	0.000	0.000	0.000	0.000	0.000	0.000	0.000	0.000	0.000	0.090	0.078	0.109	0.175	5.026	0.405	0.563	80	560	100	187	2079	2266	219	2817	3036	Error	Error	-3.475	187	2079	219	2817	124422	386203	0.072	1.383	0	0	0
1	17	4	"A24"	"A24"	18160	45690	100	1707	1717	360	20	1392	1392	1451	1054	72	5	0	0	7605	7049	3799	53	2031	2031	2146	883	41	71	68	0	0.000	0.000	0.000	0.000	0.000	0.000	0.000	0.000	0.000	0.000	0.000	0.000	0.000	0.000	0.057	0.065	0.070	0.097	4.093	0.062	0.292	80	560	100	315	5574	5889	325	5018	5343	Error	Error	-4.145	315	5574	325	5018	137331	563890	0.252	5.553	0	0	0
1	18	4	"A24"	"A24"	18450	45700	100	1728	1745	403	23	1501	1501	1523	489	32	26	5	0	7651	6951	3761	54	2180	2180	2263	454	20	72	68	0	0.000	0.000	0.000	0.000	0.000	0.000	0.000	0.000	0.000	0.000	0.000	0.000	0.000	0.000	0.041	0.051	0.065	0.074	3.208	0.068	0.086	80	560	100	227	5471	5698	244	4771	5015	Error	Error	-4.591	227	5471	244	4771	139634	556056	0.454	10.326	0	0	0
1	1	5	"A25"	"A25"	13370	46000	100	1015	1089	406	37	822	822	841	227	26	43	26	0	2960	7158	6794	94	1531	1531	1705	1491	87	50	47	0	0.000	0.000	0.000	0.000	0.000	0.000	0.000	0.000	0.000	0.000	0.000	0.000	0.000	0.000	0.135	0.047	0.076	0.142	5.921	0.042	0.449	80	560	100	193	1429	1622	267	5627	5894	Error	Error	-2.888	193	1429	267	5627	87116	572632	1.093	3.657	0	0	0
1	2	5	"A25"	"A25"	13680	46000	100	1438	1470	397	27	855	855	870	229	26	80	65	0	13442	12570	7096	56	1511	1511	1611	583	36	85	82	0	0.000	0.000	0.000	0.000	0.000	0.000	0.000	0.000	0.000	0.000	0.000	0.000	0.000	0.000	0.049	0.056	0.060	0.073	3.352	0.043	0.485	80	560	100	583	11931	12514	615	11059	11674	Error	Error	-4.355	583	11931	615	11059	117611	1005583	2.620	18.798	0	0	0
1	3	5	"A25"	"A25"	13980	46000	100	1349	1260	408	32	658	658	689	246	35	76	62	0	14927	13252	7610	57	1372	1372	1424	396	27	92	85	0	0.000	0.000	0.000	0.000	0.000	0.000	0.000	0.000	0.000	0.000	0.000	0.000	0.000	0.000	0.051	0.051	0.050	0.063	3.103	0.046	0.645	80	560	100	691	13555	14246	602	11880	12482	Error	Error	-4.294	691	13555	602	11880	100804	1060182	2.321	29.869	0	0	0
1	4	5	"A26"	"A26"	14270	46000	100	992	1084	504	46	652	652	673	233	34	56	43	0	7381	10918	9165	83	1363	1363	1522	1462	96	60	57	0	0.000	0.000	0.000	0.000	0.000	0.000	0.000	0.000	0.000	0.000	0.000	0.000	0.000	0.000	0.056	0.045	0.053	0.081	4.082	0.044	0.627	80	560	100	340	6018	6358	432	9555	9987	Error	Error	-4.146	340	6018	432	9555	86701	873420	1.764	6.427	0	0	0
1	5	5	"A26"	"A26"	14580	46000	100	1246	1220	385	31	629	629	643	185	28	81	73	0	14048	13460	6488	48	1341	1341	1442	587	40	88	85	0	0.000	0.000	0.000	0.000	0.000	0.000	0.000	0.000	0.000	0.000	0.000	0.000	0.000	0.000	0.049	0.049	0.048	0.046	1.811	0.044	0.609	80	560	100	617	12707	13324	591	12119	12710	Error	Error	-4.364	617	12707	591	12119	97628	1076766	3.119	20.474	0	0	0
1	6	5	"A26"	"A26"	14880	46000	100	1132	1147	422	36	643	643	713	840	117	11	2	0	12388	11226	5319	47	1342	1342	1527	1261	82	86	85	0	0.000	0.000	0.000	0.000	0.000	0.000	0.000	0.000	0.000	0.000	0.000	0.000	0.000	0.000	0.044	0.051	0.047	0.051	2.916	0.046	0.497	80	560	100	489	11046	11535	504	9884	10388	Error	Error	-4.498	489	11046	504	9884	91780	898087	0.517	7.692	0	0	0
1	7	5	"A27"	"A27"	15170	46000	100	881	896	337	37	612	612	627	209	33	52	35	0	7318	8008	6512	81	1293	1293	1347	519	38	65	61	0	0.000	0.000	0.000	0.000	0.000	0.000	0.000	0.000	0.000	0.000	0.000	0.000	0.000	0.000	0.045	0.042	0.050	0.070	3.903	0.041	0.498	80	560	100	269	6025	6294	284	6715	6999	Error	Error	-4.485	269	6025	284	6715	71693	640616	1.287	12.834	0	0	0
1	8	5	"A27"	"A27"	15480	46000	100	1012	1086	639	58	607	607	649	427	65	48	11	0	9758	10865	6972	64	1318	1318	1444	747	51	78	78	0	0.000	0.000	0.000	0.000	0.000	0.000	0.000	0.000	0.000	0.000	0.000	0.000	0.000	0.000	0.048	0.050	0.050	0.061	3.598	0.052	0.204	80	560	100	405	8440	8845	479	9547	10026	Error	Error	-4.381	405	8440	479	9547	86884	869225	1.023	12.612	0	0	0
1	9	5	"A27"	"A27"	15780	46000	100	1083	1092	374	34	642	642	667	204	30	71	52	0	11448	11138	6751	60	1353	1353	1451	581	40	85	80	0	0.000	0.000	0.000	0.000	0.000	0.000	0.000	0.000	0.000	0.000	0.000	0.000	0.000	0.000	0.044	0.046	0.049	0.061	2.727	0.043	0.578	80	560	100	441	10095	10536	450	9785	10235	Error	Error	-4.517	441	10095	450	9785	87335	891011	2.083	16.673	0	0	0
1	10	5	"A28"	"A28"	16070	45990	100	905	1034	440	42	700	700	741	416	56	40	16	0	3368	10002	9335	93	1415	1415	1775	2071	116	48	45	0	0.000	0.000	0.000	0.000	0.000	0.000	0.000	0.000	0.000	0.000	0.000	0.000	0.000	0.000	0.105	0.039	0.050	0.111	6.368	0.038	0.170	80	560	100	205	1953	2158	334	8587	8921	Error	Error	-3.252	205	1953	334	8587	82685	800194	0.704	3.972	0	0	0
1	11	5	"A28"	"A28"	16380	46000	100	1473	1409	466	33	723	723	799	1027	128	22	0	0	21297	17689	8098	45	1402	1402	1552	734	47	95	88	0	0.000	0.000	0.000	0.000	0.000	0.000	0.000	0.000	0.000	0.000	0.000	0.000	0.000	0.000	0.038	0.042	0.044	0.042	1.736	0.040	0.333	80	560	100	750	19895	20645	686	16287	16973	Error	Error	-4.729	750	19895	686	16287	112748	1415089	0.594	21.985	0	0	0
1	12	5	"A28"	"A28"	16680	46000	100	1316	1259	410	32	793	793	824	248	30	67	50	0	16211	13212	6944	52	1479	1479	1615	749	46	82	80	0	0.000	0.000	0.000	0.000	0.000	0.000	0.000	0.000	0.000	0.000	0.000	0.000	0.000	0.000	0.036	0.040	0.043	0.040	2.221	0.042	0.552	80	560	100	523	14732	15255	466	11733	12199	Error	Error	-4.816	523	14732	466	11733	100711	1056983	1.754	15.483	0	0	0
1	13	5	"A29"	"A29"	16980	45990	100	1339	1352	400	29	958	958	975	231	23	65	45	0	8086	8320	5924	71	1637	1637	1690	446	26	71	62	0	0.000	0.000	0.000	0.000	0.000	0.000	0.000	0.000	0.000	0.000	0.000	0.000	0.000	0.000	0.059	0.059	0.067	0.105	3.750	0.054	0.510	80	560	100	381	6449	6830	394	6683	7077	Error	Error	-4.081	381	6449	394	6683	108122	665626	1.632	14.865	0	0	0
1	14	5	"A29"	"A29"	17280	46000	100	1371	1395	377	27	1046	1046	1056	246	23	57	33	0	8236	8481	4615	54	1730	1730	1786	405	22	86	81	0	0.000	0.000	0.000	0.000	0.000	0.000	0.000	0.000	0.000	0.000	0.000	0.000	0.000	0.000	0.050	0.052	0.064	0.069	3.839	0.051	0.378	80	560	100	325	6506	6831	349	6751	7100	Error	Error	-4.323	325	6506	349	6751	111630	678446	1.378	16.531	0	0	0
1	15	5	"A29"	"A29"	17580	46000	100	1657	1613	420	26	1195	1195	1215	266	21	58	40	0	11321	9944	5090	51	1833	1833	1954	1096	56	87	82	0	0.000	0.000	0.000	0.000	0.000	0.000	0.000	0.000	0.000	0.000	0.000	0.000	0.000	0.000	0.049	0.052	0.063	0.061	3.223	0.048	0.371	80	560	100	462	9488	9950	418	8111	8529	Error	Error	-4.360	462	9488	418	8111	129078	795512	1.496	7.290	0	0	0
1	16	5	"A30"	"A30"	17870	45990	100	1511	1553	430	27	1267	1267	1284	280	21	45	18	0	4760	6136	4709	76	1895	1895	1990	807	40	53	53	0	0.000	0.000	0.000	0.000	0.000	0.000	0.000	0.000	0.000	0.000	0.000	0.000	0.000	0.000	0.085	0.067	0.076	0.164	6.144	0.056	0.252	80	560	100	244	2865	3109	286	4241	4527	Error	Error	-3.554	244	2865	286	4241	124214	490848	0.961	5.138	0	0	0
1	17	5	"A30"	"A30"	18170	45990	100	1633	1611	353	21	1356	1356	1374	274	19	50	17	0	7155	6929	4269	61	2006	2006	2068	407	19	77	75	0	0.000	0.000	0.000	0.000	0.000	0.000	0.000	0.000	0.000	0.000	0.000	0.000	0.000	0.000	0.054	0.052	0.076	0.098	3.779	0.048	0.231	80	560	100	277	5149	5426	255	4923	5178	Error	Error	-4.216	277	5149	255	4923	128849	554293	0.865	11.943	0	0	0
1	18	5	"A30"	"A30"	18480	45990	100	1792	1816	424	23	1433	1433	1455	293	20	53	28	0	6532	7908	4785	60	2091	2091	2156	719	33	80	76	0	0.000	0.000	0.000	0.000	0.000	0.000	0.000	0.000	0.000	0.000	0.000	0.000	0.000	0.000	0.081	0.066	0.080	0.085	2.934	0.056	0.315	80	560	100	359	4441	4800	383	5817	6200	Error	Error	-3.629	359	4441	383	5817	145261	632669	1.232	8.000	0	0	0
1	1	6	"A31"	"A31"	13370	46300	100	1268	1417	964	68	845	845	868	226	26	57	48	0	4329	11405	10089	88	1564	1564	1783	2033	114	52	47	0	0.000	0.000	0.000	0.000	0.000	0.000	0.000	0.000	0.000	0.000	0.000	0.000	0.000	0.000	0.153	0.058	0.058	0.115	5.479	0.040	0.285	80	560	100	423	2765	3188	572	9841	10413	Error	Error	-2.709	423	2765	572	9841	113359	912385	2.429	4.733	0	0	0
1	2	6	"A31"	"A31"	13680	46300	100	1574	1570	514	32	846	846	875	234	26	80	71	0	19459	15729	8258	52	1520	1520	1632	616	37	85	82	0	0.000	0.000	0.000	0.000	0.000	0.000	0.000	0.000	0.000	0.000	0.000	0.000	0.000	0.000	0.041	0.051	0.049	0.059	2.205	0.047	0.678	80	560	100	728	17939	18667	724	14209	14933	Error	Error	-4.623	728	17939	724	14209	125565	1258332	2.970	22.885	0	0	0
1	3	6	"A31"	"A31"	13980	46300	100	1376	1324	431	32	695	695	722	231	31	78	67	0	20811	16539	8604	52	1408	1408	1505	495	32	87	85	0	0.000	0.000	0.000	0.000	0.000	0.000	0.000	0.000	0.000	0.000	0.000	0.000	0.000	0.000	0.035	0.042	0.045	0.055	3.225	0.039	0.667	80	560	100	681	19403	20084	629	15131	15760	Error	Error	-4.832	681	19403	629	15131	105912	1323112	2.606	30.372	0	0	0
1	4	6	"A32"	"A32"	14280	46300	100	1019	1135	457	40	641	641	659	190	28	68	48	0	11483	12595	8272	65	1333	1333	1367	261	19	95	88	0	0.000	0.000	0.000	0.000	0.000	0.000	0.000	0.000	0.000	0.000	0.000	0.000	0.000	0.000	0.037	0.044	0.044	0.046	2.792	0.042	0.602	80	560	100	378	10150	10528	494	11262	11756	Error	Error	-4.747	378	10150	494	11262	90793	1007588	2.505	43.019	0	0	0
1	5	6	"A32"	"A32"	14580	46300	100	1142	1152	430	37	630	630	650	180	27	73	61	0	15269	13323	8150	61	1330	1330	1492	807	54	86	80	0	0.000	0.000	0.000	0.000	0.000	0.000	0.000	0.000	0.000	0.000	0.000	0.000	0.000	0.000	0.037	0.044	0.046	0.044	2.363	0.042	0.641	80	560	100	512	13939	14451	522	11993	12515	Error	Error	-4.767	512	13939	522	11993	92127	1065852	2.789	14.660	0	0	0
1	6	6	"A32"	"A32"	14880	46300	100	1202	1185	386	32	599	599	610	214	35	78	62	0	17467	14452	7629	52	1311	1311	1502	930	61	90	82	0	0.000	0.000	0.000	0.000	0.000	0.000	0.000	0.000	0.000	0.000	0.000	0.000	0.000	0.000	0.037	0.045	0.047	0.051	2.646	0.042	0.606	80	560	100	603	16156	16759	586	13141	13727	Error	Error	-4.744	603	16156	586	13141	94799	1156165	2.687	13.925	0	0	0
1	7	6	"A33"	"A33"	15180	46300	100	761	845	430	50	588	588	622	202	32	47	25	0	6075	7479	5805	77	1281	1281	1308	229	17	83	77	0	0.000	0.000	0.000	0.000	0.000	0.000	0.000	0.000	0.000	0.000	0.000	0.000	0.000	0.000	0.036	0.041	0.047	0.075	5.337	0.044	0.358	80	560	100	173	4794	4967	257	6198	6455	Error	Error	-4.792	173	4794	257	6198	67585	598348	1.104	26.948	0	0	0
1	8	6	"A33"	"A33"	15470	46310	100	973	954	350	36	639	639	651	181	27	63	46	0	6149	8310	6348	76	1359	1359	1388	228	16	90	80	0	0.000	0.000	0.000	0.000	0.000	0.000	0.000	0.000	0.000	0.000	0.000	0.000	0.000	0.000	0.070	0.045	0.074	0.079	3.662	0.042	0.447	80	560	100	334	4790	5124	315	6951	7266	Error	Error	-3.842	334	4790	315	6951	76282	664831	1.674	30.360	0	0	0
1	9	6	"A33"	"A33"	15780	46310	100	902	936	293	31	642	642	899	2977	331	0	0	0	6047	8053	5393	66	1358	1358	1668	3414	204	60	36	0	0.000	0.000	0.000	0.000	0.000	0.000	0.000	0.000	0.000	0.000	0.000	0.000	0.000	0.000	0.055	0.044	0.050	0.050	2.320	0.593	0.417	80	560	100	260	4689	4949	294	6695	6989	Error	Error	-4.173	260	4689	294	6695	74846	644263	0.012	1.870	0	0	0
1	10	6	"A34"	"A34"	16080	46300	100	1023	1049	400	38	666	666	703	256	36	53	32	0	9666	10285	7297	70	1341	1341	1383	395	28	85	75	0	0.000	0.000	0.000	0.000	0.000	0.000	0.000	0.000	0.000	0.000	0.000	0.000	0.000	0.000	0.043	0.043	0.047	0.058	4.507	0.044	0.412	80	560	100	357	8325	8682	383	8944	9327	Error	Error	-4.543	357	8325	383	8944	83908	822763	1.352	22.537	0	0	0
1	11	6	"A34"	"A34"	16380	46300	100	1097	1151	421	36	692	692	699	187	26	68	51	0	8977	10467	7094	67	1376	1376	1435	325	22	90	82	0	0.000	0.000	0.000	0.000	0.000	0.000	0.000	0.000	0.000	0.000	0.000	0.000	0.000	0.000	0.053	0.050	0.053	0.059	2.088	0.048	0.562	80	560	100	405	7601	8006	459	9091	9550	Error	Error	-4.230	405	7601	459	9091	92061	837353	2.417	27.791	0	0	0
1	12	6	"A34"	"A34"	16680	46300	100	1152	1183	386	32	748	748	778	270	34	65	37	0	10871	10910	6760	61	1418	1418	1516	544	35	83	80	0	0.000	0.000	0.000	0.000	0.000	0.000	0.000	0.000	0.000	0.000	0.000	0.000	0.000	0.000	0.043	0.046	0.045	0.052	3.206	0.044	0.398	80	560	100	404	9453	9857	435	9492	9927	Error	Error	-4.548	404	9453	435	9492	94649	872801	1.500	17.268	0	0	0
1	13	6	"A35"	"A35"	16980	46290	100	1153	1216	463	38	871	871	883	243	27	52	42	0	8175	8460	6653	78	1528	1528	1638	928	56	57	55	0	0.000	0.000	0.000	0.000	0.000	0.000	0.000	0.000	0.000	0.000	0.000	0.000	0.000	0.000	0.042	0.050	0.065	0.097	3.991	0.052	0.526	80	560	100	282	6647	6929	345	6932	7277	Error	Error	-4.559	282	6647	345	6932	97272	676770	1.370	7.351	0	0	0
1	14	6	"A35"	"A35"	17290	46300	100	1368	1362	351	25	1012	1012	1022	269	26	58	26	0	10264	9822	4463	45	1666	1666	1756	595	33	92	85	0	0.000	0.000	0.000	0.000	0.000	0.000	0.000	0.000	0.000	0.000	0.000	0.000	0.000	0.000	0.041	0.043	0.050	0.055	4.348	0.042	0.349	80	560	100	356	8598	8954	350	8156	8506	Error	Error	-4.594	356	8598	350	8156	108942	785747	1.264	13.556	0	0	0
1	15	6	"A35"	"A35"	17580	46300	100	1533	1535	299	19	1128	1128	1159	389	33	51	12	0	9465	9272	3502	37	1788	1788	1934	765	39	95	93	0	0.000	0.000	0.000	0.000	0.000	0.000	0.000	0.000	0.000	0.000	0.000	0.000	0.000	0.000	0.053	0.054	0.055	0.057	2.765	0.049	0.127	80	560	100	405	7677	8082	407	7484	7891	Error	Error	-4.245	405	7677	407	7484	122774	741769	0.967	9.592	0	0	0
1	16	6	"A36"	"A36"	17880	46290	100	1358	1460	398	27	1179	1179	1197	258	21	42	23	0	6316	6993	5123	73	1843	1843	1869	315	16	66	56	0	0.000	0.000	0.000	0.000	0.000	0.000	0.000	0.000	0.000	0.000	0.000	0.000	0.000	0.000	0.040	0.055	0.077	0.106	4.399	0.058	0.383	80	560	100	179	4473	4652	281	5150	5431	Error	Error	-4.643	179	4473	281	5150	116818	559444	1.019	16.267	0	0	0
1	17	6	"A36"	"A36"	18180	46300	100	1605	1646	372	22	1252	1252	1265	258	20	62	33	0	7882	8417	4007	47	1896	1896	1964	383	19	95	92	0	0.000	0.000	0.000	0.000	0.000	0.000	0.000	0.000	0.000	0.000	0.000	0.000	0.000	0.000	0.059	0.060	0.063	0.071	2.774	0.063	0.321	80	560	100	353	5986	6339	394	6521	6915	Error	Error	-4.084	353	5986	394	6521	131660	673356	1.477	16.849	0	0	0
1	18	6	"A36"	"A36"	18480	46300	100	1611	1619	365	22	1376	1376	1479	1414	95	0	0	0	6927	7403	3631	49	2053	2053	2198	1525	69	81	62	0	0.000	0.000	0.000	0.000	0.000	0.000	0.000	0.000	0.000	0.000	0.000	0.000	0.000	0.000	0.048	0.045	0.064	0.058	2.503	0.376	0.328	80	560	100	235	4874	5109	243	5350	5593	Error	Error	-4.374	235	4874	243	5350	129510	592219	0.099	3.413	0	0	0
1	1	7	"A37"	"A37"	13380	46610	100	1219	1306	522	39	820	820	837	243	29	62	46	0	7913	7603	5476	72	1531	1531	1701	1100	64	66	65	0	0.000	0.000	0.000	0.000	0.000	0.000	0.000	0.000	0.000	0.000	0.000	0.000	0.000	0.000	0.063	0.080	0.091	0.126	3.251	0.052	0.444	80	560	100	399	6382	6781	486	6072	6558	Error	Error	-4.000	399	6382	486	6072	104463	608264	1.930	5.365	0	0	0
1	2	7	"A37"	"A37"	13680	46600	100	1389	1341	402	29	789	789	797	214	26	77	63	0	10745	10805	6332	58	1506	1506	1748	1318	75	82	80	0	0.000	0.000	0.000	0.000	0.000	0.000	0.000	0.000	0.000	0.000	0.000	0.000	0.000	0.000	0.065	0.059	0.067	0.073	2.479	0.044	0.535	80	560	100	600	9239	9839	552	9299	9851	Error	Error	-3.945	600	9239	552	9299	107254	864364	2.542	6.872	0	0	0
1	3	7	"A37"	"A37"	13980	46600	100	1371	1353	385	28	705	705	726	225	30	88	71	0	10979	11011	4333	39	1477	1477	1979	1981	100	96	88	0	0.000	0.000	0.000	0.000	0.000	0.000	0.000	0.000	0.000	0.000	0.000	0.000	0.000	0.000	0.070	0.068	0.069	0.069	1.736	0.060	0.538	80	560	100	666	9502	10168	648	9534	10182	Error	Error	-3.835	666	9502	648	9534	108259	880887	2.787	4.559	0	0	0
1	4	7	"A38"	"A38"	14280	46600	100	1323	1241	464	37	633	633	660	203	30	73	63	0	20497	15321	10709	69	1398	1398	1485	752	50	75	67	0	0.000	0.000	0.000	0.000	0.000	0.000	0.000	0.000	0.000	0.000	0.000	0.000	0.000	0.000	0.036	0.044	0.048	0.072	3.483	0.040	0.695	80	560	100	690	19099	19789	608	13923	14531	Error	Error	-4.791	690	19099	608	13923	99274	1225647	2.862	18.399	0	0	0
1	5	7	"A38"	"A38"	14580	46600	100	1198	1168	440	37	599	599	626	206	32	75	62	0	19936	15540	9034	58	1290	1290	1529	1257	82	80	80	0	0.000	0.000	0.000	0.000	0.000	0.000	0.000	0.000	0.000	0.000	0.000	0.000	0.000	0.000	0.032	0.040	0.036	0.047	2.752	0.038	0.677	80	560	100	599	18646	19245	569	14250	14819	Error	Error	-4.960	599	18646	569	14250	93416	1243217	2.631	11.146	0	0	0
1	6	7	"A38"	"A38"	14890	46600	100	1326	1280	458	35	591	591	606	190	31	85	78	0	19225	16350	7679	46	1308	1308	1499	1006	67	86	85	0	0.000	0.000	0.000	0.000	0.000	0.000	0.000	0.000	0.000	0.000	0.000	0.000	0.000	0.000	0.041	0.046	0.048	0.050	1.973	0.044	0.719	80	560	100	735	17917	18652	689	15042	15731	Error	Error	-4.607	735	17917	689	15042	102390	1307976	3.547	14.762	0	0	0
1	7	7	"A39"	"A39"	15170	46600	100	781	865	438	50	598	598	625	206	32	41	25	0	5246	6320	5541	87	1314	1314	1400	567	40	60	57	0	0.000	0.000	0.000	0.000	0.000	0.000	0.000	0.000	0.000	0.000	0.000	0.000	0.000	0.000	0.047	0.053	0.063	0.113	7.200	0.045	0.376	80	560	100	183	3932	4115	267	5006	5273	Error	Error	-4.425	183	3932	267	5006	69196	505602	1.165	8.677	0	0	0
1	8	7	"A39"	"A39"	15480	46610	100	1031	1087	385	35	617	617	638	255	39	66	41	0	10243	11417	6306	55	1331	1331	1387	312	22	100	100	0	0.000	0.000	0.000	0.000	0.000	0.000	0.000	0.000	0.000	0.000	0.000	0.000	0.000	0.000	0.046	0.047	0.046	0.045	2.312	0.044	0.472	80	560	100	414	8912	9326	470	10086	10556	Error	Error	-4.428	414	8912	470	10086	86959	913373	1.761	32.147	0	0	0
1	9	7	"A39"	"A39"	15780	46600	100	920	982	380	38	608	608	632	223	35	58	40	0	8053	9706	6661	68	1289	1289	1355	338	24	92	85	0	0.000	0.000	0.000	0.000	0.000	0.000	0.000	0.000	0.000	0.000	0.000	0.000	0.000	0.000	0.046	0.044	0.049	0.054	2.360	0.043	0.487	80	560	100	312	6764	7076	374	8417	8791	Error	Error	-4.438	312	6764	374	8417	78523	776440	1.570	24.707	0	0	0
1	10	7	"A40"	"A40"	16080	46600	100	800	831	365	43	627	627	658	220	33	43	23	0	5525	7428	6592	88	1275	1275	1329	462	34	65	60	0	0.000	0.000	0.000	0.000	0.000	0.000	0.000	0.000	0.000	0.000	0.000	0.000	0.000	0.000	0.041	0.033	0.051	0.104	6.468	0.041	0.501	80	560	100	173	4250	4423	204	6153	6357	Error	Error	-4.619	173	4250	204	6153	66485	594221	0.786	13.201	0	0	0
1	11	7	"A40"	"A40"	16380	46600	100	898	986	379	38	662	662	685	226	32	51	31	0	7127	9277	6520	70	1326	1326	1409	462	32	88	81	0	0.000	0.000	0.000	0.000	0.000	0.000	0.000	0.000	0.000	0.000	0.000	0.000	0.000	0.000	0.041	0.041	0.050	0.054	3.207	0.041	0.365	80	560	100	236	5801	6037	324	7951	8275	Error	Error	-4.619	236	5801	324	7951	78864	742140	1.332	17.030	0	0	0
1	12	7	"A40"	"A40"	16680	46600	100	924	1000	346	34	697	697	739	361	48	33	16	0	6449	9171	7217	78	1351	1351	1409	337	23	88	80	0	0.000	0.000	0.000	0.000	0.000	0.000	0.000	0.000	0.000	0.000	0.000	0.000	0.000	0.000	0.045	0.039	0.045	0.054	3.879	0.035	0.390	80	560	100	227	5098	5325	303	7820	8123	Error	Error	-4.489	227	5098	303	7820	79964	733640	0.723	23.033	0	0	0
1	13	7	"A41"	"A41"	16980	46590	100	921	1074	425	39	788	788	873	1451	166	0	0	0	2897	7996	7615	95	1445	1445	1641	1384	84	52	45	0	0.000	0.000	0.000	0.000	0.000	0.000	0.000	0.000	0.000	0.000	0.000	0.000	0.000	0.000	0.092	0.044	0.058	0.133	6.127	0.083	0.050	80	560	100	133	1452	1585	286	6551	6837	Error	Error	-3.449	133	1452	286	6551	85930	639654	0.139	4.592	0	0	0
1	14	7	"A41"	"A41"	17280	46600	100	1387	1667	2333	139	900	900	921	234	25	70	50	0	10744	10367	5709	55	1540	1540	1720	858	49	93	86	0	0.000	0.000	0.000	0.000	0.000	0.000	0.000	0.000	0.000	0.000	0.000	0.000	0.000	0.000	0.053	0.087	0.060	0.065	2.006	0.136	0.266	80	560	100	487	9204	9691	767	8827	9594	Error	Error	-4.240	487	9204	767	8827	133325	829344	3.188	10.078	0	0	0
1	15	7	"A41"	"A41"	17580	46600	100	1553	1593	368	23	1034	1034	1049	248	23	78	52	0	13484	11765	5321	45	1668	1668	1847	873	47	90	86	0	0.000	0.000	0.000	0.000	0.000	0.000	0.000	0.000	0.000	0.000	0.000	0.000	0.000	0.000	0.044	0.055	0.054	0.064	3.000	0.051	0.452	80	560	100	519	11816	12335	559	10097	10656	Error	Error	-4.509	519	11816	559	10097	127418	941162	2.194	11.361	0	0	0
1	16	7	"A42"	"A42"	17880	46590	100	1245	1323	370	27	1138	1138	1137	257	22	33	18	0	4622	5485	4154	75	1769	1769	1782	290	16	66	61	0	0.000	0.000	0.000	0.000	0.000	0.000	0.000	0.000	0.000	0.000	0.000	0.000	0.000	0.000	0.038	0.050	0.068	0.118	7.070	0.273	0.369	80	560	100	107	2853	2960	185	3716	3901	Error	Error	-4.737	107	2853	185	3716	105841	438770	0.724	12.769	0	0	0
1	17	7	"A42"	"A42"	18180	46600	100	1532	1533	347	22	1183	1183	1204	264	21	52	31	0	8422	9633	5048	52	1834	1834	1854	207	11	95	95	0	0.000	0.000	0.000	0.000	0.000	0.000	0.000	0.000	0.000	0.000	0.000	0.000	0.000	0.000	0.053	0.045	0.052	0.051	3.980	0.037	0.242	80	560	100	349	6588	6937	350	7799	8149	Error	Error	-4.239	349	6588	350	7799	122621	770675	1.246	37.580	0	0	0
1	18	7	"A42"	"A42"	18480	46600	100	1462	1525	390	25	1309	1309	1349	553	40	17	3	0	4702	5808	3710	63	1958	1958	1982	475	23	90	75	0	0.000	0.000	0.000	0.000	0.000	0.000	0.000	0.000	0.000	0.000	0.000	0.000	0.000	0.000	0.056	0.056	0.081	0.090	3.575	0.113	0.139	80	560	100	153	2744	2897	216	3850	4066	Error	Error	-4.165	153	2744	216	3850	121970	464613	0.318	8.055	0	0	0
1	1	8	"A43"	"A43"	13380	46900	100	1246	1249	532	42	726	726	740	224	30	65	53	0	20568	14140	11318	80	1415	1415	1601	1907	119	61	55	0	0.000	0.000	0.000	0.000	0.000	0.000	0.000	0.000	0.000	0.000	0.000	0.000	0.000	0.000	0.027	0.041	0.047	0.081	4.816	0.040	0.750	80	560	100	520	19153	19673	523	12725	13248	Error	Error	-5.203	520	19153	523	12725	99901	1131191	2.272	6.575	0	0	0
1	2	8	"A43"	"A43"	13670	46910	100	1441	1444	467	32	711	711	724	253	34	85	66	0	20309	17192	7369	42	1373	1373	1499	862	57	93	90	0	0.000	0.000	0.000	0.000	0.000	0.000	0.000	0.000	0.000	0.000	0.000	0.000	0.000	0.000	0.039	0.046	0.044	0.046	2.015	0.044	0.646	80	560	100	730	18936	19666	733	15819	16552	Error	Error	-4.697	730	18936	733	15819	115551	1375327	2.846	18.205	0	0	0
1	3	8	"A43"	"A43"	13980	46910	100	1452	1433	444	30	661	661	701	324	46	83	60	0	20822	19414	7407	38	1354	1354	1532	1013	66	95	88	0	0.000	0.000	0.000	0.000	0.000	0.000	0.000	0.000	0.000	0.000	0.000	0.000	0.000	0.000	0.041	0.043	0.043	0.041	1.526	0.043	0.715	80	560	100	791	19468	20259	772	18060	18832	Error	Error	-4.621	791	19468	772	18060	114672	1553145	2.259	17.653	0	0	0
1	4	8	"A44"	"A44"	14280	46890	100	1074	1049	436	41	637	637	672	246	36	55	46	0	15412	11218	8388	74	1352	1352	1491	936	62	62	61	0	0.000	0.000	0.000	0.000	0.000	0.000	0.000	0.000	0.000	0.000	0.000	0.000	0.000	0.000	0.031	0.042	0.047	0.072	4.183	0.042	0.522	80	560	100	437	14060	14497	412	9866	10278	Error	Error	-5.008	437	14060	412	9866	83909	897455	1.533	10.392	0	0	0
1	5	8	"A44"	"A44"	14590	46900	100	1241	1376	1292	93	585	585	598	183	30	85	77	0	16463	14837	6393	43	1251	1251	1419	813	57	92	88	0	0.000	0.000	0.000	0.000	0.000	0.000	0.000	0.000	0.000	0.000	0.000	0.000	0.000	0.000	0.043	0.058	0.043	0.048	1.871	0.054	0.240	80	560	100	656	15212	15868	791	13586	14377	Error	Error	-4.535	656	15212	791	13586	110095	1186994	4.251	16.504	0	0	0
1	6	8	"A44"	"A44"	14890	46900	100	1226	1180	368	31	592	592	627	317	50	78	50	0	13357	12136	6159	50	1320	1320	1469	818	55	92	86	0	0.000	0.000	0.000	0.000	0.000	0.000	0.000	0.000	0.000	0.000	0.000	0.000	0.000	0.000	0.053	0.054	0.058	0.062	2.057	0.049	0.525	80	560	100	634	12037	12671	588	10816	11404	Error	Error	-4.247	634	12037	588	10816	94391	970863	1.744	13.040	0	0	0
1	7	8	"A45"	"A45"	15180	46890	100	820	923	494	53	599	599	622	237	38	48	31	0	4063	7871	6874	87	1291	1291	1479	1109	74	55	50	0	0.000	0.000	0.000	0.000	0.000	0.000	0.000	0.000	0.000	0.000	0.000	0.000	0.000	0.000	0.080	0.049	0.066	0.132	5.812	0.047	0.415	80	560	100	221	2772	2993	324	6580	6904	Error	Error	-3.649	221	2772	324	6580	73808	629658	1.270	5.764	0	0	0
1	8	8	"A45"	"A45"	15490	46900	100	1058	1118	473	42	615	615	646	290	44	66	36	0	11836	11651	6247	53	1302	1302	1419	557	39	91	83	0	0.000	0.000	0.000	0.000	0.000	0.000	0.000	0.000	0.000	0.000	0.000	0.000	0.000	0.000	0.042	0.049	0.047	0.050	2.491	0.044	0.433	80	560	100	443	10534	10977	503	10349	10852	Error	Error	-4.572	443	10534	503	10349	89475	932112	1.628	18.370	0	0	0
1	9	8	"A45"	"A45"	15790	46900	100	1000	1039	384	36	604	604	625	251	40	67	37	0	10326	10528	5828	55	1298	1298	1394	544	39	95	85	0	0.000	0.000	0.000	0.000	0.000	0.000	0.000	0.000	0.000	0.000	0.000	0.000	0.000	0.000	0.044	0.047	0.046	0.052	2.462	0.045	0.502	80	560	100	396	9028	9424	435	9230	9665	Error	Error	-4.511	396	9028	435	9230	83098	842232	1.649	16.790	0	0	0
1	10	8	"A47"	"A47"	16080	46900	100	985	1061	488	45	591	591	614	205	33	62	50	0	11983	10411	7602	73	1224	1224	1312	661	50	72	62	0	0.000	0.000	0.000	0.000	0.000	0.000	0.000	0.000	0.000	0.000	0.000	0.000	0.000	0.000	0.037	0.051	0.058	0.081	3.479	0.042	0.504	80	560	100	394	10759	11153	470	9187	9657	Error	Error	-4.771	394	10759	470	9187	84876	832840	2.180	13.766	0	0	0
1	11	8	"A47"	"A47"	16380	46900	100	1077	1066	351	32	632	632	659	232	35	71	47	0	12794	11001	6066	55	1291	1291	1472	867	58	80	78	0	0.000	0.000	0.000	0.000	0.000	0.000	0.000	0.000	0.000	0.000	0.000	0.000	0.000	0.000	0.039	0.045	0.048	0.053	3.005	0.042	0.549	80	560	100	445	11503	11948	434	9710	10144	Error	Error	-4.692	445	11503	434	9710	85252	880095	1.754	10.991	0	0	0
1	12	8	"A47"	"A47"	16690	46900	100	1289	1250	396	31	693	693	739	505	68	56	8	0	14663	13021	6291	48	1336	1336	1413	458	32	92	83	0	0.000	0.000	0.000	0.000	0.000	0.000	0.000	0.000	0.000	0.000	0.000	0.000	0.000	0.000	0.045	0.048	0.050	0.052	2.194	0.045	0.597	80	560	100	596	13327	13923	557	11685	12242	Error	Error	-4.483	596	13327	557	11685	99981	1041690	1.012	25.345	0	0	0
1	13	8	"A48"	"A48"	16990	46890	100	1023	1045	404	38	776	776	805	275	34	46	13	0	4944	6812	6064	89	1403	1403	1751	1646	94	53	52	0	0.000	0.000	0.000	0.000	0.000	0.000	0.000	0.000	0.000	0.000	0.000	0.000	0.000	0.000	0.070	0.050	0.065	0.115	4.404	0.044	0.397	80	560	100	247	3541	3788	269	5409	5678	Error	Error	-3.842	247	3541	269	5409	83599	544962	0.873	3.075	0	0	0
1	14	8	"A48"	"A48"	17290	46900	100	1295	1289	372	28	907	907	944	336	35	52	17	0	8634	9362	5529	59	1552	1552	1875	1822	97	78	78	0	0.000	0.000	0.000	0.000	0.000	0.000	0.000	0.000	0.000	0.000	0.000	0.000	0.000	0.000	0.055	0.049	0.057	0.058	3.577	0.046	0.495	80	560	100	388	7082	7470	382	7810	8192	Error	Error	-4.190	388	7082	382	7810	103108	748969	1.027	4.109	0	0	0
1	15	8	"A48"	"A48"	17600	46900	100	1379	1404	340	24	1012	1012	1045	364	34	50	13	0	8137	8362	4301	51	1612	1612	1828	1321	72	85	83	0	0.000	0.000	0.000	0.000	0.000	0.000	0.000	0.000	0.000	0.000	0.000	0.000	0.000	0.000	0.056	0.058	0.060	0.074	3.545	0.052	0.494	80	560	100	367	6525	6892	392	6750	7142	Error	Error	-4.152	367	6525	392	6750	112294	668997	0.986	4.946	0	0	0
1	16	8	"A49"	"A49"	17880	46880	100	1206	1308	605	46	1066	1066	1084	242	22	45	27	0	5864	6891	5594	81	1673	1673	1737	526	30	61	60	0	0.000	0.000	0.000	0.000	0.000	0.000	0.000	0.000	0.000	0.000	0.000	0.000	0.000	0.000	0.033	0.046	0.075	0.163	6.031	0.056	0.289	80	560	100	140	4191	4331	242	5218	5460	Error	Error	-4.904	140	4191	242	5218	104662	551306	0.926	9.798	0	0	0
1	17	8	"A49"	"A49"	18190	46890	100	1522	1494	397	26	1198	1198	1219	287	23	52	32	0	7484	8932	5927	66	1772	1772	1809	318	17	85	81	0	0.000	0.000	0.000	0.000	0.000	0.000	0.000	0.000	0.000	0.000	0.000	0.000	0.000	0.000	0.057	0.041	0.056	0.087	3.942	0.047	0.378	80	560	100	324	5712	6036	296	7160	7456	Error	Error	-4.140	324	5712	296	7160	119496	714592	0.958	22.399	0	0	0
1	18	8	"A49"	"A49"	18490	46890	100	1761	1791	383	21	1328	1328	1354	260	19	68	42	0	6185	6878	3817	55	1842	1842	1886	316	16	88	85	0	0.000	0.000	0.000	0.000	0.000	0.000	0.000	0.000	0.000	0.000	0.000	0.000	0.000	0.000	0.100	0.092	0.093	0.103	2.858	0.072	0.338	80	560	100	433	4343	4776	463	5036	5499	Error	Error	-3.326	433	4343	463	5036	143283	550204	1.681	15.797	0	0	0
1	1	9	"A50"	"A50"	13380	47190	100	916	978	365	37	675	675	708	656	92	17	0	0	4871	5399	4261	78	1322	1322	1385	562	40	57	52	0	0.000	0.000	0.000	0.000	0.000	0.000	0.000	0.000	0.000	0.000	0.000	0.000	0.000	0.000	0.068	0.074	0.090	0.146	4.003	0.069	0.349	80	560	100	241	3549	3790	303	4077	4380	Error	Error	-3.880	241	3549	303	4077	78264	431941	0.412	7.142	0	0	0
1	2	9	"A50"	"A50"	13690	47200	100	886	998	363	36	667	667	693	212	30	51	37	0	6995	7190	4105	57	1308	1308	1339	208	15	88	86	0	0.000	0.000	0.000	0.000	0.000	0.000	0.000	0.000	0.000	0.000	0.000	0.000	0.000	0.000	0.039	0.056	0.056	0.064	3.776	0.058	0.459	80	560	100	219	5687	5906	331	5882	6213	Error	Error	-4.699	219	5687	331	5882	79859	575172	1.439	28.130	0	0	0
1	3	9	"A50"	"A50"	13980	47200	100	975	1018	319	31	667	667	806	1826	226	0	0	0	7874	7755	4112	53	1347	1347	1517	1992	131	81	70	0	0.000	0.000	0.000	0.000	0.000	0.000	0.000	0.000	0.000	0.000	0.000	0.000	0.000	0.000	0.047	0.055	0.054	0.056	3.782	0.062	0.077	80	560	100	308	6527	6835	351	6408	6759	Error	Error	-4.405	308	6527	351	6408	81438	620372	0.116	3.132	0	0	0
1	4	9	"A51"	"A51"	14280	47190	100	899	938	351	37	622	622	637	188	29	53	43	0	3378	8223	7098	86	1289	1289	1389	651	46	63	56	0	0.000	0.000	0.000	0.000	0.000	0.000	0.000	0.000	0.000	0.000	0.000	0.000	0.000	0.000	0.133	0.046	0.056	0.095	3.991	0.044	0.570	80	560	100	277	2089	2366	316	6934	7250	Error	Error	-2.915	277	2089	316	6934	75044	657846	1.601	10.498	0	0	0
1	5	9	"A51"	"A51"	14580	47200	100	1098	1060	332	31	597	597	629	243	38	70	53	0	13465	11604	5592	48	1271	1271	1514	965	63	90	87	0	0.000	0.000	0.000	0.000	0.000	0.000	0.000	0.000	0.000	0.000	0.000	0.000	0.000	0.000	0.041	0.045	0.045	0.046	2.412	0.041	0.517	80	560	100	501	12194	12695	463	10333	10796	Error	Error	-4.605	501	12194	463	10333	84798	928288	1.774	10.456	0	0	0
1	6	9	"A51"	"A51"	14890	47200	100	1046	1046	389	37	608	608	719	1621	225	1	0	0	11702	10395	5047	48	1281	1281	1545	1687	109	90	76	0	0.000	0.000	0.000	0.000	0.000	0.000	0.000	0.000	0.000	0.000	0.000	0.000	0.000	0.000	0.042	0.048	0.051	0.049	1.667	0.051	0.598	80	560	100	438	10421	10859	438	9114	9552	Error	Error	-4.572	438	10421	438	9114	83710	831586	0.202	5.246	0	0	0
1	7	9	"A52"	"A52"	15190	47190	100	867	964	400	41	612	612	646	306	47	47	31	0	4949	6876	5424	78	1281	1281	1415	865	61	63	56	0	0.000	0.000	0.000	0.000	0.000	0.000	0.000	0.000	0.000	0.000	0.000	0.000	0.000	0.000	0.070	0.063	0.074	0.122	4.349	0.059	0.494	80	560	100	255	3668	3923	352	5595	5947	Error	Error	-3.846	255	3668	352	5595	77096	550049	1.039	6.313	0	0	0
1	8	9	"A52"	"A52"	15500	47190	100	986	1032	485	46	591	591	625	234	37	70	45	0	7530	7005	4041	57	1331	1331	1468	729	49	75	71	0	0.000	0.000	0.000	0.000	0.000	0.000	0.000	0.000	0.000	0.000	0.000	0.000	0.000	0.000	0.064	0.078	0.074	0.087	3.261	0.067	0.410	80	560	100	395	6199	6594	441	5674	6115	Error	Error	-3.972	395	6199	441	5674	82594	560388	1.739	7.595	0	0	0
1	9	9	"A52"	"A52"	15800	47200	100	1031	1064	345	32	595	595	630	297	47	66	38	0	7522	7999	4067	50	1301	1301	1412	591	41	95	88	0	0.000	0.000	0.000	0.000	0.000	0.000	0.000	0.000	0.000	0.000	0.000	0.000	0.000	0.000	0.070	0.070	0.078	0.073	2.181	0.065	0.388	80	560	100	436	6221	6657	469	6698	7167	Error	Error	-3.835	436	6221	469	6698	85122	639891	1.461	11.146	0	0	0
1	10	9	"A53"	"A53"	16090	47200	100	978	1002	445	44	603	603	644	296	45	57	33	0	10217	9292	7166	77	1212	1212	1342	1158	86	63	60	0	0.000	0.000	0.000	0.000	0.000	0.000	0.000	0.000	0.000	0.000	0.000	0.000	0.000	0.000	0.042	0.049	0.059	0.100	4.763	0.046	0.427	80	560	100	375	9005	9380	399	8080	8479	Error	Error	-4.586	375	9005	399	8080	80188	743333	1.209	6.865	0	0	0
1	11	9	"A53"	"A53"	16400	47200	100	1120	1101	390	35	632	632	666	280	42	63	48	0	12006	10422	5795	55	1295	1295	1374	452	32	87	80	0	0.000	0.000	0.000	0.000	0.000	0.000	0.000	0.000	0.000	0.000	0.000	0.000	0.000	0.000	0.046	0.051	0.055	0.060	3.152	0.051	0.623	80	560	100	488	10711	11199	469	9127	9596	Error	Error	-4.456	488	10711	469	9127	88107	833759	1.554	20.018	0	0	0
1	12	9	"A53"	"A53"	16700	47200	100	1260	1233	379	30	712	712	739	255	34	75	55	0	12670	10558	5408	51	1390	1390	1420	274	19	90	83	0	0.000	0.000	0.000	0.000	0.000	0.000	0.000	0.000	0.000	0.000	0.000	0.000	0.000	0.000	0.049	0.057	0.055	0.060	2.031	0.054	0.489	80	560	100	548	11280	11828	521	9168	9689	Error	Error	-4.363	548	11280	521	9168	98604	844657	1.937	33.350	0	0	0
1	13	9	"A54"	"A54"	16990	47190	100	961	1013	338	33	770	770	810	356	43	32	8	0	4271	6847	5560	81	1380	1380	1552	1160	74	53	51	0	0.000	0.000	0.000	0.000	0.000	0.000	0.000	0.000	0.000	0.000	0.000	0.000	0.000	0.000	0.066	0.044	0.059	0.111	6.309	0.050	0.447	80	560	100	191	2891	3082	243	5467	5710	Error	Error	-3.920	191	2891	243	5467	81005	547782	0.570	4.565	0	0	0
1	14	9	"A54"	"A54"	17290	47210	100	1285	1316	450	34	892	892	912	221	24	62	46	0	9010	9134	4439	48	1502	1502	1582	501	31	88	87	0	0.000	0.000	0.000	0.000	0.000	0.000	0.000	0.000	0.000	0.000	0.000	0.000	0.000	0.000	0.052	0.056	0.058	0.053	2.478	0.055	0.405	80	560	100	393	7508	7901	424	7632	8056	Error	Error	-4.256	393	7508	424	7632	105306	730691	1.828	15.074	0	0	0
1	15	9	"A54"	"A54"	17590	47200	100	1290	1309	387	29	982	982	996	225	22	53	38	0	8322	7971	4371	54	1546	1546	1595	860	53	78	78	0	0.000	0.000	0.000	0.000	0.000	0.000	0.000	0.000	0.000	0.000	0.000	0.000	0.000	0.000	0.045	0.051	0.065	0.061	3.639	0.050	0.323	80	560	100	308	6776	7084	327	6425	6752	Error	Error	-4.459	308	6776	327	6425	104691	637703	1.391	7.414	0	0	0
1	16	9	"A55"	"A55"	17890	47190	100	1060	1091	244	22	1031	1031	1044	241	23	21	7	0	2588	3036	1715	56	1598	1598	1641	719	43	52	38	0	0.000	0.000	0.000	0.000	0.000	0.000	0.000	0.000	0.000	0.000	0.000	0.000	0.000	0.000	0.029	0.042	0.250	0.348	6.077	0.044	0.037	80	560	100	29	990	1019	60	1438	1498	Error	Error	-5.093	29	990	60	1438	87302	242903	0.195	1.940	0	0	0
1	17	9	"A55"	"A55"	18190	47200	100	1218	1228	252	20	1148	1148	1151	263	22	23	3	0	2914	3150	1297	41	1694	1694	1719	221	12	80	68	0	0.000	0.000	0.000	0.000	0.000	0.000	0.000	0.000	0.000	0.000	0.000	0.000	0.000	0.000	0.057	0.055	0.161	0.180	4.795	0.099	0.093	80	560	100	70	1220	1290	80	1456	1536	Error	Error	-4.123	70	1220	80	1456	98222	251970	0.293	6.475	0	0	0
1	18	9	"A55"	"A55"	18480	47190	100	1174	1223	317	25	1232	1232	1249	283	22	20	3	0	2028	2249	736	32	1774	1774	1795	230	12	50	31	0	0.000	0.000	0.000	0.000	0.000	0.000	0.000	0.000	0.000	0.000	0.000	0.000	0.000	0.000	-0.228	-0.019	0.780	0.802	7.841	0.135	0.081	80	560	100	-58	254	196	-9	475	466	Error	Error	Error	-58	254	-9	475	97837	179926	-0.092	1.974	0	0	0
1	1	10	"A56"	"A56"	13390	47500	100	1156	1313	1395	106	709	709	757	557	73	38	7	0	10791	9045	6309	69	1350	1350	1439	741	51	68	65	0	0.000	0.000	0.000	0.000	0.000	0.000	0.000	0.000	0.000	0.000	0.000	0.000	0.000	0.000	0.047	0.078	0.069	0.094	4.477	0.072	0.208	80	560	100	447	9441	9888	604	7695	8299	Error	Error	-4.401	447	9441	604	7695	105079	723610	0.998	10.265	0	0	0
1	2	10	"A56"	"A56"	13690	47500	100	1269	1195	389	32	698	698	733	472	64	60	13	0	10126	9659	6056	62	1365	1365	1497	790	52	80	73	0	0.000	0.000	0.000	0.000	0.000	0.000	0.000	0.000	0.000	0.000	0.000	0.000	0.000	0.000	0.065	0.060	0.066	0.086	2.921	0.057	0.646	80	560	100	571	8761	9332	497	8294	8791	Error	Error	-3.940	571	8761	497	8294	95578	772716	0.979	10.332	0	0	0
1	3	10	"A56"	"A56"	13990	47510	100	1240	1267	412	32	653	653	691	281	40	81	56	0	9842	9973	4852	48	1384	1384	1588	816	51	95	91	0	0.000	0.000	0.000	0.000	0.000	0.000	0.000	0.000	0.000	0.000	0.000	0.000	0.000	0.000	0.069	0.071	0.071	0.073	2.432	0.058	0.371	80	560	100	587	8458	9045	614	8589	9203	Error	Error	-3.849	587	8458	614	8589	101339	797851	2.050	10.276	0	0	0
1	4	10	"A57"	"A57"	14290	47500	100	902	914	420	45	624	624	642	201	31	58	37	0	7696	8220	6864	83	1290	1290	1393	764	54	58	55	0	0.000	0.000	0.000	0.000	0.000	0.000	0.000	0.000	0.000	0.000	0.000	0.000	0.000	0.000	0.043	0.042	0.054	0.101	5.132	0.045	0.479	80	560	100	278	6406	6684	290	6930	7220	Error	Error	-4.526	278	6406	290	6930	73124	657613	1.353	8.936	0	0	0
1	5	10	"A57"	"A57"	14590	47510	100	1160	1124	433	38	602	602	621	220	35	70	57	0	15558	12664	7442	58	1239	1239	1380	636	46	87	78	0	0.000	0.000	0.000	0.000	0.000	0.000	0.000	0.000	0.000	0.000	0.000	0.000	0.000	0.000	0.039	0.046	0.046	0.050	2.604	0.045	0.600	80	560	100	558	14319	14877	522	11425	11947	Error	Error	-4.682	558	14319	522	11425	89886	1013126	2.286	17.742	0	0	0
1	6	10	"A57"	"A57"	14900	47500	100	1148	1112	386	34	582	582	606	208	34	77	63	0	13571	11925	7145	59	1265	1265	1403	683	48	85	78	0	0.000	0.000	0.000	0.000	0.000	0.000	0.000	0.000	0.000	0.000	0.000	0.000	0.000	0.000	0.046	0.050	0.052	0.066	2.960	0.046	0.618	80	560	100	566	12306	12872	530	10660	11190	Error	Error	-4.442	566	12306	530	10660	88953	954034	2.433	15.406	0	0	0
1	7	10	"A58"	"A58"	15190	47500	100	910	1010	389	38	579	579	607	213	35	66	43	0	9179	8489	6008	70	1272	1272	1349	490	36	73	70	0	0.000	0.000	0.000	0.000	0.000	0.000	0.000	0.000	0.000	0.000	0.000	0.000	0.000	0.000	0.042	0.060	0.064	0.087	3.467	0.053	0.521	80	560	100	331	7907	8238	431	7217	7648	Error	Error	-4.578	331	7907	431	7217	80809	679114	1.892	14.571	0	0	0
1	8	10	"A58"	"A58"	15510	47500	100	961	1056	511	48	576	576	623	331	53	55	30	0	10295	10900	6914	63	1244	1244	1315	427	32	85	82	0	0.000	0.000	0.000	0.000	0.000	0.000	0.000	0.000	0.000	0.000	0.000	0.000	0.000	0.000	0.043	0.050	0.049	0.068	4.483	0.046	0.425	80	560	100	385	9051	9436	480	9656	10136	Error	Error	-4.555	385	9051	480	9656	84456	872010	1.308	22.447	0	0	0
1	9	10	"A58"	"A58"	15800	47500	100	1030	1070	411	38	589	589	698	1838	263	0	0	0	13365	12149	6886	56	1213	1213	1331	650	48	81	78	0	0.000	0.000	0.000	0.000	0.000	0.000	0.000	0.000	0.000	0.000	0.000	0.000	0.000	0.000	0.036	0.044	0.046	0.048	2.493	0.054	0.012	80	560	100	441	12152	12593	481	10936	11417	Error	Error	-4.784	441	12152	481	10936	85577	971939	0.202	16.643	0	0	0
1	10	10	"A59"	"A59"	16090	47500	100	1097	1090	428	39	576	576	625	290	46	68	45	0	13368	10705	6791	63	1234	1234	1373	1100	80	72	67	0	0.000	0.000	0.000	0.000	0.000	0.000	0.000	0.000	0.000	0.000	0.000	0.000	0.000	0.000	0.043	0.054	0.056	0.080	3.344	0.053	0.660	80	560	100	521	12134	12655	514	9471	9985	Error	Error	-4.542	521	12134	514	9471	87227	856424	1.603	8.484	0	0	0
1	11	10	"A59"	"A59"	16400	47500	100	1124	1142	368	32	612	612	637	234	36	76	53	0	11694	9986	4699	47	1239	1239	1372	709	51	87	81	0	0.000	0.000	0.000	0.000	0.000	0.000	0.000	0.000	0.000	0.000	0.000	0.000	0.000	0.000	0.049	0.061	0.061	0.077	2.879	0.056	0.516	80	560	100	512	10455	10967	530	8747	9277	Error	Error	-4.352	512	10455	530	8747	91382	798866	2.158	12.150	0	0	0
1	12	10	"A59"	"A59"	16700	47500	100	1356	1335	487	36	655	655	682	252	36	78	65	0	12096	10662	5212	48	1298	1298	1392	543	39	91	85	0	0.000	0.000	0.000	0.000	0.000	0.000	0.000	0.000	0.000	0.000	0.000	0.000	0.000	0.000	0.065	0.073	0.071	0.086	2.699	0.068	0.558	80	560	100	701	10798	11499	680	9364	10044	Error	Error	-3.945	701	10798	680	9364	106792	852991	2.591	17.072	0	0	0
1	13	10	"A60"	"A60"	17000	47500	100	893	980	460	46	718	718	739	194	26	48	26	0	4185	5635	4446	78	1331	1331	1375	747	54	70	66	0	0.000	0.000	0.000	0.000	0.000	0.000	0.000	0.000	0.000	0.000	0.000	0.000	0.000	0.000	0.061	0.061	0.064	0.108	5.873	0.047	0.198	80	560	100	175	2854	3029	262	4304	4566	Error	Error	-4.028	175	2854	262	4304	78415	450793	1.242	5.703	0	0	0
1	14	10	"A60"	"A60"	17290	47510	100	975	1031	267	25	865	865	926	621	67	5	0	0	4446	5651	3665	64	1417	1417	1520	1351	88	73	55	0	0.000	0.000	0.000	0.000	0.000	0.000	0.000	0.000	0.000	0.000	0.000	0.000	0.000	0.000	0.036	0.039	0.056	0.066	3.835	0.044	0.219	80	560	100	110	3029	3139	166	4234	4400	Error	Error	-4.783	110	3029	166	4234	82455	452117	0.169	3.058	0	0	0
1	15	10	"A60"	"A60"	17590	47510	100	1144	1216	353	29	928	928	953	229	24	48	32	0	4599	6084	4039	66	1512	1512	1543	249	16	90	82	0	0.000	0.000	0.000	0.000	0.000	0.000	0.000	0.000	0.000	0.000	0.000	0.000	0.000	0.000	0.070	0.063	0.076	0.094	3.860	0.052	0.272	80	560	100	216	3087	3303	288	4572	4860	Error	Error	-3.837	216	3087	288	4572	97312	486728	1.148	18.237	0	0	0
1	16	10	"A61"	"A61"	17890	47500	100	1250	1271	357	28	1015	1015	1037	235	22	50	31	0	9830	7544	4889	64	1574	1574	1631	594	36	70	68	0	0.000	0.000	0.000	0.000	0.000	0.000	0.000	0.000	0.000	0.000	0.000	0.000	0.000	0.000	0.028	0.043	0.059	0.069	3.794	0.050	0.376	80	560	100	235	8256	8491	256	5970	6226	Error	Error	-5.135	235	8256	256	5970	101694	603550	0.996	9.955	0	0	0
1	17	10	"A61"	"A61"	18190	47490	100	1421	1823	3878	212	1100	1100	1119	276	24	52	27	0	5488	7243	6030	83	1658	1658	1685	401	23	71	70	0	0.000	0.000	0.000	0.000	0.000	0.000	0.000	0.000	0.000	0.000	0.000	0.000	0.000	0.000	0.084	0.129	0.085	0.132	7.109	0.443	0.484	80	560	100	321	3830	4151	723	5585	6308	Error	Error	-3.577	321	3830	723	5585	145813	579404	2.551	13.860	0	0	0
1	18	10	"A61"	"A61"	18490	47500	100	1295	1296	312	24	1146	1146	1166	276	23	28	7	0	3843	4358	2103	48	1718	1718	1733	191	11	85	81	0	0.000	0.000	0.000	0.000	0.000	0.000	0.000	0.000	0.000	0.000	0.000	0.000	0.000	0.000	0.070	0.057	0.101	0.115	4.867	0.072	0.152	80	560	100	149	2125	2274	150	2640	2790	Error	Error	-3.834	149	2125	150	2640	103710	348616	0.471	13.743	0	0	0
1	1	11	"A62"	"A62"	13390	47800	100	1192	1509	1212	80	751	751	916	782	85	26	10	0	5452	7178	5248	73	1359	1359	1565	863	55	73	65	0	0.000	0.000	0.000	0.000	0.000	0.000	0.000	0.000	0.000	0.000	0.000	0.000	0.000	0.000	0.108	0.130	0.090	0.161	6.490	0.052	0.032	80	560	100	441	4093	4534	758	5819	6577	Error	Error	-3.214	441	4093	758	5819	120683	574206	0.758	6.504	0	0	0
1	2	11	"A62"	"A62"	13700	47810	100	1019	1049	396	37	679	679	702	225	32	58	41	0	10594	9920	6649	67	1297	1297	1318	259	19	93	82	0	0.000	0.000	0.000	0.000	0.000	0.000	0.000	0.000	0.000	0.000	0.000	0.000	0.000	0.000	0.037	0.043	0.049	0.059	3.705	0.044	0.517	80	560	100	340	9297	9637	370	8623	8993	Error	Error	-4.773	340	9297	370	8623	83939	793625	1.542	33.212	0	0	0
1	3	11	"A62"	"A62"	13990	47810	100	995	1026	345	33	664	664	678	257	37	56	33	0	8271	9030	6323	70	1291	1291	1334	402	30	78	76	0	0.000	0.000	0.000	0.000	0.000	0.000	0.000	0.000	0.000	0.000	0.000	0.000	0.000	0.000	0.047	0.047	0.049	0.073	4.340	0.044	0.534	80	560	100	331	6980	7311	362	7739	8101	Error	Error	-4.398	331	6980	362	7739	82050	722386	1.354	19.144	0	0	0
1	4	11	"A63"	"A63"	14290	47800	100	1008	1079	419	38	626	626	642	197	30	67	50	0	9573	9241	6928	74	1308	1308	1419	1044	73	61	61	0	0.000	0.000	0.000	0.000	0.000	0.000	0.000	0.000	0.000	0.000	0.000	0.000	0.000	0.000	0.046	0.057	0.068	0.110	4.247	0.051	0.626	80	560	100	382	8265	8647	453	7933	8386	Error	Error	-4.435	382	8265	453	7933	86293	739289	2.218	7.492	0	0	0
1	5	11	"A63"	"A63"	14590	47810	100	1370	1271	467	36	601	601	617	245	39	78	71	0	19009	14745	8390	56	1263	1263	1515	1196	78	81	75	0	0.000	0.000	0.000	0.000	0.000	0.000	0.000	0.000	0.000	0.000	0.000	0.000	0.000	0.000	0.043	0.050	0.052	0.062	2.019	0.048	0.759	80	560	100	769	17746	18515	670	13482	14152	Error	Error	-4.528	769	17746	670	13482	101689	1179563	2.669	11.062	0	0	0
1	6	11	"A63"	"A63"	14900	47810	100	1015	1043	382	36	598	598	619	249	40	68	40	0	12791	12429	5644	45	1256	1256	1405	744	52	96	87	0	0.000	0.000	0.000	0.000	0.000	0.000	0.000	0.000	0.000	0.000	0.000	0.000	0.000	0.000	0.036	0.040	0.041	0.034	2.748	0.045	0.391	80	560	100	417	11535	11952	445	11173	11618	Error	Error	-4.790	417	11535	445	11173	83475	994352	1.703	14.817	0	0	0
1	7	11	"A64"	"A64"	15200	47800	100	864	933	449	48	633	633	666	339	50	37	17	0	7075	7631	6131	80	1280	1280	1473	1245	84	55	53	0	0.000	0.000	0.000	0.000	0.000	0.000	0.000	0.000	0.000	0.000	0.000	0.000	0.000	0.000	0.040	0.047	0.064	0.093	4.505	0.047	0.481	80	560	100	231	5795	6026	300	6351	6651	Error	Error	-4.649	231	5795	300	6351	74601	610500	0.788	4.946	0	0	0
1	8	11	"A64"	"A64"	15510	47800	100	1149	1109	348	31	595	595	608	215	35	72	65	0	13911	11721	6248	53	1252	1252	1373	624	45	86	82	0	0.000	0.000	0.000	0.000	0.000	0.000	0.000	0.000	0.000	0.000	0.000	0.000	0.000	0.000	0.044	0.049	0.052	0.055	2.113	0.047	0.604	80	560	100	554	12659	13213	514	10469	10983	Error	Error	-4.514	554	12659	514	10469	88750	937709	2.330	16.583	0	0	0
1	9	11	"A64"	"A64"	15810	47800	100	1197	1205	400	33	585	585	625	261	41	77	62	0	14006	12077	5627	46	1238	1238	1369	700	51	88	86	0	0.000	0.000	0.000	0.000	0.000	0.000	0.000	0.000	0.000	0.000	0.000	0.000	0.000	0.000	0.048	0.057	0.062	0.069	2.544	0.057	0.559	80	560	100	612	12768	13380	620	10839	11459	Error	Error	-4.383	612	12768	620	10839	96420	966199	2.222	15.297	0	0	0
1	10	11	"A65"	"A65"	16100	47800	100	992	1027	388	37	596	596	628	336	53	58	31	0	14206	10345	6923	66	1241	1241	1316	677	51	71	65	0	0.000	0.000	0.000	0.000	0.000	0.000	0.000	0.000	0.000	0.000	0.000	0.000	0.000	0.000	0.031	0.047	0.049	0.065	2.973	0.044	0.544	80	560	100	396	12965	13361	431	9104	9535	Error	Error	-5.033	396	12965	431	9104	82173	827615	1.188	13.337	0	0	0
1	11	11	"A65"	"A65"	16400	47810	100	1223	1172	374	31	604	604	624	184	29	78	73	0	18038	14764	7290	49	1214	1214	1331	592	44	92	86	0	0.000	0.000	0.000	0.000	0.000	0.000	0.000	0.000	0.000	0.000	0.000	0.000	0.000	0.000	0.037	0.042	0.043	0.045	2.071	0.040	0.649	80	560	100	619	16824	17443	568	13550	14118	Error	Error	-4.764	619	16824	568	13550	93793	1181146	2.978	22.691	0	0	0
1	12	11	"A65"	"A65"	16710	47800	100	1235	1200	390	32	683	683	804	1939	241	0	0	0	16886	13315	7264	54	1300	1300	1508	2775	184	77	71	0	0.000	0.000	0.000	0.000	0.000	0.000	0.000	0.000	0.000	0.000	0.000	0.000	0.000	0.000	0.035	0.043	0.047	0.060	3.914	0.220	0.270	80	560	100	552	15586	16138	517	12015	12532	Error	Error	-4.819	552	15586	517	12015	95968	1065176	0.204	4.255	0	0	0
1	13	11	"A66"	"A66"	17000	47800	100	1069	1147	408	35	726	726	760	261	34	55	37	0	14515	10745	7785	72	1341	1341	1444	1094	75	63	61	0	0.000	0.000	0.000	0.000	0.000	0.000	0.000	0.000	0.000	0.000	0.000	0.000	0.000	0.000	0.026	0.045	0.051	0.079	4.831	0.040	0.554	80	560	100	343	13174	13517	421	9404	9825	Error	Error	-5.263	343	13174	421	9404	91735	859562	1.483	8.502	0	0	0
1	14	11	"A66"	"A66"	17310	47800	100	1496	1461	419	28	845	845	846	205	24	81	65	0	16630	13413	6650	49	1414	1414	1502	534	35	85	85	0	0.000	0.000	0.000	0.000	0.000	0.000	0.000	0.000	0.000	0.000	0.000	0.000	0.000	0.000	0.043	0.051	0.053	0.062	3.295	0.049	0.602	80	560	100	651	15216	15867	616	11999	12615	Error	Error	-4.547	651	15216	616	11999	116862	1073058	3.000	22.305	0	0	0
1	15	11	"A66"	"A66"	17590	47810	100	1374	1364	485	35	873	873	906	286	31	67	42	0	15725	12945	6571	50	1448	1448	1623	809	49	85	78	0	0.000	0.000	0.000	0.000	0.000	0.000	0.000	0.000	0.000	0.000	0.000	0.000	0.000	0.000	0.035	0.043	0.047	0.048	3.246	0.044	0.397	80	560	100	501	14277	14778	491	11497	11988	Error	Error	-4.833	501	14277	491	11497	109090	1035619	1.601	13.995	0	0	0
1	16	11	"A67"	"A67"	17900	47790	100	1322	1387	406	29	976	976	978	231	23	61	41	0	7490	8315	6029	72	1541	1541	1565	300	19	73	68	0	0.000	0.000	0.000	0.000	0.000	0.000	0.000	0.000	0.000	0.000	0.000	0.000	0.000	0.000	0.058	0.061	0.066	0.110	6.429	0.053	0.473	80	560	100	346	5949	6295	411	6774	7185	Error	Error	-4.104	346	5949	411	6774	110979	665210	1.771	22.500	0	0	0
1	17	11	"A67"	"A67"	18190	47810	100	1435	1418	363	25	1016	1016	1051	399	37	51	15	0	11132	10419	5160	49	1597	1597	1673	397	23	92	88	0	0.000	0.000	0.000	0.000	0.000	0.000	0.000	0.000	0.000	0.000	0.000	0.000	0.000	0.000	0.044	0.046	0.054	0.053	2.410	0.045	0.288	80	560	100	419	9535	9954	402	8822	9224	Error	Error	-4.508	419	9535	402	8822	113474	833531	0.920	22.030	0	0	0
1	18	11	"A67"	"A67"	18490	47810	100	1569	1612	399	24	1157	1157	1163	252	21	63	42	0	9958	10090	4264	42	1691	1691	1759	389	22	96	91	0	0.000	0.000	0.000	0.000	0.000	0.000	0.000	0.000	0.000	0.000	0.000	0.000	0.000	0.000	0.050	0.054	0.063	0.051	3.140	0.057	0.413	80	560	100	412	8267	8679	455	8399	8854	Error	Error	-4.327	412	8267	455	8399	128964	807200	1.782	21.416	0	0	0
1	1	12	"A68"	"A68"	13400	48110	100	972	1031	437	42	681	681	699	244	34	51	35	0	7395	8693	7136	82	1301	1301	1345	509	37	72	67	0	0.000	0.000	0.000	0.000	0.000	0.000	0.000	0.000	0.000	0.000	0.000	0.000	0.000	0.000	0.048	0.047	0.055	0.082	5.538	0.049	0.549	80	560	100	291	6094	6385	350	7392	7742	Error	Error	-4.388	291	6094	350	7392	82511	695423	1.361	14.436	0	0	0
1	2	12	"A68"	"A68"	13700	48110	100	1115	1094	375	34	654	654	671	196	29	70	53	0	11409	11015	7025	63	1305	1305	1455	812	55	78	76	0	0.000	0.000	0.000	0.000	0.000	0.000	0.000	0.000	0.000	0.000	0.000	0.000	0.000	0.000	0.046	0.045	0.046	0.060	3.549	0.044	0.551	80	560	100	461	10104	10565	440	9710	10150	Error	Error	-4.454	461	10104	440	9710	87535	881226	2.158	11.773	0	0	0
1	3	12	"A68"	"A68"	14010	48110	100	1255	1275	411	32	641	641	695	490	70	62	18	0	14399	13239	5883	44	1279	1279	1350	409	30	97	95	0	0.000	0.000	0.000	0.000	0.000	0.000	0.000	0.000	0.000	0.000	0.000	0.000	0.000	0.000	0.047	0.053	0.050	0.057	2.669	0.046	0.506	80	560	100	614	13120	13734	634	11960	12594	Error	Error	-4.417	614	13120	634	11960	101985	1059101	1.184	29.068	0	0	0
1	4	12	"A69"	"A69"	14290	48100	100	1054	1138	461	40	618	618	648	244	37	62	46	0	16216	11558	9102	78	1262	1262	1427	1398	97	61	55	0	0.000	0.000	0.000	0.000	0.000	0.000	0.000	0.000	0.000	0.000	0.000	0.000	0.000	0.000	0.029	0.051	0.057	0.109	6.189	0.044	0.565	80	560	100	436	14954	15390	520	10296	10816	Error	Error	-5.100	436	14954	520	10296	91024	924628	2.008	7.247	0	0	0
1	5	12	"A69"	"A69"	14600	48110	100	1348	1264	454	35	595	595	624	213	34	76	67	0	20645	16291	8909	54	1273	1273	1462	865	59	87	80	0	0.000	0.000	0.000	0.000	0.000	0.000	0.000	0.000	0.000	0.000	0.000	0.000	0.000	0.000	0.039	0.045	0.049	0.053	2.269	0.043	0.712	80	560	100	753	19372	20125	669	15018	15687	Error	Error	-4.685	753	19372	669	15018	101118	1303280	3.005	17.143	0	0	0
1	6	12	"A69"	"A69"	14900	48110	100	1326	1176	483	41	589	589	619	298	48	71	57	0	20263	15772	9071	57	1251	1251	1437	899	62	86	76	0	0.000	0.000	0.000	0.000	0.000	0.000	0.000	0.000	0.000	0.000	0.000	0.000	0.000	0.000	0.039	0.040	0.041	0.043	1.756	0.043	0.696	80	560	100	737	19012	19749	587	14521	15108	Error	Error	-4.689	737	19012	587	14521	94105	1261753	1.869	15.945	0	0	0
1	7	12	"A70"	"A70"	15200	48100	100	884	996	451	45	609	609	649	247	38	52	37	0	8527	8866	7397	83	1266	1266	1359	509	37	65	55	0	0.000	0.000	0.000	0.000	0.000	0.000	0.000	0.000	0.000	0.000	0.000	0.000	0.000	0.000	0.038	0.051	0.066	0.102	4.605	0.047	0.401	80	560	100	275	7261	7536	387	7600	7987	Error	Error	-4.723	275	7261	387	7600	79711	709290	1.405	14.749	0	0	0
1	8	12	"A70"	"A70"	15500	48110	100	1177	1126	379	33	643	643	826	1747	211	0	0	0	14182	11216	6337	56	1272	1272	1524	1469	96	77	73	0	0.000	0.000	0.000	0.000	0.000	0.000	0.000	0.000	0.000	0.000	0.000	0.000	0.000	0.000	0.041	0.049	0.050	0.062	2.765	0.046	0.555	80	560	100	534	12910	13444	483	9944	10427	Error	Error	-4.596	534	12910	483	9944	90055	897266	0.172	6.598	0	0	0
1	9	12	"A70"	"A70"	15800	48110	100	1100	1168	622	53	580	580	615	273	44	80	46	0	15785	13416	6195	46	1198	1198	1369	811	59	91	87	0	0.000	0.000	0.000	0.000	0.000	0.000	0.000	0.000	0.000	0.000	0.000	0.000	0.000	0.000	0.036	0.048	0.044	0.049	2.490	0.041	0.359	80	560	100	520	14587	15107	588	12218	12806	Error	Error	-4.810	520	14587	588	12218	93408	1073262	2.026	14.855	0	0	0
1	10	12	"A71"	"A71"	16090	48100	100	1046	1050	418	39	607	607	621	205	33	70	53	0	13486	10810	7521	69	1210	1210	1350	1064	78	70	65	0	0.000	0.000	0.000	0.000	0.000	0.000	0.000	0.000	0.000	0.000	0.000	0.000	0.000	0.000	0.036	0.046	0.053	0.093	5.063	0.043	0.613	80	560	100	439	12276	12715	443	9600	10043	Error	Error	-4.805	439	12276	443	9600	84009	864794	2.093	8.891	0	0	0
1	11	12	"A71"	"A71"	16410	48110	100	1229	1211	332	27	630	630	660	219	33	90	63	0	14951	14650	3611	24	1246	1246	1350	583	43	100	100	0	0.000	0.000	0.000	0.000	0.000	0.000	0.000	0.000	0.000	0.000	0.000	0.000	0.000	0.000	0.044	0.043	0.044	0.040	1.706	0.041	0.537	80	560	100	599	13705	14304	581	13404	13985	Error	Error	-4.516	599	13705	581	13404	96843	1171975	2.516	22.813	0	0	0
1	12	12	"A71"	"A71"	16710	48110	100	1179	1223	386	31	658	658	751	1175	156	5	0	0	13494	13517	5159	38	1271	1271	1434	1369	95	98	95	0	0.000	0.000	0.000	0.000	0.000	0.000	0.000	0.000	0.000	0.000	0.000	0.000	0.000	0.000	0.043	0.046	0.046	0.041	2.054	0.073	0.214	80	560	100	521	12223	12744	565	12246	12811	Error	Error	-4.552	521	12223	565	12246	97809	1081336	0.402	8.826	0	0	0
1	13	12	"A72"	"A72"	17010	48090	100	1154	1166	448	38	756	756	777	214	27	62	47	0	6881	7397	5498	74	1376	1376	1527	1049	68	66	62	0	0.000	0.000	0.000	0.000	0.000	0.000	0.000	0.000	0.000	0.000	0.000	0.000	0.000	0.000	0.072	0.068	0.081	0.130	4.353	0.054	0.493	80	560	100	398	5505	5903	410	6021	6431	Error	Error	-3.790	398	5505	410	6021	93297	591754	1.818	5.596	0	0	0
1	14	12	"A72"	"A72"	17320	48100	100	1410	1400	403	28	854	854	879	282	32	76	47	0	10942	10115	4551	44	1451	1451	1566	673	42	85	85	0	0.000	0.000	0.000	0.000	0.000	0.000	0.000	0.000	0.000	0.000	0.000	0.000	0.000	0.000	0.059	0.063	0.064	0.075	2.670	0.061	0.475	80	560	100	556	9491	10047	546	8664	9210	Error	Error	-4.093	556	9491	546	8664	111967	809171	1.848	12.703	0	0	0
1	15	12	"A72"	"A72"	17610	48100	100	1527	1536	369	24	916	916	939	251	26	83	63	0	11560	10905	4630	42	1483	1483	1552	538	34	90	86	0	0.000	0.000	0.000	0.000	0.000	0.000	0.000	0.000	0.000	0.000	0.000	0.000	0.000	0.000	0.061	0.066	0.063	0.074	3.147	0.055	0.449	80	560	100	611	10077	10688	620	9422	10042	Error	Error	-4.044	611	10077	620	9422	122878	872434	2.378	17.385	0	0	0
1	16	12	"A73"	"A73"	17890	48100	100	967	1011	267	26	972	972	1040	1176	113	0	0	0	2228	3234	2241	69	1486	1486	1563	1253	80	40	26	0	0.000	0.000	0.000	0.000	0.000	0.000	0.000	0.000	0.000	0.000	0.000	0.000	0.000	0.000	-0.007	0.022	0.124	0.215	6.163	0.059	0.129	80	560	100	-5	742	737	39	1748	1787	Error	Error	Error	-5	742	39	1748	80854	258724	-0.025	1.334	0	0	0
1	17	12	"A73"	"A73"	18200	48100	100	1176	1220	357	29	1038	1038	1141	1520	133	0	0	0	3581	4757	2749	57	1591	1591	1743	2029	116	50	36	0	0.000	0.000	0.000	0.000	0.000	0.000	0.000	0.000	0.000	0.000	0.000	0.000	0.000	0.000	0.069	0.057	0.096	0.095	4.392	0.069	0.192	80	560	100	138	1990	2128	182	3166	3348	Error	Error	-3.850	138	1990	182	3166	97580	380599	0.052	1.485	0	0	0
1	18	12	"A73"	"A73"	18490	48110	100	1112	1180	318	26	1120	1120	1148	271	23	18	6	0	3029	3603	1873	51	1715	1715	1731	239	13	77	71	0	0.000	0.000	0.000	0.000	0.000	0.000	0.000	0.000	0.000	0.000	0.000	0.000	0.000	0.000	-0.006	0.032	0.153	0.190	6.126	0.060	0.074	80	560	100	-8	1314	1306	60	1888	1948	Error	Error	Error	-8	1314	60	1888	94429	288235	0.118	7.833	0	0	0
1	1	13	"A74"	"A74"	13400	48390	100	916	1032	435	42	707	707	866	1156	133	5	0	0	4262	7286	6595	90	1359	1359	1849	2002	108	53	47	0	0.000	0.000	0.000	0.000	0.000	0.000	0.000	0.000	0.000	0.000	0.000	0.000	0.000	0.000	0.072	0.055	0.076	0.120	6.496	0.057	0.089	80	560	100	209	2903	3112	325	5927	6252	Error	Error	-3.796	209	2903	325	5927	82571	582888	0.144	2.716	0	0	0
1	2	13	"A74"	"A74"	13710	48400	100	1471	1794	1226	68	721	721	930	1448	155	21	7	0	13235	11462	6242	54	1386	1386	1627	1075	66	85	81	0	0.000	0.000	0.000	0.000	0.000	0.000	0.000	0.000	0.000	0.000	0.000	0.000	0.000	0.000	0.063	0.106	0.088	0.111	3.240	0.109	0.244	80	560	100	750	11849	12599	1073	10076	11149	Error	Error	-3.982	750	11849	1073	10076	143492	916983	0.597	9.149	0	0	0
1	3	13	"A74"	"A74"	13990	48410	100	1226	1197	402	33	720	720	958	1398	145	2	0	0	12925	11153	6215	55	1354	1354	1864	1746	93	82	76	0	0.000	0.000	0.000	0.000	0.000	0.000	0.000	0.000	0.000	0.000	0.000	0.000	0.000	0.000	0.044	0.049	0.048	0.057	2.598	0.050	0.058	80	560	100	506	11571	12077	477	9799	10276	Error	Error	-4.515	506	11571	477	9799	95772	892253	0.171	5.320	0	0	0
1	4	13	"A75"	"A75"	14310	48390	100	1086	1079	403	37	605	605	624	204	32	70	55	0	7719	7598	4726	62	1226	1226	1392	1050	75	77	71	0	0.000	0.000	0.000	0.000	0.000	0.000	0.000	0.000	0.000	0.000	0.000	0.000	0.000	0.000	0.074	0.074	0.095	0.110	2.905	0.067	0.584	80	560	100	481	6493	6974	474	6372	6846	Error	Error	-3.755	481	6493	474	6372	86314	607848	2.230	5.910	0	0	0
1	5	13	"A75"	"A75"	14610	48410	100	1179	1205	342	28	591	591	613	237	38	86	66	0	11745	11423	4050	35	1220	1220	1392	791	56	96	95	0	0.000	0.000	0.000	0.000	0.000	0.000	0.000	0.000	0.000	0.000	0.000	0.000	0.000	0.000	0.056	0.060	0.059	0.060	1.917	0.053	0.463	80	560	100	588	10525	11113	614	10203	10817	Error	Error	-4.162	588	10525	614	10203	96375	913873	2.498	12.681	0	0	0
1	6	13	"A75"	"A75"	14920	48400	100	1168	1184	382	32	605	605	635	244	38	82	61	0	11177	10289	4810	46	1289	1289	1435	799	55	88	85	0	0.000	0.000	0.000	0.000	0.000	0.000	0.000	0.000	0.000	0.000	0.000	0.000	0.000	0.000	0.057	0.064	0.067	0.074	2.702	0.057	0.559	80	560	100	563	9888	10451	579	9000	9579	Error	Error	-4.134	563	9888	579	9000	94701	823090	2.250	11.081	0	0	0
1	7	13	"A76"	"A76"	15210	48390	100	937	922	356	38	616	616	670	484	72	30	3	0	6134	7676	6217	80	1268	1268	1546	1694	109	53	51	0	0.000	0.000	0.000	0.000	0.000	0.000	0.000	0.000	0.000	0.000	0.000	0.000	0.000	0.000	0.066	0.048	0.064	0.112	5.300	0.046	0.561	80	560	100	321	4866	5187	306	6408	6714	Error	Error	-3.922	321	4866	306	6408	73749	614080	0.521	3.619	0	0	0
1	8	13	"A76"	"A76"	15520	48400	100	1165	1111	356	32	603	603	654	382	58	62	23	0	12595	11199	5356	47	1265	1265	1415	888	62	86	86	0	0.000	0.000	0.000	0.000	0.000	0.000	0.000	0.000	0.000	0.000	0.000	0.000	0.000	0.000	0.050	0.051	0.052	0.060	3.118	0.048	0.233	80	560	100	562	11330	11892	508	9934	10442	Error	Error	-4.333	562	11330	508	9934	88856	895940	1.196	11.018	0	0	0
1	9	13	"A76"	"A76"	15810	48400	100	1105	1132	484	42	599	599	638	284	44	71	41	0	11522	10076	4892	48	1254	1254	1434	962	67	81	81	0	0.000	0.000	0.000	0.000	0.000	0.000	0.000	0.000	0.000	0.000	0.000	0.000	0.000	0.000	0.049	0.060	0.061	0.062	2.106	0.053	0.482	80	560	100	506	10268	10774	533	8822	9355	Error	Error	-4.343	506	10268	533	8822	90576	806077	1.739	8.983	0	0	0
1	10	13	"A77"	"A77"	16110	48390	100	1564	1490	864	57	628	628	666	248	37	58	55	0	6954	7023	5559	79	1300	1300	1487	1076	72	57	55	0	0.000	0.000	0.000	0.000	0.000	0.000	0.000	0.000	0.000	0.000	0.000	0.000	0.000	0.000	0.166	0.151	0.189	0.261	3.195	0.136	0.751	80	560	100	936	5654	6590	862	5723	6585	Error	Error	-2.595	936	5654	862	5723	119176	561868	3.323	5.145	0	0	0
1	11	13	"A77"	"A77"	16420	48400	100	2333	2191	890	40	659	659	685	214	31	87	83	0	9791	9287	3944	42	1309	1309	1438	625	43	91	86	0	0.000	0.000	0.000	0.000	0.000	0.000	0.000	0.000	0.000	0.000	0.000	0.000	0.000	0.000	0.197	0.192	0.206	0.185	1.919	0.165	0.670	80	560	100	1674	8482	10156	1532	7978	9510	Error	Error	-2.341	1674	8482	1532	7978	175271	742992	7.037	12.558	0	0	0
1	12	13	"A77"	"A77"	16720	48400	100	2267	2199	1207	54	687	687	702	205	29	86	80	0	9376	9312	4290	46	1322	1322	1460	945	64	88	88	0	0.000	0.000	0.000	0.000	0.000	0.000	0.000	0.000	0.000	0.000	0.000	0.000	0.000	0.000	0.196	0.189	0.187	0.171	2.276	0.153	0.459	80	560	100	1580	8054	9634	1512	7990	9502	Error	Error	-2.350	1580	8054	1512	7990	175890	744957	7.302	8.309	0	0	0
1	13	13	"A78"	"A78"	17010	48390	100	1091	1090	402	36	765	765	780	211	27	56	40	0	6963	7282	5526	75	1384	1384	1481	695	46	66	57	0	0.000	0.000	0.000	0.000	0.000	0.000	0.000	0.000	0.000	0.000	0.000	0.000	0.000	0.000	0.058	0.055	0.072	0.116	4.878	0.051	0.430	80	560	100	326	5579	5905	325	5898	6223	Error	Error	-4.097	326	5579	325	5898	87200	582587	1.469	8.347	0	0	0
1	14	13	"A78"	"A78"	17320	48400	100	1268	1272	368	28	828	828	851	228	26	68	48	0	10349	9563	4340	45	1440	1440	1527	585	38	87	85	0	0.000	0.000	0.000	0.000	0.000	0.000	0.000	0.000	0.000	0.000	0.000	0.000	0.000	0.000	0.049	0.055	0.050	0.058	3.280	0.050	0.431	80	560	100	440	8909	9349	444	8123	8567	Error	Error	-4.340	440	8909	444	8123	101739	765068	1.846	13.737	0	0	0
1	15	13	"A78"	"A78"	17620	48400	100	1416	1408	336	23	890	890	929	252	27	81	51	0	11127	9751	4161	42	1537	1537	1634	554	33	85	85	0	0.000	0.000	0.000	0.000	0.000	0.000	0.000	0.000	0.000	0.000	0.000	0.000	0.000	0.000	0.055	0.063	0.070	0.077	2.762	0.060	0.472	80	560	100	526	9590	10116	518	8214	8732	Error	Error	-4.188	526	9590	518	8214	112628	780048	1.901	14.652	0	0	0
1	16	13	"A79"	"A79"	17910	48390	100	1288	1304	328	25	988	988	1004	288	28	53	18	0	6895	7051	4859	68	1582	1582	1643	462	28	68	61	0	0.000	0.000	0.000	0.000	0.000	0.000	0.000	0.000	0.000	0.000	0.000	0.000	0.000	0.000	0.056	0.058	0.064	0.108	6.117	0.053	0.412	80	560	100	300	5313	5613	316	5469	5785	Error	Error	-4.146	300	5313	316	5469	104318	564109	1.042	11.706	0	0	0
1	17	13	"A79"	"A79"	18210	48410	100	1441	1439	354	24	978	978	1022	646	63	30	3	0	11912	10465	3859	36	1528	1528	1605	477	29	97	95	0	0.000	0.000	0.000	0.000	0.000	0.000	0.000	0.000	0.000	0.000	0.000	0.000	0.000	0.000	0.045	0.052	0.054	0.054	2.111	0.051	0.389	80	560	100	463	10384	10847	461	8937	9398	Error	Error	-4.487	463	10384	461	8937	115140	837186	0.646	18.574	0	0	0
1	18	13	"A79"	"A79"	18520	48400	100	1411	1408	361	25	1156	1156	1190	334	28	37	13	0	9838	9273	3912	42	1677	1677	1702	322	18	92	88	0	0.000	0.000	0.000	0.000	0.000	0.000	0.000	0.000	0.000	0.000	0.000	0.000	0.000	0.000	0.031	0.033	0.040	0.036	3.126	0.039	0.186	80	560	100	255	8161	8416	252	7596	7848	Error	Error	-5.000	255	8161	252	7596	112653	741826	0.653	23.512	0	0	0
1	1	14	"A80"	"A80"	13410	48700	100	1015	1137	703	61	715	715	807	1084	134	3	1	0	9804	9735	6143	63	1339	1339	1465	1123	76	80	71	0	0.000	0.000	0.000	0.000	0.000	0.000	0.000	0.000	0.000	0.000	0.000	0.000	0.000	0.000	0.035	0.050	0.048	0.056	3.166	0.052	0.235	80	560	100	300	8465	8765	422	8396	8818	Error	Error	-4.818	300	8465	422	8396	90964	778810	0.304	7.364	0	0	0
1	2	14	"A80"	"A80"	13700	48710	100	1094	1085	375	34	692	692	764	440	57	46	10	0	12594	10613	6038	56	1350	1350	1655	1377	83	78	71	0	0.000	0.000	0.000	0.000	0.000	0.000	0.000	0.000	0.000	0.000	0.000	0.000	0.000	0.000	0.036	0.042	0.043	0.054	3.498	0.043	0.318	80	560	100	402	11244	11646	393	9263	9656	Error	Error	-4.806	402	11244	393	9263	86835	849047	0.730	6.505	0	0	0
1	3	14	"A80"	"A80"	14010	48710	100	1262	1331	862	64	684	684	714	241	33	81	57	0	14435	13003	4446	34	1330	1330	1483	784	52	97	96	0	0.000	0.000	0.000	0.000	0.000	0.000	0.000	0.000	0.000	0.000	0.000	0.000	0.000	0.000	0.044	0.055	0.047	0.048	1.992	0.053	0.310	80	560	100	578	13105	13683	647	11673	12320	Error	Error	-4.503	578	13105	647	11673	106445	1040229	2.560	14.694	0	0	0
1	4	14	"A81"	"A81"	14310	48690	100	987	1021	364	35	616	616	651	247	37	58	37	0	11704	9589	6828	71	1220	1220	1389	1314	94	70	61	0	0.000	0.000	0.000	0.000	0.000	0.000	0.000	0.000	0.000	0.000	0.000	0.000	0.000	0.000	0.035	0.048	0.063	0.082	3.343	0.044	0.462	80	560	100	371	10484	10855	405	8369	8774	Error	Error	-4.821	371	10484	405	8369	81643	767134	1.498	6.240	0	0	0
1	5	14	"A81"	"A81"	14620	48710	100	1231	1240	311	25	632	632	700	665	95	37	1	0	14528	14018	3470	24	1268	1268	1409	858	60	95	95	0	0.000	0.000	0.000	0.000	0.000	0.000	0.000	0.000	0.000	0.000	0.000	0.000	0.000	0.000	0.045	0.048	0.046	0.045	1.625	0.045	0.395	80	560	100	599	13260	13859	608	12750	13358	Error	Error	-4.468	599	13260	608	12750	99201	1121477	0.812	14.696	0	0	0
1	6	14	"A81"	"A81"	14910	48710	100	1157	1175	340	28	626	626	695	762	109	28	0	0	15166	13678	4692	34	1252	1252	1527	1380	90	90	88	0	0.000	0.000	0.000	0.000	0.000	0.000	0.000	0.000	0.000	0.000	0.000	0.000	0.000	0.000	0.038	0.044	0.045	0.040	1.918	0.041	0.462	80	560	100	531	13914	14445	549	12426	12975	Error	Error	-4.712	531	13914	549	12426	94009	1094243	0.630	8.805	0	0	0
1	7	14	"A82"	"A82"	15210	48700	100	1023	1037	409	39	601	601	632	223	35	65	46	0	13664	10227	6733	65	1232	1232	1296	582	44	77	72	0	0.000	0.000	0.000	0.000	0.000	0.000	0.000	0.000	0.000	0.000	0.000	0.000	0.000	0.000	0.034	0.048	0.050	0.068	3.539	0.046	0.299	80	560	100	422	12432	12854	436	8995	9431	Error	Error	-4.881	422	12432	436	8995	82934	818174	1.816	15.345	0	0	0
1	8	14	"A82"	"A82"	15520	48710	100	1186	1189	336	28	608	608	651	303	46	80	42	0	16379	14469	5527	38	1210	1210	1367	743	54	93	92	0	0.000	0.000	0.000	0.000	0.000	0.000	0.000	0.000	0.000	0.000	0.000	0.000	0.000	0.000	0.038	0.044	0.043	0.042	2.199	0.039	0.338	80	560	100	578	15169	15747	581	13259	13840	Error	Error	-4.714	578	15169	581	13259	95102	1157532	1.776	17.634	0	0	0
1	9	14	"A82"	"A82"	15820	48710	100	1353	1331	355	26	634	634	657	201	30	91	82	0	17178	15933	4446	27	1258	1258	1410	811	57	95	95	0	0.000	0.000	0.000	0.000	0.000	0.000	0.000	0.000	0.000	0.000	0.000	0.000	0.000	0.000	0.045	0.047	0.047	0.043	1.879	0.047	0.679	80	560	100	719	15920	16639	697	14675	15372	Error	Error	-4.469	719	15920	697	14675	106480	1274608	3.353	17.908	0	0	0
1	10	14	"A83"	"A83"	16120	48690	100	1027	988	385	38	650	650	687	249	36	58	35	0	9566	7848	5347	68	1285	1285	1450	927	63	66	65	0	0.000	0.000	0.000	0.000	0.000	0.000	0.000	0.000	0.000	0.000	0.000	0.000	0.000	0.000	0.046	0.052	0.063	0.091	4.283	0.056	0.505	80	560	100	377	8281	8658	338	6563	6901	Error	Error	-4.457	377	8281	338	6563	79027	627873	1.209	6.902	0	0	0
1	11	14	"A83"	"A83"	16420	48710	100	1107	1144	367	32	690	690	717	219	30	72	46	0	10369	9886	3439	34	1313	1313	1415	527	37	93	92	0	0.000	0.000	0.000	0.000	0.000	0.000	0.000	0.000	0.000	0.000	0.000	0.000	0.000	0.000	0.046	0.053	0.051	0.047	2.036	0.052	0.431	80	560	100	417	9056	9473	454	8573	9027	Error	Error	-4.441	417	9056	454	8573	91550	790902	1.950	16.074	0	0	0
1	12	14	"A83"	"A83"	16720	48710	100	1180	1208	426	35	737	737	853	1547	181	1	1	0	10978	10482	3201	30	1357	1357	1539	936	60	98	96	0	0.000	0.000	0.000	0.000	0.000	0.000	0.000	0.000	0.000	0.000	0.000	0.000	0.000	0.000	0.046	0.052	0.050	0.045	2.331	0.064	0.203	80	560	100	443	9621	10064	471	9125	9596	Error	Error	-4.441	443	9621	471	9125	96631	838537	0.229	9.554	0	0	0
1	13	14	"A84"	"A84"	17020	48690	100	1185	1216	426	35	772	772	850	1485	174	1	0	0	8464	7615	5094	66	1373	1373	1560	1326	85	68	62	0	0.000	0.000	0.000	0.000	0.000	0.000	0.000	0.000	0.000	0.000	0.000	0.000	0.000	0.000	0.058	0.071	0.082	0.111	3.954	0.061	0.474	80	560	100	413	7091	7504	444	6242	6686	Error	Error	-4.102	413	7091	444	6242	97319	609184	0.246	4.566	0	0	0
1	14	14	"A84"	"A84"	17320	48710	100	1428	1407	297	21	835	835	889	701	78	32	1	0	9704	9495	3204	33	1427	1427	1490	546	36	98	96	0	0.000	0.000	0.000	0.000	0.000	0.000	0.000	0.000	0.000	0.000	0.000	0.000	0.000	0.000	0.072	0.071	0.069	0.070	1.929	0.073	0.097	80	560	100	593	8277	8870	572	8068	8640	Error	Error	-3.803	593	8277	572	8068	112531	759611	0.739	14.661	0	0	0
1	15	14	"A84"	"A84"	17620	48710	100	1437	1500	436	29	954	954	2060	7390	358	0	0	0	11061	10579	2919	27	1528	1528	2788	7748	277	78	0	0	0.000	0.000	0.000	0.000	0.000	0.000	0.000	0.000	0.000	0.000	0.000	0.000	0.000	0.000	0.051	0.060	0.059	0.053	2.320	0.898	0.804	80	560	100	483	9533	10016	546	9051	9597	Error	Error	-4.303	483	9533	546	9051	119998	846325	-0.076	1.006	0	0	0
1	16	14	"A85"	"A85"	17920	48690	100	1278	1315	394	29	955	955	970	231	23	60	38	0	7574	7633	4970	65	1556	1556	1596	439	27	77	70	0	0.000	0.000	0.000	0.000	0.000	0.000	0.000	0.000	0.000	0.000	0.000	0.000	0.000	0.000	0.054	0.059	0.080	0.096	4.035	0.055	0.393	80	560	100	323	6018	6341	360	6077	6437	Error	Error	-4.220	323	6018	360	6077	105216	610628	1.494	13.752	0	0	0
1	17	14	"A85"	"A85"	18220	48690	100	1365	1394	365	26	961	961	1001	329	32	53	27	0	10717	9282	4419	47	1540	1540	1599	530	33	86	83	0	0.000	0.000	0.000	0.000	0.000	0.000	0.000	0.000	0.000	0.000	0.000	0.000	0.000	0.000	0.044	0.056	0.059	0.061	3.730	0.049	0.403	80	560	100	404	9177	9581	433	7742	8175	Error	Error	-4.506	404	9177	433	7742	111482	742584	1.195	14.496	0	0	0
1	18	14	"A85"	"A85"	18500	48700	100	1527	1526	402	26	1100	1100	1126	323	28	62	27	0	10377	8653	4229	48	1661	1661	1838	923	50	82	75	0	0.000	0.000	0.000	0.000	0.000	0.000	0.000	0.000	0.000	0.000	0.000	0.000	0.000	0.000	0.049	0.061	0.069	0.074	2.502	0.067	0.460	80	560	100	427	8716	9143	426	6992	7418	Error	Error	-4.351	427	8716	426	6992	122062	692224	1.238	7.384	0	0	0
1	1	15	"A86"	"A86"	13410	49000	100	852	955	409	42	647	647	701	350	49	38	21	0	3578	8185	7683	93	1256	1256	1560	1733	111	56	45	0	0.000	0.000	0.000	0.000	0.000	0.000	0.000	0.000	0.000	0.000	0.000	0.000	0.000	0.000	0.088	0.044	0.062	0.131	6.332	0.045	0.501	80	560	100	205	2322	2527	308	6929	7237	Error	Error	-3.502	205	2322	308	6929	76381	654815	0.726	3.823	0	0	0
1	2	15	"A86"	"A86"	13720	49010	100	1201	1272	602	47	695	695	813	1038	127	8	2	0	13211	12314	6188	50	1326	1326	1515	863	56	91	88	0	0.000	0.000	0.000	0.000	0.000	0.000	0.000	0.000	0.000	0.000	0.000	0.000	0.000	0.000	0.043	0.053	0.052	0.056	2.458	0.048	0.331	80	560	100	506	11885	12391	577	10988	11565	Error	Error	-4.554	506	11885	577	10988	101789	985110	0.442	12.513	0	0	0
1	3	15	"A86"	"A86"	14000	49020	100	1272	1285	419	32	745	745	848	650	76	38	3	0	12923	12115	6132	50	1385	1385	1605	819	51	90	85	0	0.000	0.000	0.000	0.000	0.000	0.000	0.000	0.000	0.000	0.000	0.000	0.000	0.000	0.000	0.046	0.050	0.055	0.058	2.387	0.060	0.149	80	560	100	527	11538	12065	540	10730	11270	Error	Error	-4.452	527	11538	540	10730	102809	969230	0.672	12.833	0	0	0
1	4	15	"A87"	"A87"	14320	49000	100	1111	1153	443	38	648	648	704	316	44	61	33	0	8811	8786	4880	55	1281	1281	1358	578	42	83	81	0	0.000	0.000	0.000	0.000	0.000	0.000	0.000	0.000	0.000	0.000	0.000	0.000	0.000	0.000	0.061	0.067	0.067	0.073	2.577	0.067	0.520	80	560	100	463	7530	7993	505	7505	8010	Error	Error	-4.024	463	7530	505	7505	92261	702842	1.421	12.851	0	0	0
1	5	15	"A87"	"A87"	14610	49010	100	999	1031	427	41	636	636	724	848	117	12	1	0	8363	8094	4067	50	1278	1278	1492	951	63	90	82	0	0.000	0.000	0.000	0.000	0.000	0.000	0.000	0.000	0.000	0.000	0.000	0.000	0.000	0.000	0.051	0.058	0.054	0.056	2.380	0.058	0.093	80	560	100	363	7085	7448	395	6816	7211	Error	Error	-4.287	363	7085	395	6816	82489	647508	0.362	6.942	0	0	0
1	6	15	"A87"	"A87"	14910	49010	100	1146	1151	383	33	668	668	688	224	32	73	51	0	11104	9427	5086	53	1272	1272	1572	1236	78	78	73	0	0.000	0.000	0.000	0.000	0.000	0.000	0.000	0.000	0.000	0.000	0.000	0.000	0.000	0.000	0.049	0.059	0.062	0.071	2.845	0.050	0.432	80	560	100	478	9832	10310	483	8155	8638	Error	Error	-4.362	478	9832	483	8155	92047	754168	2.067	6.355	0	0	0
1	7	15	"A88"	"A88"	15220	48990	100	785	894	373	41	616	616	643	217	33	45	28	0	3126	7538	6876	91	1248	1248	1444	1267	87	52	46	0	0.000	0.000	0.000	0.000	0.000	0.000	0.000	0.000	0.000	0.000	0.000	0.000	0.000	0.000	0.090	0.044	0.054	0.106	7.288	0.043	0.446	80	560	100	169	1878	2047	278	6290	6568	Error	Error	-3.474	169	1878	278	6290	71497	603018	1.157	4.810	0	0	0
1	8	15	"A88"	"A88"	15520	49000	100	1056	1267	1344	106	656	656	680	241	35	61	47	0	12351	10457	6551	62	1259	1259	1360	629	46	81	76	0	0.000	0.000	0.000	0.000	0.000	0.000	0.000	0.000	0.000	0.000	0.000	0.000	0.000	0.000	0.036	0.066	0.054	0.062	3.561	0.059	0.170	80	560	100	400	11092	11492	611	9198	9809	Error	Error	-4.793	400	11092	611	9198	101381	836573	2.436	14.463	0	0	0
1	9	15	"A88"	"A88"	15820	49010	100	1263	1300	349	26	667	667	696	226	32	91	70	0	16020	15224	4417	29	1317	1317	1462	753	51	96	95	0	0.000	0.000	0.000	0.000	0.000	0.000	0.000	0.000	0.000	0.000	0.000	0.000	0.000	0.000	0.041	0.046	0.046	0.046	2.041	0.044	0.581	80	560	100	596	14703	15299	633	13907	14540	Error	Error	-4.625	596	14703	633	13907	103968	1217947	2.673	18.276	0	0	0
1	10	15	"A89"	"A89"	16120	49000	100	1042	1057	375	35	713	713	737	213	28	56	45	0	12600	9730	6698	68	1324	1324	1388	510	36	73	68	0	0.000	0.000	0.000	0.000	0.000	0.000	0.000	0.000	0.000	0.000	0.000	0.000	0.000	0.000	0.029	0.041	0.046	0.054	4.359	0.044	0.550	80	560	100	329	11276	11605	344	8406	8750	Error	Error	-5.099	329	11276	344	8406	84568	778400	1.502	16.357	0	0	0
1	11	15	"A89"	"A89"	16430	49000	100	1262	1228	373	30	717	717	758	379	50	66	30	0	11781	10915	5656	51	1344	1344	1435	526	36	87	85	0	0.000	0.000	0.000	0.000	0.000	0.000	0.000	0.000	0.000	0.000	0.000	0.000	0.000	0.000	0.052	0.053	0.055	0.061	3.171	0.044	0.138	80	560	100	545	10437	10982	511	9571	10082	Error	Error	-4.259	545	10437	511	9571	98260	873204	1.240	18.023	0	0	0
1	12	15	"A89"	"A89"	16730	49000	100	1369	1327	368	27	763	763	812	472	58	66	15	0	15875	13613	5695	41	1370	1370	1476	617	41	85	85	0	0.000	0.000	0.000	0.000	0.000	0.000	0.000	0.000	0.000	0.000	0.000	0.000	0.000	0.000	0.042	0.046	0.049	0.052	2.308	0.044	0.536	80	560	100	606	14505	15111	564	12243	12807	Error	Error	-4.581	606	14505	564	12243	106199	1089004	1.091	19.671	0	0	0
1	13	15	"A90"	"A90"	17020	48990	100	1028	1152	411	35	805	805	836	293	35	47	30	0	10314	8916	7141	80	1404	1404	1625	1592	97	55	52	0	0.000	0.000	0.000	0.000	0.000	0.000	0.000	0.000	0.000	0.000	0.000	0.000	0.000	0.000	0.025	0.046	0.063	0.113	6.615	0.045	0.438	80	560	100	223	8910	9133	347	7512	7859	Error	Error	-5.320	223	8910	347	7512	92133	713289	1.078	4.580	0	0	0
1	14	15	"A90"	"A90"	17310	49010	100	1235	1289	403	31	857	857	882	261	29	60	37	0	12481	10625	5289	49	1480	1480	1733	1120	64	82	78	0	0.000	0.000	0.000	0.000	0.000	0.000	0.000	0.000	0.000	0.000	0.000	0.000	0.000	0.000	0.034	0.047	0.048	0.048	4.066	0.046	0.405	80	560	100	378	11001	11379	432	9145	9577	Error	Error	-4.863	378	11001	432	9145	103086	849987	1.559	7.939	0	0	0
1	15	15	"A90"	"A90"	17610	49010	100	1521	1492	323	21	941	941	964	286	29	80	51	0	15805	13533	5490	40	1554	1554	1755	1025	58	88	87	0	0.000	0.000	0.000	0.000	0.000	0.000	0.000	0.000	0.000	0.000	0.000	0.000	0.000	0.000	0.041	0.046	0.045	0.049	2.346	0.049	0.619	80	560	100	580	14251	14831	551	11979	12530	Error	Error	-4.619	580	14251	551	11979	119389	1082671	1.846	11.491	0	0	0
1	16	15	"A91"	"A91"	17920	48990	100	1227	1268	413	32	922	922	952	270	28	53	23	0	7602	6926	4931	71	1519	1519	1570	444	28	71	61	0	0.000	0.000	0.000	0.000	0.000	0.000	0.000	0.000	0.000	0.000	0.000	0.000	0.000	0.000	0.050	0.064	0.078	0.124	4.989	0.063	0.449	80	560	100	305	6083	6388	346	5407	5753	Error	Error	-4.318	305	6083	346	5407	101479	554073	1.170	12.063	0	0	0
1	17	15	"A91"	"A91"	18220	49000	100	1419	1433	373	26	960	960	988	292	29	68	33	0	9653	8758	3618	41	1542	1542	1665	715	42	85	85	0	0.000	0.000	0.000	0.000	0.000	0.000	0.000	0.000	0.000	0.000	0.000	0.000	0.000	0.000	0.057	0.066	0.071	0.069	2.684	0.059	0.392	80	560	100	459	8111	8570	473	7216	7689	Error	Error	-4.143	459	8111	473	7216	114622	700653	1.524	9.920	0	0	0
1	18	15	"A91"	"A91"	18530	49000	100	1440	1485	377	25	1036	1036	1073	349	32	55	21	0	9366	8888	3779	42	1585	1585	1642	333	20	96	91	0	0.000	0.000	0.000	0.000	0.000	0.000	0.000	0.000	0.000	0.000	0.000	0.000	0.000	0.000	0.052	0.061	0.065	0.066	3.277	0.051	0.278	80	560	100	404	7781	8185	449	7303	7752	Error	Error	-4.268	404	7781	449	7303	118829	711069	1.181	21.760	0	0	0
1	1	16	"A92"	"A92"	13420	49310	100	1016	1334	1177	88	706	706	786	1028	130	17	6	0	6840	9450	8167	86	1321	1321	1602	1773	110	58	52	0	0.000	0.000	0.000	0.000	0.000	0.000	0.000	0.000	0.000	0.000	0.000	0.000	0.000	0.000	0.056	0.077	0.064	0.120	5.662	0.070	0.353	80	560	100	310	5519	5829	628	8129	8757	Error	Error	-4.154	310	5519	628	8129	106701	755995	0.533	4.426	0	0	0
1	2	16	"A92"	"A92"	13740	49310	100	1281	1778	2898	162	706	706	759	577	76	46	11	0	13860	11458	7029	61	1312	1312	1430	880	61	82	80	0	0.000	0.000	0.000	0.000	0.000	0.000	0.000	0.000	0.000	0.000	0.000	0.000	0.000	0.000	0.046	0.106	0.059	0.069	2.935	0.202	0.264	80	560	100	575	12548	13123	1072	10146	11218	Error	Error	-4.448	575	12548	1072	10146	142201	916650	1.766	11.395	0	0	0
1	3	16	"A92"	"A92"	14030	49310	100	1296	1319	411	31	697	697	733	239	32	83	62	0	15739	14274	6340	44	1349	1349	1454	600	41	88	86	0	0.000	0.000	0.000	0.000	0.000	0.000	0.000	0.000	0.000	0.000	0.000	0.000	0.000	0.000	0.042	0.048	0.049	0.056	2.910	0.043	0.601	80	560	100	599	14390	14989	622	12925	13547	Error	Error	-4.586	599	14390	622	12925	105551	1141883	2.452	21.367	0	0	0
1	4	16	"A93"	"A93"	14320	49290	100	684	719	224	31	662	662	695	296	42	13	2	0	4503	4744	3561	75	1288	1288	1500	1274	84	55	51	0	0.000	0.000	0.000	0.000	0.000	0.000	0.000	0.000	0.000	0.000	0.000	0.000	0.000	0.000	0.007	0.016	0.057	0.074	8.781	0.024	0.035	80	560	100	22	3215	3237	57	3456	3513	Error	Error	-7.191	22	3215	57	3456	57484	379556	0.081	2.546	0	0	0
1	5	16	"A93"	"A93"	14620	49310	100	1200	1199	357	29	673	673	726	646	88	33	1	0	12887	11392	4998	43	1308	1308	1428	601	42	96	86	0	0.000	0.000	0.000	0.000	0.000	0.000	0.000	0.000	0.000	0.000	0.000	0.000	0.000	0.000	0.046	0.052	0.054	0.054	2.138	0.050	0.511	80	560	100	527	11579	12106	526	10084	10610	Error	Error	-4.458	527	11579	526	10084	95911	911390	0.732	16.579	0	0	0
1	6	16	"A93"	"A93"	14930	49300	100	1038	1040	319	30	657	657	680	211	31	68	47	0	10607	8860	4837	54	1293	1293	1441	803	55	83	76	0	0.000	0.000	0.000	0.000	0.000	0.000	0.000	0.000	0.000	0.000	0.000	0.000	0.000	0.000	0.041	0.051	0.052	0.060	2.749	0.045	0.452	80	560	100	381	9314	9695	383	7567	7950	Error	Error	-4.612	381	9314	383	7567	83207	708773	1.706	9.239	0	0	0
1	7	16	"A94"	"A94"	15220	49300	100	1033	1053	413	39	642	642	684	373	54	51	15	0	12083	9854	6957	70	1217	1217	1308	888	67	71	65	0	0.000	0.000	0.000	0.000	0.000	0.000	0.000	0.000	0.000	0.000	0.000	0.000	0.000	0.000	0.036	0.048	0.049	0.070	3.381	0.039	0.189	80	560	100	391	10866	11257	411	8637	9048	Error	Error	-4.797	391	10866	411	8637	84200	788309	0.989	9.624	0	0	0
1	8	16	"A94"	"A94"	15540	49300	100	1187	1198	432	36	674	674	701	222	31	71	56	0	15895	12307	7507	60	1285	1285	1435	943	65	76	73	0	0.000	0.000	0.000	0.000	0.000	0.000	0.000	0.000	0.000	0.000	0.000	0.000	0.000	0.000	0.035	0.048	0.053	0.063	2.831	0.041	0.510	80	560	100	513	14610	15123	524	11022	11546	Error	Error	-4.832	513	14610	524	11022	95859	984562	2.239	11.529	0	0	0
1	9	16	"A94"	"A94"	15830	49300	100	1244	1243	399	32	715	715	741	255	34	72	52	0	17411	13740	7706	56	1333	1333	1515	836	55	78	73	0	0.000	0.000	0.000	0.000	0.000	0.000	0.000	0.000	0.000	0.000	0.000	0.000	0.000	0.000	0.033	0.043	0.046	0.055	3.018	0.040	0.573	80	560	100	529	16078	16607	528	12407	12935	Error	Error	-4.926	529	16078	528	12407	99461	1099188	1.969	14.623	0	0	0
1	10	16	"A95"	"A95"	16120	49300	100	1136	1178	536	45	737	737	770	240	31	66	43	0	12754	10711	6869	64	1330	1330	1444	893	61	76	73	0	0.000	0.000	0.000	0.000	0.000	0.000	0.000	0.000	0.000	0.000	0.000	0.000	0.000	0.000	0.035	0.047	0.046	0.068	4.924	0.042	0.368	80	560	100	399	11424	11823	441	9381	9822	Error	Error	-4.840	399	11424	441	9381	94257	856845	1.700	10.377	0	0	0
1	11	16	"A95"	"A95"	16440	49300	100	1252	1296	368	28	788	788	818	317	38	68	37	0	14571	13197	5453	41	1416	1416	1550	1001	64	86	85	0	0.000	0.000	0.000	0.000	0.000	0.000	0.000	0.000	0.000	0.000	0.000	0.000	0.000	0.000	0.035	0.043	0.043	0.045	2.890	0.043	0.292	80	560	100	464	13155	13619	508	11781	12289	Error	Error	-4.825	464	13155	508	11781	103679	1055787	1.508	11.635	0	0	0
1	12	16	"A95"	"A95"	16740	49300	100	1376	1521	1188	78	786	786	813	220	27	80	68	0	14722	12814	5039	39	1421	1421	1507	489	32	92	88	0	0.000	0.000	0.000	0.000	0.000	0.000	0.000	0.000	0.000	0.000	0.000	0.000	0.000	0.000	0.044	0.065	0.051	0.057	2.882	0.062	0.257	80	560	100	590	13301	13891	735	11393	12128	Error	Error	-4.495	590	13301	735	11393	121713	1025156	3.218	23.123	0	0	0
1	13	16	"A96"	"A96"	17030	49290	100	1083	1107	368	33	815	815	842	260	30	51	27	0	7379	7354	5463	74	1421	1421	1648	1316	79	60	56	0	0.000	0.000	0.000	0.000	0.000	0.000	0.000	0.000	0.000	0.000	0.000	0.000	0.000	0.000	0.045	0.049	0.060	0.089	4.046	0.052	0.413	80	560	100	268	5958	6226	292	5933	6225	Error	Error	-4.475	268	5958	292	5933	88535	588305	1.019	4.336	0	0	0
1	14	16	"A96"	"A96"	17340	49300	100	1401	1400	498	35	832	832	862	313	36	67	45	0	12944	11252	4961	44	1434	1434	1514	417	27	88	87	0	0.000	0.000	0.000	0.000	0.000	0.000	0.000	0.000	0.000	0.000	0.000	0.000	0.000	0.000	0.049	0.058	0.063	0.053	2.560	0.057	0.483	80	560	100	569	11510	12079	568	9818	10386	Error	Error	-4.338	569	11510	568	9818	112028	900155	1.719	23.353	0	0	0
1	15	16	"A96"	"A96"	17640	49300	100	1380	1394	483	34	891	891	934	412	44	57	20	0	12658	11155	4476	40	1461	1461	1597	903	56	90	86	0	0.000	0.000	0.000	0.000	0.000	0.000	0.000	0.000	0.000	0.000	0.000	0.000	0.000	0.000	0.044	0.052	0.052	0.050	2.471	0.051	0.334	80	560	100	489	11197	11686	503	9694	10197	Error	Error	-4.517	489	11197	503	9694	111525	892433	1.117	10.585	0	0	0
1	16	16	"A97"	"A97"	17930	49300	100	1373	1344	419	31	887	887	933	491	52	50	8	0	11773	9511	4968	52	1458	1458	1500	319	21	86	82	0	0.000	0.000	0.000	0.000	0.000	0.000	0.000	0.000	0.000	0.000	0.000	0.000	0.000	0.000	0.047	0.057	0.057	0.065	2.790	0.052	0.377	80	560	100	486	10315	10801	457	8053	8510	Error	Error	-4.408	486	10315	457	8053	107554	760899	0.837	25.113	0	0	0
1	17	16	"A97"	"A97"	18220	49300	100	1430	1406	332	23	983	983	1015	315	31	62	25	0	12629	10735	5117	47	1561	1561	1720	784	45	86	83	0	0.000	0.000	0.000	0.000	0.000	0.000	0.000	0.000	0.000	0.000	0.000	0.000	0.000	0.000	0.040	0.046	0.050	0.056	3.444	0.042	0.372	80	560	100	447	11068	11515	423	9174	9597	Error	Error	-4.630	447	11068	423	9174	112508	858781	1.241	11.499	0	0	0
1	18	16	"A97"	"A97"	18510	49310	100	1461	1479	379	25	1034	1034	1059	244	23	71	43	0	11290	9675	5143	53	1614	1614	1859	1242	66	80	77	0	0.000	0.000	0.000	0.000	0.000	0.000	0.000	0.000	0.000	0.000	0.000	0.000	0.000	0.000	0.044	0.055	0.059	0.075	4.438	0.051	0.484	80	560	100	427	9676	10103	445	8061	8506	Error	Error	-4.502	427	9676	445	8061	118341	773963	1.721	6.293	0	0	0
1	1	17	"A98"	"A98"	13420	49600	100	846	879	322	36	796	796	857	373	43	6	1	0	1954	2293	1313	57	1392	1392	1466	345	23	55	41	0	0.000	0.000	0.000	0.000	0.000	0.000	0.000	0.000	0.000	0.000	0.000	0.000	0.000	0.000	0.089	0.092	0.386	0.288	6.827	2.763	0.094	80	560	100	50	562	612	83	901	984	Error	Error	-3.491	50	562	83	901	70280	183460	0.059	2.397	0	0	0
1	2	17	"A98"	"A98"	13730	49610	100	954	1783	4279	239	800	800	1010	1458	144	12	2	0	2522	3992	4355	109	1415	1415	1622	1931	119	36	21	0	0.000	0.000	0.000	0.000	0.000	0.000	0.000	0.000	0.000	0.000	0.000	0.000	0.000	0.000	0.139	0.381	0.191	0.189	4.034	0.769	0.528	80	560	100	154	1107	1261	983	2577	3560	Error	Error	-2.846	154	1107	983	2577	142603	319325	0.530	1.227	0	0	0
1	3	17	"A98"	"A98"	14030	49600	100	681	704	205	29	716	716	756	376	49	3	0	0	1876	2505	1645	65	1319	1319	1364	474	34	56	35	0	0.000	0.000	0.000	0.000	0.000	0.000	0.000	0.000	0.000	0.000	0.000	0.000	0.000	0.000	-0.063	-0.010	0.170	0.289	7.964	0.071	0.068	80	560	100	-35	557	522	-12	1186	1174	Error	Error	Error	-35	557	-12	1186	56321	200384	-0.138	2.407	0	0	0
1	4	17	"A99"	"A99"	14320	49600	100	830	1147	2280	198	687	687	732	583	79	11	2	0	3123	3658	2352	64	1309	1309	1360	399	29	62	57	0	0.000	0.000	0.000	0.000	0.000	0.000	0.000	0.000	0.000	0.000	0.000	0.000	0.000	0.000	0.079	0.196	0.105	0.147	7.149	0.163	0.024	80	560	100	143	1814	1957	460	2349	2809	Error	Error	-3.665	143	1814	460	2349	91733	292622	0.712	5.759	0	0	0
1	5	17	"A99"	"A99"	14630	49610	100	1004	998	311	31	674	674	696	249	35	57	23	0	6874	6153	2276	36	1295	1295	1353	352	26	87	85	0	0.000	0.000	0.000	0.000	0.000	0.000	0.000	0.000	0.000	0.000	0.000	0.000	0.000	0.000	0.059	0.067	0.063	0.074	2.880	0.065	0.331	80	560	100	330	5579	5909	324	4858	5182	Error	Error	-4.079	330	5579	324	4858	79840	492232	1.213	13.636	0	0	0
1	6	17	"A99"	"A99"	14940	49610	100	983	980	232	23	688	688	710	219	30	61	20	0	6436	5820	2210	37	1298	1298	1334	213	15	88	87	0	0.000	0.000	0.000	0.000	0.000	0.000	0.000	0.000	0.000	0.000	0.000	0.000	0.000	0.000	0.057	0.065	0.059	0.071	3.366	0.055	0.240	80	560	100	295	5138	5433	292	4522	4814	Error	Error	-4.122	295	5138	292	4522	78362	465566	1.233	21.061	0	0	0
1	7	17	"A100"	"A100"	15220	49600	100	805	882	327	37	664	664	684	216	31	37	21	0	4012	5158	3928	76	1278	1278	1410	966	68	57	53	0	0.000	0.000	0.000	0.000	0.000	0.000	0.000	0.000	0.000	0.000	0.000	0.000	0.000	0.000	0.052	0.056	0.071	0.084	3.149	0.054	0.390	80	560	100	141	2734	2875	218	3880	4098	Error	Error	-4.277	141	2734	218	3880	70557	412652	0.917	3.880	0	0	0
1	8	17	"A100"	"A100"	15540	49600	100	1126	1151	368	31	674	674	694	235	33	70	46	0	10617	8837	4817	54	1288	1288	1368	439	32	83	77	0	0.000	0.000	0.000	0.000	0.000	0.000	0.000	0.000	0.000	0.000	0.000	0.000	0.000	0.000	0.048	0.063	0.074	0.082	3.482	0.053	0.512	80	560	100	452	9329	9781	477	7549	8026	Error	Error	-4.367	452	9329	477	7549	92099	706938	1.945	17.014	0	0	0
1	9	17	"A100"	"A100"	15840	49600	100	1240	1211	417	34	724	724	823	1497	181	2	0	0	10852	9269	4341	46	1316	1316	1525	1728	113	78	76	0	0.000	0.000	0.000	0.000	0.000	0.000	0.000	0.000	0.000	0.000	0.000	0.000	0.000	0.000	0.054	0.061	0.064	0.069	2.417	0.056	0.496	80	560	100	516	9536	10052	487	7953	8440	Error	Error	-4.208	516	9536	487	7953	96845	741553	0.259	4.481	0	0	0
1	10	17	"A101"	"A101"	16130	49600	100	1022	1390	1022	73	762	762	779	234	30	53	36	0	3037	4290	3415	79	1351	1351	1372	191	13	73	67	0	0.000	0.000	0.000	0.000	0.000	0.000	0.000	0.000	0.000	0.000	0.000	0.000	0.000	0.000	0.154	0.214	0.225	0.245	3.244	0.245	0.702	80	560	100	260	1686	1946	628	2939	3567	Error	Error	-2.697	260	1686	628	2939	111175	343165	2.611	15.277	0	0	0
1	11	17	"A101"	"A101"	16450	49610	100	1339	1650	929	56	806	806	823	231	28	70	56	0	4349	5689	3749	65	1422	1422	1425	169	11	93	90	0	0.000	0.000	0.000	0.000	0.000	0.000	0.000	0.000	0.000	0.000	0.000	0.000	0.000	0.000	0.182	0.198	0.184	0.188	2.749	0.211	0.788	80	560	100	533	2927	3460	844	4267	5111	Error	Error	-2.457	533	2927	844	4267	132022	455138	3.580	25.231	0	0	0
1	12	17	"A101"	"A101"	16740	49610	100	1418	1947	1256	64	837	837	869	311	35	67	47	0	4356	6277	4216	67	1443	1443	1489	443	29	91	86	0	0.000	0.000	0.000	0.000	0.000	0.000	0.000	0.000	0.000	0.000	0.000	0.000	0.000	0.000	0.199	0.230	0.214	0.216	2.622	0.261	0.820	80	560	100	581	2913	3494	1110	4834	5944	Error	Error	-2.326	581	2913	1110	4834	155781	502183	3.466	10.808	0	0	0
1	13	17	"A102"	"A102"	17030	49600	100	1047	1208	545	45	842	842	869	242	27	48	31	0	3491	5396	4284	79	1441	1441	1452	208	14	76	72	0	0.000	0.000	0.000	0.000	0.000	0.000	0.000	0.000	0.000	0.000	0.000	0.000	0.000	0.000	0.100	0.093	0.125	0.221	5.626	0.102	0.518	80	560	100	205	2050	2255	366	3955	4321	Error	Error	-3.322	205	2050	366	3955	96650	431653	1.401	18.962	0	0	0
1	14	17	"A102"	"A102"	17340	49600	100	1212	1431	581	40	879	879	893	244	27	63	36	0	6339	7444	4532	60	1428	1428	1474	269	18	87	83	0	0.000	0.000	0.000	0.000	0.000	0.000	0.000	0.000	0.000	0.000	0.000	0.000	0.000	0.000	0.068	0.092	0.096	0.097	3.334	0.098	0.619	80	560	100	333	4911	5244	552	6016	6568	Error	Error	-3.882	333	4911	552	6016	114491	595555	2.205	22.193	0	0	0
1	15	17	"A102"	"A102"	17640	49610	100	1229	1443	685	47	863	863	886	247	27	62	43	0	6317	7676	4133	53	1446	1446	1468	271	18	96	95	0	0.000	0.000	0.000	0.000	0.000	0.000	0.000	0.000	0.000	0.000	0.000	0.000	0.000	0.000	0.075	0.093	0.088	0.081	2.428	0.106	0.587	80	560	100	366	4871	5237	580	6230	6810	Error	Error	-3.734	366	4871	580	6230	115407	614114	2.255	22.908	0	0	0
1	16	17	"A103"	"A103"	17920	49600	100	1194	1199	382	31	922	922	933	232	24	52	31	0	7776	6458	3994	61	1489	1489	1522	302	19	75	67	0	0.000	0.000	0.000	0.000	0.000	0.000	0.000	0.000	0.000	0.000	0.000	0.000	0.000	0.000	0.043	0.056	0.067	0.104	4.228	0.066	0.469	80	560	100	272	6287	6559	277	4969	5246	Error	Error	-4.531	272	6287	277	4969	95954	516678	1.147	16.344	0	0	0
1	17	17	"A103"	"A103"	18230	49600	100	1431	1386	359	25	1027	1027	1075	650	60	21	0	0	9448	8348	3231	38	1580	1580	1623	303	18	87	85	0	0.000	0.000	0.000	0.000	0.000	0.000	0.000	0.000	0.000	0.000	0.000	0.000	0.000	0.000	0.051	0.053	0.059	0.056	2.440	0.058	0.045	80	560	100	404	7868	8272	359	6768	7127	Error	Error	-4.284	404	7868	359	6768	110886	667848	0.478	22.195	0	0	0
1	18	17	"A103"	"A103"	18530	49600	100	1389	1380	327	23	1005	1005	1052	327	31	58	21	0	9252	8239	3210	38	1579	1579	1621	311	19	88	86	0	0.000	0.000	0.000	0.000	0.000	0.000	0.000	0.000	0.000	0.000	0.000	0.000	0.000	0.000	0.050	0.056	0.065	0.070	2.952	0.054	0.129	80	560	100	384	7673	8057	375	6660	7035	Error	Error	-4.321	384	7673	375	6660	110402	659098	1.003	21.280	0	0	0
1	1	18	"A104"	"A104"	13420	49910	100	999	1025	340	33	824	824	882	431	48	23	6	0	5139	5474	3924	71	1431	1431	1540	709	46	58	55	0	0.000	0.000	0.000	0.000	0.000	0.000	0.000	0.000	0.000	0.000	0.000	0.000	0.000	0.000	0.047	0.050	0.074	0.098	5.128	0.081	0.059	80	560	100	175	3708	3883	201	4043	4244	Error	Error	-4.405	175	3708	201	4043	82039	437885	0.332	5.549	0	0	0
1	2	18	"A104"	"A104"	13740	49910	100	1166	1215	322	26	778	778	806	286	35	68	30	0	9367	8233	3693	44	1404	1404	1437	314	21	90	86	0	0.000	0.000	0.000	0.000	0.000	0.000	0.000	0.000	0.000	0.000	0.000	0.000	0.000	0.000	0.049	0.064	0.061	0.072	3.116	0.061	0.504	80	560	100	388	7963	8351	437	6829	7266	Error	Error	-4.359	388	7963	437	6829	97228	658630	1.430	21.643	0	0	0
1	3	18	"A104"	"A104"	14030	49910	100	1176	1275	516	40	765	765	818	496	60	46	8	0	10725	9420	4132	43	1345	1345	1428	477	33	92	86	0	0.000	0.000	0.000	0.000	0.000	0.000	0.000	0.000	0.000	0.000	0.000	0.000	0.000	0.000	0.044	0.063	0.057	0.063	3.200	0.059	0.384	80	560	100	411	9380	9791	510	8075	8585	Error	Error	-4.512	411	9380	510	8075	101995	753595	0.921	16.755	0	0	0
1	4	18	"A105"	"A105"	14320	49900	100	1021	1116	619	55	731	731	781	477	61	31	6	0	6584	7591	5492	72	1317	1317	1432	928	64	67	62	0	0.000	0.000	0.000	0.000	0.000	0.000	0.000	0.000	0.000	0.000	0.000	0.000	0.000	0.000	0.055	0.061	0.057	0.078	4.341	0.055	0.119	80	560	100	290	5267	5557	385	6274	6659	Error	Error	-4.183	290	5267	385	6274	89315	607279	0.702	6.637	0	0	0
1	5	18	"A105"	"A105"	14630	49900	100	1077	1129	382	33	718	718	777	584	75	33	1	0	9996	8588	4572	53	1328	1328	1477	1099	74	81	75	0	0.000	0.000	0.000	0.000	0.000	0.000	0.000	0.000	0.000	0.000	0.000	0.000	0.000	0.000	0.041	0.057	0.063	0.084	4.043	0.075	0.181	80	560	100	359	8668	9027	411	7260	7671	Error	Error	-4.594	359	8668	411	7260	90280	687020	0.603	6.470	0	0	0
1	6	18	"A105"	"A105"	14940	49900	100	1154	1164	363	31	723	723	812	1390	171	0	0	0	10359	8772	4562	52	1346	1346	1511	1176	77	80	75	0	0.000	0.000	0.000	0.000	0.000	0.000	0.000	0.000	0.000	0.000	0.000	0.000	0.000	0.000	0.048	0.059	0.063	0.061	2.046	0.056	0.492	80	560	100	431	9013	9444	441	7426	7867	Error	Error	-4.386	431	9013	441	7426	93102	701782	0.253	6.174	0	0	0
1	7	18	"A106"	"A106"	15230	49900	100	839	862	239	27	741	741	764	224	29	31	6	0	1747	2086	1050	50	1323	1323	1368	530	38	42	22	0	0.000	0.000	0.000	0.000	0.000	0.000	0.000	0.000	0.000	0.000	0.000	0.000	0.000	0.000	0.231	0.159	0.248	0.323	4.427	0.101	0.103	80	560	100	98	424	522	121	763	884	Error	Error	-2.113	98	424	121	763	68925	166905	0.438	1.355	0	0	0
1	8	18	"A106"	"A106"	15530	49910	100	776	803	212	26	742	742	848	1946	229	0	0	0	1997	2464	1390	56	1317	1317	1392	1175	84	33	17	0	0.000	0.000	0.000	0.000	0.000	0.000	0.000	0.000	0.000	0.000	0.000	0.000	0.000	0.000	0.050	0.053	0.182	0.223	5.909	0.066	0.063	80	560	100	34	680	714	61	1147	1208	Error	Error	-4.322	34	680	61	1147	64254	197105	-0.023	0.912	0	0	0
1	9	18	"A106"	"A106"	15830	49910	100	857	876	292	33	794	794	818	283	34	13	7	0	1880	2483	1328	53	1362	1362	1382	199	14	76	60	0	0.000	0.000	0.000	0.000	0.000	0.000	0.000	0.000	0.000	0.000	0.000	0.000	0.000	0.000	0.122	0.073	0.344	0.357	6.817	0.069	0.050	80	560	100	63	518	581	82	1121	1203	Error	Error	-3.040	63	518	82	1121	70063	198674	0.205	5.533	0	0	0
1	10	18	"A107"	"A107"	16130	49900	100	908	964	294	30	813	813	850	276	32	26	7	0	2767	4144	3236	78	1390	1390	1429	289	20	61	61	0	0.000	0.000	0.000	0.000	0.000	0.000	0.000	0.000	0.000	0.000	0.000	0.000	0.000	0.000	0.069	0.055	0.096	0.131	5.804	0.058	0.153	80	560	100	95	1377	1472	151	2754	2905	Error	Error	-3.857	95	1377	151	2754	77081	331547	0.413	9.394	0	0	0
1	11	18	"A107"	"A107"	16430	49910	100	1007	1040	296	28	829	829	868	326	37	30	8	0	3231	4691	3236	68	1427	1427	1465	290	19	83	73	0	0.000	0.000	0.000	0.000	0.000	0.000	0.000	0.000	0.000	0.000	0.000	0.000	0.000	0.000	0.099	0.065	0.079	0.094	4.831	0.053	0.156	80	560	100	178	1804	1982	211	3264	3475	Error	Error	-3.341	178	1804	211	3264	83225	375311	0.528	11.124	0	0	0
1	12	18	"A107"	"A107"	16730	49910	100	969	1050	565	53	858	858	895	455	50	15	3	0	3152	4619	3523	76	1437	1437	1482	363	24	80	73	0	0.000	0.000	0.000	0.000	0.000	0.000	0.000	0.000	0.000	0.000	0.000	0.000	0.000	0.000	0.065	0.060	0.081	0.137	4.196	0.065	0.097	80	560	100	111	1715	1826	192	3182	3374	Error	Error	-3.950	111	1715	192	3182	83967	369494	0.341	8.642	0	0	0
1	13	18	"A108"	"A108"	17040	49920	100	947	1034	552	53	841	841	1026	1913	186	1	1	0	4088	5283	3624	68	1391	1391	1505	1049	69	78	56	0	0.000	0.000	0.000	0.000	0.000	0.000	0.000	0.000	0.000	0.000	0.000	0.000	0.000	0.000	0.039	0.050	0.062	0.092	5.235	0.059	0.097	80	560	100	106	2697	2803	193	3892	4085	Error	Error	-4.669	106	2697	193	3892	82685	422673	0.004	3.602	0	0	0
1	14	18	"A108"	"A108"	17330	49910	100	1016	1057	310	29	868	868	907	318	35	32	7	0	4098	5755	3768	65	1446	1446	1473	269	18	93	90	0	0.000	0.000	0.000	0.000	0.000	0.000	0.000	0.000	0.000	0.000	0.000	0.000	0.000	0.000	0.056	0.044	0.049	0.059	3.164	0.050	0.049	80	560	100	148	2652	2800	189	4309	4498	Error	Error	-4.163	148	2652	189	4309	84594	460406	0.472	15.918	0	0	0
1	15	18	"A108"	"A108"	17640	49900	100	1064	1156	482	41	891	891	961	479	49	15	7	0	4184	5522	3782	68	1487	1487	1537	375	24	83	81	0	0.000	0.000	0.000	0.000	0.000	0.000	0.000	0.000	0.000	0.000	0.000	0.000	0.000	0.000	0.064	0.066	0.069	0.070	3.173	0.141	0.141	80	560	100	173	2697	2870	265	4035	4300	Error	Error	-3.963	173	2697	265	4035	92503	441761	0.407	10.627	0	0	0
1	16	18	"A109"	"A109"	17930	49900	100	1037	1180	1117	94	977	977	1004	244	24	18	6	0	1984	2379	1376	57	1540	1540	1553	194	12	68	55	0	0.000	0.000	0.000	0.000	0.000	0.000	0.000	0.000	0.000	0.000	0.000	0.000	0.000	0.000	0.135	0.242	0.337	0.395	3.764	0.666	0.476	80	560	100	60	444	504	203	839	1042	Error	Error	-2.888	60	444	203	839	94430	190335	0.721	4.258	0	0	0
1	17	18	"A109"	"A109"	18240	49890	100	1090	1145	321	28	1028	1028	1063	482	45	11	2	0	2141	2608	1309	50	1555	1555	1617	514	31	57	31	0	0.000	0.000	0.000	0.000	0.000	0.000	0.000	0.000	0.000	0.000	0.000	0.000	0.000	0.000	0.106	0.111	0.227	0.341	5.717	0.104	0.079	80	560	100	62	586	648	117	1053	1170	Error	Error	-3.241	62	586	117	1053	91598	208620	0.170	1.928	0	0	0
1	18	18	"A109"	"A109"	18530	49900	100	1120	1131	299	26	1095	1095	1133	515	45	6	1	0	2191	2632	1191	45	1599	1599	1625	262	16	80	56	0	0.000	0.000	0.000	0.000	0.000	0.000	0.000	0.000	0.000	0.000	0.000	0.000	0.000	0.000	0.042	0.035	0.307	0.284	4.654	0.045	0.012	80	560	100	25	592	617	36	1033	1069	Error	Error	-4.566	25	592	36	1033	90456	210587	-0.004	3.844	0	0	0
1	1	19	"A110"	"A110"	13420	50210	100	942	1260	2618	207	889	889	919	294	31	17	5	0	2700	3791	3700	97	1443	1443	1475	273	18	60	56	0	0.000	0.000	0.000	0.000	0.000	0.000	0.000	0.000	0.000	0.000	0.000	0.000	0.000	0.000	0.042	0.158	0.104	0.197	10.061	0.483	0.384	80	560	100	53	1257	1310	371	2348	2719	Error	Error	-4.568	53	1257	371	2348	100812	303276	1.160	8.484	0	0	0
1	2	19	"A110"	"A110"	13730	50210	100	944	1020	255	25	847	847	868	273	31	30	7	0	3677	4554	3038	66	1417	1417	1457	504	34	78	72	0	0.000	0.000	0.000	0.000	0.000	0.000	0.000	0.000	0.000	0.000	0.000	0.000	0.000	0.000	0.043	0.055	0.077	0.083	4.572	0.044	0.151	80	560	100	97	2260	2357	173	3137	3310	Error	Error	-4.542	97	2260	173	3137	81601	364341	0.557	6.145	0	0	0
1	3	19	"A110"	"A110"	14040	50210	100	998	1038	302	29	854	854	889	394	44	18	3	0	4332	5552	3352	60	1416	1416	1439	261	18	92	86	0	0.000	0.000	0.000	0.000	0.000	0.000	0.000	0.000	0.000	0.000	0.000	0.000	0.000	0.000	0.049	0.044	0.067	0.070	3.041	0.049	0.186	80	560	100	144	2916	3060	184	4136	4320	Error	Error	-4.340	144	2916	184	4136	83065	444162	0.378	15.759	0	0	0
1	4	19	"A111"	"A111"	14330	50210	100	945	962	247	25	810	810	823	216	26	37	12	0	3338	4193	2898	69	1395	1395	1404	164	11	86	80	0	0.000	0.000	0.000	0.000	0.000	0.000	0.000	0.000	0.000	0.000	0.000	0.000	0.000	0.000	0.069	0.054	0.110	0.132	5.612	0.038	0.097	80	560	100	135	1943	2078	152	2798	2950	Error	Error	-3.847	135	1943	152	2798	76974	335455	0.644	17.006	0	0	0
1	5	19	"A111"	"A111"	14640	50210	100	973	1141	1092	95	771	771	885	1378	155	5	2	0	3383	5115	4101	80	1346	1346	1424	690	48	85	77	0	0.000	0.000	0.000	0.000	0.000	0.000	0.000	0.000	0.000	0.000	0.000	0.000	0.000	0.000	0.099	0.098	0.095	0.090	3.456	0.480	0.223	80	560	100	202	2037	2239	370	3769	4139	Error	Error	-3.334	202	2037	370	3769	91257	409182	0.186	5.349	0	0	0
1	6	19	"A111"	"A111"	14950	50210	100	947	962	293	30	778	778	807	235	29	42	15	0	3373	4950	3448	69	1360	1360	1385	247	17	88	86	0	0.000	0.000	0.000	0.000	0.000	0.000	0.000	0.000	0.000	0.000	0.000	0.000	0.000	0.000	0.084	0.051	0.069	0.081	3.185	0.060	0.095	80	560	100	169	2013	2182	184	3590	3774	Error	Error	-3.574	169	2013	184	3590	76925	396030	0.660	14.433	0	0	0
1	7	19	"A112"	"A112"	15230	50200	100	928	990	264	26	812	812	843	281	33	38	10	0	3788	4804	3504	72	1434	1434	1459	243	16	68	61	0	0.000	0.000	0.000	0.000	0.000	0.000	0.000	0.000	0.000	0.000	0.000	0.000	0.000	0.000	0.049	0.053	0.090	0.126	4.679	0.047	0.214	80	560	100	116	2354	2470	178	3370	3548	Error	Error	-4.343	116	2354	178	3370	79221	384284	0.523	13.765	0	0	0
1	8	19	"A112"	"A112"	15530	50210	100	1101	1141	375	32	805	805	860	365	42	45	13	0	7457	8001	4575	57	1388	1388	1445	360	24	88	85	0	0.000	0.000	0.000	0.000	0.000	0.000	0.000	0.000	0.000	0.000	0.000	0.000	0.000	0.000	0.049	0.051	0.058	0.052	3.223	0.048	0.370	80	560	100	296	6069	6365	336	6613	6949	Error	Error	-4.358	296	6069	336	6613	91257	640064	0.770	18.211	0	0	0
1	9	19	"A112"	"A112"	15840	50210	100	1175	1211	367	30	811	811	844	248	29	65	32	0	8389	8496	4171	49	1379	1379	1439	714	49	92	88	0	0.000	0.000	0.000	0.000	0.000	0.000	0.000	0.000	0.000	0.000	0.000	0.000	0.000	0.000	0.052	0.056	0.057	0.054	3.198	0.055	0.394	80	560	100	364	7010	7374	400	7117	7517	Error	Error	-4.267	364	7010	400	7117	96860	679695	1.480	9.884	0	0	0
1	10	19	"A113"	"A113"	16130	50200	100	1005	1031	281	27	870	870	920	415	45	13	2	0	2935	4313	3343	77	1443	1443	1493	492	32	63	61	0	0.000	0.000	0.000	0.000	0.000	0.000	0.000	0.000	0.000	0.000	0.000	0.000	0.000	0.000	0.090	0.056	0.092	0.122	5.313	0.055	0.234	80	560	100	135	1492	1627	161	2870	3031	Error	Error	-3.466	135	1492	161	2870	82476	345050	0.267	5.732	0	0	0
1	11	19	"A113"	"A113"	16450	50200	100	970	1001	284	28	878	878	915	400	43	15	2	0	4346	4830	2832	58	1422	1422	1517	1222	80	70	53	0	0.000	0.000	0.000	0.000	0.000	0.000	0.000	0.000	0.000	0.000	0.000	0.000	0.000	0.000	0.031	0.036	0.075	0.079	5.615	0.048	0.147	80	560	100	92	2924	3016	123	3408	3531	Error	Error	-4.990	92	2924	123	3408	80072	386424	0.215	2.711	0	0	0
1	12	19	"A113"	"A113"	16730	50200	100	1042	1064	287	26	911	911	936	263	28	33	10	0	4297	5627	3691	65	1481	1481	1565	742	47	78	67	0	0.000	0.000	0.000	0.000	0.000	0.000	0.000	0.000	0.000	0.000	0.000	0.000	0.000	0.000	0.047	0.037	0.060	0.096	5.645	0.043	0.105	80	560	100	131	2816	2947	153	4146	4299	Error	Error	-4.426	131	2816	153	4146	85149	450135	0.487	5.474	0	0	0
1	13	19	"A114"	"A114"	17030	50200	100	1134	1151	324	28	904	904	936	280	29	43	16	0	8726	6881	4361	63	1482	1482	1525	387	25	68	65	0	0.000	0.000	0.000	0.000	0.000	0.000	0.000	0.000	0.000	0.000	0.000	0.000	0.000	0.000	0.032	0.046	0.053	0.070	4.536	0.310	0.175	80	560	100	230	7244	7474	247	5399	5646	Error	Error	-4.977	230	7244	247	5399	92096	550454	0.768	13.840	0	0	0
1	14	19	"A114"	"A114"	17350	50200	100	1306	1313	411	31	877	877	914	365	39	60	20	0	11367	10005	4257	42	1442	1442	1540	869	56	85	85	0	0.000	0.000	0.000	0.000	0.000	0.000	0.000	0.000	0.000	0.000	0.000	0.000	0.000	0.000	0.043	0.051	0.059	0.055	3.398	0.055	0.425	80	560	100	429	9925	10354	436	8563	8999	Error	Error	-4.532	429	9925	436	8563	105038	800437	1.093	9.741	0	0	0
1	15	19	"A114"	"A114"	17640	50200	100	1443	1462	342	23	956	956	1017	788	77	21	0	0	11646	10484	3862	36	1539	1539	1658	941	56	87	85	0	0.000	0.000	0.000	0.000	0.000	0.000	0.000	0.000	0.000	0.000	0.000	0.000	0.000	0.000	0.048	0.057	0.051	0.056	3.413	0.053	0.447	80	560	100	487	10107	10594	506	8945	9451	Error	Error	-4.375	487	10107	506	8945	116927	838723	0.565	9.379	0	0	0
1	16	19	"A115"	"A115"	17930	50200	100	1029	1046	296	28	958	958	1126	1786	158	0	0	0	2869	3395	2192	64	1493	1493	1575	696	44	62	50	0	0.000	0.000	0.000	0.000	0.000	0.000	0.000	0.000	0.000	0.000	0.000	0.000	0.000	0.000	0.052	0.046	0.110	0.152	6.203	0.054	0.056	80	560	100	71	1376	1447	88	1902	1990	Error	Error	-4.277	71	1376	88	1902	83647	271566	-0.045	2.615	0	0	0
1	17	19	"A115"	"A115"	18230	50210	100	1083	1205	733	60	1028	1028	1050	373	35	17	6	0	3774	4910	2728	55	1569	1569	1599	216	13	95	91	0	0.000	0.000	0.000	0.000	0.000	0.000	0.000	0.000	0.000	0.000	0.000	0.000	0.000	0.000	0.025	0.053	0.081	0.079	2.730	0.061	0.068	80	560	100	55	2205	2260	177	3341	3518	Error	Error	-5.325	55	2205	177	3341	96370	392776	0.416	15.329	0	0	0
1	18	19	"A115"	"A115"	18530	50200	100	1182	1228	562	45	1055	1055	1078	345	32	13	2	0	3508	4285	2436	56	1602	1602	1650	336	20	85	81	0	0.000	0.000	0.000	0.000	0.000	0.000	0.000	0.000	0.000	0.000	0.000	0.000	0.000	0.000	0.067	0.064	0.074	0.072	4.833	0.082	0.123	80	560	100	127	1906	2033	173	2683	2856	Error	Error	-3.908	127	1906	173	2683	98241	342791	0.435	7.842	0	0	0
1	1	20	"A116"	"A116"	13430	50510	100	1374	1465	515	35	1062	1062	1108	439	39	40	17	0	6381	7734	4334	56	1580	1580	1621	626	38	83	82	0	0.000	0.000	0.000	0.000	0.000	0.000	0.000	0.000	0.000	0.000	0.000	0.000	0.000	0.000	0.065	0.065	0.074	0.084	3.903	0.072	0.302	80	560	100	312	4801	5113	403	6154	6557	Error	Error	-3.944	312	4801	403	6154	117201	618700	0.813	9.765	0	0	0
1	2	20	"A116"	"A116"	13740	50510	100	1821	1858	722	38	984	984	1053	776	73	58	8	0	11590	10465	3761	35	1507	1507	1615	659	40	96	93	0	0.000	0.000	0.000	0.000	0.000	0.000	0.000	0.000	0.000	0.000	0.000	0.000	0.000	0.000	0.083	0.098	0.097	0.091	1.987	0.099	0.548	80	560	100	837	10083	10920	874	8958	9832	Error	Error	-3.591	837	10083	874	8958	148650	837200	1.037	13.429	0	0	0
1	3	20	"A116"	"A116"	14040	50520	100	1487	1552	429	27	903	903	941	331	35	72	43	0	9959	10147	3253	32	1493	1493	1542	462	29	100	100	0	0.000	0.000	0.000	0.000	0.000	0.000	0.000	0.000	0.000	0.000	0.000	0.000	0.000	0.000	0.069	0.075	0.077	0.064	1.960	0.076	0.600	80	560	100	584	8466	9050	649	8654	9303	Error	Error	-3.858	584	8466	649	8654	124194	811772	1.846	18.626	0	0	0
1	4	20	"A117"	"A117"	14330	50520	100	921	954	340	35	906	906	919	255	27	13	6	0	1792	1996	713	35	1458	1458	1467	192	13	75	38	0	0.000	0.000	0.000	0.000	0.000	0.000	0.000	0.000	0.000	0.000	0.000	0.000	0.000	0.000	0.045	0.089	0.482	0.438	4.844	0.245	0.049	80	560	100	15	334	349	48	538	586	Error	Error	-4.477	15	334	48	538	76321	159653	0.137	2.755	0	0	0
1	5	20	"A117"	"A117"	14610	50510	100	1016	1582	3756	237	862	862	906	431	47	20	5	0	1706	2574	3360	130	1429	1429	1470	281	19	50	31	0	0.000	0.000	0.000	0.000	0.000	0.000	0.000	0.000	0.000	0.000	0.000	0.000	0.000	0.000	0.556	0.629	0.445	0.583	4.774	1.089	0.861	80	560	100	154	277	431	720	1145	1865	Error	Error	-0.847	154	277	720	1145	126574	205956	1.568	3.929	0	0	0
1	6	20	"A117"	"A117"	14910	50510	100	939	1028	470	45	927	927	1039	2354	226	1	0	0	1741	2152	1189	55	1496	1496	1580	1850	117	10	1	0	0.000	0.000	0.000	0.000	0.000	0.000	0.000	0.000	0.000	0.000	0.000	0.000	0.000	0.000	0.049	0.154	0.524	0.454	4.718	0.500	0.298	80	560	100	12	245	257	101	656	757	Error	Error	-4.352	12	245	101	656	82271	172167	-0.005	0.309	0	0	0
1	7	20	"A118"	"A118"	15230	50500	100	1033	1088	307	28	929	929	958	296	30	25	12	0	2194	3664	2955	80	1493	1493	1542	396	25	52	48	0	0.000	0.000	0.000	0.000	0.000	0.000	0.000	0.000	0.000	0.000	0.000	0.000	0.000	0.000	0.148	0.073	0.254	0.245	7.642	0.055	0.131	80	560	100	104	701	805	159	2171	2330	Error	Error	-2.753	104	701	159	2171	87070	293094	0.439	5.359	0	0	0
1	8	20	"A118"	"A118"	15530	50510	100	1096	1143	331	28	924	924	962	394	40	23	6	0	3845	5267	3517	66	1489	1489	1524	405	26	83	77	0	0.000	0.000	0.000	0.000	0.000	0.000	0.000	0.000	0.000	0.000	0.000	0.000	0.000	0.000	0.073	0.058	0.092	0.111	4.091	0.056	0.224	80	560	100	172	2356	2528	219	3778	3997	Error	Error	-3.776	172	2356	219	3778	91440	421337	0.459	9.242	0	0	0
1	9	20	"A118"	"A118"	15840	50510	100	1254	1261	321	25	960	960	984	288	29	52	15	0	4613	6104	3621	59	1483	1483	1526	424	27	95	88	0	0.000	0.000	0.000	0.000	0.000	0.000	0.000	0.000	0.000	0.000	0.000	0.000	0.000	0.000	0.094	0.065	0.081	0.073	2.829	0.311	0.096	80	560	100	294	3130	3424	301	4621	4922	Error	Error	-3.412	294	3130	301	4621	100842	488291	0.962	10.797	0	0	0
1	10	20	"A119"	"A119"	16130	50500	100	1154	1215	393	32	947	947	993	454	45	26	7	0	5128	5499	3584	65	1502	1502	1551	360	23	67	67	0	0.000	0.000	0.000	0.000	0.000	0.000	0.000	0.000	0.000	0.000	0.000	0.000	0.000	0.000	0.057	0.067	0.092	0.131	4.876	0.085	0.146	80	560	100	207	3626	3833	268	3997	4265	Error	Error	-4.131	207	3626	268	3997	97218	439923	0.489	10.967	0	0	0
1	11	20	"A119"	"A119"	16440	50510	100	1319	1397	407	29	963	963	998	396	39	43	20	0	8050	7285	3305	45	1510	1510	1559	566	36	90	87	0	0.000	0.000	0.000	0.000	0.000	0.000	0.000	0.000	0.000	0.000	0.000	0.000	0.000	0.000	0.054	0.075	0.073	0.075	2.440	0.081	0.461	80	560	100	356	6540	6896	434	5775	6209	Error	Error	-4.199	356	6540	434	5775	111780	582817	1.008	10.117	0	0	0
1	12	20	"A119"	"A119"	16740	50510	100	1360	1393	385	27	945	945	978	248	25	70	43	0	7041	7145	3228	45	1551	1551	1566	208	13	98	97	0	0.000	0.000	0.000	0.000	0.000	0.000	0.000	0.000	0.000	0.000	0.000	0.000	0.000	0.000	0.076	0.080	0.075	0.081	2.177	0.080	0.461	80	560	100	415	5490	5905	448	5594	6042	Error	Error	-3.726	415	5490	448	5594	111425	571635	1.673	26.822	0	0	0
1	13	20	"A120"	"A120"	17030	50500	100	993	1041	253	24	947	947	968	241	24	22	10	0	2007	2528	1119	44	1539	1539	1546	196	12	73	56	0	0.000	0.000	0.000	0.000	0.000	0.000	0.000	0.000	0.000	0.000	0.000	0.000	0.000	0.000	0.098	0.095	0.180	0.199	6.005	0.037	0.037	80	560	100	46	468	514	94	989	1083	Error	Error	-3.347	46	468	94	989	83284	202219	0.303	5.010	0	0	0
1	14	20	"A120"	"A120"	17340	50500	100	1049	1055	260	24	977	977	990	235	23	21	8	0	3132	3320	1383	41	1549	1549	1565	238	15	82	78	0	0.000	0.000	0.000	0.000	0.000	0.000	0.000	0.000	0.000	0.000	0.000	0.000	0.000	0.000	0.045	0.044	0.128	0.145	4.865	0.070	0.095	80	560	100	72	1583	1655	78	1771	1849	Error	Error	-4.459	72	1583	78	1771	84363	265611	0.277	7.374	0	0	0
1	15	20	"A120"	"A120"	17640	50510	100	1050	1251	1445	115	997	997	1021	246	24	22	12	0	3102	3636	1707	46	1546	1546	1557	181	11	95	88	0	0.000	0.000	0.000	0.000	0.000	0.000	0.000	0.000	0.000	0.000	0.000	0.000	0.000	0.000	0.034	0.122	0.097	0.109	3.522	0.338	0.155	80	560	100	53	1556	1609	254	2090	2344	Error	Error	-4.876	53	1556	254	2090	100070	290864	0.935	11.486	0	0	0
1	16	20	"A121"	"A121"	17930	50490	100	1243	1318	497	37	985	985	1053	522	49	28	7	0	7823	7523	5304	70	1531	1531	1603	680	42	68	62	0	0.000	0.000	0.000	0.000	0.000	0.000	0.000	0.000	0.000	0.000	0.000	0.000	0.000	0.000	0.041	0.056	0.084	0.107	4.764	0.056	0.291	80	560	100	258	6292	6550	333	5992	6325	Error	Error	-4.608	258	6292	333	5992	105411	601826	0.508	8.706	0	0	0
1	17	20	"A121"	"A121"	18220	50500	100	1239	1274	350	27	1037	1037	1080	685	63	11	0	0	7812	8359	5379	64	1554	1554	1668	613	36	77	73	0	0.000	0.000	0.000	0.000	0.000	0.000	0.000	0.000	0.000	0.000	0.000	0.000	0.000	0.000	0.032	0.035	0.048	0.062	5.086	0.050	0.051	80	560	100	202	6258	6460	237	6805	7042	Error	Error	-4.953	202	6258	237	6805	101880	668728	0.283	10.915	0	0	0
1	18	20	"A121"	"A121"	18520	50500	100	1413	1440	380	26	1070	1070	1234	1553	125	0	0	0	8875	9106	5239	57	1599	1599	1777	1003	56	78	73	0	0.000	0.000	0.000	0.000	0.000	0.000	0.000	0.000	0.000	0.000	0.000	0.000	0.000	0.000	0.047	0.049	0.058	0.071	4.293	0.061	0.154	80	560	100	343	7276	7619	370	7507	7877	Error	Error	-4.407	343	7276	370	7507	115199	728496	0.133	7.307	0	0	0
1	1	21	"Blank"	"Blank"	13470	50830	100	1380	1429	350	24	1378	1378	1441	940	65	1	1	0	1776	1827	288	15	1816	1816	1847	343	18	5	2	0	0.000	0.000	0.000	0.000	0.000	0.000	0.000	0.000	0.000	0.000	0.000	0.000	0.000	0.000	-0.050	4.636	1.101	1.139	4.524	1.775	0.369	80	560	100	2	-40	-38	51	11	62	Error	Error	Error	2	-40	51	11	114326	146121	-0.013	-0.058	0	0	0
1	2	21	"Blank"	"Blank"	13770	50830	100	1201	1222	219	17	1227	1227	1323	991	74	0	0	0	1713	1700	170	10	1684	1684	1790	1313	73	0	0	0	0.000	0.000	0.000	0.000	0.000	0.000	0.000	0.000	0.000	0.000	0.000	0.000	0.000	0.000	-0.897	-0.312	1.081	1.006	4.547	1.574	0.083	80	560	100	-26	29	3	-5	16	11	Error	Error	Error	-26	29	-5	16	97784	136039	-0.102	-0.069	0	0	0
1	3	21	"Blank"	"Blank"	14070	50830	100	1060	1061	249	23	1078	1078	1113	261	23	13	1	0	1571	1593	242	15	1592	1592	1629	595	36	1	1	0	0.000	0.000	0.000	0.000	0.000	0.000	0.000	0.000	0.000	0.000	0.000	0.000	0.000	0.000	0.857	-17.000	1.215	1.060	3.874	0.525	0.076	80	560	100	-18	-21	-39	-17	1	-16	Error	Error	-0.222	-18	-21	-17	1	84851	127402	-0.199	-0.061	0	0	0
1	4	21	"Blank"	"Blank"	14370	50830	100	1091	1137	318	27	1104	1104	1539	3621	235	0	0	0	1584	1600	244	15	1638	1638	2023	3379	167	0	0	0	0.000	0.000	0.000	0.000	0.000	0.000	0.000	0.000	0.000	0.000	0.000	0.000	0.000	0.000	0.241	-0.868	1.376	1.627	4.400	0.639	0.316	80	560	100	-13	-54	-67	33	-38	-5	Error	Error	-2.054	-13	-54	33	-38	90920	127984	-0.111	-0.125	0	0	0
1	5	21	"Blank"	"Blank"	14670	50830	100	1117	1114	251	22	1083	1083	1081	248	22	21	8	0	1643	1634	164	10	1621	1621	1632	214	13	6	1	0	0.000	0.000	0.000	0.000	0.000	0.000	0.000	0.000	0.000	0.000	0.000	0.000	0.000	0.000	1.545	2.385	1.942	1.869	3.069	5.293	0.026	80	560	100	34	22	56	31	13	44	Error	Error	0.628	34	22	31	13	89144	130702	0.133	0.009	0	0	0
1	6	21	"Blank"	"Blank"	14970	50830	100	1024	1345	2056	152	1052	1052	1078	247	22	16	5	0	1512	1877	2193	116	1603	1603	1625	196	12	12	5	0	0.000	0.000	0.000	0.000	0.000	0.000	0.000	0.000	0.000	0.000	0.000	0.000	0.000	0.000	0.308	1.069	0.953	1.059	3.441	0.742	0.637	80	560	100	-28	-91	-119	293	274	567	Error	Error	-1.700	-28	-91	293	274	107608	150168	1.081	1.286	0	0	0
1	7	21	"Blank"	"Blank"	15270	50830	100	1072	1329	1940	145	1096	1096	1161	729	62	2	2	0	1663	1904	1839	96	1658	1658	1691	390	23	6	2	0	0.000	0.000	0.000	0.000	0.000	0.000	0.000	0.000	0.000	0.000	0.000	0.000	0.000	0.000	-4.800	0.947	1.345	1.785	6.282	1.288	0.920	80	560	100	-24	5	-19	233	246	479	Error	Error	Error	-24	5	233	246	106356	152357	0.230	0.546	0	0	0
1	8	21	"Blank"	"Blank"	15570	50830	100	1013	1040	259	24	1059	1059	1084	248	22	15	2	0	1604	1625	277	17	1610	1610	1620	184	11	10	2	0	0.000	0.000	0.000	0.000	0.000	0.000	0.000	0.000	0.000	0.000	0.000	0.000	0.000	0.000	7.667	-1.267	1.793	2.443	4.026	2.513	0.044	80	560	100	-46	-6	-52	-19	15	-4	Error	Error	2.939	-46	-6	-19	15	83165	130003	-0.177	0.027	0	0	0
1	9	21	"Blank"	"Blank"	15870	50830	100	1065	1094	265	24	1091	1091	1110	304	27	12	2	0	1613	1642	167	10	1635	1635	1652	466	28	1	0	0	0.000	0.000	0.000	0.000	0.000	0.000	0.000	0.000	0.000	0.000	0.000	0.000	0.000	0.000	1.182	0.429	1.400	1.288	3.989	1.669	0.112	80	560	100	-26	-22	-48	3	7	10	Error	Error	0.241	-26	-22	3	7	87545	131343	-0.053	-0.021	0	0	0
1	10	21	"Blank"	"Blank"	16170	50830	100	1064	1107	362	32	1133	1133	1148	260	22	13	1	0	1543	1587	310	19	1665	1665	1674	206	12	2	1	0	0.000	0.000	0.000	0.000	0.000	0.000	0.000	0.000	0.000	0.000	0.000	0.000	0.000	0.000	0.566	0.333	1.520	1.574	3.915	1.614	0.188	80	560	100	-69	-122	-191	-26	-78	-104	Error	Error	-0.822	-69	-122	-26	-78	88536	126936	-0.158	-0.422	0	0	0
1	11	21	"Blank"	"Blank"	16470	50830	100	1209	1199	248	20	1164	1164	1181	269	22	12	2	0	1718	1728	147	8	1708	1708	1723	194	11	8	1	0	0.000	0.000	0.000	0.000	0.000	0.000	0.000	0.000	0.000	0.000	0.000	0.000	0.000	0.000	4.500	1.750	1.923	2.188	5.309	7.957	0.008	80	560	100	45	10	55	35	20	55	Error	Error	2.170	45	10	35	20	95905	138243	0.067	0.026	0	0	0
1	12	21	"Blank"	"Blank"	16770	50830	100	1170	1165	287	24	1094	1094	1178	1304	110	0	0	0	1627	1679	259	15	1661	1661	1733	1259	72	1	0	0	0.000	0.000	0.000	0.000	0.000	0.000	0.000	0.000	0.000	0.000	0.000	0.000	0.000	0.000	-2.235	3.944	1.094	1.131	4.954	1.111	0.224	80	560	100	76	-34	42	71	18	89	Error	Error	Error	76	-34	71	18	93184	134337	-0.010	-0.043	0	0	0
1	13	21	"Blank"	"Blank"	17070	50830	100	1068	1082	228	21	1083	1083	1141	666	58	1	0	0	1608	1619	163	10	1649	1649	1682	301	17	3	0	0	0.000	0.000	0.000	0.000	0.000	0.000	0.000	0.000	0.000	0.000	0.000	0.000	0.000	0.000	0.366	0.033	1.632	1.636	5.171	1.859	0.066	80	560	100	-15	-41	-56	-1	-30	-31	Error	Error	-1.451	-15	-41	-1	-30	86589	129488	-0.089	-0.209	0	0	0
1	14	21	"Blank"	"Blank"	17370	50830	100	1206	1261	337	26	1130	1130	1155	296	25	22	7	0	1725	1751	231	13	1678	1678	1734	834	48	1	0	0	0.000	0.000	0.000	0.000	0.000	0.000	0.000	0.000	0.000	0.000	0.000	0.000	0.000	0.000	1.617	1.795	2.154	2.140	3.489	2.906	0.039	80	560	100	76	47	123	131	73	204	Error	Error	0.693	76	47	131	73	100894	140108	0.358	0.020	0	0	0
1	15	21	"Blank"	"Blank"	17670	50820	100	1244	1601	1468	91	1166	1166	1308	919	70	8	6	0	1763	1861	445	23	1717	1717	1888	1586	84	1	0	0	0.000	0.000	0.000	0.000	0.000	0.000	0.000	0.000	0.000	0.000	0.000	0.000	0.000	0.000	1.696	3.021	2.686	2.119	4.571	0.536	0.450	80	560	100	78	46	124	435	144	579	Error	Error	0.762	78	46	435	144	128085	148909	0.319	-0.017	0	0	0
1	16	21	"Blank"	"Blank"	17970	50820	100	1066	1141	335	29	1118	1118	1236	1170	94	0	0	0	1602	1700	577	33	1652	1652	1702	452	26	3	2	0	0.000	0.000	0.000	0.000	0.000	0.000	0.000	0.000	0.000	0.000	0.000	0.000	0.000	0.000	1.040	0.479	1.397	1.146	3.519	2.929	0.137	80	560	100	-52	-50	-102	23	48	71	Error	Error	0.057	-52	-50	23	48	91263	135963	-0.081	-0.004	0	0	0
1	17	21	"Blank"	"Blank"	18270	50820	100	1101	1089	241	22	1115	1115	1153	345	29	7	0	0	1600	1646	411	24	1661	1661	1677	352	20	3	1	0	0.000	0.000	0.000	0.000	0.000	0.000	0.000	0.000	0.000	0.000	0.000	0.000	0.000	0.000	0.230	1.733	1.504	1.182	3.836	1.109	0.084	80	560	100	-14	-61	-75	-26	-15	-41	Error	Error	-2.123	-14	-61	-26	-15	87154	131668	-0.186	-0.088	0	0	0
1	18	21	"Blank"	"Blank"	18570	50820	100	1077	1627	3562	218	1079	1079	1175	876	74	5	3	0	1622	1945	1760	90	1617	1617	1653	306	18	11	6	0	0.000	0.000	0.000	0.000	0.000	0.000	0.000	0.000	0.000	0.000	0.000	0.000	0.000	0.000	-0.400	1.671	1.543	1.867	3.431	2.566	0.355	80	560	100	-2	5	3	548	328	876	Error	Error	Error	-2	5	548	328	130175	155611	0.516	0.954	0	0	0
