# Supplementary material for: Application of hybridization control probe to increase accuracy on ligation detection or minisequencing diagnostic microarrays
Source: BMC Res Notes. 2009 Dec 14;2:249. doi: 10.1186/1756-0500-2-249 (PMC2799435; doi:10.1186/1756-0500-2-249)
Supplement: Additional file 3 — Gpr_files. Zip-compressed file containing raw microarray data in GenePix results format (.gpr) and GAL (GenePix Array List) files. [file 1756-0500-2-249-S3.ZIP › gpr_files/slide6/lasi6_13-16.gpr]

ATF	1.0
30	76    
"Type=GenePix Results 3"
"DateTime=2009/04/29 13:54:10"
"Settings="
"GalFile=C:\Axon\Data\HPV\ArrayIt_032009_InstiBioGalfile.gal"
"ArrayOfArrays=13-16"
"PixelSize=10"
"Wavelengths=532	488"
"ImageFiles=C:\Axon\Data\HPV\290409\lasi5.tif 2	C:\Axon\Data\HPV\290409\lasi5.tif 3"
"NormalizationMethod=None"
"NormalizationFactors=1	1"
"JpegImage="
"StdDev=Type 1"
"RatioFormulations=W1/W3 (/532)	W1/W4 (/488)	W3/W4 (532/488)"
"FeatureType=Circular"
"Barcode="
"BackgroundSubtraction=LocalFeature"
"ImageOrigin=0, 0"
"JpegOrigin=3720, 0"
"Creator=GenePix Pro 6.1.0.2"
"Scanner=GenePix 4200A 01 Autoloader [2]"
"FocusPosition=0"
"Temperature=23.81"
"LinesAveraged=2"
"Comment="
"PMTGain=600	500"
"ScanPower=100	100"
"LaserPower=2.69	2.57"
"Filters=Standard Green	Standard Blue"
"ScanRegion=372,0,1916,6892"
"Supplier="
"Block"	"Column"	"Row"	"Name"	"ID"	"X"	"Y"	"Dia."	"F532 Median"	"F532 Mean"	"F532 SD"	"F532 CV"	"B532"	"B532 Median"	"B532 Mean"	"B532 SD"	"B532 CV"	"% > B532+1SD"	"% > B532+2SD"	"F532 % Sat."	"F488 Median"	"F488 Mean"	"F488 SD"	"F488 CV"	"B488"	"B488 Median"	"B488 Mean"	"B488 SD"	"B488 CV"	"% > B488+1SD"	"% > B488+2SD"	"F488 % Sat."	"Ratio of Medians (1/532)"	"Ratio of Means (1/532)"	"Median of Ratios (1/532)"	"Mean of Ratios (1/532)"	"Ratios SD (1/532)"	"Rgn Ratio (1/532)"	"Rgn R2 (1/532)"	"Ratio of Medians (1/488)"	"Ratio of Means (1/488)"	"Median of Ratios (1/488)"	"Mean of Ratios (1/488)"	"Ratios SD (1/488)"	"Rgn Ratio (1/488)"	"Rgn R2 (1/488)"	"Ratio of Medians (532/488)"	"Ratio of Means (532/488)"	"Median of Ratios (532/488)"	"Mean of Ratios (532/488)"	"Ratios SD (532/488)"	"Rgn Ratio (532/488)"	"Rgn R2 (532/488)"	"F Pixels"	"B Pixels"	"Circularity"	"Sum of Medians (1/532)"	"Sum of Medians (1/488)"	"Sum of Medians (532/488)"	"Sum of Means (1/532)"	"Sum of Means (1/488)"	"Sum of Means (532/488)"	"Log Ratio (1/532)"	"Log Ratio (1/488)"	"Log Ratio (532/488)"	"F532 Median - B532"	"F488 Median - B488"	"F532 Mean - B532"	"F488 Mean - B488"	"F532 Total Intensity"	"F488 Total Intensity"	"SNR 532"	"SNR 488"	"Flags"	"Normalize"	"Autoflag"
1	1	1	"A1"	"A1"	4450	53770	100	1168	1228	368	29	981	981	1019	373	36	32	13	0	5241	7110	6053	85	1544	1544	1705	1335	78	53	51	0	0.000	0.000	0.000	0.000	0.000	0.000	0.000	0.000	0.000	0.000	0.000	0.000	0.000	0.000	0.051	0.044	0.063	0.117	5.453	0.043	0.300	80	560	100	187	3697	3884	247	5566	5813	Error	Error	-4.305	187	3697	247	5566	98276	568839	0.560	4.049	0	0	0
1	2	1	"A1"	"A1"	4750	53790	100	1376	1420	429	30	895	895	915	226	24	71	51	0	15050	12533	6663	53	1471	1471	1674	1021	60	88	85	0	0.000	0.000	0.000	0.000	0.000	0.000	0.000	0.000	0.000	0.000	0.000	0.000	0.000	0.000	0.035	0.047	0.049	0.048	2.541	0.046	0.551	80	560	100	481	13579	14060	525	11062	11587	Error	Error	-4.819	481	13579	525	11062	113618	1002624	2.235	10.636	0	0	0
1	3	1	"A1"	"A1"	5050	53790	100	1416	1436	383	26	843	843	873	238	27	81	67	0	17950	15187	6737	44	1443	1443	1711	1451	84	91	85	0	0.000	0.000	0.000	0.000	0.000	0.000	0.000	0.000	0.000	0.000	0.000	0.000	0.000	0.000	0.035	0.043	0.044	0.045	1.944	0.042	0.573	80	560	100	573	16507	17080	593	13744	14337	Error	Error	-4.848	573	16507	593	13744	114870	1214993	2.366	9.287	0	0	0
1	4	1	"A2"	"A2"	5350	53770	100	1174	1181	394	33	807	807	831	219	26	61	41	0	8854	9292	7304	78	1404	1404	1499	824	54	66	58	0	0.000	0.000	0.000	0.000	0.000	0.000	0.000	0.000	0.000	0.000	0.000	0.000	0.000	0.000	0.049	0.047	0.059	0.088	3.780	0.043	0.541	80	560	100	367	7450	7817	374	7888	8262	Error	Error	-4.343	367	7450	374	7888	94490	743333	1.598	9.458	0	0	0
1	5	1	"A2"	"A2"	5660	53770	100	1249	1280	386	30	792	792	827	234	28	76	46	0	12775	12065	7796	64	1387	1387	1715	1705	99	76	67	0	0.000	0.000	0.000	0.000	0.000	0.000	0.000	0.000	0.000	0.000	0.000	0.000	0.000	0.000	0.040	0.046	0.049	0.064	3.102	0.043	0.650	80	560	100	457	11388	11845	488	10678	11166	Error	Error	-4.639	457	11388	488	10678	102438	965171	1.936	6.070	0	0	0
1	6	1	"A2"	"A2"	5950	53770	100	1278	1258	443	35	810	810	820	229	27	66	51	0	10946	11018	8073	73	1363	1363	1746	1978	113	63	58	0	0.000	0.000	0.000	0.000	0.000	0.000	0.000	0.000	0.000	0.000	0.000	0.000	0.000	0.000	0.049	0.046	0.059	0.072	3.163	0.044	0.601	80	560	100	468	9583	10051	448	9655	10103	Error	Error	-4.356	468	9583	448	9655	100606	881473	1.913	4.688	0	0	0
1	7	1	"A3"	"A3"	6250	53780	100	1062	1095	366	33	774	774	793	213	26	57	35	0	6105	7592	6378	84	1316	1316	1481	1257	84	61	57	0	0.000	0.000	0.000	0.000	0.000	0.000	0.000	0.000	0.000	0.000	0.000	0.000	0.000	0.000	0.060	0.051	0.057	0.100	4.215	0.044	0.501	80	560	100	288	4789	5077	321	6276	6597	Error	Error	-4.056	288	4789	321	6276	87579	607340	1.418	4.862	0	0	0
1	8	1	"A3"	"A3"	6550	53780	100	1219	1260	438	34	770	770	792	222	28	66	50	0	11174	10956	7112	64	1317	1317	1706	1982	116	73	70	0	0.000	0.000	0.000	0.000	0.000	0.000	0.000	0.000	0.000	0.000	0.000	0.000	0.000	0.000	0.046	0.051	0.054	0.064	3.025	0.048	0.626	80	560	100	449	9857	10306	490	9639	10129	Error	Error	-4.456	449	9857	490	9639	100785	876478	2.108	4.667	0	0	0
1	9	1	"A3"	"A3"	6860	53780	100	1281	1298	455	35	767	767	795	217	27	77	57	0	16657	13928	6571	47	1296	1296	1670	1941	116	93	87	0	0.000	0.000	0.000	0.000	0.000	0.000	0.000	0.000	0.000	0.000	0.000	0.000	0.000	0.000	0.033	0.042	0.047	0.043	1.587	0.043	0.658	80	560	100	514	15361	15875	531	12632	13163	Error	Error	-4.901	514	15361	531	12632	103827	1114224	2.318	6.315	0	0	0
1	10	1	"A4"	"A4"	7160	53780	100	1092	1103	346	31	766	766	785	205	26	61	41	0	8336	7873	4882	62	1283	1283	1303	452	34	86	76	0	0.000	0.000	0.000	0.000	0.000	0.000	0.000	0.000	0.000	0.000	0.000	0.000	0.000	0.000	0.046	0.051	0.054	0.051	3.285	0.049	0.454	80	560	100	326	7053	7379	337	6590	6927	Error	Error	-4.435	326	7053	337	6590	88252	629812	1.551	14.535	0	0	0
1	11	1	"A4"	"A4"	7460	53780	100	1137	1228	354	28	798	798	817	214	26	70	43	0	12073	11245	4668	41	1293	1293	1599	1508	94	95	91	0	0.000	0.000	0.000	0.000	0.000	0.000	0.000	0.000	0.000	0.000	0.000	0.000	0.000	0.000	0.031	0.043	0.044	0.039	2.386	0.041	0.489	80	560	100	339	10780	11119	430	9952	10382	Error	Error	-4.991	339	10780	430	9952	98278	899604	1.921	6.397	0	0	0
1	12	1	"A4"	"A4"	7750	53780	100	1109	1100	322	29	739	739	763	215	28	67	41	0	10367	9366	5698	60	1266	1266	1580	1589	100	76	70	0	0.000	0.000	0.000	0.000	0.000	0.000	0.000	0.000	0.000	0.000	0.000	0.000	0.000	0.000	0.041	0.045	0.049	0.056	2.865	0.042	0.484	80	560	100	370	9101	9471	361	8100	8461	Error	Error	-4.620	370	9101	361	8100	88005	749259	1.567	4.900	0	0	0
1	13	1	"A5"	"A5"	8060	53770	100	850	905	278	30	746	746	763	191	25	41	17	0	2619	3644	2920	80	1271	1271	1279	151	11	85	71	0	0.000	0.000	0.000	0.000	0.000	0.000	0.000	0.000	0.000	0.000	0.000	0.000	0.000	0.000	0.077	0.067	0.120	0.173	5.351	0.054	0.178	80	560	100	104	1348	1452	159	2373	2532	Error	Error	-3.696	104	1348	159	2373	72403	291500	0.743	15.662	0	0	0
1	14	1	"A5"	"A5"	8360	53780	100	884	926	259	27	752	752	756	195	25	33	17	0	2818	3959	3009	76	1276	1276	1297	186	14	87	83	0	0.000	0.000	0.000	0.000	0.000	0.000	0.000	0.000	0.000	0.000	0.000	0.000	0.000	0.000	0.086	0.065	0.076	0.086	4.155	0.054	0.198	80	560	100	132	1542	1674	174	2683	2857	Error	Error	-3.546	132	1542	174	2683	74071	316749	0.872	14.312	0	0	0
1	15	1	"A5"	"A5"	8660	53780	100	1027	1023	283	27	799	799	808	213	26	52	21	0	3464	4828	3282	67	1308	1308	1345	244	18	93	85	0	0.000	0.000	0.000	0.000	0.000	0.000	0.000	0.000	0.000	0.000	0.000	0.000	0.000	0.000	0.106	0.064	0.088	0.098	3.307	0.051	0.216	80	560	100	228	2156	2384	224	3520	3744	Error	Error	-3.241	228	2156	224	3520	81875	386220	1.009	14.275	0	0	0
1	16	1	"A6"	"A6"	8960	53770	100	1129	1166	331	28	855	855	879	227	25	55	30	0	6012	6382	4381	68	1366	1366	1383	353	25	76	68	0	0.000	0.000	0.000	0.000	0.000	0.000	0.000	0.000	0.000	0.000	0.000	0.000	0.000	0.000	0.059	0.062	0.070	0.094	4.134	0.053	0.372	80	560	100	274	4646	4920	311	5016	5327	Error	Error	-4.084	274	4646	311	5016	93243	510554	1.264	14.161	0	0	0
1	17	1	"A6"	"A6"	9260	53770	100	1466	1485	377	25	1009	1009	1035	238	22	75	47	0	9326	9554	4772	49	1515	1515	1731	1142	65	87	83	0	0.000	0.000	0.000	0.000	0.000	0.000	0.000	0.000	0.000	0.000	0.000	0.000	0.000	0.000	0.059	0.059	0.062	0.062	2.988	0.053	0.475	80	560	100	457	7811	8268	476	8039	8515	Error	Error	-4.095	457	7811	476	8039	118834	764311	1.891	6.850	0	0	0
1	18	1	"A6"	"A6"	9560	53770	100	1546	1514	380	25	1176	1176	1185	259	21	57	32	0	8012	8046	3988	49	1630	1630	1709	583	34	87	85	0	0.000	0.000	0.000	0.000	0.000	0.000	0.000	0.000	0.000	0.000	0.000	0.000	0.000	0.000	0.058	0.053	0.067	0.074	2.912	0.052	0.388	80	560	100	370	6382	6752	338	6416	6754	Error	Error	-4.108	370	6382	338	6416	121129	643706	1.270	10.870	0	0	0
1	1	2	"A7"	"A7"	4460	54080	100	930	966	241	24	927	927	930	227	24	22	5	0	2458	2527	1156	45	1450	1450	1470	248	16	60	57	0	0.000	0.000	0.000	0.000	0.000	0.000	0.000	0.000	0.000	0.000	0.000	0.000	0.000	0.000	0.003	0.036	0.204	0.284	5.610	0.033	0.015	80	560	100	3	1008	1011	39	1077	1116	Error	Error	-8.392	3	1008	39	1077	77241	202160	0.159	4.262	0	0	0
1	2	2	"A7"	"A7"	4760	54090	100	1097	1103	307	27	874	874	904	227	25	50	23	0	3986	5380	3731	69	1428	1428	1493	404	27	73	73	0	0.000	0.000	0.000	0.000	0.000	0.000	0.000	0.000	0.000	0.000	0.000	0.000	0.000	0.000	0.087	0.058	0.077	0.124	5.405	0.041	0.171	80	560	100	223	2558	2781	229	3952	4181	Error	Error	-3.520	223	2558	229	3952	88249	430367	0.877	9.621	0	0	0
1	3	2	"A7"	"A7"	5060	54090	100	1005	1058	293	27	823	823	842	215	25	45	26	0	5686	6637	4377	65	1386	1386	1536	710	46	76	68	0	0.000	0.000	0.000	0.000	0.000	0.000	0.000	0.000	0.000	0.000	0.000	0.000	0.000	0.000	0.042	0.045	0.055	0.066	4.188	0.043	0.290	80	560	100	182	4300	4482	235	5251	5486	Error	Error	-4.562	182	4300	235	5251	84665	530951	1.005	7.185	0	0	0
1	4	2	"A8"	"A8"	5360	54080	100	997	1078	395	36	772	772	803	295	36	45	17	0	6498	7665	5942	77	1351	1351	1438	760	52	71	70	0	0.000	0.000	0.000	0.000	0.000	0.000	0.000	0.000	0.000	0.000	0.000	0.000	0.000	0.000	0.044	0.048	0.058	0.087	5.110	0.043	0.261	80	560	100	225	5147	5372	306	6314	6620	Error	Error	-4.516	225	5147	306	6314	86260	613210	0.932	8.193	0	0	0
1	5	2	"A8"	"A8"	5660	54080	100	1177	1203	382	31	747	747	783	270	34	66	36	0	10651	10777	6756	62	1322	1322	1664	1509	90	78	78	0	0.000	0.000	0.000	0.000	0.000	0.000	0.000	0.000	0.000	0.000	0.000	0.000	0.000	0.000	0.046	0.048	0.049	0.052	2.687	0.046	0.561	80	560	100	430	9329	9759	456	9455	9911	Error	Error	-4.439	430	9329	456	9455	96272	862140	1.556	6.039	0	0	0
1	6	2	"A8"	"A8"	5960	54080	100	1022	1075	385	35	694	694	725	206	28	66	42	0	9110	9500	6363	66	1250	1250	1527	1741	114	73	68	0	0.000	0.000	0.000	0.000	0.000	0.000	0.000	0.000	0.000	0.000	0.000	0.000	0.000	0.000	0.042	0.046	0.048	0.080	4.539	0.040	0.481	80	560	100	328	7860	8188	381	8250	8631	Error	Error	-4.583	328	7860	381	8250	85995	760011	1.699	4.580	0	0	0
1	7	2	"A9"	"A9"	6270	54080	100	990	1008	345	34	710	710	731	206	28	60	31	0	6581	6881	4434	64	1232	1232	1258	308	24	80	77	0	0.000	0.000	0.000	0.000	0.000	0.000	0.000	0.000	0.000	0.000	0.000	0.000	0.000	0.000	0.052	0.053	0.063	0.078	3.753	0.050	0.412	80	560	100	280	5349	5629	298	5649	5947	Error	Error	-4.256	280	5349	298	5649	80640	550495	1.345	18.256	0	0	0
1	8	2	"A9"	"A9"	6570	54080	100	986	1026	315	30	700	700	714	207	28	66	40	0	10376	9460	4441	46	1238	1238	1442	1188	82	92	87	0	0.000	0.000	0.000	0.000	0.000	0.000	0.000	0.000	0.000	0.000	0.000	0.000	0.000	0.000	0.031	0.040	0.044	0.038	2.703	0.044	0.454	80	560	100	286	9138	9424	326	8222	8548	Error	Error	-4.998	286	9138	326	8222	82068	756836	1.507	6.749	0	0	0
1	9	2	"A9"	"A9"	6860	54090	100	1065	1133	371	32	700	700	735	573	77	35	2	0	10480	10601	5250	49	1234	1234	1666	1878	112	85	83	0	0.000	0.000	0.000	0.000	0.000	0.000	0.000	0.000	0.000	0.000	0.000	0.000	0.000	0.000	0.039	0.046	0.047	0.041	2.417	0.042	0.080	80	560	100	365	9246	9611	433	9367	9800	Error	Error	-4.663	365	9246	433	9367	90671	848112	0.695	4.758	0	0	0
1	10	2	"A10"	"A10"	7160	54070	100	969	967	285	29	656	656	687	210	30	57	36	0	6595	7581	5728	75	1179	1179	1395	1510	108	68	62	0	0.000	0.000	0.000	0.000	0.000	0.000	0.000	0.000	0.000	0.000	0.000	0.000	0.000	0.000	0.058	0.049	0.061	0.078	4.528	0.044	0.504	80	560	100	313	5416	5729	311	6402	6713	Error	Error	-4.113	313	5416	311	6402	77378	606507	1.333	4.097	0	0	0
1	11	2	"A10"	"A10"	7460	54090	100	1283	1262	368	29	709	709	722	210	29	81	68	0	14681	12946	6196	47	1231	1231	1686	1813	107	85	85	0	0.000	0.000	0.000	0.000	0.000	0.000	0.000	0.000	0.000	0.000	0.000	0.000	0.000	0.000	0.043	0.047	0.049	0.053	2.266	0.043	0.626	80	560	100	574	13450	14024	553	11715	12268	Error	Error	-4.550	574	13450	553	11715	100930	1035709	2.571	6.211	0	0	0
1	12	2	"A10"	"A10"	7760	54080	100	1120	1164	437	37	689	689	698	200	28	70	53	0	12696	11692	6671	57	1229	1229	1662	1831	110	80	78	0	0.000	0.000	0.000	0.000	0.000	0.000	0.000	0.000	0.000	0.000	0.000	0.000	0.000	0.000	0.038	0.045	0.048	0.050	2.752	0.049	0.686	80	560	100	431	11467	11898	475	10463	10938	Error	Error	-4.734	431	11467	475	10463	93153	935395	2.330	5.478	0	0	0
1	13	2	"A11"	"A11"	8070	54070	100	851	899	321	35	691	691	700	192	27	47	30	0	4961	5966	4741	79	1201	1201	1239	356	28	80	76	0	0.000	0.000	0.000	0.000	0.000	0.000	0.000	0.000	0.000	0.000	0.000	0.000	0.000	0.000	0.043	0.044	0.058	0.077	4.838	0.101	0.243	80	560	100	160	3760	3920	208	4765	4973	Error	Error	-4.555	160	3760	208	4765	71955	477257	1.036	13.278	0	0	0
1	14	2	"A11"	"A11"	8370	54080	100	948	995	299	30	697	697	716	189	26	58	33	0	6152	8013	5305	66	1213	1213	1294	590	45	91	87	0	0.000	0.000	0.000	0.000	0.000	0.000	0.000	0.000	0.000	0.000	0.000	0.000	0.000	0.000	0.051	0.044	0.055	0.044	3.127	0.040	0.441	80	560	100	251	4939	5190	298	6800	7098	Error	Error	-4.298	251	4939	298	6800	79630	641051	1.476	11.388	0	0	0
1	15	2	"A11"	"A11"	8670	54080	100	1053	1133	319	28	747	747	768	216	28	58	40	0	5992	9021	6020	66	1269	1269	1339	464	34	100	100	0	0.000	0.000	0.000	0.000	0.000	0.000	0.000	0.000	0.000	0.000	0.000	0.000	0.000	0.000	0.065	0.050	0.054	0.049	2.284	0.043	0.458	80	560	100	306	4723	5029	386	7752	8138	Error	Error	-3.948	306	4723	386	7752	90605	721693	1.690	16.556	0	0	0
1	16	2	"A12"	"A12"	8970	54070	100	1057	1119	370	33	842	842	848	218	25	50	27	0	5830	6603	4665	70	1351	1351	1371	219	15	85	78	0	0.000	0.000	0.000	0.000	0.000	0.000	0.000	0.000	0.000	0.000	0.000	0.000	0.000	0.000	0.048	0.053	0.060	0.067	3.424	0.053	0.371	80	560	100	215	4479	4694	277	5252	5529	Error	Error	-4.381	215	4479	277	5252	89556	528225	1.243	23.890	0	0	0
1	17	2	"A12"	"A12"	9260	54080	100	1404	1406	388	27	950	950	972	249	25	72	47	0	10901	11156	6681	59	1453	1453	1678	1205	71	85	80	0	0.000	0.000	0.000	0.000	0.000	0.000	0.000	0.000	0.000	0.000	0.000	0.000	0.000	0.000	0.048	0.047	0.052	0.053	2.723	0.045	0.484	80	560	100	454	9448	9902	456	9703	10159	Error	Error	-4.379	454	9448	456	9703	112519	892516	1.743	7.866	0	0	0
1	18	2	"A12"	"A12"	9570	54070	100	1469	1495	397	26	1056	1056	1074	245	22	66	41	0	8026	9463	6070	64	1567	1567	1660	644	38	88	87	0	0.000	0.000	0.000	0.000	0.000	0.000	0.000	0.000	0.000	0.000	0.000	0.000	0.000	0.000	0.064	0.056	0.061	0.071	3.753	0.047	0.435	80	560	100	413	6459	6872	439	7896	8335	Error	Error	-3.967	413	6459	439	7896	119620	757048	1.718	12.116	0	0	0
1	1	3	"A13"	"A13"	4460	54380	100	1075	1090	322	29	912	912	931	228	24	42	18	0	5847	5765	3841	66	1500	1500	1611	835	51	62	58	0	0.000	0.000	0.000	0.000	0.000	0.000	0.000	0.000	0.000	0.000	0.000	0.000	0.000	0.000	0.037	0.042	0.075	0.098	7.526	0.045	0.301	80	560	100	163	4347	4510	178	4265	4443	Error	Error	-4.737	163	4347	178	4265	87172	461232	0.697	4.975	0	0	0
1	2	3	"A13"	"A13"	4770	54390	100	1248	1209	393	32	843	843	859	226	26	62	40	0	10392	8307	4339	52	1443	1443	1557	769	49	80	72	0	0.000	0.000	0.000	0.000	0.000	0.000	0.000	0.000	0.000	0.000	0.000	0.000	0.000	0.000	0.045	0.053	0.062	0.075	3.094	0.058	0.519	80	560	100	405	8949	9354	366	6864	7230	Error	Error	-4.466	405	8949	366	6864	96709	664531	1.549	8.778	0	0	0
1	3	3	"A13"	"A13"	5070	54380	100	1208	1250	360	28	814	814	836	231	27	72	40	0	11252	10156	4286	42	1397	1397	1575	1114	70	93	88	0	0.000	0.000	0.000	0.000	0.000	0.000	0.000	0.000	0.000	0.000	0.000	0.000	0.000	0.000	0.040	0.050	0.047	0.053	2.335	0.053	0.504	80	560	100	394	9855	10249	436	8759	9195	Error	Error	-4.645	394	9855	436	8759	100015	812510	1.792	7.703	0	0	0
1	4	3	"A14"	"A14"	5360	54370	100	966	999	360	36	747	747	780	220	28	50	28	0	3881	7122	6270	88	1353	1353	1615	1604	99	53	48	0	0.000	0.000	0.000	0.000	0.000	0.000	0.000	0.000	0.000	0.000	0.000	0.000	0.000	0.000	0.087	0.044	0.055	0.098	6.273	0.045	0.553	80	560	100	219	2528	2747	252	5769	6021	Error	Error	-3.529	219	2528	252	5769	79954	569746	0.995	3.433	0	0	0
1	5	3	"A14"	"A14"	5670	54370	100	1092	1087	392	36	686	686	711	211	29	63	50	0	10647	9911	6215	62	1279	1279	1702	2121	124	71	70	0	0.000	0.000	0.000	0.000	0.000	0.000	0.000	0.000	0.000	0.000	0.000	0.000	0.000	0.000	0.043	0.046	0.048	0.061	3.827	0.049	0.620	80	560	100	406	9368	9774	401	8632	9033	Error	Error	-4.528	406	9368	401	8632	86972	792861	1.782	3.870	0	0	0
1	6	3	"A14"	"A14"	5970	54380	100	1141	1125	396	35	676	676	703	295	41	57	40	0	14386	11763	7644	64	1242	1242	1645	2060	125	68	67	0	0.000	0.000	0.000	0.000	0.000	0.000	0.000	0.000	0.000	0.000	0.000	0.000	0.000	0.000	0.035	0.043	0.047	0.056	3.166	0.042	0.664	80	560	100	465	13144	13609	449	10521	10970	Error	Error	-4.821	465	13144	449	10521	90030	941043	1.431	4.912	0	0	0
1	7	3	"A15"	"A15"	6260	54370	100	772	849	313	36	638	638	653	188	28	43	26	0	5771	6433	5576	86	1204	1204	1402	1300	92	56	52	0	0.000	0.000	0.000	0.000	0.000	0.000	0.000	0.000	0.000	0.000	0.000	0.000	0.000	0.000	0.029	0.040	0.043	0.066	5.038	0.039	0.461	80	560	100	134	4567	4701	211	5229	5440	Error	Error	-5.091	134	4567	211	5229	67902	514677	1.043	3.870	0	0	0
1	8	3	"A15"	"A15"	6570	54380	100	955	953	336	35	641	641	658	227	34	58	33	0	7889	8451	5859	69	1188	1188	1406	1324	94	73	68	0	0.000	0.000	0.000	0.000	0.000	0.000	0.000	0.000	0.000	0.000	0.000	0.000	0.000	0.000	0.047	0.043	0.055	0.066	4.027	0.040	0.513	80	560	100	314	6701	7015	312	7263	7575	Error	Error	-4.416	314	6701	312	7263	76264	676117	1.300	5.321	0	0	0
1	9	3	"A15"	"A15"	6870	54380	100	1042	1061	299	28	633	633	651	195	29	77	51	0	10580	11582	5482	47	1183	1183	1390	1402	100	95	95	0	0.000	0.000	0.000	0.000	0.000	0.000	0.000	0.000	0.000	0.000	0.000	0.000	0.000	0.000	0.044	0.041	0.044	0.038	2.529	0.038	0.559	80	560	100	409	9397	9806	428	10399	10827	Error	Error	-4.522	409	9397	428	10399	84889	926537	2.103	7.270	0	0	0
1	10	3	"A16"	"A16"	7170	54370	100	887	942	344	36	633	633	645	201	31	57	36	0	8326	9283	7205	77	1168	1168	1299	1193	91	67	61	0	0.000	0.000	0.000	0.000	0.000	0.000	0.000	0.000	0.000	0.000	0.000	0.000	0.000	0.000	0.035	0.038	0.044	0.072	3.923	0.037	0.545	80	560	100	254	7158	7412	309	8115	8424	Error	Error	-4.817	254	7158	309	8115	75344	742619	1.478	6.692	0	0	0
1	11	3	"A16"	"A16"	7470	54380	100	1140	1144	362	31	658	658	677	209	30	70	56	0	13096	12868	7775	60	1203	1203	1572	1860	118	86	76	0	0.000	0.000	0.000	0.000	0.000	0.000	0.000	0.000	0.000	0.000	0.000	0.000	0.000	0.000	0.041	0.042	0.045	0.051	2.051	0.040	0.632	80	560	100	482	11893	12375	486	11665	12151	Error	Error	-4.625	482	11893	486	11665	91509	1029456	2.234	6.073	0	0	0
1	12	3	"A16"	"A16"	7770	54370	100	979	1005	344	34	624	624	654	210	32	63	43	0	9872	10307	7347	71	1202	1202	1537	2109	137	71	62	0	0.000	0.000	0.000	0.000	0.000	0.000	0.000	0.000	0.000	0.000	0.000	0.000	0.000	0.000	0.041	0.042	0.047	0.063	3.399	0.040	0.631	80	560	100	355	8670	9025	381	9105	9486	Error	Error	-4.610	355	8670	381	9105	80378	824573	1.671	4.158	0	0	0
1	13	3	"A17"	"A17"	8070	54370	100	792	826	260	31	631	631	648	181	27	47	28	0	6168	5924	3307	55	1170	1170	1222	543	44	78	77	0	0.000	0.000	0.000	0.000	0.000	0.000	0.000	0.000	0.000	0.000	0.000	0.000	0.000	0.000	0.032	0.041	0.056	0.063	5.357	0.046	0.337	80	560	100	161	4998	5159	195	4754	4949	Error	Error	-4.956	161	4998	195	4754	66067	473883	0.983	8.659	0	0	0
1	14	3	"A17"	"A17"	8360	54380	100	874	905	259	28	650	650	660	180	27	57	33	0	7982	7283	3583	49	1204	1204	1413	993	70	83	82	0	0.000	0.000	0.000	0.000	0.000	0.000	0.000	0.000	0.000	0.000	0.000	0.000	0.000	0.000	0.033	0.042	0.049	0.044	2.328	0.045	0.421	80	560	100	224	6778	7002	255	6079	6334	Error	Error	-4.919	224	6778	255	6079	72382	582669	1.361	5.911	0	0	0
1	15	3	"A17"	"A17"	8660	54380	100	919	953	257	26	691	691	873	2771	317	0	0	0	7320	7306	3220	44	1250	1250	1568	2511	160	81	67	0	0.000	0.000	0.000	0.000	0.000	0.000	0.000	0.000	0.000	0.000	0.000	0.000	0.000	0.000	0.038	0.043	0.048	0.042	3.021	0.044	0.270	80	560	100	228	6070	6298	262	6056	6318	Error	Error	-4.735	228	6070	262	6056	76245	584450	0.029	2.285	0	0	0
1	16	3	"A18"	"A18"	8970	54370	100	931	919	239	26	778	778	790	204	25	40	13	0	4291	3797	1752	46	1316	1316	1325	163	12	82	76	0	0.000	0.000	0.000	0.000	0.000	0.000	0.000	0.000	0.000	0.000	0.000	0.000	0.000	0.000	0.051	0.057	0.076	0.087	4.596	0.051	0.091	80	560	100	153	2975	3128	141	2481	2622	Error	Error	-4.281	153	2975	141	2481	73529	303729	0.632	15.166	0	0	0
1	17	3	"A18"	"A18"	9260	54380	100	1148	1146	266	23	865	865	883	206	23	62	30	0	7346	7154	3066	42	1410	1410	1606	936	58	87	85	0	0.000	0.000	0.000	0.000	0.000	0.000	0.000	0.000	0.000	0.000	0.000	0.000	0.000	0.000	0.048	0.049	0.060	0.063	3.361	0.050	0.327	80	560	100	283	5936	6219	281	5744	6025	Error	Error	-4.391	283	5936	281	5744	91709	572313	1.277	5.927	0	0	0
1	18	3	"A18"	"A18"	9560	54380	100	1246	1263	336	26	993	993	1001	238	23	51	22	0	6948	7059	3005	42	1522	1522	1678	822	48	85	85	0	0.000	0.000	0.000	0.000	0.000	0.000	0.000	0.000	0.000	0.000	0.000	0.000	0.000	0.000	0.047	0.049	0.058	0.057	2.078	0.055	0.320	80	560	100	253	5426	5679	270	5537	5807	Error	Error	-4.423	253	5426	270	5537	101033	564680	1.101	6.546	0	0	0
1	1	4	"A19"	"A19"	4470	54680	100	941	954	212	22	920	920	1064	2194	206	0	0	0	2223	2282	838	36	1506	1506	1658	2212	133	7	0	0	0.000	0.000	0.000	0.000	0.000	0.000	0.000	0.000	0.000	0.000	0.000	0.000	0.000	0.000	0.029	0.044	0.233	0.246	4.513	0.023	0.003	80	560	100	21	717	738	34	776	810	Error	Error	-5.094	21	717	34	776	76313	182582	-0.050	0.282	0	0	0
1	2	4	"A19"	"A19"	4770	54690	100	958	967	220	22	868	868	875	211	24	30	6	0	2949	2800	905	32	1442	1442	1472	215	14	83	78	0	0.000	0.000	0.000	0.000	0.000	0.000	0.000	0.000	0.000	0.000	0.000	0.000	0.000	0.000	0.060	0.073	0.132	0.144	5.633	0.076	0.066	80	560	100	90	1507	1597	99	1358	1457	Error	Error	-4.066	90	1507	99	1358	77340	223968	0.436	6.177	0	0	0
1	3	4	"A19"	"A19"	5060	54690	100	921	936	275	29	834	834	865	289	33	20	2	0	2449	2461	873	35	1396	1396	1499	454	30	67	56	0	0.000	0.000	0.000	0.000	0.000	0.000	0.000	0.000	0.000	0.000	0.000	0.000	0.000	0.000	0.083	0.096	0.247	0.231	5.381	0.061	0.067	80	560	100	87	1053	1140	102	1065	1167	Error	Error	-3.597	87	1053	102	1065	74872	196910	0.246	2.119	0	0	0
1	4	4	"A20"	"A20"	5370	54670	100	1098	1109	392	35	720	720	743	215	28	57	47	0	7096	8651	6966	80	1308	1308	1414	1085	76	62	57	0	0.000	0.000	0.000	0.000	0.000	0.000	0.000	0.000	0.000	0.000	0.000	0.000	0.000	0.000	0.065	0.053	0.062	0.109	4.755	0.045	0.523	80	560	100	378	5788	6166	389	7343	7732	Error	Error	-3.937	378	5788	389	7343	88734	692046	1.702	6.670	0	0	0
1	5	4	"A20"	"A20"	5670	54680	100	1149	1157	344	29	659	659	678	197	29	78	61	0	17080	14676	7473	50	1249	1249	1823	2628	144	80	78	0	0.000	0.000	0.000	0.000	0.000	0.000	0.000	0.000	0.000	0.000	0.000	0.000	0.000	0.000	0.031	0.037	0.037	0.045	3.302	0.036	0.657	80	560	100	490	15831	16321	498	13427	13925	Error	Error	-5.014	490	15831	498	13427	92593	1174062	2.431	4.891	0	0	0
1	6	4	"A20"	"A20"	5970	54680	100	1117	1131	413	36	620	620	633	192	30	80	63	0	18661	14695	7940	54	1231	1231	1681	2459	146	78	76	0	0.000	0.000	0.000	0.000	0.000	0.000	0.000	0.000	0.000	0.000	0.000	0.000	0.000	0.000	0.029	0.038	0.041	0.047	2.569	0.039	0.699	80	560	100	497	17430	17927	511	13464	13975	Error	Error	-5.132	497	17430	511	13464	90472	1175576	2.594	5.292	0	0	0
1	7	4	"A21"	"A21"	6270	54670	100	850	894	334	37	591	591	609	181	29	57	43	0	6490	8345	6803	81	1165	1165	1348	1264	93	61	55	0	0.000	0.000	0.000	0.000	0.000	0.000	0.000	0.000	0.000	0.000	0.000	0.000	0.000	0.000	0.049	0.042	0.055	0.079	3.332	0.038	0.508	80	560	100	259	5325	5584	303	7180	7483	Error	Error	-4.362	259	5325	303	7180	71510	667632	1.575	5.536	0	0	0
1	8	4	"A21"	"A21"	6570	54680	100	1179	1188	426	35	605	605	633	276	43	77	55	0	14825	13114	6752	51	1175	1175	1616	2169	134	86	78	0	0.000	0.000	0.000	0.000	0.000	0.000	0.000	0.000	0.000	0.000	0.000	0.000	0.000	0.000	0.042	0.049	0.048	0.053	2.097	0.046	0.670	80	560	100	574	13650	14224	583	11939	12522	Error	Error	-4.572	574	13650	583	11939	95008	1049157	2.011	5.301	0	0	0
1	9	4	"A21"	"A21"	6870	54680	100	1088	1093	352	32	601	601	625	189	30	80	65	0	16282	13717	7387	53	1166	1166	1530	1743	113	78	78	0	0.000	0.000	0.000	0.000	0.000	0.000	0.000	0.000	0.000	0.000	0.000	0.000	0.000	0.000	0.032	0.039	0.042	0.047	2.479	0.039	0.663	80	560	100	487	15116	15603	492	12551	13043	Error	Error	-4.956	487	15116	492	12551	87431	1097330	2.476	6.992	0	0	0
1	10	4	"A22"	"A22"	7170	54670	100	787	871	322	36	623	623	640	216	33	42	28	0	8074	7640	6213	81	1169	1169	1294	1053	81	62	56	0	0.000	0.000	0.000	0.000	0.000	0.000	0.000	0.000	0.000	0.000	0.000	0.000	0.000	0.000	0.024	0.038	0.051	0.082	4.816	0.041	0.546	80	560	100	164	6905	7069	248	6471	6719	Error	Error	-5.396	164	6905	248	6471	69713	611209	1.069	6.027	0	0	0
1	11	4	"A22"	"A22"	7470	54680	100	1184	1225	732	59	631	631	655	264	40	75	51	0	12943	13236	3869	29	1200	1200	1442	1511	104	100	100	0	0.000	0.000	0.000	0.000	0.000	0.000	0.000	0.000	0.000	0.000	0.000	0.000	0.000	0.000	0.047	0.049	0.041	0.035	2.670	0.048	0.295	80	560	100	553	11743	12296	594	12036	12630	Error	Error	-4.408	553	11743	594	12036	97997	1058886	2.159	7.805	0	0	0
1	12	4	"A22"	"A22"	7770	54680	100	1085	1062	285	26	607	607	642	539	83	38	2	0	14122	13121	5386	41	1204	1204	1548	1815	117	93	88	0	0.000	0.000	0.000	0.000	0.000	0.000	0.000	0.000	0.000	0.000	0.000	0.000	0.000	0.000	0.037	0.038	0.040	0.038	1.797	0.044	0.138	80	560	100	478	12918	13396	455	11917	12372	Error	Error	-4.756	478	12918	455	11917	84973	1049681	0.779	6.376	0	0	0
1	13	4	"A23"	"A23"	8070	54670	100	938	951	303	31	609	609	616	181	29	66	43	0	8024	8267	5790	70	1183	1183	1271	860	67	68	68	0	0.000	0.000	0.000	0.000	0.000	0.000	0.000	0.000	0.000	0.000	0.000	0.000	0.000	0.000	0.048	0.048	0.056	0.089	4.989	0.042	0.495	80	560	100	329	6841	7170	342	7084	7426	Error	Error	-4.378	329	6841	342	7084	76103	661359	1.851	8.135	0	0	0
1	14	4	"A23"	"A23"	8360	54680	100	1083	1066	361	33	646	646	657	199	30	68	56	0	13323	11925	5673	47	1215	1215	1723	2135	123	85	82	0	0.000	0.000	0.000	0.000	0.000	0.000	0.000	0.000	0.000	0.000	0.000	0.000	0.000	0.000	0.036	0.039	0.039	0.041	2.099	0.039	0.566	80	560	100	437	12108	12545	420	10710	11130	Error	Error	-4.792	437	12108	420	10710	85247	954032	2.055	4.778	0	0	0
1	15	4	"A23"	"A23"	8660	54680	100	1154	1140	330	28	672	672	699	210	30	76	57	0	14128	11851	6193	52	1240	1240	1723	1974	114	85	81	0	0.000	0.000	0.000	0.000	0.000	0.000	0.000	0.000	0.000	0.000	0.000	0.000	0.000	0.000	0.037	0.044	0.045	0.054	2.181	0.047	0.590	80	560	100	482	12888	13370	468	10611	11079	Error	Error	-4.741	482	12888	468	10611	91231	948111	2.100	5.131	0	0	0
1	16	4	"A24"	"A24"	8970	54660	100	888	904	279	30	709	709	734	195	26	48	25	0	5581	5353	3370	62	1265	1265	1293	334	25	75	68	0	0.000	0.000	0.000	0.000	0.000	0.000	0.000	0.000	0.000	0.000	0.000	0.000	0.000	0.000	0.041	0.048	0.074	0.090	5.180	0.046	0.279	80	560	100	179	4316	4495	195	4088	4283	Error	Error	-4.592	179	4316	195	4088	72300	428260	0.872	12.156	0	0	0
1	17	4	"A24"	"A24"	9260	54670	100	1133	1131	301	26	830	830	840	205	24	61	30	0	7471	7672	3834	49	1363	1363	1664	1303	78	87	78	0	0.000	0.000	0.000	0.000	0.000	0.000	0.000	0.000	0.000	0.000	0.000	0.000	0.000	0.000	0.050	0.048	0.055	0.052	2.536	0.047	0.408	80	560	100	303	6108	6411	301	6309	6610	Error	Error	-4.333	303	6108	301	6309	90503	613775	1.420	4.611	0	0	0
1	18	4	"A24"	"A24"	9550	54680	100	1127	1145	355	31	920	920	947	232	24	42	23	0	5951	6204	4375	70	1471	1471	1664	856	51	66	58	0	0.000	0.000	0.000	0.000	0.000	0.000	0.000	0.000	0.000	0.000	0.000	0.000	0.000	0.000	0.046	0.048	0.060	0.078	4.706	0.057	0.388	80	560	100	207	4480	4687	225	4733	4958	Error	Error	-4.436	207	4480	225	4733	91622	496338	0.853	5.304	0	0	0
1	1	5	"A25"	"A25"	4470	54980	100	1061	1113	349	31	886	886	895	203	22	48	31	0	6049	7844	6279	80	1457	1457	1496	483	32	70	68	0	0.000	0.000	0.000	0.000	0.000	0.000	0.000	0.000	0.000	0.000	0.000	0.000	0.000	0.000	0.038	0.036	0.052	0.087	6.096	0.039	0.447	80	560	100	175	4592	4767	227	6387	6614	Error	Error	-4.714	175	4592	227	6387	89009	627481	1.074	13.143	0	0	0
1	2	5	"A25"	"A25"	4780	54980	100	1092	1128	302	26	886	886	902	397	44	30	7	0	5711	6494	3965	61	1459	1459	1522	621	40	76	70	0	0.000	0.000	0.000	0.000	0.000	0.000	0.000	0.000	0.000	0.000	0.000	0.000	0.000	0.000	0.048	0.048	0.056	0.054	4.401	0.070	0.178	80	560	100	206	4252	4458	242	5035	5277	Error	Error	-4.367	206	4252	242	5035	90241	519545	0.569	8.006	0	0	0
1	3	5	"A25"	"A25"	5080	54980	100	1136	1168	350	29	777	777	787	208	26	70	45	0	15240	11674	6815	58	1376	1376	1699	1831	107	82	75	0	0.000	0.000	0.000	0.000	0.000	0.000	0.000	0.000	0.000	0.000	0.000	0.000	0.000	0.000	0.026	0.038	0.045	0.049	3.128	0.035	0.537	80	560	100	359	13864	14223	391	10298	10689	Error	Error	-5.271	359	13864	391	10298	93475	933944	1.832	5.448	0	0	0
1	4	5	"A26"	"A26"	5370	54980	100	933	999	337	33	686	686	706	224	31	52	32	0	8964	8331	5773	69	1303	1303	1356	413	30	78	72	0	0.000	0.000	0.000	0.000	0.000	0.000	0.000	0.000	0.000	0.000	0.000	0.000	0.000	0.000	0.032	0.045	0.051	0.066	4.050	0.042	0.468	80	560	100	247	7661	7908	313	7028	7341	Error	Error	-4.955	247	7661	313	7028	79932	666519	1.308	16.889	0	0	0
1	5	5	"A26"	"A26"	5680	54980	100	1064	1059	309	29	612	612	641	203	31	75	55	0	13991	13311	6088	45	1279	1279	1639	1866	113	88	85	0	0.000	0.000	0.000	0.000	0.000	0.000	0.000	0.000	0.000	0.000	0.000	0.000	0.000	0.000	0.036	0.037	0.038	0.039	2.364	0.034	0.514	80	560	100	452	12712	13164	447	12032	12479	Error	Error	-4.814	452	12712	447	12032	84747	1064870	2.059	6.255	0	0	0
1	6	5	"A26"	"A26"	5980	54980	100	1044	1026	336	32	603	603	626	192	30	75	61	0	15064	13033	6440	49	1215	1215	1548	1674	108	81	78	0	0.000	0.000	0.000	0.000	0.000	0.000	0.000	0.000	0.000	0.000	0.000	0.000	0.000	0.000	0.032	0.036	0.037	0.039	2.159	0.035	0.565	80	560	100	441	13849	14290	423	11818	12241	Error	Error	-4.973	441	13849	423	11818	82111	1042647	2.083	6.861	0	0	0
1	7	5	"A27"	"A27"	6270	54980	100	742	821	357	43	562	562	567	165	29	52	36	0	8318	9334	7628	81	1140	1140	1333	1318	98	62	58	0	0.000	0.000	0.000	0.000	0.000	0.000	0.000	0.000	0.000	0.000	0.000	0.000	0.000	0.000	0.025	0.032	0.042	0.058	4.692	0.036	0.565	80	560	100	180	7178	7358	259	8194	8453	Error	Error	-5.318	180	7178	259	8194	65696	746732	1.539	6.071	0	0	0
1	8	5	"A27"	"A27"	6580	54980	100	891	937	327	34	533	533	548	172	31	77	55	0	10605	11947	6668	55	1104	1104	1272	1416	111	95	93	0	0.000	0.000	0.000	0.000	0.000	0.000	0.000	0.000	0.000	0.000	0.000	0.000	0.000	0.000	0.038	0.037	0.036	0.039	1.947	0.033	0.569	80	560	100	358	9501	9859	404	10843	11247	Error	Error	-4.730	358	9501	404	10843	74994	955755	2.262	7.539	0	0	0
1	9	5	"A27"	"A27"	6880	54980	100	908	1003	359	35	543	543	564	212	37	72	45	0	12035	13886	7950	57	1114	1114	1458	1992	136	90	86	0	0.000	0.000	0.000	0.000	0.000	0.000	0.000	0.000	0.000	0.000	0.000	0.000	0.000	0.000	0.033	0.036	0.037	0.037	2.068	0.036	0.686	80	560	100	365	10921	11286	460	12772	13232	Error	Error	-4.903	365	10921	460	12772	80244	1110869	2.071	6.239	0	0	0
1	10	5	"A28"	"A28"	7170	54970	100	1108	1095	453	41	598	598	618	184	29	68	53	0	13031	13079	10986	83	1191	1191	1505	2288	152	58	53	0	0.000	0.000	0.000	0.000	0.000	0.000	0.000	0.000	0.000	0.000	0.000	0.000	0.000	0.000	0.043	0.042	0.049	0.090	4.460	0.037	0.748	80	560	100	510	11840	12350	497	11888	12385	Error	Error	-4.537	510	11840	497	11888	87625	1046307	2.592	5.059	0	0	0
1	11	5	"A28"	"A28"	7480	54980	100	1198	1187	358	30	584	584	595	183	30	86	76	0	21191	18200	7787	42	1198	1198	1776	2966	167	88	88	0	0.000	0.000	0.000	0.000	0.000	0.000	0.000	0.000	0.000	0.000	0.000	0.000	0.000	0.000	0.031	0.035	0.035	0.036	1.707	0.035	0.729	80	560	100	614	19993	20607	603	17002	17605	Error	Error	-5.025	614	19993	603	17002	94958	1456014	3.235	5.537	0	0	0
1	12	5	"A28"	"A28"	7780	54980	100	1270	1166	386	33	553	553	576	191	33	83	76	0	21609	18084	8921	49	1181	1181	1692	2660	157	78	78	0	0.000	0.000	0.000	0.000	0.000	0.000	0.000	0.000	0.000	0.000	0.000	0.000	0.000	0.000	0.035	0.036	0.039	0.041	2.096	0.036	0.759	80	560	100	717	20428	21145	613	16903	17516	Error	Error	-4.832	717	20428	613	16903	93298	1446713	3.089	6.162	0	0	0
1	13	5	"A29"	"A29"	8080	54970	100	881	919	371	40	555	555	574	179	31	62	45	0	11175	9860	6654	67	1147	1147	1216	778	63	77	68	0	0.000	0.000	0.000	0.000	0.000	0.000	0.000	0.000	0.000	0.000	0.000	0.000	0.000	0.000	0.033	0.042	0.049	0.053	3.372	0.041	0.617	80	560	100	326	10028	10354	364	8713	9077	Error	Error	-4.943	326	10028	364	8713	73516	788815	1.927	11.111	0	0	0
1	14	5	"A29"	"A29"	8380	54980	100	1061	1041	318	30	598	598	602	169	28	77	61	0	15043	12633	5976	47	1198	1198	1384	1153	83	85	83	0	0.000	0.000	0.000	0.000	0.000	0.000	0.000	0.000	0.000	0.000	0.000	0.000	0.000	0.000	0.033	0.039	0.041	0.043	2.589	0.039	0.594	80	560	100	463	13845	14308	443	11435	11878	Error	Error	-4.902	463	13845	443	11435	83285	1010679	2.598	9.756	0	0	0
1	15	5	"A29"	"A29"	8680	54980	100	1114	1112	319	28	642	642	653	187	28	80	60	0	15215	13081	5487	41	1250	1250	1572	1696	107	93	87	0	0.000	0.000	0.000	0.000	0.000	0.000	0.000	0.000	0.000	0.000	0.000	0.000	0.000	0.000	0.034	0.040	0.040	0.037	2.048	0.039	0.608	80	560	100	472	13965	14437	470	11831	12301	Error	Error	-4.887	472	13965	470	11831	88999	1046475	2.455	6.786	0	0	0
1	16	5	"A30"	"A30"	8970	54970	100	884	971	355	36	693	693	702	197	28	50	31	0	5120	7405	6349	85	1264	1264	1312	678	51	71	68	0	0.000	0.000	0.000	0.000	0.000	0.000	0.000	0.000	0.000	0.000	0.000	0.000	0.000	0.000	0.050	0.045	0.054	0.094	5.246	0.042	0.392	80	560	100	191	3856	4047	278	6141	6419	Error	Error	-4.335	191	3856	278	6141	77640	592421	1.365	8.987	0	0	0
1	17	5	"A30"	"A30"	9270	54970	100	1030	1021	274	26	761	761	786	207	26	58	21	0	9332	8699	4743	54	1346	1346	1538	1136	73	81	77	0	0.000	0.000	0.000	0.000	0.000	0.000	0.000	0.000	0.000	0.000	0.000	0.000	0.000	0.000	0.034	0.035	0.040	0.051	3.470	0.037	0.374	80	560	100	269	7986	8255	260	7353	7613	Error	Error	-4.892	269	7986	260	7353	81675	695894	1.135	6.304	0	0	0
1	18	5	"A30"	"A30"	9580	54970	100	1235	1297	316	24	890	890	904	222	24	70	37	0	8779	10208	5991	58	1452	1452	1520	728	47	92	90	0	0.000	0.000	0.000	0.000	0.000	0.000	0.000	0.000	0.000	0.000	0.000	0.000	0.000	0.000	0.047	0.046	0.053	0.052	2.583	0.039	0.443	80	560	100	345	7327	7672	407	8756	9163	Error	Error	-4.409	345	7327	407	8756	103762	816605	1.770	11.934	0	0	0
1	1	6	"A31"	"A31"	4470	55280	100	1137	1198	391	32	905	905	921	233	25	50	30	0	6510	9020	7965	88	1454	1454	1660	1543	92	57	55	0	0.000	0.000	0.000	0.000	0.000	0.000	0.000	0.000	0.000	0.000	0.000	0.000	0.000	0.000	0.046	0.039	0.048	0.090	5.382	0.036	0.467	80	560	100	232	5056	5288	293	7566	7859	Error	Error	-4.446	232	5056	293	7566	95851	721616	1.189	4.770	0	0	0
1	2	6	"A31"	"A31"	4780	55280	100	1150	1261	437	34	817	817	833	224	26	63	45	0	12974	11831	8245	69	1396	1396	1674	1823	108	67	65	0	0.000	0.000	0.000	0.000	0.000	0.000	0.000	0.000	0.000	0.000	0.000	0.000	0.000	0.000	0.029	0.043	0.043	0.059	4.288	0.038	0.556	80	560	100	333	11578	11911	444	10435	10879	Error	Error	-5.120	333	11578	444	10435	100891	946498	1.911	5.572	0	0	0
1	3	6	"A31"	"A31"	5080	55280	100	1024	1033	336	32	699	699	728	199	27	61	43	0	11904	11572	7494	64	1323	1323	1721	2316	134	75	66	0	0.000	0.000	0.000	0.000	0.000	0.000	0.000	0.000	0.000	0.000	0.000	0.000	0.000	0.000	0.031	0.033	0.035	0.044	4.435	0.033	0.592	80	560	100	325	10581	10906	334	10249	10583	Error	Error	-5.025	325	10581	334	10249	82653	925773	1.533	4.253	0	0	0
1	4	6	"A32"	"A32"	5380	55280	100	974	993	319	32	650	650	657	187	28	62	43	0	15402	11776	8064	68	1263	1263	1380	1046	75	73	71	0	0.000	0.000	0.000	0.000	0.000	0.000	0.000	0.000	0.000	0.000	0.000	0.000	0.000	0.000	0.023	0.033	0.038	0.043	3.698	0.032	0.563	80	560	100	324	14139	14463	343	10513	10856	Error	Error	-5.448	324	14139	343	10513	79408	942075	1.797	9.939	0	0	0
1	5	6	"A32"	"A32"	5680	55280	100	1034	1045	364	34	588	588	609	180	29	73	62	0	16651	13486	7133	52	1232	1232	1725	2485	144	80	77	0	0.000	0.000	0.000	0.000	0.000	0.000	0.000	0.000	0.000	0.000	0.000	0.000	0.000	0.000	0.029	0.037	0.039	0.038	2.191	0.034	0.601	80	560	100	446	15419	15865	457	12254	12711	Error	Error	-5.112	446	15419	457	12254	83622	1078886	2.422	4.733	0	0	0
1	6	6	"A32"	"A32"	5980	55280	100	1061	1089	402	36	559	559	584	192	32	81	63	0	16916	13689	7624	55	1186	1186	1581	2209	139	81	76	0	0.000	0.000	0.000	0.000	0.000	0.000	0.000	0.000	0.000	0.000	0.000	0.000	0.000	0.000	0.032	0.042	0.043	0.049	2.212	0.040	0.669	80	560	100	502	15730	16232	530	12503	13033	Error	Error	-4.970	502	15730	530	12503	87132	1095155	2.630	5.481	0	0	0
1	7	6	"A33"	"A33"	6280	55280	100	698	757	294	38	525	525	543	211	38	45	21	0	4484	7269	6471	89	1113	1113	1182	422	35	71	67	0	0.000	0.000	0.000	0.000	0.000	0.000	0.000	0.000	0.000	0.000	0.000	0.000	0.000	0.000	0.051	0.038	0.045	0.069	4.324	0.038	0.460	80	560	100	173	3371	3544	232	6156	6388	Error	Error	-4.284	173	3371	232	6156	60545	581490	1.014	14.424	0	0	0
1	8	6	"A33"	"A33"	6570	55290	100	725	834	363	43	519	519	529	161	30	57	41	0	7311	9095	7575	83	1102	1102	1296	859	66	71	68	0	0.000	0.000	0.000	0.000	0.000	0.000	0.000	0.000	0.000	0.000	0.000	0.000	0.000	0.000	0.033	0.039	0.047	0.070	4.478	0.035	0.538	80	560	100	206	6209	6415	315	7993	8308	Error	Error	-4.914	206	6209	315	7993	66702	727625	1.894	9.079	0	0	0
1	9	6	"A33"	"A33"	6880	55290	100	907	903	328	36	519	519	533	165	30	70	52	0	9999	11750	8406	71	1085	1085	1194	564	47	91	83	0	0.000	0.000	0.000	0.000	0.000	0.000	0.000	0.000	0.000	0.000	0.000	0.000	0.000	0.000	0.044	0.036	0.037	0.042	2.927	0.033	0.602	80	560	100	388	8914	9302	384	10665	11049	Error	Error	-4.522	388	8914	384	10665	72265	940008	2.242	18.716	0	0	0
1	10	6	"A34"	"A34"	7180	55280	100	856	907	370	40	564	564	574	179	31	56	47	0	5643	8761	7576	86	1189	1189	1296	571	44	75	71	0	0.000	0.000	0.000	0.000	0.000	0.000	0.000	0.000	0.000	0.000	0.000	0.000	0.000	0.000	0.066	0.045	0.051	0.071	3.075	0.043	0.631	80	560	100	292	4454	4746	343	7572	7915	Error	Error	-3.931	292	4454	343	7572	72560	700873	1.860	13.074	0	0	0
1	11	6	"A34"	"A34"	7480	55280	100	937	1001	474	47	556	556	568	203	35	66	48	0	9208	10342	6703	64	1184	1184	1520	1545	101	80	77	0	0.000	0.000	0.000	0.000	0.000	0.000	0.000	0.000	0.000	0.000	0.000	0.000	0.000	0.000	0.047	0.049	0.051	0.050	3.060	0.071	0.308	80	560	100	381	8024	8405	445	9158	9603	Error	Error	-4.396	381	8024	445	9158	80084	827366	2.133	5.710	0	0	0
1	12	6	"A34"	"A34"	7780	55280	100	886	950	363	38	524	524	551	194	35	68	46	0	9468	9971	6000	60	1173	1173	1553	1895	122	82	80	0	0.000	0.000	0.000	0.000	0.000	0.000	0.000	0.000	0.000	0.000	0.000	0.000	0.000	0.000	0.044	0.048	0.048	0.052	2.635	0.043	0.619	80	560	100	362	8295	8657	426	8798	9224	Error	Error	-4.518	362	8295	426	8798	75968	797680	2.057	4.442	0	0	0
1	13	6	"A35"	"A35"	8080	55270	100	840	896	360	40	538	538	547	172	31	68	46	0	10409	8876	6259	70	1261	1261	1393	605	43	80	68	0	0.000	0.000	0.000	0.000	0.000	0.000	0.000	0.000	0.000	0.000	0.000	0.000	0.000	0.000	0.033	0.047	0.057	0.066	2.846	0.046	0.547	80	560	100	302	9148	9450	358	7615	7973	Error	Error	-4.921	302	9148	358	7615	71692	710106	2.029	12.369	0	0	0
1	14	6	"A35"	"A35"	8390	55280	100	963	964	270	28	566	566	578	170	29	78	57	0	9782	9762	3180	32	1308	1308	1540	830	53	100	96	0	0.000	0.000	0.000	0.000	0.000	0.000	0.000	0.000	0.000	0.000	0.000	0.000	0.000	0.000	0.047	0.047	0.049	0.043	2.028	0.045	0.477	80	560	100	397	8474	8871	398	8454	8852	Error	Error	-4.416	397	8474	398	8454	77155	780986	2.271	9.906	0	0	0
1	15	6	"A35"	"A35"	8680	55280	100	1087	1095	314	28	595	595	618	195	31	86	66	0	11644	10428	4677	44	1288	1288	1738	1880	108	87	83	0	0.000	0.000	0.000	0.000	0.000	0.000	0.000	0.000	0.000	0.000	0.000	0.000	0.000	0.000	0.048	0.055	0.053	0.057	1.836	0.052	0.634	80	560	100	492	10356	10848	500	9140	9640	Error	Error	-4.396	492	10356	500	9140	87605	834232	2.446	4.622	0	0	0
1	16	6	"A36"	"A36"	8980	55270	100	884	1007	410	40	641	641	654	181	27	63	37	0	7518	9333	6943	74	1220	1220	1244	331	26	78	73	0	0.000	0.000	0.000	0.000	0.000	0.000	0.000	0.000	0.000	0.000	0.000	0.000	0.000	0.000	0.039	0.045	0.047	0.063	4.643	0.044	0.584	80	560	100	243	6298	6541	366	8113	8479	Error	Error	-4.696	243	6298	366	8113	80521	746606	1.950	24.438	0	0	0
1	17	6	"A36"	"A36"	9280	55280	100	1148	1166	284	24	742	742	769	206	26	73	48	0	10245	10454	4075	38	1377	1377	1668	1411	84	93	92	0	0.000	0.000	0.000	0.000	0.000	0.000	0.000	0.000	0.000	0.000	0.000	0.000	0.000	0.000	0.046	0.047	0.044	0.044	2.202	0.045	0.476	80	560	100	406	8868	9274	424	9077	9501	Error	Error	-4.449	406	8868	424	9077	93292	836317	1.927	6.227	0	0	0
1	18	6	"A36"	"A36"	9580	55280	100	1215	1308	386	29	842	842	853	209	24	72	46	0	10830	10843	5240	48	1405	1405	1646	1242	75	85	85	0	0.000	0.000	0.000	0.000	0.000	0.000	0.000	0.000	0.000	0.000	0.000	0.000	0.000	0.000	0.040	0.049	0.053	0.053	2.609	0.047	0.522	80	560	100	373	9425	9798	466	9438	9904	Error	Error	-4.659	373	9425	466	9438	104611	867406	2.177	7.405	0	0	0
1	1	7	"A37"	"A37"	4480	55590	100	1245	1253	306	24	896	896	915	221	24	61	41	0	8041	8015	3986	49	1631	1631	2074	2071	99	80	71	0	0.000	0.000	0.000	0.000	0.000	0.000	0.000	0.000	0.000	0.000	0.000	0.000	0.000	0.000	0.054	0.056	0.061	0.056	3.461	0.039	0.336	80	560	100	349	6410	6759	357	6384	6741	Error	Error	-4.199	349	6410	357	6384	100268	641221	1.529	2.869	0	0	0
1	2	7	"A37"	"A37"	4780	55580	100	1180	1184	328	27	812	812	823	217	26	70	38	0	7550	7170	3656	50	1546	1546	1841	1228	66	78	75	0	0.000	0.000	0.000	0.000	0.000	0.000	0.000	0.000	0.000	0.000	0.000	0.000	0.000	0.000	0.061	0.066	0.069	0.075	2.457	0.057	0.450	80	560	100	368	6004	6372	372	5624	5996	Error	Error	-4.028	368	6004	372	5624	94684	573616	1.664	4.340	0	0	0
1	3	7	"A37"	"A37"	5080	55580	100	1113	1127	302	26	729	729	757	230	30	70	43	0	9073	9208	3890	42	1531	1531	2318	2284	98	86	80	0	0.000	0.000	0.000	0.000	0.000	0.000	0.000	0.000	0.000	0.000	0.000	0.000	0.000	0.000	0.051	0.052	0.053	0.052	2.283	0.042	0.343	80	560	100	384	7542	7926	398	7677	8075	Error	Error	-4.296	384	7542	398	7677	90170	736628	1.609	3.017	0	0	0
1	4	7	"A38"	"A38"	5380	55580	100	1072	1087	375	34	617	617	630	179	28	77	63	0	19918	15017	9350	62	1226	1226	1342	1158	86	80	72	0	0.000	0.000	0.000	0.000	0.000	0.000	0.000	0.000	0.000	0.000	0.000	0.000	0.000	0.000	0.024	0.034	0.037	0.046	2.943	0.032	0.645	80	560	100	455	18692	19147	470	13791	14261	Error	Error	-5.360	455	18692	470	13791	86984	1201363	2.553	11.809	0	0	0
1	5	7	"A38"	"A38"	5680	55580	100	1017	996	347	34	562	562	579	189	32	75	60	0	17124	14451	7713	53	1224	1224	1844	2889	156	78	76	0	0.000	0.000	0.000	0.000	0.000	0.000	0.000	0.000	0.000	0.000	0.000	0.000	0.000	0.000	0.029	0.033	0.035	0.035	2.314	0.030	0.610	80	560	100	455	15900	16355	434	13227	13661	Error	Error	-5.127	455	15900	434	13227	79669	1156061	2.206	4.364	0	0	0
1	6	7	"A38"	"A38"	5990	55580	100	1059	1049	311	29	540	540	560	182	32	83	72	0	18246	16010	6830	42	1235	1235	1573	1709	108	88	87	0	0.000	0.000	0.000	0.000	0.000	0.000	0.000	0.000	0.000	0.000	0.000	0.000	0.000	0.000	0.031	0.034	0.035	0.035	1.967	0.035	0.656	80	560	100	519	17011	17530	509	14775	15284	Error	Error	-5.035	519	17011	509	14775	83893	1280768	2.687	8.448	0	0	0
1	7	7	"A39"	"A39"	6270	55580	100	700	748	334	44	503	503	526	169	32	52	32	0	4878	7225	7248	100	1143	1143	1508	2113	140	56	45	0	0.000	0.000	0.000	0.000	0.000	0.000	0.000	0.000	0.000	0.000	0.000	0.000	0.000	0.000	0.053	0.040	0.055	0.089	5.074	0.034	0.569	80	560	100	197	3735	3932	245	6082	6327	Error	Error	-4.245	197	3735	245	6082	59836	577994	1.314	2.706	0	0	0
1	8	7	"A39"	"A39"	6580	55590	100	778	832	301	36	529	529	541	174	32	62	40	0	8492	9727	6320	64	1122	1122	1257	725	57	92	87	0	0.000	0.000	0.000	0.000	0.000	0.000	0.000	0.000	0.000	0.000	0.000	0.000	0.000	0.000	0.034	0.035	0.042	0.042	2.584	0.032	0.453	80	560	100	249	7370	7619	303	8605	8908	Error	Error	-4.887	249	7370	303	8605	66544	778121	1.672	11.683	0	0	0
1	9	7	"A39"	"A39"	6880	55580	100	868	868	306	35	525	525	539	169	31	68	52	0	7173	9741	6970	71	1129	1129	1442	1634	113	87	66	0	0.000	0.000	0.000	0.000	0.000	0.000	0.000	0.000	0.000	0.000	0.000	0.000	0.000	0.000	0.057	0.040	0.046	0.048	2.584	0.037	0.564	80	560	100	343	6044	6387	343	8612	8955	Error	Error	-4.139	343	6044	343	8612	69453	779294	1.947	5.079	0	0	0
1	10	7	"A40"	"A40"	7180	55580	100	787	831	294	35	513	513	526	159	30	65	45	0	10486	9552	6595	69	1157	1157	1263	467	36	81	75	0	0.000	0.000	0.000	0.000	0.000	0.000	0.000	0.000	0.000	0.000	0.000	0.000	0.000	0.000	0.029	0.038	0.043	0.054	3.153	0.038	0.625	80	560	100	274	9329	9603	318	8395	8713	Error	Error	-5.089	274	9329	318	8395	66495	764182	1.918	17.749	0	0	0
1	11	7	"A40"	"A40"	7480	55580	100	980	988	328	33	539	539	552	174	31	76	63	0	14579	13507	6149	45	1188	1188	1461	1119	76	95	88	0	0.000	0.000	0.000	0.000	0.000	0.000	0.000	0.000	0.000	0.000	0.000	0.000	0.000	0.000	0.033	0.036	0.037	0.034	1.697	0.037	0.634	80	560	100	441	13391	13832	449	12319	12768	Error	Error	-4.924	441	13391	449	12319	79078	1080559	2.506	10.765	0	0	0
1	12	7	"A40"	"A40"	7780	55580	100	910	915	350	38	510	510	524	157	29	77	58	0	11770	11467	6601	57	1196	1196	1369	837	61	88	78	0	0.000	0.000	0.000	0.000	0.000	0.000	0.000	0.000	0.000	0.000	0.000	0.000	0.000	0.000	0.038	0.039	0.040	0.042	2.581	0.038	0.631	80	560	100	400	10574	10974	405	10271	10676	Error	Error	-4.724	400	10574	405	10271	73227	917385	2.490	12.065	0	0	0
1	13	7	"A41"	"A41"	8080	55570	100	888	890	339	38	522	522	540	166	30	66	53	0	9090	8886	6513	73	1263	1263	1461	1048	71	76	65	0	0.000	0.000	0.000	0.000	0.000	0.000	0.000	0.000	0.000	0.000	0.000	0.000	0.000	0.000	0.047	0.048	0.054	0.064	3.053	0.044	0.599	80	560	100	366	7827	8193	368	7623	7991	Error	Error	-4.419	366	7827	368	7623	71168	710882	2.108	7.085	0	0	0
1	14	7	"A41"	"A41"	8380	55580	100	1025	1009	307	30	523	523	541	177	32	83	66	0	12854	12083	4981	41	1263	1263	1515	1182	78	95	92	0	0.000	0.000	0.000	0.000	0.000	0.000	0.000	0.000	0.000	0.000	0.000	0.000	0.000	0.000	0.043	0.045	0.048	0.042	2.139	0.042	0.602	80	560	100	502	11591	12093	486	10820	11306	Error	Error	-4.529	502	11591	486	10820	80746	966640	2.644	8.941	0	0	0
1	15	7	"A41"	"A41"	8680	55580	100	987	995	283	28	553	553	572	176	30	86	55	0	13970	12286	4864	39	1239	1239	1728	2075	120	91	81	0	0.000	0.000	0.000	0.000	0.000	0.000	0.000	0.000	0.000	0.000	0.000	0.000	0.000	0.000	0.034	0.040	0.038	0.039	1.821	0.038	0.581	80	560	100	434	12731	13165	442	11047	11489	Error	Error	-4.875	434	12731	442	11047	79565	982883	2.403	5.088	0	0	0
1	16	7	"A42"	"A42"	8980	55570	100	837	883	312	35	612	612	625	178	28	56	35	0	6261	8250	7100	86	1178	1178	1214	336	27	78	73	0	0.000	0.000	0.000	0.000	0.000	0.000	0.000	0.000	0.000	0.000	0.000	0.000	0.000	0.000	0.044	0.038	0.051	0.067	3.605	0.036	0.480	80	560	100	225	5083	5308	271	7072	7343	Error	Error	-4.498	225	5083	271	7072	70639	660039	1.449	20.940	0	0	0
1	17	7	"A42"	"A42"	9280	55580	100	999	1056	329	31	684	684	695	187	26	73	43	0	8397	10355	6522	62	1276	1276	1359	544	40	95	95	0	0.000	0.000	0.000	0.000	0.000	0.000	0.000	0.000	0.000	0.000	0.000	0.000	0.000	0.000	0.044	0.041	0.046	0.047	2.390	0.041	0.583	80	560	100	315	7121	7436	372	9079	9451	Error	Error	-4.499	315	7121	372	9079	84505	828404	1.930	16.537	0	0	0
1	18	7	"A42"	"A42"	9580	55580	100	1152	1168	385	32	776	776	778	193	24	67	46	0	9284	10298	6441	62	1337	1337	1432	578	40	90	85	0	0.000	0.000	0.000	0.000	0.000	0.000	0.000	0.000	0.000	0.000	0.000	0.000	0.000	0.000	0.047	0.044	0.050	0.053	2.748	0.044	0.504	80	560	100	376	7947	8323	392	8961	9353	Error	Error	-4.402	376	7947	392	8961	93414	823810	2.021	15.339	0	0	0
1	1	8	"A43"	"A43"	4480	55880	100	1206	1194	342	28	910	910	932	223	23	56	27	0	10249	8994	5828	64	1556	1556	1764	1366	77	68	65	0	0.000	0.000	0.000	0.000	0.000	0.000	0.000	0.000	0.000	0.000	0.000	0.000	0.000	0.000	0.034	0.038	0.048	0.055	4.054	0.036	0.410	80	560	100	296	8693	8989	284	7438	7722	Error	Error	-4.876	296	8693	284	7438	95544	719515	1.175	5.293	0	0	0
1	2	8	"A43"	"A43"	4770	55890	100	1169	1145	331	28	829	829	850	219	25	57	37	0	13285	10605	6518	61	1471	1471	2200	2981	135	68	63	0	0.000	0.000	0.000	0.000	0.000	0.000	0.000	0.000	0.000	0.000	0.000	0.000	0.000	0.000	0.029	0.035	0.040	0.052	3.500	0.034	0.493	80	560	100	340	11814	12154	316	9134	9450	Error	Error	-5.119	340	11814	316	9134	91615	848386	1.347	2.820	0	0	0
1	3	8	"A43"	"A43"	5080	55890	100	1160	1156	335	28	705	705	742	229	30	71	50	0	16581	14170	5505	38	1377	1377	2158	3104	143	88	81	0	0.000	0.000	0.000	0.000	0.000	0.000	0.000	0.000	0.000	0.000	0.000	0.000	0.000	0.000	0.030	0.035	0.037	0.034	2.405	0.036	0.561	80	560	100	455	15204	15659	451	12793	13244	Error	Error	-5.062	455	15204	451	12793	92452	1133624	1.808	3.870	0	0	0
1	4	8	"A44"	"A44"	5380	55870	100	828	895	336	37	595	595	617	181	29	55	43	0	10446	9566	7278	76	1246	1246	1376	1135	82	67	61	0	0.000	0.000	0.000	0.000	0.000	0.000	0.000	0.000	0.000	0.000	0.000	0.000	0.000	0.000	0.025	0.036	0.044	0.055	2.949	0.035	0.549	80	560	100	233	9200	9433	300	8320	8620	Error	Error	-5.303	233	9200	300	8320	71571	765300	1.536	7.216	0	0	0
1	5	8	"A44"	"A44"	5690	55880	100	914	933	258	27	547	547	574	238	41	73	30	0	12172	12202	3982	32	1224	1224	1558	1750	112	98	92	0	0.000	0.000	0.000	0.000	0.000	0.000	0.000	0.000	0.000	0.000	0.000	0.000	0.000	0.000	0.034	0.035	0.034	0.033	1.799	0.038	0.548	80	560	100	367	10948	11315	386	10978	11364	Error	Error	-4.899	367	10948	386	10978	74670	976194	1.508	6.082	0	0	0
1	6	8	"A44"	"A44"	5990	55880	100	847	903	312	34	518	518	538	202	37	76	37	0	9646	10159	4031	39	1213	1213	1464	1268	86	96	91	0	0.000	0.000	0.000	0.000	0.000	0.000	0.000	0.000	0.000	0.000	0.000	0.000	0.000	0.000	0.039	0.043	0.042	0.039	2.212	0.041	0.405	80	560	100	329	8433	8762	385	8946	9331	Error	Error	-4.680	329	8433	385	8946	72278	812711	1.807	6.857	0	0	0
1	7	8	"A45"	"A45"	6280	55870	100	716	749	286	38	502	502	517	173	33	58	37	0	5702	6893	5694	82	1127	1127	1320	1188	90	60	53	0	0.000	0.000	0.000	0.000	0.000	0.000	0.000	0.000	0.000	0.000	0.000	0.000	0.000	0.000	0.047	0.043	0.058	0.098	5.977	0.039	0.478	80	560	100	214	4575	4789	247	5766	6013	Error	Error	-4.418	214	4575	247	5766	59956	551419	1.341	4.691	0	0	0
1	8	8	"A45"	"A45"	6590	55880	100	777	813	283	34	511	511	525	160	30	65	40	0	9208	8581	4990	58	1193	1193	1368	839	61	82	77	0	0.000	0.000	0.000	0.000	0.000	0.000	0.000	0.000	0.000	0.000	0.000	0.000	0.000	0.000	0.033	0.041	0.047	0.053	3.830	0.040	0.496	80	560	100	266	8015	8281	302	7388	7690	Error	Error	-4.913	266	8015	302	7388	65030	686486	1.800	8.597	0	0	0
1	9	8	"A45"	"A45"	6890	55880	100	782	811	236	29	512	512	526	174	33	67	42	0	8343	8648	3698	42	1184	1184	1470	1417	96	97	85	0	0.000	0.000	0.000	0.000	0.000	0.000	0.000	0.000	0.000	0.000	0.000	0.000	0.000	0.000	0.038	0.040	0.041	0.039	2.223	0.035	0.435	80	560	100	270	7159	7429	299	7464	7763	Error	Error	-4.729	270	7159	299	7464	64874	691843	1.638	5.066	0	0	0
1	10	8	"A47"	"A47"	7180	55880	100	715	791	358	45	529	529	540	174	32	52	38	0	9380	7625	5230	68	1236	1236	1451	1074	74	63	60	0	0.000	0.000	0.000	0.000	0.000	0.000	0.000	0.000	0.000	0.000	0.000	0.000	0.000	0.000	0.023	0.041	0.045	0.042	2.852	0.045	0.522	80	560	100	186	8144	8330	262	6389	6651	Error	Error	-5.452	186	8144	262	6389	63267	609990	1.443	5.749	0	0	0
1	11	8	"A47"	"A47"	7480	55880	100	869	855	283	33	512	512	570	585	102	22	0	0	11187	9452	4641	49	1263	1263	1700	2018	118	78	78	0	0.000	0.000	0.000	0.000	0.000	0.000	0.000	0.000	0.000	0.000	0.000	0.000	0.000	0.000	0.036	0.042	0.045	0.045	2.427	0.042	0.536	80	560	100	357	9924	10281	343	8189	8532	Error	Error	-4.797	357	9924	343	8189	68417	756194	0.487	3.841	0	0	0
1	12	8	"A47"	"A47"	7790	55880	100	984	959	300	31	647	647	800	548	68	17	1	0	9305	8612	3518	40	1333	1333	1654	1242	75	88	83	0	0.000	0.000	0.000	0.000	0.000	0.000	0.000	0.000	0.000	0.000	0.000	0.000	0.000	0.000	0.042	0.043	0.050	0.045	2.265	0.036	0.135	80	560	100	337	7972	8309	312	7279	7591	Error	Error	-4.564	337	7972	312	7279	76739	688964	0.290	5.602	0	0	0
1	13	8	"A48"	"A48"	8090	55870	100	963	938	380	40	544	544	542	159	29	65	56	0	16143	12145	7981	65	1152	1152	1216	546	44	80	75	0	0.000	0.000	0.000	0.000	0.000	0.000	0.000	0.000	0.000	0.000	0.000	0.000	0.000	0.000	0.028	0.036	0.043	0.047	2.970	0.038	0.682	80	560	100	419	14991	15410	394	10993	11387	Error	Error	-5.161	419	14991	394	10993	75039	971615	2.491	20.016	0	0	0
1	14	8	"A48"	"A48"	8390	55880	100	1163	1186	366	30	509	509	528	170	32	90	82	0	21281	19082	6525	34	1147	1147	1236	577	46	100	96	0	0.000	0.000	0.000	0.000	0.000	0.000	0.000	0.000	0.000	0.000	0.000	0.000	0.000	0.000	0.032	0.038	0.037	0.035	1.962	0.035	0.680	80	560	100	654	20134	20788	677	17935	18612	Error	Error	-4.944	654	20134	677	17935	94909	1526531	3.871	30.929	0	0	0
1	15	8	"A48"	"A48"	8700	55880	100	1080	1042	273	26	521	521	549	189	34	85	66	0	19527	17882	5597	31	1146	1146	1225	499	40	100	100	0	0.000	0.000	0.000	0.000	0.000	0.000	0.000	0.000	0.000	0.000	0.000	0.000	0.000	0.000	0.030	0.031	0.030	0.028	1.794	0.031	0.656	80	560	100	559	18381	18940	521	16736	17257	Error	Error	-5.039	559	18381	521	16736	83368	1430531	2.608	33.381	0	0	0
1	16	8	"A49"	"A49"	8980	55860	100	896	912	294	32	565	565	584	173	29	68	47	0	8410	7696	5987	77	1158	1158	1281	1048	81	58	57	0	0.000	0.000	0.000	0.000	0.000	0.000	0.000	0.000	0.000	0.000	0.000	0.000	0.000	0.000	0.046	0.053	0.062	0.091	4.337	0.041	0.554	80	560	100	331	7252	7583	347	6538	6885	Error	Error	-4.453	331	7252	347	6538	72960	615652	1.896	6.121	0	0	0
1	17	8	"A49"	"A49"	9290	55870	100	1079	1046	286	27	659	659	672	191	28	77	55	0	11437	10643	4859	45	1274	1274	1399	881	62	93	91	0	0.000	0.000	0.000	0.000	0.000	0.000	0.000	0.000	0.000	0.000	0.000	0.000	0.000	0.000	0.041	0.041	0.047	0.042	2.180	0.039	0.467	80	560	100	420	10163	10583	387	9369	9756	Error	Error	-4.597	420	10163	387	9369	83649	851464	1.958	10.493	0	0	0
1	18	8	"A49"	"A49"	9590	55870	100	1190	1184	348	29	734	734	747	194	25	75	60	0	9400	9459	4912	51	1323	1323	1413	666	47	95	86	0	0.000	0.000	0.000	0.000	0.000	0.000	0.000	0.000	0.000	0.000	0.000	0.000	0.000	0.000	0.056	0.055	0.058	0.066	2.277	0.050	0.519	80	560	100	456	8077	8533	450	8136	8586	Error	Error	-4.147	456	8077	450	8136	94730	756685	2.253	12.081	0	0	0
1	1	9	"A50"	"A50"	4480	56170	100	1021	1065	310	29	965	965	994	227	22	25	15	0	2415	4019	3395	84	1510	1510	1551	321	20	58	53	0	0.000	0.000	0.000	0.000	0.000	0.000	0.000	0.000	0.000	0.000	0.000	0.000	0.000	0.000	0.062	0.040	0.077	0.147	5.774	0.037	0.108	80	560	100	56	905	961	100	2509	2609	Error	Error	-4.014	56	905	100	2509	85165	321511	0.313	7.688	0	0	0
1	2	9	"A50"	"A50"	4790	56180	100	980	1047	291	27	849	849	855	212	24	38	21	0	5225	6686	4887	73	1401	1401	1464	419	28	73	71	0	0.000	0.000	0.000	0.000	0.000	0.000	0.000	0.000	0.000	0.000	0.000	0.000	0.000	0.000	0.034	0.037	0.053	0.052	5.447	0.032	0.225	80	560	100	131	3824	3955	198	5285	5483	Error	Error	-4.867	131	3824	198	5285	83724	534883	0.906	12.463	0	0	0
1	3	9	"A50"	"A50"	5080	56180	100	1038	1041	300	28	726	726	749	207	27	68	32	0	6997	8294	5764	69	1351	1351	1652	1312	79	68	67	0	0.000	0.000	0.000	0.000	0.000	0.000	0.000	0.000	0.000	0.000	0.000	0.000	0.000	0.000	0.055	0.045	0.051	0.077	3.959	0.038	0.395	80	560	100	312	5646	5958	315	6943	7258	Error	Error	-4.178	312	5646	315	6943	83292	663552	1.411	5.063	0	0	0
1	4	9	"A51"	"A51"	5380	56170	100	827	892	314	35	614	614	637	195	30	51	30	0	7751	7497	5838	77	1251	1251	1348	691	51	70	68	0	0.000	0.000	0.000	0.000	0.000	0.000	0.000	0.000	0.000	0.000	0.000	0.000	0.000	0.000	0.033	0.045	0.053	0.082	5.537	0.040	0.535	80	560	100	213	6500	6713	278	6246	6524	Error	Error	-4.932	213	6500	278	6246	71364	599734	1.308	8.899	0	0	0
1	5	9	"A51"	"A51"	5680	56180	100	810	858	322	37	559	559	579	185	31	56	37	0	9690	9003	5409	60	1216	1216	1677	2115	126	75	67	0	0.000	0.000	0.000	0.000	0.000	0.000	0.000	0.000	0.000	0.000	0.000	0.000	0.000	0.000	0.030	0.038	0.043	0.046	3.848	0.035	0.454	80	560	100	251	8474	8725	299	7787	8086	Error	Error	-5.077	251	8474	299	7787	68668	720221	1.508	3.464	0	0	0
1	6	9	"A51"	"A51"	5990	56180	100	794	800	296	37	520	520	548	177	32	58	45	0	10186	8703	5882	67	1241	1241	1488	1214	81	71	65	0	0.000	0.000	0.000	0.000	0.000	0.000	0.000	0.000	0.000	0.000	0.000	0.000	0.000	0.000	0.031	0.038	0.042	0.061	3.701	0.037	0.512	80	560	100	274	8945	9219	280	7462	7742	Error	Error	-5.029	274	8945	280	7462	63968	696220	1.424	5.943	0	0	0
1	7	9	"A52"	"A52"	6290	56170	100	848	850	276	32	544	544	562	176	31	67	45	0	5347	5507	2685	48	1332	1332	1549	959	61	86	73	0	0.000	0.000	0.000	0.000	0.000	0.000	0.000	0.000	0.000	0.000	0.000	0.000	0.000	0.000	0.076	0.073	0.082	0.082	3.031	0.061	0.460	80	560	100	304	4015	4319	306	4175	4481	Error	Error	-3.723	304	4015	306	4175	67974	440542	1.636	4.127	0	0	0
1	8	9	"A52"	"A52"	6600	56170	100	795	830	263	31	537	537	548	168	30	66	38	0	7493	7204	3527	48	1270	1270	1474	838	56	87	78	0	0.000	0.000	0.000	0.000	0.000	0.000	0.000	0.000	0.000	0.000	0.000	0.000	0.000	0.000	0.041	0.049	0.045	0.050	2.729	0.049	0.497	80	560	100	258	6223	6481	293	5934	6227	Error	Error	-4.592	258	6223	293	5934	66407	576293	1.679	6.838	0	0	0
1	9	9	"A52"	"A52"	6900	56180	100	806	783	238	30	527	527	547	210	38	62	23	0	6651	6542	2562	39	1279	1279	1553	1066	68	90	90	0	0.000	0.000	0.000	0.000	0.000	0.000	0.000	0.000	0.000	0.000	0.000	0.000	0.000	0.000	0.052	0.049	0.054	0.051	2.756	0.051	0.313	80	560	100	279	5372	5651	256	5263	5519	Error	Error	-4.267	279	5372	256	5263	62663	523385	1.124	4.680	0	0	0
1	10	9	"A53"	"A53"	7190	56180	100	870	876	299	34	522	522	546	178	32	71	46	0	10561	8945	5275	58	1255	1255	1394	668	47	81	75	0	0.000	0.000	0.000	0.000	0.000	0.000	0.000	0.000	0.000	0.000	0.000	0.000	0.000	0.000	0.037	0.046	0.048	0.055	3.491	0.045	0.547	80	560	100	348	9306	9654	354	7690	8044	Error	Error	-4.741	348	9306	354	7690	70092	715605	1.854	11.304	0	0	0
1	11	9	"A53"	"A53"	7500	56180	100	900	954	399	41	533	533	546	172	31	76	51	0	10017	9645	3773	39	1294	1294	1552	1160	74	98	93	0	0.000	0.000	0.000	0.000	0.000	0.000	0.000	0.000	0.000	0.000	0.000	0.000	0.000	0.000	0.042	0.050	0.047	0.042	2.710	0.068	0.051	80	560	100	367	8723	9090	421	8351	8772	Error	Error	-4.571	367	8723	421	8351	76310	771595	2.372	6.977	0	0	0
1	12	9	"A53"	"A53"	7800	56180	100	965	950	250	26	557	557	574	186	32	77	53	0	9787	9190	4239	46	1246	1246	1367	580	42	97	87	0	0.000	0.000	0.000	0.000	0.000	0.000	0.000	0.000	0.000	0.000	0.000	0.000	0.000	0.000	0.048	0.049	0.049	0.053	2.056	0.042	0.459	80	560	100	408	8541	8949	393	7944	8337	Error	Error	-4.388	408	8541	393	7944	76004	735195	2.022	13.488	0	0	0
1	13	9	"A54"	"A54"	8090	56170	100	775	801	301	37	528	528	531	167	31	60	41	0	6939	6324	4482	70	1128	1128	1274	809	63	70	61	0	0.000	0.000	0.000	0.000	0.000	0.000	0.000	0.000	0.000	0.000	0.000	0.000	0.000	0.000	0.043	0.053	0.063	0.084	5.489	0.045	0.453	80	560	100	247	5811	6058	273	5196	5469	Error	Error	-4.556	247	5811	273	5196	64086	505906	1.617	6.242	0	0	0
1	14	9	"A54"	"A54"	8390	56190	100	834	886	300	33	519	519	541	176	32	72	42	0	9213	9281	4566	49	1147	1147	1443	1368	94	86	85	0	0.000	0.000	0.000	0.000	0.000	0.000	0.000	0.000	0.000	0.000	0.000	0.000	0.000	0.000	0.039	0.045	0.044	0.044	3.556	0.042	0.518	80	560	100	315	8066	8381	367	8134	8501	Error	Error	-4.678	315	8066	367	8134	70904	742470	1.960	5.730	0	0	0
1	15	9	"A54"	"A54"	8690	56180	100	892	924	256	27	527	527	555	197	35	80	47	0	11734	11242	5024	44	1151	1151	1572	1770	112	91	86	0	0.000	0.000	0.000	0.000	0.000	0.000	0.000	0.000	0.000	0.000	0.000	0.000	0.000	0.000	0.034	0.039	0.039	0.042	2.245	0.036	0.475	80	560	100	365	10583	10948	397	10091	10488	Error	Error	-4.858	365	10583	397	10091	73933	899348	1.873	5.463	0	0	0
1	16	9	"A55"	"A55"	8990	56170	100	851	838	275	32	567	567	582	174	29	61	40	0	7532	6871	4409	64	1149	1149	1181	386	32	80	71	0	0.000	0.000	0.000	0.000	0.000	0.000	0.000	0.000	0.000	0.000	0.000	0.000	0.000	0.000	0.044	0.047	0.054	0.065	3.320	0.042	0.399	80	560	100	284	6383	6667	271	5722	5993	Error	Error	-4.490	284	6383	271	5722	67052	549703	1.471	14.741	0	0	0
1	17	9	"A55"	"A55"	9290	56180	100	1098	1105	355	32	701	701	708	185	26	70	52	0	9482	9527	4515	47	1270	1270	1390	775	55	93	92	0	0.000	0.000	0.000	0.000	0.000	0.000	0.000	0.000	0.000	0.000	0.000	0.000	0.000	0.000	0.048	0.049	0.054	0.052	2.438	0.045	0.464	80	560	100	397	8212	8609	404	8257	8661	Error	Error	-4.371	397	8212	404	8257	88430	762151	2.146	10.499	0	0	0
1	18	9	"A55"	"A55"	9580	56170	100	985	1026	335	32	752	752	761	199	26	55	32	0	7512	6924	4430	63	1346	1346	1583	1413	89	68	65	0	0.000	0.000	0.000	0.000	0.000	0.000	0.000	0.000	0.000	0.000	0.000	0.000	0.000	0.000	0.038	0.049	0.064	0.081	3.919	0.046	0.407	80	560	100	233	6166	6399	274	5578	5852	Error	Error	-4.726	233	6166	274	5578	82099	553885	1.332	3.780	0	0	0
1	1	10	"A56"	"A56"	4490	56480	100	1260	1258	330	26	1012	1012	1026	250	24	48	26	0	6982	6954	4511	64	1479	1479	1575	752	47	68	66	0	0.000	0.000	0.000	0.000	0.000	0.000	0.000	0.000	0.000	0.000	0.000	0.000	0.000	0.000	0.045	0.045	0.059	0.085	5.711	0.043	0.302	80	560	100	248	5503	5751	246	5475	5721	Error	Error	-4.472	248	5503	246	5475	100621	556332	0.928	7.153	0	0	0
1	2	10	"A56"	"A56"	4790	56480	100	1062	1090	296	27	839	839	859	228	26	50	21	0	6080	6195	3707	59	1418	1418	1586	900	56	68	68	0	0.000	0.000	0.000	0.000	0.000	0.000	0.000	0.000	0.000	0.000	0.000	0.000	0.000	0.000	0.048	0.053	0.066	0.075	5.466	0.050	0.339	80	560	100	223	4662	4885	251	4777	5028	Error	Error	-4.386	223	4662	251	4777	87187	495601	1.013	5.121	0	0	0
1	3	10	"A56"	"A56"	5090	56490	100	1051	1084	257	23	737	737	757	239	31	68	28	0	8544	8452	3634	42	1336	1336	1825	1998	109	88	82	0	0.000	0.000	0.000	0.000	0.000	0.000	0.000	0.000	0.000	0.000	0.000	0.000	0.000	0.000	0.044	0.049	0.051	0.052	2.724	0.037	0.256	80	560	100	314	7208	7522	347	7116	7463	Error	Error	-4.521	314	7208	347	7116	86711	676168	1.368	3.317	0	0	0
1	4	10	"A57"	"A57"	5390	56480	100	911	965	326	33	579	579	595	180	30	70	47	0	9912	10119	7062	69	1196	1196	1263	729	57	73	70	0	0.000	0.000	0.000	0.000	0.000	0.000	0.000	0.000	0.000	0.000	0.000	0.000	0.000	0.000	0.038	0.043	0.044	0.063	5.643	0.035	0.528	80	560	100	332	8716	9048	386	8923	9309	Error	Error	-4.714	332	8716	386	8923	77225	809521	2.056	12.148	0	0	0
1	5	10	"A57"	"A57"	5690	56490	100	1046	997	357	35	537	537	553	186	33	71	60	0	15599	13348	8391	62	1197	1197	1727	2436	141	78	68	0	0.000	0.000	0.000	0.000	0.000	0.000	0.000	0.000	0.000	0.000	0.000	0.000	0.000	0.000	0.035	0.038	0.038	0.045	2.442	0.035	0.682	80	560	100	509	14402	14911	460	12151	12611	Error	Error	-4.822	509	14402	460	12151	79767	1067871	2.387	4.771	0	0	0
1	6	10	"A57"	"A57"	6000	56480	100	879	858	328	38	522	522	541	188	34	61	47	0	12561	10682	7886	73	1205	1205	1561	2051	131	63	57	0	0.000	0.000	0.000	0.000	0.000	0.000	0.000	0.000	0.000	0.000	0.000	0.000	0.000	0.000	0.031	0.035	0.041	0.054	2.926	0.036	0.658	80	560	100	357	11356	11713	336	9477	9813	Error	Error	-4.991	357	11356	336	9477	68670	854546	1.686	4.447	0	0	0
1	7	10	"A58"	"A58"	6290	56480	100	732	790	289	36	508	508	517	154	29	63	37	0	6137	7715	6075	78	1161	1161	1282	758	59	71	67	0	0.000	0.000	0.000	0.000	0.000	0.000	0.000	0.000	0.000	0.000	0.000	0.000	0.000	0.000	0.045	0.043	0.049	0.069	4.410	0.037	0.557	80	560	100	224	4976	5200	282	6554	6836	Error	Error	-4.473	224	4976	282	6554	63237	617226	1.773	8.487	0	0	0
1	8	10	"A58"	"A58"	6610	56480	100	884	920	316	34	526	526	541	187	34	73	46	0	9703	8822	4959	56	1155	1155	1266	622	49	87	85	0	0.000	0.000	0.000	0.000	0.000	0.000	0.000	0.000	0.000	0.000	0.000	0.000	0.000	0.000	0.042	0.051	0.052	0.053	2.163	0.048	0.584	80	560	100	358	8548	8906	394	7667	8061	Error	Error	-4.578	358	8548	394	7667	73579	705740	2.027	12.148	0	0	0
1	9	10	"A58"	"A58"	6900	56480	100	779	788	296	37	509	509	529	171	32	58	38	0	7914	8824	5707	64	1158	1158	1461	1592	108	81	67	0	0.000	0.000	0.000	0.000	0.000	0.000	0.000	0.000	0.000	0.000	0.000	0.000	0.000	0.000	0.040	0.036	0.039	0.041	3.140	0.041	0.627	80	560	100	270	6756	7026	279	7666	7945	Error	Error	-4.645	270	6756	279	7666	63033	705893	1.515	4.625	0	0	0
1	10	10	"A59"	"A59"	7190	56480	100	880	856	309	36	507	507	523	171	32	67	53	0	11753	9199	6322	68	1186	1186	1306	636	48	76	70	0	0.000	0.000	0.000	0.000	0.000	0.000	0.000	0.000	0.000	0.000	0.000	0.000	0.000	0.000	0.035	0.044	0.051	0.057	2.599	0.042	0.626	80	560	100	373	10567	10940	349	8013	8362	Error	Error	-4.824	373	10567	349	8013	68486	735952	1.947	12.410	0	0	0
1	11	10	"A59"	"A59"	7500	56480	100	893	874	270	30	515	515	535	170	31	71	55	0	11355	10575	5002	47	1181	1181	1467	1286	87	90	85	0	0.000	0.000	0.000	0.000	0.000	0.000	0.000	0.000	0.000	0.000	0.000	0.000	0.000	0.000	0.037	0.038	0.041	0.035	2.524	0.042	0.574	80	560	100	378	10174	10552	359	9394	9753	Error	Error	-4.750	378	10174	359	9394	69913	846029	1.994	7.082	0	0	0
1	12	10	"A59"	"A59"	7800	56480	100	817	842	254	30	497	497	513	174	33	72	43	0	9454	8439	4043	47	1157	1157	1376	1012	73	87	85	0	0.000	0.000	0.000	0.000	0.000	0.000	0.000	0.000	0.000	0.000	0.000	0.000	0.000	0.000	0.039	0.047	0.047	0.048	2.848	0.048	0.574	80	560	100	320	8297	8617	345	7282	7627	Error	Error	-4.696	320	8297	345	7282	67349	675099	1.891	6.979	0	0	0
1	13	10	"A60"	"A60"	8100	56480	100	565	590	182	30	496	496	509	163	32	30	8	0	2484	3160	2282	72	1080	1080	1139	335	29	72	70	0	0.000	0.000	0.000	0.000	0.000	0.000	0.000	0.000	0.000	0.000	0.000	0.000	0.000	0.000	0.049	0.045	0.083	0.119	4.854	0.044	0.151	80	560	100	69	1404	1473	94	2080	2174	Error	Error	-4.347	69	1404	94	2080	47163	252825	0.497	6.033	0	0	0
1	14	10	"A60"	"A60"	8390	56490	100	594	674	262	38	513	513	528	171	32	38	25	0	3651	5747	4243	73	1107	1107	1199	433	36	80	76	0	0.000	0.000	0.000	0.000	0.000	0.000	0.000	0.000	0.000	0.000	0.000	0.000	0.000	0.000	0.032	0.035	0.046	0.049	4.102	0.037	0.289	80	560	100	81	2544	2625	161	4640	4801	Error	Error	-4.973	81	2544	161	4640	53915	459771	0.854	10.503	0	0	0
1	15	10	"A60"	"A60"	8690	56490	100	752	787	297	37	540	540	545	158	28	52	37	0	4640	6929	5250	75	1102	1102	1202	424	35	83	82	0	0.000	0.000	0.000	0.000	0.000	0.000	0.000	0.000	0.000	0.000	0.000	0.000	0.000	0.000	0.060	0.042	0.048	0.057	3.694	0.043	0.348	80	560	100	212	3538	3750	247	5827	6074	Error	Error	-4.061	212	3538	247	5827	62967	554358	1.532	13.507	0	0	0
1	16	10	"A61"	"A61"	8990	56480	100	833	877	298	33	576	576	593	176	29	61	38	0	9053	8400	6453	76	1154	1154	1230	752	61	70	66	0	0.000	0.000	0.000	0.000	0.000	0.000	0.000	0.000	0.000	0.000	0.000	0.000	0.000	0.000	0.033	0.042	0.044	0.076	4.401	0.038	0.548	80	560	100	257	7899	8156	301	7246	7547	Error	Error	-4.942	257	7899	301	7246	70198	671964	1.614	9.535	0	0	0
1	17	10	"A61"	"A61"	9290	56470	100	985	1037	360	34	642	642	672	204	30	67	42	0	10920	9411	5884	62	1241	1241	1699	2034	119	72	66	0	0.000	0.000	0.000	0.000	0.000	0.000	0.000	0.000	0.000	0.000	0.000	0.000	0.000	0.000	0.035	0.048	0.052	0.061	3.195	0.043	0.566	80	560	100	343	9679	10022	395	8170	8565	Error	Error	-4.819	343	9679	395	8170	82938	752878	1.789	3.792	0	0	0
1	18	10	"A61"	"A61"	9590	56480	100	1181	1167	354	30	760	760	782	225	28	67	45	0	13057	11578	5689	49	1326	1326	1729	1922	111	85	78	0	0.000	0.000	0.000	0.000	0.000	0.000	0.000	0.000	0.000	0.000	0.000	0.000	0.000	0.000	0.036	0.040	0.041	0.042	2.318	0.041	0.557	80	560	100	421	11731	12152	407	10252	10659	Error	Error	-4.800	421	11731	407	10252	93324	926254	1.711	5.124	0	0	0
1	1	11	"A62"	"A62"	4490	56780	100	1254	1228	306	24	1012	1012	1022	227	22	51	16	0	5346	6327	4951	78	1532	1532	1643	1018	61	58	52	0	0.000	0.000	0.000	0.000	0.000	0.000	0.000	0.000	0.000	0.000	0.000	0.000	0.000	0.000	0.063	0.045	0.086	0.121	5.874	0.033	0.217	80	560	100	242	3814	4056	216	4795	5011	Error	Error	-3.978	242	3814	216	4795	98211	506128	0.907	4.601	0	0	0
1	2	11	"A62"	"A62"	4800	56790	100	1077	1076	293	27	870	870	993	2129	214	0	0	0	9042	9090	6091	67	1424	1424	1647	2189	132	68	63	0	0.000	0.000	0.000	0.000	0.000	0.000	0.000	0.000	0.000	0.000	0.000	0.000	0.000	0.000	0.027	0.027	0.037	0.052	4.321	0.030	0.271	80	560	100	207	7618	7825	206	7666	7872	Error	Error	-5.202	207	7618	206	7666	86085	727227	0.039	3.400	0	0	0
1	3	11	"A62"	"A62"	5090	56790	100	1025	1064	353	33	719	719	741	272	36	53	27	0	8938	10272	7021	68	1308	1308	1831	2458	134	71	61	0	0.000	0.000	0.000	0.000	0.000	0.000	0.000	0.000	0.000	0.000	0.000	0.000	0.000	0.000	0.040	0.038	0.042	0.049	3.729	0.036	0.520	80	560	100	306	7630	7936	345	8964	9309	Error	Error	-4.640	306	7630	345	8964	85128	821763	1.188	3.434	0	0	0
1	4	11	"A63"	"A63"	5390	56780	100	1044	1038	424	40	592	592	607	182	29	68	53	0	18062	13925	9313	66	1227	1227	1352	1204	89	70	68	0	0.000	0.000	0.000	0.000	0.000	0.000	0.000	0.000	0.000	0.000	0.000	0.000	0.000	0.000	0.027	0.035	0.039	0.053	3.501	0.071	0.237	80	560	100	452	16835	17287	446	12698	13144	Error	Error	-5.219	452	16835	446	12698	83067	1113968	2.368	10.443	0	0	0
1	5	11	"A63"	"A63"	5690	56790	100	921	1001	428	42	546	546	573	223	38	67	45	0	14869	12516	8600	68	1200	1200	1947	3177	163	67	63	0	0.000	0.000	0.000	0.000	0.000	0.000	0.000	0.000	0.000	0.000	0.000	0.000	0.000	0.000	0.027	0.040	0.044	0.055	3.553	0.039	0.648	80	560	100	375	13669	14044	455	11316	11771	Error	Error	-5.188	375	13669	455	11316	80092	1001308	1.919	3.327	0	0	0
1	6	11	"A63"	"A63"	6000	56790	100	1067	1022	369	36	515	515	548	188	34	77	65	0	17118	14404	7440	51	1207	1207	1588	1900	119	78	78	0	0.000	0.000	0.000	0.000	0.000	0.000	0.000	0.000	0.000	0.000	0.000	0.000	0.000	0.000	0.035	0.038	0.041	0.037	2.258	0.038	0.689	80	560	100	552	15911	16463	507	13197	13704	Error	Error	-4.849	552	15911	507	13197	81745	1152291	2.521	6.745	0	0	0
1	7	11	"A64"	"A64"	6300	56780	100	846	821	306	37	521	521	554	299	53	53	16	0	8853	9105	6037	66	1215	1215	1380	880	63	72	70	0	0.000	0.000	0.000	0.000	0.000	0.000	0.000	0.000	0.000	0.000	0.000	0.000	0.000	0.000	0.043	0.038	0.046	0.049	3.774	0.040	0.547	80	560	100	325	7638	7963	300	7890	8190	Error	Error	-4.555	325	7638	300	7890	65647	728402	0.893	8.778	0	0	0
1	8	11	"A64"	"A64"	6610	56780	100	956	937	321	34	526	526	541	177	32	73	57	0	11614	10315	5385	52	1190	1190	1342	842	62	82	78	0	0.000	0.000	0.000	0.000	0.000	0.000	0.000	0.000	0.000	0.000	0.000	0.000	0.000	0.000	0.041	0.045	0.045	0.053	2.485	0.043	0.530	80	560	100	430	10424	10854	411	9125	9536	Error	Error	-4.599	430	10424	411	9125	74937	825201	2.237	10.657	0	0	0
1	9	11	"A64"	"A64"	6910	56780	100	894	886	261	29	515	515	528	178	33	73	52	0	10311	9400	3736	39	1179	1179	1387	919	66	96	92	0	0.000	0.000	0.000	0.000	0.000	0.000	0.000	0.000	0.000	0.000	0.000	0.000	0.000	0.000	0.042	0.045	0.046	0.038	2.320	0.045	0.483	80	560	100	379	9132	9511	371	8221	8592	Error	Error	-4.591	379	9132	371	8221	70882	752026	2.011	8.719	0	0	0
1	10	11	"A65"	"A65"	7200	56780	100	815	818	298	36	504	504	525	172	32	66	45	0	12212	10160	6216	61	1135	1135	1290	1057	81	76	73	0	0.000	0.000	0.000	0.000	0.000	0.000	0.000	0.000	0.000	0.000	0.000	0.000	0.000	0.000	0.028	0.035	0.036	0.041	3.087	0.035	0.567	80	560	100	311	11077	11388	314	9025	9339	Error	Error	-5.155	311	11077	314	9025	65477	812764	1.703	8.392	0	0	0
1	11	11	"A65"	"A65"	7500	56790	100	959	990	224	22	519	519	531	160	30	96	72	0	14573	14459	3612	24	1154	1154	1413	1314	92	100	98	0	0.000	0.000	0.000	0.000	0.000	0.000	0.000	0.000	0.000	0.000	0.000	0.000	0.000	0.000	0.033	0.035	0.034	0.032	1.714	0.036	0.621	80	560	100	440	13419	13859	471	13305	13776	Error	Error	-4.931	440	13419	471	13305	79231	1156730	2.869	9.928	0	0	0
1	12	11	"A65"	"A65"	7810	56780	100	844	874	253	28	516	516	531	197	37	72	41	0	11592	10550	4498	42	1102	1102	1352	1351	99	88	86	0	0.000	0.000	0.000	0.000	0.000	0.000	0.000	0.000	0.000	0.000	0.000	0.000	0.000	0.000	0.031	0.038	0.037	0.038	2.412	0.035	0.488	80	560	100	328	10490	10818	358	9448	9806	Error	Error	-4.999	328	10490	358	9448	69950	843990	1.741	6.808	0	0	0
1	13	11	"A66"	"A66"	8100	56780	100	873	903	349	38	494	494	518	165	31	75	56	0	13255	10561	6240	59	1099	1099	1155	331	28	87	82	0	0.000	0.000	0.000	0.000	0.000	0.000	0.000	0.000	0.000	0.000	0.000	0.000	0.000	0.000	0.031	0.043	0.045	0.054	3.330	0.039	0.470	80	560	100	379	12156	12535	409	9462	9871	Error	Error	-5.003	379	12156	409	9462	72279	844877	2.333	28.417	0	0	0
1	14	11	"A66"	"A66"	8410	56780	100	977	989	292	29	509	509	536	221	41	80	53	0	13796	12491	5044	40	1167	1167	1345	987	73	97	91	0	0.000	0.000	0.000	0.000	0.000	0.000	0.000	0.000	0.000	0.000	0.000	0.000	0.000	0.000	0.037	0.042	0.042	0.040	2.201	0.041	0.600	80	560	100	468	12629	13097	480	11324	11804	Error	Error	-4.754	468	12629	480	11324	79113	999314	2.050	11.293	0	0	0
1	15	11	"A66"	"A66"	8690	56790	100	1026	996	358	35	542	542	593	248	41	72	46	0	16364	12986	7569	58	1167	1167	2116	3522	166	71	71	0	0.000	0.000	0.000	0.000	0.000	0.000	0.000	0.000	0.000	0.000	0.000	0.000	0.000	0.000	0.032	0.038	0.041	0.050	2.658	0.038	0.666	80	560	100	484	15197	15681	454	11819	12273	Error	Error	-4.973	484	15197	454	11819	79663	1038903	1.625	3.086	0	0	0
1	16	11	"A67"	"A67"	9000	56770	100	906	963	359	37	610	610	623	176	28	62	43	0	12040	10190	7264	71	1187	1187	1240	443	35	77	71	0	0.000	0.000	0.000	0.000	0.000	0.000	0.000	0.000	0.000	0.000	0.000	0.000	0.000	0.000	0.027	0.039	0.049	0.067	4.009	0.039	0.604	80	560	100	296	10853	11149	353	9003	9356	Error	Error	-5.196	296	10853	353	9003	77056	815179	1.932	20.203	0	0	0
1	17	11	"A67"	"A67"	9290	56790	100	1247	1184	295	24	717	717	720	204	28	80	63	0	12964	11748	5469	46	1305	1305	1574	1143	72	83	83	0	0.000	0.000	0.000	0.000	0.000	0.000	0.000	0.000	0.000	0.000	0.000	0.000	0.000	0.000	0.045	0.045	0.048	0.047	2.240	0.046	0.648	80	560	100	530	11659	12189	467	10443	10910	Error	Error	-4.459	530	11659	467	10443	94698	939868	2.275	8.901	0	0	0
1	18	11	"A67"	"A67"	9590	56790	100	1174	1136	335	29	743	743	773	200	25	65	53	0	10190	9678	5614	58	1352	1352	1537	865	56	83	77	0	0.000	0.000	0.000	0.000	0.000	0.000	0.000	0.000	0.000	0.000	0.000	0.000	0.000	0.000	0.049	0.047	0.050	0.055	2.824	0.047	0.561	80	560	100	431	8838	9269	393	8326	8719	Error	Error	-4.358	431	8838	393	8326	90916	774223	1.815	9.412	0	0	0
1	1	12	"A68"	"A68"	4500	57090	100	1178	1238	311	25	1048	1048	1070	248	23	41	13	0	4940	5569	3293	59	1597	1597	1640	270	16	78	73	0	0.000	0.000	0.000	0.000	0.000	0.000	0.000	0.000	0.000	0.000	0.000	0.000	0.000	0.000	0.039	0.048	0.078	0.083	5.505	0.036	0.112	80	560	100	130	3343	3473	190	3972	4162	Error	Error	-4.685	130	3343	190	3972	99051	445529	0.677	14.552	0	0	0
1	2	12	"A68"	"A68"	4800	57090	100	1056	1105	294	26	882	882	901	221	24	43	22	0	5785	6981	4971	71	1487	1487	1877	1970	104	71	55	0	0.000	0.000	0.000	0.000	0.000	0.000	0.000	0.000	0.000	0.000	0.000	0.000	0.000	0.000	0.040	0.041	0.056	0.084	6.855	0.036	0.353	80	560	100	174	4298	4472	223	5494	5717	Error	Error	-4.627	174	4298	223	5494	88403	558460	0.923	2.591	0	0	0
1	3	12	"A68"	"A68"	5110	57090	100	1052	1037	313	30	735	735	754	225	29	60	28	0	9726	8797	4462	50	1355	1355	1507	752	49	90	83	0	0.000	0.000	0.000	0.000	0.000	0.000	0.000	0.000	0.000	0.000	0.000	0.000	0.000	0.000	0.038	0.041	0.050	0.049	4.188	0.042	0.442	80	560	100	317	8371	8688	302	7442	7744	Error	Error	-4.723	317	8371	302	7442	82977	703727	1.258	9.694	0	0	0
1	4	12	"A69"	"A69"	5390	57080	100	937	986	403	40	630	630	658	192	29	57	43	0	3480	11329	10868	95	1268	1268	1751	2918	166	47	46	0	0.000	0.000	0.000	0.000	0.000	0.000	0.000	0.000	0.000	0.000	0.000	0.000	0.000	0.000	0.139	0.035	0.041	0.106	6.190	0.031	0.672	80	560	100	307	2212	2519	356	10061	10417	Error	Error	-2.849	307	2212	356	10061	78888	906295	1.708	3.282	0	0	0
1	5	12	"A69"	"A69"	5700	57090	100	1160	1171	438	37	564	564	590	213	36	77	66	0	22237	17147	9136	53	1260	1260	1783	2439	136	82	76	0	0.000	0.000	0.000	0.000	0.000	0.000	0.000	0.000	0.000	0.000	0.000	0.000	0.000	0.000	0.028	0.038	0.040	0.043	2.688	0.037	0.646	80	560	100	596	20977	21573	607	15887	16494	Error	Error	-5.137	596	20977	607	15887	93683	1371795	2.728	6.299	0	0	0
1	6	12	"A69"	"A69"	6000	57090	100	1203	1162	408	35	534	534	574	204	35	82	72	0	21497	17250	9060	52	1268	1268	1761	2355	133	81	76	0	0.000	0.000	0.000	0.000	0.000	0.000	0.000	0.000	0.000	0.000	0.000	0.000	0.000	0.000	0.033	0.039	0.040	0.048	2.285	0.036	0.711	80	560	100	669	20229	20898	628	15982	16610	Error	Error	-4.918	669	20229	628	15982	92979	1379988	2.882	6.577	0	0	0
1	7	12	"A70"	"A70"	6300	57080	100	763	805	311	38	542	542	554	183	33	55	36	0	6428	8156	6866	84	1196	1196	1417	1070	75	56	52	0	0.000	0.000	0.000	0.000	0.000	0.000	0.000	0.000	0.000	0.000	0.000	0.000	0.000	0.000	0.042	0.038	0.046	0.071	4.583	0.037	0.543	80	560	100	221	5232	5453	263	6960	7223	Error	Error	-4.565	221	5232	263	6960	64363	652490	1.372	6.298	0	0	0
1	8	12	"A70"	"A70"	6600	57090	100	919	939	337	35	518	518	551	193	35	70	51	0	9169	10489	6800	64	1193	1193	1524	1729	113	83	70	0	0.000	0.000	0.000	0.000	0.000	0.000	0.000	0.000	0.000	0.000	0.000	0.000	0.000	0.000	0.050	0.045	0.052	0.056	3.020	0.042	0.635	80	560	100	401	7976	8377	421	9296	9717	Error	Error	-4.314	401	7976	421	9296	75112	839115	2.010	5.185	0	0	0
1	9	12	"A70"	"A70"	6900	57090	100	845	873	316	36	527	527	546	175	32	66	45	0	10186	10464	6403	61	1171	1171	1469	1737	118	88	70	0	0.000	0.000	0.000	0.000	0.000	0.000	0.000	0.000	0.000	0.000	0.000	0.000	0.000	0.000	0.035	0.037	0.042	0.039	2.174	0.036	0.595	80	560	100	318	9015	9333	346	9293	9639	Error	Error	-4.825	318	9015	346	9293	69807	837100	1.869	5.178	0	0	0
1	10	12	"A71"	"A71"	7190	57080	100	651	739	301	40	516	516	543	201	37	43	27	0	3166	7433	6492	87	1139	1139	1508	2057	136	50	47	0	0.000	0.000	0.000	0.000	0.000	0.000	0.000	0.000	0.000	0.000	0.000	0.000	0.000	0.000	0.067	0.035	0.050	0.089	4.743	0.038	0.569	80	560	100	135	2027	2162	223	6294	6517	Error	Error	-3.908	135	2027	223	6294	59130	594609	0.975	2.880	0	0	0
1	11	12	"A71"	"A71"	7510	57090	100	998	1008	276	27	528	528	551	228	41	83	51	0	15945	14432	4854	33	1199	1199	1485	1575	106	100	97	0	0.000	0.000	0.000	0.000	0.000	0.000	0.000	0.000	0.000	0.000	0.000	0.000	0.000	0.000	0.032	0.036	0.038	0.035	1.771	0.037	0.635	80	560	100	470	14746	15216	480	13233	13713	Error	Error	-4.972	470	14746	480	13233	80666	1154588	2.004	8.220	0	0	0
1	12	12	"A71"	"A71"	7810	57090	100	986	967	274	28	532	532	546	177	32	78	61	0	13832	12326	4924	39	1240	1240	1447	1106	76	100	95	0	0.000	0.000	0.000	0.000	0.000	0.000	0.000	0.000	0.000	0.000	0.000	0.000	0.000	0.000	0.036	0.039	0.039	0.036	2.274	0.037	0.547	80	560	100	454	12592	13046	435	11086	11521	Error	Error	-4.794	454	12592	435	11086	77382	986052	2.379	9.836	0	0	0
1	13	12	"A72"	"A72"	8110	57070	100	838	853	219	25	525	525	533	178	33	71	45	0	5170	5649	2244	39	1264	1264	1403	587	41	98	97	0	0.000	0.000	0.000	0.000	0.000	0.000	0.000	0.000	0.000	0.000	0.000	0.000	0.000	0.000	0.080	0.075	0.075	0.068	2.748	0.065	0.376	80	560	100	313	3906	4219	328	4385	4713	Error	Error	-3.641	313	3906	328	4385	68209	451946	1.798	7.233	0	0	0
1	14	12	"A72"	"A72"	8420	57080	100	849	901	264	29	550	550	561	173	30	76	42	0	7603	7310	2421	33	1350	1350	1543	755	48	98	95	0	0.000	0.000	0.000	0.000	0.000	0.000	0.000	0.000	0.000	0.000	0.000	0.000	0.000	0.000	0.048	0.059	0.062	0.051	2.334	0.057	0.451	80	560	100	299	6253	6552	351	5960	6311	Error	Error	-4.386	299	6253	351	5960	72056	584793	1.965	7.638	0	0	0
1	15	12	"A72"	"A72"	8710	57080	100	881	908	249	27	564	564	580	198	34	72	32	0	7788	7859	3545	45	1339	1339	1853	1812	97	85	77	0	0.000	0.000	0.000	0.000	0.000	0.000	0.000	0.000	0.000	0.000	0.000	0.000	0.000	0.000	0.049	0.053	0.056	0.052	2.796	0.048	0.488	80	560	100	317	6449	6766	344	6520	6864	Error	Error	-4.347	317	6449	344	6520	72606	628711	1.657	3.315	0	0	0
1	16	12	"A73"	"A73"	8990	57080	100	769	767	163	21	624	624	644	184	28	37	10	0	2447	3010	2335	77	1219	1219	1260	268	21	60	56	0	0.000	0.000	0.000	0.000	0.000	0.000	0.000	0.000	0.000	0.000	0.000	0.000	0.000	0.000	0.118	0.080	0.135	0.156	7.395	0.022	0.027	80	560	100	145	1228	1373	143	1791	1934	Error	Error	-3.082	145	1228	143	1791	61366	240779	0.668	6.530	0	0	0
1	17	12	"A73"	"A73"	9300	57080	100	920	959	304	31	753	753	771	223	28	40	20	0	3180	4438	3510	79	1402	1402	1464	402	27	82	70	0	0.000	0.000	0.000	0.000	0.000	0.000	0.000	0.000	0.000	0.000	0.000	0.000	0.000	0.000	0.094	0.068	0.108	0.142	5.359	0.051	0.192	80	560	100	167	1778	1945	206	3036	3242	Error	Error	-3.412	167	1778	206	3036	76702	355076	0.843	7.398	0	0	0
1	18	12	"A73"	"A73"	9590	57090	100	867	850	218	25	768	768	776	203	26	28	7	0	2840	3332	2378	71	1355	1355	1401	322	22	66	53	0	0.000	0.000	0.000	0.000	0.000	0.000	0.000	0.000	0.000	0.000	0.000	0.000	0.000	0.000	0.067	0.041	0.107	0.163	5.342	0.039	0.076	80	560	100	99	1485	1584	82	1977	2059	Error	Error	-3.907	99	1485	82	1977	68009	266580	0.365	5.997	0	0	0
1	1	13	"A74"	"A74"	4500	57370	100	1396	1370	333	24	1067	1067	1081	250	23	57	25	0	10072	8412	4612	54	1608	1608	1679	487	29	81	77	0	0.000	0.000	0.000	0.000	0.000	0.000	0.000	0.000	0.000	0.000	0.000	0.000	0.000	0.000	0.039	0.045	0.050	0.052	3.761	0.044	0.322	80	560	100	329	8464	8793	303	6804	7107	Error	Error	-4.685	329	8464	303	6804	109599	672994	1.156	13.825	0	0	0
1	2	13	"A74"	"A74"	4810	57380	100	1272	1281	264	20	865	865	889	232	26	72	40	0	14265	13375	3859	28	1475	1475	1558	744	47	100	100	0	0.000	0.000	0.000	0.000	0.000	0.000	0.000	0.000	0.000	0.000	0.000	0.000	0.000	0.000	0.032	0.035	0.034	0.030	2.069	0.035	0.432	80	560	100	407	12790	13197	416	11900	12316	Error	Error	-4.974	407	12790	416	11900	102441	1070005	1.690	15.883	0	0	0
1	3	13	"A74"	"A74"	5090	57390	100	1102	1104	336	30	768	768	836	995	119	1	0	0	12418	10827	5312	49	1451	1451	2089	2607	124	81	75	0	0.000	0.000	0.000	0.000	0.000	0.000	0.000	0.000	0.000	0.000	0.000	0.000	0.000	0.000	0.030	0.036	0.042	0.038	2.701	0.037	0.465	80	560	100	334	10967	11301	336	9376	9712	Error	Error	-5.037	334	10967	336	9376	88351	866183	0.269	3.352	0	0	0
1	4	13	"A75"	"A75"	5410	57370	100	1105	1050	335	31	611	611	627	186	29	72	60	0	11199	10157	4103	40	1290	1290	1366	505	36	96	91	0	0.000	0.000	0.000	0.000	0.000	0.000	0.000	0.000	0.000	0.000	0.000	0.000	0.000	0.000	0.050	0.050	0.052	0.047	2.287	0.051	0.559	80	560	100	494	9909	10403	439	8867	9306	Error	Error	-4.326	494	9909	439	8867	83995	812524	2.274	17.408	0	0	0
1	5	13	"A75"	"A75"	5710	57390	100	925	1013	334	32	555	555	584	188	32	78	47	0	10707	10667	3935	36	1310	1310	1699	1644	96	97	92	0	0.000	0.000	0.000	0.000	0.000	0.000	0.000	0.000	0.000	0.000	0.000	0.000	0.000	0.000	0.039	0.049	0.050	0.043	2.144	0.048	0.541	80	560	100	370	9397	9767	458	9357	9815	Error	Error	-4.667	370	9397	458	9357	81005	853362	2.282	5.455	0	0	0
1	6	13	"A75"	"A75"	6020	57380	100	1040	1021	317	31	554	554	579	212	36	81	58	0	8973	8915	3886	43	1305	1305	1476	753	51	96	88	0	0.000	0.000	0.000	0.000	0.000	0.000	0.000	0.000	0.000	0.000	0.000	0.000	0.000	0.000	0.063	0.061	0.067	0.060	2.347	0.055	0.489	80	560	100	486	7668	8154	467	7610	8077	Error	Error	-3.980	486	7668	467	7610	81673	713220	2.085	9.879	0	0	0
1	7	13	"A76"	"A76"	6310	57370	100	825	824	307	37	529	529	548	167	30	61	46	0	9636	8276	4567	55	1233	1233	1368	691	50	88	78	0	0.000	0.000	0.000	0.000	0.000	0.000	0.000	0.000	0.000	0.000	0.000	0.000	0.000	0.000	0.035	0.042	0.044	0.042	3.239	0.046	0.503	80	560	100	296	8403	8699	295	7043	7338	Error	Error	-4.827	296	8403	295	7043	65948	662060	1.653	9.997	0	0	0
1	8	13	"A76"	"A76"	6620	57380	100	855	902	261	28	516	516	538	178	33	80	45	0	9688	9261	2582	27	1223	1223	1331	593	44	100	97	0	0.000	0.000	0.000	0.000	0.000	0.000	0.000	0.000	0.000	0.000	0.000	0.000	0.000	0.000	0.040	0.048	0.045	0.042	2.081	0.046	0.441	80	560	100	339	8465	8804	386	8038	8424	Error	Error	-4.642	339	8465	386	8038	72182	740919	2.045	13.373	0	0	0
1	9	13	"A76"	"A76"	6910	57380	100	817	856	364	42	519	519	540	186	34	61	37	0	8134	7539	2945	39	1237	1237	1577	1391	88	87	85	0	0.000	0.000	0.000	0.000	0.000	0.000	0.000	0.000	0.000	0.000	0.000	0.000	0.000	0.000	0.043	0.053	0.047	0.047	2.308	0.049	0.346	80	560	100	298	6897	7195	337	6302	6639	Error	Error	-4.533	298	6897	337	6302	68456	603141	1.699	4.286	0	0	0
1	10	13	"A77"	"A77"	7210	57370	100	809	838	329	39	504	504	539	296	54	51	22	0	4412	4441	2448	55	1265	1265	1458	745	51	73	65	0	0.000	0.000	0.000	0.000	0.000	0.000	0.000	0.000	0.000	0.000	0.000	0.000	0.000	0.000	0.097	0.105	0.117	0.130	3.128	0.113	0.502	80	560	100	305	3147	3452	334	3176	3510	Error	Error	-3.367	305	3147	334	3176	67071	355270	1.010	4.004	0	0	0
1	11	13	"A77"	"A77"	7520	57380	100	1039	1039	321	30	521	521	535	189	35	81	67	0	5319	5526	1740	31	1279	1279	1470	717	48	96	96	0	0.000	0.000	0.000	0.000	0.000	0.000	0.000	0.000	0.000	0.000	0.000	0.000	0.000	0.000	0.128	0.122	0.129	0.116	2.549	0.094	0.370	80	560	100	518	4040	4558	518	4247	4765	Error	Error	-2.963	518	4040	518	4247	83125	442077	2.667	5.657	0	0	0
1	12	13	"A77"	"A77"	7820	57380	100	991	1010	284	28	522	522	564	312	55	76	31	0	5185	5375	1239	23	1341	1341	1504	627	41	100	98	0	0.000	0.000	0.000	0.000	0.000	0.000	0.000	0.000	0.000	0.000	0.000	0.000	0.000	0.000	0.122	0.121	0.118	0.117	1.898	0.095	0.216	80	560	100	469	3844	4313	488	4034	4522	Error	Error	-3.035	469	3844	488	4034	80788	430019	1.429	6.174	0	0	0
1	13	13	"A78"	"A78"	8110	57370	100	751	832	543	65	526	526	547	189	34	58	32	0	5553	5065	2630	51	1314	1314	1491	793	53	73	68	0	0.000	0.000	0.000	0.000	0.000	0.000	0.000	0.000	0.000	0.000	0.000	0.000	0.000	0.000	0.053	0.082	0.074	0.081	3.763	0.074	0.272	80	560	100	225	4239	4464	306	3751	4057	Error	Error	-4.236	225	4239	306	3751	66551	405212	1.508	4.507	0	0	0
1	14	13	"A78"	"A78"	8420	57380	100	848	856	226	26	530	530	541	181	33	76	42	0	8222	8569	2609	30	1381	1381	1680	1064	63	97	96	0	0.000	0.000	0.000	0.000	0.000	0.000	0.000	0.000	0.000	0.000	0.000	0.000	0.000	0.000	0.046	0.045	0.050	0.041	2.488	0.043	0.378	80	560	100	318	6841	7159	326	7188	7514	Error	Error	-4.427	318	6841	326	7188	68440	685480	1.740	6.475	0	0	0
1	15	13	"A78"	"A78"	8720	57380	100	920	881	235	26	568	568	582	184	31	70	43	0	8819	8843	2777	31	1337	1337	1760	1564	88	98	97	0	0.000	0.000	0.000	0.000	0.000	0.000	0.000	0.000	0.000	0.000	0.000	0.000	0.000	0.000	0.047	0.042	0.047	0.040	2.096	0.041	0.446	80	560	100	352	7482	7834	313	7506	7819	Error	Error	-4.410	352	7482	313	7506	70482	707431	1.625	4.529	0	0	0
1	16	13	"A79"	"A79"	9010	57370	100	985	939	350	37	629	629	643	195	30	61	47	0	8197	8348	5372	64	1242	1242	1347	631	46	82	72	0	0.000	0.000	0.000	0.000	0.000	0.000	0.000	0.000	0.000	0.000	0.000	0.000	0.000	0.000	0.051	0.044	0.052	0.061	2.860	0.050	0.545	80	560	100	356	6955	7311	310	7106	7416	Error	Error	-4.288	356	6955	310	7106	75141	667830	1.518	11.095	0	0	0
1	17	13	"A79"	"A79"	9310	57390	100	1028	1032	219	21	684	684	705	197	27	71	45	0	7881	7895	1750	22	1341	1341	1600	944	59	100	100	0	0.000	0.000	0.000	0.000	0.000	0.000	0.000	0.000	0.000	0.000	0.000	0.000	0.000	0.000	0.053	0.053	0.052	0.046	2.061	0.052	0.395	80	560	100	344	6540	6884	348	6554	6902	Error	Error	-4.249	344	6540	348	6554	82580	631607	1.660	6.668	0	0	0
1	18	13	"A79"	"A79"	9620	57380	100	937	963	228	23	785	785	794	199	25	43	18	0	4975	4988	1283	25	1441	1441	1602	496	30	97	96	0	0.000	0.000	0.000	0.000	0.000	0.000	0.000	0.000	0.000	0.000	0.000	0.000	0.000	0.000	0.043	0.050	0.060	0.050	2.901	0.057	0.185	80	560	100	152	3534	3686	178	3547	3725	Error	Error	-4.539	152	3534	178	3547	77070	399078	0.849	6.827	0	0	0
1	1	14	"A80"	"A80"	4510	57680	100	1282	1322	298	22	1074	1074	1085	231	21	46	23	0	8545	8470	4915	58	1630	1630	1695	456	26	85	81	0	0.000	0.000	0.000	0.000	0.000	0.000	0.000	0.000	0.000	0.000	0.000	0.000	0.000	0.000	0.030	0.036	0.051	0.061	3.513	0.033	0.239	80	560	100	208	6915	7123	248	6840	7088	Error	Error	-5.055	208	6915	248	6840	105778	677625	1.026	14.857	0	0	0
1	2	14	"A80"	"A80"	4800	57690	100	1204	1200	288	24	867	867	908	397	43	38	6	0	11459	10028	5583	55	1508	1508	1858	1572	84	73	72	0	0.000	0.000	0.000	0.000	0.000	0.000	0.000	0.000	0.000	0.000	0.000	0.000	0.000	0.000	0.034	0.039	0.043	0.052	3.831	0.045	0.186	80	560	100	337	9951	10288	333	8520	8853	Error	Error	-4.884	337	9951	333	8520	95990	802205	0.736	5.197	0	0	0
1	3	14	"A80"	"A80"	5110	57690	100	1167	1170	330	28	752	752	766	211	27	71	45	0	14507	13326	4148	31	1431	1431	1887	2067	109	93	93	0	0.000	0.000	0.000	0.000	0.000	0.000	0.000	0.000	0.000	0.000	0.000	0.000	0.000	0.000	0.032	0.035	0.038	0.031	2.178	0.035	0.432	80	560	100	415	13076	13491	418	11895	12313	Error	Error	-4.978	415	13076	418	11895	93570	1066058	1.915	5.534	0	0	0
1	4	14	"A81"	"A81"	5410	57670	100	1023	1023	294	28	631	631	659	204	30	68	47	0	14955	11750	6942	59	1327	1327	1440	956	66	88	80	0	0.000	0.000	0.000	0.000	0.000	0.000	0.000	0.000	0.000	0.000	0.000	0.000	0.000	0.000	0.029	0.038	0.043	0.050	3.163	0.031	0.480	80	560	100	392	13628	14020	392	10423	10815	Error	Error	-5.120	392	13628	392	10423	81804	939963	1.784	10.785	0	0	0
1	5	14	"A81"	"A81"	5720	57690	100	985	987	280	28	583	583	602	211	35	76	45	0	12699	12116	4382	36	1331	1331	1746	1873	107	92	90	0	0.000	0.000	0.000	0.000	0.000	0.000	0.000	0.000	0.000	0.000	0.000	0.000	0.000	0.000	0.035	0.037	0.039	0.034	2.663	0.036	0.492	80	560	100	402	11368	11770	404	10785	11189	Error	Error	-4.822	402	11368	404	10785	78996	969296	1.825	5.537	0	0	0
1	6	14	"A81"	"A81"	6010	57690	100	902	891	285	31	566	566	592	231	39	65	32	0	10406	9083	4842	53	1285	1285	1659	1512	91	77	73	0	0.000	0.000	0.000	0.000	0.000	0.000	0.000	0.000	0.000	0.000	0.000	0.000	0.000	0.000	0.037	0.042	0.045	0.053	3.118	0.040	0.465	80	560	100	336	9121	9457	325	7798	8123	Error	Error	-4.763	336	9121	325	7798	71294	726676	1.294	4.910	0	0	0
1	7	14	"A82"	"A82"	6310	57680	100	887	885	272	30	558	558	577	181	31	70	45	0	8164	6777	3904	57	1274	1274	1442	864	59	75	70	0	0.000	0.000	0.000	0.000	0.000	0.000	0.000	0.000	0.000	0.000	0.000	0.000	0.000	0.000	0.048	0.059	0.061	0.083	3.916	0.051	0.469	80	560	100	329	6890	7219	327	5503	5830	Error	Error	-4.388	329	6890	327	5503	70770	542143	1.702	6.175	0	0	0
1	8	14	"A82"	"A82"	6620	57690	100	836	851	241	28	544	544	567	182	32	73	40	0	8938	8232	2898	35	1293	1293	1505	861	57	93	91	0	0.000	0.000	0.000	0.000	0.000	0.000	0.000	0.000	0.000	0.000	0.000	0.000	0.000	0.000	0.038	0.044	0.045	0.044	2.522	0.042	0.365	80	560	100	292	7645	7937	307	6939	7246	Error	Error	-4.710	292	7645	307	6939	68068	658553	1.560	7.813	0	0	0
1	9	14	"A82"	"A82"	6920	57690	100	770	817	211	25	515	515	531	158	29	77	45	0	8058	7766	1597	20	1265	1265	1558	1183	75	100	97	0	0.000	0.000	0.000	0.000	0.000	0.000	0.000	0.000	0.000	0.000	0.000	0.000	0.000	0.000	0.038	0.046	0.040	0.043	1.934	0.041	0.373	80	560	100	255	6793	7048	302	6501	6803	Error	Error	-4.735	255	6793	302	6501	65364	621312	1.810	5.248	0	0	0
1	10	14	"A83"	"A83"	7220	57670	100	695	752	294	39	487	487	514	178	34	53	36	0	6775	6098	3587	58	1163	1163	1213	438	36	77	76	0	0.000	0.000	0.000	0.000	0.000	0.000	0.000	0.000	0.000	0.000	0.000	0.000	0.000	0.000	0.037	0.054	0.068	0.066	4.135	0.049	0.353	80	560	100	208	5612	5820	265	4935	5200	Error	Error	-4.754	208	5612	265	4935	60140	487820	1.337	11.153	0	0	0
1	11	14	"A83"	"A83"	7520	57690	100	782	811	242	29	534	534	758	2577	339	0	0	0	8097	7703	2331	30	1237	1237	1746	2998	171	88	67	0	0.000	0.000	0.000	0.000	0.000	0.000	0.000	0.000	0.000	0.000	0.000	0.000	0.000	0.000	0.036	0.043	0.047	0.035	3.288	0.042	0.344	80	560	100	248	6860	7108	277	6466	6743	Error	Error	-4.790	248	6860	277	6466	64903	616238	0.021	1.987	0	0	0
1	12	14	"A83"	"A83"	7820	57690	100	812	813	229	28	513	513	534	180	33	63	36	0	7653	7469	2257	30	1201	1201	1439	1055	73	100	97	0	0.000	0.000	0.000	0.000	0.000	0.000	0.000	0.000	0.000	0.000	0.000	0.000	0.000	0.000	0.046	0.048	0.042	0.039	2.720	0.037	0.250	80	560	100	299	6452	6751	300	6268	6568	Error	Error	-4.432	299	6452	300	6268	65062	597496	1.550	5.716	0	0	0
1	13	14	"A84"	"A84"	8120	57670	100	761	826	269	32	510	510	535	169	31	62	42	0	6720	6170	2796	45	1312	1312	1465	615	41	86	80	0	0.000	0.000	0.000	0.000	0.000	0.000	0.000	0.000	0.000	0.000	0.000	0.000	0.000	0.000	0.046	0.065	0.063	0.060	3.604	0.052	0.342	80	560	100	251	5408	5659	316	4858	5174	Error	Error	-4.429	251	5408	316	4858	66063	493607	1.722	7.650	0	0	0
1	14	14	"A84"	"A84"	8420	57690	100	962	969	217	22	547	547	560	194	34	83	56	0	8565	8582	2418	28	1383	1383	1580	906	57	100	100	0	0.000	0.000	0.000	0.000	0.000	0.000	0.000	0.000	0.000	0.000	0.000	0.000	0.000	0.000	0.058	0.059	0.057	0.054	1.954	0.048	0.358	80	560	100	415	7182	7597	422	7199	7621	Error	Error	-4.113	415	7182	422	7199	77553	686569	2.108	7.728	0	0	0
1	15	14	"A84"	"A84"	8720	57690	100	982	1013	290	28	601	601	615	190	30	80	50	0	11519	11589	3181	27	1358	1358	1781	1835	103	100	98	0	0.000	0.000	0.000	0.000	0.000	0.000	0.000	0.000	0.000	0.000	0.000	0.000	0.000	0.000	0.037	0.040	0.037	0.034	2.161	0.039	0.440	80	560	100	381	10161	10542	412	10231	10643	Error	Error	-4.737	381	10161	412	10231	81010	927112	2.095	5.345	0	0	0
1	16	14	"A85"	"A85"	9020	57670	100	1164	1124	338	30	658	658	673	193	28	76	58	0	9877	9290	4428	47	1301	1301	1321	220	16	98	93	0	0.000	0.000	0.000	0.000	0.000	0.000	0.000	0.000	0.000	0.000	0.000	0.000	0.000	0.000	0.059	0.058	0.059	0.065	2.182	0.057	0.558	80	560	100	506	8576	9082	466	7989	8455	Error	Error	-4.083	506	8576	466	7989	89927	743195	2.337	36.223	0	0	0
1	17	14	"A85"	"A85"	9320	57670	100	1238	1221	251	20	731	731	745	223	29	82	58	0	11821	11175	3644	32	1369	1369	1693	1541	91	92	91	0	0.000	0.000	0.000	0.000	0.000	0.000	0.000	0.000	0.000	0.000	0.000	0.000	0.000	0.000	0.049	0.050	0.052	0.050	1.917	0.047	0.536	80	560	100	507	10452	10959	490	9806	10296	Error	Error	-4.366	507	10452	490	9806	97673	894025	2.135	6.153	0	0	0
1	18	14	"A85"	"A85"	9600	57680	100	1333	1360	350	25	862	862	894	259	28	70	46	0	12901	11571	5949	51	1482	1482	1994	2062	103	81	80	0	0.000	0.000	0.000	0.000	0.000	0.000	0.000	0.000	0.000	0.000	0.000	0.000	0.000	0.000	0.041	0.049	0.054	0.064	3.665	0.047	0.519	80	560	100	471	11419	11890	498	10089	10587	Error	Error	-4.600	471	11419	498	10089	108838	925671	1.799	4.645	0	0	0
1	1	15	"A86"	"A86"	4510	57980	100	1415	1405	353	25	1120	1120	1134	267	23	52	25	0	9829	8395	5213	62	1674	1674	1757	628	35	77	70	0	0.000	0.000	0.000	0.000	0.000	0.000	0.000	0.000	0.000	0.000	0.000	0.000	0.000	0.000	0.036	0.042	0.055	0.070	4.595	0.039	0.252	80	560	100	295	8155	8450	285	6721	7006	Error	Error	-4.789	295	8155	285	6721	112360	671617	1.015	10.570	0	0	0
1	2	15	"A86"	"A86"	4820	57990	100	1321	1331	337	25	933	933	946	233	24	67	42	0	14178	12249	6283	51	1528	1528	1756	1254	71	83	82	0	0.000	0.000	0.000	0.000	0.000	0.000	0.000	0.000	0.000	0.000	0.000	0.000	0.000	0.000	0.031	0.037	0.040	0.043	2.467	0.039	0.516	80	560	100	388	12650	13038	398	10721	11119	Error	Error	-5.027	388	12650	398	10721	106501	979958	1.652	8.368	0	0	0
1	3	15	"A86"	"A86"	5100	58000	100	1337	1289	335	25	815	815	842	248	29	76	53	0	14598	13508	6701	49	1456	1456	2218	2629	118	83	77	0	0.000	0.000	0.000	0.000	0.000	0.000	0.000	0.000	0.000	0.000	0.000	0.000	0.000	0.000	0.040	0.039	0.045	0.045	1.895	0.036	0.509	80	560	100	522	13142	13664	474	12052	12526	Error	Error	-4.654	522	13142	474	12052	103093	1080673	1.802	4.294	0	0	0
1	4	15	"A87"	"A87"	5420	57980	100	971	1007	324	32	674	674	695	206	29	62	37	0	8371	7411	4728	63	1314	1314	1429	914	63	71	68	0	0.000	0.000	0.000	0.000	0.000	0.000	0.000	0.000	0.000	0.000	0.000	0.000	0.000	0.000	0.042	0.055	0.064	0.074	3.787	0.045	0.403	80	560	100	297	7057	7354	333	6097	6430	Error	Error	-4.571	297	7057	333	6097	80530	592909	1.515	6.545	0	0	0
1	5	15	"A87"	"A87"	5710	57990	100	1005	1002	352	35	604	604	631	212	33	67	42	0	12379	10856	5239	48	1346	1346	1913	2121	110	78	77	0	0.000	0.000	0.000	0.000	0.000	0.000	0.000	0.000	0.000	0.000	0.000	0.000	0.000	0.000	0.036	0.042	0.047	0.043	2.131	0.041	0.464	80	560	100	401	11033	11434	398	9510	9908	Error	Error	-4.782	401	11033	398	9510	80198	868514	1.750	4.216	0	0	0
1	6	15	"A87"	"A87"	6010	57990	100	908	894	326	36	594	594	632	420	66	40	6	0	9876	8915	4985	55	1291	1291	1635	1502	91	76	70	0	0.000	0.000	0.000	0.000	0.000	0.000	0.000	0.000	0.000	0.000	0.000	0.000	0.000	0.000	0.037	0.039	0.044	0.047	2.361	0.041	0.485	80	560	100	314	8585	8899	300	7624	7924	Error	Error	-4.773	314	8585	300	7624	71507	713221	0.624	4.847	0	0	0
1	7	15	"A88"	"A88"	6320	57970	100	881	870	266	30	594	594	1334	6022	451	0	0	0	9606	8275	5407	65	1321	1321	2282	6143	269	55	18	0	0.000	0.000	0.000	0.000	0.000	0.000	0.000	0.000	0.000	0.000	0.000	0.000	0.000	0.000	0.035	0.040	0.050	0.063	3.720	0.752	0.520	80	560	100	287	8285	8572	276	6954	7230	Error	Error	-4.851	287	8285	276	6954	69607	662022	-0.077	0.976	0	0	0
1	8	15	"A88"	"A88"	6620	57980	100	835	890	283	31	557	557	575	183	31	62	43	0	9823	8883	3978	44	1322	1322	1648	1501	91	92	80	0	0.000	0.000	0.000	0.000	0.000	0.000	0.000	0.000	0.000	0.000	0.000	0.000	0.000	0.000	0.033	0.044	0.049	0.041	2.701	0.040	0.410	80	560	100	278	8501	8779	333	7561	7894	Error	Error	-4.934	278	8501	333	7561	71214	710679	1.721	4.820	0	0	0
1	9	15	"A88"	"A88"	6920	57990	100	838	883	227	25	544	544	569	320	56	47	13	0	9133	9228	2793	30	1291	1291	1637	1559	95	98	95	0	0.000	0.000	0.000	0.000	0.000	0.000	0.000	0.000	0.000	0.000	0.000	0.000	0.000	0.000	0.037	0.043	0.040	0.036	2.424	0.041	0.431	80	560	100	294	7842	8136	339	7937	8276	Error	Error	-4.737	294	7842	339	7937	70617	738205	0.981	4.869	0	0	0
1	10	15	"A89"	"A89"	7220	57980	100	845	846	336	39	548	548	563	173	30	56	43	0	10739	8601	5008	58	1208	1208	1304	759	58	76	73	0	0.000	0.000	0.000	0.000	0.000	0.000	0.000	0.000	0.000	0.000	0.000	0.000	0.000	0.000	0.031	0.040	0.046	0.060	3.998	0.046	0.571	80	560	100	297	9531	9828	298	7393	7691	Error	Error	-5.004	297	9531	298	7393	67655	688076	1.636	9.614	0	0	0
1	11	15	"A89"	"A89"	7530	57980	100	954	966	307	31	522	522	549	180	32	80	63	0	11905	11145	3604	32	1216	1216	1559	1517	97	93	91	0	0.000	0.000	0.000	0.000	0.000	0.000	0.000	0.000	0.000	0.000	0.000	0.000	0.000	0.000	0.040	0.045	0.045	0.039	2.137	0.044	0.606	80	560	100	432	10689	11121	444	9929	10373	Error	Error	-4.629	432	10689	444	9929	77305	891610	2.317	6.319	0	0	0
1	12	15	"A89"	"A89"	7830	57980	100	980	1460	4449	304	518	518	547	193	35	73	55	0	11221	11416	4721	41	1214	1214	1447	1039	71	93	93	0	0.000	0.000	0.000	0.000	0.000	0.000	0.000	0.000	0.000	0.000	0.000	0.000	0.000	0.000	0.046	0.092	0.046	0.043	2.423	0.142	0.104	80	560	100	462	10007	10469	942	10202	11144	Error	Error	-4.437	462	10007	942	10202	116792	913260	4.731	9.595	0	0	0
1	13	15	"A90"	"A90"	8120	57970	100	844	854	263	30	521	521	552	174	31	72	41	0	9242	7884	4196	53	1253	1253	1401	905	64	80	77	0	0.000	0.000	0.000	0.000	0.000	0.000	0.000	0.000	0.000	0.000	0.000	0.000	0.000	0.000	0.040	0.050	0.052	0.061	2.910	0.041	0.493	80	560	100	323	7989	8312	333	6631	6964	Error	Error	-4.628	323	7989	333	6631	68312	630691	1.736	7.164	0	0	0
1	14	15	"A90"	"A90"	8410	57990	100	1014	1015	278	27	582	582	600	212	35	78	51	0	12449	11828	4157	35	1291	1291	1772	1986	112	93	85	0	0.000	0.000	0.000	0.000	0.000	0.000	0.000	0.000	0.000	0.000	0.000	0.000	0.000	0.000	0.039	0.041	0.044	0.039	2.360	0.043	0.558	80	560	100	432	11158	11590	433	10537	10970	Error	Error	-4.691	432	11158	433	10537	81217	946246	1.958	5.063	0	0	0
1	15	15	"A90"	"A90"	8710	57990	100	1295	1236	356	28	671	671	699	228	32	77	65	0	17010	14592	6311	43	1362	1362	1988	2594	130	83	82	0	0.000	0.000	0.000	0.000	0.000	0.000	0.000	0.000	0.000	0.000	0.000	0.000	0.000	0.000	0.040	0.043	0.045	0.044	2.037	0.042	0.634	80	560	100	624	15648	16272	565	13230	13795	Error	Error	-4.648	624	15648	565	13230	98873	1167341	2.355	4.859	0	0	0
1	16	15	"A91"	"A91"	9020	57970	100	1086	1106	375	33	699	699	730	282	38	61	30	0	9804	8322	5200	62	1327	1327	1380	334	24	90	73	0	0.000	0.000	0.000	0.000	0.000	0.000	0.000	0.000	0.000	0.000	0.000	0.000	0.000	0.000	0.046	0.058	0.059	0.072	2.777	0.053	0.501	80	560	100	387	8477	8864	407	6995	7402	Error	Error	-4.453	387	8477	407	6995	88516	665790	1.333	20.784	0	0	0
1	17	15	"A91"	"A91"	9320	57980	100	1276	1313	307	23	797	797	813	215	26	86	62	0	12126	11276	3430	30	1435	1435	1786	1493	83	96	93	0	0.000	0.000	0.000	0.000	0.000	0.000	0.000	0.000	0.000	0.000	0.000	0.000	0.000	0.000	0.045	0.052	0.057	0.048	1.880	0.050	0.522	80	560	100	479	10691	11170	516	9841	10357	Error	Error	-4.480	479	10691	516	9841	105010	902111	2.326	6.356	0	0	0
1	18	15	"A91"	"A91"	9630	57980	100	1276	1328	295	22	868	868	902	408	45	50	12	0	9851	10099	2455	24	1500	1500	1609	692	43	100	100	0	0.000	0.000	0.000	0.000	0.000	0.000	0.000	0.000	0.000	0.000	0.000	0.000	0.000	0.000	0.049	0.053	0.048	0.045	2.382	0.055	0.452	80	560	100	408	8351	8759	460	8599	9059	Error	Error	-4.355	408	8351	460	8599	106210	807882	1.044	12.269	0	0	0
1	1	16	"A92"	"A92"	4520	58290	100	1502	1547	366	23	1201	1201	1212	260	21	56	28	0	10698	8888	4845	54	1728	1728	1812	532	29	78	75	0	0.000	0.000	0.000	0.000	0.000	0.000	0.000	0.000	0.000	0.000	0.000	0.000	0.000	0.000	0.034	0.048	0.054	0.064	4.569	0.045	0.361	80	560	100	301	8970	9271	346	7160	7506	Error	Error	-4.897	301	8970	346	7160	123791	711005	1.288	13.301	0	0	0
1	2	16	"A92"	"A92"	4840	58290	100	1435	1445	331	22	984	984	1012	310	30	70	31	0	12947	12611	5182	41	1584	1584	1883	1811	96	90	83	0	0.000	0.000	0.000	0.000	0.000	0.000	0.000	0.000	0.000	0.000	0.000	0.000	0.000	0.000	0.040	0.042	0.044	0.044	2.251	0.039	0.501	80	560	100	451	11363	11814	461	11027	11488	Error	Error	-4.655	451	11363	461	11027	115591	1008864	1.397	5.924	0	0	0
1	3	16	"A92"	"A92"	5130	58290	100	1358	1321	374	28	859	859	892	271	30	67	42	0	12536	11830	6054	51	1525	1525	2460	3635	147	78	72	0	0.000	0.000	0.000	0.000	0.000	0.000	0.000	0.000	0.000	0.000	0.000	0.000	0.000	0.000	0.045	0.045	0.049	0.048	2.769	0.043	0.598	80	560	100	499	11011	11510	462	10305	10767	Error	Error	-4.464	499	11011	462	10305	105685	946393	1.583	2.578	0	0	0
1	4	16	"A93"	"A93"	5420	58270	100	1103	1107	310	28	725	725	745	214	28	68	35	0	9526	8648	5687	65	1444	1444	1616	1176	72	73	67	0	0.000	0.000	0.000	0.000	0.000	0.000	0.000	0.000	0.000	0.000	0.000	0.000	0.000	0.000	0.047	0.053	0.055	0.080	3.744	0.045	0.497	80	560	100	378	8082	8460	382	7204	7586	Error	Error	-4.418	378	8082	382	7204	88583	691824	1.692	5.980	0	0	0
1	5	16	"A93"	"A93"	5720	58290	100	1016	1040	281	27	643	643	678	290	42	61	27	0	12489	11785	4495	38	1424	1424	1948	2074	106	92	91	0	0.000	0.000	0.000	0.000	0.000	0.000	0.000	0.000	0.000	0.000	0.000	0.000	0.000	0.000	0.034	0.038	0.038	0.036	2.058	0.042	0.361	80	560	100	373	11065	11438	397	10361	10758	Error	Error	-4.891	373	11065	397	10361	83222	942777	1.248	4.743	0	0	0
1	6	16	"A93"	"A93"	6030	58280	100	614	608	175	28	554	554	579	183	31	20	3	0	1651	1662	299	17	1291	1291	1352	289	21	56	26	0	0.000	0.000	0.000	0.000	0.000	0.000	0.000	0.000	0.000	0.000	0.000	0.000	0.000	0.000	0.167	0.146	0.392	0.494	3.892	0.174	0.049	80	560	100	60	360	420	54	371	425	Error	Error	-2.585	60	360	54	371	48620	132929	0.158	1.073	0	0	0
1	7	16	"A94"	"A94"	6320	58280	100	804	830	272	32	575	575	585	184	31	55	37	0	6215	6363	4424	69	1246	1246	1393	704	50	66	62	0	0.000	0.000	0.000	0.000	0.000	0.000	0.000	0.000	0.000	0.000	0.000	0.000	0.000	0.000	0.046	0.050	0.062	0.073	3.826	0.045	0.387	80	560	100	229	4969	5198	255	5117	5372	Error	Error	-4.440	229	4969	255	5117	66366	509073	1.332	7.060	0	0	0
1	8	16	"A94"	"A94"	6640	58280	100	921	928	286	30	565	565	579	183	31	75	50	0	10576	9044	4513	49	1243	1243	1366	879	64	85	82	0	0.000	0.000	0.000	0.000	0.000	0.000	0.000	0.000	0.000	0.000	0.000	0.000	0.000	0.000	0.038	0.047	0.051	0.058	2.927	0.044	0.525	80	560	100	356	9333	9689	363	7801	8164	Error	Error	-4.712	356	9333	363	7801	74213	723540	1.907	8.735	0	0	0
1	9	16	"A94"	"A94"	6930	58280	100	865	883	287	32	560	560	578	217	37	62	33	0	10345	8811	4128	46	1294	1294	1726	1835	106	81	77	0	0.000	0.000	0.000	0.000	0.000	0.000	0.000	0.000	0.000	0.000	0.000	0.000	0.000	0.000	0.034	0.043	0.043	0.044	3.513	0.044	0.452	80	560	100	305	9051	9356	323	7517	7840	Error	Error	-4.891	305	9051	323	7517	70671	704917	1.406	3.861	0	0	0
1	10	16	"A95"	"A95"	7220	58280	100	918	926	366	39	556	556	562	185	32	65	48	0	12520	9440	5822	61	1229	1229	1417	1158	81	71	66	0	0.000	0.000	0.000	0.000	0.000	0.000	0.000	0.000	0.000	0.000	0.000	0.000	0.000	0.000	0.032	0.045	0.054	0.076	4.317	0.044	0.544	80	560	100	362	11291	11653	370	8211	8581	Error	Error	-4.963	362	11291	370	8211	74074	755169	1.968	6.928	0	0	0
1	11	16	"A95"	"A95"	7540	58280	100	1085	1107	308	27	554	554	589	214	36	85	66	0	14790	14642	4292	29	1276	1276	1973	2872	145	93	92	0	0.000	0.000	0.000	0.000	0.000	0.000	0.000	0.000	0.000	0.000	0.000	0.000	0.000	0.000	0.039	0.041	0.038	0.041	1.931	0.039	0.607	80	560	100	531	13514	14045	553	13366	13919	Error	Error	-4.670	531	13514	553	13366	88558	1171326	2.421	4.411	0	0	0
1	12	16	"A95"	"A95"	7840	58280	100	1151	1135	328	28	584	584	604	205	33	87	66	0	15873	14918	3910	26	1285	1285	1810	2284	126	95	92	0	0.000	0.000	0.000	0.000	0.000	0.000	0.000	0.000	0.000	0.000	0.000	0.000	0.000	0.000	0.039	0.040	0.043	0.038	1.727	0.041	0.610	80	560	100	567	14588	15155	551	13633	14184	Error	Error	-4.685	567	14588	551	13633	90786	1193473	2.590	5.739	0	0	0
1	13	16	"A96"	"A96"	8130	58270	100	939	915	293	32	584	584	588	190	32	67	45	0	10197	9009	4388	48	1277	1277	1391	586	42	96	90	0	0.000	0.000	0.000	0.000	0.000	0.000	0.000	0.000	0.000	0.000	0.000	0.000	0.000	0.000	0.040	0.043	0.045	0.046	2.451	0.043	0.459	80	560	100	355	8920	9275	331	7732	8063	Error	Error	-4.651	355	8920	331	7732	73164	720730	1.721	13.000	0	0	0
1	14	16	"A96"	"A96"	8440	58280	100	1200	1236	268	21	657	657	670	197	29	97	72	0	14621	14367	3275	22	1383	1383	1541	742	48	100	100	0	0.000	0.000	0.000	0.000	0.000	0.000	0.000	0.000	0.000	0.000	0.000	0.000	0.000	0.000	0.041	0.045	0.042	0.042	1.594	0.043	0.570	80	560	100	543	13238	13781	579	12984	13563	Error	Error	-4.608	543	13238	579	12984	98853	1149324	2.873	17.286	0	0	0
1	15	16	"A96"	"A96"	8740	58280	100	1286	1272	238	18	733	733	760	220	28	88	67	0	14821	14639	3067	20	1425	1425	1714	1361	79	100	100	0	0.000	0.000	0.000	0.000	0.000	0.000	0.000	0.000	0.000	0.000	0.000	0.000	0.000	0.000	0.041	0.041	0.040	0.037	1.746	0.039	0.536	80	560	100	553	13396	13949	539	13214	13753	Error	Error	-4.598	553	13396	539	13214	101729	1171149	2.327	9.497	0	0	0
1	16	16	"A97"	"A97"	9030	58280	100	1294	1305	347	26	778	778	791	209	26	81	60	0	14140	11854	5485	46	1390	1390	1446	369	25	96	90	0	0.000	0.000	0.000	0.000	0.000	0.000	0.000	0.000	0.000	0.000	0.000	0.000	0.000	0.000	0.040	0.050	0.054	0.055	2.834	0.048	0.559	80	560	100	516	12750	13266	527	10464	10991	Error	Error	-4.627	516	12750	527	10464	104375	948308	2.459	28.206	0	0	0
1	17	16	"A97"	"A97"	9320	58280	100	1352	1385	432	31	812	812	834	225	26	81	55	0	14141	12545	4844	38	1466	1466	1694	916	54	98	97	0	0.000	0.000	0.000	0.000	0.000	0.000	0.000	0.000	0.000	0.000	0.000	0.000	0.000	0.000	0.043	0.052	0.050	0.049	1.884	0.053	0.531	80	560	100	540	12675	13215	573	11079	11652	Error	Error	-4.553	540	12675	573	11079	110794	1003623	2.449	11.846	0	0	0
1	18	16	"A97"	"A97"	9610	58290	100	1457	1447	409	28	970	970	977	248	25	72	47	0	13291	11145	5394	48	1564	1564	1803	983	54	86	80	0	0.000	0.000	0.000	0.000	0.000	0.000	0.000	0.000	0.000	0.000	0.000	0.000	0.000	0.000	0.042	0.050	0.054	0.057	2.482	0.053	0.539	80	560	100	487	11727	12214	477	9581	10058	Error	Error	-4.590	487	11727	477	9581	115783	891592	1.895	9.504	0	0	0
1	1	17	"A98"	"A98"	4520	58580	100	1217	1256	254	20	1167	1167	1194	261	21	23	5	0	2167	3049	1740	57	1718	1718	1722	183	10	70	55	0	0.000	0.000	0.000	0.000	0.000	0.000	0.000	0.000	0.000	0.000	0.000	0.000	0.000	0.000	0.111	0.067	0.212	0.253	8.314	0.040	0.025	80	560	100	50	449	499	89	1331	1420	Error	Error	-3.167	50	449	89	1331	100490	243899	0.238	7.251	0	0	0
1	2	17	"A98"	"A98"	4830	58590	100	998	1030	251	24	1051	1051	1047	231	22	16	5	0	2661	3200	1499	46	1583	1583	1594	185	11	86	76	0	0.000	0.000	0.000	0.000	0.000	0.000	0.000	0.000	0.000	0.000	0.000	0.000	0.000	0.000	-0.049	-0.013	0.145	0.162	5.434	0.024	0.010	80	560	100	-53	1078	1025	-21	1617	1596	Error	Error	Error	-53	1078	-21	1617	82371	255984	-0.074	8.681	0	0	0
1	3	17	"A98"	"A98"	5130	58580	100	964	996	282	28	900	900	906	211	23	27	13	0	2805	3659	2243	61	1491	1491	1508	188	12	80	73	0	0.000	0.000	0.000	0.000	0.000	0.000	0.000	0.000	0.000	0.000	0.000	0.000	0.000	0.000	0.049	0.044	0.093	0.130	6.419	0.047	0.079	80	560	100	64	1314	1378	96	2168	2264	Error	Error	-4.360	64	1314	96	2168	79684	292697	0.427	11.441	0	0	0
1	4	17	"A99"	"A99"	5420	58580	100	894	919	271	29	771	771	779	217	27	36	13	0	3733	4196	2584	61	1369	1369	1424	489	34	66	60	0	0.000	0.000	0.000	0.000	0.000	0.000	0.000	0.000	0.000	0.000	0.000	0.000	0.000	0.000	0.052	0.052	0.100	0.118	6.034	0.052	0.222	80	560	100	123	2364	2487	148	2827	2975	Error	Error	-4.264	123	2364	148	2827	73518	335704	0.645	5.669	0	0	0
1	5	17	"A99"	"A99"	5730	58590	100	862	900	253	28	670	670	699	277	39	38	12	0	6654	6021	2842	47	1296	1296	1502	1123	74	78	76	0	0.000	0.000	0.000	0.000	0.000	0.000	0.000	0.000	0.000	0.000	0.000	0.000	0.000	0.000	0.036	0.049	0.063	0.059	2.994	0.046	0.330	80	560	100	192	5358	5550	230	4725	4955	Error	Error	-4.803	192	5358	230	4725	72011	481659	0.726	4.024	0	0	0
1	6	17	"A99"	"A99"	6040	58590	100	589	626	172	27	518	518	548	178	32	28	8	0	2412	2333	627	26	1222	1222	1251	205	16	85	81	0	0.000	0.000	0.000	0.000	0.000	0.000	0.000	0.000	0.000	0.000	0.000	0.000	0.000	0.000	0.060	0.097	0.126	0.113	3.728	0.076	0.050	80	560	100	71	1190	1261	108	1111	1219	Error	Error	-4.067	71	1190	108	1111	50111	186610	0.438	5.278	0	0	0
1	7	17	"A100"	"A100"	6320	58580	100	607	639	193	30	534	534	554	175	31	33	10	0	1593	1671	448	26	1214	1214	1310	453	34	43	13	0	0.000	0.000	0.000	0.000	0.000	0.000	0.000	0.000	0.000	0.000	0.000	0.000	0.000	0.000	0.193	0.230	0.329	0.304	4.474	0.097	0.105	80	560	100	73	379	452	105	457	562	Error	Error	-2.376	73	379	105	457	51158	133686	0.486	0.797	0	0	0
1	8	17	"A100"	"A100"	6640	58580	100	853	872	281	32	556	556	599	603	100	17	0	0	5945	6064	2806	46	1223	1223	1354	837	61	85	82	0	0.000	0.000	0.000	0.000	0.000	0.000	0.000	0.000	0.000	0.000	0.000	0.000	0.000	0.000	0.063	0.065	0.069	0.059	3.016	0.058	0.458	80	560	100	297	4722	5019	316	4841	5157	Error	Error	-3.991	297	4722	316	4841	69771	485083	0.453	5.627	0	0	0
1	9	17	"A100"	"A100"	6940	58580	100	974	949	304	32	580	580	602	251	41	65	27	0	7946	7824	3416	43	1235	1235	1582	1497	94	87	78	0	0.000	0.000	0.000	0.000	0.000	0.000	0.000	0.000	0.000	0.000	0.000	0.000	0.000	0.000	0.059	0.056	0.060	0.051	3.261	0.048	0.450	80	560	100	394	6711	7105	369	6589	6958	Error	Error	-4.090	394	6711	369	6589	75897	625892	1.382	4.170	0	0	0
1	10	17	"A101"	"A101"	7230	58580	100	962	1645	1410	85	546	546	559	172	30	68	55	0	3188	5659	4891	86	1155	1155	1175	209	17	80	75	0	0.000	0.000	0.000	0.000	0.000	0.000	0.000	0.000	0.000	0.000	0.000	0.000	0.000	0.000	0.205	0.244	0.244	0.224	3.394	0.260	0.911	80	560	100	416	2033	2449	1099	4504	5603	Error	Error	-2.289	416	2033	1099	4504	131634	452733	6.314	21.455	0	0	0
1	11	17	"A101"	"A101"	7550	58590	100	1447	1937	1214	62	577	577	597	177	29	90	83	0	8091	8474	4810	56	1166	1166	1186	185	15	97	93	0	0.000	0.000	0.000	0.000	0.000	0.000	0.000	0.000	0.000	0.000	0.000	0.000	0.000	0.000	0.126	0.186	0.168	0.174	1.984	0.201	0.862	80	560	100	870	6925	7795	1360	7308	8668	Error	Error	-2.993	870	6925	1360	7308	154921	677912	7.571	39.395	0	0	0
1	12	17	"A101"	"A101"	7840	58590	100	1321	1861	1431	76	590	590	606	188	31	75	66	0	5969	6468	4413	68	1175	1175	1208	235	19	83	80	0	0.000	0.000	0.000	0.000	0.000	0.000	0.000	0.000	0.000	0.000	0.000	0.000	0.000	0.000	0.152	0.240	0.226	0.218	1.855	0.277	0.856	80	560	100	731	4794	5525	1271	5293	6564	Error	Error	-2.713	731	4794	1271	5293	148849	517465	6.676	22.383	0	0	0
1	13	17	"A102"	"A102"	8130	58580	100	908	1003	381	37	657	657	679	198	29	57	35	0	4794	6895	5408	78	1237	1237	1253	213	16	85	78	0	0.000	0.000	0.000	0.000	0.000	0.000	0.000	0.000	0.000	0.000	0.000	0.000	0.000	0.000	0.071	0.061	0.069	0.095	3.315	0.059	0.566	80	560	100	251	3557	3808	346	5658	6004	Error	Error	-3.825	251	3557	346	5658	80271	551587	1.636	26.488	0	0	0
1	14	17	"A102"	"A102"	8440	58580	100	913	1003	352	35	719	719	728	195	26	50	30	0	5299	6894	4480	64	1293	1293	1320	245	18	91	88	0	0.000	0.000	0.000	0.000	0.000	0.000	0.000	0.000	0.000	0.000	0.000	0.000	0.000	0.000	0.048	0.051	0.057	0.061	3.546	0.058	0.561	80	560	100	194	4006	4200	284	5601	5885	Error	Error	-4.368	194	4006	284	5601	80249	551484	1.410	22.751	0	0	0
1	15	17	"A102"	"A102"	8740	58590	100	947	1032	320	31	774	774	792	213	26	46	26	0	6879	7341	3916	53	1327	1327	1345	211	15	100	98	0	0.000	0.000	0.000	0.000	0.000	0.000	0.000	0.000	0.000	0.000	0.000	0.000	0.000	0.000	0.031	0.043	0.046	0.038	2.938	0.044	0.287	80	560	100	173	5552	5725	258	6014	6272	Error	Error	-5.004	173	5552	258	6014	82582	587301	1.127	28.417	0	0	0
1	16	17	"A103"	"A103"	9020	58580	100	1018	1043	297	28	838	838	851	217	25	43	22	0	6591	5951	3672	61	1378	1378	1414	377	26	75	68	0	0.000	0.000	0.000	0.000	0.000	0.000	0.000	0.000	0.000	0.000	0.000	0.000	0.000	0.000	0.035	0.045	0.066	0.090	5.287	0.052	0.379	80	560	100	180	5213	5393	205	4573	4778	Error	Error	-4.856	180	5213	205	4573	83475	476063	0.885	12.034	0	0	0
1	17	17	"A103"	"A103"	9330	58580	100	1231	1263	301	23	894	894	911	226	24	63	32	0	9303	8181	3148	38	1474	1474	1552	651	41	93	88	0	0.000	0.000	0.000	0.000	0.000	0.000	0.000	0.000	0.000	0.000	0.000	0.000	0.000	0.000	0.043	0.055	0.053	0.052	2.546	0.051	0.388	80	560	100	337	7829	8166	369	6707	7076	Error	Error	-4.538	337	7829	369	6707	101046	654454	1.558	10.183	0	0	0
1	18	17	"A103"	"A103"	9630	58580	100	1334	1377	349	25	1062	1062	1068	253	23	53	25	0	8986	8306	3004	36	1587	1587	1678	658	39	97	93	0	0.000	0.000	0.000	0.000	0.000	0.000	0.000	0.000	0.000	0.000	0.000	0.000	0.000	0.000	0.037	0.047	0.050	0.048	2.511	0.044	0.273	80	560	100	272	7399	7671	315	6719	7034	Error	Error	-4.766	272	7399	315	6719	110149	664447	1.221	10.073	0	0	0
1	1	18	"A104"	"A104"	4520	58890	100	1316	1403	347	24	1172	1172	1187	252	21	42	25	0	7466	6937	4460	64	1674	1674	1741	529	30	70	65	0	0.000	0.000	0.000	0.000	0.000	0.000	0.000	0.000	0.000	0.000	0.000	0.000	0.000	0.000	0.025	0.044	0.070	0.083	6.015	0.046	0.267	80	560	100	144	5792	5936	231	5263	5494	Error	Error	-5.330	144	5792	231	5263	112209	554982	0.857	9.822	0	0	0
1	2	18	"A104"	"A104"	4840	58890	100	1313	1367	354	25	1049	1049	1061	261	24	50	31	0	11014	9368	4165	44	1587	1587	1642	509	30	91	85	0	0.000	0.000	0.000	0.000	0.000	0.000	0.000	0.000	0.000	0.000	0.000	0.000	0.000	0.000	0.028	0.041	0.047	0.047	3.278	0.045	0.359	80	560	100	264	9427	9691	318	7781	8099	Error	Error	-5.158	264	9427	318	7781	109386	749453	1.172	15.179	0	0	0
1	3	18	"A104"	"A104"	5130	58890	100	1287	1297	342	26	946	946	973	246	25	61	31	0	10865	9385	4596	48	1552	1552	1889	1680	88	82	77	0	0.000	0.000	0.000	0.000	0.000	0.000	0.000	0.000	0.000	0.000	0.000	0.000	0.000	0.000	0.037	0.045	0.048	0.043	2.416	0.050	0.484	80	560	100	341	9313	9654	351	7833	8184	Error	Error	-4.771	341	9313	351	7833	103770	750803	1.317	4.462	0	0	0
1	4	18	"A105"	"A105"	5420	58880	100	1126	1138	349	30	823	823	940	1361	144	0	0	0	10017	8307	5688	68	1448	1448	1733	2028	117	61	58	0	0.000	0.000	0.000	0.000	0.000	0.000	0.000	0.000	0.000	0.000	0.000	0.000	0.000	0.000	0.035	0.046	0.059	0.074	4.381	0.110	0.077	80	560	100	303	8569	8872	315	6859	7174	Error	Error	-4.822	303	8569	315	6859	91006	664561	0.145	3.242	0	0	0
1	5	18	"A105"	"A105"	5730	58880	100	1010	1029	343	33	722	722	762	282	37	51	20	0	9606	8175	5307	64	1372	1372	1843	2050	111	66	61	0	0.000	0.000	0.000	0.000	0.000	0.000	0.000	0.000	0.000	0.000	0.000	0.000	0.000	0.000	0.035	0.045	0.055	0.063	4.363	0.042	0.411	80	560	100	288	8234	8522	307	6803	7110	Error	Error	-4.837	288	8234	307	6803	82331	654007	0.947	3.089	0	0	0
1	6	18	"A105"	"A105"	6040	58880	100	594	634	202	31	560	560	565	172	30	31	10	0	2253	2115	557	26	1209	1209	1248	212	16	81	71	0	0.000	0.000	0.000	0.000	0.000	0.000	0.000	0.000	0.000	0.000	0.000	0.000	0.000	0.000	0.033	0.082	0.183	0.180	3.558	0.154	0.161	80	560	100	34	1044	1078	74	906	980	Error	Error	-4.940	34	1044	74	906	50757	169167	0.401	4.090	0	0	0
1	7	18	"A106"	"A106"	6330	58880	100	669	691	229	33	624	624	807	1757	217	0	0	0	1673	2231	1400	62	1196	1196	1367	1537	112	25	8	0	0.000	0.000	0.000	0.000	0.000	0.000	0.000	0.000	0.000	0.000	0.000	0.000	0.000	0.000	0.094	0.065	0.255	0.252	5.787	0.164	0.076	80	560	100	45	477	522	67	1035	1102	Error	Error	-3.406	45	477	67	1035	55261	178497	-0.066	0.562	0	0	0
1	8	18	"A106"	"A106"	6630	58890	100	637	680	220	32	633	633	652	202	30	20	8	0	1948	2640	1713	64	1173	1173	1189	146	12	77	68	0	0.000	0.000	0.000	0.000	0.000	0.000	0.000	0.000	0.000	0.000	0.000	0.000	0.000	0.000	0.005	0.032	0.228	0.207	6.511	0.045	0.045	80	560	100	4	775	779	47	1467	1514	Error	Error	-7.598	4	775	47	1467	54436	211186	0.139	9.938	0	0	0
1	9	18	"A106"	"A106"	6930	58890	100	702	713	178	24	636	636	656	198	30	22	5	0	2045	2673	1653	61	1184	1184	1201	179	14	73	66	0	0.000	0.000	0.000	0.000	0.000	0.000	0.000	0.000	0.000	0.000	0.000	0.000	0.000	0.000	0.077	0.052	0.109	0.151	6.069	0.038	0.047	80	560	100	66	861	927	77	1489	1566	Error	Error	-3.705	66	861	77	1489	57050	213849	0.288	8.223	0	0	0
1	10	18	"A107"	"A107"	7230	58880	100	806	821	263	32	634	634	667	333	49	25	7	0	2765	4577	3792	82	1182	1182	1206	248	20	76	67	0	0.000	0.000	0.000	0.000	0.000	0.000	0.000	0.000	0.000	0.000	0.000	0.000	0.000	0.000	0.109	0.055	0.076	0.123	4.368	0.048	0.291	80	560	100	172	1583	1755	187	3395	3582	Error	Error	-3.202	172	1583	187	3395	65692	366126	0.462	13.593	0	0	0
1	11	18	"A107"	"A107"	7530	58890	100	793	838	295	35	689	689	713	205	28	37	18	0	4925	5691	3636	63	1210	1210	1256	281	22	90	85	0	0.000	0.000	0.000	0.000	0.000	0.000	0.000	0.000	0.000	0.000	0.000	0.000	0.000	0.000	0.028	0.033	0.051	0.043	4.513	0.045	0.245	80	560	100	104	3715	3819	149	4481	4630	Error	Error	-5.159	104	3715	149	4481	67025	455307	0.610	15.783	0	0	0
1	12	18	"A107"	"A107"	7830	58890	100	904	919	261	28	717	717	726	204	28	47	21	0	4320	5645	3667	64	1241	1241	1270	224	17	91	86	0	0.000	0.000	0.000	0.000	0.000	0.000	0.000	0.000	0.000	0.000	0.000	0.000	0.000	0.000	0.061	0.046	0.061	0.062	3.270	0.046	0.261	80	560	100	187	3079	3266	202	4404	4606	Error	Error	-4.041	187	3079	202	4404	73497	451571	0.946	19.531	0	0	0
1	13	18	"A108"	"A108"	8140	58900	100	912	932	235	25	745	745	754	197	26	46	20	0	3631	5337	4308	80	1293	1293	1310	219	16	86	75	0	0.000	0.000	0.000	0.000	0.000	0.000	0.000	0.000	0.000	0.000	0.000	0.000	0.000	0.000	0.071	0.046	0.064	0.084	4.363	0.038	0.223	80	560	100	167	2338	2505	187	4044	4231	Error	Error	-3.807	167	2338	187	4044	74565	426920	0.904	18.388	0	0	0
1	14	18	"A108"	"A108"	8430	58890	100	928	991	309	31	794	794	825	219	26	35	22	0	3568	5181	3598	69	1332	1332	1383	315	22	81	76	0	0.000	0.000	0.000	0.000	0.000	0.000	0.000	0.000	0.000	0.000	0.000	0.000	0.000	0.000	0.060	0.051	0.054	0.063	4.375	0.050	0.243	80	560	100	134	2236	2370	197	3849	4046	Error	Error	-4.061	134	2236	197	3849	79314	414515	0.758	12.057	0	0	0
1	15	18	"A108"	"A108"	8740	58880	100	949	973	251	25	816	816	843	226	26	35	10	0	4374	5019	2376	47	1372	1372	1378	195	14	95	95	0	0.000	0.000	0.000	0.000	0.000	0.000	0.000	0.000	0.000	0.000	0.000	0.000	0.000	0.000	0.044	0.043	0.062	0.052	5.151	0.039	0.108	80	560	100	133	3002	3135	157	3647	3804	Error	Error	-4.496	133	3002	157	3647	77830	401513	0.575	18.672	0	0	0
1	16	18	"A109"	"A109"	9030	58880	100	855	914	230	25	905	905	928	224	24	23	6	0	1998	2318	1032	44	1430	1430	1433	171	11	71	63	0	0.000	0.000	0.000	0.000	0.000	0.000	0.000	0.000	0.000	0.000	0.000	0.000	0.000	0.000	-0.088	0.010	0.268	0.330	4.795	0.050	0.018	80	560	100	-50	568	518	9	888	897	Error	Error	Error	-50	568	9	888	73159	185426	-0.062	5.175	0	0	0
1	17	18	"A109"	"A109"	9340	58870	100	1050	1045	231	22	959	959	982	220	22	23	8	0	2358	2757	1183	42	1493	1493	1499	160	10	86	76	0	0.000	0.000	0.000	0.000	0.000	0.000	0.000	0.000	0.000	0.000	0.000	0.000	0.000	0.000	0.105	0.068	0.148	0.167	5.647	0.059	0.042	80	560	100	91	865	956	86	1264	1350	Error	Error	-3.249	91	865	86	1264	83575	220535	0.286	7.863	0	0	0
1	18	18	"A109"	"A109"	9630	58880	100	1076	1123	270	24	1055	1055	1067	245	22	22	7	0	2250	2628	1174	44	1574	1574	1588	171	10	85	75	0	0.000	0.000	0.000	0.000	0.000	0.000	0.000	0.000	0.000	0.000	0.000	0.000	0.000	0.000	0.031	0.065	0.258	0.248	4.291	0.052	0.022	80	560	100	21	676	697	68	1054	1122	Error	Error	-5.009	21	676	68	1054	89806	210246	0.229	6.082	0	0	0
1	1	19	"A110"	"A110"	4520	59190	100	1375	1434	598	41	1178	1178	1176	287	24	42	16	0	4049	5740	4384	76	1657	1657	1710	355	20	68	63	0	0.000	0.000	0.000	0.000	0.000	0.000	0.000	0.000	0.000	0.000	0.000	0.000	0.000	0.000	0.082	0.063	0.104	0.160	4.931	0.059	0.191	80	560	100	197	2392	2589	256	4083	4339	Error	Error	-3.602	197	2392	256	4083	114707	459189	0.899	11.352	0	0	0
1	2	19	"A110"	"A110"	4830	59190	100	1338	1347	362	26	1112	1112	1116	251	22	45	21	0	4938	6088	4508	74	1666	1666	1756	674	38	70	60	0	0.000	0.000	0.000	0.000	0.000	0.000	0.000	0.000	0.000	0.000	0.000	0.000	0.000	0.000	0.069	0.053	0.070	0.122	5.918	0.046	0.295	80	560	100	226	3272	3498	235	4422	4657	Error	Error	-3.856	226	3272	235	4422	107724	487022	0.920	6.427	0	0	0
1	3	19	"A110"	"A110"	5140	59190	100	1333	1314	329	25	1029	1029	1047	244	23	53	30	0	6927	7513	4251	56	1578	1578	1634	407	24	95	91	0	0.000	0.000	0.000	0.000	0.000	0.000	0.000	0.000	0.000	0.000	0.000	0.000	0.000	0.000	0.057	0.048	0.055	0.058	3.638	0.043	0.237	80	560	100	304	5349	5653	285	5935	6220	Error	Error	-4.137	304	5349	285	5935	105130	601057	1.094	14.445	0	0	0
1	4	19	"A111"	"A111"	5430	59190	100	1089	1102	265	24	900	900	929	233	25	43	18	0	3720	5087	3681	72	1459	1459	1475	177	12	86	78	0	0.000	0.000	0.000	0.000	0.000	0.000	0.000	0.000	0.000	0.000	0.000	0.000	0.000	0.000	0.084	0.056	0.074	0.086	4.124	0.032	0.093	80	560	100	189	2261	2450	202	3628	3830	Error	Error	-3.581	189	2261	202	3628	88141	406932	0.742	20.407	0	0	0
1	5	19	"A111"	"A111"	5740	59190	100	963	986	284	28	819	819	842	221	26	40	13	0	3971	5357	3851	71	1406	1406	1447	272	18	83	77	0	0.000	0.000	0.000	0.000	0.000	0.000	0.000	0.000	0.000	0.000	0.000	0.000	0.000	0.000	0.056	0.042	0.057	0.075	4.886	0.043	0.273	80	560	100	144	2565	2709	167	3951	4118	Error	Error	-4.155	144	2565	167	3951	78846	428541	0.652	14.375	0	0	0
1	6	19	"A111"	"A111"	6050	59190	100	913	978	278	28	725	725	753	228	30	46	22	0	4339	6084	3993	65	1299	1299	1304	177	13	96	90	0	0.000	0.000	0.000	0.000	0.000	0.000	0.000	0.000	0.000	0.000	0.000	0.000	0.000	0.000	0.062	0.053	0.069	0.062	3.318	0.043	0.220	80	560	100	188	3040	3228	253	4785	5038	Error	Error	-4.015	188	3040	253	4785	78204	486749	0.987	27.006	0	0	0
1	7	19	"A112"	"A112"	6330	59180	100	811	888	289	32	750	750	760	210	27	37	13	0	3069	5208	4748	91	1280	1280	1397	914	65	52	50	0	0.000	0.000	0.000	0.000	0.000	0.000	0.000	0.000	0.000	0.000	0.000	0.000	0.000	0.000	0.034	0.035	0.068	0.121	4.780	0.043	0.368	80	560	100	61	1789	1850	138	3928	4066	Error	Error	-4.874	61	1789	138	3928	71008	416615	0.610	4.170	0	0	0
1	8	19	"A112"	"A112"	6630	59190	100	993	1067	380	35	732	732	753	206	27	52	33	0	7152	8005	5699	71	1288	1288	1482	1157	78	67	65	0	0.000	0.000	0.000	0.000	0.000	0.000	0.000	0.000	0.000	0.000	0.000	0.000	0.000	0.000	0.045	0.050	0.053	0.068	4.629	0.047	0.468	80	560	100	261	5864	6125	335	6717	7052	Error	Error	-4.490	261	5864	335	6717	85381	640403	1.524	5.638	0	0	0
1	9	19	"A112"	"A112"	6940	59190	100	1063	1069	351	32	754	754	765	199	26	63	42	0	9712	9099	4930	54	1300	1300	1498	1284	85	80	78	0	0.000	0.000	0.000	0.000	0.000	0.000	0.000	0.000	0.000	0.000	0.000	0.000	0.000	0.000	0.037	0.040	0.043	0.049	2.761	0.046	0.529	80	560	100	309	8412	8721	315	7799	8114	Error	Error	-4.767	309	8412	315	7799	85487	727901	1.528	5.920	0	0	0
1	10	19	"A113"	"A113"	7230	59180	100	881	883	213	24	759	759	773	215	27	32	5	0	3522	3636	2085	57	1301	1301	1340	340	25	70	66	0	0.000	0.000	0.000	0.000	0.000	0.000	0.000	0.000	0.000	0.000	0.000	0.000	0.000	0.000	0.055	0.053	0.080	0.121	6.065	0.054	0.166	80	560	100	122	2221	2343	124	2335	2459	Error	Error	-4.186	122	2221	124	2335	70662	290908	0.512	6.753	0	0	0
1	11	19	"A113"	"A113"	7550	59180	100	931	963	246	25	787	787	800	208	26	36	18	0	5205	5343	2091	39	1324	1324	1349	284	21	95	95	0	0.000	0.000	0.000	0.000	0.000	0.000	0.000	0.000	0.000	0.000	0.000	0.000	0.000	0.000	0.037	0.044	0.050	0.047	4.095	0.042	0.170	80	560	100	144	3881	4025	176	4019	4195	Error	Error	-4.752	144	3881	176	4019	77036	427441	0.784	14.063	0	0	0
1	12	19	"A113"	"A113"	7830	59180	100	899	928	254	27	823	823	840	225	26	33	7	0	3647	4269	2658	62	1355	1355	1531	991	64	67	57	0	0.000	0.000	0.000	0.000	0.000	0.000	0.000	0.000	0.000	0.000	0.000	0.000	0.000	0.000	0.033	0.036	0.088	0.111	8.855	0.041	0.174	80	560	100	76	2292	2368	105	2914	3019	Error	Error	-4.914	76	2292	105	2914	74211	341527	0.391	2.763	0	0	0
1	13	19	"A114"	"A114"	8130	59180	100	1079	1127	352	31	869	869	886	216	24	47	22	0	6473	6059	3686	60	1403	1403	1427	381	26	71	67	0	0.000	0.000	0.000	0.000	0.000	0.000	0.000	0.000	0.000	0.000	0.000	0.000	0.000	0.000	0.041	0.055	0.067	0.082	4.669	0.053	0.362	80	560	100	210	5070	5280	258	4656	4914	Error	Error	-4.594	210	5070	258	4656	90191	484751	1.116	12.157	0	0	0
1	14	19	"A114"	"A114"	8450	59180	100	1239	1259	299	23	925	925	940	231	24	58	35	0	9247	8776	2649	30	1461	1461	1482	291	19	98	96	0	0.000	0.000	0.000	0.000	0.000	0.000	0.000	0.000	0.000	0.000	0.000	0.000	0.000	0.000	0.040	0.046	0.049	0.042	2.323	0.052	0.408	80	560	100	314	7786	8100	334	7315	7649	Error	Error	-4.632	314	7786	334	7315	100704	702066	1.381	25.065	0	0	0
1	15	19	"A114"	"A114"	8740	59180	100	1243	1299	333	25	982	982	1465	4576	312	0	0	0	9567	8864	3139	35	1515	1515	2175	4969	228	85	25	0	0.000	0.000	0.000	0.000	0.000	0.000	0.000	0.000	0.000	0.000	0.000	0.000	0.000	0.000	0.032	0.043	0.052	0.038	2.771	0.828	0.697	80	560	100	261	8052	8313	317	7349	7666	Error	Error	-4.947	261	8052	317	7349	103884	709151	-0.036	1.346	0	0	0
1	16	19	"A115"	"A115"	9030	59180	100	1090	1135	263	23	1040	1040	1054	250	23	27	8	0	3029	3872	2563	66	1540	1540	1548	167	10	75	71	0	0.000	0.000	0.000	0.000	0.000	0.000	0.000	0.000	0.000	0.000	0.000	0.000	0.000	0.000	0.034	0.041	0.161	0.163	7.467	0.037	0.054	80	560	100	50	1489	1539	95	2332	2427	Error	Error	-4.896	50	1489	95	2332	90807	309798	0.324	13.916	0	0	0
1	17	19	"A115"	"A115"	9330	59190	100	1208	1218	251	20	1103	1103	1136	387	34	17	0	0	3816	4691	2623	55	1616	1616	1648	250	15	86	80	0	0.000	0.000	0.000	0.000	0.000	0.000	0.000	0.000	0.000	0.000	0.000	0.000	0.000	0.000	0.048	0.037	0.069	0.096	6.396	0.047	0.038	80	560	100	105	2200	2305	115	3075	3190	Error	Error	-4.389	105	2200	115	3075	97414	375259	0.212	12.172	0	0	0
1	18	19	"A115"	"A115"	9630	59180	100	1265	1309	292	22	1174	1174	1188	260	21	33	10	0	3750	4606	2753	59	1678	1678	1705	231	13	85	82	0	0.000	0.000	0.000	0.000	0.000	0.000	0.000	0.000	0.000	0.000	0.000	0.000	0.000	0.000	0.044	0.046	0.081	0.089	5.246	0.052	0.125	80	560	100	91	2072	2163	135	2928	3063	Error	Error	-4.509	91	2072	135	2928	104738	368499	0.465	12.558	0	0	0
1	1	20	"A116"	"A116"	4530	59490	100	1306	1322	332	25	1195	1195	1219	332	27	22	6	0	5192	5346	3173	59	1710	1710	1772	419	23	72	67	0	0.000	0.000	0.000	0.000	0.000	0.000	0.000	0.000	0.000	0.000	0.000	0.000	0.000	0.000	0.032	0.035	0.078	0.109	5.527	0.044	0.189	80	560	100	111	3482	3593	127	3636	3763	Error	Error	-4.971	111	3482	127	3636	105787	427678	0.310	8.530	0	0	0
1	2	20	"A116"	"A116"	4840	59490	100	1535	1554	384	24	1144	1144	1156	246	21	67	41	0	10104	9045	3863	42	1668	1668	1738	487	28	97	95	0	0.000	0.000	0.000	0.000	0.000	0.000	0.000	0.000	0.000	0.000	0.000	0.000	0.000	0.000	0.046	0.056	0.062	0.057	2.210	0.048	0.332	80	560	100	391	8436	8827	410	7377	7787	Error	Error	-4.431	391	8436	410	7377	124329	723634	1.618	15.004	0	0	0
1	3	20	"A116"	"A116"	5150	59490	100	1496	1521	335	22	1051	1051	1071	250	23	70	47	0	10531	10401	2844	27	1615	1615	1686	470	27	100	100	0	0.000	0.000	0.000	0.000	0.000	0.000	0.000	0.000	0.000	0.000	0.000	0.000	0.000	0.000	0.050	0.053	0.050	0.041	2.426	0.051	0.396	80	560	100	445	8916	9361	470	8786	9256	Error	Error	-4.325	445	8916	470	8786	121662	832082	1.800	18.543	0	0	0
1	4	20	"A117"	"A117"	5450	59490	100	1022	1032	215	20	1011	1011	1080	733	67	0	0	0	2000	2226	755	33	1518	1518	1583	1057	66	23	8	0	0.000	0.000	0.000	0.000	0.000	0.000	0.000	0.000	0.000	0.000	0.000	0.000	0.000	0.000	0.023	0.030	0.192	0.179	4.832	0.006	0.000	80	560	100	11	482	493	21	708	729	Error	Error	-5.453	11	482	21	708	82577	178116	-0.065	0.608	0	0	0
1	5	20	"A117"	"A117"	5710	59490	100	961	1006	268	26	932	932	952	244	25	17	10	0	1661	2012	895	44	1454	1454	1473	176	11	52	40	0	0.000	0.000	0.000	0.000	0.000	0.000	0.000	0.000	0.000	0.000	0.000	0.000	0.000	0.000	0.140	0.133	0.382	0.489	4.975	0.051	0.011	80	560	100	29	207	236	74	558	632	Error	Error	-2.836	29	207	74	558	80487	160923	0.221	3.063	0	0	0
1	6	20	"A117"	"A117"	6010	59490	100	942	970	256	26	860	860	884	233	26	35	10	0	1614	2033	1032	50	1401	1401	1413	186	13	51	42	0	0.000	0.000	0.000	0.000	0.000	0.000	0.000	0.000	0.000	0.000	0.000	0.000	0.000	0.000	0.385	0.174	0.605	0.492	7.948	0.058	0.021	80	560	100	82	213	295	110	632	742	Error	Error	-1.377	82	213	110	632	77632	162630	0.369	3.333	0	0	0
1	7	20	"A118"	"A118"	6330	59480	100	967	987	258	26	830	830	854	221	25	37	12	0	3018	4037	3027	74	1389	1389	1409	245	17	71	67	0	0.000	0.000	0.000	0.000	0.000	0.000	0.000	0.000	0.000	0.000	0.000	0.000	0.000	0.000	0.084	0.059	0.101	0.163	6.205	0.038	0.147	80	560	100	137	1629	1766	157	2648	2805	Error	Error	-3.572	137	1629	157	2648	78922	322927	0.602	10.727	0	0	0
1	8	20	"A118"	"A118"	6630	59490	100	1064	1097	344	31	834	834	865	231	26	50	25	0	5404	6740	4872	72	1388	1388	1466	458	31	76	73	0	0.000	0.000	0.000	0.000	0.000	0.000	0.000	0.000	0.000	0.000	0.000	0.000	0.000	0.000	0.057	0.049	0.067	0.079	3.860	0.049	0.354	80	560	100	230	4016	4246	263	5352	5615	Error	Error	-4.126	230	4016	263	5352	87772	539203	1.004	11.515	0	0	0
1	9	20	"A118"	"A118"	6940	59490	100	1095	1136	304	26	899	899	920	245	26	42	21	0	5745	6781	4013	59	1394	1394	1432	292	20	93	88	0	0.000	0.000	0.000	0.000	0.000	0.000	0.000	0.000	0.000	0.000	0.000	0.000	0.000	0.000	0.045	0.044	0.046	0.053	3.861	0.046	0.250	80	560	100	196	4351	4547	237	5387	5624	Error	Error	-4.472	196	4351	237	5387	90896	542462	0.882	18.318	0	0	0
1	10	20	"A119"	"A119"	7230	59480	100	1121	1147	358	31	894	894	911	230	25	47	27	0	2434	3586	2809	78	1419	1419	1428	189	13	70	61	0	0.000	0.000	0.000	0.000	0.000	0.000	0.000	0.000	0.000	0.000	0.000	0.000	0.000	0.000	0.224	0.117	0.212	0.327	4.758	0.088	0.315	80	560	100	227	1015	1242	253	2167	2420	Error	Error	-2.161	227	1015	253	2167	91771	286849	1.026	11.418	0	0	0
1	11	20	"A119"	"A119"	7540	59490	100	1137	1179	383	32	927	927	946	234	24	48	23	0	3619	5094	3205	62	1435	1435	1453	190	13	88	87	0	0.000	0.000	0.000	0.000	0.000	0.000	0.000	0.000	0.000	0.000	0.000	0.000	0.000	0.000	0.096	0.069	0.085	0.102	3.283	0.084	0.412	80	560	100	210	2184	2394	252	3659	3911	Error	Error	-3.379	210	2184	252	3659	94337	407550	0.996	19.163	0	0	0
1	12	20	"A119"	"A119"	7840	59490	100	1154	1137	316	27	928	928	947	242	25	47	20	0	4045	5054	3033	60	1446	1446	1452	181	12	93	92	0	0.000	0.000	0.000	0.000	0.000	0.000	0.000	0.000	0.000	0.000	0.000	0.000	0.000	0.000	0.087	0.058	0.072	0.073	2.659	0.061	0.233	80	560	100	226	2599	2825	209	3608	3817	Error	Error	-3.524	226	2599	209	3608	90977	404318	0.785	19.901	0	0	0
1	13	20	"A120"	"A120"	8130	59480	100	1055	1042	276	26	951	951	958	230	24	22	7	0	1984	2695	1557	57	1469	1469	1472	174	11	73	65	0	0.000	0.000	0.000	0.000	0.000	0.000	0.000	0.000	0.000	0.000	0.000	0.000	0.000	0.000	0.202	0.074	0.196	0.242	6.196	0.069	0.068	80	560	100	104	515	619	91	1226	1317	Error	Error	-2.308	104	515	91	1226	83351	215599	0.365	7.029	0	0	0
1	14	20	"A120"	"A120"	8440	59480	100	1090	1131	254	22	1042	1042	1058	255	24	27	7	0	2636	3085	1479	47	1558	1558	1572	167	10	88	77	0	0.000	0.000	0.000	0.000	0.000	0.000	0.000	0.000	0.000	0.000	0.000	0.000	0.000	0.000	0.045	0.058	0.157	0.150	4.168	0.059	0.055	80	560	100	48	1078	1126	89	1527	1616	Error	Error	-4.489	48	1078	89	1527	90473	246816	0.286	9.060	0	0	0
1	15	20	"A120"	"A120"	8740	59490	100	1130	1197	278	23	1103	1103	1115	249	22	28	8	0	2403	3073	1382	44	1621	1621	1629	177	10	96	88	0	0.000	0.000	0.000	0.000	0.000	0.000	0.000	0.000	0.000	0.000	0.000	0.000	0.000	0.000	0.035	0.065	0.138	0.157	4.234	0.067	0.053	80	560	100	27	782	809	94	1452	1546	Error	Error	-4.856	27	782	94	1452	95767	245846	0.329	8.158	0	0	0
1	16	20	"A121"	"A121"	9030	59470	100	1373	1398	373	26	1142	1142	1159	263	22	46	22	0	6766	7281	4855	66	1647	1647	1675	256	15	76	73	0	0.000	0.000	0.000	0.000	0.000	0.000	0.000	0.000	0.000	0.000	0.000	0.000	0.000	0.000	0.045	0.045	0.066	0.109	4.685	0.049	0.323	80	560	100	231	5119	5350	256	5634	5890	Error	Error	-4.470	231	5119	256	5634	111864	582497	0.909	21.898	0	0	0
1	17	20	"A121"	"A121"	9320	59480	100	1558	1566	351	22	1199	1199	1205	288	23	57	28	0	11250	10185	4991	49	1706	1706	1917	986	51	87	82	0	0.000	0.000	0.000	0.000	0.000	0.000	0.000	0.000	0.000	0.000	0.000	0.000	0.000	0.000	0.038	0.043	0.049	0.052	3.226	0.047	0.396	80	560	100	359	9544	9903	367	8479	8846	Error	Error	-4.733	359	9544	367	8479	125306	814814	1.253	8.385	0	0	0
1	18	20	"A121"	"A121"	9620	59480	100	1457	1473	376	25	1207	1207	1227	266	21	45	23	0	6044	7252	5145	70	1742	1742	2047	1642	80	66	52	0	0.000	0.000	0.000	0.000	0.000	0.000	0.000	0.000	0.000	0.000	0.000	0.000	0.000	0.000	0.058	0.048	0.077	0.085	5.690	0.044	0.320	80	560	100	250	4302	4552	266	5510	5776	Error	Error	-4.105	250	4302	266	5510	117831	580178	0.925	3.170	0	0	0
1	1	21	"Blank"	"Blank"	4570	59810	100	1296	1305	252	19	1221	1221	1236	276	22	20	5	0	1736	1761	150	8	1743	1743	1746	184	10	13	2	0	0.000	0.000	0.000	0.000	0.000	0.000	0.000	0.000	0.000	0.000	0.000	0.000	0.000	0.000	-10.714	4.667	1.700	1.542	3.609	71.848	0.000	80	560	100	75	-7	68	84	18	102	Error	Error	Error	75	-7	84	18	104366	140855	0.250	0.082	0	0	0
1	2	21	"Blank"	"Blank"	4870	59810	100	1201	1219	270	22	1187	1187	1207	257	21	17	6	0	1720	1746	157	8	1698	1698	1699	174	10	18	5	0	0.000	0.000	0.000	0.000	0.000	0.000	0.000	0.000	0.000	0.000	0.000	0.000	0.000	0.000	0.636	0.667	1.165	1.047	5.189	8.180	0.016	80	560	100	14	22	36	32	48	80	Error	Error	-0.652	14	22	32	48	97537	139682	0.047	0.270	0	0	0
1	3	21	"Blank"	"Blank"	5170	59810	100	1162	1191	265	22	1165	1165	1183	270	22	16	3	0	1672	1701	181	10	1664	1664	1677	170	10	21	6	0	0.000	0.000	0.000	0.000	0.000	0.000	0.000	0.000	0.000	0.000	0.000	0.000	0.000	0.000	-0.375	0.703	1.462	1.557	6.057	3.032	0.085	80	560	100	-3	8	5	26	37	63	Error	Error	Error	-3	8	26	37	95293	136114	0.030	0.141	0	0	0
1	4	21	"Blank"	"Blank"	5470	59810	100	1121	1163	278	23	1131	1131	1142	259	22	18	6	0	1628	1653	199	12	1646	1646	1655	167	10	23	2	0	0.000	0.000	0.000	0.000	0.000	0.000	0.000	0.000	0.000	0.000	0.000	0.000	0.000	0.000	0.556	4.571	1.729	1.577	4.098	11.942	0.004	80	560	100	-10	-18	-28	32	7	39	Error	Error	-0.848	-10	-18	32	7	93035	132232	0.081	-0.012	0	0	0
1	5	21	"Blank"	"Blank"	5770	59810	100	1089	1117	257	23	1085	1085	1113	279	25	18	2	0	1566	1589	195	12	1604	1604	1616	165	10	10	1	0	0.000	0.000	0.000	0.000	0.000	0.000	0.000	0.000	0.000	0.000	0.000	0.000	0.000	0.000	-0.105	-2.133	1.314	1.472	4.187	5.349	0.035	80	560	100	4	-38	-34	32	-15	17	Error	Error	Error	4	-38	32	-15	89383	127103	0.014	-0.164	0	0	0
1	6	21	"Blank"	"Blank"	6070	59810	100	1051	1079	284	26	1060	1060	1080	253	23	20	6	0	1577	1588	255	16	1565	1565	1566	171	10	13	3	0	0.000	0.000	0.000	0.000	0.000	0.000	0.000	0.000	0.000	0.000	0.000	0.000	0.000	0.000	-0.750	0.826	1.767	1.643	4.706	2.558	0.057	80	560	100	-9	12	3	19	23	42	Error	Error	Error	-9	12	19	23	86344	127061	-0.004	0.129	0	0	0
1	7	21	"Blank"	"Blank"	6370	59810	100	1077	1066	226	21	1072	1072	1096	268	24	11	1	0	1591	1582	166	10	1586	1586	1593	178	11	12	2	0	0.000	0.000	0.000	0.000	0.000	0.000	0.000	0.000	0.000	0.000	0.000	0.000	0.000	0.000	1.000	1.500	1.376	1.343	6.980	9.345	0.010	80	560	100	5	5	10	-6	-4	-10	Error	Error	0.000	5	5	-6	-4	85257	126594	-0.112	-0.062	0	0	0
1	8	21	"Blank"	"Blank"	6670	59810	100	1055	1066	240	22	1101	1101	1122	272	24	12	0	0	1607	1590	142	8	1580	1580	1587	174	10	13	1	0	0.000	0.000	0.000	0.000	0.000	0.000	0.000	0.000	0.000	0.000	0.000	0.000	0.000	0.000	-1.704	-3.500	1.530	1.285	3.177	5.664	0.029	80	560	100	-46	27	-19	-35	10	-25	Error	Error	Error	-46	27	-35	10	85249	127165	-0.206	0.017	0	0	0
1	9	21	"Blank"	"Blank"	6970	59810	100	1133	1126	220	19	1142	1142	1166	279	23	8	0	0	1633	1635	147	8	1628	1628	1639	168	10	12	1	0	0.000	0.000	0.000	0.000	0.000	0.000	0.000	0.000	0.000	0.000	0.000	0.000	0.000	0.000	-1.800	-2.286	1.934	1.502	4.776	6.952	0.023	80	560	100	-9	5	-4	-16	7	-9	Error	Error	Error	-9	5	-16	7	90043	130792	-0.143	-0.024	0	0	0
1	10	21	"Blank"	"Blank"	7270	59810	100	1165	1156	276	23	1164	1164	1190	277	23	16	2	0	1631	1622	162	9	1650	1650	1657	181	10	5	2	0	0.000	0.000	0.000	0.000	0.000	0.000	0.000	0.000	0.000	0.000	0.000	0.000	0.000	0.000	-0.053	0.286	1.957	1.587	4.955	3.109	0.078	80	560	100	1	-19	-18	-8	-28	-36	Error	Error	Error	1	-19	-8	-28	92453	129772	-0.123	-0.193	0	0	0
1	11	21	"Blank"	"Blank"	7570	59810	100	1212	1197	303	25	1193	1193	1206	265	21	15	3	0	1713	1715	221	12	1663	1663	1673	185	11	15	5	0	0.000	0.000	0.000	0.000	0.000	0.000	0.000	0.000	0.000	0.000	0.000	0.000	0.000	0.000	0.380	0.077	1.443	1.350	3.448	2.400	0.121	80	560	100	19	50	69	4	52	56	Error	Error	-1.396	19	50	4	52	95720	137176	-0.034	0.227	0	0	0
1	12	21	"Blank"	"Blank"	7870	59810	100	1201	1214	247	20	1176	1176	1191	257	21	17	3	0	1707	1704	156	9	1667	1667	1686	182	10	18	1	0	0.000	0.000	0.000	0.000	0.000	0.000	0.000	0.000	0.000	0.000	0.000	0.000	0.000	0.000	0.625	1.027	1.233	1.528	3.356	3.316	0.068	80	560	100	25	40	65	38	37	75	Error	Error	-0.678	25	40	38	37	97084	136286	0.089	0.099	0	0	0
1	13	21	"Blank"	"Blank"	8170	59810	100	1190	1227	317	25	1180	1180	1180	284	24	17	5	0	1726	1756	309	17	1671	1671	1667	199	11	13	3	0	0.000	0.000	0.000	0.000	0.000	0.000	0.000	0.000	0.000	0.000	0.000	0.000	0.000	0.000	0.182	0.553	1.058	1.227	4.617	1.707	0.138	80	560	100	10	55	65	47	85	132	Error	Error	-2.459	10	55	47	85	98146	140470	0.165	0.447	0	0	0
1	14	21	"Blank"	"Blank"	8470	59810	100	1294	1258	282	22	1259	1259	1266	288	22	15	1	0	1745	1759	151	8	1740	1740	1747	190	10	11	1	0	0.000	0.000	0.000	0.000	0.000	0.000	0.000	0.000	0.000	0.000	0.000	0.000	0.000	0.000	7.000	-0.053	1.560	1.804	4.008	8.226	0.013	80	560	100	35	5	40	-1	19	18	Error	Error	2.807	35	5	-1	19	100647	140742	-0.028	0.063	0	0	0
1	15	21	"Blank"	"Blank"	8770	59800	100	1218	1243	234	18	1320	1320	1324	276	20	7	0	0	1789	1804	155	8	1813	1813	1811	183	10	11	0	0	0.000	0.000	0.000	0.000	0.000	0.000	0.000	0.000	0.000	0.000	0.000	0.000	0.000	0.000	4.250	8.556	1.358	1.343	3.173	6.298	0.024	80	560	100	-102	-24	-126	-77	-9	-86	Error	Error	2.087	-102	-24	-77	-9	99404	144318	-0.293	-0.038	0	0	0
1	16	21	"Blank"	"Blank"	9070	59800	100	1346	1371	265	19	1349	1349	1349	285	21	20	2	0	1849	1844	158	8	1836	1836	1841	173	9	17	2	0	0.000	0.000	0.000	0.000	0.000	0.000	0.000	0.000	0.000	0.000	0.000	0.000	0.000	0.000	-0.231	2.750	1.551	1.723	4.581	4.016	0.084	80	560	100	-3	13	10	22	8	30	Error	Error	Error	-3	13	22	8	109719	147535	0.077	0.017	0	0	0
1	17	21	"Blank"	"Blank"	9370	59800	100	1351	1373	219	15	1340	1340	1345	296	22	11	0	0	1880	1871	150	8	1839	1839	1834	197	10	13	0	0	0.000	0.000	0.000	0.000	0.000	0.000	0.000	0.000	0.000	0.000	0.000	0.000	0.000	0.000	0.268	1.031	1.345	1.643	4.342	4.070	0.047	80	560	100	11	41	52	33	32	65	Error	Error	-1.898	11	41	33	32	109858	149712	0.095	0.188	0	0	0
1	18	21	"Blank"	"Blank"	9670	59800	100	1309	1324	255	19	1304	1304	1325	298	22	11	2	0	1822	1822	169	9	1834	1834	1853	360	19	1	0	0	0.000	0.000	0.000	0.000	0.000	0.000	0.000	0.000	0.000	0.000	0.000	0.000	0.000	0.000	-0.417	-1.667	1.572	1.495	3.906	-946.428	0.000	80	560	100	5	-12	-7	20	-12	8	Error	Error	Error	5	-12	20	-12	105918	145778	-0.003	-0.086	0	0	0
