# Supplementary material for: Application of hybridization control probe to increase accuracy on ligation detection or minisequencing diagnostic microarrays
Source: BMC Res Notes. 2009 Dec 14;2:249. doi: 10.1186/1756-0500-2-249 (PMC2799435; doi:10.1186/1756-0500-2-249)
Supplement: Additional file 3 — Gpr_files. Zip-compressed file containing raw microarray data in GenePix results format (.gpr) and GAL (GenePix Array List) files. [file 1756-0500-2-249-S3.ZIP › gpr_files/slide6/lasi6_14-16.gpr]

ATF	1.0
30	76    
"Type=GenePix Results 3"
"DateTime=2009/04/29 13:54:10"
"Settings="
"GalFile=C:\Axon\Data\HPV\ArrayIt_032009_InstiBioGalfile.gal"
"ArrayOfArrays=14-16"
"PixelSize=10"
"Wavelengths=532	488"
"ImageFiles=C:\Axon\Data\HPV\290409\lasi5.tif 2	C:\Axon\Data\HPV\290409\lasi5.tif 3"
"NormalizationMethod=None"
"NormalizationFactors=1	1"
"JpegImage="
"StdDev=Type 1"
"RatioFormulations=W1/W3 (/532)	W1/W4 (/488)	W3/W4 (532/488)"
"FeatureType=Circular"
"Barcode="
"BackgroundSubtraction=LocalFeature"
"ImageOrigin=0, 0"
"JpegOrigin=3720, 0"
"Creator=GenePix Pro 6.1.0.2"
"Scanner=GenePix 4200A 01 Autoloader [2]"
"FocusPosition=0"
"Temperature=23.81"
"LinesAveraged=2"
"Comment="
"PMTGain=600	500"
"ScanPower=100	100"
"LaserPower=2.69	2.57"
"Filters=Standard Green	Standard Blue"
"ScanRegion=372,0,1916,6892"
"Supplier="
"Block"	"Column"	"Row"	"Name"	"ID"	"X"	"Y"	"Dia."	"F532 Median"	"F532 Mean"	"F532 SD"	"F532 CV"	"B532"	"B532 Median"	"B532 Mean"	"B532 SD"	"B532 CV"	"% > B532+1SD"	"% > B532+2SD"	"F532 % Sat."	"F488 Median"	"F488 Mean"	"F488 SD"	"F488 CV"	"B488"	"B488 Median"	"B488 Mean"	"B488 SD"	"B488 CV"	"% > B488+1SD"	"% > B488+2SD"	"F488 % Sat."	"Ratio of Medians (1/532)"	"Ratio of Means (1/532)"	"Median of Ratios (1/532)"	"Mean of Ratios (1/532)"	"Ratios SD (1/532)"	"Rgn Ratio (1/532)"	"Rgn R2 (1/532)"	"Ratio of Medians (1/488)"	"Ratio of Means (1/488)"	"Median of Ratios (1/488)"	"Mean of Ratios (1/488)"	"Ratios SD (1/488)"	"Rgn Ratio (1/488)"	"Rgn R2 (1/488)"	"Ratio of Medians (532/488)"	"Ratio of Means (532/488)"	"Median of Ratios (532/488)"	"Mean of Ratios (532/488)"	"Ratios SD (532/488)"	"Rgn Ratio (532/488)"	"Rgn R2 (532/488)"	"F Pixels"	"B Pixels"	"Circularity"	"Sum of Medians (1/532)"	"Sum of Medians (1/488)"	"Sum of Medians (532/488)"	"Sum of Means (1/532)"	"Sum of Means (1/488)"	"Sum of Means (532/488)"	"Log Ratio (1/532)"	"Log Ratio (1/488)"	"Log Ratio (532/488)"	"F532 Median - B532"	"F488 Median - B488"	"F532 Mean - B532"	"F488 Mean - B488"	"F532 Total Intensity"	"F488 Total Intensity"	"SNR 532"	"SNR 488"	"Flags"	"Normalize"	"Autoflag"
1	1	1	"A1"	"A1"	13480	53740	100	1108	1136	347	30	859	859	889	321	36	40	12	0	7235	8564	5989	69	1399	1399	1464	513	35	81	76	0	0.000	0.000	0.000	0.000	0.000	0.000	0.000	0.000	0.000	0.000	0.000	0.000	0.000	0.000	0.043	0.039	0.045	0.067	4.619	0.039	0.364	80	560	100	249	5836	6085	277	7165	7442	Error	Error	-4.551	249	5836	277	7165	90854	685083	0.769	13.840	0	0	0
1	2	1	"A1"	"A1"	13780	53760	100	1386	1370	372	27	779	779	792	219	27	85	66	0	12795	12172	5180	42	1342	1342	1412	489	34	100	98	0	0.000	0.000	0.000	0.000	0.000	0.000	0.000	0.000	0.000	0.000	0.000	0.000	0.000	0.000	0.053	0.055	0.056	0.050	2.382	0.048	0.541	80	560	100	607	11453	12060	591	10830	11421	Error	Error	-4.238	607	11453	591	10830	109607	973768	2.639	22.004	0	0	0
1	3	1	"A1"	"A1"	14080	53760	100	1384	1380	392	28	796	796	814	242	29	82	57	0	17071	14407	5465	37	1340	1340	1468	720	49	100	100	0	0.000	0.000	0.000	0.000	0.000	0.000	0.000	0.000	0.000	0.000	0.000	0.000	0.000	0.000	0.037	0.045	0.045	0.044	1.807	0.042	0.525	80	560	100	588	15731	16319	584	13067	13651	Error	Error	-4.742	588	15731	584	13067	110362	1152573	2.339	17.971	0	0	0
1	4	1	"A2"	"A2"	14380	53740	100	1400	1344	400	29	775	775	839	922	109	18	0	0	14806	12596	6468	51	1354	1354	1405	594	42	92	86	0	0.000	0.000	0.000	0.000	0.000	0.000	0.000	0.000	0.000	0.000	0.000	0.000	0.000	0.000	0.046	0.051	0.053	0.057	2.306	0.045	0.530	80	560	100	625	13452	14077	569	11242	11811	Error	Error	-4.428	625	13452	569	11242	107541	1007659	0.548	18.840	0	0	0
1	5	1	"A2"	"A2"	14690	53740	100	1501	1498	319	21	805	805	818	226	27	93	77	0	14269	13424	4767	35	1377	1377	1421	272	19	97	95	0	0.000	0.000	0.000	0.000	0.000	0.000	0.000	0.000	0.000	0.000	0.000	0.000	0.000	0.000	0.054	0.058	0.058	0.063	2.210	0.052	0.600	80	560	100	696	12892	13588	693	12047	12740	Error	Error	-4.211	696	12892	693	12047	119831	1073937	3.009	44.129	0	0	0
1	6	1	"A2"	"A2"	14980	53740	100	1433	1485	488	32	766	766	795	243	30	88	72	0	15853	14437	5274	36	1336	1336	1548	1603	103	90	90	0	0.000	0.000	0.000	0.000	0.000	0.000	0.000	0.000	0.000	0.000	0.000	0.000	0.000	0.000	0.046	0.055	0.054	0.054	2.031	0.047	0.459	80	560	100	667	14517	15184	719	13101	13820	Error	Error	-4.444	667	14517	719	13101	118812	1154928	2.840	8.041	0	0	0
1	7	1	"A3"	"A3"	15280	53750	100	1242	1286	404	31	794	794	817	249	30	75	41	0	9371	9237	5560	60	1359	1359	1381	236	17	96	91	0	0.000	0.000	0.000	0.000	0.000	0.000	0.000	0.000	0.000	0.000	0.000	0.000	0.000	0.000	0.056	0.062	0.072	0.080	3.028	0.056	0.521	80	560	100	448	8012	8460	492	7878	8370	Error	Error	-4.161	448	8012	492	7878	102877	738942	1.884	33.288	0	0	0
1	8	1	"A3"	"A3"	15580	53750	100	1434	1419	372	26	884	884	898	228	25	77	57	0	11308	10869	5196	47	1435	1435	1526	607	39	97	95	0	0.000	0.000	0.000	0.000	0.000	0.000	0.000	0.000	0.000	0.000	0.000	0.000	0.000	0.000	0.056	0.057	0.059	0.059	2.063	0.055	0.616	80	560	100	550	9873	10423	535	9434	9969	Error	Error	-4.166	550	9873	535	9434	113494	869501	2.285	15.392	0	0	0
1	9	1	"A3"	"A3"	15890	53750	100	1470	1476	412	27	996	996	1028	303	29	62	38	0	12525	10946	5096	46	1534	1534	1571	314	19	100	100	0	0.000	0.000	0.000	0.000	0.000	0.000	0.000	0.000	0.000	0.000	0.000	0.000	0.000	0.000	0.043	0.051	0.049	0.047	1.924	0.050	0.510	80	560	100	474	10991	11465	480	9412	9892	Error	Error	-4.535	474	10991	480	9412	118092	875687	1.479	29.857	0	0	0
1	10	1	"A4"	"A4"	16190	53750	100	1345	1386	329	23	1092	1092	1122	324	28	45	16	0	6475	7164	3154	44	1586	1586	1630	676	41	90	87	0	0.000	0.000	0.000	0.000	0.000	0.000	0.000	0.000	0.000	0.000	0.000	0.000	0.000	0.000	0.052	0.053	0.068	0.062	3.153	0.052	0.160	80	560	100	253	4889	5142	294	5578	5872	Error	Error	-4.272	253	4889	294	5578	110850	573142	0.815	8.186	0	0	0
1	11	1	"A4"	"A4"	16490	53750	100	1624	1616	361	22	1133	1133	1150	296	25	71	33	0	8218	8573	3368	39	1602	1602	1630	278	17	100	100	0	0.000	0.000	0.000	0.000	0.000	0.000	0.000	0.000	0.000	0.000	0.000	0.000	0.000	0.000	0.074	0.069	0.071	0.065	2.107	0.065	0.432	80	560	100	491	6616	7107	483	6971	7454	Error	Error	-3.752	491	6616	483	6971	129295	685833	1.574	24.975	0	0	0
1	12	1	"A4"	"A4"	16780	53750	100	1635	1719	358	20	1227	1227	1257	280	22	72	36	0	9391	8809	3410	38	1732	1732	1856	838	45	93	91	0	0.000	0.000	0.000	0.000	0.000	0.000	0.000	0.000	0.000	0.000	0.000	0.000	0.000	0.000	0.053	0.070	0.068	0.062	2.946	0.061	0.423	80	560	100	408	7659	8067	492	7077	7569	Error	Error	-4.231	408	7659	492	7077	137530	704719	1.650	8.297	0	0	0
1	13	1	"A5"	"A5"	17090	53740	100	1433	1451	261	17	1299	1299	1305	269	20	32	8	0	3175	3645	1937	53	1776	1776	1769	187	10	77	75	0	0.000	0.000	0.000	0.000	0.000	0.000	0.000	0.000	0.000	0.000	0.000	0.000	0.000	0.000	0.096	0.081	0.177	0.199	5.653	0.068	0.090	80	560	100	134	1399	1533	152	1869	2021	Error	Error	-3.384	134	1399	152	1869	116063	291597	0.543	10.032	0	0	0
1	14	1	"A5"	"A5"	17390	53750	100	1516	1518	298	19	1356	1356	1369	274	20	33	12	0	3314	4276	2370	55	1839	1839	1840	189	10	93	88	0	0.000	0.000	0.000	0.000	0.000	0.000	0.000	0.000	0.000	0.000	0.000	0.000	0.000	0.000	0.108	0.066	0.123	0.137	3.597	0.066	0.128	80	560	100	160	1475	1635	162	2437	2599	Error	Error	-3.205	160	1475	162	2437	121432	342052	0.544	12.889	0	0	0
1	15	1	"A5"	"A5"	17690	53750	100	1554	1594	390	24	1434	1434	1459	293	20	32	12	0	3160	4283	2244	52	1897	1897	1906	190	9	93	92	0	0.000	0.000	0.000	0.000	0.000	0.000	0.000	0.000	0.000	0.000	0.000	0.000	0.000	0.000	0.095	0.067	0.156	0.126	3.262	0.081	0.141	80	560	100	120	1263	1383	160	2386	2546	Error	Error	-3.396	120	1263	160	2386	127528	342620	0.461	12.511	0	0	0
1	16	1	"A6"	"A6"	17990	53740	100	1724	1728	381	22	1446	1446	1490	405	27	36	11	0	6648	6859	3425	49	1888	1888	1928	455	23	87	80	0	0.000	0.000	0.000	0.000	0.000	0.000	0.000	0.000	0.000	0.000	0.000	0.000	0.000	0.000	0.058	0.057	0.072	0.078	3.218	0.078	0.176	80	560	100	278	4760	5038	282	4971	5253	Error	Error	-4.098	278	4760	282	4971	138221	548719	0.588	10.837	0	0	0
1	17	1	"A6"	"A6"	18290	53740	100	1930	2009	395	19	1597	1597	1730	2025	117	0	0	0	6846	7388	3431	46	2048	2048	2147	855	39	91	90	0	0.000	0.000	0.000	0.000	0.000	0.000	0.000	0.000	0.000	0.000	0.000	0.000	0.000	0.000	0.069	0.077	0.094	0.085	4.447	0.073	0.361	80	560	100	333	4798	5131	412	5340	5752	Error	Error	-3.849	333	4798	412	5340	160746	591069	0.138	6.130	0	0	0
1	18	1	"A6"	"A6"	18590	53740	100	1943	2009	396	19	1678	1678	1701	385	22	37	17	0	6864	6990	2944	42	2114	2114	2161	428	19	92	88	0	0.000	0.000	0.000	0.000	0.000	0.000	0.000	0.000	0.000	0.000	0.000	0.000	0.000	0.000	0.056	0.068	0.087	0.076	3.518	0.068	0.271	80	560	100	265	4750	5015	331	4876	5207	Error	Error	-4.164	265	4750	331	4876	160731	559178	0.800	11.283	0	0	0
1	1	2	"A7"	"A7"	13490	54050	100	871	894	265	29	768	768	855	860	100	2	0	0	3030	3582	2587	72	1332	1332	1420	728	51	72	61	0	0.000	0.000	0.000	0.000	0.000	0.000	0.000	0.000	0.000	0.000	0.000	0.000	0.000	0.000	0.061	0.056	0.096	0.138	5.291	0.056	0.066	80	560	100	103	1698	1801	126	2250	2376	Error	Error	-4.043	103	1698	126	2250	71528	286524	0.045	2.970	0	0	0
1	2	2	"A7"	"A7"	13790	54060	100	926	1001	317	31	726	726	740	200	27	50	25	0	3997	6114	3894	63	1295	1295	1309	173	13	100	98	0	0.000	0.000	0.000	0.000	0.000	0.000	0.000	0.000	0.000	0.000	0.000	0.000	0.000	0.000	0.074	0.057	0.066	0.063	3.212	0.052	0.320	80	560	100	200	2702	2902	275	4819	5094	Error	Error	-3.756	200	2702	275	4819	80069	489103	1.305	27.775	0	0	0
1	3	2	"A7"	"A7"	14090	54060	100	942	963	238	24	702	702	724	249	34	47	16	0	4496	5999	3319	55	1259	1259	1292	211	16	100	100	0	0.000	0.000	0.000	0.000	0.000	0.000	0.000	0.000	0.000	0.000	0.000	0.000	0.000	0.000	0.074	0.055	0.063	0.064	2.115	0.039	0.209	80	560	100	240	3237	3477	261	4740	5001	Error	Error	-3.754	240	3237	261	4740	77032	479914	0.960	22.308	0	0	0
1	4	2	"A8"	"A8"	14390	54050	100	1093	1135	388	34	672	672	699	222	31	70	48	0	9071	9898	5358	54	1238	1238	1258	213	16	97	91	0	0.000	0.000	0.000	0.000	0.000	0.000	0.000	0.000	0.000	0.000	0.000	0.000	0.000	0.000	0.054	0.053	0.055	0.052	2.335	0.050	0.197	80	560	100	421	7833	8254	463	8660	9123	Error	Error	-4.218	421	7833	463	8660	90790	791867	1.964	40.563	0	0	0
1	5	2	"A8"	"A8"	14690	54050	100	1224	1267	368	29	688	688	717	345	48	70	37	0	12249	11986	5533	46	1254	1254	1334	530	39	95	95	0	0.000	0.000	0.000	0.000	0.000	0.000	0.000	0.000	0.000	0.000	0.000	0.000	0.000	0.000	0.049	0.054	0.053	0.054	1.655	0.051	0.649	80	560	100	536	10995	11531	579	10732	11311	Error	Error	-4.358	536	10995	579	10732	101377	958893	1.594	20.098	0	0	0
1	6	2	"A8"	"A8"	14990	54050	100	1095	1143	341	29	718	718	737	229	31	67	42	0	11303	10864	3788	34	1286	1286	1357	813	59	98	96	0	0.000	0.000	0.000	0.000	0.000	0.000	0.000	0.000	0.000	0.000	0.000	0.000	0.000	0.000	0.038	0.044	0.044	0.038	3.265	0.042	0.437	80	560	100	377	10017	10394	425	9578	10003	Error	Error	-4.732	377	10017	425	9578	91417	869131	1.773	11.694	0	0	0
1	7	2	"A9"	"A9"	15300	54050	100	1054	1101	365	33	730	730	760	222	29	62	41	0	7933	8377	4213	50	1267	1267	1278	195	15	95	90	0	0.000	0.000	0.000	0.000	0.000	0.000	0.000	0.000	0.000	0.000	0.000	0.000	0.000	0.000	0.049	0.052	0.057	0.049	3.745	0.051	0.399	80	560	100	324	6666	6990	371	7110	7481	Error	Error	-4.363	324	6666	371	7110	88050	670167	1.536	36.405	0	0	0
1	8	2	"A9"	"A9"	15600	54050	100	1150	1180	326	27	814	814	821	223	27	65	38	0	8463	8724	3956	45	1365	1365	1415	421	29	95	95	0	0.000	0.000	0.000	0.000	0.000	0.000	0.000	0.000	0.000	0.000	0.000	0.000	0.000	0.000	0.047	0.050	0.053	0.050	2.603	0.053	0.459	80	560	100	336	7098	7434	366	7359	7725	Error	Error	-4.401	336	7098	366	7359	94375	697920	1.610	17.361	0	0	0
1	9	2	"A9"	"A9"	15890	54060	100	1284	1332	394	29	878	878	901	235	26	70	41	0	10064	9751	3873	39	1416	1416	1542	732	47	97	95	0	0.000	0.000	0.000	0.000	0.000	0.000	0.000	0.000	0.000	0.000	0.000	0.000	0.000	0.000	0.047	0.054	0.058	0.047	2.410	0.053	0.456	80	560	100	406	8648	9054	454	8335	8789	Error	Error	-4.413	406	8648	454	8335	106553	780102	1.834	11.214	0	0	0
1	10	2	"A10"	"A10"	16190	54040	100	1212	1235	309	25	964	964	978	232	23	51	31	0	6463	7228	4380	60	1444	1444	1465	215	14	86	80	0	0.000	0.000	0.000	0.000	0.000	0.000	0.000	0.000	0.000	0.000	0.000	0.000	0.000	0.000	0.049	0.047	0.057	0.069	4.700	0.049	0.390	80	560	100	248	5019	5267	271	5784	6055	Error	Error	-4.339	248	5019	271	5784	98816	578218	1.108	26.805	0	0	0
1	11	2	"A10"	"A10"	16490	54060	100	1631	1696	423	24	1059	1059	1097	399	36	67	32	0	10870	10669	3537	33	1556	1556	1688	695	41	100	100	0	0.000	0.000	0.000	0.000	0.000	0.000	0.000	0.000	0.000	0.000	0.000	0.000	0.000	0.000	0.061	0.070	0.071	0.061	2.336	0.109	0.060	80	560	100	572	9314	9886	637	9113	9750	Error	Error	-4.025	572	9314	637	9113	135689	853502	1.501	12.922	0	0	0
1	12	2	"A10"	"A10"	16790	54050	100	1662	1648	379	22	1180	1180	1218	450	36	51	15	0	10205	9506	4218	44	1681	1681	1777	654	36	96	90	0	0.000	0.000	0.000	0.000	0.000	0.000	0.000	0.000	0.000	0.000	0.000	0.000	0.000	0.000	0.057	0.060	0.060	0.055	2.788	0.054	0.152	80	560	100	482	8524	9006	468	7825	8293	Error	Error	-4.144	482	8524	468	7825	131801	760490	0.956	11.818	0	0	0
1	13	2	"A11"	"A11"	17100	54040	100	1449	1499	359	23	1251	1251	1281	298	23	40	20	0	4488	5948	3934	66	1745	1745	1761	308	17	90	78	0	0.000	0.000	0.000	0.000	0.000	0.000	0.000	0.000	0.000	0.000	0.000	0.000	0.000	0.000	0.072	0.059	0.081	0.098	4.605	0.046	0.156	80	560	100	198	2743	2941	248	4203	4451	Error	Error	-3.792	198	2743	248	4203	119914	475820	0.732	13.594	0	0	0
1	14	2	"A11"	"A11"	17400	54050	100	1527	1583	353	22	1344	1344	1371	295	21	38	18	0	5270	7022	4079	58	1808	1808	1875	725	38	93	90	0	0.000	0.000	0.000	0.000	0.000	0.000	0.000	0.000	0.000	0.000	0.000	0.000	0.000	0.000	0.053	0.046	0.055	0.056	3.544	0.047	0.236	80	560	100	183	3462	3645	239	5214	5453	Error	Error	-4.242	183	3462	239	5214	126663	561797	0.719	7.099	0	0	0
1	15	2	"A11"	"A11"	17700	54050	100	1725	1727	379	21	1430	1430	1460	292	20	50	18	0	5249	6737	3837	56	1906	1906	1928	227	11	97	95	0	0.000	0.000	0.000	0.000	0.000	0.000	0.000	0.000	0.000	0.000	0.000	0.000	0.000	0.000	0.088	0.061	0.084	0.089	3.238	0.056	0.227	80	560	100	295	3343	3638	297	4831	5128	Error	Error	-3.502	295	3343	297	4831	138150	538945	0.914	21.185	0	0	0
1	16	2	"A12"	"A12"	18000	54040	100	1800	1820	345	18	1542	1542	1553	288	18	46	18	0	5839	6296	2760	43	1995	1995	1987	192	9	91	88	0	0.000	0.000	0.000	0.000	0.000	0.000	0.000	0.000	0.000	0.000	0.000	0.000	0.000	0.000	0.067	0.065	0.082	0.077	2.856	0.068	0.266	80	560	100	258	3844	4102	278	4301	4579	Error	Error	-3.897	258	3844	278	4301	145625	503694	0.927	22.443	0	0	0
1	17	2	"A12"	"A12"	18290	54050	100	1833	1869	413	22	1594	1594	1610	341	21	36	23	0	7785	7675	3231	42	2025	2025	2073	408	19	95	91	0	0.000	0.000	0.000	0.000	0.000	0.000	0.000	0.000	0.000	0.000	0.000	0.000	0.000	0.000	0.041	0.049	0.062	0.050	3.218	0.064	0.280	80	560	100	239	5760	5999	275	5650	5925	Error	Error	-4.591	239	5760	275	5650	149547	613962	0.760	13.730	0	0	0
1	18	2	"A12"	"A12"	18600	54040	100	2112	2116	385	18	1743	1743	1775	351	19	51	13	0	6774	7823	3943	50	2156	2156	2177	291	13	95	92	0	0.000	0.000	0.000	0.000	0.000	0.000	0.000	0.000	0.000	0.000	0.000	0.000	0.000	0.000	0.080	0.066	0.073	0.077	2.791	0.059	0.274	80	560	100	369	4618	4987	373	5667	6040	Error	Error	-3.646	369	4618	373	5667	169288	625818	0.972	19.402	0	0	0
1	1	3	"A13"	"A13"	13490	54350	100	1133	1109	369	33	727	727	743	231	31	61	42	0	9240	7896	4339	54	1330	1330	1362	418	30	81	77	0	0.000	0.000	0.000	0.000	0.000	0.000	0.000	0.000	0.000	0.000	0.000	0.000	0.000	0.000	0.051	0.058	0.070	0.071	3.257	0.057	0.459	80	560	100	406	7910	8316	382	6566	6948	Error	Error	-4.284	406	7910	382	6566	88711	631649	1.584	15.632	0	0	0
1	2	3	"A13"	"A13"	13800	54360	100	1155	1249	335	26	703	703	758	1045	137	8	0	0	13354	12669	3057	24	1273	1273	1431	1482	103	100	100	0	0.000	0.000	0.000	0.000	0.000	0.000	0.000	0.000	0.000	0.000	0.000	0.000	0.000	0.000	0.037	0.048	0.041	0.042	1.789	0.048	0.530	80	560	100	452	12081	12533	546	11396	11942	Error	Error	-4.740	452	12081	546	11396	99893	1013480	0.470	7.583	0	0	0
1	3	3	"A13"	"A13"	14100	54350	100	1186	1185	284	23	632	632	652	195	29	87	73	0	11404	11345	3788	33	1235	1235	1294	449	34	95	95	0	0.000	0.000	0.000	0.000	0.000	0.000	0.000	0.000	0.000	0.000	0.000	0.000	0.000	0.000	0.054	0.055	0.054	0.052	2.786	0.047	0.566	80	560	100	554	10169	10723	553	10110	10663	Error	Error	-4.198	554	10169	553	10110	94827	907630	2.733	22.385	0	0	0
1	4	3	"A14"	"A14"	14390	54340	100	1164	1172	458	39	628	628	650	202	31	72	62	0	12606	10499	6145	58	1202	1202	1235	329	26	88	82	0	0.000	0.000	0.000	0.000	0.000	0.000	0.000	0.000	0.000	0.000	0.000	0.000	0.000	0.000	0.047	0.059	0.059	0.069	2.744	0.056	0.644	80	560	100	536	11404	11940	544	9297	9841	Error	Error	-4.411	536	11404	544	9297	93776	839910	2.584	28.158	0	0	0
1	5	3	"A14"	"A14"	14700	54340	100	1262	1292	396	30	636	636	661	197	29	86	75	0	15427	13660	5623	41	1196	1196	1284	713	55	96	92	0	0.000	0.000	0.000	0.000	0.000	0.000	0.000	0.000	0.000	0.000	0.000	0.000	0.000	0.000	0.044	0.053	0.055	0.051	2.299	0.050	0.665	80	560	100	626	14231	14857	656	12464	13120	Error	Error	-4.507	626	14231	656	12464	103380	1092831	3.203	17.358	0	0	0
1	6	3	"A14"	"A14"	15000	54350	100	1291	1279	355	27	654	654	672	184	27	87	73	0	13389	12571	4572	36	1237	1237	1270	284	22	100	100	0	0.000	0.000	0.000	0.000	0.000	0.000	0.000	0.000	0.000	0.000	0.000	0.000	0.000	0.000	0.052	0.055	0.054	0.053	1.770	0.052	0.456	80	560	100	637	12152	12789	625	11334	11959	Error	Error	-4.254	637	12152	625	11334	102305	1005657	3.299	39.792	0	0	0
1	7	3	"A15"	"A15"	15290	54340	100	965	2146	5015	233	721	721	799	1096	137	12	7	0	4283	5695	7757	136	1267	1267	1363	1156	84	75	61	1	0.000	0.000	0.000	0.000	0.000	0.000	0.000	0.000	0.000	0.000	0.000	0.000	0.000	0.000	0.081	0.322	0.108	0.144	4.868	0.589	0.713	80	560	100	244	3016	3260	1425	4428	5853	Error	Error	-3.628	244	3016	1425	4428	171657	455563	1.229	3.747	0	0	0
1	8	3	"A15"	"A15"	15600	54350	100	1192	1184	383	32	708	708	746	298	39	71	30	0	12321	11737	5137	43	1290	1290	1366	740	54	100	98	0	0.000	0.000	0.000	0.000	0.000	0.000	0.000	0.000	0.000	0.000	0.000	0.000	0.000	0.000	0.044	0.046	0.045	0.040	2.027	0.042	0.089	80	560	100	484	11031	11515	476	10447	10923	Error	Error	-4.510	484	11031	476	10447	94701	938950	1.470	14.015	0	0	0
1	9	3	"A15"	"A15"	15900	54350	100	1190	1209	318	26	779	779	807	281	34	65	35	0	11391	10857	4300	39	1358	1358	1430	500	34	100	98	0	0.000	0.000	0.000	0.000	0.000	0.000	0.000	0.000	0.000	0.000	0.000	0.000	0.000	0.000	0.041	0.045	0.046	0.043	1.811	0.044	0.326	80	560	100	411	10033	10444	430	9499	9929	Error	Error	-4.609	411	10033	430	9499	96728	868544	1.431	18.854	0	0	0
1	10	3	"A16"	"A16"	16200	54340	100	1044	1059	277	26	867	867	889	219	24	41	17	0	7364	7273	3779	51	1405	1405	1426	445	31	90	85	0	0.000	0.000	0.000	0.000	0.000	0.000	0.000	0.000	0.000	0.000	0.000	0.000	0.000	0.000	0.030	0.033	0.036	0.044	3.947	0.036	0.243	80	560	100	177	5959	6136	192	5868	6060	Error	Error	-5.073	177	5959	192	5868	84723	581847	0.776	13.139	0	0	0
1	11	3	"A16"	"A16"	16500	54350	100	1428	1420	367	25	957	957	975	255	26	72	47	0	12249	10849	4370	40	1505	1505	1545	378	24	100	100	0	0.000	0.000	0.000	0.000	0.000	0.000	0.000	0.000	0.000	0.000	0.000	0.000	0.000	0.000	0.044	0.050	0.051	0.048	1.910	0.050	0.499	80	560	100	471	10744	11215	463	9344	9807	Error	Error	-4.512	471	10744	463	9344	113625	867936	1.745	24.614	0	0	0
1	12	3	"A16"	"A16"	16800	54340	100	1401	1443	332	23	1135	1135	1147	248	21	53	28	0	8743	8667	4487	51	1617	1617	1681	616	36	90	85	0	0.000	0.000	0.000	0.000	0.000	0.000	0.000	0.000	0.000	0.000	0.000	0.000	0.000	0.000	0.037	0.044	0.050	0.050	2.800	0.046	0.367	80	560	100	266	7126	7392	308	7050	7358	Error	Error	-4.744	266	7126	308	7050	115452	693327	1.194	11.341	0	0	0
1	13	3	"A17"	"A17"	17100	54340	100	1429	1433	298	20	1159	1159	1175	266	22	50	21	0	8044	6958	2877	41	1675	1675	1723	563	32	87	85	0	0.000	0.000	0.000	0.000	0.000	0.000	0.000	0.000	0.000	0.000	0.000	0.000	0.000	0.000	0.042	0.052	0.059	0.072	3.383	0.058	0.303	80	560	100	270	6369	6639	274	5283	5557	Error	Error	-4.560	270	6369	274	5283	114673	556677	0.970	9.298	0	0	0
1	14	3	"A17"	"A17"	17390	54350	100	1703	1695	319	18	1316	1316	1335	279	20	63	32	0	7771	7323	2551	34	1809	1809	1920	586	30	95	93	0	0.000	0.000	0.000	0.000	0.000	0.000	0.000	0.000	0.000	0.000	0.000	0.000	0.000	0.000	0.065	0.069	0.079	0.067	2.552	0.066	0.343	80	560	100	387	5962	6349	379	5514	5893	Error	Error	-3.945	387	5962	379	5514	135618	585834	1.290	9.220	0	0	0
1	15	3	"A17"	"A17"	17690	54350	100	1762	1788	350	19	1425	1425	1450	279	19	57	27	0	8652	7708	2663	34	1926	1926	2012	503	25	97	96	0	0.000	0.000	0.000	0.000	0.000	0.000	0.000	0.000	0.000	0.000	0.000	0.000	0.000	0.000	0.050	0.063	0.069	0.066	2.740	0.057	0.272	80	560	100	337	6726	7063	363	5782	6145	Error	Error	-4.319	337	6726	363	5782	143052	616674	1.211	11.324	0	0	0
1	16	3	"A18"	"A18"	18000	54340	100	1738	1777	361	20	1594	1594	1598	295	18	31	12	0	5436	5824	2473	42	2011	2011	2014	201	9	92	88	0	0.000	0.000	0.000	0.000	0.000	0.000	0.000	0.000	0.000	0.000	0.000	0.000	0.000	0.000	0.042	0.048	0.081	0.081	3.184	0.058	0.148	80	560	100	144	3425	3569	183	3813	3996	Error	Error	-4.572	144	3425	183	3813	142158	465881	0.607	18.955	0	0	0
1	17	3	"A18"	"A18"	18290	54350	100	1997	1961	337	17	1649	1649	1669	320	19	53	13	0	6818	6840	2611	38	2099	2099	2165	444	20	97	93	0	0.000	0.000	0.000	0.000	0.000	0.000	0.000	0.000	0.000	0.000	0.000	0.000	0.000	0.000	0.074	0.066	0.092	0.077	3.485	0.057	0.175	80	560	100	348	4719	5067	312	4741	5053	Error	Error	-3.761	348	4719	312	4741	156885	547193	0.913	10.529	0	0	0
1	18	3	"A18"	"A18"	18590	54350	100	1971	1998	371	18	1848	1848	1841	322	17	26	12	0	6012	6227	2205	35	2253	2253	2300	420	18	95	92	0	0.000	0.000	0.000	0.000	0.000	0.000	0.000	0.000	0.000	0.000	0.000	0.000	0.000	0.000	0.033	0.038	0.073	0.061	2.425	0.068	0.179	80	560	100	123	3759	3882	150	3974	4124	Error	Error	-4.934	123	3759	150	3974	159803	498146	0.488	9.350	0	0	0
1	1	4	"A19"	"A19"	13500	54650	100	809	874	531	60	702	702	727	192	26	31	13	0	2476	2751	1011	36	1283	1283	1296	153	11	96	90	0	0.000	0.000	0.000	0.000	0.000	0.000	0.000	0.000	0.000	0.000	0.000	0.000	0.000	0.000	0.090	0.117	0.144	0.138	3.071	0.086	0.036	80	560	100	107	1193	1300	172	1468	1640	Error	Error	-3.479	107	1193	172	1468	69955	220110	0.766	9.510	0	0	0
1	2	4	"A19"	"A19"	13800	54660	100	815	845	249	29	689	689	702	202	28	38	15	0	3073	3310	1121	33	1268	1268	1314	349	26	97	92	0	0.000	0.000	0.000	0.000	0.000	0.000	0.000	0.000	0.000	0.000	0.000	0.000	0.000	0.000	0.070	0.076	0.094	0.082	3.857	0.097	0.187	80	560	100	126	1805	1931	156	2042	2198	Error	Error	-3.841	126	1805	156	2042	67599	264831	0.708	5.719	0	0	0
1	3	4	"A19"	"A19"	14090	54660	100	815	827	254	30	637	637	662	204	30	46	12	0	3733	4035	1895	46	1240	1240	1270	256	20	98	97	0	0.000	0.000	0.000	0.000	0.000	0.000	0.000	0.000	0.000	0.000	0.000	0.000	0.000	0.000	0.071	0.068	0.096	0.083	3.062	0.053	0.138	80	560	100	178	2493	2671	190	2795	2985	Error	Error	-3.808	178	2493	190	2795	66131	322806	0.809	10.801	0	0	0
1	4	4	"A20"	"A20"	14400	54640	100	1166	1090	392	35	608	608	631	194	30	72	58	0	15318	12956	6852	52	1186	1186	1241	642	51	87	81	0	0.000	0.000	0.000	0.000	0.000	0.000	0.000	0.000	0.000	0.000	0.000	0.000	0.000	0.000	0.039	0.041	0.045	0.044	2.190	0.048	0.412	80	560	100	558	14132	14690	482	11770	12252	Error	Error	-4.663	558	14132	482	11770	87227	1036485	2.366	18.248	0	0	0
1	5	4	"A20"	"A20"	14700	54650	100	1333	1282	311	24	601	601	622	205	32	91	76	0	16795	16232	4191	25	1197	1197	1278	923	72	97	96	0	0.000	0.000	0.000	0.000	0.000	0.000	0.000	0.000	0.000	0.000	0.000	0.000	0.000	0.000	0.047	0.045	0.046	0.043	1.720	0.042	0.646	80	560	100	732	15598	16330	681	15035	15716	Error	Error	-4.413	732	15598	681	15035	102567	1298528	3.220	16.202	0	0	0
1	6	4	"A20"	"A20"	15000	54650	100	1328	1257	334	26	624	624	645	191	29	87	76	0	15975	15009	4759	31	1220	1220	1378	1070	77	95	95	0	0.000	0.000	0.000	0.000	0.000	0.000	0.000	0.000	0.000	0.000	0.000	0.000	0.000	0.000	0.048	0.046	0.048	0.043	1.688	0.047	0.653	80	560	100	704	14755	15459	633	13789	14422	Error	Error	-4.389	704	14755	633	13789	100563	1200712	3.204	12.739	0	0	0
1	7	4	"A21"	"A21"	15300	54640	100	1078	1059	329	31	611	611	626	178	28	76	60	0	12149	9783	5290	54	1185	1185	1244	648	52	86	78	0	0.000	0.000	0.000	0.000	0.000	0.000	0.000	0.000	0.000	0.000	0.000	0.000	0.000	0.000	0.043	0.052	0.051	0.059	2.966	0.045	0.544	80	560	100	467	10964	11431	448	8598	9046	Error	Error	-4.553	467	10964	448	8598	84722	782666	2.433	13.177	0	0	0
1	8	4	"A21"	"A21"	15600	54650	100	1012	1009	275	27	627	627	655	196	29	76	48	0	10368	9938	4216	42	1211	1211	1306	625	47	100	96	0	0.000	0.000	0.000	0.000	0.000	0.000	0.000	0.000	0.000	0.000	0.000	0.000	0.000	0.000	0.042	0.044	0.045	0.043	2.133	0.042	0.517	80	560	100	385	9157	9542	382	8727	9109	Error	Error	-4.572	385	9157	382	8727	80759	795076	1.806	13.811	0	0	0
1	9	4	"A21"	"A21"	15900	54650	100	1163	1173	306	26	672	672	763	1264	165	1	0	0	13162	11318	3827	33	1264	1264	1409	1141	80	100	97	0	0.000	0.000	0.000	0.000	0.000	0.000	0.000	0.000	0.000	0.000	0.000	0.000	0.000	0.000	0.041	0.050	0.047	0.046	2.160	0.046	0.540	80	560	100	491	11898	12389	501	10054	10555	Error	Error	-4.599	491	11898	501	10054	93828	905410	0.324	8.684	0	0	0
1	10	4	"A22"	"A22"	16200	54640	100	1073	1097	332	30	751	751	764	201	26	66	41	0	10209	8681	4616	53	1316	1316	1333	233	17	92	83	0	0.000	0.000	0.000	0.000	0.000	0.000	0.000	0.000	0.000	0.000	0.000	0.000	0.000	0.000	0.036	0.047	0.049	0.068	4.324	0.044	0.426	80	560	100	322	8893	9215	346	7365	7711	Error	Error	-4.788	322	8893	346	7365	87745	694504	1.657	31.536	0	0	0
1	11	4	"A22"	"A22"	16500	54650	100	1358	1366	358	26	840	840	872	216	24	80	62	0	11938	11039	4255	38	1453	1453	1588	894	56	90	88	0	0.000	0.000	0.000	0.000	0.000	0.000	0.000	0.000	0.000	0.000	0.000	0.000	0.000	0.000	0.049	0.055	0.054	0.052	2.223	0.051	0.510	80	560	100	518	10485	11003	526	9586	10112	Error	Error	-4.339	518	10485	526	9586	109316	883157	2.287	10.572	0	0	0
1	12	4	"A22"	"A22"	16800	54650	100	1551	1480	342	23	993	993	1026	268	26	75	52	0	11655	10540	4000	37	1573	1573	1708	837	49	90	90	0	0.000	0.000	0.000	0.000	0.000	0.000	0.000	0.000	0.000	0.000	0.000	0.000	0.000	0.000	0.055	0.054	0.060	0.056	2.102	0.056	0.531	80	560	100	558	10082	10640	487	8967	9454	Error	Error	-4.175	558	10082	487	8967	118405	843196	1.694	10.552	0	0	0
1	13	4	"A23"	"A23"	17100	54640	100	1447	1501	394	26	1152	1152	1165	266	22	56	28	0	8908	8029	3810	47	1659	1659	1726	774	44	80	78	0	0.000	0.000	0.000	0.000	0.000	0.000	0.000	0.000	0.000	0.000	0.000	0.000	0.000	0.000	0.041	0.055	0.060	0.057	3.777	0.054	0.354	80	560	100	295	7249	7544	349	6370	6719	Error	Error	-4.619	295	7249	349	6370	120064	642358	1.263	8.143	0	0	0
1	14	4	"A23"	"A23"	17390	54650	100	1692	1716	323	18	1303	1303	1316	269	20	63	33	0	11444	10220	3417	33	1823	1823	2017	1034	51	97	95	0	0.000	0.000	0.000	0.000	0.000	0.000	0.000	0.000	0.000	0.000	0.000	0.000	0.000	0.000	0.040	0.049	0.054	0.044	2.550	0.051	0.429	80	560	100	389	9621	10010	413	8397	8810	Error	Error	-4.628	389	9621	413	8397	137305	817620	1.487	7.933	0	0	0
1	15	4	"A23"	"A23"	17690	54650	100	1871	1840	424	23	1399	1399	1409	275	19	62	43	0	10127	9445	3248	34	1905	1905	2003	714	35	97	95	0	0.000	0.000	0.000	0.000	0.000	0.000	0.000	0.000	0.000	0.000	0.000	0.000	0.000	0.000	0.057	0.058	0.064	0.061	2.311	0.059	0.364	80	560	100	472	8222	8694	441	7540	7981	Error	Error	-4.123	472	8222	441	7540	147239	755632	1.567	10.423	0	0	0
1	16	4	"A24"	"A24"	18000	54630	100	1672	1728	352	20	1514	1514	1545	304	19	33	11	0	5208	5221	2456	47	1997	1997	1994	199	9	78	75	0	0.000	0.000	0.000	0.000	0.000	0.000	0.000	0.000	0.000	0.000	0.000	0.000	0.000	0.000	0.049	0.066	0.087	0.145	8.231	0.061	0.149	80	560	100	158	3211	3369	214	3224	3438	Error	Error	-4.345	158	3211	214	3224	138225	417707	0.602	16.216	0	0	0
1	17	4	"A24"	"A24"	18290	54640	100	1988	2115	694	32	1658	1658	1670	316	18	50	23	0	6834	7267	2934	40	2104	2104	2203	845	38	90	88	0	0.000	0.000	0.000	0.000	0.000	0.000	0.000	0.000	0.000	0.000	0.000	0.000	0.000	0.000	0.070	0.089	0.074	0.088	3.182	0.070	0.188	80	560	100	330	4730	5060	457	5163	5620	Error	Error	-3.841	330	4730	457	5163	169221	581326	1.408	5.993	0	0	0
1	18	4	"A24"	"A24"	18580	54650	100	2203	2140	383	17	1800	1800	1827	338	18	53	18	0	7745	7548	2486	32	2251	2251	2386	650	27	93	90	0	0.000	0.000	0.000	0.000	0.000	0.000	0.000	0.000	0.000	0.000	0.000	0.000	0.000	0.000	0.073	0.064	0.079	0.065	2.559	0.060	0.225	80	560	100	403	5494	5897	340	5297	5637	Error	Error	-3.769	403	5494	340	5297	171207	603836	0.926	7.942	0	0	0
1	1	5	"A25"	"A25"	13500	54950	100	957	1051	367	34	673	673	694	199	28	60	43	0	7750	9823	6661	67	1238	1238	1245	138	11	92	87	0	0.000	0.000	0.000	0.000	0.000	0.000	0.000	0.000	0.000	0.000	0.000	0.000	0.000	0.000	0.044	0.044	0.044	0.059	3.988	0.043	0.542	80	560	100	284	6512	6796	378	8585	8963	Error	Error	-4.519	284	6512	378	8585	84074	785834	1.794	62.159	0	0	0
1	2	5	"A25"	"A25"	13810	54950	100	1080	1163	599	51	703	703	769	880	114	12	2	0	6152	6505	3236	49	1282	1282	1362	899	66	92	81	0	0.000	0.000	0.000	0.000	0.000	0.000	0.000	0.000	0.000	0.000	0.000	0.000	0.000	0.000	0.077	0.088	0.079	0.082	2.513	0.947	0.421	80	560	100	377	4870	5247	460	5223	5683	Error	Error	-3.691	377	4870	460	5223	93052	520426	0.448	5.721	0	0	0
1	3	5	"A25"	"A25"	14110	54950	100	1088	1104	329	29	619	619	635	184	28	77	63	0	14406	12606	5219	41	1194	1194	1220	183	15	98	97	0	0.000	0.000	0.000	0.000	0.000	0.000	0.000	0.000	0.000	0.000	0.000	0.000	0.000	0.000	0.035	0.042	0.043	0.038	2.224	0.040	0.571	80	560	100	469	13212	13681	485	11412	11897	Error	Error	-4.816	469	13212	485	11412	88295	1008484	2.549	62.219	0	0	0
1	4	5	"A26"	"A26"	14400	54950	100	1129	1075	319	29	591	591	617	304	49	72	32	0	13353	11788	5417	45	1177	1177	1209	346	28	96	88	0	0.000	0.000	0.000	0.000	0.000	0.000	0.000	0.000	0.000	0.000	0.000	0.000	0.000	0.000	0.044	0.046	0.047	0.050	2.124	0.044	0.565	80	560	100	538	12176	12714	484	10611	11095	Error	Error	-4.500	538	12176	484	10611	86008	943011	1.507	30.575	0	0	0
1	5	5	"A26"	"A26"	14710	54950	100	1156	1141	348	30	574	574	603	189	31	90	68	0	13090	12751	3886	30	1184	1184	1253	527	42	98	96	0	0.000	0.000	0.000	0.000	0.000	0.000	0.000	0.000	0.000	0.000	0.000	0.000	0.000	0.000	0.049	0.049	0.045	0.045	1.777	0.046	0.521	80	560	100	582	11906	12488	567	11567	12134	Error	Error	-4.355	582	11906	567	11567	91280	1020117	2.847	21.818	0	0	0
1	6	5	"A26"	"A26"	15010	54950	100	1103	1137	239	21	597	597	617	252	40	91	50	0	13107	13026	3651	28	1201	1201	1289	770	59	97	95	0	0.000	0.000	0.000	0.000	0.000	0.000	0.000	0.000	0.000	0.000	0.000	0.000	0.000	0.000	0.042	0.046	0.046	0.047	1.960	0.042	0.561	80	560	100	506	11906	12412	540	11825	12365	Error	Error	-4.556	506	11906	540	11825	90964	1042068	2.063	15.243	0	0	0
1	7	5	"A27"	"A27"	15300	54950	100	868	901	277	30	588	588	648	895	138	2	0	0	9628	9365	4763	50	1183	1183	1217	432	35	88	87	0	0.000	0.000	0.000	0.000	0.000	0.000	0.000	0.000	0.000	0.000	0.000	0.000	0.000	0.000	0.033	0.038	0.043	0.042	3.336	0.037	0.410	80	560	100	280	8445	8725	313	8182	8495	Error	Error	-4.915	280	8445	313	8182	72074	749190	0.283	18.861	0	0	0
1	8	5	"A27"	"A27"	15610	54950	100	1130	1111	296	26	605	605	627	257	40	78	51	0	13450	12353	5312	43	1209	1209	1243	257	20	97	95	0	0.000	0.000	0.000	0.000	0.000	0.000	0.000	0.000	0.000	0.000	0.000	0.000	0.000	0.000	0.043	0.045	0.046	0.045	2.011	0.044	0.645	80	560	100	525	12241	12766	506	11144	11650	Error	Error	-4.543	525	12241	506	11144	88844	988252	1.883	43.230	0	0	0
1	9	5	"A27"	"A27"	15910	54950	100	1103	1117	322	28	636	636	674	474	70	50	7	0	13999	12823	4646	36	1221	1221	1287	412	32	97	95	0	0.000	0.000	0.000	0.000	0.000	0.000	0.000	0.000	0.000	0.000	0.000	0.000	0.000	0.000	0.037	0.041	0.039	0.038	1.919	0.040	0.124	80	560	100	467	12778	13245	481	11602	12083	Error	Error	-4.774	467	12778	481	11602	89395	1025864	0.935	28.000	0	0	0
1	10	5	"A28"	"A28"	16200	54940	100	1279	1205	424	35	682	682	719	375	52	65	30	0	17647	13329	7815	58	1260	1260	1341	803	59	82	75	0	0.000	0.000	0.000	0.000	0.000	0.000	0.000	0.000	0.000	0.000	0.000	0.000	0.000	0.000	0.036	0.043	0.044	0.051	2.273	0.043	0.701	80	560	100	597	16387	16984	523	12069	12592	Error	Error	-4.779	597	16387	523	12069	96375	1066289	1.296	14.929	0	0	0
1	11	5	"A28"	"A28"	16510	54950	100	1516	1517	376	24	764	764	802	378	47	83	46	0	17962	16424	5232	31	1343	1343	1421	644	45	100	93	0	0.000	0.000	0.000	0.000	0.000	0.000	0.000	0.000	0.000	0.000	0.000	0.000	0.000	0.000	0.045	0.050	0.050	0.049	1.524	0.048	0.715	80	560	100	752	16619	17371	753	15081	15834	Error	Error	-4.466	752	16619	753	15081	121383	1313893	1.892	23.297	0	0	0
1	12	5	"A28"	"A28"	16810	54950	100	1648	1609	356	22	918	918	940	257	27	86	67	0	16880	15100	4755	31	1483	1483	1512	253	16	100	100	0	0.000	0.000	0.000	0.000	0.000	0.000	0.000	0.000	0.000	0.000	0.000	0.000	0.000	0.000	0.047	0.051	0.054	0.048	1.951	0.049	0.581	80	560	100	730	15397	16127	691	13617	14308	Error	Error	-4.399	730	15397	691	13617	128739	1208034	2.603	53.708	0	0	0
1	13	5	"A29"	"A29"	17110	54940	100	1689	1631	426	26	1076	1076	1097	277	25	71	52	0	12629	10450	5002	47	1634	1634	1660	288	17	91	88	0	0.000	0.000	0.000	0.000	0.000	0.000	0.000	0.000	0.000	0.000	0.000	0.000	0.000	0.000	0.056	0.063	0.062	0.069	2.323	0.058	0.513	80	560	100	613	10995	11608	555	8816	9371	Error	Error	-4.165	613	10995	555	8816	130455	836039	1.928	30.521	0	0	0
1	14	5	"A29"	"A29"	17410	54950	100	1703	1731	384	22	1300	1300	1355	754	55	21	1	0	10508	9328	3268	35	1808	1808	1895	549	28	93	88	0	0.000	0.000	0.000	0.000	0.000	0.000	0.000	0.000	0.000	0.000	0.000	0.000	0.000	0.000	0.046	0.057	0.063	0.063	2.356	0.063	0.056	80	560	100	403	8700	9103	431	7520	7951	Error	Error	-4.432	403	8700	431	7520	138471	746221	0.499	13.539	0	0	0
1	15	5	"A29"	"A29"	17710	54950	100	1789	1811	418	23	1364	1364	1396	285	20	65	37	0	10801	9703	3065	31	1873	1873	1911	351	18	98	98	0	0.000	0.000	0.000	0.000	0.000	0.000	0.000	0.000	0.000	0.000	0.000	0.000	0.000	0.000	0.048	0.057	0.063	0.058	1.984	0.055	0.319	80	560	100	425	8928	9353	447	7830	8277	Error	Error	-4.393	425	8928	447	7830	144868	776233	1.456	22.199	0	0	0
1	16	5	"A30"	"A30"	18000	54940	100	1864	1878	348	18	1457	1457	1473	296	20	66	32	0	7392	7732	4063	52	1943	1943	1972	394	19	86	80	0	0.000	0.000	0.000	0.000	0.000	0.000	0.000	0.000	0.000	0.000	0.000	0.000	0.000	0.000	0.075	0.073	0.080	0.093	3.143	0.060	0.315	80	560	100	407	5449	5856	421	5789	6210	Error	Error	-3.743	407	5449	421	5789	150241	618531	1.368	14.619	0	0	0
1	17	5	"A30"	"A30"	18300	54940	100	2020	2044	448	21	1652	1652	1670	339	20	52	26	0	6857	7073	3218	45	2083	2083	2206	1358	61	85	63	0	0.000	0.000	0.000	0.000	0.000	0.000	0.000	0.000	0.000	0.000	0.000	0.000	0.000	0.000	0.077	0.079	0.098	0.095	2.868	0.083	0.377	80	560	100	368	4774	5142	392	4990	5382	Error	Error	-3.697	368	4774	392	4990	163494	565874	1.103	3.584	0	0	0
1	18	5	"A30"	"A30"	18610	54940	100	2269	2283	384	16	1847	1847	1857	324	17	65	26	0	7506	7167	2615	36	2288	2288	2309	282	12	95	92	0	0.000	0.000	0.000	0.000	0.000	0.000	0.000	0.000	0.000	0.000	0.000	0.000	0.000	0.000	0.081	0.089	0.091	0.112	3.092	0.083	0.305	80	560	100	422	5218	5640	436	4879	5315	Error	Error	-3.628	422	5218	436	4879	182622	573331	1.315	17.227	0	0	0
1	1	6	"A31"	"A31"	13500	55250	100	1116	1169	447	38	690	690	711	219	30	66	48	0	12972	12344	7675	62	1265	1265	1305	449	34	88	83	0	0.000	0.000	0.000	0.000	0.000	0.000	0.000	0.000	0.000	0.000	0.000	0.000	0.000	0.000	0.036	0.043	0.046	0.053	3.707	0.043	0.599	80	560	100	426	11707	12133	479	11079	11558	Error	Error	-4.780	426	11707	479	11079	93503	987514	2.091	24.586	0	0	0
1	2	6	"A31"	"A31"	13810	55250	100	1297	1218	387	31	631	631	643	185	28	80	71	0	18175	15141	7436	49	1223	1223	1295	500	38	93	93	0	0.000	0.000	0.000	0.000	0.000	0.000	0.000	0.000	0.000	0.000	0.000	0.000	0.000	0.000	0.039	0.042	0.041	0.044	3.009	0.042	0.709	80	560	100	666	16952	17618	587	13918	14505	Error	Error	-4.670	666	16952	587	13918	97452	1211266	3.108	27.692	0	0	0
1	3	6	"A31"	"A31"	14110	55250	100	1262	1221	401	32	624	624	649	279	42	78	58	0	16663	14382	6185	43	1234	1234	1292	547	42	96	93	0	0.000	0.000	0.000	0.000	0.000	0.000	0.000	0.000	0.000	0.000	0.000	0.000	0.000	0.000	0.041	0.045	0.046	0.048	1.862	0.044	0.619	80	560	100	638	15429	16067	597	13148	13745	Error	Error	-4.596	638	15429	597	13148	97684	1150567	2.050	23.931	0	0	0
1	4	6	"A32"	"A32"	14410	55250	100	1215	1164	416	35	576	576	588	177	30	80	72	0	17811	14992	7344	48	1178	1178	1200	197	16	97	95	0	0.000	0.000	0.000	0.000	0.000	0.000	0.000	0.000	0.000	0.000	0.000	0.000	0.000	0.000	0.038	0.043	0.046	0.044	1.693	0.044	0.701	80	560	100	639	16633	17272	588	13814	14402	Error	Error	-4.702	639	16633	588	13814	93115	1199384	3.254	70.010	0	0	0
1	5	6	"A32"	"A32"	14710	55250	100	1106	1113	373	33	580	580	593	179	30	83	65	0	15865	12993	6398	49	1183	1183	1336	1061	79	91	87	0	0.000	0.000	0.000	0.000	0.000	0.000	0.000	0.000	0.000	0.000	0.000	0.000	0.000	0.000	0.036	0.045	0.045	0.045	2.536	0.045	0.688	80	560	100	526	14682	15208	533	11810	12343	Error	Error	-4.803	526	14682	533	11810	89034	1039413	2.905	10.987	0	0	0
1	6	6	"A32"	"A32"	15010	55250	100	1023	1070	458	42	579	579	614	246	40	68	47	0	15359	13074	6378	48	1187	1187	1337	880	65	93	88	0	0.000	0.000	0.000	0.000	0.000	0.000	0.000	0.000	0.000	0.000	0.000	0.000	0.000	0.000	0.031	0.041	0.039	0.037	2.471	0.042	0.529	80	560	100	444	14172	14616	491	11887	12378	Error	Error	-4.996	444	14172	491	11887	85577	1045931	1.854	13.338	0	0	0
1	7	6	"A33"	"A33"	15310	55250	100	783	847	312	36	556	556	577	169	29	60	35	0	6147	7530	5157	68	1148	1148	1161	184	15	95	88	0	0.000	0.000	0.000	0.000	0.000	0.000	0.000	0.000	0.000	0.000	0.000	0.000	0.000	0.000	0.045	0.046	0.051	0.054	3.322	0.046	0.491	80	560	100	227	4999	5226	291	6382	6673	Error	Error	-4.461	227	4999	291	6382	67761	602426	1.598	34.614	0	0	0
1	8	6	"A33"	"A33"	15600	55260	100	825	883	301	34	581	581	607	235	38	52	25	0	8587	8868	5536	62	1168	1168	1201	284	23	100	95	0	0.000	0.000	0.000	0.000	0.000	0.000	0.000	0.000	0.000	0.000	0.000	0.000	0.000	0.000	0.033	0.039	0.042	0.043	2.031	0.038	0.298	80	560	100	244	7419	7663	302	7700	8002	Error	Error	-4.926	244	7419	302	7700	70679	709452	1.174	26.996	0	0	0
1	9	6	"A33"	"A33"	15910	55260	100	861	958	370	38	595	595	620	187	30	60	41	0	7388	9102	5986	65	1173	1173	1205	289	23	100	98	0	0.000	0.000	0.000	0.000	0.000	0.000	0.000	0.000	0.000	0.000	0.000	0.000	0.000	0.000	0.043	0.046	0.044	0.045	2.288	0.047	0.536	80	560	100	266	6215	6481	363	7929	8292	Error	Error	-4.546	266	6215	363	7929	76656	728182	1.807	27.325	0	0	0
1	10	6	"A34"	"A34"	16210	55250	100	905	927	368	39	646	646	666	196	29	52	35	0	8326	8565	5056	59	1208	1208	1237	311	25	92	88	0	0.000	0.000	0.000	0.000	0.000	0.000	0.000	0.000	0.000	0.000	0.000	0.000	0.000	0.000	0.036	0.038	0.045	0.037	3.637	0.046	0.403	80	560	100	259	7118	7377	281	7357	7638	Error	Error	-4.780	259	7118	281	7357	74169	685167	1.332	23.563	0	0	0
1	11	6	"A34"	"A34"	16510	55250	100	1089	1099	369	33	688	688	703	191	27	71	51	0	8668	9368	5030	53	1269	1269	1354	659	48	95	90	0	0.000	0.000	0.000	0.000	0.000	0.000	0.000	0.000	0.000	0.000	0.000	0.000	0.000	0.000	0.054	0.051	0.051	0.049	2.239	0.045	0.486	80	560	100	401	7399	7800	411	8099	8510	Error	Error	-4.206	401	7399	411	8099	87950	749451	2.073	12.161	0	0	0
1	12	6	"A34"	"A34"	16810	55250	100	1181	1243	370	29	824	824	837	236	28	67	43	0	9046	9423	4689	49	1392	1392	1514	871	57	91	88	0	0.000	0.000	0.000	0.000	0.000	0.000	0.000	0.000	0.000	0.000	0.000	0.000	0.000	0.000	0.047	0.052	0.053	0.050	3.580	0.050	0.473	80	560	100	357	7654	8011	419	8031	8450	Error	Error	-4.422	357	7654	419	8031	99455	753812	1.720	9.080	0	0	0
1	13	6	"A35"	"A35"	17110	55240	100	1564	1538	383	24	955	955	1077	1497	138	0	0	0	8217	8131	4230	52	1539	1539	1631	1025	62	80	78	0	0.000	0.000	0.000	0.000	0.000	0.000	0.000	0.000	0.000	0.000	0.000	0.000	0.000	0.000	0.091	0.088	0.094	0.108	2.187	0.095	0.284	80	560	100	609	6678	7287	583	6592	7175	Error	Error	-3.455	609	6678	583	6592	123029	650445	0.308	6.341	0	0	0
1	14	6	"A35"	"A35"	17420	55250	100	1766	1762	382	21	1166	1166	1182	283	23	78	57	0	10409	9819	2995	30	1725	1725	1789	322	17	98	98	0	0.000	0.000	0.000	0.000	0.000	0.000	0.000	0.000	0.000	0.000	0.000	0.000	0.000	0.000	0.069	0.074	0.077	0.064	2.215	0.082	0.566	80	560	100	600	8684	9284	596	8094	8690	Error	Error	-3.855	600	8684	596	8094	140996	785524	2.049	24.938	0	0	0
1	15	6	"A35"	"A35"	17710	55250	100	2026	2020	492	24	1336	1336	1369	345	25	81	50	0	9116	8958	3398	37	1909	1909	2096	828	39	92	90	0	0.000	0.000	0.000	0.000	0.000	0.000	0.000	0.000	0.000	0.000	0.000	0.000	0.000	0.000	0.096	0.097	0.103	0.104	2.105	0.092	0.487	80	560	100	690	7207	7897	684	7049	7733	Error	Error	-3.385	690	7207	684	7049	161611	716651	1.887	8.287	0	0	0
1	16	6	"A36"	"A36"	18010	55240	100	1783	1778	373	20	1436	1436	1464	291	19	56	25	0	6277	6826	3431	50	2010	2010	2035	259	12	86	81	0	0.000	0.000	0.000	0.000	0.000	0.000	0.000	0.000	0.000	0.000	0.000	0.000	0.000	0.000	0.081	0.071	0.077	0.092	4.274	0.076	0.377	80	560	100	347	4267	4614	342	4816	5158	Error	Error	-3.620	347	4267	342	4816	142238	546103	1.079	18.498	0	0	0
1	17	6	"A36"	"A36"	18310	55250	100	1947	2016	665	32	1564	1564	1657	1813	109	2	1	0	8843	8497	3224	37	2083	2083	2251	1216	54	88	87	0	0.000	0.000	0.000	0.000	0.000	0.000	0.000	0.000	0.000	0.000	0.000	0.000	0.000	0.000	0.057	0.070	0.077	0.076	3.307	0.411	0.184	80	560	100	383	6760	7143	452	6414	6866	Error	Error	-4.142	383	6760	452	6414	161303	679799	0.198	5.137	0	0	0
1	18	6	"A36"	"A36"	18610	55250	100	1908	2002	379	18	1820	1820	1835	319	17	33	13	0	6469	6446	2037	31	2286	2286	2333	385	16	92	92	0	0.000	0.000	0.000	0.000	0.000	0.000	0.000	0.000	0.000	0.000	0.000	0.000	0.000	0.000	0.021	0.044	0.086	0.078	4.385	0.052	0.104	80	560	100	88	4183	4271	182	4160	4342	Error	Error	-5.571	88	4183	182	4160	160151	515660	0.524	10.683	0	0	0
1	1	7	"A37"	"A37"	13510	55560	100	1180	1205	345	28	649	649	661	186	28	88	71	0	8910	8844	4547	51	1268	1268	1333	442	33	97	93	0	0.000	0.000	0.000	0.000	0.000	0.000	0.000	0.000	0.000	0.000	0.000	0.000	0.000	0.000	0.069	0.073	0.078	0.090	2.556	0.058	0.525	80	560	100	531	7642	8173	556	7576	8132	Error	Error	-3.847	531	7642	556	7576	96429	707516	2.925	16.993	0	0	0
1	2	7	"A37"	"A37"	13810	55550	100	1146	1163	289	24	622	622	643	197	30	87	71	0	8665	9039	3954	43	1278	1278	1466	991	67	96	91	0	0.000	0.000	0.000	0.000	0.000	0.000	0.000	0.000	0.000	0.000	0.000	0.000	0.000	0.000	0.071	0.070	0.069	0.072	2.120	0.055	0.466	80	560	100	524	7387	7911	541	7761	8302	Error	Error	-3.817	524	7387	541	7761	93043	723082	2.640	7.642	0	0	0
1	3	7	"A37"	"A37"	14110	55550	100	1167	1145	395	34	608	608	623	244	39	75	58	0	7206	8197	3898	47	1306	1306	1449	625	43	91	87	0	0.000	0.000	0.000	0.000	0.000	0.000	0.000	0.000	0.000	0.000	0.000	0.000	0.000	0.000	0.095	0.078	0.073	0.074	2.360	0.061	0.338	80	560	100	559	5900	6459	537	6891	7428	Error	Error	-3.400	559	5900	537	6891	91631	655734	2.139	10.797	0	0	0
1	4	7	"A38"	"A38"	14410	55550	100	1173	1150	352	30	561	561	581	200	34	83	70	0	17300	15080	6223	41	1259	1259	1320	263	19	98	95	0	0.000	0.000	0.000	0.000	0.000	0.000	0.000	0.000	0.000	0.000	0.000	0.000	0.000	0.000	0.038	0.043	0.044	0.043	2.064	0.041	0.632	80	560	100	612	16041	16653	589	13821	14410	Error	Error	-4.712	612	16041	589	13821	91986	1206412	2.845	52.319	0	0	0
1	5	7	"A38"	"A38"	14710	55550	100	1178	1161	292	25	555	555	583	253	43	87	62	0	16859	15456	5434	35	1253	1253	1395	1056	75	91	90	0	0.000	0.000	0.000	0.000	0.000	0.000	0.000	0.000	0.000	0.000	0.000	0.000	0.000	0.000	0.040	0.043	0.044	0.043	2.051	0.042	0.624	80	560	100	623	15606	16229	606	14203	14809	Error	Error	-4.647	623	15606	606	14203	92844	1236476	2.285	13.315	0	0	0
1	6	7	"A38"	"A38"	15020	55550	100	1158	1117	253	22	549	549	575	284	49	88	61	0	16289	15184	4464	29	1217	1217	1336	540	40	100	95	0	0.000	0.000	0.000	0.000	0.000	0.000	0.000	0.000	0.000	0.000	0.000	0.000	0.000	0.000	0.040	0.041	0.041	0.039	1.476	0.042	0.440	80	560	100	609	15072	15681	568	13967	14535	Error	Error	-4.629	609	15072	568	13967	89353	1214684	1.908	25.644	0	0	0
1	7	7	"A39"	"A39"	15300	55550	100	924	977	363	37	547	547	575	230	40	65	45	0	7617	9333	6521	69	1225	1225	1273	366	28	87	78	0	0.000	0.000	0.000	0.000	0.000	0.000	0.000	0.000	0.000	0.000	0.000	0.000	0.000	0.000	0.059	0.053	0.054	0.066	3.150	0.045	0.578	80	560	100	377	6392	6769	430	8108	8538	Error	Error	-4.084	377	6392	430	8108	78162	746630	1.748	22.022	0	0	0
1	8	7	"A39"	"A39"	15610	55560	100	1069	1049	367	34	555	555	585	233	39	68	53	0	11939	12263	6823	55	1227	1227	1307	411	31	100	100	0	0.000	0.000	0.000	0.000	0.000	0.000	0.000	0.000	0.000	0.000	0.000	0.000	0.000	0.000	0.048	0.045	0.044	0.042	1.845	0.043	0.526	80	560	100	514	10712	11226	494	11036	11530	Error	Error	-4.381	514	10712	494	11036	83891	981000	1.991	26.657	0	0	0
1	9	7	"A39"	"A39"	15910	55550	100	912	944	302	31	584	584	592	201	33	65	42	0	8470	10461	6335	60	1196	1196	1272	520	40	96	91	0	0.000	0.000	0.000	0.000	0.000	0.000	0.000	0.000	0.000	0.000	0.000	0.000	0.000	0.000	0.045	0.039	0.042	0.044	2.567	0.036	0.518	80	560	100	328	7274	7602	360	9265	9625	Error	Error	-4.471	328	7274	360	9265	75549	836919	1.751	17.671	0	0	0
1	10	7	"A40"	"A40"	16210	55550	100	977	1033	413	39	597	597	615	193	31	71	50	0	10384	10383	6410	61	1178	1178	1213	284	23	97	90	0	0.000	0.000	0.000	0.000	0.000	0.000	0.000	0.000	0.000	0.000	0.000	0.000	0.000	0.000	0.041	0.047	0.049	0.056	2.483	0.043	0.494	80	560	100	380	9206	9586	436	9205	9641	Error	Error	-4.599	380	9206	436	9205	82637	830629	2.166	32.289	0	0	0
1	11	7	"A40"	"A40"	16510	55550	100	996	1032	296	28	652	652	658	192	29	71	47	0	12043	11740	4470	38	1250	1250	1299	389	29	100	98	0	0.000	0.000	0.000	0.000	0.000	0.000	0.000	0.000	0.000	0.000	0.000	0.000	0.000	0.000	0.032	0.036	0.040	0.035	2.142	0.039	0.417	80	560	100	344	10793	11137	380	10490	10870	Error	Error	-4.972	344	10793	380	10490	82584	939213	1.948	26.841	0	0	0
1	12	7	"A40"	"A40"	16810	55550	100	1187	1185	265	22	730	730	748	206	27	83	55	0	12813	12164	4568	37	1327	1327	1385	373	26	100	98	0	0.000	0.000	0.000	0.000	0.000	0.000	0.000	0.000	0.000	0.000	0.000	0.000	0.000	0.000	0.040	0.042	0.043	0.038	2.506	0.040	0.580	80	560	100	457	11486	11943	455	10837	11292	Error	Error	-4.652	457	11486	455	10837	94765	973120	2.121	28.898	0	0	0
1	13	7	"A41"	"A41"	17110	55540	100	1499	1495	529	35	870	870	921	772	83	38	2	0	12303	10911	5822	53	1439	1439	1523	1105	72	86	78	0	0.000	0.000	0.000	0.000	0.000	0.000	0.000	0.000	0.000	0.000	0.000	0.000	0.000	0.000	0.058	0.066	0.066	0.075	2.249	0.099	0.258	80	560	100	629	10864	11493	625	9472	10097	Error	Error	-4.110	629	10864	625	9472	119562	872847	0.744	8.496	0	0	0
1	14	7	"A41"	"A41"	17410	55550	100	1591	1576	367	23	1050	1050	1070	248	23	73	55	0	11509	10424	4093	39	1631	1631	1739	644	37	92	88	0	0.000	0.000	0.000	0.000	0.000	0.000	0.000	0.000	0.000	0.000	0.000	0.000	0.000	0.000	0.055	0.060	0.060	0.058	2.190	0.056	0.515	80	560	100	541	9878	10419	526	8793	9319	Error	Error	-4.191	541	9878	526	8793	126095	833913	2.040	13.486	0	0	0
1	15	7	"A41"	"A41"	17710	55550	100	1792	1771	419	23	1185	1185	1218	275	22	81	56	0	10349	9449	3207	33	1793	1793	1918	710	37	88	88	0	0.000	0.000	0.000	0.000	0.000	0.000	0.000	0.000	0.000	0.000	0.000	0.000	0.000	0.000	0.071	0.077	0.082	0.083	2.139	0.081	0.551	80	560	100	607	8556	9163	586	7656	8242	Error	Error	-3.817	607	8556	586	7656	141663	755934	2.011	10.607	0	0	0
1	16	7	"A42"	"A42"	18010	55540	100	1716	1707	341	19	1379	1379	1405	287	20	55	17	0	4649	6079	3849	63	1933	1933	1944	221	11	91	85	0	0.000	0.000	0.000	0.000	0.000	0.000	0.000	0.000	0.000	0.000	0.000	0.000	0.000	0.000	0.124	0.079	0.096	0.114	3.190	0.063	0.281	80	560	100	337	2716	3053	328	4146	4474	Error	Error	-3.011	337	2716	328	4146	136584	486323	1.052	18.710	0	0	0
1	17	7	"A42"	"A42"	18310	55550	100	1691	1719	321	18	1521	1521	1538	283	18	35	17	0	6008	6927	3697	53	2022	2022	2049	266	12	97	93	0	0.000	0.000	0.000	0.000	0.000	0.000	0.000	0.000	0.000	0.000	0.000	0.000	0.000	0.000	0.043	0.040	0.063	0.060	3.042	0.041	0.149	80	560	100	170	3986	4156	198	4905	5103	Error	Error	-4.551	170	3986	198	4905	137545	554132	0.640	18.338	0	0	0
1	18	7	"A42"	"A42"	18610	55550	100	1831	1845	370	20	1675	1675	1689	406	24	30	3	0	4750	6013	3176	52	2142	2142	2169	327	15	91	88	0	0.000	0.000	0.000	0.000	0.000	0.000	0.000	0.000	0.000	0.000	0.000	0.000	0.000	0.000	0.060	0.044	0.084	0.090	4.526	0.067	0.111	80	560	100	156	2608	2764	170	3871	4041	Error	Error	-4.063	156	2608	170	3871	147571	481078	0.384	11.755	0	0	0
1	1	8	"A43"	"A43"	13510	55850	100	1058	1078	354	32	621	621	642	192	29	78	58	0	14793	12732	6164	48	1189	1189	1223	527	43	95	90	0	0.000	0.000	0.000	0.000	0.000	0.000	0.000	0.000	0.000	0.000	0.000	0.000	0.000	0.000	0.032	0.040	0.038	0.038	1.750	0.039	0.559	80	560	100	437	13604	14041	457	11543	12000	Error	Error	-4.960	437	13604	457	11543	86262	1018565	2.271	21.839	0	0	0
1	2	8	"A43"	"A43"	13800	55860	100	1220	1214	272	22	622	622	652	260	39	88	60	0	16473	15645	3463	22	1217	1217	1522	1733	113	98	98	0	0.000	0.000	0.000	0.000	0.000	0.000	0.000	0.000	0.000	0.000	0.000	0.000	0.000	0.000	0.039	0.041	0.042	0.037	1.808	0.042	0.683	80	560	100	598	15256	15854	592	14428	15020	Error	Error	-4.673	598	15256	592	14428	97130	1251626	2.162	8.149	0	0	0
1	3	8	"A43"	"A43"	14110	55860	100	1204	1222	253	20	550	550	580	191	32	97	87	0	17116	16607	2902	17	1183	1183	1303	816	62	100	100	0	0.000	0.000	0.000	0.000	0.000	0.000	0.000	0.000	0.000	0.000	0.000	0.000	0.000	0.000	0.041	0.044	0.042	0.041	1.436	0.043	0.678	80	560	100	654	15933	16587	672	15424	16096	Error	Error	-4.607	654	15933	672	15424	97774	1328598	3.361	18.755	0	0	0
1	4	8	"A44"	"A44"	14410	55840	100	1021	1001	323	32	544	544	558	174	31	81	67	0	13247	10874	5756	52	1148	1148	1184	296	25	93	87	0	0.000	0.000	0.000	0.000	0.000	0.000	0.000	0.000	0.000	0.000	0.000	0.000	0.000	0.000	0.039	0.047	0.049	0.055	2.521	0.043	0.595	80	560	100	477	12099	12576	457	9726	10183	Error	Error	-4.665	477	12099	457	9726	80076	869950	2.546	32.736	0	0	0
1	5	8	"A44"	"A44"	14720	55850	100	1123	1119	274	24	557	557	587	220	37	88	68	0	11897	11852	3206	27	1235	1235	1381	794	57	100	96	0	0.000	0.000	0.000	0.000	0.000	0.000	0.000	0.000	0.000	0.000	0.000	0.000	0.000	0.000	0.053	0.053	0.052	0.049	1.828	0.052	0.578	80	560	100	566	10662	11228	562	10617	11179	Error	Error	-4.236	566	10662	562	10617	89557	948171	2.418	13.188	0	0	0
1	6	8	"A44"	"A44"	15020	55850	100	1026	1085	402	37	557	557	703	2004	285	1	0	0	12182	11781	3741	31	1225	1225	1368	781	57	100	96	0	0.000	0.000	0.000	0.000	0.000	0.000	0.000	0.000	0.000	0.000	0.000	0.000	0.000	0.000	0.043	0.050	0.045	0.046	1.822	0.047	0.483	80	560	100	469	10957	11426	528	10556	11084	Error	Error	-4.546	469	10957	528	10556	86820	942515	0.191	13.333	0	0	0
1	7	8	"A45"	"A45"	15310	55840	100	996	1001	352	35	532	532	569	283	49	71	36	0	9915	9217	4702	51	1225	1225	1348	736	54	87	82	0	0.000	0.000	0.000	0.000	0.000	0.000	0.000	0.000	0.000	0.000	0.000	0.000	0.000	0.000	0.053	0.059	0.055	0.060	2.697	0.054	0.502	80	560	100	464	8690	9154	469	7992	8461	Error	Error	-4.227	464	8690	469	7992	80055	737363	1.527	10.692	0	0	0
1	8	8	"A45"	"A45"	15620	55850	100	1017	1064	396	37	526	526	536	189	35	83	63	0	12142	11198	4038	36	1185	1185	1241	400	32	100	100	0	0.000	0.000	0.000	0.000	0.000	0.000	0.000	0.000	0.000	0.000	0.000	0.000	0.000	0.000	0.045	0.054	0.049	0.047	2.042	0.051	0.521	80	560	100	491	10957	11448	538	10013	10551	Error	Error	-4.480	491	10957	538	10013	85137	895803	2.794	24.893	0	0	0
1	9	8	"A45"	"A45"	15920	55850	100	1009	1009	342	33	530	530	570	294	51	67	35	0	12763	11777	4189	35	1186	1186	1343	917	68	100	96	0	0.000	0.000	0.000	0.000	0.000	0.000	0.000	0.000	0.000	0.000	0.000	0.000	0.000	0.000	0.041	0.045	0.044	0.041	1.900	0.046	0.354	80	560	100	479	11577	12056	479	10591	11070	Error	Error	-4.595	479	11577	479	10591	80715	942170	1.493	11.378	0	0	0
1	10	8	"A47"	"A47"	16210	55850	100	1024	1006	302	30	574	574	591	201	34	75	58	0	12674	11091	5367	48	1164	1164	1252	978	78	82	80	0	0.000	0.000	0.000	0.000	0.000	0.000	0.000	0.000	0.000	0.000	0.000	0.000	0.000	0.000	0.039	0.044	0.045	0.048	2.125	0.041	0.515	80	560	100	450	11510	11960	432	9927	10359	Error	Error	-4.677	450	11510	432	9927	80470	887277	2.065	10.060	0	0	0
1	11	8	"A47"	"A47"	16510	55850	100	1072	1076	315	29	626	626	650	215	33	77	52	0	12121	12085	5499	45	1230	1230	1464	1309	89	88	87	0	0.000	0.000	0.000	0.000	0.000	0.000	0.000	0.000	0.000	0.000	0.000	0.000	0.000	0.000	0.041	0.041	0.041	0.040	2.321	0.042	0.506	80	560	100	446	10891	11337	450	10855	11305	Error	Error	-4.610	446	10891	450	10855	86098	966803	1.981	8.114	0	0	0
1	12	8	"A47"	"A47"	16820	55850	100	1241	1229	272	22	684	684	698	200	28	91	76	0	12590	12052	3569	29	1293	1293	1353	517	38	98	95	0	0.000	0.000	0.000	0.000	0.000	0.000	0.000	0.000	0.000	0.000	0.000	0.000	0.000	0.000	0.049	0.051	0.050	0.049	1.669	0.049	0.612	80	560	100	557	11297	11854	545	10759	11304	Error	Error	-4.342	557	11297	545	10759	98283	964140	2.655	20.694	0	0	0
1	13	8	"A48"	"A48"	17120	55840	100	1391	1378	414	30	789	789	817	213	26	82	66	0	17772	14105	6856	48	1372	1372	1390	200	14	97	95	0	0.000	0.000	0.000	0.000	0.000	0.000	0.000	0.000	0.000	0.000	0.000	0.000	0.000	0.000	0.037	0.046	0.047	0.054	2.558	0.044	0.617	80	560	100	602	16400	17002	589	12733	13322	Error	Error	-4.768	602	16400	589	12733	110227	1128401	2.634	63.575	0	0	0
1	14	8	"A48"	"A48"	17420	55850	100	1502	1443	400	27	974	974	999	235	23	72	57	0	15452	12944	5727	44	1562	1562	1600	316	19	97	92	0	0.000	0.000	0.000	0.000	0.000	0.000	0.000	0.000	0.000	0.000	0.000	0.000	0.000	0.000	0.038	0.041	0.045	0.041	2.229	0.041	0.511	80	560	100	528	13890	14418	469	11382	11851	Error	Error	-4.717	528	13890	469	11382	115423	1035490	1.889	35.899	0	0	0
1	15	8	"A48"	"A48"	17730	55850	100	1709	1663	337	20	1172	1172	1195	329	27	68	31	0	15581	13242	4995	37	1704	1704	1721	226	13	100	100	0	0.000	0.000	0.000	0.000	0.000	0.000	0.000	0.000	0.000	0.000	0.000	0.000	0.000	0.000	0.039	0.043	0.046	0.044	1.966	0.045	0.507	80	560	100	537	13877	14414	491	11538	12029	Error	Error	-4.692	537	13877	491	11538	133063	1059351	1.422	50.978	0	0	0
1	16	8	"A49"	"A49"	18010	55830	100	1560	1619	383	23	1276	1276	1299	421	32	37	13	0	8349	7621	4392	57	1795	1795	1859	652	35	72	70	0	0.000	0.000	0.000	0.000	0.000	0.000	0.000	0.000	0.000	0.000	0.000	0.000	0.000	0.000	0.043	0.059	0.074	0.073	2.532	0.052	0.259	80	560	100	284	6554	6838	343	5826	6169	Error	Error	-4.528	284	6554	343	5826	129553	609695	0.760	8.837	0	0	0
1	17	8	"A49"	"A49"	18320	55840	100	1807	1842	332	18	1441	1441	1449	285	19	58	30	0	9105	8725	3774	43	1946	1946	1978	286	14	93	93	0	0.000	0.000	0.000	0.000	0.000	0.000	0.000	0.000	0.000	0.000	0.000	0.000	0.000	0.000	0.051	0.059	0.065	0.066	3.032	0.060	0.383	80	560	100	366	7159	7525	401	6779	7180	Error	Error	-4.290	366	7159	401	6779	147337	697971	1.379	23.591	0	0	0
1	18	8	"A49"	"A49"	18620	55840	100	1763	1753	308	17	1546	1546	1557	305	19	41	8	0	6426	6647	2430	36	2076	2076	2120	657	30	91	90	0	0.000	0.000	0.000	0.000	0.000	0.000	0.000	0.000	0.000	0.000	0.000	0.000	0.000	0.000	0.050	0.045	0.074	0.065	3.308	0.056	0.195	80	560	100	217	4350	4567	207	4571	4778	Error	Error	-4.325	217	4350	207	4571	140277	531734	0.643	6.890	0	0	0
1	1	9	"A50"	"A50"	13510	56140	100	870	916	278	30	632	632	651	202	31	57	27	0	5395	6326	3778	59	1204	1204	1253	575	45	83	80	0	0.000	0.000	0.000	0.000	0.000	0.000	0.000	0.000	0.000	0.000	0.000	0.000	0.000	0.000	0.057	0.055	0.057	0.060	4.148	0.042	0.204	80	560	100	238	4191	4429	284	5122	5406	Error	Error	-4.138	238	4191	284	5122	73288	506088	1.312	8.823	0	0	0
1	2	9	"A50"	"A50"	13820	56150	100	904	985	852	86	598	598	612	185	30	67	37	0	9542	8747	4589	52	1166	1166	1188	386	32	95	91	0	0.000	0.000	0.000	0.000	0.000	0.000	0.000	0.000	0.000	0.000	0.000	0.000	0.000	0.000	0.037	0.051	0.045	0.045	2.694	0.050	0.167	80	560	100	306	8376	8682	387	7581	7968	Error	Error	-4.775	306	8376	387	7581	78814	699781	2.016	19.583	0	0	0
1	3	9	"A50"	"A50"	14110	56150	100	854	893	318	35	573	573	595	174	29	65	38	0	8946	8652	5056	58	1179	1179	1246	644	51	92	88	0	0.000	0.000	0.000	0.000	0.000	0.000	0.000	0.000	0.000	0.000	0.000	0.000	0.000	0.000	0.036	0.043	0.051	0.046	1.954	0.042	0.507	80	560	100	281	7767	8048	320	7473	7793	Error	Error	-4.789	281	7767	320	7473	71439	692195	1.713	11.500	0	0	0
1	4	9	"A51"	"A51"	14410	56140	100	868	923	326	35	552	552	570	181	31	68	43	0	10656	9079	5207	57	1160	1160	1206	513	42	91	82	0	0.000	0.000	0.000	0.000	0.000	0.000	0.000	0.000	0.000	0.000	0.000	0.000	0.000	0.000	0.033	0.047	0.052	0.061	3.295	0.042	0.498	80	560	100	316	9496	9812	371	7919	8290	Error	Error	-4.909	316	9496	371	7919	73835	726299	1.950	15.347	0	0	0
1	5	9	"A51"	"A51"	14710	56150	100	1061	1044	312	29	546	546	580	343	59	66	30	0	13063	11264	4604	40	1187	1187	1452	1284	88	95	93	0	0.000	0.000	0.000	0.000	0.000	0.000	0.000	0.000	0.000	0.000	0.000	0.000	0.000	0.000	0.043	0.049	0.052	0.044	2.361	0.049	0.649	80	560	100	515	11876	12391	498	10077	10575	Error	Error	-4.527	515	11876	498	10077	83551	901087	1.353	7.642	0	0	0
1	6	9	"A51"	"A51"	15020	56150	100	933	932	291	31	534	534	577	378	65	52	12	0	10700	10043	3848	38	1195	1195	1302	1351	103	100	91	0	0.000	0.000	0.000	0.000	0.000	0.000	0.000	0.000	0.000	0.000	0.000	0.000	0.000	0.000	0.042	0.045	0.045	0.040	2.184	0.046	0.333	80	560	100	399	9505	9904	398	8848	9246	Error	Error	-4.574	399	9505	398	8848	74528	803437	0.939	6.470	0	0	0
1	7	9	"A52"	"A52"	15320	56140	100	1028	1008	417	41	525	525	561	248	44	75	51	0	7766	7298	3584	49	1169	1169	1268	459	36	93	87	0	0.000	0.000	0.000	0.000	0.000	0.000	0.000	0.000	0.000	0.000	0.000	0.000	0.000	0.000	0.076	0.079	0.088	0.088	2.061	0.081	0.490	80	560	100	503	6597	7100	483	6129	6612	Error	Error	-3.713	503	6597	483	6129	80635	583832	1.802	13.137	0	0	0
1	8	9	"A52"	"A52"	15630	56140	100	1045	1067	379	35	521	521	567	262	46	81	50	0	9369	8539	3698	43	1222	1222	1338	582	43	95	86	0	0.000	0.000	0.000	0.000	0.000	0.000	0.000	0.000	0.000	0.000	0.000	0.000	0.000	0.000	0.064	0.075	0.077	0.078	1.766	0.071	0.427	80	560	100	524	8147	8671	546	7317	7863	Error	Error	-3.959	524	8147	546	7317	85345	683133	1.908	12.373	0	0	0
1	9	9	"A52"	"A52"	15930	56150	100	862	902	592	65	522	522	558	285	51	56	23	0	5844	6801	3371	49	1197	1197	1308	601	45	92	90	0	0.000	0.000	0.000	0.000	0.000	0.000	0.000	0.000	0.000	0.000	0.000	0.000	0.000	0.000	0.073	0.068	0.062	0.063	1.971	0.077	0.328	80	560	100	340	4647	4987	380	5604	5984	Error	Error	-3.773	340	4647	380	5604	72167	544106	1.207	9.140	0	0	0
1	10	9	"A53"	"A53"	16220	56150	100	1005	958	284	29	560	560	583	194	33	76	52	0	10657	10032	5094	50	1190	1190	1243	377	30	88	83	0	0.000	0.000	0.000	0.000	0.000	0.000	0.000	0.000	0.000	0.000	0.000	0.000	0.000	0.000	0.047	0.045	0.046	0.055	2.588	0.045	0.575	80	560	100	445	9467	9912	398	8842	9240	Error	Error	-4.411	445	9467	398	8842	76608	802566	1.933	23.313	0	0	0
1	11	9	"A53"	"A53"	16530	56150	100	978	950	337	35	601	601	624	263	42	58	32	0	9056	8993	4357	48	1198	1198	1232	335	27	95	93	0	0.000	0.000	0.000	0.000	0.000	0.000	0.000	0.000	0.000	0.000	0.000	0.000	0.000	0.000	0.048	0.045	0.054	0.053	3.840	0.050	0.506	80	560	100	377	7858	8235	349	7795	8144	Error	Error	-4.382	377	7858	349	7795	75963	719460	1.240	23.167	0	0	0
1	12	9	"A53"	"A53"	16830	56150	100	1225	1231	351	28	672	672	693	216	31	87	58	0	11926	10982	3995	36	1267	1267	1293	231	17	100	96	0	0.000	0.000	0.000	0.000	0.000	0.000	0.000	0.000	0.000	0.000	0.000	0.000	0.000	0.000	0.052	0.058	0.051	0.055	2.134	0.054	0.555	80	560	100	553	10659	11212	559	9715	10274	Error	Error	-4.269	553	10659	559	9715	98489	878562	2.491	41.944	0	0	0
1	13	9	"A54"	"A54"	17120	56140	100	1065	1096	340	31	776	776	806	236	29	60	32	0	9261	7906	4563	57	1367	1367	1387	198	14	92	85	0	0.000	0.000	0.000	0.000	0.000	0.000	0.000	0.000	0.000	0.000	0.000	0.000	0.000	0.000	0.037	0.049	0.058	0.063	2.981	0.049	0.376	80	560	100	289	7894	8183	320	6539	6859	Error	Error	-4.772	289	7894	320	6539	87681	632482	1.229	32.924	0	0	0
1	14	9	"A54"	"A54"	17420	56160	100	1332	1350	329	24	975	975	1002	259	25	62	36	0	8583	8888	3055	34	1562	1562	1673	1195	71	100	96	0	0.000	0.000	0.000	0.000	0.000	0.000	0.000	0.000	0.000	0.000	0.000	0.000	0.000	0.000	0.051	0.051	0.054	0.049	2.066	0.049	0.311	80	560	100	357	7021	7378	375	7326	7701	Error	Error	-4.298	357	7021	375	7326	107999	711079	1.344	6.038	0	0	0
1	15	9	"A54"	"A54"	17720	56150	100	1403	1428	263	18	1079	1079	1103	261	23	56	27	0	7896	8182	3514	42	1656	1656	1680	264	15	93	93	0	0.000	0.000	0.000	0.000	0.000	0.000	0.000	0.000	0.000	0.000	0.000	0.000	0.000	0.000	0.052	0.053	0.048	0.050	3.080	0.053	0.381	80	560	100	324	6240	6564	349	6526	6875	Error	Error	-4.267	324	6240	349	6526	114212	654548	1.245	24.629	0	0	0
1	16	9	"A55"	"A55"	18020	56140	100	1542	1552	352	22	1207	1207	1218	260	21	56	30	0	6947	6785	3766	55	1739	1739	1755	197	11	81	73	0	0.000	0.000	0.000	0.000	0.000	0.000	0.000	0.000	0.000	0.000	0.000	0.000	0.000	0.000	0.064	0.068	0.078	0.093	3.435	0.064	0.307	80	560	100	335	5208	5543	345	5046	5391	Error	Error	-3.958	335	5208	345	5046	124163	542822	1.285	25.533	0	0	0
1	17	9	"A55"	"A55"	18320	56150	100	1446	1495	274	18	1313	1313	1335	275	20	35	11	0	5710	6182	2767	44	1860	1860	1897	293	15	97	92	0	0.000	0.000	0.000	0.000	0.000	0.000	0.000	0.000	0.000	0.000	0.000	0.000	0.000	0.000	0.035	0.042	0.052	0.043	3.464	0.042	0.124	80	560	100	133	3850	3983	182	4322	4504	Error	Error	-4.855	133	3850	182	4322	119595	494525	0.582	14.625	0	0	0
1	18	9	"A55"	"A55"	18610	56140	100	1709	1726	383	22	1468	1468	1489	295	19	47	17	0	4365	5523	2903	52	2011	2011	2038	352	17	90	88	0	0.000	0.000	0.000	0.000	0.000	0.000	0.000	0.000	0.000	0.000	0.000	0.000	0.000	0.000	0.102	0.073	0.116	0.105	2.720	0.062	0.220	80	560	100	241	2354	2595	258	3512	3770	Error	Error	-3.288	241	2354	258	3512	138104	441806	0.803	9.901	0	0	0
1	1	10	"A56"	"A56"	13520	56450	100	1014	1018	282	27	619	619	641	184	28	72	52	0	11024	9741	5341	54	1177	1177	1226	697	56	87	82	0	0.000	0.000	0.000	0.000	0.000	0.000	0.000	0.000	0.000	0.000	0.000	0.000	0.000	0.000	0.040	0.047	0.050	0.060	2.872	0.041	0.498	80	560	100	395	9847	10242	399	8564	8963	Error	Error	-4.640	395	9847	399	8564	81458	779296	2.049	12.217	0	0	0
1	2	10	"A56"	"A56"	13820	56450	100	990	966	247	25	589	589	610	186	30	77	56	0	8397	8324	3245	38	1158	1158	1200	362	30	97	91	0	0.000	0.000	0.000	0.000	0.000	0.000	0.000	0.000	0.000	0.000	0.000	0.000	0.000	0.000	0.055	0.053	0.051	0.048	2.084	0.050	0.451	80	560	100	401	7239	7640	377	7166	7543	Error	Error	-4.174	401	7239	377	7166	77282	665915	1.914	19.680	0	0	0
1	3	10	"A56"	"A56"	14120	56460	100	944	981	275	28	571	571	589	182	30	80	50	0	9193	9209	3068	33	1167	1167	1313	890	67	100	100	0	0.000	0.000	0.000	0.000	0.000	0.000	0.000	0.000	0.000	0.000	0.000	0.000	0.000	0.000	0.046	0.051	0.046	0.042	2.161	0.049	0.484	80	560	100	373	8026	8399	410	8042	8452	Error	Error	-4.427	373	8026	410	8042	78505	736719	2.154	8.872	0	0	0
1	4	10	"A57"	"A57"	14420	56450	100	1052	1025	338	32	556	556	569	177	31	81	62	0	10992	9470	5081	53	1142	1142	1162	165	14	95	91	0	0.000	0.000	0.000	0.000	0.000	0.000	0.000	0.000	0.000	0.000	0.000	0.000	0.000	0.000	0.050	0.056	0.060	0.072	2.709	0.053	0.599	80	560	100	496	9850	10346	469	8328	8797	Error	Error	-4.312	496	9850	469	8328	82024	757594	2.576	50.352	0	0	0
1	5	10	"A57"	"A57"	14720	56460	100	1039	1095	457	41	535	535	553	189	34	80	67	0	13631	12065	5274	43	1148	1148	1296	772	59	97	92	0	0.000	0.000	0.000	0.000	0.000	0.000	0.000	0.000	0.000	0.000	0.000	0.000	0.000	0.000	0.040	0.051	0.049	0.047	1.926	0.048	0.572	80	560	100	504	12483	12987	560	10917	11477	Error	Error	-4.630	504	12483	560	10917	87601	965225	2.868	13.949	0	0	0
1	6	10	"A57"	"A57"	15030	56450	100	951	953	285	29	530	530	555	198	35	76	55	0	10793	10887	5041	46	1125	1125	1206	447	37	95	95	0	0.000	0.000	0.000	0.000	0.000	0.000	0.000	0.000	0.000	0.000	0.000	0.000	0.000	0.000	0.044	0.043	0.042	0.042	2.071	0.041	0.511	80	560	100	421	9668	10089	423	9762	10185	Error	Error	-4.521	421	9668	423	9762	76244	870928	2.010	21.658	0	0	0
1	7	10	"A58"	"A58"	15320	56450	100	1048	1059	528	49	536	536	563	232	41	72	55	0	14391	12449	5859	47	1102	1102	1130	186	16	97	95	0	0.000	0.000	0.000	0.000	0.000	0.000	0.000	0.000	0.000	0.000	0.000	0.000	0.000	0.000	0.039	0.046	0.045	0.048	2.318	0.043	0.416	80	560	100	512	13289	13801	523	11347	11870	Error	Error	-4.698	512	13289	523	11347	84715	995925	2.138	60.855	0	0	0
1	8	10	"A58"	"A58"	15640	56450	100	971	996	318	31	526	526	552	209	37	76	56	0	13670	11836	5337	45	1131	1131	1184	410	34	93	93	0	0.000	0.000	0.000	0.000	0.000	0.000	0.000	0.000	0.000	0.000	0.000	0.000	0.000	0.000	0.035	0.044	0.046	0.043	1.717	0.045	0.615	80	560	100	445	12539	12984	470	10705	11175	Error	Error	-4.816	445	12539	470	10705	79654	946856	2.124	25.980	0	0	0
1	9	10	"A58"	"A58"	15930	56450	100	972	1006	595	59	537	537	577	394	68	53	12	0	12121	11560	5745	49	1114	1114	1230	686	55	96	91	0	0.000	0.000	0.000	0.000	0.000	0.000	0.000	0.000	0.000	0.000	0.000	0.000	0.000	0.000	0.040	0.045	0.039	0.039	2.063	0.042	0.286	80	560	100	435	11007	11442	469	10446	10915	Error	Error	-4.661	435	11007	469	10446	80456	924821	1.089	15.058	0	0	0
1	10	10	"A59"	"A59"	16220	56450	100	1048	1005	344	34	534	534	570	296	51	75	42	0	13087	10863	5191	47	1103	1103	1140	286	25	93	90	0	0.000	0.000	0.000	0.000	0.000	0.000	0.000	0.000	0.000	0.000	0.000	0.000	0.000	0.000	0.043	0.048	0.052	0.051	1.940	0.048	0.551	80	560	100	514	11984	12498	471	9760	10231	Error	Error	-4.543	514	11984	471	9760	80405	869019	1.470	33.997	0	0	0
1	11	10	"A59"	"A59"	16530	56450	100	1155	1113	359	32	572	572	598	191	31	78	65	0	10375	9443	3701	39	1150	1150	1299	808	62	93	92	0	0.000	0.000	0.000	0.000	0.000	0.000	0.000	0.000	0.000	0.000	0.000	0.000	0.000	0.000	0.063	0.065	0.069	0.065	1.770	0.064	0.627	80	560	100	583	9225	9808	541	8293	8834	Error	Error	-3.984	583	9225	541	8293	89062	755471	2.696	10.079	0	0	0
1	12	10	"A59"	"A59"	16830	56450	100	1249	1254	416	33	655	655	676	189	27	82	67	0	9002	8131	2841	34	1244	1244	1325	546	41	93	93	0	0.000	0.000	0.000	0.000	0.000	0.000	0.000	0.000	0.000	0.000	0.000	0.000	0.000	0.000	0.077	0.087	0.079	0.077	1.778	0.085	0.609	80	560	100	594	7758	8352	599	6887	7486	Error	Error	-3.707	594	7758	599	6887	100294	650511	3.058	12.465	0	0	0
1	13	10	"A60"	"A60"	17130	56450	100	874	913	277	30	748	748	775	239	30	33	15	0	4175	5085	3530	69	1317	1317	1327	190	14	88	83	0	0.000	0.000	0.000	0.000	0.000	0.000	0.000	0.000	0.000	0.000	0.000	0.000	0.000	0.000	0.044	0.044	0.062	0.072	2.862	0.048	0.265	80	560	100	126	2858	2984	165	3768	3933	Error	Error	-4.504	126	2858	165	3768	73038	406807	0.577	19.779	0	0	0
1	14	10	"A60"	"A60"	17420	56460	100	1079	1131	346	30	898	898	936	242	25	41	22	0	5540	6519	4114	63	1459	1459	1497	233	15	95	92	0	0.000	0.000	0.000	0.000	0.000	0.000	0.000	0.000	0.000	0.000	0.000	0.000	0.000	0.000	0.044	0.046	0.059	0.056	2.833	0.047	0.261	80	560	100	181	4081	4262	233	5060	5293	Error	Error	-4.495	181	4081	233	5060	90452	521549	0.806	21.554	0	0	0
1	15	10	"A60"	"A60"	17720	56460	100	1187	1224	265	21	1026	1026	1041	230	22	41	15	0	5001	6100	3447	56	1595	1595	1615	237	14	96	92	0	0.000	0.000	0.000	0.000	0.000	0.000	0.000	0.000	0.000	0.000	0.000	0.000	0.000	0.000	0.047	0.044	0.054	0.051	3.180	0.044	0.207	80	560	100	161	3406	3567	198	4505	4703	Error	Error	-4.403	161	3406	198	4505	97910	487977	0.796	18.924	0	0	0
1	16	10	"A61"	"A61"	18020	56450	100	1476	1467	380	25	1092	1092	1116	249	22	57	40	0	10537	8616	4638	53	1645	1645	1655	192	11	87	81	0	0.000	0.000	0.000	0.000	0.000	0.000	0.000	0.000	0.000	0.000	0.000	0.000	0.000	0.000	0.043	0.054	0.061	0.079	4.296	0.051	0.385	80	560	100	384	8892	9276	375	6971	7346	Error	Error	-4.533	384	8892	375	6971	117355	689241	1.410	36.255	0	0	0
1	17	10	"A61"	"A61"	18320	56440	100	1525	1565	413	26	1220	1220	1239	281	22	51	30	0	7527	8145	4009	49	1773	1773	1810	496	27	95	95	0	0.000	0.000	0.000	0.000	0.000	0.000	0.000	0.000	0.000	0.000	0.000	0.000	0.000	0.000	0.053	0.054	0.067	0.063	2.585	0.054	0.373	80	560	100	305	5754	6059	345	6372	6717	Error	Error	-4.238	305	5754	345	6372	125196	651567	1.160	12.772	0	0	0
1	18	10	"A61"	"A61"	18620	56450	100	1665	1685	368	21	1361	1361	1386	320	23	46	20	0	9969	9016	3564	39	1902	1902	2065	1000	48	92	85	0	0.000	0.000	0.000	0.000	0.000	0.000	0.000	0.000	0.000	0.000	0.000	0.000	0.000	0.000	0.038	0.046	0.058	0.050	3.122	0.044	0.271	80	560	100	304	8067	8371	324	7114	7438	Error	Error	-4.730	304	8067	324	7114	134767	721293	0.934	6.951	0	0	0
1	1	11	"A62"	"A62"	13520	56750	100	803	859	272	31	619	619	637	184	28	48	23	0	6839	6631	4358	65	1172	1172	1202	209	17	82	72	0	0.000	0.000	0.000	0.000	0.000	0.000	0.000	0.000	0.000	0.000	0.000	0.000	0.000	0.000	0.032	0.044	0.051	0.074	4.736	0.040	0.253	80	560	100	184	5667	5851	240	5459	5699	Error	Error	-4.945	184	5667	240	5459	68736	530443	1.207	25.976	0	0	0
1	2	11	"A62"	"A62"	13830	56760	100	817	854	294	34	591	591	613	195	31	55	36	0	7570	8809	5027	57	1151	1151	1188	264	22	98	95	0	0.000	0.000	0.000	0.000	0.000	0.000	0.000	0.000	0.000	0.000	0.000	0.000	0.000	0.000	0.035	0.034	0.038	0.032	2.742	0.037	0.430	80	560	100	226	6419	6645	263	7658	7921	Error	Error	-4.828	226	6419	263	7658	68289	704695	1.236	28.867	0	0	0
1	3	11	"A62"	"A62"	14120	56760	100	811	853	344	40	550	550	563	176	31	56	45	0	8324	8873	5407	60	1085	1085	1160	562	48	98	97	0	0.000	0.000	0.000	0.000	0.000	0.000	0.000	0.000	0.000	0.000	0.000	0.000	0.000	0.000	0.036	0.039	0.044	0.038	2.721	0.036	0.442	80	560	100	261	7239	7500	303	7788	8091	Error	Error	-4.794	261	7239	303	7788	68237	709820	1.648	13.724	0	0	0
1	4	11	"A63"	"A63"	14420	56750	100	1087	1061	392	36	537	537	554	180	32	80	67	0	16005	12729	7192	56	1123	1123	1165	341	29	92	85	0	0.000	0.000	0.000	0.000	0.000	0.000	0.000	0.000	0.000	0.000	0.000	0.000	0.000	0.000	0.037	0.045	0.049	0.059	2.293	0.042	0.649	80	560	100	550	14882	15432	524	11606	12130	Error	Error	-4.758	550	14882	524	11606	84852	1018319	2.817	33.912	0	0	0
1	5	11	"A63"	"A63"	14720	56760	100	1181	1164	342	29	553	553	571	234	40	88	72	0	15917	14932	5032	33	1150	1150	1373	1228	89	95	92	0	0.000	0.000	0.000	0.000	0.000	0.000	0.000	0.000	0.000	0.000	0.000	0.000	0.000	0.000	0.043	0.044	0.043	0.043	1.535	0.044	0.659	80	560	100	628	14767	15395	611	13782	14393	Error	Error	-4.555	628	14767	611	13782	93121	1194582	2.534	11.042	0	0	0
1	6	11	"A63"	"A63"	15030	56760	100	1181	1201	312	25	541	541	797	2680	336	0	0	0	16648	15458	4425	28	1146	1146	1301	856	65	96	95	0	0.000	0.000	0.000	0.000	0.000	0.000	0.000	0.000	0.000	0.000	0.000	0.000	0.000	0.000	0.041	0.046	0.045	0.044	1.567	0.042	0.453	80	560	100	640	15502	16142	660	14312	14972	Error	Error	-4.598	640	15502	660	14312	96051	1236611	0.151	16.539	0	0	0
1	7	11	"A64"	"A64"	15330	56750	100	1063	1086	486	44	528	528	565	237	41	81	61	0	13767	12114	5618	46	1132	1132	1195	348	29	95	88	0	0.000	0.000	0.000	0.000	0.000	0.000	0.000	0.000	0.000	0.000	0.000	0.000	0.000	0.000	0.042	0.051	0.051	0.052	2.237	0.050	0.463	80	560	100	535	12635	13170	558	10982	11540	Error	Error	-4.562	535	12635	558	10982	86848	969118	2.198	31.376	0	0	0
1	8	11	"A64"	"A64"	15640	56750	100	1162	1181	359	30	528	528	567	233	41	87	72	0	14695	13842	5123	37	1149	1149	1228	748	60	96	91	0	0.000	0.000	0.000	0.000	0.000	0.000	0.000	0.000	0.000	0.000	0.000	0.000	0.000	0.000	0.047	0.051	0.048	0.050	1.883	0.049	0.548	80	560	100	634	13546	14180	653	12693	13346	Error	Error	-4.417	634	13546	653	12693	94514	1107382	2.635	16.864	0	0	0
1	9	11	"A64"	"A64"	15940	56750	100	1045	1056	298	28	514	514	549	196	35	86	71	0	12510	11898	4431	37	1153	1153	1237	452	36	98	95	0	0.000	0.000	0.000	0.000	0.000	0.000	0.000	0.000	0.000	0.000	0.000	0.000	0.000	0.000	0.047	0.050	0.050	0.049	1.898	0.052	0.598	80	560	100	531	11357	11888	542	10745	11287	Error	Error	-4.419	531	11357	542	10745	84472	951837	2.587	23.586	0	0	0
1	10	11	"A65"	"A65"	16230	56750	100	972	976	303	31	556	556	591	253	42	73	31	0	13432	11960	4583	38	1143	1143	1176	271	23	100	96	0	0.000	0.000	0.000	0.000	0.000	0.000	0.000	0.000	0.000	0.000	0.000	0.000	0.000	0.000	0.034	0.039	0.036	0.040	2.359	0.035	0.476	80	560	100	416	12289	12705	420	10817	11237	Error	Error	-4.885	416	12289	420	10817	78061	956762	1.522	39.793	0	0	0
1	11	11	"A65"	"A65"	16530	56760	100	1152	1201	394	32	599	599	618	205	33	88	77	0	15012	14625	2959	20	1163	1163	1233	419	33	100	100	0	0.000	0.000	0.000	0.000	0.000	0.000	0.000	0.000	0.000	0.000	0.000	0.000	0.000	0.000	0.040	0.045	0.042	0.038	1.879	0.044	0.547	80	560	100	553	13849	14402	602	13462	14064	Error	Error	-4.646	553	13849	602	13462	96105	1169991	2.844	31.962	0	0	0
1	12	11	"A65"	"A65"	16840	56750	100	1187	1188	275	23	651	651	660	203	30	86	67	0	13868	12675	4136	32	1227	1227	1293	609	47	97	93	0	0.000	0.000	0.000	0.000	0.000	0.000	0.000	0.000	0.000	0.000	0.000	0.000	0.000	0.000	0.042	0.047	0.045	0.047	1.828	0.045	0.610	80	560	100	536	12641	13177	537	11448	11985	Error	Error	-4.560	536	12641	537	11448	95059	1014008	2.601	18.690	0	0	0
1	13	11	"A66"	"A66"	17130	56750	100	1251	1218	339	27	722	722	743	253	34	73	52	0	12738	10814	4858	44	1293	1293	1304	189	14	97	91	0	0.000	0.000	0.000	0.000	0.000	0.000	0.000	0.000	0.000	0.000	0.000	0.000	0.000	0.000	0.046	0.052	0.059	0.059	2.237	0.048	0.459	80	560	100	529	11445	11974	496	9521	10017	Error	Error	-4.435	529	11445	496	9521	97458	865154	1.877	50.317	0	0	0
1	14	11	"A66"	"A66"	17440	56750	100	1529	1455	365	25	896	896	916	253	27	78	62	0	13021	11488	4298	37	1450	1450	1482	258	17	97	95	0	0.000	0.000	0.000	0.000	0.000	0.000	0.000	0.000	0.000	0.000	0.000	0.000	0.000	0.000	0.055	0.056	0.056	0.058	2.323	0.056	0.554	80	560	100	633	11571	12204	559	10038	10597	Error	Error	-4.192	633	11571	559	10038	116432	919000	2.130	38.783	0	0	0
1	15	11	"A66"	"A66"	17720	56760	100	1447	1460	322	22	959	959	993	328	33	75	31	0	12925	11849	3135	26	1536	1536	1692	743	43	97	96	0	0.000	0.000	0.000	0.000	0.000	0.000	0.000	0.000	0.000	0.000	0.000	0.000	0.000	0.000	0.043	0.049	0.051	0.051	1.713	0.049	0.478	80	560	100	488	11389	11877	501	10313	10814	Error	Error	-4.545	488	11389	501	10313	116811	947940	1.424	13.670	0	0	0
1	16	11	"A67"	"A67"	18030	56740	100	1480	1445	396	27	1040	1040	1062	237	22	62	43	0	10355	8478	4757	56	1600	1600	1610	184	11	90	83	0	0.000	0.000	0.000	0.000	0.000	0.000	0.000	0.000	0.000	0.000	0.000	0.000	0.000	0.000	0.050	0.059	0.070	0.095	4.432	0.050	0.389	80	560	100	440	8755	9195	405	6878	7283	Error	Error	-4.315	440	8755	405	6878	115623	678232	1.616	37.326	0	0	0
1	17	11	"A67"	"A67"	18320	56760	100	1557	1540	400	25	1153	1153	1175	273	23	61	33	0	12113	10830	4447	41	1706	1706	1831	625	34	96	96	0	0.000	0.000	0.000	0.000	0.000	0.000	0.000	0.000	0.000	0.000	0.000	0.000	0.000	0.000	0.039	0.042	0.051	0.041	2.278	0.047	0.365	80	560	100	404	10407	10811	387	9124	9511	Error	Error	-4.687	404	10407	387	9124	123216	866376	1.337	14.398	0	0	0
1	18	11	"A67"	"A67"	18620	56760	100	1727	1751	401	22	1277	1277	1280	268	20	65	37	0	11353	10847	4069	37	1827	1827	1950	633	32	98	96	0	0.000	0.000	0.000	0.000	0.000	0.000	0.000	0.000	0.000	0.000	0.000	0.000	0.000	0.000	0.047	0.053	0.060	0.053	2.078	0.050	0.395	80	560	100	450	9526	9976	474	9020	9494	Error	Error	-4.404	450	9526	474	9020	140071	867775	1.757	14.055	0	0	0
1	1	12	"A68"	"A68"	13530	57060	100	813	833	228	27	634	634	658	196	29	46	18	0	5277	5379	2518	46	1211	1211	1229	194	15	93	92	0	0.000	0.000	0.000	0.000	0.000	0.000	0.000	0.000	0.000	0.000	0.000	0.000	0.000	0.000	0.044	0.048	0.052	0.058	4.043	0.050	0.263	80	560	100	179	4066	4245	199	4168	4367	Error	Error	-4.506	179	4066	199	4168	66644	430307	0.893	21.392	0	0	0
1	2	12	"A68"	"A68"	13830	57060	100	1013	991	290	29	608	608	631	194	30	73	52	0	8551	8968	4716	52	1192	1192	1247	349	27	96	95	0	0.000	0.000	0.000	0.000	0.000	0.000	0.000	0.000	0.000	0.000	0.000	0.000	0.000	0.000	0.055	0.049	0.054	0.053	2.470	0.045	0.496	80	560	100	405	7359	7764	383	7776	8159	Error	Error	-4.184	405	7359	383	7776	79307	717405	1.856	22.123	0	0	0
1	3	12	"A68"	"A68"	14140	57060	100	942	959	246	25	566	566	589	184	31	81	52	0	9106	9088	3945	43	1146	1146	1225	693	56	100	98	0	0.000	0.000	0.000	0.000	0.000	0.000	0.000	0.000	0.000	0.000	0.000	0.000	0.000	0.000	0.047	0.049	0.045	0.046	2.041	0.042	0.463	80	560	100	376	7960	8336	393	7942	8335	Error	Error	-4.404	376	7960	393	7942	76719	727062	2.011	11.346	0	0	0
1	4	12	"A69"	"A69"	14420	57050	100	901	981	387	39	568	568	587	197	33	65	46	0	13478	11019	6714	60	1126	1126	1167	357	30	87	77	0	0.000	0.000	0.000	0.000	0.000	0.000	0.000	0.000	0.000	0.000	0.000	0.000	0.000	0.000	0.027	0.042	0.044	0.054	3.375	0.042	0.594	80	560	100	333	12352	12685	413	9893	10306	Error	Error	-5.213	333	12352	413	9893	78516	881529	2.000	27.597	0	0	0
1	5	12	"A69"	"A69"	14730	57060	100	1269	1243	414	33	561	561	579	208	35	86	71	0	18890	16132	7217	44	1162	1162	1325	927	69	96	92	0	0.000	0.000	0.000	0.000	0.000	0.000	0.000	0.000	0.000	0.000	0.000	0.000	0.000	0.000	0.040	0.046	0.046	0.045	1.540	0.045	0.722	80	560	100	708	17728	18436	682	14970	15652	Error	Error	-4.646	708	17728	682	14970	99450	1290539	3.192	15.973	0	0	0
1	6	12	"A69"	"A69"	15030	57060	100	1165	1147	363	31	564	564	591	193	32	86	71	0	18768	15822	6679	42	1169	1169	1365	927	67	98	88	0	0.000	0.000	0.000	0.000	0.000	0.000	0.000	0.000	0.000	0.000	0.000	0.000	0.000	0.000	0.034	0.040	0.040	0.040	1.966	0.038	0.633	80	560	100	601	17599	18200	583	14653	15236	Error	Error	-4.872	601	17599	583	14653	91723	1265750	2.881	15.595	0	0	0
1	7	12	"A70"	"A70"	15330	57050	100	1133	1079	362	33	549	549	594	287	48	72	50	0	14814	11421	6432	56	1142	1142	1218	661	54	86	80	0	0.000	0.000	0.000	0.000	0.000	0.000	0.000	0.000	0.000	0.000	0.000	0.000	0.000	0.000	0.043	0.052	0.054	0.068	2.906	0.047	0.583	80	560	100	584	13672	14256	530	10279	10809	Error	Error	-4.549	584	13672	530	10279	86283	913681	1.690	15.436	0	0	0
1	8	12	"A70"	"A70"	15630	57060	100	1036	1062	375	35	546	546	571	238	41	72	51	0	12651	12898	6248	48	1132	1132	1225	520	42	100	100	0	0.000	0.000	0.000	0.000	0.000	0.000	0.000	0.000	0.000	0.000	0.000	0.000	0.000	0.000	0.043	0.044	0.042	0.040	1.978	0.041	0.421	80	560	100	490	11519	12009	516	11766	12282	Error	Error	-4.555	490	11519	516	11766	84968	1031874	2.063	22.448	0	0	0
1	9	12	"A70"	"A70"	15930	57060	100	1006	1022	371	36	557	557	805	2882	358	0	0	0	14234	11944	6067	50	1160	1160	1478	1785	120	91	81	0	0.000	0.000	0.000	0.000	0.000	0.000	0.000	0.000	0.000	0.000	0.000	0.000	0.000	0.000	0.034	0.043	0.041	0.044	2.587	0.216	0.057	80	560	100	449	13074	13523	465	10784	11249	Error	Error	-4.864	449	13074	465	10784	81792	955510	0.075	5.863	0	0	0
1	10	12	"A71"	"A71"	16220	57050	100	901	971	297	30	571	571	593	228	38	65	45	0	13935	11517	6395	55	1155	1155	1189	267	22	93	82	0	0.000	0.000	0.000	0.000	0.000	0.000	0.000	0.000	0.000	0.000	0.000	0.000	0.000	0.000	0.026	0.039	0.040	0.052	3.674	0.035	0.540	80	560	100	330	12780	13110	400	10362	10762	Error	Error	-5.275	330	12780	400	10362	77702	921322	1.658	38.682	0	0	0
1	11	12	"A71"	"A71"	16540	57060	100	1276	1247	307	24	609	609	663	342	51	82	47	0	17109	15748	5075	32	1205	1205	1319	619	46	100	100	0	0.000	0.000	0.000	0.000	0.000	0.000	0.000	0.000	0.000	0.000	0.000	0.000	0.000	0.000	0.042	0.044	0.045	0.043	1.850	0.040	0.564	80	560	100	667	15904	16571	638	14543	15181	Error	Error	-4.576	667	15904	638	14543	99754	1259817	1.708	23.310	0	0	0
1	12	12	"A71"	"A71"	16840	57060	100	1310	1331	331	24	644	644	663	203	30	95	80	0	15867	14926	4272	28	1235	1235	1286	291	22	100	100	0	0.000	0.000	0.000	0.000	0.000	0.000	0.000	0.000	0.000	0.000	0.000	0.000	0.000	0.000	0.046	0.050	0.050	0.048	1.532	0.048	0.672	80	560	100	666	14632	15298	687	13691	14378	Error	Error	-4.457	666	14632	687	13691	106478	1194070	3.291	46.873	0	0	0
1	13	12	"A72"	"A72"	17140	57040	100	1139	1184	429	36	725	725	750	232	30	68	46	0	7933	7574	3901	51	1327	1327	1436	690	48	88	82	0	0.000	0.000	0.000	0.000	0.000	0.000	0.000	0.000	0.000	0.000	0.000	0.000	0.000	0.000	0.063	0.073	0.074	0.076	2.548	0.076	0.517	80	560	100	414	6606	7020	459	6247	6706	Error	Error	-3.996	414	6606	459	6247	94756	605898	1.871	8.896	0	0	0
1	14	12	"A72"	"A72"	17450	57050	100	1434	1411	317	22	881	881	925	447	48	63	12	0	9027	8719	2900	33	1494	1494	1648	691	41	95	92	0	0.000	0.000	0.000	0.000	0.000	0.000	0.000	0.000	0.000	0.000	0.000	0.000	0.000	0.000	0.073	0.073	0.077	0.077	2.422	0.066	0.479	80	560	100	553	7533	8086	530	7225	7755	Error	Error	-3.768	553	7533	530	7225	112911	697505	1.087	10.233	0	0	0
1	15	12	"A72"	"A72"	17740	57050	100	1515	1549	328	21	924	924	938	238	25	88	68	0	10765	10335	2974	28	1550	1550	1630	497	30	98	95	0	0.000	0.000	0.000	0.000	0.000	0.000	0.000	0.000	0.000	0.000	0.000	0.000	0.000	0.000	0.064	0.071	0.071	0.066	1.717	0.074	0.558	80	560	100	591	9215	9806	625	8785	9410	Error	Error	-3.963	591	9215	625	8785	123917	826791	2.567	17.515	0	0	0
1	16	12	"A73"	"A73"	18020	57050	100	1144	1147	274	23	981	981	1004	293	29	26	5	0	2881	3607	2277	63	1573	1573	1591	215	13	82	76	0	0.000	0.000	0.000	0.000	0.000	0.000	0.000	0.000	0.000	0.000	0.000	0.000	0.000	0.000	0.125	0.082	0.182	0.189	5.885	0.048	0.075	80	560	100	163	1308	1471	166	2034	2200	Error	Error	-3.004	163	1308	166	2034	91793	288573	0.488	9.377	0	0	0
1	17	12	"A73"	"A73"	18330	57050	100	1274	1344	332	24	1098	1098	1135	277	24	38	20	0	4144	5204	3500	67	1668	1668	1686	201	11	90	87	0	0.000	0.000	0.000	0.000	0.000	0.000	0.000	0.000	0.000	0.000	0.000	0.000	0.000	0.000	0.071	0.070	0.086	0.093	2.872	0.069	0.263	80	560	100	176	2476	2652	246	3536	3782	Error	Error	-3.814	176	2476	246	3536	107539	416285	0.755	17.502	0	0	0
1	18	12	"A73"	"A73"	18620	57060	100	1273	1324	292	22	1184	1184	1233	538	43	10	1	0	4221	5059	2810	55	1711	1711	1746	272	15	95	90	0	0.000	0.000	0.000	0.000	0.000	0.000	0.000	0.000	0.000	0.000	0.000	0.000	0.000	0.000	0.035	0.042	0.064	0.068	2.545	0.073	0.036	80	560	100	89	2510	2599	140	3348	3488	Error	Error	-4.818	89	2510	140	3348	105921	404752	0.169	12.180	0	0	0
1	1	13	"A74"	"A74"	13530	57340	100	1093	1082	342	31	632	632	641	190	29	76	57	0	9901	9516	4726	49	1213	1213	1246	296	23	95	91	0	0.000	0.000	0.000	0.000	0.000	0.000	0.000	0.000	0.000	0.000	0.000	0.000	0.000	0.000	0.053	0.054	0.058	0.061	2.788	0.054	0.608	80	560	100	461	8688	9149	450	8303	8753	Error	Error	-4.236	461	8688	450	8303	86574	761249	2.321	27.939	0	0	0
1	2	13	"A74"	"A74"	13840	57350	100	1004	1038	316	30	596	596	619	223	36	80	43	0	11491	10608	4181	39	1213	1213	1289	736	57	97	97	0	0.000	0.000	0.000	0.000	0.000	0.000	0.000	0.000	0.000	0.000	0.000	0.000	0.000	0.000	0.040	0.047	0.045	0.041	2.048	0.047	0.443	80	560	100	408	10278	10686	442	9395	9837	Error	Error	-4.655	408	10278	442	9395	83062	848606	1.879	12.662	0	0	0
1	3	13	"A74"	"A74"	14120	57360	100	1172	1219	311	25	590	590	613	193	31	92	78	0	14152	13679	4393	32	1243	1243	1593	1654	103	100	95	0	0.000	0.000	0.000	0.000	0.000	0.000	0.000	0.000	0.000	0.000	0.000	0.000	0.000	0.000	0.045	0.051	0.055	0.050	1.602	0.048	0.651	80	560	100	582	12909	13491	629	12436	13065	Error	Error	-4.471	582	12909	629	12436	97558	1094285	3.140	7.307	0	0	0
1	4	13	"A75"	"A75"	14440	57340	100	1126	1131	365	32	592	592	622	299	48	71	45	0	10102	9558	4111	43	1227	1227	1286	363	28	97	91	0	0.000	0.000	0.000	0.000	0.000	0.000	0.000	0.000	0.000	0.000	0.000	0.000	0.000	0.000	0.060	0.065	0.060	0.063	2.328	0.063	0.367	80	560	100	534	8875	9409	539	8331	8870	Error	Error	-4.055	534	8875	539	8331	90503	764613	1.702	22.788	0	0	0
1	5	13	"A75"	"A75"	14740	57360	100	1205	1225	358	29	575	575	607	238	39	86	63	0	12420	11754	3587	30	1245	1245	1423	877	61	95	95	0	0.000	0.000	0.000	0.000	0.000	0.000	0.000	0.000	0.000	0.000	0.000	0.000	0.000	0.000	0.056	0.062	0.060	0.056	2.206	0.057	0.553	80	560	100	630	11175	11805	650	10509	11159	Error	Error	-4.149	630	11175	650	10509	97967	940302	2.597	11.780	0	0	0
1	6	13	"A75"	"A75"	15050	57350	100	1195	1157	295	25	575	575	589	207	35	83	67	0	11643	11082	3125	28	1234	1234	1320	480	36	100	100	0	0.000	0.000	0.000	0.000	0.000	0.000	0.000	0.000	0.000	0.000	0.000	0.000	0.000	0.000	0.060	0.059	0.060	0.053	1.846	0.056	0.586	80	560	100	620	10409	11029	582	9848	10430	Error	Error	-4.069	620	10409	582	9848	92530	886558	2.744	20.338	0	0	0
1	7	13	"A76"	"A76"	15340	57340	100	996	998	298	29	558	558	589	248	42	76	43	0	11165	9809	4923	50	1161	1161	1223	412	33	96	92	0	0.000	0.000	0.000	0.000	0.000	0.000	0.000	0.000	0.000	0.000	0.000	0.000	0.000	0.000	0.044	0.051	0.055	0.060	2.258	0.046	0.382	80	560	100	438	10004	10442	440	8648	9088	Error	Error	-4.514	438	10004	440	8648	79838	784689	1.649	20.840	0	0	0
1	8	13	"A76"	"A76"	15650	57350	100	1068	1069	297	27	555	555	575	189	32	87	70	0	11272	10767	3703	34	1192	1192	1253	343	27	98	97	0	0.000	0.000	0.000	0.000	0.000	0.000	0.000	0.000	0.000	0.000	0.000	0.000	0.000	0.000	0.051	0.054	0.053	0.053	1.881	0.050	0.507	80	560	100	513	10080	10593	514	9575	10089	Error	Error	-4.296	513	10080	514	9575	85544	861334	2.614	27.738	0	0	0
1	9	13	"A76"	"A76"	15940	57350	100	930	943	247	26	545	545	584	254	43	75	30	0	10440	9901	3928	39	1164	1164	1318	835	63	95	90	0	0.000	0.000	0.000	0.000	0.000	0.000	0.000	0.000	0.000	0.000	0.000	0.000	0.000	0.000	0.042	0.046	0.047	0.045	2.039	0.044	0.459	80	560	100	385	9276	9661	398	8737	9135	Error	Error	-4.591	385	9276	398	8737	75456	792052	1.413	10.279	0	0	0
1	10	13	"A77"	"A77"	16240	57340	100	1495	1433	620	43	568	568	677	1540	227	13	0	0	8184	7696	4022	52	1146	1146	1241	603	48	91	85	0	0.000	0.000	0.000	0.000	0.000	0.000	0.000	0.000	0.000	0.000	0.000	0.000	0.000	0.000	0.132	0.132	0.126	0.138	2.229	0.128	0.634	80	560	100	927	7038	7965	865	6550	7415	Error	Error	-2.925	927	7038	865	6550	114668	615682	0.491	10.705	0	0	0
1	11	13	"A77"	"A77"	16550	57350	100	1817	1752	641	36	594	594	608	191	31	93	87	0	9055	8480	3030	35	1199	1199	1306	559	42	98	91	0	0.000	0.000	0.000	0.000	0.000	0.000	0.000	0.000	0.000	0.000	0.000	0.000	0.000	0.000	0.156	0.159	0.153	0.150	2.114	0.152	0.635	80	560	100	1223	7856	9079	1158	7281	8439	Error	Error	-2.683	1223	7856	1158	7281	140127	678367	5.990	12.834	0	0	0
1	12	13	"A77"	"A77"	16850	57350	100	1632	1776	839	47	671	671	696	234	33	83	71	0	8486	8079	2644	32	1286	1286	1423	944	66	93	92	0	0.000	0.000	0.000	0.000	0.000	0.000	0.000	0.000	0.000	0.000	0.000	0.000	0.000	0.000	0.133	0.163	0.152	0.134	2.466	0.145	0.522	80	560	100	961	7200	8161	1105	6793	7898	Error	Error	-2.905	961	7200	1105	6793	142113	646338	4.615	7.051	0	0	0
1	13	13	"A78"	"A78"	17140	57340	100	1057	1131	364	32	722	722	746	214	28	66	42	0	7288	6732	3708	55	1335	1335	1385	426	30	85	78	0	0.000	0.000	0.000	0.000	0.000	0.000	0.000	0.000	0.000	0.000	0.000	0.000	0.000	0.000	0.056	0.076	0.079	0.082	2.806	0.074	0.559	80	560	100	335	5953	6288	409	5397	5806	Error	Error	-4.151	335	5953	409	5397	90440	538597	1.799	12.552	0	0	0
1	14	13	"A78"	"A78"	17450	57350	100	1348	1304	349	26	842	842	848	213	25	72	56	0	10549	9584	4046	42	1430	1430	1506	505	33	92	87	0	0.000	0.000	0.000	0.000	0.000	0.000	0.000	0.000	0.000	0.000	0.000	0.000	0.000	0.000	0.055	0.057	0.065	0.057	2.702	0.054	0.476	80	560	100	506	9119	9625	462	8154	8616	Error	Error	-4.172	506	9119	462	8154	104298	766741	2.141	15.996	0	0	0
1	15	13	"A78"	"A78"	17750	57350	100	1443	1416	350	24	921	921	938	241	25	76	55	0	10064	9537	3263	34	1514	1514	1601	484	30	96	95	0	0.000	0.000	0.000	0.000	0.000	0.000	0.000	0.000	0.000	0.000	0.000	0.000	0.000	0.000	0.061	0.062	0.062	0.054	2.104	0.056	0.408	80	560	100	522	8550	9072	495	8023	8518	Error	Error	-4.034	522	8550	495	8023	113315	762993	1.983	16.397	0	0	0
1	16	13	"A79"	"A79"	18040	57340	100	1251	1283	325	25	980	980	992	240	24	53	31	0	7962	7713	4394	56	1573	1573	1580	189	11	90	83	0	0.000	0.000	0.000	0.000	0.000	0.000	0.000	0.000	0.000	0.000	0.000	0.000	0.000	0.000	0.042	0.049	0.064	0.074	4.200	0.048	0.335	80	560	100	271	6389	6660	303	6140	6443	Error	Error	-4.559	271	6389	303	6140	102636	617043	1.213	32.450	0	0	0
1	17	13	"A79"	"A79"	18340	57360	100	1531	1581	367	23	1064	1064	1093	297	27	70	40	0	11000	10028	3199	31	1671	1671	1758	483	27	100	100	0	0.000	0.000	0.000	0.000	0.000	0.000	0.000	0.000	0.000	0.000	0.000	0.000	0.000	0.000	0.050	0.062	0.069	0.058	2.003	0.059	0.340	80	560	100	467	9329	9796	517	8357	8874	Error	Error	-4.320	467	9329	517	8357	126447	802245	1.643	17.122	0	0	0
1	18	13	"A79"	"A79"	18650	57350	100	1776	2602	7151	274	1165	1165	1182	261	22	76	55	1	10843	10181	5486	53	1781	1781	1796	271	15	97	95	0	0.000	0.000	0.000	0.000	0.000	0.000	0.000	0.000	0.000	0.000	0.000	0.000	0.000	0.000	0.067	0.171	0.075	0.086	2.621	0.668	0.328	80	560	100	611	9062	9673	1437	8400	9837	Error	Error	-3.891	611	9062	1437	8400	208134	814460	5.441	30.941	0	0	0
1	1	14	"A80"	"A80"	13540	57650	100	1109	1107	349	31	657	657	669	197	29	76	58	0	10047	9346	4933	52	1203	1203	1224	171	13	100	95	0	0.000	0.000	0.000	0.000	0.000	0.000	0.000	0.000	0.000	0.000	0.000	0.000	0.000	0.000	0.051	0.055	0.054	0.058	2.194	0.053	0.534	80	560	100	452	8844	9296	450	8143	8593	Error	Error	-4.290	452	8844	450	8143	88563	747712	2.223	47.497	0	0	0
1	2	14	"A80"	"A80"	13830	57660	100	929	983	283	28	620	620	645	213	33	63	40	0	9457	8876	3746	42	1223	1223	1435	1170	81	96	86	0	0.000	0.000	0.000	0.000	0.000	0.000	0.000	0.000	0.000	0.000	0.000	0.000	0.000	0.000	0.038	0.047	0.055	0.045	2.046	0.045	0.375	80	560	100	309	8234	8543	363	7653	8016	Error	Error	-4.736	309	8234	363	7653	78622	710106	1.587	6.360	0	0	0
1	3	14	"A80"	"A80"	14140	57660	100	1054	1063	299	28	587	587	613	208	33	82	61	0	12033	11163	4109	36	1235	1235	1428	1099	76	98	95	0	0.000	0.000	0.000	0.000	0.000	0.000	0.000	0.000	0.000	0.000	0.000	0.000	0.000	0.000	0.043	0.048	0.048	0.046	1.767	0.046	0.598	80	560	100	467	10798	11265	476	9928	10404	Error	Error	-4.531	467	10798	476	9928	85006	893003	2.163	8.858	0	0	0
1	4	14	"A81"	"A81"	14440	57640	100	1065	1125	406	36	610	610	633	219	34	72	53	0	12685	11680	6071	51	1210	1210	1257	327	26	93	87	0	0.000	0.000	0.000	0.000	0.000	0.000	0.000	0.000	0.000	0.000	0.000	0.000	0.000	0.000	0.040	0.049	0.050	0.053	2.461	0.048	0.609	80	560	100	455	11475	11930	515	10470	10985	Error	Error	-4.656	455	11475	515	10470	90012	934396	2.247	31.875	0	0	0
1	5	14	"A81"	"A81"	14750	57660	100	1101	1125	280	24	574	574	598	218	36	90	65	0	14139	13293	3673	27	1207	1207	1339	696	51	100	100	0	0.000	0.000	0.000	0.000	0.000	0.000	0.000	0.000	0.000	0.000	0.000	0.000	0.000	0.000	0.041	0.046	0.046	0.043	1.607	0.046	0.629	80	560	100	527	12932	13459	551	12086	12637	Error	Error	-4.617	527	12932	551	12086	90029	1063435	2.417	17.175	0	0	0
1	6	14	"A81"	"A81"	15040	57660	100	1004	1056	259	24	563	563	593	291	49	82	31	0	13444	12826	3275	25	1198	1198	1476	1257	85	100	100	0	0.000	0.000	0.000	0.000	0.000	0.000	0.000	0.000	0.000	0.000	0.000	0.000	0.000	0.000	0.036	0.042	0.042	0.039	1.845	0.044	0.558	80	560	100	441	12246	12687	493	11628	12121	Error	Error	-4.795	441	12246	493	11628	84502	1026069	1.591	9.029	0	0	0
1	7	14	"A82"	"A82"	15340	57650	100	1025	1153	867	75	550	550	575	198	34	76	58	0	12020	10673	5364	50	1148	1148	1178	200	16	93	88	0	0.000	0.000	0.000	0.000	0.000	0.000	0.000	0.000	0.000	0.000	0.000	0.000	0.000	0.000	0.044	0.063	0.055	0.063	2.857	0.057	0.288	80	560	100	475	10872	11347	603	9525	10128	Error	Error	-4.517	475	10872	603	9525	92239	853835	2.919	47.475	0	0	0
1	8	14	"A82"	"A82"	15650	57660	100	950	987	261	26	554	554	585	204	34	81	50	0	11814	11896	4351	36	1138	1138	1256	602	47	100	98	0	0.000	0.000	0.000	0.000	0.000	0.000	0.000	0.000	0.000	0.000	0.000	0.000	0.000	0.000	0.037	0.040	0.038	0.038	1.981	0.040	0.550	80	560	100	396	10676	11072	433	10758	11191	Error	Error	-4.753	396	10676	433	10758	78948	951668	1.971	17.674	0	0	0
1	9	14	"A82"	"A82"	15950	57660	100	1133	1229	516	41	557	557	583	204	34	91	70	0	13953	13704	4246	30	1185	1185	1417	1076	75	96	96	0	0.000	0.000	0.000	0.000	0.000	0.000	0.000	0.000	0.000	0.000	0.000	0.000	0.000	0.000	0.045	0.054	0.050	0.048	1.769	0.052	0.557	80	560	100	576	12768	13344	672	12519	13191	Error	Error	-4.470	576	12768	672	12519	98357	1096331	3.167	11.419	0	0	0
1	10	14	"A83"	"A83"	16250	57640	100	987	1008	329	32	610	610	638	248	38	65	36	0	10266	8684	4757	54	1177	1177	1243	540	43	88	82	0	0.000	0.000	0.000	0.000	0.000	0.000	0.000	0.000	0.000	0.000	0.000	0.000	0.000	0.000	0.041	0.053	0.054	0.057	2.705	0.047	0.418	80	560	100	377	9089	9466	398	7507	7905	Error	Error	-4.591	377	9089	398	7507	80654	694719	1.492	13.780	0	0	0
1	11	14	"A83"	"A83"	16550	57660	100	1133	1153	398	34	619	619	635	186	29	85	61	0	10609	9960	3545	35	1214	1214	1324	654	49	100	98	0	0.000	0.000	0.000	0.000	0.000	0.000	0.000	0.000	0.000	0.000	0.000	0.000	0.000	0.000	0.055	0.061	0.063	0.057	1.876	0.057	0.509	80	560	100	514	9395	9909	534	8746	9280	Error	Error	-4.192	514	9395	534	8746	92228	796768	2.785	13.205	0	0	0
1	12	14	"A83"	"A83"	16850	57660	100	1134	1147	321	27	672	672	697	214	30	78	55	0	11167	10718	3665	34	1293	1293	1430	712	49	98	96	0	0.000	0.000	0.000	0.000	0.000	0.000	0.000	0.000	0.000	0.000	0.000	0.000	0.000	0.000	0.047	0.050	0.049	0.045	2.307	0.047	0.461	80	560	100	462	9874	10336	475	9425	9900	Error	Error	-4.418	462	9874	475	9425	91738	857468	2.103	13.045	0	0	0
1	13	14	"A84"	"A84"	17150	57640	100	1150	1148	351	30	731	731	751	213	28	70	47	0	8045	7887	3648	46	1363	1363	1423	394	27	95	88	0	0.000	0.000	0.000	0.000	0.000	0.000	0.000	0.000	0.000	0.000	0.000	0.000	0.000	0.000	0.063	0.064	0.066	0.066	2.160	0.065	0.482	80	560	100	419	6682	7101	417	6524	6941	Error	Error	-3.995	419	6682	417	6524	91829	630990	1.864	16.406	0	0	0
1	14	14	"A84"	"A84"	17450	57660	100	1284	1279	302	23	782	782	799	213	26	80	58	0	10251	9936	2810	28	1384	1384	1491	825	55	100	97	0	0.000	0.000	0.000	0.000	0.000	0.000	0.000	0.000	0.000	0.000	0.000	0.000	0.000	0.000	0.057	0.058	0.057	0.052	1.968	0.055	0.444	80	560	100	502	8867	9369	497	8552	9049	Error	Error	-4.143	502	8867	497	8552	102300	794869	2.254	10.236	0	0	0
1	15	14	"A84"	"A84"	17750	57660	100	1421	1436	344	23	898	898	917	231	25	85	55	0	9590	9414	2073	22	1515	1515	1611	637	39	100	98	0	0.000	0.000	0.000	0.000	0.000	0.000	0.000	0.000	0.000	0.000	0.000	0.000	0.000	0.000	0.065	0.068	0.068	0.060	2.006	0.065	0.474	80	560	100	523	8075	8598	538	7899	8437	Error	Error	-3.949	523	8075	538	7899	114898	753152	2.247	12.250	0	0	0
1	16	14	"A85"	"A85"	18050	57640	100	1235	1280	370	28	952	952	965	234	24	55	31	0	7429	7176	3899	54	1544	1544	1563	217	13	91	83	0	0.000	0.000	0.000	0.000	0.000	0.000	0.000	0.000	0.000	0.000	0.000	0.000	0.000	0.000	0.048	0.058	0.067	0.090	3.762	0.054	0.323	80	560	100	283	5885	6168	328	5632	5960	Error	Error	-4.378	283	5885	328	5632	102387	574068	1.346	25.866	0	0	0
1	17	14	"A85"	"A85"	18350	57640	100	1562	1552	388	25	1068	1068	1091	317	29	65	33	0	10417	9547	3851	40	1628	1628	1732	693	40	92	87	0	0.000	0.000	0.000	0.000	0.000	0.000	0.000	0.000	0.000	0.000	0.000	0.000	0.000	0.000	0.056	0.061	0.061	0.061	2.145	0.055	0.260	80	560	100	494	8789	9283	484	7919	8403	Error	Error	-4.153	494	8789	484	7919	124199	763794	1.454	11.277	0	0	0
1	18	14	"A85"	"A85"	18630	57650	100	1646	1662	389	23	1157	1157	1173	268	22	72	47	0	10281	9571	3618	37	1741	1741	1992	1089	54	91	90	0	0.000	0.000	0.000	0.000	0.000	0.000	0.000	0.000	0.000	0.000	0.000	0.000	0.000	0.000	0.057	0.064	0.065	0.061	2.036	0.060	0.410	80	560	100	489	8540	9029	505	7830	8335	Error	Error	-4.126	489	8540	505	7830	132981	765697	1.825	6.960	0	0	0
1	1	15	"A86"	"A86"	13540	57950	100	1105	1056	354	33	661	661	679	197	29	70	53	0	9120	8902	5876	66	1245	1245	1272	315	24	86	77	0	0.000	0.000	0.000	0.000	0.000	0.000	0.000	0.000	0.000	0.000	0.000	0.000	0.000	0.000	0.056	0.052	0.054	0.058	2.243	0.048	0.562	80	560	100	444	7875	8319	395	7657	8052	Error	Error	-4.149	444	7875	395	7657	84511	712194	1.914	24.222	0	0	0
1	2	15	"A86"	"A86"	13850	57960	100	1095	1120	342	30	624	624	646	203	31	75	56	0	12127	11450	5507	48	1197	1197	1262	348	27	96	96	0	0.000	0.000	0.000	0.000	0.000	0.000	0.000	0.000	0.000	0.000	0.000	0.000	0.000	0.000	0.043	0.048	0.048	0.045	1.696	0.051	0.647	80	560	100	471	10930	11401	496	10253	10749	Error	Error	-4.536	471	10930	496	10253	89632	916000	2.335	29.276	0	0	0
1	3	15	"A86"	"A86"	14130	57970	100	1227	1297	314	24	632	632	651	198	30	97	81	0	15524	14960	3460	23	1237	1237	1674	1790	106	100	100	0	0.000	0.000	0.000	0.000	0.000	0.000	0.000	0.000	0.000	0.000	0.000	0.000	0.000	0.000	0.042	0.048	0.045	0.044	1.696	0.043	0.577	80	560	100	595	14287	14882	665	13723	14388	Error	Error	-4.586	595	14287	665	13723	103799	1196762	3.263	7.422	0	0	0
1	4	15	"A87"	"A87"	14450	57950	100	1075	1061	371	34	588	588	607	188	30	75	58	0	8873	8798	4343	49	1184	1184	1190	145	12	100	98	0	0.000	0.000	0.000	0.000	0.000	0.000	0.000	0.000	0.000	0.000	0.000	0.000	0.000	0.000	0.063	0.062	0.062	0.058	2.028	0.063	0.543	80	560	100	487	7689	8176	473	7614	8087	Error	Error	-3.981	487	7689	473	7614	84903	703870	2.415	52.469	0	0	0
1	5	15	"A87"	"A87"	14740	57960	100	1116	1147	345	30	600	600	634	281	44	75	47	0	10273	9560	3260	34	1227	1227	1434	992	69	95	95	0	0.000	0.000	0.000	0.000	0.000	0.000	0.000	0.000	0.000	0.000	0.000	0.000	0.000	0.000	0.057	0.066	0.071	0.065	2.478	0.057	0.055	80	560	100	516	9046	9562	547	8333	8880	Error	Error	-4.132	516	9046	547	8333	91751	764801	1.826	8.192	0	0	0
1	6	15	"A87"	"A87"	15040	57960	100	954	956	277	28	561	561	601	257	42	62	35	0	9147	8659	3249	37	1161	1161	1374	997	72	91	90	0	0.000	0.000	0.000	0.000	0.000	0.000	0.000	0.000	0.000	0.000	0.000	0.000	0.000	0.000	0.049	0.053	0.054	0.051	1.896	0.047	0.330	80	560	100	393	7986	8379	395	7498	7893	Error	Error	-4.345	393	7986	395	7498	76471	692697	1.381	7.307	0	0	0
1	7	15	"A88"	"A88"	15350	57940	100	1014	1030	340	33	578	578	592	243	41	71	41	0	10564	9618	5633	58	1160	1160	1222	581	47	87	80	0	0.000	0.000	0.000	0.000	0.000	0.000	0.000	0.000	0.000	0.000	0.000	0.000	0.000	0.000	0.046	0.053	0.054	0.063	2.761	0.046	0.512	80	560	100	436	9404	9840	452	8458	8910	Error	Error	-4.431	436	9404	452	8458	82368	769476	1.802	14.451	0	0	0
1	8	15	"A88"	"A88"	15650	57950	100	1015	991	339	34	557	557	583	200	34	76	52	0	10614	10565	5071	47	1147	1147	1252	865	69	93	91	0	0.000	0.000	0.000	0.000	0.000	0.000	0.000	0.000	0.000	0.000	0.000	0.000	0.000	0.000	0.048	0.046	0.044	0.051	2.097	0.045	0.475	80	560	100	458	9467	9925	434	9418	9852	Error	Error	-4.369	458	9467	434	9418	79272	845190	2.040	10.766	0	0	0
1	9	15	"A88"	"A88"	15950	57960	100	1117	1164	369	31	598	598	621	242	38	86	58	0	13866	13078	4135	31	1178	1178	1504	1352	89	98	95	0	0.000	0.000	0.000	0.000	0.000	0.000	0.000	0.000	0.000	0.000	0.000	0.000	0.000	0.000	0.041	0.048	0.042	0.042	1.934	0.045	0.517	80	560	100	519	12688	13207	566	11900	12466	Error	Error	-4.612	519	12688	566	11900	93109	1046272	2.244	8.561	0	0	0
1	10	15	"A89"	"A89"	16250	57950	100	1014	1045	312	29	572	572	602	258	42	76	33	0	11614	10701	3897	36	1152	1152	1179	249	21	98	97	0	0.000	0.000	0.000	0.000	0.000	0.000	0.000	0.000	0.000	0.000	0.000	0.000	0.000	0.000	0.042	0.050	0.045	0.046	2.095	0.044	0.301	80	560	100	442	10462	10904	473	9549	10022	Error	Error	-4.565	442	10462	473	9549	83574	856053	1.717	38.241	0	0	0
1	11	15	"A89"	"A89"	16560	57950	100	1172	1133	339	29	582	582	640	704	110	35	1	0	12111	11627	3944	33	1173	1173	1230	372	30	100	97	0	0.000	0.000	0.000	0.000	0.000	0.000	0.000	0.000	0.000	0.000	0.000	0.000	0.000	0.000	0.054	0.053	0.052	0.051	1.651	0.048	0.613	80	560	100	590	10938	11528	551	10454	11005	Error	Error	-4.212	590	10938	551	10454	90609	930168	0.700	27.949	0	0	0
1	12	15	"A89"	"A89"	16860	57950	100	1244	1242	356	28	695	695	725	259	35	77	51	0	11733	11404	3609	31	1270	1270	1507	1409	93	95	93	0	0.000	0.000	0.000	0.000	0.000	0.000	0.000	0.000	0.000	0.000	0.000	0.000	0.000	0.000	0.052	0.054	0.049	0.049	2.194	0.049	0.480	80	560	100	549	10463	11012	547	10134	10681	Error	Error	-4.252	549	10463	547	10134	99356	912342	1.996	7.024	0	0	0
1	13	15	"A90"	"A90"	17150	57940	100	1066	1084	370	34	743	743	783	295	37	53	20	0	9003	9143	4977	54	1333	1333	1358	278	20	96	93	0	0.000	0.000	0.000	0.000	0.000	0.000	0.000	0.000	0.000	0.000	0.000	0.000	0.000	0.000	0.042	0.044	0.056	0.055	2.437	0.046	0.443	80	560	100	323	7670	7993	341	7810	8151	Error	Error	-4.570	323	7670	341	7810	86734	731459	1.020	28.004	0	0	0
1	14	15	"A90"	"A90"	17440	57960	100	1300	1299	308	23	786	786	807	209	25	81	70	0	11199	10817	3362	31	1387	1387	1721	1511	87	95	92	0	0.000	0.000	0.000	0.000	0.000	0.000	0.000	0.000	0.000	0.000	0.000	0.000	0.000	0.000	0.052	0.054	0.057	0.050	1.938	0.052	0.595	80	560	100	514	9812	10326	513	9430	9943	Error	Error	-4.255	514	9812	513	9430	103904	865320	2.354	6.020	0	0	0
1	15	15	"A90"	"A90"	17740	57960	100	1272	1313	340	25	908	908	918	242	26	65	38	0	11440	10931	3649	33	1518	1518	1936	1757	90	97	93	0	0.000	0.000	0.000	0.000	0.000	0.000	0.000	0.000	0.000	0.000	0.000	0.000	0.000	0.000	0.037	0.043	0.046	0.040	2.192	0.051	0.517	80	560	100	364	9922	10286	405	9413	9818	Error	Error	-4.769	364	9922	405	9413	105055	874485	1.632	5.120	0	0	0
1	16	15	"A91"	"A91"	18050	57940	100	1400	1485	453	30	990	990	1002	241	24	71	43	0	8228	7852	3964	50	1546	1546	1582	386	24	95	85	0	0.000	0.000	0.000	0.000	0.000	0.000	0.000	0.000	0.000	0.000	0.000	0.000	0.000	0.000	0.061	0.078	0.077	0.082	2.922	0.065	0.366	80	560	100	410	6682	7092	495	6306	6801	Error	Error	-4.027	410	6682	495	6306	118772	628165	2.004	16.244	0	0	0
1	17	15	"A91"	"A91"	18350	57950	100	1549	1526	342	22	1052	1052	1068	242	22	72	52	0	9299	8818	3302	37	1624	1624	1741	875	50	95	91	0	0.000	0.000	0.000	0.000	0.000	0.000	0.000	0.000	0.000	0.000	0.000	0.000	0.000	0.000	0.065	0.066	0.074	0.063	2.513	0.069	0.476	80	560	100	497	7675	8172	474	7194	7668	Error	Error	-3.949	497	7675	474	7194	122059	705441	1.893	8.088	0	0	0
1	18	15	"A91"	"A91"	18660	57950	100	1610	1640	415	25	1154	1154	1181	282	23	68	36	0	9603	9240	2792	30	1721	1721	1739	222	12	100	97	0	0.000	0.000	0.000	0.000	0.000	0.000	0.000	0.000	0.000	0.000	0.000	0.000	0.000	0.000	0.058	0.065	0.062	0.060	1.973	0.058	0.321	80	560	100	456	7882	8338	486	7519	8005	Error	Error	-4.111	456	7882	486	7519	131193	739163	1.628	33.788	0	0	0
1	1	16	"A92"	"A92"	13550	58260	100	1086	1098	318	28	716	716	722	203	28	71	45	0	10107	9061	4415	48	1255	1255	1288	287	22	96	92	0	0.000	0.000	0.000	0.000	0.000	0.000	0.000	0.000	0.000	0.000	0.000	0.000	0.000	0.000	0.042	0.049	0.054	0.058	2.139	0.045	0.455	80	560	100	370	8852	9222	382	7806	8188	Error	Error	-4.580	370	8852	382	7806	87823	724916	1.852	27.084	0	0	0
1	2	16	"A92"	"A92"	13870	58260	100	1107	1103	310	28	667	667	687	212	30	75	56	0	11051	10698	3817	35	1217	1217	1265	324	25	98	96	0	0.000	0.000	0.000	0.000	0.000	0.000	0.000	0.000	0.000	0.000	0.000	0.000	0.000	0.000	0.045	0.046	0.048	0.042	2.008	0.042	0.532	80	560	100	440	9834	10274	436	9481	9917	Error	Error	-4.482	440	9834	436	9481	88265	855808	1.962	29.114	0	0	0
1	3	16	"A92"	"A92"	14160	58260	100	1139	1144	316	27	625	625	649	194	29	83	65	0	13159	12539	4289	34	1214	1214	1319	770	58	96	93	0	0.000	0.000	0.000	0.000	0.000	0.000	0.000	0.000	0.000	0.000	0.000	0.000	0.000	0.000	0.043	0.046	0.049	0.044	2.261	0.044	0.623	80	560	100	514	11945	12459	519	11325	11844	Error	Error	-4.538	514	11945	519	11325	91540	1003137	2.552	14.571	0	0	0
1	4	16	"A93"	"A93"	14450	58240	100	994	1026	341	33	619	619	635	194	30	71	48	0	11549	10246	4971	48	1193	1193	1235	350	28	91	90	0	0.000	0.000	0.000	0.000	0.000	0.000	0.000	0.000	0.000	0.000	0.000	0.000	0.000	0.000	0.036	0.045	0.050	0.046	2.566	0.045	0.447	80	560	100	375	10356	10731	407	9053	9460	Error	Error	-4.787	375	10356	407	9053	82055	819708	2.015	25.746	0	0	0
1	5	16	"A93"	"A93"	14750	58260	100	1119	1162	397	34	622	622	648	220	33	86	57	0	11850	11485	3801	33	1271	1271	1425	889	62	100	95	0	0.000	0.000	0.000	0.000	0.000	0.000	0.000	0.000	0.000	0.000	0.000	0.000	0.000	0.000	0.047	0.053	0.052	0.048	1.889	0.048	0.452	80	560	100	497	10579	11076	540	10214	10754	Error	Error	-4.412	497	10579	540	10214	92939	918763	2.336	11.316	0	0	0
1	6	16	"A93"	"A93"	15060	58250	100	1062	1082	341	31	615	615	636	220	34	77	50	0	8502	8592	2609	30	1200	1200	1275	448	35	100	98	0	0.000	0.000	0.000	0.000	0.000	0.000	0.000	0.000	0.000	0.000	0.000	0.000	0.000	0.000	0.061	0.063	0.065	0.057	2.314	0.058	0.470	80	560	100	447	7302	7749	467	7392	7859	Error	Error	-4.030	447	7302	467	7392	86557	687389	2.027	16.333	0	0	0
1	7	16	"A94"	"A94"	15350	58250	100	1089	1100	358	32	584	584	652	860	131	16	0	0	14398	12127	5925	48	1185	1185	1259	791	62	88	87	0	0.000	0.000	0.000	0.000	0.000	0.000	0.000	0.000	0.000	0.000	0.000	0.000	0.000	0.000	0.038	0.047	0.049	0.050	2.386	0.046	0.645	80	560	100	505	13213	13718	516	10942	11458	Error	Error	-4.710	505	13213	516	10942	87970	970180	0.521	13.740	0	0	0
1	8	16	"A94"	"A94"	15670	58250	100	1183	1162	313	26	613	613	650	216	33	82	63	0	14874	13183	5983	45	1225	1225	1288	432	33	98	96	0	0.000	0.000	0.000	0.000	0.000	0.000	0.000	0.000	0.000	0.000	0.000	0.000	0.000	0.000	0.042	0.046	0.047	0.048	1.879	0.041	0.579	80	560	100	570	13649	14219	549	11958	12507	Error	Error	-4.582	570	13649	549	11958	92976	1054613	2.370	27.535	0	0	0
1	9	16	"A94"	"A94"	15960	58250	100	1161	1193	393	32	604	604	654	272	41	77	52	0	14442	12729	5373	42	1231	1231	1498	1524	101	92	88	0	0.000	0.000	0.000	0.000	0.000	0.000	0.000	0.000	0.000	0.000	0.000	0.000	0.000	0.000	0.042	0.051	0.048	0.051	2.316	0.047	0.485	80	560	100	557	13211	13768	589	11498	12087	Error	Error	-4.568	557	13211	589	11498	95404	1018297	1.982	7.369	0	0	0
1	10	16	"A95"	"A95"	16250	58250	100	1146	1192	444	37	657	657	1439	5973	415	0	0	0	14945	13417	5348	39	1219	1219	2077	6049	291	82	65	0	0.000	0.000	0.000	0.000	0.000	0.000	0.000	0.000	0.000	0.000	0.000	0.000	0.000	0.000	0.036	0.044	0.040	0.040	1.976	0.152	0.168	80	560	100	489	13726	14215	535	12198	12733	Error	Error	-4.811	489	13726	535	12198	95354	1073352	-0.041	1.875	0	0	0
1	11	16	"A95"	"A95"	16570	58250	100	1262	1271	326	25	675	675	698	228	32	86	65	0	14934	14556	4325	29	1259	1259	1344	664	49	98	95	0	0.000	0.000	0.000	0.000	0.000	0.000	0.000	0.000	0.000	0.000	0.000	0.000	0.000	0.000	0.043	0.045	0.044	0.043	1.901	0.044	0.533	80	560	100	587	13675	14262	596	13297	13893	Error	Error	-4.542	587	13675	596	13297	101641	1164479	2.513	19.898	0	0	0
1	12	16	"A95"	"A95"	16870	58250	100	1398	1339	343	25	716	716	738	221	29	82	67	0	14960	14236	4274	30	1300	1300	1435	1029	71	98	93	0	0.000	0.000	0.000	0.000	0.000	0.000	0.000	0.000	0.000	0.000	0.000	0.000	0.000	0.000	0.050	0.048	0.051	0.043	2.063	0.048	0.651	80	560	100	682	13660	14342	623	12936	13559	Error	Error	-4.324	682	13660	623	12936	107135	1138858	2.719	12.440	0	0	0
1	13	16	"A96"	"A96"	17160	58240	100	1274	1307	360	27	796	796	854	383	44	65	26	0	11996	10416	4897	47	1395	1395	1455	351	24	98	93	0	0.000	0.000	0.000	0.000	0.000	0.000	0.000	0.000	0.000	0.000	0.000	0.000	0.000	0.000	0.045	0.057	0.060	0.062	2.574	0.049	0.365	80	560	100	478	10601	11079	511	9021	9532	Error	Error	-4.471	478	10601	511	9021	104569	833312	1.183	25.530	0	0	0
1	14	16	"A96"	"A96"	17470	58250	100	1423	1445	347	24	883	883	905	265	29	86	51	0	12336	11464	3753	32	1457	1457	1561	738	47	97	95	0	0.000	0.000	0.000	0.000	0.000	0.000	0.000	0.000	0.000	0.000	0.000	0.000	0.000	0.000	0.050	0.056	0.054	0.049	2.824	0.051	0.411	80	560	100	540	10879	11419	562	10007	10569	Error	Error	-4.332	540	10879	562	10007	115610	917141	2.038	13.419	0	0	0
1	15	16	"A96"	"A96"	17770	58250	100	1384	1377	334	24	920	920	950	314	33	73	27	0	11740	10556	3271	30	1496	1496	1608	883	54	93	92	0	0.000	0.000	0.000	0.000	0.000	0.000	0.000	0.000	0.000	0.000	0.000	0.000	0.000	0.000	0.045	0.050	0.053	0.056	2.424	0.056	0.450	80	560	100	464	10244	10708	457	9060	9517	Error	Error	-4.465	464	10244	457	9060	110133	844444	1.360	10.134	0	0	0
1	16	16	"A97"	"A97"	18060	58250	100	1493	1454	403	27	940	940	951	229	24	73	55	0	11316	9950	3789	38	1513	1513	1538	254	16	100	97	0	0.000	0.000	0.000	0.000	0.000	0.000	0.000	0.000	0.000	0.000	0.000	0.000	0.000	0.000	0.056	0.061	0.059	0.054	2.469	0.058	0.462	80	560	100	553	9803	10356	514	8437	8951	Error	Error	-4.148	553	9803	514	8437	116345	796032	2.197	33.118	0	0	0
1	17	16	"A97"	"A97"	18350	58250	100	1502	1554	398	25	1027	1027	1051	258	24	76	43	0	11898	10628	4094	38	1606	1606	1752	730	41	97	88	0	0.000	0.000	0.000	0.000	0.000	0.000	0.000	0.000	0.000	0.000	0.000	0.000	0.000	0.000	0.046	0.058	0.061	0.061	2.220	0.058	0.458	80	560	100	475	10292	10767	527	9022	9549	Error	Error	-4.437	475	10292	527	9022	124347	850259	1.950	12.159	0	0	0
1	18	16	"A97"	"A97"	18640	58260	100	1645	1655	374	22	1132	1132	1164	284	24	77	43	0	11475	10761	3657	33	1679	1679	1779	530	29	98	95	0	0.000	0.000	0.000	0.000	0.000	0.000	0.000	0.000	0.000	0.000	0.000	0.000	0.000	0.000	0.052	0.058	0.060	0.056	1.843	0.059	0.456	80	560	100	513	9796	10309	523	9082	9605	Error	Error	-4.255	513	9796	523	9082	132367	860877	1.729	16.947	0	0	0
1	1	17	"A98"	"A98"	13550	58550	100	806	802	198	24	738	738	761	220	28	20	2	0	1913	2460	1555	63	1279	1279	1307	445	34	63	36	0	0.000	0.000	0.000	0.000	0.000	0.000	0.000	0.000	0.000	0.000	0.000	0.000	0.000	0.000	0.107	0.054	0.150	0.168	4.200	0.023	0.016	80	560	100	68	634	702	64	1181	1245	Error	Error	-3.221	68	634	64	1181	64147	196812	0.186	2.591	0	0	0
1	2	17	"A98"	"A98"	13860	58560	100	727	751	195	25	674	674	695	212	30	26	6	0	2309	3132	1909	60	1215	1215	1247	374	29	83	72	0	0.000	0.000	0.000	0.000	0.000	0.000	0.000	0.000	0.000	0.000	0.000	0.000	0.000	0.000	0.048	0.040	0.084	0.113	5.502	0.042	0.073	80	560	100	53	1094	1147	77	1917	1994	Error	Error	-4.367	53	1094	77	1917	60111	250580	0.264	5.040	0	0	0
1	3	17	"A98"	"A98"	14160	58550	100	674	733	289	39	619	619	642	193	30	30	8	0	2089	2751	1724	62	1189	1189	1201	162	13	81	75	0	0.000	0.000	0.000	0.000	0.000	0.000	0.000	0.000	0.000	0.000	0.000	0.000	0.000	0.000	0.061	0.073	0.115	0.145	3.866	0.068	0.095	80	560	100	55	900	955	114	1562	1676	Error	Error	-4.032	55	900	114	1562	58660	220103	0.472	9.568	0	0	0
1	4	17	"A99"	"A99"	14450	58550	100	839	920	372	40	627	627	646	225	34	48	21	0	5523	5244	2573	49	1188	1188	1229	750	61	80	71	0	0.000	0.000	0.000	0.000	0.000	0.000	0.000	0.000	0.000	0.000	0.000	0.000	0.000	0.000	0.049	0.072	0.079	0.079	3.703	0.055	0.187	80	560	100	212	4335	4547	293	4056	4349	Error	Error	-4.354	212	4335	293	4056	73606	419521	1.218	5.353	0	0	0
1	5	17	"A99"	"A99"	14760	58560	100	831	865	272	31	621	621	649	241	37	46	15	0	4493	4264	1847	43	1188	1188	1214	237	19	97	91	0	0.000	0.000	0.000	0.000	0.000	0.000	0.000	0.000	0.000	0.000	0.000	0.000	0.000	0.000	0.064	0.079	0.103	0.092	3.067	0.071	0.161	80	560	100	210	3305	3515	244	3076	3320	Error	Error	-3.976	210	3305	244	3076	69230	341135	0.896	12.869	0	0	0
1	6	17	"A99"	"A99"	15070	58560	100	865	1153	2193	190	633	633	659	226	34	52	30	0	6401	6006	1722	28	1184	1184	1237	808	65	95	93	0	0.000	0.000	0.000	0.000	0.000	0.000	0.000	0.000	0.000	0.000	0.000	0.000	0.000	0.000	0.044	0.108	0.059	0.060	3.001	0.113	0.034	80	560	100	232	5217	5449	520	4822	5342	Error	Error	-4.491	232	5217	520	4822	92219	480459	2.186	5.902	0	0	0
1	7	17	"A100"	"A100"	15350	58550	100	1009	1057	379	35	629	629	668	494	73	41	5	0	10454	8946	4049	45	1175	1175	1205	218	18	98	95	0	0.000	0.000	0.000	0.000	0.000	0.000	0.000	0.000	0.000	0.000	0.000	0.000	0.000	0.000	0.041	0.055	0.062	0.056	2.363	0.051	0.421	80	560	100	380	9279	9659	428	7771	8199	Error	Error	-4.610	380	9279	428	7771	84521	715664	0.787	35.509	0	0	0
1	8	17	"A100"	"A100"	15670	58550	100	1080	1064	314	29	611	611	636	275	43	67	36	0	10283	9294	3317	35	1179	1179	1207	245	20	100	100	0	0.000	0.000	0.000	0.000	0.000	0.000	0.000	0.000	0.000	0.000	0.000	0.000	0.000	0.000	0.052	0.056	0.058	0.049	2.061	0.051	0.350	80	560	100	469	9104	9573	453	8115	8568	Error	Error	-4.279	469	9104	453	8115	85111	743498	1.556	33.008	0	0	0
1	9	17	"A100"	"A100"	15970	58550	100	1168	1174	323	27	645	645	687	419	60	62	17	0	10657	9786	3403	34	1227	1227	1311	688	52	97	97	0	0.000	0.000	0.000	0.000	0.000	0.000	0.000	0.000	0.000	0.000	0.000	0.000	0.000	0.000	0.055	0.062	0.066	0.061	1.892	0.057	0.483	80	560	100	523	9430	9953	529	8559	9088	Error	Error	-4.172	523	9430	529	8559	93930	782891	1.162	12.318	0	0	0
1	10	17	"A101"	"A101"	16260	58550	100	1046	1396	933	66	655	655	678	231	34	58	47	0	3474	5079	3811	75	1200	1200	1224	235	19	81	77	0	0.000	0.000	0.000	0.000	0.000	0.000	0.000	0.000	0.000	0.000	0.000	0.000	0.000	0.000	0.172	0.191	0.189	0.205	2.907	0.205	0.750	80	560	100	391	2274	2665	741	3879	4620	Error	Error	-2.540	391	2274	741	3879	111646	406354	3.108	16.404	0	0	0
1	11	17	"A101"	"A101"	16580	58560	100	1269	1531	960	62	694	694	718	213	29	72	61	0	5321	6311	3779	59	1232	1232	1276	692	54	91	86	0	0.000	0.000	0.000	0.000	0.000	0.000	0.000	0.000	0.000	0.000	0.000	0.000	0.000	0.000	0.141	0.165	0.150	0.139	2.135	0.174	0.661	80	560	100	575	4089	4664	837	5079	5916	Error	Error	-2.830	575	4089	837	5079	122517	504912	3.817	7.276	0	0	0
1	12	17	"A101"	"A101"	16870	58560	100	1176	1552	889	57	717	717	736	209	28	71	55	0	5148	6095	3493	57	1262	1262	1330	808	60	90	83	0	0.000	0.000	0.000	0.000	0.000	0.000	0.000	0.000	0.000	0.000	0.000	0.000	0.000	0.000	0.118	0.173	0.161	0.138	2.964	0.196	0.779	80	560	100	459	3886	4345	835	4833	5668	Error	Error	-3.082	459	3886	835	4833	124197	487576	3.904	5.897	0	0	0
1	13	17	"A102"	"A102"	17160	58550	100	959	1105	485	43	760	760	786	236	30	46	25	0	4325	6163	4765	77	1311	1311	1335	258	19	81	75	0	0.000	0.000	0.000	0.000	0.000	0.000	0.000	0.000	0.000	0.000	0.000	0.000	0.000	0.000	0.066	0.071	0.082	0.099	3.535	0.076	0.474	80	560	100	199	3014	3213	345	4852	5197	Error	Error	-3.921	199	3014	345	4852	88427	493011	1.352	18.713	0	0	0
1	14	17	"A102"	"A102"	17470	58550	100	1110	1268	478	37	867	867	895	344	38	42	21	0	4961	6370	4235	66	1387	1387	1403	202	14	91	85	0	0.000	0.000	0.000	0.000	0.000	0.000	0.000	0.000	0.000	0.000	0.000	0.000	0.000	0.000	0.068	0.080	0.097	0.111	3.457	0.084	0.330	80	560	100	243	3574	3817	401	4983	5384	Error	Error	-3.879	243	3574	401	4983	101411	509570	1.084	24.589	0	0	0
1	15	17	"A102"	"A102"	17770	58560	100	1164	1280	489	38	899	899	913	255	27	50	33	0	5589	7290	4205	57	1419	1419	1459	272	18	96	92	0	0.000	0.000	0.000	0.000	0.000	0.000	0.000	0.000	0.000	0.000	0.000	0.000	0.000	0.000	0.064	0.065	0.069	0.064	3.406	0.070	0.383	80	560	100	265	4170	4435	381	5871	6252	Error	Error	-3.976	265	4170	381	5871	102408	583172	1.439	21.438	0	0	0
1	16	17	"A103"	"A103"	18050	58550	100	1239	1261	299	23	959	959	981	247	25	51	26	0	7755	6602	2975	45	1479	1479	1521	487	32	92	81	0	0.000	0.000	0.000	0.000	0.000	0.000	0.000	0.000	0.000	0.000	0.000	0.000	0.000	0.000	0.045	0.059	0.060	0.061	3.728	0.049	0.240	80	560	100	280	6276	6556	302	5123	5425	Error	Error	-4.486	280	6276	302	5123	100912	528135	1.134	10.433	0	0	0
1	17	17	"A103"	"A103"	18360	58550	100	1390	1395	344	24	1028	1028	1057	488	46	32	2	0	7312	7101	3021	42	1562	1562	1655	697	42	92	85	0	0.000	0.000	0.000	0.000	0.000	0.000	0.000	0.000	0.000	0.000	0.000	0.000	0.000	0.000	0.063	0.066	0.067	0.075	3.484	0.072	0.134	80	560	100	362	5750	6112	367	5539	5906	Error	Error	-3.990	362	5750	367	5539	111606	568060	0.693	7.813	0	0	0
1	18	17	"A103"	"A103"	18660	58550	100	1400	1418	345	24	1136	1136	1156	255	22	51	27	0	7589	6925	2844	41	1672	1672	1752	1379	78	88	76	0	0.000	0.000	0.000	0.000	0.000	0.000	0.000	0.000	0.000	0.000	0.000	0.000	0.000	0.000	0.045	0.054	0.072	0.066	2.985	0.060	0.304	80	560	100	264	5917	6181	282	5253	5535	Error	Error	-4.486	264	5917	282	5253	113443	554032	1.027	3.751	0	0	0
1	1	18	"A104"	"A104"	13550	58860	100	1056	1068	325	30	748	748	779	250	32	57	27	0	6674	7260	4475	61	1288	1288	1302	172	13	95	88	0	0.000	0.000	0.000	0.000	0.000	0.000	0.000	0.000	0.000	0.000	0.000	0.000	0.000	0.000	0.057	0.054	0.067	0.079	3.178	0.048	0.276	80	560	100	308	5386	5694	320	5972	6292	Error	Error	-4.128	308	5386	320	5972	85433	580760	1.156	34.640	0	0	0
1	2	18	"A104"	"A104"	13870	58860	100	1042	1061	289	27	707	707	724	252	34	61	36	0	9621	8867	4183	47	1229	1229	1259	331	26	98	95	0	0.000	0.000	0.000	0.000	0.000	0.000	0.000	0.000	0.000	0.000	0.000	0.000	0.000	0.000	0.040	0.046	0.052	0.045	2.608	0.043	0.422	80	560	100	335	8392	8727	354	7638	7992	Error	Error	-4.647	335	8392	354	7638	84890	709391	1.337	22.985	0	0	0
1	3	18	"A104"	"A104"	14160	58860	100	1039	1074	315	29	703	703	835	1854	222	0	0	0	10292	9260	4080	44	1241	1241	1381	1823	132	86	80	0	0.000	0.000	0.000	0.000	0.000	0.000	0.000	0.000	0.000	0.000	0.000	0.000	0.000	0.000	0.037	0.046	0.051	0.045	2.219	0.050	0.513	80	560	100	336	9051	9387	371	8019	8390	Error	Error	-4.752	336	9051	371	8019	85911	740807	0.129	4.322	0	0	0
1	4	18	"A105"	"A105"	14450	58850	100	1184	1338	1932	144	696	696	713	235	32	68	52	0	9203	8435	4028	47	1243	1243	1279	273	21	96	91	0	0.000	0.000	0.000	0.000	0.000	0.000	0.000	0.000	0.000	0.000	0.000	0.000	0.000	0.000	0.061	0.089	0.066	0.062	2.302	0.095	0.114	80	560	100	488	7960	8448	642	7192	7834	Error	Error	-4.028	488	7960	642	7192	107008	674809	2.660	26.212	0	0	0
1	5	18	"A105"	"A105"	14760	58850	100	1084	1152	436	37	676	676	703	233	33	72	45	0	10951	9783	4083	41	1241	1241	1377	933	67	92	87	0	0.000	0.000	0.000	0.000	0.000	0.000	0.000	0.000	0.000	0.000	0.000	0.000	0.000	0.000	0.042	0.056	0.054	0.049	2.158	0.055	0.451	80	560	100	408	9710	10118	476	8542	9018	Error	Error	-4.573	408	9710	476	8542	92165	782628	1.927	9.010	0	0	0
1	6	18	"A105"	"A105"	15070	58850	100	1177	1157	320	27	668	668	716	430	60	56	13	0	11251	10084	3812	37	1224	1224	1299	615	47	96	95	0	0.000	0.000	0.000	0.000	0.000	0.000	0.000	0.000	0.000	0.000	0.000	0.000	0.000	0.000	0.051	0.055	0.063	0.052	1.807	0.049	0.135	80	560	100	509	10027	10536	489	8860	9349	Error	Error	-4.300	509	10027	489	8860	92594	806735	1.026	14.285	0	0	0
1	7	18	"A106"	"A106"	15360	58850	100	692	723	193	26	647	647	664	194	29	26	7	0	1728	2154	1096	50	1171	1171	1183	177	14	82	67	0	0.000	0.000	0.000	0.000	0.000	0.000	0.000	0.000	0.000	0.000	0.000	0.000	0.000	0.000	0.081	0.077	0.253	0.232	5.437	0.043	0.020	80	560	100	45	557	602	76	983	1059	Error	Error	-3.630	45	557	76	983	57823	172354	0.304	5.486	0	0	0
1	8	18	"A106"	"A106"	15660	58860	100	748	809	308	38	674	674	709	373	52	17	8	0	1875	2548	1461	57	1184	1184	1210	203	16	82	68	0	0.000	0.000	0.000	0.000	0.000	0.000	0.000	0.000	0.000	0.000	0.000	0.000	0.000	0.000	0.107	0.099	0.230	0.196	4.120	0.070	0.064	80	560	100	74	691	765	135	1364	1499	Error	Error	-3.223	74	691	135	1364	64693	203838	0.268	6.591	0	0	0
1	9	18	"A106"	"A106"	15960	58860	100	771	766	209	27	667	667	684	208	30	30	5	0	2005	2446	1263	51	1186	1186	1205	187	15	78	76	0	0.000	0.000	0.000	0.000	0.000	0.000	0.000	0.000	0.000	0.000	0.000	0.000	0.000	0.000	0.127	0.079	0.177	0.215	4.315	0.071	0.064	80	560	100	104	819	923	99	1260	1359	Error	Error	-2.977	104	819	99	1260	61250	195717	0.394	6.636	0	0	0
1	10	18	"A107"	"A107"	16260	58850	100	761	808	276	34	659	659	680	198	29	35	16	0	2367	3687	2779	75	1197	1197	1223	374	30	81	63	0	0.000	0.000	0.000	0.000	0.000	0.000	0.000	0.000	0.000	0.000	0.000	0.000	0.000	0.000	0.087	0.060	0.109	0.103	4.058	0.054	0.183	80	560	100	102	1170	1272	149	2490	2639	Error	Error	-3.520	102	1170	149	2490	64614	294975	0.646	6.588	0	0	0
1	11	18	"A107"	"A107"	16560	58860	100	835	869	271	31	720	720	758	400	52	18	1	0	3264	4417	2823	63	1246	1246	1298	751	57	82	60	0	0.000	0.000	0.000	0.000	0.000	0.000	0.000	0.000	0.000	0.000	0.000	0.000	0.000	0.000	0.057	0.047	0.076	0.085	3.937	0.052	0.175	80	560	100	115	2018	2133	149	3171	3320	Error	Error	-4.133	115	2018	149	3171	69534	353358	0.278	4.153	0	0	0
1	12	18	"A107"	"A107"	16860	58860	100	893	925	274	29	732	732	761	228	29	38	15	0	3287	4666	3124	66	1272	1272	1302	190	14	95	90	0	0.000	0.000	0.000	0.000	0.000	0.000	0.000	0.000	0.000	0.000	0.000	0.000	0.000	0.000	0.080	0.057	0.078	0.092	3.625	0.052	0.190	80	560	100	161	2015	2176	193	3394	3587	Error	Error	-3.646	161	2015	193	3394	74007	373313	0.719	17.705	0	0	0
1	13	18	"A108"	"A108"	17170	58870	100	946	1148	810	70	810	810	944	1939	205	2	1	0	4052	5250	3663	69	1332	1332	1496	2576	172	51	33	0	0.000	0.000	0.000	0.000	0.000	0.000	0.000	0.000	0.000	0.000	0.000	0.000	0.000	0.000	0.050	0.086	0.077	0.084	5.007	0.776	0.737	80	560	100	136	2720	2856	338	3918	4256	Error	Error	-4.322	136	2720	338	3918	91838	420028	0.105	1.457	0	0	0
1	14	18	"A108"	"A108"	17460	58860	100	1025	1073	307	28	850	850	885	256	28	38	16	0	4135	5972	3809	63	1385	1385	1414	252	17	95	92	0	0.000	0.000	0.000	0.000	0.000	0.000	0.000	0.000	0.000	0.000	0.000	0.000	0.000	0.000	0.064	0.049	0.063	0.061	2.764	0.047	0.221	80	560	100	175	2750	2925	223	4587	4810	Error	Error	-3.974	175	2750	223	4587	85875	477775	0.734	18.087	0	0	0
1	15	18	"A108"	"A108"	17770	58850	100	1059	1121	269	23	921	921	937	247	26	40	15	0	3936	5203	3132	60	1398	1398	1440	252	17	90	88	0	0.000	0.000	0.000	0.000	0.000	0.000	0.000	0.000	0.000	0.000	0.000	0.000	0.000	0.000	0.054	0.053	0.055	0.064	4.920	0.040	0.122	80	560	100	138	2538	2676	200	3805	4005	Error	Error	-4.201	138	2538	200	3805	89657	416241	0.745	14.933	0	0	0
1	16	18	"A109"	"A109"	18060	58850	100	954	952	234	24	944	944	965	248	25	12	2	0	1879	2202	928	42	1458	1458	1500	477	31	45	27	0	0.000	0.000	0.000	0.000	0.000	0.000	0.000	0.000	0.000	0.000	0.000	0.000	0.000	0.000	0.024	0.011	0.305	0.295	6.409	0.098	0.020	80	560	100	10	421	431	8	744	752	Error	Error	-5.396	10	421	8	744	76167	176158	-0.052	1.472	0	0	0
1	17	18	"A109"	"A109"	18370	58840	100	1061	1080	258	23	993	993	1026	255	24	25	5	0	2251	2799	1261	45	1521	1521	1536	206	13	80	71	0	0.000	0.000	0.000	0.000	0.000	0.000	0.000	0.000	0.000	0.000	0.000	0.000	0.000	0.000	0.093	0.068	0.245	0.256	5.877	0.055	0.031	80	560	100	68	730	798	87	1278	1365	Error	Error	-3.424	68	730	87	1278	86391	223957	0.212	6.131	0	0	0
1	18	18	"A109"	"A109"	18660	58850	100	1109	1155	327	28	1080	1080	1097	250	22	23	8	0	2272	2633	1074	40	1608	1608	1620	164	10	81	76	0	0.000	0.000	0.000	0.000	0.000	0.000	0.000	0.000	0.000	0.000	0.000	0.000	0.000	0.000	0.044	0.073	0.157	0.179	4.425	0.135	0.083	80	560	100	29	664	693	75	1025	1100	Error	Error	-4.517	29	664	75	1025	92402	210611	0.232	6.177	0	0	0
1	1	19	"A110"	"A110"	13550	59160	100	983	1032	333	32	805	805	822	230	27	42	18	0	3588	5184	3815	73	1339	1339	1347	146	10	86	81	0	0.000	0.000	0.000	0.000	0.000	0.000	0.000	0.000	0.000	0.000	0.000	0.000	0.000	0.000	0.079	0.059	0.083	0.105	5.383	0.056	0.268	80	560	100	178	2249	2427	227	3845	4072	Error	Error	-3.659	178	2249	227	3845	82550	414753	0.913	26.281	0	0	0
1	2	19	"A110"	"A110"	13860	59160	100	915	993	365	36	743	743	746	207	27	47	27	0	5255	6354	3908	61	1260	1260	1276	177	13	95	93	0	0.000	0.000	0.000	0.000	0.000	0.000	0.000	0.000	0.000	0.000	0.000	0.000	0.000	0.000	0.043	0.049	0.058	0.057	3.508	0.050	0.249	80	560	100	172	3995	4167	250	5094	5344	Error	Error	-4.538	172	3995	250	5094	79460	508352	1.193	28.689	0	0	0
1	3	19	"A110"	"A110"	14170	59160	100	1063	1057	317	29	748	748	820	1194	145	0	0	0	7746	7824	4263	54	1257	1257	1285	373	29	95	92	0	0.000	0.000	0.000	0.000	0.000	0.000	0.000	0.000	0.000	0.000	0.000	0.000	0.000	0.000	0.049	0.047	0.057	0.053	2.361	0.045	0.350	80	560	100	315	6489	6804	309	6567	6876	Error	Error	-4.365	315	6489	309	6567	84583	625888	0.198	17.531	0	0	0
1	4	19	"A111"	"A111"	14460	59160	100	857	903	254	28	742	742	800	894	111	2	0	0	3230	4642	3510	75	1280	1280	1315	440	33	80	76	0	0.000	0.000	0.000	0.000	0.000	0.000	0.000	0.000	0.000	0.000	0.000	0.000	0.000	0.000	0.059	0.048	0.062	0.065	5.841	0.179	0.075	80	560	100	115	1950	2065	161	3362	3523	Error	Error	-4.084	115	1950	161	3362	72212	371385	0.115	7.561	0	0	0
1	5	19	"A111"	"A111"	14770	59160	100	886	916	252	27	745	745	771	231	29	32	11	0	4733	5603	3359	59	1283	1283	1330	695	52	90	81	0	0.000	0.000	0.000	0.000	0.000	0.000	0.000	0.000	0.000	0.000	0.000	0.000	0.000	0.000	0.041	0.040	0.059	0.048	3.861	0.040	0.144	80	560	100	141	3450	3591	171	4320	4491	Error	Error	-4.613	141	3450	171	4320	73254	448211	0.628	6.148	0	0	0
1	6	19	"A111"	"A111"	15080	59160	100	899	916	273	29	749	749	773	238	30	30	10	0	4321	5550	3309	59	1274	1274	1328	1047	78	90	67	0	0.000	0.000	0.000	0.000	0.000	0.000	0.000	0.000	0.000	0.000	0.000	0.000	0.000	0.000	0.049	0.039	0.051	0.053	3.204	0.030	0.123	80	560	100	150	3047	3197	167	4276	4443	Error	Error	-4.344	150	3047	167	4276	73296	444034	0.601	4.032	0	0	0
1	7	19	"A112"	"A112"	15360	59150	100	893	976	300	30	731	731	763	252	33	41	18	0	6079	6596	4235	64	1273	1273	1290	235	18	86	81	0	0.000	0.000	0.000	0.000	0.000	0.000	0.000	0.000	0.000	0.000	0.000	0.000	0.000	0.000	0.034	0.046	0.062	0.071	4.090	0.048	0.329	80	560	100	162	4806	4968	245	5323	5568	Error	Error	-4.891	162	4806	245	5323	78100	527678	0.845	22.579	0	0	0
1	8	19	"A112"	"A112"	15660	59160	100	1067	1124	395	35	749	749	775	236	30	57	40	0	7689	7815	4323	55	1290	1290	1316	213	16	95	92	0	0.000	0.000	0.000	0.000	0.000	0.000	0.000	0.000	0.000	0.000	0.000	0.000	0.000	0.000	0.050	0.057	0.063	0.054	2.402	0.054	0.361	80	560	100	318	6399	6717	375	6525	6900	Error	Error	-4.331	318	6399	375	6525	89904	625196	1.479	30.512	0	0	0
1	9	19	"A112"	"A112"	15970	59160	100	1123	1170	333	28	740	740	765	245	32	68	37	0	8980	8589	3763	43	1259	1259	1300	269	20	96	93	0	0.000	0.000	0.000	0.000	0.000	0.000	0.000	0.000	0.000	0.000	0.000	0.000	0.000	0.000	0.050	0.059	0.057	0.054	2.527	0.055	0.455	80	560	100	383	7721	8104	430	7330	7760	Error	Error	-4.333	383	7721	430	7330	93595	687126	1.653	27.097	0	0	0
1	10	19	"A113"	"A113"	16260	59150	100	1002	979	262	26	727	727	752	220	29	57	22	0	5487	5236	2491	47	1249	1249	1323	1161	87	77	72	0	0.000	0.000	0.000	0.000	0.000	0.000	0.000	0.000	0.000	0.000	0.000	0.000	0.000	0.000	0.065	0.063	0.072	0.089	3.074	0.059	0.252	80	560	100	275	4238	4513	252	3987	4239	Error	Error	-3.946	275	4238	252	3987	78343	418862	1.032	3.370	0	0	0
1	11	19	"A113"	"A113"	16580	59150	100	1050	1039	297	28	759	759	768	215	27	58	26	0	6311	6434	2700	41	1291	1291	1308	176	13	93	92	0	0.000	0.000	0.000	0.000	0.000	0.000	0.000	0.000	0.000	0.000	0.000	0.000	0.000	0.000	0.058	0.054	0.058	0.057	2.888	0.051	0.306	80	560	100	291	5020	5311	280	5143	5423	Error	Error	-4.109	291	5020	280	5143	83131	514744	1.260	29.125	0	0	0
1	12	19	"A113"	"A113"	16860	59150	100	951	1019	363	35	774	774	848	843	99	3	1	0	6528	6186	3052	49	1321	1321	1383	359	25	90	85	0	0.000	0.000	0.000	0.000	0.000	0.000	0.000	0.000	0.000	0.000	0.000	0.000	0.000	0.000	0.034	0.050	0.050	0.050	4.218	0.036	0.006	80	560	100	177	5207	5384	245	4865	5110	Error	Error	-4.879	177	5207	245	4865	81497	494910	0.203	13.379	0	0	0
1	13	19	"A114"	"A114"	17160	59150	100	1221	1198	396	33	822	822	861	336	39	53	23	0	9357	8257	3919	47	1359	1359	1379	172	12	95	88	0	0.000	0.000	0.000	0.000	0.000	0.000	0.000	0.000	0.000	0.000	0.000	0.000	0.000	0.000	0.050	0.055	0.066	0.067	3.424	0.050	0.364	80	560	100	399	7998	8397	376	6898	7274	Error	Error	-4.325	399	7998	376	6898	95854	660538	1.003	39.988	0	0	0
1	14	19	"A114"	"A114"	17480	59150	100	1243	1266	315	24	898	898	944	471	49	36	1	0	8653	8132	3517	43	1392	1392	1439	306	21	93	92	0	0.000	0.000	0.000	0.000	0.000	0.000	0.000	0.000	0.000	0.000	0.000	0.000	0.000	0.000	0.048	0.055	0.055	0.051	3.262	0.053	0.099	80	560	100	345	7261	7606	368	6740	7108	Error	Error	-4.395	345	7261	368	6740	101253	650542	0.684	21.873	0	0	0
1	15	19	"A114"	"A114"	17770	59150	100	1266	1328	369	27	938	938	969	246	25	61	32	0	9043	8480	3751	44	1465	1465	1510	388	25	93	92	0	0.000	0.000	0.000	0.000	0.000	0.000	0.000	0.000	0.000	0.000	0.000	0.000	0.000	0.000	0.043	0.056	0.056	0.062	3.808	0.048	0.357	80	560	100	328	7578	7906	390	7015	7405	Error	Error	-4.530	328	7578	390	7015	106234	678372	1.459	17.964	0	0	0
1	16	19	"A115"	"A115"	18060	59150	100	1062	1058	236	22	963	963	971	222	22	25	7	0	3207	4051	2480	61	1466	1466	1476	174	11	88	83	0	0.000	0.000	0.000	0.000	0.000	0.000	0.000	0.000	0.000	0.000	0.000	0.000	0.000	0.000	0.057	0.037	0.075	0.097	5.739	0.036	0.070	80	560	100	99	1741	1840	95	2585	2680	Error	Error	-4.136	99	1741	95	2585	84621	324114	0.392	14.799	0	0	0
1	17	19	"A115"	"A115"	18360	59160	100	1231	1244	322	25	1009	1009	1034	254	24	47	17	0	3709	4941	2881	58	1522	1522	1535	199	12	100	96	0	0.000	0.000	0.000	0.000	0.000	0.000	0.000	0.000	0.000	0.000	0.000	0.000	0.000	0.000	0.102	0.069	0.102	0.094	3.789	0.057	0.160	80	560	100	222	2187	2409	235	3419	3654	Error	Error	-3.300	222	2187	235	3419	99500	395312	0.827	17.116	0	0	0
1	18	19	"A115"	"A115"	18660	59150	100	995	1102	453	41	1083	1083	1091	249	22	18	7	0	2958	3657	2110	57	1603	1603	1615	200	12	88	83	0	0.000	0.000	0.000	0.000	0.000	0.000	0.000	0.000	0.000	0.000	0.000	0.000	0.000	0.000	-0.065	0.009	0.153	0.187	5.212	0.038	0.027	80	560	100	-88	1355	1267	19	2054	2073	Error	Error	Error	-88	1355	19	2054	88152	292542	0.044	10.210	0	0	0
1	1	20	"A116"	"A116"	13560	59460	100	1190	1261	432	34	860	860	879	236	26	56	42	0	7485	7278	3763	51	1372	1372	1419	732	51	90	81	0	0.000	0.000	0.000	0.000	0.000	0.000	0.000	0.000	0.000	0.000	0.000	0.000	0.000	0.000	0.054	0.068	0.084	0.074	2.019	0.073	0.475	80	560	100	330	6113	6443	401	5906	6307	Error	Error	-4.211	330	6113	401	5906	100919	582233	1.619	8.004	0	0	0
1	2	20	"A116"	"A116"	13870	59460	100	1307	1352	382	28	817	817	862	506	58	48	10	0	9157	8929	2551	28	1359	1359	1409	359	25	100	97	0	0.000	0.000	0.000	0.000	0.000	0.000	0.000	0.000	0.000	0.000	0.000	0.000	0.000	0.000	0.063	0.071	0.067	0.064	1.986	0.073	0.154	80	560	100	490	7798	8288	535	7570	8105	Error	Error	-3.992	490	7798	535	7570	108123	714306	0.968	20.947	0	0	0
1	3	20	"A116"	"A116"	14160	59480	100	1433	1454	403	27	874	874	2132	7954	373	0	0	0	9414	9085	2923	32	1420	1420	2826	7980	282	51	0	0	0.000	0.000	0.000	0.000	0.000	0.000	0.000	0.000	0.000	0.000	0.000	0.000	0.000	0.000	0.070	0.076	0.078	0.069	1.874	1.000	0.884	80	560	100	559	7994	8553	580	7665	8245	Error	Error	-3.838	559	7994	580	7665	116306	726775	-0.085	0.784	0	0	0
1	4	20	"A117"	"A117"	14450	59450	100	862	863	257	29	820	820	850	273	32	10	2	0	1683	1893	709	37	1324	1324	1335	224	16	62	43	0	0.000	0.000	0.000	0.000	0.000	0.000	0.000	0.000	0.000	0.000	0.000	0.000	0.000	0.000	0.117	0.076	0.324	0.353	5.011	0.206	0.064	80	560	100	42	359	401	43	569	612	Error	Error	-3.096	42	359	43	569	69054	151406	0.048	2.491	0	0	0
1	5	20	"A117"	"A117"	14740	59450	100	874	886	254	28	834	834	851	223	26	17	7	0	1698	2077	1000	48	1347	1347	1365	173	12	61	50	0	0.000	0.000	0.000	0.000	0.000	0.000	0.000	0.000	0.000	0.000	0.000	0.000	0.000	0.000	0.114	0.071	0.391	0.362	4.184	0.152	0.114	80	560	100	40	351	391	52	730	782	Error	Error	-3.133	40	351	52	730	70876	166187	0.157	4.116	0	0	0
1	6	20	"A117"	"A117"	15040	59450	100	892	907	250	27	816	816	868	425	48	7	1	0	1517	2005	1050	52	1332	1332	1367	219	16	45	37	0	0.000	0.000	0.000	0.000	0.000	0.000	0.000	0.000	0.000	0.000	0.000	0.000	0.000	0.000	0.411	0.135	0.406	0.540	5.815	0.180	0.025	80	560	100	76	185	261	91	673	764	Error	Error	-1.283	76	185	91	673	72558	160400	0.092	2.913	0	0	0
1	7	20	"A118"	"A118"	15360	59450	100	926	988	255	25	830	830	857	240	28	33	11	0	3744	5010	3329	66	1341	1341	1355	172	12	86	81	0	0.000	0.000	0.000	0.000	0.000	0.000	0.000	0.000	0.000	0.000	0.000	0.000	0.000	0.000	0.040	0.043	0.069	0.074	5.295	0.036	0.110	80	560	100	96	2403	2499	158	3669	3827	Error	Error	-4.646	96	2403	158	3669	79079	400761	0.546	21.250	0	0	0
1	8	20	"A118"	"A118"	15660	59460	100	994	1068	395	36	816	816	855	300	35	36	12	0	4736	6354	4165	65	1328	1328	1351	218	16	93	90	0	0.000	0.000	0.000	0.000	0.000	0.000	0.000	0.000	0.000	0.000	0.000	0.000	0.000	0.000	0.052	0.050	0.065	0.071	3.831	0.059	0.212	80	560	100	178	3408	3586	252	5026	5278	Error	Error	-4.259	178	3408	252	5026	85413	508328	0.710	22.950	0	0	0
1	9	20	"A118"	"A118"	15970	59460	100	986	1013	293	28	826	826	840	216	25	47	22	0	4611	5887	3599	61	1314	1314	1333	192	14	95	95	0	0.000	0.000	0.000	0.000	0.000	0.000	0.000	0.000	0.000	0.000	0.000	0.000	0.000	0.000	0.049	0.041	0.059	0.066	4.014	0.040	0.176	80	560	100	160	3297	3457	187	4573	4760	Error	Error	-4.365	160	3297	187	4573	81077	470988	0.801	23.719	0	0	0
1	10	20	"A119"	"A119"	16260	59450	100	950	961	305	31	845	845	855	231	27	27	11	0	2669	3640	2362	64	1342	1342	1351	158	11	83	78	0	0.000	0.000	0.000	0.000	0.000	0.000	0.000	0.000	0.000	0.000	0.000	0.000	0.000	0.000	0.079	0.050	0.094	0.125	3.706	0.053	0.107	80	560	100	105	1327	1432	116	2298	2414	Error	Error	-3.660	105	1327	116	2298	76862	291230	0.459	14.487	0	0	0
1	11	20	"A119"	"A119"	16570	59460	100	941	992	297	29	863	863	882	268	30	28	7	0	3427	4409	2713	61	1357	1357	1374	197	14	93	90	0	0.000	0.000	0.000	0.000	0.000	0.000	0.000	0.000	0.000	0.000	0.000	0.000	0.000	0.000	0.038	0.042	0.080	0.064	3.175	0.055	0.149	80	560	100	78	2070	2148	129	3052	3181	Error	Error	-4.730	78	2070	129	3052	79385	352734	0.410	15.406	0	0	0
1	12	20	"A119"	"A119"	16870	59460	100	984	1024	334	32	859	859	879	244	27	33	16	0	3269	4223	2624	62	1360	1360	1372	187	13	95	92	0	0.000	0.000	0.000	0.000	0.000	0.000	0.000	0.000	0.000	0.000	0.000	0.000	0.000	0.000	0.065	0.058	0.086	0.103	4.031	0.076	0.190	80	560	100	125	1909	2034	165	2863	3028	Error	Error	-3.933	125	1909	165	2863	81928	337810	0.594	15.246	0	0	0
1	13	20	"A120"	"A120"	17160	59450	100	878	980	392	40	904	904	905	217	23	22	10	0	2016	2403	1187	49	1390	1390	1421	521	36	57	27	0	0.000	0.000	0.000	0.000	0.000	0.000	0.000	0.000	0.000	0.000	0.000	0.000	0.000	0.000	-0.042	0.075	0.233	0.266	6.305	0.100	0.114	80	560	100	-26	626	600	76	1013	1089	Error	Error	Error	-26	626	76	1013	78389	192277	0.346	1.885	0	0	0
1	14	20	"A120"	"A120"	17470	59450	100	1020	1027	222	21	970	970	988	241	24	23	3	0	2287	2927	1598	54	1446	1446	1461	179	12	83	77	0	0.000	0.000	0.000	0.000	0.000	0.000	0.000	0.000	0.000	0.000	0.000	0.000	0.000	0.000	0.059	0.038	0.093	0.147	4.489	0.065	0.083	80	560	100	50	841	891	57	1481	1538	Error	Error	-4.072	50	841	57	1481	82181	234180	0.162	8.190	0	0	0
1	15	20	"A120"	"A120"	17770	59460	100	1174	1255	458	36	978	978	1008	253	25	40	20	0	2520	3393	1827	53	1471	1471	1482	169	11	91	90	0	0.000	0.000	0.000	0.000	0.000	0.000	0.000	0.000	0.000	0.000	0.000	0.000	0.000	0.000	0.187	0.144	0.170	0.181	3.510	0.085	0.086	80	560	100	196	1049	1245	277	1922	2199	Error	Error	-2.420	196	1049	277	1922	100433	271441	0.976	11.308	0	0	0
1	16	20	"A121"	"A121"	18060	59440	100	1257	1241	350	28	976	976	1003	258	25	51	23	0	6116	8126	5850	71	1482	1482	1503	228	15	86	80	0	0.000	0.000	0.000	0.000	0.000	0.000	0.000	0.000	0.000	0.000	0.000	0.000	0.000	0.000	0.061	0.040	0.050	0.061	4.012	0.042	0.328	80	560	100	281	4634	4915	265	6644	6909	Error	Error	-4.044	281	4634	265	6644	99313	650105	0.922	29.048	0	0	0
1	17	20	"A121"	"A121"	18350	59450	100	1295	1301	368	28	1019	1019	1045	261	24	50	26	0	10125	9361	4847	51	1533	1533	1662	649	39	96	90	0	0.000	0.000	0.000	0.000	0.000	0.000	0.000	0.000	0.000	0.000	0.000	0.000	0.000	0.000	0.032	0.036	0.046	0.039	2.709	0.044	0.413	80	560	100	276	8592	8868	282	7828	8110	Error	Error	-4.960	276	8592	282	7828	104040	748905	0.981	11.863	0	0	0
1	18	20	"A121"	"A121"	18650	59450	100	1393	1443	345	23	1090	1090	1098	273	24	57	30	0	9386	9804	5051	51	1591	1591	1723	683	39	90	88	0	0.000	0.000	0.000	0.000	0.000	0.000	0.000	0.000	0.000	0.000	0.000	0.000	0.000	0.000	0.039	0.043	0.046	0.048	2.984	0.043	0.343	80	560	100	303	7795	8098	353	8213	8566	Error	Error	-4.685	303	7795	353	8213	115450	784307	1.264	11.832	0	0	0
1	1	21	"Blank"	"Blank"	13590	59780	100	963	979	244	24	961	961	968	229	23	21	2	0	1503	1763	1929	109	1479	1479	1550	824	53	2	2	0	0.000	0.000	0.000	0.000	0.000	0.000	0.000	0.000	0.000	0.000	0.000	0.000	0.000	0.000	0.083	0.063	1.386	1.479	5.061	0.001	0.000	80	560	100	2	24	26	18	284	302	Error	Error	-3.585	2	24	18	284	78300	141050	0.048	0.258	0	0	0
1	2	21	"Blank"	"Blank"	13890	59780	100	939	956	251	26	943	943	958	237	24	21	3	0	1519	1587	695	43	1468	1468	1509	583	38	1	1	0	0.000	0.000	0.000	0.000	0.000	0.000	0.000	0.000	0.000	0.000	0.000	0.000	0.000	0.000	-0.078	0.109	1.751	1.513	4.638	0.115	0.015	80	560	100	-4	51	47	13	119	132	Error	Error	Error	-4	51	13	119	76497	126934	-0.008	0.134	0	0	0
1	3	21	"Blank"	"Blank"	14190	59780	100	944	956	293	30	939	939	982	712	72	3	1	0	1433	1463	184	12	1454	1454	1465	197	13	10	2	0	0.000	0.000	0.000	0.000	0.000	0.000	0.000	0.000	0.000	0.000	0.000	0.000	0.000	0.000	-0.238	1.889	1.937	2.066	4.544	18.780	0.078	80	560	100	5	-21	-16	17	9	26	Error	Error	Error	5	-21	17	9	76458	117023	-0.037	-0.010	0	0	0
1	4	21	"Blank"	"Blank"	14490	59780	100	899	940	238	25	956	956	985	262	26	16	1	0	1469	1468	150	10	1460	1460	1470	174	11	16	1	0	0.000	0.000	0.000	0.000	0.000	0.000	0.000	0.000	0.000	0.000	0.000	0.000	0.000	0.000	-6.333	-2.000	1.500	1.293	5.822	4.056	0.063	80	560	100	-57	9	-48	-16	8	-8	Error	Error	Error	-57	9	-16	8	75216	117423	-0.172	-0.011	0	0	0
1	5	21	"Blank"	"Blank"	14790	59780	100	907	933	244	26	986	986	1005	245	24	15	5	0	1448	1440	143	9	1465	1465	1518	614	40	0	0	0	0.000	0.000	0.000	0.000	0.000	0.000	0.000	0.000	0.000	0.000	0.000	0.000	0.000	0.000	4.647	2.120	1.590	1.925	3.814	-0.006	0.000	80	560	100	-79	-17	-96	-53	-25	-78	Error	Error	2.216	-79	-17	-53	-25	74652	115232	-0.294	-0.127	0	0	0
1	6	21	"Blank"	"Blank"	15090	59780	100	957	994	260	26	964	964	981	237	24	20	5	0	1450	1473	168	11	1455	1455	1484	309	20	7	1	0	0.000	0.000	0.000	0.000	0.000	0.000	0.000	0.000	0.000	0.000	0.000	0.000	0.000	0.000	1.400	1.667	2.088	2.042	3.355	3.113	0.053	80	560	100	-7	-5	-12	30	18	48	Error	Error	0.485	-7	-5	30	18	79502	117806	0.055	-0.036	0	0	0
1	7	21	"Blank"	"Blank"	15390	59780	100	990	998	245	24	956	956	989	260	26	16	2	0	1455	1452	156	10	1458	1458	1497	699	46	0	0	0	0.000	0.000	0.000	0.000	0.000	0.000	0.000	0.000	0.000	0.000	0.000	0.000	0.000	0.000	-11.333	-7.000	1.317	1.531	4.420	5.073	0.024	80	560	100	34	-3	31	42	-6	36	Error	Error	Error	34	-3	42	-6	79841	116128	0.035	-0.064	0	0	0
1	8	21	"Blank"	"Blank"	15700	59780	100	1321	6907	15847	229	982	982	995	236	23	65	41	3	1847	7835	16253	207	1463	1463	1474	175	11	67	51	5	0.000	0.000	0.000	0.000	0.000	0.000	0.000	0.000	0.000	0.000	0.000	0.000	0.000	0.000	0.883	0.930	0.968	0.950	3.063	0.970	0.978	80	560	100	339	384	723	5925	6372	12297	Error	Error	-0.180	339	384	5925	6372	552533	626781	25.051	36.349	0	0	0
1	9	21	"Blank"	"Blank"	16000	59770	100	1027	1090	302	27	1014	1014	1031	289	28	17	3	0	1474	1494	173	11	1480	1480	1513	292	19	7	1	0	0.000	0.000	0.000	0.000	0.000	0.000	0.000	0.000	0.000	0.000	0.000	0.000	0.000	0.000	-2.167	5.429	1.669	1.337	5.902	0.679	0.165	80	560	100	13	-6	7	76	14	90	Error	Error	Error	13	-6	76	14	87200	119481	0.204	-0.065	0	0	0
1	10	21	"Blank"	"Blank"	16300	59770	100	968	983	232	23	958	958	978	246	25	21	2	0	1421	1438	167	11	1447	1447	1505	997	66	0	0	0	0.000	0.000	0.000	0.000	0.000	0.000	0.000	0.000	0.000	0.000	0.000	0.000	0.000	0.000	-0.385	-2.778	0.985	0.971	5.142	1.824	0.035	80	560	100	10	-26	-16	25	-9	16	Error	Error	Error	10	-26	25	-9	78627	115016	0.020	-0.067	0	0	0
1	11	21	"Blank"	"Blank"	16600	59770	100	984	1016	230	22	999	999	1004	244	24	15	6	0	1466	1571	729	46	1463	1463	1470	175	11	17	6	0	0.000	0.000	0.000	0.000	0.000	0.000	0.000	0.000	0.000	0.000	0.000	0.000	0.000	0.000	-5.000	0.157	1.770	1.897	3.603	0.075	0.005	80	560	100	-15	3	-12	17	108	125	Error	Error	Error	-15	3	17	108	81240	125687	0.049	0.577	0	0	0
1	12	21	"Blank"	"Blank"	16900	59770	100	967	977	225	23	975	975	1004	234	23	11	3	0	1420	1442	173	11	1455	1455	1469	175	11	11	2	0	0.000	0.000	0.000	0.000	0.000	0.000	0.000	0.000	0.000	0.000	0.000	0.000	0.000	0.000	0.229	-0.154	1.299	1.730	3.529	3.738	0.010	80	560	100	-8	-35	-43	2	-13	-11	Error	Error	-2.129	-8	-35	2	-13	78151	115338	-0.115	-0.154	0	0	0
1	13	21	"Blank"	"Blank"	17200	59770	100	1056	1089	228	20	1035	1035	1042	243	23	20	3	0	1478	1493	197	13	1483	1483	1493	170	11	16	2	0	0.000	0.000	0.000	0.000	0.000	0.000	0.000	0.000	0.000	0.000	0.000	0.000	0.000	0.000	-4.200	5.400	1.163	1.058	4.234	3.259	0.046	80	560	100	21	-5	16	54	10	64	Error	Error	Error	21	-5	54	10	87086	119473	0.193	0.000	0	0	0
1	14	21	"Blank"	"Blank"	17500	59770	100	995	1024	227	22	1064	1064	1082	256	23	8	2	0	1498	1501	171	11	1527	1527	1545	250	16	3	1	0	0.000	0.000	0.000	0.000	0.000	0.000	0.000	0.000	0.000	0.000	0.000	0.000	0.000	0.000	2.379	1.538	1.048	1.278	3.761	0.421	0.006	80	560	100	-69	-29	-98	-40	-26	-66	Error	Error	1.251	-69	-29	-40	-26	81917	120081	-0.227	-0.176	0	0	0
1	15	21	"Blank"	"Blank"	17800	59770	100	1095	1079	233	21	1074	1074	1095	260	23	15	2	0	1530	1551	165	10	1552	1552	1563	196	12	10	2	0	0.000	0.000	0.000	0.000	0.000	0.000	0.000	0.000	0.000	0.000	0.000	0.000	0.000	0.000	-0.955	-5.000	1.254	1.840	4.992	3.162	0.072	80	560	100	21	-22	-1	5	-1	4	Error	Error	Error	21	-22	5	-1	86282	124098	-0.062	-0.061	0	0	0
1	16	21	"Blank"	"Blank"	18100	59770	100	1164	1194	282	23	1161	1161	1164	268	23	17	6	0	1632	1655	240	14	1594	1594	1619	320	19	10	1	0	0.000	0.000	0.000	0.000	0.000	0.000	0.000	0.000	0.000	0.000	0.000	0.000	0.000	0.000	0.079	0.541	1.850	1.612	3.460	3.543	0.046	80	560	100	3	38	41	33	61	94	Error	Error	-3.663	3	38	33	61	95483	132427	0.112	0.113	0	0	0
1	17	21	"Blank"	"Blank"	18400	59770	100	1126	1135	230	20	1111	1111	1126	266	23	13	2	0	1602	1604	156	9	1586	1586	1601	277	17	2	0	0	0.000	0.000	0.000	0.000	0.000	0.000	0.000	0.000	0.000	0.000	0.000	0.000	0.000	0.000	0.938	1.333	1.087	0.979	6.227	4.395	0.045	80	560	100	15	16	31	24	18	42	Error	Error	-0.093	15	16	24	18	90765	128335	0.034	0.011	0	0	0
1	18	21	"Blank"	"Blank"	18700	59770	100	1111	1135	242	21	1105	1105	1160	419	36	2	1	0	1639	1661	203	12	1624	1624	1670	721	43	0	0	0	0.000	0.000	0.000	0.000	0.000	0.000	0.000	0.000	0.000	0.000	0.000	0.000	0.000	0.000	0.400	0.811	1.358	1.488	5.621	13.215	0.011	80	560	100	6	15	21	30	37	67	Error	Error	-1.322	6	15	30	37	90762	132894	-0.060	-0.012	0	0	0
