# Supplementary material for: Application of hybridization control probe to increase accuracy on ligation detection or minisequencing diagnostic microarrays
Source: BMC Res Notes. 2009 Dec 14;2:249. doi: 10.1186/1756-0500-2-249 (PMC2799435; doi:10.1186/1756-0500-2-249)
Supplement: Additional file 3 — Gpr_files. Zip-compressed file containing raw microarray data in GenePix results format (.gpr) and GAL (GenePix Array List) files. [file 1756-0500-2-249-S3.ZIP › gpr_files/slide6/lasi6_15-16.gpr]

ATF	1.0
30	76    
"Type=GenePix Results 3"
"DateTime=2009/04/29 13:54:10"
"Settings="
"GalFile=C:\Axon\Data\HPV\ArrayIt_032009_InstiBioGalfile.gal"
"ArrayOfArrays=15-16"
"PixelSize=10"
"Wavelengths=532	488"
"ImageFiles=C:\Axon\Data\HPV\290409\lasi5.tif 2	C:\Axon\Data\HPV\290409\lasi5.tif 3"
"NormalizationMethod=None"
"NormalizationFactors=1	1"
"JpegImage="
"StdDev=Type 1"
"RatioFormulations=W1/W3 (/532)	W1/W4 (/488)	W3/W4 (532/488)"
"FeatureType=Circular"
"Barcode="
"BackgroundSubtraction=LocalFeature"
"ImageOrigin=0, 0"
"JpegOrigin=3720, 0"
"Creator=GenePix Pro 6.1.0.2"
"Scanner=GenePix 4200A 01 Autoloader [2]"
"FocusPosition=0"
"Temperature=23.81"
"LinesAveraged=2"
"Comment="
"PMTGain=600	500"
"ScanPower=100	100"
"LaserPower=2.69	2.57"
"Filters=Standard Green	Standard Blue"
"ScanRegion=372,0,1916,6892"
"Supplier="
"Block"	"Column"	"Row"	"Name"	"ID"	"X"	"Y"	"Dia."	"F532 Median"	"F532 Mean"	"F532 SD"	"F532 CV"	"B532"	"B532 Median"	"B532 Mean"	"B532 SD"	"B532 CV"	"% > B532+1SD"	"% > B532+2SD"	"F532 % Sat."	"F488 Median"	"F488 Mean"	"F488 SD"	"F488 CV"	"B488"	"B488 Median"	"B488 Mean"	"B488 SD"	"B488 CV"	"% > B488+1SD"	"% > B488+2SD"	"F488 % Sat."	"Ratio of Medians (1/532)"	"Ratio of Means (1/532)"	"Median of Ratios (1/532)"	"Mean of Ratios (1/532)"	"Ratios SD (1/532)"	"Rgn Ratio (1/532)"	"Rgn R2 (1/532)"	"Ratio of Medians (1/488)"	"Ratio of Means (1/488)"	"Median of Ratios (1/488)"	"Mean of Ratios (1/488)"	"Ratios SD (1/488)"	"Rgn Ratio (1/488)"	"Rgn R2 (1/488)"	"Ratio of Medians (532/488)"	"Ratio of Means (532/488)"	"Median of Ratios (532/488)"	"Mean of Ratios (532/488)"	"Ratios SD (532/488)"	"Rgn Ratio (532/488)"	"Rgn R2 (532/488)"	"F Pixels"	"B Pixels"	"Circularity"	"Sum of Medians (1/532)"	"Sum of Medians (1/488)"	"Sum of Medians (532/488)"	"Sum of Means (1/532)"	"Sum of Means (1/488)"	"Sum of Means (532/488)"	"Log Ratio (1/532)"	"Log Ratio (1/488)"	"Log Ratio (532/488)"	"F532 Median - B532"	"F488 Median - B488"	"F532 Mean - B532"	"F488 Mean - B488"	"F532 Total Intensity"	"F488 Total Intensity"	"SNR 532"	"SNR 488"	"Flags"	"Normalize"	"Autoflag"
1	1	1	"A1"	"A1"	4610	62760	100	1303	1252	385	30	882	882	892	208	23	66	50	0	15548	11697	7009	59	1434	1434	1442	178	12	97	90	0	0.000	0.000	0.000	0.000	0.000	0.000	0.000	0.000	0.000	0.000	0.000	0.000	0.000	0.000	0.030	0.036	0.041	0.044	2.064	0.041	0.563	80	560	100	421	14114	14535	370	10263	10633	Error	Error	-5.067	421	14114	370	10263	100198	935777	1.731	57.612	0	0	0
1	2	1	"A1"	"A1"	4910	62780	100	1310	1338	403	30	911	911	956	478	50	45	7	0	16629	13121	6705	51	1500	1500	1645	900	54	86	80	0	0.000	0.000	0.000	0.000	0.000	0.000	0.000	0.000	0.000	0.000	0.000	0.000	0.000	0.000	0.026	0.037	0.040	0.045	2.732	0.032	0.055	80	560	100	399	15129	15528	427	11621	12048	Error	Error	-5.245	399	15129	427	11621	107076	1049644	0.799	12.751	0	0	0
1	3	1	"A1"	"A1"	5210	62780	100	1199	1253	385	30	893	893	918	223	24	58	36	0	11629	12318	5660	45	1435	1435	1542	925	59	96	92	0	0.000	0.000	0.000	0.000	0.000	0.000	0.000	0.000	0.000	0.000	0.000	0.000	0.000	0.000	0.030	0.033	0.039	0.032	2.396	0.037	0.455	80	560	100	306	10194	10500	360	10883	11243	Error	Error	-5.058	306	10194	360	10883	100246	985472	1.502	11.650	0	0	0
1	4	1	"A2"	"A2"	5510	62760	100	1187	1192	359	30	938	938	946	205	21	55	33	0	9555	8192	5815	70	1448	1448	1485	329	22	72	63	0	0.000	0.000	0.000	0.000	0.000	0.000	0.000	0.000	0.000	0.000	0.000	0.000	0.000	0.000	0.031	0.038	0.052	0.091	5.659	0.047	0.484	80	560	100	249	8107	8356	254	6744	6998	Error	Error	-5.025	249	8107	254	6744	95357	655391	1.200	20.386	0	0	0
1	5	1	"A2"	"A2"	5820	62760	100	1342	1352	313	23	901	901	921	233	25	75	42	0	13606	12245	4247	34	1457	1457	1564	826	52	95	95	0	0.000	0.000	0.000	0.000	0.000	0.000	0.000	0.000	0.000	0.000	0.000	0.000	0.000	0.000	0.036	0.042	0.040	0.035	2.966	0.041	0.478	80	560	100	441	12149	12590	451	10788	11239	Error	Error	-4.784	441	12149	451	10788	108180	979579	1.850	12.931	0	0	0
1	6	1	"A2"	"A2"	6110	62760	100	1261	1246	326	26	869	869	891	213	23	73	45	0	12397	10669	5445	51	1406	1406	1570	1076	68	80	78	0	0.000	0.000	0.000	0.000	0.000	0.000	0.000	0.000	0.000	0.000	0.000	0.000	0.000	0.000	0.036	0.041	0.042	0.043	2.346	0.040	0.468	80	560	100	392	10991	11383	377	9263	9640	Error	Error	-4.809	392	10991	377	9263	99714	853497	1.667	8.456	0	0	0
1	7	1	"A3"	"A3"	6410	62770	100	1120	1156	334	28	832	832	905	1342	148	0	0	0	9368	9208	6334	68	1361	1361	1453	1457	100	67	67	0	0.000	0.000	0.000	0.000	0.000	0.000	0.000	0.000	0.000	0.000	0.000	0.000	0.000	0.000	0.036	0.041	0.045	0.062	3.211	0.039	0.462	80	560	100	288	8007	8295	324	7847	8171	Error	Error	-4.797	288	8007	324	7847	92496	736637	0.187	5.323	0	0	0
1	8	1	"A3"	"A3"	6710	62770	100	1328	1330	364	27	844	844	857	209	24	76	58	0	13742	12633	6519	51	1387	1387	1530	887	57	87	81	0	0.000	0.000	0.000	0.000	0.000	0.000	0.000	0.000	0.000	0.000	0.000	0.000	0.000	0.000	0.039	0.043	0.044	0.049	2.282	0.040	0.539	80	560	100	484	12355	12839	486	11246	11732	Error	Error	-4.674	484	12355	486	11246	106377	1010622	2.263	12.517	0	0	0
1	9	1	"A3"	"A3"	7020	62770	100	1381	1371	298	21	843	843	867	212	24	87	57	0	15129	13679	5348	39	1394	1394	1476	589	39	100	100	0	0.000	0.000	0.000	0.000	0.000	0.000	0.000	0.000	0.000	0.000	0.000	0.000	0.000	0.000	0.039	0.043	0.041	0.042	1.796	0.039	0.517	80	560	100	538	13735	14273	528	12285	12813	Error	Error	-4.674	538	13735	528	12285	109707	1094315	2.377	20.718	0	0	0
1	10	1	"A4"	"A4"	7320	62770	100	1173	1163	303	26	836	836	861	216	25	66	35	0	8703	7555	4007	53	1358	1358	1375	167	12	92	87	0	0.000	0.000	0.000	0.000	0.000	0.000	0.000	0.000	0.000	0.000	0.000	0.000	0.000	0.000	0.046	0.053	0.057	0.062	2.364	0.046	0.353	80	560	100	337	7345	7682	327	6197	6524	Error	Error	-4.446	337	7345	327	6197	93014	604435	1.398	37.006	0	0	0
1	11	1	"A4"	"A4"	7620	62770	100	1166	1196	261	21	855	855	861	209	24	67	35	0	9541	9086	3744	41	1393	1393	1536	914	59	95	88	0	0.000	0.000	0.000	0.000	0.000	0.000	0.000	0.000	0.000	0.000	0.000	0.000	0.000	0.000	0.038	0.044	0.043	0.041	2.484	0.045	0.447	80	560	100	311	8148	8459	341	7693	8034	Error	Error	-4.711	311	8148	341	7693	95711	726906	1.603	8.260	0	0	0
1	12	1	"A4"	"A4"	7910	62770	100	1149	1130	287	25	871	871	886	210	23	58	28	0	9348	8169	4527	55	1398	1398	1531	729	47	81	75	0	0.000	0.000	0.000	0.000	0.000	0.000	0.000	0.000	0.000	0.000	0.000	0.000	0.000	0.000	0.035	0.038	0.050	0.055	3.385	0.036	0.345	80	560	100	278	7950	8228	259	6771	7030	Error	Error	-4.838	278	7950	259	6771	90378	653549	1.162	9.106	0	0	0
1	13	1	"A5"	"A5"	8220	62760	100	925	943	214	22	895	895	905	204	22	26	3	0	2930	3626	2504	69	1439	1439	1443	149	10	82	80	0	0.000	0.000	0.000	0.000	0.000	0.000	0.000	0.000	0.000	0.000	0.000	0.000	0.000	0.000	0.020	0.022	0.079	0.112	5.264	0.020	0.021	80	560	100	30	1491	1521	48	2187	2235	Error	Error	-5.635	30	1491	48	2187	75465	290072	0.186	14.651	0	0	0
1	14	1	"A5"	"A5"	8520	62770	100	1031	1096	358	32	927	927	944	234	24	35	16	0	3752	5072	3413	67	1470	1470	1477	175	11	95	92	0	0.000	0.000	0.000	0.000	0.000	0.000	0.000	0.000	0.000	0.000	0.000	0.000	0.000	0.000	0.046	0.047	0.075	0.088	3.298	0.042	0.114	80	560	100	104	2282	2386	169	3602	3771	Error	Error	-4.456	104	2282	169	3602	87647	405736	0.650	20.543	0	0	0
1	15	1	"A5"	"A5"	8820	62770	100	1028	1032	280	27	958	958	987	247	25	23	7	0	3637	4603	2386	51	1544	1544	1542	197	12	100	100	0	0.000	0.000	0.000	0.000	0.000	0.000	0.000	0.000	0.000	0.000	0.000	0.000	0.000	0.000	0.033	0.024	0.073	0.067	2.921	0.033	0.052	80	560	100	70	2093	2163	74	3059	3133	Error	Error	-4.902	70	2093	74	3059	82574	368208	0.182	15.538	0	0	0
1	16	1	"A6"	"A6"	9120	62760	100	1332	1386	335	24	1176	1176	1208	279	23	36	13	0	6552	6381	3122	48	1800	1800	1858	322	17	86	80	0	0.000	0.000	0.000	0.000	0.000	0.000	0.000	0.000	0.000	0.000	0.000	0.000	0.000	0.000	0.033	0.046	0.060	0.070	4.520	0.045	0.172	80	560	100	156	4752	4908	210	4581	4791	Error	Error	-4.929	156	4752	210	4581	110901	510483	0.638	14.047	0	0	0
1	17	1	"A6"	"A6"	9420	62760	100	1149	1178	285	24	1037	1037	1057	301	28	23	7	0	7412	7185	1600	22	1636	1636	1756	956	54	100	97	0	0.000	0.000	0.000	0.000	0.000	0.000	0.000	0.000	0.000	0.000	0.000	0.000	0.000	0.000	0.019	0.025	0.038	0.036	2.673	0.037	0.143	80	560	100	112	5776	5888	141	5549	5690	Error	Error	-5.689	112	5776	141	5549	94201	574770	0.402	5.679	0	0	0
1	18	1	"A6"	"A6"	9720	62760	100	1482	1506	308	20	1040	1040	1053	258	24	76	40	0	7201	7333	2661	36	1609	1609	1644	536	32	96	95	0	0.000	0.000	0.000	0.000	0.000	0.000	0.000	0.000	0.000	0.000	0.000	0.000	0.000	0.000	0.079	0.081	0.079	0.074	2.672	0.072	0.383	80	560	100	442	5592	6034	466	5724	6190	Error	Error	-3.661	442	5592	466	5724	120489	586645	1.756	10.614	0	0	0
1	1	2	"A7"	"A7"	4620	63070	100	999	1009	245	24	902	902	909	208	22	30	10	0	3616	4181	2636	63	1412	1412	1419	151	10	77	73	0	0.000	0.000	0.000	0.000	0.000	0.000	0.000	0.000	0.000	0.000	0.000	0.000	0.000	0.000	0.044	0.039	0.074	0.107	8.485	0.035	0.095	80	560	100	97	2204	2301	107	2769	2876	Error	Error	-4.506	97	2204	107	2769	80741	334517	0.481	18.291	0	0	0
1	2	2	"A7"	"A7"	4920	63080	100	1140	1146	311	27	891	891	898	202	22	52	23	0	5888	7833	4492	57	1403	1403	1447	482	33	93	92	0	0.000	0.000	0.000	0.000	0.000	0.000	0.000	0.000	0.000	0.000	0.000	0.000	0.000	0.000	0.056	0.040	0.044	0.038	2.741	0.040	0.308	80	560	100	249	4485	4734	255	6430	6685	Error	Error	-4.171	249	4485	255	6430	91693	626662	1.228	13.249	0	0	0
1	3	2	"A7"	"A7"	5220	63080	100	1033	1081	305	28	842	842	873	228	26	45	20	0	6978	7683	3757	48	1367	1367	1431	360	25	97	93	0	0.000	0.000	0.000	0.000	0.000	0.000	0.000	0.000	0.000	0.000	0.000	0.000	0.000	0.000	0.034	0.038	0.035	0.038	2.503	0.039	0.211	80	560	100	191	5611	5802	239	6316	6555	Error	Error	-4.877	191	5611	239	6316	86499	614678	0.912	17.367	0	0	0
1	4	2	"A8"	"A8"	5520	63070	100	1171	1158	332	28	835	835	862	207	24	61	37	0	9378	7586	4451	58	1377	1377	1398	271	19	82	75	0	0.000	0.000	0.000	0.000	0.000	0.000	0.000	0.000	0.000	0.000	0.000	0.000	0.000	0.000	0.042	0.052	0.064	0.088	5.031	0.048	0.394	80	560	100	336	8001	8337	323	6209	6532	Error	Error	-4.574	336	8001	323	6209	92646	606861	1.430	22.834	0	0	0
1	5	2	"A8"	"A8"	5820	63070	100	1185	1245	426	34	805	805	850	298	35	62	26	0	10397	9599	3540	36	1376	1376	1662	1458	87	90	87	0	0.000	0.000	0.000	0.000	0.000	0.000	0.000	0.000	0.000	0.000	0.000	0.000	0.000	0.000	0.042	0.054	0.045	0.050	2.549	0.046	0.344	80	560	100	380	9021	9401	440	8223	8663	Error	Error	-4.569	380	9021	440	8223	99623	767931	1.326	5.444	0	0	0
1	6	2	"A8"	"A8"	6120	63070	100	1088	1108	301	27	805	805	821	193	23	55	37	0	9614	8920	3896	43	1330	1330	1447	795	54	90	86	0	0.000	0.000	0.000	0.000	0.000	0.000	0.000	0.000	0.000	0.000	0.000	0.000	0.000	0.000	0.034	0.040	0.050	0.040	3.073	0.046	0.467	80	560	100	283	8284	8567	303	7590	7893	Error	Error	-4.871	283	8284	303	7590	88628	713600	1.487	9.400	0	0	0
1	7	2	"A9"	"A9"	6430	63070	100	1106	1110	305	27	786	786	820	898	109	3	0	0	7942	7468	4417	59	1316	1316	1347	428	31	80	77	0	0.000	0.000	0.000	0.000	0.000	0.000	0.000	0.000	0.000	0.000	0.000	0.000	0.000	0.000	0.048	0.053	0.053	0.075	4.821	0.089	0.069	80	560	100	320	6626	6946	324	6152	6476	Error	Error	-4.372	320	6626	324	6152	88827	597437	0.323	14.301	0	0	0
1	8	2	"A9"	"A9"	6730	63070	100	1179	1184	300	25	780	780	799	212	26	73	48	0	9893	9468	3665	38	1294	1294	1399	896	64	96	93	0	0.000	0.000	0.000	0.000	0.000	0.000	0.000	0.000	0.000	0.000	0.000	0.000	0.000	0.000	0.046	0.049	0.053	0.050	1.838	0.047	0.485	80	560	100	399	8599	8998	404	8174	8578	Error	Error	-4.430	399	8599	404	8174	94717	757461	1.816	9.006	0	0	0
1	9	2	"A9"	"A9"	7020	63080	100	1157	1161	301	25	773	773	813	338	41	53	16	0	9896	10429	4375	41	1306	1306	1659	1908	115	92	90	0	0.000	0.000	0.000	0.000	0.000	0.000	0.000	0.000	0.000	0.000	0.000	0.000	0.000	0.000	0.045	0.043	0.042	0.038	2.146	0.038	0.180	80	560	100	384	8590	8974	388	9123	9511	Error	Error	-4.483	384	8590	388	9123	92870	834318	1.030	4.596	0	0	0
1	10	2	"A10"	"A10"	7320	63060	100	1102	1074	311	28	776	776	795	204	25	62	38	0	10346	8230	4939	60	1296	1296	1344	563	41	75	72	0	0.000	0.000	0.000	0.000	0.000	0.000	0.000	0.000	0.000	0.000	0.000	0.000	0.000	0.000	0.036	0.043	0.051	0.060	3.742	0.042	0.440	80	560	100	326	9050	9376	298	6934	7232	Error	Error	-4.795	326	9050	298	6934	85914	658378	1.368	12.231	0	0	0
1	11	2	"A10"	"A10"	7620	63080	100	1268	1258	350	27	798	798	812	212	26	76	55	0	11758	11239	3814	33	1316	1316	1747	2062	118	91	91	0	0.000	0.000	0.000	0.000	0.000	0.000	0.000	0.000	0.000	0.000	0.000	0.000	0.000	0.000	0.045	0.046	0.046	0.043	2.256	0.045	0.505	80	560	100	470	10442	10912	460	9923	10383	Error	Error	-4.474	470	10442	460	9923	100631	899087	2.104	4.603	0	0	0
1	12	2	"A10"	"A10"	7920	63070	100	1183	1220	259	21	808	808	827	223	26	77	43	0	10165	9669	3616	37	1348	1348	1761	1937	109	90	87	0	0.000	0.000	0.000	0.000	0.000	0.000	0.000	0.000	0.000	0.000	0.000	0.000	0.000	0.000	0.043	0.050	0.050	0.051	2.371	0.045	0.538	80	560	100	375	8817	9192	412	8321	8733	Error	Error	-4.555	375	8817	412	8321	97620	773543	1.762	4.083	0	0	0
1	13	2	"A11"	"A11"	8230	63060	100	1074	1119	375	33	809	809	823	201	24	58	35	0	5918	8060	6151	76	1350	1350	1357	179	13	88	82	0	0.000	0.000	0.000	0.000	0.000	0.000	0.000	0.000	0.000	0.000	0.000	0.000	0.000	0.000	0.058	0.046	0.062	0.058	3.092	0.043	0.409	80	560	100	265	4568	4833	310	6710	7020	Error	Error	-4.107	265	4568	310	6710	89548	644817	1.473	37.447	0	0	0
1	14	2	"A11"	"A11"	8530	63070	100	1181	1205	321	26	856	856	864	193	22	63	40	0	6489	9165	5948	64	1402	1402	1464	646	44	98	95	0	0.000	0.000	0.000	0.000	0.000	0.000	0.000	0.000	0.000	0.000	0.000	0.000	0.000	0.000	0.064	0.045	0.053	0.057	2.326	0.039	0.535	80	560	100	325	5087	5412	349	7763	8112	Error	Error	-3.968	325	5087	349	7763	96379	733169	1.767	11.921	0	0	0
1	15	2	"A11"	"A11"	8830	63070	100	1234	1238	355	28	882	882	902	234	25	62	33	0	9918	10729	5247	48	1432	1432	1453	205	14	100	100	0	0.000	0.000	0.000	0.000	0.000	0.000	0.000	0.000	0.000	0.000	0.000	0.000	0.000	0.000	0.041	0.038	0.040	0.038	2.225	0.038	0.384	80	560	100	352	8486	8838	356	9297	9653	Error	Error	-4.591	352	8486	356	9297	99052	858294	1.436	45.249	0	0	0
1	16	2	"A12"	"A12"	9130	63060	100	1185	1326	566	42	947	947	953	219	22	51	35	0	8333	8859	5187	58	1483	1483	1499	164	10	93	88	0	0.000	0.000	0.000	0.000	0.000	0.000	0.000	0.000	0.000	0.000	0.000	0.000	0.000	0.000	0.035	0.051	0.051	0.049	3.771	0.056	0.372	80	560	100	238	6850	7088	379	7376	7755	Error	Error	-4.847	238	6850	379	7376	106048	708739	1.703	44.878	0	0	0
1	17	2	"A12"	"A12"	9420	63070	100	1345	1404	385	27	941	941	972	255	26	63	42	0	12071	12114	5653	46	1491	1491	1553	357	22	100	97	0	0.000	0.000	0.000	0.000	0.000	0.000	0.000	0.000	0.000	0.000	0.000	0.000	0.000	0.000	0.038	0.044	0.046	0.039	2.468	0.045	0.521	80	560	100	404	10580	10984	463	10623	11086	Error	Error	-4.711	404	10580	463	10623	112354	969080	1.694	29.583	0	0	0
1	18	2	"A12"	"A12"	9730	63060	100	1445	1482	383	25	999	999	1005	227	22	70	50	0	11836	11580	4820	41	1544	1544	1562	212	13	97	96	0	0.000	0.000	0.000	0.000	0.000	0.000	0.000	0.000	0.000	0.000	0.000	0.000	0.000	0.000	0.043	0.048	0.047	0.044	2.671	0.047	0.486	80	560	100	446	10292	10738	483	10036	10519	Error	Error	-4.528	446	10292	483	10036	118573	926418	2.101	47.255	0	0	0
1	1	3	"A13"	"A13"	4620	63370	100	973	1018	293	28	845	845	863	197	22	42	21	0	4674	4672	2765	59	1380	1380	1413	312	22	75	70	0	0.000	0.000	0.000	0.000	0.000	0.000	0.000	0.000	0.000	0.000	0.000	0.000	0.000	0.000	0.039	0.053	0.069	0.099	5.694	0.059	0.286	80	560	100	128	3294	3422	173	3292	3465	Error	Error	-4.686	128	3294	173	3292	81467	373754	0.787	10.446	0	0	0
1	2	3	"A13"	"A13"	4930	63380	100	1250	1257	285	22	809	809	861	765	88	16	0	0	8344	8768	3006	34	1338	1338	1410	828	58	95	95	0	0.000	0.000	0.000	0.000	0.000	0.000	0.000	0.000	0.000	0.000	0.000	0.000	0.000	0.000	0.063	0.060	0.064	0.057	2.132	0.057	0.289	80	560	100	441	7006	7447	448	7430	7878	Error	Error	-3.990	441	7006	448	7430	100558	701478	0.518	8.886	0	0	0
1	3	3	"A13"	"A13"	5230	63370	100	1213	1229	264	21	794	794	812	207	25	83	50	0	9508	9184	2858	31	1331	1331	1375	393	28	100	100	0	0.000	0.000	0.000	0.000	0.000	0.000	0.000	0.000	0.000	0.000	0.000	0.000	0.000	0.000	0.051	0.055	0.062	0.053	2.046	0.047	0.452	80	560	100	419	8177	8596	435	7853	8288	Error	Error	-4.287	419	8177	435	7853	98312	734745	2.014	19.870	0	0	0
1	4	3	"A14"	"A14"	5520	63360	100	1097	1144	497	43	768	768	782	195	24	70	41	0	10190	7857	4939	62	1308	1308	1372	560	40	71	66	0	0.000	0.000	0.000	0.000	0.000	0.000	0.000	0.000	0.000	0.000	0.000	0.000	0.000	0.000	0.037	0.057	0.061	0.100	4.045	0.051	0.387	80	560	100	329	8882	9211	376	6549	6925	Error	Error	-4.755	329	8882	376	6549	91557	628545	1.856	11.580	0	0	0
1	5	3	"A14"	"A14"	5830	63360	100	1117	1113	246	22	748	748	841	1626	193	0	0	0	11156	10541	3971	37	1258	1258	1512	2399	158	90	82	0	0.000	0.000	0.000	0.000	0.000	0.000	0.000	0.000	0.000	0.000	0.000	0.000	0.000	0.000	0.037	0.039	0.041	0.038	2.740	0.042	0.520	80	560	100	369	9898	10267	365	9283	9648	Error	Error	-4.745	369	9898	365	9283	89043	843302	0.167	3.764	0	0	0
1	6	3	"A14"	"A14"	6130	63370	100	1192	1211	305	25	712	712	729	184	25	85	67	0	12642	11986	3408	28	1275	1275	1384	747	53	98	97	0	0.000	0.000	0.000	0.000	0.000	0.000	0.000	0.000	0.000	0.000	0.000	0.000	0.000	0.000	0.042	0.047	0.045	0.042	1.861	0.045	0.562	80	560	100	480	11367	11847	499	10711	11210	Error	Error	-4.566	480	11367	499	10711	96911	958876	2.620	14.193	0	0	0
1	7	3	"A15"	"A15"	6420	63360	100	958	991	247	24	805	805	882	1320	149	0	0	0	6820	6378	4214	66	1354	1354	1550	2451	158	61	53	0	0.000	0.000	0.000	0.000	0.000	0.000	0.000	0.000	0.000	0.000	0.000	0.000	0.000	0.000	0.028	0.037	0.053	0.080	5.914	0.287	0.493	80	560	100	153	5466	5619	186	5024	5210	Error	Error	-5.159	153	5466	186	5024	79275	510240	0.083	1.970	0	0	0
1	8	3	"A15"	"A15"	6730	63370	100	1055	1081	280	25	720	720	729	178	24	72	43	0	9331	9174	3491	38	1273	1273	1293	228	17	100	97	0	0.000	0.000	0.000	0.000	0.000	0.000	0.000	0.000	0.000	0.000	0.000	0.000	0.000	0.000	0.042	0.046	0.050	0.044	2.514	0.045	0.471	80	560	100	335	8058	8393	361	7901	8262	Error	Error	-4.588	335	8058	361	7901	86474	733958	1.978	34.566	0	0	0
1	9	3	"A15"	"A15"	7030	63370	100	1131	1192	380	31	693	693	833	2416	290	0	0	0	14277	13374	5742	42	1246	1246	1525	2453	160	100	87	0	0.000	0.000	0.000	0.000	0.000	0.000	0.000	0.000	0.000	0.000	0.000	0.000	0.000	0.000	0.034	0.041	0.040	0.034	2.437	0.042	0.658	80	560	100	438	13031	13469	499	12128	12627	Error	Error	-4.895	438	13031	499	12128	95377	1069900	0.149	4.830	0	0	0
1	10	3	"A16"	"A16"	7330	63360	100	857	862	241	27	706	706	720	185	25	43	15	0	5368	5031	2908	57	1231	1231	1259	279	22	81	77	0	0.000	0.000	0.000	0.000	0.000	0.000	0.000	0.000	0.000	0.000	0.000	0.000	0.000	0.000	0.036	0.041	0.060	0.068	5.564	0.043	0.315	80	560	100	151	4137	4288	156	3800	3956	Error	Error	-4.776	151	4137	156	3800	68965	402471	0.768	13.520	0	0	0
1	11	3	"A16"	"A16"	7630	63370	100	963	1015	305	30	707	707	720	186	25	57	38	0	8295	8737	4182	47	1239	1239	1319	450	34	100	100	0	0.000	0.000	0.000	0.000	0.000	0.000	0.000	0.000	0.000	0.000	0.000	0.000	0.000	0.000	0.036	0.041	0.047	0.039	2.470	0.040	0.376	80	560	100	256	7056	7312	308	7498	7806	Error	Error	-4.785	256	7056	308	7498	81221	698961	1.586	16.484	0	0	0
1	12	3	"A16"	"A16"	7930	63360	100	871	898	236	26	728	728	843	2048	242	0	0	0	5293	5971	3304	55	1249	1249	1405	2352	167	73	43	0	0.000	0.000	0.000	0.000	0.000	0.000	0.000	0.000	0.000	0.000	0.000	0.000	0.000	0.000	0.035	0.036	0.044	0.042	4.367	0.053	0.114	80	560	100	143	4044	4187	170	4722	4892	Error	Error	-4.822	143	4044	170	4722	71872	477642	0.027	1.941	0	0	0
1	13	3	"A17"	"A17"	8230	63360	100	939	1017	368	36	728	728	749	200	26	51	38	0	9221	7817	4573	58	1271	1271	1310	494	37	78	78	0	0.000	0.000	0.000	0.000	0.000	0.000	0.000	0.000	0.000	0.000	0.000	0.000	0.000	0.000	0.027	0.044	0.055	0.063	5.007	0.051	0.470	80	560	100	211	7950	8161	289	6546	6835	Error	Error	-5.236	211	7950	289	6546	81384	625364	1.340	13.172	0	0	0
1	14	3	"A17"	"A17"	8520	63370	100	971	969	277	28	784	784	798	218	27	46	16	0	7122	6870	2561	37	1322	1322	1474	801	54	93	93	0	0.000	0.000	0.000	0.000	0.000	0.000	0.000	0.000	0.000	0.000	0.000	0.000	0.000	0.000	0.032	0.033	0.046	0.043	3.082	0.039	0.202	80	560	100	187	5800	5987	185	5548	5733	Error	Error	-4.955	187	5800	185	5548	77533	549611	0.784	6.737	0	0	0
1	15	3	"A17"	"A17"	8820	63370	100	1054	1097	368	33	826	826	847	228	26	50	20	0	7087	6420	2549	39	1360	1360	1487	811	54	88	80	0	0.000	0.000	0.000	0.000	0.000	0.000	0.000	0.000	0.000	0.000	0.000	0.000	0.000	0.000	0.040	0.054	0.054	0.058	3.556	0.052	0.267	80	560	100	228	5727	5955	271	5060	5331	Error	Error	-4.651	228	5727	271	5060	87731	513637	1.096	6.083	0	0	0
1	16	3	"A18"	"A18"	9130	63360	100	884	883	236	26	833	833	850	194	22	18	5	0	4445	4291	2175	50	1372	1372	1376	169	12	81	77	0	0.000	0.000	0.000	0.000	0.000	0.000	0.000	0.000	0.000	0.000	0.000	0.000	0.000	0.000	0.017	0.017	0.054	0.078	7.137	0.032	0.076	80	560	100	51	3073	3124	50	2919	2969	Error	Error	-5.913	51	3073	50	2919	70622	343254	0.170	17.249	0	0	0
1	17	3	"A18"	"A18"	9420	63370	100	939	973	300	30	885	885	901	228	25	27	10	0	6350	6004	2291	38	1403	1403	1541	830	53	92	86	0	0.000	0.000	0.000	0.000	0.000	0.000	0.000	0.000	0.000	0.000	0.000	0.000	0.000	0.000	0.011	0.019	0.042	0.033	4.639	0.047	0.215	80	560	100	54	4947	5001	88	4601	4689	Error	Error	-6.517	54	4947	88	4601	77864	480314	0.316	5.377	0	0	0
1	18	3	"A18"	"A18"	9720	63370	100	1172	1180	276	23	929	929	941	233	24	51	20	0	6583	6587	3213	48	1477	1477	1658	1089	65	86	81	0	0.000	0.000	0.000	0.000	0.000	0.000	0.000	0.000	0.000	0.000	0.000	0.000	0.000	0.000	0.048	0.049	0.057	0.060	2.793	0.048	0.326	80	560	100	243	5106	5349	251	5110	5361	Error	Error	-4.393	243	5106	251	5110	94401	526998	1.026	4.526	0	0	0
1	1	4	"A19"	"A19"	4630	63670	100	986	1007	238	23	811	811	829	185	22	45	22	0	6653	5991	2830	47	1349	1349	1359	142	10	90	83	0	0.000	0.000	0.000	0.000	0.000	0.000	0.000	0.000	0.000	0.000	0.000	0.000	0.000	0.000	0.033	0.042	0.053	0.058	4.603	0.036	0.192	80	560	100	175	5304	5479	196	4642	4838	Error	Error	-4.922	175	5304	196	4642	80573	479306	0.962	32.620	0	0	0
1	2	4	"A19"	"A19"	4930	63680	100	1085	1082	278	25	792	792	800	181	22	66	36	0	7488	6922	3181	45	1319	1319	1359	354	26	93	86	0	0.000	0.000	0.000	0.000	0.000	0.000	0.000	0.000	0.000	0.000	0.000	0.000	0.000	0.000	0.047	0.052	0.055	0.061	2.875	0.051	0.348	80	560	100	293	6169	6462	290	5603	5893	Error	Error	-4.396	293	6169	290	5603	86576	553768	1.558	15.715	0	0	0
1	3	4	"A19"	"A19"	5220	63680	100	1057	1058	282	26	746	746	748	193	25	65	40	0	8356	7676	3175	41	1277	1277	1455	969	66	83	83	0	0.000	0.000	0.000	0.000	0.000	0.000	0.000	0.000	0.000	0.000	0.000	0.000	0.000	0.000	0.044	0.049	0.057	0.054	3.319	0.046	0.377	80	560	100	311	7079	7390	312	6399	6711	Error	Error	-4.509	311	7079	312	6399	84618	614119	1.606	6.420	0	0	0
1	4	4	"A20"	"A20"	5530	63660	100	1026	1050	356	33	729	729	734	184	25	60	45	0	9940	9023	6672	73	1267	1267	1320	588	44	67	62	0	0.000	0.000	0.000	0.000	0.000	0.000	0.000	0.000	0.000	0.000	0.000	0.000	0.000	0.000	0.034	0.041	0.047	0.061	3.040	0.042	0.547	80	560	100	297	8673	8970	321	7756	8077	Error	Error	-4.868	297	8673	321	7756	84007	721810	1.717	13.100	0	0	0
1	5	4	"A20"	"A20"	5830	63670	100	1180	1148	278	24	699	699	715	193	26	87	61	0	14008	13706	4667	34	1264	1264	1551	1566	100	93	90	0	0.000	0.000	0.000	0.000	0.000	0.000	0.000	0.000	0.000	0.000	0.000	0.000	0.000	0.000	0.038	0.036	0.037	0.037	1.921	0.036	0.559	80	560	100	481	12744	13225	449	12442	12891	Error	Error	-4.728	481	12744	449	12442	91862	1096485	2.244	7.762	0	0	0
1	6	4	"A20"	"A20"	6130	63670	100	1109	1102	298	27	676	676	697	202	28	76	52	0	13224	13153	5499	41	1241	1241	1457	1492	102	91	90	0	0.000	0.000	0.000	0.000	0.000	0.000	0.000	0.000	0.000	0.000	0.000	0.000	0.000	0.000	0.036	0.036	0.036	0.036	1.954	0.037	0.574	80	560	100	433	11983	12416	426	11912	12338	Error	Error	-4.790	433	11983	426	11912	88170	1052254	2.005	7.839	0	0	0
1	7	4	"A21"	"A21"	6430	63660	100	1063	1082	364	33	772	772	806	290	35	50	25	0	8812	9127	6902	75	1292	1292	1410	500	35	73	70	0	0.000	0.000	0.000	0.000	0.000	0.000	0.000	0.000	0.000	0.000	0.000	0.000	0.000	0.000	0.039	0.040	0.047	0.064	3.056	0.041	0.449	80	560	100	291	7520	7811	310	7835	8145	Error	Error	-4.692	291	7520	310	7835	86591	730185	0.952	15.434	0	0	0
1	8	4	"A21"	"A21"	6730	63670	100	1077	1113	329	29	665	665	685	235	34	71	45	0	11597	12398	6186	49	1214	1214	1379	1053	76	91	91	0	0.000	0.000	0.000	0.000	0.000	0.000	0.000	0.000	0.000	0.000	0.000	0.000	0.000	0.000	0.040	0.040	0.039	0.039	1.889	0.039	0.610	80	560	100	412	10383	10795	448	11184	11632	Error	Error	-4.655	412	10383	448	11184	89071	991861	1.821	10.464	0	0	0
1	9	4	"A21"	"A21"	7030	63670	100	1037	1029	267	25	622	622	635	173	27	80	62	0	10548	11881	5524	46	1154	1154	1315	1084	82	96	90	0	0.000	0.000	0.000	0.000	0.000	0.000	0.000	0.000	0.000	0.000	0.000	0.000	0.000	0.000	0.044	0.038	0.038	0.037	1.933	0.039	0.616	80	560	100	415	9394	9809	407	10727	11134	Error	Error	-4.501	415	9394	407	10727	82295	950499	2.277	9.747	0	0	0
1	10	4	"A22"	"A22"	7330	63660	100	914	903	287	31	649	649	661	184	27	52	35	0	9047	8322	5420	65	1163	1163	1219	448	36	78	76	0	0.000	0.000	0.000	0.000	0.000	0.000	0.000	0.000	0.000	0.000	0.000	0.000	0.000	0.000	0.034	0.035	0.039	0.042	3.077	0.037	0.439	80	560	100	265	7884	8149	254	7159	7413	Error	Error	-4.895	265	7884	254	7159	72262	665788	1.315	15.855	0	0	0
1	11	4	"A22"	"A22"	7630	63670	100	1009	1008	248	24	627	627	654	190	29	78	50	0	9883	9423	4116	43	1173	1173	1578	2044	129	90	80	0	0.000	0.000	0.000	0.000	0.000	0.000	0.000	0.000	0.000	0.000	0.000	0.000	0.000	0.000	0.044	0.046	0.048	0.043	1.982	0.042	0.597	80	560	100	382	8710	9092	381	8250	8631	Error	Error	-4.511	382	8710	381	8250	80605	753814	1.863	3.838	0	0	0
1	12	4	"A22"	"A22"	7930	63670	100	938	990	366	36	637	637	655	213	32	65	33	0	9743	9672	4662	48	1194	1194	1559	1856	119	93	77	0	0.000	0.000	0.000	0.000	0.000	0.000	0.000	0.000	0.000	0.000	0.000	0.000	0.000	0.000	0.035	0.042	0.037	0.035	2.177	0.041	0.481	80	560	100	301	8549	8850	353	8478	8831	Error	Error	-4.828	301	8549	353	8478	79217	773776	1.573	4.371	0	0	0
1	13	4	"A23"	"A23"	8230	63660	100	989	964	337	34	683	683	699	202	28	56	40	0	6605	7885	5991	75	1194	1194	1222	308	25	81	76	0	0.000	0.000	0.000	0.000	0.000	0.000	0.000	0.000	0.000	0.000	0.000	0.000	0.000	0.000	0.057	0.042	0.048	0.052	3.242	0.041	0.449	80	560	100	306	5411	5717	281	6691	6972	Error	Error	-4.144	306	5411	281	6691	77129	630803	1.312	21.633	0	0	0
1	14	4	"A23"	"A23"	8520	63670	100	1032	1050	292	27	712	712	721	191	26	67	43	0	8790	9911	5038	50	1241	1241	1508	1229	81	92	90	0	0.000	0.000	0.000	0.000	0.000	0.000	0.000	0.000	0.000	0.000	0.000	0.000	0.000	0.000	0.042	0.039	0.039	0.036	2.439	0.039	0.460	80	560	100	320	7549	7869	338	8670	9008	Error	Error	-4.560	320	7549	338	8670	84037	792900	1.723	6.837	0	0	0
1	15	4	"A23"	"A23"	8820	63670	100	1129	1163	308	26	782	782	808	220	27	66	41	0	8548	10131	5098	50	1295	1295	1719	1877	109	92	88	0	0.000	0.000	0.000	0.000	0.000	0.000	0.000	0.000	0.000	0.000	0.000	0.000	0.000	0.000	0.048	0.043	0.048	0.036	2.461	0.039	0.088	80	560	100	347	7253	7600	381	8836	9217	Error	Error	-4.386	347	7253	381	8836	93005	810441	1.614	4.482	0	0	0
1	16	4	"A24"	"A24"	9130	63650	100	1066	1061	261	24	792	792	814	208	25	58	26	0	6682	5618	2878	51	1346	1346	1384	340	24	78	75	0	0.000	0.000	0.000	0.000	0.000	0.000	0.000	0.000	0.000	0.000	0.000	0.000	0.000	0.000	0.051	0.063	0.072	0.084	4.611	0.047	0.243	80	560	100	274	5336	5610	269	4272	4541	Error	Error	-4.284	274	5336	269	4272	84904	449449	1.188	12.453	0	0	0
1	17	4	"A24"	"A24"	9420	63660	100	1065	1069	300	28	813	813	829	208	25	55	30	0	6603	6404	2636	41	1354	1354	1551	1099	70	87	82	0	0.000	0.000	0.000	0.000	0.000	0.000	0.000	0.000	0.000	0.000	0.000	0.000	0.000	0.000	0.048	0.051	0.058	0.062	3.074	0.048	0.307	80	560	100	252	5249	5501	256	5050	5306	Error	Error	-4.381	252	5249	256	5050	85508	512338	1.154	4.416	0	0	0
1	18	4	"A24"	"A24"	9710	63670	100	1089	1091	295	27	873	873	878	219	24	50	22	0	6101	5323	3127	58	1388	1388	1691	1411	83	62	61	0	0.000	0.000	0.000	0.000	0.000	0.000	0.000	0.000	0.000	0.000	0.000	0.000	0.000	0.000	0.046	0.055	0.072	0.104	5.469	0.051	0.318	80	560	100	216	4713	4929	218	3935	4153	Error	Error	-4.448	216	4713	218	3935	87310	425803	0.973	2.574	0	0	0
1	1	5	"A25"	"A25"	4630	63970	100	1087	1139	349	30	786	786	791	179	22	61	45	0	7326	8797	6342	72	1304	1304	1334	330	24	77	70	0	0.000	0.000	0.000	0.000	0.000	0.000	0.000	0.000	0.000	0.000	0.000	0.000	0.000	0.000	0.050	0.047	0.050	0.077	4.138	0.047	0.608	80	560	100	301	6022	6323	353	7493	7846	Error	Error	-4.322	301	6022	353	7493	91081	703739	1.944	22.615	0	0	0
1	2	5	"A25"	"A25"	4940	63970	100	1016	1080	308	28	735	735	745	187	25	63	42	0	11842	10707	5424	50	1259	1259	1270	148	11	96	96	0	0.000	0.000	0.000	0.000	0.000	0.000	0.000	0.000	0.000	0.000	0.000	0.000	0.000	0.000	0.027	0.037	0.039	0.036	3.279	0.039	0.542	80	560	100	281	10583	10864	345	9448	9793	Error	Error	-5.235	281	10583	345	9448	86361	856593	1.791	63.764	0	0	0
1	3	5	"A25"	"A25"	5240	63970	100	1280	1282	331	25	707	707	718	198	27	83	75	0	16734	14149	5262	37	1240	1240	1339	621	46	96	93	0	0.000	0.000	0.000	0.000	0.000	0.000	0.000	0.000	0.000	0.000	0.000	0.000	0.000	0.000	0.037	0.045	0.043	0.044	1.722	0.044	0.688	80	560	100	573	15494	16067	575	12909	13484	Error	Error	-4.757	573	15494	575	12909	102564	1131958	2.848	20.628	0	0	0
1	4	5	"A26"	"A26"	5530	63970	100	923	977	336	34	674	674	750	1029	137	2	0	0	8594	7900	5607	70	1219	1219	1337	1311	98	67	62	0	0.000	0.000	0.000	0.000	0.000	0.000	0.000	0.000	0.000	0.000	0.000	0.000	0.000	0.000	0.034	0.045	0.060	0.078	5.065	0.105	0.188	80	560	100	249	7375	7624	303	6681	6984	Error	Error	-4.888	249	7375	303	6681	78149	631986	0.221	5.006	0	0	0
1	5	5	"A26"	"A26"	5840	63970	100	1005	1052	305	28	643	643	649	195	30	73	46	0	10446	9810	2841	28	1231	1231	1399	883	63	98	93	0	0.000	0.000	0.000	0.000	0.000	0.000	0.000	0.000	0.000	0.000	0.000	0.000	0.000	0.000	0.039	0.048	0.046	0.043	1.864	0.050	0.445	80	560	100	362	9215	9577	409	8579	8988	Error	Error	-4.670	362	9215	409	8579	84121	784799	2.067	9.525	0	0	0
1	6	5	"A26"	"A26"	6140	63970	100	1066	1061	282	26	603	603	678	922	135	2	0	0	10851	10826	4364	40	1205	1205	1379	1115	80	96	91	0	0.000	0.000	0.000	0.000	0.000	0.000	0.000	0.000	0.000	0.000	0.000	0.000	0.000	0.000	0.048	0.048	0.049	0.044	2.074	0.043	0.528	80	560	100	463	9646	10109	458	9621	10079	Error	Error	-4.381	463	9646	458	9621	84893	866113	0.415	8.473	0	0	0
1	7	5	"A27"	"A27"	6430	63970	100	940	928	364	39	597	597	604	160	26	63	51	0	12871	11039	8364	75	1140	1140	1291	1344	104	66	61	0	0.000	0.000	0.000	0.000	0.000	0.000	0.000	0.000	0.000	0.000	0.000	0.000	0.000	0.000	0.029	0.033	0.034	0.052	3.434	0.037	0.650	80	560	100	343	11731	12074	331	9899	10230	Error	Error	-5.096	343	11731	331	9899	74243	883086	2.025	7.253	0	0	0
1	8	5	"A27"	"A27"	6740	63970	100	954	981	324	33	595	595	615	248	40	65	32	0	11035	11793	7365	62	1145	1145	1373	1531	111	80	80	0	0.000	0.000	0.000	0.000	0.000	0.000	0.000	0.000	0.000	0.000	0.000	0.000	0.000	0.000	0.036	0.036	0.037	0.039	3.802	0.034	0.383	80	560	100	359	9890	10249	386	10648	11034	Error	Error	-4.784	359	9890	386	10648	78443	943421	1.476	6.806	0	0	0
1	9	5	"A27"	"A27"	7040	63970	100	1067	1040	330	31	594	594	601	174	28	81	61	0	14629	12593	5398	42	1122	1122	1182	599	50	97	95	0	0.000	0.000	0.000	0.000	0.000	0.000	0.000	0.000	0.000	0.000	0.000	0.000	0.000	0.000	0.035	0.039	0.040	0.037	2.103	0.038	0.569	80	560	100	473	13507	13980	446	11471	11917	Error	Error	-4.836	473	13507	446	11471	83171	1007406	2.523	19.050	0	0	0
1	10	5	"A28"	"A28"	7330	63960	100	951	946	357	37	587	587	601	177	29	65	51	0	10662	10496	8738	83	1107	1107	1283	1576	122	60	56	0	0.000	0.000	0.000	0.000	0.000	0.000	0.000	0.000	0.000	0.000	0.000	0.000	0.000	0.000	0.038	0.038	0.041	0.073	5.926	0.036	0.700	80	560	100	364	9555	9919	359	9389	9748	Error	Error	-4.714	364	9555	359	9389	75697	839684	1.949	5.846	0	0	0
1	11	5	"A28"	"A28"	7640	63970	100	1186	1188	308	25	578	578	600	165	27	91	80	0	19721	17099	6348	37	1130	1130	1308	1185	90	95	95	0	0.000	0.000	0.000	0.000	0.000	0.000	0.000	0.000	0.000	0.000	0.000	0.000	0.000	0.000	0.033	0.038	0.037	0.037	1.817	0.037	0.714	80	560	100	608	18591	19199	610	15969	16579	Error	Error	-4.934	608	18591	610	15969	95041	1367885	3.564	13.326	0	0	0
1	12	5	"A28"	"A28"	7940	63970	100	1130	1162	351	30	576	576	601	177	29	90	76	0	20598	18012	6695	37	1130	1130	1309	1243	94	92	90	0	0.000	0.000	0.000	0.000	0.000	0.000	0.000	0.000	0.000	0.000	0.000	0.000	0.000	0.000	0.028	0.035	0.036	0.034	1.788	0.034	0.723	80	560	100	554	19468	20022	586	16882	17468	Error	Error	-5.135	554	19468	586	16882	92985	1440969	3.169	13.438	0	0	0
1	13	5	"A29"	"A29"	8240	63960	100	984	975	327	33	618	618	631	174	27	72	53	0	12698	10550	6177	58	1150	1150	1171	288	24	88	81	0	0.000	0.000	0.000	0.000	0.000	0.000	0.000	0.000	0.000	0.000	0.000	0.000	0.000	0.000	0.032	0.038	0.037	0.048	3.314	0.038	0.525	80	560	100	366	11548	11914	357	9400	9757	Error	Error	-4.980	366	11548	357	9400	77989	844003	1.977	32.566	0	0	0
1	14	5	"A29"	"A29"	8540	63970	100	1118	1130	291	25	665	665	669	172	25	81	62	0	15110	13342	5050	37	1191	1191	1235	306	24	100	100	0	0.000	0.000	0.000	0.000	0.000	0.000	0.000	0.000	0.000	0.000	0.000	0.000	0.000	0.000	0.033	0.038	0.037	0.034	2.459	0.037	0.591	80	560	100	453	13919	14372	465	12151	12616	Error	Error	-4.941	453	13919	465	12151	90396	1067339	2.680	39.565	0	0	0
1	15	5	"A29"	"A29"	8840	63970	100	1158	1146	277	24	709	709	725	190	26	85	56	0	14057	12646	4346	34	1254	1254	1367	783	57	100	96	0	0.000	0.000	0.000	0.000	0.000	0.000	0.000	0.000	0.000	0.000	0.000	0.000	0.000	0.000	0.035	0.038	0.040	0.034	1.937	0.038	0.571	80	560	100	449	12803	13252	437	11392	11829	Error	Error	-4.834	449	12803	437	11392	91672	1011655	2.216	14.405	0	0	0
1	16	5	"A30"	"A30"	9130	63960	100	1210	1198	427	35	813	813	821	192	23	58	51	0	8879	8800	6121	69	1326	1326	1358	363	26	81	72	0	0.000	0.000	0.000	0.000	0.000	0.000	0.000	0.000	0.000	0.000	0.000	0.000	0.000	0.000	0.053	0.052	0.061	0.077	4.078	0.049	0.508	80	560	100	397	7553	7950	385	7474	7859	Error	Error	-4.250	397	7553	385	7474	95828	704014	1.964	20.501	0	0	0
1	17	5	"A30"	"A30"	9430	63960	100	1250	1234	339	27	819	819	835	205	24	72	52	0	11485	10434	4991	47	1347	1347	1424	552	38	95	90	0	0.000	0.000	0.000	0.000	0.000	0.000	0.000	0.000	0.000	0.000	0.000	0.000	0.000	0.000	0.043	0.046	0.048	0.047	2.369	0.042	0.460	80	560	100	431	10138	10569	415	9087	9502	Error	Error	-4.556	431	10138	415	9087	98699	834696	1.946	16.322	0	0	0
1	18	5	"A30"	"A30"	9740	63960	100	1338	1383	366	26	851	851	861	203	23	81	61	0	12052	10511	4765	45	1355	1355	1360	148	10	100	100	0	0.000	0.000	0.000	0.000	0.000	0.000	0.000	0.000	0.000	0.000	0.000	0.000	0.000	0.000	0.046	0.058	0.059	0.057	1.783	0.053	0.572	80	560	100	487	10697	11184	532	9156	9688	Error	Error	-4.457	487	10697	532	9156	110642	840908	2.571	61.831	0	0	0
1	1	6	"A31"	"A31"	4630	64270	100	945	957	236	24	762	762	778	194	24	47	20	0	7300	7349	5522	75	1279	1279	1376	863	62	63	61	0	0.000	0.000	0.000	0.000	0.000	0.000	0.000	0.000	0.000	0.000	0.000	0.000	0.000	0.000	0.030	0.032	0.041	0.056	5.486	0.033	0.355	80	560	100	183	6021	6204	195	6070	6265	Error	Error	-5.040	183	6021	195	6070	76596	587942	0.923	6.921	0	0	0
1	2	6	"A31"	"A31"	4940	64270	100	1248	1228	318	25	724	724	733	177	24	81	67	0	17092	13104	7331	55	1223	1223	1281	490	38	87	85	0	0.000	0.000	0.000	0.000	0.000	0.000	0.000	0.000	0.000	0.000	0.000	0.000	0.000	0.000	0.033	0.042	0.044	0.060	2.963	0.039	0.648	80	560	100	524	15869	16393	504	11881	12385	Error	Error	-4.921	524	15869	504	11881	98279	1048302	2.797	24.129	0	0	0
1	3	6	"A31"	"A31"	5240	64270	100	1066	1112	334	30	673	673	733	1219	166	0	0	0	15526	12682	6763	53	1209	1209	1388	1509	108	83	81	0	0.000	0.000	0.000	0.000	0.000	0.000	0.000	0.000	0.000	0.000	0.000	0.000	0.000	0.000	0.027	0.038	0.041	0.045	3.272	0.037	0.627	80	560	100	393	14317	14710	439	11473	11912	Error	Error	-5.187	393	14317	439	11473	88986	1014588	0.311	7.484	0	0	0
1	4	6	"A32"	"A32"	5540	64270	100	1098	1064	349	32	626	626	652	402	61	52	17	0	14170	10966	6126	55	1148	1148	1194	592	49	91	86	0	0.000	0.000	0.000	0.000	0.000	0.000	0.000	0.000	0.000	0.000	0.000	0.000	0.000	0.000	0.036	0.045	0.047	0.048	2.424	0.042	0.629	80	560	100	472	13022	13494	438	9818	10256	Error	Error	-4.786	472	13022	438	9818	85142	877308	1.025	16.507	0	0	0
1	5	6	"A32"	"A32"	5840	64270	100	1037	1007	320	31	597	597	612	169	27	73	62	0	15518	12309	6314	51	1137	1137	1350	1390	102	87	78	0	0.000	0.000	0.000	0.000	0.000	0.000	0.000	0.000	0.000	0.000	0.000	0.000	0.000	0.000	0.031	0.037	0.041	0.039	1.752	0.039	0.681	80	560	100	440	14381	14821	410	11172	11582	Error	Error	-5.031	440	14381	410	11172	80569	984685	2.337	7.884	0	0	0
1	6	6	"A32"	"A32"	6140	64270	100	945	939	309	32	573	573	576	178	30	70	52	0	15980	12175	6913	56	1094	1094	1260	1221	96	78	76	0	0.000	0.000	0.000	0.000	0.000	0.000	0.000	0.000	0.000	0.000	0.000	0.000	0.000	0.000	0.025	0.033	0.034	0.037	2.074	0.034	0.620	80	560	100	372	14886	15258	366	11081	11447	Error	Error	-5.323	372	14886	366	11081	75105	974038	2.039	8.939	0	0	0
1	7	6	"A33"	"A33"	6440	64270	100	709	731	278	38	536	536	541	158	29	50	32	0	4971	6819	5833	85	1035	1035	1052	223	21	78	71	0	0.000	0.000	0.000	0.000	0.000	0.000	0.000	0.000	0.000	0.000	0.000	0.000	0.000	0.000	0.044	0.034	0.047	0.069	6.188	0.035	0.452	80	560	100	173	3936	4109	195	5784	5979	Error	Error	-4.508	173	3936	195	5784	58477	545505	1.203	25.861	0	0	0
1	8	6	"A33"	"A33"	6730	64280	100	669	732	262	35	550	550	561	163	29	40	22	0	4980	6371	6021	94	1049	1049	1187	1009	85	67	57	0	0.000	0.000	0.000	0.000	0.000	0.000	0.000	0.000	0.000	0.000	0.000	0.000	0.000	0.000	0.030	0.034	0.053	0.057	4.502	0.035	0.529	80	560	100	119	3931	4050	182	5322	5504	Error	Error	-5.046	119	3931	182	5322	58593	509701	1.049	5.138	0	0	0
1	9	6	"A33"	"A33"	7040	64280	100	728	723	223	30	542	542	556	182	32	51	20	0	6215	7141	4991	69	1031	1031	1119	531	47	92	82	0	0.000	0.000	0.000	0.000	0.000	0.000	0.000	0.000	0.000	0.000	0.000	0.000	0.000	0.000	0.036	0.030	0.036	0.040	2.807	0.029	0.447	80	560	100	186	5184	5370	181	6110	6291	Error	Error	-4.801	186	5184	181	6110	57812	571303	0.918	11.341	0	0	0
1	10	6	"A34"	"A34"	7340	64270	100	838	810	292	36	542	542	556	168	30	67	38	0	9254	9289	6154	66	1050	1050	1067	183	17	92	86	0	0.000	0.000	0.000	0.000	0.000	0.000	0.000	0.000	0.000	0.000	0.000	0.000	0.000	0.000	0.036	0.033	0.039	0.043	2.391	0.034	0.519	80	560	100	296	8204	8500	268	8239	8507	Error	Error	-4.793	296	8204	268	8239	64837	743091	1.512	44.929	0	0	0
1	11	6	"A34"	"A34"	7640	64270	100	797	836	267	31	552	552	574	178	31	68	38	0	8729	10163	5179	50	1069	1069	1361	1796	131	92	88	0	0.000	0.000	0.000	0.000	0.000	0.000	0.000	0.000	0.000	0.000	0.000	0.000	0.000	0.000	0.032	0.031	0.033	0.028	2.838	0.032	0.479	80	560	100	245	7660	7905	284	9094	9378	Error	Error	-4.966	245	7660	284	9094	66888	813055	1.472	4.901	0	0	0
1	12	6	"A34"	"A34"	7940	64270	100	872	891	281	31	567	567	582	177	30	62	40	0	8218	9239	4782	51	1089	1089	1297	1255	96	91	90	0	0.000	0.000	0.000	0.000	0.000	0.000	0.000	0.000	0.000	0.000	0.000	0.000	0.000	0.000	0.043	0.040	0.042	0.038	2.391	0.039	0.568	80	560	100	305	7129	7434	324	8150	8474	Error	Error	-4.547	305	7129	324	8150	71253	739080	1.746	6.328	0	0	0
1	13	6	"A35"	"A35"	8240	64260	100	956	955	339	35	598	598	614	175	28	63	51	0	8818	8840	6256	70	1214	1214	1312	718	54	81	73	0	0.000	0.000	0.000	0.000	0.000	0.000	0.000	0.000	0.000	0.000	0.000	0.000	0.000	0.000	0.047	0.047	0.051	0.048	2.407	0.047	0.599	80	560	100	358	7604	7962	357	7626	7983	Error	Error	-4.409	358	7604	357	7626	76363	707163	1.949	10.485	0	0	0
1	14	6	"A35"	"A35"	8550	64270	100	1162	1207	302	25	654	654	674	182	27	93	72	0	11440	11489	3130	27	1377	1377	1473	447	30	100	100	0	0.000	0.000	0.000	0.000	0.000	0.000	0.000	0.000	0.000	0.000	0.000	0.000	0.000	0.000	0.050	0.055	0.050	0.049	2.036	0.054	0.601	80	560	100	508	10063	10571	553	10112	10665	Error	Error	-4.308	508	10063	553	10112	96575	919130	2.929	22.407	0	0	0
1	15	6	"A35"	"A35"	8840	64270	100	1184	1196	264	22	671	671	676	175	25	90	78	0	9089	8847	2169	24	1238	1238	1374	926	67	100	96	0	0.000	0.000	0.000	0.000	0.000	0.000	0.000	0.000	0.000	0.000	0.000	0.000	0.000	0.000	0.065	0.069	0.065	0.063	1.815	0.060	0.374	80	560	100	513	7851	8364	525	7609	8134	Error	Error	-3.936	513	7851	525	7609	95718	707777	2.971	8.070	0	0	0
1	16	6	"A36"	"A36"	9140	64260	100	1036	1086	326	30	757	757	780	195	25	60	36	0	8374	8287	5194	62	1299	1299	1336	359	26	88	78	0	0.000	0.000	0.000	0.000	0.000	0.000	0.000	0.000	0.000	0.000	0.000	0.000	0.000	0.000	0.039	0.047	0.057	0.063	3.897	0.045	0.453	80	560	100	279	7075	7354	329	6988	7317	Error	Error	-4.664	279	7075	329	6988	86890	662970	1.569	19.362	0	0	0
1	17	6	"A36"	"A36"	9440	64270	100	1141	1166	253	21	794	794	807	203	25	71	41	0	8812	9033	3046	33	1333	1333	1480	910	61	100	96	0	0.000	0.000	0.000	0.000	0.000	0.000	0.000	0.000	0.000	0.000	0.000	0.000	0.000	0.000	0.046	0.048	0.052	0.043	2.144	0.047	0.477	80	560	100	347	7479	7826	372	7700	8072	Error	Error	-4.430	347	7479	372	7700	93257	722631	1.768	8.300	0	0	0
1	18	6	"A36"	"A36"	9740	64270	100	1313	1338	360	26	833	833	844	204	24	77	57	0	11487	10607	3660	34	1342	1342	1415	537	37	100	100	0	0.000	0.000	0.000	0.000	0.000	0.000	0.000	0.000	0.000	0.000	0.000	0.000	0.000	0.000	0.047	0.055	0.053	0.044	2.451	0.054	0.543	80	560	100	480	10145	10625	505	9265	9770	Error	Error	-4.402	480	10145	505	9265	107038	848571	2.422	17.117	0	0	0
1	1	7	"A37"	"A37"	4640	64580	100	1212	1202	232	19	794	794	803	214	26	78	47	0	9056	8933	2096	23	1335	1335	1410	330	23	100	100	0	0.000	0.000	0.000	0.000	0.000	0.000	0.000	0.000	0.000	0.000	0.000	0.000	0.000	0.000	0.054	0.054	0.055	0.052	1.789	0.049	0.406	80	560	100	418	7721	8139	408	7598	8006	Error	Error	-4.207	418	7721	408	7598	96134	714644	1.864	22.797	0	0	0
1	2	7	"A37"	"A37"	4940	64570	100	1256	1288	408	31	721	721	806	1578	195	1	0	0	7028	7380	2449	33	1289	1289	1449	779	53	96	93	0	0.000	0.000	0.000	0.000	0.000	0.000	0.000	0.000	0.000	0.000	0.000	0.000	0.000	0.000	0.093	0.093	0.084	0.084	2.268	0.067	0.373	80	560	100	535	5739	6274	567	6091	6658	Error	Error	-3.423	535	5739	567	6091	103045	590383	0.305	7.614	0	0	0
1	3	7	"A37"	"A37"	5240	64570	100	1261	1221	262	21	666	666	692	196	28	91	71	0	9276	9157	2611	28	1371	1371	2012	1926	95	100	96	0	0.000	0.000	0.000	0.000	0.000	0.000	0.000	0.000	0.000	0.000	0.000	0.000	0.000	0.000	0.075	0.071	0.072	0.066	2.009	0.053	0.445	80	560	100	595	7905	8500	555	7786	8341	Error	Error	-3.732	595	7905	555	7786	97718	732553	2.699	3.710	0	0	0
1	4	7	"A38"	"A38"	5540	64570	100	1085	1020	282	27	574	574	593	188	31	78	61	0	16002	12469	6758	54	1112	1112	1144	430	37	87	81	0	0.000	0.000	0.000	0.000	0.000	0.000	0.000	0.000	0.000	0.000	0.000	0.000	0.000	0.000	0.034	0.039	0.041	0.051	2.907	0.036	0.621	80	560	100	511	14890	15401	446	11357	11803	Error	Error	-4.865	511	14890	446	11357	81579	997552	2.271	26.337	0	0	0
1	5	7	"A38"	"A38"	5840	64570	100	1124	1051	297	28	572	572	584	179	30	78	67	0	15402	13706	5536	40	1104	1104	1420	1995	140	90	87	0	0.000	0.000	0.000	0.000	0.000	0.000	0.000	0.000	0.000	0.000	0.000	0.000	0.000	0.000	0.039	0.038	0.040	0.036	2.028	0.038	0.726	80	560	100	552	14298	14850	479	12602	13081	Error	Error	-4.695	552	14298	479	12602	84053	1096450	2.609	6.158	0	0	0
1	6	7	"A38"	"A38"	6150	64570	100	1124	1095	289	26	539	539	550	161	29	91	78	0	17755	16171	5193	32	1070	1070	1145	738	64	95	95	0	0.000	0.000	0.000	0.000	0.000	0.000	0.000	0.000	0.000	0.000	0.000	0.000	0.000	0.000	0.035	0.037	0.037	0.035	1.687	0.036	0.698	80	560	100	585	16685	17270	556	15101	15657	Error	Error	-4.834	585	16685	556	15101	87564	1293690	3.385	20.360	0	0	0
1	7	7	"A39"	"A39"	6430	64570	100	665	725	314	43	503	503	643	2534	394	0	0	0	5310	7068	6473	91	1007	1007	1293	2926	226	51	43	0	0.000	0.000	0.000	0.000	0.000	0.000	0.000	0.000	0.000	0.000	0.000	0.000	0.000	0.000	0.038	0.037	0.044	0.062	4.082	0.036	0.608	80	560	100	162	4303	4465	222	6061	6283	Error	Error	-4.731	162	4303	222	6061	58028	565444	0.032	1.974	0	0	0
1	8	7	"A39"	"A39"	6740	64580	100	792	864	324	37	488	488	511	169	33	63	48	0	11308	11263	6956	61	979	979	1008	272	26	95	88	0	0.000	0.000	0.000	0.000	0.000	0.000	0.000	0.000	0.000	0.000	0.000	0.000	0.000	0.000	0.029	0.037	0.038	0.043	3.417	0.035	0.541	80	560	100	304	10329	10633	376	10284	10660	Error	Error	-5.086	304	10329	376	10284	69104	901005	2.089	37.702	0	0	0
1	9	7	"A39"	"A39"	7040	64570	100	904	1250	2612	208	504	504	516	146	28	82	65	0	13107	12106	6430	53	1012	1012	1080	606	56	93	91	0	0.000	0.000	0.000	0.000	0.000	0.000	0.000	0.000	0.000	0.000	0.000	0.000	0.000	0.000	0.033	0.067	0.036	0.044	3.050	0.044	0.040	80	560	100	400	12095	12495	746	11094	11840	Error	Error	-4.918	400	12095	746	11094	99983	968485	5.027	18.195	0	0	0
1	10	7	"A40"	"A40"	7340	64570	100	795	845	302	35	508	508	525	168	32	62	46	0	11547	11147	6687	59	1016	1016	1053	399	37	90	82	0	0.000	0.000	0.000	0.000	0.000	0.000	0.000	0.000	0.000	0.000	0.000	0.000	0.000	0.000	0.027	0.033	0.033	0.035	2.955	0.032	0.542	80	560	100	287	10531	10818	337	10131	10468	Error	Error	-5.197	287	10531	337	10131	67634	891775	1.905	25.298	0	0	0
1	11	7	"A40"	"A40"	7640	64570	100	845	883	269	30	519	519	538	175	32	78	46	0	11552	10927	5923	54	1019	1019	1303	1679	128	86	78	0	0.000	0.000	0.000	0.000	0.000	0.000	0.000	0.000	0.000	0.000	0.000	0.000	0.000	0.000	0.031	0.037	0.039	0.040	2.069	0.038	0.653	80	560	100	326	10533	10859	364	9908	10272	Error	Error	-5.014	326	10533	364	9908	70638	874153	1.971	5.732	0	0	0
1	12	7	"A40"	"A40"	7940	64570	100	656	668	231	34	533	533	573	279	48	16	6	0	5591	6444	3470	53	1054	1054	1108	402	36	97	93	0	0.000	0.000	0.000	0.000	0.000	0.000	0.000	0.000	0.000	0.000	0.000	0.000	0.000	0.000	0.027	0.025	0.036	0.031	3.277	0.031	0.257	80	560	100	123	4537	4660	135	5390	5525	Error	Error	-5.205	123	4537	135	5390	53468	515527	0.341	13.274	0	0	0
1	13	7	"A41"	"A41"	8240	64560	100	915	932	355	38	569	569	579	172	29	63	51	0	14193	10787	7504	69	1114	1114	1183	759	64	75	68	0	0.000	0.000	0.000	0.000	0.000	0.000	0.000	0.000	0.000	0.000	0.000	0.000	0.000	0.000	0.026	0.038	0.042	0.050	3.909	0.037	0.600	80	560	100	346	13079	13425	363	9673	10036	Error	Error	-5.240	346	13079	363	9673	74590	862975	2.052	12.653	0	0	0
1	14	7	"A41"	"A41"	8540	64570	100	1080	1064	341	32	616	616	640	179	27	78	66	0	12766	11523	6083	52	1179	1179	1262	728	57	88	81	0	0.000	0.000	0.000	0.000	0.000	0.000	0.000	0.000	0.000	0.000	0.000	0.000	0.000	0.000	0.040	0.043	0.046	0.045	2.002	0.041	0.596	80	560	100	464	11587	12051	448	10344	10792	Error	Error	-4.642	464	11587	448	10344	85125	921878	2.369	14.095	0	0	0
1	15	7	"A41"	"A41"	8840	64570	100	1212	1158	264	22	647	647	675	189	28	85	73	0	13947	13136	4707	35	1177	1177	1376	1126	81	97	92	0	0.000	0.000	0.000	0.000	0.000	0.000	0.000	0.000	0.000	0.000	0.000	0.000	0.000	0.000	0.044	0.043	0.043	0.038	1.844	0.041	0.640	80	560	100	565	12770	13335	511	11959	12470	Error	Error	-4.498	565	12770	511	11959	92669	1050878	2.556	10.444	0	0	0
1	16	7	"A42"	"A42"	9140	64560	100	923	893	254	28	716	716	728	186	25	52	28	0	7273	6670	3600	53	1215	1215	1232	235	19	93	85	0	0.000	0.000	0.000	0.000	0.000	0.000	0.000	0.000	0.000	0.000	0.000	0.000	0.000	0.000	0.034	0.032	0.048	0.058	3.802	0.030	0.183	80	560	100	207	6058	6265	177	5455	5632	Error	Error	-4.871	207	6058	177	5455	71420	533626	0.887	23.140	0	0	0
1	17	7	"A42"	"A42"	9440	64570	100	1180	1180	297	25	779	779	791	198	25	76	51	0	9007	9990	4711	47	1266	1266	1280	185	14	100	100	0	0.000	0.000	0.000	0.000	0.000	0.000	0.000	0.000	0.000	0.000	0.000	0.000	0.000	0.000	0.052	0.046	0.047	0.044	2.136	0.040	0.437	80	560	100	401	7741	8142	401	8724	9125	Error	Error	-4.271	401	7741	401	8724	94417	799200	1.965	47.081	0	0	0
1	18	7	"A42"	"A42"	9740	64570	100	1218	1262	315	24	868	868	886	212	23	70	41	0	7429	9107	4509	49	1343	1343	1367	207	15	100	100	0	0.000	0.000	0.000	0.000	0.000	0.000	0.000	0.000	0.000	0.000	0.000	0.000	0.000	0.000	0.058	0.051	0.053	0.047	2.190	0.047	0.425	80	560	100	350	6086	6436	394	7764	8158	Error	Error	-4.120	350	6086	394	7764	100956	728587	1.774	37.391	0	0	0
1	1	8	"A43"	"A43"	4640	64870	100	1216	1153	324	28	788	788	808	388	48	51	10	0	14664	11039	6332	57	1306	1306	1438	826	57	81	76	0	0.000	0.000	0.000	0.000	0.000	0.000	0.000	0.000	0.000	0.000	0.000	0.000	0.000	0.000	0.032	0.038	0.040	0.056	4.173	0.036	0.157	80	560	100	428	13358	13786	365	9733	10098	Error	Error	-4.964	428	13358	365	9733	92208	883088	0.889	11.623	0	0	0
1	2	8	"A43"	"A43"	4930	64880	100	1095	1115	326	29	731	731	748	188	25	75	48	0	14272	11638	5608	48	1277	1277	1607	1671	103	82	80	0	0.000	0.000	0.000	0.000	0.000	0.000	0.000	0.000	0.000	0.000	0.000	0.000	0.000	0.000	0.028	0.037	0.039	0.036	2.277	0.040	0.605	80	560	100	364	12995	13359	384	10361	10745	Error	Error	-5.158	364	12995	384	10361	89230	931049	1.952	6.003	0	0	0
1	3	8	"A43"	"A43"	5240	64880	100	1231	1231	252	20	623	623	639	166	25	96	88	0	16113	14990	3842	25	1201	1201	1434	1207	84	98	97	0	0.000	0.000	0.000	0.000	0.000	0.000	0.000	0.000	0.000	0.000	0.000	0.000	0.000	0.000	0.041	0.044	0.044	0.042	1.549	0.043	0.691	80	560	100	608	14912	15520	608	13789	14397	Error	Error	-4.616	608	14912	608	13789	98476	1199197	3.566	11.231	0	0	0
1	4	8	"A44"	"A44"	5540	64860	100	978	964	348	36	586	586	594	161	27	65	58	0	10308	9119	6459	70	1111	1111	1213	982	80	71	65	0	0.000	0.000	0.000	0.000	0.000	0.000	0.000	0.000	0.000	0.000	0.000	0.000	0.000	0.000	0.043	0.047	0.057	0.070	3.252	0.042	0.600	80	560	100	392	9197	9589	378	8008	8386	Error	Error	-4.552	392	9197	378	8008	77120	729552	2.298	8.051	0	0	0
1	5	8	"A44"	"A44"	5850	64870	100	1063	1048	257	24	539	539	554	156	28	92	76	0	14479	13453	4234	31	1094	1094	1197	923	77	96	95	0	0.000	0.000	0.000	0.000	0.000	0.000	0.000	0.000	0.000	0.000	0.000	0.000	0.000	0.000	0.039	0.041	0.040	0.040	1.824	0.038	0.638	80	560	100	524	13385	13909	509	12359	12868	Error	Error	-4.675	524	13385	509	12359	83863	1076226	3.167	13.278	0	0	0
1	6	8	"A44"	"A44"	6150	64870	100	1000	1012	270	26	511	511	533	234	43	87	51	0	13835	12683	4542	35	1039	1039	1094	475	43	98	95	0	0.000	0.000	0.000	0.000	0.000	0.000	0.000	0.000	0.000	0.000	0.000	0.000	0.000	0.000	0.038	0.043	0.040	0.042	2.118	0.038	0.406	80	560	100	489	12796	13285	501	11644	12145	Error	Error	-4.710	489	12796	501	11644	80976	1014635	2.047	24.398	0	0	0
1	7	8	"A45"	"A45"	6440	64860	100	624	671	245	36	508	508	529	261	49	33	7	0	6160	6608	5391	81	980	980	1153	1354	117	61	58	0	0.000	0.000	0.000	0.000	0.000	0.000	0.000	0.000	0.000	0.000	0.000	0.000	0.000	0.000	0.022	0.029	0.040	0.070	5.530	0.040	0.292	80	560	100	116	5180	5296	163	5628	5791	Error	Error	-5.481	116	5180	163	5628	53646	528647	0.544	4.029	0	0	0
1	8	8	"A45"	"A45"	6750	64870	100	906	899	277	30	494	494	513	178	34	81	61	0	10356	10231	4608	45	994	994	1052	359	34	100	96	0	0.000	0.000	0.000	0.000	0.000	0.000	0.000	0.000	0.000	0.000	0.000	0.000	0.000	0.000	0.044	0.044	0.046	0.045	1.755	0.044	0.594	80	560	100	412	9362	9774	405	9237	9642	Error	Error	-4.506	412	9362	405	9237	71925	818441	2.169	25.568	0	0	0
1	9	8	"A45"	"A45"	7050	64870	100	985	987	439	44	512	512	544	301	55	61	30	0	13415	11671	4916	42	1034	1034	1275	1554	121	88	87	0	0.000	0.000	0.000	0.000	0.000	0.000	0.000	0.000	0.000	0.000	0.000	0.000	0.000	0.000	0.038	0.045	0.042	0.039	2.325	0.042	0.484	80	560	100	473	12381	12854	475	10637	11112	Error	Error	-4.710	473	12381	475	10637	78991	933679	1.472	6.690	0	0	0
1	10	8	"A47"	"A47"	7340	64870	100	947	937	361	38	494	494	509	152	29	73	62	0	14629	11246	7468	66	1006	1006	1118	1027	91	73	70	0	0.000	0.000	0.000	0.000	0.000	0.000	0.000	0.000	0.000	0.000	0.000	0.000	0.000	0.000	0.033	0.043	0.047	0.060	3.055	0.040	0.705	80	560	100	453	13623	14076	443	10240	10683	Error	Error	-4.910	453	13623	443	10240	74946	899644	2.816	9.862	0	0	0
1	11	8	"A47"	"A47"	7640	64870	100	938	957	286	29	511	511	527	179	33	82	61	0	14377	12831	5150	40	1042	1042	1380	1846	133	90	88	0	0.000	0.000	0.000	0.000	0.000	0.000	0.000	0.000	0.000	0.000	0.000	0.000	0.000	0.000	0.032	0.038	0.036	0.034	2.191	0.039	0.673	80	560	100	427	13335	13762	446	11789	12235	Error	Error	-4.965	427	13335	446	11789	76547	1026498	2.402	6.203	0	0	0
1	12	8	"A47"	"A47"	7950	64870	100	1003	1008	214	21	532	532	547	169	30	90	72	0	14549	13402	4153	30	1041	1041	1230	1226	99	95	95	0	0.000	0.000	0.000	0.000	0.000	0.000	0.000	0.000	0.000	0.000	0.000	0.000	0.000	0.000	0.035	0.039	0.038	0.040	2.031	0.038	0.656	80	560	100	471	13508	13979	476	12361	12837	Error	Error	-4.842	471	13508	476	12361	80645	1072198	2.728	9.928	0	0	0
1	13	8	"A48"	"A48"	8250	64860	100	1183	1083	417	38	538	538	562	167	29	75	71	0	18239	14276	7834	54	1059	1059	1087	354	32	96	88	0	0.000	0.000	0.000	0.000	0.000	0.000	0.000	0.000	0.000	0.000	0.000	0.000	0.000	0.000	0.038	0.041	0.044	0.043	1.657	0.041	0.693	80	560	100	645	17180	17825	545	13217	13762	Error	Error	-4.735	645	17180	545	13217	86611	1142041	3.120	37.257	0	0	0
1	14	8	"A48"	"A48"	8550	64870	100	1275	1270	322	25	606	606	738	2241	303	0	0	0	19880	17609	5867	33	1094	1094	1187	1172	98	95	95	0	0.000	0.000	0.000	0.000	0.000	0.000	0.000	0.000	0.000	0.000	0.000	0.000	0.000	0.000	0.036	0.040	0.039	0.040	2.016	0.038	0.715	80	560	100	669	18786	19455	664	16515	17179	Error	Error	-4.812	669	18786	664	16515	101585	1408712	0.237	14.012	0	0	0
1	15	8	"A48"	"A48"	8860	64870	100	1307	1308	297	22	657	657	672	162	24	93	82	0	18818	17388	4513	25	1126	1126	1142	166	14	100	100	0	0.000	0.000	0.000	0.000	0.000	0.000	0.000	0.000	0.000	0.000	0.000	0.000	0.000	0.000	0.037	0.040	0.038	0.038	1.638	0.039	0.710	80	560	100	650	17692	18342	651	16262	16913	Error	Error	-4.767	650	17692	651	16262	104633	1391061	3.926	97.867	0	0	0
1	16	8	"A49"	"A49"	9140	64850	100	1124	1100	350	31	729	729	746	194	26	65	51	0	9112	8084	5837	72	1206	1206	1273	707	55	66	61	0	0.000	0.000	0.000	0.000	0.000	0.000	0.000	0.000	0.000	0.000	0.000	0.000	0.000	0.000	0.050	0.054	0.059	0.096	4.928	0.044	0.482	80	560	100	395	7906	8301	371	6878	7249	Error	Error	-4.323	395	7906	371	6878	88038	646693	1.825	9.634	0	0	0
1	17	8	"A49"	"A49"	9450	64860	100	1058	1047	246	23	787	787	807	203	25	57	30	0	5622	7222	4394	60	1263	1263	1277	198	15	96	95	0	0.000	0.000	0.000	0.000	0.000	0.000	0.000	0.000	0.000	0.000	0.000	0.000	0.000	0.000	0.062	0.044	0.047	0.045	2.844	0.033	0.272	80	560	100	271	4359	4630	260	5959	6219	Error	Error	-4.008	271	4359	260	5959	83775	577784	1.182	30.025	0	0	0
1	18	8	"A49"	"A49"	9750	64860	100	1277	1276	320	25	850	850	866	204	23	68	52	0	8699	8679	4674	53	1322	1322	1332	172	12	100	96	0	0.000	0.000	0.000	0.000	0.000	0.000	0.000	0.000	0.000	0.000	0.000	0.000	0.000	0.000	0.058	0.058	0.061	0.058	2.703	0.052	0.489	80	560	100	427	7377	7804	426	7357	7783	Error	Error	-4.111	427	7377	426	7357	102040	694343	2.010	42.715	0	0	0
1	1	9	"A50"	"A50"	4640	65160	100	942	975	297	30	769	769	791	199	25	45	17	0	4237	5388	4303	79	1275	1275	1311	382	29	67	63	0	0.000	0.000	0.000	0.000	0.000	0.000	0.000	0.000	0.000	0.000	0.000	0.000	0.000	0.000	0.058	0.050	0.084	0.132	7.459	0.039	0.258	80	560	100	173	2962	3135	206	4113	4319	Error	Error	-4.098	173	2962	206	4113	77993	431044	0.925	10.673	0	0	0
1	2	9	"A50"	"A50"	4950	65170	100	948	966	252	26	698	698	721	212	29	53	26	0	5427	7521	4563	60	1201	1201	1224	201	16	95	95	0	0.000	0.000	0.000	0.000	0.000	0.000	0.000	0.000	0.000	0.000	0.000	0.000	0.000	0.000	0.059	0.042	0.044	0.048	3.532	0.035	0.327	80	560	100	250	4226	4476	268	6320	6588	Error	Error	-4.079	250	4226	268	6320	77300	601713	1.156	31.328	0	0	0
1	3	9	"A50"	"A50"	5240	65170	100	842	866	249	28	608	608	620	161	25	60	36	0	6774	8190	4361	53	1131	1131	1239	615	49	96	93	0	0.000	0.000	0.000	0.000	0.000	0.000	0.000	0.000	0.000	0.000	0.000	0.000	0.000	0.000	0.041	0.037	0.040	0.037	3.237	0.034	0.406	80	560	100	234	5643	5877	258	7059	7317	Error	Error	-4.592	234	5643	258	7059	69262	655192	1.528	11.302	0	0	0
1	4	9	"A51"	"A51"	5540	65160	100	932	910	280	30	569	569	581	164	28	71	53	0	10916	9175	6419	69	1084	1084	1174	680	57	76	70	0	0.000	0.000	0.000	0.000	0.000	0.000	0.000	0.000	0.000	0.000	0.000	0.000	0.000	0.000	0.037	0.042	0.044	0.061	3.140	0.038	0.587	80	560	100	363	9832	10195	341	8091	8432	Error	Error	-4.759	363	9832	341	8091	72783	734029	2.006	11.766	0	0	0
1	5	9	"A51"	"A51"	5840	65170	100	960	966	278	28	543	543	568	270	47	72	33	0	12564	11101	4497	40	1067	1067	1145	523	45	95	92	0	0.000	0.000	0.000	0.000	0.000	0.000	0.000	0.000	0.000	0.000	0.000	0.000	0.000	0.000	0.036	0.042	0.040	0.039	2.496	0.041	0.536	80	560	100	417	11497	11914	423	10034	10457	Error	Error	-4.785	417	11497	423	10034	77297	888048	1.474	19.036	0	0	0
1	6	9	"A51"	"A51"	6150	65170	100	910	907	305	33	507	507	520	157	30	77	65	0	11482	10130	4946	48	1030	1030	1160	635	54	87	82	0	0.000	0.000	0.000	0.000	0.000	0.000	0.000	0.000	0.000	0.000	0.000	0.000	0.000	0.000	0.039	0.044	0.048	0.049	3.128	0.047	0.615	80	560	100	403	10452	10855	400	9100	9500	Error	Error	-4.697	403	10452	400	9100	72582	810431	2.465	14.126	0	0	0
1	7	9	"A52"	"A52"	6450	65160	100	773	770	290	37	497	497	516	167	32	65	38	0	7091	6339	4248	67	1033	1033	1204	770	63	66	65	0	0.000	0.000	0.000	0.000	0.000	0.000	0.000	0.000	0.000	0.000	0.000	0.000	0.000	0.000	0.046	0.051	0.065	0.084	4.053	0.053	0.547	80	560	100	276	6058	6334	273	5306	5579	Error	Error	-4.456	276	6058	273	5306	61624	507157	1.521	6.669	0	0	0
1	8	9	"A52"	"A52"	6760	65160	100	938	928	274	29	515	515	540	241	44	65	45	0	7871	7888	3350	42	1075	1075	1188	628	52	93	91	0	0.000	0.000	0.000	0.000	0.000	0.000	0.000	0.000	0.000	0.000	0.000	0.000	0.000	0.000	0.062	0.061	0.063	0.063	2.391	0.611	0.509	80	560	100	423	6796	7219	413	6813	7226	Error	Error	-4.006	423	6796	413	6813	74234	631058	1.610	10.669	0	0	0
1	9	9	"A52"	"A52"	7060	65170	100	869	882	253	28	525	525	544	181	33	76	46	0	7563	7641	2237	29	1131	1131	1263	691	54	97	97	0	0.000	0.000	0.000	0.000	0.000	0.000	0.000	0.000	0.000	0.000	0.000	0.000	0.000	0.000	0.053	0.055	0.055	0.053	2.244	0.058	0.448	80	560	100	344	6432	6776	357	6510	6867	Error	Error	-4.225	344	6432	357	6510	70522	611249	1.867	9.230	0	0	0
1	10	9	"A53"	"A53"	7350	65170	100	869	875	307	35	515	515	525	164	31	71	52	0	11783	9294	5256	56	1092	1092	1154	348	30	87	80	0	0.000	0.000	0.000	0.000	0.000	0.000	0.000	0.000	0.000	0.000	0.000	0.000	0.000	0.000	0.033	0.044	0.048	0.058	3.402	0.042	0.496	80	560	100	354	10691	11045	360	8202	8562	Error	Error	-4.917	354	10691	360	8202	69994	743548	2.134	23.391	0	0	0
1	11	9	"A53"	"A53"	7660	65170	100	901	932	279	29	500	500	530	278	52	72	30	0	12458	11097	4030	36	1030	1030	1126	605	53	100	100	0	0.000	0.000	0.000	0.000	0.000	0.000	0.000	0.000	0.000	0.000	0.000	0.000	0.000	0.000	0.035	0.043	0.042	0.040	1.691	0.042	0.576	80	560	100	401	11428	11829	432	10067	10499	Error	Error	-4.833	401	11428	432	10067	74595	887769	1.446	16.481	0	0	0
1	12	9	"A53"	"A53"	7960	65170	100	926	939	216	23	519	519	530	151	28	93	68	0	11225	10483	2874	27	1008	1008	1026	142	13	100	100	0	0.000	0.000	0.000	0.000	0.000	0.000	0.000	0.000	0.000	0.000	0.000	0.000	0.000	0.000	0.040	0.044	0.045	0.043	1.536	0.043	0.511	80	560	100	407	10217	10624	420	9475	9895	Error	Error	-4.650	407	10217	420	9475	75103	838615	2.709	66.599	0	0	0
1	13	9	"A54"	"A54"	8250	65160	100	806	782	261	33	539	539	555	158	28	58	36	0	6635	5959	4020	67	1025	1025	1092	631	57	70	65	0	0.000	0.000	0.000	0.000	0.000	0.000	0.000	0.000	0.000	0.000	0.000	0.000	0.000	0.000	0.048	0.049	0.059	0.069	2.873	0.047	0.441	80	560	100	267	5610	5877	243	4934	5177	Error	Error	-4.393	267	5610	243	4934	62532	476738	1.437	7.713	0	0	0
1	14	9	"A54"	"A54"	8550	65180	100	906	917	258	28	584	584	600	170	28	70	47	0	7668	7262	3367	46	1066	1066	1148	559	48	91	87	0	0.000	0.000	0.000	0.000	0.000	0.000	0.000	0.000	0.000	0.000	0.000	0.000	0.000	0.000	0.049	0.054	0.050	0.054	2.623	0.050	0.489	80	560	100	322	6602	6924	333	6196	6529	Error	Error	-4.358	322	6602	333	6196	73393	580949	1.865	10.937	0	0	0
1	15	9	"A54"	"A54"	8850	65170	100	985	1023	251	24	662	662	686	216	31	76	33	0	8792	8203	2837	34	1143	1143	1288	921	71	100	95	0	0.000	0.000	0.000	0.000	0.000	0.000	0.000	0.000	0.000	0.000	0.000	0.000	0.000	0.000	0.042	0.051	0.055	0.047	2.236	0.050	0.429	80	560	100	323	7649	7972	361	7060	7421	Error	Error	-4.566	323	7649	361	7060	81827	656218	1.560	7.508	0	0	0
1	16	9	"A55"	"A55"	9150	65160	100	1062	1081	348	32	747	747	765	201	26	61	42	0	7092	7150	4913	68	1193	1193	1227	328	26	80	73	0	0.000	0.000	0.000	0.000	0.000	0.000	0.000	0.000	0.000	0.000	0.000	0.000	0.000	0.000	0.053	0.056	0.062	0.104	5.815	0.050	0.480	80	560	100	315	5899	6214	334	5957	6291	Error	Error	-4.227	315	5899	334	5957	86479	571986	1.572	18.058	0	0	0
1	17	9	"A55"	"A55"	9450	65170	100	1192	1173	312	26	811	811	827	197	23	66	46	0	9156	8638	3773	43	1279	1279	1306	231	17	97	95	0	0.000	0.000	0.000	0.000	0.000	0.000	0.000	0.000	0.000	0.000	0.000	0.000	0.000	0.000	0.048	0.049	0.056	0.049	3.472	0.047	0.441	80	560	100	381	7877	8258	362	7359	7721	Error	Error	-4.370	381	7877	362	7359	93801	691059	1.756	31.740	0	0	0
1	18	9	"A55"	"A55"	9740	65160	100	1116	1184	375	31	924	924	936	215	22	46	26	0	5965	6776	4535	66	1360	1360	1410	473	33	80	76	0	0.000	0.000	0.000	0.000	0.000	0.000	0.000	0.000	0.000	0.000	0.000	0.000	0.000	0.000	0.042	0.048	0.061	0.057	3.438	0.050	0.388	80	560	100	192	4605	4797	260	5416	5676	Error	Error	-4.584	192	4605	260	5416	94700	542081	1.153	11.345	0	0	0
1	1	10	"A56"	"A56"	4650	65470	100	1101	1121	315	28	783	783	792	182	22	71	45	0	6174	5741	3431	59	1293	1293	1341	424	31	78	72	0	0.000	0.000	0.000	0.000	0.000	0.000	0.000	0.000	0.000	0.000	0.000	0.000	0.000	0.000	0.065	0.076	0.089	0.106	3.276	0.063	0.472	80	560	100	318	4881	5199	338	4448	4786	Error	Error	-3.940	318	4881	338	4448	89676	459300	1.808	10.377	0	0	0
1	2	10	"A56"	"A56"	4950	65470	100	1065	1093	342	31	704	704	714	183	25	67	48	0	8213	7225	3640	50	1221	1221	1391	1013	72	80	78	0	0.000	0.000	0.000	0.000	0.000	0.000	0.000	0.000	0.000	0.000	0.000	0.000	0.000	0.000	0.052	0.065	0.071	0.068	2.454	0.059	0.443	80	560	100	361	6992	7353	389	6004	6393	Error	Error	-4.276	361	6992	389	6004	87415	578014	2.071	5.759	0	0	0
1	3	10	"A56"	"A56"	5250	65480	100	992	1040	318	30	630	630	638	184	28	77	48	0	9394	8692	3071	35	1175	1175	1424	970	68	93	91	0	0.000	0.000	0.000	0.000	0.000	0.000	0.000	0.000	0.000	0.000	0.000	0.000	0.000	0.000	0.044	0.055	0.053	0.049	3.075	0.055	0.475	80	560	100	362	8219	8581	410	7517	7927	Error	Error	-4.505	362	8219	410	7517	83173	695334	2.185	7.493	0	0	0
1	4	10	"A57"	"A57"	5550	65470	100	869	914	356	38	579	579	589	164	27	62	46	0	11148	9033	6915	76	1072	1072	1138	572	50	67	62	0	0.000	0.000	0.000	0.000	0.000	0.000	0.000	0.000	0.000	0.000	0.000	0.000	0.000	0.000	0.029	0.042	0.049	0.064	3.412	0.041	0.633	80	560	100	290	10076	10366	335	7961	8296	Error	Error	-5.119	290	10076	335	7961	73143	722622	1.982	13.802	0	0	0
1	5	10	"A57"	"A57"	5850	65480	100	857	871	315	36	531	531	561	195	34	60	41	0	8744	9664	6352	65	1041	1041	1658	2811	169	77	56	0	0.000	0.000	0.000	0.000	0.000	0.000	0.000	0.000	0.000	0.000	0.000	0.000	0.000	0.000	0.042	0.039	0.044	0.042	3.725	0.041	0.660	80	560	100	326	7703	8029	340	8623	8963	Error	Error	-4.562	326	7703	340	8623	69682	773123	1.590	2.848	0	0	0
1	6	10	"A57"	"A57"	6160	65470	100	880	885	365	41	500	500	516	166	32	67	55	0	9243	10835	7063	65	1016	1016	1169	1117	95	88	86	0	0.000	0.000	0.000	0.000	0.000	0.000	0.000	0.000	0.000	0.000	0.000	0.000	0.000	0.000	0.046	0.039	0.040	0.040	2.276	0.038	0.648	80	560	100	380	8227	8607	385	9819	10204	Error	Error	-4.436	380	8227	385	9819	70768	866826	2.223	8.654	0	0	0
1	7	10	"A58"	"A58"	6450	65470	100	884	909	349	38	491	491	504	152	30	75	58	0	10856	9349	6381	68	1016	1016	1064	397	37	78	76	0	0.000	0.000	0.000	0.000	0.000	0.000	0.000	0.000	0.000	0.000	0.000	0.000	0.000	0.000	0.040	0.050	0.056	0.081	3.493	0.045	0.631	80	560	100	393	9840	10233	418	8333	8751	Error	Error	-4.646	393	9840	418	8333	72719	747948	2.664	20.869	0	0	0
1	8	10	"A58"	"A58"	6770	65470	100	858	925	306	33	500	500	513	147	28	82	62	0	10144	10454	5823	55	1030	1030	1065	211	19	95	95	0	0.000	0.000	0.000	0.000	0.000	0.000	0.000	0.000	0.000	0.000	0.000	0.000	0.000	0.000	0.039	0.045	0.045	0.055	3.072	0.040	0.591	80	560	100	358	9114	9472	425	9424	9849	Error	Error	-4.670	358	9114	425	9424	74020	836312	2.803	44.498	0	0	0
1	9	10	"A58"	"A58"	7060	65470	100	834	907	347	38	508	508	519	163	31	68	50	0	8598	9567	5802	60	1009	1009	1293	1761	136	93	72	0	0.000	0.000	0.000	0.000	0.000	0.000	0.000	0.000	0.000	0.000	0.000	0.000	0.000	0.000	0.043	0.047	0.049	0.049	2.109	0.044	0.683	80	560	100	326	7589	7915	399	8558	8957	Error	Error	-4.541	326	7589	399	8558	72531	765354	2.380	4.698	0	0	0
1	10	10	"A59"	"A59"	7350	65470	100	870	886	368	41	486	486	498	145	29	71	55	0	9609	8047	5742	71	1000	1000	1063	443	41	72	68	0	0.000	0.000	0.000	0.000	0.000	0.000	0.000	0.000	0.000	0.000	0.000	0.000	0.000	0.000	0.045	0.057	0.060	0.097	3.956	0.051	0.641	80	560	100	384	8609	8993	400	7047	7447	Error	Error	-4.487	384	8609	400	7047	70856	643745	2.676	15.765	0	0	0
1	11	10	"A59"	"A59"	7660	65470	100	959	950	275	28	515	515	529	158	29	83	66	0	12219	10927	4368	39	1014	1014	1261	1244	98	95	91	0	0.000	0.000	0.000	0.000	0.000	0.000	0.000	0.000	0.000	0.000	0.000	0.000	0.000	0.000	0.040	0.044	0.048	0.044	2.165	0.047	0.690	80	560	100	444	11205	11649	435	9913	10348	Error	Error	-4.657	444	11205	435	9913	76002	874189	2.665	7.770	0	0	0
1	12	10	"A59"	"A59"	7960	65470	100	885	906	291	32	500	500	521	160	30	81	53	0	10293	9314	4030	43	1014	1014	1144	934	81	93	88	0	0.000	0.000	0.000	0.000	0.000	0.000	0.000	0.000	0.000	0.000	0.000	0.000	0.000	0.000	0.041	0.049	0.050	0.045	2.130	0.051	0.673	80	560	100	385	9279	9664	406	8300	8706	Error	Error	-4.591	385	9279	406	8300	72478	745153	2.406	8.747	0	0	0
1	13	10	"A60"	"A60"	8260	65470	100	612	690	228	33	535	535	547	161	29	38	18	0	3900	4879	3651	74	999	999	1002	133	13	87	81	0	0.000	0.000	0.000	0.000	0.000	0.000	0.000	0.000	0.000	0.000	0.000	0.000	0.000	0.000	0.027	0.040	0.041	0.051	5.192	0.042	0.296	80	560	100	77	2901	2978	155	3880	4035	Error	Error	-5.236	77	2901	155	3880	55172	390342	0.888	29.150	0	0	0
1	14	10	"A60"	"A60"	8550	65480	100	745	789	270	34	616	616	624	179	28	40	22	0	3689	5293	4614	87	1074	1074	1191	799	67	82	68	0	0.000	0.000	0.000	0.000	0.000	0.000	0.000	0.000	0.000	0.000	0.000	0.000	0.000	0.000	0.049	0.041	0.058	0.068	2.998	0.037	0.376	80	560	100	129	2615	2744	173	4219	4392	Error	Error	-4.341	129	2615	173	4219	63122	423473	0.922	5.134	0	0	0
1	15	10	"A60"	"A60"	8850	65480	100	873	892	268	30	689	689	710	191	26	47	20	0	4693	5899	3925	66	1156	1156	1243	561	45	93	85	0	0.000	0.000	0.000	0.000	0.000	0.000	0.000	0.000	0.000	0.000	0.000	0.000	0.000	0.000	0.052	0.043	0.061	0.065	3.010	0.049	0.429	80	560	100	184	3537	3721	203	4743	4946	Error	Error	-4.265	184	3537	203	4743	71371	471957	0.953	8.299	0	0	0
1	16	10	"A61"	"A61"	9150	65470	100	1028	1051	332	31	799	799	813	207	25	52	31	0	7960	8043	5404	67	1240	1240	1262	242	19	82	73	0	0.000	0.000	0.000	0.000	0.000	0.000	0.000	0.000	0.000	0.000	0.000	0.000	0.000	0.000	0.034	0.037	0.044	0.060	5.253	0.045	0.445	80	560	100	229	6720	6949	252	6803	7055	Error	Error	-4.875	229	6720	252	6803	84087	643406	1.150	28.021	0	0	0
1	17	10	"A61"	"A61"	9450	65460	100	1066	1093	291	26	847	847	873	214	24	50	22	0	4973	5707	3411	59	1327	1327	1570	1516	96	75	60	0	0.000	0.000	0.000	0.000	0.000	0.000	0.000	0.000	0.000	0.000	0.000	0.000	0.000	0.000	0.060	0.056	0.069	0.067	2.727	0.049	0.471	80	560	100	219	3646	3865	246	4380	4626	Error	Error	-4.057	219	3646	246	4380	87470	456521	1.028	2.729	0	0	0
1	18	10	"A61"	"A61"	9750	65470	100	1467	1477	360	24	996	996	1015	227	22	71	52	0	13710	11864	4622	38	1464	1464	1571	627	39	98	95	0	0.000	0.000	0.000	0.000	0.000	0.000	0.000	0.000	0.000	0.000	0.000	0.000	0.000	0.000	0.038	0.046	0.047	0.043	2.151	0.049	0.538	80	560	100	471	12246	12717	481	10400	10881	Error	Error	-4.700	471	12246	481	10400	118146	949083	2.035	16.416	0	0	0
1	1	11	"A62"	"A62"	4650	65770	100	883	923	229	24	788	788	795	188	23	37	15	0	4277	4588	2913	63	1273	1273	1318	343	26	75	71	0	0.000	0.000	0.000	0.000	0.000	0.000	0.000	0.000	0.000	0.000	0.000	0.000	0.000	0.000	0.032	0.041	0.070	0.072	4.417	0.037	0.195	80	560	100	95	3004	3099	135	3315	3450	Error	Error	-4.983	95	3004	135	3315	73803	367035	0.681	9.534	0	0	0
1	2	11	"A62"	"A62"	4960	65780	100	897	927	252	27	665	665	678	169	24	60	36	0	9715	9413	4647	49	1175	1175	1200	248	20	100	100	0	0.000	0.000	0.000	0.000	0.000	0.000	0.000	0.000	0.000	0.000	0.000	0.000	0.000	0.000	0.027	0.032	0.038	0.026	3.357	0.030	0.315	80	560	100	232	8540	8772	262	8238	8500	Error	Error	-5.202	232	8540	262	8238	74140	753036	1.473	33.117	0	0	0
1	3	11	"A62"	"A62"	5250	65780	100	858	886	282	31	646	646	661	235	35	46	17	0	5412	7052	5288	74	1164	1164	1499	1761	117	75	53	0	0.000	0.000	0.000	0.000	0.000	0.000	0.000	0.000	0.000	0.000	0.000	0.000	0.000	0.000	0.050	0.041	0.046	0.057	3.439	0.041	0.334	80	560	100	212	4248	4460	240	5888	6128	Error	Error	-4.325	212	4248	240	5888	70864	564160	0.957	3.153	0	0	0
1	4	11	"A63"	"A63"	5550	65770	100	961	1002	450	44	551	551	567	176	31	65	53	0	13414	11482	8691	75	1063	1063	1203	1308	108	62	61	0	0.000	0.000	0.000	0.000	0.000	0.000	0.000	0.000	0.000	0.000	0.000	0.000	0.000	0.000	0.033	0.043	0.048	0.068	3.219	0.040	0.658	80	560	100	410	12351	12761	451	10419	10870	Error	Error	-4.913	410	12351	451	10419	80144	918581	2.472	7.859	0	0	0
1	5	11	"A63"	"A63"	5850	65780	100	948	1027	417	40	515	515	540	177	32	78	55	0	13899	14352	8465	58	1057	1057	1576	2462	156	91	78	0	0.000	0.000	0.000	0.000	0.000	0.000	0.000	0.000	0.000	0.000	0.000	0.000	0.000	0.000	0.034	0.039	0.037	0.040	2.339	0.038	0.744	80	560	100	433	12842	13275	512	13295	13807	Error	Error	-4.890	433	12842	512	13295	82139	1148152	2.751	5.189	0	0	0
1	6	11	"A63"	"A63"	6160	65780	100	1124	1106	351	31	502	502	517	154	29	87	80	0	19069	16204	6655	41	1046	1046	1193	947	79	96	95	0	0.000	0.000	0.000	0.000	0.000	0.000	0.000	0.000	0.000	0.000	0.000	0.000	0.000	0.000	0.035	0.040	0.040	0.040	1.597	0.040	0.772	80	560	100	622	18023	18645	604	15158	15762	Error	Error	-4.857	622	18023	604	15158	88456	1296347	3.825	15.851	0	0	0
1	7	11	"A64"	"A64"	6460	65770	100	916	915	294	32	475	475	488	144	29	82	68	0	12662	11029	6181	56	1030	1030	1084	569	52	87	83	0	0.000	0.000	0.000	0.000	0.000	0.000	0.000	0.000	0.000	0.000	0.000	0.000	0.000	0.000	0.038	0.044	0.042	0.054	3.103	0.038	0.622	80	560	100	441	11632	12073	440	9999	10439	Error	Error	-4.721	441	11632	440	9999	73186	882339	2.965	17.478	0	0	0
1	8	11	"A64"	"A64"	6770	65770	100	1027	1052	325	30	491	491	508	171	33	87	76	0	13743	12600	6318	50	1054	1054	1117	419	37	95	95	0	0.000	0.000	0.000	0.000	0.000	0.000	0.000	0.000	0.000	0.000	0.000	0.000	0.000	0.000	0.042	0.049	0.046	0.053	2.601	0.045	0.739	80	560	100	536	12689	13225	561	11546	12107	Error	Error	-4.565	536	12689	561	11546	84133	1008006	3.181	27.406	0	0	0
1	9	11	"A64"	"A64"	7070	65770	100	931	955	284	29	476	476	481	148	30	87	71	0	11894	11593	4796	41	1033	1033	1169	791	67	96	95	0	0.000	0.000	0.000	0.000	0.000	0.000	0.000	0.000	0.000	0.000	0.000	0.000	0.000	0.000	0.042	0.045	0.045	0.043	2.104	0.045	0.657	80	560	100	455	10861	11316	479	10560	11039	Error	Error	-4.577	455	10861	479	10560	76428	927460	3.203	13.178	0	0	0
1	10	11	"A65"	"A65"	7360	65770	100	867	861	298	34	480	480	495	149	30	76	65	0	12485	10865	5487	50	1000	1000	1090	869	79	85	81	0	0.000	0.000	0.000	0.000	0.000	0.000	0.000	0.000	0.000	0.000	0.000	0.000	0.000	0.000	0.034	0.039	0.041	0.043	2.584	0.040	0.662	80	560	100	387	11485	11872	381	9865	10246	Error	Error	-4.891	387	11485	381	9865	68882	869194	2.456	11.249	0	0	0
1	11	11	"A65"	"A65"	7660	65780	100	1064	1092	266	24	468	468	481	148	30	95	91	0	14679	14582	3343	22	997	997	1076	490	45	100	100	0	0.000	0.000	0.000	0.000	0.000	0.000	0.000	0.000	0.000	0.000	0.000	0.000	0.000	0.000	0.044	0.046	0.045	0.042	1.531	0.044	0.710	80	560	100	596	13682	14278	624	13585	14209	Error	Error	-4.521	596	13682	624	13585	87373	1166579	4.128	27.563	0	0	0
1	12	11	"A65"	"A65"	7970	65770	100	1080	1089	310	28	529	529	639	1800	281	0	0	0	14204	13843	3867	27	1030	1030	1187	1726	145	95	95	0	0.000	0.000	0.000	0.000	0.000	0.000	0.000	0.000	0.000	0.000	0.000	0.000	0.000	0.000	0.042	0.044	0.042	0.041	1.592	0.043	0.602	80	560	100	551	13174	13725	560	12813	13373	Error	Error	-4.579	551	13174	560	12813	87154	1107442	0.250	7.333	0	0	0
1	13	11	"A66"	"A66"	8260	65770	100	1070	1006	397	39	548	548	564	160	28	73	61	0	15368	12442	7065	56	1045	1045	1058	213	20	93	92	0	0.000	0.000	0.000	0.000	0.000	0.000	0.000	0.000	0.000	0.000	0.000	0.000	0.000	0.000	0.036	0.040	0.044	0.043	2.210	0.041	0.679	80	560	100	522	14323	14845	458	11397	11855	Error	Error	-4.778	522	14323	458	11397	80471	995336	2.763	53.446	0	0	0
1	14	11	"A66"	"A66"	8570	65770	100	1187	1488	2510	168	650	650	655	184	28	91	81	0	16181	14953	4900	32	1126	1126	1143	180	15	100	100	0	0.000	0.000	0.000	0.000	0.000	0.000	0.000	0.000	0.000	0.000	0.000	0.000	0.000	0.000	0.036	0.061	0.039	0.039	1.814	0.084	0.165	80	560	100	537	15055	15592	838	13827	14665	Error	Error	-4.809	537	15055	838	13827	119069	1196256	4.527	76.722	0	0	0
1	15	11	"A66"	"A66"	8850	65780	100	1166	1157	345	29	718	718	744	220	29	71	50	0	13563	13022	4625	35	1193	1193	1738	2516	144	92	92	0	0.000	0.000	0.000	0.000	0.000	0.000	0.000	0.000	0.000	0.000	0.000	0.000	0.000	0.000	0.036	0.037	0.037	0.031	2.276	0.042	0.629	80	560	100	448	12370	12818	439	11829	12268	Error	Error	-4.787	448	12370	439	11829	92565	1041726	1.877	4.485	0	0	0
1	16	11	"A67"	"A67"	9160	65760	100	1139	1114	320	28	772	772	794	200	25	67	46	0	10394	8514	5281	62	1254	1254	1272	262	20	83	76	0	0.000	0.000	0.000	0.000	0.000	0.000	0.000	0.000	0.000	0.000	0.000	0.000	0.000	0.000	0.040	0.047	0.055	0.077	4.082	0.045	0.479	80	560	100	367	9140	9507	342	7260	7602	Error	Error	-4.638	367	9140	342	7260	89153	681117	1.600	27.641	0	0	0
1	17	11	"A67"	"A67"	9450	65780	100	1169	1217	345	28	828	828	846	222	26	65	38	0	9288	10002	4404	44	1304	1304	1562	1512	96	91	90	0	0.000	0.000	0.000	0.000	0.000	0.000	0.000	0.000	0.000	0.000	0.000	0.000	0.000	0.000	0.043	0.045	0.044	0.040	2.066	0.048	0.606	80	560	100	341	7984	8325	389	8698	9087	Error	Error	-4.549	341	7984	389	8698	97357	800178	1.671	5.582	0	0	0
1	18	11	"A67"	"A67"	9750	65780	100	1190	1205	305	25	927	927	957	248	25	55	21	0	7436	8038	3879	48	1366	1366	1633	1503	92	88	86	0	0.000	0.000	0.000	0.000	0.000	0.000	0.000	0.000	0.000	0.000	0.000	0.000	0.000	0.000	0.043	0.042	0.047	0.042	2.445	0.054	0.546	80	560	100	263	6070	6333	278	6672	6950	Error	Error	-4.529	263	6070	278	6672	96371	643005	1.000	4.261	0	0	0
1	1	12	"A68"	"A68"	4660	66080	100	981	1005	237	23	786	786	803	203	25	47	22	0	5827	6613	4146	62	1262	1262	1287	193	14	81	81	0	0.000	0.000	0.000	0.000	0.000	0.000	0.000	0.000	0.000	0.000	0.000	0.000	0.000	0.000	0.043	0.041	0.048	0.064	4.777	0.032	0.250	80	560	100	195	4565	4760	219	5351	5570	Error	Error	-4.549	195	4565	219	5351	80436	529067	0.995	27.596	0	0	0
1	2	12	"A68"	"A68"	4960	66080	100	960	979	265	27	708	708	706	183	25	60	32	0	8803	8228	4549	55	1191	1191	1275	525	41	92	90	0	0.000	0.000	0.000	0.000	0.000	0.000	0.000	0.000	0.000	0.000	0.000	0.000	0.000	0.000	0.033	0.039	0.043	0.040	3.020	0.037	0.401	80	560	100	252	7612	7864	271	7037	7308	Error	Error	-4.917	252	7612	271	7037	78351	658279	1.492	13.244	0	0	0
1	3	12	"A68"	"A68"	5270	66080	100	1059	1076	250	23	617	617	625	187	29	85	60	0	11680	10973	4267	38	1122	1122	1146	236	20	100	100	0	0.000	0.000	0.000	0.000	0.000	0.000	0.000	0.000	0.000	0.000	0.000	0.000	0.000	0.000	0.042	0.047	0.045	0.043	1.718	0.043	0.564	80	560	100	442	10558	11000	459	9851	10310	Error	Error	-4.578	442	10558	459	9851	86081	877877	2.412	41.640	0	0	0
1	4	12	"A69"	"A69"	5550	66070	100	849	905	366	40	541	541	556	172	30	58	47	0	14174	11097	8320	74	1062	1062	1238	1363	110	66	62	0	0.000	0.000	0.000	0.000	0.000	0.000	0.000	0.000	0.000	0.000	0.000	0.000	0.000	0.000	0.023	0.036	0.041	0.056	3.705	0.037	0.693	80	560	100	308	13112	13420	364	10035	10399	Error	Error	-5.412	308	13112	364	10035	72414	887726	2.029	7.233	0	0	0
1	5	12	"A69"	"A69"	5860	66080	100	1109	1073	387	36	500	500	525	179	34	81	68	0	17619	14746	6965	47	1052	1052	1451	2354	162	90	85	0	0.000	0.000	0.000	0.000	0.000	0.000	0.000	0.000	0.000	0.000	0.000	0.000	0.000	0.000	0.037	0.042	0.043	0.040	1.836	0.038	0.599	80	560	100	609	16567	17176	573	13694	14267	Error	Error	-4.766	609	16567	573	13694	85850	1179669	3.061	5.648	0	0	0
1	6	12	"A69"	"A69"	6160	66080	100	1256	1192	375	31	491	491	513	161	31	95	77	0	19820	16718	7225	43	1063	1063	1200	931	77	92	92	0	0.000	0.000	0.000	0.000	0.000	0.000	0.000	0.000	0.000	0.000	0.000	0.000	0.000	0.000	0.041	0.045	0.044	0.045	1.659	0.041	0.781	80	560	100	765	18757	19522	701	15655	16356	Error	Error	-4.616	765	18757	701	15655	95390	1337478	4.217	16.668	0	0	0
1	7	12	"A70"	"A70"	6460	66070	100	677	817	355	43	470	470	492	156	31	57	46	0	7293	9042	7530	83	1025	1025	1143	1062	92	67	61	0	0.000	0.000	0.000	0.000	0.000	0.000	0.000	0.000	0.000	0.000	0.000	0.000	0.000	0.000	0.033	0.043	0.046	0.056	4.236	0.041	0.687	80	560	100	207	6268	6475	347	8017	8364	Error	Error	-4.920	207	6268	347	8017	65328	723322	2.083	7.438	0	0	0
1	8	12	"A70"	"A70"	6760	66080	100	997	950	384	40	501	501	640	2681	418	0	0	0	12719	11032	7212	65	1045	1045	1153	626	54	88	87	0	0.000	0.000	0.000	0.000	0.000	0.000	0.000	0.000	0.000	0.000	0.000	0.000	0.000	0.000	0.042	0.045	0.044	0.050	2.154	0.042	0.620	80	560	100	496	11674	12170	449	9987	10436	Error	Error	-4.557	496	11674	449	9987	75990	882585	0.116	15.781	0	0	0
1	9	12	"A70"	"A70"	7060	66080	100	845	881	343	38	490	490	516	187	36	70	48	0	8317	9414	5963	63	1042	1042	1479	2435	164	77	70	0	0.000	0.000	0.000	0.000	0.000	0.000	0.000	0.000	0.000	0.000	0.000	0.000	0.000	0.000	0.049	0.047	0.046	0.048	2.809	0.041	0.663	80	560	100	355	7275	7630	391	8372	8763	Error	Error	-4.357	355	7275	391	8372	70492	753118	1.952	3.259	0	0	0
1	10	12	"A71"	"A71"	7350	66070	100	670	762	352	46	481	481	497	162	32	56	37	0	8812	9505	7774	81	1029	1029	1185	1282	108	62	58	0	0.000	0.000	0.000	0.000	0.000	0.000	0.000	0.000	0.000	0.000	0.000	0.000	0.000	0.000	0.024	0.033	0.041	0.057	3.858	0.037	0.464	80	560	100	189	7783	7972	281	8476	8757	Error	Error	-5.364	189	7783	281	8476	60924	760374	1.636	6.490	0	0	0
1	11	12	"A71"	"A71"	7670	66080	100	1108	1124	291	25	478	478	495	170	34	96	86	0	18586	16778	5229	31	1021	1021	1065	253	23	100	100	0	0.000	0.000	0.000	0.000	0.000	0.000	0.000	0.000	0.000	0.000	0.000	0.000	0.000	0.000	0.036	0.041	0.039	0.040	1.494	0.038	0.687	80	560	100	630	17565	18195	646	15757	16403	Error	Error	-4.801	630	17565	646	15757	89926	1342224	3.700	62.107	0	0	0
1	12	12	"A71"	"A71"	7970	66080	100	1015	1065	303	28	527	527	554	216	38	83	60	0	17024	15180	5096	33	1042	1042	1231	1399	113	100	100	0	0.000	0.000	0.000	0.000	0.000	0.000	0.000	0.000	0.000	0.000	0.000	0.000	0.000	0.000	0.031	0.038	0.038	0.035	1.540	0.039	0.731	80	560	100	488	15982	16470	538	14138	14676	Error	Error	-5.033	488	15982	538	14138	85187	1214420	2.366	9.971	0	0	0
1	13	12	"A72"	"A72"	8270	66060	100	1008	1030	225	21	578	578	605	237	39	86	41	0	9152	8805	2883	32	1091	1091	1139	375	32	98	96	0	0.000	0.000	0.000	0.000	0.000	0.000	0.000	0.000	0.000	0.000	0.000	0.000	0.000	0.000	0.053	0.059	0.057	0.061	1.899	0.054	0.370	80	560	100	430	8061	8491	452	7714	8166	Error	Error	-4.229	430	8061	452	7714	82408	704425	1.793	20.443	0	0	0
1	14	12	"A72"	"A72"	8580	66070	100	1185	1159	257	22	659	659	666	185	27	87	66	0	10521	9997	3096	30	1151	1151	1195	324	27	100	97	0	0.000	0.000	0.000	0.000	0.000	0.000	0.000	0.000	0.000	0.000	0.000	0.000	0.000	0.000	0.056	0.057	0.059	0.052	2.354	0.051	0.537	80	560	100	526	9370	9896	500	8846	9346	Error	Error	-4.155	526	9370	500	8846	92705	799765	2.665	27.167	0	0	0
1	15	12	"A72"	"A72"	8870	66070	100	1226	1265	285	22	735	735	743	210	28	87	68	0	10957	10998	3317	30	1256	1256	1428	857	60	100	96	0	0.000	0.000	0.000	0.000	0.000	0.000	0.000	0.000	0.000	0.000	0.000	0.000	0.000	0.000	0.051	0.054	0.052	0.050	2.413	0.051	0.549	80	560	100	491	9701	10192	530	9742	10272	Error	Error	-4.304	491	9701	530	9742	101217	879811	2.486	11.167	0	0	0
1	16	12	"A73"	"A73"	9150	66070	100	863	882	248	28	796	796	829	377	45	11	2	0	2129	3103	2545	82	1264	1264	1284	230	17	67	62	0	0.000	0.000	0.000	0.000	0.000	0.000	0.000	0.000	0.000	0.000	0.000	0.000	0.000	0.000	0.077	0.047	0.092	0.203	6.963	0.069	0.042	80	560	100	67	865	932	86	1839	1925	Error	Error	-3.690	67	865	86	1839	70563	248220	0.141	7.909	0	0	0
1	17	12	"A73"	"A73"	9460	66070	100	931	970	243	25	858	858	864	196	22	31	18	0	2460	3161	1859	58	1310	1310	1319	167	12	93	87	0	0.000	0.000	0.000	0.000	0.000	0.000	0.000	0.000	0.000	0.000	0.000	0.000	0.000	0.000	0.063	0.061	0.109	0.095	2.697	0.058	0.126	80	560	100	73	1150	1223	112	1851	1963	Error	Error	-3.978	73	1150	112	1851	77581	252848	0.541	11.030	0	0	0
1	18	12	"A73"	"A73"	9750	66080	100	997	1004	238	23	944	944	953	208	21	21	6	0	2115	2744	2063	75	1379	1379	1412	225	15	75	62	0	0.000	0.000	0.000	0.000	0.000	0.000	0.000	0.000	0.000	0.000	0.000	0.000	0.000	0.000	0.072	0.044	0.207	0.274	5.858	0.065	0.153	80	560	100	53	736	789	60	1365	1425	Error	Error	-3.796	53	736	60	1365	80301	219559	0.245	5.920	0	0	0
1	1	13	"A74"	"A74"	4660	66360	100	1126	1131	300	26	764	764	779	191	24	73	47	0	10412	8824	4321	48	1254	1254	1353	825	60	86	80	0	0.000	0.000	0.000	0.000	0.000	0.000	0.000	0.000	0.000	0.000	0.000	0.000	0.000	0.000	0.040	0.048	0.051	0.056	2.312	0.048	0.520	80	560	100	362	9158	9520	367	7570	7937	Error	Error	-4.661	362	9158	367	7570	90499	705921	1.843	9.056	0	0	0
1	2	13	"A74"	"A74"	4970	66370	100	1181	1208	259	21	688	688	699	181	25	93	70	0	13074	12592	2427	19	1198	1198	1284	475	36	100	100	0	0.000	0.000	0.000	0.000	0.000	0.000	0.000	0.000	0.000	0.000	0.000	0.000	0.000	0.000	0.042	0.046	0.045	0.042	1.640	0.044	0.532	80	560	100	493	11876	12369	520	11394	11914	Error	Error	-4.590	493	11876	520	11394	96602	1007373	2.812	23.806	0	0	0
1	3	13	"A74"	"A74"	5250	66380	100	914	929	293	31	622	622	634	186	29	57	38	0	9029	8493	4895	57	1145	1145	1435	1373	95	80	75	0	0.000	0.000	0.000	0.000	0.000	0.000	0.000	0.000	0.000	0.000	0.000	0.000	0.000	0.000	0.037	0.042	0.045	0.046	3.058	0.044	0.565	80	560	100	292	7884	8176	307	7348	7655	Error	Error	-4.755	292	7884	307	7348	74299	679419	1.586	5.141	0	0	0
1	4	13	"A75"	"A75"	5570	66360	100	914	917	360	39	542	542	561	211	37	67	43	0	9559	8210	4837	58	1061	1061	1097	387	35	87	82	0	0.000	0.000	0.000	0.000	0.000	0.000	0.000	0.000	0.000	0.000	0.000	0.000	0.000	0.000	0.044	0.052	0.054	0.057	1.782	0.052	0.408	80	560	100	372	8498	8870	375	7149	7524	Error	Error	-4.514	372	8498	375	7149	73340	656805	1.687	18.380	0	0	0
1	5	13	"A75"	"A75"	5870	66380	100	1009	1040	235	22	512	512	522	153	29	96	81	0	9947	10284	2599	25	1095	1095	1262	954	75	100	100	0	0.000	0.000	0.000	0.000	0.000	0.000	0.000	0.000	0.000	0.000	0.000	0.000	0.000	0.000	0.056	0.057	0.056	0.054	1.610	0.055	0.643	80	560	100	497	8852	9349	528	9189	9717	Error	Error	-4.155	497	8852	528	9189	83199	822722	3.386	9.457	0	0	0
1	6	13	"A75"	"A75"	6180	66370	100	955	941	220	23	508	508	520	156	30	90	73	0	9325	8908	1967	22	1062	1062	1109	258	23	100	100	0	0.000	0.000	0.000	0.000	0.000	0.000	0.000	0.000	0.000	0.000	0.000	0.000	0.000	0.000	0.054	0.055	0.057	0.048	1.997	0.052	0.541	80	560	100	447	8263	8710	433	7846	8279	Error	Error	-4.208	447	8263	433	7846	75314	712610	2.699	30.229	0	0	0
1	7	13	"A76"	"A76"	6470	66360	100	825	800	300	37	498	498	514	151	29	61	53	0	10582	8299	5509	66	1033	1033	1110	634	57	71	70	0	0.000	0.000	0.000	0.000	0.000	0.000	0.000	0.000	0.000	0.000	0.000	0.000	0.000	0.000	0.034	0.042	0.050	0.073	5.053	0.043	0.579	80	560	100	327	9549	9876	302	7266	7568	Error	Error	-4.868	327	9549	302	7266	64028	663907	1.894	11.339	0	0	0
1	8	13	"A76"	"A76"	6780	66370	100	989	980	276	28	480	480	496	157	31	91	75	0	12538	11582	3774	32	1077	1077	1121	242	21	100	97	0	0.000	0.000	0.000	0.000	0.000	0.000	0.000	0.000	0.000	0.000	0.000	0.000	0.000	0.000	0.044	0.048	0.045	0.046	1.678	0.046	0.588	80	560	100	509	11461	11970	500	10505	11005	Error	Error	-4.493	509	11461	500	10505	78395	926549	3.083	43.227	0	0	0
1	9	13	"A76"	"A76"	7070	66370	100	900	904	269	29	482	482	504	166	32	80	61	0	11407	10549	4097	38	1069	1069	1310	1279	97	95	92	0	0.000	0.000	0.000	0.000	0.000	0.000	0.000	0.000	0.000	0.000	0.000	0.000	0.000	0.000	0.040	0.045	0.045	0.044	2.042	0.043	0.638	80	560	100	418	10338	10756	422	9480	9902	Error	Error	-4.628	418	10338	422	9480	72341	843882	2.410	7.224	0	0	0
1	10	13	"A77"	"A77"	7370	66360	100	1383	1338	517	38	490	490	514	162	31	87	83	0	7980	7635	3477	45	1088	1088	1160	508	43	91	87	0	0.000	0.000	0.000	0.000	0.000	0.000	0.000	0.000	0.000	0.000	0.000	0.000	0.000	0.000	0.130	0.130	0.133	0.138	1.808	0.126	0.610	80	560	100	893	6892	7785	848	6547	7395	Error	Error	-2.948	893	6892	848	6547	107066	610839	5.086	12.746	0	0	0
1	11	13	"A77"	"A77"	7680	66370	100	1457	1388	450	32	483	483	505	170	33	90	87	0	9873	9243	3288	35	1078	1078	1191	574	48	95	95	0	0.000	0.000	0.000	0.000	0.000	0.000	0.000	0.000	0.000	0.000	0.000	0.000	0.000	0.000	0.111	0.111	0.106	0.108	1.856	0.100	0.639	80	560	100	974	8795	9769	905	8165	9070	Error	Error	-3.175	974	8795	905	8165	111053	739406	5.194	14.028	0	0	0
1	12	13	"A77"	"A77"	7980	66370	100	1355	1321	400	30	517	517	527	167	31	95	88	0	9764	9471	2655	28	1058	1058	1140	432	37	100	100	0	0.000	0.000	0.000	0.000	0.000	0.000	0.000	0.000	0.000	0.000	0.000	0.000	0.000	0.000	0.096	0.096	0.091	0.089	1.726	0.096	0.665	80	560	100	838	8706	9544	804	8413	9217	Error	Error	-3.377	838	8706	804	8413	105712	757718	4.754	19.285	0	0	0
1	13	13	"A78"	"A78"	8270	66360	100	895	944	326	34	571	571	592	187	31	67	47	0	8704	7374	4436	60	1086	1086	1216	906	74	72	68	0	0.000	0.000	0.000	0.000	0.000	0.000	0.000	0.000	0.000	0.000	0.000	0.000	0.000	0.000	0.043	0.059	0.067	0.081	4.518	0.058	0.622	80	560	100	324	7618	7942	373	6288	6661	Error	Error	-4.555	324	7618	373	6288	75544	589942	1.882	6.797	0	0	0
1	14	13	"A78"	"A78"	8580	66370	100	1164	1126	289	25	660	660	705	488	69	55	2	0	10287	10069	2883	28	1165	1165	1332	991	74	96	95	0	0.000	0.000	0.000	0.000	0.000	0.000	0.000	0.000	0.000	0.000	0.000	0.000	0.000	0.000	0.055	0.052	0.054	0.052	1.692	0.052	0.474	80	560	100	504	9122	9626	466	8904	9370	Error	Error	-4.178	504	9122	466	8904	90092	805534	0.863	8.816	0	0	0
1	15	13	"A78"	"A78"	8880	66370	100	1297	1307	284	21	734	734	748	193	25	88	78	0	10899	10856	2815	25	1217	1217	1315	562	42	98	96	0	0.000	0.000	0.000	0.000	0.000	0.000	0.000	0.000	0.000	0.000	0.000	0.000	0.000	0.000	0.058	0.059	0.061	0.057	1.615	0.062	0.649	80	560	100	563	9682	10245	573	9639	10212	Error	Error	-4.104	563	9682	573	9639	104575	868447	2.896	16.977	0	0	0
1	16	13	"A79"	"A79"	9170	66360	100	1178	1179	303	25	853	853	871	223	25	63	36	0	10462	8626	4106	47	1305	1305	1360	549	40	87	85	0	0.000	0.000	0.000	0.000	0.000	0.000	0.000	0.000	0.000	0.000	0.000	0.000	0.000	0.000	0.035	0.045	0.052	0.050	4.234	0.047	0.413	80	560	100	325	9157	9482	326	7321	7647	Error	Error	-4.816	325	9157	326	7321	94339	690108	1.381	13.235	0	0	0
1	17	13	"A79"	"A79"	9470	66380	100	1477	1439	311	21	901	901	910	219	24	82	67	0	11056	10779	2806	26	1360	1360	1577	949	60	97	95	0	0.000	0.000	0.000	0.000	0.000	0.000	0.000	0.000	0.000	0.000	0.000	0.000	0.000	0.000	0.059	0.057	0.059	0.050	2.061	0.053	0.485	80	560	100	576	9696	10272	538	9419	9957	Error	Error	-4.073	576	9696	538	9419	115105	862308	2.416	9.697	0	0	0
1	18	13	"A79"	"A79"	9780	66370	100	1403	1379	275	19	938	938	947	201	21	80	53	0	10444	10283	2289	22	1392	1392	1435	352	24	100	100	0	0.000	0.000	0.000	0.000	0.000	0.000	0.000	0.000	0.000	0.000	0.000	0.000	0.000	0.000	0.051	0.050	0.055	0.047	1.784	0.049	0.460	80	560	100	465	9052	9517	441	8891	9332	Error	Error	-4.283	465	9052	441	8891	110353	822639	2.149	25.136	0	0	0
1	1	14	"A80"	"A80"	4670	66670	100	1258	1274	348	27	807	807	815	191	23	78	60	0	11256	9496	4330	45	1315	1315	1373	370	26	93	91	0	0.000	0.000	0.000	0.000	0.000	0.000	0.000	0.000	0.000	0.000	0.000	0.000	0.000	0.000	0.045	0.057	0.061	0.061	3.157	0.053	0.508	80	560	100	451	9941	10392	467	8181	8648	Error	Error	-4.462	451	9941	467	8181	101959	759655	2.403	21.954	0	0	0
1	2	14	"A80"	"A80"	4960	66680	100	1008	1009	306	30	702	702	719	206	28	63	37	0	10491	8827	5243	59	1209	1209	1651	1900	115	68	68	0	0.000	0.000	0.000	0.000	0.000	0.000	0.000	0.000	0.000	0.000	0.000	0.000	0.000	0.000	0.033	0.040	0.044	0.056	3.088	0.045	0.612	80	560	100	306	9282	9588	307	7618	7925	Error	Error	-4.923	306	9282	307	7618	80685	706196	1.408	3.777	0	0	0
1	3	14	"A80"	"A80"	5270	66680	100	1025	1050	291	27	609	609	629	179	28	83	57	0	12416	11332	3845	33	1143	1143	1542	1738	112	92	90	0	0.000	0.000	0.000	0.000	0.000	0.000	0.000	0.000	0.000	0.000	0.000	0.000	0.000	0.000	0.037	0.043	0.040	0.040	2.055	0.042	0.565	80	560	100	416	11273	11689	441	10189	10630	Error	Error	-4.760	416	11273	441	10189	83990	906528	2.352	5.633	0	0	0
1	4	14	"A81"	"A81"	5570	66660	100	963	919	339	36	528	528	542	154	28	71	60	0	12317	9493	6165	64	1086	1086	1206	1069	88	76	71	0	0.000	0.000	0.000	0.000	0.000	0.000	0.000	0.000	0.000	0.000	0.000	0.000	0.000	0.000	0.039	0.047	0.051	0.068	3.148	0.044	0.657	80	560	100	435	11231	11666	391	8407	8798	Error	Error	-4.690	435	11231	391	8407	73491	759412	2.448	7.752	0	0	0
1	5	14	"A81"	"A81"	5880	66680	100	910	932	220	23	507	507	528	160	30	90	71	0	12301	12288	2829	23	1097	1097	1255	825	65	100	100	0	0.000	0.000	0.000	0.000	0.000	0.000	0.000	0.000	0.000	0.000	0.000	0.000	0.000	0.000	0.036	0.038	0.038	0.035	1.828	0.037	0.580	80	560	100	403	11204	11607	425	11191	11616	Error	Error	-4.797	403	11204	425	11191	74535	983053	2.525	13.373	0	0	0
1	6	14	"A81"	"A81"	6170	66680	100	926	929	276	29	514	514	527	156	29	81	61	0	12082	10616	4396	41	1074	1074	1334	1260	94	90	85	0	0.000	0.000	0.000	0.000	0.000	0.000	0.000	0.000	0.000	0.000	0.000	0.000	0.000	0.000	0.037	0.043	0.046	0.042	2.242	0.043	0.651	80	560	100	412	11008	11420	415	9542	9957	Error	Error	-4.740	412	11008	415	9542	74315	849285	2.577	7.367	0	0	0
1	7	14	"A82"	"A82"	6470	66670	100	812	813	289	35	485	485	508	171	33	65	48	0	11098	9030	5400	59	1042	1042	1170	936	80	77	76	0	0.000	0.000	0.000	0.000	0.000	0.000	0.000	0.000	0.000	0.000	0.000	0.000	0.000	0.000	0.033	0.041	0.041	0.048	3.286	0.041	0.586	80	560	100	327	10056	10383	328	7988	8316	Error	Error	-4.943	327	10056	328	7988	65059	722363	1.784	8.397	0	0	0
1	8	14	"A82"	"A82"	6780	66680	100	836	855	238	27	488	488	495	171	34	77	52	0	10892	10637	3175	29	1073	1073	1135	353	31	100	100	0	0.000	0.000	0.000	0.000	0.000	0.000	0.000	0.000	0.000	0.000	0.000	0.000	0.000	0.000	0.035	0.038	0.037	0.032	2.332	0.041	0.540	80	560	100	348	9819	10167	367	9564	9931	Error	Error	-4.818	348	9819	367	9564	68418	850937	2.105	26.918	0	0	0
1	9	14	"A82"	"A82"	7080	66680	100	919	942	243	25	489	489	494	149	30	91	78	0	12549	12032	3405	28	1104	1104	1263	704	55	100	98	0	0.000	0.000	0.000	0.000	0.000	0.000	0.000	0.000	0.000	0.000	0.000	0.000	0.000	0.000	0.038	0.041	0.042	0.037	1.949	0.042	0.606	80	560	100	430	11445	11875	453	10928	11381	Error	Error	-4.734	430	11445	453	10928	75397	962574	3.007	15.297	0	0	0
1	10	14	"A83"	"A83"	7380	66660	100	830	837	236	28	478	478	486	147	30	80	60	0	10411	8780	4021	45	1077	1077	1156	403	34	98	92	0	0.000	0.000	0.000	0.000	0.000	0.000	0.000	0.000	0.000	0.000	0.000	0.000	0.000	0.000	0.038	0.047	0.048	0.051	2.358	0.043	0.515	80	560	100	352	9334	9686	359	7703	8062	Error	Error	-4.729	352	9334	359	7703	66951	702367	2.388	18.918	0	0	0
1	11	14	"A83"	"A83"	7680	66680	100	919	913	230	25	485	485	495	155	31	90	68	0	11192	10889	2775	25	1082	1082	1375	1246	90	97	96	0	0.000	0.000	0.000	0.000	0.000	0.000	0.000	0.000	0.000	0.000	0.000	0.000	0.000	0.000	0.043	0.044	0.045	0.042	1.729	0.043	0.556	80	560	100	434	10110	10544	428	9807	10235	Error	Error	-4.542	434	10110	428	9807	73063	871122	2.697	7.636	0	0	0
1	12	14	"A83"	"A83"	7980	66680	100	945	972	287	29	507	507	529	193	36	83	58	0	11663	11327	2920	25	1073	1073	1214	569	46	100	100	0	0.000	0.000	0.000	0.000	0.000	0.000	0.000	0.000	0.000	0.000	0.000	0.000	0.000	0.000	0.041	0.045	0.043	0.038	2.476	0.047	0.566	80	560	100	438	10590	11028	465	10254	10719	Error	Error	-4.596	438	10590	465	10254	77749	906197	2.295	17.773	0	0	0
1	13	14	"A84"	"A84"	8280	66660	100	987	1007	267	26	589	589	609	209	34	80	48	0	9673	8977	3484	38	1152	1152	1278	903	70	93	88	0	0.000	0.000	0.000	0.000	0.000	0.000	0.000	0.000	0.000	0.000	0.000	0.000	0.000	0.000	0.047	0.053	0.052	0.052	2.130	0.057	0.516	80	560	100	398	8521	8919	418	7825	8243	Error	Error	-4.420	398	8521	418	7825	80561	718126	1.904	8.526	0	0	0
1	14	14	"A84"	"A84"	8580	66680	100	1149	1118	258	23	708	708	715	200	27	80	55	0	9606	9244	2397	25	1212	1212	1402	798	56	100	97	0	0.000	0.000	0.000	0.000	0.000	0.000	0.000	0.000	0.000	0.000	0.000	0.000	0.000	0.000	0.053	0.051	0.053	0.044	2.290	0.058	0.550	80	560	100	441	8394	8835	410	8032	8442	Error	Error	-4.251	441	8394	410	8032	89415	739498	2.015	9.827	0	0	0
1	15	14	"A84"	"A84"	8880	66680	100	1252	1235	278	22	814	814	828	197	23	81	56	0	10143	10032	1671	16	1311	1311	1451	698	48	100	100	0	0.000	0.000	0.000	0.000	0.000	0.000	0.000	0.000	0.000	0.000	0.000	0.000	0.000	0.000	0.050	0.048	0.054	0.046	1.954	0.048	0.424	80	560	100	438	8832	9270	421	8721	9142	Error	Error	-4.334	438	8832	421	8721	98809	802570	2.066	12.294	0	0	0
1	16	14	"A85"	"A85"	9180	66660	100	1284	1301	261	20	856	856	865	218	25	80	48	0	9070	9091	1973	21	1326	1326	1345	171	12	100	100	0	0.000	0.000	0.000	0.000	0.000	0.000	0.000	0.000	0.000	0.000	0.000	0.000	0.000	0.000	0.055	0.057	0.053	0.047	2.059	0.054	0.444	80	560	100	428	7744	8172	445	7765	8210	Error	Error	-4.177	428	7744	445	7765	104113	727258	2.000	45.298	0	0	0
1	17	14	"A85"	"A85"	9480	66660	100	1318	1355	266	19	902	902	928	220	23	80	43	0	9673	9599	1716	17	1411	1411	1542	843	54	100	100	0	0.000	0.000	0.000	0.000	0.000	0.000	0.000	0.000	0.000	0.000	0.000	0.000	0.000	0.000	0.050	0.055	0.050	0.046	2.121	0.051	0.380	80	560	100	416	8262	8678	453	8188	8641	Error	Error	-4.312	416	8262	453	8188	108370	767942	1.941	9.558	0	0	0
1	18	14	"A85"	"A85"	9760	66670	100	1226	1248	292	23	1000	1000	1034	250	24	46	21	0	8376	7661	3499	45	1449	1449	1796	1433	79	85	78	0	0.000	0.000	0.000	0.000	0.000	0.000	0.000	0.000	0.000	0.000	0.000	0.000	0.000	0.000	0.033	0.040	0.050	0.044	3.857	0.050	0.383	80	560	100	226	6927	7153	248	6212	6460	Error	Error	-4.938	226	6927	248	6212	99864	612918	0.856	4.093	0	0	0
1	1	15	"A86"	"A86"	4670	66970	100	1108	1127	284	25	811	811	822	199	24	55	41	0	9444	7634	4550	59	1294	1294	1397	818	58	83	68	0	0.000	0.000	0.000	0.000	0.000	0.000	0.000	0.000	0.000	0.000	0.000	0.000	0.000	0.000	0.036	0.050	0.057	0.061	3.146	0.048	0.508	80	560	100	297	8150	8447	316	6340	6656	Error	Error	-4.778	297	8150	316	6340	90137	610696	1.533	7.625	0	0	0
1	2	15	"A86"	"A86"	4980	66980	100	1143	1162	280	24	712	712	723	183	25	81	62	0	11835	10502	3879	36	1211	1211	1263	329	26	98	97	0	0.000	0.000	0.000	0.000	0.000	0.000	0.000	0.000	0.000	0.000	0.000	0.000	0.000	0.000	0.041	0.048	0.047	0.050	2.356	0.043	0.450	80	560	100	431	10624	11055	450	9291	9741	Error	Error	-4.623	431	10624	450	9291	92960	840159	2.399	28.082	0	0	0
1	3	15	"A86"	"A86"	5260	66990	100	1070	1047	259	24	656	656	1565	6640	424	0	0	0	10989	9900	3806	38	1172	1172	2448	6922	282	78	2	0	0.000	0.000	0.000	0.000	0.000	0.000	0.000	0.000	0.000	0.000	0.000	0.000	0.000	0.000	0.042	0.045	0.046	0.046	1.660	0.640	0.588	80	560	100	414	9817	10231	391	8728	9119	Error	Error	-4.568	414	9817	391	8728	83769	792029	-0.078	1.077	0	0	0
1	4	15	"A87"	"A87"	5580	66970	100	961	969	297	30	530	530	546	158	28	82	67	0	9164	8949	4355	48	1077	1077	1147	476	41	95	88	0	0.000	0.000	0.000	0.000	0.000	0.000	0.000	0.000	0.000	0.000	0.000	0.000	0.000	0.000	0.053	0.056	0.059	0.061	1.848	0.057	0.637	80	560	100	431	8087	8518	439	7872	8311	Error	Error	-4.230	431	8087	439	7872	77506	715894	2.677	16.391	0	0	0
1	5	15	"A87"	"A87"	5870	66980	100	933	922	296	32	530	530	544	175	32	68	56	0	9783	8507	3870	45	1131	1131	1583	1712	108	80	78	0	0.000	0.000	0.000	0.000	0.000	0.000	0.000	0.000	0.000	0.000	0.000	0.000	0.000	0.000	0.047	0.053	0.059	0.054	2.451	0.054	0.612	80	560	100	403	8652	9055	392	7376	7768	Error	Error	-4.424	403	8652	392	7376	73766	680546	2.160	4.044	0	0	0
1	6	15	"A87"	"A87"	6170	66980	100	809	851	314	36	502	502	528	173	32	68	43	0	9248	8114	3991	49	1102	1102	1557	1674	107	78	76	0	0.000	0.000	0.000	0.000	0.000	0.000	0.000	0.000	0.000	0.000	0.000	0.000	0.000	0.000	0.038	0.050	0.048	0.056	2.567	0.053	0.612	80	560	100	307	8146	8453	349	7012	7361	Error	Error	-4.730	307	8146	349	7012	68042	649124	1.867	3.917	0	0	0
1	7	15	"A88"	"A88"	6480	66960	100	890	899	359	39	484	484	496	156	31	73	57	0	11237	8982	5971	66	1043	1043	1200	1154	96	71	70	0	0.000	0.000	0.000	0.000	0.000	0.000	0.000	0.000	0.000	0.000	0.000	0.000	0.000	0.000	0.040	0.052	0.058	0.067	2.360	0.048	0.641	80	560	100	406	10194	10600	415	7939	8354	Error	Error	-4.650	406	10194	415	7939	71915	718569	2.583	6.744	0	0	0
1	8	15	"A88"	"A88"	6780	66970	100	922	931	301	32	474	474	497	160	32	81	66	0	11117	9854	3931	39	1052	1052	1258	1138	90	97	88	0	0.000	0.000	0.000	0.000	0.000	0.000	0.000	0.000	0.000	0.000	0.000	0.000	0.000	0.000	0.045	0.052	0.050	0.049	1.741	0.050	0.608	80	560	100	448	10065	10513	457	8802	9259	Error	Error	-4.490	448	10065	457	8802	74484	788342	2.713	7.554	0	0	0
1	9	15	"A88"	"A88"	7080	66980	100	927	911	226	24	468	468	482	153	31	90	73	0	11673	11001	3555	32	1077	1077	1358	1301	95	98	96	0	0.000	0.000	0.000	0.000	0.000	0.000	0.000	0.000	0.000	0.000	0.000	0.000	0.000	0.000	0.043	0.045	0.045	0.042	1.672	0.046	0.689	80	560	100	459	10596	11055	443	9924	10367	Error	Error	-4.529	459	10596	443	9924	72908	880070	2.804	7.412	0	0	0
1	10	15	"A89"	"A89"	7380	66970	100	1044	1016	442	43	479	479	497	156	31	80	67	0	13985	11627	7059	60	1038	1038	1197	1162	97	83	72	0	0.000	0.000	0.000	0.000	0.000	0.000	0.000	0.000	0.000	0.000	0.000	0.000	0.000	0.000	0.044	0.051	0.051	0.057	2.555	0.047	0.686	80	560	100	565	12947	13512	537	10589	11126	Error	Error	-4.518	565	12947	537	10589	81255	930154	3.327	8.976	0	0	0
1	11	15	"A89"	"A89"	7690	66970	100	1099	1126	348	30	468	468	488	168	34	90	83	0	15087	13632	5853	42	1068	1068	1483	2015	135	93	90	0	0.000	0.000	0.000	0.000	0.000	0.000	0.000	0.000	0.000	0.000	0.000	0.000	0.000	0.000	0.045	0.052	0.051	0.049	2.297	0.047	0.751	80	560	100	631	14019	14650	658	12564	13222	Error	Error	-4.474	631	14019	658	12564	90043	1090589	3.798	6.029	0	0	0
1	12	15	"A89"	"A89"	7990	66970	100	1221	1190	317	26	507	507	526	203	38	90	83	0	16071	14776	4679	31	1051	1051	1132	451	39	100	100	0	0.000	0.000	0.000	0.000	0.000	0.000	0.000	0.000	0.000	0.000	0.000	0.000	0.000	0.000	0.048	0.050	0.050	0.048	1.438	0.048	0.615	80	560	100	714	15020	15734	683	13725	14408	Error	Error	-4.395	714	15020	683	13725	95212	1182056	3.271	30.253	0	0	0
1	13	15	"A90"	"A90"	8280	66960	100	949	993	363	36	569	569	584	173	29	75	52	0	13986	10234	6756	66	1124	1124	1260	1156	91	70	66	0	0.000	0.000	0.000	0.000	0.000	0.000	0.000	0.000	0.000	0.000	0.000	0.000	0.000	0.000	0.030	0.047	0.048	0.076	5.662	0.045	0.654	80	560	100	380	12862	13242	424	9110	9534	Error	Error	-5.081	380	12862	424	9110	79448	818733	2.364	7.763	0	0	0
1	14	15	"A90"	"A90"	8570	66980	100	1285	1286	315	24	660	660	685	196	28	91	78	0	14479	13429	3983	29	1188	1188	1512	1649	109	95	91	0	0.000	0.000	0.000	0.000	0.000	0.000	0.000	0.000	0.000	0.000	0.000	0.000	0.000	0.000	0.047	0.051	0.052	0.048	1.548	0.049	0.670	80	560	100	625	13291	13916	626	12241	12867	Error	Error	-4.410	625	13291	626	12241	102885	1074319	3.066	7.227	0	0	0
1	15	15	"A90"	"A90"	8870	66980	100	1422	1420	328	23	774	774	807	217	26	92	73	0	13809	13237	3662	27	1262	1262	1614	1674	103	96	95	0	0.000	0.000	0.000	0.000	0.000	0.000	0.000	0.000	0.000	0.000	0.000	0.000	0.000	0.000	0.052	0.054	0.051	0.051	1.594	0.055	0.676	80	560	100	648	12547	13195	646	11975	12621	Error	Error	-4.275	648	12547	646	11975	113604	1058935	2.825	6.943	0	0	0
1	16	15	"A91"	"A91"	9180	66960	100	1242	1263	278	22	912	912	910	204	22	70	38	0	8439	7857	3239	41	1356	1356	1399	456	32	97	90	0	0.000	0.000	0.000	0.000	0.000	0.000	0.000	0.000	0.000	0.000	0.000	0.000	0.000	0.000	0.047	0.054	0.058	0.058	2.321	0.055	0.452	80	560	100	330	7083	7413	351	6501	6852	Error	Error	-4.424	330	7083	351	6501	101065	628538	1.730	14.162	0	0	0
1	17	15	"A91"	"A91"	9480	66970	100	1412	1400	313	22	967	967	969	217	22	76	52	0	9427	9194	2276	24	1408	1408	1537	715	46	100	100	0	0.000	0.000	0.000	0.000	0.000	0.000	0.000	0.000	0.000	0.000	0.000	0.000	0.000	0.000	0.055	0.056	0.059	0.047	2.396	0.060	0.422	80	560	100	445	8019	8464	433	7786	8219	Error	Error	-4.172	445	8019	433	7786	111969	735532	1.986	10.709	0	0	0
1	18	15	"A91"	"A91"	9790	66970	100	1460	1480	280	18	1029	1029	1603	4895	305	0	0	0	9562	9212	2493	27	1457	1457	2133	5279	247	87	16	0	0.000	0.000	0.000	0.000	0.000	0.000	0.000	0.000	0.000	0.000	0.000	0.000	0.000	0.000	0.053	0.058	0.054	0.057	1.941	0.834	0.678	80	560	100	431	8105	8536	451	7755	8206	Error	Error	-4.233	431	8105	451	7755	118406	736953	-0.025	1.341	0	0	0
1	1	16	"A92"	"A92"	4680	67280	100	1243	1250	323	25	826	826	833	204	24	75	52	0	12091	10237	4779	46	1313	1313	1358	407	29	95	91	0	0.000	0.000	0.000	0.000	0.000	0.000	0.000	0.000	0.000	0.000	0.000	0.000	0.000	0.000	0.039	0.048	0.047	0.048	2.278	0.044	0.493	80	560	100	417	10778	11195	424	8924	9348	Error	Error	-4.692	417	10778	424	8924	99990	818944	2.044	21.816	0	0	0
1	2	16	"A92"	"A92"	5000	67280	100	1256	1244	234	18	693	693	711	185	26	95	73	0	14539	13733	3684	26	1230	1230	1402	976	69	100	98	0	0.000	0.000	0.000	0.000	0.000	0.000	0.000	0.000	0.000	0.000	0.000	0.000	0.000	0.000	0.042	0.044	0.046	0.043	1.603	0.043	0.656	80	560	100	563	13309	13872	551	12503	13054	Error	Error	-4.563	563	13309	551	12503	99554	1098619	2.881	12.634	0	0	0
1	3	16	"A92"	"A92"	5290	67280	100	1257	1278	274	21	607	607	630	169	26	96	91	0	17314	16482	4165	25	1163	1163	1464	1284	87	98	96	0	0.000	0.000	0.000	0.000	0.000	0.000	0.000	0.000	0.000	0.000	0.000	0.000	0.000	0.000	0.040	0.044	0.040	0.042	1.618	0.040	0.682	80	560	100	650	16151	16801	671	15319	15990	Error	Error	-4.635	650	16151	671	15319	102248	1318597	3.834	11.696	0	0	0
1	4	16	"A93"	"A93"	5580	67260	100	844	873	333	38	535	535	558	155	27	68	48	0	9989	8192	5395	65	1109	1109	1280	955	74	70	68	0	0.000	0.000	0.000	0.000	0.000	0.000	0.000	0.000	0.000	0.000	0.000	0.000	0.000	0.000	0.035	0.048	0.053	0.074	4.195	0.050	0.630	80	560	100	309	8880	9189	338	7083	7421	Error	Error	-4.845	309	8880	338	7083	69867	655398	2.032	7.238	0	0	0
1	5	16	"A93"	"A93"	5880	67280	100	825	811	240	29	516	516	525	150	28	75	56	0	8703	8550	3609	42	1131	1131	1353	1057	78	90	87	0	0.000	0.000	0.000	0.000	0.000	0.000	0.000	0.000	0.000	0.000	0.000	0.000	0.000	0.000	0.041	0.040	0.047	0.040	2.001	0.042	0.539	80	560	100	309	7572	7881	295	7419	7714	Error	Error	-4.615	309	7572	295	7419	64897	683985	1.907	6.809	0	0	0
1	6	16	"A93"	"A93"	6190	67270	100	877	861	253	29	497	497	508	153	30	80	60	0	10363	9677	4024	41	1089	1089	1199	698	58	93	88	0	0.000	0.000	0.000	0.000	0.000	0.000	0.000	0.000	0.000	0.000	0.000	0.000	0.000	0.000	0.041	0.042	0.043	0.043	2.078	0.040	0.527	80	560	100	380	9274	9654	364	8588	8952	Error	Error	-4.609	380	9274	364	8588	68919	774120	2.307	12.146	0	0	0
1	7	16	"A94"	"A94"	6480	67270	100	825	860	313	36	510	510	516	153	29	70	51	0	13296	11180	7143	63	1091	1091	1291	1569	121	78	71	0	0.000	0.000	0.000	0.000	0.000	0.000	0.000	0.000	0.000	0.000	0.000	0.000	0.000	0.000	0.026	0.035	0.033	0.035	2.542	0.035	0.659	80	560	100	315	12205	12520	350	10089	10439	Error	Error	-5.276	315	12205	350	10089	68783	894408	2.248	6.303	0	0	0
1	8	16	"A94"	"A94"	6800	67270	100	969	998	297	29	487	487	493	139	28	87	78	0	16491	14873	5227	35	1070	1070	1160	548	47	100	100	0	0.000	0.000	0.000	0.000	0.000	0.000	0.000	0.000	0.000	0.000	0.000	0.000	0.000	0.000	0.031	0.037	0.038	0.035	1.689	0.037	0.702	80	560	100	482	15421	15903	511	13803	14314	Error	Error	-5.000	482	15421	511	13803	79806	1189853	3.633	25.024	0	0	0
1	9	16	"A94"	"A94"	7090	67270	100	849	959	869	90	455	455	481	174	36	72	60	0	14414	12246	5706	46	1049	1049	1456	2176	149	91	90	0	0.000	0.000	0.000	0.000	0.000	0.000	0.000	0.000	0.000	0.000	0.000	0.000	0.000	0.000	0.029	0.045	0.041	0.035	2.321	0.040	0.259	80	560	100	394	13365	13759	504	11197	11701	Error	Error	-5.084	394	13365	504	11197	76757	979685	2.747	4.959	0	0	0
1	10	16	"A95"	"A95"	7380	67270	100	949	901	331	36	468	468	496	303	61	63	33	0	14289	10904	6249	57	1037	1037	1205	1245	103	82	72	0	0.000	0.000	0.000	0.000	0.000	0.000	0.000	0.000	0.000	0.000	0.000	0.000	0.000	0.000	0.036	0.044	0.047	0.052	2.578	0.053	0.524	80	560	100	481	13252	13733	433	9867	10300	Error	Error	-4.784	481	13252	433	9867	72119	872324	1.337	7.790	0	0	0
1	11	16	"A95"	"A95"	7700	67270	100	1116	1087	304	27	493	493	516	167	32	88	78	0	16164	14399	5031	34	1079	1079	1646	2488	151	88	85	0	0.000	0.000	0.000	0.000	0.000	0.000	0.000	0.000	0.000	0.000	0.000	0.000	0.000	0.000	0.041	0.045	0.043	0.043	1.745	0.041	0.705	80	560	100	623	15085	15708	594	13320	13914	Error	Error	-4.598	623	15085	594	13320	86931	1151914	3.419	5.126	0	0	0
1	12	16	"A95"	"A95"	8000	67270	100	1180	1151	293	25	523	523	543	173	31	92	82	0	15762	14358	4618	32	1105	1105	1552	2009	129	92	91	0	0.000	0.000	0.000	0.000	0.000	0.000	0.000	0.000	0.000	0.000	0.000	0.000	0.000	0.000	0.045	0.047	0.047	0.046	1.746	0.046	0.636	80	560	100	657	14657	15314	628	13253	13881	Error	Error	-4.480	657	14657	628	13253	92088	1148672	3.514	6.374	0	0	0
1	13	16	"A96"	"A96"	8290	67260	100	1132	1158	394	34	590	590	608	172	28	82	75	0	11088	9666	3623	37	1157	1157	1215	468	38	100	100	0	0.000	0.000	0.000	0.000	0.000	0.000	0.000	0.000	0.000	0.000	0.000	0.000	0.000	0.000	0.055	0.067	0.066	0.062	1.731	0.061	0.576	80	560	100	542	9931	10473	568	8509	9077	Error	Error	-4.196	542	9931	568	8509	92628	773291	3.198	18.058	0	0	0
1	14	16	"A96"	"A96"	8600	67270	100	1224	1266	485	38	721	721	736	218	29	83	61	0	11635	10405	4037	38	1278	1278	1552	1193	76	97	95	0	0.000	0.000	0.000	0.000	0.000	0.000	0.000	0.000	0.000	0.000	0.000	0.000	0.000	0.000	0.049	0.060	0.059	0.054	2.175	0.059	0.511	80	560	100	503	10357	10860	545	9127	9672	Error	Error	-4.364	503	10357	545	9127	101268	832400	2.431	7.421	0	0	0
1	15	16	"A96"	"A96"	8900	67270	100	1353	1368	331	24	864	864	932	1225	131	2	0	0	10655	10083	3527	34	1365	1365	1736	1572	90	100	93	0	0.000	0.000	0.000	0.000	0.000	0.000	0.000	0.000	0.000	0.000	0.000	0.000	0.000	0.000	0.053	0.058	0.054	0.055	1.800	0.154	0.132	80	560	100	489	9290	9779	504	8718	9222	Error	Error	-4.248	489	9290	504	8718	109418	806617	0.356	5.310	0	0	0
1	16	16	"A97"	"A97"	9190	67270	100	1398	1440	419	29	936	936	964	216	22	71	53	0	11829	10124	4760	47	1413	1413	1423	191	13	98	97	0	0.000	0.000	0.000	0.000	0.000	0.000	0.000	0.000	0.000	0.000	0.000	0.000	0.000	0.000	0.044	0.058	0.054	0.055	2.303	0.056	0.533	80	560	100	462	10416	10878	504	8711	9215	Error	Error	-4.495	462	10416	504	8711	115203	809957	2.204	45.555	0	0	0
1	17	16	"A97"	"A97"	9480	67270	100	1419	1447	353	24	1012	1012	1031	227	22	73	45	0	10007	9932	3704	37	1485	1485	1781	1495	83	96	86	0	0.000	0.000	0.000	0.000	0.000	0.000	0.000	0.000	0.000	0.000	0.000	0.000	0.000	0.000	0.048	0.051	0.051	0.048	2.096	0.053	0.504	80	560	100	407	8522	8929	435	8447	8882	Error	Error	-4.388	407	8522	435	8447	115741	794558	1.833	5.452	0	0	0
1	18	16	"A97"	"A97"	9770	67280	100	1375	1418	395	27	1051	1051	1079	241	22	58	38	0	8555	8721	4618	52	1491	1491	1999	2202	110	81	66	0	0.000	0.000	0.000	0.000	0.000	0.000	0.000	0.000	0.000	0.000	0.000	0.000	0.000	0.000	0.046	0.051	0.061	0.057	3.081	0.050	0.480	80	560	100	324	7064	7388	367	7230	7597	Error	Error	-4.446	324	7064	367	7230	113464	697647	1.407	3.053	0	0	0
1	1	17	"A98"	"A98"	4680	67570	100	1154	1217	515	42	993	993	1017	279	27	33	8	0	2347	3255	2101	64	1617	1617	1627	255	15	61	53	0	0.000	0.000	0.000	0.000	0.000	0.000	0.000	0.000	0.000	0.000	0.000	0.000	0.000	0.000	0.221	0.137	0.204	0.216	5.122	0.114	0.172	80	560	100	161	730	891	224	1638	1862	Error	Error	-2.181	161	730	224	1638	97356	260409	0.717	6.384	0	0	0
1	2	17	"A98"	"A98"	4990	67580	100	955	988	251	25	846	846	858	219	25	32	13	0	2883	3914	2486	63	1560	1560	1603	347	21	87	71	0	0.000	0.000	0.000	0.000	0.000	0.000	0.000	0.000	0.000	0.000	0.000	0.000	0.000	0.000	0.082	0.060	0.091	0.124	4.916	0.051	0.132	80	560	100	109	1323	1432	142	2354	2496	Error	Error	-3.601	109	1323	142	2354	79052	313119	0.594	6.660	0	0	0
1	3	17	"A98"	"A98"	5290	67570	100	813	826	254	30	638	638	660	226	34	38	15	0	2852	3853	2648	68	1429	1429	1494	504	33	73	60	0	0.000	0.000	0.000	0.000	0.000	0.000	0.000	0.000	0.000	0.000	0.000	0.000	0.000	0.000	0.123	0.078	0.103	0.152	3.611	0.064	0.315	80	560	100	175	1423	1598	188	2424	2612	Error	Error	-3.024	175	1423	188	2424	66078	308224	0.735	4.681	0	0	0
1	4	17	"A99"	"A99"	5580	67570	100	784	789	273	34	597	597	613	186	30	50	18	0	6419	5361	3620	67	1386	1386	1520	915	60	62	55	0	0.000	0.000	0.000	0.000	0.000	0.000	0.000	0.000	0.000	0.000	0.000	0.000	0.000	0.000	0.037	0.048	0.066	0.095	7.096	0.050	0.408	80	560	100	187	5033	5220	192	3975	4167	Error	Error	-4.750	187	5033	192	3975	63157	428840	0.946	4.198	0	0	0
1	5	17	"A99"	"A99"	5890	67580	100	809	812	244	30	572	572	595	180	30	60	30	0	6935	6092	2850	46	1278	1278	1478	1130	76	87	68	0	0.000	0.000	0.000	0.000	0.000	0.000	0.000	0.000	0.000	0.000	0.000	0.000	0.000	0.000	0.042	0.050	0.056	0.059	3.521	0.054	0.473	80	560	100	237	5657	5894	240	4814	5054	Error	Error	-4.577	237	5657	240	4814	64986	487375	1.206	4.083	0	0	0
1	6	17	"A99"	"A99"	6200	67580	100	834	871	252	28	570	570	601	424	70	27	2	0	8210	7218	2905	40	1255	1255	1306	393	30	97	95	0	0.000	0.000	0.000	0.000	0.000	0.000	0.000	0.000	0.000	0.000	0.000	0.000	0.000	0.000	0.038	0.050	0.053	0.054	2.622	0.047	0.200	80	560	100	264	6955	7219	301	5963	6264	Error	Error	-4.719	264	6955	301	5963	69679	577458	0.637	15.043	0	0	0
1	7	17	"A100"	"A100"	6480	67570	100	679	720	242	33	552	552	572	192	33	41	18	0	3725	4738	3546	74	1249	1249	1507	1353	89	52	48	0	0.000	0.000	0.000	0.000	0.000	0.000	0.000	0.000	0.000	0.000	0.000	0.000	0.000	0.000	0.051	0.048	0.077	0.117	5.188	0.047	0.343	80	560	100	127	2476	2603	168	3489	3657	Error	Error	-4.285	127	2476	168	3489	57562	379031	0.771	2.388	0	0	0
1	8	17	"A100"	"A100"	6800	67570	100	1028	1017	323	31	534	534	556	173	31	83	63	0	10978	10320	5303	51	1228	1228	1330	715	53	90	83	0	0.000	0.000	0.000	0.000	0.000	0.000	0.000	0.000	0.000	0.000	0.000	0.000	0.000	0.000	0.051	0.053	0.055	0.061	2.235	0.054	0.668	80	560	100	494	9750	10244	483	9092	9575	Error	Error	-4.303	494	9750	483	9092	81373	825625	2.665	12.573	0	0	0
1	9	17	"A100"	"A100"	7100	67570	100	1016	1039	405	38	572	572	591	206	34	71	55	0	10126	9566	5380	56	1239	1239	1549	1541	99	77	75	0	0.000	0.000	0.000	0.000	0.000	0.000	0.000	0.000	0.000	0.000	0.000	0.000	0.000	0.000	0.050	0.056	0.057	0.062	2.261	0.053	0.591	80	560	100	444	8887	9331	467	8327	8794	Error	Error	-4.323	444	8887	467	8327	83152	765260	2.175	5.202	0	0	0
1	10	17	"A101"	"A101"	7390	67570	100	1110	1651	1502	90	571	571	621	706	113	42	25	0	3115	4712	3812	80	1201	1201	1250	338	27	68	65	0	0.000	0.000	0.000	0.000	0.000	0.000	0.000	0.000	0.000	0.000	0.000	0.000	0.000	0.000	0.282	0.308	0.300	0.335	2.850	0.351	0.749	80	560	100	539	1914	2453	1080	3511	4591	Error	Error	-1.828	539	1914	1080	3511	132057	376926	1.459	10.243	0	0	0
1	11	17	"A101"	"A101"	7710	67580	100	1280	1937	1368	70	636	636	645	176	27	91	75	0	4279	5669	3265	57	1253	1253	1277	278	21	96	96	0	0.000	0.000	0.000	0.000	0.000	0.000	0.000	0.000	0.000	0.000	0.000	0.000	0.000	0.000	0.213	0.295	0.251	0.195	2.511	0.365	0.840	80	560	100	644	3026	3670	1301	4416	5717	Error	Error	-2.232	644	3026	1301	4416	154977	453534	7.341	15.799	0	0	0
1	12	17	"A101"	"A101"	8000	67580	100	1596	2583	2314	89	655	655	673	179	26	91	83	0	5187	6733	3859	57	1268	1268	1293	199	15	97	96	0	0.000	0.000	0.000	0.000	0.000	0.000	0.000	0.000	0.000	0.000	0.000	0.000	0.000	0.000	0.240	0.353	0.267	0.260	1.820	0.422	0.797	80	560	100	941	3919	4860	1928	5465	7393	Error	Error	-2.058	941	3919	1928	5465	206607	538673	10.670	27.337	0	0	0
1	13	17	"A102"	"A102"	8290	67570	100	864	922	324	35	726	726	736	191	25	41	22	0	4091	5007	3786	75	1319	1319	1380	537	38	68	63	0	0.000	0.000	0.000	0.000	0.000	0.000	0.000	0.000	0.000	0.000	0.000	0.000	0.000	0.000	0.050	0.053	0.078	0.093	3.629	0.061	0.509	80	560	100	138	2772	2910	196	3688	3884	Error	Error	-4.328	138	2772	196	3688	73741	400598	0.974	6.754	0	0	0
1	14	17	"A102"	"A102"	8600	67570	100	1008	1079	290	26	824	824	829	205	24	47	27	0	4375	5897	3881	65	1398	1398	1450	343	23	90	86	0	0.000	0.000	0.000	0.000	0.000	0.000	0.000	0.000	0.000	0.000	0.000	0.000	0.000	0.000	0.062	0.057	0.064	0.065	3.402	0.059	0.467	80	560	100	184	2977	3161	255	4499	4754	Error	Error	-4.016	184	2977	255	4499	86302	471729	1.220	12.965	0	0	0
1	15	17	"A102"	"A102"	8900	67580	100	1267	1372	437	31	985	985	997	243	24	55	31	0	4537	6223	3551	57	1536	1536	1561	267	17	98	98	0	0.000	0.000	0.000	0.000	0.000	0.000	0.000	0.000	0.000	0.000	0.000	0.000	0.000	0.000	0.094	0.083	0.087	0.073	3.089	0.068	0.341	80	560	100	282	3001	3283	387	4687	5074	Error	Error	-3.412	282	3001	387	4687	109773	497843	1.543	17.461	0	0	0
1	16	17	"A103"	"A103"	9180	67570	100	1321	1342	321	23	1076	1076	1096	229	20	51	30	0	4726	5080	3075	60	1611	1611	1690	626	37	67	61	0	0.000	0.000	0.000	0.000	0.000	0.000	0.000	0.000	0.000	0.000	0.000	0.000	0.000	0.000	0.079	0.077	0.096	0.132	5.123	0.071	0.377	80	560	100	245	3115	3360	266	3469	3735	Error	Error	-3.668	245	3115	266	3469	107376	406428	1.074	5.415	0	0	0
1	17	17	"A103"	"A103"	9490	67570	100	1506	1541	313	20	1143	1143	1167	399	34	42	7	0	8264	7528	2070	27	1659	1659	1693	332	19	100	97	0	0.000	0.000	0.000	0.000	0.000	0.000	0.000	0.000	0.000	0.000	0.000	0.000	0.000	0.000	0.055	0.068	0.066	0.061	2.366	0.062	0.115	80	560	100	363	6605	6968	398	5869	6267	Error	Error	-4.186	363	6605	398	5869	123278	602263	0.937	17.575	0	0	0
1	18	17	"A103"	"A103"	9790	67570	100	1561	1541	292	18	1150	1150	1190	596	50	27	0	0	8256	7612	2389	31	1683	1683	1725	343	19	100	96	0	0.000	0.000	0.000	0.000	0.000	0.000	0.000	0.000	0.000	0.000	0.000	0.000	0.000	0.000	0.063	0.066	0.074	0.067	2.324	0.059	0.345	80	560	100	411	6573	6984	391	5929	6320	Error	Error	-3.999	411	6573	391	5929	123310	608962	0.589	17.163	0	0	0
1	1	18	"A104"	"A104"	4680	67880	100	1398	1447	439	30	1164	1164	1177	252	21	47	32	0	7294	6424	4222	65	1926	1926	2025	683	33	65	53	0	0.000	0.000	0.000	0.000	0.000	0.000	0.000	0.000	0.000	0.000	0.000	0.000	0.000	0.000	0.044	0.063	0.081	0.098	3.473	0.073	0.431	80	560	100	234	5368	5602	283	4498	4781	Error	Error	-4.520	234	5368	283	4498	115754	513902	1.071	6.441	0	0	0
1	2	18	"A104"	"A104"	5000	67880	100	1717	1662	432	25	973	973	983	271	27	86	66	0	12904	11125	4457	40	1858	1858	1979	671	33	95	91	0	0.000	0.000	0.000	0.000	0.000	0.000	0.000	0.000	0.000	0.000	0.000	0.000	0.000	0.000	0.067	0.074	0.075	0.073	2.430	0.069	0.617	80	560	100	744	11046	11790	689	9267	9956	Error	Error	-3.892	744	11046	689	9267	132924	889998	2.506	13.630	0	0	0
1	3	18	"A104"	"A104"	5290	67880	100	1432	1486	565	38	737	737	799	353	44	67	48	0	12406	11983	6972	58	1744	1744	2482	2941	118	78	67	0	0.000	0.000	0.000	0.000	0.000	0.000	0.000	0.000	0.000	0.000	0.000	0.000	0.000	0.000	0.065	0.073	0.074	0.078	3.120	0.070	0.738	80	560	100	695	10662	11357	749	10239	10988	Error	Error	-3.939	695	10662	749	10239	118851	958607	1.946	3.231	0	0	0
1	4	18	"A105"	"A105"	5580	67870	100	943	1024	339	33	657	657	682	223	32	56	46	0	7112	7196	4527	62	1647	1647	1995	1529	76	70	56	0	0.000	0.000	0.000	0.000	0.000	0.000	0.000	0.000	0.000	0.000	0.000	0.000	0.000	0.000	0.052	0.066	0.064	0.100	4.353	0.061	0.581	80	560	100	286	5465	5751	367	5549	5916	Error	Error	-4.256	286	5465	367	5549	81900	575706	1.534	3.402	0	0	0
1	5	18	"A105"	"A105"	5890	67870	100	1169	1129	335	29	657	657	686	264	38	75	46	0	11267	9664	4788	49	1447	1447	2029	2336	115	75	71	0	0.000	0.000	0.000	0.000	0.000	0.000	0.000	0.000	0.000	0.000	0.000	0.000	0.000	0.000	0.052	0.057	0.061	0.066	1.969	0.057	0.532	80	560	100	512	9820	10332	472	8217	8689	Error	Error	-4.262	512	9820	472	8217	90337	773138	1.678	3.268	0	0	0
1	6	18	"A105"	"A105"	6200	67870	100	1228	1215	397	32	660	660	678	204	30	77	67	0	12666	10833	4792	44	1445	1445	1710	1477	86	92	80	0	0.000	0.000	0.000	0.000	0.000	0.000	0.000	0.000	0.000	0.000	0.000	0.000	0.000	0.000	0.051	0.059	0.065	0.061	1.561	0.059	0.662	80	560	100	568	11221	11789	555	9388	9943	Error	Error	-4.304	568	11221	555	9388	97161	866603	2.632	6.177	0	0	0
1	7	18	"A106"	"A106"	6490	67870	100	659	712	294	41	643	643	655	193	29	23	11	0	1780	2430	1601	65	1367	1367	1403	224	15	56	48	0	0.000	0.000	0.000	0.000	0.000	0.000	0.000	0.000	0.000	0.000	0.000	0.000	0.000	0.000	0.039	0.065	0.296	0.336	5.909	0.062	0.094	80	560	100	16	413	429	69	1063	1132	Error	Error	-4.690	16	413	69	1063	56972	194386	0.295	4.585	0	0	0
1	8	18	"A106"	"A106"	6790	67880	100	703	760	222	29	657	657	670	246	36	25	5	0	2368	3016	1717	56	1351	1351	1376	191	13	80	72	0	0.000	0.000	0.000	0.000	0.000	0.000	0.000	0.000	0.000	0.000	0.000	0.000	0.000	0.000	0.045	0.062	0.136	0.134	4.788	0.067	0.147	80	560	100	46	1017	1063	103	1665	1768	Error	Error	-4.467	46	1017	103	1665	60785	241265	0.366	8.586	0	0	0
1	9	18	"A106"	"A106"	7090	67880	100	681	749	251	33	661	661	679	184	27	26	16	0	2319	2737	1454	53	1397	1397	1415	217	15	77	67	0	0.000	0.000	0.000	0.000	0.000	0.000	0.000	0.000	0.000	0.000	0.000	0.000	0.000	0.000	0.022	0.066	0.144	0.184	5.147	0.076	0.110	80	560	100	20	922	942	88	1340	1428	Error	Error	-5.527	20	922	88	1340	59925	218989	0.380	6.092	0	0	0
1	10	18	"A107"	"A107"	7390	67870	100	878	869	268	30	682	682	715	250	34	38	6	0	2547	4122	3031	73	1380	1380	1433	309	21	63	56	0	0.000	0.000	0.000	0.000	0.000	0.000	0.000	0.000	0.000	0.000	0.000	0.000	0.000	0.000	0.168	0.068	0.100	0.169	6.360	0.055	0.278	80	560	100	196	1167	1363	187	2742	2929	Error	Error	-2.574	196	1167	187	2742	69528	329731	0.616	8.702	0	0	0
1	11	18	"A107"	"A107"	7690	67880	100	979	997	311	31	704	704	717	192	26	57	37	0	7330	6762	3632	53	1393	1393	1432	324	22	91	85	0	0.000	0.000	0.000	0.000	0.000	0.000	0.000	0.000	0.000	0.000	0.000	0.000	0.000	0.000	0.046	0.055	0.058	0.060	2.948	0.055	0.400	80	560	100	275	5937	6212	293	5369	5662	Error	Error	-4.432	275	5937	293	5369	79760	540948	1.458	16.451	0	0	0
1	12	18	"A107"	"A107"	7990	67880	100	839	914	317	34	773	773	790	202	25	30	16	0	3116	3615	2199	60	1434	1434	1614	1019	63	63	43	0	0.000	0.000	0.000	0.000	0.000	0.000	0.000	0.000	0.000	0.000	0.000	0.000	0.000	0.000	0.039	0.065	0.101	0.142	4.946	0.063	0.377	80	560	100	66	1682	1748	141	2181	2322	Error	Error	-4.672	66	1682	141	2181	73155	289189	0.614	1.964	0	0	0
1	13	18	"A108"	"A108"	8300	67890	100	944	947	218	23	834	834	840	205	24	28	10	0	3926	4482	2658	59	1506	1506	1530	222	14	85	73	0	0.000	0.000	0.000	0.000	0.000	0.000	0.000	0.000	0.000	0.000	0.000	0.000	0.000	0.000	0.045	0.038	0.075	0.070	4.539	0.040	0.138	80	560	100	110	2420	2530	113	2976	3089	Error	Error	-4.459	110	2420	113	2976	75781	358525	0.522	13.297	0	0	0
1	14	18	"A108"	"A108"	8590	67880	100	1150	1164	321	27	918	918	936	215	22	51	28	0	5039	6083	3175	52	1590	1590	1629	229	14	96	91	0	0.000	0.000	0.000	0.000	0.000	0.000	0.000	0.000	0.000	0.000	0.000	0.000	0.000	0.000	0.067	0.055	0.072	0.073	2.282	0.056	0.293	80	560	100	232	3449	3681	246	4493	4739	Error	Error	-3.894	232	3449	246	4493	93130	486679	1.060	19.450	0	0	0
1	15	18	"A108"	"A108"	8900	67870	100	1183	1217	337	27	1073	1073	1086	237	21	33	12	0	4123	5239	2997	57	1698	1698	1724	230	13	90	90	0	0.000	0.000	0.000	0.000	0.000	0.000	0.000	0.000	0.000	0.000	0.000	0.000	0.000	0.000	0.045	0.041	0.066	0.059	3.518	0.064	0.337	80	560	100	110	2425	2535	144	3541	3685	Error	Error	-4.462	110	2425	144	3541	97394	419120	0.553	15.283	0	0	0
1	16	18	"A109"	"A109"	9190	67870	100	1148	1166	231	19	1173	1173	1189	251	21	12	2	0	2007	2236	689	30	1760	1760	1771	190	10	55	42	0	0.000	0.000	0.000	0.000	0.000	0.000	0.000	0.000	0.000	0.000	0.000	0.000	0.000	0.000	-0.101	-0.015	0.689	0.635	6.074	0.098	0.019	80	560	100	-25	247	222	-7	476	469	Error	Error	Error	-25	247	-7	476	93257	178846	-0.092	2.447	0	0	0
1	17	18	"A109"	"A109"	9500	67860	100	1212	1211	252	20	1195	1195	1208	251	20	16	5	0	2262	2538	940	37	1786	1786	1793	186	10	72	57	0	0.000	0.000	0.000	0.000	0.000	0.000	0.000	0.000	0.000	0.000	0.000	0.000	0.000	0.000	0.036	0.021	0.251	0.294	5.025	0.056	0.024	80	560	100	17	476	493	16	752	768	Error	Error	-4.807	17	476	16	752	96863	203019	0.012	4.005	0	0	0
1	18	18	"A109"	"A109"	9790	67870	100	1210	1218	233	19	1219	1219	1222	247	20	12	3	0	2242	2397	760	31	1791	1791	1805	287	15	65	41	0	0.000	0.000	0.000	0.000	0.000	0.000	0.000	0.000	0.000	0.000	0.000	0.000	0.000	0.000	-0.020	-0.002	0.302	0.390	4.151	0.067	0.029	80	560	100	-9	451	442	-1	606	605	Error	Error	Error	-9	451	-1	606	97409	191722	-0.016	2.063	0	0	0
1	1	19	"A110"	"A110"	4680	68180	100	1430	1522	390	25	1336	1336	1389	1127	81	2	0	0	2741	4221	2913	69	2019	2019	2126	709	33	50	38	0	0.000	0.000	0.000	0.000	0.000	0.000	0.000	0.000	0.000	0.000	0.000	0.000	0.000	0.000	0.130	0.084	0.142	0.187	5.713	0.092	0.369	80	560	100	94	722	816	186	2202	2388	Error	Error	-2.941	94	722	186	2202	121756	337666	0.118	2.955	0	0	0
1	2	19	"A110"	"A110"	4990	68180	100	1406	1456	380	26	1253	1253	1272	262	20	36	17	0	3292	4945	3430	69	1979	1979	2198	1238	56	51	38	0	0.000	0.000	0.000	0.000	0.000	0.000	0.000	0.000	0.000	0.000	0.000	0.000	0.000	0.000	0.117	0.068	0.110	0.176	5.022	0.069	0.362	80	560	100	153	1313	1466	203	2966	3169	Error	Error	-3.101	153	1313	203	2966	116496	395636	0.702	2.219	0	0	0
1	3	19	"A110"	"A110"	5300	68180	100	1552	1523	515	33	932	932	954	273	28	68	56	0	10531	9955	5083	51	1850	1850	1990	601	30	92	85	0	0.000	0.000	0.000	0.000	0.000	0.000	0.000	0.000	0.000	0.000	0.000	0.000	0.000	0.000	0.071	0.073	0.075	0.077	2.035	0.079	0.613	80	560	100	620	8681	9301	591	8105	8696	Error	Error	-3.808	620	8681	591	8105	121817	796435	2.084	13.253	0	0	0
1	4	19	"A111"	"A111"	5590	68180	100	897	934	295	31	813	813	829	224	27	28	12	0	3628	4479	3433	76	1684	1684	1727	360	20	67	58	0	0.000	0.000	0.000	0.000	0.000	0.000	0.000	0.000	0.000	0.000	0.000	0.000	0.000	0.000	0.043	0.043	0.086	0.128	5.793	0.059	0.289	80	560	100	84	1944	2028	121	2795	2916	Error	Error	-4.532	84	1944	121	2795	74740	358312	0.469	7.644	0	0	0
1	5	19	"A111"	"A111"	5900	68180	100	953	965	274	28	801	801	813	220	27	40	15	0	3631	4535	2604	57	1552	1552	1593	247	15	87	82	0	0.000	0.000	0.000	0.000	0.000	0.000	0.000	0.000	0.000	0.000	0.000	0.000	0.000	0.000	0.073	0.055	0.094	0.102	4.530	0.060	0.212	80	560	100	152	2079	2231	164	2983	3147	Error	Error	-3.774	152	2079	164	2983	77235	362839	0.691	11.911	0	0	0
1	6	19	"A111"	"A111"	6210	68180	100	894	930	289	31	782	782	813	222	27	32	16	0	3159	3938	2541	64	1505	1505	1538	232	15	86	82	0	0.000	0.000	0.000	0.000	0.000	0.000	0.000	0.000	0.000	0.000	0.000	0.000	0.000	0.000	0.068	0.061	0.105	0.120	3.102	0.061	0.220	80	560	100	112	1654	1766	148	2433	2581	Error	Error	-3.884	112	1654	148	2433	74411	315066	0.527	10.345	0	0	0
1	7	19	"A112"	"A112"	6490	68170	100	980	1000	396	39	785	785	804	222	27	46	28	0	2441	4986	4165	83	1488	1488	1680	1253	74	48	45	0	0.000	0.000	0.000	0.000	0.000	0.000	0.000	0.000	0.000	0.000	0.000	0.000	0.000	0.000	0.205	0.061	0.099	0.202	7.155	0.070	0.524	80	560	100	195	953	1148	215	3498	3713	Error	Error	-2.289	195	953	215	3498	79981	398901	0.883	2.638	0	0	0
1	8	19	"A112"	"A112"	6790	68180	100	943	1041	373	35	778	778	796	200	25	47	32	0	5860	6602	4252	64	1477	1477	1623	727	44	76	71	0	0.000	0.000	0.000	0.000	0.000	0.000	0.000	0.000	0.000	0.000	0.000	0.000	0.000	0.000	0.038	0.051	0.068	0.078	4.870	0.063	0.517	80	560	100	165	4383	4548	263	5125	5388	Error	Error	-4.731	165	4383	263	5125	83312	528185	1.225	6.849	0	0	0
1	9	19	"A112"	"A112"	7100	68180	100	985	1006	291	28	773	773	803	254	31	37	18	0	5036	5333	3099	58	1451	1451	1809	1786	98	73	50	0	0.000	0.000	0.000	0.000	0.000	0.000	0.000	0.000	0.000	0.000	0.000	0.000	0.000	0.000	0.059	0.060	0.073	0.098	3.620	0.069	0.570	80	560	100	212	3585	3797	233	3882	4115	Error	Error	-4.080	212	3585	233	3882	80488	426666	0.799	1.973	0	0	0
1	10	19	"A113"	"A113"	7390	68170	100	923	978	344	35	754	754	769	193	25	47	31	0	4010	4957	3599	72	1446	1446	1525	519	34	57	52	0	0.000	0.000	0.000	0.000	0.000	0.000	0.000	0.000	0.000	0.000	0.000	0.000	0.000	0.000	0.066	0.064	0.088	0.128	5.385	0.069	0.422	80	560	100	169	2564	2733	224	3511	3735	Error	Error	-3.923	169	2564	224	3511	78226	396585	1.083	6.613	0	0	0
1	11	19	"A113"	"A113"	7710	68170	100	1092	1153	573	49	774	774	786	256	32	57	26	0	6236	6421	4400	68	1452	1452	1534	497	32	78	71	0	0.000	0.000	0.000	0.000	0.000	0.000	0.000	0.000	0.000	0.000	0.000	0.000	0.000	0.000	0.066	0.076	0.083	0.125	3.709	0.074	0.426	80	560	100	318	4784	5102	379	4969	5348	Error	Error	-3.911	318	4784	379	4969	92210	513690	1.434	9.833	0	0	0
1	12	19	"A113"	"A113"	7990	68170	100	1097	1110	318	28	869	869	896	233	26	48	23	0	6323	5830	3603	61	1536	1536	1642	589	35	71	66	0	0.000	0.000	0.000	0.000	0.000	0.000	0.000	0.000	0.000	0.000	0.000	0.000	0.000	0.000	0.048	0.056	0.074	0.099	3.766	0.063	0.399	80	560	100	228	4787	5015	241	4294	4535	Error	Error	-4.392	228	4787	241	4294	88822	466405	0.918	7.110	0	0	0
1	13	19	"A114"	"A114"	8290	68170	100	1128	1160	314	27	939	939	975	242	24	41	23	0	3875	5249	3534	67	1604	1604	1769	1065	60	52	50	0	0.000	0.000	0.000	0.000	0.000	0.000	0.000	0.000	0.000	0.000	0.000	0.000	0.000	0.000	0.083	0.061	0.086	0.113	5.230	0.068	0.404	80	560	100	189	2271	2460	221	3645	3866	Error	Error	-3.587	189	2271	221	3645	92826	419949	0.764	3.268	0	0	0
1	14	19	"A114"	"A114"	8610	68170	100	1435	1445	331	22	1090	1090	1085	240	22	63	35	0	8208	7622	2665	34	1691	1691	1760	602	34	93	92	0	0.000	0.000	0.000	0.000	0.000	0.000	0.000	0.000	0.000	0.000	0.000	0.000	0.000	0.000	0.053	0.060	0.067	0.056	3.123	0.064	0.386	80	560	100	345	6517	6862	355	5931	6286	Error	Error	-4.240	345	6517	355	5931	115600	609786	1.500	9.738	0	0	0
1	15	19	"A114"	"A114"	8900	68170	100	1432	1492	286	19	1184	1184	1216	256	21	50	23	0	7561	7274	2044	28	1772	1772	1985	1153	58	95	92	0	0.000	0.000	0.000	0.000	0.000	0.000	0.000	0.000	0.000	0.000	0.000	0.000	0.000	0.000	0.043	0.056	0.060	0.052	2.449	0.060	0.374	80	560	100	248	5789	6037	308	5502	5810	Error	Error	-4.545	248	5789	308	5502	119376	581919	1.078	4.587	0	0	0
1	16	19	"A115"	"A115"	9190	68170	100	1275	1282	231	18	1248	1248	1263	244	19	20	2	0	2455	3263	1938	59	1808	1808	1838	287	15	55	52	0	0.000	0.000	0.000	0.000	0.000	0.000	0.000	0.000	0.000	0.000	0.000	0.000	0.000	0.000	0.042	0.023	0.133	0.213	6.651	0.048	0.063	80	560	100	27	647	674	34	1455	1489	Error	Error	-4.583	27	647	34	1455	102526	261065	0.078	4.965	0	0	0
1	17	19	"A115"	"A115"	9490	68180	100	1381	1367	280	20	1257	1257	1281	245	19	27	8	0	2951	3314	1646	49	1826	1826	1902	521	27	72	53	0	0.000	0.000	0.000	0.000	0.000	0.000	0.000	0.000	0.000	0.000	0.000	0.000	0.000	0.000	0.110	0.074	0.134	0.154	4.923	0.077	0.166	80	560	100	124	1125	1249	110	1488	1598	Error	Error	-3.182	124	1125	110	1488	109337	265140	0.351	2.710	0	0	0
1	18	19	"A115"	"A115"	9790	68170	100	1299	1303	260	19	1238	1238	1259	262	20	23	2	0	2999	3313	1678	50	1803	1803	1871	466	24	70	62	0	0.000	0.000	0.000	0.000	0.000	0.000	0.000	0.000	0.000	0.000	0.000	0.000	0.000	0.000	0.051	0.043	0.133	0.198	4.668	0.068	0.137	80	560	100	61	1196	1257	65	1510	1575	Error	Error	-4.293	61	1196	65	1510	104205	265032	0.168	3.094	0	0	0
1	1	20	"A116"	"A116"	4690	68480	100	1725	1761	376	21	1434	1434	1458	282	19	50	28	0	4648	4997	3000	60	1982	1982	2112	876	41	56	53	0	0.000	0.000	0.000	0.000	0.000	0.000	0.000	0.000	0.000	0.000	0.000	0.000	0.000	0.000	0.109	0.108	0.135	0.175	3.559	0.110	0.485	80	560	100	291	2666	2957	327	3015	3342	Error	Error	-3.196	291	2666	327	3015	140888	399737	1.074	3.293	0	0	0
1	2	20	"A116"	"A116"	5000	68480	100	1842	1856	434	23	1466	1466	1501	304	20	53	25	0	6187	6151	2794	45	2025	2025	2258	1032	45	78	68	0	0.000	0.000	0.000	0.000	0.000	0.000	0.000	0.000	0.000	0.000	0.000	0.000	0.000	0.000	0.090	0.095	0.106	0.121	2.796	0.118	0.527	80	560	100	376	4162	4538	390	4126	4516	Error	Error	-3.468	376	4162	390	4126	148495	492063	1.168	3.772	0	0	0
1	3	20	"A116"	"A116"	5330	68490	100	2029	2007	366	18	1329	1329	1346	262	19	85	67	0	8684	8590	1384	16	1932	1932	1957	290	14	100	100	0	0.000	0.000	0.000	0.000	0.000	0.000	0.000	0.000	0.000	0.000	0.000	0.000	0.000	0.000	0.104	0.102	0.106	0.093	1.964	0.098	0.510	80	560	100	700	6752	7452	678	6658	7336	Error	Error	-3.270	700	6752	678	6658	160579	687163	2.523	22.872	0	0	0
1	4	20	"A117"	"A117"	5640	68490	100	1208	1224	239	19	1186	1186	1185	264	22	20	1	0	2238	2490	746	29	1752	1752	1757	181	10	77	65	0	0.000	0.000	0.000	0.000	0.000	0.000	0.000	0.000	0.000	0.000	0.000	0.000	0.000	0.000	0.045	0.051	0.432	0.386	5.701	0.078	0.018	80	560	100	22	486	508	38	738	776	Error	Error	-4.465	22	486	38	738	97928	199225	0.148	4.050	0	0	0
1	5	20	"A117"	"A117"	5870	68480	100	1016	1226	1283	104	1031	1031	1038	237	22	22	6	0	1752	1896	673	35	1675	1675	1712	326	19	23	8	0	0.000	0.000	0.000	0.000	0.000	0.000	0.000	0.000	0.000	0.000	0.000	0.000	0.000	0.000	-0.195	0.882	1.048	0.891	6.445	3.214	0.102	80	560	100	-15	77	62	195	221	416	Error	Error	Error	-15	77	195	221	98064	151659	0.793	0.564	0	0	0
1	6	20	"A117"	"A117"	6170	68480	100	1005	1008	206	20	930	930	970	224	23	17	3	0	1777	2030	671	33	1596	1596	1622	278	17	35	27	0	0.000	0.000	0.000	0.000	0.000	0.000	0.000	0.000	0.000	0.000	0.000	0.000	0.000	0.000	0.414	0.180	0.315	0.422	5.095	0.106	0.032	80	560	100	75	181	256	78	434	512	Error	Error	-1.271	75	181	78	434	80615	162379	0.170	1.468	0	0	0
1	7	20	"A118"	"A118"	6490	68470	100	1046	1054	290	27	943	943	972	271	27	25	10	0	1926	3175	2240	70	1539	1539	1592	294	18	53	43	0	0.000	0.000	0.000	0.000	0.000	0.000	0.000	0.000	0.000	0.000	0.000	0.000	0.000	0.000	0.266	0.068	0.191	0.272	7.128	0.066	0.141	80	560	100	103	387	490	111	1636	1747	Error	Error	-1.910	103	387	111	1636	84291	253964	0.303	5.384	0	0	0
1	8	20	"A118"	"A118"	6790	68480	100	1072	1093	283	25	939	939	971	243	25	40	11	0	2918	3595	2262	62	1549	1549	1612	350	21	62	53	0	0.000	0.000	0.000	0.000	0.000	0.000	0.000	0.000	0.000	0.000	0.000	0.000	0.000	0.000	0.097	0.075	0.117	0.197	5.190	0.067	0.149	80	560	100	133	1369	1502	154	2046	2200	Error	Error	-3.364	133	1369	154	2046	87442	287589	0.502	5.666	0	0	0
1	9	20	"A118"	"A118"	7100	68480	100	994	1044	257	24	937	937	941	213	22	31	10	0	3214	3765	2084	55	1499	1499	1549	292	18	78	70	0	0.000	0.000	0.000	0.000	0.000	0.000	0.000	0.000	0.000	0.000	0.000	0.000	0.000	0.000	0.033	0.047	0.076	0.104	4.901	0.057	0.139	80	560	100	57	1715	1772	107	2266	2373	Error	Error	-4.911	57	1715	107	2266	83521	301183	0.484	7.589	0	0	0
1	10	20	"A119"	"A119"	7390	68470	100	973	993	240	24	866	866	890	229	25	28	13	0	1821	2331	1293	55	1466	1466	1584	655	41	35	22	0	0.000	0.000	0.000	0.000	0.000	0.000	0.000	0.000	0.000	0.000	0.000	0.000	0.000	0.000	0.301	0.147	0.302	0.280	6.873	0.094	0.191	80	560	100	107	355	462	127	865	992	Error	Error	-1.730	107	355	127	865	79451	186455	0.450	1.140	0	0	0
1	11	20	"A119"	"A119"	7700	68480	100	1238	1282	393	30	928	928	944	233	24	56	40	0	4116	4267	1878	44	1512	1512	1537	206	13	95	95	0	0.000	0.000	0.000	0.000	0.000	0.000	0.000	0.000	0.000	0.000	0.000	0.000	0.000	0.000	0.119	0.128	0.143	0.123	3.057	0.120	0.410	80	560	100	310	2604	2914	354	2755	3109	Error	Error	-3.070	310	2604	354	2755	102542	341359	1.451	13.252	0	0	0
1	12	20	"A119"	"A119"	8000	68480	100	1324	1365	358	26	1062	1062	1086	242	22	52	27	0	4101	4393	1960	44	1639	1639	1661	207	12	91	85	0	0.000	0.000	0.000	0.000	0.000	0.000	0.000	0.000	0.000	0.000	0.000	0.000	0.000	0.000	0.106	0.110	0.137	0.140	3.254	0.109	0.336	80	560	100	262	2462	2724	303	2754	3057	Error	Error	-3.232	262	2462	303	2754	109198	351478	1.153	13.198	0	0	0
1	13	20	"A120"	"A120"	8290	68470	100	1287	1277	254	19	1146	1146	1164	246	21	22	8	0	2128	2719	1235	45	1710	1710	1739	210	12	61	50	0	0.000	0.000	0.000	0.000	0.000	0.000	0.000	0.000	0.000	0.000	0.000	0.000	0.000	0.000	0.337	0.130	0.271	0.358	6.686	0.082	0.057	80	560	100	141	418	559	131	1009	1140	Error	Error	-1.568	141	418	131	1009	102134	217492	0.459	4.667	0	0	0
1	14	20	"A120"	"A120"	8600	68470	100	1240	1261	253	20	1255	1255	1266	284	22	18	1	0	2471	2618	919	35	1782	1782	1814	258	14	65	58	0	0.000	0.000	0.000	0.000	0.000	0.000	0.000	0.000	0.000	0.000	0.000	0.000	0.000	0.000	-0.022	0.007	0.351	0.365	6.497	0.068	0.036	80	560	100	-15	689	674	6	836	842	Error	Error	Error	-15	689	6	836	100883	209411	-0.018	3.116	0	0	0
1	15	20	"A120"	"A120"	8900	68480	100	1338	1396	322	23	1322	1322	1353	263	19	23	6	0	2699	3127	1306	41	1827	1827	1840	196	10	83	73	0	0.000	0.000	0.000	0.000	0.000	0.000	0.000	0.000	0.000	0.000	0.000	0.000	0.000	0.000	0.018	0.057	0.255	0.277	3.339	0.085	0.078	80	560	100	16	872	888	74	1300	1374	Error	Error	-5.768	16	872	74	1300	111695	250197	0.163	6.566	0	0	0
1	16	20	"A121"	"A121"	9190	68460	100	1466	1557	394	25	1354	1354	1363	261	19	38	20	0	2862	5060	3747	74	1855	1855	2043	1638	80	47	36	0	0.000	0.000	0.000	0.000	0.000	0.000	0.000	0.000	0.000	0.000	0.000	0.000	0.000	0.000	0.111	0.063	0.109	0.170	5.448	0.066	0.310	80	560	100	112	1007	1119	203	3205	3408	Error	Error	-3.168	112	1007	203	3205	124521	404805	0.743	1.842	0	0	0
1	17	20	"A121"	"A121"	9480	68470	100	1642	1635	325	19	1366	1366	1396	277	19	47	16	0	8033	6867	3905	56	1870	1870	2046	836	40	72	68	0	0.000	0.000	0.000	0.000	0.000	0.000	0.000	0.000	0.000	0.000	0.000	0.000	0.000	0.000	0.045	0.054	0.076	0.098	5.865	0.052	0.290	80	560	100	276	6163	6439	269	4997	5266	Error	Error	-4.481	276	6163	269	4997	130782	549366	0.863	5.767	0	0	0
1	18	20	"A121"	"A121"	9780	68470	100	1550	1564	362	23	1354	1354	1359	250	18	42	20	0	5827	6471	4140	63	1843	1843	1980	589	29	72	65	0	0.000	0.000	0.000	0.000	0.000	0.000	0.000	0.000	0.000	0.000	0.000	0.000	0.000	0.000	0.049	0.045	0.072	0.091	4.541	0.051	0.245	80	560	100	196	3984	4180	210	4628	4838	Error	Error	-4.345	196	3984	210	4628	125121	517653	0.820	7.625	0	0	0
1	1	21	"Blank"	"Blank"	4730	68800	100	1296	1301	261	20	1231	1231	1240	258	20	25	2	0	1629	1624	156	9	1565	1565	1578	216	13	11	1	0	0.000	0.000	0.000	0.000	0.000	0.000	0.000	0.000	0.000	0.000	0.000	0.000	0.000	0.000	1.016	1.186	1.526	1.355	2.880	3.812	0.041	80	522	100	65	64	129	70	59	129	Error	Error	0.022	65	64	70	59	104118	129924	0.236	0.213	0	0	0
1	2	21	"Blank"	"Blank"	5030	68800	100	1296	1306	250	19	1293	1293	1303	271	20	13	2	0	1608	1618	153	9	1649	1649	1635	221	13	7	0	0	0.000	0.000	0.000	0.000	0.000	0.000	0.000	0.000	0.000	0.000	0.000	0.000	0.000	0.000	-0.073	-0.419	1.036	1.203	4.376	2.229	0.046	80	522	100	3	-41	-38	13	-31	-18	Error	Error	Error	3	-41	13	-31	104448	129417	0.011	-0.077	0	0	0
1	3	21	"Blank"	"Blank"	5330	68800	100	1350	1331	206	15	1282	1282	1298	293	22	8	0	0	1660	1666	152	9	1634	1634	1629	230	14	11	1	0	0.000	0.000	0.000	0.000	0.000	0.000	0.000	0.000	0.000	0.000	0.000	0.000	0.000	0.000	2.615	1.531	1.770	1.652	3.166	1.951	0.153	80	522	100	68	26	94	49	32	81	Error	Error	1.387	68	26	49	32	106465	133293	0.113	0.161	0	0	0
1	4	21	"Blank"	"Blank"	5630	68800	100	1127	1158	196	16	1167	1167	1162	248	21	10	1	0	1528	1538	192	12	1513	1513	1527	217	14	12	3	0	0.000	0.000	0.000	0.000	0.000	0.000	0.000	0.000	0.000	0.000	0.000	0.000	0.000	0.000	-2.667	-0.360	1.510	1.421	4.158	4.448	0.020	80	522	100	-40	15	-25	-9	25	16	Error	Error	Error	-40	15	-9	25	92633	123023	-0.016	0.051	0	0	0
1	5	21	"Blank"	"Blank"	5930	68800	100	1102	1109	220	19	1080	1080	1097	242	22	20	1	0	1435	1451	140	9	1470	1470	1474	170	11	10	1	0	0.000	0.000	0.000	0.000	0.000	0.000	0.000	0.000	0.000	0.000	0.000	0.000	0.000	0.000	-0.629	-1.526	1.297	1.470	4.617	6.681	0.013	80	522	100	22	-35	-13	29	-19	10	Error	Error	Error	22	-35	29	-19	88682	116097	0.050	-0.135	0	0	0
1	6	21	"Blank"	"Blank"	6230	68800	100	1013	1036	211	20	1034	1034	1042	229	21	16	0	0	1387	1400	144	10	1406	1406	1416	179	12	8	1	0	0.000	0.000	0.000	0.000	0.000	0.000	0.000	0.000	0.000	0.000	0.000	0.000	0.000	0.000	1.105	-0.333	2.133	1.944	3.505	4.227	0.011	80	522	100	-21	-19	-40	2	-6	-4	Error	Error	0.144	-21	-19	2	-6	82861	112036	-0.026	-0.089	0	0	0
1	7	21	"Blank"	"Blank"	6530	68800	100	965	1004	234	23	982	982	994	213	21	17	7	0	1388	1386	151	10	1403	1403	1405	145	10	15	3	0	0.000	0.000	0.000	0.000	0.000	0.000	0.000	0.000	0.000	0.000	0.000	0.000	0.000	0.000	1.133	-1.294	1.290	1.188	4.291	14.879	0.003	80	522	100	-17	-15	-32	22	-17	5	Error	Error	0.181	-17	-15	22	-17	80358	110841	0.047	-0.131	0	0	0
1	8	21	"Blank"	"Blank"	6830	68800	100	952	946	195	20	963	963	984	220	22	10	1	0	1400	1403	138	9	1377	1377	1388	153	11	17	2	0	0.000	0.000	0.000	0.000	0.000	0.000	0.000	0.000	0.000	0.000	0.000	0.000	0.000	0.000	-0.478	-0.654	1.429	1.537	5.751	52.744	0.000	80	522	100	-11	23	12	-17	26	9	Error	Error	Error	-11	23	-17	26	75666	112201	-0.173	0.098	0	0	0
1	9	21	"Blank"	"Blank"	7130	68800	100	915	938	240	25	989	989	1002	219	21	10	6	0	1365	1361	128	9	1373	1373	1379	153	11	5	2	0	0.000	0.000	0.000	0.000	0.000	0.000	0.000	0.000	0.000	0.000	0.000	0.000	0.000	0.000	9.250	4.250	1.587	2.115	5.599	3.786	0.017	80	522	100	-74	-8	-82	-51	-12	-63	Error	Error	3.209	-74	-8	-51	-12	75050	108845	-0.292	-0.118	0	0	0
1	10	21	"Blank"	"Blank"	7430	68800	100	1028	1000	225	22	1029	1029	1042	257	24	8	1	0	1421	1419	145	10	1419	1419	1432	208	14	5	1	0	0.000	0.000	0.000	0.000	0.000	0.000	0.000	0.000	0.000	0.000	0.000	0.000	0.000	0.000	-0.500	100000.000	1.322	1.689	7.842	1.385	0.244	80	522	100	-1	2	1	-29	0	-29	Error	Error	Error	-1	2	-29	0	79980	113551	-0.163	-0.062	0	0	0
1	11	21	"Blank"	"Blank"	7730	68800	100	1045	1055	212	20	1078	1078	1095	225	20	12	1	0	1513	1534	142	9	1534	1534	1539	157	10	13	0	0	0.000	0.000	0.000	0.000	0.000	0.000	0.000	0.000	0.000	0.000	0.000	0.000	0.000	0.000	1.571	100000.000	1.282	1.263	4.362	6.608	0.011	80	522	100	-33	-21	-54	-23	0	-23	Error	Error	0.652	-33	-21	-23	0	84379	122723	-0.178	-0.032	0	0	0
1	12	21	"Blank"	"Blank"	8030	68800	100	1225	1253	249	19	1236	1236	1262	262	20	15	5	0	1715	1745	319	18	1733	1733	1758	402	22	2	1	0	0.000	0.000	0.000	0.000	0.000	0.000	0.000	0.000	0.000	0.000	0.000	0.000	0.000	0.000	0.611	1.417	2.464	2.218	3.032	0.167	0.061	80	522	100	-11	-18	-29	17	12	29	Error	Error	-0.710	-11	-18	17	12	100215	139565	-0.034	-0.032	0	0	0
1	13	21	"Blank"	"Blank"	8330	68800	100	1410	1415	264	18	1385	1385	1397	284	20	13	5	0	1902	1914	171	8	1875	1875	1885	176	9	23	3	0	0.000	0.000	0.000	0.000	0.000	0.000	0.000	0.000	0.000	0.000	0.000	0.000	0.000	0.000	0.926	0.769	1.652	1.424	4.516	3.967	0.020	80	522	100	25	27	52	30	39	69	Error	Error	-0.111	25	27	30	39	113234	153126	0.063	0.165	0	0	0
1	14	21	"Blank"	"Blank"	8630	68800	100	1434	1463	265	18	1412	1412	1436	259	18	23	3	0	1948	1957	187	9	1931	1931	1942	164	8	18	6	0	0.000	0.000	0.000	0.000	0.000	0.000	0.000	0.000	0.000	0.000	0.000	0.000	0.000	0.000	1.294	1.962	1.815	1.765	4.005	5.174	0.024	80	522	100	22	17	39	51	26	77	Error	Error	0.372	22	17	51	26	117035	156574	0.104	0.091	0	0	0
1	15	21	"Blank"	"Blank"	8930	68790	100	1556	1603	335	20	1458	1458	1452	259	17	31	11	0	1998	2034	244	11	1923	1923	1935	169	8	35	15	0	0.000	0.000	0.000	0.000	0.000	0.000	0.000	0.000	0.000	0.000	0.000	0.000	0.000	0.000	1.307	1.306	1.113	1.052	3.781	3.816	0.045	80	538	100	98	75	173	145	111	256	Error	Error	0.386	98	75	145	111	128214	162708	0.583	0.586	0	0	0
1	16	21	"Blank"	"Blank"	9230	68790	100	1515	1520	260	17	1428	1428	1442	247	17	30	6	0	1949	1947	145	7	1927	1927	1928	165	8	16	2	0	0.000	0.000	0.000	0.000	0.000	0.000	0.000	0.000	0.000	0.000	0.000	0.000	0.000	0.000	3.955	4.600	1.715	2.065	5.147	7.684	0.017	80	538	100	87	22	109	92	20	112	Error	Error	1.984	87	22	92	20	121622	155720	0.316	0.115	0	0	0
1	17	21	"Blank"	"Blank"	9530	68790	100	1431	1441	307	21	1468	1468	1481	287	19	12	2	0	1935	1941	189	9	1911	1911	1923	177	9	20	6	0	0.000	0.000	0.000	0.000	0.000	0.000	0.000	0.000	0.000	0.000	0.000	0.000	0.000	0.000	-1.542	-0.900	1.424	1.352	5.324	10.734	0.009	80	538	100	-37	24	-13	-27	30	3	Error	Error	Error	-37	24	-27	30	115312	155280	-0.139	0.102	0	0	0
1	18	21	"Blank"	"Blank"	9830	68790	100	1363	1418	255	17	1486	1486	1489	263	17	10	3	0	1886	1906	188	9	1923	1923	1925	165	8	11	5	0	0.000	0.000	0.000	0.000	0.000	0.000	0.000	0.000	0.000	0.000	0.000	0.000	0.000	0.000	3.324	4.000	1.539	1.307	4.461	15.921	0.003	80	538	100	-123	-37	-160	-68	-17	-85	Error	Error	1.733	-123	-37	-68	-17	113418	152505	-0.270	-0.115	0	0	0
