# Supplementary material for: Application of hybridization control probe to increase accuracy on ligation detection or minisequencing diagnostic microarrays
Source: BMC Res Notes. 2009 Dec 14;2:249. doi: 10.1186/1756-0500-2-249 (PMC2799435; doi:10.1186/1756-0500-2-249)
Supplement: Additional file 3 — Gpr_files. Zip-compressed file containing raw microarray data in GenePix results format (.gpr) and GAL (GenePix Array List) files. [file 1756-0500-2-249-S3.ZIP › gpr_files/slide6/lasi6_16-16.gpr]

ATF	1.0
30	76    
"Type=GenePix Results 3"
"DateTime=2009/04/29 13:54:10"
"Settings="
"GalFile=C:\Axon\Data\HPV\ArrayIt_032009_InstiBioGalfile.gal"
"ArrayOfArrays=16-16"
"PixelSize=10"
"Wavelengths=532	488"
"ImageFiles=C:\Axon\Data\HPV\290409\lasi5.tif 2	C:\Axon\Data\HPV\290409\lasi5.tif 3"
"NormalizationMethod=None"
"NormalizationFactors=1	1"
"JpegImage="
"StdDev=Type 1"
"RatioFormulations=W1/W3 (/532)	W1/W4 (/488)	W3/W4 (532/488)"
"FeatureType=Circular"
"Barcode="
"BackgroundSubtraction=LocalFeature"
"ImageOrigin=0, 0"
"JpegOrigin=3720, 0"
"Creator=GenePix Pro 6.1.0.2"
"Scanner=GenePix 4200A 01 Autoloader [2]"
"FocusPosition=0"
"Temperature=23.81"
"LinesAveraged=2"
"Comment="
"PMTGain=600	500"
"ScanPower=100	100"
"LaserPower=2.69	2.57"
"Filters=Standard Green	Standard Blue"
"ScanRegion=372,0,1916,6892"
"Supplier="
"Block"	"Column"	"Row"	"Name"	"ID"	"X"	"Y"	"Dia."	"F532 Median"	"F532 Mean"	"F532 SD"	"F532 CV"	"B532"	"B532 Median"	"B532 Mean"	"B532 SD"	"B532 CV"	"% > B532+1SD"	"% > B532+2SD"	"F532 % Sat."	"F488 Median"	"F488 Mean"	"F488 SD"	"F488 CV"	"B488"	"B488 Median"	"B488 Mean"	"B488 SD"	"B488 CV"	"% > B488+1SD"	"% > B488+2SD"	"F488 % Sat."	"Ratio of Medians (1/532)"	"Ratio of Means (1/532)"	"Median of Ratios (1/532)"	"Mean of Ratios (1/532)"	"Ratios SD (1/532)"	"Rgn Ratio (1/532)"	"Rgn R2 (1/532)"	"Ratio of Medians (1/488)"	"Ratio of Means (1/488)"	"Median of Ratios (1/488)"	"Mean of Ratios (1/488)"	"Ratios SD (1/488)"	"Rgn Ratio (1/488)"	"Rgn R2 (1/488)"	"Ratio of Medians (532/488)"	"Ratio of Means (532/488)"	"Median of Ratios (532/488)"	"Mean of Ratios (532/488)"	"Ratios SD (532/488)"	"Rgn Ratio (532/488)"	"Rgn R2 (532/488)"	"F Pixels"	"B Pixels"	"Circularity"	"Sum of Medians (1/532)"	"Sum of Medians (1/488)"	"Sum of Medians (532/488)"	"Sum of Means (1/532)"	"Sum of Means (1/488)"	"Sum of Means (532/488)"	"Log Ratio (1/532)"	"Log Ratio (1/488)"	"Log Ratio (532/488)"	"F532 Median - B532"	"F488 Median - B488"	"F532 Mean - B532"	"F488 Mean - B488"	"F532 Total Intensity"	"F488 Total Intensity"	"SNR 532"	"SNR 488"	"Flags"	"Normalize"	"Autoflag"
1	1	1	"A1"	"A1"	13620	62730	100	1275	1267	474	37	898	898	1221	2199	180	1	0	0	13723	9668	6808	70	1508	1508	1835	2145	116	61	57	0	0.000	0.000	0.000	0.000	0.000	0.000	0.000	0.000	0.000	0.000	0.000	0.000	0.000	0.000	0.031	0.045	0.048	0.064	4.807	0.046	0.457	80	560	100	377	12215	12592	369	8160	8529	Error	Error	-5.018	377	12215	369	8160	101349	773470	0.021	3.652	0	0	0
1	2	1	"A1"	"A1"	13920	62750	100	1386	1358	382	28	914	914	925	240	25	66	47	0	14718	12642	5819	46	1486	1486	1659	1102	66	90	83	0	0.000	0.000	0.000	0.000	0.000	0.000	0.000	0.000	0.000	0.000	0.000	0.000	0.000	0.000	0.036	0.040	0.039	0.034	2.571	0.045	0.534	80	560	100	472	13232	13704	444	11156	11600	Error	Error	-4.809	472	13232	444	11156	108635	1011360	1.804	9.966	0	0	0
1	3	1	"A1"	"A1"	14220	62750	100	1350	1355	413	30	888	888	910	224	24	72	52	0	15446	12913	5385	41	1468	1468	1632	913	55	92	91	0	0.000	0.000	0.000	0.000	0.000	0.000	0.000	0.000	0.000	0.000	0.000	0.000	0.000	0.000	0.033	0.041	0.045	0.039	1.966	0.049	0.634	80	560	100	462	13978	14440	467	11445	11912	Error	Error	-4.919	462	13978	467	11445	108391	1033018	1.987	12.356	0	0	0
1	4	1	"A2"	"A2"	14520	62730	100	1289	1276	319	25	872	872	902	235	26	67	42	0	9612	8243	5279	64	1458	1458	1501	443	29	77	70	0	0.000	0.000	0.000	0.000	0.000	0.000	0.000	0.000	0.000	0.000	0.000	0.000	0.000	0.000	0.051	0.060	0.056	0.088	3.686	0.051	0.462	80	560	100	417	8154	8571	404	6785	7189	Error	Error	-4.289	417	8154	404	6785	102069	659427	1.591	15.219	0	0	0
1	5	1	"A2"	"A2"	14830	62730	100	1462	1435	338	23	897	897	920	222	24	77	67	0	13242	11876	4586	38	1507	1507	1592	620	38	93	91	0	0.000	0.000	0.000	0.000	0.000	0.000	0.000	0.000	0.000	0.000	0.000	0.000	0.000	0.000	0.048	0.052	0.053	0.052	2.568	0.049	0.523	80	560	100	565	11735	12300	538	10369	10907	Error	Error	-4.376	565	11735	538	10369	114820	950055	2.320	16.587	0	0	0
1	6	1	"A2"	"A2"	15120	62730	100	1417	1436	452	31	954	954	974	254	26	72	45	0	11702	9842	5049	51	1511	1511	1743	1262	72	78	76	0	0.000	0.000	0.000	0.000	0.000	0.000	0.000	0.000	0.000	0.000	0.000	0.000	0.000	0.000	0.045	0.058	0.064	0.079	3.246	0.060	0.546	80	560	100	463	10191	10654	482	8331	8813	Error	Error	-4.460	463	10191	482	8331	114886	787395	1.819	6.418	0	0	0
1	7	1	"A3"	"A3"	15420	62740	100	1199	1250	443	35	957	957	966	234	24	51	32	0	9277	7966	5659	71	1496	1496	1541	534	34	71	66	0	0.000	0.000	0.000	0.000	0.000	0.000	0.000	0.000	0.000	0.000	0.000	0.000	0.000	0.000	0.031	0.045	0.066	0.097	5.627	0.053	0.512	80	560	100	242	7781	8023	293	6470	6763	Error	Error	-5.007	242	7781	293	6470	99969	637290	1.214	12.032	0	0	0
1	8	1	"A3"	"A3"	15720	62740	100	1501	1459	451	30	1025	1025	1054	250	23	65	47	0	12851	10703	6089	56	1574	1574	1723	851	49	82	76	0	0.000	0.000	0.000	0.000	0.000	0.000	0.000	0.000	0.000	0.000	0.000	0.000	0.000	0.000	0.042	0.048	0.053	0.055	2.024	0.050	0.487	80	560	100	476	11277	11753	434	9129	9563	Error	Error	-4.566	476	11277	434	9129	116731	856232	1.620	10.552	0	0	0
1	9	1	"A3"	"A3"	16030	62740	100	1534	1521	406	26	986	986	994	233	23	73	53	0	13439	11424	5277	46	1516	1516	1612	562	34	93	91	0	0.000	0.000	0.000	0.000	0.000	0.000	0.000	0.000	0.000	0.000	0.000	0.000	0.000	0.000	0.046	0.054	0.049	0.049	1.912	0.052	0.523	80	560	100	548	11923	12471	535	9908	10443	Error	Error	-4.443	548	11923	535	9908	121691	913937	2.262	17.459	0	0	0
1	10	1	"A4"	"A4"	16330	62740	100	1130	1227	507	41	971	971	998	299	29	41	15	0	6084	6062	3494	57	1464	1464	1496	252	16	87	73	0	0.000	0.000	0.000	0.000	0.000	0.000	0.000	0.000	0.000	0.000	0.000	0.000	0.000	0.000	0.034	0.056	0.071	0.077	4.886	0.057	0.249	80	560	100	159	4620	4779	256	4598	4854	Error	Error	-4.861	159	4620	256	4598	98126	484938	0.766	18.119	0	0	0
1	11	1	"A4"	"A4"	16630	62740	100	1377	1407	392	27	986	986	1002	270	26	62	32	0	8990	8027	4308	53	1509	1509	1632	765	46	77	73	0	0.000	0.000	0.000	0.000	0.000	0.000	0.000	0.000	0.000	0.000	0.000	0.000	0.000	0.000	0.052	0.065	0.068	0.078	3.978	0.054	0.367	80	560	100	391	7481	7872	421	6518	6939	Error	Error	-4.258	391	7481	421	6518	112520	642177	1.500	8.359	0	0	0
1	12	1	"A4"	"A4"	16920	62740	100	1288	1321	323	24	1039	1039	1053	240	22	51	27	0	9618	7781	4053	52	1575	1575	1762	994	56	72	71	0	0.000	0.000	0.000	0.000	0.000	0.000	0.000	0.000	0.000	0.000	0.000	0.000	0.000	0.000	0.031	0.045	0.054	0.058	3.774	0.045	0.318	80	560	100	249	8043	8292	282	6206	6488	Error	Error	-5.014	249	8043	282	6206	105709	622456	1.117	6.055	0	0	0
1	13	1	"A5"	"A5"	17230	62730	100	1101	1125	254	22	1039	1039	1069	443	41	10	0	0	2397	3015	1859	61	1579	1579	1590	197	12	67	63	0	0.000	0.000	0.000	0.000	0.000	0.000	0.000	0.000	0.000	0.000	0.000	0.000	0.000	0.000	0.076	0.060	0.222	0.333	5.431	0.121	0.039	80	560	100	62	818	880	86	1436	1522	Error	Error	-3.722	62	818	86	1436	89980	241172	0.126	7.234	0	0	0
1	14	1	"A5"	"A5"	17530	62740	100	1182	1230	289	23	1143	1143	1158	284	24	23	6	0	2815	3818	2438	63	1643	1643	1661	215	12	71	67	0	0.000	0.000	0.000	0.000	0.000	0.000	0.000	0.000	0.000	0.000	0.000	0.000	0.000	0.000	0.033	0.040	0.112	0.146	5.660	0.057	0.100	80	560	100	39	1172	1211	87	2175	2262	Error	Error	-4.909	39	1172	87	2175	98434	305447	0.254	10.033	0	0	0
1	15	1	"A5"	"A5"	17830	62740	100	1291	1290	321	24	1191	1191	1203	245	20	30	8	0	3282	4009	2501	62	1726	1726	1738	218	12	75	68	0	0.000	0.000	0.000	0.000	0.000	0.000	0.000	0.000	0.000	0.000	0.000	0.000	0.000	0.000	0.064	0.043	0.103	0.172	7.273	0.060	0.134	80	560	100	100	1556	1656	99	2283	2382	Error	Error	-3.960	100	1556	99	2283	103171	320759	0.355	10.417	0	0	0
1	16	1	"A6"	"A6"	18130	62730	100	1557	1529	383	25	1252	1252	1313	925	70	5	0	0	6063	5381	2777	51	1783	1783	1848	729	39	68	68	0	0.000	0.000	0.000	0.000	0.000	0.000	0.000	0.000	0.000	0.000	0.000	0.000	0.000	0.000	0.071	0.077	0.098	0.165	6.766	0.223	0.099	80	560	100	305	4280	4585	277	3598	3875	Error	Error	-3.811	305	4280	277	3598	122350	430473	0.234	4.846	0	0	0
1	17	1	"A6"	"A6"	18430	62730	100	1668	1702	392	23	1325	1325	1333	275	20	61	32	0	7159	6394	2930	45	1862	1862	1954	679	34	81	77	0	0.000	0.000	0.000	0.000	0.000	0.000	0.000	0.000	0.000	0.000	0.000	0.000	0.000	0.000	0.065	0.083	0.087	0.114	4.262	0.080	0.349	80	560	100	343	5297	5640	377	4532	4909	Error	Error	-3.949	343	5297	377	4532	136148	511487	1.342	6.539	0	0	0
1	18	1	"A6"	"A6"	18730	62730	100	1707	1714	371	21	1324	1324	1357	498	36	37	6	0	7769	7147	3068	42	1859	1859	1938	591	30	81	78	0	0.000	0.000	0.000	0.000	0.000	0.000	0.000	0.000	0.000	0.000	0.000	0.000	0.000	0.000	0.065	0.074	0.077	0.081	2.446	0.080	0.452	80	560	100	383	5910	6293	390	5288	5678	Error	Error	-3.948	383	5910	390	5288	137129	571750	0.717	8.814	0	0	0
1	1	2	"A7"	"A7"	13630	63040	100	994	1005	285	28	886	886	893	230	25	32	10	0	3634	3956	2489	62	1448	1448	1469	266	18	65	62	0	0.000	0.000	0.000	0.000	0.000	0.000	0.000	0.000	0.000	0.000	0.000	0.000	0.000	0.000	0.049	0.047	0.080	0.118	7.849	0.056	0.175	80	560	100	108	2186	2294	119	2508	2627	Error	Error	-4.339	108	2186	119	2508	80404	316500	0.487	9.350	0	0	0
1	2	2	"A7"	"A7"	13930	63050	100	1085	1078	286	26	838	838	860	279	32	46	12	0	4956	6101	3709	60	1406	1406	1453	310	21	91	82	0	0.000	0.000	0.000	0.000	0.000	0.000	0.000	0.000	0.000	0.000	0.000	0.000	0.000	0.000	0.070	0.051	0.068	0.087	3.721	0.041	0.206	80	560	100	247	3550	3797	240	4695	4935	Error	Error	-3.845	247	3550	240	4695	86236	488084	0.781	14.994	0	0	0
1	3	2	"A7"	"A7"	14230	63050	100	1020	1068	293	27	848	848	862	209	24	47	21	0	4431	5217	3026	58	1423	1423	1601	1117	69	76	68	0	0.000	0.000	0.000	0.000	0.000	0.000	0.000	0.000	0.000	0.000	0.000	0.000	0.000	0.000	0.057	0.058	0.069	0.073	4.582	0.050	0.291	80	560	100	172	3008	3180	220	3794	4014	Error	Error	-4.128	172	3008	220	3794	85442	417333	0.986	3.237	0	0	0
1	4	2	"A8"	"A8"	14530	63040	100	1233	1158	333	28	806	806	826	210	25	63	52	0	10342	8267	4580	55	1385	1385	1414	231	16	85	78	0	0.000	0.000	0.000	0.000	0.000	0.000	0.000	0.000	0.000	0.000	0.000	0.000	0.000	0.000	0.048	0.051	0.064	0.084	3.575	0.050	0.472	80	560	100	427	8957	9384	352	6882	7234	Error	Error	-4.391	427	8957	352	6882	92609	661324	1.581	29.667	0	0	0
1	5	2	"A8"	"A8"	14830	63040	100	1287	1330	358	26	896	896	914	227	24	73	43	0	10380	9528	4069	42	1471	1471	1578	762	48	88	86	0	0.000	0.000	0.000	0.000	0.000	0.000	0.000	0.000	0.000	0.000	0.000	0.000	0.000	0.000	0.044	0.054	0.058	0.057	2.499	0.054	0.486	80	560	100	391	8909	9300	434	8057	8491	Error	Error	-4.510	391	8909	434	8057	106396	762231	1.833	10.433	0	0	0
1	6	2	"A8"	"A8"	15130	63040	100	1342	1351	346	25	928	928	955	252	26	72	38	0	10495	9694	4408	45	1467	1467	1577	779	49	87	80	0	0.000	0.000	0.000	0.000	0.000	0.000	0.000	0.000	0.000	0.000	0.000	0.000	0.000	0.000	0.046	0.051	0.058	0.064	2.675	0.050	0.475	80	560	100	414	9028	9442	423	8227	8650	Error	Error	-4.447	414	9028	423	8227	108041	775542	1.571	10.420	0	0	0
1	7	2	"A9"	"A9"	15440	63040	100	1312	1334	397	29	961	961	973	215	22	62	43	0	8853	7906	4720	59	1490	1490	1514	332	21	80	73	0	0.000	0.000	0.000	0.000	0.000	0.000	0.000	0.000	0.000	0.000	0.000	0.000	0.000	0.000	0.048	0.058	0.068	0.091	4.354	0.052	0.424	80	560	100	351	7363	7714	373	6416	6789	Error	Error	-4.391	351	7363	373	6416	106746	632445	1.679	19.253	0	0	0
1	8	2	"A9"	"A9"	15740	63040	100	1548	1579	444	28	1079	1079	1108	275	24	67	42	0	9843	8994	4063	45	1569	1569	1684	681	40	90	86	0	0.000	0.000	0.000	0.000	0.000	0.000	0.000	0.000	0.000	0.000	0.000	0.000	0.000	0.000	0.057	0.067	0.073	0.065	3.011	0.062	0.442	80	560	100	469	8274	8743	500	7425	7925	Error	Error	-4.141	469	8274	500	7425	126292	719537	1.713	10.734	0	0	0
1	9	2	"A9"	"A9"	16030	63050	100	1466	1450	448	30	999	999	1026	262	25	63	45	0	10566	9462	5017	53	1521	1521	1799	1401	77	81	75	0	0.000	0.000	0.000	0.000	0.000	0.000	0.000	0.000	0.000	0.000	0.000	0.000	0.000	0.000	0.052	0.057	0.061	0.064	2.894	0.059	0.541	80	560	100	467	9045	9512	451	7941	8392	Error	Error	-4.276	467	9045	451	7941	116020	756956	1.618	5.470	0	0	0
1	10	2	"A10"	"A10"	16330	63030	100	1357	1392	296	21	995	995	1016	244	24	65	42	0	7161	6085	4145	68	1480	1480	1567	802	51	62	57	0	0.000	0.000	0.000	0.000	0.000	0.000	0.000	0.000	0.000	0.000	0.000	0.000	0.000	0.000	0.064	0.086	0.092	0.177	5.164	0.060	0.423	80	560	100	362	5681	6043	397	4605	5002	Error	Error	-3.972	362	5681	397	4605	111372	486809	1.541	5.633	0	0	0
1	11	2	"A10"	"A10"	16630	63050	100	1347	1399	345	24	1015	1015	1071	657	61	23	0	0	9662	8503	3840	45	1544	1544	1935	1748	90	82	81	0	0.000	0.000	0.000	0.000	0.000	0.000	0.000	0.000	0.000	0.000	0.000	0.000	0.000	0.000	0.041	0.055	0.064	0.066	4.718	0.054	0.491	80	560	100	332	8118	8450	384	6959	7343	Error	Error	-4.612	332	8118	384	6959	111955	680273	0.499	3.757	0	0	0
1	12	2	"A10"	"A10"	16930	63040	100	1366	1387	355	25	994	994	1027	267	25	57	32	0	8614	7462	4296	57	1535	1535	1763	1199	68	68	67	0	0.000	0.000	0.000	0.000	0.000	0.000	0.000	0.000	0.000	0.000	0.000	0.000	0.000	0.000	0.053	0.066	0.071	0.083	4.107	0.060	0.483	80	560	100	372	7079	7451	393	5927	6320	Error	Error	-4.250	372	7079	393	5927	110953	596975	1.348	4.753	0	0	0
1	13	2	"A11"	"A11"	17240	63030	100	1325	1393	388	27	1060	1060	1066	227	21	51	32	0	5171	6285	4732	75	1564	1564	1596	335	20	76	65	0	0.000	0.000	0.000	0.000	0.000	0.000	0.000	0.000	0.000	0.000	0.000	0.000	0.000	0.000	0.073	0.071	0.070	0.098	4.285	0.063	0.400	80	560	100	265	3607	3872	333	4721	5054	Error	Error	-3.767	265	3607	333	4721	111450	502837	1.441	13.997	0	0	0
1	14	2	"A11"	"A11"	17540	63040	100	1471	1508	394	26	1102	1102	1126	242	21	62	38	0	6931	8417	5047	59	1632	1632	1666	327	19	92	86	0	0.000	0.000	0.000	0.000	0.000	0.000	0.000	0.000	0.000	0.000	0.000	0.000	0.000	0.000	0.070	0.060	0.068	0.073	3.276	0.053	0.385	80	560	100	369	5299	5668	406	6785	7191	Error	Error	-3.844	369	5299	406	6785	120602	673340	1.579	20.645	0	0	0
1	15	2	"A11"	"A11"	17840	63040	100	1437	1467	395	26	1141	1141	1167	260	22	57	27	0	6513	7651	4641	60	1659	1659	1709	335	19	85	80	0	0.000	0.000	0.000	0.000	0.000	0.000	0.000	0.000	0.000	0.000	0.000	0.000	0.000	0.000	0.061	0.054	0.067	0.082	4.112	0.054	0.375	80	560	100	296	4854	5150	326	5992	6318	Error	Error	-4.036	296	4854	326	5992	117364	612094	1.154	17.737	0	0	0
1	16	2	"A12"	"A12"	18140	63030	100	1600	1611	388	24	1243	1243	1297	536	41	35	2	0	7168	7802	4745	60	1766	1766	1798	339	18	78	77	0	0.000	0.000	0.000	0.000	0.000	0.000	0.000	0.000	0.000	0.000	0.000	0.000	0.000	0.000	0.066	0.061	0.070	0.094	3.332	0.055	0.361	80	560	100	357	5402	5759	368	6036	6404	Error	Error	-3.919	357	5402	368	6036	128857	624174	0.586	17.711	0	0	0
1	17	2	"A12"	"A12"	18430	63040	100	1764	1767	388	21	1369	1369	1392	307	22	63	32	0	8919	8320	4215	50	1923	1923	2111	1149	54	81	73	0	0.000	0.000	0.000	0.000	0.000	0.000	0.000	0.000	0.000	0.000	0.000	0.000	0.000	0.000	0.056	0.062	0.072	0.083	2.902	0.058	0.352	80	560	100	395	6996	7391	398	6397	6795	Error	Error	-4.147	395	6996	398	6397	141390	665628	1.221	5.404	0	0	0
1	18	2	"A12"	"A12"	18740	63030	100	1702	1706	443	25	1310	1310	1338	296	22	55	28	0	9251	9166	4879	53	1869	1869	2012	1068	53	85	76	0	0.000	0.000	0.000	0.000	0.000	0.000	0.000	0.000	0.000	0.000	0.000	0.000	0.000	0.000	0.053	0.054	0.056	0.063	3.117	0.056	0.502	80	560	100	392	7382	7774	396	7297	7693	Error	Error	-4.235	392	7382	396	7297	136491	733240	1.243	6.699	0	0	0
1	1	3	"A13"	"A13"	13630	63340	100	944	1023	306	29	805	805	828	226	27	45	26	0	6618	6045	3679	60	1389	1389	1477	568	38	71	67	0	0.000	0.000	0.000	0.000	0.000	0.000	0.000	0.000	0.000	0.000	0.000	0.000	0.000	0.000	0.027	0.047	0.057	0.073	3.788	0.048	0.309	80	560	100	139	5229	5368	218	4656	4874	Error	Error	-5.233	139	5229	218	4656	81824	483613	0.863	8.042	0	0	0
1	2	3	"A13"	"A13"	13940	63350	100	1255	1271	312	24	776	776	801	206	25	85	61	0	9290	9275	2995	32	1381	1381	1529	782	51	96	93	0	0.000	0.000	0.000	0.000	0.000	0.000	0.000	0.000	0.000	0.000	0.000	0.000	0.000	0.000	0.061	0.063	0.061	0.061	1.847	0.058	0.498	80	560	100	479	7909	8388	495	7894	8389	Error	Error	-4.045	479	7909	495	7894	101661	742009	2.282	9.905	0	0	0
1	3	3	"A13"	"A13"	14240	63340	100	1052	1084	282	26	778	778	803	236	29	55	27	0	7761	7564	3087	40	1378	1378	1501	816	54	92	90	0	0.000	0.000	0.000	0.000	0.000	0.000	0.000	0.000	0.000	0.000	0.000	0.000	0.000	0.000	0.043	0.049	0.055	0.051	2.280	0.051	0.294	80	560	100	274	6383	6657	306	6186	6492	Error	Error	-4.542	274	6383	306	6186	86686	605089	1.191	7.430	0	0	0
1	4	3	"A14"	"A14"	14530	63330	100	1170	1170	404	34	771	771	808	266	32	63	42	0	9291	7363	4984	67	1319	1319	1381	607	43	67	62	0	0.000	0.000	0.000	0.000	0.000	0.000	0.000	0.000	0.000	0.000	0.000	0.000	0.000	0.000	0.050	0.066	0.075	0.129	4.940	0.059	0.545	80	560	100	399	7972	8371	399	6044	6443	Error	Error	-4.320	399	7972	399	6044	93605	589017	1.361	9.855	0	0	0
1	5	3	"A14"	"A14"	14840	63330	100	1335	1319	320	24	802	802	844	248	29	77	53	0	11040	9985	3656	36	1397	1397	1517	909	59	90	88	0	0.000	0.000	0.000	0.000	0.000	0.000	0.000	0.000	0.000	0.000	0.000	0.000	0.000	0.000	0.055	0.060	0.064	0.061	2.357	0.055	0.562	80	560	100	533	9643	10176	517	8588	9105	Error	Error	-4.177	533	9643	517	8588	105555	798782	1.915	9.316	0	0	0
1	6	3	"A14"	"A14"	15140	63340	100	1367	1384	391	28	852	852	861	218	25	78	57	0	11718	10999	3854	35	1408	1408	1542	923	59	95	92	0	0.000	0.000	0.000	0.000	0.000	0.000	0.000	0.000	0.000	0.000	0.000	0.000	0.000	0.000	0.050	0.055	0.065	0.057	1.736	0.059	0.612	80	560	100	515	10310	10825	532	9591	10123	Error	Error	-4.323	515	10310	532	9591	110688	879880	2.399	10.246	0	0	0
1	7	3	"A15"	"A15"	15430	63330	100	1237	1298	437	33	872	872	903	233	25	62	42	0	11093	9958	7405	74	1403	1403	1500	807	53	65	62	0	0.000	0.000	0.000	0.000	0.000	0.000	0.000	0.000	0.000	0.000	0.000	0.000	0.000	0.000	0.038	0.050	0.052	0.084	5.016	0.047	0.594	80	560	100	365	9690	10055	426	8555	8981	Error	Error	-4.731	365	9690	426	8555	103803	796639	1.695	10.481	0	0	0
1	8	3	"A15"	"A15"	15740	63340	100	1261	1292	361	27	886	886	910	283	31	62	38	0	12977	10955	4800	43	1400	1400	1504	718	47	92	86	0	0.000	0.000	0.000	0.000	0.000	0.000	0.000	0.000	0.000	0.000	0.000	0.000	0.000	0.000	0.032	0.042	0.048	0.048	2.367	0.044	0.458	80	560	100	375	11577	11952	406	9555	9961	Error	Error	-4.948	375	11577	406	9555	103363	876399	1.350	13.163	0	0	0
1	9	3	"A15"	"A15"	16040	63340	100	1272	1323	317	23	916	916	935	232	24	73	40	0	9895	8996	3866	42	1441	1441	1717	1515	88	82	80	0	0.000	0.000	0.000	0.000	0.000	0.000	0.000	0.000	0.000	0.000	0.000	0.000	0.000	0.000	0.042	0.054	0.055	0.065	2.769	0.055	0.547	80	560	100	356	8454	8810	407	7555	7962	Error	Error	-4.570	356	8454	407	7555	105853	719689	1.672	4.805	0	0	0
1	10	3	"A16"	"A16"	16340	63330	100	1006	1035	232	22	964	964	991	488	49	5	0	0	4162	4223	2436	57	1474	1474	1515	339	22	77	70	0	0.000	0.000	0.000	0.000	0.000	0.000	0.000	0.000	0.000	0.000	0.000	0.000	0.000	0.000	0.016	0.026	0.066	0.068	6.439	0.040	0.104	80	560	100	42	2688	2730	71	2749	2820	Error	Error	-6.000	42	2688	71	2749	82781	337830	0.090	7.988	0	0	0
1	11	3	"A16"	"A16"	16640	63340	100	1254	1309	347	26	963	963	970	229	23	56	30	0	5774	6915	4203	60	1478	1478	1532	359	23	93	90	0	0.000	0.000	0.000	0.000	0.000	0.000	0.000	0.000	0.000	0.000	0.000	0.000	0.000	0.000	0.068	0.064	0.068	0.062	3.916	0.062	0.428	80	560	100	291	4296	4587	346	5437	5783	Error	Error	-3.884	291	4296	346	5437	104709	553210	1.480	14.994	0	0	0
1	12	3	"A16"	"A16"	16940	63330	100	1006	1114	588	52	991	991	1004	225	22	31	16	0	3940	4818	3405	70	1503	1503	1563	309	19	72	71	0	0.000	0.000	0.000	0.000	0.000	0.000	0.000	0.000	0.000	0.000	0.000	0.000	0.000	0.000	0.006	0.037	0.073	0.118	6.849	0.066	0.165	80	560	100	15	2437	2452	123	3315	3438	Error	Error	-7.344	15	2437	123	3315	89143	385437	0.489	10.534	0	0	0
1	13	3	"A17"	"A17"	17240	63330	100	1303	1320	364	27	1042	1042	1068	248	23	51	23	0	8474	6741	4110	60	1558	1558	1598	433	27	76	67	0	0.000	0.000	0.000	0.000	0.000	0.000	0.000	0.000	0.000	0.000	0.000	0.000	0.000	0.000	0.038	0.054	0.063	0.080	4.371	0.054	0.332	80	560	100	261	6916	7177	278	5183	5461	Error	Error	-4.728	261	6916	278	5183	105589	539311	1.016	11.878	0	0	0
1	14	3	"A17"	"A17"	17530	63340	100	1499	1490	330	22	1099	1099	1122	241	21	61	40	0	10132	8687	3559	40	1612	1612	1780	875	49	90	85	0	0.000	0.000	0.000	0.000	0.000	0.000	0.000	0.000	0.000	0.000	0.000	0.000	0.000	0.000	0.047	0.055	0.058	0.052	3.030	0.054	0.371	80	560	100	400	8520	8920	391	7075	7466	Error	Error	-4.413	400	8520	391	7075	119171	694978	1.527	7.894	0	0	0
1	15	3	"A17"	"A17"	17830	63340	100	1589	1586	383	24	1144	1144	1186	303	25	70	26	0	10310	8792	3418	38	1689	1689	1871	842	45	87	87	0	0.000	0.000	0.000	0.000	0.000	0.000	0.000	0.000	0.000	0.000	0.000	0.000	0.000	0.000	0.052	0.062	0.063	0.067	2.780	0.064	0.459	80	560	100	445	8621	9066	442	7103	7545	Error	Error	-4.276	445	8621	442	7103	126878	703395	1.320	8.220	0	0	0
1	16	3	"A18"	"A18"	18140	63330	100	1464	1438	309	21	1215	1215	1242	332	26	37	10	0	6039	5614	2925	52	1758	1758	1789	566	31	75	68	0	0.000	0.000	0.000	0.000	0.000	0.000	0.000	0.000	0.000	0.000	0.000	0.000	0.000	0.000	0.058	0.058	0.076	0.098	5.133	0.054	0.194	80	560	100	249	4281	4530	223	3856	4079	Error	Error	-4.104	249	4281	223	3856	115065	449095	0.590	6.758	0	0	0
1	17	3	"A18"	"A18"	18430	63340	100	1450	1446	343	23	1216	1216	1232	253	20	48	23	0	5894	5733	2897	50	1767	1767	1919	828	43	73	71	0	0.000	0.000	0.000	0.000	0.000	0.000	0.000	0.000	0.000	0.000	0.000	0.000	0.000	0.000	0.057	0.058	0.094	0.115	3.482	0.066	0.312	80	560	100	234	4127	4361	230	3966	4196	Error	Error	-4.141	234	4127	230	3966	115697	458675	0.846	4.606	0	0	0
1	18	3	"A18"	"A18"	18730	63340	100	1516	1561	381	24	1324	1324	1417	1561	110	0	0	0	6585	5865	2860	48	1835	1835	2036	1897	93	71	58	0	0.000	0.000	0.000	0.000	0.000	0.000	0.000	0.000	0.000	0.000	0.000	0.000	0.000	0.000	0.040	0.059	0.080	0.100	6.197	0.529	0.537	80	560	100	192	4750	4942	237	4030	4267	Error	Error	-4.629	192	4750	237	4030	124867	469221	0.092	2.018	0	0	0
1	1	4	"A19"	"A19"	13640	63640	100	901	974	460	47	719	719	735	187	25	48	26	0	6369	5418	2908	53	1304	1304	1361	581	42	71	68	0	0.000	0.000	0.000	0.000	0.000	0.000	0.000	0.000	0.000	0.000	0.000	0.000	0.000	0.000	0.036	0.062	0.061	0.070	3.869	0.057	0.244	80	560	100	182	5065	5247	255	4114	4369	Error	Error	-4.799	182	5065	255	4114	77919	433467	1.278	6.983	0	0	0
1	2	4	"A19"	"A19"	13940	63650	100	1105	1116	249	22	725	725	884	2773	313	0	0	0	8923	8411	2482	29	1309	1309	1487	2761	185	91	77	0	0.000	0.000	0.000	0.000	0.000	0.000	0.000	0.000	0.000	0.000	0.000	0.000	0.000	0.000	0.050	0.055	0.055	0.047	2.457	0.048	0.364	80	560	100	380	7614	7994	391	7102	7493	Error	Error	-4.325	380	7614	391	7102	89297	672896	0.084	2.508	0	0	0
1	3	4	"A19"	"A19"	14230	63650	100	1098	1615	4477	277	698	698	743	342	46	58	18	0	7630	7460	3373	45	1304	1304	1687	1838	108	82	81	0	0.000	0.000	0.000	0.000	0.000	0.000	0.000	0.000	0.000	0.000	0.000	0.000	0.000	0.000	0.063	0.149	0.062	0.079	3.026	0.156	0.034	80	560	100	400	6326	6726	917	6156	7073	Error	Error	-3.983	400	6326	917	6156	129195	596778	2.550	3.141	0	0	0
1	4	4	"A20"	"A20"	14540	63630	100	1124	1137	390	34	688	688	710	182	25	71	56	0	12742	10585	7316	69	1320	1320	1425	1001	70	70	65	0	0.000	0.000	0.000	0.000	0.000	0.000	0.000	0.000	0.000	0.000	0.000	0.000	0.000	0.000	0.038	0.048	0.053	0.068	3.022	0.047	0.661	80	560	100	436	11422	11858	449	9265	9714	Error	Error	-4.711	436	11422	449	9265	90924	846773	2.346	9.151	0	0	0
1	5	4	"A20"	"A20"	14840	63640	100	1282	1277	384	30	691	691	725	206	28	77	72	0	16104	14323	6026	42	1307	1307	1573	1609	102	90	87	0	0.000	0.000	0.000	0.000	0.000	0.000	0.000	0.000	0.000	0.000	0.000	0.000	0.000	0.000	0.040	0.045	0.042	0.045	2.131	0.045	0.670	80	560	100	591	14797	15388	586	13016	13602	Error	Error	-4.646	591	14797	586	13016	102137	1145858	2.680	7.924	0	0	0
1	6	4	"A20"	"A20"	15140	63640	100	1224	1269	417	32	774	774	805	233	28	76	46	0	13090	11735	5365	45	1362	1362	1702	1753	102	81	80	0	0.000	0.000	0.000	0.000	0.000	0.000	0.000	0.000	0.000	0.000	0.000	0.000	0.000	0.000	0.038	0.048	0.044	0.043	2.108	0.049	0.572	80	560	100	450	11728	12178	495	10373	10868	Error	Error	-4.704	450	11728	495	10373	101494	938778	1.991	5.723	0	0	0
1	7	4	"A21"	"A21"	15440	63630	100	1067	1115	358	32	827	827	826	193	23	57	37	0	8128	7666	5739	74	1357	1357	1405	491	34	70	63	0	0.000	0.000	0.000	0.000	0.000	0.000	0.000	0.000	0.000	0.000	0.000	0.000	0.000	0.000	0.035	0.046	0.052	0.080	5.201	0.048	0.479	80	560	100	240	6771	7011	288	6309	6597	Error	Error	-4.818	240	6771	288	6309	89204	613304	1.497	12.752	0	0	0
1	8	4	"A21"	"A21"	15740	63640	100	1260	1248	313	25	846	846	864	250	28	68	41	0	9359	9394	4893	52	1370	1370	1642	1480	90	80	80	0	0.000	0.000	0.000	0.000	0.000	0.000	0.000	0.000	0.000	0.000	0.000	0.000	0.000	0.000	0.052	0.050	0.057	0.066	4.266	0.055	0.577	80	560	100	414	7989	8403	402	8024	8426	Error	Error	-4.270	414	7989	402	8024	99814	751558	1.536	5.238	0	0	0
1	9	4	"A21"	"A21"	16040	63640	100	1460	1446	320	22	1001	1001	1108	620	55	33	0	0	9012	9329	4794	51	1413	1413	1631	1175	72	81	80	0	0.000	0.000	0.000	0.000	0.000	0.000	0.000	0.000	0.000	0.000	0.000	0.000	0.000	0.000	0.060	0.056	0.059	0.071	2.725	0.028	0.028	80	560	100	459	7599	8058	445	7916	8361	Error	Error	-4.049	459	7599	445	7916	115672	746303	0.545	6.551	0	0	0
1	10	4	"A22"	"A22"	16340	63630	100	1175	1200	311	25	907	907	935	445	47	28	2	0	6479	6381	4259	66	1444	1444	1525	751	49	66	62	0	0.000	0.000	0.000	0.000	0.000	0.000	0.000	0.000	0.000	0.000	0.000	0.000	0.000	0.000	0.053	0.059	0.074	0.105	4.387	0.050	0.084	80	560	100	268	5035	5303	293	4937	5230	Error	Error	-4.232	268	5035	293	4937	95968	510441	0.596	6.466	0	0	0
1	11	4	"A22"	"A22"	16640	63640	100	1347	1321	412	31	928	928	955	237	24	65	45	0	9880	8326	4462	53	1442	1442	1624	940	57	78	73	0	0.000	0.000	0.000	0.000	0.000	0.000	0.000	0.000	0.000	0.000	0.000	0.000	0.000	0.000	0.050	0.057	0.068	0.070	3.797	0.056	0.404	80	560	100	419	8438	8857	393	6884	7277	Error	Error	-4.332	419	8438	393	6884	105644	666073	1.544	7.130	0	0	0
1	12	4	"A22"	"A22"	16940	63640	100	1465	1453	443	30	1005	1005	1028	246	23	65	46	0	9838	9380	4515	48	1495	1495	1725	1092	63	85	82	0	0.000	0.000	0.000	0.000	0.000	0.000	0.000	0.000	0.000	0.000	0.000	0.000	0.000	0.000	0.055	0.057	0.063	0.051	2.482	0.064	0.511	80	560	100	460	8343	8803	448	7885	8333	Error	Error	-4.181	460	8343	448	7885	116265	750436	1.728	7.010	0	0	0
1	13	4	"A23"	"A23"	17240	63630	100	1126	1194	366	30	1057	1057	1063	236	22	33	17	0	3744	4653	4196	90	1543	1543	1608	534	33	57	55	0	0.000	0.000	0.000	0.000	0.000	0.000	0.000	0.000	0.000	0.000	0.000	0.000	0.000	0.000	0.031	0.044	0.099	0.183	6.638	0.059	0.312	80	560	100	69	2201	2270	137	3110	3247	Error	Error	-4.995	69	2201	137	3110	95549	372276	0.555	5.702	0	0	0
1	14	4	"A23"	"A23"	17530	63640	100	1497	1531	387	25	1162	1162	1311	783	59	13	0	0	6701	6107	4017	65	1585	1585	1890	1250	66	62	58	0	0.000	0.000	0.000	0.000	0.000	0.000	0.000	0.000	0.000	0.000	0.000	0.000	0.000	0.000	0.065	0.082	0.084	0.125	5.551	0.001	0.000	80	560	100	335	5116	5451	369	4522	4891	Error	Error	-3.933	335	5116	369	4522	122513	488521	0.281	3.374	0	0	0
1	15	4	"A23"	"A23"	17830	63640	100	1430	1494	438	29	1170	1170	1258	1878	149	1	0	0	7373	7238	4614	63	1664	1664	1915	1156	60	72	68	0	0.000	0.000	0.000	0.000	0.000	0.000	0.000	0.000	0.000	0.000	0.000	0.000	0.000	0.000	0.046	0.058	0.066	0.084	4.109	0.068	0.469	80	560	100	260	5709	5969	324	5574	5898	Error	Error	-4.457	260	5709	324	5574	119499	579008	0.126	4.605	0	0	0
1	16	4	"A24"	"A24"	18140	63620	100	1404	1410	342	24	1202	1202	1232	324	26	35	8	0	5437	4857	2825	58	1717	1717	1801	790	43	61	57	0	0.000	0.000	0.000	0.000	0.000	0.000	0.000	0.000	0.000	0.000	0.000	0.000	0.000	0.000	0.054	0.066	0.086	0.147	6.402	0.074	0.216	80	560	100	202	3720	3922	208	3140	3348	Error	Error	-4.203	202	3720	208	3140	112837	388589	0.549	3.868	0	0	0
1	17	4	"A24"	"A24"	18430	63630	100	1509	1531	326	21	1210	1210	1234	253	20	57	26	0	7352	6186	2834	45	1736	1736	1925	1028	53	72	68	0	0.000	0.000	0.000	0.000	0.000	0.000	0.000	0.000	0.000	0.000	0.000	0.000	0.000	0.000	0.053	0.072	0.080	0.086	3.164	0.080	0.461	80	560	100	299	5616	5915	321	4450	4771	Error	Error	-4.231	299	5616	321	4450	122461	494865	1.174	4.145	0	0	0
1	18	4	"A24"	"A24"	18720	63640	100	1486	1502	386	25	1256	1256	1283	271	21	42	17	0	5917	5033	2811	55	1805	1805	2160	1410	65	57	56	0	0.000	0.000	0.000	0.000	0.000	0.000	0.000	0.000	0.000	0.000	0.000	0.000	0.000	0.000	0.056	0.076	0.092	0.152	5.223	0.081	0.383	80	560	100	230	4112	4342	246	3228	3474	Error	Error	-4.160	230	4112	246	3228	120137	402652	0.808	2.038	0	0	0
1	1	5	"A25"	"A25"	13640	63940	100	1116	1083	381	35	731	731	745	191	25	63	50	0	8644	9479	7295	76	1315	1315	1374	622	45	71	67	0	0.000	0.000	0.000	0.000	0.000	0.000	0.000	0.000	0.000	0.000	0.000	0.000	0.000	0.000	0.053	0.043	0.052	0.080	3.978	0.042	0.620	80	560	100	385	7329	7714	352	8164	8516	Error	Error	-4.251	385	7329	352	8164	86639	758334	1.770	13.031	0	0	0
1	2	5	"A25"	"A25"	13950	63940	100	1171	1234	383	31	706	706	716	190	26	85	61	0	14841	12379	5819	47	1293	1293	1372	574	41	91	90	0	0.000	0.000	0.000	0.000	0.000	0.000	0.000	0.000	0.000	0.000	0.000	0.000	0.000	0.000	0.034	0.048	0.048	0.050	2.286	0.047	0.628	80	560	100	465	13548	14013	528	11086	11614	Error	Error	-4.865	465	13548	528	11086	98725	990288	2.726	19.176	0	0	0
1	3	5	"A25"	"A25"	14250	63940	100	1284	1272	384	30	667	667	691	200	28	82	66	0	15651	13023	6002	46	1284	1284	1348	455	33	96	93	0	0.000	0.000	0.000	0.000	0.000	0.000	0.000	0.000	0.000	0.000	0.000	0.000	0.000	0.000	0.043	0.052	0.051	0.053	1.763	0.049	0.640	80	560	100	617	14367	14984	605	11739	12344	Error	Error	-4.541	617	14367	605	11739	101784	1041800	2.905	25.659	0	0	0
1	4	5	"A26"	"A26"	14540	63940	100	1030	1038	403	38	667	667	682	193	28	58	48	0	7857	7489	5712	76	1252	1252	1363	1093	80	60	55	0	0.000	0.000	0.000	0.000	0.000	0.000	0.000	0.000	0.000	0.000	0.000	0.000	0.000	0.000	0.055	0.059	0.060	0.103	3.899	0.060	0.655	80	560	100	363	6605	6968	371	6237	6608	Error	Error	-4.186	363	6605	371	6237	83077	599102	1.845	5.605	0	0	0
1	5	5	"A26"	"A26"	14850	63940	100	1211	1223	344	28	678	678	693	183	26	88	61	0	10220	10102	4209	41	1290	1290	1409	787	55	92	90	0	0.000	0.000	0.000	0.000	0.000	0.000	0.000	0.000	0.000	0.000	0.000	0.000	0.000	0.000	0.060	0.062	0.060	0.062	2.139	0.058	0.634	80	560	100	533	8930	9463	545	8812	9357	Error	Error	-4.066	533	8930	545	8812	97813	808166	2.896	11.046	0	0	0
1	6	5	"A26"	"A26"	15150	63940	100	1080	1087	314	28	716	716	733	188	25	65	48	0	10738	9507	4371	45	1317	1317	1462	812	55	88	81	0	0.000	0.000	0.000	0.000	0.000	0.000	0.000	0.000	0.000	0.000	0.000	0.000	0.000	0.000	0.039	0.045	0.050	0.047	2.677	0.044	0.504	80	560	100	364	9421	9785	371	8190	8561	Error	Error	-4.694	364	9421	371	8190	86952	760536	1.883	9.908	0	0	0
1	7	5	"A27"	"A27"	15440	63940	100	932	1004	366	36	710	710	732	204	27	52	37	0	7929	7871	6376	81	1278	1278	1401	1044	74	57	57	0	0.000	0.000	0.000	0.000	0.000	0.000	0.000	0.000	0.000	0.000	0.000	0.000	0.000	0.000	0.033	0.045	0.052	0.067	3.507	0.045	0.600	80	560	100	222	6651	6873	294	6593	6887	Error	Error	-4.905	222	6651	294	6593	80350	629643	1.333	6.197	0	0	0
1	8	5	"A27"	"A27"	15750	63940	100	1109	1115	332	29	729	729	750	200	26	71	48	0	11584	10320	5695	55	1251	1251	1321	492	37	90	85	0	0.000	0.000	0.000	0.000	0.000	0.000	0.000	0.000	0.000	0.000	0.000	0.000	0.000	0.000	0.037	0.043	0.042	0.045	2.929	0.043	0.515	80	560	100	380	10333	10713	386	9069	9455	Error	Error	-4.765	380	10333	386	9069	89214	825609	1.825	18.291	0	0	0
1	9	5	"A27"	"A27"	16050	63940	100	1206	1257	378	30	799	799	825	231	28	71	45	0	12308	10493	5635	53	1321	1321	1435	695	48	83	78	0	0.000	0.000	0.000	0.000	0.000	0.000	0.000	0.000	0.000	0.000	0.000	0.000	0.000	0.000	0.037	0.050	0.052	0.057	2.904	0.049	0.549	80	560	100	407	10987	11394	458	9172	9630	Error	Error	-4.755	407	10987	458	9172	100535	839465	1.870	13.033	0	0	0
1	10	5	"A28"	"A28"	16340	63930	100	1116	1202	442	36	846	846	872	231	26	55	42	0	9952	9386	7673	81	1377	1377	1621	1565	96	52	52	0	0.000	0.000	0.000	0.000	0.000	0.000	0.000	0.000	0.000	0.000	0.000	0.000	0.000	0.000	0.031	0.044	0.056	0.105	5.633	0.050	0.600	80	560	100	270	8575	8845	356	8009	8365	Error	Error	-4.989	270	8575	356	8009	96175	750882	1.429	4.962	0	0	0
1	11	5	"A28"	"A28"	16650	63940	100	1560	1510	441	29	888	888	905	223	24	80	68	0	16310	12643	7138	56	1394	1394	1556	899	57	81	76	0	0.000	0.000	0.000	0.000	0.000	0.000	0.000	0.000	0.000	0.000	0.000	0.000	0.000	0.000	0.045	0.055	0.054	0.073	3.020	0.050	0.520	80	560	100	672	14916	15588	622	11249	11871	Error	Error	-4.472	672	14916	622	11249	120804	1011423	2.713	12.333	0	0	0
1	12	5	"A28"	"A28"	16950	63940	100	1216	1332	435	32	965	965	984	255	25	50	36	0	8820	9567	6362	66	1467	1467	1539	519	33	78	75	0	0.000	0.000	0.000	0.000	0.000	0.000	0.000	0.000	0.000	0.000	0.000	0.000	0.000	0.000	0.034	0.045	0.056	0.070	4.458	0.052	0.449	80	560	100	251	7353	7604	367	8100	8467	Error	Error	-4.873	251	7353	367	8100	106538	765322	1.365	15.468	0	0	0
1	13	5	"A29"	"A29"	17250	63930	100	1359	1364	380	27	1073	1073	1099	277	25	50	22	0	7424	7043	4874	69	1527	1527	1625	749	46	62	61	0	0.000	0.000	0.000	0.000	0.000	0.000	0.000	0.000	0.000	0.000	0.000	0.000	0.000	0.000	0.048	0.053	0.065	0.084	4.523	0.054	0.408	80	560	100	286	5897	6183	291	5516	5807	Error	Error	-4.366	286	5897	291	5516	109148	563464	0.957	7.234	0	0	0
1	14	5	"A29"	"A29"	17550	63940	100	1282	1306	399	30	1023	1023	1058	276	26	47	26	0	6993	7235	4132	57	1522	1522	1616	568	35	80	75	0	0.000	0.000	0.000	0.000	0.000	0.000	0.000	0.000	0.000	0.000	0.000	0.000	0.000	0.000	0.047	0.050	0.064	0.076	4.375	0.061	0.384	80	560	100	259	5471	5730	283	5713	5996	Error	Error	-4.401	259	5471	283	5713	104497	578780	0.899	9.893	0	0	0
1	15	5	"A29"	"A29"	17850	63940	100	1550	1512	391	25	1093	1093	1137	351	30	58	26	0	10246	8300	3965	47	1616	1616	1690	438	25	87	80	0	0.000	0.000	0.000	0.000	0.000	0.000	0.000	0.000	0.000	0.000	0.000	0.000	0.000	0.000	0.053	0.063	0.074	0.082	2.976	0.064	0.457	80	560	100	457	8630	9087	419	6684	7103	Error	Error	-4.239	457	8630	419	6684	120976	664030	1.068	15.091	0	0	0
1	16	5	"A30"	"A30"	18140	63930	100	1498	1578	454	28	1183	1183	1194	245	20	52	38	0	6241	6127	4226	68	1676	1676	1755	717	40	56	53	0	0.000	0.000	0.000	0.000	0.000	0.000	0.000	0.000	0.000	0.000	0.000	0.000	0.000	0.000	0.069	0.089	0.093	0.118	4.086	0.073	0.465	80	560	100	315	4565	4880	395	4451	4846	Error	Error	-3.857	315	4565	395	4451	126224	490146	1.567	6.098	0	0	0
1	17	5	"A30"	"A30"	18440	63930	100	1685	1705	447	26	1164	1164	1210	375	30	58	36	0	7932	7545	4520	59	1691	1691	1799	642	35	87	68	0	0.000	0.000	0.000	0.000	0.000	0.000	0.000	0.000	0.000	0.000	0.000	0.000	0.000	0.000	0.083	0.092	0.111	0.124	2.817	0.078	0.133	80	560	100	521	6241	6762	541	5854	6395	Error	Error	-3.582	521	6241	541	5854	136403	603563	1.320	8.950	0	0	0
1	18	5	"A30"	"A30"	18750	63930	100	1793	1802	391	21	1291	1291	1290	256	19	75	48	0	8438	8344	4743	56	1782	1782	1851	414	22	87	82	0	0.000	0.000	0.000	0.000	0.000	0.000	0.000	0.000	0.000	0.000	0.000	0.000	0.000	0.000	0.075	0.078	0.087	0.097	2.414	0.069	0.489	80	560	100	502	6656	7158	511	6562	7073	Error	Error	-3.729	502	6656	511	6562	144138	667543	2.000	15.684	0	0	0
1	1	6	"A31"	"A31"	13640	64240	100	1160	1162	442	38	720	720	734	193	26	62	52	0	14151	10824	7939	73	1310	1310	1461	1020	69	71	61	0	0.000	0.000	0.000	0.000	0.000	0.000	0.000	0.000	0.000	0.000	0.000	0.000	0.000	0.000	0.034	0.046	0.054	0.080	4.039	0.044	0.694	80	560	100	440	12841	13281	442	9514	9956	Error	Error	-4.867	440	12841	442	9514	92976	865885	2.218	9.179	0	0	0
1	2	6	"A31"	"A31"	13950	64240	100	1344	1342	438	32	697	697	708	177	25	81	73	0	17074	14667	6594	44	1298	1298	1377	547	39	95	91	0	0.000	0.000	0.000	0.000	0.000	0.000	0.000	0.000	0.000	0.000	0.000	0.000	0.000	0.000	0.041	0.048	0.045	0.042	2.511	0.047	0.713	80	560	100	647	15776	16423	645	13369	14014	Error	Error	-4.608	647	15776	645	13369	107339	1173343	3.582	24.296	0	0	0
1	3	6	"A31"	"A31"	14250	64240	100	1222	1309	413	31	656	656	679	193	28	86	77	0	17806	14417	7192	49	1273	1273	1408	870	61	90	88	0	0.000	0.000	0.000	0.000	0.000	0.000	0.000	0.000	0.000	0.000	0.000	0.000	0.000	0.000	0.034	0.050	0.049	0.057	2.584	0.043	0.626	80	560	100	566	16533	17099	653	13144	13797	Error	Error	-4.868	566	16533	653	13144	104726	1153353	3.264	14.953	0	0	0
1	4	6	"A32"	"A32"	14550	64240	100	1103	1058	396	37	642	642	653	176	26	66	51	0	13779	10724	7186	67	1256	1256	1421	1421	100	75	63	0	0.000	0.000	0.000	0.000	0.000	0.000	0.000	0.000	0.000	0.000	0.000	0.000	0.000	0.000	0.037	0.044	0.050	0.060	3.503	0.042	0.628	80	560	100	461	12523	12984	416	9468	9884	Error	Error	-4.764	461	12523	416	9468	84626	857910	2.301	6.547	0	0	0
1	5	6	"A32"	"A32"	14850	64240	100	1148	1103	376	34	617	617	633	180	28	73	66	0	15356	12231	7100	58	1238	1238	1501	1401	93	75	73	0	0.000	0.000	0.000	0.000	0.000	0.000	0.000	0.000	0.000	0.000	0.000	0.000	0.000	0.000	0.038	0.044	0.048	0.060	3.178	0.043	0.691	80	560	100	531	14118	14649	486	10993	11479	Error	Error	-4.733	531	14118	486	10993	88206	978518	2.611	7.659	0	0	0
1	6	6	"A32"	"A32"	15150	64240	100	1111	1055	359	34	621	621	643	190	29	68	57	0	14110	11059	6485	58	1207	1207	1465	1384	94	82	71	0	0.000	0.000	0.000	0.000	0.000	0.000	0.000	0.000	0.000	0.000	0.000	0.000	0.000	0.000	0.038	0.044	0.047	0.047	2.076	0.044	0.636	80	560	100	490	12903	13393	434	9852	10286	Error	Error	-4.719	490	12903	434	9852	84398	884741	2.168	6.932	0	0	0
1	7	6	"A33"	"A33"	15450	64240	100	778	867	358	41	638	638	664	178	26	45	25	0	4938	6726	5906	87	1185	1185	1218	238	19	73	68	0	0.000	0.000	0.000	0.000	0.000	0.000	0.000	0.000	0.000	0.000	0.000	0.000	0.000	0.000	0.037	0.041	0.050	0.071	4.202	0.043	0.493	80	560	100	140	3753	3893	229	5541	5770	Error	Error	-4.745	140	3753	229	5541	69384	538061	1.140	23.143	0	0	0
1	8	6	"A33"	"A33"	15740	64250	100	783	796	260	32	651	651	671	200	29	32	12	0	4148	5109	4340	84	1184	1184	1390	1334	95	60	52	0	0.000	0.000	0.000	0.000	0.000	0.000	0.000	0.000	0.000	0.000	0.000	0.000	0.000	0.000	0.045	0.037	0.057	0.076	6.322	0.048	0.531	80	560	100	132	2964	3096	145	3925	4070	Error	Error	-4.489	132	2964	145	3925	63705	408747	0.625	2.788	0	0	0
1	9	6	"A33"	"A33"	16050	64250	100	841	883	268	30	670	670	693	192	27	47	23	0	4431	5164	3354	64	1205	1205	1283	453	35	85	80	0	0.000	0.000	0.000	0.000	0.000	0.000	0.000	0.000	0.000	0.000	0.000	0.000	0.000	0.000	0.053	0.054	0.068	0.078	2.943	0.047	0.390	80	560	100	171	3226	3397	213	3959	4172	Error	Error	-4.238	171	3226	213	3959	70658	413092	0.990	8.567	0	0	0
1	10	6	"A34"	"A34"	16350	64240	100	1014	1078	423	39	720	720	734	193	26	58	36	0	6955	7154	5098	71	1244	1244	1276	238	18	82	73	0	0.000	0.000	0.000	0.000	0.000	0.000	0.000	0.000	0.000	0.000	0.000	0.000	0.000	0.000	0.051	0.061	0.065	0.101	4.532	0.054	0.443	80	560	100	294	5711	6005	358	5910	6268	Error	Error	-4.280	294	5711	358	5910	86243	572342	1.782	24.697	0	0	0
1	11	6	"A34"	"A34"	16650	64240	100	1129	1152	338	29	777	777	799	218	27	68	40	0	10803	9276	4735	51	1316	1316	1397	610	43	87	83	0	0.000	0.000	0.000	0.000	0.000	0.000	0.000	0.000	0.000	0.000	0.000	0.000	0.000	0.000	0.037	0.047	0.054	0.059	3.167	0.047	0.493	80	560	100	352	9487	9839	375	7960	8335	Error	Error	-4.752	352	9487	375	7960	92135	742048	1.619	12.916	0	0	0
1	12	6	"A34"	"A34"	16950	64240	100	1182	1191	307	25	885	885	897	268	29	53	22	0	9270	8580	4769	55	1386	1386	1541	942	61	80	76	0	0.000	0.000	0.000	0.000	0.000	0.000	0.000	0.000	0.000	0.000	0.000	0.000	0.000	0.000	0.038	0.043	0.050	0.055	3.212	0.044	0.333	80	560	100	297	7884	8181	306	7194	7500	Error	Error	-4.730	297	7884	306	7194	95316	686400	1.097	7.472	0	0	0
1	13	6	"A35"	"A35"	17250	64230	100	1333	1328	460	34	920	920	940	239	25	60	41	0	6720	6621	5076	76	1427	1427	1519	670	44	61	53	0	0.000	0.000	0.000	0.000	0.000	0.000	0.000	0.000	0.000	0.000	0.000	0.000	0.000	0.000	0.078	0.079	0.088	0.104	4.205	0.079	0.652	80	560	100	413	5293	5706	408	5194	5602	Error	Error	-3.680	413	5293	408	5194	106208	529681	1.623	7.615	0	0	0
1	14	6	"A35"	"A35"	17560	64240	100	1714	1691	411	24	1005	1005	1017	248	24	86	63	0	8607	8570	2871	33	1507	1507	1595	553	34	97	92	0	0.000	0.000	0.000	0.000	0.000	0.000	0.000	0.000	0.000	0.000	0.000	0.000	0.000	0.000	0.100	0.097	0.100	0.092	1.803	0.095	0.576	80	560	100	709	7100	7809	686	7063	7749	Error	Error	-3.324	709	7100	686	7063	135299	685609	2.718	12.613	0	0	0
1	15	6	"A35"	"A35"	17850	64240	100	1720	1725	392	22	1077	1077	1101	256	23	87	65	0	8871	8152	2829	34	1586	1586	1795	1018	56	90	87	0	0.000	0.000	0.000	0.000	0.000	0.000	0.000	0.000	0.000	0.000	0.000	0.000	0.000	0.000	0.088	0.099	0.101	0.091	2.304	0.090	0.524	80	560	100	643	7285	7928	648	6566	7214	Error	Error	-3.502	643	7285	648	6566	138009	652122	2.438	6.245	0	0	0
1	16	6	"A36"	"A36"	18150	64230	100	1355	1423	344	24	1167	1167	1185	251	21	43	25	0	6216	6323	4150	65	1649	1649	1697	344	20	71	66	0	0.000	0.000	0.000	0.000	0.000	0.000	0.000	0.000	0.000	0.000	0.000	0.000	0.000	0.000	0.041	0.055	0.079	0.100	4.748	0.059	0.370	80	560	100	188	4567	4755	256	4674	4930	Error	Error	-4.602	188	4567	256	4674	113822	505834	0.948	13.448	0	0	0
1	17	6	"A36"	"A36"	18450	64240	100	1584	1621	484	29	1145	1145	1186	340	28	60	36	0	8016	7688	3635	47	1649	1649	1767	659	37	83	78	0	0.000	0.000	0.000	0.000	0.000	0.000	0.000	0.000	0.000	0.000	0.000	0.000	0.000	0.000	0.069	0.079	0.082	0.075	2.332	0.084	0.513	80	560	100	439	6367	6806	476	6039	6515	Error	Error	-3.858	439	6367	476	6039	129645	615062	1.279	8.985	0	0	0
1	18	6	"A36"	"A36"	18750	64240	100	1606	1656	408	24	1236	1236	1256	261	20	58	36	0	6062	7103	4280	60	1736	1736	1772	268	15	88	81	0	0.000	0.000	0.000	0.000	0.000	0.000	0.000	0.000	0.000	0.000	0.000	0.000	0.000	0.000	0.086	0.078	0.085	0.092	2.735	0.071	0.460	80	560	100	370	4326	4696	420	5367	5787	Error	Error	-3.547	370	4326	420	5367	132506	568226	1.533	19.892	0	0	0
1	1	7	"A37"	"A37"	13650	64550	100	1268	1254	373	29	696	696	728	209	28	81	70	0	6548	6414	2832	44	1350	1350	1953	2118	108	85	65	0	0.000	0.000	0.000	0.000	0.000	0.000	0.000	0.000	0.000	0.000	0.000	0.000	0.000	0.000	0.110	0.110	0.114	0.116	2.347	0.073	0.492	80	560	100	572	5198	5770	558	5064	5622	Error	Error	-3.184	572	5198	558	5064	100286	513083	2.517	2.106	0	0	0
1	2	7	"A37"	"A37"	13950	64540	100	1251	1262	373	29	712	712	742	226	30	78	61	0	8122	8123	3157	38	1489	1489	2421	2697	111	87	71	0	0.000	0.000	0.000	0.000	0.000	0.000	0.000	0.000	0.000	0.000	0.000	0.000	0.000	0.000	0.081	0.083	0.082	0.073	2.507	0.060	0.436	80	560	100	539	6633	7172	550	6634	7184	Error	Error	-3.621	539	6633	550	6634	100983	649832	2.301	2.114	0	0	0
1	3	7	"A37"	"A37"	14250	64540	100	1159	1187	371	31	649	649	686	204	29	81	65	0	8181	8247	3412	41	1472	1472	2170	2008	92	91	73	0	0.000	0.000	0.000	0.000	0.000	0.000	0.000	0.000	0.000	0.000	0.000	0.000	0.000	0.000	0.076	0.079	0.074	0.074	2.214	0.055	0.445	80	560	100	510	6709	7219	538	6775	7313	Error	Error	-3.718	510	6709	538	6775	94960	659744	2.456	3.026	0	0	0
1	4	7	"A38"	"A38"	14550	64540	100	1068	1053	427	40	608	608	629	192	30	65	55	0	17109	12361	8302	67	1291	1291	1540	987	64	76	68	0	0.000	0.000	0.000	0.000	0.000	0.000	0.000	0.000	0.000	0.000	0.000	0.000	0.000	0.000	0.029	0.040	0.044	0.053	3.006	0.043	0.703	80	560	100	460	15818	16278	445	11070	11515	Error	Error	-5.104	460	15818	445	11070	84235	988905	2.208	10.964	0	0	0
1	5	7	"A38"	"A38"	14850	64540	100	1090	1068	382	35	580	580	597	188	31	73	60	0	15164	12875	7456	57	1168	1168	1477	1825	123	80	78	0	0.000	0.000	0.000	0.000	0.000	0.000	0.000	0.000	0.000	0.000	0.000	0.000	0.000	0.000	0.036	0.042	0.043	0.048	2.888	0.041	0.675	80	560	100	510	13996	14506	488	11707	12195	Error	Error	-4.778	510	13996	488	11707	85455	1030030	2.505	6.245	0	0	0
1	6	7	"A38"	"A38"	15160	64540	100	1275	1247	366	29	587	587	607	170	28	87	78	0	18802	16312	6367	39	1170	1170	1305	846	64	93	90	0	0.000	0.000	0.000	0.000	0.000	0.000	0.000	0.000	0.000	0.000	0.000	0.000	0.000	0.000	0.039	0.044	0.049	0.044	1.801	0.042	0.743	80	560	100	688	17632	18320	660	15142	15802	Error	Error	-4.680	688	17632	660	15142	99777	1304971	3.765	17.739	0	0	0
1	7	7	"A39"	"A39"	15440	64540	100	770	856	321	37	611	611	636	196	30	46	32	0	4745	6640	5854	88	1165	1165	1247	476	38	63	56	0	0.000	0.000	0.000	0.000	0.000	0.000	0.000	0.000	0.000	0.000	0.000	0.000	0.000	0.000	0.044	0.045	0.057	0.089	4.905	0.039	0.434	80	560	100	159	3580	3739	245	5475	5720	Error	Error	-4.493	159	3580	245	5475	68483	531237	1.122	11.330	0	0	0
1	8	7	"A39"	"A39"	15750	64550	100	884	899	288	32	614	614	645	227	35	56	25	0	8290	8856	5344	60	1168	1168	1245	397	31	86	83	0	0.000	0.000	0.000	0.000	0.000	0.000	0.000	0.000	0.000	0.000	0.000	0.000	0.000	0.000	0.038	0.037	0.041	0.044	2.702	0.034	0.189	80	560	100	270	7122	7392	285	7688	7973	Error	Error	-4.721	270	7122	285	7688	71886	708446	1.119	19.171	0	0	0
1	9	7	"A39"	"A39"	16050	64540	100	788	856	317	37	631	631	644	183	28	48	30	0	6722	7263	4966	68	1155	1155	1252	649	51	78	73	0	0.000	0.000	0.000	0.000	0.000	0.000	0.000	0.000	0.000	0.000	0.000	0.000	0.000	0.000	0.028	0.037	0.041	0.055	4.899	0.042	0.452	80	560	100	157	5567	5724	225	6108	6333	Error	Error	-5.148	157	5567	225	6108	68491	581001	1.158	9.262	0	0	0
1	10	7	"A40"	"A40"	16350	64540	100	1050	1021	316	30	651	651	664	173	26	67	56	0	11398	9462	6054	63	1195	1195	1224	289	23	85	76	0	0.000	0.000	0.000	0.000	0.000	0.000	0.000	0.000	0.000	0.000	0.000	0.000	0.000	0.000	0.039	0.045	0.048	0.068	3.434	0.042	0.562	80	560	100	399	10203	10602	370	8267	8637	Error	Error	-4.676	399	10203	370	8267	81670	756925	2.064	28.505	0	0	0
1	11	7	"A40"	"A40"	16650	64540	100	1043	1094	317	28	684	684	698	194	27	73	45	0	10840	10212	5149	50	1227	1227	1320	671	50	91	86	0	0.000	0.000	0.000	0.000	0.000	0.000	0.000	0.000	0.000	0.000	0.000	0.000	0.000	0.000	0.037	0.046	0.043	0.047	2.623	0.043	0.493	80	560	100	359	9613	9972	410	8985	9395	Error	Error	-4.743	359	9613	410	8985	87556	816990	2.041	13.252	0	0	0
1	12	7	"A40"	"A40"	16950	64540	100	993	1046	341	32	751	751	777	232	29	51	26	0	7168	7700	5556	72	1267	1267	1647	2000	121	67	55	0	0.000	0.000	0.000	0.000	0.000	0.000	0.000	0.000	0.000	0.000	0.000	0.000	0.000	0.000	0.041	0.046	0.052	0.068	5.294	0.051	0.636	80	560	100	242	5901	6143	295	6433	6728	Error	Error	-4.608	242	5901	295	6433	83669	616027	1.159	3.027	0	0	0
1	13	7	"A41"	"A41"	17250	64530	100	1279	1272	454	35	824	824	841	208	24	61	53	0	9917	8585	6596	76	1340	1340	1432	861	60	65	63	0	0.000	0.000	0.000	0.000	0.000	0.000	0.000	0.000	0.000	0.000	0.000	0.000	0.000	0.000	0.053	0.062	0.073	0.114	4.799	0.060	0.684	80	560	100	455	8577	9032	448	7245	7693	Error	Error	-4.237	455	8577	448	7245	101749	686803	2.072	8.308	0	0	0
1	14	7	"A41"	"A41"	17550	64540	100	1474	1382	431	31	885	885	936	280	29	67	56	0	10551	8448	4976	58	1424	1424	1647	1164	70	73	70	0	0.000	0.000	0.000	0.000	0.000	0.000	0.000	0.000	0.000	0.000	0.000	0.000	0.000	0.000	0.065	0.071	0.083	0.098	2.833	0.064	0.606	80	560	100	589	9127	9716	497	7024	7521	Error	Error	-3.954	589	9127	497	7024	110523	675867	1.593	5.843	0	0	0
1	15	7	"A41"	"A41"	17850	64540	100	1682	1665	521	31	996	996	1032	257	24	77	65	0	9658	8377	4371	52	1501	1501	1796	1360	75	77	71	0	0.000	0.000	0.000	0.000	0.000	0.000	0.000	0.000	0.000	0.000	0.000	0.000	0.000	0.000	0.084	0.097	0.102	0.128	3.291	0.083	0.620	80	560	100	686	8157	8843	669	6876	7545	Error	Error	-3.572	686	8157	669	6876	133236	670158	2.463	4.839	0	0	0
1	16	7	"A42"	"A42"	18150	64530	100	1202	1273	350	27	1061	1061	1088	253	23	37	17	0	4252	6015	4590	76	1564	1564	1601	376	23	67	63	0	0.000	0.000	0.000	0.000	0.000	0.000	0.000	0.000	0.000	0.000	0.000	0.000	0.000	0.000	0.052	0.048	0.066	0.104	5.196	0.048	0.303	80	560	100	141	2688	2829	212	4451	4663	Error	Error	-4.253	141	2688	212	4451	101856	481224	0.731	11.739	0	0	0
1	17	7	"A42"	"A42"	18450	64540	100	1484	1479	348	23	1115	1115	1130	234	20	62	37	0	7428	7774	3918	50	1622	1622	1678	414	24	92	87	0	0.000	0.000	0.000	0.000	0.000	0.000	0.000	0.000	0.000	0.000	0.000	0.000	0.000	0.000	0.064	0.059	0.063	0.070	2.968	0.062	0.457	80	560	100	369	5806	6175	364	6152	6516	Error	Error	-3.976	369	5806	364	6152	118342	621898	1.491	14.725	0	0	0
1	18	7	"A42"	"A42"	18750	64540	100	1396	1383	266	19	1186	1186	1213	247	20	46	12	0	4029	4692	2295	48	1691	1691	1701	180	10	95	91	0	0.000	0.000	0.000	0.000	0.000	0.000	0.000	0.000	0.000	0.000	0.000	0.000	0.000	0.000	0.090	0.066	0.108	0.099	2.614	0.056	0.131	80	560	100	210	2338	2548	197	3001	3198	Error	Error	-3.477	210	2338	197	3001	110614	375348	0.688	16.617	0	0	0
1	1	8	"A43"	"A43"	13650	64840	100	1162	1113	476	42	705	705	707	204	28	61	55	0	11682	9207	5926	64	1270	1270	1331	529	39	78	71	0	0.000	0.000	0.000	0.000	0.000	0.000	0.000	0.000	0.000	0.000	0.000	0.000	0.000	0.000	0.044	0.051	0.051	0.057	3.965	0.051	0.584	80	560	100	457	10412	10869	408	7937	8345	Error	Error	-4.510	457	10412	408	7937	89021	736533	1.990	14.888	0	0	0
1	2	8	"A43"	"A43"	13940	64850	100	1126	1138	335	29	673	673	738	701	94	26	0	0	12283	10349	5014	48	1267	1267	1815	2437	134	77	75	0	0.000	0.000	0.000	0.000	0.000	0.000	0.000	0.000	0.000	0.000	0.000	0.000	0.000	0.000	0.041	0.051	0.053	0.053	2.712	0.053	0.676	80	560	100	453	11016	11469	465	9082	9547	Error	Error	-4.604	453	11016	465	9082	91072	827916	0.571	3.502	0	0	0
1	3	8	"A43"	"A43"	14250	64850	100	1161	1108	338	30	662	662	690	267	38	67	42	0	14241	11143	5793	51	1295	1295	1728	1950	112	82	77	0	0.000	0.000	0.000	0.000	0.000	0.000	0.000	0.000	0.000	0.000	0.000	0.000	0.000	0.000	0.039	0.045	0.048	0.045	2.416	0.044	0.646	80	560	100	499	12946	13445	446	9848	10294	Error	Error	-4.697	499	12946	446	9848	88659	891442	1.566	4.828	0	0	0
1	4	8	"A44"	"A44"	14550	64830	100	975	1106	891	80	604	604	662	1256	189	5	3	0	7487	8707	7146	82	1172	1172	1362	1471	108	60	57	0	0.000	0.000	0.000	0.000	0.000	0.000	0.000	0.000	0.000	0.000	0.000	0.000	0.000	0.000	0.059	0.067	0.062	0.077	3.207	0.070	0.508	80	560	100	371	6315	6686	502	7535	8037	Error	Error	-4.089	371	6315	502	7535	88480	696536	0.354	4.993	0	0	0
1	5	8	"A44"	"A44"	14860	64840	100	1122	2111	6130	290	576	576	608	197	32	82	66	0	12012	11733	5604	47	1184	1184	1392	1069	76	95	90	0	0.000	0.000	0.000	0.000	0.000	0.000	0.000	0.000	0.000	0.000	0.000	0.000	0.000	0.000	0.050	0.146	0.053	0.059	2.256	0.367	0.272	80	560	100	546	10828	11374	1535	10549	12084	Error	Error	-4.310	546	10828	1535	10549	168891	938602	7.629	9.674	0	0	0
1	6	8	"A44"	"A44"	15160	64840	100	1020	1040	289	27	609	609	623	180	28	80	57	0	11744	10492	4487	42	1191	1191	1333	815	61	91	88	0	0.000	0.000	0.000	0.000	0.000	0.000	0.000	0.000	0.000	0.000	0.000	0.000	0.000	0.000	0.039	0.046	0.046	0.048	2.108	0.047	0.600	80	560	100	411	10553	10964	431	9301	9732	Error	Error	-4.682	411	10553	431	9301	83176	839348	2.317	11.238	0	0	0
1	7	8	"A45"	"A45"	15450	64830	100	697	741	275	37	590	590	629	535	85	8	0	0	5077	6263	4958	79	1165	1165	1338	896	66	62	60	0	0.000	0.000	0.000	0.000	0.000	0.000	0.000	0.000	0.000	0.000	0.000	0.000	0.000	0.000	0.027	0.030	0.048	0.072	4.400	0.043	0.052	80	560	100	107	3912	4019	151	5098	5249	Error	Error	-5.192	107	3912	151	5098	59282	501030	0.209	5.497	0	0	0
1	8	8	"A45"	"A45"	15760	64840	100	1046	1063	375	35	593	593	734	1895	258	0	0	0	11692	10263	4903	47	1193	1193	1399	1109	79	90	85	0	0.000	0.000	0.000	0.000	0.000	0.000	0.000	0.000	0.000	0.000	0.000	0.000	0.000	0.000	0.043	0.052	0.050	0.050	2.085	0.049	0.543	80	560	100	453	10499	10952	470	9070	9540	Error	Error	-4.535	453	10499	470	9070	85005	821077	0.174	7.993	0	0	0
1	9	8	"A45"	"A45"	16060	64840	100	979	965	305	31	615	615	746	1569	210	0	0	0	10281	9478	4178	44	1183	1183	1380	971	70	90	87	0	0.000	0.000	0.000	0.000	0.000	0.000	0.000	0.000	0.000	0.000	0.000	0.000	0.000	0.000	0.040	0.042	0.042	0.041	2.375	0.042	0.422	80	560	100	364	9098	9462	350	8295	8645	Error	Error	-4.644	364	9098	350	8295	77206	758209	0.140	8.340	0	0	0
1	10	8	"A47"	"A47"	16350	64840	100	986	981	337	34	602	602	613	170	27	67	55	0	10388	9182	5872	63	1136	1136	1215	613	50	80	71	0	0.000	0.000	0.000	0.000	0.000	0.000	0.000	0.000	0.000	0.000	0.000	0.000	0.000	0.000	0.042	0.047	0.049	0.058	3.159	0.045	0.614	80	560	100	384	9252	9636	379	8046	8425	Error	Error	-4.591	384	9252	379	8046	78496	734533	2.165	12.997	0	0	0
1	11	8	"A47"	"A47"	16650	64840	100	1068	1034	394	38	655	655	726	558	76	33	2	0	11884	9598	5675	59	1203	1203	1702	2114	124	73	67	0	0.000	0.000	0.000	0.000	0.000	0.000	0.000	0.000	0.000	0.000	0.000	0.000	0.000	0.000	0.039	0.045	0.050	0.058	2.867	0.056	0.247	80	560	100	413	10681	11094	379	8395	8774	Error	Error	-4.693	413	10681	379	8395	82728	767808	0.552	3.735	0	0	0
1	12	8	"A47"	"A47"	16960	64840	100	1206	1170	356	30	670	670	692	208	30	81	65	0	12471	10776	5103	47	1195	1195	1330	865	65	87	81	0	0.000	0.000	0.000	0.000	0.000	0.000	0.000	0.000	0.000	0.000	0.000	0.000	0.000	0.000	0.048	0.052	0.054	0.055	2.103	0.051	0.564	80	560	100	536	11276	11812	500	9581	10081	Error	Error	-4.395	536	11276	500	9581	93600	862047	2.298	10.920	0	0	0
1	13	8	"A48"	"A48"	17260	64830	100	1352	1249	467	37	745	745	755	196	25	66	56	0	15207	11584	8009	69	1262	1262	1320	668	50	76	68	0	0.000	0.000	0.000	0.000	0.000	0.000	0.000	0.000	0.000	0.000	0.000	0.000	0.000	0.000	0.044	0.049	0.054	0.071	3.173	0.048	0.689	80	560	100	607	13945	14552	504	10322	10826	Error	Error	-4.522	607	13945	504	10322	99921	926715	2.520	15.365	0	0	0
1	14	8	"A48"	"A48"	17560	64840	100	1429	1402	412	29	873	873	913	401	43	61	27	0	15525	11637	6919	59	1385	1385	1489	732	49	76	75	0	0.000	0.000	0.000	0.000	0.000	0.000	0.000	0.000	0.000	0.000	0.000	0.000	0.000	0.000	0.039	0.052	0.054	0.070	2.825	0.049	0.290	80	560	100	556	14140	14696	529	10252	10781	Error	Error	-4.669	556	14140	529	10252	112122	930964	1.219	13.863	0	0	0
1	15	8	"A48"	"A48"	17870	64840	100	1444	1523	445	29	1030	1030	1069	337	31	66	31	0	10359	9376	4888	52	1470	1470	1522	757	49	91	85	0	0.000	0.000	0.000	0.000	0.000	0.000	0.000	0.000	0.000	0.000	0.000	0.000	0.000	0.000	0.047	0.062	0.065	0.065	2.078	0.055	0.258	80	560	100	414	8889	9303	493	7906	8399	Error	Error	-4.424	414	8889	493	7906	121819	750066	1.347	10.375	0	0	0
1	16	8	"A49"	"A49"	18150	64820	100	1219	1300	399	30	1017	1017	1043	251	24	46	26	0	3571	4335	3198	73	1513	1513	1676	1598	95	51	40	0	0.000	0.000	0.000	0.000	0.000	0.000	0.000	0.000	0.000	0.000	0.000	0.000	0.000	0.000	0.098	0.100	0.141	0.190	5.672	0.079	0.387	80	560	100	202	2058	2260	283	2822	3105	Error	Error	-3.349	202	2058	283	2822	103999	346803	1.024	1.664	0	0	0
1	17	8	"A49"	"A49"	18460	64830	100	1456	1476	292	19	1130	1130	1162	329	28	48	12	0	4705	5364	2515	46	1617	1617	1662	765	46	83	76	0	0.000	0.000	0.000	0.000	0.000	0.000	0.000	0.000	0.000	0.000	0.000	0.000	0.000	0.000	0.106	0.092	0.099	0.095	2.941	0.078	0.299	80	560	100	326	3088	3414	346	3747	4093	Error	Error	-3.244	326	3088	346	3747	118065	429116	0.954	4.839	0	0	0
1	18	8	"A49"	"A49"	18760	64830	100	1366	1353	245	18	1229	1229	1256	242	19	35	6	0	2977	2992	939	31	1688	1688	1704	197	11	87	75	0	0.000	0.000	0.000	0.000	0.000	0.000	0.000	0.000	0.000	0.000	0.000	0.000	0.000	0.000	0.106	0.095	0.153	0.172	3.647	0.062	0.034	80	560	100	137	1289	1426	124	1304	1428	Error	Error	-3.234	137	1289	124	1304	108202	239378	0.401	6.538	0	0	0
1	1	9	"A50"	"A50"	13650	65130	100	946	988	307	31	805	805	819	201	24	38	18	0	4505	5762	4466	77	1343	1343	1400	455	32	63	60	0	0.000	0.000	0.000	0.000	0.000	0.000	0.000	0.000	0.000	0.000	0.000	0.000	0.000	0.000	0.045	0.041	0.066	0.097	5.788	0.039	0.266	80	560	100	141	3162	3303	183	4419	4602	Error	Error	-4.487	141	3162	183	4419	79058	460959	0.841	9.587	0	0	0
1	2	9	"A50"	"A50"	13960	65140	100	1044	1088	308	28	695	695	723	186	25	76	46	0	7696	8434	4874	57	1255	1255	1266	154	12	100	100	0	0.000	0.000	0.000	0.000	0.000	0.000	0.000	0.000	0.000	0.000	0.000	0.000	0.000	0.000	0.054	0.055	0.058	0.060	2.471	0.044	0.442	80	560	100	349	6441	6790	393	7179	7572	Error	Error	-4.206	349	6441	393	7179	87056	674696	1.962	46.545	0	0	0
1	3	9	"A50"	"A50"	14250	65140	100	919	944	296	31	620	620	639	178	27	65	40	0	9548	8803	4423	50	1200	1200	1283	501	39	96	91	0	0.000	0.000	0.000	0.000	0.000	0.000	0.000	0.000	0.000	0.000	0.000	0.000	0.000	0.000	0.036	0.043	0.043	0.041	1.954	0.041	0.449	80	560	100	299	8348	8647	324	7603	7927	Error	Error	-4.803	299	8348	324	7603	75521	704216	1.713	15.010	0	0	0
1	4	9	"A51"	"A51"	14550	65130	100	926	1003	529	52	599	599	617	181	29	65	45	0	7616	7530	5504	73	1170	1170	1331	1045	78	66	63	0	0.000	0.000	0.000	0.000	0.000	0.000	0.000	0.000	0.000	0.000	0.000	0.000	0.000	0.000	0.051	0.064	0.061	0.104	4.250	0.048	0.379	80	560	100	327	6446	6773	404	6360	6764	Error	Error	-4.301	327	6446	404	6360	80279	602438	2.133	5.932	0	0	0
1	5	9	"A51"	"A51"	14850	65140	100	972	990	298	30	573	573	596	223	37	72	45	0	10503	9519	4226	44	1177	1177	1491	1375	92	82	81	0	0.000	0.000	0.000	0.000	0.000	0.000	0.000	0.000	0.000	0.000	0.000	0.000	0.000	0.000	0.043	0.050	0.051	0.051	2.006	0.050	0.591	80	560	100	399	9326	9725	417	8342	8759	Error	Error	-4.547	399	9326	417	8342	79227	761547	1.767	5.839	0	0	0
1	6	9	"A51"	"A51"	15160	65140	100	914	930	256	27	583	583	597	182	30	76	40	0	9631	8824	3797	43	1177	1177	1344	807	60	90	83	0	0.000	0.000	0.000	0.000	0.000	0.000	0.000	0.000	0.000	0.000	0.000	0.000	0.000	0.000	0.039	0.045	0.051	0.050	2.487	0.044	0.475	80	560	100	331	8454	8785	347	7647	7994	Error	Error	-4.675	331	8454	347	7647	74413	705951	1.830	9.269	0	0	0
1	7	9	"A52"	"A52"	15460	65130	100	856	888	295	33	574	574	598	185	30	63	41	0	5228	5041	3441	68	1170	1170	1285	738	57	63	56	0	0.000	0.000	0.000	0.000	0.000	0.000	0.000	0.000	0.000	0.000	0.000	0.000	0.000	0.000	0.069	0.081	0.085	0.123	3.957	0.077	0.427	80	560	100	282	4058	4340	314	3871	4185	Error	Error	-3.847	282	4058	314	3871	71024	403310	1.568	5.089	0	0	0
1	8	9	"A52"	"A52"	15770	65130	100	1093	1064	292	27	622	622	650	192	29	83	60	0	7774	7614	3513	46	1235	1235	1334	537	40	95	88	0	0.000	0.000	0.000	0.000	0.000	0.000	0.000	0.000	0.000	0.000	0.000	0.000	0.000	0.000	0.072	0.069	0.071	0.078	2.218	0.063	0.233	80	560	100	471	6539	7010	442	6379	6821	Error	Error	-3.795	471	6539	442	6379	85105	609084	2.156	11.695	0	0	0
1	9	9	"A52"	"A52"	16070	65140	100	1301	1264	291	23	763	763	778	213	27	80	58	0	6549	6878	2804	40	1378	1378	1469	601	40	97	92	0	0.000	0.000	0.000	0.000	0.000	0.000	0.000	0.000	0.000	0.000	0.000	0.000	0.000	0.000	0.104	0.091	0.091	0.089	2.237	0.079	0.564	80	560	100	538	5171	5709	501	5500	6001	Error	Error	-3.265	538	5171	501	5500	101099	550217	2.282	9.000	0	0	0
1	10	9	"A53"	"A53"	16360	65140	100	1028	1024	363	35	664	664	694	253	36	57	38	0	10624	8464	5819	68	1206	1206	1328	858	64	70	66	0	0.000	0.000	0.000	0.000	0.000	0.000	0.000	0.000	0.000	0.000	0.000	0.000	0.000	0.000	0.039	0.050	0.053	0.070	3.454	0.047	0.221	80	560	100	364	9418	9782	360	7258	7618	Error	Error	-4.693	364	9418	360	7258	81912	677127	1.304	8.317	0	0	0
1	11	9	"A53"	"A53"	16670	65140	100	1070	1058	335	31	621	621	647	311	48	63	30	0	10119	9198	4151	45	1140	1140	1234	593	48	91	87	0	0.000	0.000	0.000	0.000	0.000	0.000	0.000	0.000	0.000	0.000	0.000	0.000	0.000	0.000	0.050	0.054	0.055	0.062	2.489	0.054	0.523	80	560	100	449	8979	9428	437	8058	8495	Error	Error	-4.322	449	8979	437	8058	84617	735838	1.322	13.430	0	0	0
1	12	9	"A53"	"A53"	16970	65140	100	1118	1119	324	28	628	628	648	194	29	81	62	0	9706	8609	4125	47	1161	1161	1207	525	43	91	81	0	0.000	0.000	0.000	0.000	0.000	0.000	0.000	0.000	0.000	0.000	0.000	0.000	0.000	0.000	0.057	0.066	0.072	0.073	2.662	0.060	0.613	80	560	100	490	8545	9035	491	7448	7939	Error	Error	-4.124	490	8545	491	7448	89511	688719	2.428	14.099	0	0	0
1	13	9	"A54"	"A54"	17260	65130	100	808	901	350	38	699	699	713	242	33	42	22	0	3991	5771	4727	81	1208	1208	1313	833	63	58	53	0	0.000	0.000	0.000	0.000	0.000	0.000	0.000	0.000	0.000	0.000	0.000	0.000	0.000	0.000	0.039	0.044	0.076	0.110	4.714	0.055	0.428	80	560	100	109	2783	2892	202	4563	4765	Error	Error	-4.674	109	2783	202	4563	72099	461706	0.777	5.352	0	0	0
1	14	9	"A54"	"A54"	17560	65150	100	1201	1620	2372	146	801	801	841	383	45	50	21	0	6757	6251	3397	54	1299	1299	1410	649	46	77	75	0	0.000	0.000	0.000	0.000	0.000	0.000	0.000	0.000	0.000	0.000	0.000	0.000	0.000	0.000	0.073	0.165	0.104	0.124	3.436	0.273	0.114	80	560	100	400	5458	5858	819	4952	5771	Error	Error	-3.770	400	5458	819	4952	129592	500100	2.034	7.459	0	0	0
1	15	9	"A54"	"A54"	17860	65140	100	1205	1421	1191	83	917	917	967	357	36	46	21	0	7513	6853	4194	61	1411	1411	1590	1037	65	73	68	0	0.000	0.000	0.000	0.000	0.000	0.000	0.000	0.000	0.000	0.000	0.000	0.000	0.000	0.000	0.047	0.093	0.083	0.101	3.450	0.097	0.269	80	560	100	288	6102	6390	504	5442	5946	Error	Error	-4.405	288	6102	504	5442	113643	548216	1.272	5.075	0	0	0
1	16	9	"A55"	"A55"	18160	65130	100	1207	1331	410	30	1038	1038	1063	273	25	47	27	0	5156	5748	4149	72	1504	1504	1575	568	36	61	60	0	0.000	0.000	0.000	0.000	0.000	0.000	0.000	0.000	0.000	0.000	0.000	0.000	0.000	0.000	0.046	0.069	0.094	0.135	5.311	0.063	0.353	80	560	100	169	3652	3821	293	4244	4537	Error	Error	-4.434	169	3652	293	4244	106466	459832	0.982	7.347	0	0	0
1	17	9	"A55"	"A55"	18460	65140	100	1469	1507	331	21	1114	1114	1138	269	23	57	32	0	6685	7126	3985	55	1579	1579	1618	313	19	88	80	0	0.000	0.000	0.000	0.000	0.000	0.000	0.000	0.000	0.000	0.000	0.000	0.000	0.000	0.000	0.070	0.071	0.074	0.080	3.023	0.060	0.367	80	560	100	355	5106	5461	393	5547	5940	Error	Error	-3.846	355	5106	393	5547	120564	570051	1.372	17.597	0	0	0
1	18	9	"A55"	"A55"	18750	65130	100	1208	1234	291	23	1164	1164	1189	269	22	27	3	0	1833	2759	2028	73	1639	1639	1708	547	32	33	26	0	0.000	0.000	0.000	0.000	0.000	0.000	0.000	0.000	0.000	0.000	0.000	0.000	0.000	0.000	0.227	0.063	0.585	0.575	6.906	0.071	0.185	80	560	100	44	194	238	70	1120	1190	Error	Error	-2.140	44	194	70	1120	98707	220718	0.167	1.921	0	0	0
1	1	10	"A56"	"A56"	13660	65440	100	1130	1219	402	32	833	833	849	196	23	66	40	0	6602	6071	3315	54	1364	1364	1445	565	39	78	77	0	0.000	0.000	0.000	0.000	0.000	0.000	0.000	0.000	0.000	0.000	0.000	0.000	0.000	0.000	0.057	0.082	0.091	0.102	3.500	0.076	0.436	80	560	100	297	5238	5535	386	4707	5093	Error	Error	-4.140	297	5238	386	4707	97491	485676	1.888	8.188	0	0	0
1	2	10	"A56"	"A56"	13960	65440	100	1158	1125	302	26	725	725	733	181	24	73	60	0	8858	7738	3603	46	1274	1274	1354	500	36	88	85	0	0.000	0.000	0.000	0.000	0.000	0.000	0.000	0.000	0.000	0.000	0.000	0.000	0.000	0.000	0.057	0.062	0.065	0.066	2.107	0.063	0.566	80	560	100	433	7584	8017	400	6464	6864	Error	Error	-4.131	433	7584	400	6464	89973	619063	2.166	12.768	0	0	0
1	3	10	"A56"	"A56"	14260	65450	100	982	1008	368	36	626	626	644	194	30	68	47	0	9572	8426	3981	47	1208	1208	1465	1140	77	81	80	0	0.000	0.000	0.000	0.000	0.000	0.000	0.000	0.000	0.000	0.000	0.000	0.000	0.000	0.000	0.043	0.053	0.057	0.054	2.259	0.056	0.467	80	560	100	356	8364	8720	382	7218	7600	Error	Error	-4.554	356	8364	382	7218	80675	674112	1.876	6.106	0	0	0
1	4	10	"A57"	"A57"	14560	65440	100	829	892	350	39	567	567	588	171	29	61	43	0	9038	8174	6024	73	1131	1131	1203	762	63	67	61	0	0.000	0.000	0.000	0.000	0.000	0.000	0.000	0.000	0.000	0.000	0.000	0.000	0.000	0.000	0.033	0.046	0.047	0.065	3.438	0.045	0.599	80	560	100	262	7907	8169	325	7043	7368	Error	Error	-4.915	262	7907	325	7043	71331	653908	1.778	9.148	0	0	0
1	5	10	"A57"	"A57"	14860	65450	100	842	1132	2206	194	568	568	588	216	36	58	33	0	7322	8405	5625	66	1081	1081	1461	1996	136	75	62	0	0.000	0.000	0.000	0.000	0.000	0.000	0.000	0.000	0.000	0.000	0.000	0.000	0.000	0.000	0.044	0.077	0.053	0.053	3.224	0.079	0.116	80	560	100	274	6241	6515	564	7324	7888	Error	Error	-4.510	274	6241	564	7324	90569	672379	2.519	3.479	0	0	0
1	6	10	"A57"	"A57"	15170	65440	100	981	982	297	30	561	561	612	773	126	12	0	0	10613	10481	5494	52	1125	1125	1334	1272	95	88	86	0	0.000	0.000	0.000	0.000	0.000	0.000	0.000	0.000	0.000	0.000	0.000	0.000	0.000	0.000	0.044	0.045	0.047	0.050	1.889	0.042	0.605	80	560	100	420	9488	9908	421	9356	9777	Error	Error	-4.498	420	9488	421	9356	78524	838514	0.479	7.191	0	0	0
1	7	10	"A58"	"A58"	15460	65440	100	773	874	389	44	570	570	587	187	31	51	37	0	6593	7886	6918	87	1138	1138	1343	1475	109	57	52	0	0.000	0.000	0.000	0.000	0.000	0.000	0.000	0.000	0.000	0.000	0.000	0.000	0.000	0.000	0.037	0.045	0.055	0.077	4.051	0.046	0.659	80	560	100	203	5455	5658	304	6748	7052	Error	Error	-4.748	203	5455	304	6748	69915	630848	1.535	4.436	0	0	0
1	8	10	"A58"	"A58"	15780	65440	100	1251	1254	357	28	748	748	767	209	27	77	57	0	11841	10400	4231	40	1319	1319	1355	263	19	98	96	0	0.000	0.000	0.000	0.000	0.000	0.000	0.000	0.000	0.000	0.000	0.000	0.000	0.000	0.000	0.048	0.056	0.055	0.053	1.918	0.058	0.607	80	560	100	503	10522	11025	506	9081	9587	Error	Error	-4.387	503	10522	506	9081	100306	831975	2.330	34.392	0	0	0
1	9	10	"A58"	"A58"	16070	65440	100	2087	2034	421	20	1172	1172	1252	720	57	62	8	0	6474	6806	3013	44	1739	1739	1923	1135	59	90	76	0	0.000	0.000	0.000	0.000	0.000	0.000	0.000	0.000	0.000	0.000	0.000	0.000	0.000	0.000	0.193	0.170	0.165	0.195	2.387	0.086	0.311	80	560	100	915	4735	5650	862	5067	5929	Error	Error	-2.372	915	4735	862	5067	162708	544475	1.086	4.302	0	0	0
1	10	10	"A59"	"A59"	16360	65440	100	907	964	310	32	678	678	699	199	28	55	36	0	7347	6813	5096	74	1227	1227	1331	1011	75	62	56	0	0.000	0.000	0.000	0.000	0.000	0.000	0.000	0.000	0.000	0.000	0.000	0.000	0.000	0.000	0.037	0.051	0.058	0.099	5.318	0.048	0.540	80	560	100	229	6120	6349	286	5586	5872	Error	Error	-4.740	229	6120	286	5586	77156	545063	1.332	5.422	0	0	0
1	11	10	"A59"	"A59"	16670	65440	100	1080	1062	351	33	594	594	632	356	56	65	23	0	11988	10468	4796	45	1140	1140	1300	870	66	91	87	0	0.000	0.000	0.000	0.000	0.000	0.000	0.000	0.000	0.000	0.000	0.000	0.000	0.000	0.000	0.045	0.050	0.048	0.045	2.141	0.053	0.247	80	560	100	486	10848	11334	468	9328	9796	Error	Error	-4.480	486	10848	468	9328	84934	837407	1.208	10.538	0	0	0
1	12	10	"A59"	"A59"	16970	65440	100	1171	1182	333	28	633	633	677	473	69	60	10	0	11136	9534	4336	45	1151	1151	1294	812	62	91	87	0	0.000	0.000	0.000	0.000	0.000	0.000	0.000	0.000	0.000	0.000	0.000	0.000	0.000	0.000	0.054	0.065	0.066	0.069	2.059	0.066	0.212	80	560	100	538	9985	10523	549	8383	8932	Error	Error	-4.214	538	9985	549	8383	94596	762728	1.068	10.148	0	0	0
1	13	10	"A60"	"A60"	17270	65440	100	841	904	324	35	677	677	687	217	31	45	13	0	3507	5175	4185	80	1184	1184	1198	169	14	76	68	0	0.000	0.000	0.000	0.000	0.000	0.000	0.000	0.000	0.000	0.000	0.000	0.000	0.000	0.000	0.071	0.057	0.064	0.094	4.770	0.047	0.215	80	560	100	164	2323	2487	227	3991	4218	Error	Error	-3.824	164	2323	227	3991	72302	414029	1.000	23.533	0	0	0
1	14	10	"A60"	"A60"	17560	65450	100	868	951	458	48	735	735	752	211	28	41	17	0	3708	4807	3191	66	1268	1268	1286	246	19	81	71	0	0.000	0.000	0.000	0.000	0.000	0.000	0.000	0.000	0.000	0.000	0.000	0.000	0.000	0.000	0.055	0.061	0.075	0.087	4.931	0.064	0.226	80	560	100	133	2440	2573	216	3539	3755	Error	Error	-4.197	133	2440	216	3539	76076	384537	0.943	14.313	0	0	0
1	15	10	"A60"	"A60"	17860	65450	100	1055	1181	689	58	895	895	958	725	75	7	3	0	4023	5091	2803	55	1385	1385	1448	478	33	88	83	0	0.000	0.000	0.000	0.000	0.000	0.000	0.000	0.000	0.000	0.000	0.000	0.000	0.000	0.000	0.061	0.077	0.073	0.086	3.592	0.074	0.108	80	560	100	160	2638	2798	286	3706	3992	Error	Error	-4.043	160	2638	286	3706	94460	407295	0.308	7.621	0	0	0
1	16	10	"A61"	"A61"	18160	65440	100	1416	1406	456	32	1038	1038	1068	355	33	51	27	0	7088	6926	5018	72	1500	1500	1572	609	38	63	57	0	0.000	0.000	0.000	0.000	0.000	0.000	0.000	0.000	0.000	0.000	0.000	0.000	0.000	0.000	0.068	0.068	0.077	0.134	4.586	0.062	0.362	80	560	100	378	5588	5966	368	5426	5794	Error	Error	-3.886	378	5588	368	5426	112477	554117	0.952	8.791	0	0	0
1	17	10	"A61"	"A61"	18460	65430	100	1398	1425	411	28	1108	1108	1132	401	35	40	13	0	5569	7210	4647	64	1559	1559	1703	1171	68	78	65	0	0.000	0.000	0.000	0.000	0.000	0.000	0.000	0.000	0.000	0.000	0.000	0.000	0.000	0.000	0.072	0.056	0.071	0.067	2.198	0.075	0.313	80	560	100	290	4010	4300	317	5651	5968	Error	Error	-3.789	290	4010	317	5651	113973	576788	0.731	4.703	0	0	0
1	18	10	"A61"	"A61"	18760	65440	100	1439	1502	378	25	1140	1140	1172	269	22	53	33	0	8724	7923	3694	46	1620	1620	1973	1912	96	78	73	0	0.000	0.000	0.000	0.000	0.000	0.000	0.000	0.000	0.000	0.000	0.000	0.000	0.000	0.000	0.042	0.057	0.065	0.072	4.605	0.062	0.481	80	560	100	299	7104	7403	362	6303	6665	Error	Error	-4.570	299	7104	362	6303	120146	633843	1.227	3.112	0	0	0
1	1	11	"A62"	"A62"	13660	65740	100	1006	1041	260	24	836	836	863	407	47	17	2	0	3804	4577	3064	66	1362	1362	1427	432	30	66	61	0	0.000	0.000	0.000	0.000	0.000	0.000	0.000	0.000	0.000	0.000	0.000	0.000	0.000	0.000	0.070	0.064	0.072	0.104	6.069	0.059	0.293	80	560	100	170	2442	2612	205	3215	3420	Error	Error	-3.844	170	2442	205	3215	83263	366131	0.437	7.292	0	0	0
1	2	11	"A62"	"A62"	13970	65750	100	1202	10744	20630	192	764	764	2171	7892	363	22	17	8	1807	11381	20342	178	1277	1277	2753	8171	296	22	17	7	0.000	0.000	0.000	0.000	0.000	0.000	0.000	0.000	0.000	0.000	0.000	0.000	0.000	0.000	0.826	0.988	0.957	0.794	2.130	0.987	0.977	80	560	100	438	530	968	9980	10104	20084	Error	Error	-0.275	438	530	9980	10104	859520	910458	1.086	1.056	0	0	0
1	3	11	"A62"	"A62"	14260	65750	100	830	940	331	35	634	634	654	187	28	51	32	0	5198	6592	4433	67	1195	1195	1304	615	47	83	80	0	0.000	0.000	0.000	0.000	0.000	0.000	0.000	0.000	0.000	0.000	0.000	0.000	0.000	0.000	0.049	0.057	0.061	0.063	3.148	0.050	0.456	80	560	100	196	4003	4199	306	5397	5703	Error	Error	-4.352	196	4003	306	5397	75218	527328	1.529	8.598	0	0	0
1	4	11	"A63"	"A63"	14560	65740	100	1047	1031	461	44	578	578	595	174	29	62	53	0	12860	10617	8250	77	1161	1161	1302	1278	98	63	61	0	0.000	0.000	0.000	0.000	0.000	0.000	0.000	0.000	0.000	0.000	0.000	0.000	0.000	0.000	0.040	0.048	0.057	0.084	3.689	0.045	0.681	80	560	100	469	11699	12168	453	9456	9909	Error	Error	-4.641	469	11699	453	9456	82476	849385	2.506	7.289	0	0	0
1	5	11	"A63"	"A63"	14860	65750	100	841	907	413	45	567	567	577	165	28	63	42	0	8513	9119	5301	58	1143	1143	1432	1440	100	90	77	0	0.000	0.000	0.000	0.000	0.000	0.000	0.000	0.000	0.000	0.000	0.000	0.000	0.000	0.000	0.037	0.043	0.038	0.039	3.425	0.046	0.494	80	560	100	274	7370	7644	340	7976	8316	Error	Error	-4.749	274	7370	340	7976	72542	729551	2.000	5.338	0	0	0
1	6	11	"A63"	"A63"	15170	65750	100	1224	1216	376	30	548	548	587	490	83	63	25	0	17373	15635	5740	36	1154	1154	1368	1205	88	100	96	0	0.000	0.000	0.000	0.000	0.000	0.000	0.000	0.000	0.000	0.000	0.000	0.000	0.000	0.000	0.042	0.046	0.047	0.043	1.571	0.046	0.756	80	560	100	676	16219	16895	668	14481	15149	Error	Error	-4.585	676	16219	668	14481	97249	1250839	1.284	11.840	0	0	0
1	7	11	"A64"	"A64"	15470	65740	100	898	889	378	42	538	538	559	176	31	62	50	0	10389	9003	5889	65	1112	1112	1208	647	53	76	72	0	0.000	0.000	0.000	0.000	0.000	0.000	0.000	0.000	0.000	0.000	0.000	0.000	0.000	0.000	0.039	0.044	0.047	0.060	3.782	0.047	0.611	80	560	100	360	9277	9637	351	7891	8242	Error	Error	-4.688	360	9277	351	7891	71155	720216	1.875	12.048	0	0	0
1	8	11	"A64"	"A64"	15780	65740	100	1223	1229	353	28	601	601	619	183	29	85	77	0	13548	11949	4499	37	1191	1191	1263	536	42	95	95	0	0.000	0.000	0.000	0.000	0.000	0.000	0.000	0.000	0.000	0.000	0.000	0.000	0.000	0.000	0.050	0.058	0.058	0.053	2.274	0.053	0.653	80	560	100	622	12357	12979	628	10758	11386	Error	Error	-4.312	622	12357	628	10758	98357	955943	3.333	19.937	0	0	0
1	9	11	"A64"	"A64"	16080	65740	100	1145	1185	305	25	686	686	704	226	32	87	51	0	11725	11421	4366	38	1260	1260	1393	978	70	97	96	0	0.000	0.000	0.000	0.000	0.000	0.000	0.000	0.000	0.000	0.000	0.000	0.000	0.000	0.000	0.044	0.049	0.048	0.049	2.011	0.044	0.529	80	560	100	459	10465	10924	499	10161	10660	Error	Error	-4.511	459	10465	499	10161	94789	913707	2.128	10.254	0	0	0
1	10	11	"A65"	"A65"	16370	65740	100	1103	1070	395	36	579	579	641	549	85	47	6	0	13248	10364	5935	57	1131	1131	1267	1177	92	75	75	0	0.000	0.000	0.000	0.000	0.000	0.000	0.000	0.000	0.000	0.000	0.000	0.000	0.000	0.000	0.043	0.053	0.057	0.065	2.541	0.043	0.111	80	560	100	524	12117	12641	491	9233	9724	Error	Error	-4.531	524	12117	491	9233	85564	829084	0.781	7.729	0	0	0
1	11	11	"A65"	"A65"	16670	65750	100	1114	1125	426	37	582	582	614	315	51	73	37	0	12510	12020	4536	37	1100	1100	1298	1219	93	95	92	0	0.000	0.000	0.000	0.000	0.000	0.000	0.000	0.000	0.000	0.000	0.000	0.000	0.000	0.000	0.047	0.050	0.046	0.048	1.849	0.052	0.556	80	560	100	532	11410	11942	543	10920	11463	Error	Error	-4.423	532	11410	543	10920	89966	961593	1.622	8.796	0	0	0
1	12	11	"A65"	"A65"	16980	65740	100	1005	1035	264	25	604	604	621	190	30	85	57	0	10465	9982	3422	34	1129	1129	1189	488	41	93	93	0	0.000	0.000	0.000	0.000	0.000	0.000	0.000	0.000	0.000	0.000	0.000	0.000	0.000	0.000	0.043	0.049	0.049	0.047	2.179	0.045	0.517	80	560	100	401	9336	9737	431	8853	9284	Error	Error	-4.541	401	9336	431	8853	82826	798555	2.179	18.018	0	0	0
1	13	11	"A66"	"A66"	17270	65740	100	1015	974	383	39	654	654	681	320	46	55	16	0	9903	8369	5831	69	1184	1184	1248	644	51	73	62	0	0.000	0.000	0.000	0.000	0.000	0.000	0.000	0.000	0.000	0.000	0.000	0.000	0.000	0.000	0.041	0.045	0.050	0.074	4.099	0.049	0.263	80	560	100	361	8719	9080	320	7185	7505	Error	Error	-4.594	361	8719	320	7185	77908	669509	0.916	11.057	0	0	0
1	14	11	"A66"	"A66"	17580	65740	100	1335	1333	349	26	747	747	781	288	36	77	52	0	12859	11704	4576	39	1264	1264	1330	361	27	98	98	0	0.000	0.000	0.000	0.000	0.000	0.000	0.000	0.000	0.000	0.000	0.000	0.000	0.000	0.000	0.051	0.056	0.054	0.053	2.593	0.057	0.610	80	560	100	588	11595	12183	586	10440	11026	Error	Error	-4.302	588	11595	586	10440	106613	936292	1.917	28.737	0	0	0
1	15	11	"A66"	"A66"	17860	65750	100	1291	1281	419	32	843	843	893	353	39	63	30	0	11527	9536	5551	58	1364	1364	1724	1738	100	71	68	0	0.000	0.000	0.000	0.000	0.000	0.000	0.000	0.000	0.000	0.000	0.000	0.000	0.000	0.000	0.044	0.054	0.061	0.075	3.601	0.058	0.589	80	560	100	448	10163	10611	438	8172	8610	Error	Error	-4.504	448	10163	438	8172	102446	762858	1.099	4.495	0	0	0
1	16	11	"A67"	"A67"	18170	65730	100	1094	1151	330	28	984	984	998	237	23	38	15	0	5787	5489	3712	67	1466	1466	1525	808	52	65	58	0	0.000	0.000	0.000	0.000	0.000	0.000	0.000	0.000	0.000	0.000	0.000	0.000	0.000	0.000	0.025	0.042	0.068	0.088	6.049	0.042	0.206	80	560	100	110	4321	4431	167	4023	4190	Error	Error	-5.296	110	4321	167	4023	92115	439084	0.646	4.906	0	0	0
1	17	11	"A67"	"A67"	18460	65750	100	1582	1600	405	25	1099	1099	1119	248	22	72	50	0	11300	10519	4255	40	1566	1566	1703	709	41	93	92	0	0.000	0.000	0.000	0.000	0.000	0.000	0.000	0.000	0.000	0.000	0.000	0.000	0.000	0.000	0.050	0.056	0.057	0.051	2.225	0.060	0.479	80	560	100	483	9734	10217	501	8953	9454	Error	Error	-4.333	483	9734	501	8953	127997	841523	1.940	12.434	0	0	0
1	18	11	"A67"	"A67"	18760	65750	100	1563	1603	409	25	1140	1140	1231	688	55	26	2	0	7362	7141	3132	43	1616	1616	1935	1484	76	81	80	0	0.000	0.000	0.000	0.000	0.000	0.000	0.000	0.000	0.000	0.000	0.000	0.000	0.000	0.000	0.074	0.084	0.089	0.096	3.029	0.102	0.167	80	560	100	423	5746	6169	463	5525	5988	Error	Error	-3.764	423	5746	463	5525	128241	571306	0.541	3.508	0	0	0
1	1	12	"A68"	"A68"	13670	66050	100	1096	1089	289	26	815	815	854	455	53	26	2	0	5559	6046	3707	61	1333	1333	1366	206	15	87	80	0	0.000	0.000	0.000	0.000	0.000	0.000	0.000	0.000	0.000	0.000	0.000	0.000	0.000	0.000	0.066	0.058	0.061	0.077	3.621	0.060	0.448	80	560	100	281	4226	4507	274	4713	4987	Error	Error	-3.911	281	4226	274	4713	87127	483676	0.516	22.718	0	0	0
1	2	12	"A68"	"A68"	13970	66050	100	1210	1212	311	25	723	723	726	182	25	83	58	0	10512	9095	4258	46	1258	1258	1358	529	38	93	90	0	0.000	0.000	0.000	0.000	0.000	0.000	0.000	0.000	0.000	0.000	0.000	0.000	0.000	0.000	0.053	0.062	0.061	0.068	2.000	0.055	0.570	80	560	100	487	9254	9741	489	7837	8326	Error	Error	-4.248	487	9254	489	7837	96961	727607	2.670	14.626	0	0	0
1	3	12	"A68"	"A68"	14280	66050	100	1077	1088	301	27	621	621	634	166	26	81	61	0	10399	9292	4075	43	1201	1201	1246	305	24	98	97	0	0.000	0.000	0.000	0.000	0.000	0.000	0.000	0.000	0.000	0.000	0.000	0.000	0.000	0.000	0.050	0.058	0.060	0.058	1.988	0.052	0.540	80	560	100	456	9198	9654	467	8091	8558	Error	Error	-4.334	456	9198	467	8091	87065	743362	2.735	26.380	0	0	0
1	4	12	"A69"	"A69"	14560	66040	100	996	1002	425	42	577	577	590	166	28	62	53	0	11596	9285	7630	82	1149	1149	1281	956	74	62	52	0	0.000	0.000	0.000	0.000	0.000	0.000	0.000	0.000	0.000	0.000	0.000	0.000	0.000	0.000	0.040	0.052	0.055	0.093	4.099	0.046	0.655	80	560	100	419	10447	10866	425	8136	8561	Error	Error	-4.640	419	10447	425	8136	80135	742828	2.482	8.372	0	0	0
1	5	12	"A69"	"A69"	14870	66050	100	1184	1163	379	32	535	535	564	216	38	82	67	0	17760	14628	6886	47	1122	1122	1377	1352	98	91	91	0	0.000	0.000	0.000	0.000	0.000	0.000	0.000	0.000	0.000	0.000	0.000	0.000	0.000	0.000	0.039	0.046	0.048	0.047	1.802	0.044	0.624	80	560	100	649	16638	17287	628	13506	14134	Error	Error	-4.680	649	16638	628	13506	93079	1170273	2.773	9.801	0	0	0
1	6	12	"A69"	"A69"	15170	66050	100	1065	1083	399	36	520	520	554	214	38	76	56	0	15861	13594	6463	47	1123	1123	1420	1549	109	91	88	0	0.000	0.000	0.000	0.000	0.000	0.000	0.000	0.000	0.000	0.000	0.000	0.000	0.000	0.000	0.037	0.045	0.049	0.046	1.868	0.047	0.586	80	560	100	545	14738	15283	563	12471	13034	Error	Error	-4.757	545	14738	563	12471	86662	1087540	2.472	7.859	0	0	0
1	7	12	"A70"	"A70"	15470	66040	100	692	826	387	46	515	515	533	172	32	50	43	0	5958	7673	6374	83	1091	1091	1243	1124	90	62	60	0	0.000	0.000	0.000	0.000	0.000	0.000	0.000	0.000	0.000	0.000	0.000	0.000	0.000	0.000	0.036	0.047	0.057	0.098	7.006	0.047	0.655	80	560	100	177	4867	5044	311	6582	6893	Error	Error	-4.781	177	4867	311	6582	66115	613873	1.703	5.721	0	0	0
1	8	12	"A70"	"A70"	15770	66050	100	932	1059	553	52	538	538	554	221	39	67	46	0	11305	10844	6883	63	1094	1094	1274	1105	86	87	80	0	0.000	0.000	0.000	0.000	0.000	0.000	0.000	0.000	0.000	0.000	0.000	0.000	0.000	0.000	0.039	0.053	0.049	0.050	3.145	0.052	0.582	80	560	100	394	10211	10605	521	9750	10271	Error	Error	-4.696	394	10211	521	9750	84682	867507	2.285	8.661	0	0	0
1	9	12	"A70"	"A70"	16070	66050	100	825	934	548	58	523	523	557	199	35	68	43	0	7865	8832	5140	58	1094	1094	1534	1991	129	88	63	0	0.000	0.000	0.000	0.000	0.000	0.000	0.000	0.000	0.000	0.000	0.000	0.000	0.000	0.000	0.045	0.053	0.053	0.051	2.266	0.056	0.559	80	560	100	302	6771	7073	411	7738	8149	Error	Error	-4.487	302	6771	411	7738	74682	706529	1.894	3.665	0	0	0
1	10	12	"A71"	"A71"	16360	66040	100	902	897	414	46	533	533	563	239	42	53	43	0	7726	8711	7260	83	1092	1092	1359	1565	115	58	55	0	0.000	0.000	0.000	0.000	0.000	0.000	0.000	0.000	0.000	0.000	0.000	0.000	0.000	0.000	0.056	0.048	0.051	0.084	4.172	0.048	0.541	80	560	100	369	6634	7003	364	7619	7983	Error	Error	-4.168	369	6634	364	7619	71783	696906	1.397	4.698	0	0	0
1	11	12	"A71"	"A71"	16680	66050	100	1158	1130	314	27	550	550	592	279	47	83	53	0	14810	13008	4463	34	1105	1105	1383	1552	112	100	96	0	0.000	0.000	0.000	0.000	0.000	0.000	0.000	0.000	0.000	0.000	0.000	0.000	0.000	0.000	0.044	0.049	0.047	0.044	1.768	0.046	0.575	80	560	100	608	13705	14313	580	11903	12483	Error	Error	-4.494	608	13705	580	11903	90360	1040656	1.928	7.490	0	0	0
1	12	12	"A71"	"A71"	16980	66050	100	1167	1197	758	63	599	599	631	248	39	76	55	0	13239	12352	4812	38	1141	1141	1319	1172	88	100	98	0	0.000	0.000	0.000	0.000	0.000	0.000	0.000	0.000	0.000	0.000	0.000	0.000	0.000	0.000	0.047	0.053	0.050	0.042	2.288	0.053	0.388	80	560	100	568	12098	12666	598	11211	11809	Error	Error	-4.413	568	12098	598	11211	95725	988132	2.282	9.414	0	0	0
1	13	12	"A72"	"A72"	17280	66030	100	1102	1095	370	33	657	657	667	184	27	68	56	0	7473	7079	4669	65	1178	1178	1256	557	44	80	70	0	0.000	0.000	0.000	0.000	0.000	0.000	0.000	0.000	0.000	0.000	0.000	0.000	0.000	0.000	0.071	0.074	0.087	0.113	3.823	0.070	0.641	80	560	100	445	6295	6740	438	5901	6339	Error	Error	-3.822	445	6295	438	5901	87566	566280	2.326	10.454	0	0	0
1	14	12	"A72"	"A72"	17590	66040	100	1313	1311	355	27	744	744	771	272	35	76	53	0	9843	9071	3264	35	1288	1288	1326	295	22	97	93	0	0.000	0.000	0.000	0.000	0.000	0.000	0.000	0.000	0.000	0.000	0.000	0.000	0.000	0.000	0.067	0.073	0.073	0.071	1.721	0.070	0.546	80	560	100	569	8555	9124	567	7783	8350	Error	Error	-3.910	569	8555	567	7783	104849	725664	1.985	26.254	0	0	0
1	15	12	"A72"	"A72"	17880	66040	100	1432	1495	791	52	844	844	889	362	40	62	36	0	7457	7534	3371	44	1362	1362	1468	696	47	93	91	0	0.000	0.000	0.000	0.000	0.000	0.000	0.000	0.000	0.000	0.000	0.000	0.000	0.000	0.000	0.096	0.105	0.092	0.077	2.773	0.106	0.373	80	560	100	588	6095	6683	651	6172	6823	Error	Error	-3.374	588	6095	651	6172	119637	602752	1.674	8.716	0	0	0
1	16	12	"A73"	"A73"	18160	66040	100	1027	1064	285	26	983	983	1006	411	40	12	1	0	2035	2948	2372	80	1480	1480	1513	442	29	51	41	0	0.000	0.000	0.000	0.000	0.000	0.000	0.000	0.000	0.000	0.000	0.000	0.000	0.000	0.000	0.079	0.055	0.360	0.332	6.552	0.060	0.113	80	560	100	44	555	599	81	1468	1549	Error	Error	-3.657	44	555	81	1468	85086	235875	0.141	3.247	0	0	0
1	17	12	"A73"	"A73"	18470	66040	100	1106	1174	317	27	1106	1106	1125	274	24	23	7	0	2676	3598	2342	65	1587	1587	1677	837	49	58	37	0	0.000	0.000	0.000	0.000	0.000	0.000	0.000	0.000	0.000	0.000	0.000	0.000	0.000	0.000	0.000	0.034	0.165	0.224	6.611	0.044	0.070	80	560	100	0	1089	1089	68	2011	2079	Error	Error	Error	0	1089	68	2011	93901	287853	0.179	2.295	0	0	0
1	18	12	"A73"	"A73"	18760	66050	100	1312	1379	338	24	1207	1207	1230	324	26	27	8	0	2956	3886	2334	60	1682	1682	1741	694	39	65	46	0	0.000	0.000	0.000	0.000	0.000	0.000	0.000	0.000	0.000	0.000	0.000	0.000	0.000	0.000	0.082	0.078	0.096	0.151	4.986	0.067	0.093	80	560	100	105	1274	1379	172	2204	2376	Error	Error	-3.601	105	1274	172	2204	110313	310889	0.460	3.091	0	0	0
1	1	13	"A74"	"A74"	13670	66330	100	1183	1207	337	27	886	886	909	237	26	58	31	0	7359	7576	4776	63	1414	1414	1609	1258	78	68	68	0	0.000	0.000	0.000	0.000	0.000	0.000	0.000	0.000	0.000	0.000	0.000	0.000	0.000	0.000	0.050	0.052	0.067	0.081	4.469	0.054	0.489	80	560	100	297	5945	6242	321	6162	6483	Error	Error	-4.323	297	5945	321	6162	96541	606085	1.257	4.743	0	0	0
1	2	13	"A74"	"A74"	13980	66340	100	1224	1226	296	24	746	746	764	203	26	82	62	0	12445	10957	3706	33	1310	1310	1379	628	45	97	97	0	0.000	0.000	0.000	0.000	0.000	0.000	0.000	0.000	0.000	0.000	0.000	0.000	0.000	0.000	0.043	0.050	0.050	0.045	2.518	0.047	0.501	80	560	100	478	11135	11613	480	9647	10127	Error	Error	-4.542	478	11135	480	9647	98109	876555	2.276	15.252	0	0	0
1	3	13	"A74"	"A74"	14260	66350	100	1132	2144	6764	315	629	629	654	204	31	85	62	0	12149	10524	5077	48	1203	1203	1542	1602	103	87	83	0	0.000	0.000	0.000	0.000	0.000	0.000	0.000	0.000	0.000	0.000	0.000	0.000	0.000	0.000	0.046	0.163	0.058	0.067	2.397	0.313	0.098	80	560	100	503	10946	11449	1515	9321	10836	Error	Error	-4.444	503	10946	1515	9321	171534	841915	7.304	5.607	0	0	0
1	4	13	"A75"	"A75"	14580	66330	100	996	953	351	36	572	572	582	175	30	71	56	0	8826	7741	4330	55	1163	1163	1340	1264	94	76	72	0	0.000	0.000	0.000	0.000	0.000	0.000	0.000	0.000	0.000	0.000	0.000	0.000	0.000	0.000	0.055	0.058	0.066	0.064	1.819	0.065	0.566	80	560	100	424	7663	8087	381	6578	6959	Error	Error	-4.176	424	7663	381	6578	76237	619302	2.120	5.064	0	0	0
1	5	13	"A75"	"A75"	14880	66350	100	812	862	500	58	531	531	549	238	43	55	20	0	6032	6216	1940	31	1161	1161	1385	1046	75	100	98	0	0.000	0.000	0.000	0.000	0.000	0.000	0.000	0.000	0.000	0.000	0.000	0.000	0.000	0.000	0.058	0.065	0.057	0.051	2.306	0.083	0.301	80	560	100	281	4871	5152	331	5055	5386	Error	Error	-4.116	281	4871	331	5055	68952	497243	1.315	4.619	0	0	0
1	6	13	"A75"	"A75"	15190	66340	100	1116	1157	352	30	532	532	538	161	29	95	82	0	9277	9468	2866	30	1155	1155	1242	473	38	100	100	0	0.000	0.000	0.000	0.000	0.000	0.000	0.000	0.000	0.000	0.000	0.000	0.000	0.000	0.000	0.072	0.075	0.074	0.065	2.204	0.073	0.652	80	560	100	584	8122	8706	625	8313	8938	Error	Error	-3.798	584	8122	625	8313	92577	757409	3.845	17.391	0	0	0
1	7	13	"A76"	"A76"	15480	66330	100	880	1110	1629	146	511	511	538	231	42	66	42	0	10072	8611	5850	67	1090	1090	1289	1361	105	65	63	0	0.000	0.000	0.000	0.000	0.000	0.000	0.000	0.000	0.000	0.000	0.000	0.000	0.000	0.000	0.041	0.080	0.063	0.095	4.599	0.072	0.170	80	560	100	369	8982	9351	599	7521	8120	Error	Error	-4.605	369	8982	599	7521	88787	688893	2.476	5.380	0	0	0
1	8	13	"A76"	"A76"	15790	66340	100	1050	1810	4138	228	507	507	520	173	33	88	76	0	11012	10875	5275	48	1088	1088	1178	695	58	95	92	0	0.000	0.000	0.000	0.000	0.000	0.000	0.000	0.000	0.000	0.000	0.000	0.000	0.000	0.000	0.055	0.133	0.066	0.070	2.024	0.242	0.265	80	560	100	543	9924	10467	1303	9787	11090	Error	Error	-4.192	543	9924	1303	9787	144815	870023	7.457	13.953	0	0	0
1	9	13	"A76"	"A76"	16080	66340	100	808	830	259	31	508	508	538	304	56	47	13	0	8608	7744	3273	42	1062	1062	1308	1513	115	86	82	0	0.000	0.000	0.000	0.000	0.000	0.000	0.000	0.000	0.000	0.000	0.000	0.000	0.000	0.000	0.040	0.048	0.049	0.045	2.413	0.050	0.421	80	560	100	300	7546	7846	322	6682	7004	Error	Error	-4.653	300	7546	322	6682	66391	619540	0.961	4.254	0	0	0
1	10	13	"A77"	"A77"	16380	66330	100	1246	1255	521	41	529	529	669	2085	311	1	0	0	5483	5519	2455	44	1102	1102	1331	1752	131	80	67	0	0.000	0.000	0.000	0.000	0.000	0.000	0.000	0.000	0.000	0.000	0.000	0.000	0.000	0.000	0.164	0.164	0.177	0.144	2.099	0.811	0.548	80	560	100	717	4381	5098	726	4417	5143	Error	Error	-2.611	717	4381	726	4417	100430	441520	0.281	2.390	0	0	0
1	11	13	"A77"	"A77"	16690	66340	100	1382	1345	469	34	554	554	617	573	92	67	16	0	6820	6884	1793	26	1142	1142	1331	985	74	100	97	0	0.000	0.000	0.000	0.000	0.000	0.000	0.000	0.000	0.000	0.000	0.000	0.000	0.000	0.000	0.146	0.138	0.139	0.114	2.194	0.141	0.604	80	560	100	828	5678	6506	791	5742	6533	Error	Error	-2.778	828	5678	791	5742	107618	550727	1.271	5.638	0	0	0
1	12	13	"A77"	"A77"	16990	66340	100	1287	1338	629	47	601	601	617	183	29	82	68	0	7576	7537	2640	35	1137	1137	1233	565	45	98	96	0	0.000	0.000	0.000	0.000	0.000	0.000	0.000	0.000	0.000	0.000	0.000	0.000	0.000	0.000	0.107	0.115	0.101	0.088	2.447	0.123	0.570	80	560	100	686	6439	7125	737	6400	7137	Error	Error	-3.231	686	6439	737	6400	107034	602942	3.940	11.158	0	0	0
1	13	13	"A78"	"A78"	17280	66330	100	1031	1065	401	37	648	648	664	213	32	61	43	0	7235	6667	4506	67	1171	1171	1287	797	61	72	63	0	0.000	0.000	0.000	0.000	0.000	0.000	0.000	0.000	0.000	0.000	0.000	0.000	0.000	0.000	0.063	0.076	0.084	0.110	2.849	0.069	0.578	80	560	100	383	6064	6447	417	5496	5913	Error	Error	-3.985	383	6064	417	5496	85187	533320	1.883	6.750	0	0	0
1	14	13	"A78"	"A78"	17590	66340	100	1390	1379	359	26	744	744	789	559	70	57	6	0	9876	9169	3219	35	1273	1273	1362	582	42	97	92	0	0.000	0.000	0.000	0.000	0.000	0.000	0.000	0.000	0.000	0.000	0.000	0.000	0.000	0.000	0.075	0.080	0.076	0.081	1.850	0.081	0.644	80	560	100	646	8603	9249	635	7896	8531	Error	Error	-3.735	646	8603	635	7896	110317	733547	1.055	13.414	0	0	0
1	15	13	"A78"	"A78"	17890	66340	100	1592	1636	447	27	905	905	930	257	27	86	71	0	9869	9268	2950	31	1417	1417	1556	853	54	100	96	0	0.000	0.000	0.000	0.000	0.000	0.000	0.000	0.000	0.000	0.000	0.000	0.000	0.000	0.000	0.081	0.093	0.089	0.085	1.985	0.089	0.628	80	560	100	687	8452	9139	731	7851	8582	Error	Error	-3.621	687	8452	731	7851	130918	741406	2.747	9.041	0	0	0
1	16	13	"A79"	"A79"	18180	66330	100	1424	1857	3617	194	1016	1016	1056	260	24	63	40	0	6827	6611	4182	63	1530	1530	1669	872	52	72	67	0	0.000	0.000	0.000	0.000	0.000	0.000	0.000	0.000	0.000	0.000	0.000	0.000	0.000	0.000	0.077	0.166	0.097	0.103	3.849	0.248	0.126	80	560	100	408	5297	5705	841	5081	5922	Error	Error	-3.699	408	5297	841	5081	148551	528860	3.081	5.667	0	0	0
1	17	13	"A79"	"A79"	18480	66350	100	1683	1650	351	21	1119	1119	1151	481	41	61	8	0	10644	9529	3254	34	1592	1592	1810	1634	90	88	87	0	0.000	0.000	0.000	0.000	0.000	0.000	0.000	0.000	0.000	0.000	0.000	0.000	0.000	0.000	0.062	0.067	0.070	0.068	2.246	0.090	0.233	80	560	100	564	9052	9616	531	7937	8468	Error	Error	-4.004	564	9052	531	7937	132033	762353	1.037	4.724	0	0	0
1	18	13	"A79"	"A79"	18790	66340	100	1614	1671	343	20	1177	1177	1269	1444	113	0	0	0	10262	9405	3044	32	1650	1650	1757	1393	79	95	90	0	0.000	0.000	0.000	0.000	0.000	0.000	0.000	0.000	0.000	0.000	0.000	0.000	0.000	0.000	0.051	0.064	0.062	0.060	2.519	0.062	0.177	80	560	100	437	8612	9049	494	7755	8249	Error	Error	-4.301	437	8612	494	7755	133681	752371	0.278	5.490	0	0	0
1	1	14	"A80"	"A80"	13680	66640	100	1341	1398	412	29	941	941	947	227	23	68	46	0	9950	8201	4461	54	1489	1489	1655	969	58	81	77	0	0.000	0.000	0.000	0.000	0.000	0.000	0.000	0.000	0.000	0.000	0.000	0.000	0.000	0.000	0.047	0.068	0.074	0.077	2.395	0.065	0.559	80	560	100	400	8461	8861	457	6712	7169	Error	Error	-4.403	400	8461	457	6712	111806	656060	1.987	6.755	0	0	0
1	2	14	"A80"	"A80"	13970	66650	100	1132	1184	337	28	799	799	837	239	28	63	30	0	8331	8305	4570	55	1363	1363	1895	2144	113	76	70	0	0.000	0.000	0.000	0.000	0.000	0.000	0.000	0.000	0.000	0.000	0.000	0.000	0.000	0.000	0.048	0.055	0.057	0.071	3.160	0.055	0.559	80	560	100	333	6968	7301	385	6942	7327	Error	Error	-4.387	333	6968	385	6942	94701	664373	1.452	2.990	0	0	0
1	3	14	"A80"	"A80"	14280	66650	100	1126	1106	363	32	652	652	671	216	32	70	53	0	10688	10205	4562	44	1254	1254	1688	1934	114	88	82	0	0.000	0.000	0.000	0.000	0.000	0.000	0.000	0.000	0.000	0.000	0.000	0.000	0.000	0.000	0.050	0.051	0.055	0.048	2.361	0.053	0.642	80	560	100	474	9434	9908	454	8951	9405	Error	Error	-4.315	474	9434	454	8951	88482	816439	2.014	4.404	0	0	0
1	4	14	"A81"	"A81"	14580	66630	100	752	825	301	36	557	557	574	181	31	53	36	0	6208	7349	5425	73	1142	1142	1361	1366	100	63	60	0	0.000	0.000	0.000	0.000	0.000	0.000	0.000	0.000	0.000	0.000	0.000	0.000	0.000	0.000	0.038	0.043	0.051	0.076	5.223	0.045	0.576	80	560	100	195	5066	5261	268	6207	6475	Error	Error	-4.699	195	5066	268	6207	65984	587952	1.387	4.384	0	0	0
1	5	14	"A81"	"A81"	14890	66650	100	1088	1057	296	28	526	526	554	312	56	76	41	0	12365	11995	2869	23	1154	1154	1323	936	70	100	100	0	0.000	0.000	0.000	0.000	0.000	0.000	0.000	0.000	0.000	0.000	0.000	0.000	0.000	0.000	0.050	0.049	0.050	0.044	1.770	0.047	0.587	80	560	100	562	11211	11773	531	10841	11372	Error	Error	-4.318	562	11211	531	10841	84561	959598	1.612	11.402	0	0	0
1	6	14	"A81"	"A81"	15180	66650	100	978	1001	252	25	511	511	535	216	40	88	60	0	11984	11522	3416	29	1126	1126	1459	1610	110	100	98	0	0.000	0.000	0.000	0.000	0.000	0.000	0.000	0.000	0.000	0.000	0.000	0.000	0.000	0.000	0.043	0.047	0.044	0.042	1.885	0.044	0.583	80	560	100	467	10858	11325	490	10396	10886	Error	Error	-4.539	467	10858	490	10396	80062	921732	2.157	6.250	0	0	0
1	7	14	"A82"	"A82"	15480	66640	100	640	819	836	102	499	499	522	197	37	45	31	0	4373	6427	5814	90	1073	1073	1320	1465	110	61	51	0	0.000	0.000	0.000	0.000	0.000	0.000	0.000	0.000	0.000	0.000	0.000	0.000	0.000	0.000	0.043	0.060	0.059	0.101	5.193	0.051	0.257	80	560	100	141	3300	3441	320	5354	5674	Error	Error	-4.549	141	3300	320	5354	65504	514177	1.508	3.486	0	0	0
1	8	14	"A82"	"A82"	15790	66650	100	1031	1030	284	27	520	520	535	171	31	88	72	0	12739	11461	3765	32	1108	1108	1268	836	65	97	97	0	0.000	0.000	0.000	0.000	0.000	0.000	0.000	0.000	0.000	0.000	0.000	0.000	0.000	0.000	0.044	0.049	0.049	0.045	2.191	0.048	0.633	80	560	100	511	11631	12142	510	10353	10863	Error	Error	-4.509	511	11631	510	10353	82412	916840	2.895	12.193	0	0	0
1	9	14	"A82"	"A82"	16090	66650	100	789	786	244	31	510	510	565	459	81	15	1	0	8245	8601	3016	35	1102	1102	1529	2045	133	95	90	0	0.000	0.000	0.000	0.000	0.000	0.000	0.000	0.000	0.000	0.000	0.000	0.000	0.000	0.000	0.039	0.037	0.038	0.033	2.514	0.038	0.085	80	560	100	279	7143	7422	276	7499	7775	Error	Error	-4.678	279	7143	276	7499	62883	688092	0.481	3.458	0	0	0
1	10	14	"A83"	"A83"	16390	66630	100	793	785	276	35	512	512	542	255	47	53	12	0	7196	6270	3567	56	1090	1090	1212	669	55	77	72	0	0.000	0.000	0.000	0.000	0.000	0.000	0.000	0.000	0.000	0.000	0.000	0.000	0.000	0.000	0.046	0.053	0.057	0.067	3.243	0.050	0.221	80	560	100	281	6106	6387	273	5180	5453	Error	Error	-4.442	281	6106	273	5180	62812	501629	0.953	7.561	0	0	0
1	11	14	"A83"	"A83"	16690	66650	100	1034	1024	327	31	556	556	585	326	55	61	23	0	9602	9614	2986	31	1131	1131	1286	805	62	100	97	0	0.000	0.000	0.000	0.000	0.000	0.000	0.000	0.000	0.000	0.000	0.000	0.000	0.000	0.000	0.056	0.055	0.054	0.050	1.940	0.059	0.283	80	560	100	478	8471	8949	468	8483	8951	Error	Error	-4.147	478	8471	468	8483	81908	769118	1.347	10.345	0	0	0
1	12	14	"A83"	"A83"	16990	66650	100	1007	1009	262	25	596	596	632	332	52	57	18	0	9989	9366	3148	33	1168	1168	1385	910	65	98	98	0	0.000	0.000	0.000	0.000	0.000	0.000	0.000	0.000	0.000	0.000	0.000	0.000	0.000	0.000	0.047	0.050	0.048	0.042	2.078	0.050	0.503	80	560	100	411	8821	9232	413	8198	8611	Error	Error	-4.424	411	8821	413	8198	80688	749270	1.136	8.770	0	0	0
1	13	14	"A84"	"A84"	17290	66630	100	943	967	312	32	627	627	647	229	35	60	33	0	6447	5963	2847	47	1199	1199	1286	498	38	85	81	0	0.000	0.000	0.000	0.000	0.000	0.000	0.000	0.000	0.000	0.000	0.000	0.000	0.000	0.000	0.060	0.071	0.087	0.082	2.739	0.065	0.436	80	560	100	316	5248	5564	340	4764	5104	Error	Error	-4.054	316	5248	340	4764	77381	477015	1.397	9.392	0	0	0
1	14	14	"A84"	"A84"	17590	66650	100	1396	1492	1431	95	776	776	813	253	31	81	58	0	8500	7954	2305	28	1355	1355	1549	1162	75	97	91	0	0.000	0.000	0.000	0.000	0.000	0.000	0.000	0.000	0.000	0.000	0.000	0.000	0.000	0.000	0.087	0.109	0.081	0.080	1.918	0.124	0.221	80	560	100	620	7145	7765	716	6599	7315	Error	Error	-3.527	620	7145	716	6599	119382	636329	2.684	5.512	0	0	0
1	15	14	"A84"	"A84"	17890	66650	100	1406	1455	352	24	861	861	871	227	26	86	70	0	9176	8606	2188	25	1394	1394	1468	565	38	100	95	0	0.000	0.000	0.000	0.000	0.000	0.000	0.000	0.000	0.000	0.000	0.000	0.000	0.000	0.000	0.070	0.082	0.083	0.080	1.808	0.087	0.571	80	560	100	545	7782	8327	594	7212	7806	Error	Error	-3.836	545	7782	594	7212	116411	688503	2.573	12.634	0	0	0
1	16	14	"A85"	"A85"	18190	66630	100	1527	1519	438	28	1002	1002	1032	292	28	71	40	0	7696	6834	2785	40	1504	1504	1533	357	23	90	86	0	0.000	0.000	0.000	0.000	0.000	0.000	0.000	0.000	0.000	0.000	0.000	0.000	0.000	0.000	0.085	0.097	0.109	0.110	2.420	0.094	0.505	80	560	100	525	6192	6717	517	5330	5847	Error	Error	-3.560	525	6192	517	5330	121545	546684	1.668	14.849	0	0	0
1	17	14	"A85"	"A85"	18490	66630	100	1692	1715	457	26	1108	1108	1123	242	21	82	60	0	8205	7781	2298	29	1597	1597	1657	521	31	96	93	0	0.000	0.000	0.000	0.000	0.000	0.000	0.000	0.000	0.000	0.000	0.000	0.000	0.000	0.000	0.088	0.098	0.091	0.083	2.251	0.097	0.509	80	560	100	584	6608	7192	607	6184	6791	Error	Error	-3.500	584	6608	607	6184	137229	622441	2.446	11.754	0	0	0
1	18	14	"A85"	"A85"	18770	66640	100	1388	1472	370	25	1205	1205	1250	287	22	36	18	0	7315	6399	3349	52	1704	1704	2100	1590	75	71	63	0	0.000	0.000	0.000	0.000	0.000	0.000	0.000	0.000	0.000	0.000	0.000	0.000	0.000	0.000	0.033	0.057	0.073	0.099	4.627	0.072	0.466	80	560	100	183	5611	5794	267	4695	4962	Error	Error	-4.938	183	5611	267	4695	117779	511930	0.774	2.704	0	0	0
1	1	15	"A86"	"A86"	13680	66940	100	1275	1357	354	26	1023	1023	1041	236	22	51	35	0	4788	5756	3871	67	1558	1558	1800	1400	77	56	50	0	0.000	0.000	0.000	0.000	0.000	0.000	0.000	0.000	0.000	0.000	0.000	0.000	0.000	0.000	0.078	0.080	0.095	0.132	3.358	0.073	0.552	80	560	100	252	3230	3482	334	4198	4532	Error	Error	-3.680	252	3230	334	4198	108522	460486	1.339	2.826	0	0	0
1	2	15	"A86"	"A86"	13990	66950	100	1182	1208	318	26	823	823	831	218	26	68	45	0	8989	8357	3436	41	1388	1388	1676	1318	78	90	88	0	0.000	0.000	0.000	0.000	0.000	0.000	0.000	0.000	0.000	0.000	0.000	0.000	0.000	0.000	0.047	0.055	0.058	0.053	1.896	0.059	0.525	80	560	100	359	7601	7960	385	6969	7354	Error	Error	-4.404	359	7601	385	6969	96643	668520	1.729	5.069	0	0	0
1	3	15	"A86"	"A86"	14270	66960	100	992	990	350	35	679	679	689	217	31	57	35	0	8371	7858	4612	58	1222	1222	1837	2144	116	76	63	0	0.000	0.000	0.000	0.000	0.000	0.000	0.000	0.000	0.000	0.000	0.000	0.000	0.000	0.000	0.044	0.047	0.061	0.062	2.915	0.054	0.618	80	560	100	313	7149	7462	311	6636	6947	Error	Error	-4.514	313	7149	311	6636	79211	628617	1.387	2.808	0	0	0
1	4	15	"A87"	"A87"	14590	66940	100	961	969	336	34	551	551	570	175	30	72	55	0	10209	8660	5080	58	1149	1149	1298	817	62	76	75	0	0.000	0.000	0.000	0.000	0.000	0.000	0.000	0.000	0.000	0.000	0.000	0.000	0.000	0.000	0.045	0.056	0.061	0.073	3.168	0.053	0.580	80	560	100	410	9060	9470	418	7511	7929	Error	Error	-4.466	410	9060	418	7511	77496	692809	2.280	9.011	0	0	0
1	5	15	"A87"	"A87"	14880	66950	100	975	939	291	30	525	525	571	344	60	60	13	0	9435	8809	2661	30	1148	1148	1567	1493	95	92	92	0	0.000	0.000	0.000	0.000	0.000	0.000	0.000	0.000	0.000	0.000	0.000	0.000	0.000	0.000	0.054	0.054	0.055	0.051	1.931	0.055	0.223	80	560	100	450	8287	8737	414	7661	8075	Error	Error	-4.203	450	8287	414	7661	75157	704756	1.070	4.851	0	0	0
1	6	15	"A87"	"A87"	15180	66950	100	1017	925	307	33	534	534	602	380	63	52	11	0	10331	8894	3759	42	1153	1153	1769	2010	113	83	78	0	0.000	0.000	0.000	0.000	0.000	0.000	0.000	0.000	0.000	0.000	0.000	0.000	0.000	0.000	0.053	0.051	0.058	0.052	2.320	0.059	0.413	80	560	100	483	9178	9661	391	7741	8132	Error	Error	-4.248	483	9178	391	7741	74028	711492	0.850	3.545	0	0	0
1	7	15	"A88"	"A88"	15490	66930	100	831	892	384	43	514	514	549	228	41	60	43	0	9905	8637	6524	75	1113	1113	1438	1727	120	63	56	0	0.000	0.000	0.000	0.000	0.000	0.000	0.000	0.000	0.000	0.000	0.000	0.000	0.000	0.000	0.036	0.050	0.056	0.067	3.686	0.045	0.646	80	560	100	317	8792	9109	378	7524	7902	Error	Error	-4.794	317	8792	378	7524	71361	690950	1.504	4.169	0	0	0
1	8	15	"A88"	"A88"	15790	66940	100	992	1029	403	39	506	506	549	267	48	72	46	0	14081	11006	5847	53	1134	1134	1453	1601	110	83	77	0	0.000	0.000	0.000	0.000	0.000	0.000	0.000	0.000	0.000	0.000	0.000	0.000	0.000	0.000	0.038	0.053	0.054	0.054	2.354	0.055	0.528	80	560	100	486	12947	13433	523	9872	10395	Error	Error	-4.736	486	12947	523	9872	82285	880494	1.798	5.967	0	0	0
1	9	15	"A88"	"A88"	16090	66950	100	843	886	340	38	503	503	544	244	44	65	32	0	9293	9511	3747	39	1111	1111	1511	1725	114	96	90	0	0.000	0.000	0.000	0.000	0.000	0.000	0.000	0.000	0.000	0.000	0.000	0.000	0.000	0.000	0.042	0.046	0.042	0.043	2.194	0.053	0.089	80	560	100	340	8182	8522	383	8400	8783	Error	Error	-4.589	340	8182	383	8400	70886	760842	1.402	4.638	0	0	0
1	10	15	"A89"	"A89"	16390	66940	100	1015	1040	563	54	525	525	590	1074	182	7	1	0	11946	9271	6124	66	1099	1099	1300	1065	81	76	66	0	0.000	0.000	0.000	0.000	0.000	0.000	0.000	0.000	0.000	0.000	0.000	0.000	0.000	0.000	0.045	0.063	0.068	0.078	2.738	0.062	0.611	80	560	100	490	10847	11337	515	8172	8687	Error	Error	-4.468	490	10847	515	8172	83218	741701	0.419	7.485	0	0	0
1	11	15	"A89"	"A89"	16700	66940	100	1084	1088	335	30	539	539	572	245	42	73	56	0	12351	11128	5130	46	1119	1119	1534	1975	128	93	81	0	0.000	0.000	0.000	0.000	0.000	0.000	0.000	0.000	0.000	0.000	0.000	0.000	0.000	0.000	0.049	0.055	0.052	0.053	1.882	0.052	0.668	80	560	100	545	11232	11777	549	10009	10558	Error	Error	-4.365	545	11232	549	10009	87067	890266	2.106	4.858	0	0	0
1	12	15	"A89"	"A89"	17000	66940	100	1102	1139	404	35	587	587	616	234	37	78	55	0	10974	10848	3919	36	1135	1135	1261	629	49	97	95	0	0.000	0.000	0.000	0.000	0.000	0.000	0.000	0.000	0.000	0.000	0.000	0.000	0.000	0.000	0.052	0.057	0.055	0.049	2.135	0.056	0.569	80	560	100	515	9839	10354	552	9713	10265	Error	Error	-4.256	515	9839	552	9713	91110	867838	2.235	15.242	0	0	0
1	13	15	"A90"	"A90"	17290	66930	100	944	1045	418	40	685	685	710	224	31	53	36	0	5897	7430	5564	74	1226	1226	1489	1441	96	63	58	0	0.000	0.000	0.000	0.000	0.000	0.000	0.000	0.000	0.000	0.000	0.000	0.000	0.000	0.000	0.055	0.058	0.074	0.100	3.867	0.054	0.609	80	560	100	259	4671	4930	360	6204	6564	Error	Error	-4.173	259	4671	360	6204	83638	594428	1.496	4.123	0	0	0
1	14	15	"A90"	"A90"	17580	66950	100	1470	1451	451	31	788	788	829	300	36	80	57	0	13383	11597	5351	46	1340	1340	1795	1974	109	83	81	0	0.000	0.000	0.000	0.000	0.000	0.000	0.000	0.000	0.000	0.000	0.000	0.000	0.000	0.000	0.057	0.065	0.067	0.069	1.821	0.066	0.709	80	560	100	682	12043	12725	663	10257	10920	Error	Error	-4.142	682	12043	663	10257	116113	927796	2.073	4.966	0	0	0
1	15	15	"A90"	"A90"	17880	66950	100	1555	1528	398	26	908	908	943	271	28	77	57	0	12354	11005	4855	44	1421	1421	1810	1722	95	82	81	0	0.000	0.000	0.000	0.000	0.000	0.000	0.000	0.000	0.000	0.000	0.000	0.000	0.000	0.000	0.059	0.065	0.069	0.068	1.851	0.063	0.667	80	560	100	647	10933	11580	620	9584	10204	Error	Error	-4.079	647	10933	620	9584	122255	880372	2.159	5.340	0	0	0
1	16	15	"A91"	"A91"	18190	66930	100	1375	1391	385	27	1003	1003	1028	256	24	66	32	0	7619	6715	3475	51	1523	1523	1607	638	39	80	76	0	0.000	0.000	0.000	0.000	0.000	0.000	0.000	0.000	0.000	0.000	0.000	0.000	0.000	0.000	0.061	0.075	0.085	0.104	2.680	0.079	0.482	80	560	100	372	6096	6468	388	5192	5580	Error	Error	-4.034	372	6096	388	5192	111317	537200	1.418	8.006	0	0	0
1	17	15	"A91"	"A91"	18490	66940	100	1671	1593	372	23	1109	1109	1124	252	22	68	56	0	8899	8301	2781	33	1597	1597	1751	950	54	90	90	0	0.000	0.000	0.000	0.000	0.000	0.000	0.000	0.000	0.000	0.000	0.000	0.000	0.000	0.000	0.077	0.072	0.078	0.063	2.888	0.069	0.435	80	560	100	562	7302	7864	484	6704	7188	Error	Error	-3.700	562	7302	484	6704	127474	664071	1.861	6.895	0	0	0
1	18	15	"A91"	"A91"	18800	66940	100	1729	1741	533	30	1190	1190	1223	297	24	71	42	0	9082	8267	2994	36	1709	1709	1793	736	41	97	96	0	0.000	0.000	0.000	0.000	0.000	0.000	0.000	0.000	0.000	0.000	0.000	0.000	0.000	0.000	0.073	0.084	0.080	0.082	1.908	0.088	0.466	80	560	100	539	7373	7912	551	6558	7109	Error	Error	-3.774	539	7373	551	6558	139303	661345	1.744	8.796	0	0	0
1	1	16	"A92"	"A92"	13690	67250	100	1423	1445	399	27	1095	1095	1115	260	23	57	28	0	9637	7732	4487	58	1601	1601	1787	1012	56	71	67	0	0.000	0.000	0.000	0.000	0.000	0.000	0.000	0.000	0.000	0.000	0.000	0.000	0.000	0.000	0.041	0.057	0.066	0.073	3.624	0.061	0.447	80	560	100	328	8036	8364	350	6131	6481	Error	Error	-4.615	328	8036	350	6131	115616	618591	1.269	5.875	0	0	0
1	2	16	"A92"	"A92"	14010	67250	100	1463	1471	366	24	846	846	872	224	25	87	63	0	13028	12359	3350	27	1443	1443	1593	1234	77	97	95	0	0.000	0.000	0.000	0.000	0.000	0.000	0.000	0.000	0.000	0.000	0.000	0.000	0.000	0.000	0.053	0.057	0.052	0.052	1.801	0.058	0.606	80	560	100	617	11585	12202	625	10916	11541	Error	Error	-4.231	617	11585	625	10916	117713	988688	2.674	8.724	0	0	0
1	3	16	"A92"	"A92"	14300	67250	100	1153	1185	302	25	642	642	678	329	48	76	31	0	14061	13234	4079	30	1258	1258	1513	1277	84	93	92	0	0.000	0.000	0.000	0.000	0.000	0.000	0.000	0.000	0.000	0.000	0.000	0.000	0.000	0.000	0.040	0.045	0.043	0.044	1.708	0.047	0.590	80	560	100	511	12803	13314	543	11976	12519	Error	Error	-4.647	511	12803	543	11976	94764	1058709	1.541	9.179	0	0	0
1	4	16	"A93"	"A93"	14590	67230	100	834	858	372	43	560	560	597	372	62	40	12	0	8305	7922	6436	81	1140	1140	1358	1279	94	55	53	0	0.000	0.000	0.000	0.000	0.000	0.000	0.000	0.000	0.000	0.000	0.000	0.000	0.000	0.000	0.038	0.044	0.050	0.111	6.467	0.047	0.207	80	560	100	274	7165	7439	298	6782	7080	Error	Error	-4.709	274	7165	298	6782	68620	633778	0.702	5.132	0	0	0
1	5	16	"A93"	"A93"	14890	67250	100	977	961	291	30	516	516	535	169	31	82	62	0	10633	9915	3773	38	1123	1123	1360	1205	88	95	92	0	0.000	0.000	0.000	0.000	0.000	0.000	0.000	0.000	0.000	0.000	0.000	0.000	0.000	0.000	0.048	0.051	0.052	0.048	1.781	0.049	0.342	80	560	100	461	9510	9971	445	8792	9237	Error	Error	-4.367	461	9510	445	8792	76848	793166	2.521	7.100	0	0	0
1	6	16	"A93"	"A93"	15200	67240	100	990	1175	2251	191	513	513	525	159	30	76	65	0	11052	9596	4082	42	1110	1110	1254	856	68	88	85	0	0.000	0.000	0.000	0.000	0.000	0.000	0.000	0.000	0.000	0.000	0.000	0.000	0.000	0.000	0.048	0.078	0.051	0.050	2.250	0.076	0.074	80	560	100	477	9942	10419	662	8486	9148	Error	Error	-4.381	477	9942	662	8486	94006	767689	4.088	9.745	0	0	0
1	7	16	"A94"	"A94"	15490	67240	100	797	838	344	41	513	513	527	187	35	61	37	0	8485	9364	7091	75	1087	1087	1311	1434	109	67	63	0	0.000	0.000	0.000	0.000	0.000	0.000	0.000	0.000	0.000	0.000	0.000	0.000	0.000	0.000	0.038	0.039	0.046	0.072	4.226	0.043	0.519	80	560	100	284	7398	7682	325	8277	8602	Error	Error	-4.703	284	7398	325	8277	67063	749142	1.663	5.616	0	0	0
1	8	16	"A94"	"A94"	15810	67240	100	1174	1132	385	34	508	508	591	632	106	53	3	0	16253	13996	6332	45	1107	1107	1258	782	62	98	96	0	0.000	0.000	0.000	0.000	0.000	0.000	0.000	0.000	0.000	0.000	0.000	0.000	0.000	0.000	0.044	0.048	0.048	0.047	1.605	0.047	0.244	80	560	100	666	15146	15812	624	12889	13513	Error	Error	-4.507	666	15146	624	12889	90583	1119703	0.856	16.289	0	0	0
1	9	16	"A94"	"A94"	16100	67240	100	987	1017	339	33	525	525	553	241	43	75	47	0	13646	12292	5817	47	1112	1112	1369	1367	99	96	92	0	0.000	0.000	0.000	0.000	0.000	0.000	0.000	0.000	0.000	0.000	0.000	0.000	0.000	0.000	0.037	0.044	0.045	0.047	1.785	0.045	0.462	80	560	100	462	12534	12996	492	11180	11672	Error	Error	-4.762	462	12534	492	11180	81368	983380	1.925	7.990	0	0	0
1	10	16	"A95"	"A95"	16390	67240	100	889	951	393	41	544	544	592	450	76	40	12	0	11871	9021	6206	68	1126	1126	1485	1794	120	66	61	0	0.000	0.000	0.000	0.000	0.000	0.000	0.000	0.000	0.000	0.000	0.000	0.000	0.000	0.000	0.032	0.052	0.058	0.074	3.842	0.055	0.539	80	560	100	345	10745	11090	407	7895	8302	Error	Error	-4.961	345	10745	407	7895	76082	721703	0.798	4.201	0	0	0
1	11	16	"A95"	"A95"	16710	67240	100	1258	1231	356	28	592	592	651	548	84	61	10	0	14890	13264	4777	36	1168	1168	1530	1527	99	96	85	0	0.000	0.000	0.000	0.000	0.000	0.000	0.000	0.000	0.000	0.000	0.000	0.000	0.000	0.000	0.049	0.053	0.050	0.050	1.775	0.051	0.667	80	560	100	666	13722	14388	639	12096	12735	Error	Error	-4.365	666	13722	639	12096	98472	1061129	1.058	7.684	0	0	0
1	12	16	"A95"	"A95"	17010	67240	100	1228	1245	460	36	612	612	621	176	28	91	80	0	14076	12637	4127	32	1191	1191	1430	1116	78	95	91	0	0.000	0.000	0.000	0.000	0.000	0.000	0.000	0.000	0.000	0.000	0.000	0.000	0.000	0.000	0.048	0.055	0.051	0.053	1.741	0.054	0.566	80	560	100	616	12885	13501	633	11446	12079	Error	Error	-4.387	616	12885	633	11446	99599	1010971	3.545	10.042	0	0	0
1	13	16	"A96"	"A96"	17300	67230	100	1156	1254	487	38	676	676	712	299	41	70	41	0	8285	7251	3973	54	1241	1241	1426	979	68	86	73	0	0.000	0.000	0.000	0.000	0.000	0.000	0.000	0.000	0.000	0.000	0.000	0.000	0.000	0.000	0.068	0.096	0.104	0.111	2.528	0.102	0.417	80	560	100	480	7044	7524	578	6010	6588	Error	Error	-3.875	480	7044	578	6010	100296	580070	1.813	5.950	0	0	0
1	14	16	"A96"	"A96"	17610	67240	100	1442	1393	395	28	846	846	888	322	36	68	41	0	8982	8699	3275	37	1397	1397	1660	1093	65	97	87	0	0.000	0.000	0.000	0.000	0.000	0.000	0.000	0.000	0.000	0.000	0.000	0.000	0.000	0.000	0.079	0.075	0.072	0.062	2.147	0.093	0.467	80	560	100	596	7585	8181	547	7302	7849	Error	Error	-3.670	596	7585	547	7302	111411	695932	1.568	6.440	0	0	0
1	15	16	"A96"	"A96"	17910	67240	100	1652	1650	474	28	996	996	1066	847	79	27	2	0	9574	8416	3021	35	1550	1550	1772	923	52	98	92	0	0.000	0.000	0.000	0.000	0.000	0.000	0.000	0.000	0.000	0.000	0.000	0.000	0.000	0.000	0.082	0.095	0.088	0.087	1.922	0.096	0.565	80	560	100	656	8024	8680	654	6866	7520	Error	Error	-3.613	656	8024	654	6866	132029	673271	0.689	7.198	0	0	0
1	16	16	"A97"	"A97"	18200	67240	100	1546	1561	486	31	1059	1059	1072	253	23	62	47	0	10481	8307	4943	59	1550	1550	1663	721	43	78	71	0	0.000	0.000	0.000	0.000	0.000	0.000	0.000	0.000	0.000	0.000	0.000	0.000	0.000	0.000	0.055	0.074	0.085	0.109	4.745	0.075	0.572	80	560	100	487	8931	9418	502	6757	7259	Error	Error	-4.197	487	8931	502	6757	124857	664521	1.933	9.215	0	0	0
1	17	16	"A97"	"A97"	18490	67240	100	1457	1512	424	28	1090	1090	1111	273	24	61	33	0	9748	9360	3813	40	1583	1583	1797	1082	60	95	91	0	0.000	0.000	0.000	0.000	0.000	0.000	0.000	0.000	0.000	0.000	0.000	0.000	0.000	0.000	0.045	0.054	0.055	0.050	2.466	0.062	0.451	80	560	100	367	8165	8532	422	7777	8199	Error	Error	-4.476	367	8165	422	7777	120949	748797	1.469	6.990	0	0	0
1	18	16	"A97"	"A97"	18780	67250	100	1761	1742	511	29	1182	1182	1219	275	22	70	52	0	12871	10771	4535	42	1668	1668	1899	1089	57	95	86	0	0.000	0.000	0.000	0.000	0.000	0.000	0.000	0.000	0.000	0.000	0.000	0.000	0.000	0.000	0.052	0.062	0.062	0.061	1.909	0.069	0.561	80	560	100	579	11203	11782	560	9103	9663	Error	Error	-4.274	579	11203	560	9103	139335	861702	1.902	8.147	0	0	0
1	1	17	"A98"	"A98"	13690	67540	100	1238	1243	271	21	1202	1202	1217	257	21	18	3	0	1954	2289	924	40	1736	1736	1817	950	52	18	7	0	0.000	0.000	0.000	0.000	0.000	0.000	0.000	0.000	0.000	0.000	0.000	0.000	0.000	0.000	0.165	0.074	0.478	0.637	5.708	0.019	0.005	80	560	100	36	218	254	41	553	594	Error	Error	-2.598	36	218	41	553	99424	183143	0.101	0.497	0	0	0
1	2	17	"A98"	"A98"	14000	67550	100	1109	1110	223	20	993	993	1018	278	27	20	3	0	2145	2464	1059	42	1613	1613	1708	954	55	31	12	0	0.000	0.000	0.000	0.000	0.000	0.000	0.000	0.000	0.000	0.000	0.000	0.000	0.000	0.000	0.218	0.137	0.390	0.292	5.214	0.068	0.120	80	560	100	116	532	648	117	851	968	Error	Error	-2.197	116	532	117	851	88790	197118	0.331	0.792	0	0	0
1	3	17	"A98"	"A98"	14300	67540	100	824	878	224	25	742	742	793	464	58	8	0	0	2093	2492	1508	60	1365	1365	1539	1150	74	27	11	0	0.000	0.000	0.000	0.000	0.000	0.000	0.000	0.000	0.000	0.000	0.000	0.000	0.000	0.000	0.113	0.121	0.188	0.216	5.411	0.068	0.033	80	560	100	82	728	810	136	1127	1263	Error	Error	-3.150	82	728	136	1127	70278	199324	0.183	0.829	0	0	0
1	4	17	"A99"	"A99"	14590	67540	100	777	823	257	31	633	633	676	253	37	36	10	0	1915	3912	2831	72	1270	1270	1516	1287	84	46	45	0	0.000	0.000	0.000	0.000	0.000	0.000	0.000	0.000	0.000	0.000	0.000	0.000	0.000	0.000	0.223	0.072	0.105	0.185	6.370	0.060	0.156	80	560	100	144	645	789	190	2642	2832	Error	Error	-2.163	144	645	190	2642	65807	312977	0.581	1.862	0	0	0
1	5	17	"A99"	"A99"	14900	67550	100	789	818	245	29	600	600	613	190	30	50	21	0	5587	5055	2052	40	1213	1213	1498	1361	90	88	61	0	0.000	0.000	0.000	0.000	0.000	0.000	0.000	0.000	0.000	0.000	0.000	0.000	0.000	0.000	0.043	0.057	0.063	0.061	2.590	0.052	0.310	80	560	100	189	4374	4563	218	3842	4060	Error	Error	-4.532	189	4374	218	3842	65413	404373	1.079	2.614	0	0	0
1	6	17	"A99"	"A99"	15210	67550	100	858	2307	7804	338	578	578	712	1582	222	8	7	1	4639	6125	7776	126	1200	1200	1468	1989	135	80	40	1	0.000	0.000	0.000	0.000	0.000	0.000	0.000	0.000	0.000	0.000	0.000	0.000	0.000	0.000	0.081	0.351	0.091	0.117	3.208	0.999	0.759	80	560	100	280	3439	3719	1729	4925	6654	Error	Error	-3.618	280	3439	1729	4925	184554	489984	1.008	2.341	0	0	0
1	7	17	"A100"	"A100"	15490	67540	100	778	1031	1396	135	592	592	647	399	61	32	10	0	4152	6025	4816	79	1203	1203	1674	2033	121	55	45	0	0.000	0.000	0.000	0.000	0.000	0.000	0.000	0.000	0.000	0.000	0.000	0.000	0.000	0.000	0.063	0.091	0.082	0.115	3.294	0.092	0.223	80	560	100	186	2949	3135	439	4822	5261	Error	Error	-3.987	186	2949	439	4822	82441	482037	0.962	2.140	0	0	0
1	8	17	"A100"	"A100"	15810	67540	100	1006	1008	400	39	559	559	595	241	40	70	46	0	10250	9420	4764	50	1174	1174	1402	1203	85	93	83	0	0.000	0.000	0.000	0.000	0.000	0.000	0.000	0.000	0.000	0.000	0.000	0.000	0.000	0.000	0.049	0.054	0.056	0.054	1.884	0.052	0.309	80	560	100	447	9076	9523	449	8246	8695	Error	Error	-4.344	447	9076	449	8246	80678	753586	1.714	6.665	0	0	0
1	9	17	"A100"	"A100"	16110	67540	100	925	948	301	31	558	558	653	1180	180	0	0	0	9072	8289	3688	44	1197	1197	1556	1915	123	86	76	0	0.000	0.000	0.000	0.000	0.000	0.000	0.000	0.000	0.000	0.000	0.000	0.000	0.000	0.000	0.047	0.055	0.057	0.061	3.198	0.185	0.250	80	560	100	367	7875	8242	390	7092	7482	Error	Error	-4.423	367	7875	390	7092	75865	663084	0.250	3.516	0	0	0
1	10	17	"A101"	"A101"	16400	67540	100	768	1419	1632	115	572	572	602	259	43	46	38	0	1955	4274	3901	91	1150	1150	1236	502	40	60	47	0	0.000	0.000	0.000	0.000	0.000	0.000	0.000	0.000	0.000	0.000	0.000	0.000	0.000	0.000	0.243	0.271	0.255	0.285	3.413	0.287	0.580	80	560	100	196	805	1001	847	3124	3971	Error	Error	-2.038	196	805	847	3124	113555	341953	3.154	6.052	0	0	0
1	11	17	"A101"	"A101"	16720	67550	100	1325	1868	1423	76	648	648	664	194	29	80	65	0	4830	5788	3551	61	1200	1200	1288	779	60	85	76	0	0.000	0.000	0.000	0.000	0.000	0.000	0.000	0.000	0.000	0.000	0.000	0.000	0.000	0.000	0.187	0.266	0.213	0.209	2.078	0.283	0.702	80	560	100	677	3630	4307	1220	4588	5808	Error	Error	-2.423	677	3630	1220	4588	149443	463017	6.206	5.777	0	0	0
1	12	17	"A101"	"A101"	17010	67550	100	940	1174	788	67	710	710	734	232	31	50	26	0	3000	3740	2698	72	1288	1288	1392	896	64	66	48	0	0.000	0.000	0.000	0.000	0.000	0.000	0.000	0.000	0.000	0.000	0.000	0.000	0.000	0.000	0.134	0.189	0.168	0.167	2.489	0.253	0.733	80	560	100	230	1712	1942	464	2452	2916	Error	Error	-2.896	230	1712	464	2452	93936	299203	1.897	2.621	0	0	0
1	13	17	"A102"	"A102"	17300	67540	100	904	982	349	35	795	795	823	234	28	40	21	0	2318	3698	3036	82	1374	1374	1473	700	47	60	40	0	0.000	0.000	0.000	0.000	0.000	0.000	0.000	0.000	0.000	0.000	0.000	0.000	0.000	0.000	0.115	0.080	0.141	0.175	4.754	0.070	0.072	80	560	100	109	944	1053	187	2324	2511	Error	Error	-3.114	109	944	187	2324	78581	295839	0.679	3.179	0	0	0
1	14	17	"A102"	"A102"	17610	67540	100	1051	1155	381	32	937	937	962	263	27	36	16	0	3074	3821	2388	62	1471	1471	1646	1216	73	61	35	0	0.000	0.000	0.000	0.000	0.000	0.000	0.000	0.000	0.000	0.000	0.000	0.000	0.000	0.000	0.071	0.093	0.123	0.142	3.709	0.105	0.445	80	560	100	114	1603	1717	218	2350	2568	Error	Error	-3.814	114	1603	218	2350	92376	305707	0.734	1.789	0	0	0
1	15	17	"A102"	"A102"	17910	67550	100	1232	1357	450	33	1075	1075	1093	244	22	40	26	0	3854	4974	2897	58	1598	1598	1691	784	46	78	60	0	0.000	0.000	0.000	0.000	0.000	0.000	0.000	0.000	0.000	0.000	0.000	0.000	0.000	0.000	0.070	0.084	0.097	0.088	3.648	0.102	0.437	80	560	100	157	2256	2413	282	3376	3658	Error	Error	-3.845	157	2256	282	3376	108571	397882	1.082	4.188	0	0	0
1	16	17	"A103"	"A103"	18190	67540	100	1342	1375	368	26	1100	1100	1127	284	25	46	23	0	3222	4297	2974	69	1636	1636	1717	507	29	56	51	0	0.000	0.000	0.000	0.000	0.000	0.000	0.000	0.000	0.000	0.000	0.000	0.000	0.000	0.000	0.153	0.103	0.165	0.229	6.566	0.076	0.252	80	560	100	242	1586	1828	275	2661	2936	Error	Error	-2.712	242	1586	275	2661	109970	343791	0.873	5.089	0	0	0
1	17	17	"A103"	"A103"	18500	67540	100	1393	1368	326	23	1110	1110	1134	253	22	51	17	0	6073	5712	2489	43	1636	1636	1757	1088	61	82	71	0	0.000	0.000	0.000	0.000	0.000	0.000	0.000	0.000	0.000	0.000	0.000	0.000	0.000	0.000	0.064	0.063	0.077	0.070	2.807	0.073	0.299	80	560	100	283	4437	4720	258	4076	4334	Error	Error	-3.971	283	4437	258	4076	109407	456946	0.925	3.635	0	0	0
1	18	17	"A103"	"A103"	18800	67540	100	1533	1537	344	22	1226	1226	1251	322	25	47	11	0	4978	5474	2758	50	1730	1730	1889	888	47	76	68	0	0.000	0.000	0.000	0.000	0.000	0.000	0.000	0.000	0.000	0.000	0.000	0.000	0.000	0.000	0.095	0.083	0.090	0.115	4.501	0.064	0.180	80	560	100	307	3248	3555	311	3744	4055	Error	Error	-3.403	307	3248	311	3744	122957	437918	0.888	4.037	0	0	0
1	1	18	"A104"	"A104"	13690	67850	100	1608	1549	460	29	1286	1286	1353	938	69	3	0	0	3705	4880	3083	63	1905	1905	2190	1334	60	51	46	0	0.000	0.000	0.000	0.000	0.000	0.000	0.000	0.000	0.000	0.000	0.000	0.000	0.000	0.000	0.179	0.088	0.118	0.218	6.784	0.084	0.375	80	560	100	322	1800	2122	263	2975	3238	Error	Error	-2.483	322	1800	263	2975	123917	390418	0.209	2.016	0	0	0
1	2	18	"A104"	"A104"	14010	67850	100	1344	1340	312	23	1076	1076	1130	351	31	41	7	0	7160	6576	2563	38	1740	1740	1862	906	48	91	83	0	0.000	0.000	0.000	0.000	0.000	0.000	0.000	0.000	0.000	0.000	0.000	0.000	0.000	0.000	0.049	0.055	0.065	0.052	2.841	0.050	0.129	80	560	100	268	5420	5688	264	4836	5100	Error	Error	-4.338	268	5420	264	4836	107186	526055	0.598	5.203	0	0	0
1	3	18	"A104"	"A104"	14300	67850	100	1124	1172	316	26	884	884	918	529	57	21	1	0	6654	6688	2653	39	1528	1528	1752	1139	65	90	85	0	0.000	0.000	0.000	0.000	0.000	0.000	0.000	0.000	0.000	0.000	0.000	0.000	0.000	0.000	0.047	0.056	0.058	0.056	2.403	0.068	0.467	80	560	100	240	5126	5366	288	5160	5448	Error	Error	-4.417	240	5126	288	5160	93787	535016	0.480	4.334	0	0	0
1	4	18	"A105"	"A105"	14590	67840	100	924	1007	371	36	723	723	763	264	34	45	26	0	3973	5943	4222	71	1394	1394	1865	2261	121	51	45	0	0.000	0.000	0.000	0.000	0.000	0.000	0.000	0.000	0.000	0.000	0.000	0.000	0.000	0.000	0.078	0.062	0.082	0.099	2.779	0.069	0.585	80	560	100	201	2579	2780	284	4549	4833	Error	Error	-3.682	201	2579	284	4549	80548	475455	0.924	1.804	0	0	0
1	5	18	"A105"	"A105"	14900	67840	100	1098	1186	1040	87	635	635	679	413	60	53	13	0	7954	7409	3367	45	1346	1346	1721	1564	90	87	70	0	0.000	0.000	0.000	0.000	0.000	0.000	0.000	0.000	0.000	0.000	0.000	0.000	0.000	0.000	0.070	0.091	0.072	0.078	2.337	0.077	0.132	80	560	100	463	6608	7071	551	6063	6614	Error	Error	-3.835	463	6608	551	6063	94906	592735	1.228	3.637	0	0	0
1	6	18	"A105"	"A105"	15210	67840	100	1094	1482	3660	246	627	627	650	201	30	80	61	0	9000	8245	2534	30	1318	1318	1578	1281	81	97	91	0	0.000	0.000	0.000	0.000	0.000	0.000	0.000	0.000	0.000	0.000	0.000	0.000	0.000	0.000	0.061	0.123	0.069	0.063	2.316	0.136	0.039	80	560	100	467	7682	8149	855	6927	7782	Error	Error	-4.040	467	7682	855	6927	118534	659586	4.139	5.205	0	0	0
1	7	18	"A106"	"A106"	15500	67840	100	610	623	164	26	626	626	637	195	30	10	2	0	1365	1827	1003	54	1249	1249	1331	591	44	27	18	0	0.000	0.000	0.000	0.000	0.000	0.000	0.000	0.000	0.000	0.000	0.000	0.000	0.000	0.000	-0.138	-0.005	0.358	0.408	8.025	0.062	0.047	80	560	100	-16	116	100	-3	578	575	Error	Error	Error	-16	116	-3	578	49829	146176	-0.072	0.839	0	0	0
1	8	18	"A106"	"A106"	15800	67850	100	661	678	180	26	615	615	648	284	43	7	1	0	1687	1945	957	49	1236	1236	1397	1334	95	15	7	0	0.000	0.000	0.000	0.000	0.000	0.000	0.000	0.000	0.000	0.000	0.000	0.000	0.000	0.000	0.102	0.089	0.240	0.239	5.279	0.048	0.022	80	560	100	46	451	497	63	709	772	Error	Error	-3.293	46	451	63	709	54202	155622	0.106	0.411	0	0	0
1	9	18	"A106"	"A106"	16100	67850	100	689	720	309	42	615	615	634	197	31	18	5	0	1849	2083	1011	48	1244	1244	1270	209	16	65	58	0	0.000	0.000	0.000	0.000	0.000	0.000	0.000	0.000	0.000	0.000	0.000	0.000	0.000	0.000	0.122	0.125	0.230	0.287	5.031	0.129	0.045	80	560	100	74	605	679	105	839	944	Error	Error	-3.031	74	605	105	839	57589	166661	0.437	3.890	0	0	0
1	10	18	"A107"	"A107"	16400	67840	100	706	751	273	36	650	650	674	238	35	18	11	0	1580	3060	2542	83	1282	1282	1460	1665	114	33	25	0	0.000	0.000	0.000	0.000	0.000	0.000	0.000	0.000	0.000	0.000	0.000	0.000	0.000	0.000	0.188	0.057	0.063	0.101	6.552	0.039	0.136	80	560	100	56	298	354	101	1778	1879	Error	Error	-2.412	56	298	101	1778	60115	244764	0.324	0.961	0	0	0
1	11	18	"A107"	"A107"	16700	67850	100	701	733	207	28	715	715	726	215	29	12	3	0	1965	2202	988	44	1327	1327	1573	1299	82	32	6	0	0.000	0.000	0.000	0.000	0.000	0.000	0.000	0.000	0.000	0.000	0.000	0.000	0.000	0.000	-0.022	0.021	0.154	0.237	4.451	0.073	0.335	80	560	100	-14	638	624	18	875	893	Error	Error	Error	-14	638	18	875	58662	176138	0.033	0.484	0	0	0
1	12	18	"A107"	"A107"	17000	67850	100	828	846	215	25	788	788	857	883	103	0	0	0	1947	2314	1162	50	1433	1433	1639	1162	70	30	10	0	0.000	0.000	0.000	0.000	0.000	0.000	0.000	0.000	0.000	0.000	0.000	0.000	0.000	0.000	0.078	0.066	0.266	0.300	4.673	0.179	0.022	80	560	100	40	514	554	58	881	939	Error	Error	-3.684	40	514	58	881	67649	185080	-0.012	0.581	0	0	0
1	13	18	"A108"	"A108"	17310	67860	100	1055	1092	318	29	940	940	1496	5047	337	0	0	0	3353	4253	2888	67	1535	1535	2239	5215	232	23	1	0	0.000	0.000	0.000	0.000	0.000	0.000	0.000	0.000	0.000	0.000	0.000	0.000	0.000	0.000	0.063	0.056	0.112	0.174	4.371	0.073	0.270	80	560	100	115	1818	1933	152	2718	2870	Error	Error	-3.983	115	1818	152	2718	87380	340258	-0.080	0.386	0	0	0
1	14	18	"A108"	"A108"	17600	67850	100	1241	1331	603	45	1042	1042	1063	252	23	41	18	0	3732	4700	2931	62	1635	1635	1725	869	50	72	53	0	0.000	0.000	0.000	0.000	0.000	0.000	0.000	0.000	0.000	0.000	0.000	0.000	0.000	0.000	0.095	0.094	0.104	0.117	2.938	0.089	0.207	80	560	100	199	2097	2296	289	3065	3354	Error	Error	-3.397	199	2097	289	3065	106455	375976	1.063	3.423	0	0	0
1	15	18	"A108"	"A108"	17910	67840	100	1375	1385	322	23	1169	1169	1182	254	21	45	16	0	3272	4436	2722	61	1738	1738	1789	720	40	77	55	0	0.000	0.000	0.000	0.000	0.000	0.000	0.000	0.000	0.000	0.000	0.000	0.000	0.000	0.000	0.134	0.080	0.101	0.119	4.139	0.050	0.132	80	560	100	206	1534	1740	216	2698	2914	Error	Error	-2.897	206	1534	216	2698	110775	354889	0.799	3.676	0	0	0
1	16	18	"A109"	"A109"	18200	67840	100	1188	1212	233	19	1181	1181	1189	269	22	18	2	0	1905	2140	708	33	1727	1727	1748	198	11	47	31	0	0.000	0.000	0.000	0.000	0.000	0.000	0.000	0.000	0.000	0.000	0.000	0.000	0.000	0.000	0.039	0.075	0.520	0.474	4.684	0.134	0.042	80	560	100	7	178	185	31	413	444	Error	Error	-4.668	7	178	31	413	96984	171237	0.086	1.980	0	0	0
1	17	18	"A109"	"A109"	18510	67830	100	1189	1211	251	20	1157	1157	1171	260	22	16	6	0	2115	2459	1361	55	1714	1714	1779	748	42	25	17	0	0.000	0.000	0.000	0.000	0.000	0.000	0.000	0.000	0.000	0.000	0.000	0.000	0.000	0.000	0.080	0.072	0.353	0.314	7.154	0.038	0.015	80	560	100	32	401	433	54	745	799	Error	Error	-3.647	32	401	54	745	96901	196724	0.154	0.909	0	0	0
1	18	18	"A109"	"A109"	18800	67840	100	1227	1258	301	23	1204	1204	1221	302	24	23	2	0	2097	2344	774	33	1772	1772	1789	302	16	53	25	0	0.000	0.000	0.000	0.000	0.000	0.000	0.000	0.000	0.000	0.000	0.000	0.000	0.000	0.000	0.071	0.094	0.688	0.560	4.980	0.051	0.008	80	560	100	23	325	348	54	572	626	Error	Error	-3.821	23	325	54	572	100621	187544	0.123	1.838	0	0	0
1	1	19	"A110"	"A110"	13690	68150	100	1512	1517	268	17	1433	1433	1445	299	20	22	3	0	2202	2857	1431	50	2020	2020	2220	938	42	28	16	0	0.000	0.000	0.000	0.000	0.000	0.000	0.000	0.000	0.000	0.000	0.000	0.000	0.000	0.000	0.434	0.100	0.315	0.342	4.637	0.090	0.157	80	560	100	79	182	261	84	837	921	Error	Error	-1.204	79	182	84	837	121399	228542	0.241	0.679	0	0	0
1	2	19	"A110"	"A110"	14000	68150	100	1317	1398	332	23	1314	1314	1379	902	65	2	0	0	2898	3718	2646	71	1907	1907	2223	1445	65	38	25	0	0.000	0.000	0.000	0.000	0.000	0.000	0.000	0.000	0.000	0.000	0.000	0.000	0.000	0.000	0.003	0.046	0.260	0.251	5.579	0.062	0.184	80	560	100	3	991	994	84	1811	1895	Error	Error	-8.368	3	991	84	1811	111836	297456	0.021	1.035	0	0	0
1	3	19	"A110"	"A110"	14310	68150	100	1186	1180	228	19	1062	1062	1096	410	37	10	0	0	3498	4466	2579	57	1671	1671	2019	2039	100	45	33	0	0.000	0.000	0.000	0.000	0.000	0.000	0.000	0.000	0.000	0.000	0.000	0.000	0.000	0.000	0.068	0.042	0.075	0.092	4.588	0.064	0.335	80	560	100	124	1827	1951	118	2795	2913	Error	Error	-3.881	124	1827	118	2795	94406	357263	0.205	1.200	0	0	0
1	4	19	"A111"	"A111"	14600	68150	100	1071	1076	244	22	901	901	919	244	26	32	10	0	2127	3590	2667	74	1532	1532	1719	1499	87	40	27	0	0.000	0.000	0.000	0.000	0.000	0.000	0.000	0.000	0.000	0.000	0.000	0.000	0.000	0.000	0.286	0.085	0.166	0.218	4.834	0.063	0.183	80	560	100	170	595	765	175	2058	2233	Error	Error	-1.807	170	595	175	2058	86100	287203	0.643	1.248	0	0	0
1	5	19	"A111"	"A111"	14910	68150	100	893	947	514	54	806	806	843	278	32	27	2	0	2994	3407	1906	55	1454	1454	1657	1162	70	63	30	0	0.000	0.000	0.000	0.000	0.000	0.000	0.000	0.000	0.000	0.000	0.000	0.000	0.000	0.000	0.056	0.072	0.111	0.128	4.112	0.046	0.087	80	560	100	87	1540	1627	141	1953	2094	Error	Error	-4.146	87	1540	141	1953	75755	272572	0.374	1.506	0	0	0
1	6	19	"A111"	"A111"	15220	68150	100	973	995	250	25	760	760	798	363	45	25	3	0	3770	5065	3002	59	1380	1380	1456	528	36	92	81	0	0.000	0.000	0.000	0.000	0.000	0.000	0.000	0.000	0.000	0.000	0.000	0.000	0.000	0.000	0.089	0.064	0.078	0.081	2.625	0.044	0.144	80	560	100	213	2390	2603	235	3685	3920	Error	Error	-3.488	213	2390	235	3685	79573	405214	0.543	6.835	0	0	0
1	7	19	"A112"	"A112"	15500	68140	100	962	1005	370	36	734	734	768	278	36	47	23	0	1874	4723	4140	87	1372	1372	1552	994	64	46	38	0	0.000	0.000	0.000	0.000	0.000	0.000	0.000	0.000	0.000	0.000	0.000	0.000	0.000	0.000	0.454	0.081	0.112	0.215	4.907	0.064	0.273	80	560	100	228	502	730	271	3351	3622	Error	Error	-1.139	228	502	271	3351	80414	377835	0.853	3.190	0	0	0
1	8	19	"A112"	"A112"	15800	68150	100	937	992	324	32	730	730	761	255	33	45	25	0	5248	5630	3802	67	1359	1359	1655	1526	92	58	52	0	0.000	0.000	0.000	0.000	0.000	0.000	0.000	0.000	0.000	0.000	0.000	0.000	0.000	0.000	0.053	0.061	0.071	0.086	4.397	0.057	0.331	80	560	100	207	3889	4096	262	4271	4533	Error	Error	-4.232	207	3889	262	4271	79323	450432	0.906	2.605	0	0	0
1	9	19	"A112"	"A112"	16110	68150	100	1080	1093	329	30	767	767	804	520	64	22	1	0	7251	6601	3865	58	1391	1391	1536	863	56	85	76	0	0.000	0.000	0.000	0.000	0.000	0.000	0.000	0.000	0.000	0.000	0.000	0.000	0.000	0.000	0.053	0.063	0.069	0.068	2.900	0.046	0.095	80	560	100	313	5860	6173	326	5210	5536	Error	Error	-4.227	313	5860	326	5210	87443	528094	0.556	5.869	0	0	0
1	10	19	"A113"	"A113"	16400	68140	100	866	928	289	31	759	759	812	303	37	25	7	0	1665	3923	3498	89	1407	1407	1625	1018	62	43	40	0	0.000	0.000	0.000	0.000	0.000	0.000	0.000	0.000	0.000	0.000	0.000	0.000	0.000	0.000	0.415	0.067	0.105	0.158	6.034	0.065	0.177	80	560	100	107	258	365	169	2516	2685	Error	Error	-1.270	107	258	169	2516	74226	313843	0.383	2.257	0	0	0
1	11	19	"A113"	"A113"	16720	68140	100	925	953	293	30	845	845	876	337	38	16	2	0	2639	3440	1963	57	1451	1451	1758	1803	102	38	22	0	0.000	0.000	0.000	0.000	0.000	0.000	0.000	0.000	0.000	0.000	0.000	0.000	0.000	0.000	0.067	0.054	0.094	0.101	3.802	0.068	0.237	80	560	100	80	1188	1268	108	1989	2097	Error	Error	-3.892	80	1188	108	1989	76273	275213	0.228	0.933	0	0	0
1	12	19	"A113"	"A113"	17000	68140	100	1033	1056	295	27	917	917	957	287	29	23	3	0	2310	3063	1939	63	1523	1523	1988	1716	86	35	16	0	0.000	0.000	0.000	0.000	0.000	0.000	0.000	0.000	0.000	0.000	0.000	0.000	0.000	0.000	0.147	0.090	0.172	0.230	5.315	0.079	0.335	80	560	100	116	787	903	139	1540	1679	Error	Error	-2.762	116	787	139	1540	84470	245030	0.345	0.626	0	0	0
1	13	19	"A114"	"A114"	17300	68140	100	1103	1168	341	29	1019	1019	1092	990	90	1	0	0	1873	3730	2718	72	1607	1607	1847	1190	64	40	36	0	0.000	0.000	0.000	0.000	0.000	0.000	0.000	0.000	0.000	0.000	0.000	0.000	0.000	0.000	0.316	0.070	0.160	0.344	6.923	0.084	0.392	80	560	100	84	266	350	149	2123	2272	Error	Error	-1.663	84	266	149	2123	93470	298393	0.077	1.582	0	0	0
1	14	19	"A114"	"A114"	17620	68140	100	1458	1467	330	22	1138	1138	1162	279	24	52	25	0	6794	6081	2405	39	1719	1719	1809	645	35	90	83	0	0.000	0.000	0.000	0.000	0.000	0.000	0.000	0.000	0.000	0.000	0.000	0.000	0.000	0.000	0.063	0.075	0.089	0.085	3.271	0.082	0.397	80	560	100	320	5075	5395	329	4362	4691	Error	Error	-3.987	320	5075	329	4362	117385	486499	1.093	6.623	0	0	0
1	15	19	"A114"	"A114"	17910	68140	100	1504	1733	1729	99	1184	1184	1212	289	23	53	18	0	4893	5228	2265	43	1761	1761	2008	1339	66	80	56	0	0.000	0.000	0.000	0.000	0.000	0.000	0.000	0.000	0.000	0.000	0.000	0.000	0.000	0.000	0.102	0.158	0.089	0.109	3.166	0.084	0.044	80	560	100	320	3132	3452	549	3467	4016	Error	Error	-3.291	320	3132	549	3467	138666	418229	1.803	2.405	0	0	0
1	16	19	"A115"	"A115"	18200	68140	100	1231	1261	268	21	1225	1225	1240	267	21	16	6	0	1943	2543	1444	56	1780	1780	1844	631	34	36	17	0	0.000	0.000	0.000	0.000	0.000	0.000	0.000	0.000	0.000	0.000	0.000	0.000	0.000	0.000	0.037	0.047	0.354	0.476	5.072	0.054	0.069	80	560	100	6	163	169	36	763	799	Error	Error	-4.764	6	163	36	763	100905	203461	0.079	1.108	0	0	0
1	17	19	"A115"	"A115"	18500	68150	100	1227	1261	284	22	1216	1216	1225	282	23	17	2	0	2418	2750	1147	41	1756	1756	1911	1015	53	37	13	0	0.000	0.000	0.000	0.000	0.000	0.000	0.000	0.000	0.000	0.000	0.000	0.000	0.000	0.000	0.017	0.045	0.266	0.263	6.642	0.082	0.169	80	560	100	11	662	673	45	994	1039	Error	Error	-5.911	11	662	45	994	100915	220024	0.128	0.827	0	0	0
1	18	19	"A115"	"A115"	18800	68140	100	1197	1230	320	26	1207	1207	1241	289	23	11	2	0	2427	2636	1026	38	1765	1765	1904	790	41	47	21	0	0.000	0.000	0.000	0.000	0.000	0.000	0.000	0.000	0.000	0.000	0.000	0.000	0.000	0.000	-0.015	0.026	0.291	0.384	5.951	0.080	0.081	80	560	100	-10	662	652	23	871	894	Error	Error	Error	-10	662	23	871	98361	210900	-0.038	0.927	0	0	0
1	1	20	"A116"	"A116"	13700	68450	100	1836	2078	1558	74	1544	1544	1640	1391	84	6	1	0	4868	4627	2298	49	2116	2116	2414	1950	80	55	38	0	0.000	0.000	0.000	0.000	0.000	0.000	0.000	0.000	0.000	0.000	0.000	0.000	0.000	0.000	0.106	0.213	0.207	0.263	3.673	0.109	0.080	80	560	100	292	2752	3044	534	2511	3045	Error	Error	-3.236	292	2752	534	2511	166200	370163	0.315	1.135	0	0	0
1	2	20	"A116"	"A116"	14010	68450	100	2013	2415	2424	100	1451	1451	2208	6130	277	2	1	0	6442	6296	4152	65	2008	2008	3038	6267	206	12	2	0	0.000	0.000	0.000	0.000	0.000	0.000	0.000	0.000	0.000	0.000	0.000	0.000	0.000	0.000	0.127	0.225	0.153	0.161	2.754	0.948	0.911	80	560	100	562	4434	4996	964	4288	5252	Error	Error	-2.980	562	4434	964	4288	193196	503653	0.034	0.520	0	0	0
1	3	20	"A116"	"A116"	14330	68450	100	2021	2134	658	30	1168	1168	1203	334	27	85	62	0	9099	8495	3008	35	1764	1764	1930	1011	52	95	91	0	0.000	0.000	0.000	0.000	0.000	0.000	0.000	0.000	0.000	0.000	0.000	0.000	0.000	0.000	0.116	0.144	0.141	0.140	2.256	0.144	0.647	80	560	100	853	7335	8188	966	6731	7697	Error	Error	-3.104	853	7335	966	6731	170748	679632	2.787	6.494	0	0	0
1	4	20	"A117"	"A117"	14640	68430	100	1119	1142	301	26	1096	1096	1119	288	25	16	2	0	1935	2203	794	36	1673	1673	1817	1401	77	15	1	0	0.000	0.000	0.000	0.000	0.000	0.000	0.000	0.000	0.000	0.000	0.000	0.000	0.000	0.000	0.088	0.087	0.449	0.515	6.209	0.015	0.005	80	560	100	23	262	285	46	530	576	Error	Error	-3.510	23	262	46	530	91366	176229	0.080	0.276	0	0	0
1	5	20	"A117"	"A117"	14880	68450	100	1113	1109	262	23	1075	1075	1109	303	27	12	2	0	1736	1985	1796	90	1668	1668	1893	1548	81	1	1	0	0.000	0.000	0.000	0.000	0.000	0.000	0.000	0.000	0.000	0.000	0.000	0.000	0.000	0.000	0.559	0.107	0.590	0.615	4.744	0.016	0.017	80	560	100	38	68	106	34	317	351	Error	Error	-0.840	38	68	34	317	88735	158838	0.000	0.059	0	0	0
1	6	20	"A117"	"A117"	15180	68450	100	1069	1084	222	20	1024	1024	1025	239	23	21	5	0	1713	1939	1779	91	1599	1599	1744	916	52	1	1	0	0.000	0.000	0.000	0.000	0.000	0.000	0.000	0.000	0.000	0.000	0.000	0.000	0.000	0.000	0.395	0.176	1.349	0.849	5.045	0.023	0.014	80	560	100	45	114	159	60	340	400	Error	Error	-1.341	45	114	60	340	86689	155136	0.247	0.213	0	0	0
1	7	20	"A118"	"A118"	15500	68440	100	1007	1026	223	21	893	893	920	268	29	26	3	0	1648	2418	1788	73	1498	1498	1723	1075	62	26	10	0	0.000	0.000	0.000	0.000	0.000	0.000	0.000	0.000	0.000	0.000	0.000	0.000	0.000	0.000	0.760	0.145	0.499	0.563	6.183	0.059	0.152	80	560	100	114	150	264	133	920	1053	Error	Error	-0.396	114	150	133	920	82101	193409	0.396	0.647	0	0	0
1	8	20	"A118"	"A118"	15800	68450	100	942	972	226	23	918	918	921	252	27	22	1	0	2064	2328	1153	49	1502	1502	1886	1803	95	13	1	0	0.000	0.000	0.000	0.000	0.000	0.000	0.000	0.000	0.000	0.000	0.000	0.000	0.000	0.000	0.043	0.065	0.331	0.295	6.537	0.038	0.119	80	560	100	24	562	586	54	826	880	Error	Error	-4.549	24	562	54	826	77763	186254	0.202	0.245	0	0	0
1	9	20	"A118"	"A118"	16110	68450	100	1001	1094	386	35	942	942	1018	1189	116	1	0	0	3438	4725	3414	72	1510	1510	1588	736	46	70	55	0	0.000	0.000	0.000	0.000	0.000	0.000	0.000	0.000	0.000	0.000	0.000	0.000	0.000	0.000	0.031	0.047	0.088	0.123	4.860	0.065	0.302	80	560	100	59	1928	1987	152	3215	3367	Error	Error	-5.030	59	1928	152	3215	87489	377993	0.064	4.262	0	0	0
1	10	20	"A119"	"A119"	16400	68440	100	1003	1038	261	25	937	937	969	266	27	23	3	0	1764	2432	1646	67	1525	1525	1683	1385	82	22	13	0	0.000	0.000	0.000	0.000	0.000	0.000	0.000	0.000	0.000	0.000	0.000	0.000	0.000	0.000	0.276	0.111	0.328	0.297	5.548	0.070	0.092	80	560	100	66	239	305	101	907	1008	Error	Error	-1.856	66	239	101	907	83004	194580	0.259	0.541	0	0	0
1	11	20	"A119"	"A119"	16710	68450	100	1192	1227	309	25	1012	1012	1067	730	68	6	0	0	3716	3979	2152	54	1565	1565	1603	392	24	72	65	0	0.000	0.000	0.000	0.000	0.000	0.000	0.000	0.000	0.000	0.000	0.000	0.000	0.000	0.000	0.084	0.089	0.112	0.123	3.702	0.095	0.290	80	560	100	180	2151	2331	215	2414	2629	Error	Error	-3.579	180	2151	215	2414	98155	318333	0.219	6.061	0	0	0
1	12	20	"A119"	"A119"	17010	68450	100	1154	1226	368	30	1134	1134	1150	281	24	27	11	0	2118	2842	1597	56	1705	1705	1853	773	41	41	26	0	0.000	0.000	0.000	0.000	0.000	0.000	0.000	0.000	0.000	0.000	0.000	0.000	0.000	0.000	0.048	0.081	0.239	0.350	3.935	0.134	0.376	80	560	100	20	413	433	92	1137	1229	Error	Error	-4.368	20	413	92	1137	98073	227363	0.270	1.279	0	0	0
1	13	20	"A120"	"A120"	17300	68440	100	1287	1280	235	18	1229	1229	1249	284	22	13	3	0	1846	2194	830	37	1744	1744	1793	534	29	28	15	0	0.000	0.000	0.000	0.000	0.000	0.000	0.000	0.000	0.000	0.000	0.000	0.000	0.000	0.000	0.569	0.113	0.550	0.696	5.803	0.186	0.097	80	560	100	58	102	160	51	450	501	Error	Error	-0.814	58	102	51	450	102430	175545	0.109	0.751	0	0	0
1	14	20	"A120"	"A120"	17610	68440	100	1408	1413	334	23	1318	1318	1340	285	21	26	3	0	2368	2631	1036	39	1809	1809	1890	951	50	31	18	0	0.000	0.000	0.000	0.000	0.000	0.000	0.000	0.000	0.000	0.000	0.000	0.000	0.000	0.000	0.161	0.116	0.430	0.465	6.604	0.055	0.051	80	560	100	90	559	649	95	822	917	Error	Error	-2.635	90	559	95	822	113052	210505	0.256	0.779	0	0	0
1	15	20	"A120"	"A120"	17910	68450	100	1292	1352	272	20	1347	1347	1349	265	19	17	3	0	2377	2662	918	34	1836	1836	1856	199	10	72	60	0	0.000	0.000	0.000	0.000	0.000	0.000	0.000	0.000	0.000	0.000	0.000	0.000	0.000	0.000	-0.102	0.006	0.274	0.352	7.662	0.085	0.029	80	560	100	-55	541	486	5	826	831	Error	Error	Error	-55	541	5	826	108166	212979	0.011	4.050	0	0	0
1	16	20	"A121"	"A121"	18200	68430	100	1365	1393	282	20	1304	1304	1324	287	21	26	5	0	1988	3083	2581	83	1833	1833	2088	1359	65	30	11	0	0.000	0.000	0.000	0.000	0.000	0.000	0.000	0.000	0.000	0.000	0.000	0.000	0.000	0.000	0.394	0.071	0.419	0.446	5.646	0.070	0.322	80	560	100	61	155	216	89	1250	1339	Error	Error	-1.345	61	155	89	1250	111412	246622	0.240	0.732	0	0	0
1	17	20	"A121"	"A121"	18490	68440	100	1392	1485	575	38	1271	1271	1290	334	25	25	13	0	2792	5039	4134	82	1807	1807	2177	1794	82	45	36	0	0.000	0.000	0.000	0.000	0.000	0.000	0.000	0.000	0.000	0.000	0.000	0.000	0.000	0.000	0.123	0.066	0.151	0.262	6.003	0.066	0.331	80	560	100	121	985	1106	214	3232	3446	Error	Error	-3.025	121	985	214	3232	118801	403092	0.584	1.595	0	0	0
1	18	20	"A121"	"A121"	18790	68440	100	1345	1370	278	20	1265	1265	1359	1049	77	1	0	0	2459	3256	1640	50	1811	1811	2505	2418	96	26	0	0	0.000	0.000	0.000	0.000	0.000	0.000	0.000	0.000	0.000	0.000	0.000	0.000	0.000	0.000	0.123	0.073	0.207	0.244	6.071	0.112	0.222	80	560	100	80	648	728	105	1445	1550	Error	Error	-3.018	80	648	105	1445	109623	260474	0.010	0.311	0	0	0
1	1	21	"Blank"	"Blank"	13740	68770	100	1743	1704	316	18	1655	1655	1656	325	19	18	3	0	2131	2154	231	10	2127	2127	2199	924	42	1	0	0	0.000	0.000	0.000	0.000	0.000	0.000	0.000	0.000	0.000	0.000	0.000	0.000	0.000	0.000	22.000	1.815	1.463	2.260	5.263	0.008	0.001	80	560	100	88	4	92	49	27	76	Error	Error	4.459	88	4	49	27	136342	172289	0.148	-0.049	0	0	0
1	2	21	"Blank"	"Blank"	14040	68770	100	1566	1620	311	19	1569	1569	1727	2204	127	0	0	0	2091	2115	207	9	2101	2101	2222	1496	67	0	0	0	0.000	0.000	0.000	0.000	0.000	0.000	0.000	0.000	0.000	0.000	0.000	0.000	0.000	0.000	0.300	3.643	1.959	1.599	4.173	261.223	0.000	80	560	100	-3	-10	-13	51	14	65	Error	Error	-1.737	-3	-10	51	14	129563	169174	-0.049	-0.072	0	0	0
1	3	21	"Blank"	"Blank"	14340	68770	100	1357	1374	255	18	1319	1319	1334	264	19	15	5	0	1864	1855	159	8	1888	1888	2032	1620	79	0	0	0	0.000	0.000	0.000	0.000	0.000	0.000	0.000	0.000	0.000	0.000	0.000	0.000	0.000	0.000	-1.583	-1.667	2.918	1.865	6.074	2.761	0.016	80	560	100	38	-24	14	55	-33	22	Error	Error	Error	38	-24	55	-33	109934	148407	0.152	-0.109	0	0	0
1	4	21	"Blank"	"Blank"	14640	68770	100	1203	1219	250	20	1221	1221	1238	267	21	10	1	0	1790	1821	179	9	1796	1796	1822	405	22	1	0	0	0.000	0.000	0.000	0.000	0.000	0.000	0.000	0.000	0.000	0.000	0.000	0.000	0.000	0.000	3.000	-0.080	1.409	1.500	3.737	3.484	0.056	80	560	100	-18	-6	-24	-2	25	23	Error	Error	1.585	-18	-6	-2	25	97489	145650	-0.071	-0.002	0	0	0
1	5	21	"Blank"	"Blank"	14940	68770	100	1214	1227	239	19	1214	1214	1237	251	20	16	1	0	1773	1780	170	9	1767	1767	1822	889	48	0	0	0	0.000	0.000	0.000	0.000	0.000	0.000	0.000	0.000	0.000	0.000	0.000	0.000	0.000	0.000	0.000	1.000	1.618	1.492	7.622	0.007	0.001	80	560	100	0	6	6	13	13	26	Error	Error	Error	0	6	13	13	98167	142430	-0.040	-0.047	0	0	0
1	6	21	"Blank"	"Blank"	15240	68770	100	1184	1226	264	21	1190	1190	1207	255	21	13	3	0	1764	1781	163	9	1750	1750	1862	1211	65	0	0	0	0.000	0.000	0.000	0.000	0.000	0.000	0.000	0.000	0.000	0.000	0.000	0.000	0.000	0.000	-0.429	1.161	1.316	1.185	4.194	0.012	0.003	80	560	100	-6	14	8	36	31	67	Error	Error	Error	-6	14	36	31	98081	142492	0.075	-0.067	0	0	0
1	7	21	"Blank"	"Blank"	15540	68770	100	1114	1140	339	29	1178	1178	1175	242	20	10	2	0	1712	1705	175	10	1706	1706	1791	1092	60	0	0	0	0.000	0.000	0.000	0.000	0.000	0.000	0.000	0.000	0.000	0.000	0.000	0.000	0.000	0.000	-10.667	38.000	1.941	1.484	4.498	-0.001	0.000	80	560	100	-64	6	-58	-38	-1	-39	Error	Error	Error	-64	6	-38	-1	91227	136375	-0.145	-0.079	0	0	0
1	8	21	"Blank"	"Blank"	15840	68770	100	1184	1178	224	19	1159	1159	1200	724	60	0	0	0	1658	1674	177	10	1701	1701	1791	1382	77	0	0	0	0.000	0.000	0.000	0.000	0.000	0.000	0.000	0.000	0.000	0.000	0.000	0.000	0.000	0.000	-0.581	-0.704	1.379	1.205	5.322	0.022	0.001	80	560	100	25	-43	-18	19	-27	-8	Error	Error	Error	25	-43	19	-27	94242	133923	-0.030	-0.085	0	0	0
1	9	21	"Blank"	"Blank"	16140	68770	100	1152	1169	265	22	1206	1206	1300	1343	103	0	0	0	1666	1687	186	11	1706	1706	1840	1139	61	0	0	0	0.000	0.000	0.000	0.000	0.000	0.000	0.000	0.000	0.000	0.000	0.000	0.000	0.000	0.000	1.350	1.947	1.782	1.386	3.394	0.009	0.001	80	560	100	-54	-40	-94	-37	-19	-56	Error	Error	0.433	-54	-40	-37	-19	93500	134969	-0.098	-0.134	0	0	0
1	10	21	"Blank"	"Blank"	16440	68770	100	1257	1280	335	26	1205	1205	1220	270	22	25	6	0	1757	1772	208	11	1745	1745	1776	397	22	2	1	0	0.000	0.000	0.000	0.000	0.000	0.000	0.000	0.000	0.000	0.000	0.000	0.000	0.000	0.000	4.333	2.778	1.518	1.155	4.968	0.134	0.010	80	560	100	52	12	64	75	27	102	Error	Error	2.115	52	12	75	27	102401	141737	0.222	-0.010	0	0	0
1	11	21	"Blank"	"Blank"	16740	68770	100	1309	1331	270	20	1258	1258	1277	279	21	23	3	0	1789	1816	200	11	1770	1770	1784	211	11	13	3	0	0.000	0.000	0.000	0.000	0.000	0.000	0.000	0.000	0.000	0.000	0.000	0.000	0.000	0.000	2.684	1.587	2.324	1.897	5.267	-0.009	0.003	80	560	100	51	19	70	73	46	119	Error	Error	1.424	51	19	73	46	106465	145263	0.194	0.152	0	0	0
1	12	21	"Blank"	"Blank"	17040	68770	100	1403	1424	316	22	1369	1369	1410	343	24	15	3	0	1936	1956	271	13	1856	1856	1972	1166	59	1	0	0	0.000	0.000	0.000	0.000	0.000	0.000	0.000	0.000	0.000	0.000	0.000	0.000	0.000	0.000	0.425	0.550	1.243	1.243	3.964	2.397	0.059	80	560	100	34	80	114	55	100	155	Error	Error	-1.234	34	80	55	100	113902	156516	0.041	-0.014	0	0	0
1	13	21	"Blank"	"Blank"	17340	68770	100	1463	1478	266	17	1465	1465	1479	274	18	16	2	0	1948	1958	168	8	1952	1952	1990	484	24	0	0	0	0.000	0.000	0.000	0.000	0.000	0.000	0.000	0.000	0.000	0.000	0.000	0.000	0.000	0.000	0.500	2.167	1.618	1.412	5.408	0.053	0.007	80	560	100	-2	-4	-6	13	6	19	Error	Error	-1.000	-2	-4	13	6	118244	156670	-0.004	-0.066	0	0	0
1	14	21	"Blank"	"Blank"	17640	68770	100	1437	1439	255	17	1445	1445	1448	283	19	13	1	0	1912	1935	228	11	1914	1914	1942	502	25	1	1	0	0.000	0.000	0.000	0.000	0.000	0.000	0.000	0.000	0.000	0.000	0.000	0.000	0.000	0.000	4.000	-0.286	1.704	1.735	5.768	3.585	0.035	80	560	100	-8	-2	-10	-6	21	15	Error	Error	2.000	-8	-2	-6	21	115116	154788	-0.032	-0.014	0	0	0
1	15	21	"Blank"	"Blank"	17940	68760	100	1380	1406	274	19	1415	1415	1419	279	19	16	2	0	1876	1919	503	26	1901	1901	1924	524	27	2	1	0	0.000	0.000	0.000	0.000	0.000	0.000	0.000	0.000	0.000	0.000	0.000	0.000	0.000	0.000	1.400	-0.500	1.387	1.388	4.619	0.652	0.024	80	560	100	-35	-25	-60	-9	18	9	Error	Error	0.485	-35	-25	-9	18	112446	153486	-0.047	-0.010	0	0	0
1	16	21	"Blank"	"Blank"	18240	68760	100	1407	1430	284	19	1361	1361	1406	577	41	3	0	0	1890	2009	1124	55	1836	1836	1852	258	13	18	2	0	0.000	0.000	0.000	0.000	0.000	0.000	0.000	0.000	0.000	0.000	0.000	0.000	0.000	0.000	0.852	0.399	1.808	1.395	5.298	0.538	0.163	80	560	100	46	54	100	69	173	242	Error	Error	-0.231	46	54	69	173	114435	160702	0.042	0.609	0	0	0
1	17	21	"Blank"	"Blank"	18540	68760	100	1347	1386	297	21	1348	1348	1373	281	20	22	3	0	1871	1855	162	8	1810	1810	1842	403	21	2	0	0	0.000	0.000	0.000	0.000	0.000	0.000	0.000	0.000	0.000	0.000	0.000	0.000	0.000	0.000	-0.016	0.844	2.083	2.404	6.050	3.194	0.069	80	560	100	-1	61	60	38	45	83	Error	Error	Error	-1	61	38	45	110881	148381	0.046	0.032	0	0	0
1	18	21	"Blank"	"Blank"	18840	68760	100	1331	1346	274	20	1309	1309	1318	277	21	13	5	0	1801	1807	166	9	1786	1786	1821	363	19	2	0	0	0.000	0.000	0.000	0.000	0.000	0.000	0.000	0.000	0.000	0.000	0.000	0.000	0.000	0.000	1.467	1.762	1.899	2.002	4.169	0.351	0.025	80	560	100	22	15	37	37	21	58	Error	Error	0.553	22	15	37	21	107657	144561	0.101	-0.039	0	0	0
