# Supplementary material for: Application of hybridization control probe to increase accuracy on ligation detection or minisequencing diagnostic microarrays
Source: BMC Res Notes. 2009 Dec 14;2:249. doi: 10.1186/1756-0500-2-249 (PMC2799435; doi:10.1186/1756-0500-2-249)
Supplement: Additional file 3 — Gpr_files. Zip-compressed file containing raw microarray data in GenePix results format (.gpr) and GAL (GenePix Array List) files. [file 1756-0500-2-249-S3.ZIP › gpr_files/slide6/lasi6_2-16.gpr]

ATF	1.0
30	76    
"Type=GenePix Results 3"
"DateTime=2009/04/29 13:54:10"
"Settings="
"GalFile=C:\Axon\Data\HPV\ArrayIt_032009_InstiBioGalfile.gal"
"ArrayOfArrays=2-16"
"PixelSize=10"
"Wavelengths=532	488"
"ImageFiles=C:\Axon\Data\HPV\290409\lasi5.tif 2	C:\Axon\Data\HPV\290409\lasi5.tif 3"
"NormalizationMethod=None"
"NormalizationFactors=1	1"
"JpegImage="
"StdDev=Type 1"
"RatioFormulations=W1/W3 (/532)	W1/W4 (/488)	W3/W4 (532/488)"
"FeatureType=Circular"
"Barcode="
"BackgroundSubtraction=LocalFeature"
"ImageOrigin=0, 0"
"JpegOrigin=3720, 0"
"Creator=GenePix Pro 6.1.0.2"
"Scanner=GenePix 4200A 01 Autoloader [2]"
"FocusPosition=0"
"Temperature=23.81"
"LinesAveraged=2"
"Comment="
"PMTGain=600	500"
"ScanPower=100	100"
"LaserPower=2.69	2.57"
"Filters=Standard Green	Standard Blue"
"ScanRegion=372,0,1916,6892"
"Supplier="
"Block"	"Column"	"Row"	"Name"	"ID"	"X"	"Y"	"Dia."	"F532 Median"	"F532 Mean"	"F532 SD"	"F532 CV"	"B532"	"B532 Median"	"B532 Mean"	"B532 SD"	"B532 CV"	"% > B532+1SD"	"% > B532+2SD"	"F532 % Sat."	"F488 Median"	"F488 Mean"	"F488 SD"	"F488 CV"	"B488"	"B488 Median"	"B488 Mean"	"B488 SD"	"B488 CV"	"% > B488+1SD"	"% > B488+2SD"	"F488 % Sat."	"Ratio of Medians (1/532)"	"Ratio of Means (1/532)"	"Median of Ratios (1/532)"	"Mean of Ratios (1/532)"	"Ratios SD (1/532)"	"Rgn Ratio (1/532)"	"Rgn R2 (1/532)"	"Ratio of Medians (1/488)"	"Ratio of Means (1/488)"	"Median of Ratios (1/488)"	"Mean of Ratios (1/488)"	"Ratios SD (1/488)"	"Rgn Ratio (1/488)"	"Rgn R2 (1/488)"	"Ratio of Medians (532/488)"	"Ratio of Means (532/488)"	"Median of Ratios (532/488)"	"Mean of Ratios (532/488)"	"Ratios SD (532/488)"	"Rgn Ratio (532/488)"	"Rgn R2 (532/488)"	"F Pixels"	"B Pixels"	"Circularity"	"Sum of Medians (1/532)"	"Sum of Medians (1/488)"	"Sum of Medians (532/488)"	"Sum of Means (1/532)"	"Sum of Means (1/488)"	"Sum of Means (532/488)"	"Log Ratio (1/532)"	"Log Ratio (1/488)"	"Log Ratio (532/488)"	"F532 Median - B532"	"F488 Median - B488"	"F532 Mean - B532"	"F488 Mean - B488"	"F532 Total Intensity"	"F488 Total Intensity"	"SNR 532"	"SNR 488"	"Flags"	"Normalize"	"Autoflag"
1	1	1	"A1"	"A1"	12820	-210	100	0	0	0	0	0	0	0	0	0	0	0	0	0	0	0	0	0	0	0	0	0	0	0	0	0.000	0.000	0.000	0.000	0.000	0.000	0.000	0.000	0.000	0.000	0.000	0.000	0.000	0.000	0.000	0.000	0.000	0.000	0.000	0.000	0.000	0	0	100	0	0	0	0	0	0	Error	Error	Error	0	0	0	0	0	0	0.000	0.000	0	0	0
1	2	1	"A1"	"A1"	13120	-190	100	0	0	0	0	0	0	0	0	0	0	0	0	0	0	0	0	0	0	0	0	0	0	0	0	0.000	0.000	0.000	0.000	0.000	0.000	0.000	0.000	0.000	0.000	0.000	0.000	0.000	0.000	0.000	0.000	0.000	0.000	0.000	0.000	0.000	0	0	100	0	0	0	0	0	0	Error	Error	Error	0	0	0	0	0	0	0.000	0.000	0	0	0
1	3	1	"A1"	"A1"	13420	-190	100	0	0	0	0	0	0	0	0	0	0	0	0	0	0	0	0	0	0	0	0	0	0	0	0	0.000	0.000	0.000	0.000	0.000	0.000	0.000	0.000	0.000	0.000	0.000	0.000	0.000	0.000	0.000	0.000	0.000	0.000	0.000	0.000	0.000	0	0	100	0	0	0	0	0	0	Error	Error	Error	0	0	0	0	0	0	0.000	0.000	0	0	0
1	4	1	"A2"	"A2"	13720	-210	100	0	0	0	0	0	0	0	0	0	0	0	0	0	0	0	0	0	0	0	0	0	0	0	0	0.000	0.000	0.000	0.000	0.000	0.000	0.000	0.000	0.000	0.000	0.000	0.000	0.000	0.000	0.000	0.000	0.000	0.000	0.000	0.000	0.000	0	0	100	0	0	0	0	0	0	Error	Error	Error	0	0	0	0	0	0	0.000	0.000	0	0	0
1	5	1	"A2"	"A2"	14030	-210	100	0	0	0	0	0	0	0	0	0	0	0	0	0	0	0	0	0	0	0	0	0	0	0	0	0.000	0.000	0.000	0.000	0.000	0.000	0.000	0.000	0.000	0.000	0.000	0.000	0.000	0.000	0.000	0.000	0.000	0.000	0.000	0.000	0.000	0	0	100	0	0	0	0	0	0	Error	Error	Error	0	0	0	0	0	0	0.000	0.000	0	0	0
1	6	1	"A2"	"A2"	14320	-210	100	0	0	0	0	0	0	0	0	0	0	0	0	0	0	0	0	0	0	0	0	0	0	0	0	0.000	0.000	0.000	0.000	0.000	0.000	0.000	0.000	0.000	0.000	0.000	0.000	0.000	0.000	0.000	0.000	0.000	0.000	0.000	0.000	0.000	0	0	100	0	0	0	0	0	0	Error	Error	Error	0	0	0	0	0	0	0.000	0.000	0	0	0
1	7	1	"A3"	"A3"	14620	-200	100	0	0	0	0	0	0	0	0	0	0	0	0	0	0	0	0	0	0	0	0	0	0	0	0	0.000	0.000	0.000	0.000	0.000	0.000	0.000	0.000	0.000	0.000	0.000	0.000	0.000	0.000	0.000	0.000	0.000	0.000	0.000	0.000	0.000	0	0	100	0	0	0	0	0	0	Error	Error	Error	0	0	0	0	0	0	0.000	0.000	0	0	0
1	8	1	"A3"	"A3"	14920	-200	100	0	0	0	0	0	0	0	0	0	0	0	0	0	0	0	0	0	0	0	0	0	0	0	0	0.000	0.000	0.000	0.000	0.000	0.000	0.000	0.000	0.000	0.000	0.000	0.000	0.000	0.000	0.000	0.000	0.000	0.000	0.000	0.000	0.000	0	0	100	0	0	0	0	0	0	Error	Error	Error	0	0	0	0	0	0	0.000	0.000	0	0	0
1	9	1	"A3"	"A3"	15230	-200	100	0	0	0	0	0	0	0	0	0	0	0	0	0	0	0	0	0	0	0	0	0	0	0	0	0.000	0.000	0.000	0.000	0.000	0.000	0.000	0.000	0.000	0.000	0.000	0.000	0.000	0.000	0.000	0.000	0.000	0.000	0.000	0.000	0.000	0	0	100	0	0	0	0	0	0	Error	Error	Error	0	0	0	0	0	0	0.000	0.000	0	0	0
1	10	1	"A4"	"A4"	15530	-200	100	0	0	0	0	0	0	0	0	0	0	0	0	0	0	0	0	0	0	0	0	0	0	0	0	0.000	0.000	0.000	0.000	0.000	0.000	0.000	0.000	0.000	0.000	0.000	0.000	0.000	0.000	0.000	0.000	0.000	0.000	0.000	0.000	0.000	0	0	100	0	0	0	0	0	0	Error	Error	Error	0	0	0	0	0	0	0.000	0.000	0	0	0
1	11	1	"A4"	"A4"	15830	-200	100	0	0	0	0	0	0	0	0	0	0	0	0	0	0	0	0	0	0	0	0	0	0	0	0	0.000	0.000	0.000	0.000	0.000	0.000	0.000	0.000	0.000	0.000	0.000	0.000	0.000	0.000	0.000	0.000	0.000	0.000	0.000	0.000	0.000	0	0	100	0	0	0	0	0	0	Error	Error	Error	0	0	0	0	0	0	0.000	0.000	0	0	0
1	12	1	"A4"	"A4"	16120	-200	100	0	0	0	0	0	0	0	0	0	0	0	0	0	0	0	0	0	0	0	0	0	0	0	0	0.000	0.000	0.000	0.000	0.000	0.000	0.000	0.000	0.000	0.000	0.000	0.000	0.000	0.000	0.000	0.000	0.000	0.000	0.000	0.000	0.000	0	0	100	0	0	0	0	0	0	Error	Error	Error	0	0	0	0	0	0	0.000	0.000	0	0	0
1	13	1	"A5"	"A5"	16430	-210	100	0	0	0	0	0	0	0	0	0	0	0	0	0	0	0	0	0	0	0	0	0	0	0	0	0.000	0.000	0.000	0.000	0.000	0.000	0.000	0.000	0.000	0.000	0.000	0.000	0.000	0.000	0.000	0.000	0.000	0.000	0.000	0.000	0.000	0	0	100	0	0	0	0	0	0	Error	Error	Error	0	0	0	0	0	0	0.000	0.000	0	0	0
1	14	1	"A5"	"A5"	16730	-200	100	0	0	0	0	0	0	0	0	0	0	0	0	0	0	0	0	0	0	0	0	0	0	0	0	0.000	0.000	0.000	0.000	0.000	0.000	0.000	0.000	0.000	0.000	0.000	0.000	0.000	0.000	0.000	0.000	0.000	0.000	0.000	0.000	0.000	0	0	100	0	0	0	0	0	0	Error	Error	Error	0	0	0	0	0	0	0.000	0.000	0	0	0
1	15	1	"A5"	"A5"	17030	-200	100	0	0	0	0	0	0	0	0	0	0	0	0	0	0	0	0	0	0	0	0	0	0	0	0	0.000	0.000	0.000	0.000	0.000	0.000	0.000	0.000	0.000	0.000	0.000	0.000	0.000	0.000	0.000	0.000	0.000	0.000	0.000	0.000	0.000	0	0	100	0	0	0	0	0	0	Error	Error	Error	0	0	0	0	0	0	0.000	0.000	0	0	0
1	16	1	"A6"	"A6"	17330	-210	100	0	0	0	0	0	0	0	0	0	0	0	0	0	0	0	0	0	0	0	0	0	0	0	0	0.000	0.000	0.000	0.000	0.000	0.000	0.000	0.000	0.000	0.000	0.000	0.000	0.000	0.000	0.000	0.000	0.000	0.000	0.000	0.000	0.000	0	0	100	0	0	0	0	0	0	Error	Error	Error	0	0	0	0	0	0	0.000	0.000	0	0	0
1	17	1	"A6"	"A6"	17630	-210	100	0	0	0	0	0	0	0	0	0	0	0	0	0	0	0	0	0	0	0	0	0	0	0	0	0.000	0.000	0.000	0.000	0.000	0.000	0.000	0.000	0.000	0.000	0.000	0.000	0.000	0.000	0.000	0.000	0.000	0.000	0.000	0.000	0.000	0	0	100	0	0	0	0	0	0	Error	Error	Error	0	0	0	0	0	0	0.000	0.000	0	0	0
1	18	1	"A6"	"A6"	17930	-210	100	0	0	0	0	0	0	0	0	0	0	0	0	0	0	0	0	0	0	0	0	0	0	0	0	0.000	0.000	0.000	0.000	0.000	0.000	0.000	0.000	0.000	0.000	0.000	0.000	0.000	0.000	0.000	0.000	0.000	0.000	0.000	0.000	0.000	0	0	100	0	0	0	0	0	0	Error	Error	Error	0	0	0	0	0	0	0.000	0.000	0	0	0
1	1	2	"A7"	"A7"	12830	90	100	771	815	250	30	761	761	843	726	86	1	0	0	1284	1419	372	26	1179	1179	1226	493	40	20	7	0	0.000	0.000	0.000	0.000	0.000	0.000	0.000	0.000	0.000	0.000	0.000	0.000	0.000	0.000	0.095	0.225	0.903	0.845	5.042	2.033	0.482	80	456	100	10	105	115	54	240	294	Error	Error	-3.392	10	105	54	240	65216	113551	-0.039	0.391	0	0	0
1	2	2	"A7"	"A7"	13130	100	100	818	952	1088	114	788	788	831	474	57	3	1	0	1420	1619	729	45	1234	1234	1295	395	30	32	15	0	0.000	0.000	0.000	0.000	0.000	0.000	0.000	0.000	0.000	0.000	0.000	0.000	0.000	0.000	0.161	0.426	0.921	1.158	7.465	1.151	0.253	80	480	100	30	186	216	164	385	549	Error	Error	-2.632	30	186	164	385	76155	129545	0.255	0.820	0	0	0
1	3	2	"A7"	"A7"	13430	100	100	881	906	183	20	856	856	877	225	25	20	2	0	1477	1597	379	23	1286	1286	1335	295	22	38	22	0	0.000	0.000	0.000	0.000	0.000	0.000	0.000	0.000	0.000	0.000	0.000	0.000	0.000	0.000	0.131	0.161	0.438	0.506	3.901	0.431	0.334	80	480	100	25	191	216	50	311	361	Error	Error	-2.934	25	191	50	311	72504	127789	0.129	0.888	0	0	0
1	4	2	"A8"	"A8"	13730	90	100	1051	1100	353	32	908	908	947	259	27	33	11	0	1557	2509	1723	68	1357	1357	1408	341	24	45	36	0	0.000	0.000	0.000	0.000	0.000	0.000	0.000	0.000	0.000	0.000	0.000	0.000	0.000	0.000	0.715	0.167	0.285	0.352	5.037	0.143	0.252	80	456	100	143	200	343	192	1152	1344	Error	Error	-0.484	143	200	192	1152	87991	200741	0.591	3.229	0	0	0
1	5	2	"A8"	"A8"	14030	90	100	961	998	223	22	970	970	1011	348	34	10	1	0	1609	1877	768	40	1398	1398	1647	1192	72	10	5	0	0.000	0.000	0.000	0.000	0.000	0.000	0.000	0.000	0.000	0.000	0.000	0.000	0.000	0.000	-0.043	0.058	0.422	0.558	5.066	0.093	0.268	80	456	100	-9	211	202	28	479	507	Error	Error	Error	-9	211	28	479	79867	150134	-0.037	0.193	0	0	0
1	6	2	"A8"	"A8"	14330	90	100	960	1025	303	29	922	922	1079	1511	140	0	0	0	1692	2184	1230	56	1342	1342	1578	2164	137	12	1	0	0.000	0.000	0.000	0.000	0.000	0.000	0.000	0.000	0.000	0.000	0.000	0.000	0.000	0.000	0.109	0.122	0.456	0.550	5.277	0.568	0.589	80	456	100	38	350	388	103	842	945	Error	Error	-3.203	38	350	103	842	81970	174736	-0.036	0.280	0	0	0
1	7	2	"A9"	"A9"	14640	90	100	964	991	270	27	852	852	876	221	25	32	8	0	1493	1926	936	48	1300	1300	1334	247	18	47	40	0	0.000	0.000	0.000	0.000	0.000	0.000	0.000	0.000	0.000	0.000	0.000	0.000	0.000	0.000	0.580	0.222	0.360	0.528	5.110	0.098	0.076	80	456	100	112	193	305	139	626	765	Error	Error	-0.785	112	193	139	626	79305	154113	0.520	2.397	0	0	0
1	8	2	"A9"	"A9"	14940	90	100	929	967	252	26	857	857	898	447	49	7	0	0	1536	1851	718	38	1307	1307	1421	547	38	37	15	0	0.000	0.000	0.000	0.000	0.000	0.000	0.000	0.000	0.000	0.000	0.000	0.000	0.000	0.000	0.314	0.202	0.489	0.451	6.069	0.159	0.042	80	456	100	72	229	301	110	544	654	Error	Error	-1.669	72	229	110	544	77323	148073	0.154	0.786	0	0	0
1	9	2	"A9"	"A9"	15230	100	100	879	923	230	24	867	867	1397	4694	336	0	0	0	1799	1923	621	32	1278	1278	2042	5119	250	0	0	0	0.000	0.000	0.000	0.000	0.000	0.000	0.000	0.000	0.000	0.000	0.000	0.000	0.000	0.000	0.023	0.087	0.290	0.270	4.910	0.145	0.125	80	480	100	12	521	533	56	645	701	Error	Error	-5.440	12	521	56	645	73818	153834	-0.101	-0.023	0	0	0
1	10	2	"A10"	"A10"	15530	80	100	857	885	232	26	787	787	804	208	25	23	5	0	1432	1786	767	42	1264	1264	1338	468	34	38	25	0	0.000	0.000	0.000	0.000	0.000	0.000	0.000	0.000	0.000	0.000	0.000	0.000	0.000	0.000	0.417	0.188	0.399	0.491	5.052	0.149	0.276	80	432	100	70	168	238	98	522	620	Error	Error	-1.263	70	168	98	522	70796	142905	0.389	0.957	0	0	0
1	11	2	"A10"	"A10"	15830	100	100	910	954	262	27	770	770	796	253	31	36	12	0	2117	2503	1390	55	1243	1243	1345	481	35	61	47	0	0.000	0.000	0.000	0.000	0.000	0.000	0.000	0.000	0.000	0.000	0.000	0.000	0.000	0.000	0.160	0.146	0.213	0.217	3.407	0.118	0.310	80	480	100	140	874	1014	184	1260	1444	Error	Error	-2.642	140	874	184	1260	76292	200267	0.625	2.407	0	0	0
1	12	2	"A10"	"A10"	16130	90	100	860	874	245	28	788	788	825	224	27	26	8	0	2051	2501	1330	53	1263	1263	1543	1007	65	47	30	0	0.000	0.000	0.000	0.000	0.000	0.000	0.000	0.000	0.000	0.000	0.000	0.000	0.000	0.000	0.091	0.069	0.142	0.225	6.729	0.090	0.306	80	456	100	72	788	860	86	1238	1324	Error	Error	-3.452	72	788	86	1238	69886	200090	0.219	0.951	0	0	0
1	13	2	"A11"	"A11"	16440	80	100	806	803	189	23	778	778	873	907	103	0	0	0	1372	1570	443	28	1251	1251	1437	1827	127	0	0	0	0.000	0.000	0.000	0.000	0.000	0.000	0.000	0.000	0.000	0.000	0.000	0.000	0.000	0.000	0.231	0.078	0.658	0.578	4.585	0.444	0.907	80	432	100	28	121	149	25	319	344	Error	Error	-2.112	28	121	25	319	64246	125638	-0.077	0.073	0	0	0
1	14	2	"A11"	"A11"	16740	90	100	894	1041	831	79	812	812	894	1090	121	2	2	0	1982	2138	1120	52	1272	1272	1391	782	56	45	20	0	0.000	0.000	0.000	0.000	0.000	0.000	0.000	0.000	0.000	0.000	0.000	0.000	0.000	0.000	0.115	0.264	0.332	0.350	5.552	0.491	0.407	80	456	100	82	710	792	229	866	1095	Error	Error	-3.114	82	710	229	866	83279	171025	0.135	0.955	0	0	0
1	15	2	"A11"	"A11"	17040	90	100	945	1095	949	86	842	842	869	258	29	31	7	0	1602	1922	681	35	1312	1312	1412	534	37	41	25	0	0.000	0.000	0.000	0.000	0.000	0.000	0.000	0.000	0.000	0.000	0.000	0.000	0.000	0.000	0.355	0.415	0.405	0.550	3.984	0.346	0.063	80	456	100	103	290	393	253	610	863	Error	Error	-1.493	103	290	253	610	87589	153783	0.876	0.955	0	0	0
1	16	2	"A12"	"A12"	17340	80	100	899	918	236	25	895	895	933	417	44	5	1	0	1497	1862	895	48	1315	1315	1412	525	37	33	17	0	0.000	0.000	0.000	0.000	0.000	0.000	0.000	0.000	0.000	0.000	0.000	0.000	0.000	0.000	0.022	0.042	0.469	0.533	7.949	0.142	0.328	80	432	100	4	182	186	23	547	570	Error	Error	-5.508	4	182	23	547	73438	148977	-0.036	0.857	0	0	0
1	17	2	"A12"	"A12"	17630	90	100	965	1005	281	27	904	904	954	378	39	12	2	0	1826	2080	854	41	1328	1328	1533	882	57	40	15	0	0.000	0.000	0.000	0.000	0.000	0.000	0.000	0.000	0.000	0.000	0.000	0.000	0.000	0.000	0.122	0.134	0.252	0.292	4.303	0.193	0.350	80	456	100	61	498	559	101	752	853	Error	Error	-3.029	61	498	101	752	80421	166366	0.135	0.620	0	0	0
1	18	2	"A12"	"A12"	17940	80	100	984	1031	270	26	921	921	1023	1236	120	1	0	0	1583	1983	1079	54	1367	1367	1665	1915	115	6	1	0	0.000	0.000	0.000	0.000	0.000	0.000	0.000	0.000	0.000	0.000	0.000	0.000	0.000	0.000	0.292	0.179	0.350	0.395	5.166	0.154	0.353	80	432	100	63	216	279	110	616	726	Error	Error	-1.778	63	216	110	616	82466	158662	0.006	0.166	0	0	0
1	1	3	"A13"	"A13"	12830	390	100	785	835	400	47	783	783	822	341	41	5	1	0	1403	1510	403	26	1202	1202	1252	305	24	40	21	0	0.000	0.000	0.000	0.000	0.000	0.000	0.000	0.000	0.000	0.000	0.000	0.000	0.000	0.000	0.010	0.169	0.362	0.450	4.024	0.828	0.149	80	560	100	2	201	203	52	308	360	Error	Error	-6.651	2	201	52	308	66790	120777	0.038	0.846	0	0	0
1	2	3	"A13"	"A13"	13140	400	100	959	1490	4243	284	828	828	845	213	25	33	20	0	2008	2788	6961	249	1262	1262	1322	295	22	70	56	0	0.000	0.000	0.000	0.000	0.000	0.000	0.000	0.000	0.000	0.000	0.000	0.000	0.000	0.000	0.176	0.434	0.328	0.253	4.197	0.862	0.868	80	560	100	131	746	877	662	1526	2188	Error	Error	-2.510	131	746	662	1526	119236	223003	3.028	4.969	0	0	0
1	3	3	"A13"	"A13"	13440	390	100	927	938	226	24	889	889	982	639	65	0	0	0	1803	2016	787	39	1332	1332	1502	798	53	41	12	0	0.000	0.000	0.000	0.000	0.000	0.000	0.000	0.000	0.000	0.000	0.000	0.000	0.000	0.000	0.081	0.072	0.247	0.255	7.604	0.116	0.131	80	560	100	38	471	509	49	684	733	Error	Error	-3.632	38	471	49	684	75042	161302	-0.069	0.644	0	0	0
1	4	3	"A14"	"A14"	13730	380	100	1028	1077	267	24	927	927	1023	1222	119	0	0	0	1589	2175	1000	45	1371	1371	1544	2286	148	11	0	0	0.000	0.000	0.000	0.000	0.000	0.000	0.000	0.000	0.000	0.000	0.000	0.000	0.000	0.000	0.463	0.187	0.281	0.515	5.183	0.125	0.164	80	560	100	101	218	319	150	804	954	Error	Error	-1.110	101	218	150	804	86183	173999	0.044	0.276	0	0	0
1	5	3	"A14"	"A14"	14040	380	100	975	972	185	19	984	984	1698	3984	234	0	0	0	1574	1909	639	33	1403	1403	2209	3605	163	0	0	0	0.000	0.000	0.000	0.000	0.000	0.000	0.000	0.000	0.000	0.000	0.000	0.000	0.000	0.000	-0.053	-0.024	0.336	0.429	6.143	0.165	0.240	80	560	100	-9	171	162	-12	506	494	Error	Error	Error	-9	171	-12	506	77768	152695	-0.182	-0.083	0	0	0
1	6	3	"A14"	"A14"	14340	390	100	902	986	309	31	854	854	923	504	54	10	3	0	2005	2234	1239	55	1299	1299	1439	773	53	43	18	0	0.000	0.000	0.000	0.000	0.000	0.000	0.000	0.000	0.000	0.000	0.000	0.000	0.000	0.000	0.068	0.141	0.227	0.228	5.287	0.229	0.129	80	560	100	48	706	754	132	935	1067	Error	Error	-3.879	48	706	132	935	78859	178755	0.125	1.028	0	0	0
1	7	3	"A15"	"A15"	14630	380	100	940	986	380	38	801	801	826	339	41	17	2	0	1503	2095	962	45	1254	1254	1301	258	19	48	46	0	0.000	0.000	0.000	0.000	0.000	0.000	0.000	0.000	0.000	0.000	0.000	0.000	0.000	0.000	0.558	0.220	0.266	0.458	6.320	0.123	0.072	80	560	100	139	249	388	185	841	1026	Error	Error	-0.841	139	249	185	841	78874	167618	0.472	3.078	0	0	0
1	8	3	"A15"	"A15"	14940	390	100	802	864	263	30	793	793	866	716	82	1	1	0	1852	2158	1001	46	1250	1250	1405	673	47	48	23	0	0.000	0.000	0.000	0.000	0.000	0.000	0.000	0.000	0.000	0.000	0.000	0.000	0.000	0.000	0.015	0.078	0.187	0.240	5.053	0.508	0.218	80	560	100	9	602	611	71	908	979	Error	Error	-6.064	9	602	71	908	69157	172644	-0.003	1.119	0	0	0
1	9	3	"A15"	"A15"	15240	390	100	797	798	187	23	755	755	840	587	69	0	0	0	1949	2033	846	41	1232	1232	1471	1438	97	22	2	0	0.000	0.000	0.000	0.000	0.000	0.000	0.000	0.000	0.000	0.000	0.000	0.000	0.000	0.000	0.059	0.054	0.195	0.261	4.308	0.089	0.074	80	560	100	42	717	759	43	801	844	Error	Error	-4.094	42	717	43	801	63805	162613	-0.072	0.391	0	0	0
1	10	3	"A16"	"A16"	15540	380	100	814	841	256	30	750	750	850	817	96	1	0	0	1584	1879	755	40	1214	1214	1344	1115	82	35	2	0	0.000	0.000	0.000	0.000	0.000	0.000	0.000	0.000	0.000	0.000	0.000	0.000	0.000	0.000	0.173	0.137	0.391	0.330	4.514	0.187	0.093	80	560	100	64	370	434	91	665	756	Error	Error	-2.531	64	370	91	665	67242	150353	-0.011	0.480	0	0	0
1	11	3	"A16"	"A16"	15840	390	100	771	800	181	22	732	732	803	1363	169	0	0	0	1768	1902	694	36	1205	1205	1350	1464	108	13	0	0	0.000	0.000	0.000	0.000	0.000	0.000	0.000	0.000	0.000	0.000	0.000	0.000	0.000	0.000	0.069	0.098	0.267	0.291	3.639	0.898	0.870	80	560	100	39	563	602	68	697	765	Error	Error	-3.852	39	563	68	697	64013	152199	-0.002	0.377	0	0	0
1	12	3	"A16"	"A16"	16140	380	100	824	826	197	23	729	729	892	2774	310	0	0	0	1544	1690	487	28	1232	1232	1413	1965	139	0	0	0	0.000	0.000	0.000	0.000	0.000	0.000	0.000	0.000	0.000	0.000	0.000	0.000	0.000	0.000	0.304	0.212	0.319	0.448	6.039	1.438	0.957	80	560	100	95	312	407	97	458	555	Error	Error	-1.716	95	312	97	458	66051	135231	-0.024	0.141	0	0	0
1	13	3	"A17"	"A17"	16440	380	100	836	868	267	30	749	749	949	1216	128	0	0	0	2051	2024	867	42	1220	1220	1379	952	69	47	3	0	0.000	0.000	0.000	0.000	0.000	0.000	0.000	0.000	0.000	0.000	0.000	0.000	0.000	0.000	0.105	0.148	0.218	0.253	4.132	0.887	0.953	80	560	100	87	831	918	119	804	923	Error	Error	-3.256	87	831	119	804	69436	161915	-0.067	0.678	0	0	0
1	14	3	"A17"	"A17"	16730	390	100	803	840	237	28	752	752	785	290	36	20	3	0	2070	2063	681	33	1224	1224	1279	324	25	65	58	0	0.000	0.000	0.000	0.000	0.000	0.000	0.000	0.000	0.000	0.000	0.000	0.000	0.000	0.000	0.060	0.105	0.237	0.252	4.461	0.268	0.145	80	560	100	51	846	897	88	839	927	Error	Error	-4.052	51	846	88	839	67207	165057	0.190	2.420	0	0	0
1	15	3	"A17"	"A17"	17030	390	100	844	864	247	28	814	814	832	214	25	22	5	0	1867	2023	737	36	1258	1258	1314	309	23	62	48	0	0.000	0.000	0.000	0.000	0.000	0.000	0.000	0.000	0.000	0.000	0.000	0.000	0.000	0.000	0.049	0.065	0.247	0.275	4.797	0.130	0.124	80	560	100	30	609	639	50	765	815	Error	Error	-4.343	30	609	50	765	69127	161827	0.150	2.294	0	0	0
1	16	3	"A18"	"A18"	17340	380	100	908	917	217	23	864	864	947	1261	133	0	0	0	1929	2003	738	36	1307	1307	1423	1243	87	28	0	0	0.000	0.000	0.000	0.000	0.000	0.000	0.000	0.000	0.000	0.000	0.000	0.000	0.000	0.000	0.071	0.076	0.270	0.282	6.426	0.929	0.037	80	560	100	44	622	666	53	696	749	Error	Error	-3.821	44	622	53	696	73369	160259	-0.024	0.467	0	0	0
1	17	3	"A18"	"A18"	17630	390	100	967	1019	371	36	900	900	1026	1277	124	2	0	0	2184	2276	770	33	1330	1330	1453	745	51	53	28	0	0.000	0.000	0.000	0.000	0.000	0.000	0.000	0.000	0.000	0.000	0.000	0.000	0.000	0.000	0.078	0.126	0.228	0.346	3.470	0.962	0.217	80	560	100	67	854	921	119	946	1065	Error	Error	-3.672	67	854	119	946	81496	182114	-0.005	1.105	0	0	0
1	18	3	"A18"	"A18"	17930	390	100	943	979	271	27	899	899	1066	2267	212	0	0	0	2138	2287	875	38	1336	1336	1537	2619	170	3	0	0	0.000	0.000	0.000	0.000	0.000	0.000	0.000	0.000	0.000	0.000	0.000	0.000	0.000	0.000	0.055	0.084	0.202	0.180	6.024	0.600	0.226	80	560	100	44	802	846	80	951	1031	Error	Error	-4.188	44	802	80	951	78312	182930	-0.038	0.286	0	0	0
1	1	4	"A19"	"A19"	12840	690	100	810	831	230	27	748	748	778	209	26	21	6	0	1356	1737	840	48	1182	1182	1215	238	19	45	33	0	0.000	0.000	0.000	0.000	0.000	0.000	0.000	0.000	0.000	0.000	0.000	0.000	0.000	0.000	0.356	0.150	0.236	0.363	4.131	0.119	0.085	80	560	100	62	174	236	83	555	638	Error	Error	-1.489	62	174	83	555	66447	138986	0.254	2.193	0	0	0
1	2	4	"A19"	"A19"	13140	700	100	808	830	177	21	821	821	966	1687	174	0	0	0	1591	1876	780	41	1251	1251	1409	787	55	28	16	0	0.000	0.000	0.000	0.000	0.000	0.000	0.000	0.000	0.000	0.000	0.000	0.000	0.000	0.000	-0.038	0.014	0.255	0.355	8.860	2.790	0.375	80	560	100	-13	340	327	9	625	634	Error	Error	Error	-13	340	9	625	66395	150081	-0.081	0.593	0	0	0
1	3	4	"A19"	"A19"	13430	700	100	862	892	205	22	848	848	1695	5240	309	0	0	0	1730	1873	692	36	1309	1309	2117	4903	231	0	0	0	0.000	0.000	0.000	0.000	0.000	0.000	0.000	0.000	0.000	0.000	0.000	0.000	0.000	0.000	0.033	0.078	0.257	0.210	5.505	1.178	0.884	80	560	100	14	421	435	44	564	608	Error	Error	-4.910	14	421	44	564	71387	149806	-0.153	-0.050	0	0	0
1	4	4	"A20"	"A20"	13740	680	100	930	941	231	24	881	881	956	769	80	1	0	0	1449	2004	1084	54	1325	1325	1463	669	45	27	22	0	0.000	0.000	0.000	0.000	0.000	0.000	0.000	0.000	0.000	0.000	0.000	0.000	0.000	0.000	0.395	0.088	0.288	0.267	4.799	0.094	0.176	80	560	100	49	124	173	60	679	739	Error	Error	-1.339	49	124	60	679	75242	160313	-0.020	0.809	0	0	0
1	5	4	"A20"	"A20"	14040	690	100	970	976	304	31	847	847	881	309	35	20	6	0	1669	2313	1480	63	1303	1303	1516	1088	71	32	16	0	0.000	0.000	0.000	0.000	0.000	0.000	0.000	0.000	0.000	0.000	0.000	0.000	0.000	0.000	0.336	0.128	0.256	0.410	4.953	0.116	0.099	80	560	100	123	366	489	129	1010	1139	Error	Error	-1.573	123	366	129	1010	78078	185026	0.307	0.733	0	0	0
1	6	4	"A20"	"A20"	14340	690	100	820	825	213	25	786	786	886	743	83	0	0	0	1629	2190	1205	55	1259	1259	1481	959	64	35	23	0	0.000	0.000	0.000	0.000	0.000	0.000	0.000	0.000	0.000	0.000	0.000	0.000	0.000	0.000	0.092	0.042	0.194	0.348	6.790	0.317	0.247	80	560	100	34	370	404	39	931	970	Error	Error	-3.444	34	370	39	931	65962	175171	-0.082	0.739	0	0	0
1	7	4	"A21"	"A21"	14640	680	100	877	891	250	28	774	774	2287	8575	374	0	0	0	1555	2471	1487	60	1233	1233	2890	8750	302	0	0	0	0.000	0.000	0.000	0.000	0.000	0.000	0.000	0.000	0.000	0.000	0.000	0.000	0.000	0.000	0.320	0.095	0.159	0.215	4.907	1.178	0.846	80	560	100	103	322	425	117	1238	1355	Error	Error	-1.644	103	322	117	1238	71266	197692	-0.163	-0.048	0	0	0
1	8	4	"A21"	"A21"	14940	690	100	807	870	271	31	748	748	817	664	81	5	0	0	2192	2711	1576	58	1233	1233	1563	1802	115	32	12	0	0.000	0.000	0.000	0.000	0.000	0.000	0.000	0.000	0.000	0.000	0.000	0.000	0.000	0.000	0.062	0.083	0.141	0.177	5.432	0.235	0.420	80	560	100	59	959	1018	122	1478	1600	Error	Error	-4.023	59	959	122	1478	69579	216863	0.080	0.637	0	0	0
1	9	4	"A21"	"A21"	15240	690	100	777	836	305	36	693	693	809	1554	192	0	0	0	1789	2541	1494	58	1157	1157	1404	957	68	46	32	0	0.000	0.000	0.000	0.000	0.000	0.000	0.000	0.000	0.000	0.000	0.000	0.000	0.000	0.000	0.133	0.103	0.180	0.177	2.953	2.023	0.223	80	560	100	84	632	716	143	1384	1527	Error	Error	-2.911	84	632	143	1384	66916	203250	0.017	1.188	0	0	0
1	10	4	"A22"	"A22"	15540	680	100	768	836	303	36	671	671	783	681	86	6	0	0	1812	2327	1360	58	1157	1157	1344	781	58	48	32	0	0.000	0.000	0.000	0.000	0.000	0.000	0.000	0.000	0.000	0.000	0.000	0.000	0.000	0.000	0.148	0.141	0.233	0.314	4.376	0.133	0.215	80	560	100	97	655	752	165	1170	1335	Error	Error	-2.755	97	655	165	1170	66899	186163	0.078	1.259	0	0	0
1	11	4	"A22"	"A22"	15840	690	100	857	1128	1632	144	692	692	754	552	73	15	3	0	2677	2682	1394	51	1170	1170	1359	802	59	55	47	0	0.000	0.000	0.000	0.000	0.000	0.000	0.000	0.000	0.000	0.000	0.000	0.000	0.000	0.000	0.109	0.288	0.196	0.327	6.760	0.252	0.060	80	560	100	165	1507	1672	436	1512	1948	Error	Error	-3.191	165	1507	436	1512	90275	214585	0.678	1.650	0	0	0
1	12	4	"A22"	"A22"	16140	690	100	819	835	223	26	677	677	704	217	30	35	8	0	2508	2543	1239	48	1162	1162	1297	602	46	58	53	0	0.000	0.000	0.000	0.000	0.000	0.000	0.000	0.000	0.000	0.000	0.000	0.000	0.000	0.000	0.105	0.114	0.142	0.167	3.619	0.108	0.276	80	560	100	142	1346	1488	158	1381	1539	Error	Error	-3.245	142	1346	158	1381	66820	203451	0.604	2.070	0	0	0
1	13	4	"A23"	"A23"	16440	680	100	739	745	225	30	706	706	721	219	30	15	2	0	1333	1812	830	45	1168	1168	1241	362	29	48	37	0	0.000	0.000	0.000	0.000	0.000	0.000	0.000	0.000	0.000	0.000	0.000	0.000	0.000	0.000	0.200	0.061	0.645	0.421	6.652	0.085	0.054	80	560	100	33	165	198	39	644	683	Error	Error	-2.322	33	165	39	644	59634	144990	0.110	1.577	0	0	0
1	14	4	"A23"	"A23"	16730	690	100	853	931	449	48	735	735	854	1638	191	1	0	0	2117	2416	1251	51	1209	1209	1412	2049	145	27	2	0	0.000	0.000	0.000	0.000	0.000	0.000	0.000	0.000	0.000	0.000	0.000	0.000	0.000	0.000	0.130	0.162	0.168	0.252	4.164	0.123	0.197	80	560	100	118	908	1026	196	1207	1403	Error	Error	-2.944	118	908	196	1207	74493	193264	0.047	0.490	0	0	0
1	15	4	"A23"	"A23"	17030	690	100	847	958	961	100	766	766	788	248	31	20	6	0	1979	2167	933	43	1230	1230	1356	844	62	46	26	0	0.000	0.000	0.000	0.000	0.000	0.000	0.000	0.000	0.000	0.000	0.000	0.000	0.000	0.000	0.108	0.205	0.181	0.331	5.514	0.142	0.024	80	560	100	81	749	830	192	937	1129	Error	Error	-3.209	81	749	192	937	76621	173372	0.685	0.961	0	0	0
1	16	4	"A24"	"A24"	17340	670	100	865	901	220	24	820	820	1055	2399	227	0	0	0	1415	1880	863	45	1285	1285	1521	1993	131	12	0	0	0.000	0.000	0.000	0.000	0.000	0.000	0.000	0.000	0.000	0.000	0.000	0.000	0.000	0.000	0.346	0.136	0.261	0.273	6.397	0.099	0.109	80	560	100	45	130	175	81	595	676	Error	Error	-1.531	45	130	81	595	72045	150399	-0.064	0.180	0	0	0
1	17	4	"A24"	"A24"	17630	680	100	892	970	262	27	838	838	919	1295	140	0	0	0	1474	1944	859	44	1302	1302	1416	567	40	40	27	0	0.000	0.000	0.000	0.000	0.000	0.000	0.000	0.000	0.000	0.000	0.000	0.000	0.000	0.000	0.314	0.206	0.319	0.498	5.940	0.109	0.141	80	560	100	54	172	226	132	642	774	Error	Error	-1.671	54	172	132	642	77607	155490	0.039	0.931	0	0	0
1	18	4	"A24"	"A24"	17920	690	100	907	950	258	27	846	846	869	221	25	27	6	0	2025	2140	836	39	1319	1319	1400	427	30	55	43	0	0.000	0.000	0.000	0.000	0.000	0.000	0.000	0.000	0.000	0.000	0.000	0.000	0.000	0.000	0.086	0.127	0.186	0.278	5.477	0.128	0.122	80	560	100	61	706	767	104	821	925	Error	Error	-3.533	61	706	104	821	75989	171166	0.367	1.733	0	0	0
1	1	5	"A25"	"A25"	12840	990	100	1021	1784	4052	227	727	727	748	247	33	53	35	0	2988	3419	4669	136	1162	1162	1203	229	19	80	72	0	0.000	0.000	0.000	0.000	0.000	0.000	0.000	0.000	0.000	0.000	0.000	0.000	0.000	0.000	0.161	0.468	0.238	0.265	4.347	0.703	0.296	80	560	100	294	1826	2120	1057	2257	3314	Error	Error	-2.635	294	1826	1057	2257	142753	273554	4.194	9.677	0	0	0
1	2	5	"A25"	"A25"	13150	990	100	869	1314	3551	270	754	754	782	288	36	30	10	0	2040	2174	1080	49	1216	1216	1335	797	59	52	23	0	0.000	0.000	0.000	0.000	0.000	0.000	0.000	0.000	0.000	0.000	0.000	0.000	0.000	0.000	0.140	0.585	0.302	0.296	4.384	3.477	0.252	80	560	100	115	824	939	560	958	1518	Error	Error	-2.841	115	824	560	958	105087	173903	1.847	1.053	0	0	0
1	3	5	"A25"	"A25"	13450	990	100	861	907	274	30	789	789	1448	4695	324	0	0	0	1851	2081	930	44	1258	1258	1963	4733	241	0	0	0	0.000	0.000	0.000	0.000	0.000	0.000	0.000	0.000	0.000	0.000	0.000	0.000	0.000	0.000	0.121	0.143	0.188	0.300	4.221	0.832	0.878	80	560	100	72	593	665	118	823	941	Error	Error	-3.042	72	593	118	823	72576	166506	-0.115	0.025	0	0	0
1	4	5	"A26"	"A26"	13740	990	100	1093	1157	445	38	798	798	901	1509	167	0	0	0	5152	5231	2455	46	1308	1308	1507	935	62	93	71	0	0.000	0.000	0.000	0.000	0.000	0.000	0.000	0.000	0.000	0.000	0.000	0.000	0.000	0.000	0.077	0.092	0.119	0.104	2.054	0.095	0.406	80	560	100	295	3844	4139	359	3923	4282	Error	Error	-3.704	295	3844	359	3923	92545	418488	0.170	3.983	0	0	0
1	5	5	"A26"	"A26"	14050	990	100	1050	1039	304	29	763	763	793	361	45	35	7	0	4092	4226	1731	40	1256	1256	1502	1055	70	87	61	0	0.000	0.000	0.000	0.000	0.000	0.000	0.000	0.000	0.000	0.000	0.000	0.000	0.000	0.000	0.101	0.093	0.103	0.098	2.155	0.086	0.373	80	560	100	287	2836	3123	276	2970	3246	Error	Error	-3.305	287	2836	276	2970	83142	338058	0.681	2.582	0	0	0
1	6	5	"A26"	"A26"	14350	990	100	1109	1090	333	30	724	724	762	586	76	25	1	0	5607	5708	2580	45	1249	1249	1428	693	48	98	85	0	0.000	0.000	0.000	0.000	0.000	0.000	0.000	0.000	0.000	0.000	0.000	0.000	0.000	0.000	0.088	0.082	0.102	0.091	2.214	0.081	0.433	80	560	100	385	4358	4743	366	4459	4825	Error	Error	-3.501	385	4358	366	4459	87175	456639	0.560	6.176	0	0	0
1	7	5	"A27"	"A27"	14640	990	100	846	875	313	35	701	701	768	846	110	2	0	0	2638	3156	1964	62	1172	1172	1262	867	68	60	45	0	0.000	0.000	0.000	0.000	0.000	0.000	0.000	0.000	0.000	0.000	0.000	0.000	0.000	0.000	0.099	0.088	0.110	0.182	4.884	0.082	0.154	80	560	100	145	1466	1611	174	1984	2158	Error	Error	-3.338	145	1466	174	1984	69995	252499	0.126	2.185	0	0	0
1	8	5	"A27"	"A27"	14950	990	100	783	851	327	38	676	676	694	199	28	36	13	0	1976	2372	1364	57	1169	1169	1318	633	48	58	40	0	0.000	0.000	0.000	0.000	0.000	0.000	0.000	0.000	0.000	0.000	0.000	0.000	0.000	0.000	0.133	0.145	0.156	0.207	4.941	0.092	0.238	80	560	100	107	807	914	175	1203	1378	Error	Error	-2.915	107	807	175	1203	68078	189794	0.789	1.665	0	0	0
1	9	5	"A27"	"A27"	15250	990	100	864	906	294	32	667	667	1048	3785	361	0	0	0	2999	2934	1458	49	1166	1166	1392	1417	101	57	23	0	0.000	0.000	0.000	0.000	0.000	0.000	0.000	0.000	0.000	0.000	0.000	0.000	0.000	0.000	0.107	0.135	0.149	0.170	2.969	0.114	0.347	80	560	100	197	1833	2030	239	1768	2007	Error	Error	-3.218	197	1833	239	1768	72485	234706	-0.038	1.088	0	0	0
1	10	5	"A28"	"A28"	15540	980	100	793	833	287	34	628	628	682	579	84	11	0	0	1837	2879	1829	63	1126	1126	1199	439	36	56	46	0	0.000	0.000	0.000	0.000	0.000	0.000	0.000	0.000	0.000	0.000	0.000	0.000	0.000	0.000	0.232	0.117	0.156	0.181	4.422	0.250	0.119	80	560	100	165	711	876	205	1753	1958	Error	Error	-2.107	165	711	205	1753	66663	230316	0.261	3.827	0	0	0
1	11	5	"A28"	"A28"	15850	990	100	786	822	297	36	653	653	805	1063	132	1	0	0	3086	2915	1532	52	1189	1189	1480	1530	103	55	23	0	0.000	0.000	0.000	0.000	0.000	0.000	0.000	0.000	0.000	0.000	0.000	0.000	0.000	0.000	0.070	0.098	0.125	0.159	3.187	0.149	0.291	80	560	100	133	1897	2030	169	1726	1895	Error	Error	-3.834	133	1897	169	1726	65752	233231	0.016	0.938	0	0	0
1	12	5	"A28"	"A28"	16150	990	100	866	887	261	29	691	691	1522	6161	404	0	0	0	3962	3442	1696	49	1195	1195	1989	5544	278	0	0	0	0.000	0.000	0.000	0.000	0.000	0.000	0.000	0.000	0.000	0.000	0.000	0.000	0.000	0.000	0.063	0.087	0.121	0.109	3.319	0.107	0.409	80	560	100	175	2767	2942	196	2247	2443	Error	Error	-3.983	175	2767	196	2247	70933	275326	-0.103	0.262	0	0	0
1	13	5	"A29"	"A29"	16450	980	100	807	898	730	81	679	679	704	234	33	33	11	0	2303	2546	1260	49	1168	1168	1201	262	21	68	62	0	0.000	0.000	0.000	0.000	0.000	0.000	0.000	0.000	0.000	0.000	0.000	0.000	0.000	0.000	0.113	0.159	0.155	0.190	5.386	0.187	0.146	80	560	100	128	1135	1263	219	1378	1597	Error	Error	-3.148	128	1135	219	1378	71848	203645	0.829	5.134	0	0	0
1	14	5	"A29"	"A29"	16750	990	100	887	906	269	29	700	700	870	1240	142	0	0	0	3795	3389	1428	42	1227	1227	1510	1427	94	67	40	0	0.000	0.000	0.000	0.000	0.000	0.000	0.000	0.000	0.000	0.000	0.000	0.000	0.000	0.000	0.073	0.095	0.137	0.122	2.705	0.724	0.523	80	560	100	187	2568	2755	206	2162	2368	Error	Error	-3.780	187	2568	206	2162	72450	271158	0.029	1.317	0	0	0
1	15	5	"A29"	"A29"	17050	990	100	917	922	290	31	739	739	770	228	29	45	15	0	3135	2958	1326	44	1238	1238	1372	724	52	68	58	0	0.000	0.000	0.000	0.000	0.000	0.000	0.000	0.000	0.000	0.000	0.000	0.000	0.000	0.000	0.094	0.106	0.145	0.199	3.245	0.110	0.267	80	560	100	178	1897	2075	183	1720	1903	Error	Error	-3.414	178	1897	183	1720	73738	236618	0.667	2.191	0	0	0
1	16	5	"A30"	"A30"	17340	980	100	1069	1067	375	35	748	748	798	302	37	52	21	0	4413	4473	2559	57	1256	1256	1297	283	21	88	82	0	0.000	0.000	0.000	0.000	0.000	0.000	0.000	0.000	0.000	0.000	0.000	0.000	0.000	0.000	0.102	0.099	0.128	0.120	2.591	0.093	0.246	80	560	100	321	3157	3478	319	3217	3536	Error	Error	-3.298	321	3157	319	3217	85329	357831	0.891	11.223	0	0	0
1	17	5	"A30"	"A30"	17640	980	100	904	998	426	42	813	813	930	1451	156	1	0	0	2356	2818	1462	51	1311	1311	1628	1892	116	38	8	0	0.000	0.000	0.000	0.000	0.000	0.000	0.000	0.000	0.000	0.000	0.000	0.000	0.000	0.000	0.087	0.123	0.174	0.178	4.915	0.115	0.284	80	560	100	91	1045	1136	185	1507	1692	Error	Error	-3.521	91	1045	185	1507	79806	225416	0.047	0.629	0	0	0
1	18	5	"A30"	"A30"	17950	980	100	887	965	299	30	825	825	907	1033	113	0	0	0	1918	2794	1961	70	1321	1321	1478	748	50	46	32	0	0.000	0.000	0.000	0.000	0.000	0.000	0.000	0.000	0.000	0.000	0.000	0.000	0.000	0.000	0.104	0.095	0.159	0.210	5.510	0.090	0.318	80	560	100	62	597	659	140	1473	1613	Error	Error	-3.267	62	597	140	1473	77229	223490	0.056	1.759	0	0	0
1	1	6	"A31"	"A31"	12840	1290	100	866	875	216	24	706	706	733	252	34	36	7	0	1606	2733	1783	65	1188	1188	1281	481	37	47	43	0	0.000	0.000	0.000	0.000	0.000	0.000	0.000	0.000	0.000	0.000	0.000	0.000	0.000	0.000	0.383	0.109	0.142	0.216	4.332	0.079	0.155	80	560	100	160	418	578	169	1545	1714	Error	Error	-1.385	160	418	169	1545	70020	218673	0.563	3.019	0	0	0
1	2	6	"A31"	"A31"	13150	1290	100	860	860	226	26	747	747	775	234	30	22	7	0	1767	2464	1349	54	1252	1252	1431	632	44	48	40	0	0.000	0.000	0.000	0.000	0.000	0.000	0.000	0.000	0.000	0.000	0.000	0.000	0.000	0.000	0.219	0.093	0.184	0.236	4.659	0.099	0.142	80	560	100	113	515	628	113	1212	1325	Error	Error	-2.188	113	515	113	1212	68801	197143	0.363	1.634	0	0	0
1	3	6	"A31"	"A31"	13450	1290	100	849	890	265	29	750	750	754	195	25	38	18	0	1962	2797	1643	58	1209	1209	1350	605	44	52	47	0	0.000	0.000	0.000	0.000	0.000	0.000	0.000	0.000	0.000	0.000	0.000	0.000	0.000	0.000	0.131	0.088	0.186	0.224	4.097	0.086	0.263	80	560	100	99	753	852	140	1588	1728	Error	Error	-2.927	99	753	140	1588	71166	223753	0.697	2.392	0	0	0
1	4	6	"A32"	"A32"	13750	1290	100	919	917	239	26	726	726	743	191	25	51	18	0	1905	2943	1846	62	1205	1205	1252	287	22	58	52	0	0.000	0.000	0.000	0.000	0.000	0.000	0.000	0.000	0.000	0.000	0.000	0.000	0.000	0.000	0.276	0.110	0.120	0.173	4.572	0.090	0.246	80	560	100	193	700	893	191	1738	1929	Error	Error	-1.859	193	700	191	1738	73359	235400	0.911	5.892	0	0	0
1	5	6	"A32"	"A32"	14050	1290	100	828	873	406	46	733	733	859	1322	153	1	1	0	1872	2273	1292	56	1230	1230	1429	804	56	46	26	0	0.000	0.000	0.000	0.000	0.000	0.000	0.000	0.000	0.000	0.000	0.000	0.000	0.000	0.000	0.148	0.134	0.228	0.278	4.699	0.124	0.232	80	560	100	95	642	737	140	1043	1183	Error	Error	-2.757	95	642	140	1043	69868	181803	0.011	1.050	0	0	0
1	6	6	"A32"	"A32"	14350	1290	100	789	797	222	27	699	699	788	1382	175	0	0	0	1774	2238	1109	49	1177	1177	1350	674	49	50	45	0	0.000	0.000	0.000	0.000	0.000	0.000	0.000	0.000	0.000	0.000	0.000	0.000	0.000	0.000	0.151	0.092	0.151	0.239	4.316	9.468	0.008	80	560	100	90	597	687	98	1061	1159	Error	Error	-2.730	90	597	98	1061	63764	179015	0.007	1.318	0	0	0
1	7	6	"A33"	"A33"	14650	1290	100	662	669	190	28	680	680	909	2222	244	0	0	0	1346	1635	645	39	1144	1144	1421	2521	177	1	0	0	0.000	0.000	0.000	0.000	0.000	0.000	0.000	0.000	0.000	0.000	0.000	0.000	0.000	0.000	-0.089	-0.022	0.344	0.384	5.954	8.840	0.011	80	560	100	-18	202	184	-11	491	480	Error	Error	Error	-18	202	-11	491	53483	130787	-0.108	0.085	0	0	0
1	8	6	"A33"	"A33"	14940	1300	100	667	728	269	36	653	653	696	523	75	7	0	0	1728	1879	827	44	1135	1135	1194	431	36	56	33	0	0.000	0.000	0.000	0.000	0.000	0.000	0.000	0.000	0.000	0.000	0.000	0.000	0.000	0.000	0.024	0.101	0.332	0.296	4.195	0.113	0.098	80	560	100	14	593	607	75	744	819	Error	Error	-5.405	14	593	75	744	58259	150356	0.061	1.589	0	0	0
1	9	6	"A33"	"A33"	15250	1300	100	644	652	187	28	643	643	667	240	35	12	2	0	1648	1794	710	39	1130	1130	1189	487	40	52	27	0	0.000	0.000	0.000	0.000	0.000	0.000	0.000	0.000	0.000	0.000	0.000	0.000	0.000	0.000	0.002	0.014	0.236	0.219	6.229	0.123	0.145	80	560	100	1	518	519	9	664	673	Error	Error	-9.017	1	518	9	664	52168	143534	-0.062	1.242	0	0	0
1	10	6	"A34"	"A34"	15550	1290	100	641	678	216	31	624	624	645	268	41	15	2	0	1849	1971	894	45	1133	1133	1174	281	23	57	55	0	0.000	0.000	0.000	0.000	0.000	0.000	0.000	0.000	0.000	0.000	0.000	0.000	0.000	0.000	0.024	0.064	0.190	0.249	5.880	0.085	0.146	80	560	100	17	716	733	54	838	892	Error	Error	-5.396	17	716	54	838	54234	157715	0.123	2.836	0	0	0
1	11	6	"A34"	"A34"	15850	1290	100	688	734	222	30	655	655	687	235	34	23	2	0	1777	2003	962	48	1147	1147	1243	445	35	55	38	0	0.000	0.000	0.000	0.000	0.000	0.000	0.000	0.000	0.000	0.000	0.000	0.000	0.000	0.000	0.052	0.092	0.167	0.177	6.645	0.169	0.284	80	560	100	33	630	663	79	856	935	Error	Error	-4.255	33	630	79	856	58720	160205	0.200	1.708	0	0	0
1	12	6	"A34"	"A34"	16150	1290	100	685	718	197	27	626	626	703	540	76	2	0	0	1565	1976	978	49	1141	1141	1255	539	42	47	33	0	0.000	0.000	0.000	0.000	0.000	0.000	0.000	0.000	0.000	0.000	0.000	0.000	0.000	0.000	0.139	0.110	0.158	0.221	4.399	0.094	0.143	80	560	100	59	424	483	92	835	927	Error	Error	-2.845	59	424	92	835	57446	158043	0.028	1.338	0	0	0
1	13	6	"A35"	"A35"	16450	1280	100	927	1039	564	54	681	681	696	202	29	56	35	0	4374	5217	3457	66	1233	1233	1462	842	57	90	65	0	0.000	0.000	0.000	0.000	0.000	0.000	0.000	0.000	0.000	0.000	0.000	0.000	0.000	0.000	0.078	0.090	0.095	0.097	2.268	0.104	0.473	80	560	100	246	3141	3387	358	3984	4342	Error	Error	-3.674	246	3141	358	3984	83110	417386	1.698	4.460	0	0	0
1	14	6	"A35"	"A35"	16760	1290	100	924	972	342	35	707	707	878	1659	188	0	0	0	4297	4330	1841	42	1221	1221	1534	2050	133	68	26	0	0.000	0.000	0.000	0.000	0.000	0.000	0.000	0.000	0.000	0.000	0.000	0.000	0.000	0.000	0.071	0.085	0.093	0.088	2.958	0.168	0.388	80	560	100	217	3076	3293	265	3109	3374	Error	Error	-3.825	217	3076	265	3109	77770	346366	0.057	1.364	0	0	0
1	15	6	"A35"	"A35"	17050	1290	100	959	1037	400	38	711	711	750	223	29	51	37	0	4168	5424	3468	63	1255	1255	1562	1144	73	67	55	0	0.000	0.000	0.000	0.000	0.000	0.000	0.000	0.000	0.000	0.000	0.000	0.000	0.000	0.000	0.085	0.078	0.084	0.089	2.165	0.076	0.467	80	560	100	248	2913	3161	326	4169	4495	Error	Error	-3.554	248	2913	326	4169	82982	433925	1.287	3.376	0	0	0
1	16	6	"A36"	"A36"	17350	1280	100	885	910	282	30	748	748	781	230	29	32	18	0	2947	3540	2269	64	1244	1244	1400	731	52	60	55	0	0.000	0.000	0.000	0.000	0.000	0.000	0.000	0.000	0.000	0.000	0.000	0.000	0.000	0.000	0.080	0.071	0.117	0.149	4.986	0.080	0.338	80	560	100	137	1703	1840	162	2296	2458	Error	Error	-3.636	137	1703	162	2296	72803	283160	0.561	2.927	0	0	0
1	17	6	"A36"	"A36"	17650	1290	100	891	913	308	33	802	802	844	282	33	23	6	0	2137	2914	1756	60	1292	1292	1543	969	62	46	33	0	0.000	0.000	0.000	0.000	0.000	0.000	0.000	0.000	0.000	0.000	0.000	0.000	0.000	0.000	0.105	0.068	0.118	0.129	4.352	0.088	0.330	80	560	100	89	845	934	111	1622	1733	Error	Error	-3.247	89	845	111	1622	73046	233087	0.245	1.415	0	0	0
1	18	6	"A36"	"A36"	17950	1290	100	981	1044	337	32	844	844	865	291	33	33	13	0	3495	3927	2123	54	1351	1351	1533	664	43	80	57	0	0.000	0.000	0.000	0.000	0.000	0.000	0.000	0.000	0.000	0.000	0.000	0.000	0.000	0.000	0.064	0.078	0.093	0.108	4.500	0.109	0.400	80	560	100	137	2144	2281	200	2576	2776	Error	Error	-3.968	137	2144	200	2576	83540	314160	0.615	3.605	0	0	0
1	1	7	"A37"	"A37"	12850	1600	100	1452	1333	478	35	724	724	998	3111	311	0	0	0	4244	4336	1196	27	1276	1276	1528	1266	82	96	65	0	0.000	0.000	0.000	0.000	0.000	0.000	0.000	0.000	0.000	0.000	0.000	0.000	0.000	0.000	0.245	0.199	0.210	0.174	2.542	0.182	0.458	80	560	100	728	2968	3696	609	3060	3669	Error	Error	-2.027	728	2968	609	3060	106639	346872	0.108	2.218	0	0	0
1	2	7	"A37"	"A37"	13150	1590	100	927	1011	345	34	757	757	1050	2726	259	0	0	0	4203	4485	1688	37	1268	1268	1522	1471	96	83	48	0	0.000	0.000	0.000	0.000	0.000	0.000	0.000	0.000	0.000	0.000	0.000	0.000	0.000	0.000	0.058	0.079	0.096	0.082	2.687	0.118	0.326	80	560	100	170	2935	3105	254	3217	3471	Error	Error	-4.110	170	2935	254	3217	80896	358800	-0.014	2.014	0	0	0
1	3	7	"A37"	"A37"	13450	1590	100	1053	1149	424	36	744	744	776	216	27	61	42	0	4335	4564	2168	47	1233	1233	1372	621	45	93	75	0	0.000	0.000	0.000	0.000	0.000	0.000	0.000	0.000	0.000	0.000	0.000	0.000	0.000	0.000	0.100	0.122	0.147	0.127	2.118	0.128	0.467	80	560	100	309	3102	3411	405	3331	3736	Error	Error	-3.328	309	3102	405	3331	91917	365122	1.727	5.140	0	0	0
1	4	7	"A38"	"A38"	13750	1590	100	1024	1299	2154	165	702	702	731	220	30	63	38	0	4356	5137	5750	111	1209	1209	1263	386	30	97	93	0	0.000	0.000	0.000	0.000	0.000	0.000	0.000	0.000	0.000	0.000	0.000	0.000	0.000	0.000	0.102	0.152	0.109	0.102	2.387	0.314	0.841	80	560	100	322	3147	3469	597	3928	4525	Error	Error	-3.289	322	3147	597	3928	103916	410992	2.582	10.036	0	0	0
1	5	7	"A38"	"A38"	14050	1590	100	903	936	310	33	733	733	2068	7734	373	0	0	0	3560	3790	1814	47	1248	1248	2774	7973	287	0	0	0	0.000	0.000	0.000	0.000	0.000	0.000	0.000	0.000	0.000	0.000	0.000	0.000	0.000	0.000	0.074	0.080	0.097	0.098	2.756	1.150	0.690	80	560	100	170	2312	2482	203	2542	2745	Error	Error	-3.766	170	2312	203	2542	74866	303190	-0.146	0.127	0	0	0
1	6	7	"A38"	"A38"	14360	1590	100	1004	974	233	23	674	674	744	937	125	0	0	0	3946	4230	1842	43	1194	1194	1328	650	48	92	85	0	0.000	0.000	0.000	0.000	0.000	0.000	0.000	0.000	0.000	0.000	0.000	0.000	0.000	0.000	0.120	0.099	0.113	0.099	2.116	0.082	0.295	80	560	100	330	2752	3082	300	3036	3336	Error	Error	-3.060	330	2752	300	3036	77899	338412	0.245	4.465	0	0	0
1	7	7	"A39"	"A39"	14640	1590	100	695	720	207	28	666	666	1017	3444	338	0	0	0	1872	2165	1291	59	1135	1135	1489	3049	204	3	1	0	0.000	0.000	0.000	0.000	0.000	0.000	0.000	0.000	0.000	0.000	0.000	0.000	0.000	0.000	0.039	0.052	0.195	0.188	4.209	0.806	0.794	80	560	100	29	737	766	54	1030	1084	Error	Error	-4.668	29	737	54	1030	57579	173202	-0.086	0.222	0	0	0
1	8	7	"A39"	"A39"	14950	1600	100	730	780	288	36	646	646	676	374	55	16	2	0	2259	2400	970	40	1147	1147	1177	249	21	77	72	0	0.000	0.000	0.000	0.000	0.000	0.000	0.000	0.000	0.000	0.000	0.000	0.000	0.000	0.000	0.076	0.107	0.163	0.229	5.746	0.154	0.262	80	560	100	84	1112	1196	134	1253	1387	Error	Error	-3.727	84	1112	134	1253	62439	192012	0.278	4.912	0	0	0
1	9	7	"A39"	"A39"	15250	1590	100	658	741	259	34	666	666	1135	2784	245	0	0	0	1913	2085	1051	50	1178	1178	1771	3653	206	2	0	0	0.000	0.000	0.000	0.000	0.000	0.000	0.000	0.000	0.000	0.000	0.000	0.000	0.000	0.000	-0.011	0.083	0.341	0.354	5.437	0.691	0.757	80	560	100	-8	735	727	75	907	982	Error	Error	Error	-8	735	75	907	59242	166815	-0.142	0.086	0	0	0
1	10	7	"A40"	"A40"	15550	1590	100	707	730	209	28	690	690	1416	4646	328	0	0	0	1561	1875	726	38	1183	1183	1873	4643	247	0	0	0	0.000	0.000	0.000	0.000	0.000	0.000	0.000	0.000	0.000	0.000	0.000	0.000	0.000	0.000	0.045	0.058	0.254	0.315	5.915	1.658	0.534	80	560	100	17	378	395	40	692	732	Error	Error	-4.475	17	378	40	692	58363	149974	-0.148	0.000	0	0	0
1	11	7	"A40"	"A40"	15850	1590	100	696	712	171	24	675	675	695	312	44	5	0	0	1495	1681	593	35	1170	1170	1221	324	26	50	33	0	0.000	0.000	0.000	0.000	0.000	0.000	0.000	0.000	0.000	0.000	0.000	0.000	0.000	0.000	0.065	0.072	0.316	0.404	5.717	0.751	0.566	80	560	100	21	325	346	37	511	548	Error	Error	-3.952	21	325	37	511	56927	134472	0.054	1.420	0	0	0
1	12	7	"A40"	"A40"	16150	1590	100	690	675	192	28	680	680	698	250	35	6	2	0	1593	1699	512	30	1171	1171	1292	1131	87	16	0	0	0.000	0.000	0.000	0.000	0.000	0.000	0.000	0.000	0.000	0.000	0.000	0.000	0.000	0.000	0.024	-0.009	0.190	0.289	7.009	0.099	0.044	80	560	100	10	422	432	-5	528	523	Error	Error	-5.399	10	422	-5	528	53988	135918	-0.092	0.360	0	0	0
1	13	7	"A41"	"A41"	16450	1580	100	938	979	329	33	721	721	1737	7022	404	0	0	0	4113	4172	1791	42	1204	1204	2306	6929	300	3	0	0	0.000	0.000	0.000	0.000	0.000	0.000	0.000	0.000	0.000	0.000	0.000	0.000	0.000	0.000	0.075	0.087	0.121	0.099	2.518	0.896	0.837	80	560	100	217	2909	3126	258	2968	3226	Error	Error	-3.745	217	2909	258	2968	78300	333741	-0.108	0.269	0	0	0
1	14	7	"A41"	"A41"	16750	1590	100	940	979	294	30	684	684	750	570	76	16	1	0	4245	4270	1135	26	1254	1254	1390	616	44	100	97	0	0.000	0.000	0.000	0.000	0.000	0.000	0.000	0.000	0.000	0.000	0.000	0.000	0.000	0.000	0.086	0.098	0.115	0.097	2.003	0.177	0.143	80	560	100	256	2991	3247	295	3016	3311	Error	Error	-3.546	256	2991	295	3016	78292	341636	0.402	4.675	0	0	0
1	15	7	"A41"	"A41"	17050	1590	100	999	1031	280	27	728	728	815	1163	142	0	0	0	4388	4523	1422	31	1262	1262	1402	698	49	98	88	0	0.000	0.000	0.000	0.000	0.000	0.000	0.000	0.000	0.000	0.000	0.000	0.000	0.000	0.000	0.087	0.093	0.103	0.089	2.247	0.101	0.354	80	560	100	271	3126	3397	303	3261	3564	Error	Error	-3.528	271	3126	303	3261	82449	361809	0.186	4.471	0	0	0
1	16	7	"A42"	"A42"	17350	1580	100	851	860	257	29	744	744	781	265	33	27	7	0	1967	2143	1008	47	1232	1232	1385	1946	140	15	2	0	0.000	0.000	0.000	0.000	0.000	0.000	0.000	0.000	0.000	0.000	0.000	0.000	0.000	0.000	0.146	0.127	0.472	0.461	6.203	0.099	0.084	80	560	100	107	735	842	116	911	1027	Error	Error	-2.780	107	735	116	911	68782	171419	0.298	0.390	0	0	0
1	17	7	"A42"	"A42"	17650	1590	100	791	836	246	29	775	775	870	1685	193	0	0	0	1808	2065	841	40	1268	1268	1371	1635	119	21	0	0	0.000	0.000	0.000	0.000	0.000	0.000	0.000	0.000	0.000	0.000	0.000	0.000	0.000	0.000	0.030	0.077	0.186	0.282	7.445	0.103	0.075	80	560	100	16	540	556	61	797	858	Error	Error	-5.077	16	540	61	797	66917	165165	-0.020	0.424	0	0	0
1	18	7	"A42"	"A42"	17950	1590	100	901	944	303	32	828	828	847	208	24	26	12	0	2045	2326	1131	48	1320	1320	1351	237	17	73	66	0	0.000	0.000	0.000	0.000	0.000	0.000	0.000	0.000	0.000	0.000	0.000	0.000	0.000	0.000	0.101	0.115	0.181	0.225	3.963	0.114	0.159	80	560	100	73	725	798	116	1006	1122	Error	Error	-3.312	73	725	116	1006	75484	186059	0.466	4.114	0	0	0
1	1	8	"A43"	"A43"	12850	1890	100	871	1559	5245	336	711	711	769	495	64	17	6	0	2238	2821	2639	93	1172	1172	1303	791	60	55	41	0	0.000	0.000	0.000	0.000	0.000	0.000	0.000	0.000	0.000	0.000	0.000	0.000	0.000	0.000	0.150	0.514	0.233	0.280	4.839	2.220	0.459	80	560	100	160	1066	1226	848	1649	2497	Error	Error	-2.736	160	1066	848	1649	124742	225652	1.596	1.919	0	0	0
1	2	8	"A43"	"A43"	13140	1900	100	965	933	234	25	718	718	759	358	47	28	2	0	3588	3433	1479	43	1194	1194	1379	732	53	78	62	0	0.000	0.000	0.000	0.000	0.000	0.000	0.000	0.000	0.000	0.000	0.000	0.000	0.000	0.000	0.103	0.096	0.130	0.123	3.067	0.134	0.183	80	560	100	247	2394	2641	215	2239	2454	Error	Error	-3.277	247	2394	215	2239	74612	274613	0.486	2.806	0	0	0
1	3	8	"A43"	"A43"	13450	1900	100	974	979	244	24	718	718	844	1785	211	0	0	0	4017	3891	1706	43	1208	1208	1510	1760	116	65	36	0	0.000	0.000	0.000	0.000	0.000	0.000	0.000	0.000	0.000	0.000	0.000	0.000	0.000	0.000	0.091	0.097	0.109	0.103	2.242	0.092	0.416	80	560	100	256	2809	3065	261	2683	2944	Error	Error	-3.456	256	2809	261	2683	78299	311246	0.076	1.353	0	0	0
1	4	8	"A44"	"A44"	13750	1880	100	785	861	268	31	702	702	860	2112	245	0	0	0	2096	2683	1500	55	1160	1160	1393	2634	189	23	1	0	0.000	0.000	0.000	0.000	0.000	0.000	0.000	0.000	0.000	0.000	0.000	0.000	0.000	0.000	0.089	0.104	0.123	0.138	4.086	0.106	0.102	80	560	100	83	936	1019	159	1523	1682	Error	Error	-3.495	83	936	159	1523	68900	214647	0.000	0.490	0	0	0
1	5	8	"A44"	"A44"	14060	1890	100	816	847	257	30	688	688	707	230	32	35	11	0	2669	3293	1859	56	1172	1172	1230	288	23	95	82	0	0.000	0.000	0.000	0.000	0.000	0.000	0.000	0.000	0.000	0.000	0.000	0.000	0.000	0.000	0.086	0.075	0.091	0.101	2.432	0.093	0.269	80	560	100	128	1497	1625	159	2121	2280	Error	Error	-3.548	128	1497	159	2121	67796	263419	0.609	7.163	0	0	0
1	6	8	"A44"	"A44"	14360	1890	100	836	866	291	33	681	681	892	1406	157	1	0	0	2917	2785	1192	42	1184	1184	1477	1642	111	51	10	0	0.000	0.000	0.000	0.000	0.000	0.000	0.000	0.000	0.000	0.000	0.000	0.000	0.000	0.000	0.089	0.116	0.148	0.131	3.085	0.476	0.290	80	560	100	155	1733	1888	185	1601	1786	Error	Error	-3.483	155	1733	185	1601	69287	222816	-0.018	0.797	0	0	0
1	7	8	"A45"	"A45"	14650	1880	100	693	723	214	29	664	664	969	3268	337	0	0	0	2073	2408	1181	49	1161	1161	1552	3462	223	3	0	0	0.000	0.000	0.000	0.000	0.000	0.000	0.000	0.000	0.000	0.000	0.000	0.000	0.000	0.000	0.032	0.047	0.120	0.125	5.234	0.956	0.937	80	560	100	29	912	941	59	1247	1306	Error	Error	-4.975	29	912	59	1247	57855	192630	-0.075	0.247	0	0	0
1	8	8	"A45"	"A45"	14960	1890	100	762	824	292	35	648	648	677	285	42	27	11	0	2467	2584	1227	47	1170	1170	1281	506	39	68	61	0	0.000	0.000	0.000	0.000	0.000	0.000	0.000	0.000	0.000	0.000	0.000	0.000	0.000	0.000	0.088	0.124	0.155	0.202	5.588	0.133	0.314	80	560	100	114	1297	1411	176	1414	1590	Error	Error	-3.508	114	1297	176	1414	65898	206695	0.516	2.575	0	0	0
1	9	8	"A45"	"A45"	15260	1890	100	813	906	402	44	663	663	702	331	47	28	13	0	2572	2736	1327	48	1203	1203	1343	557	41	71	56	0	0.000	0.000	0.000	0.000	0.000	0.000	0.000	0.000	0.000	0.000	0.000	0.000	0.000	0.000	0.110	0.159	0.223	0.196	3.747	0.205	0.274	80	560	100	150	1369	1519	243	1533	1776	Error	Error	-3.190	150	1369	243	1533	72473	218857	0.616	2.501	0	0	0
1	10	8	"A47"	"A47"	15550	1890	100	913	950	309	32	676	676	869	2839	326	0	0	0	4170	4362	2396	54	1228	1228	1531	2263	147	60	28	0	0.000	0.000	0.000	0.000	0.000	0.000	0.000	0.000	0.000	0.000	0.000	0.000	0.000	0.000	0.081	0.087	0.105	0.092	2.715	0.088	0.412	80	560	100	237	2942	3179	274	3134	3408	Error	Error	-3.634	237	2942	274	3134	76022	348929	0.029	1.251	0	0	0
1	11	8	"A47"	"A47"	15850	1890	100	807	934	883	94	646	646	878	2708	308	1	1	0	3072	3107	887	28	1189	1189	1600	3125	195	8	0	0	0.000	0.000	0.000	0.000	0.000	0.000	0.000	0.000	0.000	0.000	0.000	0.000	0.000	0.000	0.086	0.150	0.129	0.103	3.260	0.188	0.076	80	560	100	161	1883	2044	288	1918	2206	Error	Error	-3.548	161	1883	288	1918	74712	248544	0.021	0.482	0	0	0
1	12	8	"A47"	"A47"	16160	1890	100	810	954	443	46	665	665	876	2264	258	1	0	0	3672	3701	1423	38	1273	1273	1582	1497	94	77	27	0	0.000	0.000	0.000	0.000	0.000	0.000	0.000	0.000	0.000	0.000	0.000	0.000	0.000	0.000	0.060	0.119	0.125	0.085	4.164	0.142	0.385	80	560	100	145	2399	2544	289	2428	2717	Error	Error	-4.048	145	2399	289	2428	76315	296047	0.034	1.415	0	0	0
1	13	8	"A48"	"A48"	16460	1880	100	746	834	477	57	674	674	760	558	73	8	1	0	1381	2139	1230	57	1175	1175	1277	520	40	42	40	0	0.000	0.000	0.000	0.000	0.000	0.000	0.000	0.000	0.000	0.000	0.000	0.000	0.000	0.000	0.350	0.166	0.271	0.298	4.832	0.646	0.367	80	560	100	72	206	278	160	964	1124	Error	Error	-1.517	72	206	160	964	66716	171144	0.133	1.658	0	0	0
1	14	8	"A48"	"A48"	16760	1890	100	796	865	576	66	702	702	727	284	39	20	2	0	2053	2301	1149	49	1201	1201	1312	489	37	61	46	0	0.000	0.000	0.000	0.000	0.000	0.000	0.000	0.000	0.000	0.000	0.000	0.000	0.000	0.000	0.110	0.148	0.147	0.192	4.864	0.105	0.046	80	560	100	94	852	946	163	1100	1263	Error	Error	-3.180	94	852	163	1100	69207	184044	0.486	2.022	0	0	0
1	15	8	"A48"	"A48"	17070	1890	100	835	846	233	27	777	777	1055	3100	293	0	0	0	1800	2108	912	43	1260	1260	1483	2049	138	13	0	0	0.000	0.000	0.000	0.000	0.000	0.000	0.000	0.000	0.000	0.000	0.000	0.000	0.000	0.000	0.107	0.081	0.232	0.269	5.101	0.123	0.040	80	560	100	58	540	598	69	848	917	Error	Error	-3.219	58	540	69	848	67650	168642	-0.067	0.305	0	0	0
1	16	8	"A49"	"A49"	17350	1870	100	864	935	314	33	730	730	843	1329	157	1	0	0	2638	3100	1735	55	1254	1254	1395	705	50	58	50	0	0.000	0.000	0.000	0.000	0.000	0.000	0.000	0.000	0.000	0.000	0.000	0.000	0.000	0.000	0.097	0.111	0.142	0.145	3.602	0.104	0.379	80	560	100	134	1384	1518	205	1846	2051	Error	Error	-3.369	134	1384	205	1846	74767	248006	0.069	2.418	0	0	0
1	17	8	"A49"	"A49"	17660	1880	100	815	852	237	27	779	779	807	334	41	12	2	0	1877	2269	994	43	1278	1278	1416	731	51	47	33	0	0.000	0.000	0.000	0.000	0.000	0.000	0.000	0.000	0.000	0.000	0.000	0.000	0.000	0.000	0.060	0.074	0.205	0.194	4.517	0.093	0.059	80	560	100	36	599	635	73	991	1064	Error	Error	-4.056	36	599	73	991	68125	181558	0.135	1.167	0	0	0
1	18	8	"A49"	"A49"	17960	1880	100	949	955	250	26	838	838	948	1532	161	0	0	0	2021	2797	1806	64	1339	1339	1718	2444	142	23	7	0	0.000	0.000	0.000	0.000	0.000	0.000	0.000	0.000	0.000	0.000	0.000	0.000	0.000	0.000	0.163	0.080	0.181	0.206	6.170	0.070	0.220	80	560	100	111	682	793	117	1458	1575	Error	Error	-2.619	111	682	117	1458	76401	223737	0.005	0.441	0	0	0
1	1	9	"A50"	"A50"	12850	2180	100	732	761	176	23	718	718	766	495	64	1	0	0	1482	1809	753	41	1189	1189	1218	270	22	50	45	0	0.000	0.000	0.000	0.000	0.000	0.000	0.000	0.000	0.000	0.000	0.000	0.000	0.000	0.000	0.048	0.069	0.293	0.336	4.459	1.057	0.117	80	560	100	14	293	307	43	620	663	Error	Error	-4.387	14	293	43	620	60904	144710	-0.010	2.189	0	0	0
1	2	9	"A50"	"A50"	13160	2190	100	786	805	250	31	710	710	728	213	29	25	10	0	1839	1888	589	31	1182	1182	1195	201	16	73	63	0	0.000	0.000	0.000	0.000	0.000	0.000	0.000	0.000	0.000	0.000	0.000	0.000	0.000	0.000	0.116	0.135	0.342	0.324	4.952	0.127	0.070	80	560	100	76	657	733	95	706	801	Error	Error	-3.112	76	657	95	706	64429	151059	0.362	3.448	0	0	0
1	3	9	"A50"	"A50"	13450	2190	100	819	811	139	17	689	689	710	192	27	33	3	0	1909	1874	581	31	1159	1159	1189	250	21	76	62	0	0.000	0.000	0.000	0.000	0.000	0.000	0.000	0.000	0.000	0.000	0.000	0.000	0.000	0.000	0.173	0.171	0.169	0.142	4.005	0.102	0.077	80	560	100	130	750	880	122	715	837	Error	Error	-2.528	130	750	122	715	64878	149935	0.526	2.740	0	0	0
1	4	9	"A51"	"A51"	13750	2180	100	865	864	216	25	726	726	801	532	66	2	0	0	2721	2893	1200	41	1195	1195	1280	459	35	82	66	0	0.000	0.000	0.000	0.000	0.000	0.000	0.000	0.000	0.000	0.000	0.000	0.000	0.000	0.000	0.091	0.081	0.135	0.122	3.166	0.111	0.144	80	560	100	139	1526	1665	138	1698	1836	Error	Error	-3.457	139	1526	138	1698	69086	231476	0.118	3.514	0	0	0
1	5	9	"A51"	"A51"	14050	2190	100	779	813	253	31	689	689	732	311	42	30	1	0	2180	2600	1254	48	1179	1179	1239	307	24	77	63	0	0.000	0.000	0.000	0.000	0.000	0.000	0.000	0.000	0.000	0.000	0.000	0.000	0.000	0.000	0.090	0.087	0.155	0.165	4.096	0.099	0.182	80	560	100	90	1001	1091	124	1421	1545	Error	Error	-3.475	90	1001	124	1421	65003	207968	0.260	4.433	0	0	0
1	6	9	"A51"	"A51"	14360	2190	100	845	885	244	27	675	675	687	183	26	45	25	0	3018	3193	1175	36	1178	1178	1215	225	18	100	95	0	0.000	0.000	0.000	0.000	0.000	0.000	0.000	0.000	0.000	0.000	0.000	0.000	0.000	0.000	0.092	0.104	0.125	0.105	2.826	0.122	0.113	80	560	100	170	1840	2010	210	2015	2225	Error	Error	-3.436	170	1840	210	2015	70783	255467	1.082	8.791	0	0	0
1	7	9	"A52"	"A52"	14660	2180	100	1037	1157	385	33	677	677	800	1474	184	0	0	0	3855	3961	1638	41	1242	1242	1441	1782	123	61	28	0	0.000	0.000	0.000	0.000	0.000	0.000	0.000	0.000	0.000	0.000	0.000	0.000	0.000	0.000	0.138	0.177	0.172	0.161	2.048	0.155	0.454	80	560	100	360	2613	2973	480	2719	3199	Error	Error	-2.860	360	2613	480	2719	92593	316917	0.242	1.414	0	0	0
1	8	9	"A52"	"A52"	14970	2180	100	921	992	371	37	660	660	792	1413	178	0	0	0	3432	3557	1679	47	1237	1237	1550	1609	103	60	27	0	0.000	0.000	0.000	0.000	0.000	0.000	0.000	0.000	0.000	0.000	0.000	0.000	0.000	0.000	0.119	0.143	0.157	0.171	2.092	0.745	0.576	80	560	100	261	2195	2456	332	2320	2652	Error	Error	-3.072	261	2195	332	2320	79333	284555	0.142	1.247	0	0	0
1	9	9	"A52"	"A52"	15270	2190	100	1012	1064	377	35	630	630	775	1419	183	1	0	0	3679	4053	1916	47	1223	1223	1444	1027	71	76	61	0	0.000	0.000	0.000	0.000	0.000	0.000	0.000	0.000	0.000	0.000	0.000	0.000	0.000	0.000	0.156	0.153	0.176	0.160	2.394	0.905	0.247	80	560	100	382	2456	2838	434	2830	3264	Error	Error	-2.685	382	2456	434	2830	85095	324271	0.204	2.540	0	0	0
1	10	9	"A53"	"A53"	15560	2190	100	878	983	551	56	650	650	675	291	43	45	13	0	4002	4001	1085	27	1221	1221	1266	238	18	100	100	0	0.000	0.000	0.000	0.000	0.000	0.000	0.000	0.000	0.000	0.000	0.000	0.000	0.000	0.000	0.082	0.120	0.104	0.092	2.680	0.129	0.250	80	560	100	228	2781	3009	333	2780	3113	Error	Error	-3.608	228	2781	333	2780	78633	320053	1.058	11.492	0	0	0
1	11	9	"A53"	"A53"	15870	2190	100	938	931	257	27	652	652	666	168	25	63	41	0	3252	3660	1409	38	1203	1203	1275	331	25	100	96	0	0.000	0.000	0.000	0.000	0.000	0.000	0.000	0.000	0.000	0.000	0.000	0.000	0.000	0.000	0.140	0.114	0.134	0.111	2.693	0.158	0.149	80	560	100	286	2049	2335	279	2457	2736	Error	Error	-2.841	286	2049	279	2457	74497	292835	1.577	7.205	0	0	0
1	12	9	"A53"	"A53"	16170	2190	100	910	967	292	30	686	686	1217	4365	358	0	0	0	3617	3626	1091	30	1262	1262	1862	3873	208	7	0	0	0.000	0.000	0.000	0.000	0.000	0.000	0.000	0.000	0.000	0.000	0.000	0.000	0.000	0.000	0.095	0.119	0.129	0.101	2.963	0.268	0.544	80	560	100	224	2355	2579	281	2364	2645	Error	Error	-3.394	224	2355	281	2364	77387	290090	-0.057	0.455	0	0	0
1	13	9	"A54"	"A54"	16460	2180	100	842	887	342	38	662	662	730	940	128	1	1	0	3134	3244	1274	39	1193	1193	1296	841	64	82	66	0	0.000	0.000	0.000	0.000	0.000	0.000	0.000	0.000	0.000	0.000	0.000	0.000	0.000	0.000	0.093	0.110	0.127	0.117	2.953	0.681	0.540	80	560	100	180	1941	2121	225	2051	2276	Error	Error	-3.431	180	1941	225	2051	70977	259519	0.167	2.316	0	0	0
1	14	9	"A54"	"A54"	16760	2200	100	843	902	259	28	699	699	747	497	66	12	0	0	2900	3069	1077	35	1217	1217	1276	302	23	95	92	0	0.000	0.000	0.000	0.000	0.000	0.000	0.000	0.000	0.000	0.000	0.000	0.000	0.000	0.000	0.086	0.110	0.118	0.110	3.713	0.128	0.115	80	560	100	144	1683	1827	203	1852	2055	Error	Error	-3.547	144	1683	203	1852	72189	245489	0.312	5.937	0	0	0
1	15	9	"A54"	"A54"	17060	2190	100	918	989	364	36	725	725	759	256	33	45	22	0	3028	3109	1459	46	1250	1250	1298	315	24	83	76	0	0.000	0.000	0.000	0.000	0.000	0.000	0.000	0.000	0.000	0.000	0.000	0.000	0.000	0.000	0.109	0.142	0.166	0.168	2.778	0.151	0.163	80	560	100	193	1778	1971	264	1859	2123	Error	Error	-3.204	193	1778	264	1859	79091	248731	0.898	5.749	0	0	0
1	16	9	"A55"	"A55"	17360	2180	100	787	803	216	26	689	689	703	285	40	20	5	0	2012	2282	970	42	1197	1197	1205	151	12	78	72	0	0.000	0.000	0.000	0.000	0.000	0.000	0.000	0.000	0.000	0.000	0.000	0.000	0.000	0.000	0.120	0.105	0.162	0.160	3.524	0.144	0.248	80	560	100	98	815	913	114	1085	1199	Error	Error	-3.056	98	815	114	1085	64219	182594	0.351	7.132	0	0	0
1	17	9	"A55"	"A55"	17660	2190	100	923	944	318	33	771	771	1463	3016	206	0	0	0	2256	2657	1183	44	1265	1265	2145	3874	180	3	0	0	0.000	0.000	0.000	0.000	0.000	0.000	0.000	0.000	0.000	0.000	0.000	0.000	0.000	0.000	0.153	0.124	0.188	0.162	3.120	0.161	0.301	80	560	100	152	991	1143	173	1392	1565	Error	Error	-2.705	152	991	173	1392	75493	212563	-0.172	0.132	0	0	0
1	18	9	"A55"	"A55"	17950	2180	100	957	958	249	25	821	821	854	401	46	13	0	0	2276	2700	1267	46	1333	1333	1400	342	24	75	63	0	0.000	0.000	0.000	0.000	0.000	0.000	0.000	0.000	0.000	0.000	0.000	0.000	0.000	0.000	0.144	0.100	0.145	0.187	3.557	0.131	0.152	80	560	100	136	943	1079	137	1367	1504	Error	Error	-2.794	136	943	137	1367	76649	216008	0.259	3.801	0	0	0
1	1	10	"A56"	"A56"	12860	2490	100	900	947	355	37	756	756	978	2953	301	0	0	0	2950	3276	1608	49	1214	1214	1459	2782	190	30	5	0	0.000	0.000	0.000	0.000	0.000	0.000	0.000	0.000	0.000	0.000	0.000	0.000	0.000	0.000	0.083	0.093	0.148	0.125	2.306	0.097	0.240	80	560	100	144	1736	1880	191	2062	2253	Error	Error	-3.592	144	1736	191	2062	75769	262061	-0.010	0.653	0	0	0
1	2	10	"A56"	"A56"	13160	2490	100	832	923	319	34	721	721	751	226	30	40	26	0	3068	3051	1421	46	1247	1247	1487	892	59	60	50	0	0.000	0.000	0.000	0.000	0.000	0.000	0.000	0.000	0.000	0.000	0.000	0.000	0.000	0.000	0.061	0.112	0.179	0.141	3.400	0.128	0.369	80	560	100	111	1821	1932	202	1804	2006	Error	Error	-4.036	111	1821	202	1804	73834	244071	0.761	1.753	0	0	0
1	3	10	"A56"	"A56"	13460	2500	100	989	1016	291	28	735	735	764	303	39	41	15	0	3141	3458	1533	44	1216	1216	1306	454	34	97	77	0	0.000	0.000	0.000	0.000	0.000	0.000	0.000	0.000	0.000	0.000	0.000	0.000	0.000	0.000	0.132	0.125	0.164	0.123	2.998	0.128	0.339	80	560	100	254	1925	2179	281	2242	2523	Error	Error	-2.922	254	1925	281	2242	81266	276602	0.832	4.740	0	0	0
1	4	10	"A57"	"A57"	13760	2490	100	747	748	176	23	709	709	789	1123	142	0	0	0	1504	1942	856	44	1179	1179	1222	268	21	52	46	0	0.000	0.000	0.000	0.000	0.000	0.000	0.000	0.000	0.000	0.000	0.000	0.000	0.000	0.000	0.117	0.051	0.174	0.230	5.973	2.915	0.004	80	560	100	38	325	363	39	763	802	Error	Error	-3.096	38	325	39	763	59841	155335	-0.037	2.687	0	0	0
1	5	10	"A57"	"A57"	14060	2500	100	796	839	204	24	701	701	715	205	28	31	11	0	2290	2146	695	32	1214	1214	1264	297	23	68	65	0	0.000	0.000	0.000	0.000	0.000	0.000	0.000	0.000	0.000	0.000	0.000	0.000	0.000	0.000	0.088	0.148	0.232	0.195	4.849	0.109	0.094	80	560	100	95	1076	1171	138	932	1070	Error	Error	-3.502	95	1076	138	932	67156	171690	0.605	2.970	0	0	0
1	6	10	"A57"	"A57"	14370	2490	100	739	754	208	27	642	642	654	162	24	42	18	0	2207	2361	1131	47	1179	1179	1257	374	29	65	55	0	0.000	0.000	0.000	0.000	0.000	0.000	0.000	0.000	0.000	0.000	0.000	0.000	0.000	0.000	0.094	0.095	0.183	0.233	4.944	0.088	0.149	80	560	100	97	1028	1125	112	1182	1294	Error	Error	-3.406	97	1028	112	1182	60301	188867	0.617	2.952	0	0	0
1	7	10	"A58"	"A58"	14660	2490	100	661	695	208	29	612	612	733	1362	185	0	0	0	1605	1903	802	42	1133	1133	1283	1319	102	20	5	0	0.000	0.000	0.000	0.000	0.000	0.000	0.000	0.000	0.000	0.000	0.000	0.000	0.000	0.000	0.104	0.108	0.182	0.181	4.707	0.164	0.224	80	560	100	49	472	521	83	770	853	Error	Error	-3.268	49	472	83	770	55576	152270	-0.028	0.470	0	0	0
1	8	10	"A58"	"A58"	14980	2490	100	727	708	205	28	636	636	657	191	29	27	6	0	1830	2124	1084	51	1166	1166	1283	523	40	52	37	0	0.000	0.000	0.000	0.000	0.000	0.000	0.000	0.000	0.000	0.000	0.000	0.000	0.000	0.000	0.137	0.075	0.147	0.193	4.438	0.098	0.244	80	560	100	91	664	755	72	958	1030	Error	Error	-2.867	91	664	72	958	56658	169947	0.267	1.608	0	0	0
1	9	10	"A58"	"A58"	15270	2490	100	729	722	224	31	633	633	661	323	48	12	2	0	1890	2361	1196	50	1166	1166	1263	429	33	58	47	0	0.000	0.000	0.000	0.000	0.000	0.000	0.000	0.000	0.000	0.000	0.000	0.000	0.000	0.000	0.133	0.074	0.139	0.221	6.295	0.272	0.242	80	560	100	96	724	820	89	1195	1284	Error	Error	-2.915	96	724	89	1195	57748	188850	0.189	2.559	0	0	0
1	10	10	"A59"	"A59"	15560	2490	100	987	952	336	35	599	599	636	213	33	60	42	0	4730	5523	3243	58	1252	1252	1346	489	36	96	81	0	0.000	0.000	0.000	0.000	0.000	0.000	0.000	0.000	0.000	0.000	0.000	0.000	0.000	0.000	0.112	0.083	0.083	0.093	2.203	0.083	0.441	80	560	100	388	3478	3866	353	4271	4624	Error	Error	-3.164	388	3478	353	4271	76145	441844	1.484	8.542	0	0	0
1	11	10	"A59"	"A59"	15870	2490	100	807	868	241	27	662	662	682	202	29	40	15	0	3138	3733	2027	54	1191	1191	1497	1068	71	62	48	0	0.000	0.000	0.000	0.000	0.000	0.000	0.000	0.000	0.000	0.000	0.000	0.000	0.000	0.000	0.074	0.081	0.097	0.097	3.386	0.085	0.453	80	560	100	145	1947	2092	206	2542	2748	Error	Error	-3.747	145	1947	206	2542	69416	298605	0.921	2.094	0	0	0
1	12	10	"A59"	"A59"	16170	2490	100	968	961	289	30	662	662	689	213	30	65	27	0	4194	4076	2037	49	1238	1238	1491	889	59	73	62	0	0.000	0.000	0.000	0.000	0.000	0.000	0.000	0.000	0.000	0.000	0.000	0.000	0.000	0.000	0.104	0.105	0.104	0.128	2.946	0.085	0.323	80	560	100	306	2956	3262	299	2838	3137	Error	Error	-3.272	306	2956	299	2838	76855	326085	1.277	2.908	0	0	0
1	13	10	"A60"	"A60"	16470	2490	100	652	684	183	26	669	669	705	418	59	0	0	0	1451	1589	523	32	1160	1160	1187	270	22	51	32	0	0.000	0.000	0.000	0.000	0.000	0.000	0.000	0.000	0.000	0.000	0.000	0.000	0.000	0.000	-0.058	0.035	0.324	0.393	3.969	0.202	0.047	80	560	100	-17	291	274	15	429	444	Error	Error	Error	-17	291	15	429	54739	127089	-0.050	1.489	0	0	0
1	14	10	"A60"	"A60"	16760	2500	100	689	728	190	26	668	668	718	668	93	0	0	0	1653	1734	544	31	1190	1190	1223	333	27	58	37	0	0.000	0.000	0.000	0.000	0.000	0.000	0.000	0.000	0.000	0.000	0.000	0.000	0.000	0.000	0.045	0.110	0.372	0.427	5.316	1.920	0.316	80	560	100	21	463	484	60	544	604	Error	Error	-4.463	21	463	60	544	58241	138703	0.015	1.535	0	0	0
1	15	10	"A60"	"A60"	17060	2500	100	728	856	820	95	702	702	725	238	32	25	3	0	1719	1794	571	31	1223	1223	1251	217	17	67	52	0	0.000	0.000	0.000	0.000	0.000	0.000	0.000	0.000	0.000	0.000	0.000	0.000	0.000	0.000	0.052	0.270	0.341	0.427	4.203	0.721	0.090	80	560	100	26	496	522	154	571	725	Error	Error	-4.254	26	496	154	571	68513	143515	0.550	2.502	0	0	0
1	16	10	"A61"	"A61"	17360	2490	100	792	800	239	29	712	712	738	212	28	20	1	0	1995	2262	1050	46	1212	1212	1231	197	16	73	63	0	0.000	0.000	0.000	0.000	0.000	0.000	0.000	0.000	0.000	0.000	0.000	0.000	0.000	0.000	0.102	0.084	0.149	0.212	5.154	0.090	0.113	80	560	100	80	783	863	88	1050	1138	Error	Error	-3.291	80	783	88	1050	63979	180998	0.292	5.234	0	0	0
1	17	10	"A61"	"A61"	17660	2480	100	904	903	213	23	777	777	785	186	23	37	13	0	2710	2653	973	36	1286	1286	1410	515	36	75	58	0	0.000	0.000	0.000	0.000	0.000	0.000	0.000	0.000	0.000	0.000	0.000	0.000	0.000	0.000	0.089	0.092	0.160	0.165	3.607	0.116	0.260	80	560	100	127	1424	1551	126	1367	1493	Error	Error	-3.487	127	1424	126	1367	72242	212265	0.634	2.414	0	0	0
1	18	10	"A61"	"A61"	17960	2490	100	990	1038	269	25	815	815	842	248	29	45	16	0	3522	3541	1634	46	1324	1324	1426	467	32	78	71	0	0.000	0.000	0.000	0.000	0.000	0.000	0.000	0.000	0.000	0.000	0.000	0.000	0.000	0.000	0.080	0.101	0.126	0.128	2.439	0.108	0.228	80	560	100	175	2198	2373	223	2217	2440	Error	Error	-3.651	175	2198	223	2217	83056	283248	0.790	4.529	0	0	0
1	1	11	"A62"	"A62"	12860	2790	100	768	791	208	26	735	735	777	300	38	13	0	0	1630	1665	476	28	1174	1174	1222	366	29	52	31	0	0.000	0.000	0.000	0.000	0.000	0.000	0.000	0.000	0.000	0.000	0.000	0.000	0.000	0.000	0.072	0.114	0.363	0.369	4.702	0.224	0.125	80	560	100	33	456	489	56	491	547	Error	Error	-3.788	33	456	56	491	63241	133218	0.047	1.210	0	0	0
1	2	11	"A62"	"A62"	13170	2800	100	812	821	208	25	714	714	828	1557	188	0	0	0	2498	2353	834	35	1172	1172	1270	858	67	65	35	0	0.000	0.000	0.000	0.000	0.000	0.000	0.000	0.000	0.000	0.000	0.000	0.000	0.000	0.000	0.074	0.091	0.167	0.159	2.604	1.681	0.622	80	560	100	98	1326	1424	107	1181	1288	Error	Error	-3.758	98	1326	107	1181	65679	188242	-0.004	1.262	0	0	0
1	3	11	"A62"	"A62"	13460	2800	100	747	759	195	25	721	721	759	508	66	1	0	0	2164	2121	756	35	1181	1181	1296	966	74	52	16	0	0.000	0.000	0.000	0.000	0.000	0.000	0.000	0.000	0.000	0.000	0.000	0.000	0.000	0.000	0.026	0.040	0.149	0.186	4.935	0.086	0.101	80	560	100	26	983	1009	38	940	978	Error	Error	-5.241	26	983	38	940	60705	169687	0.000	0.854	0	0	0
1	4	11	"A63"	"A63"	13760	2790	100	951	1819	5292	290	690	690	709	222	31	53	25	0	4022	4409	5873	133	1174	1174	1228	366	29	70	63	0	0.000	0.000	0.000	0.000	0.000	0.000	0.000	0.000	0.000	0.000	0.000	0.000	0.000	0.000	0.092	0.349	0.123	0.144	3.575	1.001	0.708	80	560	100	261	2848	3109	1129	3235	4364	Error	Error	-3.448	261	2848	1129	3235	145507	352697	5.000	8.691	0	0	0
1	5	11	"A63"	"A63"	14060	2800	100	878	967	465	48	754	754	782	243	31	33	12	0	3213	3389	1231	36	1314	1314	1503	705	46	90	67	0	0.000	0.000	0.000	0.000	0.000	0.000	0.000	0.000	0.000	0.000	0.000	0.000	0.000	0.000	0.065	0.103	0.095	0.085	3.802	0.110	0.170	80	560	100	124	1899	2023	213	2075	2288	Error	Error	-3.937	124	1899	213	2075	77367	271139	0.761	2.675	0	0	0
1	6	11	"A63"	"A63"	14370	2800	100	979	996	261	26	681	681	694	193	27	68	42	0	4065	4008	1245	31	1242	1242	1297	277	21	97	96	0	0.000	0.000	0.000	0.000	0.000	0.000	0.000	0.000	0.000	0.000	0.000	0.000	0.000	0.000	0.106	0.114	0.129	0.122	1.739	0.099	0.309	80	560	100	298	2823	3121	315	2766	3081	Error	Error	-3.244	298	2823	315	2766	79705	320600	1.565	9.787	0	0	0
1	7	11	"A64"	"A64"	14670	2790	100	894	907	229	25	677	677	696	267	38	38	8	0	3624	3687	1642	44	1176	1176	1238	642	51	82	70	0	0.000	0.000	0.000	0.000	0.000	0.000	0.000	0.000	0.000	0.000	0.000	0.000	0.000	0.000	0.089	0.092	0.114	0.105	2.352	0.088	0.326	80	560	100	217	2448	2665	230	2511	2741	Error	Error	-3.496	217	2448	230	2511	72550	294927	0.790	3.815	0	0	0
1	8	11	"A64"	"A64"	14980	2790	100	835	888	262	29	644	644	682	376	55	31	3	0	3200	3489	1510	43	1189	1189	1305	702	53	86	63	0	0.000	0.000	0.000	0.000	0.000	0.000	0.000	0.000	0.000	0.000	0.000	0.000	0.000	0.000	0.095	0.106	0.115	0.103	2.761	0.099	0.201	80	560	100	191	2011	2202	244	2300	2544	Error	Error	-3.396	191	2011	244	2300	71003	279137	0.548	3.111	0	0	0
1	9	11	"A64"	"A64"	15280	2790	100	755	792	249	31	652	652	688	207	30	37	11	0	3156	3014	1220	40	1242	1242	1578	1188	75	63	31	0	0.000	0.000	0.000	0.000	0.000	0.000	0.000	0.000	0.000	0.000	0.000	0.000	0.000	0.000	0.054	0.079	0.109	0.099	4.495	0.105	0.095	80	560	100	103	1914	2017	140	1772	1912	Error	Error	-4.216	103	1914	140	1772	63356	241083	0.502	1.209	0	0	0
1	10	11	"A65"	"A65"	15570	2790	100	886	1997	3827	191	629	629	821	1505	183	8	8	0	3797	5758	8177	142	1166	1166	1249	424	33	78	71	0	0.000	0.000	0.000	0.000	0.000	0.000	0.000	0.000	0.000	0.000	0.000	0.000	0.000	0.000	0.098	0.298	0.132	0.159	2.641	0.347	0.534	80	560	100	257	2631	2888	1368	4592	5960	Error	Error	-3.356	257	2631	1368	4592	159796	460601	0.781	10.634	0	0	0
1	11	11	"A65"	"A65"	15870	2800	100	820	861	259	30	632	632	679	482	70	16	1	0	3535	3413	1300	38	1180	1180	1268	498	39	85	82	0	0.000	0.000	0.000	0.000	0.000	0.000	0.000	0.000	0.000	0.000	0.000	0.000	0.000	0.000	0.080	0.103	0.109	0.114	4.904	0.091	0.276	80	560	100	188	2355	2543	229	2233	2462	Error	Error	-3.647	188	2355	229	2233	68892	273023	0.378	4.307	0	0	0
1	12	11	"A65"	"A65"	16180	2790	100	860	857	245	28	644	644	667	221	33	48	17	0	3668	3473	1675	48	1192	1192	1323	651	49	72	70	0	0.000	0.000	0.000	0.000	0.000	0.000	0.000	0.000	0.000	0.000	0.000	0.000	0.000	0.000	0.087	0.093	0.117	0.150	4.307	0.091	0.338	80	560	100	216	2476	2692	213	2281	2494	Error	Error	-3.519	216	2476	213	2281	68595	277811	0.860	3.303	0	0	0
1	13	11	"A66"	"A66"	16470	2790	100	744	755	196	25	661	661	748	1453	194	0	0	0	2039	2617	1275	48	1229	1229	1325	1153	87	46	26	0	0.000	0.000	0.000	0.000	0.000	0.000	0.000	0.000	0.000	0.000	0.000	0.000	0.000	0.000	0.102	0.068	0.127	0.152	5.180	0.060	0.081	80	560	100	83	810	893	94	1388	1482	Error	Error	-3.287	83	810	94	1388	60403	209355	0.005	1.121	0	0	0
1	14	11	"A66"	"A66"	16780	2790	100	811	817	234	28	702	702	710	195	27	40	10	0	3036	2909	1335	45	1256	1256	1367	558	40	66	60	0	0.000	0.000	0.000	0.000	0.000	0.000	0.000	0.000	0.000	0.000	0.000	0.000	0.000	0.000	0.061	0.070	0.126	0.116	3.052	0.081	0.239	80	560	100	109	1780	1889	115	1653	1768	Error	Error	-4.029	109	1780	115	1653	65370	232723	0.549	2.763	0	0	0
1	15	11	"A66"	"A66"	17060	2800	100	840	862	251	29	695	695	720	206	28	37	20	0	3356	3347	1488	44	1233	1233	1294	301	23	88	76	0	0.000	0.000	0.000	0.000	0.000	0.000	0.000	0.000	0.000	0.000	0.000	0.000	0.000	0.000	0.068	0.079	0.097	0.095	2.626	0.104	0.315	80	560	100	145	2123	2268	167	2114	2281	Error	Error	-3.872	145	2123	167	2114	68985	267796	0.689	6.821	0	0	0
1	16	11	"A67"	"A67"	17370	2780	100	846	895	232	25	764	764	2384	9070	380	0	0	0	1834	2572	1535	59	1241	1241	2951	9177	310	0	0	0	0.000	0.000	0.000	0.000	0.000	0.000	0.000	0.000	0.000	0.000	0.000	0.000	0.000	0.000	0.138	0.098	0.184	0.209	4.574	0.830	0.931	80	560	100	82	593	675	131	1331	1462	Error	Error	-2.854	82	593	131	1331	71606	205783	-0.164	-0.041	0	0	0
1	17	11	"A67"	"A67"	17660	2800	100	863	908	270	29	790	790	799	183	22	37	16	0	3003	3196	1596	49	1269	1269	1315	265	20	88	77	0	0.000	0.000	0.000	0.000	0.000	0.000	0.000	0.000	0.000	0.000	0.000	0.000	0.000	0.000	0.042	0.061	0.106	0.145	4.198	0.080	0.194	80	560	100	73	1734	1807	118	1927	2045	Error	Error	-4.570	73	1734	118	1927	72606	255718	0.596	7.098	0	0	0
1	18	11	"A67"	"A67"	17960	2800	100	955	983	238	24	812	812	851	420	49	18	0	0	3038	3047	1262	41	1296	1296	1361	523	38	81	60	0	0.000	0.000	0.000	0.000	0.000	0.000	0.000	0.000	0.000	0.000	0.000	0.000	0.000	0.000	0.082	0.098	0.101	0.114	3.483	0.163	0.733	80	560	100	143	1742	1885	171	1751	1922	Error	Error	-3.607	143	1742	171	1751	78667	243768	0.314	3.224	0	0	0
1	1	12	"A68"	"A68"	12870	3100	100	842	873	260	29	774	774	779	192	24	32	13	0	2842	2878	1588	55	1237	1237	1293	336	25	68	60	0	0.000	0.000	0.000	0.000	0.000	0.000	0.000	0.000	0.000	0.000	0.000	0.000	0.000	0.000	0.042	0.060	0.113	0.165	6.045	0.080	0.181	80	560	100	68	1605	1673	99	1641	1740	Error	Error	-4.561	68	1605	99	1641	69830	230241	0.490	4.717	0	0	0
1	2	12	"A68"	"A68"	13170	3100	100	851	882	231	26	726	726	782	679	86	1	0	0	2749	3006	1682	55	1232	1232	1432	2440	170	35	5	0	0.000	0.000	0.000	0.000	0.000	0.000	0.000	0.000	0.000	0.000	0.000	0.000	0.000	0.000	0.082	0.088	0.127	0.140	4.769	0.082	0.215	80	560	100	125	1517	1642	156	1774	1930	Error	Error	-3.601	125	1517	156	1774	70525	240440	0.147	0.645	0	0	0
1	3	12	"A68"	"A68"	13480	3100	100	961	994	267	26	814	814	856	262	30	30	12	0	3038	3283	1553	47	1307	1307	1466	558	38	70	67	0	0.000	0.000	0.000	0.000	0.000	0.000	0.000	0.000	0.000	0.000	0.000	0.000	0.000	0.000	0.085	0.091	0.099	0.134	5.576	0.131	0.363	80	560	100	147	1731	1878	180	1976	2156	Error	Error	-3.558	147	1731	180	1976	79519	262645	0.527	3.256	0	0	0
1	4	12	"A69"	"A69"	13760	3090	100	858	876	275	31	735	735	766	212	27	38	16	0	1838	2724	1639	60	1287	1287	1435	714	49	48	41	0	0.000	0.000	0.000	0.000	0.000	0.000	0.000	0.000	0.000	0.000	0.000	0.000	0.000	0.000	0.223	0.098	0.172	0.251	5.866	0.083	0.306	80	560	100	123	551	674	141	1437	1578	Error	Error	-2.163	123	551	141	1437	70101	217884	0.519	1.805	0	0	0
1	5	12	"A69"	"A69"	14070	3100	100	979	1002	240	23	750	750	778	228	29	50	17	0	4691	4239	2125	50	1338	1338	1442	477	33	82	66	0	0.000	0.000	0.000	0.000	0.000	0.000	0.000	0.000	0.000	0.000	0.000	0.000	0.000	0.000	0.068	0.087	0.105	0.113	2.900	0.080	0.299	80	560	100	229	3353	3582	252	2901	3153	Error	Error	-3.872	229	3353	252	2901	80156	339113	0.982	5.864	0	0	0
1	6	12	"A69"	"A69"	14370	3100	100	955	966	204	21	734	734	768	426	55	15	0	0	3766	3758	1778	47	1316	1316	1425	487	34	85	67	0	0.000	0.000	0.000	0.000	0.000	0.000	0.000	0.000	0.000	0.000	0.000	0.000	0.000	0.000	0.090	0.095	0.114	0.133	3.078	0.076	0.284	80	560	100	221	2450	2671	232	2442	2674	Error	Error	-3.471	221	2450	232	2442	77294	300603	0.465	4.791	0	0	0
1	7	12	"A70"	"A70"	14670	3090	100	834	861	253	29	681	681	756	878	116	1	0	0	2770	2745	1393	50	1218	1218	1367	1373	100	52	18	0	0.000	0.000	0.000	0.000	0.000	0.000	0.000	0.000	0.000	0.000	0.000	0.000	0.000	0.000	0.099	0.118	0.154	0.241	5.060	0.102	0.281	80	560	100	153	1552	1705	180	1527	1707	Error	Error	-3.343	153	1552	180	1527	68890	219561	0.120	1.004	0	0	0
1	8	12	"A70"	"A70"	14970	3100	100	762	769	192	24	666	666	772	1097	142	0	0	0	2936	2853	1325	46	1192	1192	1377	1063	77	62	41	0	0.000	0.000	0.000	0.000	0.000	0.000	0.000	0.000	0.000	0.000	0.000	0.000	0.000	0.000	0.055	0.062	0.098	0.110	4.262	0.063	0.159	80	560	100	96	1744	1840	103	1661	1764	Error	Error	-4.183	96	1744	103	1661	61500	228230	-0.003	1.389	0	0	0
1	9	12	"A70"	"A70"	15270	3100	100	710	845	740	87	663	663	673	173	25	38	13	0	3170	2972	1250	42	1207	1207	1296	404	31	73	70	0	0.000	0.000	0.000	0.000	0.000	0.000	0.000	0.000	0.000	0.000	0.000	0.000	0.000	0.000	0.024	0.103	0.097	0.114	4.372	0.137	0.127	80	560	100	47	1963	2010	182	1765	1947	Error	Error	-5.384	47	1963	182	1765	67610	237785	0.994	4.149	0	0	0
1	10	12	"A71"	"A71"	15560	3090	100	723	761	220	28	631	631	648	198	30	37	13	0	1831	2695	1615	59	1175	1175	1244	405	32	66	43	0	0.000	0.000	0.000	0.000	0.000	0.000	0.000	0.000	0.000	0.000	0.000	0.000	0.000	0.000	0.140	0.086	0.122	0.138	4.398	0.084	0.252	80	560	100	92	656	748	130	1520	1650	Error	Error	-2.834	92	656	130	1520	60868	215607	0.571	3.583	0	0	0
1	11	12	"A71"	"A71"	15880	3100	100	834	886	265	29	640	640	662	187	28	50	32	0	3152	3669	2276	62	1187	1187	1301	534	41	73	61	0	0.000	0.000	0.000	0.000	0.000	0.000	0.000	0.000	0.000	0.000	0.000	0.000	0.000	0.000	0.099	0.099	0.123	0.132	3.162	0.076	0.177	80	560	100	194	1965	2159	246	2482	2728	Error	Error	-3.340	194	1965	246	2482	70874	293552	1.198	4.434	0	0	0
1	12	12	"A71"	"A71"	16180	3100	100	810	823	247	30	638	638	676	367	54	21	2	0	3016	2926	1148	39	1181	1181	1293	465	35	80	70	0	0.000	0.000	0.000	0.000	0.000	0.000	0.000	0.000	0.000	0.000	0.000	0.000	0.000	0.000	0.094	0.106	0.119	0.123	3.315	0.097	0.066	80	560	100	172	1835	2007	185	1745	1930	Error	Error	-3.415	172	1835	185	1745	65868	234109	0.401	3.512	0	0	0
1	13	12	"A72"	"A72"	16480	3080	100	736	816	269	32	662	662	829	2069	249	0	0	0	2315	3328	2265	68	1233	1233	1510	2092	138	37	18	0	0.000	0.000	0.000	0.000	0.000	0.000	0.000	0.000	0.000	0.000	0.000	0.000	0.000	0.000	0.068	0.074	0.109	0.114	3.834	0.849	0.729	80	560	100	74	1082	1156	154	2095	2249	Error	Error	-3.870	74	1082	154	2095	65303	266231	-0.006	0.869	0	0	0
1	14	12	"A72"	"A72"	16790	3090	100	885	948	319	33	682	682	723	290	40	37	15	0	3524	4252	2930	68	1313	1313	1522	807	53	61	56	0	0.000	0.000	0.000	0.000	0.000	0.000	0.000	0.000	0.000	0.000	0.000	0.000	0.000	0.000	0.092	0.091	0.128	0.146	4.982	0.080	0.414	80	560	100	203	2211	2414	266	2939	3205	Error	Error	-3.445	203	2211	266	2939	75876	340186	0.776	3.383	0	0	0
1	15	12	"A72"	"A72"	17080	3090	100	852	913	281	30	687	687	707	197	27	46	23	0	2789	3269	1645	50	1287	1287	1478	766	51	82	50	0	0.000	0.000	0.000	0.000	0.000	0.000	0.000	0.000	0.000	0.000	0.000	0.000	0.000	0.000	0.110	0.114	0.145	0.147	2.752	0.108	0.423	80	560	100	165	1502	1667	226	1982	2208	Error	Error	-3.186	165	1502	226	1982	73020	261499	1.046	2.338	0	0	0
1	16	12	"A73"	"A73"	17360	3090	100	784	785	172	21	727	727	748	224	29	20	0	0	1449	1606	508	31	1240	1240	1257	171	13	52	32	0	0.000	0.000	0.000	0.000	0.000	0.000	0.000	0.000	0.000	0.000	0.000	0.000	0.000	0.000	0.273	0.158	0.623	0.686	6.439	0.145	0.047	80	560	100	57	209	266	58	366	424	Error	Error	-1.874	57	209	58	366	62794	128465	0.165	2.041	0	0	0
1	17	12	"A73"	"A73"	17670	3090	100	760	813	298	36	769	769	812	534	65	3	1	0	1456	1612	552	34	1275	1275	1319	458	34	22	6	0	0.000	0.000	0.000	0.000	0.000	0.000	0.000	0.000	0.000	0.000	0.000	0.000	0.000	0.000	-0.050	0.131	0.650	0.763	4.144	0.163	0.250	80	560	100	-9	181	172	44	337	381	Error	Error	Error	-9	181	44	337	65038	128968	0.002	0.640	0	0	0
1	18	12	"A73"	"A73"	17960	3100	100	820	816	175	21	786	786	807	205	25	15	5	0	1578	1783	556	31	1316	1316	1325	157	11	62	45	0	0.000	0.000	0.000	0.000	0.000	0.000	0.000	0.000	0.000	0.000	0.000	0.000	0.000	0.000	0.130	0.064	0.390	0.426	5.418	0.086	0.021	80	560	100	34	262	296	30	467	497	Error	Error	-2.946	34	262	30	467	65299	142648	0.044	2.917	0	0	0
1	1	13	"A74"	"A74"	12870	3380	100	960	974	290	29	793	793	800	209	26	45	23	0	2945	3386	1762	52	1310	1310	1466	644	43	71	56	0	0.000	0.000	0.000	0.000	0.000	0.000	0.000	0.000	0.000	0.000	0.000	0.000	0.000	0.000	0.102	0.087	0.127	0.124	2.517	0.095	0.329	80	560	100	167	1635	1802	181	2076	2257	Error	Error	-3.291	167	1635	181	2076	77930	270858	0.833	2.981	0	0	0
1	2	13	"A74"	"A74"	13180	3390	100	931	927	251	27	773	773	795	258	32	35	7	0	3421	3648	1891	51	1275	1275	1495	772	51	73	65	0	0.000	0.000	0.000	0.000	0.000	0.000	0.000	0.000	0.000	0.000	0.000	0.000	0.000	0.000	0.074	0.065	0.106	0.139	3.222	0.074	0.275	80	560	100	158	2146	2304	154	2373	2527	Error	Error	-3.764	158	2146	154	2373	74176	291802	0.512	2.789	0	0	0
1	3	13	"A74"	"A74"	13460	3400	100	1076	1114	294	26	799	799	840	347	41	45	12	0	5780	5533	2735	49	1392	1392	1616	748	46	86	73	0	0.000	0.000	0.000	0.000	0.000	0.000	0.000	0.000	0.000	0.000	0.000	0.000	0.000	0.000	0.063	0.076	0.091	0.088	2.422	0.070	0.340	80	560	100	277	4388	4665	315	4141	4456	Error	Error	-3.986	277	4388	315	4141	89093	442653	0.790	5.237	0	0	0
1	4	13	"A75"	"A75"	13780	3380	100	988	1045	323	30	802	802	835	629	75	11	1	0	3715	4614	2078	45	1391	1391	1647	795	48	98	75	0	0.000	0.000	0.000	0.000	0.000	0.000	0.000	0.000	0.000	0.000	0.000	0.000	0.000	0.000	0.080	0.075	0.080	0.073	2.255	0.102	0.421	80	560	100	186	2324	2510	243	3223	3466	Error	Error	-3.643	186	2324	243	3223	83564	369120	0.334	3.732	0	0	0
1	5	13	"A75"	"A75"	14080	3400	100	1175	1208	339	28	764	764	787	252	32	67	41	0	5923	5684	2085	36	1390	1390	1561	589	37	98	92	0	0.000	0.000	0.000	0.000	0.000	0.000	0.000	0.000	0.000	0.000	0.000	0.000	0.000	0.000	0.091	0.103	0.113	0.098	2.076	0.100	0.424	80	560	100	411	4533	4944	444	4294	4738	Error	Error	-3.463	411	4533	444	4294	96649	454681	1.671	7.000	0	0	0
1	6	13	"A75"	"A75"	14390	3390	100	873	918	295	32	750	750	839	816	97	2	0	0	3117	3329	1525	45	1312	1312	1662	2142	128	38	8	0	0.000	0.000	0.000	0.000	0.000	0.000	0.000	0.000	0.000	0.000	0.000	0.000	0.000	0.000	0.068	0.083	0.123	0.120	4.882	0.098	0.274	80	560	100	123	1805	1928	168	2017	2185	Error	Error	-3.875	123	1805	168	2017	73426	266305	0.097	0.778	0	0	0
1	7	13	"A76"	"A76"	14680	3380	100	922	934	303	32	723	723	745	230	30	43	21	0	3377	3658	1533	41	1273	1273	1424	556	39	96	71	0	0.000	0.000	0.000	0.000	0.000	0.000	0.000	0.000	0.000	0.000	0.000	0.000	0.000	0.000	0.095	0.088	0.113	0.086	2.945	0.110	0.387	80	560	100	199	2104	2303	211	2385	2596	Error	Error	-3.402	199	2104	211	2385	74749	292651	0.822	4.018	0	0	0
1	8	13	"A76"	"A76"	14990	3390	100	823	859	253	29	679	679	715	337	47	27	3	0	3669	3580	1563	43	1288	1288	1464	627	42	81	76	0	0.000	0.000	0.000	0.000	0.000	0.000	0.000	0.000	0.000	0.000	0.000	0.000	0.000	0.000	0.060	0.079	0.111	0.123	4.262	0.107	0.392	80	560	100	144	2381	2525	180	2292	2472	Error	Error	-4.047	144	2381	180	2292	68739	286378	0.427	3.375	0	0	0
1	9	13	"A76"	"A76"	15280	3390	100	866	880	241	27	680	680	738	556	75	6	0	0	3959	3933	1387	35	1306	1306	1560	1038	66	90	61	0	0.000	0.000	0.000	0.000	0.000	0.000	0.000	0.000	0.000	0.000	0.000	0.000	0.000	0.000	0.070	0.076	0.091	0.070	3.028	0.142	0.123	80	560	100	186	2653	2839	200	2627	2827	Error	Error	-3.834	186	2653	200	2627	70365	314607	0.255	2.286	0	0	0
1	10	13	"A77"	"A77"	15580	3380	100	1241	1241	527	42	642	642	685	570	83	50	17	0	4136	4161	1585	38	1224	1224	1310	419	31	98	90	0	0.000	0.000	0.000	0.000	0.000	0.000	0.000	0.000	0.000	0.000	0.000	0.000	0.000	0.000	0.206	0.204	0.218	0.166	3.014	0.297	0.470	80	560	100	599	2912	3511	599	2937	3536	Error	Error	-2.281	599	2912	599	2937	99308	332842	0.975	6.804	0	0	0
1	11	13	"A77"	"A77"	15890	3390	100	1042	1153	492	42	653	653	746	927	124	18	1	0	4370	4221	1506	35	1226	1226	1460	1100	75	83	75	0	0.000	0.000	0.000	0.000	0.000	0.000	0.000	0.000	0.000	0.000	0.000	0.000	0.000	0.000	0.124	0.167	0.147	0.132	2.695	0.506	0.392	80	560	100	389	3144	3533	500	2995	3495	Error	Error	-3.015	389	3144	500	2995	92248	337655	0.439	2.510	0	0	0
1	12	13	"A77"	"A77"	16190	3390	100	1162	1256	560	44	664	664	729	488	66	50	26	0	3989	4213	1603	38	1288	1288	1513	706	46	95	82	0	0.000	0.000	0.000	0.000	0.000	0.000	0.000	0.000	0.000	0.000	0.000	0.000	0.000	0.000	0.184	0.202	0.178	0.157	2.449	1.342	0.319	80	560	100	498	2701	3199	592	2925	3517	Error	Error	-2.439	498	2701	592	2925	100486	337065	1.080	3.824	0	0	0
1	13	13	"A78"	"A78"	16480	3380	100	908	989	661	66	675	675	700	223	31	52	27	0	3693	4037	2100	52	1289	1289	1468	707	48	83	61	0	0.000	0.000	0.000	0.000	0.000	0.000	0.000	0.000	0.000	0.000	0.000	0.000	0.000	0.000	0.097	0.114	0.122	0.109	2.682	0.275	0.250	80	560	100	233	2404	2637	314	2748	3062	Error	Error	-3.367	233	2404	314	2748	79121	322948	1.296	3.634	0	0	0
1	14	13	"A78"	"A78"	16790	3390	100	1049	1027	271	26	691	691	723	322	44	55	10	0	4739	4872	2431	49	1360	1360	1580	1029	65	75	66	0	0.000	0.000	0.000	0.000	0.000	0.000	0.000	0.000	0.000	0.000	0.000	0.000	0.000	0.000	0.106	0.096	0.105	0.108	2.887	0.073	0.366	80	560	100	358	3379	3737	336	3512	3848	Error	Error	-3.239	358	3379	336	3512	82198	389733	0.944	3.199	0	0	0
1	15	13	"A78"	"A78"	17090	3390	100	975	993	311	31	701	701	744	356	47	43	12	0	5314	5512	3099	56	1336	1336	1605	853	53	78	71	0	0.000	0.000	0.000	0.000	0.000	0.000	0.000	0.000	0.000	0.000	0.000	0.000	0.000	0.000	0.069	0.070	0.087	0.082	2.983	0.068	0.366	80	560	100	274	3978	4252	292	4176	4468	Error	Error	-3.860	274	3978	292	4176	79479	440969	0.699	4.580	0	0	0
1	16	13	"A79"	"A79"	17380	3380	100	815	840	266	31	711	711	752	573	76	5	0	0	2593	3024	1868	61	1229	1229	1321	686	51	60	50	0	0.000	0.000	0.000	0.000	0.000	0.000	0.000	0.000	0.000	0.000	0.000	0.000	0.000	0.000	0.076	0.072	0.127	0.169	5.462	0.075	0.242	80	560	100	104	1364	1468	129	1795	1924	Error	Error	-3.713	104	1364	129	1795	67237	241941	0.154	2.483	0	0	0
1	17	13	"A79"	"A79"	17680	3400	100	1102	4470	10365	231	754	754	777	214	27	65	37	0	3917	7402	10441	141	1327	1327	1483	757	51	88	81	0	0.000	0.000	0.000	0.000	0.000	0.000	0.000	0.000	0.000	0.000	0.000	0.000	0.000	0.000	0.134	0.612	0.166	0.188	3.606	0.917	0.780	80	560	100	348	2590	2938	3716	6075	9791	Error	Error	-2.896	348	2590	3716	6075	357636	592154	17.257	7.819	0	0	0
1	18	13	"A79"	"A79"	17990	3390	100	900	932	376	40	812	812	831	225	27	25	3	0	2402	2628	1161	44	1362	1362	1465	487	33	70	51	0	0.000	0.000	0.000	0.000	0.000	0.000	0.000	0.000	0.000	0.000	0.000	0.000	0.000	0.000	0.085	0.095	0.139	0.150	3.360	0.100	0.181	80	560	100	88	1040	1128	120	1266	1386	Error	Error	-3.563	88	1040	120	1266	74533	210248	0.449	2.388	0	0	0
1	1	14	"A80"	"A80"	12880	3690	100	945	970	266	27	804	804	948	2075	218	0	0	0	1995	2179	1074	49	1246	1246	1396	1948	139	12	1	0	0.000	0.000	0.000	0.000	0.000	0.000	0.000	0.000	0.000	0.000	0.000	0.000	0.000	0.000	0.188	0.178	0.234	0.283	3.336	0.157	0.242	80	560	100	141	749	890	166	933	1099	Error	Error	-2.409	141	749	166	933	77561	174300	0.011	0.402	0	0	0
1	2	14	"A80"	"A80"	13170	3700	100	874	872	219	25	752	752	782	233	29	31	3	0	3027	3116	1455	46	1247	1247	1316	371	28	81	72	0	0.000	0.000	0.000	0.000	0.000	0.000	0.000	0.000	0.000	0.000	0.000	0.000	0.000	0.000	0.069	0.064	0.099	0.086	3.378	0.067	0.167	80	560	100	122	1780	1902	120	1869	1989	Error	Error	-3.867	122	1780	120	1869	69776	249288	0.386	4.852	0	0	0
1	3	14	"A80"	"A80"	13480	3700	100	849	855	246	28	726	726	753	235	31	38	7	0	3071	3333	1661	49	1268	1268	1400	593	42	78	72	0	0.000	0.000	0.000	0.000	0.000	0.000	0.000	0.000	0.000	0.000	0.000	0.000	0.000	0.000	0.068	0.062	0.104	0.103	3.297	0.075	0.263	80	560	100	123	1803	1926	129	2065	2194	Error	Error	-3.874	123	1803	129	2065	68430	266659	0.434	3.260	0	0	0
1	4	14	"A81"	"A81"	13780	3680	100	896	944	251	26	731	731	747	198	26	42	20	0	3401	3642	1553	42	1264	1264	1386	557	40	97	77	0	0.000	0.000	0.000	0.000	0.000	0.000	0.000	0.000	0.000	0.000	0.000	0.000	0.000	0.000	0.077	0.090	0.105	0.103	2.123	0.088	0.319	80	560	100	165	2137	2302	213	2378	2591	Error	Error	-3.695	165	2137	213	2378	75507	291336	0.995	4.050	0	0	0
1	5	14	"A81"	"A81"	14090	3700	100	855	880	232	26	668	668	688	206	29	46	15	0	3152	3176	1056	33	1289	1289	1380	474	34	92	77	0	0.000	0.000	0.000	0.000	0.000	0.000	0.000	0.000	0.000	0.000	0.000	0.000	0.000	0.000	0.100	0.112	0.135	0.115	3.025	0.099	0.207	80	560	100	187	1863	2050	212	1887	2099	Error	Error	-3.317	187	1863	212	1887	70383	254041	0.932	3.789	0	0	0
1	6	14	"A81"	"A81"	14380	3700	100	908	930	216	23	728	728	746	206	27	46	17	0	4363	4295	1314	30	1273	1273	1385	547	39	98	90	0	0.000	0.000	0.000	0.000	0.000	0.000	0.000	0.000	0.000	0.000	0.000	0.000	0.000	0.000	0.058	0.067	0.075	0.065	2.616	0.078	0.267	80	560	100	180	3090	3270	202	3022	3224	Error	Error	-4.102	180	3090	202	3022	74434	343610	0.893	5.320	0	0	0
1	7	14	"A82"	"A82"	14680	3690	100	933	936	255	27	740	740	840	738	87	1	0	0	3282	3546	1737	48	1249	1249	1385	792	57	76	61	0	0.000	0.000	0.000	0.000	0.000	0.000	0.000	0.000	0.000	0.000	0.000	0.000	0.000	0.000	0.095	0.085	0.106	0.096	3.306	0.282	0.220	80	560	100	193	2033	2226	196	2297	2493	Error	Error	-3.397	193	2033	196	2297	74850	283690	0.130	2.729	0	0	0
1	8	14	"A82"	"A82"	14990	3700	100	845	855	224	26	689	689	708	198	27	38	8	0	3809	4104	1460	35	1281	1281	1381	473	34	100	91	0	0.000	0.000	0.000	0.000	0.000	0.000	0.000	0.000	0.000	0.000	0.000	0.000	0.000	0.000	0.062	0.059	0.071	0.057	3.498	0.059	0.175	80	560	100	156	2528	2684	166	2823	2989	Error	Error	-4.018	156	2528	166	2823	68434	328316	0.742	5.757	0	0	0
1	9	14	"A82"	"A82"	15290	3700	100	820	834	255	30	667	667	697	262	37	37	8	0	3972	3920	1515	38	1276	1276	1473	731	49	83	80	0	0.000	0.000	0.000	0.000	0.000	0.000	0.000	0.000	0.000	0.000	0.000	0.000	0.000	0.000	0.057	0.063	0.098	0.078	3.203	0.071	0.137	80	560	100	153	2696	2849	167	2644	2811	Error	Error	-4.139	153	2696	167	2644	66704	313560	0.523	3.347	0	0	0
1	10	14	"A83"	"A83"	15590	3680	100	804	848	296	34	599	599	629	195	31	52	27	0	2836	3330	1716	51	1188	1188	1351	748	55	75	53	0	0.000	0.000	0.000	0.000	0.000	0.000	0.000	0.000	0.000	0.000	0.000	0.000	0.000	0.000	0.124	0.116	0.124	0.124	2.341	0.122	0.472	80	560	100	205	1648	1853	249	2142	2391	Error	Error	-3.007	205	1648	249	2142	67859	266369	1.123	2.646	0	0	0
1	11	14	"A83"	"A83"	15890	3700	100	959	960	337	35	684	684	694	188	27	60	38	0	4334	4276	1525	35	1259	1259	1433	576	40	98	82	0	0.000	0.000	0.000	0.000	0.000	0.000	0.000	0.000	0.000	0.000	0.000	0.000	0.000	0.000	0.089	0.091	0.109	0.094	2.097	0.223	0.126	80	560	100	275	3075	3350	276	3017	3293	Error	Error	-3.483	275	3075	276	3017	76824	342053	1.415	4.936	0	0	0
1	12	14	"A83"	"A83"	16190	3700	100	948	964	279	28	677	677	722	367	50	32	5	0	3678	4060	1388	34	1241	1241	1425	591	41	98	91	0	0.000	0.000	0.000	0.000	0.000	0.000	0.000	0.000	0.000	0.000	0.000	0.000	0.000	0.000	0.111	0.102	0.119	0.099	2.522	0.108	0.236	80	560	100	271	2437	2708	287	2819	3106	Error	Error	-3.169	271	2437	287	2819	77105	324807	0.659	4.459	0	0	0
1	13	14	"A84"	"A84"	16490	3680	100	873	947	313	33	652	652	673	184	27	55	37	0	3514	4379	2329	53	1254	1254	1448	789	54	97	61	0	0.000	0.000	0.000	0.000	0.000	0.000	0.000	0.000	0.000	0.000	0.000	0.000	0.000	0.000	0.098	0.094	0.104	0.095	2.440	0.083	0.426	80	560	100	221	2260	2481	295	3125	3420	Error	Error	-3.354	221	2260	295	3125	75787	350334	1.489	3.715	0	0	0
1	14	14	"A84"	"A84"	16790	3700	100	916	933	278	29	694	694	775	813	104	3	0	0	4297	4641	2069	44	1309	1309	1564	717	45	90	80	0	0.000	0.000	0.000	0.000	0.000	0.000	0.000	0.000	0.000	0.000	0.000	0.000	0.000	0.000	0.074	0.072	0.078	0.081	2.487	0.085	0.231	80	560	100	222	2988	3210	239	3332	3571	Error	Error	-3.751	222	2988	239	3332	74648	371258	0.194	4.291	0	0	0
1	15	14	"A84"	"A84"	17090	3700	100	912	941	250	26	671	671	721	360	49	30	6	0	4355	4264	1596	37	1319	1319	1597	848	53	86	77	0	0.000	0.000	0.000	0.000	0.000	0.000	0.000	0.000	0.000	0.000	0.000	0.000	0.000	0.000	0.079	0.092	0.084	0.086	2.477	0.095	0.370	80	560	100	241	3036	3277	270	2945	3215	Error	Error	-3.655	241	3036	270	2945	75294	341159	0.611	3.145	0	0	0
1	16	14	"A85"	"A85"	17390	3680	100	791	785	215	27	727	727	1596	6309	395	0	0	0	2687	2941	1587	53	1252	1252	2293	6998	305	0	0	0	0.000	0.000	0.000	0.000	0.000	0.000	0.000	0.000	0.000	0.000	0.000	0.000	0.000	0.000	0.045	0.034	0.088	0.104	3.928	0.097	0.270	80	560	100	64	1435	1499	58	1689	1747	Error	Error	-4.487	64	1435	58	1689	62825	235310	-0.129	0.093	0	0	0
1	17	14	"A85"	"A85"	17690	3680	100	808	826	253	30	756	756	926	1012	109	0	0	0	2590	2961	1347	45	1312	1312	1758	1368	77	47	27	0	0.000	0.000	0.000	0.000	0.000	0.000	0.000	0.000	0.000	0.000	0.000	0.000	0.000	0.000	0.041	0.042	0.131	0.143	3.567	0.096	0.382	80	560	100	52	1278	1330	70	1649	1719	Error	Error	-4.619	52	1278	70	1649	66103	236874	-0.099	0.879	0	0	0
1	18	14	"A85"	"A85"	17970	3690	100	939	930	205	22	800	800	822	273	33	18	3	0	3203	3115	1124	36	1350	1350	1493	678	45	76	58	0	0.000	0.000	0.000	0.000	0.000	0.000	0.000	0.000	0.000	0.000	0.000	0.000	0.000	0.000	0.075	0.074	0.109	0.106	4.485	0.110	0.296	80	560	100	139	1853	1992	130	1765	1895	Error	Error	-3.737	139	1853	130	1765	74427	249172	0.396	2.392	0	0	0
1	1	15	"A86"	"A86"	12880	3990	100	1032	1054	242	22	760	760	776	256	32	52	22	0	4338	4481	1685	37	1240	1240	1304	467	35	100	96	0	0.000	0.000	0.000	0.000	0.000	0.000	0.000	0.000	0.000	0.000	0.000	0.000	0.000	0.000	0.088	0.091	0.110	0.088	2.407	0.112	0.346	80	560	100	272	3098	3370	294	3241	3535	Error	Error	-3.510	272	3098	294	3241	84306	358491	1.086	6.803	0	0	0
1	2	15	"A86"	"A86"	13190	4000	100	1015	1040	299	28	761	761	786	236	30	51	30	0	5005	4720	1826	38	1283	1283	1471	655	44	95	85	0	0.000	0.000	0.000	0.000	0.000	0.000	0.000	0.000	0.000	0.000	0.000	0.000	0.000	0.000	0.068	0.081	0.090	0.080	2.785	0.088	0.367	80	560	100	254	3722	3976	279	3437	3716	Error	Error	-3.873	254	3722	279	3437	83198	377568	1.076	4.960	0	0	0
1	3	15	"A86"	"A86"	13470	4010	100	1082	1100	260	23	745	745	768	222	28	71	37	0	5659	5455	1887	34	1271	1271	1402	401	28	98	92	0	0.000	0.000	0.000	0.000	0.000	0.000	0.000	0.000	0.000	0.000	0.000	0.000	0.000	0.000	0.077	0.085	0.092	0.083	2.411	0.074	0.259	80	560	100	337	4388	4725	355	4184	4539	Error	Error	-3.703	337	4388	355	4184	88026	436410	1.495	10.107	0	0	0
1	4	15	"A87"	"A87"	13790	3990	100	911	957	262	27	741	741	764	293	38	35	12	0	3110	3252	914	28	1228	1228	1261	204	16	100	97	0	0.000	0.000	0.000	0.000	0.000	0.000	0.000	0.000	0.000	0.000	0.000	0.000	0.000	0.000	0.090	0.107	0.129	0.098	3.118	0.140	0.103	80	560	100	170	1882	2052	216	2024	2240	Error	Error	-3.469	170	1882	216	2024	76584	260154	0.659	9.760	0	0	0
1	5	15	"A87"	"A87"	14080	4000	100	954	998	337	33	752	752	789	300	38	35	10	0	3100	3025	749	24	1266	1266	1351	425	31	96	88	0	0.000	0.000	0.000	0.000	0.000	0.000	0.000	0.000	0.000	0.000	0.000	0.000	0.000	0.000	0.110	0.140	0.154	0.156	2.426	0.135	0.119	80	560	100	202	1834	2036	246	1759	2005	Error	Error	-3.183	202	1834	246	1759	79866	241979	0.697	3.939	0	0	0
1	6	15	"A87"	"A87"	14380	4000	100	996	1007	305	30	701	701	731	239	32	58	28	0	3178	3172	930	29	1232	1232	1278	287	22	97	92	0	0.000	0.000	0.000	0.000	0.000	0.000	0.000	0.000	0.000	0.000	0.000	0.000	0.000	0.000	0.152	0.158	0.190	0.167	2.264	0.161	0.222	80	560	100	295	1946	2241	306	1940	2246	Error	Error	-2.722	295	1946	306	1940	80591	253737	1.155	6.599	0	0	0
1	7	15	"A88"	"A88"	14690	3980	100	854	853	261	30	717	717	736	202	27	38	12	0	2558	2923	1443	49	1230	1230	1298	368	28	73	63	0	0.000	0.000	0.000	0.000	0.000	0.000	0.000	0.000	0.000	0.000	0.000	0.000	0.000	0.000	0.103	0.080	0.117	0.146	3.020	0.096	0.220	80	560	100	137	1328	1465	136	1693	1829	Error	Error	-3.277	137	1328	136	1693	68221	233829	0.579	4.416	0	0	0
1	8	15	"A88"	"A88"	14990	3990	100	869	882	231	26	710	710	728	201	27	42	16	0	2698	2694	1082	40	1239	1239	1386	565	40	72	65	0	0.000	0.000	0.000	0.000	0.000	0.000	0.000	0.000	0.000	0.000	0.000	0.000	0.000	0.000	0.109	0.118	0.151	0.165	3.926	0.105	0.220	80	560	100	159	1459	1618	172	1455	1627	Error	Error	-3.198	159	1459	172	1455	70596	215487	0.766	2.315	0	0	0
1	9	15	"A88"	"A88"	15290	4000	100	866	863	216	25	696	696	717	280	39	28	5	0	2846	2992	853	28	1233	1233	1355	436	32	93	91	0	0.000	0.000	0.000	0.000	0.000	0.000	0.000	0.000	0.000	0.000	0.000	0.000	0.000	0.000	0.105	0.095	0.141	0.125	2.326	0.117	0.221	80	560	100	170	1613	1783	167	1759	1926	Error	Error	-3.246	170	1613	167	1759	69022	239326	0.521	3.755	0	0	0
1	10	15	"A89"	"A89"	15590	3990	100	808	851	290	34	662	662	687	193	28	45	21	0	2691	2649	997	37	1145	1145	1174	212	18	93	77	0	0.000	0.000	0.000	0.000	0.000	0.000	0.000	0.000	0.000	0.000	0.000	0.000	0.000	0.000	0.094	0.126	0.190	0.155	2.573	0.139	0.203	80	560	100	146	1546	1692	189	1504	1693	Error	Error	-3.405	146	1546	189	1504	68062	211956	0.850	6.958	0	0	0
1	11	15	"A89"	"A89"	15900	3990	100	840	1267	1826	144	666	666	685	206	30	42	21	0	2640	3283	3810	116	1156	1156	1292	507	39	71	68	0	0.000	0.000	0.000	0.000	0.000	0.000	0.000	0.000	0.000	0.000	0.000	0.000	0.000	0.000	0.117	0.283	0.154	0.190	3.331	0.403	0.615	80	560	100	174	1484	1658	601	2127	2728	Error	Error	-3.092	174	1484	601	2127	101372	262676	2.825	3.927	0	0	0
1	12	15	"A89"	"A89"	16200	3990	100	827	854	297	34	685	685	709	224	31	32	8	0	2378	2354	804	34	1167	1167	1277	457	35	76	66	0	0.000	0.000	0.000	0.000	0.000	0.000	0.000	0.000	0.000	0.000	0.000	0.000	0.000	0.000	0.117	0.142	0.174	0.216	4.037	0.178	0.037	80	560	100	142	1211	1353	169	1187	1356	Error	Error	-3.092	142	1211	169	1187	68301	188340	0.647	2.357	0	0	0
1	13	15	"A90"	"A90"	16490	3980	100	825	855	232	27	679	679	702	219	31	40	11	0	3436	3592	1460	40	1206	1206	1295	401	30	91	85	0	0.000	0.000	0.000	0.000	0.000	0.000	0.000	0.000	0.000	0.000	0.000	0.000	0.000	0.000	0.065	0.074	0.093	0.078	2.470	0.089	0.268	80	560	100	146	2230	2376	176	2386	2562	Error	Error	-3.933	146	2230	176	2386	68387	287370	0.699	5.728	0	0	0
1	14	15	"A90"	"A90"	16780	4000	100	932	941	218	23	691	691	727	595	81	7	0	0	4169	4531	1676	36	1252	1252	1376	775	56	98	90	0	0.000	0.000	0.000	0.000	0.000	0.000	0.000	0.000	0.000	0.000	0.000	0.000	0.000	0.000	0.083	0.076	0.088	0.071	2.539	0.075	0.310	80	560	100	241	2917	3158	250	3279	3529	Error	Error	-3.597	241	2917	250	3279	75270	362482	0.360	4.071	0	0	0
1	15	15	"A90"	"A90"	17080	4000	100	821	873	265	30	653	653	674	227	33	41	17	0	4020	4136	1501	36	1209	1209	1326	409	30	100	95	0	0.000	0.000	0.000	0.000	0.000	0.000	0.000	0.000	0.000	0.000	0.000	0.000	0.000	0.000	0.060	0.075	0.080	0.078	2.408	0.089	0.152	80	560	100	168	2811	2979	220	2927	3147	Error	Error	-4.065	168	2811	220	2927	69853	330861	0.877	6.870	0	0	0
1	16	15	"A91"	"A91"	17390	3980	100	842	862	265	30	697	697	707	185	26	43	18	0	3075	3181	1545	48	1230	1230	1271	306	24	82	75	0	0.000	0.000	0.000	0.000	0.000	0.000	0.000	0.000	0.000	0.000	0.000	0.000	0.000	0.000	0.079	0.085	0.131	0.137	3.437	0.101	0.261	80	560	100	145	1845	1990	165	1951	2116	Error	Error	-3.669	145	1845	165	1951	68972	254469	0.838	6.242	0	0	0
1	17	15	"A91"	"A91"	17690	3990	100	968	955	235	24	732	732	755	234	30	51	17	0	3241	3174	1252	39	1273	1273	1439	941	65	73	55	0	0.000	0.000	0.000	0.000	0.000	0.000	0.000	0.000	0.000	0.000	0.000	0.000	0.000	0.000	0.120	0.117	0.149	0.152	3.231	0.086	0.324	80	560	100	236	1968	2204	223	1901	2124	Error	Error	-3.060	236	1968	223	1901	76410	253957	0.855	1.844	0	0	0
1	18	15	"A91"	"A91"	18000	3990	100	965	979	264	26	811	811	851	377	44	21	2	0	3497	3459	1303	37	1349	1349	1507	642	42	86	66	0	0.000	0.000	0.000	0.000	0.000	0.000	0.000	0.000	0.000	0.000	0.000	0.000	0.000	0.000	0.072	0.080	0.104	0.097	3.020	0.099	0.250	80	560	100	154	2148	2302	168	2110	2278	Error	Error	-3.802	154	2148	168	2110	78322	276700	0.340	3.040	0	0	0
1	1	16	"A92"	"A92"	12890	4300	100	951	954	216	22	800	800	823	207	25	37	13	0	3108	2945	1271	43	1223	1223	1311	785	59	68	56	0	0.000	0.000	0.000	0.000	0.000	0.000	0.000	0.000	0.000	0.000	0.000	0.000	0.000	0.000	0.080	0.089	0.115	0.125	3.777	0.104	0.241	80	560	100	151	1885	2036	154	1722	1876	Error	Error	-3.642	151	1885	154	1722	76285	235608	0.633	2.082	0	0	0
1	2	16	"A92"	"A92"	13210	4300	100	971	985	219	22	799	799	808	217	26	41	15	0	3063	3039	1395	45	1256	1256	1431	630	44	71	58	0	0.000	0.000	0.000	0.000	0.000	0.000	0.000	0.000	0.000	0.000	0.000	0.000	0.000	0.000	0.095	0.104	0.121	0.134	3.118	0.084	0.224	80	560	100	172	1807	1979	186	1783	1969	Error	Error	-3.393	172	1807	186	1783	78769	243133	0.816	2.552	0	0	0
1	3	16	"A92"	"A92"	13500	4300	100	864	879	215	24	786	786	803	243	30	23	5	0	2763	2857	1190	41	1233	1233	1428	664	46	73	56	0	0.000	0.000	0.000	0.000	0.000	0.000	0.000	0.000	0.000	0.000	0.000	0.000	0.000	0.000	0.051	0.057	0.105	0.103	5.903	0.084	0.150	80	560	100	78	1530	1608	93	1624	1717	Error	Error	-4.294	78	1530	93	1624	70299	228592	0.313	2.152	0	0	0
1	4	16	"A93"	"A93"	13790	4280	100	971	979	278	28	805	805	1533	5770	376	0	0	0	2851	3551	2037	57	1293	1293	2228	6404	287	2	0	0	0.000	0.000	0.000	0.000	0.000	0.000	0.000	0.000	0.000	0.000	0.000	0.000	0.000	0.000	0.107	0.077	0.124	0.124	2.601	0.893	0.825	80	560	100	166	1558	1724	174	2258	2432	Error	Error	-3.230	166	1558	174	2258	78330	284071	-0.096	0.207	0	0	0
1	5	16	"A93"	"A93"	14090	4300	100	1160	1148	261	22	805	805	820	197	24	71	42	0	4070	4434	1995	44	1290	1290	1397	449	32	100	86	0	0.000	0.000	0.000	0.000	0.000	0.000	0.000	0.000	0.000	0.000	0.000	0.000	0.000	0.000	0.128	0.109	0.112	0.116	2.302	0.081	0.235	80	560	100	355	2780	3135	343	3144	3487	Error	Error	-2.969	355	2780	343	3144	91861	354712	1.665	6.764	0	0	0
1	6	16	"A93"	"A93"	14400	4290	100	853	871	231	26	754	754	787	286	36	18	6	0	2920	3367	1470	43	1237	1237	1364	614	45	86	60	0	0.000	0.000	0.000	0.000	0.000	0.000	0.000	0.000	0.000	0.000	0.000	0.000	0.000	0.000	0.059	0.055	0.103	0.084	2.770	0.078	0.225	80	560	100	99	1683	1782	117	2130	2247	Error	Error	-4.087	99	1683	117	2130	69676	269397	0.294	3.262	0	0	0
1	7	16	"A94"	"A94"	14690	4290	100	971	974	255	26	784	784	787	200	25	47	17	0	3865	3915	1294	33	1283	1283	1351	416	30	97	92	0	0.000	0.000	0.000	0.000	0.000	0.000	0.000	0.000	0.000	0.000	0.000	0.000	0.000	0.000	0.072	0.072	0.088	0.086	2.228	0.085	0.241	80	560	100	187	2582	2769	190	2632	2822	Error	Error	-3.787	187	2582	190	2632	77905	313218	0.935	6.163	0	0	0
1	8	16	"A94"	"A94"	15010	4290	100	926	931	239	25	785	785	809	230	28	32	11	0	3442	3256	1645	50	1276	1276	1469	753	51	65	56	0	0.000	0.000	0.000	0.000	0.000	0.000	0.000	0.000	0.000	0.000	0.000	0.000	0.000	0.000	0.065	0.074	0.109	0.120	3.551	0.088	0.315	80	560	100	141	2166	2307	146	1980	2126	Error	Error	-3.941	141	2166	146	1980	74440	260445	0.530	2.373	0	0	0
1	9	16	"A94"	"A94"	15300	4290	100	862	851	225	26	721	721	761	403	52	10	0	0	2836	2979	1305	43	1236	1236	1412	670	47	73	57	0	0.000	0.000	0.000	0.000	0.000	0.000	0.000	0.000	0.000	0.000	0.000	0.000	0.000	0.000	0.088	0.075	0.111	0.125	4.711	0.091	0.254	80	560	100	141	1600	1741	130	1743	1873	Error	Error	-3.504	141	1600	130	1743	68047	238335	0.223	2.339	0	0	0
1	10	16	"A95"	"A95"	15590	4290	100	809	836	268	32	699	699	934	2792	298	0	0	0	3074	3034	1196	39	1188	1188	1370	2191	159	42	1	0	0.000	0.000	0.000	0.000	0.000	0.000	0.000	0.000	0.000	0.000	0.000	0.000	0.000	0.000	0.058	0.074	0.102	0.085	3.806	0.095	0.219	80	560	100	110	1886	1996	137	1846	1983	Error	Error	-4.100	110	1886	137	1846	66890	242703	-0.035	0.759	0	0	0
1	11	16	"A95"	"A95"	15910	4290	100	871	870	218	25	695	695	716	194	27	45	13	0	3779	3510	1602	45	1198	1198	1422	896	63	72	62	0	0.000	0.000	0.000	0.000	0.000	0.000	0.000	0.000	0.000	0.000	0.000	0.000	0.000	0.000	0.068	0.076	0.111	0.116	4.172	0.089	0.391	80	560	100	176	2581	2757	175	2312	2487	Error	Error	-3.874	176	2581	175	2312	69627	280814	0.794	2.330	0	0	0
1	12	16	"A95"	"A95"	16210	4290	100	840	882	279	31	718	718	729	201	27	37	18	0	3481	3265	1657	50	1186	1186	1410	816	57	65	60	0	0.000	0.000	0.000	0.000	0.000	0.000	0.000	0.000	0.000	0.000	0.000	0.000	0.000	0.000	0.053	0.079	0.102	0.123	4.758	0.087	0.312	80	560	100	122	2295	2417	164	2079	2243	Error	Error	-4.234	122	2295	164	2079	70583	261201	0.761	2.273	0	0	0
1	13	16	"A96"	"A96"	16500	4280	100	845	859	225	26	695	695	743	496	66	7	0	0	3305	3188	1292	40	1193	1193	1313	571	43	81	70	0	0.000	0.000	0.000	0.000	0.000	0.000	0.000	0.000	0.000	0.000	0.000	0.000	0.000	0.000	0.071	0.082	0.123	0.091	3.453	0.122	0.093	80	560	100	150	2112	2262	164	1995	2159	Error	Error	-3.816	150	2112	164	1995	68741	255015	0.234	3.284	0	0	0
1	14	16	"A96"	"A96"	16810	4290	100	910	959	309	32	716	716	733	196	26	50	28	0	4476	5366	3271	60	1278	1278	1587	1017	64	75	61	0	0.000	0.000	0.000	0.000	0.000	0.000	0.000	0.000	0.000	0.000	0.000	0.000	0.000	0.000	0.061	0.059	0.071	0.072	3.197	0.067	0.393	80	560	100	194	3198	3392	243	4088	4331	Error	Error	-4.043	194	3198	243	4088	76685	429266	1.153	3.716	0	0	0
1	15	16	"A96"	"A96"	17110	4290	100	983	964	247	25	722	722	793	464	58	18	1	0	4699	4572	1818	39	1240	1240	1519	965	63	85	73	0	0.000	0.000	0.000	0.000	0.000	0.000	0.000	0.000	0.000	0.000	0.000	0.000	0.000	0.000	0.075	0.073	0.080	0.075	2.081	0.086	0.072	80	560	100	261	3459	3720	242	3332	3574	Error	Error	-3.728	261	3459	242	3332	77128	365782	0.369	3.164	0	0	0
1	16	16	"A97"	"A97"	17400	4290	100	1001	1042	307	29	738	738	753	191	25	60	31	0	5012	5070	2106	41	1249	1249	1352	440	32	90	87	0	0.000	0.000	0.000	0.000	0.000	0.000	0.000	0.000	0.000	0.000	0.000	0.000	0.000	0.000	0.070	0.080	0.084	0.081	2.343	0.079	0.409	80	560	100	263	3763	4026	304	3821	4125	Error	Error	-3.839	263	3763	304	3821	83394	405597	1.513	8.450	0	0	0
1	17	16	"A97"	"A97"	17690	4290	100	936	963	240	24	781	781	898	1179	131	0	0	0	3968	4047	1797	44	1317	1317	1567	1718	109	67	37	0	0.000	0.000	0.000	0.000	0.000	0.000	0.000	0.000	0.000	0.000	0.000	0.000	0.000	0.000	0.058	0.067	0.081	0.071	2.501	0.076	0.280	80	560	100	155	2651	2806	182	2730	2912	Error	Error	-4.096	155	2651	182	2730	77017	323748	0.055	1.444	0	0	0
1	18	16	"A97"	"A97"	17980	4300	100	1128	1166	269	23	855	855	1571	5277	335	0	0	0	4872	5225	1649	31	1351	1351	2249	5694	253	17	0	0	0.000	0.000	0.000	0.000	0.000	0.000	0.000	0.000	0.000	0.000	0.000	0.000	0.000	0.000	0.078	0.080	0.074	0.070	2.394	0.911	0.914	80	560	100	273	3521	3794	311	3874	4185	Error	Error	-3.689	273	3521	311	3874	93258	418010	-0.077	0.523	0	0	0
1	1	17	"A98"	"A98"	12890	4590	100	931	1063	460	43	793	793	817	199	24	45	22	0	1560	1674	526	31	1245	1245	1255	149	11	75	53	0	0.000	0.000	0.000	0.000	0.000	0.000	0.000	0.000	0.000	0.000	0.000	0.000	0.000	0.000	0.438	0.629	0.695	0.566	5.360	0.872	0.230	80	560	100	138	315	453	270	429	699	Error	Error	-1.191	138	315	270	429	85068	133894	1.236	2.812	0	0	0
1	2	17	"A98"	"A98"	13200	4600	100	817	817	181	22	780	780	816	334	40	7	0	0	1455	1513	322	21	1225	1225	1240	160	12	63	40	0	0.000	0.000	0.000	0.000	0.000	0.000	0.000	0.000	0.000	0.000	0.000	0.000	0.000	0.000	0.161	0.128	0.326	0.266	6.487	10.563	0.005	80	560	100	37	230	267	37	288	325	Error	Error	-2.636	37	230	37	288	65339	121016	0.003	1.706	0	0	0
1	3	17	"A98"	"A98"	13500	4590	100	814	832	228	27	797	797	832	306	36	8	1	0	1387	1486	365	24	1231	1231	1274	299	23	35	16	0	0.000	0.000	0.000	0.000	0.000	0.000	0.000	0.000	0.000	0.000	0.000	0.000	0.000	0.000	0.109	0.137	0.596	0.478	6.169	0.293	0.074	80	560	100	17	156	173	35	255	290	Error	Error	-3.198	17	156	35	255	66567	118853	0.000	0.709	0	0	0
1	4	17	"A99"	"A99"	13790	4590	100	823	861	278	32	786	786	835	676	80	1	1	0	1509	1794	612	34	1241	1241	1272	292	22	48	40	0	0.000	0.000	0.000	0.000	0.000	0.000	0.000	0.000	0.000	0.000	0.000	0.000	0.000	0.000	0.138	0.136	0.288	0.287	6.360	0.241	0.130	80	560	100	37	268	305	75	553	628	Error	Error	-2.857	37	268	75	553	68872	143534	0.038	1.788	0	0	0
1	5	17	"A99"	"A99"	14100	4600	100	889	923	243	26	783	783	802	291	36	25	2	0	2284	2125	632	29	1237	1237	1266	214	16	78	72	0	0.000	0.000	0.000	0.000	0.000	0.000	0.000	0.000	0.000	0.000	0.000	0.000	0.000	0.000	0.101	0.158	0.258	0.235	2.914	0.204	0.045	80	560	100	106	1047	1153	140	888	1028	Error	Error	-3.304	106	1047	140	888	73858	170023	0.416	4.014	0	0	0
1	6	17	"A99"	"A99"	14410	4600	100	864	868	205	23	755	755	785	220	28	27	7	0	2159	2065	622	30	1230	1230	1288	539	41	66	40	0	0.000	0.000	0.000	0.000	0.000	0.000	0.000	0.000	0.000	0.000	0.000	0.000	0.000	0.000	0.117	0.135	0.200	0.231	5.104	0.142	0.140	80	560	100	109	929	1038	113	835	948	Error	Error	-3.091	109	929	113	835	69414	165167	0.377	1.442	0	0	0
1	7	17	"A100"	"A100"	14690	4590	100	937	958	274	28	769	769	783	218	27	40	15	0	2835	2762	1040	37	1245	1245	1254	179	14	90	81	0	0.000	0.000	0.000	0.000	0.000	0.000	0.000	0.000	0.000	0.000	0.000	0.000	0.000	0.000	0.106	0.125	0.163	0.182	4.466	0.137	0.285	80	560	100	168	1590	1758	189	1517	1706	Error	Error	-3.242	168	1590	189	1517	76614	220989	0.803	8.425	0	0	0
1	8	17	"A100"	"A100"	15010	4590	100	871	875	245	28	801	801	911	1315	144	0	0	0	2053	2234	1073	48	1273	1273	1435	1225	85	33	7	0	0.000	0.000	0.000	0.000	0.000	0.000	0.000	0.000	0.000	0.000	0.000	0.000	0.000	0.000	0.090	0.077	0.209	0.256	5.931	1.011	0.358	80	560	100	70	780	850	74	961	1035	Error	Error	-3.478	70	780	74	961	69997	178704	-0.027	0.652	0	0	0
1	9	17	"A100"	"A100"	15310	4590	100	981	962	254	26	858	858	954	1027	107	0	0	0	2586	2463	657	26	1342	1342	1452	667	45	75	43	0	0.000	0.000	0.000	0.000	0.000	0.000	0.000	0.000	0.000	0.000	0.000	0.000	0.000	0.000	0.099	0.093	0.221	0.180	3.222	0.183	0.223	80	560	100	123	1244	1367	104	1121	1225	Error	Error	-3.338	123	1244	104	1121	76991	197009	0.008	1.516	0	0	0
1	10	17	"A101"	"A101"	15600	4590	100	909	1117	650	58	752	752	1539	6033	392	0	0	0	1479	1578	498	31	1212	1212	2251	7467	331	0	0	0	0.000	0.000	0.000	0.000	0.000	0.000	0.000	0.000	0.000	0.000	0.000	0.000	0.000	0.000	0.588	0.997	1.012	0.853	2.906	1.806	0.444	80	560	100	157	267	424	365	366	731	Error	Error	-0.766	157	267	365	366	89390	126263	-0.070	-0.090	0	0	0
1	11	17	"A101"	"A101"	15920	4600	100	936	1086	591	54	730	730	791	414	52	26	12	0	1413	1560	488	31	1169	1169	1201	267	22	47	32	0	0.000	0.000	0.000	0.000	0.000	0.000	0.000	0.000	0.000	0.000	0.000	0.000	0.000	0.000	0.844	0.910	0.842	0.955	3.706	1.254	0.733	80	560	100	206	244	450	356	391	747	Error	Error	-0.244	206	244	356	391	86867	124803	0.713	1.345	0	0	0
1	12	17	"A101"	"A101"	16210	4600	100	985	1241	682	54	834	834	1092	1260	115	15	1	0	1651	1807	632	34	1278	1278	1414	755	53	25	12	0	0.000	0.000	0.000	0.000	0.000	0.000	0.000	0.000	0.000	0.000	0.000	0.000	0.000	0.000	0.405	0.769	0.824	0.780	2.837	1.412	0.530	80	560	100	151	373	524	407	529	936	Error	Error	-1.305	151	373	407	529	99312	144583	0.118	0.521	0	0	0
1	13	17	"A102"	"A102"	16500	4590	100	751	809	230	28	725	725	750	212	28	22	7	0	1525	1783	655	36	1197	1197	1201	128	10	62	52	0	0.000	0.000	0.000	0.000	0.000	0.000	0.000	0.000	0.000	0.000	0.000	0.000	0.000	0.000	0.079	0.143	0.333	0.391	5.017	0.196	0.131	80	560	100	26	328	354	84	586	670	Error	Error	-3.657	26	328	84	586	64720	142679	0.278	4.547	0	0	0
1	14	17	"A102"	"A102"	16810	4590	100	791	821	228	27	759	759	1601	6108	381	0	0	0	1590	1729	560	32	1219	1219	2184	6441	294	0	0	0	0.000	0.000	0.000	0.000	0.000	0.000	0.000	0.000	0.000	0.000	0.000	0.000	0.000	0.000	0.086	0.122	0.363	0.457	4.935	0.186	0.124	80	560	100	32	371	403	62	510	572	Error	Error	-3.535	32	371	62	510	65701	138348	-0.128	-0.071	0	0	0
1	15	17	"A102"	"A102"	17110	4600	100	823	868	443	51	776	776	796	258	32	16	3	0	1737	1865	560	30	1241	1241	1262	212	16	73	53	0	0.000	0.000	0.000	0.000	0.000	0.000	0.000	0.000	0.000	0.000	0.000	0.000	0.000	0.000	0.095	0.147	0.221	0.256	4.994	0.263	0.121	80	560	100	47	496	543	92	624	716	Error	Error	-3.400	47	496	92	624	69465	149231	0.279	2.844	0	0	0
1	16	17	"A103"	"A103"	17390	4590	100	889	921	260	28	764	764	791	231	29	35	12	0	2542	2750	1253	45	1232	1232	1237	130	10	90	81	0	0.000	0.000	0.000	0.000	0.000	0.000	0.000	0.000	0.000	0.000	0.000	0.000	0.000	0.000	0.095	0.103	0.182	0.178	3.020	0.099	0.203	80	560	100	125	1310	1435	157	1518	1675	Error	Error	-3.390	125	1310	157	1518	73701	220036	0.563	11.638	0	0	0
1	17	17	"A103"	"A103"	17700	4590	100	837	848	233	27	793	793	813	197	24	30	7	0	2000	2282	996	43	1283	1283	1336	302	22	72	55	0	0.000	0.000	0.000	0.000	0.000	0.000	0.000	0.000	0.000	0.000	0.000	0.000	0.000	0.000	0.061	0.055	0.193	0.291	6.193	0.116	0.201	80	560	100	44	717	761	55	999	1054	Error	Error	-4.026	44	717	55	999	67825	182551	0.178	3.132	0	0	0
1	18	17	"A103"	"A103"	18000	4590	100	958	992	253	25	862	862	906	507	55	7	0	0	2218	2513	1040	41	1360	1360	1408	346	24	71	58	0	0.000	0.000	0.000	0.000	0.000	0.000	0.000	0.000	0.000	0.000	0.000	0.000	0.000	0.000	0.112	0.113	0.195	0.268	5.957	0.129	0.215	80	560	100	96	858	954	130	1153	1283	Error	Error	-3.160	96	858	130	1153	79363	201063	0.170	3.194	0	0	0
1	1	18	"A104"	"A104"	12890	4900	100	954	946	210	22	794	794	813	216	26	41	10	0	1996	2165	827	38	1235	1235	1258	207	16	70	63	0	0.000	0.000	0.000	0.000	0.000	0.000	0.000	0.000	0.000	0.000	0.000	0.000	0.000	0.000	0.210	0.163	0.211	0.203	3.554	0.191	0.165	80	560	100	160	761	921	152	930	1082	Error	Error	-2.250	160	761	152	930	75705	173227	0.616	4.382	0	0	0
1	2	18	"A104"	"A104"	13210	4900	100	929	951	281	29	837	837	849	217	25	31	5	0	2065	2200	1340	60	1264	1264	1311	249	18	61	57	0	0.000	0.000	0.000	0.000	0.000	0.000	0.000	0.000	0.000	0.000	0.000	0.000	0.000	0.000	0.115	0.122	0.229	0.262	5.176	0.098	0.113	80	560	100	92	801	893	114	936	1050	Error	Error	-3.122	92	801	114	936	76047	176004	0.470	3.570	0	0	0
1	3	18	"A104"	"A104"	13500	4900	100	904	904	237	26	818	818	840	263	31	23	5	0	2221	2349	898	38	1281	1281	1395	929	66	51	25	0	0.000	0.000	0.000	0.000	0.000	0.000	0.000	0.000	0.000	0.000	0.000	0.000	0.000	0.000	0.091	0.081	0.228	0.253	5.078	0.040	0.042	80	560	100	86	940	1026	86	1068	1154	Error	Error	-3.450	86	940	86	1068	72341	187942	0.243	1.027	0	0	0
1	4	18	"A105"	"A105"	13790	4890	100	879	899	240	26	815	815	826	192	23	26	11	0	1912	2186	755	34	1260	1260	1293	244	18	78	62	0	0.000	0.000	0.000	0.000	0.000	0.000	0.000	0.000	0.000	0.000	0.000	0.000	0.000	0.000	0.098	0.091	0.216	0.243	4.913	0.157	0.184	80	560	100	64	652	716	84	926	1010	Error	Error	-3.349	64	652	84	926	71909	174858	0.380	3.660	0	0	0
1	5	18	"A105"	"A105"	14100	4890	100	974	1006	281	27	820	820	840	232	27	40	13	0	2042	2388	1222	51	1269	1269	1422	574	40	55	35	0	0.000	0.000	0.000	0.000	0.000	0.000	0.000	0.000	0.000	0.000	0.000	0.000	0.000	0.000	0.199	0.166	0.242	0.280	4.694	0.142	0.332	80	560	100	154	773	927	186	1119	1305	Error	Error	-2.328	154	773	186	1119	80449	191008	0.716	1.683	0	0	0
1	6	18	"A105"	"A105"	14410	4890	100	907	902	265	29	837	837	865	315	36	12	2	0	1841	2012	788	39	1301	1301	1432	520	36	51	25	0	0.000	0.000	0.000	0.000	0.000	0.000	0.000	0.000	0.000	0.000	0.000	0.000	0.000	0.000	0.130	0.091	0.282	0.374	5.021	0.181	0.278	80	560	100	70	540	610	65	711	776	Error	Error	-2.948	70	540	65	711	72187	160981	0.117	1.115	0	0	0
1	7	18	"A106"	"A106"	14700	4890	100	872	883	226	25	818	818	830	201	24	25	7	0	1276	1299	225	17	1249	1249	1261	180	14	18	5	0	0.000	0.000	0.000	0.000	0.000	0.000	0.000	0.000	0.000	0.000	0.000	0.000	0.000	0.000	2.000	1.300	1.347	1.233	3.874	2.164	0.017	80	560	100	54	27	81	65	50	115	Error	Error	1.000	54	27	65	50	70662	103947	0.264	0.211	0	0	0
1	8	18	"A106"	"A106"	15000	4900	100	812	846	205	24	829	829	844	225	26	17	1	0	1386	1445	240	16	1262	1262	1276	151	11	45	21	0	0.000	0.000	0.000	0.000	0.000	0.000	0.000	0.000	0.000	0.000	0.000	0.000	0.000	0.000	-0.137	0.093	0.876	0.956	3.911	1.288	0.033	80	560	100	-17	124	107	17	183	200	Error	Error	Error	-17	124	17	183	67642	115624	0.009	1.119	0	0	0
1	9	18	"A106"	"A106"	15300	4900	100	842	836	186	22	842	842	849	236	27	8	1	0	1405	1480	326	22	1279	1279	1271	163	12	38	26	0	0.000	0.000	0.000	0.000	0.000	0.000	0.000	0.000	0.000	0.000	0.000	0.000	0.000	0.000	0.000	-0.030	0.702	0.740	3.078	0.353	0.068	80	560	100	0	126	126	-6	201	195	Error	Error	Error	0	126	-6	201	66850	118404	-0.055	1.282	0	0	0
1	10	18	"A107"	"A107"	15600	4890	100	813	826	221	26	762	762	770	189	24	25	8	0	1370	1473	369	25	1220	1220	1217	157	12	48	33	0	0.000	0.000	0.000	0.000	0.000	0.000	0.000	0.000	0.000	0.000	0.000	0.000	0.000	0.000	0.340	0.253	0.621	0.596	3.704	0.290	0.090	80	560	100	51	150	201	64	253	317	Error	Error	-1.556	51	150	64	253	66083	117806	0.296	1.631	0	0	0
1	11	18	"A107"	"A107"	15900	4900	100	751	795	235	29	786	786	807	209	25	20	3	0	1381	1452	379	26	1215	1215	1230	166	13	48	36	0	0.000	0.000	0.000	0.000	0.000	0.000	0.000	0.000	0.000	0.000	0.000	0.000	0.000	0.000	-0.211	0.038	0.448	0.461	3.809	0.416	0.049	80	560	100	-35	166	131	9	237	246	Error	Error	Error	-35	166	9	237	63582	116148	-0.057	1.337	0	0	0
1	12	18	"A107"	"A107"	16200	4900	100	811	837	177	21	803	803	833	221	26	15	0	0	1454	1615	486	30	1237	1237	1238	154	12	55	47	0	0.000	0.000	0.000	0.000	0.000	0.000	0.000	0.000	0.000	0.000	0.000	0.000	0.000	0.000	0.037	0.090	0.580	0.470	5.523	0.265	0.073	80	560	100	8	217	225	34	378	412	Error	Error	-4.762	8	217	34	378	66990	129233	0.018	2.448	0	0	0
1	13	18	"A108"	"A108"	16510	4910	100	766	770	174	22	766	766	775	207	26	11	2	0	1416	1508	326	21	1223	1223	1221	135	11	65	42	0	0.000	0.000	0.000	0.000	0.000	0.000	0.000	0.000	0.000	0.000	0.000	0.000	0.000	0.000	0.000	0.014	0.412	0.406	5.702	0.163	0.018	80	560	100	0	193	193	4	285	289	Error	Error	Error	0	193	4	285	61584	120641	-0.024	2.126	0	0	0
1	14	18	"A108"	"A108"	16800	4900	100	769	798	203	25	763	763	783	238	30	13	3	0	1554	1645	394	23	1208	1208	1229	142	11	75	63	0	0.000	0.000	0.000	0.000	0.000	0.000	0.000	0.000	0.000	0.000	0.000	0.000	0.000	0.000	0.017	0.080	0.407	0.344	2.925	0.183	0.046	80	560	100	6	346	352	35	437	472	Error	Error	-5.850	6	346	35	437	63843	131627	0.063	2.930	0	0	0
1	15	18	"A108"	"A108"	17110	4890	100	759	772	173	22	754	754	814	858	105	0	0	0	1561	1581	377	23	1238	1238	1280	469	36	31	6	0	0.000	0.000	0.000	0.000	0.000	0.000	0.000	0.000	0.000	0.000	0.000	0.000	0.000	0.000	0.015	0.052	0.273	0.331	4.786	1.114	0.739	80	560	100	5	323	328	18	343	361	Error	Error	-6.013	5	323	18	343	61746	126470	-0.049	0.642	0	0	0
1	16	18	"A109"	"A109"	17400	4890	100	727	748	223	29	816	816	836	279	33	3	1	0	1270	1278	167	13	1257	1257	1275	185	14	16	0	0	0.000	0.000	0.000	0.000	0.000	0.000	0.000	0.000	0.000	0.000	0.000	0.000	0.000	0.000	-6.846	-3.238	1.127	1.248	4.160	0.901	0.030	80	560	100	-89	13	-76	-68	21	-47	Error	Error	Error	-89	13	-68	21	59867	102235	-0.315	0.016	0	0	0
1	17	18	"A109"	"A109"	17710	4880	100	865	873	208	23	834	834	853	222	26	23	1	0	1334	1367	196	14	1292	1292	1309	174	13	23	3	0	0.000	0.000	0.000	0.000	0.000	0.000	0.000	0.000	0.000	0.000	0.000	0.000	0.000	0.000	0.738	0.520	1.393	1.245	4.065	0.756	0.073	80	560	100	31	42	73	39	75	114	Error	Error	-0.438	31	42	39	75	69823	109337	0.090	0.333	0	0	0
1	18	18	"A109"	"A109"	18000	4890	100	938	949	272	28	933	933	946	218	23	13	3	0	1408	1450	216	14	1363	1363	1384	213	15	22	5	0	0.000	0.000	0.000	0.000	0.000	0.000	0.000	0.000	0.000	0.000	0.000	0.000	0.000	0.000	0.111	0.184	1.115	1.010	5.073	3.320	0.018	80	560	100	5	45	50	16	87	103	Error	Error	-3.170	5	45	16	87	75902	116027	0.014	0.310	0	0	0
1	1	19	"A110"	"A110"	12890	5200	100	914	966	310	32	839	839	855	201	23	35	11	0	1865	1932	617	31	1288	1288	1299	148	11	76	62	0	0.000	0.000	0.000	0.000	0.000	0.000	0.000	0.000	0.000	0.000	0.000	0.000	0.000	0.000	0.130	0.197	0.331	0.307	4.013	0.241	0.156	80	560	100	75	577	652	127	644	771	Error	Error	-2.944	75	577	127	644	77276	154532	0.552	4.277	0	0	0
1	2	19	"A110"	"A110"	13200	5200	100	1001	1009	238	23	895	895	913	210	23	36	10	0	1894	1989	592	29	1338	1338	1358	185	13	76	65	0	0.000	0.000	0.000	0.000	0.000	0.000	0.000	0.000	0.000	0.000	0.000	0.000	0.000	0.000	0.191	0.175	0.276	0.299	3.318	0.189	0.121	80	560	100	106	556	662	114	651	765	Error	Error	-2.391	106	556	114	651	80731	159136	0.457	3.411	0	0	0
1	3	19	"A110"	"A110"	13510	5200	100	936	945	219	23	900	900	923	227	24	17	2	0	1986	2048	483	23	1342	1342	1376	203	14	80	66	0	0.000	0.000	0.000	0.000	0.000	0.000	0.000	0.000	0.000	0.000	0.000	0.000	0.000	0.000	0.056	0.064	0.209	0.208	2.822	0.145	0.092	80	560	100	36	644	680	45	706	751	Error	Error	-4.161	36	644	45	706	75622	163844	0.097	3.310	0	0	0
1	4	19	"A111"	"A111"	13800	5200	100	949	963	207	21	916	916	928	209	22	21	5	0	1816	1865	489	26	1322	1322	1329	140	10	80	61	0	0.000	0.000	0.000	0.000	0.000	0.000	0.000	0.000	0.000	0.000	0.000	0.000	0.000	0.000	0.067	0.087	0.289	0.327	4.253	0.162	0.035	80	560	100	33	494	527	47	543	590	Error	Error	-3.904	33	494	47	543	77076	149210	0.167	3.829	0	0	0
1	5	19	"A111"	"A111"	14110	5200	100	951	968	226	23	879	879	891	210	23	27	8	0	1687	1781	404	22	1302	1302	1308	164	12	78	60	0	0.000	0.000	0.000	0.000	0.000	0.000	0.000	0.000	0.000	0.000	0.000	0.000	0.000	0.000	0.187	0.186	0.384	0.423	3.360	0.122	0.028	80	560	100	72	385	457	89	479	568	Error	Error	-2.419	72	385	89	479	77422	142492	0.367	2.884	0	0	0
1	6	19	"A111"	"A111"	14420	5200	100	925	952	236	24	882	882	896	264	29	12	2	0	1598	1693	431	25	1304	1304	1334	299	22	50	26	0	0.000	0.000	0.000	0.000	0.000	0.000	0.000	0.000	0.000	0.000	0.000	0.000	0.000	0.000	0.146	0.180	0.636	0.636	5.105	0.383	0.106	80	560	100	43	294	337	70	389	459	Error	Error	-2.773	43	294	70	389	76159	135416	0.212	1.201	0	0	0
1	7	19	"A112"	"A112"	14700	5190	100	935	930	245	26	862	862	907	453	49	3	1	0	1919	1951	635	32	1296	1296	1310	294	22	62	52	0	0.000	0.000	0.000	0.000	0.000	0.000	0.000	0.000	0.000	0.000	0.000	0.000	0.000	0.000	0.117	0.104	0.274	0.347	4.445	0.167	0.113	80	560	100	73	623	696	68	655	723	Error	Error	-3.093	73	623	68	655	74364	156073	0.051	2.180	0	0	0
1	8	19	"A112"	"A112"	15000	5200	100	963	982	268	27	864	864	871	208	23	28	7	0	1965	1935	527	27	1277	1277	1289	170	13	76	67	0	0.000	0.000	0.000	0.000	0.000	0.000	0.000	0.000	0.000	0.000	0.000	0.000	0.000	0.000	0.144	0.179	0.264	0.277	3.261	0.173	0.123	80	560	100	99	688	787	118	658	776	Error	Error	-2.797	99	688	118	658	78556	154835	0.534	3.800	0	0	0
1	9	19	"A112"	"A112"	15310	5200	100	894	918	207	22	864	864	882	226	25	18	6	0	1903	1905	453	23	1282	1282	1305	198	15	81	68	0	0.000	0.000	0.000	0.000	0.000	0.000	0.000	0.000	0.000	0.000	0.000	0.000	0.000	0.000	0.048	0.087	0.216	0.183	5.687	0.171	0.088	80	560	100	30	621	651	54	623	677	Error	Error	-4.372	30	621	54	623	73407	152399	0.159	3.030	0	0	0
1	10	19	"A113"	"A113"	15600	5190	100	854	884	226	25	839	839	855	205	23	22	5	0	1511	1673	460	27	1258	1258	1267	132	10	65	48	0	0.000	0.000	0.000	0.000	0.000	0.000	0.000	0.000	0.000	0.000	0.000	0.000	0.000	0.000	0.059	0.108	0.424	0.534	7.355	0.137	0.036	80	560	100	15	253	268	45	415	460	Error	Error	-4.076	15	253	45	415	70721	133817	0.141	3.076	0	0	0
1	11	19	"A113"	"A113"	15920	5190	100	888	911	234	25	867	867	920	874	95	1	0	0	1545	1601	377	23	1275	1275	1326	275	20	47	23	0	0.000	0.000	0.000	0.000	0.000	0.000	0.000	0.000	0.000	0.000	0.000	0.000	0.000	0.000	0.078	0.135	0.512	0.453	3.953	0.217	0.153	80	560	100	21	270	291	44	326	370	Error	Error	-3.684	21	270	44	326	72899	128062	-0.010	1.000	0	0	0
1	12	19	"A113"	"A113"	16200	5190	100	805	848	207	24	792	792	827	235	28	20	1	0	1590	1610	344	21	1255	1255	1271	197	15	65	38	0	0.000	0.000	0.000	0.000	0.000	0.000	0.000	0.000	0.000	0.000	0.000	0.000	0.000	0.000	0.039	0.158	0.388	0.318	3.580	0.232	0.079	80	560	100	13	335	348	56	355	411	Error	Error	-4.688	13	335	56	355	67845	128822	0.089	1.721	0	0	0
1	13	19	"A114"	"A114"	16500	5190	100	884	900	221	24	796	796	809	192	23	36	6	0	2508	2257	820	36	1239	1239	1250	142	11	73	68	0	0.000	0.000	0.000	0.000	0.000	0.000	0.000	0.000	0.000	0.000	0.000	0.000	0.000	0.000	0.069	0.102	0.200	0.248	4.002	0.111	0.110	80	560	100	88	1269	1357	104	1018	1122	Error	Error	-3.850	88	1269	104	1018	72013	180587	0.474	7.092	0	0	0
1	14	19	"A114"	"A114"	16820	5190	100	893	935	241	25	796	796	810	187	23	31	16	0	2060	2058	659	32	1264	1264	1316	301	22	75	63	0	0.000	0.000	0.000	0.000	0.000	0.000	0.000	0.000	0.000	0.000	0.000	0.000	0.000	0.000	0.122	0.175	0.235	0.231	4.011	0.150	0.166	80	560	100	97	796	893	139	794	933	Error	Error	-3.037	97	796	139	794	74838	164644	0.668	2.465	0	0	0
1	15	19	"A114"	"A114"	17110	5190	100	965	1248	2280	182	822	822	836	218	26	35	12	0	2461	2377	879	36	1274	1274	1342	378	28	71	67	0	0.000	0.000	0.000	0.000	0.000	0.000	0.000	0.000	0.000	0.000	0.000	0.000	0.000	0.000	0.120	0.386	0.193	0.223	4.099	3.055	0.042	80	560	100	143	1187	1330	426	1103	1529	Error	Error	-3.053	143	1187	426	1103	99805	190145	1.890	2.738	0	0	0
1	16	19	"A115"	"A115"	17400	5190	100	894	903	218	24	852	852	886	422	47	3	0	0	1582	1649	393	23	1299	1299	1318	306	23	46	21	0	0.000	0.000	0.000	0.000	0.000	0.000	0.000	0.000	0.000	0.000	0.000	0.000	0.000	0.000	0.148	0.146	0.493	0.547	3.856	0.403	0.056	80	560	100	42	283	325	51	350	401	Error	Error	-2.752	42	283	51	350	72259	131946	0.040	1.082	0	0	0
1	17	19	"A115"	"A115"	17700	5200	100	957	956	229	23	879	879	901	229	25	25	5	0	1776	1866	489	26	1352	1352	1353	141	10	76	67	0	0.000	0.000	0.000	0.000	0.000	0.000	0.000	0.000	0.000	0.000	0.000	0.000	0.000	0.000	0.184	0.150	0.314	0.335	4.077	1.943	0.035	80	560	100	78	424	502	77	514	591	Error	Error	-2.443	78	424	77	514	76459	149311	0.240	3.638	0	0	0
1	18	19	"A115"	"A115"	18000	5190	100	922	924	263	28	966	966	977	203	20	13	7	0	1548	1560	223	14	1404	1404	1421	151	10	48	28	0	0.000	0.000	0.000	0.000	0.000	0.000	0.000	0.000	0.000	0.000	0.000	0.000	0.000	0.000	-0.306	-0.269	1.101	1.274	5.721	1.575	0.049	80	560	100	-44	144	100	-42	156	114	Error	Error	Error	-44	144	-42	156	73890	124834	-0.261	0.921	0	0	0
1	1	20	"A116"	"A116"	12900	5500	100	1055	1117	305	27	959	959	975	221	22	35	16	0	2379	2556	936	36	1400	1400	1407	169	12	82	72	0	0.000	0.000	0.000	0.000	0.000	0.000	0.000	0.000	0.000	0.000	0.000	0.000	0.000	0.000	0.098	0.137	0.230	0.224	3.377	0.160	0.194	80	560	100	96	979	1075	158	1156	1314	Error	Error	-3.350	96	979	158	1156	89334	204504	0.643	6.799	0	0	0
1	2	20	"A116"	"A116"	13210	5500	100	1175	1205	309	25	1030	1030	1277	2582	202	0	0	0	2847	2841	931	32	1489	1489	1749	2303	131	12	0	0	0.000	0.000	0.000	0.000	0.000	0.000	0.000	0.000	0.000	0.000	0.000	0.000	0.000	0.000	0.107	0.129	0.217	0.216	3.574	0.901	0.895	80	560	100	145	1358	1503	175	1352	1527	Error	Error	-3.227	145	1358	175	1352	96381	227282	-0.028	0.474	0	0	0
1	3	20	"A116"	"A116"	13500	5530	100	1404	1417	314	22	1127	1127	1141	248	21	56	21	0	3403	3462	696	20	1551	1551	1580	209	13	100	100	0	0.000	0.000	0.000	0.000	0.000	0.000	0.000	0.000	0.000	0.000	0.000	0.000	0.000	0.000	0.150	0.152	0.186	0.163	2.074	0.163	0.220	80	560	100	277	1852	2129	290	1911	2201	Error	Error	-2.741	277	1852	290	1911	113358	276941	1.113	9.005	0	0	0
1	4	20	"A117"	"A117"	13820	5500	100	1202	1207	221	18	1184	1184	1223	314	25	11	1	0	1642	1670	218	13	1558	1558	1572	195	12	26	10	0	0.000	0.000	0.000	0.000	0.000	0.000	0.000	0.000	0.000	0.000	0.000	0.000	0.000	0.000	0.214	0.205	1.095	1.230	4.090	2.727	0.935	80	560	100	18	84	102	23	112	135	Error	Error	-2.222	18	84	23	112	96579	133613	-0.051	0.503	0	0	0
1	5	20	"A117"	"A117"	14080	5500	100	1108	1095	208	18	1065	1065	1101	590	53	0	0	0	1584	1620	254	15	1462	1462	1498	373	24	16	5	0	0.000	0.000	0.000	0.000	0.000	0.000	0.000	0.000	0.000	0.000	0.000	0.000	0.000	0.000	0.352	0.190	0.646	0.602	4.799	2.149	0.031	80	560	100	43	122	165	30	158	188	Error	Error	-1.504	43	122	30	158	87600	129632	-0.010	0.327	0	0	0
1	6	20	"A117"	"A117"	14380	5500	100	1083	1118	274	24	1044	1044	1058	233	22	18	6	0	1480	1536	257	16	1448	1448	1454	151	10	30	12	0	0.000	0.000	0.000	0.000	0.000	0.000	0.000	0.000	0.000	0.000	0.000	0.000	0.000	0.000	1.219	0.841	1.147	1.368	4.087	2.941	0.042	80	560	100	39	32	71	74	88	162	Error	Error	0.285	39	32	74	88	89412	122863	0.258	0.543	0	0	0
1	7	20	"A118"	"A118"	14700	5490	100	1119	1129	248	21	1022	1022	1034	227	21	30	8	0	1892	1863	429	23	1429	1429	1435	169	11	61	58	0	0.000	0.000	0.000	0.000	0.000	0.000	0.000	0.000	0.000	0.000	0.000	0.000	0.000	0.000	0.210	0.247	0.410	0.451	3.143	0.382	0.144	80	560	100	97	463	560	107	434	541	Error	Error	-2.255	97	463	107	434	90309	149076	0.419	2.533	0	0	0
1	8	20	"A118"	"A118"	15000	5500	100	1113	1125	230	20	1006	1006	1021	230	22	30	7	0	1723	1889	453	23	1442	1442	1466	221	15	55	43	0	0.000	0.000	0.000	0.000	0.000	0.000	0.000	0.000	0.000	0.000	0.000	0.000	0.000	0.000	0.381	0.266	0.488	0.572	4.937	5.797	0.012	80	560	100	107	281	388	119	447	566	Error	Error	-1.393	107	281	119	447	89996	151124	0.452	1.914	0	0	0
1	9	20	"A118"	"A118"	15310	5500	100	1061	1068	322	30	988	988	1008	245	24	17	6	0	1917	1943	541	27	1414	1414	1438	201	13	63	52	0	0.000	0.000	0.000	0.000	0.000	0.000	0.000	0.000	0.000	0.000	0.000	0.000	0.000	0.000	0.145	0.151	0.282	0.330	4.327	0.356	0.149	80	560	100	73	503	576	80	529	609	Error	Error	-2.785	73	503	80	529	85414	155427	0.245	2.512	0	0	0
1	10	20	"A119"	"A119"	15600	5490	100	1042	1104	276	25	999	999	1029	294	28	22	5	0	1686	1754	366	20	1425	1425	1440	190	13	57	38	0	0.000	0.000	0.000	0.000	0.000	0.000	0.000	0.000	0.000	0.000	0.000	0.000	0.000	0.000	0.165	0.319	0.658	0.509	4.222	1.024	0.306	80	560	100	43	261	304	105	329	434	Error	Error	-2.602	43	261	105	329	88332	140297	0.255	1.653	0	0	0
1	11	20	"A119"	"A119"	15910	5500	100	1113	1137	280	24	954	954	967	213	22	37	21	0	1777	1861	433	23	1396	1396	1412	163	11	68	55	0	0.000	0.000	0.000	0.000	0.000	0.000	0.000	0.000	0.000	0.000	0.000	0.000	0.000	0.000	0.417	0.394	0.590	0.570	3.256	0.436	0.185	80	560	100	159	381	540	183	465	648	Error	Error	-1.261	159	381	183	465	90968	148911	0.798	2.755	0	0	0
1	12	20	"A119"	"A119"	16210	5500	100	1103	1093	257	23	947	947	969	226	23	35	10	0	1757	1924	559	29	1378	1378	1389	148	10	65	56	0	0.000	0.000	0.000	0.000	0.000	0.000	0.000	0.000	0.000	0.000	0.000	0.000	0.000	0.000	0.412	0.267	0.401	0.447	4.952	0.342	0.161	80	560	100	156	379	535	146	546	692	Error	Error	-1.281	156	379	146	546	87477	153950	0.549	3.615	0	0	0
1	13	20	"A120"	"A120"	16500	5490	100	853	882	201	22	925	925	938	227	24	11	0	0	1402	1475	255	17	1352	1352	1356	141	10	41	18	0	0.000	0.000	0.000	0.000	0.000	0.000	0.000	0.000	0.000	0.000	0.000	0.000	0.000	0.000	-1.440	-0.350	1.264	1.254	4.173	1.467	0.033	80	560	100	-72	50	-22	-43	123	80	Error	Error	Error	-72	50	-43	123	70579	118039	-0.247	0.844	0	0	0
1	14	20	"A120"	"A120"	16810	5490	100	1006	1016	207	20	904	904	1005	1473	146	0	0	0	1500	1578	263	16	1348	1348	1365	148	10	53	27	0	0.000	0.000	0.000	0.000	0.000	0.000	0.000	0.000	0.000	0.000	0.000	0.000	0.000	0.000	0.671	0.487	0.957	0.808	4.106	1.508	0.034	80	560	100	102	152	254	112	230	342	Error	Error	-0.576	102	152	112	230	81263	126270	0.007	1.439	0	0	0
1	15	20	"A120"	"A120"	17110	5500	100	967	943	206	21	916	916	940	208	22	20	2	0	1448	1500	258	17	1367	1367	1373	197	14	28	12	0	0.000	0.000	0.000	0.000	0.000	0.000	0.000	0.000	0.000	0.000	0.000	0.000	0.000	0.000	0.630	0.203	1.044	1.119	5.691	0.965	0.077	80	560	100	51	81	132	27	133	160	Error	Error	-0.667	51	81	27	133	75438	120027	0.014	0.645	0	0	0
1	16	20	"A121"	"A121"	17400	5480	100	1048	1065	286	26	947	947	947	210	22	33	10	0	2920	2770	1177	42	1383	1383	1416	258	18	75	61	0	0.000	0.000	0.000	0.000	0.000	0.000	0.000	0.000	0.000	0.000	0.000	0.000	0.000	0.000	0.066	0.085	0.144	0.141	4.108	0.133	0.213	80	560	100	101	1537	1638	118	1387	1505	Error	Error	-3.928	101	1537	118	1387	85178	221584	0.562	5.248	0	0	0
1	17	20	"A121"	"A121"	17690	5490	100	1105	1157	308	26	1005	1005	1025	220	21	36	12	0	2450	2621	851	32	1468	1468	1516	312	20	78	66	0	0.000	0.000	0.000	0.000	0.000	0.000	0.000	0.000	0.000	0.000	0.000	0.000	0.000	0.000	0.102	0.132	0.191	0.152	4.482	0.152	0.128	80	560	100	100	982	1082	152	1153	1305	Error	Error	-3.296	100	982	152	1153	92595	209719	0.600	3.542	0	0	0
1	18	20	"A121"	"A121"	17990	5490	100	1291	1290	270	20	1069	1069	1143	1274	111	0	0	0	3511	3375	1061	31	1500	1500	1540	325	21	96	81	0	0.000	0.000	0.000	0.000	0.000	0.000	0.000	0.000	0.000	0.000	0.000	0.000	0.000	0.000	0.110	0.118	0.152	0.146	2.718	0.124	0.197	80	560	100	222	2011	2233	221	1875	2096	Error	Error	-3.179	222	2011	221	1875	103232	269966	0.115	5.646	0	0	0
1	1	21	"Blank"	"Blank"	12940	5820	100	1214	1234	249	20	1239	1239	1254	261	20	18	1	0	1591	1605	167	10	1599	1599	1614	171	10	13	3	0	0.000	0.000	0.000	0.000	0.000	0.000	0.000	0.000	0.000	0.000	0.000	0.000	0.000	0.000	3.125	-0.833	1.398	1.324	4.357	2.616	0.116	80	560	100	-25	-8	-33	-5	6	1	Error	Error	1.644	-25	-8	-5	6	98721	128430	-0.077	-0.053	0	0	0
1	2	21	"Blank"	"Blank"	13240	5820	100	1259	1267	219	17	1282	1282	1288	255	19	13	0	0	1650	1652	140	8	1653	1653	1673	527	31	0	0	0	0.000	0.000	0.000	0.000	0.000	0.000	0.000	0.000	0.000	0.000	0.000	0.000	0.000	0.000	7.667	15.000	2.059	1.874	5.077	7.081	0.018	80	560	100	-23	-3	-26	-15	-1	-16	Error	Error	2.939	-23	-3	-15	-1	101348	132199	-0.082	-0.040	0	0	0
1	3	21	"Blank"	"Blank"	13540	5820	100	1263	1307	235	17	1270	1270	1294	283	21	13	1	0	1659	1652	131	7	1663	1663	1672	180	10	3	0	0	0.000	0.000	0.000	0.000	0.000	0.000	0.000	0.000	0.000	0.000	0.000	0.000	0.000	0.000	1.750	-3.364	1.536	2.019	3.636	3.214	0.072	80	560	100	-7	-4	-11	37	-11	26	Error	Error	0.807	-7	-4	37	-11	104570	132138	0.046	-0.111	0	0	0
1	4	21	"Blank"	"Blank"	13840	5820	100	1340	1347	224	16	1344	1344	1350	262	19	13	1	0	1715	1709	145	8	1695	1695	1701	172	10	12	1	0	0.000	0.000	0.000	0.000	0.000	0.000	0.000	0.000	0.000	0.000	0.000	0.000	0.000	0.000	-0.200	0.214	1.651	1.387	5.613	5.680	0.026	80	560	100	-4	20	16	3	14	17	Error	Error	Error	-4	20	3	14	107745	136690	-0.011	0.047	0	0	0
1	5	21	"Blank"	"Blank"	14140	5820	100	1289	1325	278	20	1321	1321	1326	256	19	15	5	0	1684	1677	149	8	1662	1662	1676	212	12	10	0	0	0.000	0.000	0.000	0.000	0.000	0.000	0.000	0.000	0.000	0.000	0.000	0.000	0.000	0.000	-1.455	0.267	1.765	1.564	3.814	4.335	0.058	80	560	100	-32	22	-10	4	15	19	Error	Error	Error	-32	22	4	15	106017	134140	-0.004	0.005	0	0	0
1	6	21	"Blank"	"Blank"	14440	5820	100	1360	1402	317	22	1356	1356	1480	1638	110	0	0	0	1724	1710	182	10	1709	1709	1733	332	19	3	0	0	0.000	0.000	0.000	0.000	0.000	0.000	0.000	0.000	0.000	0.000	0.000	0.000	0.000	0.000	0.267	46.000	1.586	1.780	3.780	7.549	0.495	80	560	100	4	15	19	46	1	47	Error	Error	-1.907	4	15	46	1	112156	136802	-0.048	-0.069	0	0	0
1	7	21	"Blank"	"Blank"	14740	5820	100	1476	1538	315	20	1502	1502	1526	362	23	13	3	0	1864	1871	180	9	1809	1809	1831	237	12	16	2	0	0.000	0.000	0.000	0.000	0.000	0.000	0.000	0.000	0.000	0.000	0.000	0.000	0.000	0.000	-0.473	0.581	2.084	2.021	4.011	3.286	0.063	80	560	100	-26	55	29	36	62	98	Error	Error	Error	-26	55	36	62	123079	149710	0.033	0.169	0	0	0
1	8	21	"Blank"	"Blank"	15040	5820	100	1285	1277	254	19	1284	1284	1289	291	22	16	0	0	1631	1639	189	11	1646	1646	1647	200	12	13	5	0	0.000	0.000	0.000	0.000	0.000	0.000	0.000	0.000	0.000	0.000	0.000	0.000	0.000	0.000	-0.067	1.000	1.378	1.871	4.957	2.685	0.146	80	560	100	1	-15	-14	-7	-7	-14	Error	Error	Error	1	-15	-7	-7	102195	131159	-0.041	-0.040	0	0	0
1	9	21	"Blank"	"Blank"	15340	5820	100	1109	1224	668	54	1204	1204	1217	249	20	15	1	0	1581	1593	248	15	1606	1606	1607	157	9	11	2	0	0.000	0.000	0.000	0.000	0.000	0.000	0.000	0.000	0.000	0.000	0.000	0.000	0.000	0.000	3.800	-1.538	1.704	2.362	4.192	3.370	0.312	80	560	100	-95	-25	-120	20	-13	7	Error	Error	1.926	-95	-25	20	-13	97916	127425	0.028	-0.089	0	0	0
1	10	21	"Blank"	"Blank"	15640	5820	100	1224	1700	1893	111	1209	1209	1350	1487	110	7	6	0	1698	3024	6330	209	1583	1583	1681	969	57	10	7	0	0.000	0.000	0.000	0.000	0.000	0.000	0.000	0.000	0.000	0.000	0.000	0.000	0.000	0.000	0.130	0.341	1.033	1.094	4.317	0.888	0.891	80	560	100	15	115	130	491	1441	1932	Error	Error	-2.939	15	115	491	1441	135968	241905	0.235	1.386	0	0	0
1	11	21	"Blank"	"Blank"	15940	5820	100	1229	1232	227	18	1183	1183	1215	265	21	18	1	0	1591	1598	127	7	1576	1576	1583	174	10	12	0	0	0.000	0.000	0.000	0.000	0.000	0.000	0.000	0.000	0.000	0.000	0.000	0.000	0.000	0.000	3.067	2.227	1.556	1.566	5.688	5.334	0.017	80	560	100	46	15	61	49	22	71	Error	Error	1.617	46	15	49	22	98571	127837	0.064	0.086	0	0	0
1	12	21	"Blank"	"Blank"	16240	5820	100	1163	1165	224	19	1179	1179	1330	2061	154	0	0	0	1600	1593	133	8	1570	1570	1673	1759	105	0	0	0	0.000	0.000	0.000	0.000	0.000	0.000	0.000	0.000	0.000	0.000	0.000	0.000	0.000	0.000	-0.533	-0.609	2.000	1.688	5.404	1.202	0.958	80	560	100	-16	30	14	-14	23	9	Error	Error	Error	-16	30	-14	23	93182	127447	-0.080	-0.045	0	0	0
1	13	21	"Blank"	"Blank"	16540	5820	100	1114	1164	261	22	1169	1169	1176	262	22	18	2	0	1564	1557	151	9	1561	1561	1556	172	11	8	2	0	0.000	0.000	0.000	0.000	0.000	0.000	0.000	0.000	0.000	0.000	0.000	0.000	0.000	0.000	-18.333	1.250	2.232	1.871	3.876	4.339	0.059	80	560	100	-55	3	-52	-5	-4	-9	Error	Error	Error	-55	3	-5	-4	93095	124545	-0.046	0.006	0	0	0
1	14	21	"Blank"	"Blank"	16840	5820	100	1169	1170	207	17	1172	1172	1264	758	59	0	0	0	1554	1565	136	8	1549	1549	1612	540	33	0	0	0	0.000	0.000	0.000	0.000	0.000	0.000	0.000	0.000	0.000	0.000	0.000	0.000	0.000	0.000	-0.600	-0.125	1.564	2.039	5.704	8.138	0.007	80	560	100	-3	5	2	-2	16	14	Error	Error	Error	-3	5	-2	16	93616	125169	-0.124	-0.087	0	0	0
1	15	21	"Blank"	"Blank"	17140	5810	100	1159	1175	256	21	1144	1144	1211	928	76	0	0	0	1556	1573	157	9	1540	1540	1571	485	30	0	0	0	0.000	0.000	0.000	0.000	0.000	0.000	0.000	0.000	0.000	0.000	0.000	0.000	0.000	0.000	0.938	0.939	1.526	1.449	3.876	1.539	0.861	80	560	100	15	16	31	31	33	64	Error	Error	-0.093	15	16	31	33	93965	125830	-0.039	0.004	0	0	0
1	16	21	"Blank"	"Blank"	17440	5810	100	1135	1159	263	22	1156	1156	1180	297	25	13	0	0	1579	1572	132	8	1546	1546	1556	139	8	18	1	0	0.000	0.000	0.000	0.000	0.000	0.000	0.000	0.000	0.000	0.000	0.000	0.000	0.000	0.000	-0.636	0.115	1.694	1.479	5.724	10.832	0.013	80	560	100	-21	33	12	3	26	29	Error	Error	Error	-21	33	3	26	92753	125790	-0.071	0.115	0	0	0
1	17	21	"Blank"	"Blank"	17740	5810	100	1158	1217	358	29	1170	1170	1181	275	23	10	6	0	1596	1610	167	10	1595	1595	1604	217	13	11	1	0	0.000	0.000	0.000	0.000	0.000	0.000	0.000	0.000	0.000	0.000	0.000	0.000	0.000	0.000	-12.000	3.133	1.793	1.534	5.277	2.075	0.228	80	560	100	-12	1	-11	47	15	62	Error	Error	Error	-12	1	47	15	97386	128769	0.131	0.028	0	0	0
1	18	21	"Blank"	"Blank"	18040	5810	100	1226	1238	204	16	1233	1233	1250	257	20	12	0	0	1651	1664	200	12	1648	1648	1660	173	10	15	1	0	0.000	0.000	0.000	0.000	0.000	0.000	0.000	0.000	0.000	0.000	0.000	0.000	0.000	0.000	-2.333	0.313	1.314	1.333	3.708	6.395	0.015	80	560	100	-7	3	-4	5	16	21	Error	Error	Error	-7	3	5	16	99010	133146	-0.047	0.023	0	0	0
