# Supplementary material for: Application of hybridization control probe to increase accuracy on ligation detection or minisequencing diagnostic microarrays
Source: BMC Res Notes. 2009 Dec 14;2:249. doi: 10.1186/1756-0500-2-249 (PMC2799435; doi:10.1186/1756-0500-2-249)
Supplement: Additional file 3 — Gpr_files. Zip-compressed file containing raw microarray data in GenePix results format (.gpr) and GAL (GenePix Array List) files. [file 1756-0500-2-249-S3.ZIP › gpr_files/slide6/lasi6_3-16.gpr]

ATF	1.0
30	76    
"Type=GenePix Results 3"
"DateTime=2009/04/29 13:54:10"
"Settings="
"GalFile=C:\Axon\Data\HPV\ArrayIt_032009_InstiBioGalfile.gal"
"ArrayOfArrays=3-16"
"PixelSize=10"
"Wavelengths=532	488"
"ImageFiles=C:\Axon\Data\HPV\290409\lasi5.tif 2	C:\Axon\Data\HPV\290409\lasi5.tif 3"
"NormalizationMethod=None"
"NormalizationFactors=1	1"
"JpegImage="
"StdDev=Type 1"
"RatioFormulations=W1/W3 (/532)	W1/W4 (/488)	W3/W4 (532/488)"
"FeatureType=Circular"
"Barcode="
"BackgroundSubtraction=LocalFeature"
"ImageOrigin=0, 0"
"JpegOrigin=3720, 0"
"Creator=GenePix Pro 6.1.0.2"
"Scanner=GenePix 4200A 01 Autoloader [2]"
"FocusPosition=0"
"Temperature=23.81"
"LinesAveraged=2"
"Comment="
"PMTGain=600	500"
"ScanPower=100	100"
"LaserPower=2.69	2.57"
"Filters=Standard Green	Standard Blue"
"ScanRegion=372,0,1916,6892"
"Supplier="
"Block"	"Column"	"Row"	"Name"	"ID"	"X"	"Y"	"Dia."	"F532 Median"	"F532 Mean"	"F532 SD"	"F532 CV"	"B532"	"B532 Median"	"B532 Mean"	"B532 SD"	"B532 CV"	"% > B532+1SD"	"% > B532+2SD"	"F532 % Sat."	"F488 Median"	"F488 Mean"	"F488 SD"	"F488 CV"	"B488"	"B488 Median"	"B488 Mean"	"B488 SD"	"B488 CV"	"% > B488+1SD"	"% > B488+2SD"	"F488 % Sat."	"Ratio of Medians (1/532)"	"Ratio of Means (1/532)"	"Median of Ratios (1/532)"	"Mean of Ratios (1/532)"	"Ratios SD (1/532)"	"Rgn Ratio (1/532)"	"Rgn R2 (1/532)"	"Ratio of Medians (1/488)"	"Ratio of Means (1/488)"	"Median of Ratios (1/488)"	"Mean of Ratios (1/488)"	"Ratios SD (1/488)"	"Rgn Ratio (1/488)"	"Rgn R2 (1/488)"	"Ratio of Medians (532/488)"	"Ratio of Means (532/488)"	"Median of Ratios (532/488)"	"Mean of Ratios (532/488)"	"Ratios SD (532/488)"	"Rgn Ratio (532/488)"	"Rgn R2 (532/488)"	"F Pixels"	"B Pixels"	"Circularity"	"Sum of Medians (1/532)"	"Sum of Medians (1/488)"	"Sum of Medians (532/488)"	"Sum of Means (1/532)"	"Sum of Means (1/488)"	"Sum of Means (532/488)"	"Log Ratio (1/532)"	"Log Ratio (1/488)"	"Log Ratio (532/488)"	"F532 Median - B532"	"F488 Median - B488"	"F532 Mean - B532"	"F488 Mean - B488"	"F532 Total Intensity"	"F488 Total Intensity"	"SNR 532"	"SNR 488"	"Flags"	"Normalize"	"Autoflag"
1	1	1	"A1"	"A1"	3940	8830	100	1130	1146	267	23	1041	1041	1115	1062	95	0	0	0	1876	2461	1034	42	1433	1433	1551	1470	94	36	3	0	0.000	0.000	0.000	0.000	0.000	0.000	0.000	0.000	0.000	0.000	0.000	0.000	0.000	0.000	0.201	0.102	0.211	0.330	6.573	0.609	0.609	80	560	100	89	443	532	105	1028	1133	Error	Error	-2.315	89	443	105	1028	91667	196841	0.029	0.619	0	0	0
1	2	1	"A1"	"A1"	4240	8850	100	1216	1215	271	22	990	990	1001	229	22	48	18	0	3153	3026	829	27	1434	1434	1468	215	14	93	88	0	0.000	0.000	0.000	0.000	0.000	0.000	0.000	0.000	0.000	0.000	0.000	0.000	0.000	0.000	0.131	0.141	0.162	0.185	4.899	0.142	0.173	80	560	100	226	1719	1945	225	1592	1817	Error	Error	-2.927	226	1719	225	1592	97227	242064	0.934	7.247	0	0	0
1	3	1	"A1"	"A1"	4540	8850	100	1283	1515	1827	120	1020	1020	1050	356	33	40	8	0	3404	3359	1089	32	1500	1500	1525	210	13	96	91	0	0.000	0.000	0.000	0.000	0.000	0.000	0.000	0.000	0.000	0.000	0.000	0.000	0.000	0.000	0.138	0.266	0.172	0.168	2.841	0.990	0.253	80	560	100	263	1904	2167	495	1859	2354	Error	Error	-2.856	263	1904	495	1859	121217	268733	1.306	8.733	0	0	0
1	4	1	"A2"	"A2"	4840	8830	100	1150	1211	403	33	1031	1031	1219	2850	233	0	0	0	2620	3261	1577	48	1496	1496	1780	2737	153	31	0	0	0.000	0.000	0.000	0.000	0.000	0.000	0.000	0.000	0.000	0.000	0.000	0.000	0.000	0.000	0.106	0.102	0.155	0.198	5.047	1.010	0.835	80	560	100	119	1124	1243	180	1765	1945	Error	Error	-3.240	119	1124	180	1765	96851	260909	-0.003	0.541	0	0	0
1	5	1	"A2"	"A2"	5150	8830	100	1475	1378	338	24	1019	1019	1051	352	33	56	17	0	5039	5382	2821	52	1508	1508	1610	444	27	86	78	0	0.000	0.000	0.000	0.000	0.000	0.000	0.000	0.000	0.000	0.000	0.000	0.000	0.000	0.000	0.129	0.093	0.109	0.100	2.606	0.094	0.205	80	560	100	456	3531	3987	359	3874	4233	Error	Error	-2.953	456	3531	359	3874	110236	430575	0.929	8.495	0	0	0
1	6	1	"A2"	"A2"	5440	8830	100	1169	1187	339	28	980	980	991	231	23	46	17	0	2708	3479	1914	55	1445	1445	1532	474	30	68	55	0	0.000	0.000	0.000	0.000	0.000	0.000	0.000	0.000	0.000	0.000	0.000	0.000	0.000	0.000	0.150	0.102	0.140	0.154	3.431	0.108	0.398	80	560	100	189	1263	1452	207	2034	2241	Error	Error	-2.740	189	1263	207	2034	94985	278330	0.848	4.108	0	0	0
1	7	1	"A3"	"A3"	5740	8840	100	1056	1078	259	24	931	931	976	669	68	2	0	0	2297	2472	980	39	1365	1365	1399	194	13	75	60	0	0.000	0.000	0.000	0.000	0.000	0.000	0.000	0.000	0.000	0.000	0.000	0.000	0.000	0.000	0.134	0.133	0.210	0.251	3.809	0.149	0.159	80	560	100	125	932	1057	147	1107	1254	Error	Error	-2.898	125	932	147	1107	86219	197726	0.152	5.531	0	0	0
1	8	1	"A3"	"A3"	6040	8840	100	1074	1089	307	28	876	876	893	220	24	42	22	0	3061	3083	1310	42	1332	1332	1372	213	15	90	77	0	0.000	0.000	0.000	0.000	0.000	0.000	0.000	0.000	0.000	0.000	0.000	0.000	0.000	0.000	0.115	0.122	0.144	0.169	2.842	0.132	0.237	80	560	100	198	1729	1927	213	1751	1964	Error	Error	-3.126	198	1729	213	1751	87096	246606	0.891	8.033	0	0	0
1	9	1	"A3"	"A3"	6350	8840	100	1107	1100	287	26	848	848	857	209	24	58	25	0	3562	3555	1224	34	1312	1312	1352	222	16	92	85	0	0.000	0.000	0.000	0.000	0.000	0.000	0.000	0.000	0.000	0.000	0.000	0.000	0.000	0.000	0.115	0.112	0.136	0.129	2.092	0.135	0.360	80	560	100	259	2250	2509	252	2243	2495	Error	Error	-3.119	259	2250	252	2243	87978	284424	1.163	9.923	0	0	0
1	10	1	"A4"	"A4"	6650	8840	100	880	889	246	27	805	805	820	193	23	31	15	0	1451	1984	937	47	1252	1252	1281	221	17	47	43	0	0.000	0.000	0.000	0.000	0.000	0.000	0.000	0.000	0.000	0.000	0.000	0.000	0.000	0.000	0.377	0.115	0.256	0.307	4.705	0.161	0.223	80	560	100	75	199	274	84	732	816	Error	Error	-1.408	75	199	84	732	71156	158753	0.358	3.181	0	0	0
1	11	1	"A4"	"A4"	6950	8840	100	989	996	243	24	808	808	820	206	25	43	21	0	2945	2722	1014	37	1244	1244	1288	242	18	78	75	0	0.000	0.000	0.000	0.000	0.000	0.000	0.000	0.000	0.000	0.000	0.000	0.000	0.000	0.000	0.106	0.127	0.163	0.172	3.787	0.120	0.171	80	560	100	181	1701	1882	188	1478	1666	Error	Error	-3.232	181	1701	188	1478	79660	217735	0.854	5.926	0	0	0
1	12	1	"A4"	"A4"	7240	8840	100	970	967	231	23	828	828	831	197	23	42	13	0	2148	2370	1042	43	1263	1263	1312	242	18	65	56	0	0.000	0.000	0.000	0.000	0.000	0.000	0.000	0.000	0.000	0.000	0.000	0.000	0.000	0.000	0.160	0.126	0.177	0.227	4.039	0.124	0.173	80	560	100	142	885	1027	139	1107	1246	Error	Error	-2.640	142	885	139	1107	77329	189635	0.690	4.372	0	0	0
1	13	1	"A5"	"A5"	7550	8830	100	907	914	244	26	921	921	938	222	23	17	2	0	1413	1691	524	30	1322	1322	1341	196	14	45	35	0	0.000	0.000	0.000	0.000	0.000	0.000	0.000	0.000	0.000	0.000	0.000	0.000	0.000	0.000	-0.154	-0.019	0.535	0.770	4.940	0.262	0.118	80	560	100	-14	91	77	-7	369	362	Error	Error	Error	-14	91	-7	369	73109	135272	-0.108	1.786	0	0	0
1	14	1	"A5"	"A5"	7850	8840	100	1023	1052	197	18	956	956	965	213	22	31	7	0	1912	1969	498	25	1354	1354	1355	145	10	78	70	0	0.000	0.000	0.000	0.000	0.000	0.000	0.000	0.000	0.000	0.000	0.000	0.000	0.000	0.000	0.120	0.156	0.352	0.287	6.548	0.105	0.018	80	560	100	67	558	625	96	615	711	Error	Error	-3.058	67	558	96	615	84164	157507	0.408	4.234	0	0	0
1	15	1	"A5"	"A5"	8150	8840	100	1028	1020	200	19	930	930	931	205	22	28	6	0	1844	1936	498	25	1328	1328	1345	152	11	75	66	0	0.000	0.000	0.000	0.000	0.000	0.000	0.000	0.000	0.000	0.000	0.000	0.000	0.000	0.000	0.190	0.148	0.239	0.253	3.900	0.221	0.074	80	560	100	98	516	614	90	608	698	Error	Error	-2.397	98	516	90	608	81581	154906	0.434	3.888	0	0	0
1	16	1	"A6"	"A6"	8450	8830	100	912	940	206	21	896	896	913	392	42	3	0	0	1454	1790	641	35	1308	1308	1345	278	20	43	38	0	0.000	0.000	0.000	0.000	0.000	0.000	0.000	0.000	0.000	0.000	0.000	0.000	0.000	0.000	0.110	0.091	0.310	0.369	6.509	0.430	0.022	80	560	100	16	146	162	44	482	526	Error	Error	-3.190	16	146	44	482	75167	143200	0.069	1.601	0	0	0
1	17	1	"A6"	"A6"	8750	8830	100	921	942	239	25	815	815	981	2525	257	0	0	0	2585	2626	1033	39	1263	1263	1446	2786	192	7	0	0	0.000	0.000	0.000	0.000	0.000	0.000	0.000	0.000	0.000	0.000	0.000	0.000	0.000	0.000	0.080	0.093	0.141	0.147	3.426	0.102	0.189	80	560	100	106	1322	1428	127	1363	1490	Error	Error	-3.641	106	1322	127	1363	75396	210104	-0.015	0.424	0	0	0
1	18	1	"A6"	"A6"	9050	8830	100	784	815	203	24	738	738	748	186	24	23	10	0	1983	2041	745	36	1171	1171	1177	151	12	78	71	0	0.000	0.000	0.000	0.000	0.000	0.000	0.000	0.000	0.000	0.000	0.000	0.000	0.000	0.000	0.057	0.089	0.181	0.223	5.293	0.124	0.122	80	560	100	46	812	858	77	870	947	Error	Error	-4.142	46	812	77	870	65198	163247	0.360	5.722	0	0	0
1	1	2	"A7"	"A7"	3950	9140	100	1004	991	184	18	957	957	972	219	22	15	0	0	1702	1813	455	25	1388	1388	1403	164	11	65	48	0	0.000	0.000	0.000	0.000	0.000	0.000	0.000	0.000	0.000	0.000	0.000	0.000	0.000	0.000	0.150	0.080	0.286	0.369	5.627	0.196	0.043	80	560	100	47	314	361	34	425	459	Error	Error	-2.740	47	314	34	425	79246	145009	0.087	2.500	0	0	0
1	2	2	"A7"	"A7"	4250	9150	100	1089	1129	296	26	997	997	1006	217	21	31	16	0	2030	2028	615	30	1440	1440	1454	165	11	63	55	0	0.000	0.000	0.000	0.000	0.000	0.000	0.000	0.000	0.000	0.000	0.000	0.000	0.000	0.000	0.156	0.224	0.391	0.464	4.635	0.326	0.192	80	560	100	92	590	682	132	588	720	Error	Error	-2.681	92	590	132	588	90325	162222	0.567	3.479	0	0	0
1	3	2	"A7"	"A7"	4550	9150	100	1106	1099	247	22	1018	1018	1036	225	21	26	7	0	2452	2263	644	28	1472	1472	1483	179	12	68	65	0	0.000	0.000	0.000	0.000	0.000	0.000	0.000	0.000	0.000	0.000	0.000	0.000	0.000	0.000	0.090	0.102	0.243	0.261	3.924	0.191	0.140	80	560	100	88	980	1068	81	791	872	Error	Error	-3.477	88	980	81	791	87955	181052	0.280	4.358	0	0	0
1	4	2	"A8"	"A8"	4850	9140	100	1158	1171	293	25	1021	1021	1041	238	22	37	16	0	2181	2798	1298	46	1488	1488	1541	377	24	58	48	0	0.000	0.000	0.000	0.000	0.000	0.000	0.000	0.000	0.000	0.000	0.000	0.000	0.000	0.000	0.198	0.115	0.213	0.242	4.070	0.137	0.301	80	560	100	137	693	830	150	1310	1460	Error	Error	-2.339	137	693	150	1310	93673	223848	0.546	3.334	0	0	0
1	5	2	"A8"	"A8"	5150	9140	100	1216	1244	301	24	965	965	982	221	22	55	33	0	3786	3690	1201	32	1444	1444	1501	279	18	95	88	0	0.000	0.000	0.000	0.000	0.000	0.000	0.000	0.000	0.000	0.000	0.000	0.000	0.000	0.000	0.107	0.124	0.144	0.123	3.043	0.121	0.248	80	560	100	251	2342	2593	279	2246	2525	Error	Error	-3.222	251	2342	279	2246	99515	295174	1.186	7.846	0	0	0
1	6	2	"A8"	"A8"	5450	9140	100	1073	1132	308	27	923	923	929	205	22	43	27	0	3113	3025	1424	47	1362	1362	1402	229	16	73	62	0	0.000	0.000	0.000	0.000	0.000	0.000	0.000	0.000	0.000	0.000	0.000	0.000	0.000	0.000	0.086	0.126	0.177	0.196	3.698	0.136	0.287	80	560	100	150	1751	1901	209	1663	1872	Error	Error	-3.545	150	1751	209	1663	90581	242019	0.990	7.087	0	0	0
1	7	2	"A9"	"A9"	5760	9140	100	860	896	248	27	829	829	839	197	23	21	8	0	1900	2429	1247	51	1288	1288	1326	314	23	57	50	0	0.000	0.000	0.000	0.000	0.000	0.000	0.000	0.000	0.000	0.000	0.000	0.000	0.000	0.000	0.051	0.059	0.141	0.211	7.601	0.096	0.187	80	560	100	31	612	643	67	1141	1208	Error	Error	-4.303	31	612	67	1141	71673	194328	0.289	3.513	0	0	0
1	8	2	"A9"	"A9"	6060	9140	100	893	927	284	30	739	739	758	187	24	45	27	0	2901	2990	1295	43	1214	1214	1243	190	15	86	80	0	0.000	0.000	0.000	0.000	0.000	0.000	0.000	0.000	0.000	0.000	0.000	0.000	0.000	0.000	0.091	0.106	0.133	0.156	3.880	0.122	0.278	80	560	100	154	1687	1841	188	1776	1964	Error	Error	-3.453	154	1687	188	1776	74149	239211	0.904	9.195	0	0	0
1	9	2	"A9"	"A9"	6350	9150	100	974	955	244	25	771	771	808	583	72	3	0	0	3052	2911	1224	42	1219	1219	1272	390	30	72	71	0	0.000	0.000	0.000	0.000	0.000	0.000	0.000	0.000	0.000	0.000	0.000	0.000	0.000	0.000	0.111	0.109	0.133	0.182	5.873	0.100	0.254	80	560	100	203	1833	2036	184	1692	1876	Error	Error	-3.175	203	1833	184	1692	76389	232889	0.252	4.203	0	0	0
1	10	2	"A10"	"A10"	6650	9130	100	797	820	215	26	727	727	743	192	25	30	10	0	1437	2388	1403	58	1202	1202	1277	429	33	47	43	0	0.000	0.000	0.000	0.000	0.000	0.000	0.000	0.000	0.000	0.000	0.000	0.000	0.000	0.000	0.298	0.078	0.164	0.225	5.566	0.077	0.168	80	560	100	70	235	305	93	1186	1279	Error	Error	-1.747	70	235	93	1186	65575	191004	0.401	2.590	0	0	0
1	11	2	"A10"	"A10"	6950	9150	100	930	928	230	24	726	726	728	173	23	53	21	0	4010	3797	1191	31	1180	1180	1239	288	23	93	92	0	0.000	0.000	0.000	0.000	0.000	0.000	0.000	0.000	0.000	0.000	0.000	0.000	0.000	0.000	0.072	0.077	0.101	0.095	2.984	0.075	0.208	80	560	100	204	2830	3034	202	2617	2819	Error	Error	-3.794	204	2830	202	2617	74266	303740	1.156	8.882	0	0	0
1	12	2	"A10"	"A10"	7250	9140	100	908	897	218	24	714	714	728	176	24	51	20	0	3018	2706	1210	44	1183	1183	1219	230	18	73	66	0	0.000	0.000	0.000	0.000	0.000	0.000	0.000	0.000	0.000	0.000	0.000	0.000	0.000	0.000	0.106	0.120	0.164	0.204	4.011	0.108	0.227	80	560	100	194	1835	2029	183	1523	1706	Error	Error	-3.242	194	1835	183	1523	71759	216488	0.960	6.465	0	0	0
1	13	2	"A11"	"A11"	7560	9130	100	857	876	200	22	789	789	810	205	25	23	7	0	1516	2195	1134	51	1228	1228	1256	218	17	53	46	0	0.000	0.000	0.000	0.000	0.000	0.000	0.000	0.000	0.000	0.000	0.000	0.000	0.000	0.000	0.236	0.090	0.188	0.309	5.906	0.062	0.051	80	560	100	68	288	356	87	967	1054	Error	Error	-2.082	68	288	87	967	70065	175637	0.322	4.307	0	0	0
1	14	2	"A11"	"A11"	7860	9140	100	872	869	181	20	810	810	831	201	24	18	3	0	2197	2230	805	36	1235	1235	1239	150	12	78	68	0	0.000	0.000	0.000	0.000	0.000	0.000	0.000	0.000	0.000	0.000	0.000	0.000	0.000	0.000	0.064	0.059	0.143	0.131	5.187	0.081	0.060	80	560	100	62	962	1024	59	995	1054	Error	Error	-3.956	62	962	59	995	69487	178408	0.189	6.607	0	0	0
1	15	2	"A11"	"A11"	8160	9140	100	940	962	210	21	856	856	887	280	31	22	1	0	2688	2701	954	35	1294	1294	1335	393	29	83	70	0	0.000	0.000	0.000	0.000	0.000	0.000	0.000	0.000	0.000	0.000	0.000	0.000	0.000	0.000	0.060	0.075	0.134	0.157	3.604	0.076	0.068	80	560	100	84	1394	1478	106	1407	1513	Error	Error	-4.053	84	1394	106	1407	76986	216115	0.268	3.476	0	0	0
1	16	2	"A12"	"A12"	8460	9130	100	998	1067	293	27	887	887	902	224	24	37	17	0	2543	3417	2306	67	1331	1331	1394	479	34	67	56	0	0.000	0.000	0.000	0.000	0.000	0.000	0.000	0.000	0.000	0.000	0.000	0.000	0.000	0.000	0.092	0.086	0.128	0.131	4.453	0.099	0.389	80	560	100	111	1212	1323	180	2086	2266	Error	Error	-3.449	111	1212	180	2086	85359	273368	0.737	4.223	0	0	0
1	17	2	"A12"	"A12"	8750	9140	100	986	1031	288	27	813	813	841	207	24	45	22	0	4158	4022	1714	42	1283	1283	1309	239	18	93	86	0	0.000	0.000	0.000	0.000	0.000	0.000	0.000	0.000	0.000	0.000	0.000	0.000	0.000	0.000	0.060	0.080	0.093	0.094	3.069	0.074	0.209	80	560	100	173	2875	3048	218	2739	2957	Error	Error	-4.055	173	2875	218	2739	82442	321751	0.918	11.351	0	0	0
1	18	2	"A12"	"A12"	9060	9130	100	945	986	299	30	768	768	786	197	25	45	23	0	3467	3645	1876	51	1221	1221	1263	346	27	86	77	0	0.000	0.000	0.000	0.000	0.000	0.000	0.000	0.000	0.000	0.000	0.000	0.000	0.000	0.000	0.079	0.090	0.096	0.102	3.395	0.086	0.243	80	560	100	177	2246	2423	218	2424	2642	Error	Error	-3.666	177	2246	218	2424	78870	291561	1.015	6.884	0	0	0
1	1	3	"A13"	"A13"	3950	9440	100	1070	1146	283	24	928	928	949	222	23	41	22	0	3562	3319	1667	50	1391	1391	1416	233	16	71	62	0	0.000	0.000	0.000	0.000	0.000	0.000	0.000	0.000	0.000	0.000	0.000	0.000	0.000	0.000	0.065	0.113	0.157	0.164	4.827	0.107	0.275	80	560	100	142	2171	2313	218	1928	2146	Error	Error	-3.934	142	2171	218	1928	91643	265487	0.887	8.167	0	0	0
1	2	3	"A13"	"A13"	4260	9450	100	1234	1267	320	25	945	945	954	212	22	60	33	0	4331	3867	1470	38	1422	1422	1460	244	16	88	80	0	0.000	0.000	0.000	0.000	0.000	0.000	0.000	0.000	0.000	0.000	0.000	0.000	0.000	0.000	0.099	0.132	0.141	0.148	3.708	0.124	0.340	80	560	100	289	2909	3198	322	2445	2767	Error	Error	-3.331	289	2909	322	2445	101383	309385	1.476	9.865	0	0	0
1	3	3	"A13"	"A13"	4560	9440	100	1160	1191	235	19	941	941	957	227	23	50	16	0	4037	3960	1323	33	1432	1432	1497	363	24	88	86	0	0.000	0.000	0.000	0.000	0.000	0.000	0.000	0.000	0.000	0.000	0.000	0.000	0.000	0.000	0.084	0.099	0.111	0.105	2.366	0.159	0.433	80	560	100	219	2605	2824	250	2528	2778	Error	Error	-3.572	219	2605	250	2528	95255	316819	1.031	6.785	0	0	0
1	4	3	"A14"	"A14"	4850	9430	100	1142	1190	307	25	981	981	1012	308	30	33	7	0	1763	2507	1325	52	1461	1461	1565	526	33	41	36	0	0.000	0.000	0.000	0.000	0.000	0.000	0.000	0.000	0.000	0.000	0.000	0.000	0.000	0.000	0.533	0.200	0.207	0.367	4.723	0.151	0.346	80	560	100	161	302	463	209	1046	1255	Error	Error	-0.907	161	302	209	1046	95184	200578	0.578	1.791	0	0	0
1	5	3	"A14"	"A14"	5160	9430	100	1074	1186	635	53	860	860	874	207	23	51	31	0	3396	3295	1209	36	1359	1359	1437	327	22	90	83	0	0.000	0.000	0.000	0.000	0.000	0.000	0.000	0.000	0.000	0.000	0.000	0.000	0.000	0.000	0.105	0.168	0.185	0.190	3.757	0.214	0.304	80	560	100	214	2037	2251	326	1936	2262	Error	Error	-3.251	214	2037	326	1936	94883	263574	1.507	5.682	0	0	0
1	6	3	"A14"	"A14"	5460	9440	100	1096	1080	278	25	803	803	807	203	25	60	35	0	3536	3177	1070	33	1268	1268	1331	293	22	88	81	0	0.000	0.000	0.000	0.000	0.000	0.000	0.000	0.000	0.000	0.000	0.000	0.000	0.000	0.000	0.129	0.145	0.169	0.156	2.416	0.146	0.293	80	560	100	293	2268	2561	277	1909	2186	Error	Error	-2.952	293	2268	277	1909	86398	254184	1.345	6.300	0	0	0
1	7	3	"A15"	"A15"	5750	9430	100	785	825	266	32	704	704	731	206	28	33	16	0	1662	2510	1391	55	1174	1174	1231	418	33	52	47	0	0.000	0.000	0.000	0.000	0.000	0.000	0.000	0.000	0.000	0.000	0.000	0.000	0.000	0.000	0.166	0.091	0.171	0.237	7.035	0.086	0.220	80	560	100	81	488	569	121	1336	1457	Error	Error	-2.591	81	488	121	1336	65997	200796	0.456	3.060	0	0	0
1	8	3	"A15"	"A15"	6060	9440	100	857	851	233	27	672	672	688	199	28	45	16	0	3532	3300	1328	40	1142	1142	1169	209	17	85	81	0	0.000	0.000	0.000	0.000	0.000	0.000	0.000	0.000	0.000	0.000	0.000	0.000	0.000	0.000	0.077	0.083	0.113	0.118	3.218	0.080	0.183	80	560	100	185	2390	2575	179	2158	2337	Error	Error	-3.691	185	2390	179	2158	68058	263962	0.819	10.196	0	0	0
1	9	3	"A15"	"A15"	6360	9440	100	806	845	221	26	649	649	655	178	27	45	22	0	3877	3914	1466	37	1114	1114	1139	206	18	96	93	0	0.000	0.000	0.000	0.000	0.000	0.000	0.000	0.000	0.000	0.000	0.000	0.000	0.000	0.000	0.057	0.070	0.078	0.078	3.184	0.075	0.234	80	560	100	157	2763	2920	196	2800	2996	Error	Error	-4.137	157	2763	196	2800	67587	313155	1.067	13.471	0	0	0
1	10	3	"A16"	"A16"	6660	9430	100	778	800	242	30	643	643	658	177	26	45	18	0	1739	2768	1808	65	1119	1119	1177	417	35	51	46	0	0.000	0.000	0.000	0.000	0.000	0.000	0.000	0.000	0.000	0.000	0.000	0.000	0.000	0.000	0.218	0.095	0.147	0.191	7.389	0.078	0.247	80	560	100	135	620	755	157	1649	1806	Error	Error	-2.199	135	620	157	1649	64024	221420	0.802	3.815	0	0	0
1	11	3	"A16"	"A16"	6960	9440	100	792	819	228	27	637	637	648	170	26	46	22	0	4011	3750	1859	49	1111	1111	1189	382	32	77	71	0	0.000	0.000	0.000	0.000	0.000	0.000	0.000	0.000	0.000	0.000	0.000	0.000	0.000	0.000	0.053	0.069	0.082	0.091	3.108	0.078	0.333	80	560	100	155	2900	3055	182	2639	2821	Error	Error	-4.226	155	2900	182	2639	65507	300030	1.006	6.704	0	0	0
1	12	3	"A16"	"A16"	7260	9430	100	738	772	217	28	656	656	668	175	26	37	18	0	2946	2770	1441	52	1120	1120	1195	360	30	62	61	0	0.000	0.000	0.000	0.000	0.000	0.000	0.000	0.000	0.000	0.000	0.000	0.000	0.000	0.000	0.045	0.070	0.134	0.171	6.285	0.082	0.226	80	560	100	82	1826	1908	116	1650	1766	Error	Error	-4.477	82	1826	116	1650	61775	221588	0.594	4.375	0	0	0
1	13	3	"A17"	"A17"	7560	9430	100	848	870	229	26	705	705	722	182	25	46	18	0	2349	2278	1023	44	1156	1156	1181	180	15	65	58	0	0.000	0.000	0.000	0.000	0.000	0.000	0.000	0.000	0.000	0.000	0.000	0.000	0.000	0.000	0.120	0.147	0.190	0.227	5.321	0.120	0.207	80	560	100	143	1193	1336	165	1122	1287	Error	Error	-3.061	143	1193	165	1122	69635	182269	0.813	6.094	0	0	0
1	14	3	"A17"	"A17"	7850	9440	100	873	881	211	23	745	745	757	192	25	37	11	0	2589	2439	997	40	1195	1195	1239	282	22	72	65	0	0.000	0.000	0.000	0.000	0.000	0.000	0.000	0.000	0.000	0.000	0.000	0.000	0.000	0.000	0.092	0.109	0.174	0.192	3.454	0.125	0.243	80	560	100	128	1394	1522	136	1244	1380	Error	Error	-3.445	128	1394	136	1244	70482	195090	0.646	4.255	0	0	0
1	15	3	"A17"	"A17"	8150	9440	100	898	915	199	21	815	815	823	198	24	26	6	0	2827	2760	801	29	1251	1251	1269	180	14	88	87	0	0.000	0.000	0.000	0.000	0.000	0.000	0.000	0.000	0.000	0.000	0.000	0.000	0.000	0.000	0.053	0.066	0.088	0.095	4.075	0.083	0.079	80	560	100	83	1576	1659	100	1509	1609	Error	Error	-4.247	83	1576	100	1509	73202	220829	0.465	8.283	0	0	0
1	16	3	"A18"	"A18"	8460	9430	100	942	953	230	24	852	852	868	212	24	26	6	0	1563	2355	1175	49	1304	1304	1336	289	21	48	46	0	0.000	0.000	0.000	0.000	0.000	0.000	0.000	0.000	0.000	0.000	0.000	0.000	0.000	0.000	0.347	0.096	0.130	0.202	6.199	0.094	0.152	80	560	100	90	259	349	101	1051	1152	Error	Error	-1.525	90	259	101	1051	76264	188427	0.401	3.526	0	0	0
1	17	3	"A18"	"A18"	8750	9440	100	1078	1094	231	21	853	853	865	205	23	52	23	0	3391	3267	1000	30	1274	1274	1332	327	24	88	85	0	0.000	0.000	0.000	0.000	0.000	0.000	0.000	0.000	0.000	0.000	0.000	0.000	0.000	0.000	0.106	0.121	0.142	0.125	3.105	0.093	0.180	80	560	100	225	2117	2342	241	1993	2234	Error	Error	-3.234	225	2117	241	1993	87539	261355	1.117	5.917	0	0	0
1	18	3	"A18"	"A18"	9050	9440	100	923	931	233	25	769	769	775	195	25	40	13	0	3306	3034	1132	37	1229	1229	1279	267	20	82	77	0	0.000	0.000	0.000	0.000	0.000	0.000	0.000	0.000	0.000	0.000	0.000	0.000	0.000	0.000	0.074	0.090	0.132	0.150	4.612	0.083	0.141	80	560	100	154	2077	2231	162	1805	1967	Error	Error	-3.753	154	2077	162	1805	74491	242721	0.800	6.573	0	0	0
1	1	4	"A19"	"A19"	3960	9740	100	1046	1096	304	27	929	929	946	217	22	36	15	0	2395	2844	1484	52	1378	1378	1402	220	15	61	55	0	0.000	0.000	0.000	0.000	0.000	0.000	0.000	0.000	0.000	0.000	0.000	0.000	0.000	0.000	0.115	0.114	0.181	0.220	4.565	0.123	0.192	80	560	100	117	1017	1134	167	1466	1633	Error	Error	-3.120	117	1017	167	1466	87712	227555	0.691	6.555	0	0	0
1	2	4	"A19"	"A19"	4260	9750	100	964	1018	260	25	912	912	940	258	27	22	10	0	2495	2534	1170	46	1362	1362	1415	292	20	62	58	0	0.000	0.000	0.000	0.000	0.000	0.000	0.000	0.000	0.000	0.000	0.000	0.000	0.000	0.000	0.046	0.090	0.181	0.186	5.457	0.159	0.191	80	560	100	52	1133	1185	106	1172	1278	Error	Error	-4.445	52	1133	106	1172	81420	202759	0.302	3.832	0	0	0
1	3	4	"A19"	"A19"	4550	9750	100	1072	1105	300	27	955	955	978	229	23	32	11	0	3095	3021	1484	49	1400	1400	1459	276	18	61	60	0	0.000	0.000	0.000	0.000	0.000	0.000	0.000	0.000	0.000	0.000	0.000	0.000	0.000	0.000	0.069	0.093	0.099	0.159	4.293	0.124	0.247	80	560	100	117	1695	1812	150	1621	1771	Error	Error	-3.857	117	1695	150	1621	88377	241685	0.555	5.659	0	0	0
1	4	4	"A20"	"A20"	4860	9730	100	1094	1104	273	24	922	922	935	230	24	41	16	0	1916	2808	1600	56	1399	1399	1456	411	28	53	46	0	0.000	0.000	0.000	0.000	0.000	0.000	0.000	0.000	0.000	0.000	0.000	0.000	0.000	0.000	0.333	0.129	0.160	0.269	5.900	0.108	0.241	80	560	100	172	517	689	182	1409	1591	Error	Error	-1.588	172	517	182	1409	88283	224651	0.735	3.290	0	0	0
1	5	4	"A20"	"A20"	5160	9740	100	1085	1071	256	23	793	793	810	194	23	62	27	0	3653	3790	1582	41	1302	1302	1363	325	23	85	83	0	0.000	0.000	0.000	0.000	0.000	0.000	0.000	0.000	0.000	0.000	0.000	0.000	0.000	0.000	0.124	0.112	0.117	0.138	3.214	0.100	0.361	80	560	100	292	2351	2643	278	2488	2766	Error	Error	-3.009	292	2351	278	2488	85663	303225	1.345	7.468	0	0	0
1	6	4	"A20"	"A20"	5460	9740	100	881	904	264	29	724	724	732	187	25	47	17	0	3109	3095	1663	53	1219	1219	1264	263	20	68	62	0	0.000	0.000	0.000	0.000	0.000	0.000	0.000	0.000	0.000	0.000	0.000	0.000	0.000	0.000	0.083	0.096	0.119	0.151	3.707	0.088	0.284	80	560	100	157	1890	2047	180	1876	2056	Error	Error	-3.590	157	1890	180	1876	72313	247611	0.920	6.962	0	0	0
1	7	4	"A21"	"A21"	5760	9730	100	720	762	223	29	663	663	679	193	28	27	10	0	1514	2599	1755	67	1120	1120	1227	620	50	47	40	0	0.000	0.000	0.000	0.000	0.000	0.000	0.000	0.000	0.000	0.000	0.000	0.000	0.000	0.000	0.145	0.067	0.108	0.183	7.902	0.090	0.381	80	560	100	57	394	451	99	1479	1578	Error	Error	-2.789	57	394	99	1479	60983	207909	0.430	2.213	0	0	0
1	8	4	"A21"	"A21"	6060	9740	100	740	752	194	25	599	599	622	180	28	45	11	0	3098	3147	1709	54	1103	1103	1173	498	42	68	62	0	0.000	0.000	0.000	0.000	0.000	0.000	0.000	0.000	0.000	0.000	0.000	0.000	0.000	0.000	0.071	0.075	0.110	0.147	5.048	0.063	0.212	80	560	100	141	1995	2136	153	2044	2197	Error	Error	-3.823	141	1995	153	2044	60130	251791	0.722	3.964	0	0	0
1	9	4	"A21"	"A21"	6360	9740	100	744	764	245	32	606	606	613	169	27	43	26	0	3570	3635	1976	54	1084	1084	1195	653	54	73	68	0	0.000	0.000	0.000	0.000	0.000	0.000	0.000	0.000	0.000	0.000	0.000	0.000	0.000	0.000	0.056	0.062	0.075	0.082	3.198	0.075	0.397	80	560	100	138	2486	2624	158	2551	2709	Error	Error	-4.171	138	2486	158	2551	61144	290782	0.893	3.737	0	0	0
1	10	4	"A22"	"A22"	6660	9730	100	701	714	216	30	573	573	593	204	34	37	12	0	1365	2479	1748	70	1045	1045	1113	462	41	48	40	0	0.000	0.000	0.000	0.000	0.000	0.000	0.000	0.000	0.000	0.000	0.000	0.000	0.000	0.000	0.400	0.098	0.226	0.271	5.213	0.072	0.223	80	560	100	128	320	448	141	1434	1575	Error	Error	-1.322	128	320	141	1434	57105	198298	0.593	2.957	0	0	0
1	11	4	"A22"	"A22"	6960	9740	100	779	774	236	30	558	558	588	257	43	41	8	0	3540	3423	1784	52	1039	1039	1122	442	39	77	66	0	0.000	0.000	0.000	0.000	0.000	0.000	0.000	0.000	0.000	0.000	0.000	0.000	0.000	0.000	0.088	0.091	0.100	0.126	4.992	0.087	0.350	80	560	100	221	2501	2722	216	2384	2600	Error	Error	-3.500	221	2501	216	2384	61947	273874	0.724	5.206	0	0	0
1	12	4	"A22"	"A22"	7260	9740	100	763	762	239	31	580	580	597	163	27	52	28	0	2986	3014	1560	51	1065	1065	1126	361	32	68	63	0	0.000	0.000	0.000	0.000	0.000	0.000	0.000	0.000	0.000	0.000	0.000	0.000	0.000	0.000	0.095	0.093	0.118	0.144	3.814	0.085	0.338	80	560	100	183	1921	2104	182	1949	2131	Error	Error	-3.392	183	1921	182	1949	60975	241139	1.012	5.230	0	0	0
1	13	4	"A23"	"A23"	7560	9730	100	746	756	249	32	625	625	642	182	28	35	18	0	2626	2723	1511	55	1116	1116	1158	339	29	62	60	0	0.000	0.000	0.000	0.000	0.000	0.000	0.000	0.000	0.000	0.000	0.000	0.000	0.000	0.000	0.080	0.082	0.141	0.239	7.084	0.087	0.286	80	560	100	121	1510	1631	131	1607	1738	Error	Error	-3.641	121	1510	131	1607	60464	217852	0.626	4.617	0	0	0
1	14	4	"A23"	"A23"	7850	9740	100	828	859	225	26	708	708	723	191	26	41	16	0	2808	2865	1598	55	1172	1172	1302	612	47	61	55	0	0.000	0.000	0.000	0.000	0.000	0.000	0.000	0.000	0.000	0.000	0.000	0.000	0.000	0.000	0.073	0.089	0.138	0.180	3.881	0.088	0.302	80	560	100	120	1636	1756	151	1693	1844	Error	Error	-3.769	120	1636	151	1693	68751	229191	0.712	2.554	0	0	0
1	15	4	"A23"	"A23"	8150	9740	100	854	869	218	25	746	746	765	194	25	32	13	0	2833	2896	1388	47	1212	1212	1354	627	46	68	60	0	0.000	0.000	0.000	0.000	0.000	0.000	0.000	0.000	0.000	0.000	0.000	0.000	0.000	0.000	0.067	0.073	0.105	0.152	4.482	0.082	0.279	80	560	100	108	1621	1729	123	1684	1807	Error	Error	-3.908	108	1621	123	1684	69483	231650	0.536	2.459	0	0	0
1	16	4	"A24"	"A24"	8460	9720	100	865	911	302	33	837	837	851	204	23	21	11	0	1511	2220	1115	50	1274	1274	1348	441	32	45	38	0	0.000	0.000	0.000	0.000	0.000	0.000	0.000	0.000	0.000	0.000	0.000	0.000	0.000	0.000	0.118	0.078	0.191	0.281	5.270	0.127	0.233	80	560	100	28	237	265	74	946	1020	Error	Error	-3.081	28	237	74	946	72898	177568	0.294	1.977	0	0	0
1	17	4	"A24"	"A24"	8750	9730	100	871	903	206	22	819	819	835	204	24	30	3	0	2415	2477	1151	46	1276	1276	1362	434	31	60	55	0	0.000	0.000	0.000	0.000	0.000	0.000	0.000	0.000	0.000	0.000	0.000	0.000	0.000	0.000	0.046	0.070	0.137	0.193	5.895	0.083	0.141	80	560	100	52	1139	1191	84	1201	1285	Error	Error	-4.453	52	1139	84	1201	72250	198174	0.333	2.569	0	0	0
1	18	4	"A24"	"A24"	9040	9740	100	889	915	296	32	781	781	797	196	24	30	11	0	2242	2475	1228	49	1236	1236	1343	510	37	53	50	0	0.000	0.000	0.000	0.000	0.000	0.000	0.000	0.000	0.000	0.000	0.000	0.000	0.000	0.000	0.107	0.108	0.109	0.178	8.318	0.079	0.121	80	560	100	108	1006	1114	134	1239	1373	Error	Error	-3.220	108	1006	134	1239	73195	197970	0.602	2.220	0	0	0
1	1	5	"A25"	"A25"	3960	10040	100	1031	1037	254	24	894	894	903	211	23	38	7	0	3148	2844	900	31	1353	1353	1372	194	14	96	81	0	0.000	0.000	0.000	0.000	0.000	0.000	0.000	0.000	0.000	0.000	0.000	0.000	0.000	0.000	0.076	0.096	0.150	0.142	2.599	0.123	0.199	80	560	100	137	1795	1932	143	1491	1634	Error	Error	-3.712	137	1795	143	1491	82998	227524	0.635	7.588	0	0	0
1	2	5	"A25"	"A25"	4270	10040	100	951	989	259	26	817	817	841	229	27	37	17	0	2604	2602	720	27	1310	1310	1354	242	17	91	81	0	0.000	0.000	0.000	0.000	0.000	0.000	0.000	0.000	0.000	0.000	0.000	0.000	0.000	0.000	0.104	0.133	0.190	0.186	2.939	0.154	0.197	80	560	100	134	1294	1428	172	1292	1464	Error	Error	-3.272	134	1294	172	1292	79098	208174	0.646	5.157	0	0	0
1	3	5	"A25"	"A25"	4570	10040	100	1048	1041	239	22	822	822	853	223	26	50	15	0	2861	2861	710	24	1353	1353	1429	316	22	92	88	0	0.000	0.000	0.000	0.000	0.000	0.000	0.000	0.000	0.000	0.000	0.000	0.000	0.000	0.000	0.150	0.145	0.176	0.143	2.523	0.153	0.208	80	560	100	226	1508	1734	219	1508	1727	Error	Error	-2.738	226	1508	219	1508	83310	228843	0.843	4.532	0	0	0
1	4	5	"A26"	"A26"	4860	10040	100	1117	1170	318	27	785	785	810	206	25	65	42	0	4224	4364	2098	48	1340	1340	1420	376	26	93	80	0	0.000	0.000	0.000	0.000	0.000	0.000	0.000	0.000	0.000	0.000	0.000	0.000	0.000	0.000	0.115	0.127	0.125	0.132	2.200	0.118	0.438	80	560	100	332	2884	3216	385	3024	3409	Error	Error	-3.119	332	2884	385	3024	93583	349111	1.748	7.830	0	0	0
1	5	5	"A26"	"A26"	5170	10040	100	1106	1115	264	23	759	759	766	193	25	68	46	0	5009	4985	1423	28	1303	1303	1431	393	27	100	100	0	0.000	0.000	0.000	0.000	0.000	0.000	0.000	0.000	0.000	0.000	0.000	0.000	0.000	0.000	0.094	0.097	0.100	0.090	2.129	0.096	0.352	80	560	100	347	3706	4053	356	3682	4038	Error	Error	-3.417	347	3706	356	3682	89161	398768	1.808	9.043	0	0	0
1	6	5	"A26"	"A26"	5470	10040	100	967	982	236	24	676	676	690	187	27	66	36	0	4153	4566	1952	42	1215	1215	1278	330	25	100	100	0	0.000	0.000	0.000	0.000	0.000	0.000	0.000	0.000	0.000	0.000	0.000	0.000	0.000	0.000	0.099	0.091	0.106	0.090	2.124	0.081	0.362	80	560	100	291	2938	3229	306	3351	3657	Error	Error	-3.336	291	2938	306	3351	78546	365273	1.561	9.964	0	0	0
1	7	5	"A27"	"A27"	5760	10040	100	751	785	232	29	600	600	613	170	27	48	27	0	3668	3439	1630	47	1105	1105	1131	202	17	88	83	0	0.000	0.000	0.000	0.000	0.000	0.000	0.000	0.000	0.000	0.000	0.000	0.000	0.000	0.000	0.059	0.079	0.089	0.089	3.391	0.079	0.256	80	560	100	151	2563	2714	185	2334	2519	Error	Error	-4.085	151	2563	185	2334	62765	275107	1.012	11.426	0	0	0
1	8	5	"A27"	"A27"	6070	10040	100	706	745	225	30	575	575	588	162	27	47	23	0	3702	3703	1323	35	1067	1067	1093	179	16	100	96	0	0.000	0.000	0.000	0.000	0.000	0.000	0.000	0.000	0.000	0.000	0.000	0.000	0.000	0.000	0.050	0.064	0.089	0.071	2.815	0.067	0.189	80	560	100	131	2635	2766	170	2636	2806	Error	Error	-4.330	131	2635	170	2636	59612	296252	0.969	14.581	0	0	0
1	9	5	"A27"	"A27"	6370	10040	100	760	748	211	28	558	558	578	194	33	53	18	0	3648	4112	2076	50	1072	1072	1120	252	22	97	97	0	0.000	0.000	0.000	0.000	0.000	0.000	0.000	0.000	0.000	0.000	0.000	0.000	0.000	0.000	0.078	0.063	0.072	0.061	2.488	0.062	0.279	80	560	100	202	2576	2778	190	3040	3230	Error	Error	-3.673	202	2576	190	3040	59823	328962	0.876	11.873	0	0	0
1	10	5	"A28"	"A28"	6660	10030	100	677	682	232	34	542	542	556	163	29	43	22	0	2588	3432	2302	67	1034	1034	1079	335	31	73	61	0	0.000	0.000	0.000	0.000	0.000	0.000	0.000	0.000	0.000	0.000	0.000	0.000	0.000	0.000	0.087	0.058	0.086	0.114	4.243	0.063	0.255	80	560	100	135	1554	1689	140	2398	2538	Error	Error	-3.525	135	1554	140	2398	54570	274585	0.773	7.024	0	0	0
1	11	5	"A28"	"A28"	6970	10040	100	804	838	220	26	540	540	550	154	28	72	42	0	4654	4655	1484	31	1056	1056	1164	414	35	100	100	0	0.000	0.000	0.000	0.000	0.000	0.000	0.000	0.000	0.000	0.000	0.000	0.000	0.000	0.000	0.073	0.083	0.088	0.074	2.082	0.083	0.423	80	560	100	264	3598	3862	298	3599	3897	Error	Error	-3.769	264	3598	298	3599	67027	372426	1.870	8.432	0	0	0
1	12	5	"A28"	"A28"	7270	10040	100	705	717	214	29	528	528	552	178	32	50	23	0	3213	3213	1112	34	1032	1032	1065	239	22	96	93	0	0.000	0.000	0.000	0.000	0.000	0.000	0.000	0.000	0.000	0.000	0.000	0.000	0.000	0.000	0.081	0.087	0.085	0.092	2.567	0.098	0.208	80	560	100	177	2181	2358	189	2181	2370	Error	Error	-3.623	177	2181	189	2181	57330	257025	0.927	8.987	0	0	0
1	13	5	"A29"	"A29"	7570	10030	100	747	773	228	29	601	601	622	177	28	42	23	0	3999	3900	1553	39	1148	1148	1167	180	15	100	100	0	0.000	0.000	0.000	0.000	0.000	0.000	0.000	0.000	0.000	0.000	0.000	0.000	0.000	0.000	0.051	0.063	0.080	0.071	2.247	0.075	0.270	80	560	100	146	2851	2997	172	2752	2924	Error	Error	-4.287	146	2851	172	2752	61841	312035	0.853	15.183	0	0	0
1	14	5	"A29"	"A29"	7870	10040	100	832	882	282	31	633	633	646	175	27	55	27	0	4068	4137	1252	30	1187	1187	1227	237	19	100	98	0	0.000	0.000	0.000	0.000	0.000	0.000	0.000	0.000	0.000	0.000	0.000	0.000	0.000	0.000	0.069	0.084	0.082	0.076	2.938	0.096	0.296	80	560	100	199	2881	3080	249	2950	3199	Error	Error	-3.856	199	2881	249	2950	70551	330981	1.349	12.278	0	0	0
1	15	5	"A29"	"A29"	8170	10040	100	929	939	291	30	687	687	703	173	24	53	35	0	3642	3749	969	25	1229	1229	1271	239	18	100	100	0	0.000	0.000	0.000	0.000	0.000	0.000	0.000	0.000	0.000	0.000	0.000	0.000	0.000	0.000	0.100	0.100	0.121	0.093	3.097	0.104	0.242	80	560	100	242	2413	2655	252	2520	2772	Error	Error	-3.318	242	2413	252	2520	75143	299919	1.364	10.368	0	0	0
1	16	5	"A30"	"A30"	8460	10030	100	935	980	262	26	811	811	816	193	23	38	18	0	2351	3366	2123	63	1272	1272	1345	464	34	61	53	0	0.000	0.000	0.000	0.000	0.000	0.000	0.000	0.000	0.000	0.000	0.000	0.000	0.000	0.000	0.115	0.081	0.108	0.163	7.050	0.081	0.300	80	560	100	124	1079	1203	169	2094	2263	Error	Error	-3.121	124	1079	169	2094	78418	269312	0.850	4.356	0	0	0
1	17	5	"A30"	"A30"	8760	10030	100	1111	1122	266	23	814	814	831	200	24	63	36	0	4543	4614	1653	35	1323	1323	1356	217	16	100	98	0	0.000	0.000	0.000	0.000	0.000	0.000	0.000	0.000	0.000	0.000	0.000	0.000	0.000	0.000	0.092	0.094	0.101	0.085	2.666	0.082	0.270	80	560	100	297	3220	3517	308	3291	3599	Error	Error	-3.439	297	3220	308	3291	89767	369133	1.455	15.014	0	0	0
1	18	5	"A30"	"A30"	9070	10030	100	924	1000	349	34	759	759	769	190	24	47	30	0	4043	4311	2166	50	1237	1237	1270	224	17	98	95	0	0.000	0.000	0.000	0.000	0.000	0.000	0.000	0.000	0.000	0.000	0.000	0.000	0.000	0.000	0.059	0.078	0.097	0.092	2.399	0.094	0.325	80	560	100	165	2806	2971	241	3074	3315	Error	Error	-4.088	165	2806	241	3074	80034	344883	1.216	13.576	0	0	0
1	1	6	"A31"	"A31"	3960	10340	100	1055	1062	258	24	893	893	911	224	24	37	15	0	2909	3327	1473	44	1401	1401	1449	329	22	91	71	0	0.000	0.000	0.000	0.000	0.000	0.000	0.000	0.000	0.000	0.000	0.000	0.000	0.000	0.000	0.107	0.088	0.135	0.139	2.669	0.111	0.288	80	560	100	162	1508	1670	169	1926	2095	Error	Error	-3.219	162	1508	169	1926	84928	266190	0.674	5.708	0	0	0
1	2	6	"A31"	"A31"	4270	10340	100	1013	1020	258	25	804	804	819	197	24	52	25	0	3295	3303	1191	36	1311	1311	1361	251	18	96	88	0	0.000	0.000	0.000	0.000	0.000	0.000	0.000	0.000	0.000	0.000	0.000	0.000	0.000	0.000	0.105	0.108	0.127	0.126	2.402	0.113	0.226	80	560	100	209	1984	2193	216	1992	2208	Error	Error	-3.247	209	1984	216	1992	81590	264241	1.020	7.737	0	0	0
1	3	6	"A31"	"A31"	4570	10340	100	969	1022	254	24	763	763	779	204	26	50	23	0	3658	3694	1622	43	1321	1321	1377	302	21	98	83	0	0.000	0.000	0.000	0.000	0.000	0.000	0.000	0.000	0.000	0.000	0.000	0.000	0.000	0.000	0.088	0.109	0.124	0.113	2.488	0.089	0.213	80	560	100	206	2337	2543	259	2373	2632	Error	Error	-3.504	206	2337	259	2373	81759	295524	1.191	7.672	0	0	0
1	4	6	"A32"	"A32"	4870	10340	100	922	964	241	25	756	756	778	219	28	38	15	0	3421	3472	1043	30	1288	1288	1318	231	17	98	93	0	0.000	0.000	0.000	0.000	0.000	0.000	0.000	0.000	0.000	0.000	0.000	0.000	0.000	0.000	0.078	0.095	0.104	0.100	2.399	0.096	0.230	80	560	100	166	2133	2299	208	2184	2392	Error	Error	-3.684	166	2133	208	2184	77118	277746	0.849	9.325	0	0	0
1	5	6	"A32"	"A32"	5170	10340	100	870	895	247	27	695	695	711	186	26	47	25	0	3670	3726	1158	31	1248	1248	1302	294	22	98	98	0	0.000	0.000	0.000	0.000	0.000	0.000	0.000	0.000	0.000	0.000	0.000	0.000	0.000	0.000	0.072	0.081	0.102	0.081	2.712	0.085	0.183	80	560	100	175	2422	2597	200	2478	2678	Error	Error	-3.791	175	2422	200	2478	71589	298103	0.989	8.245	0	0	0
1	6	6	"A32"	"A32"	5470	10340	100	733	768	186	24	618	618	629	169	26	42	12	0	3413	3663	1231	33	1173	1173	1240	334	26	100	96	0	0.000	0.000	0.000	0.000	0.000	0.000	0.000	0.000	0.000	0.000	0.000	0.000	0.000	0.000	0.051	0.060	0.072	0.062	2.473	0.066	0.197	80	560	100	115	2240	2355	150	2490	2640	Error	Error	-4.284	115	2240	150	2490	61434	293076	0.822	7.254	0	0	0
1	7	6	"A33"	"A33"	5770	10340	100	634	651	191	29	572	572	586	157	26	30	11	0	2513	2391	1219	50	1066	1066	1082	163	15	72	60	0	0.000	0.000	0.000	0.000	0.000	0.000	0.000	0.000	0.000	0.000	0.000	0.000	0.000	0.000	0.043	0.060	0.134	0.152	4.136	0.061	0.103	80	560	100	62	1447	1509	79	1325	1404	Error	Error	-4.545	62	1447	79	1325	52083	191297	0.414	8.031	0	0	0
1	8	6	"A33"	"A33"	6060	10350	100	632	641	182	28	544	544	560	165	29	32	13	0	2718	2477	1125	45	1047	1047	1065	165	15	76	71	0	0.000	0.000	0.000	0.000	0.000	0.000	0.000	0.000	0.000	0.000	0.000	0.000	0.000	0.000	0.053	0.068	0.126	0.184	5.717	0.069	0.112	80	560	100	88	1671	1759	97	1430	1527	Error	Error	-4.247	88	1671	97	1430	51258	198125	0.491	8.558	0	0	0
1	9	6	"A33"	"A33"	6370	10350	100	647	651	187	28	544	544	556	212	38	23	6	0	3210	2951	1137	38	1029	1029	1049	300	28	86	82	0	0.000	0.000	0.000	0.000	0.000	0.000	0.000	0.000	0.000	0.000	0.000	0.000	0.000	0.000	0.047	0.056	0.078	0.078	3.824	0.059	0.110	80	560	100	103	2181	2284	107	1922	2029	Error	Error	-4.404	103	2181	107	1922	52054	236104	0.448	6.340	0	0	0
1	10	6	"A34"	"A34"	6670	10340	100	586	621	260	41	490	490	512	175	34	37	13	0	2476	2685	1634	60	1001	1001	1025	239	23	70	65	0	0.000	0.000	0.000	0.000	0.000	0.000	0.000	0.000	0.000	0.000	0.000	0.000	0.000	0.000	0.065	0.078	0.110	0.124	4.920	0.079	0.219	80	560	100	96	1475	1571	131	1684	1815	Error	Error	-3.942	96	1475	131	1684	49655	214834	0.623	6.946	0	0	0
1	11	6	"A34"	"A34"	6970	10340	100	712	731	163	22	547	547	565	190	33	42	15	0	4030	3885	1213	31	1048	1048	1133	376	33	95	92	0	0.000	0.000	0.000	0.000	0.000	0.000	0.000	0.000	0.000	0.000	0.000	0.000	0.000	0.000	0.055	0.065	0.068	0.074	2.731	0.060	0.173	80	560	100	165	2982	3147	184	2837	3021	Error	Error	-4.176	165	2982	184	2837	58453	310787	0.874	7.319	0	0	0
1	12	6	"A34"	"A34"	7270	10340	100	617	663	229	34	510	510	523	161	30	40	21	0	2841	2711	1298	47	1019	1019	1067	265	24	75	70	0	0.000	0.000	0.000	0.000	0.000	0.000	0.000	0.000	0.000	0.000	0.000	0.000	0.000	0.000	0.059	0.090	0.120	0.133	4.836	0.080	0.208	80	560	100	107	1822	1929	153	1692	1845	Error	Error	-4.090	107	1822	153	1692	53028	216852	0.870	6.204	0	0	0
1	13	6	"A35"	"A35"	7570	10330	100	872	873	260	29	565	565	589	255	43	53	18	0	4847	4890	1850	37	1158	1158	1310	554	42	100	93	0	0.000	0.000	0.000	0.000	0.000	0.000	0.000	0.000	0.000	0.000	0.000	0.000	0.000	0.000	0.083	0.083	0.083	0.075	2.360	0.085	0.439	80	560	100	307	3689	3996	308	3732	4040	Error	Error	-3.587	307	3689	308	3732	69854	391219	1.114	6.462	0	0	0
1	14	6	"A35"	"A35"	7880	10340	100	973	1024	327	31	587	587	599	172	28	77	52	0	5044	4894	1242	25	1211	1211	1362	546	40	100	100	0	0.000	0.000	0.000	0.000	0.000	0.000	0.000	0.000	0.000	0.000	0.000	0.000	0.000	0.000	0.101	0.119	0.110	0.097	2.135	0.121	0.451	80	560	100	386	3833	4219	437	3683	4120	Error	Error	-3.312	386	3833	437	3683	81922	391541	2.471	6.469	0	0	0
1	15	6	"A35"	"A35"	8170	10340	100	1146	1153	337	29	667	667	680	176	25	78	58	0	5567	5508	1524	27	1318	1318	1469	503	34	100	100	0	0.000	0.000	0.000	0.000	0.000	0.000	0.000	0.000	0.000	0.000	0.000	0.000	0.000	0.000	0.113	0.116	0.120	0.097	2.116	0.123	0.527	80	560	100	479	4249	4728	486	4190	4676	Error	Error	-3.149	479	4249	486	4190	92253	440659	2.688	8.030	0	0	0
1	16	6	"A36"	"A36"	8470	10330	100	923	950	269	28	749	749	758	197	25	46	27	0	3247	3962	2649	66	1219	1219	1297	543	41	73	62	0	0.000	0.000	0.000	0.000	0.000	0.000	0.000	0.000	0.000	0.000	0.000	0.000	0.000	0.000	0.086	0.073	0.097	0.112	3.503	0.081	0.421	80	560	100	174	2028	2202	201	2743	2944	Error	Error	-3.543	174	2028	201	2743	75981	316981	0.975	4.908	0	0	0
1	17	6	"A36"	"A36"	8770	10340	100	1169	1170	296	25	773	773	795	195	24	70	50	0	4701	5264	2125	40	1287	1287	1366	296	21	100	100	0	0.000	0.000	0.000	0.000	0.000	0.000	0.000	0.000	0.000	0.000	0.000	0.000	0.000	0.000	0.116	0.100	0.103	0.089	2.451	0.088	0.366	80	560	100	396	3414	3810	397	3977	4374	Error	Error	-3.108	396	3414	397	3977	93594	421152	1.923	13.169	0	0	0
1	18	6	"A36"	"A36"	9070	10340	100	998	1004	286	28	736	736	758	188	24	61	27	0	4030	4300	1950	45	1226	1226	1271	241	18	100	92	0	0.000	0.000	0.000	0.000	0.000	0.000	0.000	0.000	0.000	0.000	0.000	0.000	0.000	0.000	0.093	0.087	0.094	0.090	2.518	0.081	0.299	80	560	100	262	2804	3066	268	3074	3342	Error	Error	-3.420	262	2804	268	3074	80343	344001	1.309	12.568	0	0	0
1	1	7	"A37"	"A37"	3970	10650	100	1384	1441	360	24	905	905	924	217	23	80	56	0	5154	4942	1561	31	1464	1464	1552	388	25	98	95	0	0.000	0.000	0.000	0.000	0.000	0.000	0.000	0.000	0.000	0.000	0.000	0.000	0.000	0.000	0.130	0.154	0.174	0.153	2.155	0.148	0.484	80	560	100	479	3690	4169	536	3478	4014	Error	Error	-2.946	479	3690	536	3478	115279	395373	2.382	8.737	0	0	0
1	2	7	"A37"	"A37"	4270	10640	100	1261	1316	396	30	849	849	861	210	24	68	48	0	4061	3802	1427	37	1368	1368	1473	436	29	90	78	0	0.000	0.000	0.000	0.000	0.000	0.000	0.000	0.000	0.000	0.000	0.000	0.000	0.000	0.000	0.153	0.192	0.206	0.187	2.631	0.175	0.434	80	560	100	412	2693	3105	467	2434	2901	Error	Error	-2.708	412	2693	467	2434	105240	304176	2.167	5.342	0	0	0
1	3	7	"A37"	"A37"	4570	10640	100	1281	1275	393	30	769	769	794	206	25	75	57	0	4445	4467	1632	36	1356	1356	1469	495	33	96	87	0	0.000	0.000	0.000	0.000	0.000	0.000	0.000	0.000	0.000	0.000	0.000	0.000	0.000	0.000	0.166	0.163	0.166	0.157	1.942	0.158	0.415	80	560	100	512	3089	3601	506	3111	3617	Error	Error	-2.593	512	3089	506	3111	102019	357360	2.335	6.057	0	0	0
1	4	7	"A38"	"A38"	4870	10640	100	1041	1096	277	25	726	726	737	191	25	70	43	0	4225	4861	2601	53	1273	1273	1326	252	19	100	98	0	0.000	0.000	0.000	0.000	0.000	0.000	0.000	0.000	0.000	0.000	0.000	0.000	0.000	0.000	0.107	0.103	0.119	0.111	2.735	0.084	0.370	80	560	100	315	2952	3267	370	3588	3958	Error	Error	-3.228	315	2952	370	3588	87712	388900	1.880	14.028	0	0	0
1	5	7	"A38"	"A38"	5170	10640	100	909	920	199	21	663	663	683	176	25	61	26	0	3938	3985	941	23	1226	1226	1355	495	36	100	98	0	0.000	0.000	0.000	0.000	0.000	0.000	0.000	0.000	0.000	0.000	0.000	0.000	0.000	0.000	0.091	0.093	0.089	0.083	2.448	0.078	0.198	80	560	100	246	2712	2958	257	2759	3016	Error	Error	-3.463	246	2712	257	2759	73593	318832	1.347	5.313	0	0	0
1	6	7	"A38"	"A38"	5480	10640	100	858	881	235	26	605	605	622	173	27	65	38	0	4010	4073	1595	39	1154	1154	1202	267	22	100	100	0	0.000	0.000	0.000	0.000	0.000	0.000	0.000	0.000	0.000	0.000	0.000	0.000	0.000	0.000	0.089	0.095	0.115	0.097	2.211	0.075	0.249	80	560	100	253	2856	3109	276	2919	3195	Error	Error	-3.497	253	2856	276	2919	70453	325809	1.497	10.753	0	0	0
1	7	7	"A39"	"A39"	5760	10640	100	669	702	209	29	567	567	582	161	27	36	18	0	3012	2923	1452	49	1073	1073	1086	177	16	90	80	0	0.000	0.000	0.000	0.000	0.000	0.000	0.000	0.000	0.000	0.000	0.000	0.000	0.000	0.000	0.053	0.073	0.102	0.099	4.607	0.072	0.185	80	560	100	102	1939	2041	135	1850	1985	Error	Error	-4.249	102	1939	135	1850	56163	233813	0.745	10.379	0	0	0
1	8	7	"A39"	"A39"	6070	10650	100	740	731	201	27	533	533	541	161	29	52	25	0	3813	4007	1457	36	1046	1046	1075	163	15	100	98	0	0.000	0.000	0.000	0.000	0.000	0.000	0.000	0.000	0.000	0.000	0.000	0.000	0.000	0.000	0.075	0.067	0.071	0.066	2.283	0.064	0.234	80	560	100	207	2767	2974	198	2961	3159	Error	Error	-3.741	207	2767	198	2961	58502	320567	1.180	17.988	0	0	0
1	9	7	"A39"	"A39"	6370	10640	100	657	681	222	32	515	515	534	213	39	35	11	0	3537	3589	1276	35	1053	1053	1102	284	25	100	96	0	0.000	0.000	0.000	0.000	0.000	0.000	0.000	0.000	0.000	0.000	0.000	0.000	0.000	0.000	0.057	0.065	0.090	0.073	3.094	0.053	0.146	80	560	100	142	2484	2626	166	2536	2702	Error	Error	-4.129	142	2484	166	2536	54459	287116	0.690	8.757	0	0	0
1	10	7	"A40"	"A40"	6670	10640	100	606	629	204	32	500	500	512	149	29	43	20	0	2378	2558	1500	58	1048	1048	1077	237	22	66	55	0	0.000	0.000	0.000	0.000	0.000	0.000	0.000	0.000	0.000	0.000	0.000	0.000	0.000	0.000	0.080	0.085	0.125	0.198	6.203	0.071	0.182	80	560	100	106	1330	1436	129	1510	1639	Error	Error	-3.649	106	1330	129	1510	50300	204629	0.785	6.249	0	0	0
1	11	7	"A40"	"A40"	6970	10640	100	651	677	201	29	514	514	522	168	32	45	21	0	2758	2605	764	29	1046	1046	1100	289	26	92	88	0	0.000	0.000	0.000	0.000	0.000	0.000	0.000	0.000	0.000	0.000	0.000	0.000	0.000	0.000	0.080	0.105	0.140	0.119	2.605	0.110	0.203	80	560	100	137	1712	1849	163	1559	1722	Error	Error	-3.643	137	1712	163	1559	54175	208421	0.923	5.208	0	0	0
1	12	7	"A40"	"A40"	7270	10640	100	641	644	186	28	501	501	529	179	33	42	13	0	2629	2525	977	38	1065	1065	1142	350	30	73	72	0	0.000	0.000	0.000	0.000	0.000	0.000	0.000	0.000	0.000	0.000	0.000	0.000	0.000	0.000	0.090	0.098	0.130	0.134	3.746	0.070	0.105	80	560	100	140	1564	1704	143	1460	1603	Error	Error	-3.482	140	1564	143	1460	51482	202003	0.642	3.951	0	0	0
1	13	7	"A41"	"A41"	7570	10630	100	800	832	258	31	555	555	581	192	33	61	26	0	5577	5924	2864	48	1136	1136	1279	540	42	98	95	0	0.000	0.000	0.000	0.000	0.000	0.000	0.000	0.000	0.000	0.000	0.000	0.000	0.000	0.000	0.055	0.058	0.070	0.054	2.423	0.064	0.357	80	560	100	245	4441	4686	277	4788	5065	Error	Error	-4.180	245	4441	277	4788	66538	473904	1.307	8.602	0	0	0
1	14	7	"A41"	"A41"	7870	10640	100	945	928	204	21	577	577	595	168	28	80	55	0	5588	5709	1825	31	1149	1149	1321	488	36	100	100	0	0.000	0.000	0.000	0.000	0.000	0.000	0.000	0.000	0.000	0.000	0.000	0.000	0.000	0.000	0.083	0.077	0.080	0.071	2.006	0.072	0.449	80	560	100	368	4439	4807	351	4560	4911	Error	Error	-3.592	368	4439	351	4560	74219	456747	1.982	8.992	0	0	0
1	15	7	"A41"	"A41"	8170	10640	100	1111	1082	265	24	643	643	666	193	28	82	65	0	6430	6334	1854	29	1215	1215	1471	639	43	100	100	0	0.000	0.000	0.000	0.000	0.000	0.000	0.000	0.000	0.000	0.000	0.000	0.000	0.000	0.000	0.090	0.086	0.084	0.084	1.877	0.078	0.396	80	560	100	468	5215	5683	439	5119	5558	Error	Error	-3.478	468	5215	439	5119	86586	506745	2.155	7.610	0	0	0
1	16	7	"A42"	"A42"	8470	10630	100	769	811	233	28	709	709	724	209	28	26	8	0	2416	2792	1602	57	1186	1186	1205	176	14	72	65	0	0.000	0.000	0.000	0.000	0.000	0.000	0.000	0.000	0.000	0.000	0.000	0.000	0.000	0.000	0.049	0.064	0.121	0.162	6.988	0.068	0.130	80	560	100	60	1230	1290	102	1606	1708	Error	Error	-4.358	60	1230	102	1606	64854	223398	0.416	9.017	0	0	0
1	17	7	"A42"	"A42"	8770	10640	100	866	870	197	22	778	778	786	221	28	21	6	0	2501	2585	792	30	1237	1237	1254	154	12	96	86	0	0.000	0.000	0.000	0.000	0.000	0.000	0.000	0.000	0.000	0.000	0.000	0.000	0.000	0.000	0.070	0.068	0.134	0.117	3.595	0.073	0.053	80	560	100	88	1264	1352	92	1348	1440	Error	Error	-3.844	88	1264	92	1348	69564	206800	0.380	8.643	0	0	0
1	18	7	"A42"	"A42"	9070	10640	100	919	907	244	26	756	756	765	184	24	46	23	0	2869	3276	1351	41	1224	1224	1230	151	12	100	100	0	0.000	0.000	0.000	0.000	0.000	0.000	0.000	0.000	0.000	0.000	0.000	0.000	0.000	0.000	0.099	0.074	0.108	0.097	3.075	0.079	0.159	80	560	100	163	1645	1808	151	2052	2203	Error	Error	-3.335	163	1645	151	2052	72597	262106	0.772	13.550	0	0	0
1	1	8	"A43"	"A43"	3970	10940	100	1248	1253	287	22	913	913	926	218	23	67	42	0	3956	3790	1297	34	1367	1367	1398	194	13	98	98	0	0.000	0.000	0.000	0.000	0.000	0.000	0.000	0.000	0.000	0.000	0.000	0.000	0.000	0.000	0.129	0.140	0.157	0.158	2.768	0.121	0.273	80	560	100	335	2589	2924	340	2423	2763	Error	Error	-2.950	335	2589	340	2423	100259	303213	1.500	12.330	0	0	0
1	2	8	"A43"	"A43"	4260	10950	100	979	1020	286	28	808	808	837	207	24	43	22	0	3362	3239	1276	39	1321	1321	1400	382	27	87	73	0	0.000	0.000	0.000	0.000	0.000	0.000	0.000	0.000	0.000	0.000	0.000	0.000	0.000	0.000	0.084	0.111	0.152	0.137	3.773	0.127	0.311	80	560	100	171	2041	2212	212	1918	2130	Error	Error	-3.577	171	2041	212	1918	81614	259130	0.884	4.814	0	0	0
1	3	8	"A43"	"A43"	4570	10950	100	1114	1108	306	27	766	766	780	195	25	68	46	0	3351	3530	1359	38	1285	1285	1383	396	28	96	85	0	0.000	0.000	0.000	0.000	0.000	0.000	0.000	0.000	0.000	0.000	0.000	0.000	0.000	0.000	0.168	0.152	0.176	0.161	2.234	0.137	0.365	80	560	100	348	2066	2414	342	2245	2587	Error	Error	-2.570	348	2066	342	2245	88604	282360	1.682	5.422	0	0	0
1	4	8	"A44"	"A44"	4870	10930	100	887	905	275	30	712	712	729	205	28	42	21	0	2662	3763	2168	57	1249	1249	1423	718	50	75	50	0	0.000	0.000	0.000	0.000	0.000	0.000	0.000	0.000	0.000	0.000	0.000	0.000	0.000	0.000	0.124	0.077	0.127	0.116	2.656	0.090	0.310	80	560	100	175	1413	1588	193	2514	2707	Error	Error	-3.013	175	1413	193	2514	72370	301013	0.859	3.259	0	0	0
1	5	8	"A44"	"A44"	5180	10940	100	1015	1026	271	26	650	650	666	173	25	75	53	0	4127	4428	1624	36	1204	1204	1260	341	27	100	96	0	0.000	0.000	0.000	0.000	0.000	0.000	0.000	0.000	0.000	0.000	0.000	0.000	0.000	0.000	0.125	0.117	0.116	0.104	2.567	0.094	0.325	80	560	100	365	2923	3288	376	3224	3600	Error	Error	-3.001	365	2923	376	3224	82105	354274	2.081	9.290	0	0	0
1	6	8	"A44"	"A44"	5480	10940	100	850	847	234	27	597	597	612	170	27	65	31	0	4033	4058	1382	34	1152	1152	1250	438	35	100	96	0	0.000	0.000	0.000	0.000	0.000	0.000	0.000	0.000	0.000	0.000	0.000	0.000	0.000	0.000	0.088	0.086	0.092	0.096	1.985	0.065	0.175	80	560	100	253	2881	3134	250	2906	3156	Error	Error	-3.509	253	2881	250	2906	67798	324675	1.382	6.411	0	0	0
1	7	8	"A45"	"A45"	5770	10930	100	670	712	214	30	544	544	576	384	66	21	1	0	2824	3230	2139	66	1069	1069	1125	344	30	86	67	0	0.000	0.000	0.000	0.000	0.000	0.000	0.000	0.000	0.000	0.000	0.000	0.000	0.000	0.000	0.072	0.078	0.096	0.110	5.881	0.069	0.314	80	560	100	126	1755	1881	168	2161	2329	Error	Error	-3.800	126	1755	168	2161	56983	258398	0.354	6.119	0	0	0
1	8	8	"A45"	"A45"	6080	10940	100	722	712	210	29	522	522	545	168	30	52	25	0	4367	3981	1890	47	1078	1078	1120	326	29	96	82	0	0.000	0.000	0.000	0.000	0.000	0.000	0.000	0.000	0.000	0.000	0.000	0.000	0.000	0.000	0.061	0.065	0.082	0.075	2.913	0.061	0.322	80	560	100	200	3289	3489	190	2903	3093	Error	Error	-4.040	200	3289	190	2903	56984	318497	0.994	8.776	0	0	0
1	9	8	"A45"	"A45"	6380	10940	100	746	768	226	29	517	517	531	166	31	65	32	0	4413	4471	1686	37	1107	1107	1181	326	27	98	98	0	0.000	0.000	0.000	0.000	0.000	0.000	0.000	0.000	0.000	0.000	0.000	0.000	0.000	0.000	0.069	0.075	0.086	0.080	1.988	0.065	0.243	80	560	100	229	3306	3535	251	3364	3615	Error	Error	-3.852	229	3306	251	3364	61445	357700	1.428	10.092	0	0	0
1	10	8	"A47"	"A47"	6670	10940	100	758	771	238	30	497	497	521	169	32	67	35	0	4079	4517	2783	61	1121	1121	1175	324	27	95	82	0	0.000	0.000	0.000	0.000	0.000	0.000	0.000	0.000	0.000	0.000	0.000	0.000	0.000	0.000	0.088	0.081	0.099	0.098	2.747	0.067	0.366	80	560	100	261	2958	3219	274	3396	3670	Error	Error	-3.503	261	2958	274	3396	61714	361321	1.479	10.315	0	0	0
1	11	8	"A47"	"A47"	6970	10940	100	807	791	213	26	541	541	583	307	52	32	5	0	5373	6048	2922	48	1174	1174	1388	762	54	100	90	0	0.000	0.000	0.000	0.000	0.000	0.000	0.000	0.000	0.000	0.000	0.000	0.000	0.000	0.000	0.063	0.051	0.057	0.050	2.415	0.063	0.176	80	560	100	266	4199	4465	250	4874	5124	Error	Error	-3.981	266	4199	250	4874	63261	483806	0.678	6.115	0	0	0
1	12	8	"A47"	"A47"	7280	10940	100	789	805	201	24	521	521	558	312	55	42	5	0	6757	6621	2375	35	1116	1116	1327	586	44	100	100	0	0.000	0.000	0.000	0.000	0.000	0.000	0.000	0.000	0.000	0.000	0.000	0.000	0.000	0.000	0.048	0.052	0.047	0.039	2.935	0.052	0.108	80	560	100	268	5641	5909	284	5505	5789	Error	Error	-4.396	268	5641	284	5505	64433	529689	0.792	9.034	0	0	0
1	13	8	"A48"	"A48"	7580	10930	100	562	595	182	30	521	521	535	154	28	27	10	0	2613	2426	1143	47	1022	1022	1131	599	52	65	60	0	0.000	0.000	0.000	0.000	0.000	0.000	0.000	0.000	0.000	0.000	0.000	0.000	0.000	0.000	0.026	0.053	0.115	0.141	6.358	0.056	0.186	80	560	100	41	1591	1632	74	1404	1478	Error	Error	-5.278	41	1591	74	1404	47588	194113	0.390	2.162	0	0	0
1	14	8	"A48"	"A48"	7880	10940	100	692	695	211	30	557	557	569	163	28	43	21	0	2749	2715	1081	39	1081	1081	1204	568	47	77	73	0	0.000	0.000	0.000	0.000	0.000	0.000	0.000	0.000	0.000	0.000	0.000	0.000	0.000	0.000	0.081	0.084	0.140	0.160	4.251	0.077	0.257	80	560	100	135	1668	1803	138	1634	1772	Error	Error	-3.627	135	1668	138	1634	55582	217195	0.773	2.660	0	0	0
1	15	8	"A48"	"A48"	8190	10940	100	689	716	209	29	614	614	630	169	26	33	10	0	2639	2798	1073	38	1130	1130	1221	436	35	83	80	0	0.000	0.000	0.000	0.000	0.000	0.000	0.000	0.000	0.000	0.000	0.000	0.000	0.000	0.000	0.050	0.061	0.109	0.111	3.546	0.056	0.112	80	560	100	75	1509	1584	102	1668	1770	Error	Error	-4.331	75	1509	102	1668	57277	223849	0.509	3.617	0	0	0
1	16	8	"A49"	"A49"	8470	10920	100	748	779	215	27	686	686	708	194	27	30	10	0	1333	2469	1910	77	1182	1182	1312	657	50	36	33	0	0.000	0.000	0.000	0.000	0.000	0.000	0.000	0.000	0.000	0.000	0.000	0.000	0.000	0.000	0.411	0.072	0.158	0.271	6.216	0.069	0.245	80	560	100	62	151	213	93	1287	1380	Error	Error	-1.284	62	151	93	1287	62301	197491	0.366	1.761	0	0	0
1	17	8	"A49"	"A49"	8780	10930	100	1005	1041	280	26	762	762	781	188	24	57	40	0	4665	4865	2121	43	1225	1225	1262	212	16	100	100	0	0.000	0.000	0.000	0.000	0.000	0.000	0.000	0.000	0.000	0.000	0.000	0.000	0.000	0.000	0.071	0.077	0.078	0.070	2.299	0.076	0.345	80	560	100	243	3440	3683	279	3640	3919	Error	Error	-3.823	243	3440	279	3640	83245	389210	1.383	16.995	0	0	0
1	18	8	"A49"	"A49"	9080	10930	100	899	924	258	27	759	759	775	196	25	40	20	0	3902	3604	1545	42	1225	1225	1261	261	20	85	80	0	0.000	0.000	0.000	0.000	0.000	0.000	0.000	0.000	0.000	0.000	0.000	0.000	0.000	0.000	0.052	0.069	0.114	0.099	3.629	0.083	0.232	80	560	100	140	2677	2817	165	2379	2544	Error	Error	-4.257	140	2677	165	2379	73953	288304	0.760	8.977	0	0	0
1	1	9	"A50"	"A50"	3970	11230	100	1059	1090	270	24	895	895	922	232	25	41	11	0	2720	2646	1064	40	1371	1371	1391	185	13	77	68	0	0.000	0.000	0.000	0.000	0.000	0.000	0.000	0.000	0.000	0.000	0.000	0.000	0.000	0.000	0.122	0.153	0.184	0.215	4.752	0.141	0.166	80	560	100	164	1349	1513	195	1275	1470	Error	Error	-3.040	164	1349	195	1275	87208	211698	0.724	6.784	0	0	0
1	2	9	"A50"	"A50"	4280	11240	100	1038	1052	227	21	899	899	927	306	33	23	3	0	2757	2556	866	33	1388	1388	1420	240	16	76	70	0	0.000	0.000	0.000	0.000	0.000	0.000	0.000	0.000	0.000	0.000	0.000	0.000	0.000	0.000	0.102	0.131	0.173	0.188	4.870	0.186	0.105	80	560	100	139	1369	1508	153	1168	1321	Error	Error	-3.300	139	1369	153	1168	84121	204472	0.408	4.733	0	0	0
1	3	9	"A50"	"A50"	4570	11240	100	782	771	179	23	777	777	796	243	30	6	1	0	1263	1297	177	13	1270	1270	1280	163	12	18	6	0	0.000	0.000	0.000	0.000	0.000	0.000	0.000	0.000	0.000	0.000	0.000	0.000	0.000	0.000	-0.714	-0.222	0.874	0.957	4.639	2.247	0.085	80	560	100	5	-7	-2	-6	27	21	Error	Error	Error	5	-7	-6	27	61713	103788	-0.103	0.104	0	0	0
1	4	9	"A51"	"A51"	4870	11230	100	881	915	247	26	719	719	728	190	26	43	22	0	2731	3409	1956	57	1252	1252	1299	319	24	82	66	0	0.000	0.000	0.000	0.000	0.000	0.000	0.000	0.000	0.000	0.000	0.000	0.000	0.000	0.000	0.110	0.091	0.121	0.125	3.212	0.069	0.212	80	560	100	162	1479	1641	196	2157	2353	Error	Error	-3.191	162	1479	196	2157	73195	272689	0.984	6.614	0	0	0
1	5	9	"A51"	"A51"	5170	11240	100	930	923	274	29	662	662	674	191	28	58	32	0	3164	3404	1559	45	1197	1197	1320	483	36	83	76	0	0.000	0.000	0.000	0.000	0.000	0.000	0.000	0.000	0.000	0.000	0.000	0.000	0.000	0.000	0.136	0.118	0.143	0.149	3.407	0.092	0.253	80	560	100	268	1967	2235	261	2207	2468	Error	Error	-2.876	268	1967	261	2207	73830	272288	1.304	4.315	0	0	0
1	6	9	"A51"	"A51"	5480	11240	100	807	819	245	29	609	609	617	178	28	52	28	0	3440	3504	1576	44	1158	1158	1247	430	34	87	73	0	0.000	0.000	0.000	0.000	0.000	0.000	0.000	0.000	0.000	0.000	0.000	0.000	0.000	0.000	0.087	0.090	0.103	0.102	3.529	0.077	0.201	80	560	100	198	2282	2480	210	2346	2556	Error	Error	-3.527	198	2282	210	2346	65501	280340	1.135	5.249	0	0	0
1	7	9	"A52"	"A52"	5780	11230	100	884	900	284	31	533	533	553	156	28	68	53	0	4351	4237	2222	52	1085	1085	1119	253	22	97	85	0	0.000	0.000	0.000	0.000	0.000	0.000	0.000	0.000	0.000	0.000	0.000	0.000	0.000	0.000	0.107	0.116	0.115	0.124	2.378	0.101	0.509	80	560	100	351	3266	3617	367	3152	3519	Error	Error	-3.218	351	3266	367	3152	71979	338944	2.224	12.324	0	0	0
1	8	9	"A52"	"A52"	6090	11230	100	862	885	287	32	557	557	569	170	29	67	46	0	4464	4468	1969	44	1151	1151	1310	601	45	96	78	0	0.000	0.000	0.000	0.000	0.000	0.000	0.000	0.000	0.000	0.000	0.000	0.000	0.000	0.000	0.092	0.099	0.107	0.093	2.598	0.089	0.360	80	560	100	305	3313	3618	328	3317	3645	Error	Error	-3.441	305	3313	328	3317	70797	357452	1.859	5.255	0	0	0
1	9	9	"A52"	"A52"	6390	11240	100	960	920	237	25	536	536	552	168	30	77	61	0	4508	4827	1698	35	1154	1154	1312	512	39	100	98	0	0.000	0.000	0.000	0.000	0.000	0.000	0.000	0.000	0.000	0.000	0.000	0.000	0.000	0.000	0.126	0.105	0.107	0.099	2.228	0.085	0.354	80	560	100	424	3354	3778	384	3673	4057	Error	Error	-2.984	424	3354	384	3673	73562	386137	2.190	6.865	0	0	0
1	10	9	"A53"	"A53"	6680	11240	100	815	831	309	37	552	552	614	588	95	17	0	0	4359	4800	2587	53	1151	1151	1219	413	33	95	83	0	0.000	0.000	0.000	0.000	0.000	0.000	0.000	0.000	0.000	0.000	0.000	0.000	0.000	0.000	0.082	0.076	0.097	0.089	2.277	0.105	0.059	80	560	100	263	3208	3471	279	3649	3928	Error	Error	-3.609	263	3208	279	3649	66458	384011	0.369	8.671	0	0	0
1	11	9	"A53"	"A53"	6990	11240	100	842	870	233	26	541	541	553	163	29	70	47	0	5537	5789	2058	35	1140	1140	1248	419	33	100	98	0	0.000	0.000	0.000	0.000	0.000	0.000	0.000	0.000	0.000	0.000	0.000	0.000	0.000	0.000	0.068	0.071	0.072	0.062	2.148	0.059	0.312	80	560	100	301	4397	4698	329	4649	4978	Error	Error	-3.869	301	4397	329	4649	69628	463088	1.945	10.838	0	0	0
1	12	9	"A53"	"A53"	7290	11240	100	805	821	230	28	528	528	552	175	31	68	37	0	4366	4722	1937	41	1091	1091	1163	310	26	100	98	0	0.000	0.000	0.000	0.000	0.000	0.000	0.000	0.000	0.000	0.000	0.000	0.000	0.000	0.000	0.085	0.081	0.083	0.082	1.977	0.075	0.351	80	560	100	277	3275	3552	293	3631	3924	Error	Error	-3.564	277	3275	293	3631	65672	377746	1.537	11.481	0	0	0
1	13	9	"A54"	"A54"	7580	11230	100	773	774	215	27	545	545	569	199	34	55	23	0	3385	3492	1272	36	1046	1046	1077	227	21	100	100	0	0.000	0.000	0.000	0.000	0.000	0.000	0.000	0.000	0.000	0.000	0.000	0.000	0.000	0.000	0.097	0.094	0.109	0.089	2.362	0.096	0.225	80	560	100	228	2339	2567	229	2446	2675	Error	Error	-3.359	228	2339	229	2446	61944	279355	1.030	10.639	0	0	0
1	14	9	"A54"	"A54"	7880	11250	100	820	819	276	33	570	570	587	176	29	63	33	0	4306	4187	1727	41	1104	1104	1228	436	35	90	87	0	0.000	0.000	0.000	0.000	0.000	0.000	0.000	0.000	0.000	0.000	0.000	0.000	0.000	0.000	0.078	0.081	0.106	0.095	2.733	0.088	0.371	80	560	100	250	3202	3452	249	3083	3332	Error	Error	-3.679	250	3202	249	3083	65512	334961	1.318	6.787	0	0	0
1	15	9	"A54"	"A54"	8180	11240	100	892	957	304	31	625	625	637	181	28	62	42	0	3945	4318	1958	45	1163	1163	1253	346	27	93	92	0	0.000	0.000	0.000	0.000	0.000	0.000	0.000	0.000	0.000	0.000	0.000	0.000	0.000	0.000	0.096	0.105	0.104	0.099	3.058	0.090	0.289	80	560	100	267	2782	3049	332	3155	3487	Error	Error	-3.381	267	2782	332	3155	76571	345447	1.768	8.858	0	0	0
1	16	9	"A55"	"A55"	8480	11230	100	751	827	297	35	662	662	682	197	28	37	25	0	2726	2873	1644	57	1185	1185	1199	212	17	67	62	0	0.000	0.000	0.000	0.000	0.000	0.000	0.000	0.000	0.000	0.000	0.000	0.000	0.000	0.000	0.058	0.098	0.183	0.231	6.859	0.101	0.289	80	560	100	89	1541	1630	165	1688	1853	Error	Error	-4.114	89	1541	165	1688	66176	229837	0.736	7.896	0	0	0
1	17	9	"A55"	"A55"	8780	11240	100	856	868	253	29	717	717	722	185	25	40	17	0	2906	2932	1208	41	1198	1198	1209	161	13	96	88	0	0.000	0.000	0.000	0.000	0.000	0.000	0.000	0.000	0.000	0.000	0.000	0.000	0.000	0.000	0.081	0.087	0.118	0.129	2.438	0.109	0.225	80	560	100	139	1708	1847	151	1734	1885	Error	Error	-3.619	139	1708	151	1734	69412	234529	0.789	10.702	0	0	0
1	18	9	"A55"	"A55"	9070	11230	100	872	905	248	27	705	705	720	196	27	45	21	0	2796	2791	1266	45	1206	1206	1227	168	13	77	71	0	0.000	0.000	0.000	0.000	0.000	0.000	0.000	0.000	0.000	0.000	0.000	0.000	0.000	0.000	0.105	0.126	0.130	0.122	2.731	0.116	0.269	80	560	100	167	1590	1757	200	1585	1785	Error	Error	-3.251	167	1590	200	1585	72427	223282	0.944	9.310	0	0	0
1	1	10	"A56"	"A56"	3980	11540	100	1167	1181	293	24	875	875	887	212	23	61	33	0	4362	4064	1513	37	1363	1363	1403	299	21	100	95	0	0.000	0.000	0.000	0.000	0.000	0.000	0.000	0.000	0.000	0.000	0.000	0.000	0.000	0.000	0.097	0.113	0.138	0.114	2.271	0.120	0.378	80	560	100	292	2999	3291	306	2701	3007	Error	Error	-3.360	292	2999	306	2701	94472	325128	1.387	8.900	0	0	0
1	2	10	"A56"	"A56"	4280	11540	100	1165	1221	347	28	896	896	907	222	24	58	36	0	3716	3597	1588	44	1390	1390	1502	437	29	85	70	0	0.000	0.000	0.000	0.000	0.000	0.000	0.000	0.000	0.000	0.000	0.000	0.000	0.000	0.000	0.116	0.147	0.154	0.157	2.874	0.135	0.347	80	560	100	269	2326	2595	325	2207	2532	Error	Error	-3.112	269	2326	325	2207	97709	287734	1.414	4.794	0	0	0
1	3	10	"A56"	"A56"	4580	11550	100	1256	1317	339	25	887	887	917	225	24	73	42	0	4295	4422	1420	32	1414	1414	1606	575	35	96	86	0	0.000	0.000	0.000	0.000	0.000	0.000	0.000	0.000	0.000	0.000	0.000	0.000	0.000	0.000	0.128	0.143	0.137	0.133	1.944	0.118	0.326	80	560	100	369	2881	3250	430	3008	3438	Error	Error	-2.965	369	2881	430	3008	105341	353771	1.778	4.897	0	0	0
1	4	10	"A57"	"A57"	4880	11540	100	892	917	235	25	764	764	785	206	26	36	16	0	1762	2313	1123	48	1305	1305	1374	428	31	50	45	0	0.000	0.000	0.000	0.000	0.000	0.000	0.000	0.000	0.000	0.000	0.000	0.000	0.000	0.000	0.280	0.152	0.224	0.319	5.443	0.087	0.159	80	560	100	128	457	585	153	1008	1161	Error	Error	-1.836	128	457	153	1008	73387	185036	0.641	2.194	0	0	0
1	5	10	"A57"	"A57"	5180	11550	100	704	721	218	30	699	699	708	184	25	21	7	0	1689	2219	1061	47	1186	1186	1270	428	33	53	41	0	0.000	0.000	0.000	0.000	0.000	0.000	0.000	0.000	0.000	0.000	0.000	0.000	0.000	0.000	0.010	0.021	0.172	0.125	5.467	0.053	0.067	80	560	100	5	503	508	22	1033	1055	Error	Error	-6.652	5	503	22	1033	57691	177556	0.071	2.217	0	0	0
1	6	10	"A57"	"A57"	5490	11540	100	714	698	204	29	594	594	614	171	27	32	13	0	2565	2728	1403	51	1138	1138	1219	413	33	63	56	0	0.000	0.000	0.000	0.000	0.000	0.000	0.000	0.000	0.000	0.000	0.000	0.000	0.000	0.000	0.084	0.065	0.126	0.144	4.601	0.069	0.173	80	560	100	120	1427	1547	104	1590	1694	Error	Error	-3.572	120	1427	104	1590	55833	218202	0.491	3.654	0	0	0
1	7	10	"A58"	"A58"	5780	11540	100	680	690	198	28	549	549	572	167	29	46	13	0	2720	2694	1392	51	1072	1072	1089	233	21	76	66	0	0.000	0.000	0.000	0.000	0.000	0.000	0.000	0.000	0.000	0.000	0.000	0.000	0.000	0.000	0.079	0.087	0.112	0.125	4.502	0.070	0.192	80	560	100	131	1648	1779	141	1622	1763	Error	Error	-3.653	131	1648	141	1622	55204	215553	0.707	6.888	0	0	0
1	8	10	"A58"	"A58"	6100	11540	100	724	707	176	24	550	550	559	152	27	53	16	0	3262	3208	1662	51	1082	1082	1133	275	24	76	68	0	0.000	0.000	0.000	0.000	0.000	0.000	0.000	0.000	0.000	0.000	0.000	0.000	0.000	0.000	0.080	0.074	0.095	0.115	3.246	0.060	0.203	80	560	100	174	2180	2354	157	2126	2283	Error	Error	-3.647	174	2180	157	2126	56530	256673	0.974	7.545	0	0	0
1	9	10	"A58"	"A58"	6390	11540	100	649	661	190	28	548	548	568	186	32	33	7	0	3178	3208	1419	44	1090	1090	1191	404	33	87	77	0	0.000	0.000	0.000	0.000	0.000	0.000	0.000	0.000	0.000	0.000	0.000	0.000	0.000	0.000	0.048	0.053	0.073	0.089	4.258	0.057	0.152	80	560	100	101	2088	2189	113	2118	2231	Error	Error	-4.370	101	2088	113	2118	52872	256671	0.500	4.993	0	0	0
1	10	10	"A59"	"A59"	6680	11540	100	927	963	345	35	575	575	595	205	34	65	40	0	5284	5923	3846	64	1165	1165	1378	932	67	78	66	0	0.000	0.000	0.000	0.000	0.000	0.000	0.000	0.000	0.000	0.000	0.000	0.000	0.000	0.000	0.085	0.082	0.089	0.095	2.658	0.073	0.569	80	560	100	352	4119	4471	388	4758	5146	Error	Error	-3.549	352	4119	388	4758	77034	473860	1.795	4.877	0	0	0
1	11	10	"A59"	"A59"	6990	11540	100	1046	1017	280	27	578	578	598	210	35	76	55	0	6806	6631	2476	37	1175	1175	1333	632	47	100	96	0	0.000	0.000	0.000	0.000	0.000	0.000	0.000	0.000	0.000	0.000	0.000	0.000	0.000	0.000	0.083	0.080	0.087	0.074	1.943	0.081	0.454	80	560	100	468	5631	6099	439	5456	5895	Error	Error	-3.589	468	5631	439	5456	81370	530513	1.995	8.383	0	0	0
1	12	10	"A59"	"A59"	7290	11540	100	1055	1034	304	29	597	597	636	344	54	70	21	0	5685	5572	2766	49	1134	1134	1287	701	54	95	76	0	0.000	0.000	0.000	0.000	0.000	0.000	0.000	0.000	0.000	0.000	0.000	0.000	0.000	0.000	0.101	0.098	0.108	0.109	1.933	0.098	0.563	80	560	100	458	4551	5009	437	4438	4875	Error	Error	-3.313	458	4551	437	4438	82720	445799	1.157	6.113	0	0	0
1	13	10	"A60"	"A60"	7590	11540	100	732	781	275	35	568	568	597	198	33	48	20	0	2579	2655	1328	50	1062	1062	1098	209	19	77	67	0	0.000	0.000	0.000	0.000	0.000	0.000	0.000	0.000	0.000	0.000	0.000	0.000	0.000	0.000	0.108	0.134	0.186	0.222	4.390	0.105	0.168	80	560	100	164	1517	1681	213	1593	1806	Error	Error	-3.209	164	1517	213	1593	62506	212362	0.929	7.450	0	0	0
1	14	10	"A60"	"A60"	7880	11550	100	607	624	186	29	556	556	570	161	28	28	7	0	2206	2212	950	42	1069	1069	1093	191	17	78	67	0	0.000	0.000	0.000	0.000	0.000	0.000	0.000	0.000	0.000	0.000	0.000	0.000	0.000	0.000	0.045	0.059	0.166	0.157	4.023	0.076	0.124	80	560	100	51	1137	1188	68	1143	1211	Error	Error	-4.479	51	1137	68	1143	49902	176996	0.335	5.859	0	0	0
1	15	10	"A60"	"A60"	8180	11550	100	692	694	206	29	606	606	613	163	26	32	11	0	2236	2329	943	40	1122	1122	1144	176	15	77	75	0	0.000	0.000	0.000	0.000	0.000	0.000	0.000	0.000	0.000	0.000	0.000	0.000	0.000	0.000	0.077	0.073	0.160	0.192	4.919	0.079	0.124	80	560	100	86	1114	1200	88	1207	1295	Error	Error	-3.695	86	1114	88	1207	55538	186302	0.497	6.733	0	0	0
1	16	10	"A61"	"A61"	8480	11540	100	848	851	294	34	670	670	674	184	27	47	22	0	2783	3652	2399	65	1186	1186	1259	425	33	62	58	0	0.000	0.000	0.000	0.000	0.000	0.000	0.000	0.000	0.000	0.000	0.000	0.000	0.000	0.000	0.111	0.073	0.109	0.191	4.868	0.079	0.391	80	560	100	178	1597	1775	181	2466	2647	Error	Error	-3.165	178	1597	181	2466	68079	292189	0.962	5.631	0	0	0
1	17	10	"A61"	"A61"	8780	11530	100	926	945	293	31	705	705	719	199	27	52	23	0	3857	4355	2262	51	1218	1218	1309	438	33	92	82	0	0.000	0.000	0.000	0.000	0.000	0.000	0.000	0.000	0.000	0.000	0.000	0.000	0.000	0.000	0.084	0.077	0.084	0.086	2.801	0.080	0.354	80	560	100	221	2639	2860	240	3137	3377	Error	Error	-3.578	221	2639	240	3137	75615	348375	1.136	6.954	0	0	0
1	18	10	"A61"	"A61"	9080	11540	100	928	920	245	26	678	678	697	186	26	58	26	0	3968	3657	1799	49	1180	1180	1229	275	22	81	77	0	0.000	0.000	0.000	0.000	0.000	0.000	0.000	0.000	0.000	0.000	0.000	0.000	0.000	0.000	0.090	0.098	0.107	0.116	3.331	0.085	0.313	80	560	100	250	2788	3038	242	2477	2719	Error	Error	-3.479	250	2788	242	2477	73631	292586	1.199	8.829	0	0	0
1	1	11	"A62"	"A62"	3980	11840	100	1018	1037	257	24	906	906	913	212	23	33	11	0	3809	3253	1612	49	1340	1340	1366	215	15	70	66	0	0.000	0.000	0.000	0.000	0.000	0.000	0.000	0.000	0.000	0.000	0.000	0.000	0.000	0.000	0.045	0.068	0.127	0.168	6.812	0.064	0.096	80	560	100	112	2469	2581	131	1913	2044	Error	Error	-4.462	112	2469	131	1913	82964	260249	0.585	8.777	0	0	0
1	2	11	"A62"	"A62"	4290	11850	100	1036	1038	280	26	892	892	909	223	24	36	12	0	3498	3215	1524	47	1360	1360	1414	268	18	72	63	0	0.000	0.000	0.000	0.000	0.000	0.000	0.000	0.000	0.000	0.000	0.000	0.000	0.000	0.000	0.067	0.079	0.116	0.149	5.928	0.070	0.111	80	560	100	144	2138	2282	146	1855	2001	Error	Error	-3.892	144	2138	146	1855	83064	257228	0.578	6.720	0	0	0
1	3	11	"A62"	"A62"	4580	11850	100	925	970	250	25	845	845	877	227	25	26	11	0	3344	3073	1433	46	1336	1336	1433	409	28	68	62	0	0.000	0.000	0.000	0.000	0.000	0.000	0.000	0.000	0.000	0.000	0.000	0.000	0.000	0.000	0.040	0.072	0.113	0.158	6.630	0.069	0.143	80	560	100	80	2008	2088	125	1737	1862	Error	Error	-4.650	80	2008	125	1737	77589	245821	0.410	4.010	0	0	0
1	4	11	"A63"	"A63"	4880	11840	100	972	999	272	27	770	770	780	187	23	51	27	0	3943	3723	1990	53	1275	1275	1301	260	19	73	68	0	0.000	0.000	0.000	0.000	0.000	0.000	0.000	0.000	0.000	0.000	0.000	0.000	0.000	0.000	0.076	0.094	0.116	0.133	3.235	0.084	0.313	80	560	100	202	2668	2870	229	2448	2677	Error	Error	-3.723	202	2668	229	2448	79952	297830	1.171	9.315	0	0	0
1	5	11	"A63"	"A63"	5180	11850	100	883	906	274	30	693	693	724	256	35	43	16	0	4294	4888	3323	67	1218	1218	1354	584	43	77	65	0	0.000	0.000	0.000	0.000	0.000	0.000	0.000	0.000	0.000	0.000	0.000	0.000	0.000	0.000	0.062	0.058	0.085	0.096	3.429	0.052	0.200	80	560	100	190	3076	3266	213	3670	3883	Error	Error	-4.017	190	3076	213	3670	72503	391066	0.711	6.051	0	0	0
1	6	11	"A63"	"A63"	5490	11850	100	820	848	222	26	637	637	647	176	27	50	26	0	4426	4311	2344	54	1140	1140	1240	460	37	81	73	0	0.000	0.000	0.000	0.000	0.000	0.000	0.000	0.000	0.000	0.000	0.000	0.000	0.000	0.000	0.056	0.067	0.089	0.088	2.417	0.056	0.252	80	560	100	183	3286	3469	211	3171	3382	Error	Error	-4.166	183	3286	211	3171	67823	344914	1.142	6.676	0	0	0
1	7	11	"A64"	"A64"	5790	11840	100	819	829	263	31	606	606	608	159	26	60	32	0	3683	3785	2169	57	1106	1106	1123	193	17	85	73	0	0.000	0.000	0.000	0.000	0.000	0.000	0.000	0.000	0.000	0.000	0.000	0.000	0.000	0.000	0.083	0.083	0.115	0.127	4.271	0.088	0.426	80	560	100	213	2577	2790	223	2679	2902	Error	Error	-3.597	213	2577	223	2679	66317	302807	1.390	13.793	0	0	0
1	8	11	"A64"	"A64"	6100	11840	100	808	813	221	27	571	571	591	189	31	53	30	0	3671	4359	2678	61	1078	1078	1135	341	30	93	83	0	0.000	0.000	0.000	0.000	0.000	0.000	0.000	0.000	0.000	0.000	0.000	0.000	0.000	0.000	0.091	0.074	0.094	0.096	2.936	0.061	0.263	80	560	100	237	2593	2830	242	3281	3523	Error	Error	-3.452	237	2593	242	3281	65045	348706	1.175	9.455	0	0	0
1	9	11	"A64"	"A64"	6400	11840	100	858	861	278	32	558	558	582	193	33	62	37	0	4562	5547	3105	55	1089	1089	1201	403	33	100	93	0	0.000	0.000	0.000	0.000	0.000	0.000	0.000	0.000	0.000	0.000	0.000	0.000	0.000	0.000	0.086	0.068	0.077	0.068	2.049	0.070	0.493	80	560	100	300	3473	3773	303	4458	4761	Error	Error	-3.533	300	3473	303	4458	68892	443795	1.446	10.784	0	0	0
1	10	11	"A65"	"A65"	6690	11840	100	970	993	437	44	561	561	596	235	39	65	37	0	4018	3812	2269	59	1045	1045	1085	299	27	77	70	0	0.000	0.000	0.000	0.000	0.000	0.000	0.000	0.000	0.000	0.000	0.000	0.000	0.000	0.000	0.138	0.156	0.165	0.213	3.702	0.138	0.404	80	560	100	409	2973	3382	432	2767	3199	Error	Error	-2.862	409	2973	432	2767	79412	304983	1.689	9.120	0	0	0
1	11	11	"A65"	"A65"	6990	11850	100	754	779	246	31	562	562	575	182	31	50	27	0	4388	4404	1824	41	1088	1088	1155	335	29	90	88	0	0.000	0.000	0.000	0.000	0.000	0.000	0.000	0.000	0.000	0.000	0.000	0.000	0.000	0.000	0.058	0.065	0.070	0.072	2.544	0.077	0.418	80	560	100	192	3300	3492	217	3316	3533	Error	Error	-4.103	192	3300	217	3316	62353	352320	1.121	9.699	0	0	0
1	12	11	"A65"	"A65"	7300	11840	100	714	756	290	38	583	583	608	225	37	35	10	0	3805	3768	1700	45	1091	1091	1165	346	29	82	78	0	0.000	0.000	0.000	0.000	0.000	0.000	0.000	0.000	0.000	0.000	0.000	0.000	0.000	0.000	0.048	0.065	0.070	0.076	3.536	0.101	0.327	80	560	100	131	2714	2845	173	2677	2850	Error	Error	-4.373	131	2714	173	2677	60451	301428	0.658	7.523	0	0	0
1	13	11	"A66"	"A66"	7590	11840	100	847	843	222	26	595	595	629	234	37	55	11	0	3817	3628	1611	44	1098	1098	1149	261	22	92	80	0	0.000	0.000	0.000	0.000	0.000	0.000	0.000	0.000	0.000	0.000	0.000	0.000	0.000	0.000	0.093	0.098	0.113	0.129	2.995	0.080	0.181	80	560	100	252	2719	2971	248	2530	2778	Error	Error	-3.432	252	2719	248	2530	67401	290215	0.915	9.498	0	0	0
1	14	11	"A66"	"A66"	7900	11840	100	923	943	271	28	616	616	643	203	31	68	31	0	4377	4498	2062	45	1164	1164	1248	350	28	96	88	0	0.000	0.000	0.000	0.000	0.000	0.000	0.000	0.000	0.000	0.000	0.000	0.000	0.000	0.000	0.096	0.098	0.093	0.097	2.993	0.079	0.262	80	560	100	307	3213	3520	327	3334	3661	Error	Error	-3.388	307	3213	327	3334	75476	359840	1.478	9.286	0	0	0
1	15	11	"A66"	"A66"	8180	11850	100	817	832	237	28	646	646	659	188	28	47	22	0	3989	3856	1766	45	1177	1177	1313	545	41	82	77	0	0.000	0.000	0.000	0.000	0.000	0.000	0.000	0.000	0.000	0.000	0.000	0.000	0.000	0.000	0.061	0.069	0.078	0.085	3.395	0.075	0.268	80	560	100	171	2812	2983	186	2679	2865	Error	Error	-4.040	171	2812	186	2679	66569	308482	0.920	4.666	0	0	0
1	16	11	"A67"	"A67"	8490	11830	100	880	934	272	29	687	687	709	205	28	46	27	0	3910	3829	2219	57	1168	1168	1193	232	19	82	71	0	0.000	0.000	0.000	0.000	0.000	0.000	0.000	0.000	0.000	0.000	0.000	0.000	0.000	0.000	0.070	0.093	0.117	0.165	4.851	0.075	0.262	80	560	100	193	2742	2935	247	2661	2908	Error	Error	-3.829	193	2742	247	2661	74732	306349	1.098	11.362	0	0	0
1	17	11	"A67"	"A67"	8780	11850	100	883	885	249	28	679	679	699	189	27	51	21	0	4455	4170	1863	44	1156	1156	1220	317	25	82	78	0	0.000	0.000	0.000	0.000	0.000	0.000	0.000	0.000	0.000	0.000	0.000	0.000	0.000	0.000	0.062	0.068	0.082	0.079	2.539	0.068	0.242	80	560	100	204	3299	3503	206	3014	3220	Error	Error	-4.015	204	3299	206	3014	70775	333564	0.984	9.306	0	0	0
1	18	11	"A67"	"A67"	9080	11850	100	837	927	390	42	715	715	717	198	27	41	31	0	3397	3667	2240	61	1185	1185	1261	408	32	72	70	0	0.000	0.000	0.000	0.000	0.000	0.000	0.000	0.000	0.000	0.000	0.000	0.000	0.000	0.000	0.055	0.085	0.112	0.129	3.117	0.102	0.343	80	560	100	122	2212	2334	212	2482	2694	Error	Error	-4.180	122	2212	212	2482	74121	293374	1.061	5.897	0	0	0
1	1	12	"A68"	"A68"	3990	12150	100	1121	1128	278	24	946	946	976	245	25	41	7	0	4271	4246	2336	55	1414	1414	1456	278	19	85	68	0	0.000	0.000	0.000	0.000	0.000	0.000	0.000	0.000	0.000	0.000	0.000	0.000	0.000	0.000	0.061	0.064	0.089	0.110	4.311	0.068	0.230	80	560	100	175	2857	3032	182	2832	3014	Error	Error	-4.029	175	2857	182	2832	90224	339685	0.620	10.036	0	0	0
1	2	12	"A68"	"A68"	4290	12150	100	1074	1099	290	26	937	937	960	222	23	40	16	0	4165	4161	2209	53	1434	1434	1510	378	25	77	70	0	0.000	0.000	0.000	0.000	0.000	0.000	0.000	0.000	0.000	0.000	0.000	0.000	0.000	0.000	0.050	0.059	0.106	0.141	5.398	0.065	0.213	80	560	100	137	2731	2868	162	2727	2889	Error	Error	-4.317	137	2731	162	2727	87949	332892	0.626	7.013	0	0	0
1	3	12	"A68"	"A68"	4600	12150	100	1061	1114	290	26	866	866	884	205	23	47	25	0	4656	4737	1696	35	1388	1388	1417	200	14	100	97	0	0.000	0.000	0.000	0.000	0.000	0.000	0.000	0.000	0.000	0.000	0.000	0.000	0.000	0.000	0.060	0.074	0.080	0.072	3.412	0.069	0.221	80	560	100	195	3268	3463	248	3349	3597	Error	Error	-4.067	195	3268	248	3349	89107	378960	1.122	16.600	0	0	0
1	4	12	"A69"	"A69"	4880	12140	100	867	942	278	29	802	802	833	207	24	36	18	0	1809	3185	2100	65	1302	1302	1394	469	33	51	46	0	0.000	0.000	0.000	0.000	0.000	0.000	0.000	0.000	0.000	0.000	0.000	0.000	0.000	0.000	0.128	0.074	0.115	0.227	7.312	0.064	0.164	80	560	100	65	507	572	140	1883	2023	Error	Error	-2.963	65	507	140	1883	75325	254778	0.527	3.819	0	0	0
1	5	12	"A69"	"A69"	5190	12150	100	951	981	256	26	762	762	768	201	26	48	26	0	4372	4149	2103	50	1271	1271	1386	501	36	76	70	0	0.000	0.000	0.000	0.000	0.000	0.000	0.000	0.000	0.000	0.000	0.000	0.000	0.000	0.000	0.061	0.076	0.094	0.110	3.152	0.067	0.245	80	560	100	189	3101	3290	219	2878	3097	Error	Error	-4.036	189	3101	219	2878	78457	331946	1.060	5.515	0	0	0
1	6	12	"A69"	"A69"	5490	12150	100	820	839	256	30	693	693	705	192	27	40	15	0	3473	3635	2147	59	1199	1199	1309	487	37	67	61	0	0.000	0.000	0.000	0.000	0.000	0.000	0.000	0.000	0.000	0.000	0.000	0.000	0.000	0.000	0.056	0.060	0.101	0.149	6.793	0.058	0.191	80	560	100	127	2274	2401	146	2436	2582	Error	Error	-4.162	127	2274	146	2436	67098	290803	0.698	4.776	0	0	0
1	7	12	"A70"	"A70"	5790	12140	100	751	753	207	27	619	619	640	192	30	37	8	0	3581	3215	1770	55	1126	1126	1158	215	18	72	65	0	0.000	0.000	0.000	0.000	0.000	0.000	0.000	0.000	0.000	0.000	0.000	0.000	0.000	0.000	0.054	0.064	0.094	0.167	5.202	0.073	0.267	80	560	100	132	2455	2587	134	2089	2223	Error	Error	-4.217	132	2455	134	2089	60268	257197	0.589	9.567	0	0	0
1	8	12	"A70"	"A70"	6090	12150	100	729	723	193	26	598	598	616	198	32	33	7	0	3659	3626	2203	60	1111	1111	1180	315	26	68	66	0	0.000	0.000	0.000	0.000	0.000	0.000	0.000	0.000	0.000	0.000	0.000	0.000	0.000	0.000	0.051	0.050	0.089	0.120	4.294	0.048	0.189	80	560	100	131	2548	2679	125	2515	2640	Error	Error	-4.282	131	2548	125	2515	57838	290094	0.540	7.765	0	0	0
1	9	12	"A70"	"A70"	6390	12150	100	714	733	187	25	582	582	601	171	28	42	15	0	4241	3949	1970	49	1091	1091	1198	468	39	73	70	0	0.000	0.000	0.000	0.000	0.000	0.000	0.000	0.000	0.000	0.000	0.000	0.000	0.000	0.000	0.042	0.053	0.072	0.074	3.391	0.059	0.275	80	560	100	132	3150	3282	151	2858	3009	Error	Error	-4.577	132	3150	151	2858	58620	315947	0.772	5.878	0	0	0
1	10	12	"A71"	"A71"	6680	12140	100	723	759	220	28	587	587	611	192	31	42	15	0	3173	3552	2319	65	1094	1094	1219	670	54	58	55	0	0.000	0.000	0.000	0.000	0.000	0.000	0.000	0.000	0.000	0.000	0.000	0.000	0.000	0.000	0.065	0.070	0.083	0.106	5.594	0.059	0.323	80	560	100	136	2079	2215	172	2458	2630	Error	Error	-3.934	136	2079	172	2458	60684	284128	0.771	3.482	0	0	0
1	11	12	"A71"	"A71"	7000	12150	100	798	821	207	25	604	604	654	292	44	30	6	0	4814	4769	1404	29	1118	1118	1229	455	37	97	95	0	0.000	0.000	0.000	0.000	0.000	0.000	0.000	0.000	0.000	0.000	0.000	0.000	0.000	0.000	0.052	0.059	0.056	0.049	2.647	0.065	0.177	80	560	100	194	3696	3890	217	3651	3868	Error	Error	-4.252	194	3696	217	3651	65643	381480	0.572	7.780	0	0	0
1	12	12	"A71"	"A71"	7300	12150	100	792	805	203	25	571	571	585	215	36	52	17	0	4576	4417	1319	29	1071	1071	1150	388	33	97	97	0	0.000	0.000	0.000	0.000	0.000	0.000	0.000	0.000	0.000	0.000	0.000	0.000	0.000	0.000	0.063	0.070	0.073	0.065	2.628	0.069	0.304	80	560	100	221	3505	3726	234	3346	3580	Error	Error	-3.987	221	3505	234	3346	64415	353328	1.023	8.420	0	0	0
1	13	12	"A72"	"A72"	7600	12130	100	753	796	275	34	582	582	597	165	27	50	28	0	4116	4856	3287	67	1112	1112	1161	352	30	86	76	0	0.000	0.000	0.000	0.000	0.000	0.000	0.000	0.000	0.000	0.000	0.000	0.000	0.000	0.000	0.057	0.057	0.072	0.064	3.114	0.057	0.425	80	560	100	171	3004	3175	214	3744	3958	Error	Error	-4.135	171	3004	214	3744	63717	388463	1.206	10.497	0	0	0
1	14	12	"A72"	"A72"	7910	12140	100	841	934	303	32	612	612	622	191	30	57	38	0	5072	5397	3009	55	1171	1171	1230	294	23	97	92	0	0.000	0.000	0.000	0.000	0.000	0.000	0.000	0.000	0.000	0.000	0.000	0.000	0.000	0.000	0.059	0.076	0.076	0.076	2.705	0.062	0.262	80	560	100	229	3901	4130	322	4226	4548	Error	Error	-4.090	229	3901	322	4226	74737	431753	1.634	14.173	0	0	0
1	15	12	"A72"	"A72"	8200	12140	100	1008	1060	478	45	637	637	648	189	29	71	48	0	5228	6355	3821	60	1187	1187	1258	306	24	98	96	0	0.000	0.000	0.000	0.000	0.000	0.000	0.000	0.000	0.000	0.000	0.000	0.000	0.000	0.000	0.092	0.082	0.081	0.083	2.010	0.081	0.440	80	560	100	371	4041	4412	423	5168	5591	Error	Error	-3.445	371	4041	423	5168	84787	508368	2.180	16.657	0	0	0
1	16	12	"A73"	"A73"	8480	12140	100	694	713	181	25	635	635	655	192	29	30	3	0	1401	1553	520	33	1108	1108	1128	169	14	61	48	0	0.000	0.000	0.000	0.000	0.000	0.000	0.000	0.000	0.000	0.000	0.000	0.000	0.000	0.000	0.201	0.175	0.452	0.446	5.683	0.105	0.035	80	560	100	59	293	352	78	445	523	Error	Error	-2.312	59	293	78	445	57021	124210	0.302	2.515	0	0	0
1	17	12	"A73"	"A73"	8790	12140	100	747	730	184	25	637	637	649	209	32	27	1	0	1643	1848	693	37	1135	1135	1149	148	12	76	65	0	0.000	0.000	0.000	0.000	0.000	0.000	0.000	0.000	0.000	0.000	0.000	0.000	0.000	0.000	0.217	0.130	0.260	0.311	4.529	0.097	0.088	80	560	100	110	508	618	93	713	806	Error	Error	-2.207	110	508	93	713	58395	147807	0.388	4.723	0	0	0
1	18	12	"A73"	"A73"	9080	12150	100	711	751	299	39	676	676	719	639	88	3	1	0	1510	1734	691	39	1156	1156	1179	183	15	62	47	0	0.000	0.000	0.000	0.000	0.000	0.000	0.000	0.000	0.000	0.000	0.000	0.000	0.000	0.000	0.099	0.130	0.363	0.392	4.992	7.530	0.012	80	560	100	35	354	389	75	578	653	Error	Error	-3.338	35	354	75	578	60076	138749	0.050	3.033	0	0	0
1	1	13	"A74"	"A74"	3990	12430	100	1238	1267	295	23	972	972	983	229	23	57	30	0	5443	5478	2827	51	1428	1428	1467	289	19	100	91	0	0.000	0.000	0.000	0.000	0.000	0.000	0.000	0.000	0.000	0.000	0.000	0.000	0.000	0.000	0.066	0.073	0.096	0.090	2.228	0.070	0.377	80	560	100	266	4015	4281	295	4050	4345	Error	Error	-3.916	266	4015	295	4050	101381	438234	1.240	13.879	0	0	0
1	2	13	"A74"	"A74"	4300	12440	100	1201	1246	229	18	966	966	976	211	21	60	22	0	4723	4923	1935	39	1443	1443	1540	403	26	100	93	0	0.000	0.000	0.000	0.000	0.000	0.000	0.000	0.000	0.000	0.000	0.000	0.000	0.000	0.000	0.072	0.080	0.094	0.077	3.189	0.055	0.159	80	560	100	235	3280	3515	280	3480	3760	Error	Error	-3.803	235	3280	280	3480	99713	393810	1.280	8.395	0	0	0
1	3	13	"A74"	"A74"	4580	12450	100	1168	1165	278	23	937	937	948	211	22	52	27	0	5514	5216	1863	35	1456	1456	1621	570	35	90	88	0	0.000	0.000	0.000	0.000	0.000	0.000	0.000	0.000	0.000	0.000	0.000	0.000	0.000	0.000	0.057	0.061	0.090	0.073	2.771	0.056	0.172	80	560	100	231	4058	4289	228	3760	3988	Error	Error	-4.135	231	4058	228	3760	93192	417304	1.028	6.307	0	0	0
1	4	13	"A75"	"A75"	4900	12430	100	1116	1135	261	22	859	859	886	220	24	61	25	0	5177	5080	2382	46	1386	1386	1423	256	17	98	92	0	0.000	0.000	0.000	0.000	0.000	0.000	0.000	0.000	0.000	0.000	0.000	0.000	0.000	0.000	0.068	0.075	0.090	0.077	3.084	0.076	0.284	80	560	100	257	3791	4048	276	3694	3970	Error	Error	-3.883	257	3791	276	3694	90782	406411	1.132	14.285	0	0	0
1	5	13	"A75"	"A75"	5200	12450	100	1160	1202	266	22	829	829	849	266	31	63	25	0	5310	5490	1847	33	1408	1408	1488	343	23	100	100	0	0.000	0.000	0.000	0.000	0.000	0.000	0.000	0.000	0.000	0.000	0.000	0.000	0.000	0.000	0.085	0.091	0.084	0.089	1.993	0.080	0.322	80	560	100	331	3902	4233	373	4082	4455	Error	Error	-3.559	331	3902	373	4082	96123	439211	1.327	11.668	0	0	0
1	6	13	"A75"	"A75"	5510	12440	100	989	1006	279	27	720	720	718	188	26	57	37	0	4823	5280	2356	44	1212	1212	1269	329	25	100	93	0	0.000	0.000	0.000	0.000	0.000	0.000	0.000	0.000	0.000	0.000	0.000	0.000	0.000	0.000	0.074	0.070	0.079	0.061	2.850	0.070	0.326	80	560	100	269	3611	3880	286	4068	4354	Error	Error	-3.747	269	3611	286	4068	80467	422405	1.532	12.191	0	0	0
1	7	13	"A76"	"A76"	5800	12430	100	895	887	273	30	667	667	695	201	28	51	31	0	5226	5481	3521	64	1193	1193	1236	338	27	88	70	0	0.000	0.000	0.000	0.000	0.000	0.000	0.000	0.000	0.000	0.000	0.000	0.000	0.000	0.000	0.057	0.051	0.061	0.056	2.459	0.057	0.394	80	560	100	228	4033	4261	220	4288	4508	Error	Error	-4.145	228	4033	220	4288	70940	438474	0.955	12.559	0	0	0
1	8	13	"A76"	"A76"	6110	12440	100	880	904	276	30	620	620	639	180	28	62	33	0	6086	6436	3893	60	1142	1142	1225	384	31	97	88	0	0.000	0.000	0.000	0.000	0.000	0.000	0.000	0.000	0.000	0.000	0.000	0.000	0.000	0.000	0.053	0.054	0.065	0.062	2.325	0.046	0.339	80	560	100	260	4944	5204	284	5294	5578	Error	Error	-4.249	260	4944	284	5294	72288	514915	1.472	13.570	0	0	0
1	9	13	"A76"	"A76"	6400	12440	100	921	915	240	26	588	588	602	175	29	73	48	0	7618	7074	3479	49	1129	1129	1183	370	31	95	88	0	0.000	0.000	0.000	0.000	0.000	0.000	0.000	0.000	0.000	0.000	0.000	0.000	0.000	0.000	0.051	0.055	0.061	0.060	1.976	0.050	0.438	80	560	100	333	6489	6822	327	5945	6272	Error	Error	-4.284	333	6489	327	5945	73182	565940	1.789	15.922	0	0	0
1	10	13	"A77"	"A77"	6700	12430	100	1554	1536	1116	72	616	616	631	190	30	77	68	0	5089	5199	3055	58	1126	1126	1177	317	26	90	85	0	0.000	0.000	0.000	0.000	0.000	0.000	0.000	0.000	0.000	0.000	0.000	0.000	0.000	0.000	0.237	0.226	0.243	0.216	2.953	0.212	0.432	80	560	100	938	3963	4901	920	4073	4993	Error	Error	-2.079	938	3963	920	4073	122906	415896	4.763	12.688	0	0	0
1	11	13	"A77"	"A77"	7010	12440	100	1525	1506	498	33	604	604	629	242	38	91	76	0	5406	5612	2389	42	1149	1149	1277	479	37	97	92	0	0.000	0.000	0.000	0.000	0.000	0.000	0.000	0.000	0.000	0.000	0.000	0.000	0.000	0.000	0.216	0.202	0.202	0.197	2.041	0.175	0.486	80	560	100	921	4257	5178	902	4463	5365	Error	Error	-2.209	921	4257	902	4463	120491	448921	3.624	9.050	0	0	0
1	12	13	"A77"	"A77"	7310	12440	100	1516	1447	539	37	618	618	759	1691	222	6	0	0	4879	4770	2064	43	1114	1114	1237	441	35	95	87	0	0.000	0.000	0.000	0.000	0.000	0.000	0.000	0.000	0.000	0.000	0.000	0.000	0.000	0.000	0.239	0.227	0.233	0.217	2.205	2.399	0.036	80	560	100	898	3765	4663	829	3656	4485	Error	Error	-2.068	898	3765	829	3656	115779	381575	0.407	8.011	0	0	0
1	13	13	"A78"	"A78"	7600	12430	100	894	961	309	32	619	619	672	323	48	41	23	0	5048	5439	2985	54	1154	1154	1229	422	34	95	87	0	0.000	0.000	0.000	0.000	0.000	0.000	0.000	0.000	0.000	0.000	0.000	0.000	0.000	0.000	0.071	0.080	0.081	0.075	3.269	0.069	0.158	80	560	100	275	3894	4169	342	4285	4627	Error	Error	-3.824	275	3894	342	4285	76869	435136	0.895	9.976	0	0	0
1	14	13	"A78"	"A78"	7910	12440	100	898	914	234	25	628	628	654	352	53	35	6	0	6774	6902	3152	45	1151	1151	1271	653	51	96	90	0	0.000	0.000	0.000	0.000	0.000	0.000	0.000	0.000	0.000	0.000	0.000	0.000	0.000	0.000	0.048	0.050	0.052	0.051	2.273	0.072	0.213	80	560	100	270	5623	5893	286	5751	6037	Error	Error	-4.380	270	5623	286	5751	73088	552188	0.739	8.623	0	0	0
1	15	13	"A78"	"A78"	8210	12440	100	953	967	221	22	645	645	722	668	92	7	0	0	6661	6751	2967	43	1185	1185	1297	549	42	95	91	0	0.000	0.000	0.000	0.000	0.000	0.000	0.000	0.000	0.000	0.000	0.000	0.000	0.000	0.000	0.056	0.058	0.059	0.057	2.457	0.048	0.106	80	560	100	308	5476	5784	322	5566	5888	Error	Error	-4.152	308	5476	322	5566	77364	540059	0.367	9.934	0	0	0
1	16	13	"A79"	"A79"	8500	12430	100	794	929	670	72	667	667	689	230	33	32	15	0	3265	3303	1982	60	1147	1147	1176	200	17	82	71	0	0.000	0.000	0.000	0.000	0.000	0.000	0.000	0.000	0.000	0.000	0.000	0.000	0.000	0.000	0.060	0.122	0.142	0.130	4.568	0.192	0.449	80	560	100	127	2118	2245	262	2156	2418	Error	Error	-4.060	127	2118	262	2156	74308	264243	1.043	10.635	0	0	0
1	17	13	"A79"	"A79"	8800	12450	100	958	1171	1068	91	671	671	687	183	26	75	42	0	4904	5326	2760	51	1199	1199	1251	235	18	95	95	0	0.000	0.000	0.000	0.000	0.000	0.000	0.000	0.000	0.000	0.000	0.000	0.000	0.000	0.000	0.077	0.121	0.094	0.091	2.394	0.169	0.360	80	560	100	287	3705	3992	500	4127	4627	Error	Error	-3.690	287	3705	500	4127	93673	426044	2.645	17.340	0	0	0
1	18	13	"A79"	"A79"	9110	12440	100	965	972	227	23	690	690	712	197	27	66	26	0	4096	4327	1635	37	1208	1208	1241	226	18	100	97	0	0.000	0.000	0.000	0.000	0.000	0.000	0.000	0.000	0.000	0.000	0.000	0.000	0.000	0.000	0.095	0.090	0.094	0.087	2.773	0.086	0.335	80	560	100	275	2888	3163	282	3119	3401	Error	Error	-3.393	275	2888	282	3119	77777	346197	1.320	13.655	0	0	0
1	1	14	"A80"	"A80"	4000	12740	100	1063	1072	249	23	998	998	1016	236	23	22	5	0	3384	3258	1679	51	1424	1424	1456	244	16	66	57	0	0.000	0.000	0.000	0.000	0.000	0.000	0.000	0.000	0.000	0.000	0.000	0.000	0.000	0.000	0.033	0.040	0.099	0.158	5.976	0.057	0.042	80	560	100	65	1960	2025	74	1834	1908	Error	Error	-4.914	65	1960	74	1834	85798	260610	0.237	7.385	0	0	0
1	2	14	"A80"	"A80"	4290	12750	100	1149	1147	247	21	1046	1046	1068	269	25	21	6	0	3438	3492	1892	54	1490	1490	1626	585	35	55	51	0	0.000	0.000	0.000	0.000	0.000	0.000	0.000	0.000	0.000	0.000	0.000	0.000	0.000	0.000	0.053	0.050	0.083	0.133	5.283	0.068	0.157	80	560	100	103	1948	2051	101	2002	2103	Error	Error	-4.241	103	1948	101	2002	91772	279363	0.294	3.190	0	0	0
1	3	14	"A80"	"A80"	4600	12750	100	1224	1225	280	22	1055	1055	1081	242	22	36	11	0	5432	5136	2424	47	1558	1558	1687	603	35	75	71	0	0.000	0.000	0.000	0.000	0.000	0.000	0.000	0.000	0.000	0.000	0.000	0.000	0.000	0.000	0.044	0.048	0.073	0.061	3.543	0.049	0.164	80	560	100	169	3874	4043	170	3578	3748	Error	Error	-4.519	169	3874	170	3578	97965	410902	0.595	5.720	0	0	0
1	4	14	"A81"	"A81"	4900	12730	100	1066	1087	288	26	907	907	924	222	24	41	17	0	2288	4824	3636	75	1411	1411	1530	751	49	53	46	0	0.000	0.000	0.000	0.000	0.000	0.000	0.000	0.000	0.000	0.000	0.000	0.000	0.000	0.000	0.181	0.053	0.072	0.106	5.538	0.055	0.354	80	560	100	159	877	1036	180	3413	3593	Error	Error	-2.464	159	877	180	3413	86970	385949	0.734	4.386	0	0	0
1	5	14	"A81"	"A81"	5210	12750	100	1136	1108	273	24	804	804	827	208	25	62	30	0	7333	7059	2619	37	1369	1369	1495	559	37	98	93	0	0.000	0.000	0.000	0.000	0.000	0.000	0.000	0.000	0.000	0.000	0.000	0.000	0.000	0.000	0.056	0.053	0.057	0.052	2.444	0.055	0.362	80	560	100	332	5964	6296	304	5690	5994	Error	Error	-4.167	332	5964	304	5690	88601	564691	1.351	9.953	0	0	0
1	6	14	"A81"	"A81"	5500	12750	100	930	972	296	30	760	760	766	192	25	47	28	0	5311	5341	3530	66	1267	1267	1431	657	45	75	67	0	0.000	0.000	0.000	0.000	0.000	0.000	0.000	0.000	0.000	0.000	0.000	0.000	0.000	0.000	0.042	0.052	0.069	0.075	3.274	0.052	0.304	80	560	100	170	4044	4214	212	4074	4286	Error	Error	-4.572	170	4044	212	4074	77740	427252	1.073	5.951	0	0	0
1	7	14	"A82"	"A82"	5800	12740	100	905	900	231	25	696	696	721	273	37	40	6	0	5046	5179	3128	60	1185	1185	1221	307	25	86	76	0	0.000	0.000	0.000	0.000	0.000	0.000	0.000	0.000	0.000	0.000	0.000	0.000	0.000	0.000	0.054	0.051	0.072	0.089	4.113	0.045	0.224	80	560	100	209	3861	4070	204	3994	4198	Error	Error	-4.207	209	3861	204	3994	71965	414311	0.656	12.893	0	0	0
1	8	14	"A82"	"A82"	6110	12750	100	823	868	243	27	626	626	639	165	25	60	28	0	6164	6811	3759	55	1144	1144	1239	411	33	93	87	0	0.000	0.000	0.000	0.000	0.000	0.000	0.000	0.000	0.000	0.000	0.000	0.000	0.000	0.000	0.039	0.043	0.041	0.045	2.561	0.042	0.354	80	560	100	197	5020	5217	242	5667	5909	Error	Error	-4.671	197	5020	242	5667	69437	544886	1.388	13.557	0	0	0
1	9	14	"A82"	"A82"	6410	12750	100	918	902	275	30	631	631	644	203	31	60	31	0	6865	7102	3581	50	1169	1169	1291	524	40	95	90	0	0.000	0.000	0.000	0.000	0.000	0.000	0.000	0.000	0.000	0.000	0.000	0.000	0.000	0.000	0.050	0.046	0.051	0.046	2.479	0.048	0.395	80	560	100	287	5696	5983	271	5933	6204	Error	Error	-4.311	287	5696	271	5933	72164	568157	1.271	11.090	0	0	0
1	10	14	"A83"	"A83"	6710	12730	100	870	874	286	32	602	602	629	200	31	57	27	0	5276	5596	3495	62	1117	1117	1176	393	33	90	78	0	0.000	0.000	0.000	0.000	0.000	0.000	0.000	0.000	0.000	0.000	0.000	0.000	0.000	0.000	0.064	0.061	0.058	0.073	3.529	0.046	0.270	80	560	100	268	4159	4427	272	4479	4751	Error	Error	-3.956	268	4159	272	4479	69954	447706	1.225	11.247	0	0	0
1	11	14	"A83"	"A83"	7010	12750	100	935	998	385	38	604	604	614	181	29	77	40	0	7396	6954	2325	33	1114	1114	1199	376	31	100	100	0	0.000	0.000	0.000	0.000	0.000	0.000	0.000	0.000	0.000	0.000	0.000	0.000	0.000	0.000	0.053	0.067	0.061	0.056	2.063	0.062	0.285	80	560	100	331	6282	6613	394	5840	6234	Error	Error	-4.246	331	6282	394	5840	79817	556341	2.122	15.306	0	0	0
1	12	14	"A83"	"A83"	7310	12750	100	944	960	242	25	619	619	624	170	27	71	45	0	6212	6387	2551	39	1106	1106	1180	385	32	98	97	0	0.000	0.000	0.000	0.000	0.000	0.000	0.000	0.000	0.000	0.000	0.000	0.000	0.000	0.000	0.064	0.065	0.072	0.060	2.364	0.057	0.332	80	560	100	325	5106	5431	341	5281	5622	Error	Error	-3.974	325	5106	341	5281	76809	510972	1.976	13.525	0	0	0
1	13	14	"A84"	"A84"	7610	12730	100	931	923	267	28	605	605	615	190	30	66	36	0	4930	5477	3666	66	1111	1111	1146	321	28	92	86	0	0.000	0.000	0.000	0.000	0.000	0.000	0.000	0.000	0.000	0.000	0.000	0.000	0.000	0.000	0.085	0.073	0.083	0.086	2.845	0.063	0.428	80	560	100	326	3819	4145	318	4366	4684	Error	Error	-3.550	326	3819	318	4366	73825	438190	1.621	13.492	0	0	0
1	14	14	"A84"	"A84"	7910	12750	100	948	963	236	24	612	612	633	171	27	77	48	0	5654	6155	2615	42	1155	1155	1230	301	24	100	100	0	0.000	0.000	0.000	0.000	0.000	0.000	0.000	0.000	0.000	0.000	0.000	0.000	0.000	0.000	0.075	0.070	0.074	0.063	2.333	0.063	0.398	80	560	100	336	4499	4835	351	5000	5351	Error	Error	-3.743	336	4499	351	5000	77076	492404	1.930	16.362	0	0	0
1	15	14	"A84"	"A84"	8210	12750	100	995	1006	263	26	639	639	650	174	26	80	51	0	6406	6687	2627	39	1171	1171	1240	322	25	100	97	0	0.000	0.000	0.000	0.000	0.000	0.000	0.000	0.000	0.000	0.000	0.000	0.000	0.000	0.000	0.068	0.067	0.065	0.058	2.260	0.063	0.421	80	560	100	356	5235	5591	367	5516	5883	Error	Error	-3.878	356	5235	367	5516	80454	534975	2.046	16.916	0	0	0
1	16	14	"A85"	"A85"	8510	12730	100	787	862	272	31	636	636	649	183	28	46	30	0	3190	4360	3004	68	1109	1109	1123	150	13	96	95	0	0.000	0.000	0.000	0.000	0.000	0.000	0.000	0.000	0.000	0.000	0.000	0.000	0.000	0.000	0.073	0.070	0.084	0.087	3.618	0.066	0.305	80	560	100	151	2081	2232	226	3251	3477	Error	Error	-3.785	151	2081	226	3251	68990	348801	1.164	21.580	0	0	0
1	17	14	"A85"	"A85"	8810	12730	100	874	909	266	29	651	651	665	175	26	61	32	0	4300	4316	2164	50	1164	1164	1224	447	36	85	75	0	0.000	0.000	0.000	0.000	0.000	0.000	0.000	0.000	0.000	0.000	0.000	0.000	0.000	0.000	0.071	0.082	0.102	0.098	3.064	0.070	0.328	80	560	100	223	3136	3359	258	3152	3410	Error	Error	-3.814	223	3136	258	3152	72687	345244	1.394	6.917	0	0	0
1	18	14	"A85"	"A85"	9090	12740	100	867	901	266	29	670	670	684	208	30	48	22	0	3323	4372	3300	75	1180	1180	1293	489	37	71	61	0	0.000	0.000	0.000	0.000	0.000	0.000	0.000	0.000	0.000	0.000	0.000	0.000	0.000	0.000	0.092	0.072	0.103	0.126	3.503	0.064	0.336	80	560	100	197	2143	2340	231	3192	3423	Error	Error	-3.443	197	2143	231	3192	72098	349734	1.043	6.297	0	0	0
1	1	15	"A86"	"A86"	4000	13040	100	1130	1149	296	25	979	979	1000	227	22	42	16	0	4519	4096	2034	49	1391	1391	1407	181	12	77	72	0	0.000	0.000	0.000	0.000	0.000	0.000	0.000	0.000	0.000	0.000	0.000	0.000	0.000	0.000	0.048	0.063	0.109	0.125	6.376	0.076	0.222	80	560	100	151	3128	3279	170	2705	2875	Error	Error	-4.373	151	3128	170	2705	91947	327686	0.656	14.856	0	0	0
1	2	15	"A86"	"A86"	4310	13050	100	1151	1170	269	22	1024	1024	1036	234	22	36	13	0	4891	4569	2098	45	1445	1445	1503	310	20	80	78	0	0.000	0.000	0.000	0.000	0.000	0.000	0.000	0.000	0.000	0.000	0.000	0.000	0.000	0.000	0.037	0.047	0.086	0.076	3.651	0.057	0.159	80	560	100	127	3446	3573	146	3124	3270	Error	Error	-4.762	127	3446	146	3124	93571	365551	0.573	9.890	0	0	0
1	3	15	"A86"	"A86"	4590	13060	100	1318	1300	281	21	1053	1053	1070	240	22	55	21	0	6881	6153	3496	56	1551	1551	1751	845	48	68	68	0	0.000	0.000	0.000	0.000	0.000	0.000	0.000	0.000	0.000	0.000	0.000	0.000	0.000	0.000	0.050	0.054	0.067	0.089	3.083	0.056	0.339	80	560	100	265	5330	5595	247	4602	4849	Error	Error	-4.330	265	5330	247	4602	103982	492236	0.958	5.209	0	0	0
1	4	15	"A87"	"A87"	4910	13040	100	1230	1262	265	20	976	976	1006	228	22	53	25	0	4434	4734	2454	51	1438	1438	1461	205	14	93	81	0	0.000	0.000	0.000	0.000	0.000	0.000	0.000	0.000	0.000	0.000	0.000	0.000	0.000	0.000	0.085	0.087	0.086	0.124	4.347	0.061	0.200	80	560	100	254	2996	3250	286	3296	3582	Error	Error	-3.560	254	2996	286	3296	100955	378729	1.123	15.966	0	0	0
1	5	15	"A87"	"A87"	5200	13050	100	1181	1152	282	24	881	881	896	220	24	62	25	0	6927	6594	3093	46	1425	1425	1579	666	42	85	81	0	0.000	0.000	0.000	0.000	0.000	0.000	0.000	0.000	0.000	0.000	0.000	0.000	0.000	0.000	0.055	0.052	0.063	0.062	2.758	0.055	0.373	80	560	100	300	5502	5802	271	5169	5440	Error	Error	-4.197	300	5502	271	5169	92140	527496	1.164	7.530	0	0	0
1	6	15	"A87"	"A87"	5500	13050	100	1053	1063	319	30	800	800	814	209	25	55	28	0	4455	4551	2812	61	1288	1288	1420	563	39	68	65	0	0.000	0.000	0.000	0.000	0.000	0.000	0.000	0.000	0.000	0.000	0.000	0.000	0.000	0.000	0.080	0.081	0.111	0.140	4.320	0.074	0.331	80	560	100	253	3167	3420	263	3263	3526	Error	Error	-3.646	253	3167	263	3263	85044	364086	1.191	5.561	0	0	0
1	7	15	"A88"	"A88"	5810	13030	100	962	992	314	31	739	739	744	187	25	53	35	0	4570	5348	3785	70	1204	1204	1238	258	20	77	68	0	0.000	0.000	0.000	0.000	0.000	0.000	0.000	0.000	0.000	0.000	0.000	0.000	0.000	0.000	0.066	0.061	0.073	0.108	5.646	0.062	0.416	80	560	100	223	3366	3589	253	4144	4397	Error	Error	-3.916	223	3366	253	4144	79350	427855	1.326	15.930	0	0	0
1	8	15	"A88"	"A88"	6110	13040	100	972	987	292	29	694	694	705	184	26	62	37	0	5871	5986	3880	64	1200	1200	1281	373	29	78	73	0	0.000	0.000	0.000	0.000	0.000	0.000	0.000	0.000	0.000	0.000	0.000	0.000	0.000	0.000	0.060	0.061	0.067	0.079	3.463	0.051	0.352	80	560	100	278	4671	4949	293	4786	5079	Error	Error	-4.071	278	4671	293	4786	78972	478853	1.533	12.614	0	0	0
1	9	15	"A88"	"A88"	6410	13050	100	960	963	250	25	640	640	650	180	27	68	46	0	7474	7700	2897	37	1142	1142	1180	228	19	100	98	0	0.000	0.000	0.000	0.000	0.000	0.000	0.000	0.000	0.000	0.000	0.000	0.000	0.000	0.000	0.051	0.049	0.055	0.050	2.211	0.049	0.381	80	560	100	320	6332	6652	323	6558	6881	Error	Error	-4.307	320	6332	323	6558	77017	616020	1.739	28.596	0	0	0
1	10	15	"A89"	"A89"	6710	13040	100	724	765	216	28	630	630	647	174	26	36	15	0	3262	3403	1943	57	1115	1115	1132	162	14	77	70	0	0.000	0.000	0.000	0.000	0.000	0.000	0.000	0.000	0.000	0.000	0.000	0.000	0.000	0.000	0.044	0.059	0.087	0.088	4.326	0.060	0.198	80	560	100	94	2147	2241	135	2288	2423	Error	Error	-4.514	94	2147	135	2288	61227	272270	0.678	14.019	0	0	0
1	11	15	"A89"	"A89"	7020	13040	100	837	840	251	29	650	650	660	177	26	51	32	0	4375	4212	1844	43	1123	1123	1171	264	22	87	85	0	0.000	0.000	0.000	0.000	0.000	0.000	0.000	0.000	0.000	0.000	0.000	0.000	0.000	0.000	0.058	0.062	0.086	0.084	3.882	0.083	0.311	80	560	100	187	3252	3439	190	3089	3279	Error	Error	-4.120	187	3252	190	3089	67209	336962	1.017	11.519	0	0	0
1	12	15	"A89"	"A89"	7320	13040	100	782	770	163	21	628	628	644	189	29	35	7	0	3276	3467	1568	45	1105	1105	1120	178	15	90	81	0	0.000	0.000	0.000	0.000	0.000	0.000	0.000	0.000	0.000	0.000	0.000	0.000	0.000	0.000	0.071	0.060	0.075	0.080	2.836	0.060	0.170	80	560	100	154	2171	2325	142	2362	2504	Error	Error	-3.817	154	2171	142	2362	61623	277332	0.667	13.185	0	0	0
1	13	15	"A90"	"A90"	7610	13030	100	855	816	257	31	646	646	656	178	27	52	23	0	5151	4831	3255	67	1121	1121	1153	255	22	81	73	0	0.000	0.000	0.000	0.000	0.000	0.000	0.000	0.000	0.000	0.000	0.000	0.000	0.000	0.000	0.052	0.046	0.068	0.083	4.403	0.054	0.326	80	560	100	209	4030	4239	170	3710	3880	Error	Error	-4.269	209	4030	170	3710	65264	386491	0.899	14.424	0	0	0
1	14	15	"A90"	"A90"	7900	13050	100	838	884	284	32	645	645	686	323	47	35	7	0	7097	7004	4462	63	1180	1180	1357	715	52	82	73	0	0.000	0.000	0.000	0.000	0.000	0.000	0.000	0.000	0.000	0.000	0.000	0.000	0.000	0.000	0.033	0.041	0.049	0.049	2.909	0.039	0.191	80	560	100	193	5917	6110	239	5824	6063	Error	Error	-4.938	193	5917	239	5824	70743	560300	0.613	7.898	0	0	0
1	15	15	"A90"	"A90"	8200	13050	100	930	955	240	25	619	619	632	207	32	75	37	0	8945	8703	3404	39	1143	1143	1248	389	31	100	100	0	0.000	0.000	0.000	0.000	0.000	0.000	0.000	0.000	0.000	0.000	0.000	0.000	0.000	0.000	0.040	0.044	0.045	0.041	2.054	0.043	0.424	80	560	100	311	7802	8113	336	7560	7896	Error	Error	-4.649	311	7802	336	7560	76371	696207	1.560	19.165	0	0	0
1	16	15	"A91"	"A91"	8510	13030	100	778	773	268	34	634	634	643	183	28	45	16	0	3433	3652	2227	60	1094	1094	1111	176	15	86	70	0	0.000	0.000	0.000	0.000	0.000	0.000	0.000	0.000	0.000	0.000	0.000	0.000	0.000	0.000	0.062	0.054	0.090	0.113	5.206	0.061	0.182	80	560	100	144	2339	2483	139	2558	2697	Error	Error	-4.022	144	2339	139	2558	61874	292187	0.710	14.438	0	0	0
1	17	15	"A91"	"A91"	8810	13040	100	1028	997	241	24	655	655	673	214	31	65	35	0	6221	6837	3233	47	1173	1173	1226	253	20	100	100	0	0.000	0.000	0.000	0.000	0.000	0.000	0.000	0.000	0.000	0.000	0.000	0.000	0.000	0.000	0.074	0.060	0.072	0.055	2.585	0.047	0.301	80	560	100	373	5048	5421	342	5664	6006	Error	Error	-3.758	373	5048	342	5664	79723	546928	1.514	22.178	0	0	0
1	18	15	"A91"	"A91"	9120	13040	100	1008	1026	263	25	674	674	686	198	28	71	38	0	5104	5435	2268	41	1176	1176	1206	205	16	100	100	0	0.000	0.000	0.000	0.000	0.000	0.000	0.000	0.000	0.000	0.000	0.000	0.000	0.000	0.000	0.085	0.083	0.092	0.077	2.454	0.068	0.348	80	560	100	334	3928	4262	352	4259	4611	Error	Error	-3.556	334	3928	352	4259	82092	434764	1.717	20.629	0	0	0
1	1	16	"A92"	"A92"	4010	13350	100	1022	1070	260	24	948	948	958	201	20	37	17	0	4661	3991	1743	43	1336	1336	1345	154	11	88	78	0	0.000	0.000	0.000	0.000	0.000	0.000	0.000	0.000	0.000	0.000	0.000	0.000	0.000	0.000	0.022	0.046	0.081	0.066	4.613	0.057	0.144	80	560	100	74	3325	3399	122	2655	2777	Error	Error	-5.490	74	3325	122	2655	85594	319245	0.557	17.182	0	0	0
1	2	16	"A92"	"A92"	4330	13350	100	1055	1092	241	22	970	970	1005	430	42	10	0	0	5076	4835	2102	43	1364	1364	1385	252	18	90	83	0	0.000	0.000	0.000	0.000	0.000	0.000	0.000	0.000	0.000	0.000	0.000	0.000	0.000	0.000	0.023	0.035	0.065	0.067	4.774	0.054	0.030	80	560	100	85	3712	3797	122	3471	3593	Error	Error	-5.449	85	3712	122	3471	87350	386835	0.202	13.690	0	0	0
1	3	16	"A92"	"A92"	4620	13350	100	1304	1295	272	21	986	986	996	225	22	62	33	0	7224	7126	2320	32	1423	1423	1487	354	23	96	95	0	0.000	0.000	0.000	0.000	0.000	0.000	0.000	0.000	0.000	0.000	0.000	0.000	0.000	0.000	0.055	0.054	0.058	0.056	2.272	0.053	0.274	80	560	100	318	5801	6119	309	5703	6012	Error	Error	-4.189	318	5801	309	5703	103582	570040	1.329	15.929	0	0	0
1	4	16	"A93"	"A93"	4910	13330	100	1074	1129	284	25	1003	1003	1015	207	20	35	15	0	2158	4472	3221	72	1410	1410	1486	550	37	58	46	0	0.000	0.000	0.000	0.000	0.000	0.000	0.000	0.000	0.000	0.000	0.000	0.000	0.000	0.000	0.095	0.041	0.102	0.145	6.947	0.040	0.155	80	560	100	71	748	819	126	3062	3188	Error	Error	-3.397	71	748	126	3062	90314	357763	0.551	5.429	0	0	0
1	5	16	"A93"	"A93"	5210	13350	100	1158	1193	297	24	959	959	972	223	22	47	21	0	6246	6012	2895	48	1390	1390	1488	451	30	91	82	0	0.000	0.000	0.000	0.000	0.000	0.000	0.000	0.000	0.000	0.000	0.000	0.000	0.000	0.000	0.041	0.051	0.058	0.058	3.020	0.045	0.193	80	560	100	199	4856	5055	234	4622	4856	Error	Error	-4.609	199	4856	234	4622	95465	480949	0.991	10.031	0	0	0
1	6	16	"A93"	"A93"	5520	13340	100	1074	1106	288	26	897	897	917	218	23	45	23	0	5605	5307	3393	63	1325	1325	1397	388	27	72	67	0	0.000	0.000	0.000	0.000	0.000	0.000	0.000	0.000	0.000	0.000	0.000	0.000	0.000	0.000	0.041	0.052	0.080	0.088	5.874	0.047	0.212	80	560	100	177	4280	4457	209	3982	4191	Error	Error	-4.596	177	4280	209	3982	88491	424543	0.867	10.077	0	0	0
1	7	16	"A94"	"A94"	5810	13340	100	1154	1136	368	32	824	824	837	276	32	53	23	0	10093	7394	5265	71	1267	1267	1314	440	33	68	61	0	0.000	0.000	0.000	0.000	0.000	0.000	0.000	0.000	0.000	0.000	0.000	0.000	0.000	0.000	0.037	0.051	0.071	0.102	4.954	0.049	0.461	80	560	100	330	8826	9156	312	6127	6439	Error	Error	-4.741	330	8826	312	6127	90842	591549	1.083	13.818	0	0	0
1	8	16	"A94"	"A94"	6130	13340	100	999	1042	311	29	769	769	784	204	26	53	36	0	5464	6766	4883	72	1232	1232	1283	362	28	72	68	0	0.000	0.000	0.000	0.000	0.000	0.000	0.000	0.000	0.000	0.000	0.000	0.000	0.000	0.000	0.054	0.049	0.062	0.082	3.438	0.049	0.394	80	560	100	230	4232	4462	273	5534	5807	Error	Error	-4.202	230	4232	273	5534	83384	541273	1.265	15.146	0	0	0
1	9	16	"A94"	"A94"	6420	13340	100	1081	1071	283	26	746	746	776	211	27	66	37	0	10569	8412	4869	57	1256	1256	1409	853	60	72	70	0	0.000	0.000	0.000	0.000	0.000	0.000	0.000	0.000	0.000	0.000	0.000	0.000	0.000	0.000	0.036	0.045	0.052	0.065	3.270	0.043	0.489	80	560	100	335	9313	9648	325	7156	7481	Error	Error	-4.797	335	9313	325	7156	85675	672937	1.398	8.210	0	0	0
1	10	16	"A95"	"A95"	6710	13340	100	1030	1012	315	31	720	720	723	189	26	62	46	0	8340	7100	4155	58	1183	1183	1217	267	21	86	77	0	0.000	0.000	0.000	0.000	0.000	0.000	0.000	0.000	0.000	0.000	0.000	0.000	0.000	0.000	0.043	0.049	0.056	0.069	2.894	0.052	0.141	80	560	100	310	7157	7467	292	5917	6209	Error	Error	-4.529	310	7157	292	5917	80980	567968	1.529	22.034	0	0	0
1	11	16	"A95"	"A95"	7030	13340	100	983	999	235	23	689	689	712	196	27	66	37	0	7652	7280	2788	38	1163	1163	1224	357	29	96	92	0	0.000	0.000	0.000	0.000	0.000	0.000	0.000	0.000	0.000	0.000	0.000	0.000	0.000	0.000	0.045	0.051	0.053	0.046	2.918	0.051	0.371	80	560	100	294	6489	6783	310	6117	6427	Error	Error	-4.464	294	6489	310	6117	79919	582419	1.464	16.964	0	0	0
1	12	16	"A95"	"A95"	7330	13340	100	998	1001	261	26	644	644	667	233	34	65	32	0	6496	6286	2871	45	1101	1101	1137	214	18	96	95	0	0.000	0.000	0.000	0.000	0.000	0.000	0.000	0.000	0.000	0.000	0.000	0.000	0.000	0.000	0.066	0.069	0.072	0.079	3.456	0.058	0.200	80	560	100	354	5395	5749	357	5185	5542	Error	Error	-3.930	354	5395	357	5185	80044	502857	1.433	24.061	0	0	0
1	13	16	"A96"	"A96"	7620	13330	100	889	875	256	29	610	610	634	193	30	58	36	0	7768	6721	4054	60	1092	1092	1129	261	23	93	85	0	0.000	0.000	0.000	0.000	0.000	0.000	0.000	0.000	0.000	0.000	0.000	0.000	0.000	0.000	0.042	0.047	0.050	0.052	2.651	0.047	0.426	80	560	100	279	6676	6955	265	5629	5894	Error	Error	-4.581	279	6676	265	5629	70001	537684	1.249	21.425	0	0	0
1	14	16	"A96"	"A96"	7930	13340	100	970	1055	571	54	602	602	619	171	27	85	53	0	8654	8092	3120	38	1076	1076	1121	283	25	100	98	0	0.000	0.000	0.000	0.000	0.000	0.000	0.000	0.000	0.000	0.000	0.000	0.000	0.000	0.000	0.049	0.065	0.056	0.058	2.273	0.047	0.190	80	560	100	368	7578	7946	453	7016	7469	Error	Error	-4.364	368	7578	453	7016	84372	647329	2.550	24.633	0	0	0
1	15	16	"A96"	"A96"	8230	13340	100	1065	1178	686	58	640	640	742	952	128	10	1	0	9925	8938	3413	38	1129	1129	1235	670	54	98	92	0	0.000	0.000	0.000	0.000	0.000	0.000	0.000	0.000	0.000	0.000	0.000	0.000	0.000	0.000	0.048	0.069	0.060	0.056	2.276	0.064	0.235	80	560	100	425	8796	9221	538	7809	8347	Error	Error	-4.371	425	8796	538	7809	94210	715038	0.458	11.497	0	0	0
1	16	16	"A97"	"A97"	8520	13340	100	872	879	254	28	638	638	653	199	30	60	25	0	5855	5632	2731	48	1091	1091	1106	159	14	97	95	0	0.000	0.000	0.000	0.000	0.000	0.000	0.000	0.000	0.000	0.000	0.000	0.000	0.000	0.000	0.049	0.053	0.065	0.068	2.961	0.055	0.332	80	560	100	234	4764	4998	241	4541	4782	Error	Error	-4.348	234	4764	241	4541	70314	450542	1.136	28.465	0	0	0
1	17	16	"A97"	"A97"	8810	13340	100	911	916	230	25	625	625	696	1003	144	0	0	0	6191	5756	2750	47	1134	1134	1232	501	40	90	86	0	0.000	0.000	0.000	0.000	0.000	0.000	0.000	0.000	0.000	0.000	0.000	0.000	0.000	0.000	0.057	0.063	0.070	0.077	2.526	0.053	0.175	80	560	100	286	5057	5343	291	4622	4913	Error	Error	-4.144	286	5057	291	4622	73299	460481	0.219	9.030	0	0	0
1	18	16	"A97"	"A97"	9100	13350	100	986	958	258	26	667	667	689	239	34	61	26	0	6632	5911	3766	63	1151	1151	1203	286	23	78	71	0	0.000	0.000	0.000	0.000	0.000	0.000	0.000	0.000	0.000	0.000	0.000	0.000	0.000	0.000	0.058	0.061	0.067	0.103	3.491	0.056	0.402	80	560	100	319	5481	5800	291	4760	5051	Error	Error	-4.103	319	5481	291	4760	76621	472912	1.126	16.462	0	0	0
1	1	17	"A98"	"A98"	4010	13640	100	905	931	228	24	909	909	1434	4557	317	0	0	0	1270	1264	129	10	1296	1296	1886	4858	257	0	0	0	0.000	0.000	0.000	0.000	0.000	0.000	0.000	0.000	0.000	0.000	0.000	0.000	0.000	0.000	0.154	-0.687	1.450	1.244	5.022	6.854	0.019	80	560	100	-4	-26	-30	22	-32	-10	Error	Error	-2.700	-4	-26	22	-32	74481	101111	-0.110	-0.128	0	0	0
1	2	17	"A98"	"A98"	4320	13650	100	969	969	190	19	875	875	890	241	27	23	1	0	2440	2873	1555	54	1299	1299	1312	152	11	80	72	0	0.000	0.000	0.000	0.000	0.000	0.000	0.000	0.000	0.000	0.000	0.000	0.000	0.000	0.000	0.082	0.060	0.111	0.140	5.014	0.047	0.031	80	560	100	94	1141	1235	94	1574	1668	Error	Error	-3.601	94	1141	94	1574	77493	229879	0.328	10.270	0	0	0
1	3	17	"A98"	"A98"	4620	13640	100	900	890	204	22	875	875	906	488	53	1	0	0	2058	2748	1559	56	1307	1307	1338	453	33	67	45	0	0.000	0.000	0.000	0.000	0.000	0.000	0.000	0.000	0.000	0.000	0.000	0.000	0.000	0.000	0.033	0.010	0.091	0.191	6.902	0.046	0.004	80	560	100	25	751	776	15	1441	1456	Error	Error	-4.909	25	751	15	1441	71171	219833	-0.033	3.113	0	0	0
1	4	17	"A99"	"A99"	4910	13640	100	1081	1093	243	22	925	925	937	208	22	37	15	0	3521	3147	1494	47	1353	1353	1358	181	13	72	62	0	0.000	0.000	0.000	0.000	0.000	0.000	0.000	0.000	0.000	0.000	0.000	0.000	0.000	0.000	0.072	0.094	0.132	0.168	4.690	0.074	0.135	80	560	100	156	2168	2324	168	1794	1962	Error	Error	-3.797	156	2168	168	1794	87471	251750	0.750	9.884	0	0	0
1	5	17	"A99"	"A99"	5220	13650	100	1171	1156	263	22	950	950	964	225	23	48	13	0	4702	4459	1223	27	1381	1381	1415	235	16	95	91	0	0.000	0.000	0.000	0.000	0.000	0.000	0.000	0.000	0.000	0.000	0.000	0.000	0.000	0.000	0.067	0.067	0.076	0.069	3.089	0.060	0.145	80	560	100	221	3321	3542	206	3078	3284	Error	Error	-3.909	221	3321	206	3078	92509	356685	0.853	12.953	0	0	0
1	6	17	"A99"	"A99"	5530	13650	100	1015	1054	239	22	910	910	919	212	23	33	13	0	4775	4153	1529	36	1312	1312	1348	200	14	93	87	0	0.000	0.000	0.000	0.000	0.000	0.000	0.000	0.000	0.000	0.000	0.000	0.000	0.000	0.000	0.030	0.051	0.086	0.075	3.978	0.061	0.150	80	560	100	105	3463	3568	144	2841	2985	Error	Error	-5.044	105	3463	144	2841	84284	332236	0.637	14.025	0	0	0
1	7	17	"A100"	"A100"	5810	13640	100	1148	1165	360	30	876	876	893	225	25	56	28	0	7482	5851	3723	63	1309	1309	1356	439	32	73	67	0	0.000	0.000	0.000	0.000	0.000	0.000	0.000	0.000	0.000	0.000	0.000	0.000	0.000	0.000	0.044	0.064	0.072	0.088	4.655	0.056	0.317	80	560	100	272	6173	6445	289	4542	4831	Error	Error	-4.504	272	6173	289	4542	93183	468096	1.209	10.239	0	0	0
1	8	17	"A100"	"A100"	6130	13640	100	1053	1067	264	24	826	826	831	194	23	55	28	0	6865	5992	3433	57	1261	1261	1324	348	26	81	77	0	0.000	0.000	0.000	0.000	0.000	0.000	0.000	0.000	0.000	0.000	0.000	0.000	0.000	0.000	0.041	0.051	0.063	0.070	4.465	0.038	0.191	80	560	100	227	5604	5831	241	4731	4972	Error	Error	-4.626	227	5604	241	4731	85348	479375	1.216	13.414	0	0	0
1	9	17	"A100"	"A100"	6430	13640	100	1100	1105	284	25	787	787	808	195	24	67	41	0	7433	6791	3024	44	1260	1260	1328	412	31	88	83	0	0.000	0.000	0.000	0.000	0.000	0.000	0.000	0.000	0.000	0.000	0.000	0.000	0.000	0.000	0.051	0.057	0.066	0.066	3.895	0.052	0.353	80	560	100	313	6173	6486	318	5531	5849	Error	Error	-4.302	313	6173	318	5531	88381	543319	1.523	13.260	0	0	0
1	10	17	"A101"	"A101"	6720	13640	100	1102	1520	1019	67	758	758	779	221	28	53	46	0	2337	2952	1858	62	1188	1188	1202	171	14	72	66	0	0.000	0.000	0.000	0.000	0.000	0.000	0.000	0.000	0.000	0.000	0.000	0.000	0.000	0.000	0.299	0.432	0.450	0.472	2.833	0.477	0.753	80	560	100	344	1149	1493	762	1764	2526	Error	Error	-1.740	344	1149	762	1764	121615	236127	3.353	10.234	0	0	0
1	11	17	"A101"	"A101"	7040	13650	100	1642	1959	1119	57	729	729	754	196	25	86	78	0	3974	4205	1679	39	1166	1166	1176	137	11	97	95	0	0.000	0.000	0.000	0.000	0.000	0.000	0.000	0.000	0.000	0.000	0.000	0.000	0.000	0.000	0.325	0.405	0.362	0.311	2.142	0.462	0.755	80	560	100	913	2808	3721	1230	3039	4269	Error	Error	-1.621	913	2808	1230	3039	156719	336389	6.148	22.109	0	0	0
1	12	17	"A101"	"A101"	7330	13650	100	1061	1416	899	63	675	675	698	211	30	66	48	0	2731	3052	1427	46	1132	1132	1147	144	12	90	88	0	0.000	0.000	0.000	0.000	0.000	0.000	0.000	0.000	0.000	0.000	0.000	0.000	0.000	0.000	0.241	0.386	0.324	0.240	3.031	0.465	0.702	80	560	100	386	1599	1985	741	1920	2661	Error	Error	-2.050	386	1599	741	1920	113272	244188	3.403	13.229	0	0	0
1	13	17	"A102"	"A102"	7620	13640	100	769	852	341	40	626	626	649	197	30	42	23	0	2871	3376	2020	59	1094	1094	1111	185	16	83	78	0	0.000	0.000	0.000	0.000	0.000	0.000	0.000	0.000	0.000	0.000	0.000	0.000	0.000	0.000	0.080	0.099	0.117	0.116	3.999	0.108	0.373	80	560	100	143	1777	1920	226	2282	2508	Error	Error	-3.635	143	1777	226	2282	68158	270060	1.030	12.243	0	0	0
1	14	17	"A102"	"A102"	7930	13640	100	759	815	269	33	617	617	637	203	31	41	18	0	3422	3505	1492	42	1063	1063	1084	174	16	91	88	0	0.000	0.000	0.000	0.000	0.000	0.000	0.000	0.000	0.000	0.000	0.000	0.000	0.000	0.000	0.060	0.081	0.107	0.087	3.557	0.090	0.257	80	560	100	142	2359	2501	198	2442	2640	Error	Error	-4.054	142	2359	198	2442	65223	280393	0.877	13.914	0	0	0
1	15	17	"A102"	"A102"	8230	13650	100	773	818	279	34	592	592	622	198	31	47	27	0	3812	3778	1315	34	1046	1046	1058	133	12	100	100	0	0.000	0.000	0.000	0.000	0.000	0.000	0.000	0.000	0.000	0.000	0.000	0.000	0.000	0.000	0.065	0.083	0.106	0.093	2.223	0.094	0.316	80	560	100	181	2766	2947	226	2732	2958	Error	Error	-3.934	181	2766	226	2732	65475	302263	0.990	20.451	0	0	0
1	16	17	"A103"	"A103"	8510	13640	100	793	786	223	28	638	638	657	187	28	43	12	0	3665	3350	1902	56	1082	1082	1096	203	18	73	62	0	0.000	0.000	0.000	0.000	0.000	0.000	0.000	0.000	0.000	0.000	0.000	0.000	0.000	0.000	0.060	0.065	0.087	0.098	4.062	0.071	0.124	80	560	100	155	2583	2738	148	2268	2416	Error	Error	-4.059	155	2583	148	2268	62913	268003	0.690	11.103	0	0	0
1	17	17	"A103"	"A103"	8820	13640	100	829	836	203	24	612	612	640	235	36	48	10	0	4311	4133	1433	34	1070	1070	1086	166	15	98	93	0	0.000	0.000	0.000	0.000	0.000	0.000	0.000	0.000	0.000	0.000	0.000	0.000	0.000	0.000	0.067	0.073	0.080	0.079	2.884	0.064	0.230	80	560	100	217	3241	3458	224	3063	3287	Error	Error	-3.901	217	3241	224	3063	66891	330648	0.834	18.355	0	0	0
1	18	17	"A103"	"A103"	9120	13640	100	828	899	237	26	680	680	702	209	29	43	22	0	4272	3828	1699	44	1118	1118	1173	293	24	83	77	0	0.000	0.000	0.000	0.000	0.000	0.000	0.000	0.000	0.000	0.000	0.000	0.000	0.000	0.000	0.047	0.081	0.099	0.098	3.919	0.073	0.178	80	560	100	148	3154	3302	219	2710	2929	Error	Error	-4.414	148	3154	219	2710	71930	306255	0.943	9.061	0	0	0
1	1	18	"A104"	"A104"	4010	13950	100	894	908	220	24	790	790	801	182	22	36	11	0	3828	3577	2197	61	1209	1209	1244	368	29	60	58	0	0.000	0.000	0.000	0.000	0.000	0.000	0.000	0.000	0.000	0.000	0.000	0.000	0.000	0.000	0.040	0.050	0.079	0.126	6.301	0.050	0.206	80	560	100	104	2619	2723	118	2368	2486	Error	Error	-4.654	104	2619	118	2368	72668	286170	0.588	6.340	0	0	0
1	2	18	"A104"	"A104"	4330	13950	100	1110	1080	276	25	812	812	831	258	31	51	21	0	7450	6317	2916	46	1229	1229	1294	440	34	82	78	0	0.000	0.000	0.000	0.000	0.000	0.000	0.000	0.000	0.000	0.000	0.000	0.000	0.000	0.000	0.048	0.053	0.067	0.053	4.216	0.049	0.269	80	560	100	298	6221	6519	268	5088	5356	Error	Error	-4.384	298	6221	268	5088	86380	505394	0.965	11.416	0	0	0
1	3	18	"A104"	"A104"	4620	13950	100	1097	1108	292	26	793	793	811	201	24	61	32	0	8012	6802	3276	48	1245	1245	1398	835	59	81	78	0	0.000	0.000	0.000	0.000	0.000	0.000	0.000	0.000	0.000	0.000	0.000	0.000	0.000	0.000	0.045	0.057	0.057	0.063	4.768	0.052	0.375	80	560	100	304	6767	7071	315	5557	5872	Error	Error	-4.476	304	6767	315	5557	88678	544183	1.478	6.472	0	0	0
1	4	18	"A105"	"A105"	4910	13940	100	1043	1026	288	28	811	811	822	205	24	57	22	0	2298	5043	3992	79	1259	1259	1350	776	57	51	47	0	0.000	0.000	0.000	0.000	0.000	0.000	0.000	0.000	0.000	0.000	0.000	0.000	0.000	0.000	0.223	0.057	0.090	0.187	6.540	0.049	0.326	80	560	100	232	1039	1271	215	3784	3999	Error	Error	-2.163	232	1039	215	3784	82110	403436	0.995	4.759	0	0	0
1	5	18	"A105"	"A105"	5220	13940	100	1213	1187	322	27	891	891	1234	3996	323	0	0	0	7415	6465	3441	53	1346	1346	1885	3953	209	66	22	0	0.000	0.000	0.000	0.000	0.000	0.000	0.000	0.000	0.000	0.000	0.000	0.000	0.000	0.000	0.053	0.058	0.073	0.072	3.675	0.061	0.393	80	560	100	322	6069	6391	296	5119	5415	Error	Error	-4.236	322	6069	296	5119	94935	517165	-0.012	1.159	0	0	0
1	6	18	"A105"	"A105"	5530	13940	100	1169	1337	1095	81	883	883	893	255	28	53	28	0	7136	6244	3712	59	1315	1315	1478	733	49	68	67	0	0.000	0.000	0.000	0.000	0.000	0.000	0.000	0.000	0.000	0.000	0.000	0.000	0.000	0.000	0.049	0.092	0.081	0.099	4.105	0.081	0.154	80	560	100	286	5821	6107	454	4929	5383	Error	Error	-4.347	286	5821	454	4929	106979	499515	1.741	6.502	0	0	0
1	7	18	"A106"	"A106"	5820	13940	100	851	855	170	19	812	812	812	188	23	18	2	0	1653	2087	1108	53	1212	1212	1216	132	10	78	70	0	0.000	0.000	0.000	0.000	0.000	0.000	0.000	0.000	0.000	0.000	0.000	0.000	0.000	0.000	0.088	0.049	0.162	0.142	7.048	0.039	0.019	80	560	100	39	441	480	43	875	918	Error	Error	-3.499	39	441	43	875	68401	166945	0.229	6.598	0	0	0
1	8	18	"A106"	"A106"	6120	13950	100	808	819	206	25	780	780	784	197	25	22	3	0	1765	2397	1541	64	1185	1185	1199	145	12	75	66	0	0.000	0.000	0.000	0.000	0.000	0.000	0.000	0.000	0.000	0.000	0.000	0.000	0.000	0.000	0.048	0.032	0.196	0.223	4.146	0.042	0.036	80	560	100	28	580	608	39	1212	1251	Error	Error	-4.373	28	580	39	1212	65506	191756	0.178	8.262	0	0	0
1	9	18	"A106"	"A106"	6420	13950	100	799	815	232	28	715	715	789	1096	138	0	0	0	1954	2587	1452	56	1182	1182	1209	431	35	68	46	0	0.000	0.000	0.000	0.000	0.000	0.000	0.000	0.000	0.000	0.000	0.000	0.000	0.000	0.000	0.109	0.071	0.135	0.133	6.025	0.056	0.062	80	560	100	84	772	856	100	1405	1505	Error	Error	-3.200	84	772	100	1405	65213	206958	0.024	3.197	0	0	0
1	10	18	"A107"	"A107"	6720	13940	100	796	810	229	28	712	712	750	377	50	11	1	0	2795	3691	2870	77	1163	1163	1212	395	32	60	55	0	0.000	0.000	0.000	0.000	0.000	0.000	0.000	0.000	0.000	0.000	0.000	0.000	0.000	0.000	0.051	0.039	0.074	0.117	6.445	0.034	0.087	80	560	100	84	1632	1716	98	2528	2626	Error	Error	-4.280	84	1632	98	2528	64770	295304	0.159	6.276	0	0	0
1	11	18	"A107"	"A107"	7020	13950	100	835	836	269	32	710	710	718	177	24	35	12	0	3900	4467	2515	56	1154	1154	1182	200	16	86	81	0	0.000	0.000	0.000	0.000	0.000	0.000	0.000	0.000	0.000	0.000	0.000	0.000	0.000	0.000	0.046	0.038	0.059	0.084	4.014	0.030	0.081	80	560	100	125	2746	2871	126	3313	3439	Error	Error	-4.457	125	2746	126	3313	66872	357374	0.667	16.425	0	0	0
1	12	18	"A107"	"A107"	7320	13950	100	730	772	202	26	679	679	702	214	30	26	7	0	2924	3609	2304	63	1139	1139	1165	195	16	75	72	0	0.000	0.000	0.000	0.000	0.000	0.000	0.000	0.000	0.000	0.000	0.000	0.000	0.000	0.000	0.029	0.038	0.069	0.088	6.470	0.036	0.065	80	560	100	51	1785	1836	93	2470	2563	Error	Error	-5.129	51	1785	93	2470	61724	288705	0.327	12.533	0	0	0
1	13	18	"A108"	"A108"	7630	13960	100	712	753	196	26	633	633	642	176	27	32	15	0	3184	4040	2164	53	1084	1084	1101	145	13	96	92	0	0.000	0.000	0.000	0.000	0.000	0.000	0.000	0.000	0.000	0.000	0.000	0.000	0.000	0.000	0.038	0.041	0.045	0.054	3.129	0.038	0.106	80	560	100	79	2100	2179	120	2956	3076	Error	Error	-4.732	79	2100	120	2956	60201	323163	0.631	20.269	0	0	0
1	14	18	"A108"	"A108"	7920	13950	100	739	761	204	26	609	609	619	184	29	37	12	0	3690	4084	2150	52	1055	1055	1093	219	20	90	86	0	0.000	0.000	0.000	0.000	0.000	0.000	0.000	0.000	0.000	0.000	0.000	0.000	0.000	0.000	0.049	0.050	0.062	0.061	4.102	0.049	0.207	80	560	100	130	2635	2765	152	3029	3181	Error	Error	-4.341	130	2635	152	3029	60880	326720	0.772	13.658	0	0	0
1	15	18	"A108"	"A108"	8230	13940	100	726	760	225	29	596	596	621	229	36	33	8	0	3085	3681	2056	55	1051	1051	1061	133	12	86	85	0	0.000	0.000	0.000	0.000	0.000	0.000	0.000	0.000	0.000	0.000	0.000	0.000	0.000	0.000	0.064	0.062	0.079	0.103	3.644	0.049	0.183	80	560	100	130	2034	2164	164	2630	2794	Error	Error	-3.968	130	2034	164	2630	60778	294446	0.607	19.699	0	0	0
1	16	18	"A109"	"A109"	8520	13940	100	669	686	175	25	599	599	619	184	29	28	3	0	1599	1946	1054	54	1039	1039	1045	123	11	73	70	0	0.000	0.000	0.000	0.000	0.000	0.000	0.000	0.000	0.000	0.000	0.000	0.000	0.000	0.000	0.125	0.096	0.237	0.240	4.397	0.073	0.074	80	560	100	70	560	630	87	907	994	Error	Error	-3.000	70	560	87	907	54875	155658	0.364	7.325	0	0	0
1	17	18	"A109"	"A109"	8830	13930	100	699	723	294	40	654	654	668	188	28	18	5	0	1936	2004	817	40	1086	1086	1096	147	13	77	72	0	0.000	0.000	0.000	0.000	0.000	0.000	0.000	0.000	0.000	0.000	0.000	0.000	0.000	0.000	0.053	0.075	0.142	0.216	6.663	0.049	0.016	80	560	100	45	850	895	69	918	987	Error	Error	-4.239	45	850	69	918	57853	160283	0.293	6.177	0	0	0
1	18	18	"A109"	"A109"	9120	13940	100	769	757	216	28	684	684	705	190	26	33	6	0	1700	2148	1207	56	1118	1118	1129	158	13	71	63	0	0.000	0.000	0.000	0.000	0.000	0.000	0.000	0.000	0.000	0.000	0.000	0.000	0.000	0.000	0.146	0.071	0.164	0.208	6.715	0.047	0.035	80	560	100	85	582	667	73	1030	1103	Error	Error	-2.775	85	582	73	1030	60523	171874	0.274	6.449	0	0	0
1	1	19	"A110"	"A110"	4010	14250	100	869	910	266	29	764	764	793	336	42	21	5	0	4141	4785	3191	66	1180	1180	1188	183	15	80	67	0	0.000	0.000	0.000	0.000	0.000	0.000	0.000	0.000	0.000	0.000	0.000	0.000	0.000	0.000	0.035	0.040	0.065	0.086	5.262	0.047	0.059	80	560	100	105	2961	3066	146	3605	3751	Error	Error	-4.818	105	2961	146	3605	72825	382792	0.348	19.656	0	0	0
1	2	19	"A110"	"A110"	4320	14250	100	824	873	287	32	749	749	767	198	25	31	18	0	4438	5240	3759	71	1183	1183	1220	271	22	70	66	0	0.000	0.000	0.000	0.000	0.000	0.000	0.000	0.000	0.000	0.000	0.000	0.000	0.000	0.000	0.023	0.031	0.060	0.087	5.144	0.045	0.249	80	560	100	75	3255	3330	124	4057	4181	Error	Error	-5.440	75	3255	124	4057	69851	419201	0.535	14.834	0	0	0
1	3	19	"A110"	"A110"	4630	14250	100	945	947	242	25	713	713	737	195	26	55	20	0	7471	6975	3206	45	1190	1190	1227	293	23	96	90	0	0.000	0.000	0.000	0.000	0.000	0.000	0.000	0.000	0.000	0.000	0.000	0.000	0.000	0.000	0.037	0.040	0.044	0.044	2.419	0.048	0.374	80	560	100	232	6281	6513	234	5785	6019	Error	Error	-4.759	232	6281	234	5785	75746	557961	1.077	19.618	0	0	0
1	4	19	"A111"	"A111"	4920	14250	100	856	917	262	28	765	765	768	182	23	35	18	0	3676	4764	3568	74	1178	1178	1192	156	13	82	75	0	0.000	0.000	0.000	0.000	0.000	0.000	0.000	0.000	0.000	0.000	0.000	0.000	0.000	0.000	0.036	0.042	0.064	0.090	4.375	0.042	0.204	80	560	100	91	2498	2589	152	3586	3738	Error	Error	-4.779	91	2498	152	3586	73377	381150	0.819	22.897	0	0	0
1	5	19	"A111"	"A111"	5230	14250	100	951	938	189	20	810	810	828	192	23	37	7	0	3749	4939	2777	56	1242	1242	1272	198	15	96	95	0	0.000	0.000	0.000	0.000	0.000	0.000	0.000	0.000	0.000	0.000	0.000	0.000	0.000	0.000	0.056	0.035	0.045	0.048	2.730	0.031	0.113	80	560	100	141	2507	2648	128	3697	3825	Error	Error	-4.152	141	2507	128	3697	75032	395151	0.573	18.520	0	0	0
1	6	19	"A111"	"A111"	5540	14250	100	900	900	222	24	768	768	788	198	25	35	13	0	3324	4765	3063	64	1204	1204	1229	216	17	95	88	0	0.000	0.000	0.000	0.000	0.000	0.000	0.000	0.000	0.000	0.000	0.000	0.000	0.000	0.000	0.062	0.037	0.058	0.055	3.797	0.035	0.132	80	560	100	132	2120	2252	132	3561	3693	Error	Error	-4.005	132	2120	132	3561	71965	381211	0.566	16.370	0	0	0
1	7	19	"A112"	"A112"	5820	14240	100	920	987	366	37	781	781	819	684	83	7	1	0	4972	5315	3789	71	1188	1188	1227	425	34	65	61	0	0.000	0.000	0.000	0.000	0.000	0.000	0.000	0.000	0.000	0.000	0.000	0.000	0.000	0.000	0.037	0.050	0.056	0.068	5.689	0.043	0.194	80	560	100	139	3784	3923	206	4127	4333	Error	Error	-4.767	139	3784	206	4127	78926	425190	0.246	9.619	0	0	0
1	8	19	"A112"	"A112"	6120	14250	100	972	1043	303	29	749	749	762	201	26	55	36	0	8258	7058	4055	57	1172	1172	1244	378	30	85	77	0	0.000	0.000	0.000	0.000	0.000	0.000	0.000	0.000	0.000	0.000	0.000	0.000	0.000	0.000	0.031	0.050	0.055	0.065	3.940	0.043	0.299	80	560	100	223	7086	7309	294	5886	6180	Error	Error	-4.990	223	7086	294	5886	83456	564630	1.398	15.381	0	0	0
1	9	19	"A112"	"A112"	6430	14250	100	947	977	286	29	683	683	707	190	26	56	35	0	8544	7477	3131	41	1131	1131	1160	187	16	100	98	0	0.000	0.000	0.000	0.000	0.000	0.000	0.000	0.000	0.000	0.000	0.000	0.000	0.000	0.000	0.036	0.046	0.052	0.045	2.828	0.044	0.323	80	560	100	264	7413	7677	294	6346	6640	Error	Error	-4.811	264	7413	294	6346	78182	598145	1.421	33.781	0	0	0
1	10	19	"A113"	"A113"	6720	14240	100	758	817	253	30	713	713	719	184	25	32	15	0	4821	5294	3922	74	1129	1129	1151	206	17	76	68	0	0.000	0.000	0.000	0.000	0.000	0.000	0.000	0.000	0.000	0.000	0.000	0.000	0.000	0.000	0.012	0.025	0.042	0.054	5.053	0.029	0.138	80	560	100	45	3692	3737	104	4165	4269	Error	Error	-6.358	45	3692	104	4165	65322	423509	0.533	20.112	0	0	0
1	11	19	"A113"	"A113"	7040	14240	100	883	906	244	26	723	723	758	442	58	12	0	0	8780	7662	3640	47	1164	1164	1194	246	20	91	86	0	0.000	0.000	0.000	0.000	0.000	0.000	0.000	0.000	0.000	0.000	0.000	0.000	0.000	0.000	0.021	0.028	0.034	0.030	3.756	0.033	0.100	80	560	100	160	7616	7776	183	6498	6681	Error	Error	-5.573	160	7616	183	6498	72447	612983	0.335	26.293	0	0	0
1	12	19	"A113"	"A113"	7320	14240	100	825	899	304	33	678	678	689	185	26	42	27	0	5690	5400	3421	63	1154	1154	1208	336	27	78	70	0	0.000	0.000	0.000	0.000	0.000	0.000	0.000	0.000	0.000	0.000	0.000	0.000	0.000	0.000	0.032	0.052	0.074	0.081	3.930	0.043	0.242	80	560	100	147	4536	4683	221	4246	4467	Error	Error	-4.948	147	4536	221	4246	71907	432039	1.135	12.476	0	0	0
1	13	19	"A114"	"A114"	7620	14240	100	894	900	300	33	638	638	644	161	25	62	45	0	10638	8219	4742	57	1081	1081	1106	232	20	90	81	0	0.000	0.000	0.000	0.000	0.000	0.000	0.000	0.000	0.000	0.000	0.000	0.000	0.000	0.000	0.027	0.037	0.045	0.062	3.950	0.038	0.453	80	560	100	256	9557	9813	262	7138	7400	Error	Error	-5.222	256	9557	262	7138	71975	657480	1.590	30.659	0	0	0
1	14	19	"A114"	"A114"	7940	14240	100	994	974	238	24	613	613	642	310	48	56	15	0	10854	9882	3356	33	1055	1055	1114	388	34	98	95	0	0.000	0.000	0.000	0.000	0.000	0.000	0.000	0.000	0.000	0.000	0.000	0.000	0.000	0.000	0.039	0.041	0.043	0.039	2.274	0.041	0.496	80	560	100	381	9799	10180	361	8827	9188	Error	Error	-4.685	381	9799	361	8827	77912	790536	1.071	22.598	0	0	0
1	15	19	"A114"	"A114"	8230	14240	100	1086	1061	255	24	677	677	758	1696	223	0	0	0	10569	9923	2457	24	1092	1092	1128	221	19	100	96	0	0.000	0.000	0.000	0.000	0.000	0.000	0.000	0.000	0.000	0.000	0.000	0.000	0.000	0.000	0.043	0.043	0.045	0.039	2.513	0.046	0.382	80	560	100	409	9477	9886	384	8831	9215	Error	Error	-4.534	409	9477	384	8831	84919	793858	0.179	39.796	0	0	0
1	16	19	"A115"	"A115"	8520	14240	100	791	825	285	34	658	658	677	185	27	40	15	0	2865	3637	2453	67	1106	1106	1118	152	13	83	75	0	0.000	0.000	0.000	0.000	0.000	0.000	0.000	0.000	0.000	0.000	0.000	0.000	0.000	0.000	0.076	0.066	0.091	0.126	6.392	0.050	0.152	80	560	100	133	1759	1892	167	2531	2698	Error	Error	-3.725	133	1759	167	2531	65991	290961	0.800	16.572	0	0	0
1	17	19	"A115"	"A115"	8820	14250	100	848	867	221	25	737	737	773	280	36	25	3	0	4021	4347	2152	49	1160	1160	1209	343	28	90	83	0	0.000	0.000	0.000	0.000	0.000	0.000	0.000	0.000	0.000	0.000	0.000	0.000	0.000	0.000	0.039	0.041	0.063	0.059	3.164	0.045	0.162	80	560	100	111	2861	2972	130	3187	3317	Error	Error	-4.688	111	2861	130	3187	69388	347725	0.336	9.149	0	0	0
1	18	19	"A115"	"A115"	9120	14240	100	873	874	235	26	778	778	798	232	29	30	6	0	3524	3897	2009	51	1210	1210	1249	310	24	87	80	0	0.000	0.000	0.000	0.000	0.000	0.000	0.000	0.000	0.000	0.000	0.000	0.000	0.000	0.000	0.041	0.036	0.067	0.065	3.191	0.047	0.146	80	560	100	95	2314	2409	96	2687	2783	Error	Error	-4.606	95	2314	96	2687	69929	311720	0.328	8.542	0	0	0
1	1	20	"A116"	"A116"	4020	14550	100	1244	1211	363	29	807	807	817	197	24	62	53	0	8832	6786	4799	70	1245	1245	1290	596	46	65	62	0	0.000	0.000	0.000	0.000	0.000	0.000	0.000	0.000	0.000	0.000	0.000	0.000	0.000	0.000	0.058	0.073	0.087	0.121	3.870	0.062	0.547	80	560	100	437	7587	8024	404	5541	5945	Error	Error	-4.118	437	7587	404	5541	96889	542892	2.000	9.221	0	0	0
1	2	20	"A116"	"A116"	4330	14550	100	1283	1241	404	32	749	749	771	221	28	70	56	0	8881	7699	4117	53	1172	1172	1253	425	33	87	80	0	0.000	0.000	0.000	0.000	0.000	0.000	0.000	0.000	0.000	0.000	0.000	0.000	0.000	0.000	0.069	0.075	0.080	0.086	2.594	0.071	0.555	80	560	100	534	7709	8243	492	6527	7019	Error	Error	-3.852	534	7709	492	6527	99302	615940	2.127	15.167	0	0	0
1	3	20	"A116"	"A116"	4660	14550	100	1496	1504	412	27	742	742	764	193	25	90	83	0	10823	10247	3280	32	1214	1214	1375	935	68	93	93	0	0.000	0.000	0.000	0.000	0.000	0.000	0.000	0.000	0.000	0.000	0.000	0.000	0.000	0.000	0.078	0.084	0.082	0.080	2.370	0.079	0.665	80	560	100	754	9609	10363	762	9033	9795	Error	Error	-3.672	754	9609	762	9033	120297	819720	3.834	9.489	0	0	0
1	4	20	"A117"	"A117"	4930	14560	100	753	770	164	21	723	723	745	216	28	12	2	0	1689	2051	1103	53	1165	1165	1182	171	14	73	63	0	0.000	0.000	0.000	0.000	0.000	0.000	0.000	0.000	0.000	0.000	0.000	0.000	0.000	0.000	0.057	0.053	0.137	0.187	5.337	0.061	0.049	80	560	100	30	524	554	47	886	933	Error	Error	-4.127	30	524	47	886	61567	164060	0.116	5.082	0	0	0
1	5	20	"A117"	"A117"	5200	14550	100	735	750	204	27	751	751	762	189	24	15	5	0	1400	1539	576	37	1185	1185	1258	394	31	37	12	0	0.000	0.000	0.000	0.000	0.000	0.000	0.000	0.000	0.000	0.000	0.000	0.000	0.000	0.000	-0.074	-0.003	0.391	0.362	4.285	0.032	0.016	80	560	100	-16	215	199	-1	354	353	Error	Error	Error	-16	215	-1	354	60030	123091	-0.063	0.713	0	0	0
1	6	20	"A117"	"A117"	5500	14550	100	778	787	218	27	776	776	790	189	23	17	2	0	1303	1645	1038	63	1210	1210	1243	218	17	35	26	0	0.000	0.000	0.000	0.000	0.000	0.000	0.000	0.000	0.000	0.000	0.000	0.000	0.000	0.000	0.022	0.025	0.700	0.477	5.761	0.077	0.063	80	560	100	2	93	95	11	435	446	Error	Error	-5.539	2	93	11	435	62996	131565	-0.016	1.844	0	0	0
1	7	20	"A118"	"A118"	5820	14540	100	859	911	268	29	742	742	756	200	26	35	16	0	4367	5396	4065	75	1161	1161	1185	222	18	75	70	0	0.000	0.000	0.000	0.000	0.000	0.000	0.000	0.000	0.000	0.000	0.000	0.000	0.000	0.000	0.036	0.040	0.055	0.084	7.656	0.038	0.217	80	560	100	117	3206	3323	169	4235	4404	Error	Error	-4.776	117	3206	169	4235	72872	431674	0.775	18.968	0	0	0
1	8	20	"A118"	"A118"	6120	14550	100	877	880	245	27	711	711	730	185	25	42	20	0	2812	4261	3356	78	1143	1143	1204	315	26	66	60	0	0.000	0.000	0.000	0.000	0.000	0.000	0.000	0.000	0.000	0.000	0.000	0.000	0.000	0.000	0.099	0.054	0.104	0.149	6.821	0.039	0.200	80	560	100	166	1669	1835	169	3118	3287	Error	Error	-3.330	166	1669	169	3118	70393	340859	0.811	9.705	0	0	0
1	9	20	"A118"	"A118"	6430	14550	100	851	867	231	26	701	701	733	270	36	28	6	0	5770	6532	4076	62	1121	1121	1180	392	33	87	77	0	0.000	0.000	0.000	0.000	0.000	0.000	0.000	0.000	0.000	0.000	0.000	0.000	0.000	0.000	0.032	0.031	0.036	0.044	4.074	0.032	0.265	80	560	100	150	4649	4799	166	5411	5577	Error	Error	-4.954	150	4649	166	5411	69389	522558	0.496	13.653	0	0	0
1	10	20	"A119"	"A119"	6720	14540	100	951	970	330	34	685	685	702	183	26	63	31	0	5535	5289	3509	66	1105	1105	1191	737	61	67	65	0	0.000	0.000	0.000	0.000	0.000	0.000	0.000	0.000	0.000	0.000	0.000	0.000	0.000	0.000	0.060	0.068	0.082	0.111	4.355	0.060	0.446	80	560	100	266	4430	4696	285	4184	4469	Error	Error	-4.058	266	4430	285	4184	77607	423082	1.464	5.560	0	0	0
1	11	20	"A119"	"A119"	7030	14550	100	1127	1168	416	35	684	684	699	193	27	71	55	0	9255	8595	3553	41	1136	1136	1196	356	29	93	93	0	0.000	0.000	0.000	0.000	0.000	0.000	0.000	0.000	0.000	0.000	0.000	0.000	0.000	0.000	0.055	0.065	0.066	0.059	2.656	0.060	0.475	80	560	100	443	8119	8562	484	7459	7943	Error	Error	-4.196	443	8119	484	7459	93437	687586	2.430	20.784	0	0	0
1	12	20	"A119"	"A119"	7330	14550	100	953	1021	387	37	670	670	688	203	29	58	36	0	5826	6197	3936	63	1113	1113	1148	258	22	85	81	0	0.000	0.000	0.000	0.000	0.000	0.000	0.000	0.000	0.000	0.000	0.000	0.000	0.000	0.000	0.060	0.069	0.077	0.084	3.492	0.064	0.389	80	560	100	283	4713	4996	351	5084	5435	Error	Error	-4.058	283	4713	351	5084	81678	495726	1.640	19.570	0	0	0
1	13	20	"A120"	"A120"	7620	14540	100	718	715	175	24	653	653	665	179	26	25	5	0	2171	2408	1366	56	1096	1096	1106	126	11	72	70	0	0.000	0.000	0.000	0.000	0.000	0.000	0.000	0.000	0.000	0.000	0.000	0.000	0.000	0.000	0.060	0.047	0.116	0.160	5.992	0.038	0.039	80	560	100	65	1075	1140	62	1312	1374	Error	Error	-4.048	65	1075	62	1312	57175	192612	0.279	10.333	0	0	0
1	14	20	"A120"	"A120"	7930	14540	100	745	793	206	25	699	699	728	263	36	27	1	0	3639	3421	1622	47	1118	1118	1172	289	24	85	80	0	0.000	0.000	0.000	0.000	0.000	0.000	0.000	0.000	0.000	0.000	0.000	0.000	0.000	0.000	0.018	0.041	0.079	0.066	4.030	0.051	0.120	80	560	100	46	2521	2567	94	2303	2397	Error	Error	-5.776	46	2521	94	2303	63465	273705	0.247	7.782	0	0	0
1	15	20	"A120"	"A120"	8230	14550	100	810	811	188	23	717	717	733	186	25	28	5	0	3622	3581	1494	41	1147	1147	1154	134	11	98	93	0	0.000	0.000	0.000	0.000	0.000	0.000	0.000	0.000	0.000	0.000	0.000	0.000	0.000	0.000	0.038	0.039	0.078	0.077	3.088	0.033	0.049	80	560	100	93	2475	2568	94	2434	2528	Error	Error	-4.734	93	2475	94	2434	64859	286514	0.419	18.112	0	0	0
1	16	20	"A121"	"A121"	8520	14530	100	873	980	336	34	769	769	792	219	27	41	22	0	5526	6885	5292	76	1194	1194	1233	374	30	66	61	0	0.000	0.000	0.000	0.000	0.000	0.000	0.000	0.000	0.000	0.000	0.000	0.000	0.000	0.000	0.024	0.037	0.053	0.089	7.314	0.041	0.338	80	560	100	104	4332	4436	211	5691	5902	Error	Error	-5.380	104	4332	211	5691	78373	550817	0.858	15.112	0	0	0
1	17	20	"A121"	"A121"	8810	14540	100	996	1041	372	35	815	815	824	209	25	42	31	0	8114	8091	5486	67	1244	1244	1446	1158	80	73	67	0	0.000	0.000	0.000	0.000	0.000	0.000	0.000	0.000	0.000	0.000	0.000	0.000	0.000	0.000	0.026	0.033	0.046	0.061	4.042	0.042	0.432	80	560	100	181	6870	7051	226	6847	7073	Error	Error	-5.246	181	6870	226	6847	83282	647245	1.038	5.738	0	0	0
1	18	20	"A121"	"A121"	9110	14540	100	1178	1188	345	29	826	826	853	215	25	60	41	0	8119	8231	5887	71	1274	1274	1487	1143	76	66	63	0	0.000	0.000	0.000	0.000	0.000	0.000	0.000	0.000	0.000	0.000	0.000	0.000	0.000	0.000	0.051	0.052	0.057	0.088	4.506	0.046	0.477	80	560	100	352	6845	7197	362	6957	7319	Error	Error	-4.281	352	6845	362	6957	95047	658448	1.558	5.900	0	0	0
1	1	21	"Blank"	"Blank"	4060	14870	100	945	956	210	21	933	933	966	224	23	12	2	0	1373	1359	155	11	1339	1339	1346	192	14	12	0	0	0.000	0.000	0.000	0.000	0.000	0.000	0.000	0.000	0.000	0.000	0.000	0.000	0.000	0.000	0.353	1.150	1.207	1.118	5.809	0.929	0.128	80	560	100	12	34	46	23	20	43	Error	Error	-1.503	12	34	23	20	76447	108721	-0.045	0.068	0	0	0
1	2	21	"Blank"	"Blank"	4360	14870	100	845	861	220	25	903	903	906	213	23	11	2	0	1303	1294	137	10	1301	1301	1310	139	10	12	2	0	0.000	0.000	0.000	0.000	0.000	0.000	0.000	0.000	0.000	0.000	0.000	0.000	0.000	0.000	-29.000	6.000	1.660	1.810	4.548	9.730	0.007	80	560	100	-58	2	-56	-42	-7	-49	Error	Error	Error	-58	2	-42	-7	68877	103541	-0.211	-0.115	0	0	0
1	3	21	"Blank"	"Blank"	4660	14870	100	819	839	166	19	830	830	834	199	23	13	0	0	1251	1267	128	10	1249	1249	1253	137	10	15	5	0	0.000	0.000	0.000	0.000	0.000	0.000	0.000	0.000	0.000	0.000	0.000	0.000	0.000	0.000	-5.500	0.500	1.935	1.920	5.322	5.954	0.013	80	560	100	-11	2	-9	9	18	27	Error	Error	Error	-11	2	9	18	67102	101372	0.025	0.102	0	0	0
1	4	21	"Blank"	"Blank"	4960	14870	100	835	856	184	21	860	860	883	248	28	5	2	0	1271	1285	149	11	1265	1265	1297	502	38	1	0	0	0.000	0.000	0.000	0.000	0.000	0.000	0.000	0.000	0.000	0.000	0.000	0.000	0.000	0.000	-4.167	-0.200	1.484	1.079	4.330	2.979	0.031	80	560	100	-25	6	-19	-4	20	16	Error	Error	Error	-25	6	-4	20	68501	102780	-0.109	-0.024	0	0	0
1	5	21	"Blank"	"Blank"	5260	14870	100	780	807	211	26	802	802	808	194	24	17	3	0	1229	1231	108	8	1218	1218	1224	140	11	8	1	0	0.000	0.000	0.000	0.000	0.000	0.000	0.000	0.000	0.000	0.000	0.000	0.000	0.000	0.000	-2.000	0.385	1.840	1.617	4.321	2.078	0.165	80	560	100	-22	11	-11	5	13	18	Error	Error	Error	-22	11	5	13	64549	98470	-0.005	0.050	0	0	0
1	6	21	"Blank"	"Blank"	5560	14870	100	786	803	184	22	785	785	797	197	24	18	2	0	1195	1208	148	12	1209	1209	1215	127	10	11	5	0	0.000	0.000	0.000	0.000	0.000	0.000	0.000	0.000	0.000	0.000	0.000	0.000	0.000	0.000	-0.071	-18.000	1.242	1.075	3.629	14.141	0.003	80	560	100	1	-14	-13	18	-1	17	Error	Error	Error	1	-14	18	-1	64231	96654	0.030	-0.055	0	0	0
1	7	21	"Blank"	"Blank"	5860	14870	100	808	805	194	24	806	806	823	244	29	10	0	0	1246	1260	154	12	1216	1216	1221	151	12	21	7	0	0.000	0.000	0.000	0.000	0.000	0.000	0.000	0.000	0.000	0.000	0.000	0.000	0.000	0.000	0.067	-0.023	1.373	1.367	4.736	3.909	0.094	80	560	100	2	30	32	-1	44	43	Error	Error	-3.907	2	30	-1	44	64418	100819	-0.074	0.258	0	0	0
1	8	21	"Blank"	"Blank"	6160	14870	100	795	825	186	22	818	818	833	210	25	16	2	0	1197	1210	106	8	1223	1223	1225	132	10	13	0	0	0.000	0.000	0.000	0.000	0.000	0.000	0.000	0.000	0.000	0.000	0.000	0.000	0.000	0.000	0.885	-0.538	2.009	2.000	4.533	13.076	0.008	80	560	100	-23	-26	-49	7	-13	-6	Error	Error	-0.177	-23	-26	7	-13	65991	96804	-0.038	-0.114	0	0	0
1	9	21	"Blank"	"Blank"	6460	14870	100	866	852	175	20	834	834	1707	6258	366	0	0	0	1174	1199	131	10	1233	1233	2173	6608	304	0	0	0	0.000	0.000	0.000	0.000	0.000	0.000	0.000	0.000	0.000	0.000	0.000	0.000	0.000	0.000	-0.542	-0.529	1.860	1.648	2.952	9.348	0.008	80	560	100	32	-59	-27	18	-34	-16	Error	Error	Error	32	-59	18	-34	68124	95954	-0.137	-0.147	0	0	0
1	10	21	"Blank"	"Blank"	6760	14870	100	854	867	227	26	855	855	873	239	27	17	1	0	1230	1238	123	9	1227	1227	1243	155	12	11	1	0	0.000	0.000	0.000	0.000	0.000	0.000	0.000	0.000	0.000	0.000	0.000	0.000	0.000	0.000	-0.333	1.091	2.339	2.414	4.067	3.326	0.147	80	560	100	-1	3	2	12	11	23	Error	Error	Error	-1	3	12	11	69360	99024	-0.025	-0.032	0	0	0
1	11	21	"Blank"	"Blank"	7060	14870	100	840	872	239	27	819	819	844	271	32	18	3	0	1241	1246	129	10	1229	1229	1238	135	10	11	2	0	0.000	0.000	0.000	0.000	0.000	0.000	0.000	0.000	0.000	0.000	0.000	0.000	0.000	0.000	1.750	3.118	1.536	1.590	5.108	8.287	0.013	80	560	100	21	12	33	53	17	70	Error	Error	0.807	21	12	53	17	69736	99697	0.103	0.059	0	0	0
1	12	21	"Blank"	"Blank"	7360	14870	100	888	887	185	20	850	850	860	208	24	18	1	0	1295	1304	124	9	1247	1247	1262	169	13	22	0	0	0.000	0.000	0.000	0.000	0.000	0.000	0.000	0.000	0.000	0.000	0.000	0.000	0.000	0.000	0.792	0.649	1.528	1.546	3.756	1.983	0.094	80	560	100	38	48	86	37	57	94	Error	Error	-0.337	38	48	37	57	70960	104291	0.130	0.249	0	0	0
1	13	21	"Blank"	"Blank"	7660	14870	100	892	879	184	20	872	872	883	212	24	13	0	0	1272	1282	120	9	1247	1247	1260	143	11	18	3	0	0.000	0.000	0.000	0.000	0.000	0.000	0.000	0.000	0.000	0.000	0.000	0.000	0.000	0.000	0.800	0.200	1.578	1.457	4.805	1.909	0.079	80	560	100	20	25	45	7	35	42	Error	Error	-0.322	20	25	7	35	70291	102529	-0.019	0.154	0	0	0
1	14	21	"Blank"	"Blank"	7960	14870	100	882	900	203	22	868	868	892	215	24	17	3	0	1282	1286	133	10	1292	1292	1292	154	11	12	1	0	0.000	0.000	0.000	0.000	0.000	0.000	0.000	0.000	0.000	0.000	0.000	0.000	0.000	0.000	-1.400	-5.333	0.775	1.157	5.076	11.368	0.004	80	560	100	14	-10	4	32	-6	26	Error	Error	Error	14	-10	32	-6	71992	102843	0.037	-0.039	0	0	0
1	15	21	"Blank"	"Blank"	8260	14860	100	938	969	215	22	935	935	968	239	24	17	3	0	1350	1351	151	11	1335	1335	1353	173	12	16	1	0	0.000	0.000	0.000	0.000	0.000	0.000	0.000	0.000	0.000	0.000	0.000	0.000	0.000	0.000	0.200	2.125	1.814	1.494	6.884	5.266	0.019	80	560	100	3	15	18	34	16	50	Error	Error	-2.322	3	15	34	16	77506	108113	0.004	-0.012	0	0	0
1	16	21	"Blank"	"Blank"	8560	14860	100	1025	1008	199	19	1019	1019	1031	236	22	11	0	0	1400	1422	158	11	1396	1396	1410	186	13	18	1	0	0.000	0.000	0.000	0.000	0.000	0.000	0.000	0.000	0.000	0.000	0.000	0.000	0.000	0.000	1.500	-0.423	1.163	1.343	5.894	2.862	0.073	80	560	100	6	4	10	-11	26	15	Error	Error	0.585	6	4	-11	26	80676	113722	-0.097	0.065	0	0	0
1	17	21	"Blank"	"Blank"	8860	14860	100	1013	1014	210	20	1036	1036	1050	270	25	7	0	0	1424	1428	124	8	1413	1413	1425	157	11	13	1	0	0.000	0.000	0.000	0.000	0.000	0.000	0.000	0.000	0.000	0.000	0.000	0.000	0.000	0.000	-2.091	-1.467	1.535	1.343	3.615	10.053	0.009	80	560	100	-23	11	-12	-22	15	-7	Error	Error	Error	-23	11	-22	15	81153	114262	-0.133	0.019	0	0	0
1	18	21	"Blank"	"Blank"	9160	14860	100	1025	1023	267	26	1035	1035	1047	217	20	23	3	0	1351	1366	150	10	1414	1414	1415	145	10	8	1	0	0.000	0.000	0.000	0.000	0.000	0.000	0.000	0.000	0.000	0.000	0.000	0.000	0.000	0.000	0.159	0.250	1.898	1.893	4.271	3.192	0.065	80	560	100	-10	-63	-73	-12	-48	-60	Error	Error	-2.655	-10	-63	-12	-48	81832	109297	-0.111	-0.338	0	0	0
