# Supplementary material for: Application of hybridization control probe to increase accuracy on ligation detection or minisequencing diagnostic microarrays
Source: BMC Res Notes. 2009 Dec 14;2:249. doi: 10.1186/1756-0500-2-249 (PMC2799435; doi:10.1186/1756-0500-2-249)
Supplement: Additional file 3 — Gpr_files. Zip-compressed file containing raw microarray data in GenePix results format (.gpr) and GAL (GenePix Array List) files. [file 1756-0500-2-249-S3.ZIP › gpr_files/slide6/lasi6_4-16.gpr]

ATF	1.0
30	76    
"Type=GenePix Results 3"
"DateTime=2009/04/29 13:54:10"
"Settings="
"GalFile=C:\Axon\Data\HPV\ArrayIt_032009_InstiBioGalfile.gal"
"ArrayOfArrays=4-16"
"PixelSize=10"
"Wavelengths=532	488"
"ImageFiles=C:\Axon\Data\HPV\290409\lasi5.tif 2	C:\Axon\Data\HPV\290409\lasi5.tif 3"
"NormalizationMethod=None"
"NormalizationFactors=1	1"
"JpegImage="
"StdDev=Type 1"
"RatioFormulations=W1/W3 (/532)	W1/W4 (/488)	W3/W4 (532/488)"
"FeatureType=Circular"
"Barcode="
"BackgroundSubtraction=LocalFeature"
"ImageOrigin=0, 0"
"JpegOrigin=3720, 0"
"Creator=GenePix Pro 6.1.0.2"
"Scanner=GenePix 4200A 01 Autoloader [2]"
"FocusPosition=0"
"Temperature=23.81"
"LinesAveraged=2"
"Comment="
"PMTGain=600	500"
"ScanPower=100	100"
"LaserPower=2.69	2.57"
"Filters=Standard Green	Standard Blue"
"ScanRegion=372,0,1916,6892"
"Supplier="
"Block"	"Column"	"Row"	"Name"	"ID"	"X"	"Y"	"Dia."	"F532 Median"	"F532 Mean"	"F532 SD"	"F532 CV"	"B532"	"B532 Median"	"B532 Mean"	"B532 SD"	"B532 CV"	"% > B532+1SD"	"% > B532+2SD"	"F532 % Sat."	"F488 Median"	"F488 Mean"	"F488 SD"	"F488 CV"	"B488"	"B488 Median"	"B488 Mean"	"B488 SD"	"B488 CV"	"% > B488+1SD"	"% > B488+2SD"	"F488 % Sat."	"Ratio of Medians (1/532)"	"Ratio of Means (1/532)"	"Median of Ratios (1/532)"	"Mean of Ratios (1/532)"	"Ratios SD (1/532)"	"Rgn Ratio (1/532)"	"Rgn R2 (1/532)"	"Ratio of Medians (1/488)"	"Ratio of Means (1/488)"	"Median of Ratios (1/488)"	"Mean of Ratios (1/488)"	"Ratios SD (1/488)"	"Rgn Ratio (1/488)"	"Rgn R2 (1/488)"	"Ratio of Medians (532/488)"	"Ratio of Means (532/488)"	"Median of Ratios (532/488)"	"Mean of Ratios (532/488)"	"Ratios SD (532/488)"	"Rgn Ratio (532/488)"	"Rgn R2 (532/488)"	"F Pixels"	"B Pixels"	"Circularity"	"Sum of Medians (1/532)"	"Sum of Medians (1/488)"	"Sum of Medians (532/488)"	"Sum of Means (1/532)"	"Sum of Means (1/488)"	"Sum of Means (532/488)"	"Log Ratio (1/532)"	"Log Ratio (1/488)"	"Log Ratio (532/488)"	"F532 Median - B532"	"F488 Median - B488"	"F532 Mean - B532"	"F488 Mean - B488"	"F532 Total Intensity"	"F488 Total Intensity"	"SNR 532"	"SNR 488"	"Flags"	"Normalize"	"Autoflag"
1	1	1	"A1"	"A1"	12960	8800	100	898	961	345	35	804	804	829	390	47	18	2	0	1478	2155	1184	54	1257	1257	1312	409	31	43	38	0	0.000	0.000	0.000	0.000	0.000	0.000	0.000	0.000	0.000	0.000	0.000	0.000	0.000	0.000	0.425	0.175	0.303	0.365	4.249	0.108	0.187	80	560	100	94	221	315	157	898	1055	Error	Error	-1.233	94	221	157	898	76902	172362	0.338	2.061	0	0	0
1	2	1	"A1"	"A1"	13260	8820	100	1001	1012	276	27	833	833	857	201	23	45	21	0	3098	3190	1300	40	1297	1297	1322	208	15	86	85	0	0.000	0.000	0.000	0.000	0.000	0.000	0.000	0.000	0.000	0.000	0.000	0.000	0.000	0.000	0.093	0.095	0.124	0.144	3.847	0.083	0.151	80	560	100	168	1801	1969	179	1893	2072	Error	Error	-3.422	168	1801	179	1893	80965	255218	0.771	8.981	0	0	0
1	3	1	"A1"	"A1"	13560	8820	100	1117	1161	314	27	844	844	870	258	29	53	20	0	3436	3320	1197	36	1315	1315	1348	211	15	87	86	0	0.000	0.000	0.000	0.000	0.000	0.000	0.000	0.000	0.000	0.000	0.000	0.000	0.000	0.000	0.129	0.158	0.173	0.145	3.631	0.147	0.203	80	560	100	273	2121	2394	317	2005	2322	Error	Error	-2.958	273	2121	317	2005	92859	265560	1.128	9.346	0	0	0
1	4	1	"A2"	"A2"	13860	8800	100	1007	1054	296	28	875	875	905	227	25	35	16	0	1675	2941	1828	62	1335	1335	1458	707	48	45	41	0	0.000	0.000	0.000	0.000	0.000	0.000	0.000	0.000	0.000	0.000	0.000	0.000	0.000	0.000	0.388	0.111	0.191	0.196	5.816	0.090	0.277	80	560	100	132	340	472	179	1606	1785	Error	Error	-1.365	132	340	179	1606	84284	235247	0.656	2.098	0	0	0
1	5	1	"A2"	"A2"	14170	8800	100	1188	1159	297	25	858	858	866	200	23	62	38	0	4783	4545	1726	37	1320	1320	1383	350	25	91	86	0	0.000	0.000	0.000	0.000	0.000	0.000	0.000	0.000	0.000	0.000	0.000	0.000	0.000	0.000	0.095	0.093	0.110	0.100	2.221	0.091	0.387	80	560	100	330	3463	3793	301	3225	3526	Error	Error	-3.391	330	3463	301	3225	92682	363594	1.465	9.034	0	0	0
1	6	1	"A2"	"A2"	14460	8800	100	1096	1108	286	25	847	847	873	284	32	46	15	0	4820	4227	2089	49	1323	1323	1401	393	28	75	71	0	0.000	0.000	0.000	0.000	0.000	0.000	0.000	0.000	0.000	0.000	0.000	0.000	0.000	0.000	0.071	0.090	0.103	0.130	4.775	0.077	0.255	80	560	100	249	3497	3746	261	2904	3165	Error	Error	-3.812	249	3497	261	2904	88650	338196	0.827	7.191	0	0	0
1	7	1	"A3"	"A3"	14760	8810	100	897	951	256	26	801	801	834	340	40	23	0	0	1762	2713	1507	55	1286	1286	1319	247	18	58	50	0	0.000	0.000	0.000	0.000	0.000	0.000	0.000	0.000	0.000	0.000	0.000	0.000	0.000	0.000	0.202	0.105	0.170	0.240	6.004	0.093	0.072	80	560	100	96	476	572	150	1427	1577	Error	Error	-2.310	96	476	150	1427	76063	217024	0.344	5.644	0	0	0
1	8	1	"A3"	"A3"	15060	8810	100	1017	1034	251	24	766	766	789	204	25	61	30	0	3428	3225	1612	49	1263	1263	1301	240	18	72	66	0	0.000	0.000	0.000	0.000	0.000	0.000	0.000	0.000	0.000	0.000	0.000	0.000	0.000	0.000	0.116	0.137	0.149	0.182	4.049	0.111	0.299	80	560	100	251	2165	2416	268	1962	2230	Error	Error	-3.109	251	2165	268	1962	82745	257985	1.201	8.017	0	0	0
1	9	1	"A3"	"A3"	15370	8810	100	986	1019	279	27	771	771	785	197	25	53	27	0	3780	3526	1498	42	1255	1255	1274	188	14	87	82	0	0.000	0.000	0.000	0.000	0.000	0.000	0.000	0.000	0.000	0.000	0.000	0.000	0.000	0.000	0.085	0.109	0.125	0.146	3.139	0.108	0.305	80	560	100	215	2525	2740	248	2271	2519	Error	Error	-3.554	215	2525	248	2271	81507	282102	1.188	11.979	0	0	0
1	10	1	"A4"	"A4"	15670	8810	100	891	886	252	28	746	746	766	196	25	36	15	0	1651	2422	1273	52	1250	1250	1278	271	21	53	48	0	0.000	0.000	0.000	0.000	0.000	0.000	0.000	0.000	0.000	0.000	0.000	0.000	0.000	0.000	0.362	0.119	0.180	0.242	3.402	0.105	0.214	80	560	100	145	401	546	140	1172	1312	Error	Error	-1.468	145	401	140	1172	70889	193722	0.612	4.221	0	0	0
1	11	1	"A4"	"A4"	15970	8810	100	931	910	216	23	745	745	775	441	56	6	0	0	3017	2815	1166	41	1235	1235	1244	175	14	77	72	0	0.000	0.000	0.000	0.000	0.000	0.000	0.000	0.000	0.000	0.000	0.000	0.000	0.000	0.000	0.104	0.104	0.142	0.174	4.445	0.097	0.195	80	560	100	186	1782	1968	165	1580	1745	Error	Error	-3.260	186	1782	165	1580	72807	225231	0.306	8.977	0	0	0
1	12	1	"A4"	"A4"	16260	8810	100	914	908	279	30	782	782	800	195	24	42	16	0	2882	2591	1269	48	1260	1260	1309	282	21	63	57	0	0.000	0.000	0.000	0.000	0.000	0.000	0.000	0.000	0.000	0.000	0.000	0.000	0.000	0.000	0.081	0.095	0.181	0.270	4.062	0.133	0.261	80	560	100	132	1622	1754	126	1331	1457	Error	Error	-3.619	132	1622	126	1331	72648	207255	0.554	4.546	0	0	0
1	13	1	"A5"	"A5"	16570	8800	100	829	871	234	26	823	823	844	295	34	11	2	0	1537	1693	544	32	1282	1282	1304	211	16	55	40	0	0.000	0.000	0.000	0.000	0.000	0.000	0.000	0.000	0.000	0.000	0.000	0.000	0.000	0.000	0.024	0.117	0.427	0.532	3.934	0.590	0.207	80	560	100	6	255	261	48	411	459	Error	Error	-5.409	6	255	48	411	69692	135420	0.092	1.844	0	0	0
1	14	1	"A5"	"A5"	16870	8810	100	829	860	215	25	832	832	844	214	25	18	5	0	1745	1880	579	30	1307	1307	1332	285	21	57	40	0	0.000	0.000	0.000	0.000	0.000	0.000	0.000	0.000	0.000	0.000	0.000	0.000	0.000	0.000	-0.007	0.049	0.306	0.531	7.431	0.117	0.025	80	560	100	-3	438	435	28	573	601	Error	Error	Error	-3	438	28	573	68773	150423	0.075	1.923	0	0	0
1	15	1	"A5"	"A5"	17170	8810	100	988	1005	224	22	866	866	888	205	23	37	11	0	1944	2050	591	28	1354	1354	1375	186	13	80	63	0	0.000	0.000	0.000	0.000	0.000	0.000	0.000	0.000	0.000	0.000	0.000	0.000	0.000	0.000	0.207	0.200	0.303	0.320	3.161	0.221	0.133	80	560	100	122	590	712	139	696	835	Error	Error	-2.274	122	590	139	696	80399	163986	0.571	3.629	0	0	0
1	16	1	"A6"	"A6"	17470	8800	100	1086	1116	339	30	923	923	970	635	65	12	1	0	2178	2564	1214	47	1393	1393	1446	371	25	55	51	0	0.000	0.000	0.000	0.000	0.000	0.000	0.000	0.000	0.000	0.000	0.000	0.000	0.000	0.000	0.208	0.165	0.276	0.371	5.475	0.150	0.294	80	560	100	163	785	948	193	1171	1364	Error	Error	-2.268	163	785	193	1171	89277	205144	0.230	3.013	0	0	0
1	17	1	"A6"	"A6"	17770	8800	100	1195	1181	287	24	958	958	983	220	22	52	16	0	3097	3165	1251	39	1446	1446	1466	210	14	75	75	0	0.000	0.000	0.000	0.000	0.000	0.000	0.000	0.000	0.000	0.000	0.000	0.000	0.000	0.000	0.144	0.130	0.159	0.194	3.534	0.124	0.248	80	560	100	237	1651	1888	223	1719	1942	Error	Error	-2.800	237	1651	223	1719	94462	253232	0.900	8.090	0	0	0
1	18	1	"A6"	"A6"	18070	8800	100	1151	1186	307	25	1009	1009	1040	214	20	43	18	0	2931	2894	1089	37	1471	1471	1489	186	12	81	75	0	0.000	0.000	0.000	0.000	0.000	0.000	0.000	0.000	0.000	0.000	0.000	0.000	0.000	0.000	0.097	0.124	0.172	0.250	4.981	0.116	0.168	80	560	100	142	1460	1602	177	1423	1600	Error	Error	-3.362	142	1460	177	1423	94876	231519	0.682	7.554	0	0	0
1	1	2	"A7"	"A7"	12970	9110	100	830	828	199	24	778	778	793	184	23	22	7	0	1316	1508	456	30	1249	1249	1277	201	15	35	25	0	0.000	0.000	0.000	0.000	0.000	0.000	0.000	0.000	0.000	0.000	0.000	0.000	0.000	0.000	0.776	0.193	0.651	0.934	5.805	0.193	0.084	80	560	100	52	67	119	50	259	309	Error	Error	-0.366	52	67	50	259	66278	120667	0.190	1.149	0	0	0
1	2	2	"A7"	"A7"	13270	9120	100	833	912	384	42	807	807	823	213	25	28	6	0	1665	1762	566	32	1255	1255	1268	163	12	62	57	0	0.000	0.000	0.000	0.000	0.000	0.000	0.000	0.000	0.000	0.000	0.000	0.000	0.000	0.000	0.063	0.207	0.398	0.455	6.001	1.116	0.057	80	560	100	26	410	436	105	507	612	Error	Error	-3.979	26	410	105	507	72982	140987	0.418	3.031	0	0	0
1	3	2	"A7"	"A7"	13570	9120	100	936	949	269	28	810	810	827	196	23	37	10	0	1742	1878	542	28	1291	1291	1298	153	11	72	63	0	0.000	0.000	0.000	0.000	0.000	0.000	0.000	0.000	0.000	0.000	0.000	0.000	0.000	0.000	0.279	0.237	0.492	0.513	5.223	0.054	0.007	80	560	100	126	451	577	139	587	726	Error	Error	-1.840	126	451	139	587	75920	150271	0.622	3.791	0	0	0
1	4	2	"A8"	"A8"	13870	9110	100	901	942	241	25	816	816	855	508	59	5	0	0	1689	2740	1702	62	1291	1291	1382	645	46	43	38	0	0.000	0.000	0.000	0.000	0.000	0.000	0.000	0.000	0.000	0.000	0.000	0.000	0.000	0.000	0.214	0.087	0.148	0.250	5.128	0.079	0.187	80	560	100	85	398	483	126	1449	1575	Error	Error	-2.227	85	398	126	1449	75396	219237	0.171	2.105	0	0	0
1	5	2	"A8"	"A8"	14170	9110	100	956	974	226	23	785	785	803	210	26	45	12	0	2685	2942	1517	51	1252	1252	1280	217	16	71	63	0	0.000	0.000	0.000	0.000	0.000	0.000	0.000	0.000	0.000	0.000	0.000	0.000	0.000	0.000	0.119	0.112	0.137	0.170	4.760	0.102	0.227	80	560	100	171	1433	1604	189	1690	1879	Error	Error	-3.067	171	1433	189	1690	77925	235378	0.814	7.659	0	0	0
1	6	2	"A8"	"A8"	14470	9110	100	854	871	250	28	777	777	817	299	36	20	5	0	1947	2424	1366	56	1267	1267	1321	590	44	52	38	0	0.000	0.000	0.000	0.000	0.000	0.000	0.000	0.000	0.000	0.000	0.000	0.000	0.000	0.000	0.113	0.081	0.177	0.303	5.218	0.094	0.102	80	560	100	77	680	757	94	1157	1251	Error	Error	-3.143	77	680	94	1157	69657	193935	0.181	1.869	0	0	0
1	7	2	"A9"	"A9"	14780	9110	100	838	857	223	26	756	756	788	314	39	13	1	0	1813	2262	1124	49	1242	1242	1276	221	17	57	53	0	0.000	0.000	0.000	0.000	0.000	0.000	0.000	0.000	0.000	0.000	0.000	0.000	0.000	0.000	0.144	0.099	0.184	0.223	4.845	0.111	0.180	80	560	100	82	571	653	101	1020	1121	Error	Error	-2.800	82	571	101	1020	68530	180925	0.220	4.462	0	0	0
1	8	2	"A9"	"A9"	15080	9110	100	830	852	227	26	675	675	696	188	27	46	21	0	2644	2719	1510	55	1198	1198	1205	163	13	70	62	0	0.000	0.000	0.000	0.000	0.000	0.000	0.000	0.000	0.000	0.000	0.000	0.000	0.000	0.000	0.107	0.116	0.142	0.228	8.106	0.083	0.193	80	560	100	155	1446	1601	177	1521	1698	Error	Error	-3.222	155	1446	177	1521	68197	217537	0.830	9.288	0	0	0
1	9	2	"A9"	"A9"	15370	9120	100	839	863	193	22	698	698	730	439	60	11	0	0	2565	2671	1166	43	1190	1190	1235	425	34	72	68	0	0.000	0.000	0.000	0.000	0.000	0.000	0.000	0.000	0.000	0.000	0.000	0.000	0.000	0.000	0.103	0.111	0.147	0.162	4.187	0.314	0.259	80	560	100	141	1375	1516	165	1481	1646	Error	Error	-3.286	141	1375	165	1481	69002	213646	0.303	3.379	0	0	0
1	10	2	"A10"	"A10"	15670	9100	100	749	768	233	30	696	696	710	191	26	23	5	0	1342	2159	1373	63	1180	1180	1282	564	43	35	33	0	0.000	0.000	0.000	0.000	0.000	0.000	0.000	0.000	0.000	0.000	0.000	0.000	0.000	0.000	0.327	0.074	0.226	0.347	5.593	0.087	0.216	80	560	100	53	162	215	72	979	1051	Error	Error	-1.612	53	162	72	979	61473	172737	0.304	1.555	0	0	0
1	11	2	"A10"	"A10"	15970	9120	100	819	871	301	34	728	728	836	822	98	3	0	0	2697	2772	1182	42	1206	1206	1322	618	46	68	57	0	0.000	0.000	0.000	0.000	0.000	0.000	0.000	0.000	0.000	0.000	0.000	0.000	0.000	0.000	0.061	0.091	0.149	0.153	5.842	0.758	0.299	80	560	100	91	1491	1582	143	1566	1709	Error	Error	-4.034	91	1491	143	1566	69643	221737	0.043	2.346	0	0	0
1	12	2	"A10"	"A10"	16270	9110	100	907	909	250	27	728	728	748	205	27	47	16	0	2828	2749	1304	47	1233	1233	1268	211	16	72	66	0	0.000	0.000	0.000	0.000	0.000	0.000	0.000	0.000	0.000	0.000	0.000	0.000	0.000	0.000	0.112	0.119	0.161	0.178	5.570	0.102	0.156	80	560	100	179	1595	1774	181	1516	1697	Error	Error	-3.156	179	1595	181	1516	72690	219939	0.785	7.019	0	0	0
1	13	2	"A11"	"A11"	16580	9100	100	891	896	221	24	756	756	774	193	24	35	10	0	1498	2250	1175	52	1246	1246	1262	168	13	53	46	0	0.000	0.000	0.000	0.000	0.000	0.000	0.000	0.000	0.000	0.000	0.000	0.000	0.000	0.000	0.536	0.139	0.195	0.335	5.731	0.085	0.107	80	560	100	135	252	387	140	1004	1144	Error	Error	-0.900	135	252	140	1004	71650	180021	0.632	5.881	0	0	0
1	14	2	"A11"	"A11"	16880	9110	100	877	922	314	34	766	766	794	213	26	36	16	0	2259	2614	1451	55	1259	1259	1274	161	12	82	77	0	0.000	0.000	0.000	0.000	0.000	0.000	0.000	0.000	0.000	0.000	0.000	0.000	0.000	0.000	0.111	0.115	0.198	0.169	5.054	0.108	0.147	80	560	100	111	1000	1111	156	1355	1511	Error	Error	-3.171	111	1000	156	1355	73739	209145	0.601	8.323	0	0	0
1	15	2	"A11"	"A11"	17180	9110	100	983	996	264	26	868	868	889	269	30	22	5	0	2672	2567	1022	39	1348	1348	1358	180	13	71	66	0	0.000	0.000	0.000	0.000	0.000	0.000	0.000	0.000	0.000	0.000	0.000	0.000	0.000	0.000	0.087	0.105	0.161	0.235	4.889	0.104	0.094	80	560	100	115	1324	1439	128	1219	1347	Error	Error	-3.525	115	1324	128	1219	79712	205337	0.398	6.717	0	0	0
1	16	2	"A12"	"A12"	17480	9100	100	982	1011	258	25	868	868	888	230	25	33	10	0	1606	2357	1327	56	1341	1341	1357	212	15	55	42	0	0.000	0.000	0.000	0.000	0.000	0.000	0.000	0.000	0.000	0.000	0.000	0.000	0.000	0.000	0.430	0.141	0.215	0.368	5.988	0.123	0.211	80	560	100	114	265	379	143	1016	1159	Error	Error	-1.217	114	265	143	1016	80905	188522	0.535	4.717	0	0	0
1	17	2	"A12"	"A12"	17770	9110	100	1107	1097	280	25	931	931	983	510	51	12	0	0	2996	2884	1218	42	1411	1411	1495	969	64	62	33	0	0.000	0.000	0.000	0.000	0.000	0.000	0.000	0.000	0.000	0.000	0.000	0.000	0.000	0.000	0.111	0.113	0.200	0.254	3.177	0.046	0.067	80	560	100	176	1585	1761	166	1473	1639	Error	Error	-3.171	176	1585	166	1473	87728	230690	0.224	1.433	0	0	0
1	18	2	"A12"	"A12"	18080	9100	100	1150	1133	288	25	991	991	998	220	22	33	16	0	2741	2921	1408	48	1469	1469	1494	273	18	66	60	0	0.000	0.000	0.000	0.000	0.000	0.000	0.000	0.000	0.000	0.000	0.000	0.000	0.000	0.000	0.125	0.098	0.179	0.236	5.299	0.123	0.190	80	560	100	159	1272	1431	142	1452	1594	Error	Error	-3.000	159	1272	142	1452	90658	233680	0.614	5.227	0	0	0
1	1	3	"A13"	"A13"	12970	9410	100	880	885	271	30	748	748	777	215	27	38	20	0	1526	2736	1814	66	1236	1236	1360	696	51	45	43	0	0.000	0.000	0.000	0.000	0.000	0.000	0.000	0.000	0.000	0.000	0.000	0.000	0.000	0.000	0.455	0.091	0.189	0.253	4.454	0.079	0.308	80	560	100	132	290	422	137	1500	1637	Error	Error	-1.136	132	290	137	1500	70762	218869	0.502	1.977	0	0	0
1	2	3	"A13"	"A13"	13280	9420	100	1101	1102	263	23	767	767	873	1382	158	0	0	0	5368	4765	2007	42	1256	1256	1505	2450	162	73	23	0	0.000	0.000	0.000	0.000	0.000	0.000	0.000	0.000	0.000	0.000	0.000	0.000	0.000	0.000	0.081	0.095	0.104	0.101	3.143	0.346	0.329	80	560	100	334	4112	4446	335	3509	3844	Error	Error	-3.622	334	4112	335	3509	88142	381172	0.166	1.331	0	0	0
1	3	3	"A13"	"A13"	13580	9410	100	1065	1027	300	29	801	801	810	194	23	53	41	0	4678	4222	2001	47	1279	1279	1322	282	21	81	75	0	0.000	0.000	0.000	0.000	0.000	0.000	0.000	0.000	0.000	0.000	0.000	0.000	0.000	0.000	0.078	0.077	0.109	0.130	4.456	0.085	0.320	80	560	100	264	3399	3663	226	2943	3169	Error	Error	-3.687	264	3399	226	2943	82135	337770	1.119	10.284	0	0	0
1	4	3	"A14"	"A14"	13870	9400	100	858	862	234	27	786	786	811	338	41	15	1	0	1339	2138	1339	62	1253	1253	1367	533	38	31	31	0	0.000	0.000	0.000	0.000	0.000	0.000	0.000	0.000	0.000	0.000	0.000	0.000	0.000	0.000	0.837	0.086	0.367	0.437	6.682	0.084	0.172	80	560	100	72	86	158	76	885	961	Error	Error	-0.256	72	86	76	885	68924	171066	0.151	1.447	0	0	0
1	5	3	"A14"	"A14"	14180	9400	100	894	932	262	28	740	740	744	186	25	47	25	0	3167	2800	1325	47	1235	1235	1278	277	21	70	65	0	0.000	0.000	0.000	0.000	0.000	0.000	0.000	0.000	0.000	0.000	0.000	0.000	0.000	0.000	0.080	0.123	0.160	0.198	4.429	0.108	0.260	80	560	100	154	1932	2086	192	1565	1757	Error	Error	-3.649	154	1932	192	1565	74579	223978	1.011	5.495	0	0	0
1	6	3	"A14"	"A14"	14480	9410	100	990	1794	6463	360	745	745	761	196	25	53	27	0	3410	3765	6467	171	1224	1224	1285	340	26	81	76	0	0.000	0.000	0.000	0.000	0.000	0.000	0.000	0.000	0.000	0.000	0.000	0.000	0.000	0.000	0.112	0.413	0.179	0.200	3.598	0.946	0.902	80	560	100	245	2186	2431	1049	2541	3590	Error	Error	-3.157	245	2186	1049	2541	143525	301218	5.270	7.294	0	0	0
1	7	3	"A15"	"A15"	14770	9400	100	770	812	249	30	706	706	722	188	26	31	15	0	1361	1804	799	44	1220	1220	1285	402	31	36	33	0	0.000	0.000	0.000	0.000	0.000	0.000	0.000	0.000	0.000	0.000	0.000	0.000	0.000	0.000	0.454	0.182	0.388	0.440	5.353	0.109	0.142	80	560	100	64	141	205	106	584	690	Error	Error	-1.140	64	141	106	584	64996	144342	0.479	1.291	0	0	0
1	8	3	"A15"	"A15"	15080	9410	100	800	817	236	28	662	662	676	177	26	42	18	0	2671	2731	1256	45	1172	1172	1187	177	14	77	75	0	0.000	0.000	0.000	0.000	0.000	0.000	0.000	0.000	0.000	0.000	0.000	0.000	0.000	0.000	0.092	0.099	0.125	0.147	4.461	0.086	0.132	80	560	100	138	1499	1637	155	1559	1714	Error	Error	-3.441	138	1499	155	1559	65330	218513	0.797	8.723	0	0	0
1	9	3	"A15"	"A15"	15380	9410	100	847	862	217	25	668	668	673	175	26	52	26	0	3510	3140	1264	40	1182	1182	1223	283	23	78	77	0	0.000	0.000	0.000	0.000	0.000	0.000	0.000	0.000	0.000	0.000	0.000	0.000	0.000	0.000	0.077	0.099	0.116	0.142	4.240	0.090	0.228	80	560	100	179	2328	2507	194	1958	2152	Error	Error	-3.701	179	2328	194	1958	68979	251234	1.080	6.774	0	0	0
1	10	3	"A16"	"A16"	15680	9400	100	733	784	240	30	655	655	670	175	26	33	17	0	1398	2311	1355	58	1183	1183	1237	380	30	43	41	0	0.000	0.000	0.000	0.000	0.000	0.000	0.000	0.000	0.000	0.000	0.000	0.000	0.000	0.000	0.363	0.114	0.256	0.338	6.103	0.090	0.237	80	560	100	78	215	293	129	1128	1257	Error	Error	-1.463	78	215	129	1128	62701	184851	0.651	2.826	0	0	0
1	11	3	"A16"	"A16"	15980	9410	100	905	917	240	26	683	683	697	171	24	58	30	0	3630	3239	1349	41	1199	1199	1230	211	17	81	75	0	0.000	0.000	0.000	0.000	0.000	0.000	0.000	0.000	0.000	0.000	0.000	0.000	0.000	0.000	0.091	0.115	0.125	0.153	3.931	0.102	0.268	80	560	100	222	2431	2653	234	2040	2274	Error	Error	-3.453	222	2431	234	2040	73341	259132	1.287	9.521	0	0	0
1	12	3	"A16"	"A16"	16280	9400	100	759	786	238	30	666	666	726	924	127	1	0	0	2150	2515	1379	54	1185	1185	1293	1271	98	47	25	0	0.000	0.000	0.000	0.000	0.000	0.000	0.000	0.000	0.000	0.000	0.000	0.000	0.000	0.000	0.096	0.090	0.152	0.205	4.777	0.594	0.644	80	560	100	93	965	1058	120	1330	1450	Error	Error	-3.375	93	965	120	1330	62888	201222	0.065	0.961	0	0	0
1	13	3	"A17"	"A17"	16580	9400	100	781	812	220	27	721	721	729	178	24	32	13	0	2055	2389	1163	48	1235	1235	1251	203	16	56	55	0	0.000	0.000	0.000	0.000	0.000	0.000	0.000	0.000	0.000	0.000	0.000	0.000	0.000	0.000	0.073	0.079	0.176	0.225	6.038	0.096	0.153	80	560	100	60	820	880	91	1154	1245	Error	Error	-3.773	60	820	91	1154	64996	191086	0.466	5.606	0	0	0
1	14	3	"A17"	"A17"	16870	9410	100	949	930	212	22	746	746	764	220	28	45	7	0	2799	2813	943	33	1257	1257	1278	189	14	85	83	0	0.000	0.000	0.000	0.000	0.000	0.000	0.000	0.000	0.000	0.000	0.000	0.000	0.000	0.000	0.132	0.118	0.137	0.161	5.406	0.109	0.106	80	560	100	203	1542	1745	184	1556	1740	Error	Error	-2.925	203	1542	184	1556	74398	225035	0.755	8.122	0	0	0
1	15	3	"A17"	"A17"	17170	9410	100	901	948	249	26	790	790	810	202	24	30	17	0	3159	3145	1094	34	1306	1306	1334	189	14	87	85	0	0.000	0.000	0.000	0.000	0.000	0.000	0.000	0.000	0.000	0.000	0.000	0.000	0.000	0.000	0.060	0.086	0.100	0.102	2.799	0.092	0.158	80	560	100	111	1853	1964	158	1839	1997	Error	Error	-4.061	111	1853	158	1839	75800	251599	0.683	9.582	0	0	0
1	16	3	"A18"	"A18"	17480	9400	100	957	943	218	23	871	871	884	203	22	26	6	0	1549	2009	815	40	1358	1358	1379	212	15	48	45	0	0.000	0.000	0.000	0.000	0.000	0.000	0.000	0.000	0.000	0.000	0.000	0.000	0.000	0.000	0.450	0.111	0.291	0.290	4.912	0.110	0.095	80	560	100	86	191	277	72	651	723	Error	Error	-1.151	86	191	72	651	75414	160700	0.291	2.972	0	0	0
1	17	3	"A18"	"A18"	17770	9410	100	1182	1279	692	54	962	962	988	283	28	40	8	0	3338	3433	1328	38	1427	1427	1465	355	24	92	85	0	0.000	0.000	0.000	0.000	0.000	0.000	0.000	0.000	0.000	0.000	0.000	0.000	0.000	0.000	0.115	0.158	0.157	0.155	2.686	0.264	0.422	80	560	100	220	1911	2131	317	2006	2323	Error	Error	-3.119	220	1911	317	2006	102315	274617	1.028	5.544	0	0	0
1	18	3	"A18"	"A18"	18070	9410	100	1291	1285	256	19	1031	1031	1047	228	21	56	16	0	3408	3320	776	23	1499	1499	1520	203	13	96	92	0	0.000	0.000	0.000	0.000	0.000	0.000	0.000	0.000	0.000	0.000	0.000	0.000	0.000	0.000	0.136	0.139	0.166	0.142	3.078	0.117	0.140	80	560	100	260	1909	2169	254	1821	2075	Error	Error	-2.876	260	1909	254	1821	102778	265590	1.044	8.867	0	0	0
1	1	4	"A19"	"A19"	12980	9710	100	823	850	211	24	727	727	744	186	25	38	12	0	1672	2042	868	42	1206	1206	1232	249	20	55	48	0	0.000	0.000	0.000	0.000	0.000	0.000	0.000	0.000	0.000	0.000	0.000	0.000	0.000	0.000	0.206	0.147	0.188	0.260	4.126	0.110	0.072	80	560	100	96	466	562	123	836	959	Error	Error	-2.279	96	466	123	836	67968	163378	0.570	3.253	0	0	0
1	2	4	"A19"	"A19"	13280	9720	100	827	852	210	24	746	746	758	188	24	32	10	0	2130	2270	860	37	1223	1223	1230	144	11	73	68	0	0.000	0.000	0.000	0.000	0.000	0.000	0.000	0.000	0.000	0.000	0.000	0.000	0.000	0.000	0.089	0.101	0.184	0.229	5.300	0.104	0.093	80	560	100	81	907	988	106	1047	1153	Error	Error	-3.485	81	907	106	1047	68141	181570	0.500	7.222	0	0	0
1	3	4	"A19"	"A19"	13570	9720	100	820	849	216	25	725	725	740	186	25	35	16	0	2192	2298	996	43	1225	1225	1256	189	15	65	61	0	0.000	0.000	0.000	0.000	0.000	0.000	0.000	0.000	0.000	0.000	0.000	0.000	0.000	0.000	0.098	0.116	0.228	0.247	5.070	0.088	0.097	80	560	100	95	967	1062	124	1073	1197	Error	Error	-3.348	95	967	124	1073	67918	183805	0.586	5.513	0	0	0
1	4	4	"A20"	"A20"	13880	9700	100	866	1369	3769	275	727	727	731	189	25	42	26	0	1403	2656	2583	97	1228	1228	1338	661	49	32	31	0	0.000	0.000	0.000	0.000	0.000	0.000	0.000	0.000	0.000	0.000	0.000	0.000	0.000	0.000	0.794	0.450	0.325	0.445	5.388	1.203	0.347	80	560	100	139	175	314	642	1428	2070	Error	Error	-0.332	139	175	642	1428	109483	212507	3.376	1.994	0	0	0
1	5	4	"A20"	"A20"	14180	9710	100	878	909	228	25	695	695	719	244	33	42	11	0	4011	3537	1736	49	1199	1199	1252	342	27	77	73	0	0.000	0.000	0.000	0.000	0.000	0.000	0.000	0.000	0.000	0.000	0.000	0.000	0.000	0.000	0.065	0.092	0.108	0.123	4.326	0.103	0.215	80	560	100	183	2812	2995	214	2338	2552	Error	Error	-3.942	183	2812	214	2338	72704	282984	0.779	6.681	0	0	0
1	6	4	"A20"	"A20"	14480	9710	100	822	806	226	28	688	688	762	1062	139	0	0	0	3286	2888	1364	47	1198	1198	1328	1296	97	60	30	0	0.000	0.000	0.000	0.000	0.000	0.000	0.000	0.000	0.000	0.000	0.000	0.000	0.000	0.000	0.064	0.070	0.105	0.149	4.532	0.077	0.218	80	560	100	134	2088	2222	118	1690	1808	Error	Error	-3.962	134	2088	118	1690	64474	231029	0.041	1.204	0	0	0
1	7	4	"A21"	"A21"	14780	9700	100	756	763	204	26	686	686	2099	8377	399	0	0	0	1433	2126	1143	53	1187	1187	2631	8207	311	0	0	0	0.000	0.000	0.000	0.000	0.000	0.000	0.000	0.000	0.000	0.000	0.000	0.000	0.000	0.000	0.285	0.082	0.272	0.268	7.427	0.955	0.937	80	560	100	70	246	316	77	939	1016	Error	Error	-1.813	70	246	77	939	61049	170072	-0.159	-0.062	0	0	0
1	8	4	"A21"	"A21"	15080	9710	100	892	888	235	26	662	662	668	170	25	60	30	0	3352	3180	1598	50	1183	1183	1250	334	26	70	63	0	0.000	0.000	0.000	0.000	0.000	0.000	0.000	0.000	0.000	0.000	0.000	0.000	0.000	0.000	0.106	0.113	0.138	0.156	3.462	0.083	0.272	80	560	100	230	2169	2399	226	1997	2223	Error	Error	-3.237	230	2169	226	1997	71016	254376	1.294	5.778	0	0	0
1	9	4	"A21"	"A21"	15380	9710	100	776	810	235	29	649	649	672	178	26	40	20	0	3121	2898	1265	43	1181	1181	1265	403	31	70	68	0	0.000	0.000	0.000	0.000	0.000	0.000	0.000	0.000	0.000	0.000	0.000	0.000	0.000	0.000	0.065	0.094	0.133	0.128	4.102	0.088	0.248	80	560	100	127	1940	2067	161	1717	1878	Error	Error	-3.933	127	1940	161	1717	64820	231813	0.775	4.052	0	0	0
1	10	4	"A22"	"A22"	15680	9700	100	722	868	1120	129	657	657	663	179	26	30	13	0	1333	2190	3777	172	1185	1185	1259	473	37	33	30	0	0.000	0.000	0.000	0.000	0.000	0.000	0.000	0.000	0.000	0.000	0.000	0.000	0.000	0.000	0.439	0.210	0.374	0.369	5.134	0.261	0.808	80	560	100	65	148	213	211	1005	1216	Error	Error	-1.187	65	148	211	1005	69436	175162	1.145	1.968	0	0	0
1	11	4	"A22"	"A22"	15980	9710	100	815	825	226	27	675	675	686	184	26	40	17	0	2732	2739	1303	47	1182	1182	1227	304	24	68	63	0	0.000	0.000	0.000	0.000	0.000	0.000	0.000	0.000	0.000	0.000	0.000	0.000	0.000	0.000	0.090	0.096	0.141	0.143	4.750	0.025	0.055	80	560	100	140	1550	1690	150	1557	1707	Error	Error	-3.469	140	1550	150	1557	66026	219102	0.755	4.974	0	0	0
1	12	4	"A22"	"A22"	16280	9710	100	817	825	234	28	646	646	659	177	26	46	22	0	2376	2368	1031	43	1156	1156	1184	169	14	70	63	0	0.000	0.000	0.000	0.000	0.000	0.000	0.000	0.000	0.000	0.000	0.000	0.000	0.000	0.000	0.140	0.148	0.145	0.140	6.679	0.088	0.114	80	560	100	171	1220	1391	179	1212	1391	Error	Error	-2.835	171	1220	179	1212	66010	189435	0.938	7.006	0	0	0
1	13	4	"A23"	"A23"	16580	9700	100	789	816	218	26	729	729	1106	3539	319	0	0	0	1949	2394	1247	52	1232	1232	1656	3703	223	1	0	0	0.000	0.000	0.000	0.000	0.000	0.000	0.000	0.000	0.000	0.000	0.000	0.000	0.000	0.000	0.084	0.075	0.178	0.249	5.831	0.078	0.126	80	560	100	60	717	777	87	1162	1249	Error	Error	-3.579	60	717	87	1162	65264	191488	-0.082	0.199	0	0	0
1	14	4	"A23"	"A23"	16870	9710	100	841	877	234	26	722	722	749	307	40	22	3	0	2951	2778	1514	54	1242	1242	1286	242	18	61	55	0	0.000	0.000	0.000	0.000	0.000	0.000	0.000	0.000	0.000	0.000	0.000	0.000	0.000	0.000	0.070	0.101	0.156	0.223	5.779	0.101	0.075	80	560	100	119	1709	1828	155	1536	1691	Error	Error	-3.844	119	1709	155	1536	70153	222240	0.417	6.165	0	0	0
1	15	4	"A23"	"A23"	17170	9710	100	1012	995	203	20	766	766	796	284	35	41	0	0	3850	3504	1212	34	1282	1282	1320	235	17	85	80	0	0.000	0.000	0.000	0.000	0.000	0.000	0.000	0.000	0.000	0.000	0.000	0.000	0.000	0.000	0.096	0.103	0.114	0.126	2.908	1.882	0.228	80	560	100	246	2568	2814	229	2222	2451	Error	Error	-3.384	246	2568	229	2222	79636	280309	0.701	9.294	0	0	0
1	16	4	"A24"	"A24"	17480	9690	100	949	1027	464	45	866	866	867	185	21	37	21	0	1543	2235	1181	52	1352	1352	1416	357	25	38	36	0	0.000	0.000	0.000	0.000	0.000	0.000	0.000	0.000	0.000	0.000	0.000	0.000	0.000	0.000	0.435	0.182	0.337	0.486	4.886	0.152	0.202	80	560	100	83	191	274	161	883	1044	Error	Error	-1.202	83	191	161	883	82196	178826	0.865	2.294	0	0	0
1	17	4	"A24"	"A24"	17770	9700	100	997	1019	255	25	938	938	958	230	24	25	7	0	2232	2415	1070	44	1428	1428	1463	262	17	58	53	0	0.000	0.000	0.000	0.000	0.000	0.000	0.000	0.000	0.000	0.000	0.000	0.000	0.000	0.000	0.073	0.082	0.207	0.222	4.945	0.109	0.148	80	560	100	59	804	863	81	987	1068	Error	Error	-3.768	59	804	81	987	81486	193209	0.265	3.634	0	0	0
1	18	4	"A24"	"A24"	18060	9710	100	1234	1226	312	25	1008	1008	1013	221	21	51	25	0	3260	2961	1039	35	1482	1482	1512	408	26	70	70	0	0.000	0.000	0.000	0.000	0.000	0.000	0.000	0.000	0.000	0.000	0.000	0.000	0.000	0.000	0.127	0.147	0.206	0.185	4.696	0.162	0.257	80	560	100	226	1778	2004	218	1479	1697	Error	Error	-2.976	226	1778	218	1479	98087	236912	0.964	3.551	0	0	0
1	1	5	"A25"	"A25"	12980	10010	100	823	891	421	47	711	711	715	172	24	35	16	0	2182	2484	1336	53	1200	1200	1210	151	12	68	61	0	0.000	0.000	0.000	0.000	0.000	0.000	0.000	0.000	0.000	0.000	0.000	0.000	0.000	0.000	0.114	0.140	0.208	0.241	5.477	0.170	0.310	80	560	100	112	982	1094	180	1284	1464	Error	Error	-3.132	112	982	180	1284	71273	198713	1.023	8.437	0	0	0
1	2	5	"A25"	"A25"	13290	10010	100	926	940	233	24	732	732	733	187	25	51	18	0	2822	2759	1062	38	1241	1241	1260	185	14	80	78	0	0.000	0.000	0.000	0.000	0.000	0.000	0.000	0.000	0.000	0.000	0.000	0.000	0.000	0.000	0.123	0.137	0.166	0.178	3.349	0.124	0.190	80	560	100	194	1581	1775	208	1518	1726	Error	Error	-3.027	194	1581	208	1518	75180	220754	1.107	8.103	0	0	0
1	3	5	"A25"	"A25"	13590	10010	100	876	901	250	27	708	708	720	207	28	42	17	0	3066	2911	1191	40	1216	1216	1248	191	15	86	82	0	0.000	0.000	0.000	0.000	0.000	0.000	0.000	0.000	0.000	0.000	0.000	0.000	0.000	0.000	0.091	0.114	0.147	0.141	3.443	0.105	0.208	80	560	100	168	1850	2018	193	1695	1888	Error	Error	-3.461	168	1850	193	1695	72075	232848	0.874	8.707	0	0	0
1	4	5	"A26"	"A26"	13880	10010	100	811	825	263	31	704	704	728	302	41	21	3	0	2235	2823	1728	61	1226	1226	1265	305	24	57	51	0	0.000	0.000	0.000	0.000	0.000	0.000	0.000	0.000	0.000	0.000	0.000	0.000	0.000	0.000	0.106	0.076	0.155	0.272	5.847	0.084	0.262	80	560	100	107	1009	1116	121	1597	1718	Error	Error	-3.237	107	1009	121	1597	65976	225845	0.321	5.108	0	0	0
1	5	5	"A26"	"A26"	14190	10010	100	935	968	248	25	683	683	695	185	26	65	33	0	3616	3754	1104	29	1203	1203	1225	194	15	100	100	0	0.000	0.000	0.000	0.000	0.000	0.000	0.000	0.000	0.000	0.000	0.000	0.000	0.000	0.000	0.104	0.112	0.124	0.104	2.544	0.102	0.263	80	560	100	252	2413	2665	285	2551	2836	Error	Error	-3.259	252	2413	285	2551	77444	300301	1.476	13.036	0	0	0
1	6	5	"A26"	"A26"	14490	10010	100	930	951	299	31	658	658	680	174	25	66	37	0	3725	3903	1823	46	1205	1205	1239	225	18	97	90	0	0.000	0.000	0.000	0.000	0.000	0.000	0.000	0.000	0.000	0.000	0.000	0.000	0.000	0.000	0.108	0.109	0.137	0.122	2.492	0.097	0.337	80	560	100	272	2520	2792	293	2698	2991	Error	Error	-3.212	272	2520	293	2698	76075	312236	1.557	11.840	0	0	0
1	7	5	"A27"	"A27"	14780	10010	100	810	853	234	27	634	634	665	251	37	40	10	0	3119	3095	1736	56	1193	1193	1217	259	21	70	61	0	0.000	0.000	0.000	0.000	0.000	0.000	0.000	0.000	0.000	0.000	0.000	0.000	0.000	0.000	0.091	0.115	0.148	0.187	5.633	0.099	0.161	80	560	100	176	1926	2102	219	1902	2121	Error	Error	-3.452	176	1926	219	1902	68218	247575	0.749	7.251	0	0	0
1	8	5	"A27"	"A27"	15090	10010	100	770	784	214	27	635	635	645	171	26	45	16	0	3348	3266	1476	45	1176	1176	1221	284	23	83	72	0	0.000	0.000	0.000	0.000	0.000	0.000	0.000	0.000	0.000	0.000	0.000	0.000	0.000	0.000	0.062	0.071	0.093	0.100	3.380	0.070	0.157	80	560	100	135	2172	2307	149	2090	2239	Error	Error	-4.008	135	2172	149	2090	62717	261257	0.813	7.201	0	0	0
1	9	5	"A27"	"A27"	15390	10010	100	873	861	272	31	645	645	654	169	25	55	31	0	3285	3266	1459	44	1190	1190	1232	269	21	85	80	0	0.000	0.000	0.000	0.000	0.000	0.000	0.000	0.000	0.000	0.000	0.000	0.000	0.000	0.000	0.109	0.104	0.143	0.178	4.241	0.097	0.257	80	560	100	228	2095	2323	216	2076	2292	Error	Error	-3.200	228	2095	216	2076	68880	261283	1.225	7.561	0	0	0
1	10	5	"A28"	"A28"	15680	10000	100	779	771	221	28	630	630	634	169	26	45	17	0	1451	2868	1865	65	1171	1171	1233	390	31	48	46	0	0.000	0.000	0.000	0.000	0.000	0.000	0.000	0.000	0.000	0.000	0.000	0.000	0.000	0.000	0.532	0.083	0.130	0.177	5.140	0.075	0.160	80	560	100	149	280	429	141	1697	1838	Error	Error	-0.910	149	280	141	1697	61686	229474	0.811	4.192	0	0	0
1	11	5	"A28"	"A28"	15990	10010	100	961	935	236	25	654	654	665	186	27	60	41	0	3874	3725	1433	38	1190	1190	1237	284	22	93	86	0	0.000	0.000	0.000	0.000	0.000	0.000	0.000	0.000	0.000	0.000	0.000	0.000	0.000	0.000	0.114	0.111	0.125	0.118	3.097	0.107	0.340	80	560	100	307	2684	2991	281	2535	2816	Error	Error	-3.128	307	2684	281	2535	74830	297961	1.452	8.761	0	0	0
1	12	5	"A28"	"A28"	16290	10010	100	903	902	227	25	664	664	676	181	26	67	31	0	3448	3300	1455	44	1208	1208	1247	272	21	80	75	0	0.000	0.000	0.000	0.000	0.000	0.000	0.000	0.000	0.000	0.000	0.000	0.000	0.000	0.000	0.107	0.114	0.139	0.173	4.081	0.104	0.301	80	560	100	239	2240	2479	238	2092	2330	Error	Error	-3.228	239	2240	238	2092	72176	264036	1.249	7.548	0	0	0
1	13	5	"A29"	"A29"	16590	10000	100	864	936	401	42	693	693	720	233	32	45	16	0	2927	2634	1749	66	1227	1227	1332	1537	115	51	3	0	0.000	0.000	0.000	0.000	0.000	0.000	0.000	0.000	0.000	0.000	0.000	0.000	0.000	0.000	0.101	0.173	0.205	0.284	4.588	0.172	0.429	80	560	100	171	1700	1871	243	1407	1650	Error	Error	-3.313	171	1700	243	1407	74867	210695	0.927	0.847	0	0	0
1	14	5	"A29"	"A29"	16890	10010	100	962	959	228	23	724	724	755	235	31	51	10	0	3013	2982	786	26	1252	1252	1299	301	23	95	91	0	0.000	0.000	0.000	0.000	0.000	0.000	0.000	0.000	0.000	0.000	0.000	0.000	0.000	0.000	0.135	0.136	0.149	0.144	2.182	0.138	0.222	80	560	100	238	1761	1999	235	1730	1965	Error	Error	-2.887	238	1761	235	1730	76758	238532	0.868	5.591	0	0	0
1	15	5	"A29"	"A29"	17190	10010	100	1013	1039	254	24	759	759	785	188	23	58	35	0	3034	2935	888	30	1292	1292	1340	517	38	83	82	0	0.000	0.000	0.000	0.000	0.000	0.000	0.000	0.000	0.000	0.000	0.000	0.000	0.000	0.000	0.146	0.170	0.182	0.185	2.402	0.198	0.165	80	560	100	254	1742	1996	280	1643	1923	Error	Error	-2.778	254	1742	280	1643	83140	234795	1.351	3.085	0	0	0
1	16	5	"A30"	"A30"	17480	10000	100	979	1026	309	30	846	846	851	208	24	38	20	0	3352	3092	1728	55	1347	1347	1379	330	23	58	55	0	0.000	0.000	0.000	0.000	0.000	0.000	0.000	0.000	0.000	0.000	0.000	0.000	0.000	0.000	0.066	0.103	0.151	0.180	5.439	0.102	0.252	80	560	100	133	2005	2138	180	1745	1925	Error	Error	-3.914	133	2005	180	1745	82065	247329	0.841	5.191	0	0	0
1	17	5	"A30"	"A30"	17780	10000	100	1183	1241	368	29	946	946	949	217	22	51	22	0	3868	4212	1723	40	1433	1433	1472	368	25	95	91	0	0.000	0.000	0.000	0.000	0.000	0.000	0.000	0.000	0.000	0.000	0.000	0.000	0.000	0.000	0.097	0.106	0.107	0.093	2.574	0.133	0.411	80	560	100	237	2435	2672	295	2779	3074	Error	Error	-3.361	237	2435	295	2779	99260	336995	1.346	7.446	0	0	0
1	18	5	"A30"	"A30"	18090	10000	100	1212	1319	475	36	1039	1039	1063	245	23	37	21	0	3443	3727	1656	44	1527	1527	1547	189	12	92	82	0	0.000	0.000	0.000	0.000	0.000	0.000	0.000	0.000	0.000	0.000	0.000	0.000	0.000	0.000	0.090	0.127	0.164	0.156	3.504	0.162	0.332	80	560	100	173	1916	2089	280	2200	2480	Error	Error	-3.469	173	1916	280	2200	105512	298198	1.045	11.534	0	0	0
1	1	6	"A31"	"A31"	12980	10310	100	824	838	242	28	679	679	695	174	25	43	26	0	1490	2925	1973	67	1213	1213	1280	395	30	45	45	0	0.000	0.000	0.000	0.000	0.000	0.000	0.000	0.000	0.000	0.000	0.000	0.000	0.000	0.000	0.523	0.093	0.186	0.273	4.896	0.080	0.332	80	560	100	145	277	422	159	1712	1871	Error	Error	-0.934	145	277	159	1712	67054	233969	0.822	4.165	0	0	0
1	2	6	"A31"	"A31"	13290	10310	100	851	874	244	27	684	684	707	215	30	45	13	0	2938	3217	1675	52	1229	1229	1304	615	47	67	56	0	0.000	0.000	0.000	0.000	0.000	0.000	0.000	0.000	0.000	0.000	0.000	0.000	0.000	0.000	0.098	0.096	0.106	0.129	5.556	1.017	0.619	80	560	100	167	1709	1876	190	1988	2178	Error	Error	-3.355	167	1709	190	1988	69881	257350	0.777	3.111	0	0	0
1	3	6	"A31"	"A31"	13590	10310	100	735	796	247	31	690	690	698	179	25	33	15	0	2142	2601	1348	51	1217	1217	1242	201	16	76	65	0	0.000	0.000	0.000	0.000	0.000	0.000	0.000	0.000	0.000	0.000	0.000	0.000	0.000	0.000	0.049	0.077	0.141	0.139	4.767	0.081	0.152	80	560	100	45	925	970	106	1384	1490	Error	Error	-4.361	45	925	106	1384	63708	208090	0.547	6.761	0	0	0
1	4	6	"A32"	"A32"	13890	10310	100	802	809	236	29	678	678	936	2466	263	0	0	0	1686	2553	1526	59	1210	1210	1759	4668	265	2	0	0	0.000	0.000	0.000	0.000	0.000	0.000	0.000	0.000	0.000	0.000	0.000	0.000	0.000	0.000	0.261	0.098	0.239	0.400	5.617	0.414	0.503	80	560	100	124	476	600	131	1343	1474	Error	Error	-1.941	124	476	131	1343	64699	204226	-0.052	0.170	0	0	0
1	5	6	"A32"	"A32"	14190	10310	100	785	839	240	28	652	652	665	173	26	42	20	0	3391	3172	1553	48	1190	1190	1234	228	18	75	70	0	0.000	0.000	0.000	0.000	0.000	0.000	0.000	0.000	0.000	0.000	0.000	0.000	0.000	0.000	0.060	0.094	0.107	0.113	4.022	0.076	0.232	80	560	100	133	2201	2334	187	1982	2169	Error	Error	-4.049	133	2201	187	1982	67145	253751	1.006	8.500	0	0	0
1	6	6	"A32"	"A32"	14490	10310	100	809	857	238	27	647	647	657	176	26	48	27	0	3059	3135	1555	49	1191	1191	1236	248	20	77	72	0	0.000	0.000	0.000	0.000	0.000	0.000	0.000	0.000	0.000	0.000	0.000	0.000	0.000	0.000	0.087	0.108	0.140	0.153	3.324	0.086	0.205	80	560	100	162	1868	2030	210	1944	2154	Error	Error	-3.527	162	1868	210	1944	68595	250839	1.136	7.657	0	0	0
1	7	6	"A33"	"A33"	14790	10310	100	687	677	182	26	625	625	646	190	29	21	2	0	1853	2123	1089	51	1173	1173	1184	172	14	61	55	0	0.000	0.000	0.000	0.000	0.000	0.000	0.000	0.000	0.000	0.000	0.000	0.000	0.000	0.000	0.091	0.055	0.206	0.262	5.600	0.091	0.155	80	560	100	62	680	742	52	950	1002	Error	Error	-3.455	62	680	52	950	54149	169869	0.163	5.459	0	0	0
1	8	6	"A33"	"A33"	15080	10320	100	593	639	202	31	595	595	610	175	28	26	10	0	1945	2162	1043	48	1168	1168	1198	249	20	63	52	0	0.000	0.000	0.000	0.000	0.000	0.000	0.000	0.000	0.000	0.000	0.000	0.000	0.000	0.000	-0.003	0.044	0.162	0.251	7.137	0.075	0.071	80	560	100	-2	777	775	44	994	1038	Error	Error	Error	-2	777	44	994	51085	172969	0.166	3.871	0	0	0
1	9	6	"A33"	"A33"	15390	10320	100	723	777	231	29	626	626	645	179	27	36	15	0	2900	2908	1233	42	1182	1182	1202	187	15	80	76	0	0.000	0.000	0.000	0.000	0.000	0.000	0.000	0.000	0.000	0.000	0.000	0.000	0.000	0.000	0.056	0.087	0.114	0.141	4.371	0.080	0.135	80	560	100	97	1718	1815	151	1726	1877	Error	Error	-4.147	97	1718	151	1726	62128	232632	0.737	9.123	0	0	0
1	10	6	"A34"	"A34"	15690	10310	100	740	769	214	27	637	637	674	501	74	6	0	0	2208	2905	1815	62	1194	1194	1228	301	24	55	53	0	0.000	0.000	0.000	0.000	0.000	0.000	0.000	0.000	0.000	0.000	0.000	0.000	0.000	0.000	0.102	0.077	0.098	0.113	5.728	0.080	0.293	80	560	100	103	1014	1117	132	1711	1843	Error	Error	-3.299	103	1014	132	1711	61487	232387	0.190	5.571	0	0	0
1	11	6	"A34"	"A34"	15990	10310	100	791	819	351	42	636	636	658	199	30	40	15	0	3105	3075	1560	50	1197	1197	1247	295	23	72	67	0	0.000	0.000	0.000	0.000	0.000	0.000	0.000	0.000	0.000	0.000	0.000	0.000	0.000	0.000	0.081	0.097	0.100	0.127	5.146	0.091	0.157	80	560	100	155	1908	2063	183	1878	2061	Error	Error	-3.622	155	1908	183	1878	65518	245961	0.809	6.197	0	0	0
1	12	6	"A34"	"A34"	16290	10310	100	867	868	220	25	652	652	675	198	29	55	18	0	3506	3320	1515	45	1200	1200	1255	287	22	82	70	0	0.000	0.000	0.000	0.000	0.000	0.000	0.000	0.000	0.000	0.000	0.000	0.000	0.000	0.000	0.093	0.102	0.113	0.140	3.489	0.089	0.272	80	560	100	215	2306	2521	216	2120	2336	Error	Error	-3.423	215	2306	216	2120	69476	265636	0.975	7.195	0	0	0
1	13	6	"A35"	"A35"	16590	10300	100	900	985	494	50	688	688	753	1121	148	2	1	0	4265	4320	2060	47	1248	1248	1333	754	56	92	68	0	0.000	0.000	0.000	0.000	0.000	0.000	0.000	0.000	0.000	0.000	0.000	0.000	0.000	0.000	0.070	0.097	0.092	0.087	3.292	0.551	0.239	80	560	100	212	3017	3229	297	3072	3369	Error	Error	-3.831	212	3017	297	3072	78834	345621	0.207	3.962	0	0	0
1	14	6	"A35"	"A35"	16900	10310	100	1016	1068	353	33	703	703	722	196	27	67	42	0	4466	4671	2128	45	1260	1260	1278	214	16	100	95	0	0.000	0.000	0.000	0.000	0.000	0.000	0.000	0.000	0.000	0.000	0.000	0.000	0.000	0.000	0.098	0.107	0.119	0.107	1.954	0.105	0.523	80	560	100	313	3206	3519	365	3411	3776	Error	Error	-3.357	313	3206	365	3411	85451	373677	1.765	15.855	0	0	0
1	15	6	"A35"	"A35"	17190	10310	100	1147	1136	280	24	750	750	777	240	30	68	37	0	4466	4247	1412	33	1310	1310	1382	365	26	96	92	0	0.000	0.000	0.000	0.000	0.000	0.000	0.000	0.000	0.000	0.000	0.000	0.000	0.000	0.000	0.126	0.131	0.143	0.130	2.524	0.130	0.463	80	560	100	397	3156	3553	386	2937	3323	Error	Error	-2.991	397	3156	386	2937	90883	339774	1.496	7.849	0	0	0
1	16	6	"A36"	"A36"	17490	10300	100	1031	1050	321	30	846	846	864	211	24	46	23	0	2792	3536	2113	59	1350	1350	1386	264	19	77	67	0	0.000	0.000	0.000	0.000	0.000	0.000	0.000	0.000	0.000	0.000	0.000	0.000	0.000	0.000	0.128	0.093	0.132	0.147	3.882	0.104	0.289	80	560	100	185	1442	1627	204	2186	2390	Error	Error	-2.962	185	1442	204	2186	84012	282842	0.882	8.144	0	0	0
1	17	6	"A36"	"A36"	17790	10310	100	1115	1141	264	23	937	937	953	227	23	45	20	0	3831	3672	1401	38	1431	1431	1472	230	15	92	81	0	0.000	0.000	0.000	0.000	0.000	0.000	0.000	0.000	0.000	0.000	0.000	0.000	0.000	0.000	0.074	0.091	0.143	0.140	2.737	0.088	0.165	80	560	100	178	2400	2578	204	2241	2445	Error	Error	-3.753	178	2400	204	2241	91291	293795	0.828	9.565	0	0	0
1	18	6	"A36"	"A36"	18090	10310	100	1281	1304	271	20	1039	1039	1054	240	22	51	13	0	3677	3784	1470	38	1525	1525	1555	248	15	91	85	0	0.000	0.000	0.000	0.000	0.000	0.000	0.000	0.000	0.000	0.000	0.000	0.000	0.000	0.000	0.112	0.117	0.123	0.132	3.083	0.114	0.236	80	560	100	242	2152	2394	265	2259	2524	Error	Error	-3.153	242	2152	265	2259	104324	302757	1.042	8.988	0	0	0
1	1	7	"A37"	"A37"	12990	10620	100	1196	1225	449	36	689	689	696	179	25	73	66	0	5399	4989	1845	36	1272	1272	1396	466	33	96	95	0	0.000	0.000	0.000	0.000	0.000	0.000	0.000	0.000	0.000	0.000	0.000	0.000	0.000	0.000	0.123	0.144	0.132	0.139	1.874	0.146	0.532	80	560	100	507	4127	4634	536	3717	4253	Error	Error	-3.025	507	4127	536	3717	97995	399151	2.955	7.710	0	0	0
1	2	7	"A37"	"A37"	13290	10610	100	1356	1409	618	43	691	691	735	263	35	88	61	0	5113	5477	1479	27	1277	1277	1387	455	32	100	100	0	0.000	0.000	0.000	0.000	0.000	0.000	0.000	0.000	0.000	0.000	0.000	0.000	0.000	0.000	0.173	0.171	0.150	0.142	2.051	0.222	0.066	80	560	100	665	3836	4501	718	4200	4918	Error	Error	-2.528	665	3836	718	4200	112752	438170	2.563	8.989	0	0	0
1	3	7	"A37"	"A37"	13590	10610	100	1105	1113	362	32	673	673	698	210	30	67	50	0	4942	5057	1936	38	1234	1234	1307	358	27	100	96	0	0.000	0.000	0.000	0.000	0.000	0.000	0.000	0.000	0.000	0.000	0.000	0.000	0.000	0.000	0.117	0.115	0.117	0.109	2.110	0.114	0.396	80	560	100	432	3708	4140	440	3823	4263	Error	Error	-3.102	432	3708	440	3823	89027	404583	1.976	10.475	0	0	0
1	4	7	"A38"	"A38"	13890	10610	100	894	930	313	33	657	657	828	2284	275	0	0	0	4501	4343	2398	55	1219	1219	1312	1158	88	66	57	0	0.000	0.000	0.000	0.000	0.000	0.000	0.000	0.000	0.000	0.000	0.000	0.000	0.000	0.000	0.072	0.087	0.095	0.091	3.329	0.078	0.238	80	560	100	237	3282	3519	273	3124	3397	Error	Error	-3.792	237	3282	273	3124	74412	347414	0.045	2.617	0	0	0
1	5	7	"A38"	"A38"	14190	10610	100	866	894	267	29	630	630	651	223	34	50	28	0	4437	4132	1649	39	1203	1203	1290	461	35	91	82	0	0.000	0.000	0.000	0.000	0.000	0.000	0.000	0.000	0.000	0.000	0.000	0.000	0.000	0.000	0.073	0.090	0.106	0.109	2.623	0.075	0.149	80	560	100	236	3234	3470	264	2929	3193	Error	Error	-3.776	236	3234	264	2929	71512	330565	1.090	6.165	0	0	0
1	6	7	"A38"	"A38"	14500	10610	100	956	959	243	25	604	604	614	165	26	78	55	0	4488	4562	1503	32	1189	1189	1252	423	33	96	93	0	0.000	0.000	0.000	0.000	0.000	0.000	0.000	0.000	0.000	0.000	0.000	0.000	0.000	0.000	0.107	0.105	0.098	0.098	2.175	0.094	0.465	80	560	100	352	3299	3651	355	3373	3728	Error	Error	-3.228	352	3299	355	3373	76713	364970	2.091	7.825	0	0	0
1	7	7	"A39"	"A39"	14780	10610	100	764	783	247	31	595	595	605	172	28	48	22	0	3442	3146	1578	50	1199	1199	1220	196	16	73	66	0	0.000	0.000	0.000	0.000	0.000	0.000	0.000	0.000	0.000	0.000	0.000	0.000	0.000	0.000	0.075	0.097	0.131	0.199	4.895	0.093	0.254	80	560	100	169	2243	2412	188	1947	2135	Error	Error	-3.730	169	2243	188	1947	62628	251684	1.035	9.827	0	0	0
1	8	7	"A39"	"A39"	15090	10620	100	765	785	215	27	593	593	610	171	28	50	23	0	3888	3545	1180	33	1201	1201	1265	293	23	91	88	0	0.000	0.000	0.000	0.000	0.000	0.000	0.000	0.000	0.000	0.000	0.000	0.000	0.000	0.000	0.064	0.082	0.106	0.105	3.097	0.074	0.218	80	560	100	172	2687	2859	192	2344	2536	Error	Error	-3.966	172	2687	192	2344	62830	283605	1.023	7.782	0	0	0
1	9	7	"A39"	"A39"	15390	10610	100	772	807	310	38	598	598	619	214	34	45	17	0	3201	3092	1607	51	1177	1177	1220	314	25	72	70	0	0.000	0.000	0.000	0.000	0.000	0.000	0.000	0.000	0.000	0.000	0.000	0.000	0.000	0.000	0.086	0.109	0.133	0.168	4.501	0.119	0.341	80	560	100	174	2024	2198	209	1915	2124	Error	Error	-3.540	174	2024	209	1915	64549	247391	0.879	5.962	0	0	0
1	10	7	"A40"	"A40"	15690	10610	100	657	682	209	30	604	604	628	211	33	22	3	0	1619	2480	1522	61	1179	1179	1227	314	25	53	47	0	0.000	0.000	0.000	0.000	0.000	0.000	0.000	0.000	0.000	0.000	0.000	0.000	0.000	0.000	0.120	0.060	0.142	0.179	6.348	0.060	0.127	80	560	100	53	440	493	78	1301	1379	Error	Error	-3.053	53	440	78	1301	54574	198412	0.256	3.990	0	0	0
1	11	7	"A40"	"A40"	15990	10610	100	728	744	225	30	623	623	639	197	30	32	11	0	3144	3023	1119	37	1198	1198	1244	267	21	87	85	0	0.000	0.000	0.000	0.000	0.000	0.000	0.000	0.000	0.000	0.000	0.000	0.000	0.000	0.000	0.054	0.066	0.106	0.099	3.663	0.086	0.118	80	560	100	105	1946	2051	121	1825	1946	Error	Error	-4.212	105	1946	121	1825	59535	241856	0.533	6.663	0	0	0
1	12	7	"A40"	"A40"	16290	10610	100	718	754	224	29	627	627	643	198	30	32	17	0	2848	2800	1180	42	1189	1189	1230	218	17	80	73	0	0.000	0.000	0.000	0.000	0.000	0.000	0.000	0.000	0.000	0.000	0.000	0.000	0.000	0.000	0.055	0.079	0.130	0.131	4.478	0.095	0.142	80	560	100	91	1659	1750	127	1611	1738	Error	Error	-4.188	91	1659	127	1611	60353	223960	0.561	7.202	0	0	0
1	13	7	"A41"	"A41"	16590	10600	100	814	869	255	29	653	653	678	190	28	45	26	0	2912	3483	2185	62	1237	1237	1283	328	25	76	63	0	0.000	0.000	0.000	0.000	0.000	0.000	0.000	0.000	0.000	0.000	0.000	0.000	0.000	0.000	0.096	0.096	0.121	0.137	4.616	0.090	0.357	80	560	100	161	1675	1836	216	2246	2462	Error	Error	-3.379	161	1675	216	2246	69513	278644	1.005	6.707	0	0	0
1	14	7	"A41"	"A41"	16890	10610	100	1059	1084	265	24	726	726	738	192	26	75	42	0	3868	4134	1150	27	1263	1263	1365	421	30	100	95	0	0.000	0.000	0.000	0.000	0.000	0.000	0.000	0.000	0.000	0.000	0.000	0.000	0.000	0.000	0.128	0.125	0.123	0.116	1.896	0.116	0.388	80	560	100	333	2605	2938	358	2871	3229	Error	Error	-2.968	333	2605	358	2871	86698	330738	1.802	6.577	0	0	0
1	15	7	"A41"	"A41"	17190	10610	100	967	1047	310	29	727	727	758	249	32	47	27	0	4092	4244	1724	40	1261	1261	1291	262	20	98	93	0	0.000	0.000	0.000	0.000	0.000	0.000	0.000	0.000	0.000	0.000	0.000	0.000	0.000	0.000	0.085	0.107	0.110	0.104	2.573	0.119	0.406	80	560	100	240	2831	3071	320	2983	3303	Error	Error	-3.560	240	2831	320	2983	83745	339516	1.161	11.271	0	0	0
1	16	7	"A42"	"A42"	17490	10600	100	960	973	253	26	786	786	807	195	24	43	22	0	2701	3036	1776	58	1356	1356	1482	1745	117	43	17	0	0.000	0.000	0.000	0.000	0.000	0.000	0.000	0.000	0.000	0.000	0.000	0.000	0.000	0.000	0.129	0.111	0.156	0.194	5.542	0.023	0.066	80	560	100	174	1345	1519	187	1680	1867	Error	Error	-2.950	174	1345	187	1680	77841	242911	0.851	0.891	0	0	0
1	17	7	"A42"	"A42"	17790	10610	100	1093	1134	280	24	899	899	923	202	21	48	27	0	3923	4037	1205	29	1432	1432	1457	200	13	96	95	0	0.000	0.000	0.000	0.000	0.000	0.000	0.000	0.000	0.000	0.000	0.000	0.000	0.000	0.000	0.078	0.090	0.118	0.091	3.250	0.100	0.242	80	560	100	194	2491	2685	235	2605	2840	Error	Error	-3.683	194	2491	235	2605	90737	322921	1.045	12.900	0	0	0
1	18	7	"A42"	"A42"	18090	10610	100	1150	1201	266	22	1064	1064	1148	774	67	2	0	0	3466	3592	1176	32	1540	1540	1639	885	53	83	53	0	0.000	0.000	0.000	0.000	0.000	0.000	0.000	0.000	0.000	0.000	0.000	0.000	0.000	0.000	0.045	0.067	0.106	0.091	3.012	0.097	0.165	80	560	100	86	1926	2012	137	2052	2189	Error	Error	-4.485	86	1926	137	2052	96116	287365	0.068	2.207	0	0	0
1	1	8	"A43"	"A43"	12990	10910	100	818	819	266	32	668	668	681	186	27	40	18	0	1841	2516	1472	58	1166	1166	1236	400	32	55	47	0	0.000	0.000	0.000	0.000	0.000	0.000	0.000	0.000	0.000	0.000	0.000	0.000	0.000	0.000	0.222	0.112	0.162	0.282	5.075	0.105	0.287	80	560	100	150	675	825	151	1350	1501	Error	Error	-2.170	150	675	151	1350	65525	201301	0.742	3.200	0	0	0
1	2	8	"A43"	"A43"	13280	10920	100	1031	1255	884	70	656	656	698	442	63	41	16	0	5189	4829	2383	49	1199	1199	1297	418	32	90	81	0	0.000	0.000	0.000	0.000	0.000	0.000	0.000	0.000	0.000	0.000	0.000	0.000	0.000	0.000	0.094	0.165	0.118	0.142	2.755	0.143	0.110	80	560	100	375	3990	4365	599	3630	4229	Error	Error	-3.411	375	3990	599	3630	100386	386323	1.260	8.450	0	0	0
1	3	8	"A43"	"A43"	13590	10920	100	916	933	289	30	626	626	639	205	32	63	37	0	4574	4307	1652	38	1185	1185	1278	464	36	86	83	0	0.000	0.000	0.000	0.000	0.000	0.000	0.000	0.000	0.000	0.000	0.000	0.000	0.000	0.000	0.086	0.098	0.102	0.094	2.801	0.101	0.455	80	560	100	290	3389	3679	307	3122	3429	Error	Error	-3.547	290	3389	307	3122	74610	344572	1.434	6.528	0	0	0
1	4	8	"A44"	"A44"	13890	10900	100	674	738	250	33	625	625	640	177	27	37	16	0	1518	2695	1753	65	1205	1205	1326	670	50	46	41	0	0.000	0.000	0.000	0.000	0.000	0.000	0.000	0.000	0.000	0.000	0.000	0.000	0.000	0.000	0.157	0.076	0.143	0.181	4.662	0.095	0.352	80	560	100	49	313	362	113	1490	1603	Error	Error	-2.675	49	313	113	1490	59065	215599	0.554	2.043	0	0	0
1	5	8	"A44"	"A44"	14200	10910	100	920	944	277	29	598	598	609	174	28	71	45	0	4285	4542	1917	42	1213	1213	1267	341	26	98	90	0	0.000	0.000	0.000	0.000	0.000	0.000	0.000	0.000	0.000	0.000	0.000	0.000	0.000	0.000	0.105	0.104	0.103	0.098	2.523	0.094	0.416	80	560	100	322	3072	3394	346	3329	3675	Error	Error	-3.254	322	3072	346	3329	75524	363369	1.925	9.604	0	0	0
1	6	8	"A44"	"A44"	14500	10910	100	940	971	319	32	614	614	629	175	27	63	47	0	4414	4469	1535	34	1229	1229	1311	395	30	100	100	0	0.000	0.000	0.000	0.000	0.000	0.000	0.000	0.000	0.000	0.000	0.000	0.000	0.000	0.000	0.102	0.110	0.103	0.093	2.265	0.105	0.396	80	560	100	326	3185	3511	357	3240	3597	Error	Error	-3.288	326	3185	357	3240	77712	357490	1.954	7.995	0	0	0
1	7	8	"A45"	"A45"	14790	10900	100	724	773	272	35	591	591	612	196	32	42	22	0	2744	3005	1659	55	1203	1203	1261	405	32	61	55	0	0.000	0.000	0.000	0.000	0.000	0.000	0.000	0.000	0.000	0.000	0.000	0.000	0.000	0.000	0.086	0.101	0.161	0.148	3.588	0.097	0.293	80	560	100	133	1541	1674	182	1802	1984	Error	Error	-3.534	133	1541	182	1802	61852	240435	0.821	4.306	0	0	0
1	8	8	"A45"	"A45"	15100	10910	100	884	893	282	31	594	594	611	192	31	62	37	0	4287	4626	2335	50	1259	1259	1321	332	25	98	95	0	0.000	0.000	0.000	0.000	0.000	0.000	0.000	0.000	0.000	0.000	0.000	0.000	0.000	0.000	0.096	0.089	0.107	0.097	2.569	0.076	0.309	80	560	100	290	3028	3318	299	3367	3666	Error	Error	-3.384	290	3028	299	3367	71434	370118	1.469	9.955	0	0	0
1	9	8	"A45"	"A45"	15400	10910	100	815	846	270	31	594	594	608	179	29	56	30	0	3621	3495	1443	41	1236	1236	1284	326	25	87	82	0	0.000	0.000	0.000	0.000	0.000	0.000	0.000	0.000	0.000	0.000	0.000	0.000	0.000	0.000	0.093	0.112	0.120	0.115	2.525	0.114	0.323	80	560	100	221	2385	2606	252	2259	2511	Error	Error	-3.432	221	2385	252	2259	67671	279621	1.330	6.782	0	0	0
1	10	8	"A47"	"A47"	15690	10910	100	866	874	302	34	609	609	625	186	29	56	35	0	3430	3936	2524	64	1230	1230	1298	400	30	86	65	0	0.000	0.000	0.000	0.000	0.000	0.000	0.000	0.000	0.000	0.000	0.000	0.000	0.000	0.000	0.117	0.098	0.113	0.121	2.660	0.091	0.447	80	560	100	257	2200	2457	265	2706	2971	Error	Error	-3.098	257	2200	265	2706	69924	314863	1.339	6.595	0	0	0
1	11	8	"A47"	"A47"	15990	10910	100	886	907	300	33	639	639	654	230	35	51	30	0	3973	3970	1948	49	1258	1258	1416	595	42	77	70	0	0.000	0.000	0.000	0.000	0.000	0.000	0.000	0.000	0.000	0.000	0.000	0.000	0.000	0.000	0.091	0.099	0.132	0.116	2.564	0.104	0.271	80	560	100	247	2715	2962	268	2712	2980	Error	Error	-3.458	247	2715	268	2712	72558	317629	1.100	4.292	0	0	0
1	12	8	"A47"	"A47"	16300	10910	100	935	968	320	33	613	613	629	189	30	73	47	0	4566	4683	2102	44	1255	1255	1379	536	38	96	82	0	0.000	0.000	0.000	0.000	0.000	0.000	0.000	0.000	0.000	0.000	0.000	0.000	0.000	0.000	0.097	0.104	0.099	0.106	1.959	0.103	0.442	80	560	100	322	3311	3633	355	3428	3783	Error	Error	-3.362	322	3311	355	3428	77464	374602	1.794	6.164	0	0	0
1	13	8	"A48"	"A48"	16600	10900	100	752	772	234	30	639	639	653	204	31	36	10	0	2982	2847	1471	51	1207	1207	1342	698	52	57	52	0	0.000	0.000	0.000	0.000	0.000	0.000	0.000	0.000	0.000	0.000	0.000	0.000	0.000	0.000	0.064	0.081	0.113	0.155	5.605	0.083	0.257	80	560	100	113	1775	1888	133	1640	1773	Error	Error	-3.973	113	1775	133	1640	61789	227797	0.583	2.156	0	0	0
1	14	8	"A48"	"A48"	16900	10910	100	815	833	261	31	683	683	691	188	27	38	23	0	2997	3232	1525	47	1249	1249	1471	818	55	76	52	0	0.000	0.000	0.000	0.000	0.000	0.000	0.000	0.000	0.000	0.000	0.000	0.000	0.000	0.000	0.076	0.076	0.101	0.112	3.171	0.072	0.236	80	560	100	132	1748	1880	150	1983	2133	Error	Error	-3.727	132	1748	150	1983	66667	258576	0.755	2.153	0	0	0
1	15	8	"A48"	"A48"	17210	10910	100	970	1014	411	40	705	705	735	200	27	60	30	0	4477	4282	2019	47	1285	1285	1371	462	33	85	81	0	0.000	0.000	0.000	0.000	0.000	0.000	0.000	0.000	0.000	0.000	0.000	0.000	0.000	0.000	0.083	0.103	0.103	0.147	3.596	0.102	0.367	80	560	100	265	3192	3457	309	2997	3306	Error	Error	-3.590	265	3192	309	2997	81138	342557	1.395	6.301	0	0	0
1	16	8	"A49"	"A49"	17490	10890	100	876	943	329	34	781	781	815	267	32	36	13	0	1972	3210	2044	63	1338	1338	1431	533	37	52	46	0	0.000	0.000	0.000	0.000	0.000	0.000	0.000	0.000	0.000	0.000	0.000	0.000	0.000	0.000	0.150	0.087	0.143	0.198	5.019	0.082	0.257	80	560	100	95	634	729	162	1872	2034	Error	Error	-2.738	95	634	162	1872	75406	256820	0.479	3.338	0	0	0
1	17	8	"A49"	"A49"	17800	10900	100	1168	1163	341	29	900	900	927	220	23	51	27	0	4210	4207	2055	48	1417	1417	1498	394	26	85	71	0	0.000	0.000	0.000	0.000	0.000	0.000	0.000	0.000	0.000	0.000	0.000	0.000	0.000	0.000	0.096	0.094	0.124	0.139	3.392	0.077	0.219	80	560	100	268	2793	3061	263	2790	3053	Error	Error	-3.382	268	2793	263	2790	93005	336588	1.073	6.876	0	0	0
1	18	8	"A49"	"A49"	18100	10900	100	1186	1281	572	44	1010	1010	1026	224	21	46	21	0	4243	4032	1886	46	1518	1518	1558	288	18	86	76	0	0.000	0.000	0.000	0.000	0.000	0.000	0.000	0.000	0.000	0.000	0.000	0.000	0.000	0.000	0.065	0.108	0.135	0.159	4.234	0.124	0.259	80	560	100	176	2725	2901	271	2514	2785	Error	Error	-3.953	176	2725	271	2514	102446	322591	1.138	8.590	0	0	0
1	1	9	"A50"	"A50"	12990	11200	100	689	714	250	35	614	614	644	241	37	25	6	0	1413	1786	701	39	1182	1182	1198	171	14	51	45	0	0.000	0.000	0.000	0.000	0.000	0.000	0.000	0.000	0.000	0.000	0.000	0.000	0.000	0.000	0.325	0.166	0.255	0.318	5.639	0.174	0.133	80	560	100	75	231	306	100	604	704	Error	Error	-1.623	75	231	100	604	57102	142848	0.290	3.439	0	0	0
1	2	9	"A50"	"A50"	13300	11210	100	771	775	223	28	617	617	634	180	28	45	17	0	2565	2524	758	30	1180	1180	1200	169	14	88	82	0	0.000	0.000	0.000	0.000	0.000	0.000	0.000	0.000	0.000	0.000	0.000	0.000	0.000	0.000	0.111	0.118	0.129	0.139	4.655	0.111	0.159	80	560	100	154	1385	1539	158	1344	1502	Error	Error	-3.169	154	1385	158	1344	62004	201919	0.783	7.834	0	0	0
1	3	9	"A50"	"A50"	13590	11210	100	793	834	258	30	605	605	620	178	28	52	26	0	2597	2477	653	26	1190	1190	1217	232	19	87	85	0	0.000	0.000	0.000	0.000	0.000	0.000	0.000	0.000	0.000	0.000	0.000	0.000	0.000	0.000	0.134	0.178	0.195	0.168	3.463	0.131	0.151	80	560	100	188	1407	1595	229	1287	1516	Error	Error	-2.904	188	1407	229	1287	66681	198127	1.202	5.431	0	0	0
1	4	9	"A51"	"A51"	13890	11200	100	784	792	249	31	598	598	656	792	120	1	0	0	2384	2719	1573	57	1177	1177	1196	223	18	68	60	0	0.000	0.000	0.000	0.000	0.000	0.000	0.000	0.000	0.000	0.000	0.000	0.000	0.000	0.000	0.154	0.126	0.163	0.229	3.605	0.775	0.034	80	560	100	186	1207	1393	194	1542	1736	Error	Error	-2.698	186	1207	194	1542	63333	217528	0.172	6.830	0	0	0
1	5	9	"A51"	"A51"	14190	11210	100	803	801	204	25	598	598	625	224	35	48	10	0	3075	3150	1397	44	1209	1209	1277	332	25	83	75	0	0.000	0.000	0.000	0.000	0.000	0.000	0.000	0.000	0.000	0.000	0.000	0.000	0.000	0.000	0.110	0.105	0.127	0.122	2.564	0.098	0.136	80	560	100	205	1866	2071	203	1941	2144	Error	Error	-3.186	205	1866	203	1941	64067	252016	0.786	5.642	0	0	0
1	6	9	"A51"	"A51"	14500	11210	100	799	787	201	25	590	590	600	168	28	57	22	0	3248	3267	1123	34	1222	1222	1274	287	22	92	87	0	0.000	0.000	0.000	0.000	0.000	0.000	0.000	0.000	0.000	0.000	0.000	0.000	0.000	0.000	0.103	0.096	0.127	0.123	2.976	0.086	0.193	80	560	100	209	2026	2235	197	2045	2242	Error	Error	-3.277	209	2026	197	2045	62970	261394	1.113	6.944	0	0	0
1	7	9	"A52"	"A52"	14800	11200	100	972	996	312	31	581	581	602	197	32	75	47	0	4778	4984	2231	44	1219	1219	1299	348	26	96	91	0	0.000	0.000	0.000	0.000	0.000	0.000	0.000	0.000	0.000	0.000	0.000	0.000	0.000	0.000	0.110	0.110	0.117	0.106	2.451	0.106	0.511	80	560	100	391	3559	3950	415	3765	4180	Error	Error	-3.186	391	3559	415	3765	79686	398755	2.000	10.589	0	0	0
1	8	9	"A52"	"A52"	15110	11200	100	1048	1049	312	29	609	609	619	174	28	77	65	0	4653	4846	1597	32	1242	1242	1340	435	32	100	100	0	0.000	0.000	0.000	0.000	0.000	0.000	0.000	0.000	0.000	0.000	0.000	0.000	0.000	0.000	0.129	0.122	0.141	0.110	2.245	0.113	0.428	80	560	100	439	3411	3850	440	3604	4044	Error	Error	-2.958	439	3411	440	3604	83949	387681	2.471	8.060	0	0	0
1	9	9	"A52"	"A52"	15410	11210	100	1059	1083	261	24	606	606	647	334	51	66	26	0	4897	5260	1651	31	1288	1288	1412	549	38	100	100	0	0.000	0.000	0.000	0.000	0.000	0.000	0.000	0.000	0.000	0.000	0.000	0.000	0.000	0.000	0.126	0.120	0.122	0.107	1.959	0.104	0.419	80	560	100	453	3609	4062	477	3972	4449	Error	Error	-2.994	453	3609	477	3972	86649	420795	1.305	7.009	0	0	0
1	10	9	"A53"	"A53"	15700	11210	100	791	894	504	56	600	600	631	219	34	47	21	0	3279	3840	2544	66	1244	1244	1296	340	26	78	65	0	0.000	0.000	0.000	0.000	0.000	0.000	0.000	0.000	0.000	0.000	0.000	0.000	0.000	0.000	0.094	0.113	0.109	0.131	3.267	0.099	0.293	80	560	100	191	2035	2226	294	2596	2890	Error	Error	-3.413	191	2035	294	2596	71502	307175	1.201	7.482	0	0	0
1	11	9	"A53"	"A53"	16010	11210	100	924	966	292	30	613	613	653	396	60	43	11	0	4899	5037	2284	45	1254	1254	1360	531	39	93	83	0	0.000	0.000	0.000	0.000	0.000	0.000	0.000	0.000	0.000	0.000	0.000	0.000	0.000	0.000	0.085	0.093	0.101	0.091	2.305	0.082	0.208	80	560	100	311	3645	3956	353	3783	4136	Error	Error	-3.551	311	3645	353	3783	77302	402957	0.790	6.925	0	0	0
1	12	9	"A53"	"A53"	16310	11210	100	886	898	254	28	621	621	661	509	77	18	0	0	4336	4449	2008	45	1212	1212	1292	437	33	96	83	0	0.000	0.000	0.000	0.000	0.000	0.000	0.000	0.000	0.000	0.000	0.000	0.000	0.000	0.000	0.085	0.086	0.099	0.091	2.495	0.088	0.363	80	560	100	265	3124	3389	277	3237	3514	Error	Error	-3.559	265	3124	277	3237	71809	355957	0.466	7.224	0	0	0
1	13	9	"A54"	"A54"	16600	11200	100	915	894	299	33	647	647	660	181	27	58	37	0	2302	3813	2657	69	1218	1218	1286	456	35	65	55	0	0.000	0.000	0.000	0.000	0.000	0.000	0.000	0.000	0.000	0.000	0.000	0.000	0.000	0.000	0.247	0.095	0.129	0.175	3.251	0.064	0.295	80	560	100	268	1084	1352	247	2595	2842	Error	Error	-2.016	268	1084	247	2595	71485	305021	1.293	5.542	0	0	0
1	14	9	"A54"	"A54"	16900	11220	100	984	963	297	30	654	654	675	184	27	58	43	0	4251	3971	1599	40	1259	1259	1345	490	36	87	77	0	0.000	0.000	0.000	0.000	0.000	0.000	0.000	0.000	0.000	0.000	0.000	0.000	0.000	0.000	0.110	0.114	0.130	0.112	2.652	0.099	0.322	80	560	100	330	2992	3322	309	2712	3021	Error	Error	-3.181	330	2992	309	2712	77059	317719	1.565	5.359	0	0	0
1	15	9	"A54"	"A54"	17200	11210	100	902	980	289	29	735	735	747	201	26	43	28	0	4413	4115	1872	45	1291	1291	1389	519	37	76	72	0	0.000	0.000	0.000	0.000	0.000	0.000	0.000	0.000	0.000	0.000	0.000	0.000	0.000	0.000	0.053	0.087	0.091	0.097	3.322	0.087	0.308	80	560	100	167	3122	3289	245	2824	3069	Error	Error	-4.225	167	3122	245	2824	78407	329216	1.159	5.252	0	0	0
1	16	9	"A55"	"A55"	17500	11200	100	874	957	357	37	795	795	808	200	24	36	20	0	2563	3169	1839	58	1346	1346	1398	392	28	55	52	0	0.000	0.000	0.000	0.000	0.000	0.000	0.000	0.000	0.000	0.000	0.000	0.000	0.000	0.000	0.065	0.089	0.131	0.206	7.290	0.092	0.233	80	560	100	79	1217	1296	162	1823	1985	Error	Error	-3.945	79	1217	162	1823	76582	253525	0.745	4.518	0	0	0
1	17	9	"A55"	"A55"	17800	11210	100	1160	1217	314	25	894	894	908	214	23	55	30	0	4474	4054	1574	38	1436	1436	1479	255	17	90	82	0	0.000	0.000	0.000	0.000	0.000	0.000	0.000	0.000	0.000	0.000	0.000	0.000	0.000	0.000	0.088	0.123	0.137	0.121	4.290	0.105	0.292	80	560	100	266	3038	3304	323	2618	2941	Error	Error	-3.514	266	3038	323	2618	97364	324285	1.444	10.098	0	0	0
1	18	9	"A55"	"A55"	18090	11200	100	1090	1080	312	28	985	985	1005	220	21	36	13	0	3548	3344	1856	55	1450	1450	1547	458	29	56	55	0	0.000	0.000	0.000	0.000	0.000	0.000	0.000	0.000	0.000	0.000	0.000	0.000	0.000	0.000	0.050	0.050	0.137	0.215	4.514	0.098	0.288	80	560	100	105	2098	2203	95	1894	1989	Error	Error	-4.321	105	2098	95	1894	86435	267508	0.341	3.924	0	0	0
1	1	10	"A56"	"A56"	13000	11510	100	981	980	289	29	632	632	650	189	29	68	46	0	4426	4465	1775	39	1227	1227	1311	445	33	98	90	0	0.000	0.000	0.000	0.000	0.000	0.000	0.000	0.000	0.000	0.000	0.000	0.000	0.000	0.000	0.109	0.107	0.121	0.104	2.261	0.096	0.399	80	560	100	349	3199	3548	348	3238	3586	Error	Error	-3.196	349	3199	348	3238	78422	357167	1.746	7.088	0	0	0
1	2	10	"A56"	"A56"	13300	11510	100	1044	998	330	33	594	594	612	168	27	73	58	0	4171	4646	2136	45	1194	1194	1330	588	44	97	86	0	0.000	0.000	0.000	0.000	0.000	0.000	0.000	0.000	0.000	0.000	0.000	0.000	0.000	0.000	0.151	0.117	0.126	0.119	2.396	0.102	0.395	80	560	100	450	2977	3427	404	3452	3856	Error	Error	-2.726	450	2977	404	3452	79848	371701	2.298	5.639	0	0	0
1	3	10	"A56"	"A56"	13600	11520	100	1033	1010	282	27	596	596	618	167	27	78	61	0	4675	4939	2376	48	1236	1236	1332	401	30	92	90	0	0.000	0.000	0.000	0.000	0.000	0.000	0.000	0.000	0.000	0.000	0.000	0.000	0.000	0.000	0.127	0.112	0.109	0.118	2.510	0.089	0.388	80	560	100	437	3439	3876	414	3703	4117	Error	Error	-2.976	437	3439	414	3703	80813	395111	2.347	8.995	0	0	0
1	4	10	"A57"	"A57"	13900	11510	100	605	617	220	35	594	594	615	226	36	10	5	0	1395	1761	846	48	1181	1181	1226	295	24	42	28	0	0.000	0.000	0.000	0.000	0.000	0.000	0.000	0.000	0.000	0.000	0.000	0.000	0.000	0.000	0.051	0.040	0.357	0.348	7.194	0.094	0.078	80	560	100	11	214	225	23	580	603	Error	Error	-4.282	11	214	23	580	49335	140844	0.009	1.814	0	0	0
1	5	10	"A57"	"A57"	14200	11520	100	791	811	210	25	600	600	610	167	27	55	25	0	2980	2879	1207	41	1173	1173	1249	324	25	82	71	0	0.000	0.000	0.000	0.000	0.000	0.000	0.000	0.000	0.000	0.000	0.000	0.000	0.000	0.000	0.106	0.124	0.154	0.161	4.368	0.093	0.220	80	560	100	191	1807	1998	211	1706	1917	Error	Error	-3.242	191	1807	211	1706	64840	230347	1.204	5.031	0	0	0
1	6	10	"A57"	"A57"	14510	11510	100	753	765	221	28	601	601	608	166	27	46	18	0	2957	3035	1231	40	1209	1209	1273	327	25	81	73	0	0.000	0.000	0.000	0.000	0.000	0.000	0.000	0.000	0.000	0.000	0.000	0.000	0.000	0.000	0.087	0.090	0.106	0.121	4.027	0.068	0.137	80	560	100	152	1748	1900	164	1826	1990	Error	Error	-3.524	152	1748	164	1826	61167	242777	0.946	5.388	0	0	0
1	7	10	"A58"	"A58"	14800	11510	100	682	717	230	32	599	599	609	178	29	36	17	0	2819	2843	1470	51	1183	1183	1231	324	26	65	53	0	0.000	0.000	0.000	0.000	0.000	0.000	0.000	0.000	0.000	0.000	0.000	0.000	0.000	0.000	0.051	0.071	0.104	0.134	3.209	0.073	0.179	80	560	100	83	1636	1719	118	1660	1778	Error	Error	-4.301	83	1636	118	1660	57347	227474	0.607	4.975	0	0	0
1	8	10	"A58"	"A58"	15120	11510	100	789	824	308	37	596	596	631	379	60	18	2	0	3430	3296	1609	48	1206	1206	1238	245	19	77	71	0	0.000	0.000	0.000	0.000	0.000	0.000	0.000	0.000	0.000	0.000	0.000	0.000	0.000	0.000	0.087	0.109	0.113	0.145	4.159	0.092	0.233	80	560	100	193	2224	2417	228	2090	2318	Error	Error	-3.526	193	2224	228	2090	65881	263677	0.509	8.400	0	0	0
1	9	10	"A58"	"A58"	15410	11510	100	823	842	270	32	641	641	1032	3818	369	0	0	0	3941	3556	1887	53	1222	1222	1356	1030	75	61	60	0	0.000	0.000	0.000	0.000	0.000	0.000	0.000	0.000	0.000	0.000	0.000	0.000	0.000	0.000	0.067	0.086	0.110	0.138	3.835	0.085	0.305	80	560	100	182	2719	2901	201	2334	2535	Error	Error	-3.901	182	2719	201	2334	67349	284504	-0.050	2.136	0	0	0
1	10	10	"A59"	"A59"	15700	11510	100	878	973	404	41	617	617	633	173	27	58	43	0	4062	4845	3552	73	1224	1224	1348	717	53	58	57	0	0.000	0.000	0.000	0.000	0.000	0.000	0.000	0.000	0.000	0.000	0.000	0.000	0.000	0.000	0.092	0.098	0.098	0.138	3.833	0.074	0.422	80	560	100	261	2838	3099	356	3621	3977	Error	Error	-3.443	261	2838	356	3621	77837	387630	1.965	4.877	0	0	0
1	11	10	"A59"	"A59"	16010	11510	100	970	1021	359	35	629	629	664	272	40	61	22	0	5695	5171	2312	44	1226	1226	1328	426	32	87	77	0	0.000	0.000	0.000	0.000	0.000	0.000	0.000	0.000	0.000	0.000	0.000	0.000	0.000	0.000	0.076	0.099	0.097	0.107	2.975	0.075	0.176	80	560	100	341	4469	4810	392	3945	4337	Error	Error	-3.712	341	4469	392	3945	81702	413706	1.313	9.021	0	0	0
1	12	10	"A59"	"A59"	16310	11510	100	1054	1007	284	28	615	615	658	357	54	58	10	0	5998	5267	2636	50	1212	1212	1327	489	36	81	76	0	0.000	0.000	0.000	0.000	0.000	0.000	0.000	0.000	0.000	0.000	0.000	0.000	0.000	0.000	0.092	0.097	0.095	0.115	3.550	0.090	0.184	80	560	100	439	4786	5225	392	4055	4447	Error	Error	-3.447	439	4786	392	4055	80562	421389	0.978	8.057	0	0	0
1	13	10	"A60"	"A60"	16610	11510	100	746	780	275	35	623	623	644	184	28	38	25	0	2980	3247	1951	60	1183	1183	1196	191	15	71	63	0	0.000	0.000	0.000	0.000	0.000	0.000	0.000	0.000	0.000	0.000	0.000	0.000	0.000	0.000	0.068	0.076	0.121	0.158	3.498	0.087	0.299	80	560	100	123	1797	1920	157	2064	2221	Error	Error	-3.869	123	1797	157	2064	62436	259778	0.739	10.738	0	0	0
1	14	10	"A60"	"A60"	16900	11520	100	829	839	246	29	675	675	702	193	27	46	13	0	3648	3951	2262	57	1254	1254	1276	233	18	76	71	0	0.000	0.000	0.000	0.000	0.000	0.000	0.000	0.000	0.000	0.000	0.000	0.000	0.000	0.000	0.064	0.061	0.095	0.100	3.548	0.062	0.234	80	560	100	154	2394	2548	164	2697	2861	Error	Error	-3.958	154	2394	164	2697	67134	316063	0.710	11.481	0	0	0
1	15	10	"A60"	"A60"	17200	11520	100	880	875	198	22	719	719	734	183	24	47	11	0	3713	3813	2141	56	1280	1280	1307	232	17	78	76	0	0.000	0.000	0.000	0.000	0.000	0.000	0.000	0.000	0.000	0.000	0.000	0.000	0.000	0.000	0.066	0.062	0.074	0.089	4.452	0.048	0.137	80	560	100	161	2433	2594	156	2533	2689	Error	Error	-3.918	161	2433	156	2533	70009	305008	0.770	10.802	0	0	0
1	16	10	"A61"	"A61"	17500	11510	100	965	990	334	33	823	823	844	217	25	38	22	0	1833	4455	3500	78	1365	1365	1530	1034	67	45	45	0	0.000	0.000	0.000	0.000	0.000	0.000	0.000	0.000	0.000	0.000	0.000	0.000	0.000	0.000	0.303	0.054	0.090	0.159	5.748	0.054	0.377	80	560	100	142	468	610	167	3090	3257	Error	Error	-1.721	142	468	167	3090	79222	356369	0.673	2.829	0	0	0
1	17	10	"A61"	"A61"	17800	11500	100	1153	1197	348	29	885	885	902	224	24	57	38	0	8115	7375	4237	57	1418	1418	1597	689	43	75	75	0	0.000	0.000	0.000	0.000	0.000	0.000	0.000	0.000	0.000	0.000	0.000	0.000	0.000	0.000	0.040	0.052	0.062	0.072	3.086	0.058	0.502	80	560	100	268	6697	6965	312	5957	6269	Error	Error	-4.643	268	6697	312	5957	95738	590029	1.317	8.386	0	0	0
1	18	10	"A61"	"A61"	18100	11510	100	1492	1481	369	24	1016	1016	1023	225	21	73	52	0	10031	9279	3461	37	1478	1478	1615	553	34	90	85	0	0.000	0.000	0.000	0.000	0.000	0.000	0.000	0.000	0.000	0.000	0.000	0.000	0.000	0.000	0.056	0.060	0.061	0.063	2.918	0.058	0.448	80	560	100	476	8553	9029	465	7801	8266	Error	Error	-4.167	476	8553	465	7801	118480	742351	2.036	13.859	0	0	0
1	1	11	"A62"	"A62"	13000	11810	100	748	765	219	28	637	637	661	193	29	33	11	0	1703	2239	1115	49	1175	1175	1218	350	28	53	48	0	0.000	0.000	0.000	0.000	0.000	0.000	0.000	0.000	0.000	0.000	0.000	0.000	0.000	0.000	0.210	0.120	0.204	0.338	5.458	0.078	0.092	80	560	100	111	528	639	128	1064	1192	Error	Error	-2.250	111	528	128	1064	61239	179113	0.539	2.917	0	0	0
1	2	11	"A62"	"A62"	13310	11820	100	747	756	213	28	630	630	641	182	28	38	13	0	3341	3144	1260	40	1164	1164	1210	252	20	85	78	0	0.000	0.000	0.000	0.000	0.000	0.000	0.000	0.000	0.000	0.000	0.000	0.000	0.000	0.000	0.054	0.064	0.104	0.116	5.741	0.094	0.257	80	560	100	117	2177	2294	126	1980	2106	Error	Error	-4.218	117	2177	126	1980	60490	251491	0.632	7.675	0	0	0
1	3	11	"A62"	"A62"	13600	11820	100	742	779	236	30	634	634	646	170	26	41	22	0	3864	3366	1528	45	1189	1189	1260	347	27	71	70	0	0.000	0.000	0.000	0.000	0.000	0.000	0.000	0.000	0.000	0.000	0.000	0.000	0.000	0.000	0.040	0.067	0.098	0.091	2.967	0.060	0.159	80	560	100	108	2675	2783	145	2177	2322	Error	Error	-4.630	108	2675	145	2177	62286	269241	0.782	6.069	0	0	0
1	4	11	"A63"	"A63"	13900	11810	100	765	810	272	33	613	613	622	169	27	47	33	0	2814	3756	2703	71	1161	1161	1192	230	19	80	63	0	0.000	0.000	0.000	0.000	0.000	0.000	0.000	0.000	0.000	0.000	0.000	0.000	0.000	0.000	0.092	0.076	0.102	0.129	2.963	0.070	0.354	80	560	100	152	1653	1805	197	2595	2792	Error	Error	-3.443	152	1653	197	2595	64832	300515	1.112	11.148	0	0	0
1	5	11	"A63"	"A63"	14200	11820	100	891	904	258	28	603	603	620	166	26	67	40	0	4953	5150	2927	56	1176	1176	1291	485	37	88	75	0	0.000	0.000	0.000	0.000	0.000	0.000	0.000	0.000	0.000	0.000	0.000	0.000	0.000	0.000	0.076	0.076	0.081	0.097	2.672	0.065	0.393	80	560	100	288	3777	4065	301	3974	4275	Error	Error	-3.713	288	3777	301	3974	72312	412027	1.711	7.957	0	0	0
1	6	11	"A63"	"A63"	14510	11820	100	833	821	186	22	611	611	639	183	28	58	17	0	4790	4258	1861	43	1195	1195	1258	399	31	82	77	0	0.000	0.000	0.000	0.000	0.000	0.000	0.000	0.000	0.000	0.000	0.000	0.000	0.000	0.000	0.062	0.069	0.072	0.084	3.629	0.055	0.129	80	560	100	222	3595	3817	210	3063	3273	Error	Error	-4.017	222	3595	210	3063	65655	340627	0.995	7.519	0	0	0
1	7	11	"A64"	"A64"	14810	11810	100	840	872	268	30	612	612	639	275	43	42	12	0	4770	4060	1865	45	1152	1152	1179	282	23	83	77	0	0.000	0.000	0.000	0.000	0.000	0.000	0.000	0.000	0.000	0.000	0.000	0.000	0.000	0.000	0.063	0.089	0.099	0.098	3.648	0.083	0.341	80	560	100	228	3618	3846	260	2908	3168	Error	Error	-3.988	228	3618	260	2908	69722	324788	0.847	10.216	0	0	0
1	8	11	"A64"	"A64"	15120	11810	100	935	919	284	30	617	617	639	188	29	63	38	0	5319	5371	3006	55	1194	1194	1249	356	28	82	77	0	0.000	0.000	0.000	0.000	0.000	0.000	0.000	0.000	0.000	0.000	0.000	0.000	0.000	0.000	0.077	0.072	0.080	0.089	2.847	0.066	0.379	80	560	100	318	4125	4443	302	4177	4479	Error	Error	-3.697	318	4125	302	4177	73485	429693	1.489	11.579	0	0	0
1	9	11	"A64"	"A64"	15420	11810	100	913	890	269	30	598	598	712	1738	244	0	0	0	4784	4260	1801	42	1170	1170	1194	268	22	86	82	0	0.000	0.000	0.000	0.000	0.000	0.000	0.000	0.000	0.000	0.000	0.000	0.000	0.000	0.000	0.087	0.094	0.093	0.109	2.763	0.084	0.369	80	560	100	315	3614	3929	292	3090	3382	Error	Error	-3.520	315	3614	292	3090	71215	340782	0.102	11.440	0	0	0
1	10	11	"A65"	"A65"	15710	11810	100	800	848	307	36	616	616	810	2151	265	0	0	0	6990	5507	3623	65	1148	1148	1204	474	39	68	61	0	0.000	0.000	0.000	0.000	0.000	0.000	0.000	0.000	0.000	0.000	0.000	0.000	0.000	0.000	0.031	0.053	0.058	0.079	3.948	0.057	0.441	80	560	100	184	5842	6026	232	4359	4591	Error	Error	-4.989	184	5842	232	4359	67872	440577	0.018	9.078	0	0	0
1	11	11	"A65"	"A65"	16010	11820	100	987	1051	442	42	628	628	715	934	130	5	1	0	8545	7543	3330	44	1200	1200	1347	876	65	87	81	0	0.000	0.000	0.000	0.000	0.000	0.000	0.000	0.000	0.000	0.000	0.000	0.000	0.000	0.000	0.049	0.067	0.064	0.067	2.530	0.044	0.030	80	560	100	359	7345	7704	423	6343	6766	Error	Error	-4.355	359	7345	423	6343	84111	603445	0.360	7.073	0	0	0
1	12	11	"A65"	"A65"	16320	11810	100	1080	1063	346	32	633	633	647	181	27	70	56	0	10070	8569	4042	47	1187	1187	1291	515	39	86	81	0	0.000	0.000	0.000	0.000	0.000	0.000	0.000	0.000	0.000	0.000	0.000	0.000	0.000	0.000	0.050	0.058	0.064	0.063	2.649	0.055	0.489	80	560	100	447	8883	9330	430	7382	7812	Error	Error	-4.313	447	8883	430	7382	85070	685550	2.298	14.132	0	0	0
1	13	11	"A66"	"A66"	16610	11810	100	1032	1044	399	38	675	675	686	207	30	58	46	0	8534	6793	4516	66	1240	1240	1284	547	42	70	65	0	0.000	0.000	0.000	0.000	0.000	0.000	0.000	0.000	0.000	0.000	0.000	0.000	0.000	0.000	0.049	0.066	0.069	0.084	3.222	0.064	0.547	80	560	100	357	7294	7651	369	5553	5922	Error	Error	-4.353	357	7294	369	5553	83488	543453	1.729	10.071	0	0	0
1	14	11	"A66"	"A66"	16920	11810	100	1145	1111	304	27	691	691	721	255	35	71	41	0	11816	10165	4486	44	1271	1271	1325	357	26	90	85	0	0.000	0.000	0.000	0.000	0.000	0.000	0.000	0.000	0.000	0.000	0.000	0.000	0.000	0.000	0.043	0.047	0.048	0.053	2.084	0.046	0.578	80	560	100	454	10545	10999	420	8894	9314	Error	Error	-4.538	454	10545	420	8894	88878	813214	1.529	24.762	0	0	0
1	15	11	"A66"	"A66"	17200	11820	100	1116	1136	356	31	769	769	789	204	25	67	41	0	9671	8402	4341	51	1321	1321	1488	748	50	81	76	0	0.000	0.000	0.000	0.000	0.000	0.000	0.000	0.000	0.000	0.000	0.000	0.000	0.000	0.000	0.042	0.052	0.063	0.063	3.010	0.055	0.557	80	560	100	347	8350	8697	367	7081	7448	Error	Error	-4.589	347	8350	367	7081	90901	672123	1.701	9.243	0	0	0
1	16	11	"A67"	"A67"	17510	11800	100	1124	1238	439	35	855	855	868	224	25	56	42	0	4311	6324	5187	82	1370	1370	1444	590	40	56	53	0	0.000	0.000	0.000	0.000	0.000	0.000	0.000	0.000	0.000	0.000	0.000	0.000	0.000	0.000	0.091	0.077	0.094	0.135	4.588	0.066	0.512	80	560	100	269	2941	3210	383	4954	5337	Error	Error	-3.451	269	2941	383	4954	99066	505889	1.652	8.271	0	0	0
1	17	11	"A67"	"A67"	17800	11820	100	1377	1356	412	30	955	955	997	664	66	25	0	0	9650	8521	4576	53	1420	1420	1533	530	34	82	80	0	0.000	0.000	0.000	0.000	0.000	0.000	0.000	0.000	0.000	0.000	0.000	0.000	0.000	0.000	0.051	0.056	0.065	0.067	3.261	0.643	0.038	80	560	100	422	8230	8652	401	7101	7502	Error	Error	-4.286	422	8230	401	7101	108510	681654	0.541	13.185	0	0	0
1	18	11	"A67"	"A67"	18100	11820	100	1460	1370	389	28	953	953	978	242	24	63	51	0	9673	8825	4510	51	1431	1431	1563	591	37	88	82	0	0.000	0.000	0.000	0.000	0.000	0.000	0.000	0.000	0.000	0.000	0.000	0.000	0.000	0.000	0.062	0.056	0.063	0.055	2.348	0.065	0.548	80	560	100	507	8242	8749	417	7394	7811	Error	Error	-4.023	507	8242	417	7394	109627	706035	1.620	12.288	0	0	0
1	1	12	"A68"	"A68"	13010	12120	100	884	867	236	27	686	686	695	189	27	51	20	0	3444	3173	1794	56	1190	1190	1238	438	35	65	55	0	0.000	0.000	0.000	0.000	0.000	0.000	0.000	0.000	0.000	0.000	0.000	0.000	0.000	0.000	0.088	0.091	0.097	0.178	5.476	0.118	0.198	80	560	100	198	2254	2452	181	1983	2164	Error	Error	-3.509	198	2254	181	1983	69350	253876	0.910	4.418	0	0	0
1	2	12	"A68"	"A68"	13310	12120	100	893	904	269	29	665	665	684	175	25	56	35	0	3824	4008	2366	59	1182	1182	1251	368	29	80	68	0	0.000	0.000	0.000	0.000	0.000	0.000	0.000	0.000	0.000	0.000	0.000	0.000	0.000	0.000	0.086	0.085	0.095	0.110	4.275	0.062	0.250	80	560	100	228	2642	2870	239	2826	3065	Error	Error	-3.535	228	2642	239	2826	72280	320629	1.257	7.492	0	0	0
1	3	12	"A68"	"A68"	13620	12120	100	870	906	259	28	651	651	668	170	25	61	30	0	3978	4221	1933	45	1210	1210	1269	350	27	85	85	0	0.000	0.000	0.000	0.000	0.000	0.000	0.000	0.000	0.000	0.000	0.000	0.000	0.000	0.000	0.079	0.085	0.101	0.082	3.210	0.078	0.334	80	560	100	219	2768	2987	255	3011	3266	Error	Error	-3.660	219	2768	255	3011	72487	337708	1.400	8.434	0	0	0
1	4	12	"A69"	"A69"	13900	12110	100	752	792	250	31	642	642	658	220	33	36	17	0	1484	3162	2683	84	1183	1183	1327	754	56	37	33	0	0.000	0.000	0.000	0.000	0.000	0.000	0.000	0.000	0.000	0.000	0.000	0.000	0.000	0.000	0.365	0.076	0.120	0.243	6.209	0.055	0.281	80	560	100	110	301	411	150	1979	2129	Error	Error	-1.452	110	301	150	1979	63337	252950	0.609	2.434	0	0	0
1	5	12	"A69"	"A69"	14210	12120	100	858	853	300	35	628	628	646	169	26	58	33	0	6030	5425	3105	57	1184	1184	1323	640	48	77	73	0	0.000	0.000	0.000	0.000	0.000	0.000	0.000	0.000	0.000	0.000	0.000	0.000	0.000	0.000	0.047	0.053	0.074	0.074	2.852	0.057	0.402	80	560	100	230	4846	5076	225	4241	4466	Error	Error	-4.397	230	4846	225	4241	68271	433996	1.225	6.409	0	0	0
1	6	12	"A69"	"A69"	14510	12120	100	821	838	289	34	611	611	625	179	28	53	32	0	5886	5497	3623	65	1201	1201	1368	740	54	66	61	0	0.000	0.000	0.000	0.000	0.000	0.000	0.000	0.000	0.000	0.000	0.000	0.000	0.000	0.000	0.045	0.053	0.062	0.080	4.201	0.055	0.402	80	560	100	210	4685	4895	227	4296	4523	Error	Error	-4.480	210	4685	227	4296	67025	439743	1.190	5.580	0	0	0
1	7	12	"A70"	"A70"	14810	12110	100	805	824	255	30	603	603	614	176	28	53	27	0	4418	4837	3373	69	1172	1172	1207	397	32	65	61	0	0.000	0.000	0.000	0.000	0.000	0.000	0.000	0.000	0.000	0.000	0.000	0.000	0.000	0.000	0.062	0.060	0.078	0.119	4.435	0.054	0.365	80	560	100	202	3246	3448	221	3665	3886	Error	Error	-4.006	202	3246	221	3665	65928	386961	1.193	9.144	0	0	0
1	8	12	"A70"	"A70"	15110	12120	100	1016	989	304	30	613	613	641	202	31	73	50	0	9086	7505	4338	57	1177	1177	1266	397	31	87	72	0	0.000	0.000	0.000	0.000	0.000	0.000	0.000	0.000	0.000	0.000	0.000	0.000	0.000	0.000	0.051	0.059	0.064	0.081	3.131	0.054	0.500	80	560	100	403	7909	8312	376	6328	6704	Error	Error	-4.295	403	7909	376	6328	79124	600420	1.723	15.715	0	0	0
1	9	12	"A70"	"A70"	15410	12120	100	1063	1058	352	33	601	601	619	159	25	75	66	0	11603	9432	5028	53	1171	1171	1282	535	41	86	82	0	0.000	0.000	0.000	0.000	0.000	0.000	0.000	0.000	0.000	0.000	0.000	0.000	0.000	0.000	0.044	0.055	0.057	0.061	2.585	0.055	0.670	80	560	100	462	10432	10894	457	8261	8718	Error	Error	-4.497	462	10432	457	8261	84631	754558	2.761	15.234	0	0	0
1	10	12	"A71"	"A71"	15700	12110	100	754	844	338	40	624	624	646	206	31	46	28	0	1734	5589	5415	96	1176	1176	1715	2371	138	41	36	0	0.000	0.000	0.000	0.000	0.000	0.000	0.000	0.000	0.000	0.000	0.000	0.000	0.000	0.000	0.233	0.050	0.079	0.160	6.194	0.046	0.590	80	560	100	130	558	688	220	4413	4633	Error	Error	-2.102	130	558	220	4413	67526	447134	0.961	1.634	0	0	0
1	11	12	"A71"	"A71"	16020	12120	100	1191	1152	311	26	623	623	651	601	92	42	0	0	13349	12276	4391	35	1182	1182	1292	632	48	97	92	0	0.000	0.000	0.000	0.000	0.000	0.000	0.000	0.000	0.000	0.000	0.000	0.000	0.000	0.000	0.047	0.048	0.048	0.047	1.895	0.049	0.655	80	560	100	568	12167	12735	529	11094	11623	Error	Error	-4.421	568	12167	529	11094	92164	982040	0.834	17.380	0	0	0
1	12	12	"A71"	"A71"	16320	12120	100	1242	1218	294	24	605	605	633	265	41	88	62	0	14038	12677	4192	33	1162	1162	1269	530	41	97	93	0	0.000	0.000	0.000	0.000	0.000	0.000	0.000	0.000	0.000	0.000	0.000	0.000	0.000	0.000	0.049	0.053	0.053	0.053	1.687	0.051	0.664	80	560	100	637	12876	13513	613	11515	12128	Error	Error	-4.337	637	12876	613	11515	97403	1014173	2.208	21.525	0	0	0
1	13	12	"A72"	"A72"	16620	12100	100	863	923	370	40	651	651	701	482	68	26	1	0	2255	5100	4440	87	1223	1223	1344	653	48	55	47	0	0.000	0.000	0.000	0.000	0.000	0.000	0.000	0.000	0.000	0.000	0.000	0.000	0.000	0.000	0.205	0.070	0.099	0.221	5.701	0.074	0.352	80	560	100	212	1032	1244	272	3877	4149	Error	Error	-2.283	212	1032	272	3877	73833	407984	0.461	5.752	0	0	0
1	14	12	"A72"	"A72"	16930	12110	100	1027	1062	316	29	716	716	730	184	25	71	45	0	7066	6872	3532	51	1280	1280	1403	600	42	90	81	0	0.000	0.000	0.000	0.000	0.000	0.000	0.000	0.000	0.000	0.000	0.000	0.000	0.000	0.000	0.054	0.062	0.073	0.067	3.000	0.055	0.389	80	560	100	311	5786	6097	346	5592	5938	Error	Error	-4.218	311	5786	346	5592	84922	549780	1.804	9.115	0	0	0
1	15	12	"A72"	"A72"	17220	12110	100	1271	1528	2453	160	827	827	1147	3997	348	1	1	0	8665	7663	4232	55	1384	1384	1783	3675	206	66	48	0	0.000	0.000	0.000	0.000	0.000	0.000	0.000	0.000	0.000	0.000	0.000	0.000	0.000	0.000	0.061	0.112	0.077	0.090	2.603	0.917	0.786	80	560	100	444	7281	7725	701	6279	6980	Error	Error	-4.036	444	7281	701	6279	122261	613032	0.095	1.600	0	0	0
1	16	12	"A73"	"A73"	17500	12110	100	830	887	218	24	896	896	904	211	23	17	3	0	1691	2459	1537	62	1381	1381	1395	161	11	58	50	0	0.000	0.000	0.000	0.000	0.000	0.000	0.000	0.000	0.000	0.000	0.000	0.000	0.000	0.000	-0.213	-0.008	0.354	0.353	7.494	0.063	0.099	80	560	100	-66	310	244	-9	1078	1069	Error	Error	Error	-66	310	-9	1078	70970	196688	-0.081	6.609	0	0	0
1	17	12	"A73"	"A73"	17810	12110	100	1022	1084	307	28	937	937	958	218	22	30	16	0	2714	3172	1744	54	1446	1446	1454	171	11	77	68	0	0.000	0.000	0.000	0.000	0.000	0.000	0.000	0.000	0.000	0.000	0.000	0.000	0.000	0.000	0.067	0.085	0.126	0.157	4.421	0.095	0.189	80	560	100	85	1268	1353	147	1726	1873	Error	Error	-3.899	85	1268	147	1726	86715	253744	0.578	10.047	0	0	0
1	18	12	"A73"	"A73"	18100	12120	100	1147	1165	268	23	1034	1034	1052	220	20	30	12	0	2326	3079	2062	66	1507	1507	1530	219	14	72	67	0	0.000	0.000	0.000	0.000	0.000	0.000	0.000	0.000	0.000	0.000	0.000	0.000	0.000	0.000	0.138	0.083	0.196	0.204	4.354	0.045	0.058	80	560	100	113	819	932	131	1572	1703	Error	Error	-2.858	113	819	131	1572	93205	246348	0.514	7.073	0	0	0
1	1	13	"A74"	"A74"	13010	12400	100	813	872	245	28	686	686	697	181	25	42	27	0	1780	4256	3664	86	1173	1173	1293	680	52	47	43	0	0.000	0.000	0.000	0.000	0.000	0.000	0.000	0.000	0.000	0.000	0.000	0.000	0.000	0.000	0.209	0.060	0.076	0.113	3.705	0.046	0.221	80	560	100	127	607	734	186	3083	3269	Error	Error	-2.257	127	607	186	3083	69761	340477	0.967	4.357	0	0	0
1	2	13	"A74"	"A74"	13320	12410	100	897	910	268	29	666	666	685	223	32	51	21	0	6158	5600	3085	55	1180	1180	1254	374	29	87	78	0	0.000	0.000	0.000	0.000	0.000	0.000	0.000	0.000	0.000	0.000	0.000	0.000	0.000	0.000	0.046	0.055	0.064	0.058	2.973	0.053	0.316	80	560	100	231	4978	5209	244	4420	4664	Error	Error	-4.430	231	4978	244	4420	72781	448036	1.009	11.620	0	0	0
1	3	13	"A74"	"A74"	13600	12420	100	990	975	281	28	655	655	673	191	28	67	43	0	7047	6799	3745	55	1204	1204	1414	875	61	81	77	0	0.000	0.000	0.000	0.000	0.000	0.000	0.000	0.000	0.000	0.000	0.000	0.000	0.000	0.000	0.057	0.057	0.068	0.068	2.637	0.050	0.424	80	560	100	335	5843	6178	320	5595	5915	Error	Error	-4.124	335	5843	320	5595	78034	543955	1.581	6.154	0	0	0
1	4	13	"A75"	"A75"	13920	12400	100	757	860	353	41	655	655	668	178	26	45	32	0	1882	4932	4264	86	1169	1169	1294	812	62	47	45	0	0.000	0.000	0.000	0.000	0.000	0.000	0.000	0.000	0.000	0.000	0.000	0.000	0.000	0.000	0.143	0.054	0.079	0.089	3.253	0.059	0.500	80	560	100	102	713	815	205	3763	3968	Error	Error	-2.805	102	713	205	3763	68803	394552	1.079	4.480	0	0	0
1	5	13	"A75"	"A75"	14220	12420	100	1053	1056	291	27	630	630	639	180	28	78	57	0	7948	8102	3063	37	1199	1199	1331	556	41	97	96	0	0.000	0.000	0.000	0.000	0.000	0.000	0.000	0.000	0.000	0.000	0.000	0.000	0.000	0.000	0.063	0.062	0.061	0.059	1.975	0.057	0.481	80	560	100	423	6749	7172	426	6903	7329	Error	Error	-3.996	423	6749	426	6903	84440	648143	2.317	12.178	0	0	0
1	6	13	"A75"	"A75"	14530	12410	100	1013	992	284	28	630	630	640	177	27	76	52	0	8143	7549	3432	45	1202	1202	1301	486	37	91	85	0	0.000	0.000	0.000	0.000	0.000	0.000	0.000	0.000	0.000	0.000	0.000	0.000	0.000	0.000	0.055	0.057	0.061	0.061	2.595	0.052	0.430	80	560	100	383	6941	7324	362	6347	6709	Error	Error	-4.180	383	6941	362	6347	79344	603925	1.989	12.856	0	0	0
1	7	13	"A76"	"A76"	14820	12400	100	861	933	304	32	628	628	639	187	29	57	33	0	3991	6042	4467	73	1180	1180	1298	936	72	62	58	0	0.000	0.000	0.000	0.000	0.000	0.000	0.000	0.000	0.000	0.000	0.000	0.000	0.000	0.000	0.083	0.063	0.067	0.093	3.189	0.049	0.440	80	560	100	233	2811	3044	305	4862	5167	Error	Error	-3.593	233	2811	305	4862	74627	483363	1.572	5.068	0	0	0
1	8	13	"A76"	"A76"	15130	12410	100	1000	1047	340	32	626	626	648	216	33	76	42	0	8041	7654	4168	54	1203	1203	1288	417	32	87	83	0	0.000	0.000	0.000	0.000	0.000	0.000	0.000	0.000	0.000	0.000	0.000	0.000	0.000	0.000	0.055	0.065	0.074	0.082	2.693	0.058	0.499	80	560	100	374	6838	7212	421	6451	6872	Error	Error	-4.192	374	6838	421	6451	83767	612313	1.847	15.266	0	0	0
1	9	13	"A76"	"A76"	15420	12410	100	1052	1038	295	28	627	627	641	181	28	77	61	0	9708	8320	3840	46	1251	1251	1469	1086	73	80	78	0	0.000	0.000	0.000	0.000	0.000	0.000	0.000	0.000	0.000	0.000	0.000	0.000	0.000	0.000	0.050	0.058	0.057	0.061	2.070	0.057	0.617	80	560	100	425	8457	8882	411	7069	7480	Error	Error	-4.315	425	8457	411	7069	83079	665619	2.193	6.308	0	0	0
1	10	13	"A77"	"A77"	15720	12400	100	890	1127	839	74	623	623	647	206	31	55	42	0	3091	4284	3679	85	1187	1187	1282	602	46	61	51	0	0.000	0.000	0.000	0.000	0.000	0.000	0.000	0.000	0.000	0.000	0.000	0.000	0.000	0.000	0.140	0.163	0.180	0.187	2.190	0.148	0.490	80	560	100	267	1904	2171	504	3097	3601	Error	Error	-2.834	267	1904	504	3097	90183	342743	2.330	4.987	0	0	0
1	11	13	"A77"	"A77"	16030	12410	100	1686	1628	702	43	634	634	668	237	35	80	75	0	7188	7251	3534	48	1198	1198	1308	534	40	88	87	0	0.000	0.000	0.000	0.000	0.000	0.000	0.000	0.000	0.000	0.000	0.000	0.000	0.000	0.000	0.176	0.164	0.166	0.152	2.128	0.138	0.584	80	560	100	1052	5990	7042	994	6053	7047	Error	Error	-2.509	1052	5990	994	6053	130277	580061	4.051	11.129	0	0	0
1	12	13	"A77"	"A77"	16330	12410	100	1927	1855	860	46	673	673	681	174	25	85	77	0	7236	6487	2935	45	1187	1187	1313	575	43	87	82	0	0.000	0.000	0.000	0.000	0.000	0.000	0.000	0.000	0.000	0.000	0.000	0.000	0.000	0.000	0.207	0.223	0.244	0.220	1.835	0.189	0.576	80	560	100	1254	6049	7303	1182	5300	6482	Error	Error	-2.270	1254	6049	1182	5300	148424	518923	6.747	8.998	0	0	0
1	13	13	"A78"	"A78"	16620	12400	100	926	944	322	34	703	703	737	358	48	31	6	0	4865	4902	3539	72	1228	1228	1334	769	57	60	55	0	0.000	0.000	0.000	0.000	0.000	0.000	0.000	0.000	0.000	0.000	0.000	0.000	0.000	0.000	0.061	0.066	0.080	0.100	4.059	0.067	0.169	80	560	100	223	3637	3860	241	3674	3915	Error	Error	-4.028	223	3637	241	3674	75552	392184	0.578	4.640	0	0	0
1	14	13	"A78"	"A78"	16930	12410	100	1104	1140	306	26	772	772	877	1825	208	0	0	0	7033	7008	3111	44	1300	1300	1397	696	49	93	86	0	0.000	0.000	0.000	0.000	0.000	0.000	0.000	0.000	0.000	0.000	0.000	0.000	0.000	0.000	0.058	0.064	0.066	0.068	2.677	0.059	0.367	80	560	100	332	5733	6065	368	5708	6076	Error	Error	-4.110	332	5733	368	5708	91198	560600	0.144	8.062	0	0	0
1	15	13	"A78"	"A78"	17230	12410	100	1336	1373	544	39	841	841	852	218	25	83	61	0	8679	8287	2681	32	1376	1376	1446	420	29	98	95	0	0.000	0.000	0.000	0.000	0.000	0.000	0.000	0.000	0.000	0.000	0.000	0.000	0.000	0.000	0.068	0.077	0.076	0.065	2.883	0.073	0.362	80	560	100	495	7303	7798	532	6911	7443	Error	Error	-3.883	495	7303	532	6911	109876	662961	2.390	16.288	0	0	0
1	16	13	"A79"	"A79"	17520	12400	100	1015	1114	351	31	880	880	894	224	25	42	25	0	3184	5106	4003	78	1382	1382	1448	503	34	53	52	0	0.000	0.000	0.000	0.000	0.000	0.000	0.000	0.000	0.000	0.000	0.000	0.000	0.000	0.000	0.075	0.063	0.098	0.138	5.812	0.052	0.246	80	560	100	135	1802	1937	234	3724	3958	Error	Error	-3.739	135	1802	234	3724	89157	408468	0.982	7.272	0	0	0
1	17	13	"A79"	"A79"	17820	12420	100	1370	1328	371	27	937	937	950	225	23	68	46	0	9018	8454	4061	48	1435	1435	1496	350	23	95	92	0	0.000	0.000	0.000	0.000	0.000	0.000	0.000	0.000	0.000	0.000	0.000	0.000	0.000	0.000	0.057	0.056	0.064	0.062	2.392	0.063	0.510	80	560	100	433	7583	8016	391	7019	7410	Error	Error	-4.130	433	7583	391	7019	106255	676330	1.680	19.880	0	0	0
1	18	13	"A79"	"A79"	18130	12410	100	1320	1320	283	21	1040	1040	1042	211	20	62	32	0	6232	6143	2819	45	1496	1496	1500	152	10	95	93	0	0.000	0.000	0.000	0.000	0.000	0.000	0.000	0.000	0.000	0.000	0.000	0.000	0.000	0.000	0.059	0.060	0.075	0.068	2.685	0.057	0.302	80	560	100	280	4736	5016	280	4647	4927	Error	Error	-4.080	280	4736	280	4647	105602	491449	1.318	30.546	0	0	0
1	1	14	"A80"	"A80"	13020	12710	100	777	813	187	23	690	690	706	207	29	30	8	0	2444	3662	2582	70	1166	1166	1281	895	69	51	46	0	0.000	0.000	0.000	0.000	0.000	0.000	0.000	0.000	0.000	0.000	0.000	0.000	0.000	0.000	0.068	0.049	0.081	0.128	4.671	0.043	0.176	80	560	100	87	1278	1365	123	2496	2619	Error	Error	-3.877	87	1278	123	2496	65022	292925	0.517	2.660	0	0	0
1	2	14	"A80"	"A80"	13310	12720	100	914	924	288	31	662	662	687	183	26	60	35	0	6999	6080	3850	63	1189	1189	1451	1162	80	67	61	0	0.000	0.000	0.000	0.000	0.000	0.000	0.000	0.000	0.000	0.000	0.000	0.000	0.000	0.000	0.043	0.054	0.066	0.088	4.425	0.052	0.468	80	560	100	252	5810	6062	262	4891	5153	Error	Error	-4.527	252	5810	262	4891	73915	486432	1.295	3.984	0	0	0
1	3	14	"A80"	"A80"	13620	12720	100	912	913	285	31	659	659	667	174	26	65	35	0	8560	7146	3577	50	1183	1183	1393	1021	73	78	78	0	0.000	0.000	0.000	0.000	0.000	0.000	0.000	0.000	0.000	0.000	0.000	0.000	0.000	0.000	0.034	0.043	0.047	0.058	3.553	0.042	0.377	80	560	100	253	7377	7630	254	5963	6217	Error	Error	-4.866	253	7377	254	5963	73042	571676	1.414	5.635	0	0	0
1	4	14	"A81"	"A81"	13920	12700	100	771	844	306	36	637	637	661	194	29	43	25	0	2034	5816	5791	99	1196	1196	1633	2202	134	41	31	0	0.000	0.000	0.000	0.000	0.000	0.000	0.000	0.000	0.000	0.000	0.000	0.000	0.000	0.000	0.160	0.045	0.070	0.110	5.552	0.039	0.508	80	560	100	134	838	972	207	4620	4827	Error	Error	-2.645	134	838	207	4620	67483	465261	0.943	1.900	0	0	0
1	5	14	"A81"	"A81"	14230	12720	100	1102	1130	282	24	695	695	1051	3033	288	0	0	0	13358	11791	4878	41	1260	1260	1470	1071	72	88	86	0	0.000	0.000	0.000	0.000	0.000	0.000	0.000	0.000	0.000	0.000	0.000	0.000	0.000	0.000	0.034	0.041	0.042	0.043	2.328	0.039	0.498	80	560	100	407	12098	12505	435	10531	10966	Error	Error	-4.894	407	12098	435	10531	90394	943252	0.026	9.637	0	0	0
1	6	14	"A81"	"A81"	14520	12720	100	1073	1045	298	28	662	662	674	197	29	75	52	0	12358	10317	5246	50	1208	1208	1562	1736	111	82	73	0	0.000	0.000	0.000	0.000	0.000	0.000	0.000	0.000	0.000	0.000	0.000	0.000	0.000	0.000	0.037	0.042	0.045	0.050	2.229	0.041	0.539	80	560	100	411	11150	11561	383	9109	9492	Error	Error	-4.762	411	11150	383	9109	83619	825363	1.883	5.043	0	0	0
1	7	14	"A82"	"A82"	14820	12710	100	838	881	299	33	642	642	655	191	29	50	26	0	5873	6607	4977	75	1184	1184	1216	293	24	80	68	0	0.000	0.000	0.000	0.000	0.000	0.000	0.000	0.000	0.000	0.000	0.000	0.000	0.000	0.000	0.042	0.044	0.056	0.067	4.895	0.044	0.433	80	560	100	196	4689	4885	239	5423	5662	Error	Error	-4.580	196	4689	239	5423	70444	528522	1.183	18.399	0	0	0
1	8	14	"A82"	"A82"	15130	12720	100	1046	1117	388	34	629	629	656	185	28	82	58	0	10443	9378	3836	40	1211	1211	1340	680	50	92	88	0	0.000	0.000	0.000	0.000	0.000	0.000	0.000	0.000	0.000	0.000	0.000	0.000	0.000	0.000	0.045	0.060	0.057	0.065	3.079	0.053	0.502	80	560	100	417	9232	9649	488	8167	8655	Error	Error	-4.469	417	9232	488	8167	89358	750250	2.492	11.821	0	0	0
1	9	14	"A82"	"A82"	15430	12720	100	1092	1054	297	28	636	636	653	219	33	72	53	0	11982	10454	4419	42	1205	1205	1312	636	48	93	88	0	0.000	0.000	0.000	0.000	0.000	0.000	0.000	0.000	0.000	0.000	0.000	0.000	0.000	0.000	0.042	0.045	0.047	0.040	2.384	0.048	0.624	80	560	100	456	10777	11233	418	9249	9667	Error	Error	-4.563	456	10777	418	9249	84335	836344	1.831	14.374	0	0	0
1	10	14	"A83"	"A83"	15730	12700	100	943	923	312	33	664	664	688	359	52	40	6	0	6976	5997	4314	71	1178	1178	1363	1066	78	60	56	0	0.000	0.000	0.000	0.000	0.000	0.000	0.000	0.000	0.000	0.000	0.000	0.000	0.000	0.000	0.048	0.054	0.069	0.104	4.461	0.056	0.162	80	560	100	279	5798	6077	259	4819	5078	Error	Error	-4.377	279	5798	259	4819	73800	479761	0.655	4.347	0	0	0
1	11	14	"A83"	"A83"	16030	12720	100	1175	1180	270	22	691	691	701	183	26	85	70	0	9713	9197	3407	37	1236	1236	1373	1442	105	91	87	0	0.000	0.000	0.000	0.000	0.000	0.000	0.000	0.000	0.000	0.000	0.000	0.000	0.000	0.000	0.057	0.061	0.060	0.062	2.180	0.061	0.601	80	560	100	484	8477	8961	489	7961	8450	Error	Error	-4.130	484	8477	489	7961	94439	735751	2.617	5.426	0	0	0
1	12	14	"A83"	"A83"	16330	12720	100	1060	1055	314	29	720	720	727	191	26	65	46	0	8223	7815	3010	38	1251	1251	1329	476	35	96	95	0	0.000	0.000	0.000	0.000	0.000	0.000	0.000	0.000	0.000	0.000	0.000	0.000	0.000	0.000	0.049	0.051	0.064	0.057	2.373	0.053	0.428	80	560	100	340	6972	7312	335	6564	6899	Error	Error	-4.358	340	6972	335	6564	84403	625232	1.717	13.626	0	0	0
1	13	14	"A84"	"A84"	16630	12700	100	1036	1072	340	31	776	776	789	193	24	60	36	0	4368	5119	3619	70	1282	1282	1418	1303	91	60	53	0	0.000	0.000	0.000	0.000	0.000	0.000	0.000	0.000	0.000	0.000	0.000	0.000	0.000	0.000	0.084	0.077	0.086	0.111	3.160	0.059	0.365	80	560	100	260	3086	3346	296	3837	4133	Error	Error	-3.569	260	3086	296	3837	85769	409526	1.466	2.840	0	0	0
1	14	14	"A84"	"A84"	16930	12720	100	1319	1316	381	28	839	839	852	215	25	76	52	0	7175	7171	2581	35	1359	1359	1424	436	30	97	95	0	0.000	0.000	0.000	0.000	0.000	0.000	0.000	0.000	0.000	0.000	0.000	0.000	0.000	0.000	0.083	0.082	0.083	0.077	2.223	0.080	0.463	80	560	100	480	5816	6296	477	5812	6289	Error	Error	-3.599	480	5816	477	5812	105281	573664	2.158	13.181	0	0	0
1	15	14	"A84"	"A84"	17230	12720	100	1291	1328	315	23	844	844	867	301	34	71	38	0	8267	8135	2462	30	1358	1358	1437	419	29	95	95	0	0.000	0.000	0.000	0.000	0.000	0.000	0.000	0.000	0.000	0.000	0.000	0.000	0.000	0.000	0.065	0.071	0.072	0.063	2.273	0.065	0.430	80	560	100	447	6909	7356	484	6777	7261	Error	Error	-3.950	447	6909	484	6777	106238	650789	1.532	15.986	0	0	0
1	16	14	"A85"	"A85"	17530	12700	100	1056	1119	326	29	879	879	901	212	23	47	31	0	1755	5204	4427	85	1381	1381	1453	545	37	46	45	0	0.000	0.000	0.000	0.000	0.000	0.000	0.000	0.000	0.000	0.000	0.000	0.000	0.000	0.000	0.473	0.063	0.079	0.149	5.370	0.057	0.409	80	560	100	177	374	551	240	3823	4063	Error	Error	-1.079	177	374	240	3823	89530	416309	1.028	6.883	0	0	0
1	17	14	"A85"	"A85"	17830	12700	100	1381	1363	374	27	950	950	971	215	22	68	50	0	9560	7536	4381	58	1451	1451	1609	929	57	72	67	0	0.000	0.000	0.000	0.000	0.000	0.000	0.000	0.000	0.000	0.000	0.000	0.000	0.000	0.000	0.053	0.068	0.073	0.093	3.395	0.059	0.480	80	560	100	431	8109	8540	413	6085	6498	Error	Error	-4.234	431	8109	413	6085	109019	602912	1.823	6.380	0	0	0
1	18	14	"A85"	"A85"	18110	12710	100	1370	1329	377	28	1001	1001	1094	1131	103	1	0	0	9000	7378	4615	62	1492	1492	1821	1668	91	66	61	0	0.000	0.000	0.000	0.000	0.000	0.000	0.000	0.000	0.000	0.000	0.000	0.000	0.000	0.000	0.049	0.056	0.060	0.093	5.019	0.059	0.464	80	560	100	369	7508	7877	328	5886	6214	Error	Error	-4.347	369	7508	328	5886	106348	590277	0.208	3.332	0	0	0
1	1	15	"A86"	"A86"	13020	13010	100	862	913	317	34	675	675	699	200	28	47	27	0	1886	5382	4765	88	1183	1183	1367	1126	82	46	43	0	0.000	0.000	0.000	0.000	0.000	0.000	0.000	0.000	0.000	0.000	0.000	0.000	0.000	0.000	0.266	0.057	0.082	0.126	4.645	0.041	0.346	80	560	100	187	703	890	238	4199	4437	Error	Error	-1.910	187	703	238	4199	73057	430534	1.070	3.566	0	0	0
1	2	15	"A86"	"A86"	13330	13020	100	1122	1074	265	24	684	684	686	170	24	77	58	0	12701	10772	5012	46	1177	1177	1287	785	60	88	80	0	0.000	0.000	0.000	0.000	0.000	0.000	0.000	0.000	0.000	0.000	0.000	0.000	0.000	0.000	0.038	0.041	0.041	0.044	2.374	0.037	0.526	80	560	100	438	11524	11962	390	9595	9985	Error	Error	-4.718	438	11524	390	9595	85890	861795	2.282	12.083	0	0	0
1	3	15	"A86"	"A86"	13610	13030	100	939	959	317	33	658	658	692	489	70	28	1	0	11502	10114	5836	57	1192	1192	1448	1296	89	80	75	0	0.000	0.000	0.000	0.000	0.000	0.000	0.000	0.000	0.000	0.000	0.000	0.000	0.000	0.000	0.027	0.034	0.038	0.041	2.816	0.037	0.527	80	560	100	281	10310	10591	301	8922	9223	Error	Error	-5.197	281	10310	301	8922	76687	809099	0.546	6.687	0	0	0
1	4	15	"A87"	"A87"	13930	13010	100	913	953	420	44	659	659	670	193	28	55	40	0	7695	6336	4789	75	1185	1185	1316	970	73	55	55	0	0.000	0.000	0.000	0.000	0.000	0.000	0.000	0.000	0.000	0.000	0.000	0.000	0.000	0.000	0.039	0.057	0.072	0.091	3.654	0.057	0.534	80	560	100	254	6510	6764	294	5151	5445	Error	Error	-4.680	254	6510	294	5151	76248	506879	1.466	5.175	0	0	0
1	5	15	"A87"	"A87"	14220	13020	100	1065	1072	326	30	660	660	683	259	37	66	35	0	10025	8464	4228	49	1206	1206	1412	957	67	81	76	0	0.000	0.000	0.000	0.000	0.000	0.000	0.000	0.000	0.000	0.000	0.000	0.000	0.000	0.000	0.046	0.057	0.062	0.068	3.168	0.050	0.487	80	560	100	405	8819	9224	412	7258	7670	Error	Error	-4.445	405	8819	412	7258	85795	677100	1.502	7.369	0	0	0
1	6	15	"A87"	"A87"	14520	13020	100	1151	1075	338	31	670	670	680	176	25	75	61	0	8946	7441	4881	65	1204	1204	1405	945	67	72	63	0	0.000	0.000	0.000	0.000	0.000	0.000	0.000	0.000	0.000	0.000	0.000	0.000	0.000	0.000	0.062	0.065	0.072	0.107	3.691	0.053	0.496	80	560	100	481	7742	8223	405	6237	6642	Error	Error	-4.009	481	7742	405	6237	86036	595271	2.244	6.387	0	0	0
1	7	15	"A88"	"A88"	14830	13000	100	950	994	384	38	672	672	696	199	28	51	42	0	1884	6573	5899	89	1207	1207	1351	856	63	47	46	0	0.000	0.000	0.000	0.000	0.000	0.000	0.000	0.000	0.000	0.000	0.000	0.000	0.000	0.000	0.411	0.060	0.086	0.158	4.458	0.055	0.594	80	560	100	278	677	955	322	5366	5688	Error	Error	-1.284	278	677	322	5366	79549	525862	1.497	6.100	0	0	0
1	8	15	"A88"	"A88"	15130	13010	100	1106	1125	378	33	690	690	707	180	25	73	58	0	10352	8283	5071	61	1217	1217	1310	477	36	80	76	0	0.000	0.000	0.000	0.000	0.000	0.000	0.000	0.000	0.000	0.000	0.000	0.000	0.000	0.000	0.046	0.062	0.059	0.076	3.780	0.055	0.518	80	560	100	416	9135	9551	435	7066	7501	Error	Error	-4.457	416	9135	435	7066	90039	662659	2.322	14.618	0	0	0
1	9	15	"A88"	"A88"	15430	13020	100	1107	1103	306	27	666	666	693	303	43	68	30	0	11408	9809	3981	40	1208	1208	1337	639	47	88	88	0	0.000	0.000	0.000	0.000	0.000	0.000	0.000	0.000	0.000	0.000	0.000	0.000	0.000	0.000	0.043	0.051	0.052	0.049	2.551	0.055	0.469	80	560	100	441	10200	10641	437	8601	9038	Error	Error	-4.532	441	10200	437	8601	88220	784739	1.353	13.258	0	0	0
1	10	15	"A89"	"A89"	15730	13010	100	901	979	361	36	721	721	739	267	36	40	21	0	5322	6355	5199	81	1207	1207	1311	846	64	57	53	0	0.000	0.000	0.000	0.000	0.000	0.000	0.000	0.000	0.000	0.000	0.000	0.000	0.000	0.000	0.044	0.050	0.062	0.127	7.970	0.053	0.533	80	560	100	180	4115	4295	258	5148	5406	Error	Error	-4.515	180	4115	258	5148	78295	508365	0.899	5.962	0	0	0
1	11	15	"A89"	"A89"	16040	13010	100	1210	1236	335	27	740	740	762	209	27	82	56	0	12584	10547	4770	45	1274	1274	1344	538	40	88	85	0	0.000	0.000	0.000	0.000	0.000	0.000	0.000	0.000	0.000	0.000	0.000	0.000	0.000	0.000	0.042	0.053	0.054	0.059	2.258	0.051	0.567	80	560	100	470	11310	11780	496	9273	9769	Error	Error	-4.589	470	11310	496	9273	98885	843784	2.268	17.106	0	0	0
1	12	15	"A89"	"A89"	16340	13010	100	1336	1294	359	27	770	770	769	188	24	80	66	0	12279	10742	4286	39	1279	1279	1346	376	27	90	85	0	0.000	0.000	0.000	0.000	0.000	0.000	0.000	0.000	0.000	0.000	0.000	0.000	0.000	0.000	0.051	0.055	0.057	0.064	2.931	0.057	0.627	80	560	100	566	11000	11566	524	9463	9987	Error	Error	-4.281	566	11000	524	9463	103517	859328	2.793	24.989	0	0	0
1	13	15	"A90"	"A90"	16630	13000	100	995	1029	365	35	754	754	775	277	35	48	23	0	5596	7424	6033	81	1251	1251	1378	928	67	57	53	0	0.000	0.000	0.000	0.000	0.000	0.000	0.000	0.000	0.000	0.000	0.000	0.000	0.000	0.000	0.055	0.045	0.058	0.092	3.797	0.047	0.534	80	560	100	241	4345	4586	275	6173	6448	Error	Error	-4.172	241	4345	275	6173	82337	593947	0.917	6.515	0	0	0
1	14	15	"A90"	"A90"	16920	13020	100	1297	1260	367	29	824	824	845	215	25	71	51	0	10736	8886	4345	48	1341	1341	1493	625	41	82	80	0	0.000	0.000	0.000	0.000	0.000	0.000	0.000	0.000	0.000	0.000	0.000	0.000	0.000	0.000	0.050	0.058	0.066	0.068	2.247	0.055	0.474	80	560	100	473	9395	9868	436	7545	7981	Error	Error	-4.312	473	9395	436	7545	100780	710913	1.930	11.829	0	0	0
1	15	15	"A90"	"A90"	17220	13020	100	1481	1446	344	23	883	883	915	353	38	71	27	0	12130	11523	2901	25	1393	1393	1626	1590	97	96	95	0	0.000	0.000	0.000	0.000	0.000	0.000	0.000	0.000	0.000	0.000	0.000	0.000	0.000	0.000	0.056	0.056	0.058	0.049	2.056	0.055	0.531	80	560	100	598	10737	11335	563	10130	10693	Error	Error	-4.166	598	10737	563	10130	115676	921812	1.504	6.225	0	0	0
1	16	15	"A91"	"A91"	17530	13000	100	1077	1123	383	34	879	879	885	213	24	47	35	0	2409	4963	4026	81	1390	1390	1460	758	51	51	46	0	0.000	0.000	0.000	0.000	0.000	0.000	0.000	0.000	0.000	0.000	0.000	0.000	0.000	0.000	0.194	0.068	0.102	0.181	6.721	0.069	0.398	80	560	100	198	1019	1217	244	3573	3817	Error	Error	-2.364	198	1019	244	3573	89859	397009	1.117	4.621	0	0	0
1	17	15	"A91"	"A91"	17830	13010	100	1471	1468	357	24	965	965	986	222	22	76	56	0	9471	8930	3202	35	1493	1493	1541	283	18	95	93	0	0.000	0.000	0.000	0.000	0.000	0.000	0.000	0.000	0.000	0.000	0.000	0.000	0.000	0.000	0.063	0.068	0.071	0.066	2.667	0.059	0.444	80	560	100	506	7978	8484	503	7437	7940	Error	Error	-3.979	506	7978	503	7437	117407	714422	2.171	26.110	0	0	0
1	18	15	"A91"	"A91"	18140	13010	100	1352	1342	301	22	1073	1073	1084	230	21	56	23	0	7634	7485	2413	32	1566	1566	1692	1078	63	93	91	0	0.000	0.000	0.000	0.000	0.000	0.000	0.000	0.000	0.000	0.000	0.000	0.000	0.000	0.000	0.046	0.045	0.055	0.053	2.663	0.050	0.300	80	560	100	279	6068	6347	269	5919	6188	Error	Error	-4.443	279	6068	269	5919	107340	598802	1.122	5.374	0	0	0
1	1	16	"A92"	"A92"	13030	13320	100	898	977	340	34	695	695	714	264	36	42	23	0	6706	7972	6690	83	1185	1185	1316	855	64	55	55	0	0.000	0.000	0.000	0.000	0.000	0.000	0.000	0.000	0.000	0.000	0.000	0.000	0.000	0.000	0.037	0.042	0.054	0.090	6.802	0.044	0.288	80	560	100	203	5521	5724	282	6787	7069	Error	Error	-4.765	203	5521	282	6787	78147	637722	0.996	7.785	0	0	0
1	2	16	"A92"	"A92"	13350	13320	100	1214	1184	533	45	668	668	692	241	34	65	53	0	13718	10898	6898	63	1165	1165	1312	778	59	82	78	0	0.000	0.000	0.000	0.000	0.000	0.000	0.000	0.000	0.000	0.000	0.000	0.000	0.000	0.000	0.043	0.053	0.051	0.063	2.744	0.046	0.487	80	560	100	546	12553	13099	516	9733	10249	Error	Error	-4.523	546	12553	516	9733	94714	871826	2.041	12.321	0	0	0
1	3	16	"A92"	"A92"	13640	13320	100	1268	1235	333	26	675	675	699	248	35	82	66	0	14726	13342	5623	42	1172	1172	1312	775	59	85	85	0	0.000	0.000	0.000	0.000	0.000	0.000	0.000	0.000	0.000	0.000	0.000	0.000	0.000	0.000	0.044	0.046	0.049	0.050	2.599	0.043	0.676	80	560	100	593	13554	14147	560	12170	12730	Error	Error	-4.515	593	13554	560	12170	98773	1067394	2.161	15.523	0	0	0
1	4	16	"A93"	"A93"	13930	13300	100	831	900	318	35	687	687	718	270	37	37	18	0	1816	4774	4830	101	1185	1185	1443	1410	97	40	33	0	0.000	0.000	0.000	0.000	0.000	0.000	0.000	0.000	0.000	0.000	0.000	0.000	0.000	0.000	0.228	0.059	0.086	0.189	5.893	0.048	0.382	80	560	100	144	631	775	213	3589	3802	Error	Error	-2.132	144	631	213	3589	71987	381899	0.674	2.362	0	0	0
1	5	16	"A93"	"A93"	14230	13320	100	1093	1092	301	27	696	696	704	193	27	71	52	0	10509	8874	4735	53	1195	1195	1319	565	42	86	80	0	0.000	0.000	0.000	0.000	0.000	0.000	0.000	0.000	0.000	0.000	0.000	0.000	0.000	0.000	0.043	0.052	0.057	0.063	3.507	0.044	0.446	80	560	100	397	9314	9711	396	7679	8075	Error	Error	-4.552	397	9314	396	7679	87361	709902	2.010	13.372	0	0	0
1	6	16	"A93"	"A93"	14540	13310	100	1069	1098	364	33	720	720	738	243	32	66	37	0	8938	8076	5018	62	1223	1223	1321	509	38	81	70	0	0.000	0.000	0.000	0.000	0.000	0.000	0.000	0.000	0.000	0.000	0.000	0.000	0.000	0.000	0.045	0.055	0.062	0.067	3.366	0.047	0.299	80	560	100	349	7715	8064	378	6853	7231	Error	Error	-4.466	349	7715	378	6853	87868	646104	1.481	13.271	0	0	0
1	7	16	"A94"	"A94"	14830	13310	100	1066	1069	365	34	730	730	745	207	27	60	40	0	7523	8126	6699	82	1228	1228	1433	1529	106	55	53	0	0.000	0.000	0.000	0.000	0.000	0.000	0.000	0.000	0.000	0.000	0.000	0.000	0.000	0.000	0.053	0.049	0.060	0.088	3.746	0.046	0.585	80	560	100	336	6295	6631	339	6898	7237	Error	Error	-4.228	336	6295	339	6898	85505	650056	1.565	4.377	0	0	0
1	8	16	"A94"	"A94"	15150	13310	100	1165	1164	339	29	743	743	795	819	103	10	0	0	7969	8889	6028	67	1264	1264	1327	386	29	77	73	0	0.000	0.000	0.000	0.000	0.000	0.000	0.000	0.000	0.000	0.000	0.000	0.000	0.000	0.000	0.063	0.055	0.057	0.093	5.086	0.043	0.031	80	560	100	422	6705	7127	421	7625	8046	Error	Error	-3.990	422	6705	421	7625	93087	711115	0.451	19.591	0	0	0
1	9	16	"A94"	"A94"	15440	13310	100	1136	1134	380	33	760	760	786	435	55	41	5	0	11970	9400	5418	57	1269	1269	1423	843	59	77	75	0	0.000	0.000	0.000	0.000	0.000	0.000	0.000	0.000	0.000	0.000	0.000	0.000	0.000	0.000	0.035	0.046	0.051	0.054	3.339	0.052	0.185	80	560	100	376	10701	11077	374	8131	8505	Error	Error	-4.831	376	10701	374	8131	90687	751963	0.800	9.463	0	0	0
1	10	16	"A95"	"A95"	15730	13310	100	961	976	334	34	757	757	777	209	26	50	28	0	5132	6364	5052	79	1245	1245	1511	1526	100	55	52	0	0.000	0.000	0.000	0.000	0.000	0.000	0.000	0.000	0.000	0.000	0.000	0.000	0.000	0.000	0.052	0.043	0.053	0.100	5.935	0.055	0.395	80	560	100	204	3887	4091	219	5119	5338	Error	Error	-4.252	204	3887	219	5119	78085	509134	0.952	3.180	0	0	0
1	11	16	"A95"	"A95"	16050	13310	100	1301	1302	322	24	767	767	809	393	48	71	23	0	11935	10621	4257	40	1289	1289	1371	436	31	91	88	0	0.000	0.000	0.000	0.000	0.000	0.000	0.000	0.000	0.000	0.000	0.000	0.000	0.000	0.000	0.050	0.057	0.058	0.067	2.547	0.053	0.586	80	560	100	534	10646	11180	535	9332	9867	Error	Error	-4.317	534	10646	535	9332	104193	849709	1.254	21.216	0	0	0
1	12	16	"A95"	"A95"	16350	13310	100	1251	1231	328	26	805	805	815	219	26	72	50	0	11011	9723	3925	40	1292	1292	1363	539	39	87	85	0	0.000	0.000	0.000	0.000	0.000	0.000	0.000	0.000	0.000	0.000	0.000	0.000	0.000	0.000	0.046	0.051	0.054	0.049	1.903	0.050	0.506	80	560	100	446	9719	10165	426	8431	8857	Error	Error	-4.446	446	9719	426	8431	98471	777846	1.900	15.510	0	0	0
1	13	16	"A96"	"A96"	16640	13300	100	1177	1245	348	27	846	846	872	424	48	43	10	0	8895	6999	4296	61	1317	1317	1407	611	43	72	68	0	0.000	0.000	0.000	0.000	0.000	0.000	0.000	0.000	0.000	0.000	0.000	0.000	0.000	0.000	0.044	0.070	0.080	0.113	3.954	0.058	0.146	80	560	100	331	7578	7909	399	5682	6081	Error	Error	-4.517	331	7578	399	5682	99586	559897	0.880	9.152	0	0	0
1	14	16	"A96"	"A96"	16950	13310	100	1306	1265	300	23	853	853	874	210	24	75	56	0	8717	7946	3291	41	1359	1359	1430	702	49	87	83	0	0.000	0.000	0.000	0.000	0.000	0.000	0.000	0.000	0.000	0.000	0.000	0.000	0.000	0.000	0.062	0.063	0.069	0.064	3.525	0.055	0.437	80	560	100	453	7358	7811	412	6587	6999	Error	Error	-4.022	453	7358	412	6587	101207	635717	1.862	9.282	0	0	0
1	15	16	"A96"	"A96"	17250	13310	100	1355	1361	321	23	873	873	894	342	38	67	27	0	10203	9171	3450	37	1375	1375	1438	370	25	97	91	0	0.000	0.000	0.000	0.000	0.000	0.000	0.000	0.000	0.000	0.000	0.000	0.000	0.000	0.000	0.055	0.063	0.065	0.069	2.300	0.060	0.490	80	560	100	482	8828	9310	488	7796	8284	Error	Error	-4.195	482	8828	488	7796	108905	733666	1.365	20.900	0	0	0
1	16	16	"A97"	"A97"	17540	13310	100	1196	1242	370	29	932	932	944	208	22	56	33	0	7391	6382	4326	67	1412	1412	1524	857	56	66	61	0	0.000	0.000	0.000	0.000	0.000	0.000	0.000	0.000	0.000	0.000	0.000	0.000	0.000	0.000	0.044	0.062	0.078	0.103	4.277	0.058	0.441	80	560	100	264	5979	6243	310	4970	5280	Error	Error	-4.501	264	5979	310	4970	99367	510533	1.433	5.669	0	0	0
1	17	16	"A97"	"A97"	17830	13310	100	1424	1397	323	23	1012	1012	1025	218	21	70	41	0	9553	8241	4187	50	1503	1503	1690	853	50	81	78	0	0.000	0.000	0.000	0.000	0.000	0.000	0.000	0.000	0.000	0.000	0.000	0.000	0.000	0.000	0.051	0.057	0.059	0.069	2.549	0.059	0.553	80	560	100	412	8050	8462	385	6738	7123	Error	Error	-4.288	412	8050	385	6738	111743	659249	1.706	7.680	0	0	0
1	18	16	"A97"	"A97"	18120	13320	100	1404	1441	345	23	1067	1067	1081	243	22	62	37	0	9469	8201	4244	51	1574	1574	1752	998	56	81	77	0	0.000	0.000	0.000	0.000	0.000	0.000	0.000	0.000	0.000	0.000	0.000	0.000	0.000	0.000	0.043	0.056	0.063	0.066	3.174	0.058	0.479	80	560	100	337	7895	8232	374	6627	7001	Error	Error	-4.550	337	7895	374	6627	115244	656067	1.481	6.462	0	0	0
1	1	17	"A98"	"A98"	13030	13610	100	768	780	170	21	709	709	724	183	25	20	3	0	1723	2199	1372	62	1172	1172	1226	727	59	41	23	0	0.000	0.000	0.000	0.000	0.000	0.000	0.000	0.000	0.000	0.000	0.000	0.000	0.000	0.000	0.107	0.069	0.199	0.208	6.012	0.037	0.023	80	560	100	59	551	610	71	1027	1098	Error	Error	-3.223	59	551	71	1027	62370	175912	0.306	1.338	0	0	0
1	2	17	"A98"	"A98"	13340	13620	100	757	785	233	29	694	694	732	469	64	7	0	0	1837	2565	1699	66	1171	1171	1206	620	51	53	30	0	0.000	0.000	0.000	0.000	0.000	0.000	0.000	0.000	0.000	0.000	0.000	0.000	0.000	0.000	0.095	0.065	0.133	0.191	6.433	0.068	0.133	80	560	100	63	666	729	91	1394	1485	Error	Error	-3.402	63	666	91	1394	62830	205168	0.113	2.192	0	0	0
1	3	17	"A98"	"A98"	13640	13610	100	759	762	201	26	731	731	750	193	25	17	3	0	1799	2456	1452	59	1203	1203	1212	159	13	72	65	0	0.000	0.000	0.000	0.000	0.000	0.000	0.000	0.000	0.000	0.000	0.000	0.000	0.000	0.000	0.047	0.025	0.133	0.178	5.262	0.049	0.048	80	560	100	28	596	624	31	1253	1284	Error	Error	-4.412	28	596	31	1253	60924	196445	0.062	7.824	0	0	0
1	4	17	"A99"	"A99"	13930	13610	100	828	865	241	27	734	734	750	247	32	30	7	0	2004	3445	2338	67	1224	1224	1286	523	40	51	48	0	0.000	0.000	0.000	0.000	0.000	0.000	0.000	0.000	0.000	0.000	0.000	0.000	0.000	0.000	0.121	0.059	0.104	0.145	6.561	0.050	0.104	80	560	100	94	780	874	131	2221	2352	Error	Error	-3.053	94	780	131	2221	69214	275635	0.466	4.128	0	0	0
1	5	17	"A99"	"A99"	14240	13620	100	906	929	232	24	714	714	723	188	26	51	25	0	5791	5206	1966	37	1203	1203	1228	254	20	93	87	0	0.000	0.000	0.000	0.000	0.000	0.000	0.000	0.000	0.000	0.000	0.000	0.000	0.000	0.000	0.042	0.054	0.061	0.065	3.771	0.051	0.243	80	560	100	192	4588	4780	215	4003	4218	Error	Error	-4.579	192	4588	215	4003	74297	416474	1.096	15.661	0	0	0
1	6	17	"A99"	"A99"	14550	13620	100	1026	1022	213	20	737	737	750	187	24	63	31	0	5936	5581	1756	31	1223	1223	1246	167	13	93	93	0	0.000	0.000	0.000	0.000	0.000	0.000	0.000	0.000	0.000	0.000	0.000	0.000	0.000	0.000	0.061	0.065	0.067	0.061	2.474	0.061	0.295	80	560	100	289	4713	5002	285	4358	4643	Error	Error	-4.028	289	4713	285	4358	81796	446510	1.455	25.958	0	0	0
1	7	17	"A100"	"A100"	14830	13610	100	1019	1065	313	29	766	766	781	260	33	46	25	0	2595	5698	4697	82	1250	1250	1334	627	47	55	51	0	0.000	0.000	0.000	0.000	0.000	0.000	0.000	0.000	0.000	0.000	0.000	0.000	0.000	0.000	0.188	0.067	0.091	0.171	5.071	0.064	0.381	80	560	100	253	1345	1598	299	4448	4747	Error	Error	-2.410	253	1345	299	4448	85221	455821	1.092	6.960	0	0	0
1	8	17	"A100"	"A100"	15150	13610	100	1138	1123	296	26	784	784	788	192	24	66	45	0	7581	6816	3808	55	1266	1266	1295	210	16	95	87	0	0.000	0.000	0.000	0.000	0.000	0.000	0.000	0.000	0.000	0.000	0.000	0.000	0.000	0.000	0.056	0.061	0.062	0.066	2.436	0.105	0.044	80	560	100	354	6315	6669	339	5550	5889	Error	Error	-4.157	354	6315	339	5550	89823	545247	1.745	26.290	0	0	0
1	9	17	"A100"	"A100"	15450	13610	100	1247	1266	333	26	776	776	800	234	29	82	50	0	9422	8366	3228	38	1292	1292	1329	270	20	91	85	0	0.000	0.000	0.000	0.000	0.000	0.000	0.000	0.000	0.000	0.000	0.000	0.000	0.000	0.000	0.058	0.069	0.072	0.075	3.010	0.062	0.466	80	560	100	471	8130	8601	490	7074	7564	Error	Error	-4.109	471	8130	490	7074	101268	669301	1.991	26.063	0	0	0
1	10	17	"A101"	"A101"	15740	13610	100	1031	1361	888	65	822	822	871	449	51	36	21	0	2047	3106	2314	74	1312	1312	1336	251	18	58	52	0	0.000	0.000	0.000	0.000	0.000	0.000	0.000	0.000	0.000	0.000	0.000	0.000	0.000	0.000	0.284	0.300	0.347	0.470	2.895	0.349	0.652	80	560	100	209	735	944	539	1794	2333	Error	Error	-1.814	209	735	539	1794	108859	248497	1.091	7.052	0	0	0
1	11	17	"A101"	"A101"	16060	13620	100	1225	1502	831	55	801	801	898	1622	180	15	2	0	2968	4232	2544	60	1309	1309	1332	359	26	91	86	0	0.000	0.000	0.000	0.000	0.000	0.000	0.000	0.000	0.000	0.000	0.000	0.000	0.000	0.000	0.256	0.240	0.248	0.237	2.750	2.650	0.034	80	560	100	424	1659	2083	701	2923	3624	Error	Error	-1.968	424	1659	701	2923	120191	338565	0.372	8.078	0	0	0
1	12	17	"A101"	"A101"	16350	13620	100	1135	1455	862	59	803	803	918	1604	174	13	2	0	3064	4429	2716	61	1308	1308	1367	886	64	81	50	0	0.000	0.000	0.000	0.000	0.000	0.000	0.000	0.000	0.000	0.000	0.000	0.000	0.000	0.000	0.189	0.209	0.196	0.190	2.203	0.244	0.707	80	560	100	332	1756	2088	652	3121	3773	Error	Error	-2.403	332	1756	652	3121	116402	354330	0.335	3.456	0	0	0
1	13	17	"A102"	"A102"	16640	13610	100	1034	1087	336	30	856	856	871	203	23	45	30	0	2652	4065	3080	75	1367	1367	1420	716	50	55	48	0	0.000	0.000	0.000	0.000	0.000	0.000	0.000	0.000	0.000	0.000	0.000	0.000	0.000	0.000	0.139	0.086	0.115	0.171	4.809	0.078	0.326	80	560	100	178	1285	1463	231	2698	2929	Error	Error	-2.852	178	1285	231	2698	86942	325205	1.064	3.694	0	0	0
1	14	17	"A102"	"A102"	16950	13610	100	1177	1278	458	35	933	933	943	202	21	52	37	0	5226	5660	3246	57	1416	1416	1427	144	10	93	88	0	0.000	0.000	0.000	0.000	0.000	0.000	0.000	0.000	0.000	0.000	0.000	0.000	0.000	0.000	0.064	0.081	0.094	0.089	2.645	0.095	0.527	80	560	100	244	3810	4054	345	4244	4589	Error	Error	-3.965	244	3810	345	4244	102279	452816	1.658	29.396	0	0	0
1	15	17	"A102"	"A102"	17250	13620	100	1140	1187	367	30	914	914	937	224	23	50	28	0	5057	5414	2833	52	1421	1421	1425	161	11	100	97	0	0.000	0.000	0.000	0.000	0.000	0.000	0.000	0.000	0.000	0.000	0.000	0.000	0.000	0.000	0.062	0.068	0.072	0.068	3.442	0.076	0.341	80	560	100	226	3636	3862	273	3993	4266	Error	Error	-4.008	226	3636	273	3993	94953	433095	1.116	24.776	0	0	0
1	16	17	"A103"	"A103"	17530	13610	100	1145	1149	328	28	946	946	954	237	24	46	22	0	2628	4133	2772	67	1443	1443	1515	660	43	53	48	0	0.000	0.000	0.000	0.000	0.000	0.000	0.000	0.000	0.000	0.000	0.000	0.000	0.000	0.000	0.168	0.075	0.114	0.197	4.850	0.075	0.323	80	560	100	199	1185	1384	203	2690	2893	Error	Error	-2.574	199	1185	203	2690	91881	330641	0.823	3.967	0	0	0
1	17	17	"A103"	"A103"	17840	13610	100	1340	1353	326	24	1037	1037	1050	227	21	60	31	0	7906	6764	2988	44	1533	1533	1553	247	15	86	85	0	0.000	0.000	0.000	0.000	0.000	0.000	0.000	0.000	0.000	0.000	0.000	0.000	0.000	0.000	0.048	0.060	0.066	0.077	3.785	0.068	0.347	80	560	100	303	6373	6676	316	5231	5547	Error	Error	-4.395	303	6373	316	5231	108246	541140	1.335	21.097	0	0	0
1	18	17	"A103"	"A103"	18140	13610	100	1448	1440	350	24	1074	1074	1088	226	20	61	43	0	7608	6479	2843	43	1581	1581	1613	248	15	87	83	0	0.000	0.000	0.000	0.000	0.000	0.000	0.000	0.000	0.000	0.000	0.000	0.000	0.000	0.000	0.062	0.075	0.083	0.076	2.512	0.076	0.417	80	560	100	374	6027	6401	366	4898	5264	Error	Error	-4.010	374	6027	366	4898	115218	518284	1.558	19.621	0	0	0
1	1	18	"A104"	"A104"	13030	13920	100	951	967	283	29	753	753	763	199	26	50	23	0	2431	5069	3929	77	1227	1227	1288	432	33	61	55	0	0.000	0.000	0.000	0.000	0.000	0.000	0.000	0.000	0.000	0.000	0.000	0.000	0.000	0.000	0.164	0.056	0.061	0.128	7.162	0.050	0.338	80	560	100	198	1204	1402	214	3842	4056	Error	Error	-2.604	198	1204	214	3842	77397	405525	1.025	8.752	0	0	0
1	2	18	"A104"	"A104"	13350	13920	100	1140	1131	292	25	769	769	782	231	29	62	40	0	9829	8267	4309	52	1245	1245	1316	453	34	85	81	0	0.000	0.000	0.000	0.000	0.000	0.000	0.000	0.000	0.000	0.000	0.000	0.000	0.000	0.000	0.043	0.052	0.054	0.070	3.552	0.047	0.323	80	560	100	371	8584	8955	362	7022	7384	Error	Error	-4.532	371	8584	362	7022	90491	661399	1.511	15.344	0	0	0
1	3	18	"A104"	"A104"	13640	13920	100	1110	1126	303	26	750	750	771	260	33	66	33	0	9325	7968	3860	48	1238	1238	1382	884	63	80	77	0	0.000	0.000	0.000	0.000	0.000	0.000	0.000	0.000	0.000	0.000	0.000	0.000	0.000	0.000	0.045	0.056	0.055	0.064	3.248	0.064	0.548	80	560	100	360	8087	8447	376	6730	7106	Error	Error	-4.490	360	8087	376	6730	90099	637414	1.365	7.450	0	0	0
1	4	18	"A105"	"A105"	13930	13910	100	935	1008	407	40	782	782	802	219	27	42	30	0	1581	4782	4595	96	1255	1255	1514	1396	92	42	33	0	0.000	0.000	0.000	0.000	0.000	0.000	0.000	0.000	0.000	0.000	0.000	0.000	0.000	0.000	0.469	0.064	0.105	0.221	6.643	0.063	0.128	80	560	100	153	326	479	226	3527	3753	Error	Error	-1.091	153	326	226	3527	80640	382585	0.941	2.341	0	0	0
1	5	18	"A105"	"A105"	14240	13910	100	1221	1217	430	35	803	803	810	202	24	65	51	0	9995	7886	4449	56	1286	1286	1444	901	62	70	68	0	0.000	0.000	0.000	0.000	0.000	0.000	0.000	0.000	0.000	0.000	0.000	0.000	0.000	0.000	0.048	0.063	0.064	0.084	3.924	0.067	0.560	80	560	100	418	8709	9127	414	6600	7014	Error	Error	-4.381	418	8709	414	6600	97354	630906	2.015	7.150	0	0	0
1	6	18	"A105"	"A105"	14550	13910	100	1264	1244	396	31	804	804	815	203	24	72	58	0	9933	8039	4470	55	1301	1301	1374	389	28	77	73	0	0.000	0.000	0.000	0.000	0.000	0.000	0.000	0.000	0.000	0.000	0.000	0.000	0.000	0.000	0.053	0.065	0.075	0.088	3.388	0.062	0.524	80	560	100	460	8632	9092	440	6738	7178	Error	Error	-4.230	460	8632	440	6738	99534	643142	2.113	17.134	0	0	0
1	7	18	"A106"	"A106"	14840	13910	100	800	826	189	22	811	811	824	200	24	17	3	0	1485	1782	739	41	1282	1282	1308	252	19	43	30	0	0.000	0.000	0.000	0.000	0.000	0.000	0.000	0.000	0.000	0.000	0.000	0.000	0.000	0.000	-0.054	0.030	0.292	0.366	3.619	0.135	0.053	80	560	100	-11	203	192	15	500	515	Error	Error	Error	-11	203	15	500	66095	142576	0.010	1.881	0	0	0
1	8	18	"A106"	"A106"	15140	13920	100	863	903	255	28	825	825	1258	4396	349	0	0	0	1722	2176	1049	48	1321	1321	1755	4351	247	1	0	0	0.000	0.000	0.000	0.000	0.000	0.000	0.000	0.000	0.000	0.000	0.000	0.000	0.000	0.000	0.095	0.091	0.257	0.242	3.447	0.096	0.072	80	560	100	38	401	439	78	855	933	Error	Error	-3.400	38	401	78	855	72219	174055	-0.081	0.097	0	0	0
1	9	18	"A106"	"A106"	15440	13920	100	890	908	258	28	828	828	841	204	24	25	6	0	1708	2145	1034	48	1318	1318	1325	139	10	77	62	0	0.000	0.000	0.000	0.000	0.000	0.000	0.000	0.000	0.000	0.000	0.000	0.000	0.000	0.000	0.159	0.097	0.409	0.321	7.583	0.123	0.114	80	560	100	62	390	452	80	827	907	Error	Error	-2.653	62	390	80	827	72671	171567	0.328	5.899	0	0	0
1	10	18	"A107"	"A107"	15740	13910	100	953	978	272	27	868	868	890	272	30	26	8	0	1609	3217	2459	76	1356	1356	1375	220	16	53	47	0	0.000	0.000	0.000	0.000	0.000	0.000	0.000	0.000	0.000	0.000	0.000	0.000	0.000	0.000	0.336	0.059	0.137	0.234	4.803	0.089	0.174	80	560	100	85	253	338	110	1861	1971	Error	Error	-1.574	85	253	110	1861	78231	257364	0.324	8.373	0	0	0
1	11	18	"A107"	"A107"	16040	13920	100	983	1033	266	25	877	877	883	197	22	36	15	0	2620	3465	2348	67	1360	1360	1387	178	12	78	70	0	0.000	0.000	0.000	0.000	0.000	0.000	0.000	0.000	0.000	0.000	0.000	0.000	0.000	0.000	0.084	0.074	0.116	0.136	4.556	0.065	0.202	80	560	100	106	1260	1366	156	2105	2261	Error	Error	-3.571	106	1260	156	2105	82619	277220	0.761	11.674	0	0	0
1	12	18	"A107"	"A107"	16340	13920	100	989	1006	258	25	886	886	896	207	23	31	15	0	2781	3465	2121	61	1374	1374	1394	180	12	80	73	0	0.000	0.000	0.000	0.000	0.000	0.000	0.000	0.000	0.000	0.000	0.000	0.000	0.000	0.000	0.073	0.057	0.110	0.141	6.794	0.061	0.150	80	560	100	103	1407	1510	120	2091	2211	Error	Error	-3.772	103	1407	120	2091	80502	277188	0.531	11.506	0	0	0
1	13	18	"A108"	"A108"	16650	13930	100	1002	1043	279	26	874	874	889	204	22	40	20	0	2519	3727	2515	67	1388	1388	1404	288	20	78	71	0	0.000	0.000	0.000	0.000	0.000	0.000	0.000	0.000	0.000	0.000	0.000	0.000	0.000	0.000	0.113	0.072	0.102	0.130	6.438	0.065	0.179	80	560	100	128	1131	1259	169	2339	2508	Error	Error	-3.143	128	1131	169	2339	83445	298127	0.755	8.066	0	0	0
1	14	18	"A108"	"A108"	16940	13920	100	1024	1050	280	26	913	913	924	210	22	32	15	0	2827	3916	2451	62	1421	1421	1451	293	20	85	78	0	0.000	0.000	0.000	0.000	0.000	0.000	0.000	0.000	0.000	0.000	0.000	0.000	0.000	0.000	0.079	0.055	0.083	0.084	5.278	0.063	0.226	80	560	100	111	1406	1517	137	2495	2632	Error	Error	-3.663	111	1406	137	2495	83962	313250	0.600	8.413	0	0	0
1	15	18	"A108"	"A108"	17250	13910	100	1034	1060	254	23	940	940	966	210	21	35	12	0	2822	3785	2411	63	1472	1472	1484	185	12	78	73	0	0.000	0.000	0.000	0.000	0.000	0.000	0.000	0.000	0.000	0.000	0.000	0.000	0.000	0.000	0.070	0.052	0.104	0.137	5.865	0.058	0.153	80	560	100	94	1350	1444	120	2313	2433	Error	Error	-3.844	94	1350	120	2313	84808	302835	0.448	12.438	0	0	0
1	16	18	"A109"	"A109"	17540	13910	100	968	1012	221	21	1005	1005	1049	559	53	2	0	0	1698	2038	794	38	1502	1502	1523	290	19	45	27	0	0.000	0.000	0.000	0.000	0.000	0.000	0.000	0.000	0.000	0.000	0.000	0.000	0.000	0.000	-0.189	0.013	0.416	0.515	6.221	1.798	0.131	80	560	100	-37	196	159	7	536	543	Error	Error	Error	-37	196	7	536	80949	163038	-0.066	1.776	0	0	0
1	17	18	"A109"	"A109"	17850	13900	100	1102	1118	240	21	1112	1112	1128	226	20	18	3	0	1978	2362	892	37	1606	1606	1622	164	10	70	55	0	0.000	0.000	0.000	0.000	0.000	0.000	0.000	0.000	0.000	0.000	0.000	0.000	0.000	0.000	-0.027	0.008	0.220	0.363	8.317	0.039	0.007	80	560	100	-10	372	362	6	756	762	Error	Error	Error	-10	372	6	756	89425	188926	-0.044	4.512	0	0	0
1	18	18	"A109"	"A109"	18140	13910	100	1136	1168	269	23	1126	1126	1137	221	19	23	5	0	1921	2123	619	29	1616	1616	1630	163	10	70	47	0	0.000	0.000	0.000	0.000	0.000	0.000	0.000	0.000	0.000	0.000	0.000	0.000	0.000	0.000	0.033	0.083	0.449	0.379	5.106	0.042	0.008	80	560	100	10	305	315	42	507	549	Error	Error	-4.931	10	305	42	507	93446	169860	0.140	3.025	0	0	0
1	1	19	"A110"	"A110"	13030	14220	100	920	1011	283	27	813	813	834	211	25	38	23	0	2271	3926	3098	78	1277	1277	1312	300	22	62	53	0	0.000	0.000	0.000	0.000	0.000	0.000	0.000	0.000	0.000	0.000	0.000	0.000	0.000	0.000	0.108	0.075	0.107	0.150	6.963	0.064	0.236	80	560	100	107	994	1101	198	2649	2847	Error	Error	-3.216	107	994	198	2649	80854	314095	0.839	8.713	0	0	0
1	2	19	"A110"	"A110"	13340	14220	100	992	987	291	29	828	828	842	221	26	36	12	0	3565	4729	3406	72	1305	1305	1327	234	17	76	75	0	0.000	0.000	0.000	0.000	0.000	0.000	0.000	0.000	0.000	0.000	0.000	0.000	0.000	0.000	0.073	0.046	0.065	0.097	4.076	0.055	0.245	80	560	100	164	2260	2424	159	3424	3583	Error	Error	-3.785	164	2260	159	3424	78932	378302	0.656	14.538	0	0	0
1	3	19	"A110"	"A110"	13650	14220	100	1073	1061	280	26	829	829	853	198	23	56	26	0	4686	5726	3254	56	1321	1321	1339	183	13	95	91	0	0.000	0.000	0.000	0.000	0.000	0.000	0.000	0.000	0.000	0.000	0.000	0.000	0.000	0.000	0.073	0.053	0.061	0.062	2.683	0.052	0.292	80	560	100	244	3365	3609	232	4405	4637	Error	Error	-3.786	244	3365	232	4405	84848	458069	1.051	23.973	0	0	0
1	4	19	"A111"	"A111"	13940	14220	100	882	947	267	28	836	836	851	260	30	26	7	0	1930	3018	2355	78	1302	1302	1317	169	12	66	56	0	0.000	0.000	0.000	0.000	0.000	0.000	0.000	0.000	0.000	0.000	0.000	0.000	0.000	0.000	0.073	0.065	0.187	0.248	5.442	0.065	0.082	80	560	100	46	628	674	111	1716	1827	Error	Error	-3.771	46	628	111	1716	75730	241438	0.369	10.065	0	0	0
1	5	19	"A111"	"A111"	14250	14220	100	926	1020	362	35	868	868	877	207	23	33	20	0	2860	3718	2382	64	1348	1348	1374	216	15	90	86	0	0.000	0.000	0.000	0.000	0.000	0.000	0.000	0.000	0.000	0.000	0.000	0.000	0.000	0.000	0.038	0.064	0.110	0.088	6.181	0.069	0.198	80	560	100	58	1512	1570	152	2370	2522	Error	Error	-4.704	58	1512	152	2370	81563	297407	0.691	10.852	0	0	0
1	6	19	"A111"	"A111"	14560	14220	100	968	991	245	24	867	867	960	1445	150	0	0	0	2507	3276	2093	63	1338	1338	1351	216	15	88	82	0	0.000	0.000	0.000	0.000	0.000	0.000	0.000	0.000	0.000	0.000	0.000	0.000	0.000	0.000	0.086	0.064	0.093	0.128	4.213	0.052	0.087	80	560	100	101	1169	1270	124	1938	2062	Error	Error	-3.533	101	1169	124	1938	79305	262081	0.021	8.912	0	0	0
1	7	19	"A112"	"A112"	14840	14210	100	1026	1078	298	27	905	905	919	264	28	33	11	0	3954	4676	3123	66	1378	1378	1399	225	16	76	70	0	0.000	0.000	0.000	0.000	0.000	0.000	0.000	0.000	0.000	0.000	0.000	0.000	0.000	0.000	0.047	0.052	0.078	0.108	4.900	0.060	0.258	80	560	100	121	2576	2697	173	3298	3471	Error	Error	-4.412	121	2576	173	3298	86209	374106	0.602	14.564	0	0	0
1	8	19	"A112"	"A112"	15140	14220	100	1066	1148	318	27	905	905	1102	2205	200	0	0	0	5296	5764	3349	58	1387	1387	1469	877	59	77	72	0	0.000	0.000	0.000	0.000	0.000	0.000	0.000	0.000	0.000	0.000	0.000	0.000	0.000	0.000	0.041	0.056	0.066	0.072	5.406	0.059	0.307	80	560	100	161	3909	4070	243	4377	4620	Error	Error	-4.602	161	3909	243	4377	91840	461150	0.021	4.897	0	0	0
1	9	19	"A112"	"A112"	15450	14220	100	1205	1213	321	26	943	943	947	214	22	57	27	0	7238	6502	3117	47	1425	1425	1434	159	11	100	97	0	0.000	0.000	0.000	0.000	0.000	0.000	0.000	0.000	0.000	0.000	0.000	0.000	0.000	0.000	0.045	0.053	0.064	0.063	2.084	0.057	0.293	80	560	100	262	5813	6075	270	5077	5347	Error	Error	-4.472	262	5813	270	5077	97022	520182	1.243	31.874	0	0	0
1	10	19	"A113"	"A113"	15740	14210	100	1057	1068	248	23	960	960	977	228	23	27	10	0	1727	3434	2634	76	1444	1444	1472	232	15	52	45	0	0.000	0.000	0.000	0.000	0.000	0.000	0.000	0.000	0.000	0.000	0.000	0.000	0.000	0.000	0.343	0.054	0.097	0.214	6.790	0.060	0.159	80	560	100	97	283	380	108	1990	2098	Error	Error	-1.545	97	283	108	1990	85426	274713	0.399	8.457	0	0	0
1	11	19	"A113"	"A113"	16060	14210	100	1145	1190	317	26	932	932	951	228	23	47	27	0	4459	5125	2957	57	1429	1429	1441	153	10	95	86	0	0.000	0.000	0.000	0.000	0.000	0.000	0.000	0.000	0.000	0.000	0.000	0.000	0.000	0.000	0.070	0.070	0.083	0.075	4.365	0.069	0.304	80	560	100	213	3030	3243	258	3696	3954	Error	Error	-3.830	213	3030	258	3696	95203	410030	1.048	24.078	0	0	0
1	12	19	"A113"	"A113"	16340	14210	100	1030	1074	288	26	916	916	932	228	24	38	16	0	3459	4611	2978	64	1399	1399	1420	200	14	80	71	0	0.000	0.000	0.000	0.000	0.000	0.000	0.000	0.000	0.000	0.000	0.000	0.000	0.000	0.000	0.055	0.049	0.077	0.093	5.890	0.053	0.202	80	560	100	114	2060	2174	158	3212	3370	Error	Error	-4.176	114	2060	158	3212	85932	368864	0.623	15.955	0	0	0
1	13	19	"A114"	"A114"	16640	14210	100	1080	1139	337	29	892	892	921	266	28	48	22	0	6148	5442	3425	62	1407	1407	1494	850	56	61	61	0	0.000	0.000	0.000	0.000	0.000	0.000	0.000	0.000	0.000	0.000	0.000	0.000	0.000	0.000	0.040	0.061	0.085	0.118	3.903	0.066	0.350	80	560	100	188	4741	4929	247	4035	4282	Error	Error	-4.656	188	4741	247	4035	91121	435356	0.820	4.645	0	0	0
1	14	19	"A114"	"A114"	16960	14210	100	1266	1286	320	24	933	933	950	224	23	61	40	0	9740	8600	3347	38	1440	1440	1471	264	17	95	93	0	0.000	0.000	0.000	0.000	0.000	0.000	0.000	0.000	0.000	0.000	0.000	0.000	0.000	0.000	0.040	0.049	0.053	0.048	3.567	0.049	0.244	80	560	100	333	8300	8633	353	7160	7513	Error	Error	-4.640	333	8300	353	7160	102900	687987	1.500	27.004	0	0	0
1	15	19	"A114"	"A114"	17250	14210	100	1335	1375	303	22	963	963	1006	765	76	15	0	0	9070	8752	2614	29	1480	1480	1519	490	32	95	95	0	0.000	0.000	0.000	0.000	0.000	0.000	0.000	0.000	0.000	0.000	0.000	0.000	0.000	0.000	0.049	0.057	0.057	0.060	2.181	0.059	0.442	80	560	100	372	7590	7962	412	7272	7684	Error	Error	-4.351	372	7590	412	7272	109976	700170	0.482	14.761	0	0	0
1	16	19	"A115"	"A115"	17540	14210	100	1204	1537	2407	156	1075	1075	1097	237	21	38	17	0	2684	3632	2698	74	1602	1602	1599	170	10	80	68	0	0.000	0.000	0.000	0.000	0.000	0.000	0.000	0.000	0.000	0.000	0.000	0.000	0.000	0.000	0.119	0.228	0.150	0.177	6.074	0.662	0.401	80	560	100	129	1082	1211	462	2030	2492	Error	Error	-3.068	129	1082	462	2030	122973	290544	1.857	11.959	0	0	0
1	17	19	"A115"	"A115"	17840	14220	100	1229	1282	305	23	1098	1098	1122	252	22	36	13	0	2902	3561	1646	46	1620	1620	1629	165	10	93	86	0	0.000	0.000	0.000	0.000	0.000	0.000	0.000	0.000	0.000	0.000	0.000	0.000	0.000	0.000	0.102	0.095	0.107	0.125	3.823	0.093	0.170	80	560	100	131	1282	1413	184	1941	2125	Error	Error	-3.291	131	1282	184	1941	102551	284916	0.635	11.709	0	0	0
1	18	19	"A115"	"A115"	18140	14210	100	1188	1230	305	24	1166	1166	1165	229	19	21	11	0	2520	3014	1407	46	1682	1682	1678	172	10	85	73	0	0.000	0.000	0.000	0.000	0.000	0.000	0.000	0.000	0.000	0.000	0.000	0.000	0.000	0.000	0.026	0.048	0.150	0.195	4.070	0.091	0.121	80	560	100	22	838	860	64	1332	1396	Error	Error	-5.251	22	838	64	1332	98424	241149	0.284	7.767	0	0	0
1	1	20	"A116"	"A116"	13040	14520	100	1234	1275	333	26	972	972	982	224	22	55	32	0	6768	6347	4056	63	1441	1441	1471	329	22	75	67	0	0.000	0.000	0.000	0.000	0.000	0.000	0.000	0.000	0.000	0.000	0.000	0.000	0.000	0.000	0.049	0.062	0.065	0.106	4.805	0.063	0.389	80	560	100	262	5327	5589	303	4906	5209	Error	Error	-4.346	262	5327	303	4906	102008	507732	1.308	14.821	0	0	0
1	2	20	"A116"	"A116"	13350	14520	100	1483	1442	339	23	964	964	982	213	21	78	58	0	10444	9192	3467	37	1436	1436	1517	430	28	88	87	0	0.000	0.000	0.000	0.000	0.000	0.000	0.000	0.000	0.000	0.000	0.000	0.000	0.000	0.000	0.058	0.062	0.068	0.071	3.775	0.055	0.453	80	560	100	519	9008	9527	478	7756	8234	Error	Error	-4.117	519	9008	478	7756	115339	735334	2.160	17.849	0	0	0
1	3	20	"A116"	"A116"	13650	14540	100	1526	1521	303	19	951	951	970	270	27	85	57	0	11661	11148	2639	23	1425	1425	1482	310	20	100	100	0	0.000	0.000	0.000	0.000	0.000	0.000	0.000	0.000	0.000	0.000	0.000	0.000	0.000	0.000	0.056	0.059	0.060	0.056	1.846	0.057	0.552	80	560	100	575	10236	10811	570	9723	10293	Error	Error	-4.154	575	10236	570	9723	121688	891838	2.041	31.181	0	0	0
1	4	20	"A117"	"A117"	13960	14520	100	952	996	223	22	933	933	952	213	22	27	3	0	1672	1821	608	33	1421	1421	1415	140	9	66	45	0	0.000	0.000	0.000	0.000	0.000	0.000	0.000	0.000	0.000	0.000	0.000	0.000	0.000	0.000	0.076	0.157	0.378	0.398	6.052	0.085	0.011	80	560	100	19	251	270	63	400	463	Error	Error	-3.724	19	251	63	400	79684	145691	0.207	2.900	0	0	0
1	5	20	"A117"	"A117"	14220	14520	100	953	981	205	20	958	958	981	247	25	13	2	0	1635	1957	842	43	1442	1442	1449	152	10	58	36	0	0.000	0.000	0.000	0.000	0.000	0.000	0.000	0.000	0.000	0.000	0.000	0.000	0.000	0.000	-0.026	0.045	0.716	0.682	6.045	0.103	0.027	80	560	100	-5	193	188	23	515	538	Error	Error	Error	-5	193	23	515	78458	156550	0.000	3.342	0	0	0
1	6	20	"A117"	"A117"	14520	14520	100	981	1003	242	24	962	962	977	215	22	16	7	0	1591	1802	611	33	1443	1443	1459	157	10	45	28	0	0.000	0.000	0.000	0.000	0.000	0.000	0.000	0.000	0.000	0.000	0.000	0.000	0.000	0.000	0.128	0.114	0.875	0.909	5.396	0.074	0.006	80	560	100	19	148	167	41	359	400	Error	Error	-2.962	19	148	41	359	80236	144123	0.121	2.185	0	0	0
1	7	20	"A118"	"A118"	14840	14510	100	994	1033	296	28	1033	1033	1057	285	26	16	1	0	1728	2685	2089	77	1493	1493	1552	549	35	47	32	0	0.000	0.000	0.000	0.000	0.000	0.000	0.000	0.000	0.000	0.000	0.000	0.000	0.000	0.000	-0.166	0.000	0.148	0.285	7.480	0.054	0.128	80	560	100	-39	235	196	0	1192	1192	Error	Error	Error	-39	235	0	1192	82605	214761	-0.084	2.064	0	0	0
1	8	20	"A118"	"A118"	15140	14520	100	1165	1174	285	24	1010	1010	1028	232	22	36	15	0	3407	4364	2967	67	1494	1494	1506	192	12	78	71	0	0.000	0.000	0.000	0.000	0.000	0.000	0.000	0.000	0.000	0.000	0.000	0.000	0.000	0.000	0.081	0.057	0.072	0.110	4.360	0.054	0.163	80	560	100	155	1913	2068	164	2870	3034	Error	Error	-3.625	155	1913	164	2870	93889	349127	0.629	14.885	0	0	0
1	9	20	"A118"	"A118"	15450	14520	100	1222	1266	327	25	1039	1039	1053	237	22	42	22	0	3921	5468	3501	64	1523	1523	1522	171	11	92	87	0	0.000	0.000	0.000	0.000	0.000	0.000	0.000	0.000	0.000	0.000	0.000	0.000	0.000	0.000	0.076	0.058	0.072	0.075	3.691	0.059	0.294	80	560	100	183	2398	2581	227	3945	4172	Error	Error	-3.712	183	2398	227	3945	101248	437438	0.899	23.076	0	0	0
1	10	20	"A119"	"A119"	15740	14510	100	1143	1212	291	24	1040	1040	1062	264	24	32	13	0	2066	3996	3026	75	1531	1531	1607	542	33	50	46	0	0.000	0.000	0.000	0.000	0.000	0.000	0.000	0.000	0.000	0.000	0.000	0.000	0.000	0.000	0.193	0.070	0.171	0.211	6.332	0.065	0.074	80	560	100	103	535	638	172	2465	2637	Error	Error	-2.377	103	535	172	2465	96933	319659	0.568	4.408	0	0	0
1	11	20	"A119"	"A119"	16050	14520	100	1245	1279	340	26	1019	1019	1041	263	25	47	20	0	4813	4935	2723	55	1515	1515	1555	681	43	82	65	0	0.000	0.000	0.000	0.000	0.000	0.000	0.000	0.000	0.000	0.000	0.000	0.000	0.000	0.000	0.069	0.076	0.101	0.143	4.246	0.073	0.288	80	560	100	226	3298	3524	260	3420	3680	Error	Error	-3.867	226	3298	260	3420	102324	394808	0.905	4.963	0	0	0
1	12	20	"A119"	"A119"	16350	14520	100	1232	1259	308	24	972	972	998	225	22	52	27	0	4802	5202	3025	58	1496	1496	1534	604	39	80	67	0	0.000	0.000	0.000	0.000	0.000	0.000	0.000	0.000	0.000	0.000	0.000	0.000	0.000	0.000	0.079	0.077	0.085	0.088	2.905	0.067	0.345	80	560	100	260	3306	3566	287	3706	3993	Error	Error	-3.669	260	3306	287	3706	100734	416169	1.160	6.073	0	0	0
1	13	20	"A120"	"A120"	16640	14510	100	1032	1054	231	21	989	989	1003	262	26	20	1	0	2044	2201	758	34	1467	1467	1485	160	10	67	58	0	0.000	0.000	0.000	0.000	0.000	0.000	0.000	0.000	0.000	0.000	0.000	0.000	0.000	0.000	0.075	0.089	0.301	0.398	7.967	0.118	0.034	80	560	100	43	577	620	65	734	799	Error	Error	-3.746	43	577	65	734	84297	176093	0.195	4.475	0	0	0
1	14	20	"A120"	"A120"	16950	14510	100	1131	1122	211	18	996	996	1019	326	31	13	1	0	3423	3233	1260	38	1502	1502	1569	817	52	66	55	0	0.000	0.000	0.000	0.000	0.000	0.000	0.000	0.000	0.000	0.000	0.000	0.000	0.000	0.000	0.070	0.073	0.101	0.127	4.010	0.079	0.067	80	560	100	135	1921	2056	126	1731	1857	Error	Error	-3.831	135	1921	126	1731	89762	258630	0.316	2.037	0	0	0
1	15	20	"A120"	"A120"	17250	14520	100	1123	1130	244	21	1071	1071	1080	233	21	21	6	0	2981	3149	1121	35	1589	1589	1606	174	10	95	88	0	0.000	0.000	0.000	0.000	0.000	0.000	0.000	0.000	0.000	0.000	0.000	0.000	0.000	0.000	0.037	0.038	0.116	0.119	3.715	0.071	0.017	80	560	100	52	1392	1444	59	1560	1619	Error	Error	-4.743	52	1392	59	1560	90410	251945	0.215	8.868	0	0	0
1	16	20	"A121"	"A121"	17540	14500	100	1253	1297	343	26	1080	1080	1114	350	31	35	10	0	2728	5115	4139	80	1610	1610	1678	732	43	52	48	0	0.000	0.000	0.000	0.000	0.000	0.000	0.000	0.000	0.000	0.000	0.000	0.000	0.000	0.000	0.155	0.062	0.093	0.165	4.620	0.059	0.298	80	560	100	173	1118	1291	217	3505	3722	Error	Error	-2.692	173	1118	217	3505	103786	409186	0.523	4.695	0	0	0
1	17	20	"A121"	"A121"	17830	14510	100	1323	1365	316	23	1136	1136	1149	248	21	37	23	0	6479	6540	4208	64	1639	1639	1739	503	28	68	62	0	0.000	0.000	0.000	0.000	0.000	0.000	0.000	0.000	0.000	0.000	0.000	0.000	0.000	0.000	0.039	0.047	0.059	0.066	3.951	0.054	0.349	80	560	100	187	4840	5027	229	4901	5130	Error	Error	-4.694	187	4840	229	4901	109235	523205	0.871	9.545	0	0	0
1	18	20	"A121"	"A121"	18130	14510	100	1462	1480	384	25	1169	1169	1191	320	26	46	16	0	6402	7105	4523	63	1694	1694	1792	589	32	73	68	0	0.000	0.000	0.000	0.000	0.000	0.000	0.000	0.000	0.000	0.000	0.000	0.000	0.000	0.000	0.062	0.057	0.078	0.104	4.776	0.057	0.386	80	560	100	293	4708	5001	311	5411	5722	Error	Error	-4.006	293	4708	311	5411	118365	568375	0.903	9.020	0	0	0
1	1	21	"Blank"	"Blank"	13080	14840	100	1142	1200	253	21	1200	1200	1240	292	23	12	3	0	1590	1600	146	9	1643	1643	1665	218	13	3	0	0	0.000	0.000	0.000	0.000	0.000	0.000	0.000	0.000	0.000	0.000	0.000	0.000	0.000	0.000	1.094	0.000	1.687	1.885	4.593	2.920	0.429	80	560	100	-58	-53	-111	0	-43	-43	Error	Error	0.130	-58	-53	0	-43	95999	128021	-0.137	-0.298	0	0	0
1	2	21	"Blank"	"Blank"	13380	14840	100	1145	1185	203	17	1207	1207	1209	268	22	10	0	0	1656	1643	145	8	1607	1607	1616	174	10	20	0	0	0.000	0.000	0.000	0.000	0.000	0.000	0.000	0.000	0.000	0.000	0.000	0.000	0.000	0.000	-1.265	-0.611	1.163	1.057	3.246	8.304	0.013	80	560	100	-62	49	-13	-22	36	14	Error	Error	Error	-62	49	-22	36	94792	131404	-0.090	0.155	0	0	0
1	3	21	"Blank"	"Blank"	13680	14840	100	1180	1210	233	19	1172	1172	1190	254	21	11	5	0	1575	1599	203	12	1603	1603	1611	198	12	10	2	0	0.000	0.000	0.000	0.000	0.000	0.000	0.000	0.000	0.000	0.000	0.000	0.000	0.000	0.000	-0.286	-9.500	1.755	1.688	4.932	3.505	0.036	80	560	100	8	-28	-20	38	-4	34	Error	Error	Error	8	-28	38	-4	96819	127953	0.079	-0.061	0	0	0
1	4	21	"Blank"	"Blank"	13980	14840	100	1137	1177	269	22	1179	1179	1191	255	21	17	2	0	1590	1595	158	9	1599	1599	1602	184	11	10	1	0	0.000	0.000	0.000	0.000	0.000	0.000	0.000	0.000	0.000	0.000	0.000	0.000	0.000	0.000	4.667	0.500	2.093	1.979	3.589	2.785	0.028	80	560	100	-42	-9	-51	-2	-4	-6	Error	Error	2.222	-42	-9	-2	-4	94159	127571	-0.055	-0.038	0	0	0
1	5	21	"Blank"	"Blank"	14280	14840	100	1037	1085	554	51	1154	1154	1163	238	20	7	5	0	1428	1526	640	41	1580	1580	1589	159	10	8	5	0	0.000	0.000	0.000	0.000	0.000	0.000	0.000	0.000	0.000	0.000	0.000	0.000	0.000	0.000	0.770	1.278	1.040	1.066	3.273	0.962	0.085	80	560	100	-117	-152	-269	-69	-54	-123	Error	Error	-0.378	-117	-152	-69	-54	86828	122089	-0.328	-0.396	0	0	0
1	6	21	"Blank"	"Blank"	14580	14840	100	1223	1227	252	20	1187	1187	1204	365	30	7	1	0	1626	1645	161	9	1630	1630	1638	176	10	17	2	0	0.000	0.000	0.000	0.000	0.000	0.000	0.000	0.000	0.000	0.000	0.000	0.000	0.000	0.000	-9.000	2.667	1.583	1.525	6.296	4.708	0.039	80	560	100	36	-4	32	40	15	55	Error	Error	Error	36	-4	40	15	98158	131569	0.063	0.040	0	0	0
1	7	21	"Blank"	"Blank"	14880	14840	100	1315	1287	241	18	1257	1257	1306	634	48	0	0	0	1734	1754	132	7	1711	1711	1772	1353	76	0	0	0	0.000	0.000	0.000	0.000	0.000	0.000	0.000	0.000	0.000	0.000	0.000	0.000	0.000	0.000	2.522	0.698	2.466	2.500	3.278	0.439	0.918	80	560	100	58	23	81	30	43	73	Error	Error	1.334	58	23	30	43	102926	140350	-0.030	-0.013	0	0	0
1	8	21	"Blank"	"Blank"	15180	14840	100	1284	1302	274	21	1308	1308	1317	317	24	10	2	0	1696	1706	151	8	1720	1720	1728	202	11	8	0	0	0.000	0.000	0.000	0.000	0.000	0.000	0.000	0.000	0.000	0.000	0.000	0.000	0.000	0.000	1.000	0.429	2.749	1.913	4.176	8.014	0.011	80	560	100	-24	-24	-48	-6	-14	-20	Error	Error	0.000	-24	-24	-6	-14	104184	136477	-0.047	-0.109	0	0	0
1	9	21	"Blank"	"Blank"	15480	14840	100	1349	1384	459	33	1325	1325	1347	307	22	12	5	0	1721	1748	183	10	1727	1727	1746	191	10	15	3	0	0.000	0.000	0.000	0.000	0.000	0.000	0.000	0.000	0.000	0.000	0.000	0.000	0.000	0.000	-4.000	2.810	2.373	2.039	3.953	6.485	0.042	80	560	100	24	-6	18	59	21	80	Error	Error	Error	24	-6	59	21	110722	139818	0.121	0.010	0	0	0
1	10	21	"Blank"	"Blank"	15780	14840	100	1224	1250	258	20	1320	1320	1325	274	20	11	1	0	1666	1652	195	11	1748	1748	1752	193	11	5	1	0	0.000	0.000	0.000	0.000	0.000	0.000	0.000	0.000	0.000	0.000	0.000	0.000	0.000	0.000	1.171	0.729	1.224	1.473	3.222	2.170	0.108	80	560	100	-96	-82	-178	-70	-96	-166	Error	Error	0.227	-96	-82	-70	-96	99989	132142	-0.274	-0.518	0	0	0
1	11	21	"Blank"	"Blank"	16080	14840	100	1295	1311	261	19	1301	1301	1344	410	30	8	0	0	1763	1791	211	11	1759	1759	1781	332	18	8	2	0	0.000	0.000	0.000	0.000	0.000	0.000	0.000	0.000	0.000	0.000	0.000	0.000	0.000	0.000	-1.500	0.313	2.395	2.378	4.216	0.173	0.030	80	560	100	-6	4	-2	10	32	42	Error	Error	Error	-6	4	10	32	104913	143300	-0.080	0.030	0	0	0
1	12	21	"Blank"	"Blank"	16380	14840	100	1297	1299	248	19	1286	1286	1318	357	27	7	1	0	1758	1765	203	11	1775	1775	1781	215	12	11	2	0	0.000	0.000	0.000	0.000	0.000	0.000	0.000	0.000	0.000	0.000	0.000	0.000	0.000	0.000	-0.647	-1.300	1.864	1.608	5.092	2.992	0.058	80	560	100	11	-17	-6	13	-10	3	Error	Error	Error	11	-17	13	-10	103945	141239	-0.053	-0.074	0	0	0
1	13	21	"Blank"	"Blank"	16680	14840	100	1248	1282	253	19	1285	1285	1286	289	22	12	2	0	1708	1684	175	10	1719	1719	1725	175	10	7	2	0	0.000	0.000	0.000	0.000	0.000	0.000	0.000	0.000	0.000	0.000	0.000	0.000	0.000	0.000	3.364	0.086	1.076	1.113	4.208	4.501	0.037	80	560	100	-37	-11	-48	-3	-35	-38	Error	Error	1.750	-37	-11	-3	-35	102549	134754	-0.014	-0.234	0	0	0
1	14	21	"Blank"	"Blank"	16980	14840	100	1147	1184	258	21	1153	1153	1192	506	42	3	0	0	1706	1690	144	8	1659	1659	1682	377	22	0	0	0	0.000	0.000	0.000	0.000	0.000	0.000	0.000	0.000	0.000	0.000	0.000	0.000	0.000	0.000	-0.128	1.000	1.731	1.584	3.378	2.118	0.553	80	560	100	-6	47	41	31	31	62	Error	Error	Error	-6	47	31	31	94708	135215	-0.016	0.021	0	0	0
1	15	21	"Blank"	"Blank"	17280	14830	100	1169	1150	219	19	1140	1140	1151	232	20	16	1	0	1662	1675	156	9	1649	1649	1658	174	10	18	1	0	0.000	0.000	0.000	0.000	0.000	0.000	0.000	0.000	0.000	0.000	0.000	0.000	0.000	0.000	2.231	0.385	1.636	1.148	3.922	6.985	0.018	80	560	100	29	13	42	10	26	36	Error	Error	1.158	29	13	10	26	92036	134002	-0.004	0.098	0	0	0
1	16	21	"Blank"	"Blank"	17580	14830	100	1182	1228	222	18	1193	1193	1193	244	20	18	2	0	1729	1728	212	12	1701	1701	1714	174	10	18	6	0	0.000	0.000	0.000	0.000	0.000	0.000	0.000	0.000	0.000	0.000	0.000	0.000	0.000	0.000	-0.393	1.296	1.127	1.150	3.910	3.165	0.019	80	560	100	-11	28	17	35	27	62	Error	Error	Error	-11	28	35	27	98273	138222	0.143	0.080	0	0	0
1	17	21	"Blank"	"Blank"	17880	14830	100	1253	1291	316	24	1205	1205	1241	269	21	25	7	0	1722	1740	178	10	1743	1743	1756	197	11	13	3	0	0.000	0.000	0.000	0.000	0.000	0.000	0.000	0.000	0.000	0.000	0.000	0.000	0.000	0.000	-2.286	-28.667	1.745	1.769	3.628	0.227	0.060	80	560	100	48	-21	27	86	-3	83	Error	Error	Error	48	-21	86	-3	103258	139178	0.186	-0.081	0	0	0
1	18	21	"Blank"	"Blank"	18180	14830	100	1268	1302	265	20	1333	1333	1354	303	22	12	0	0	1801	1798	199	11	1859	1859	1861	209	11	3	2	0	0.000	0.000	0.000	0.000	0.000	0.000	0.000	0.000	0.000	0.000	0.000	0.000	0.000	0.000	1.121	0.508	1.397	1.357	3.377	2.417	0.064	80	560	100	-65	-58	-123	-31	-61	-92	Error	Error	0.164	-65	-58	-31	-61	104183	143848	-0.172	-0.301	0	0	0
