# Supplementary material for: Application of hybridization control probe to increase accuracy on ligation detection or minisequencing diagnostic microarrays
Source: BMC Res Notes. 2009 Dec 14;2:249. doi: 10.1186/1756-0500-2-249 (PMC2799435; doi:10.1186/1756-0500-2-249)
Supplement: Additional file 3 — Gpr_files. Zip-compressed file containing raw microarray data in GenePix results format (.gpr) and GAL (GenePix Array List) files. [file 1756-0500-2-249-S3.ZIP › gpr_files/slide6/lasi6_5-16.gpr]

ATF	1.0
30	76    
"Type=GenePix Results 3"
"DateTime=2009/04/29 13:54:10"
"Settings="
"GalFile=C:\Axon\Data\HPV\ArrayIt_032009_InstiBioGalfile.gal"
"ArrayOfArrays=5-16"
"PixelSize=10"
"Wavelengths=532	488"
"ImageFiles=C:\Axon\Data\HPV\290409\lasi5.tif 2	C:\Axon\Data\HPV\290409\lasi5.tif 3"
"NormalizationMethod=None"
"NormalizationFactors=1	1"
"JpegImage="
"StdDev=Type 1"
"RatioFormulations=W1/W3 (/532)	W1/W4 (/488)	W3/W4 (532/488)"
"FeatureType=Circular"
"Barcode="
"BackgroundSubtraction=LocalFeature"
"ImageOrigin=0, 0"
"JpegOrigin=3720, 0"
"Creator=GenePix Pro 6.1.0.2"
"Scanner=GenePix 4200A 01 Autoloader [2]"
"FocusPosition=0"
"Temperature=23.81"
"LinesAveraged=2"
"Comment="
"PMTGain=600	500"
"ScanPower=100	100"
"LaserPower=2.69	2.57"
"Filters=Standard Green	Standard Blue"
"ScanRegion=372,0,1916,6892"
"Supplier="
"Block"	"Column"	"Row"	"Name"	"ID"	"X"	"Y"	"Dia."	"F532 Median"	"F532 Mean"	"F532 SD"	"F532 CV"	"B532"	"B532 Median"	"B532 Mean"	"B532 SD"	"B532 CV"	"% > B532+1SD"	"% > B532+2SD"	"F532 % Sat."	"F488 Median"	"F488 Mean"	"F488 SD"	"F488 CV"	"B488"	"B488 Median"	"B488 Mean"	"B488 SD"	"B488 CV"	"% > B488+1SD"	"% > B488+2SD"	"F488 % Sat."	"Ratio of Medians (1/532)"	"Ratio of Means (1/532)"	"Median of Ratios (1/532)"	"Mean of Ratios (1/532)"	"Ratios SD (1/532)"	"Rgn Ratio (1/532)"	"Rgn R2 (1/532)"	"Ratio of Medians (1/488)"	"Ratio of Means (1/488)"	"Median of Ratios (1/488)"	"Mean of Ratios (1/488)"	"Ratios SD (1/488)"	"Rgn Ratio (1/488)"	"Rgn R2 (1/488)"	"Ratio of Medians (532/488)"	"Ratio of Means (532/488)"	"Median of Ratios (532/488)"	"Mean of Ratios (532/488)"	"Ratios SD (532/488)"	"Rgn Ratio (532/488)"	"Rgn R2 (532/488)"	"F Pixels"	"B Pixels"	"Circularity"	"Sum of Medians (1/532)"	"Sum of Medians (1/488)"	"Sum of Medians (532/488)"	"Sum of Means (1/532)"	"Sum of Means (1/488)"	"Sum of Means (532/488)"	"Log Ratio (1/532)"	"Log Ratio (1/488)"	"Log Ratio (532/488)"	"F532 Median - B532"	"F488 Median - B488"	"F532 Mean - B532"	"F488 Mean - B488"	"F532 Total Intensity"	"F488 Total Intensity"	"SNR 532"	"SNR 488"	"Flags"	"Normalize"	"Autoflag"
1	1	1	"A1"	"A1"	4080	17780	100	1121	1172	317	27	890	890	911	206	22	51	35	0	7168	8354	4934	59	1293	1293	1306	166	12	96	91	0	0.000	0.000	0.000	0.000	0.000	0.000	0.000	0.000	0.000	0.000	0.000	0.000	0.000	0.000	0.039	0.040	0.047	0.047	3.139	0.041	0.390	80	560	100	231	5875	6106	282	7061	7343	Error	Error	-4.669	231	5875	282	7061	93760	668347	1.267	42.458	0	0	0
1	2	1	"A1"	"A1"	4380	17800	100	1225	1248	282	22	867	867	883	208	23	71	45	0	13232	11048	4108	37	1275	1275	1332	410	30	100	100	0	0.000	0.000	0.000	0.000	0.000	0.000	0.000	0.000	0.000	0.000	0.000	0.000	0.000	0.000	0.030	0.039	0.041	0.035	2.051	0.040	0.422	80	560	100	358	11957	12315	381	9773	10154	Error	Error	-5.062	358	11957	381	9773	99853	883843	1.755	23.698	0	0	0
1	3	1	"A1"	"A1"	4680	17800	100	1349	1312	285	21	837	837	839	195	23	81	62	0	13461	12248	4035	32	1270	1270	1343	437	32	100	100	0	0.000	0.000	0.000	0.000	0.000	0.000	0.000	0.000	0.000	0.000	0.000	0.000	0.000	0.000	0.042	0.043	0.044	0.035	2.372	0.043	0.542	80	560	100	512	12191	12703	475	10978	11453	Error	Error	-4.574	512	12191	475	10978	104944	979843	2.426	24.954	0	0	0
1	4	1	"A2"	"A2"	4980	17780	100	1233	1234	405	32	860	860	1171	3476	296	0	0	0	9818	9140	5225	57	1272	1272	1658	3642	219	71	58	0	0.000	0.000	0.000	0.000	0.000	0.000	0.000	0.000	0.000	0.000	0.000	0.000	0.000	0.000	0.044	0.048	0.054	0.061	3.968	0.819	0.696	80	560	100	373	8546	8919	374	7868	8242	Error	Error	-4.518	373	8546	374	7868	98759	731167	0.018	2.054	0	0	0
1	5	1	"A2"	"A2"	5290	17780	100	1313	1270	336	26	860	860	876	217	24	71	51	0	11816	10070	4496	44	1288	1288	1447	921	63	91	82	0	0.000	0.000	0.000	0.000	0.000	0.000	0.000	0.000	0.000	0.000	0.000	0.000	0.000	0.000	0.043	0.047	0.054	0.050	2.101	0.046	0.530	80	560	100	453	10528	10981	410	8782	9192	Error	Error	-4.539	453	10528	410	8782	101573	805597	1.816	9.363	0	0	0
1	6	1	"A2"	"A2"	5580	17780	100	1275	1266	268	21	844	844	858	199	23	78	56	0	11573	10688	4831	45	1294	1294	1322	275	20	95	95	0	0.000	0.000	0.000	0.000	0.000	0.000	0.000	0.000	0.000	0.000	0.000	0.000	0.000	0.000	0.042	0.045	0.047	0.047	2.143	0.041	0.268	80	560	100	431	10279	10710	422	9394	9816	Error	Error	-4.576	431	10279	422	9394	101247	855072	2.050	34.058	0	0	0
1	7	1	"A3"	"A3"	5880	17790	100	1063	1114	382	34	797	797	852	455	53	26	8	0	7530	8382	4966	59	1235	1235	1257	229	18	93	86	0	0.000	0.000	0.000	0.000	0.000	0.000	0.000	0.000	0.000	0.000	0.000	0.000	0.000	0.000	0.042	0.044	0.049	0.052	3.130	0.043	0.346	80	560	100	266	6295	6561	317	7147	7464	Error	Error	-4.565	266	6295	317	7147	89085	670548	0.576	31.114	0	0	0
1	8	1	"A3"	"A3"	6180	17790	100	1341	1327	368	27	805	805	996	2737	274	0	0	0	13574	11135	5594	50	1263	1263	1671	2986	178	80	68	0	0.000	0.000	0.000	0.000	0.000	0.000	0.000	0.000	0.000	0.000	0.000	0.000	0.000	0.000	0.044	0.053	0.053	0.055	2.391	0.465	0.402	80	560	100	536	12311	12847	522	9872	10394	Error	Error	-4.522	536	12311	522	9872	106121	890769	0.121	3.169	0	0	0
1	9	1	"A3"	"A3"	6490	17790	100	1353	1347	307	22	780	780	798	196	24	87	73	0	15477	13164	5462	41	1216	1216	1345	837	62	96	95	0	0.000	0.000	0.000	0.000	0.000	0.000	0.000	0.000	0.000	0.000	0.000	0.000	0.000	0.000	0.040	0.047	0.049	0.048	1.962	0.043	0.605	80	560	100	573	14261	14834	567	11948	12515	Error	Error	-4.637	573	14261	567	11948	107727	1053122	2.801	14.121	0	0	0
1	10	1	"A4"	"A4"	6790	17790	100	1181	1146	337	29	711	711	743	281	37	63	38	0	9723	8787	4058	46	1149	1149	1162	176	15	98	95	0	0.000	0.000	0.000	0.000	0.000	0.000	0.000	0.000	0.000	0.000	0.000	0.000	0.000	0.000	0.055	0.057	0.063	0.061	2.337	0.051	0.249	80	560	100	470	8574	9044	435	7638	8073	Error	Error	-4.189	470	8574	435	7638	91654	702965	1.434	43.324	0	0	0
1	11	1	"A4"	"A4"	7090	17790	100	1079	1112	282	25	722	722	727	181	24	75	48	0	11485	10706	4684	43	1158	1158	1309	876	66	96	93	0	0.000	0.000	0.000	0.000	0.000	0.000	0.000	0.000	0.000	0.000	0.000	0.000	0.000	0.000	0.035	0.041	0.045	0.040	2.291	0.036	0.478	80	560	100	357	10327	10684	390	9548	9938	Error	Error	-4.854	357	10327	390	9548	88993	856447	2.127	10.727	0	0	0
1	12	1	"A4"	"A4"	7380	17790	100	1061	1095	326	29	680	680	687	191	27	76	50	0	11468	9438	4654	49	1135	1135	1225	766	62	88	85	0	0.000	0.000	0.000	0.000	0.000	0.000	0.000	0.000	0.000	0.000	0.000	0.000	0.000	0.000	0.037	0.050	0.052	0.053	2.265	0.045	0.520	80	560	100	381	10333	10714	415	8303	8718	Error	Error	-4.761	381	10333	415	8303	87605	755014	2.136	10.722	0	0	0
1	13	1	"A5"	"A5"	7690	17780	100	745	753	206	27	688	688	697	178	25	22	12	0	2497	3489	2547	73	1108	1108	1110	134	12	92	86	0	0.000	0.000	0.000	0.000	0.000	0.000	0.000	0.000	0.000	0.000	0.000	0.000	0.000	0.000	0.041	0.027	0.080	0.093	3.692	0.036	0.100	80	560	100	57	1389	1446	65	2381	2446	Error	Error	-4.607	57	1389	65	2381	60245	279152	0.315	17.754	0	0	0
1	14	1	"A5"	"A5"	7990	17790	100	855	888	287	32	669	669	694	198	28	47	21	0	3415	5263	3909	74	1116	1116	1135	145	12	100	100	0	0.000	0.000	0.000	0.000	0.000	0.000	0.000	0.000	0.000	0.000	0.000	0.000	0.000	0.000	0.081	0.053	0.064	0.054	3.424	0.050	0.222	80	560	100	186	2299	2485	219	4147	4366	Error	Error	-3.628	186	2299	219	4147	71079	421079	0.980	28.469	0	0	0
1	15	1	"A5"	"A5"	8290	17790	100	783	800	241	30	643	643	666	186	27	43	20	0	3233	4512	2742	60	1098	1098	1113	145	13	100	100	0	0.000	0.000	0.000	0.000	0.000	0.000	0.000	0.000	0.000	0.000	0.000	0.000	0.000	0.000	0.066	0.046	0.071	0.064	3.551	0.045	0.206	80	560	100	140	2135	2275	157	3414	3571	Error	Error	-3.931	140	2135	157	3414	64028	360965	0.720	23.441	0	0	0
1	16	1	"A6"	"A6"	8590	17780	100	970	996	352	35	674	674	688	168	24	63	47	0	8501	7877	4181	53	1120	1120	1136	139	12	93	90	0	0.000	0.000	0.000	0.000	0.000	0.000	0.000	0.000	0.000	0.000	0.000	0.000	0.000	0.000	0.040	0.048	0.056	0.055	3.268	0.048	0.416	80	560	100	296	7381	7677	322	6757	7079	Error	Error	-4.640	296	7381	322	6757	79719	630152	1.833	48.496	0	0	0
1	17	1	"A6"	"A6"	8890	17780	100	1198	1236	299	24	730	730	755	197	26	82	58	0	9286	9975	4924	49	1203	1203	1340	862	64	95	93	0	0.000	0.000	0.000	0.000	0.000	0.000	0.000	0.000	0.000	0.000	0.000	0.000	0.000	0.000	0.058	0.058	0.059	0.061	2.676	0.050	0.598	80	560	100	468	8083	8551	506	8772	9278	Error	Error	-4.110	468	8083	506	8772	98859	797964	2.442	10.017	0	0	0
1	18	1	"A6"	"A6"	9190	17780	100	1266	1267	323	25	820	820	827	191	23	76	58	0	10652	9658	4544	47	1289	1289	1345	392	29	100	95	0	0.000	0.000	0.000	0.000	0.000	0.000	0.000	0.000	0.000	0.000	0.000	0.000	0.000	0.000	0.048	0.053	0.052	0.053	2.485	0.045	0.429	80	560	100	446	9363	9809	447	8369	8816	Error	Error	-4.392	446	9363	447	8369	101383	772653	2.304	21.207	0	0	0
1	1	2	"A7"	"A7"	4090	18090	100	913	967	245	25	868	868	989	1732	175	0	0	0	3616	4378	2720	62	1278	1278	1423	2083	146	51	38	0	0.000	0.000	0.000	0.000	0.000	0.000	0.000	0.000	0.000	0.000	0.000	0.000	0.000	0.000	0.019	0.032	0.070	0.084	4.664	0.042	0.053	80	560	100	45	2338	2383	99	3100	3199	Error	Error	-5.699	45	2338	99	3100	77367	350276	-0.013	1.419	0	0	0
1	2	2	"A7"	"A7"	4390	18100	100	985	1009	223	22	863	863	887	418	47	11	0	0	4603	5777	3501	60	1266	1266	1332	558	41	86	73	0	0.000	0.000	0.000	0.000	0.000	0.000	0.000	0.000	0.000	0.000	0.000	0.000	0.000	0.000	0.037	0.032	0.041	0.041	3.092	0.058	0.085	80	560	100	122	3337	3459	146	4511	4657	Error	Error	-4.774	122	3337	146	4511	80680	462191	0.292	7.966	0	0	0
1	3	2	"A7"	"A7"	4690	18100	100	1015	1039	277	26	778	778	796	199	25	53	28	0	6423	6270	3483	55	1231	1231	1272	321	25	98	95	0	0.000	0.000	0.000	0.000	0.000	0.000	0.000	0.000	0.000	0.000	0.000	0.000	0.000	0.000	0.046	0.052	0.063	0.064	2.770	0.041	0.224	80	560	100	237	5192	5429	261	5039	5300	Error	Error	-4.453	237	5192	261	5039	83107	501636	1.221	15.570	0	0	0
1	4	2	"A8"	"A8"	4990	18090	100	1155	1174	361	30	824	824	841	215	25	61	40	0	10354	8737	5093	58	1253	1253	1278	218	17	86	81	0	0.000	0.000	0.000	0.000	0.000	0.000	0.000	0.000	0.000	0.000	0.000	0.000	0.000	0.000	0.036	0.047	0.053	0.065	3.662	0.049	0.460	80	560	100	331	9101	9432	350	7484	7834	Error	Error	-4.781	331	9101	350	7484	93891	698980	1.549	34.216	0	0	0
1	5	2	"A8"	"A8"	5290	18090	100	1298	1283	343	26	861	861	888	348	39	60	20	0	9420	9574	5207	54	1299	1299	1532	1391	90	87	82	0	0.000	0.000	0.000	0.000	0.000	0.000	0.000	0.000	0.000	0.000	0.000	0.000	0.000	0.000	0.054	0.051	0.055	0.059	2.577	0.047	0.577	80	560	100	437	8121	8558	422	8275	8697	Error	Error	-4.216	437	8121	422	8275	102600	765911	1.135	5.781	0	0	0
1	6	2	"A8"	"A8"	5590	18090	100	1168	1151	337	29	776	776	807	253	31	63	35	0	8085	9375	5136	54	1255	1255	1412	1376	97	88	86	0	0.000	0.000	0.000	0.000	0.000	0.000	0.000	0.000	0.000	0.000	0.000	0.000	0.000	0.000	0.057	0.046	0.045	0.046	2.255	0.044	0.502	80	560	100	392	6830	7222	375	8120	8495	Error	Error	-4.123	392	6830	375	8120	92112	749984	1.360	5.787	0	0	0
1	7	2	"A9"	"A9"	5900	18090	100	1085	1094	308	28	753	753	774	256	33	53	30	0	7139	7872	4325	54	1184	1184	1205	231	19	95	93	0	0.000	0.000	0.000	0.000	0.000	0.000	0.000	0.000	0.000	0.000	0.000	0.000	0.000	0.000	0.056	0.051	0.053	0.052	2.371	0.047	0.398	80	560	100	332	5955	6287	341	6688	7029	Error	Error	-4.165	332	5955	341	6688	87541	629758	1.250	28.861	0	0	0
1	8	2	"A9"	"A9"	6200	18090	100	1086	1118	303	27	734	734	751	236	31	62	38	0	9008	9419	4630	49	1186	1186	1321	945	71	95	93	0	0.000	0.000	0.000	0.000	0.000	0.000	0.000	0.000	0.000	0.000	0.000	0.000	0.000	0.000	0.045	0.047	0.049	0.048	2.354	0.042	0.528	80	560	100	352	7822	8174	384	8233	8617	Error	Error	-4.474	352	7822	384	8233	89424	753530	1.555	8.569	0	0	0
1	9	2	"A9"	"A9"	6490	18100	100	1141	1156	320	27	728	728	746	240	32	70	41	0	12497	11207	4273	38	1185	1185	1314	866	65	97	95	0	0.000	0.000	0.000	0.000	0.000	0.000	0.000	0.000	0.000	0.000	0.000	0.000	0.000	0.000	0.037	0.043	0.046	0.031	3.830	0.042	0.399	80	560	100	413	11312	11725	428	10022	10450	Error	Error	-4.776	413	11312	428	10022	92485	896594	1.708	11.424	0	0	0
1	10	2	"A10"	"A10"	6790	18080	100	1090	1072	354	33	703	703	732	196	26	65	47	0	9874	8086	5998	74	1163	1163	1226	642	52	68	67	0	0.000	0.000	0.000	0.000	0.000	0.000	0.000	0.000	0.000	0.000	0.000	0.000	0.000	0.000	0.044	0.053	0.062	0.094	3.990	0.046	0.549	80	560	100	387	8711	9098	369	6923	7292	Error	Error	-4.492	387	8711	369	6923	85751	646885	1.735	10.685	0	0	0
1	11	2	"A10"	"A10"	7090	18100	100	1290	1268	333	26	714	714	744	261	35	78	52	0	15120	13619	4981	36	1202	1202	1488	1458	97	100	100	0	0.000	0.000	0.000	0.000	0.000	0.000	0.000	0.000	0.000	0.000	0.000	0.000	0.000	0.000	0.041	0.045	0.045	0.041	2.017	0.049	0.663	80	560	100	576	13918	14494	554	12417	12971	Error	Error	-4.595	576	13918	554	12417	101418	1089527	2.008	8.320	0	0	0
1	12	2	"A10"	"A10"	7390	18090	100	1052	1026	282	27	644	644	659	182	27	71	55	0	9382	9891	4475	45	1125	1125	1329	1415	106	90	90	0	0.000	0.000	0.000	0.000	0.000	0.000	0.000	0.000	0.000	0.000	0.000	0.000	0.000	0.000	0.049	0.044	0.043	0.044	2.833	0.042	0.557	80	560	100	408	8257	8665	382	8766	9148	Error	Error	-4.339	408	8257	382	8766	82087	791260	2.016	6.051	0	0	0
1	13	2	"A11"	"A11"	7700	18080	100	827	872	322	36	641	641	665	218	32	42	17	0	5242	6978	5379	77	1093	1093	1106	136	12	88	86	0	0.000	0.000	0.000	0.000	0.000	0.000	0.000	0.000	0.000	0.000	0.000	0.000	0.000	0.000	0.045	0.039	0.053	0.051	4.316	0.041	0.308	80	560	100	186	4149	4335	231	5885	6116	Error	Error	-4.479	186	4149	231	5885	69787	558264	0.950	43.176	0	0	0
1	14	2	"A11"	"A11"	8000	18090	100	756	752	223	29	643	643	663	202	30	30	7	0	5867	6753	3482	51	1094	1094	1119	306	27	95	95	0	0.000	0.000	0.000	0.000	0.000	0.000	0.000	0.000	0.000	0.000	0.000	0.000	0.000	0.000	0.024	0.019	0.029	0.031	2.378	0.027	0.193	80	560	100	113	4773	4886	109	5659	5768	Error	Error	-5.401	113	4773	109	5659	60186	540216	0.441	18.412	0	0	0
1	15	2	"A11"	"A11"	8300	18090	100	1004	1028	317	30	658	658	678	195	28	68	40	0	7076	9753	6241	63	1136	1136	1209	442	36	95	95	0	0.000	0.000	0.000	0.000	0.000	0.000	0.000	0.000	0.000	0.000	0.000	0.000	0.000	0.000	0.058	0.043	0.047	0.046	2.652	0.040	0.491	80	560	100	346	5940	6286	370	8617	8987	Error	Error	-4.102	346	5940	370	8617	82240	780239	1.795	19.330	0	0	0
1	16	2	"A12"	"A12"	8600	18080	100	976	1040	339	32	661	661	677	235	34	58	36	0	8238	10261	6959	67	1131	1131	1133	116	10	96	95	0	0.000	0.000	0.000	0.000	0.000	0.000	0.000	0.000	0.000	0.000	0.000	0.000	0.000	0.000	0.044	0.042	0.047	0.051	3.093	0.038	0.444	80	560	100	315	7107	7422	379	9130	9509	Error	Error	-4.496	315	7107	379	9130	83185	820878	1.545	78.690	0	0	0
1	17	2	"A12"	"A12"	8890	18090	100	1145	1161	313	26	711	711	742	283	38	67	32	0	11224	10984	5765	52	1185	1185	1334	853	63	97	91	0	0.000	0.000	0.000	0.000	0.000	0.000	0.000	0.000	0.000	0.000	0.000	0.000	0.000	0.000	0.043	0.046	0.045	0.048	2.303	0.041	0.518	80	560	100	434	10039	10473	450	9799	10249	Error	Error	-4.532	434	10039	450	9799	92845	878757	1.481	11.313	0	0	0
1	18	2	"A12"	"A12"	9200	18080	100	1086	1116	314	28	791	791	822	296	36	50	20	0	7574	9319	5345	57	1252	1252	1313	455	34	95	95	0	0.000	0.000	0.000	0.000	0.000	0.000	0.000	0.000	0.000	0.000	0.000	0.000	0.000	0.000	0.047	0.040	0.045	0.041	2.244	0.042	0.542	80	560	100	295	6322	6617	325	8067	8392	Error	Error	-4.422	295	6322	325	8067	89281	745536	0.993	17.596	0	0	0
1	1	3	"A13"	"A13"	4090	18390	100	1260	1261	321	25	863	863	882	207	23	66	46	0	9120	8233	3660	44	1310	1310	1315	142	10	97	92	0	0.000	0.000	0.000	0.000	0.000	0.000	0.000	0.000	0.000	0.000	0.000	0.000	0.000	0.000	0.051	0.057	0.062	0.061	2.509	0.053	0.422	80	560	100	397	7810	8207	398	6923	7321	Error	Error	-4.298	397	7810	398	6923	100862	658671	1.831	48.718	0	0	0
1	2	3	"A13"	"A13"	4400	18400	100	1267	1252	301	24	814	814	861	745	86	13	0	0	11807	10602	3621	34	1280	1280	1313	242	18	100	95	0	0.000	0.000	0.000	0.000	0.000	0.000	0.000	0.000	0.000	0.000	0.000	0.000	0.000	0.000	0.043	0.047	0.049	0.047	2.338	0.040	0.031	80	560	100	453	10527	10980	438	9322	9760	Error	Error	-4.538	453	10527	438	9322	100123	848165	0.525	38.384	0	0	0
1	3	3	"A13"	"A13"	4700	18390	100	1262	1265	325	25	809	809	931	1559	167	0	0	0	11781	10856	4615	42	1286	1286	1645	2404	146	90	78	0	0.000	0.000	0.000	0.000	0.000	0.000	0.000	0.000	0.000	0.000	0.000	0.000	0.000	0.000	0.043	0.048	0.049	0.048	2.368	0.043	0.512	80	560	100	453	10495	10948	456	9570	10026	Error	Error	-4.534	453	10495	456	9570	101168	868478	0.214	3.832	0	0	0
1	4	3	"A14"	"A14"	4990	18380	100	1105	1103	324	29	787	787	819	541	66	25	0	0	10604	8034	5095	63	1242	1242	1301	524	40	75	66	0	0.000	0.000	0.000	0.000	0.000	0.000	0.000	0.000	0.000	0.000	0.000	0.000	0.000	0.000	0.034	0.047	0.057	0.089	4.310	0.046	0.463	80	560	100	318	9362	9680	316	6792	7108	Error	Error	-4.880	318	9362	316	6792	88265	642722	0.525	12.849	0	0	0
1	5	3	"A14"	"A14"	5300	18380	100	1117	1138	324	28	781	781	837	637	76	22	0	0	12008	10021	5644	56	1260	1260	1568	1466	93	80	76	0	0.000	0.000	0.000	0.000	0.000	0.000	0.000	0.000	0.000	0.000	0.000	0.000	0.000	0.000	0.031	0.041	0.043	0.045	3.162	0.044	0.506	80	560	100	336	10748	11084	357	8761	9118	Error	Error	-4.999	336	10748	357	8761	91020	801702	0.473	5.766	0	0	0
1	6	3	"A14"	"A14"	5600	18390	100	1200	1209	320	26	703	703	715	186	26	81	67	0	14318	12477	5342	42	1194	1194	1319	825	62	88	88	0	0.000	0.000	0.000	0.000	0.000	0.000	0.000	0.000	0.000	0.000	0.000	0.000	0.000	0.000	0.038	0.045	0.046	0.049	1.963	0.046	0.586	80	560	100	497	13124	13621	506	11283	11789	Error	Error	-4.723	497	13124	506	11283	96723	998174	2.656	13.525	0	0	0
1	7	3	"A15"	"A15"	5890	18380	100	941	938	275	29	650	650	662	174	26	63	45	0	7575	8164	5424	66	1148	1148	1157	144	12	90	86	0	0.000	0.000	0.000	0.000	0.000	0.000	0.000	0.000	0.000	0.000	0.000	0.000	0.000	0.000	0.045	0.041	0.047	0.053	2.981	0.039	0.465	80	560	100	291	6427	6718	288	7016	7304	Error	Error	-4.465	291	6427	288	7016	75017	653136	1.586	48.660	0	0	0
1	8	3	"A15"	"A15"	6200	18390	100	1043	1064	305	28	635	635	646	178	27	82	57	0	10058	10767	4874	45	1150	1150	1217	668	54	100	100	0	0.000	0.000	0.000	0.000	0.000	0.000	0.000	0.000	0.000	0.000	0.000	0.000	0.000	0.000	0.046	0.045	0.048	0.043	2.351	0.037	0.364	80	560	100	408	8908	9316	429	9617	10046	Error	Error	-4.448	408	8908	429	9617	85153	861394	2.348	14.296	0	0	0
1	9	3	"A15"	"A15"	6500	18390	100	1071	1121	260	23	635	635	651	177	27	91	66	0	10922	11291	4377	38	1148	1148	1307	1037	79	100	96	0	0.000	0.000	0.000	0.000	0.000	0.000	0.000	0.000	0.000	0.000	0.000	0.000	0.000	0.000	0.045	0.048	0.051	0.045	1.851	0.040	0.557	80	560	100	436	9774	10210	486	10143	10629	Error	Error	-4.487	436	9774	486	10143	89712	903244	2.655	9.628	0	0	0
1	10	3	"A16"	"A16"	6800	18380	100	994	968	346	35	609	609	640	357	55	53	17	0	12016	10675	6696	62	1109	1109	1112	144	12	92	87	0	0.000	0.000	0.000	0.000	0.000	0.000	0.000	0.000	0.000	0.000	0.000	0.000	0.000	0.000	0.035	0.038	0.045	0.051	3.401	0.039	0.563	80	560	100	385	10907	11292	359	9566	9925	Error	Error	-4.824	385	10907	359	9566	77460	853980	0.919	66.410	0	0	0
1	11	3	"A16"	"A16"	7100	18390	100	984	1028	328	31	599	599	612	178	29	73	55	0	13790	12111	6305	52	1125	1125	1254	824	65	96	91	0	0.000	0.000	0.000	0.000	0.000	0.000	0.000	0.000	0.000	0.000	0.000	0.000	0.000	0.000	0.030	0.039	0.039	0.038	2.158	0.039	0.639	80	560	100	385	12665	13050	429	10986	11415	Error	Error	-5.040	385	12665	429	10986	82242	968857	2.337	13.176	0	0	0
1	12	3	"A16"	"A16"	7400	18380	100	964	1011	322	31	624	624	635	174	27	76	48	0	12780	11551	6869	59	1143	1143	1255	1128	89	88	86	0	0.000	0.000	0.000	0.000	0.000	0.000	0.000	0.000	0.000	0.000	0.000	0.000	0.000	0.000	0.029	0.037	0.042	0.041	2.279	0.038	0.638	80	560	100	340	11637	11977	387	10408	10795	Error	Error	-5.097	340	11637	387	10408	80875	924075	2.161	9.128	0	0	0
1	13	3	"A17"	"A17"	7700	18380	100	862	886	286	32	618	618	637	174	27	58	37	0	7234	6768	2554	37	1102	1102	1110	133	11	97	95	0	0.000	0.000	0.000	0.000	0.000	0.000	0.000	0.000	0.000	0.000	0.000	0.000	0.000	0.000	0.040	0.047	0.055	0.048	2.819	0.045	0.299	80	560	100	244	6132	6376	268	5666	5934	Error	Error	-4.651	244	6132	268	5666	70893	541412	1.431	42.541	0	0	0
1	14	3	"A17"	"A17"	7990	18390	100	985	1076	756	70	633	633	647	175	27	70	51	0	8311	7902	2864	36	1138	1138	1243	709	57	98	95	0	0.000	0.000	0.000	0.000	0.000	0.000	0.000	0.000	0.000	0.000	0.000	0.000	0.000	0.000	0.049	0.065	0.050	0.049	2.433	0.053	0.180	80	560	100	352	7173	7525	443	6764	7207	Error	Error	-4.349	352	7173	443	6764	86052	632180	2.451	9.392	0	0	0
1	15	3	"A17"	"A17"	8290	18390	100	993	1025	259	25	652	652	656	177	26	77	45	0	8883	8256	2848	34	1149	1149	1242	634	51	100	100	0	0.000	0.000	0.000	0.000	0.000	0.000	0.000	0.000	0.000	0.000	0.000	0.000	0.000	0.000	0.044	0.052	0.050	0.045	2.119	0.049	0.465	80	560	100	341	7734	8075	373	7107	7480	Error	Error	-4.503	341	7734	373	7107	81990	660484	2.085	11.063	0	0	0
1	16	3	"A18"	"A18"	8600	18380	100	883	888	238	26	642	642	664	169	25	58	35	0	5887	6080	2576	42	1147	1147	1151	156	13	100	96	0	0.000	0.000	0.000	0.000	0.000	0.000	0.000	0.000	0.000	0.000	0.000	0.000	0.000	0.000	0.051	0.050	0.053	0.050	2.551	0.050	0.329	80	560	100	241	4740	4981	246	4933	5179	Error	Error	-4.298	241	4740	246	4933	71037	486407	1.325	31.596	0	0	0
1	17	3	"A18"	"A18"	8890	18390	100	1135	1139	258	22	700	700	729	288	39	75	23	0	10494	9997	3385	33	1204	1204	1332	705	52	100	98	0	0.000	0.000	0.000	0.000	0.000	0.000	0.000	0.000	0.000	0.000	0.000	0.000	0.000	0.000	0.047	0.050	0.050	0.047	1.903	0.048	0.474	80	560	100	435	9290	9725	439	8793	9232	Error	Error	-4.417	435	9290	439	8793	91159	799753	1.424	12.291	0	0	0
1	18	3	"A18"	"A18"	9190	18390	100	927	945	228	24	768	768	798	259	32	30	7	0	6376	6347	2714	42	1255	1255	1362	658	48	90	88	0	0.000	0.000	0.000	0.000	0.000	0.000	0.000	0.000	0.000	0.000	0.000	0.000	0.000	0.000	0.031	0.035	0.039	0.033	3.503	0.034	0.114	80	560	100	159	5121	5280	177	5092	5269	Error	Error	-5.009	159	5121	177	5092	75620	507764	0.568	7.576	0	0	0
1	1	4	"A19"	"A19"	4100	18690	100	1002	991	218	21	858	858	890	288	32	26	0	0	4006	4187	1820	43	1297	1297	1338	853	63	90	67	0	0.000	0.000	0.000	0.000	0.000	0.000	0.000	0.000	0.000	0.000	0.000	0.000	0.000	0.000	0.053	0.046	0.074	0.058	2.948	0.063	0.110	80	560	100	144	2709	2853	133	2890	3023	Error	Error	-4.234	144	2709	133	2890	79307	334932	0.351	3.340	0	0	0
1	2	4	"A19"	"A19"	4400	18700	100	991	985	255	25	809	809	818	214	26	43	13	0	4816	5144	2184	42	1269	1269	1284	186	14	98	97	0	0.000	0.000	0.000	0.000	0.000	0.000	0.000	0.000	0.000	0.000	0.000	0.000	0.000	0.000	0.051	0.045	0.064	0.064	2.598	0.046	0.147	80	560	100	182	3547	3729	176	3875	4051	Error	Error	-4.285	182	3547	176	3875	78768	411516	0.780	20.753	0	0	0
1	3	4	"A19"	"A19"	4690	18700	100	938	984	248	25	777	777	788	221	28	42	15	0	4514	5170	2941	56	1253	1253	1316	343	26	97	91	0	0.000	0.000	0.000	0.000	0.000	0.000	0.000	0.000	0.000	0.000	0.000	0.000	0.000	0.000	0.049	0.053	0.063	0.062	2.586	0.049	0.177	80	560	100	161	3261	3422	207	3917	4124	Error	Error	-4.340	161	3261	207	3917	78701	413560	0.887	11.236	0	0	0
1	4	4	"A20"	"A20"	5000	18680	100	1193	1143	342	29	725	725	745	212	28	72	53	0	12579	10009	6125	61	1222	1222	1245	348	27	83	77	0	0.000	0.000	0.000	0.000	0.000	0.000	0.000	0.000	0.000	0.000	0.000	0.000	0.000	0.000	0.041	0.048	0.049	0.061	2.865	0.041	0.435	80	560	100	468	11357	11825	418	8787	9205	Error	Error	-4.601	468	11357	418	8787	91428	800756	1.877	25.184	0	0	0
1	5	4	"A20"	"A20"	5300	18690	100	1223	1317	1038	78	693	693	713	245	34	77	56	0	15319	13208	6307	47	1205	1205	1499	1824	121	87	82	0	0.000	0.000	0.000	0.000	0.000	0.000	0.000	0.000	0.000	0.000	0.000	0.000	0.000	0.000	0.038	0.052	0.044	0.047	2.713	0.051	0.317	80	560	100	530	14114	14644	624	12003	12627	Error	Error	-4.735	530	14114	624	12003	105348	1056605	2.465	6.419	0	0	0
1	6	4	"A20"	"A20"	5600	18690	100	1234	1295	385	29	660	660	681	236	34	85	67	0	17376	14681	6764	46	1156	1156	1300	1233	94	88	87	0	0.000	0.000	0.000	0.000	0.000	0.000	0.000	0.000	0.000	0.000	0.000	0.000	0.000	0.000	0.035	0.047	0.048	0.051	2.311	0.043	0.548	80	560	100	574	16220	16794	635	13525	14160	Error	Error	-4.821	574	16220	635	13525	103613	1174484	2.602	10.852	0	0	0
1	7	4	"A21"	"A21"	5900	18680	100	975	989	334	33	619	619	648	241	37	58	38	0	11621	9723	5664	58	1136	1136	1177	422	35	82	78	0	0.000	0.000	0.000	0.000	0.000	0.000	0.000	0.000	0.000	0.000	0.000	0.000	0.000	0.000	0.034	0.043	0.046	0.052	3.005	0.045	0.591	80	560	100	356	10485	10841	370	8587	8957	Error	Error	-4.880	356	10485	370	8587	79149	777859	1.415	20.251	0	0	0
1	8	4	"A21"	"A21"	6200	18690	100	1085	1132	385	34	579	579	610	427	70	60	15	0	14356	12614	5003	39	1080	1080	1212	1110	91	98	97	0	0.000	0.000	0.000	0.000	0.000	0.000	0.000	0.000	0.000	0.000	0.000	0.000	0.000	0.000	0.038	0.048	0.042	0.042	2.339	0.040	0.489	80	560	100	506	13276	13782	553	11534	12087	Error	Error	-4.714	506	13276	553	11534	90560	1009089	1.222	10.272	0	0	0
1	9	4	"A21"	"A21"	6500	18690	100	1108	1106	298	26	553	553	574	165	28	88	73	0	14988	13533	5510	40	1067	1067	1300	1544	118	95	95	0	0.000	0.000	0.000	0.000	0.000	0.000	0.000	0.000	0.000	0.000	0.000	0.000	0.000	0.000	0.040	0.044	0.044	0.045	2.386	0.040	0.670	80	560	100	555	13921	14476	553	12466	13019	Error	Error	-4.649	555	13921	553	12466	88469	1082623	3.224	7.923	0	0	0
1	10	4	"A22"	"A22"	6800	18680	100	926	903	311	34	583	583	591	163	27	71	52	0	10204	9578	5588	58	1085	1085	1101	183	16	92	88	0	0.000	0.000	0.000	0.000	0.000	0.000	0.000	0.000	0.000	0.000	0.000	0.000	0.000	0.000	0.038	0.038	0.041	0.044	3.799	0.036	0.531	80	560	100	343	9119	9462	320	8493	8813	Error	Error	-4.733	343	9119	320	8493	72230	766225	1.914	46.322	0	0	0
1	11	4	"A22"	"A22"	7100	18690	100	1053	1069	332	31	577	577	604	202	33	82	60	0	13251	13348	5051	37	1103	1103	1245	922	74	96	96	0	0.000	0.000	0.000	0.000	0.000	0.000	0.000	0.000	0.000	0.000	0.000	0.000	0.000	0.000	0.039	0.040	0.040	0.036	1.864	0.039	0.508	80	560	100	476	12148	12624	492	12245	12737	Error	Error	-4.674	476	12148	492	12245	85501	1067871	2.302	13.127	0	0	0
1	12	4	"A22"	"A22"	7400	18690	100	1138	1135	368	32	586	586	615	245	39	81	61	0	13913	13829	5498	39	1124	1124	1288	970	75	90	88	0	0.000	0.000	0.000	0.000	0.000	0.000	0.000	0.000	0.000	0.000	0.000	0.000	0.000	0.000	0.043	0.043	0.043	0.042	1.532	0.043	0.674	80	560	100	552	12789	13341	549	12705	13254	Error	Error	-4.534	552	12789	549	12705	90828	1106356	2.122	12.929	0	0	0
1	13	4	"A23"	"A23"	7700	18680	100	987	1003	309	30	593	593	607	188	30	72	52	0	11548	10432	5409	51	1117	1117	1135	161	14	96	90	0	0.000	0.000	0.000	0.000	0.000	0.000	0.000	0.000	0.000	0.000	0.000	0.000	0.000	0.000	0.038	0.044	0.050	0.049	2.705	0.040	0.535	80	560	100	394	10431	10825	410	9315	9725	Error	Error	-4.727	394	10431	410	9315	80262	834558	2.106	57.745	0	0	0
1	14	4	"A23"	"A23"	7990	18690	100	1069	1070	291	27	610	610	639	236	36	75	48	0	13352	12665	5871	46	1158	1158	1486	1622	109	88	87	0	0.000	0.000	0.000	0.000	0.000	0.000	0.000	0.000	0.000	0.000	0.000	0.000	0.000	0.000	0.038	0.040	0.040	0.040	2.450	0.038	0.609	80	560	100	459	12194	12653	460	11507	11967	Error	Error	-4.732	459	12194	460	11507	85575	1013230	1.826	6.892	0	0	0
1	15	4	"A23"	"A23"	8290	18690	100	1135	1105	324	29	597	597	628	187	29	85	65	0	13428	13037	6028	46	1130	1130	1574	1959	124	88	88	0	0.000	0.000	0.000	0.000	0.000	0.000	0.000	0.000	0.000	0.000	0.000	0.000	0.000	0.000	0.044	0.043	0.045	0.046	2.077	0.040	0.630	80	560	100	538	12298	12836	508	11907	12415	Error	Error	-4.515	538	12298	508	11907	88389	1042986	2.551	5.851	0	0	0
1	16	4	"A24"	"A24"	8600	18670	100	908	906	299	33	617	617	628	174	27	58	43	0	7087	6152	3888	63	1133	1133	1148	257	22	78	72	0	0.000	0.000	0.000	0.000	0.000	0.000	0.000	0.000	0.000	0.000	0.000	0.000	0.000	0.000	0.049	0.058	0.071	0.091	3.806	0.054	0.394	80	560	100	291	5954	6245	289	5019	5308	Error	Error	-4.355	291	5954	289	5019	72457	492136	1.598	19.471	0	0	0
1	17	4	"A24"	"A24"	8890	18680	100	978	995	285	28	664	664	675	180	26	68	42	0	8293	8474	4219	49	1187	1187	1428	1192	83	88	86	0	0.000	0.000	0.000	0.000	0.000	0.000	0.000	0.000	0.000	0.000	0.000	0.000	0.000	0.000	0.044	0.045	0.052	0.059	3.649	0.042	0.444	80	560	100	314	7106	7420	331	7287	7618	Error	Error	-4.500	314	7106	331	7287	79569	677919	1.778	5.911	0	0	0
1	18	4	"A24"	"A24"	9180	18690	100	1053	1027	321	31	717	717	743	201	27	61	38	0	8627	7847	3893	49	1216	1216	1503	1248	83	82	80	0	0.000	0.000	0.000	0.000	0.000	0.000	0.000	0.000	0.000	0.000	0.000	0.000	0.000	0.000	0.045	0.047	0.057	0.055	3.078	0.050	0.414	80	560	100	336	7411	7747	310	6631	6941	Error	Error	-4.463	336	7411	310	6631	82123	627720	1.413	5.083	0	0	0
1	1	5	"A25"	"A25"	4100	18990	100	1082	1093	304	27	783	783	805	222	27	58	30	0	8885	9419	5405	57	1266	1266	1290	271	21	96	90	0	0.000	0.000	0.000	0.000	0.000	0.000	0.000	0.000	0.000	0.000	0.000	0.000	0.000	0.000	0.039	0.038	0.043	0.044	3.178	0.037	0.336	80	560	100	299	7619	7918	310	8153	8463	Error	Error	-4.671	299	7619	310	8153	87450	753517	1.297	29.996	0	0	0
1	2	5	"A25"	"A25"	4410	18990	100	1132	1121	252	22	761	761	765	192	25	76	45	0	13683	11627	5446	46	1269	1269	1290	198	15	100	97	0	0.000	0.000	0.000	0.000	0.000	0.000	0.000	0.000	0.000	0.000	0.000	0.000	0.000	0.000	0.030	0.035	0.037	0.041	2.452	0.033	0.424	80	560	100	371	12414	12785	360	10358	10718	Error	Error	-5.064	371	12414	360	10358	89643	930147	1.854	52.207	0	0	0
1	3	5	"A25"	"A25"	4710	18990	100	1122	1164	386	33	704	704	721	199	27	80	57	0	15350	12453	5437	43	1244	1244	1351	677	50	93	88	0	0.000	0.000	0.000	0.000	0.000	0.000	0.000	0.000	0.000	0.000	0.000	0.000	0.000	0.000	0.030	0.041	0.041	0.041	2.571	0.039	0.494	80	560	100	418	14106	14524	460	11209	11669	Error	Error	-5.077	418	14106	460	11209	93156	996214	2.226	16.399	0	0	0
1	4	5	"A26"	"A26"	5000	18990	100	988	999	264	26	643	643	674	240	35	66	28	0	8255	7567	3817	50	1165	1165	1185	165	13	96	90	0	0.000	0.000	0.000	0.000	0.000	0.000	0.000	0.000	0.000	0.000	0.000	0.000	0.000	0.000	0.049	0.056	0.058	0.074	3.883	0.049	0.264	80	560	100	345	7090	7435	356	6402	6758	Error	Error	-4.361	345	7090	356	6402	79901	605340	1.354	38.679	0	0	0
1	5	5	"A26"	"A26"	5310	18990	100	981	1002	244	24	611	611	633	175	27	86	52	0	10311	10150	2990	29	1206	1206	1343	582	43	98	97	0	0.000	0.000	0.000	0.000	0.000	0.000	0.000	0.000	0.000	0.000	0.000	0.000	0.000	0.000	0.041	0.044	0.047	0.045	1.816	0.040	0.414	80	560	100	370	9105	9475	391	8944	9335	Error	Error	-4.621	370	9105	391	8944	80173	811982	2.109	15.132	0	0	0
1	6	5	"A26"	"A26"	5610	18990	100	995	1018	269	26	571	571	592	169	28	86	66	0	10069	9710	3039	31	1152	1152	1207	341	28	100	100	0	0.000	0.000	0.000	0.000	0.000	0.000	0.000	0.000	0.000	0.000	0.000	0.000	0.000	0.000	0.048	0.052	0.052	0.048	1.911	0.049	0.495	80	560	100	424	8917	9341	447	8558	9005	Error	Error	-4.394	424	8917	447	8558	81436	776804	2.521	24.935	0	0	0
1	7	5	"A27"	"A27"	5900	18990	100	960	1018	474	46	549	549	562	172	30	76	56	0	11072	10486	6174	58	1068	1068	1080	150	13	98	98	0	0.000	0.000	0.000	0.000	0.000	0.000	0.000	0.000	0.000	0.000	0.000	0.000	0.000	0.000	0.041	0.050	0.046	0.057	3.035	0.045	0.453	80	560	100	411	10004	10415	469	9418	9887	Error	Error	-4.605	411	10004	469	9418	81412	838859	2.651	62.707	0	0	0
1	8	5	"A27"	"A27"	6210	18990	100	966	970	255	26	556	556	563	165	29	82	63	0	13979	13055	5364	41	1072	1072	1098	268	24	100	100	0	0.000	0.000	0.000	0.000	0.000	0.000	0.000	0.000	0.000	0.000	0.000	0.000	0.000	0.000	0.032	0.035	0.033	0.032	1.730	0.033	0.582	80	560	100	410	12907	13317	414	11983	12397	Error	Error	-4.976	410	12907	414	11983	77571	1044367	2.467	44.616	0	0	0
1	9	5	"A27"	"A27"	6510	18990	100	947	946	242	25	550	550	576	192	33	78	50	0	15174	13485	4785	35	1098	1098	1160	477	41	100	100	0	0.000	0.000	0.000	0.000	0.000	0.000	0.000	0.000	0.000	0.000	0.000	0.000	0.000	0.000	0.028	0.032	0.031	0.030	1.699	0.031	0.511	80	560	100	397	14076	14473	396	12387	12783	Error	Error	-5.148	397	14076	396	12387	75654	1078787	1.927	25.839	0	0	0
1	10	5	"A28"	"A28"	6800	18980	100	1035	1048	365	34	540	540	547	158	28	78	70	0	19972	15347	8664	56	1084	1084	1116	356	31	91	81	0	0.000	0.000	0.000	0.000	0.000	0.000	0.000	0.000	0.000	0.000	0.000	0.000	0.000	0.000	0.026	0.036	0.036	0.040	2.065	0.035	0.705	80	560	100	495	18888	19383	508	14263	14771	Error	Error	-5.254	495	18888	508	14263	83863	1227794	3.171	39.975	0	0	0
1	11	5	"A28"	"A28"	7110	18990	100	1155	1247	425	34	569	569	581	193	33	91	76	0	20550	18592	5797	31	1106	1106	1322	1297	98	98	98	0	0.000	0.000	0.000	0.000	0.000	0.000	0.000	0.000	0.000	0.000	0.000	0.000	0.000	0.000	0.030	0.039	0.036	0.033	2.113	0.038	0.624	80	560	100	586	19444	20030	678	17486	18164	Error	Error	-5.052	586	19444	678	17486	99750	1487350	3.451	13.315	0	0	0
1	12	5	"A28"	"A28"	7410	18990	100	1291	1288	320	24	537	537	549	167	30	95	93	0	21774	19991	4986	24	1102	1102	1155	485	41	100	100	0	0.000	0.000	0.000	0.000	0.000	0.000	0.000	0.000	0.000	0.000	0.000	0.000	0.000	0.000	0.036	0.040	0.038	0.038	1.437	0.038	0.742	80	560	100	754	20672	21426	751	18889	19640	Error	Error	-4.777	754	20672	751	18889	103041	1599243	4.425	38.837	0	0	0
1	13	5	"A29"	"A29"	7710	18980	100	1072	1081	345	31	546	546	573	214	37	81	66	0	15650	13395	5506	41	1103	1103	1132	223	19	97	95	0	0.000	0.000	0.000	0.000	0.000	0.000	0.000	0.000	0.000	0.000	0.000	0.000	0.000	0.000	0.036	0.044	0.044	0.041	1.908	0.042	0.526	80	560	100	526	14547	15073	535	12292	12827	Error	Error	-4.790	526	14547	535	12292	86453	1071632	2.374	54.991	0	0	0
1	14	5	"A29"	"A29"	8010	18990	100	1175	1257	739	58	561	561	581	184	31	92	78	0	16402	14729	4532	30	1183	1183	1280	629	49	100	98	0	0.000	0.000	0.000	0.000	0.000	0.000	0.000	0.000	0.000	0.000	0.000	0.000	0.000	0.000	0.040	0.051	0.044	0.044	1.857	0.048	0.380	80	560	100	614	15219	15833	696	13546	14242	Error	Error	-4.631	614	15219	696	13546	100538	1178318	3.674	21.382	0	0	0
1	15	5	"A29"	"A29"	8310	18990	100	1125	1149	282	24	586	586	603	166	27	92	78	0	15379	14265	4245	29	1177	1177	1259	477	37	100	100	0	0.000	0.000	0.000	0.000	0.000	0.000	0.000	0.000	0.000	0.000	0.000	0.000	0.000	0.000	0.038	0.043	0.042	0.038	1.910	0.042	0.673	80	560	100	539	14202	14741	563	13088	13651	Error	Error	-4.720	539	14202	563	13088	91932	1141222	3.289	27.266	0	0	0
1	16	5	"A30"	"A30"	8600	18980	100	1018	1054	358	33	606	606	627	216	34	71	48	0	11154	10696	5944	55	1142	1142	1146	139	12	97	96	0	0.000	0.000	0.000	0.000	0.000	0.000	0.000	0.000	0.000	0.000	0.000	0.000	0.000	0.000	0.041	0.047	0.053	0.052	2.477	0.043	0.504	80	560	100	412	10012	10424	448	9554	10002	Error	Error	-4.603	412	10012	448	9554	84289	855654	1.977	68.705	0	0	0
1	17	5	"A30"	"A30"	8900	18980	100	1115	1116	334	29	620	620	664	326	49	68	33	0	11220	11114	5843	52	1188	1188	1287	744	57	96	88	0	0.000	0.000	0.000	0.000	0.000	0.000	0.000	0.000	0.000	0.000	0.000	0.000	0.000	0.000	0.049	0.050	0.051	0.049	1.959	0.042	0.273	80	560	100	495	10032	10527	496	9926	10422	Error	Error	-4.341	495	10032	496	9926	89247	889085	1.387	13.208	0	0	0
1	18	5	"A30"	"A30"	9210	18980	100	1200	1184	315	26	691	691	703	185	26	83	63	0	11443	10752	4520	42	1227	1227	1245	238	19	100	98	0	0.000	0.000	0.000	0.000	0.000	0.000	0.000	0.000	0.000	0.000	0.000	0.000	0.000	0.000	0.050	0.052	0.050	0.051	1.733	0.047	0.530	80	560	100	509	10216	10725	493	9525	10018	Error	Error	-4.327	509	10216	493	9525	94686	860164	2.600	39.945	0	0	0
1	1	6	"A31"	"A31"	4100	19290	100	1071	1102	296	26	791	791	799	187	23	62	45	0	12676	9801	6150	62	1320	1320	1346	286	21	86	78	0	0.000	0.000	0.000	0.000	0.000	0.000	0.000	0.000	0.000	0.000	0.000	0.000	0.000	0.000	0.025	0.037	0.042	0.052	3.998	0.034	0.383	80	560	100	280	11356	11636	311	8481	8792	Error	Error	-5.342	280	11356	311	8481	88121	784113	1.620	29.563	0	0	0
1	2	6	"A31"	"A31"	4410	19290	100	1107	1136	307	27	729	729	740	191	25	72	50	0	14890	11975	6827	57	1353	1353	1414	612	43	85	80	0	0.000	0.000	0.000	0.000	0.000	0.000	0.000	0.000	0.000	0.000	0.000	0.000	0.000	0.000	0.028	0.038	0.044	0.048	2.630	0.037	0.575	80	560	100	378	13537	13915	407	10622	11029	Error	Error	-5.162	378	13537	407	10622	90852	958008	2.073	17.257	0	0	0
1	3	6	"A31"	"A31"	4710	19290	100	1118	1085	380	35	678	678	688	184	26	70	53	0	16245	12824	7506	58	1305	1305	1515	1427	94	78	77	0	0.000	0.000	0.000	0.000	0.000	0.000	0.000	0.000	0.000	0.000	0.000	0.000	0.000	0.000	0.029	0.035	0.039	0.043	2.493	0.037	0.577	80	560	100	440	14940	15380	407	11519	11926	Error	Error	-5.086	440	14940	407	11519	86798	1025898	2.158	7.925	0	0	0
1	4	6	"A32"	"A32"	5010	19290	100	1104	1064	328	30	584	584	602	184	30	80	63	0	15637	12742	6174	48	1110	1110	1129	180	15	98	93	0	0.000	0.000	0.000	0.000	0.000	0.000	0.000	0.000	0.000	0.000	0.000	0.000	0.000	0.000	0.036	0.041	0.047	0.050	2.488	0.040	0.659	80	560	100	520	14527	15047	480	11632	12112	Error	Error	-4.804	520	14527	480	11632	85136	1019383	2.511	64.517	0	0	0
1	5	6	"A32"	"A32"	5310	19290	100	1043	980	317	32	573	573	592	165	27	70	61	0	14022	11822	6353	53	1142	1142	1530	2178	142	86	77	0	0.000	0.000	0.000	0.000	0.000	0.000	0.000	0.000	0.000	0.000	0.000	0.000	0.000	0.000	0.036	0.038	0.043	0.045	3.062	0.035	0.606	80	560	100	470	12880	13350	407	10680	11087	Error	Error	-4.776	470	12880	407	10680	78403	945747	2.352	4.725	0	0	0
1	6	6	"A32"	"A32"	5610	19290	100	937	973	277	28	559	559	568	168	29	83	60	0	13709	11800	6025	51	1129	1129	1340	1384	103	90	88	0	0.000	0.000	0.000	0.000	0.000	0.000	0.000	0.000	0.000	0.000	0.000	0.000	0.000	0.000	0.030	0.039	0.038	0.044	2.476	0.034	0.556	80	560	100	378	12580	12958	414	10671	11085	Error	Error	-5.057	378	12580	414	10671	77828	943975	2.411	7.558	0	0	0
1	7	6	"A33"	"A33"	5910	19290	100	763	815	262	32	545	545	583	257	44	45	16	0	6366	7762	5442	70	1081	1081	1099	190	17	90	88	0	0.000	0.000	0.000	0.000	0.000	0.000	0.000	0.000	0.000	0.000	0.000	0.000	0.000	0.000	0.041	0.040	0.043	0.048	2.895	0.039	0.288	80	560	100	218	5285	5503	270	6681	6951	Error	Error	-4.600	218	5285	270	6681	65162	620972	0.903	35.068	0	0	0
1	8	6	"A33"	"A33"	6200	19300	100	801	812	331	40	536	536	553	173	31	57	42	0	8933	10312	7454	72	1075	1075	1126	362	32	93	90	0	0.000	0.000	0.000	0.000	0.000	0.000	0.000	0.000	0.000	0.000	0.000	0.000	0.000	0.000	0.034	0.030	0.036	0.036	2.466	0.031	0.506	80	560	100	265	7858	8123	276	9237	9513	Error	Error	-4.890	265	7858	276	9237	64993	824945	1.497	25.376	0	0	0
1	9	6	"A33"	"A33"	6510	19300	100	882	903	354	39	538	538	553	164	29	67	53	0	8595	10356	6771	65	1076	1076	1102	210	19	100	100	0	0.000	0.000	0.000	0.000	0.000	0.000	0.000	0.000	0.000	0.000	0.000	0.000	0.000	0.000	0.046	0.039	0.044	0.039	2.382	0.039	0.593	80	560	100	344	7519	7863	365	9280	9645	Error	Error	-4.450	344	7519	365	9280	72248	828440	2.134	44.067	0	0	0
1	10	6	"A34"	"A34"	6810	19290	100	1329	1470	710	48	582	582	661	339	51	77	55	0	7640	8836	5644	63	1119	1119	1161	248	21	96	92	0	0.000	0.000	0.000	0.000	0.000	0.000	0.000	0.000	0.000	0.000	0.000	0.000	0.000	0.000	0.115	0.115	0.110	0.119	3.021	0.065	0.236	80	560	100	747	6521	7268	888	7717	8605	Error	Error	-3.126	747	6521	888	7717	117570	706885	2.386	30.948	0	0	0
1	11	6	"A34"	"A34"	7110	19290	100	919	994	380	38	554	554	576	190	32	71	46	0	8600	10325	5518	53	1090	1090	1398	1660	118	95	90	0	0.000	0.000	0.000	0.000	0.000	0.000	0.000	0.000	0.000	0.000	0.000	0.000	0.000	0.000	0.049	0.048	0.038	0.041	3.364	0.030	0.251	80	560	100	365	7510	7875	440	9235	9675	Error	Error	-4.363	365	7510	440	9235	79514	826016	2.200	5.378	0	0	0
1	12	6	"A34"	"A34"	7410	19290	100	835	938	464	49	508	508	523	162	30	67	51	0	9668	10817	6437	59	1073	1073	1181	813	68	90	88	0	0.000	0.000	0.000	0.000	0.000	0.000	0.000	0.000	0.000	0.000	0.000	0.000	0.000	0.000	0.038	0.044	0.041	0.043	2.258	0.040	0.436	80	560	100	327	8595	8922	430	9744	10174	Error	Error	-4.716	327	8595	430	9744	75040	865324	2.562	11.852	0	0	0
1	13	6	"A35"	"A35"	7710	19280	100	897	923	322	34	569	569	719	1969	273	0	0	0	9185	8550	4836	56	1194	1194	1315	1482	112	78	70	0	0.000	0.000	0.000	0.000	0.000	0.000	0.000	0.000	0.000	0.000	0.000	0.000	0.000	0.000	0.041	0.048	0.051	0.053	2.101	0.046	0.422	80	560	100	328	7991	8319	354	7356	7710	Error	Error	-4.607	328	7991	354	7356	73859	683998	0.104	4.882	0	0	0
1	14	6	"A35"	"A35"	8020	19290	100	1044	1041	285	27	565	565	575	165	28	86	68	0	11295	10815	3414	31	1309	1309	1460	718	49	98	96	0	0.000	0.000	0.000	0.000	0.000	0.000	0.000	0.000	0.000	0.000	0.000	0.000	0.000	0.000	0.048	0.050	0.048	0.046	2.171	0.051	0.561	80	560	100	479	9986	10465	476	9506	9982	Error	Error	-4.382	479	9986	476	9506	83280	865169	2.824	13.029	0	0	0
1	15	6	"A35"	"A35"	8310	19290	100	1086	1092	299	27	585	585	594	169	28	87	78	0	8962	8938	3916	43	1304	1304	1519	1075	70	93	87	0	0.000	0.000	0.000	0.000	0.000	0.000	0.000	0.000	0.000	0.000	0.000	0.000	0.000	0.000	0.065	0.066	0.077	0.075	1.932	0.054	0.535	80	560	100	501	7658	8159	507	7634	8141	Error	Error	-3.934	501	7658	507	7634	87365	715078	2.947	6.901	0	0	0
1	16	6	"A36"	"A36"	8610	19280	100	1056	1041	345	33	601	601	612	181	29	70	56	0	9717	10417	6876	66	1144	1144	1150	154	13	96	87	0	0.000	0.000	0.000	0.000	0.000	0.000	0.000	0.000	0.000	0.000	0.000	0.000	0.000	0.000	0.053	0.047	0.049	0.061	2.326	0.045	0.641	80	560	100	455	8573	9028	440	9273	9713	Error	Error	-4.236	455	8573	440	9273	83241	833392	2.370	60.175	0	0	0
1	17	6	"A36"	"A36"	8910	19290	100	1082	1095	274	25	635	635	679	526	77	36	2	0	10033	10602	4148	39	1191	1191	1342	1187	88	100	98	0	0.000	0.000	0.000	0.000	0.000	0.000	0.000	0.000	0.000	0.000	0.000	0.000	0.000	0.000	0.051	0.049	0.048	0.047	1.865	0.044	0.568	80	560	100	447	8842	9289	460	9411	9871	Error	Error	-4.306	447	8842	460	9411	87621	848195	0.791	7.801	0	0	0
1	18	6	"A36"	"A36"	9210	19290	100	971	1005	255	25	692	692	693	178	25	68	36	0	8416	9050	3913	43	1239	1239	1272	358	28	100	96	0	0.000	0.000	0.000	0.000	0.000	0.000	0.000	0.000	0.000	0.000	0.000	0.000	0.000	0.000	0.039	0.040	0.042	0.039	2.107	0.041	0.471	80	560	100	279	7177	7456	313	7811	8124	Error	Error	-4.685	279	7177	313	7811	80414	723982	1.753	21.726	0	0	0
1	1	7	"A37"	"A37"	4110	19600	100	1233	1216	262	21	771	771	787	208	26	86	57	0	7222	7596	2838	37	1403	1403	1877	1682	89	92	90	0	0.000	0.000	0.000	0.000	0.000	0.000	0.000	0.000	0.000	0.000	0.000	0.000	0.000	0.000	0.079	0.072	0.074	0.072	2.173	0.055	0.408	80	560	100	462	5819	6281	445	6193	6638	Error	Error	-3.655	462	5819	445	6193	97248	607644	2.063	3.400	0	0	0
1	2	7	"A37"	"A37"	4410	19590	100	1294	1296	260	20	734	734	755	203	26	90	77	0	6741	7388	2348	31	1451	1451	1836	1346	73	100	98	0	0.000	0.000	0.000	0.000	0.000	0.000	0.000	0.000	0.000	0.000	0.000	0.000	0.000	0.000	0.106	0.095	0.098	0.092	2.075	0.053	0.312	80	560	100	560	5290	5850	562	5937	6499	Error	Error	-3.240	560	5290	562	5937	103708	591076	2.665	4.125	0	0	0
1	3	7	"A37"	"A37"	4710	19590	100	1218	1208	270	22	696	696	709	197	27	90	67	0	6977	7621	2813	36	1449	1449	2155	2196	101	95	72	0	0.000	0.000	0.000	0.000	0.000	0.000	0.000	0.000	0.000	0.000	0.000	0.000	0.000	0.000	0.094	0.083	0.090	0.079	2.134	0.043	0.250	80	560	100	522	5528	6050	512	6172	6684	Error	Error	-3.405	522	5528	512	6172	96616	609705	2.533	2.489	0	0	0
1	4	7	"A38"	"A38"	5010	19590	100	1084	1121	391	34	599	599	619	171	27	82	63	0	16359	14586	6699	45	1147	1147	1167	147	12	100	100	0	0.000	0.000	0.000	0.000	0.000	0.000	0.000	0.000	0.000	0.000	0.000	0.000	0.000	0.000	0.032	0.039	0.041	0.039	2.011	0.038	0.630	80	560	100	485	15212	15697	522	13439	13961	Error	Error	-4.971	485	15212	522	13439	89706	1166909	2.936	91.286	0	0	0
1	5	7	"A38"	"A38"	5310	19590	100	778	802	233	29	578	578	581	168	28	55	27	0	10359	10542	3243	30	1170	1170	1340	1155	86	100	95	0	0.000	0.000	0.000	0.000	0.000	0.000	0.000	0.000	0.000	0.000	0.000	0.000	0.000	0.000	0.022	0.024	0.029	0.024	2.390	0.027	0.384	80	560	100	200	9189	9389	224	9372	9596	Error	Error	-5.522	200	9189	224	9372	64145	843332	1.315	7.967	0	0	0
1	6	7	"A38"	"A38"	5620	19590	100	1139	1148	264	22	523	523	542	174	32	97	90	0	18687	18291	3061	16	1108	1108	1127	188	16	100	100	0	0.000	0.000	0.000	0.000	0.000	0.000	0.000	0.000	0.000	0.000	0.000	0.000	0.000	0.000	0.035	0.036	0.035	0.033	1.635	0.036	0.687	80	560	100	616	17579	18195	625	17183	17808	Error	Error	-4.835	616	17579	625	17183	91835	1463249	3.483	91.298	0	0	0
1	7	7	"A39"	"A39"	5900	19590	100	829	825	257	31	541	541	556	195	35	60	36	0	8059	9413	7012	74	1094	1094	1107	158	14	93	87	0	0.000	0.000	0.000	0.000	0.000	0.000	0.000	0.000	0.000	0.000	0.000	0.000	0.000	0.000	0.041	0.034	0.034	0.038	3.643	0.031	0.489	80	560	100	288	6965	7253	284	8319	8603	Error	Error	-4.596	288	6965	284	8319	66015	753054	1.379	52.570	0	0	0
1	8	7	"A39"	"A39"	6210	19600	100	936	931	253	27	550	550	569	183	32	80	53	0	12496	12846	6198	48	1120	1120	1176	374	31	100	100	0	0.000	0.000	0.000	0.000	0.000	0.000	0.000	0.000	0.000	0.000	0.000	0.000	0.000	0.000	0.034	0.032	0.035	0.033	1.858	0.037	0.158	80	560	100	386	11376	11762	381	11726	12107	Error	Error	-4.881	386	11376	381	11726	74476	1027651	1.978	31.203	0	0	0
1	9	7	"A39"	"A39"	6510	19590	100	924	945	230	24	535	535	544	163	29	85	66	0	9687	10990	5836	53	1101	1101	1226	764	62	100	97	0	0.000	0.000	0.000	0.000	0.000	0.000	0.000	0.000	0.000	0.000	0.000	0.000	0.000	0.000	0.045	0.041	0.044	0.044	2.042	0.033	0.502	80	560	100	389	8586	8975	410	9889	10299	Error	Error	-4.464	389	8586	410	9889	75611	879222	2.460	12.780	0	0	0
1	10	7	"A40"	"A40"	6810	19590	100	984	970	286	29	514	514	535	162	30	85	63	0	15646	14036	6348	45	1074	1074	1093	161	14	100	100	0	0.000	0.000	0.000	0.000	0.000	0.000	0.000	0.000	0.000	0.000	0.000	0.000	0.000	0.000	0.032	0.035	0.036	0.036	2.130	0.033	0.580	80	560	100	470	14572	15042	456	12962	13418	Error	Error	-4.954	470	14572	456	12962	77574	1122901	2.685	80.391	0	0	0
1	11	7	"A40"	"A40"	7110	19590	100	982	973	235	24	525	525	545	236	43	81	48	0	15773	14754	3695	25	1090	1090	1182	543	45	100	100	0	0.000	0.000	0.000	0.000	0.000	0.000	0.000	0.000	0.000	0.000	0.000	0.000	0.000	0.000	0.031	0.033	0.034	0.027	2.194	0.033	0.606	80	560	100	457	14683	15140	448	13664	14112	Error	Error	-5.006	457	14683	448	13664	77801	1180288	1.814	24.994	0	0	0
1	12	7	"A40"	"A40"	7410	19590	100	1020	981	257	26	506	506	523	160	30	85	71	0	16322	15899	4621	29	1077	1077	1111	281	25	100	100	0	0.000	0.000	0.000	0.000	0.000	0.000	0.000	0.000	0.000	0.000	0.000	0.000	0.000	0.000	0.034	0.032	0.032	0.028	1.830	0.030	0.609	80	560	100	514	15245	15759	475	14822	15297	Error	Error	-4.890	514	15245	475	14822	78455	1271933	2.863	52.626	0	0	0
1	13	7	"A41"	"A41"	7710	19580	100	981	996	264	26	544	544	555	165	29	86	72	0	10745	10466	4066	38	1138	1138	1172	270	23	100	97	0	0.000	0.000	0.000	0.000	0.000	0.000	0.000	0.000	0.000	0.000	0.000	0.000	0.000	0.000	0.045	0.048	0.050	0.050	1.974	0.044	0.523	80	560	100	437	9607	10044	452	9328	9780	Error	Error	-4.458	437	9607	452	9328	79640	837240	2.673	34.422	0	0	0
1	14	7	"A41"	"A41"	8010	19590	100	1052	1039	240	23	535	535	559	164	29	90	76	0	12242	11773	2445	20	1211	1211	1392	963	69	100	100	0	0.000	0.000	0.000	0.000	0.000	0.000	0.000	0.000	0.000	0.000	0.000	0.000	0.000	0.000	0.047	0.048	0.048	0.043	1.867	0.046	0.607	80	560	100	517	11031	11548	504	10562	11066	Error	Error	-4.415	517	11031	504	10562	83092	941822	2.927	10.780	0	0	0
1	15	7	"A41"	"A41"	8310	19590	100	1093	1100	238	21	575	575	594	213	35	91	66	0	11967	12127	2614	21	1230	1230	1351	764	56	100	100	0	0.000	0.000	0.000	0.000	0.000	0.000	0.000	0.000	0.000	0.000	0.000	0.000	0.000	0.000	0.048	0.048	0.048	0.045	1.621	0.043	0.415	80	560	100	518	10737	11255	525	10897	11422	Error	Error	-4.373	518	10737	525	10897	88010	970123	2.376	14.105	0	0	0
1	16	7	"A42"	"A42"	8610	19580	100	809	907	342	37	587	587	618	299	48	46	23	0	7786	9921	6955	70	1134	1134	1146	133	11	97	95	0	0.000	0.000	0.000	0.000	0.000	0.000	0.000	0.000	0.000	0.000	0.000	0.000	0.000	0.000	0.033	0.036	0.040	0.039	3.017	0.036	0.186	80	560	100	222	6652	6874	320	8787	9107	Error	Error	-4.905	222	6652	320	8787	72575	793704	0.967	65.977	0	0	0
1	17	7	"A42"	"A42"	8910	19590	100	1120	1135	287	25	619	619	644	175	27	91	73	0	15022	14381	6106	42	1187	1187	1212	242	19	100	100	0	0.000	0.000	0.000	0.000	0.000	0.000	0.000	0.000	0.000	0.000	0.000	0.000	0.000	0.000	0.036	0.039	0.040	0.038	1.923	0.035	0.561	80	560	100	501	13835	14336	516	13194	13710	Error	Error	-4.787	501	13835	516	13194	90805	1150490	2.806	54.417	0	0	0
1	18	7	"A42"	"A42"	9210	19590	100	1057	1085	329	30	691	691	704	262	37	65	37	0	12741	13128	6729	51	1218	1218	1251	294	23	100	100	0	0.000	0.000	0.000	0.000	0.000	0.000	0.000	0.000	0.000	0.000	0.000	0.000	0.000	0.000	0.032	0.033	0.038	0.033	2.520	0.034	0.501	80	560	100	366	11523	11889	394	11910	12304	Error	Error	-4.977	366	11523	394	11910	86806	1050248	1.454	40.398	0	0	0
1	1	8	"A43"	"A43"	4110	19890	100	1130	1146	309	26	782	782	797	195	24	70	46	0	13641	11830	4996	42	1249	1249	1276	179	14	100	98	0	0.000	0.000	0.000	0.000	0.000	0.000	0.000	0.000	0.000	0.000	0.000	0.000	0.000	0.000	0.028	0.034	0.037	0.030	2.277	0.036	0.446	80	560	100	348	12392	12740	364	10581	10945	Error	Error	-5.154	348	12392	364	10581	91670	946414	1.790	58.961	0	0	0
1	2	8	"A43"	"A43"	4400	19900	100	1242	1256	430	34	733	733	751	209	27	73	57	0	15306	12828	6081	47	1250	1250	1535	1606	104	82	80	0	0.000	0.000	0.000	0.000	0.000	0.000	0.000	0.000	0.000	0.000	0.000	0.000	0.000	0.000	0.036	0.045	0.046	0.056	3.528	0.038	0.457	80	560	100	509	14056	14565	523	11578	12101	Error	Error	-4.787	509	14056	523	11578	100464	1026264	2.416	7.032	0	0	0
1	3	8	"A43"	"A43"	4710	19900	100	1278	1315	251	19	661	661	677	195	28	97	90	0	17920	17863	2717	15	1222	1222	1519	1414	93	100	100	0	0.000	0.000	0.000	0.000	0.000	0.000	0.000	0.000	0.000	0.000	0.000	0.000	0.000	0.000	0.037	0.039	0.039	0.036	1.733	0.037	0.649	80	560	100	617	16698	17315	654	16641	17295	Error	Error	-4.758	617	16698	654	16641	105167	1429036	3.272	11.559	0	0	0
1	4	8	"A44"	"A44"	5010	19880	100	975	983	321	32	593	593	614	191	31	70	50	0	12244	10584	6696	63	1144	1144	1182	432	36	83	73	0	0.000	0.000	0.000	0.000	0.000	0.000	0.000	0.000	0.000	0.000	0.000	0.000	0.000	0.000	0.034	0.041	0.044	0.058	3.488	0.038	0.542	80	560	100	382	11100	11482	390	9440	9830	Error	Error	-4.861	382	11100	390	9440	78630	846726	1.932	21.764	0	0	0
1	5	8	"A44"	"A44"	5320	19890	100	1004	1022	256	25	567	567	587	177	30	85	70	0	12561	12128	4222	34	1225	1225	1604	1981	123	93	92	0	0.000	0.000	0.000	0.000	0.000	0.000	0.000	0.000	0.000	0.000	0.000	0.000	0.000	0.000	0.039	0.042	0.044	0.039	1.859	0.038	0.527	80	560	100	437	11336	11773	455	10903	11358	Error	Error	-4.697	437	11336	455	10903	81788	970231	2.458	5.312	0	0	0
1	6	8	"A44"	"A44"	5620	19890	100	1124	1047	304	29	515	515	535	178	33	85	70	0	16632	14365	5506	38	1127	1127	1273	1095	86	92	92	0	0.000	0.000	0.000	0.000	0.000	0.000	0.000	0.000	0.000	0.000	0.000	0.000	0.000	0.000	0.039	0.040	0.042	0.039	2.251	0.035	0.591	80	560	100	609	15505	16114	532	13238	13770	Error	Error	-4.670	609	15505	532	13238	83786	1149211	2.876	11.956	0	0	0
1	7	8	"A45"	"A45"	5910	19880	100	879	877	268	30	526	526	557	225	40	67	30	0	9478	8934	6360	71	1104	1104	1197	735	61	70	70	0	0.000	0.000	0.000	0.000	0.000	0.000	0.000	0.000	0.000	0.000	0.000	0.000	0.000	0.000	0.042	0.045	0.050	0.071	3.479	0.032	0.451	80	560	100	353	8374	8727	351	7830	8181	Error	Error	-4.568	353	8374	351	7830	70191	714742	1.422	10.527	0	0	0
1	8	8	"A45"	"A45"	6220	19890	100	1302	1533	1688	110	568	568	605	243	40	90	66	0	11517	11551	4662	40	1220	1220	1396	1099	78	96	93	0	0.000	0.000	0.000	0.000	0.000	0.000	0.000	0.000	0.000	0.000	0.000	0.000	0.000	0.000	0.071	0.093	0.071	0.075	2.105	0.062	0.119	80	560	100	734	10297	11031	965	10331	11296	Error	Error	-3.810	734	10297	965	10331	122607	924042	3.819	9.240	0	0	0
1	9	8	"A45"	"A45"	6520	19890	100	913	935	274	29	533	533	546	159	29	82	63	0	11981	10890	4192	38	1219	1219	1449	1348	93	93	92	0	0.000	0.000	0.000	0.000	0.000	0.000	0.000	0.000	0.000	0.000	0.000	0.000	0.000	0.000	0.035	0.042	0.037	0.042	2.396	0.042	0.543	80	560	100	380	10762	11142	402	9671	10073	Error	Error	-4.824	380	10762	402	9671	74815	871169	2.447	7.004	0	0	0
1	10	8	"A47"	"A47"	6810	19890	100	888	905	340	37	533	533	561	179	31	68	50	0	11513	9362	5929	63	1151	1151	1182	404	34	85	78	0	0.000	0.000	0.000	0.000	0.000	0.000	0.000	0.000	0.000	0.000	0.000	0.000	0.000	0.000	0.034	0.045	0.047	0.057	3.578	0.043	0.574	80	560	100	355	10362	10717	372	8211	8583	Error	Error	-4.867	355	10362	372	8211	72429	748937	1.922	20.248	0	0	0
1	11	8	"A47"	"A47"	7110	19890	100	942	932	270	28	536	536	559	173	30	78	60	0	13468	11458	5106	44	1186	1186	1579	1799	113	83	80	0	0.000	0.000	0.000	0.000	0.000	0.000	0.000	0.000	0.000	0.000	0.000	0.000	0.000	0.000	0.033	0.039	0.042	0.040	1.946	0.038	0.599	80	560	100	406	12282	12688	396	10272	10668	Error	Error	-4.919	406	12282	396	10272	74550	916662	2.156	5.491	0	0	0
1	12	8	"A47"	"A47"	7420	19890	100	928	942	278	29	512	512	536	160	29	86	62	0	13186	11884	4402	37	1143	1143	1314	1135	86	92	91	0	0.000	0.000	0.000	0.000	0.000	0.000	0.000	0.000	0.000	0.000	0.000	0.000	0.000	0.000	0.035	0.040	0.038	0.041	1.887	0.039	0.575	80	560	100	416	12043	12459	430	10741	11171	Error	Error	-4.855	416	12043	430	10741	75359	950700	2.538	9.313	0	0	0
1	13	8	"A48"	"A48"	7720	19880	100	1110	1033	359	34	523	523	550	270	49	70	57	0	17585	14200	7714	54	1061	1061	1079	182	16	98	92	0	0.000	0.000	0.000	0.000	0.000	0.000	0.000	0.000	0.000	0.000	0.000	0.000	0.000	0.000	0.036	0.039	0.040	0.043	2.047	0.037	0.684	80	560	100	587	16524	17111	510	13139	13649	Error	Error	-4.815	587	16524	510	13139	82642	1136036	1.789	72.093	0	0	0
1	14	8	"A48"	"A48"	8020	19890	100	1315	1268	291	22	543	543	559	167	29	91	90	0	21888	19827	6642	33	1120	1120	1148	230	20	100	98	0	0.000	0.000	0.000	0.000	0.000	0.000	0.000	0.000	0.000	0.000	0.000	0.000	0.000	0.000	0.037	0.039	0.039	0.041	1.691	0.035	0.719	80	560	100	772	20768	21540	725	18707	19432	Error	Error	-4.750	772	20768	725	18707	101451	1586151	4.246	81.213	0	0	0
1	15	8	"A48"	"A48"	8330	19890	100	1194	1190	311	26	546	546	569	173	30	91	83	0	21869	19240	6406	33	1129	1129	1205	816	67	96	95	0	0.000	0.000	0.000	0.000	0.000	0.000	0.000	0.000	0.000	0.000	0.000	0.000	0.000	0.000	0.031	0.036	0.036	0.034	1.944	0.035	0.701	80	560	100	648	20740	21388	644	18111	18755	Error	Error	-5.000	648	20740	644	18111	95233	1539235	3.590	22.102	0	0	0
1	16	8	"A49"	"A49"	8610	19870	100	856	877	284	32	582	582	610	231	37	55	27	0	9478	8353	6188	74	1118	1118	1182	734	62	67	61	0	0.000	0.000	0.000	0.000	0.000	0.000	0.000	0.000	0.000	0.000	0.000	0.000	0.000	0.000	0.033	0.041	0.047	0.058	4.743	0.034	0.377	80	560	100	274	8360	8634	295	7235	7530	Error	Error	-4.931	274	8360	295	7235	70132	668275	1.156	9.770	0	0	0
1	17	8	"A49"	"A49"	8920	19880	100	1007	1071	485	45	629	629	649	191	29	75	47	0	10750	11077	5165	46	1190	1190	1314	920	70	95	93	0	0.000	0.000	0.000	0.000	0.000	0.000	0.000	0.000	0.000	0.000	0.000	0.000	0.000	0.000	0.040	0.045	0.045	0.042	2.349	0.040	0.356	80	560	100	378	9560	9938	442	9887	10329	Error	Error	-4.661	378	9560	442	9887	85690	886141	2.209	10.612	0	0	0
1	18	8	"A49"	"A49"	9220	19880	100	1249	1233	313	25	697	697	706	188	26	83	68	0	13299	12124	5554	45	1252	1252	1306	481	36	95	92	0	0.000	0.000	0.000	0.000	0.000	0.000	0.000	0.000	0.000	0.000	0.000	0.000	0.000	0.000	0.046	0.049	0.050	0.054	2.276	0.044	0.592	80	560	100	552	12047	12599	536	10872	11408	Error	Error	-4.448	552	12047	536	10872	98625	969957	2.803	22.491	0	0	0
1	1	9	"A50"	"A50"	4110	20180	100	1026	1008	216	21	816	816	828	192	23	53	18	0	6712	6955	4056	58	1276	1276	1290	142	11	93	92	0	0.000	0.000	0.000	0.000	0.000	0.000	0.000	0.000	0.000	0.000	0.000	0.000	0.000	0.000	0.039	0.034	0.045	0.052	5.339	0.029	0.200	80	560	100	210	5436	5646	192	5679	5871	Error	Error	-4.694	210	5436	192	5679	80621	556429	0.938	39.894	0	0	0
1	2	9	"A50"	"A50"	4420	20190	100	943	1006	331	32	734	734	747	183	24	57	28	0	9589	8320	4700	56	1217	1217	1230	156	12	95	91	0	0.000	0.000	0.000	0.000	0.000	0.000	0.000	0.000	0.000	0.000	0.000	0.000	0.000	0.000	0.025	0.038	0.043	0.050	3.416	0.034	0.250	80	560	100	209	8372	8581	272	7103	7375	Error	Error	-5.324	209	8372	272	7103	80444	665583	1.415	45.449	0	0	0
1	3	9	"A50"	"A50"	4710	20190	100	1008	985	277	28	672	672	687	186	27	61	45	0	11233	9987	5461	54	1183	1183	1266	505	39	91	85	0	0.000	0.000	0.000	0.000	0.000	0.000	0.000	0.000	0.000	0.000	0.000	0.000	0.000	0.000	0.033	0.036	0.039	0.040	2.769	0.033	0.401	80	560	100	336	10050	10386	313	8804	9117	Error	Error	-4.903	336	10050	313	8804	78807	798930	1.602	17.269	0	0	0
1	4	9	"A51"	"A51"	5010	20180	100	1068	1028	306	29	585	585	606	180	29	80	56	0	14457	11273	6494	57	1122	1122	1134	152	13	96	88	0	0.000	0.000	0.000	0.000	0.000	0.000	0.000	0.000	0.000	0.000	0.000	0.000	0.000	0.000	0.036	0.044	0.048	0.066	3.462	0.034	0.453	80	560	100	483	13335	13818	443	10151	10594	Error	Error	-4.787	483	13335	443	10151	82268	901814	2.344	66.704	0	0	0
1	5	9	"A51"	"A51"	5310	20190	100	936	954	241	25	579	579	601	228	37	75	28	0	13161	12741	4383	34	1129	1129	1396	1375	98	93	92	0	0.000	0.000	0.000	0.000	0.000	0.000	0.000	0.000	0.000	0.000	0.000	0.000	0.000	0.000	0.030	0.032	0.029	0.030	1.976	0.030	0.418	80	560	100	357	12032	12389	375	11612	11987	Error	Error	-5.075	357	12032	375	11612	76359	1019281	1.548	8.251	0	0	0
1	6	9	"A51"	"A51"	5620	20190	100	937	953	288	30	545	545	561	167	29	78	56	0	12463	11212	4454	39	1109	1109	1152	377	32	96	95	0	0.000	0.000	0.000	0.000	0.000	0.000	0.000	0.000	0.000	0.000	0.000	0.000	0.000	0.000	0.035	0.040	0.045	0.043	2.114	0.037	0.469	80	560	100	392	11354	11746	408	10103	10511	Error	Error	-4.856	392	11354	408	10103	76201	896924	2.347	26.684	0	0	0
1	7	9	"A52"	"A52"	5920	20180	100	942	931	308	33	513	513	541	172	31	72	58	0	8419	8707	4265	48	1121	1121	1191	303	25	100	93	0	0.000	0.000	0.000	0.000	0.000	0.000	0.000	0.000	0.000	0.000	0.000	0.000	0.000	0.000	0.059	0.055	0.064	0.053	2.169	0.050	0.516	80	560	100	429	7298	7727	418	7586	8004	Error	Error	-4.088	429	7298	418	7586	74495	696579	2.267	24.805	0	0	0
1	8	9	"A52"	"A52"	6230	20180	100	919	932	256	27	530	530	595	542	91	28	0	0	8811	8711	3228	37	1269	1269	1456	879	60	93	92	0	0.000	0.000	0.000	0.000	0.000	0.000	0.000	0.000	0.000	0.000	0.000	0.000	0.000	0.000	0.052	0.054	0.056	0.052	1.777	0.052	0.490	80	560	100	389	7542	7931	402	7442	7844	Error	Error	-4.277	389	7542	402	7442	74582	696876	0.622	8.254	0	0	0
1	9	9	"A52"	"A52"	6530	20190	100	907	927	263	28	535	535	553	165	29	82	55	0	8818	8938	2628	29	1264	1264	1413	718	50	100	100	0	0.000	0.000	0.000	0.000	0.000	0.000	0.000	0.000	0.000	0.000	0.000	0.000	0.000	0.000	0.049	0.051	0.049	0.044	2.506	0.044	0.383	80	560	100	372	7554	7926	392	7674	8066	Error	Error	-4.344	372	7554	392	7674	74181	715054	2.267	10.481	0	0	0
1	10	9	"A53"	"A53"	6820	20190	100	903	919	322	35	530	530	546	185	33	71	50	0	10113	8878	4313	48	1140	1140	1168	193	16	97	93	0	0.000	0.000	0.000	0.000	0.000	0.000	0.000	0.000	0.000	0.000	0.000	0.000	0.000	0.000	0.042	0.050	0.051	0.054	2.185	0.044	0.452	80	560	100	373	8973	9346	389	7738	8127	Error	Error	-4.588	373	8973	389	7738	73497	710205	2.016	39.948	0	0	0
1	11	9	"A53"	"A53"	7130	20190	100	992	1002	271	27	521	521	544	169	31	88	72	0	12847	12600	3551	28	1187	1187	1360	1147	84	98	95	0	0.000	0.000	0.000	0.000	0.000	0.000	0.000	0.000	0.000	0.000	0.000	0.000	0.000	0.000	0.040	0.042	0.043	0.040	1.640	0.039	0.556	80	560	100	471	11660	12131	481	11413	11894	Error	Error	-4.630	471	11660	481	11413	80171	1008036	2.710	9.799	0	0	0
1	12	9	"A53"	"A53"	7430	20190	100	1017	986	247	25	520	520	537	176	32	86	71	0	11869	10967	3575	32	1114	1114	1139	234	20	100	100	0	0.000	0.000	0.000	0.000	0.000	0.000	0.000	0.000	0.000	0.000	0.000	0.000	0.000	0.000	0.046	0.047	0.049	0.045	1.881	0.042	0.520	80	560	100	497	10755	11252	466	9853	10319	Error	Error	-4.436	497	10755	466	9853	78868	877356	2.551	42.000	0	0	0
1	13	9	"A54"	"A54"	7720	20180	100	881	892	345	38	545	545	544	156	28	68	52	0	7812	7595	4392	57	1081	1081	1096	139	12	93	88	0	0.000	0.000	0.000	0.000	0.000	0.000	0.000	0.000	0.000	0.000	0.000	0.000	0.000	0.000	0.050	0.053	0.061	0.059	3.443	0.052	0.502	80	560	100	336	6731	7067	347	6514	6861	Error	Error	-4.324	336	6731	347	6514	71345	607608	2.231	46.755	0	0	0
1	14	9	"A54"	"A54"	8020	20200	100	998	984	283	28	565	565	582	189	32	76	57	0	10393	10417	4359	41	1134	1134	1252	787	62	95	95	0	0.000	0.000	0.000	0.000	0.000	0.000	0.000	0.000	0.000	0.000	0.000	0.000	0.000	0.000	0.047	0.045	0.044	0.041	2.071	0.040	0.456	80	560	100	433	9259	9692	419	9283	9702	Error	Error	-4.418	433	9259	419	9283	78717	833350	2.127	11.645	0	0	0
1	15	9	"A54"	"A54"	8320	20190	100	996	992	272	27	552	552	567	181	31	80	62	0	10110	10102	3453	34	1105	1105	1239	729	58	100	100	0	0.000	0.000	0.000	0.000	0.000	0.000	0.000	0.000	0.000	0.000	0.000	0.000	0.000	0.000	0.049	0.049	0.049	0.043	2.188	0.042	0.496	80	560	100	444	9005	9449	440	8997	9437	Error	Error	-4.342	444	9005	440	8997	79334	808180	2.348	12.158	0	0	0
1	16	9	"A55"	"A55"	8620	20180	100	955	964	320	33	577	577	596	179	30	75	52	0	10557	9635	4844	50	1134	1134	1142	144	12	100	96	0	0.000	0.000	0.000	0.000	0.000	0.000	0.000	0.000	0.000	0.000	0.000	0.000	0.000	0.000	0.040	0.046	0.050	0.051	2.210	0.043	0.502	80	560	100	378	9423	9801	387	8501	8888	Error	Error	-4.640	378	9423	387	8501	77150	770829	2.056	58.979	0	0	0
1	17	9	"A55"	"A55"	8920	20190	100	1034	1067	321	30	641	641	663	192	28	73	50	0	11066	10994	4122	37	1191	1191	1265	523	41	100	100	0	0.000	0.000	0.000	0.000	0.000	0.000	0.000	0.000	0.000	0.000	0.000	0.000	0.000	0.000	0.040	0.043	0.048	0.041	2.011	0.042	0.415	80	560	100	393	9875	10268	426	9803	10229	Error	Error	-4.651	393	9875	426	9803	85345	879538	2.104	18.602	0	0	0
1	18	9	"A55"	"A55"	9210	20180	100	1023	1006	296	29	684	684	691	198	28	60	43	0	9794	9809	5265	53	1194	1194	1318	777	58	96	88	0	0.000	0.000	0.000	0.000	0.000	0.000	0.000	0.000	0.000	0.000	0.000	0.000	0.000	0.000	0.039	0.037	0.046	0.046	2.078	0.034	0.392	80	560	100	339	8600	8939	322	8615	8937	Error	Error	-4.665	339	8600	322	8615	80504	784701	1.591	10.928	0	0	0
1	1	10	"A56"	"A56"	4120	20490	100	1143	1175	305	25	875	875	894	217	24	62	31	0	8888	8112	4135	50	1332	1332	1349	151	11	95	90	0	0.000	0.000	0.000	0.000	0.000	0.000	0.000	0.000	0.000	0.000	0.000	0.000	0.000	0.000	0.035	0.044	0.043	0.044	2.711	0.045	0.349	80	560	100	268	7556	7824	300	6780	7080	Error	Error	-4.817	268	7556	300	6780	93994	648986	1.295	44.788	0	0	0
1	2	10	"A56"	"A56"	4420	20490	100	1088	1118	319	28	800	800	821	211	25	57	35	0	6537	7539	3410	45	1315	1315	1455	829	56	98	91	0	0.000	0.000	0.000	0.000	0.000	0.000	0.000	0.000	0.000	0.000	0.000	0.000	0.000	0.000	0.055	0.051	0.065	0.052	2.667	0.048	0.330	80	560	100	288	5222	5510	318	6224	6542	Error	Error	-4.180	288	5222	318	6224	89464	603091	1.408	7.339	0	0	0
1	3	10	"A56"	"A56"	4720	20500	100	956	1026	275	26	698	698	720	276	38	46	21	0	7710	8246	3212	38	1247	1247	1577	1619	102	97	90	0	0.000	0.000	0.000	0.000	0.000	0.000	0.000	0.000	0.000	0.000	0.000	0.000	0.000	0.000	0.040	0.047	0.047	0.039	2.809	0.038	0.169	80	560	100	258	6463	6721	328	6999	7327	Error	Error	-4.647	258	6463	328	6999	82088	659665	1.109	4.119	0	0	0
1	4	10	"A57"	"A57"	5020	20490	100	916	932	326	34	614	614	629	216	34	60	36	0	11977	10321	6546	63	1138	1138	1158	297	25	82	78	0	0.000	0.000	0.000	0.000	0.000	0.000	0.000	0.000	0.000	0.000	0.000	0.000	0.000	0.000	0.028	0.035	0.039	0.053	4.433	0.035	0.481	80	560	100	302	10839	11141	318	9183	9501	Error	Error	-5.166	302	10839	318	9183	74551	825698	1.403	30.852	0	0	0
1	5	10	"A57"	"A57"	5320	20500	100	1029	1025	304	29	568	568	595	240	40	75	47	0	13415	12846	5903	45	1130	1130	1336	1445	108	92	92	0	0.000	0.000	0.000	0.000	0.000	0.000	0.000	0.000	0.000	0.000	0.000	0.000	0.000	0.000	0.038	0.039	0.036	0.040	1.917	0.037	0.654	80	560	100	461	12285	12746	457	11716	12173	Error	Error	-4.736	461	12285	457	11716	82007	1027652	1.792	7.965	0	0	0
1	6	10	"A57"	"A57"	5630	20490	100	834	888	316	35	548	548	563	183	32	67	38	0	12296	10901	6746	61	1123	1123	1267	1237	97	83	75	0	0.000	0.000	0.000	0.000	0.000	0.000	0.000	0.000	0.000	0.000	0.000	0.000	0.000	0.000	0.026	0.035	0.039	0.043	3.256	0.035	0.574	80	560	100	286	11173	11459	340	9778	10118	Error	Error	-5.288	286	11173	340	9778	71018	872056	1.776	7.788	0	0	0
1	7	10	"A58"	"A58"	5920	20490	100	915	932	323	34	550	550	552	159	28	71	58	0	11328	11984	6656	55	1115	1115	1141	195	17	95	90	0	0.000	0.000	0.000	0.000	0.000	0.000	0.000	0.000	0.000	0.000	0.000	0.000	0.000	0.000	0.036	0.035	0.038	0.038	2.283	0.036	0.601	80	560	100	365	10213	10578	382	10869	11251	Error	Error	-4.806	365	10213	382	10869	74548	958746	2.390	55.605	0	0	0
1	8	10	"A58"	"A58"	6240	20490	100	905	925	309	33	521	521	540	159	29	81	56	0	10681	12042	6760	56	1162	1162	1238	514	41	95	95	0	0.000	0.000	0.000	0.000	0.000	0.000	0.000	0.000	0.000	0.000	0.000	0.000	0.000	0.000	0.040	0.037	0.041	0.040	2.182	0.036	0.623	80	560	100	384	9519	9903	404	10880	11284	Error	Error	-4.632	384	9519	404	10880	74025	963341	2.421	21.019	0	0	0
1	9	10	"A58"	"A58"	6530	20490	100	1016	1066	386	36	539	539	558	176	31	82	62	0	12404	12750	7324	57	1180	1180	1527	1792	117	90	77	0	0.000	0.000	0.000	0.000	0.000	0.000	0.000	0.000	0.000	0.000	0.000	0.000	0.000	0.000	0.042	0.046	0.044	0.048	2.417	0.042	0.692	80	560	100	477	11224	11701	527	11570	12097	Error	Error	-4.556	477	11224	527	11570	85316	1019961	2.886	6.263	0	0	0
1	10	10	"A59"	"A59"	6820	20490	100	1012	997	350	35	544	544	552	161	29	78	65	0	11870	9801	5955	60	1140	1140	1160	235	20	95	87	0	0.000	0.000	0.000	0.000	0.000	0.000	0.000	0.000	0.000	0.000	0.000	0.000	0.000	0.000	0.044	0.052	0.052	0.062	2.265	0.049	0.624	80	560	100	468	10730	11198	453	8661	9114	Error	Error	-4.519	468	10730	453	8661	79764	784058	2.764	36.770	0	0	0
1	11	10	"A59"	"A59"	7130	20490	100	1074	1048	316	30	545	545	560	216	38	77	57	0	12977	12363	4521	36	1162	1162	1456	1652	113	95	93	0	0.000	0.000	0.000	0.000	0.000	0.000	0.000	0.000	0.000	0.000	0.000	0.000	0.000	0.000	0.045	0.045	0.041	0.042	2.067	0.044	0.481	80	560	100	529	11815	12344	503	11201	11704	Error	Error	-4.481	529	11815	503	11201	83828	989045	2.259	6.602	0	0	0
1	12	10	"A59"	"A59"	7430	20490	100	967	921	314	34	515	515	530	166	31	75	66	0	11592	10506	5168	49	1107	1107	1383	1436	103	85	83	0	0.000	0.000	0.000	0.000	0.000	0.000	0.000	0.000	0.000	0.000	0.000	0.000	0.000	0.000	0.043	0.043	0.042	0.041	2.540	0.042	0.521	80	560	100	452	10485	10937	406	9399	9805	Error	Error	-4.536	452	10485	406	9399	73713	840451	2.355	6.353	0	0	0
1	13	10	"A60"	"A60"	7730	20490	100	703	710	202	28	520	520	555	289	52	25	3	0	4348	5808	4498	77	1094	1094	1100	130	11	90	88	0	0.000	0.000	0.000	0.000	0.000	0.000	0.000	0.000	0.000	0.000	0.000	0.000	0.000	0.000	0.056	0.040	0.052	0.052	2.932	0.031	0.258	80	560	100	183	3254	3437	190	4714	4904	Error	Error	-4.152	183	3254	190	4714	56832	464616	0.536	36.215	0	0	0
1	14	10	"A60"	"A60"	8020	20500	100	781	845	319	37	555	555	565	162	28	58	36	0	7219	8392	6156	73	1116	1116	1160	275	23	96	92	0	0.000	0.000	0.000	0.000	0.000	0.000	0.000	0.000	0.000	0.000	0.000	0.000	0.000	0.000	0.037	0.040	0.048	0.046	2.611	0.039	0.507	80	560	100	226	6103	6329	290	7276	7566	Error	Error	-4.755	226	6103	290	7276	67601	671378	1.728	26.298	0	0	0
1	15	10	"A60"	"A60"	8320	20500	100	713	752	306	40	559	559	578	170	29	46	22	0	5679	6923	4353	62	1113	1113	1144	247	21	93	93	0	0.000	0.000	0.000	0.000	0.000	0.000	0.000	0.000	0.000	0.000	0.000	0.000	0.000	0.000	0.034	0.033	0.034	0.036	2.654	0.039	0.314	80	560	100	154	4566	4720	193	5810	6003	Error	Error	-4.890	154	4566	193	5810	60156	553868	1.024	23.397	0	0	0
1	16	10	"A61"	"A61"	8620	20490	100	1097	1034	346	33	599	599	613	180	29	76	56	0	13644	11325	6448	56	1153	1153	1165	160	13	97	93	0	0.000	0.000	0.000	0.000	0.000	0.000	0.000	0.000	0.000	0.000	0.000	0.000	0.000	0.000	0.040	0.043	0.047	0.055	2.549	0.041	0.558	80	560	100	498	12491	12989	435	10172	10607	Error	Error	-4.649	498	12491	435	10172	82691	905993	2.339	63.500	0	0	0
1	17	10	"A61"	"A61"	8920	20480	100	1208	1167	403	34	647	647	675	224	33	73	62	0	14370	13070	7343	56	1227	1227	1599	1870	116	81	78	0	0.000	0.000	0.000	0.000	0.000	0.000	0.000	0.000	0.000	0.000	0.000	0.000	0.000	0.000	0.043	0.044	0.047	0.046	1.950	0.044	0.618	80	560	100	561	13143	13704	520	11843	12363	Error	Error	-4.550	561	13143	520	11843	93385	1045590	2.196	6.134	0	0	0
1	18	10	"A61"	"A61"	9220	20490	100	1166	1164	368	31	677	677	681	176	25	78	62	0	14251	12658	5871	46	1237	1237	1360	869	63	93	92	0	0.000	0.000	0.000	0.000	0.000	0.000	0.000	0.000	0.000	0.000	0.000	0.000	0.000	0.000	0.038	0.043	0.046	0.042	2.059	0.041	0.566	80	560	100	489	13014	13503	487	11421	11908	Error	Error	-4.734	489	13014	487	11421	93102	1012646	2.744	13.001	0	0	0
1	1	11	"A62"	"A62"	4120	20790	100	1103	1144	314	27	837	837	863	212	24	55	31	0	10360	8829	5673	64	1307	1307	1319	157	11	90	87	0	0.000	0.000	0.000	0.000	0.000	0.000	0.000	0.000	0.000	0.000	0.000	0.000	0.000	0.000	0.029	0.041	0.036	0.043	4.680	0.031	0.252	80	560	100	266	9053	9319	307	7522	7829	Error	Error	-5.089	266	9053	307	7522	91519	706318	1.325	47.834	0	0	0
1	2	11	"A62"	"A62"	4430	20800	100	1165	1218	325	26	793	793	807	197	24	70	45	0	13321	11191	5727	51	1266	1266	1273	166	13	100	96	0	0.000	0.000	0.000	0.000	0.000	0.000	0.000	0.000	0.000	0.000	0.000	0.000	0.000	0.000	0.031	0.043	0.042	0.041	3.213	0.034	0.397	80	560	100	372	12055	12427	425	9925	10350	Error	Error	-5.018	372	12055	425	9925	97438	895291	2.086	59.747	0	0	0
1	3	11	"A62"	"A62"	4720	20800	100	1133	1106	345	31	731	731	748	196	26	71	51	0	14014	12109	6838	56	1242	1242	1406	938	66	87	85	0	0.000	0.000	0.000	0.000	0.000	0.000	0.000	0.000	0.000	0.000	0.000	0.000	0.000	0.000	0.031	0.035	0.039	0.042	1.984	0.034	0.514	80	560	100	402	12772	13174	375	10867	11242	Error	Error	-4.990	402	12772	375	10867	88516	968711	1.827	11.410	0	0	0
1	4	11	"A63"	"A63"	5020	20790	100	1111	1084	344	31	639	639	651	181	27	71	56	0	16243	12988	7364	56	1149	1149	1167	175	14	95	88	0	0.000	0.000	0.000	0.000	0.000	0.000	0.000	0.000	0.000	0.000	0.000	0.000	0.000	0.000	0.031	0.038	0.043	0.046	2.537	0.036	0.581	80	560	100	472	15094	15566	445	11839	12284	Error	Error	-4.999	472	15094	445	11839	86734	1039021	2.392	67.549	0	0	0
1	5	11	"A63"	"A63"	5320	20800	100	1178	1189	364	30	573	573	615	372	60	76	38	0	18910	16636	6964	41	1140	1140	1488	1820	122	93	86	0	0.000	0.000	0.000	0.000	0.000	0.000	0.000	0.000	0.000	0.000	0.000	0.000	0.000	0.000	0.034	0.040	0.040	0.040	1.594	0.064	0.033	80	560	100	605	17770	18375	616	15496	16112	Error	Error	-4.876	605	17770	616	15496	95144	1330904	1.543	8.323	0	0	0
1	6	11	"A63"	"A63"	5630	20800	100	1140	1192	266	22	552	552	574	173	30	97	90	0	19890	18809	3912	20	1107	1107	1167	519	44	100	100	0	0.000	0.000	0.000	0.000	0.000	0.000	0.000	0.000	0.000	0.000	0.000	0.000	0.000	0.000	0.031	0.036	0.035	0.034	1.504	0.035	0.696	80	560	100	588	18783	19371	640	17702	18342	Error	Error	-4.997	588	18783	640	17702	95330	1504722	3.572	33.992	0	0	0
1	7	11	"A64"	"A64"	5930	20790	100	1003	951	270	28	559	559	702	2031	289	0	0	0	13883	12112	5465	45	1116	1116	1249	1494	119	88	88	0	0.000	0.000	0.000	0.000	0.000	0.000	0.000	0.000	0.000	0.000	0.000	0.000	0.000	0.000	0.035	0.036	0.036	0.035	1.909	0.035	0.460	80	560	100	444	12767	13211	392	10996	11388	Error	Error	-4.846	444	12767	392	10996	76051	968939	0.123	7.271	0	0	0
1	8	11	"A64"	"A64"	6240	20790	100	1003	979	249	25	555	555	609	1151	188	0	0	0	11830	11825	4172	35	1197	1197	1271	296	23	100	98	0	0.000	0.000	0.000	0.000	0.000	0.000	0.000	0.000	0.000	0.000	0.000	0.000	0.000	0.000	0.042	0.040	0.041	0.039	2.027	0.038	0.529	80	560	100	448	10633	11081	424	10628	11052	Error	Error	-4.569	448	10633	424	10628	78288	946004	0.321	35.655	0	0	0
1	9	11	"A64"	"A64"	6540	20790	100	1083	1043	275	26	529	529	541	170	31	88	71	0	13685	12987	4590	35	1225	1225	1399	970	69	95	95	0	0.000	0.000	0.000	0.000	0.000	0.000	0.000	0.000	0.000	0.000	0.000	0.000	0.000	0.000	0.044	0.044	0.042	0.041	1.696	0.044	0.583	80	560	100	554	12460	13014	514	11762	12276	Error	Error	-4.491	554	12460	514	11762	83434	1038920	2.953	11.946	0	0	0
1	10	11	"A65"	"A65"	6830	20790	100	1114	1104	323	29	547	547	556	248	44	82	61	0	17291	16037	4648	28	1092	1092	1116	175	15	100	100	0	0.000	0.000	0.000	0.000	0.000	0.000	0.000	0.000	0.000	0.000	0.000	0.000	0.000	0.000	0.035	0.037	0.037	0.035	1.682	0.036	0.375	80	560	100	567	16199	16766	557	14945	15502	Error	Error	-4.836	567	16199	557	14945	88300	1282956	2.210	85.263	0	0	0
1	11	11	"A65"	"A65"	7130	20800	100	1033	1090	281	25	541	541	556	184	33	93	75	0	18551	17045	3983	23	1102	1102	1555	2482	159	100	97	0	0.000	0.000	0.000	0.000	0.000	0.000	0.000	0.000	0.000	0.000	0.000	0.000	0.000	0.000	0.028	0.034	0.033	0.032	1.589	0.035	0.683	80	560	100	492	17449	17941	549	15943	16492	Error	Error	-5.148	492	17449	549	15943	87229	1363563	2.902	6.241	0	0	0
1	12	11	"A65"	"A65"	7440	20790	100	1103	1120	247	22	523	523	550	213	38	95	76	0	16092	16238	3004	18	1107	1107	1148	327	28	100	100	0	0.000	0.000	0.000	0.000	0.000	0.000	0.000	0.000	0.000	0.000	0.000	0.000	0.000	0.000	0.039	0.039	0.040	0.037	1.567	0.036	0.468	80	560	100	580	14985	15565	597	15131	15728	Error	Error	-4.691	580	14985	597	15131	89593	1299044	2.676	46.147	0	0	0
1	13	11	"A66"	"A66"	7730	20790	100	1054	1019	324	31	535	535	557	171	30	80	68	0	17626	14677	7239	49	1124	1124	1135	155	13	100	98	0	0.000	0.000	0.000	0.000	0.000	0.000	0.000	0.000	0.000	0.000	0.000	0.000	0.000	0.000	0.031	0.036	0.038	0.036	2.130	0.033	0.518	80	560	100	519	16502	17021	484	13553	14037	Error	Error	-4.991	519	16502	484	13553	81555	1174139	2.702	87.368	0	0	0
1	14	11	"A66"	"A66"	8040	20790	100	1252	1178	321	27	541	541	562	159	28	91	86	0	19411	17858	5883	32	1160	1160	1233	492	39	100	95	0	0.000	0.000	0.000	0.000	0.000	0.000	0.000	0.000	0.000	0.000	0.000	0.000	0.000	0.000	0.039	0.038	0.041	0.038	2.102	0.036	0.680	80	560	100	711	18251	18962	637	16698	17335	Error	Error	-4.682	711	18251	637	16698	94272	1428670	3.874	33.791	0	0	0
1	15	11	"A66"	"A66"	8320	20800	100	1173	1193	258	21	571	571	593	186	31	97	83	0	18185	17591	3230	18	1189	1189	1639	2203	134	100	100	0	0.000	0.000	0.000	0.000	0.000	0.000	0.000	0.000	0.000	0.000	0.000	0.000	0.000	0.000	0.035	0.038	0.037	0.035	1.516	0.038	0.697	80	560	100	602	16996	17598	622	16402	17024	Error	Error	-4.819	602	16996	622	16402	95463	1407318	3.226	7.241	0	0	0
1	16	11	"A67"	"A67"	8630	20780	100	1119	1086	387	35	596	596	612	178	29	76	65	0	15457	12604	7166	56	1156	1156	1160	132	11	95	90	0	0.000	0.000	0.000	0.000	0.000	0.000	0.000	0.000	0.000	0.000	0.000	0.000	0.000	0.000	0.037	0.043	0.047	0.054	3.245	0.042	0.653	80	560	100	523	14301	14824	490	11448	11938	Error	Error	-4.773	523	14301	490	11448	86917	1008337	2.663	86.697	0	0	0
1	17	11	"A67"	"A67"	8920	20800	100	1370	1390	319	22	670	670	693	205	29	96	86	0	18616	17515	5155	29	1221	1221	1419	1085	76	100	100	0	0.000	0.000	0.000	0.000	0.000	0.000	0.000	0.000	0.000	0.000	0.000	0.000	0.000	0.000	0.040	0.044	0.040	0.042	1.428	0.044	0.746	80	560	100	700	17395	18095	720	16294	17014	Error	Error	-4.635	700	17395	720	16294	111235	1401230	3.400	14.835	0	0	0
1	18	11	"A67"	"A67"	9220	20800	100	1273	1260	400	31	734	734	748	226	30	75	62	0	17048	14503	7221	49	1260	1260	1404	794	56	93	90	0	0.000	0.000	0.000	0.000	0.000	0.000	0.000	0.000	0.000	0.000	0.000	0.000	0.000	0.000	0.034	0.040	0.041	0.040	2.185	0.040	0.522	80	560	100	539	15788	16327	526	13243	13769	Error	Error	-4.872	539	15788	526	13243	100774	1160210	2.265	16.497	0	0	0
1	1	12	"A68"	"A68"	4130	21100	100	1071	1088	264	24	842	842	856	241	28	48	15	0	8755	8044	3812	47	1307	1307	1311	140	10	97	97	0	0.000	0.000	0.000	0.000	0.000	0.000	0.000	0.000	0.000	0.000	0.000	0.000	0.000	0.000	0.031	0.037	0.039	0.033	3.103	0.038	0.260	80	560	100	229	7448	7677	246	6737	6983	Error	Error	-5.023	229	7448	246	6737	87024	643508	0.963	48.093	0	0	0
1	2	12	"A68"	"A68"	4430	21100	100	1086	1091	303	27	779	779	802	226	28	62	31	0	10329	9491	4792	50	1259	1259	1437	982	68	92	90	0	0.000	0.000	0.000	0.000	0.000	0.000	0.000	0.000	0.000	0.000	0.000	0.000	0.000	0.000	0.034	0.038	0.038	0.040	2.446	0.033	0.266	80	560	100	307	9070	9377	312	8232	8544	Error	Error	-4.885	307	9070	312	8232	87249	759280	1.279	8.202	0	0	0
1	3	12	"A68"	"A68"	4740	21100	100	1208	1198	272	22	732	732	752	218	28	81	51	0	13403	13056	3442	26	1235	1235	1295	452	34	100	100	0	0.000	0.000	0.000	0.000	0.000	0.000	0.000	0.000	0.000	0.000	0.000	0.000	0.000	0.000	0.039	0.039	0.038	0.035	2.108	0.037	0.392	80	560	100	476	12168	12644	466	11821	12287	Error	Error	-4.676	476	12168	466	11821	95852	1044459	2.046	26.020	0	0	0
1	4	12	"A69"	"A69"	5020	21090	100	1028	1041	352	33	649	649	666	167	25	70	55	0	16667	11818	8990	76	1156	1156	1214	536	44	73	66	0	0.000	0.000	0.000	0.000	0.000	0.000	0.000	0.000	0.000	0.000	0.000	0.000	0.000	0.000	0.024	0.037	0.039	0.060	3.702	0.032	0.586	80	560	100	379	15511	15890	392	10662	11054	Error	Error	-5.355	379	15511	392	10662	83296	945454	2.246	19.784	0	0	0
1	5	12	"A69"	"A69"	5330	21100	100	1143	1122	392	34	603	603	621	216	34	80	57	0	21155	17403	7970	45	1134	1134	1422	1652	116	92	88	0	0.000	0.000	0.000	0.000	0.000	0.000	0.000	0.000	0.000	0.000	0.000	0.000	0.000	0.000	0.027	0.032	0.033	0.033	1.916	0.031	0.664	80	560	100	540	20021	20561	519	16269	16788	Error	Error	-5.212	540	20021	519	16269	89743	1392262	2.319	9.674	0	0	0
1	6	12	"A69"	"A69"	5630	21100	100	1147	1122	372	33	561	561	582	179	30	82	75	0	20706	17380	8725	50	1115	1115	1265	1040	82	87	78	0	0.000	0.000	0.000	0.000	0.000	0.000	0.000	0.000	0.000	0.000	0.000	0.000	0.000	0.000	0.030	0.034	0.036	0.039	2.015	0.034	0.709	80	560	100	586	19591	20177	561	16265	16826	Error	Error	-5.063	586	19591	561	16265	89769	1390439	3.017	15.495	0	0	0
1	7	12	"A70"	"A70"	5930	21090	100	877	962	420	43	531	531	551	178	32	66	48	0	15669	12671	8079	63	1077	1077	1092	160	14	92	91	0	0.000	0.000	0.000	0.000	0.000	0.000	0.000	0.000	0.000	0.000	0.000	0.000	0.000	0.000	0.024	0.037	0.039	0.044	2.691	0.036	0.587	80	560	100	346	14592	14938	431	11594	12025	Error	Error	-5.398	346	14592	431	11594	76969	1013684	2.309	72.369	0	0	0
1	8	12	"A70"	"A70"	6230	21100	100	1037	1035	331	31	577	577	592	171	28	81	66	0	16958	14580	7034	48	1129	1129	1311	929	70	96	95	0	0.000	0.000	0.000	0.000	0.000	0.000	0.000	0.000	0.000	0.000	0.000	0.000	0.000	0.000	0.029	0.034	0.037	0.035	2.270	0.032	0.578	80	560	100	460	15829	16289	458	13451	13909	Error	Error	-5.105	460	15829	458	13451	82819	1166423	2.591	14.283	0	0	0
1	9	12	"A70"	"A70"	6530	21100	100	958	1043	343	32	538	538	540	162	30	85	71	0	16687	14164	6775	47	1095	1095	1334	1272	95	93	91	0	0.000	0.000	0.000	0.000	0.000	0.000	0.000	0.000	0.000	0.000	0.000	0.000	0.000	0.000	0.027	0.039	0.039	0.038	1.817	0.036	0.654	80	560	100	420	15592	16012	505	13069	13574	Error	Error	-5.214	420	15592	505	13069	83472	1133130	3.105	10.086	0	0	0
1	10	12	"A71"	"A71"	6820	21090	100	1103	1075	410	38	537	537	553	162	29	78	62	0	18322	14290	9485	66	1097	1097	1150	662	57	77	77	0	0.000	0.000	0.000	0.000	0.000	0.000	0.000	0.000	0.000	0.000	0.000	0.000	0.000	0.000	0.033	0.041	0.044	0.063	3.604	0.037	0.694	80	560	100	566	17225	17791	538	13193	13731	Error	Error	-4.928	566	17225	538	13193	85972	1143230	3.222	19.849	0	0	0
1	11	12	"A71"	"A71"	7140	21100	100	1247	1248	353	28	637	637	765	1964	256	0	0	0	16776	15210	5584	36	1153	1153	1390	2383	171	100	91	0	0.000	0.000	0.000	0.000	0.000	0.000	0.000	0.000	0.000	0.000	0.000	0.000	0.000	0.000	0.039	0.043	0.043	0.040	2.003	0.040	0.641	80	560	100	610	15623	16233	611	14057	14668	Error	Error	-4.679	610	15623	611	14057	99803	1216838	0.246	5.799	0	0	0
1	12	12	"A71"	"A71"	7440	21100	100	1273	1250	320	25	565	565	579	164	28	93	87	0	19761	18201	5462	30	1108	1108	1171	442	37	100	100	0	0.000	0.000	0.000	0.000	0.000	0.000	0.000	0.000	0.000	0.000	0.000	0.000	0.000	0.000	0.038	0.040	0.038	0.038	1.544	0.038	0.698	80	560	100	708	18653	19361	685	17093	17778	Error	Error	-4.720	708	18653	685	17093	99979	1456069	4.091	38.529	0	0	0
1	13	12	"A72"	"A72"	7740	21080	100	1025	992	357	35	544	544	562	161	28	76	61	0	12012	10593	5582	52	1191	1191	1207	213	17	97	93	0	0.000	0.000	0.000	0.000	0.000	0.000	0.000	0.000	0.000	0.000	0.000	0.000	0.000	0.000	0.044	0.048	0.051	0.053	2.150	0.048	0.650	80	560	100	481	10821	11302	448	9402	9850	Error	Error	-4.492	481	10821	448	9402	79351	847471	2.671	44.066	0	0	0
1	14	12	"A72"	"A72"	8050	21090	100	1026	1069	420	39	566	566	586	182	31	80	65	0	10135	10915	4881	44	1307	1307	1513	900	59	97	93	0	0.000	0.000	0.000	0.000	0.000	0.000	0.000	0.000	0.000	0.000	0.000	0.000	0.000	0.000	0.052	0.052	0.049	0.047	1.833	0.052	0.509	80	560	100	460	8828	9288	503	9608	10111	Error	Error	-4.262	460	8828	503	9608	85544	873227	2.654	10.447	0	0	0
1	15	12	"A72"	"A72"	8340	21090	100	1055	1083	264	24	571	571	588	179	30	90	70	0	11024	10621	3773	35	1252	1252	1383	753	54	98	95	0	0.000	0.000	0.000	0.000	0.000	0.000	0.000	0.000	0.000	0.000	0.000	0.000	0.000	0.000	0.050	0.055	0.056	0.054	1.843	0.049	0.565	80	560	100	484	9772	10256	512	9369	9881	Error	Error	-4.336	484	9772	512	9369	86670	849683	2.765	12.268	0	0	0
1	16	12	"A73"	"A73"	8620	21090	100	742	736	189	25	638	638	660	183	27	35	11	0	2253	2511	1243	49	1179	1179	1186	136	11	90	75	0	0.000	0.000	0.000	0.000	0.000	0.000	0.000	0.000	0.000	0.000	0.000	0.000	0.000	0.000	0.097	0.074	0.132	0.159	5.876	0.035	0.021	80	560	100	104	1074	1178	98	1332	1430	Error	Error	-3.368	104	1074	98	1332	58866	200883	0.415	9.743	0	0	0
1	17	12	"A73"	"A73"	8930	21090	100	794	862	296	34	648	648	673	217	32	38	22	0	4028	5685	4726	83	1231	1231	1250	209	16	93	87	0	0.000	0.000	0.000	0.000	0.000	0.000	0.000	0.000	0.000	0.000	0.000	0.000	0.000	0.000	0.052	0.048	0.060	0.070	3.628	0.046	0.326	80	560	100	146	2797	2943	214	4454	4668	Error	Error	-4.260	146	2797	214	4454	68949	454787	0.871	21.220	0	0	0
1	18	12	"A73"	"A73"	9220	21100	100	809	822	242	29	692	692	718	193	26	37	15	0	3278	4133	3236	78	1241	1241	1291	313	24	72	66	0	0.000	0.000	0.000	0.000	0.000	0.000	0.000	0.000	0.000	0.000	0.000	0.000	0.000	0.000	0.057	0.045	0.082	0.124	5.359	0.040	0.154	80	560	100	117	2037	2154	130	2892	3022	Error	Error	-4.122	117	2037	130	2892	65783	330649	0.539	9.080	0	0	0
1	1	13	"A74"	"A74"	4130	21380	100	1114	1158	313	27	866	866	869	209	24	60	32	0	9191	8438	3918	46	1340	1340	1356	170	12	97	88	0	0.000	0.000	0.000	0.000	0.000	0.000	0.000	0.000	0.000	0.000	0.000	0.000	0.000	0.000	0.032	0.041	0.047	0.043	2.219	0.042	0.313	80	560	100	248	7851	8099	292	7098	7390	Error	Error	-4.984	248	7851	292	7098	92611	675032	1.383	41.659	0	0	0
1	2	13	"A74"	"A74"	4440	21390	100	1177	1156	270	23	771	771	784	209	26	75	46	0	10452	9873	3526	35	1277	1277	1294	164	12	100	100	0	0.000	0.000	0.000	0.000	0.000	0.000	0.000	0.000	0.000	0.000	0.000	0.000	0.000	0.000	0.044	0.045	0.047	0.042	2.490	0.045	0.425	80	560	100	406	9175	9581	385	8596	8981	Error	Error	-4.498	406	9175	385	8596	92502	789870	1.780	52.311	0	0	0
1	3	13	"A74"	"A74"	4720	21400	100	1169	1193	280	23	744	744	764	212	27	80	50	0	12465	12331	3034	24	1296	1296	1682	1725	102	98	98	0	0.000	0.000	0.000	0.000	0.000	0.000	0.000	0.000	0.000	0.000	0.000	0.000	0.000	0.000	0.038	0.041	0.041	0.038	1.810	0.037	0.419	80	560	100	425	11169	11594	449	11035	11484	Error	Error	-4.716	425	11169	449	11035	95475	986519	2.024	6.173	0	0	0
1	4	13	"A75"	"A75"	5040	21380	100	1031	1032	272	26	673	673	687	191	27	73	47	0	9986	8530	4505	52	1206	1206	1214	148	12	92	91	0	0.000	0.000	0.000	0.000	0.000	0.000	0.000	0.000	0.000	0.000	0.000	0.000	0.000	0.000	0.041	0.049	0.053	0.060	3.305	0.041	0.410	80	560	100	358	8780	9138	359	7324	7683	Error	Error	-4.616	358	8780	359	7324	82522	682369	1.806	49.432	0	0	0
1	5	13	"A75"	"A75"	5340	21400	100	1105	1123	250	22	624	624	641	203	31	91	60	0	11818	12033	2364	19	1231	1231	1330	649	48	100	100	0	0.000	0.000	0.000	0.000	0.000	0.000	0.000	0.000	0.000	0.000	0.000	0.000	0.000	0.000	0.045	0.046	0.042	0.043	1.674	0.044	0.528	80	560	100	481	10587	11068	499	10802	11301	Error	Error	-4.460	481	10587	499	10802	89834	962615	2.374	16.492	0	0	0
1	6	13	"A75"	"A75"	5650	21390	100	1096	1086	262	24	585	585	592	170	28	92	72	0	11118	11008	3236	29	1171	1171	1193	187	15	100	100	0	0.000	0.000	0.000	0.000	0.000	0.000	0.000	0.000	0.000	0.000	0.000	0.000	0.000	0.000	0.051	0.051	0.054	0.047	2.151	0.046	0.519	80	560	100	511	9947	10458	501	9837	10338	Error	Error	-4.283	511	9947	501	9837	86850	880675	2.906	52.487	0	0	0
1	7	13	"A76"	"A76"	5940	21380	100	931	924	295	31	569	569	577	171	29	68	51	0	11510	10069	5500	54	1108	1108	1130	167	14	95	93	0	0.000	0.000	0.000	0.000	0.000	0.000	0.000	0.000	0.000	0.000	0.000	0.000	0.000	0.000	0.035	0.040	0.046	0.045	2.600	0.039	0.493	80	560	100	362	10402	10764	355	8961	9316	Error	Error	-4.845	362	10402	355	8961	73928	805494	2.029	53.527	0	0	0
1	8	13	"A76"	"A76"	6250	21390	100	993	960	245	25	579	579	583	168	28	83	62	0	11874	10792	4026	37	1132	1132	1165	204	17	100	97	0	0.000	0.000	0.000	0.000	0.000	0.000	0.000	0.000	0.000	0.000	0.000	0.000	0.000	0.000	0.039	0.039	0.040	0.042	1.866	0.038	0.514	80	560	100	414	10742	11156	381	9660	10041	Error	Error	-4.697	414	10742	381	9660	76780	863391	2.244	47.191	0	0	0
1	9	13	"A76"	"A76"	6540	21390	100	1049	1052	377	35	556	556	575	178	30	82	63	0	13113	12283	3842	31	1209	1209	1421	1328	93	98	97	0	0.000	0.000	0.000	0.000	0.000	0.000	0.000	0.000	0.000	0.000	0.000	0.000	0.000	0.000	0.041	0.045	0.043	0.040	1.905	0.044	0.505	80	560	100	493	11904	12397	496	11074	11570	Error	Error	-4.594	493	11904	496	11074	84148	982653	2.680	8.179	0	0	0
1	10	13	"A77"	"A77"	6840	21380	100	1556	1424	638	44	543	543	561	186	33	78	75	0	8664	8054	4580	56	1127	1127	1168	255	21	92	85	0	0.000	0.000	0.000	0.000	0.000	0.000	0.000	0.000	0.000	0.000	0.000	0.000	0.000	0.000	0.134	0.127	0.137	0.133	2.335	0.102	0.547	80	560	100	1013	7537	8550	881	6927	7808	Error	Error	-2.895	1013	7537	881	6927	113957	644327	4.640	27.004	0	0	0
1	11	13	"A77"	"A77"	7150	21390	100	1465	1515	527	34	596	596	622	252	40	91	71	0	9944	9856	2765	28	1226	1226	1429	992	69	95	95	0	0.000	0.000	0.000	0.000	0.000	0.000	0.000	0.000	0.000	0.000	0.000	0.000	0.000	0.000	0.100	0.106	0.098	0.098	2.042	0.105	0.495	80	560	100	869	8718	9587	919	8630	9549	Error	Error	-3.327	869	8718	919	8630	121208	788504	3.544	8.495	0	0	0
1	12	13	"A77"	"A77"	7450	21390	100	1687	1706	525	30	574	574	592	172	29	98	87	0	9789	9368	2935	31	1172	1172	1192	184	15	100	100	0	0.000	0.000	0.000	0.000	0.000	0.000	0.000	0.000	0.000	0.000	0.000	0.000	0.000	0.000	0.129	0.138	0.137	0.132	1.738	0.126	0.657	80	560	100	1113	8617	9730	1132	8196	9328	Error	Error	-2.953	1113	8617	1132	8196	136490	749461	6.477	44.435	0	0	0
1	13	13	"A78"	"A78"	7740	21380	100	915	887	274	30	554	554	569	184	32	71	47	0	9146	8812	4909	55	1190	1190	1214	232	19	93	90	0	0.000	0.000	0.000	0.000	0.000	0.000	0.000	0.000	0.000	0.000	0.000	0.000	0.000	0.000	0.045	0.044	0.047	0.051	2.117	0.041	0.473	80	560	100	361	7956	8317	333	7622	7955	Error	Error	-4.462	361	7956	333	7622	70982	704937	1.728	32.750	0	0	0
1	14	13	"A78"	"A78"	8050	21390	100	1034	1060	246	23	574	574	586	176	30	91	70	0	13692	13383	3208	23	1223	1223	1323	595	44	100	100	0	0.000	0.000	0.000	0.000	0.000	0.000	0.000	0.000	0.000	0.000	0.000	0.000	0.000	0.000	0.037	0.040	0.040	0.037	1.790	0.041	0.594	80	560	100	460	12469	12929	486	12160	12646	Error	Error	-4.761	460	12469	486	12160	84834	1070600	2.693	20.269	0	0	0
1	15	13	"A78"	"A78"	8350	21390	100	1054	1066	261	24	580	580	598	182	30	86	68	0	13026	12918	3424	26	1222	1222	1348	739	54	100	100	0	0.000	0.000	0.000	0.000	0.000	0.000	0.000	0.000	0.000	0.000	0.000	0.000	0.000	0.000	0.040	0.042	0.040	0.037	1.927	0.040	0.540	80	560	100	474	11804	12278	486	11696	12182	Error	Error	-4.638	474	11804	486	11696	85274	1033473	2.571	15.656	0	0	0
1	16	13	"A79"	"A79"	8640	21380	100	1008	1021	286	28	605	605	626	190	30	76	51	0	10761	10719	5399	50	1168	1168	1175	135	11	100	96	0	0.000	0.000	0.000	0.000	0.000	0.000	0.000	0.000	0.000	0.000	0.000	0.000	0.000	0.000	0.042	0.044	0.044	0.047	2.312	0.041	0.557	80	560	100	403	9593	9996	416	9551	9967	Error	Error	-4.573	403	9593	416	9551	81708	857537	2.079	70.696	0	0	0
1	17	13	"A79"	"A79"	8940	21400	100	949	994	293	29	672	672	680	202	29	61	37	0	9576	10431	3230	30	1266	1266	1429	913	63	100	100	0	0.000	0.000	0.000	0.000	0.000	0.000	0.000	0.000	0.000	0.000	0.000	0.000	0.000	0.000	0.033	0.035	0.039	0.032	2.326	0.039	0.472	80	560	100	277	8310	8587	322	9165	9487	Error	Error	-4.907	277	8310	322	9165	79512	834500	1.554	9.860	0	0	0
1	18	13	"A79"	"A79"	9250	21390	100	1089	1158	323	27	720	720	740	205	27	72	46	0	11491	11584	4153	35	1308	1308	1338	321	23	100	100	0	0.000	0.000	0.000	0.000	0.000	0.000	0.000	0.000	0.000	0.000	0.000	0.000	0.000	0.000	0.036	0.043	0.045	0.038	1.979	0.043	0.466	80	560	100	369	10183	10552	438	10276	10714	Error	Error	-4.786	369	10183	438	10276	92642	926701	2.039	31.919	0	0	0
1	1	14	"A80"	"A80"	4140	21690	100	1040	1073	311	28	844	844	874	338	38	32	10	0	7515	7141	3903	54	1297	1297	1302	137	10	87	86	0	0.000	0.000	0.000	0.000	0.000	0.000	0.000	0.000	0.000	0.000	0.000	0.000	0.000	0.000	0.032	0.039	0.056	0.090	7.094	0.039	0.080	80	560	100	196	6218	6414	229	5844	6073	Error	Error	-4.988	196	6218	229	5844	85863	571279	0.589	42.620	0	0	0
1	2	14	"A80"	"A80"	4430	21700	100	996	1068	324	30	819	819	844	283	33	37	17	0	10778	8515	5296	62	1286	1286	1527	1277	83	70	68	0	0.000	0.000	0.000	0.000	0.000	0.000	0.000	0.000	0.000	0.000	0.000	0.000	0.000	0.000	0.019	0.034	0.043	0.046	3.910	0.039	0.397	80	560	100	177	9492	9669	249	7229	7478	Error	Error	-5.745	177	9492	249	7229	85457	681210	0.792	5.472	0	0	0
1	3	14	"A80"	"A80"	4740	21700	100	1121	1190	331	27	768	768	781	192	24	72	47	0	11401	10813	4315	39	1253	1253	1456	1140	78	93	93	0	0.000	0.000	0.000	0.000	0.000	0.000	0.000	0.000	0.000	0.000	0.000	0.000	0.000	0.000	0.035	0.044	0.040	0.041	2.421	0.042	0.441	80	560	100	353	10148	10501	422	9560	9982	Error	Error	-4.845	353	10148	422	9560	95213	865009	2.130	8.208	0	0	0
1	4	14	"A81"	"A81"	5040	21680	100	1071	1098	407	37	721	721	733	196	26	66	46	0	11978	10491	6715	64	1225	1225	1257	444	35	80	70	0	0.000	0.000	0.000	0.000	0.000	0.000	0.000	0.000	0.000	0.000	0.000	0.000	0.000	0.000	0.033	0.041	0.043	0.051	3.569	0.041	0.521	80	560	100	350	10753	11103	377	9266	9643	Error	Error	-4.941	350	10753	377	9266	87865	839291	1.862	20.797	0	0	0
1	5	14	"A81"	"A81"	5350	21700	100	1097	1144	312	27	657	657	678	226	33	82	48	0	15088	14245	4312	30	1220	1220	1516	1582	104	95	95	0	0.000	0.000	0.000	0.000	0.000	0.000	0.000	0.000	0.000	0.000	0.000	0.000	0.000	0.000	0.032	0.037	0.036	0.034	1.972	0.038	0.546	80	560	100	440	13868	14308	487	13025	13512	Error	Error	-4.978	440	13868	487	13025	91517	1139570	2.062	8.046	0	0	0
1	6	14	"A81"	"A81"	5640	21700	100	1052	1031	291	28	641	641	655	186	28	75	53	0	13068	11771	5660	48	1157	1157	1341	1033	77	87	80	0	0.000	0.000	0.000	0.000	0.000	0.000	0.000	0.000	0.000	0.000	0.000	0.000	0.000	0.000	0.035	0.037	0.039	0.040	2.216	0.033	0.477	80	560	100	411	11911	12322	390	10614	11004	Error	Error	-4.857	411	11911	390	10614	82464	941672	2.022	10.097	0	0	0
1	7	14	"A82"	"A82"	5940	21690	100	1003	1148	1123	97	608	608	623	211	33	72	42	0	11160	9882	5660	57	1110	1110	1119	147	13	96	88	0	0.000	0.000	0.000	0.000	0.000	0.000	0.000	0.000	0.000	0.000	0.000	0.000	0.000	0.000	0.039	0.062	0.051	0.056	3.307	0.059	0.188	80	560	100	395	10050	10445	540	8772	9312	Error	Error	-4.669	395	10050	540	8772	91832	790579	2.488	59.612	0	0	0
1	8	14	"A82"	"A82"	6250	21700	100	1066	1099	288	26	606	606	612	174	28	88	67	0	14704	13528	4021	29	1146	1146	1239	516	41	100	100	0	0.000	0.000	0.000	0.000	0.000	0.000	0.000	0.000	0.000	0.000	0.000	0.000	0.000	0.000	0.034	0.040	0.038	0.034	2.289	0.039	0.572	80	560	100	460	13558	14018	493	12382	12875	Error	Error	-4.881	460	13558	493	12382	87946	1082208	2.799	23.816	0	0	0
1	9	14	"A82"	"A82"	6550	21700	100	1085	1076	266	24	617	617	634	232	36	80	50	0	13537	12894	3518	27	1163	1163	1349	932	69	100	96	0	0.000	0.000	0.000	0.000	0.000	0.000	0.000	0.000	0.000	0.000	0.000	0.000	0.000	0.000	0.038	0.039	0.038	0.036	1.834	0.036	0.360	80	560	100	468	12374	12842	459	11731	12190	Error	Error	-4.725	468	12374	459	11731	86092	1031496	1.905	12.387	0	0	0
1	10	14	"A83"	"A83"	6850	21680	100	898	912	318	34	553	553	568	169	29	67	52	0	9396	8084	4692	58	1094	1094	1114	188	16	93	81	0	0.000	0.000	0.000	0.000	0.000	0.000	0.000	0.000	0.000	0.000	0.000	0.000	0.000	0.000	0.042	0.051	0.055	0.059	3.230	0.045	0.438	80	560	100	345	8302	8647	359	6990	7349	Error	Error	-4.589	345	8302	359	6990	72938	646687	2.036	37.074	0	0	0
1	11	14	"A83"	"A83"	7150	21700	100	971	993	235	23	578	578	591	182	30	86	57	0	11217	10688	2674	25	1131	1131	1287	863	67	97	96	0	0.000	0.000	0.000	0.000	0.000	0.000	0.000	0.000	0.000	0.000	0.000	0.000	0.000	0.000	0.039	0.043	0.041	0.040	2.057	0.044	0.550	80	560	100	393	10086	10479	415	9557	9972	Error	Error	-4.682	393	10086	415	9557	79418	855074	2.209	10.893	0	0	0
1	12	14	"A83"	"A83"	7450	21700	100	1028	1048	297	28	583	583	594	174	29	85	65	0	12606	12235	3368	27	1152	1152	1244	622	50	100	100	0	0.000	0.000	0.000	0.000	0.000	0.000	0.000	0.000	0.000	0.000	0.000	0.000	0.000	0.000	0.039	0.042	0.043	0.037	2.018	0.040	0.533	80	560	100	445	11454	11899	465	11083	11548	Error	Error	-4.686	445	11454	465	11083	83840	978775	2.609	17.670	0	0	0
1	13	14	"A84"	"A84"	7750	21680	100	1023	1068	426	39	568	568	590	183	31	77	61	0	9918	8600	4135	48	1154	1154	1196	247	20	97	95	0	0.000	0.000	0.000	0.000	0.000	0.000	0.000	0.000	0.000	0.000	0.000	0.000	0.000	0.000	0.052	0.067	0.076	0.071	2.394	0.062	0.497	80	560	100	455	8764	9219	500	7446	7946	Error	Error	-4.268	455	8764	500	7446	85456	688032	2.612	29.976	0	0	0
1	14	14	"A84"	"A84"	8050	21700	100	985	1004	252	25	598	598	616	198	32	81	48	0	9740	9642	2492	25	1189	1189	1302	627	48	100	100	0	0.000	0.000	0.000	0.000	0.000	0.000	0.000	0.000	0.000	0.000	0.000	0.000	0.000	0.000	0.045	0.048	0.049	0.043	2.171	0.041	0.323	80	560	100	387	8551	8938	406	8453	8859	Error	Error	-4.466	387	8551	406	8453	80326	771399	1.960	13.301	0	0	0
1	15	14	"A84"	"A84"	8350	21700	100	1113	1130	273	24	607	607	617	182	29	93	72	0	11571	11537	2353	20	1187	1187	1296	731	56	100	100	0	0.000	0.000	0.000	0.000	0.000	0.000	0.000	0.000	0.000	0.000	0.000	0.000	0.000	0.000	0.049	0.051	0.051	0.049	1.692	0.046	0.488	80	560	100	506	10384	10890	523	10350	10873	Error	Error	-4.359	506	10384	523	10350	90398	922951	2.819	14.010	0	0	0
1	16	14	"A85"	"A85"	8650	21680	100	1012	1048	362	34	625	625	645	181	28	72	51	0	8670	8717	5039	57	1178	1178	1184	143	12	93	90	0	0.000	0.000	0.000	0.000	0.000	0.000	0.000	0.000	0.000	0.000	0.000	0.000	0.000	0.000	0.052	0.056	0.061	0.069	3.346	0.053	0.541	80	560	100	387	7492	7879	423	7539	7962	Error	Error	-4.275	387	7492	423	7539	83846	697333	2.227	52.678	0	0	0
1	17	14	"A85"	"A85"	8950	21680	100	1093	1126	307	27	672	672	691	208	30	82	50	0	11541	10504	4789	45	1236	1236	1586	1614	101	85	85	0	0.000	0.000	0.000	0.000	0.000	0.000	0.000	0.000	0.000	0.000	0.000	0.000	0.000	0.000	0.041	0.049	0.049	0.053	2.407	0.048	0.540	80	560	100	421	10305	10726	454	9268	9722	Error	Error	-4.613	421	10305	454	9268	90118	840354	2.091	5.525	0	0	0
1	18	14	"A85"	"A85"	9230	21690	100	1177	1209	354	29	774	774	778	224	28	73	46	0	11497	10833	5406	49	1313	1313	1610	1467	91	85	83	0	0.000	0.000	0.000	0.000	0.000	0.000	0.000	0.000	0.000	0.000	0.000	0.000	0.000	0.000	0.040	0.046	0.045	0.049	2.484	0.049	0.323	80	560	100	403	10184	10587	435	9520	9955	Error	Error	-4.659	403	10184	435	9520	96686	866653	1.924	6.287	0	0	0
1	1	15	"A86"	"A86"	4140	21990	100	1262	1257	344	27	851	851	874	221	25	66	43	0	9310	8970	4695	52	1306	1306	1317	160	12	95	93	0	0.000	0.000	0.000	0.000	0.000	0.000	0.000	0.000	0.000	0.000	0.000	0.000	0.000	0.000	0.051	0.053	0.064	0.057	2.612	0.048	0.454	80	560	100	411	8004	8415	406	7664	8070	Error	Error	-4.284	411	8004	406	7664	100572	717614	1.733	47.831	0	0	0
1	2	15	"A86"	"A86"	4450	22000	100	1226	1238	335	27	800	800	816	195	23	78	57	0	12793	11267	4783	42	1274	1274	1319	301	22	96	95	0	0.000	0.000	0.000	0.000	0.000	0.000	0.000	0.000	0.000	0.000	0.000	0.000	0.000	0.000	0.037	0.044	0.044	0.046	2.184	0.042	0.469	80	560	100	426	11519	11945	438	9993	10431	Error	Error	-4.757	426	11519	438	9993	99043	901330	2.164	33.050	0	0	0
1	3	15	"A86"	"A86"	4730	22010	100	1239	1256	319	25	759	759	782	200	25	81	63	0	14904	14242	3909	27	1255	1255	1768	2068	116	95	95	0	0.000	0.000	0.000	0.000	0.000	0.000	0.000	0.000	0.000	0.000	0.000	0.000	0.000	0.000	0.035	0.038	0.041	0.035	2.088	0.036	0.491	80	560	100	480	13649	14129	497	12987	13484	Error	Error	-4.830	480	13649	497	12987	100441	1139331	2.370	6.032	0	0	0
1	4	15	"A87"	"A87"	5050	21990	100	1096	1118	366	32	721	721	741	218	29	66	46	0	9796	8899	4515	50	1207	1207	1215	156	12	96	92	0	0.000	0.000	0.000	0.000	0.000	0.000	0.000	0.000	0.000	0.000	0.000	0.000	0.000	0.000	0.044	0.052	0.062	0.055	2.445	0.047	0.362	80	560	100	375	8589	8964	397	7692	8089	Error	Error	-4.518	375	8589	397	7692	89463	711908	1.729	49.256	0	0	0
1	5	15	"A87"	"A87"	5340	22000	100	1005	1001	282	28	662	662	689	199	28	63	41	0	8995	8649	2514	29	1186	1186	1569	1686	107	92	91	0	0.000	0.000	0.000	0.000	0.000	0.000	0.000	0.000	0.000	0.000	0.000	0.000	0.000	0.000	0.044	0.045	0.046	0.040	2.298	0.038	0.358	80	560	100	343	7809	8152	339	7463	7802	Error	Error	-4.509	343	7809	339	7463	80069	691953	1.568	4.199	0	0	0
1	6	15	"A87"	"A87"	5640	22000	100	1063	1053	320	30	640	640	653	189	28	76	56	0	9362	7833	4098	52	1154	1154	1294	736	56	83	80	0	0.000	0.000	0.000	0.000	0.000	0.000	0.000	0.000	0.000	0.000	0.000	0.000	0.000	0.000	0.052	0.062	0.064	0.079	2.991	0.054	0.466	80	560	100	423	8208	8631	413	6679	7092	Error	Error	-4.278	423	8208	413	6679	84220	626633	2.116	8.885	0	0	0
1	7	15	"A88"	"A88"	5950	21980	100	1010	1007	348	34	627	627	646	194	30	71	50	0	10964	10578	5890	55	1133	1133	1146	142	12	91	87	0	0.000	0.000	0.000	0.000	0.000	0.000	0.000	0.000	0.000	0.000	0.000	0.000	0.000	0.000	0.039	0.040	0.044	0.054	3.647	0.040	0.513	80	560	100	383	9831	10214	380	9445	9825	Error	Error	-4.682	383	9831	380	9445	80540	846255	1.861	66.423	0	0	0
1	8	15	"A88"	"A88"	6250	21990	100	1102	5264	14005	266	644	644	660	193	29	75	60	3	9440	12746	14182	111	1151	1151	1261	699	55	95	95	3	0.000	0.000	0.000	0.000	0.000	0.000	0.000	0.000	0.000	0.000	0.000	0.000	0.000	0.000	0.055	0.398	0.051	0.083	4.785	0.906	0.750	80	560	100	458	8289	8747	4620	11595	16215	Error	Error	-4.178	458	8289	4620	11595	421141	1019642	23.855	16.431	0	0	0
1	9	15	"A88"	"A88"	6550	22000	100	1151	1134	226	19	635	635	659	215	32	87	60	0	12962	12337	2356	19	1162	1162	1373	1099	80	100	100	0	0.000	0.000	0.000	0.000	0.000	0.000	0.000	0.000	0.000	0.000	0.000	0.000	0.000	0.000	0.044	0.045	0.045	0.040	1.763	0.041	0.499	80	560	100	516	11800	12316	499	11175	11674	Error	Error	-4.515	516	11800	499	11175	90703	986949	2.209	9.976	0	0	0
1	10	15	"A89"	"A89"	6850	21990	100	960	959	283	29	591	591	606	189	31	71	48	0	11145	10932	4312	39	1095	1095	1110	169	15	100	98	0	0.000	0.000	0.000	0.000	0.000	0.000	0.000	0.000	0.000	0.000	0.000	0.000	0.000	0.000	0.037	0.037	0.042	0.038	1.784	0.038	0.452	80	560	100	369	10050	10419	368	9837	10205	Error	Error	-4.767	369	10050	368	9837	76699	874541	1.868	58.118	0	0	0
1	11	15	"A89"	"A89"	7160	21990	100	1027	1015	227	22	575	575	592	207	34	81	53	0	12235	12272	3332	27	1127	1127	1254	800	63	100	100	0	0.000	0.000	0.000	0.000	0.000	0.000	0.000	0.000	0.000	0.000	0.000	0.000	0.000	0.000	0.041	0.039	0.040	0.038	1.663	0.040	0.527	80	560	100	452	11108	11560	440	11145	11585	Error	Error	-4.619	452	11108	440	11145	81236	981727	2.043	13.773	0	0	0
1	12	15	"A89"	"A89"	7460	21990	100	1063	1189	1035	87	559	559	599	239	39	78	56	0	11146	11109	3332	29	1118	1118	1272	1006	79	100	100	0	0.000	0.000	0.000	0.000	0.000	0.000	0.000	0.000	0.000	0.000	0.000	0.000	0.000	0.000	0.050	0.063	0.054	0.048	2.096	0.049	0.195	80	560	100	504	10028	10532	630	9991	10621	Error	Error	-4.314	504	10028	630	9991	95098	888720	2.469	9.778	0	0	0
1	13	15	"A90"	"A90"	7750	21980	100	1012	1027	355	34	587	587	618	341	55	61	26	0	12486	10413	5258	50	1121	1121	1166	519	44	88	82	0	0.000	0.000	0.000	0.000	0.000	0.000	0.000	0.000	0.000	0.000	0.000	0.000	0.000	0.000	0.037	0.047	0.048	0.051	2.619	0.051	0.292	80	560	100	425	11365	11790	440	9292	9732	Error	Error	-4.741	425	11365	440	9292	82177	833073	1.199	17.817	0	0	0
1	14	15	"A90"	"A90"	8040	22000	100	1090	1099	280	25	593	593	627	230	36	81	57	0	13094	13155	3960	30	1188	1188	1581	1773	112	98	93	0	0.000	0.000	0.000	0.000	0.000	0.000	0.000	0.000	0.000	0.000	0.000	0.000	0.000	0.000	0.042	0.042	0.041	0.039	1.974	0.039	0.437	80	560	100	497	11906	12403	506	11967	12473	Error	Error	-4.582	497	11906	506	11967	87910	1052398	2.052	6.528	0	0	0
1	15	15	"A90"	"A90"	8340	22000	100	1089	1142	457	40	606	606	640	197	30	86	62	0	14335	13800	3000	21	1199	1199	1578	1725	109	100	100	0	0.000	0.000	0.000	0.000	0.000	0.000	0.000	0.000	0.000	0.000	0.000	0.000	0.000	0.000	0.037	0.043	0.038	0.036	1.990	0.040	0.435	80	560	100	483	13136	13619	536	12601	13137	Error	Error	-4.765	483	13136	536	12601	91397	1103971	2.548	7.085	0	0	0
1	16	15	"A91"	"A91"	8650	21980	100	1124	1076	319	29	661	661	742	1371	184	0	0	0	10625	9806	4606	46	1208	1208	1274	1423	111	88	86	0	0.000	0.000	0.000	0.000	0.000	0.000	0.000	0.000	0.000	0.000	0.000	0.000	0.000	0.000	0.049	0.048	0.051	0.052	2.800	0.048	0.531	80	560	100	463	9417	9880	415	8598	9013	Error	Error	-4.346	463	9417	415	8598	86102	784502	0.244	5.996	0	0	0
1	17	15	"A91"	"A91"	8950	21990	100	1144	1152	277	24	740	740	752	208	27	72	48	0	10134	10034	2569	25	1283	1283	1392	670	48	100	100	0	0.000	0.000	0.000	0.000	0.000	0.000	0.000	0.000	0.000	0.000	0.000	0.000	0.000	0.000	0.046	0.047	0.041	0.038	2.574	0.045	0.453	80	560	100	404	8851	9255	412	8751	9163	Error	Error	-4.453	404	8851	412	8751	92129	802727	1.923	12.899	0	0	0
1	18	15	"A91"	"A91"	9260	21990	100	1300	1333	326	24	835	835	858	257	29	81	43	0	11217	11180	3237	28	1382	1382	1413	377	26	100	100	0	0.000	0.000	0.000	0.000	0.000	0.000	0.000	0.000	0.000	0.000	0.000	0.000	0.000	0.000	0.047	0.051	0.048	0.047	1.948	0.049	0.468	80	560	100	465	9835	10300	498	9798	10296	Error	Error	-4.403	465	9835	498	9798	106676	894363	1.848	25.907	0	0	0
1	1	16	"A92"	"A92"	4150	22300	100	1273	1303	296	22	873	873	883	220	24	75	43	0	12600	11728	3327	28	1326	1326	1333	146	10	100	100	0	0.000	0.000	0.000	0.000	0.000	0.000	0.000	0.000	0.000	0.000	0.000	0.000	0.000	0.000	0.035	0.041	0.040	0.036	2.150	0.040	0.418	80	560	100	400	11274	11674	430	10402	10832	Error	Error	-4.817	400	11274	430	10402	104235	938205	1.909	71.199	0	0	0
1	2	16	"A92"	"A92"	4470	22300	100	1230	1246	237	19	815	815	833	200	24	87	55	0	12537	12439	2993	24	1288	1288	1306	184	14	100	100	0	0.000	0.000	0.000	0.000	0.000	0.000	0.000	0.000	0.000	0.000	0.000	0.000	0.000	0.000	0.037	0.039	0.038	0.035	1.856	0.039	0.492	80	560	100	415	11249	11664	431	11151	11582	Error	Error	-4.761	415	11249	431	11151	99711	995159	2.065	60.505	0	0	0
1	3	16	"A92"	"A92"	4760	22300	100	1196	1212	343	28	751	751	778	243	31	73	43	0	13930	14069	2989	21	1231	1231	1628	2165	132	100	100	0	0.000	0.000	0.000	0.000	0.000	0.000	0.000	0.000	0.000	0.000	0.000	0.000	0.000	0.000	0.035	0.036	0.036	0.029	2.171	0.036	0.491	80	560	100	445	12699	13144	461	12838	13299	Error	Error	-4.835	445	12699	461	12838	96985	1125543	1.786	5.746	0	0	0
1	4	16	"A93"	"A93"	5050	22280	100	1139	1121	374	33	726	726	745	191	25	65	52	0	10377	8804	5889	66	1217	1217	1257	351	27	83	72	0	0.000	0.000	0.000	0.000	0.000	0.000	0.000	0.000	0.000	0.000	0.000	0.000	0.000	0.000	0.045	0.052	0.052	0.056	3.231	0.042	0.420	80	560	100	413	9160	9573	395	7587	7982	Error	Error	-4.471	413	9160	395	7587	89673	704316	1.969	21.501	0	0	0
1	5	16	"A93"	"A93"	5350	22300	100	1201	1194	367	30	719	719	793	1008	127	3	1	0	12498	11881	3784	31	1254	1254	1443	934	64	95	93	0	0.000	0.000	0.000	0.000	0.000	0.000	0.000	0.000	0.000	0.000	0.000	0.000	0.000	0.000	0.043	0.045	0.045	0.040	2.189	0.043	0.238	80	560	100	482	11244	11726	475	10627	11102	Error	Error	-4.544	482	11244	475	10627	95505	950457	0.398	11.176	0	0	0
1	6	16	"A93"	"A93"	5660	22290	100	1001	998	250	25	707	707	775	646	83	8	0	0	7491	7704	3695	47	1216	1216	1273	483	37	93	91	0	0.000	0.000	0.000	0.000	0.000	0.000	0.000	0.000	0.000	0.000	0.000	0.000	0.000	0.000	0.047	0.045	0.049	0.049	2.692	0.051	0.053	80	560	100	294	6275	6569	291	6488	6779	Error	Error	-4.416	294	6275	291	6488	79869	616338	0.345	13.315	0	0	0
1	7	16	"A94"	"A94"	5950	22290	100	1061	1106	339	30	675	675	727	509	70	38	6	0	13765	11340	6656	58	1186	1186	1196	181	15	96	88	0	0.000	0.000	0.000	0.000	0.000	0.000	0.000	0.000	0.000	0.000	0.000	0.000	0.000	0.000	0.031	0.042	0.042	0.061	3.491	0.038	0.428	80	560	100	386	12579	12965	431	10154	10585	Error	Error	-5.026	386	12579	431	10154	88487	907216	0.745	56.044	0	0	0
1	8	16	"A94"	"A94"	6270	22290	100	908	933	290	31	639	639	660	211	31	57	28	0	10448	9738	5320	54	1142	1142	1181	449	38	96	93	0	0.000	0.000	0.000	0.000	0.000	0.000	0.000	0.000	0.000	0.000	0.000	0.000	0.000	0.000	0.029	0.034	0.037	0.038	2.278	0.033	0.358	80	560	100	269	9306	9575	294	8596	8890	Error	Error	-5.112	269	9306	294	8596	74672	779023	1.294	19.058	0	0	0
1	9	16	"A94"	"A94"	6560	22290	100	951	978	249	25	693	693	714	215	30	56	26	0	9776	9038	4266	47	1189	1189	1524	1617	106	85	83	0	0.000	0.000	0.000	0.000	0.000	0.000	0.000	0.000	0.000	0.000	0.000	0.000	0.000	0.000	0.030	0.036	0.041	0.041	2.732	0.035	0.415	80	560	100	258	8587	8845	285	7849	8134	Error	Error	-5.057	258	8587	285	7849	78273	723027	1.228	4.647	0	0	0
1	10	16	"A95"	"A95"	6850	22290	100	1056	1041	276	26	646	646	660	195	29	77	55	0	11683	10205	4121	40	1149	1149	1166	147	12	98	97	0	0.000	0.000	0.000	0.000	0.000	0.000	0.000	0.000	0.000	0.000	0.000	0.000	0.000	0.000	0.039	0.044	0.046	0.044	1.956	0.040	0.472	80	560	100	410	10534	10944	395	9056	9451	Error	Error	-4.683	410	10534	395	9056	83245	816435	1.954	61.490	0	0	0
1	11	16	"A95"	"A95"	7170	22290	100	1159	1182	343	29	610	610	634	180	28	93	68	0	15555	15346	3691	24	1164	1164	1253	615	49	100	95	0	0.000	0.000	0.000	0.000	0.000	0.000	0.000	0.000	0.000	0.000	0.000	0.000	0.000	0.000	0.038	0.040	0.038	0.036	1.824	0.040	0.571	80	560	100	549	14391	14940	572	14182	14754	Error	Error	-4.712	549	14391	572	14182	94551	1227648	3.044	22.915	0	0	0
1	12	16	"A95"	"A95"	7470	22290	100	1189	1216	303	24	592	592	611	173	28	97	83	0	15882	15084	4093	27	1143	1143	1159	162	13	100	100	0	0.000	0.000	0.000	0.000	0.000	0.000	0.000	0.000	0.000	0.000	0.000	0.000	0.000	0.000	0.041	0.045	0.046	0.043	1.696	0.043	0.662	80	560	100	597	14739	15336	624	13941	14565	Error	Error	-4.626	597	14739	624	13941	97265	1206752	3.497	85.957	0	0	0
1	13	16	"A96"	"A96"	7760	22280	100	1005	998	272	27	619	619	649	361	55	52	10	0	12237	10675	4553	42	1176	1176	1186	180	15	96	92	0	0.000	0.000	0.000	0.000	0.000	0.000	0.000	0.000	0.000	0.000	0.000	0.000	0.000	0.000	0.035	0.040	0.039	0.035	2.478	0.040	0.501	80	560	100	386	11061	11447	379	9499	9878	Error	Error	-4.841	386	11061	379	9499	79855	854011	0.967	52.717	0	0	0
1	14	16	"A96"	"A96"	8070	22290	100	1122	1150	239	20	622	622	652	578	88	41	2	0	13158	12451	3576	28	1195	1195	1250	357	28	100	100	0	0.000	0.000	0.000	0.000	0.000	0.000	0.000	0.000	0.000	0.000	0.000	0.000	0.000	0.000	0.042	0.047	0.049	0.045	2.217	0.044	0.498	80	560	100	500	11963	12463	528	11256	11784	Error	Error	-4.581	500	11963	528	11256	91982	996043	0.862	31.375	0	0	0
1	15	16	"A96"	"A96"	8370	22290	100	1188	1221	286	23	652	652	668	195	29	92	71	0	13715	13305	2749	20	1212	1212	1268	359	28	100	100	0	0.000	0.000	0.000	0.000	0.000	0.000	0.000	0.000	0.000	0.000	0.000	0.000	0.000	0.000	0.043	0.047	0.040	0.041	2.021	0.046	0.546	80	560	100	536	12503	13039	569	12093	12662	Error	Error	-4.544	536	12503	569	12093	97642	1064414	2.836	33.529	0	0	0
1	16	16	"A97"	"A97"	8660	22290	100	1268	1244	297	23	740	740	748	212	28	83	58	0	13600	13008	3982	30	1260	1260	1271	156	12	100	100	0	0.000	0.000	0.000	0.000	0.000	0.000	0.000	0.000	0.000	0.000	0.000	0.000	0.000	0.000	0.043	0.043	0.045	0.038	2.134	0.043	0.568	80	560	100	528	12340	12868	504	11748	12252	Error	Error	-4.547	528	12340	504	11748	99491	1040664	2.340	75.237	0	0	0
1	17	16	"A97"	"A97"	8950	22290	100	1446	1418	315	22	805	805	827	296	35	82	57	0	15915	14760	4234	28	1356	1356	1528	808	52	100	98	0	0.000	0.000	0.000	0.000	0.000	0.000	0.000	0.000	0.000	0.000	0.000	0.000	0.000	0.000	0.044	0.046	0.046	0.041	1.914	0.046	0.605	80	560	100	641	14559	15200	613	13404	14017	Error	Error	-4.505	641	14559	613	13404	113473	1180805	1.997	16.376	0	0	0
1	18	16	"A97"	"A97"	9240	22300	100	1349	1347	377	27	901	901	911	218	23	75	51	0	14536	12407	6064	48	1426	1426	1607	879	54	85	82	0	0.000	0.000	0.000	0.000	0.000	0.000	0.000	0.000	0.000	0.000	0.000	0.000	0.000	0.000	0.034	0.041	0.047	0.045	2.510	0.041	0.490	80	560	100	448	13110	13558	446	10981	11427	Error	Error	-4.871	448	13110	446	10981	107729	992542	2.000	12.287	0	0	0
1	1	17	"A98"	"A98"	4150	22590	100	1006	1213	1128	92	916	916	924	222	24	35	18	0	2184	3366	2419	71	1332	1332	1337	153	11	95	86	0	0.000	0.000	0.000	0.000	0.000	0.000	0.000	0.000	0.000	0.000	0.000	0.000	0.000	0.000	0.106	0.146	0.171	0.151	4.359	0.362	0.337	80	560	100	90	852	942	297	2034	2331	Error	Error	-3.243	90	852	297	2034	97058	269273	1.302	13.261	0	0	0
1	2	17	"A98"	"A98"	4460	22600	100	901	943	240	25	827	827	851	211	24	27	10	0	2508	3833	2303	60	1258	1258	1265	144	11	100	100	0	0.000	0.000	0.000	0.000	0.000	0.000	0.000	0.000	0.000	0.000	0.000	0.000	0.000	0.000	0.059	0.045	0.067	0.062	4.174	0.043	0.097	80	560	100	74	1250	1324	116	2575	2691	Error	Error	-4.078	74	1250	116	2575	75437	306653	0.436	17.833	0	0	0
1	3	17	"A98"	"A98"	4760	22590	100	808	854	226	26	761	761	770	201	26	31	7	0	2783	4165	2563	61	1234	1234	1237	139	11	95	93	0	0.000	0.000	0.000	0.000	0.000	0.000	0.000	0.000	0.000	0.000	0.000	0.000	0.000	0.000	0.030	0.032	0.060	0.065	5.254	0.027	0.052	80	560	100	47	1549	1596	93	2931	3024	Error	Error	-5.043	47	1549	93	2931	68322	333177	0.418	21.065	0	0	0
1	4	17	"A99"	"A99"	5050	22590	100	936	946	279	29	737	737	747	200	26	50	21	0	5842	5344	2256	42	1201	1201	1213	135	11	95	90	0	0.000	0.000	0.000	0.000	0.000	0.000	0.000	0.000	0.000	0.000	0.000	0.000	0.000	0.000	0.043	0.050	0.061	0.064	4.063	0.053	0.196	80	560	100	199	4641	4840	209	4143	4352	Error	Error	-4.544	199	4641	209	4143	75649	427518	0.995	30.600	0	0	0
1	5	17	"A99"	"A99"	5360	22600	100	979	990	236	23	749	749	746	182	24	58	27	0	5622	5530	1317	23	1202	1202	1228	188	15	100	100	0	0.000	0.000	0.000	0.000	0.000	0.000	0.000	0.000	0.000	0.000	0.000	0.000	0.000	0.000	0.052	0.056	0.062	0.053	2.695	0.051	0.200	80	560	100	230	4420	4650	241	4328	4569	Error	Error	-4.264	230	4420	241	4328	79176	442393	1.341	22.883	0	0	0
1	6	17	"A99"	"A99"	5670	22600	100	947	970	243	25	727	727	741	190	25	51	28	0	5096	5124	908	17	1194	1194	1201	135	11	100	100	0	0.000	0.000	0.000	0.000	0.000	0.000	0.000	0.000	0.000	0.000	0.000	0.000	0.000	0.000	0.056	0.062	0.065	0.050	3.089	0.056	0.164	80	560	100	220	3902	4122	243	3930	4173	Error	Error	-4.149	220	3902	243	3930	77574	409882	1.205	29.059	0	0	0
1	7	17	"A100"	"A100"	5950	22590	100	1017	1059	316	29	723	723	761	685	90	12	1	0	7051	6665	3570	53	1192	1192	1224	339	27	86	80	0	0.000	0.000	0.000	0.000	0.000	0.000	0.000	0.000	0.000	0.000	0.000	0.000	0.000	0.000	0.050	0.061	0.066	0.080	2.943	0.056	0.335	80	560	100	294	5859	6153	336	5473	5809	Error	Error	-4.317	294	5859	336	5473	84701	533201	0.435	16.050	0	0	0
1	8	17	"A100"	"A100"	6270	22590	100	919	918	282	30	671	671	692	206	29	56	28	0	7482	7557	2752	36	1166	1166	1167	152	13	97	96	0	0.000	0.000	0.000	0.000	0.000	0.000	0.000	0.000	0.000	0.000	0.000	0.000	0.000	0.000	0.039	0.039	0.045	0.040	2.348	0.045	0.298	80	560	100	248	6316	6564	247	6391	6638	Error	Error	-4.671	248	6316	247	6391	73406	604544	1.097	42.039	0	0	0
1	9	17	"A100"	"A100"	6570	22590	100	1095	1111	257	23	674	674	726	714	98	16	0	0	10730	10203	3099	30	1182	1182	1273	872	68	95	95	0	0.000	0.000	0.000	0.000	0.000	0.000	0.000	0.000	0.000	0.000	0.000	0.000	0.000	0.000	0.044	0.048	0.049	0.049	2.064	0.042	0.443	80	560	100	421	9548	9969	437	9021	9458	Error	Error	-4.503	421	9548	437	9021	88902	816253	0.539	10.241	0	0	0
1	10	17	"A101"	"A101"	6860	22590	100	1087	1561	1074	68	671	671	742	978	131	33	16	0	3817	4965	3125	62	1150	1150	1246	1608	129	70	41	0	0.000	0.000	0.000	0.000	0.000	0.000	0.000	0.000	0.000	0.000	0.000	0.000	0.000	0.000	0.156	0.233	0.219	0.182	2.220	0.260	0.715	80	560	100	416	2667	3083	890	3815	4705	Error	Error	-2.681	416	2667	890	3815	124910	397183	0.837	2.313	0	0	0
1	11	17	"A101"	"A101"	7180	22600	100	1741	2166	1206	55	650	650	669	220	32	91	83	0	8054	8431	3615	42	1165	1165	1173	147	12	100	100	0	0.000	0.000	0.000	0.000	0.000	0.000	0.000	0.000	0.000	0.000	0.000	0.000	0.000	0.000	0.158	0.209	0.191	0.165	1.752	0.232	0.853	80	560	100	1091	6889	7980	1516	7266	8782	Error	Error	-2.659	1091	6889	1516	7266	173247	674467	6.805	49.374	0	0	0
1	12	17	"A101"	"A101"	7470	22600	100	1258	1652	1034	62	620	620	634	184	29	82	71	0	6117	6659	3917	58	1136	1136	1138	138	12	98	97	0	0.000	0.000	0.000	0.000	0.000	0.000	0.000	0.000	0.000	0.000	0.000	0.000	0.000	0.000	0.128	0.187	0.175	0.169	2.125	0.211	0.838	80	560	100	638	4981	5619	1032	5523	6555	Error	Error	-2.965	638	4981	1032	5523	132158	532757	5.533	40.007	0	0	0
1	13	17	"A102"	"A102"	7760	22590	100	990	1153	556	48	644	644	664	186	28	65	47	0	5968	7678	5344	69	1156	1156	1168	144	12	97	96	0	0.000	0.000	0.000	0.000	0.000	0.000	0.000	0.000	0.000	0.000	0.000	0.000	0.000	0.000	0.072	0.078	0.079	0.075	2.487	0.083	0.706	80	560	100	346	4812	5158	509	6522	7031	Error	Error	-3.798	346	4812	509	6522	92214	614203	2.629	45.208	0	0	0
1	14	17	"A102"	"A102"	8070	22590	100	1133	1283	607	47	683	683	690	200	28	71	56	0	8275	8949	4727	52	1180	1180	1192	145	12	98	98	0	0.000	0.000	0.000	0.000	0.000	0.000	0.000	0.000	0.000	0.000	0.000	0.000	0.000	0.000	0.063	0.077	0.082	0.065	2.201	0.088	0.693	80	560	100	450	7095	7545	600	7769	8369	Error	Error	-3.979	450	7095	600	7769	102617	715953	2.965	53.497	0	0	0
1	15	17	"A102"	"A102"	8370	22600	100	1014	1162	562	48	700	700	707	188	26	65	41	0	7924	8072	4563	56	1202	1202	1212	141	11	100	97	0	0.000	0.000	0.000	0.000	0.000	0.000	0.000	0.000	0.000	0.000	0.000	0.000	0.000	0.000	0.047	0.067	0.068	0.061	2.156	0.079	0.587	80	560	100	314	6722	7036	462	6870	7332	Error	Error	-4.420	314	6722	462	6870	92964	645782	2.420	48.652	0	0	0
1	16	17	"A103"	"A103"	8650	22590	100	1022	1043	311	29	758	758	786	387	49	33	6	0	9606	8090	4363	53	1269	1269	1281	155	12	92	91	0	0.000	0.000	0.000	0.000	0.000	0.000	0.000	0.000	0.000	0.000	0.000	0.000	0.000	0.000	0.032	0.042	0.050	0.056	4.728	0.044	0.376	80	560	100	264	8337	8601	285	6821	7106	Error	Error	-4.981	264	8337	285	6821	83453	647231	0.664	43.929	0	0	0
1	17	17	"A103"	"A103"	8960	22590	100	1250	1268	288	22	870	870	881	204	23	75	43	0	9834	8961	3034	33	1382	1382	1404	231	16	100	100	0	0.000	0.000	0.000	0.000	0.000	0.000	0.000	0.000	0.000	0.000	0.000	0.000	0.000	0.000	0.045	0.053	0.057	0.047	2.195	0.050	0.445	80	560	100	380	8452	8832	398	7579	7977	Error	Error	-4.475	380	8452	398	7579	101478	716915	1.897	32.714	0	0	0
1	18	17	"A103"	"A103"	9260	22590	100	1362	1369	341	24	979	979	994	276	27	58	30	0	10112	8930	3371	37	1473	1473	1486	177	11	100	100	0	0.000	0.000	0.000	0.000	0.000	0.000	0.000	0.000	0.000	0.000	0.000	0.000	0.000	0.000	0.044	0.052	0.053	0.050	2.087	0.048	0.216	80	560	100	383	8639	9022	390	7457	7847	Error	Error	-4.495	383	8639	390	7457	109551	714363	1.359	42.056	0	0	0
1	1	18	"A104"	"A104"	4150	22900	100	1141	1194	281	23	948	948	970	250	25	42	18	0	7709	6844	3595	52	1366	1366	1372	141	10	93	90	0	0.000	0.000	0.000	0.000	0.000	0.000	0.000	0.000	0.000	0.000	0.000	0.000	0.000	0.000	0.030	0.045	0.050	0.061	5.044	0.043	0.259	80	560	100	193	6343	6536	246	5478	5724	Error	Error	-5.038	193	6343	246	5478	95509	547532	0.896	38.809	0	0	0
1	2	18	"A104"	"A104"	4470	22900	100	1267	1245	307	24	872	872	916	500	54	27	2	0	10050	8864	3521	39	1295	1295	1355	906	66	93	88	0	0.000	0.000	0.000	0.000	0.000	0.000	0.000	0.000	0.000	0.000	0.000	0.000	0.000	0.000	0.045	0.049	0.053	0.053	3.592	0.075	0.191	80	560	100	395	8755	9150	373	7569	7942	Error	Error	-4.470	395	8755	373	7569	99633	709106	0.658	8.288	0	0	0
1	3	18	"A104"	"A104"	4760	22900	100	1127	1151	311	27	820	820	841	210	24	63	37	0	10879	10006	4059	40	1286	1286	1364	541	39	93	93	0	0.000	0.000	0.000	0.000	0.000	0.000	0.000	0.000	0.000	0.000	0.000	0.000	0.000	0.000	0.032	0.038	0.043	0.036	2.508	0.040	0.423	80	560	100	307	9593	9900	331	8720	9051	Error	Error	-4.966	307	9593	331	8720	92067	800452	1.476	15.974	0	0	0
1	4	18	"A105"	"A105"	5050	22890	100	1112	1146	387	33	758	758	773	198	25	66	46	0	10216	8213	5229	63	1235	1235	1275	491	38	73	68	0	0.000	0.000	0.000	0.000	0.000	0.000	0.000	0.000	0.000	0.000	0.000	0.000	0.000	0.000	0.039	0.056	0.063	0.083	3.504	0.051	0.512	80	560	100	354	8981	9335	388	6978	7366	Error	Error	-4.665	354	8981	388	6978	91692	657074	1.884	14.130	0	0	0
1	5	18	"A105"	"A105"	5360	22890	100	1125	1107	360	32	760	760	788	425	53	46	6	0	10820	9040	4483	49	1258	1258	1481	1137	76	78	78	0	0.000	0.000	0.000	0.000	0.000	0.000	0.000	0.000	0.000	0.000	0.000	0.000	0.000	0.000	0.038	0.045	0.056	0.070	4.300	0.053	0.549	80	560	100	365	9562	9927	347	7782	8129	Error	Error	-4.711	365	9562	347	7782	88595	723228	0.751	6.648	0	0	0
1	6	18	"A105"	"A105"	5670	22890	100	1092	1117	261	23	724	724	752	262	34	68	27	0	7755	7460	3760	50	1214	1214	1265	413	32	87	82	0	0.000	0.000	0.000	0.000	0.000	0.000	0.000	0.000	0.000	0.000	0.000	0.000	0.000	0.000	0.056	0.063	0.063	0.075	2.909	0.052	0.383	80	560	100	368	6541	6909	393	6246	6639	Error	Error	-4.152	368	6541	393	6246	89373	596834	1.393	15.000	0	0	0
1	7	18	"A106"	"A106"	5960	22890	100	722	741	209	28	674	674	699	274	39	13	5	0	1806	2338	1408	60	1142	1142	1151	130	11	90	85	0	0.000	0.000	0.000	0.000	0.000	0.000	0.000	0.000	0.000	0.000	0.000	0.000	0.000	0.000	0.072	0.056	0.167	0.187	4.721	0.041	0.031	80	560	100	48	664	712	67	1196	1263	Error	Error	-3.790	48	664	67	1196	59298	187019	0.153	9.131	0	0	0
1	8	18	"A106"	"A106"	6260	22900	100	658	678	194	28	671	671	677	204	30	22	1	0	1967	2642	1522	57	1120	1120	1138	207	18	87	77	0	0.000	0.000	0.000	0.000	0.000	0.000	0.000	0.000	0.000	0.000	0.000	0.000	0.000	0.000	-0.015	0.005	0.149	0.135	5.490	0.041	0.032	80	560	100	-13	847	834	7	1522	1529	Error	Error	Error	-13	847	7	1522	54215	211333	0.005	7.266	0	0	0
1	9	18	"A106"	"A106"	6560	22900	100	749	774	252	32	672	672	685	208	30	25	7	0	2462	3166	1741	54	1161	1161	1170	132	11	95	92	0	0.000	0.000	0.000	0.000	0.000	0.000	0.000	0.000	0.000	0.000	0.000	0.000	0.000	0.000	0.059	0.051	0.076	0.104	3.432	0.069	0.117	80	560	100	77	1301	1378	102	2005	2107	Error	Error	-4.079	77	1301	102	2005	61956	253309	0.428	15.121	0	0	0
1	10	18	"A107"	"A107"	6860	22890	100	791	818	233	28	672	672	686	187	27	40	13	0	3022	4055	2512	61	1162	1162	1169	138	11	93	90	0	0.000	0.000	0.000	0.000	0.000	0.000	0.000	0.000	0.000	0.000	0.000	0.000	0.000	0.000	0.064	0.050	0.043	0.074	4.909	0.032	0.080	80	560	100	119	1860	1979	146	2893	3039	Error	Error	-3.966	119	1860	146	2893	65455	324413	0.706	20.913	0	0	0
1	11	18	"A107"	"A107"	7160	22900	100	845	824	251	30	654	654	677	181	26	51	21	0	3977	5312	3020	56	1182	1182	1198	145	12	96	96	0	0.000	0.000	0.000	0.000	0.000	0.000	0.000	0.000	0.000	0.000	0.000	0.000	0.000	0.000	0.068	0.041	0.060	0.058	3.164	0.038	0.170	80	560	100	191	2795	2986	170	4130	4300	Error	Error	-3.871	191	2795	170	4130	65958	424926	0.812	28.372	0	0	0
1	12	18	"A107"	"A107"	7460	22900	100	808	841	230	27	698	698	710	221	31	32	10	0	4411	5127	3096	60	1185	1185	1189	147	12	100	100	0	0.000	0.000	0.000	0.000	0.000	0.000	0.000	0.000	0.000	0.000	0.000	0.000	0.000	0.000	0.034	0.036	0.059	0.055	2.794	0.035	0.127	80	560	100	110	3226	3336	143	3942	4085	Error	Error	-4.874	110	3226	143	3942	67284	410132	0.593	26.789	0	0	0
1	13	18	"A108"	"A108"	7770	22910	100	820	840	280	33	677	677	700	194	27	42	21	0	3497	4831	3593	74	1175	1175	1180	133	11	87	83	0	0.000	0.000	0.000	0.000	0.000	0.000	0.000	0.000	0.000	0.000	0.000	0.000	0.000	0.000	0.062	0.045	0.069	0.090	5.433	0.044	0.206	80	560	100	143	2322	2465	163	3656	3819	Error	Error	-4.021	143	2322	163	3656	67206	386465	0.722	27.451	0	0	0
1	14	18	"A108"	"A108"	8060	22900	100	889	938	279	29	698	698	726	202	27	47	22	0	4255	6313	4015	63	1228	1228	1248	164	13	100	100	0	0.000	0.000	0.000	0.000	0.000	0.000	0.000	0.000	0.000	0.000	0.000	0.000	0.000	0.000	0.063	0.047	0.055	0.055	2.236	0.045	0.280	80	560	100	191	3027	3218	240	5085	5325	Error	Error	-3.986	191	3027	240	5085	75021	505064	1.050	30.884	0	0	0
1	15	18	"A108"	"A108"	8370	22890	100	812	878	259	29	760	760	785	240	30	27	12	0	3049	4322	2904	67	1248	1248	1270	166	13	98	97	0	0.000	0.000	0.000	0.000	0.000	0.000	0.000	0.000	0.000	0.000	0.000	0.000	0.000	0.000	0.029	0.038	0.076	0.056	3.795	0.044	0.165	80	560	100	52	1801	1853	118	3074	3192	Error	Error	-5.114	52	1801	118	3074	70203	345760	0.388	18.386	0	0	0
1	16	18	"A109"	"A109"	8660	22890	100	842	833	218	26	831	831	854	238	27	15	2	0	1909	2474	1427	57	1329	1329	1329	140	10	86	73	0	0.000	0.000	0.000	0.000	0.000	0.000	0.000	0.000	0.000	0.000	0.000	0.000	0.000	0.000	0.019	0.002	0.142	0.128	5.110	0.032	0.015	80	560	100	11	580	591	2	1145	1147	Error	Error	-5.720	11	580	2	1145	66678	197899	-0.088	8.179	0	0	0
1	17	18	"A109"	"A109"	8970	22880	100	937	948	207	21	947	947	949	233	24	12	1	0	2363	3077	1658	53	1420	1420	1424	179	12	88	78	0	0.000	0.000	0.000	0.000	0.000	0.000	0.000	0.000	0.000	0.000	0.000	0.000	0.000	0.000	-0.011	0.001	0.090	0.128	6.551	0.020	0.009	80	560	100	-10	943	933	1	1657	1658	Error	Error	Error	-10	943	1	1657	75820	246131	-0.004	9.235	0	0	0
1	18	18	"A109"	"A109"	9260	22890	100	1093	1116	273	24	1065	1065	1072	249	23	18	7	0	2294	2820	1410	50	1522	1522	1525	169	11	83	71	0	0.000	0.000	0.000	0.000	0.000	0.000	0.000	0.000	0.000	0.000	0.000	0.000	0.000	0.000	0.036	0.039	0.180	0.167	5.149	0.052	0.030	80	560	100	28	772	800	51	1298	1349	Error	Error	-4.785	28	772	51	1298	89295	225632	0.177	7.663	0	0	0
1	1	19	"A110"	"A110"	4150	23200	100	1217	1216	282	23	1027	1027	1041	242	23	43	11	0	3813	5027	3466	68	1434	1434	1452	191	13	85	78	0	0.000	0.000	0.000	0.000	0.000	0.000	0.000	0.000	0.000	0.000	0.000	0.000	0.000	0.000	0.080	0.053	0.083	0.101	4.267	0.046	0.059	80	560	100	190	2379	2569	189	3593	3782	Error	Error	-3.646	190	2379	189	3593	97253	402195	0.723	18.717	0	0	0
1	2	19	"A110"	"A110"	4460	23200	100	1111	1172	313	26	943	943	949	219	23	45	26	0	6329	6677	4056	60	1370	1370	1381	169	12	95	93	0	0.000	0.000	0.000	0.000	0.000	0.000	0.000	0.000	0.000	0.000	0.000	0.000	0.000	0.000	0.034	0.043	0.049	0.050	2.721	0.046	0.256	80	560	100	168	4959	5127	229	5307	5536	Error	Error	-4.884	168	4959	229	5307	93720	534158	1.018	31.337	0	0	0
1	3	19	"A110"	"A110"	4770	23200	100	1125	1180	320	27	867	867	885	233	26	55	32	0	6674	8346	4303	51	1325	1325	1332	193	14	100	100	0	0.000	0.000	0.000	0.000	0.000	0.000	0.000	0.000	0.000	0.000	0.000	0.000	0.000	0.000	0.048	0.045	0.047	0.045	2.307	0.041	0.296	80	560	100	258	5349	5607	313	7021	7334	Error	Error	-4.374	258	5349	313	7021	94395	667692	1.266	36.342	0	0	0
1	4	19	"A111"	"A111"	5060	23200	100	897	960	261	27	819	819	835	247	29	30	11	0	3737	5431	3735	68	1253	1253	1262	175	13	95	90	0	0.000	0.000	0.000	0.000	0.000	0.000	0.000	0.000	0.000	0.000	0.000	0.000	0.000	0.000	0.031	0.034	0.061	0.063	5.072	0.036	0.141	80	560	100	78	2484	2562	141	4178	4319	Error	Error	-4.993	78	2484	141	4178	76763	434467	0.506	23.823	0	0	0
1	5	19	"A111"	"A111"	5370	23200	100	1023	1032	296	28	805	805	812	220	27	50	23	0	6231	6564	3454	52	1246	1246	1256	158	12	100	100	0	0.000	0.000	0.000	0.000	0.000	0.000	0.000	0.000	0.000	0.000	0.000	0.000	0.000	0.000	0.044	0.043	0.060	0.054	2.653	0.044	0.225	80	560	100	218	4985	5203	227	5318	5545	Error	Error	-4.515	218	4985	227	5318	82551	525149	1.000	33.595	0	0	0
1	6	19	"A111"	"A111"	5680	23200	100	951	1001	304	30	744	744	768	201	26	50	27	0	4044	5937	3855	64	1211	1211	1220	153	12	100	100	0	0.000	0.000	0.000	0.000	0.000	0.000	0.000	0.000	0.000	0.000	0.000	0.000	0.000	0.000	0.073	0.054	0.063	0.060	3.057	0.050	0.327	80	560	100	207	2833	3040	257	4726	4983	Error	Error	-3.775	207	2833	257	4726	80104	474950	1.159	30.830	0	0	0
1	7	19	"A112"	"A112"	5960	23190	100	1047	1605	3659	227	717	717	733	199	27	55	42	0	6250	6370	3070	48	1166	1166	1167	124	10	100	97	0	0.000	0.000	0.000	0.000	0.000	0.000	0.000	0.000	0.000	0.000	0.000	0.000	0.000	0.000	0.065	0.171	0.074	0.063	3.690	0.280	0.053	80	560	100	330	5084	5414	888	5204	6092	Error	Error	-3.945	330	5084	888	5204	128391	509610	4.382	41.960	0	0	0
1	8	19	"A112"	"A112"	6260	23200	100	996	1011	296	29	701	701	712	190	26	65	41	0	9578	8769	4023	45	1172	1172	1202	231	19	100	96	0	0.000	0.000	0.000	0.000	0.000	0.000	0.000	0.000	0.000	0.000	0.000	0.000	0.000	0.000	0.035	0.041	0.046	0.038	2.706	0.041	0.377	80	560	100	295	8406	8701	310	7597	7907	Error	Error	-4.833	295	8406	310	7597	80858	701505	1.574	32.758	0	0	0
1	9	19	"A112"	"A112"	6570	23200	100	1084	1219	881	72	732	732	743	211	28	66	38	0	11096	9439	4276	45	1205	1205	1225	194	15	100	100	0	0.000	0.000	0.000	0.000	0.000	0.000	0.000	0.000	0.000	0.000	0.000	0.000	0.000	0.000	0.036	0.059	0.046	0.043	2.451	0.071	0.332	80	560	100	352	9891	10243	487	8234	8721	Error	Error	-4.812	352	9891	487	8234	97517	755154	2.256	42.340	0	0	0
1	10	19	"A113"	"A113"	6860	23190	100	857	899	338	37	738	738	758	429	56	8	2	0	5929	5402	2345	43	1213	1213	1247	683	54	88	81	0	0.000	0.000	0.000	0.000	0.000	0.000	0.000	0.000	0.000	0.000	0.000	0.000	0.000	0.000	0.025	0.038	0.040	0.042	3.600	0.120	0.226	80	560	100	119	4716	4835	161	4189	4350	Error	Error	-5.309	119	4716	161	4189	71897	432166	0.329	6.083	0	0	0
1	11	19	"A113"	"A113"	7180	23190	100	881	933	250	26	760	760	781	272	34	31	7	0	5515	5665	2873	50	1256	1256	1273	196	15	98	98	0	0.000	0.000	0.000	0.000	0.000	0.000	0.000	0.000	0.000	0.000	0.000	0.000	0.000	0.000	0.028	0.039	0.054	0.048	2.556	0.041	0.205	80	560	100	121	4259	4380	173	4409	4582	Error	Error	-5.137	121	4259	173	4409	74678	453227	0.559	22.408	0	0	0
1	12	19	"A113"	"A113"	7460	23190	100	811	832	203	24	734	734	759	196	25	27	7	0	3948	4138	1934	46	1248	1248	1265	167	13	96	93	0	0.000	0.000	0.000	0.000	0.000	0.000	0.000	0.000	0.000	0.000	0.000	0.000	0.000	0.000	0.029	0.034	0.055	0.058	4.102	0.039	0.105	80	560	100	77	2700	2777	98	2890	2988	Error	Error	-5.132	77	2700	98	2890	66575	331018	0.372	17.204	0	0	0
1	13	19	"A114"	"A114"	7760	23190	100	1077	1075	251	23	768	768	783	195	24	65	40	0	9304	8525	3264	38	1259	1259	1266	146	11	100	100	0	0.000	0.000	0.000	0.000	0.000	0.000	0.000	0.000	0.000	0.000	0.000	0.000	0.000	0.000	0.038	0.042	0.045	0.044	2.301	0.041	0.358	80	560	100	309	8045	8354	307	7266	7573	Error	Error	-4.702	309	8045	307	7266	85960	681977	1.497	49.719	0	0	0
1	14	19	"A114"	"A114"	8080	23190	100	1189	1208	266	22	810	810	835	215	25	76	43	0	11297	10900	3073	28	1328	1328	1340	162	12	100	100	0	0.000	0.000	0.000	0.000	0.000	0.000	0.000	0.000	0.000	0.000	0.000	0.000	0.000	0.000	0.038	0.042	0.042	0.042	1.792	0.038	0.346	80	560	100	379	9969	10348	398	9572	9970	Error	Error	-4.717	379	9969	398	9572	96644	871976	1.735	59.012	0	0	0
1	15	19	"A114"	"A114"	8370	23190	100	1253	1260	277	21	853	853	854	210	24	76	48	0	10786	10897	1998	18	1333	1333	1336	150	11	100	100	0	0.000	0.000	0.000	0.000	0.000	0.000	0.000	0.000	0.000	0.000	0.000	0.000	0.000	0.000	0.042	0.043	0.046	0.040	2.002	0.041	0.397	80	560	100	400	9453	9853	407	9564	9971	Error	Error	-4.563	400	9453	407	9564	100808	871793	1.933	63.740	0	0	0
1	16	19	"A115"	"A115"	8660	23190	100	1015	1024	247	24	898	898	910	222	24	30	11	0	3745	4849	2823	58	1382	1382	1384	145	10	92	90	0	0.000	0.000	0.000	0.000	0.000	0.000	0.000	0.000	0.000	0.000	0.000	0.000	0.000	0.000	0.050	0.036	0.059	0.062	5.490	0.036	0.095	80	560	100	117	2363	2480	126	3467	3593	Error	Error	-4.336	117	2363	126	3467	81951	387953	0.514	23.897	0	0	0
1	17	19	"A115"	"A115"	8960	23200	100	1157	1194	336	28	1030	1030	1110	1336	120	1	0	0	4965	6267	3336	53	1484	1484	1524	379	24	100	96	0	0.000	0.000	0.000	0.000	0.000	0.000	0.000	0.000	0.000	0.000	0.000	0.000	0.000	0.000	0.036	0.034	0.056	0.044	3.039	0.041	0.085	80	560	100	127	3481	3608	164	4783	4947	Error	Error	-4.777	127	3481	164	4783	95556	501339	0.063	12.515	0	0	0
1	18	19	"A115"	"A115"	9260	23190	100	1162	1234	283	22	1164	1164	1186	264	22	22	11	0	4000	4612	1941	42	1611	1611	1618	182	11	100	100	0	0.000	0.000	0.000	0.000	0.000	0.000	0.000	0.000	0.000	0.000	0.000	0.000	0.000	0.000	-0.001	0.023	0.093	0.081	3.125	0.019	0.011	80	560	100	-2	2389	2387	70	3001	3071	Error	Error	Error	-2	2389	70	3001	98728	368996	0.182	16.451	0	0	0
1	1	20	"A116"	"A116"	4160	23500	100	1591	1579	334	21	1224	1224	1249	443	35	42	6	0	7296	6852	2297	33	1596	1596	1611	198	12	98	97	0	0.000	0.000	0.000	0.000	0.000	0.000	0.000	0.000	0.000	0.000	0.000	0.000	0.000	0.000	0.064	0.068	0.080	0.073	2.563	0.069	0.302	80	560	100	367	5700	6067	355	5256	5611	Error	Error	-3.957	367	5700	355	5256	126284	548134	0.745	26.470	0	0	0
1	2	20	"A116"	"A116"	4470	23500	100	1405	1475	361	24	1027	1027	1067	546	51	31	3	0	9279	8836	2112	23	1414	1414	1469	1046	71	100	96	0	0.000	0.000	0.000	0.000	0.000	0.000	0.000	0.000	0.000	0.000	0.000	0.000	0.000	0.000	0.048	0.060	0.052	0.050	2.269	0.103	0.263	80	560	100	378	7865	8243	448	7422	7870	Error	Error	-4.379	378	7865	448	7422	117982	706868	0.747	7.043	0	0	0
1	3	20	"A116"	"A116"	4760	23490	100	1406	1418	352	24	983	983	988	226	22	73	42	0	9437	8754	3166	36	1403	1403	1620	952	58	91	88	0	0.000	0.000	0.000	0.000	0.000	0.000	0.000	0.000	0.000	0.000	0.000	0.000	0.000	0.000	0.053	0.059	0.065	0.066	2.262	0.066	0.358	80	560	100	423	8034	8457	435	7351	7786	Error	Error	-4.247	423	8034	435	7351	113449	700316	1.903	7.494	0	0	0
1	4	20	"A117"	"A117"	5050	23490	100	930	926	207	22	907	907	930	236	25	12	2	0	1732	2087	1013	48	1342	1342	1372	271	19	61	37	0	0.000	0.000	0.000	0.000	0.000	0.000	0.000	0.000	0.000	0.000	0.000	0.000	0.000	0.000	0.059	0.026	0.287	0.238	6.433	0.021	0.002	80	560	100	23	390	413	19	745	764	Error	Error	-4.084	23	390	19	745	74091	166977	-0.017	2.638	0	0	0
1	5	20	"A117"	"A117"	5340	23500	100	857	906	295	32	850	850	860	206	23	21	12	0	1703	2266	1124	49	1309	1309	1320	167	12	70	57	0	0.000	0.000	0.000	0.000	0.000	0.000	0.000	0.000	0.000	0.000	0.000	0.000	0.000	0.000	0.018	0.059	0.275	0.265	4.718	0.087	0.055	80	560	100	7	394	401	56	957	1013	Error	Error	-5.815	7	394	56	957	72509	181285	0.223	5.665	0	0	0
1	6	20	"A117"	"A117"	5640	23500	100	829	861	210	24	803	803	810	206	25	20	7	0	1651	2046	1060	51	1260	1260	1270	129	10	73	60	0	0.000	0.000	0.000	0.000	0.000	0.000	0.000	0.000	0.000	0.000	0.000	0.000	0.000	0.000	0.066	0.074	0.248	0.241	5.314	0.024	0.005	80	560	100	26	391	417	58	786	844	Error	Error	-3.911	26	391	58	786	68911	163666	0.248	6.016	0	0	0
1	7	20	"A118"	"A118"	5960	23490	100	1062	1083	450	41	792	792	812	202	24	56	30	0	3518	4725	3122	66	1258	1258	1269	144	11	91	88	0	0.000	0.000	0.000	0.000	0.000	0.000	0.000	0.000	0.000	0.000	0.000	0.000	0.000	0.000	0.119	0.084	0.089	0.118	3.166	0.077	0.293	80	560	100	270	2260	2530	291	3467	3758	Error	Error	-3.065	270	2260	291	3467	86649	377981	1.342	24.000	0	0	0
1	8	20	"A118"	"A118"	6260	23500	100	899	903	242	26	797	797	828	305	36	20	1	0	3853	5182	3187	61	1255	1255	1269	183	14	96	91	0	0.000	0.000	0.000	0.000	0.000	0.000	0.000	0.000	0.000	0.000	0.000	0.000	0.000	0.000	0.039	0.027	0.046	0.047	3.468	0.620	0.553	80	560	100	102	2598	2700	106	3927	4033	Error	Error	-4.671	102	2598	106	3927	72237	414559	0.246	21.383	0	0	0
1	9	20	"A118"	"A118"	6570	23500	100	1040	1057	292	27	804	804	822	213	25	51	32	0	6501	6879	3351	48	1296	1296	1314	188	14	98	95	0	0.000	0.000	0.000	0.000	0.000	0.000	0.000	0.000	0.000	0.000	0.000	0.000	0.000	0.000	0.045	0.045	0.056	0.058	2.455	0.038	0.088	80	560	100	236	5205	5441	253	5583	5836	Error	Error	-4.463	236	5205	253	5583	84564	550329	1.103	29.601	0	0	0
1	10	20	"A119"	"A119"	6860	23490	100	926	939	282	30	792	792	817	206	25	40	20	0	2850	3581	2247	62	1273	1273	1276	133	10	85	80	0	0.000	0.000	0.000	0.000	0.000	0.000	0.000	0.000	0.000	0.000	0.000	0.000	0.000	0.000	0.085	0.064	0.097	0.110	3.979	0.063	0.158	80	560	100	134	1577	1711	147	2308	2455	Error	Error	-3.557	134	1577	147	2308	75085	286440	0.592	17.331	0	0	0
1	11	20	"A119"	"A119"	7170	23500	100	969	1036	291	28	809	809	825	218	26	42	20	0	3826	4865	2829	58	1305	1305	1318	149	11	97	96	0	0.000	0.000	0.000	0.000	0.000	0.000	0.000	0.000	0.000	0.000	0.000	0.000	0.000	0.000	0.063	0.064	0.079	0.070	3.210	0.065	0.275	80	560	100	160	2521	2681	227	3560	3787	Error	Error	-3.978	160	2521	227	3560	82842	389218	0.968	23.805	0	0	0
1	12	20	"A119"	"A119"	7470	23500	100	989	1065	326	30	865	865	882	220	24	36	17	0	2798	4335	3121	71	1337	1337	1347	181	13	95	95	0	0.000	0.000	0.000	0.000	0.000	0.000	0.000	0.000	0.000	0.000	0.000	0.000	0.000	0.000	0.085	0.067	0.113	0.100	3.336	0.071	0.292	80	560	100	124	1461	1585	200	2998	3198	Error	Error	-3.559	124	1461	200	2998	85236	346768	0.832	16.508	0	0	0
1	13	20	"A120"	"A120"	7760	23490	100	997	1037	283	27	901	901	916	223	24	27	10	0	2131	2622	1376	52	1388	1388	1398	152	10	91	86	0	0.000	0.000	0.000	0.000	0.000	0.000	0.000	0.000	0.000	0.000	0.000	0.000	0.000	0.000	0.129	0.110	0.167	0.162	4.572	0.069	0.056	80	560	100	96	743	839	136	1234	1370	Error	Error	-2.952	96	743	136	1234	82967	209725	0.543	8.053	0	0	0
1	14	20	"A120"	"A120"	8070	23490	100	923	945	228	24	933	933	939	221	23	18	3	0	2239	2951	1493	50	1405	1405	1412	150	10	95	91	0	0.000	0.000	0.000	0.000	0.000	0.000	0.000	0.000	0.000	0.000	0.000	0.000	0.000	0.000	-0.012	0.008	0.107	0.099	3.583	0.043	0.031	80	560	100	-10	834	824	12	1546	1558	Error	Error	Error	-10	834	12	1546	75593	236083	0.027	10.260	0	0	0
1	15	20	"A120"	"A120"	8370	23500	100	1035	1047	278	26	919	919	933	222	23	31	8	0	2474	3468	1939	55	1390	1390	1405	164	11	98	95	0	0.000	0.000	0.000	0.000	0.000	0.000	0.000	0.000	0.000	0.000	0.000	0.000	0.000	0.000	0.107	0.062	0.128	0.127	2.840	0.061	0.101	80	560	100	116	1084	1200	128	2078	2206	Error	Error	-3.224	116	1084	128	2078	83795	277425	0.514	12.579	0	0	0
1	16	20	"A121"	"A121"	8660	23480	100	1271	1343	354	26	978	978	1009	416	41	42	12	0	7381	9125	5744	62	1441	1441	1453	194	13	95	88	0	0.000	0.000	0.000	0.000	0.000	0.000	0.000	0.000	0.000	0.000	0.000	0.000	0.000	0.000	0.049	0.048	0.058	0.062	3.118	0.047	0.483	80	560	100	293	5940	6233	365	7684	8049	Error	Error	-4.341	293	5940	365	7684	107429	730035	0.803	39.546	0	0	0
1	17	20	"A121"	"A121"	8950	23490	100	1564	1620	396	24	1132	1132	1147	256	22	71	42	0	13945	12405	6346	51	1605	1605	1735	822	47	92	90	0	0.000	0.000	0.000	0.000	0.000	0.000	0.000	0.000	0.000	0.000	0.000	0.000	0.000	0.000	0.035	0.045	0.046	0.052	2.288	0.042	0.455	80	560	100	432	12340	12772	488	10800	11288	Error	Error	-4.836	432	12340	488	10800	129595	992422	1.848	12.981	0	0	0
1	18	20	"A121"	"A121"	9250	23490	100	1677	1712	371	21	1258	1258	1268	269	21	65	37	0	13222	11360	5884	51	1703	1703	1803	593	32	97	88	0	0.000	0.000	0.000	0.000	0.000	0.000	0.000	0.000	0.000	0.000	0.000	0.000	0.000	0.000	0.036	0.047	0.055	0.055	2.722	0.039	0.340	80	560	100	419	11519	11938	454	9657	10111	Error	Error	-4.781	419	11519	454	9657	136930	908786	1.651	16.116	0	0	0
1	1	21	"Blank"	"Blank"	4200	23820	100	1391	1371	245	17	1313	1313	1345	435	32	2	1	0	1693	1678	162	9	1673	1673	1705	482	28	0	0	0	0.000	0.000	0.000	0.000	0.000	0.000	0.000	0.000	0.000	0.000	0.000	0.000	0.000	0.000	3.900	11.600	0.929	1.732	5.072	28.783	0.002	80	560	100	78	20	98	58	5	63	Error	Error	1.963	78	20	58	5	109656	134219	0.060	-0.056	0	0	0
1	2	21	"Blank"	"Blank"	4500	23820	100	1170	1189	254	21	1164	1164	1182	248	20	22	2	0	1579	1570	123	7	1547	1547	1554	151	9	16	0	0	0.000	0.000	0.000	0.000	0.000	0.000	0.000	0.000	0.000	0.000	0.000	0.000	0.000	0.000	0.188	1.087	2.353	1.934	4.790	6.791	0.044	80	560	100	6	32	38	25	23	48	Error	Error	-2.415	6	32	25	23	95126	125588	0.028	0.106	0	0	0
1	3	21	"Blank"	"Blank"	4800	23820	100	1082	1072	223	20	1046	1046	1054	239	22	17	0	0	1439	1441	145	10	1454	1454	1454	156	10	11	1	0	0.000	0.000	0.000	0.000	0.000	0.000	0.000	0.000	0.000	0.000	0.000	0.000	0.000	0.000	-2.400	-2.000	1.610	1.549	3.908	3.611	0.051	80	560	100	36	-15	21	26	-13	13	Error	Error	Error	36	-15	26	-13	85720	115293	0.075	-0.083	0	0	0
1	4	21	"Blank"	"Blank"	5100	23820	100	998	1017	241	23	1019	1019	1028	311	30	8	1	0	1424	1434	138	9	1413	1413	1445	532	36	0	0	0	0.000	0.000	0.000	0.000	0.000	0.000	0.000	0.000	0.000	0.000	0.000	0.000	0.000	0.000	-1.909	-0.095	2.075	2.035	3.451	8.179	0.015	80	560	100	-21	11	-10	-2	21	19	Error	Error	Error	-21	11	-2	21	81367	114731	-0.035	-0.021	0	0	0
1	5	21	"Blank"	"Blank"	5400	23820	100	1015	1003	237	23	977	977	1011	337	33	7	1	0	1405	1391	133	9	1410	1410	1423	192	13	2	0	0	0.000	0.000	0.000	0.000	0.000	0.000	0.000	0.000	0.000	0.000	0.000	0.000	0.000	0.000	-7.600	-1.368	1.721	1.980	4.134	1.294	0.564	80	560	100	38	-5	33	26	-19	7	Error	Error	Error	38	-5	26	-19	80227	111254	-0.024	-0.167	0	0	0
1	6	21	"Blank"	"Blank"	5700	23820	100	903	922	219	23	941	941	972	354	36	8	0	0	1430	1435	130	9	1402	1402	1413	247	17	2	1	0	0.000	0.000	0.000	0.000	0.000	0.000	0.000	0.000	0.000	0.000	0.000	0.000	0.000	0.000	-1.357	-0.576	1.957	2.070	5.290	1.676	0.624	80	560	100	-38	28	-10	-19	33	14	Error	Error	Error	-38	28	-19	33	73791	114762	-0.141	0.089	0	0	0
1	7	21	"Blank"	"Blank"	6000	23820	100	901	917	205	22	978	978	1036	554	53	1	0	0	1387	1397	136	9	1421	1421	1468	717	48	0	0	0	0.000	0.000	0.000	0.000	0.000	0.000	0.000	0.000	0.000	0.000	0.000	0.000	0.000	0.000	2.265	2.542	1.689	1.643	3.127	11.635	0.004	80	560	100	-77	-34	-111	-61	-24	-85	Error	Error	1.179	-77	-34	-61	-24	73384	111734	-0.215	-0.099	0	0	0
1	8	21	"Blank"	"Blank"	6300	23820	100	992	980	261	26	998	998	1002	247	24	12	2	0	1432	1428	153	10	1419	1419	1423	166	11	15	2	0	0.000	0.000	0.000	0.000	0.000	0.000	0.000	0.000	0.000	0.000	0.000	0.000	0.000	0.000	-0.462	-2.000	1.432	1.238	3.583	9.933	0.010	80	560	100	-6	13	7	-18	9	-9	Error	Error	Error	-6	13	-18	9	78425	114210	-0.089	0.030	0	0	0
1	9	21	"Blank"	"Blank"	6600	23820	100	1034	1054	247	23	994	994	1010	239	23	25	1	0	1462	1449	153	10	1446	1446	1454	172	11	13	1	0	0.000	0.000	0.000	0.000	0.000	0.000	0.000	0.000	0.000	0.000	0.000	0.000	0.000	0.000	2.500	20.000	2.053	1.861	4.204	3.318	0.029	80	560	100	40	16	56	60	3	63	Error	Error	1.322	40	16	60	3	84351	115921	0.184	-0.029	0	0	0
1	10	21	"Blank"	"Blank"	6900	23820	100	932	956	211	22	996	996	1021	313	30	2	1	0	1427	1437	161	11	1444	1444	1469	456	31	0	0	0	0.000	0.000	0.000	0.000	0.000	0.000	0.000	0.000	0.000	0.000	0.000	0.000	0.000	0.000	3.765	5.714	1.129	1.085	3.731	5.943	0.016	80	560	100	-64	-17	-81	-40	-7	-47	Error	Error	1.913	-64	-17	-40	-7	76505	114932	-0.208	-0.070	0	0	0
1	11	21	"Blank"	"Blank"	7200	23820	100	924	966	183	18	1013	1013	1031	305	29	2	0	0	1473	1474	150	10	1447	1447	1461	187	12	17	1	0	0.000	0.000	0.000	0.000	0.000	0.000	0.000	0.000	0.000	0.000	0.000	0.000	0.000	0.000	-3.423	-1.741	1.467	1.548	4.162	5.062	0.027	80	560	100	-89	26	-63	-47	27	-20	Error	Error	Error	-89	26	-47	27	77287	117950	-0.213	0.070	0	0	0
1	12	21	"Blank"	"Blank"	7500	23820	100	1023	1037	208	20	1048	1048	1059	250	23	11	0	0	1440	1458	160	10	1461	1461	1475	184	12	13	2	0	0.000	0.000	0.000	0.000	0.000	0.000	0.000	0.000	0.000	0.000	0.000	0.000	0.000	0.000	1.190	3.667	1.137	1.167	3.455	7.667	0.014	80	560	100	-25	-21	-46	-11	-3	-14	Error	Error	0.252	-25	-21	-11	-3	82978	116670	-0.088	-0.092	0	0	0
1	13	21	"Blank"	"Blank"	7800	23820	100	1074	1098	260	23	1052	1052	1080	492	45	3	1	0	1502	1479	141	9	1496	1496	1507	222	14	1	1	0	0.000	0.000	0.000	0.000	0.000	0.000	0.000	0.000	0.000	0.000	0.000	0.000	0.000	0.000	3.667	-2.706	1.967	1.505	3.147	6.875	0.017	80	560	100	22	6	28	46	-17	29	Error	Error	1.874	22	6	46	-17	87809	118345	0.037	-0.126	0	0	0
1	14	21	"Blank"	"Blank"	8100	23820	100	1036	1044	221	21	1029	1029	1061	260	24	13	1	0	1525	1526	151	9	1519	1519	1534	209	13	8	0	0	0.000	0.000	0.000	0.000	0.000	0.000	0.000	0.000	0.000	0.000	0.000	0.000	0.000	0.000	1.167	2.143	1.380	0.985	3.522	6.319	0.021	80	560	100	7	6	13	15	7	22	Error	Error	0.222	7	6	15	7	83493	122099	-0.065	-0.038	0	0	0
1	15	21	"Blank"	"Blank"	8400	23810	100	1090	1084	205	18	1093	1093	1123	276	24	6	1	0	1583	1580	160	10	1526	1526	1533	208	13	15	2	0	0.000	0.000	0.000	0.000	0.000	0.000	0.000	0.000	0.000	0.000	0.000	0.000	0.000	0.000	-0.053	-0.167	1.500	1.393	3.813	14.909	0.002	80	560	100	-3	57	54	-9	54	45	Error	Error	Error	-3	57	-9	54	86723	126404	-0.141	0.226	0	0	0
1	16	21	"Blank"	"Blank"	8700	23810	100	1064	1062	196	18	1129	1129	1139	258	22	3	0	0	1506	1522	161	10	1573	1573	1577	167	10	10	1	0	0.000	0.000	0.000	0.000	0.000	0.000	0.000	0.000	0.000	0.000	0.000	0.000	0.000	0.000	0.970	1.314	0.996	1.088	3.208	4.605	0.026	80	560	100	-65	-67	-132	-67	-51	-118	Error	Error	-0.044	-65	-67	-67	-51	84977	121780	-0.298	-0.329	0	0	0
1	17	21	"Blank"	"Blank"	9000	23810	100	1252	1266	248	19	1309	1309	1324	273	20	11	2	0	1691	1695	152	8	1715	1715	1721	172	9	11	0	0	0.000	0.000	0.000	0.000	0.000	0.000	0.000	0.000	0.000	0.000	0.000	0.000	0.000	0.000	2.375	2.150	1.357	1.378	5.676	6.823	0.020	80	560	100	-57	-24	-81	-43	-20	-63	Error	Error	1.248	-57	-24	-43	-20	101277	135584	-0.212	-0.151	0	0	0
1	18	21	"Blank"	"Blank"	9300	23810	100	1416	1412	243	17	1422	1422	1440	283	19	12	0	0	1821	1844	184	9	1843	1843	1851	175	9	17	3	0	0.000	0.000	0.000	0.000	0.000	0.000	0.000	0.000	0.000	0.000	0.000	0.000	0.000	0.000	0.273	-10.000	1.329	1.393	3.710	10.063	0.008	80	560	100	-6	-22	-28	-10	1	-9	Error	Error	-1.874	-6	-22	-10	1	112957	147498	-0.099	-0.040	0	0	0
