# Supplementary material for: Application of hybridization control probe to increase accuracy on ligation detection or minisequencing diagnostic microarrays
Source: BMC Res Notes. 2009 Dec 14;2:249. doi: 10.1186/1756-0500-2-249 (PMC2799435; doi:10.1186/1756-0500-2-249)
Supplement: Additional file 3 — Gpr_files. Zip-compressed file containing raw microarray data in GenePix results format (.gpr) and GAL (GenePix Array List) files. [file 1756-0500-2-249-S3.ZIP › gpr_files/slide6/lasi6_6-16.gpr]

ATF	1.0
30	76    
"Type=GenePix Results 3"
"DateTime=2009/04/29 13:54:10"
"Settings="
"GalFile=C:\Axon\Data\HPV\ArrayIt_032009_InstiBioGalfile.gal"
"ArrayOfArrays=6-16"
"PixelSize=10"
"Wavelengths=532	488"
"ImageFiles=C:\Axon\Data\HPV\290409\lasi5.tif 2	C:\Axon\Data\HPV\290409\lasi5.tif 3"
"NormalizationMethod=None"
"NormalizationFactors=1	1"
"JpegImage="
"StdDev=Type 1"
"RatioFormulations=W1/W3 (/532)	W1/W4 (/488)	W3/W4 (532/488)"
"FeatureType=Circular"
"Barcode="
"BackgroundSubtraction=LocalFeature"
"ImageOrigin=0, 0"
"JpegOrigin=3720, 0"
"Creator=GenePix Pro 6.1.0.2"
"Scanner=GenePix 4200A 01 Autoloader [2]"
"FocusPosition=0"
"Temperature=23.81"
"LinesAveraged=2"
"Comment="
"PMTGain=600	500"
"ScanPower=100	100"
"LaserPower=2.69	2.57"
"Filters=Standard Green	Standard Blue"
"ScanRegion=372,0,1916,6892"
"Supplier="
"Block"	"Column"	"Row"	"Name"	"ID"	"X"	"Y"	"Dia."	"F532 Median"	"F532 Mean"	"F532 SD"	"F532 CV"	"B532"	"B532 Median"	"B532 Mean"	"B532 SD"	"B532 CV"	"% > B532+1SD"	"% > B532+2SD"	"F532 % Sat."	"F488 Median"	"F488 Mean"	"F488 SD"	"F488 CV"	"B488"	"B488 Median"	"B488 Mean"	"B488 SD"	"B488 CV"	"% > B488+1SD"	"% > B488+2SD"	"F488 % Sat."	"Ratio of Medians (1/532)"	"Ratio of Means (1/532)"	"Median of Ratios (1/532)"	"Mean of Ratios (1/532)"	"Ratios SD (1/532)"	"Rgn Ratio (1/532)"	"Rgn R2 (1/532)"	"Ratio of Medians (1/488)"	"Ratio of Means (1/488)"	"Median of Ratios (1/488)"	"Mean of Ratios (1/488)"	"Ratios SD (1/488)"	"Rgn Ratio (1/488)"	"Rgn R2 (1/488)"	"Ratio of Medians (532/488)"	"Ratio of Means (532/488)"	"Median of Ratios (532/488)"	"Mean of Ratios (532/488)"	"Ratios SD (532/488)"	"Rgn Ratio (532/488)"	"Rgn R2 (532/488)"	"F Pixels"	"B Pixels"	"Circularity"	"Sum of Medians (1/532)"	"Sum of Medians (1/488)"	"Sum of Medians (532/488)"	"Sum of Means (1/532)"	"Sum of Means (1/488)"	"Sum of Means (532/488)"	"Log Ratio (1/532)"	"Log Ratio (1/488)"	"Log Ratio (532/488)"	"F532 Median - B532"	"F488 Median - B488"	"F532 Mean - B532"	"F488 Mean - B488"	"F532 Total Intensity"	"F488 Total Intensity"	"SNR 532"	"SNR 488"	"Flags"	"Normalize"	"Autoflag"
1	1	1	"A1"	"A1"	13090	17750	100	1062	1104	419	37	714	714	1868	7647	409	0	0	0	7313	8847	6130	69	1261	1261	2513	7866	313	43	8	0	0.000	0.000	0.000	0.000	0.000	0.000	0.000	0.000	0.000	0.000	0.000	0.000	0.000	0.000	0.058	0.051	0.056	0.087	5.407	0.801	0.619	80	560	100	348	6052	6400	390	7586	7976	Error	Error	-4.120	348	6052	390	7586	88343	707725	-0.100	0.805	0	0	0
1	2	1	"A1"	"A1"	13390	17770	100	1307	1324	403	30	804	804	861	938	108	13	0	0	14528	12118	6321	52	1329	1329	1514	1032	68	88	86	0	0.000	0.000	0.000	0.000	0.000	0.000	0.000	0.000	0.000	0.000	0.000	0.000	0.000	0.000	0.038	0.048	0.049	0.052	3.227	0.042	0.488	80	560	100	503	13199	13702	520	10789	11309	Error	Error	-4.714	503	13199	520	10789	105896	969462	0.494	10.275	0	0	0
1	3	1	"A1"	"A1"	13690	17770	100	1429	1397	378	27	840	840	863	229	26	77	56	0	16532	12687	6437	50	1357	1357	1523	829	54	90	87	0	0.000	0.000	0.000	0.000	0.000	0.000	0.000	0.000	0.000	0.000	0.000	0.000	0.000	0.000	0.039	0.049	0.050	0.051	2.460	0.048	0.630	80	560	100	589	15175	15764	557	11330	11887	Error	Error	-4.687	589	15175	557	11330	111788	1014937	2.332	13.467	0	0	0
1	4	1	"A2"	"A2"	13990	17750	100	1350	1410	541	38	886	886	951	611	64	38	2	0	12391	10367	6234	60	1415	1415	1437	201	13	95	87	0	0.000	0.000	0.000	0.000	0.000	0.000	0.000	0.000	0.000	0.000	0.000	0.000	0.000	0.000	0.042	0.059	0.059	0.072	3.049	0.044	0.282	80	560	100	464	10976	11440	524	8952	9476	Error	Error	-4.564	464	10976	524	8952	112834	829362	0.751	44.428	0	0	0
1	5	1	"A2"	"A2"	14300	17750	100	1566	1477	469	31	899	899	918	228	24	73	66	0	14273	11637	6576	56	1446	1446	1563	779	49	81	75	0	0.000	0.000	0.000	0.000	0.000	0.000	0.000	0.000	0.000	0.000	0.000	0.000	0.000	0.000	0.052	0.057	0.061	0.086	3.346	0.056	0.600	80	560	100	667	12827	13494	578	10191	10769	Error	Error	-4.265	667	12827	578	10191	118198	930997	2.452	12.932	0	0	0
1	6	1	"A2"	"A2"	14590	17750	100	1381	1416	441	31	938	938	999	486	48	48	11	0	9732	8696	6228	71	1495	1495	1824	1717	94	63	57	0	0.000	0.000	0.000	0.000	0.000	0.000	0.000	0.000	0.000	0.000	0.000	0.000	0.000	0.000	0.054	0.066	0.071	0.104	3.818	0.059	0.631	80	560	100	443	8237	8680	478	7201	7679	Error	Error	-4.217	443	8237	478	7201	113255	695677	0.858	4.002	0	0	0
1	7	1	"A3"	"A3"	14890	17760	100	1170	1187	373	31	881	881	887	220	24	53	32	0	6209	7559	5199	68	1409	1409	1420	211	14	90	85	0	0.000	0.000	0.000	0.000	0.000	0.000	0.000	0.000	0.000	0.000	0.000	0.000	0.000	0.000	0.060	0.050	0.051	0.060	3.111	0.050	0.435	80	560	100	289	4800	5089	306	6150	6456	Error	Error	-4.054	289	4800	306	6150	94945	604715	1.364	29.095	0	0	0
1	8	1	"A3"	"A3"	15190	17760	100	1230	1264	385	30	818	818	838	213	25	67	50	0	9440	9691	6084	62	1391	1391	1589	1085	68	77	76	0	0.000	0.000	0.000	0.000	0.000	0.000	0.000	0.000	0.000	0.000	0.000	0.000	0.000	0.000	0.051	0.054	0.060	0.074	3.832	0.048	0.583	80	560	100	412	8049	8461	446	8300	8746	Error	Error	-4.288	412	8049	446	8300	101109	775301	2.000	7.467	0	0	0
1	9	1	"A3"	"A3"	15500	17760	100	1368	1372	456	33	827	827	847	199	23	70	58	0	12662	11430	6360	55	1398	1398	1460	473	32	98	91	0	0.000	0.000	0.000	0.000	0.000	0.000	0.000	0.000	0.000	0.000	0.000	0.000	0.000	0.000	0.048	0.054	0.059	0.053	2.988	0.049	0.583	80	560	100	541	11264	11805	545	10032	10577	Error	Error	-4.380	541	11264	545	10032	109720	914412	2.638	21.078	0	0	0
1	10	1	"A4"	"A4"	15800	17760	100	1109	1120	299	26	849	849	856	198	23	56	32	0	5555	6209	3751	60	1394	1394	1413	163	11	91	87	0	0.000	0.000	0.000	0.000	0.000	0.000	0.000	0.000	0.000	0.000	0.000	0.000	0.000	0.000	0.062	0.056	0.070	0.081	3.574	0.055	0.380	80	560	100	260	4161	4421	271	4815	5086	Error	Error	-4.000	260	4161	271	4815	89567	496717	1.333	29.423	0	0	0
1	11	1	"A4"	"A4"	16100	17760	100	1195	1209	298	24	827	827	848	215	25	68	41	0	7100	7964	3501	43	1403	1403	1427	355	24	100	96	0	0.000	0.000	0.000	0.000	0.000	0.000	0.000	0.000	0.000	0.000	0.000	0.000	0.000	0.000	0.065	0.058	0.062	0.052	2.285	0.055	0.488	80	560	100	368	5697	6065	382	6561	6943	Error	Error	-3.952	368	5697	382	6561	96736	637158	1.679	18.414	0	0	0
1	12	1	"A4"	"A4"	16390	17760	100	1282	1243	382	30	853	853	878	260	29	62	41	0	8570	8251	5184	62	1425	1425	1634	1109	67	73	68	0	0.000	0.000	0.000	0.000	0.000	0.000	0.000	0.000	0.000	0.000	0.000	0.000	0.000	0.000	0.060	0.057	0.059	0.076	2.875	0.051	0.453	80	560	100	429	7145	7574	390	6826	7216	Error	Error	-4.058	429	7145	390	6826	99436	660065	1.404	5.967	0	0	0
1	13	1	"A5"	"A5"	16700	17750	100	928	940	233	24	908	908	924	213	23	22	6	0	2514	2970	1597	53	1480	1480	1483	185	12	80	73	0	0.000	0.000	0.000	0.000	0.000	0.000	0.000	0.000	0.000	0.000	0.000	0.000	0.000	0.000	0.019	0.021	0.159	0.170	4.334	0.011	0.003	80	560	100	20	1034	1054	32	1490	1522	Error	Error	-5.692	20	1034	32	1490	75229	237611	0.075	8.038	0	0	0
1	14	1	"A5"	"A5"	17000	17760	100	1131	1169	283	24	993	993	1012	314	31	22	7	0	3231	4828	3245	67	1551	1551	1573	185	11	97	91	0	0.000	0.000	0.000	0.000	0.000	0.000	0.000	0.000	0.000	0.000	0.000	0.000	0.000	0.000	0.082	0.054	0.073	0.080	3.172	0.058	0.236	80	560	100	138	1680	1818	176	3277	3453	Error	Error	-3.606	138	1680	176	3277	93490	386223	0.500	17.595	0	0	0
1	15	1	"A5"	"A5"	17300	17760	100	1262	1273	299	23	1035	1035	1053	224	21	51	15	0	3599	4849	3079	63	1607	1607	1626	203	12	96	95	0	0.000	0.000	0.000	0.000	0.000	0.000	0.000	0.000	0.000	0.000	0.000	0.000	0.000	0.000	0.114	0.073	0.084	0.105	3.218	0.065	0.273	80	560	100	227	1992	2219	238	3242	3480	Error	Error	-3.133	227	1992	238	3242	101833	387918	0.982	15.877	0	0	0
1	16	1	"A6"	"A6"	17600	17750	100	1436	1453	363	24	1105	1105	1132	246	21	56	35	0	6117	6738	3887	57	1649	1649	1672	237	14	85	78	0	0.000	0.000	0.000	0.000	0.000	0.000	0.000	0.000	0.000	0.000	0.000	0.000	0.000	0.000	0.074	0.068	0.078	0.099	3.261	0.065	0.433	80	560	100	331	4468	4799	348	5089	5437	Error	Error	-3.755	331	4468	348	5089	116226	539053	1.305	21.376	0	0	0
1	17	1	"A6"	"A6"	17900	17750	100	1519	1582	447	28	1148	1148	1164	254	21	58	42	0	8197	8726	4617	52	1732	1732	1889	798	42	88	86	0	0.000	0.000	0.000	0.000	0.000	0.000	0.000	0.000	0.000	0.000	0.000	0.000	0.000	0.000	0.057	0.062	0.076	0.067	3.639	0.066	0.520	80	560	100	371	6465	6836	434	6994	7428	Error	Error	-4.123	371	6465	434	6994	126534	698079	1.646	8.568	0	0	0
1	18	1	"A6"	"A6"	18200	17750	100	1722	1717	467	27	1201	1201	1222	238	19	71	53	0	8458	8494	4059	47	1772	1772	1909	726	38	90	86	0	0.000	0.000	0.000	0.000	0.000	0.000	0.000	0.000	0.000	0.000	0.000	0.000	0.000	0.000	0.078	0.077	0.081	0.092	2.777	0.066	0.468	80	560	100	521	6686	7207	516	6722	7238	Error	Error	-3.682	521	6686	516	6722	137348	679548	2.080	9.070	0	0	0
1	1	2	"A7"	"A7"	13100	18060	100	880	906	226	24	768	768	792	432	54	7	0	0	3203	3679	2370	64	1280	1280	1288	163	12	86	81	0	0.000	0.000	0.000	0.000	0.000	0.000	0.000	0.000	0.000	0.000	0.000	0.000	0.000	0.000	0.058	0.058	0.095	0.098	3.693	0.043	0.047	80	560	100	112	1923	2035	138	2399	2537	Error	Error	-4.102	112	1923	138	2399	72440	294341	0.264	14.669	0	0	0
1	2	2	"A7"	"A7"	13400	18070	100	961	1024	304	29	811	811	823	211	25	41	23	0	4118	5921	4246	71	1327	1327	1384	402	29	85	71	0	0.000	0.000	0.000	0.000	0.000	0.000	0.000	0.000	0.000	0.000	0.000	0.000	0.000	0.000	0.054	0.046	0.057	0.075	5.132	0.042	0.272	80	560	100	150	2791	2941	213	4594	4807	Error	Error	-4.218	150	2791	213	4594	81895	473673	0.953	11.286	0	0	0
1	3	2	"A7"	"A7"	13700	18070	100	920	952	267	28	757	757	779	210	26	42	20	0	4560	6094	4085	67	1307	1307	1378	469	34	87	77	0	0.000	0.000	0.000	0.000	0.000	0.000	0.000	0.000	0.000	0.000	0.000	0.000	0.000	0.000	0.050	0.041	0.048	0.058	3.672	0.038	0.223	80	560	100	163	3253	3416	195	4787	4982	Error	Error	-4.319	163	3253	195	4787	76128	487487	0.824	10.055	0	0	0
1	4	2	"A8"	"A8"	14000	18060	100	1189	1243	372	29	842	842	898	566	63	30	3	0	7542	9048	5444	60	1384	1384	1481	1156	78	85	80	0	0.000	0.000	0.000	0.000	0.000	0.000	0.000	0.000	0.000	0.000	0.000	0.000	0.000	0.000	0.056	0.052	0.054	0.063	3.558	0.045	0.403	80	560	100	347	6158	6505	401	7664	8065	Error	Error	-4.149	347	6158	401	7664	99403	723877	0.610	6.546	0	0	0
1	5	2	"A8"	"A8"	14300	18060	100	1321	1391	395	28	825	825	851	236	27	80	50	0	10511	10238	5004	48	1398	1398	1495	763	51	91	88	0	0.000	0.000	0.000	0.000	0.000	0.000	0.000	0.000	0.000	0.000	0.000	0.000	0.000	0.000	0.054	0.064	0.064	0.066	1.931	0.055	0.583	80	560	100	496	9113	9609	566	8840	9406	Error	Error	-4.200	496	9113	566	8840	111251	819035	2.288	11.459	0	0	0
1	6	2	"A8"	"A8"	14600	18060	100	1270	1332	500	37	821	821	838	227	27	72	50	0	8843	10054	6775	67	1398	1398	1546	1082	69	80	73	0	0.000	0.000	0.000	0.000	0.000	0.000	0.000	0.000	0.000	0.000	0.000	0.000	0.000	0.000	0.060	0.059	0.066	0.071	2.596	0.051	0.473	80	560	100	449	7445	7894	511	8656	9167	Error	Error	-4.051	449	7445	511	8656	106596	804285	2.176	7.863	0	0	0
1	7	2	"A9"	"A9"	14910	18060	100	1065	1101	304	27	749	749	760	199	26	66	41	0	7165	7481	3520	47	1340	1340	1345	147	10	97	93	0	0.000	0.000	0.000	0.000	0.000	0.000	0.000	0.000	0.000	0.000	0.000	0.000	0.000	0.000	0.054	0.057	0.068	0.062	2.432	0.054	0.408	80	560	100	316	5825	6141	352	6141	6493	Error	Error	-4.204	316	5825	352	6141	88068	598471	1.714	41.741	0	0	0
1	8	2	"A9"	"A9"	15210	18060	100	1076	1070	293	27	723	723	753	208	27	68	38	0	7989	7605	3650	47	1322	1322	1351	294	21	95	92	0	0.000	0.000	0.000	0.000	0.000	0.000	0.000	0.000	0.000	0.000	0.000	0.000	0.000	0.000	0.053	0.055	0.061	0.061	2.408	0.048	0.395	80	560	100	353	6667	7020	347	6283	6630	Error	Error	-4.239	353	6667	347	6283	85620	608404	1.524	21.272	0	0	0
1	9	2	"A9"	"A9"	15500	18070	100	1105	1171	375	32	715	715	734	197	26	76	48	0	9021	9081	4172	45	1330	1330	1387	523	37	96	93	0	0.000	0.000	0.000	0.000	0.000	0.000	0.000	0.000	0.000	0.000	0.000	0.000	0.000	0.000	0.051	0.059	0.067	0.063	1.963	0.056	0.540	80	560	100	390	7691	8081	456	7751	8207	Error	Error	-4.302	390	7691	456	7751	93642	726475	2.218	14.711	0	0	0
1	10	2	"A10"	"A10"	15800	18050	100	999	1076	387	35	750	750	756	213	28	52	32	0	6435	7033	5078	72	1326	1326	1397	698	49	70	66	0	0.000	0.000	0.000	0.000	0.000	0.000	0.000	0.000	0.000	0.000	0.000	0.000	0.000	0.000	0.049	0.057	0.064	0.087	4.280	0.052	0.492	80	560	100	249	5109	5358	326	5707	6033	Error	Error	-4.359	249	5109	326	5707	86090	562660	1.502	8.074	0	0	0
1	11	2	"A10"	"A10"	16100	18070	100	1339	1279	425	33	747	747	759	201	26	71	61	0	11463	11375	6259	55	1358	1358	1602	1102	68	83	83	0	0.000	0.000	0.000	0.000	0.000	0.000	0.000	0.000	0.000	0.000	0.000	0.000	0.000	0.000	0.059	0.053	0.055	0.052	2.315	0.057	0.673	80	560	100	592	10105	10697	532	10017	10549	Error	Error	-4.093	592	10105	532	10017	102302	910000	2.587	8.868	0	0	0
1	12	2	"A10"	"A10"	16400	18060	100	1271	1267	432	34	802	802	818	228	27	63	50	0	10248	10004	6152	61	1386	1386	1678	1454	86	83	77	0	0.000	0.000	0.000	0.000	0.000	0.000	0.000	0.000	0.000	0.000	0.000	0.000	0.000	0.000	0.053	0.054	0.059	0.070	3.497	0.050	0.606	80	560	100	469	8862	9331	465	8618	9083	Error	Error	-4.240	469	8862	465	8618	101365	800339	1.969	5.726	0	0	0
1	13	2	"A11"	"A11"	16710	18050	100	1075	1091	301	27	861	861	870	220	25	50	16	0	4121	5330	4061	76	1448	1448	1456	174	11	91	81	0	0.000	0.000	0.000	0.000	0.000	0.000	0.000	0.000	0.000	0.000	0.000	0.000	0.000	0.000	0.080	0.059	0.075	0.096	4.026	0.054	0.316	80	560	100	214	2673	2887	230	3882	4112	Error	Error	-3.643	214	2673	230	3882	87319	426405	1.005	22.264	0	0	0
1	14	2	"A11"	"A11"	17010	18060	100	1252	1258	315	25	924	924	931	235	25	61	27	0	7080	8079	4514	55	1518	1518	1628	695	42	95	91	0	0.000	0.000	0.000	0.000	0.000	0.000	0.000	0.000	0.000	0.000	0.000	0.000	0.000	0.000	0.059	0.051	0.056	0.062	2.581	0.044	0.359	80	560	100	328	5562	5890	334	6561	6895	Error	Error	-4.084	328	5562	334	6561	100666	646304	1.391	9.282	0	0	0
1	15	2	"A11"	"A11"	17310	18060	100	1272	1323	411	31	978	978	994	217	21	55	37	0	5277	7201	5268	73	1579	1579	1615	332	20	91	87	0	0.000	0.000	0.000	0.000	0.000	0.000	0.000	0.000	0.000	0.000	0.000	0.000	0.000	0.000	0.080	0.061	0.071	0.091	3.476	0.056	0.402	80	560	100	294	3698	3992	345	5622	5967	Error	Error	-3.653	294	3698	345	5622	105842	576106	1.516	16.825	0	0	0
1	16	2	"A12"	"A12"	17610	18050	100	1341	1424	424	29	1063	1063	1074	241	22	51	32	0	4886	5797	3507	60	1652	1652	1660	177	10	92	88	0	0.000	0.000	0.000	0.000	0.000	0.000	0.000	0.000	0.000	0.000	0.000	0.000	0.000	0.000	0.086	0.087	0.099	0.106	3.801	0.061	0.224	80	560	100	278	3234	3512	361	4145	4506	Error	Error	-3.540	278	3234	361	4145	113905	463734	1.452	23.373	0	0	0
1	17	2	"A12"	"A12"	17900	18060	100	1505	1550	419	27	1133	1133	1146	234	20	65	45	0	8279	8977	5315	59	1733	1733	1835	708	38	88	82	0	0.000	0.000	0.000	0.000	0.000	0.000	0.000	0.000	0.000	0.000	0.000	0.000	0.000	0.000	0.057	0.058	0.070	0.080	2.347	0.052	0.496	80	560	100	372	6546	6918	417	7244	7661	Error	Error	-4.137	372	6546	417	7244	123991	718199	1.726	10.088	0	0	0
1	18	2	"A12"	"A12"	18210	18050	100	1503	1563	363	23	1216	1216	1235	243	19	56	28	0	6438	7147	4480	62	1810	1810	1908	720	37	77	70	0	0.000	0.000	0.000	0.000	0.000	0.000	0.000	0.000	0.000	0.000	0.000	0.000	0.000	0.000	0.062	0.065	0.077	0.091	3.917	0.054	0.419	80	560	100	287	4628	4915	347	5337	5684	Error	Error	-4.011	287	4628	347	5337	125006	571735	1.350	7.276	0	0	0
1	1	3	"A13"	"A13"	13100	18360	100	1293	1241	402	32	780	780	804	397	49	61	18	0	12075	9915	5084	51	1336	1336	1371	541	39	83	80	0	0.000	0.000	0.000	0.000	0.000	0.000	0.000	0.000	0.000	0.000	0.000	0.000	0.000	0.000	0.048	0.054	0.054	0.051	2.836	0.054	0.571	80	560	100	513	10739	11252	461	8579	9040	Error	Error	-4.388	513	10739	461	8579	99263	793166	1.101	15.793	0	0	0
1	2	3	"A13"	"A13"	13410	18370	100	1300	1383	539	38	777	777	1090	3720	341	1	0	0	13131	11718	4467	38	1354	1354	1915	4363	227	87	66	0	0.000	0.000	0.000	0.000	0.000	0.000	0.000	0.000	0.000	0.000	0.000	0.000	0.000	0.000	0.044	0.058	0.052	0.053	2.111	0.052	0.478	80	560	100	523	11777	12300	606	10364	10970	Error	Error	-4.493	523	11777	606	10364	110676	937401	0.079	2.247	0	0	0
1	3	3	"A13"	"A13"	13710	18360	100	1276	1269	343	27	755	755	761	195	25	78	62	0	11695	10875	4897	45	1333	1333	1582	1406	88	91	88	0	0.000	0.000	0.000	0.000	0.000	0.000	0.000	0.000	0.000	0.000	0.000	0.000	0.000	0.000	0.050	0.054	0.056	0.052	1.750	0.048	0.552	80	560	100	521	10362	10883	514	9542	10056	Error	Error	-4.314	521	10362	514	9542	101532	870039	2.605	6.610	0	0	0
1	4	3	"A14"	"A14"	14000	18350	100	1275	1257	406	32	733	733	766	292	38	71	43	0	11559	9995	6421	64	1347	1347	1450	969	66	72	70	0	0.000	0.000	0.000	0.000	0.000	0.000	0.000	0.000	0.000	0.000	0.000	0.000	0.000	0.000	0.053	0.061	0.059	0.075	3.502	0.051	0.575	80	560	100	542	10212	10754	524	8648	9172	Error	Error	-4.236	542	10212	524	8648	100539	799623	1.682	8.818	0	0	0
1	5	3	"A14"	"A14"	14310	18350	100	1263	1237	408	32	726	726	751	221	29	72	56	0	10281	10256	6112	59	1369	1369	1576	1283	81	81	73	0	0.000	0.000	0.000	0.000	0.000	0.000	0.000	0.000	0.000	0.000	0.000	0.000	0.000	0.000	0.060	0.057	0.059	0.067	2.166	0.052	0.616	80	560	100	537	8912	9449	511	8887	9398	Error	Error	-4.053	537	8912	511	8887	98989	820445	2.199	6.765	0	0	0
1	6	3	"A14"	"A14"	14610	18360	100	1498	1492	416	27	726	726	759	249	32	86	73	0	14389	12478	5273	42	1390	1390	1551	928	59	93	91	0	0.000	0.000	0.000	0.000	0.000	0.000	0.000	0.000	0.000	0.000	0.000	0.000	0.000	0.000	0.059	0.069	0.067	0.072	2.006	0.058	0.619	80	560	100	772	12999	13771	766	11088	11854	Error	Error	-4.074	772	12999	766	11088	119371	998201	2.944	11.775	0	0	0
1	7	3	"A15"	"A15"	14900	18350	100	1029	1041	324	31	701	701	743	507	68	26	2	0	6957	7387	4663	63	1350	1350	1392	379	27	82	80	0	0.000	0.000	0.000	0.000	0.000	0.000	0.000	0.000	0.000	0.000	0.000	0.000	0.000	0.000	0.058	0.056	0.062	0.072	3.409	0.058	0.578	80	560	100	328	5607	5935	340	6037	6377	Error	Error	-4.095	328	5607	340	6037	83244	590969	0.588	15.818	0	0	0
1	8	3	"A15"	"A15"	15210	18360	100	1037	1080	361	33	643	643	665	188	28	70	52	0	7740	9152	5225	57	1306	1306	1429	763	53	90	86	0	0.000	0.000	0.000	0.000	0.000	0.000	0.000	0.000	0.000	0.000	0.000	0.000	0.000	0.000	0.061	0.056	0.056	0.058	3.206	0.049	0.523	80	560	100	394	6434	6828	437	7846	8283	Error	Error	-4.029	394	6434	437	7846	86401	732177	2.207	10.122	0	0	0
1	9	3	"A15"	"A15"	15510	18360	100	1231	1223	411	33	670	670	696	194	27	75	65	0	12901	11585	6643	57	1347	1347	1580	1206	76	86	86	0	0.000	0.000	0.000	0.000	0.000	0.000	0.000	0.000	0.000	0.000	0.000	0.000	0.000	0.000	0.049	0.054	0.057	0.061	2.246	0.049	0.642	80	560	100	561	11554	12115	553	10238	10791	Error	Error	-4.364	561	11554	553	10238	97840	926839	2.716	8.296	0	0	0
1	10	3	"A16"	"A16"	15810	18350	100	1047	1088	439	40	663	663	684	196	28	61	50	0	7068	8996	6532	72	1313	1313	1342	255	19	88	82	0	0.000	0.000	0.000	0.000	0.000	0.000	0.000	0.000	0.000	0.000	0.000	0.000	0.000	0.000	0.067	0.055	0.066	0.083	3.569	0.049	0.572	80	560	100	384	5755	6139	425	7683	8108	Error	Error	-3.906	384	5755	425	7683	87010	719684	2.061	30.016	0	0	0
1	11	3	"A16"	"A16"	16110	18360	100	1237	1227	455	37	723	723	2046	8095	395	0	0	0	14141	12112	7338	60	1402	1402	2858	8153	285	58	40	0	0.000	0.000	0.000	0.000	0.000	0.000	0.000	0.000	0.000	0.000	0.000	0.000	0.000	0.000	0.040	0.047	0.050	0.052	1.984	0.395	0.393	80	560	100	514	12739	13253	504	10710	11214	Error	Error	-4.631	514	12739	504	10710	98150	968922	-0.101	1.135	0	0	0
1	12	3	"A16"	"A16"	16410	18350	100	1147	1167	420	35	734	734	762	221	29	65	45	0	9273	9815	7154	72	1398	1398	1575	1052	66	80	71	0	0.000	0.000	0.000	0.000	0.000	0.000	0.000	0.000	0.000	0.000	0.000	0.000	0.000	0.000	0.052	0.051	0.055	0.083	4.418	0.046	0.562	80	560	100	413	7875	8288	433	8417	8850	Error	Error	-4.253	413	7875	433	8417	93347	785230	1.833	7.833	0	0	0
1	13	3	"A17"	"A17"	16710	18350	100	972	1044	346	33	826	826	855	367	42	22	7	0	5551	5620	2523	44	1464	1464	1488	284	19	92	86	0	0.000	0.000	0.000	0.000	0.000	0.000	0.000	0.000	0.000	0.000	0.000	0.000	0.000	0.000	0.036	0.052	0.051	0.051	3.076	0.058	0.209	80	560	100	146	4087	4233	218	4156	4374	Error	Error	-4.807	146	4087	218	4156	83534	449602	0.515	14.549	0	0	0
1	14	3	"A17"	"A17"	17000	18360	100	1239	1287	400	31	871	871	889	224	25	70	40	0	10063	8912	3938	44	1536	1536	1742	981	56	92	91	0	0.000	0.000	0.000	0.000	0.000	0.000	0.000	0.000	0.000	0.000	0.000	0.000	0.000	0.000	0.043	0.056	0.054	0.053	2.140	0.054	0.424	80	560	100	368	8527	8895	416	7376	7792	Error	Error	-4.534	368	8527	416	7376	102921	712953	1.777	7.309	0	0	0
1	15	3	"A17"	"A17"	17300	18360	100	1209	1256	301	23	908	908	926	236	25	62	33	0	9554	8410	3779	44	1561	1561	1715	786	45	91	86	0	0.000	0.000	0.000	0.000	0.000	0.000	0.000	0.000	0.000	0.000	0.000	0.000	0.000	0.000	0.038	0.051	0.060	0.045	3.289	0.056	0.032	80	560	100	301	7993	8294	348	6849	7197	Error	Error	-4.731	301	7993	348	6849	100443	672787	1.398	8.518	0	0	0
1	16	3	"A18"	"A18"	17610	18350	100	1253	1323	327	24	1033	1033	1057	277	26	42	16	0	6003	5895	2596	44	1672	1672	1681	194	11	96	92	0	0.000	0.000	0.000	0.000	0.000	0.000	0.000	0.000	0.000	0.000	0.000	0.000	0.000	0.000	0.051	0.069	0.082	0.066	3.197	0.063	0.235	80	560	100	220	4331	4551	290	4223	4513	Error	Error	-4.299	220	4331	290	4223	105818	471584	0.960	21.722	0	0	0
1	17	3	"A18"	"A18"	17900	18360	100	1453	1442	317	21	1118	1118	1153	265	22	55	28	0	7149	7229	2881	39	1805	1805	1961	793	40	91	85	0	0.000	0.000	0.000	0.000	0.000	0.000	0.000	0.000	0.000	0.000	0.000	0.000	0.000	0.000	0.063	0.060	0.073	0.070	3.506	0.060	0.301	80	560	100	335	5344	5679	324	5424	5748	Error	Error	-3.996	335	5344	324	5424	115390	578282	1.091	6.643	0	0	0
1	18	3	"A18"	"A18"	18200	18360	100	1579	1635	640	39	1241	1241	1252	244	19	63	36	0	6830	7440	2771	37	1896	1896	2002	598	29	93	92	0	0.000	0.000	0.000	0.000	0.000	0.000	0.000	0.000	0.000	0.000	0.000	0.000	0.000	0.000	0.069	0.071	0.075	0.077	3.261	0.064	0.193	80	560	100	338	4934	5272	394	5544	5938	Error	Error	-3.868	338	4934	394	5544	130801	595212	1.570	9.094	0	0	0
1	1	4	"A19"	"A19"	13110	18660	100	961	965	234	24	775	775	896	2207	246	0	0	0	4196	4770	2444	51	1356	1356	1480	2290	154	58	35	0	0.000	0.000	0.000	0.000	0.000	0.000	0.000	0.000	0.000	0.000	0.000	0.000	0.000	0.000	0.065	0.056	0.067	0.076	3.962	0.793	0.720	80	560	100	186	2840	3026	190	3414	3604	Error	Error	-3.933	186	2840	190	3414	77181	381615	0.031	1.437	0	0	0
1	2	4	"A19"	"A19"	13410	18670	100	827	846	205	24	738	738	744	191	25	27	10	0	3746	3694	1524	41	1309	1309	1384	398	28	91	80	0	0.000	0.000	0.000	0.000	0.000	0.000	0.000	0.000	0.000	0.000	0.000	0.000	0.000	0.000	0.037	0.045	0.061	0.058	2.676	0.054	0.124	80	560	100	89	2437	2526	108	2385	2493	Error	Error	-4.775	89	2437	108	2385	67705	295483	0.534	5.804	0	0	0
1	3	4	"A19"	"A19"	13700	18670	100	850	870	248	28	688	688	700	181	25	45	18	0	2862	3838	2590	67	1299	1299	1373	354	25	87	80	0	0.000	0.000	0.000	0.000	0.000	0.000	0.000	0.000	0.000	0.000	0.000	0.000	0.000	0.000	0.104	0.072	0.110	0.104	4.136	0.058	0.278	80	560	100	162	1563	1725	182	2539	2721	Error	Error	-3.270	162	1563	182	2539	69586	307003	0.939	6.963	0	0	0
1	4	4	"A20"	"A20"	14010	18650	100	1248	1171	448	38	670	670	687	184	26	70	57	0	14155	11961	7355	61	1306	1306	1380	786	56	77	71	0	0.000	0.000	0.000	0.000	0.000	0.000	0.000	0.000	0.000	0.000	0.000	0.000	0.000	0.000	0.045	0.047	0.049	0.058	3.089	0.049	0.685	80	560	100	578	12849	13427	501	10655	11156	Error	Error	-4.474	578	12849	501	10655	93700	956891	2.630	13.462	0	0	0
1	5	4	"A20"	"A20"	14310	18660	100	1291	1302	392	30	653	653	690	261	37	81	60	0	15318	14149	6551	46	1318	1318	1686	2051	121	88	87	0	0.000	0.000	0.000	0.000	0.000	0.000	0.000	0.000	0.000	0.000	0.000	0.000	0.000	0.000	0.046	0.051	0.048	0.053	1.895	0.044	0.618	80	560	100	638	14000	14638	649	12831	13480	Error	Error	-4.456	638	14000	649	12831	104196	1131904	2.345	6.077	0	0	0
1	6	4	"A20"	"A20"	14610	18660	100	1230	1133	403	35	640	640	679	260	38	73	53	0	16089	13057	7614	58	1310	1310	1706	1973	115	75	72	0	0.000	0.000	0.000	0.000	0.000	0.000	0.000	0.000	0.000	0.000	0.000	0.000	0.000	0.000	0.040	0.042	0.047	0.056	3.535	0.039	0.424	80	560	100	590	14779	15369	493	11747	12240	Error	Error	-4.647	590	14779	493	11747	90640	1044537	1.746	5.753	0	0	0
1	7	4	"A21"	"A21"	14910	18650	100	1002	1035	460	44	631	631	655	199	30	66	45	0	7559	8306	5507	66	1273	1273	1326	556	41	77	72	0	0.000	0.000	0.000	0.000	0.000	0.000	0.000	0.000	0.000	0.000	0.000	0.000	0.000	0.000	0.059	0.057	0.056	0.080	4.067	0.075	0.018	80	560	100	371	6286	6657	404	7033	7437	Error	Error	-4.083	371	6286	404	7033	82772	664472	1.910	12.554	0	0	0
1	8	4	"A21"	"A21"	15210	18660	100	1114	1156	409	35	617	617	643	184	28	81	58	0	12664	11370	6709	59	1274	1274	1481	1189	80	83	83	0	0.000	0.000	0.000	0.000	0.000	0.000	0.000	0.000	0.000	0.000	0.000	0.000	0.000	0.000	0.044	0.053	0.057	0.065	2.371	0.048	0.671	80	560	100	497	11390	11887	539	10096	10635	Error	Error	-4.518	497	11390	539	10096	92479	909576	2.788	8.317	0	0	0
1	9	4	"A21"	"A21"	15510	18660	100	1212	1180	385	32	626	626	647	191	29	78	70	0	14538	12907	6350	49	1300	1300	1504	1244	82	88	88	0	0.000	0.000	0.000	0.000	0.000	0.000	0.000	0.000	0.000	0.000	0.000	0.000	0.000	0.000	0.044	0.048	0.046	0.048	2.066	0.046	0.687	80	560	100	586	13238	13824	554	11607	12161	Error	Error	-4.498	586	13238	554	11607	94421	1032570	2.791	9.166	0	0	0
1	10	4	"A22"	"A22"	15810	18650	100	1148	1127	360	31	647	647	658	189	28	73	61	0	10978	9281	5728	61	1298	1298	1357	694	51	78	76	0	0.000	0.000	0.000	0.000	0.000	0.000	0.000	0.000	0.000	0.000	0.000	0.000	0.000	0.000	0.052	0.060	0.061	0.090	3.282	0.050	0.543	80	560	100	501	9680	10181	480	7983	8463	Error	Error	-4.272	501	9680	480	7983	90128	742465	2.481	11.418	0	0	0
1	11	4	"A22"	"A22"	16110	18660	100	936	987	355	35	668	668	686	199	29	61	40	0	11039	9658	6393	66	1311	1311	1554	1346	86	68	67	0	0.000	0.000	0.000	0.000	0.000	0.000	0.000	0.000	0.000	0.000	0.000	0.000	0.000	0.000	0.028	0.038	0.048	0.071	4.658	0.041	0.543	80	560	100	268	9728	9996	319	8347	8666	Error	Error	-5.182	268	9728	319	8347	78977	772642	1.513	6.021	0	0	0
1	12	4	"A22"	"A22"	16410	18660	100	1280	1171	406	34	688	688	724	263	36	67	53	0	12200	10724	6594	61	1339	1339	1600	1351	84	77	71	0	0.000	0.000	0.000	0.000	0.000	0.000	0.000	0.000	0.000	0.000	0.000	0.000	0.000	0.000	0.055	0.051	0.055	0.076	3.134	0.047	0.618	80	560	100	592	10861	11453	483	9385	9868	Error	Error	-4.197	592	10861	483	9385	93712	857946	1.700	6.754	0	0	0
1	13	4	"A23"	"A23"	16710	18650	100	998	1055	356	33	746	746	754	190	25	58	36	0	5372	7439	5236	70	1405	1405	1435	269	18	86	81	0	0.000	0.000	0.000	0.000	0.000	0.000	0.000	0.000	0.000	0.000	0.000	0.000	0.000	0.000	0.064	0.051	0.057	0.068	4.354	0.046	0.439	80	560	100	252	3967	4219	309	6034	6343	Error	Error	-3.977	252	3967	309	6034	84373	595080	1.584	22.320	0	0	0
1	14	4	"A23"	"A23"	17000	18660	100	1294	1258	407	32	803	803	836	237	28	62	51	0	11828	10485	6155	58	1489	1489	1717	1277	74	82	75	0	0.000	0.000	0.000	0.000	0.000	0.000	0.000	0.000	0.000	0.000	0.000	0.000	0.000	0.000	0.047	0.051	0.054	0.048	2.219	0.053	0.598	80	560	100	491	10339	10830	455	8996	9451	Error	Error	-4.396	491	10339	455	8996	100631	838828	1.781	6.866	0	0	0
1	15	4	"A23"	"A23"	17300	18660	100	1276	1337	369	27	890	890	914	229	25	66	46	0	10895	10363	5837	56	1560	1560	1846	1327	71	86	77	0	0.000	0.000	0.000	0.000	0.000	0.000	0.000	0.000	0.000	0.000	0.000	0.000	0.000	0.000	0.041	0.051	0.048	0.050	2.700	0.050	0.546	80	560	100	386	9335	9721	447	8803	9250	Error	Error	-4.596	386	9335	447	8803	106927	829008	1.847	6.418	0	0	0
1	16	4	"A24"	"A24"	17610	18640	100	1244	1246	323	25	1021	1021	1040	257	24	47	16	0	5041	5174	3011	58	1658	1658	1688	382	22	70	67	0	0.000	0.000	0.000	0.000	0.000	0.000	0.000	0.000	0.000	0.000	0.000	0.000	0.000	0.000	0.066	0.064	0.068	0.130	5.305	0.056	0.237	80	560	100	223	3383	3606	225	3516	3741	Error	Error	-3.923	223	3383	225	3516	99660	413936	0.802	9.126	0	0	0
1	17	4	"A24"	"A24"	17900	18650	100	1468	1479	360	24	1133	1133	1147	244	21	62	32	0	6768	7166	4418	61	1774	1774	1995	947	47	75	70	0	0.000	0.000	0.000	0.000	0.000	0.000	0.000	0.000	0.000	0.000	0.000	0.000	0.000	0.000	0.067	0.064	0.087	0.106	3.834	0.065	0.482	80	560	100	335	4994	5329	346	5392	5738	Error	Error	-3.898	335	4994	346	5392	118328	573271	1.361	5.460	0	0	0
1	18	4	"A24"	"A24"	18190	18660	100	1643	1692	968	57	1246	1246	1314	886	67	8	1	0	8411	7873	4417	56	1902	1902	2294	2075	90	73	65	0	0.000	0.000	0.000	0.000	0.000	0.000	0.000	0.000	0.000	0.000	0.000	0.000	0.000	0.000	0.061	0.075	0.079	0.094	4.191	0.080	0.053	80	560	100	397	6509	6906	446	5971	6417	Error	Error	-4.035	397	6509	446	5971	135393	629813	0.427	2.689	0	0	0
1	1	5	"A25"	"A25"	13110	18960	100	1079	1129	354	31	649	649	670	248	37	68	43	0	9975	11322	7163	63	1231	1231	1266	519	40	90	81	0	0.000	0.000	0.000	0.000	0.000	0.000	0.000	0.000	0.000	0.000	0.000	0.000	0.000	0.000	0.049	0.048	0.052	0.061	2.690	0.042	0.589	80	560	100	430	8744	9174	480	10091	10571	Error	Error	-4.346	430	8744	480	10091	90338	905755	1.851	19.376	0	0	0
1	2	5	"A25"	"A25"	13420	18960	100	1175	1172	430	36	676	676	688	208	30	72	52	0	15925	12745	7181	56	1272	1272	1370	596	43	86	86	0	0.000	0.000	0.000	0.000	0.000	0.000	0.000	0.000	0.000	0.000	0.000	0.000	0.000	0.000	0.034	0.043	0.043	0.046	3.055	0.043	0.664	80	560	100	499	14653	15152	496	11473	11969	Error	Error	-4.876	499	14653	496	11473	93766	1019586	2.327	19.086	0	0	0
1	3	5	"A25"	"A25"	13720	18960	100	1245	1194	440	36	650	650	672	207	30	75	60	0	16745	13330	7135	53	1282	1282	1410	852	60	90	87	0	0.000	0.000	0.000	0.000	0.000	0.000	0.000	0.000	0.000	0.000	0.000	0.000	0.000	0.000	0.038	0.045	0.044	0.041	1.844	0.044	0.662	80	560	100	595	15463	16058	544	12048	12592	Error	Error	-4.700	595	15463	544	12048	95499	1066432	2.522	13.991	0	0	0
1	4	5	"A26"	"A26"	14010	18960	100	1192	1103	347	31	651	651	674	269	39	67	50	0	11671	10144	5678	55	1283	1283	1333	371	27	91	85	0	0.000	0.000	0.000	0.000	0.000	0.000	0.000	0.000	0.000	0.000	0.000	0.000	0.000	0.000	0.052	0.051	0.054	0.057	2.717	0.047	0.546	80	560	100	541	10388	10929	452	8861	9313	Error	Error	-4.263	541	10388	452	8861	88275	811554	1.595	23.749	0	0	0
1	5	5	"A26"	"A26"	14320	18960	100	1156	1162	298	25	618	618	650	191	29	88	66	0	15212	14117	5232	37	1300	1300	1399	800	57	96	95	0	0.000	0.000	0.000	0.000	0.000	0.000	0.000	0.000	0.000	0.000	0.000	0.000	0.000	0.000	0.039	0.042	0.043	0.040	2.181	0.038	0.556	80	560	100	538	13912	14450	544	12817	13361	Error	Error	-4.693	538	13912	544	12817	92979	1129336	2.681	15.898	0	0	0
1	6	5	"A26"	"A26"	14620	18960	100	1128	1114	325	29	633	633	662	215	32	75	58	0	10542	10462	5154	49	1322	1322	1493	983	65	91	86	0	0.000	0.000	0.000	0.000	0.000	0.000	0.000	0.000	0.000	0.000	0.000	0.000	0.000	0.000	0.054	0.053	0.058	0.057	2.482	0.043	0.510	80	560	100	495	9220	9715	481	9140	9621	Error	Error	-4.219	495	9220	481	9140	89157	836949	2.102	9.124	0	0	0
1	7	5	"A27"	"A27"	14910	18960	100	1025	1070	388	36	592	592	635	510	80	43	8	0	10004	11390	6610	58	1277	1277	1312	266	20	93	90	0	0.000	0.000	0.000	0.000	0.000	0.000	0.000	0.000	0.000	0.000	0.000	0.000	0.000	0.000	0.050	0.047	0.051	0.050	2.410	0.045	0.563	80	560	100	433	8727	9160	478	10113	10591	Error	Error	-4.333	433	8727	478	10113	85624	911196	0.853	37.887	0	0	0
1	8	5	"A27"	"A27"	15220	18960	100	1097	1079	337	31	586	586	597	169	28	80	65	0	11845	11523	6706	58	1278	1278	1377	587	42	88	81	0	0.000	0.000	0.000	0.000	0.000	0.000	0.000	0.000	0.000	0.000	0.000	0.000	0.000	0.000	0.048	0.048	0.051	0.061	2.869	0.044	0.675	80	560	100	511	10567	11078	493	10245	10738	Error	Error	-4.370	511	10567	493	10245	86323	921828	2.852	17.284	0	0	0
1	9	5	"A27"	"A27"	15520	18960	100	1101	1136	413	36	614	614	638	192	30	75	61	0	12115	12130	7246	59	1298	1298	1404	709	50	90	87	0	0.000	0.000	0.000	0.000	0.000	0.000	0.000	0.000	0.000	0.000	0.000	0.000	0.000	0.000	0.045	0.048	0.047	0.054	2.661	0.042	0.626	80	560	100	487	10817	11304	522	10832	11354	Error	Error	-4.473	487	10817	522	10832	90888	970406	2.594	15.128	0	0	0
1	10	5	"A28"	"A28"	15810	18950	100	1029	1090	407	37	655	655	1566	6411	409	0	0	0	10314	11204	8260	73	1370	1370	2465	6751	273	58	36	0	0.000	0.000	0.000	0.000	0.000	0.000	0.000	0.000	0.000	0.000	0.000	0.000	0.000	0.000	0.042	0.044	0.051	0.072	4.115	0.044	0.569	80	560	100	374	8944	9318	435	9834	10269	Error	Error	-4.580	374	8944	435	9834	87194	896333	-0.074	1.294	0	0	0
1	11	5	"A28"	"A28"	16120	18960	100	1500	1446	449	31	650	650	668	197	29	83	81	0	21575	17782	8444	47	1347	1347	1587	1609	101	88	82	0	0.000	0.000	0.000	0.000	0.000	0.000	0.000	0.000	0.000	0.000	0.000	0.000	0.000	0.000	0.042	0.048	0.049	0.052	1.733	0.043	0.723	80	560	100	850	20228	21078	796	16435	17231	Error	Error	-4.573	850	20228	796	16435	115670	1422535	3.949	10.065	0	0	0
1	12	5	"A28"	"A28"	16420	18960	100	1463	1424	485	34	674	674	705	208	29	81	76	0	21118	17117	8431	49	1378	1378	1550	1092	70	88	81	0	0.000	0.000	0.000	0.000	0.000	0.000	0.000	0.000	0.000	0.000	0.000	0.000	0.000	0.000	0.040	0.048	0.048	0.050	1.816	0.043	0.689	80	560	100	789	19740	20529	750	15739	16489	Error	Error	-4.645	789	19740	750	15739	113914	1369383	3.457	14.255	0	0	0
1	13	5	"A29"	"A29"	16720	18950	100	1196	1221	399	32	713	713	739	213	28	73	67	0	13016	11513	6013	52	1431	1431	1448	194	13	93	88	0	0.000	0.000	0.000	0.000	0.000	0.000	0.000	0.000	0.000	0.000	0.000	0.000	0.000	0.000	0.042	0.050	0.050	0.049	2.356	0.046	0.558	80	560	100	483	11585	12068	508	10082	10590	Error	Error	-4.584	483	11585	508	10082	97673	921069	2.263	51.881	0	0	0
1	14	5	"A29"	"A29"	17020	18960	100	1352	1370	419	30	774	774	793	208	26	82	63	0	16019	13898	6151	44	1499	1499	1675	994	59	92	92	0	0.000	0.000	0.000	0.000	0.000	0.000	0.000	0.000	0.000	0.000	0.000	0.000	0.000	0.000	0.040	0.048	0.045	0.047	1.757	0.047	0.648	80	560	100	578	14520	15098	596	12399	12995	Error	Error	-4.651	578	14520	596	12399	109560	1111842	2.774	12.297	0	0	0
1	15	5	"A29"	"A29"	17320	18960	100	1459	1438	387	26	867	867	886	263	29	77	58	0	16021	13500	5576	41	1578	1578	1724	821	47	95	92	0	0.000	0.000	0.000	0.000	0.000	0.000	0.000	0.000	0.000	0.000	0.000	0.000	0.000	0.000	0.041	0.048	0.047	0.047	1.701	0.047	0.667	80	560	100	592	14443	15035	571	11922	12493	Error	Error	-4.609	592	14443	571	11922	115070	1080025	2.099	14.343	0	0	0
1	16	5	"A30"	"A30"	17610	18950	100	1359	1409	386	27	1020	1020	1038	245	23	58	41	0	6101	8019	5505	68	1704	1704	1727	233	13	90	85	0	0.000	0.000	0.000	0.000	0.000	0.000	0.000	0.000	0.000	0.000	0.000	0.000	0.000	0.000	0.077	0.062	0.063	0.086	3.732	0.054	0.507	80	560	100	339	4397	4736	389	6315	6704	Error	Error	-3.697	339	4397	389	6315	112689	641554	1.514	27.004	0	0	0
1	17	5	"A30"	"A30"	17910	18950	100	1581	1593	468	29	1130	1130	1135	246	21	66	43	0	10108	9611	5596	58	1824	1824	1913	758	39	83	78	0	0.000	0.000	0.000	0.000	0.000	0.000	0.000	0.000	0.000	0.000	0.000	0.000	0.000	0.000	0.054	0.059	0.065	0.089	3.838	0.061	0.514	80	560	100	451	8284	8735	463	7787	8250	Error	Error	-4.199	451	8284	463	7787	127479	768841	1.862	10.156	0	0	0
1	18	5	"A30"	"A30"	18220	18950	100	1661	1692	467	27	1254	1254	1265	269	21	60	32	0	8916	9290	4915	52	1932	1932	1965	283	14	93	88	0	0.000	0.000	0.000	0.000	0.000	0.000	0.000	0.000	0.000	0.000	0.000	0.000	0.000	0.000	0.058	0.060	0.055	0.066	3.397	0.064	0.508	80	560	100	407	6984	7391	438	7358	7796	Error	Error	-4.101	407	6984	438	7358	135396	743188	1.587	25.883	0	0	0
1	1	6	"A31"	"A31"	13110	19260	100	1048	1082	397	36	642	642	651	189	29	68	51	0	10899	11534	8029	69	1254	1254	1272	313	24	83	78	0	0.000	0.000	0.000	0.000	0.000	0.000	0.000	0.000	0.000	0.000	0.000	0.000	0.000	0.000	0.042	0.043	0.043	0.057	2.964	0.039	0.573	80	560	100	406	9645	10051	440	10280	10720	Error	Error	-4.570	406	9645	440	10280	86537	922690	2.280	32.786	0	0	0
1	2	6	"A31"	"A31"	13420	19260	100	1101	1113	445	39	643	643	679	399	58	57	23	0	15475	13825	9439	68	1274	1274	1651	2253	136	75	71	0	0.000	0.000	0.000	0.000	0.000	0.000	0.000	0.000	0.000	0.000	0.000	0.000	0.000	0.000	0.032	0.037	0.042	0.069	5.654	0.039	0.717	80	560	100	458	14201	14659	470	12551	13021	Error	Error	-4.955	458	14201	470	12551	89072	1106033	1.088	5.403	0	0	0
1	3	6	"A31"	"A31"	13720	19260	100	1164	1168	440	37	629	629	657	225	34	73	53	0	13916	13645	8697	63	1274	1274	1479	1546	104	82	78	0	0.000	0.000	0.000	0.000	0.000	0.000	0.000	0.000	0.000	0.000	0.000	0.000	0.000	0.000	0.042	0.044	0.047	0.053	2.115	0.042	0.625	80	560	100	535	12642	13177	539	12371	12910	Error	Error	-4.563	535	12642	539	12371	93453	1091600	2.271	7.869	0	0	0
1	4	6	"A32"	"A32"	14020	19260	100	842	905	304	33	617	617	628	170	27	58	38	0	9113	9532	5517	57	1275	1275	1321	576	43	86	78	0	0.000	0.000	0.000	0.000	0.000	0.000	0.000	0.000	0.000	0.000	0.000	0.000	0.000	0.000	0.029	0.035	0.041	0.046	4.099	0.035	0.418	80	560	100	225	7838	8063	288	8257	8545	Error	Error	-5.122	225	7838	288	8257	72438	762589	1.629	14.255	0	0	0
1	5	6	"A32"	"A32"	14320	19260	100	1044	1064	365	34	635	635	653	210	32	73	46	0	12067	12822	8500	66	1322	1322	1743	2154	123	80	71	0	0.000	0.000	0.000	0.000	0.000	0.000	0.000	0.000	0.000	0.000	0.000	0.000	0.000	0.000	0.038	0.037	0.038	0.045	2.643	0.034	0.577	80	560	100	409	10745	11154	429	11500	11929	Error	Error	-4.715	409	10745	429	11500	85131	1025745	1.957	5.143	0	0	0
1	6	6	"A32"	"A32"	14620	19260	100	1057	1084	386	35	627	627	651	231	35	71	46	0	12576	12630	8066	63	1348	1348	1757	2071	117	77	72	0	0.000	0.000	0.000	0.000	0.000	0.000	0.000	0.000	0.000	0.000	0.000	0.000	0.000	0.000	0.038	0.041	0.041	0.056	3.214	0.035	0.535	80	560	100	430	11228	11658	457	11282	11739	Error	Error	-4.707	430	11228	457	11282	86735	1010438	1.874	5.250	0	0	0
1	7	6	"A33"	"A33"	14920	19260	100	801	857	326	38	602	602	625	225	36	47	23	0	5491	7830	5867	74	1280	1280	1309	225	17	93	88	0	0.000	0.000	0.000	0.000	0.000	0.000	0.000	0.000	0.000	0.000	0.000	0.000	0.000	0.000	0.047	0.039	0.050	0.046	3.637	0.040	0.361	80	560	100	199	4211	4410	255	6550	6805	Error	Error	-4.403	199	4211	255	6550	68528	626409	1.031	28.982	0	0	0
1	8	6	"A33"	"A33"	15210	19270	100	898	917	359	39	598	598	624	184	29	61	37	0	5973	9033	6711	74	1284	1284	1359	430	31	85	80	0	0.000	0.000	0.000	0.000	0.000	0.000	0.000	0.000	0.000	0.000	0.000	0.000	0.000	0.000	0.064	0.041	0.050	0.050	4.821	0.040	0.461	80	560	100	300	4689	4989	319	7749	8068	Error	Error	-3.966	300	4689	319	7749	73385	722669	1.592	17.847	0	0	0
1	9	6	"A33"	"A33"	15520	19270	100	847	957	401	41	600	600	617	197	31	55	38	0	7324	9566	7194	75	1298	1298	1323	215	16	98	95	0	0.000	0.000	0.000	0.000	0.000	0.000	0.000	0.000	0.000	0.000	0.000	0.000	0.000	0.000	0.041	0.043	0.050	0.050	2.331	0.044	0.516	80	560	100	247	6026	6273	357	8268	8625	Error	Error	-4.609	247	6026	357	8268	76566	765281	1.726	38.340	0	0	0
1	10	6	"A34"	"A34"	15820	19260	100	841	922	349	37	619	619	633	168	26	57	41	0	5817	8012	6174	77	1314	1314	1336	199	14	95	91	0	0.000	0.000	0.000	0.000	0.000	0.000	0.000	0.000	0.000	0.000	0.000	0.000	0.000	0.000	0.049	0.045	0.056	0.063	2.692	0.043	0.496	80	560	100	222	4503	4725	303	6698	7001	Error	Error	-4.342	222	4503	303	6698	73786	640991	1.720	33.548	0	0	0
1	11	6	"A34"	"A34"	16120	19260	100	1021	1101	450	40	653	653	670	243	36	60	42	0	7339	9501	6806	71	1373	1373	1518	852	56	85	82	0	0.000	0.000	0.000	0.000	0.000	0.000	0.000	0.000	0.000	0.000	0.000	0.000	0.000	0.000	0.062	0.055	0.058	0.072	4.836	0.045	0.469	80	560	100	368	5966	6334	448	8128	8576	Error	Error	-4.019	368	5966	448	8128	88094	760056	1.774	9.370	0	0	0
1	12	6	"A34"	"A34"	16420	19260	100	1139	1101	411	37	688	688	707	216	30	62	51	0	7028	10207	7309	71	1404	1404	1586	886	55	83	82	0	0.000	0.000	0.000	0.000	0.000	0.000	0.000	0.000	0.000	0.000	0.000	0.000	0.000	0.000	0.080	0.047	0.052	0.063	3.365	0.044	0.622	80	560	100	451	5624	6075	413	8803	9216	Error	Error	-3.640	451	5624	413	8803	88062	816543	1.824	9.730	0	0	0
1	13	6	"A35"	"A35"	16720	19250	100	1099	1167	444	38	706	706	726	195	26	63	50	0	10443	9789	6206	63	1445	1445	1467	286	19	88	78	0	0.000	0.000	0.000	0.000	0.000	0.000	0.000	0.000	0.000	0.000	0.000	0.000	0.000	0.000	0.044	0.055	0.062	0.064	2.868	0.053	0.565	80	560	100	393	8998	9391	461	8344	8805	Error	Error	-4.517	393	8998	461	8344	93332	783150	2.262	29.098	0	0	0
1	14	6	"A35"	"A35"	17030	19260	100	1298	1326	357	26	756	756	781	202	25	85	67	0	10285	10682	4070	38	1494	1494	1512	188	12	100	100	0	0.000	0.000	0.000	0.000	0.000	0.000	0.000	0.000	0.000	0.000	0.000	0.000	0.000	0.000	0.062	0.062	0.060	0.059	1.940	0.055	0.489	80	560	100	542	8791	9333	570	9188	9758	Error	Error	-4.020	542	8791	570	9188	106086	854544	2.698	48.777	0	0	0
1	15	6	"A35"	"A35"	17320	19260	100	1443	1411	408	28	877	877	896	227	25	73	57	0	10986	10350	5137	49	1625	1625	1886	1322	70	85	82	0	0.000	0.000	0.000	0.000	0.000	0.000	0.000	0.000	0.000	0.000	0.000	0.000	0.000	0.000	0.060	0.061	0.068	0.063	2.248	0.066	0.663	80	560	100	566	9361	9927	534	8725	9259	Error	Error	-4.048	566	9361	534	8725	112877	827986	2.269	6.402	0	0	0
1	16	6	"A36"	"A36"	17620	19250	100	1364	1382	409	29	987	987	1007	239	23	62	41	0	5992	8547	6542	76	1708	1708	1722	228	13	86	82	0	0.000	0.000	0.000	0.000	0.000	0.000	0.000	0.000	0.000	0.000	0.000	0.000	0.000	0.000	0.088	0.058	0.068	0.089	3.884	0.054	0.543	80	560	100	377	4284	4661	395	6839	7234	Error	Error	-3.506	377	4284	395	6839	110581	683797	1.569	29.934	0	0	0
1	17	6	"A36"	"A36"	17920	19260	100	1508	1540	398	25	1143	1143	1151	276	23	57	31	0	9947	9372	4667	49	1867	1867	2023	940	46	87	82	0	0.000	0.000	0.000	0.000	0.000	0.000	0.000	0.000	0.000	0.000	0.000	0.000	0.000	0.000	0.045	0.053	0.059	0.051	2.706	0.058	0.510	80	560	100	365	8080	8445	397	7505	7902	Error	Error	-4.468	365	8080	397	7505	123194	749732	1.409	7.818	0	0	0
1	18	6	"A36"	"A36"	18220	19260	100	1725	1762	412	23	1279	1279	1326	408	30	56	20	0	11248	9995	5239	52	2016	2016	2130	691	32	86	85	0	0.000	0.000	0.000	0.000	0.000	0.000	0.000	0.000	0.000	0.000	0.000	0.000	0.000	0.000	0.048	0.061	0.067	0.077	2.916	0.056	0.470	80	560	100	446	9232	9678	483	7979	8462	Error	Error	-4.372	446	9232	483	7979	140959	799562	1.069	11.382	0	0	0
1	1	7	"A37"	"A37"	13120	19570	100	1146	1180	568	48	637	637	640	184	28	75	58	0	10774	10156	5371	52	1237	1237	1259	257	20	98	92	0	0.000	0.000	0.000	0.000	0.000	0.000	0.000	0.000	0.000	0.000	0.000	0.000	0.000	0.000	0.053	0.061	0.063	0.062	2.429	0.062	0.552	80	560	100	509	9537	10046	543	8919	9462	Error	Error	-4.228	509	9537	543	8919	94419	812479	2.935	34.619	0	0	0
1	2	7	"A37"	"A37"	13420	19560	100	1147	1178	302	25	589	589	621	265	42	90	57	0	10115	9921	3303	33	1249	1249	1662	2077	124	97	91	0	0.000	0.000	0.000	0.000	0.000	0.000	0.000	0.000	0.000	0.000	0.000	0.000	0.000	0.000	0.063	0.068	0.065	0.066	1.780	0.053	0.535	80	560	100	558	8866	9424	589	8672	9261	Error	Error	-3.990	558	8866	589	8672	94213	793684	2.102	3.976	0	0	0
1	3	7	"A37"	"A37"	13720	19560	100	1175	1182	446	37	613	613	654	336	51	71	37	0	8912	9180	4515	49	1264	1264	1661	2089	125	83	81	0	0.000	0.000	0.000	0.000	0.000	0.000	0.000	0.000	0.000	0.000	0.000	0.000	0.000	0.000	0.073	0.072	0.077	0.080	2.222	0.061	0.480	80	560	100	562	7648	8210	569	7916	8485	Error	Error	-3.766	562	7648	569	7916	94522	734431	1.571	3.599	0	0	0
1	4	7	"A38"	"A38"	14020	19560	100	1317	1262	397	31	584	584	606	176	29	85	78	0	20701	17016	8506	49	1274	1274	1297	203	15	98	96	0	0.000	0.000	0.000	0.000	0.000	0.000	0.000	0.000	0.000	0.000	0.000	0.000	0.000	0.000	0.038	0.043	0.046	0.048	1.774	0.040	0.698	80	560	100	733	19427	20160	678	15742	16420	Error	Error	-4.728	733	19427	678	15742	100922	1361255	3.727	77.433	0	0	0
1	5	7	"A38"	"A38"	14320	19560	100	1129	1107	358	32	585	585	618	212	34	77	53	0	15805	14162	6841	48	1315	1315	1622	1835	113	91	86	0	0.000	0.000	0.000	0.000	0.000	0.000	0.000	0.000	0.000	0.000	0.000	0.000	0.000	0.000	0.038	0.041	0.043	0.041	2.400	0.044	0.724	80	560	100	544	14490	15034	522	12847	13369	Error	Error	-4.735	544	14490	522	12847	88588	1132939	2.307	6.834	0	0	0
1	6	7	"A38"	"A38"	14630	19560	100	1364	1346	390	28	632	632	650	196	30	91	78	0	20933	18649	6495	34	1329	1329	1438	725	50	100	93	0	0.000	0.000	0.000	0.000	0.000	0.000	0.000	0.000	0.000	0.000	0.000	0.000	0.000	0.000	0.037	0.041	0.039	0.038	2.096	0.042	0.701	80	560	100	732	19604	20336	714	17320	18034	Error	Error	-4.743	732	19604	714	17320	107690	1491911	3.551	23.739	0	0	0
1	7	7	"A39"	"A39"	14910	19560	100	1052	1002	415	41	601	601	615	187	30	60	52	0	7965	9771	7644	78	1300	1300	1347	325	24	86	85	0	0.000	0.000	0.000	0.000	0.000	0.000	0.000	0.000	0.000	0.000	0.000	0.000	0.000	0.000	0.068	0.047	0.058	0.068	3.438	0.042	0.322	80	560	100	451	6665	7116	401	8471	8872	Error	Error	-3.885	451	6665	401	8471	80179	781695	2.070	25.920	0	0	0
1	8	7	"A39"	"A39"	15220	19570	100	1074	1105	373	33	624	624	681	682	100	25	2	0	11429	11908	7004	58	1323	1323	1410	525	37	95	93	0	0.000	0.000	0.000	0.000	0.000	0.000	0.000	0.000	0.000	0.000	0.000	0.000	0.000	0.000	0.045	0.045	0.046	0.045	2.427	0.039	0.055	80	560	100	450	10106	10556	481	10585	11066	Error	Error	-4.489	450	10106	481	10585	88407	952632	0.622	19.996	0	0	0
1	9	7	"A39"	"A39"	15520	19560	100	889	993	383	38	615	615	655	327	49	43	26	0	7356	8947	6464	72	1325	1325	1411	457	32	88	82	0	0.000	0.000	0.000	0.000	0.000	0.000	0.000	0.000	0.000	0.000	0.000	0.000	0.000	0.000	0.045	0.050	0.053	0.062	3.452	0.043	0.385	80	560	100	274	6031	6305	378	7622	8000	Error	Error	-4.460	274	6031	378	7622	79463	715771	1.034	16.490	0	0	0
1	10	7	"A40"	"A40"	15820	19560	100	1025	1329	1231	92	628	628	668	263	39	58	37	0	8307	10031	6996	69	1326	1326	1360	275	20	91	88	0	0.000	0.000	0.000	0.000	0.000	0.000	0.000	0.000	0.000	0.000	0.000	0.000	0.000	0.000	0.057	0.081	0.063	0.076	3.856	0.068	0.245	80	560	100	397	6981	7378	701	8705	9406	Error	Error	-4.136	397	6981	701	8705	106287	802447	2.513	31.531	0	0	0
1	11	7	"A40"	"A40"	16120	19560	100	1194	1160	328	28	663	663	685	199	29	76	57	0	14291	13242	6060	45	1378	1378	1492	923	61	96	92	0	0.000	0.000	0.000	0.000	0.000	0.000	0.000	0.000	0.000	0.000	0.000	0.000	0.000	0.000	0.041	0.042	0.045	0.040	1.898	0.039	0.609	80	560	100	531	12913	13444	497	11864	12361	Error	Error	-4.604	531	12913	497	11864	92781	1059341	2.387	12.730	0	0	0
1	12	7	"A40"	"A40"	16420	19560	100	1159	1160	354	30	704	704	732	260	35	70	42	0	12748	12399	6240	50	1411	1411	1499	507	33	95	92	0	0.000	0.000	0.000	0.000	0.000	0.000	0.000	0.000	0.000	0.000	0.000	0.000	0.000	0.000	0.040	0.041	0.045	0.040	3.022	0.041	0.464	80	560	100	455	11337	11792	456	10988	11444	Error	Error	-4.639	455	11337	456	10988	92807	991935	1.646	21.499	0	0	0
1	13	7	"A41"	"A41"	16720	19550	100	1230	1270	407	32	708	708	737	217	29	78	60	0	12734	11918	6739	56	1453	1453	1498	494	32	86	78	0	0.000	0.000	0.000	0.000	0.000	0.000	0.000	0.000	0.000	0.000	0.000	0.000	0.000	0.000	0.046	0.054	0.057	0.069	3.109	0.045	0.538	80	560	100	522	11281	11803	562	10465	11027	Error	Error	-4.434	522	11281	562	10465	101602	953457	2.456	21.093	0	0	0
1	14	7	"A41"	"A41"	17020	19560	100	1447	1481	653	44	779	779	812	245	30	82	65	0	13240	12350	5515	44	1542	1542	1752	1019	58	92	87	0	0.000	0.000	0.000	0.000	0.000	0.000	0.000	0.000	0.000	0.000	0.000	0.000	0.000	0.000	0.057	0.065	0.063	0.061	1.756	0.067	0.585	80	560	100	668	11698	12366	702	10808	11510	Error	Error	-4.130	668	11698	702	10808	118486	988006	2.731	10.400	0	0	0
1	15	7	"A41"	"A41"	17320	19560	100	1242	1254	374	29	868	868	896	239	26	62	35	0	9238	9009	4069	45	1613	1613	1684	669	39	93	92	0	0.000	0.000	0.000	0.000	0.000	0.000	0.000	0.000	0.000	0.000	0.000	0.000	0.000	0.000	0.049	0.052	0.055	0.049	2.637	0.061	0.500	80	560	100	374	7625	7999	386	7396	7782	Error	Error	-4.350	374	7625	386	7396	100353	720700	1.498	10.949	0	0	0
1	16	7	"A42"	"A42"	17620	19550	100	1222	1303	489	37	1015	1015	1068	612	57	17	1	0	5365	6453	4526	70	1723	1723	1751	241	13	88	81	0	0.000	0.000	0.000	0.000	0.000	0.000	0.000	0.000	0.000	0.000	0.000	0.000	0.000	0.000	0.057	0.061	0.068	0.081	4.344	0.064	0.282	80	560	100	207	3642	3849	288	4730	5018	Error	Error	-4.137	207	3642	288	4730	104268	516243	0.384	19.510	0	0	0
1	17	7	"A42"	"A42"	17920	19560	100	1521	1562	435	27	1151	1151	1159	277	23	65	30	0	8478	9598	5547	57	1888	1888	1946	392	20	96	93	0	0.000	0.000	0.000	0.000	0.000	0.000	0.000	0.000	0.000	0.000	0.000	0.000	0.000	0.000	0.056	0.053	0.061	0.061	2.604	0.054	0.426	80	560	100	370	6590	6960	411	7710	8121	Error	Error	-4.155	370	6590	411	7710	124977	767864	1.455	19.520	0	0	0
1	18	7	"A42"	"A42"	18220	19560	100	1641	1634	437	26	1292	1292	1308	280	21	55	31	0	7690	9763	5930	60	2026	2026	2075	348	16	97	96	0	0.000	0.000	0.000	0.000	0.000	0.000	0.000	0.000	0.000	0.000	0.000	0.000	0.000	0.000	0.062	0.044	0.061	0.053	2.452	0.048	0.228	80	560	100	349	5664	6013	342	7737	8079	Error	Error	-4.021	349	5664	342	7737	130702	781073	1.164	22.092	0	0	0
1	1	8	"A43"	"A43"	13120	19860	100	1261	1225	397	32	642	642	657	190	28	81	66	0	19886	15496	8367	53	1265	1265	1284	212	16	96	87	0	0.000	0.000	0.000	0.000	0.000	0.000	0.000	0.000	0.000	0.000	0.000	0.000	0.000	0.000	0.033	0.041	0.044	0.054	2.686	0.040	0.704	80	560	100	619	18621	19240	583	14231	14814	Error	Error	-4.911	619	18621	583	14231	98038	1239650	2.989	67.038	0	0	0
1	2	8	"A43"	"A43"	13410	19870	100	1306	1239	399	32	643	643	676	229	33	73	67	0	19913	15408	8903	57	1282	1282	2096	3482	166	76	71	0	0.000	0.000	0.000	0.000	0.000	0.000	0.000	0.000	0.000	0.000	0.000	0.000	0.000	0.000	0.036	0.042	0.042	0.052	3.245	0.037	0.669	80	560	100	663	18631	19294	596	14126	14722	Error	Error	-4.813	663	18631	596	14126	99150	1232624	2.459	3.823	0	0	0
1	3	8	"A43"	"A43"	13720	19870	100	1292	1293	345	26	584	584	618	221	35	92	77	0	20504	18815	5732	30	1266	1266	1741	2476	142	93	91	0	0.000	0.000	0.000	0.000	0.000	0.000	0.000	0.000	0.000	0.000	0.000	0.000	0.000	0.000	0.037	0.040	0.037	0.040	1.798	0.037	0.629	80	560	100	708	19238	19946	709	17549	18258	Error	Error	-4.764	708	19238	709	17549	103439	1505204	3.054	6.896	0	0	0
1	4	8	"A44"	"A44"	14020	19850	100	1003	1130	887	78	617	617	625	186	29	70	51	0	12394	10864	7126	65	1276	1276	1367	1058	77	73	72	0	0.000	0.000	0.000	0.000	0.000	0.000	0.000	0.000	0.000	0.000	0.000	0.000	0.000	0.000	0.035	0.054	0.051	0.055	3.046	0.051	0.330	80	560	100	386	11118	11504	513	9588	10101	Error	Error	-4.848	386	11118	513	9588	90438	869101	2.715	8.976	0	0	0
1	5	8	"A44"	"A44"	14330	19860	100	1148	1153	352	30	620	620	657	219	33	83	66	0	13709	12351	5948	48	1322	1322	1570	1450	92	83	83	0	0.000	0.000	0.000	0.000	0.000	0.000	0.000	0.000	0.000	0.000	0.000	0.000	0.000	0.000	0.043	0.048	0.051	0.052	1.879	0.041	0.535	80	560	100	528	12387	12915	533	11029	11562	Error	Error	-4.552	528	12387	533	11029	92241	988068	2.265	7.435	0	0	0
1	6	8	"A44"	"A44"	14630	19860	100	1153	1145	316	27	623	623	658	235	35	76	55	0	12627	11924	5779	48	1356	1356	1765	1972	111	83	81	0	0.000	0.000	0.000	0.000	0.000	0.000	0.000	0.000	0.000	0.000	0.000	0.000	0.000	0.000	0.047	0.049	0.048	0.057	2.429	0.044	0.606	80	560	100	530	11271	11801	522	10568	11090	Error	Error	-4.410	530	11271	522	10568	91636	953932	2.072	5.152	0	0	0
1	7	8	"A45"	"A45"	14920	19850	100	1029	1087	580	53	607	607	647	235	36	67	41	0	9036	9736	6835	70	1337	1337	1383	415	30	85	77	0	0.000	0.000	0.000	0.000	0.000	0.000	0.000	0.000	0.000	0.000	0.000	0.000	0.000	0.000	0.055	0.057	0.056	0.068	3.038	0.044	0.348	80	560	100	422	7699	8121	480	8399	8879	Error	Error	-4.189	422	7699	480	8399	86981	778883	1.872	20.128	0	0	0
1	8	8	"A45"	"A45"	15230	19860	100	1183	1152	396	34	647	647	665	227	34	73	56	0	11622	11318	5904	52	1371	1371	1491	777	52	88	86	0	0.000	0.000	0.000	0.000	0.000	0.000	0.000	0.000	0.000	0.000	0.000	0.000	0.000	0.000	0.052	0.051	0.050	0.057	3.025	0.047	0.552	80	560	100	536	10251	10787	505	9947	10452	Error	Error	-4.257	536	10251	505	9947	92154	905466	2.145	12.647	0	0	0
1	9	8	"A45"	"A45"	15530	19860	100	1037	1026	321	31	649	649	704	341	48	53	20	0	9449	9954	4972	49	1375	1375	1468	726	49	90	90	0	0.000	0.000	0.000	0.000	0.000	0.000	0.000	0.000	0.000	0.000	0.000	0.000	0.000	0.000	0.048	0.044	0.045	0.049	3.103	0.042	0.363	80	560	100	388	8074	8462	377	8579	8956	Error	Error	-4.379	388	8074	377	8579	82094	796298	0.944	11.689	0	0	0
1	10	8	"A47"	"A47"	15820	19860	100	1059	1077	475	44	631	631	679	265	39	63	43	0	12469	10738	6648	61	1374	1374	1396	361	25	82	80	0	0.000	0.000	0.000	0.000	0.000	0.000	0.000	0.000	0.000	0.000	0.000	0.000	0.000	0.000	0.039	0.048	0.049	0.060	2.732	0.047	0.269	80	560	100	428	11095	11523	446	9364	9810	Error	Error	-4.696	428	11095	446	9364	86159	859064	1.502	25.878	0	0	0
1	11	8	"A47"	"A47"	16120	19860	100	1113	1127	349	30	665	665	706	301	42	67	31	0	12423	10502	6558	62	1404	1404	1830	1996	109	70	66	0	0.000	0.000	0.000	0.000	0.000	0.000	0.000	0.000	0.000	0.000	0.000	0.000	0.000	0.000	0.041	0.051	0.058	0.075	3.150	0.045	0.533	80	560	100	448	11019	11467	462	9098	9560	Error	Error	-4.620	448	11019	462	9098	90164	840165	1.399	4.345	0	0	0
1	12	8	"A47"	"A47"	16430	19860	100	1215	1157	372	32	721	721	749	237	31	65	56	0	14302	11984	6546	54	1425	1425	1681	1346	80	80	77	0	0.000	0.000	0.000	0.000	0.000	0.000	0.000	0.000	0.000	0.000	0.000	0.000	0.000	0.000	0.038	0.041	0.043	0.040	2.595	0.041	0.526	80	560	100	494	12877	13371	436	10559	10995	Error	Error	-4.704	494	12877	436	10559	92580	958709	1.722	7.655	0	0	0
1	13	8	"A48"	"A48"	16730	19850	100	1349	1369	429	31	734	734	838	1912	228	1	0	0	13932	13849	7387	53	1457	1457	1469	185	12	95	93	0	0.000	0.000	0.000	0.000	0.000	0.000	0.000	0.000	0.000	0.000	0.000	0.000	0.000	0.000	0.049	0.051	0.049	0.057	2.549	0.043	0.540	80	560	100	615	12475	13090	635	12392	13027	Error	Error	-4.342	615	12475	635	12392	109552	1107937	0.278	66.919	0	0	0
1	14	8	"A48"	"A48"	17030	19860	100	1417	1384	423	30	791	791	812	219	26	75	65	0	19471	15755	8250	52	1540	1540	1750	1305	74	87	86	0	0.000	0.000	0.000	0.000	0.000	0.000	0.000	0.000	0.000	0.000	0.000	0.000	0.000	0.000	0.035	0.042	0.040	0.043	1.940	0.041	0.674	80	560	100	626	17931	18557	593	14215	14808	Error	Error	-4.840	626	17931	593	14215	110714	1260379	2.612	10.732	0	0	0
1	15	8	"A48"	"A48"	17340	19860	100	1573	1557	404	25	913	913	934	282	30	80	62	0	19415	15356	6968	45	1645	1645	1673	259	15	98	95	0	0.000	0.000	0.000	0.000	0.000	0.000	0.000	0.000	0.000	0.000	0.000	0.000	0.000	0.000	0.037	0.047	0.048	0.053	1.884	0.045	0.634	80	560	100	660	17770	18430	644	13711	14355	Error	Error	-4.751	660	17770	644	13711	124567	1228459	2.209	52.830	0	0	0
1	16	8	"A49"	"A49"	17620	19840	100	1253	1352	411	30	1036	1036	1052	256	24	47	32	0	7236	7917	5519	69	1770	1770	1840	610	33	70	65	0	0.000	0.000	0.000	0.000	0.000	0.000	0.000	0.000	0.000	0.000	0.000	0.000	0.000	0.000	0.040	0.051	0.075	0.107	5.518	0.054	0.442	80	560	100	217	5466	5683	316	6147	6463	Error	Error	-4.655	217	5466	316	6147	108183	633351	1.172	9.962	0	0	0
1	17	8	"A49"	"A49"	17930	19850	100	1604	1678	567	33	1192	1192	1220	300	24	61	38	0	9317	8819	5084	57	1957	1957	2093	823	39	78	76	0	0.000	0.000	0.000	0.000	0.000	0.000	0.000	0.000	0.000	0.000	0.000	0.000	0.000	0.000	0.056	0.071	0.067	0.099	3.615	0.062	0.399	80	560	100	412	7360	7772	486	6862	7348	Error	Error	-4.159	412	7360	486	6862	134245	705534	1.527	8.173	0	0	0
1	18	8	"A49"	"A49"	18230	19850	100	1798	1758	382	21	1323	1323	1362	414	30	55	15	0	8294	8398	4282	50	2133	2133	2255	769	34	83	80	0	0.000	0.000	0.000	0.000	0.000	0.000	0.000	0.000	0.000	0.000	0.000	0.000	0.000	0.000	0.077	0.069	0.074	0.074	3.290	0.060	0.384	80	560	100	475	6161	6636	435	6265	6700	Error	Error	-3.697	475	6161	435	6265	140678	671826	0.957	7.988	0	0	0
1	1	9	"A50"	"A50"	13120	20150	100	871	892	277	31	663	663	695	390	56	22	3	0	4222	5993	4251	70	1260	1260	1333	1056	79	78	73	0	0.000	0.000	0.000	0.000	0.000	0.000	0.000	0.000	0.000	0.000	0.000	0.000	0.000	0.000	0.070	0.048	0.059	0.068	3.706	0.419	0.323	80	560	100	208	2962	3170	229	4733	4962	Error	Error	-3.832	208	2962	229	4733	71329	479418	0.505	4.413	0	0	0
1	2	9	"A50"	"A50"	13430	20160	100	960	991	363	36	634	634	660	230	34	62	35	0	9160	9652	5769	59	1296	1296	1324	222	16	100	90	0	0.000	0.000	0.000	0.000	0.000	0.000	0.000	0.000	0.000	0.000	0.000	0.000	0.000	0.000	0.041	0.043	0.048	0.054	2.369	0.041	0.440	80	560	100	326	7864	8190	357	8356	8713	Error	Error	-4.592	326	7864	357	8356	79271	772172	1.439	37.514	0	0	0
1	3	9	"A50"	"A50"	13720	20160	100	1017	1005	345	34	615	615	665	574	86	33	2	0	8787	9121	5903	64	1282	1282	1395	730	52	81	78	0	0.000	0.000	0.000	0.000	0.000	0.000	0.000	0.000	0.000	0.000	0.000	0.000	0.000	0.000	0.054	0.050	0.053	0.065	2.760	0.045	0.526	80	560	100	402	7505	7907	390	7839	8229	Error	Error	-4.223	402	7505	390	7839	80365	729682	0.592	10.584	0	0	0
1	4	9	"A51"	"A51"	14020	20150	100	819	933	481	51	581	581	608	227	37	52	33	0	7681	9540	7943	83	1271	1271	1316	520	39	68	67	0	0.000	0.000	0.000	0.000	0.000	0.000	0.000	0.000	0.000	0.000	0.000	0.000	0.000	0.000	0.037	0.043	0.048	0.088	6.302	0.043	0.558	80	560	100	238	6410	6648	352	8269	8621	Error	Error	-4.751	238	6410	352	8269	74655	763166	1.432	15.815	0	0	0
1	5	9	"A51"	"A51"	14320	20160	100	1064	1096	396	36	602	602	640	241	37	73	48	0	13858	11943	5833	48	1319	1319	1723	1941	112	86	82	0	0.000	0.000	0.000	0.000	0.000	0.000	0.000	0.000	0.000	0.000	0.000	0.000	0.000	0.000	0.037	0.046	0.047	0.050	3.469	0.041	0.422	80	560	100	462	12539	13001	494	10624	11118	Error	Error	-4.762	462	12539	494	10624	87649	955429	1.892	5.265	0	0	0
1	6	9	"A51"	"A51"	14630	20160	100	1110	1095	300	27	618	618	652	281	43	66	43	0	13654	12265	5129	41	1348	1348	1606	1298	80	91	90	0	0.000	0.000	0.000	0.000	0.000	0.000	0.000	0.000	0.000	0.000	0.000	0.000	0.000	0.000	0.040	0.044	0.045	0.046	2.186	0.039	0.529	80	560	100	492	12306	12798	477	10917	11394	Error	Error	-4.645	492	12306	477	10917	87596	981201	1.577	8.212	0	0	0
1	7	9	"A52"	"A52"	14930	20150	100	1157	1220	713	58	646	646	670	263	39	68	48	0	10135	8883	4131	46	1367	1367	1392	220	15	93	88	0	0.000	0.000	0.000	0.000	0.000	0.000	0.000	0.000	0.000	0.000	0.000	0.000	0.000	0.000	0.058	0.076	0.068	0.070	2.131	0.074	0.362	80	560	100	511	8768	9279	574	7516	8090	Error	Error	-4.101	511	8768	574	7516	97610	710638	2.091	34.050	0	0	0
1	8	9	"A52"	"A52"	15240	20150	100	1057	1096	405	36	637	637	665	414	62	52	15	0	7748	7703	3189	41	1398	1398	1550	1040	67	92	90	0	0.000	0.000	0.000	0.000	0.000	0.000	0.000	0.000	0.000	0.000	0.000	0.000	0.000	0.000	0.066	0.073	0.072	0.066	2.600	0.063	0.330	80	560	100	420	6350	6770	459	6305	6764	Error	Error	-3.918	420	6350	459	6305	87704	616225	1.041	5.916	0	0	0
1	9	9	"A52"	"A52"	15540	20160	100	1247	1251	314	25	682	682	712	278	39	83	50	0	9321	9001	3071	34	1480	1480	1760	1167	66	97	93	0	0.000	0.000	0.000	0.000	0.000	0.000	0.000	0.000	0.000	0.000	0.000	0.000	0.000	0.000	0.072	0.076	0.069	0.068	2.283	0.060	0.449	80	560	100	565	7841	8406	569	7521	8090	Error	Error	-3.795	565	7841	569	7521	100058	720069	1.939	6.205	0	0	0
1	10	9	"A53"	"A53"	15830	20160	100	1146	1125	383	34	663	663	714	425	59	57	13	0	11384	9488	5265	55	1417	1417	1445	292	20	86	83	0	0.000	0.000	0.000	0.000	0.000	0.000	0.000	0.000	0.000	0.000	0.000	0.000	0.000	0.000	0.048	0.057	0.060	0.071	2.559	0.055	0.370	80	560	100	483	9967	10450	462	8071	8533	Error	Error	-4.367	483	9967	462	8071	90013	759050	0.967	27.545	0	0	0
1	11	9	"A53"	"A53"	16140	20160	100	1255	1283	464	36	683	683	718	263	36	77	56	0	11378	10625	4335	40	1411	1411	1475	397	26	100	97	0	0.000	0.000	0.000	0.000	0.000	0.000	0.000	0.000	0.000	0.000	0.000	0.000	0.000	0.000	0.057	0.065	0.064	0.064	1.938	0.059	0.391	80	560	100	572	9967	10539	600	9214	9814	Error	Error	-4.123	572	9967	600	9214	102607	850010	2.148	23.048	0	0	0
1	12	9	"A53"	"A53"	16440	20160	100	1224	1226	343	27	724	724	745	222	29	81	58	0	11574	10586	4119	38	1469	1469	1606	783	48	95	93	0	0.000	0.000	0.000	0.000	0.000	0.000	0.000	0.000	0.000	0.000	0.000	0.000	0.000	0.000	0.049	0.055	0.053	0.053	2.024	0.050	0.492	80	560	100	500	10105	10605	502	9117	9619	Error	Error	-4.337	500	10105	502	9117	98104	846879	2.167	11.469	0	0	0
1	13	9	"A54"	"A54"	16730	20150	100	1140	1174	391	33	771	771	796	227	28	68	37	0	9067	9050	5788	63	1513	1513	1525	259	16	86	78	0	0.000	0.000	0.000	0.000	0.000	0.000	0.000	0.000	0.000	0.000	0.000	0.000	0.000	0.000	0.049	0.053	0.055	0.073	3.490	0.046	0.256	80	560	100	369	7554	7923	403	7537	7940	Error	Error	-4.356	369	7554	403	7537	93921	724005	1.665	29.054	0	0	0
1	14	9	"A54"	"A54"	17030	20170	100	1181	1183	282	23	814	814	848	387	45	47	6	0	9067	9010	4040	44	1557	1557	1665	656	39	93	90	0	0.000	0.000	0.000	0.000	0.000	0.000	0.000	0.000	0.000	0.000	0.000	0.000	0.000	0.000	0.049	0.050	0.052	0.051	2.372	0.048	0.367	80	560	100	367	7510	7877	369	7453	7822	Error	Error	-4.355	367	7510	369	7453	94636	720787	0.866	11.197	0	0	0
1	15	9	"A54"	"A54"	17330	20160	100	1334	1371	379	27	921	921	934	244	26	68	45	0	10185	10203	4864	47	1649	1649	1860	1071	57	88	86	0	0.000	0.000	0.000	0.000	0.000	0.000	0.000	0.000	0.000	0.000	0.000	0.000	0.000	0.000	0.048	0.053	0.055	0.056	2.579	0.051	0.516	80	560	100	413	8536	8949	450	8554	9004	Error	Error	-4.369	413	8536	450	8554	109673	816229	1.791	7.790	0	0	0
1	16	9	"A55"	"A55"	17630	20150	100	1344	1380	333	24	1017	1017	1040	265	25	56	25	0	7834	7569	3874	51	1749	1749	1762	226	12	90	83	0	0.000	0.000	0.000	0.000	0.000	0.000	0.000	0.000	0.000	0.000	0.000	0.000	0.000	0.000	0.054	0.062	0.063	0.067	3.266	0.055	0.310	80	560	100	327	6085	6412	363	5820	6183	Error	Error	-4.218	327	6085	363	5820	110429	605536	1.283	25.695	0	0	0
1	17	9	"A55"	"A55"	17930	20160	100	1632	1623	373	22	1194	1194	1212	303	25	63	30	0	9393	10458	5371	51	1936	1936	2017	522	25	98	93	0	0.000	0.000	0.000	0.000	0.000	0.000	0.000	0.000	0.000	0.000	0.000	0.000	0.000	0.000	0.059	0.050	0.059	0.053	2.560	0.041	0.326	80	560	100	438	7457	7895	429	8522	8951	Error	Error	-4.090	438	7457	429	8522	129824	836625	1.356	16.170	0	0	0
1	18	9	"A55"	"A55"	18220	20150	100	1734	1742	441	25	1344	1344	1360	284	20	61	35	0	7162	8583	5398	62	2132	2132	2343	1041	44	81	68	0	0.000	0.000	0.000	0.000	0.000	0.000	0.000	0.000	0.000	0.000	0.000	0.000	0.000	0.000	0.078	0.062	0.074	0.096	3.604	0.057	0.417	80	560	100	390	5030	5420	398	6451	6849	Error	Error	-3.689	390	5030	398	6451	139379	686643	1.345	5.994	0	0	0
1	1	10	"A56"	"A56"	13130	20460	100	958	981	326	33	641	641	657	203	30	61	41	0	7955	8825	5998	67	1298	1298	1324	353	26	85	76	0	0.000	0.000	0.000	0.000	0.000	0.000	0.000	0.000	0.000	0.000	0.000	0.000	0.000	0.000	0.048	0.045	0.054	0.075	4.995	0.043	0.518	80	560	100	317	6657	6974	340	7527	7867	Error	Error	-4.392	317	6657	340	7527	78488	706023	1.596	21.249	0	0	0
1	2	10	"A56"	"A56"	13430	20460	100	986	996	327	32	649	649	675	203	30	67	37	0	8911	8339	5455	65	1331	1331	1751	1891	107	73	65	0	0.000	0.000	0.000	0.000	0.000	0.000	0.000	0.000	0.000	0.000	0.000	0.000	0.000	0.000	0.044	0.050	0.060	0.084	4.298	0.042	0.439	80	560	100	337	7580	7917	347	7008	7355	Error	Error	-4.491	337	7580	347	7008	79640	667104	1.581	3.484	0	0	0
1	3	10	"A56"	"A56"	13730	20470	100	1073	1050	423	40	636	636	670	289	43	60	32	0	9810	9206	5283	57	1325	1325	1461	781	53	81	78	0	0.000	0.000	0.000	0.000	0.000	0.000	0.000	0.000	0.000	0.000	0.000	0.000	0.000	0.000	0.052	0.053	0.057	0.069	3.154	0.048	0.466	80	560	100	437	8485	8922	414	7881	8295	Error	Error	-4.279	437	8485	414	7881	83982	736483	1.315	9.917	0	0	0
1	4	10	"A57"	"A57"	14030	20460	100	994	1018	363	35	638	638	641	198	30	65	47	0	9549	10580	6784	64	1290	1290	1319	238	18	92	86	0	0.000	0.000	0.000	0.000	0.000	0.000	0.000	0.000	0.000	0.000	0.000	0.000	0.000	0.000	0.043	0.041	0.049	0.059	4.159	0.041	0.542	80	560	100	356	8259	8615	380	9290	9670	Error	Error	-4.536	356	8259	380	9290	81429	846433	1.904	38.912	0	0	0
1	5	10	"A57"	"A57"	14330	20470	100	1048	1087	350	32	650	650	665	195	29	71	50	0	12799	11655	6591	56	1344	1344	1629	1450	89	83	81	0	0.000	0.000	0.000	0.000	0.000	0.000	0.000	0.000	0.000	0.000	0.000	0.000	0.000	0.000	0.035	0.042	0.043	0.049	3.883	0.040	0.574	80	560	100	398	11455	11853	437	10311	10748	Error	Error	-4.847	398	11455	437	10311	86967	932411	2.164	6.914	0	0	0
1	6	10	"A57"	"A57"	14640	20460	100	918	998	401	40	639	639	686	495	72	32	7	0	9542	10087	6661	66	1361	1361	1606	1372	85	76	76	0	0.000	0.000	0.000	0.000	0.000	0.000	0.000	0.000	0.000	0.000	0.000	0.000	0.000	0.000	0.034	0.041	0.043	0.053	4.833	0.038	0.125	80	560	100	279	8181	8460	359	8726	9085	Error	Error	-4.874	279	8181	359	8726	79853	806989	0.630	6.181	0	0	0
1	7	10	"A58"	"A58"	14930	20460	100	1020	1013	329	32	617	617	659	291	44	61	27	0	10039	9944	6004	60	1334	1334	1361	203	14	93	83	0	0.000	0.000	0.000	0.000	0.000	0.000	0.000	0.000	0.000	0.000	0.000	0.000	0.000	0.000	0.046	0.046	0.043	0.062	4.098	0.042	0.493	80	560	100	403	8705	9108	396	8610	9006	Error	Error	-4.433	403	8705	396	8610	81019	795535	1.216	42.281	0	0	0
1	8	10	"A58"	"A58"	15250	20460	100	984	1091	548	50	648	648	675	242	35	56	33	0	9576	9446	4580	48	1367	1367	1415	403	28	92	90	0	0.000	0.000	0.000	0.000	0.000	0.000	0.000	0.000	0.000	0.000	0.000	0.000	0.000	0.000	0.041	0.055	0.045	0.047	2.414	0.050	0.314	80	560	100	336	8209	8545	443	8079	8522	Error	Error	-4.611	336	8209	443	8079	87319	755662	1.719	19.928	0	0	0
1	9	10	"A58"	"A58"	15540	20460	100	1134	1106	390	35	663	663	737	856	116	17	0	0	10605	10444	6891	65	1410	1410	1547	926	59	80	75	0	0.000	0.000	0.000	0.000	0.000	0.000	0.000	0.000	0.000	0.000	0.000	0.000	0.000	0.000	0.051	0.049	0.054	0.062	2.392	0.045	0.352	80	560	100	471	9195	9666	443	9034	9477	Error	Error	-4.287	471	9195	443	9034	88503	835529	0.431	9.608	0	0	0
1	10	10	"A59"	"A59"	15830	20460	100	1330	1251	499	39	683	683	704	222	31	67	61	0	13799	11683	6974	59	1409	1409	1440	416	28	83	78	0	0.000	0.000	0.000	0.000	0.000	0.000	0.000	0.000	0.000	0.000	0.000	0.000	0.000	0.000	0.052	0.055	0.053	0.063	2.806	0.056	0.636	80	560	100	647	12390	13037	568	10274	10842	Error	Error	-4.259	647	12390	568	10274	100077	934624	2.464	24.623	0	0	0
1	11	10	"A59"	"A59"	16140	20460	100	1411	1417	515	36	695	695	749	267	35	80	62	0	12647	10697	5459	51	1470	1470	1760	1459	82	82	76	0	0.000	0.000	0.000	0.000	0.000	0.000	0.000	0.000	0.000	0.000	0.000	0.000	0.000	0.000	0.064	0.078	0.075	0.085	2.165	0.079	0.699	80	560	100	716	11177	11893	722	9227	9949	Error	Error	-3.964	716	11177	722	9227	113379	855777	2.502	6.125	0	0	0
1	12	10	"A59"	"A59"	16440	20460	100	1475	1448	533	36	753	753	790	296	37	73	57	0	12929	10726	5434	50	1513	1513	1668	780	46	87	85	0	0.000	0.000	0.000	0.000	0.000	0.000	0.000	0.000	0.000	0.000	0.000	0.000	0.000	0.000	0.063	0.075	0.078	0.100	2.838	0.074	0.627	80	560	100	722	11416	12138	695	9213	9908	Error	Error	-3.983	722	11416	695	9213	115828	858069	2.223	11.613	0	0	0
1	13	10	"A60"	"A60"	16740	20460	100	937	1095	763	69	806	806	835	424	50	21	8	0	3929	5363	3691	68	1518	1518	1555	275	17	96	91	0	0.000	0.000	0.000	0.000	0.000	0.000	0.000	0.000	0.000	0.000	0.000	0.000	0.000	0.000	0.054	0.075	0.069	0.077	3.157	0.103	0.305	80	560	100	131	2411	2542	289	3845	4134	Error	Error	-4.202	131	2411	289	3845	87582	429044	0.613	13.847	0	0	0
1	14	10	"A60"	"A60"	17030	20470	100	994	1034	276	26	839	839	871	265	30	38	15	0	4565	6688	4833	72	1598	1598	1659	349	21	87	82	0	0.000	0.000	0.000	0.000	0.000	0.000	0.000	0.000	0.000	0.000	0.000	0.000	0.000	0.000	0.052	0.038	0.051	0.049	4.195	0.038	0.202	80	560	100	155	2967	3122	195	5090	5285	Error	Error	-4.259	155	2967	195	5090	82701	535036	0.615	14.410	0	0	0
1	15	10	"A60"	"A60"	17330	20470	100	1093	1173	374	31	950	950	979	309	31	33	15	0	4699	6920	5194	75	1721	1721	1776	370	20	91	83	0	0.000	0.000	0.000	0.000	0.000	0.000	0.000	0.000	0.000	0.000	0.000	0.000	0.000	0.000	0.048	0.043	0.058	0.065	2.604	0.049	0.341	80	560	100	143	2978	3121	223	5199	5422	Error	Error	-4.380	143	2978	223	5199	93801	553584	0.628	13.903	0	0	0
1	16	10	"A61"	"A61"	17630	20460	100	1448	1473	452	30	1063	1063	1108	412	37	48	22	0	9227	9482	5903	62	1810	1810	1823	236	12	88	78	0	0.000	0.000	0.000	0.000	0.000	0.000	0.000	0.000	0.000	0.000	0.000	0.000	0.000	0.000	0.052	0.053	0.059	0.072	3.769	0.054	0.452	80	560	100	385	7417	7802	410	7672	8082	Error	Error	-4.268	385	7417	410	7672	117860	758545	0.886	32.453	0	0	0
1	17	10	"A61"	"A61"	17930	20450	100	1440	1511	424	28	1197	1197	1227	320	26	43	25	0	11952	10091	5966	59	1958	1958	2378	1942	81	75	63	0	0.000	0.000	0.000	0.000	0.000	0.000	0.000	0.000	0.000	0.000	0.000	0.000	0.000	0.000	0.024	0.039	0.044	0.051	3.548	0.046	0.407	80	560	100	243	9994	10237	314	8133	8447	Error	Error	-5.362	243	9994	314	8133	120866	807258	0.888	3.972	0	0	0
1	18	10	"A61"	"A61"	18230	20460	100	1844	1845	492	26	1374	1374	1407	382	27	55	28	0	11260	10806	5051	46	2153	2153	2423	1331	54	87	82	0	0.000	0.000	0.000	0.000	0.000	0.000	0.000	0.000	0.000	0.000	0.000	0.000	0.000	0.000	0.052	0.054	0.066	0.065	2.464	0.065	0.351	80	560	100	470	9107	9577	471	8653	9124	Error	Error	-4.276	470	9107	471	8653	147586	864496	1.147	6.298	0	0	0
1	1	11	"A62"	"A62"	13130	20760	100	850	884	286	32	665	665	681	222	32	43	15	0	5349	5953	4290	72	1295	1295	1312	218	16	90	81	0	0.000	0.000	0.000	0.000	0.000	0.000	0.000	0.000	0.000	0.000	0.000	0.000	0.000	0.000	0.046	0.047	0.053	0.071	6.270	0.043	0.347	80	560	100	185	4054	4239	219	4658	4877	Error	Error	-4.454	185	4054	219	4658	70740	476258	0.914	21.289	0	0	0
1	2	11	"A62"	"A62"	13440	20770	100	1084	1101	427	38	683	683	812	1100	135	7	0	0	7992	10656	7248	68	1318	1318	1443	795	55	90	85	0	0.000	0.000	0.000	0.000	0.000	0.000	0.000	0.000	0.000	0.000	0.000	0.000	0.000	0.000	0.060	0.045	0.046	0.049	2.318	0.055	0.058	80	560	100	401	6674	7075	418	9338	9756	Error	Error	-4.057	401	6674	418	9338	88071	852448	0.263	11.589	0	0	0
1	3	11	"A62"	"A62"	13730	20770	100	1010	1056	373	35	651	651	710	511	71	35	5	0	10223	11379	7643	67	1312	1312	1516	1001	66	83	75	0	0.000	0.000	0.000	0.000	0.000	0.000	0.000	0.000	0.000	0.000	0.000	0.000	0.000	0.000	0.040	0.040	0.045	0.047	2.357	0.036	0.453	80	560	100	359	8911	9270	405	10067	10472	Error	Error	-4.634	359	8911	405	10067	84507	910285	0.677	9.853	0	0	0
1	4	11	"A63"	"A63"	14030	20760	100	1284	1247	532	42	639	639	667	231	34	73	61	0	18521	14720	9067	61	1321	1321	1352	269	19	87	81	0	0.000	0.000	0.000	0.000	0.000	0.000	0.000	0.000	0.000	0.000	0.000	0.000	0.000	0.000	0.038	0.045	0.043	0.062	2.821	0.043	0.631	80	560	100	645	17200	17845	608	13399	14007	Error	Error	-4.737	645	17200	608	13399	99726	1177612	2.511	49.695	0	0	0
1	5	11	"A63"	"A63"	14330	20770	100	1350	1285	474	36	650	650	670	216	32	81	63	0	20052	16630	8074	48	1367	1367	1645	1652	100	80	80	0	0.000	0.000	0.000	0.000	0.000	0.000	0.000	0.000	0.000	0.000	0.000	0.000	0.000	0.000	0.037	0.042	0.043	0.045	1.923	0.043	0.695	80	560	100	700	18685	19385	635	15263	15898	Error	Error	-4.738	700	18685	635	15263	102822	1330391	2.847	9.071	0	0	0
1	6	11	"A63"	"A63"	14640	20770	100	1419	1417	344	24	645	645	673	226	33	95	80	0	20451	18950	5360	28	1371	1371	1496	793	53	100	98	0	0.000	0.000	0.000	0.000	0.000	0.000	0.000	0.000	0.000	0.000	0.000	0.000	0.000	0.000	0.041	0.044	0.043	0.041	1.897	0.041	0.629	80	560	100	774	19080	19854	772	17579	18351	Error	Error	-4.624	774	19080	772	17579	113368	1515976	3.292	22.010	0	0	0
1	7	11	"A64"	"A64"	14940	20760	100	1006	1075	405	37	641	641	659	211	32	71	41	0	12440	11235	5533	49	1344	1344	1370	216	15	95	93	0	0.000	0.000	0.000	0.000	0.000	0.000	0.000	0.000	0.000	0.000	0.000	0.000	0.000	0.000	0.033	0.044	0.042	0.043	3.237	0.038	0.348	80	560	100	365	11096	11461	434	9891	10325	Error	Error	-4.926	365	11096	434	9891	85988	898831	1.972	45.671	0	0	0
1	8	11	"A64"	"A64"	15250	20760	100	1174	1183	381	32	665	665	689	201	29	76	63	0	16115	13698	6199	45	1396	1396	1438	296	20	98	95	0	0.000	0.000	0.000	0.000	0.000	0.000	0.000	0.000	0.000	0.000	0.000	0.000	0.000	0.000	0.035	0.042	0.042	0.049	2.637	0.042	0.567	80	560	100	509	14719	15228	518	12302	12820	Error	Error	-4.854	509	14719	518	12302	94657	1095817	2.458	41.419	0	0	0
1	9	11	"A64"	"A64"	15550	20760	100	1269	1271	349	27	693	693	719	226	31	80	65	0	15391	14106	5207	36	1433	1433	1572	1036	65	100	97	0	0.000	0.000	0.000	0.000	0.000	0.000	0.000	0.000	0.000	0.000	0.000	0.000	0.000	0.000	0.041	0.046	0.046	0.041	1.889	0.045	0.618	80	560	100	576	13958	14534	578	12673	13251	Error	Error	-4.599	576	13958	578	12673	101701	1128475	2.442	12.098	0	0	0
1	10	11	"A65"	"A65"	15840	20760	100	1173	1159	292	25	715	715	741	234	31	73	47	0	13633	12085	5342	44	1451	1451	1488	247	16	96	95	0	0.000	0.000	0.000	0.000	0.000	0.000	0.000	0.000	0.000	0.000	0.000	0.000	0.000	0.000	0.038	0.042	0.041	0.044	2.836	0.038	0.433	80	560	100	458	12182	12640	444	10634	11078	Error	Error	-4.733	458	12182	444	10634	92708	966768	1.786	42.903	0	0	0
1	11	11	"A65"	"A65"	16140	20770	100	1331	1386	386	27	761	761	788	273	34	81	55	0	15500	16119	4751	29	1513	1513	1625	558	34	100	100	0	0.000	0.000	0.000	0.000	0.000	0.000	0.000	0.000	0.000	0.000	0.000	0.000	0.000	0.000	0.041	0.043	0.040	0.037	1.980	0.040	0.501	80	560	100	570	13987	14557	625	14606	15231	Error	Error	-4.617	570	13987	625	14606	110915	1289499	2.190	25.975	0	0	0
1	12	11	"A65"	"A65"	16450	20760	100	1166	1188	299	25	765	765	768	200	26	75	50	0	11796	12008	5200	43	1495	1495	1600	654	40	100	98	0	0.000	0.000	0.000	0.000	0.000	0.000	0.000	0.000	0.000	0.000	0.000	0.000	0.000	0.000	0.039	0.040	0.042	0.040	2.286	0.035	0.364	80	560	100	401	10301	10702	423	10513	10936	Error	Error	-4.683	401	10301	423	10513	95012	960618	2.100	15.914	0	0	0
1	13	11	"A66"	"A66"	16740	20760	100	1245	1256	432	34	779	779	826	546	66	43	6	0	11889	12146	6658	54	1520	1520	1538	208	13	93	92	0	0.000	0.000	0.000	0.000	0.000	0.000	0.000	0.000	0.000	0.000	0.000	0.000	0.000	0.000	0.045	0.045	0.049	0.049	2.642	0.037	0.084	80	560	100	466	10369	10835	477	10626	11103	Error	Error	-4.476	466	10369	477	10626	100506	971680	0.788	51.000	0	0	0
1	14	11	"A66"	"A66"	17050	20760	100	1359	1441	426	29	897	897	916	384	41	58	28	0	14733	14493	6942	47	1632	1632	1697	473	27	98	98	0	0.000	0.000	0.000	0.000	0.000	0.000	0.000	0.000	0.000	0.000	0.000	0.000	0.000	0.000	0.035	0.042	0.043	0.040	2.119	0.044	0.301	80	560	100	462	13101	13563	544	12861	13405	Error	Error	-4.826	462	13101	544	12861	115254	1159455	1.367	27.053	0	0	0
1	15	11	"A66"	"A66"	17330	20770	100	1737	1663	484	29	972	972	1008	273	27	80	60	0	18270	15297	7243	47	1741	1741	2055	1385	67	87	86	0	0.000	0.000	0.000	0.000	0.000	0.000	0.000	0.000	0.000	0.000	0.000	0.000	0.000	0.000	0.046	0.051	0.049	0.054	2.087	0.053	0.645	80	560	100	765	16529	17294	691	13556	14247	Error	Error	-4.433	765	16529	691	13556	133043	1223770	2.399	9.561	0	0	0
1	16	11	"A67"	"A67"	17640	20750	100	1551	1536	445	28	1099	1099	1110	273	24	60	38	0	11587	10590	5495	51	1827	1827	1854	280	15	95	87	0	0.000	0.000	0.000	0.000	0.000	0.000	0.000	0.000	0.000	0.000	0.000	0.000	0.000	0.000	0.046	0.050	0.052	0.054	3.501	0.049	0.392	80	560	100	452	9760	10212	437	8763	9200	Error	Error	-4.432	452	9760	437	8763	122843	847206	1.560	31.200	0	0	0
1	17	11	"A67"	"A67"	17930	20770	100	1844	1848	444	24	1233	1233	1279	485	37	65	20	0	14940	12823	5576	43	2006	2006	2156	740	34	96	92	0	0.000	0.000	0.000	0.000	0.000	0.000	0.000	0.000	0.000	0.000	0.000	0.000	0.000	0.000	0.047	0.057	0.062	0.056	2.492	0.054	0.259	80	560	100	611	12934	13545	615	10817	11432	Error	Error	-4.404	611	12934	615	10817	147855	1025821	1.173	14.415	0	0	0
1	18	11	"A67"	"A67"	18230	20770	100	1835	1802	377	20	1364	1364	1380	321	23	58	37	0	11696	10335	5796	56	2154	2154	2252	617	27	82	78	0	0.000	0.000	0.000	0.000	0.000	0.000	0.000	0.000	0.000	0.000	0.000	0.000	0.000	0.000	0.049	0.054	0.060	0.068	3.074	0.047	0.350	80	560	100	471	9542	10013	438	8181	8619	Error	Error	-4.340	471	9542	438	8181	144149	826821	1.315	13.100	0	0	0
1	1	12	"A68"	"A68"	13140	21070	100	973	1035	330	31	683	683	697	231	33	60	32	0	7909	8021	4597	57	1298	1298	1336	418	31	92	88	0	0.000	0.000	0.000	0.000	0.000	0.000	0.000	0.000	0.000	0.000	0.000	0.000	0.000	0.000	0.044	0.052	0.058	0.062	3.081	0.047	0.396	80	560	100	290	6611	6901	352	6723	7075	Error	Error	-4.511	290	6611	352	6723	82833	641663	1.463	15.993	0	0	0
1	2	12	"A68"	"A68"	13440	21070	100	1106	1125	410	36	648	648	709	846	119	18	0	0	13318	11618	6844	58	1313	1313	1483	813	54	90	86	0	0.000	0.000	0.000	0.000	0.000	0.000	0.000	0.000	0.000	0.000	0.000	0.000	0.000	0.000	0.038	0.046	0.053	0.060	3.101	0.055	0.077	80	560	100	458	12005	12463	477	10305	10782	Error	Error	-4.712	458	12005	477	10305	89978	929448	0.492	12.466	0	0	0
1	3	12	"A68"	"A68"	13750	21070	100	1018	1086	376	34	641	641	659	187	28	71	50	0	9154	10014	5972	59	1305	1305	1447	762	52	93	93	0	0.000	0.000	0.000	0.000	0.000	0.000	0.000	0.000	0.000	0.000	0.000	0.000	0.000	0.000	0.048	0.051	0.051	0.052	2.719	0.046	0.570	80	560	100	377	7849	8226	445	8709	9154	Error	Error	-4.380	377	7849	445	8709	86873	801096	2.283	11.243	0	0	0
1	4	12	"A69"	"A69"	14030	21060	100	1166	1090	458	42	668	668	715	364	50	57	33	0	19120	13228	10318	78	1343	1343	1512	1280	84	63	61	0	0.000	0.000	0.000	0.000	0.000	0.000	0.000	0.000	0.000	0.000	0.000	0.000	0.000	0.000	0.028	0.036	0.041	0.064	4.142	0.038	0.539	80	560	100	498	17777	18275	422	11885	12307	Error	Error	-5.158	498	17777	422	11885	87210	1058246	1.030	9.153	0	0	0
1	5	12	"A69"	"A69"	14340	21070	100	1356	1355	483	35	672	672	720	548	76	57	20	0	22146	16682	10340	61	1374	1374	1790	2110	117	78	73	0	0.000	0.000	0.000	0.000	0.000	0.000	0.000	0.000	0.000	0.000	0.000	0.000	0.000	0.000	0.033	0.045	0.046	0.056	2.755	0.042	0.711	80	560	100	684	20772	21456	683	15308	15991	Error	Error	-4.924	684	20772	683	15308	108427	1334549	1.159	7.058	0	0	0
1	6	12	"A69"	"A69"	14640	21070	100	1280	1276	467	36	658	658	696	269	38	73	58	0	20667	16367	9659	59	1389	1389	1755	1785	101	76	76	0	0.000	0.000	0.000	0.000	0.000	0.000	0.000	0.000	0.000	0.000	0.000	0.000	0.000	0.000	0.032	0.041	0.042	0.053	3.110	0.040	0.687	80	560	100	622	19278	19900	618	14978	15596	Error	Error	-4.954	622	19278	618	14978	102082	1309381	2.156	8.186	0	0	0
1	7	12	"A70"	"A70"	14940	21060	100	975	1023	376	36	638	638	664	209	31	68	41	0	9368	9408	5532	58	1352	1352	1371	197	14	92	88	0	0.000	0.000	0.000	0.000	0.000	0.000	0.000	0.000	0.000	0.000	0.000	0.000	0.000	0.000	0.042	0.048	0.049	0.062	4.324	0.044	0.481	80	560	100	337	8016	8353	385	8056	8441	Error	Error	-4.572	337	8016	385	8056	81864	752659	1.718	40.797	0	0	0
1	8	12	"A70"	"A70"	15240	21070	100	1153	1142	413	36	674	674	697	225	32	63	51	0	11142	12590	8659	68	1396	1396	1559	841	53	77	76	0	0.000	0.000	0.000	0.000	0.000	0.000	0.000	0.000	0.000	0.000	0.000	0.000	0.000	0.000	0.049	0.042	0.042	0.056	4.186	0.040	0.536	80	560	100	479	9746	10225	468	11194	11662	Error	Error	-4.347	479	9746	468	11194	91364	1007213	1.978	13.117	0	0	0
1	9	12	"A70"	"A70"	15540	21070	100	1398	1405	515	36	696	696	767	653	85	53	10	0	16849	15138	7542	49	1461	1461	1809	2105	116	92	83	0	0.000	0.000	0.000	0.000	0.000	0.000	0.000	0.000	0.000	0.000	0.000	0.000	0.000	0.000	0.046	0.052	0.053	0.047	2.404	0.066	0.364	80	560	100	702	15388	16090	709	13677	14386	Error	Error	-4.454	702	15388	709	13677	112397	1211010	0.977	6.332	0	0	0
1	10	12	"A71"	"A71"	15830	21060	100	1237	1224	509	41	715	715	753	244	32	61	51	0	14652	11741	9016	76	1453	1453	1633	1483	90	62	58	0	0.000	0.000	0.000	0.000	0.000	0.000	0.000	0.000	0.000	0.000	0.000	0.000	0.000	0.000	0.040	0.049	0.053	0.076	3.320	0.045	0.622	80	560	100	522	13199	13721	509	10288	10797	Error	Error	-4.660	522	13199	509	10288	97890	939270	1.930	6.816	0	0	0
1	11	12	"A71"	"A71"	16150	21070	100	1423	1409	405	28	750	750	770	241	31	83	68	0	20052	17081	8028	46	1498	1498	1675	986	58	93	93	0	0.000	0.000	0.000	0.000	0.000	0.000	0.000	0.000	0.000	0.000	0.000	0.000	0.000	0.000	0.036	0.042	0.041	0.044	1.783	0.041	0.640	80	560	100	673	18554	19227	659	15583	16242	Error	Error	-4.785	673	18554	659	15583	112707	1366486	2.651	15.625	0	0	0
1	12	12	"A71"	"A71"	16450	21070	100	1445	1531	494	32	763	763	880	1352	153	7	1	0	20482	17907	6583	36	1500	1500	1682	1016	60	97	96	0	0.000	0.000	0.000	0.000	0.000	0.000	0.000	0.000	0.000	0.000	0.000	0.000	0.000	0.000	0.036	0.047	0.046	0.046	1.801	0.044	0.041	80	560	100	682	18982	19664	768	16407	17175	Error	Error	-4.799	682	18982	768	16407	122492	1432570	0.482	15.969	0	0	0
1	13	12	"A72"	"A72"	16750	21050	100	1419	1386	451	32	820	820	846	261	30	73	53	0	13426	11642	6389	54	1586	1586	1618	318	19	90	80	0	0.000	0.000	0.000	0.000	0.000	0.000	0.000	0.000	0.000	0.000	0.000	0.000	0.000	0.000	0.051	0.056	0.064	0.070	2.558	0.053	0.566	80	560	100	599	11840	12439	566	10056	10622	Error	Error	-4.305	599	11840	566	10056	110866	931394	2.069	31.522	0	0	0
1	14	12	"A72"	"A72"	17060	21060	100	1496	1472	409	27	916	916	938	258	27	76	53	0	10882	10533	4985	47	1673	1673	1926	1284	66	87	86	0	0.000	0.000	0.000	0.000	0.000	0.000	0.000	0.000	0.000	0.000	0.000	0.000	0.000	0.000	0.063	0.063	0.065	0.063	1.996	0.066	0.561	80	560	100	580	9209	9789	556	8860	9416	Error	Error	-3.989	580	9209	556	8860	117779	842611	2.070	6.703	0	0	0
1	15	12	"A72"	"A72"	17350	21060	100	1613	1554	455	29	994	994	1046	785	75	30	1	0	10900	10628	5542	52	1769	1769	2075	1617	77	82	78	0	0.000	0.000	0.000	0.000	0.000	0.000	0.000	0.000	0.000	0.000	0.000	0.000	0.000	0.000	0.068	0.063	0.065	0.076	3.192	0.060	0.527	80	560	100	619	9131	9750	560	8859	9419	Error	Error	-3.883	619	9131	560	8859	124357	850259	0.647	5.289	0	0	0
1	16	12	"A73"	"A73"	17630	21060	100	1141	1221	369	30	1117	1117	1123	246	21	27	16	0	3032	3846	2711	70	1891	1891	1896	200	10	72	65	0	0.000	0.000	0.000	0.000	0.000	0.000	0.000	0.000	0.000	0.000	0.000	0.000	0.000	0.000	0.021	0.053	0.138	0.233	6.084	0.072	0.139	80	560	100	24	1141	1165	104	1955	2059	Error	Error	-5.571	24	1141	104	1955	97701	307649	0.398	9.750	0	0	0
1	17	12	"A73"	"A73"	17940	21060	100	1468	1474	345	23	1297	1297	1310	275	20	40	15	0	4272	5277	3072	58	2023	2023	2061	320	15	87	78	0	0.000	0.000	0.000	0.000	0.000	0.000	0.000	0.000	0.000	0.000	0.000	0.000	0.000	0.000	0.076	0.054	0.096	0.134	4.512	0.062	0.184	80	560	100	171	2249	2420	177	3254	3431	Error	Error	-3.717	171	2249	177	3254	117943	422192	0.596	10.050	0	0	0
1	18	12	"A73"	"A73"	18230	21070	100	1468	1492	326	21	1397	1397	1426	343	24	17	6	0	3234	4222	2641	62	2199	2199	2235	332	14	67	56	0	0.000	0.000	0.000	0.000	0.000	0.000	0.000	0.000	0.000	0.000	0.000	0.000	0.000	0.000	0.069	0.047	0.174	0.252	6.669	0.049	0.060	80	560	100	71	1035	1106	95	2023	2118	Error	Error	-3.866	71	1035	95	2023	119368	337797	0.192	5.985	0	0	0
1	1	13	"A74"	"A74"	13140	21350	100	1098	1131	357	31	720	720	738	213	28	67	43	0	9727	9627	6409	66	1360	1360	1479	965	65	80	76	0	0.000	0.000	0.000	0.000	0.000	0.000	0.000	0.000	0.000	0.000	0.000	0.000	0.000	0.000	0.045	0.050	0.059	0.069	4.201	0.043	0.468	80	560	100	378	8367	8745	411	8267	8678	Error	Error	-4.468	378	8367	411	8267	90441	770198	1.845	8.444	0	0	0
1	2	13	"A74"	"A74"	13450	21360	100	1132	1160	328	28	721	721	729	219	30	72	46	0	10847	10971	6506	59	1383	1383	1648	1371	83	83	80	0	0.000	0.000	0.000	0.000	0.000	0.000	0.000	0.000	0.000	0.000	0.000	0.000	0.000	0.000	0.043	0.046	0.049	0.058	2.735	0.040	0.482	80	560	100	411	9464	9875	439	9588	10027	Error	Error	-4.525	411	9464	439	9588	92788	877646	1.968	6.800	0	0	0
1	3	13	"A74"	"A74"	13730	21370	100	1198	1194	486	40	701	701	745	298	40	61	41	0	14545	11577	7262	62	1376	1376	2083	2755	132	68	67	0	0.000	0.000	0.000	0.000	0.000	0.000	0.000	0.000	0.000	0.000	0.000	0.000	0.000	0.000	0.038	0.048	0.052	0.068	3.524	0.046	0.512	80	560	100	497	13169	13666	493	10201	10694	Error	Error	-4.728	497	13169	493	10201	95495	926187	1.507	3.446	0	0	0
1	4	13	"A75"	"A75"	14050	21350	100	1141	1134	379	33	670	670	732	589	80	40	3	0	10603	10440	6257	59	1366	1366	1427	474	33	87	81	0	0.000	0.000	0.000	0.000	0.000	0.000	0.000	0.000	0.000	0.000	0.000	0.000	0.000	0.000	0.051	0.051	0.056	0.057	3.196	0.048	0.498	80	560	100	471	9237	9708	464	9074	9538	Error	Error	-4.294	471	9237	464	9074	90713	835231	0.683	19.015	0	0	0
1	5	13	"A75"	"A75"	14350	21370	100	1425	1363	363	26	682	682	707	245	34	85	70	0	12123	11698	3370	28	1402	1402	1634	1008	61	100	97	0	0.000	0.000	0.000	0.000	0.000	0.000	0.000	0.000	0.000	0.000	0.000	0.000	0.000	0.000	0.069	0.066	0.070	0.057	2.244	0.058	0.579	80	560	100	743	10721	11464	681	10296	10977	Error	Error	-3.851	743	10721	681	10296	109033	935806	2.678	9.984	0	0	0
1	6	13	"A75"	"A75"	14660	21360	100	1265	1267	358	28	684	684	742	572	77	51	5	0	11733	10893	4672	42	1402	1402	1530	796	52	88	86	0	0.000	0.000	0.000	0.000	0.000	0.000	0.000	0.000	0.000	0.000	0.000	0.000	0.000	0.000	0.056	0.061	0.060	0.070	2.642	0.057	0.613	80	560	100	581	10331	10912	583	9491	10074	Error	Error	-4.152	581	10331	583	9491	101395	871478	0.918	11.763	0	0	0
1	7	13	"A76"	"A76"	14950	21350	100	1035	1032	344	33	689	689	708	226	31	60	35	0	9950	9559	5386	56	1409	1409	1513	1459	96	78	73	0	0.000	0.000	0.000	0.000	0.000	0.000	0.000	0.000	0.000	0.000	0.000	0.000	0.000	0.000	0.041	0.042	0.046	0.048	2.993	0.040	0.402	80	560	100	346	8541	8887	343	8150	8493	Error	Error	-4.626	346	8541	343	8150	82579	764741	1.434	5.515	0	0	0
1	8	13	"A76"	"A76"	15260	21360	100	1301	1241	444	35	697	697	731	316	43	68	48	0	11363	11194	5104	45	1470	1470	1573	680	43	93	92	0	0.000	0.000	0.000	0.000	0.000	0.000	0.000	0.000	0.000	0.000	0.000	0.000	0.000	0.000	0.061	0.056	0.054	0.055	2.423	0.051	0.309	80	560	100	604	9893	10497	544	9724	10268	Error	Error	-4.034	604	9893	544	9724	99242	895521	1.614	14.149	0	0	0
1	9	13	"A76"	"A76"	15550	21360	100	1245	1198	452	37	750	750	778	319	41	65	36	0	12384	10109	5587	55	1503	1503	1855	1667	89	76	71	0	0.000	0.000	0.000	0.000	0.000	0.000	0.000	0.000	0.000	0.000	0.000	0.000	0.000	0.000	0.045	0.052	0.060	0.070	2.879	0.053	0.334	80	560	100	495	10881	11376	448	8606	9054	Error	Error	-4.458	495	10881	448	8606	95825	808713	1.317	4.951	0	0	0
1	10	13	"A77"	"A77"	15850	21350	100	2217	2167	1175	54	745	745	779	286	36	81	70	0	9689	9183	4484	48	1495	1495	1571	553	35	88	87	0	0.000	0.000	0.000	0.000	0.000	0.000	0.000	0.000	0.000	0.000	0.000	0.000	0.000	0.000	0.180	0.185	0.177	0.176	2.605	0.177	0.548	80	560	100	1472	8194	9666	1422	7688	9110	Error	Error	-2.477	1472	8194	1422	7688	173366	734659	4.853	13.765	0	0	0
1	11	13	"A77"	"A77"	16160	21360	100	2510	2284	981	42	792	792	975	2781	285	10	0	0	10128	10286	3755	36	1562	1562	1826	1933	105	93	91	0	0.000	0.000	0.000	0.000	0.000	0.000	0.000	0.000	0.000	0.000	0.000	0.000	0.000	0.000	0.201	0.171	0.146	0.152	2.100	0.158	0.545	80	560	100	1718	8566	10284	1492	8724	10216	Error	Error	-2.318	1718	8566	1492	8724	182721	822885	0.471	4.377	0	0	0
1	12	13	"A77"	"A77"	16460	21360	100	2833	2576	1234	47	824	824	851	250	29	85	71	0	9225	9231	3816	41	1566	1566	1692	680	40	96	90	0	0.000	0.000	0.000	0.000	0.000	0.000	0.000	0.000	0.000	0.000	0.000	0.000	0.000	0.000	0.262	0.229	0.245	0.184	2.316	0.221	0.637	80	560	100	2009	7659	9668	1752	7665	9417	Error	Error	-1.931	2009	7659	1752	7665	206082	738516	6.900	11.087	0	0	0
1	13	13	"A78"	"A78"	16750	21350	100	1362	1362	744	54	864	864	899	324	36	58	28	0	10331	9479	5211	54	1629	1629	1662	291	17	83	78	0	0.000	0.000	0.000	0.000	0.000	0.000	0.000	0.000	0.000	0.000	0.000	0.000	0.000	0.000	0.057	0.063	0.060	0.074	4.101	0.062	0.272	80	560	100	498	8702	9200	498	7850	8348	Error	Error	-4.127	498	8702	498	7850	108922	758313	1.429	26.863	0	0	0
1	14	13	"A78"	"A78"	17060	21360	100	1525	1487	403	27	957	957	981	333	33	60	37	0	11140	10444	3791	36	1736	1736	1890	878	46	95	91	0	0.000	0.000	0.000	0.000	0.000	0.000	0.000	0.000	0.000	0.000	0.000	0.000	0.000	0.000	0.060	0.061	0.060	0.054	2.539	0.063	0.388	80	560	100	568	9404	9972	530	8708	9238	Error	Error	-4.049	568	9404	530	8708	118987	835526	1.520	9.743	0	0	0
1	15	13	"A78"	"A78"	17360	21360	100	1711	1693	339	20	1032	1032	1067	282	26	87	58	0	12289	11600	3216	27	1837	1837	2049	1046	51	93	93	0	0.000	0.000	0.000	0.000	0.000	0.000	0.000	0.000	0.000	0.000	0.000	0.000	0.000	0.000	0.065	0.068	0.069	0.072	2.297	0.062	0.488	80	560	100	679	10452	11131	661	9763	10424	Error	Error	-3.944	679	10452	661	9763	135436	927983	2.220	9.131	0	0	0
1	16	13	"A79"	"A79"	17650	21350	100	1389	1462	417	28	1185	1185	1212	356	29	38	15	0	6816	8321	5235	62	1936	1936	1972	242	12	87	80	0	0.000	0.000	0.000	0.000	0.000	0.000	0.000	0.000	0.000	0.000	0.000	0.000	0.000	0.000	0.042	0.043	0.049	0.072	4.393	0.053	0.390	80	560	100	204	4880	5084	277	6385	6662	Error	Error	-4.580	204	4880	277	6385	116944	665666	0.702	26.236	0	0	0
1	17	13	"A79"	"A79"	17950	21370	100	1939	1960	402	20	1347	1347	1397	495	35	61	18	0	13330	12688	3592	28	2131	2131	2248	641	28	100	100	0	0.000	0.000	0.000	0.000	0.000	0.000	0.000	0.000	0.000	0.000	0.000	0.000	0.000	0.000	0.053	0.058	0.057	0.048	2.239	0.054	0.397	80	560	100	592	11199	11791	613	10557	11170	Error	Error	-4.242	592	11199	613	10557	156837	1015021	1.137	16.287	0	0	0
1	18	13	"A79"	"A79"	18260	21360	100	2022	2061	469	22	1525	1525	1589	1233	77	6	0	0	11649	11461	4157	36	2346	2346	2397	441	18	100	100	0	0.000	0.000	0.000	0.000	0.000	0.000	0.000	0.000	0.000	0.000	0.000	0.000	0.000	0.000	0.053	0.059	0.059	0.054	2.077	0.066	0.456	80	560	100	497	9303	9800	536	9115	9651	Error	Error	-4.226	497	9303	536	9115	164840	916874	0.383	20.553	0	0	0
1	1	14	"A80"	"A80"	13150	21660	100	1260	1249	462	36	740	740	760	201	26	68	56	0	8986	10154	6512	64	1377	1377	1406	279	19	91	90	0	0.000	0.000	0.000	0.000	0.000	0.000	0.000	0.000	0.000	0.000	0.000	0.000	0.000	0.000	0.068	0.058	0.061	0.069	2.504	0.051	0.528	80	560	100	520	7609	8129	509	8777	9286	Error	Error	-3.871	520	7609	509	8777	99881	812325	2.433	31.355	0	0	0
1	2	14	"A80"	"A80"	13440	21670	100	1079	1162	456	39	740	740	759	231	30	60	45	0	11399	10757	7149	66	1379	1379	1764	1715	97	70	68	0	0.000	0.000	0.000	0.000	0.000	0.000	0.000	0.000	0.000	0.000	0.000	0.000	0.000	0.000	0.034	0.045	0.049	0.066	4.281	0.047	0.569	80	560	100	339	10020	10359	422	9378	9800	Error	Error	-4.885	339	10020	422	9378	92971	860556	1.745	5.244	0	0	0
1	3	14	"A80"	"A80"	13750	21670	100	1134	1145	357	31	731	731	749	236	31	67	40	0	12656	11224	5105	45	1389	1389	1686	1546	91	88	83	0	0.000	0.000	0.000	0.000	0.000	0.000	0.000	0.000	0.000	0.000	0.000	0.000	0.000	0.000	0.036	0.042	0.046	0.040	2.951	0.047	0.549	80	560	100	403	11267	11670	414	9835	10249	Error	Error	-4.805	403	11267	414	9835	91634	897951	1.678	6.169	0	0	0
1	4	14	"A81"	"A81"	14050	21650	100	1059	1077	369	34	739	739	934	2606	279	0	0	0	7975	8651	6764	78	1420	1420	1754	2726	155	61	58	0	0.000	0.000	0.000	0.000	0.000	0.000	0.000	0.000	0.000	0.000	0.000	0.000	0.000	0.000	0.049	0.047	0.060	0.091	4.428	0.041	0.478	80	560	100	320	6555	6875	338	7231	7569	Error	Error	-4.356	320	6555	338	7231	86138	692112	0.055	2.530	0	0	0
1	5	14	"A81"	"A81"	14360	21670	100	1288	1303	364	27	713	713	737	255	34	83	57	0	14444	13847	5774	41	1415	1415	1698	1395	82	92	92	0	0.000	0.000	0.000	0.000	0.000	0.000	0.000	0.000	0.000	0.000	0.000	0.000	0.000	0.000	0.044	0.047	0.050	0.043	2.664	0.043	0.509	80	560	100	575	13029	13604	590	12432	13022	Error	Error	-4.502	575	13029	590	12432	104214	1107767	2.220	8.709	0	0	0
1	6	14	"A81"	"A81"	14650	21670	100	1388	1397	387	27	713	713	738	234	31	88	75	0	15829	14370	6879	47	1427	1427	1868	2067	110	86	85	0	0.000	0.000	0.000	0.000	0.000	0.000	0.000	0.000	0.000	0.000	0.000	0.000	0.000	0.000	0.047	0.053	0.054	0.058	2.367	0.047	0.578	80	560	100	675	14402	15077	684	12943	13627	Error	Error	-4.415	675	14402	684	12943	111768	1149614	2.816	6.048	0	0	0
1	7	14	"A82"	"A82"	14950	21660	100	1053	1118	424	37	707	707	738	277	37	57	38	0	10440	10213	6635	64	1384	1384	1420	289	20	82	80	0	0.000	0.000	0.000	0.000	0.000	0.000	0.000	0.000	0.000	0.000	0.000	0.000	0.000	0.000	0.038	0.047	0.047	0.049	3.242	0.044	0.347	80	560	100	346	9056	9402	411	8829	9240	Error	Error	-4.710	346	9056	411	8829	89425	817012	1.372	30.426	0	0	0
1	8	14	"A82"	"A82"	15260	21670	100	1378	1380	472	34	746	746	770	244	31	76	58	0	14869	13761	5608	40	1452	1452	1643	948	57	95	92	0	0.000	0.000	0.000	0.000	0.000	0.000	0.000	0.000	0.000	0.000	0.000	0.000	0.000	0.000	0.047	0.052	0.051	0.044	2.598	0.051	0.564	80	560	100	632	13417	14049	634	12309	12943	Error	Error	-4.408	632	13417	634	12309	110415	1100850	2.500	12.783	0	0	0
1	9	14	"A82"	"A82"	15560	21670	100	1414	1395	547	39	759	759	810	528	65	60	15	0	16213	14270	6111	42	1507	1507	1704	962	56	92	91	0	0.000	0.000	0.000	0.000	0.000	0.000	0.000	0.000	0.000	0.000	0.000	0.000	0.000	0.000	0.045	0.050	0.046	0.046	1.665	0.049	0.515	80	560	100	655	14706	15361	636	12763	13399	Error	Error	-4.489	655	14706	636	12763	111630	1141622	1.108	13.062	0	0	0
1	10	14	"A83"	"A83"	15860	21650	100	1126	1204	421	34	768	768	795	275	34	60	38	0	9313	9370	6034	64	1494	1494	1530	328	21	80	71	0	0.000	0.000	0.000	0.000	0.000	0.000	0.000	0.000	0.000	0.000	0.000	0.000	0.000	0.000	0.046	0.055	0.059	0.064	3.774	0.050	0.330	80	560	100	358	7819	8177	436	7876	8312	Error	Error	-4.449	358	7819	436	7876	96312	749583	1.487	23.902	0	0	0
1	11	14	"A83"	"A83"	16160	21670	100	1406	1411	315	22	822	822	847	267	31	83	56	0	12674	11861	4608	38	1557	1557	1773	1038	58	93	92	0	0.000	0.000	0.000	0.000	0.000	0.000	0.000	0.000	0.000	0.000	0.000	0.000	0.000	0.000	0.053	0.057	0.062	0.064	2.263	0.053	0.476	80	560	100	584	11117	11701	589	10304	10893	Error	Error	-4.251	584	11117	589	10304	112908	948918	2.112	9.719	0	0	0
1	12	14	"A83"	"A83"	16460	21670	100	1537	1515	358	23	865	865	888	261	29	85	67	0	12875	12595	4567	36	1621	1621	1846	1101	59	93	93	0	0.000	0.000	0.000	0.000	0.000	0.000	0.000	0.000	0.000	0.000	0.000	0.000	0.000	0.000	0.060	0.059	0.060	0.062	2.078	0.051	0.490	80	560	100	672	11254	11926	650	10974	11624	Error	Error	-4.066	672	11254	650	10974	121193	1007628	2.402	9.763	0	0	0
1	13	14	"A84"	"A84"	16760	21650	100	1297	1298	414	31	897	897	944	359	38	56	25	0	8354	7821	4338	55	1674	1674	1682	211	12	87	85	0	0.000	0.000	0.000	0.000	0.000	0.000	0.000	0.000	0.000	0.000	0.000	0.000	0.000	0.000	0.060	0.065	0.073	0.110	4.981	0.065	0.464	80	560	100	400	6680	7080	401	6147	6548	Error	Error	-4.062	400	6680	401	6147	103815	625683	0.986	29.095	0	0	0
1	14	14	"A84"	"A84"	17060	21670	100	1700	1685	370	21	966	966	1004	274	27	88	67	0	12143	11723	2653	22	1757	1757	1851	645	34	100	100	0	0.000	0.000	0.000	0.000	0.000	0.000	0.000	0.000	0.000	0.000	0.000	0.000	0.000	0.000	0.071	0.072	0.070	0.066	1.751	0.065	0.534	80	560	100	734	10386	11120	719	9966	10685	Error	Error	-3.823	734	10386	719	9966	134794	937871	2.485	15.305	0	0	0
1	15	14	"A84"	"A84"	17360	21670	100	1702	1720	443	25	1079	1079	1101	277	25	78	58	0	10615	10565	3166	29	1875	1875	2005	733	36	100	98	0	0.000	0.000	0.000	0.000	0.000	0.000	0.000	0.000	0.000	0.000	0.000	0.000	0.000	0.000	0.071	0.074	0.075	0.067	2.380	0.070	0.481	80	560	100	623	8740	9363	641	8690	9331	Error	Error	-3.810	623	8740	641	8690	137627	845226	2.235	11.678	0	0	0
1	16	14	"A85"	"A85"	17660	21650	100	1411	1456	440	30	1209	1209	1204	274	22	42	22	0	5921	7209	4599	63	1936	1936	1968	292	14	76	71	0	0.000	0.000	0.000	0.000	0.000	0.000	0.000	0.000	0.000	0.000	0.000	0.000	0.000	0.000	0.051	0.047	0.071	0.091	3.174	0.054	0.261	80	560	100	202	3985	4187	247	5273	5520	Error	Error	-4.302	202	3985	247	5273	116482	576714	0.920	17.949	0	0	0
1	17	14	"A85"	"A85"	17960	21650	100	1853	1863	478	25	1344	1344	1369	319	23	60	37	0	10383	9878	5208	52	2154	2154	2519	1643	65	81	76	0	0.000	0.000	0.000	0.000	0.000	0.000	0.000	0.000	0.000	0.000	0.000	0.000	0.000	0.000	0.062	0.067	0.075	0.080	3.509	0.072	0.491	80	560	100	509	8229	8738	519	7724	8243	Error	Error	-4.015	509	8229	519	7724	149063	790272	1.549	4.479	0	0	0
1	18	14	"A85"	"A85"	18240	21660	100	1886	1881	499	26	1484	1484	1559	772	49	23	1	0	9661	9130	4922	53	2333	2333	2680	1496	55	75	70	0	0.000	0.000	0.000	0.000	0.000	0.000	0.000	0.000	0.000	0.000	0.000	0.000	0.000	0.000	0.055	0.058	0.076	0.087	3.769	0.071	0.428	80	560	100	402	7328	7730	397	6797	7194	Error	Error	-4.188	402	7328	397	6797	150456	730381	0.417	4.311	0	0	0
1	1	15	"A86"	"A86"	13150	21960	100	1299	1221	448	36	739	739	763	201	26	67	58	0	9666	10461	7392	70	1360	1360	1392	359	25	85	78	0	0.000	0.000	0.000	0.000	0.000	0.000	0.000	0.000	0.000	0.000	0.000	0.000	0.000	0.000	0.067	0.053	0.062	0.070	2.344	0.048	0.577	80	560	100	560	8306	8866	482	9101	9583	Error	Error	-3.891	560	8306	482	9101	97672	836898	2.279	25.262	0	0	0
1	2	15	"A86"	"A86"	13460	21970	100	1328	1322	328	24	764	764	791	260	32	81	60	0	14708	14088	5598	39	1428	1428	1672	1250	74	100	95	0	0.000	0.000	0.000	0.000	0.000	0.000	0.000	0.000	0.000	0.000	0.000	0.000	0.000	0.000	0.042	0.044	0.044	0.045	1.936	0.040	0.448	80	560	100	564	13280	13844	558	12660	13218	Error	Error	-4.557	564	13280	558	12660	105770	1127051	2.042	9.933	0	0	0
1	3	15	"A86"	"A86"	13740	21980	100	1476	1451	453	31	772	772	804	249	30	80	70	0	15225	14176	6583	46	1446	1446	2002	2156	107	82	82	0	0.000	0.000	0.000	0.000	0.000	0.000	0.000	0.000	0.000	0.000	0.000	0.000	0.000	0.000	0.051	0.053	0.053	0.059	2.141	0.048	0.588	80	560	100	704	13779	14483	679	12730	13409	Error	Error	-4.291	704	13779	679	12730	116101	1134067	2.598	5.647	0	0	0
1	4	15	"A87"	"A87"	14060	21960	100	1138	1169	446	38	728	728	746	209	28	66	47	0	9133	8925	4784	53	1393	1393	1408	190	13	93	83	0	0.000	0.000	0.000	0.000	0.000	0.000	0.000	0.000	0.000	0.000	0.000	0.000	0.000	0.000	0.053	0.059	0.057	0.069	3.525	0.058	0.471	80	560	100	410	7740	8150	441	7532	7973	Error	Error	-4.239	410	7740	441	7532	93499	714020	2.024	39.563	0	0	0
1	5	15	"A87"	"A87"	14350	21970	100	1228	1241	384	30	734	734	785	336	42	65	35	0	10422	9692	3823	39	1393	1393	1848	1817	98	86	86	0	0.000	0.000	0.000	0.000	0.000	0.000	0.000	0.000	0.000	0.000	0.000	0.000	0.000	0.000	0.055	0.061	0.065	0.064	2.592	0.060	0.476	80	560	100	494	9029	9523	507	8299	8806	Error	Error	-4.192	494	9029	507	8299	99264	775328	1.357	4.317	0	0	0
1	6	15	"A87"	"A87"	14650	21970	100	1283	1282	376	29	736	736	769	257	33	78	52	0	10423	9230	4458	48	1433	1433	1698	1229	72	81	80	0	0.000	0.000	0.000	0.000	0.000	0.000	0.000	0.000	0.000	0.000	0.000	0.000	0.000	0.000	0.061	0.070	0.071	0.076	2.395	0.061	0.424	80	560	100	547	8990	9537	546	7797	8343	Error	Error	-4.039	547	8990	546	7797	102543	738366	1.996	6.129	0	0	0
1	7	15	"A88"	"A88"	14960	21950	100	1047	1115	389	34	746	746	775	282	36	51	33	0	9108	9639	6606	68	1387	1387	1420	279	19	88	78	0	0.000	0.000	0.000	0.000	0.000	0.000	0.000	0.000	0.000	0.000	0.000	0.000	0.000	0.000	0.039	0.045	0.047	0.053	3.113	0.047	0.557	80	560	100	301	7721	8022	369	8252	8621	Error	Error	-4.681	301	7721	369	8252	89213	771120	1.206	29.459	0	0	0
1	8	15	"A88"	"A88"	15260	21960	100	1398	1346	364	27	744	744	789	483	61	57	16	0	15238	14001	5883	42	1420	1420	1774	1818	102	93	88	0	0.000	0.000	0.000	0.000	0.000	0.000	0.000	0.000	0.000	0.000	0.000	0.000	0.000	0.000	0.047	0.048	0.045	0.047	1.922	0.047	0.603	80	560	100	654	13818	14472	602	12581	13183	Error	Error	-4.401	654	13818	602	12581	107657	1120077	1.153	6.726	0	0	0
1	9	15	"A88"	"A88"	15560	21970	100	1445	1567	846	53	795	795	818	226	27	91	67	0	17219	14917	5322	35	1520	1520	1777	1132	63	95	93	0	0.000	0.000	0.000	0.000	0.000	0.000	0.000	0.000	0.000	0.000	0.000	0.000	0.000	0.000	0.041	0.058	0.051	0.050	1.776	0.057	0.414	80	560	100	650	15699	16349	772	13397	14169	Error	Error	-4.594	650	15699	772	13397	125373	1193326	3.314	11.608	0	0	0
1	10	15	"A89"	"A89"	15860	21960	100	1160	1184	327	27	791	791	824	291	35	61	28	0	9035	8847	4080	46	1494	1494	1528	293	19	93	91	0	0.000	0.000	0.000	0.000	0.000	0.000	0.000	0.000	0.000	0.000	0.000	0.000	0.000	0.000	0.049	0.053	0.055	0.062	2.644	0.050	0.305	80	560	100	369	7541	7910	393	7353	7746	Error	Error	-4.353	369	7541	393	7353	94681	707734	1.237	24.980	0	0	0
1	11	15	"A89"	"A89"	16170	21960	100	1266	1401	861	61	834	834	885	574	64	40	6	0	12786	11572	6294	54	1557	1557	1731	966	55	95	82	0	0.000	0.000	0.000	0.000	0.000	0.000	0.000	0.000	0.000	0.000	0.000	0.000	0.000	0.000	0.038	0.057	0.052	0.047	2.359	0.062	0.468	80	560	100	432	11229	11661	567	10015	10582	Error	Error	-4.700	432	11229	567	10015	112075	925742	0.899	10.187	0	0	0
1	12	15	"A89"	"A89"	16470	21960	100	1337	1317	348	26	885	885	935	342	36	60	22	0	9417	9851	4254	43	1633	1633	1817	914	50	95	90	0	0.000	0.000	0.000	0.000	0.000	0.000	0.000	0.000	0.000	0.000	0.000	0.000	0.000	0.000	0.058	0.053	0.059	0.051	2.261	0.047	0.240	80	560	100	452	7784	8236	432	8218	8650	Error	Error	-4.106	452	7784	432	8218	105359	788063	1.117	8.790	0	0	0
1	13	15	"A90"	"A90"	16760	21950	100	1478	1499	486	32	915	915	970	391	40	63	35	0	11864	11112	7058	63	1671	1671	1708	323	18	85	78	0	0.000	0.000	0.000	0.000	0.000	0.000	0.000	0.000	0.000	0.000	0.000	0.000	0.000	0.000	0.055	0.062	0.067	0.076	2.388	0.055	0.323	80	560	100	563	10193	10756	584	9441	10025	Error	Error	-4.178	563	10193	584	9441	119898	888976	1.353	29.115	0	0	0
1	14	15	"A90"	"A90"	17050	21970	100	1725	1721	361	20	965	965	1053	1162	110	13	0	0	15538	14855	4796	32	1731	1731	2166	2191	101	93	92	0	0.000	0.000	0.000	0.000	0.000	0.000	0.000	0.000	0.000	0.000	0.000	0.000	0.000	0.000	0.055	0.058	0.060	0.057	1.778	0.053	0.495	80	560	100	760	13807	14567	756	13124	13880	Error	Error	-4.183	760	13807	756	13124	137649	1188371	0.575	5.791	0	0	0
1	15	15	"A90"	"A90"	17350	21970	100	1856	1848	408	22	1078	1078	1190	1260	105	12	0	0	14869	14268	4313	30	1818	1818	2274	2197	96	97	93	0	0.000	0.000	0.000	0.000	0.000	0.000	0.000	0.000	0.000	0.000	0.000	0.000	0.000	0.000	0.060	0.062	0.060	0.059	1.831	0.075	0.238	80	560	100	778	13051	13829	770	12450	13220	Error	Error	-4.068	778	13051	770	12450	147827	1141409	0.522	5.459	0	0	0
1	16	15	"A91"	"A91"	17660	21950	100	1733	1747	469	26	1204	1204	1237	424	34	57	26	0	9111	9047	5043	55	1938	1938	1956	270	13	90	82	0	0.000	0.000	0.000	0.000	0.000	0.000	0.000	0.000	0.000	0.000	0.000	0.000	0.000	0.000	0.074	0.076	0.082	0.094	2.930	0.068	0.409	80	560	100	529	7173	7702	543	7109	7652	Error	Error	-3.761	529	7173	543	7109	139752	723793	1.203	26.263	0	0	0
1	17	15	"A91"	"A91"	17960	21960	100	1934	1911	419	21	1297	1297	1336	297	22	76	53	0	11240	10923	4084	37	2077	2077	2203	826	37	95	92	0	0.000	0.000	0.000	0.000	0.000	0.000	0.000	0.000	0.000	0.000	0.000	0.000	0.000	0.000	0.070	0.069	0.075	0.073	2.175	0.067	0.502	80	560	100	637	9163	9800	614	8846	9460	Error	Error	-3.846	637	9163	614	8846	152899	873823	1.936	10.557	0	0	0
1	18	15	"A91"	"A91"	18270	21960	100	1869	1922	424	22	1468	1468	1477	325	22	56	35	0	9211	9087	2785	30	2305	2305	2372	564	23	98	97	0	0.000	0.000	0.000	0.000	0.000	0.000	0.000	0.000	0.000	0.000	0.000	0.000	0.000	0.000	0.058	0.067	0.077	0.063	2.334	0.066	0.294	80	560	100	401	6906	7307	454	6782	7236	Error	Error	-4.106	401	6906	454	6782	153757	726957	1.369	11.906	0	0	0
1	1	16	"A92"	"A92"	13160	22270	100	1147	1175	430	36	792	792	822	231	28	63	38	0	10924	9774	4704	48	1386	1386	1406	199	14	96	92	0	0.000	0.000	0.000	0.000	0.000	0.000	0.000	0.000	0.000	0.000	0.000	0.000	0.000	0.000	0.037	0.046	0.046	0.047	3.248	0.048	0.434	80	560	100	355	9538	9893	383	8388	8771	Error	Error	-4.748	355	9538	383	8388	93973	781940	1.528	42.050	0	0	0
1	2	16	"A92"	"A92"	13480	22270	100	1185	1201	314	26	769	769	790	211	26	72	47	0	11656	11340	4064	35	1392	1392	1548	1010	65	96	93	0	0.000	0.000	0.000	0.000	0.000	0.000	0.000	0.000	0.000	0.000	0.000	0.000	0.000	0.000	0.041	0.043	0.047	0.043	2.092	0.044	0.533	80	560	100	416	10264	10680	432	9948	10380	Error	Error	-4.625	416	10264	432	9948	96086	907179	1.948	9.695	0	0	0
1	3	16	"A92"	"A92"	13770	22270	100	1168	1214	344	28	755	755	780	224	28	78	45	0	12193	11388	4298	37	1431	1431	1869	2329	124	87	87	0	0.000	0.000	0.000	0.000	0.000	0.000	0.000	0.000	0.000	0.000	0.000	0.000	0.000	0.000	0.038	0.046	0.043	0.045	2.732	0.043	0.546	80	560	100	413	10762	11175	459	9957	10416	Error	Error	-4.704	413	10762	459	9957	97105	911068	1.938	4.087	0	0	0
1	4	16	"A93"	"A93"	14060	22250	100	1113	1162	421	36	757	757	768	212	27	61	43	0	6582	8443	6444	76	1411	1411	1444	414	28	75	70	0	0.000	0.000	0.000	0.000	0.000	0.000	0.000	0.000	0.000	0.000	0.000	0.000	0.000	0.000	0.069	0.058	0.064	0.101	5.201	0.062	0.078	80	560	100	356	5171	5527	405	7032	7437	Error	Error	-3.860	356	5171	405	7032	92985	675432	1.858	16.906	0	0	0
1	5	16	"A93"	"A93"	14360	22270	100	1299	1279	349	27	783	783	816	330	40	66	37	0	12287	11482	5202	45	1479	1479	1721	1310	76	92	91	0	0.000	0.000	0.000	0.000	0.000	0.000	0.000	0.000	0.000	0.000	0.000	0.000	0.000	0.000	0.048	0.050	0.054	0.051	1.983	0.049	0.541	80	560	100	516	10808	11324	496	10003	10499	Error	Error	-4.389	516	10808	496	10003	102328	918530	1.403	7.451	0	0	0
1	6	16	"A93"	"A93"	14670	22260	100	1153	1171	371	31	762	762	937	1578	168	0	0	0	8639	9880	6134	62	1449	1449	1728	1343	77	82	82	0	0.000	0.000	0.000	0.000	0.000	0.000	0.000	0.000	0.000	0.000	0.000	0.000	0.000	0.000	0.054	0.049	0.047	0.058	2.761	0.041	0.047	80	560	100	391	7190	7581	409	8431	8840	Error	Error	-4.201	391	7190	409	8431	93713	790429	0.148	6.070	0	0	0
1	7	16	"A94"	"A94"	14960	22260	100	1293	1305	504	38	771	771	796	230	28	61	51	0	12189	11727	7877	67	1432	1432	1468	314	21	82	78	0	0.000	0.000	0.000	0.000	0.000	0.000	0.000	0.000	0.000	0.000	0.000	0.000	0.000	0.000	0.049	0.052	0.059	0.060	3.001	0.050	0.626	80	560	100	522	10757	11279	534	10295	10829	Error	Error	-4.365	522	10757	534	10295	104368	938164	2.213	32.672	0	0	0
1	8	16	"A94"	"A94"	15280	22260	100	1298	1363	480	35	802	802	811	219	27	73	60	0	14376	12879	7979	61	1480	1480	1522	375	24	90	87	0	0.000	0.000	0.000	0.000	0.000	0.000	0.000	0.000	0.000	0.000	0.000	0.000	0.000	0.000	0.038	0.049	0.051	0.058	3.669	0.046	0.609	80	560	100	496	12896	13392	561	11399	11960	Error	Error	-4.700	496	12896	561	11399	109045	1030358	2.521	30.285	0	0	0
1	9	16	"A94"	"A94"	15570	22260	100	1384	1424	588	41	828	828	858	274	31	66	50	0	14004	13168	8653	65	1545	1545	1810	1445	79	78	76	0	0.000	0.000	0.000	0.000	0.000	0.000	0.000	0.000	0.000	0.000	0.000	0.000	0.000	0.000	0.045	0.051	0.050	0.057	3.014	0.046	0.558	80	560	100	556	12459	13015	596	11623	12219	Error	Error	-4.486	556	12459	596	11623	113935	1053474	2.066	7.860	0	0	0
1	10	16	"A95"	"A95"	15860	22260	100	1480	1472	450	30	835	835	861	348	40	73	41	0	15853	13630	5826	42	1555	1555	1573	184	11	97	93	0	0.000	0.000	0.000	0.000	0.000	0.000	0.000	0.000	0.000	0.000	0.000	0.000	0.000	0.000	0.045	0.053	0.052	0.053	1.959	0.052	0.495	80	560	100	645	14298	14943	637	12075	12712	Error	Error	-4.470	645	14298	637	12075	117756	1090406	1.756	65.527	0	0	0
1	11	16	"A95"	"A95"	16180	22260	100	1506	1566	354	22	860	860	922	378	40	86	37	0	16643	15651	4564	29	1593	1593	1753	911	51	93	93	0	0.000	0.000	0.000	0.000	0.000	0.000	0.000	0.000	0.000	0.000	0.000	0.000	0.000	0.000	0.043	0.050	0.046	0.051	1.827	0.047	0.453	80	560	100	646	15050	15696	706	14058	14764	Error	Error	-4.542	646	15050	706	14058	125258	1252082	1.704	15.256	0	0	0
1	12	16	"A95"	"A95"	16480	22260	100	1535	1571	410	26	904	904	943	608	64	51	11	0	16180	15471	4124	26	1632	1632	1741	992	56	96	95	0	0.000	0.000	0.000	0.000	0.000	0.000	0.000	0.000	0.000	0.000	0.000	0.000	0.000	0.000	0.043	0.048	0.046	0.043	1.738	0.051	0.640	80	560	100	631	14548	15179	667	13839	14506	Error	Error	-4.527	631	14548	667	13839	125682	1237641	1.033	13.841	0	0	0
1	13	16	"A96"	"A96"	16770	22250	100	1436	1452	429	29	954	954	976	280	28	70	46	0	12560	10091	5392	53	1690	1690	1726	413	23	86	80	0	0.000	0.000	0.000	0.000	0.000	0.000	0.000	0.000	0.000	0.000	0.000	0.000	0.000	0.000	0.044	0.059	0.068	0.078	2.793	0.059	0.537	80	560	100	482	10870	11352	498	8401	8899	Error	Error	-4.495	482	10870	498	8401	116183	807258	1.700	20.254	0	0	0
1	14	16	"A96"	"A96"	17080	22260	100	1694	1691	349	20	990	990	1018	268	26	88	67	0	13860	13263	3593	27	1770	1770	1836	444	24	98	95	0	0.000	0.000	0.000	0.000	0.000	0.000	0.000	0.000	0.000	0.000	0.000	0.000	0.000	0.000	0.058	0.061	0.060	0.056	2.299	0.058	0.577	80	560	100	704	12090	12794	701	11493	12194	Error	Error	-4.102	704	12090	701	11493	135315	1061060	2.511	25.736	0	0	0
1	15	16	"A96"	"A96"	17380	22260	100	1684	1698	357	21	1097	1097	1119	270	24	77	58	0	12356	11781	3572	30	1867	1867	1932	535	27	97	95	0	0.000	0.000	0.000	0.000	0.000	0.000	0.000	0.000	0.000	0.000	0.000	0.000	0.000	0.000	0.056	0.061	0.058	0.056	2.163	0.058	0.519	80	560	100	587	10489	11076	601	9914	10515	Error	Error	-4.159	587	10489	601	9914	135868	942469	2.144	18.409	0	0	0
1	16	16	"A97"	"A97"	17670	22260	100	1843	1861	546	29	1210	1210	1237	302	24	70	51	0	12178	11286	3796	33	1960	1960	1961	201	10	100	100	0	0.000	0.000	0.000	0.000	0.000	0.000	0.000	0.000	0.000	0.000	0.000	0.000	0.000	0.000	0.062	0.070	0.073	0.068	1.810	0.074	0.505	80	560	100	633	10218	10851	651	9326	9977	Error	Error	-4.013	633	10218	651	9326	148915	902863	2.066	46.393	0	0	0
1	17	16	"A97"	"A97"	17960	22260	100	1872	1860	420	22	1353	1353	1364	313	22	66	42	0	12866	11543	4279	37	2107	2107	2259	745	32	93	92	0	0.000	0.000	0.000	0.000	0.000	0.000	0.000	0.000	0.000	0.000	0.000	0.000	0.000	0.000	0.048	0.054	0.066	0.056	2.652	0.058	0.464	80	560	100	519	10759	11278	507	9436	9943	Error	Error	-4.374	519	10759	507	9436	148779	923411	1.585	12.462	0	0	0
1	18	16	"A97"	"A97"	18250	22270	100	2058	2024	462	22	1450	1450	1487	405	27	67	28	0	11753	10734	3373	31	2304	2304	2472	754	30	93	92	0	0.000	0.000	0.000	0.000	0.000	0.000	0.000	0.000	0.000	0.000	0.000	0.000	0.000	0.000	0.064	0.068	0.071	0.059	2.620	0.068	0.389	80	560	100	608	9449	10057	574	8430	9004	Error	Error	-3.958	608	9449	574	8430	161917	858706	1.326	10.958	0	0	0
1	1	17	"A98"	"A98"	13160	22560	100	870	891	224	25	841	841	861	226	26	18	5	0	2325	2882	1564	54	1468	1468	1485	183	12	81	76	0	0.000	0.000	0.000	0.000	0.000	0.000	0.000	0.000	0.000	0.000	0.000	0.000	0.000	0.000	0.034	0.035	0.132	0.125	4.113	0.056	0.056	80	560	100	29	857	886	50	1414	1464	Error	Error	-4.885	29	857	50	1414	71298	230535	0.133	7.634	0	0	0
1	2	17	"A98"	"A98"	13470	22570	100	891	913	253	27	823	823	899	898	99	0	0	0	2497	3549	2065	58	1429	1429	1494	978	65	58	33	0	0.000	0.000	0.000	0.000	0.000	0.000	0.000	0.000	0.000	0.000	0.000	0.000	0.000	0.000	0.064	0.042	0.075	0.088	4.156	0.050	0.101	80	560	100	68	1068	1136	90	2120	2210	Error	Error	-3.973	68	1068	90	2120	73077	283953	0.016	2.101	0	0	0
1	3	17	"A98"	"A98"	13770	22560	100	917	932	254	27	794	794	809	248	30	30	7	0	2680	3684	2337	63	1432	1432	1460	198	13	90	83	0	0.000	0.000	0.000	0.000	0.000	0.000	0.000	0.000	0.000	0.000	0.000	0.000	0.000	0.000	0.099	0.061	0.132	0.148	3.994	0.053	0.105	80	560	100	123	1248	1371	138	2252	2390	Error	Error	-3.343	123	1248	138	2252	74593	294735	0.496	11.232	0	0	0
1	4	17	"A99"	"A99"	14060	22560	100	1010	1010	263	26	849	849	886	359	40	18	3	0	4810	4707	2196	46	1467	1467	1503	352	23	82	80	0	0.000	0.000	0.000	0.000	0.000	0.000	0.000	0.000	0.000	0.000	0.000	0.000	0.000	0.000	0.048	0.050	0.070	0.100	5.045	0.050	0.082	80	560	100	161	3343	3504	161	3240	3401	Error	Error	-4.376	161	3343	161	3240	80765	376520	0.345	9.102	0	0	0
1	5	17	"A99"	"A99"	14370	22570	100	1064	1055	276	26	811	811	827	214	25	55	25	0	6508	6182	2505	40	1497	1497	1533	290	18	93	93	0	0.000	0.000	0.000	0.000	0.000	0.000	0.000	0.000	0.000	0.000	0.000	0.000	0.000	0.000	0.050	0.052	0.059	0.056	3.578	0.052	0.267	80	560	100	253	5011	5264	244	4685	4929	Error	Error	-4.308	253	5011	244	4685	84427	494579	1.065	16.031	0	0	0
1	6	17	"A99"	"A99"	14680	22570	100	1119	1213	768	63	834	834	856	265	30	51	21	0	6512	6634	2136	32	1494	1494	1512	209	13	100	96	0	0.000	0.000	0.000	0.000	0.000	0.000	0.000	0.000	0.000	0.000	0.000	0.000	0.000	0.000	0.057	0.074	0.059	0.059	3.262	0.071	0.144	80	560	100	285	5018	5303	379	5140	5519	Error	Error	-4.138	285	5018	379	5140	97078	530695	1.347	24.507	0	0	0
1	7	17	"A100"	"A100"	14960	22560	100	1212	1199	373	31	820	820	837	239	28	60	43	0	9106	8752	5063	57	1478	1478	1496	173	11	87	83	0	0.000	0.000	0.000	0.000	0.000	0.000	0.000	0.000	0.000	0.000	0.000	0.000	0.000	0.000	0.051	0.052	0.064	0.068	3.508	0.053	0.402	80	560	100	392	7628	8020	379	7274	7653	Error	Error	-4.282	392	7628	379	7274	95921	700176	1.515	41.942	0	0	0
1	8	17	"A100"	"A100"	15280	22560	100	1290	1448	809	55	862	862	900	346	38	65	31	0	10883	9660	4817	49	1526	1526	1556	289	18	91	87	0	0.000	0.000	0.000	0.000	0.000	0.000	0.000	0.000	0.000	0.000	0.000	0.000	0.000	0.000	0.046	0.072	0.061	0.065	2.658	0.065	0.279	80	560	100	428	9357	9785	586	8134	8720	Error	Error	-4.450	428	9357	586	8134	115800	772782	1.584	28.042	0	0	0
1	9	17	"A100"	"A100"	15580	22560	100	1410	1416	383	27	858	858	886	297	33	73	43	0	11607	10300	4354	42	1581	1581	1704	874	51	87	85	0	0.000	0.000	0.000	0.000	0.000	0.000	0.000	0.000	0.000	0.000	0.000	0.000	0.000	0.000	0.055	0.064	0.065	0.062	2.288	0.055	0.506	80	560	100	552	10026	10578	558	8719	9277	Error	Error	-4.183	552	10026	558	8719	113247	823977	1.785	9.835	0	0	0
1	10	17	"A101"	"A101"	15870	22560	100	1268	1807	1275	70	857	857	889	239	26	63	47	0	3427	5047	3720	73	1570	1570	1588	203	12	81	76	0	0.000	0.000	0.000	0.000	0.000	0.000	0.000	0.000	0.000	0.000	0.000	0.000	0.000	0.000	0.221	0.273	0.286	0.262	2.322	0.302	0.809	80	560	100	411	1857	2268	950	3477	4427	Error	Error	-2.176	411	1857	950	3477	144543	403758	3.841	17.039	0	0	0
1	11	17	"A101"	"A101"	16190	22570	100	1678	2274	1440	63	874	874	903	250	27	81	65	0	5440	6691	3796	56	1580	1580	1597	198	12	100	95	0	0.000	0.000	0.000	0.000	0.000	0.000	0.000	0.000	0.000	0.000	0.000	0.000	0.000	0.000	0.208	0.274	0.255	0.218	2.206	0.305	0.855	80	560	100	804	3860	4664	1400	5111	6511	Error	Error	-2.263	804	3860	1400	5111	181940	535298	5.484	25.727	0	0	0
1	12	17	"A101"	"A101"	16480	22570	100	1356	2072	1472	71	916	916	946	258	27	75	46	0	4460	5737	3495	60	1645	1645	1666	215	12	92	90	0	0.000	0.000	0.000	0.000	0.000	0.000	0.000	0.000	0.000	0.000	0.000	0.000	0.000	0.000	0.156	0.283	0.232	0.267	2.272	0.339	0.793	80	560	100	440	2815	3255	1156	4092	5248	Error	Error	-2.678	440	2815	1156	4092	165726	458991	4.364	18.935	0	0	0
1	13	17	"A102"	"A102"	16770	22560	100	1107	1219	432	35	984	984	1026	341	33	32	12	0	3812	5455	3873	70	1687	1687	1702	213	12	87	82	0	0.000	0.000	0.000	0.000	0.000	0.000	0.000	0.000	0.000	0.000	0.000	0.000	0.000	0.000	0.058	0.062	0.104	0.126	5.324	0.063	0.263	80	560	100	123	2125	2248	235	3768	4003	Error	Error	-4.111	123	2125	235	3768	97525	436410	0.566	17.620	0	0	0
1	14	17	"A102"	"A102"	17080	22560	100	1213	1403	793	56	999	999	1027	261	25	46	27	0	5527	7410	4821	65	1751	1751	1768	225	12	90	88	0	0.000	0.000	0.000	0.000	0.000	0.000	0.000	0.000	0.000	0.000	0.000	0.000	0.000	0.000	0.057	0.071	0.065	0.073	3.219	0.086	0.208	80	560	100	214	3776	3990	404	5659	6063	Error	Error	-4.141	214	3776	404	5659	112239	592789	1.441	25.076	0	0	0
1	15	17	"A102"	"A102"	17380	22570	100	1472	1543	522	33	1134	1134	1153	288	24	53	32	0	6401	7888	4342	55	1819	1819	1858	274	14	97	93	0	0.000	0.000	0.000	0.000	0.000	0.000	0.000	0.000	0.000	0.000	0.000	0.000	0.000	0.000	0.074	0.067	0.085	0.081	2.456	0.066	0.277	80	560	100	338	4582	4920	409	6069	6478	Error	Error	-3.761	338	4582	409	6069	123409	631040	1.354	22.007	0	0	0
1	16	17	"A103"	"A103"	17660	22560	100	1492	1539	336	21	1204	1204	1244	568	45	25	1	0	4979	6094	3372	55	1955	1955	1978	331	16	85	81	0	0.000	0.000	0.000	0.000	0.000	0.000	0.000	0.000	0.000	0.000	0.000	0.000	0.000	0.000	0.095	0.081	0.091	0.105	2.818	0.078	0.068	80	560	100	288	3024	3312	335	4139	4474	Error	Error	-3.392	288	3024	335	4139	123147	487554	0.519	12.435	0	0	0
1	17	17	"A103"	"A103"	17970	22560	100	1650	1682	418	24	1317	1317	1348	345	25	46	17	0	7597	7351	2552	34	2084	2084	2137	353	16	96	95	0	0.000	0.000	0.000	0.000	0.000	0.000	0.000	0.000	0.000	0.000	0.000	0.000	0.000	0.000	0.060	0.069	0.074	0.073	3.222	0.068	0.289	80	560	100	333	5513	5846	365	5267	5632	Error	Error	-4.049	333	5513	365	5267	134533	588041	0.968	14.771	0	0	0
1	18	17	"A103"	"A103"	18270	22560	100	1892	1977	403	20	1526	1526	1561	393	25	47	20	0	8948	8288	2830	34	2387	2387	2434	383	15	95	95	0	0.000	0.000	0.000	0.000	0.000	0.000	0.000	0.000	0.000	0.000	0.000	0.000	0.000	0.000	0.056	0.076	0.085	0.070	2.737	0.073	0.331	80	560	100	366	6561	6927	451	5901	6352	Error	Error	-4.164	366	6561	451	5901	158134	663079	1.059	15.285	0	0	0
1	1	18	"A104"	"A104"	13160	22870	100	1234	1240	293	23	946	946	1258	3487	277	0	0	0	6449	7516	4519	60	1566	1566	1913	3656	191	58	43	0	0.000	0.000	0.000	0.000	0.000	0.000	0.000	0.000	0.000	0.000	0.000	0.000	0.000	0.000	0.059	0.049	0.060	0.074	4.357	0.663	0.453	80	560	100	288	4883	5171	294	5950	6244	Error	Error	-4.084	288	4883	294	5950	99227	601288	-0.005	1.533	0	0	0
1	2	18	"A104"	"A104"	13480	22870	100	1339	1291	367	28	927	927	943	368	39	52	15	0	9558	8987	4156	46	1507	1507	1555	844	54	90	87	0	0.000	0.000	0.000	0.000	0.000	0.000	0.000	0.000	0.000	0.000	0.000	0.000	0.000	0.000	0.051	0.049	0.060	0.056	2.875	0.049	0.373	80	560	100	412	8051	8463	364	7480	7844	Error	Error	-4.288	412	8051	364	7480	103319	718941	0.946	8.806	0	0	0
1	3	18	"A104"	"A104"	13770	22870	100	1383	1404	395	28	927	927	941	246	26	68	42	0	11156	9479	5204	54	1536	1536	1693	914	53	83	77	0	0.000	0.000	0.000	0.000	0.000	0.000	0.000	0.000	0.000	0.000	0.000	0.000	0.000	0.000	0.047	0.060	0.061	0.075	3.387	0.053	0.412	80	560	100	456	9620	10076	477	7943	8420	Error	Error	-4.399	456	9620	477	7943	112348	758283	1.882	8.519	0	0	0
1	4	18	"A105"	"A105"	14060	22860	100	1145	1208	411	34	887	887	913	257	28	50	32	0	7728	7670	4732	61	1532	1532	1563	390	24	78	78	0	0.000	0.000	0.000	0.000	0.000	0.000	0.000	0.000	0.000	0.000	0.000	0.000	0.000	0.000	0.042	0.052	0.059	0.077	4.391	0.055	0.356	80	560	100	258	6196	6454	321	6138	6459	Error	Error	-4.586	258	6196	321	6138	96670	613603	1.148	15.659	0	0	0
1	5	18	"A105"	"A105"	14370	22860	100	1238	1240	378	30	906	906	930	359	38	48	18	0	7912	7469	4165	55	1551	1551	1753	1237	70	75	70	0	0.000	0.000	0.000	0.000	0.000	0.000	0.000	0.000	0.000	0.000	0.000	0.000	0.000	0.000	0.052	0.056	0.077	0.084	4.147	0.063	0.519	80	560	100	332	6361	6693	334	5918	6252	Error	Error	-4.260	332	6361	334	5918	99219	597524	0.864	4.621	0	0	0
1	6	18	"A105"	"A105"	14680	22860	100	1430	1387	393	28	918	918	933	271	29	67	46	0	10795	9608	5131	53	1548	1548	1628	567	34	85	80	0	0.000	0.000	0.000	0.000	0.000	0.000	0.000	0.000	0.000	0.000	0.000	0.000	0.000	0.000	0.055	0.058	0.062	0.064	2.769	0.053	0.360	80	560	100	512	9247	9759	469	8060	8529	Error	Error	-4.175	512	9247	469	8060	110997	768620	1.675	14.074	0	0	0
1	7	18	"A106"	"A106"	14970	22860	100	905	898	234	26	895	895	954	454	47	3	0	0	1986	2521	1389	55	1513	1513	1546	323	20	62	37	0	0.000	0.000	0.000	0.000	0.000	0.000	0.000	0.000	0.000	0.000	0.000	0.000	0.000	0.000	0.021	0.003	0.196	0.169	4.855	0.112	0.044	80	560	100	10	473	483	3	1008	1011	Error	Error	-5.564	10	473	3	1008	71873	201699	-0.123	3.019	0	0	0
1	8	18	"A106"	"A106"	15270	22870	100	890	944	273	28	933	933	963	243	25	22	6	0	2446	2929	1126	38	1584	1584	1604	211	13	87	78	0	0.000	0.000	0.000	0.000	0.000	0.000	0.000	0.000	0.000	0.000	0.000	0.000	0.000	0.000	-0.050	0.008	0.213	0.174	8.343	0.019	0.003	80	560	100	-43	862	819	11	1345	1356	Error	Error	Error	-43	862	11	1345	75501	234295	-0.078	6.280	0	0	0
1	9	18	"A106"	"A106"	15570	22870	100	1058	1058	283	26	960	960	1013	378	37	10	2	0	2490	3264	1715	52	1637	1637	1686	472	27	71	45	0	0.000	0.000	0.000	0.000	0.000	0.000	0.000	0.000	0.000	0.000	0.000	0.000	0.000	0.000	0.115	0.060	0.144	0.158	4.927	0.068	0.022	80	560	100	98	853	951	98	1627	1725	Error	Error	-3.122	98	853	98	1627	84646	261112	0.119	3.343	0	0	0
1	10	18	"A107"	"A107"	15870	22860	100	1020	1023	225	21	932	932	960	259	26	13	5	0	2955	4038	2672	66	1619	1619	1635	188	11	83	75	0	0.000	0.000	0.000	0.000	0.000	0.000	0.000	0.000	0.000	0.000	0.000	0.000	0.000	0.000	0.066	0.038	0.090	0.100	5.797	0.034	0.047	80	560	100	88	1336	1424	91	2419	2510	Error	Error	-3.924	88	1336	91	2419	81866	323032	0.243	12.782	0	0	0
1	11	18	"A107"	"A107"	16170	22870	100	1104	1121	333	29	895	895	925	242	26	45	22	0	4251	5325	3059	57	1625	1625	1646	229	13	90	88	0	0.000	0.000	0.000	0.000	0.000	0.000	0.000	0.000	0.000	0.000	0.000	0.000	0.000	0.000	0.080	0.061	0.069	0.088	4.041	0.051	0.142	80	560	100	209	2626	2835	226	3700	3926	Error	Error	-3.651	209	2626	226	3700	89699	425997	0.810	16.066	0	0	0
1	12	18	"A107"	"A107"	16470	22870	100	1164	1236	404	32	975	975	1014	308	30	36	12	0	4037	5206	3172	60	1704	1704	1738	244	14	91	87	0	0.000	0.000	0.000	0.000	0.000	0.000	0.000	0.000	0.000	0.000	0.000	0.000	0.000	0.000	0.081	0.075	0.091	0.088	3.942	0.061	0.186	80	560	100	189	2333	2522	261	3502	3763	Error	Error	-3.626	189	2333	261	3502	98863	416444	0.721	14.213	0	0	0
1	13	18	"A108"	"A108"	16780	22880	100	1161	1378	1452	105	1013	1013	1041	259	24	32	15	0	3290	4919	3590	72	1737	1737	1750	184	10	85	77	0	0.000	0.000	0.000	0.000	0.000	0.000	0.000	0.000	0.000	0.000	0.000	0.000	0.000	0.000	0.095	0.115	0.089	0.127	3.621	0.133	0.124	80	560	100	148	1553	1701	365	3182	3547	Error	Error	-3.391	148	1553	365	3182	110229	393546	1.301	17.223	0	0	0
1	14	18	"A108"	"A108"	17070	22870	100	1284	1290	313	24	1106	1106	1133	348	30	25	6	0	4744	5964	3368	56	1807	1807	1859	315	16	93	87	0	0.000	0.000	0.000	0.000	0.000	0.000	0.000	0.000	0.000	0.000	0.000	0.000	0.000	0.000	0.061	0.044	0.083	0.068	3.866	0.046	0.091	80	560	100	178	2937	3115	184	4157	4341	Error	Error	-4.044	178	2937	184	4157	103207	477148	0.451	13.032	0	0	0
1	15	18	"A108"	"A108"	17380	22860	100	1330	1346	344	25	1112	1112	1140	278	24	43	16	0	3981	5328	3169	59	1848	1848	1880	391	20	91	90	0	0.000	0.000	0.000	0.000	0.000	0.000	0.000	0.000	0.000	0.000	0.000	0.000	0.000	0.000	0.102	0.067	0.119	0.111	2.977	0.057	0.147	80	560	100	218	2133	2351	234	3480	3714	Error	Error	-3.290	218	2133	234	3480	107696	426237	0.741	8.818	0	0	0
1	16	18	"A109"	"A109"	17670	22860	100	1272	1302	294	22	1238	1238	1251	281	22	17	6	0	2451	2797	1049	37	1959	1959	1989	485	24	50	23	0	0.000	0.000	0.000	0.000	0.000	0.000	0.000	0.000	0.000	0.000	0.000	0.000	0.000	0.000	0.069	0.076	0.314	0.337	5.390	0.100	0.069	80	560	100	34	492	526	64	838	902	Error	Error	-3.855	34	492	64	838	104162	223797	0.181	1.666	0	0	0
1	17	18	"A109"	"A109"	17980	22850	100	1408	1426	286	20	1378	1378	1407	398	28	11	1	0	2621	3146	1320	41	2115	2115	2136	267	12	70	46	0	0.000	0.000	0.000	0.000	0.000	0.000	0.000	0.000	0.000	0.000	0.000	0.000	0.000	0.000	0.059	0.047	0.369	0.189	7.748	0.053	0.006	80	560	100	30	506	536	48	1031	1079	Error	Error	-4.076	30	506	48	1031	114108	251680	0.048	3.783	0	0	0
1	18	18	"A109"	"A109"	18270	22860	100	1665	1689	469	27	1568	1568	1610	374	23	15	2	0	3161	3642	1389	38	2370	2370	2417	381	15	76	52	0	0.000	0.000	0.000	0.000	0.000	0.000	0.000	0.000	0.000	0.000	0.000	0.000	0.000	0.000	0.123	0.095	0.195	0.248	4.047	0.111	0.038	80	560	100	97	791	888	121	1272	1393	Error	Error	-3.028	97	791	121	1272	135114	291331	0.211	3.215	0	0	0
1	1	19	"A110"	"A110"	13160	23170	100	1174	1242	294	23	1095	1095	1113	306	27	23	6	0	4424	5629	3764	66	1667	1667	1684	218	12	88	77	0	0.000	0.000	0.000	0.000	0.000	0.000	0.000	0.000	0.000	0.000	0.000	0.000	0.000	0.000	0.029	0.037	0.066	0.075	4.919	0.033	0.063	80	560	100	79	2757	2836	147	3962	4109	Error	Error	-5.125	79	2757	147	3962	99399	450308	0.422	18.096	0	0	0
1	2	19	"A110"	"A110"	13470	23170	100	1319	1441	605	41	1086	1086	1111	342	30	37	16	0	6417	7198	4408	61	1684	1684	1717	312	18	92	88	0	0.000	0.000	0.000	0.000	0.000	0.000	0.000	0.000	0.000	0.000	0.000	0.000	0.000	0.000	0.049	0.064	0.063	0.082	3.808	0.062	0.224	80	560	100	233	4733	4966	355	5514	5869	Error	Error	-4.344	233	4733	355	5514	115319	575854	0.965	17.567	0	0	0
1	3	19	"A110"	"A110"	13780	23170	100	1283	1297	347	26	1054	1054	1073	249	23	48	23	0	5649	7689	4910	63	1670	1670	1689	225	13	100	100	0	0.000	0.000	0.000	0.000	0.000	0.000	0.000	0.000	0.000	0.000	0.000	0.000	0.000	0.000	0.058	0.040	0.048	0.057	2.557	0.045	0.282	80	560	100	229	3979	4208	243	6019	6262	Error	Error	-4.119	229	3979	243	6019	103795	615097	0.900	26.667	0	0	0
1	4	19	"A111"	"A111"	14070	23170	100	1141	1196	410	34	1022	1022	1033	235	22	32	11	0	3577	4309	2490	57	1639	1639	1643	188	11	87	77	0	0.000	0.000	0.000	0.000	0.000	0.000	0.000	0.000	0.000	0.000	0.000	0.000	0.000	0.000	0.061	0.065	0.088	0.105	6.416	0.038	0.035	80	560	100	119	1938	2057	174	2670	2844	Error	Error	-4.026	119	1938	174	2670	95718	344689	0.694	14.181	0	0	0
1	5	19	"A111"	"A111"	14380	23170	100	1207	1220	258	21	1030	1030	1048	265	25	38	6	0	4238	5765	3630	62	1630	1630	1664	248	14	96	93	0	0.000	0.000	0.000	0.000	0.000	0.000	0.000	0.000	0.000	0.000	0.000	0.000	0.000	0.000	0.068	0.046	0.057	0.068	4.374	0.038	0.124	80	560	100	177	2608	2785	190	4135	4325	Error	Error	-3.881	177	2608	190	4135	97629	461187	0.649	16.536	0	0	0
1	6	19	"A111"	"A111"	14690	23170	100	1197	1357	746	54	1091	1091	1983	5535	279	0	0	0	3795	4915	2826	57	1710	1710	2508	4749	189	22	3	0	0.000	0.000	0.000	0.000	0.000	0.000	0.000	0.000	0.000	0.000	0.000	0.000	0.000	0.000	0.051	0.083	0.094	0.095	3.688	0.988	0.833	80	560	100	106	2085	2191	266	3205	3471	Error	Error	-4.298	106	2085	266	3205	108542	393180	-0.113	0.507	0	0	0
1	7	19	"A112"	"A112"	14970	23160	100	1274	1345	435	32	1003	1003	1034	270	26	50	23	0	6286	7786	4661	59	1645	1645	1698	890	52	83	73	0	0.000	0.000	0.000	0.000	0.000	0.000	0.000	0.000	0.000	0.000	0.000	0.000	0.000	0.000	0.058	0.056	0.059	0.060	2.968	0.052	0.282	80	560	100	271	4641	4912	342	6141	6483	Error	Error	-4.098	271	4641	342	6141	107577	622853	1.152	6.840	0	0	0
1	8	19	"A112"	"A112"	15270	23170	100	1328	1340	385	28	1050	1050	1072	393	36	35	8	0	8207	8199	4654	56	1723	1723	1749	348	19	91	85	0	0.000	0.000	0.000	0.000	0.000	0.000	0.000	0.000	0.000	0.000	0.000	0.000	0.000	0.000	0.043	0.045	0.050	0.053	2.423	0.050	0.332	80	560	100	278	6484	6762	290	6476	6766	Error	Error	-4.544	278	6484	290	6476	107163	655914	0.682	18.534	0	0	0
1	9	19	"A112"	"A112"	15580	23170	100	1330	1397	372	26	1007	1007	1039	255	24	60	32	0	8762	9412	5057	53	1707	1707	1715	228	13	100	100	0	0.000	0.000	0.000	0.000	0.000	0.000	0.000	0.000	0.000	0.000	0.000	0.000	0.000	0.000	0.046	0.051	0.056	0.054	2.353	0.044	0.294	80	560	100	323	7055	7378	390	7705	8095	Error	Error	-4.449	323	7055	390	7705	111744	752937	1.404	33.759	0	0	0
1	10	19	"A113"	"A113"	15870	23160	100	1124	1166	266	22	1033	1033	1046	281	26	26	5	0	4151	4481	2543	56	1711	1711	1730	231	13	76	72	0	0.000	0.000	0.000	0.000	0.000	0.000	0.000	0.000	0.000	0.000	0.000	0.000	0.000	0.000	0.037	0.048	0.079	0.079	4.153	0.064	0.136	80	560	100	91	2440	2531	133	2770	2903	Error	Error	-4.745	91	2440	133	2770	93308	358502	0.427	11.909	0	0	0
1	11	19	"A113"	"A113"	16190	23160	100	1199	1249	301	24	1038	1038	1067	296	27	35	11	0	5216	5525	2112	38	1727	1727	1734	200	11	97	96	0	0.000	0.000	0.000	0.000	0.000	0.000	0.000	0.000	0.000	0.000	0.000	0.000	0.000	0.000	0.046	0.056	0.073	0.059	2.854	0.052	0.143	80	560	100	161	3489	3650	211	3798	4009	Error	Error	-4.438	161	3489	211	3798	99933	441998	0.615	18.955	0	0	0
1	12	19	"A113"	"A113"	16470	23160	100	1234	1260	360	28	1059	1059	1081	318	29	33	8	0	5806	5769	2815	48	1750	1750	1810	421	23	83	78	0	0.000	0.000	0.000	0.000	0.000	0.000	0.000	0.000	0.000	0.000	0.000	0.000	0.000	0.000	0.043	0.050	0.084	0.078	3.900	0.062	0.150	80	560	100	175	4056	4231	201	4019	4220	Error	Error	-4.535	175	4056	201	4019	100829	461491	0.563	9.404	0	0	0
1	13	19	"A114"	"A114"	16770	23160	100	1411	1399	368	26	1088	1088	1107	272	24	51	23	0	7476	7447	3634	48	1782	1782	1800	213	11	95	92	0	0.000	0.000	0.000	0.000	0.000	0.000	0.000	0.000	0.000	0.000	0.000	0.000	0.000	0.000	0.057	0.055	0.055	0.059	2.704	0.053	0.265	80	560	100	323	5694	6017	311	5665	5976	Error	Error	-4.140	323	5694	311	5665	111905	595782	1.074	26.512	0	0	0
1	14	19	"A114"	"A114"	17090	23160	100	1429	1472	389	26	1112	1112	1144	276	24	52	27	0	8153	8836	3931	44	1837	1837	1907	590	30	96	95	0	0.000	0.000	0.000	0.000	0.000	0.000	0.000	0.000	0.000	0.000	0.000	0.000	0.000	0.000	0.050	0.051	0.056	0.049	3.326	0.051	0.347	80	560	100	317	6316	6633	360	6999	7359	Error	Error	-4.316	317	6316	360	6999	117781	706879	1.188	11.744	0	0	0
1	15	19	"A114"	"A114"	17380	23160	100	1502	1545	359	23	1169	1169	1197	330	27	50	21	0	9266	9445	2873	30	1896	1896	1944	521	26	100	100	0	0.000	0.000	0.000	0.000	0.000	0.000	0.000	0.000	0.000	0.000	0.000	0.000	0.000	0.000	0.045	0.050	0.052	0.045	2.414	0.049	0.233	80	560	100	333	7370	7703	376	7549	7925	Error	Error	-4.468	333	7370	376	7549	123622	755586	1.055	14.397	0	0	0
1	16	19	"A115"	"A115"	17670	23160	100	1422	1451	360	24	1256	1256	1272	280	22	36	12	0	3706	4950	2814	56	1992	1992	2002	208	10	83	80	0	0.000	0.000	0.000	0.000	0.000	0.000	0.000	0.000	0.000	0.000	0.000	0.000	0.000	0.000	0.097	0.066	0.097	0.133	4.952	0.067	0.166	80	560	100	166	1714	1880	195	2958	3153	Error	Error	-3.368	166	1714	195	2958	116063	395978	0.639	14.173	0	0	0
1	17	19	"A115"	"A115"	17970	23170	100	1603	1653	403	24	1391	1391	1436	491	34	31	3	0	5065	6010	3110	51	2151	2151	2179	313	14	98	92	0	0.000	0.000	0.000	0.000	0.000	0.000	0.000	0.000	0.000	0.000	0.000	0.000	0.000	0.000	0.073	0.068	0.090	0.089	3.806	0.071	0.218	80	560	100	212	2914	3126	262	3859	4121	Error	Error	-3.781	212	2914	262	3859	132260	480820	0.442	12.240	0	0	0
1	18	19	"A115"	"A115"	18270	23160	100	1720	1743	431	24	1568	1568	1614	359	22	35	8	0	4516	5542	2906	52	2408	2408	2458	601	24	83	62	0	0.000	0.000	0.000	0.000	0.000	0.000	0.000	0.000	0.000	0.000	0.000	0.000	0.000	0.000	0.072	0.056	0.161	0.158	3.783	0.056	0.090	80	560	100	152	2108	2260	175	3134	3309	Error	Error	-3.794	152	2108	175	3134	139444	443342	0.359	5.131	0	0	0
1	1	20	"A116"	"A116"	13170	23470	100	1434	1445	434	30	1143	1143	1241	1197	96	3	0	0	6148	6322	3170	50	1695	1695	1794	1693	94	73	65	0	0.000	0.000	0.000	0.000	0.000	0.000	0.000	0.000	0.000	0.000	0.000	0.000	0.000	0.000	0.065	0.065	0.068	0.063	3.504	0.328	0.484	80	560	100	291	4453	4744	302	4627	4929	Error	Error	-3.936	291	4453	302	4627	115572	505736	0.170	2.675	0	0	0
1	2	20	"A116"	"A116"	13480	23470	100	1589	1606	348	21	1158	1158	1183	298	25	63	38	0	9435	9145	2783	30	1727	1727	1832	715	39	98	96	0	0.000	0.000	0.000	0.000	0.000	0.000	0.000	0.000	0.000	0.000	0.000	0.000	0.000	0.000	0.056	0.060	0.055	0.047	3.473	0.063	0.426	80	560	100	431	7708	8139	448	7418	7866	Error	Error	-4.161	431	7708	448	7418	128484	731634	1.419	10.228	0	0	0
1	3	20	"A116"	"A116"	13800	23470	100	1711	1775	465	26	1167	1167	1210	552	45	50	10	0	9942	9562	2331	24	1801	1801	1818	341	18	100	100	0	0.000	0.000	0.000	0.000	0.000	0.000	0.000	0.000	0.000	0.000	0.000	0.000	0.000	0.000	0.067	0.078	0.076	0.068	2.302	0.074	0.118	80	560	100	544	8141	8685	608	7761	8369	Error	Error	-3.904	544	8141	608	7761	142023	764927	1.024	22.710	0	0	0
1	4	20	"A117"	"A117"	14070	23470	100	1225	1243	271	21	1202	1202	1203	296	24	17	2	0	2072	2406	877	36	1785	1785	1795	232	12	56	38	0	0.000	0.000	0.000	0.000	0.000	0.000	0.000	0.000	0.000	0.000	0.000	0.000	0.000	0.000	0.080	0.066	0.559	0.411	4.967	0.156	0.061	80	560	100	23	287	310	41	621	662	Error	Error	-3.641	23	287	41	621	99475	192516	0.135	2.634	0	0	0
1	5	20	"A117"	"A117"	14350	23470	100	1161	1235	366	29	1173	1173	1193	261	21	20	5	0	2132	2625	1070	40	1815	1815	1812	200	11	57	47	0	0.000	0.000	0.000	0.000	0.000	0.000	0.000	0.000	0.000	0.000	0.000	0.000	0.000	0.000	-0.038	0.077	0.508	0.497	8.338	0.043	0.007	80	560	100	-12	317	305	62	810	872	Error	Error	Error	-12	317	62	810	98817	209982	0.161	4.065	0	0	0
1	6	20	"A117"	"A117"	14650	23470	100	1232	1249	267	21	1172	1172	1226	579	47	2	0	0	2133	2695	1238	45	1785	1785	1828	640	35	37	26	0	0.000	0.000	0.000	0.000	0.000	0.000	0.000	0.000	0.000	0.000	0.000	0.000	0.000	0.000	0.172	0.085	0.458	0.375	6.410	0.039	0.009	80	560	100	60	348	408	77	910	987	Error	Error	-2.536	60	348	77	910	99899	215583	0.040	1.355	0	0	0
1	7	20	"A118"	"A118"	14970	23460	100	1458	1563	658	42	1242	1242	1277	328	25	35	17	0	4611	5820	3713	63	1858	1858	1928	1252	64	76	51	0	0.000	0.000	0.000	0.000	0.000	0.000	0.000	0.000	0.000	0.000	0.000	0.000	0.000	0.000	0.078	0.081	0.088	0.131	4.201	0.070	0.140	80	560	100	216	2753	2969	321	3962	4283	Error	Error	-3.672	216	2753	321	3962	125069	465571	0.872	3.109	0	0	0
1	8	20	"A118"	"A118"	15270	23470	100	1405	1509	628	41	1248	1248	1267	305	24	37	16	0	5354	7302	4627	63	1888	1888	1925	273	14	93	88	0	0.000	0.000	0.000	0.000	0.000	0.000	0.000	0.000	0.000	0.000	0.000	0.000	0.000	0.000	0.045	0.048	0.050	0.055	3.906	0.054	0.166	80	560	100	157	3466	3623	261	5414	5675	Error	Error	-4.464	157	3466	261	5414	120693	584144	0.793	19.696	0	0	0
1	9	20	"A118"	"A118"	15580	23470	100	1397	1444	362	25	1196	1196	1223	295	24	36	17	0	5190	6800	4026	59	1881	1881	1927	690	35	92	83	0	0.000	0.000	0.000	0.000	0.000	0.000	0.000	0.000	0.000	0.000	0.000	0.000	0.000	0.000	0.061	0.050	0.069	0.070	3.870	0.040	0.149	80	560	100	201	3309	3510	248	4919	5167	Error	Error	-4.041	201	3309	248	4919	115526	543986	0.749	7.062	0	0	0
1	10	20	"A119"	"A119"	15870	23460	100	1283	1389	412	29	1162	1162	1203	371	30	32	16	0	3365	4177	2439	58	1837	1837	1885	768	40	73	50	0	0.000	0.000	0.000	0.000	0.000	0.000	0.000	0.000	0.000	0.000	0.000	0.000	0.000	0.000	0.079	0.097	0.126	0.136	4.627	0.080	0.096	80	560	100	121	1528	1649	227	2340	2567	Error	Error	-3.659	121	1528	227	2340	111154	334149	0.501	2.984	0	0	0
1	11	20	"A119"	"A119"	16180	23470	100	1417	1535	463	30	1199	1199	1200	300	25	42	23	0	4027	5389	3135	58	1858	1858	1868	218	11	96	92	0	0.000	0.000	0.000	0.000	0.000	0.000	0.000	0.000	0.000	0.000	0.000	0.000	0.000	0.000	0.101	0.095	0.114	0.110	2.520	0.109	0.373	80	560	100	218	2169	2387	336	3531	3867	Error	Error	-3.315	218	2169	336	3531	122796	431134	1.117	16.151	0	0	0
1	12	20	"A119"	"A119"	16480	23470	100	1418	1439	375	26	1195	1195	1281	1107	86	2	0	0	3750	5045	3070	60	1888	1888	1939	780	40	81	60	0	0.000	0.000	0.000	0.000	0.000	0.000	0.000	0.000	0.000	0.000	0.000	0.000	0.000	0.000	0.120	0.077	0.092	0.094	2.818	0.080	0.294	80	560	100	223	1862	2085	244	3157	3401	Error	Error	-3.062	223	1862	244	3157	115142	403634	0.143	3.982	0	0	0
1	13	20	"A120"	"A120"	16770	23460	100	1268	1294	294	22	1234	1234	1246	277	22	23	3	0	2528	3012	1429	47	1923	1923	1980	809	40	40	20	0	0.000	0.000	0.000	0.000	0.000	0.000	0.000	0.000	0.000	0.000	0.000	0.000	0.000	0.000	0.056	0.055	0.330	0.349	6.060	0.033	0.013	80	560	100	34	605	639	60	1089	1149	Error	Error	-4.153	34	605	60	1089	103495	240964	0.173	1.276	0	0	0
1	14	20	"A120"	"A120"	17080	23460	100	1262	1303	318	24	1221	1221	1318	1105	83	0	0	0	2935	3574	1888	52	1936	1936	2037	1257	61	37	26	0	0.000	0.000	0.000	0.000	0.000	0.000	0.000	0.000	0.000	0.000	0.000	0.000	0.000	0.000	0.041	0.050	0.112	0.125	4.913	0.071	0.061	80	560	100	41	999	1040	82	1638	1720	Error	Error	-4.607	41	999	82	1638	104201	285931	-0.014	1.223	0	0	0
1	15	20	"A120"	"A120"	17380	23470	100	1237	1303	306	23	1254	1254	1412	1435	101	0	0	0	2932	3649	1799	49	1989	1989	2107	988	46	47	25	0	0.000	0.000	0.000	0.000	0.000	0.000	0.000	0.000	0.000	0.000	0.000	0.000	0.000	0.000	-0.018	0.030	0.188	0.158	3.834	0.054	0.046	80	560	100	-17	943	926	49	1660	1709	Error	Error	Error	-17	943	49	1660	104220	291882	-0.076	1.561	0	0	0
1	16	20	"A121"	"A121"	17670	23450	100	1761	1754	420	23	1360	1360	1376	337	24	55	25	0	5719	7660	5118	66	2091	2091	2124	281	13	83	80	0	0.000	0.000	0.000	0.000	0.000	0.000	0.000	0.000	0.000	0.000	0.000	0.000	0.000	0.000	0.111	0.071	0.089	0.114	2.812	0.060	0.283	80	560	100	401	3628	4029	394	5569	5963	Error	Error	-3.178	401	3628	394	5569	140343	612786	1.122	19.701	0	0	0
1	17	20	"A121"	"A121"	17960	23460	100	1892	1890	435	23	1496	1496	1693	2909	171	0	0	0	10119	9473	4815	50	2262	2262	2453	1317	53	85	76	0	0.000	0.000	0.000	0.000	0.000	0.000	0.000	0.000	0.000	0.000	0.000	0.000	0.000	0.000	0.050	0.055	0.062	0.064	2.387	0.061	0.342	80	560	100	396	7857	8253	394	7211	7605	Error	Error	-4.310	396	7857	394	7211	151227	757811	0.068	5.330	0	0	0
1	18	20	"A121"	"A121"	18260	23460	100	1964	1991	552	27	1627	1627	1645	337	20	50	26	0	9093	9367	4792	51	2460	2460	2649	967	36	82	75	0	0.000	0.000	0.000	0.000	0.000	0.000	0.000	0.000	0.000	0.000	0.000	0.000	0.000	0.000	0.051	0.053	0.069	0.073	3.361	0.066	0.287	80	560	100	337	6633	6970	364	6907	7271	Error	Error	-4.299	337	6633	364	6907	159275	749389	1.027	6.947	0	0	0
1	1	21	"Blank"	"Blank"	13210	23790	100	1343	1347	336	24	1218	1218	1252	323	25	25	3	0	1816	1886	541	28	1776	1776	1757	275	15	23	3	0	0.000	0.000	0.000	0.000	0.000	0.000	0.000	0.000	0.000	0.000	0.000	0.000	0.000	0.000	3.125	1.173	1.006	1.055	3.748	0.140	0.042	80	560	100	125	40	165	129	110	239	Error	Error	1.644	125	40	129	110	107738	150855	0.294	0.469	0	0	0
1	2	21	"Blank"	"Blank"	13510	23790	100	1507	1539	340	22	1398	1398	1402	296	21	32	5	0	1996	1977	209	10	1922	1922	1941	327	16	8	1	0	0.000	0.000	0.000	0.000	0.000	0.000	0.000	0.000	0.000	0.000	0.000	0.000	0.000	0.000	1.473	2.564	1.691	1.612	4.148	3.154	0.079	80	560	100	109	74	183	141	55	196	Error	Error	0.559	109	74	141	55	123099	158194	0.463	0.110	0	0	0
1	3	21	"Blank"	"Blank"	13810	23790	100	1331	1382	311	22	1457	1457	1444	359	24	10	1	0	1951	1941	207	10	1975	1975	1981	498	25	1	0	0	0.000	0.000	0.000	0.000	0.000	0.000	0.000	0.000	0.000	0.000	0.000	0.000	0.000	0.000	5.250	2.206	1.201	1.425	6.293	0.687	0.032	80	560	100	-126	-24	-150	-75	-34	-109	Error	Error	2.392	-126	-24	-75	-34	110580	155299	-0.173	-0.080	0	0	0
1	4	21	"Blank"	"Blank"	14110	23790	100	1440	1452	286	19	1343	1343	1461	1216	83	0	0	0	1965	2043	807	39	1921	1921	1962	681	34	1	1	0	0.000	0.000	0.000	0.000	0.000	0.000	0.000	0.000	0.000	0.000	0.000	0.000	0.000	0.000	2.205	0.893	1.950	1.240	4.699	0.169	0.027	80	560	100	97	44	141	109	122	231	Error	Error	1.140	97	44	109	122	116165	163422	-0.007	0.119	0	0	0
1	5	21	"Blank"	"Blank"	14410	23790	100	1464	1482	254	17	1454	1454	1463	308	21	12	1	0	2004	2018	218	10	2002	2002	2019	221	10	11	1	0	0.000	0.000	0.000	0.000	0.000	0.000	0.000	0.000	0.000	0.000	0.000	0.000	0.000	0.000	5.000	1.750	1.973	1.604	5.167	4.892	0.022	80	560	100	10	2	12	28	16	44	Error	Error	2.322	10	2	28	16	118574	161430	0.062	-0.005	0	0	0
1	6	21	"Blank"	"Blank"	14710	23790	100	1400	1405	294	20	1459	1459	1474	317	21	11	0	0	1971	2003	170	8	2027	2027	2032	242	11	8	0	0	0.000	0.000	0.000	0.000	0.000	0.000	0.000	0.000	0.000	0.000	0.000	0.000	0.000	0.000	1.054	2.250	2.307	1.673	4.653	6.209	0.035	80	560	100	-59	-56	-115	-54	-24	-78	Error	Error	0.075	-59	-56	-54	-24	112374	160203	-0.218	-0.120	0	0	0
1	7	21	"Blank"	"Blank"	15010	23790	100	1509	1535	308	20	1486	1486	2219	5647	254	0	0	0	2014	2016	176	8	2093	2093	2502	4034	161	0	0	0	0.000	0.000	0.000	0.000	0.000	0.000	0.000	0.000	0.000	0.000	0.000	0.000	0.000	0.000	-0.291	-0.636	1.231	1.541	4.435	1.646	0.590	80	560	100	23	-79	-56	49	-77	-28	Error	Error	Error	23	-79	49	-77	122760	161299	-0.121	-0.120	0	0	0
1	8	21	"Blank"	"Blank"	15310	23790	100	1538	1570	310	19	1535	1535	1573	480	30	7	0	0	2057	2099	197	9	2138	2138	2157	299	13	5	0	0	0.000	0.000	0.000	0.000	0.000	0.000	0.000	0.000	0.000	0.000	0.000	0.000	0.000	0.000	-0.037	-0.897	1.677	1.648	4.088	3.464	0.064	80	560	100	3	-81	-78	35	-39	-4	Error	Error	Error	3	-81	35	-39	125630	167950	-0.006	-0.194	0	0	0
1	9	21	"Blank"	"Blank"	15610	23790	100	1461	1773	1883	106	1506	1506	1567	534	34	5	2	0	2171	2264	726	32	2135	2135	2170	337	15	8	3	0	0.000	0.000	0.000	0.000	0.000	0.000	0.000	0.000	0.000	0.000	0.000	0.000	0.000	0.000	-1.250	2.070	1.804	1.572	3.200	2.587	0.616	80	560	100	-45	36	-9	267	129	396	Error	Error	Error	-45	36	267	129	141818	181081	0.386	0.279	0	0	0
1	10	21	"Blank"	"Blank"	15910	23790	100	1481	1488	337	22	1499	1499	1526	302	19	15	5	0	2069	2098	178	8	2119	2119	2129	226	10	6	2	0	0.000	0.000	0.000	0.000	0.000	0.000	0.000	0.000	0.000	0.000	0.000	0.000	0.000	0.000	0.360	0.524	1.720	1.643	5.533	6.961	0.009	80	560	100	-18	-50	-68	-11	-21	-32	Error	Error	-1.474	-18	-50	-11	-21	119031	167875	-0.126	-0.137	0	0	0
1	11	21	"Blank"	"Blank"	16210	23790	100	1475	1480	340	22	1474	1474	1488	320	21	18	5	0	2059	2073	172	8	2076	2076	2120	531	25	0	0	0	0.000	0.000	0.000	0.000	0.000	0.000	0.000	0.000	0.000	0.000	0.000	0.000	0.000	0.000	-0.059	-2.000	2.316	2.260	4.326	1.199	0.070	80	560	100	1	-17	-16	6	-3	3	Error	Error	Error	1	-17	6	-3	118373	165853	-0.025	-0.089	0	0	0
1	12	21	"Blank"	"Blank"	16510	23790	100	1393	1445	281	19	1500	1500	1546	352	22	8	0	0	2072	2129	277	13	2108	2108	2130	267	12	8	3	0	0.000	0.000	0.000	0.000	0.000	0.000	0.000	0.000	0.000	0.000	0.000	0.000	0.000	0.000	2.972	-2.619	1.667	1.829	4.958	4.308	0.035	80	560	100	-107	-36	-143	-55	21	-34	Error	Error	1.572	-107	-36	-55	21	115615	170292	-0.287	-0.004	0	0	0
1	13	21	"Blank"	"Blank"	16810	23790	100	1558	1580	317	20	1515	1515	1539	408	26	11	2	0	2200	2197	202	9	2128	2128	2152	234	10	20	1	0	0.000	0.000	0.000	0.000	0.000	0.000	0.000	0.000	0.000	0.000	0.000	0.000	0.000	0.000	0.597	0.942	1.330	1.423	4.556	6.659	0.026	80	560	100	43	72	115	65	69	134	Error	Error	-0.744	43	72	65	69	126438	175750	0.100	0.192	0	0	0
1	14	21	"Blank"	"Blank"	17110	23790	100	1570	2089	3340	159	1485	1485	1531	452	29	12	5	0	2196	2267	581	25	2126	2126	2140	232	10	17	7	0	0.000	0.000	0.000	0.000	0.000	0.000	0.000	0.000	0.000	0.000	0.000	0.000	0.000	0.000	1.214	4.284	1.562	1.672	3.383	6.381	0.558	80	560	100	85	70	155	604	141	745	Error	Error	0.280	85	70	604	141	167090	181381	1.235	0.547	0	0	0
1	15	21	"Blank"	"Blank"	17410	23780	100	1499	1490	324	21	1473	1473	1491	300	20	17	2	0	2226	2227	209	9	2171	2171	2171	214	9	20	2	0	0.000	0.000	0.000	0.000	0.000	0.000	0.000	0.000	0.000	0.000	0.000	0.000	0.000	0.000	0.473	0.304	2.024	1.970	4.583	7.097	0.013	80	560	100	26	55	81	17	56	73	Error	Error	-1.081	26	55	17	56	119191	178129	-0.003	0.262	0	0	0
1	16	21	"Blank"	"Blank"	17710	23780	100	1491	1503	322	21	1543	1543	1572	401	25	10	2	0	2281	2269	171	7	2278	2278	2303	585	25	1	0	0	0.000	0.000	0.000	0.000	0.000	0.000	0.000	0.000	0.000	0.000	0.000	0.000	0.000	0.000	-17.333	4.444	1.736	1.590	4.700	0.467	0.420	80	560	100	-52	3	-49	-40	-9	-49	Error	Error	Error	-52	3	-40	-9	120220	181505	-0.172	-0.058	0	0	0
1	17	21	"Blank"	"Blank"	18010	23780	100	1645	1727	631	36	1662	1662	1667	335	20	13	3	0	2341	2375	309	13	2354	2354	2363	216	9	17	5	0	0.000	0.000	0.000	0.000	0.000	0.000	0.000	0.000	0.000	0.000	0.000	0.000	0.000	0.000	1.308	3.095	1.017	1.120	3.967	4.264	0.106	80	560	100	-17	-13	-30	65	21	86	Error	Error	0.387	-17	-13	65	21	138139	189971	0.179	0.056	0	0	0
1	18	21	"Blank"	"Blank"	18310	23780	100	1932	1896	345	18	1826	1826	1846	375	20	20	2	0	2664	2682	260	9	2626	2626	2644	311	11	15	2	0	0.000	0.000	0.000	0.000	0.000	0.000	0.000	0.000	0.000	0.000	0.000	0.000	0.000	0.000	2.789	1.250	1.774	1.366	3.996	0.978	0.123	80	560	100	106	38	144	70	56	126	Error	Error	1.480	106	38	70	56	151704	214582	0.133	0.122	0	0	0
