# Supplementary material for: Application of hybridization control probe to increase accuracy on ligation detection or minisequencing diagnostic microarrays
Source: BMC Res Notes. 2009 Dec 14;2:249. doi: 10.1186/1756-0500-2-249 (PMC2799435; doi:10.1186/1756-0500-2-249)
Supplement: Additional file 3 — Gpr_files. Zip-compressed file containing raw microarray data in GenePix results format (.gpr) and GAL (GenePix Array List) files. [file 1756-0500-2-249-S3.ZIP › gpr_files/slide6/lasi6_7-16.gpr]

ATF	1.0
30	76    
"Type=GenePix Results 3"
"DateTime=2009/04/29 13:54:10"
"Settings="
"GalFile=C:\Axon\Data\HPV\ArrayIt_032009_InstiBioGalfile.gal"
"ArrayOfArrays=7-16"
"PixelSize=10"
"Wavelengths=532	488"
"ImageFiles=C:\Axon\Data\HPV\290409\lasi5.tif 2	C:\Axon\Data\HPV\290409\lasi5.tif 3"
"NormalizationMethod=None"
"NormalizationFactors=1	1"
"JpegImage="
"StdDev=Type 1"
"RatioFormulations=W1/W3 (/532)	W1/W4 (/488)	W3/W4 (532/488)"
"FeatureType=Circular"
"Barcode="
"BackgroundSubtraction=LocalFeature"
"ImageOrigin=0, 0"
"JpegOrigin=3720, 0"
"Creator=GenePix Pro 6.1.0.2"
"Scanner=GenePix 4200A 01 Autoloader [2]"
"FocusPosition=0"
"Temperature=23.81"
"LinesAveraged=2"
"Comment="
"PMTGain=600	500"
"ScanPower=100	100"
"LaserPower=2.69	2.57"
"Filters=Standard Green	Standard Blue"
"ScanRegion=372,0,1916,6892"
"Supplier="
"Block"	"Column"	"Row"	"Name"	"ID"	"X"	"Y"	"Dia."	"F532 Median"	"F532 Mean"	"F532 SD"	"F532 CV"	"B532"	"B532 Median"	"B532 Mean"	"B532 SD"	"B532 CV"	"% > B532+1SD"	"% > B532+2SD"	"F532 % Sat."	"F488 Median"	"F488 Mean"	"F488 SD"	"F488 CV"	"B488"	"B488 Median"	"B488 Mean"	"B488 SD"	"B488 CV"	"% > B488+1SD"	"% > B488+2SD"	"F488 % Sat."	"Ratio of Medians (1/532)"	"Ratio of Means (1/532)"	"Median of Ratios (1/532)"	"Mean of Ratios (1/532)"	"Ratios SD (1/532)"	"Rgn Ratio (1/532)"	"Rgn R2 (1/532)"	"Ratio of Medians (1/488)"	"Ratio of Means (1/488)"	"Median of Ratios (1/488)"	"Mean of Ratios (1/488)"	"Ratios SD (1/488)"	"Rgn Ratio (1/488)"	"Rgn R2 (1/488)"	"Ratio of Medians (532/488)"	"Ratio of Means (532/488)"	"Median of Ratios (532/488)"	"Mean of Ratios (532/488)"	"Ratios SD (532/488)"	"Rgn Ratio (532/488)"	"Rgn R2 (532/488)"	"F Pixels"	"B Pixels"	"Circularity"	"Sum of Medians (1/532)"	"Sum of Medians (1/488)"	"Sum of Medians (532/488)"	"Sum of Means (1/532)"	"Sum of Means (1/488)"	"Sum of Means (532/488)"	"Log Ratio (1/532)"	"Log Ratio (1/488)"	"Log Ratio (532/488)"	"F532 Median - B532"	"F488 Median - B488"	"F532 Mean - B532"	"F488 Mean - B488"	"F532 Total Intensity"	"F488 Total Intensity"	"SNR 532"	"SNR 488"	"Flags"	"Normalize"	"Autoflag"
1	1	1	"A1"	"A1"	4230	26760	100	1221	1226	353	28	927	927	946	212	22	57	38	0	8165	8095	5879	72	1340	1340	1345	144	10	90	78	0	0.000	0.000	0.000	0.000	0.000	0.000	0.000	0.000	0.000	0.000	0.000	0.000	0.000	0.000	0.043	0.044	0.055	0.065	3.234	0.042	0.413	80	560	100	294	6825	7119	299	6755	7054	Error	Error	-4.537	294	6825	299	6755	98085	647590	1.321	46.875	0	0	0
1	2	1	"A1"	"A1"	4530	26780	100	1396	1379	373	27	905	905	918	239	26	75	50	0	14936	12383	6076	49	1324	1324	1359	312	22	92	87	0	0.000	0.000	0.000	0.000	0.000	0.000	0.000	0.000	0.000	0.000	0.000	0.000	0.000	0.000	0.036	0.043	0.049	0.048	2.572	0.042	0.525	80	560	100	491	13612	14103	474	11059	11533	Error	Error	-4.793	491	13612	474	11059	110313	990633	1.929	35.333	0	0	0
1	3	1	"A1"	"A1"	4830	26780	100	1414	1400	351	25	857	857	879	279	31	76	50	0	16398	13588	6163	45	1295	1295	1386	1005	72	87	85	0	0.000	0.000	0.000	0.000	0.000	0.000	0.000	0.000	0.000	0.000	0.000	0.000	0.000	0.000	0.037	0.044	0.043	0.048	2.981	0.041	0.462	80	560	100	557	15103	15660	543	12293	12836	Error	Error	-4.761	557	15103	543	12293	111997	1087070	1.867	12.141	0	0	0
1	4	1	"A2"	"A2"	5130	26760	100	1075	1117	352	31	847	847	853	210	24	52	33	0	9481	8420	5893	69	1282	1282	1311	319	24	76	70	0	0.000	0.000	0.000	0.000	0.000	0.000	0.000	0.000	0.000	0.000	0.000	0.000	0.000	0.000	0.028	0.038	0.051	0.063	4.640	0.039	0.346	80	560	100	228	8199	8427	270	7138	7408	Error	Error	-5.168	228	8199	270	7138	89388	673609	1.257	22.285	0	0	0
1	5	1	"A2"	"A2"	5440	26760	100	1283	1272	381	29	811	811	836	216	25	77	53	0	12466	10678	5825	54	1306	1306	1403	720	51	81	78	0	0.000	0.000	0.000	0.000	0.000	0.000	0.000	0.000	0.000	0.000	0.000	0.000	0.000	0.000	0.042	0.049	0.051	0.068	3.044	0.047	0.523	80	560	100	472	11160	11632	461	9372	9833	Error	Error	-4.563	472	11160	461	9372	101751	854233	2.019	12.882	0	0	0
1	6	1	"A2"	"A2"	5730	26760	100	1185	1224	381	31	807	807	807	216	26	67	46	0	10992	10025	4370	43	1258	1258	1279	254	19	96	93	0	0.000	0.000	0.000	0.000	0.000	0.000	0.000	0.000	0.000	0.000	0.000	0.000	0.000	0.000	0.039	0.048	0.048	0.048	2.170	0.051	0.481	80	560	100	378	9734	10112	417	8767	9184	Error	Error	-4.687	378	9734	417	8767	97928	801990	1.931	34.433	0	0	0
1	7	1	"A3"	"A3"	6030	26770	100	1118	1129	364	32	778	778	800	212	26	63	41	0	9946	8993	6032	67	1249	1249	1267	181	14	90	81	0	0.000	0.000	0.000	0.000	0.000	0.000	0.000	0.000	0.000	0.000	0.000	0.000	0.000	0.000	0.039	0.045	0.053	0.061	3.686	0.046	0.509	80	560	100	340	8697	9037	351	7744	8095	Error	Error	-4.677	340	8697	351	7744	90287	719474	1.552	42.685	0	0	0
1	8	1	"A3"	"A3"	6330	26770	100	1268	1262	395	31	812	812	814	212	26	70	55	0	14673	11512	7808	67	1267	1267	1455	1199	82	73	67	0	0.000	0.000	0.000	0.000	0.000	0.000	0.000	0.000	0.000	0.000	0.000	0.000	0.000	0.000	0.034	0.044	0.050	0.068	3.299	0.041	0.571	80	560	100	456	13406	13862	450	10245	10695	Error	Error	-4.878	456	13406	450	10245	100966	920955	2.113	8.388	0	0	0
1	9	1	"A3"	"A3"	6640	26770	100	1372	1378	432	31	765	765	778	207	26	77	68	0	16454	14261	6851	48	1234	1234	1325	685	51	91	85	0	0.000	0.000	0.000	0.000	0.000	0.000	0.000	0.000	0.000	0.000	0.000	0.000	0.000	0.000	0.040	0.047	0.049	0.049	2.099	0.046	0.694	80	560	100	607	15220	15827	613	13027	13640	Error	Error	-4.648	607	15220	613	13027	110201	1140850	2.899	18.885	0	0	0
1	10	1	"A4"	"A4"	6940	26770	100	1031	1042	281	26	736	736	753	191	25	70	41	0	8503	7048	4085	57	1217	1217	1237	319	25	78	77	0	0.000	0.000	0.000	0.000	0.000	0.000	0.000	0.000	0.000	0.000	0.000	0.000	0.000	0.000	0.040	0.052	0.057	0.085	3.569	0.043	0.407	80	560	100	295	7286	7581	306	5831	6137	Error	Error	-4.626	295	7286	306	5831	83350	563857	1.513	18.216	0	0	0
1	11	1	"A4"	"A4"	7240	26770	100	1148	1151	373	32	754	754	762	196	25	67	51	0	10191	9592	5325	55	1241	1241	1395	975	69	82	78	0	0.000	0.000	0.000	0.000	0.000	0.000	0.000	0.000	0.000	0.000	0.000	0.000	0.000	0.000	0.044	0.048	0.049	0.059	3.282	0.041	0.430	80	560	100	394	8950	9344	397	8351	8748	Error	Error	-4.506	394	8950	397	8351	92045	767354	1.985	8.407	0	0	0
1	12	1	"A4"	"A4"	7530	26770	100	1060	1091	455	41	734	734	750	221	29	60	35	0	12044	9879	5384	54	1200	1200	1307	771	58	81	77	0	0.000	0.000	0.000	0.000	0.000	0.000	0.000	0.000	0.000	0.000	0.000	0.000	0.000	0.000	0.030	0.041	0.041	0.046	4.453	0.046	0.465	80	560	100	326	10844	11170	357	8679	9036	Error	Error	-5.056	326	10844	357	8679	87266	790296	1.543	11.118	0	0	0
1	13	1	"A5"	"A5"	7840	26760	100	917	944	261	27	813	813	823	217	26	31	12	0	2767	3504	2321	66	1267	1267	1269	150	11	86	81	0	0.000	0.000	0.000	0.000	0.000	0.000	0.000	0.000	0.000	0.000	0.000	0.000	0.000	0.000	0.069	0.059	0.103	0.120	3.454	0.057	0.136	80	560	100	104	1500	1604	131	2237	2368	Error	Error	-3.850	104	1500	131	2237	75529	280308	0.558	14.900	0	0	0
1	14	1	"A5"	"A5"	8140	26770	100	1053	1085	312	28	818	818	844	246	29	48	22	0	4320	6045	4319	71	1318	1318	1325	185	13	93	93	0	0.000	0.000	0.000	0.000	0.000	0.000	0.000	0.000	0.000	0.000	0.000	0.000	0.000	0.000	0.078	0.056	0.068	0.076	3.954	0.054	0.372	80	560	100	235	3002	3237	267	4727	4994	Error	Error	-3.675	235	3002	267	4727	86777	483599	0.980	25.514	0	0	0
1	15	1	"A5"	"A5"	8440	26770	100	1039	1062	287	27	837	837	853	206	24	48	18	0	3342	5178	3602	69	1332	1332	1339	150	11	95	95	0	0.000	0.000	0.000	0.000	0.000	0.000	0.000	0.000	0.000	0.000	0.000	0.000	0.000	0.000	0.100	0.059	0.070	0.076	3.853	0.055	0.309	80	560	100	202	2010	2212	225	3846	4071	Error	Error	-3.315	202	2010	225	3846	84940	414215	1.015	25.593	0	0	0
1	16	1	"A6"	"A6"	8740	26760	100	1173	1175	329	28	885	885	894	236	26	57	28	0	7422	6766	3713	54	1367	1367	1366	226	16	90	83	0	0.000	0.000	0.000	0.000	0.000	0.000	0.000	0.000	0.000	0.000	0.000	0.000	0.000	0.000	0.048	0.054	0.064	0.067	3.006	0.053	0.343	80	560	100	288	6055	6343	290	5399	5689	Error	Error	-4.394	288	6055	290	5399	93974	541306	1.191	23.894	0	0	0
1	17	1	"A6"	"A6"	9040	26760	100	1379	1409	390	27	959	959	989	244	24	70	46	0	8456	7961	3283	41	1462	1462	1584	995	62	90	82	0	0.000	0.000	0.000	0.000	0.000	0.000	0.000	0.000	0.000	0.000	0.000	0.000	0.000	0.000	0.060	0.069	0.081	0.071	2.803	0.066	0.503	80	560	100	420	6994	7414	450	6499	6949	Error	Error	-4.058	420	6994	450	6499	112728	636888	1.721	6.409	0	0	0
1	18	1	"A6"	"A6"	9340	26760	100	1352	1407	325	23	1062	1062	1111	632	56	13	1	0	7516	7517	2551	33	1529	1529	1709	1783	104	88	88	0	0.000	0.000	0.000	0.000	0.000	0.000	0.000	0.000	0.000	0.000	0.000	0.000	0.000	0.000	0.048	0.058	0.057	0.054	2.284	0.062	0.286	80	560	100	290	5987	6277	345	5988	6333	Error	Error	-4.368	290	5987	345	5988	112594	601324	0.468	3.257	0	0	0
1	1	2	"A7"	"A7"	4240	27070	100	1039	1043	270	25	860	860	899	367	40	25	2	0	3566	4254	2728	64	1252	1252	1286	347	26	85	77	0	0.000	0.000	0.000	0.000	0.000	0.000	0.000	0.000	0.000	0.000	0.000	0.000	0.000	0.000	0.077	0.061	0.105	0.107	5.352	0.044	0.142	80	560	100	179	2314	2493	183	3002	3185	Error	Error	-3.692	179	2314	183	3002	83472	340325	0.392	8.553	0	0	0
1	2	2	"A7"	"A7"	4540	27080	100	1102	1093	334	30	852	852	862	196	22	52	27	0	4867	6678	4599	68	1266	1266	1281	175	13	92	85	0	0.000	0.000	0.000	0.000	0.000	0.000	0.000	0.000	0.000	0.000	0.000	0.000	0.000	0.000	0.069	0.045	0.065	0.073	4.169	0.044	0.302	80	560	100	250	3601	3851	241	5412	5653	Error	Error	-3.848	250	3601	241	5412	87410	534249	1.179	30.840	0	0	0
1	3	2	"A7"	"A7"	4840	27080	100	1017	1066	315	29	793	793	823	408	49	28	7	0	6351	7429	4131	55	1222	1222	1272	605	47	90	88	0	0.000	0.000	0.000	0.000	0.000	0.000	0.000	0.000	0.000	0.000	0.000	0.000	0.000	0.000	0.044	0.044	0.054	0.054	3.691	0.040	0.284	80	560	100	224	5129	5353	273	6207	6480	Error	Error	-4.517	224	5129	273	6207	85299	594348	0.596	10.177	0	0	0
1	4	2	"A8"	"A8"	5140	27070	100	1059	1059	313	29	767	767	834	879	105	0	0	0	9557	7975	4649	58	1198	1198	1264	560	44	77	72	0	0.000	0.000	0.000	0.000	0.000	0.000	0.000	0.000	0.000	0.000	0.000	0.000	0.000	0.000	0.035	0.043	0.051	0.052	3.112	0.076	0.069	80	560	100	292	8359	8651	292	6777	7069	Error	Error	-4.839	292	8359	292	6777	84686	637987	0.256	11.984	0	0	0
1	5	2	"A8"	"A8"	5440	27070	100	1123	1140	415	36	767	767	778	193	24	63	46	0	10452	9306	4762	51	1215	1215	1494	1519	101	78	78	0	0.000	0.000	0.000	0.000	0.000	0.000	0.000	0.000	0.000	0.000	0.000	0.000	0.000	0.000	0.039	0.046	0.045	0.056	2.966	0.046	0.470	80	560	100	356	9237	9593	373	8091	8464	Error	Error	-4.697	356	9237	373	8091	91239	744495	1.876	5.143	0	0	0
1	6	2	"A8"	"A8"	5740	27070	100	1133	1098	332	30	728	728	752	202	26	70	50	0	9723	8842	4464	50	1212	1212	1295	699	53	85	80	0	0.000	0.000	0.000	0.000	0.000	0.000	0.000	0.000	0.000	0.000	0.000	0.000	0.000	0.000	0.048	0.048	0.057	0.072	3.233	0.049	0.514	80	560	100	405	8511	8916	370	7630	8000	Error	Error	-4.393	405	8511	370	7630	87816	707326	1.713	10.797	0	0	0
1	7	2	"A9"	"A9"	6050	27070	100	1095	1126	374	33	735	735	752	190	25	65	46	0	9255	8666	4691	54	1199	1199	1209	134	11	95	91	0	0.000	0.000	0.000	0.000	0.000	0.000	0.000	0.000	0.000	0.000	0.000	0.000	0.000	0.000	0.045	0.052	0.060	0.060	3.364	0.049	0.434	80	560	100	360	8056	8416	391	7467	7858	Error	Error	-4.484	360	8056	391	7467	90066	693268	1.968	55.649	0	0	0
1	8	2	"A9"	"A9"	6350	27070	100	1224	1194	364	30	702	702	735	320	43	66	38	0	12448	11411	5529	48	1194	1194	1257	629	50	88	87	0	0.000	0.000	0.000	0.000	0.000	0.000	0.000	0.000	0.000	0.000	0.000	0.000	0.000	0.000	0.046	0.048	0.051	0.052	2.943	0.044	0.323	80	560	100	522	11254	11776	492	10217	10709	Error	Error	-4.430	522	11254	492	10217	95486	912919	1.434	16.143	0	0	0
1	9	2	"A9"	"A9"	6640	27080	100	1228	1226	368	30	691	691	694	201	28	82	58	0	11026	11003	4458	40	1160	1160	1271	747	58	95	95	0	0.000	0.000	0.000	0.000	0.000	0.000	0.000	0.000	0.000	0.000	0.000	0.000	0.000	0.000	0.054	0.054	0.054	0.047	2.593	0.049	0.528	80	560	100	537	9866	10403	535	9843	10378	Error	Error	-4.199	537	9866	535	9843	98114	880256	2.647	13.028	0	0	0
1	10	2	"A10"	"A10"	6940	27060	100	1009	992	346	34	686	686	702	199	28	56	45	0	10304	7628	5383	70	1161	1161	1255	807	64	61	61	0	0.000	0.000	0.000	0.000	0.000	0.000	0.000	0.000	0.000	0.000	0.000	0.000	0.000	0.000	0.035	0.047	0.055	0.086	4.717	0.044	0.463	80	560	100	323	9143	9466	306	6467	6773	Error	Error	-4.823	323	9143	306	6467	79328	610208	1.457	7.897	0	0	0
1	11	2	"A10"	"A10"	7240	27080	100	1098	1138	297	26	681	681	694	200	28	83	57	0	11871	11450	4230	36	1185	1185	1449	1580	109	90	90	0	0.000	0.000	0.000	0.000	0.000	0.000	0.000	0.000	0.000	0.000	0.000	0.000	0.000	0.000	0.039	0.045	0.042	0.044	2.176	0.045	0.568	80	560	100	417	10686	11103	457	10265	10722	Error	Error	-4.680	417	10686	457	10265	91061	916006	2.220	6.330	0	0	0
1	12	2	"A10"	"A10"	7540	27070	100	1096	1131	286	25	686	686	708	225	31	77	43	0	9895	9312	4093	43	1203	1203	1640	2342	142	82	80	0	0.000	0.000	0.000	0.000	0.000	0.000	0.000	0.000	0.000	0.000	0.000	0.000	0.000	0.000	0.047	0.055	0.053	0.062	2.602	0.050	0.614	80	560	100	410	8692	9102	445	8109	8554	Error	Error	-4.406	410	8692	445	8109	90448	744993	1.880	3.276	0	0	0
1	13	2	"A11"	"A11"	7850	27060	100	914	964	326	33	731	731	737	192	26	48	30	0	5615	7292	6064	83	1215	1215	1224	160	13	81	72	0	0.000	0.000	0.000	0.000	0.000	0.000	0.000	0.000	0.000	0.000	0.000	0.000	0.000	0.000	0.042	0.038	0.051	0.076	4.980	0.036	0.379	80	560	100	183	4400	4583	233	6077	6310	Error	Error	-4.588	183	4400	233	6077	77158	583341	1.182	37.925	0	0	0
1	14	2	"A11"	"A11"	8150	27070	100	1083	1117	314	28	766	766	781	209	26	65	35	0	7873	8596	5649	65	1268	1268	1390	1209	86	86	76	0	0.000	0.000	0.000	0.000	0.000	0.000	0.000	0.000	0.000	0.000	0.000	0.000	0.000	0.000	0.048	0.048	0.049	0.052	2.696	0.043	0.580	80	560	100	317	6605	6922	351	7328	7679	Error	Error	-4.381	317	6605	351	7328	89367	687656	1.608	5.960	0	0	0
1	15	2	"A11"	"A11"	8450	27070	100	1044	1201	444	36	800	800	819	242	29	51	36	0	6507	9391	6801	72	1292	1292	1402	808	57	88	83	0	0.000	0.000	0.000	0.000	0.000	0.000	0.000	0.000	0.000	0.000	0.000	0.000	0.000	0.000	0.047	0.050	0.056	0.064	4.439	0.047	0.599	80	560	100	244	5215	5459	401	8099	8500	Error	Error	-4.418	244	5215	401	8099	96040	751294	1.579	9.887	0	0	0
1	16	2	"A12"	"A12"	8750	27060	100	1116	1181	391	33	849	849	859	217	25	53	35	0	6619	7557	5042	66	1318	1318	1331	209	15	88	82	0	0.000	0.000	0.000	0.000	0.000	0.000	0.000	0.000	0.000	0.000	0.000	0.000	0.000	0.000	0.050	0.053	0.060	0.068	3.299	0.054	0.428	80	560	100	267	5301	5568	332	6239	6571	Error	Error	-4.311	267	5301	332	6239	94482	604548	1.484	29.789	0	0	0
1	17	2	"A12"	"A12"	9040	27070	100	1311	1612	1036	64	901	901	928	295	31	58	41	0	12345	12088	6816	56	1399	1399	1522	957	62	93	92	0	0.000	0.000	0.000	0.000	0.000	0.000	0.000	0.000	0.000	0.000	0.000	0.000	0.000	0.000	0.037	0.067	0.046	0.054	2.786	0.064	0.358	80	560	100	410	10946	11356	711	10689	11400	Error	Error	-4.739	410	10946	711	10689	128969	967076	2.319	11.041	0	0	0
1	18	2	"A12"	"A12"	9350	27060	100	1363	1405	376	26	1047	1047	1073	249	23	55	31	0	6274	6794	3631	53	1521	1521	1524	169	11	97	92	0	0.000	0.000	0.000	0.000	0.000	0.000	0.000	0.000	0.000	0.000	0.000	0.000	0.000	0.000	0.066	0.068	0.071	0.074	3.653	0.051	0.265	80	560	100	316	4753	5069	358	5273	5631	Error	Error	-3.911	316	4753	358	5273	112363	543529	1.333	31.183	0	0	0
1	1	3	"A13"	"A13"	4240	27370	100	1165	1160	309	26	825	825	857	354	41	48	10	0	8938	7855	3704	47	1230	1230	1260	319	25	91	83	0	0.000	0.000	0.000	0.000	0.000	0.000	0.000	0.000	0.000	0.000	0.000	0.000	0.000	0.000	0.044	0.051	0.055	0.052	2.221	0.049	0.274	80	560	100	340	7708	8048	335	6625	6960	Error	Error	-4.503	340	7708	335	6625	92826	628422	0.856	20.674	0	0	0
1	2	3	"A13"	"A13"	4550	27380	100	1206	1265	294	23	829	829	862	310	35	68	28	0	10166	9611	3302	34	1245	1245	1274	359	28	98	93	0	0.000	0.000	0.000	0.000	0.000	0.000	0.000	0.000	0.000	0.000	0.000	0.000	0.000	0.000	0.042	0.052	0.049	0.048	2.098	0.050	0.474	80	560	100	377	8921	9298	436	8366	8802	Error	Error	-4.565	377	8921	436	8366	101230	768841	1.300	23.223	0	0	0
1	3	3	"A13"	"A13"	4850	27370	100	1265	1240	317	25	797	797	814	202	24	81	55	0	10814	9752	3627	37	1239	1239	1510	1564	103	91	87	0	0.000	0.000	0.000	0.000	0.000	0.000	0.000	0.000	0.000	0.000	0.000	0.000	0.000	0.000	0.049	0.052	0.054	0.054	1.993	0.045	0.513	80	560	100	468	9575	10043	443	8513	8956	Error	Error	-4.355	468	9575	443	8513	99224	780193	2.109	5.270	0	0	0
1	4	3	"A14"	"A14"	5140	27360	100	1057	1072	305	28	777	777	786	201	25	61	36	0	9430	7584	4374	57	1208	1208	1235	314	25	80	73	0	0.000	0.000	0.000	0.000	0.000	0.000	0.000	0.000	0.000	0.000	0.000	0.000	0.000	0.000	0.034	0.046	0.053	0.080	4.316	0.045	0.389	80	560	100	280	8222	8502	295	6376	6671	Error	Error	-4.876	280	8222	295	6376	85755	606706	1.423	20.220	0	0	0
1	5	3	"A14"	"A14"	5450	27360	100	1020	1075	367	34	697	697	720	210	29	70	42	0	10549	8507	4880	57	1186	1186	1379	1201	87	75	73	0	0.000	0.000	0.000	0.000	0.000	0.000	0.000	0.000	0.000	0.000	0.000	0.000	0.000	0.000	0.034	0.052	0.053	0.069	5.092	0.048	0.487	80	560	100	323	9363	9686	378	7321	7699	Error	Error	-4.857	323	9363	378	7321	86025	680585	1.690	5.935	0	0	0
1	6	3	"A14"	"A14"	5750	27370	100	1103	1123	300	26	680	680	703	304	43	68	28	0	12236	10849	4608	42	1144	1144	1241	722	58	88	88	0	0.000	0.000	0.000	0.000	0.000	0.000	0.000	0.000	0.000	0.000	0.000	0.000	0.000	0.000	0.038	0.046	0.045	0.049	2.422	0.045	0.286	80	560	100	423	11092	11515	443	9705	10148	Error	Error	-4.713	423	11092	443	9705	89839	867944	1.382	13.307	0	0	0
1	7	3	"A15"	"A15"	6040	27360	100	959	946	255	26	690	690	706	295	41	46	8	0	7549	6605	3921	59	1150	1150	1178	399	33	76	71	0	0.000	0.000	0.000	0.000	0.000	0.000	0.000	0.000	0.000	0.000	0.000	0.000	0.000	0.000	0.042	0.047	0.060	0.078	4.694	0.043	0.362	80	560	100	269	6399	6668	256	5455	5711	Error	Error	-4.572	269	6399	256	5455	75716	528416	0.814	13.602	0	0	0
1	8	3	"A15"	"A15"	6350	27370	100	1158	1204	336	27	671	671	819	2340	285	0	0	0	13355	12276	4562	37	1162	1162	1272	1491	117	91	88	0	0.000	0.000	0.000	0.000	0.000	0.000	0.000	0.000	0.000	0.000	0.000	0.000	0.000	0.000	0.040	0.048	0.044	0.047	1.923	0.046	0.608	80	560	100	487	12193	12680	533	11114	11647	Error	Error	-4.646	487	12193	533	11114	96327	982103	0.165	7.380	0	0	0
1	9	3	"A15"	"A15"	6650	27370	100	1236	1221	367	30	661	661	687	229	33	80	66	0	15813	14247	6043	42	1153	1153	1316	1258	95	95	95	0	0.000	0.000	0.000	0.000	0.000	0.000	0.000	0.000	0.000	0.000	0.000	0.000	0.000	0.000	0.039	0.043	0.045	0.043	1.577	0.043	0.595	80	560	100	575	14660	15235	560	13094	13654	Error	Error	-4.672	575	14660	560	13094	97700	1139733	2.332	10.279	0	0	0
1	10	3	"A16"	"A16"	6950	27360	100	816	837	321	38	599	599	609	179	29	56	26	0	6211	5918	3442	58	1112	1112	1124	194	17	83	80	0	0.000	0.000	0.000	0.000	0.000	0.000	0.000	0.000	0.000	0.000	0.000	0.000	0.000	0.000	0.043	0.050	0.051	0.063	5.160	0.038	0.267	80	560	100	217	5099	5316	238	4806	5044	Error	Error	-4.554	217	5099	238	4806	66966	473436	1.274	24.711	0	0	0
1	11	3	"A16"	"A16"	7250	27370	100	881	903	284	31	632	632	657	207	31	55	32	0	7440	7423	4091	55	1148	1148	1364	1495	109	88	80	0	0.000	0.000	0.000	0.000	0.000	0.000	0.000	0.000	0.000	0.000	0.000	0.000	0.000	0.000	0.040	0.043	0.054	0.052	2.441	0.045	0.551	80	560	100	249	6292	6541	271	6275	6546	Error	Error	-4.659	249	6292	271	6275	72272	593876	1.188	4.053	0	0	0
1	12	3	"A16"	"A16"	7550	27360	100	818	887	314	35	634	634	650	176	27	52	37	0	6071	5931	3315	55	1125	1125	1177	484	41	83	80	0	0.000	0.000	0.000	0.000	0.000	0.000	0.000	0.000	0.000	0.000	0.000	0.000	0.000	0.000	0.037	0.053	0.068	0.064	3.915	0.049	0.417	80	560	100	184	4946	5130	253	4806	5059	Error	Error	-4.748	184	4946	253	4806	70944	474466	1.347	9.822	0	0	0
1	13	3	"A17"	"A17"	7850	27360	100	1007	992	229	23	667	667	683	197	28	72	36	0	7151	5878	2795	47	1183	1183	1190	155	13	85	82	0	0.000	0.000	0.000	0.000	0.000	0.000	0.000	0.000	0.000	0.000	0.000	0.000	0.000	0.000	0.057	0.069	0.071	0.101	4.348	0.056	0.335	80	560	100	340	5968	6308	325	4695	5020	Error	Error	-4.134	340	5968	325	4695	79368	470237	1.569	30.245	0	0	0
1	14	3	"A17"	"A17"	8140	27370	100	1065	1040	248	23	702	702	720	199	27	71	41	0	6874	6766	2402	35	1234	1234	1287	416	32	95	93	0	0.000	0.000	0.000	0.000	0.000	0.000	0.000	0.000	0.000	0.000	0.000	0.000	0.000	0.000	0.064	0.061	0.066	0.062	2.781	0.057	0.420	80	560	100	363	5640	6003	338	5532	5870	Error	Error	-3.958	363	5640	338	5532	83183	541259	1.608	13.171	0	0	0
1	15	3	"A17"	"A17"	8440	27370	100	1048	1034	255	24	770	770	781	207	26	57	31	0	7323	6725	2083	30	1275	1275	1321	417	31	100	100	0	0.000	0.000	0.000	0.000	0.000	0.000	0.000	0.000	0.000	0.000	0.000	0.000	0.000	0.000	0.046	0.048	0.055	0.049	2.437	0.047	0.266	80	560	100	278	6048	6326	264	5450	5714	Error	Error	-4.443	278	6048	264	5450	82695	538005	1.222	12.959	0	0	0
1	16	3	"A18"	"A18"	8750	27360	100	1258	8423	17623	209	855	855	1151	2922	253	17	16	5	5330	11491	16887	146	1362	1362	1798	4008	222	50	17	5	0.000	0.000	0.000	0.000	0.000	0.000	0.000	0.000	0.000	0.000	0.000	0.000	0.000	0.000	0.102	0.747	0.159	0.194	4.794	0.963	0.927	80	560	100	403	3968	4371	7568	10129	17697	Error	Error	-3.300	403	3968	7568	10129	673850	919310	2.489	2.418	0	0	0
1	17	3	"A18"	"A18"	9040	27370	100	1164	1225	318	25	909	909	916	238	25	53	26	0	7768	7545	2491	33	1393	1393	1494	722	48	100	97	0	0.000	0.000	0.000	0.000	0.000	0.000	0.000	0.000	0.000	0.000	0.000	0.000	0.000	0.000	0.040	0.051	0.056	0.043	3.250	0.058	0.359	80	560	100	255	6375	6630	316	6152	6468	Error	Error	-4.644	255	6375	316	6152	97967	603595	1.298	8.381	0	0	0
1	18	3	"A18"	"A18"	9340	27370	100	1238	1320	493	37	1004	1004	1011	227	22	50	22	0	5596	5711	1951	34	1490	1490	1571	535	34	95	92	0	0.000	0.000	0.000	0.000	0.000	0.000	0.000	0.000	0.000	0.000	0.000	0.000	0.000	0.000	0.057	0.075	0.069	0.059	3.595	0.058	0.158	80	560	100	234	4106	4340	316	4221	4537	Error	Error	-4.133	234	4106	316	4221	105635	456881	1.361	7.738	0	0	0
1	1	4	"A19"	"A19"	4250	27670	100	1077	1103	263	23	849	849	858	204	23	56	27	0	6266	6414	3424	53	1237	1237	1252	147	11	90	82	0	0.000	0.000	0.000	0.000	0.000	0.000	0.000	0.000	0.000	0.000	0.000	0.000	0.000	0.000	0.045	0.049	0.058	0.073	4.013	0.049	0.349	80	560	100	228	5029	5257	254	5177	5431	Error	Error	-4.463	228	5029	254	5177	88212	513113	1.201	35.116	0	0	0
1	2	4	"A19"	"A19"	4550	27680	100	1114	1122	263	23	793	793	828	537	64	21	0	0	8810	7536	3332	44	1227	1227	1272	610	47	85	78	0	0.000	0.000	0.000	0.000	0.000	0.000	0.000	0.000	0.000	0.000	0.000	0.000	0.000	0.000	0.042	0.052	0.055	0.063	3.376	0.045	0.352	80	560	100	321	7583	7904	329	6309	6638	Error	Error	-4.562	321	7583	329	6309	89733	602903	0.547	10.269	0	0	0
1	3	4	"A19"	"A19"	4840	27680	100	1055	1128	550	48	783	783	788	200	25	61	36	0	8756	7539	3575	47	1214	1214	1319	707	53	80	78	0	0.000	0.000	0.000	0.000	0.000	0.000	0.000	0.000	0.000	0.000	0.000	0.000	0.000	0.000	0.036	0.055	0.054	0.050	4.390	0.047	0.174	80	560	100	272	7542	7814	345	6325	6670	Error	Error	-4.793	272	7542	345	6325	90217	603132	1.700	8.798	0	0	0
1	4	4	"A20"	"A20"	5150	27660	100	1132	1135	349	30	726	726	737	198	26	70	51	0	10036	8706	6174	70	1206	1206	1268	600	47	70	68	0	0.000	0.000	0.000	0.000	0.000	0.000	0.000	0.000	0.000	0.000	0.000	0.000	0.000	0.000	0.046	0.055	0.060	0.100	4.729	0.047	0.589	80	560	100	406	8830	9236	409	7500	7909	Error	Error	-4.443	406	8830	409	7500	90830	696473	2.010	12.397	0	0	0
1	5	4	"A20"	"A20"	5450	27670	100	1244	1257	404	32	663	663	701	234	33	82	63	0	13742	12651	6311	49	1164	1164	1615	2297	142	83	82	0	0.000	0.000	0.000	0.000	0.000	0.000	0.000	0.000	0.000	0.000	0.000	0.000	0.000	0.000	0.046	0.052	0.055	0.063	2.794	0.045	0.665	80	560	100	581	12578	13159	594	11487	12081	Error	Error	-4.436	581	12578	594	11487	100573	1012056	2.376	4.805	0	0	0
1	6	4	"A20"	"A20"	5750	27670	100	1025	1015	344	33	627	627	711	1265	177	1	0	0	13068	11764	6554	55	1113	1113	1344	1359	101	82	81	0	0.000	0.000	0.000	0.000	0.000	0.000	0.000	0.000	0.000	0.000	0.000	0.000	0.000	0.000	0.033	0.036	0.038	0.039	2.256	0.036	0.160	80	560	100	398	11955	12353	388	10651	11039	Error	Error	-4.909	398	11955	388	10651	81166	941096	0.240	7.667	0	0	0
1	7	4	"A21"	"A21"	6050	27660	100	991	1018	404	39	655	655	671	182	27	65	46	0	10831	9578	6898	72	1136	1136	1185	433	36	73	71	0	0.000	0.000	0.000	0.000	0.000	0.000	0.000	0.000	0.000	0.000	0.000	0.000	0.000	0.000	0.035	0.043	0.052	0.058	2.558	0.044	0.591	80	560	100	336	9695	10031	363	8442	8805	Error	Error	-4.851	336	9695	363	8442	81402	766278	1.907	19.383	0	0	0
1	8	4	"A21"	"A21"	6350	27670	100	1147	1127	335	29	620	620	643	213	33	80	60	0	12197	12172	5759	47	1122	1122	1194	728	60	93	93	0	0.000	0.000	0.000	0.000	0.000	0.000	0.000	0.000	0.000	0.000	0.000	0.000	0.000	0.000	0.048	0.046	0.046	0.049	2.133	0.042	0.537	80	560	100	527	11075	11602	507	11050	11557	Error	Error	-4.393	527	11075	507	11050	90193	973734	2.272	15.080	0	0	0
1	9	4	"A21"	"A21"	6650	27670	100	970	1029	400	38	562	562	602	299	49	61	35	0	11922	11701	6011	51	1107	1107	1423	1847	129	86	85	0	0.000	0.000	0.000	0.000	0.000	0.000	0.000	0.000	0.000	0.000	0.000	0.000	0.000	0.000	0.038	0.044	0.042	0.043	2.208	0.043	0.570	80	560	100	408	10815	11223	467	10594	11061	Error	Error	-4.728	408	10815	467	10594	82347	936056	1.428	5.565	0	0	0
1	10	4	"A22"	"A22"	6950	27660	100	819	862	350	40	610	610	631	182	28	53	33	0	7939	6793	3922	57	1118	1118	1146	356	31	78	77	0	0.000	0.000	0.000	0.000	0.000	0.000	0.000	0.000	0.000	0.000	0.000	0.000	0.000	0.000	0.031	0.044	0.056	0.062	4.116	0.039	0.271	80	560	100	209	6821	7030	252	5675	5927	Error	Error	-5.028	209	6821	252	5675	68933	543427	1.269	15.862	0	0	0
1	11	4	"A22"	"A22"	7250	27670	100	1166	1116	358	32	577	577	592	180	30	80	70	0	10778	10536	5347	50	1101	1101	1287	1271	98	88	85	0	0.000	0.000	0.000	0.000	0.000	0.000	0.000	0.000	0.000	0.000	0.000	0.000	0.000	0.000	0.061	0.057	0.057	0.062	2.305	0.051	0.661	80	560	100	589	9677	10266	539	9435	9974	Error	Error	-4.038	589	9677	539	9435	89315	842875	2.911	7.277	0	0	0
1	12	4	"A22"	"A22"	7550	27670	100	1002	1022	325	31	612	612	635	202	31	72	46	0	9887	10211	5741	56	1119	1119	1428	1732	121	85	82	0	0.000	0.000	0.000	0.000	0.000	0.000	0.000	0.000	0.000	0.000	0.000	0.000	0.000	0.000	0.044	0.045	0.048	0.057	3.089	0.044	0.413	80	560	100	390	8768	9158	410	9092	9502	Error	Error	-4.491	390	8768	410	9092	81759	816879	1.916	5.071	0	0	0
1	13	4	"A23"	"A23"	7850	27660	100	876	933	333	35	631	631	694	623	89	16	1	0	6376	7453	6079	81	1144	1144	1220	894	73	71	70	0	0.000	0.000	0.000	0.000	0.000	0.000	0.000	0.000	0.000	0.000	0.000	0.000	0.000	0.000	0.047	0.048	0.064	0.073	3.380	0.074	0.191	80	560	100	245	5232	5477	302	6309	6611	Error	Error	-4.417	245	5232	302	6309	74632	596270	0.384	6.972	0	0	0
1	14	4	"A23"	"A23"	8140	27670	100	1003	1017	333	32	683	683	698	196	28	67	41	0	8727	9026	5485	60	1216	1216	1412	1081	76	81	78	0	0.000	0.000	0.000	0.000	0.000	0.000	0.000	0.000	0.000	0.000	0.000	0.000	0.000	0.000	0.043	0.043	0.045	0.052	3.108	0.043	0.498	80	560	100	320	7511	7831	334	7810	8144	Error	Error	-4.553	320	7511	334	7810	81399	722082	1.628	7.043	0	0	0
1	15	4	"A23"	"A23"	8440	27670	100	1067	1104	350	31	736	736	756	216	28	63	38	0	8185	9418	6275	66	1267	1267	1533	1248	81	81	78	0	0.000	0.000	0.000	0.000	0.000	0.000	0.000	0.000	0.000	0.000	0.000	0.000	0.000	0.000	0.048	0.045	0.050	0.048	2.471	0.046	0.497	80	560	100	331	6918	7249	368	8151	8519	Error	Error	-4.385	331	6918	368	8151	88341	753459	1.611	6.318	0	0	0
1	16	4	"A24"	"A24"	8750	27650	100	995	1067	463	43	810	810	821	209	25	45	23	0	7307	5998	3754	62	1298	1298	1358	574	42	68	66	0	0.000	0.000	0.000	0.000	0.000	0.000	0.000	0.000	0.000	0.000	0.000	0.000	0.000	0.000	0.031	0.055	0.061	0.101	5.840	0.050	0.281	80	560	100	185	6009	6194	257	4700	4957	Error	Error	-5.022	185	6009	257	4700	85394	479867	1.177	8.084	0	0	0
1	17	4	"A24"	"A24"	9040	27660	100	1233	1209	295	24	931	931	955	252	26	56	23	0	7837	6932	3036	43	1447	1447	1666	1231	73	80	78	0	0.000	0.000	0.000	0.000	0.000	0.000	0.000	0.000	0.000	0.000	0.000	0.000	0.000	0.000	0.047	0.051	0.064	0.063	2.327	0.058	0.429	80	560	100	302	6390	6692	278	5485	5763	Error	Error	-4.403	302	6390	278	5485	96692	554571	1.008	4.278	0	0	0
1	18	4	"A24"	"A24"	9330	27670	100	1320	1363	387	28	1025	1025	1034	230	22	58	36	0	8183	6774	3630	53	1523	1523	1650	690	41	75	70	0	0.000	0.000	0.000	0.000	0.000	0.000	0.000	0.000	0.000	0.000	0.000	0.000	0.000	0.000	0.044	0.064	0.080	0.121	4.633	0.070	0.467	80	560	100	295	6660	6955	338	5251	5589	Error	Error	-4.497	295	6660	338	5251	109055	541950	1.430	7.426	0	0	0
1	1	5	"A25"	"A25"	4250	27970	100	1250	1240	330	26	828	828	847	243	28	66	46	0	12220	10598	5499	51	1240	1240	1254	157	12	98	92	0	0.000	0.000	0.000	0.000	0.000	0.000	0.000	0.000	0.000	0.000	0.000	0.000	0.000	0.000	0.038	0.044	0.047	0.054	2.914	0.041	0.396	80	560	100	422	10980	11402	412	9358	9770	Error	Error	-4.701	422	10980	412	9358	99179	847801	1.617	59.516	0	0	0
1	2	5	"A25"	"A25"	4560	27970	100	1282	1225	346	28	770	770	782	211	26	73	58	0	13262	11038	5761	52	1187	1187	1197	143	11	98	95	0	0.000	0.000	0.000	0.000	0.000	0.000	0.000	0.000	0.000	0.000	0.000	0.000	0.000	0.000	0.042	0.046	0.047	0.055	2.463	0.046	0.555	80	560	100	512	12075	12587	455	9851	10306	Error	Error	-4.560	512	12075	455	9851	98002	883077	2.100	68.818	0	0	0
1	3	5	"A25"	"A25"	4860	27970	100	1213	1225	329	26	734	734	746	195	26	81	66	0	15281	12816	5381	41	1202	1202	1251	351	28	96	90	0	0.000	0.000	0.000	0.000	0.000	0.000	0.000	0.000	0.000	0.000	0.000	0.000	0.000	0.000	0.034	0.042	0.041	0.044	2.056	0.040	0.543	80	560	100	479	14079	14558	491	11614	12105	Error	Error	-4.877	479	14079	491	11614	97964	1025297	2.456	32.949	0	0	0
1	4	5	"A26"	"A26"	5150	27970	100	1120	1116	362	32	680	680	701	200	28	71	53	0	11138	10022	6176	61	1200	1200	1216	158	12	96	91	0	0.000	0.000	0.000	0.000	0.000	0.000	0.000	0.000	0.000	0.000	0.000	0.000	0.000	0.000	0.044	0.049	0.056	0.067	3.160	0.043	0.529	80	560	100	440	9938	10378	436	8822	9258	Error	Error	-4.497	440	9938	436	8822	89260	801794	2.075	55.734	0	0	0
1	5	5	"A26"	"A26"	5460	27970	100	1122	1120	325	29	654	654	669	207	30	77	56	0	11044	11149	4569	40	1197	1197	1272	524	41	95	93	0	0.000	0.000	0.000	0.000	0.000	0.000	0.000	0.000	0.000	0.000	0.000	0.000	0.000	0.000	0.048	0.047	0.043	0.043	2.372	0.040	0.406	80	560	100	468	9847	10315	466	9952	10418	Error	Error	-4.395	468	9847	466	9952	89634	891920	2.179	18.849	0	0	0
1	6	5	"A26"	"A26"	5760	27970	100	1046	1033	288	27	602	602	607	168	27	83	66	0	10767	10559	4333	41	1125	1125	1149	194	16	98	96	0	0.000	0.000	0.000	0.000	0.000	0.000	0.000	0.000	0.000	0.000	0.000	0.000	0.000	0.000	0.046	0.046	0.049	0.042	2.723	0.042	0.501	80	560	100	444	9642	10086	431	9434	9865	Error	Error	-4.441	444	9642	431	9434	82655	844692	2.536	48.505	0	0	0
1	7	5	"A27"	"A27"	6050	27970	100	1157	1101	369	33	605	605	614	170	27	78	71	0	15861	13151	6873	52	1094	1094	1112	154	13	96	92	0	0.000	0.000	0.000	0.000	0.000	0.000	0.000	0.000	0.000	0.000	0.000	0.000	0.000	0.000	0.037	0.041	0.042	0.048	2.383	0.040	0.617	80	560	100	552	14767	15319	496	12057	12553	Error	Error	-4.742	552	14767	496	12057	88111	1052067	2.865	78.175	0	0	0
1	8	5	"A27"	"A27"	6360	27970	100	1086	1087	314	28	574	574	584	167	28	88	70	0	13224	12746	5676	44	1092	1092	1112	205	18	100	100	0	0.000	0.000	0.000	0.000	0.000	0.000	0.000	0.000	0.000	0.000	0.000	0.000	0.000	0.000	0.042	0.044	0.043	0.046	1.835	0.041	0.639	80	560	100	512	12132	12644	513	11654	12167	Error	Error	-4.567	512	12132	513	11654	86939	1019682	3.012	56.751	0	0	0
1	9	5	"A27"	"A27"	6660	27970	100	1014	1071	375	35	563	563	578	158	27	81	70	0	13413	12593	6119	48	1087	1087	1185	934	78	95	93	0	0.000	0.000	0.000	0.000	0.000	0.000	0.000	0.000	0.000	0.000	0.000	0.000	0.000	0.000	0.037	0.044	0.049	0.046	2.090	0.042	0.632	80	560	100	451	12326	12777	508	11506	12014	Error	Error	-4.772	451	12326	508	11506	85675	1007477	3.120	12.214	0	0	0
1	10	5	"A28"	"A28"	6950	27960	100	1011	947	344	36	555	555	580	179	30	70	57	0	15092	11509	7655	66	1099	1099	1146	472	41	73	70	0	0.000	0.000	0.000	0.000	0.000	0.000	0.000	0.000	0.000	0.000	0.000	0.000	0.000	0.000	0.033	0.038	0.041	0.053	2.960	0.037	0.643	80	560	100	456	13993	14449	392	10410	10802	Error	Error	-4.940	456	13993	392	10410	75795	920736	2.050	21.956	0	0	0
1	11	5	"A28"	"A28"	7260	27970	100	1244	1230	458	37	549	549	570	189	33	87	82	0	19595	16780	6956	41	1065	1065	1221	1214	99	92	92	0	0.000	0.000	0.000	0.000	0.000	0.000	0.000	0.000	0.000	0.000	0.000	0.000	0.000	0.000	0.038	0.043	0.040	0.045	2.334	0.037	0.481	80	560	100	695	18530	19225	681	15715	16396	Error	Error	-4.737	695	18530	681	15715	98396	1342371	3.492	12.816	0	0	0
1	12	5	"A28"	"A28"	7560	27970	100	1286	1243	365	29	599	599	619	190	30	86	75	0	17830	16232	5764	35	1150	1150	1286	1399	108	92	90	0	0.000	0.000	0.000	0.000	0.000	0.000	0.000	0.000	0.000	0.000	0.000	0.000	0.000	0.000	0.041	0.043	0.043	0.040	1.624	0.042	0.740	80	560	100	687	16680	17367	644	15082	15726	Error	Error	-4.602	687	16680	644	15082	99458	1298533	3.284	10.683	0	0	0
1	13	5	"A29"	"A29"	7860	27960	100	1161	1668	4620	276	608	608	614	185	30	78	65	0	13760	12241	8009	65	1158	1158	1176	220	18	95	91	0	0.000	0.000	0.000	0.000	0.000	0.000	0.000	0.000	0.000	0.000	0.000	0.000	0.000	0.000	0.044	0.096	0.053	0.063	2.870	0.226	0.313	80	560	100	553	12602	13155	1060	11083	12143	Error	Error	-4.510	553	12602	1060	11083	133447	979292	5.697	50.295	0	0	0
1	14	5	"A29"	"A29"	8160	27970	100	1114	1138	343	30	653	653	672	209	31	80	58	0	9818	9740	3939	40	1235	1235	1310	684	52	93	92	0	0.000	0.000	0.000	0.000	0.000	0.000	0.000	0.000	0.000	0.000	0.000	0.000	0.000	0.000	0.054	0.057	0.057	0.055	1.653	0.053	0.576	80	560	100	461	8583	9044	485	8505	8990	Error	Error	-4.219	461	8583	485	8505	91031	779216	2.230	12.325	0	0	0
1	15	5	"A29"	"A29"	8460	27970	100	1259	1240	316	25	728	728	745	211	28	82	60	0	12868	11820	4374	37	1288	1288	1346	633	47	95	95	0	0.000	0.000	0.000	0.000	0.000	0.000	0.000	0.000	0.000	0.000	0.000	0.000	0.000	0.000	0.046	0.049	0.051	0.048	1.932	0.048	0.585	80	560	100	531	11580	12111	512	10532	11044	Error	Error	-4.447	531	11580	512	10532	99171	945623	2.346	16.547	0	0	0
1	16	5	"A30"	"A30"	8750	27960	100	1292	1253	417	33	827	827	875	619	70	36	1	0	10722	9526	5688	59	1347	1347	1381	408	29	83	75	0	0.000	0.000	0.000	0.000	0.000	0.000	0.000	0.000	0.000	0.000	0.000	0.000	0.000	0.000	0.050	0.052	0.058	0.061	2.382	0.052	0.527	80	560	100	465	9375	9840	426	8179	8605	Error	Error	-4.334	465	9375	426	8179	100273	762055	0.611	19.963	0	0	0
1	17	5	"A30"	"A30"	9050	27960	100	1301	1280	330	25	911	911	929	229	24	65	35	0	7289	7096	3164	44	1473	1473	1574	660	41	88	87	0	0.000	0.000	0.000	0.000	0.000	0.000	0.000	0.000	0.000	0.000	0.000	0.000	0.000	0.000	0.067	0.066	0.077	0.073	2.654	0.059	0.344	80	560	100	390	5816	6206	369	5623	5992	Error	Error	-3.898	390	5816	369	5623	102405	567696	1.533	8.367	0	0	0
1	18	5	"A30"	"A30"	9360	27960	100	1294	1358	321	23	1039	1039	1044	245	23	51	31	0	7002	6495	2846	43	1542	1542	1591	466	29	93	91	0	0.000	0.000	0.000	0.000	0.000	0.000	0.000	0.000	0.000	0.000	0.000	0.000	0.000	0.000	0.047	0.064	0.079	0.077	2.722	0.063	0.313	80	560	100	255	5460	5715	319	4953	5272	Error	Error	-4.420	255	5460	319	4953	108675	519615	1.282	10.524	0	0	0
1	1	6	"A31"	"A31"	4250	28270	100	1105	1148	339	29	819	819	829	207	24	58	33	0	6718	8617	6078	70	1268	1268	1318	601	45	71	70	0	0.000	0.000	0.000	0.000	0.000	0.000	0.000	0.000	0.000	0.000	0.000	0.000	0.000	0.000	0.052	0.045	0.053	0.071	4.487	0.039	0.393	80	560	100	286	5450	5736	329	7349	7678	Error	Error	-4.252	286	5450	329	7349	91860	689372	1.541	12.145	0	0	0
1	2	6	"A31"	"A31"	4560	28270	100	1157	1204	411	34	730	730	747	193	25	71	53	0	13462	11055	7760	70	1201	1201	1273	814	63	75	70	0	0.000	0.000	0.000	0.000	0.000	0.000	0.000	0.000	0.000	0.000	0.000	0.000	0.000	0.000	0.035	0.048	0.056	0.072	3.552	0.040	0.549	80	560	100	427	12261	12688	474	9854	10328	Error	Error	-4.844	427	12261	474	9854	96321	884395	2.368	12.017	0	0	0
1	3	6	"A31"	"A31"	4860	28270	100	1091	1086	352	32	698	698	730	462	63	41	3	0	14554	11086	7380	66	1170	1170	1315	1182	89	73	71	0	0.000	0.000	0.000	0.000	0.000	0.000	0.000	0.000	0.000	0.000	0.000	0.000	0.000	0.000	0.029	0.039	0.047	0.056	2.925	0.038	0.581	80	560	100	393	13384	13777	388	9916	10304	Error	Error	-5.090	393	13384	388	9916	86849	886852	0.771	8.266	0	0	0
1	4	6	"A32"	"A32"	5160	28270	100	997	1013	357	35	658	658	676	226	33	63	38	0	8732	9536	7452	78	1163	1163	1253	1013	80	66	62	0	0.000	0.000	0.000	0.000	0.000	0.000	0.000	0.000	0.000	0.000	0.000	0.000	0.000	0.000	0.045	0.042	0.043	0.078	5.072	0.034	0.339	80	560	100	339	7569	7908	355	8373	8728	Error	Error	-4.481	339	7569	355	8373	81041	762890	1.491	8.177	0	0	0
1	5	6	"A32"	"A32"	5460	28270	100	1037	1060	407	38	588	588	609	197	32	75	61	0	15905	11981	8088	67	1097	1097	1426	1911	134	68	66	0	0.000	0.000	0.000	0.000	0.000	0.000	0.000	0.000	0.000	0.000	0.000	0.000	0.000	0.000	0.030	0.043	0.049	0.068	3.802	0.037	0.598	80	560	100	449	14808	15257	472	10884	11356	Error	Error	-5.044	449	14808	472	10884	84798	958514	2.289	5.523	0	0	0
1	6	6	"A32"	"A32"	5760	28270	100	989	999	341	34	569	569	588	240	40	65	43	0	15747	11576	7891	68	1067	1067	1174	1000	85	76	76	0	0.000	0.000	0.000	0.000	0.000	0.000	0.000	0.000	0.000	0.000	0.000	0.000	0.000	0.000	0.029	0.041	0.041	0.068	4.129	0.039	0.273	80	560	100	420	14680	15100	430	10509	10939	Error	Error	-5.127	420	14680	430	10509	79912	926068	1.713	10.402	0	0	0
1	7	6	"A33"	"A33"	6060	28270	100	830	868	334	38	578	578	588	174	29	61	41	0	6866	8566	6718	78	1076	1076	1088	134	12	95	86	0	0.000	0.000	0.000	0.000	0.000	0.000	0.000	0.000	0.000	0.000	0.000	0.000	0.000	0.000	0.044	0.039	0.046	0.052	3.857	0.035	0.435	80	560	100	252	5790	6042	290	7490	7780	Error	Error	-4.522	252	5790	290	7490	69425	685247	1.609	55.806	0	0	0
1	8	6	"A33"	"A33"	6350	28280	100	758	801	323	40	553	553	563	162	28	53	38	0	6641	7797	6542	83	1070	1070	1114	427	38	78	73	0	0.000	0.000	0.000	0.000	0.000	0.000	0.000	0.000	0.000	0.000	0.000	0.000	0.000	0.000	0.037	0.037	0.042	0.067	6.807	0.037	0.533	80	560	100	205	5571	5776	248	6727	6975	Error	Error	-4.764	205	5571	248	6727	64056	623733	1.469	15.651	0	0	0
1	9	6	"A33"	"A33"	6660	28280	100	675	712	244	34	551	551	567	174	30	38	21	0	5270	6163	3989	64	1071	1071	1093	230	21	87	87	0	0.000	0.000	0.000	0.000	0.000	0.000	0.000	0.000	0.000	0.000	0.000	0.000	0.000	0.000	0.030	0.032	0.041	0.044	2.940	0.032	0.283	80	560	100	124	4199	4323	161	5092	5253	Error	Error	-5.082	124	4199	161	5092	56956	493035	0.833	22.043	0	0	0
1	10	6	"A34"	"A34"	6960	28270	100	719	782	357	45	571	571	589	227	38	37	15	0	6398	5825	3435	58	1078	1078	1106	270	24	85	71	0	0.000	0.000	0.000	0.000	0.000	0.000	0.000	0.000	0.000	0.000	0.000	0.000	0.000	0.000	0.028	0.044	0.047	0.054	4.395	0.042	0.232	80	560	100	148	5320	5468	211	4747	4958	Error	Error	-5.168	148	5320	211	4747	62589	465993	0.850	17.478	0	0	0
1	11	6	"A34"	"A34"	7260	28270	100	890	923	296	32	571	571	578	169	29	71	46	0	10079	9959	5537	55	1112	1112	1173	586	49	88	85	0	0.000	0.000	0.000	0.000	0.000	0.000	0.000	0.000	0.000	0.000	0.000	0.000	0.000	0.000	0.036	0.040	0.043	0.043	3.224	0.038	0.529	80	560	100	319	8967	9286	352	8847	9199	Error	Error	-4.813	319	8967	352	8847	73847	796753	2.041	14.993	0	0	0
1	12	6	"A34"	"A34"	7560	28270	100	840	902	325	36	577	577	593	174	29	66	43	0	8433	8592	5550	64	1140	1140	1304	1437	110	78	71	0	0.000	0.000	0.000	0.000	0.000	0.000	0.000	0.000	0.000	0.000	0.000	0.000	0.000	0.000	0.036	0.044	0.048	0.059	3.415	0.042	0.589	80	560	100	263	7293	7556	325	7452	7777	Error	Error	-4.793	263	7293	325	7452	72145	687378	1.776	5.072	0	0	0
1	13	6	"A35"	"A35"	7860	28260	100	1036	1036	365	35	602	602	623	174	27	68	57	0	6551	8074	6369	78	1239	1239	1332	614	46	73	62	0	0.000	0.000	0.000	0.000	0.000	0.000	0.000	0.000	0.000	0.000	0.000	0.000	0.000	0.000	0.082	0.063	0.074	0.106	3.299	0.051	0.559	80	560	100	434	5312	5746	434	6835	7269	Error	Error	-3.613	434	5312	434	6835	82905	645932	2.374	10.980	0	0	0
1	14	6	"A35"	"A35"	8170	28270	100	1220	1168	341	29	668	668	678	190	28	80	65	0	9241	8568	3629	42	1357	1357	1602	1035	64	86	85	0	0.000	0.000	0.000	0.000	0.000	0.000	0.000	0.000	0.000	0.000	0.000	0.000	0.000	0.000	0.070	0.069	0.072	0.074	2.250	0.061	0.531	80	560	100	552	7884	8436	500	7211	7711	Error	Error	-3.836	552	7884	500	7211	93410	685440	2.579	6.730	0	0	0
1	15	6	"A35"	"A35"	8460	28270	100	1152	1165	321	27	719	719	728	192	26	75	55	0	7660	7370	2767	37	1443	1443	1680	1070	63	90	87	0	0.000	0.000	0.000	0.000	0.000	0.000	0.000	0.000	0.000	0.000	0.000	0.000	0.000	0.000	0.070	0.075	0.086	0.075	2.603	0.060	0.382	80	560	100	433	6217	6650	446	5927	6373	Error	Error	-3.844	433	6217	446	5927	93231	589582	2.276	5.318	0	0	0
1	16	6	"A36"	"A36"	8760	28260	100	1033	1069	350	32	777	777	782	204	26	56	35	0	6898	7569	5483	72	1319	1319	1342	312	23	78	70	0	0.000	0.000	0.000	0.000	0.000	0.000	0.000	0.000	0.000	0.000	0.000	0.000	0.000	0.000	0.046	0.047	0.052	0.058	3.668	0.052	0.537	80	560	100	256	5579	5835	292	6250	6542	Error	Error	-4.446	256	5579	292	6250	85547	605494	1.407	19.958	0	0	0
1	17	6	"A36"	"A36"	9060	28270	100	1112	1137	258	22	893	893	899	225	25	47	21	0	6898	6689	3192	47	1452	1452	1521	611	40	95	87	0	0.000	0.000	0.000	0.000	0.000	0.000	0.000	0.000	0.000	0.000	0.000	0.000	0.000	0.000	0.040	0.047	0.056	0.050	3.312	0.049	0.310	80	560	100	219	5446	5665	244	5237	5481	Error	Error	-4.636	219	5446	244	5237	90998	535087	1.058	8.458	0	0	0
1	18	6	"A36"	"A36"	9360	28270	100	1307	1368	369	26	987	987	1007	217	21	63	40	0	7094	7363	3656	49	1475	1475	1478	150	10	100	96	0	0.000	0.000	0.000	0.000	0.000	0.000	0.000	0.000	0.000	0.000	0.000	0.000	0.000	0.000	0.057	0.065	0.067	0.064	2.451	0.063	0.419	80	560	100	320	5619	5939	381	5888	6269	Error	Error	-4.134	320	5619	381	5888	109448	589024	1.664	39.233	0	0	0
1	1	7	"A37"	"A37"	4260	28580	100	1365	1384	251	18	802	802	822	307	37	90	41	0	8128	8356	1998	23	1497	1497	1641	582	35	100	100	0	0.000	0.000	0.000	0.000	0.000	0.000	0.000	0.000	0.000	0.000	0.000	0.000	0.000	0.000	0.085	0.085	0.088	0.079	1.843	0.070	0.483	80	560	100	563	6631	7194	582	6859	7441	Error	Error	-3.558	563	6631	582	6859	110705	668463	1.831	11.538	0	0	0
1	2	7	"A37"	"A37"	4560	28570	100	1275	1297	293	22	729	729	775	384	49	71	28	0	7483	8230	2939	35	1427	1427	1995	1970	98	100	88	0	0.000	0.000	0.000	0.000	0.000	0.000	0.000	0.000	0.000	0.000	0.000	0.000	0.000	0.000	0.090	0.083	0.095	0.076	2.465	0.054	0.229	80	560	100	546	6056	6602	568	6803	7371	Error	Error	-3.471	546	6056	568	6803	103722	658381	1.359	3.165	0	0	0
1	3	7	"A37"	"A37"	4860	28570	100	1242	1276	273	21	704	704	726	224	30	90	67	0	8681	9079	3241	35	1314	1314	2111	2386	113	100	80	0	0.000	0.000	0.000	0.000	0.000	0.000	0.000	0.000	0.000	0.000	0.000	0.000	0.000	0.000	0.073	0.074	0.073	0.070	2.244	0.046	0.349	80	560	100	538	7367	7905	572	7765	8337	Error	Error	-3.775	538	7367	572	7765	102045	726338	2.455	2.920	0	0	0
1	4	7	"A38"	"A38"	5160	28570	100	1279	1235	416	33	638	638	661	236	35	78	70	0	17457	14859	7075	47	1132	1132	1154	174	15	100	97	0	0.000	0.000	0.000	0.000	0.000	0.000	0.000	0.000	0.000	0.000	0.000	0.000	0.000	0.000	0.039	0.043	0.047	0.045	1.817	0.042	0.666	80	560	100	641	16325	16966	597	13727	14324	Error	Error	-4.671	641	16325	597	13727	98806	1188710	2.432	78.764	0	0	0
1	5	7	"A38"	"A38"	5460	28570	100	1246	1204	374	31	559	559	575	182	31	88	75	0	18792	17372	6805	39	1109	1109	1300	1242	95	92	88	0	0.000	0.000	0.000	0.000	0.000	0.000	0.000	0.000	0.000	0.000	0.000	0.000	0.000	0.000	0.039	0.040	0.041	0.038	1.478	0.036	0.244	80	560	100	687	17683	18370	645	16263	16908	Error	Error	-4.686	687	17683	645	16263	96353	1389778	3.456	12.940	0	0	0
1	6	7	"A38"	"A38"	5770	28570	100	1140	1162	324	27	536	536	561	171	30	92	81	0	21435	18929	6321	33	1068	1068	1089	171	15	100	100	0	0.000	0.000	0.000	0.000	0.000	0.000	0.000	0.000	0.000	0.000	0.000	0.000	0.000	0.000	0.030	0.035	0.034	0.032	1.715	0.037	0.172	80	560	100	604	20367	20971	626	17861	18487	Error	Error	-5.076	604	20367	626	17861	92958	1514287	3.515	104.327	0	0	0
1	7	7	"A39"	"A39"	6050	28570	100	893	956	357	37	543	543	555	162	29	73	52	0	10087	11258	7518	66	1018	1018	1032	144	13	93	91	0	0.000	0.000	0.000	0.000	0.000	0.000	0.000	0.000	0.000	0.000	0.000	0.000	0.000	0.000	0.039	0.040	0.044	0.055	3.679	0.037	0.550	80	560	100	350	9069	9419	413	10240	10653	Error	Error	-4.696	350	9069	413	10240	76477	900607	2.475	71.014	0	0	0
1	8	7	"A39"	"A39"	6360	28580	100	937	1007	375	37	543	543	564	168	29	73	55	0	12535	12164	6343	52	1078	1078	1087	139	12	100	100	0	0.000	0.000	0.000	0.000	0.000	0.000	0.000	0.000	0.000	0.000	0.000	0.000	0.000	0.000	0.034	0.042	0.043	0.036	2.359	0.041	0.603	80	560	100	394	11457	11851	464	11086	11550	Error	Error	-4.862	394	11457	464	11086	80527	973143	2.637	79.691	0	0	0
1	9	7	"A39"	"A39"	6660	28570	100	889	968	369	38	584	584	587	173	29	67	43	0	8556	9765	5812	59	1101	1101	1189	584	49	93	93	0	0.000	0.000	0.000	0.000	0.000	0.000	0.000	0.000	0.000	0.000	0.000	0.000	0.000	0.000	0.041	0.044	0.047	0.045	2.058	0.040	0.523	80	560	100	305	7455	7760	384	8664	9048	Error	Error	-4.611	305	7455	384	8664	77441	781234	2.202	14.685	0	0	0
1	10	7	"A40"	"A40"	6960	28570	100	924	945	271	28	558	558	572	186	32	78	47	0	11514	10726	5540	51	1092	1092	1109	161	14	98	97	0	0.000	0.000	0.000	0.000	0.000	0.000	0.000	0.000	0.000	0.000	0.000	0.000	0.000	0.000	0.035	0.040	0.039	0.044	2.127	0.039	0.504	80	560	100	366	10422	10788	387	9634	10021	Error	Error	-4.832	366	10422	387	9634	75625	858098	2.005	59.733	0	0	0
1	11	7	"A40"	"A40"	7260	28570	100	1009	1008	337	33	609	609	783	2406	307	0	0	0	11346	11085	5676	51	1151	1151	1466	2395	163	86	80	0	0.000	0.000	0.000	0.000	0.000	0.000	0.000	0.000	0.000	0.000	0.000	0.000	0.000	0.000	0.039	0.040	0.037	0.036	2.116	0.043	0.643	80	560	100	400	10195	10595	399	9934	10333	Error	Error	-4.672	400	10195	399	9934	80615	886770	0.094	4.016	0	0	0
1	12	7	"A40"	"A40"	7560	28570	100	908	1352	3607	266	563	563	586	207	35	67	42	0	9281	10023	6360	63	1131	1131	1299	1150	88	83	78	0	0.000	0.000	0.000	0.000	0.000	0.000	0.000	0.000	0.000	0.000	0.000	0.000	0.000	0.000	0.042	0.089	0.048	0.053	3.252	0.055	0.027	80	560	100	345	8150	8495	789	8892	9681	Error	Error	-4.562	345	8150	789	8892	108126	801800	3.700	7.586	0	0	0
1	13	7	"A41"	"A41"	7860	28560	100	907	922	255	27	598	598	618	208	33	68	35	0	6812	7461	4232	56	1213	1213	1221	191	15	95	90	0	0.000	0.000	0.000	0.000	0.000	0.000	0.000	0.000	0.000	0.000	0.000	0.000	0.000	0.000	0.055	0.052	0.056	0.063	2.254	0.044	0.447	80	560	100	309	5599	5908	324	6248	6572	Error	Error	-4.179	309	5599	324	6248	73780	596894	1.462	32.670	0	0	0
1	14	7	"A41"	"A41"	8160	28570	100	1168	1145	320	27	622	622	642	208	32	83	66	0	9479	9220	3658	39	1322	1322	1409	520	36	100	95	0	0.000	0.000	0.000	0.000	0.000	0.000	0.000	0.000	0.000	0.000	0.000	0.000	0.000	0.000	0.067	0.066	0.067	0.070	1.759	0.055	0.502	80	560	100	546	8157	8703	523	7898	8421	Error	Error	-3.901	546	8157	523	7898	91623	737600	2.418	15.021	0	0	0
1	15	7	"A41"	"A41"	8460	28570	100	1098	1137	326	28	708	708	752	633	84	32	0	0	10697	9527	4052	42	1369	1369	1479	835	56	96	91	0	0.000	0.000	0.000	0.000	0.000	0.000	0.000	0.000	0.000	0.000	0.000	0.000	0.000	0.000	0.042	0.053	0.057	0.046	2.441	0.048	0.250	80	560	100	390	9328	9718	429	8158	8587	Error	Error	-4.580	390	9328	429	8158	90957	762160	0.608	9.638	0	0	0
1	16	7	"A42"	"A42"	8760	28560	100	1149	1175	319	27	803	803	816	231	28	62	35	0	7621	8418	5682	67	1348	1348	1355	151	11	91	88	0	0.000	0.000	0.000	0.000	0.000	0.000	0.000	0.000	0.000	0.000	0.000	0.000	0.000	0.000	0.055	0.053	0.054	0.066	2.812	0.045	0.412	80	560	100	346	6273	6619	372	7070	7442	Error	Error	-4.180	346	6273	372	7070	93962	673431	1.554	46.775	0	0	0
1	17	7	"A42"	"A42"	9060	28570	100	1363	1371	383	27	931	931	935	216	23	73	50	0	11278	11223	5797	51	1441	1441	1472	320	21	100	100	0	0.000	0.000	0.000	0.000	0.000	0.000	0.000	0.000	0.000	0.000	0.000	0.000	0.000	0.000	0.044	0.045	0.045	0.046	1.978	0.040	0.443	80	560	100	432	9837	10269	440	9782	10222	Error	Error	-4.509	432	9837	440	9782	109692	897835	2.019	30.472	0	0	0
1	18	7	"A42"	"A42"	9360	28570	100	1287	1400	487	34	1029	1029	1070	609	56	27	5	0	7460	8690	4891	56	1484	1484	1514	378	24	100	100	0	0.000	0.000	0.000	0.000	0.000	0.000	0.000	0.000	0.000	0.000	0.000	0.000	0.000	0.000	0.043	0.051	0.059	0.050	2.371	0.058	0.435	80	560	100	258	5976	6234	371	7206	7577	Error	Error	-4.534	258	5976	371	7206	112017	695170	0.542	18.984	0	0	0
1	1	8	"A43"	"A43"	4260	28870	100	1290	1270	393	30	764	764	779	201	25	71	60	0	15103	11567	6649	57	1357	1357	1372	227	16	92	86	0	0.000	0.000	0.000	0.000	0.000	0.000	0.000	0.000	0.000	0.000	0.000	0.000	0.000	0.000	0.038	0.050	0.053	0.062	3.125	0.048	0.664	80	560	100	526	13746	14272	506	10210	10716	Error	Error	-4.708	526	13746	506	10210	101581	925328	2.443	44.912	0	0	0
1	2	8	"A43"	"A43"	4550	28880	100	997	1046	380	36	717	717	731	203	27	56	33	0	9462	8614	5825	67	1293	1293	1574	1509	95	66	65	0	0.000	0.000	0.000	0.000	0.000	0.000	0.000	0.000	0.000	0.000	0.000	0.000	0.000	0.000	0.034	0.045	0.054	0.072	4.402	0.046	0.538	80	560	100	280	8169	8449	329	7321	7650	Error	Error	-4.867	280	8169	329	7321	83695	689086	1.552	4.665	0	0	0
1	3	8	"A43"	"A43"	4860	28880	100	1057	1103	294	26	662	662	681	239	35	80	43	0	15141	13054	5596	42	1214	1214	1637	1930	117	86	85	0	0.000	0.000	0.000	0.000	0.000	0.000	0.000	0.000	0.000	0.000	0.000	0.000	0.000	0.000	0.028	0.037	0.038	0.040	2.027	0.038	0.591	80	560	100	395	13927	14322	441	11840	12281	Error	Error	-5.140	395	13927	441	11840	88234	1044307	1.766	5.916	0	0	0
1	4	8	"A44"	"A44"	5160	28860	100	931	964	342	35	627	627	633	199	31	60	41	0	10698	9553	7197	75	1136	1136	1238	932	75	63	61	0	0.000	0.000	0.000	0.000	0.000	0.000	0.000	0.000	0.000	0.000	0.000	0.000	0.000	0.000	0.032	0.040	0.048	0.065	4.420	0.039	0.530	80	560	100	304	9562	9866	337	8417	8754	Error	Error	-4.975	304	9562	337	8417	77139	764252	1.663	8.922	0	0	0
1	5	8	"A44"	"A44"	5470	28870	100	1001	1000	302	30	553	553	575	185	32	80	61	0	14399	12469	6349	50	1147	1147	1358	1167	85	85	83	0	0.000	0.000	0.000	0.000	0.000	0.000	0.000	0.000	0.000	0.000	0.000	0.000	0.000	0.000	0.034	0.039	0.040	0.049	2.719	0.038	0.547	80	560	100	448	13252	13700	447	11322	11769	Error	Error	-4.887	448	13252	447	11322	79979	997550	2.297	9.521	0	0	0
1	6	8	"A44"	"A44"	5770	28870	100	987	1031	377	36	542	542	579	246	42	77	45	0	15848	13149	7033	53	1081	1081	1249	1183	94	81	77	0	0.000	0.000	0.000	0.000	0.000	0.000	0.000	0.000	0.000	0.000	0.000	0.000	0.000	0.000	0.030	0.041	0.039	0.043	2.718	0.037	0.454	80	560	100	445	14767	15212	489	12068	12557	Error	Error	-5.052	445	14767	489	12068	82503	1051925	1.837	10.059	0	0	0
1	7	8	"A45"	"A45"	6060	28860	100	862	906	351	38	518	518	539	253	46	58	33	0	8514	8565	6786	79	1043	1043	1198	1190	99	63	61	0	0.000	0.000	0.000	0.000	0.000	0.000	0.000	0.000	0.000	0.000	0.000	0.000	0.000	0.000	0.046	0.052	0.059	0.087	3.734	0.042	0.595	80	560	100	344	7471	7815	388	7522	7910	Error	Error	-4.441	344	7471	388	7522	72490	685162	1.451	6.191	0	0	0
1	8	8	"A45"	"A45"	6370	28870	100	939	930	285	30	542	542	553	165	29	78	57	0	10527	9794	4781	48	1112	1112	1203	745	61	92	90	0	0.000	0.000	0.000	0.000	0.000	0.000	0.000	0.000	0.000	0.000	0.000	0.000	0.000	0.000	0.042	0.045	0.045	0.050	2.464	0.045	0.562	80	560	100	397	9415	9812	388	8682	9070	Error	Error	-4.568	397	9415	388	8682	74419	783512	2.285	11.532	0	0	0
1	9	8	"A45"	"A45"	6670	28870	100	973	979	320	32	593	593	619	206	33	70	47	0	10972	9897	5669	57	1167	1167	1386	1319	95	77	77	0	0.000	0.000	0.000	0.000	0.000	0.000	0.000	0.000	0.000	0.000	0.000	0.000	0.000	0.000	0.039	0.044	0.046	0.049	3.559	0.045	0.556	80	560	100	380	9805	10185	386	8730	9116	Error	Error	-4.689	380	9805	386	8730	78315	791721	1.748	6.453	0	0	0
1	10	8	"A47"	"A47"	6960	28870	100	932	953	387	40	550	550	570	186	32	65	52	0	12078	9620	6616	68	1142	1142	1200	544	45	78	71	0	0.000	0.000	0.000	0.000	0.000	0.000	0.000	0.000	0.000	0.000	0.000	0.000	0.000	0.000	0.035	0.048	0.054	0.066	3.443	0.047	0.640	80	560	100	382	10936	11318	403	8478	8881	Error	Error	-4.839	382	10936	403	8478	76270	769603	2.059	15.478	0	0	0
1	11	8	"A47"	"A47"	7260	28870	100	1014	967	286	29	592	592	617	288	46	62	21	0	11262	9255	5286	57	1165	1165	1526	1793	117	73	70	0	0.000	0.000	0.000	0.000	0.000	0.000	0.000	0.000	0.000	0.000	0.000	0.000	0.000	0.000	0.042	0.046	0.048	0.059	3.168	0.040	0.517	80	560	100	422	10097	10519	375	8090	8465	Error	Error	-4.581	422	10097	375	8090	77358	740383	1.215	4.311	0	0	0
1	12	8	"A47"	"A47"	7570	28870	100	988	1007	327	32	588	588	603	177	29	76	53	0	12904	10742	5222	48	1176	1176	1362	1261	92	83	81	0	0.000	0.000	0.000	0.000	0.000	0.000	0.000	0.000	0.000	0.000	0.000	0.000	0.000	0.000	0.034	0.044	0.046	0.051	3.338	0.044	0.624	80	560	100	400	11728	12128	419	9566	9985	Error	Error	-4.874	400	11728	419	9566	80583	859333	2.282	7.439	0	0	0
1	13	8	"A48"	"A48"	7870	28860	100	832	859	307	35	588	588	608	165	27	58	38	0	10042	9307	6210	66	1178	1178	1192	157	13	91	81	0	0.000	0.000	0.000	0.000	0.000	0.000	0.000	0.000	0.000	0.000	0.000	0.000	0.000	0.000	0.028	0.033	0.039	0.053	4.966	0.033	0.441	80	560	100	244	8864	9108	271	8129	8400	Error	Error	-5.183	244	8864	271	8129	68725	744530	1.521	51.688	0	0	0
1	14	8	"A48"	"A48"	8170	28870	100	1327	1227	394	32	621	621	628	212	33	80	71	0	20354	16828	7734	45	1192	1192	1233	399	32	93	93	0	0.000	0.000	0.000	0.000	0.000	0.000	0.000	0.000	0.000	0.000	0.000	0.000	0.000	0.000	0.037	0.039	0.038	0.035	2.030	0.038	0.693	80	560	100	706	19162	19868	606	15636	16242	Error	Error	-4.762	706	19162	606	15636	98198	1346276	2.825	39.085	0	0	0
1	15	8	"A48"	"A48"	8480	28870	100	1324	1384	423	30	675	675	691	200	28	87	80	0	19938	17072	6999	40	1254	1254	1297	512	39	96	93	0	0.000	0.000	0.000	0.000	0.000	0.000	0.000	0.000	0.000	0.000	0.000	0.000	0.000	0.000	0.035	0.045	0.045	0.048	2.561	0.043	0.689	80	560	100	649	18684	19333	709	15818	16527	Error	Error	-4.847	649	18684	709	15818	110731	1365777	3.465	30.811	0	0	0
1	16	8	"A49"	"A49"	8760	28850	100	1083	1090	355	32	787	787	789	196	24	58	41	0	6982	7058	5605	79	1309	1309	1466	1199	81	53	53	0	0.000	0.000	0.000	0.000	0.000	0.000	0.000	0.000	0.000	0.000	0.000	0.000	0.000	0.000	0.052	0.053	0.073	0.102	3.755	0.050	0.591	80	560	100	296	5673	5969	303	5749	6052	Error	Error	-4.260	296	5673	303	5749	87212	564622	1.536	4.664	0	0	0
1	17	8	"A49"	"A49"	9070	28860	100	1334	1347	325	24	912	912	933	228	24	71	46	0	8086	8752	4941	56	1420	1420	1448	403	27	88	85	0	0.000	0.000	0.000	0.000	0.000	0.000	0.000	0.000	0.000	0.000	0.000	0.000	0.000	0.000	0.063	0.059	0.061	0.064	2.851	0.043	0.388	80	560	100	422	6666	7088	435	7332	7767	Error	Error	-3.982	422	6666	435	7332	107737	700134	1.816	18.124	0	0	0
1	18	8	"A49"	"A49"	9370	28860	100	1373	1376	305	22	1085	1085	1110	250	22	52	20	0	8047	8011	4397	54	1528	1528	1546	251	16	88	85	0	0.000	0.000	0.000	0.000	0.000	0.000	0.000	0.000	0.000	0.000	0.000	0.000	0.000	0.000	0.044	0.045	0.044	0.049	3.614	0.042	0.316	80	560	100	288	6519	6807	291	6483	6774	Error	Error	-4.501	288	6519	291	6483	110105	640850	1.064	25.757	0	0	0
1	1	9	"A50"	"A50"	4260	29160	100	998	984	255	25	754	754	767	235	30	51	12	0	6664	7065	4794	67	1225	1225	1230	148	12	82	76	0	0.000	0.000	0.000	0.000	0.000	0.000	0.000	0.000	0.000	0.000	0.000	0.000	0.000	0.000	0.045	0.039	0.049	0.055	4.429	0.034	0.278	80	560	100	244	5439	5683	230	5840	6070	Error	Error	-4.478	244	5439	230	5840	78726	565166	0.923	39.426	0	0	0
1	2	9	"A50"	"A50"	4570	29170	100	962	976	293	30	711	711	721	196	27	58	23	0	9089	8326	5012	60	1186	1186	1201	137	11	97	93	0	0.000	0.000	0.000	0.000	0.000	0.000	0.000	0.000	0.000	0.000	0.000	0.000	0.000	0.000	0.032	0.037	0.040	0.048	2.904	0.036	0.299	80	560	100	251	7903	8154	265	7140	7405	Error	Error	-4.977	251	7903	265	7140	78079	666104	1.301	52.007	0	0	0
1	3	9	"A50"	"A50"	4860	29170	100	1015	1043	321	30	638	638	651	190	29	76	50	0	11684	10544	5938	56	1152	1152	1226	493	40	95	92	0	0.000	0.000	0.000	0.000	0.000	0.000	0.000	0.000	0.000	0.000	0.000	0.000	0.000	0.000	0.036	0.043	0.041	0.048	2.944	0.038	0.439	80	560	100	377	10532	10909	405	9392	9797	Error	Error	-4.804	377	10532	405	9392	83445	843543	2.063	18.901	0	0	0
1	4	9	"A51"	"A51"	5160	29160	100	979	968	342	35	616	616	626	172	27	65	51	0	10300	8336	5902	70	1147	1147	1191	471	39	71	63	0	0.000	0.000	0.000	0.000	0.000	0.000	0.000	0.000	0.000	0.000	0.000	0.000	0.000	0.000	0.040	0.049	0.054	0.079	3.881	0.045	0.574	80	560	100	363	9153	9516	352	7189	7541	Error	Error	-4.656	363	9153	352	7189	77409	666885	1.988	15.170	0	0	0
1	5	9	"A51"	"A51"	5460	29170	100	953	962	263	27	602	602	634	320	50	56	12	0	10051	9819	4598	46	1123	1123	1261	818	64	92	85	0	0.000	0.000	0.000	0.000	0.000	0.000	0.000	0.000	0.000	0.000	0.000	0.000	0.000	0.000	0.039	0.041	0.043	0.041	2.225	0.036	0.424	80	560	100	351	8928	9279	360	8696	9056	Error	Error	-4.669	351	8928	360	8696	76972	785558	1.025	10.462	0	0	0
1	6	9	"A51"	"A51"	5770	29170	100	913	901	270	29	569	569	588	461	78	32	1	0	9861	8478	4849	57	1073	1073	1119	651	58	78	77	0	0.000	0.000	0.000	0.000	0.000	0.000	0.000	0.000	0.000	0.000	0.000	0.000	0.000	0.000	0.039	0.045	0.052	0.054	2.909	0.043	0.517	80	560	100	344	8788	9132	332	7405	7737	Error	Error	-4.675	344	8788	332	7405	72093	678200	0.679	11.304	0	0	0
1	7	9	"A52"	"A52"	6070	29160	100	905	925	309	33	554	554	566	169	29	70	51	0	6916	6069	3306	54	1098	1098	1154	273	23	92	82	0	0.000	0.000	0.000	0.000	0.000	0.000	0.000	0.000	0.000	0.000	0.000	0.000	0.000	0.000	0.060	0.075	0.086	0.090	2.401	0.072	0.560	80	560	100	351	5818	6169	371	4971	5342	Error	Error	-4.051	351	5818	371	4971	73982	485536	2.124	18.004	0	0	0
1	8	9	"A52"	"A52"	6380	29160	100	842	869	326	37	552	552	570	188	32	58	41	0	6231	6078	3460	56	1159	1159	1244	482	38	82	80	0	0.000	0.000	0.000	0.000	0.000	0.000	0.000	0.000	0.000	0.000	0.000	0.000	0.000	0.000	0.057	0.064	0.074	0.085	4.533	0.059	0.374	80	560	100	290	5072	5362	317	4919	5236	Error	Error	-4.128	290	5072	317	4919	69515	486259	1.590	10.029	0	0	0
1	9	9	"A52"	"A52"	6680	29170	100	988	976	288	29	584	584	603	206	34	72	48	0	7364	7107	3058	43	1249	1249	1384	801	57	91	87	0	0.000	0.000	0.000	0.000	0.000	0.000	0.000	0.000	0.000	0.000	0.000	0.000	0.000	0.000	0.066	0.067	0.071	0.063	2.620	0.059	0.478	80	560	100	404	6115	6519	392	5858	6250	Error	Error	-3.920	404	6115	392	5858	78048	568588	1.811	7.145	0	0	0
1	10	9	"A53"	"A53"	6970	29170	100	1002	968	301	31	550	550	560	174	31	76	58	0	12473	10220	6226	60	1151	1151	1172	248	21	93	85	0	0.000	0.000	0.000	0.000	0.000	0.000	0.000	0.000	0.000	0.000	0.000	0.000	0.000	0.000	0.040	0.046	0.047	0.061	3.399	0.040	0.539	80	560	100	452	11322	11774	418	9069	9487	Error	Error	-4.647	452	11322	418	9069	77403	817573	2.345	36.484	0	0	0
1	11	9	"A53"	"A53"	7280	29170	100	1006	1009	316	31	552	552	652	1147	175	1	0	0	11373	11002	4621	42	1185	1185	1388	1542	111	91	87	0	0.000	0.000	0.000	0.000	0.000	0.000	0.000	0.000	0.000	0.000	0.000	0.000	0.000	0.000	0.045	0.047	0.045	0.044	2.819	0.045	0.569	80	560	100	454	10188	10642	457	9817	10274	Error	Error	-4.488	454	10188	457	9817	80731	880190	0.311	6.235	0	0	0
1	12	9	"A53"	"A53"	7580	29170	100	1071	1074	380	35	575	575	594	305	51	65	38	0	11401	10693	4578	42	1154	1154	1193	323	27	97	96	0	0.000	0.000	0.000	0.000	0.000	0.000	0.000	0.000	0.000	0.000	0.000	0.000	0.000	0.000	0.048	0.052	0.049	0.049	1.925	0.051	0.570	80	560	100	496	10247	10743	499	9539	10038	Error	Error	-4.369	496	10247	499	9539	85908	855427	1.574	29.412	0	0	0
1	13	9	"A54"	"A54"	7870	29160	100	941	981	364	37	595	595	611	166	27	71	53	0	8774	7856	5314	67	1165	1165	1187	293	24	83	75	0	0.000	0.000	0.000	0.000	0.000	0.000	0.000	0.000	0.000	0.000	0.000	0.000	0.000	0.000	0.045	0.058	0.062	0.083	4.187	0.049	0.490	80	560	100	346	7609	7955	386	6691	7077	Error	Error	-4.459	346	7609	386	6691	78478	628454	2.229	22.761	0	0	0
1	14	9	"A54"	"A54"	8170	29180	100	1116	1115	305	27	657	657	669	248	37	75	47	0	9885	9307	3862	41	1223	1223	1290	463	35	96	92	0	0.000	0.000	0.000	0.000	0.000	0.000	0.000	0.000	0.000	0.000	0.000	0.000	0.000	0.000	0.053	0.057	0.059	0.059	1.775	0.055	0.544	80	560	100	459	8662	9121	458	8084	8542	Error	Error	-4.238	459	8662	458	8084	89231	744541	1.798	17.315	0	0	0
1	15	9	"A54"	"A54"	8470	29170	100	1114	1064	257	24	709	709	715	187	26	76	53	0	9358	8760	3236	36	1263	1263	1358	668	49	93	88	0	0.000	0.000	0.000	0.000	0.000	0.000	0.000	0.000	0.000	0.000	0.000	0.000	0.000	0.000	0.050	0.047	0.055	0.049	1.816	0.051	0.508	80	560	100	405	8095	8500	355	7497	7852	Error	Error	-4.321	405	8095	355	7497	85112	700813	1.866	11.081	0	0	0
1	16	9	"A55"	"A55"	8770	29160	100	1204	1191	379	31	762	762	799	541	67	43	5	0	12914	10204	5988	58	1272	1272	1303	478	36	85	73	0	0.000	0.000	0.000	0.000	0.000	0.000	0.000	0.000	0.000	0.000	0.000	0.000	0.000	0.000	0.038	0.048	0.053	0.067	2.942	0.047	0.523	80	560	100	442	11642	12084	429	8932	9361	Error	Error	-4.719	442	11642	429	8932	95262	816329	0.725	18.621	0	0	0
1	17	9	"A55"	"A55"	9070	29170	100	1418	1473	406	27	915	915	1084	1887	174	1	0	0	9607	9811	3945	40	1392	1392	1531	1168	76	100	91	0	0.000	0.000	0.000	0.000	0.000	0.000	0.000	0.000	0.000	0.000	0.000	0.000	0.000	0.000	0.061	0.066	0.064	0.060	2.041	0.131	0.107	80	560	100	503	8215	8718	558	8419	8977	Error	Error	-4.030	503	8215	558	8419	117805	784859	0.206	7.089	0	0	0
1	18	9	"A55"	"A55"	9360	29160	100	1371	1456	431	29	1098	1098	1176	1023	86	2	1	0	5754	6676	4112	61	1521	1521	1623	771	47	78	68	0	0.000	0.000	0.000	0.000	0.000	0.000	0.000	0.000	0.000	0.000	0.000	0.000	0.000	0.000	0.064	0.069	0.071	0.103	4.143	0.055	0.076	80	560	100	273	4233	4506	358	5155	5513	Error	Error	-3.955	273	4233	358	5155	116446	534053	0.274	6.554	0	0	0
1	1	10	"A56"	"A56"	4270	29470	100	1107	1136	358	31	809	809	826	222	26	53	40	0	6447	6000	3626	60	1288	1288	1338	429	32	77	73	0	0.000	0.000	0.000	0.000	0.000	0.000	0.000	0.000	0.000	0.000	0.000	0.000	0.000	0.000	0.058	0.069	0.072	0.105	5.048	0.062	0.361	80	560	100	298	5159	5457	327	4712	5039	Error	Error	-4.114	298	5159	327	4712	90856	479974	1.396	10.867	0	0	0
1	2	10	"A56"	"A56"	4570	29470	100	1135	1107	325	29	705	705	734	260	35	67	38	0	6200	6442	3481	54	1236	1236	1374	774	56	82	77	0	0.000	0.000	0.000	0.000	0.000	0.000	0.000	0.000	0.000	0.000	0.000	0.000	0.000	0.000	0.087	0.077	0.092	0.084	2.814	0.061	0.411	80	560	100	430	4964	5394	402	5206	5608	Error	Error	-3.529	430	4964	402	5206	88543	515361	1.435	6.548	0	0	0
1	3	10	"A56"	"A56"	4870	29480	100	1104	1077	313	29	691	691	1120	3103	277	0	0	0	5629	5833	2697	46	1186	1186	1982	4618	232	45	5	0	0.000	0.000	0.000	0.000	0.000	0.000	0.000	0.000	0.000	0.000	0.000	0.000	0.000	0.000	0.093	0.083	0.105	0.087	2.952	0.072	0.415	80	560	100	413	4443	4856	386	4647	5033	Error	Error	-3.427	413	4443	386	4647	86121	466658	-0.014	0.834	0	0	0
1	4	10	"A57"	"A57"	5170	29470	100	925	978	379	38	666	666	677	195	28	57	43	0	5889	7609	6320	83	1115	1115	1226	1045	85	56	55	0	0.000	0.000	0.000	0.000	0.000	0.000	0.000	0.000	0.000	0.000	0.000	0.000	0.000	0.000	0.054	0.048	0.054	0.085	3.878	0.042	0.487	80	560	100	259	4774	5033	312	6494	6806	Error	Error	-4.204	259	4774	312	6494	78251	608707	1.544	6.108	0	0	0
1	5	10	"A57"	"A57"	5470	29480	100	951	942	299	31	634	634	658	195	29	57	40	0	6601	8186	5741	70	1115	1115	1508	2119	140	71	60	0	0.000	0.000	0.000	0.000	0.000	0.000	0.000	0.000	0.000	0.000	0.000	0.000	0.000	0.000	0.058	0.044	0.045	0.061	3.964	0.036	0.492	80	560	100	317	5486	5803	308	7071	7379	Error	Error	-4.113	317	5486	308	7071	75372	654913	1.456	3.151	0	0	0
1	6	10	"A57"	"A57"	5780	29470	100	946	936	302	32	583	583	603	181	30	68	50	0	10229	8877	6477	72	1086	1086	1164	708	60	72	65	0	0.000	0.000	0.000	0.000	0.000	0.000	0.000	0.000	0.000	0.000	0.000	0.000	0.000	0.000	0.040	0.045	0.054	0.098	6.206	0.039	0.540	80	560	100	363	9143	9506	353	7791	8144	Error	Error	-4.655	363	9143	353	7791	74869	710189	1.840	10.894	0	0	0
1	7	10	"A58"	"A58"	6070	29470	100	874	893	321	35	542	542	590	521	88	33	3	0	8206	8600	5830	67	1048	1048	1122	958	85	73	70	0	0.000	0.000	0.000	0.000	0.000	0.000	0.000	0.000	0.000	0.000	0.000	0.000	0.000	0.000	0.046	0.046	0.052	0.057	2.579	0.066	0.211	80	560	100	332	7158	7490	351	7552	7903	Error	Error	-4.430	332	7158	351	7552	71400	687976	0.582	7.806	0	0	0
1	8	10	"A58"	"A58"	6390	29470	100	980	1012	402	39	546	546	564	170	30	68	56	0	8365	9624	6794	70	1088	1088	1122	250	22	86	83	0	0.000	0.000	0.000	0.000	0.000	0.000	0.000	0.000	0.000	0.000	0.000	0.000	0.000	0.000	0.060	0.055	0.055	0.074	3.292	0.050	0.670	80	560	100	434	7277	7711	466	8536	9002	Error	Error	-4.068	434	7277	466	8536	80981	769882	2.635	34.008	0	0	0
1	9	10	"A58"	"A58"	6680	29470	100	964	964	347	35	585	585	608	222	36	62	42	0	8522	8846	5852	66	1164	1164	1408	1470	104	73	70	0	0.000	0.000	0.000	0.000	0.000	0.000	0.000	0.000	0.000	0.000	0.000	0.000	0.000	0.000	0.052	0.049	0.052	0.070	3.577	0.049	0.660	80	560	100	379	7358	7737	379	7682	8061	Error	Error	-4.279	379	7358	379	7682	77147	707661	1.604	5.060	0	0	0
1	10	10	"A59"	"A59"	6970	29470	100	834	895	352	39	582	582	597	174	29	61	41	0	9101	7675	5588	72	1145	1145	1219	731	59	63	62	0	0.000	0.000	0.000	0.000	0.000	0.000	0.000	0.000	0.000	0.000	0.000	0.000	0.000	0.000	0.032	0.048	0.058	0.065	3.556	0.049	0.588	80	560	100	252	7956	8208	313	6530	6843	Error	Error	-4.981	252	7956	313	6530	71604	613983	1.713	8.832	0	0	0
1	11	10	"A59"	"A59"	7280	29470	100	975	1076	733	68	561	561	581	202	34	72	53	0	11010	10256	5438	53	1183	1183	1552	1776	114	83	80	0	0.000	0.000	0.000	0.000	0.000	0.000	0.000	0.000	0.000	0.000	0.000	0.000	0.000	0.000	0.042	0.057	0.047	0.058	3.723	0.061	0.425	80	560	100	414	9827	10241	515	9073	9588	Error	Error	-4.569	414	9827	515	9073	86119	820487	2.450	4.901	0	0	0
1	12	10	"A59"	"A59"	7580	29470	100	1058	1025	356	34	604	604	643	370	57	58	20	0	10266	9591	5639	58	1187	1187	1553	1711	110	77	73	0	0.000	0.000	0.000	0.000	0.000	0.000	0.000	0.000	0.000	0.000	0.000	0.000	0.000	0.000	0.050	0.050	0.057	0.053	2.812	0.043	0.201	80	560	100	454	9079	9533	421	8404	8825	Error	Error	-4.322	454	9079	421	8404	81967	767284	1.032	4.698	0	0	0
1	13	10	"A60"	"A60"	7880	29470	100	788	786	278	35	590	590	624	350	56	27	3	0	4078	6319	5217	82	1129	1129	1138	167	14	81	80	0	0.000	0.000	0.000	0.000	0.000	0.000	0.000	0.000	0.000	0.000	0.000	0.000	0.000	0.000	0.067	0.038	0.056	0.090	6.582	0.037	0.345	80	560	100	198	2949	3147	196	5190	5386	Error	Error	-3.897	198	2949	196	5190	62910	505516	0.463	31.024	0	0	0
1	14	10	"A60"	"A60"	8170	29480	100	824	866	299	34	649	649	659	192	29	48	26	0	4727	6531	5400	82	1176	1176	1265	631	49	77	73	0	0.000	0.000	0.000	0.000	0.000	0.000	0.000	0.000	0.000	0.000	0.000	0.000	0.000	0.000	0.049	0.041	0.053	0.092	5.325	0.039	0.388	80	560	100	175	3551	3726	217	5355	5572	Error	Error	-4.343	175	3551	217	5355	69315	522484	1.078	8.345	0	0	0
1	15	10	"A60"	"A60"	8470	29480	100	875	896	254	28	693	693	757	550	72	8	0	0	4659	5792	3861	66	1223	1223	1303	564	43	80	78	0	0.000	0.000	0.000	0.000	0.000	0.000	0.000	0.000	0.000	0.000	0.000	0.000	0.000	0.000	0.053	0.044	0.054	0.075	4.873	0.048	0.115	80	560	100	182	3436	3618	203	4569	4772	Error	Error	-4.239	182	3436	203	4569	71713	463390	0.253	7.959	0	0	0
1	16	10	"A61"	"A61"	8770	29470	100	1253	1254	369	29	763	763	782	210	26	71	60	0	12414	10094	6569	65	1267	1267	1289	284	22	88	77	0	0.000	0.000	0.000	0.000	0.000	0.000	0.000	0.000	0.000	0.000	0.000	0.000	0.000	0.000	0.044	0.056	0.061	0.085	3.473	0.048	0.570	80	560	100	490	11147	11637	491	8827	9318	Error	Error	-4.508	490	11147	491	8827	100319	807512	2.248	31.004	0	0	0
1	17	10	"A61"	"A61"	9070	29460	100	1314	1326	386	29	934	934	970	287	29	63	33	0	11945	9556	5925	62	1430	1430	1609	1134	70	72	71	0	0.000	0.000	0.000	0.000	0.000	0.000	0.000	0.000	0.000	0.000	0.000	0.000	0.000	0.000	0.036	0.048	0.058	0.079	3.728	0.046	0.400	80	560	100	380	10515	10895	392	8126	8518	Error	Error	-4.790	380	10515	392	8126	106085	764447	1.240	7.008	0	0	0
1	18	10	"A61"	"A61"	9370	29470	100	1463	1472	366	24	1147	1147	1186	427	36	33	8	0	11733	9525	5244	55	1546	1546	1602	434	27	87	83	0	0.000	0.000	0.000	0.000	0.000	0.000	0.000	0.000	0.000	0.000	0.000	0.000	0.000	0.000	0.031	0.041	0.050	0.047	4.069	0.040	0.209	80	560	100	316	10187	10503	325	7979	8304	Error	Error	-5.011	316	10187	325	7979	117798	762002	0.670	18.256	0	0	0
1	1	11	"A62"	"A62"	4270	29770	100	865	865	242	27	777	777	780	195	25	26	12	0	4884	4394	2498	56	1312	1312	1337	272	20	75	70	0	0.000	0.000	0.000	0.000	0.000	0.000	0.000	0.000	0.000	0.000	0.000	0.000	0.000	0.000	0.025	0.029	0.071	0.092	7.193	0.030	0.084	80	560	100	88	3572	3660	88	3082	3170	Error	Error	-5.343	88	3572	88	3082	69194	351518	0.436	11.239	0	0	0
1	2	11	"A62"	"A62"	4580	29780	100	966	955	284	29	720	720	753	389	51	27	5	0	7755	7709	4144	53	1220	1220	1254	277	22	95	91	0	0.000	0.000	0.000	0.000	0.000	0.000	0.000	0.000	0.000	0.000	0.000	0.000	0.000	0.000	0.038	0.036	0.045	0.039	2.882	0.037	0.305	80	560	100	246	6535	6781	235	6489	6724	Error	Error	-4.731	246	6535	235	6489	76361	616691	0.519	23.303	0	0	0
1	3	11	"A62"	"A62"	4870	29780	100	1087	1216	917	75	729	729	787	536	68	27	6	0	10836	10328	6085	58	1182	1182	1370	1109	80	92	82	0	0.000	0.000	0.000	0.000	0.000	0.000	0.000	0.000	0.000	0.000	0.000	0.000	0.000	0.000	0.037	0.053	0.047	0.049	3.110	0.051	0.239	80	560	100	358	9654	10012	487	9146	9633	Error	Error	-4.753	358	9654	487	9146	97255	826232	0.800	8.078	0	0	0
1	4	11	"A63"	"A63"	5170	29770	100	878	920	235	25	687	687	710	246	34	40	16	0	9097	8483	5890	69	1162	1162	1216	670	55	73	70	0	0.000	0.000	0.000	0.000	0.000	0.000	0.000	0.000	0.000	0.000	0.000	0.000	0.000	0.000	0.024	0.032	0.032	0.050	4.447	0.028	0.338	80	560	100	191	7935	8126	233	7321	7554	Error	Error	-5.377	191	7935	233	7321	73623	678663	0.854	10.846	0	0	0
1	5	11	"A63"	"A63"	5470	29780	100	1133	1193	289	24	657	657	679	310	45	81	35	0	16091	13497	5856	43	1141	1141	1335	1016	76	92	91	0	0.000	0.000	0.000	0.000	0.000	0.000	0.000	0.000	0.000	0.000	0.000	0.000	0.000	0.000	0.032	0.043	0.042	0.051	2.455	0.037	0.542	80	560	100	476	14950	15426	536	12356	12892	Error	Error	-4.973	476	14950	536	12356	95463	1079740	1.658	11.970	0	0	0
1	6	11	"A63"	"A63"	5780	29780	100	962	971	330	33	597	597	600	162	27	71	55	0	13660	11009	5542	50	1072	1072	1104	242	21	93	92	0	0.000	0.000	0.000	0.000	0.000	0.000	0.000	0.000	0.000	0.000	0.000	0.000	0.000	0.000	0.029	0.038	0.043	0.040	2.777	0.039	0.542	80	560	100	365	12588	12953	374	9937	10311	Error	Error	-5.108	365	12588	374	9937	77658	880685	2.290	40.930	0	0	0
1	7	11	"A64"	"A64"	6080	29770	100	992	928	365	39	539	539	576	422	73	51	8	0	11241	9691	5942	61	1063	1063	1101	396	35	88	80	0	0.000	0.000	0.000	0.000	0.000	0.000	0.000	0.000	0.000	0.000	0.000	0.000	0.000	0.000	0.045	0.045	0.054	0.062	3.087	0.050	0.184	80	560	100	453	10178	10631	389	8628	9017	Error	Error	-4.490	453	10178	389	8628	74235	775280	0.834	21.692	0	0	0
1	8	11	"A64"	"A64"	6390	29770	100	984	963	335	34	537	537	546	169	30	76	58	0	8610	9112	4768	52	1102	1102	1136	215	18	96	95	0	0.000	0.000	0.000	0.000	0.000	0.000	0.000	0.000	0.000	0.000	0.000	0.000	0.000	0.000	0.060	0.053	0.055	0.055	2.580	0.050	0.508	80	560	100	447	7508	7955	426	8010	8436	Error	Error	-4.070	447	7508	426	8010	77045	728994	2.467	37.098	0	0	0
1	9	11	"A64"	"A64"	6690	29770	100	958	976	309	31	592	592	604	173	28	76	53	0	8749	8820	4582	51	1153	1153	1377	1438	104	83	82	0	0.000	0.000	0.000	0.000	0.000	0.000	0.000	0.000	0.000	0.000	0.000	0.000	0.000	0.000	0.048	0.050	0.052	0.059	3.145	0.045	0.522	80	560	100	366	7596	7962	384	7667	8051	Error	Error	-4.375	366	7596	384	7667	78112	705612	2.150	5.176	0	0	0
1	10	11	"A65"	"A65"	6980	29770	100	1113	1088	318	29	570	570	597	367	61	73	26	0	13406	12282	5136	41	1117	1117	1138	255	22	100	97	0	0.000	0.000	0.000	0.000	0.000	0.000	0.000	0.000	0.000	0.000	0.000	0.000	0.000	0.000	0.044	0.046	0.048	0.049	1.920	0.043	0.632	80	560	100	543	12289	12832	518	11165	11683	Error	Error	-4.500	543	12289	518	11165	87052	982574	1.338	43.702	0	0	0
1	11	11	"A65"	"A65"	7280	29780	100	1199	1199	295	24	542	542	588	503	85	67	12	0	14450	13660	3684	26	1097	1097	1311	1317	100	100	98	0	0.000	0.000	0.000	0.000	0.000	0.000	0.000	0.000	0.000	0.000	0.000	0.000	0.000	0.000	0.049	0.052	0.050	0.050	1.606	0.057	0.480	80	560	100	657	13353	14010	657	12563	13220	Error	Error	-4.345	657	13353	657	12563	95929	1092805	1.215	9.377	0	0	0
1	12	11	"A65"	"A65"	7590	29770	100	1086	1083	292	26	572	572	597	336	56	73	26	0	12552	11888	4444	37	1107	1107	1218	931	76	93	93	0	0.000	0.000	0.000	0.000	0.000	0.000	0.000	0.000	0.000	0.000	0.000	0.000	0.000	0.000	0.045	0.047	0.046	0.043	1.771	0.043	0.363	80	560	100	514	11445	11959	511	10781	11292	Error	Error	-4.477	514	11445	511	10781	86644	951025	1.446	11.461	0	0	0
1	13	11	"A66"	"A66"	7880	29770	100	1105	1121	355	31	604	604	621	191	30	80	63	0	16400	13375	6643	49	1117	1117	1137	207	18	97	95	0	0.000	0.000	0.000	0.000	0.000	0.000	0.000	0.000	0.000	0.000	0.000	0.000	0.000	0.000	0.033	0.042	0.045	0.044	1.942	0.041	0.633	80	560	100	501	15283	15784	517	12258	12775	Error	Error	-4.931	501	15283	517	12258	89719	1069977	2.618	59.121	0	0	0
1	14	11	"A66"	"A66"	8190	29770	100	1319	1312	421	32	672	672	903	2371	262	1	0	0	17802	15561	6144	39	1192	1192	1451	2210	152	88	86	0	0.000	0.000	0.000	0.000	0.000	0.000	0.000	0.000	0.000	0.000	0.000	0.000	0.000	0.000	0.039	0.045	0.042	0.044	2.078	0.051	0.110	80	560	100	647	16610	17257	640	14369	15009	Error	Error	-4.682	647	16610	640	14369	104932	1244848	0.173	6.385	0	0	0
1	15	11	"A66"	"A66"	8470	29780	100	1373	1404	327	23	716	716	811	1390	171	2	0	0	17294	16256	4124	25	1257	1257	1529	1481	96	96	95	0	0.000	0.000	0.000	0.000	0.000	0.000	0.000	0.000	0.000	0.000	0.000	0.000	0.000	0.000	0.041	0.046	0.045	0.044	1.590	0.078	0.083	80	560	100	657	16037	16694	688	14999	15687	Error	Error	-4.609	657	16037	688	14999	112306	1300496	0.427	9.944	0	0	0
1	16	11	"A67"	"A67"	8780	29760	100	1160	1182	403	34	840	840	982	2396	243	0	0	0	10531	9103	5885	64	1293	1293	1421	1534	107	71	68	0	0.000	0.000	0.000	0.000	0.000	0.000	0.000	0.000	0.000	0.000	0.000	0.000	0.000	0.000	0.035	0.044	0.051	0.062	3.605	0.045	0.219	80	560	100	320	9238	9558	342	7810	8152	Error	Error	-4.851	320	9238	342	7810	94539	728204	0.083	5.008	0	0	0
1	17	11	"A67"	"A67"	9070	29780	100	1606	1689	578	34	1000	1000	1039	315	30	70	46	0	14791	13665	4461	32	1458	1458	1530	473	30	100	100	0	0.000	0.000	0.000	0.000	0.000	0.000	0.000	0.000	0.000	0.000	0.000	0.000	0.000	0.000	0.045	0.056	0.048	0.048	1.856	0.064	0.278	80	560	100	606	13333	13939	689	12207	12896	Error	Error	-4.460	606	13333	689	12207	135117	1093178	2.063	25.655	0	0	0
1	18	11	"A67"	"A67"	9370	29780	100	1473	1524	447	29	1155	1155	1191	670	56	21	2	0	10566	9558	4976	52	1554	1554	1623	553	34	88	80	0	0.000	0.000	0.000	0.000	0.000	0.000	0.000	0.000	0.000	0.000	0.000	0.000	0.000	0.000	0.035	0.046	0.049	0.053	3.134	0.045	0.170	80	560	100	318	9012	9330	369	8004	8373	Error	Error	-4.825	318	9012	369	8004	121923	764678	0.497	14.349	0	0	0
1	1	12	"A68"	"A68"	4280	30080	100	1075	1081	282	26	811	811	821	201	24	57	31	0	8600	8039	4769	59	1255	1255	1273	159	12	92	88	0	0.000	0.000	0.000	0.000	0.000	0.000	0.000	0.000	0.000	0.000	0.000	0.000	0.000	0.000	0.036	0.040	0.044	0.050	3.847	0.036	0.295	80	560	100	264	7345	7609	270	6784	7054	Error	Error	-4.798	264	7345	270	6784	86518	643086	1.294	42.553	0	0	0
1	2	12	"A68"	"A68"	4580	30080	100	1004	1033	308	29	709	709	770	504	65	27	1	0	9311	8067	4980	61	1172	1172	1242	527	42	81	78	0	0.000	0.000	0.000	0.000	0.000	0.000	0.000	0.000	0.000	0.000	0.000	0.000	0.000	0.000	0.036	0.047	0.050	0.053	2.909	0.045	0.433	80	560	100	295	8139	8434	324	6895	7219	Error	Error	-4.786	295	8139	324	6895	82655	645338	0.522	12.951	0	0	0
1	3	12	"A68"	"A68"	4890	30080	100	1028	1048	295	28	712	712	729	185	25	70	43	0	11377	10016	3918	39	1195	1195	1329	890	66	93	93	0	0.000	0.000	0.000	0.000	0.000	0.000	0.000	0.000	0.000	0.000	0.000	0.000	0.000	0.000	0.031	0.038	0.044	0.037	3.103	0.035	0.123	80	560	100	316	10182	10498	336	8821	9157	Error	Error	-5.010	316	10182	336	8821	83852	801268	1.724	9.761	0	0	0
1	4	12	"A69"	"A69"	5170	30070	100	970	987	366	37	673	673	684	187	27	53	40	0	5636	9029	7911	87	1164	1164	1347	1501	111	53	52	0	0.000	0.000	0.000	0.000	0.000	0.000	0.000	0.000	0.000	0.000	0.000	0.000	0.000	0.000	0.066	0.040	0.050	0.086	4.899	0.039	0.622	80	560	100	297	4472	4769	314	7865	8179	Error	Error	-3.912	297	4472	314	7865	78986	722337	1.620	5.118	0	0	0
1	5	12	"A69"	"A69"	5480	30080	100	1252	1291	660	51	647	647	667	198	29	78	65	0	16597	13412	6761	50	1184	1184	1417	1374	96	85	83	0	0.000	0.000	0.000	0.000	0.000	0.000	0.000	0.000	0.000	0.000	0.000	0.000	0.000	0.000	0.039	0.053	0.045	0.058	3.306	0.102	0.103	80	560	100	605	15413	16018	644	12228	12872	Error	Error	-4.671	605	15413	644	12228	103298	1072946	3.152	8.730	0	0	0
1	6	12	"A69"	"A69"	5780	30080	100	1153	1144	378	33	617	617	640	195	30	81	65	0	16158	12564	6760	53	1126	1126	1217	618	50	90	78	0	0.000	0.000	0.000	0.000	0.000	0.000	0.000	0.000	0.000	0.000	0.000	0.000	0.000	0.000	0.036	0.046	0.048	0.063	3.672	0.039	0.469	80	560	100	536	15032	15568	527	11438	11965	Error	Error	-4.810	536	15032	527	11438	91494	1005152	2.585	18.361	0	0	0
1	7	12	"A70"	"A70"	6080	30070	100	852	867	366	42	553	553	590	514	87	30	5	0	6831	8431	6590	78	1076	1076	1125	667	59	73	67	0	0.000	0.000	0.000	0.000	0.000	0.000	0.000	0.000	0.000	0.000	0.000	0.000	0.000	0.000	0.052	0.043	0.054	0.076	3.634	0.060	0.175	80	560	100	299	5755	6054	314	7355	7669	Error	Error	-4.267	299	5755	314	7355	69388	674473	0.539	10.954	0	0	0
1	8	12	"A70"	"A70"	6380	30080	100	828	878	335	38	575	575	583	177	30	57	42	0	9519	9117	5480	60	1092	1092	1173	545	46	91	85	0	0.000	0.000	0.000	0.000	0.000	0.000	0.000	0.000	0.000	0.000	0.000	0.000	0.000	0.000	0.030	0.038	0.039	0.039	3.134	0.036	0.428	80	560	100	253	8427	8680	303	8025	8328	Error	Error	-5.058	253	8427	303	8025	70255	729381	1.667	14.576	0	0	0
1	9	12	"A70"	"A70"	6680	30080	100	1014	999	328	32	591	591	658	587	89	31	0	0	13954	11540	6430	55	1129	1129	1363	1186	87	85	83	0	0.000	0.000	0.000	0.000	0.000	0.000	0.000	0.000	0.000	0.000	0.000	0.000	0.000	0.000	0.033	0.039	0.042	0.040	2.262	0.044	0.646	80	560	100	423	12825	13248	408	10411	10819	Error	Error	-4.922	423	12825	408	10411	79943	923183	0.581	8.581	0	0	0
1	10	12	"A71"	"A71"	6970	30070	100	886	899	352	39	554	554	615	613	99	23	0	0	8152	8196	6491	79	1071	1071	1229	1372	111	60	60	0	0.000	0.000	0.000	0.000	0.000	0.000	0.000	0.000	0.000	0.000	0.000	0.000	0.000	0.000	0.047	0.048	0.057	0.091	4.294	0.073	0.180	80	560	100	332	7081	7413	345	7125	7470	Error	Error	-4.415	332	7081	345	7125	71907	655713	0.463	5.078	0	0	0
1	11	12	"A71"	"A71"	7290	30080	100	1094	1132	353	31	557	557	594	388	65	67	27	0	14987	13967	5828	41	1100	1100	1287	1547	120	93	93	0	0.000	0.000	0.000	0.000	0.000	0.000	0.000	0.000	0.000	0.000	0.000	0.000	0.000	0.000	0.039	0.045	0.043	0.042	1.835	0.043	0.613	80	560	100	537	13887	14424	575	12867	13442	Error	Error	-4.693	537	13887	575	12867	90533	1117363	1.387	8.197	0	0	0
1	12	12	"A71"	"A71"	7590	30080	100	1138	1183	408	34	584	584	607	242	39	80	62	0	15174	13762	6584	47	1138	1138	1304	1306	100	93	90	0	0.000	0.000	0.000	0.000	0.000	0.000	0.000	0.000	0.000	0.000	0.000	0.000	0.000	0.000	0.039	0.047	0.040	0.046	1.970	0.044	0.665	80	560	100	554	14036	14590	599	12624	13223	Error	Error	-4.663	554	14036	599	12624	94605	1100949	2.380	9.539	0	0	0
1	13	12	"A72"	"A72"	7890	30060	100	1052	1004	334	33	633	633	675	424	62	48	6	0	7841	7269	4591	63	1239	1239	1480	1505	101	72	63	0	0.000	0.000	0.000	0.000	0.000	0.000	0.000	0.000	0.000	0.000	0.000	0.000	0.000	0.000	0.063	0.062	0.066	0.077	3.543	0.062	0.549	80	560	100	419	6602	7021	371	6030	6401	Error	Error	-3.978	419	6602	371	6030	80297	581548	0.776	3.847	0	0	0
1	14	12	"A72"	"A72"	8200	30070	100	1110	1173	753	64	717	717	837	1545	184	1	1	0	10156	10040	4433	44	1372	1372	2201	2140	97	88	81	0	0.000	0.000	0.000	0.000	0.000	0.000	0.000	0.000	0.000	0.000	0.000	0.000	0.000	0.000	0.045	0.053	0.048	0.048	2.917	0.050	0.118	80	560	100	393	8784	9177	456	8668	9124	Error	Error	-4.482	393	8784	456	8668	93844	803211	0.217	3.663	0	0	0
1	15	12	"A72"	"A72"	8490	30070	100	1395	1395	338	24	765	765	803	269	33	87	57	0	10554	10752	2716	25	1424	1424	1683	1156	68	100	100	0	0.000	0.000	0.000	0.000	0.000	0.000	0.000	0.000	0.000	0.000	0.000	0.000	0.000	0.000	0.069	0.068	0.063	0.063	1.691	0.062	0.495	80	560	100	630	9130	9760	630	9328	9958	Error	Error	-3.857	630	9130	630	9328	111606	860148	2.201	7.845	0	0	0
1	16	12	"A73"	"A73"	8770	30070	100	939	983	256	26	858	858	879	226	25	26	13	0	2182	3263	2681	82	1349	1349	1370	202	14	70	63	0	0.000	0.000	0.000	0.000	0.000	0.000	0.000	0.000	0.000	0.000	0.000	0.000	0.000	0.000	0.097	0.065	0.135	0.191	4.304	0.047	0.086	80	560	100	81	833	914	125	1914	2039	Error	Error	-3.362	81	833	125	1914	78623	261059	0.460	9.371	0	0	0
1	17	12	"A73"	"A73"	9080	30070	100	1117	1150	255	22	1034	1034	1070	271	25	26	3	0	2975	4141	3092	74	1494	1494	1530	281	18	85	76	0	0.000	0.000	0.000	0.000	0.000	0.000	0.000	0.000	0.000	0.000	0.000	0.000	0.000	0.000	0.056	0.044	0.101	0.139	4.996	0.038	0.095	80	560	100	83	1481	1564	116	2647	2763	Error	Error	-4.157	83	1481	116	2647	91967	331274	0.295	9.292	0	0	0
1	18	12	"A73"	"A73"	9370	30080	100	1510	2135	3598	168	1215	1215	1261	333	26	42	17	0	3390	4802	3599	74	1628	1628	1660	328	19	87	85	0	0.000	0.000	0.000	0.000	0.000	0.000	0.000	0.000	0.000	0.000	0.000	0.000	0.000	0.000	0.167	0.290	0.160	0.181	3.809	0.743	0.407	80	560	100	295	1762	2057	920	3174	4094	Error	Error	-2.578	295	1762	920	3174	170761	384176	2.625	9.579	0	0	0
1	1	13	"A74"	"A74"	4280	30360	100	1140	1166	407	34	817	817	970	2004	206	1	0	0	10776	8875	5864	66	1287	1287	1444	1719	119	67	63	0	0.000	0.000	0.000	0.000	0.000	0.000	0.000	0.000	0.000	0.000	0.000	0.000	0.000	0.000	0.034	0.046	0.048	0.059	3.650	0.042	0.375	80	560	100	323	9489	9812	349	7588	7937	Error	Error	-4.877	323	9489	349	7588	93292	710038	0.098	4.323	0	0	0
1	2	13	"A74"	"A74"	4590	30370	100	1052	1108	335	30	747	747	790	509	64	32	3	0	10703	9385	4762	50	1226	1226	1259	410	32	91	85	0	0.000	0.000	0.000	0.000	0.000	0.000	0.000	0.000	0.000	0.000	0.000	0.000	0.000	0.000	0.032	0.044	0.045	0.048	3.063	0.044	0.475	80	560	100	305	9477	9782	361	8159	8520	Error	Error	-4.958	305	9477	361	8159	88659	750797	0.625	19.820	0	0	0
1	3	13	"A74"	"A74"	4870	30380	100	1106	1103	293	26	711	711	724	185	25	76	53	0	8823	8527	3308	38	1234	1234	1424	1018	71	93	91	0	0.000	0.000	0.000	0.000	0.000	0.000	0.000	0.000	0.000	0.000	0.000	0.000	0.000	0.000	0.052	0.054	0.056	0.055	2.038	0.047	0.442	80	560	100	395	7589	7984	392	7293	7685	Error	Error	-4.264	395	7589	392	7293	88213	682199	2.049	6.977	0	0	0
1	4	13	"A75"	"A75"	5190	30360	100	988	957	349	36	642	642	704	1081	153	2	0	0	7053	6200	3891	62	1149	1149	1232	1142	92	68	62	0	0.000	0.000	0.000	0.000	0.000	0.000	0.000	0.000	0.000	0.000	0.000	0.000	0.000	0.000	0.059	0.062	0.068	0.078	2.303	0.247	0.265	80	560	100	346	5904	6250	315	5051	5366	Error	Error	-4.093	346	5904	315	5051	76588	496028	0.234	4.350	0	0	0
1	5	13	"A75"	"A75"	5490	30380	100	1125	1136	281	24	636	636	649	214	32	85	58	0	9229	8633	2692	31	1186	1186	1249	367	29	97	96	0	0.000	0.000	0.000	0.000	0.000	0.000	0.000	0.000	0.000	0.000	0.000	0.000	0.000	0.000	0.061	0.067	0.064	0.063	1.813	0.065	0.463	80	560	100	489	8043	8532	500	7447	7947	Error	Error	-4.040	489	8043	500	7447	90864	690651	2.276	20.120	0	0	0
1	6	13	"A75"	"A75"	5800	30370	100	1102	1099	316	28	624	624	722	1889	261	0	0	0	9457	8507	3542	41	1165	1165	1228	858	69	93	85	0	0.000	0.000	0.000	0.000	0.000	0.000	0.000	0.000	0.000	0.000	0.000	0.000	0.000	0.000	0.058	0.065	0.068	0.070	2.226	0.062	0.561	80	560	100	478	8292	8770	475	7342	7817	Error	Error	-4.117	478	8292	475	7342	87943	680561	0.200	8.484	0	0	0
1	7	13	"A76"	"A76"	6090	30360	100	967	969	316	32	607	607	629	196	31	63	45	0	8470	6617	4440	67	1146	1146	1207	589	48	72	63	0	0.000	0.000	0.000	0.000	0.000	0.000	0.000	0.000	0.000	0.000	0.000	0.000	0.000	0.000	0.049	0.066	0.083	0.108	5.151	0.054	0.469	80	560	100	360	7324	7684	362	5471	5833	Error	Error	-4.347	360	7324	362	5471	77496	529326	1.735	9.185	0	0	0
1	8	13	"A76"	"A76"	6400	30370	100	970	929	301	32	619	619	716	1593	222	0	0	0	8595	7426	3751	50	1138	1138	1270	1539	121	78	76	0	0.000	0.000	0.000	0.000	0.000	0.000	0.000	0.000	0.000	0.000	0.000	0.000	0.000	0.000	0.047	0.049	0.055	0.057	3.091	0.358	0.284	80	560	100	351	7457	7808	310	6288	6598	Error	Error	-4.409	351	7457	310	6288	74309	594099	0.134	4.000	0	0	0
1	9	13	"A76"	"A76"	6690	30370	100	972	937	279	29	575	575	599	184	30	73	56	0	9800	9205	4028	43	1144	1144	1327	1155	87	88	87	0	0.000	0.000	0.000	0.000	0.000	0.000	0.000	0.000	0.000	0.000	0.000	0.000	0.000	0.000	0.046	0.045	0.045	0.043	2.320	0.044	0.554	80	560	100	397	8656	9053	362	8061	8423	Error	Error	-4.446	397	8656	362	8061	74948	736387	1.837	6.821	0	0	0
1	10	13	"A77"	"A77"	6990	30360	100	1358	1382	813	58	604	604	617	198	32	72	62	0	7817	6731	4245	63	1148	1148	1258	791	62	73	68	0	0.000	0.000	0.000	0.000	0.000	0.000	0.000	0.000	0.000	0.000	0.000	0.000	0.000	0.000	0.113	0.139	0.132	0.161	2.877	0.120	0.501	80	560	100	754	6669	7423	778	5583	6361	Error	Error	-3.145	754	6669	778	5583	110520	538517	3.864	6.919	0	0	0
1	11	13	"A77"	"A77"	7300	30370	100	1567	1473	510	34	589	589	628	244	38	88	75	0	9443	8883	3304	37	1186	1186	1326	802	60	93	92	0	0.000	0.000	0.000	0.000	0.000	0.000	0.000	0.000	0.000	0.000	0.000	0.000	0.000	0.000	0.118	0.115	0.118	0.111	1.709	0.113	0.636	80	560	100	978	8257	9235	884	7697	8581	Error	Error	-3.078	978	8257	884	7697	117810	710649	3.463	9.423	0	0	0
1	12	13	"A77"	"A77"	7600	30370	100	1419	1415	543	38	573	573	622	378	60	81	52	0	8865	8298	3588	43	1150	1150	1252	699	55	93	91	0	0.000	0.000	0.000	0.000	0.000	0.000	0.000	0.000	0.000	0.000	0.000	0.000	0.000	0.000	0.110	0.118	0.118	0.113	1.632	0.117	0.709	80	560	100	846	7715	8561	842	7148	7990	Error	Error	-3.189	846	7715	842	7148	113230	663854	2.098	10.080	0	0	0
1	13	13	"A78"	"A78"	7890	30360	100	1104	1080	416	38	646	646	674	298	44	56	33	0	8951	7737	4180	54	1277	1277	1368	559	40	91	80	0	0.000	0.000	0.000	0.000	0.000	0.000	0.000	0.000	0.000	0.000	0.000	0.000	0.000	0.000	0.060	0.067	0.073	0.070	2.474	0.064	0.377	80	560	100	458	7674	8132	434	6460	6894	Error	Error	-4.067	458	7674	434	6460	86418	618990	1.362	11.394	0	0	0
1	14	13	"A78"	"A78"	8200	30370	100	1299	1332	351	26	738	738	768	316	41	78	42	0	11189	10388	3719	35	1490	1490	1675	669	39	98	96	0	0.000	0.000	0.000	0.000	0.000	0.000	0.000	0.000	0.000	0.000	0.000	0.000	0.000	0.000	0.058	0.067	0.065	0.069	1.702	0.087	0.640	80	560	100	561	9699	10260	594	8898	9492	Error	Error	-4.112	561	9699	594	8898	106565	831063	1.785	13.024	0	0	0
1	15	13	"A78"	"A78"	8500	30370	100	1445	1563	1164	74	780	780	829	543	65	56	13	0	11547	10812	3380	31	1409	1409	1527	759	49	95	92	0	0.000	0.000	0.000	0.000	0.000	0.000	0.000	0.000	0.000	0.000	0.000	0.000	0.000	0.000	0.066	0.083	0.066	0.066	2.176	0.078	0.255	80	560	100	665	10138	10803	783	9403	10186	Error	Error	-3.930	665	10138	783	9403	125041	864982	1.352	12.233	0	0	0
1	16	13	"A79"	"A79"	8790	30360	100	1310	1315	440	33	893	893	939	536	57	40	6	0	11268	8591	5738	66	1340	1340	1387	549	39	73	67	0	0.000	0.000	0.000	0.000	0.000	0.000	0.000	0.000	0.000	0.000	0.000	0.000	0.000	0.000	0.042	0.058	0.065	0.085	3.701	0.055	0.518	80	560	100	417	9928	10345	422	7251	7673	Error	Error	-4.573	417	9928	422	7251	105185	687245	0.701	13.122	0	0	0
1	17	13	"A79"	"A79"	9090	30380	100	1559	1580	285	18	1096	1096	1107	265	23	81	38	0	10702	10466	2018	19	1508	1508	1600	556	34	100	100	0	0.000	0.000	0.000	0.000	0.000	0.000	0.000	0.000	0.000	0.000	0.000	0.000	0.000	0.000	0.050	0.054	0.051	0.049	1.951	0.054	0.458	80	560	100	463	9194	9657	484	8958	9442	Error	Error	-4.312	463	9194	484	8958	126376	837260	1.785	15.946	0	0	0
1	18	13	"A79"	"A79"	9400	30370	100	1639	1729	495	28	1233	1233	1269	519	40	42	7	0	9633	9154	3691	40	1638	1638	1656	332	20	100	96	0	0.000	0.000	0.000	0.000	0.000	0.000	0.000	0.000	0.000	0.000	0.000	0.000	0.000	0.000	0.051	0.066	0.065	0.060	1.961	0.067	0.416	80	560	100	406	7995	8401	496	7516	8012	Error	Error	-4.300	406	7995	496	7516	138332	732301	0.886	22.584	0	0	0
1	1	14	"A80"	"A80"	4290	30670	100	1043	1137	360	31	837	837	860	250	29	45	27	0	6027	6244	4379	70	1302	1302	1335	365	27	75	66	0	0.000	0.000	0.000	0.000	0.000	0.000	0.000	0.000	0.000	0.000	0.000	0.000	0.000	0.000	0.044	0.061	0.073	0.112	4.973	0.060	0.384	80	560	100	206	4725	4931	300	4942	5242	Error	Error	-4.520	206	4725	300	4942	90977	499509	1.108	13.449	0	0	0
1	2	14	"A80"	"A80"	4580	30680	100	1047	1068	340	31	811	811	826	215	26	52	32	0	6197	6167	4183	67	1327	1327	1625	1421	87	65	60	0	0.000	0.000	0.000	0.000	0.000	0.000	0.000	0.000	0.000	0.000	0.000	0.000	0.000	0.000	0.048	0.053	0.070	0.087	4.376	0.061	0.529	80	560	100	236	4870	5106	257	4840	5097	Error	Error	-4.367	236	4870	257	4840	85448	493379	1.126	3.196	0	0	0
1	3	14	"A80"	"A80"	4890	30680	100	1106	1145	358	31	748	748	762	199	26	71	47	0	9001	8715	4231	48	1296	1296	1406	750	53	88	86	0	0.000	0.000	0.000	0.000	0.000	0.000	0.000	0.000	0.000	0.000	0.000	0.000	0.000	0.000	0.046	0.054	0.057	0.060	2.322	0.056	0.481	80	560	100	358	7705	8063	397	7419	7816	Error	Error	-4.428	358	7705	397	7419	91626	697186	1.925	9.745	0	0	0
1	4	14	"A81"	"A81"	5190	30660	100	970	1006	312	31	701	701	763	1179	154	0	0	0	4333	5813	4374	75	1225	1225	1334	913	68	60	56	0	0.000	0.000	0.000	0.000	0.000	0.000	0.000	0.000	0.000	0.000	0.000	0.000	0.000	0.000	0.087	0.066	0.073	0.133	5.823	0.051	0.392	80	560	100	269	3108	3377	305	4588	4893	Error	Error	-3.530	269	3108	305	4588	80512	465060	0.206	4.906	0	0	0
1	5	14	"A81"	"A81"	5500	30680	100	1164	1126	298	26	659	659	1334	4311	323	0	0	0	12688	11664	4713	40	1204	1204	1570	1705	108	90	85	0	0.000	0.000	0.000	0.000	0.000	0.000	0.000	0.000	0.000	0.000	0.000	0.000	0.000	0.000	0.044	0.045	0.045	0.046	2.762	0.044	0.595	80	560	100	505	11484	11989	467	10460	10927	Error	Error	-4.507	505	11484	467	10460	90091	933083	-0.048	5.920	0	0	0
1	6	14	"A81"	"A81"	5790	30680	100	1057	1016	332	32	594	594	680	983	144	3	0	0	12975	10995	5720	52	1128	1128	1319	1590	120	81	78	0	0.000	0.000	0.000	0.000	0.000	0.000	0.000	0.000	0.000	0.000	0.000	0.000	0.000	0.000	0.039	0.043	0.047	0.049	2.306	0.042	0.287	80	560	100	463	11847	12310	422	9867	10289	Error	Error	-4.677	463	11847	422	9867	81287	879579	0.342	6.086	0	0	0
1	7	14	"A82"	"A82"	6090	30670	100	892	902	341	37	601	601	615	180	29	57	43	0	9026	8541	6330	74	1134	1134	1219	831	68	72	66	0	0.000	0.000	0.000	0.000	0.000	0.000	0.000	0.000	0.000	0.000	0.000	0.000	0.000	0.000	0.037	0.041	0.045	0.048	3.340	0.041	0.576	80	560	100	291	7892	8183	301	7407	7708	Error	Error	-4.761	291	7892	301	7407	72182	683248	1.594	8.811	0	0	0
1	8	14	"A82"	"A82"	6400	30680	100	1025	1038	329	31	621	621	639	200	31	72	50	0	10995	10047	4242	42	1174	1174	1295	793	61	92	90	0	0.000	0.000	0.000	0.000	0.000	0.000	0.000	0.000	0.000	0.000	0.000	0.000	0.000	0.000	0.041	0.047	0.048	0.050	2.626	0.045	0.483	80	560	100	404	9821	10225	417	8873	9290	Error	Error	-4.603	404	9821	417	8873	83058	803738	1.995	11.037	0	0	0
1	9	14	"A82"	"A82"	6700	30680	100	970	995	284	28	598	598	628	327	52	56	18	0	10924	9636	4157	43	1181	1181	1286	591	45	97	91	0	0.000	0.000	0.000	0.000	0.000	0.000	0.000	0.000	0.000	0.000	0.000	0.000	0.000	0.000	0.038	0.047	0.052	0.055	2.762	0.047	0.202	80	560	100	372	9743	10115	397	8455	8852	Error	Error	-4.711	372	9743	397	8455	79619	770888	1.122	14.129	0	0	0
1	10	14	"A83"	"A83"	7000	30660	100	871	886	327	36	597	597	653	675	103	8	1	0	6164	5773	4222	73	1156	1156	1263	796	63	62	56	0	0.000	0.000	0.000	0.000	0.000	0.000	0.000	0.000	0.000	0.000	0.000	0.000	0.000	0.000	0.055	0.063	0.069	0.099	3.348	0.058	0.507	80	560	100	274	5008	5282	289	4617	4906	Error	Error	-4.192	274	5008	289	4617	70841	461868	0.345	5.666	0	0	0
1	11	14	"A83"	"A83"	7300	30680	100	1026	1026	277	26	648	648	759	836	110	7	0	0	10834	9639	3624	37	1179	1179	1393	1083	77	87	86	0	0.000	0.000	0.000	0.000	0.000	0.000	0.000	0.000	0.000	0.000	0.000	0.000	0.000	0.000	0.039	0.045	0.044	0.040	1.894	0.044	0.110	80	560	100	378	9655	10033	378	8460	8838	Error	Error	-4.675	378	9655	378	8460	82082	771102	0.319	7.614	0	0	0
1	12	14	"A83"	"A83"	7600	30680	100	1020	1061	339	31	647	647	709	771	108	12	1	0	9215	8805	3330	37	1219	1219	1316	777	59	95	91	0	0.000	0.000	0.000	0.000	0.000	0.000	0.000	0.000	0.000	0.000	0.000	0.000	0.000	0.000	0.047	0.055	0.055	0.052	2.243	0.059	0.379	80	560	100	373	7996	8369	414	7586	8000	Error	Error	-4.422	373	7996	414	7586	84848	704438	0.457	9.638	0	0	0
1	13	14	"A84"	"A84"	7900	30660	100	1010	1115	957	85	642	642	669	239	35	63	41	0	7422	7327	4253	58	1222	1222	1292	543	42	85	77	0	0.000	0.000	0.000	0.000	0.000	0.000	0.000	0.000	0.000	0.000	0.000	0.000	0.000	0.000	0.059	0.077	0.072	0.070	2.410	0.080	0.257	80	560	100	368	6200	6568	473	6105	6578	Error	Error	-4.074	368	6200	473	6105	89221	586128	1.866	11.114	0	0	0
1	14	14	"A84"	"A84"	8200	30680	100	1208	1246	349	28	700	700	717	198	27	87	65	0	7953	7717	1877	24	1303	1303	1391	531	38	97	96	0	0.000	0.000	0.000	0.000	0.000	0.000	0.000	0.000	0.000	0.000	0.000	0.000	0.000	0.000	0.076	0.085	0.085	0.070	2.287	0.081	0.511	80	560	100	508	6650	7158	546	6414	6960	Error	Error	-3.710	508	6650	546	6414	99672	617366	2.672	11.913	0	0	0
1	15	14	"A84"	"A84"	8500	30680	100	1209	1411	1378	97	746	746	789	418	52	55	15	0	8310	8619	2651	30	1301	1301	1360	464	34	100	100	0	0.000	0.000	0.000	0.000	0.000	0.000	0.000	0.000	0.000	0.000	0.000	0.000	0.000	0.000	0.066	0.091	0.061	0.056	2.443	0.262	0.164	80	560	100	463	7009	7472	665	7318	7983	Error	Error	-3.920	463	7009	665	7318	112886	689504	1.488	15.644	0	0	0
1	16	14	"A85"	"A85"	8800	30660	100	1198	1305	565	43	868	868	915	475	51	36	12	0	8326	7264	4523	62	1320	1320	1374	480	34	81	67	0	0.000	0.000	0.000	0.000	0.000	0.000	0.000	0.000	0.000	0.000	0.000	0.000	0.000	0.000	0.047	0.074	0.074	0.093	3.530	0.063	0.357	80	560	100	330	7006	7336	437	5944	6381	Error	Error	-4.408	330	7006	437	5944	104401	581130	0.821	12.271	0	0	0
1	17	14	"A85"	"A85"	9100	30660	100	1276	1300	383	29	1045	1045	1143	1047	91	1	0	0	7588	6854	3758	54	1483	1483	1777	1390	78	73	70	0	0.000	0.000	0.000	0.000	0.000	0.000	0.000	0.000	0.000	0.000	0.000	0.000	0.000	0.000	0.038	0.047	0.071	0.070	4.498	0.084	0.035	80	560	100	231	6105	6336	255	5371	5626	Error	Error	-4.724	231	6105	255	5371	104013	548309	0.150	3.653	0	0	0
1	18	14	"A85"	"A85"	9380	30670	100	1465	1512	456	30	1228	1228	1346	1166	86	2	1	0	6699	6410	4092	63	1633	1633	2002	1798	89	60	56	0	0.000	0.000	0.000	0.000	0.000	0.000	0.000	0.000	0.000	0.000	0.000	0.000	0.000	0.000	0.047	0.059	0.081	0.104	4.654	0.056	0.215	80	560	100	237	5066	5303	284	4777	5061	Error	Error	-4.418	237	5066	284	4777	120964	512774	0.142	2.452	0	0	0
1	1	15	"A86"	"A86"	4290	30970	100	1232	1264	350	27	851	851	877	215	24	71	43	0	10547	8794	4312	49	1338	1338	1354	197	14	95	90	0	0.000	0.000	0.000	0.000	0.000	0.000	0.000	0.000	0.000	0.000	0.000	0.000	0.000	0.000	0.041	0.055	0.058	0.063	2.760	0.055	0.504	80	560	100	381	9209	9590	413	7456	7869	Error	Error	-4.595	381	9209	413	7456	101140	703552	1.800	37.766	0	0	0
1	2	15	"A86"	"A86"	4600	30980	100	1205	1234	340	27	792	792	815	226	27	68	45	0	9821	8601	3765	43	1316	1316	1376	418	30	93	88	0	0.000	0.000	0.000	0.000	0.000	0.000	0.000	0.000	0.000	0.000	0.000	0.000	0.000	0.000	0.049	0.061	0.058	0.062	3.162	0.055	0.414	80	560	100	413	8505	8918	442	7285	7727	Error	Error	-4.364	413	8505	442	7285	98684	688090	1.854	17.285	0	0	0
1	3	15	"A86"	"A86"	4880	30990	100	1109	1109	277	24	788	788	801	209	26	65	35	0	8156	7549	3742	49	1329	1329	1767	1752	99	80	75	0	0.000	0.000	0.000	0.000	0.000	0.000	0.000	0.000	0.000	0.000	0.000	0.000	0.000	0.000	0.047	0.052	0.059	0.050	2.634	0.050	0.502	80	560	100	321	6827	7148	321	6220	6541	Error	Error	-4.411	321	6827	321	6220	88712	603942	1.474	3.300	0	0	0
1	4	15	"A87"	"A87"	5200	30970	100	1117	1148	388	33	680	680	701	217	30	70	50	0	6075	5774	3348	57	1232	1232	1269	361	28	80	73	0	0.000	0.000	0.000	0.000	0.000	0.000	0.000	0.000	0.000	0.000	0.000	0.000	0.000	0.000	0.090	0.103	0.108	0.129	3.203	0.104	0.423	80	560	100	437	4843	5280	468	4542	5010	Error	Error	-3.470	437	4843	468	4542	91832	461886	2.060	12.479	0	0	0
1	5	15	"A87"	"A87"	5490	30980	100	1113	1112	329	29	654	654	685	222	32	76	51	0	8430	7915	3261	41	1226	1226	1475	1150	77	91	86	0	0.000	0.000	0.000	0.000	0.000	0.000	0.000	0.000	0.000	0.000	0.000	0.000	0.000	0.000	0.064	0.068	0.076	0.067	2.075	0.060	0.501	80	560	100	459	7204	7663	458	6689	7147	Error	Error	-3.972	459	7204	458	6689	88966	633165	1.923	5.600	0	0	0
1	6	15	"A87"	"A87"	5790	30980	100	1030	1034	298	28	622	622	658	315	47	60	30	0	7371	6456	3494	54	1148	1148	1372	1084	79	78	70	0	0.000	0.000	0.000	0.000	0.000	0.000	0.000	0.000	0.000	0.000	0.000	0.000	0.000	0.000	0.066	0.078	0.085	0.104	3.787	0.106	0.092	80	560	100	408	6223	6631	412	5308	5720	Error	Error	-3.931	408	6223	412	5308	82708	516490	1.194	4.690	0	0	0
1	7	15	"A88"	"A88"	6100	30960	100	909	912	294	32	609	609	644	355	55	43	7	0	9091	6816	4772	70	1146	1146	1233	678	54	67	62	0	0.000	0.000	0.000	0.000	0.000	0.000	0.000	0.000	0.000	0.000	0.000	0.000	0.000	0.000	0.038	0.053	0.054	0.074	3.134	0.052	0.253	80	560	100	300	7945	8245	303	5670	5973	Error	Error	-4.727	300	7945	303	5670	72933	545251	0.755	8.235	0	0	0
1	8	15	"A88"	"A88"	6400	30970	100	937	950	336	35	612	612	631	280	44	56	25	0	9310	7890	4218	53	1152	1152	1223	488	39	82	81	0	0.000	0.000	0.000	0.000	0.000	0.000	0.000	0.000	0.000	0.000	0.000	0.000	0.000	0.000	0.040	0.050	0.056	0.050	3.155	0.055	0.274	80	560	100	325	8158	8483	338	6738	7076	Error	Error	-4.650	325	8158	338	6738	76029	631211	1.139	13.662	0	0	0
1	9	15	"A88"	"A88"	6700	30980	100	1138	1196	462	38	598	598	643	424	65	66	15	0	11562	10385	3687	35	1200	1200	1351	775	57	95	92	0	0.000	0.000	0.000	0.000	0.000	0.000	0.000	0.000	0.000	0.000	0.000	0.000	0.000	0.000	0.052	0.065	0.059	0.067	2.668	0.061	0.275	80	560	100	540	10362	10902	598	9185	9783	Error	Error	-4.262	540	10362	598	9185	95696	830825	1.304	11.657	0	0	0
1	10	15	"A89"	"A89"	7000	30970	100	1111	1104	448	40	644	644	948	2720	286	0	0	0	11622	9561	5432	56	1193	1193	1456	2511	172	70	67	0	0.000	0.000	0.000	0.000	0.000	0.000	0.000	0.000	0.000	0.000	0.000	0.000	0.000	0.000	0.045	0.055	0.055	0.068	2.876	0.051	0.173	80	560	100	467	10429	10896	460	8368	8828	Error	Error	-4.481	467	10429	460	8368	88352	764898	0.057	3.228	0	0	0
1	11	15	"A89"	"A89"	7310	30970	100	1140	1112	307	27	652	652	670	269	40	76	45	0	12255	10537	4676	44	1193	1193	1433	1267	88	85	83	0	0.000	0.000	0.000	0.000	0.000	0.000	0.000	0.000	0.000	0.000	0.000	0.000	0.000	0.000	0.044	0.049	0.051	0.057	3.053	0.049	0.640	80	560	100	488	11062	11550	460	9344	9804	Error	Error	-4.503	488	11062	460	9344	88962	842925	1.643	7.185	0	0	0
1	12	15	"A89"	"A89"	7610	30970	100	1141	1150	323	28	674	674	802	1753	218	0	0	0	12360	10908	4460	40	1213	1213	1458	1603	109	90	88	0	0.000	0.000	0.000	0.000	0.000	0.000	0.000	0.000	0.000	0.000	0.000	0.000	0.000	0.000	0.042	0.049	0.050	0.053	2.767	0.051	0.645	80	560	100	467	11147	11614	476	9695	10171	Error	Error	-4.577	467	11147	476	9695	91991	872662	0.199	5.895	0	0	0
1	13	15	"A90"	"A90"	7900	30960	100	1230	1181	467	39	674	674	692	204	29	66	60	0	11500	9287	6125	65	1269	1269	1331	449	33	77	71	0	0.000	0.000	0.000	0.000	0.000	0.000	0.000	0.000	0.000	0.000	0.000	0.000	0.000	0.000	0.054	0.063	0.066	0.101	3.780	0.052	0.479	80	560	100	556	10231	10787	507	8018	8525	Error	Error	-4.202	556	10231	507	8018	94510	742972	2.397	17.719	0	0	0
1	14	15	"A90"	"A90"	8190	30980	100	1263	1232	383	31	722	722	917	2787	303	0	0	0	13586	12201	4683	38	1316	1316	1716	2838	165	88	83	0	0.000	0.000	0.000	0.000	0.000	0.000	0.000	0.000	0.000	0.000	0.000	0.000	0.000	0.000	0.044	0.047	0.047	0.044	2.524	0.044	0.168	80	560	100	541	12270	12811	510	10885	11395	Error	Error	-4.503	541	12270	510	10885	98529	976061	0.113	3.695	0	0	0
1	15	15	"A90"	"A90"	8490	30980	100	1518	1584	456	28	790	790	952	2001	210	1	0	0	16387	15218	4725	31	1341	1341	1732	2328	134	96	92	0	0.000	0.000	0.000	0.000	0.000	0.000	0.000	0.000	0.000	0.000	0.000	0.000	0.000	0.000	0.048	0.057	0.056	0.055	1.793	0.182	0.175	80	560	100	728	15046	15774	794	13877	14671	Error	Error	-4.369	728	15046	794	13877	126750	1217473	0.316	5.793	0	0	0
1	16	15	"A91"	"A91"	8800	30960	100	1293	1310	406	30	914	914	941	236	25	65	41	0	8916	7582	4286	56	1383	1383	1410	234	16	87	82	0	0.000	0.000	0.000	0.000	0.000	0.000	0.000	0.000	0.000	0.000	0.000	0.000	0.000	0.000	0.050	0.064	0.067	0.086	2.867	0.064	0.462	80	560	100	379	7533	7912	396	6199	6595	Error	Error	-4.313	379	7533	396	6199	104825	606547	1.564	26.376	0	0	0
1	17	15	"A91"	"A91"	9100	30970	100	1473	1516	299	19	1059	1059	1093	267	24	72	40	0	9151	9148	2455	26	1541	1541	1634	596	36	95	95	0	0.000	0.000	0.000	0.000	0.000	0.000	0.000	0.000	0.000	0.000	0.000	0.000	0.000	0.000	0.054	0.060	0.065	0.053	2.747	0.081	0.364	80	560	100	414	7610	8024	457	7607	8064	Error	Error	-4.200	414	7610	457	7607	121319	731831	1.584	12.607	0	0	0
1	18	15	"A91"	"A91"	9410	30970	100	1557	1581	313	19	1161	1161	1203	367	30	52	18	0	9441	9323	2575	27	1655	1655	1733	728	42	95	95	0	0.000	0.000	0.000	0.000	0.000	0.000	0.000	0.000	0.000	0.000	0.000	0.000	0.000	0.000	0.051	0.055	0.059	0.054	2.733	0.050	0.329	80	560	100	396	7786	8182	420	7668	8088	Error	Error	-4.297	396	7786	420	7668	126466	745836	1.030	10.426	0	0	0
1	1	16	"A92"	"A92"	4300	31280	100	1418	1403	356	25	875	875	886	239	26	77	53	0	13530	11535	4856	42	1374	1374	1394	177	12	98	96	0	0.000	0.000	0.000	0.000	0.000	0.000	0.000	0.000	0.000	0.000	0.000	0.000	0.000	0.000	0.045	0.052	0.052	0.049	2.904	0.050	0.561	80	560	100	543	12156	12699	528	10161	10689	Error	Error	-4.485	543	12156	528	10161	112208	922781	2.163	57.294	0	0	0
1	2	16	"A92"	"A92"	4620	31280	100	1358	1298	345	26	788	788	798	211	26	80	66	0	13688	12711	5128	40	1267	1267	1420	1233	86	86	86	0	0.000	0.000	0.000	0.000	0.000	0.000	0.000	0.000	0.000	0.000	0.000	0.000	0.000	0.000	0.046	0.045	0.048	0.041	3.194	0.047	0.606	80	560	100	570	12421	12991	510	11444	11954	Error	Error	-4.446	570	12421	510	11444	103819	1016919	2.370	9.157	0	0	0
1	3	16	"A92"	"A92"	4910	31280	100	1249	1218	318	26	697	697	759	871	114	13	0	0	14374	13951	4295	30	1200	1200	1402	1169	83	95	95	0	0.000	0.000	0.000	0.000	0.000	0.000	0.000	0.000	0.000	0.000	0.000	0.000	0.000	0.000	0.042	0.041	0.044	0.037	2.156	0.050	0.067	80	560	100	552	13174	13726	521	12751	13272	Error	Error	-4.577	552	13174	521	12751	97461	1116063	0.527	10.735	0	0	0
1	4	16	"A93"	"A93"	5200	31260	100	907	990	371	37	671	671	740	684	92	18	0	0	6069	7300	5735	78	1205	1205	1355	1132	83	58	56	0	0.000	0.000	0.000	0.000	0.000	0.000	0.000	0.000	0.000	0.000	0.000	0.000	0.000	0.000	0.049	0.052	0.062	0.087	3.385	0.051	0.314	80	560	100	236	4864	5100	319	6095	6414	Error	Error	-4.365	236	4864	319	6095	79172	584039	0.365	5.252	0	0	0
1	5	16	"A93"	"A93"	5500	31280	100	1123	1118	344	30	672	672	750	757	100	15	0	0	11045	9838	4645	47	1272	1272	1515	1120	73	85	83	0	0.000	0.000	0.000	0.000	0.000	0.000	0.000	0.000	0.000	0.000	0.000	0.000	0.000	0.000	0.046	0.052	0.053	0.058	3.072	0.052	0.052	80	560	100	451	9773	10224	446	8566	9012	Error	Error	-4.438	451	9773	446	8566	89432	787069	0.486	7.431	0	0	0
1	6	16	"A93"	"A93"	5810	31270	100	997	1007	375	37	664	664	684	315	46	50	25	0	8966	8375	5177	61	1216	1216	1297	554	42	85	78	0	0.000	0.000	0.000	0.000	0.000	0.000	0.000	0.000	0.000	0.000	0.000	0.000	0.000	0.000	0.043	0.048	0.055	0.059	2.653	0.054	0.523	80	560	100	333	7750	8083	343	7159	7502	Error	Error	-4.541	333	7750	343	7159	80559	670021	1.025	12.776	0	0	0
1	7	16	"A94"	"A94"	6100	31270	100	1009	1039	352	33	648	648	679	389	57	45	16	0	12051	9253	6257	67	1183	1183	1277	914	71	67	65	0	0.000	0.000	0.000	0.000	0.000	0.000	0.000	0.000	0.000	0.000	0.000	0.000	0.000	0.000	0.033	0.048	0.052	0.076	3.423	0.043	0.169	80	560	100	361	10868	11229	391	8070	8461	Error	Error	-4.912	361	10868	391	8070	83092	740206	0.925	8.726	0	0	0
1	8	16	"A94"	"A94"	6420	31270	100	796	832	291	34	600	600	642	254	39	47	17	0	7730	7583	4814	63	1137	1137	1339	1277	95	75	70	0	0.000	0.000	0.000	0.000	0.000	0.000	0.000	0.000	0.000	0.000	0.000	0.000	0.000	0.000	0.030	0.036	0.047	0.054	5.741	0.040	0.310	80	560	100	196	6593	6789	232	6446	6678	Error	Error	-5.072	196	6593	232	6446	66522	606664	0.748	4.890	0	0	0
1	9	16	"A94"	"A94"	6710	31270	100	1009	1026	297	28	643	643	659	215	32	72	38	0	11142	9329	5715	61	1202	1202	1651	2149	130	71	67	0	0.000	0.000	0.000	0.000	0.000	0.000	0.000	0.000	0.000	0.000	0.000	0.000	0.000	0.000	0.037	0.047	0.057	0.072	3.506	0.045	0.623	80	560	100	366	9940	10306	383	8127	8510	Error	Error	-4.763	366	9940	383	8127	82108	746322	1.707	3.573	0	0	0
1	10	16	"A95"	"A95"	7000	31270	100	1157	1290	778	60	627	627	663	414	62	61	28	0	12416	9988	6048	60	1177	1177	1278	793	62	73	71	0	0.000	0.000	0.000	0.000	0.000	0.000	0.000	0.000	0.000	0.000	0.000	0.000	0.000	0.000	0.047	0.075	0.062	0.081	2.637	0.069	0.520	80	560	100	530	11239	11769	663	8811	9474	Error	Error	-4.406	530	11239	663	8811	103173	799033	1.514	10.984	0	0	0
1	11	16	"A95"	"A95"	7320	31270	100	1243	1253	415	33	633	633	684	349	51	76	37	0	13573	11930	5072	42	1193	1193	1526	1708	111	85	83	0	0.000	0.000	0.000	0.000	0.000	0.000	0.000	0.000	0.000	0.000	0.000	0.000	0.000	0.000	0.049	0.058	0.059	0.065	2.278	0.055	0.556	80	560	100	610	12380	12990	620	10737	11357	Error	Error	-4.343	610	12380	620	10737	100217	954424	1.630	6.091	0	0	0
1	12	16	"A95"	"A95"	7620	31270	100	1156	1150	328	28	663	663	720	458	63	56	7	0	12504	10706	4435	41	1249	1249	1519	1467	96	83	83	0	0.000	0.000	0.000	0.000	0.000	0.000	0.000	0.000	0.000	0.000	0.000	0.000	0.000	0.000	0.044	0.051	0.052	0.054	2.632	0.051	0.553	80	560	100	493	11255	11748	487	9457	9944	Error	Error	-4.513	493	11255	487	9457	92023	856499	0.939	6.262	0	0	0
1	13	16	"A96"	"A96"	7910	31260	100	1211	1302	953	73	702	702	746	580	77	38	7	0	10109	8492	5173	60	1266	1266	1377	740	53	81	70	0	0.000	0.000	0.000	0.000	0.000	0.000	0.000	0.000	0.000	0.000	0.000	0.000	0.000	0.000	0.058	0.083	0.073	0.091	2.527	0.103	0.230	80	560	100	509	8843	9352	600	7226	7826	Error	Error	-4.119	509	8843	600	7226	104153	679386	0.959	9.615	0	0	0
1	14	16	"A96"	"A96"	8220	31270	100	1387	1315	441	33	783	783	817	492	60	58	7	0	11546	10396	4074	39	1384	1384	1629	1141	70	90	86	0	0.000	0.000	0.000	0.000	0.000	0.000	0.000	0.000	0.000	0.000	0.000	0.000	0.000	0.000	0.059	0.059	0.063	0.061	2.179	0.063	0.532	80	560	100	604	10162	10766	532	9012	9544	Error	Error	-4.072	604	10162	532	9012	105180	831652	1.012	7.684	0	0	0
1	15	16	"A96"	"A96"	8520	31270	100	1316	1360	335	24	818	818	846	291	34	82	45	0	11914	10581	3921	37	1383	1383	1526	856	56	92	88	0	0.000	0.000	0.000	0.000	0.000	0.000	0.000	0.000	0.000	0.000	0.000	0.000	0.000	0.000	0.047	0.059	0.059	0.058	2.414	0.059	0.546	80	560	100	498	10531	11029	542	9198	9740	Error	Error	-4.402	498	10531	542	9198	108772	846459	1.766	10.578	0	0	0
1	16	16	"A97"	"A97"	8810	31270	100	1323	1356	462	34	924	924	985	593	60	35	5	0	13153	10806	5819	53	1369	1369	1413	335	23	86	81	0	0.000	0.000	0.000	0.000	0.000	0.000	0.000	0.000	0.000	0.000	0.000	0.000	0.000	0.000	0.034	0.046	0.055	0.056	3.179	0.086	0.087	80	560	100	399	11784	12183	432	9437	9869	Error	Error	-4.884	399	11784	432	9437	108441	864513	0.626	28.039	0	0	0
1	17	16	"A97"	"A97"	9100	31270	100	1521	1538	485	31	1038	1038	1090	517	47	46	12	0	11371	10686	5898	55	1505	1505	1770	1375	77	80	78	0	0.000	0.000	0.000	0.000	0.000	0.000	0.000	0.000	0.000	0.000	0.000	0.000	0.000	0.000	0.049	0.054	0.061	0.068	3.613	0.058	0.557	80	560	100	483	9866	10349	500	9181	9681	Error	Error	-4.352	483	9866	500	9181	123033	854849	0.867	6.484	0	0	0
1	18	16	"A97"	"A97"	9390	31280	100	1315	1396	393	28	1090	1090	1138	669	58	22	0	0	9400	8879	5439	61	1581	1581	1976	2270	114	68	63	0	0.000	0.000	0.000	0.000	0.000	0.000	0.000	0.000	0.000	0.000	0.000	0.000	0.000	0.000	0.029	0.042	0.051	0.061	4.807	0.045	0.200	80	560	100	225	7819	8044	306	7298	7604	Error	Error	-5.119	225	7819	306	7298	111656	710281	0.386	3.041	0	0	0
1	1	17	"A98"	"A98"	4300	31570	100	929	940	233	24	863	863	909	537	59	2	0	0	2141	2935	1930	65	1352	1352	1401	584	41	57	37	0	0.000	0.000	0.000	0.000	0.000	0.000	0.000	0.000	0.000	0.000	0.000	0.000	0.000	0.000	0.084	0.049	0.128	0.173	4.811	0.115	0.051	80	560	100	66	789	855	77	1583	1660	Error	Error	-3.579	66	789	77	1583	75225	234835	0.058	2.627	0	0	0
1	2	17	"A98"	"A98"	4610	31580	100	860	908	243	26	799	799	820	211	25	30	11	0	2707	3573	2197	61	1295	1295	1298	157	12	86	82	0	0.000	0.000	0.000	0.000	0.000	0.000	0.000	0.000	0.000	0.000	0.000	0.000	0.000	0.000	0.043	0.048	0.084	0.093	5.198	0.049	0.107	80	560	100	61	1412	1473	109	2278	2387	Error	Error	-4.533	61	1412	109	2278	72651	285806	0.417	14.490	0	0	0
1	3	17	"A98"	"A98"	4910	31570	100	898	895	243	27	761	761	779	222	28	23	13	0	3081	3757	2338	62	1251	1251	1275	177	13	82	81	0	0.000	0.000	0.000	0.000	0.000	0.000	0.000	0.000	0.000	0.000	0.000	0.000	0.000	0.000	0.075	0.053	0.080	0.088	5.457	0.047	0.131	80	560	100	137	1830	1967	134	2506	2640	Error	Error	-3.740	137	1830	134	2506	71624	300522	0.523	14.023	0	0	0
1	4	17	"A99"	"A99"	5200	31570	100	911	911	219	24	717	717	770	802	104	2	0	0	6103	4952	2715	54	1216	1216	1261	435	34	70	70	0	0.000	0.000	0.000	0.000	0.000	0.000	0.000	0.000	0.000	0.000	0.000	0.000	0.000	0.000	0.040	0.052	0.053	0.093	5.636	0.057	0.102	80	560	100	194	4887	5081	194	3736	3930	Error	Error	-4.655	194	4887	194	3736	72875	396135	0.176	8.485	0	0	0
1	5	17	"A99"	"A99"	5510	31580	100	878	855	215	25	659	659	676	210	31	55	16	0	6547	5893	2463	41	1177	1177	1206	225	18	96	95	0	0.000	0.000	0.000	0.000	0.000	0.000	0.000	0.000	0.000	0.000	0.000	0.000	0.000	0.000	0.041	0.042	0.049	0.049	2.173	0.043	0.277	80	560	100	219	5370	5589	196	4716	4912	Error	Error	-4.616	219	5370	196	4716	68416	471448	0.852	20.831	0	0	0
1	6	17	"A99"	"A99"	5820	31580	100	907	914	239	26	637	637	650	181	27	66	33	0	6985	6393	1968	30	1154	1154	1176	170	14	98	96	0	0.000	0.000	0.000	0.000	0.000	0.000	0.000	0.000	0.000	0.000	0.000	0.000	0.000	0.000	0.046	0.053	0.056	0.054	2.058	0.055	0.340	80	560	100	270	5831	6101	277	5239	5516	Error	Error	-4.433	270	5831	277	5239	73090	511418	1.459	30.688	0	0	0
1	7	17	"A100"	"A100"	6100	31570	100	936	938	309	32	651	651	658	184	27	62	38	0	9227	7057	4697	66	1168	1168	1217	532	43	70	67	0	0.000	0.000	0.000	0.000	0.000	0.000	0.000	0.000	0.000	0.000	0.000	0.000	0.000	0.000	0.035	0.049	0.061	0.080	3.940	0.046	0.425	80	560	100	285	8059	8344	287	5889	6176	Error	Error	-4.822	285	8059	287	5889	75074	564580	1.522	10.977	0	0	0
1	8	17	"A100"	"A100"	6420	31570	100	925	979	528	53	647	647	774	1439	185	1	1	0	7274	6535	3739	57	1183	1183	1280	1244	97	81	71	0	0.000	0.000	0.000	0.000	0.000	0.000	0.000	0.000	0.000	0.000	0.000	0.000	0.000	0.000	0.046	0.062	0.061	0.066	3.479	0.097	0.156	80	560	100	278	6091	6369	332	5352	5684	Error	Error	-4.454	278	6091	332	5352	78293	522814	0.142	4.224	0	0	0
1	9	17	"A100"	"A100"	6720	31570	100	985	997	304	30	662	662	707	353	49	47	11	0	8970	7707	3859	50	1207	1207	1395	988	70	85	82	0	0.000	0.000	0.000	0.000	0.000	0.000	0.000	0.000	0.000	0.000	0.000	0.000	0.000	0.000	0.042	0.052	0.058	0.064	3.381	0.057	0.222	80	560	100	323	7763	8086	335	6500	6835	Error	Error	-4.587	323	7763	335	6500	79779	616563	0.822	6.389	0	0	0
1	10	17	"A101"	"A101"	7010	31570	100	1085	1594	1229	77	668	668	687	444	64	47	35	0	3260	4708	3613	76	1186	1186	1209	260	21	82	70	0	0.000	0.000	0.000	0.000	0.000	0.000	0.000	0.000	0.000	0.000	0.000	0.000	0.000	0.000	0.201	0.263	0.267	0.258	2.601	0.295	0.858	80	560	100	417	2074	2491	926	3522	4448	Error	Error	-2.314	417	2074	926	3522	127537	376611	2.043	13.458	0	0	0
1	11	17	"A101"	"A101"	7330	31580	100	1531	2208	1498	67	664	664	684	192	28	87	73	0	5535	6782	4199	61	1203	1203	1230	199	16	96	92	0	0.000	0.000	0.000	0.000	0.000	0.000	0.000	0.000	0.000	0.000	0.000	0.000	0.000	0.000	0.200	0.277	0.257	0.241	2.386	0.297	0.886	80	560	100	867	4332	5199	1544	5579	7123	Error	Error	-2.321	867	4332	1544	5579	176625	542584	7.938	27.899	0	0	0
1	12	17	"A101"	"A101"	7620	31580	100	1333	1897	1369	72	661	661	721	775	107	46	30	0	5086	6257	3846	61	1175	1175	1220	467	38	93	87	0	0.000	0.000	0.000	0.000	0.000	0.000	0.000	0.000	0.000	0.000	0.000	0.000	0.000	0.000	0.172	0.243	0.206	0.198	2.575	0.274	0.798	80	560	100	672	3911	4583	1236	5082	6318	Error	Error	-2.541	672	3911	1236	5082	151733	500590	1.517	10.786	0	0	0
1	13	17	"A102"	"A102"	7910	31570	100	986	1147	502	43	700	700	730	376	51	46	30	0	3947	5568	3885	69	1228	1228	1262	280	22	78	76	0	0.000	0.000	0.000	0.000	0.000	0.000	0.000	0.000	0.000	0.000	0.000	0.000	0.000	0.000	0.105	0.103	0.110	0.170	4.338	0.104	0.517	80	560	100	286	2719	3005	447	4340	4787	Error	Error	-3.249	286	2719	447	4340	91735	445445	1.109	15.379	0	0	0
1	14	17	"A102"	"A102"	8220	31570	100	1158	1341	628	46	793	793	991	2212	223	0	0	0	5075	6263	3855	61	1355	1355	1528	1482	96	80	63	0	0.000	0.000	0.000	0.000	0.000	0.000	0.000	0.000	0.000	0.000	0.000	0.000	0.000	0.000	0.098	0.112	0.111	0.105	2.750	0.153	0.288	80	560	100	365	3720	4085	548	4908	5456	Error	Error	-3.349	365	3720	548	4908	107299	501030	0.158	3.195	0	0	0
1	15	17	"A102"	"A102"	8520	31580	100	1155	1355	586	43	838	838	854	234	27	55	41	0	5738	7174	4012	55	1363	1363	1395	224	16	100	100	0	0.000	0.000	0.000	0.000	0.000	0.000	0.000	0.000	0.000	0.000	0.000	0.000	0.000	0.000	0.072	0.089	0.090	0.071	2.728	0.101	0.601	80	560	100	317	4375	4692	517	5811	6328	Error	Error	-3.787	317	4375	517	5811	108394	573948	2.141	25.799	0	0	0
1	16	17	"A103"	"A103"	8800	31570	100	1182	1202	447	37	887	887	962	691	71	10	1	0	7420	6220	3799	61	1379	1379	1437	532	37	73	65	0	0.000	0.000	0.000	0.000	0.000	0.000	0.000	0.000	0.000	0.000	0.000	0.000	0.000	0.000	0.049	0.065	0.072	0.101	3.331	0.070	0.304	80	560	100	295	6041	6336	315	4841	5156	Error	Error	-4.356	295	6041	315	4841	96135	497604	0.347	8.991	0	0	0
1	17	17	"A103"	"A103"	9110	31570	100	1258	1321	315	23	1011	1011	1039	285	27	47	22	0	6772	6919	2904	41	1513	1513	1593	691	43	95	93	0	0.000	0.000	0.000	0.000	0.000	0.000	0.000	0.000	0.000	0.000	0.000	0.000	0.000	0.000	0.047	0.057	0.065	0.056	3.004	0.085	0.086	80	560	100	247	5259	5506	310	5406	5716	Error	Error	-4.412	247	5259	310	5406	105713	553533	0.989	7.708	0	0	0
1	18	17	"A103"	"A103"	9410	31570	100	1289	1309	347	26	1061	1061	1093	324	29	38	7	0	7606	6719	3164	47	1599	1599	1650	470	28	88	86	0	0.000	0.000	0.000	0.000	0.000	0.000	0.000	0.000	0.000	0.000	0.000	0.000	0.000	0.000	0.038	0.048	0.061	0.063	2.853	0.051	0.229	80	560	100	228	6007	6235	248	5120	5368	Error	Error	-4.720	228	6007	248	5120	104711	537495	0.667	10.785	0	0	0
1	1	18	"A104"	"A104"	4300	31880	100	1077	1101	301	27	875	875	886	238	26	46	21	0	6312	5781	3576	61	1347	1347	1353	192	14	78	73	0	0.000	0.000	0.000	0.000	0.000	0.000	0.000	0.000	0.000	0.000	0.000	0.000	0.000	0.000	0.041	0.051	0.058	0.074	4.699	0.052	0.273	80	560	100	202	4965	5167	226	4434	4660	Error	Error	-4.619	202	4965	226	4434	88094	462462	0.903	23.063	0	0	0
1	2	18	"A104"	"A104"	4620	31880	100	1122	1129	328	29	832	832	851	285	33	52	23	0	9578	7820	4027	51	1288	1288	1301	165	12	96	90	0	0.000	0.000	0.000	0.000	0.000	0.000	0.000	0.000	0.000	0.000	0.000	0.000	0.000	0.000	0.035	0.045	0.055	0.057	3.062	0.045	0.222	80	560	100	290	8290	8580	297	6532	6829	Error	Error	-4.837	290	8290	297	6532	90358	625586	0.975	39.509	0	0	0
1	3	18	"A104"	"A104"	4910	31880	100	1104	1126	315	27	783	783	803	220	27	65	40	0	10486	8952	4259	47	1296	1296	1443	961	66	85	85	0	0.000	0.000	0.000	0.000	0.000	0.000	0.000	0.000	0.000	0.000	0.000	0.000	0.000	0.000	0.035	0.045	0.046	0.050	3.102	0.043	0.436	80	560	100	321	9190	9511	343	7656	7999	Error	Error	-4.839	321	9190	343	7656	90111	716178	1.468	7.814	0	0	0
1	4	18	"A105"	"A105"	5200	31870	100	1012	1038	400	38	726	726	750	206	27	56	40	0	7047	6754	5178	76	1242	1242	1369	1047	76	55	53	0	0.000	0.000	0.000	0.000	0.000	0.000	0.000	0.000	0.000	0.000	0.000	0.000	0.000	0.000	0.049	0.057	0.073	0.124	4.933	0.058	0.590	80	560	100	286	5805	6091	312	5512	5824	Error	Error	-4.343	286	5805	312	5512	83038	540330	1.398	5.143	0	0	0
1	5	18	"A105"	"A105"	5510	31870	100	1252	1226	331	26	708	708	741	254	34	75	53	0	9913	8417	4349	51	1255	1255	1632	1660	101	73	73	0	0.000	0.000	0.000	0.000	0.000	0.000	0.000	0.000	0.000	0.000	0.000	0.000	0.000	0.000	0.063	0.072	0.077	0.093	3.489	0.058	0.498	80	560	100	544	8658	9202	518	7162	7680	Error	Error	-3.992	544	8658	518	7162	98112	673321	1.909	4.087	0	0	0
1	6	18	"A105"	"A105"	5820	31870	100	977	983	303	30	693	693	719	249	34	51	25	0	7010	6656	4243	63	1218	1218	1494	1472	98	68	66	0	0.000	0.000	0.000	0.000	0.000	0.000	0.000	0.000	0.000	0.000	0.000	0.000	0.000	0.000	0.049	0.053	0.062	0.081	3.789	0.058	0.574	80	560	100	284	5792	6076	290	5438	5728	Error	Error	-4.350	284	5792	290	5438	78611	532491	1.060	3.507	0	0	0
1	7	18	"A106"	"A106"	6110	31870	100	714	710	207	29	686	686	719	289	40	12	0	0	1738	2265	1459	64	1183	1183	1206	290	24	61	46	0	0.000	0.000	0.000	0.000	0.000	0.000	0.000	0.000	0.000	0.000	0.000	0.000	0.000	0.000	0.050	0.022	0.128	0.164	4.774	0.107	0.071	80	560	100	28	555	583	24	1082	1106	Error	Error	-4.309	28	555	24	1082	56804	181176	-0.031	3.652	0	0	0
1	8	18	"A106"	"A106"	6410	31880	100	750	773	237	30	696	696	708	186	26	26	8	0	2006	2525	1562	61	1180	1180	1186	139	11	78	73	0	0.000	0.000	0.000	0.000	0.000	0.000	0.000	0.000	0.000	0.000	0.000	0.000	0.000	0.000	0.065	0.057	0.162	0.196	6.161	0.040	0.034	80	560	100	54	826	880	77	1345	1422	Error	Error	-3.935	54	826	77	1345	61873	202039	0.349	9.633	0	0	0
1	9	18	"A106"	"A106"	6710	31880	100	744	757	195	25	715	715	740	238	32	15	2	0	2003	2422	1328	54	1194	1194	1220	229	18	76	68	0	0.000	0.000	0.000	0.000	0.000	0.000	0.000	0.000	0.000	0.000	0.000	0.000	0.000	0.000	0.036	0.034	0.132	0.162	5.287	0.035	0.027	80	560	100	29	809	838	42	1228	1270	Error	Error	-4.802	29	809	42	1228	60566	193790	0.071	5.249	0	0	0
1	10	18	"A107"	"A107"	7010	31870	100	830	892	309	34	742	742	776	541	69	10	2	0	3485	4656	3306	71	1248	1248	1294	457	35	71	70	0	0.000	0.000	0.000	0.000	0.000	0.000	0.000	0.000	0.000	0.000	0.000	0.000	0.000	0.000	0.039	0.044	0.090	0.125	6.667	0.055	0.162	80	560	100	88	2237	2325	150	3408	3558	Error	Error	-4.668	88	2237	150	3408	71395	372473	0.214	7.357	0	0	0
1	11	18	"A107"	"A107"	7310	31880	100	942	959	263	27	764	764	774	204	26	46	20	0	4379	5498	3413	62	1307	1307	1360	378	27	88	78	0	0.000	0.000	0.000	0.000	0.000	0.000	0.000	0.000	0.000	0.000	0.000	0.000	0.000	0.000	0.058	0.047	0.059	0.064	3.882	0.044	0.267	80	560	100	178	3072	3250	195	4191	4386	Error	Error	-4.109	178	3072	195	4191	76682	439873	0.907	10.947	0	0	0
1	12	18	"A107"	"A107"	7610	31880	100	900	934	243	26	790	790	811	263	32	23	7	0	3850	4341	2783	64	1283	1283	1317	311	23	88	81	0	0.000	0.000	0.000	0.000	0.000	0.000	0.000	0.000	0.000	0.000	0.000	0.000	0.000	0.000	0.043	0.047	0.053	0.054	3.006	0.048	0.263	80	560	100	110	2567	2677	144	3058	3202	Error	Error	-4.545	110	2567	144	3058	74730	347308	0.468	9.723	0	0	0
1	13	18	"A108"	"A108"	7920	31890	100	915	946	355	37	795	795	1079	3164	293	0	0	0	4453	5771	3594	62	1309	1309	1506	2019	134	65	46	0	0.000	0.000	0.000	0.000	0.000	0.000	0.000	0.000	0.000	0.000	0.000	0.000	0.000	0.000	0.038	0.034	0.059	0.062	4.496	1.223	0.458	80	560	100	120	3144	3264	151	4462	4613	Error	Error	-4.711	120	3144	151	4462	75700	461645	-0.042	2.112	0	0	0
1	14	18	"A108"	"A108"	8210	31880	100	985	1030	287	27	801	801	864	434	50	21	3	0	4371	5361	3427	63	1338	1338	1418	555	39	86	85	0	0.000	0.000	0.000	0.000	0.000	0.000	0.000	0.000	0.000	0.000	0.000	0.000	0.000	0.000	0.061	0.057	0.061	0.064	2.739	0.055	0.148	80	560	100	184	3033	3217	229	4023	4252	Error	Error	-4.043	184	3033	229	4023	82391	428850	0.382	7.105	0	0	0
1	15	18	"A108"	"A108"	8520	31870	100	959	1031	319	30	873	873	912	353	38	18	2	0	3167	4353	3113	71	1399	1399	1473	468	31	83	75	0	0.000	0.000	0.000	0.000	0.000	0.000	0.000	0.000	0.000	0.000	0.000	0.000	0.000	0.000	0.049	0.053	0.091	0.091	3.568	0.036	0.113	80	560	100	86	1768	1854	158	2954	3112	Error	Error	-4.362	86	1768	158	2954	82474	348202	0.337	6.154	0	0	0
1	16	18	"A109"	"A109"	8810	31870	100	1002	979	258	26	949	949	1059	1057	99	0	0	0	2082	2432	1178	48	1414	1414	1519	1417	93	25	10	0	0.000	0.000	0.000	0.000	0.000	0.000	0.000	0.000	0.000	0.000	0.000	0.000	0.000	0.000	0.079	0.029	0.234	0.258	5.205	0.627	0.838	80	560	100	53	668	721	30	1018	1048	Error	Error	-3.656	53	668	30	1018	78358	194557	-0.076	0.644	0	0	0
1	17	18	"A109"	"A109"	9120	31860	100	1074	1060	243	22	1006	1006	1033	625	60	1	0	0	2368	2484	989	39	1477	1477	1526	374	24	71	60	0	0.000	0.000	0.000	0.000	0.000	0.000	0.000	0.000	0.000	0.000	0.000	0.000	0.000	0.000	0.076	0.054	0.218	0.189	4.841	0.068	0.046	80	560	100	68	891	959	54	1007	1061	Error	Error	-3.712	68	891	54	1007	84832	198723	0.043	2.561	0	0	0
1	18	18	"A109"	"A109"	9410	31870	100	1094	1117	280	25	1046	1046	1200	1744	145	0	0	0	2166	2562	1139	44	1567	1567	1680	1308	77	21	12	0	0.000	0.000	0.000	0.000	0.000	0.000	0.000	0.000	0.000	0.000	0.000	0.000	0.000	0.000	0.080	0.071	0.255	0.269	3.496	0.638	0.719	80	560	100	48	599	647	71	995	1066	Error	Error	-3.641	48	599	71	995	89332	204999	-0.048	0.674	0	0	0
1	1	19	"A110"	"A110"	4300	32180	100	987	1034	259	25	852	852	871	214	24	36	16	0	5778	5742	3535	61	1335	1335	1347	157	11	86	78	0	0.000	0.000	0.000	0.000	0.000	0.000	0.000	0.000	0.000	0.000	0.000	0.000	0.000	0.000	0.030	0.041	0.064	0.064	3.546	0.042	0.207	80	560	100	135	4443	4578	182	4407	4589	Error	Error	-5.041	135	4443	182	4407	82717	459385	0.762	27.994	0	0	0
1	2	19	"A110"	"A110"	4610	32180	100	1052	1057	321	30	788	788	806	206	25	57	31	0	7393	6832	3822	55	1309	1309	1319	175	13	90	83	0	0.000	0.000	0.000	0.000	0.000	0.000	0.000	0.000	0.000	0.000	0.000	0.000	0.000	0.000	0.043	0.049	0.058	0.062	3.338	0.050	0.396	80	560	100	264	6084	6348	269	5523	5792	Error	Error	-4.526	264	6084	269	5523	84551	546567	1.218	31.503	0	0	0
1	3	19	"A110"	"A110"	4920	32180	100	964	1049	319	30	818	818	830	207	24	45	30	0	7818	7317	3900	53	1307	1307	1355	384	28	100	97	0	0.000	0.000	0.000	0.000	0.000	0.000	0.000	0.000	0.000	0.000	0.000	0.000	0.000	0.000	0.022	0.038	0.046	0.040	2.578	0.036	0.262	80	560	100	146	6511	6657	231	6010	6241	Error	Error	-5.479	146	6511	231	6010	83882	585321	1.058	15.526	0	0	0
1	4	19	"A111"	"A111"	5210	32180	100	860	896	253	28	781	781	790	208	26	30	8	0	3343	4883	3660	74	1292	1292	1303	162	12	91	86	0	0.000	0.000	0.000	0.000	0.000	0.000	0.000	0.000	0.000	0.000	0.000	0.000	0.000	0.000	0.039	0.032	0.049	0.057	3.879	0.033	0.120	80	560	100	79	2051	2130	115	3591	3706	Error	Error	-4.698	79	2051	115	3591	71660	390610	0.510	22.099	0	0	0
1	5	19	"A111"	"A111"	5520	32180	100	909	1020	533	52	757	757	772	223	28	35	23	0	3952	6185	4158	67	1290	1290	1303	235	18	96	95	0	0.000	0.000	0.000	0.000	0.000	0.000	0.000	0.000	0.000	0.000	0.000	0.000	0.000	0.000	0.057	0.054	0.054	0.052	3.191	0.064	0.341	80	560	100	152	2662	2814	263	4895	5158	Error	Error	-4.130	152	2662	263	4895	81595	494802	1.112	20.774	0	0	0
1	6	19	"A111"	"A111"	5830	32180	100	923	935	235	25	755	755	779	272	34	27	3	0	3805	4986	3235	64	1268	1268	1271	145	11	95	95	0	0.000	0.000	0.000	0.000	0.000	0.000	0.000	0.000	0.000	0.000	0.000	0.000	0.000	0.000	0.066	0.048	0.071	0.076	3.092	0.035	0.059	80	560	100	168	2537	2705	180	3718	3898	Error	Error	-3.917	168	2537	180	3718	74763	398891	0.574	25.621	0	0	0
1	7	19	"A112"	"A112"	6110	32170	100	1011	1051	295	28	808	808	838	229	27	45	23	0	6485	6149	3746	60	1322	1322	1329	160	12	86	81	0	0.000	0.000	0.000	0.000	0.000	0.000	0.000	0.000	0.000	0.000	0.000	0.000	0.000	0.000	0.039	0.050	0.067	0.083	4.107	0.048	0.260	80	560	100	203	5163	5366	243	4827	5070	Error	Error	-4.669	203	5163	243	4827	84105	491951	0.930	30.125	0	0	0
1	8	19	"A112"	"A112"	6410	32180	100	1077	1068	284	26	818	818	837	235	28	55	21	0	5809	6160	3608	58	1331	1331	1367	406	29	83	81	0	0.000	0.000	0.000	0.000	0.000	0.000	0.000	0.000	0.000	0.000	0.000	0.000	0.000	0.000	0.058	0.052	0.070	0.063	3.141	0.051	0.315	80	560	100	259	4478	4737	250	4829	5079	Error	Error	-4.112	259	4478	250	4829	85447	492816	0.983	11.805	0	0	0
1	9	19	"A112"	"A112"	6720	32180	100	1152	1112	297	26	857	857	876	200	22	56	35	0	8452	8367	4178	49	1379	1379	1410	320	22	95	95	0	0.000	0.000	0.000	0.000	0.000	0.000	0.000	0.000	0.000	0.000	0.000	0.000	0.000	0.000	0.042	0.036	0.042	0.045	3.141	0.046	0.389	80	560	100	295	7073	7368	255	6988	7243	Error	Error	-4.584	295	7073	255	6988	88992	669327	1.180	21.741	0	0	0
1	10	19	"A113"	"A113"	7010	32170	100	1123	1139	322	28	898	898	944	398	42	26	6	0	6649	5752	3404	59	1402	1402	1439	477	33	70	70	0	0.000	0.000	0.000	0.000	0.000	0.000	0.000	0.000	0.000	0.000	0.000	0.000	0.000	0.000	0.043	0.055	0.063	0.081	4.660	0.055	0.255	80	560	100	225	5247	5472	241	4350	4591	Error	Error	-4.543	225	5247	241	4350	91124	460153	0.490	9.042	0	0	0
1	11	19	"A113"	"A113"	7330	32170	100	1149	1156	261	22	880	880	1032	2509	243	0	0	0	7813	7052	3228	45	1370	1370	1499	1319	87	83	77	0	0.000	0.000	0.000	0.000	0.000	0.000	0.000	0.000	0.000	0.000	0.000	0.000	0.000	0.000	0.042	0.049	0.055	0.053	2.672	0.053	0.345	80	560	100	269	6443	6712	276	5682	5958	Error	Error	-4.582	269	6443	276	5682	92440	564172	0.049	4.210	0	0	0
1	12	19	"A113"	"A113"	7610	32170	100	1138	1181	427	36	877	877	1127	3347	296	0	0	0	7243	6736	3618	53	1382	1382	1569	2041	130	71	66	0	0.000	0.000	0.000	0.000	0.000	0.000	0.000	0.000	0.000	0.000	0.000	0.000	0.000	0.000	0.045	0.057	0.064	0.067	4.017	0.059	0.335	80	560	100	261	5861	6122	304	5354	5658	Error	Error	-4.489	261	5861	304	5354	94507	538919	0.016	2.532	0	0	0
1	13	19	"A114"	"A114"	7910	32170	100	1223	1218	340	27	932	932	946	282	29	51	21	0	8247	7104	3569	50	1438	1438	1448	254	17	85	82	0	0.000	0.000	0.000	0.000	0.000	0.000	0.000	0.000	0.000	0.000	0.000	0.000	0.000	0.000	0.043	0.050	0.053	0.065	3.675	0.058	0.271	80	560	100	291	6809	7100	286	5666	5952	Error	Error	-4.548	291	6809	286	5666	97403	568342	0.965	22.268	0	0	0
1	14	19	"A114"	"A114"	8230	32170	100	1275	1312	314	23	917	917	1119	1749	156	0	0	0	9190	8363	2994	35	1441	1441	1610	1492	92	93	85	0	0.000	0.000	0.000	0.000	0.000	0.000	0.000	0.000	0.000	0.000	0.000	0.000	0.000	0.000	0.046	0.057	0.059	0.062	2.717	0.131	0.086	80	560	100	358	7749	8107	395	6922	7317	Error	Error	-4.436	358	7749	395	6922	104967	669013	0.110	4.526	0	0	0
1	15	19	"A114"	"A114"	8520	32170	100	1296	1314	302	22	945	945	993	523	52	33	1	0	8180	7808	2882	36	1456	1456	1554	849	54	95	95	0	0.000	0.000	0.000	0.000	0.000	0.000	0.000	0.000	0.000	0.000	0.000	0.000	0.000	0.000	0.052	0.058	0.067	0.061	2.239	0.057	0.443	80	560	100	351	6724	7075	369	6352	6721	Error	Error	-4.260	351	6724	369	6352	105134	624622	0.614	7.366	0	0	0
1	16	19	"A115"	"A115"	8810	32170	100	1072	1064	215	20	942	942	1040	1045	100	0	0	0	3670	4451	2809	63	1449	1449	1509	720	47	77	67	0	0.000	0.000	0.000	0.000	0.000	0.000	0.000	0.000	0.000	0.000	0.000	0.000	0.000	0.000	0.059	0.041	0.077	0.111	6.145	0.137	0.019	80	560	100	130	2221	2351	122	3002	3124	Error	Error	-4.095	130	2221	122	3002	85149	356063	0.023	4.086	0	0	0
1	17	19	"A115"	"A115"	9110	32180	100	1181	1208	252	20	1019	1019	1101	749	68	1	0	0	4827	5729	3020	52	1532	1532	1594	685	42	92	85	0	0.000	0.000	0.000	0.000	0.000	0.000	0.000	0.000	0.000	0.000	0.000	0.000	0.000	0.000	0.049	0.045	0.059	0.065	3.442	0.053	0.091	80	560	100	162	3295	3457	189	4197	4386	Error	Error	-4.346	162	3295	189	4197	96642	458305	0.143	6.036	0	0	0
1	18	19	"A115"	"A115"	9410	32170	100	1219	1231	294	23	1092	1092	1107	273	24	31	8	0	3854	4875	2661	54	1643	1643	1691	953	56	85	58	0	0.000	0.000	0.000	0.000	0.000	0.000	0.000	0.000	0.000	0.000	0.000	0.000	0.000	0.000	0.057	0.043	0.080	0.072	3.955	0.048	0.126	80	560	100	127	2211	2338	139	3232	3371	Error	Error	-4.122	127	2211	139	3232	98511	390005	0.454	3.341	0	0	0
1	1	20	"A116"	"A116"	4310	32480	100	1308	1297	331	25	938	938	955	227	23	66	40	0	8675	7341	3372	45	1426	1426	1446	173	11	92	90	0	0.000	0.000	0.000	0.000	0.000	0.000	0.000	0.000	0.000	0.000	0.000	0.000	0.000	0.000	0.051	0.061	0.075	0.077	2.774	0.060	0.366	80	560	100	370	7249	7619	359	5915	6274	Error	Error	-4.292	370	7249	359	5915	103735	587275	1.507	34.075	0	0	0
1	2	20	"A116"	"A116"	4620	32480	100	1400	1371	350	25	885	885	932	491	52	52	7	0	8993	8116	3416	42	1404	1404	1474	589	39	95	95	0	0.000	0.000	0.000	0.000	0.000	0.000	0.000	0.000	0.000	0.000	0.000	0.000	0.000	0.000	0.068	0.072	0.073	0.072	2.750	0.071	0.487	80	560	100	515	7589	8104	486	6712	7198	Error	Error	-3.881	515	7589	486	6712	109674	649293	0.894	11.277	0	0	0
1	3	20	"A116"	"A116"	4920	32520	100	1297	1284	382	29	861	861	1015	1473	145	0	0	0	10708	9315	3953	42	1369	1369	1789	1951	109	82	80	0	0.000	0.000	0.000	0.000	0.000	0.000	0.000	0.000	0.000	0.000	0.000	0.000	0.000	0.000	0.047	0.053	0.062	0.054	2.028	0.101	0.106	80	560	100	436	9339	9775	423	7946	8369	Error	Error	-4.421	436	9339	423	7946	102736	745174	0.183	3.858	0	0	0
1	4	20	"A117"	"A117"	5220	32480	100	858	890	222	24	827	827	845	223	26	23	7	0	1919	2241	981	43	1315	1315	1324	142	10	86	76	0	0.000	0.000	0.000	0.000	0.000	0.000	0.000	0.000	0.000	0.000	0.000	0.000	0.000	0.000	0.051	0.068	0.129	0.171	5.472	0.051	0.019	80	560	100	31	604	635	63	926	989	Error	Error	-4.284	31	604	63	926	71172	179254	0.202	6.458	0	0	0
1	5	20	"A117"	"A117"	5490	32480	100	870	869	214	24	853	853	878	217	24	16	3	0	1667	2280	1229	53	1376	1376	1400	198	14	60	48	0	0.000	0.000	0.000	0.000	0.000	0.000	0.000	0.000	0.000	0.000	0.000	0.000	0.000	0.000	0.058	0.018	0.232	0.283	7.131	0.033	0.014	80	560	100	17	291	308	16	904	920	Error	Error	-4.097	17	291	16	904	69544	182375	-0.041	4.444	0	0	0
1	6	20	"A117"	"A117"	5790	32480	100	836	877	237	27	884	884	902	259	28	12	2	0	1648	2201	1180	53	1399	1399	1416	160	11	60	45	0	0.000	0.000	0.000	0.000	0.000	0.000	0.000	0.000	0.000	0.000	0.000	0.000	0.000	0.000	-0.193	-0.009	0.269	0.373	10.452	0.057	0.022	80	560	100	-48	249	201	-7	802	795	Error	Error	Error	-48	249	-7	802	70157	176105	-0.097	4.906	0	0	0
1	7	20	"A118"	"A118"	6110	32470	100	1045	1071	261	24	932	932	954	218	22	36	13	0	3440	4608	3269	70	1435	1435	1461	211	14	76	70	0	0.000	0.000	0.000	0.000	0.000	0.000	0.000	0.000	0.000	0.000	0.000	0.000	0.000	0.000	0.056	0.044	0.077	0.116	5.509	0.041	0.138	80	560	100	113	2005	2118	139	3173	3312	Error	Error	-4.149	113	2005	139	3173	85719	368617	0.537	14.915	0	0	0
1	8	20	"A118"	"A118"	6410	32480	100	1124	1141	323	28	968	968	993	243	24	37	18	0	3811	5187	3676	70	1495	1495	1520	252	16	78	72	0	0.000	0.000	0.000	0.000	0.000	0.000	0.000	0.000	0.000	0.000	0.000	0.000	0.000	0.000	0.067	0.047	0.082	0.106	6.650	0.042	0.180	80	560	100	156	2316	2472	173	3692	3865	Error	Error	-3.892	156	2316	173	3692	91317	414999	0.609	14.552	0	0	0
1	9	20	"A118"	"A118"	6720	32480	100	1138	1170	291	24	1020	1020	1034	254	24	28	11	0	4591	5836	3409	58	1521	1521	1532	201	13	93	92	0	0.000	0.000	0.000	0.000	0.000	0.000	0.000	0.000	0.000	0.000	0.000	0.000	0.000	0.000	0.038	0.035	0.057	0.065	4.608	0.045	0.188	80	560	100	118	3070	3188	150	4315	4465	Error	Error	-4.701	118	3070	150	4315	93585	466895	0.535	21.413	0	0	0
1	10	20	"A119"	"A119"	7010	32470	100	1238	1601	1937	120	1034	1034	1051	236	22	47	26	0	3666	3741	2469	65	1555	1555	1567	163	10	75	68	0	0.000	0.000	0.000	0.000	0.000	0.000	0.000	0.000	0.000	0.000	0.000	0.000	0.000	0.000	0.097	0.259	0.196	0.315	6.956	0.487	0.319	80	560	100	204	2111	2315	567	2186	2753	Error	Error	-3.371	204	2111	567	2186	128111	299294	2.331	13.337	0	0	0
1	11	20	"A119"	"A119"	7320	32480	100	1215	1249	268	21	979	979	1000	242	24	48	22	0	4776	4422	1871	42	1505	1505	1508	213	14	92	83	0	0.000	0.000	0.000	0.000	0.000	0.000	0.000	0.000	0.000	0.000	0.000	0.000	0.000	0.000	0.072	0.093	0.100	0.116	4.038	0.101	0.196	80	560	100	236	3271	3507	270	2917	3187	Error	Error	-3.793	236	3271	270	2917	99943	353789	1.029	13.681	0	0	0
1	12	20	"A119"	"A119"	7620	32480	100	1214	1263	308	24	1091	1091	1134	903	79	3	0	0	4013	4276	2148	50	1577	1577	1582	188	11	88	81	0	0.000	0.000	0.000	0.000	0.000	0.000	0.000	0.000	0.000	0.000	0.000	0.000	0.000	0.000	0.050	0.064	0.104	0.091	3.761	0.085	0.241	80	560	100	123	2436	2559	172	2699	2871	Error	Error	-4.308	123	2436	172	2699	101072	342045	0.143	14.330	0	0	0
1	13	20	"A120"	"A120"	7910	32470	100	1160	1182	300	25	1055	1055	1087	243	22	28	12	0	2339	2833	1328	46	1575	1575	1582	157	9	80	75	0	0.000	0.000	0.000	0.000	0.000	0.000	0.000	0.000	0.000	0.000	0.000	0.000	0.000	0.000	0.137	0.101	0.240	0.300	4.494	0.047	0.018	80	560	100	105	764	869	127	1258	1385	Error	Error	-2.863	105	764	127	1258	94549	226607	0.391	7.968	0	0	0
1	14	20	"A120"	"A120"	8220	32470	100	1178	1231	460	37	1051	1051	1075	254	23	28	13	0	3279	3951	2036	51	1578	1578	1587	195	12	87	87	0	0.000	0.000	0.000	0.000	0.000	0.000	0.000	0.000	0.000	0.000	0.000	0.000	0.000	0.000	0.075	0.076	0.090	0.113	5.109	0.057	0.060	80	560	100	127	1701	1828	180	2373	2553	Error	Error	-3.743	127	1701	180	2373	98518	316097	0.614	12.123	0	0	0
1	15	20	"A120"	"A120"	8520	32480	100	1124	1137	248	21	1041	1041	1052	232	22	31	6	0	3223	3651	1608	44	1539	1539	1549	153	9	95	90	0	0.000	0.000	0.000	0.000	0.000	0.000	0.000	0.000	0.000	0.000	0.000	0.000	0.000	0.000	0.049	0.045	0.100	0.081	4.110	0.068	0.105	80	560	100	83	1684	1767	96	2112	2208	Error	Error	-4.343	83	1684	96	2112	90964	292088	0.366	13.739	0	0	0
1	16	20	"A121"	"A121"	8810	32460	100	1223	1298	376	28	1069	1069	1082	243	22	46	17	0	4365	6470	5158	79	1588	1588	1613	346	21	70	66	0	0.000	0.000	0.000	0.000	0.000	0.000	0.000	0.000	0.000	0.000	0.000	0.000	0.000	0.000	0.055	0.047	0.072	0.084	5.537	0.047	0.257	80	560	100	154	2777	2931	229	4882	5111	Error	Error	-4.173	154	2777	229	4882	103829	517608	0.889	14.038	0	0	0
1	17	20	"A121"	"A121"	9100	32470	100	1322	1344	335	24	1069	1069	1084	249	22	51	25	0	8116	8401	5085	60	1590	1590	1783	1351	75	72	71	0	0.000	0.000	0.000	0.000	0.000	0.000	0.000	0.000	0.000	0.000	0.000	0.000	0.000	0.000	0.039	0.040	0.045	0.080	6.364	0.047	0.462	80	560	100	253	6526	6779	275	6811	7086	Error	Error	-4.689	253	6526	275	6811	107515	672099	1.044	4.899	0	0	0
1	18	20	"A121"	"A121"	9400	32470	100	1270	1296	309	23	1103	1103	1135	287	25	27	16	0	5596	6276	3916	62	1702	1702	1992	1829	91	68	55	0	0.000	0.000	0.000	0.000	0.000	0.000	0.000	0.000	0.000	0.000	0.000	0.000	0.000	0.000	0.043	0.042	0.058	0.066	3.458	0.047	0.402	80	560	100	167	3894	4061	193	4574	4767	Error	Error	-4.543	167	3894	193	4574	103699	502104	0.561	2.342	0	0	0
1	1	21	"Blank"	"Blank"	4350	32800	100	961	968	228	23	963	963	988	259	26	16	0	0	1462	1450	124	8	1467	1467	1469	186	12	5	0	0	0.000	0.000	0.000	0.000	0.000	0.000	0.000	0.000	0.000	0.000	0.000	0.000	0.000	0.000	0.400	-0.294	2.185	1.670	4.316	10.365	0.012	80	560	100	-2	-5	-7	5	-17	-12	Error	Error	-1.322	-2	-5	5	-17	77407	116005	-0.077	-0.102	0	0	0
1	2	21	"Blank"	"Blank"	4650	32800	100	917	946	250	26	941	941	952	218	22	11	1	0	1387	1404	147	10	1410	1410	1410	149	10	8	1	0	0.000	0.000	0.000	0.000	0.000	0.000	0.000	0.000	0.000	0.000	0.000	0.000	0.000	0.000	1.043	-0.833	1.592	1.800	4.827	23.951	0.002	80	560	100	-24	-23	-47	5	-6	-1	Error	Error	0.061	-24	-23	5	-6	75646	112327	-0.028	-0.040	0	0	0
1	3	21	"Blank"	"Blank"	4950	32800	100	906	891	199	22	942	942	961	249	25	3	0	0	1370	1374	154	11	1420	1420	1433	191	13	5	0	0	0.000	0.000	0.000	0.000	0.000	0.000	0.000	0.000	0.000	0.000	0.000	0.000	0.000	0.000	0.720	1.109	1.225	1.178	3.415	4.469	0.038	80	560	100	-36	-50	-86	-51	-46	-97	Error	Error	-0.474	-36	-50	-51	-46	71281	109919	-0.281	-0.309	0	0	0
1	4	21	"Blank"	"Blank"	5250	32800	100	955	979	216	22	989	989	997	235	23	15	1	0	1475	1488	143	9	1497	1497	1507	188	12	7	1	0	0.000	0.000	0.000	0.000	0.000	0.000	0.000	0.000	0.000	0.000	0.000	0.000	0.000	0.000	1.545	1.111	1.719	2.229	4.283	1.791	0.161	80	560	100	-34	-22	-56	-10	-9	-19	Error	Error	0.628	-34	-22	-10	-9	78323	119053	-0.077	-0.101	0	0	0
1	5	21	"Blank"	"Blank"	5550	32800	100	1077	1080	180	16	1047	1047	1076	267	24	10	0	0	1590	1599	162	10	1557	1557	1576	182	11	20	2	0	0.000	0.000	0.000	0.000	0.000	0.000	0.000	0.000	0.000	0.000	0.000	0.000	0.000	0.000	0.909	0.786	1.221	1.551	3.337	2.534	0.078	80	560	100	30	33	63	33	42	75	Error	Error	-0.138	30	33	33	42	86390	127918	0.015	0.126	0	0	0
1	6	21	"Blank"	"Blank"	5850	32800	100	1126	1118	204	18	1121	1121	1284	2416	188	0	0	0	1615	1615	117	7	1623	1623	1657	727	43	0	0	0	0.000	0.000	0.000	0.000	0.000	0.000	0.000	0.000	0.000	0.000	0.000	0.000	0.000	0.000	-0.625	0.375	2.295	2.103	3.977	3.181	0.078	80	560	100	5	-8	-3	-3	-8	-11	Error	Error	Error	5	-8	-3	-8	89417	129230	-0.069	-0.058	0	0	0
1	7	21	"Blank"	"Blank"	6150	32800	100	1158	1146	257	22	1144	1144	1159	248	21	16	3	0	1680	1677	172	10	1663	1663	1683	193	11	15	0	0	0.000	0.000	0.000	0.000	0.000	0.000	0.000	0.000	0.000	0.000	0.000	0.000	0.000	0.000	0.824	0.143	1.228	1.381	3.867	3.966	0.052	80	560	100	14	17	31	2	14	16	Error	Error	-0.280	14	17	2	14	91718	134167	-0.052	-0.031	0	0	0
1	8	21	"Blank"	"Blank"	6450	32800	100	1149	1751	5473	312	1195	1195	1242	652	52	1	1	0	1618	2254	5824	258	1668	1668	1725	772	44	1	1	0	0.000	0.000	0.000	0.000	0.000	0.000	0.000	0.000	0.000	0.000	0.000	0.000	0.000	0.000	0.920	0.949	0.845	0.908	4.548	0.949	0.989	80	560	100	-46	-50	-96	556	586	1142	Error	Error	-0.120	-46	-50	556	586	140070	180292	0.781	0.685	0	0	0
1	9	21	"Blank"	"Blank"	6750	32800	100	1231	1255	293	23	1293	1293	1313	266	20	16	3	0	1750	1742	169	9	1772	1772	1778	194	10	7	0	0	0.000	0.000	0.000	0.000	0.000	0.000	0.000	0.000	0.000	0.000	0.000	0.000	0.000	0.000	2.818	1.267	1.757	1.963	6.782	3.811	0.064	80	560	100	-62	-22	-84	-38	-30	-68	Error	Error	1.495	-62	-22	-38	-30	100379	139345	-0.218	-0.186	0	0	0
1	10	21	"Blank"	"Blank"	7050	32800	100	1246	1288	257	19	1269	1269	1287	252	19	16	5	0	1795	1799	180	10	1775	1775	1776	171	9	20	5	0	0.000	0.000	0.000	0.000	0.000	0.000	0.000	0.000	0.000	0.000	0.000	0.000	0.000	0.000	-1.150	0.792	1.414	1.460	4.184	9.785	0.007	80	560	100	-23	20	-3	19	24	43	Error	Error	Error	-23	20	19	24	103062	143910	0.004	0.135	0	0	0
1	11	21	"Blank"	"Blank"	7350	32800	100	1260	1272	269	21	1278	1278	1295	354	27	8	1	0	1801	1790	158	8	1747	1747	1772	351	19	3	0	0	0.000	0.000	0.000	0.000	0.000	0.000	0.000	0.000	0.000	0.000	0.000	0.000	0.000	0.000	-0.333	-0.140	1.396	1.506	3.685	0.903	0.537	80	560	100	-18	54	36	-6	43	37	Error	Error	Error	-18	54	-6	43	101774	143164	-0.065	0.051	0	0	0
1	12	21	"Blank"	"Blank"	7650	32800	100	1378	1378	254	18	1257	1257	1267	293	23	20	6	0	1842	1841	170	9	1733	1733	1730	252	14	15	1	0	0.000	0.000	0.000	0.000	0.000	0.000	0.000	0.000	0.000	0.000	0.000	0.000	0.000	0.000	1.110	1.120	1.084	1.113	2.770	2.879	0.093	80	560	100	121	109	230	121	108	229	Error	Error	0.151	121	109	121	108	110238	147249	0.379	0.440	0	0	0
1	13	21	"Blank"	"Blank"	7950	32800	100	1232	1267	208	16	1297	1297	1310	291	22	8	0	0	1725	1703	173	10	1791	1791	1793	207	11	2	0	0	0.000	0.000	0.000	0.000	0.000	0.000	0.000	0.000	0.000	0.000	0.000	0.000	0.000	0.000	0.985	0.341	1.174	1.181	3.774	2.434	0.074	80	560	100	-65	-66	-131	-30	-88	-118	Error	Error	-0.022	-65	-66	-30	-88	101370	136218	-0.148	-0.435	0	0	0
1	14	21	"Blank"	"Blank"	8250	32800	100	1292	1306	304	23	1249	1249	1273	275	21	21	7	0	1771	1787	193	10	1780	1780	1780	192	10	15	2	0	0.000	0.000	0.000	0.000	0.000	0.000	0.000	0.000	0.000	0.000	0.000	0.000	0.000	0.000	-4.778	8.143	1.857	1.520	3.112	3.381	0.081	80	560	100	43	-9	34	57	7	64	Error	Error	Error	43	-9	57	7	104483	142954	0.120	0.036	0	0	0
1	15	21	"Blank"	"Blank"	8550	32790	100	1202	1226	248	20	1191	1191	1217	279	22	12	3	0	1708	1720	164	9	1712	1712	1719	178	10	12	5	0	0.000	0.000	0.000	0.000	0.000	0.000	0.000	0.000	0.000	0.000	0.000	0.000	0.000	0.000	-2.750	4.375	1.426	1.630	2.854	8.872	0.016	80	560	100	11	-4	7	35	8	43	Error	Error	Error	11	-4	35	8	98077	137565	0.032	0.006	0	0	0
1	16	21	"Blank"	"Blank"	8850	32790	100	1160	1191	269	22	1198	1198	1210	256	21	15	2	0	1676	1676	192	11	1704	1704	1707	165	9	15	1	0	0.000	0.000	0.000	0.000	0.000	0.000	0.000	0.000	0.000	0.000	0.000	0.000	0.000	0.000	1.357	0.250	1.415	1.356	3.127	4.679	0.020	80	560	100	-38	-28	-66	-7	-28	-35	Error	Error	0.441	-38	-28	-7	-28	95289	134040	-0.074	-0.188	0	0	0
1	17	21	"Blank"	"Blank"	9150	32790	100	1243	1244	249	20	1213	1213	1225	264	21	15	2	0	1742	1732	170	9	1703	1703	1707	173	10	20	2	0	0.000	0.000	0.000	0.000	0.000	0.000	0.000	0.000	0.000	0.000	0.000	0.000	0.000	0.000	0.769	1.069	1.119	1.089	4.171	15.682	0.004	80	560	100	30	39	69	31	29	60	Error	Error	-0.379	30	39	31	29	99549	138577	0.072	0.145	0	0	0
1	18	21	"Blank"	"Blank"	9450	32790	100	1403	1410	266	18	1286	1286	1339	435	32	10	1	0	1910	1905	185	9	1864	1864	1925	1122	58	0	0	0	0.000	0.000	0.000	0.000	0.000	0.000	0.000	0.000	0.000	0.000	0.000	0.000	0.000	0.000	2.543	3.024	1.825	1.991	4.702	0.162	0.031	80	560	100	117	46	163	124	41	165	Error	Error	1.347	117	46	124	41	112803	152367	0.163	-0.018	0	0	0
