# Supplementary material for: Application of hybridization control probe to increase accuracy on ligation detection or minisequencing diagnostic microarrays
Source: BMC Res Notes. 2009 Dec 14;2:249. doi: 10.1186/1756-0500-2-249 (PMC2799435; doi:10.1186/1756-0500-2-249)
Supplement: Additional file 3 — Gpr_files. Zip-compressed file containing raw microarray data in GenePix results format (.gpr) and GAL (GenePix Array List) files. [file 1756-0500-2-249-S3.ZIP › gpr_files/slide6/lasi6_8-16.gpr]

ATF	1.0
30	76    
"Type=GenePix Results 3"
"DateTime=2009/04/29 13:54:10"
"Settings="
"GalFile=C:\Axon\Data\HPV\ArrayIt_032009_InstiBioGalfile.gal"
"ArrayOfArrays=8-16"
"PixelSize=10"
"Wavelengths=532	488"
"ImageFiles=C:\Axon\Data\HPV\290409\lasi5.tif 2	C:\Axon\Data\HPV\290409\lasi5.tif 3"
"NormalizationMethod=None"
"NormalizationFactors=1	1"
"JpegImage="
"StdDev=Type 1"
"RatioFormulations=W1/W3 (/532)	W1/W4 (/488)	W3/W4 (532/488)"
"FeatureType=Circular"
"Barcode="
"BackgroundSubtraction=LocalFeature"
"ImageOrigin=0, 0"
"JpegOrigin=3720, 0"
"Creator=GenePix Pro 6.1.0.2"
"Scanner=GenePix 4200A 01 Autoloader [2]"
"FocusPosition=0"
"Temperature=23.81"
"LinesAveraged=2"
"Comment="
"PMTGain=600	500"
"ScanPower=100	100"
"LaserPower=2.69	2.57"
"Filters=Standard Green	Standard Blue"
"ScanRegion=372,0,1916,6892"
"Supplier="
"Block"	"Column"	"Row"	"Name"	"ID"	"X"	"Y"	"Dia."	"F532 Median"	"F532 Mean"	"F532 SD"	"F532 CV"	"B532"	"B532 Median"	"B532 Mean"	"B532 SD"	"B532 CV"	"% > B532+1SD"	"% > B532+2SD"	"F532 % Sat."	"F488 Median"	"F488 Mean"	"F488 SD"	"F488 CV"	"B488"	"B488 Median"	"B488 Mean"	"B488 SD"	"B488 CV"	"% > B488+1SD"	"% > B488+2SD"	"F488 % Sat."	"Ratio of Medians (1/532)"	"Ratio of Means (1/532)"	"Median of Ratios (1/532)"	"Mean of Ratios (1/532)"	"Ratios SD (1/532)"	"Rgn Ratio (1/532)"	"Rgn R2 (1/532)"	"Ratio of Medians (1/488)"	"Ratio of Means (1/488)"	"Median of Ratios (1/488)"	"Mean of Ratios (1/488)"	"Ratios SD (1/488)"	"Rgn Ratio (1/488)"	"Rgn R2 (1/488)"	"Ratio of Medians (532/488)"	"Ratio of Means (532/488)"	"Median of Ratios (532/488)"	"Mean of Ratios (532/488)"	"Ratios SD (532/488)"	"Rgn Ratio (532/488)"	"Rgn R2 (532/488)"	"F Pixels"	"B Pixels"	"Circularity"	"Sum of Medians (1/532)"	"Sum of Medians (1/488)"	"Sum of Medians (532/488)"	"Sum of Means (1/532)"	"Sum of Means (1/488)"	"Sum of Means (532/488)"	"Log Ratio (1/532)"	"Log Ratio (1/488)"	"Log Ratio (532/488)"	"F532 Median - B532"	"F488 Median - B488"	"F532 Mean - B532"	"F488 Mean - B488"	"F532 Total Intensity"	"F488 Total Intensity"	"SNR 532"	"SNR 488"	"Flags"	"Normalize"	"Autoflag"
1	1	1	"A1"	"A1"	13240	26730	100	1549	1524	488	32	1007	1007	1102	919	83	26	0	0	14981	11000	7903	71	1577	1577	1701	1325	77	66	60	0	0.000	0.000	0.000	0.000	0.000	0.000	0.000	0.000	0.000	0.000	0.000	0.000	0.000	0.000	0.040	0.055	0.063	0.094	4.028	0.078	0.200	80	560	100	542	13404	13946	517	9423	9940	Error	Error	-4.628	542	13404	517	9423	121919	880009	0.459	7.018	0	0	0
1	2	1	"A1"	"A1"	13540	26750	100	1719	1647	623	37	939	939	1015	564	55	60	20	0	15575	13174	6958	52	1533	1533	1662	699	42	86	80	0	0.000	0.000	0.000	0.000	0.000	0.000	0.000	0.000	0.000	0.000	0.000	0.000	0.000	0.000	0.056	0.061	0.063	0.060	2.170	0.061	0.594	80	560	100	780	14042	14822	708	11641	12349	Error	Error	-4.170	780	14042	708	11641	131799	1053939	1.121	16.469	0	0	0
1	3	1	"A1"	"A1"	13840	26750	100	1624	1499	482	32	896	896	927	240	25	71	62	0	18005	13945	7500	53	1512	1512	1646	993	60	85	77	0	0.000	0.000	0.000	0.000	0.000	0.000	0.000	0.000	0.000	0.000	0.000	0.000	0.000	0.000	0.044	0.048	0.050	0.055	2.389	0.050	0.673	80	560	100	728	16493	17221	603	12433	13036	Error	Error	-4.502	728	16493	603	12433	119927	1115604	2.383	12.386	0	0	0
1	4	1	"A2"	"A2"	14140	26730	100	1304	2242	5968	266	887	887	970	781	80	32	5	0	8644	8609	7061	82	1490	1490	1589	783	49	65	63	0	0.000	0.000	0.000	0.000	0.000	0.000	0.000	0.000	0.000	0.000	0.000	0.000	0.000	0.000	0.058	0.190	0.085	0.147	5.284	0.402	0.247	80	560	100	417	7154	7571	1355	7119	8474	Error	Error	-4.101	417	7154	1355	7119	179320	688698	1.629	8.966	0	0	0
1	5	1	"A2"	"A2"	14450	26730	100	1417	1462	463	31	962	962	1074	757	70	33	0	0	12075	9736	5984	61	1599	1599	1801	1182	65	73	68	0	0.000	0.000	0.000	0.000	0.000	0.000	0.000	0.000	0.000	0.000	0.000	0.000	0.000	0.000	0.043	0.061	0.063	0.076	3.113	0.053	0.461	80	560	100	455	10476	10931	500	8137	8637	Error	Error	-4.525	455	10476	500	8137	116958	778907	0.513	6.713	0	0	0
1	6	1	"A2"	"A2"	14740	26730	100	1275	1324	390	29	968	968	1084	1001	92	8	0	0	10363	8751	6178	70	1642	1642	1997	1686	84	61	57	0	0.000	0.000	0.000	0.000	0.000	0.000	0.000	0.000	0.000	0.000	0.000	0.000	0.000	0.000	0.035	0.050	0.050	0.095	5.707	0.050	0.512	80	560	100	307	8721	9028	356	7109	7465	Error	Error	-4.828	307	8721	356	7109	105923	700050	0.240	4.006	0	0	0
1	7	1	"A3"	"A3"	15040	26740	100	1378	1390	447	32	1024	1024	1154	887	76	13	0	0	10680	9013	5869	65	1653	1653	1750	900	51	72	68	0	0.000	0.000	0.000	0.000	0.000	0.000	0.000	0.000	0.000	0.000	0.000	0.000	0.000	0.000	0.039	0.050	0.061	0.074	3.835	0.061	0.127	80	560	100	354	9027	9381	366	7360	7726	Error	Error	-4.672	354	9027	366	7360	111187	721051	0.266	8.070	0	0	0
1	8	1	"A3"	"A3"	15340	26740	100	1505	1621	640	39	1070	1070	1120	378	33	53	38	0	9131	9505	7051	74	1727	1727	2004	1666	83	62	60	0	0.000	0.000	0.000	0.000	0.000	0.000	0.000	0.000	0.000	0.000	0.000	0.000	0.000	0.000	0.059	0.071	0.071	0.124	4.093	0.062	0.496	80	560	100	435	7404	7839	551	7778	8329	Error	Error	-4.089	435	7404	551	7778	129682	760401	1.325	4.502	0	0	0
1	9	1	"A3"	"A3"	15650	26740	100	1724	1758	531	30	1148	1148	1255	1157	92	17	0	0	12549	11103	6489	58	1742	1742	1829	718	39	86	83	0	0.000	0.000	0.000	0.000	0.000	0.000	0.000	0.000	0.000	0.000	0.000	0.000	0.000	0.000	0.053	0.065	0.072	0.073	2.142	0.066	0.263	80	560	100	576	10807	11383	610	9361	9971	Error	Error	-4.230	576	10807	610	9361	140612	888259	0.435	12.916	0	0	0
1	10	1	"A4"	"A4"	15950	26740	100	1617	1817	1387	76	1305	1305	1452	1030	70	11	3	0	6883	6570	3782	57	1905	1905	2062	1069	51	68	65	0	0.000	0.000	0.000	0.000	0.000	0.000	0.000	0.000	0.000	0.000	0.000	0.000	0.000	0.000	0.063	0.110	0.097	0.125	4.516	0.121	0.095	80	560	100	312	4978	5290	512	4665	5177	Error	Error	-3.996	312	4978	512	4665	145343	525581	0.354	4.217	0	0	0
1	11	1	"A4"	"A4"	16250	26740	100	1699	1751	373	21	1368	1368	1421	514	36	36	5	0	7088	6955	2751	39	1972	1972	2048	614	29	86	85	0	0.000	0.000	0.000	0.000	0.000	0.000	0.000	0.000	0.000	0.000	0.000	0.000	0.000	0.000	0.065	0.077	0.088	0.100	4.896	0.070	0.141	80	560	100	331	5116	5447	383	4983	5366	Error	Error	-3.950	331	5116	383	4983	140052	556417	0.642	7.992	0	0	0
1	12	1	"A4"	"A4"	16540	26740	100	1790	1837	404	21	1445	1445	1628	1776	109	0	0	0	8178	8538	5252	61	2045	2045	2362	1903	80	70	66	0	0.000	0.000	0.000	0.000	0.000	0.000	0.000	0.000	0.000	0.000	0.000	0.000	0.000	0.000	0.056	0.060	0.065	0.101	5.067	0.051	0.188	80	560	100	345	6133	6478	392	6493	6885	Error	Error	-4.152	345	6133	392	6493	146941	683079	0.118	3.245	0	0	0
1	13	1	"A5"	"A5"	16850	26730	100	1625	1724	570	33	1540	1540	1594	512	32	12	1	0	3073	3800	2794	73	2140	2140	2172	421	19	65	55	0	0.000	0.000	0.000	0.000	0.000	0.000	0.000	0.000	0.000	0.000	0.000	0.000	0.000	0.000	0.091	0.111	0.223	0.250	4.899	0.141	0.241	80	560	100	85	933	1018	184	1660	1844	Error	Error	-3.456	85	933	184	1660	137891	304030	0.254	3.867	0	0	0
1	14	1	"A5"	"A5"	17150	26740	100	1835	1955	779	39	1628	1628	1654	335	20	38	17	0	4067	5399	3235	59	2238	2238	2256	293	12	88	83	0	0.000	0.000	0.000	0.000	0.000	0.000	0.000	0.000	0.000	0.000	0.000	0.000	0.000	0.000	0.113	0.103	0.122	0.170	4.023	0.104	0.131	80	560	100	207	1829	2036	327	3161	3488	Error	Error	-3.143	207	1829	327	3161	156437	431942	0.899	10.727	0	0	0
1	15	1	"A5"	"A5"	17450	26740	100	1976	2271	1102	48	1710	1710	1745	499	28	33	13	0	3969	5334	3093	57	2300	2300	2355	762	32	80	56	0	0.000	0.000	0.000	0.000	0.000	0.000	0.000	0.000	0.000	0.000	0.000	0.000	0.000	0.000	0.159	0.185	0.141	0.182	4.227	0.184	0.183	80	560	100	266	1669	1935	561	3034	3595	Error	Error	-2.649	266	1669	561	3034	181680	426748	1.054	3.909	0	0	0
1	16	1	"A6"	"A6"	17750	26730	100	2075	2119	469	22	1812	1812	1823	361	19	40	12	0	6367	6027	2654	44	2346	2346	2357	274	11	86	78	0	0.000	0.000	0.000	0.000	0.000	0.000	0.000	0.000	0.000	0.000	0.000	0.000	0.000	0.000	0.065	0.083	0.113	0.108	4.873	0.072	0.167	80	560	100	263	4021	4284	307	3681	3988	Error	Error	-3.934	263	4021	307	3681	169541	482164	0.820	13.394	0	0	0
1	17	1	"A6"	"A6"	18050	26730	100	2193	2209	453	20	1798	1798	1830	382	20	50	16	0	7208	6607	3102	46	2384	2384	2485	720	28	71	70	0	0.000	0.000	0.000	0.000	0.000	0.000	0.000	0.000	0.000	0.000	0.000	0.000	0.000	0.000	0.082	0.097	0.106	0.145	3.823	0.080	0.234	80	560	100	395	4824	5219	411	4223	4634	Error	Error	-3.610	395	4824	411	4223	176706	528568	0.992	5.725	0	0	0
1	18	1	"A6"	"A6"	18350	26730	100	2453	2491	447	17	2107	2107	2221	802	36	20	0	0	7292	6621	2721	41	2785	2785	2925	743	25	71	67	0	0.000	0.000	0.000	0.000	0.000	0.000	0.000	0.000	0.000	0.000	0.000	0.000	0.000	0.000	0.077	0.100	0.132	0.159	4.097	0.084	0.168	80	560	100	346	4507	4853	384	3836	4220	Error	Error	-3.703	346	4507	384	3836	199272	529680	0.337	4.974	0	0	0
1	1	2	"A7"	"A7"	13250	27040	100	1008	1048	351	33	899	899	918	222	24	32	15	0	3664	3785	2093	55	1488	1488	1504	276	18	77	68	0	0.000	0.000	0.000	0.000	0.000	0.000	0.000	0.000	0.000	0.000	0.000	0.000	0.000	0.000	0.050	0.065	0.119	0.157	6.651	0.054	0.039	80	560	100	109	2176	2285	149	2297	2446	Error	Error	-4.319	109	2176	149	2297	83818	302805	0.586	8.264	0	0	0
1	2	2	"A7"	"A7"	13550	27050	100	1088	1158	390	33	905	905	1030	1776	172	0	0	0	5054	7104	4688	65	1471	1471	1585	737	46	85	77	0	0.000	0.000	0.000	0.000	0.000	0.000	0.000	0.000	0.000	0.000	0.000	0.000	0.000	0.000	0.051	0.045	0.053	0.054	2.995	0.269	0.063	80	560	100	183	3583	3766	253	5633	5886	Error	Error	-4.291	183	3583	253	5633	92635	568307	0.072	7.488	0	0	0
1	3	2	"A7"	"A7"	13850	27050	100	1179	1338	1053	78	870	870	976	999	102	10	2	0	5141	6569	4534	69	1476	1476	1590	639	40	85	73	0	0.000	0.000	0.000	0.000	0.000	0.000	0.000	0.000	0.000	0.000	0.000	0.000	0.000	0.000	0.084	0.092	0.089	0.087	3.323	0.121	0.062	80	560	100	309	3665	3974	468	5093	5561	Error	Error	-3.568	309	3665	468	5093	107039	525550	0.362	7.792	0	0	0
1	4	2	"A8"	"A8"	14150	27040	100	1220	1201	322	26	810	810	836	263	31	65	35	0	8209	7219	3615	50	1440	1440	1463	340	23	85	82	0	0.000	0.000	0.000	0.000	0.000	0.000	0.000	0.000	0.000	0.000	0.000	0.000	0.000	0.000	0.061	0.068	0.075	0.074	3.041	0.059	0.398	80	560	100	410	6769	7179	391	5779	6170	Error	Error	-4.045	410	6769	391	5779	96113	577498	1.388	16.929	0	0	0
1	5	2	"A8"	"A8"	14450	27040	100	1421	1406	391	27	933	933	1091	1036	94	6	0	0	10481	9357	4053	43	1558	1558	1758	1077	61	82	82	0	0.000	0.000	0.000	0.000	0.000	0.000	0.000	0.000	0.000	0.000	0.000	0.000	0.000	0.000	0.055	0.061	0.063	0.068	2.992	0.122	0.148	80	560	100	488	8923	9411	473	7799	8272	Error	Error	-4.193	488	8923	473	7799	112510	748567	0.304	7.056	0	0	0
1	6	2	"A8"	"A8"	14750	27040	100	1462	1436	466	32	951	951	1052	1004	95	12	0	0	10475	9032	5283	58	1591	1591	1826	1490	81	70	70	0	0.000	0.000	0.000	0.000	0.000	0.000	0.000	0.000	0.000	0.000	0.000	0.000	0.000	0.000	0.058	0.065	0.070	0.105	5.929	0.298	0.272	80	560	100	511	8884	9395	485	7441	7926	Error	Error	-4.120	511	8884	485	7441	114871	722549	0.382	4.836	0	0	0
1	7	2	"A9"	"A9"	15060	27040	100	1365	1400	507	36	995	995	1241	1937	156	1	0	0	7774	8007	4093	51	1617	1617	1868	3050	163	78	50	0	0.000	0.000	0.000	0.000	0.000	0.000	0.000	0.000	0.000	0.000	0.000	0.000	0.000	0.000	0.060	0.063	0.069	0.084	3.565	0.061	0.085	80	560	100	370	6157	6527	405	6390	6795	Error	Error	-4.057	370	6157	405	6390	112034	640564	0.082	2.013	0	0	0
1	8	2	"A9"	"A9"	15360	27040	100	1427	1481	426	28	977	977	998	276	27	66	40	0	8787	8996	4276	47	1593	1593	1630	459	28	92	91	0	0.000	0.000	0.000	0.000	0.000	0.000	0.000	0.000	0.000	0.000	0.000	0.000	0.000	0.000	0.063	0.068	0.067	0.071	3.136	0.064	0.478	80	560	100	450	7194	7644	504	7403	7907	Error	Error	-3.999	450	7194	504	7403	118508	719684	1.750	16.048	0	0	0
1	9	2	"A9"	"A9"	15650	27050	100	1584	1569	378	24	1073	1073	1199	964	80	8	0	0	8798	9111	3144	34	1736	1736	2103	1979	94	95	85	0	0.000	0.000	0.000	0.000	0.000	0.000	0.000	0.000	0.000	0.000	0.000	0.000	0.000	0.000	0.072	0.067	0.070	0.062	2.460	0.064	0.069	80	560	100	511	7062	7573	496	7375	7871	Error	Error	-3.789	511	7062	496	7375	125512	728886	0.384	3.541	0	0	0
1	10	2	"A10"	"A10"	15950	27030	100	1484	1616	561	34	1218	1218	1282	427	33	40	17	0	7555	6804	4641	68	1854	1854	1973	953	48	56	55	0	0.000	0.000	0.000	0.000	0.000	0.000	0.000	0.000	0.000	0.000	0.000	0.000	0.000	0.000	0.047	0.080	0.102	0.133	3.834	0.084	0.303	80	560	100	266	5701	5967	398	4950	5348	Error	Error	-4.422	266	5701	398	4950	129243	544329	0.782	5.069	0	0	0
1	11	2	"A10"	"A10"	16250	27050	100	1597	2197	3085	140	1255	1255	1301	435	33	46	21	0	9492	8575	4467	52	1893	1893	2184	1478	67	77	75	0	0.000	0.000	0.000	0.000	0.000	0.000	0.000	0.000	0.000	0.000	0.000	0.000	0.000	0.000	0.045	0.141	0.085	0.083	5.883	0.236	0.252	80	560	100	342	7599	7941	942	6682	7624	Error	Error	-4.474	342	7599	942	6682	175728	685996	2.060	4.324	0	0	0
1	12	2	"A10"	"A10"	16550	27040	100	1656	1795	526	29	1417	1417	1526	733	48	25	5	0	8312	7451	4640	62	2007	2007	2435	1770	72	62	58	0	0.000	0.000	0.000	0.000	0.000	0.000	0.000	0.000	0.000	0.000	0.000	0.000	0.000	0.000	0.038	0.069	0.084	0.118	5.800	0.297	0.170	80	560	100	239	6305	6544	378	5444	5822	Error	Error	-4.721	239	6305	378	5444	143580	596097	0.367	2.834	0	0	0
1	13	2	"A11"	"A11"	16860	27030	100	1760	1972	978	49	1532	1532	1551	344	22	32	13	0	3697	5094	3552	69	2123	2123	2151	349	16	75	70	0	0.000	0.000	0.000	0.000	0.000	0.000	0.000	0.000	0.000	0.000	0.000	0.000	0.000	0.000	0.145	0.148	0.159	0.195	4.858	0.113	0.185	80	560	100	228	1574	1802	440	2971	3411	Error	Error	-2.787	228	1574	440	2971	157763	407489	1.224	8.433	0	0	0
1	14	2	"A11"	"A11"	17160	27040	100	1823	1931	433	22	1586	1586	1728	1395	80	1	0	0	5986	7410	4747	64	2199	2199	2369	1062	44	82	73	0	0.000	0.000	0.000	0.000	0.000	0.000	0.000	0.000	0.000	0.000	0.000	0.000	0.000	0.000	0.063	0.066	0.077	0.098	3.535	0.069	0.461	80	560	100	237	3787	4024	345	5211	5556	Error	Error	-3.998	237	3787	345	5211	154454	592775	0.146	4.747	0	0	0
1	15	2	"A11"	"A11"	17460	27040	100	2120	2341	934	39	1790	1790	1898	2537	133	3	1	0	5645	7152	4975	69	2389	2389	2560	1664	65	65	48	0	0.000	0.000	0.000	0.000	0.000	0.000	0.000	0.000	0.000	0.000	0.000	0.000	0.000	0.000	0.101	0.116	0.105	0.130	5.431	0.112	0.151	80	560	100	330	3256	3586	551	4763	5314	Error	Error	-3.303	330	3256	551	4763	187283	572155	0.175	2.760	0	0	0
1	16	2	"A12"	"A12"	17760	27030	100	2071	2133	377	17	1910	1910	1937	493	25	28	1	0	4782	5980	3639	60	2478	2478	2497	290	11	82	73	0	0.000	0.000	0.000	0.000	0.000	0.000	0.000	0.000	0.000	0.000	0.000	0.000	0.000	0.000	0.070	0.064	0.110	0.142	4.762	0.065	0.211	80	560	100	161	2304	2465	223	3502	3725	Error	Error	-3.839	161	2304	223	3502	170666	478383	0.398	12.010	0	0	0
1	17	2	"A12"	"A12"	18050	27040	100	2248	2388	523	21	1968	1968	1997	384	19	42	22	0	7282	7944	4652	58	2579	2579	2641	526	19	80	70	0	0.000	0.000	0.000	0.000	0.000	0.000	0.000	0.000	0.000	0.000	0.000	0.000	0.000	0.000	0.060	0.078	0.095	0.117	4.377	0.074	0.286	80	560	100	280	4703	4983	420	5365	5785	Error	Error	-4.070	280	4703	420	5365	191015	635504	1.018	10.082	0	0	0
1	18	2	"A12"	"A12"	18360	27030	100	2493	2588	551	21	2204	2204	2270	626	27	33	7	0	6661	7038	3695	52	2885	2885	3090	1330	43	67	60	0	0.000	0.000	0.000	0.000	0.000	0.000	0.000	0.000	0.000	0.000	0.000	0.000	0.000	0.000	0.077	0.092	0.118	0.174	4.473	0.091	0.301	80	560	100	289	3776	4065	384	4153	4537	Error	Error	-3.708	289	3776	384	4153	207063	563001	0.508	2.968	0	0	0
1	1	3	"A13"	"A13"	13250	27340	100	1055	1071	290	27	834	834	939	1416	150	0	0	0	4752	4757	2560	53	1393	1393	1480	1139	76	75	65	0	0.000	0.000	0.000	0.000	0.000	0.000	0.000	0.000	0.000	0.000	0.000	0.000	0.000	0.000	0.066	0.070	0.072	0.083	3.888	0.538	0.322	80	560	100	221	3359	3580	237	3364	3601	Error	Error	-3.926	221	3359	237	3364	85647	380522	0.093	2.877	0	0	0
1	2	3	"A13"	"A13"	13560	27350	100	1189	1204	345	28	810	810	827	310	37	55	27	0	8893	8158	3646	44	1389	1389	1457	505	34	88	86	0	0.000	0.000	0.000	0.000	0.000	0.000	0.000	0.000	0.000	0.000	0.000	0.000	0.000	0.000	0.051	0.058	0.064	0.064	2.246	0.063	0.468	80	560	100	379	7504	7883	394	6769	7163	Error	Error	-4.307	379	7504	394	6769	96291	652641	1.216	13.269	0	0	0
1	3	3	"A13"	"A13"	13860	27340	100	1209	1231	385	31	778	778	816	314	38	62	26	0	7883	7469	3449	46	1355	1355	1505	803	53	85	80	0	0.000	0.000	0.000	0.000	0.000	0.000	0.000	0.000	0.000	0.000	0.000	0.000	0.000	0.000	0.066	0.074	0.070	0.073	2.887	0.067	0.498	80	560	100	431	6528	6959	453	6114	6567	Error	Error	-3.921	431	6528	453	6114	98444	597546	1.322	7.427	0	0	0
1	4	3	"A14"	"A14"	14150	27330	100	1129	1253	712	56	749	749	787	321	40	56	33	0	10559	8798	6450	73	1349	1349	1515	1329	87	61	61	0	0.000	0.000	0.000	0.000	0.000	0.000	0.000	0.000	0.000	0.000	0.000	0.000	0.000	0.000	0.041	0.068	0.063	0.095	3.984	0.068	0.501	80	560	100	380	9210	9590	504	7449	7953	Error	Error	-4.599	380	9210	504	7449	100226	703822	1.452	5.480	0	0	0
1	5	3	"A14"	"A14"	14460	27330	100	1346	1343	453	33	772	772	846	605	71	45	7	0	13239	10260	6026	58	1440	1440	1663	1397	84	75	70	0	0.000	0.000	0.000	0.000	0.000	0.000	0.000	0.000	0.000	0.000	0.000	0.000	0.000	0.000	0.049	0.065	0.071	0.104	3.508	0.056	0.240	80	560	100	574	11799	12373	571	8820	9391	Error	Error	-4.361	574	11799	571	8820	107405	820839	0.821	6.154	0	0	0
1	6	3	"A14"	"A14"	14760	27340	100	1562	1867	3392	181	824	824	875	681	77	52	7	0	16655	13456	6373	47	1505	1505	1668	1076	64	87	78	0	0.000	0.000	0.000	0.000	0.000	0.000	0.000	0.000	0.000	0.000	0.000	0.000	0.000	0.000	0.049	0.087	0.059	0.066	2.397	0.086	0.071	80	560	100	738	15150	15888	1043	11951	12994	Error	Error	-4.360	738	15150	1043	11951	149348	1076445	1.457	10.955	0	0	0
1	7	3	"A15"	"A15"	15050	27330	100	1137	1167	365	31	853	853	1174	2536	216	0	0	0	7474	7384	4830	65	1491	1491	1836	2644	144	65	57	0	0.000	0.000	0.000	0.000	0.000	0.000	0.000	0.000	0.000	0.000	0.000	0.000	0.000	0.000	0.047	0.053	0.063	0.069	3.220	0.345	0.296	80	560	100	284	5983	6267	314	5893	6207	Error	Error	-4.397	284	5983	314	5893	93338	590692	-0.003	2.098	0	0	0
1	8	3	"A15"	"A15"	15360	27340	100	1265	1348	672	49	877	877	944	577	61	31	2	0	9570	8997	4716	52	1542	1542	1654	644	38	85	81	0	0.000	0.000	0.000	0.000	0.000	0.000	0.000	0.000	0.000	0.000	0.000	0.000	0.000	0.000	0.048	0.063	0.055	0.072	4.110	0.052	0.183	80	560	100	388	8028	8416	471	7455	7926	Error	Error	-4.371	388	8028	471	7455	107826	719749	0.700	11.402	0	0	0
1	9	3	"A15"	"A15"	15660	27340	100	1522	1530	572	37	921	921	960	269	28	62	52	0	12306	12076	7981	66	1627	1627	1933	1908	98	75	71	0	0.000	0.000	0.000	0.000	0.000	0.000	0.000	0.000	0.000	0.000	0.000	0.000	0.000	0.000	0.056	0.058	0.064	0.077	3.647	0.052	0.668	80	560	100	601	10679	11280	609	10449	11058	Error	Error	-4.151	601	10679	609	10449	122427	966040	2.119	5.316	0	0	0
1	10	3	"A16"	"A16"	15960	27330	100	1221	1204	309	25	1004	1004	1026	250	24	43	13	0	3598	3432	1123	32	1691	1691	1699	222	13	85	81	0	0.000	0.000	0.000	0.000	0.000	0.000	0.000	0.000	0.000	0.000	0.000	0.000	0.000	0.000	0.114	0.115	0.198	0.184	3.446	0.114	0.091	80	560	100	217	1907	2124	200	1741	1941	Error	Error	-3.136	217	1907	200	1741	96342	274536	0.712	7.806	0	0	0
1	11	3	"A16"	"A16"	16260	27340	100	1372	1403	269	19	1148	1148	1168	290	24	42	10	0	4875	5340	2846	53	1825	1825	1946	737	37	77	76	0	0.000	0.000	0.000	0.000	0.000	0.000	0.000	0.000	0.000	0.000	0.000	0.000	0.000	0.000	0.073	0.073	0.093	0.104	3.181	0.065	0.310	80	560	100	224	3050	3274	255	3515	3770	Error	Error	-3.767	224	3050	255	3515	112224	427166	0.810	4.605	0	0	0
1	12	3	"A16"	"A16"	16560	27330	100	1471	1491	435	29	1262	1262	1356	1211	89	2	1	0	3828	4407	2217	50	1900	1900	1981	550	27	70	62	0	0.000	0.000	0.000	0.000	0.000	0.000	0.000	0.000	0.000	0.000	0.000	0.000	0.000	0.000	0.108	0.091	0.127	0.169	4.465	0.060	0.080	80	560	100	209	1928	2137	229	2507	2736	Error	Error	-3.206	209	1928	229	2507	119304	352573	0.111	4.411	0	0	0
1	13	3	"A17"	"A17"	16860	27330	100	1738	1793	439	24	1376	1376	1437	610	42	35	2	0	8251	7904	4319	54	1983	1983	2056	1025	49	73	72	0	0.000	0.000	0.000	0.000	0.000	0.000	0.000	0.000	0.000	0.000	0.000	0.000	0.000	0.000	0.058	0.070	0.080	0.092	2.865	0.084	0.225	80	560	100	362	6268	6630	417	5921	6338	Error	Error	-4.114	362	6268	417	5921	143445	632347	0.584	5.705	0	0	0
1	14	3	"A17"	"A17"	17150	27340	100	2019	2035	484	23	1657	1657	1665	346	20	51	28	0	9422	8521	3788	44	2219	2219	2354	702	29	88	81	0	0.000	0.000	0.000	0.000	0.000	0.000	0.000	0.000	0.000	0.000	0.000	0.000	0.000	0.000	0.050	0.060	0.074	0.080	4.269	0.072	0.365	80	560	100	362	7203	7565	378	6302	6680	Error	Error	-4.315	362	7203	378	6302	162776	681651	1.069	8.785	0	0	0
1	15	3	"A17"	"A17"	17450	27340	100	2258	2224	558	25	1739	1739	1770	383	21	57	32	0	9298	8197	3377	41	2350	2350	2464	600	24	91	87	0	0.000	0.000	0.000	0.000	0.000	0.000	0.000	0.000	0.000	0.000	0.000	0.000	0.000	0.000	0.075	0.083	0.096	0.094	2.790	0.091	0.374	80	560	100	519	6948	7467	485	5847	6332	Error	Error	-3.743	519	6948	485	5847	177930	655746	1.185	9.555	0	0	0
1	16	3	"A18"	"A18"	17760	27330	100	1914	1985	403	20	1820	1820	1930	1231	63	1	0	0	5617	5107	1969	38	2382	2382	2479	1479	59	65	51	0	0.000	0.000	0.000	0.000	0.000	0.000	0.000	0.000	0.000	0.000	0.000	0.000	0.000	0.000	0.029	0.061	0.100	0.135	5.422	0.078	0.111	80	560	100	94	3235	3329	165	2725	2890	Error	Error	-5.105	94	3235	165	2725	158764	408541	0.045	1.777	0	0	0
1	17	3	"A18"	"A18"	18050	27340	100	2219	2260	378	16	1997	1997	2084	751	36	12	0	0	6151	5895	2109	35	2611	2611	2701	530	19	81	77	0	0.000	0.000	0.000	0.000	0.000	0.000	0.000	0.000	0.000	0.000	0.000	0.000	0.000	0.000	0.063	0.080	0.101	0.092	4.285	0.053	0.077	80	560	100	222	3540	3762	263	3284	3547	Error	Error	-3.995	222	3540	263	3284	180808	471590	0.234	6.026	0	0	0
1	18	3	"A18"	"A18"	18350	27340	100	2344	2459	571	23	2184	2184	2233	634	28	26	7	0	5630	6125	2713	44	2822	2822	3009	1059	35	72	62	0	0.000	0.000	0.000	0.000	0.000	0.000	0.000	0.000	0.000	0.000	0.000	0.000	0.000	0.000	0.057	0.083	0.145	0.207	5.033	0.116	0.310	80	560	100	160	2808	2968	275	3303	3578	Error	Error	-4.133	160	2808	275	3303	196742	490038	0.356	2.942	0	0	0
1	1	4	"A19"	"A19"	13260	27640	100	1146	1671	3163	189	825	825	863	330	38	47	22	0	5868	5439	2942	54	1410	1410	1480	839	56	80	76	0	0.000	0.000	0.000	0.000	0.000	0.000	0.000	0.000	0.000	0.000	0.000	0.000	0.000	0.000	0.072	0.210	0.108	0.132	3.997	0.467	0.220	80	560	100	321	4458	4779	846	4029	4875	Error	Error	-3.796	321	4458	846	4029	133702	435153	2.448	4.719	0	0	0
1	2	4	"A19"	"A19"	13560	27650	100	968	994	250	25	880	880	2075	6254	301	0	0	0	4959	4542	1856	40	1495	1495	2746	6329	230	2	0	0	0.000	0.000	0.000	0.000	0.000	0.000	0.000	0.000	0.000	0.000	0.000	0.000	0.000	0.000	0.025	0.037	0.060	0.060	3.393	1.029	0.871	80	560	100	88	3464	3552	114	3047	3161	Error	Error	-5.299	88	3464	114	3047	79537	363330	-0.173	0.284	0	0	0
1	3	4	"A19"	"A19"	13850	27650	100	1096	1129	385	34	759	759	788	275	34	56	35	0	8673	7143	3868	54	1354	1354	1498	883	58	73	70	0	0.000	0.000	0.000	0.000	0.000	0.000	0.000	0.000	0.000	0.000	0.000	0.000	0.000	0.000	0.046	0.064	0.069	0.073	2.842	0.060	0.331	80	560	100	337	7319	7656	370	5789	6159	Error	Error	-4.441	337	7319	370	5789	90348	571441	1.240	6.393	0	0	0
1	4	4	"A20"	"A20"	14160	27630	100	1220	1199	447	37	739	739	801	667	83	38	0	0	11794	9905	7284	73	1370	1370	1477	956	64	63	62	0	0.000	0.000	0.000	0.000	0.000	0.000	0.000	0.000	0.000	0.000	0.000	0.000	0.000	0.000	0.046	0.054	0.062	0.087	4.174	0.050	0.102	80	560	100	481	10424	10905	460	8535	8995	Error	Error	-4.438	481	10424	460	8535	95909	792391	0.597	8.816	0	0	0
1	5	4	"A20"	"A20"	14460	27640	100	1433	1371	413	30	737	737	999	3093	309	0	0	0	14236	13233	7586	57	1353	1353	1995	3660	183	76	71	0	0.000	0.000	0.000	0.000	0.000	0.000	0.000	0.000	0.000	0.000	0.000	0.000	0.000	0.000	0.054	0.053	0.056	0.061	2.486	0.049	0.694	80	560	100	696	12883	13579	634	11880	12514	Error	Error	-4.210	696	12883	634	11880	109649	1058678	0.120	3.070	0	0	0
1	6	4	"A20"	"A20"	14760	27640	100	1316	1314	451	34	738	738	809	1085	134	10	0	0	13814	11998	7820	65	1414	1414	1825	2119	116	73	66	0	0.000	0.000	0.000	0.000	0.000	0.000	0.000	0.000	0.000	0.000	0.000	0.000	0.000	0.000	0.047	0.054	0.054	0.068	2.593	0.090	0.168	80	560	100	578	12400	12978	576	10584	11160	Error	Error	-4.423	578	12400	576	10584	105158	959801	0.465	4.801	0	0	0
1	7	4	"A21"	"A21"	15060	27630	100	1160	1184	445	37	743	743	840	934	111	21	0	0	8343	9258	7763	83	1382	1382	1523	1183	77	65	63	0	0.000	0.000	0.000	0.000	0.000	0.000	0.000	0.000	0.000	0.000	0.000	0.000	0.000	0.000	0.060	0.056	0.065	0.102	4.096	0.049	0.480	80	560	100	417	6961	7378	441	7876	8317	Error	Error	-4.061	417	6961	441	7876	94713	740639	0.368	6.538	0	0	0
1	8	4	"A21"	"A21"	15360	27640	100	1203	1202	410	34	721	721	829	1631	196	0	0	0	10744	10183	6593	64	1391	1391	1751	1936	110	71	71	0	0.000	0.000	0.000	0.000	0.000	0.000	0.000	0.000	0.000	0.000	0.000	0.000	0.000	0.000	0.052	0.055	0.055	0.065	2.675	0.098	0.061	80	560	100	482	9353	9835	481	8792	9273	Error	Error	-4.278	482	9353	481	8792	96185	814625	0.229	4.355	0	0	0
1	9	4	"A21"	"A21"	15660	27640	100	1245	1226	408	33	791	791	933	1127	120	6	0	0	10457	10802	6882	63	1448	1448	1856	1927	103	78	73	0	0.000	0.000	0.000	0.000	0.000	0.000	0.000	0.000	0.000	0.000	0.000	0.000	0.000	0.000	0.050	0.047	0.048	0.052	2.403	0.045	0.383	80	560	100	454	9009	9463	435	9354	9789	Error	Error	-4.311	454	9009	435	9354	98065	864159	0.260	4.642	0	0	0
1	10	4	"A22"	"A22"	15960	27630	100	1091	1133	351	30	887	887	980	778	79	7	0	0	6236	6641	4271	64	1605	1605	1725	1085	62	67	66	0	0.000	0.000	0.000	0.000	0.000	0.000	0.000	0.000	0.000	0.000	0.000	0.000	0.000	0.000	0.044	0.049	0.071	0.089	6.082	0.042	0.201	80	560	100	204	4631	4835	246	5036	5282	Error	Error	-4.505	204	4631	246	5036	90630	531251	0.197	4.531	0	0	0
1	11	4	"A22"	"A22"	16260	27640	100	1419	1456	413	28	1015	1015	1042	271	26	66	40	0	9431	8167	4559	55	1731	1731	1848	659	35	76	71	0	0.000	0.000	0.000	0.000	0.000	0.000	0.000	0.000	0.000	0.000	0.000	0.000	0.000	0.000	0.052	0.069	0.072	0.091	3.491	0.061	0.374	80	560	100	404	7700	8104	441	6436	6877	Error	Error	-4.252	404	7700	441	6436	116477	653362	1.528	9.589	0	0	0
1	12	4	"A22"	"A22"	16560	27640	100	1437	1679	1295	77	1105	1105	1132	310	27	52	25	0	8904	8395	5547	66	1790	1790	1943	779	40	78	71	0	0.000	0.000	0.000	0.000	0.000	0.000	0.000	0.000	0.000	0.000	0.000	0.000	0.000	0.000	0.047	0.087	0.070	0.096	5.121	0.089	0.229	80	560	100	332	7114	7446	574	6605	7179	Error	Error	-4.421	332	7114	574	6605	134350	671614	1.765	8.282	0	0	0
1	13	4	"A23"	"A23"	16860	27630	100	1474	1514	388	25	1269	1269	1416	1895	133	1	0	0	5467	6103	4694	76	1923	1923	2059	1630	79	61	51	0	0.000	0.000	0.000	0.000	0.000	0.000	0.000	0.000	0.000	0.000	0.000	0.000	0.000	0.000	0.058	0.059	0.075	0.081	4.966	0.054	0.074	80	560	100	205	3544	3749	245	4180	4425	Error	Error	-4.112	205	3544	245	4180	121119	488276	0.052	2.481	0	0	0
1	14	4	"A23"	"A23"	17150	27640	100	1806	1869	451	24	1520	1520	1626	1272	78	2	0	0	6965	7059	4726	66	2150	2150	2323	907	39	65	62	0	0.000	0.000	0.000	0.000	0.000	0.000	0.000	0.000	0.000	0.000	0.000	0.000	0.000	0.000	0.059	0.071	0.104	0.137	5.987	0.064	0.294	80	560	100	286	4815	5101	349	4909	5258	Error	Error	-4.073	286	4815	349	4909	149532	564682	0.191	5.222	0	0	0
1	15	4	"A23"	"A23"	17450	27640	100	1911	2007	462	23	1636	1636	1718	975	56	13	0	0	7035	7470	4537	60	2238	2238	2507	1204	48	76	68	0	0.000	0.000	0.000	0.000	0.000	0.000	0.000	0.000	0.000	0.000	0.000	0.000	0.000	0.000	0.057	0.071	0.083	0.111	5.473	0.066	0.042	80	560	100	275	4797	5072	371	5232	5603	Error	Error	-4.125	275	4797	371	5232	160524	597634	0.296	4.122	0	0	0
1	16	4	"A24"	"A24"	17760	27620	100	1875	2149	1905	88	1737	1737	1935	1782	92	2	1	0	4291	4516	2226	49	2310	2310	2505	1288	51	53	45	0	0.000	0.000	0.000	0.000	0.000	0.000	0.000	0.000	0.000	0.000	0.000	0.000	0.000	0.000	0.070	0.187	0.227	0.275	6.252	0.329	0.121	80	560	100	138	1981	2119	412	2206	2618	Error	Error	-3.843	138	1981	412	2206	171885	361271	0.120	1.561	0	0	0
1	17	4	"A24"	"A24"	18050	27630	100	2063	2157	495	22	1974	1974	2027	1011	49	6	0	0	6414	5530	2763	49	2515	2515	2730	1702	62	56	50	0	0.000	0.000	0.000	0.000	0.000	0.000	0.000	0.000	0.000	0.000	0.000	0.000	0.000	0.000	0.023	0.061	0.131	0.149	6.180	0.584	0.258	80	560	100	89	3899	3988	183	3015	3198	Error	Error	-5.453	89	3899	183	3015	172597	442401	0.129	1.645	0	0	0
1	18	4	"A24"	"A24"	18340	27640	100	2500	2474	532	21	2156	2156	2173	383	17	48	16	0	6733	6289	3204	50	2792	2792	2998	1165	38	62	60	0	0.000	0.000	0.000	0.000	0.000	0.000	0.000	0.000	0.000	0.000	0.000	0.000	0.000	0.000	0.087	0.091	0.136	0.229	5.033	0.107	0.306	80	560	100	344	3941	4285	318	3497	3815	Error	Error	-3.518	344	3941	318	3497	197951	503135	0.786	2.825	0	0	0
1	1	5	"A25"	"A25"	13260	27940	100	1235	1311	489	37	780	780	808	238	29	62	47	0	8226	10564	7887	74	1365	1365	1389	247	17	88	78	0	0.000	0.000	0.000	0.000	0.000	0.000	0.000	0.000	0.000	0.000	0.000	0.000	0.000	0.000	0.066	0.058	0.066	0.091	3.113	0.055	0.623	80	560	100	455	6861	7316	531	9199	9730	Error	Error	-3.914	455	6861	531	9199	104859	845154	2.113	37.146	0	0	0
1	2	5	"A25"	"A25"	13570	27940	100	1148	1325	811	61	792	792	872	720	82	30	3	0	10587	11130	6998	62	1358	1358	1482	757	51	87	80	0	0.000	0.000	0.000	0.000	0.000	0.000	0.000	0.000	0.000	0.000	0.000	0.000	0.000	0.000	0.039	0.055	0.050	0.062	3.597	0.049	0.081	80	560	100	356	9229	9585	533	9772	10305	Error	Error	-4.696	356	9229	533	9772	106027	890402	0.629	12.745	0	0	0
1	3	5	"A25"	"A25"	13870	27940	100	1188	1203	461	38	752	752	863	892	103	17	0	0	9591	11904	7667	64	1353	1353	1510	848	56	86	83	0	0.000	0.000	0.000	0.000	0.000	0.000	0.000	0.000	0.000	0.000	0.000	0.000	0.000	0.000	0.053	0.043	0.047	0.051	3.668	0.047	0.315	80	560	100	436	8238	8674	451	10551	11002	Error	Error	-4.240	436	8238	451	10551	96249	952310	0.381	12.257	0	0	0
1	4	5	"A26"	"A26"	14160	27940	100	1189	1251	439	35	754	754	866	746	86	26	2	0	10844	9544	5927	62	1430	1430	1540	678	44	77	70	0	0.000	0.000	0.000	0.000	0.000	0.000	0.000	0.000	0.000	0.000	0.000	0.000	0.000	0.000	0.046	0.061	0.062	0.081	2.733	0.054	0.161	80	560	100	435	9414	9849	497	8114	8611	Error	Error	-4.436	435	9414	497	8114	100092	763548	0.516	11.805	0	0	0
1	5	5	"A26"	"A26"	14470	27940	100	1401	1466	529	36	763	763	814	598	73	52	11	0	12200	11943	5758	48	1466	1466	1562	755	48	93	91	0	0.000	0.000	0.000	0.000	0.000	0.000	0.000	0.000	0.000	0.000	0.000	0.000	0.000	0.000	0.059	0.067	0.068	0.068	2.558	0.058	0.518	80	560	100	638	10734	11372	703	10477	11180	Error	Error	-4.072	638	10734	703	10477	117298	955414	1.090	13.750	0	0	0
1	6	5	"A26"	"A26"	14770	27940	100	1234	1432	1002	69	717	717	745	385	51	58	31	0	12198	11563	7157	61	1420	1420	1593	1077	67	78	75	0	0.000	0.000	0.000	0.000	0.000	0.000	0.000	0.000	0.000	0.000	0.000	0.000	0.000	0.000	0.048	0.070	0.053	0.072	3.370	0.068	0.436	80	560	100	517	10778	11295	715	10143	10858	Error	Error	-4.382	517	10778	715	10143	114577	925009	1.784	9.257	0	0	0
1	7	5	"A27"	"A27"	15060	27940	100	1477	1858	2962	159	705	705	941	1416	150	15	2	0	11624	11840	7245	61	1380	1380	1528	1002	65	80	80	0	0.000	0.000	0.000	0.000	0.000	0.000	0.000	0.000	0.000	0.000	0.000	0.000	0.000	0.000	0.075	0.110	0.069	0.094	3.402	0.114	0.080	80	560	100	772	10244	11016	1153	10460	11613	Error	Error	-3.730	772	10244	1153	10460	148628	947232	0.648	10.291	0	0	0
1	8	5	"A27"	"A27"	15370	27940	100	1383	1386	532	38	731	731	777	375	48	63	43	0	12973	12638	7759	61	1415	1415	1497	666	44	83	77	0	0.000	0.000	0.000	0.000	0.000	0.000	0.000	0.000	0.000	0.000	0.000	0.000	0.000	0.000	0.056	0.058	0.060	0.070	2.574	0.057	0.463	80	560	100	652	11558	12210	655	11223	11878	Error	Error	-4.148	652	11558	655	11223	110888	1011061	1.624	16.728	0	0	0
1	9	5	"A27"	"A27"	15670	27940	100	1268	1272	470	36	771	771	891	1857	208	0	0	0	12649	12066	7639	63	1436	1436	1631	2276	139	75	66	0	0.000	0.000	0.000	0.000	0.000	0.000	0.000	0.000	0.000	0.000	0.000	0.000	0.000	0.000	0.044	0.047	0.054	0.066	3.489	0.044	0.419	80	560	100	497	11213	11710	501	10630	11131	Error	Error	-4.496	497	11213	501	10630	101788	965290	0.205	4.585	0	0	0
1	10	5	"A28"	"A28"	15960	27930	100	1349	1441	577	40	812	812	859	382	44	53	46	0	6506	11463	9664	84	1521	1521	1751	1881	107	61	53	0	0.000	0.000	0.000	0.000	0.000	0.000	0.000	0.000	0.000	0.000	0.000	0.000	0.000	0.000	0.108	0.063	0.072	0.125	3.468	0.054	0.581	80	560	100	537	4985	5522	629	9942	10571	Error	Error	-3.215	537	4985	629	9942	115271	917049	1.524	5.163	0	0	0
1	11	5	"A28"	"A28"	16270	27940	100	1665	1584	567	35	897	897	941	367	39	68	53	0	17595	14754	9191	62	1632	1632	1980	2330	117	73	70	0	0.000	0.000	0.000	0.000	0.000	0.000	0.000	0.000	0.000	0.000	0.000	0.000	0.000	0.000	0.048	0.052	0.056	0.066	2.490	0.049	0.700	80	560	100	768	15963	16731	687	13122	13809	Error	Error	-4.377	768	15963	687	13122	126688	1180293	1.752	5.482	0	0	0
1	12	5	"A28"	"A28"	16570	27940	100	1920	1842	571	30	1043	1043	1177	920	78	41	2	0	18318	14760	8139	55	1757	1757	1932	953	49	85	76	0	0.000	0.000	0.000	0.000	0.000	0.000	0.000	0.000	0.000	0.000	0.000	0.000	0.000	0.000	0.053	0.061	0.060	0.075	2.463	0.056	0.211	80	560	100	877	16561	17438	799	13003	13802	Error	Error	-4.239	877	16561	799	13003	147394	1180789	0.723	13.461	0	0	0
1	13	5	"A29"	"A29"	16870	27930	100	1535	1640	507	30	1214	1214	1530	2362	154	0	0	0	7798	8554	5727	66	1888	1888	2110	1341	63	70	67	0	0.000	0.000	0.000	0.000	0.000	0.000	0.000	0.000	0.000	0.000	0.000	0.000	0.000	0.000	0.054	0.064	0.072	0.075	2.855	0.085	0.271	80	560	100	321	5910	6231	426	6666	7092	Error	Error	-4.203	321	5910	426	6666	131237	684289	0.047	4.805	0	0	0
1	14	5	"A29"	"A29"	17170	27940	100	1875	1958	594	30	1387	1387	1589	1771	111	2	0	0	12797	11505	5766	50	1978	1978	2287	2026	88	87	70	0	0.000	0.000	0.000	0.000	0.000	0.000	0.000	0.000	0.000	0.000	0.000	0.000	0.000	0.000	0.045	0.060	0.061	0.063	2.577	0.063	0.426	80	560	100	488	10819	11307	571	9527	10098	Error	Error	-4.471	488	10819	571	9527	156678	920385	0.208	4.550	0	0	0
1	15	5	"A29"	"A29"	17470	27940	100	2173	2190	497	22	1548	1548	1699	1145	67	15	0	0	12772	10994	5121	46	2156	2156	2311	1025	44	91	90	0	0.000	0.000	0.000	0.000	0.000	0.000	0.000	0.000	0.000	0.000	0.000	0.000	0.000	0.000	0.059	0.073	0.075	0.076	2.086	0.064	0.396	80	560	100	625	10616	11241	642	8838	9480	Error	Error	-4.086	625	10616	642	8838	175186	879521	0.429	8.471	0	0	0
1	16	5	"A30"	"A30"	17760	27930	100	2037	2097	507	24	1750	1750	1787	441	24	37	16	0	5143	6521	4348	66	2344	2344	2370	461	19	73	65	0	0.000	0.000	0.000	0.000	0.000	0.000	0.000	0.000	0.000	0.000	0.000	0.000	0.000	0.000	0.103	0.083	0.127	0.177	4.357	0.080	0.272	80	560	100	287	2799	3086	347	4177	4524	Error	Error	-3.286	287	2799	347	4177	167728	521687	0.703	9.004	0	0	0
1	17	5	"A30"	"A30"	18060	27930	100	2341	2535	1598	63	1913	1913	2003	1266	63	7	1	0	7452	7309	4041	55	2491	2491	2604	785	30	71	67	0	0.000	0.000	0.000	0.000	0.000	0.000	0.000	0.000	0.000	0.000	0.000	0.000	0.000	0.000	0.086	0.129	0.127	0.161	3.858	0.259	0.170	80	560	100	428	4961	5389	622	4818	5440	Error	Error	-3.535	428	4961	622	4818	202827	584711	0.420	5.994	0	0	0
1	18	5	"A30"	"A30"	18370	27930	100	2327	2293	455	19	2040	2040	2093	855	40	5	0	0	5983	6742	3522	52	2761	2761	2782	310	11	77	76	0	0.000	0.000	0.000	0.000	0.000	0.000	0.000	0.000	0.000	0.000	0.000	0.000	0.000	0.000	0.089	0.064	0.106	0.127	3.052	0.072	0.217	80	560	100	287	3222	3509	253	3981	4234	Error	Error	-3.489	287	3222	253	3981	183462	539334	0.234	12.774	0	0	0
1	1	6	"A31"	"A31"	13260	28240	100	1372	1394	551	39	815	815	937	849	90	37	1	0	16098	12259	9191	74	1418	1418	1658	1994	120	63	61	0	0.000	0.000	0.000	0.000	0.000	0.000	0.000	0.000	0.000	0.000	0.000	0.000	0.000	0.000	0.038	0.053	0.061	0.095	4.345	0.048	0.222	80	560	100	557	14680	15237	579	10841	11420	Error	Error	-4.720	557	14680	579	10841	111557	980700	0.538	5.316	0	0	0
1	2	6	"A31"	"A31"	13570	28240	100	1361	1421	735	51	811	811	966	1354	140	7	1	0	8985	12216	9508	77	1437	1437	1737	1640	94	66	65	0	0.000	0.000	0.000	0.000	0.000	0.000	0.000	0.000	0.000	0.000	0.000	0.000	0.000	0.000	0.073	0.057	0.055	0.089	3.791	0.055	0.320	80	560	100	550	7548	8098	610	10779	11389	Error	Error	-3.779	550	7548	610	10779	113659	977286	0.336	6.390	0	0	0
1	3	6	"A31"	"A31"	13870	28240	100	991	1084	388	35	750	750	870	1154	132	6	0	0	8401	10059	7602	75	1402	1402	1581	1392	88	72	71	0	0.000	0.000	0.000	0.000	0.000	0.000	0.000	0.000	0.000	0.000	0.000	0.000	0.000	0.000	0.034	0.039	0.045	0.050	3.723	0.043	0.067	80	560	100	241	6999	7240	334	8657	8991	Error	Error	-4.860	241	6999	334	8657	86741	804709	0.185	6.091	0	0	0
1	4	6	"A32"	"A32"	14170	28240	100	1049	1214	560	46	753	753	805	392	48	45	23	0	6133	9107	7907	86	1423	1423	1528	816	53	70	70	0	0.000	0.000	0.000	0.000	0.000	0.000	0.000	0.000	0.000	0.000	0.000	0.000	0.000	0.000	0.063	0.060	0.066	0.097	4.483	0.052	0.476	80	560	100	296	4710	5006	461	7684	8145	Error	Error	-3.992	296	4710	461	7684	97087	728542	1.043	9.288	0	0	0
1	5	6	"A32"	"A32"	14470	28240	100	1203	1718	2181	126	759	759	835	599	71	41	23	0	6309	8472	7495	88	1458	1458	1818	1889	103	60	53	0	0.000	0.000	0.000	0.000	0.000	0.000	0.000	0.000	0.000	0.000	0.000	0.000	0.000	0.000	0.092	0.137	0.105	0.157	3.202	0.125	0.355	80	560	100	444	4851	5295	959	7014	7973	Error	Error	-3.450	444	4851	959	7014	137446	677768	1.474	3.522	0	0	0
1	6	6	"A32"	"A32"	14770	28240	100	1088	1092	431	39	710	710	872	1783	204	1	0	0	7577	10315	8585	83	1439	1439	1930	2550	132	60	56	0	0.000	0.000	0.000	0.000	0.000	0.000	0.000	0.000	0.000	0.000	0.000	0.000	0.000	0.000	0.062	0.043	0.053	0.105	5.917	0.068	0.107	80	560	100	378	6138	6516	382	8876	9258	Error	Error	-4.021	378	6138	382	8876	87332	825181	0.123	3.288	0	0	0
1	7	6	"A33"	"A33"	15070	28240	100	1048	1280	1881	146	688	688	773	1020	131	8	1	0	4608	8053	7166	88	1415	1415	1455	383	26	78	73	0	0.000	0.000	0.000	0.000	0.000	0.000	0.000	0.000	0.000	0.000	0.000	0.000	0.000	0.000	0.113	0.089	0.059	0.099	3.907	0.054	0.064	80	560	100	360	3193	3553	592	6638	7230	Error	Error	-3.149	360	3193	592	6638	102376	644257	0.497	17.227	0	0	0
1	8	6	"A33"	"A33"	15360	28250	100	935	964	333	34	713	713	772	461	59	22	5	0	4582	5754	5091	88	1432	1432	1767	2164	122	56	42	0	0.000	0.000	0.000	0.000	0.000	0.000	0.000	0.000	0.000	0.000	0.000	0.000	0.000	0.000	0.070	0.058	0.080	0.146	5.531	0.045	0.181	80	560	100	222	3150	3372	251	4322	4573	Error	Error	-3.827	222	3150	251	4322	77094	460286	0.416	1.842	0	0	0
1	9	6	"A33"	"A33"	15670	28250	100	1022	1158	756	65	785	785	1038	1682	162	2	1	0	5179	7107	5875	82	1498	1498	1769	1953	110	72	47	0	0.000	0.000	0.000	0.000	0.000	0.000	0.000	0.000	0.000	0.000	0.000	0.000	0.000	0.000	0.064	0.067	0.074	0.081	3.918	0.264	0.231	80	560	100	237	3681	3918	373	5609	5982	Error	Error	-3.957	237	3681	373	5609	92654	568599	0.071	2.733	0	0	0
1	10	6	"A34"	"A34"	15970	28240	100	1044	1114	403	36	780	780	1038	2580	248	0	0	0	6087	8216	6208	75	1503	1503	1704	2003	117	72	56	0	0.000	0.000	0.000	0.000	0.000	0.000	0.000	0.000	0.000	0.000	0.000	0.000	0.000	0.000	0.058	0.050	0.057	0.063	2.361	0.273	0.309	80	560	100	264	4584	4848	334	6713	7047	Error	Error	-4.118	264	4584	334	6713	89139	657302	0.029	3.251	0	0	0
1	11	6	"A34"	"A34"	16270	28240	100	1151	1197	407	34	830	830	1077	3316	307	0	0	0	7243	8575	5716	66	1519	1519	1801	1956	108	80	58	0	0.000	0.000	0.000	0.000	0.000	0.000	0.000	0.000	0.000	0.000	0.000	0.000	0.000	0.000	0.056	0.052	0.057	0.074	4.024	0.165	0.034	80	560	100	321	5724	6045	367	7056	7423	Error	Error	-4.156	321	5724	367	7056	95791	686034	0.036	3.463	0	0	0
1	12	6	"A34"	"A34"	16570	28240	100	1197	1222	376	30	908	908	945	320	33	45	20	0	7550	8377	5125	61	1612	1612	1871	1320	70	81	73	0	0.000	0.000	0.000	0.000	0.000	0.000	0.000	0.000	0.000	0.000	0.000	0.000	0.000	0.000	0.049	0.046	0.063	0.082	4.120	0.049	0.443	80	560	100	289	5938	6227	314	6765	7079	Error	Error	-4.361	289	5938	314	6765	97744	670188	0.866	4.929	0	0	0
1	13	6	"A35"	"A35"	16870	28230	100	1279	1527	682	44	1003	1003	1294	2940	227	1	0	0	11301	10328	8053	77	1684	1684	1909	2024	106	56	55	0	0.000	0.000	0.000	0.000	0.000	0.000	0.000	0.000	0.000	0.000	0.000	0.000	0.000	0.000	0.029	0.061	0.074	0.100	4.931	0.087	0.084	80	560	100	276	9617	9893	524	8644	9168	Error	Error	-5.123	276	9617	524	8644	122171	826276	0.079	4.160	0	0	0
1	14	6	"A35"	"A35"	17180	28240	100	1664	1825	541	29	1233	1233	1251	308	24	66	42	0	9823	9931	4755	47	1924	1924	1956	373	19	96	90	0	0.000	0.000	0.000	0.000	0.000	0.000	0.000	0.000	0.000	0.000	0.000	0.000	0.000	0.000	0.055	0.074	0.079	0.084	3.284	0.070	0.520	80	560	100	431	7899	8330	592	8007	8599	Error	Error	-4.196	431	7899	592	8007	146016	794504	1.864	21.381	0	0	0
1	15	6	"A35"	"A35"	17470	28240	100	2053	2070	558	26	1469	1469	1586	1742	109	3	0	0	8268	8042	3851	47	2129	2129	2458	1733	70	78	72	0	0.000	0.000	0.000	0.000	0.000	0.000	0.000	0.000	0.000	0.000	0.000	0.000	0.000	0.000	0.095	0.102	0.109	0.108	3.574	0.091	0.273	80	560	100	584	6139	6723	601	5913	6514	Error	Error	-3.394	584	6139	601	5913	165610	643343	0.278	3.222	0	0	0
1	16	6	"A36"	"A36"	17770	28230	100	1966	2099	1054	50	1639	1639	1749	1514	86	3	1	0	4797	6644	4724	71	2289	2289	2367	703	29	66	58	0	0.000	0.000	0.000	0.000	0.000	0.000	0.000	0.000	0.000	0.000	0.000	0.000	0.000	0.000	0.130	0.106	0.105	0.147	4.068	0.690	0.280	80	560	100	327	2508	2835	460	4355	4815	Error	Error	-2.939	327	2508	460	4355	167915	531522	0.231	6.084	0	0	0
1	17	6	"A36"	"A36"	18070	28240	100	1877	1916	402	20	1730	1730	1806	1353	74	0	0	0	5783	5721	2778	48	2339	2339	2554	1534	60	66	53	0	0.000	0.000	0.000	0.000	0.000	0.000	0.000	0.000	0.000	0.000	0.000	0.000	0.000	0.000	0.043	0.055	0.098	0.124	4.576	0.129	0.393	80	560	100	147	3444	3591	186	3382	3568	Error	Error	-4.550	147	3444	186	3382	153300	457697	0.081	2.065	0	0	0
1	18	6	"A36"	"A36"	18370	28240	100	2143	2208	481	21	1935	1935	1989	692	34	21	3	0	6361	6465	2694	41	2610	2610	2689	587	21	85	82	0	0.000	0.000	0.000	0.000	0.000	0.000	0.000	0.000	0.000	0.000	0.000	0.000	0.000	0.000	0.055	0.071	0.112	0.107	2.962	0.086	0.217	80	560	100	208	3751	3959	273	3855	4128	Error	Error	-4.173	208	3751	273	3855	176647	517213	0.316	6.433	0	0	0
1	1	7	"A37"	"A37"	13270	28550	100	1441	1480	461	31	847	847	964	1539	159	2	0	0	10553	10595	4168	39	1478	1478	1536	577	37	96	93	0	0.000	0.000	0.000	0.000	0.000	0.000	0.000	0.000	0.000	0.000	0.000	0.000	0.000	0.000	0.065	0.069	0.072	0.071	2.007	0.066	0.378	80	560	100	594	9075	9669	633	9117	9750	Error	Error	-3.933	594	9075	633	9117	118380	847566	0.335	15.700	0	0	0
1	2	7	"A37"	"A37"	13570	28540	100	1385	1422	465	32	802	802	1057	2122	200	0	0	0	10496	10365	4389	42	1540	1540	2260	3005	132	85	82	0	0.000	0.000	0.000	0.000	0.000	0.000	0.000	0.000	0.000	0.000	0.000	0.000	0.000	0.000	0.065	0.070	0.067	0.066	3.230	0.190	0.212	80	560	100	583	8956	9539	620	8825	9445	Error	Error	-3.941	583	8956	620	8825	113785	829238	0.172	2.697	0	0	0
1	3	7	"A37"	"A37"	13870	28540	100	1384	1411	397	28	750	750	841	1005	119	21	0	0	11935	12550	4536	36	1525	1525	2038	2403	117	97	93	0	0.000	0.000	0.000	0.000	0.000	0.000	0.000	0.000	0.000	0.000	0.000	0.000	0.000	0.000	0.061	0.060	0.052	0.056	1.895	0.106	0.218	80	560	100	634	10410	11044	661	11025	11686	Error	Error	-4.037	634	10410	661	11025	112910	1003989	0.567	4.375	0	0	0
1	4	7	"A38"	"A38"	14170	28540	100	1493	1431	516	36	740	740	923	1900	205	1	0	0	20309	16240	9338	57	1488	1488	1620	840	51	83	78	0	0.000	0.000	0.000	0.000	0.000	0.000	0.000	0.000	0.000	0.000	0.000	0.000	0.000	0.000	0.040	0.047	0.046	0.059	2.582	0.046	0.476	80	560	100	753	18821	19574	691	14752	15443	Error	Error	-4.644	753	18821	691	14752	114464	1299179	0.267	17.405	0	0	0
1	5	7	"A38"	"A38"	14470	28540	100	1592	1594	694	43	765	765	887	1051	118	37	1	0	20754	16558	8828	53	1541	1541	1987	2420	121	83	73	0	0.000	0.000	0.000	0.000	0.000	0.000	0.000	0.000	0.000	0.000	0.000	0.000	0.000	0.000	0.043	0.055	0.054	0.061	2.362	0.059	0.114	80	560	100	827	19213	20040	829	15017	15846	Error	Error	-4.538	827	19213	829	15017	127555	1324631	0.673	6.021	0	0	0
1	6	7	"A38"	"A38"	14780	28540	100	1681	1727	569	32	736	736	908	1143	125	38	1	0	19051	17968	8093	45	1522	1522	1685	937	55	93	87	0	0.000	0.000	0.000	0.000	0.000	0.000	0.000	0.000	0.000	0.000	0.000	0.000	0.000	0.000	0.054	0.060	0.056	0.066	1.949	0.048	0.181	80	560	100	945	17529	18474	991	16446	17437	Error	Error	-4.213	945	17529	991	16446	138144	1437444	0.717	17.378	0	0	0
1	7	7	"A39"	"A39"	15060	28540	100	1030	1127	399	35	722	722	772	305	39	50	27	0	6066	7822	6277	80	1470	1470	1526	412	26	77	72	0	0.000	0.000	0.000	0.000	0.000	0.000	0.000	0.000	0.000	0.000	0.000	0.000	0.000	0.000	0.067	0.064	0.076	0.112	3.892	0.051	0.228	80	560	100	308	4596	4904	405	6352	6757	Error	Error	-3.899	308	4596	405	6352	90179	625756	1.164	15.282	0	0	0
1	8	7	"A39"	"A39"	15370	28550	100	1321	1295	437	33	727	727	785	370	47	61	35	0	9196	10442	5996	57	1457	1457	1549	555	35	91	83	0	0.000	0.000	0.000	0.000	0.000	0.000	0.000	0.000	0.000	0.000	0.000	0.000	0.000	0.000	0.077	0.063	0.061	0.067	3.010	0.056	0.399	80	560	100	594	7739	8333	568	8985	9553	Error	Error	-3.704	594	7739	568	8985	103577	835380	1.378	16.023	0	0	0
1	9	7	"A39"	"A39"	15670	28540	100	1080	1179	456	38	742	742	1040	2475	237	0	0	0	7275	9143	7217	78	1509	1509	1868	2919	156	62	48	0	0.000	0.000	0.000	0.000	0.000	0.000	0.000	0.000	0.000	0.000	0.000	0.000	0.000	0.000	0.059	0.057	0.065	0.074	3.363	0.059	0.125	80	560	100	338	5766	6104	437	7634	8071	Error	Error	-4.092	338	5766	437	7634	94303	731400	0.056	2.492	0	0	0
1	10	7	"A40"	"A40"	15970	28540	100	1156	1508	2370	157	794	794	864	575	66	30	11	0	7349	9793	7676	78	1556	1556	1660	595	35	80	73	0	0.000	0.000	0.000	0.000	0.000	0.000	0.000	0.000	0.000	0.000	0.000	0.000	0.000	0.000	0.062	0.087	0.064	0.085	2.842	0.086	0.141	80	560	100	362	5793	6155	714	8237	8951	Error	Error	-4.000	362	5793	714	8237	120675	783443	1.120	13.669	0	0	0
1	11	7	"A40"	"A40"	16270	28540	100	1282	1270	464	36	836	836	942	746	79	26	1	0	6675	9049	7137	78	1544	1544	1922	1824	94	67	55	0	0.000	0.000	0.000	0.000	0.000	0.000	0.000	0.000	0.000	0.000	0.000	0.000	0.000	0.000	0.087	0.058	0.064	0.112	5.570	0.051	0.416	80	560	100	446	5131	5577	434	7505	7939	Error	Error	-3.524	446	5131	434	7505	101562	723922	0.440	3.907	0	0	0
1	12	7	"A40"	"A40"	16570	28540	100	1138	1638	4391	268	810	810	852	507	59	31	7	0	6193	9403	7852	83	1502	1502	1843	1879	101	70	52	0	0.000	0.000	0.000	0.000	0.000	0.000	0.000	0.000	0.000	0.000	0.000	0.000	0.000	0.000	0.070	0.105	0.061	0.078	4.478	0.119	0.100	80	560	100	328	4691	5019	828	7901	8729	Error	Error	-3.838	328	4691	828	7901	131027	752261	1.550	4.023	0	0	0
1	13	7	"A41"	"A41"	16870	28530	100	1436	1591	1009	63	945	945	1094	1487	135	5	1	0	11614	10153	6840	67	1643	1643	1784	1116	62	68	62	0	0.000	0.000	0.000	0.000	0.000	0.000	0.000	0.000	0.000	0.000	0.000	0.000	0.000	0.000	0.049	0.076	0.073	0.111	5.187	0.139	0.117	80	560	100	491	9971	10462	646	8510	9156	Error	Error	-4.344	491	9971	646	8510	127256	812222	0.334	7.499	0	0	0
1	14	7	"A41"	"A41"	17170	28540	100	1841	1915	1164	60	1181	1181	1367	1866	136	3	3	0	11653	10320	5565	53	1903	1903	2334	2564	109	73	72	0	0.000	0.000	0.000	0.000	0.000	0.000	0.000	0.000	0.000	0.000	0.000	0.000	0.000	0.000	0.068	0.087	0.074	0.100	3.764	0.114	0.345	80	560	100	660	9750	10410	734	8417	9151	Error	Error	-3.885	660	9750	734	8417	153189	825610	0.294	3.115	0	0	0
1	15	7	"A41"	"A41"	17470	28540	100	1856	1921	533	27	1386	1386	1424	436	30	55	25	0	13154	11497	5916	51	2055	2055	2199	1190	54	81	80	0	0.000	0.000	0.000	0.000	0.000	0.000	0.000	0.000	0.000	0.000	0.000	0.000	0.000	0.000	0.042	0.057	0.056	0.065	3.159	0.054	0.272	80	560	100	470	11099	11569	535	9442	9977	Error	Error	-4.562	470	11099	535	9442	153682	919765	1.140	7.813	0	0	0
1	16	7	"A42"	"A42"	17770	28530	100	1632	1805	605	33	1599	1599	1642	448	27	22	8	0	3729	6167	4451	72	2202	2202	2233	440	19	73	65	0	0.000	0.000	0.000	0.000	0.000	0.000	0.000	0.000	0.000	0.000	0.000	0.000	0.000	0.000	0.022	0.052	0.076	0.111	6.014	0.067	0.125	80	560	100	33	1527	1560	206	3965	4171	Error	Error	-5.532	33	1527	206	3965	144390	493379	0.364	8.941	0	0	0
1	17	7	"A42"	"A42"	18070	28540	100	1887	1947	417	21	1697	1697	1896	2861	150	0	0	0	7169	7182	3439	47	2304	2304	2440	1511	61	76	70	0	0.000	0.000	0.000	0.000	0.000	0.000	0.000	0.000	0.000	0.000	0.000	0.000	0.000	0.000	0.039	0.051	0.079	0.062	4.443	0.780	0.159	80	560	100	190	4865	5055	250	4878	5128	Error	Error	-4.678	190	4865	250	4878	155788	574598	0.018	3.138	0	0	0
1	18	7	"A42"	"A42"	18370	28540	100	2076	2150	410	19	1850	1850	1929	1052	54	7	0	0	6656	7797	3624	46	2493	2493	2586	1117	43	92	72	0	0.000	0.000	0.000	0.000	0.000	0.000	0.000	0.000	0.000	0.000	0.000	0.000	0.000	0.000	0.054	0.057	0.073	0.059	4.150	0.089	0.251	80	560	100	226	4163	4389	300	5304	5604	Error	Error	-4.203	226	4163	300	5304	171965	623797	0.210	4.665	0	0	0
1	1	8	"A43"	"A43"	13270	28840	100	1440	1377	575	41	824	824	944	982	104	18	1	0	15662	12490	8403	67	1399	1399	1619	1453	89	68	66	0	0.000	0.000	0.000	0.000	0.000	0.000	0.000	0.000	0.000	0.000	0.000	0.000	0.000	0.000	0.043	0.050	0.055	0.072	4.638	0.047	0.295	80	560	100	616	14263	14879	553	11091	11644	Error	Error	-4.533	616	14263	553	11091	110138	999181	0.441	7.482	0	0	0
1	2	8	"A43"	"A43"	13560	28850	100	1298	1424	802	56	815	815	950	1340	141	8	2	0	14796	11212	8325	74	1426	1426	2296	3583	156	61	55	0	0.000	0.000	0.000	0.000	0.000	0.000	0.000	0.000	0.000	0.000	0.000	0.000	0.000	0.000	0.036	0.062	0.055	0.071	4.043	0.101	0.172	80	560	100	483	13370	13853	609	9786	10395	Error	Error	-4.791	483	13370	609	9786	113910	896929	0.354	2.488	0	0	0
1	3	8	"A43"	"A43"	13870	28850	100	1425	1386	472	34	769	769	911	922	101	26	1	0	14920	13438	8080	60	1380	1380	1924	2453	127	81	73	0	0.000	0.000	0.000	0.000	0.000	0.000	0.000	0.000	0.000	0.000	0.000	0.000	0.000	0.000	0.048	0.051	0.056	0.067	3.816	0.046	0.128	80	560	100	656	13540	14196	617	12058	12675	Error	Error	-4.367	656	13540	617	12058	110876	1075068	0.515	4.694	0	0	0
1	4	8	"A44"	"A44"	14170	28830	100	1260	1152	457	39	753	753	1164	3410	292	0	0	0	14008	10868	8122	74	1397	1397	1898	3024	159	60	55	0	0.000	0.000	0.000	0.000	0.000	0.000	0.000	0.000	0.000	0.000	0.000	0.000	0.000	0.000	0.040	0.042	0.049	0.114	7.293	0.044	0.407	80	560	100	507	12611	13118	399	9471	9870	Error	Error	-4.637	507	12611	399	9471	92133	869419	-0.004	2.966	0	0	0
1	5	8	"A44"	"A44"	14480	28840	100	1387	1402	756	53	750	750	965	1150	119	12	1	0	15864	13382	7404	55	1417	1417	1824	2096	114	75	75	0	0.000	0.000	0.000	0.000	0.000	0.000	0.000	0.000	0.000	0.000	0.000	0.000	0.000	0.000	0.044	0.054	0.052	0.064	4.024	0.065	0.109	80	560	100	637	14447	15084	652	11965	12617	Error	Error	-4.503	637	14447	652	11965	112172	1070593	0.380	5.514	0	0	0
1	6	8	"A44"	"A44"	14780	28840	100	1338	1394	691	49	671	671	997	2576	258	2	0	0	12992	12289	7043	57	1415	1415	1952	2701	138	76	72	0	0.000	0.000	0.000	0.000	0.000	0.000	0.000	0.000	0.000	0.000	0.000	0.000	0.000	0.000	0.058	0.066	0.060	0.077	3.037	0.050	0.278	80	560	100	667	11577	12244	723	10874	11597	Error	Error	-4.117	667	11577	723	10874	111516	983134	0.154	3.827	0	0	0
1	7	8	"A45"	"A45"	15070	28830	100	1011	1114	494	44	681	681	791	906	114	15	2	0	5807	8602	7081	82	1407	1407	1643	1613	98	61	57	0	0.000	0.000	0.000	0.000	0.000	0.000	0.000	0.000	0.000	0.000	0.000	0.000	0.000	0.000	0.075	0.060	0.061	0.075	3.394	0.052	0.285	80	560	100	330	4400	4730	433	7195	7628	Error	Error	-3.737	330	4400	433	7195	89143	688171	0.357	4.314	0	0	0
1	8	8	"A45"	"A45"	15380	28840	100	1317	1833	4115	224	749	749	1085	2655	244	2	2	0	10564	10625	7649	71	1458	1458	1980	2433	122	75	63	0	0.000	0.000	0.000	0.000	0.000	0.000	0.000	0.000	0.000	0.000	0.000	0.000	0.000	0.000	0.062	0.118	0.070	0.086	3.212	0.446	0.303	80	560	100	568	9106	9674	1084	9167	10251	Error	Error	-4.003	568	9106	1084	9167	146638	849973	0.282	3.553	0	0	0
1	9	8	"A45"	"A45"	15680	28840	100	1263	1269	480	37	749	749	934	1675	179	1	0	0	11142	10771	6273	58	1496	1496	1706	1104	64	82	78	0	0.000	0.000	0.000	0.000	0.000	0.000	0.000	0.000	0.000	0.000	0.000	0.000	0.000	0.000	0.053	0.056	0.056	0.071	3.739	0.055	0.292	80	560	100	514	9646	10160	520	9275	9795	Error	Error	-4.230	514	9646	520	9275	101510	861646	0.200	8.211	0	0	0
1	10	8	"A47"	"A47"	15970	28840	100	1464	1445	586	40	769	769	812	438	53	63	33	0	15715	12611	8136	64	1562	1562	1651	713	43	78	72	0	0.000	0.000	0.000	0.000	0.000	0.000	0.000	0.000	0.000	0.000	0.000	0.000	0.000	0.000	0.049	0.061	0.059	0.071	2.363	0.057	0.576	80	560	100	695	14153	14848	676	11049	11725	Error	Error	-4.348	695	14153	676	11049	115618	1008877	1.445	15.372	0	0	0
1	11	8	"A47"	"A47"	16270	28840	100	1439	1417	473	33	798	798	861	642	74	50	6	0	10811	9121	6672	73	1548	1548	2095	2474	118	61	52	0	0.000	0.000	0.000	0.000	0.000	0.000	0.000	0.000	0.000	0.000	0.000	0.000	0.000	0.000	0.069	0.082	0.096	0.158	3.989	0.072	0.225	80	560	100	641	9263	9904	619	7573	8192	Error	Error	-3.853	641	9263	619	7573	113374	729662	0.866	2.840	0	0	0
1	12	8	"A47"	"A47"	16580	28840	100	1531	1542	989	64	840	840	935	1402	149	7	1	0	15753	11900	7713	64	1628	1628	1821	1076	59	76	68	0	0.000	0.000	0.000	0.000	0.000	0.000	0.000	0.000	0.000	0.000	0.000	0.000	0.000	0.000	0.049	0.068	0.065	0.093	3.236	0.078	0.060	80	560	100	691	14125	14816	702	10272	10974	Error	Error	-4.353	691	14125	702	10272	123385	952039	0.433	9.367	0	0	0
1	13	8	"A48"	"A48"	16880	28830	100	1453	1444	486	33	947	947	1057	1002	94	18	0	0	15393	11694	7706	65	1700	1700	1846	1752	94	68	65	0	0.000	0.000	0.000	0.000	0.000	0.000	0.000	0.000	0.000	0.000	0.000	0.000	0.000	0.000	0.037	0.050	0.054	0.070	2.913	0.052	0.390	80	560	100	506	13693	14199	497	9994	10491	Error	Error	-4.758	506	13693	497	9994	115495	935509	0.386	5.621	0	0	0
1	14	8	"A48"	"A48"	17180	28840	100	1652	1643	531	32	1082	1082	1144	529	46	55	18	0	16645	12978	8306	64	1812	1812	2127	2075	97	70	67	0	0.000	0.000	0.000	0.000	0.000	0.000	0.000	0.000	0.000	0.000	0.000	0.000	0.000	0.000	0.038	0.050	0.062	0.070	3.775	0.058	0.375	80	560	100	570	14833	15403	561	11166	11727	Error	Error	-4.702	570	14833	561	11166	131421	1038269	0.943	5.229	0	0	0
1	15	8	"A48"	"A48"	17490	28840	100	1893	1873	525	28	1294	1294	1352	732	54	36	2	0	16491	13397	7179	53	1946	1946	2056	1206	58	80	77	0	0.000	0.000	0.000	0.000	0.000	0.000	0.000	0.000	0.000	0.000	0.000	0.000	0.000	0.000	0.041	0.051	0.052	0.056	2.202	0.056	0.247	80	560	100	599	14545	15144	579	11451	12030	Error	Error	-4.602	599	14545	579	11451	149844	1071759	0.712	9.404	0	0	0
1	16	8	"A49"	"A49"	17770	28820	100	1723	1781	483	27	1511	1511	1567	462	29	31	10	0	3938	5169	3539	68	2153	2153	2298	951	41	53	50	0	0.000	0.000	0.000	0.000	0.000	0.000	0.000	0.000	0.000	0.000	0.000	0.000	0.000	0.000	0.119	0.090	0.137	0.254	7.362	1.044	0.383	80	560	100	212	1785	1997	270	3016	3286	Error	Error	-3.074	212	1785	270	3016	142496	413541	0.463	3.019	0	0	0
1	17	8	"A49"	"A49"	18080	28830	100	2009	2030	427	21	1639	1639	1713	677	39	26	0	0	7455	7214	4022	55	2279	2279	2511	1189	47	70	63	0	0.000	0.000	0.000	0.000	0.000	0.000	0.000	0.000	0.000	0.000	0.000	0.000	0.000	0.000	0.071	0.079	0.094	0.133	5.477	0.070	0.335	80	560	100	370	5176	5546	391	4935	5326	Error	Error	-3.806	370	5176	391	4935	162391	577124	0.468	3.955	0	0	0
1	18	8	"A49"	"A49"	18380	28830	100	2080	2107	453	21	1751	1751	1801	428	23	38	17	0	6784	7339	4019	54	2505	2505	2679	1038	38	68	68	0	0.000	0.000	0.000	0.000	0.000	0.000	0.000	0.000	0.000	0.000	0.000	0.000	0.000	0.000	0.077	0.074	0.089	0.125	4.990	0.073	0.348	80	560	100	329	4279	4608	356	4834	5190	Error	Error	-3.701	329	4279	356	4834	168577	587121	0.715	4.489	0	0	0
1	1	9	"A50"	"A50"	13270	29130	100	1139	1272	769	60	828	828	931	654	70	20	6	0	4534	6076	4687	77	1448	1448	1536	513	33	71	63	0	0.000	0.000	0.000	0.000	0.000	0.000	0.000	0.000	0.000	0.000	0.000	0.000	0.000	0.000	0.101	0.096	0.095	0.146	5.539	0.070	0.075	80	560	100	311	3086	3397	444	4628	5072	Error	Error	-3.311	311	3086	444	4628	101750	486079	0.521	8.850	0	0	0
1	2	9	"A50"	"A50"	13580	29140	100	1002	1118	540	48	806	806	934	1179	126	3	1	0	5989	8306	5749	69	1414	1414	1523	873	57	83	81	0	0.000	0.000	0.000	0.000	0.000	0.000	0.000	0.000	0.000	0.000	0.000	0.000	0.000	0.000	0.043	0.045	0.050	0.051	4.133	0.052	0.311	80	560	100	196	4575	4771	312	6892	7204	Error	Error	-4.545	196	4575	312	6892	89408	664493	0.156	7.770	0	0	0
1	3	9	"A50"	"A50"	13870	29140	100	1166	1427	1993	139	787	787	929	973	104	7	2	0	6910	8512	5958	69	1428	1428	1603	769	47	76	75	0	0.000	0.000	0.000	0.000	0.000	0.000	0.000	0.000	0.000	0.000	0.000	0.000	0.000	0.000	0.069	0.090	0.064	0.092	4.842	0.064	0.030	80	560	100	379	5482	5861	640	7084	7724	Error	Error	-3.854	379	5482	640	7084	114142	680920	0.512	8.984	0	0	0
1	4	9	"A51"	"A51"	14170	29130	100	1254	1412	891	63	728	728	828	584	70	42	13	0	6315	8477	7102	83	1366	1366	1579	1230	77	61	56	0	0.000	0.000	0.000	0.000	0.000	0.000	0.000	0.000	0.000	0.000	0.000	0.000	0.000	0.000	0.106	0.096	0.096	0.134	3.916	0.133	0.056	80	560	100	526	4949	5475	684	7111	7795	Error	Error	-3.234	526	4949	684	7111	112948	678190	1.000	5.608	0	0	0
1	5	9	"A51"	"A51"	14470	29140	100	1230	1370	1062	77	712	712	743	250	33	72	53	0	12757	10013	5749	57	1341	1341	1541	906	58	82	72	0	0.000	0.000	0.000	0.000	0.000	0.000	0.000	0.000	0.000	0.000	0.000	0.000	0.000	0.000	0.045	0.076	0.056	0.075	3.250	0.065	0.177	80	560	100	518	11416	11934	658	8672	9330	Error	Error	-4.462	518	11416	658	8672	109597	801003	2.508	9.351	0	0	0
1	6	9	"A51"	"A51"	14780	29140	100	1188	1232	449	36	660	660	757	1287	170	6	0	0	14164	11792	6949	58	1321	1321	1563	2000	127	76	70	0	0.000	0.000	0.000	0.000	0.000	0.000	0.000	0.000	0.000	0.000	0.000	0.000	0.000	0.000	0.041	0.055	0.053	0.067	3.376	0.048	0.537	80	560	100	528	12843	13371	572	10471	11043	Error	Error	-4.604	528	12843	572	10471	98534	943321	0.369	5.115	0	0	0
1	7	9	"A52"	"A52"	15080	29130	100	1155	1261	654	51	735	735	1073	2251	209	3	0	0	9186	8327	5350	64	1400	1400	1887	2621	138	66	60	0	0.000	0.000	0.000	0.000	0.000	0.000	0.000	0.000	0.000	0.000	0.000	0.000	0.000	0.000	0.054	0.076	0.066	0.102	3.624	0.223	0.167	80	560	100	420	7786	8206	526	6927	7453	Error	Error	-4.212	420	7786	526	6927	100863	666140	0.084	2.457	0	0	0
1	8	9	"A52"	"A52"	15390	29130	100	1140	1127	452	40	719	719	1057	2850	269	0	0	0	7304	7426	3958	53	1446	1446	1971	3452	175	72	45	0	0.000	0.000	0.000	0.000	0.000	0.000	0.000	0.000	0.000	0.000	0.000	0.000	0.000	0.000	0.072	0.068	0.080	0.086	3.712	0.146	0.231	80	560	100	421	5858	6279	408	5980	6388	Error	Error	-3.799	421	5858	408	5980	90139	594078	0.025	1.580	0	0	0
1	9	9	"A52"	"A52"	15690	29140	100	1353	1457	898	61	705	705	787	906	115	22	2	0	11103	10275	4275	41	1542	1542	1773	1204	67	92	87	0	0.000	0.000	0.000	0.000	0.000	0.000	0.000	0.000	0.000	0.000	0.000	0.000	0.000	0.000	0.068	0.086	0.072	0.081	2.747	0.087	0.381	80	560	100	648	9561	10209	752	8733	9485	Error	Error	-3.883	648	9561	752	8733	116529	822031	0.740	7.061	0	0	0
1	10	9	"A53"	"A53"	15980	29140	100	1399	1438	727	50	714	714	765	310	40	67	56	0	13030	10192	6503	63	1548	1548	1615	594	36	78	73	0	0.000	0.000	0.000	0.000	0.000	0.000	0.000	0.000	0.000	0.000	0.000	0.000	0.000	0.000	0.060	0.084	0.094	0.116	3.088	0.076	0.559	80	560	100	685	11482	12167	724	8644	9368	Error	Error	-4.067	685	11482	724	8644	115062	815387	2.171	14.439	0	0	0
1	11	9	"A53"	"A53"	16290	29140	100	1277	1304	620	47	767	767	870	1135	130	11	1	0	12926	10865	6631	61	1497	1497	1619	946	58	76	72	0	0.000	0.000	0.000	0.000	0.000	0.000	0.000	0.000	0.000	0.000	0.000	0.000	0.000	0.000	0.045	0.057	0.062	0.084	3.037	0.071	0.063	80	560	100	510	11429	11939	537	9368	9905	Error	Error	-4.486	510	11429	537	9368	104305	869174	0.382	9.774	0	0	0
1	12	9	"A53"	"A53"	16590	29140	100	1314	1285	396	30	795	795	902	1019	112	10	0	0	10118	8386	4701	56	1532	1532	1698	1092	64	78	71	0	0.000	0.000	0.000	0.000	0.000	0.000	0.000	0.000	0.000	0.000	0.000	0.000	0.000	0.000	0.060	0.071	0.073	0.087	2.744	0.092	0.074	80	560	100	519	8586	9105	490	6854	7344	Error	Error	-4.048	519	8586	490	6854	102831	670876	0.376	6.125	0	0	0
1	13	9	"A54"	"A54"	16880	29130	100	1210	1259	433	34	938	938	961	271	28	50	35	0	5072	5961	4160	69	1682	1682	1738	625	35	66	58	0	0.000	0.000	0.000	0.000	0.000	0.000	0.000	0.000	0.000	0.000	0.000	0.000	0.000	0.000	0.080	0.075	0.098	0.136	4.754	0.070	0.429	80	560	100	272	3390	3662	321	4279	4600	Error	Error	-3.640	272	3390	321	4279	100717	476869	1.100	6.757	0	0	0
1	14	9	"A54"	"A54"	17180	29150	100	1496	2588	5990	231	1062	1062	1120	456	40	48	18	0	10065	9090	4901	53	1772	1772	1894	1011	53	80	77	0	0.000	0.000	0.000	0.000	0.000	0.000	0.000	0.000	0.000	0.000	0.000	0.000	0.000	0.000	0.052	0.209	0.074	0.097	3.754	0.484	0.161	80	560	100	434	8293	8727	1526	7318	8844	Error	Error	-4.256	434	8293	1526	7318	207064	727200	3.219	7.118	0	0	0
1	15	9	"A54"	"A54"	17480	29140	100	1880	2976	4446	149	1277	1277	1298	335	25	72	47	0	6993	8132	7860	96	1905	1905	1993	683	34	85	76	0	0.000	0.000	0.000	0.000	0.000	0.000	0.000	0.000	0.000	0.000	0.000	0.000	0.000	0.000	0.119	0.273	0.160	0.191	2.451	0.449	0.759	80	560	100	603	5088	5691	1699	6227	7926	Error	Error	-3.077	603	5088	1699	6227	238057	650528	5.009	8.988	0	0	0
1	16	9	"A55"	"A55"	17780	29130	100	1681	1688	429	25	1401	1401	1428	312	21	45	20	0	4259	5147	3102	60	2044	2044	2089	490	23	68	62	0	0.000	0.000	0.000	0.000	0.000	0.000	0.000	0.000	0.000	0.000	0.000	0.000	0.000	0.000	0.126	0.092	0.134	0.162	4.531	0.062	0.165	80	560	100	280	2215	2495	287	3103	3390	Error	Error	-2.984	280	2215	287	3103	135048	411792	0.833	6.241	0	0	0
1	17	9	"A55"	"A55"	18080	29140	100	1912	1973	474	24	1538	1538	1686	2100	124	0	0	0	6494	7195	3585	49	2178	2178	2321	2358	101	70	46	0	0.000	0.000	0.000	0.000	0.000	0.000	0.000	0.000	0.000	0.000	0.000	0.000	0.000	0.000	0.087	0.087	0.107	0.108	2.836	0.079	0.334	80	560	100	374	4316	4690	435	5017	5452	Error	Error	-3.529	374	4316	435	5017	157834	575625	0.137	2.067	0	0	0
1	18	9	"A55"	"A55"	18370	29130	100	2062	2088	573	27	1683	1683	1787	1123	62	5	1	0	6313	6639	3828	57	2429	2429	2573	1046	40	65	57	0	0.000	0.000	0.000	0.000	0.000	0.000	0.000	0.000	0.000	0.000	0.000	0.000	0.000	0.000	0.098	0.096	0.114	0.159	4.527	0.123	0.230	80	560	100	379	3884	4263	405	4210	4615	Error	Error	-3.357	379	3884	405	4210	167044	531100	0.268	3.887	0	0	0
1	1	10	"A56"	"A56"	13280	29440	100	1023	1320	1777	134	849	849	907	378	41	35	15	0	5487	7181	5406	75	1438	1438	1636	1147	70	63	60	0	0.000	0.000	0.000	0.000	0.000	0.000	0.000	0.000	0.000	0.000	0.000	0.000	0.000	0.000	0.043	0.082	0.066	0.105	5.848	0.083	0.104	80	560	100	174	4049	4223	471	5743	6214	Error	Error	-4.540	174	4049	471	5743	105630	574495	1.093	4.834	0	0	0
1	2	10	"A56"	"A56"	13580	29440	100	1115	1162	385	33	923	923	3542	11563	326	0	0	0	2842	3428	1763	51	1545	1545	4337	11637	268	0	0	0	0.000	0.000	0.000	0.000	0.000	0.000	0.000	0.000	0.000	0.000	0.000	0.000	0.000	0.000	0.148	0.127	0.199	0.270	4.593	1.012	0.965	80	560	100	192	1297	1489	239	1883	2122	Error	Error	-2.756	192	1297	239	1883	92977	274233	-0.206	-0.078	0	0	0
1	3	10	"A56"	"A56"	13880	29450	100	1264	1320	535	40	796	796	863	436	50	52	20	0	7781	7263	3146	43	1438	1438	1599	860	53	92	85	0	0.000	0.000	0.000	0.000	0.000	0.000	0.000	0.000	0.000	0.000	0.000	0.000	0.000	0.000	0.074	0.090	0.102	0.096	2.580	0.100	0.348	80	560	100	468	6343	6811	524	5825	6349	Error	Error	-3.761	468	6343	524	5825	105581	581000	1.048	6.586	0	0	0
1	4	10	"A57"	"A57"	14180	29440	100	1070	1267	841	66	713	713	772	321	41	51	33	0	8212	8888	7170	80	1366	1366	1516	1095	72	65	61	0	0.000	0.000	0.000	0.000	0.000	0.000	0.000	0.000	0.000	0.000	0.000	0.000	0.000	0.000	0.052	0.074	0.066	0.083	5.412	0.053	0.288	80	560	100	357	6846	7203	554	7522	8076	Error	Error	-4.261	357	6846	554	7522	101376	711001	1.542	6.732	0	0	0
1	5	10	"A57"	"A57"	14480	29450	100	1186	1238	535	43	715	715	929	2116	227	1	0	0	8343	9614	7341	76	1362	1362	1824	2109	115	68	56	0	0.000	0.000	0.000	0.000	0.000	0.000	0.000	0.000	0.000	0.000	0.000	0.000	0.000	0.000	0.067	0.063	0.062	0.102	5.416	0.047	0.026	80	560	100	471	6981	7452	523	8252	8775	Error	Error	-3.890	471	6981	523	8252	99020	769142	0.146	3.694	0	0	0
1	6	10	"A57"	"A57"	14790	29440	100	1088	1182	536	45	719	719	810	604	74	40	10	0	11361	9961	7294	73	1382	1382	1706	1807	105	65	62	0	0.000	0.000	0.000	0.000	0.000	0.000	0.000	0.000	0.000	0.000	0.000	0.000	0.000	0.000	0.037	0.054	0.057	0.088	4.811	0.056	0.148	80	560	100	369	9979	10348	463	8579	9042	Error	Error	-4.757	369	9979	463	8579	94592	796891	0.616	4.568	0	0	0
1	7	10	"A58"	"A58"	15080	29440	100	1103	1201	639	53	724	724	882	959	108	15	2	0	7480	8765	6469	73	1406	1406	1645	1242	75	70	63	0	0.000	0.000	0.000	0.000	0.000	0.000	0.000	0.000	0.000	0.000	0.000	0.000	0.000	0.000	0.062	0.065	0.062	0.091	4.688	0.099	0.213	80	560	100	379	6074	6453	477	7359	7836	Error	Error	-4.002	379	6074	477	7359	96117	701212	0.333	5.733	0	0	0
1	8	10	"A58"	"A58"	15400	29440	100	1186	1358	742	54	743	743	866	685	79	36	12	0	8800	10535	7271	69	1466	1466	1685	1396	82	78	75	0	0.000	0.000	0.000	0.000	0.000	0.000	0.000	0.000	0.000	0.000	0.000	0.000	0.000	0.000	0.060	0.068	0.069	0.079	3.133	0.077	0.461	80	560	100	443	7334	7777	615	9069	9684	Error	Error	-4.049	443	7334	615	9069	108601	842800	0.718	6.340	0	0	0
1	9	10	"A58"	"A58"	15690	29440	100	1120	1191	495	41	748	748	809	416	51	48	21	0	6247	9633	8189	85	1514	1514	1738	1457	83	66	63	0	0.000	0.000	0.000	0.000	0.000	0.000	0.000	0.000	0.000	0.000	0.000	0.000	0.000	0.000	0.079	0.055	0.066	0.106	6.122	0.052	0.463	80	560	100	372	4733	5105	443	8119	8562	Error	Error	-3.669	372	4733	443	8119	95301	770672	0.918	5.419	0	0	0
1	10	10	"A59"	"A59"	15980	29440	100	1399	1323	530	40	769	769	980	1393	142	5	0	0	12118	10074	6929	68	1507	1507	1794	1894	105	66	61	0	0.000	0.000	0.000	0.000	0.000	0.000	0.000	0.000	0.000	0.000	0.000	0.000	0.000	0.000	0.059	0.065	0.073	0.091	3.020	0.087	0.215	80	560	100	630	10611	11241	554	8567	9121	Error	Error	-4.074	630	10611	554	8567	105813	805910	0.246	4.372	0	0	0
1	11	10	"A59"	"A59"	16290	29440	100	1186	1210	523	43	759	759	897	1422	158	2	0	0	10089	8864	6029	68	1468	1468	1943	2492	128	62	60	0	0.000	0.000	0.000	0.000	0.000	0.000	0.000	0.000	0.000	0.000	0.000	0.000	0.000	0.000	0.050	0.061	0.077	0.104	4.053	0.072	0.494	80	560	100	427	8621	9048	451	7396	7847	Error	Error	-4.336	427	8621	451	7396	96763	709085	0.220	2.777	0	0	0
1	12	10	"A59"	"A59"	16590	29440	100	1785	1709	696	40	839	839	891	412	46	70	52	0	12891	10123	5588	55	1559	1559	1763	990	56	78	72	0	0.000	0.000	0.000	0.000	0.000	0.000	0.000	0.000	0.000	0.000	0.000	0.000	0.000	0.000	0.083	0.102	0.096	0.119	2.963	0.102	0.373	80	560	100	946	11332	12278	870	8564	9434	Error	Error	-3.582	946	11332	870	8564	136685	809816	1.985	8.444	0	0	0
1	13	10	"A60"	"A60"	16890	29440	100	926	1002	357	35	906	906	997	1235	123	1	0	0	3929	4840	3590	74	1597	1597	1651	649	39	73	65	0	0.000	0.000	0.000	0.000	0.000	0.000	0.000	0.000	0.000	0.000	0.000	0.000	0.000	0.000	0.009	0.030	0.072	0.095	5.416	0.061	0.242	80	560	100	20	2332	2352	96	3243	3339	Error	Error	-6.865	20	2332	96	3243	80178	387220	0.004	4.914	0	0	0
1	14	10	"A60"	"A60"	17180	29450	100	1190	1267	378	29	1101	1101	1224	1204	98	1	0	0	4659	5669	3889	68	1794	1794	1881	472	25	73	63	0	0.000	0.000	0.000	0.000	0.000	0.000	0.000	0.000	0.000	0.000	0.000	0.000	0.000	0.000	0.031	0.043	0.070	0.089	4.981	0.061	0.012	80	560	100	89	2865	2954	166	3875	4041	Error	Error	-5.009	89	2865	166	3875	101330	453554	0.036	8.025	0	0	0
1	15	10	"A60"	"A60"	17480	29450	100	1468	1531	416	27	1258	1258	1309	533	40	18	6	0	5574	6853	4380	63	1935	1935	1988	637	32	86	76	0	0.000	0.000	0.000	0.000	0.000	0.000	0.000	0.000	0.000	0.000	0.000	0.000	0.000	0.000	0.058	0.056	0.064	0.087	6.416	0.063	0.131	80	560	100	210	3639	3849	273	4918	5191	Error	Error	-4.115	210	3639	273	4918	122482	548250	0.417	7.637	0	0	0
1	16	10	"A61"	"A61"	17780	29440	100	1746	1772	495	27	1447	1447	1482	544	36	31	10	0	7137	7347	4769	64	2063	2063	2107	489	23	70	63	0	0.000	0.000	0.000	0.000	0.000	0.000	0.000	0.000	0.000	0.000	0.000	0.000	0.000	0.000	0.059	0.062	0.099	0.127	4.662	0.069	0.152	80	560	100	299	5074	5373	325	5284	5609	Error	Error	-4.085	299	5074	325	5284	141754	587732	0.533	10.716	0	0	0
1	17	10	"A61"	"A61"	18080	29430	100	1951	1998	506	25	1543	1543	1582	406	25	50	25	0	7602	7864	4830	61	2234	2234	2620	1673	63	67	58	0	0.000	0.000	0.000	0.000	0.000	0.000	0.000	0.000	0.000	0.000	0.000	0.000	0.000	0.000	0.076	0.081	0.097	0.139	4.385	0.076	0.491	80	560	100	408	5368	5776	455	5630	6085	Error	Error	-3.718	408	5368	455	5630	159842	629113	1.025	3.134	0	0	0
1	18	10	"A61"	"A61"	18380	29440	100	1658	1727	404	23	1634	1634	1664	338	20	27	6	0	7016	6961	3062	43	2432	2432	2586	931	36	81	75	0	0.000	0.000	0.000	0.000	0.000	0.000	0.000	0.000	0.000	0.000	0.000	0.000	0.000	0.000	0.005	0.021	0.068	0.099	3.544	0.046	0.156	80	560	100	24	4584	4608	93	4529	4622	Error	Error	-7.577	24	4584	93	4529	138166	556862	0.186	4.699	0	0	0
1	1	11	"A62"	"A62"	13280	29740	100	983	989	296	29	835	835	840	227	27	33	12	0	4339	4718	2887	61	1450	1450	1476	326	22	71	68	0	0.000	0.000	0.000	0.000	0.000	0.000	0.000	0.000	0.000	0.000	0.000	0.000	0.000	0.000	0.051	0.047	0.070	0.105	5.182	0.047	0.159	80	560	100	148	2889	3037	154	3268	3422	Error	Error	-4.287	148	2889	154	3268	79129	377446	0.656	9.945	0	0	0
1	2	11	"A62"	"A62"	13590	29750	100	1194	1219	377	30	817	817	949	893	94	7	0	0	7281	9853	6798	68	1429	1429	1608	840	52	92	83	0	0.000	0.000	0.000	0.000	0.000	0.000	0.000	0.000	0.000	0.000	0.000	0.000	0.000	0.000	0.064	0.048	0.052	0.055	3.358	0.037	0.024	80	560	100	377	5852	6229	402	8424	8826	Error	Error	-3.956	377	5852	402	8424	97537	788254	0.302	9.815	0	0	0
1	3	11	"A62"	"A62"	13880	29750	100	1278	1701	1458	85	862	862	1198	1851	154	11	2	0	9521	8689	4509	51	1482	1482	1865	1928	103	86	66	0	0.000	0.000	0.000	0.000	0.000	0.000	0.000	0.000	0.000	0.000	0.000	0.000	0.000	0.000	0.052	0.116	0.064	0.093	4.034	0.233	0.154	80	560	100	416	8039	8455	839	7207	8046	Error	Error	-4.272	416	8039	839	7207	136079	695112	0.272	3.539	0	0	0
1	4	11	"A63"	"A63"	14180	29740	100	1370	2096	3918	186	733	733	926	1602	173	11	5	0	17709	13166	9107	69	1342	1342	1594	1862	116	65	63	0	0.000	0.000	0.000	0.000	0.000	0.000	0.000	0.000	0.000	0.000	0.000	0.000	0.000	0.000	0.039	0.115	0.059	0.081	3.199	0.174	0.169	80	560	100	637	16367	17004	1363	11824	13187	Error	Error	-4.683	637	16367	1363	11824	167651	1053298	0.730	6.215	0	0	0
1	5	11	"A63"	"A63"	14480	29750	100	1605	1968	2581	131	775	775	998	1322	132	25	8	0	19014	15469	9407	60	1424	1424	1930	2205	114	77	76	0	0.000	0.000	0.000	0.000	0.000	0.000	0.000	0.000	0.000	0.000	0.000	0.000	0.000	0.000	0.047	0.085	0.063	0.087	2.987	0.074	0.161	80	560	100	830	17590	18420	1193	14045	15238	Error	Error	-4.406	830	17590	1193	14045	157437	1237533	0.734	6.140	0	0	0
1	6	11	"A63"	"A63"	14790	29750	100	1406	1364	485	35	792	792	1164	2662	228	0	0	0	16064	13675	6926	50	1443	1443	1835	2550	138	78	77	0	0.000	0.000	0.000	0.000	0.000	0.000	0.000	0.000	0.000	0.000	0.000	0.000	0.000	0.000	0.042	0.047	0.051	0.063	3.571	0.045	0.089	80	560	100	614	14621	15235	572	12232	12804	Error	Error	-4.574	614	14621	572	12232	109113	1094035	0.075	4.643	0	0	0
1	7	11	"A64"	"A64"	15090	29740	100	1246	1226	480	39	751	751	926	1353	146	3	0	0	13922	11798	7668	64	1410	1410	1572	961	61	71	70	0	0.000	0.000	0.000	0.000	0.000	0.000	0.000	0.000	0.000	0.000	0.000	0.000	0.000	0.000	0.040	0.046	0.049	0.066	3.621	0.052	0.300	80	560	100	495	12512	13007	475	10388	10863	Error	Error	-4.660	495	12512	475	10388	98056	943832	0.222	10.641	0	0	0
1	8	11	"A64"	"A64"	15400	29740	100	1430	1462	739	50	749	749	946	1862	196	3	1	0	12708	11490	6845	59	1447	1447	1737	2091	120	76	70	0	0.000	0.000	0.000	0.000	0.000	0.000	0.000	0.000	0.000	0.000	0.000	0.000	0.000	0.000	0.060	0.071	0.065	0.074	2.300	0.121	0.199	80	560	100	681	11261	11942	713	10043	10756	Error	Error	-4.048	681	11261	713	10043	116956	919178	0.277	4.664	0	0	0
1	9	11	"A64"	"A64"	15700	29740	100	1415	1389	373	26	732	732	778	313	40	81	56	0	14494	12404	5880	47	1507	1507	1692	1390	82	92	88	0	0.000	0.000	0.000	0.000	0.000	0.000	0.000	0.000	0.000	0.000	0.000	0.000	0.000	0.000	0.053	0.060	0.064	0.068	2.137	0.048	0.523	80	560	100	683	12987	13670	657	10897	11554	Error	Error	-4.249	683	12987	657	10897	111128	992296	1.952	7.706	0	0	0
1	10	11	"A65"	"A65"	15990	29740	100	1111	1181	625	52	738	738	799	409	51	40	8	0	7207	6777	2803	41	1459	1459	1488	281	18	91	86	0	0.000	0.000	0.000	0.000	0.000	0.000	0.000	0.000	0.000	0.000	0.000	0.000	0.000	0.000	0.065	0.083	0.075	0.083	3.447	0.078	0.213	80	560	100	373	5748	6121	443	5318	5761	Error	Error	-3.946	373	5748	443	5318	94481	542130	0.934	18.822	0	0	0
1	11	11	"A65"	"A65"	16290	29750	100	1104	1612	4513	279	836	836	867	314	36	45	13	0	6700	6992	5093	72	1556	1556	1728	911	52	80	80	0	0.000	0.000	0.000	0.000	0.000	0.000	0.000	0.000	0.000	0.000	0.000	0.000	0.000	0.000	0.052	0.143	0.067	0.073	4.304	0.487	0.400	80	560	100	268	5144	5412	776	5436	6212	Error	Error	-4.263	268	5144	776	5436	128988	559321	2.373	5.778	0	0	0
1	12	11	"A65"	"A65"	16600	29740	100	1174	1174	289	24	881	881	910	275	30	51	18	0	5976	5886	2473	42	1639	1639	1723	655	38	86	82	0	0.000	0.000	0.000	0.000	0.000	0.000	0.000	0.000	0.000	0.000	0.000	0.000	0.000	0.000	0.068	0.069	0.097	0.091	3.160	0.063	0.255	80	560	100	293	4337	4630	293	4247	4540	Error	Error	-3.888	293	4337	293	4247	93945	470865	0.960	6.356	0	0	0
1	13	11	"A66"	"A66"	16890	29740	100	1264	1287	390	30	916	916	948	252	26	62	27	0	9826	8313	4986	59	1684	1684	1711	295	17	82	80	0	0.000	0.000	0.000	0.000	0.000	0.000	0.000	0.000	0.000	0.000	0.000	0.000	0.000	0.000	0.043	0.056	0.054	0.084	5.214	0.052	0.316	80	560	100	348	8142	8490	371	6629	7000	Error	Error	-4.548	348	8142	371	6629	102973	665035	1.345	22.380	0	0	0
1	14	11	"A66"	"A66"	17200	29740	100	1656	1704	526	30	1075	1075	1085	268	24	73	52	0	13786	11434	5495	48	1791	1791	1801	222	12	95	93	0	0.000	0.000	0.000	0.000	0.000	0.000	0.000	0.000	0.000	0.000	0.000	0.000	0.000	0.000	0.048	0.065	0.068	0.077	2.801	0.062	0.532	80	560	100	581	11995	12576	629	9643	10272	Error	Error	-4.368	581	11995	629	9643	136346	914700	2.310	43.392	0	0	0
1	15	11	"A66"	"A66"	17480	29750	100	1892	1834	504	27	1262	1262	1276	294	23	67	53	0	13559	11788	5743	48	1976	1976	2115	813	38	86	85	0	0.000	0.000	0.000	0.000	0.000	0.000	0.000	0.000	0.000	0.000	0.000	0.000	0.000	0.000	0.054	0.058	0.059	0.064	3.495	0.060	0.507	80	560	100	630	11583	12213	572	9812	10384	Error	Error	-4.201	630	11583	572	9812	146687	943004	1.898	11.898	0	0	0
1	16	11	"A67"	"A67"	17790	29730	100	1736	1762	315	17	1461	1461	1569	1315	83	0	0	0	6475	6536	3665	56	2138	2138	2208	778	35	70	70	0	0.000	0.000	0.000	0.000	0.000	0.000	0.000	0.000	0.000	0.000	0.000	0.000	0.000	0.000	0.063	0.068	0.084	0.096	4.926	0.056	0.213	80	560	100	275	4337	4612	301	4398	4699	Error	Error	-3.979	275	4337	301	4398	140929	522881	0.147	5.563	0	0	0
1	17	11	"A67"	"A67"	18080	29750	100	1893	1918	432	22	1518	1518	1539	376	24	50	25	0	9358	8908	4802	53	2208	2208	2376	948	39	78	77	0	0.000	0.000	0.000	0.000	0.000	0.000	0.000	0.000	0.000	0.000	0.000	0.000	0.000	0.000	0.052	0.060	0.074	0.087	3.644	0.061	0.420	80	560	100	375	7150	7525	400	6700	7100	Error	Error	-4.253	375	7150	400	6700	153458	712641	1.008	6.890	0	0	0
1	18	11	"A67"	"A67"	18380	29750	100	2162	2182	460	21	1659	1659	1682	320	19	66	40	0	10809	10431	4630	44	2445	2445	2540	527	20	95	90	0	0.000	0.000	0.000	0.000	0.000	0.000	0.000	0.000	0.000	0.000	0.000	0.000	0.000	0.000	0.060	0.065	0.068	0.068	2.391	0.072	0.461	80	560	100	503	8364	8867	523	7986	8509	Error	Error	-4.056	503	8364	523	7986	174579	834443	1.563	14.973	0	0	0
1	1	12	"A68"	"A68"	13290	30050	100	1171	1172	354	30	871	871	888	248	27	52	35	0	5928	6742	4164	61	1502	1502	1513	201	13	91	85	0	0.000	0.000	0.000	0.000	0.000	0.000	0.000	0.000	0.000	0.000	0.000	0.000	0.000	0.000	0.068	0.057	0.068	0.081	2.711	0.055	0.342	80	560	100	300	4426	4726	301	5240	5541	Error	Error	-3.883	300	4426	301	5240	93747	539394	1.145	26.015	0	0	0
1	2	12	"A68"	"A68"	13590	30050	100	1133	1207	395	32	795	795	826	239	28	62	37	0	8434	8255	5235	63	1453	1453	1570	608	38	86	82	0	0.000	0.000	0.000	0.000	0.000	0.000	0.000	0.000	0.000	0.000	0.000	0.000	0.000	0.000	0.048	0.061	0.061	0.066	3.091	0.049	0.406	80	560	100	338	6981	7319	412	6802	7214	Error	Error	-4.368	338	6981	412	6802	96596	660438	1.594	10.995	0	0	0
1	3	12	"A68"	"A68"	13900	30050	100	1214	1328	726	54	759	759	836	464	55	48	13	0	10042	9250	5143	55	1418	1418	1572	712	45	87	85	0	0.000	0.000	0.000	0.000	0.000	0.000	0.000	0.000	0.000	0.000	0.000	0.000	0.000	0.000	0.053	0.073	0.055	0.077	4.192	0.046	0.152	80	560	100	455	8624	9079	569	7832	8401	Error	Error	-4.244	455	8624	569	7832	106254	740012	1.060	10.784	0	0	0
1	4	12	"A69"	"A69"	14180	30040	100	1101	1224	659	53	735	735	814	517	63	46	18	0	7142	11180	9692	86	1391	1391	1591	1708	107	55	52	0	0.000	0.000	0.000	0.000	0.000	0.000	0.000	0.000	0.000	0.000	0.000	0.000	0.000	0.000	0.064	0.050	0.055	0.094	5.056	0.048	0.333	80	560	100	366	5751	6117	489	9789	10278	Error	Error	-3.974	366	5751	489	9789	97907	894394	0.793	5.614	0	0	0
1	5	12	"A69"	"A69"	14490	30050	100	1466	1412	568	40	768	768	1001	1903	190	2	0	0	18321	14627	8833	60	1464	1464	1873	2328	124	76	75	0	0.000	0.000	0.000	0.000	0.000	0.000	0.000	0.000	0.000	0.000	0.000	0.000	0.000	0.000	0.041	0.049	0.049	0.057	2.731	0.044	0.509	80	560	100	698	16857	17555	644	13163	13807	Error	Error	-4.594	698	16857	644	13163	112999	1170165	0.216	5.479	0	0	0
1	6	12	"A69"	"A69"	14790	30050	100	1343	1324	539	40	759	759	829	604	72	48	12	0	17728	13427	9596	71	1413	1413	1831	2525	137	61	61	0	0.000	0.000	0.000	0.000	0.000	0.000	0.000	0.000	0.000	0.000	0.000	0.000	0.000	0.000	0.036	0.047	0.050	0.068	3.076	0.046	0.695	80	560	100	584	16315	16899	565	12014	12579	Error	Error	-4.804	584	16315	565	12014	105929	1074125	0.820	4.592	0	0	0
1	7	12	"A70"	"A70"	15090	30040	100	1013	1039	380	36	698	698	730	275	37	52	32	0	7371	7786	5806	74	1360	1360	1431	579	40	68	66	0	0.000	0.000	0.000	0.000	0.000	0.000	0.000	0.000	0.000	0.000	0.000	0.000	0.000	0.000	0.052	0.053	0.057	0.072	2.702	0.051	0.582	80	560	100	315	6011	6326	341	6426	6767	Error	Error	-4.254	315	6011	341	6426	83135	622917	1.124	10.976	0	0	0
1	8	12	"A70"	"A70"	15390	30050	100	1213	1281	502	39	744	744	776	249	32	70	46	0	10509	11838	7754	65	1440	1440	1593	790	49	86	82	0	0.000	0.000	0.000	0.000	0.000	0.000	0.000	0.000	0.000	0.000	0.000	0.000	0.000	0.000	0.052	0.052	0.060	0.072	2.807	0.047	0.331	80	560	100	469	9069	9538	537	10398	10935	Error	Error	-4.273	469	9069	537	10398	102517	947034	2.028	12.968	0	0	0
1	9	12	"A70"	"A70"	15690	30050	100	1314	1383	514	37	798	798	826	291	35	65	45	0	10823	12022	7724	64	1531	1531	1719	963	56	83	81	0	0.000	0.000	0.000	0.000	0.000	0.000	0.000	0.000	0.000	0.000	0.000	0.000	0.000	0.000	0.056	0.056	0.058	0.072	4.255	0.049	0.506	80	560	100	516	9292	9808	585	10491	11076	Error	Error	-4.171	516	9292	585	10491	110600	961791	1.914	10.699	0	0	0
1	10	12	"A71"	"A71"	15980	30040	100	1165	1193	460	38	810	810	1103	3307	299	0	0	0	9104	8918	7341	82	1514	1514	1832	2087	113	51	51	0	0.000	0.000	0.000	0.000	0.000	0.000	0.000	0.000	0.000	0.000	0.000	0.000	0.000	0.000	0.047	0.052	0.065	0.121	4.573	0.052	0.515	80	560	100	355	7590	7945	383	7404	7787	Error	Error	-4.418	355	7590	383	7404	95413	713435	0.027	3.395	0	0	0
1	11	12	"A71"	"A71"	16300	30050	100	1236	1299	416	32	849	849	893	629	70	31	5	0	8968	8903	5327	59	1587	1587	1765	1320	74	77	70	0	0.000	0.000	0.000	0.000	0.000	0.000	0.000	0.000	0.000	0.000	0.000	0.000	0.000	0.000	0.052	0.062	0.062	0.082	3.108	0.054	0.522	80	560	100	387	7381	7768	450	7316	7766	Error	Error	-4.253	387	7381	450	7316	103900	712279	0.645	5.408	0	0	0
1	12	12	"A71"	"A71"	16600	30050	100	1628	1602	478	29	929	929	941	245	26	80	62	0	13849	12566	6595	52	1663	1663	1740	467	26	91	90	0	0.000	0.000	0.000	0.000	0.000	0.000	0.000	0.000	0.000	0.000	0.000	0.000	0.000	0.000	0.057	0.062	0.065	0.068	3.032	0.058	0.611	80	560	100	699	12186	12885	673	10903	11576	Error	Error	-4.124	699	12186	673	10903	128142	1005277	2.698	23.182	0	0	0
1	13	12	"A72"	"A72"	16900	30030	100	1460	1471	424	28	981	981	1018	316	31	65	35	0	7823	7129	4438	62	1785	1785	1857	682	36	70	65	0	0.000	0.000	0.000	0.000	0.000	0.000	0.000	0.000	0.000	0.000	0.000	0.000	0.000	0.000	0.079	0.092	0.103	0.153	3.754	0.075	0.472	80	560	100	479	6038	6517	490	5344	5834	Error	Error	-3.656	479	6038	490	5344	117697	570314	1.434	7.730	0	0	0
1	14	12	"A72"	"A72"	17210	30040	100	1483	1570	521	33	1177	1177	1401	2899	206	0	0	0	7534	7670	4211	54	1987	1987	2633	3332	126	66	40	0	0.000	0.000	0.000	0.000	0.000	0.000	0.000	0.000	0.000	0.000	0.000	0.000	0.000	0.000	0.055	0.069	0.079	0.081	3.247	0.081	0.466	80	560	100	306	5547	5853	393	5683	6076	Error	Error	-4.180	306	5547	393	5683	125577	613621	0.058	1.512	0	0	0
1	15	12	"A72"	"A72"	17500	30040	100	1779	1772	519	29	1329	1329	1355	331	24	60	37	0	7751	7410	3833	51	2142	2142	2393	1251	52	73	70	0	0.000	0.000	0.000	0.000	0.000	0.000	0.000	0.000	0.000	0.000	0.000	0.000	0.000	0.000	0.080	0.084	0.104	0.135	4.231	0.089	0.450	80	560	100	450	5609	6059	443	5268	5711	Error	Error	-3.640	450	5609	443	5268	141753	592761	1.260	4.010	0	0	0
1	16	12	"A73"	"A73"	17780	30040	100	1481	1477	352	23	1409	1409	1428	297	20	20	8	0	2720	3242	1622	50	2127	2127	2151	327	15	58	47	0	0.000	0.000	0.000	0.000	0.000	0.000	0.000	0.000	0.000	0.000	0.000	0.000	0.000	0.000	0.121	0.061	0.613	0.548	6.272	0.062	0.032	80	560	100	72	593	665	68	1115	1183	Error	Error	-3.042	72	593	68	1115	118195	259345	0.165	3.336	0	0	0
1	17	12	"A73"	"A73"	18090	30040	100	1633	1667	328	19	1496	1496	1516	316	20	28	8	0	3418	4337	2434	56	2199	2199	2248	641	28	60	48	0	0.000	0.000	0.000	0.000	0.000	0.000	0.000	0.000	0.000	0.000	0.000	0.000	0.000	0.000	0.112	0.080	0.133	0.211	7.804	0.057	0.067	80	560	100	137	1219	1356	171	2138	2309	Error	Error	-3.153	137	1219	171	2138	133351	346995	0.478	3.259	0	0	0
1	18	12	"A73"	"A73"	18380	30050	100	1648	1632	349	21	1659	1659	1659	313	18	13	3	0	3187	3536	1306	36	2425	2425	2447	293	11	63	52	0	0.000	0.000	0.000	0.000	0.000	0.000	0.000	0.000	0.000	0.000	0.000	0.000	0.000	0.000	-0.014	-0.024	0.297	0.388	6.724	0.030	0.007	80	560	100	-11	762	751	-27	1111	1084	Error	Error	Error	-11	762	-27	1111	130559	282895	-0.086	3.717	0	0	0
1	1	13	"A74"	"A74"	13290	30330	100	1189	1262	401	31	877	877	986	1097	111	3	0	0	6472	8012	6258	78	1494	1494	1656	1242	75	60	53	0	0.000	0.000	0.000	0.000	0.000	0.000	0.000	0.000	0.000	0.000	0.000	0.000	0.000	0.000	0.063	0.059	0.065	0.130	6.077	0.077	0.085	80	560	100	312	4978	5290	385	6518	6903	Error	Error	-3.996	312	4978	385	6518	100954	640966	0.252	5.118	0	0	0
1	2	13	"A74"	"A74"	13600	30340	100	1476	1750	1415	80	903	903	1174	1912	162	6	1	0	14224	11698	6995	59	1498	1498	1871	1778	95	81	76	0	0.000	0.000	0.000	0.000	0.000	0.000	0.000	0.000	0.000	0.000	0.000	0.000	0.000	0.000	0.045	0.083	0.078	0.084	3.155	0.101	0.094	80	560	100	573	12726	13299	847	10200	11047	Error	Error	-4.473	573	12726	847	10200	139991	935876	0.301	5.527	0	0	0
1	3	13	"A74"	"A74"	13880	30350	100	1192	1202	400	33	872	872	1068	1190	111	0	0	0	11958	9711	6450	66	1503	1503	2099	2277	108	62	61	0	0.000	0.000	0.000	0.000	0.000	0.000	0.000	0.000	0.000	0.000	0.000	0.000	0.000	0.000	0.031	0.040	0.047	0.076	6.418	0.054	0.047	80	560	100	320	10455	10775	330	8208	8538	Error	Error	-5.030	320	10455	330	8208	96173	776848	0.113	3.343	0	0	0
1	4	13	"A75"	"A75"	14200	30330	100	1316	1316	450	34	803	803	841	337	40	66	38	0	11451	9478	6142	64	1500	1500	1580	856	54	73	68	0	0.000	0.000	0.000	0.000	0.000	0.000	0.000	0.000	0.000	0.000	0.000	0.000	0.000	0.000	0.052	0.064	0.072	0.093	2.761	0.061	0.562	80	560	100	513	9951	10464	513	7978	8491	Error	Error	-4.278	513	9951	513	7978	105296	758224	1.409	9.227	0	0	0
1	5	13	"A75"	"A75"	14500	30350	100	1459	1456	387	26	746	746	778	262	33	85	73	0	12437	11362	4322	38	1508	1508	1669	939	56	88	87	0	0.000	0.000	0.000	0.000	0.000	0.000	0.000	0.000	0.000	0.000	0.000	0.000	0.000	0.000	0.065	0.072	0.070	0.074	2.066	0.067	0.610	80	560	100	713	10929	11642	710	9854	10564	Error	Error	-3.938	713	10929	710	9854	116453	908992	2.588	10.323	0	0	0
1	6	13	"A75"	"A75"	14810	30340	100	1410	1401	469	33	765	765	783	231	29	81	66	0	12548	10753	4827	44	1520	1520	1621	1020	62	83	81	0	0.000	0.000	0.000	0.000	0.000	0.000	0.000	0.000	0.000	0.000	0.000	0.000	0.000	0.000	0.058	0.069	0.070	0.079	2.216	0.063	0.529	80	560	100	645	11028	11673	636	9233	9869	Error	Error	-4.096	645	11028	636	9233	112111	860249	2.675	8.953	0	0	0
1	7	13	"A76"	"A76"	15100	30330	100	1290	1266	461	36	733	733	770	243	31	72	57	0	15326	11241	7831	69	1461	1461	1535	654	42	73	66	0	0.000	0.000	0.000	0.000	0.000	0.000	0.000	0.000	0.000	0.000	0.000	0.000	0.000	0.000	0.040	0.054	0.057	0.085	3.537	0.046	0.554	80	560	100	557	13865	14422	533	9780	10313	Error	Error	-4.638	557	13865	533	9780	101286	899257	2.041	14.841	0	0	0
1	8	13	"A76"	"A76"	15410	30340	100	1259	1283	561	43	742	742	841	1326	157	3	1	0	13452	11640	6687	57	1452	1452	1539	900	58	78	77	0	0.000	0.000	0.000	0.000	0.000	0.000	0.000	0.000	0.000	0.000	0.000	0.000	0.000	0.000	0.043	0.053	0.054	0.066	2.823	0.100	0.094	80	560	100	517	12000	12517	541	10188	10729	Error	Error	-4.537	517	12000	541	10188	102677	931194	0.333	11.223	0	0	0
1	9	13	"A76"	"A76"	15700	30340	100	1311	1288	427	33	807	807	866	549	63	40	6	0	11619	9606	6004	62	1574	1574	1888	1519	80	73	65	0	0.000	0.000	0.000	0.000	0.000	0.000	0.000	0.000	0.000	0.000	0.000	0.000	0.000	0.000	0.050	0.060	0.061	0.072	2.685	0.061	0.188	80	560	100	504	10045	10549	481	8032	8513	Error	Error	-4.317	504	10045	481	8032	103029	768470	0.769	5.081	0	0	0
1	10	13	"A77"	"A77"	16000	30330	100	1684	1812	766	42	853	853	879	333	37	71	63	0	7911	7267	3297	45	1625	1625	1671	353	21	91	85	0	0.000	0.000	0.000	0.000	0.000	0.000	0.000	0.000	0.000	0.000	0.000	0.000	0.000	0.000	0.132	0.170	0.156	0.172	2.024	0.175	0.562	80	560	100	831	6286	7117	959	5642	6601	Error	Error	-2.919	831	6286	959	5642	144994	581397	2.802	15.853	0	0	0
1	11	13	"A77"	"A77"	16310	30340	100	2568	2357	974	41	881	881	932	860	92	67	47	0	8820	8015	3892	48	1626	1626	1719	640	37	83	83	0	0.000	0.000	0.000	0.000	0.000	0.000	0.000	0.000	0.000	0.000	0.000	0.000	0.000	0.000	0.235	0.231	0.256	0.268	2.101	0.219	0.716	80	560	100	1687	7194	8881	1476	6389	7865	Error	Error	-2.092	1687	7194	1476	6389	188541	641189	1.657	9.838	0	0	0
1	12	13	"A77"	"A77"	16610	30340	100	2724	2640	1258	47	964	964	986	286	29	80	72	0	9367	8452	4071	48	1750	1750	1833	681	37	83	80	0	0.000	0.000	0.000	0.000	0.000	0.000	0.000	0.000	0.000	0.000	0.000	0.000	0.000	0.000	0.231	0.250	0.257	0.227	2.964	0.240	0.669	80	560	100	1760	7617	9377	1676	6702	8378	Error	Error	-2.114	1760	7617	1676	6702	211228	676140	5.783	9.720	0	0	0
1	13	13	"A78"	"A78"	16900	30330	100	1576	1554	515	33	1020	1020	1057	384	36	62	31	0	10106	8792	4968	56	1826	1826	1948	742	38	82	72	0	0.000	0.000	0.000	0.000	0.000	0.000	0.000	0.000	0.000	0.000	0.000	0.000	0.000	0.000	0.067	0.077	0.087	0.099	2.757	0.080	0.523	80	560	100	556	8280	8836	534	6966	7500	Error	Error	-3.896	556	8280	534	6966	124353	703334	1.294	9.224	0	0	0
1	14	13	"A78"	"A78"	17210	30340	100	1645	1704	424	24	1159	1159	1195	341	28	68	30	0	10719	9801	3766	38	1915	1915	2072	906	43	96	88	0	0.000	0.000	0.000	0.000	0.000	0.000	0.000	0.000	0.000	0.000	0.000	0.000	0.000	0.000	0.055	0.069	0.069	0.068	2.187	0.067	0.386	80	560	100	486	8804	9290	545	7886	8431	Error	Error	-4.179	486	8804	545	7886	136347	784076	1.493	8.531	0	0	0
1	15	13	"A78"	"A78"	17510	30340	100	1923	1894	468	24	1255	1255	1271	303	23	77	53	0	11209	9643	4196	43	2012	2012	2210	1140	51	85	82	0	0.000	0.000	0.000	0.000	0.000	0.000	0.000	0.000	0.000	0.000	0.000	0.000	0.000	0.000	0.073	0.084	0.090	0.100	3.013	0.077	0.551	80	560	100	668	9197	9865	639	7631	8270	Error	Error	-3.783	668	9197	639	7631	151549	771436	2.056	6.520	0	0	0
1	16	13	"A79"	"A79"	17800	30330	100	1517	1624	460	28	1358	1358	1370	294	21	40	21	0	5532	6453	4269	66	2089	2089	2148	690	32	61	61	0	0.000	0.000	0.000	0.000	0.000	0.000	0.000	0.000	0.000	0.000	0.000	0.000	0.000	0.000	0.046	0.061	0.088	0.123	5.280	0.069	0.344	80	560	100	159	3443	3602	266	4364	4630	Error	Error	-4.437	159	3443	266	4364	129952	516232	0.864	6.239	0	0	0
1	17	13	"A79"	"A79"	18100	30350	100	1968	1985	473	23	1471	1471	1509	321	21	66	36	0	8889	8369	3552	42	2245	2245	2408	956	39	80	80	0	0.000	0.000	0.000	0.000	0.000	0.000	0.000	0.000	0.000	0.000	0.000	0.000	0.000	0.000	0.075	0.084	0.083	0.095	2.825	0.076	0.385	80	560	100	497	6644	7141	514	6124	6638	Error	Error	-3.741	497	6644	514	6124	158818	669558	1.483	6.235	0	0	0
1	18	13	"A79"	"A79"	18410	30340	100	2017	2038	403	19	1606	1606	1644	357	21	56	21	0	8520	8543	2881	33	2436	2436	2455	417	16	95	95	0	0.000	0.000	0.000	0.000	0.000	0.000	0.000	0.000	0.000	0.000	0.000	0.000	0.000	0.000	0.068	0.071	0.076	0.074	2.104	0.083	0.423	80	560	100	411	6084	6495	432	6107	6539	Error	Error	-3.888	411	6084	432	6107	163021	683472	1.104	14.600	0	0	0
1	1	14	"A80"	"A80"	13300	30640	100	1197	1314	468	35	900	900	953	471	49	43	16	0	8634	8459	6088	71	1542	1542	1608	590	36	66	62	0	0.000	0.000	0.000	0.000	0.000	0.000	0.000	0.000	0.000	0.000	0.000	0.000	0.000	0.000	0.042	0.060	0.070	0.098	4.336	0.057	0.551	80	560	100	297	7092	7389	414	6917	7331	Error	Error	-4.578	297	7092	414	6917	105134	676682	0.766	11.612	0	0	0
1	2	14	"A80"	"A80"	13590	30650	100	1280	1317	462	35	861	861	892	250	28	58	41	0	9146	8508	5890	69	1520	1520	1983	2070	104	61	61	0	0.000	0.000	0.000	0.000	0.000	0.000	0.000	0.000	0.000	0.000	0.000	0.000	0.000	0.000	0.055	0.065	0.072	0.092	4.360	0.076	0.205	80	560	100	419	7626	8045	456	6988	7444	Error	Error	-4.186	419	7626	456	6988	105337	680609	1.700	3.152	0	0	0
1	3	14	"A80"	"A80"	13900	30650	100	1394	1375	466	33	797	797	843	287	34	66	53	0	13658	11278	6247	55	1509	1509	1701	1084	63	78	73	0	0.000	0.000	0.000	0.000	0.000	0.000	0.000	0.000	0.000	0.000	0.000	0.000	0.000	0.000	0.049	0.059	0.062	0.073	2.695	0.054	0.440	80	560	100	597	12149	12746	578	9769	10347	Error	Error	-4.347	597	12149	578	9769	110032	902204	1.854	8.835	0	0	0
1	4	14	"A81"	"A81"	14200	30630	100	1016	1094	440	40	779	779	802	232	28	50	35	0	3088	6976	6045	86	1486	1486	1700	1445	85	51	47	0	0.000	0.000	0.000	0.000	0.000	0.000	0.000	0.000	0.000	0.000	0.000	0.000	0.000	0.000	0.148	0.057	0.085	0.146	4.702	0.052	0.455	80	560	100	237	1602	1839	315	5490	5805	Error	Error	-2.757	237	1602	315	5490	87511	558099	1.259	3.651	0	0	0
1	5	14	"A81"	"A81"	14510	30650	100	1399	1406	426	30	764	764	812	569	70	57	8	0	13862	12079	5286	43	1498	1498	1638	903	55	90	85	0	0.000	0.000	0.000	0.000	0.000	0.000	0.000	0.000	0.000	0.000	0.000	0.000	0.000	0.000	0.051	0.061	0.060	0.065	1.933	0.052	0.548	80	560	100	635	12364	12999	642	10581	11223	Error	Error	-4.283	635	12364	642	10581	112518	966286	1.044	11.563	0	0	0
1	6	14	"A81"	"A81"	14800	30650	100	1308	1308	439	33	778	778	821	313	38	68	45	0	14502	11242	6529	58	1517	1517	1887	1951	103	72	71	0	0.000	0.000	0.000	0.000	0.000	0.000	0.000	0.000	0.000	0.000	0.000	0.000	0.000	0.000	0.041	0.054	0.054	0.067	3.323	0.052	0.608	80	560	100	530	12985	13515	530	9725	10255	Error	Error	-4.615	530	12985	530	9725	104623	899362	1.556	4.795	0	0	0
1	7	14	"A82"	"A82"	15100	30640	100	1211	1304	712	54	766	766	806	386	47	56	27	0	10404	10054	7648	76	1528	1528	1626	919	56	66	61	0	0.000	0.000	0.000	0.000	0.000	0.000	0.000	0.000	0.000	0.000	0.000	0.000	0.000	0.000	0.050	0.063	0.065	0.106	3.870	0.062	0.524	80	560	100	445	8876	9321	538	8526	9064	Error	Error	-4.318	445	8876	538	8526	104300	804305	1.290	9.171	0	0	0
1	8	14	"A82"	"A82"	15410	30650	100	1417	1375	452	32	770	770	801	332	41	70	47	0	15497	13259	6381	48	1507	1507	1704	1022	59	88	85	0	0.000	0.000	0.000	0.000	0.000	0.000	0.000	0.000	0.000	0.000	0.000	0.000	0.000	0.000	0.046	0.051	0.055	0.050	2.255	0.052	0.597	80	560	100	647	13990	14637	605	11752	12357	Error	Error	-4.434	647	13990	605	11752	109981	1060756	1.729	11.306	0	0	0
1	9	14	"A82"	"A82"	15710	30650	100	1364	1384	421	30	812	812	841	321	38	72	38	0	14289	12828	6271	48	1591	1591	1788	980	54	86	85	0	0.000	0.000	0.000	0.000	0.000	0.000	0.000	0.000	0.000	0.000	0.000	0.000	0.000	0.000	0.043	0.051	0.050	0.059	2.439	0.050	0.408	80	560	100	552	12698	13250	572	11237	11809	Error	Error	-4.524	552	12698	572	11237	110681	1026213	1.692	11.265	0	0	0
1	10	14	"A83"	"A83"	16010	30630	100	1220	1198	361	30	827	827	896	630	70	22	1	0	4577	6560	4931	75	1600	1600	1684	663	39	62	60	0	0.000	0.000	0.000	0.000	0.000	0.000	0.000	0.000	0.000	0.000	0.000	0.000	0.000	0.000	0.132	0.075	0.085	0.154	4.312	0.059	0.077	80	560	100	393	2977	3370	371	4960	5331	Error	Error	-2.921	393	2977	371	4960	95843	524792	0.479	7.354	0	0	0
1	11	14	"A83"	"A83"	16310	30650	100	1198	1178	340	28	880	880	924	288	31	51	21	0	10012	8355	4601	55	1636	1636	1818	989	54	77	71	0	0.000	0.000	0.000	0.000	0.000	0.000	0.000	0.000	0.000	0.000	0.000	0.000	0.000	0.000	0.038	0.044	0.052	0.067	4.073	0.053	0.431	80	560	100	318	8376	8694	298	6719	7017	Error	Error	-4.719	318	8376	298	6719	94250	668421	0.882	6.610	0	0	0
1	12	14	"A83"	"A83"	16610	30650	100	1371	1413	433	30	963	963	995	332	33	58	25	0	9696	7994	4172	52	1677	1677	1839	941	51	82	76	0	0.000	0.000	0.000	0.000	0.000	0.000	0.000	0.000	0.000	0.000	0.000	0.000	0.000	0.000	0.051	0.071	0.075	0.089	3.834	0.076	0.353	80	560	100	408	8019	8427	450	6317	6767	Error	Error	-4.297	408	8019	450	6317	113015	639527	1.259	6.541	0	0	0
1	13	14	"A84"	"A84"	16910	30630	100	1369	1411	481	34	977	977	1009	288	28	56	35	0	5530	5957	4031	67	1732	1732	1782	429	24	63	61	0	0.000	0.000	0.000	0.000	0.000	0.000	0.000	0.000	0.000	0.000	0.000	0.000	0.000	0.000	0.103	0.103	0.122	0.200	4.040	0.097	0.445	80	560	100	392	3798	4190	434	4225	4659	Error	Error	-3.276	392	3798	434	4225	112912	476544	1.396	9.732	0	0	0
1	14	14	"A84"	"A84"	17210	30650	100	1652	1652	426	25	1103	1103	1140	293	25	68	48	0	7841	7494	2577	34	1853	1853	1924	461	23	97	93	0	0.000	0.000	0.000	0.000	0.000	0.000	0.000	0.000	0.000	0.000	0.000	0.000	0.000	0.000	0.092	0.097	0.096	0.091	2.023	0.098	0.476	80	560	100	549	5988	6537	549	5641	6190	Error	Error	-3.447	549	5988	549	5641	132159	599542	1.747	12.082	0	0	0
1	15	14	"A84"	"A84"	17510	30650	100	1650	1668	418	25	1195	1195	1214	279	22	71	36	0	8269	8107	2982	36	1942	1942	2046	635	31	93	91	0	0.000	0.000	0.000	0.000	0.000	0.000	0.000	0.000	0.000	0.000	0.000	0.000	0.000	0.000	0.072	0.077	0.088	0.076	2.432	0.081	0.381	80	560	100	455	6327	6782	473	6165	6638	Error	Error	-3.798	455	6327	473	6165	133421	648537	1.627	9.545	0	0	0
1	16	14	"A85"	"A85"	17810	30630	100	1549	1563	414	26	1338	1338	1376	311	22	35	16	0	3682	5451	3909	71	2054	2054	2135	640	29	61	57	0	0.000	0.000	0.000	0.000	0.000	0.000	0.000	0.000	0.000	0.000	0.000	0.000	0.000	0.000	0.130	0.066	0.128	0.236	7.077	0.072	0.315	80	560	100	211	1628	1839	225	3397	3622	Error	Error	-2.948	211	1628	225	3397	125033	436101	0.601	5.181	0	0	0
1	17	14	"A85"	"A85"	18110	30630	100	1605	1671	428	25	1424	1424	1468	494	33	25	6	0	5327	5917	3442	58	2154	2154	2433	1458	59	58	50	0	0.000	0.000	0.000	0.000	0.000	0.000	0.000	0.000	0.000	0.000	0.000	0.000	0.000	0.000	0.057	0.066	0.077	0.139	6.501	0.077	0.389	80	560	100	181	3173	3354	247	3763	4010	Error	Error	-4.132	181	3173	247	3763	133679	473388	0.411	2.390	0	0	0
1	18	14	"A85"	"A85"	18390	30640	100	1781	1801	380	21	1570	1570	1618	381	23	31	8	0	5129	6130	3676	59	2391	2391	2738	1548	56	56	48	0	0.000	0.000	0.000	0.000	0.000	0.000	0.000	0.000	0.000	0.000	0.000	0.000	0.000	0.000	0.077	0.062	0.100	0.146	6.036	0.077	0.381	80	560	100	211	2738	2949	231	3739	3970	Error	Error	-3.698	211	2738	231	3739	144101	490412	0.480	2.191	0	0	0
1	1	15	"A86"	"A86"	13300	30940	100	1245	1302	405	31	977	977	998	359	35	46	18	0	8788	8162	5842	71	1617	1617	1715	908	52	66	62	0	0.000	0.000	0.000	0.000	0.000	0.000	0.000	0.000	0.000	0.000	0.000	0.000	0.000	0.000	0.037	0.050	0.055	0.082	5.905	0.048	0.208	80	560	100	268	7171	7439	325	6545	6870	Error	Error	-4.742	268	7171	325	6545	104186	652946	0.847	7.100	0	0	0
1	2	15	"A86"	"A86"	13610	30950	100	1347	1320	379	28	939	939	1072	2369	220	0	0	0	11214	9597	4657	48	1602	1602	1834	1610	87	82	75	0	0.000	0.000	0.000	0.000	0.000	0.000	0.000	0.000	0.000	0.000	0.000	0.000	0.000	0.000	0.042	0.048	0.052	0.049	2.650	0.053	0.378	80	560	100	408	9612	10020	381	7995	8376	Error	Error	-4.558	408	9612	381	7995	105634	767727	0.105	4.822	0	0	0
1	3	15	"A86"	"A86"	13890	30960	100	1186	1324	1193	90	852	852	874	224	25	63	42	0	8786	7843	4742	60	1541	1541	1935	1669	86	70	63	0	0.000	0.000	0.000	0.000	0.000	0.000	0.000	0.000	0.000	0.000	0.000	0.000	0.000	0.000	0.046	0.075	0.069	0.074	4.132	0.078	0.249	80	560	100	334	7245	7579	472	6302	6774	Error	Error	-4.439	334	7245	472	6302	105885	627464	2.009	3.540	0	0	0
1	4	15	"A87"	"A87"	14210	30940	100	1384	1345	491	36	815	815	918	1594	173	0	0	0	9801	7703	4530	58	1519	1519	1662	1902	114	70	61	0	0.000	0.000	0.000	0.000	0.000	0.000	0.000	0.000	0.000	0.000	0.000	0.000	0.000	0.000	0.069	0.086	0.099	0.098	2.051	0.084	0.612	80	560	100	569	8282	8851	530	6184	6714	Error	Error	-3.863	569	8282	530	6184	107600	616223	0.268	3.176	0	0	0
1	5	15	"A87"	"A87"	14500	30950	100	1443	1390	484	34	821	821	870	414	47	66	31	0	10885	9112	4536	49	1540	1540	1824	1337	73	80	73	0	0.000	0.000	0.000	0.000	0.000	0.000	0.000	0.000	0.000	0.000	0.000	0.000	0.000	0.000	0.067	0.075	0.081	0.090	2.319	0.070	0.491	80	560	100	622	9345	9967	569	7572	8141	Error	Error	-3.909	622	9345	569	7572	111233	728969	1.256	5.451	0	0	0
1	6	15	"A87"	"A87"	14800	30950	100	1233	1307	543	41	794	794	819	242	29	63	48	0	9590	7772	4640	59	1566	1566	1798	1171	65	68	67	0	0.000	0.000	0.000	0.000	0.000	0.000	0.000	0.000	0.000	0.000	0.000	0.000	0.000	0.000	0.055	0.083	0.091	0.128	3.760	0.077	0.543	80	560	100	439	8024	8463	513	6206	6719	Error	Error	-4.192	439	8024	513	6206	104594	621795	2.017	5.102	0	0	0
1	7	15	"A88"	"A88"	15110	30930	100	1208	1261	470	37	772	772	815	301	36	57	41	0	10490	8769	6312	71	1534	1534	1661	1130	68	61	60	0	0.000	0.000	0.000	0.000	0.000	0.000	0.000	0.000	0.000	0.000	0.000	0.000	0.000	0.000	0.049	0.068	0.077	0.129	3.820	0.061	0.636	80	560	100	436	8956	9392	489	7235	7724	Error	Error	-4.360	436	8956	489	7235	100893	701526	1.482	6.290	0	0	0
1	8	15	"A88"	"A88"	15410	30940	100	1424	1444	788	54	811	811	857	731	85	40	6	0	14471	10923	6526	59	1564	1564	1719	994	57	77	68	0	0.000	0.000	0.000	0.000	0.000	0.000	0.000	0.000	0.000	0.000	0.000	0.000	0.000	0.000	0.047	0.068	0.067	0.080	3.433	0.063	0.444	80	560	100	613	12907	13520	633	9359	9992	Error	Error	-4.396	613	12907	633	9359	115521	873808	0.803	9.260	0	0	0
1	9	15	"A88"	"A88"	15710	30950	100	1209	1198	414	34	837	837	937	1012	108	5	0	0	11712	9833	5267	53	1557	1557	1768	1025	57	78	73	0	0.000	0.000	0.000	0.000	0.000	0.000	0.000	0.000	0.000	0.000	0.000	0.000	0.000	0.000	0.037	0.044	0.049	0.061	3.247	0.054	0.462	80	560	100	372	10155	10527	361	8276	8637	Error	Error	-4.771	372	10155	361	8276	95833	786656	0.258	7.868	0	0	0
1	10	15	"A89"	"A89"	16010	30940	100	1234	1408	1718	122	862	862	883	237	26	60	36	0	7742	7040	3941	55	1601	1601	1624	311	19	81	75	0	0.000	0.000	0.000	0.000	0.000	0.000	0.000	0.000	0.000	0.000	0.000	0.000	0.000	0.000	0.061	0.100	0.073	0.113	5.803	0.070	0.065	80	560	100	372	6141	6513	546	5439	5985	Error	Error	-4.045	372	6141	546	5439	112678	563168	2.215	17.415	0	0	0
1	11	15	"A89"	"A89"	16320	30940	100	1298	1345	409	30	900	900	935	442	47	43	15	0	9173	8049	4071	50	1637	1637	1782	790	44	77	77	0	0.000	0.000	0.000	0.000	0.000	0.000	0.000	0.000	0.000	0.000	0.000	0.000	0.000	0.000	0.053	0.069	0.067	0.064	2.329	0.062	0.484	80	560	100	398	7536	7934	445	6412	6857	Error	Error	-4.243	398	7536	445	6412	107595	643916	0.928	7.933	0	0	0
1	12	15	"A89"	"A89"	16620	30940	100	1440	1516	848	55	972	972	1003	297	29	63	36	0	7800	7130	3467	48	1707	1707	1863	796	42	76	76	0	0.000	0.000	0.000	0.000	0.000	0.000	0.000	0.000	0.000	0.000	0.000	0.000	0.000	0.000	0.077	0.100	0.103	0.118	3.842	0.112	0.437	80	560	100	468	6093	6561	544	5423	5967	Error	Error	-3.703	468	6093	544	5423	121282	570395	1.727	6.617	0	0	0
1	13	15	"A90"	"A90"	16910	30930	100	1497	1550	505	32	1023	1023	1062	438	41	53	31	0	13412	9408	6479	68	1732	1732	1825	802	43	66	61	0	0.000	0.000	0.000	0.000	0.000	0.000	0.000	0.000	0.000	0.000	0.000	0.000	0.000	0.000	0.041	0.069	0.079	0.111	3.774	0.064	0.625	80	560	100	474	11680	12154	527	7676	8203	Error	Error	-4.623	474	11680	527	7676	123986	752671	1.114	9.455	0	0	0
1	14	15	"A90"	"A90"	17200	30950	100	1696	1661	547	32	1119	1119	1166	499	42	55	23	0	11961	9223	6172	66	1818	1818	2206	1734	78	63	61	0	0.000	0.000	0.000	0.000	0.000	0.000	0.000	0.000	0.000	0.000	0.000	0.000	0.000	0.000	0.057	0.073	0.085	0.105	3.604	0.084	0.409	80	560	100	577	10143	10720	542	7405	7947	Error	Error	-4.136	577	10143	542	7405	132872	737834	0.992	4.047	0	0	0
1	15	15	"A90"	"A90"	17500	30950	100	1902	1885	454	24	1258	1258	1311	414	31	67	36	0	13244	11385	4738	41	1976	1976	2392	2024	84	85	81	0	0.000	0.000	0.000	0.000	0.000	0.000	0.000	0.000	0.000	0.000	0.000	0.000	0.000	0.000	0.057	0.067	0.071	0.070	1.835	0.064	0.538	80	560	100	644	11268	11912	627	9409	10036	Error	Error	-4.129	644	11268	627	9409	150762	910821	1.386	4.443	0	0	0
1	16	15	"A91"	"A91"	17810	30930	100	1651	1647	387	23	1289	1289	1311	428	32	41	11	0	5168	6020	4193	69	1981	1981	2088	1485	71	55	51	0	0.000	0.000	0.000	0.000	0.000	0.000	0.000	0.000	0.000	0.000	0.000	0.000	0.000	0.000	0.114	0.089	0.115	0.222	6.491	0.073	0.329	80	560	100	362	3187	3549	358	4039	4397	Error	Error	-3.138	362	3187	358	4039	131738	481597	0.785	2.648	0	0	0
1	17	15	"A91"	"A91"	18110	30940	100	1851	1839	417	22	1393	1393	1414	298	21	61	37	0	7253	7236	2813	38	2143	2143	2260	729	32	85	85	0	0.000	0.000	0.000	0.000	0.000	0.000	0.000	0.000	0.000	0.000	0.000	0.000	0.000	0.000	0.090	0.088	0.110	0.112	2.887	0.082	0.387	80	560	100	458	5110	5568	446	5093	5539	Error	Error	-3.480	458	5110	446	5093	147095	578843	1.426	6.826	0	0	0
1	18	15	"A91"	"A91"	18420	30940	100	1851	1878	390	20	1542	1542	1559	398	25	40	11	0	8197	7443	2869	38	2338	2338	2546	1506	59	85	73	0	0.000	0.000	0.000	0.000	0.000	0.000	0.000	0.000	0.000	0.000	0.000	0.000	0.000	0.000	0.053	0.066	0.082	0.085	3.160	0.063	0.253	80	560	100	309	5859	6168	336	5105	5441	Error	Error	-4.245	309	5859	336	5105	150267	595473	0.802	3.252	0	0	0
1	1	16	"A92"	"A92"	13310	31250	100	1141	1208	340	28	941	941	948	229	24	47	28	0	6814	6905	4229	61	1574	1574	1633	805	49	73	70	0	0.000	0.000	0.000	0.000	0.000	0.000	0.000	0.000	0.000	0.000	0.000	0.000	0.000	0.000	0.038	0.050	0.064	0.075	3.136	0.051	0.399	80	560	100	200	5240	5440	267	5331	5598	Error	Error	-4.711	200	5240	267	5331	96612	552369	1.135	6.549	0	0	0
1	2	16	"A92"	"A92"	13630	31250	100	1405	1400	355	25	900	900	935	325	34	67	36	0	10226	9093	4384	48	1566	1566	1633	511	31	85	83	0	0.000	0.000	0.000	0.000	0.000	0.000	0.000	0.000	0.000	0.000	0.000	0.000	0.000	0.000	0.058	0.066	0.069	0.078	3.222	0.058	0.504	80	560	100	505	8660	9165	500	7527	8027	Error	Error	-4.100	505	8660	500	7527	112027	727421	1.431	14.599	0	0	0
1	3	16	"A92"	"A92"	13920	31250	100	1304	1315	386	29	911	911	928	239	25	72	42	0	11010	9584	4904	51	1601	1601	1799	1257	69	82	78	0	0.000	0.000	0.000	0.000	0.000	0.000	0.000	0.000	0.000	0.000	0.000	0.000	0.000	0.000	0.042	0.051	0.057	0.067	2.516	0.053	0.546	80	560	100	393	9409	9802	404	7983	8387	Error	Error	-4.581	393	9409	404	7983	105176	766686	1.619	6.193	0	0	0
1	4	16	"A93"	"A93"	14210	31230	100	1260	1284	447	34	847	847	866	259	29	65	42	0	2722	7427	6414	86	1572	1572	1719	1136	66	50	46	0	0.000	0.000	0.000	0.000	0.000	0.000	0.000	0.000	0.000	0.000	0.000	0.000	0.000	0.000	0.359	0.075	0.082	0.210	5.177	0.064	0.612	80	560	100	413	1150	1563	437	5855	6292	Error	Error	-1.477	413	1150	437	5855	102745	594151	1.614	5.025	0	0	0
1	5	16	"A93"	"A93"	14510	31250	100	1413	1426	426	29	826	826	867	427	49	60	27	0	11728	9605	5078	52	1584	1584	1738	889	51	83	78	0	0.000	0.000	0.000	0.000	0.000	0.000	0.000	0.000	0.000	0.000	0.000	0.000	0.000	0.000	0.058	0.075	0.073	0.093	3.691	0.066	0.568	80	560	100	587	10144	10731	600	8021	8621	Error	Error	-4.111	587	10144	600	8021	114072	768381	1.309	8.849	0	0	0
1	6	16	"A93"	"A93"	14820	31240	100	1151	1281	493	38	796	796	826	233	28	61	46	0	7542	9247	6260	67	1543	1543	1668	878	52	76	72	0	0.000	0.000	0.000	0.000	0.000	0.000	0.000	0.000	0.000	0.000	0.000	0.000	0.000	0.000	0.059	0.063	0.073	0.074	3.260	0.060	0.584	80	560	100	355	5999	6354	485	7704	8189	Error	Error	-4.079	355	5999	485	7704	102473	739747	1.953	8.632	0	0	0
1	7	16	"A94"	"A94"	15110	31240	100	1253	1239	464	37	845	845	881	275	31	56	33	0	8461	9966	7528	75	1576	1576	1714	1303	76	62	61	0	0.000	0.000	0.000	0.000	0.000	0.000	0.000	0.000	0.000	0.000	0.000	0.000	0.000	0.000	0.059	0.047	0.061	0.076	4.455	0.046	0.547	80	560	100	408	6885	7293	394	8390	8784	Error	Error	-4.077	408	6885	394	8390	99082	797274	1.302	6.333	0	0	0
1	8	16	"A94"	"A94"	15430	31240	100	1132	1248	446	35	836	836	880	336	38	46	28	0	8679	10733	8122	75	1589	1589	1889	1972	104	70	65	0	0.000	0.000	0.000	0.000	0.000	0.000	0.000	0.000	0.000	0.000	0.000	0.000	0.000	0.000	0.042	0.045	0.049	0.072	4.567	0.045	0.591	80	560	100	296	7090	7386	412	9144	9556	Error	Error	-4.582	296	7090	412	9144	99850	858626	1.095	4.485	0	0	0
1	9	16	"A94"	"A94"	15720	31240	100	1178	1264	405	32	865	865	910	281	30	55	35	0	7888	9554	7378	77	1630	1630	2139	2583	120	61	53	0	0.000	0.000	0.000	0.000	0.000	0.000	0.000	0.000	0.000	0.000	0.000	0.000	0.000	0.000	0.050	0.050	0.058	0.091	4.714	0.048	0.634	80	560	100	313	6258	6571	399	7924	8323	Error	Error	-4.321	313	6258	399	7924	101103	764281	1.260	2.871	0	0	0
1	10	16	"A95"	"A95"	16010	31240	100	1326	1332	404	30	933	933	958	250	26	62	46	0	11416	8655	5421	62	1647	1647	1714	613	35	75	68	0	0.000	0.000	0.000	0.000	0.000	0.000	0.000	0.000	0.000	0.000	0.000	0.000	0.000	0.000	0.040	0.057	0.073	0.102	4.996	0.061	0.531	80	560	100	393	9769	10162	399	7008	7407	Error	Error	-4.636	393	9769	399	7008	106596	692431	1.496	11.323	0	0	0
1	11	16	"A95"	"A95"	16330	31240	100	1499	1460	437	29	943	943	955	252	26	67	52	0	10956	8687	4621	53	1691	1691	1897	1262	66	77	72	0	0.000	0.000	0.000	0.000	0.000	0.000	0.000	0.000	0.000	0.000	0.000	0.000	0.000	0.000	0.060	0.074	0.078	0.102	3.608	0.068	0.410	80	560	100	556	9265	9821	517	6996	7513	Error	Error	-4.059	556	9265	517	6996	116804	694929	2.004	5.380	0	0	0
1	12	16	"A95"	"A95"	16630	31240	100	1423	1450	520	35	991	991	1018	297	29	62	35	0	9781	9054	4716	52	1739	1739	2030	1619	79	85	76	0	0.000	0.000	0.000	0.000	0.000	0.000	0.000	0.000	0.000	0.000	0.000	0.000	0.000	0.000	0.054	0.063	0.072	0.089	3.988	0.069	0.583	80	560	100	432	8042	8474	459	7315	7774	Error	Error	-4.218	432	8042	459	7315	116003	724316	1.455	4.338	0	0	0
1	13	16	"A96"	"A96"	16920	31230	100	1415	1593	806	50	1098	1098	1122	284	25	51	37	0	5764	6359	4097	64	1782	1782	1858	588	31	66	60	0	0.000	0.000	0.000	0.000	0.000	0.000	0.000	0.000	0.000	0.000	0.000	0.000	0.000	0.000	0.080	0.108	0.113	0.161	5.117	0.114	0.465	80	560	100	317	3982	4299	495	4577	5072	Error	Error	-3.651	317	3982	495	4577	127403	508718	1.658	7.655	0	0	0
1	14	16	"A96"	"A96"	17230	31240	100	1551	1675	685	40	1177	1177	1192	278	23	58	36	0	9785	8609	4837	56	1894	1894	2070	1011	48	78	76	0	0.000	0.000	0.000	0.000	0.000	0.000	0.000	0.000	0.000	0.000	0.000	0.000	0.000	0.000	0.047	0.074	0.075	0.083	3.075	0.086	0.453	80	560	100	374	7891	8265	498	6715	7213	Error	Error	-4.399	374	7891	498	6715	133988	688718	1.737	6.468	0	0	0
1	15	16	"A96"	"A96"	17530	31240	100	1655	1715	556	32	1192	1192	1239	450	36	52	28	0	10845	8975	4148	46	1880	1880	2103	1092	51	82	80	0	0.000	0.000	0.000	0.000	0.000	0.000	0.000	0.000	0.000	0.000	0.000	0.000	0.000	0.000	0.052	0.074	0.090	0.094	3.605	0.092	0.314	80	560	100	463	8965	9428	523	7095	7618	Error	Error	-4.275	463	8965	523	7095	137196	717965	1.058	6.293	0	0	0
1	16	16	"A97"	"A97"	17820	31240	100	1606	1634	473	28	1222	1222	1353	1648	121	0	0	0	7506	8570	5286	61	1902	1902	1980	1665	84	71	67	0	0.000	0.000	0.000	0.000	0.000	0.000	0.000	0.000	0.000	0.000	0.000	0.000	0.000	0.000	0.069	0.062	0.080	0.090	2.884	0.060	0.447	80	560	100	384	5604	5988	412	6668	7080	Error	Error	-3.867	384	5604	412	6668	130737	685635	0.171	3.958	0	0	0
1	17	16	"A97"	"A97"	18110	31240	100	1690	1746	446	25	1350	1350	1378	317	23	52	30	0	7838	8123	5302	65	2081	2081	2448	1752	71	65	60	0	0.000	0.000	0.000	0.000	0.000	0.000	0.000	0.000	0.000	0.000	0.000	0.000	0.000	0.000	0.059	0.066	0.079	0.116	5.320	0.065	0.482	80	560	100	340	5757	6097	396	6042	6438	Error	Error	-4.082	340	5757	396	6042	139652	649816	1.161	3.239	0	0	0
1	18	16	"A97"	"A97"	18400	31250	100	1798	1844	520	28	1509	1509	1541	337	21	43	22	0	8111	8107	5140	63	2338	2338	2733	1915	70	62	58	0	0.000	0.000	0.000	0.000	0.000	0.000	0.000	0.000	0.000	0.000	0.000	0.000	0.000	0.000	0.050	0.058	0.084	0.102	3.568	0.073	0.529	80	560	100	289	5773	6062	335	5769	6104	Error	Error	-4.320	289	5773	335	5769	147488	648531	0.899	2.806	0	0	0
1	1	17	"A98"	"A98"	13310	31540	100	950	974	256	26	963	963	1003	544	54	0	0	0	2307	2895	1649	56	1614	1614	1625	209	12	70	58	0	0.000	0.000	0.000	0.000	0.000	0.000	0.000	0.000	0.000	0.000	0.000	0.000	0.000	0.000	-0.019	0.009	0.214	0.181	6.722	0.054	0.046	80	560	100	-13	693	680	11	1281	1292	Error	Error	Error	-13	693	11	1281	77913	231632	-0.053	6.077	0	0	0
1	2	17	"A98"	"A98"	13620	31550	100	1011	1017	260	25	977	977	999	324	32	12	1	0	2635	3252	1859	57	1630	1630	1677	586	34	68	43	0	0.000	0.000	0.000	0.000	0.000	0.000	0.000	0.000	0.000	0.000	0.000	0.000	0.000	0.000	0.034	0.025	0.147	0.202	6.032	0.066	0.068	80	560	100	34	1005	1039	40	1622	1662	Error	Error	-4.886	34	1005	40	1622	81355	260184	0.056	2.688	0	0	0
1	3	17	"A98"	"A98"	13920	31540	100	1077	1094	231	21	1006	1006	1206	2791	231	0	0	0	2498	2905	1375	47	1684	1684	1870	2762	147	13	0	0	0.000	0.000	0.000	0.000	0.000	0.000	0.000	0.000	0.000	0.000	0.000	0.000	0.000	0.000	0.087	0.072	0.256	0.316	6.132	0.055	0.027	80	560	100	71	814	885	88	1221	1309	Error	Error	-3.519	71	814	88	1221	87495	232377	-0.040	0.375	0	0	0
1	4	17	"A99"	"A99"	14210	31540	100	1151	1141	299	26	933	933	1003	563	56	15	0	0	6062	4977	2667	53	1606	1606	1677	667	39	65	61	0	0.000	0.000	0.000	0.000	0.000	0.000	0.000	0.000	0.000	0.000	0.000	0.000	0.000	0.000	0.049	0.062	0.083	0.112	4.504	0.091	0.131	80	560	100	218	4456	4674	208	3371	3579	Error	Error	-4.353	218	4456	208	3371	91286	398152	0.245	4.948	0	0	0
1	5	17	"A99"	"A99"	14520	31550	100	1031	1035	284	27	876	876	911	296	32	28	5	0	4751	4672	2380	50	1589	1589	1664	504	30	77	68	0	0.000	0.000	0.000	0.000	0.000	0.000	0.000	0.000	0.000	0.000	0.000	0.000	0.000	0.000	0.049	0.052	0.078	0.089	5.237	0.053	0.193	80	560	100	155	3162	3317	159	3083	3242	Error	Error	-4.350	155	3162	159	3083	82795	373753	0.419	5.968	0	0	0
1	6	17	"A99"	"A99"	14830	31550	100	1106	1108	330	29	874	874	894	227	25	51	23	0	5444	5033	2183	43	1578	1578	1616	400	24	86	85	0	0.000	0.000	0.000	0.000	0.000	0.000	0.000	0.000	0.000	0.000	0.000	0.000	0.000	0.000	0.060	0.068	0.089	0.079	3.926	0.065	0.265	80	560	100	232	3866	4098	234	3455	3689	Error	Error	-4.059	232	3866	234	3455	88637	402644	0.943	8.543	0	0	0
1	7	17	"A100"	"A100"	15110	31540	100	1402	1337	463	34	900	900	920	298	32	58	42	0	10660	8264	5641	68	1629	1629	1710	825	48	61	61	0	0.000	0.000	0.000	0.000	0.000	0.000	0.000	0.000	0.000	0.000	0.000	0.000	0.000	0.000	0.056	0.066	0.075	0.141	5.306	0.064	0.497	80	560	100	502	9031	9533	437	6635	7072	Error	Error	-4.169	502	9031	437	6635	106979	661140	1.399	7.944	0	0	0
1	8	17	"A100"	"A100"	15430	31540	100	1343	1335	457	34	884	884	903	258	28	57	47	0	8173	8336	5312	63	1642	1642	1767	966	54	76	71	0	0.000	0.000	0.000	0.000	0.000	0.000	0.000	0.000	0.000	0.000	0.000	0.000	0.000	0.000	0.070	0.067	0.064	0.079	2.805	0.062	0.525	80	560	100	459	6531	6990	451	6694	7145	Error	Error	-3.831	459	6531	451	6694	106798	666864	1.674	6.800	0	0	0
1	9	17	"A100"	"A100"	15730	31540	100	1408	2265	5697	251	964	964	1008	314	31	58	40	0	9465	8113	5092	62	1719	1719	1912	1135	59	71	68	0	0.000	0.000	0.000	0.000	0.000	0.000	0.000	0.000	0.000	0.000	0.000	0.000	0.000	0.000	0.057	0.203	0.090	0.124	4.045	0.452	0.204	80	560	100	444	7746	8190	1301	6394	7695	Error	Error	-4.125	444	7746	1301	6394	181206	649067	4.003	5.463	0	0	0
1	10	17	"A101"	"A101"	16020	31540	100	1295	1911	1442	75	989	989	1069	924	86	26	21	0	2689	4023	3128	77	1712	1712	1808	1159	64	42	32	0	0.000	0.000	0.000	0.000	0.000	0.000	0.000	0.000	0.000	0.000	0.000	0.000	0.000	0.000	0.313	0.399	0.389	0.405	3.668	0.404	0.818	80	560	100	306	977	1283	922	2311	3233	Error	Error	-1.675	306	977	922	2311	152858	321822	0.911	1.911	0	0	0
1	11	17	"A101"	"A101"	16340	31550	100	1731	2521	2042	80	1020	1020	1048	288	27	77	60	0	4836	5959	3710	62	1745	1745	1785	700	39	86	77	0	0.000	0.000	0.000	0.000	0.000	0.000	0.000	0.000	0.000	0.000	0.000	0.000	0.000	0.000	0.230	0.356	0.292	0.309	2.525	0.436	0.806	80	560	100	711	3091	3802	1501	4214	5715	Error	Error	-2.120	711	3091	1501	4214	201711	476740	5.115	5.963	0	0	0
1	12	17	"A101"	"A101"	16630	31550	100	1692	2451	2005	81	989	989	1008	243	24	77	58	0	4660	5216	3283	62	1717	1717	1739	199	11	90	86	0	0.000	0.000	0.000	0.000	0.000	0.000	0.000	0.000	0.000	0.000	0.000	0.000	0.000	0.000	0.239	0.418	0.371	0.390	2.443	0.490	0.734	80	560	100	703	2943	3646	1462	3499	4961	Error	Error	-2.066	703	2943	1462	3499	196040	417317	5.938	17.472	0	0	0
1	13	17	"A102"	"A102"	16920	31540	100	1122	1544	3266	211	1134	1134	2439	7645	313	1	1	0	3197	4568	3573	78	1844	1844	3367	8222	244	7	1	0	0.000	0.000	0.000	0.000	0.000	0.000	0.000	0.000	0.000	0.000	0.000	0.000	0.000	0.000	-0.009	0.151	0.111	0.162	6.511	0.953	0.913	80	560	100	-12	1353	1341	410	2724	3134	Error	Error	Error	-12	1353	410	2724	123515	365438	-0.117	0.146	0	0	0
1	14	17	"A102"	"A102"	17230	31540	100	1392	1422	390	27	1166	1166	1268	1736	136	0	0	0	4479	5941	3969	66	1820	1820	1870	855	45	76	66	0	0.000	0.000	0.000	0.000	0.000	0.000	0.000	0.000	0.000	0.000	0.000	0.000	0.000	0.000	0.085	0.062	0.084	0.098	4.328	0.407	0.146	80	560	100	226	2659	2885	256	4121	4377	Error	Error	-3.556	226	2659	256	4121	113732	475297	0.089	4.761	0	0	0
1	15	17	"A102"	"A102"	17530	31550	100	1459	1571	513	32	1228	1228	1245	290	23	45	28	0	5464	6709	3836	57	1914	1914	1951	321	16	93	86	0	0.000	0.000	0.000	0.000	0.000	0.000	0.000	0.000	0.000	0.000	0.000	0.000	0.000	0.000	0.065	0.072	0.103	0.102	2.869	0.086	0.372	80	560	100	231	3550	3781	343	4795	5138	Error	Error	-3.942	231	3550	343	4795	125643	536724	1.124	14.822	0	0	0
1	16	17	"A103"	"A103"	17810	31540	100	1375	1398	281	20	1187	1187	1254	595	47	11	0	0	3759	4585	2726	59	1816	1816	1924	1651	85	53	37	0	0.000	0.000	0.000	0.000	0.000	0.000	0.000	0.000	0.000	0.000	0.000	0.000	0.000	0.000	0.097	0.076	0.099	0.133	5.221	0.122	0.229	80	560	100	188	1943	2131	211	2769	2980	Error	Error	-3.369	188	1943	211	2769	111841	366820	0.242	1.612	0	0	0
1	17	17	"A103"	"A103"	18120	31540	100	1562	1634	402	24	1341	1341	1361	296	21	46	26	0	5394	5791	2912	50	2034	2034	2125	704	33	78	71	0	0.000	0.000	0.000	0.000	0.000	0.000	0.000	0.000	0.000	0.000	0.000	0.000	0.000	0.000	0.066	0.078	0.083	0.087	4.825	0.082	0.287	80	560	100	221	3360	3581	293	3757	4050	Error	Error	-3.926	221	3360	293	3757	130710	463278	0.922	5.207	0	0	0
1	18	17	"A103"	"A103"	18420	31540	100	1652	1693	402	23	1502	1502	1549	644	41	16	1	0	5162	6057	3053	50	2279	2279	2413	884	36	75	67	0	0.000	0.000	0.000	0.000	0.000	0.000	0.000	0.000	0.000	0.000	0.000	0.000	0.000	0.000	0.052	0.051	0.096	0.130	4.296	0.069	0.251	80	560	100	150	2883	3033	191	3778	3969	Error	Error	-4.265	150	2883	191	3778	135474	484554	0.224	4.122	0	0	0
1	1	18	"A104"	"A104"	13310	31850	100	1207	1265	338	26	1010	1010	1033	246	23	42	18	0	4775	5499	3799	69	1664	1664	1686	317	18	71	66	0	0.000	0.000	0.000	0.000	0.000	0.000	0.000	0.000	0.000	0.000	0.000	0.000	0.000	0.000	0.063	0.066	0.084	0.105	4.841	0.053	0.235	80	560	100	197	3111	3308	255	3835	4090	Error	Error	-3.981	197	3111	255	3835	101234	439954	0.943	12.028	0	0	0
1	2	18	"A104"	"A104"	13630	31850	100	1377	1396	327	23	1072	1072	1295	2704	208	0	0	0	6773	7042	4011	56	1737	1737	2028	2653	130	68	47	0	0.000	0.000	0.000	0.000	0.000	0.000	0.000	0.000	0.000	0.000	0.000	0.000	0.000	0.000	0.061	0.061	0.072	0.076	4.600	0.051	0.227	80	560	100	305	5036	5341	324	5305	5629	Error	Error	-4.045	305	5036	324	5305	111711	563389	0.037	1.890	0	0	0
1	3	18	"A104"	"A104"	13920	31850	100	1323	1315	364	27	1021	1021	1042	291	27	51	21	0	6556	6837	3780	55	1717	1717	1984	1605	80	75	67	0	0.000	0.000	0.000	0.000	0.000	0.000	0.000	0.000	0.000	0.000	0.000	0.000	0.000	0.000	0.062	0.057	0.083	0.080	5.184	0.059	0.425	80	560	100	302	4839	5141	294	5120	5414	Error	Error	-4.002	302	4839	294	5120	105223	546996	0.938	3.024	0	0	0
1	4	18	"A105"	"A105"	14210	31840	100	1214	1272	381	29	981	981	1005	255	25	43	28	0	5476	5991	4202	70	1681	1681	1752	788	44	58	57	0	0.000	0.000	0.000	0.000	0.000	0.000	0.000	0.000	0.000	0.000	0.000	0.000	0.000	0.000	0.061	0.068	0.073	0.106	4.081	0.071	0.471	80	560	100	233	3795	4028	291	4310	4601	Error	Error	-4.026	233	3795	291	4310	101740	479263	1.047	5.379	0	0	0
1	5	18	"A105"	"A105"	14520	31840	100	1467	1449	468	32	956	956	998	273	27	65	43	0	9128	8642	5355	61	1682	1682	1900	1164	61	71	68	0	0.000	0.000	0.000	0.000	0.000	0.000	0.000	0.000	0.000	0.000	0.000	0.000	0.000	0.000	0.069	0.071	0.080	0.097	3.967	0.068	0.527	80	560	100	511	7446	7957	493	6960	7453	Error	Error	-3.865	511	7446	493	6960	115885	691363	1.652	5.792	0	0	0
1	6	18	"A105"	"A105"	14830	31840	100	1364	1448	484	33	955	955	982	265	26	62	45	0	11052	9043	4923	54	1661	1661	1828	1148	62	73	70	0	0.000	0.000	0.000	0.000	0.000	0.000	0.000	0.000	0.000	0.000	0.000	0.000	0.000	0.000	0.044	0.067	0.075	0.104	4.522	0.072	0.589	80	560	100	409	9391	9800	493	7382	7875	Error	Error	-4.521	409	9391	493	7382	115846	723421	1.758	6.285	0	0	0
1	7	18	"A106"	"A106"	15120	31840	100	968	976	195	19	906	906	918	213	23	22	3	0	2025	2336	911	38	1628	1628	1648	321	19	55	36	0	0.000	0.000	0.000	0.000	0.000	0.000	0.000	0.000	0.000	0.000	0.000	0.000	0.000	0.000	0.156	0.099	0.325	0.254	5.455	0.045	0.012	80	560	100	62	397	459	70	708	778	Error	Error	-2.679	62	397	70	708	78112	186883	0.272	2.143	0	0	0
1	8	18	"A106"	"A106"	15420	31850	100	996	989	221	22	940	940	974	298	30	15	0	0	2249	2556	914	35	1662	1662	1690	239	14	86	56	0	0.000	0.000	0.000	0.000	0.000	0.000	0.000	0.000	0.000	0.000	0.000	0.000	0.000	0.000	0.095	0.055	0.252	0.249	3.285	0.165	0.071	80	560	100	56	587	643	49	894	943	Error	Error	-3.390	56	587	49	894	79154	204486	0.050	3.623	0	0	0
1	9	18	"A106"	"A106"	15720	31850	100	982	1049	258	24	984	984	1016	272	26	20	6	0	2354	2760	1235	44	1715	1715	1759	810	46	40	18	0	0.000	0.000	0.000	0.000	0.000	0.000	0.000	0.000	0.000	0.000	0.000	0.000	0.000	0.000	-0.003	0.062	0.257	0.207	6.712	0.018	0.006	80	560	100	-2	639	637	65	1045	1110	Error	Error	Error	-2	639	65	1045	83952	220786	0.121	1.236	0	0	0
1	10	18	"A107"	"A107"	16020	31840	100	1155	1211	377	31	1016	1016	1035	268	25	36	12	0	2904	4261	2906	68	1704	1704	1728	347	20	71	63	0	0.000	0.000	0.000	0.000	0.000	0.000	0.000	0.000	0.000	0.000	0.000	0.000	0.000	0.000	0.116	0.076	0.111	0.141	4.942	0.074	0.196	80	560	100	139	1200	1339	195	2557	2752	Error	Error	-3.110	139	1200	195	2557	96850	340845	0.657	7.300	0	0	0
1	11	18	"A107"	"A107"	16320	31850	100	1197	1224	388	31	1032	1032	1067	305	28	36	12	0	2975	3829	2437	63	1734	1734	1824	714	39	60	45	0	0.000	0.000	0.000	0.000	0.000	0.000	0.000	0.000	0.000	0.000	0.000	0.000	0.000	0.000	0.133	0.092	0.222	0.201	4.391	0.077	0.195	80	560	100	165	1241	1406	192	2095	2287	Error	Error	-2.911	165	1241	192	2095	97920	306351	0.515	2.808	0	0	0
1	12	18	"A107"	"A107"	16620	31850	100	1153	1196	320	26	1057	1057	1083	279	25	31	8	0	3256	3945	2484	62	1761	1761	1820	448	24	68	56	0	0.000	0.000	0.000	0.000	0.000	0.000	0.000	0.000	0.000	0.000	0.000	0.000	0.000	0.000	0.064	0.064	0.106	0.163	5.606	0.051	0.085	80	560	100	96	1495	1591	139	2184	2323	Error	Error	-3.961	96	1495	139	2184	95651	315633	0.405	4.743	0	0	0
1	13	18	"A108"	"A108"	16930	31860	100	1192	1338	810	60	1079	1079	1131	614	54	10	2	0	3612	4979	4357	87	1721	1721	1818	1421	78	61	32	0	0.000	0.000	0.000	0.000	0.000	0.000	0.000	0.000	0.000	0.000	0.000	0.000	0.000	0.000	0.060	0.079	0.081	0.096	5.099	0.193	0.396	80	560	100	113	1891	2004	259	3258	3517	Error	Error	-4.065	113	1891	259	3258	107003	398326	0.337	2.224	0	0	0
1	14	18	"A108"	"A108"	17220	31850	100	1298	1308	301	23	1169	1169	1270	2040	160	0	0	0	4314	4777	2782	58	1845	1845	1970	1071	54	68	53	0	0.000	0.000	0.000	0.000	0.000	0.000	0.000	0.000	0.000	0.000	0.000	0.000	0.000	0.000	0.052	0.047	0.087	0.124	6.971	0.057	0.194	80	560	100	129	2469	2598	139	2932	3071	Error	Error	-4.258	129	2469	139	2932	104623	382150	0.019	2.621	0	0	0
1	15	18	"A108"	"A108"	17530	31840	100	1291	1375	355	25	1210	1210	1297	879	67	5	0	0	3529	4392	2844	64	1836	1836	1958	1894	96	46	18	0	0.000	0.000	0.000	0.000	0.000	0.000	0.000	0.000	0.000	0.000	0.000	0.000	0.000	0.000	0.048	0.065	0.086	0.107	5.858	0.033	0.026	80	560	100	81	1693	1774	165	2556	2721	Error	Error	-4.386	81	1693	165	2556	110025	351329	0.089	1.285	0	0	0
1	16	18	"A109"	"A109"	17820	31840	100	1206	1216	261	21	1172	1172	1313	1572	119	0	0	0	2205	2452	836	34	1794	1794	1929	1518	78	12	2	0	0.000	0.000	0.000	0.000	0.000	0.000	0.000	0.000	0.000	0.000	0.000	0.000	0.000	0.000	0.083	0.067	0.338	0.311	5.904	0.555	0.562	80	560	100	34	411	445	44	658	702	Error	Error	-3.596	34	411	44	658	97292	196148	-0.062	0.345	0	0	0
1	17	18	"A109"	"A109"	18130	31830	100	1305	1317	323	24	1306	1306	1321	318	24	20	1	0	2417	2780	971	34	2025	2025	2035	252	12	60	45	0	0.000	0.000	0.000	0.000	0.000	0.000	0.000	0.000	0.000	0.000	0.000	0.000	0.000	0.000	-0.003	0.015	0.532	0.553	6.963	0.060	0.014	80	560	100	-1	392	391	11	755	766	Error	Error	Error	-1	392	11	755	105320	222399	-0.013	2.956	0	0	0
1	18	18	"A109"	"A109"	18420	31840	100	1562	1576	297	18	1464	1464	1534	1375	89	0	0	0	2610	2863	863	30	2204	2204	2327	2300	98	6	0	0	0.000	0.000	0.000	0.000	0.000	0.000	0.000	0.000	0.000	0.000	0.000	0.000	0.000	0.000	0.241	0.170	0.375	0.352	4.557	0.576	0.934	80	560	100	98	406	504	112	659	771	Error	Error	-2.051	98	406	112	659	126061	229003	0.031	0.233	0	0	0
1	1	19	"A110"	"A110"	13310	32150	100	1531	1897	1917	101	1135	1135	1153	259	22	67	38	0	3792	4708	4958	105	1784	1784	1803	315	17	81	75	0	0.000	0.000	0.000	0.000	0.000	0.000	0.000	0.000	0.000	0.000	0.000	0.000	0.000	0.000	0.197	0.261	0.218	0.237	5.420	0.269	0.540	80	560	100	396	2008	2404	762	2924	3686	Error	Error	-2.342	396	2008	762	2924	151752	376661	2.873	9.222	0	0	0
1	2	19	"A110"	"A110"	13620	32150	100	1411	1388	345	24	1136	1136	1206	985	81	2	0	0	3610	4451	2830	63	1809	1809	2034	1534	75	60	28	0	0.000	0.000	0.000	0.000	0.000	0.000	0.000	0.000	0.000	0.000	0.000	0.000	0.000	0.000	0.153	0.095	0.181	0.227	4.350	0.052	0.146	80	560	100	275	1801	2076	252	2642	2894	Error	Error	-2.711	275	1801	252	2642	111004	356115	0.185	1.576	0	0	0
1	3	19	"A110"	"A110"	13930	32150	100	1267	1292	354	27	1092	1092	1223	1727	141	0	0	0	4485	5544	3217	58	1791	1791	2023	2374	117	56	35	0	0.000	0.000	0.000	0.000	0.000	0.000	0.000	0.000	0.000	0.000	0.000	0.000	0.000	0.000	0.065	0.053	0.074	0.085	4.272	0.036	0.115	80	560	100	175	2694	2869	200	3753	3953	Error	Error	-3.944	175	2694	200	3753	103395	443534	0.040	1.483	0	0	0
1	4	19	"A111"	"A111"	14220	32150	100	1217	1220	318	26	1065	1065	1087	251	23	37	13	0	3131	4521	3041	67	1738	1738	1753	182	10	82	77	0	0.000	0.000	0.000	0.000	0.000	0.000	0.000	0.000	0.000	0.000	0.000	0.000	0.000	0.000	0.109	0.056	0.086	0.146	5.387	0.055	0.131	80	560	100	152	1393	1545	155	2783	2938	Error	Error	-3.196	152	1393	155	2783	97592	361694	0.530	15.209	0	0	0
1	5	19	"A111"	"A111"	14530	32150	100	1238	1301	503	38	1059	1059	1068	246	23	36	20	0	4224	5164	3110	60	1763	1763	1799	341	18	88	86	0	0.000	0.000	0.000	0.000	0.000	0.000	0.000	0.000	0.000	0.000	0.000	0.000	0.000	0.000	0.073	0.071	0.102	0.114	4.415	0.049	0.109	80	560	100	179	2461	2640	242	3401	3643	Error	Error	-3.781	179	2461	242	3401	104051	413121	0.947	9.868	0	0	0
1	6	19	"A111"	"A111"	14840	32150	100	1258	1250	320	25	1081	1081	1095	258	23	40	11	0	3768	5282	3452	65	1782	1782	1803	217	12	93	87	0	0.000	0.000	0.000	0.000	0.000	0.000	0.000	0.000	0.000	0.000	0.000	0.000	0.000	0.000	0.089	0.048	0.093	0.097	3.604	0.052	0.168	80	560	100	177	1986	2163	169	3500	3669	Error	Error	-3.488	177	1986	169	3500	99982	422532	0.601	16.032	0	0	0
1	7	19	"A112"	"A112"	15120	32140	100	1262	1315	420	31	1028	1028	1060	341	32	41	13	0	5751	6535	4207	64	1748	1748	1769	249	14	86	78	0	0.000	0.000	0.000	0.000	0.000	0.000	0.000	0.000	0.000	0.000	0.000	0.000	0.000	0.000	0.058	0.060	0.089	0.107	4.867	0.064	0.199	80	560	100	234	4003	4237	287	4787	5074	Error	Error	-4.097	234	4003	287	4787	105196	522788	0.748	19.141	0	0	0
1	8	19	"A112"	"A112"	15420	32150	100	1295	1343	430	32	1062	1062	1115	523	46	28	5	0	4640	5619	3474	61	1761	1761	1857	645	34	76	67	0	0.000	0.000	0.000	0.000	0.000	0.000	0.000	0.000	0.000	0.000	0.000	0.000	0.000	0.000	0.081	0.073	0.106	0.120	4.046	0.078	0.321	80	560	100	233	2879	3112	281	3858	4139	Error	Error	-3.627	233	2879	281	3858	107452	449532	0.436	5.833	0	0	0
1	9	19	"A112"	"A112"	15730	32150	100	1338	1405	327	23	1020	1020	1048	285	27	56	37	0	6231	6799	3405	50	1717	1717	1740	226	12	96	95	0	0.000	0.000	0.000	0.000	0.000	0.000	0.000	0.000	0.000	0.000	0.000	0.000	0.000	0.000	0.070	0.076	0.084	0.079	2.507	0.068	0.368	80	560	100	318	4514	4832	385	5082	5467	Error	Error	-3.827	318	4514	385	5082	112384	543898	1.253	22.385	0	0	0
1	10	19	"A113"	"A113"	16020	32140	100	1261	1234	312	25	1050	1050	1081	289	26	41	8	0	3458	4373	2634	60	1745	1745	1765	243	13	72	68	0	0.000	0.000	0.000	0.000	0.000	0.000	0.000	0.000	0.000	0.000	0.000	0.000	0.000	0.000	0.123	0.070	0.113	0.144	3.761	0.067	0.120	80	560	100	211	1713	1924	184	2628	2812	Error	Error	-3.021	211	1713	184	2628	98734	349811	0.529	10.733	0	0	0
1	11	19	"A113"	"A113"	16340	32140	100	1178	1217	314	25	1137	1137	1370	2377	173	0	0	0	3915	4584	2225	48	1846	1846	2130	2324	109	46	23	0	0.000	0.000	0.000	0.000	0.000	0.000	0.000	0.000	0.000	0.000	0.000	0.000	0.000	0.000	0.020	0.029	0.097	0.123	6.974	0.052	0.111	80	560	100	41	2069	2110	80	2738	2818	Error	Error	-5.657	41	2069	80	2738	97321	366693	-0.064	1.056	0	0	0
1	12	19	"A113"	"A113"	16620	32140	100	1326	1337	349	26	1163	1163	1185	300	25	31	8	0	3691	4467	2495	55	1902	1902	2026	868	42	70	51	0	0.000	0.000	0.000	0.000	0.000	0.000	0.000	0.000	0.000	0.000	0.000	0.000	0.000	0.000	0.091	0.068	0.130	0.179	5.760	0.058	0.161	80	560	100	163	1789	1952	174	2565	2739	Error	Error	-3.456	163	1789	174	2565	106945	357330	0.507	2.812	0	0	0
1	13	19	"A114"	"A114"	16920	32140	100	1452	1479	432	29	1203	1203	1227	299	24	45	15	0	8671	8110	4060	50	1819	1819	1845	235	12	82	80	0	0.000	0.000	0.000	0.000	0.000	0.000	0.000	0.000	0.000	0.000	0.000	0.000	0.000	0.000	0.036	0.044	0.050	0.068	4.118	0.051	0.245	80	560	100	249	6852	7101	276	6291	6567	Error	Error	-4.782	249	6852	276	6291	118322	648803	0.843	26.660	0	0	0
1	14	19	"A114"	"A114"	17240	32140	100	1618	1652	392	23	1254	1254	1299	334	25	57	26	0	7668	7357	2962	40	1959	1959	1986	268	13	91	91	0	0.000	0.000	0.000	0.000	0.000	0.000	0.000	0.000	0.000	0.000	0.000	0.000	0.000	0.000	0.064	0.074	0.091	0.086	2.718	0.064	0.241	80	560	100	364	5709	6073	398	5398	5796	Error	Error	-3.971	364	5709	398	5398	132151	588522	1.057	20.041	0	0	0
1	15	19	"A114"	"A114"	17530	32140	100	1591	1642	668	40	1204	1204	1244	453	36	43	7	0	7383	7305	3988	54	1818	1818	1885	535	28	91	90	0	0.000	0.000	0.000	0.000	0.000	0.000	0.000	0.000	0.000	0.000	0.000	0.000	0.000	0.000	0.070	0.080	0.087	0.092	2.636	0.101	0.332	80	560	100	387	5565	5952	438	5487	5925	Error	Error	-3.846	387	5565	438	5487	131323	584393	0.879	10.131	0	0	0
1	16	19	"A115"	"A115"	17820	32140	100	1260	1263	280	22	1180	1180	1296	2520	194	0	0	0	2824	3636	2269	62	1810	1810	1999	2842	142	23	8	0	0.000	0.000	0.000	0.000	0.000	0.000	0.000	0.000	0.000	0.000	0.000	0.000	0.000	0.000	0.079	0.045	0.126	0.191	8.090	0.746	0.046	80	560	100	80	1014	1094	83	1826	1909	Error	Error	-3.664	80	1014	83	1826	101013	290908	-0.013	0.576	0	0	0
1	17	19	"A115"	"A115"	18120	32150	100	1511	1506	342	22	1347	1347	1375	340	24	22	6	0	4193	4860	2641	54	2070	2070	2102	269	12	85	80	0	0.000	0.000	0.000	0.000	0.000	0.000	0.000	0.000	0.000	0.000	0.000	0.000	0.000	0.000	0.077	0.057	0.124	0.132	4.658	0.052	0.089	80	560	100	164	2123	2287	159	2790	2949	Error	Error	-3.694	164	2123	159	2790	120445	388816	0.385	10.253	0	0	0
1	18	19	"A115"	"A115"	18420	32140	100	1595	1687	650	38	1506	1506	1526	366	23	20	11	0	3715	4643	2623	56	2235	2235	2333	1243	53	56	35	0	0.000	0.000	0.000	0.000	0.000	0.000	0.000	0.000	0.000	0.000	0.000	0.000	0.000	0.000	0.060	0.075	0.157	0.189	9.620	0.123	0.227	80	560	100	89	1480	1569	181	2408	2589	Error	Error	-4.056	89	1480	181	2408	134942	371458	0.440	1.858	0	0	0
1	1	20	"A116"	"A116"	13320	32450	100	1629	1675	499	29	1291	1291	1290	273	21	53	32	0	7030	6398	3304	51	1894	1894	1922	321	16	87	82	0	0.000	0.000	0.000	0.000	0.000	0.000	0.000	0.000	0.000	0.000	0.000	0.000	0.000	0.000	0.066	0.085	0.104	0.114	4.270	0.094	0.413	80	560	100	338	5136	5474	384	4504	4888	Error	Error	-3.926	338	5136	384	4504	134033	511867	1.410	13.944	0	0	0
1	2	20	"A116"	"A116"	13630	32450	100	1643	1727	454	26	1190	1190	1212	270	22	72	45	0	9466	8552	3842	44	1847	1847	1978	861	43	87	82	0	0.000	0.000	0.000	0.000	0.000	0.000	0.000	0.000	0.000	0.000	0.000	0.000	0.000	0.000	0.059	0.080	0.087	0.086	3.158	0.085	0.506	80	560	100	453	7619	8072	537	6705	7242	Error	Error	-4.072	453	7619	537	6705	138194	684151	1.907	7.635	0	0	0
1	3	20	"A116"	"A116"	13950	32460	100	1748	1775	448	25	1192	1192	1219	292	23	70	48	0	10087	9313	2674	28	1895	1895	1923	335	17	100	96	0	0.000	0.000	0.000	0.000	0.000	0.000	0.000	0.000	0.000	0.000	0.000	0.000	0.000	0.000	0.068	0.079	0.086	0.066	2.647	0.086	0.515	80	560	100	556	8192	8748	583	7418	8001	Error	Error	-3.881	556	8192	583	7418	141993	745072	1.904	22.060	0	0	0
1	4	20	"A117"	"A117"	14240	32460	100	1211	1248	277	22	1211	1211	1241	326	26	18	0	0	2428	2593	845	32	1858	1858	1918	774	40	32	11	0	0.000	0.000	0.000	0.000	0.000	0.000	0.000	0.000	0.000	0.000	0.000	0.000	0.000	0.000	0.000	0.050	0.448	0.442	7.459	0.160	0.230	80	560	100	0	570	570	37	735	772	Error	Error	Error	0	570	37	735	99812	207426	0.021	0.872	0	0	0
1	5	20	"A117"	"A117"	14500	32450	100	1163	1222	368	30	1186	1186	1196	261	21	21	8	0	2122	2500	960	38	1892	1892	1923	262	13	46	35	0	0.000	0.000	0.000	0.000	0.000	0.000	0.000	0.000	0.000	0.000	0.000	0.000	0.000	0.000	-0.100	0.059	0.611	0.625	4.855	0.103	0.030	80	560	100	-23	230	207	36	608	644	Error	Error	Error	-23	230	36	608	97725	199971	0.100	2.202	0	0	0
1	6	20	"A117"	"A117"	14800	32450	100	1208	1237	324	26	1173	1173	1206	310	25	18	6	0	2135	2452	878	35	1931	1931	1945	210	10	47	36	0	0.000	0.000	0.000	0.000	0.000	0.000	0.000	0.000	0.000	0.000	0.000	0.000	0.000	0.000	0.172	0.123	0.788	0.755	4.483	0.147	0.039	80	560	100	35	204	239	64	521	585	Error	Error	-2.543	35	204	64	521	98998	196141	0.100	2.414	0	0	0
1	7	20	"A118"	"A118"	15120	32440	100	1267	1272	292	22	1162	1162	1202	298	24	25	6	0	3195	4492	3173	70	1880	1880	1911	274	14	73	63	0	0.000	0.000	0.000	0.000	0.000	0.000	0.000	0.000	0.000	0.000	0.000	0.000	0.000	0.000	0.080	0.042	0.099	0.145	6.645	0.631	0.251	80	560	100	105	1315	1420	110	2612	2722	Error	Error	-3.647	105	1315	110	2612	101799	359327	0.235	9.420	0	0	0
1	8	20	"A118"	"A118"	15420	32450	100	1337	1354	369	27	1175	1175	1197	282	23	32	12	0	3143	4152	2718	65	1909	1909	1978	451	22	65	56	0	0.000	0.000	0.000	0.000	0.000	0.000	0.000	0.000	0.000	0.000	0.000	0.000	0.000	0.000	0.131	0.080	0.121	0.208	5.632	0.058	0.154	80	560	100	162	1234	1396	179	2243	2422	Error	Error	-2.929	162	1234	179	2243	108297	332171	0.557	4.820	0	0	0
1	9	20	"A118"	"A118"	15730	32450	100	1373	1401	344	24	1155	1155	1267	1779	140	0	0	0	3845	4954	3133	63	1826	1826	1899	578	30	78	63	0	0.000	0.000	0.000	0.000	0.000	0.000	0.000	0.000	0.000	0.000	0.000	0.000	0.000	0.000	0.108	0.079	0.103	0.100	4.453	0.695	0.052	80	560	100	218	2019	2237	246	3128	3374	Error	Error	-3.211	218	2019	246	3128	112063	396298	0.075	5.285	0	0	0
1	10	20	"A119"	"A119"	16020	32440	100	1186	1265	614	48	1114	1114	1211	1504	124	2	1	0	2824	3128	1315	42	1793	1793	1853	968	52	52	23	0	0.000	0.000	0.000	0.000	0.000	0.000	0.000	0.000	0.000	0.000	0.000	0.000	0.000	0.000	0.070	0.113	0.155	0.194	6.027	0.220	0.185	80	560	100	72	1031	1103	151	1335	1486	Error	Error	-3.840	72	1031	151	1335	101232	250223	0.036	1.317	0	0	0
1	11	20	"A119"	"A119"	16330	32450	100	1226	1303	325	24	1202	1202	1228	303	24	27	7	0	2980	3529	1520	43	1890	1890	1971	565	28	72	47	0	0.000	0.000	0.000	0.000	0.000	0.000	0.000	0.000	0.000	0.000	0.000	0.000	0.000	0.000	0.022	0.062	0.165	0.156	5.406	0.108	0.244	80	560	100	24	1090	1114	101	1639	1740	Error	Error	-5.505	24	1090	101	1639	104202	282351	0.248	2.758	0	0	0
1	12	20	"A119"	"A119"	16630	32450	100	1401	1412	401	28	1284	1284	1328	527	39	12	1	0	3090	4061	2076	51	1972	1972	2054	1351	65	47	37	0	0.000	0.000	0.000	0.000	0.000	0.000	0.000	0.000	0.000	0.000	0.000	0.000	0.000	0.000	0.105	0.061	0.132	0.154	7.007	0.060	0.081	80	560	100	117	1118	1235	128	2089	2217	Error	Error	-3.256	117	1118	128	2089	112932	324916	0.159	1.486	0	0	0
1	13	20	"A120"	"A120"	16920	32440	100	1294	1323	293	22	1404	1404	1567	1631	104	0	0	0	2499	2958	1517	51	2029	2029	2192	1314	59	17	13	0	0.000	0.000	0.000	0.000	0.000	0.000	0.000	0.000	0.000	0.000	0.000	0.000	0.000	0.000	-0.234	-0.087	0.233	0.298	9.595	0.089	0.047	80	560	100	-110	470	360	-81	929	848	Error	Error	Error	-110	470	-81	929	105865	236664	-0.150	0.583	0	0	0
1	14	20	"A120"	"A120"	17230	32440	100	1359	1397	337	24	1343	1343	1385	360	25	10	5	0	2684	3270	1384	42	2036	2036	2062	296	14	68	52	0	0.000	0.000	0.000	0.000	0.000	0.000	0.000	0.000	0.000	0.000	0.000	0.000	0.000	0.000	0.025	0.044	0.253	0.194	5.369	0.056	0.018	80	560	100	16	648	664	54	1234	1288	Error	Error	-5.340	16	648	54	1234	111777	261631	0.033	4.081	0	0	0
1	15	20	"A120"	"A120"	17530	32450	100	1590	1625	452	27	1357	1357	1473	1591	108	1	0	0	3120	3711	1482	39	2057	2057	2078	289	13	91	80	0	0.000	0.000	0.000	0.000	0.000	0.000	0.000	0.000	0.000	0.000	0.000	0.000	0.000	0.000	0.219	0.162	0.232	0.194	3.534	3.022	0.046	80	560	100	233	1063	1296	268	1654	1922	Error	Error	-2.190	233	1063	268	1654	130023	296845	0.096	5.651	0	0	0
1	16	20	"A121"	"A121"	17820	32430	100	1444	1481	459	30	1280	1280	1318	474	35	22	6	0	3120	4570	3512	76	1935	1935	2040	1263	61	45	30	0	0.000	0.000	0.000	0.000	0.000	0.000	0.000	0.000	0.000	0.000	0.000	0.000	0.000	0.000	0.138	0.076	0.123	0.177	5.165	0.072	0.249	80	560	100	164	1185	1349	201	2635	2836	Error	Error	-2.853	164	1185	201	2635	118457	365597	0.344	2.003	0	0	0
1	17	20	"A121"	"A121"	18110	32440	100	1509	2116	3835	181	1394	1394	1508	1136	75	7	2	0	4972	6177	5002	80	2106	2106	2391	1455	60	57	47	0	0.000	0.000	0.000	0.000	0.000	0.000	0.000	0.000	0.000	0.000	0.000	0.000	0.000	0.000	0.040	0.177	0.104	0.166	6.103	0.363	0.202	80	560	100	115	2866	2981	722	4071	4793	Error	Error	-4.639	115	2866	722	4071	169265	494171	0.535	2.602	0	0	0
1	18	20	"A121"	"A121"	18410	32440	100	1793	1829	420	22	1627	1627	1900	2943	154	0	0	0	5775	6798	3700	54	2387	2387	2738	2427	88	66	40	0	0.000	0.000	0.000	0.000	0.000	0.000	0.000	0.000	0.000	0.000	0.000	0.000	0.000	0.000	0.049	0.046	0.100	0.095	4.279	0.868	0.274	80	560	100	166	3388	3554	202	4411	4613	Error	Error	-4.351	166	3388	202	4411	146307	543841	-0.024	1.673	0	0	0
1	1	21	"Blank"	"Blank"	13360	32770	100	1440	1470	341	23	1511	1511	1968	3480	176	0	0	0	2062	2063	181	8	2078	2078	2528	3372	133	0	0	0	0.000	0.000	0.000	0.000	0.000	0.000	0.000	0.000	0.000	0.000	0.000	0.000	0.000	0.000	4.438	2.733	1.925	2.215	4.825	1.175	0.036	80	560	100	-71	-16	-87	-41	-15	-56	Error	Error	2.150	-71	-16	-41	-15	117591	165073	-0.143	-0.138	0	0	0
1	2	21	"Blank"	"Blank"	13660	32770	100	1365	1354	338	24	1423	1423	1442	402	27	7	0	0	1928	1926	273	14	2021	2021	2034	318	15	5	1	0	0.000	0.000	0.000	0.000	0.000	0.000	0.000	0.000	0.000	0.000	0.000	0.000	0.000	0.000	0.624	0.726	1.319	1.381	4.640	2.216	0.076	80	560	100	-58	-93	-151	-69	-95	-164	Error	Error	-0.681	-58	-93	-69	-95	108327	154105	-0.219	-0.340	0	0	0
1	3	21	"Blank"	"Blank"	13960	32770	100	1389	1413	468	33	1360	1360	1385	295	21	21	2	0	2048	2059	199	9	2049	2049	2071	453	21	2	0	0	0.000	0.000	0.000	0.000	0.000	0.000	0.000	0.000	0.000	0.000	0.000	0.000	0.000	0.000	-29.000	5.300	1.940	2.026	4.600	7.258	0.032	80	560	100	29	-1	28	53	10	63	Error	Error	Error	29	-1	53	10	113062	164758	0.095	-0.026	0	0	0
1	4	21	"Blank"	"Blank"	14260	32770	100	1364	1375	245	17	1389	1389	1434	354	24	10	0	0	2049	2063	200	9	2039	2039	2076	292	14	10	1	0	0.000	0.000	0.000	0.000	0.000	0.000	0.000	0.000	0.000	0.000	0.000	0.000	0.000	0.000	-2.500	-0.583	1.562	1.242	3.636	1.274	0.265	80	560	100	-25	10	-15	-14	24	10	Error	Error	Error	-25	10	-14	24	109990	165055	-0.167	-0.045	0	0	0
1	5	21	"Blank"	"Blank"	14560	32770	100	1411	1420	337	23	1401	1401	1414	305	21	7	1	0	2081	2079	169	8	2102	2102	2116	215	10	11	0	0	0.000	0.000	0.000	0.000	0.000	0.000	0.000	0.000	0.000	0.000	0.000	0.000	0.000	0.000	-0.476	-0.826	0.944	1.356	4.529	15.312	0.004	80	560	100	10	-21	-11	19	-23	-4	Error	Error	Error	10	-21	19	-23	113621	166357	0.020	-0.172	0	0	0
1	6	21	"Blank"	"Blank"	14860	32770	100	1361	1379	240	17	1392	1392	1404	300	21	8	0	0	2074	2076	179	8	2126	2126	2138	284	13	5	0	0	0.000	0.000	0.000	0.000	0.000	0.000	0.000	0.000	0.000	0.000	0.000	0.000	0.000	0.000	0.596	0.260	0.974	1.279	4.661	1.627	0.079	80	560	100	-31	-52	-83	-13	-50	-63	Error	Error	-0.746	-31	-52	-13	-50	110290	166077	-0.083	-0.218	0	0	0
1	7	21	"Blank"	"Blank"	15160	32770	100	1403	1415	276	19	1384	1384	1403	332	23	13	2	0	2100	2124	280	13	2098	2098	2117	240	11	11	2	0	0.000	0.000	0.000	0.000	0.000	0.000	0.000	0.000	0.000	0.000	0.000	0.000	0.000	0.000	9.500	1.192	0.817	1.020	5.854	2.212	0.113	80	560	100	19	2	21	31	26	57	Error	Error	3.248	19	2	31	26	113225	169886	0.036	0.029	0	0	0
1	8	21	"Blank"	"Blank"	15460	32770	100	1210	1621	3313	204	1364	1364	1384	450	32	5	1	0	1853	1959	894	45	2016	2016	2065	1020	49	1	1	0	0.000	0.000	0.000	0.000	0.000	0.000	0.000	0.000	0.000	0.000	0.000	0.000	0.000	0.000	0.945	-4.509	1.239	1.462	3.937	1.470	0.278	80	560	100	-154	-163	-317	257	-57	200	Error	Error	-0.082	-154	-163	257	-57	129662	156731	0.527	-0.104	0	0	0
1	9	21	"Blank"	"Blank"	15760	32770	100	1239	1272	262	20	1374	1374	1457	1047	71	0	0	0	1899	1910	176	9	2032	2032	2083	476	22	0	0	0	0.000	0.000	0.000	0.000	0.000	0.000	0.000	0.000	0.000	0.000	0.000	0.000	0.000	0.000	1.015	0.836	1.545	1.307	2.989	2.357	0.104	80	560	100	-135	-133	-268	-102	-122	-224	Error	Error	0.022	-135	-133	-102	-122	101749	152788	-0.177	-0.363	0	0	0
1	10	21	"Blank"	"Blank"	16060	32770	100	1238	1274	258	20	1326	1326	1396	1150	82	0	0	0	1929	1966	241	12	1981	1981	2032	618	30	1	0	0	0.000	0.000	0.000	0.000	0.000	0.000	0.000	0.000	0.000	0.000	0.000	0.000	0.000	0.000	1.692	3.467	1.196	1.292	3.510	1.286	0.928	80	560	100	-88	-52	-140	-52	-15	-67	Error	Error	0.759	-88	-52	-52	-15	101904	157245	-0.106	-0.107	0	0	0
1	11	21	"Blank"	"Blank"	16360	32770	100	1231	1290	276	21	1399	1399	1415	306	21	7	1	0	1932	1942	210	10	2070	2070	2082	225	10	3	1	0	0.000	0.000	0.000	0.000	0.000	0.000	0.000	0.000	0.000	0.000	0.000	0.000	0.000	0.000	1.217	0.852	0.981	1.069	2.621	6.217	0.021	80	560	100	-168	-138	-306	-109	-128	-237	Error	Error	0.284	-168	-138	-109	-128	103231	155376	-0.408	-0.622	0	0	0
1	12	21	"Blank"	"Blank"	16660	32770	100	1705	1737	317	18	1629	1629	1654	364	22	17	2	0	2331	2343	195	8	2261	2261	2286	287	12	12	1	0	0.000	0.000	0.000	0.000	0.000	0.000	0.000	0.000	0.000	0.000	0.000	0.000	0.000	0.000	1.086	1.317	1.556	1.406	3.423	2.609	0.085	80	560	100	76	70	146	108	82	190	Error	Error	0.119	76	70	108	82	138987	187457	0.228	0.199	0	0	0
1	13	21	"Blank"	"Blank"	16960	32770	100	1401	1441	317	21	1468	1468	1612	1717	106	0	0	0	2053	2063	289	14	2073	2073	2220	1411	63	1	0	0	0.000	0.000	0.000	0.000	0.000	0.000	0.000	0.000	0.000	0.000	0.000	0.000	0.000	0.000	3.350	2.700	1.394	1.502	5.080	0.702	0.962	80	560	100	-67	-20	-87	-27	-10	-37	Error	Error	1.744	-67	-20	-27	-10	115313	165063	-0.100	-0.111	0	0	0
1	14	21	"Blank"	"Blank"	17260	32770	100	1482	1513	325	21	1499	1499	1542	726	47	2	0	0	2044	2086	431	20	2083	2083	2183	937	42	1	1	0	0.000	0.000	0.000	0.000	0.000	0.000	0.000	0.000	0.000	0.000	0.000	0.000	0.000	0.000	0.436	4.667	1.218	1.309	6.299	0.158	0.110	80	560	100	-17	-39	-56	14	3	17	Error	Error	-1.198	-17	-39	14	3	121060	166888	-0.040	-0.104	0	0	0
1	15	21	"Blank"	"Blank"	17560	32760	100	1409	1817	3496	192	1472	1472	1489	308	20	8	3	0	1953	2658	5883	221	2129	2129	2145	243	11	10	3	0	0.000	0.000	0.000	0.000	0.000	0.000	0.000	0.000	0.000	0.000	0.000	0.000	0.000	0.000	0.358	0.652	0.840	0.861	3.792	0.596	0.975	80	560	100	-63	-176	-239	345	529	874	Error	Error	-1.482	-63	-176	345	529	145380	212651	1.065	2.111	0	0	0
1	16	21	"Blank"	"Blank"	17860	32760	100	1466	1741	1919	110	1518	1518	1551	363	23	15	3	0	2113	2187	470	21	2169	2169	2216	747	33	6	2	0	0.000	0.000	0.000	0.000	0.000	0.000	0.000	0.000	0.000	0.000	0.000	0.000	0.000	0.000	0.929	12.389	1.614	1.692	3.327	1.304	0.052	80	560	100	-52	-56	-108	223	18	241	Error	Error	-0.107	-52	-56	223	18	139266	174977	0.523	-0.039	0	0	0
1	17	21	"Blank"	"Blank"	18160	32760	100	1532	1517	279	18	1555	1555	1745	1846	105	0	0	0	2089	2099	232	11	2189	2189	2424	2082	85	0	0	0	0.000	0.000	0.000	0.000	0.000	0.000	0.000	0.000	0.000	0.000	0.000	0.000	0.000	0.000	0.230	0.422	1.267	1.225	4.515	0.971	0.619	80	560	100	-23	-100	-123	-38	-90	-128	Error	Error	-2.120	-23	-100	-38	-90	121355	167927	-0.124	-0.156	0	0	0
1	18	21	"Blank"	"Blank"	18460	32760	100	1838	1811	298	16	1832	1832	1855	423	22	5	1	0	2586	2604	220	8	2636	2636	2685	767	28	0	0	0	0.000	0.000	0.000	0.000	0.000	0.000	0.000	0.000	0.000	0.000	0.000	0.000	0.000	0.000	-0.120	0.656	1.267	1.385	5.396	0.110	0.006	80	560	100	6	-50	-44	-21	-32	-53	Error	Error	Error	6	-50	-21	-32	144850	208351	-0.104	-0.106	0	0	0
