# Supplementary material for: Application of hybridization control probe to increase accuracy on ligation detection or minisequencing diagnostic microarrays
Source: BMC Res Notes. 2009 Dec 14;2:249. doi: 10.1186/1756-0500-2-249 (PMC2799435; doi:10.1186/1756-0500-2-249)
Supplement: Additional file 3 — Gpr_files. Zip-compressed file containing raw microarray data in GenePix results format (.gpr) and GAL (GenePix Array List) files. [file 1756-0500-2-249-S3.ZIP › gpr_files/slide6/lasi6_9-16.gpr]

ATF	1.0
30	76    
"Type=GenePix Results 3"
"DateTime=2009/04/29 13:54:10"
"Settings="
"GalFile=C:\Axon\Data\HPV\ArrayIt_032009_InstiBioGalfile.gal"
"ArrayOfArrays=9-16"
"PixelSize=10"
"Wavelengths=532	488"
"ImageFiles=C:\Axon\Data\HPV\290409\lasi5.tif 2	C:\Axon\Data\HPV\290409\lasi5.tif 3"
"NormalizationMethod=None"
"NormalizationFactors=1	1"
"JpegImage="
"StdDev=Type 1"
"RatioFormulations=W1/W3 (/532)	W1/W4 (/488)	W3/W4 (532/488)"
"FeatureType=Circular"
"Barcode="
"BackgroundSubtraction=LocalFeature"
"ImageOrigin=0, 0"
"JpegOrigin=3720, 0"
"Creator=GenePix Pro 6.1.0.2"
"Scanner=GenePix 4200A 01 Autoloader [2]"
"FocusPosition=0"
"Temperature=23.81"
"LinesAveraged=2"
"Comment="
"PMTGain=600	500"
"ScanPower=100	100"
"LaserPower=2.69	2.57"
"Filters=Standard Green	Standard Blue"
"ScanRegion=372,0,1916,6892"
"Supplier="
"Block"	"Column"	"Row"	"Name"	"ID"	"X"	"Y"	"Dia."	"F532 Median"	"F532 Mean"	"F532 SD"	"F532 CV"	"B532"	"B532 Median"	"B532 Mean"	"B532 SD"	"B532 CV"	"% > B532+1SD"	"% > B532+2SD"	"F532 % Sat."	"F488 Median"	"F488 Mean"	"F488 SD"	"F488 CV"	"B488"	"B488 Median"	"B488 Mean"	"B488 SD"	"B488 CV"	"% > B488+1SD"	"% > B488+2SD"	"F488 % Sat."	"Ratio of Medians (1/532)"	"Ratio of Means (1/532)"	"Median of Ratios (1/532)"	"Mean of Ratios (1/532)"	"Ratios SD (1/532)"	"Rgn Ratio (1/532)"	"Rgn R2 (1/532)"	"Ratio of Medians (1/488)"	"Ratio of Means (1/488)"	"Median of Ratios (1/488)"	"Mean of Ratios (1/488)"	"Ratios SD (1/488)"	"Rgn Ratio (1/488)"	"Rgn R2 (1/488)"	"Ratio of Medians (532/488)"	"Ratio of Means (532/488)"	"Median of Ratios (532/488)"	"Mean of Ratios (532/488)"	"Ratios SD (532/488)"	"Rgn Ratio (532/488)"	"Rgn R2 (532/488)"	"F Pixels"	"B Pixels"	"Circularity"	"Sum of Medians (1/532)"	"Sum of Medians (1/488)"	"Sum of Medians (532/488)"	"Sum of Means (1/532)"	"Sum of Means (1/488)"	"Sum of Means (532/488)"	"Log Ratio (1/532)"	"Log Ratio (1/488)"	"Log Ratio (532/488)"	"F532 Median - B532"	"F488 Median - B488"	"F532 Mean - B532"	"F488 Mean - B488"	"F532 Total Intensity"	"F488 Total Intensity"	"SNR 532"	"SNR 488"	"Flags"	"Normalize"	"Autoflag"
1	1	1	"A1"	"A1"	4170	35810	100	1337	1331	441	33	976	976	997	290	29	56	33	0	7845	8860	6624	74	1479	1479	1517	419	27	73	68	0	0.000	0.000	0.000	0.000	0.000	0.000	0.000	0.000	0.000	0.000	0.000	0.000	0.000	0.000	0.057	0.048	0.051	0.074	4.017	0.052	0.443	80	560	100	361	6366	6727	355	7381	7736	Error	Error	-4.140	361	6366	355	7381	106518	708839	1.152	17.525	0	0	0
1	2	1	"A1"	"A1"	4470	35830	100	1480	1462	361	24	961	961	980	242	24	73	53	0	15371	12267	6325	51	1485	1485	1641	932	56	88	78	0	0.000	0.000	0.000	0.000	0.000	0.000	0.000	0.000	0.000	0.000	0.000	0.000	0.000	0.000	0.037	0.046	0.051	0.052	2.868	0.041	0.483	80	560	100	519	13886	14405	501	10782	11283	Error	Error	-4.742	519	13886	501	10782	116977	981327	1.992	11.401	0	0	0
1	3	1	"A1"	"A1"	4770	35830	100	1474	1456	383	26	887	887	917	222	24	80	63	0	17420	14111	6775	48	1431	1431	1618	1152	71	92	86	0	0.000	0.000	0.000	0.000	0.000	0.000	0.000	0.000	0.000	0.000	0.000	0.000	0.000	0.000	0.037	0.045	0.044	0.048	2.548	0.042	0.580	80	560	100	587	15989	16576	569	12680	13249	Error	Error	-4.768	587	15989	569	12680	116505	1128891	2.428	10.845	0	0	0
1	4	1	"A2"	"A2"	5070	35810	100	1172	1226	417	34	913	913	934	222	23	52	33	0	6933	7649	6025	78	1481	1481	1540	729	47	67	66	0	0.000	0.000	0.000	0.000	0.000	0.000	0.000	0.000	0.000	0.000	0.000	0.000	0.000	0.000	0.048	0.051	0.071	0.105	5.034	0.051	0.485	80	560	100	259	5452	5711	313	6168	6481	Error	Error	-4.396	259	5452	313	6168	98107	611925	1.315	8.380	0	0	0
1	5	1	"A2"	"A2"	5380	35810	100	1475	1454	416	28	974	974	983	225	22	72	57	0	9865	9855	6119	62	1513	1513	1753	1511	86	75	68	0	0.000	0.000	0.000	0.000	0.000	0.000	0.000	0.000	0.000	0.000	0.000	0.000	0.000	0.000	0.060	0.058	0.056	0.070	2.691	0.047	0.473	80	560	100	501	8352	8853	480	8342	8822	Error	Error	-4.059	501	8352	480	8342	116357	788427	2.093	5.362	0	0	0
1	6	1	"A2"	"A2"	5670	35810	100	1270	1380	625	45	929	929	957	327	34	52	28	0	10007	10446	7320	70	1510	1510	1846	2033	110	70	66	0	0.000	0.000	0.000	0.000	0.000	0.000	0.000	0.000	0.000	0.000	0.000	0.000	0.000	0.000	0.040	0.050	0.053	0.070	3.536	0.049	0.482	80	560	100	341	8497	8838	451	8936	9387	Error	Error	-4.639	341	8497	451	8936	110364	835656	1.294	4.230	0	0	0
1	7	1	"A3"	"A3"	5970	35820	100	1234	1442	1157	80	885	885	976	979	100	11	2	0	6413	9010	7888	87	1466	1466	1557	901	57	61	58	0	0.000	0.000	0.000	0.000	0.000	0.000	0.000	0.000	0.000	0.000	0.000	0.000	0.000	0.000	0.071	0.074	0.064	0.121	6.207	0.081	0.376	80	560	100	349	4947	5296	557	7544	8101	Error	Error	-3.825	349	4947	557	7544	115336	720804	0.476	8.272	0	0	0
1	8	1	"A3"	"A3"	6270	35820	100	1333	1320	416	31	879	879	897	241	26	70	48	0	11900	10963	6923	63	1462	1462	1672	1186	70	80	73	0	0.000	0.000	0.000	0.000	0.000	0.000	0.000	0.000	0.000	0.000	0.000	0.000	0.000	0.000	0.043	0.046	0.050	0.058	2.688	0.043	0.478	80	560	100	454	10438	10892	441	9501	9942	Error	Error	-4.523	454	10438	441	9501	105584	877010	1.755	7.834	0	0	0
1	9	1	"A3"	"A3"	6580	35820	100	1411	1413	411	29	886	886	948	820	86	25	0	0	13434	12008	6898	57	1474	1474	1736	1852	106	90	73	0	0.000	0.000	0.000	0.000	0.000	0.000	0.000	0.000	0.000	0.000	0.000	0.000	0.000	0.000	0.044	0.050	0.056	0.059	2.300	0.089	0.249	80	560	100	525	11960	12485	527	10534	11061	Error	Error	-4.510	525	11960	527	10534	113005	960602	0.567	5.546	0	0	0
1	10	1	"A4"	"A4"	6880	35820	100	1133	1210	427	35	860	860	885	253	28	50	35	0	7675	7590	4843	63	1470	1470	1509	312	20	75	71	0	0.000	0.000	0.000	0.000	0.000	0.000	0.000	0.000	0.000	0.000	0.000	0.000	0.000	0.000	0.044	0.057	0.060	0.082	4.163	0.058	0.457	80	560	100	273	6205	6478	350	6120	6470	Error	Error	-4.506	273	6205	350	6120	96786	607168	1.285	19.490	0	0	0
1	11	1	"A4"	"A4"	7180	35820	100	1298	1294	369	28	852	852	863	225	26	66	48	0	11477	11063	5606	50	1441	1441	1663	1197	71	92	87	0	0.000	0.000	0.000	0.000	0.000	0.000	0.000	0.000	0.000	0.000	0.000	0.000	0.000	0.000	0.044	0.046	0.050	0.051	2.600	0.048	0.571	80	560	100	446	10036	10482	442	9622	10064	Error	Error	-4.492	446	10036	442	9622	103541	885014	1.916	7.853	0	0	0
1	12	1	"A4"	"A4"	7470	35820	100	1224	1296	359	27	875	875	911	442	48	43	7	0	9949	9248	5465	59	1456	1456	1666	1174	70	80	73	0	0.000	0.000	0.000	0.000	0.000	0.000	0.000	0.000	0.000	0.000	0.000	0.000	0.000	0.000	0.041	0.054	0.061	0.064	3.550	0.049	0.483	80	560	100	349	8493	8842	421	7792	8213	Error	Error	-4.605	349	8493	421	7792	103719	739825	0.871	6.458	0	0	0
1	13	1	"A5"	"A5"	7780	35810	100	992	1020	285	27	890	890	900	228	25	32	12	0	2567	3116	2054	65	1438	1438	1454	167	11	73	63	0	0.000	0.000	0.000	0.000	0.000	0.000	0.000	0.000	0.000	0.000	0.000	0.000	0.000	0.000	0.090	0.077	0.186	0.279	5.524	0.064	0.085	80	560	100	102	1129	1231	130	1678	1808	Error	Error	-3.468	102	1129	130	1678	81633	249314	0.526	9.952	0	0	0
1	14	1	"A5"	"A5"	8080	35820	100	1034	1066	264	24	923	923	954	248	25	28	10	0	3248	4637	3416	73	1511	1511	1531	192	12	93	88	0	0.000	0.000	0.000	0.000	0.000	0.000	0.000	0.000	0.000	0.000	0.000	0.000	0.000	0.000	0.064	0.046	0.076	0.080	3.270	0.042	0.133	80	560	100	111	1737	1848	143	3126	3269	Error	Error	-3.968	111	1737	143	3126	85311	370963	0.452	16.177	0	0	0
1	15	1	"A5"	"A5"	8380	35820	100	1113	1145	288	25	931	931	943	223	23	43	20	0	3606	4726	3051	64	1498	1498	1509	175	11	91	90	0	0.000	0.000	0.000	0.000	0.000	0.000	0.000	0.000	0.000	0.000	0.000	0.000	0.000	0.000	0.086	0.066	0.085	0.079	3.410	0.065	0.293	80	560	100	182	2108	2290	214	3228	3442	Error	Error	-3.534	182	2108	214	3228	91627	378115	0.906	18.383	0	0	0
1	16	1	"A6"	"A6"	8680	35810	100	1178	1159	356	30	955	955	970	259	26	42	13	0	4613	4969	3105	62	1543	1543	1567	302	19	75	70	0	0.000	0.000	0.000	0.000	0.000	0.000	0.000	0.000	0.000	0.000	0.000	0.000	0.000	0.000	0.073	0.060	0.076	0.130	5.561	0.069	0.302	80	560	100	223	3070	3293	204	3426	3630	Error	Error	-3.783	223	3070	204	3426	92703	397529	0.730	11.265	0	0	0
1	17	1	"A6"	"A6"	8980	35810	100	1528	1502	377	25	999	999	1025	247	24	72	53	0	8366	9577	5655	59	1618	1618	1772	941	53	85	85	0	0.000	0.000	0.000	0.000	0.000	0.000	0.000	0.000	0.000	0.000	0.000	0.000	0.000	0.000	0.078	0.063	0.063	0.070	3.028	0.054	0.515	80	560	100	529	6748	7277	503	7959	8462	Error	Error	-3.673	529	6748	503	7959	120195	766140	1.931	8.294	0	0	0
1	18	1	"A6"	"A6"	9280	35810	100	1363	1485	455	30	1092	1092	1101	250	22	53	37	0	5765	7008	4871	69	1726	1726	1769	499	28	80	78	0	0.000	0.000	0.000	0.000	0.000	0.000	0.000	0.000	0.000	0.000	0.000	0.000	0.000	0.000	0.067	0.074	0.094	0.110	4.844	0.071	0.508	80	560	100	271	4039	4310	393	5282	5675	Error	Error	-3.898	271	4039	393	5282	118807	560635	1.536	10.499	0	0	0
1	1	2	"A7"	"A7"	4180	36120	100	994	1046	244	23	937	937	948	224	23	30	11	0	2711	3356	1965	58	1422	1422	1437	180	12	73	71	0	0.000	0.000	0.000	0.000	0.000	0.000	0.000	0.000	0.000	0.000	0.000	0.000	0.000	0.000	0.044	0.056	0.146	0.205	7.372	0.046	0.080	80	560	100	57	1289	1346	109	1934	2043	Error	Error	-4.499	57	1289	109	1934	83659	268499	0.438	10.661	0	0	0
1	2	2	"A7"	"A7"	4480	36130	100	1017	1051	252	23	880	880	913	251	27	35	8	0	3848	4853	3122	64	1410	1410	1454	327	22	83	76	0	0.000	0.000	0.000	0.000	0.000	0.000	0.000	0.000	0.000	0.000	0.000	0.000	0.000	0.000	0.056	0.050	0.066	0.072	3.793	0.040	0.119	80	560	100	137	2438	2575	171	3443	3614	Error	Error	-4.153	137	2438	171	3443	84071	388259	0.550	10.394	0	0	0
1	3	2	"A7"	"A7"	4780	36130	100	1061	1073	272	25	908	908	923	219	23	41	16	0	4695	5418	3311	61	1431	1431	1512	502	33	85	72	0	0.000	0.000	0.000	0.000	0.000	0.000	0.000	0.000	0.000	0.000	0.000	0.000	0.000	0.000	0.047	0.041	0.063	0.066	3.098	0.046	0.215	80	560	100	153	3264	3417	165	3987	4152	Error	Error	-4.415	153	3264	165	3987	85878	433471	0.685	7.781	0	0	0
1	4	2	"A8"	"A8"	5080	36120	100	1094	1125	325	28	895	895	913	229	25	42	16	0	4278	4967	3318	66	1434	1434	1449	264	18	80	71	0	0.000	0.000	0.000	0.000	0.000	0.000	0.000	0.000	0.000	0.000	0.000	0.000	0.000	0.000	0.070	0.065	0.072	0.111	5.854	0.061	0.270	80	560	100	199	2844	3043	230	3533	3763	Error	Error	-3.837	199	2844	230	3533	90022	397362	0.926	13.326	0	0	0
1	5	2	"A8"	"A8"	5380	36120	100	1208	1299	413	31	920	920	952	259	27	51	37	0	8094	9519	6358	66	1471	1471	1734	1309	75	78	76	0	0.000	0.000	0.000	0.000	0.000	0.000	0.000	0.000	0.000	0.000	0.000	0.000	0.000	0.000	0.043	0.047	0.058	0.051	2.499	0.044	0.394	80	560	100	288	6623	6911	379	8048	8427	Error	Error	-4.523	288	6623	379	8048	103946	761546	1.340	5.947	0	0	0
1	6	2	"A8"	"A8"	5680	36120	100	1148	1256	486	38	865	865	880	214	24	53	42	0	6154	8283	6178	74	1426	1426	1527	649	42	76	73	0	0.000	0.000	0.000	0.000	0.000	0.000	0.000	0.000	0.000	0.000	0.000	0.000	0.000	0.000	0.060	0.057	0.070	0.089	4.197	0.054	0.514	80	560	100	283	4728	5011	391	6857	7248	Error	Error	-4.062	283	4728	391	6857	100448	662657	1.757	10.410	0	0	0
1	7	2	"A9"	"A9"	5990	36120	100	1072	1090	343	31	824	824	864	637	73	13	1	0	5488	6528	4331	66	1369	1369	1385	226	16	88	82	0	0.000	0.000	0.000	0.000	0.000	0.000	0.000	0.000	0.000	0.000	0.000	0.000	0.000	0.000	0.060	0.052	0.062	0.076	3.375	0.049	0.335	80	560	100	248	4119	4367	266	5159	5425	Error	Error	-4.054	248	4119	266	5159	87196	522261	0.355	22.757	0	0	0
1	8	2	"A9"	"A9"	6290	36120	100	1066	1174	427	36	810	810	863	540	62	37	5	0	6402	9479	6740	71	1348	1348	1586	1222	77	85	80	0	0.000	0.000	0.000	0.000	0.000	0.000	0.000	0.000	0.000	0.000	0.000	0.000	0.000	0.000	0.051	0.045	0.051	0.057	2.556	0.049	0.554	80	560	100	256	5054	5310	364	8131	8495	Error	Error	-4.303	256	5054	364	8131	93915	758303	0.576	6.459	0	0	0
1	9	2	"A9"	"A9"	6580	36130	100	1274	1324	439	33	873	873	2484	8235	331	0	0	0	8700	10802	6543	60	1396	1396	3345	8444	252	47	20	0	0.000	0.000	0.000	0.000	0.000	0.000	0.000	0.000	0.000	0.000	0.000	0.000	0.000	0.000	0.055	0.048	0.054	0.049	2.001	0.083	0.141	80	560	100	401	7304	7705	451	9406	9857	Error	Error	-4.187	401	7304	451	9406	105880	864164	-0.141	0.883	0	0	0
1	10	2	"A10"	"A10"	6880	36110	100	1112	1159	444	38	829	829	854	234	27	53	35	0	7146	8044	6840	85	1406	1406	1599	1523	95	57	53	0	0.000	0.000	0.000	0.000	0.000	0.000	0.000	0.000	0.000	0.000	0.000	0.000	0.000	0.000	0.049	0.050	0.066	0.132	7.808	0.049	0.582	80	560	100	283	5740	6023	330	6638	6968	Error	Error	-4.342	283	5740	330	6638	92758	643543	1.303	4.232	0	0	0
1	11	2	"A10"	"A10"	7180	36130	100	1548	1501	494	32	811	811	832	263	31	71	60	0	16374	14258	7061	49	1366	1366	1739	1761	101	92	86	0	0.000	0.000	0.000	0.000	0.000	0.000	0.000	0.000	0.000	0.000	0.000	0.000	0.000	0.000	0.049	0.054	0.052	0.049	2.055	0.055	0.698	80	560	100	737	15008	15745	690	12892	13582	Error	Error	-4.348	737	15008	690	12892	120094	1140670	2.544	7.109	0	0	0
1	12	2	"A10"	"A10"	7480	36120	100	1458	1454	456	31	849	849	867	235	27	68	65	0	14492	12633	7139	56	1395	1395	1721	1474	85	81	80	0	0.000	0.000	0.000	0.000	0.000	0.000	0.000	0.000	0.000	0.000	0.000	0.000	0.000	0.000	0.046	0.054	0.054	0.058	2.088	0.052	0.656	80	560	100	609	13097	13706	605	11238	11843	Error	Error	-4.427	609	13097	605	11238	116317	1010676	2.498	7.403	0	0	0
1	13	2	"A11"	"A11"	7790	36110	100	1070	1082	294	27	809	809	827	220	26	58	32	0	5005	5626	4317	76	1380	1380	1406	265	18	81	75	0	0.000	0.000	0.000	0.000	0.000	0.000	0.000	0.000	0.000	0.000	0.000	0.000	0.000	0.000	0.072	0.064	0.082	0.123	5.188	0.046	0.257	80	560	100	261	3625	3886	273	4246	4519	Error	Error	-3.796	261	3625	273	4246	86533	450110	1.159	15.925	0	0	0
1	14	2	"A11"	"A11"	8090	36120	100	1060	1145	355	31	828	828	847	233	27	50	27	0	6314	8293	5906	71	1412	1412	1466	439	29	85	82	0	0.000	0.000	0.000	0.000	0.000	0.000	0.000	0.000	0.000	0.000	0.000	0.000	0.000	0.000	0.047	0.046	0.055	0.056	3.124	0.045	0.418	80	560	100	232	4902	5134	317	6881	7198	Error	Error	-4.401	232	4902	317	6881	91608	663477	1.279	15.551	0	0	0
1	15	2	"A11"	"A11"	8390	36120	100	1173	1247	372	29	884	884	892	217	24	61	40	0	7069	8658	5292	61	1463	1463	1538	549	35	93	91	0	0.000	0.000	0.000	0.000	0.000	0.000	0.000	0.000	0.000	0.000	0.000	0.000	0.000	0.000	0.052	0.050	0.055	0.056	2.767	0.048	0.413	80	560	100	289	5606	5895	363	7195	7558	Error	Error	-4.278	289	5606	363	7195	99786	692609	1.636	12.969	0	0	0
1	16	2	"A12"	"A12"	8690	36110	100	1219	1282	431	33	915	915	948	264	27	53	31	0	9496	9354	5635	60	1493	1493	1504	182	12	90	85	0	0.000	0.000	0.000	0.000	0.000	0.000	0.000	0.000	0.000	0.000	0.000	0.000	0.000	0.000	0.038	0.047	0.052	0.057	3.753	0.048	0.317	80	560	100	304	8003	8307	367	7861	8228	Error	Error	-4.718	304	8003	367	7861	102557	748298	1.265	43.132	0	0	0
1	17	2	"A12"	"A12"	8980	36120	100	1567	1563	512	32	965	965	993	246	24	67	56	0	12257	12994	7402	56	1578	1578	1697	758	44	95	93	0	0.000	0.000	0.000	0.000	0.000	0.000	0.000	0.000	0.000	0.000	0.000	0.000	0.000	0.000	0.056	0.052	0.050	0.052	2.646	0.051	0.513	80	560	100	602	10679	11281	598	11416	12014	Error	Error	-4.149	602	10679	598	11416	125052	1039531	2.317	14.904	0	0	0
1	18	2	"A12"	"A12"	9290	36110	100	1465	1518	421	27	1054	1054	1077	272	25	60	40	0	7747	9880	6219	62	1686	1686	1759	554	31	93	90	0	0.000	0.000	0.000	0.000	0.000	0.000	0.000	0.000	0.000	0.000	0.000	0.000	0.000	0.000	0.068	0.057	0.065	0.072	2.729	0.050	0.442	80	560	100	411	6061	6472	464	8194	8658	Error	Error	-3.882	411	6061	464	8194	121443	790420	1.621	14.659	0	0	0
1	1	3	"A13"	"A13"	4180	36420	100	1112	1102	264	23	980	980	996	237	23	30	7	0	3241	3457	1691	48	1472	1472	1519	451	29	76	68	0	0.000	0.000	0.000	0.000	0.000	0.000	0.000	0.000	0.000	0.000	0.000	0.000	0.000	0.000	0.075	0.061	0.122	0.133	3.861	0.073	0.235	80	560	100	132	1769	1901	122	1985	2107	Error	Error	-3.744	132	1769	122	1985	88194	276586	0.447	4.297	0	0	0
1	2	3	"A13"	"A13"	4490	36430	100	1114	1141	265	23	946	946	956	218	22	46	18	0	4643	4915	1857	37	1443	1443	1487	360	24	97	95	0	0.000	0.000	0.000	0.000	0.000	0.000	0.000	0.000	0.000	0.000	0.000	0.000	0.000	0.000	0.052	0.056	0.084	0.066	3.512	0.051	0.144	80	560	100	168	3200	3368	195	3472	3667	Error	Error	-4.252	168	3200	195	3472	91255	393169	0.849	9.522	0	0	0
1	3	3	"A13"	"A13"	4790	36420	100	1140	1167	274	23	890	890	911	224	24	56	28	0	6005	6198	2946	47	1443	1443	1557	628	40	91	88	0	0.000	0.000	0.000	0.000	0.000	0.000	0.000	0.000	0.000	0.000	0.000	0.000	0.000	0.000	0.055	0.058	0.069	0.063	4.046	0.057	0.316	80	560	100	250	4562	4812	277	4755	5032	Error	Error	-4.190	250	4562	277	4755	93374	495851	1.143	7.390	0	0	0
1	4	3	"A14"	"A14"	5080	36410	100	1189	1224	412	33	900	900	913	224	24	52	37	0	3931	7170	5908	82	1427	1427	1516	698	46	57	53	0	0.000	0.000	0.000	0.000	0.000	0.000	0.000	0.000	0.000	0.000	0.000	0.000	0.000	0.000	0.115	0.056	0.072	0.132	5.141	0.054	0.517	80	560	100	289	2504	2793	324	5743	6067	Error	Error	-3.115	289	2504	324	5743	97909	573629	1.388	8.100	0	0	0
1	5	3	"A14"	"A14"	5390	36410	100	1237	1255	429	34	874	874	887	234	26	58	42	0	9065	9485	6212	65	1422	1422	1656	1389	83	75	70	0	0.000	0.000	0.000	0.000	0.000	0.000	0.000	0.000	0.000	0.000	0.000	0.000	0.000	0.000	0.047	0.047	0.055	0.074	4.415	0.051	0.569	80	560	100	363	7643	8006	381	8063	8444	Error	Error	-4.396	363	7643	381	8063	100426	758808	1.573	5.636	0	0	0
1	6	3	"A14"	"A14"	5690	36420	100	1368	1384	417	30	807	807	825	222	26	75	57	0	12565	10987	5719	52	1371	1371	1555	1124	72	87	86	0	0.000	0.000	0.000	0.000	0.000	0.000	0.000	0.000	0.000	0.000	0.000	0.000	0.000	0.000	0.050	0.060	0.061	0.066	2.372	0.055	0.616	80	560	100	561	11194	11755	577	9616	10193	Error	Error	-4.319	561	11194	577	9616	110681	878992	2.518	8.391	0	0	0
1	7	3	"A15"	"A15"	5980	36410	100	1010	1039	305	29	777	777	796	205	25	57	30	0	5244	5498	4325	78	1356	1356	1421	587	41	61	55	0	0.000	0.000	0.000	0.000	0.000	0.000	0.000	0.000	0.000	0.000	0.000	0.000	0.000	0.000	0.060	0.063	0.082	0.147	8.120	0.050	0.347	80	560	100	233	3888	4121	262	4142	4404	Error	Error	-4.061	233	3888	262	4142	83083	439846	1.185	6.945	0	0	0
1	8	3	"A15"	"A15"	6290	36420	100	1105	1150	317	27	803	803	833	261	31	53	25	0	6606	8068	5037	62	1369	1369	1441	576	39	90	88	0	0.000	0.000	0.000	0.000	0.000	0.000	0.000	0.000	0.000	0.000	0.000	0.000	0.000	0.000	0.058	0.052	0.052	0.058	3.536	0.044	0.439	80	560	100	302	5237	5539	347	6699	7046	Error	Error	-4.116	302	5237	347	6699	91962	645470	1.215	11.505	0	0	0
1	9	3	"A15"	"A15"	6590	36420	100	1196	1252	530	42	757	757	784	223	28	62	50	0	12629	11332	6342	55	1366	1366	1537	1053	68	93	88	0	0.000	0.000	0.000	0.000	0.000	0.000	0.000	0.000	0.000	0.000	0.000	0.000	0.000	0.000	0.039	0.050	0.046	0.051	3.035	0.047	0.468	80	560	100	439	11263	11702	495	9966	10461	Error	Error	-4.681	439	11263	495	9966	100180	906529	2.099	9.302	0	0	0
1	10	3	"A16"	"A16"	6890	36410	100	876	890	261	29	755	755	792	730	92	1	0	0	4260	4258	2387	56	1320	1320	1437	1607	111	67	45	0	0.000	0.000	0.000	0.000	0.000	0.000	0.000	0.000	0.000	0.000	0.000	0.000	0.000	0.000	0.041	0.046	0.081	0.097	4.833	0.050	0.176	80	560	100	121	2940	3061	135	2938	3073	Error	Error	-4.603	121	2940	135	2938	71217	340602	0.134	1.755	0	0	0
1	11	3	"A16"	"A16"	7190	36420	100	1093	1090	296	27	742	742	753	200	26	70	41	0	8376	8491	4015	47	1311	1311	1441	618	42	93	92	0	0.000	0.000	0.000	0.000	0.000	0.000	0.000	0.000	0.000	0.000	0.000	0.000	0.000	0.000	0.050	0.048	0.052	0.046	2.125	0.051	0.461	80	560	100	351	7065	7416	348	7180	7528	Error	Error	-4.331	351	7065	348	7180	87194	679292	1.685	11.408	0	0	0
1	12	3	"A16"	"A16"	7490	36410	100	923	963	312	32	726	726	742	219	29	47	23	0	4797	5955	3971	66	1327	1327	1414	467	33	80	77	0	0.000	0.000	0.000	0.000	0.000	0.000	0.000	0.000	0.000	0.000	0.000	0.000	0.000	0.000	0.057	0.051	0.066	0.077	4.775	0.052	0.373	80	560	100	197	3470	3667	237	4628	4865	Error	Error	-4.139	197	3470	237	4628	77057	476368	1.009	9.724	0	0	0
1	13	3	"A17"	"A17"	7790	36410	100	934	946	312	32	754	754	766	242	31	43	16	0	5069	4979	3268	65	1326	1326	1368	357	26	70	62	0	0.000	0.000	0.000	0.000	0.000	0.000	0.000	0.000	0.000	0.000	0.000	0.000	0.000	0.000	0.048	0.053	0.081	0.105	4.528	0.059	0.240	80	560	100	180	3743	3923	192	3653	3845	Error	Error	-4.378	180	3743	192	3653	75709	398335	0.744	10.115	0	0	0
1	14	3	"A17"	"A17"	8080	36420	100	968	985	267	27	800	800	827	248	29	33	12	0	5051	4547	2898	63	1409	1409	2053	2486	121	56	28	0	0.000	0.000	0.000	0.000	0.000	0.000	0.000	0.000	0.000	0.000	0.000	0.000	0.000	0.000	0.046	0.059	0.089	0.163	9.024	0.047	0.385	80	560	100	168	3642	3810	185	3138	3323	Error	Error	-4.438	168	3642	185	3138	78794	363754	0.637	1.003	0	0	0
1	15	3	"A17"	"A17"	8380	36420	100	1017	1074	308	28	806	806	821	212	25	48	27	0	6548	7314	4412	60	1402	1402	1540	794	51	83	80	0	0.000	0.000	0.000	0.000	0.000	0.000	0.000	0.000	0.000	0.000	0.000	0.000	0.000	0.000	0.041	0.045	0.047	0.053	3.441	0.047	0.141	80	560	100	211	5146	5357	268	5912	6180	Error	Error	-4.608	211	5146	268	5912	85955	585081	1.193	7.272	0	0	0
1	16	3	"A18"	"A18"	8690	36410	100	1032	1102	292	26	851	851	855	228	26	46	21	0	4978	5435	3337	61	1436	1436	1452	276	19	80	76	0	0.000	0.000	0.000	0.000	0.000	0.000	0.000	0.000	0.000	0.000	0.000	0.000	0.000	0.000	0.051	0.063	0.065	0.091	4.428	0.058	0.324	80	560	100	181	3542	3723	251	3999	4250	Error	Error	-4.291	181	3542	251	3999	88133	434796	1.083	14.431	0	0	0
1	17	3	"A18"	"A18"	8980	36420	100	1200	1242	325	26	912	912	932	242	25	60	31	0	7309	8288	4989	60	1518	1518	1725	1073	62	86	75	0	0.000	0.000	0.000	0.000	0.000	0.000	0.000	0.000	0.000	0.000	0.000	0.000	0.000	0.000	0.050	0.049	0.053	0.060	2.757	0.046	0.358	80	560	100	288	5791	6079	330	6770	7100	Error	Error	-4.330	288	5791	330	6770	99356	663054	1.281	6.116	0	0	0
1	18	3	"A18"	"A18"	9280	36420	100	1398	1441	389	26	1006	1006	1027	247	24	66	42	0	8373	9567	5593	58	1610	1610	1774	917	51	91	86	0	0.000	0.000	0.000	0.000	0.000	0.000	0.000	0.000	0.000	0.000	0.000	0.000	0.000	0.000	0.058	0.055	0.060	0.054	3.068	0.053	0.481	80	560	100	392	6763	7155	435	7957	8392	Error	Error	-4.109	392	6763	435	7957	115264	765346	1.676	8.498	0	0	0
1	1	4	"A19"	"A19"	4190	36720	100	1153	1207	316	26	998	998	1016	235	23	42	20	0	3747	4943	3583	72	1487	1487	1504	206	13	72	66	0	0.000	0.000	0.000	0.000	0.000	0.000	0.000	0.000	0.000	0.000	0.000	0.000	0.000	0.000	0.069	0.060	0.102	0.145	6.637	0.056	0.290	80	560	100	155	2260	2415	209	3456	3665	Error	Error	-3.866	155	2260	209	3456	96586	395404	0.813	16.694	0	0	0
1	2	4	"A19"	"A19"	4490	36730	100	1168	1210	355	29	973	973	981	235	23	45	23	0	5024	6578	4511	68	1450	1450	1474	251	17	83	80	0	0.000	0.000	0.000	0.000	0.000	0.000	0.000	0.000	0.000	0.000	0.000	0.000	0.000	0.000	0.055	0.046	0.074	0.079	3.731	0.049	0.272	80	560	100	195	3574	3769	237	5128	5365	Error	Error	-4.196	195	3574	237	5128	96823	526217	0.974	20.335	0	0	0
1	3	4	"A19"	"A19"	4780	36730	100	953	974	211	21	953	953	982	261	26	13	1	0	3132	3449	2143	62	1463	1463	2187	2522	115	36	12	0	0.000	0.000	0.000	0.000	0.000	0.000	0.000	0.000	0.000	0.000	0.000	0.000	0.000	0.000	0.000	0.011	0.076	0.090	6.171	0.055	0.394	80	560	100	0	1669	1669	21	1986	2007	Error	Error	Error	0	1669	21	1986	77921	275886	-0.031	0.500	0	0	0
1	4	4	"A20"	"A20"	5090	36710	100	1184	1202	373	31	890	890	907	240	26	53	31	0	4549	6885	5540	80	1430	1430	1493	699	46	70	68	0	0.000	0.000	0.000	0.000	0.000	0.000	0.000	0.000	0.000	0.000	0.000	0.000	0.000	0.000	0.094	0.057	0.073	0.096	4.576	0.051	0.437	80	560	100	294	3119	3413	312	5455	5767	Error	Error	-3.407	294	3119	312	5455	96148	550796	1.229	7.714	0	0	0
1	5	4	"A20"	"A20"	5390	36720	100	1113	1148	369	32	921	921	954	273	28	43	16	0	5838	6872	5502	80	1432	1432	2409	3381	140	55	38	0	0.000	0.000	0.000	0.000	0.000	0.000	0.000	0.000	0.000	0.000	0.000	0.000	0.000	0.000	0.044	0.042	0.052	0.104	5.658	0.051	0.549	80	560	100	192	4406	4598	227	5440	5667	Error	Error	-4.520	192	4406	227	5440	91858	549725	0.711	1.320	0	0	0
1	6	4	"A20"	"A20"	5690	36720	100	1200	1245	394	31	806	806	826	215	26	70	46	0	12537	10494	6747	64	1374	1374	1536	992	64	80	73	0	0.000	0.000	0.000	0.000	0.000	0.000	0.000	0.000	0.000	0.000	0.000	0.000	0.000	0.000	0.035	0.048	0.053	0.064	3.109	0.045	0.520	80	560	100	394	11163	11557	439	9120	9559	Error	Error	-4.824	394	11163	439	9120	99586	839511	1.949	9.030	0	0	0
1	7	4	"A21"	"A21"	5990	36710	100	1058	1149	392	34	742	742	769	213	27	67	38	0	6592	8030	6400	79	1304	1304	1408	861	61	65	56	0	0.000	0.000	0.000	0.000	0.000	0.000	0.000	0.000	0.000	0.000	0.000	0.000	0.000	0.000	0.060	0.061	0.083	0.115	4.089	0.049	0.533	80	560	100	316	5288	5604	407	6726	7133	Error	Error	-4.065	316	5288	407	6726	91897	642404	1.784	7.691	0	0	0
1	8	4	"A21"	"A21"	6290	36720	100	1212	1270	498	39	715	715	756	388	51	65	30	0	15467	11932	6699	56	1303	1303	1494	1188	79	82	72	0	0.000	0.000	0.000	0.000	0.000	0.000	0.000	0.000	0.000	0.000	0.000	0.000	0.000	0.000	0.035	0.052	0.050	0.060	2.707	0.047	0.502	80	560	100	497	14164	14661	555	10629	11184	Error	Error	-4.833	497	14164	555	10629	101632	954543	1.325	8.786	0	0	0
1	9	4	"A21"	"A21"	6590	36720	100	1211	1189	442	37	717	717	737	325	44	61	32	0	15529	12615	6535	51	1278	1278	1538	1346	87	87	85	0	0.000	0.000	0.000	0.000	0.000	0.000	0.000	0.000	0.000	0.000	0.000	0.000	0.000	0.000	0.035	0.042	0.043	0.042	2.323	0.044	0.556	80	560	100	494	14251	14745	472	11337	11809	Error	Error	-4.850	494	14251	472	11337	95113	1009232	1.391	8.230	0	0	0
1	10	4	"A22"	"A22"	6890	36710	100	1142	1156	418	36	690	690	712	218	30	68	51	0	12538	10299	6472	62	1248	1248	1404	1169	83	71	67	0	0.000	0.000	0.000	0.000	0.000	0.000	0.000	0.000	0.000	0.000	0.000	0.000	0.000	0.000	0.040	0.051	0.058	0.073	3.597	0.049	0.589	80	560	100	452	11290	11742	466	9051	9517	Error	Error	-4.643	452	11290	466	9051	92515	823890	2.037	7.609	0	0	0
1	11	4	"A22"	"A22"	7190	36720	100	1270	1477	1738	117	695	695	713	203	28	80	63	0	12346	11320	5005	44	1274	1274	1401	730	52	93	92	0	0.000	0.000	0.000	0.000	0.000	0.000	0.000	0.000	0.000	0.000	0.000	0.000	0.000	0.000	0.052	0.078	0.063	0.067	2.671	0.076	0.190	80	560	100	575	11072	11647	782	10046	10828	Error	Error	-4.267	575	11072	782	10046	118156	905608	3.764	13.588	0	0	0
1	12	4	"A22"	"A22"	7490	36720	100	1216	1261	384	30	694	694	723	285	39	76	45	0	14061	12504	5600	44	1271	1271	1441	930	64	91	87	0	0.000	0.000	0.000	0.000	0.000	0.000	0.000	0.000	0.000	0.000	0.000	0.000	0.000	0.000	0.041	0.050	0.051	0.054	2.115	0.050	0.613	80	560	100	522	12790	13312	567	11233	11800	Error	Error	-4.615	522	12790	567	11233	100884	1000300	1.888	11.896	0	0	0
1	13	4	"A23"	"A23"	7790	36710	100	1048	1093	410	37	693	693	706	199	28	61	45	0	10064	8152	5770	70	1284	1284	1320	330	25	76	71	0	0.000	0.000	0.000	0.000	0.000	0.000	0.000	0.000	0.000	0.000	0.000	0.000	0.000	0.000	0.040	0.058	0.069	0.113	6.271	0.057	0.597	80	560	100	355	8780	9135	400	6868	7268	Error	Error	-4.628	355	8780	400	6868	87474	652190	1.945	20.703	0	0	0
1	14	4	"A23"	"A23"	8080	36720	100	1074	1105	399	36	724	724	758	257	33	56	38	0	10931	10847	5566	51	1336	1336	1619	1277	78	86	83	0	0.000	0.000	0.000	0.000	0.000	0.000	0.000	0.000	0.000	0.000	0.000	0.000	0.000	0.000	0.036	0.040	0.048	0.042	1.863	0.043	0.533	80	560	100	350	9595	9945	381	9511	9892	Error	Error	-4.777	350	9595	381	9511	88367	867751	1.350	7.226	0	0	0
1	15	4	"A23"	"A23"	8380	36720	100	1275	1249	415	33	748	748	794	281	35	67	43	0	12411	11857	5952	50	1355	1355	1742	1610	92	87	85	0	0.000	0.000	0.000	0.000	0.000	0.000	0.000	0.000	0.000	0.000	0.000	0.000	0.000	0.000	0.048	0.048	0.051	0.049	1.935	0.048	0.511	80	560	100	527	11056	11583	501	10502	11003	Error	Error	-4.391	527	11056	501	10502	99951	948568	1.619	6.283	0	0	0
1	16	4	"A24"	"A24"	8690	36700	100	1186	1183	391	33	833	833	853	229	26	60	40	0	7795	7115	4630	65	1397	1397	1553	1525	98	67	61	0	0.000	0.000	0.000	0.000	0.000	0.000	0.000	0.000	0.000	0.000	0.000	0.000	0.000	0.000	0.055	0.061	0.079	0.106	4.096	0.057	0.508	80	560	100	353	6398	6751	350	5718	6068	Error	Error	-4.180	353	6398	350	5718	94651	569203	1.441	3.647	0	0	0
1	17	4	"A24"	"A24"	8980	36710	100	1383	1432	436	30	875	875	913	364	39	70	37	0	12482	10889	5976	54	1447	1447	1658	1093	65	86	82	0	0.000	0.000	0.000	0.000	0.000	0.000	0.000	0.000	0.000	0.000	0.000	0.000	0.000	0.000	0.046	0.059	0.064	0.071	3.116	0.054	0.307	80	560	100	508	11035	11543	557	9442	9999	Error	Error	-4.441	508	11035	557	9442	114573	871150	1.426	8.446	0	0	0
1	18	4	"A24"	"A24"	9270	36720	100	1394	1426	451	31	1008	1008	1021	257	25	61	38	0	9139	8530	6122	71	1604	1604	1725	645	37	70	65	0	0.000	0.000	0.000	0.000	0.000	0.000	0.000	0.000	0.000	0.000	0.000	0.000	0.000	0.000	0.051	0.060	0.077	0.105	3.683	0.058	0.479	80	560	100	386	7535	7921	418	6926	7344	Error	Error	-4.287	386	7535	418	6926	114057	682439	1.576	10.550	0	0	0
1	1	5	"A25"	"A25"	4190	37020	100	1285	1344	342	25	1105	1105	1131	279	24	41	18	0	6284	7364	4936	67	1567	1567	1615	348	21	77	71	0	0.000	0.000	0.000	0.000	0.000	0.000	0.000	0.000	0.000	0.000	0.000	0.000	0.000	0.000	0.038	0.041	0.058	0.061	4.948	0.039	0.219	80	560	100	180	4717	4897	239	5797	6036	Error	Error	-4.712	180	4717	239	5797	107538	589091	0.763	16.520	0	0	0
1	2	5	"A25"	"A25"	4500	37020	100	1386	1384	372	26	1048	1048	1058	244	23	62	32	0	12114	9415	5811	61	1532	1532	1558	286	18	80	76	0	0.000	0.000	0.000	0.000	0.000	0.000	0.000	0.000	0.000	0.000	0.000	0.000	0.000	0.000	0.032	0.043	0.047	0.059	4.262	0.043	0.389	80	560	100	338	10582	10920	336	7883	8219	Error	Error	-4.968	338	10582	336	7883	110752	753223	1.336	27.472	0	0	0
1	3	5	"A25"	"A25"	4800	37020	100	1350	1386	383	27	968	968	984	221	22	67	46	0	12625	10950	5818	53	1499	1499	1661	941	56	91	86	0	0.000	0.000	0.000	0.000	0.000	0.000	0.000	0.000	0.000	0.000	0.000	0.000	0.000	0.000	0.034	0.044	0.054	0.054	2.621	0.043	0.466	80	560	100	382	11126	11508	418	9451	9869	Error	Error	-4.864	382	11126	418	9451	110902	876014	1.819	9.871	0	0	0
1	4	5	"A26"	"A26"	5090	37020	100	1379	1355	364	26	956	956	968	279	28	66	33	0	10216	8743	4788	54	1488	1488	1516	236	15	91	87	0	0.000	0.000	0.000	0.000	0.000	0.000	0.000	0.000	0.000	0.000	0.000	0.000	0.000	0.000	0.048	0.055	0.068	0.074	2.990	0.052	0.418	80	560	100	423	8728	9151	399	7255	7654	Error	Error	-4.367	423	8728	399	7255	108417	699409	1.387	30.623	0	0	0
1	5	5	"A26"	"A26"	5400	37020	100	1285	1331	308	23	890	890	901	220	24	71	47	0	9585	8877	3354	37	1480	1480	1744	1405	80	92	86	0	0.000	0.000	0.000	0.000	0.000	0.000	0.000	0.000	0.000	0.000	0.000	0.000	0.000	0.000	0.049	0.060	0.055	0.054	2.118	0.052	0.478	80	560	100	395	8105	8500	441	7397	7838	Error	Error	-4.359	395	8105	441	7397	106449	710186	1.955	5.077	0	0	0
1	6	5	"A26"	"A26"	5700	37020	100	1310	1307	313	23	787	787	799	199	24	85	68	0	10595	10310	4223	40	1394	1394	1596	1279	80	93	88	0	0.000	0.000	0.000	0.000	0.000	0.000	0.000	0.000	0.000	0.000	0.000	0.000	0.000	0.000	0.057	0.058	0.059	0.058	2.202	0.046	0.481	80	560	100	523	9201	9724	520	8916	9436	Error	Error	-4.137	523	9201	520	8916	104566	824809	2.553	6.813	0	0	0
1	7	5	"A27"	"A27"	5990	37020	100	1163	1184	442	37	755	755	794	517	65	46	7	0	14674	11180	7841	70	1348	1348	1501	1280	85	66	62	0	0.000	0.000	0.000	0.000	0.000	0.000	0.000	0.000	0.000	0.000	0.000	0.000	0.000	0.000	0.031	0.044	0.047	0.084	5.439	0.044	0.172	80	560	100	408	13326	13734	429	9832	10261	Error	Error	-5.030	408	13326	429	9832	94708	894382	0.754	7.562	0	0	0
1	8	5	"A27"	"A27"	6300	37020	100	1150	1295	1405	108	704	704	742	399	53	56	17	0	10466	11061	6041	54	1295	1295	1489	1472	98	85	80	0	0.000	0.000	0.000	0.000	0.000	0.000	0.000	0.000	0.000	0.000	0.000	0.000	0.000	0.000	0.049	0.061	0.048	0.052	2.852	0.055	0.179	80	560	100	446	9171	9617	591	9766	10357	Error	Error	-4.362	446	9171	591	9766	103590	884852	1.386	6.503	0	0	0
1	9	5	"A27"	"A27"	6600	37020	100	1196	1173	339	28	717	717	738	224	30	75	52	0	13808	12081	5928	49	1346	1346	1643	1967	119	85	83	0	0.000	0.000	0.000	0.000	0.000	0.000	0.000	0.000	0.000	0.000	0.000	0.000	0.000	0.000	0.038	0.042	0.044	0.054	3.722	0.041	0.585	80	560	100	479	12462	12941	456	10735	11191	Error	Error	-4.701	479	12462	456	10735	93867	966499	1.942	5.307	0	0	0
1	10	5	"A28"	"A28"	6890	37010	100	1245	1255	432	34	674	674	696	237	34	73	56	0	18191	12850	9416	73	1261	1261	1456	1611	110	62	61	0	0.000	0.000	0.000	0.000	0.000	0.000	0.000	0.000	0.000	0.000	0.000	0.000	0.000	0.000	0.034	0.050	0.051	0.086	3.582	0.039	0.636	80	560	100	571	16930	17501	581	11589	12170	Error	Error	-4.890	571	16930	581	11589	100412	1028007	2.359	7.073	0	0	0
1	11	5	"A28"	"A28"	7200	37020	100	1300	1286	429	33	644	644	667	219	32	78	70	0	19697	17094	7671	44	1256	1256	1692	2576	152	83	81	0	0.000	0.000	0.000	0.000	0.000	0.000	0.000	0.000	0.000	0.000	0.000	0.000	0.000	0.000	0.036	0.041	0.042	0.041	2.170	0.039	0.692	80	560	100	656	18441	19097	642	15838	16480	Error	Error	-4.813	656	18441	642	15838	102911	1367498	2.826	5.979	0	0	0
1	12	5	"A28"	"A28"	7500	37020	100	1315	1250	465	37	670	670	687	239	34	73	58	0	18358	15325	8666	56	1297	1297	1741	2740	157	75	71	0	0.000	0.000	0.000	0.000	0.000	0.000	0.000	0.000	0.000	0.000	0.000	0.000	0.000	0.000	0.038	0.041	0.048	0.049	2.316	0.042	0.715	80	560	100	645	17061	17706	580	14028	14608	Error	Error	-4.725	645	17061	580	14028	99974	1226019	2.356	4.958	0	0	0
1	13	5	"A29"	"A29"	7800	37010	100	1164	1131	431	38	687	687	704	193	27	67	56	0	14909	11424	7312	64	1310	1310	1369	705	51	77	75	0	0.000	0.000	0.000	0.000	0.000	0.000	0.000	0.000	0.000	0.000	0.000	0.000	0.000	0.000	0.035	0.044	0.048	0.053	2.408	0.044	0.618	80	560	100	477	13599	14076	444	10114	10558	Error	Error	-4.833	477	13599	444	10114	90500	913951	2.212	14.262	0	0	0
1	14	5	"A29"	"A29"	8100	37020	100	1113	1147	364	31	733	733	757	224	29	66	41	0	10842	10039	5570	55	1363	1363	1469	807	54	83	80	0	0.000	0.000	0.000	0.000	0.000	0.000	0.000	0.000	0.000	0.000	0.000	0.000	0.000	0.000	0.040	0.048	0.059	0.059	3.238	0.043	0.411	80	560	100	380	9479	9859	414	8676	9090	Error	Error	-4.641	380	9479	414	8676	91750	803081	1.741	10.620	0	0	0
1	15	5	"A29"	"A29"	8400	37020	100	1304	1290	329	25	769	769	793	231	29	80	63	0	14043	12674	4524	35	1407	1407	1666	1599	95	93	92	0	0.000	0.000	0.000	0.000	0.000	0.000	0.000	0.000	0.000	0.000	0.000	0.000	0.000	0.000	0.042	0.046	0.048	0.043	2.574	0.038	0.463	80	560	100	535	12636	13171	521	11267	11788	Error	Error	-4.562	535	12636	521	11267	103233	1013922	2.152	6.884	0	0	0
1	16	5	"A30"	"A30"	8690	37010	100	1137	1168	404	34	760	760	777	216	27	62	45	0	8582	9006	6209	68	1378	1378	1449	836	57	75	71	0	0.000	0.000	0.000	0.000	0.000	0.000	0.000	0.000	0.000	0.000	0.000	0.000	0.000	0.000	0.052	0.053	0.059	0.075	4.277	0.053	0.598	80	560	100	377	7204	7581	408	7628	8036	Error	Error	-4.256	377	7204	408	7628	93462	720468	1.810	9.039	0	0	0
1	17	5	"A30"	"A30"	8990	37010	100	1304	1282	432	33	762	762	874	1529	174	0	0	0	11814	11254	6469	57	1353	1353	1669	1655	99	78	77	0	0.000	0.000	0.000	0.000	0.000	0.000	0.000	0.000	0.000	0.000	0.000	0.000	0.000	0.000	0.052	0.053	0.055	0.063	2.524	0.049	0.553	80	560	100	542	10461	11003	520	9901	10421	Error	Error	-4.271	542	10461	520	9901	102573	900350	0.267	5.792	0	0	0
1	18	5	"A30"	"A30"	9300	37010	100	1380	1408	425	30	919	919	952	248	26	70	48	0	11067	10807	5684	52	1571	1571	1634	779	47	85	85	0	0.000	0.000	0.000	0.000	0.000	0.000	0.000	0.000	0.000	0.000	0.000	0.000	0.000	0.000	0.049	0.053	0.056	0.058	3.523	0.052	0.470	80	560	100	461	9496	9957	489	9236	9725	Error	Error	-4.364	461	9496	489	9236	112624	864546	1.839	11.775	0	0	0
1	1	6	"A31"	"A31"	4190	37320	100	1556	1481	453	30	1133	1133	1140	247	21	58	40	0	12688	9842	7507	76	1610	1610	1762	1245	70	60	57	0	0.000	0.000	0.000	0.000	0.000	0.000	0.000	0.000	0.000	0.000	0.000	0.000	0.000	0.000	0.038	0.042	0.052	0.110	7.252	0.045	0.526	80	560	100	423	11078	11501	348	8232	8580	Error	Error	-4.711	423	11078	348	8232	118480	787342	1.381	6.490	0	0	0
1	2	6	"A31"	"A31"	4500	37320	100	1361	1358	370	27	1082	1082	1091	271	24	51	20	0	7774	9273	7164	77	1575	1575	1674	644	38	61	61	0	0.000	0.000	0.000	0.000	0.000	0.000	0.000	0.000	0.000	0.000	0.000	0.000	0.000	0.000	0.045	0.036	0.053	0.090	6.151	0.040	0.301	80	560	100	279	6199	6478	276	7698	7974	Error	Error	-4.474	279	6199	276	7698	108656	741850	0.985	11.800	0	0	0
1	3	6	"A31"	"A31"	4800	37320	100	1543	1513	422	27	1040	1040	1053	247	23	70	51	0	16147	12997	6952	53	1563	1563	1809	1332	73	80	77	0	0.000	0.000	0.000	0.000	0.000	0.000	0.000	0.000	0.000	0.000	0.000	0.000	0.000	0.000	0.034	0.041	0.047	0.049	3.758	0.042	0.518	80	560	100	503	14584	15087	473	11434	11907	Error	Error	-4.858	503	14584	473	11434	121077	1039739	1.862	8.399	0	0	0
1	4	6	"A32"	"A32"	5100	37320	100	1393	1472	433	29	981	981	1015	425	41	47	18	0	9482	9960	6602	66	1532	1532	1560	325	20	87	80	0	0.000	0.000	0.000	0.000	0.000	0.000	0.000	0.000	0.000	0.000	0.000	0.000	0.000	0.000	0.052	0.058	0.068	0.096	4.762	0.047	0.461	80	560	100	412	7950	8362	491	8428	8919	Error	Error	-4.270	412	7950	491	8428	117783	796826	1.075	25.846	0	0	0
1	5	6	"A32"	"A32"	5400	37320	100	1236	1342	728	54	857	857	881	232	26	63	42	0	12385	10578	5270	49	1444	1444	1713	1530	89	82	78	0	0.000	0.000	0.000	0.000	0.000	0.000	0.000	0.000	0.000	0.000	0.000	0.000	0.000	0.000	0.035	0.053	0.054	0.056	3.160	0.046	0.288	80	560	100	379	10941	11320	485	9134	9619	Error	Error	-4.851	379	10941	485	9134	107320	846236	1.987	5.794	0	0	0
1	6	6	"A32"	"A32"	5700	37320	100	1157	1172	328	27	748	748	785	222	28	68	41	0	13979	11067	6115	55	1354	1354	1511	1059	70	80	78	0	0.000	0.000	0.000	0.000	0.000	0.000	0.000	0.000	0.000	0.000	0.000	0.000	0.000	0.000	0.032	0.044	0.041	0.053	2.999	0.036	0.460	80	560	100	409	12625	13034	424	9713	10137	Error	Error	-4.948	409	12625	424	9713	93775	885371	1.743	9.024	0	0	0
1	7	6	"A33"	"A33"	6000	37320	100	934	971	330	33	697	697	718	218	30	51	25	0	5107	6825	5887	86	1276	1276	1316	287	21	78	68	0	0.000	0.000	0.000	0.000	0.000	0.000	0.000	0.000	0.000	0.000	0.000	0.000	0.000	0.000	0.062	0.049	0.063	0.115	6.049	0.042	0.359	80	560	100	237	3831	4068	274	5549	5823	Error	Error	-4.015	237	3831	274	5549	77659	545971	1.161	19.195	0	0	0
1	8	6	"A33"	"A33"	6290	37330	100	989	976	336	34	633	633	671	239	35	58	40	0	9159	9280	6708	72	1234	1234	1357	609	44	78	76	0	0.000	0.000	0.000	0.000	0.000	0.000	0.000	0.000	0.000	0.000	0.000	0.000	0.000	0.000	0.045	0.043	0.053	0.071	4.656	0.039	0.417	80	560	100	356	7925	8281	343	8046	8389	Error	Error	-4.476	356	7925	343	8046	78091	742409	1.276	13.010	0	0	0
1	9	6	"A33"	"A33"	6600	37330	100	919	987	327	33	631	631	649	187	28	71	36	0	8077	9687	6369	65	1245	1245	1299	391	30	92	88	0	0.000	0.000	0.000	0.000	0.000	0.000	0.000	0.000	0.000	0.000	0.000	0.000	0.000	0.000	0.042	0.042	0.045	0.054	3.409	0.041	0.508	80	560	100	288	6832	7120	356	8442	8798	Error	Error	-4.568	288	6832	356	8442	78972	774944	1.807	21.453	0	0	0
1	10	6	"A34"	"A34"	6900	37320	100	1026	1054	389	36	650	650	665	199	29	62	47	0	8030	10260	7161	69	1232	1232	1253	196	15	92	85	0	0.000	0.000	0.000	0.000	0.000	0.000	0.000	0.000	0.000	0.000	0.000	0.000	0.000	0.000	0.055	0.045	0.050	0.073	4.999	0.046	0.641	80	560	100	376	6798	7174	404	9028	9432	Error	Error	-4.176	376	6798	404	9028	84346	820796	1.955	45.954	0	0	0
1	11	6	"A34"	"A34"	7200	37320	100	1013	1057	342	32	698	698	724	227	31	62	37	0	11073	10619	6238	58	1327	1327	1530	1243	81	86	82	0	0.000	0.000	0.000	0.000	0.000	0.000	0.000	0.000	0.000	0.000	0.000	0.000	0.000	0.000	0.032	0.039	0.040	0.045	3.098	0.039	0.496	80	560	100	315	9746	10061	359	9292	9651	Error	Error	-4.951	315	9746	359	9292	84535	849491	1.467	7.312	0	0	0
1	12	6	"A34"	"A34"	7500	37320	100	1145	1138	376	33	658	658	686	216	31	70	55	0	12808	11489	6488	56	1296	1296	1556	1422	91	91	82	0	0.000	0.000	0.000	0.000	0.000	0.000	0.000	0.000	0.000	0.000	0.000	0.000	0.000	0.000	0.042	0.047	0.046	0.044	3.124	0.043	0.563	80	560	100	487	11512	11999	480	10193	10673	Error	Error	-4.563	487	11512	480	10193	91026	919132	2.093	6.985	0	0	0
1	13	6	"A35"	"A35"	7800	37310	100	1200	1145	357	31	680	680	685	205	29	76	55	0	12167	10558	7017	66	1352	1352	1421	505	35	81	70	0	0.000	0.000	0.000	0.000	0.000	0.000	0.000	0.000	0.000	0.000	0.000	0.000	0.000	0.000	0.048	0.051	0.057	0.078	3.156	0.045	0.586	80	560	100	520	10815	11335	465	9206	9671	Error	Error	-4.378	520	10815	465	9206	91571	844668	2.244	18.093	0	0	0
1	14	6	"A35"	"A35"	8110	37320	100	1202	1191	369	30	684	684	702	208	29	76	58	0	9832	9940	4051	40	1352	1352	1475	1023	69	95	95	0	0.000	0.000	0.000	0.000	0.000	0.000	0.000	0.000	0.000	0.000	0.000	0.000	0.000	0.000	0.061	0.059	0.060	0.053	1.994	0.051	0.508	80	560	100	518	8480	8998	507	8588	9095	Error	Error	-4.033	518	8480	507	8588	95266	795222	2.351	8.275	0	0	0
1	15	6	"A35"	"A35"	8400	37320	100	1005	1034	344	33	730	730	755	227	30	57	30	0	8134	8608	5046	58	1428	1428	1636	1318	80	78	77	0	0.000	0.000	0.000	0.000	0.000	0.000	0.000	0.000	0.000	0.000	0.000	0.000	0.000	0.000	0.041	0.042	0.045	0.058	3.175	0.042	0.375	80	560	100	275	6706	6981	304	7180	7484	Error	Error	-4.608	275	6706	304	7180	82705	688641	1.229	5.290	0	0	0
1	16	6	"A36"	"A36"	8700	37310	100	1102	1146	390	34	754	754	770	217	28	65	45	0	9808	9312	5436	58	1390	1390	1413	238	16	87	82	0	0.000	0.000	0.000	0.000	0.000	0.000	0.000	0.000	0.000	0.000	0.000	0.000	0.000	0.000	0.041	0.049	0.057	0.060	4.176	0.050	0.533	80	560	100	348	8418	8766	392	7922	8314	Error	Error	-4.596	348	8418	392	7922	91702	744971	1.733	33.189	0	0	0
1	17	6	"A36"	"A36"	9000	37320	100	1383	1409	340	24	872	872	893	257	28	80	48	0	11968	11383	4916	43	1501	1501	1720	1266	73	90	88	0	0.000	0.000	0.000	0.000	0.000	0.000	0.000	0.000	0.000	0.000	0.000	0.000	0.000	0.000	0.049	0.054	0.057	0.058	2.011	0.048	0.475	80	560	100	511	10467	10978	537	9882	10419	Error	Error	-4.356	511	10467	537	9882	112726	910640	2.008	7.633	0	0	0
1	18	6	"A36"	"A36"	9300	37320	100	1391	1459	387	26	994	994	1005	249	24	65	42	0	9608	9107	4490	49	1633	1633	1741	725	41	88	86	0	0.000	0.000	0.000	0.000	0.000	0.000	0.000	0.000	0.000	0.000	0.000	0.000	0.000	0.000	0.050	0.062	0.066	0.059	3.366	0.057	0.416	80	560	100	397	7975	8372	465	7474	7939	Error	Error	-4.328	397	7975	465	7474	116689	728565	1.823	10.160	0	0	0
1	1	7	"A37"	"A37"	4200	37630	100	1978	2010	516	25	1364	1364	1397	307	21	76	50	0	7830	7182	2602	36	1950	1950	1969	279	14	97	92	0	0.000	0.000	0.000	0.000	0.000	0.000	0.000	0.000	0.000	0.000	0.000	0.000	0.000	0.000	0.104	0.123	0.132	0.113	2.717	0.116	0.379	80	560	100	614	5880	6494	646	5232	5878	Error	Error	-3.260	614	5880	646	5232	160789	574561	1.997	18.685	0	0	0
1	2	7	"A37"	"A37"	4500	37620	100	1815	1811	351	19	1272	1272	1286	291	22	72	45	0	8499	9175	2871	31	1873	1873	2017	859	42	98	97	0	0.000	0.000	0.000	0.000	0.000	0.000	0.000	0.000	0.000	0.000	0.000	0.000	0.000	0.000	0.082	0.074	0.074	0.058	3.220	0.056	0.306	80	560	100	543	6626	7169	539	7302	7841	Error	Error	-3.609	543	6626	539	7302	144843	734001	1.804	8.333	0	0	0
1	3	7	"A37"	"A37"	4800	37620	100	1727	1721	476	27	1175	1175	1190	279	23	66	48	0	8222	8113	2942	36	1808	1808	1998	871	43	90	87	0	0.000	0.000	0.000	0.000	0.000	0.000	0.000	0.000	0.000	0.000	0.000	0.000	0.000	0.000	0.086	0.087	0.083	0.083	2.663	0.073	0.347	80	560	100	552	6414	6966	546	6305	6851	Error	Error	-3.538	552	6414	546	6305	137660	649024	1.903	7.021	0	0	0
1	4	7	"A38"	"A38"	5100	37620	100	1452	1474	423	28	981	981	1019	427	41	52	21	0	14920	11444	7413	64	1560	1560	1664	1093	65	71	68	0	0.000	0.000	0.000	0.000	0.000	0.000	0.000	0.000	0.000	0.000	0.000	0.000	0.000	0.000	0.035	0.050	0.056	0.071	2.864	0.046	0.549	80	560	100	471	13360	13831	493	9884	10377	Error	Error	-4.826	471	13360	493	9884	117895	915502	1.066	8.948	0	0	0
1	5	7	"A38"	"A38"	5400	37620	100	1475	1451	367	25	852	852	871	243	27	80	63	0	15403	13001	5929	45	1440	1440	1958	2569	131	80	78	0	0.000	0.000	0.000	0.000	0.000	0.000	0.000	0.000	0.000	0.000	0.000	0.000	0.000	0.000	0.045	0.052	0.051	0.052	2.518	0.047	0.629	80	560	100	623	13963	14586	599	11561	12160	Error	Error	-4.486	623	13963	599	11561	116108	1040099	2.387	4.299	0	0	0
1	6	7	"A38"	"A38"	5710	37620	100	1373	1307	352	26	728	728	768	337	43	77	41	0	16424	14140	6778	47	1345	1345	1582	1644	103	81	78	0	0.000	0.000	0.000	0.000	0.000	0.000	0.000	0.000	0.000	0.000	0.000	0.000	0.000	0.000	0.043	0.045	0.046	0.058	2.396	0.040	0.632	80	560	100	645	15079	15724	579	12795	13374	Error	Error	-4.547	645	15079	579	12795	104576	1131213	1.599	7.639	0	0	0
1	7	7	"A39"	"A39"	5990	37620	100	958	1011	376	37	720	720	742	229	30	51	25	0	5197	7322	6551	89	1293	1293	1506	1650	109	62	55	0	0.000	0.000	0.000	0.000	0.000	0.000	0.000	0.000	0.000	0.000	0.000	0.000	0.000	0.000	0.061	0.048	0.072	0.099	5.865	0.038	0.474	80	560	100	238	3904	4142	291	6029	6320	Error	Error	-4.036	238	3904	291	6029	80852	585753	1.175	3.525	0	0	0
1	8	7	"A39"	"A39"	6300	37630	100	1081	1099	377	34	672	672	685	218	31	66	46	0	11407	11939	6975	58	1252	1252	1381	793	57	91	88	0	0.000	0.000	0.000	0.000	0.000	0.000	0.000	0.000	0.000	0.000	0.000	0.000	0.000	0.000	0.040	0.040	0.045	0.047	2.495	0.036	0.437	80	560	100	409	10155	10564	427	10687	11114	Error	Error	-4.634	409	10155	427	10687	87921	955158	1.899	13.314	0	0	0
1	9	7	"A39"	"A39"	6600	37620	100	1159	1153	345	29	677	677	704	215	30	71	56	0	9778	10195	6652	65	1298	1298	1591	1544	97	78	71	0	0.000	0.000	0.000	0.000	0.000	0.000	0.000	0.000	0.000	0.000	0.000	0.000	0.000	0.000	0.057	0.054	0.048	0.073	3.367	0.039	0.464	80	560	100	482	8480	8962	476	8897	9373	Error	Error	-4.137	482	8480	476	8897	92276	815633	2.088	5.573	0	0	0
1	10	7	"A40"	"A40"	6900	37620	100	923	960	371	38	659	659	685	204	29	58	31	0	6013	8269	6695	80	1282	1282	1320	301	22	77	76	0	0.000	0.000	0.000	0.000	0.000	0.000	0.000	0.000	0.000	0.000	0.000	0.000	0.000	0.000	0.056	0.043	0.057	0.074	5.259	0.044	0.561	80	560	100	264	4731	4995	301	6987	7288	Error	Error	-4.164	264	4731	301	6987	76768	661503	1.348	23.086	0	0	0
1	11	7	"A40"	"A40"	7200	37620	100	975	1036	391	37	636	636	646	190	29	65	45	0	7661	10745	8193	76	1256	1256	1447	977	67	82	72	0	0.000	0.000	0.000	0.000	0.000	0.000	0.000	0.000	0.000	0.000	0.000	0.000	0.000	0.000	0.053	0.042	0.052	0.056	2.455	0.038	0.554	80	560	100	339	6405	6744	400	9489	9889	Error	Error	-4.240	339	6405	400	9489	82895	859564	2.053	9.517	0	0	0
1	12	7	"A40"	"A40"	7500	37620	100	861	914	322	35	616	616	635	228	35	52	25	0	5508	8005	6863	85	1256	1256	1422	1048	73	71	65	0	0.000	0.000	0.000	0.000	0.000	0.000	0.000	0.000	0.000	0.000	0.000	0.000	0.000	0.000	0.058	0.044	0.047	0.071	4.639	0.043	0.580	80	560	100	245	4252	4497	298	6749	7047	Error	Error	-4.117	245	4252	298	6749	73129	640400	1.224	6.281	0	0	0
1	13	7	"A41"	"A41"	7800	37610	100	1165	1112	521	46	638	638	658	199	30	61	55	0	13012	11511	9140	79	1345	1345	1547	1704	110	62	55	0	0.000	0.000	0.000	0.000	0.000	0.000	0.000	0.000	0.000	0.000	0.000	0.000	0.000	0.000	0.045	0.047	0.059	0.090	3.741	0.046	0.708	80	560	100	527	11667	12194	474	10166	10640	Error	Error	-4.468	527	11667	474	10166	88973	920901	2.281	5.847	0	0	0
1	14	7	"A41"	"A41"	8100	37620	100	1283	1303	336	25	673	673	698	217	31	90	75	0	14657	14080	6767	48	1395	1395	1592	1463	91	87	85	0	0.000	0.000	0.000	0.000	0.000	0.000	0.000	0.000	0.000	0.000	0.000	0.000	0.000	0.000	0.046	0.050	0.050	0.059	2.264	0.045	0.641	80	560	100	610	13262	13872	630	12685	13315	Error	Error	-4.442	610	13262	630	12685	104243	1126381	2.788	8.536	0	0	0
1	15	7	"A41"	"A41"	8400	37620	100	1434	1374	404	29	763	763	799	374	46	72	41	0	13297	12005	5847	48	1488	1488	1811	1772	97	82	78	0	0.000	0.000	0.000	0.000	0.000	0.000	0.000	0.000	0.000	0.000	0.000	0.000	0.000	0.000	0.057	0.058	0.061	0.067	2.466	0.054	0.595	80	560	100	671	11809	12480	611	10517	11128	Error	Error	-4.137	671	11809	611	10517	109882	960380	1.537	5.753	0	0	0
1	16	7	"A42"	"A42"	8700	37610	100	1117	1121	336	29	778	778	799	216	27	60	41	0	8847	9643	6880	71	1442	1442	1465	308	21	77	71	0	0.000	0.000	0.000	0.000	0.000	0.000	0.000	0.000	0.000	0.000	0.000	0.000	0.000	0.000	0.046	0.042	0.046	0.058	4.725	0.040	0.483	80	560	100	339	7405	7744	343	8201	8544	Error	Error	-4.449	339	7405	343	8201	89699	771443	1.491	26.552	0	0	0
1	17	7	"A42"	"A42"	9000	37620	100	1374	1358	364	26	904	904	930	260	27	67	43	0	10848	11481	6304	54	1534	1534	1636	714	43	92	90	0	0.000	0.000	0.000	0.000	0.000	0.000	0.000	0.000	0.000	0.000	0.000	0.000	0.000	0.000	0.050	0.046	0.050	0.048	2.513	0.041	0.415	80	560	100	470	9314	9784	454	9947	10401	Error	Error	-4.309	470	9314	454	9947	108634	918496	1.646	13.789	0	0	0
1	18	7	"A42"	"A42"	9300	37620	100	1273	1276	383	30	919	919	941	221	23	62	41	0	8959	10053	6455	64	1603	1603	1661	558	33	90	85	0	0.000	0.000	0.000	0.000	0.000	0.000	0.000	0.000	0.000	0.000	0.000	0.000	0.000	0.000	0.048	0.042	0.049	0.052	2.928	0.043	0.459	80	560	100	354	7356	7710	357	8450	8807	Error	Error	-4.377	354	7356	357	8450	102059	804207	1.516	15.039	0	0	0
1	1	8	"A43"	"A43"	4200	37920	100	1779	1768	413	23	1446	1446	1454	309	21	52	26	0	9882	8003	4652	58	1936	1936	2043	743	36	71	66	0	0.000	0.000	0.000	0.000	0.000	0.000	0.000	0.000	0.000	0.000	0.000	0.000	0.000	0.000	0.042	0.053	0.062	0.077	4.799	0.048	0.291	80	560	100	333	7946	8279	322	6067	6389	Error	Error	-4.577	333	7946	322	6067	141404	640214	1.016	8.022	0	0	0
1	2	8	"A43"	"A43"	4490	37930	100	1678	1675	370	22	1314	1314	1345	309	22	57	31	0	12204	10001	5176	51	1833	1833	2113	1236	58	78	76	0	0.000	0.000	0.000	0.000	0.000	0.000	0.000	0.000	0.000	0.000	0.000	0.000	0.000	0.000	0.035	0.044	0.052	0.073	4.739	0.046	0.393	80	560	100	364	10371	10735	361	8168	8529	Error	Error	-4.832	364	10371	361	8168	134015	800111	1.068	6.382	0	0	0
1	3	8	"A43"	"A43"	4800	37930	100	1693	1657	330	19	1125	1125	1135	268	23	77	52	0	13909	12690	3988	31	1663	1663	1895	1125	59	96	92	0	0.000	0.000	0.000	0.000	0.000	0.000	0.000	0.000	0.000	0.000	0.000	0.000	0.000	0.000	0.046	0.048	0.049	0.048	2.168	0.046	0.137	80	560	100	568	12246	12814	532	11027	11559	Error	Error	-4.430	568	12246	532	11027	132593	1015190	1.948	9.596	0	0	0
1	4	8	"A44"	"A44"	5100	37910	100	1294	1318	403	30	946	946	972	239	24	58	45	0	10989	8629	5778	66	1503	1503	1595	1028	64	70	65	0	0.000	0.000	0.000	0.000	0.000	0.000	0.000	0.000	0.000	0.000	0.000	0.000	0.000	0.000	0.037	0.052	0.059	0.076	3.647	0.050	0.477	80	560	100	348	9486	9834	372	7126	7498	Error	Error	-4.769	348	9486	372	7126	105453	690348	1.448	6.842	0	0	0
1	5	8	"A44"	"A44"	5410	37920	100	1309	1331	330	24	850	850	864	248	28	76	45	0	10883	10467	4116	39	1447	1447	1615	1209	74	95	91	0	0.000	0.000	0.000	0.000	0.000	0.000	0.000	0.000	0.000	0.000	0.000	0.000	0.000	0.000	0.049	0.053	0.054	0.051	2.258	0.047	0.435	80	560	100	459	9436	9895	481	9020	9501	Error	Error	-4.362	459	9436	481	9020	106502	837393	1.883	7.322	0	0	0
1	6	8	"A44"	"A44"	5710	37920	100	1281	1292	327	25	736	736	761	220	28	83	70	0	13314	11952	4794	40	1361	1361	1488	1106	74	92	87	0	0.000	0.000	0.000	0.000	0.000	0.000	0.000	0.000	0.000	0.000	0.000	0.000	0.000	0.000	0.046	0.052	0.055	0.052	1.627	0.048	0.523	80	560	100	545	11953	12498	556	10591	11147	Error	Error	-4.455	545	11953	556	10591	103341	956199	2.414	9.461	0	0	0
1	7	8	"A45"	"A45"	6000	37910	100	991	1015	347	34	715	715	733	232	31	55	31	0	8258	8423	6514	77	1297	1297	1458	1198	82	62	60	0	0.000	0.000	0.000	0.000	0.000	0.000	0.000	0.000	0.000	0.000	0.000	0.000	0.000	0.000	0.040	0.042	0.043	0.058	4.057	0.039	0.387	80	560	100	276	6961	7237	300	7126	7426	Error	Error	-4.657	276	6961	300	7126	81163	673871	1.216	5.814	0	0	0
1	8	8	"A45"	"A45"	6310	37920	100	1056	1082	423	39	646	646	656	193	29	65	51	0	10338	9413	6988	74	1273	1273	1407	827	58	67	60	0	0.000	0.000	0.000	0.000	0.000	0.000	0.000	0.000	0.000	0.000	0.000	0.000	0.000	0.000	0.045	0.054	0.060	0.098	3.769	0.049	0.596	80	560	100	410	9065	9475	436	8140	8576	Error	Error	-4.467	410	9065	436	8140	86597	753008	2.207	9.681	0	0	0
1	9	8	"A45"	"A45"	6610	37920	100	1083	1099	345	31	644	644	662	213	32	73	52	0	12559	12075	5809	48	1327	1327	1669	1799	107	88	85	0	0.000	0.000	0.000	0.000	0.000	0.000	0.000	0.000	0.000	0.000	0.000	0.000	0.000	0.000	0.039	0.042	0.045	0.043	3.433	0.043	0.556	80	560	100	439	11232	11671	455	10748	11203	Error	Error	-4.677	439	11232	455	10748	87901	965966	2.052	5.784	0	0	0
1	10	8	"A47"	"A47"	6900	37920	100	965	954	311	32	605	605	621	191	30	70	48	0	8873	8029	5273	65	1283	1283	1510	1289	85	72	63	0	0.000	0.000	0.000	0.000	0.000	0.000	0.000	0.000	0.000	0.000	0.000	0.000	0.000	0.000	0.047	0.052	0.058	0.072	2.649	0.048	0.573	80	560	100	360	7590	7950	349	6746	7095	Error	Error	-4.398	360	7590	349	6746	76299	642282	1.743	5.057	0	0	0
1	11	8	"A47"	"A47"	7200	37920	100	1040	1065	293	27	640	640	689	259	37	73	37	0	9549	9437	4815	51	1359	1359	1794	1813	101	83	80	0	0.000	0.000	0.000	0.000	0.000	0.000	0.000	0.000	0.000	0.000	0.000	0.000	0.000	0.000	0.049	0.053	0.058	0.058	2.602	0.055	0.588	80	560	100	400	8190	8590	425	8078	8503	Error	Error	-4.356	400	8190	425	8078	85164	754967	1.452	4.216	0	0	0
1	12	8	"A47"	"A47"	7510	37920	100	1121	1111	304	27	641	641	659	211	32	82	60	0	11008	10826	4613	42	1385	1385	1633	1312	80	92	88	0	0.000	0.000	0.000	0.000	0.000	0.000	0.000	0.000	0.000	0.000	0.000	0.000	0.000	0.000	0.050	0.050	0.046	0.051	2.239	0.045	0.429	80	560	100	480	9623	10103	470	9441	9911	Error	Error	-4.325	480	9623	470	9441	88879	866115	2.142	7.007	0	0	0
1	13	8	"A48"	"A48"	7810	37910	100	1318	1276	436	34	602	602	612	188	30	83	73	0	21597	16406	9444	57	1317	1317	1396	840	60	82	78	0	0.000	0.000	0.000	0.000	0.000	0.000	0.000	0.000	0.000	0.000	0.000	0.000	0.000	0.000	0.035	0.045	0.047	0.062	2.757	0.039	0.707	80	560	100	716	20280	20996	674	15089	15763	Error	Error	-4.824	716	20280	674	15089	102098	1312451	3.532	17.869	0	0	0
1	14	8	"A48"	"A48"	8110	37920	100	1414	1345	396	29	666	666	905	3040	335	0	0	0	20739	17925	7622	42	1312	1312	1610	3086	191	86	82	0	0.000	0.000	0.000	0.000	0.000	0.000	0.000	0.000	0.000	0.000	0.000	0.000	0.000	0.000	0.039	0.041	0.041	0.043	1.586	0.039	0.684	80	560	100	748	19427	20175	679	16613	17292	Error	Error	-4.699	748	19427	679	16613	107618	1433981	0.145	5.287	0	0	0
1	15	8	"A48"	"A48"	8420	37920	100	1402	1401	406	28	687	687	708	200	28	88	76	0	19435	17531	6509	37	1358	1358	1396	374	26	98	95	0	0.000	0.000	0.000	0.000	0.000	0.000	0.000	0.000	0.000	0.000	0.000	0.000	0.000	0.000	0.040	0.044	0.045	0.042	1.666	0.044	0.692	80	560	100	715	18077	18792	714	16173	16887	Error	Error	-4.660	715	18077	714	16173	112045	1402453	3.465	43.142	0	0	0
1	16	8	"A49"	"A49"	8700	37900	100	1029	1141	456	39	764	764	783	225	28	53	41	0	8517	7930	6198	78	1435	1435	1649	1662	100	55	53	0	0.000	0.000	0.000	0.000	0.000	0.000	0.000	0.000	0.000	0.000	0.000	0.000	0.000	0.000	0.037	0.058	0.080	0.110	4.805	0.057	0.632	80	560	100	265	7082	7347	377	6495	6872	Error	Error	-4.740	265	7082	377	6495	91318	634394	1.591	3.779	0	0	0
1	17	8	"A49"	"A49"	9010	37910	100	1274	1323	422	31	904	904	940	281	29	56	33	0	11763	10612	5081	47	1570	1570	1664	759	45	91	83	0	0.000	0.000	0.000	0.000	0.000	0.000	0.000	0.000	0.000	0.000	0.000	0.000	0.000	0.000	0.036	0.046	0.053	0.056	2.216	0.047	0.370	80	560	100	370	10193	10563	419	9042	9461	Error	Error	-4.784	370	10193	419	9042	105802	848968	1.363	11.789	0	0	0
1	18	8	"A49"	"A49"	9310	37910	100	1510	1494	427	28	979	979	999	249	24	68	52	0	10719	9767	4635	47	1662	1662	1721	607	35	86	85	0	0.000	0.000	0.000	0.000	0.000	0.000	0.000	0.000	0.000	0.000	0.000	0.000	0.000	0.000	0.059	0.064	0.071	0.072	2.755	0.060	0.459	80	560	100	531	9057	9588	515	8105	8620	Error	Error	-4.092	531	9057	515	8105	119549	781358	1.988	13.255	0	0	0
1	1	9	"A50"	"A50"	4200	38210	100	1493	1536	335	21	1413	1413	1440	304	21	27	7	0	3623	4510	3125	69	1874	1874	1924	475	24	57	55	0	0.000	0.000	0.000	0.000	0.000	0.000	0.000	0.000	0.000	0.000	0.000	0.000	0.000	0.000	0.046	0.047	0.137	0.215	7.172	0.048	0.143	80	560	100	80	1749	1829	123	2636	2759	Error	Error	-4.450	80	1749	123	2636	122890	360761	0.316	5.444	0	0	0
1	2	9	"A50"	"A50"	4510	38220	100	1584	1610	324	20	1351	1351	1370	276	20	46	13	0	4772	6205	4107	66	1832	1832	1854	264	14	76	68	0	0.000	0.000	0.000	0.000	0.000	0.000	0.000	0.000	0.000	0.000	0.000	0.000	0.000	0.000	0.079	0.059	0.093	0.158	6.526	0.045	0.194	80	560	100	233	2940	3173	259	4373	4632	Error	Error	-3.657	233	2940	259	4373	128762	496399	0.870	16.481	0	0	0
1	3	9	"A50"	"A50"	4800	38220	100	1385	1430	328	22	1216	1216	1241	290	23	32	13	0	4139	4869	3348	68	1719	1719	2408	2517	104	48	25	0	0.000	0.000	0.000	0.000	0.000	0.000	0.000	0.000	0.000	0.000	0.000	0.000	0.000	0.000	0.070	0.068	0.102	0.174	6.590	0.041	0.250	80	560	100	169	2420	2589	214	3150	3364	Error	Error	-3.840	169	2420	214	3150	114398	389546	0.652	0.978	0	0	0
1	4	9	"A51"	"A51"	5100	38210	100	1254	1344	432	32	977	977	1002	258	25	52	30	0	6408	6708	4174	62	1535	1535	1615	863	53	71	70	0	0.000	0.000	0.000	0.000	0.000	0.000	0.000	0.000	0.000	0.000	0.000	0.000	0.000	0.000	0.057	0.071	0.080	0.097	3.842	0.042	0.176	80	560	100	277	4873	5150	367	5173	5540	Error	Error	-4.137	277	4873	367	5173	107500	536653	1.326	5.902	0	0	0
1	5	9	"A51"	"A51"	5400	38220	100	1124	1162	383	32	789	789	809	213	26	62	37	0	7844	8425	5077	60	1397	1397	1634	1574	96	78	75	0	0.000	0.000	0.000	0.000	0.000	0.000	0.000	0.000	0.000	0.000	0.000	0.000	0.000	0.000	0.052	0.053	0.068	0.074	3.998	0.048	0.531	80	560	100	335	6447	6782	373	7028	7401	Error	Error	-4.266	335	6447	373	7028	92964	674009	1.657	4.314	0	0	0
1	6	9	"A51"	"A51"	5710	38220	100	1054	1059	358	33	706	706	721	196	27	60	41	0	9840	9166	6145	67	1315	1315	1368	376	27	82	73	0	0.000	0.000	0.000	0.000	0.000	0.000	0.000	0.000	0.000	0.000	0.000	0.000	0.000	0.000	0.041	0.045	0.051	0.058	3.494	0.043	0.479	80	560	100	348	8525	8873	353	7851	8204	Error	Error	-4.615	348	8525	353	7851	84683	733244	1.724	20.739	0	0	0
1	7	9	"A52"	"A52"	6010	38210	100	1055	1050	340	32	702	702	734	248	33	63	35	0	5248	5634	4020	71	1356	1356	1557	1144	73	57	55	0	0.000	0.000	0.000	0.000	0.000	0.000	0.000	0.000	0.000	0.000	0.000	0.000	0.000	0.000	0.091	0.081	0.117	0.138	2.950	0.060	0.441	80	560	100	353	3892	4245	348	4278	4626	Error	Error	-3.463	353	3892	348	4278	84013	450698	1.274	3.564	0	0	0
1	8	9	"A52"	"A52"	6320	38210	100	1091	1088	327	30	676	676	717	235	32	68	42	0	7207	6679	3412	51	1404	1404	1618	1089	67	81	72	0	0.000	0.000	0.000	0.000	0.000	0.000	0.000	0.000	0.000	0.000	0.000	0.000	0.000	0.000	0.072	0.078	0.082	0.088	2.702	0.067	0.455	80	560	100	415	5803	6218	412	5275	5687	Error	Error	-3.806	415	5803	412	5275	87056	534329	1.579	4.647	0	0	0
1	9	9	"A52"	"A52"	6620	38220	100	1117	1148	314	27	666	666	694	217	31	78	57	0	7055	6634	2978	44	1450	1450	1610	745	46	85	81	0	0.000	0.000	0.000	0.000	0.000	0.000	0.000	0.000	0.000	0.000	0.000	0.000	0.000	0.000	0.080	0.093	0.095	0.106	2.322	0.076	0.493	80	560	100	451	5605	6056	482	5184	5666	Error	Error	-3.636	451	5605	482	5184	91805	530719	2.092	6.744	0	0	0
1	10	9	"A53"	"A53"	6910	38220	100	1046	1087	351	32	638	638	655	207	31	76	48	0	9962	8827	4022	45	1368	1368	1422	372	26	96	86	0	0.000	0.000	0.000	0.000	0.000	0.000	0.000	0.000	0.000	0.000	0.000	0.000	0.000	0.000	0.047	0.060	0.056	0.066	2.386	0.057	0.408	80	560	100	408	8594	9002	449	7459	7908	Error	Error	-4.397	408	8594	449	7459	86992	706147	2.087	19.906	0	0	0
1	11	9	"A53"	"A53"	7220	38220	100	1071	1079	298	27	629	629	633	181	28	78	60	0	8849	8676	3756	43	1380	1380	1530	822	53	95	88	0	0.000	0.000	0.000	0.000	0.000	0.000	0.000	0.000	0.000	0.000	0.000	0.000	0.000	0.000	0.059	0.062	0.067	0.062	2.035	0.051	0.475	80	560	100	442	7469	7911	450	7296	7746	Error	Error	-4.079	442	7469	450	7296	86288	694069	2.464	8.693	0	0	0
1	12	9	"A53"	"A53"	7520	38220	100	1178	1110	372	33	599	599	635	225	35	73	58	0	12222	10944	5862	53	1347	1347	1423	489	34	93	86	0	0.000	0.000	0.000	0.000	0.000	0.000	0.000	0.000	0.000	0.000	0.000	0.000	0.000	0.000	0.053	0.053	0.055	0.060	2.261	0.047	0.501	80	560	100	579	10875	11454	511	9597	10108	Error	Error	-4.231	579	10875	511	9597	88819	875547	2.111	19.470	0	0	0
1	13	9	"A54"	"A54"	7810	38210	100	947	957	388	40	632	632	658	246	37	55	35	0	7047	7773	6189	79	1322	1322	1573	1760	111	57	55	0	0.000	0.000	0.000	0.000	0.000	0.000	0.000	0.000	0.000	0.000	0.000	0.000	0.000	0.000	0.055	0.050	0.060	0.075	2.933	0.050	0.621	80	560	100	315	5725	6040	325	6451	6776	Error	Error	-4.184	315	5725	325	6451	76575	621860	1.215	3.523	0	0	0
1	14	9	"A54"	"A54"	8110	38230	100	1209	1175	382	32	717	717	737	220	29	71	51	0	10580	9896	4459	45	1377	1377	1566	1244	79	88	80	0	0.000	0.000	0.000	0.000	0.000	0.000	0.000	0.000	0.000	0.000	0.000	0.000	0.000	0.000	0.053	0.054	0.061	0.059	2.292	0.051	0.515	80	560	100	492	9203	9695	458	8519	8977	Error	Error	-4.225	492	9203	458	8519	93992	791659	1.991	6.696	0	0	0
1	15	9	"A54"	"A54"	8410	38220	100	1254	1245	346	27	784	784	821	257	31	76	45	0	10197	9809	3834	39	1427	1427	1695	1504	88	92	86	0	0.000	0.000	0.000	0.000	0.000	0.000	0.000	0.000	0.000	0.000	0.000	0.000	0.000	0.000	0.054	0.055	0.061	0.060	2.283	0.049	0.448	80	560	100	470	8770	9240	461	8382	8843	Error	Error	-4.222	470	8770	461	8382	99598	784734	1.650	5.395	0	0	0
1	16	9	"A55"	"A55"	8710	38210	100	1341	1355	426	31	870	870	889	247	27	71	46	0	10244	8987	5402	60	1518	1518	1545	302	19	88	76	0	0.000	0.000	0.000	0.000	0.000	0.000	0.000	0.000	0.000	0.000	0.000	0.000	0.000	0.000	0.054	0.065	0.065	0.086	3.753	0.059	0.476	80	560	100	471	8726	9197	485	7469	7954	Error	Error	-4.212	471	8726	485	7469	108411	718947	1.887	24.642	0	0	0
1	17	9	"A55"	"A55"	9010	38220	100	1667	1619	420	25	1159	1159	1180	325	27	60	35	0	8770	8964	3756	41	1766	1766	1826	486	26	93	90	0	0.000	0.000	0.000	0.000	0.000	0.000	0.000	0.000	0.000	0.000	0.000	0.000	0.000	0.000	0.073	0.064	0.067	0.062	2.049	0.062	0.380	80	560	100	508	7004	7512	460	7198	7658	Error	Error	-3.785	508	7004	460	7198	129556	717103	1.351	14.687	0	0	0
1	18	9	"A55"	"A55"	9300	38210	100	1534	1594	438	27	1099	1099	1124	318	28	62	36	0	10056	9305	5475	58	1745	1745	1878	761	40	76	71	0	0.000	0.000	0.000	0.000	0.000	0.000	0.000	0.000	0.000	0.000	0.000	0.000	0.000	0.000	0.052	0.065	0.069	0.087	4.346	0.050	0.035	80	560	100	435	8311	8746	495	7560	8055	Error	Error	-4.256	435	8311	495	7560	127551	744393	1.478	9.760	0	0	0
1	1	10	"A56"	"A56"	4210	38520	100	1837	2089	2349	112	1539	1539	1549	316	20	48	20	0	6627	6001	3456	57	2001	2001	2076	520	25	67	62	0	0.000	0.000	0.000	0.000	0.000	0.000	0.000	0.000	0.000	0.000	0.000	0.000	0.000	0.000	0.064	0.138	0.096	0.120	3.091	0.244	0.201	80	560	100	298	4626	4924	550	4000	4550	Error	Error	-3.956	298	4626	550	4000	167115	480085	1.709	7.548	0	0	0
1	2	10	"A56"	"A56"	4510	38520	100	1688	1702	345	20	1381	1381	1394	293	21	52	23	0	6503	6101	2991	49	1923	1923	2070	848	40	72	70	0	0.000	0.000	0.000	0.000	0.000	0.000	0.000	0.000	0.000	0.000	0.000	0.000	0.000	0.000	0.067	0.077	0.098	0.091	4.615	0.057	0.211	80	560	100	307	4580	4887	321	4178	4499	Error	Error	-3.899	307	4580	321	4178	136163	488116	1.051	4.754	0	0	0
1	3	10	"A56"	"A56"	4810	38530	100	1688	1654	378	22	1145	1145	1218	822	67	18	0	0	7501	7145	2595	36	1722	1722	2092	1851	88	87	76	0	0.000	0.000	0.000	0.000	0.000	0.000	0.000	0.000	0.000	0.000	0.000	0.000	0.000	0.000	0.094	0.094	0.105	0.100	2.352	0.077	0.375	80	560	100	543	5779	6322	509	5423	5932	Error	Error	-3.412	543	5779	509	5423	132343	571633	0.530	2.730	0	0	0
1	4	10	"A57"	"A57"	5110	38520	100	1318	1330	396	29	973	973	1001	329	32	50	21	0	7937	8412	5501	65	1520	1520	1587	637	40	70	70	0	0.000	0.000	0.000	0.000	0.000	0.000	0.000	0.000	0.000	0.000	0.000	0.000	0.000	0.000	0.054	0.052	0.063	0.077	4.112	0.054	0.452	80	560	100	345	6417	6762	357	6892	7249	Error	Error	-4.217	345	6417	357	6892	106406	672963	1.000	10.714	0	0	0
1	5	10	"A57"	"A57"	5410	38530	100	1325	1338	426	31	854	854	878	237	26	65	50	0	11787	10201	5132	50	1435	1435	1709	1331	77	85	78	0	0.000	0.000	0.000	0.000	0.000	0.000	0.000	0.000	0.000	0.000	0.000	0.000	0.000	0.000	0.045	0.055	0.062	0.062	3.211	0.054	0.547	80	560	100	471	10352	10823	484	8766	9250	Error	Error	-4.458	471	10352	484	8766	107034	816087	1.941	6.380	0	0	0
1	6	10	"A57"	"A57"	5720	38520	100	1133	1142	421	36	782	782	826	265	32	57	36	0	7809	8960	6972	77	1399	1399	1547	832	53	61	58	0	0.000	0.000	0.000	0.000	0.000	0.000	0.000	0.000	0.000	0.000	0.000	0.000	0.000	0.000	0.055	0.048	0.054	0.092	5.003	0.040	0.357	80	560	100	351	6410	6761	360	7561	7921	Error	Error	-4.191	351	6410	360	7561	91341	716804	1.192	8.910	0	0	0
1	7	10	"A58"	"A58"	6010	38520	100	1154	1189	466	39	668	668	690	212	30	70	53	0	7886	9479	6775	71	1312	1312	1390	702	50	73	70	0	0.000	0.000	0.000	0.000	0.000	0.000	0.000	0.000	0.000	0.000	0.000	0.000	0.000	0.000	0.074	0.064	0.066	0.093	3.245	0.055	0.649	80	560	100	486	6574	7060	521	8167	8688	Error	Error	-3.758	486	6574	521	8167	95120	758286	2.354	11.523	0	0	0
1	8	10	"A58"	"A58"	6330	38520	100	1161	1188	449	37	629	629	648	187	28	77	61	0	11705	11870	6883	57	1328	1328	1411	546	38	86	85	0	0.000	0.000	0.000	0.000	0.000	0.000	0.000	0.000	0.000	0.000	0.000	0.000	0.000	0.000	0.051	0.053	0.053	0.060	2.725	0.050	0.669	80	560	100	532	10377	10909	559	10542	11101	Error	Error	-4.286	532	10377	559	10542	95010	949572	2.888	19.156	0	0	0
1	9	10	"A58"	"A58"	6620	38520	100	1107	1077	379	35	636	636	662	232	35	66	51	0	13944	11689	6491	55	1317	1317	1553	1290	83	78	77	0	0.000	0.000	0.000	0.000	0.000	0.000	0.000	0.000	0.000	0.000	0.000	0.000	0.000	0.000	0.037	0.043	0.047	0.052	2.589	0.043	0.608	80	560	100	471	12627	13098	441	10372	10813	Error	Error	-4.745	471	12627	441	10372	86150	935127	1.789	7.857	0	0	0
1	10	10	"A59"	"A59"	6910	38520	100	1130	1074	338	31	660	660	681	212	31	72	55	0	12325	10034	5126	51	1397	1397	1518	791	52	82	76	0	0.000	0.000	0.000	0.000	0.000	0.000	0.000	0.000	0.000	0.000	0.000	0.000	0.000	0.000	0.043	0.048	0.052	0.063	2.420	0.052	0.590	80	560	100	470	10928	11398	414	8637	9051	Error	Error	-4.539	470	10928	414	8637	85958	802750	1.854	10.766	0	0	0
1	11	10	"A59"	"A59"	7220	38520	100	1312	1340	347	25	672	672	717	246	34	91	72	0	12195	11639	3286	28	1444	1444	1772	1376	77	95	93	0	0.000	0.000	0.000	0.000	0.000	0.000	0.000	0.000	0.000	0.000	0.000	0.000	0.000	0.000	0.060	0.066	0.066	0.063	1.729	0.063	0.618	80	560	100	640	10751	11391	668	10195	10863	Error	Error	-4.070	640	10751	668	10195	107223	931089	2.533	7.171	0	0	0
1	12	10	"A59"	"A59"	7520	38520	100	1195	1249	366	29	719	719	762	294	38	71	36	0	12459	11870	4010	33	1456	1456	1778	1495	84	93	92	0	0.000	0.000	0.000	0.000	0.000	0.000	0.000	0.000	0.000	0.000	0.000	0.000	0.000	0.000	0.043	0.051	0.046	0.048	2.268	0.038	0.303	80	560	100	476	11003	11479	530	10414	10944	Error	Error	-4.531	476	11003	530	10414	99896	949614	1.656	6.751	0	0	0
1	13	10	"A60"	"A60"	7820	38520	100	825	870	313	35	681	681	718	246	34	35	20	0	5484	6753	4810	71	1302	1302	1352	237	17	85	81	0	0.000	0.000	0.000	0.000	0.000	0.000	0.000	0.000	0.000	0.000	0.000	0.000	0.000	0.000	0.034	0.035	0.050	0.050	3.787	0.041	0.313	80	560	100	144	4182	4326	189	5451	5640	Error	Error	-4.860	144	4182	189	5451	69613	540217	0.618	22.789	0	0	0
1	14	10	"A60"	"A60"	8110	38530	100	840	900	316	35	665	665	680	225	33	46	25	0	5372	7626	5442	71	1312	1312	1385	423	30	80	80	0	0.000	0.000	0.000	0.000	0.000	0.000	0.000	0.000	0.000	0.000	0.000	0.000	0.000	0.000	0.043	0.037	0.052	0.055	3.646	0.040	0.306	80	560	100	175	4060	4235	235	6314	6549	Error	Error	-4.536	175	4060	235	6314	72026	610056	0.978	14.754	0	0	0
1	15	10	"A60"	"A60"	8410	38530	100	1047	1070	353	32	737	737	753	225	29	60	26	0	6273	7709	5265	68	1366	1366	1431	399	27	86	85	0	0.000	0.000	0.000	0.000	0.000	0.000	0.000	0.000	0.000	0.000	0.000	0.000	0.000	0.000	0.063	0.052	0.057	0.064	3.261	0.050	0.396	80	560	100	310	4907	5217	333	6343	6676	Error	Error	-3.985	310	4907	333	6343	85612	616709	1.409	15.734	0	0	0
1	16	10	"A61"	"A61"	8710	38520	100	1261	1274	396	31	897	897	921	252	27	58	40	0	10297	9174	5741	62	1526	1526	1570	648	41	76	72	0	0.000	0.000	0.000	0.000	0.000	0.000	0.000	0.000	0.000	0.000	0.000	0.000	0.000	0.000	0.042	0.049	0.063	0.077	3.282	0.044	0.427	80	560	100	364	8771	9135	377	7648	8025	Error	Error	-4.591	364	8771	377	7648	101892	733911	1.401	11.735	0	0	0
1	17	10	"A61"	"A61"	9010	38510	100	1638	1673	435	26	1169	1169	1184	309	26	63	40	0	10360	10002	5934	59	1810	1810	2104	1493	70	75	68	0	0.000	0.000	0.000	0.000	0.000	0.000	0.000	0.000	0.000	0.000	0.000	0.000	0.000	0.000	0.055	0.062	0.065	0.080	3.117	0.052	0.430	80	560	100	469	8550	9019	504	8192	8696	Error	Error	-4.188	469	8550	504	8192	133842	800160	1.583	5.290	0	0	0
1	18	10	"A61"	"A61"	9310	38520	100	1563	1590	459	28	1062	1062	1076	275	25	70	45	0	13069	11603	6211	53	1733	1733	2108	2114	100	78	77	0	0.000	0.000	0.000	0.000	0.000	0.000	0.000	0.000	0.000	0.000	0.000	0.000	0.000	0.000	0.044	0.053	0.062	0.067	2.812	0.056	0.584	80	560	100	501	11336	11837	528	9870	10398	Error	Error	-4.500	501	11336	528	9870	127236	928259	1.869	4.491	0	0	0
1	1	11	"A62"	"A62"	4210	38820	100	1583	1578	301	19	1502	1502	1550	319	20	20	2	0	3568	3519	1328	37	2018	2018	2063	301	14	70	58	0	0.000	0.000	0.000	0.000	0.000	0.000	0.000	0.000	0.000	0.000	0.000	0.000	0.000	0.000	0.052	0.051	0.163	0.201	6.186	0.070	0.048	80	560	100	81	1550	1631	76	1501	1577	Error	Error	-4.258	81	1550	76	1501	126259	281502	0.088	4.837	0	0	0
1	2	11	"A62"	"A62"	4520	38830	100	1489	1491	315	21	1419	1419	1433	311	21	16	2	0	3508	3431	1162	33	1946	1946	2104	749	35	65	52	0	0.000	0.000	0.000	0.000	0.000	0.000	0.000	0.000	0.000	0.000	0.000	0.000	0.000	0.000	0.045	0.048	0.160	0.226	4.239	0.011	0.002	80	560	100	70	1562	1632	72	1485	1557	Error	Error	-4.480	70	1562	72	1485	119282	274459	0.186	1.772	0	0	0
1	3	11	"A62"	"A62"	4810	38830	100	1251	1254	227	18	1215	1215	1245	311	24	12	0	0	3052	2934	1068	36	1787	1787	2309	1718	74	30	1	0	0.000	0.000	0.000	0.000	0.000	0.000	0.000	0.000	0.000	0.000	0.000	0.000	0.000	0.000	0.028	0.034	0.163	0.165	4.202	0.035	0.064	80	560	100	36	1265	1301	39	1147	1186	Error	Error	-5.135	36	1265	39	1147	100293	234710	0.029	0.364	0	0	0
1	4	11	"A63"	"A63"	5110	38820	100	1727	1708	516	30	1074	1074	1084	279	25	72	56	0	13504	10615	6338	59	1636	1636	1732	794	45	75	70	0	0.000	0.000	0.000	0.000	0.000	0.000	0.000	0.000	0.000	0.000	0.000	0.000	0.000	0.000	0.055	0.071	0.074	0.102	3.654	0.064	0.519	80	560	100	653	11868	12521	634	8979	9613	Error	Error	-4.184	653	11868	634	8979	136670	849184	2.237	11.188	0	0	0
1	5	11	"A63"	"A63"	5410	38830	100	1144	1175	462	39	900	900	956	560	58	26	5	0	8260	9373	7579	80	1479	1479	2693	3841	142	52	50	0	0.000	0.000	0.000	0.000	0.000	0.000	0.000	0.000	0.000	0.000	0.000	0.000	0.000	0.000	0.036	0.035	0.054	0.107	7.337	0.038	0.116	80	560	100	244	6781	7025	275	7894	8169	Error	Error	-4.797	244	6781	275	7894	94007	749858	0.391	1.739	0	0	0
1	6	11	"A63"	"A63"	5720	38830	100	1271	1288	483	37	726	726	742	219	29	77	63	0	15449	12529	6282	50	1367	1367	1532	1019	66	78	78	0	0.000	0.000	0.000	0.000	0.000	0.000	0.000	0.000	0.000	0.000	0.000	0.000	0.000	0.000	0.039	0.050	0.054	0.062	2.517	0.047	0.519	80	560	100	545	14082	14627	562	11162	11724	Error	Error	-4.691	545	14082	562	11162	103054	1002323	2.493	10.792	0	0	0
1	7	11	"A64"	"A64"	6020	38820	100	1179	1169	443	37	690	690	810	1945	240	1	0	0	12197	10341	6559	63	1360	1360	1537	1686	109	70	68	0	0.000	0.000	0.000	0.000	0.000	0.000	0.000	0.000	0.000	0.000	0.000	0.000	0.000	0.000	0.045	0.053	0.057	0.076	3.570	0.050	0.544	80	560	100	489	10837	11326	479	8981	9460	Error	Error	-4.470	489	10837	479	8981	93559	827244	0.185	5.222	0	0	0
1	8	11	"A64"	"A64"	6330	38820	100	1164	1226	458	37	680	680	731	375	51	58	36	0	10665	8620	5387	62	1433	1433	1605	1214	75	70	67	0	0.000	0.000	0.000	0.000	0.000	0.000	0.000	0.000	0.000	0.000	0.000	0.000	0.000	0.000	0.052	0.076	0.079	0.106	3.452	0.062	0.567	80	560	100	484	9232	9716	546	7187	7733	Error	Error	-4.254	484	9232	546	7187	98114	689582	1.320	5.778	0	0	0
1	9	11	"A64"	"A64"	6630	38820	100	1167	1174	346	29	703	703	753	257	34	73	46	0	11888	10628	4322	40	1459	1459	1670	1239	74	85	85	0	0.000	0.000	0.000	0.000	0.000	0.000	0.000	0.000	0.000	0.000	0.000	0.000	0.000	0.000	0.044	0.051	0.052	0.054	2.513	0.040	0.378	80	560	100	464	10429	10893	471	9169	9640	Error	Error	-4.490	464	10429	471	9169	93926	850263	1.638	7.230	0	0	0
1	10	11	"A65"	"A65"	6920	38820	100	1113	1101	439	39	627	627	649	196	30	72	55	0	15419	12691	6776	53	1361	1361	1571	1620	103	81	73	0	0.000	0.000	0.000	0.000	0.000	0.000	0.000	0.000	0.000	0.000	0.000	0.000	0.000	0.000	0.035	0.042	0.043	0.053	3.298	0.043	0.652	80	560	100	486	14058	14544	474	11330	11804	Error	Error	-4.854	486	14058	474	11330	88095	1015299	2.306	6.864	0	0	0
1	11	11	"A65"	"A65"	7220	38830	100	1347	1282	339	26	679	679	715	264	36	85	61	0	17928	16432	5390	32	1384	1384	1792	2012	112	93	92	0	0.000	0.000	0.000	0.000	0.000	0.000	0.000	0.000	0.000	0.000	0.000	0.000	0.000	0.000	0.040	0.040	0.041	0.037	1.866	0.040	0.624	80	560	100	668	16544	17212	603	15048	15651	Error	Error	-4.630	668	16544	603	15048	102533	1314593	2.148	7.276	0	0	0
1	12	11	"A65"	"A65"	7530	38820	100	1194	1190	383	32	637	637	696	279	40	73	47	0	17653	15104	7455	49	1368	1368	2344	3751	160	81	76	0	0.000	0.000	0.000	0.000	0.000	0.000	0.000	0.000	0.000	0.000	0.000	0.000	0.000	0.000	0.034	0.040	0.044	0.046	2.790	0.044	0.723	80	560	100	557	16285	16842	553	13736	14289	Error	Error	-4.870	557	16285	553	13736	95228	1208334	1.771	3.402	0	0	0
1	13	11	"A66"	"A66"	7820	38820	100	1248	1207	460	38	618	618	645	208	32	75	66	0	16934	13696	7521	54	1303	1303	1367	460	33	90	80	0	0.000	0.000	0.000	0.000	0.000	0.000	0.000	0.000	0.000	0.000	0.000	0.000	0.000	0.000	0.040	0.048	0.051	0.056	2.283	0.043	0.567	80	560	100	630	15631	16261	589	12393	12982	Error	Error	-4.633	630	15631	589	12393	96584	1095657	2.702	26.802	0	0	0
1	14	11	"A66"	"A66"	8130	38820	100	1282	1252	389	31	640	640	673	206	30	85	71	0	17696	14951	6630	44	1313	1313	1454	1068	73	85	85	0	0.000	0.000	0.000	0.000	0.000	0.000	0.000	0.000	0.000	0.000	0.000	0.000	0.000	0.000	0.039	0.045	0.041	0.047	1.920	0.044	0.655	80	560	100	642	16383	17025	612	13638	14250	Error	Error	-4.673	642	16383	612	13638	100173	1196043	2.811	12.638	0	0	0
1	15	11	"A66"	"A66"	8410	38830	100	1340	1264	374	29	723	723	763	246	32	76	60	0	15914	13824	5897	42	1404	1404	2042	2883	141	80	80	0	0.000	0.000	0.000	0.000	0.000	0.000	0.000	0.000	0.000	0.000	0.000	0.000	0.000	0.000	0.043	0.044	0.047	0.045	1.717	0.042	0.615	80	560	100	617	14510	15127	541	12420	12961	Error	Error	-4.556	617	14510	541	12420	101150	1105908	2.037	4.087	0	0	0
1	16	11	"A67"	"A67"	8720	38810	100	1197	1257	472	37	829	829	853	251	29	61	41	0	12827	10495	7041	67	1476	1476	1580	964	61	68	62	0	0.000	0.000	0.000	0.000	0.000	0.000	0.000	0.000	0.000	0.000	0.000	0.000	0.000	0.000	0.032	0.047	0.053	0.073	4.243	0.048	0.546	80	560	100	368	11351	11719	428	9019	9447	Error	Error	-4.947	368	11351	428	9019	100549	839612	1.610	9.248	0	0	0
1	17	11	"A67"	"A67"	9010	38830	100	1536	1569	450	28	1017	1017	1034	283	27	70	46	0	15894	13386	5895	44	1670	1670	1916	1309	68	92	85	0	0.000	0.000	0.000	0.000	0.000	0.000	0.000	0.000	0.000	0.000	0.000	0.000	0.000	0.000	0.036	0.047	0.046	0.044	2.547	0.048	0.504	80	560	100	519	14224	14743	552	11716	12268	Error	Error	-4.776	519	14224	552	11716	125527	1070918	1.890	8.762	0	0	0
1	18	11	"A67"	"A67"	9310	38830	100	1476	1532	417	27	1035	1035	1068	666	62	32	1	0	11857	10936	5371	49	1702	1702	1865	1052	56	88	83	0	0.000	0.000	0.000	0.000	0.000	0.000	0.000	0.000	0.000	0.000	0.000	0.000	0.000	0.000	0.043	0.054	0.059	0.061	3.863	0.052	0.469	80	560	100	441	10155	10596	497	9234	9731	Error	Error	-4.525	441	10155	497	9234	122588	874858	0.697	8.623	0	0	0
1	1	12	"A68"	"A68"	4220	39130	100	1676	1713	401	23	1557	1557	1573	324	20	35	12	0	3763	4225	1890	44	2069	2069	2096	269	12	80	75	0	0.000	0.000	0.000	0.000	0.000	0.000	0.000	0.000	0.000	0.000	0.000	0.000	0.000	0.000	0.070	0.072	0.125	0.206	5.255	0.079	0.085	80	560	100	119	1694	1813	156	2156	2312	Error	Error	-3.831	119	1694	156	2156	137012	338009	0.432	7.914	0	0	0
1	2	12	"A68"	"A68"	4520	39130	100	1453	1521	361	23	1424	1424	1476	470	31	13	3	0	4128	4890	3315	67	2023	2023	2473	1891	76	55	17	0	0.000	0.000	0.000	0.000	0.000	0.000	0.000	0.000	0.000	0.000	0.000	0.000	0.000	0.000	0.014	0.034	0.094	0.121	7.133	0.039	0.143	80	560	100	29	2105	2134	97	2867	2964	Error	Error	-6.182	29	2105	97	2867	121711	391213	0.096	1.278	0	0	0
1	3	12	"A68"	"A68"	4830	39130	100	1303	1315	255	19	1179	1179	1195	263	22	30	10	0	4555	4966	2481	49	1794	1794	1984	888	44	76	72	0	0.000	0.000	0.000	0.000	0.000	0.000	0.000	0.000	0.000	0.000	0.000	0.000	0.000	0.000	0.045	0.043	0.059	0.090	5.494	0.037	0.120	80	560	100	124	2761	2885	136	3172	3308	Error	Error	-4.477	124	2761	136	3172	105213	397281	0.456	3.358	0	0	0
1	4	12	"A69"	"A69"	5110	39120	100	1416	1393	417	29	1038	1038	1056	246	23	53	41	0	11850	9100	7010	77	1619	1619	1819	1362	74	58	53	0	0.000	0.000	0.000	0.000	0.000	0.000	0.000	0.000	0.000	0.000	0.000	0.000	0.000	0.000	0.037	0.047	0.061	0.102	5.776	0.045	0.403	80	560	100	378	10231	10609	355	7481	7836	Error	Error	-4.758	378	10231	355	7481	111431	727963	1.370	5.346	0	0	0
1	5	12	"A69"	"A69"	5420	39130	100	1669	1685	447	26	1033	1033	1056	269	25	80	58	0	17568	14893	6732	45	1646	1646	2016	1972	97	85	78	0	0.000	0.000	0.000	0.000	0.000	0.000	0.000	0.000	0.000	0.000	0.000	0.000	0.000	0.000	0.040	0.049	0.053	0.058	2.265	0.044	0.552	80	560	100	636	15922	16558	652	13247	13899	Error	Error	-4.646	636	15922	652	13247	134824	1191464	2.338	6.530	0	0	0
1	6	12	"A69"	"A69"	5720	39130	100	1362	1326	378	28	748	748	767	219	28	82	62	0	18442	15095	7506	49	1384	1384	1598	1274	79	85	81	0	0.000	0.000	0.000	0.000	0.000	0.000	0.000	0.000	0.000	0.000	0.000	0.000	0.000	0.000	0.036	0.042	0.043	0.052	2.357	0.037	0.585	80	560	100	614	17058	17672	578	13711	14289	Error	Error	-4.796	614	17058	578	13711	106082	1207617	2.553	10.594	0	0	0
1	7	12	"A70"	"A70"	6020	39120	100	871	955	347	36	697	697	712	198	27	47	31	0	7572	7281	5083	69	1334	1334	1481	835	56	67	66	0	0.000	0.000	0.000	0.000	0.000	0.000	0.000	0.000	0.000	0.000	0.000	0.000	0.000	0.000	0.028	0.043	0.054	0.079	5.392	0.044	0.437	80	560	100	174	6238	6412	258	5947	6205	Error	Error	-5.164	174	6238	258	5947	76387	582505	1.227	6.946	0	0	0
1	8	12	"A70"	"A70"	6320	39130	100	1007	1027	280	27	696	696	730	251	34	58	25	0	9276	8583	3912	45	1337	1337	1578	1111	70	86	86	0	0.000	0.000	0.000	0.000	0.000	0.000	0.000	0.000	0.000	0.000	0.000	0.000	0.000	0.000	0.039	0.046	0.046	0.044	2.973	0.043	0.435	80	560	100	311	7939	8250	331	7246	7577	Error	Error	-4.674	311	7939	331	7246	82151	686621	1.183	6.305	0	0	0
1	9	12	"A70"	"A70"	6620	39130	100	1086	1115	390	34	705	705	740	246	33	58	38	0	8254	7939	2824	35	1385	1385	1644	1125	68	92	88	0	0.000	0.000	0.000	0.000	0.000	0.000	0.000	0.000	0.000	0.000	0.000	0.000	0.000	0.000	0.055	0.063	0.067	0.051	3.617	0.051	0.319	80	560	100	381	6869	7250	410	6554	6964	Error	Error	-4.172	381	6869	410	6554	89181	635123	1.524	5.596	0	0	0
1	10	12	"A71"	"A71"	6910	39120	100	1331	1260	431	34	722	722	747	272	36	71	53	0	17035	13215	9647	73	1422	1422	1974	2930	148	65	57	0	0.000	0.000	0.000	0.000	0.000	0.000	0.000	0.000	0.000	0.000	0.000	0.000	0.000	0.000	0.039	0.046	0.046	0.085	4.001	0.039	0.604	80	560	100	609	15613	16222	538	11793	12331	Error	Error	-4.680	609	15613	538	11793	100777	1057197	1.886	3.837	0	0	0
1	11	12	"A71"	"A71"	7230	39130	100	1499	1517	308	20	622	622	682	715	104	70	2	0	20653	20122	4099	20	1364	1364	1652	1561	94	100	98	0	0.000	0.000	0.000	0.000	0.000	0.000	0.000	0.000	0.000	0.000	0.000	0.000	0.000	0.000	0.045	0.048	0.048	0.046	1.387	0.043	0.145	80	560	100	877	19289	20166	895	18758	19653	Error	Error	-4.459	877	19289	895	18758	121363	1609746	1.168	11.832	0	0	0
1	12	12	"A71"	"A71"	7530	39130	100	1463	1466	300	20	663	663	678	223	32	97	88	0	19656	18838	4214	22	1376	1376	1676	1708	101	100	97	0	0.000	0.000	0.000	0.000	0.000	0.000	0.000	0.000	0.000	0.000	0.000	0.000	0.000	0.000	0.044	0.046	0.045	0.043	1.602	0.042	0.707	80	560	100	800	18280	19080	803	17462	18265	Error	Error	-4.514	800	18280	803	17462	117252	1507047	3.534	10.048	0	0	0
1	13	12	"A72"	"A72"	7830	39110	100	1023	1012	372	36	709	709	733	255	34	53	32	0	6716	7019	4431	63	1453	1453	1618	656	40	82	70	0	0.000	0.000	0.000	0.000	0.000	0.000	0.000	0.000	0.000	0.000	0.000	0.000	0.000	0.000	0.060	0.054	0.059	0.071	3.396	0.064	0.486	80	560	100	314	5263	5577	303	5566	5869	Error	Error	-4.067	314	5263	303	5566	80980	561489	1.094	8.233	0	0	0
1	14	12	"A72"	"A72"	8140	39120	100	1359	1388	391	28	717	717	749	238	31	83	63	0	10733	10469	4510	43	1474	1474	1616	879	54	92	88	0	0.000	0.000	0.000	0.000	0.000	0.000	0.000	0.000	0.000	0.000	0.000	0.000	0.000	0.000	0.069	0.075	0.076	0.079	2.140	0.063	0.534	80	560	100	642	9259	9901	671	8995	9666	Error	Error	-3.850	642	9259	671	8995	111032	837502	2.685	10.072	0	0	0
1	15	12	"A72"	"A72"	8430	39120	100	1301	1277	317	24	703	703	734	233	31	87	65	0	11425	10834	3513	32	1482	1482	1689	1260	74	96	93	0	0.000	0.000	0.000	0.000	0.000	0.000	0.000	0.000	0.000	0.000	0.000	0.000	0.000	0.000	0.060	0.061	0.062	0.060	2.016	0.056	0.565	80	560	100	598	9943	10541	574	9352	9926	Error	Error	-4.055	598	9943	574	9352	102177	866743	2.330	7.258	0	0	0
1	16	12	"A73"	"A73"	8710	39120	100	870	911	320	35	799	799	813	220	27	28	11	0	2197	3473	2749	79	1456	1456	1473	219	14	73	62	0	0.000	0.000	0.000	0.000	0.000	0.000	0.000	0.000	0.000	0.000	0.000	0.000	0.000	0.000	0.096	0.056	0.127	0.149	5.282	0.066	0.240	80	560	100	71	741	812	112	2017	2129	Error	Error	-3.384	71	741	112	2017	72914	277808	0.445	9.132	0	0	0
1	17	12	"A73"	"A73"	9020	39120	100	1012	1075	341	31	955	955	1001	295	29	26	7	0	2569	3476	2523	72	1657	1657	1733	368	21	72	55	0	0.000	0.000	0.000	0.000	0.000	0.000	0.000	0.000	0.000	0.000	0.000	0.000	0.000	0.000	0.063	0.066	0.204	0.188	4.779	0.084	0.245	80	560	100	57	912	969	120	1819	1939	Error	Error	-4.000	57	912	120	1819	85995	278068	0.251	4.736	0	0	0
1	18	12	"A73"	"A73"	9310	39130	100	1113	1130	345	30	1023	1023	1052	275	26	26	8	0	2352	3546	2786	78	1700	1700	1768	309	17	73	52	0	0.000	0.000	0.000	0.000	0.000	0.000	0.000	0.000	0.000	0.000	0.000	0.000	0.000	0.000	0.138	0.058	0.180	0.226	4.342	0.064	0.130	80	560	100	90	652	742	107	1846	1953	Error	Error	-2.857	90	652	107	1846	90411	283701	0.284	5.754	0	0	0
1	1	13	"A74"	"A74"	4220	39410	100	1652	1676	388	23	1468	1468	1520	413	27	31	3	0	6431	6736	3749	55	2018	2018	2136	724	33	76	70	0	0.000	0.000	0.000	0.000	0.000	0.000	0.000	0.000	0.000	0.000	0.000	0.000	0.000	0.000	0.042	0.044	0.074	0.110	6.179	0.065	0.291	80	560	100	184	4413	4597	208	4718	4926	Error	Error	-4.584	184	4413	208	4718	134074	538846	0.378	6.354	0	0	0
1	2	13	"A74"	"A74"	4530	39420	100	1647	1673	378	22	1371	1371	1401	319	22	41	16	0	7120	7413	3482	46	1931	1931	1982	383	19	90	85	0	0.000	0.000	0.000	0.000	0.000	0.000	0.000	0.000	0.000	0.000	0.000	0.000	0.000	0.000	0.053	0.055	0.078	0.088	3.295	0.048	0.155	80	560	100	276	5189	5465	302	5482	5784	Error	Error	-4.233	276	5189	302	5482	133818	593024	0.853	14.180	0	0	0
1	3	13	"A74"	"A74"	4810	39430	100	1624	1658	356	21	1297	1297	1342	351	26	48	20	0	9677	8899	3566	40	1917	1917	2111	1102	52	87	86	0	0.000	0.000	0.000	0.000	0.000	0.000	0.000	0.000	0.000	0.000	0.000	0.000	0.000	0.000	0.042	0.052	0.066	0.059	3.495	0.043	0.216	80	560	100	327	7760	8087	361	6982	7343	Error	Error	-4.569	327	7760	361	6982	132624	711924	0.900	6.160	0	0	0
1	4	13	"A75"	"A75"	5130	39410	100	1445	1437	354	24	1093	1093	1131	308	27	55	20	0	7933	6654	3456	51	1704	1704	1766	460	26	78	75	0	0.000	0.000	0.000	0.000	0.000	0.000	0.000	0.000	0.000	0.000	0.000	0.000	0.000	0.000	0.057	0.069	0.081	0.095	3.682	0.065	0.326	80	560	100	352	6229	6581	344	4950	5294	Error	Error	-4.145	352	6229	344	4950	114976	532289	0.994	10.626	0	0	0
1	5	13	"A75"	"A75"	5430	39430	100	1404	1417	352	24	936	936	958	270	28	68	42	0	10978	10354	2908	28	1596	1596	1903	1573	82	97	91	0	0.000	0.000	0.000	0.000	0.000	0.000	0.000	0.000	0.000	0.000	0.000	0.000	0.000	0.000	0.050	0.055	0.053	0.048	2.282	0.048	0.365	80	560	100	468	9382	9850	481	8758	9239	Error	Error	-4.325	468	9382	481	8758	113371	828340	1.700	5.373	0	0	0
1	6	13	"A75"	"A75"	5740	39420	100	1235	1230	336	27	818	818	848	262	30	68	33	0	11151	10727	4402	41	1466	1466	1590	792	49	91	87	0	0.000	0.000	0.000	0.000	0.000	0.000	0.000	0.000	0.000	0.000	0.000	0.000	0.000	0.000	0.043	0.044	0.046	0.042	2.895	0.047	0.428	80	560	100	417	9685	10102	412	9261	9673	Error	Error	-4.538	417	9685	412	9261	98426	858136	1.458	11.537	0	0	0
1	7	13	"A76"	"A76"	6030	39410	100	1111	1152	408	35	732	732	763	234	30	63	46	0	10788	8818	5483	62	1404	1404	1466	462	31	75	68	0	0.000	0.000	0.000	0.000	0.000	0.000	0.000	0.000	0.000	0.000	0.000	0.000	0.000	0.000	0.040	0.057	0.059	0.073	3.253	0.051	0.481	80	560	100	379	9384	9763	420	7414	7834	Error	Error	-4.630	379	9384	420	7414	92144	705418	1.662	15.913	0	0	0
1	8	13	"A76"	"A76"	6340	39420	100	1086	1106	443	40	705	705	754	272	36	61	33	0	11132	10082	4248	42	1402	1402	1500	621	41	87	85	0	0.000	0.000	0.000	0.000	0.000	0.000	0.000	0.000	0.000	0.000	0.000	0.000	0.000	0.000	0.039	0.046	0.054	0.048	2.523	0.049	0.424	80	560	100	381	9730	10111	401	8680	9081	Error	Error	-4.675	381	9730	401	8680	88480	806554	1.294	13.820	0	0	0
1	9	13	"A76"	"A76"	6630	39420	100	1119	1081	273	25	638	638	668	199	29	77	58	0	11504	10185	4132	40	1368	1368	1806	1973	109	86	78	0	0.000	0.000	0.000	0.000	0.000	0.000	0.000	0.000	0.000	0.000	0.000	0.000	0.000	0.000	0.047	0.050	0.053	0.053	2.169	0.042	0.496	80	560	100	481	10136	10617	443	8817	9260	Error	Error	-4.397	481	10136	443	8817	86456	814798	2.075	4.247	0	0	0
1	10	13	"A77"	"A77"	6930	39410	100	1530	1472	714	48	698	698	751	307	40	62	53	0	6642	6667	3952	59	1449	1449	1596	668	41	78	70	0	0.000	0.000	0.000	0.000	0.000	0.000	0.000	0.000	0.000	0.000	0.000	0.000	0.000	0.000	0.160	0.148	0.171	0.163	2.661	0.145	0.562	80	560	100	832	5193	6025	774	5218	5992	Error	Error	-2.642	832	5193	774	5218	117794	533367	2.349	7.591	0	0	0
1	11	13	"A77"	"A77"	7240	39420	100	1770	1838	610	33	763	763	797	281	35	91	80	0	8206	8052	2690	33	1578	1578	1869	1553	83	93	88	0	0.000	0.000	0.000	0.000	0.000	0.000	0.000	0.000	0.000	0.000	0.000	0.000	0.000	0.000	0.152	0.166	0.177	0.158	2.011	0.098	0.316	80	560	100	1007	6628	7635	1075	6474	7549	Error	Error	-2.719	1007	6628	1075	6474	147033	644176	3.705	3.981	0	0	0
1	12	13	"A77"	"A77"	7540	39420	100	1624	1626	563	34	698	698	725	244	33	87	72	0	8562	8070	3266	40	1454	1454	1642	1165	70	86	85	0	0.000	0.000	0.000	0.000	0.000	0.000	0.000	0.000	0.000	0.000	0.000	0.000	0.000	0.000	0.130	0.140	0.142	0.139	2.083	0.098	0.478	80	560	100	926	7108	8034	928	6616	7544	Error	Error	-2.940	926	7108	928	6616	130104	645574	3.693	5.518	0	0	0
1	13	13	"A78"	"A78"	7830	39410	100	857	898	343	38	650	650	668	197	29	51	36	0	6896	6277	4647	74	1435	1435	1607	986	61	61	52	0	0.000	0.000	0.000	0.000	0.000	0.000	0.000	0.000	0.000	0.000	0.000	0.000	0.000	0.000	0.038	0.051	0.073	0.096	4.870	0.048	0.485	80	560	100	207	5461	5668	248	4842	5090	Error	Error	-4.721	207	5461	248	4842	71850	502159	1.168	4.736	0	0	0
1	14	13	"A78"	"A78"	8140	39420	100	1118	1104	317	28	688	688	704	210	29	78	51	0	10665	10120	3982	39	1450	1450	1652	1169	70	88	88	0	0.000	0.000	0.000	0.000	0.000	0.000	0.000	0.000	0.000	0.000	0.000	0.000	0.000	0.000	0.047	0.048	0.051	0.042	2.844	0.047	0.521	80	560	100	430	9215	9645	416	8670	9086	Error	Error	-4.422	430	9215	416	8670	88290	809615	1.905	7.244	0	0	0
1	15	13	"A78"	"A78"	8440	39420	100	1144	1142	327	28	733	733	757	234	30	72	42	0	9909	9572	3208	33	1455	1455	1734	1642	94	95	91	0	0.000	0.000	0.000	0.000	0.000	0.000	0.000	0.000	0.000	0.000	0.000	0.000	0.000	0.000	0.049	0.050	0.052	0.047	2.133	0.046	0.435	80	560	100	411	8454	8865	409	8117	8526	Error	Error	-4.362	411	8454	409	8117	91378	765758	1.645	4.773	0	0	0
1	16	13	"A79"	"A79"	8730	39410	100	1282	1328	482	36	814	814	836	233	27	70	50	0	9205	9207	5407	58	1508	1508	1556	572	36	81	78	0	0.000	0.000	0.000	0.000	0.000	0.000	0.000	0.000	0.000	0.000	0.000	0.000	0.000	0.000	0.061	0.067	0.079	0.081	2.736	0.060	0.500	80	560	100	468	7697	8165	514	7699	8213	Error	Error	-4.040	468	7697	514	7699	106227	736587	2.112	13.376	0	0	0
1	17	13	"A79"	"A79"	9030	39430	100	1248	1260	326	25	939	939	986	307	31	50	16	0	11627	11265	3382	30	1639	1639	2069	1895	91	96	91	0	0.000	0.000	0.000	0.000	0.000	0.000	0.000	0.000	0.000	0.000	0.000	0.000	0.000	0.000	0.031	0.033	0.036	0.032	2.459	0.041	0.387	80	560	100	309	9988	10297	321	9626	9947	Error	Error	-5.015	309	9988	321	9626	100783	901228	0.893	4.853	0	0	0
1	18	13	"A79"	"A79"	9340	39420	100	1384	1406	331	23	1001	1001	1015	235	23	70	38	0	10474	10578	4259	40	1741	1741	1821	662	36	100	100	0	0.000	0.000	0.000	0.000	0.000	0.000	0.000	0.000	0.000	0.000	0.000	0.000	0.000	0.000	0.044	0.046	0.049	0.043	2.170	0.047	0.417	80	560	100	383	8733	9116	405	8837	9242	Error	Error	-4.511	383	8733	405	8837	112490	846220	1.664	13.228	0	0	0
1	1	14	"A80"	"A80"	4230	39720	100	1612	1654	320	19	1382	1382	1422	336	23	38	11	0	6289	6502	3085	47	1957	1957	1994	286	14	86	81	0	0.000	0.000	0.000	0.000	0.000	0.000	0.000	0.000	0.000	0.000	0.000	0.000	0.000	0.000	0.053	0.060	0.075	0.095	6.012	0.044	0.151	80	560	100	230	4332	4562	272	4545	4817	Error	Error	-4.235	230	4332	272	4545	132317	520175	0.690	15.762	0	0	0
1	2	14	"A80"	"A80"	4520	39730	100	1388	1420	347	24	1300	1300	1317	307	23	27	10	0	4259	5045	3500	69	1870	1870	2520	2289	90	52	31	0	0.000	0.000	0.000	0.000	0.000	0.000	0.000	0.000	0.000	0.000	0.000	0.000	0.000	0.000	0.037	0.038	0.082	0.130	3.690	0.046	0.241	80	560	100	88	2389	2477	120	3175	3295	Error	Error	-4.763	88	2389	120	3175	113562	403585	0.336	1.103	0	0	0
1	3	14	"A80"	"A80"	4830	39730	100	1586	1657	427	25	1316	1316	1358	303	22	46	23	0	8980	7995	4275	53	1937	1937	2600	2378	91	72	57	0	0.000	0.000	0.000	0.000	0.000	0.000	0.000	0.000	0.000	0.000	0.000	0.000	0.000	0.000	0.038	0.056	0.061	0.064	4.828	0.051	0.328	80	560	100	270	7043	7313	341	6058	6399	Error	Error	-4.705	270	7043	341	6058	132598	639626	0.987	2.269	0	0	0
1	4	14	"A81"	"A81"	5130	39710	100	1320	1429	385	26	1122	1122	1152	258	22	45	30	0	12287	9224	5644	61	1727	1727	1820	840	46	72	66	0	0.000	0.000	0.000	0.000	0.000	0.000	0.000	0.000	0.000	0.000	0.000	0.000	0.000	0.000	0.019	0.041	0.057	0.057	5.057	0.045	0.391	80	560	100	198	10560	10758	307	7497	7804	Error	Error	-5.737	198	10560	307	7497	114313	737891	1.074	8.814	0	0	0
1	5	14	"A81"	"A81"	5440	39730	100	1510	1483	396	26	1025	1025	1049	303	28	61	38	0	10093	9230	4798	51	1650	1650	2193	2407	109	76	70	0	0.000	0.000	0.000	0.000	0.000	0.000	0.000	0.000	0.000	0.000	0.000	0.000	0.000	0.000	0.057	0.060	0.067	0.077	2.899	0.048	0.441	80	560	100	485	8443	8928	458	7580	8038	Error	Error	-4.122	485	8443	458	7580	118668	738420	1.432	2.924	0	0	0
1	6	14	"A81"	"A81"	5730	39730	100	1594	1574	433	27	970	970	1017	320	31	76	47	0	11163	10144	4618	45	1638	1638	1967	1413	71	83	78	0	0.000	0.000	0.000	0.000	0.000	0.000	0.000	0.000	0.000	0.000	0.000	0.000	0.000	0.000	0.066	0.071	0.069	0.081	3.036	0.047	0.252	80	560	100	624	9525	10149	604	8506	9110	Error	Error	-3.932	624	9525	604	8506	125890	811488	1.741	5.787	0	0	0
1	7	14	"A82"	"A82"	6030	39720	100	1155	1135	331	29	777	777	787	221	28	60	43	0	10220	9067	5958	65	1435	1435	1512	834	55	73	71	0	0.000	0.000	0.000	0.000	0.000	0.000	0.000	0.000	0.000	0.000	0.000	0.000	0.000	0.000	0.043	0.047	0.050	0.065	3.722	0.042	0.483	80	560	100	378	8785	9163	358	7632	7990	Error	Error	-4.539	378	8785	358	7632	90825	725378	1.575	9.059	0	0	0
1	8	14	"A82"	"A82"	6340	39730	100	1109	1107	337	30	772	772	814	279	34	58	21	0	13313	10738	6199	57	1473	1473	2409	3243	134	72	62	0	0.000	0.000	0.000	0.000	0.000	0.000	0.000	0.000	0.000	0.000	0.000	0.000	0.000	0.000	0.028	0.036	0.037	0.042	3.842	0.030	0.317	80	560	100	337	11840	12177	335	9265	9600	Error	Error	-5.135	337	11840	335	9265	88522	859021	1.050	2.568	0	0	0
1	9	14	"A82"	"A82"	6640	39730	100	1000	1045	373	35	673	673	699	232	33	61	41	0	14205	11993	6289	52	1360	1360	2169	3052	140	80	71	0	0.000	0.000	0.000	0.000	0.000	0.000	0.000	0.000	0.000	0.000	0.000	0.000	0.000	0.000	0.025	0.035	0.034	0.037	2.081	0.039	0.587	80	560	100	327	12845	13172	372	10633	11005	Error	Error	-5.296	327	12845	372	10633	83639	959403	1.491	3.219	0	0	0
1	10	14	"A83"	"A83"	6940	39710	100	1009	1040	297	28	687	687	712	226	31	65	36	0	8018	7245	3874	53	1402	1402	1543	873	56	76	72	0	0.000	0.000	0.000	0.000	0.000	0.000	0.000	0.000	0.000	0.000	0.000	0.000	0.000	0.000	0.049	0.060	0.065	0.076	3.353	0.053	0.446	80	560	100	322	6616	6938	353	5843	6196	Error	Error	-4.361	322	6616	353	5843	83212	579582	1.451	6.532	0	0	0
1	11	14	"A83"	"A83"	7240	39730	100	1199	1189	293	24	654	654	666	198	29	86	70	0	10472	10255	2814	27	1357	1357	1538	914	59	95	95	0	0.000	0.000	0.000	0.000	0.000	0.000	0.000	0.000	0.000	0.000	0.000	0.000	0.000	0.000	0.060	0.060	0.059	0.049	2.337	0.057	0.558	80	560	100	545	9115	9660	535	8898	9433	Error	Error	-4.064	545	9115	535	8898	95122	820429	2.641	9.537	0	0	0
1	12	14	"A83"	"A83"	7540	39730	100	1003	1001	276	27	636	636	651	200	30	72	43	0	7908	7946	2339	29	1343	1343	1508	902	59	98	95	0	0.000	0.000	0.000	0.000	0.000	0.000	0.000	0.000	0.000	0.000	0.000	0.000	0.000	0.000	0.056	0.055	0.064	0.052	2.245	0.058	0.469	80	560	100	367	6565	6932	365	6603	6968	Error	Error	-4.161	367	6565	365	6603	80111	635650	1.750	7.137	0	0	0
1	13	14	"A84"	"A84"	7840	39710	100	1010	973	363	37	655	655	664	181	27	63	47	0	8135	7418	4528	61	1346	1346	1435	465	32	76	68	0	0.000	0.000	0.000	0.000	0.000	0.000	0.000	0.000	0.000	0.000	0.000	0.000	0.000	0.000	0.052	0.052	0.060	0.056	2.418	0.057	0.539	80	560	100	355	6789	7144	318	6072	6390	Error	Error	-4.257	355	6789	318	6072	77811	593443	1.707	12.867	0	0	0
1	14	14	"A84"	"A84"	8140	39730	100	1196	1186	309	26	732	732	773	249	32	73	45	0	8877	8979	2676	29	1537	1537	1728	1256	72	97	95	0	0.000	0.000	0.000	0.000	0.000	0.000	0.000	0.000	0.000	0.000	0.000	0.000	0.000	0.000	0.063	0.061	0.062	0.055	2.039	0.046	0.303	80	560	100	464	7340	7804	454	7442	7896	Error	Error	-3.984	464	7340	454	7442	94841	718302	1.659	5.773	0	0	0
1	15	14	"A84"	"A84"	8440	39730	100	1289	1280	307	23	698	698	725	199	27	88	71	0	13659	13535	3708	27	1488	1488	1695	1308	77	100	96	0	0.000	0.000	0.000	0.000	0.000	0.000	0.000	0.000	0.000	0.000	0.000	0.000	0.000	0.000	0.049	0.048	0.050	0.044	1.818	0.045	0.566	80	560	100	591	12171	12762	582	12047	12629	Error	Error	-4.364	591	12171	582	12047	102426	1082766	2.789	9.052	0	0	0
1	16	14	"A85"	"A85"	8740	39710	100	1269	1244	359	28	755	755	778	200	25	73	63	0	12829	10714	5504	51	1492	1492	1512	370	24	88	85	0	0.000	0.000	0.000	0.000	0.000	0.000	0.000	0.000	0.000	0.000	0.000	0.000	0.000	0.000	0.045	0.053	0.054	0.065	2.951	0.049	0.592	80	560	100	514	11337	11851	489	9222	9711	Error	Error	-4.463	514	11337	489	9222	99526	857135	2.330	24.870	0	0	0
1	17	14	"A85"	"A85"	9040	39710	100	1409	1341	350	26	881	881	905	252	27	71	52	0	12035	10677	4449	41	1596	1596	1790	1152	64	87	87	0	0.000	0.000	0.000	0.000	0.000	0.000	0.000	0.000	0.000	0.000	0.000	0.000	0.000	0.000	0.051	0.051	0.052	0.052	2.896	0.051	0.519	80	560	100	528	10439	10967	460	9081	9541	Error	Error	-4.305	528	10439	460	9081	107275	854121	1.730	7.714	0	0	0
1	18	14	"A85"	"A85"	9320	39720	100	1502	1496	433	28	1032	1032	1063	298	28	66	41	0	12024	11019	4892	44	1810	1810	2166	1587	73	88	78	0	0.000	0.000	0.000	0.000	0.000	0.000	0.000	0.000	0.000	0.000	0.000	0.000	0.000	0.000	0.046	0.050	0.056	0.054	2.147	0.052	0.414	80	560	100	470	10214	10684	464	9209	9673	Error	Error	-4.442	470	10214	464	9209	119657	881507	1.453	5.578	0	0	0
1	1	15	"A86"	"A86"	4230	40020	100	1536	1581	373	23	1332	1332	1352	300	22	38	18	0	7770	7093	4469	63	1899	1899	2011	714	35	67	60	0	0.000	0.000	0.000	0.000	0.000	0.000	0.000	0.000	0.000	0.000	0.000	0.000	0.000	0.000	0.035	0.048	0.052	0.093	5.426	0.051	0.239	80	560	100	204	5871	6075	249	5194	5443	Error	Error	-4.847	204	5871	249	5194	126507	567476	0.763	7.118	0	0	0
1	2	15	"A86"	"A86"	4540	40030	100	1545	1570	342	21	1264	1264	1295	296	22	47	26	0	5140	5792	3831	66	1888	1888	2419	2037	84	56	41	0	0.000	0.000	0.000	0.000	0.000	0.000	0.000	0.000	0.000	0.000	0.000	0.000	0.000	0.000	0.086	0.078	0.091	0.154	6.068	0.055	0.343	80	560	100	281	3252	3533	306	3904	4210	Error	Error	-3.533	281	3252	306	3904	125618	463383	0.929	1.656	0	0	0
1	3	15	"A86"	"A86"	4820	40040	100	1443	1493	344	23	1328	1328	1343	315	23	33	8	0	6156	5793	3436	59	1953	1953	2856	2676	93	56	25	0	0.000	0.000	0.000	0.000	0.000	0.000	0.000	0.000	0.000	0.000	0.000	0.000	0.000	0.000	0.027	0.043	0.074	0.114	6.858	0.039	0.183	80	560	100	115	4203	4318	165	3840	4005	Error	Error	-5.192	115	4203	165	3840	119414	463472	0.476	1.098	0	0	0
1	4	15	"A87"	"A87"	5140	40020	100	1421	1407	380	27	1134	1134	1153	272	23	50	26	0	8058	7683	4459	58	1765	1765	1842	627	34	75	72	0	0.000	0.000	0.000	0.000	0.000	0.000	0.000	0.000	0.000	0.000	0.000	0.000	0.000	0.000	0.046	0.046	0.057	0.075	4.590	0.054	0.399	80	560	100	287	6293	6580	273	5918	6191	Error	Error	-4.455	287	6293	273	5918	112579	614612	0.934	9.316	0	0	0
1	5	15	"A87"	"A87"	5430	40030	100	1226	1264	337	26	1044	1044	1132	943	83	1	0	0	7367	6839	4914	71	1719	1719	2646	2990	113	53	48	0	0.000	0.000	0.000	0.000	0.000	0.000	0.000	0.000	0.000	0.000	0.000	0.000	0.000	0.000	0.032	0.043	0.058	0.086	5.090	0.041	0.339	80	560	100	182	5648	5830	220	5120	5340	Error	Error	-4.956	182	5648	220	5120	101159	547109	0.140	1.402	0	0	0
1	6	15	"A87"	"A87"	5730	40030	100	1339	1347	333	24	873	873	898	237	26	73	46	0	10001	9382	4176	44	1529	1529	1868	1644	88	82	80	0	0.000	0.000	0.000	0.000	0.000	0.000	0.000	0.000	0.000	0.000	0.000	0.000	0.000	0.000	0.055	0.060	0.061	0.063	2.380	0.051	0.439	80	560	100	466	8472	8938	474	7853	8327	Error	Error	-4.184	466	8472	474	7853	107741	750568	1.895	4.571	0	0	0
1	7	15	"A88"	"A88"	6040	40010	100	1184	1230	427	34	855	855	880	243	27	55	41	0	9307	8866	6033	68	1494	1494	1643	1011	61	71	66	0	0.000	0.000	0.000	0.000	0.000	0.000	0.000	0.000	0.000	0.000	0.000	0.000	0.000	0.000	0.042	0.051	0.058	0.075	4.232	0.044	0.413	80	560	100	329	7813	8142	375	7372	7747	Error	Error	-4.570	329	7813	375	7372	98383	709287	1.440	7.144	0	0	0
1	8	15	"A88"	"A88"	6340	40020	100	1227	1234	371	30	771	771	817	281	34	70	37	0	13991	12559	4854	38	1459	1459	1732	1373	79	96	88	0	0.000	0.000	0.000	0.000	0.000	0.000	0.000	0.000	0.000	0.000	0.000	0.000	0.000	0.000	0.036	0.042	0.041	0.040	2.156	0.041	0.390	80	560	100	456	12532	12988	463	11100	11563	Error	Error	-4.780	456	12532	463	11100	98736	1004735	1.484	7.886	0	0	0
1	9	15	"A88"	"A88"	6640	40030	100	1217	1239	296	23	690	690	711	202	28	92	68	0	14984	14100	4325	30	1364	1364	1666	1529	91	96	95	0	0.000	0.000	0.000	0.000	0.000	0.000	0.000	0.000	0.000	0.000	0.000	0.000	0.000	0.000	0.039	0.043	0.041	0.043	1.905	0.041	0.561	80	560	100	527	13620	14147	549	12736	13285	Error	Error	-4.692	527	13620	549	12736	99141	1128024	2.614	8.132	0	0	0
1	10	15	"A89"	"A89"	6940	40020	100	841	910	338	37	675	675	683	211	30	46	28	0	6717	6887	4092	59	1343	1343	1431	680	47	76	73	0	0.000	0.000	0.000	0.000	0.000	0.000	0.000	0.000	0.000	0.000	0.000	0.000	0.000	0.000	0.031	0.042	0.056	0.061	5.167	0.038	0.265	80	560	100	166	5374	5540	235	5544	5779	Error	Error	-5.017	166	5374	235	5544	72775	550934	1.076	8.024	0	0	0
1	11	15	"A89"	"A89"	7250	40020	100	1142	1146	322	28	679	679	689	198	28	76	60	0	13542	12047	5298	43	1344	1344	1671	1582	94	88	85	0	0.000	0.000	0.000	0.000	0.000	0.000	0.000	0.000	0.000	0.000	0.000	0.000	0.000	0.000	0.038	0.044	0.048	0.048	2.289	0.042	0.591	80	560	100	463	12198	12661	467	10703	11170	Error	Error	-4.719	463	12198	467	10703	91674	963743	2.308	6.559	0	0	0
1	12	15	"A89"	"A89"	7550	40020	100	1125	1147	305	26	646	646	656	190	28	88	62	0	12584	11507	4404	38	1324	1324	1543	1140	73	91	90	0	0.000	0.000	0.000	0.000	0.000	0.000	0.000	0.000	0.000	0.000	0.000	0.000	0.000	0.000	0.043	0.049	0.049	0.047	2.061	0.042	0.538	80	560	100	479	11260	11739	501	10183	10684	Error	Error	-4.555	479	11260	501	10183	91783	920558	2.584	8.740	0	0	0
1	13	15	"A90"	"A90"	7840	40010	100	1087	1064	430	40	671	671	686	204	29	58	50	0	12808	10263	6939	67	1363	1363	1503	1217	80	68	65	0	0.000	0.000	0.000	0.000	0.000	0.000	0.000	0.000	0.000	0.000	0.000	0.000	0.000	0.000	0.036	0.044	0.048	0.065	3.459	0.044	0.545	80	560	100	416	11445	11861	393	8900	9293	Error	Error	-4.782	416	11445	393	8900	85086	821044	1.853	7.198	0	0	0
1	14	15	"A90"	"A90"	8130	40030	100	1265	1163	361	31	701	701	724	231	31	72	55	0	13242	11264	6038	53	1394	1394	1780	1944	109	77	76	0	0.000	0.000	0.000	0.000	0.000	0.000	0.000	0.000	0.000	0.000	0.000	0.000	0.000	0.000	0.048	0.047	0.051	0.053	2.166	0.045	0.562	80	560	100	564	11848	12412	462	9870	10332	Error	Error	-4.393	564	11848	462	9870	93026	901083	1.900	4.879	0	0	0
1	15	15	"A90"	"A90"	8430	40030	100	1266	1263	379	30	737	737	764	220	28	80	55	0	15140	13474	6891	51	1438	1438	1885	2158	114	80	77	0	0.000	0.000	0.000	0.000	0.000	0.000	0.000	0.000	0.000	0.000	0.000	0.000	0.000	0.000	0.039	0.044	0.046	0.052	2.513	0.040	0.592	80	560	100	529	13702	14231	526	12036	12562	Error	Error	-4.695	529	13702	526	12036	101066	1077933	2.268	5.370	0	0	0
1	16	15	"A91"	"A91"	8740	40010	100	1235	1217	398	32	808	808	824	219	26	66	48	0	10762	9273	5175	55	1535	1535	1574	482	30	86	80	0	0.000	0.000	0.000	0.000	0.000	0.000	0.000	0.000	0.000	0.000	0.000	0.000	0.000	0.000	0.046	0.053	0.061	0.065	3.049	0.054	0.496	80	560	100	427	9227	9654	409	7738	8147	Error	Error	-4.434	427	9227	409	7738	97392	741865	1.795	15.973	0	0	0
1	17	15	"A91"	"A91"	9040	40020	100	1349	1368	304	22	904	904	917	219	23	80	53	0	10246	9621	2868	29	1627	1627	1819	1223	67	100	93	0	0.000	0.000	0.000	0.000	0.000	0.000	0.000	0.000	0.000	0.000	0.000	0.000	0.000	0.000	0.052	0.058	0.062	0.051	2.541	0.054	0.462	80	560	100	445	8619	9064	464	7994	8458	Error	Error	-4.276	445	8619	464	7994	109448	769686	2.059	6.379	0	0	0
1	18	15	"A91"	"A91"	9350	40020	100	1484	1507	356	23	1002	1002	1016	238	23	77	51	0	9812	10435	3648	34	1768	1768	1798	426	23	98	97	0	0.000	0.000	0.000	0.000	0.000	0.000	0.000	0.000	0.000	0.000	0.000	0.000	0.000	0.000	0.060	0.058	0.057	0.057	2.043	0.056	0.427	80	560	100	482	8044	8526	505	8667	9172	Error	Error	-4.061	482	8044	505	8667	120580	834762	2.063	20.275	0	0	0
1	1	16	"A92"	"A92"	4240	40330	100	1499	1460	289	19	1217	1217	1247	344	27	30	5	0	9062	8198	3554	43	1851	1851	1879	331	17	92	85	0	0.000	0.000	0.000	0.000	0.000	0.000	0.000	0.000	0.000	0.000	0.000	0.000	0.000	0.000	0.039	0.038	0.050	0.051	3.808	0.041	0.229	80	560	100	282	7211	7493	243	6347	6590	Error	Error	-4.676	282	7211	243	6347	116772	655874	0.619	19.091	0	0	0
1	2	16	"A92"	"A92"	4560	40330	100	1449	1487	300	20	1226	1226	1291	617	47	12	0	0	10243	8834	4408	49	1857	1857	2415	2243	92	77	67	0	0.000	0.000	0.000	0.000	0.000	0.000	0.000	0.000	0.000	0.000	0.000	0.000	0.000	0.000	0.027	0.037	0.048	0.050	4.006	0.074	0.179	80	560	100	223	8386	8609	261	6977	7238	Error	Error	-5.233	223	8386	261	6977	118974	706680	0.318	2.862	0	0	0
1	3	16	"A92"	"A92"	4850	40330	100	1405	1436	331	23	1216	1216	1231	308	25	41	10	0	9208	8454	4537	53	1855	1855	2750	3048	110	72	57	0	0.000	0.000	0.000	0.000	0.000	0.000	0.000	0.000	0.000	0.000	0.000	0.000	0.000	0.000	0.026	0.033	0.041	0.052	2.976	0.040	0.368	80	560	100	189	7353	7542	220	6599	6819	Error	Error	-5.282	189	7353	220	6599	114890	676327	0.666	1.871	0	0	0
1	4	16	"A93"	"A93"	5140	40310	100	1356	1333	330	24	1105	1105	1156	921	79	2	0	0	6274	6523	4320	66	1782	1782	1919	1041	54	62	60	0	0.000	0.000	0.000	0.000	0.000	0.000	0.000	0.000	0.000	0.000	0.000	0.000	0.000	0.000	0.056	0.048	0.071	0.110	6.303	0.093	0.048	80	560	100	251	4492	4743	228	4741	4969	Error	Error	-4.162	251	4492	228	4741	106631	521844	0.192	4.423	0	0	0
1	5	16	"A93"	"A93"	5440	40330	100	1296	1301	297	22	1068	1068	1106	298	26	42	11	0	8293	7415	4394	59	1751	1751	2536	2617	103	62	57	0	0.000	0.000	0.000	0.000	0.000	0.000	0.000	0.000	0.000	0.000	0.000	0.000	0.000	0.000	0.035	0.041	0.051	0.068	5.198	0.039	0.249	80	560	100	228	6542	6770	233	5664	5897	Error	Error	-4.843	228	6542	233	5664	104076	593189	0.654	1.864	0	0	0
1	6	16	"A93"	"A93"	5750	40320	100	1202	1208	341	28	939	939	957	242	25	51	22	0	8406	7524	4994	66	1653	1653	2310	2424	104	61	55	0	0.000	0.000	0.000	0.000	0.000	0.000	0.000	0.000	0.000	0.000	0.000	0.000	0.000	0.000	0.039	0.046	0.053	0.087	5.230	0.037	0.285	80	560	100	263	6753	7016	269	5871	6140	Error	Error	-4.682	263	6753	269	5871	96676	601929	1.037	2.151	0	0	0
1	7	16	"A94"	"A94"	6040	40320	100	1260	1227	416	33	812	812	832	213	25	68	53	0	14434	10895	7180	65	1526	1526	1802	1824	101	67	65	0	0.000	0.000	0.000	0.000	0.000	0.000	0.000	0.000	0.000	0.000	0.000	0.000	0.000	0.000	0.035	0.044	0.056	0.082	4.483	0.041	0.543	80	560	100	448	12908	13356	415	9369	9784	Error	Error	-4.849	448	12908	415	9369	98159	871566	1.854	4.985	0	0	0
1	8	16	"A94"	"A94"	6360	40320	100	1308	1261	374	29	738	738	763	216	28	76	66	0	16652	13560	7078	52	1452	1452	1610	1200	74	80	76	0	0.000	0.000	0.000	0.000	0.000	0.000	0.000	0.000	0.000	0.000	0.000	0.000	0.000	0.000	0.038	0.043	0.046	0.052	2.234	0.042	0.663	80	560	100	570	15200	15770	523	12108	12631	Error	Error	-4.737	570	15200	523	12108	100859	1084839	2.306	9.958	0	0	0
1	9	16	"A94"	"A94"	6650	40320	100	1212	1225	368	30	709	709	744	239	32	75	51	0	15628	12866	6295	48	1412	1412	2079	2880	138	80	75	0	0.000	0.000	0.000	0.000	0.000	0.000	0.000	0.000	0.000	0.000	0.000	0.000	0.000	0.000	0.035	0.045	0.044	0.050	2.097	0.042	0.653	80	560	100	503	14216	14719	516	11454	11970	Error	Error	-4.821	503	14216	516	11454	97965	1029302	2.013	3.745	0	0	0
1	10	16	"A95"	"A95"	6940	40320	100	1116	1106	357	32	689	689	699	195	27	71	53	0	14071	11473	6324	55	1349	1349	1429	914	63	87	75	0	0.000	0.000	0.000	0.000	0.000	0.000	0.000	0.000	0.000	0.000	0.000	0.000	0.000	0.000	0.034	0.041	0.045	0.047	2.316	0.041	0.607	80	560	100	427	12722	13149	417	10124	10541	Error	Error	-4.897	427	12722	417	10124	88485	917874	2.087	10.989	0	0	0
1	11	16	"A95"	"A95"	7260	40320	100	1203	1237	369	29	681	681	708	209	29	86	70	0	13796	12566	4420	35	1403	1403	1700	1397	82	92	90	0	0.000	0.000	0.000	0.000	0.000	0.000	0.000	0.000	0.000	0.000	0.000	0.000	0.000	0.000	0.042	0.050	0.047	0.048	1.779	0.044	0.501	80	560	100	522	12393	12915	556	11163	11719	Error	Error	-4.569	522	12393	556	11163	98959	1005285	2.531	7.778	0	0	0
1	12	16	"A95"	"A95"	7560	40320	100	1204	1209	368	30	679	679	695	200	28	77	63	0	15931	13611	5465	40	1386	1386	1789	1955	109	85	85	0	0.000	0.000	0.000	0.000	0.000	0.000	0.000	0.000	0.000	0.000	0.000	0.000	0.000	0.000	0.036	0.043	0.046	0.043	2.760	0.042	0.558	80	560	100	525	14545	15070	530	12225	12755	Error	Error	-4.792	525	14545	530	12225	96709	1088901	2.570	6.047	0	0	0
1	13	16	"A96"	"A96"	7850	40310	100	1094	1081	377	34	710	710	729	202	27	65	48	0	11072	10015	6737	67	1416	1416	1544	1089	70	68	68	0	0.000	0.000	0.000	0.000	0.000	0.000	0.000	0.000	0.000	0.000	0.000	0.000	0.000	0.000	0.040	0.043	0.053	0.080	5.334	0.041	0.531	80	560	100	384	9656	10040	371	8599	8970	Error	Error	-4.652	384	9656	371	8599	86456	801161	1.743	7.779	0	0	0
1	14	16	"A96"	"A96"	8160	40320	100	1103	1107	281	25	748	748	780	250	32	67	31	0	11331	10953	5328	48	1472	1472	2164	2598	120	85	80	0	0.000	0.000	0.000	0.000	0.000	0.000	0.000	0.000	0.000	0.000	0.000	0.000	0.000	0.000	0.036	0.038	0.038	0.042	3.310	0.039	0.518	80	560	100	355	9859	10214	359	9481	9840	Error	Error	-4.796	355	9859	359	9481	88573	876244	1.308	3.383	0	0	0
1	15	16	"A96"	"A96"	8460	40320	100	1213	1220	321	26	787	787	828	269	32	68	31	0	13791	12476	4837	38	1553	1553	2312	2785	120	85	85	0	0.000	0.000	0.000	0.000	0.000	0.000	0.000	0.000	0.000	0.000	0.000	0.000	0.000	0.000	0.035	0.040	0.038	0.045	2.388	0.043	0.398	80	560	100	426	12238	12664	433	10923	11356	Error	Error	-4.844	426	12238	433	10923	97593	998104	1.457	3.650	0	0	0
1	16	16	"A97"	"A97"	8750	40320	100	1336	1387	350	25	867	867	929	926	99	12	0	0	13863	12249	4748	38	1585	1585	1612	260	16	96	93	0	0.000	0.000	0.000	0.000	0.000	0.000	0.000	0.000	0.000	0.000	0.000	0.000	0.000	0.000	0.038	0.049	0.052	0.048	2.606	0.046	0.507	80	560	100	469	12278	12747	520	10664	11184	Error	Error	-4.710	469	12278	520	10664	110994	979904	0.495	40.912	0	0	0
1	17	16	"A97"	"A97"	9040	40320	100	1410	1458	355	24	920	920	944	230	24	82	53	0	14928	13825	5066	36	1675	1675	1850	835	45	96	93	0	0.000	0.000	0.000	0.000	0.000	0.000	0.000	0.000	0.000	0.000	0.000	0.000	0.000	0.000	0.037	0.044	0.043	0.043	1.852	0.044	0.539	80	560	100	490	13253	13743	538	12150	12688	Error	Error	-4.757	490	13253	538	12150	116666	1106014	2.235	14.341	0	0	0
1	18	16	"A97"	"A97"	9330	40330	100	1689	1633	385	23	1080	1080	1090	248	22	77	55	0	15482	13247	5974	45	1860	1860	2008	765	38	92	87	0	0.000	0.000	0.000	0.000	0.000	0.000	0.000	0.000	0.000	0.000	0.000	0.000	0.000	0.000	0.045	0.049	0.047	0.045	2.761	0.048	0.548	80	560	100	609	13622	14231	553	11387	11940	Error	Error	-4.483	609	13622	553	11387	130666	1059742	2.190	14.692	0	0	0
1	1	17	"A98"	"A98"	4240	40620	100	1220	1202	246	20	1128	1128	1178	681	57	0	0	0	2368	2931	1500	51	1799	1799	1839	565	30	50	28	0	0.000	0.000	0.000	0.000	0.000	0.000	0.000	0.000	0.000	0.000	0.000	0.000	0.000	0.000	0.162	0.065	0.209	0.247	7.247	0.057	0.042	80	560	100	92	569	661	74	1132	1206	Error	Error	-2.629	92	569	74	1132	96195	234508	0.035	1.933	0	0	0
1	2	17	"A98"	"A98"	4550	40630	100	1142	1164	250	21	1130	1130	1162	448	38	7	0	0	2698	3508	1900	54	1752	1752	1776	393	22	77	58	0	0.000	0.000	0.000	0.000	0.000	0.000	0.000	0.000	0.000	0.000	0.000	0.000	0.000	0.000	0.013	0.019	0.100	0.133	4.437	0.066	0.060	80	560	100	12	946	958	34	1756	1790	Error	Error	-6.301	12	946	34	1756	93158	280611	0.004	4.407	0	0	0
1	3	17	"A98"	"A98"	4850	40620	100	1099	1116	269	24	1083	1083	1087	259	23	13	6	0	2496	2564	999	38	1730	1730	1804	527	29	56	30	0	0.000	0.000	0.000	0.000	0.000	0.000	0.000	0.000	0.000	0.000	0.000	0.000	0.000	0.000	0.021	0.040	0.339	0.413	5.155	0.064	0.058	80	560	100	16	766	782	33	834	867	Error	Error	-5.581	16	766	33	834	89251	205157	0.112	1.442	0	0	0
1	4	17	"A99"	"A99"	5140	40620	100	1159	1153	273	23	1032	1032	1045	228	21	32	10	0	4640	4185	1854	44	1700	1700	1728	309	17	78	70	0	0.000	0.000	0.000	0.000	0.000	0.000	0.000	0.000	0.000	0.000	0.000	0.000	0.000	0.000	0.043	0.049	0.101	0.139	4.580	0.048	0.099	80	560	100	127	2940	3067	121	2485	2606	Error	Error	-4.533	127	2940	121	2485	92220	334826	0.474	7.951	0	0	0
1	5	17	"A99"	"A99"	5450	40630	100	1230	1268	306	24	975	975	984	219	22	51	30	0	6478	6486	1535	23	1678	1678	1728	379	21	96	96	0	0.000	0.000	0.000	0.000	0.000	0.000	0.000	0.000	0.000	0.000	0.000	0.000	0.000	0.000	0.053	0.061	0.061	0.051	3.249	0.060	0.241	80	560	100	255	4800	5055	293	4808	5101	Error	Error	-4.234	255	4800	293	4808	101437	518893	1.297	12.554	0	0	0
1	6	17	"A99"	"A99"	5760	40630	100	1064	1080	232	21	922	922	923	214	23	38	11	0	5426	5333	1896	35	1606	1606	1621	291	17	95	93	0	0.000	0.000	0.000	0.000	0.000	0.000	0.000	0.000	0.000	0.000	0.000	0.000	0.000	0.000	0.037	0.042	0.050	0.048	3.418	0.051	0.196	80	560	100	142	3820	3962	158	3727	3885	Error	Error	-4.750	142	3820	158	3727	86432	426619	0.734	12.756	0	0	0
1	7	17	"A100"	"A100"	6040	40620	100	1121	1153	327	28	838	838	859	221	25	56	28	0	5901	6915	4927	71	1545	1545	1765	1464	82	61	52	0	0.000	0.000	0.000	0.000	0.000	0.000	0.000	0.000	0.000	0.000	0.000	0.000	0.000	0.000	0.065	0.059	0.073	0.091	4.249	0.044	0.398	80	560	100	283	4356	4639	315	5370	5685	Error	Error	-3.944	283	4356	315	5370	92215	553224	1.330	3.518	0	0	0
1	8	17	"A100"	"A100"	6360	40620	100	1107	1150	293	25	819	819	836	212	25	57	41	0	9626	8966	4747	52	1541	1541	1622	618	38	91	83	0	0.000	0.000	0.000	0.000	0.000	0.000	0.000	0.000	0.000	0.000	0.000	0.000	0.000	0.000	0.036	0.045	0.048	0.050	3.528	0.042	0.425	80	560	100	288	8085	8373	331	7425	7756	Error	Error	-4.811	288	8085	331	7425	91962	717315	1.481	11.883	0	0	0
1	9	17	"A100"	"A100"	6660	40620	100	1173	1182	360	30	780	780	807	235	29	65	32	0	11223	10363	4639	44	1472	1472	1814	1770	97	86	83	0	0.000	0.000	0.000	0.000	0.000	0.000	0.000	0.000	0.000	0.000	0.000	0.000	0.000	0.000	0.040	0.045	0.048	0.052	3.643	0.040	0.386	80	560	100	393	9751	10144	402	8891	9293	Error	Error	-4.633	393	9751	402	8891	94539	829004	1.596	4.830	0	0	0
1	10	17	"A101"	"A101"	6950	40620	100	970	1112	490	44	738	738	758	204	26	56	36	0	3169	3791	2432	64	1397	1397	1413	232	16	75	70	0	0.000	0.000	0.000	0.000	0.000	0.000	0.000	0.000	0.000	0.000	0.000	0.000	0.000	0.000	0.131	0.156	0.190	0.231	3.850	0.201	0.765	80	560	100	232	1772	2004	374	2394	2768	Error	Error	-2.933	232	1772	374	2394	88995	303278	1.735	10.250	0	0	0
1	11	17	"A101"	"A101"	7270	40630	100	1178	1658	1159	69	726	726	728	197	27	72	55	0	4898	6225	4047	65	1403	1403	1412	155	10	95	93	0	0.000	0.000	0.000	0.000	0.000	0.000	0.000	0.000	0.000	0.000	0.000	0.000	0.000	0.000	0.129	0.193	0.164	0.156	2.080	0.221	0.833	80	560	100	452	3495	3947	932	4822	5754	Error	Error	-2.951	452	3495	932	4822	132669	497999	4.721	31.052	0	0	0
1	12	17	"A101"	"A101"	7560	40630	100	1395	1814	1155	63	725	725	746	456	61	61	43	0	5442	7480	4424	59	1404	1404	1425	289	20	95	93	0	0.000	0.000	0.000	0.000	0.000	0.000	0.000	0.000	0.000	0.000	0.000	0.000	0.000	0.000	0.166	0.179	0.166	0.134	3.260	0.200	0.805	80	560	100	670	4038	4708	1089	6076	7165	Error	Error	-2.591	670	4038	1089	6076	145140	598377	2.342	20.952	0	0	0
1	13	17	"A102"	"A102"	7850	40620	100	1089	1219	535	43	735	735	753	203	26	61	45	0	4906	7039	5322	75	1433	1433	1454	240	16	83	76	0	0.000	0.000	0.000	0.000	0.000	0.000	0.000	0.000	0.000	0.000	0.000	0.000	0.000	0.000	0.102	0.086	0.104	0.117	2.928	0.084	0.611	80	560	100	354	3473	3827	484	5606	6090	Error	Error	-3.294	354	3473	484	5606	97546	563142	2.296	23.271	0	0	0
1	14	17	"A102"	"A102"	8160	40620	100	1183	1401	1232	87	810	810	826	223	26	65	43	0	5729	7027	4470	63	1495	1495	1527	291	19	85	85	0	0.000	0.000	0.000	0.000	0.000	0.000	0.000	0.000	0.000	0.000	0.000	0.000	0.000	0.000	0.088	0.107	0.087	0.118	4.044	0.089	0.222	80	560	100	373	4234	4607	591	5532	6123	Error	Error	-3.505	373	4234	591	5532	112045	562123	2.578	18.900	0	0	0
1	15	17	"A102"	"A102"	8460	40630	100	1265	1738	2724	156	859	859	874	218	24	70	46	0	6830	8819	5191	58	1579	1579	1591	196	12	98	96	0	0.000	0.000	0.000	0.000	0.000	0.000	0.000	0.000	0.000	0.000	0.000	0.000	0.000	0.000	0.077	0.121	0.085	0.076	2.197	0.364	0.362	80	560	100	406	5251	5657	879	7240	8119	Error	Error	-3.693	406	5251	879	7240	139023	705484	3.963	36.878	0	0	0
1	16	17	"A103"	"A103"	8740	40620	100	1131	1185	309	26	966	966	1011	495	48	13	2	0	7640	6765	3521	52	1706	1706	1741	522	29	72	71	0	0.000	0.000	0.000	0.000	0.000	0.000	0.000	0.000	0.000	0.000	0.000	0.000	0.000	0.000	0.028	0.043	0.051	0.064	5.227	0.045	0.283	80	560	100	165	5934	6099	219	5059	5278	Error	Error	-5.168	165	5934	219	5059	94761	541197	0.352	9.625	0	0	0
1	17	17	"A103"	"A103"	9050	40620	100	1501	1514	428	28	1121	1121	1129	257	22	61	40	0	10572	9098	3760	41	1843	1843	1898	464	24	98	95	0	0.000	0.000	0.000	0.000	0.000	0.000	0.000	0.000	0.000	0.000	0.000	0.000	0.000	0.000	0.044	0.054	0.068	0.058	2.213	0.057	0.356	80	560	100	380	8729	9109	393	7255	7648	Error	Error	-4.522	380	8729	393	7255	121144	727855	1.498	15.517	0	0	0
1	18	17	"A103"	"A103"	9350	40620	100	1624	1662	373	22	1186	1186	1208	259	21	70	40	0	10068	9448	3167	33	2036	2036	2092	522	24	95	95	0	0.000	0.000	0.000	0.000	0.000	0.000	0.000	0.000	0.000	0.000	0.000	0.000	0.000	0.000	0.055	0.064	0.063	0.059	2.527	0.063	0.407	80	560	100	438	8032	8470	476	7412	7888	Error	Error	-4.197	438	8032	476	7412	132967	755801	1.753	14.092	0	0	0
1	1	18	"A104"	"A104"	4240	40930	100	1295	1323	274	20	1147	1147	1153	245	21	36	13	0	6134	6057	3533	58	1814	1814	1831	241	13	81	73	0	0.000	0.000	0.000	0.000	0.000	0.000	0.000	0.000	0.000	0.000	0.000	0.000	0.000	0.000	0.034	0.041	0.063	0.077	5.876	0.038	0.139	80	560	100	148	4320	4468	176	4243	4419	Error	Error	-4.867	148	4320	176	4243	105811	484583	0.694	17.535	0	0	0
1	2	18	"A104"	"A104"	4560	40930	100	1373	1429	317	22	1086	1086	1095	226	20	53	35	0	9454	8668	3851	44	1759	1759	1808	438	24	97	96	0	0.000	0.000	0.000	0.000	0.000	0.000	0.000	0.000	0.000	0.000	0.000	0.000	0.000	0.000	0.037	0.050	0.053	0.051	2.603	0.043	0.298	80	560	100	287	7695	7982	343	6909	7252	Error	Error	-4.745	287	7695	343	6909	114338	693440	1.478	15.662	0	0	0
1	3	18	"A104"	"A104"	4850	40930	100	1123	1198	317	26	1042	1042	1088	306	28	27	12	0	7137	6791	3096	45	1764	1764	2519	2670	105	76	50	0	0.000	0.000	0.000	0.000	0.000	0.000	0.000	0.000	0.000	0.000	0.000	0.000	0.000	0.000	0.015	0.031	0.048	0.039	4.062	0.046	0.336	80	560	100	81	5373	5454	156	5027	5183	Error	Error	-6.052	81	5373	156	5027	95861	543304	0.359	1.600	0	0	0
1	4	18	"A105"	"A105"	5140	40920	100	1340	1305	390	29	1017	1017	1035	252	24	53	27	0	7095	7686	4810	62	1710	1710	1777	725	40	75	72	0	0.000	0.000	0.000	0.000	0.000	0.000	0.000	0.000	0.000	0.000	0.000	0.000	0.000	0.000	0.060	0.048	0.065	0.078	4.430	0.050	0.371	80	560	100	323	5385	5708	288	5976	6264	Error	Error	-4.059	323	5385	288	5976	104409	614846	1.071	8.150	0	0	0
1	5	18	"A105"	"A105"	5450	40920	100	1364	1373	365	26	1004	1004	1120	1614	144	0	0	0	10164	9428	3963	42	1681	1681	1994	1848	92	91	77	0	0.000	0.000	0.000	0.000	0.000	0.000	0.000	0.000	0.000	0.000	0.000	0.000	0.000	0.000	0.042	0.048	0.052	0.043	2.638	0.075	0.106	80	560	100	360	8483	8843	369	7747	8116	Error	Error	-4.559	360	8483	369	7747	109827	754238	0.157	4.023	0	0	0
1	6	18	"A105"	"A105"	5760	40920	100	1364	1375	301	21	919	919	933	226	24	83	48	0	11282	10173	3996	39	1626	1626	1721	705	40	93	93	0	0.000	0.000	0.000	0.000	0.000	0.000	0.000	0.000	0.000	0.000	0.000	0.000	0.000	0.000	0.046	0.053	0.054	0.057	2.113	0.047	0.430	80	560	100	445	9656	10101	456	8547	9003	Error	Error	-4.440	445	9656	456	8547	110005	813819	1.956	11.989	0	0	0
1	7	18	"A106"	"A106"	6050	40920	100	916	907	207	22	907	907	915	226	24	10	1	0	2048	2378	1091	45	1561	1561	1562	158	10	68	60	0	0.000	0.000	0.000	0.000	0.000	0.000	0.000	0.000	0.000	0.000	0.000	0.000	0.000	0.000	0.018	0.000	0.282	0.234	6.080	0.029	0.006	80	560	100	9	487	496	0	817	817	Error	Error	-5.758	9	487	0	817	72559	190272	-0.035	5.165	0	0	0
1	8	18	"A106"	"A106"	6350	40930	100	919	904	216	23	859	859	867	221	25	16	6	0	2600	3135	1684	53	1529	1529	1531	159	10	85	77	0	0.000	0.000	0.000	0.000	0.000	0.000	0.000	0.000	0.000	0.000	0.000	0.000	0.000	0.000	0.056	0.028	0.088	0.127	4.858	0.041	0.042	80	560	100	60	1071	1131	45	1606	1651	Error	Error	-4.158	60	1071	45	1606	72358	250808	0.167	10.088	0	0	0
1	9	18	"A106"	"A106"	6650	40930	100	787	783	228	29	796	796	806	208	25	13	2	0	1871	2047	764	37	1477	1477	1502	256	17	57	46	0	0.000	0.000	0.000	0.000	0.000	0.000	0.000	0.000	0.000	0.000	0.000	0.000	0.000	0.000	-0.023	-0.023	0.240	0.205	4.327	0.017	0.003	80	560	100	-9	394	385	-13	570	557	Error	Error	Error	-9	394	-13	570	62623	163741	-0.111	2.129	0	0	0
1	10	18	"A107"	"A107"	6950	40920	100	914	925	280	30	766	766	784	224	28	38	17	0	2612	4281	3301	77	1438	1438	1449	208	14	73	61	0	0.000	0.000	0.000	0.000	0.000	0.000	0.000	0.000	0.000	0.000	0.000	0.000	0.000	0.000	0.126	0.056	0.092	0.152	5.457	0.043	0.140	80	560	100	148	1174	1322	159	2843	3002	Error	Error	-2.988	148	1174	159	2843	74017	342488	0.629	13.615	0	0	0
1	11	18	"A107"	"A107"	7250	40930	100	965	1000	326	32	797	797	814	205	25	46	15	0	4326	5790	3752	64	1455	1455	1485	258	17	91	88	0	0.000	0.000	0.000	0.000	0.000	0.000	0.000	0.000	0.000	0.000	0.000	0.000	0.000	0.000	0.059	0.047	0.067	0.070	4.321	0.042	0.187	80	560	100	168	2871	3039	203	4335	4538	Error	Error	-4.095	168	2871	203	4335	79976	463166	0.907	16.686	0	0	0
1	12	18	"A107"	"A107"	7550	40930	100	861	860	226	26	789	789	800	226	28	27	3	0	4035	4938	3115	63	1438	1438	1461	210	14	92	86	0	0.000	0.000	0.000	0.000	0.000	0.000	0.000	0.000	0.000	0.000	0.000	0.000	0.000	0.000	0.028	0.020	0.046	0.058	3.937	0.032	0.099	80	560	100	72	2597	2669	71	3500	3571	Error	Error	-5.173	72	2597	71	3500	68768	395035	0.265	16.557	0	0	0
1	13	18	"A108"	"A108"	7860	40940	100	921	972	312	32	829	829	852	213	25	35	18	0	4159	5232	3272	62	1495	1495	1503	151	10	97	95	0	0.000	0.000	0.000	0.000	0.000	0.000	0.000	0.000	0.000	0.000	0.000	0.000	0.000	0.000	0.035	0.038	0.054	0.057	3.627	0.049	0.208	80	560	100	92	2664	2756	143	3737	3880	Error	Error	-4.856	92	2664	143	3737	77759	418528	0.563	24.695	0	0	0
1	14	18	"A108"	"A108"	8150	40930	100	1012	1079	284	26	880	880	937	622	66	10	0	0	5227	6509	3695	56	1578	1578	1647	689	41	91	86	0	0.000	0.000	0.000	0.000	0.000	0.000	0.000	0.000	0.000	0.000	0.000	0.000	0.000	0.000	0.036	0.040	0.049	0.045	2.802	0.034	0.108	80	560	100	132	3649	3781	199	4931	5130	Error	Error	-4.789	132	3649	199	4931	86327	520749	0.228	7.057	0	0	0
1	15	18	"A108"	"A108"	8460	40920	100	1083	1099	272	24	955	955	993	453	45	12	1	0	4359	5730	3632	63	1649	1649	1673	307	18	97	90	0	0.000	0.000	0.000	0.000	0.000	0.000	0.000	0.000	0.000	0.000	0.000	0.000	0.000	0.000	0.047	0.035	0.054	0.063	3.200	0.038	0.170	80	560	100	128	2710	2838	144	4081	4225	Error	Error	-4.404	128	2710	144	4081	87884	458371	0.234	13.215	0	0	0
1	16	18	"A109"	"A109"	8750	40920	100	1075	1097	257	23	1084	1084	1092	256	23	17	3	0	2360	2693	1115	41	1782	1782	1782	198	11	72	66	0	0.000	0.000	0.000	0.000	0.000	0.000	0.000	0.000	0.000	0.000	0.000	0.000	0.000	0.000	-0.016	0.014	0.326	0.288	6.611	0.041	0.010	80	560	100	-9	578	569	13	911	924	Error	Error	Error	-9	578	13	911	87761	215475	0.020	4.601	0	0	0
1	17	18	"A109"	"A109"	9060	40910	100	1122	1186	293	24	1197	1197	1210	267	22	18	6	0	2650	2932	1114	37	1918	1918	1907	199	10	77	68	0	0.000	0.000	0.000	0.000	0.000	0.000	0.000	0.000	0.000	0.000	0.000	0.000	0.000	0.000	-0.102	-0.011	0.361	0.324	4.606	-0.006	0.000	80	560	100	-75	732	657	-11	1014	1003	Error	Error	Error	-75	732	-11	1014	94902	234578	-0.090	5.151	0	0	0
1	18	18	"A109"	"A109"	9350	40920	100	1301	1301	272	20	1297	1297	1319	317	24	13	0	0	2459	2642	733	27	2099	2099	2110	476	22	38	11	0	0.000	0.000	0.000	0.000	0.000	0.000	0.000	0.000	0.000	0.000	0.000	0.000	0.000	0.000	0.011	0.007	0.423	0.436	5.676	0.017	0.001	80	560	100	4	360	364	4	543	547	Error	Error	-6.492	4	360	4	543	104110	211355	-0.057	1.118	0	0	0
1	1	19	"A110"	"A110"	4240	41230	100	1124	1184	297	25	1117	1117	1129	239	21	26	8	0	4981	4769	2686	56	1804	1804	1818	216	11	70	67	0	0.000	0.000	0.000	0.000	0.000	0.000	0.000	0.000	0.000	0.000	0.000	0.000	0.000	0.000	0.002	0.023	0.075	0.070	5.156	0.037	0.070	80	560	100	7	3177	3184	67	2965	3032	Error	Error	-8.826	7	3177	67	2965	94732	381513	0.230	13.662	0	0	0
1	2	19	"A110"	"A110"	4550	41230	100	1140	1165	263	22	1084	1084	1201	2010	167	0	0	0	3325	4260	2761	64	1790	1790	2153	2538	117	31	18	0	0.000	0.000	0.000	0.000	0.000	0.000	0.000	0.000	0.000	0.000	0.000	0.000	0.000	0.000	0.036	0.033	0.099	0.108	5.467	0.585	0.490	80	560	100	56	1535	1591	81	2470	2551	Error	Error	-4.777	56	1535	81	2470	93169	340833	-0.018	0.830	0	0	0
1	3	19	"A110"	"A110"	4860	41230	100	1331	1331	345	25	1059	1059	1405	3376	240	0	0	0	7895	8064	3997	49	1785	1785	2186	3515	160	70	41	0	0.000	0.000	0.000	0.000	0.000	0.000	0.000	0.000	0.000	0.000	0.000	0.000	0.000	0.000	0.045	0.043	0.051	0.039	3.086	0.167	0.095	80	560	100	272	6110	6382	272	6279	6551	Error	Error	-4.489	272	6110	272	6279	106443	645151	-0.022	1.672	0	0	0
1	4	19	"A111"	"A111"	5150	41230	100	1081	1137	332	29	1002	1002	1033	226	21	32	15	0	3838	4704	2656	56	1686	1686	1697	179	10	81	78	0	0.000	0.000	0.000	0.000	0.000	0.000	0.000	0.000	0.000	0.000	0.000	0.000	0.000	0.000	0.037	0.045	0.084	0.077	4.248	0.044	0.096	80	560	100	79	2152	2231	135	3018	3153	Error	Error	-4.768	79	2152	135	3018	90928	376288	0.460	16.799	0	0	0
1	5	19	"A111"	"A111"	5460	41230	100	1121	1161	231	19	1017	1017	1168	2744	234	0	0	0	4467	5914	3463	58	1709	1709	1798	1276	70	81	56	0	0.000	0.000	0.000	0.000	0.000	0.000	0.000	0.000	0.000	0.000	0.000	0.000	0.000	0.000	0.038	0.034	0.051	0.050	3.670	0.029	0.092	80	560	100	104	2758	2862	144	4205	4349	Error	Error	-4.729	104	2758	144	4205	92878	473100	-0.003	3.226	0	0	0
1	6	19	"A111"	"A111"	5770	41230	100	1046	1063	255	23	983	983	1000	238	23	27	7	0	3889	4732	2991	63	1686	1686	1737	339	19	82	75	0	0.000	0.000	0.000	0.000	0.000	0.000	0.000	0.000	0.000	0.000	0.000	0.000	0.000	0.000	0.029	0.026	0.097	0.099	5.292	0.030	0.079	80	560	100	63	2203	2266	80	3046	3126	Error	Error	-5.128	63	2203	80	3046	85005	378598	0.265	8.835	0	0	0
1	7	19	"A112"	"A112"	6050	41220	100	1067	1120	336	30	947	947	968	228	23	40	18	0	3609	5335	4335	81	1616	1616	1701	878	51	62	53	0	0.000	0.000	0.000	0.000	0.000	0.000	0.000	0.000	0.000	0.000	0.000	0.000	0.000	0.000	0.060	0.047	0.094	0.132	5.329	0.045	0.325	80	560	100	120	1993	2113	173	3719	3892	Error	Error	-4.054	120	1993	173	3719	89576	426768	0.667	4.139	0	0	0
1	8	19	"A112"	"A112"	6350	41230	100	1016	1052	339	32	934	934	969	253	26	28	13	0	4100	5392	3994	74	1638	1638	2321	2539	109	47	36	0	0.000	0.000	0.000	0.000	0.000	0.000	0.000	0.000	0.000	0.000	0.000	0.000	0.000	0.000	0.033	0.031	0.067	0.126	6.767	0.049	0.381	80	560	100	82	2462	2544	118	3754	3872	Error	Error	-4.908	82	2462	118	3754	84172	431372	0.328	1.210	0	0	0
1	9	19	"A112"	"A112"	6660	41230	100	1045	1088	313	28	910	910	924	251	27	41	13	0	6425	6581	3533	53	1579	1579	2146	2274	105	72	53	0	0.000	0.000	0.000	0.000	0.000	0.000	0.000	0.000	0.000	0.000	0.000	0.000	0.000	0.000	0.028	0.036	0.050	0.056	3.557	0.038	0.335	80	560	100	135	4846	4981	178	5002	5180	Error	Error	-5.166	135	4846	178	5002	87052	526452	0.653	1.950	0	0	0
1	10	19	"A113"	"A113"	6950	41220	100	963	1001	307	30	861	861	882	231	26	37	12	0	4126	5279	3742	70	1539	1539	1557	248	15	77	67	0	0.000	0.000	0.000	0.000	0.000	0.000	0.000	0.000	0.000	0.000	0.000	0.000	0.000	0.000	0.039	0.037	0.062	0.091	6.849	0.041	0.171	80	560	100	102	2587	2689	140	3740	3880	Error	Error	-4.665	102	2587	140	3740	80061	422355	0.515	15.008	0	0	0
1	11	19	"A113"	"A113"	7270	41220	100	1061	1068	273	25	894	894	915	236	25	37	10	0	4942	5658	3472	61	1588	1588	1647	404	24	85	81	0	0.000	0.000	0.000	0.000	0.000	0.000	0.000	0.000	0.000	0.000	0.000	0.000	0.000	0.000	0.050	0.043	0.061	0.090	5.592	0.031	0.155	80	560	100	167	3354	3521	174	4070	4244	Error	Error	-4.328	167	3354	174	4070	85469	452646	0.648	9.928	0	0	0
1	12	19	"A113"	"A113"	7550	41220	100	1100	1125	310	27	937	937	947	306	32	35	10	0	5060	6352	4328	68	1610	1610	1661	367	22	83	77	0	0.000	0.000	0.000	0.000	0.000	0.000	0.000	0.000	0.000	0.000	0.000	0.000	0.000	0.000	0.047	0.040	0.054	0.061	5.108	0.043	0.248	80	560	100	163	3450	3613	188	4742	4930	Error	Error	-4.404	163	3450	188	4742	89969	508143	0.582	12.782	0	0	0
1	13	19	"A114"	"A114"	7850	41220	100	1163	1209	324	26	948	948	958	222	23	48	28	0	7763	7550	4606	61	1628	1628	1695	765	45	70	68	0	0.000	0.000	0.000	0.000	0.000	0.000	0.000	0.000	0.000	0.000	0.000	0.000	0.000	0.000	0.035	0.044	0.060	0.081	5.043	0.041	0.399	80	560	100	215	6135	6350	261	5922	6183	Error	Error	-4.835	215	6135	261	5922	96747	604026	1.131	7.654	0	0	0
1	14	19	"A114"	"A114"	8170	41220	100	1329	1358	300	22	1039	1039	1046	248	23	58	26	0	9081	8720	4083	46	1724	1724	1878	1167	62	85	83	0	0.000	0.000	0.000	0.000	0.000	0.000	0.000	0.000	0.000	0.000	0.000	0.000	0.000	0.000	0.039	0.046	0.049	0.050	4.227	0.044	0.438	80	560	100	290	7357	7647	319	6996	7315	Error	Error	-4.665	290	7357	319	6996	108655	697601	1.258	5.863	0	0	0
1	15	19	"A114"	"A114"	8460	41220	100	1503	1501	334	22	1154	1154	1166	255	21	62	31	0	11508	10077	4226	41	1867	1867	1976	750	37	95	92	0	0.000	0.000	0.000	0.000	0.000	0.000	0.000	0.000	0.000	0.000	0.000	0.000	0.000	0.000	0.036	0.042	0.046	0.040	2.815	0.043	0.361	80	560	100	349	9641	9990	347	8210	8557	Error	Error	-4.788	349	9641	347	8210	120087	806154	1.314	10.801	0	0	0
1	16	19	"A115"	"A115"	8750	41220	100	1274	1298	293	22	1255	1255	1271	274	21	21	6	0	3777	3978	1888	47	1958	1958	1973	208	10	81	73	0	0.000	0.000	0.000	0.000	0.000	0.000	0.000	0.000	0.000	0.000	0.000	0.000	0.000	0.000	0.010	0.021	0.089	0.085	4.650	0.024	0.013	80	560	100	19	1819	1838	43	2020	2063	Error	Error	-6.581	19	1819	43	2020	103808	318234	0.099	9.639	0	0	0
1	17	19	"A115"	"A115"	9050	41230	100	1535	1517	383	25	1387	1387	1411	349	24	27	10	0	5588	6787	3338	49	2112	2112	2132	266	12	100	97	0	0.000	0.000	0.000	0.000	0.000	0.000	0.000	0.000	0.000	0.000	0.000	0.000	0.000	0.000	0.043	0.028	0.076	0.057	3.084	0.038	0.095	80	560	100	148	3476	3624	130	4675	4805	Error	Error	-4.554	148	3476	130	4675	121399	542924	0.304	17.500	0	0	0
1	18	19	"A115"	"A115"	9350	41220	100	1510	1544	328	21	1410	1410	1422	290	20	30	6	0	4537	5657	2842	50	2218	2218	2246	279	12	95	93	0	0.000	0.000	0.000	0.000	0.000	0.000	0.000	0.000	0.000	0.000	0.000	0.000	0.000	0.000	0.043	0.039	0.088	0.078	5.898	0.038	0.059	80	560	100	100	2319	2419	134	3439	3573	Error	Error	-4.535	100	2319	134	3439	123492	452544	0.421	12.226	0	0	0
1	1	20	"A116"	"A116"	4250	41530	100	1430	1377	323	23	1082	1082	1104	247	22	56	22	0	9309	8356	4867	58	1810	1810	1852	465	25	78	75	0	0.000	0.000	0.000	0.000	0.000	0.000	0.000	0.000	0.000	0.000	0.000	0.000	0.000	0.000	0.046	0.045	0.058	0.075	3.910	0.048	0.410	80	560	100	348	7499	7847	295	6546	6841	Error	Error	-4.430	348	7499	295	6546	110182	668516	1.105	13.987	0	0	0
1	2	20	"A116"	"A116"	4560	41530	100	1177	1233	372	30	1062	1062	1117	514	46	16	2	0	9239	7735	4213	54	1790	1790	2346	2337	99	70	62	0	0.000	0.000	0.000	0.000	0.000	0.000	0.000	0.000	0.000	0.000	0.000	0.000	0.000	0.000	0.015	0.029	0.047	0.066	6.325	0.043	0.343	80	560	100	115	7449	7564	171	5945	6116	Error	Error	-6.017	115	7449	171	5945	98655	618786	0.226	2.306	0	0	0
1	3	20	"A116"	"A116"	4850	41520	100	1490	1504	354	23	1062	1062	1084	273	25	70	37	0	12771	11128	4456	40	1795	1795	2158	1679	77	88	82	0	0.000	0.000	0.000	0.000	0.000	0.000	0.000	0.000	0.000	0.000	0.000	0.000	0.000	0.000	0.039	0.047	0.049	0.050	2.645	0.050	0.466	80	560	100	428	10976	11404	442	9333	9775	Error	Error	-4.681	428	10976	442	9333	120333	890260	1.538	5.342	0	0	0
1	4	20	"A117"	"A117"	5160	41530	100	1060	1065	263	24	1055	1055	1164	1562	134	0	0	0	2093	2330	729	31	1742	1742	1872	1661	88	11	0	0	0.000	0.000	0.000	0.000	0.000	0.000	0.000	0.000	0.000	0.000	0.000	0.000	0.000	0.000	0.014	0.017	0.314	0.313	4.140	0.249	0.739	80	560	100	5	351	356	10	588	598	Error	Error	-6.133	5	351	10	588	85186	186376	-0.063	0.276	0	0	0
1	5	20	"A117"	"A117"	5430	41530	100	1126	1116	233	20	1072	1072	1186	1531	129	0	0	0	2285	2599	1034	39	1784	1784	1858	1124	60	22	12	0	0.000	0.000	0.000	0.000	0.000	0.000	0.000	0.000	0.000	0.000	0.000	0.000	0.000	0.000	0.108	0.054	0.294	0.359	4.567	0.044	0.009	80	560	100	54	501	555	44	815	859	Error	Error	-3.214	54	501	44	815	89296	207912	-0.046	0.659	0	0	0
1	6	20	"A117"	"A117"	5730	41530	100	1051	1066	179	16	1063	1063	1073	250	23	8	0	0	2178	2469	1001	40	1762	1762	1771	199	11	58	50	0	0.000	0.000	0.000	0.000	0.000	0.000	0.000	0.000	0.000	0.000	0.000	0.000	0.000	0.000	-0.029	0.004	0.401	0.371	6.525	-0.001	0.000	80	560	100	-12	416	404	3	707	710	Error	Error	Error	-12	416	3	707	85302	197490	-0.028	3.508	0	0	0
1	7	20	"A118"	"A118"	6050	41520	100	1110	1131	274	24	1077	1077	1070	236	22	25	6	0	3848	4788	3045	63	1749	1749	1776	355	19	76	72	0	0.000	0.000	0.000	0.000	0.000	0.000	0.000	0.000	0.000	0.000	0.000	0.000	0.000	0.000	0.016	0.018	0.061	0.076	3.925	0.039	0.128	80	560	100	33	2099	2132	54	3039	3093	Error	Error	-5.991	33	2099	54	3039	90484	383020	0.258	8.485	0	0	0
1	8	20	"A118"	"A118"	6350	41530	100	1269	1271	291	22	1019	1019	1039	251	24	50	17	0	6621	6915	3259	47	1747	1747	1776	287	16	92	90	0	0.000	0.000	0.000	0.000	0.000	0.000	0.000	0.000	0.000	0.000	0.000	0.000	0.000	0.000	0.051	0.049	0.064	0.061	3.218	0.056	0.319	80	560	100	250	4874	5124	252	5168	5420	Error	Error	-4.285	250	4874	252	5168	101717	553183	0.924	17.906	0	0	0
1	9	20	"A118"	"A118"	6660	41530	100	1264	1264	342	27	997	997	1001	243	24	55	23	0	6886	6848	2975	43	1693	1693	1708	254	14	93	93	0	0.000	0.000	0.000	0.000	0.000	0.000	0.000	0.000	0.000	0.000	0.000	0.000	0.000	0.000	0.051	0.052	0.059	0.063	2.026	0.059	0.294	80	560	100	267	5193	5460	267	5155	5422	Error	Error	-4.282	267	5193	267	5155	101094	547829	1.082	20.236	0	0	0
1	10	20	"A119"	"A119"	6950	41520	100	1142	1177	336	28	994	994	1020	277	27	36	15	0	4450	4880	2797	57	1721	1721	1724	236	13	80	76	0	0.000	0.000	0.000	0.000	0.000	0.000	0.000	0.000	0.000	0.000	0.000	0.000	0.000	0.000	0.054	0.058	0.100	0.128	5.510	0.075	0.246	80	560	100	148	2729	2877	183	3159	3342	Error	Error	-4.205	148	2729	183	3159	94195	390364	0.567	13.373	0	0	0
1	11	20	"A119"	"A119"	7260	41530	100	1210	1242	298	23	1042	1042	1061	265	24	38	13	0	5284	5689	2575	45	1784	1784	1792	227	12	95	92	0	0.000	0.000	0.000	0.000	0.000	0.000	0.000	0.000	0.000	0.000	0.000	0.000	0.000	0.000	0.048	0.051	0.074	0.064	3.353	0.052	0.165	80	560	100	168	3500	3668	200	3905	4105	Error	Error	-4.381	168	3500	200	3905	99389	455085	0.683	17.167	0	0	0
1	12	20	"A119"	"A119"	7560	41530	100	1288	1314	331	25	1082	1082	1096	235	21	46	22	0	5769	5994	2888	48	1782	1782	1806	206	11	97	92	0	0.000	0.000	0.000	0.000	0.000	0.000	0.000	0.000	0.000	0.000	0.000	0.000	0.000	0.000	0.052	0.055	0.070	0.072	2.401	0.058	0.216	80	560	100	206	3987	4193	232	4212	4444	Error	Error	-4.275	206	3987	232	4212	105154	479546	0.928	20.330	0	0	0
1	13	20	"A120"	"A120"	7850	41520	100	1173	1187	292	24	1145	1145	1156	249	21	26	6	0	2327	2837	1296	45	1824	1824	1836	180	9	72	60	0	0.000	0.000	0.000	0.000	0.000	0.000	0.000	0.000	0.000	0.000	0.000	0.000	0.000	0.000	0.056	0.041	0.203	0.287	6.040	0.097	0.061	80	560	100	28	503	531	42	1013	1055	Error	Error	-4.167	28	503	42	1013	94967	226986	0.124	5.561	0	0	0
1	14	20	"A120"	"A120"	8160	41520	100	1157	1191	259	21	1200	1200	1217	267	21	13	2	0	2720	3201	1347	42	1907	1907	1916	210	10	81	75	0	0.000	0.000	0.000	0.000	0.000	0.000	0.000	0.000	0.000	0.000	0.000	0.000	0.000	0.000	-0.053	-0.007	0.170	0.158	6.183	0.034	0.009	80	560	100	-43	813	770	-9	1294	1285	Error	Error	Error	-43	813	-9	1294	95316	256071	-0.097	6.119	0	0	0
1	15	20	"A120"	"A120"	8460	41530	100	1381	1401	302	21	1307	1307	1319	272	20	25	10	0	2862	3311	1317	39	1999	1999	2016	196	9	91	85	0	0.000	0.000	0.000	0.000	0.000	0.000	0.000	0.000	0.000	0.000	0.000	0.000	0.000	0.000	0.086	0.072	0.200	0.217	4.310	0.043	0.016	80	560	100	74	863	937	94	1312	1406	Error	Error	-3.544	74	863	94	1312	112057	264880	0.301	6.607	0	0	0
1	16	20	"A121"	"A121"	8750	41510	100	1711	1755	441	25	1392	1392	1403	291	20	55	31	0	13440	10738	5577	51	2104	2104	2162	533	24	93	83	0	0.000	0.000	0.000	0.000	0.000	0.000	0.000	0.000	0.000	0.000	0.000	0.000	0.000	0.000	0.028	0.042	0.047	0.057	3.498	0.045	0.350	80	560	100	319	11336	11655	363	8634	8997	Error	Error	-5.151	319	11336	363	8634	140388	859062	1.210	16.090	0	0	0
1	17	20	"A121"	"A121"	9040	41520	100	1839	1825	417	22	1458	1458	1465	283	19	58	28	0	13636	12041	4675	38	2177	2177	2312	684	29	95	92	0	0.000	0.000	0.000	0.000	0.000	0.000	0.000	0.000	0.000	0.000	0.000	0.000	0.000	0.000	0.033	0.037	0.040	0.037	2.329	0.042	0.309	80	560	100	381	11459	11840	367	9864	10231	Error	Error	-4.911	381	11459	367	9864	146017	963271	1.272	14.224	0	0	0
1	18	20	"A121"	"A121"	9340	41520	100	1755	1849	435	23	1472	1472	1523	628	41	26	3	0	12185	10906	4229	38	2315	2315	2461	967	39	93	87	0	0.000	0.000	0.000	0.000	0.000	0.000	0.000	0.000	0.000	0.000	0.000	0.000	0.000	0.000	0.029	0.044	0.050	0.044	2.384	0.042	0.061	80	560	100	283	9870	10153	377	8591	8968	Error	Error	-5.124	283	9870	377	8591	147892	872506	0.519	8.733	0	0	0
1	1	21	"Blank"	"Blank"	4290	41850	100	1104	1120	259	23	1092	1092	1099	246	22	12	3	0	1807	1834	242	13	1797	1797	1805	182	10	18	3	0	0.000	0.000	0.000	0.000	0.000	0.000	0.000	0.000	0.000	0.000	0.000	0.000	0.000	0.000	1.200	0.757	1.240	1.276	4.945	2.813	0.038	80	560	100	12	10	22	28	37	65	Error	Error	0.263	12	10	28	37	89582	146724	0.085	0.159	0	0	0
1	2	21	"Blank"	"Blank"	4590	41850	100	1134	1144	248	21	1084	1084	1099	248	22	20	3	0	1850	1836	176	9	1796	1796	1806	183	10	16	1	0	0.000	0.000	0.000	0.000	0.000	0.000	0.000	0.000	0.000	0.000	0.000	0.000	0.000	0.000	0.926	1.500	1.241	1.196	3.415	5.001	0.014	80	560	100	50	54	104	60	40	100	Error	Error	-0.111	50	54	60	40	91524	146855	0.181	0.164	0	0	0
1	3	21	"Blank"	"Blank"	4890	41850	100	1180	1194	273	22	1144	1144	1157	254	21	20	5	0	1847	1879	204	10	1845	1845	1848	178	9	26	6	0	0.000	0.000	0.000	0.000	0.000	0.000	0.000	0.000	0.000	0.000	0.000	0.000	0.000	0.000	18.000	1.471	1.323	1.165	3.509	3.159	0.030	80	560	100	36	2	38	50	34	84	Error	Error	4.170	36	2	50	34	95524	150327	0.146	0.174	0	0	0
1	4	21	"Blank"	"Blank"	5190	41850	100	1220	1230	263	21	1171	1171	1183	241	20	26	3	0	1902	1890	185	9	1871	1871	1877	181	9	18	3	0	0.000	0.000	0.000	0.000	0.000	0.000	0.000	0.000	0.000	0.000	0.000	0.000	0.000	0.000	1.581	3.105	1.593	1.477	2.902	3.434	0.046	80	560	100	49	31	80	59	19	78	Error	Error	0.661	49	31	59	19	98361	151229	0.195	0.072	0	0	0
1	5	21	"Blank"	"Blank"	5490	41850	100	1349	1337	257	19	1249	1249	1270	273	21	26	2	0	1960	1965	187	9	1953	1953	1955	201	10	16	2	0	0.000	0.000	0.000	0.000	0.000	0.000	0.000	0.000	0.000	0.000	0.000	0.000	0.000	0.000	14.286	7.333	1.231	1.071	4.824	3.852	0.025	80	560	100	100	7	107	88	12	100	Error	Error	3.837	100	7	88	12	106976	157222	0.245	0.050	0	0	0
1	6	21	"Blank"	"Blank"	5790	41850	100	1371	1413	289	20	1313	1313	1392	1290	92	0	0	0	2026	1998	223	11	1978	1978	2023	792	39	0	0	0	0.000	0.000	0.000	0.000	0.000	0.000	0.000	0.000	0.000	0.000	0.000	0.000	0.000	0.000	1.208	5.000	1.283	1.130	5.891	4.197	0.026	80	560	100	58	48	106	100	20	120	Error	Error	0.273	58	48	100	20	113075	159879	0.016	-0.032	0	0	0
1	7	21	"Blank"	"Blank"	6090	41850	100	1306	1274	295	23	1296	1296	1297	292	22	13	3	0	1921	1935	185	9	1931	1931	1938	214	11	13	1	0	0.000	0.000	0.000	0.000	0.000	0.000	0.000	0.000	0.000	0.000	0.000	0.000	0.000	0.000	-1.000	-5.500	1.759	1.680	4.174	6.186	0.011	80	560	100	10	-10	0	-22	4	-18	Error	Error	Error	10	-10	-22	4	101941	154803	-0.079	-0.014	0	0	0
1	8	21	"Blank"	"Blank"	6390	41850	100	1284	1332	279	20	1280	1280	1306	288	22	20	6	0	2016	1995	172	8	1957	1957	1957	204	10	8	2	0	0.000	0.000	0.000	0.000	0.000	0.000	0.000	0.000	0.000	0.000	0.000	0.000	0.000	0.000	0.068	1.368	1.788	1.367	4.239	2.972	0.051	80	560	100	4	59	63	52	38	90	Error	Error	-3.883	4	59	52	38	106564	159637	0.090	0.186	0	0	0
1	9	21	"Blank"	"Blank"	6690	41850	100	1306	1319	284	21	1282	1282	1309	265	20	20	6	0	2004	1997	188	9	1989	1989	1993	199	9	16	2	0	0.000	0.000	0.000	0.000	0.000	0.000	0.000	0.000	0.000	0.000	0.000	0.000	0.000	0.000	1.600	4.625	1.205	1.167	5.739	3.908	0.042	80	560	100	24	15	39	37	8	45	Error	Error	0.678	24	15	37	8	105527	159774	0.038	0.020	0	0	0
1	10	21	"Blank"	"Blank"	6990	41850	100	1321	1346	280	20	1312	1312	1335	274	20	16	7	0	2040	2033	171	8	2007	2007	2018	208	10	15	0	0	0.000	0.000	0.000	0.000	0.000	0.000	0.000	0.000	0.000	0.000	0.000	0.000	0.000	0.000	0.273	1.308	0.966	1.184	4.567	5.056	0.018	80	560	100	9	33	42	34	26	60	Error	Error	-1.874	9	33	34	26	107644	162668	0.040	0.072	0	0	0
1	11	21	"Blank"	"Blank"	7290	41850	100	1335	1368	292	21	1342	1342	1363	281	20	18	2	0	2125	2125	183	8	2022	2022	2026	201	9	23	6	0	0.000	0.000	0.000	0.000	0.000	0.000	0.000	0.000	0.000	0.000	0.000	0.000	0.000	0.000	-0.068	0.252	2.043	1.500	4.614	7.554	0.015	80	560	100	-7	103	96	26	103	129	Error	Error	Error	-7	103	26	103	109474	170038	0.018	0.493	0	0	0
1	12	21	"Blank"	"Blank"	7590	41850	100	1376	1392	295	21	1355	1355	1366	285	20	16	3	0	2027	2020	180	8	2050	2050	2060	203	9	10	1	0	0.000	0.000	0.000	0.000	0.000	0.000	0.000	0.000	0.000	0.000	0.000	0.000	0.000	0.000	-0.913	-1.233	1.082	0.982	4.729	-54.555	0.000	80	560	100	21	-23	-2	37	-30	7	Error	Error	Error	21	-23	37	-30	111393	161632	0.091	-0.197	0	0	0
1	13	21	"Blank"	"Blank"	7890	41850	100	1471	1484	267	17	1408	1408	1416	280	19	18	3	0	2101	2128	226	10	2077	2077	2090	193	9	27	2	0	0.000	0.000	0.000	0.000	0.000	0.000	0.000	0.000	0.000	0.000	0.000	0.000	0.000	0.000	2.625	1.490	1.127	0.951	3.348	5.814	0.022	80	560	100	63	24	87	76	51	127	Error	Error	1.392	63	24	76	51	118740	170213	0.243	0.197	0	0	0
1	14	21	"Blank"	"Blank"	8190	41850	100	1519	1520	303	19	1425	1425	1442	293	20	26	3	0	2138	2147	219	10	2153	2153	2164	292	13	8	0	0	0.000	0.000	0.000	0.000	0.000	0.000	0.000	0.000	0.000	0.000	0.000	0.000	0.000	0.000	-6.267	-15.833	1.419	1.218	3.449	3.148	0.091	80	560	100	94	-15	79	95	-6	89	Error	Error	Error	94	-15	95	-6	121588	171769	0.266	-0.058	0	0	0
1	15	21	"Blank"	"Blank"	8490	41840	100	1644	1646	293	17	1545	1545	1550	313	20	21	5	0	2281	2273	210	9	2267	2267	2282	233	10	13	3	0	0.000	0.000	0.000	0.000	0.000	0.000	0.000	0.000	0.000	0.000	0.000	0.000	0.000	0.000	7.071	16.833	1.572	1.426	4.877	3.375	0.053	80	560	100	99	14	113	101	6	107	Error	Error	2.822	99	14	101	6	131669	181848	0.307	-0.039	0	0	0
1	16	21	"Blank"	"Blank"	8790	41840	100	1623	1643	296	18	1617	1617	1629	304	18	17	2	0	2348	2350	163	6	2363	2363	2359	234	9	5	0	0	0.000	0.000	0.000	0.000	0.000	0.000	0.000	0.000	0.000	0.000	0.000	0.000	0.000	0.000	-0.400	-2.000	2.662	2.124	4.560	39.754	0.000	80	560	100	6	-15	-9	26	-13	13	Error	Error	Error	6	-15	26	-13	131433	187965	0.046	-0.038	0	0	0
1	17	21	"Blank"	"Blank"	9090	41840	100	1590	1618	327	20	1568	1568	1595	308	19	20	7	0	2376	2387	201	8	2348	2348	2354	221	9	20	2	0	0.000	0.000	0.000	0.000	0.000	0.000	0.000	0.000	0.000	0.000	0.000	0.000	0.000	0.000	0.786	1.282	1.532	1.242	4.062	7.619	0.008	80	560	100	22	28	50	50	39	89	Error	Error	-0.348	22	28	50	39	129443	190954	0.075	0.149	0	0	0
1	18	21	"Blank"	"Blank"	9390	41840	100	1731	1757	301	17	1709	1709	1715	309	18	16	3	0	2635	2639	237	8	2554	2554	2577	313	12	8	3	0	0.000	0.000	0.000	0.000	0.000	0.000	0.000	0.000	0.000	0.000	0.000	0.000	0.000	0.000	0.272	0.565	1.391	1.354	5.746	5.534	0.015	80	560	100	22	81	103	48	85	133	Error	Error	-1.880	22	81	48	85	140591	211114	0.136	0.198	0	0	0
