# Supplementary material for: Application of hybridization control probe to increase accuracy on ligation detection or minisequencing diagnostic microarrays
Source: BMC Res Notes. 2009 Dec 14;2:249. doi: 10.1186/1756-0500-2-249 (PMC2799435; doi:10.1186/1756-0500-2-249)
Supplement: Additional file 3 — Gpr_files. Zip-compressed file containing raw microarray data in GenePix results format (.gpr) and GAL (GenePix Array List) files. [file 1756-0500-2-249-S3.ZIP › gpr_files/slide7/lasi7_10-16.gpr]

ATF	1.0
30	76    
"Type=GenePix Results 3"
"DateTime=2009/05/14 13:52:28"
"Settings=C:\Axon\Data\HPV\130509\lasi7.gps"
"GalFile=C:\Axon\Data\HPV\ArrayIt_032009_InstiBioGalfile.gal"
"ArrayOfArrays=10-16"
"PixelSize=5"
"Wavelengths=532	488"
"ImageFiles=C:\Axon\Data\HPV\130509\lasi7.tif 2	C:\Axon\Data\HPV\130509\lasi7.tif 3"
"NormalizationMethod=None"
"NormalizationFactors=1	1"
"JpegImage="
"StdDev=Type 1"
"RatioFormulations=W1/W3 (#1/532)	W1/W4 (#1/488)	W3/W4 (532/488)"
"FeatureType=Circular"
"Barcode="
"BackgroundSubtraction=LocalFeature"
"ImageOrigin=0, 0"
"JpegOrigin=3780, 0"
"Creator=GenePix Pro 6.1.0.2"
"Scanner=GenePix 4200A 01 Autoloader [2]"
"FocusPosition=0"
"Temperature=23.4375"
"LinesAveraged=2"
"Comment="
"PMTGain=630	530"
"ScanPower=100	100"
"LaserPower=2.73438	2.5592"
"Filters=Standard Green	Standard Blue"
"ScanRegion=720,0,3832,13800"
"Supplier="
"Block"	"Column"	"Row"	"Name"	"ID"	"X"	"Y"	"Dia."	"F532 Median"	"F532 Mean"	"F532 SD"	"F532 CV"	"B532"	"B532 Median"	"B532 Mean"	"B532 SD"	"B532 CV"	"% > B532+1SD"	"% > B532+2SD"	"F532 % Sat."	"F488 Median"	"F488 Mean"	"F488 SD"	"F488 CV"	"B488"	"B488 Median"	"B488 Mean"	"B488 SD"	"B488 CV"	"% > B488+1SD"	"% > B488+2SD"	"F488 % Sat."	"Ratio of Medians (#1/532)"	"Ratio of Means (#1/532)"	"Median of Ratios (#1/532)"	"Mean of Ratios (#1/532)"	"Ratios SD (#1/532)"	"Rgn Ratio (#1/532)"	"Rgn R2 (#1/532)"	"Ratio of Medians (#1/488)"	"Ratio of Means (#1/488)"	"Median of Ratios (#1/488)"	"Mean of Ratios (#1/488)"	"Ratios SD (#1/488)"	"Rgn Ratio (#1/488)"	"Rgn R2 (#1/488)"	"Ratio of Medians (532/488)"	"Ratio of Means (532/488)"	"Median of Ratios (532/488)"	"Mean of Ratios (532/488)"	"Ratios SD (532/488)"	"Rgn Ratio (532/488)"	"Rgn R2 (532/488)"	"F Pixels"	"B Pixels"	"Circularity"	"Sum of Medians (#1/532)"	"Sum of Medians (#1/488)"	"Sum of Medians (532/488)"	"Sum of Means (#1/532)"	"Sum of Means (#1/488)"	"Sum of Means (532/488)"	"Log Ratio (#1/532)"	"Log Ratio (#1/488)"	"Log Ratio (532/488)"	"F532 Median - B532"	"F488 Median - B488"	"F532 Mean - B532"	"F488 Mean - B488"	"F532 Total Intensity"	"F488 Total Intensity"	"SNR 532"	"SNR 488"	"Flags"	"Normalize"	"Autoflag"
1	1	1	"A1"	"A1"	13330	35795	100	2218	2495	1256	50	1832	1832	1922	853	44	33	14	0	7860	13251	10865	81	3114	3114	3491	2020	57	51	50	0	0.000	0.000	0.000	0.000	0.000	0.000	0.000	0.000	0.000	0.000	0.000	0.000	0.000	0.000	0.081	0.065	0.095	0.153	6.782	0.069	0.114	316	2384	100	386	4746	5132	663	10137	10800	Error	Error	-3.620	386	4746	663	10137	788533	4187291	0.672	4.832	0	0	0
1	2	1	"A1"	"A1"	13625	35790	100	2563	2735	1306	47	2076	2076	2279	1747	76	14	0	0	6869	11844	10106	85	3301	3301	4289	4287	99	48	36	0	0.000	0.000	0.000	0.000	0.000	0.000	0.000	0.000	0.000	0.000	0.000	0.000	0.000	0.000	0.136	0.077	0.127	0.240	6.465	0.067	0.255	316	2384	100	487	3568	4055	659	8543	9202	Error	Error	-2.873	487	3568	659	8543	864208	3742749	0.261	1.762	0	0	0
1	3	1	"A1"	"A1"	13925	35790	100	2453	2668	1413	52	2291	2291	2429	1151	47	21	5	0	4445	9722	8710	89	3498	3498	4129	3034	73	38	34	0	0.000	0.000	0.000	0.000	0.000	0.000	0.000	0.000	0.000	0.000	0.000	0.000	0.000	0.000	0.171	0.061	0.152	0.274	6.274	0.105	0.341	316	2384	100	162	947	1109	377	6224	6601	Error	Error	-2.547	162	947	377	6224	842967	3072212	0.208	1.843	0	0	0
1	4	1	"A2"	"A2"	14225	35790	100	3209	3280	993	30	2922	2922	3072	1132	36	20	2	0	4671	7569	4658	61	4044	4044	4723	2960	62	42	29	0	0.000	0.000	0.000	0.000	0.000	0.000	0.000	0.000	0.000	0.000	0.000	0.000	0.000	0.000	0.458	0.102	0.282	0.342	6.248	0.103	0.177	316	2384	100	287	627	914	358	3525	3883	Error	Error	-1.127	287	627	358	3525	1036558	2391950	0.184	0.961	0	0	0
1	5	1	"A2"	"A2"	14525	35790	100	2529	2682	1150	42	2112	2112	2236	1151	51	23	3	0	5082	9974	7281	72	3354	3354	3954	2734	69	48	46	0	0.000	0.000	0.000	0.000	0.000	0.000	0.000	0.000	0.000	0.000	0.000	0.000	0.000	0.000	0.241	0.086	0.122	0.202	5.443	0.078	0.157	316	2384	100	417	1728	2145	570	6620	7190	Error	Error	-2.051	417	1728	570	6620	847378	3151663	0.387	2.202	0	0	0
1	6	1	"A2"	"A2"	14825	35790	100	2263	2538	2034	80	1897	1897	2031	1204	59	18	4	0	4252	8886	7322	82	3173	3173	3820	3026	79	46	41	0	0.000	0.000	0.000	0.000	0.000	0.000	0.000	0.000	0.000	0.000	0.000	0.000	0.000	0.000	0.339	0.112	0.158	0.277	6.312	0.131	0.224	316	2384	100	366	1079	1445	641	5713	6354	Error	Error	-1.560	366	1079	641	5713	801874	2807834	0.421	1.674	0	0	0
1	7	1	"A3"	"A3"	15125	35790	100	2066	2260	1385	61	1885	1885	2036	1579	77	6	1	0	3714	7695	6056	78	3173	3173	3677	2232	60	38	36	0	0.000	0.000	0.000	0.000	0.000	0.000	0.000	0.000	0.000	0.000	0.000	0.000	0.000	0.000	0.335	0.083	0.206	0.309	8.213	0.079	0.059	316	2384	100	181	541	722	375	4522	4897	Error	Error	-1.580	181	541	375	4522	714278	2431515	0.142	1.800	0	0	0
1	8	1	"A3"	"A3"	15425	35785	100	2168	2319	850	36	1932	1932	2066	1355	65	13	2	0	4011	8755	7648	87	3369	3369	3984	2562	64	37	35	0	0.000	0.000	0.000	0.000	0.000	0.000	0.000	0.000	0.000	0.000	0.000	0.000	0.000	0.000	0.368	0.072	0.156	0.264	7.184	0.066	0.071	316	2384	100	236	642	878	387	5386	5773	Error	Error	-1.444	236	642	387	5386	732796	2766622	0.187	1.862	0	0	0
1	9	1	"A3"	"A3"	15725	35785	100	2417	2737	2136	78	2114	2114	2260	1919	84	7	1	0	5228	10544	8451	80	4137	4137	4914	3540	72	40	37	0	0.000	0.000	0.000	0.000	0.000	0.000	0.000	0.000	0.000	0.000	0.000	0.000	0.000	0.000	0.278	0.097	0.131	0.249	7.083	0.101	0.216	316	2384	100	303	1091	1394	623	6407	7030	Error	Error	-1.848	303	1091	623	6407	864850	3331976	0.249	1.590	0	0	0
1	10	1	"A4"	"A4"	16025	35785	100	2339	2474	912	36	2330	2330	2452	1255	51	7	1	0	5192	6376	2717	42	4634	4634	5013	1910	38	35	21	0	0.000	0.000	0.000	0.000	0.000	0.000	0.000	0.000	0.000	0.000	0.000	0.000	0.000	0.000	0.016	0.083	0.399	0.453	6.619	0.241	0.112	316	2384	100	9	558	567	144	1742	1886	Error	Error	-5.954	9	558	144	1742	781786	2014756	0.018	0.714	0	0	0
1	11	1	"A4"	"A4"	16325	35785	100	2304	2385	1230	51	2246	2246	2335	967	41	10	0	0	4087	5420	2875	53	3765	3765	4137	1820	43	33	21	0	0.000	0.000	0.000	0.000	0.000	0.000	0.000	0.000	0.000	0.000	0.000	0.000	0.000	0.000	0.180	0.084	0.400	0.565	7.629	0.072	0.040	316	2384	100	58	322	380	139	1655	1794	Error	Error	-2.473	58	322	139	1655	753509	1712722	0.052	0.705	0	0	0
1	12	1	"A4"	"A4"	16625	35785	100	2283	2398	897	37	2042	2042	2134	890	41	23	4	0	3845	8509	7470	87	3407	3407	3871	1978	51	38	35	0	0.000	0.000	0.000	0.000	0.000	0.000	0.000	0.000	0.000	0.000	0.000	0.000	0.000	0.000	0.550	0.070	0.175	0.301	7.648	0.062	0.101	316	2384	100	241	438	679	356	5102	5458	Error	Error	-0.862	241	438	356	5102	757800	2688739	0.297	2.345	0	0	0
1	13	1	"A5"	"A5"	16925	35785	100	1980	2083	652	31	1972	1972	2031	777	38	13	1	0	3630	4464	2192	49	3269	3269	3474	1185	34	34	17	0	0.000	0.000	0.000	0.000	0.000	0.000	0.000	0.000	0.000	0.000	0.000	0.000	0.000	0.000	0.022	0.093	0.605	0.653	5.614	0.121	0.090	316	2384	100	8	361	369	111	1195	1306	Error	Error	-5.496	8	361	111	1195	658170	1410658	0.067	0.835	0	0	0
1	14	1	"A5"	"A5"	17220	35780	100	2203	2334	798	34	2010	2010	2093	1107	52	14	2	0	3685	6280	5375	85	3299	3299	3552	1511	42	35	26	0	0.000	0.000	0.000	0.000	0.000	0.000	0.000	0.000	0.000	0.000	0.000	0.000	0.000	0.000	0.500	0.109	0.300	0.351	6.417	0.082	0.097	316	2384	100	193	386	579	324	2981	3305	Error	Error	-1.000	193	386	324	2981	737672	1984480	0.218	1.805	0	0	0
1	15	1	"A5"	"A5"	17520	35780	100	2198	2282	736	32	2064	2064	2159	1468	67	6	0	0	3669	5104	3374	66	3277	3277	3510	1587	45	32	19	0	0.000	0.000	0.000	0.000	0.000	0.000	0.000	0.000	0.000	0.000	0.000	0.000	0.000	0.000	0.342	0.119	0.523	0.494	6.442	0.510	0.049	316	2384	100	134	392	526	218	1827	2045	Error	Error	-1.549	134	392	218	1827	721177	1612906	0.084	1.004	0	0	0
1	16	1	"A6"	"A6"	17820	35780	100	2183	2255	773	34	2175	2175	2304	1734	75	2	0	0	3563	4442	2022	45	3298	3298	4103	3481	84	14	2	0	0.000	0.000	0.000	0.000	0.000	0.000	0.000	0.000	0.000	0.000	0.000	0.000	0.000	0.000	0.030	0.070	0.728	0.592	6.206	0.206	0.159	316	2384	100	8	265	273	80	1144	1224	Error	Error	-5.050	8	265	80	1144	712471	1403515	-0.028	0.097	0	0	0
1	17	1	"A6"	"A6"	18120	35780	100	2531	2575	801	31	2237	2237	2384	1783	74	3	0	0	4010	7441	6134	82	3378	3378	4043	3064	75	38	26	0	0.000	0.000	0.000	0.000	0.000	0.000	0.000	0.000	0.000	0.000	0.000	0.000	0.000	0.000	0.465	0.083	0.175	0.323	7.745	0.069	0.200	316	2384	100	294	632	926	338	4063	4401	Error	Error	-1.104	294	632	338	4063	813542	2351309	0.107	1.109	0	0	0
1	18	1	"A6"	"A6"	18420	35780	100	2387	2568	1061	41	2251	2251	2327	1023	43	21	5	0	4001	7412	6375	86	3535	3535	4046	2325	57	36	25	0	0.000	0.000	0.000	0.000	0.000	0.000	0.000	0.000	0.000	0.000	0.000	0.000	0.000	0.000	0.292	0.082	0.407	0.443	7.153	0.077	0.171	316	2384	100	136	466	602	317	3877	4194	Error	Error	-1.777	136	466	317	3877	811549	2342140	0.236	1.448	0	0	0
1	1	2	"A7"	"A7"	13330	36095	100	1748	1882	1315	69	1628	1628	1784	1283	71	4	1	0	3322	4232	2183	51	2902	2902	3128	1264	40	31	20	0	0.000	0.000	0.000	0.000	0.000	0.000	0.000	0.000	0.000	0.000	0.000	0.000	0.000	0.000	0.286	0.191	0.446	0.556	7.286	0.686	0.184	316	2384	100	120	420	540	254	1330	1584	Error	Error	-1.807	120	420	254	1330	594735	1337304	0.076	0.873	0	0	0
1	2	2	"A7"	"A7"	13630	36090	100	2002	2101	827	39	1922	1922	2023	846	41	12	2	0	3749	5679	4233	74	3073	3073	3266	1187	36	41	30	0	0.000	0.000	0.000	0.000	0.000	0.000	0.000	0.000	0.000	0.000	0.000	0.000	0.000	0.000	0.118	0.069	0.250	0.331	7.914	0.107	0.114	316	2384	100	80	676	756	179	2606	2785	Error	Error	-3.079	80	676	179	2606	663876	1794620	0.092	2.033	0	0	0
1	3	2	"A7"	"A7"	13930	36090	100	2944	3009	1114	37	2567	2567	2728	1722	63	6	0	0	4547	6414	3981	62	3675	3675	3881	1421	36	39	30	0	0.000	0.000	0.000	0.000	0.000	0.000	0.000	0.000	0.000	0.000	0.000	0.000	0.000	0.000	0.432	0.161	0.359	0.445	6.038	0.546	0.150	316	2384	100	377	872	1249	442	2739	3181	Error	Error	-1.210	377	872	442	2739	950710	2026710	0.163	1.783	0	0	0
1	4	2	"A8"	"A8"	14230	36090	100	2554	2640	1240	46	2466	2466	2733	2568	93	1	0	0	3946	6055	3843	63	3535	3535	4444	4098	92	29	6	0	0.000	0.000	0.000	0.000	0.000	0.000	0.000	0.000	0.000	0.000	0.000	0.000	0.000	0.000	0.214	0.069	0.574	0.464	7.183	0.071	0.074	316	2384	100	88	411	499	174	2520	2694	Error	Error	-2.224	88	411	174	2520	834300	1913403	-0.036	0.393	0	0	0
1	5	2	"A8"	"A8"	14530	36090	100	2037	2195	1013	46	1828	1828	1936	1172	60	13	2	0	4855	8648	6782	78	3041	3041	3695	2950	79	48	44	0	0.000	0.000	0.000	0.000	0.000	0.000	0.000	0.000	0.000	0.000	0.000	0.000	0.000	0.000	0.115	0.065	0.130	0.196	7.275	0.070	0.193	316	2384	100	209	1814	2023	367	5607	5974	Error	Error	-3.118	209	1814	367	5607	693775	2732770	0.221	1.679	0	0	0
1	6	2	"A8"	"A8"	14830	36090	100	2002	2289	1871	81	1675	1675	1795	1112	61	22	4	0	5445	10484	8809	84	2918	2918	3667	3275	89	48	43	0	0.000	0.000	0.000	0.000	0.000	0.000	0.000	0.000	0.000	0.000	0.000	0.000	0.000	0.000	0.129	0.081	0.102	0.183	7.068	0.070	0.124	316	2384	100	327	2527	2854	614	7566	8180	Error	Error	-2.950	327	2527	614	7566	723387	3312943	0.444	2.082	0	0	0
1	7	2	"A9"	"A9"	15130	36090	100	1825	1924	914	47	1693	1693	1807	1018	56	9	1	0	3444	5917	4268	72	2916	2916	3567	2659	74	37	28	0	0.000	0.000	0.000	0.000	0.000	0.000	0.000	0.000	0.000	0.000	0.000	0.000	0.000	0.000	0.250	0.077	0.312	0.369	7.257	0.083	0.110	316	2384	100	132	528	660	231	3001	3232	Error	Error	-2.000	132	528	231	3001	607844	1869898	0.115	0.884	0	0	0
1	8	2	"A9"	"A9"	15430	36090	100	1997	2316	1546	66	1713	1713	1837	1060	57	24	7	0	7198	10919	9284	85	3054	3054	4004	3725	93	51	40	0	0.000	0.000	0.000	0.000	0.000	0.000	0.000	0.000	0.000	0.000	0.000	0.000	0.000	0.000	0.069	0.077	0.106	0.169	5.525	0.070	0.231	316	2384	100	284	4144	4428	603	7865	8468	Error	Error	-3.867	284	4144	603	7865	731770	3450363	0.452	1.856	0	0	0
1	9	2	"A9"	"A9"	15730	36085	100	2056	2249	2018	89	1750	1750	1862	955	51	21	4	0	5391	9060	7582	83	3262	3262	4223	3874	91	44	28	0	0.000	0.000	0.000	0.000	0.000	0.000	0.000	0.000	0.000	0.000	0.000	0.000	0.000	0.000	0.144	0.086	0.130	0.216	5.517	0.079	0.192	316	2384	100	306	2129	2435	499	5798	6297	Error	Error	-2.799	306	2129	499	5798	710539	2862897	0.405	1.249	0	0	0
1	10	2	"A10"	"A10"	16030	36085	100	2007	2045	778	38	1817	1817	1950	1171	60	7	0	0	3872	5412	2661	49	3351	3351	3853	2146	55	37	25	0	0.000	0.000	0.000	0.000	0.000	0.000	0.000	0.000	0.000	0.000	0.000	0.000	0.000	0.000	0.365	0.111	0.276	0.394	6.257	0.184	0.138	316	2384	100	190	521	711	228	2061	2289	Error	Error	-1.455	190	521	228	2061	646167	1710290	0.081	0.726	0	0	0
1	11	2	"A10"	"A10"	16330	36085	100	2032	2128	830	39	1769	1769	1851	909	49	19	5	0	3891	7274	5141	70	3170	3170	3610	1788	49	46	42	0	0.000	0.000	0.000	0.000	0.000	0.000	0.000	0.000	0.000	0.000	0.000	0.000	0.000	0.000	0.365	0.087	0.154	0.286	7.980	0.084	0.069	316	2384	100	263	721	984	359	4104	4463	Error	Error	-1.455	263	721	359	4104	672547	2298638	0.305	2.049	0	0	0
1	12	2	"A10"	"A10"	16630	36085	100	2054	2206	1049	47	1793	1793	1915	1213	63	14	2	0	3820	7790	5966	76	3129	3129	3612	2068	57	43	41	0	0.000	0.000	0.000	0.000	0.000	0.000	0.000	0.000	0.000	0.000	0.000	0.000	0.000	0.000	0.378	0.089	0.188	0.329	6.744	0.121	0.129	316	2384	100	261	691	952	413	4661	5074	Error	Error	-1.405	261	691	413	4661	697055	2461670	0.240	2.020	0	0	0
1	13	2	"A11"	"A11"	16930	36085	100	1859	2058	2029	98	1774	1774	1872	941	50	12	3	0	3554	7433	6795	91	3083	3083	3339	1289	38	42	37	0	0.000	0.000	0.000	0.000	0.000	0.000	0.000	0.000	0.000	0.000	0.000	0.000	0.000	0.000	0.180	0.065	0.302	0.326	7.429	0.068	0.039	316	2384	100	85	471	556	284	4350	4634	Error	Error	-2.470	85	471	284	4350	650298	2348927	0.198	3.176	0	0	0
1	14	2	"A11"	"A11"	17225	36085	100	2073	2210	1294	58	1788	1788	1908	951	49	22	4	0	3996	7657	6404	83	3110	3110	3357	1438	42	45	40	0	0.000	0.000	0.000	0.000	0.000	0.000	0.000	0.000	0.000	0.000	0.000	0.000	0.000	0.000	0.322	0.093	0.182	0.266	5.922	0.095	0.137	316	2384	100	285	886	1171	422	4547	4969	Error	Error	-1.636	285	886	422	4547	698368	2419481	0.318	2.990	0	0	0
1	15	2	"A11"	"A11"	17525	36080	100	1958	2089	986	47	1812	1812	1945	1430	73	6	0	0	3834	6633	5430	81	3089	3089	3425	1608	46	42	33	0	0.000	0.000	0.000	0.000	0.000	0.000	0.000	0.000	0.000	0.000	0.000	0.000	0.000	0.000	0.196	0.078	0.276	0.313	6.093	0.085	0.065	316	2384	100	146	745	891	277	3544	3821	Error	Error	-2.351	146	745	277	3544	660168	2095877	0.101	1.995	0	0	0
1	16	2	"A12"	"A12"	17825	36080	100	2088	2283	1042	45	1878	1878	1954	752	38	26	11	0	3795	8288	7933	95	3151	3151	3545	1712	48	40	35	0	0.000	0.000	0.000	0.000	0.000	0.000	0.000	0.000	0.000	0.000	0.000	0.000	0.000	0.000	0.326	0.079	0.169	0.272	6.897	0.068	0.131	316	2384	100	210	644	854	405	5137	5542	Error	Error	-1.617	210	644	405	5137	721463	2619161	0.438	2.770	0	0	0
1	17	2	"A12"	"A12"	18125	36080	100	2309	2445	975	39	1963	1963	2081	1061	50	21	6	0	5544	9973	8560	85	3227	3227	3655	2006	54	50	44	0	0.000	0.000	0.000	0.000	0.000	0.000	0.000	0.000	0.000	0.000	0.000	0.000	0.000	0.000	0.149	0.071	0.122	0.191	6.361	0.070	0.172	316	2384	100	346	2317	2663	482	6746	7228	Error	Error	-2.743	346	2317	482	6746	772601	3151573	0.343	3.150	0	0	0
1	18	2	"A12"	"A12"	18425	36080	100	2435	2630	1091	41	1982	1982	2093	898	42	33	14	0	6750	10998	9263	84	3344	3344	3920	2366	60	52	44	0	0.000	0.000	0.000	0.000	0.000	0.000	0.000	0.000	0.000	0.000	0.000	0.000	0.000	0.000	0.133	0.085	0.138	0.211	5.950	0.067	0.166	316	2384	100	453	3406	3859	648	7654	8302	Error	Error	-2.910	453	3406	648	7654	831057	3475245	0.598	2.992	0	0	0
1	1	3	"A13"	"A13"	13335	36395	100	1655	1744	719	41	1526	1526	1615	801	49	14	3	0	3590	4769	2609	54	2804	2804	3117	1622	52	45	25	0	0.000	0.000	0.000	0.000	0.000	0.000	0.000	0.000	0.000	0.000	0.000	0.000	0.000	0.000	0.164	0.111	0.292	0.370	6.112	0.130	0.087	316	2384	100	129	786	915	218	1965	2183	Error	Error	-2.607	129	786	218	1965	551095	1507006	0.161	1.018	0	0	0
1	2	3	"A13"	"A13"	13635	36395	100	1896	2130	2055	96	1769	1769	1880	919	48	13	2	0	5241	5528	3150	56	2991	2991	3492	2007	57	51	33	0	0.000	0.000	0.000	0.000	0.000	0.000	0.000	0.000	0.000	0.000	0.000	0.000	0.000	0.000	0.056	0.142	0.197	0.272	6.672	0.135	0.060	316	2384	100	127	2250	2377	361	2537	2898	Error	Error	-4.147	127	2250	361	2537	673138	1746884	0.272	1.014	0	0	0
1	3	3	"A13"	"A13"	13935	36390	100	2419	2520	1170	46	2205	2205	2310	1003	43	14	2	0	4008	5157	2651	51	3315	3315	3620	1300	35	42	28	0	0.000	0.000	0.000	0.000	0.000	0.000	0.000	0.000	0.000	0.000	0.000	0.000	0.000	0.000	0.309	0.171	0.459	0.467	6.249	0.229	0.137	316	2384	100	214	693	907	315	1842	2157	Error	Error	-1.695	214	693	315	1842	796414	1629767	0.209	1.182	0	0	0
1	4	3	"A14"	"A14"	14235	36390	100	2077	2480	1919	77	1873	1873	2031	1493	73	16	4	0	3437	6691	5427	81	3061	3061	3556	2178	61	34	33	0	0.000	0.000	0.000	0.000	0.000	0.000	0.000	0.000	0.000	0.000	0.000	0.000	0.000	0.000	0.543	0.167	0.257	0.362	5.086	0.197	0.306	316	2384	100	204	376	580	607	3630	4237	Error	Error	-0.882	204	376	607	3630	783642	2114481	0.301	1.439	0	0	0
1	5	3	"A14"	"A14"	14535	36390	100	1831	2485	1901	76	1608	1608	1822	1611	88	19	12	0	3262	8310	7740	93	2838	2838	3670	3458	94	37	34	0	0.000	0.000	0.000	0.000	0.000	0.000	0.000	0.000	0.000	0.000	0.000	0.000	0.000	0.000	0.526	0.160	0.257	0.361	5.184	0.189	0.399	316	2384	100	223	424	647	877	5472	6349	Error	Error	-0.927	223	424	877	5472	785295	2625969	0.412	1.342	0	0	0
1	6	3	"A14"	"A14"	14835	36390	100	1855	2364	1666	70	1582	1582	1726	1026	59	27	15	0	3468	8444	7690	91	2811	2811	3681	3388	92	39	37	0	0.000	0.000	0.000	0.000	0.000	0.000	0.000	0.000	0.000	0.000	0.000	0.000	0.000	0.000	0.416	0.139	0.197	0.299	5.107	0.166	0.533	316	2384	100	273	657	930	782	5633	6415	Error	Error	-1.267	273	657	782	5633	747154	2668342	0.622	1.406	0	0	0
1	7	3	"A15"	"A15"	15135	36390	100	1686	1834	848	46	1592	1592	1741	1247	71	6	0	0	3328	6332	4834	76	2842	2842	3374	2461	72	38	30	0	0.000	0.000	0.000	0.000	0.000	0.000	0.000	0.000	0.000	0.000	0.000	0.000	0.000	0.000	0.193	0.069	0.170	0.259	7.365	0.109	0.103	316	2384	100	94	486	580	242	3490	3732	Error	Error	-2.370	94	486	242	3490	579569	2000932	0.075	1.202	0	0	0
1	8	3	"A15"	"A15"	15435	36390	100	1876	2135	1036	48	1597	1597	1737	1327	76	18	3	0	3733	8738	7794	89	2926	2926	3778	3653	96	43	32	0	0.000	0.000	0.000	0.000	0.000	0.000	0.000	0.000	0.000	0.000	0.000	0.000	0.000	0.000	0.346	0.093	0.145	0.213	5.558	0.106	0.187	316	2384	100	279	807	1086	538	5812	6350	Error	Error	-1.532	279	807	538	5812	674539	2761054	0.300	1.358	0	0	0
1	9	3	"A15"	"A15"	15735	36385	100	1890	2093	896	42	1662	1662	1825	1454	79	13	0	0	3622	8925	8975	100	3006	3006	3983	3885	97	37	27	0	0.000	0.000	0.000	0.000	0.000	0.000	0.000	0.000	0.000	0.000	0.000	0.000	0.000	0.000	0.370	0.073	0.181	0.279	6.747	0.092	0.239	316	2384	100	228	616	844	431	5919	6350	Error	Error	-1.434	228	616	431	5919	661505	2820268	0.184	1.272	0	0	0
1	10	3	"A16"	"A16"	16035	36385	100	1774	1879	783	41	1654	1654	1762	1066	60	10	1	0	3762	5848	3639	62	3024	3024	3375	1622	48	43	35	0	0.000	0.000	0.000	0.000	0.000	0.000	0.000	0.000	0.000	0.000	0.000	0.000	0.000	0.000	0.163	0.080	0.239	0.291	6.937	0.098	0.075	316	2384	100	120	738	858	225	2824	3049	Error	Error	-2.621	120	738	225	2824	593906	1847823	0.110	1.525	0	0	0
1	11	3	"A16"	"A16"	16335	36385	100	1962	2070	1008	48	1709	1709	1829	1064	58	13	1	0	4210	7250	5044	69	3056	3056	3525	2350	66	44	41	0	0.000	0.000	0.000	0.000	0.000	0.000	0.000	0.000	0.000	0.000	0.000	0.000	0.000	0.000	0.219	0.086	0.169	0.237	7.050	0.114	0.212	316	2384	100	253	1154	1407	361	4194	4555	Error	Error	-2.189	253	1154	361	4194	654167	2290947	0.227	1.585	0	0	0
1	12	3	"A16"	"A16"	16635	36385	100	1873	2018	1012	50	1714	1714	1830	887	48	17	3	0	5270	7289	5022	68	3065	3065	3780	2950	78	48	34	0	0.000	0.000	0.000	0.000	0.000	0.000	0.000	0.000	0.000	0.000	0.000	0.000	0.000	0.000	0.072	0.072	0.149	0.193	7.771	0.061	0.098	316	2384	100	159	2205	2364	304	4224	4528	Error	Error	-3.794	159	2205	304	4224	637632	2303269	0.212	1.189	0	0	0
1	13	3	"A17"	"A17"	16935	36385	100	1778	1865	812	43	1676	1676	1859	1743	93	2	0	0	3416	5366	3385	63	3006	3006	3539	2674	75	34	20	0	0.000	0.000	0.000	0.000	0.000	0.000	0.000	0.000	0.000	0.000	0.000	0.000	0.000	0.000	0.249	0.080	0.289	0.369	7.259	0.090	0.075	316	2384	100	102	410	512	189	2360	2549	Error	Error	-2.007	102	410	189	2360	589494	1695585	0.003	0.683	0	0	0
1	14	3	"A17"	"A17"	17230	36385	100	1859	2015	1474	73	1768	1768	2179	3350	153	0	0	0	3679	6198	4242	68	3078	3078	3896	4235	108	33	17	0	0.000	0.000	0.000	0.000	0.000	0.000	0.000	0.000	0.000	0.000	0.000	0.000	0.000	0.000	0.151	0.079	0.203	0.273	6.778	0.141	0.084	316	2384	100	91	601	692	247	3120	3367	Error	Error	-2.723	91	601	247	3120	636696	1958512	-0.049	0.544	0	0	0
1	15	3	"A17"	"A17"	17530	36385	100	1930	2070	1097	52	1776	1776	1892	1244	65	9	1	0	3750	6375	4449	69	3098	3098	3428	1645	47	41	36	0	0.000	0.000	0.000	0.000	0.000	0.000	0.000	0.000	0.000	0.000	0.000	0.000	0.000	0.000	0.236	0.090	0.243	0.307	7.109	0.097	0.109	316	2384	100	154	652	806	294	3277	3571	Error	Error	-2.082	154	652	294	3277	654153	2014402	0.143	1.791	0	0	0
1	16	3	"A18"	"A18"	17830	36380	100	1999	2055	672	32	1838	1838	1942	1037	53	12	0	0	3528	6084	4457	73	3124	3124	3478	1460	41	34	31	0	0.000	0.000	0.000	0.000	0.000	0.000	0.000	0.000	0.000	0.000	0.000	0.000	0.000	0.000	0.399	0.073	0.249	0.339	6.479	0.084	0.045	316	2384	100	161	404	565	217	2960	3177	Error	Error	-1.327	161	404	217	2960	649326	1922407	0.109	1.785	0	0	0
1	17	3	"A18"	"A18"	18130	36380	100	2082	2185	758	34	1891	1891	2022	1002	49	11	2	0	3945	6155	4085	66	3247	3247	3763	2486	66	36	24	0	0.000	0.000	0.000	0.000	0.000	0.000	0.000	0.000	0.000	0.000	0.000	0.000	0.000	0.000	0.274	0.101	0.221	0.296	7.236	0.089	0.114	316	2384	100	191	698	889	294	2908	3202	Error	Error	-1.870	191	698	294	2908	690563	1944943	0.163	0.962	0	0	0
1	18	3	"A18"	"A18"	18430	36380	100	2063	2302	1127	48	1878	1878	1977	1097	55	16	4	0	4070	7253	5647	77	3238	3238	3733	2310	61	40	31	0	0.000	0.000	0.000	0.000	0.000	0.000	0.000	0.000	0.000	0.000	0.000	0.000	0.000	0.000	0.222	0.106	0.226	0.341	7.276	0.088	0.080	316	2384	100	185	832	1017	424	4015	4439	Error	Error	-2.169	185	832	424	4015	727498	2291860	0.296	1.524	0	0	0
1	1	4	"A19"	"A19"	13340	36695	100	1615	1910	1899	99	1484	1484	1677	1749	104	4	2	0	3271	3895	1664	42	2747	2747	3033	1937	63	25	6	0	0.000	0.000	0.000	0.000	0.000	0.000	0.000	0.000	0.000	0.000	0.000	0.000	0.000	0.000	0.250	0.371	0.523	0.572	5.474	0.415	0.161	316	2384	100	131	524	655	426	1148	1574	Error	Error	-2.000	131	524	426	1148	603538	1230736	0.133	0.445	0	0	0
1	2	4	"A19"	"A19"	13640	36695	100	1742	1971	2217	112	1543	1543	1661	1180	71	7	1	0	3613	5764	3961	68	2759	2759	3031	1459	48	44	35	0	0.000	0.000	0.000	0.000	0.000	0.000	0.000	0.000	0.000	0.000	0.000	0.000	0.000	0.000	0.233	0.142	0.174	0.263	6.651	0.276	0.126	316	2384	100	199	854	1053	428	3005	3433	Error	Error	-2.101	199	854	428	3005	622904	1821355	0.263	1.873	0	0	0
1	3	4	"A19"	"A19"	13940	36695	100	1708	1973	2348	119	1767	1767	1876	1026	54	7	0	0	3604	5408	3683	68	2966	2966	3214	1383	43	43	32	0	0.000	0.000	0.000	0.000	0.000	0.000	0.000	0.000	0.000	0.000	0.000	0.000	0.000	0.000	-0.092	0.084	0.384	0.405	6.655	0.242	0.116	316	2384	100	-59	638	579	206	2442	2648	Error	Error	Error	-59	638	206	2442	623525	1708789	0.095	1.586	0	0	0
1	4	4	"A20"	"A20"	14240	36690	100	2161	2254	783	34	2068	2068	2235	1306	58	7	0	0	3722	5988	5198	86	3239	3239	4003	3595	89	23	9	0	0.000	0.000	0.000	0.000	0.000	0.000	0.000	0.000	0.000	0.000	0.000	0.000	0.000	0.000	0.193	0.068	0.445	0.418	7.816	0.079	0.115	316	2384	100	93	483	576	186	2749	2935	Error	Error	-2.377	93	483	186	2749	712214	1892118	0.015	0.552	0	0	0
1	5	4	"A20"	"A20"	14540	36690	100	1648	1868	1130	60	1495	1495	1637	1400	85	8	1	0	3357	8462	7847	92	2724	2724	3022	2213	73	41	35	0	0.000	0.000	0.000	0.000	0.000	0.000	0.000	0.000	0.000	0.000	0.000	0.000	0.000	0.000	0.242	0.065	0.125	0.207	6.272	0.121	0.220	316	2384	100	153	633	786	373	5738	6111	Error	Error	-2.049	153	633	373	5738	590154	2673869	0.165	2.458	0	0	0
1	6	4	"A20"	"A20"	14840	36690	100	1747	2055	1890	91	1478	1478	1590	1090	68	23	5	0	3538	9477	8666	91	2720	2720	3007	1578	52	45	41	0	0.000	0.000	0.000	0.000	0.000	0.000	0.000	0.000	0.000	0.000	0.000	0.000	0.000	0.000	0.329	0.085	0.122	0.207	6.912	0.104	0.110	316	2384	100	269	818	1087	577	6757	7334	Error	Error	-1.604	269	818	577	6757	649370	2994769	0.427	4.100	0	0	0
1	7	4	"A21"	"A21"	15140	36690	100	1756	1950	1064	54	1513	1513	1623	971	59	20	5	0	3880	9512	8603	90	2766	2766	3516	3351	95	43	38	0	0.000	0.000	0.000	0.000	0.000	0.000	0.000	0.000	0.000	0.000	0.000	0.000	0.000	0.000	0.218	0.065	0.120	0.188	7.127	0.070	0.157	316	2384	100	243	1114	1357	437	6746	7183	Error	Error	-2.197	243	1114	437	6746	616218	3005753	0.337	1.789	0	0	0
1	8	4	"A21"	"A21"	15440	36690	100	2054	2274	1234	54	1521	1521	1671	1329	79	26	3	0	10855	13256	9970	75	2798	2798	3154	1914	60	58	53	0	0.000	0.000	0.000	0.000	0.000	0.000	0.000	0.000	0.000	0.000	0.000	0.000	0.000	0.000	0.066	0.072	0.096	0.137	4.591	0.069	0.245	316	2384	100	533	8057	8590	753	10458	11211	Error	Error	-3.918	533	8057	753	10458	718618	4188936	0.454	5.278	0	0	0
1	9	4	"A21"	"A21"	15740	36690	100	2004	2312	1658	71	1546	1546	1690	1227	72	25	6	0	10812	13340	10740	80	2862	2862	3378	2235	66	52	51	0	0.000	0.000	0.000	0.000	0.000	0.000	0.000	0.000	0.000	0.000	0.000	0.000	0.000	0.000	0.058	0.073	0.090	0.143	6.110	0.083	0.205	316	2384	100	458	7950	8408	766	10478	11244	Error	Error	-4.118	458	7950	766	10478	730729	4215283	0.507	4.457	0	0	0
1	10	4	"A22"	"A22"	16040	36685	100	1770	1872	733	39	1617	1617	1722	918	53	16	3	0	3426	6467	5238	80	2928	2928	3548	2803	79	35	25	0	0.000	0.000	0.000	0.000	0.000	0.000	0.000	0.000	0.000	0.000	0.000	0.000	0.000	0.000	0.307	0.072	0.209	0.298	5.743	0.092	0.173	316	2384	100	153	498	651	255	3539	3794	Error	Error	-1.703	153	498	255	3539	591609	2043719	0.163	1.041	0	0	0
1	11	4	"A22"	"A22"	16340	36685	100	1877	1937	725	37	1660	1660	1760	925	52	15	1	0	4957	8288	6252	75	2945	2945	3558	2794	78	47	39	0	0.000	0.000	0.000	0.000	0.000	0.000	0.000	0.000	0.000	0.000	0.000	0.000	0.000	0.000	0.108	0.052	0.116	0.195	6.302	0.069	0.169	316	2384	100	217	2012	2229	277	5343	5620	Error	Error	-3.213	217	2012	277	5343	611952	2619073	0.191	1.693	0	0	0
1	12	4	"A22"	"A22"	16640	36685	100	1915	2092	879	42	1644	1644	1773	1055	59	19	3	0	5961	9075	7068	77	2942	2942	3434	2402	69	50	46	0	0.000	0.000	0.000	0.000	0.000	0.000	0.000	0.000	0.000	0.000	0.000	0.000	0.000	0.000	0.090	0.073	0.108	0.161	6.145	0.113	0.100	316	2384	100	271	3019	3290	448	6133	6581	Error	Error	-3.478	271	3019	448	6133	660936	2867640	0.302	2.348	0	0	0
1	13	4	"A23"	"A23"	16935	36685	100	1846	1955	1301	66	1588	1588	1711	1201	70	11	0	0	3791	7663	6466	84	2893	2893	3174	1612	50	46	43	0	0.000	0.000	0.000	0.000	0.000	0.000	0.000	0.000	0.000	0.000	0.000	0.000	0.000	0.000	0.287	0.077	0.118	0.212	7.732	0.082	0.086	316	2384	100	258	898	1156	367	4770	5137	Error	Error	-1.799	258	898	367	4770	617872	2421645	0.203	2.785	0	0	0
1	14	4	"A23"	"A23"	17235	36685	100	1894	2165	1082	49	1619	1619	1705	807	47	31	13	0	5671	9959	8462	84	2934	2934	3177	1333	41	55	50	0	0.000	0.000	0.000	0.000	0.000	0.000	0.000	0.000	0.000	0.000	0.000	0.000	0.000	0.000	0.100	0.078	0.113	0.195	6.570	0.076	0.171	316	2384	100	275	2737	3012	546	7025	7571	Error	Error	-3.315	275	2737	546	7025	684218	3147061	0.570	5.088	0	0	0
1	15	4	"A23"	"A23"	17535	36685	100	1967	2205	1178	53	1668	1668	1757	827	47	27	11	0	5505	9447	7497	79	2974	2974	3168	1174	37	58	52	0	0.000	0.000	0.000	0.000	0.000	0.000	0.000	0.000	0.000	0.000	0.000	0.000	0.000	0.000	0.118	0.083	0.127	0.195	6.369	0.073	0.138	316	2384	100	299	2531	2830	537	6473	7010	Error	Error	-3.081	299	2531	537	6473	696920	2985337	0.542	5.348	0	0	0
1	16	4	"A24"	"A24"	17835	36685	100	1943	2067	1107	53	1711	1711	1824	944	51	15	4	0	3684	6692	5194	77	3067	3067	3390	1720	50	43	40	0	0.000	0.000	0.000	0.000	0.000	0.000	0.000	0.000	0.000	0.000	0.000	0.000	0.000	0.000	0.376	0.098	0.159	0.244	6.155	0.106	0.139	316	2384	100	232	617	849	356	3625	3981	Error	Error	-1.411	232	617	356	3625	653111	2114818	0.257	1.920	0	0	0
1	17	4	"A24"	"A24"	18135	36680	100	2147	2344	1185	50	1770	1770	1882	930	49	28	9	0	6151	9131	7237	79	3143	3143	3467	1951	56	53	43	0	0.000	0.000	0.000	0.000	0.000	0.000	0.000	0.000	0.000	0.000	0.000	0.000	0.000	0.000	0.125	0.096	0.121	0.187	5.221	0.090	0.182	316	2384	100	377	3008	3385	574	5988	6562	Error	Error	-2.996	377	3008	574	5988	740595	2885417	0.497	2.903	0	0	0
1	18	4	"A24"	"A24"	18435	36680	100	2090	2350	2162	92	1836	1836	1929	1014	52	22	2	0	4971	8400	6334	75	3226	3226	3507	1569	44	50	47	0	0.000	0.000	0.000	0.000	0.000	0.000	0.000	0.000	0.000	0.000	0.000	0.000	0.000	0.000	0.146	0.099	0.136	0.199	6.712	0.164	0.211	316	2384	100	254	1745	1999	514	5174	5688	Error	Error	-2.780	254	1745	514	5174	742627	2654368	0.415	3.119	0	0	0
1	1	5	"A25"	"A25"	13345	36995	100	1622	1822	1402	76	1425	1425	1572	1297	82	11	1	0	3224	8014	7516	93	2708	2708	3247	2569	79	37	35	0	0.000	0.000	0.000	0.000	0.000	0.000	0.000	0.000	0.000	0.000	0.000	0.000	0.000	0.000	0.382	0.075	0.189	0.285	7.397	0.091	0.180	316	2384	100	197	516	713	397	5306	5703	Error	Error	-1.389	197	516	397	5306	575759	2532484	0.193	1.856	0	0	0
1	2	5	"A25"	"A25"	13645	36995	100	1732	1999	1343	67	1425	1425	1576	1359	86	15	2	0	3539	10290	9668	93	2661	2661	3224	2478	76	43	41	0	0.000	0.000	0.000	0.000	0.000	0.000	0.000	0.000	0.000	0.000	0.000	0.000	0.000	0.000	0.350	0.075	0.106	0.197	7.042	0.110	0.191	316	2384	100	307	878	1185	574	7629	8203	Error	Error	-1.516	307	878	574	7629	631829	3251763	0.311	2.851	0	0	0
1	3	5	"A25"	"A25"	13945	36995	100	1715	1992	1569	78	1475	1475	1584	975	61	20	5	0	3537	9210	8346	90	2689	2689	3125	2002	64	45	42	0	0.000	0.000	0.000	0.000	0.000	0.000	0.000	0.000	0.000	0.000	0.000	0.000	0.000	0.000	0.283	0.079	0.113	0.191	7.323	0.074	0.105	316	2384	100	240	848	1088	517	6521	7038	Error	Error	-1.821	240	848	517	6521	629461	2910354	0.418	3.039	0	0	0
1	4	5	"A26"	"A26"	14245	36995	100	1834	1927	938	48	1592	1592	1757	1114	63	13	1	0	3773	8631	6981	80	2818	2818	3637	3687	101	43	40	0	0.000	0.000	0.000	0.000	0.000	0.000	0.000	0.000	0.000	0.000	0.000	0.000	0.000	0.000	0.253	0.058	0.112	0.201	6.265	0.070	0.267	316	2384	100	242	955	1197	335	5813	6148	Error	Error	-1.980	242	955	335	5813	608910	2727381	0.153	1.354	0	0	0
1	5	5	"A26"	"A26"	14545	36990	100	1773	2070	2626	126	1454	1454	1598	1358	84	15	2	0	4277	9280	7830	84	2660	2660	3434	2996	87	48	44	0	0.000	0.000	0.000	0.000	0.000	0.000	0.000	0.000	0.000	0.000	0.000	0.000	0.000	0.000	0.197	0.093	0.122	0.194	6.296	0.110	0.099	316	2384	100	319	1617	1936	616	6620	7236	Error	Error	-2.342	319	1617	616	6620	654182	2932398	0.348	1.951	0	0	0
1	6	5	"A26"	"A26"	14845	36990	100	1926	2115	1454	68	1431	1431	1590	1376	86	18	2	0	5447	9141	6826	74	2687	2687	3593	3427	95	49	46	0	0.000	0.000	0.000	0.000	0.000	0.000	0.000	0.000	0.000	0.000	0.000	0.000	0.000	0.000	0.179	0.106	0.144	0.226	6.105	0.104	0.195	316	2384	100	495	2760	3255	684	6454	7138	Error	Error	-2.479	495	2760	684	6454	668461	2888567	0.382	1.619	0	0	0
1	7	5	"A27"	"A27"	15145	36990	100	1653	1938	1651	85	1490	1490	1616	1328	82	12	2	0	3553	8201	7060	86	2668	2668	3415	3447	100	41	37	0	0.000	0.000	0.000	0.000	0.000	0.000	0.000	0.000	0.000	0.000	0.000	0.000	0.000	0.000	0.184	0.081	0.116	0.212	8.141	0.063	0.122	316	2384	100	163	885	1048	448	5533	5981	Error	Error	-2.441	163	885	448	5533	612400	2591528	0.242	1.388	0	0	0
1	8	5	"A27"	"A27"	15445	36990	100	1771	2173	2925	134	1484	1484	1588	835	52	28	10	0	3677	10357	9520	91	2756	2756	3364	2544	75	44	40	0	0.000	0.000	0.000	0.000	0.000	0.000	0.000	0.000	0.000	0.000	0.000	0.000	0.000	0.000	0.312	0.091	0.094	0.177	6.257	0.085	0.106	316	2384	100	287	921	1208	689	7601	8290	Error	Error	-1.682	287	921	689	7601	686796	3272698	0.701	2.749	0	0	0
1	9	5	"A27"	"A27"	15745	36990	100	1958	2146	986	45	1524	1524	1647	1198	72	24	6	0	4555	12160	11120	91	2811	2811	3331	2279	68	48	44	0	0.000	0.000	0.000	0.000	0.000	0.000	0.000	0.000	0.000	0.000	0.000	0.000	0.000	0.000	0.249	0.067	0.104	0.195	6.746	0.069	0.174	316	2384	100	434	1744	2178	622	9349	9971	Error	Error	-2.007	434	1744	622	9349	678282	3842422	0.417	3.874	0	0	0
1	10	5	"A28"	"A28"	16045	36990	100	1844	2137	1114	52	1615	1615	1813	1841	101	10	0	0	3575	13648	14246	104	2887	2887	3965	4662	117	39	35	0	0.000	0.000	0.000	0.000	0.000	0.000	0.000	0.000	0.000	0.000	0.000	0.000	0.000	0.000	0.333	0.049	0.086	0.170	8.045	0.062	0.334	316	2384	100	229	688	917	522	10761	11283	Error	Error	-1.587	229	688	522	10761	675208	4312890	0.176	2.077	0	0	0
1	11	5	"A28"	"A28"	16345	36985	100	1927	2270	1553	68	1587	1587	1742	1267	72	21	6	0	4161	12288	11688	95	2890	2890	4022	4797	119	43	37	0	0.000	0.000	0.000	0.000	0.000	0.000	0.000	0.000	0.000	0.000	0.000	0.000	0.000	0.000	0.268	0.073	0.104	0.186	6.602	0.067	0.198	316	2384	100	340	1271	1611	683	9398	10081	Error	Error	-1.902	340	1271	683	9398	717273	3882870	0.417	1.723	0	0	0
1	12	5	"A28"	"A28"	16645	36985	100	1963	2349	1291	54	1631	1631	1785	1177	65	27	10	0	3834	13832	14064	101	2927	2927	4366	5965	136	41	34	0	0.000	0.000	0.000	0.000	0.000	0.000	0.000	0.000	0.000	0.000	0.000	0.000	0.000	0.000	0.366	0.066	0.098	0.190	6.282	0.064	0.354	316	2384	100	332	907	1239	718	10905	11623	Error	Error	-1.450	332	907	718	10905	742140	4370755	0.479	1.587	0	0	0
1	13	5	"A29"	"A29"	16940	36985	100	1674	1835	1069	58	1632	1632	1760	921	52	13	2	0	3349	6022	4665	77	2930	2930	3975	4310	108	31	15	0	0.000	0.000	0.000	0.000	0.000	0.000	0.000	0.000	0.000	0.000	0.000	0.000	0.000	0.000	0.100	0.066	0.225	0.354	7.096	0.073	0.226	316	2384	100	42	419	461	203	3092	3295	Error	Error	-3.318	42	419	203	3092	579778	1902879	0.081	0.475	0	0	0
1	14	5	"A29"	"A29"	17240	36985	100	1896	2177	1232	56	1647	1647	1773	1024	57	24	8	0	3679	9603	9040	94	2976	2976	3625	2620	72	38	36	0	0.000	0.000	0.000	0.000	0.000	0.000	0.000	0.000	0.000	0.000	0.000	0.000	0.000	0.000	0.354	0.080	0.168	0.292	6.134	0.080	0.209	316	2384	100	249	703	952	530	6627	7157	Error	Error	-1.497	249	703	530	6627	687877	3034580	0.395	2.282	0	0	0
1	15	5	"A29"	"A29"	17540	36985	100	2018	2071	874	42	1668	1668	1782	1112	62	15	1	0	3733	9613	8521	88	2988	2988	3631	2714	74	42	40	0	0.000	0.000	0.000	0.000	0.000	0.000	0.000	0.000	0.000	0.000	0.000	0.000	0.000	0.000	0.470	0.061	0.086	0.176	7.202	0.067	0.160	316	2384	100	350	745	1095	403	6625	7028	Error	Error	-1.090	350	745	403	6625	654439	3037852	0.260	2.204	0	0	0
1	16	5	"A30"	"A30"	17840	36985	100	1986	2031	896	44	1699	1699	1840	977	53	13	2	0	3763	7098	5929	83	3050	3050	3866	3661	94	37	25	0	0.000	0.000	0.000	0.000	0.000	0.000	0.000	0.000	0.000	0.000	0.000	0.000	0.000	0.000	0.403	0.082	0.185	0.268	7.603	0.085	0.207	316	2384	100	287	713	1000	332	4048	4380	Error	Error	-1.313	287	713	332	4048	641668	2242865	0.195	0.883	0	0	0
1	17	5	"A30"	"A30"	18140	36980	100	2031	2192	918	41	1732	1732	1890	1691	89	10	0	0	5709	10639	9251	86	3065	3065	3807	3319	87	48	40	0	0.000	0.000	0.000	0.000	0.000	0.000	0.000	0.000	0.000	0.000	0.000	0.000	0.000	0.000	0.113	0.061	0.093	0.151	6.032	0.116	0.153	316	2384	100	299	2644	2943	460	7574	8034	Error	Error	-3.145	299	2644	460	7574	692691	3361818	0.179	2.058	0	0	0
1	18	5	"A30"	"A30"	18440	36980	100	1991	2276	1201	52	1793	1793	1915	1466	76	15	2	0	4081	9317	8035	86	3161	3161	3665	2294	62	43	39	0	0.000	0.000	0.000	0.000	0.000	0.000	0.000	0.000	0.000	0.000	0.000	0.000	0.000	0.000	0.215	0.078	0.163	0.264	6.732	0.073	0.182	316	2384	100	198	920	1118	483	6156	6639	Error	Error	-2.216	198	920	483	6156	719179	2944240	0.246	2.464	0	0	0
1	1	6	"A31"	"A31"	13350	37295	100	1743	2057	1772	86	1493	1493	1625	974	59	24	10	0	3451	10779	11196	103	2768	2768	3898	5076	130	39	30	0	0.000	0.000	0.000	0.000	0.000	0.000	0.000	0.000	0.000	0.000	0.000	0.000	0.000	0.000	0.366	0.070	0.116	0.232	7.481	0.066	0.229	316	2384	100	250	683	933	564	8011	8575	Error	Error	-1.450	250	683	564	8011	650149	3406062	0.444	1.356	0	0	0
1	2	6	"A31"	"A31"	13650	37295	100	1761	2277	2496	109	1438	1438	1583	1394	88	21	4	0	4328	13053	12357	94	2692	2692	3413	3180	93	46	43	0	0.000	0.000	0.000	0.000	0.000	0.000	0.000	0.000	0.000	0.000	0.000	0.000	0.000	0.000	0.197	0.081	0.098	0.182	5.789	0.091	0.180	316	2384	100	323	1636	1959	839	10361	11200	Error	Error	-2.341	323	1636	839	10361	719614	4124843	0.498	3.031	0	0	0
1	3	6	"A31"	"A31"	13950	37295	100	1897	2070	1020	49	1427	1427	1608	1540	95	19	0	0	5067	14606	13051	89	2656	2656	3580	4539	126	48	44	0	0.000	0.000	0.000	0.000	0.000	0.000	0.000	0.000	0.000	0.000	0.000	0.000	0.000	0.000	0.195	0.054	0.073	0.140	6.309	0.073	0.147	316	2384	100	470	2411	2881	643	11950	12593	Error	Error	-2.359	470	2411	643	11950	654079	4615501	0.300	2.429	0	0	0
1	4	6	"A32"	"A32"	14250	37295	100	1787	1952	1260	64	1415	1415	1612	1698	105	10	0	0	4191	13058	12499	95	2626	2626	3488	4057	116	43	41	0	0.000	0.000	0.000	0.000	0.000	0.000	0.000	0.000	0.000	0.000	0.000	0.000	0.000	0.000	0.238	0.051	0.077	0.165	6.937	0.064	0.176	316	2384	100	372	1565	1937	537	10432	10969	Error	Error	-2.073	372	1565	537	10432	616840	4126301	0.200	2.359	0	0	0
1	5	6	"A32"	"A32"	14550	37290	100	1708	2050	1675	81	1374	1374	1513	1188	78	22	6	0	4276	13697	12995	94	2621	2621	3332	3141	94	47	44	0	0.000	0.000	0.000	0.000	0.000	0.000	0.000	0.000	0.000	0.000	0.000	0.000	0.000	0.000	0.202	0.061	0.088	0.163	7.224	0.074	0.285	316	2384	100	334	1655	1989	676	11076	11752	Error	Error	-2.309	334	1655	676	11076	647730	4328157	0.452	3.300	0	0	0
1	6	6	"A32"	"A32"	14850	37290	100	1880	2164	1095	50	1479	1479	1746	1874	107	16	0	0	7069	14966	13135	87	2754	2754	3866	4432	114	50	46	0	0.000	0.000	0.000	0.000	0.000	0.000	0.000	0.000	0.000	0.000	0.000	0.000	0.000	0.000	0.093	0.056	0.073	0.127	5.522	0.064	0.129	316	2384	100	401	4315	4716	685	12212	12897	Error	Error	-3.428	401	4315	685	12212	683751	4729281	0.223	2.505	0	0	0
1	7	6	"A33"	"A33"	15150	37290	100	1745	2058	1403	68	1450	1450	1604	1808	112	10	2	0	3782	10821	10825	100	2712	2712	3082	2019	65	46	40	0	0.000	0.000	0.000	0.000	0.000	0.000	0.000	0.000	0.000	0.000	0.000	0.000	0.000	0.000	0.276	0.075	0.111	0.191	5.370	0.126	0.144	316	2384	100	295	1070	1365	608	8109	8717	Error	Error	-1.859	295	1070	608	8109	650458	3419476	0.251	3.833	0	0	0
1	8	6	"A33"	"A33"	15450	37290	100	1828	2163	1284	59	1467	1467	1579	886	56	32	16	0	6646	13845	13244	95	2732	2732	3061	1708	55	54	51	0	0.000	0.000	0.000	0.000	0.000	0.000	0.000	0.000	0.000	0.000	0.000	0.000	0.000	0.000	0.092	0.063	0.094	0.166	5.703	0.074	0.208	316	2384	100	361	3914	4275	696	11113	11809	Error	Error	-3.439	361	3914	696	11113	683443	4375170	0.659	6.314	0	0	0
1	9	6	"A33"	"A33"	15750	37290	100	2001	2465	3277	132	1534	1534	1647	1053	63	30	9	0	7665	13652	13103	95	2811	2811	3073	1480	48	60	54	0	0.000	0.000	0.000	0.000	0.000	0.000	0.000	0.000	0.000	0.000	0.000	0.000	0.000	0.000	0.096	0.086	0.085	0.153	5.847	0.067	0.063	316	2384	100	467	4854	5321	931	10841	11772	Error	Error	-3.378	467	4854	931	10841	778826	4314158	0.777	7.148	0	0	0
1	10	6	"A34"	"A34"	16050	37290	100	1733	1962	950	48	1555	1555	1690	1330	78	12	2	0	5327	7927	6191	78	2855	2855	3120	1772	56	51	43	0	0.000	0.000	0.000	0.000	0.000	0.000	0.000	0.000	0.000	0.000	0.000	0.000	0.000	0.000	0.072	0.080	0.141	0.213	6.730	0.158	0.144	316	2384	100	178	2472	2650	407	5072	5479	Error	Error	-3.796	178	2472	407	5072	620030	2505077	0.205	2.713	0	0	0
1	11	6	"A34"	"A34"	16350	37290	100	1825	1974	1188	60	1576	1576	1742	1333	76	9	0	0	7369	8270	5865	70	2871	2871	3258	2288	70	57	49	0	0.000	0.000	0.000	0.000	0.000	0.000	0.000	0.000	0.000	0.000	0.000	0.000	0.000	0.000	0.055	0.074	0.119	0.184	6.405	0.078	0.088	316	2384	100	249	4498	4747	398	5399	5797	Error	Error	-4.175	249	4498	398	5399	623820	2613358	0.174	2.191	0	0	0
1	12	6	"A34"	"A34"	16650	37285	100	1792	2064	1428	69	1584	1584	1708	1250	73	16	2	0	5438	8693	7815	89	2892	2892	3264	1943	59	50	42	0	0.000	0.000	0.000	0.000	0.000	0.000	0.000	0.000	0.000	0.000	0.000	0.000	0.000	0.000	0.082	0.083	0.141	0.226	7.261	0.086	0.067	316	2384	100	208	2546	2754	480	5801	6281	Error	Error	-3.614	208	2546	480	5801	652198	2747131	0.285	2.794	0	0	0
1	13	6	"A35"	"A35"	16945	37285	100	2019	2378	2310	97	1648	1648	1818	1414	77	20	2	0	4110	11813	10463	88	2961	2961	3839	4044	105	44	43	0	0.000	0.000	0.000	0.000	0.000	0.000	0.000	0.000	0.000	0.000	0.000	0.000	0.000	0.000	0.323	0.082	0.122	0.215	6.348	0.089	0.154	316	2384	100	371	1149	1520	730	8852	9582	Error	Error	-1.631	371	1149	730	8852	751454	3733026	0.396	1.972	0	0	0
1	14	6	"A35"	"A35"	17245	37285	100	2119	2583	2507	97	1633	1633	1775	1266	71	28	7	0	7472	13102	11308	86	2952	2952	3613	2792	77	51	48	0	0.000	0.000	0.000	0.000	0.000	0.000	0.000	0.000	0.000	0.000	0.000	0.000	0.000	0.000	0.108	0.094	0.104	0.164	4.942	0.086	0.133	316	2384	100	486	4520	5006	950	10150	11100	Error	Error	-3.217	486	4520	950	10150	816111	4140354	0.638	3.399	0	0	0
1	15	6	"A35"	"A35"	17545	37285	100	2032	2287	1027	44	1645	1645	1778	1092	61	31	10	0	5578	12905	10543	81	2990	2990	3680	3249	88	49	48	0	0.000	0.000	0.000	0.000	0.000	0.000	0.000	0.000	0.000	0.000	0.000	0.000	0.000	0.000	0.150	0.065	0.093	0.151	5.862	0.076	0.232	316	2384	100	387	2588	2975	642	9915	10557	Error	Error	-2.741	387	2588	642	9915	722595	4077936	0.466	2.839	0	0	0
1	16	6	"A36"	"A36"	17845	37285	100	2045	2150	802	37	1759	1759	1881	898	47	24	5	0	4062	7797	6516	83	3111	3111	3923	3706	94	41	24	0	0.000	0.000	0.000	0.000	0.000	0.000	0.000	0.000	0.000	0.000	0.000	0.000	0.000	0.000	0.301	0.083	0.183	0.277	6.322	0.082	0.240	316	2384	100	286	951	1237	391	4686	5077	Error	Error	-1.733	286	951	391	4686	679346	2463754	0.300	1.045	0	0	0
1	17	6	"A36"	"A36"	18145	37285	100	2135	2289	888	38	1745	1745	1877	1325	70	20	1	0	8922	10975	8044	73	3114	3114	3547	2094	59	58	53	0	0.000	0.000	0.000	0.000	0.000	0.000	0.000	0.000	0.000	0.000	0.000	0.000	0.000	0.000	0.067	0.069	0.095	0.141	5.053	0.082	0.207	316	2384	100	390	5808	6198	544	7861	8405	Error	Error	-3.896	390	5808	544	7861	723250	3468091	0.311	3.547	0	0	0
1	18	6	"A36"	"A36"	18445	37280	100	2200	2327	884	37	1725	1725	1803	770	42	37	15	0	5404	10226	7950	77	3139	3139	3629	2239	61	50	47	0	0.000	0.000	0.000	0.000	0.000	0.000	0.000	0.000	0.000	0.000	0.000	0.000	0.000	0.000	0.210	0.085	0.109	0.149	5.679	0.077	0.245	316	2384	100	475	2265	2740	602	7087	7689	Error	Error	-2.254	475	2265	602	7087	735350	3231552	0.681	2.946	0	0	0
1	1	7	"A37"	"A37"	13355	37595	100	1731	2294	3948	172	1451	1451	1601	1423	88	18	3	0	3503	9584	8229	85	2743	2743	3622	3552	98	42	40	0	0.000	0.000	0.000	0.000	0.000	0.000	0.000	0.000	0.000	0.000	0.000	0.000	0.000	0.000	0.368	0.123	0.180	0.263	5.253	0.137	0.113	316	2384	100	280	760	1040	843	6841	7684	Error	Error	-1.441	280	760	843	6841	724774	3028397	0.487	1.678	0	0	0
1	2	7	"A37"	"A37"	13655	37595	100	1960	2209	1302	58	1458	1458	1593	1220	76	27	8	0	4926	14831	14055	94	2731	2731	3795	4220	111	46	43	0	0.000	0.000	0.000	0.000	0.000	0.000	0.000	0.000	0.000	0.000	0.000	0.000	0.000	0.000	0.229	0.062	0.080	0.167	6.578	0.061	0.296	316	2384	100	502	2195	2697	751	12100	12851	Error	Error	-2.128	502	2195	751	12100	698044	4686452	0.505	2.615	0	0	0
1	3	7	"A37"	"A37"	13955	37595	100	1900	2285	1646	72	1458	1458	1616	1388	85	25	7	0	3950	9066	7402	81	2734	2734	3501	3301	94	45	42	0	0.000	0.000	0.000	0.000	0.000	0.000	0.000	0.000	0.000	0.000	0.000	0.000	0.000	0.000	0.363	0.131	0.194	0.275	4.982	0.145	0.301	316	2384	100	442	1216	1658	827	6332	7159	Error	Error	-1.460	442	1216	827	6332	721975	2864873	0.482	1.686	0	0	0
1	4	7	"A38"	"A38"	14255	37595	100	1921	2179	1292	59	1410	1410	1606	1568	97	18	0	0	6289	14758	13026	88	2639	2639	3607	4340	120	49	49	0	0.000	0.000	0.000	0.000	0.000	0.000	0.000	0.000	0.000	0.000	0.000	0.000	0.000	0.000	0.140	0.063	0.075	0.142	6.306	0.064	0.246	316	2384	100	511	3650	4161	769	12119	12888	Error	Error	-2.837	511	3650	769	12119	688463	4663583	0.365	2.569	0	0	0
1	5	7	"A38"	"A38"	14555	37595	100	2121	2648	3192	120	1399	1399	1539	1080	70	37	14	0	7682	14467	12164	84	2664	2664	3677	4613	125	50	48	0	0.000	0.000	0.000	0.000	0.000	0.000	0.000	0.000	0.000	0.000	0.000	0.000	0.000	0.000	0.144	0.106	0.089	0.158	5.870	0.087	0.181	316	2384	100	722	5018	5740	1249	11803	13052	Error	Error	-2.797	722	5018	1249	11803	836734	4571715	1.027	2.339	0	0	0
1	6	7	"A38"	"A38"	14855	37590	100	1964	2273	1556	68	1464	1464	1622	1334	82	29	7	0	4379	14468	13362	92	2702	2702	3806	4593	120	45	42	0	0.000	0.000	0.000	0.000	0.000	0.000	0.000	0.000	0.000	0.000	0.000	0.000	0.000	0.000	0.298	0.069	0.090	0.172	6.234	0.069	0.221	316	2384	100	500	1677	2177	809	11766	12575	Error	Error	-1.746	500	1677	809	11766	718344	4571804	0.488	2.321	0	0	0
1	7	7	"A39"	"A39"	15155	37590	100	1626	1791	949	52	1497	1497	1635	1418	86	7	1	0	3681	8043	7264	90	2759	2759	3445	3269	94	44	30	0	0.000	0.000	0.000	0.000	0.000	0.000	0.000	0.000	0.000	0.000	0.000	0.000	0.000	0.000	0.140	0.056	0.124	0.176	6.524	0.069	0.170	316	2384	100	129	922	1051	294	5284	5578	Error	Error	-2.837	129	922	294	5284	566040	2541528	0.110	1.407	0	0	0
1	8	7	"A39"	"A39"	15455	37590	100	1750	2072	1365	65	1524	1524	1640	1141	69	21	4	0	6802	10266	8847	86	2768	2768	3199	1993	62	52	50	0	0.000	0.000	0.000	0.000	0.000	0.000	0.000	0.000	0.000	0.000	0.000	0.000	0.000	0.000	0.056	0.073	0.109	0.155	5.255	0.094	0.143	316	2384	100	226	4034	4260	548	7498	8046	Error	Error	-4.158	226	4034	548	7498	654898	3244130	0.379	3.546	0	0	0
1	9	7	"A39"	"A39"	15755	37590	100	1961	2231	1596	71	1552	1552	1690	1613	95	16	2	0	6986	11065	10122	91	2828	2828	3264	2187	67	51	49	0	0.000	0.000	0.000	0.000	0.000	0.000	0.000	0.000	0.000	0.000	0.000	0.000	0.000	0.000	0.098	0.082	0.111	0.200	6.223	0.099	0.159	316	2384	100	409	4158	4567	679	8237	8916	Error	Error	-3.346	409	4158	679	8237	705005	3496435	0.335	3.567	0	0	0
1	10	7	"A40"	"A40"	16055	37590	100	1917	2197	1418	64	1590	1590	1720	1718	99	13	0	0	4510	12943	12196	94	2842	2842	3234	1966	60	49	47	0	0.000	0.000	0.000	0.000	0.000	0.000	0.000	0.000	0.000	0.000	0.000	0.000	0.000	0.000	0.196	0.060	0.095	0.178	6.632	0.062	0.046	316	2384	100	327	1668	1995	607	10101	10708	Error	Error	-2.351	327	1668	607	10101	694103	4089890	0.278	4.938	0	0	0
1	11	7	"A40"	"A40"	16355	37590	100	1899	2365	3014	127	1588	1588	1751	2110	120	8	1	0	4899	12678	12046	95	2866	2866	3579	3420	95	46	42	0	0.000	0.000	0.000	0.000	0.000	0.000	0.000	0.000	0.000	0.000	0.000	0.000	0.000	0.000	0.153	0.079	0.091	0.155	6.543	0.142	0.135	316	2384	100	311	2033	2344	777	9812	10589	Error	Error	-2.709	311	2033	777	9812	747285	4006325	0.291	2.661	0	0	0
1	12	7	"A40"	"A40"	16655	37590	100	1908	2211	1559	70	1554	1554	1678	1350	80	21	3	0	5012	12867	12078	93	2856	2856	3317	2171	65	50	48	0	0.000	0.000	0.000	0.000	0.000	0.000	0.000	0.000	0.000	0.000	0.000	0.000	0.000	0.000	0.164	0.066	0.084	0.154	6.677	0.068	0.191	316	2384	100	354	2156	2510	657	10011	10668	Error	Error	-2.607	354	2156	657	10011	698666	4065999	0.395	4.399	0	0	0
1	13	7	"A41"	"A41"	16950	37585	100	1999	2311	1247	53	1595	1595	1703	1083	63	29	9	0	5284	14467	12726	87	2899	2899	3890	4580	117	47	45	0	0.000	0.000	0.000	0.000	0.000	0.000	0.000	0.000	0.000	0.000	0.000	0.000	0.000	0.000	0.169	0.062	0.081	0.149	7.028	0.061	0.370	316	2384	100	404	2385	2789	716	11568	12284	Error	Error	-2.562	404	2385	716	11568	730425	4571496	0.561	2.309	0	0	0
1	14	7	"A41"	"A41"	17250	37585	100	1995	2195	987	44	1617	1617	1763	1194	67	25	4	0	4047	11964	10749	89	2957	2957	3986	4349	109	43	41	0	0.000	0.000	0.000	0.000	0.000	0.000	0.000	0.000	0.000	0.000	0.000	0.000	0.000	0.000	0.347	0.064	0.096	0.211	6.950	0.075	0.272	316	2384	100	378	1090	1468	578	9007	9585	Error	Error	-1.528	378	1090	578	9007	693550	3780675	0.362	1.834	0	0	0
1	15	7	"A41"	"A41"	17550	37585	100	2176	2803	4454	158	1643	1643	1779	1023	57	33	14	0	4970	12405	10516	84	3022	3022	3668	2904	79	48	44	0	0.000	0.000	0.000	0.000	0.000	0.000	0.000	0.000	0.000	0.000	0.000	0.000	0.000	0.000	0.274	0.124	0.124	0.190	5.698	0.114	0.114	316	2384	100	533	1948	2481	1160	9383	10543	Error	Error	-1.870	533	1948	1160	9383	885635	3920086	1.001	3.009	0	0	0
1	16	7	"A42"	"A42"	17850	37585	100	1947	2110	1032	48	1759	1759	1862	793	42	20	5	0	5130	6939	5093	73	3107	3107	3733	3171	84	40	22	0	0.000	0.000	0.000	0.000	0.000	0.000	0.000	0.000	0.000	0.000	0.000	0.000	0.000	0.000	0.093	0.092	0.182	0.241	6.752	0.073	0.177	316	2384	100	188	2023	2211	351	3832	4183	Error	Error	-3.428	188	2023	351	3832	666887	2192760	0.313	1.011	0	0	0
1	17	7	"A42"	"A42"	18150	37585	100	1991	2388	2903	121	1740	1740	1837	902	49	22	5	0	6189	8740	7204	82	3119	3119	3460	1849	53	55	43	0	0.000	0.000	0.000	0.000	0.000	0.000	0.000	0.000	0.000	0.000	0.000	0.000	0.000	0.000	0.082	0.115	0.141	0.208	6.264	0.147	0.170	316	2384	100	251	3070	3321	648	5621	6269	Error	Error	-3.612	251	3070	648	5621	754681	2761724	0.611	2.856	0	0	0
1	18	7	"A42"	"A42"	18450	37585	100	2213	2405	1192	49	1793	1793	1901	1081	56	23	6	0	6412	10709	10030	93	3230	3230	3677	2023	55	53	46	0	0.000	0.000	0.000	0.000	0.000	0.000	0.000	0.000	0.000	0.000	0.000	0.000	0.000	0.000	0.132	0.082	0.108	0.184	5.718	0.069	0.141	316	2384	100	420	3182	3602	612	7479	8091	Error	Error	-2.921	420	3182	612	7479	760131	3384162	0.466	3.476	0	0	0
1	1	8	"A43"	"A43"	13360	37895	100	1671	1865	1585	84	1391	1391	1522	1242	81	11	1	0	5781	10903	9512	87	2720	2720	3138	2298	73	51	49	0	0.000	0.000	0.000	0.000	0.000	0.000	0.000	0.000	0.000	0.000	0.000	0.000	0.000	0.000	0.091	0.058	0.083	0.138	7.123	0.074	0.173	316	2384	100	280	3061	3341	474	8183	8657	Error	Error	-3.451	280	3061	474	8183	589243	3445395	0.276	3.379	0	0	0
1	2	8	"A43"	"A43"	13660	37895	100	1872	2022	1226	60	1411	1411	1579	1704	107	11	1	0	8907	13322	11078	83	2695	2695	3164	2448	77	55	52	0	0.000	0.000	0.000	0.000	0.000	0.000	0.000	0.000	0.000	0.000	0.000	0.000	0.000	0.000	0.074	0.057	0.072	0.122	6.051	0.068	0.228	316	2384	100	461	6212	6673	611	10627	11238	Error	Error	-3.752	461	6212	611	10627	639073	4209757	0.260	4.150	0	0	0
1	3	8	"A43"	"A43"	13960	37895	100	2039	2163	916	42	1395	1395	1530	1399	91	24	2	0	10941	15936	12750	80	2706	2706	3474	3923	112	59	50	0	0.000	0.000	0.000	0.000	0.000	0.000	0.000	0.000	0.000	0.000	0.000	0.000	0.000	0.000	0.078	0.058	0.073	0.110	4.663	0.057	0.136	316	2384	100	644	8235	8879	768	13230	13998	Error	Error	-3.677	644	8235	768	13230	683463	5035711	0.452	3.177	0	0	0
1	4	8	"A44"	"A44"	14260	37895	100	1851	2082	1354	65	1430	1430	1590	1603	100	15	2	0	4894	11236	9392	83	2682	2682	3228	2606	80	49	46	0	0.000	0.000	0.000	0.000	0.000	0.000	0.000	0.000	0.000	0.000	0.000	0.000	0.000	0.000	0.190	0.076	0.097	0.176	6.448	0.093	0.084	316	2384	100	421	2212	2633	652	8554	9206	Error	Error	-2.393	421	2212	652	8554	657892	3550501	0.307	3.073	0	0	0
1	5	8	"A44"	"A44"	14560	37895	100	1764	2123	3721	175	1406	1406	1589	1982	124	4	0	0	7000	10151	8257	81	2655	2655	3242	2991	92	51	45	0	0.000	0.000	0.000	0.000	0.000	0.000	0.000	0.000	0.000	0.000	0.000	0.000	0.000	0.000	0.082	0.096	0.103	0.160	5.743	0.133	0.089	316	2384	100	358	4345	4703	717	7496	8213	Error	Error	-3.601	358	4345	717	7496	670890	3207607	0.269	2.310	0	0	0
1	6	8	"A44"	"A44"	14860	37895	100	1832	2009	1717	85	1442	1442	1627	2033	124	6	0	0	7685	10151	7757	76	2698	2698	3224	2598	80	52	48	0	0.000	0.000	0.000	0.000	0.000	0.000	0.000	0.000	0.000	0.000	0.000	0.000	0.000	0.000	0.078	0.076	0.092	0.151	5.455	0.097	0.035	316	2384	100	390	4987	5377	567	7453	8020	Error	Error	-3.677	390	4987	567	7453	634960	3207803	0.188	2.666	0	0	0
1	7	8	"A45"	"A45"	15160	37890	100	1894	2229	3690	165	1531	1531	1624	983	60	25	6	0	6582	10695	8314	77	2761	2761	3223	2206	68	51	49	0	0.000	0.000	0.000	0.000	0.000	0.000	0.000	0.000	0.000	0.000	0.000	0.000	0.000	0.000	0.095	0.088	0.101	0.147	6.418	0.143	0.143	316	2384	100	363	3821	4184	698	7934	8632	Error	Error	-3.396	363	3821	698	7934	704228	3379734	0.615	3.387	0	0	0
1	8	8	"A45"	"A45"	15460	37890	100	1897	2004	748	37	1538	1538	1703	1608	94	9	0	0	7148	10030	7453	74	2783	2783	3320	2837	85	56	44	0	0.000	0.000	0.000	0.000	0.000	0.000	0.000	0.000	0.000	0.000	0.000	0.000	0.000	0.000	0.082	0.064	0.090	0.130	5.853	0.110	0.189	316	2384	100	359	4365	4724	466	7247	7713	Error	Error	-3.604	359	4365	466	7247	633320	3169504	0.187	2.365	0	0	0
1	9	8	"A45"	"A45"	15760	37890	100	1873	2063	1032	50	1568	1568	1701	1312	77	16	2	0	6879	10505	8658	82	2829	2829	3254	2440	74	59	45	0	0.000	0.000	0.000	0.000	0.000	0.000	0.000	0.000	0.000	0.000	0.000	0.000	0.000	0.000	0.075	0.064	0.093	0.130	5.471	0.065	0.110	316	2384	100	305	4050	4355	495	7676	8171	Error	Error	-3.731	305	4050	495	7676	651840	3319602	0.276	2.972	0	0	0
1	10	8	"A47"	"A47"	16060	37890	100	2122	2343	1614	68	1622	1622	1768	1394	78	21	3	0	9337	12525	10236	81	2852	2852	3561	3350	94	52	49	0	0.000	0.000	0.000	0.000	0.000	0.000	0.000	0.000	0.000	0.000	0.000	0.000	0.000	0.000	0.077	0.075	0.091	0.179	6.596	0.075	0.216	316	2384	100	500	6485	6985	721	9673	10394	Error	Error	-3.697	500	6485	721	9673	740284	3957866	0.412	2.676	0	0	0
1	11	8	"A47"	"A47"	16360	37890	100	2169	2459	1853	75	1591	1591	1733	1262	72	28	7	0	11424	14506	11373	78	2867	2867	3320	2351	70	60	56	0	0.000	0.000	0.000	0.000	0.000	0.000	0.000	0.000	0.000	0.000	0.000	0.000	0.000	0.000	0.068	0.075	0.083	0.118	4.771	0.086	0.179	316	2384	100	578	8557	9135	868	11639	12507	Error	Error	-3.888	578	8557	868	11639	776946	4583861	0.575	4.758	0	0	0
1	12	8	"A47"	"A47"	16655	37890	100	2085	2259	1017	45	1596	1596	1767	1470	83	21	1	0	13971	14748	10665	72	2863	2863	3341	2268	67	62	60	0	0.000	0.000	0.000	0.000	0.000	0.000	0.000	0.000	0.000	0.000	0.000	0.000	0.000	0.000	0.044	0.056	0.077	0.114	5.101	0.062	0.133	316	2384	100	489	11108	11597	663	11885	12548	Error	Error	-4.506	489	11108	663	11885	713816	4660425	0.335	5.030	0	0	0
1	13	8	"A48"	"A48"	16955	37885	100	1826	2046	1151	56	1594	1594	1713	1163	67	19	4	0	4588	9744	8827	90	2875	2875	3485	2880	82	48	37	0	0.000	0.000	0.000	0.000	0.000	0.000	0.000	0.000	0.000	0.000	0.000	0.000	0.000	0.000	0.135	0.066	0.112	0.223	6.119	0.074	0.156	316	2384	100	232	1713	1945	452	6869	7321	Error	Error	-2.884	232	1713	452	6869	646452	3078962	0.286	2.173	0	0	0
1	14	8	"A48"	"A48"	17255	37885	100	1971	2285	1323	57	1563	1563	1693	1162	68	29	9	0	6525	16231	14849	91	2890	2890	3594	3498	97	50	46	0	0.000	0.000	0.000	0.000	0.000	0.000	0.000	0.000	0.000	0.000	0.000	0.000	0.000	0.000	0.112	0.054	0.073	0.135	6.581	0.061	0.347	316	2384	100	408	3635	4043	722	13341	14063	Error	Error	-3.155	408	3635	722	13341	722069	5129073	0.509	3.613	0	0	0
1	15	8	"A48"	"A48"	17555	37885	100	2043	2275	1420	62	1658	1658	1799	1373	76	20	2	0	7594	12748	10977	86	3012	3012	3443	2193	63	53	50	0	0.000	0.000	0.000	0.000	0.000	0.000	0.000	0.000	0.000	0.000	0.000	0.000	0.000	0.000	0.084	0.063	0.090	0.152	5.775	0.070	0.171	316	2384	100	385	4582	4967	617	9736	10353	Error	Error	-3.573	385	4582	617	9736	718889	4028498	0.347	4.243	0	0	0
1	16	8	"A49"	"A49"	17855	37885	100	1939	2115	1299	61	1715	1715	1815	870	47	22	6	0	5519	8835	7822	88	3059	3059	3637	2918	80	47	33	0	0.000	0.000	0.000	0.000	0.000	0.000	0.000	0.000	0.000	0.000	0.000	0.000	0.000	0.000	0.091	0.069	0.150	0.260	6.390	0.084	0.242	316	2384	100	224	2460	2684	400	5776	6176	Error	Error	-3.457	224	2460	400	5776	668270	2791919	0.345	1.781	0	0	0
1	17	8	"A49"	"A49"	18155	37885	100	2139	2238	921	41	1775	1775	1960	1548	78	10	1	0	5800	9409	7241	76	3119	3119	3683	2674	72	50	43	0	0.000	0.000	0.000	0.000	0.000	0.000	0.000	0.000	0.000	0.000	0.000	0.000	0.000	0.000	0.136	0.074	0.133	0.194	5.514	0.092	0.126	316	2384	100	364	2681	3045	463	6290	6753	Error	Error	-2.881	364	2681	463	6290	707107	2973198	0.180	2.141	0	0	0
1	18	8	"A49"	"A49"	18455	37885	100	2171	2309	920	39	1765	1765	1918	1396	72	17	1	0	6624	10282	7602	73	3192	3192	3574	2102	58	55	48	0	0.000	0.000	0.000	0.000	0.000	0.000	0.000	0.000	0.000	0.000	0.000	0.000	0.000	0.000	0.118	0.077	0.115	0.179	6.018	0.109	0.180	316	2384	100	406	3432	3838	544	7090	7634	Error	Error	-3.079	406	3432	544	7090	729787	3249251	0.280	3.191	0	0	0
1	1	9	"A50"	"A50"	13365	38195	100	1655	1822	955	52	1399	1399	1504	999	66	17	4	0	7152	9095	7514	82	2673	2673	2931	1795	61	56	52	0	0.000	0.000	0.000	0.000	0.000	0.000	0.000	0.000	0.000	0.000	0.000	0.000	0.000	0.000	0.057	0.066	0.095	0.137	6.068	0.086	0.139	316	2384	100	256	4479	4735	423	6422	6845	Error	Error	-4.129	256	4479	423	6422	575597	2873978	0.318	3.434	0	0	0
1	2	9	"A50"	"A50"	13665	38195	100	1982	2097	894	42	1434	1434	1605	1888	117	9	0	0	9796	13088	10345	79	2659	2659	2923	1670	57	63	60	0	0.000	0.000	0.000	0.000	0.000	0.000	0.000	0.000	0.000	0.000	0.000	0.000	0.000	0.000	0.077	0.064	0.079	0.127	5.503	0.111	0.089	316	2384	100	548	7137	7685	663	10429	11092	Error	Error	-3.703	548	7137	663	10429	662797	4135868	0.261	6.087	0	0	0
1	3	9	"A50"	"A50"	13965	38195	100	1850	2075	1104	53	1447	1447	1549	1059	68	25	5	0	8465	11582	9239	79	2673	2673	2916	1680	57	63	59	0	0.000	0.000	0.000	0.000	0.000	0.000	0.000	0.000	0.000	0.000	0.000	0.000	0.000	0.000	0.070	0.070	0.079	0.119	5.042	0.065	0.150	316	2384	100	403	5792	6195	628	8909	9537	Error	Error	-3.845	403	5792	628	8909	655609	3660045	0.497	5.158	0	0	0
1	4	9	"A51"	"A51"	14265	38195	100	1851	2012	865	42	1450	1450	1614	1346	83	18	0	0	8208	12728	10589	83	2681	2681	3199	2372	74	52	50	0	0.000	0.000	0.000	0.000	0.000	0.000	0.000	0.000	0.000	0.000	0.000	0.000	0.000	0.000	0.073	0.056	0.078	0.138	5.361	0.068	0.142	316	2384	100	401	5527	5928	562	10047	10609	Error	Error	-3.785	401	5527	562	10047	635926	4021927	0.296	4.017	0	0	0
1	5	9	"A51"	"A51"	14565	38195	100	1926	2247	1550	68	1434	1434	1587	1268	79	28	5	0	13592	14619	11863	81	2693	2693	3189	2467	77	55	53	0	0.000	0.000	0.000	0.000	0.000	0.000	0.000	0.000	0.000	0.000	0.000	0.000	0.000	0.000	0.045	0.068	0.072	0.119	4.773	0.067	0.282	316	2384	100	492	10899	11391	813	11926	12739	Error	Error	-4.469	492	10899	813	11926	710064	4619499	0.521	4.633	0	0	0
1	6	9	"A51"	"A51"	14865	38195	100	1948	2235	2108	94	1433	1433	1588	1276	80	22	3	0	9264	13178	10709	81	2683	2683	3357	3300	98	53	50	0	0.000	0.000	0.000	0.000	0.000	0.000	0.000	0.000	0.000	0.000	0.000	0.000	0.000	0.000	0.078	0.076	0.078	0.130	5.328	0.066	0.121	316	2384	100	515	6581	7096	802	10495	11297	Error	Error	-3.676	515	6581	802	10495	706218	4164289	0.507	2.976	0	0	0
1	7	9	"A52"	"A52"	15165	38195	100	1905	2077	907	43	1478	1478	1612	1482	91	15	1	0	7544	10880	8365	76	2737	2737	3306	2991	90	51	48	0	0.000	0.000	0.000	0.000	0.000	0.000	0.000	0.000	0.000	0.000	0.000	0.000	0.000	0.000	0.089	0.074	0.095	0.156	5.081	0.122	0.192	316	2384	100	427	4807	5234	599	8143	8742	Error	Error	-3.493	427	4807	599	8143	656399	3438160	0.314	2.532	0	0	0
1	8	9	"A52"	"A52"	15465	38190	100	1880	2119	1426	67	1494	1494	1728	2477	143	2	0	0	5941	10293	8079	78	2777	2777	3439	2833	82	50	48	0	0.000	0.000	0.000	0.000	0.000	0.000	0.000	0.000	0.000	0.000	0.000	0.000	0.000	0.000	0.122	0.083	0.104	0.182	5.362	0.125	0.101	316	2384	100	386	3164	3550	625	7516	8141	Error	Error	-3.035	386	3164	625	7516	669555	3252723	0.158	2.419	0	0	0
1	9	9	"A52"	"A52"	15765	38190	100	1913	2070	1381	66	1470	1470	1607	1181	73	20	3	0	5465	9361	7265	77	2745	2745	3244	2281	70	50	47	0	0.000	0.000	0.000	0.000	0.000	0.000	0.000	0.000	0.000	0.000	0.000	0.000	0.000	0.000	0.163	0.091	0.122	0.188	5.567	0.090	0.106	316	2384	100	443	2720	3163	600	6616	7216	Error	Error	-2.618	443	2720	600	6616	653993	2958141	0.392	2.682	0	0	0
1	10	9	"A53"	"A53"	16065	38190	100	1763	2000	989	49	1534	1534	1731	1604	92	10	0	0	4590	10343	8443	81	2783	2783	3576	3623	101	47	43	0	0.000	0.000	0.000	0.000	0.000	0.000	0.000	0.000	0.000	0.000	0.000	0.000	0.000	0.000	0.127	0.062	0.103	0.178	5.917	0.096	0.146	316	2384	100	229	1807	2036	466	7560	8026	Error	Error	-2.980	229	1807	466	7560	632059	3268525	0.168	1.868	0	0	0
1	11	9	"A53"	"A53"	16365	38190	100	2003	2238	1330	59	1559	1559	1687	1123	66	28	4	0	7460	11961	9508	79	2792	2792	3479	3251	93	51	49	0	0.000	0.000	0.000	0.000	0.000	0.000	0.000	0.000	0.000	0.000	0.000	0.000	0.000	0.000	0.095	0.074	0.095	0.180	6.078	0.077	0.182	316	2384	100	444	4668	5112	679	9169	9848	Error	Error	-3.394	444	4668	679	9169	707101	3779596	0.491	2.609	0	0	0
1	12	9	"A53"	"A53"	16660	38190	100	1834	2010	843	41	1535	1535	1660	1243	74	18	2	0	4295	10487	8842	84	2798	2798	3646	3530	96	47	45	0	0.000	0.000	0.000	0.000	0.000	0.000	0.000	0.000	0.000	0.000	0.000	0.000	0.000	0.000	0.200	0.062	0.096	0.156	4.743	0.078	0.145	316	2384	100	299	1497	1796	475	7689	8164	Error	Error	-2.324	299	1497	475	7689	635224	3313850	0.282	1.938	0	0	0
1	13	9	"A54"	"A54"	16960	38190	100	1826	1904	1096	57	1520	1520	1680	1364	81	6	0	0	3931	7707	5838	75	2788	2788	3320	2453	73	47	42	0	0.000	0.000	0.000	0.000	0.000	0.000	0.000	0.000	0.000	0.000	0.000	0.000	0.000	0.000	0.268	0.078	0.125	0.186	6.238	0.099	0.102	316	2384	100	306	1143	1449	384	4919	5303	Error	Error	-1.901	306	1143	384	4919	601744	2435560	0.164	1.788	0	0	0
1	14	9	"A54"	"A54"	17260	38185	100	1679	1864	1035	55	1559	1559	1685	1280	75	5	1	0	3588	6778	5182	76	2867	2867	3415	2415	70	43	37	0	0.000	0.000	0.000	0.000	0.000	0.000	0.000	0.000	0.000	0.000	0.000	0.000	0.000	0.000	0.166	0.078	0.132	0.211	6.304	0.117	0.084	316	2384	100	120	721	841	305	3911	4216	Error	Error	-2.587	120	721	305	3911	588908	2141862	0.140	1.393	0	0	0
1	15	9	"A54"	"A54"	17560	38185	100	1893	2022	1032	51	1613	1613	1742	959	55	17	3	0	4646	7388	5178	70	2951	2951	3370	1896	56	50	44	0	0.000	0.000	0.000	0.000	0.000	0.000	0.000	0.000	0.000	0.000	0.000	0.000	0.000	0.000	0.165	0.092	0.142	0.213	5.936	0.150	0.245	316	2384	100	280	1695	1975	409	4437	4846	Error	Error	-2.598	280	1695	409	4437	639056	2334511	0.292	2.119	0	0	0
1	16	9	"A55"	"A55"	17860	38185	100	1860	1997	1415	70	1653	1653	1755	939	53	17	1	0	3666	6687	5318	79	2996	2996	3483	2254	64	40	31	0	0.000	0.000	0.000	0.000	0.000	0.000	0.000	0.000	0.000	0.000	0.000	0.000	0.000	0.000	0.309	0.093	0.229	0.318	5.666	0.088	0.104	316	2384	100	207	670	877	344	3691	4035	Error	Error	-1.695	207	670	344	3691	631160	2113034	0.258	1.421	0	0	0
1	17	9	"A55"	"A55"	18160	38185	100	1906	2161	1042	48	1693	1693	1842	1184	64	18	4	0	4318	8873	7500	84	3073	3073	3558	2185	61	46	41	0	0.000	0.000	0.000	0.000	0.000	0.000	0.000	0.000	0.000	0.000	0.000	0.000	0.000	0.000	0.171	0.081	0.135	0.231	6.697	0.080	0.110	316	2384	100	213	1245	1458	468	5800	6268	Error	Error	-2.547	213	1245	468	5800	682916	2803910	0.269	2.432	0	0	0
1	18	9	"A55"	"A55"	18460	38185	100	2015	2169	966	44	1778	1778	1918	996	51	16	5	0	4354	7918	6207	78	3199	3199	3668	2130	58	45	35	0	0.000	0.000	0.000	0.000	0.000	0.000	0.000	0.000	0.000	0.000	0.000	0.000	0.000	0.000	0.205	0.083	0.151	0.217	6.293	0.080	0.138	316	2384	100	237	1155	1392	391	4719	5110	Error	Error	-2.285	237	1155	391	4719	685266	2502210	0.252	1.995	0	0	0
1	1	10	"A56"	"A56"	13370	38500	100	1676	1938	1873	96	1413	1413	1568	1507	96	8	1	0	8243	8242	5668	68	2655	2655	3225	2615	81	56	50	0	0.000	0.000	0.000	0.000	0.000	0.000	0.000	0.000	0.000	0.000	0.000	0.000	0.000	0.000	0.047	0.094	0.117	0.155	5.364	0.127	0.130	316	2384	100	263	5588	5851	525	5587	6112	Error	Error	-4.409	263	5588	525	5587	612538	2604527	0.246	1.919	0	0	0
1	2	10	"A56"	"A56"	13670	38495	100	1642	1887	1705	90	1379	1379	1499	915	61	20	4	0	8885	8832	6311	71	2615	2615	3281	2790	85	54	52	0	0.000	0.000	0.000	0.000	0.000	0.000	0.000	0.000	0.000	0.000	0.000	0.000	0.000	0.000	0.042	0.082	0.099	0.137	5.611	0.094	0.158	316	2384	100	263	6270	6533	508	6217	6725	Error	Error	-4.575	263	6270	508	6217	596297	2790778	0.424	1.990	0	0	0
1	3	10	"A56"	"A56"	13970	38495	100	1782	2301	3475	151	1447	1447	1631	1966	120	9	2	0	8733	8995	6704	74	2653	2653	3258	2762	84	54	50	0	0.000	0.000	0.000	0.000	0.000	0.000	0.000	0.000	0.000	0.000	0.000	0.000	0.000	0.000	0.055	0.135	0.136	0.193	5.837	0.147	0.120	316	2384	100	335	6080	6415	854	6342	7196	Error	Error	-4.182	335	6080	854	6342	727038	2842510	0.341	2.077	0	0	0
1	4	10	"A57"	"A57"	14270	38495	100	1783	1940	871	44	1501	1501	1650	1161	70	16	2	0	5067	9549	8435	88	2733	2733	3820	4681	122	46	33	0	0.000	0.000	0.000	0.000	0.000	0.000	0.000	0.000	0.000	0.000	0.000	0.000	0.000	0.000	0.121	0.064	0.099	0.191	6.382	0.056	0.210	316	2384	100	282	2334	2616	439	6816	7255	Error	Error	-3.049	282	2334	439	6816	612896	3017445	0.250	1.224	0	0	0
1	5	10	"A57"	"A57"	14570	38495	100	1960	2194	1469	66	1504	1504	1640	1603	97	14	2	0	8343	12230	10331	84	2706	2706	3364	3136	93	53	49	0	0.000	0.000	0.000	0.000	0.000	0.000	0.000	0.000	0.000	0.000	0.000	0.000	0.000	0.000	0.081	0.072	0.088	0.161	6.795	0.069	0.206	316	2384	100	456	5637	6093	690	9524	10214	Error	Error	-3.628	456	5637	690	9524	693154	3864798	0.346	2.827	0	0	0
1	6	10	"A57"	"A57"	14870	38495	100	1850	2067	1314	63	1488	1488	1627	1358	83	18	1	0	8782	13107	11224	85	2730	2730	3530	3711	105	52	47	0	0.000	0.000	0.000	0.000	0.000	0.000	0.000	0.000	0.000	0.000	0.000	0.000	0.000	0.000	0.060	0.056	0.075	0.114	5.906	0.063	0.224	316	2384	100	362	6052	6414	579	10377	10956	Error	Error	-4.063	362	6052	579	10377	653232	4141761	0.324	2.581	0	0	0
1	7	10	"A58"	"A58"	15170	38495	100	1536	1790	1146	64	1435	1435	1586	1468	92	6	2	0	3983	7208	5575	77	2671	2671	3254	2882	88	45	32	0	0.000	0.000	0.000	0.000	0.000	0.000	0.000	0.000	0.000	0.000	0.000	0.000	0.000	0.000	0.077	0.078	0.106	0.136	6.658	0.109	0.170	316	2384	100	101	1312	1413	355	4537	4892	Error	Error	-3.699	101	1312	355	4537	565714	2277850	0.139	1.372	0	0	0
1	8	10	"A58"	"A58"	15470	38495	100	1657	1799	1554	86	1443	1443	1565	1269	81	6	1	0	6113	7743	5765	74	2662	2662	3112	2093	67	53	46	0	0.000	0.000	0.000	0.000	0.000	0.000	0.000	0.000	0.000	0.000	0.000	0.000	0.000	0.000	0.062	0.070	0.097	0.150	6.466	0.101	0.096	316	2384	100	214	3451	3665	356	5081	5437	Error	Error	-4.011	214	3451	356	5081	568509	2446909	0.184	2.213	0	0	0
1	9	10	"A58"	"A58"	15770	38490	100	1789	2110	2778	131	1473	1473	1612	1353	83	11	1	0	5036	8602	6912	80	2710	2710	3098	1729	55	50	46	0	0.000	0.000	0.000	0.000	0.000	0.000	0.000	0.000	0.000	0.000	0.000	0.000	0.000	0.000	0.136	0.108	0.116	0.185	7.411	0.108	0.047	316	2384	100	316	2326	2642	637	5892	6529	Error	Error	-2.880	316	2326	637	5892	666684	2718102	0.368	3.183	0	0	0
1	10	10	"A59"	"A59"	16070	38490	100	2290	4168	4107	98	1500	1500	1850	1688	91	37	29	0	7726	10216	7686	75	2734	2734	3503	3306	94	51	49	0	0.000	0.000	0.000	0.000	0.000	0.000	0.000	0.000	0.000	0.000	0.000	0.000	0.000	0.000	0.158	0.357	0.359	0.393	4.028	0.424	0.666	316	2384	100	790	4992	5782	2668	7482	10150	Error	Error	-2.660	790	4992	2668	7482	1316965	3228146	1.373	2.031	0	0	0
1	11	10	"A59"	"A59"	16370	38490	100	2592	4880	4314	88	1516	1516	1722	1722	100	44	37	0	10619	11284	8216	72	2717	2717	3278	2531	77	57	55	0	0.000	0.000	0.000	0.000	0.000	0.000	0.000	0.000	0.000	0.000	0.000	0.000	0.000	0.000	0.136	0.393	0.387	0.409	3.864	0.407	0.664	316	2384	100	1076	7902	8978	3364	8567	11931	Error	Error	-2.877	1076	7902	3364	8567	1542221	3565796	1.834	3.163	0	0	0
1	12	10	"A59"	"A59"	16665	38490	100	2256	4474	4094	91	1461	1461	1719	1747	101	41	34	0	9179	10923	8263	75	2705	2705	3248	2275	70	55	53	0	0.000	0.000	0.000	0.000	0.000	0.000	0.000	0.000	0.000	0.000	0.000	0.000	0.000	0.000	0.123	0.367	0.362	0.389	3.654	0.476	0.558	316	2384	100	795	6474	7269	3013	8218	11231	Error	Error	-3.026	795	6474	3013	8218	1413719	3451711	1.577	3.374	0	0	0
1	13	10	"A60"	"A60"	16965	38490	100	1524	1681	1044	62	1409	1409	1524	1023	67	10	1	0	3551	4535	2476	54	2685	2685	2887	1197	41	45	31	0	0.000	0.000	0.000	0.000	0.000	0.000	0.000	0.000	0.000	0.000	0.000	0.000	0.000	0.000	0.133	0.147	0.313	0.383	7.424	0.218	0.097	316	2384	100	115	866	981	272	1850	2122	Error	Error	-2.913	115	866	272	1850	531183	1432918	0.153	1.377	0	0	0
1	14	10	"A60"	"A60"	17265	38490	100	1589	1795	1145	63	1497	1497	1622	1393	85	7	2	0	4127	6350	5102	80	2760	2760	3013	1443	47	48	41	0	0.000	0.000	0.000	0.000	0.000	0.000	0.000	0.000	0.000	0.000	0.000	0.000	0.000	0.000	0.067	0.083	0.191	0.246	6.249	0.091	0.082	316	2384	100	92	1367	1459	298	3590	3888	Error	Error	-3.893	92	1367	298	3590	567082	2006720	0.124	2.313	0	0	0
1	15	10	"A60"	"A60"	17565	38485	100	1712	1840	778	42	1578	1578	1705	990	58	9	1	0	3716	5296	3183	60	2862	2862	3093	1403	45	44	34	0	0.000	0.000	0.000	0.000	0.000	0.000	0.000	0.000	0.000	0.000	0.000	0.000	0.000	0.000	0.157	0.108	0.279	0.348	6.057	0.135	0.097	316	2384	100	134	854	988	262	2434	2696	Error	Error	-2.672	134	854	262	2434	581342	1673441	0.136	1.570	0	0	0
1	16	10	"A61"	"A61"	17865	38485	100	1620	1878	1643	87	1550	1550	1675	944	56	12	3	0	3685	6228	4980	79	2865	2865	3346	2259	67	42	26	0	0.000	0.000	0.000	0.000	0.000	0.000	0.000	0.000	0.000	0.000	0.000	0.000	0.000	0.000	0.085	0.098	0.225	0.300	7.582	0.097	0.101	316	2384	100	70	820	890	328	3363	3691	Error	Error	-3.550	70	820	328	3363	593587	1968098	0.215	1.276	0	0	0
1	17	10	"A61"	"A61"	18165	38485	100	1865	1976	961	48	1655	1655	1799	1072	59	12	1	0	5468	7636	5430	71	2979	2979	3725	3313	88	45	32	0	0.000	0.000	0.000	0.000	0.000	0.000	0.000	0.000	0.000	0.000	0.000	0.000	0.000	0.000	0.084	0.069	0.130	0.213	7.696	0.091	0.215	316	2384	100	210	2489	2699	321	4657	4978	Error	Error	-3.567	210	2489	321	4657	624487	2412980	0.165	1.181	0	0	0
1	18	10	"A61"	"A61"	18465	38485	100	1786	1954	1092	55	1681	1681	1777	951	53	11	2	0	5380	6427	4184	65	3041	3041	3582	2498	69	49	27	0	0.000	0.000	0.000	0.000	0.000	0.000	0.000	0.000	0.000	0.000	0.000	0.000	0.000	0.000	0.045	0.081	0.159	0.227	6.403	0.083	0.107	316	2384	100	105	2339	2444	273	3386	3659	Error	Error	-4.477	105	2339	273	3386	617525	2030912	0.186	1.139	0	0	0
1	1	11	"A62"	"A62"	13375	38800	100	1456	1627	1581	97	1394	1394	1543	1689	109	2	0	0	3980	4568	2422	53	2656	2656	2934	1484	50	49	27	0	0.000	0.000	0.000	0.000	0.000	0.000	0.000	0.000	0.000	0.000	0.000	0.000	0.000	0.000	0.047	0.122	0.262	0.310	6.643	0.939	0.088	316	2384	100	62	1324	1386	233	1912	2145	Error	Error	-4.416	62	1324	233	1912	514053	1443383	0.050	1.101	0	0	0
1	2	11	"A62"	"A62"	13675	38800	100	1483	1605	1173	73	1399	1399	1538	1415	92	3	0	0	5284	5470	3103	56	2621	2621	2948	1937	65	51	43	0	0.000	0.000	0.000	0.000	0.000	0.000	0.000	0.000	0.000	0.000	0.000	0.000	0.000	0.000	0.032	0.072	0.170	0.235	6.373	0.411	0.196	316	2384	100	84	2663	2747	206	2849	3055	Error	Error	-4.987	84	2663	206	2849	507072	1728461	0.047	1.302	0	0	0
1	3	11	"A62"	"A62"	13975	38795	100	1510	1618	835	51	1390	1390	1526	1293	84	4	1	0	4705	5112	3041	59	2611	2611	2997	1754	58	51	33	0	0.000	0.000	0.000	0.000	0.000	0.000	0.000	0.000	0.000	0.000	0.000	0.000	0.000	0.000	0.057	0.091	0.203	0.243	6.814	0.178	0.194	316	2384	100	120	2094	2214	228	2501	2729	Error	Error	-4.125	120	2094	228	2501	511353	1615306	0.071	1.206	0	0	0
1	4	11	"A63"	"A63"	14275	38795	100	1835	2014	1263	62	1443	1443	1587	1195	75	19	3	0	6969	11572	9613	83	2647	2647	3638	4123	113	50	48	0	0.000	0.000	0.000	0.000	0.000	0.000	0.000	0.000	0.000	0.000	0.000	0.000	0.000	0.000	0.091	0.064	0.083	0.152	6.313	0.081	0.204	316	2384	100	392	4322	4714	571	8925	9496	Error	Error	-3.463	392	4322	571	8925	636399	3656889	0.357	1.924	0	0	0
1	5	11	"A63"	"A63"	14575	38795	100	2007	2099	1074	51	1510	1510	1669	1501	89	11	1	0	8301	11208	8917	79	2721	2721	3685	3980	108	50	48	0	0.000	0.000	0.000	0.000	0.000	0.000	0.000	0.000	0.000	0.000	0.000	0.000	0.000	0.000	0.089	0.069	0.090	0.177	6.957	0.071	0.206	316	2384	100	497	5580	6077	589	8487	9076	Error	Error	-3.489	497	5580	589	8487	663394	3541612	0.286	1.890	0	0	0
1	6	11	"A63"	"A63"	14875	38795	100	1928	2292	2457	107	1442	1442	1594	1455	91	20	2	0	10387	13448	10915	81	2692	2692	3769	4448	118	52	48	0	0.000	0.000	0.000	0.000	0.000	0.000	0.000	0.000	0.000	0.000	0.000	0.000	0.000	0.000	0.063	0.079	0.091	0.168	7.565	0.071	0.176	316	2384	100	486	7695	8181	850	10756	11606	Error	Error	-3.985	486	7695	850	10756	724425	4249445	0.480	2.176	0	0	0
1	7	11	"A64"	"A64"	15175	38795	100	1681	1881	1377	73	1385	1385	1508	913	60	22	5	0	4493	9209	7831	85	2671	2671	3375	3358	99	48	39	0	0.000	0.000	0.000	0.000	0.000	0.000	0.000	0.000	0.000	0.000	0.000	0.000	0.000	0.000	0.162	0.076	0.102	0.168	7.207	0.085	0.240	316	2384	100	296	1822	2118	496	6538	7034	Error	Error	-2.622	296	1822	496	6538	594552	2910092	0.409	1.737	0	0	0
1	8	11	"A64"	"A64"	15475	38795	100	1837	1977	1003	50	1431	1431	1559	1115	71	19	3	0	7713	9900	7379	74	2667	2667	3217	2496	77	56	50	0	0.000	0.000	0.000	0.000	0.000	0.000	0.000	0.000	0.000	0.000	0.000	0.000	0.000	0.000	0.080	0.075	0.098	0.150	6.042	0.066	0.160	316	2384	100	406	5046	5452	546	7233	7779	Error	Error	-3.636	406	5046	546	7233	624713	3128260	0.375	2.677	0	0	0
1	9	11	"A64"	"A64"	15775	38790	100	1609	1857	1754	94	1485	1485	1630	1247	76	12	1	0	5225	8205	6321	77	2672	2672	3314	2706	81	49	45	0	0.000	0.000	0.000	0.000	0.000	0.000	0.000	0.000	0.000	0.000	0.000	0.000	0.000	0.000	0.049	0.067	0.123	0.186	6.696	0.117	0.213	316	2384	100	124	2553	2677	372	5533	5905	Error	Error	-4.364	124	2553	372	5533	586884	2592624	0.182	1.807	0	0	0
1	10	11	"A65"	"A65"	16075	38790	100	1574	1726	1156	66	1431	1431	1565	1174	75	7	0	0	3490	6485	4542	70	2660	2660	3305	2681	81	43	39	0	0.000	0.000	0.000	0.000	0.000	0.000	0.000	0.000	0.000	0.000	0.000	0.000	0.000	0.000	0.172	0.077	0.151	0.202	6.358	0.084	0.063	316	2384	100	143	830	973	295	3825	4120	Error	Error	-2.537	143	830	295	3825	545500	2049219	0.137	1.186	0	0	0
1	11	11	"A65"	"A65"	16370	38790	100	1625	1867	1381	73	1403	1403	1549	1365	88	12	1	0	4492	7983	5822	72	2674	2674	3255	2527	77	48	45	0	0.000	0.000	0.000	0.000	0.000	0.000	0.000	0.000	0.000	0.000	0.000	0.000	0.000	0.000	0.122	0.087	0.119	0.189	6.717	0.086	0.135	316	2384	100	222	1818	2040	464	5309	5773	Error	Error	-3.034	222	1818	464	5309	589864	2522742	0.233	1.871	0	0	0
1	12	11	"A65"	"A65"	16670	38790	100	1608	1759	1471	83	1422	1422	1599	1781	111	0	0	0	5640	6284	3823	60	2700	2700	3301	2525	76	50	42	0	0.000	0.000	0.000	0.000	0.000	0.000	0.000	0.000	0.000	0.000	0.000	0.000	0.000	0.000	0.063	0.094	0.131	0.193	6.991	0.100	0.054	316	2384	100	186	2940	3126	337	3584	3921	Error	Error	-3.982	186	2940	337	3584	555971	1985621	0.090	1.181	0	0	0
1	13	11	"A66"	"A66"	16970	38790	100	1690	1942	1224	63	1465	1465	1617	1142	70	18	3	0	3780	10959	10522	96	2701	2701	3544	3864	109	44	37	0	0.000	0.000	0.000	0.000	0.000	0.000	0.000	0.000	0.000	0.000	0.000	0.000	0.000	0.000	0.209	0.058	0.091	0.197	7.670	0.063	0.231	316	2384	100	225	1079	1304	477	8258	8735	Error	Error	-2.262	225	1079	477	8258	613806	3462924	0.285	1.919	0	0	0
1	14	11	"A66"	"A66"	17270	38790	100	1717	1894	1222	64	1440	1440	1571	1040	66	20	3	0	4651	9383	7772	82	2725	2725	3378	2865	84	48	41	0	0.000	0.000	0.000	0.000	0.000	0.000	0.000	0.000	0.000	0.000	0.000	0.000	0.000	0.000	0.144	0.068	0.098	0.164	5.621	0.070	0.145	316	2384	100	277	1926	2203	454	6658	7112	Error	Error	-2.798	277	1926	454	6658	598424	2965045	0.311	2.096	0	0	0
1	15	11	"A66"	"A66"	17570	38790	100	1951	2204	2102	95	1562	1562	1718	1396	81	14	2	0	5919	10615	9160	86	2836	2836	3527	3254	92	49	42	0	0.000	0.000	0.000	0.000	0.000	0.000	0.000	0.000	0.000	0.000	0.000	0.000	0.000	0.000	0.126	0.083	0.107	0.175	6.282	0.080	0.124	316	2384	100	389	3083	3472	642	7779	8421	Error	Error	-2.986	389	3083	642	7779	696427	3354394	0.348	2.178	0	0	0
1	16	11	"A67"	"A67"	17870	38785	100	1582	1745	1333	76	1521	1521	1653	1067	64	6	1	0	3423	5678	4025	70	2834	2834	3693	3798	102	30	13	0	0.000	0.000	0.000	0.000	0.000	0.000	0.000	0.000	0.000	0.000	0.000	0.000	0.000	0.000	0.104	0.079	0.205	0.272	7.258	0.094	0.151	316	2384	100	61	589	650	224	2844	3068	Error	Error	-3.271	61	589	224	2844	551434	1794326	0.086	0.523	0	0	0
1	17	11	"A67"	"A67"	18170	38785	100	1860	2098	1752	83	1586	1586	1702	1017	59	19	2	0	4608	8684	7427	85	2922	2922	3405	2201	64	49	40	0	0.000	0.000	0.000	0.000	0.000	0.000	0.000	0.000	0.000	0.000	0.000	0.000	0.000	0.000	0.163	0.089	0.106	0.181	5.902	0.085	0.151	316	2384	100	274	1686	1960	512	5762	6274	Error	Error	-2.621	274	1686	512	5762	662879	2744173	0.389	2.398	0	0	0
1	18	11	"A67"	"A67"	18470	38785	100	1889	2025	841	41	1649	1649	1787	1344	75	9	1	0	4413	8668	7444	85	2987	2987	3465	2363	68	46	39	0	0.000	0.000	0.000	0.000	0.000	0.000	0.000	0.000	0.000	0.000	0.000	0.000	0.000	0.000	0.168	0.066	0.114	0.209	7.106	0.110	0.140	316	2384	100	240	1426	1666	376	5681	6057	Error	Error	-2.571	240	1426	376	5681	639957	2738936	0.177	2.202	0	0	0
1	1	12	"A68"	"A68"	13380	39100	100	1576	1730	1471	85	1330	1330	1488	1810	121	2	0	0	4525	6412	4428	69	2641	2641	2999	1944	64	49	43	0	0.000	0.000	0.000	0.000	0.000	0.000	0.000	0.000	0.000	0.000	0.000	0.000	0.000	0.000	0.131	0.106	0.145	0.221	7.004	0.254	0.079	316	2384	100	246	1884	2130	400	3771	4171	Error	Error	-2.937	246	1884	400	3771	546686	2026286	0.134	1.756	0	0	0
1	2	12	"A68"	"A68"	13680	39100	100	1669	1800	821	45	1417	1417	1571	1867	118	4	0	0	6414	8593	6370	74	2612	2612	3062	2179	71	55	47	0	0.000	0.000	0.000	0.000	0.000	0.000	0.000	0.000	0.000	0.000	0.000	0.000	0.000	0.000	0.066	0.064	0.118	0.164	6.874	0.166	0.111	316	2384	100	252	3802	4054	383	5981	6364	Error	Error	-3.915	252	3802	383	5981	568780	2715377	0.123	2.538	0	0	0
1	3	12	"A68"	"A68"	13980	39100	100	1793	2045	1834	89	1396	1396	1550	1310	84	18	1	0	7818	11014	8742	79	2597	2597	3108	2656	85	57	50	0	0.000	0.000	0.000	0.000	0.000	0.000	0.000	0.000	0.000	0.000	0.000	0.000	0.000	0.000	0.076	0.077	0.089	0.155	6.306	0.077	0.152	316	2384	100	397	5221	5618	649	8417	9066	Error	Error	-3.717	397	5221	649	8417	646164	3480337	0.378	2.977	0	0	0
1	4	12	"A69"	"A69"	14280	39095	100	1531	1704	826	48	1374	1374	1532	1317	85	12	1	0	3382	9010	8643	95	2608	2608	3515	3776	107	41	35	0	0.000	0.000	0.000	0.000	0.000	0.000	0.000	0.000	0.000	0.000	0.000	0.000	0.000	0.000	0.203	0.052	0.116	0.195	6.745	0.067	0.197	316	2384	100	157	774	931	330	6402	6732	Error	Error	-2.302	157	774	330	6402	538518	2847198	0.131	1.455	0	0	0
1	5	12	"A69"	"A69"	14580	39095	100	1686	1889	1264	66	1411	1411	1541	1082	70	19	1	0	6677	9850	8110	82	2645	2645	3216	2836	88	51	44	0	0.000	0.000	0.000	0.000	0.000	0.000	0.000	0.000	0.000	0.000	0.000	0.000	0.000	0.000	0.068	0.066	0.098	0.189	8.220	0.086	0.159	316	2384	100	275	4032	4307	478	7205	7683	Error	Error	-3.874	275	4032	478	7205	596991	3112741	0.322	2.339	0	0	0
1	6	12	"A69"	"A69"	14880	39095	100	1769	2072	1637	79	1406	1406	1580	1323	83	19	4	0	7632	13728	12599	91	2660	2660	3501	3760	107	51	44	0	0.000	0.000	0.000	0.000	0.000	0.000	0.000	0.000	0.000	0.000	0.000	0.000	0.000	0.000	0.073	0.060	0.076	0.120	6.119	0.065	0.228	316	2384	100	363	4972	5335	666	11068	11734	Error	Error	-3.776	363	4972	666	11068	654651	4337966	0.372	2.720	0	0	0
1	7	12	"A70"	"A70"	15180	39095	100	1706	1899	1100	57	1434	1434	1554	1028	66	18	3	0	5036	8437	6864	81	2645	2645	3294	2862	86	49	42	0	0.000	0.000	0.000	0.000	0.000	0.000	0.000	0.000	0.000	0.000	0.000	0.000	0.000	0.000	0.114	0.080	0.123	0.177	5.708	0.083	0.143	316	2384	100	272	2391	2663	465	5792	6257	Error	Error	-3.136	272	2391	465	5792	600099	2666126	0.336	1.797	0	0	0
1	8	12	"A70"	"A70"	15480	39095	100	1735	1841	818	44	1440	1440	1586	1233	77	11	1	0	8626	8725	6190	70	2670	2670	3147	2057	65	57	56	0	0.000	0.000	0.000	0.000	0.000	0.000	0.000	0.000	0.000	0.000	0.000	0.000	0.000	0.000	0.050	0.066	0.093	0.145	5.867	0.096	0.077	316	2384	100	295	5956	6251	401	6055	6456	Error	Error	-4.336	295	5956	401	6055	581666	2756973	0.207	2.712	0	0	0
1	9	12	"A70"	"A70"	15780	39095	100	1668	1795	878	48	1422	1422	1596	1591	99	4	0	0	8867	7861	4750	60	2626	2626	3128	2334	74	62	57	0	0.000	0.000	0.000	0.000	0.000	0.000	0.000	0.000	0.000	0.000	0.000	0.000	0.000	0.000	0.039	0.071	0.110	0.145	7.041	0.117	0.113	316	2384	100	246	6241	6487	373	5235	5608	Error	Error	-4.665	246	6241	373	5235	567353	2484156	0.125	2.028	0	0	0
1	10	12	"A71"	"A71"	16080	39090	100	1528	1750	2103	120	1453	1453	1618	1509	93	5	0	0	4162	6828	4904	71	2681	2681	3440	3179	92	46	38	0	0.000	0.000	0.000	0.000	0.000	0.000	0.000	0.000	0.000	0.000	0.000	0.000	0.000	0.000	0.051	0.072	0.184	0.267	7.506	0.109	0.108	316	2384	100	75	1481	1556	297	4147	4444	Error	Error	-4.304	75	1481	297	4147	552930	2157540	0.087	1.066	0	0	0
1	11	12	"A71"	"A71"	16375	39090	100	1791	1972	1915	97	1430	1430	1596	1578	98	7	1	0	8379	8747	6339	72	2663	2663	3199	2337	73	53	50	0	0.000	0.000	0.000	0.000	0.000	0.000	0.000	0.000	0.000	0.000	0.000	0.000	0.000	0.000	0.063	0.089	0.103	0.152	5.555	0.116	0.116	316	2384	100	361	5716	6077	542	6084	6626	Error	Error	-3.985	361	5716	542	6084	623140	2763999	0.238	2.374	0	0	0
1	12	12	"A71"	"A71"	16675	39090	100	1648	1812	1099	60	1382	1382	1504	1039	69	17	3	0	8174	9278	6945	74	2641	2641	3213	2540	79	56	51	0	0.000	0.000	0.000	0.000	0.000	0.000	0.000	0.000	0.000	0.000	0.000	0.000	0.000	0.000	0.048	0.065	0.097	0.142	6.262	0.078	0.178	316	2384	100	266	5533	5799	430	6637	7067	Error	Error	-4.379	266	5533	430	6637	572584	2931987	0.296	2.388	0	0	0
1	13	12	"A72"	"A72"	16975	39090	100	1628	1822	1619	88	1387	1387	1519	993	65	15	3	0	6258	8194	6734	82	2659	2659	3241	3038	93	50	34	0	0.000	0.000	0.000	0.000	0.000	0.000	0.000	0.000	0.000	0.000	0.000	0.000	0.000	0.000	0.067	0.079	0.117	0.173	5.897	0.077	0.147	316	2384	100	241	3599	3840	435	5535	5970	Error	Error	-3.900	241	3599	435	5535	575694	2589261	0.305	1.630	0	0	0
1	14	12	"A72"	"A72"	17275	39090	100	1814	2017	1010	50	1440	1440	1567	1006	64	26	7	0	8912	10182	7354	72	2717	2717	3336	2737	82	59	54	0	0.000	0.000	0.000	0.000	0.000	0.000	0.000	0.000	0.000	0.000	0.000	0.000	0.000	0.000	0.060	0.077	0.101	0.142	5.574	0.080	0.270	316	2384	100	374	6195	6569	577	7465	8042	Error	Error	-4.050	374	6195	577	7465	637489	3217606	0.447	2.501	0	0	0
1	15	12	"A72"	"A72"	17575	39090	100	1844	2068	1077	52	1576	1576	1692	1076	63	22	4	0	9389	10182	6972	68	2843	2843	3249	2042	62	61	57	0	0.000	0.000	0.000	0.000	0.000	0.000	0.000	0.000	0.000	0.000	0.000	0.000	0.000	0.000	0.041	0.067	0.096	0.136	5.560	0.073	0.150	316	2384	100	268	6546	6814	492	7339	7831	Error	Error	-4.610	268	6546	492	7339	653404	3217600	0.349	3.395	0	0	0
1	16	12	"A73"	"A73"	17875	39090	100	1557	1620	630	38	1511	1511	1622	951	58	7	1	0	3342	4236	2459	58	2780	2780	2966	1305	43	31	18	0	0.000	0.000	0.000	0.000	0.000	0.000	0.000	0.000	0.000	0.000	0.000	0.000	0.000	0.000	0.082	0.075	0.477	0.540	6.614	0.152	0.129	316	2384	100	46	562	608	109	1456	1565	Error	Error	-3.611	46	562	109	1456	511931	1338721	-0.002	0.973	0	0	0
1	17	12	"A73"	"A73"	18175	39085	100	1572	1723	1133	65	1508	1508	1613	1090	67	4	1	0	3724	4746	2522	53	2815	2815	2955	1393	47	40	29	0	0.000	0.000	0.000	0.000	0.000	0.000	0.000	0.000	0.000	0.000	0.000	0.000	0.000	0.000	0.070	0.111	0.359	0.348	7.153	0.182	0.044	316	2384	100	64	909	973	215	1931	2146	Error	Error	-3.828	64	909	215	1931	544461	1499847	0.101	1.286	0	0	0
1	18	12	"A73"	"A73"	18475	39085	100	1544	1655	1323	79	1591	1591	1712	1176	68	3	0	0	3496	4253	2257	53	2917	2917	3076	1895	61	27	10	0	0.000	0.000	0.000	0.000	0.000	0.000	0.000	0.000	0.000	0.000	0.000	0.000	0.000	0.000	-0.081	0.048	0.471	0.459	7.289	0.365	0.187	316	2384	100	-47	579	532	64	1336	1400	Error	Error	Error	-47	579	64	1336	523063	1343897	-0.048	0.621	0	0	0
1	1	13	"A74"	"A74"	13385	39400	100	1820	1967	1252	63	1399	1399	1520	1107	72	20	3	0	5116	10025	8282	82	2648	2648	3253	2989	91	49	47	0	0.000	0.000	0.000	0.000	0.000	0.000	0.000	0.000	0.000	0.000	0.000	0.000	0.000	0.000	0.171	0.077	0.104	0.170	5.064	0.082	0.198	316	2384	100	421	2468	2889	568	7377	7945	Error	Error	-2.551	421	2468	568	7377	621656	3167929	0.404	2.266	0	0	0
1	2	13	"A74"	"A74"	13685	39400	100	1882	2118	1998	94	1387	1387	1551	1543	99	16	0	0	12262	12759	9639	75	2592	2592	3196	2874	89	57	55	0	0.000	0.000	0.000	0.000	0.000	0.000	0.000	0.000	0.000	0.000	0.000	0.000	0.000	0.000	0.051	0.072	0.074	0.125	6.297	0.086	0.164	316	2384	100	495	9670	10165	731	10167	10898	Error	Error	-4.288	495	9670	731	10167	669363	4031718	0.367	3.327	0	0	0
1	3	13	"A74"	"A74"	13985	39400	100	1846	2037	1108	54	1399	1399	1552	1281	82	22	1	0	10769	11773	9360	79	2599	2599	3128	2620	83	54	52	0	0.000	0.000	0.000	0.000	0.000	0.000	0.000	0.000	0.000	0.000	0.000	0.000	0.000	0.000	0.055	0.070	0.094	0.145	5.079	0.084	0.168	316	2384	100	447	8170	8617	638	9174	9812	Error	Error	-4.192	447	8170	638	9174	643591	3720417	0.379	3.300	0	0	0
1	4	13	"A75"	"A75"	14285	39400	100	1835	2313	1530	66	1353	1353	1514	964	63	37	20	0	5794	10146	7783	76	2621	2621	3214	2856	88	50	48	0	0.000	0.000	0.000	0.000	0.000	0.000	0.000	0.000	0.000	0.000	0.000	0.000	0.000	0.000	0.152	0.128	0.180	0.232	4.971	0.118	0.275	316	2384	100	482	3173	3655	960	7525	8485	Error	Error	-2.719	482	3173	960	7525	731002	3206059	0.829	2.427	0	0	0
1	5	13	"A75"	"A75"	14585	39395	100	1847	2281	1451	63	1360	1360	1569	1429	91	29	7	0	6632	10462	8328	79	2581	2581	3197	2865	89	51	47	0	0.000	0.000	0.000	0.000	0.000	0.000	0.000	0.000	0.000	0.000	0.000	0.000	0.000	0.000	0.120	0.117	0.139	0.223	5.317	0.143	0.314	316	2384	100	487	4051	4538	921	7881	8802	Error	Error	-3.056	487	4051	921	7881	720922	3305895	0.498	2.536	0	0	0
1	6	13	"A75"	"A75"	14885	39395	100	1938	2445	1596	65	1377	1377	1534	1108	72	35	21	0	5321	9447	7400	78	2618	2618	3234	2720	84	50	48	0	0.000	0.000	0.000	0.000	0.000	0.000	0.000	0.000	0.000	0.000	0.000	0.000	0.000	0.000	0.208	0.156	0.258	0.303	5.319	0.131	0.304	316	2384	100	561	2703	3264	1068	6829	7897	Error	Error	-2.268	561	2703	1068	6829	772495	2985208	0.822	2.284	0	0	0
1	7	13	"A76"	"A76"	15185	39395	100	1659	1749	810	46	1361	1361	1493	1072	71	16	2	0	4965	9218	7079	76	2582	2582	3266	3181	97	49	45	0	0.000	0.000	0.000	0.000	0.000	0.000	0.000	0.000	0.000	0.000	0.000	0.000	0.000	0.000	0.125	0.058	0.085	0.132	6.680	0.077	0.188	316	2384	100	298	2383	2681	388	6636	7024	Error	Error	-2.999	298	2383	388	6636	552736	2912894	0.239	1.871	0	0	0
1	8	13	"A76"	"A76"	15485	39395	100	1755	2044	1400	68	1425	1425	1575	1285	81	16	2	0	7772	9962	7847	78	2645	2645	3372	2980	88	53	48	0	0.000	0.000	0.000	0.000	0.000	0.000	0.000	0.000	0.000	0.000	0.000	0.000	0.000	0.000	0.064	0.085	0.111	0.167	5.907	0.085	0.164	316	2384	100	330	5127	5457	619	7317	7936	Error	Error	-3.958	330	5127	619	7317	646029	3148051	0.365	2.211	0	0	0
1	9	13	"A76"	"A76"	15785	39395	100	1771	1944	1193	61	1417	1417	1585	1519	95	10	0	0	8637	9797	7057	72	2633	2633	3373	3217	95	55	48	0	0.000	0.000	0.000	0.000	0.000	0.000	0.000	0.000	0.000	0.000	0.000	0.000	0.000	0.000	0.059	0.074	0.093	0.125	5.464	0.083	0.197	316	2384	100	354	6004	6358	527	7164	7691	Error	Error	-4.084	354	6004	527	7164	614438	3095987	0.236	1.997	0	0	0
1	10	13	"A77"	"A77"	16085	39395	100	1960	2769	2462	88	1403	1403	1600	1358	84	36	23	0	10717	10706	8069	75	2636	2636	3209	2812	87	52	50	0	0.000	0.000	0.000	0.000	0.000	0.000	0.000	0.000	0.000	0.000	0.000	0.000	0.000	0.000	0.069	0.169	0.211	0.272	4.811	0.172	0.363	316	2384	100	557	8081	8638	1366	8070	9436	Error	Error	-3.859	557	8081	1366	8070	874945	3383061	0.861	2.666	0	0	0
1	11	13	"A77"	"A77"	16380	39390	100	1870	2712	2390	88	1420	1420	1610	1286	79	36	24	0	4600	10251	8434	82	2641	2641	3323	3003	90	49	48	0	0.000	0.000	0.000	0.000	0.000	0.000	0.000	0.000	0.000	0.000	0.000	0.000	0.000	0.000	0.230	0.170	0.227	0.326	5.033	0.177	0.334	316	2384	100	450	1959	2409	1292	7610	8902	Error	Error	-2.122	450	1959	1292	7610	856846	3239394	0.857	2.307	0	0	0
1	12	13	"A77"	"A77"	16680	39390	100	1880	2736	1957	71	1403	1403	1599	1287	80	37	25	0	4744	10729	8726	81	2652	2652	3370	2933	87	49	47	0	0.000	0.000	0.000	0.000	0.000	0.000	0.000	0.000	0.000	0.000	0.000	0.000	0.000	0.000	0.228	0.165	0.200	0.263	4.131	0.162	0.363	316	2384	100	477	2092	2569	1333	8077	9410	Error	Error	-2.133	477	2092	1333	8077	864630	3390281	0.883	2.509	0	0	0
1	13	13	"A78"	"A78"	16980	39390	100	1799	2000	1274	63	1362	1362	1504	1031	68	28	6	0	4033	11081	9638	86	2620	2620	3482	3737	107	46	43	0	0.000	0.000	0.000	0.000	0.000	0.000	0.000	0.000	0.000	0.000	0.000	0.000	0.000	0.000	0.309	0.075	0.111	0.202	6.144	0.076	0.216	316	2384	100	437	1413	1850	638	8461	9099	Error	Error	-1.693	437	1413	638	8461	632091	3501512	0.481	2.033	0	0	0
1	14	13	"A78"	"A78"	17280	39390	100	1810	2019	1075	53	1463	1463	1653	1396	84	15	2	0	5784	12164	10116	83	2768	2768	3769	3811	101	48	46	0	0.000	0.000	0.000	0.000	0.000	0.000	0.000	0.000	0.000	0.000	0.000	0.000	0.000	0.000	0.115	0.059	0.088	0.147	6.744	0.088	0.172	316	2384	100	347	3016	3363	556	9396	9952	Error	Error	-3.120	347	3016	556	9396	637877	3843799	0.262	2.203	0	0	0
1	15	13	"A78"	"A78"	17580	39390	100	1819	2047	1127	55	1503	1503	1667	1339	80	20	0	0	6609	11606	9468	81	2806	2806	3523	3273	92	50	47	0	0.000	0.000	0.000	0.000	0.000	0.000	0.000	0.000	0.000	0.000	0.000	0.000	0.000	0.000	0.083	0.062	0.096	0.176	6.394	0.077	0.148	316	2384	100	316	3803	4119	544	8800	9344	Error	Error	-3.589	316	3803	544	8800	646699	3667570	0.284	2.470	0	0	0
1	16	13	"A79"	"A79"	17880	39390	100	1640	1804	1075	59	1471	1471	1681	1798	106	4	0	0	3859	7319	6469	88	2770	2770	3740	4133	110	37	20	0	0.000	0.000	0.000	0.000	0.000	0.000	0.000	0.000	0.000	0.000	0.000	0.000	0.000	0.000	0.155	0.073	0.111	0.158	8.336	0.072	0.212	316	2384	100	169	1089	1258	333	4549	4882	Error	Error	-2.688	169	1089	333	4549	569969	2312809	0.068	0.866	0	0	0
1	17	13	"A79"	"A79"	18180	39385	100	1702	1802	1065	59	1515	1515	1638	1313	80	7	0	0	3464	7100	6063	85	2800	2800	3305	2190	66	40	33	0	0.000	0.000	0.000	0.000	0.000	0.000	0.000	0.000	0.000	0.000	0.000	0.000	0.000	0.000	0.282	0.067	0.134	0.242	7.377	0.151	0.180	316	2384	100	187	664	851	287	4300	4587	Error	Error	-1.828	187	664	287	4300	569572	2243726	0.125	1.733	0	0	0
1	18	13	"A79"	"A79"	18480	39385	100	1891	2047	1113	54	1590	1590	1721	1104	64	20	2	0	4022	9086	7635	84	2969	2969	3688	2711	73	45	39	0	0.000	0.000	0.000	0.000	0.000	0.000	0.000	0.000	0.000	0.000	0.000	0.000	0.000	0.000	0.286	0.075	0.113	0.180	5.864	0.074	0.089	316	2384	100	301	1053	1354	457	6117	6574	Error	Error	-1.807	301	1053	457	6117	646851	2871131	0.295	1.991	0	0	0
1	1	14	"A80"	"A80"	13390	39700	100	1651	1804	795	44	1412	1412	1521	1106	72	14	2	0	3818	8500	6948	81	2646	2646	3015	1774	58	48	45	0	0.000	0.000	0.000	0.000	0.000	0.000	0.000	0.000	0.000	0.000	0.000	0.000	0.000	0.000	0.204	0.067	0.109	0.173	6.756	0.077	0.138	316	2384	100	239	1172	1411	392	5854	6246	Error	Error	-2.294	239	1172	392	5854	570218	2685916	0.256	3.092	0	0	0
1	2	14	"A80"	"A80"	13690	39700	100	1723	1859	1245	66	1329	1329	1470	1522	103	10	1	0	8422	9531	7148	74	2549	2549	3025	2128	70	55	51	0	0.000	0.000	0.000	0.000	0.000	0.000	0.000	0.000	0.000	0.000	0.000	0.000	0.000	0.000	0.067	0.076	0.098	0.149	4.784	0.083	0.203	316	2384	100	394	5873	6267	530	6982	7512	Error	Error	-3.898	394	5873	530	6982	587352	3011677	0.256	3.057	0	0	0
1	3	14	"A80"	"A80"	13990	39700	100	1658	1993	2752	138	1338	1338	1482	1308	88	13	1	0	8886	10180	7680	75	2553	2553	3071	2441	79	56	52	0	0.000	0.000	0.000	0.000	0.000	0.000	0.000	0.000	0.000	0.000	0.000	0.000	0.000	0.000	0.051	0.086	0.089	0.153	7.805	0.120	0.141	316	2384	100	320	6333	6653	655	7627	8282	Error	Error	-4.307	320	6333	655	7627	629944	3216826	0.391	2.912	0	0	0
1	4	14	"A81"	"A81"	14290	39700	100	1800	2093	1856	88	1360	1360	1486	1665	112	13	0	0	7315	12172	9868	81	2567	2567	3124	2754	88	52	48	0	0.000	0.000	0.000	0.000	0.000	0.000	0.000	0.000	0.000	0.000	0.000	0.000	0.000	0.000	0.093	0.076	0.080	0.146	5.876	0.077	0.167	316	2384	100	440	4748	5188	733	9605	10338	Error	Error	-3.432	440	4748	733	9605	661383	3846374	0.365	3.285	0	0	0
1	5	14	"A81"	"A81"	14590	39695	100	1754	1971	972	49	1387	1387	1557	1472	94	14	1	0	5608	10772	8825	81	2592	2592	3311	3303	99	50	46	0	0.000	0.000	0.000	0.000	0.000	0.000	0.000	0.000	0.000	0.000	0.000	0.000	0.000	0.000	0.122	0.071	0.097	0.154	6.340	0.072	0.198	316	2384	100	367	3016	3383	584	8180	8764	Error	Error	-3.039	367	3016	584	8180	622697	3404034	0.281	2.259	0	0	0
1	6	14	"A81"	"A81"	14890	39695	100	1895	2209	2321	105	1398	1398	1527	1074	70	30	9	0	10700	12933	9843	76	2615	2615	3359	3093	92	57	54	0	0.000	0.000	0.000	0.000	0.000	0.000	0.000	0.000	0.000	0.000	0.000	0.000	0.000	0.000	0.061	0.079	0.089	0.121	5.047	0.090	0.198	316	2384	100	497	8085	8582	811	10318	11129	Error	Error	-4.024	497	8085	811	10318	698118	4086864	0.635	3.095	0	0	0
1	7	14	"A82"	"A82"	15190	39695	100	1725	1924	972	50	1366	1366	1525	1117	73	22	6	0	7707	11382	9920	87	2583	2583	3325	3466	104	52	47	0	0.000	0.000	0.000	0.000	0.000	0.000	0.000	0.000	0.000	0.000	0.000	0.000	0.000	0.000	0.070	0.063	0.092	0.161	6.819	0.073	0.213	316	2384	100	359	5124	5483	558	8799	9357	Error	Error	-3.835	359	5124	558	8799	608058	3596580	0.357	2.325	0	0	0
1	8	14	"A82"	"A82"	15490	39695	100	1678	1872	990	52	1405	1405	1525	1074	70	21	5	0	5158	11913	10129	85	2559	2559	3304	3360	101	49	47	0	0.000	0.000	0.000	0.000	0.000	0.000	0.000	0.000	0.000	0.000	0.000	0.000	0.000	0.000	0.105	0.050	0.081	0.170	7.279	0.067	0.213	316	2384	100	273	2599	2872	467	9354	9821	Error	Error	-3.251	273	2599	467	9354	591686	3764638	0.323	2.562	0	0	0
1	9	14	"A82"	"A82"	15790	39695	100	1785	2183	2033	93	1417	1417	1581	1226	77	26	5	0	11268	13453	10957	81	2619	2619	3328	3533	106	52	50	0	0.000	0.000	0.000	0.000	0.000	0.000	0.000	0.000	0.000	0.000	0.000	0.000	0.000	0.000	0.043	0.071	0.081	0.138	6.323	0.074	0.202	316	2384	100	368	8649	9017	766	10834	11600	Error	Error	-4.555	368	8649	766	10834	689691	4251268	0.491	2.866	0	0	0
1	10	14	"A83"	"A83"	16090	39695	100	1786	2116	1354	63	1431	1431	1599	1412	88	20	3	0	9459	9823	7435	75	2644	2644	3274	2847	86	52	51	0	0.000	0.000	0.000	0.000	0.000	0.000	0.000	0.000	0.000	0.000	0.000	0.000	0.000	0.000	0.052	0.095	0.122	0.177	5.360	0.116	0.227	316	2384	100	355	6815	7170	685	7179	7864	Error	Error	-4.263	355	6815	685	7179	668540	3103937	0.366	2.300	0	0	0
1	11	14	"A83"	"A83"	16385	39695	100	1733	2055	3013	146	1401	1401	1529	1093	71	19	3	0	7592	9697	7412	76	2603	2603	3179	2829	88	56	47	0	0.000	0.000	0.000	0.000	0.000	0.000	0.000	0.000	0.000	0.000	0.000	0.000	0.000	0.000	0.067	0.092	0.098	0.162	5.346	0.142	0.186	316	2384	100	332	4989	5321	654	7094	7748	Error	Error	-3.909	332	4989	654	7094	649430	3064216	0.481	2.304	0	0	0
1	12	14	"A83"	"A83"	16685	39690	100	1637	1806	948	52	1372	1372	1525	1353	88	14	0	0	5796	9133	7344	80	2612	2612	3075	2087	67	53	45	0	0.000	0.000	0.000	0.000	0.000	0.000	0.000	0.000	0.000	0.000	0.000	0.000	0.000	0.000	0.083	0.067	0.107	0.162	6.580	0.087	0.062	316	2384	100	265	3184	3449	434	6521	6955	Error	Error	-3.587	265	3184	434	6521	570853	2885968	0.208	2.903	0	0	0
1	13	14	"A84"	"A84"	16985	39690	100	1744	1984	1149	57	1417	1417	1569	1286	81	20	2	0	3994	9484	7997	84	2603	2603	3252	2805	86	46	43	0	0.000	0.000	0.000	0.000	0.000	0.000	0.000	0.000	0.000	0.000	0.000	0.000	0.000	0.000	0.235	0.082	0.109	0.176	6.022	0.088	0.239	316	2384	100	327	1391	1718	567	6881	7448	Error	Error	-2.089	327	1391	567	6881	626893	2997097	0.323	2.222	0	0	0
1	14	14	"A84"	"A84"	17285	39690	100	1739	2059	1693	82	1452	1452	1587	1559	98	14	1	0	5783	9308	7467	80	2713	2713	3310	2590	78	50	46	0	0.000	0.000	0.000	0.000	0.000	0.000	0.000	0.000	0.000	0.000	0.000	0.000	0.000	0.000	0.093	0.092	0.110	0.166	5.439	0.118	0.078	316	2384	100	287	3070	3357	607	6595	7202	Error	Error	-3.419	287	3070	607	6595	650573	2941232	0.303	2.316	0	0	0
1	15	14	"A84"	"A84"	17585	39690	100	1761	2207	2685	121	1472	1472	1638	1488	90	16	1	0	6733	10006	7890	78	2738	2738	3245	2371	73	51	49	0	0.000	0.000	0.000	0.000	0.000	0.000	0.000	0.000	0.000	0.000	0.000	0.000	0.000	0.000	0.072	0.101	0.116	0.196	5.769	0.170	0.166	316	2384	100	289	3995	4284	735	7268	8003	Error	Error	-3.789	289	3995	735	7268	697555	3161740	0.382	2.852	0	0	0
1	16	14	"A85"	"A85"	17885	39690	100	1633	1960	1600	81	1461	1461	1584	1071	67	20	4	0	4293	8317	6814	81	2717	2717	3271	2565	78	47	40	0	0.000	0.000	0.000	0.000	0.000	0.000	0.000	0.000	0.000	0.000	0.000	0.000	0.000	0.000	0.109	0.089	0.135	0.207	6.911	0.110	0.192	316	2384	100	172	1576	1748	499	5600	6099	Error	Error	-3.196	172	1576	499	5600	619508	2628250	0.351	1.967	0	0	0
1	17	14	"A85"	"A85"	18185	39690	100	1715	2011	2576	128	1470	1470	1652	1772	107	6	1	0	5789	7136	4707	65	2747	2747	3074	1814	59	55	43	0	0.000	0.000	0.000	0.000	0.000	0.000	0.000	0.000	0.000	0.000	0.000	0.000	0.000	0.000	0.081	0.123	0.153	0.212	5.112	0.243	0.116	316	2384	100	245	3042	3287	541	4389	4930	Error	Error	-3.634	245	3042	541	4389	635418	2255062	0.203	2.239	0	0	0
1	18	14	"A85"	"A85"	18485	39685	100	1758	1956	1420	72	1515	1515	1654	1204	72	12	1	0	4380	7486	5492	73	2832	2832	3186	1708	53	48	43	0	0.000	0.000	0.000	0.000	0.000	0.000	0.000	0.000	0.000	0.000	0.000	0.000	0.000	0.000	0.157	0.095	0.149	0.225	6.994	0.106	0.126	316	2384	100	243	1548	1791	441	4654	5095	Error	Error	-2.671	243	1548	441	4654	618116	2365567	0.251	2.518	0	0	0
1	1	15	"A86"	"A86"	13395	40000	100	1563	1769	1422	80	1357	1357	1512	1475	97	7	1	0	5121	7399	6269	84	2620	2620	3313	3153	95	45	31	0	0.000	0.000	0.000	0.000	0.000	0.000	0.000	0.000	0.000	0.000	0.000	0.000	0.000	0.000	0.082	0.086	0.132	0.191	5.297	0.136	0.225	316	2384	100	206	2501	2707	412	4779	5191	Error	Error	-3.602	206	2501	412	4779	558979	2338182	0.174	1.296	0	0	0
1	2	15	"A86"	"A86"	13695	40000	100	1581	1735	711	40	1337	1337	1473	1432	97	7	0	0	5436	9220	7347	79	2561	2561	3095	2364	76	51	44	0	0.000	0.000	0.000	0.000	0.000	0.000	0.000	0.000	0.000	0.000	0.000	0.000	0.000	0.000	0.085	0.060	0.093	0.157	6.725	0.087	0.145	316	2384	100	244	2875	3119	398	6659	7057	Error	Error	-3.559	244	2875	398	6659	548198	2913395	0.183	2.591	0	0	0
1	3	15	"A86"	"A86"	13995	40000	100	1660	1924	1381	71	1356	1356	1527	1478	96	11	1	0	5928	9121	7051	77	2539	2539	3134	2664	85	51	44	0	0.000	0.000	0.000	0.000	0.000	0.000	0.000	0.000	0.000	0.000	0.000	0.000	0.000	0.000	0.090	0.086	0.111	0.152	6.317	0.094	0.138	316	2384	100	304	3389	3693	568	6582	7150	Error	Error	-3.479	304	3389	568	6582	607849	2882325	0.269	2.247	0	0	0
1	4	15	"A87"	"A87"	14295	40000	100	1653	1799	861	47	1330	1330	1480	1628	110	8	1	0	3755	8989	7400	82	2543	2543	3224	3156	97	44	43	0	0.000	0.000	0.000	0.000	0.000	0.000	0.000	0.000	0.000	0.000	0.000	0.000	0.000	0.000	0.267	0.073	0.109	0.170	5.961	0.085	0.132	316	2384	100	323	1212	1535	469	6446	6915	Error	Error	-1.908	323	1212	469	6446	568352	2840400	0.196	1.827	0	0	0
1	5	15	"A87"	"A87"	14595	40000	100	1845	1993	1007	50	1389	1389	1875	3818	203	0	0	0	6353	10425	8185	78	2553	2553	3333	3891	116	49	46	0	0.000	0.000	0.000	0.000	0.000	0.000	0.000	0.000	0.000	0.000	0.000	0.000	0.000	0.000	0.120	0.077	0.089	0.134	5.145	0.440	0.156	316	2384	100	456	3800	4256	604	7872	8476	Error	Error	-3.059	456	3800	604	7872	629840	3294444	0.031	1.823	0	0	0
1	6	15	"A87"	"A87"	14895	39995	100	1663	1801	812	45	1341	1341	1530	1724	112	7	0	0	3878	10150	8534	84	2552	2552	3339	3265	97	47	44	0	0.000	0.000	0.000	0.000	0.000	0.000	0.000	0.000	0.000	0.000	0.000	0.000	0.000	0.000	0.243	0.061	0.105	0.179	5.659	0.125	0.185	316	2384	100	322	1326	1648	460	7598	8058	Error	Error	-2.042	322	1326	460	7598	569257	3207448	0.157	2.086	0	0	0
1	7	15	"A88"	"A88"	15195	39995	100	1618	1826	1571	86	1392	1392	1568	1417	90	8	1	0	6206	8299	6649	80	2586	2586	3269	3121	95	53	35	0	0.000	0.000	0.000	0.000	0.000	0.000	0.000	0.000	0.000	0.000	0.000	0.000	0.000	0.000	0.062	0.076	0.111	0.179	5.888	0.076	0.121	316	2384	100	226	3620	3846	434	5713	6147	Error	Error	-4.002	226	3620	434	5713	576944	2622486	0.182	1.612	0	0	0
1	8	15	"A88"	"A88"	15495	39995	100	1772	1931	898	46	1367	1367	1519	1278	84	17	2	0	7476	10695	8637	80	2575	2575	3116	2366	75	52	50	0	0.000	0.000	0.000	0.000	0.000	0.000	0.000	0.000	0.000	0.000	0.000	0.000	0.000	0.000	0.083	0.069	0.099	0.163	6.382	0.064	0.165	316	2384	100	405	4901	5306	564	8120	8684	Error	Error	-3.597	405	4901	564	8120	610260	3379472	0.322	3.203	0	0	0
1	9	15	"A88"	"A88"	15795	39995	100	1682	1864	1256	67	1329	1329	1464	1377	94	13	1	0	10231	11222	8820	78	2553	2553	3126	2848	91	54	51	0	0.000	0.000	0.000	0.000	0.000	0.000	0.000	0.000	0.000	0.000	0.000	0.000	0.000	0.000	0.046	0.062	0.091	0.132	6.600	0.073	0.075	316	2384	100	353	7678	8031	535	8669	9204	Error	Error	-4.443	353	7678	535	8669	588899	3546005	0.290	2.843	0	0	0
1	10	15	"A89"	"A89"	16090	39995	100	1659	1803	783	43	1337	1337	1475	1093	74	19	3	0	4207	9044	7734	85	2584	2584	3417	3579	104	49	38	0	0.000	0.000	0.000	0.000	0.000	0.000	0.000	0.000	0.000	0.000	0.000	0.000	0.000	0.000	0.198	0.072	0.105	0.184	6.334	0.117	0.189	316	2384	100	322	1623	1945	466	6460	6926	Error	Error	-2.334	322	1623	466	6460	569896	2857808	0.300	1.572	0	0	0
1	11	15	"A89"	"A89"	16390	39995	100	1634	1985	2025	102	1356	1356	1480	1262	85	15	3	0	6980	10235	8432	82	2579	2579	3104	2495	80	53	48	0	0.000	0.000	0.000	0.000	0.000	0.000	0.000	0.000	0.000	0.000	0.000	0.000	0.000	0.000	0.063	0.082	0.087	0.146	5.946	0.071	0.089	316	2384	100	278	4401	4679	629	7656	8285	Error	Error	-3.985	278	4401	629	7656	627348	3234205	0.400	2.858	0	0	0
1	12	15	"A89"	"A89"	16690	39995	100	1672	1858	1184	63	1355	1355	1469	881	59	24	7	0	6223	10253	8256	80	2594	2594	3010	2045	67	54	48	0	0.000	0.000	0.000	0.000	0.000	0.000	0.000	0.000	0.000	0.000	0.000	0.000	0.000	0.000	0.087	0.066	0.092	0.145	6.019	0.071	0.166	316	2384	100	317	3629	3946	503	7659	8162	Error	Error	-3.517	317	3629	503	7659	587239	3240085	0.442	3.542	0	0	0
1	13	15	"A90"	"A90"	16990	39990	100	1584	1724	984	57	1375	1375	1515	1186	78	8	1	0	3262	6764	5825	86	2634	2634	3329	2940	88	41	28	0	0.000	0.000	0.000	0.000	0.000	0.000	0.000	0.000	0.000	0.000	0.000	0.000	0.000	0.000	0.333	0.085	0.156	0.255	7.211	0.084	0.102	316	2384	100	209	628	837	349	4130	4479	Error	Error	-1.587	209	628	349	4130	544707	2137359	0.176	1.168	0	0	0
1	14	15	"A90"	"A90"	17290	39990	100	1649	1771	986	55	1453	1453	1589	1038	65	12	2	0	4749	7073	5536	78	2699	2699	3541	3416	96	43	26	0	0.000	0.000	0.000	0.000	0.000	0.000	0.000	0.000	0.000	0.000	0.000	0.000	0.000	0.000	0.096	0.073	0.160	0.251	6.262	0.086	0.175	316	2384	100	196	2050	2246	318	4374	4692	Error	Error	-3.387	196	2050	318	4374	559633	2235059	0.175	1.034	0	0	0
1	15	15	"A90"	"A90"	17590	39990	100	1589	1781	1231	69	1388	1388	1523	1016	66	15	3	0	4555	8172	6784	83	2680	2680	3182	2398	75	49	39	0	0.000	0.000	0.000	0.000	0.000	0.000	0.000	0.000	0.000	0.000	0.000	0.000	0.000	0.000	0.107	0.072	0.120	0.185	5.333	0.087	0.139	316	2384	100	201	1875	2076	393	5492	5885	Error	Error	-3.222	201	1875	393	5492	562738	2582504	0.254	2.081	0	0	0
1	16	15	"A91"	"A91"	17890	39990	100	1588	1786	1288	72	1440	1440	1556	1174	75	10	0	0	3660	7075	5502	77	2693	2693	3301	2635	79	44	35	0	0.000	0.000	0.000	0.000	0.000	0.000	0.000	0.000	0.000	0.000	0.000	0.000	0.000	0.000	0.153	0.079	0.123	0.185	6.554	0.092	0.154	316	2384	100	148	967	1115	346	4382	4728	Error	Error	-2.708	148	967	346	4382	564515	2235566	0.196	1.432	0	0	0
1	17	15	"A91"	"A91"	18190	39990	100	1641	1808	1078	59	1399	1399	1542	1110	71	12	1	0	5381	7685	5475	71	2718	2718	3192	2248	70	52	43	0	0.000	0.000	0.000	0.000	0.000	0.000	0.000	0.000	0.000	0.000	0.000	0.000	0.000	0.000	0.091	0.082	0.110	0.170	5.374	0.106	0.213	316	2384	100	242	2663	2905	409	4967	5376	Error	Error	-3.460	242	2663	409	4967	571271	2428339	0.240	1.999	0	0	0
1	18	15	"A91"	"A91"	18490	39990	100	1697	1992	1724	86	1453	1453	1586	1239	78	12	3	0	5984	8310	6632	79	2767	2767	3237	2076	64	52	44	0	0.000	0.000	0.000	0.000	0.000	0.000	0.000	0.000	0.000	0.000	0.000	0.000	0.000	0.000	0.076	0.097	0.122	0.183	6.536	0.101	0.143	316	2384	100	244	3217	3461	539	5543	6082	Error	Error	-3.721	244	3217	539	5543	629452	2625847	0.328	2.444	0	0	0
1	1	16	"A92"	"A92"	13400	40300	100	1683	1872	875	46	1369	1369	1523	1785	117	7	0	0	4272	9518	8342	87	2632	2632	3400	3314	97	47	44	0	0.000	0.000	0.000	0.000	0.000	0.000	0.000	0.000	0.000	0.000	0.000	0.000	0.000	0.000	0.191	0.073	0.120	0.182	6.022	0.070	0.075	316	2384	100	314	1640	1954	503	6886	7389	Error	Error	-2.385	314	1640	503	6886	591423	3007644	0.196	1.846	0	0	0
1	2	16	"A92"	"A92"	13700	40300	100	1842	2059	1520	73	1352	1352	1519	1540	101	13	2	0	10355	11632	8921	76	2557	2557	3520	3978	113	55	49	0	0.000	0.000	0.000	0.000	0.000	0.000	0.000	0.000	0.000	0.000	0.000	0.000	0.000	0.000	0.063	0.078	0.084	0.136	5.132	0.069	0.193	316	2384	100	490	7798	8288	707	9075	9782	Error	Error	-3.992	490	7798	707	9075	650711	3675692	0.351	2.039	0	0	0
1	3	16	"A92"	"A92"	14000	40300	100	1835	1939	1199	61	1335	1335	1482	1622	109	10	0	0	13646	12457	9382	75	2547	2547	3238	3146	97	57	53	0	0.000	0.000	0.000	0.000	0.000	0.000	0.000	0.000	0.000	0.000	0.000	0.000	0.000	0.000	0.045	0.061	0.077	0.131	6.464	0.086	0.094	316	2384	100	500	11099	11599	604	9910	10514	Error	Error	-4.472	500	11099	604	9910	612717	3936382	0.282	2.930	0	0	0
1	4	16	"A93"	"A93"	14300	40300	100	1649	1910	2484	130	1357	1357	1505	1341	89	14	0	0	7627	9497	7284	76	2552	2552	3183	2973	93	53	47	0	0.000	0.000	0.000	0.000	0.000	0.000	0.000	0.000	0.000	0.000	0.000	0.000	0.000	0.000	0.058	0.080	0.108	0.160	5.716	0.104	0.113	316	2384	100	292	5075	5367	553	6945	7498	Error	Error	-4.119	292	5075	553	6945	603500	3001103	0.302	2.124	0	0	0
1	5	16	"A93"	"A93"	14600	40300	100	1815	2076	1919	92	1334	1334	1491	1377	92	17	1	0	12493	11389	7436	65	2563	2563	3087	2668	86	64	58	0	0.000	0.000	0.000	0.000	0.000	0.000	0.000	0.000	0.000	0.000	0.000	0.000	0.000	0.000	0.048	0.084	0.088	0.118	5.175	0.102	0.172	316	2384	100	481	9930	10411	742	8826	9568	Error	Error	-4.368	481	9930	742	8826	656119	3598887	0.425	3.112	0	0	0
1	6	16	"A93"	"A93"	14900	40300	100	1905	2146	1670	77	1371	1371	1525	1486	97	18	1	0	10897	11815	7715	65	2584	2584	3234	3090	95	65	58	0	0.000	0.000	0.000	0.000	0.000	0.000	0.000	0.000	0.000	0.000	0.000	0.000	0.000	0.000	0.064	0.084	0.091	0.128	5.298	0.089	0.186	316	2384	100	534	8313	8847	775	9231	10006	Error	Error	-3.960	534	8313	775	9231	678154	3733636	0.418	2.777	0	0	0
1	7	16	"A94"	"A94"	15200	40295	100	1710	1927	1005	52	1389	1389	1562	1222	78	17	3	0	5057	11298	9658	85	2604	2604	3435	3533	102	47	45	0	0.000	0.000	0.000	0.000	0.000	0.000	0.000	0.000	0.000	0.000	0.000	0.000	0.000	0.000	0.131	0.062	0.087	0.140	5.829	0.068	0.210	316	2384	100	321	2453	2774	538	8694	9232	Error	Error	-2.934	321	2453	538	8694	608852	3570147	0.299	2.226	0	0	0
1	8	16	"A94"	"A94"	15500	40295	100	1928	2059	1117	54	1390	1390	1528	1260	82	24	2	0	12857	12568	9622	76	2584	2584	3318	3222	97	54	52	0	0.000	0.000	0.000	0.000	0.000	0.000	0.000	0.000	0.000	0.000	0.000	0.000	0.000	0.000	0.052	0.067	0.086	0.160	6.468	0.064	0.125	316	2384	100	538	10273	10811	669	9984	10653	Error	Error	-4.255	538	10273	669	9984	650666	3971383	0.421	2.871	0	0	0
1	9	16	"A94"	"A94"	15800	40295	100	1989	2389	2701	113	1375	1375	1556	1836	117	14	2	0	15341	13710	10291	75	2565	2565	3261	3377	103	58	56	0	0.000	0.000	0.000	0.000	0.000	0.000	0.000	0.000	0.000	0.000	0.000	0.000	0.000	0.000	0.048	0.091	0.079	0.122	4.864	0.093	0.218	316	2384	100	614	12776	13390	1014	11145	12159	Error	Error	-4.379	614	12776	1014	11145	754836	4332449	0.454	3.094	0	0	0
1	10	16	"A95"	"A95"	16095	40295	100	1564	1879	1572	83	1328	1328	1478	1226	82	17	3	0	6262	10886	9788	89	2536	2536	3412	3891	114	49	40	0	0.000	0.000	0.000	0.000	0.000	0.000	0.000	0.000	0.000	0.000	0.000	0.000	0.000	0.000	0.063	0.066	0.085	0.139	6.948	0.077	0.161	316	2384	100	236	3726	3962	551	8350	8901	Error	Error	-3.981	236	3726	551	8350	593694	3440066	0.327	1.921	0	0	0
1	11	16	"A95"	"A95"	16395	40295	100	1989	2206	1785	80	1314	1314	1437	1006	70	39	11	0	15559	14664	10893	74	2548	2548	3085	2534	82	60	58	0	0.000	0.000	0.000	0.000	0.000	0.000	0.000	0.000	0.000	0.000	0.000	0.000	0.000	0.000	0.052	0.074	0.079	0.125	5.216	0.078	0.169	316	2384	100	675	13011	13686	892	12116	13008	Error	Error	-4.269	675	13011	892	12116	697184	4633742	0.764	4.569	0	0	0
1	12	16	"A95"	"A95"	16695	40295	100	1827	2124	1706	80	1341	1341	1522	1822	119	12	0	0	17599	14756	10567	71	2563	2563	3275	3216	98	59	58	0	0.000	0.000	0.000	0.000	0.000	0.000	0.000	0.000	0.000	0.000	0.000	0.000	0.000	0.000	0.032	0.064	0.068	0.085	5.321	0.066	0.063	316	2384	100	486	15036	15522	783	12193	12976	Error	Error	-4.951	486	15036	783	12193	671263	4663005	0.330	3.570	0	0	0
1	13	16	"A96"	"A96"	16995	40290	100	1598	1806	1217	67	1341	1341	1463	1235	84	10	3	0	3408	7366	5548	75	2578	2578	3182	2601	81	47	42	0	0.000	0.000	0.000	0.000	0.000	0.000	0.000	0.000	0.000	0.000	0.000	0.000	0.000	0.000	0.310	0.097	0.144	0.221	6.191	0.092	0.113	316	2384	100	257	830	1087	465	4788	5253	Error	Error	-1.691	257	830	465	4788	570704	2327568	0.278	1.609	0	0	0
1	14	16	"A96"	"A96"	17295	40290	100	1718	2042	3369	164	1387	1387	1511	960	63	23	3	0	8422	9885	7554	76	2655	2655	3172	2528	79	53	50	0	0.000	0.000	0.000	0.000	0.000	0.000	0.000	0.000	0.000	0.000	0.000	0.000	0.000	0.000	0.057	0.091	0.093	0.154	6.067	0.094	0.062	316	2384	100	331	5767	6098	655	7230	7885	Error	Error	-4.123	331	5767	655	7230	645194	3123747	0.553	2.655	0	0	0
1	15	16	"A96"	"A96"	17595	40290	100	1777	1981	1614	81	1365	1365	1471	1040	70	21	4	0	9487	9990	6577	65	2610	2610	2925	1656	56	65	61	0	0.000	0.000	0.000	0.000	0.000	0.000	0.000	0.000	0.000	0.000	0.000	0.000	0.000	0.000	0.060	0.083	0.087	0.119	5.431	0.095	0.188	316	2384	100	412	6877	7289	616	7380	7996	Error	Error	-4.061	412	6877	616	7380	626045	3156905	0.490	4.266	0	0	0
1	16	16	"A97"	"A97"	17895	40290	100	1593	1742	1172	67	1390	1390	1532	1233	80	7	1	0	4482	7611	6147	80	2668	2668	3520	3731	105	45	30	0	0.000	0.000	0.000	0.000	0.000	0.000	0.000	0.000	0.000	0.000	0.000	0.000	0.000	0.000	0.112	0.071	0.126	0.209	8.643	0.067	0.093	316	2384	100	203	1814	2017	352	4943	5295	Error	Error	-3.160	203	1814	352	4943	550318	2405187	0.170	1.096	0	0	0
1	17	16	"A97"	"A97"	18195	40290	100	1851	1994	1124	56	1431	1431	1581	1356	85	17	1	0	7654	10565	7744	73	2707	2707	3017	1752	58	62	57	0	0.000	0.000	0.000	0.000	0.000	0.000	0.000	0.000	0.000	0.000	0.000	0.000	0.000	0.000	0.085	0.072	0.089	0.128	5.183	0.096	0.141	316	2384	100	420	4947	5367	563	7858	8421	Error	Error	-3.558	420	4947	563	7858	630143	3338413	0.305	4.308	0	0	0
1	18	16	"A97"	"A97"	18495	40290	100	1801	1985	1111	55	1443	1443	1560	987	63	26	6	0	6744	10027	7884	78	2761	2761	3056	1489	48	61	54	0	0.000	0.000	0.000	0.000	0.000	0.000	0.000	0.000	0.000	0.000	0.000	0.000	0.000	0.000	0.090	0.075	0.110	0.164	5.340	0.095	0.269	316	2384	100	358	3983	4341	542	7266	7808	Error	Error	-3.476	358	3983	542	7266	627196	3168658	0.431	4.682	0	0	0
1	1	17	"A98"	"A98"	13405	40600	100	1335	1441	788	54	1332	1332	1483	1368	92	1	0	0	3227	3986	2431	60	2589	2589	2927	1973	67	26	9	0	0.000	0.000	0.000	0.000	0.000	0.000	0.000	0.000	0.000	0.000	0.000	0.000	0.000	0.000	0.005	0.078	0.348	0.395	6.586	0.141	0.056	316	2384	100	3	638	641	109	1397	1506	Error	Error	-7.732	3	638	109	1397	455303	1259511	-0.031	0.537	0	0	0
1	2	17	"A98"	"A98"	13705	40600	100	1428	1529	1354	88	1287	1287	1428	1347	94	3	0	0	3324	4985	3945	79	2502	2502	2835	2066	72	37	20	0	0.000	0.000	0.000	0.000	0.000	0.000	0.000	0.000	0.000	0.000	0.000	0.000	0.000	0.000	0.172	0.097	0.193	0.277	5.634	0.106	0.081	316	2384	100	141	822	963	242	2483	2725	Error	Error	-2.543	141	822	242	2483	483021	1575337	0.075	1.041	0	0	0
1	3	17	"A98"	"A98"	14005	40600	100	1410	1576	1262	80	1290	1290	1456	1807	124	1	0	0	3896	6064	5117	84	2507	2507	2738	2121	77	41	25	0	0.000	0.000	0.000	0.000	0.000	0.000	0.000	0.000	0.000	0.000	0.000	0.000	0.000	0.000	0.086	0.080	0.176	0.187	9.149	0.189	0.148	316	2384	100	120	1389	1509	286	3557	3843	Error	Error	-3.533	120	1389	286	3557	498171	1916289	0.066	1.568	0	0	0
1	4	17	"A99"	"A99"	14305	40600	100	1494	1694	1839	108	1291	1291	1523	2198	144	0	0	0	3858	6023	3965	65	2498	2498	2912	2224	76	48	35	0	0.000	0.000	0.000	0.000	0.000	0.000	0.000	0.000	0.000	0.000	0.000	0.000	0.000	0.000	0.149	0.114	0.152	0.217	5.836	0.356	0.099	316	2384	100	203	1360	1563	403	3525	3928	Error	Error	-2.744	203	1360	403	3525	535380	1903258	0.078	1.399	0	0	0
1	5	17	"A99"	"A99"	14605	40600	100	1514	1655	911	55	1325	1325	1441	1198	83	7	1	0	5029	6511	4333	66	2494	2494	2781	1626	58	53	44	0	0.000	0.000	0.000	0.000	0.000	0.000	0.000	0.000	0.000	0.000	0.000	0.000	0.000	0.000	0.075	0.082	0.156	0.220	6.832	0.148	0.134	316	2384	100	189	2535	2724	330	4017	4347	Error	Error	-3.746	189	2535	330	4017	522963	2057612	0.179	2.294	0	0	0
1	6	17	"A99"	"A99"	14905	40600	100	1535	1649	781	47	1309	1309	1445	1214	84	8	0	0	5716	7218	4851	67	2523	2523	2925	2245	76	52	43	0	0.000	0.000	0.000	0.000	0.000	0.000	0.000	0.000	0.000	0.000	0.000	0.000	0.000	0.000	0.071	0.072	0.115	0.165	5.537	0.108	0.177	316	2384	100	226	3193	3419	340	4695	5035	Error	Error	-3.821	226	3193	340	4695	520995	2280800	0.168	1.912	0	0	0
1	7	17	"A100"	"A100"	15205	40600	100	1656	1873	1759	93	1309	1309	1460	1531	104	10	1	0	4971	9828	8179	83	2476	2476	3127	3450	110	49	41	0	0.000	0.000	0.000	0.000	0.000	0.000	0.000	0.000	0.000	0.000	0.000	0.000	0.000	0.000	0.139	0.077	0.102	0.173	6.930	0.091	0.208	316	2384	100	347	2495	2842	564	7352	7916	Error	Error	-2.846	347	2495	564	7352	591817	3105687	0.270	1.942	0	0	0
1	8	17	"A100"	"A100"	15505	40595	100	1663	1857	997	53	1359	1359	1490	1138	76	18	3	0	4025	9400	7919	84	2550	2550	3230	3297	102	46	40	0	0.000	0.000	0.000	0.000	0.000	0.000	0.000	0.000	0.000	0.000	0.000	0.000	0.000	0.000	0.206	0.073	0.093	0.187	6.803	0.069	0.157	316	2384	100	304	1475	1779	498	6850	7348	Error	Error	-2.279	304	1475	498	6850	586736	2970293	0.322	1.871	0	0	0
1	9	17	"A100"	"A100"	15805	40595	100	1597	1894	1416	74	1343	1343	1501	1463	97	12	1	0	3978	8906	7474	83	2537	2537	3105	2607	83	46	43	0	0.000	0.000	0.000	0.000	0.000	0.000	0.000	0.000	0.000	0.000	0.000	0.000	0.000	0.000	0.176	0.087	0.116	0.177	6.125	0.091	0.163	316	2384	100	254	1441	1695	551	6369	6920	Error	Error	-2.504	254	1441	551	6369	598483	2814384	0.269	2.225	0	0	0
1	10	17	"A101"	"A101"	16100	40595	100	1326	1552	2602	167	1322	1322	1433	1230	85	2	0	0	3189	5149	4793	93	2506	2506	3040	2600	85	29	15	0	0.000	0.000	0.000	0.000	0.000	0.000	0.000	0.000	0.000	0.000	0.000	0.000	0.000	0.000	0.006	0.087	0.238	0.297	6.550	0.090	0.045	316	2384	100	4	683	687	230	2643	2873	Error	Error	-7.416	4	683	230	2643	490326	1627066	0.097	0.811	0	0	0
1	11	17	"A101"	"A101"	16400	40595	100	1443	1600	1419	88	1290	1290	1442	1293	89	4	0	0	3486	5508	4514	81	2519	2519	2922	2185	74	37	25	0	0.000	0.000	0.000	0.000	0.000	0.000	0.000	0.000	0.000	0.000	0.000	0.000	0.000	0.000	0.158	0.104	0.219	0.233	5.957	0.071	0.086	316	2384	100	153	967	1120	310	2989	3299	Error	Error	-2.660	153	967	310	2989	505607	1740493	0.122	1.184	0	0	0
1	12	17	"A101"	"A101"	16700	40595	100	1589	1806	1636	90	1266	1266	1446	1785	123	6	0	0	4118	8770	8346	95	2507	2507	2812	2043	72	47	38	0	0.000	0.000	0.000	0.000	0.000	0.000	0.000	0.000	0.000	0.000	0.000	0.000	0.000	0.000	0.200	0.086	0.112	0.181	6.635	0.089	0.092	316	2384	100	323	1611	1934	540	6263	6803	Error	Error	-2.318	323	1611	540	6263	570641	2771318	0.202	2.916	0	0	0
1	13	17	"A102"	"A102"	17000	40595	100	1503	2347	5145	219	1288	1288	1430	1203	84	16	6	0	3295	7748	8889	114	2519	2519	2861	1771	61	45	39	0	0.000	0.000	0.000	0.000	0.000	0.000	0.000	0.000	0.000	0.000	0.000	0.000	0.000	0.000	0.277	0.203	0.231	0.303	6.153	0.300	0.233	316	2384	100	215	776	991	1059	5229	6288	Error	Error	-1.852	215	776	1059	5229	741651	2448403	0.762	2.759	0	0	0
1	14	17	"A102"	"A102"	17300	40590	100	1538	1615	740	45	1345	1345	1496	1313	87	5	0	0	3587	6456	5977	92	2611	2611	3130	2702	86	34	26	0	0.000	0.000	0.000	0.000	0.000	0.000	0.000	0.000	0.000	0.000	0.000	0.000	0.000	0.000	0.198	0.070	0.171	0.227	6.856	0.062	0.061	316	2384	100	193	976	1169	270	3845	4115	Error	Error	-2.338	193	976	270	3845	510376	2040047	0.091	1.231	0	0	0
1	15	17	"A102"	"A102"	17600	40590	100	1553	1760	1546	87	1359	1359	1500	1299	86	10	1	0	4389	6847	5942	86	2605	2605	2933	1838	62	49	34	0	0.000	0.000	0.000	0.000	0.000	0.000	0.000	0.000	0.000	0.000	0.000	0.000	0.000	0.000	0.109	0.095	0.149	0.220	6.468	0.079	0.067	316	2384	100	194	1784	1978	401	4242	4643	Error	Error	-3.201	194	1784	401	4242	556279	2163757	0.200	2.129	0	0	0
1	16	17	"A103"	"A103"	17900	40590	100	1512	1603	593	36	1376	1376	1505	1287	85	6	0	0	3355	6398	5012	78	2606	2606	3064	2199	71	43	31	0	0.000	0.000	0.000	0.000	0.000	0.000	0.000	0.000	0.000	0.000	0.000	0.000	0.000	0.000	0.182	0.060	0.145	0.209	5.891	0.105	0.180	316	2384	100	136	749	885	227	3792	4019	Error	Error	-2.461	136	749	227	3792	506556	2021710	0.076	1.516	0	0	0
1	17	17	"A103"	"A103"	18200	40590	100	1583	1737	901	51	1400	1400	1518	1047	68	12	2	0	4312	6166	4621	74	2681	2681	3107	2136	68	44	29	0	0.000	0.000	0.000	0.000	0.000	0.000	0.000	0.000	0.000	0.000	0.000	0.000	0.000	0.000	0.112	0.097	0.206	0.266	5.769	0.093	0.107	316	2384	100	183	1631	1814	337	3485	3822	Error	Error	-3.156	183	1631	337	3485	548888	1948350	0.209	1.432	0	0	0
1	18	17	"A103"	"A103"	18500	40590	100	1704	1898	2502	131	1511	1511	1636	1024	62	12	2	0	4298	6562	4940	75	2799	2799	3188	1991	62	46	33	0	0.000	0.000	0.000	0.000	0.000	0.000	0.000	0.000	0.000	0.000	0.000	0.000	0.000	0.000	0.129	0.103	0.174	0.235	6.274	0.112	0.067	316	2384	100	193	1499	1692	387	3763	4150	Error	Error	-2.957	193	1499	387	3763	599667	2073447	0.256	1.695	0	0	0
1	1	18	"A104"	"A104"	13410	40905	100	1469	1548	767	49	1333	1333	1481	1626	109	2	0	0	4491	6376	4540	71	2589	2589	3118	2700	86	48	30	0	0.000	0.000	0.000	0.000	0.000	0.000	0.000	0.000	0.000	0.000	0.000	0.000	0.000	0.000	0.072	0.057	0.122	0.199	7.909	0.078	0.053	316	2384	100	136	1902	2038	215	3787	4002	Error	Error	-3.806	136	1902	215	3787	489306	2014721	0.041	1.207	0	0	0
1	2	18	"A104"	"A104"	13710	40900	100	1450	1722	1982	115	1297	1297	1450	1422	98	5	0	0	6432	7748	5619	72	2521	2521	3278	3526	107	50	33	0	0.000	0.000	0.000	0.000	0.000	0.000	0.000	0.000	0.000	0.000	0.000	0.000	0.000	0.000	0.039	0.081	0.102	0.144	7.905	0.074	0.086	316	2384	100	153	3911	4064	425	5227	5652	Error	Error	-4.676	153	3911	425	5227	544274	2448236	0.191	1.268	0	0	0
1	3	18	"A104"	"A104"	14010	40900	100	1572	1813	1633	90	1280	1280	1432	1222	85	12	1	0	5757	8577	6965	81	2489	2489	2932	2240	76	55	42	0	0.000	0.000	0.000	0.000	0.000	0.000	0.000	0.000	0.000	0.000	0.000	0.000	0.000	0.000	0.089	0.088	0.095	0.135	4.884	0.089	0.126	316	2384	100	292	3268	3560	533	6088	6621	Error	Error	-3.484	292	3268	533	6088	572871	2710303	0.312	2.520	0	0	0
1	4	18	"A105"	"A105"	14310	40900	100	1763	1891	1951	103	1311	1311	1463	1356	92	11	1	0	9319	10753	8262	76	2485	2485	3109	3104	99	52	50	0	0.000	0.000	0.000	0.000	0.000	0.000	0.000	0.000	0.000	0.000	0.000	0.000	0.000	0.000	0.066	0.070	0.076	0.139	7.190	0.069	0.073	316	2384	100	452	6834	7286	580	8268	8848	Error	Error	-3.918	452	6834	580	8268	597713	3398039	0.316	2.463	0	0	0
1	5	18	"A105"	"A105"	14610	40900	100	1700	1791	875	48	1332	1332	1488	1393	93	10	0	0	8439	9972	7095	71	2501	2501	2968	2655	89	60	52	0	0.000	0.000	0.000	0.000	0.000	0.000	0.000	0.000	0.000	0.000	0.000	0.000	0.000	0.000	0.062	0.061	0.090	0.126	5.244	0.097	0.126	316	2384	100	368	5938	6306	459	7471	7930	Error	Error	-4.012	368	5938	459	7471	565939	3151153	0.218	2.638	0	0	0
1	6	18	"A105"	"A105"	14910	40900	100	1680	1925	1812	94	1262	1262	1416	1550	109	8	0	0	10426	10761	7234	67	2445	2445	2947	2462	83	64	61	0	0.000	0.000	0.000	0.000	0.000	0.000	0.000	0.000	0.000	0.000	0.000	0.000	0.000	0.000	0.052	0.080	0.081	0.115	5.328	0.093	0.179	316	2384	100	418	7981	8399	663	8316	8979	Error	Error	-4.255	418	7981	663	8316	608185	3400321	0.328	3.174	0	0	0
1	7	18	"A106"	"A106"	15210	40900	100	1320	1481	1433	96	1255	1255	1387	1465	105	2	1	0	3074	3980	2527	63	2450	2450	2604	1479	56	31	15	0	0.000	0.000	0.000	0.000	0.000	0.000	0.000	0.000	0.000	0.000	0.000	0.000	0.000	0.000	0.104	0.148	0.368	0.366	6.238	0.560	0.088	316	2384	100	65	624	689	226	1530	1756	Error	Error	-3.263	65	624	226	1530	467869	1257782	0.064	0.930	0	0	0
1	8	18	"A106"	"A106"	15510	40895	100	1372	1602	1446	90	1276	1276	1428	1403	98	4	1	0	3490	4764	3839	80	2480	2480	2646	1512	57	38	19	0	0.000	0.000	0.000	0.000	0.000	0.000	0.000	0.000	0.000	0.000	0.000	0.000	0.000	0.000	0.095	0.143	0.288	0.340	6.387	0.224	0.164	316	2384	100	96	1010	1106	326	2284	2610	Error	Error	-3.395	96	1010	326	2284	506144	1505309	0.124	1.401	0	0	0
1	9	18	"A106"	"A106"	15805	40895	100	1406	1516	1093	72	1388	1388	1507	1181	78	3	0	0	3285	4377	2884	65	2536	2536	2728	1404	51	36	19	0	0.000	0.000	0.000	0.000	0.000	0.000	0.000	0.000	0.000	0.000	0.000	0.000	0.000	0.000	0.024	0.070	0.250	0.286	6.421	0.316	0.195	316	2384	100	18	749	767	128	1841	1969	Error	Error	-5.379	18	749	128	1841	479212	1383132	0.008	1.175	0	0	0
1	10	18	"A107"	"A107"	16105	40895	100	1481	1682	1604	95	1345	1345	1516	1810	119	2	0	0	3285	5908	4993	84	2551	2551	2912	2233	76	41	26	0	0.000	0.000	0.000	0.000	0.000	0.000	0.000	0.000	0.000	0.000	0.000	0.000	0.000	0.000	0.185	0.100	0.222	0.300	6.910	0.148	0.138	316	2384	100	136	734	870	337	3357	3694	Error	Error	-2.432	136	734	337	3357	531500	1867021	0.092	1.342	0	0	0
1	11	18	"A107"	"A107"	16405	40895	100	1501	1851	3714	200	1331	1331	1432	977	68	12	3	0	4410	7853	7103	90	2504	2504	2725	1388	50	55	44	0	0.000	0.000	0.000	0.000	0.000	0.000	0.000	0.000	0.000	0.000	0.000	0.000	0.000	0.000	0.089	0.097	0.112	0.191	7.177	0.163	0.072	316	2384	100	170	1906	2076	520	5349	5869	Error	Error	-3.487	170	1906	520	5349	585065	2481544	0.429	3.695	0	0	0
1	12	18	"A107"	"A107"	16705	40895	100	1566	1738	872	50	1268	1268	1402	1127	80	16	2	0	5542	8140	6796	83	2466	2466	2708	1754	64	56	46	0	0.000	0.000	0.000	0.000	0.000	0.000	0.000	0.000	0.000	0.000	0.000	0.000	0.000	0.000	0.097	0.083	0.116	0.167	5.733	0.060	0.126	316	2384	100	298	3076	3374	470	5674	6144	Error	Error	-3.368	298	3076	470	5674	549126	2572373	0.298	3.097	0	0	0
1	13	18	"A108"	"A108"	17005	40895	100	1447	1572	750	47	1282	1282	1438	1276	88	7	0	0	3722	6180	5378	87	2494	2494	2737	1378	50	48	37	0	0.000	0.000	0.000	0.000	0.000	0.000	0.000	0.000	0.000	0.000	0.000	0.000	0.000	0.000	0.134	0.079	0.170	0.216	7.767	0.078	0.116	316	2384	100	165	1228	1393	290	3686	3976	Error	Error	-2.896	165	1228	290	3686	496899	1952774	0.105	2.499	0	0	0
1	14	18	"A108"	"A108"	17305	40895	100	1586	1747	1204	68	1360	1360	1465	1115	76	7	2	0	4548	6844	5187	75	2584	2584	2868	1590	55	55	40	0	0.000	0.000	0.000	0.000	0.000	0.000	0.000	0.000	0.000	0.000	0.000	0.000	0.000	0.000	0.115	0.091	0.153	0.181	6.213	0.095	0.053	316	2384	100	226	1964	2190	387	4260	4647	Error	Error	-3.119	226	1964	387	4260	552144	2162705	0.253	2.501	0	0	0
1	15	18	"A108"	"A108"	17605	40890	100	1470	1609	865	53	1352	1352	1488	1103	74	6	1	0	3865	5762	4808	83	2580	2580	2833	1637	57	44	31	0	0.000	0.000	0.000	0.000	0.000	0.000	0.000	0.000	0.000	0.000	0.000	0.000	0.000	0.000	0.092	0.081	0.203	0.221	7.829	0.156	0.173	316	2384	100	118	1285	1403	257	3182	3439	Error	Error	-3.445	118	1285	257	3182	508447	1820838	0.110	1.789	0	0	0
1	16	18	"A109"	"A109"	17905	40890	100	1484	1620	1102	68	1384	1384	1506	1304	86	3	1	0	3353	4097	2086	50	2608	2608	2749	1241	45	38	19	0	0.000	0.000	0.000	0.000	0.000	0.000	0.000	0.000	0.000	0.000	0.000	0.000	0.000	0.000	0.134	0.158	0.370	0.420	5.761	0.278	0.126	316	2384	100	100	745	845	236	1489	1725	Error	Error	-2.897	100	745	236	1489	511823	1294650	0.087	1.086	0	0	0
1	17	18	"A109"	"A109"	18205	40890	100	1504	1635	1133	69	1396	1396	1543	1394	90	3	0	0	3328	3931	2112	53	2661	2661	2807	1753	62	26	8	0	0.000	0.000	0.000	0.000	0.000	0.000	0.000	0.000	0.000	0.000	0.000	0.000	0.000	0.000	0.162	0.188	0.432	0.414	6.689	0.558	0.287	316	2384	100	108	667	775	239	1270	1509	Error	Error	-2.627	108	667	239	1270	516517	1242038	0.066	0.641	0	0	0
1	18	18	"A109"	"A109"	18505	40890	100	1531	1683	1974	117	1535	1535	1649	1205	73	3	0	0	3342	3883	1883	48	2800	2800	2905	1150	39	32	14	0	0.000	0.000	0.000	0.000	0.000	0.000	0.000	0.000	0.000	0.000	0.000	0.000	0.000	0.000	-0.007	0.137	0.573	0.512	7.561	1.085	0.407	316	2384	100	-4	542	538	148	1083	1231	Error	Error	Error	-4	542	148	1083	531833	1226907	0.028	0.850	0	0	0
1	1	19	"A110"	"A110"	13415	41205	100	1512	1653	895	54	1345	1345	1491	1379	92	6	0	0	6014	7257	5156	71	2594	2594	3046	2255	74	53	43	0	0.000	0.000	0.000	0.000	0.000	0.000	0.000	0.000	0.000	0.000	0.000	0.000	0.000	0.000	0.049	0.066	0.124	0.185	6.837	0.089	0.066	316	2384	100	167	3420	3587	308	4663	4971	Error	Error	-4.356	167	3420	308	4663	522469	2293208	0.117	1.867	0	0	0
1	2	19	"A110"	"A110"	13715	41205	100	1457	1570	760	48	1325	1325	1464	1260	86	6	1	0	4526	6636	5137	77	2499	2499	2856	2294	80	47	33	0	0.000	0.000	0.000	0.000	0.000	0.000	0.000	0.000	0.000	0.000	0.000	0.000	0.000	0.000	0.065	0.059	0.130	0.195	8.677	0.166	0.183	316	2384	100	132	2027	2159	245	4137	4382	Error	Error	-3.941	132	2027	245	4137	496032	2096945	0.084	1.648	0	0	0
1	3	19	"A110"	"A110"	14015	41200	100	1510	1692	1588	93	1315	1315	1467	1364	92	3	1	0	4019	5910	4180	70	2493	2493	3008	2741	91	40	28	0	0.000	0.000	0.000	0.000	0.000	0.000	0.000	0.000	0.000	0.000	0.000	0.000	0.000	0.000	0.128	0.110	0.140	0.217	6.740	0.090	0.089	316	2384	100	195	1526	1721	377	3417	3794	Error	Error	-2.968	195	1526	377	3417	534526	1867623	0.165	1.059	0	0	0
1	4	19	"A111"	"A111"	14315	41200	100	1451	1699	1645	96	1336	1336	1527	1707	111	4	2	0	3830	5447	5036	92	2520	2520	3115	3017	96	28	12	0	0.000	0.000	0.000	0.000	0.000	0.000	0.000	0.000	0.000	0.000	0.000	0.000	0.000	0.000	0.088	0.124	0.208	0.252	6.230	0.280	0.237	316	2384	100	115	1310	1425	363	2927	3290	Error	Error	-3.510	115	1310	363	2927	536940	1721375	0.101	0.773	0	0	0
1	5	19	"A111"	"A111"	14615	41200	100	1604	1942	1813	93	1311	1311	1528	1883	123	4	2	0	4695	8039	7061	87	2484	2484	2799	2002	71	50	41	0	0.000	0.000	0.000	0.000	0.000	0.000	0.000	0.000	0.000	0.000	0.000	0.000	0.000	0.000	0.133	0.114	0.135	0.196	6.557	0.116	0.149	316	2384	100	293	2211	2504	631	5555	6186	Error	Error	-2.916	293	2211	631	5555	613815	2540428	0.220	2.617	0	0	0
1	6	19	"A111"	"A111"	14915	41200	100	1435	1658	1822	109	1317	1317	1564	2137	136	3	0	0	4043	5632	4661	82	2501	2501	3056	2795	91	35	19	0	0.000	0.000	0.000	0.000	0.000	0.000	0.000	0.000	0.000	0.000	0.000	0.000	0.000	0.000	0.077	0.109	0.156	0.233	5.944	0.142	0.179	316	2384	100	118	1542	1660	341	3131	3472	Error	Error	-3.708	118	1542	341	3131	523818	1779590	0.044	0.922	0	0	0
1	7	19	"A112"	"A112"	15215	41200	100	1555	1906	1841	96	1329	1329	1543	1716	111	5	2	0	5367	7331	5559	75	2487	2487	2950	2351	79	53	38	0	0.000	0.000	0.000	0.000	0.000	0.000	0.000	0.000	0.000	0.000	0.000	0.000	0.000	0.000	0.078	0.119	0.142	0.182	5.538	0.149	0.155	316	2384	100	226	2880	3106	577	4844	5421	Error	Error	-3.672	226	2880	577	4844	602170	2316603	0.212	1.863	0	0	0
1	8	19	"A112"	"A112"	15515	41200	100	1574	1787	1727	96	1324	1324	1502	1468	97	7	1	0	5623	9225	7322	79	2521	2521	2866	2035	71	59	44	0	0.000	0.000	0.000	0.000	0.000	0.000	0.000	0.000	0.000	0.000	0.000	0.000	0.000	0.000	0.081	0.069	0.093	0.165	6.668	0.086	0.069	316	2384	100	250	3102	3352	463	6704	7167	Error	Error	-3.633	250	3102	463	6704	564697	2915028	0.194	3.125	0	0	0
1	9	19	"A112"	"A112"	15810	41195	100	1577	1716	807	47	1325	1325	1463	1194	81	11	0	0	5632	9092	7601	83	2494	2494	2948	2544	86	51	40	0	0.000	0.000	0.000	0.000	0.000	0.000	0.000	0.000	0.000	0.000	0.000	0.000	0.000	0.000	0.080	0.059	0.086	0.139	6.711	0.068	0.187	316	2384	100	252	3138	3390	391	6598	6989	Error	Error	-3.638	252	3138	391	6598	542159	2873200	0.212	2.415	0	0	0
1	10	19	"A113"	"A113"	16110	41195	100	1540	1934	3545	183	1440	1440	1695	2566	151	2	1	0	3421	5356	6942	129	2578	2578	2886	1779	61	35	23	0	0.000	0.000	0.000	0.000	0.000	0.000	0.000	0.000	0.000	0.000	0.000	0.000	0.000	0.000	0.119	0.178	0.308	0.379	5.855	0.634	0.630	316	2384	100	100	843	943	494	2778	3272	Error	Error	-3.076	100	843	494	2778	611093	1692499	0.093	1.388	0	0	0
1	11	19	"A113"	"A113"	16410	41195	100	1577	1693	640	37	1496	1496	1684	1616	95	2	0	0	5426	6263	3769	60	2640	2640	2993	2277	76	51	37	0	0.000	0.000	0.000	0.000	0.000	0.000	0.000	0.000	0.000	0.000	0.000	0.000	0.000	0.000	0.029	0.054	0.182	0.216	7.188	0.117	0.089	316	2384	100	81	2786	2867	197	3623	3820	Error	Error	-5.104	81	2786	197	3623	534858	1979254	0.006	1.436	0	0	0
1	12	19	"A113"	"A113"	16710	41195	100	1638	1892	2379	125	1463	1463	1594	1081	67	7	2	0	4414	6141	4434	72	2650	2650	2855	1356	47	52	42	0	0.000	0.000	0.000	0.000	0.000	0.000	0.000	0.000	0.000	0.000	0.000	0.000	0.000	0.000	0.099	0.123	0.151	0.194	5.407	0.211	0.145	316	2384	100	175	1764	1939	429	3491	3920	Error	Error	-3.333	175	1764	429	3491	597774	1940415	0.276	2.423	0	0	0
1	13	19	"A114"	"A114"	17010	41195	100	1741	1809	701	38	1468	1468	1592	1217	76	7	1	0	4791	7600	5456	71	2647	2647	2894	1495	51	51	49	0	0.000	0.000	0.000	0.000	0.000	0.000	0.000	0.000	0.000	0.000	0.000	0.000	0.000	0.000	0.127	0.069	0.110	0.181	7.164	0.060	0.059	316	2384	100	273	2144	2417	341	4953	5294	Error	Error	-2.973	273	2144	341	4953	571651	2401482	0.178	3.148	0	0	0
1	14	19	"A114"	"A114"	17310	41195	100	1528	1748	1443	82	1388	1388	1509	1034	68	12	2	0	5754	8144	6143	75	2564	2564	2898	1762	60	54	48	0	0.000	0.000	0.000	0.000	0.000	0.000	0.000	0.000	0.000	0.000	0.000	0.000	0.000	0.000	0.044	0.065	0.101	0.158	7.381	0.084	0.100	316	2384	100	140	3190	3330	360	5580	5940	Error	Error	-4.510	140	3190	360	5580	552311	2573620	0.231	2.977	0	0	0
1	15	19	"A114"	"A114"	17610	41195	100	1593	1785	1773	99	1344	1344	1466	926	63	15	1	0	6474	8358	6032	72	2561	2561	2880	1738	60	57	50	0	0.000	0.000	0.000	0.000	0.000	0.000	0.000	0.000	0.000	0.000	0.000	0.000	0.000	0.000	0.064	0.076	0.087	0.126	7.052	0.095	0.130	316	2384	100	249	3913	4162	441	5797	6238	Error	Error	-3.974	249	3913	441	5797	564118	2641283	0.344	3.152	0	0	0
1	16	19	"A115"	"A115"	17910	41190	100	1458	1587	744	46	1353	1353	1500	1242	82	5	1	0	3840	5730	4579	79	2578	2578	3010	2213	73	42	25	0	0.000	0.000	0.000	0.000	0.000	0.000	0.000	0.000	0.000	0.000	0.000	0.000	0.000	0.000	0.083	0.074	0.219	0.271	7.517	0.108	0.067	316	2384	100	105	1262	1367	234	3152	3386	Error	Error	-3.587	105	1262	234	3152	501440	1810581	0.070	1.229	0	0	0
1	17	19	"A115"	"A115"	18210	41190	100	1885	3534	8353	236	1426	1426	1566	1297	82	20	10	1	5032	8196	9605	117	2656	2656	2863	1577	55	53	45	1	0.000	0.000	0.000	0.000	0.000	0.000	0.000	0.000	0.000	0.000	0.000	0.000	0.000	0.000	0.193	0.381	0.326	0.307	5.393	0.702	0.522	316	2384	100	459	2376	2835	2108	5540	7648	Error	Error	-2.372	459	2376	2108	5540	1116597	2589929	1.517	3.382	0	0	0
1	18	19	"A115"	"A115"	18510	41190	100	1788	1901	1206	63	1567	1567	1767	1978	111	0	0	0	4561	6020	3923	65	2823	2823	3037	1238	40	53	42	0	0.000	0.000	0.000	0.000	0.000	0.000	0.000	0.000	0.000	0.000	0.000	0.000	0.000	0.000	0.127	0.104	0.171	0.258	6.583	0.107	0.051	316	2384	100	221	1738	1959	334	3197	3531	Error	Error	-2.975	221	1738	334	3197	600853	1902198	0.068	2.410	0	0	0
1	1	20	"A116"	"A116"	13420	41505	100	1634	1987	1582	79	1378	1378	1550	1431	92	12	3	0	6060	7036	4554	64	2637	2637	3085	2214	71	55	43	0	0.000	0.000	0.000	0.000	0.000	0.000	0.000	0.000	0.000	0.000	0.000	0.000	0.000	0.000	0.075	0.138	0.158	0.207	4.841	0.179	0.213	316	2384	100	256	3423	3679	609	4399	5008	Error	Error	-3.741	256	3423	609	4399	627911	2223525	0.305	1.785	0	0	0
1	2	20	"A116"	"A116"	13720	41505	100	1901	2222	1326	59	1407	1407	1672	2185	130	13	2	0	6617	8774	6096	69	2578	2578	3201	2902	90	55	44	0	0.000	0.000	0.000	0.000	0.000	0.000	0.000	0.000	0.000	0.000	0.000	0.000	0.000	0.000	0.122	0.132	0.156	0.204	3.975	0.230	0.182	316	2384	100	494	4039	4533	815	6196	7011	Error	Error	-3.031	494	4039	815	6196	701996	2772493	0.252	1.920	0	0	0
1	3	20	"A116"	"A116"	14020	41505	100	1944	2439	1766	72	1373	1373	1651	2265	137	17	4	0	7014	9150	6259	68	2576	2576	3178	3051	96	55	44	0	0.000	0.000	0.000	0.000	0.000	0.000	0.000	0.000	0.000	0.000	0.000	0.000	0.000	0.000	0.129	0.162	0.169	0.207	4.007	0.176	0.209	316	2384	100	571	4438	5009	1066	6574	7640	Error	Error	-2.958	571	4438	1066	6574	770686	2891544	0.348	1.957	0	0	0
1	4	20	"A117"	"A117"	14320	41500	100	1367	1513	1411	93	1363	1363	1614	1953	121	0	0	0	2838	3242	1662	51	2549	2549	2857	1984	69	10	4	0	0.000	0.000	0.000	0.000	0.000	0.000	0.000	0.000	0.000	0.000	0.000	0.000	0.000	0.000	0.014	0.216	0.701	0.676	5.054	0.766	0.294	316	2384	100	4	289	293	150	693	843	Error	Error	-6.175	4	289	150	693	478254	1024580	-0.052	0.194	0	0	0
1	5	20	"A117"	"A117"	14620	41500	100	1377	1594	2123	133	1341	1341	1551	1850	119	1	0	0	2924	3578	2106	58	2515	2515	2735	1570	57	24	12	0	0.000	0.000	0.000	0.000	0.000	0.000	0.000	0.000	0.000	0.000	0.000	0.000	0.000	0.000	0.088	0.238	0.567	0.481	5.639	1.620	0.246	316	2384	100	36	409	445	253	1063	1316	Error	Error	-3.506	36	409	253	1063	503717	1130728	0.023	0.537	0	0	0
1	6	20	"A117"	"A117"	14920	41500	100	1454	1580	1124	71	1372	1372	1734	2974	171	0	0	0	3272	4043	2032	50	2527	2527	3000	3635	121	16	0	0	0.000	0.000	0.000	0.000	0.000	0.000	0.000	0.000	0.000	0.000	0.000	0.000	0.000	0.000	0.110	0.137	0.377	0.405	6.506	0.796	0.637	316	2384	100	82	745	827	208	1516	1724	Error	Error	-3.184	82	745	208	1516	499302	1277722	-0.052	0.287	0	0	0
1	7	20	"A118"	"A118"	15220	41500	100	1583	1820	1643	90	1366	1366	1515	1257	82	12	2	0	4852	8496	6827	80	2519	2519	2734	1260	46	53	49	0	0.000	0.000	0.000	0.000	0.000	0.000	0.000	0.000	0.000	0.000	0.000	0.000	0.000	0.000	0.093	0.076	0.095	0.151	5.881	0.143	0.151	316	2384	100	217	2333	2550	454	5977	6431	Error	Error	-3.426	217	2333	454	5977	575126	2684672	0.243	4.573	0	0	0
1	8	20	"A118"	"A118"	15520	41500	100	1639	1889	1591	84	1336	1336	1472	1080	73	18	2	0	4427	8601	7296	84	2510	2510	2784	1701	61	52	43	0	0.000	0.000	0.000	0.000	0.000	0.000	0.000	0.000	0.000	0.000	0.000	0.000	0.000	0.000	0.158	0.091	0.115	0.170	6.132	0.087	0.149	316	2384	100	303	1917	2220	553	6091	6644	Error	Error	-2.661	303	1917	553	6091	596878	2718029	0.386	3.420	0	0	0
1	9	20	"A118"	"A118"	15815	41500	100	1692	1899	1665	87	1329	1329	1457	1131	77	18	2	0	6165	10420	8343	80	2513	2513	2695	1277	47	62	56	0	0.000	0.000	0.000	0.000	0.000	0.000	0.000	0.000	0.000	0.000	0.000	0.000	0.000	0.000	0.099	0.072	0.081	0.143	5.709	0.089	0.077	316	2384	100	363	3652	4015	570	7907	8477	Error	Error	-3.331	363	3652	570	7907	599988	3292733	0.391	6.049	0	0	0
1	10	20	"A119"	"A119"	16115	41495	100	1570	1638	753	45	1331	1331	1461	1003	68	9	1	0	3895	6185	4878	78	2500	2500	2663	1153	43	50	45	0	0.000	0.000	0.000	0.000	0.000	0.000	0.000	0.000	0.000	0.000	0.000	0.000	0.000	0.000	0.171	0.083	0.166	0.216	6.092	0.090	0.062	316	2384	100	239	1395	1634	307	3685	3992	Error	Error	-2.545	239	1395	307	3685	517450	1954542	0.176	3.055	0	0	0
1	11	20	"A119"	"A119"	16415	41495	100	1415	1572	1196	76	1342	1342	1429	995	69	6	1	0	3618	5895	5156	87	2527	2527	2645	1009	38	51	41	0	0.000	0.000	0.000	0.000	0.000	0.000	0.000	0.000	0.000	0.000	0.000	0.000	0.000	0.000	0.067	0.068	0.152	0.227	5.992	0.136	0.157	316	2384	100	73	1091	1164	230	3368	3598	Error	Error	-3.902	73	1091	230	3368	496830	1862707	0.144	3.221	0	0	0
1	12	20	"A119"	"A119"	16715	41495	100	1601	1629	798	48	1412	1412	1530	1294	84	3	0	0	3913	6456	5057	78	2600	2600	2753	1818	66	43	31	0	0.000	0.000	0.000	0.000	0.000	0.000	0.000	0.000	0.000	0.000	0.000	0.000	0.000	0.000	0.144	0.056	0.165	0.241	6.265	0.241	0.032	316	2384	100	189	1313	1502	217	3856	4073	Error	Error	-2.796	189	1313	217	3856	514737	2040084	0.077	2.037	0	0	0
1	13	20	"A120"	"A120"	17015	41495	100	1354	1515	1112	73	1426	1426	1566	1282	81	3	1	0	3022	3910	2274	58	2625	2625	2770	1465	52	28	12	0	0.000	0.000	0.000	0.000	0.000	0.000	0.000	0.000	0.000	0.000	0.000	0.000	0.000	0.000	-0.181	0.069	0.613	0.499	6.828	0.432	0.169	316	2384	100	-72	397	325	89	1285	1374	Error	Error	Error	-72	397	89	1285	478755	1235451	-0.040	0.778	0	0	0
1	14	20	"A120"	"A120"	17315	41495	100	1326	1493	898	60	1322	1322	1452	1250	86	3	1	0	3166	4269	2760	64	2514	2514	2613	769	29	46	35	0	0.000	0.000	0.000	0.000	0.000	0.000	0.000	0.000	0.000	0.000	0.000	0.000	0.000	0.000	0.006	0.097	0.337	0.332	5.422	0.118	0.039	316	2384	100	4	652	656	171	1755	1926	Error	Error	-7.349	4	652	171	1755	471784	1348936	0.033	2.153	0	0	0
1	15	20	"A120"	"A120"	17615	41495	100	1354	1545	1154	74	1405	1405	1500	970	64	5	1	0	3125	3905	2297	58	2548	2548	2666	1109	41	35	21	0	0.000	0.000	0.000	0.000	0.000	0.000	0.000	0.000	0.000	0.000	0.000	0.000	0.000	0.000	-0.088	0.103	0.468	0.416	5.790	0.380	0.161	316	2384	100	-51	577	526	140	1357	1497	Error	Error	Error	-51	577	140	1357	488338	1233869	0.046	1.117	0	0	0
1	16	20	"A121"	"A121"	17915	41490	100	1551	1774	1865	105	1396	1396	1533	1530	99	4	0	0	3378	7202	6715	93	2603	2603	2872	1636	56	44	33	0	0.000	0.000	0.000	0.000	0.000	0.000	0.000	0.000	0.000	0.000	0.000	0.000	0.000	0.000	0.200	0.082	0.120	0.204	6.457	0.120	0.099	316	2384	100	155	775	930	378	4599	4977	Error	Error	-2.322	155	775	378	4599	560590	2275777	0.158	2.647	0	0	0
1	17	20	"A121"	"A121"	18215	41490	100	1647	1811	1782	98	1465	1465	1553	887	57	14	2	0	4949	7566	6293	83	2657	2657	2932	1677	57	56	39	0	0.000	0.000	0.000	0.000	0.000	0.000	0.000	0.000	0.000	0.000	0.000	0.000	0.000	0.000	0.079	0.070	0.128	0.189	6.787	0.094	0.126	316	2384	100	182	2292	2474	346	4909	5255	Error	Error	-3.655	182	2292	346	4909	572352	2390766	0.291	2.763	0	0	0
1	18	20	"A121"	"A121"	18515	41490	100	1725	1907	1006	52	1548	1548	1653	963	58	16	4	0	5110	8620	7336	85	2789	2789	3055	1643	53	58	40	0	0.000	0.000	0.000	0.000	0.000	0.000	0.000	0.000	0.000	0.000	0.000	0.000	0.000	0.000	0.076	0.062	0.109	0.158	5.212	0.088	0.110	316	2384	100	177	2321	2498	359	5831	6190	Error	Error	-3.713	177	2321	359	5831	602467	2723873	0.264	3.387	0	0	0
1	1	21	"Blank"	"Blank"	13425	41805	100	1476	1678	1163	69	1409	1409	1542	1137	73	6	3	0	2669	2961	2045	69	2655	2655	2751	982	35	5	2	0	0.000	0.000	0.000	0.000	0.000	0.000	0.000	0.000	0.000	0.000	0.000	0.000	0.000	0.000	4.786	0.879	1.272	1.457	5.140	0.793	0.281	316	2384	100	67	14	81	269	306	575	Error	Error	2.259	67	14	269	306	530259	935561	0.120	0.214	0	0	0
1	2	21	"Blank"	"Blank"	13725	41805	100	1442	1683	2109	125	1418	1418	1586	1459	91	2	1	0	2579	2645	572	21	2588	2588	2739	1495	54	1	1	0	0.000	0.000	0.000	0.000	0.000	0.000	0.000	0.000	0.000	0.000	0.000	0.000	0.000	0.000	-2.667	4.649	1.200	1.162	5.835	3.172	0.066	316	2384	100	24	-9	15	265	57	322	Error	Error	Error	24	-9	265	57	531688	835748	0.066	-0.063	0	0	0
1	3	21	"Blank"	"Blank"	14025	41805	100	1422	1669	2180	130	1417	1417	1631	1516	92	3	1	0	2651	2772	1031	37	2575	2575	2752	1792	65	2	0	0	0.000	0.000	0.000	0.000	0.000	0.000	0.000	0.000	0.000	0.000	0.000	0.000	0.000	0.000	0.066	1.279	1.102	1.196	5.103	3.202	0.196	316	2384	100	5	76	81	252	197	449	Error	Error	-3.926	5	76	252	197	527475	875896	0.025	0.011	0	0	0
1	4	21	"Blank"	"Blank"	14325	41800	100	1382	1547	1335	86	1347	1347	1494	1166	78	5	1	0	2541	2676	1031	38	2533	2533	2645	1013	38	3	2	0	0.000	0.000	0.000	0.000	0.000	0.000	0.000	0.000	0.000	0.000	0.000	0.000	0.000	0.000	4.375	1.399	1.260	1.209	5.210	1.382	0.234	316	2384	100	35	8	43	200	143	343	Error	Error	2.129	35	8	200	143	488818	845716	0.045	0.031	0	0	0
1	5	21	"Blank"	"Blank"	14625	41800	100	1348	1452	1689	116	1335	1335	1591	2073	130	0	0	0	2412	2610	2150	82	2511	2511	2692	1585	58	0	0	0	0.000	0.000	0.000	0.000	0.000	0.000	0.000	0.000	0.000	0.000	0.000	0.000	0.000	0.000	-0.131	1.182	1.036	1.005	4.800	0.889	0.505	316	2384	100	13	-99	-86	117	99	216	Error	Error	Error	13	-99	117	99	458979	824668	-0.067	-0.052	0	0	0
1	6	21	"Blank"	"Blank"	14925	41800	100	1379	1639	1516	92	1387	1387	1598	1586	99	3	2	0	2573	2718	907	33	2525	2525	2690	1316	48	3	2	0	0.000	0.000	0.000	0.000	0.000	0.000	0.000	0.000	0.000	0.000	0.000	0.000	0.000	0.000	-0.167	1.306	1.313	1.340	5.184	1.096	0.325	316	2384	100	-8	48	40	252	193	445	Error	Error	Error	-8	48	252	193	517814	858897	0.026	0.021	0	0	0
1	7	21	"Blank"	"Blank"	15225	41800	100	1325	1451	1108	76	1338	1338	1585	1820	114	1	1	0	2474	2603	1300	49	2486	2486	2688	1789	66	1	0	0	0.000	0.000	0.000	0.000	0.000	0.000	0.000	0.000	0.000	0.000	0.000	0.000	0.000	0.000	1.083	0.966	1.271	1.267	3.914	0.710	0.390	316	2384	100	-13	-12	-25	113	117	230	Error	Error	0.115	-13	-12	113	117	458570	822668	-0.074	-0.048	0	0	0
1	8	21	"Blank"	"Blank"	15520	41800	100	1329	1478	1203	81	1343	1343	1482	1269	85	3	1	0	2445	2527	646	25	2498	2498	2625	1181	44	2	0	0	0.000	0.000	0.000	0.000	0.000	0.000	0.000	0.000	0.000	0.000	0.000	0.000	0.000	0.000	0.264	4.655	1.280	1.254	4.431	0.531	0.137	316	2384	100	-14	-53	-67	135	29	164	Error	Error	-1.921	-14	-53	135	29	466916	798617	-0.003	-0.083	0	0	0
1	9	21	"Blank"	"Blank"	15820	41800	100	1248	1298	472	36	1352	1352	1490	1180	79	1	0	0	2463	2455	350	14	2480	2480	2614	1443	55	0	0	0	0.000	0.000	0.000	0.000	0.000	0.000	0.000	0.000	0.000	0.000	0.000	0.000	0.000	0.000	6.118	2.160	1.211	1.065	4.449	0.689	0.272	316	2384	100	-104	-17	-121	-54	-25	-79	Error	Error	2.613	-104	-17	-54	-25	410030	775903	-0.163	-0.110	0	0	0
1	10	21	"Blank"	"Blank"	16120	41800	100	1390	1583	2059	130	1368	1368	1569	1452	92	2	0	0	2521	2606	1288	49	2519	2519	2701	1750	64	0	0	0	0.000	0.000	0.000	0.000	0.000	0.000	0.000	0.000	0.000	0.000	0.000	0.000	0.000	0.000	11.000	2.471	1.366	1.313	4.505	1.642	0.182	316	2384	100	22	2	24	215	87	302	Error	Error	3.459	22	2	215	87	500115	823535	0.010	-0.054	0	0	0
1	11	21	"Blank"	"Blank"	16420	41795	100	1373	1443	803	55	1355	1355	1488	1152	77	2	0	0	2506	2566	738	28	2503	2503	2619	1285	49	0	0	0	0.000	0.000	0.000	0.000	0.000	0.000	0.000	0.000	0.000	0.000	0.000	0.000	0.000	0.000	6.000	1.397	1.087	1.164	4.239	0.556	0.402	316	2384	100	18	3	21	88	63	151	Error	Error	2.585	18	3	88	63	455949	810774	-0.039	-0.041	0	0	0
1	12	21	"Blank"	"Blank"	16720	41795	100	1435	1587	1362	85	1401	1401	1504	885	58	6	1	0	2545	2626	900	34	2539	2539	2618	695	26	4	1	0	0.000	0.000	0.000	0.000	0.000	0.000	0.000	0.000	0.000	0.000	0.000	0.000	0.000	0.000	5.667	2.138	1.309	1.408	5.280	1.952	0.120	316	2384	100	34	6	40	186	87	273	Error	Error	2.503	34	6	186	87	501422	829721	0.094	0.012	0	0	0
1	13	21	"Blank"	"Blank"	17020	41795	100	1372	1463	540	36	1403	1403	1523	1161	76	2	0	0	2571	2611	544	20	2592	2592	2676	1418	52	1	0	0	0.000	0.000	0.000	0.000	0.000	0.000	0.000	0.000	0.000	0.000	0.000	0.000	0.000	0.000	1.476	3.158	1.200	1.248	4.206	1.403	0.608	316	2384	100	-31	-21	-52	60	19	79	Error	Error	0.562	-31	-21	60	19	462421	825082	-0.052	-0.046	0	0	0
1	14	21	"Blank"	"Blank"	17320	41795	100	1455	1590	922	57	1445	1445	1543	832	53	10	1	0	2601	2701	707	26	2612	2612	2696	905	33	3	1	0	0.000	0.000	0.000	0.000	0.000	0.000	0.000	0.000	0.000	0.000	0.000	0.000	0.000	0.000	-0.909	1.629	1.557	1.531	4.799	1.438	0.203	316	2384	100	10	-11	-1	145	89	234	Error	Error	Error	10	-11	145	89	502516	853499	0.056	0.006	0	0	0
1	15	21	"Blank"	"Blank"	17620	41795	100	1394	1502	844	56	1451	1451	1694	2872	169	0	0	0	2609	2724	1618	59	2625	2625	2849	2542	89	0	0	0	0.000	0.000	0.000	0.000	0.000	0.000	0.000	0.000	0.000	0.000	0.000	0.000	0.000	0.000	3.563	0.515	1.106	1.176	4.205	1.188	0.473	316	2384	100	-57	-16	-73	51	99	150	Error	Error	1.833	-57	-16	51	99	474639	860850	-0.067	-0.049	0	0	0
1	16	21	"Blank"	"Blank"	17920	41795	100	1427	1460	505	34	1440	1440	1573	1148	72	2	0	0	2601	2608	352	13	2603	2603	2692	998	37	0	0	0	0.000	0.000	0.000	0.000	0.000	0.000	0.000	0.000	0.000	0.000	0.000	0.000	0.000	0.000	6.500	4.000	1.352	1.451	5.288	1.128	0.200	316	2384	100	-13	-2	-15	20	5	25	Error	Error	2.700	-13	-2	20	5	461363	823985	-0.098	-0.084	0	0	0
1	17	21	"Blank"	"Blank"	18220	41790	100	1544	1704	1140	66	1503	1503	1634	1205	73	4	2	0	2675	2788	887	31	2720	2720	2808	1082	38	3	0	0	0.000	0.000	0.000	0.000	0.000	0.000	0.000	0.000	0.000	0.000	0.000	0.000	0.000	0.000	-0.911	2.956	1.226	1.385	5.430	0.843	0.448	316	2384	100	41	-45	-4	201	68	269	Error	Error	Error	41	-45	201	68	538606	880930	0.058	-0.018	0	0	0
1	18	21	"Blank"	"Blank"	18520	41790	100	1588	1771	1352	76	1634	1634	1745	1012	57	3	1	0	2721	2877	1542	53	2831	2831	2920	891	30	1	1	0	0.000	0.000	0.000	0.000	0.000	0.000	0.000	0.000	0.000	0.000	0.000	0.000	0.000	0.000	0.418	2.978	1.391	1.442	4.484	1.247	0.251	316	2384	100	-46	-110	-156	137	46	183	Error	Error	-1.258	-46	-110	137	46	559587	909070	0.026	-0.048	0	0	0
