# Supplementary material for: Application of hybridization control probe to increase accuracy on ligation detection or minisequencing diagnostic microarrays
Source: BMC Res Notes. 2009 Dec 14;2:249. doi: 10.1186/1756-0500-2-249 (PMC2799435; doi:10.1186/1756-0500-2-249)
Supplement: Additional file 3 — Gpr_files. Zip-compressed file containing raw microarray data in GenePix results format (.gpr) and GAL (GenePix Array List) files. [file 1756-0500-2-249-S3.ZIP › gpr_files/slide7/lasi7_11-16.gpr]

ATF	1.0
30	76    
"Type=GenePix Results 3"
"DateTime=2009/05/14 13:52:28"
"Settings=C:\Axon\Data\HPV\130509\lasi7.gps"
"GalFile=C:\Axon\Data\HPV\ArrayIt_032009_InstiBioGalfile.gal"
"ArrayOfArrays=11-16"
"PixelSize=5"
"Wavelengths=532	488"
"ImageFiles=C:\Axon\Data\HPV\130509\lasi7.tif 2	C:\Axon\Data\HPV\130509\lasi7.tif 3"
"NormalizationMethod=None"
"NormalizationFactors=1	1"
"JpegImage="
"StdDev=Type 1"
"RatioFormulations=W1/W3 (#1/532)	W1/W4 (#1/488)	W3/W4 (532/488)"
"FeatureType=Circular"
"Barcode="
"BackgroundSubtraction=LocalFeature"
"ImageOrigin=0, 0"
"JpegOrigin=3780, 0"
"Creator=GenePix Pro 6.1.0.2"
"Scanner=GenePix 4200A 01 Autoloader [2]"
"FocusPosition=0"
"Temperature=23.4375"
"LinesAveraged=2"
"Comment="
"PMTGain=630	530"
"ScanPower=100	100"
"LaserPower=2.73438	2.5592"
"Filters=Standard Green	Standard Blue"
"ScanRegion=720,0,3832,13800"
"Supplier="
"Block"	"Column"	"Row"	"Name"	"ID"	"X"	"Y"	"Dia."	"F532 Median"	"F532 Mean"	"F532 SD"	"F532 CV"	"B532"	"B532 Median"	"B532 Mean"	"B532 SD"	"B532 CV"	"% > B532+1SD"	"% > B532+2SD"	"F532 % Sat."	"F488 Median"	"F488 Mean"	"F488 SD"	"F488 CV"	"B488"	"B488 Median"	"B488 Mean"	"B488 SD"	"B488 CV"	"% > B488+1SD"	"% > B488+2SD"	"F488 % Sat."	"Ratio of Medians (#1/532)"	"Ratio of Means (#1/532)"	"Median of Ratios (#1/532)"	"Mean of Ratios (#1/532)"	"Ratios SD (#1/532)"	"Rgn Ratio (#1/532)"	"Rgn R2 (#1/532)"	"Ratio of Medians (#1/488)"	"Ratio of Means (#1/488)"	"Median of Ratios (#1/488)"	"Mean of Ratios (#1/488)"	"Ratios SD (#1/488)"	"Rgn Ratio (#1/488)"	"Rgn R2 (#1/488)"	"Ratio of Medians (532/488)"	"Ratio of Means (532/488)"	"Median of Ratios (532/488)"	"Mean of Ratios (532/488)"	"Ratios SD (532/488)"	"Rgn Ratio (532/488)"	"Rgn R2 (532/488)"	"F Pixels"	"B Pixels"	"Circularity"	"Sum of Medians (#1/532)"	"Sum of Medians (#1/488)"	"Sum of Medians (532/488)"	"Sum of Means (#1/532)"	"Sum of Means (#1/488)"	"Sum of Means (532/488)"	"Log Ratio (#1/532)"	"Log Ratio (#1/488)"	"Log Ratio (532/488)"	"F532 Median - B532"	"F488 Median - B488"	"F532 Mean - B532"	"F488 Mean - B488"	"F532 Total Intensity"	"F488 Total Intensity"	"SNR 532"	"SNR 488"	"Flags"	"Normalize"	"Autoflag"
1	1	1	"A1"	"A1"	4475	44850	100	1986	2021	884	43	1444	1444	1504	674	44	41	13	0	10066	11580	6792	58	2497	2497	2546	561	22	85	79	0	0.000	0.000	0.000	0.000	0.000	0.000	0.000	0.000	0.000	0.000	0.000	0.000	0.000	0.000	0.072	0.064	0.074	0.081	3.520	0.072	0.185	316	2384	100	542	7569	8111	577	9083	9660	Error	Error	-3.804	542	7569	577	9083	638655	3659150	0.767	16.103	0	0	0
1	2	1	"A1"	"A1"	4770	44845	100	1924	2055	1358	66	1429	1429	1518	609	40	42	18	0	8794	11742	8323	70	2479	2479	2568	710	27	81	76	0	0.000	0.000	0.000	0.000	0.000	0.000	0.000	0.000	0.000	0.000	0.000	0.000	0.000	0.000	0.078	0.068	0.075	0.101	4.388	0.076	0.215	316	2384	100	495	6315	6810	626	9263	9889	Error	Error	-3.673	495	6315	626	9263	649342	3710332	0.882	12.921	0	0	0
1	3	1	"A1"	"A1"	5070	44845	100	1813	1864	721	38	1325	1325	1365	475	34	50	27	0	6872	11687	8799	75	2397	2397	2525	915	36	78	72	0	0.000	0.000	0.000	0.000	0.000	0.000	0.000	0.000	0.000	0.000	0.000	0.000	0.000	0.000	0.109	0.058	0.074	0.095	4.653	0.055	0.310	316	2384	100	488	4475	4963	539	9290	9829	Error	Error	-3.197	488	4475	539	9290	588913	3693098	1.051	10.013	0	0	0
1	4	1	"A2"	"A2"	5370	44845	100	1676	1712	622	36	1275	1275	1323	492	37	46	21	0	11728	10369	5847	56	2370	2370	2439	719	29	75	73	0	0.000	0.000	0.000	0.000	0.000	0.000	0.000	0.000	0.000	0.000	0.000	0.000	0.000	0.000	0.043	0.055	0.072	0.088	4.775	0.058	0.232	316	2384	100	401	9358	9759	437	7999	8436	Error	Error	-4.545	401	9358	437	7999	541115	3276570	0.791	11.029	0	0	0
1	5	1	"A2"	"A2"	5670	44845	100	1710	1749	628	35	1263	1263	1338	653	48	38	11	0	11812	11263	6181	54	2356	2356	2538	1194	47	77	75	0	0.000	0.000	0.000	0.000	0.000	0.000	0.000	0.000	0.000	0.000	0.000	0.000	0.000	0.000	0.047	0.055	0.070	0.077	3.800	0.057	0.275	316	2384	100	447	9456	9903	486	8907	9393	Error	Error	-4.403	447	9456	486	8907	552576	3559162	0.629	7.307	0	0	0
1	6	1	"A2"	"A2"	5970	44845	100	1747	1820	682	37	1258	1258	1325	702	52	39	11	0	12730	12287	6725	54	2342	2342	2570	1339	52	81	77	0	0.000	0.000	0.000	0.000	0.000	0.000	0.000	0.000	0.000	0.000	0.000	0.000	0.000	0.000	0.047	0.057	0.072	0.073	3.842	0.059	0.283	316	2384	100	489	10388	10877	562	9945	10507	Error	Error	-4.409	489	10388	562	9945	575223	3882641	0.705	7.257	0	0	0
1	7	1	"A3"	"A3"	6270	44845	100	1422	1487	557	37	1217	1217	1256	443	35	32	15	0	7274	6919	4170	60	2279	2279	2417	1042	43	62	59	0	0.000	0.000	0.000	0.000	0.000	0.000	0.000	0.000	0.000	0.000	0.000	0.000	0.000	0.000	0.041	0.058	0.099	0.148	6.347	0.061	0.155	316	2384	100	205	4995	5200	270	4640	4910	Error	Error	-4.607	205	4995	270	4640	469798	2186441	0.521	4.321	0	0	0
1	8	1	"A3"	"A3"	6570	44840	100	1593	1701	735	43	1242	1242	1284	471	36	42	20	0	6935	10007	8043	80	2270	2270	2539	1572	61	67	63	0	0.000	0.000	0.000	0.000	0.000	0.000	0.000	0.000	0.000	0.000	0.000	0.000	0.000	0.000	0.075	0.059	0.080	0.108	5.166	0.053	0.277	316	2384	100	351	4665	5016	459	7737	8196	Error	Error	-3.732	351	4665	459	7737	537437	3162181	0.885	4.751	0	0	0
1	9	1	"A3"	"A3"	6870	44840	100	1555	1673	966	57	1224	1224	1274	481	37	41	19	0	7586	10025	7950	79	2279	2279	2522	1541	61	68	65	0	0.000	0.000	0.000	0.000	0.000	0.000	0.000	0.000	0.000	0.000	0.000	0.000	0.000	0.000	0.062	0.058	0.079	0.101	5.532	0.055	0.201	316	2384	100	331	5307	5638	449	7746	8195	Error	Error	-4.003	331	5307	449	7746	528621	3167889	0.830	4.869	0	0	0
1	10	1	"A4"	"A4"	7170	44840	100	1418	1498	586	39	1224	1224	1283	613	47	24	6	0	7479	6824	3708	54	2251	2251	2419	1065	44	65	63	0	0.000	0.000	0.000	0.000	0.000	0.000	0.000	0.000	0.000	0.000	0.000	0.000	0.000	0.000	0.037	0.060	0.101	0.113	5.552	0.062	0.135	316	2384	100	194	5228	5422	274	4573	4847	Error	Error	-4.752	194	5228	274	4573	473384	2156420	0.351	4.136	0	0	0
1	11	1	"A4"	"A4"	7470	44840	100	1482	1568	648	41	1215	1215	1248	439	35	40	17	0	7496	8456	5872	69	2259	2259	2410	987	40	73	70	0	0.000	0.000	0.000	0.000	0.000	0.000	0.000	0.000	0.000	0.000	0.000	0.000	0.000	0.000	0.051	0.057	0.094	0.122	5.564	0.056	0.180	316	2384	100	267	5237	5504	353	6197	6550	Error	Error	-4.294	267	5237	353	6197	495550	2671999	0.729	6.126	0	0	0
1	12	1	"A4"	"A4"	7770	44840	100	1576	1603	591	36	1221	1221	1277	468	36	43	16	0	7857	9376	6591	70	2285	2285	2448	1071	43	74	69	0	0.000	0.000	0.000	0.000	0.000	0.000	0.000	0.000	0.000	0.000	0.000	0.000	0.000	0.000	0.064	0.054	0.076	0.093	5.363	0.050	0.196	316	2384	100	355	5572	5927	382	7091	7473	Error	Error	-3.972	355	5572	382	7091	506549	2962826	0.697	6.469	0	0	0
1	13	1	"A5"	"A5"	8070	44840	100	1351	1488	903	60	1211	1211	1264	496	39	26	10	0	3530	4773	3104	65	2259	2259	2327	525	22	65	54	0	0.000	0.000	0.000	0.000	0.000	0.000	0.000	0.000	0.000	0.000	0.000	0.000	0.000	0.000	0.110	0.110	0.204	0.260	5.964	0.104	0.093	316	2384	100	140	1271	1411	277	2514	2791	Error	Error	-3.182	140	1271	277	2514	470136	1508425	0.452	4.659	0	0	0
1	14	1	"A5"	"A5"	8365	44835	100	1310	1366	480	35	1239	1239	1293	609	47	18	1	0	3867	5459	4091	74	2287	2287	2343	495	21	69	58	0	0.000	0.000	0.000	0.000	0.000	0.000	0.000	0.000	0.000	0.000	0.000	0.000	0.000	0.000	0.045	0.040	0.160	0.180	5.500	0.046	0.042	316	2384	100	71	1580	1651	127	3172	3299	Error	Error	-4.476	71	1580	127	3172	431750	1725001	0.120	6.295	0	0	0
1	15	1	"A5"	"A5"	8665	44835	100	1304	1368	476	34	1252	1252	1296	464	35	21	5	0	3860	5085	3637	71	2306	2306	2349	432	18	69	62	0	0.000	0.000	0.000	0.000	0.000	0.000	0.000	0.000	0.000	0.000	0.000	0.000	0.000	0.000	0.033	0.042	0.174	0.234	5.381	0.049	0.047	316	2384	100	52	1554	1606	116	2779	2895	Error	Error	-4.901	52	1554	116	2779	432318	1606724	0.155	6.333	0	0	0
1	16	1	"A6"	"A6"	8965	44835	100	1634	1664	660	39	1284	1284	1323	486	36	40	16	0	7828	7717	4976	64	2357	2357	2494	984	39	64	62	0	0.000	0.000	0.000	0.000	0.000	0.000	0.000	0.000	0.000	0.000	0.000	0.000	0.000	0.000	0.064	0.071	0.101	0.145	5.165	0.071	0.186	316	2384	100	350	5471	5821	380	5360	5740	Error	Error	-3.966	350	5471	380	5360	525892	2438518	0.702	5.308	0	0	0
1	17	1	"A6"	"A6"	9265	44835	100	1639	1683	744	44	1314	1314	1363	554	40	33	11	0	7601	7453	4438	59	2374	2374	2506	964	38	66	62	0	0.000	0.000	0.000	0.000	0.000	0.000	0.000	0.000	0.000	0.000	0.000	0.000	0.000	0.000	0.062	0.073	0.115	0.168	5.182	0.062	0.124	316	2384	100	325	5227	5552	369	5079	5448	Error	Error	-4.007	325	5227	369	5079	531674	2355013	0.578	5.132	0	0	0
1	18	1	"A6"	"A6"	9565	44835	100	1644	1707	645	37	1350	1350	1397	514	36	36	12	0	8103	7758	4317	55	2472	2472	2600	917	35	70	66	0	0.000	0.000	0.000	0.000	0.000	0.000	0.000	0.000	0.000	0.000	0.000	0.000	0.000	0.000	0.052	0.068	0.110	0.140	4.801	0.062	0.133	316	2384	100	294	5631	5925	357	5286	5643	Error	Error	-4.260	294	5631	357	5286	539477	2451627	0.603	5.625	0	0	0
1	1	2	"A7"	"A7"	4475	45150	100	1361	1415	457	32	1337	1337	1382	514	37	15	3	0	3174	3544	1194	33	2463	2463	2502	450	17	61	44	0	0.000	0.000	0.000	0.000	0.000	0.000	0.000	0.000	0.000	0.000	0.000	0.000	0.000	0.000	0.034	0.072	0.319	0.350	5.610	0.081	0.008	316	2384	100	24	711	735	78	1081	1159	Error	Error	-4.889	24	711	78	1081	447046	1119965	0.064	2.316	0	0	0
1	2	2	"A7"	"A7"	4775	45145	100	1368	1448	519	35	1267	1267	1322	628	47	18	2	0	3740	5229	3467	66	2389	2389	2433	601	24	67	51	0	0.000	0.000	0.000	0.000	0.000	0.000	0.000	0.000	0.000	0.000	0.000	0.000	0.000	0.000	0.075	0.064	0.153	0.194	4.695	0.072	0.088	316	2384	100	101	1351	1452	181	2840	3021	Error	Error	-3.742	101	1351	181	2840	457650	1652393	0.201	4.652	0	0	0
1	3	2	"A7"	"A7"	5075	45145	100	1443	1458	508	34	1236	1236	1299	735	56	15	0	0	3748	5446	3722	68	2364	2364	2415	832	34	58	46	0	0.000	0.000	0.000	0.000	0.000	0.000	0.000	0.000	0.000	0.000	0.000	0.000	0.000	0.000	0.150	0.072	0.163	0.200	5.187	0.079	0.075	316	2384	100	207	1384	1591	222	3082	3304	Error	Error	-2.741	207	1384	222	3082	460740	1721019	0.216	3.643	0	0	0
1	4	2	"A8"	"A8"	5375	45145	100	1631	1685	657	38	1220	1220	1258	436	34	48	24	0	7561	8383	5821	69	2331	2331	2456	893	36	66	62	0	0.000	0.000	0.000	0.000	0.000	0.000	0.000	0.000	0.000	0.000	0.000	0.000	0.000	0.000	0.079	0.077	0.099	0.152	5.420	0.064	0.230	316	2384	100	411	5230	5641	465	6052	6517	Error	Error	-3.670	411	5230	465	6052	532302	2649140	0.979	6.637	0	0	0
1	5	2	"A8"	"A8"	5675	45145	100	1560	1671	675	40	1201	1201	1259	627	49	36	14	0	8780	10187	6848	67	2283	2283	2391	670	28	84	78	0	0.000	0.000	0.000	0.000	0.000	0.000	0.000	0.000	0.000	0.000	0.000	0.000	0.000	0.000	0.055	0.059	0.076	0.080	3.619	0.057	0.250	316	2384	100	359	6497	6856	470	7904	8374	Error	Error	-4.178	359	6497	470	7904	528062	3219214	0.657	11.636	0	0	0
1	6	2	"A8"	"A8"	5975	45145	100	1607	1657	623	37	1167	1167	1215	445	36	48	25	0	8824	9704	6006	61	2295	2295	2375	641	26	82	75	0	0.000	0.000	0.000	0.000	0.000	0.000	0.000	0.000	0.000	0.000	0.000	0.000	0.000	0.000	0.067	0.066	0.080	0.091	3.816	0.061	0.261	316	2384	100	440	6529	6969	490	7409	7899	Error	Error	-3.891	440	6529	490	7409	523759	3066463	0.993	11.434	0	0	0
1	7	2	"A9"	"A9"	6275	45145	100	1500	1527	588	38	1176	1176	1218	435	35	37	16	0	6624	6980	4587	65	2256	2256	2482	1335	53	61	57	0	0.000	0.000	0.000	0.000	0.000	0.000	0.000	0.000	0.000	0.000	0.000	0.000	0.000	0.000	0.074	0.074	0.104	0.137	4.478	0.063	0.189	316	2384	100	324	4368	4692	351	4724	5075	Error	Error	-3.753	324	4368	351	4724	482608	2205668	0.710	3.369	0	0	0
1	8	2	"A9"	"A9"	6575	45145	100	1763	1815	786	43	1174	1174	1232	585	47	50	20	0	9447	11297	7824	69	2254	2254	2435	1150	47	80	75	0	0.000	0.000	0.000	0.000	0.000	0.000	0.000	0.000	0.000	0.000	0.000	0.000	0.000	0.000	0.082	0.071	0.083	0.095	3.486	0.071	0.178	316	2384	100	589	7193	7782	641	9043	9684	Error	Error	-3.610	589	7193	641	9043	573621	3569971	0.997	7.706	0	0	0
1	9	2	"A9"	"A9"	6875	45140	100	1514	1649	713	43	1137	1137	1183	435	36	48	26	0	7907	10070	7851	77	2217	2217	2338	746	31	78	73	0	0.000	0.000	0.000	0.000	0.000	0.000	0.000	0.000	0.000	0.000	0.000	0.000	0.000	0.000	0.066	0.065	0.083	0.091	4.182	0.062	0.343	316	2384	100	377	5690	6067	512	7853	8365	Error	Error	-3.916	377	5690	512	7853	521009	3182235	1.071	10.365	0	0	0
1	10	2	"A10"	"A10"	7175	45140	100	1370	1430	573	40	1171	1171	1260	1463	116	2	0	0	7178	6392	3440	53	2205	2205	2314	827	35	66	63	0	0.000	0.000	0.000	0.000	0.000	0.000	0.000	0.000	0.000	0.000	0.000	0.000	0.000	0.000	0.040	0.062	0.107	0.151	6.342	0.061	0.116	316	2384	100	199	4973	5172	259	4187	4446	Error	Error	-4.643	199	4973	259	4187	451949	2019825	0.116	4.931	0	0	0
1	11	2	"A10"	"A10"	7475	45140	100	1617	1682	697	41	1152	1152	1189	442	37	50	26	0	8273	9856	6537	66	2192	2192	2283	614	26	86	79	0	0.000	0.000	0.000	0.000	0.000	0.000	0.000	0.000	0.000	0.000	0.000	0.000	0.000	0.000	0.076	0.069	0.088	0.097	3.579	0.065	0.283	316	2384	100	465	6081	6546	530	7664	8194	Error	Error	-3.709	465	6081	530	7664	531506	3114606	1.115	12.334	0	0	0
1	12	2	"A10"	"A10"	7775	45140	100	1629	1679	589	35	1139	1139	1182	433	36	53	26	0	9838	10083	5735	56	2210	2210	2304	637	27	85	81	0	0.000	0.000	0.000	0.000	0.000	0.000	0.000	0.000	0.000	0.000	0.000	0.000	0.000	0.000	0.064	0.069	0.085	0.090	3.803	0.061	0.251	316	2384	100	490	7628	8118	540	7873	8413	Error	Error	-3.960	490	7628	540	7873	530433	3186240	1.148	12.212	0	0	0
1	13	2	"A11"	"A11"	8075	45140	100	1425	1632	1422	87	1189	1189	1359	2133	156	1	0	0	5118	7199	5515	76	2235	2235	2361	822	34	64	58	0	0.000	0.000	0.000	0.000	0.000	0.000	0.000	0.000	0.000	0.000	0.000	0.000	0.000	0.000	0.082	0.089	0.098	0.144	5.790	0.319	0.021	316	2384	100	236	2883	3119	443	4964	5407	Error	Error	-3.611	236	2883	443	4964	515688	2274741	0.128	5.886	0	0	0
1	14	2	"A11"	"A11"	8370	45140	100	1492	1572	575	36	1162	1162	1209	444	36	42	15	0	7329	8999	6369	70	2255	2255	2324	513	22	82	76	0	0.000	0.000	0.000	0.000	0.000	0.000	0.000	0.000	0.000	0.000	0.000	0.000	0.000	0.000	0.065	0.061	0.077	0.100	4.602	0.053	0.195	316	2384	100	330	5074	5404	410	6744	7154	Error	Error	-3.943	330	5074	410	6744	496608	2843750	0.818	13.012	0	0	0
1	15	2	"A11"	"A11"	8670	45135	100	1322	1377	523	37	1182	1182	1237	521	42	24	5	0	5009	5803	3863	66	2273	2273	2379	834	35	66	60	0	0.000	0.000	0.000	0.000	0.000	0.000	0.000	0.000	0.000	0.000	0.000	0.000	0.000	0.000	0.051	0.055	0.104	0.142	5.594	0.051	0.091	316	2384	100	140	2736	2876	195	3530	3725	Error	Error	-4.289	140	2736	195	3530	435278	1833781	0.269	4.106	0	0	0
1	16	2	"A12"	"A12"	8970	45135	100	1557	1707	711	41	1205	1205	1252	488	38	44	23	0	8251	9436	6783	71	2302	2302	2416	881	36	63	60	0	0.000	0.000	0.000	0.000	0.000	0.000	0.000	0.000	0.000	0.000	0.000	0.000	0.000	0.000	0.059	0.070	0.094	0.127	4.911	0.062	0.229	316	2384	100	352	5949	6301	502	7134	7636	Error	Error	-4.079	352	5949	502	7134	539427	2981784	0.932	7.968	0	0	0
1	17	2	"A12"	"A12"	9270	45135	100	1559	1684	715	42	1259	1259	1313	531	40	37	17	0	8877	10887	7907	72	2334	2334	2456	792	32	79	74	0	0.000	0.000	0.000	0.000	0.000	0.000	0.000	0.000	0.000	0.000	0.000	0.000	0.000	0.000	0.046	0.050	0.067	0.080	5.257	0.045	0.156	316	2384	100	300	6543	6843	425	8553	8978	Error	Error	-4.447	300	6543	425	8553	531996	3440207	0.699	10.645	0	0	0
1	18	2	"A12"	"A12"	9570	45135	100	1746	1870	799	42	1288	1288	1340	494	36	47	27	0	10366	13285	10063	75	2416	2416	2571	910	35	84	78	0	0.000	0.000	0.000	0.000	0.000	0.000	0.000	0.000	0.000	0.000	0.000	0.000	0.000	0.000	0.058	0.054	0.067	0.084	3.527	0.052	0.334	316	2384	100	458	7950	8408	582	10869	11451	Error	Error	-4.118	458	7950	582	10869	590932	4197973	1.073	11.774	0	0	0
1	1	3	"A13"	"A13"	4480	45450	100	1511	1534	501	32	1305	1305	1363	614	45	22	3	0	5887	5657	2871	50	2363	2363	2469	765	30	65	62	0	0.000	0.000	0.000	0.000	0.000	0.000	0.000	0.000	0.000	0.000	0.000	0.000	0.000	0.000	0.058	0.070	0.133	0.178	6.247	0.081	0.053	316	2384	100	206	3524	3730	229	3294	3523	Error	Error	-4.096	206	3524	229	3294	484857	1787572	0.279	4.167	0	0	0
1	2	3	"A13"	"A13"	4780	45450	100	1586	1707	617	36	1269	1269	1302	461	35	43	19	0	8645	8810	5054	57	2343	2343	2475	785	31	79	75	0	0.000	0.000	0.000	0.000	0.000	0.000	0.000	0.000	0.000	0.000	0.000	0.000	0.000	0.000	0.050	0.068	0.094	0.091	3.959	0.063	0.189	316	2384	100	317	6302	6619	438	6467	6905	Error	Error	-4.313	317	6302	438	6467	539483	2784066	0.879	8.070	0	0	0
1	3	3	"A13"	"A13"	5080	45445	100	1710	1756	676	38	1235	1235	1275	464	36	50	21	0	8740	9290	5643	60	2331	2331	2654	1716	64	73	69	0	0.000	0.000	0.000	0.000	0.000	0.000	0.000	0.000	0.000	0.000	0.000	0.000	0.000	0.000	0.074	0.075	0.090	0.118	4.383	0.064	0.263	316	2384	100	475	6409	6884	521	6959	7480	Error	Error	-3.754	475	6409	521	6959	554955	2935535	1.037	3.867	0	0	0
1	4	3	"A14"	"A14"	5380	45445	100	1435	1546	600	38	1212	1212	1249	471	37	36	17	0	6889	6958	4639	66	2286	2286	2521	1656	65	56	54	0	0.000	0.000	0.000	0.000	0.000	0.000	0.000	0.000	0.000	0.000	0.000	0.000	0.000	0.000	0.048	0.071	0.120	0.166	6.640	0.064	0.226	316	2384	100	223	4603	4826	334	4672	5006	Error	Error	-4.367	223	4603	334	4672	488621	2198755	0.631	2.679	0	0	0
1	5	3	"A14"	"A14"	5680	45445	100	1590	1622	635	39	1171	1171	1206	460	38	48	20	0	8899	9548	6555	68	2238	2238	2388	942	39	73	67	0	0.000	0.000	0.000	0.000	0.000	0.000	0.000	0.000	0.000	0.000	0.000	0.000	0.000	0.000	0.063	0.062	0.083	0.106	4.562	0.059	0.279	316	2384	100	419	6661	7080	451	7310	7761	Error	Error	-3.991	419	6661	451	7310	512486	3017066	0.904	7.601	0	0	0
1	6	3	"A14"	"A14"	5980	45445	100	1472	1546	580	37	1142	1142	1187	433	36	44	21	0	8078	8629	5703	66	2211	2211	2386	956	40	71	68	0	0.000	0.000	0.000	0.000	0.000	0.000	0.000	0.000	0.000	0.000	0.000	0.000	0.000	0.000	0.056	0.063	0.097	0.127	6.037	0.051	0.176	316	2384	100	330	5867	6197	404	6418	6822	Error	Error	-4.152	330	5867	404	6418	488630	2726660	0.829	6.530	0	0	0
1	7	3	"A15"	"A15"	6280	45445	100	1366	1402	524	37	1140	1140	1214	1023	84	9	0	0	6312	7304	5362	73	2178	2178	2323	904	38	62	59	0	0.000	0.000	0.000	0.000	0.000	0.000	0.000	0.000	0.000	0.000	0.000	0.000	0.000	0.000	0.055	0.051	0.092	0.147	6.339	0.044	0.108	316	2384	100	226	4134	4360	262	5126	5388	Error	Error	-4.193	226	4134	262	5126	442900	2307981	0.184	5.510	0	0	0
1	8	3	"A15"	"A15"	6580	45445	100	1447	1624	776	47	1109	1109	1157	438	37	44	25	0	8075	10388	8385	80	2165	2165	2327	915	39	75	71	0	0.000	0.000	0.000	0.000	0.000	0.000	0.000	0.000	0.000	0.000	0.000	0.000	0.000	0.000	0.057	0.063	0.080	0.102	4.860	0.059	0.315	316	2384	100	338	5910	6248	515	8223	8738	Error	Error	-4.128	338	5910	515	8223	513283	3282655	1.066	8.810	0	0	0
1	9	3	"A15"	"A15"	6880	45440	100	1421	1565	845	53	1081	1081	1162	1086	93	15	2	0	7359	9168	7508	81	2138	2138	2336	1308	55	65	62	0	0.000	0.000	0.000	0.000	0.000	0.000	0.000	0.000	0.000	0.000	0.000	0.000	0.000	0.000	0.065	0.069	0.095	0.116	4.775	0.058	0.234	316	2384	100	340	5221	5561	484	7030	7514	Error	Error	-3.941	340	5221	484	7030	494468	2897084	0.371	5.223	0	0	0
1	10	3	"A16"	"A16"	7180	45440	100	1369	1435	526	36	1140	1140	1375	2916	212	0	0	0	6997	7481	5222	69	2159	2159	2333	1212	51	61	57	0	0.000	0.000	0.000	0.000	0.000	0.000	0.000	0.000	0.000	0.000	0.000	0.000	0.000	0.000	0.047	0.055	0.084	0.124	6.779	0.048	0.057	316	2384	100	229	4838	5067	295	5322	5617	Error	Error	-4.401	229	4838	295	5322	453519	2363871	0.021	4.248	0	0	0
1	11	3	"A16"	"A16"	7480	45440	100	1431	1523	705	46	1085	1085	1197	1503	125	8	0	0	7189	9154	7233	79	2124	2124	2293	962	41	76	72	0	0.000	0.000	0.000	0.000	0.000	0.000	0.000	0.000	0.000	0.000	0.000	0.000	0.000	0.000	0.068	0.062	0.080	0.097	5.615	0.059	0.283	316	2384	100	346	5065	5411	438	7030	7468	Error	Error	-3.872	346	5065	438	7030	481183	2892645	0.217	7.132	0	0	0
1	12	3	"A16"	"A16"	7780	45440	100	1297	1345	530	39	1090	1090	1138	440	38	32	11	0	6573	6740	3584	53	2139	2139	2263	846	37	78	74	0	0.000	0.000	0.000	0.000	0.000	0.000	0.000	0.000	0.000	0.000	0.000	0.000	0.000	0.000	0.047	0.055	0.100	0.110	5.138	0.054	0.104	316	2384	100	207	4434	4641	255	4601	4856	Error	Error	-4.421	207	4434	255	4601	424962	2129711	0.470	5.292	0	0	0
1	13	3	"A17"	"A17"	8080	45440	100	1271	1288	464	36	1121	1121	1180	524	44	22	3	0	4717	4594	2216	48	2148	2148	2220	557	25	67	62	0	0.000	0.000	0.000	0.000	0.000	0.000	0.000	0.000	0.000	0.000	0.000	0.000	0.000	0.000	0.058	0.068	0.167	0.214	6.004	0.076	0.039	316	2384	100	150	2569	2719	167	2446	2613	Error	Error	-4.098	150	2569	167	2446	407045	1451776	0.206	4.262	0	0	0
1	14	3	"A17"	"A17"	8375	45440	100	1316	1391	556	39	1112	1112	1160	488	42	32	12	0	5373	6168	3937	63	2160	2160	2264	637	28	79	72	0	0.000	0.000	0.000	0.000	0.000	0.000	0.000	0.000	0.000	0.000	0.000	0.000	0.000	0.000	0.063	0.070	0.111	0.139	4.075	0.071	0.137	316	2384	100	204	3213	3417	279	4008	4287	Error	Error	-3.977	204	3213	279	4008	439401	1949154	0.473	6.129	0	0	0
1	15	3	"A17"	"A17"	8675	45440	100	1263	1319	452	34	1124	1124	1176	465	39	24	5	0	4265	4409	1836	41	2182	2182	2244	506	22	73	71	0	0.000	0.000	0.000	0.000	0.000	0.000	0.000	0.000	0.000	0.000	0.000	0.000	0.000	0.000	0.067	0.088	0.187	0.201	5.599	0.063	0.032	316	2384	100	139	2083	2222	195	2227	2422	Error	Error	-3.906	139	2083	195	2227	416907	1393359	0.308	4.279	0	0	0
1	16	3	"A18"	"A18"	8975	45435	100	1427	1503	620	41	1160	1160	1210	469	38	37	14	0	6152	6009	3363	55	2235	2235	2413	1103	45	62	58	0	0.000	0.000	0.000	0.000	0.000	0.000	0.000	0.000	0.000	0.000	0.000	0.000	0.000	0.000	0.068	0.091	0.127	0.154	5.279	0.076	0.155	316	2384	100	267	3917	4184	343	3774	4117	Error	Error	-3.875	267	3917	343	3774	474917	1898716	0.625	3.260	0	0	0
1	17	3	"A18"	"A18"	9275	45435	100	1548	1658	663	39	1220	1220	1277	472	36	43	21	0	7774	8819	5961	67	2285	2285	2452	931	37	74	71	0	0.000	0.000	0.000	0.000	0.000	0.000	0.000	0.000	0.000	0.000	0.000	0.000	0.000	0.000	0.060	0.067	0.091	0.109	4.723	0.062	0.219	316	2384	100	328	5489	5817	438	6534	6972	Error	Error	-4.065	328	5489	438	6534	523816	2786763	0.807	6.839	0	0	0
1	18	3	"A18"	"A18"	9575	45435	100	1654	1771	750	42	1243	1243	1291	506	39	43	23	0	9627	10776	6880	63	2342	2342	2531	971	38	81	77	0	0.000	0.000	0.000	0.000	0.000	0.000	0.000	0.000	0.000	0.000	0.000	0.000	0.000	0.000	0.056	0.063	0.075	0.080	4.218	0.062	0.281	316	2384	100	411	7285	7696	528	8434	8962	Error	Error	-4.148	411	7285	528	8434	559583	3405293	0.949	8.491	0	0	0
1	1	4	"A19"	"A19"	4485	45750	100	1548	1561	493	31	1236	1236	1287	514	39	33	7	0	5503	5219	2202	42	2354	2354	2418	585	24	75	69	0	0.000	0.000	0.000	0.000	0.000	0.000	0.000	0.000	0.000	0.000	0.000	0.000	0.000	0.000	0.099	0.113	0.155	0.183	4.321	0.078	0.074	316	2384	100	312	3149	3461	325	2865	3190	Error	Error	-3.335	312	3149	325	2865	493241	1649094	0.533	4.788	0	0	0
1	2	4	"A19"	"A19"	4785	45750	100	1483	1617	734	45	1197	1197	1236	451	36	39	18	0	6366	7386	4020	54	2301	2301	2350	512	21	89	85	0	0.000	0.000	0.000	0.000	0.000	0.000	0.000	0.000	0.000	0.000	0.000	0.000	0.000	0.000	0.070	0.083	0.111	0.109	4.019	0.072	0.144	316	2384	100	286	4065	4351	420	5085	5505	Error	Error	-3.829	286	4065	420	5085	511028	2333987	0.845	9.836	0	0	0
1	3	4	"A19"	"A19"	5085	45750	100	1387	1439	523	36	1160	1160	1197	422	35	34	13	0	5604	5950	2821	47	2242	2242	2250	326	14	88	86	0	0.000	0.000	0.000	0.000	0.000	0.000	0.000	0.000	0.000	0.000	0.000	0.000	0.000	0.000	0.068	0.075	0.128	0.118	4.511	0.070	0.102	316	2384	100	227	3362	3589	279	3708	3987	Error	Error	-3.889	227	3362	279	3708	454818	1880073	0.573	11.350	0	0	0
1	4	4	"A20"	"A20"	5385	45745	100	1656	1703	674	39	1144	1144	1205	588	48	45	17	0	13139	11927	7725	64	2252	2252	2469	1247	50	68	66	0	0.000	0.000	0.000	0.000	0.000	0.000	0.000	0.000	0.000	0.000	0.000	0.000	0.000	0.000	0.047	0.058	0.074	0.097	4.733	0.059	0.208	316	2384	100	512	10887	11399	559	9675	10234	Error	Error	-4.410	512	10887	559	9675	538141	3768979	0.847	7.585	0	0	0
1	5	4	"A20"	"A20"	5685	45745	100	1797	1854	702	37	1156	1156	1206	571	47	53	25	0	14459	13866	7803	56	2216	2216	2330	733	31	87	82	0	0.000	0.000	0.000	0.000	0.000	0.000	0.000	0.000	0.000	0.000	0.000	0.000	0.000	0.000	0.052	0.060	0.067	0.073	3.015	0.057	0.276	316	2384	100	641	12243	12884	698	11650	12348	Error	Error	-4.255	641	12243	698	11650	585774	4381802	1.135	15.738	0	0	0
1	6	4	"A20"	"A20"	5985	45745	100	1756	1864	753	40	1108	1108	1148	432	37	62	40	0	15330	14634	8403	57	2175	2175	2274	685	30	90	84	0	0.000	0.000	0.000	0.000	0.000	0.000	0.000	0.000	0.000	0.000	0.000	0.000	0.000	0.000	0.049	0.061	0.069	0.071	2.964	0.058	0.407	316	2384	100	648	13155	13803	756	12459	13215	Error	Error	-4.343	648	13155	756	12459	588894	4624272	1.657	18.044	0	0	0
1	7	4	"A21"	"A21"	6285	45745	100	1382	1462	597	40	1083	1083	1138	482	42	37	14	0	8822	8669	5268	60	2148	2148	2385	1372	57	69	65	0	0.000	0.000	0.000	0.000	0.000	0.000	0.000	0.000	0.000	0.000	0.000	0.000	0.000	0.000	0.045	0.058	0.078	0.102	4.964	0.053	0.192	316	2384	100	299	6674	6973	379	6521	6900	Error	Error	-4.480	299	6674	379	6521	462112	2739424	0.672	4.580	0	0	0
1	8	4	"A21"	"A21"	6585	45745	100	1418	1493	591	39	1091	1091	1171	1345	114	5	0	0	7165	8449	5302	62	2118	2118	2172	664	30	81	77	0	0.000	0.000	0.000	0.000	0.000	0.000	0.000	0.000	0.000	0.000	0.000	0.000	0.000	0.000	0.065	0.063	0.090	0.101	4.169	0.061	0.232	316	2384	100	327	5047	5374	402	6331	6733	Error	Error	-3.948	327	5047	402	6331	471637	2669919	0.239	9.453	0	0	0
1	9	4	"A21"	"A21"	6885	45745	100	1519	1637	683	41	1082	1082	1127	491	43	47	20	0	11137	11820	6709	56	2113	2113	2182	555	25	94	89	0	0.000	0.000	0.000	0.000	0.000	0.000	0.000	0.000	0.000	0.000	0.000	0.000	0.000	0.000	0.048	0.057	0.067	0.069	3.142	0.057	0.257	316	2384	100	437	9024	9461	555	9707	10262	Error	Error	-4.368	437	9024	555	9707	517349	3735047	1.039	17.366	0	0	0
1	10	4	"A22"	"A22"	7185	45740	100	1411	1482	618	41	1080	1080	1190	1602	134	4	0	0	10316	8958	5299	59	2093	2093	2238	851	38	71	68	0	0.000	0.000	0.000	0.000	0.000	0.000	0.000	0.000	0.000	0.000	0.000	0.000	0.000	0.000	0.040	0.059	0.084	0.103	4.950	0.060	0.239	316	2384	100	331	8223	8554	402	6865	7267	Error	Error	-4.635	331	8223	402	6865	468302	2830638	0.182	7.897	0	0	0
1	11	4	"A22"	"A22"	7485	45740	100	1516	1604	629	39	1039	1039	1077	409	37	55	31	0	10825	10289	5429	52	2063	2063	2129	501	23	92	89	0	0.000	0.000	0.000	0.000	0.000	0.000	0.000	0.000	0.000	0.000	0.000	0.000	0.000	0.000	0.054	0.069	0.083	0.077	3.052	0.066	0.301	316	2384	100	477	8762	9239	565	8226	8791	Error	Error	-4.199	477	8762	565	8226	506804	3251375	1.289	16.287	0	0	0
1	12	4	"A22"	"A22"	7785	45740	100	1556	1582	583	36	1071	1071	1120	460	41	52	22	0	12690	11765	5437	46	2054	2054	2129	563	26	90	86	0	0.000	0.000	0.000	0.000	0.000	0.000	0.000	0.000	0.000	0.000	0.000	0.000	0.000	0.000	0.046	0.053	0.061	0.063	3.171	0.055	0.271	316	2384	100	485	10636	11121	511	9711	10222	Error	Error	-4.455	485	10636	511	9711	499987	3717679	1.004	17.115	0	0	0
1	13	4	"A23"	"A23"	8080	45740	100	1524	1590	652	41	1077	1077	1126	454	40	49	26	0	9246	10474	6953	66	2112	2112	2249	858	38	73	68	0	0.000	0.000	0.000	0.000	0.000	0.000	0.000	0.000	0.000	0.000	0.000	0.000	0.000	0.000	0.063	0.061	0.082	0.104	4.418	0.058	0.257	316	2384	100	447	7134	7581	513	8362	8875	Error	Error	-3.996	447	7134	513	8362	502407	3309933	1.022	9.586	0	0	0
1	14	4	"A23"	"A23"	8380	45740	100	1558	1650	703	42	1103	1103	1163	813	69	33	8	0	12007	12445	7432	59	2137	2137	2208	972	44	87	81	0	0.000	0.000	0.000	0.000	0.000	0.000	0.000	0.000	0.000	0.000	0.000	0.000	0.000	0.000	0.046	0.053	0.063	0.062	3.224	0.055	0.299	316	2384	100	455	9870	10325	547	10308	10855	Error	Error	-4.439	455	9870	547	10308	521522	3932602	0.599	10.532	0	0	0
1	15	4	"A23"	"A23"	8680	45740	100	1604	1733	679	39	1115	1115	1184	654	55	39	16	0	12195	12773	7253	56	2165	2165	2277	779	34	91	86	0	0.000	0.000	0.000	0.000	0.000	0.000	0.000	0.000	0.000	0.000	0.000	0.000	0.000	0.000	0.049	0.058	0.065	0.064	3.347	0.055	0.283	316	2384	100	489	10030	10519	618	10608	11226	Error	Error	-4.358	489	10030	618	10608	547673	4036380	0.839	13.474	0	0	0
1	16	4	"A24"	"A24"	8980	45740	100	1387	1421	530	37	1156	1156	1192	467	39	33	11	0	6800	6570	3695	56	2175	2175	2243	597	26	72	68	0	0.000	0.000	0.000	0.000	0.000	0.000	0.000	0.000	0.000	0.000	0.000	0.000	0.000	0.000	0.050	0.060	0.104	0.123	4.853	0.068	0.125	316	2384	100	231	4625	4856	265	4395	4660	Error	Error	-4.323	231	4625	265	4395	449064	2076276	0.490	7.248	0	0	0
1	17	4	"A24"	"A24"	9280	45735	100	1537	1608	624	38	1181	1181	1264	901	71	18	2	0	7652	8579	5285	61	2250	2250	2419	1349	55	77	70	0	0.000	0.000	0.000	0.000	0.000	0.000	0.000	0.000	0.000	0.000	0.000	0.000	0.000	0.000	0.066	0.067	0.090	0.112	3.977	0.064	0.111	316	2384	100	356	5402	5758	427	6329	6756	Error	Error	-3.924	356	5402	427	6329	508066	2710848	0.382	4.566	0	0	0
1	18	4	"A24"	"A24"	9580	45735	100	1690	1754	690	39	1214	1214	1278	506	39	48	25	0	9081	9961	6334	63	2316	2316	2472	1077	43	82	77	0	0.000	0.000	0.000	0.000	0.000	0.000	0.000	0.000	0.000	0.000	0.000	0.000	0.000	0.000	0.070	0.071	0.093	0.095	3.250	0.066	0.244	316	2384	100	476	6765	7241	540	7645	8185	Error	Error	-3.829	476	6765	540	7645	554363	3147813	0.941	6.954	0	0	0
1	1	5	"A25"	"A25"	4490	46050	100	1450	1525	645	42	1233	1233	1287	526	40	27	9	0	8899	8322	5210	62	2322	2322	2464	896	36	67	61	0	0.000	0.000	0.000	0.000	0.000	0.000	0.000	0.000	0.000	0.000	0.000	0.000	0.000	0.000	0.033	0.049	0.090	0.110	6.601	0.045	0.087	316	2384	100	217	6577	6794	292	6000	6292	Error	Error	-4.922	217	6577	292	6000	481987	2629739	0.452	6.538	0	0	0
1	2	5	"A25"	"A25"	4790	46050	100	1558	1594	579	36	1169	1169	1213	444	36	44	19	0	8383	9330	5553	59	2237	2237	2292	542	23	84	78	0	0.000	0.000	0.000	0.000	0.000	0.000	0.000	0.000	0.000	0.000	0.000	0.000	0.000	0.000	0.063	0.060	0.076	0.087	4.110	0.052	0.179	316	2384	100	389	6146	6535	425	7093	7518	Error	Error	-3.982	389	6146	425	7093	503743	2948311	0.858	12.985	0	0	0
1	3	5	"A25"	"A25"	5090	46050	100	1511	1574	639	40	1166	1166	1218	519	42	40	15	0	7453	10144	7426	73	2224	2224	2293	582	25	85	80	0	0.000	0.000	0.000	0.000	0.000	0.000	0.000	0.000	0.000	0.000	0.000	0.000	0.000	0.000	0.066	0.052	0.075	0.086	4.008	0.048	0.213	316	2384	100	345	5229	5574	408	7920	8328	Error	Error	-3.922	345	5229	408	7920	497309	3205597	0.686	13.490	0	0	0
1	4	5	"A26"	"A26"	5390	46050	100	1583	1650	664	40	1174	1174	1230	625	50	36	13	0	9102	9716	6559	67	2233	2233	2337	853	36	73	68	0	0.000	0.000	0.000	0.000	0.000	0.000	0.000	0.000	0.000	0.000	0.000	0.000	0.000	0.000	0.060	0.064	0.077	0.105	4.513	0.056	0.168	316	2384	100	409	6869	7278	476	7483	7959	Error	Error	-4.070	409	6869	476	7483	521536	3070187	0.672	8.651	0	0	0
1	5	5	"A26"	"A26"	5690	46045	100	1726	1777	684	38	1151	1151	1212	732	60	42	9	0	12769	12625	6944	55	2215	2215	2344	820	34	88	82	0	0.000	0.000	0.000	0.000	0.000	0.000	0.000	0.000	0.000	0.000	0.000	0.000	0.000	0.000	0.054	0.060	0.067	0.077	3.917	0.056	0.320	316	2384	100	575	10554	11129	626	10410	11036	Error	Error	-4.198	575	10554	626	10410	561684	3989477	0.772	12.538	0	0	0
1	6	5	"A26"	"A26"	5990	46045	100	1749	1829	973	53	1126	1126	1176	444	37	59	34	0	12374	12281	6881	56	2196	2196	2367	991	41	84	81	0	0.000	0.000	0.000	0.000	0.000	0.000	0.000	0.000	0.000	0.000	0.000	0.000	0.000	0.000	0.061	0.070	0.075	0.077	3.288	0.064	0.267	316	2384	100	623	10178	10801	703	10085	10788	Error	Error	-4.030	623	10178	703	10085	577894	3880760	1.471	10.004	0	0	0
1	7	5	"A27"	"A27"	6290	46045	100	1569	2309	5928	256	1103	1103	1191	1534	128	10	1	0	9998	10950	8455	77	2121	2121	2231	880	39	73	68	0	0.000	0.000	0.000	0.000	0.000	0.000	0.000	0.000	0.000	0.000	0.000	0.000	0.000	0.000	0.059	0.137	0.083	0.106	5.304	0.294	0.194	316	2384	100	466	7877	8343	1206	8829	10035	Error	Error	-4.079	466	7877	1206	8829	729696	3460353	0.729	9.908	0	0	0
1	8	5	"A27"	"A27"	6590	46045	100	1528	1615	662	40	1091	1091	1139	449	39	48	26	0	8936	11028	7534	68	2115	2115	2236	966	43	79	74	0	0.000	0.000	0.000	0.000	0.000	0.000	0.000	0.000	0.000	0.000	0.000	0.000	0.000	0.000	0.064	0.059	0.076	0.090	4.331	0.053	0.280	316	2384	100	437	6821	7258	524	8913	9437	Error	Error	-3.964	437	6821	524	8913	510214	3484807	1.060	9.101	0	0	0
1	9	5	"A27"	"A27"	6890	46045	100	1568	1645	666	40	1067	1067	1135	544	47	47	22	0	11539	12638	7868	62	2094	2094	2273	1153	50	81	78	0	0.000	0.000	0.000	0.000	0.000	0.000	0.000	0.000	0.000	0.000	0.000	0.000	0.000	0.000	0.053	0.055	0.061	0.068	3.862	0.052	0.317	316	2384	100	501	9445	9946	578	10544	11122	Error	Error	-4.237	501	9445	578	10544	519844	3993483	0.938	8.990	0	0	0
1	10	5	"A28"	"A28"	7190	46045	100	1796	1849	720	38	1063	1063	1117	444	39	66	42	0	16865	15904	7457	46	2071	2071	2164	839	38	89	87	0	0.000	0.000	0.000	0.000	0.000	0.000	0.000	0.000	0.000	0.000	0.000	0.000	0.000	0.000	0.050	0.057	0.061	0.059	2.732	0.054	0.386	316	2384	100	733	14794	15527	786	13833	14619	Error	Error	-4.335	733	14794	786	13833	584151	5025651	1.649	16.377	0	0	0
1	11	5	"A28"	"A28"	7490	46040	100	1527	1630	712	43	1091	1091	1133	450	39	48	30	0	13722	14357	9804	68	2083	2083	2301	1632	70	77	74	0	0.000	0.000	0.000	0.000	0.000	0.000	0.000	0.000	0.000	0.000	0.000	0.000	0.000	0.000	0.037	0.044	0.056	0.061	3.767	0.048	0.391	316	2384	100	436	11639	12075	539	12274	12813	Error	Error	-4.738	436	11639	539	12274	515120	4536870	1.104	7.387	0	0	0
1	12	5	"A28"	"A28"	7790	46040	100	1566	1756	923	52	1067	1067	1132	511	45	49	31	0	13829	14751	9680	65	2076	2076	2381	2166	90	78	73	0	0.000	0.000	0.000	0.000	0.000	0.000	0.000	0.000	0.000	0.000	0.000	0.000	0.000	0.000	0.042	0.054	0.060	0.066	3.772	0.056	0.377	316	2384	100	499	11753	12252	689	12675	13364	Error	Error	-4.558	499	11753	689	12675	554798	4661326	1.221	5.711	0	0	0
1	13	5	"A29"	"A29"	8085	46040	100	1468	1529	632	41	1073	1073	1132	683	60	32	7	0	10623	9942	6476	65	2097	2097	2255	1130	50	68	64	0	0.000	0.000	0.000	0.000	0.000	0.000	0.000	0.000	0.000	0.000	0.000	0.000	0.000	0.000	0.046	0.058	0.068	0.083	5.216	0.056	0.256	316	2384	100	395	8526	8921	456	7845	8301	Error	Error	-4.432	395	8526	456	7845	483009	3141717	0.581	6.803	0	0	0
1	14	5	"A29"	"A29"	8385	46040	100	1480	1643	1098	66	1103	1103	1166	879	75	26	3	0	10825	11899	8086	67	2138	2138	2361	1444	61	71	69	0	0.000	0.000	0.000	0.000	0.000	0.000	0.000	0.000	0.000	0.000	0.000	0.000	0.000	0.000	0.043	0.055	0.064	0.081	4.385	0.050	0.179	316	2384	100	377	8687	9064	540	9761	10301	Error	Error	-4.526	377	8687	540	9761	519248	3760237	0.543	6.605	0	0	0
1	15	5	"A29"	"A29"	8685	46040	100	1486	1585	718	45	1090	1090	1151	507	44	43	20	0	10060	11505	7801	67	2144	2144	2293	983	42	76	72	0	0.000	0.000	0.000	0.000	0.000	0.000	0.000	0.000	0.000	0.000	0.000	0.000	0.000	0.000	0.050	0.053	0.068	0.081	4.893	0.055	0.274	316	2384	100	396	7916	8312	495	9361	9856	Error	Error	-4.321	396	7916	495	9361	500804	3635681	0.856	9.371	0	0	0
1	16	5	"A30"	"A30"	8985	46040	100	1531	1674	827	49	1128	1128	1227	912	74	26	6	0	11025	11935	7796	65	2136	2136	2271	974	42	78	73	0	0.000	0.000	0.000	0.000	0.000	0.000	0.000	0.000	0.000	0.000	0.000	0.000	0.000	0.000	0.045	0.056	0.060	0.070	4.569	0.052	0.108	316	2384	100	403	8889	9292	546	9799	10345	Error	Error	-4.463	403	8889	546	9799	529065	3771358	0.490	9.922	0	0	0
1	17	5	"A30"	"A30"	9285	46035	100	1539	1668	715	42	1192	1192	1245	495	39	42	18	0	7327	9711	7107	73	2215	2215	2319	785	33	77	74	0	0.000	0.000	0.000	0.000	0.000	0.000	0.000	0.000	0.000	0.000	0.000	0.000	0.000	0.000	0.068	0.064	0.079	0.092	4.401	0.060	0.263	316	2384	100	347	5112	5459	476	7496	7972	Error	Error	-3.881	347	5112	476	7496	527191	3068538	0.855	9.417	0	0	0
1	18	5	"A30"	"A30"	9585	46035	100	1614	1720	748	43	1217	1217	1277	566	44	42	14	0	9590	11050	7343	66	2267	2267	2347	700	29	83	76	0	0.000	0.000	0.000	0.000	0.000	0.000	0.000	0.000	0.000	0.000	0.000	0.000	0.000	0.000	0.054	0.057	0.070	0.089	4.316	0.059	0.219	316	2384	100	397	7323	7720	503	8783	9286	Error	Error	-4.205	397	7323	503	8783	543673	3491763	0.783	12.433	0	0	0
1	1	6	"A31"	"A31"	4495	46350	100	1552	1636	605	36	1201	1201	1241	443	35	44	22	0	11198	9609	5265	54	2355	2355	2436	743	30	77	71	0	0.000	0.000	0.000	0.000	0.000	0.000	0.000	0.000	0.000	0.000	0.000	0.000	0.000	0.000	0.040	0.060	0.080	0.085	4.441	0.058	0.210	316	2384	100	351	8843	9194	435	7254	7689	Error	Error	-4.655	351	8843	435	7254	517047	3036341	0.892	9.654	0	0	0
1	2	6	"A31"	"A31"	4795	46350	100	1569	1648	608	36	1195	1195	1227	439	35	45	23	0	8100	11193	7934	70	2286	2286	2337	521	22	92	88	0	0.000	0.000	0.000	0.000	0.000	0.000	0.000	0.000	0.000	0.000	0.000	0.000	0.000	0.000	0.064	0.051	0.061	0.069	4.125	0.048	0.248	316	2384	100	374	5814	6188	453	8907	9360	Error	Error	-3.958	374	5814	453	8907	520741	3537008	0.959	16.998	0	0	0
1	3	6	"A31"	"A31"	5095	46350	100	1706	1782	694	38	1170	1170	1221	465	38	54	27	0	9112	12070	7849	65	2252	2252	2299	501	21	92	89	0	0.000	0.000	0.000	0.000	0.000	0.000	0.000	0.000	0.000	0.000	0.000	0.000	0.000	0.000	0.078	0.062	0.074	0.082	3.197	0.054	0.273	316	2384	100	536	6860	7396	612	9818	10430	Error	Error	-3.678	536	6860	612	9818	563095	3814066	1.206	19.503	0	0	0
1	4	6	"A32"	"A32"	5395	46350	100	1686	1740	696	40	1142	1142	1204	521	43	51	23	0	13144	14544	9866	67	2219	2219	2340	887	37	75	69	0	0.000	0.000	0.000	0.000	0.000	0.000	0.000	0.000	0.000	0.000	0.000	0.000	0.000	0.000	0.050	0.049	0.057	0.068	3.904	0.048	0.352	316	2384	100	544	10925	11469	598	12325	12923	Error	Error	-4.328	544	10925	598	12325	549784	4596039	1.029	13.759	0	0	0
1	5	6	"A32"	"A32"	5695	46345	100	1770	1866	755	40	1153	1153	1209	503	41	55	33	0	15224	15556	9310	59	2202	2202	2301	753	32	88	84	0	0.000	0.000	0.000	0.000	0.000	0.000	0.000	0.000	0.000	0.000	0.000	0.000	0.000	0.000	0.047	0.053	0.061	0.070	3.775	0.054	0.346	316	2384	100	617	13022	13639	713	13354	14067	Error	Error	-4.400	617	13022	713	13354	589517	4915826	1.306	17.603	0	0	0
1	6	6	"A32"	"A32"	5995	46345	100	1705	1768	758	42	1092	1092	1135	433	38	58	38	0	13878	15403	10091	65	2161	2161	2218	690	31	86	83	0	0.000	0.000	0.000	0.000	0.000	0.000	0.000	0.000	0.000	0.000	0.000	0.000	0.000	0.000	0.052	0.051	0.064	0.073	3.149	0.052	0.441	316	2384	100	613	11717	12330	676	13242	13918	Error	Error	-4.257	613	11717	676	13242	558829	4867384	1.462	19.109	0	0	0
1	7	6	"A33"	"A33"	6295	46345	100	1320	1405	551	39	1087	1087	1122	421	37	35	16	0	6724	9000	6517	72	2104	2104	2137	431	20	81	75	0	0.000	0.000	0.000	0.000	0.000	0.000	0.000	0.000	0.000	0.000	0.000	0.000	0.000	0.000	0.050	0.046	0.071	0.091	5.126	0.042	0.148	316	2384	100	233	4620	4853	318	6896	7214	Error	Error	-4.309	233	4620	318	6896	443929	2844038	0.672	15.923	0	0	0
1	8	6	"A33"	"A33"	6595	46345	100	1323	1515	829	54	1075	1075	1149	822	71	22	5	0	6230	9603	8006	83	2098	2098	2154	943	43	81	75	0	0.000	0.000	0.000	0.000	0.000	0.000	0.000	0.000	0.000	0.000	0.000	0.000	0.000	0.000	0.060	0.059	0.067	0.079	4.313	0.082	0.169	316	2384	100	248	4132	4380	440	7505	7945	Error	Error	-4.058	248	4132	440	7505	478863	3034478	0.445	7.899	0	0	0
1	9	6	"A33"	"A33"	6895	46345	100	1419	1441	535	37	1080	1080	1128	518	45	33	12	0	6284	8810	7171	81	2084	2084	2104	343	16	89	83	0	0.000	0.000	0.000	0.000	0.000	0.000	0.000	0.000	0.000	0.000	0.000	0.000	0.000	0.000	0.081	0.054	0.078	0.091	3.909	0.045	0.189	316	2384	100	339	4200	4539	361	6726	7087	Error	Error	-3.631	339	4200	361	6726	455278	2783958	0.604	19.551	0	0	0
1	10	6	"A34"	"A34"	7195	46345	100	1363	1450	575	39	1071	1071	1108	420	37	39	18	0	6391	9453	6895	72	2079	2079	2122	470	22	89	82	0	0.000	0.000	0.000	0.000	0.000	0.000	0.000	0.000	0.000	0.000	0.000	0.000	0.000	0.000	0.068	0.051	0.075	0.080	4.048	0.048	0.214	316	2384	100	292	4312	4604	379	7374	7753	Error	Error	-3.884	292	4312	379	7374	458158	2987264	0.814	15.598	0	0	0
1	11	6	"A34"	"A34"	7495	46345	100	1413	1542	674	43	1056	1056	1100	424	38	46	24	0	7089	9651	6628	68	2070	2070	2101	390	18	93	90	0	0.000	0.000	0.000	0.000	0.000	0.000	0.000	0.000	0.000	0.000	0.000	0.000	0.000	0.000	0.071	0.064	0.081	0.084	3.840	0.057	0.247	316	2384	100	357	5019	5376	486	7581	8067	Error	Error	-3.813	357	5019	486	7581	487306	3049844	1.042	19.359	0	0	0
1	12	6	"A34"	"A34"	7795	46340	100	1463	1558	597	38	1065	1065	1109	485	43	45	18	0	9067	10843	6668	61	2082	2082	2139	634	29	92	89	0	0.000	0.000	0.000	0.000	0.000	0.000	0.000	0.000	0.000	0.000	0.000	0.000	0.000	0.000	0.057	0.056	0.066	0.064	3.176	0.051	0.231	316	2384	100	398	6985	7383	493	8761	9254	Error	Error	-4.133	398	6985	493	8761	492425	3426237	0.926	13.729	0	0	0
1	13	6	"A35"	"A35"	8090	46340	100	1784	1786	726	40	1076	1076	1116	433	38	64	41	0	16742	15325	8584	56	2090	2090	2232	1114	49	79	77	0	0.000	0.000	0.000	0.000	0.000	0.000	0.000	0.000	0.000	0.000	0.000	0.000	0.000	0.000	0.048	0.054	0.061	0.070	3.903	0.053	0.406	316	2384	100	708	14652	15360	710	13235	13945	Error	Error	-4.371	708	14652	710	13235	564252	4842759	1.547	11.753	0	0	0
1	14	6	"A35"	"A35"	8390	46340	100	1961	1931	758	39	1085	1085	1190	1488	125	18	0	0	17341	15962	7456	46	2129	2129	2267	916	40	90	85	0	0.000	0.000	0.000	0.000	0.000	0.000	0.000	0.000	0.000	0.000	0.000	0.000	0.000	0.000	0.058	0.061	0.063	0.065	2.759	0.058	0.306	316	2384	100	876	15212	16088	846	13833	14679	Error	Error	-4.118	876	15212	846	13833	610351	5044122	0.498	14.951	0	0	0
1	15	6	"A35"	"A35"	8690	46340	100	1962	1990	840	42	1095	1095	1149	505	43	66	42	0	17933	16382	8059	49	2160	2160	2251	722	32	93	87	0	0.000	0.000	0.000	0.000	0.000	0.000	0.000	0.000	0.000	0.000	0.000	0.000	0.000	0.000	0.055	0.063	0.063	0.066	2.725	0.055	0.362	316	2384	100	867	15773	16640	895	14222	15117	Error	Error	-4.185	867	15773	895	14222	628884	5176658	1.665	19.572	0	0	0
1	16	6	"A36"	"A36"	8990	46340	100	1567	1669	806	48	1129	1129	1179	492	41	44	23	0	10909	10793	5989	55	2156	2156	2215	569	25	84	79	0	0.000	0.000	0.000	0.000	0.000	0.000	0.000	0.000	0.000	0.000	0.000	0.000	0.000	0.000	0.050	0.063	0.073	0.075	4.224	0.070	0.288	316	2384	100	438	8753	9191	540	8637	9177	Error	Error	-4.321	438	8753	540	8637	527286	3410540	0.996	15.076	0	0	0
1	17	6	"A36"	"A36"	9290	46340	100	1579	1662	667	40	1151	1151	1211	543	44	43	17	0	8825	10517	6349	60	2197	2197	2241	547	24	91	83	0	0.000	0.000	0.000	0.000	0.000	0.000	0.000	0.000	0.000	0.000	0.000	0.000	0.000	0.000	0.065	0.061	0.079	0.081	3.983	0.058	0.233	316	2384	100	428	6628	7056	511	8320	8831	Error	Error	-3.953	428	6628	511	8320	525227	3323520	0.831	15.130	0	0	0
1	18	6	"A36"	"A36"	9590	46335	100	1643	1714	692	40	1211	1211	1351	1521	112	8	0	0	9080	10724	6516	60	2266	2266	2395	724	30	87	82	0	0.000	0.000	0.000	0.000	0.000	0.000	0.000	0.000	0.000	0.000	0.000	0.000	0.000	0.000	0.063	0.059	0.081	0.086	3.282	0.064	0.183	316	2384	100	432	6814	7246	503	8458	8961	Error	Error	-3.979	432	6814	503	8458	541735	3388706	0.239	11.504	0	0	0
1	1	7	"A37"	"A37"	4500	46650	100	1891	1963	968	49	1204	1204	1246	456	36	62	38	0	12787	11301	6132	54	2330	2330	2446	977	39	77	74	0	0.000	0.000	0.000	0.000	0.000	0.000	0.000	0.000	0.000	0.000	0.000	0.000	0.000	0.000	0.066	0.085	0.094	0.109	3.470	0.078	0.316	316	2384	100	687	10457	11144	759	8971	9730	Error	Error	-3.928	687	10457	759	8971	620322	3571066	1.572	9.063	0	0	0
1	2	7	"A37"	"A37"	4800	46650	100	1909	2191	2619	119	1180	1180	1239	648	52	53	26	0	10710	10458	5161	49	2290	2290	2449	1216	49	82	80	0	0.000	0.000	0.000	0.000	0.000	0.000	0.000	0.000	0.000	0.000	0.000	0.000	0.000	0.000	0.087	0.124	0.110	0.116	4.221	0.097	0.086	316	2384	100	729	8420	9149	1011	8168	9179	Error	Error	-3.530	729	8420	1011	8168	692501	3304630	1.469	6.586	0	0	0
1	3	7	"A37"	"A37"	5100	46650	100	1908	1989	829	41	1215	1215	1264	746	59	46	16	0	10256	10564	4928	46	2288	2288	2437	1056	43	85	84	0	0.000	0.000	0.000	0.000	0.000	0.000	0.000	0.000	0.000	0.000	0.000	0.000	0.000	0.000	0.087	0.094	0.102	0.097	3.321	0.081	0.118	316	2384	100	693	7968	8661	774	8276	9050	Error	Error	-3.523	693	7968	774	8276	628472	3338182	0.972	7.696	0	0	0
1	4	7	"A38"	"A38"	5400	46650	100	1841	1842	706	38	1125	1125	1174	434	36	63	43	0	16494	14348	8099	56	2190	2190	2340	1315	56	77	75	0	0.000	0.000	0.000	0.000	0.000	0.000	0.000	0.000	0.000	0.000	0.000	0.000	0.000	0.000	0.050	0.059	0.063	0.073	3.306	0.058	0.403	316	2384	100	716	14304	15020	717	12158	12875	Error	Error	-4.320	716	14304	717	12158	582072	4533899	1.539	9.132	0	0	0
1	5	7	"A38"	"A38"	5700	46650	100	1945	2110	2346	111	1122	1122	1170	484	41	66	39	0	16955	14739	7574	51	2164	2164	2280	1034	45	84	81	0	0.000	0.000	0.000	0.000	0.000	0.000	0.000	0.000	0.000	0.000	0.000	0.000	0.000	0.000	0.056	0.079	0.072	0.080	2.940	0.068	0.117	316	2384	100	823	14791	15614	988	12575	13563	Error	Error	-4.168	823	14791	988	12575	666746	4657406	1.942	12.049	0	0	0
1	6	7	"A38"	"A38"	6000	46645	100	1818	1853	734	39	1113	1113	1166	440	37	62	41	0	19537	16057	9129	56	2147	2147	2349	1479	62	78	76	0	0.000	0.000	0.000	0.000	0.000	0.000	0.000	0.000	0.000	0.000	0.000	0.000	0.000	0.000	0.041	0.053	0.060	0.066	4.344	0.052	0.407	316	2384	100	705	17390	18095	740	13910	14650	Error	Error	-4.624	705	17390	740	13910	585390	5074094	1.561	9.268	0	0	0
1	7	7	"A39"	"A39"	6300	46645	100	1326	1386	579	41	1085	1085	1126	430	38	37	15	0	5579	8915	7107	79	2087	2087	2159	643	29	80	74	0	0.000	0.000	0.000	0.000	0.000	0.000	0.000	0.000	0.000	0.000	0.000	0.000	0.000	0.000	0.069	0.044	0.070	0.089	5.078	0.044	0.170	316	2384	100	241	3492	3733	301	6828	7129	Error	Error	-3.857	241	3492	301	6828	438110	2817088	0.605	10.507	0	0	0
1	8	7	"A39"	"A39"	6600	46645	100	1407	1541	722	46	1062	1062	1125	668	59	32	10	0	6978	11013	9545	86	2094	2094	2207	982	44	81	75	0	0.000	0.000	0.000	0.000	0.000	0.000	0.000	0.000	0.000	0.000	0.000	0.000	0.000	0.000	0.071	0.054	0.078	0.095	4.434	0.048	0.295	316	2384	100	345	4884	5229	479	8919	9398	Error	Error	-3.823	345	4884	479	8919	486806	3479959	0.623	8.967	0	0	0
1	9	7	"A39"	"A39"	6900	46645	100	1384	1546	693	44	1038	1038	1088	432	39	44	24	0	7919	12137	10177	83	2048	2048	2148	775	36	83	80	0	0.000	0.000	0.000	0.000	0.000	0.000	0.000	0.000	0.000	0.000	0.000	0.000	0.000	0.000	0.059	0.050	0.067	0.081	4.574	0.042	0.249	316	2384	100	346	5871	6217	508	10089	10597	Error	Error	-4.085	346	5871	508	10089	488441	3835427	1.060	12.889	0	0	0
1	10	7	"A40"	"A40"	7200	46645	100	1461	1720	1058	61	1053	1053	1128	1137	100	25	5	0	9617	13151	10415	79	2068	2068	2184	892	40	74	70	0	0.000	0.000	0.000	0.000	0.000	0.000	0.000	0.000	0.000	0.000	0.000	0.000	0.000	0.000	0.054	0.060	0.070	0.092	4.449	0.062	0.361	316	2384	100	408	7549	7957	667	11083	11750	Error	Error	-4.210	408	7549	667	11083	543418	4155611	0.521	12.295	0	0	0
1	11	7	"A40"	"A40"	7500	46645	100	1524	1635	745	45	1072	1072	1149	808	70	34	10	0	9711	13589	10249	75	2054	2054	2166	804	37	79	77	0	0.000	0.000	0.000	0.000	0.000	0.000	0.000	0.000	0.000	0.000	0.000	0.000	0.000	0.000	0.059	0.049	0.064	0.079	4.485	0.048	0.355	316	2384	100	452	7657	8109	563	11535	12098	Error	Error	-4.082	452	7657	563	11535	516752	4294041	0.601	14.208	0	0	0
1	12	7	"A40"	"A40"	7800	46645	100	1615	1711	739	43	1055	1055	1108	504	45	53	27	0	9730	13570	9976	73	2050	2050	2169	878	40	82	78	0	0.000	0.000	0.000	0.000	0.000	0.000	0.000	0.000	0.000	0.000	0.000	0.000	0.000	0.000	0.073	0.057	0.066	0.076	4.111	0.052	0.287	316	2384	100	560	7680	8240	656	11520	12176	Error	Error	-3.778	560	7680	656	11520	540801	4288129	1.196	12.985	0	0	0
1	13	7	"A41"	"A41"	8095	46640	100	1689	1690	720	42	1059	1059	1110	466	41	57	34	0	14710	12333	7578	61	2068	2068	2273	1441	63	70	68	0	0.000	0.000	0.000	0.000	0.000	0.000	0.000	0.000	0.000	0.000	0.000	0.000	0.000	0.000	0.050	0.061	0.073	0.096	4.711	0.060	0.377	316	2384	100	630	12642	13272	631	10265	10896	Error	Error	-4.327	630	12642	631	10265	534136	3897251	1.245	6.981	0	0	0
1	14	7	"A41"	"A41"	8395	46640	100	1852	1828	704	38	1077	1077	1168	1196	102	25	0	0	14881	13661	7625	55	2101	2101	2334	1508	64	79	75	0	0.000	0.000	0.000	0.000	0.000	0.000	0.000	0.000	0.000	0.000	0.000	0.000	0.000	0.000	0.061	0.065	0.070	0.084	3.624	0.060	0.401	316	2384	100	775	12780	13555	751	11560	12311	Error	Error	-4.044	775	12780	751	11560	577539	4316935	0.552	7.511	0	0	0
1	15	7	"A41"	"A41"	8695	46640	100	1826	1855	691	37	1065	1065	1119	511	45	65	35	0	16743	15124	7663	50	2112	2112	2345	1520	64	83	81	0	0.000	0.000	0.000	0.000	0.000	0.000	0.000	0.000	0.000	0.000	0.000	0.000	0.000	0.000	0.052	0.061	0.067	0.073	3.673	0.057	0.406	316	2384	100	761	14631	15392	790	13012	13802	Error	Error	-4.265	761	14631	790	13012	586250	4779257	1.440	8.407	0	0	0
1	16	7	"A42"	"A42"	8995	46640	100	1401	1485	787	52	1118	1118	1177	550	46	32	9	0	5929	7782	5505	70	2111	2111	2201	691	31	78	75	0	0.000	0.000	0.000	0.000	0.000	0.000	0.000	0.000	0.000	0.000	0.000	0.000	0.000	0.000	0.074	0.065	0.088	0.125	5.134	0.057	0.136	316	2384	100	283	3818	4101	367	5671	6038	Error	Error	-3.754	283	3818	367	5671	469171	2458975	0.560	8.077	0	0	0
1	17	7	"A42"	"A42"	9295	46640	100	1505	1625	729	44	1144	1144	1213	555	45	35	15	0	6073	10335	9047	87	2159	2159	2229	590	26	86	82	0	0.000	0.000	0.000	0.000	0.000	0.000	0.000	0.000	0.000	0.000	0.000	0.000	0.000	0.000	0.092	0.059	0.086	0.095	4.877	0.051	0.235	316	2384	100	361	3914	4275	481	8176	8657	Error	Error	-3.439	361	3914	481	8176	513342	3265787	0.742	13.739	0	0	0
1	18	7	"A42"	"A42"	9595	46640	100	1525	1673	699	41	1188	1188	1233	550	44	39	16	0	7048	11130	9439	84	2220	2220	2270	585	25	87	85	0	0.000	0.000	0.000	0.000	0.000	0.000	0.000	0.000	0.000	0.000	0.000	0.000	0.000	0.000	0.070	0.054	0.075	0.083	3.863	0.050	0.275	316	2384	100	337	4828	5165	485	8910	9395	Error	Error	-3.841	337	4828	485	8910	528600	3517127	0.800	15.145	0	0	0
1	1	8	"A43"	"A43"	4505	46950	100	1970	1980	694	35	1221	1221	1275	482	37	62	40	0	19163	16169	8992	55	2335	2335	2420	788	32	87	81	0	0.000	0.000	0.000	0.000	0.000	0.000	0.000	0.000	0.000	0.000	0.000	0.000	0.000	0.000	0.045	0.055	0.058	0.066	3.415	0.050	0.356	316	2384	100	749	16828	17577	759	13834	14593	Error	Error	-4.490	749	16828	759	13834	625538	5109276	1.463	17.448	0	0	0
1	2	8	"A43"	"A43"	4805	46950	100	1847	1895	719	37	1172	1172	1251	993	79	33	4	0	19574	16716	8621	51	2252	2252	2337	1048	44	89	86	0	0.000	0.000	0.000	0.000	0.000	0.000	0.000	0.000	0.000	0.000	0.000	0.000	0.000	0.000	0.039	0.050	0.055	0.055	3.754	0.064	0.126	316	2384	100	675	17322	17997	723	14464	15187	Error	Error	-4.682	675	17322	723	14464	598680	5282139	0.649	13.720	0	0	0
1	3	8	"A43"	"A43"	5105	46950	100	1870	1929	704	36	1155	1155	1203	458	38	66	38	0	17086	16638	8550	51	2240	2240	2327	964	41	89	87	0	0.000	0.000	0.000	0.000	0.000	0.000	0.000	0.000	0.000	0.000	0.000	0.000	0.000	0.000	0.048	0.054	0.059	0.060	2.880	0.052	0.412	316	2384	100	715	14846	15561	774	14398	15172	Error	Error	-4.376	715	14846	774	14398	609474	5257463	1.585	14.845	0	0	0
1	4	8	"A44"	"A44"	5405	46950	100	1852	1868	697	37	1149	1149	1189	429	36	61	41	0	16989	14265	7217	50	2199	2199	2298	949	41	83	80	0	0.000	0.000	0.000	0.000	0.000	0.000	0.000	0.000	0.000	0.000	0.000	0.000	0.000	0.000	0.048	0.060	0.062	0.064	3.448	0.057	0.363	316	2384	100	703	14790	15493	719	12066	12785	Error	Error	-4.395	703	14790	719	12066	590187	4507596	1.583	12.610	0	0	0
1	5	8	"A44"	"A44"	5705	46950	100	1767	1839	702	38	1139	1139	1301	2426	186	0	0	0	14754	13184	6788	51	2141	2141	2238	867	38	88	85	0	0.000	0.000	0.000	0.000	0.000	0.000	0.000	0.000	0.000	0.000	0.000	0.000	0.000	0.000	0.050	0.063	0.075	0.078	3.128	0.083	0.011	316	2384	100	628	12613	13241	700	11043	11743	Error	Error	-4.328	628	12613	700	11043	581251	4166231	0.222	12.625	0	0	0
1	6	8	"A44"	"A44"	6005	46950	100	1722	1770	685	38	1098	1098	1150	572	49	52	22	0	15669	14180	7282	51	2103	2103	2181	735	33	89	87	0	0.000	0.000	0.000	0.000	0.000	0.000	0.000	0.000	0.000	0.000	0.000	0.000	0.000	0.000	0.046	0.056	0.061	0.064	3.018	0.053	0.210	316	2384	100	624	13566	14190	672	12077	12749	Error	Error	-4.442	624	13566	672	12077	559464	4480834	1.084	16.325	0	0	0
1	7	8	"A45"	"A45"	6305	46945	100	1596	1725	1024	59	1104	1104	1141	422	36	53	32	0	10014	10465	5922	56	2088	2088	2150	667	31	83	81	0	0.000	0.000	0.000	0.000	0.000	0.000	0.000	0.000	0.000	0.000	0.000	0.000	0.000	0.000	0.062	0.074	0.080	0.086	3.939	0.064	0.209	316	2384	100	492	7926	8418	621	8377	8998	Error	Error	-4.010	492	7926	621	8377	545115	3306965	1.384	12.466	0	0	0
1	8	8	"A45"	"A45"	6605	46945	100	1489	1600	687	42	1056	1056	1094	415	37	50	31	0	7301	10372	7441	71	2045	2045	2117	731	34	87	86	0	0.000	0.000	0.000	0.000	0.000	0.000	0.000	0.000	0.000	0.000	0.000	0.000	0.000	0.000	0.082	0.065	0.076	0.082	3.455	0.057	0.310	316	2384	100	433	5256	5689	544	8327	8871	Error	Error	-3.602	433	5256	544	8327	505517	3277509	1.219	11.293	0	0	0
1	9	8	"A45"	"A45"	6905	46945	100	1498	1578	671	42	1050	1050	1096	427	38	51	28	0	8142	10550	7160	67	2032	2032	2117	817	38	87	84	0	0.000	0.000	0.000	0.000	0.000	0.000	0.000	0.000	0.000	0.000	0.000	0.000	0.000	0.000	0.073	0.062	0.081	0.093	4.523	0.050	0.238	316	2384	100	448	6110	6558	528	8518	9046	Error	Error	-3.770	448	6110	528	8518	498567	3333739	1.129	10.322	0	0	0
1	10	8	"A47"	"A47"	7205	46945	100	1885	1981	1452	73	1064	1064	1118	449	40	68	45	0	16596	14629	6634	45	2050	2050	2171	1043	48	87	83	0	0.000	0.000	0.000	0.000	0.000	0.000	0.000	0.000	0.000	0.000	0.000	0.000	0.000	0.000	0.056	0.073	0.068	0.071	2.911	0.071	0.040	316	2384	100	821	14546	15367	917	12579	13496	Error	Error	-4.147	821	14546	917	12579	626120	4622646	1.922	11.944	0	0	0
1	11	8	"A47"	"A47"	7505	46945	100	1788	1860	702	37	1052	1052	1116	456	40	66	40	0	16715	14317	7250	50	2039	2039	2127	797	37	91	89	0	0.000	0.000	0.000	0.000	0.000	0.000	0.000	0.000	0.000	0.000	0.000	0.000	0.000	0.000	0.050	0.066	0.067	0.067	2.558	0.059	0.376	316	2384	100	736	14676	15412	808	12278	13086	Error	Error	-4.318	736	14676	808	12278	587735	4524169	1.632	15.295	0	0	0
1	12	8	"A47"	"A47"	7800	46945	100	1697	1750	676	38	1051	1051	1111	881	79	38	6	0	17081	15029	7985	53	2048	2048	2148	986	45	93	90	0	0.000	0.000	0.000	0.000	0.000	0.000	0.000	0.000	0.000	0.000	0.000	0.000	0.000	0.000	0.043	0.054	0.062	0.060	2.894	0.054	0.386	316	2384	100	646	15033	15679	699	12981	13680	Error	Error	-4.540	646	15033	699	12981	553025	4749204	0.725	13.064	0	0	0
1	13	8	"A48"	"A48"	8100	46940	100	1369	1373	491	35	1064	1064	1116	449	40	39	12	0	5697	6302	3498	55	2039	2039	2229	1361	61	73	58	0	0.000	0.000	0.000	0.000	0.000	0.000	0.000	0.000	0.000	0.000	0.000	0.000	0.000	0.000	0.083	0.072	0.112	0.136	4.722	0.071	0.171	316	2384	100	305	3658	3963	309	4263	4572	Error	Error	-3.584	305	3658	309	4263	433958	1991329	0.572	2.993	0	0	0
1	14	8	"A48"	"A48"	8400	46940	100	1475	1525	589	38	1058	1058	1109	450	40	47	19	0	8235	10080	6264	62	2059	2059	2219	1379	62	85	76	0	0.000	0.000	0.000	0.000	0.000	0.000	0.000	0.000	0.000	0.000	0.000	0.000	0.000	0.000	0.068	0.058	0.066	0.077	4.162	0.052	0.247	316	2384	100	417	6176	6593	467	8021	8488	Error	Error	-3.889	417	6176	467	8021	481789	3185316	0.924	5.701	0	0	0
1	15	8	"A48"	"A48"	8700	46940	100	1491	1540	626	40	1063	1063	1130	511	45	43	17	0	8851	9223	4785	51	2039	2039	2148	883	41	91	88	0	0.000	0.000	0.000	0.000	0.000	0.000	0.000	0.000	0.000	0.000	0.000	0.000	0.000	0.000	0.063	0.066	0.083	0.074	3.314	0.064	0.206	316	2384	100	428	6812	7240	477	7184	7661	Error	Error	-3.992	428	6812	477	7184	486677	2914394	0.802	8.012	0	0	0
1	16	8	"A49"	"A49"	9000	46940	100	1607	1679	684	40	1102	1102	1158	509	43	49	23	0	9962	11606	7392	63	2104	2104	2195	761	34	86	82	0	0.000	0.000	0.000	0.000	0.000	0.000	0.000	0.000	0.000	0.000	0.000	0.000	0.000	0.000	0.064	0.061	0.072	0.072	3.580	0.056	0.295	316	2384	100	505	7858	8363	577	9502	10079	Error	Error	-3.960	505	7858	577	9502	530648	3667525	1.024	12.367	0	0	0
1	17	8	"A49"	"A49"	9300	46940	100	1529	1663	676	40	1125	1125	1181	472	39	47	24	0	8922	11692	7372	63	2115	2115	2152	414	19	95	92	0	0.000	0.000	0.000	0.000	0.000	0.000	0.000	0.000	0.000	0.000	0.000	0.000	0.000	0.000	0.059	0.056	0.068	0.068	3.542	0.051	0.238	316	2384	100	404	6807	7211	538	9577	10115	Error	Error	-4.075	404	6807	538	9577	525423	3694808	1.021	23.043	0	0	0
1	18	8	"A49"	"A49"	9600	46940	100	1674	1830	1017	55	1200	1200	1253	536	42	46	23	0	8586	11373	7359	64	2185	2185	2232	491	21	92	90	0	0.000	0.000	0.000	0.000	0.000	0.000	0.000	0.000	0.000	0.000	0.000	0.000	0.000	0.000	0.074	0.069	0.068	0.080	3.900	0.057	0.188	316	2384	100	474	6401	6875	630	9188	9818	Error	Error	-3.755	474	6401	630	9188	578214	3593736	1.076	18.617	0	0	0
1	1	9	"A50"	"A50"	4510	47250	100	1541	1590	542	34	1233	1233	1294	599	46	30	8	0	5610	7248	4385	60	2318	2318	2364	551	23	84	80	0	0.000	0.000	0.000	0.000	0.000	0.000	0.000	0.000	0.000	0.000	0.000	0.000	0.000	0.000	0.094	0.072	0.097	0.129	5.060	0.078	0.102	316	2384	100	308	3292	3600	357	4930	5287	Error	Error	-3.418	308	3292	357	4930	502430	2290501	0.494	8.864	0	0	0
1	2	9	"A50"	"A50"	4810	47250	100	1491	1573	578	36	1191	1191	1240	451	36	38	18	0	5767	8062	5420	67	2273	2273	2297	352	15	93	88	0	0.000	0.000	0.000	0.000	0.000	0.000	0.000	0.000	0.000	0.000	0.000	0.000	0.000	0.000	0.086	0.066	0.099	0.096	3.347	0.057	0.164	316	2384	100	300	3494	3794	382	5789	6171	Error	Error	-3.542	300	3494	382	5789	497185	2547634	0.738	16.378	0	0	0
1	3	9	"A50"	"A50"	5110	47250	100	1420	1585	884	55	1183	1183	1227	491	40	36	15	0	5560	7582	5175	68	2234	2234	2265	454	20	91	85	0	0.000	0.000	0.000	0.000	0.000	0.000	0.000	0.000	0.000	0.000	0.000	0.000	0.000	0.000	0.071	0.075	0.111	0.112	4.673	0.068	0.148	316	2384	100	237	3326	3563	402	5348	5750	Error	Error	-3.811	237	3326	402	5348	500890	2395947	0.729	11.711	0	0	0
1	4	9	"A51"	"A51"	5410	47250	100	1727	1760	639	36	1147	1147	1192	427	35	59	32	0	12060	12572	6142	48	2196	2196	2233	456	20	92	88	0	0.000	0.000	0.000	0.000	0.000	0.000	0.000	0.000	0.000	0.000	0.000	0.000	0.000	0.000	0.059	0.059	0.070	0.068	3.956	0.056	0.300	316	2384	100	580	9864	10444	613	10376	10989	Error	Error	-4.088	580	9864	613	10376	556192	3972869	1.330	22.673	0	0	0
1	5	9	"A51"	"A51"	5710	47250	100	1767	1841	717	38	1158	1158	1197	489	40	56	31	0	10642	11475	6634	57	2172	2172	2240	697	31	87	84	0	0.000	0.000	0.000	0.000	0.000	0.000	0.000	0.000	0.000	0.000	0.000	0.000	0.000	0.000	0.072	0.073	0.085	0.088	3.508	0.069	0.355	316	2384	100	609	8470	9079	683	9303	9986	Error	Error	-3.798	609	8470	683	9303	581664	3626187	1.317	13.250	0	0	0
1	6	9	"A51"	"A51"	6010	47250	100	1767	1776	645	36	1114	1114	1155	457	39	62	33	0	13818	13124	6087	46	2098	2098	2150	492	22	92	88	0	0.000	0.000	0.000	0.000	0.000	0.000	0.000	0.000	0.000	0.000	0.000	0.000	0.000	0.000	0.056	0.060	0.068	0.067	3.570	0.055	0.312	316	2384	100	653	11720	12373	662	11026	11688	Error	Error	-4.166	653	11720	662	11026	561134	4147325	1.359	22.305	0	0	0
1	7	9	"A52"	"A52"	6310	47250	100	1409	1517	597	39	1083	1083	1125	419	37	44	22	0	8490	7903	3240	40	2100	2100	2134	485	22	90	84	0	0.000	0.000	0.000	0.000	0.000	0.000	0.000	0.000	0.000	0.000	0.000	0.000	0.000	0.000	0.051	0.075	0.088	0.096	3.204	0.074	0.207	316	2384	100	326	6390	6716	434	5803	6237	Error	Error	-4.293	326	6390	434	5803	479298	2497281	0.936	11.895	0	0	0
1	8	9	"A52"	"A52"	6610	47245	100	1491	1590	658	41	1082	1082	1114	405	36	50	27	0	8312	7805	3772	48	2061	2061	2210	1043	47	78	75	0	0.000	0.000	0.000	0.000	0.000	0.000	0.000	0.000	0.000	0.000	0.000	0.000	0.000	0.000	0.065	0.088	0.100	0.107	4.235	0.081	0.247	316	2384	100	409	6251	6660	508	5744	6252	Error	Error	-3.934	409	6251	508	5744	502532	2466358	1.175	5.364	0	0	0
1	9	9	"A52"	"A52"	6910	47245	100	1487	1558	610	39	1055	1055	1106	432	39	49	26	0	8504	8066	3780	46	2048	2048	2171	932	42	80	77	0	0.000	0.000	0.000	0.000	0.000	0.000	0.000	0.000	0.000	0.000	0.000	0.000	0.000	0.000	0.067	0.084	0.095	0.097	3.656	0.081	0.261	316	2384	100	432	6456	6888	503	6018	6521	Error	Error	-3.902	432	6456	503	6018	492347	2548804	1.046	6.325	0	0	0
1	10	9	"A53"	"A53"	7210	47245	100	1714	1753	672	38	1070	1070	1133	510	45	57	30	0	15210	12581	7380	58	2026	2026	2268	1650	72	73	69	0	0.000	0.000	0.000	0.000	0.000	0.000	0.000	0.000	0.000	0.000	0.000	0.000	0.000	0.000	0.049	0.065	0.073	0.090	4.272	0.056	0.271	316	2384	100	644	13184	13828	683	10555	11238	Error	Error	-4.356	644	13184	683	10555	553910	3975681	1.216	6.250	0	0	0
1	11	9	"A53"	"A53"	7510	47245	100	1660	1696	656	38	1086	1086	1193	979	82	28	2	0	13577	11410	6512	57	2048	2048	2305	1625	70	75	74	0	0.000	0.000	0.000	0.000	0.000	0.000	0.000	0.000	0.000	0.000	0.000	0.000	0.000	0.000	0.050	0.065	0.078	0.091	4.289	0.064	0.154	316	2384	100	574	11529	12103	610	9362	9972	Error	Error	-4.328	574	11529	610	9362	535788	3605593	0.514	5.603	0	0	0
1	12	9	"A53"	"A53"	7805	47245	100	1654	1684	653	38	1057	1057	1108	431	38	59	36	0	15300	12836	7411	57	2039	2039	2247	1423	63	77	76	0	0.000	0.000	0.000	0.000	0.000	0.000	0.000	0.000	0.000	0.000	0.000	0.000	0.000	0.000	0.045	0.058	0.068	0.082	4.624	0.056	0.386	316	2384	100	597	13261	13858	627	10797	11424	Error	Error	-4.473	597	13261	627	10797	532191	4056247	1.336	7.441	0	0	0
1	13	9	"A54"	"A54"	8105	47245	100	1643	1698	670	39	1058	1058	1108	456	41	55	34	0	13095	11734	6145	52	2022	2022	2198	1301	59	79	76	0	0.000	0.000	0.000	0.000	0.000	0.000	0.000	0.000	0.000	0.000	0.000	0.000	0.000	0.000	0.053	0.066	0.073	0.075	3.561	0.060	0.293	316	2384	100	585	11073	11658	640	9712	10352	Error	Error	-4.242	585	11073	640	9712	536502	3707967	1.294	7.330	0	0	0
1	14	9	"A54"	"A54"	8405	47240	100	1560	1635	661	40	1059	1059	1125	606	53	44	16	0	9937	9618	5372	55	2017	2017	2249	1488	66	75	74	0	0.000	0.000	0.000	0.000	0.000	0.000	0.000	0.000	0.000	0.000	0.000	0.000	0.000	0.000	0.063	0.076	0.086	0.089	4.423	0.063	0.262	316	2384	100	501	7920	8421	576	7601	8177	Error	Error	-3.983	501	7920	576	7601	516596	3039219	0.842	4.952	0	0	0
1	15	9	"A54"	"A54"	8705	47240	100	1612	1755	980	55	1056	1056	1100	429	39	56	33	0	11193	10707	6247	58	2041	2041	2224	1336	60	76	73	0	0.000	0.000	0.000	0.000	0.000	0.000	0.000	0.000	0.000	0.000	0.000	0.000	0.000	0.000	0.061	0.081	0.082	0.097	3.936	0.071	0.298	316	2384	100	556	9152	9708	699	8666	9365	Error	Error	-4.041	556	9152	699	8666	554664	3383431	1.527	6.350	0	0	0
1	16	9	"A55"	"A55"	9005	47240	100	1363	1464	633	43	1104	1104	1144	507	44	36	13	0	7727	8729	6405	73	2066	2066	2199	976	44	67	65	0	0.000	0.000	0.000	0.000	0.000	0.000	0.000	0.000	0.000	0.000	0.000	0.000	0.000	0.000	0.046	0.054	0.086	0.115	5.443	0.051	0.176	316	2384	100	259	5661	5920	360	6663	7023	Error	Error	-4.450	259	5661	360	6663	462697	2758416	0.631	6.691	0	0	0
1	17	9	"A55"	"A55"	9305	47240	100	1561	1599	660	41	1133	1133	1183	480	40	45	20	0	7553	9523	7016	73	2118	2118	2250	951	42	75	70	0	0.000	0.000	0.000	0.000	0.000	0.000	0.000	0.000	0.000	0.000	0.000	0.000	0.000	0.000	0.079	0.063	0.086	0.111	4.257	0.053	0.186	316	2384	100	428	5435	5863	466	7405	7871	Error	Error	-3.667	428	5435	466	7405	505441	3009310	0.867	7.648	0	0	0
1	18	9	"A55"	"A55"	9605	47240	100	1530	1577	685	43	1191	1191	1256	540	42	36	14	0	7002	9371	6856	73	2187	2187	2334	966	41	75	73	0	0.000	0.000	0.000	0.000	0.000	0.000	0.000	0.000	0.000	0.000	0.000	0.000	0.000	0.000	0.070	0.054	0.088	0.098	3.981	0.053	0.141	316	2384	100	339	4815	5154	386	7184	7570	Error	Error	-3.828	339	4815	386	7184	498242	2961288	0.594	7.285	0	0	0
1	1	10	"A56"	"A56"	4515	47555	100	1574	1648	654	39	1233	1233	1282	518	40	41	15	0	7922	7917	3391	42	2343	2343	2375	487	20	92	89	0	0.000	0.000	0.000	0.000	0.000	0.000	0.000	0.000	0.000	0.000	0.000	0.000	0.000	0.000	0.061	0.074	0.099	0.093	3.607	0.069	0.141	316	2384	100	341	5579	5920	415	5574	5989	Error	Error	-4.032	341	5579	415	5574	520692	2501923	0.707	11.380	0	0	0
1	2	10	"A56"	"A56"	4815	47550	100	1519	1611	570	35	1232	1232	1271	551	43	35	10	0	7803	8042	3925	48	2299	2299	2374	772	32	87	84	0	0.000	0.000	0.000	0.000	0.000	0.000	0.000	0.000	0.000	0.000	0.000	0.000	0.000	0.000	0.052	0.066	0.091	0.096	3.523	0.066	0.192	316	2384	100	287	5504	5791	379	5743	6122	Error	Error	-4.261	287	5504	379	5743	509130	2541353	0.617	7.342	0	0	0
1	3	10	"A56"	"A56"	5115	47550	100	1583	1650	609	36	1202	1202	1298	748	57	30	7	0	9399	8784	3526	40	2248	2248	2371	1053	44	88	86	0	0.000	0.000	0.000	0.000	0.000	0.000	0.000	0.000	0.000	0.000	0.000	0.000	0.000	0.000	0.053	0.069	0.090	0.083	3.258	0.072	0.182	316	2384	100	381	7151	7532	448	6536	6984	Error	Error	-4.230	381	7151	448	6536	521551	2775781	0.471	6.090	0	0	0
1	4	10	"A57"	"A57"	5415	47550	100	1559	1616	616	38	1177	1177	1203	422	35	46	24	0	10648	10384	5881	56	2189	2189	2273	787	34	79	75	0	0.000	0.000	0.000	0.000	0.000	0.000	0.000	0.000	0.000	0.000	0.000	0.000	0.000	0.000	0.045	0.054	0.068	0.081	4.712	0.054	0.237	316	2384	100	382	8459	8841	439	8195	8634	Error	Error	-4.469	382	8459	439	8195	510558	3281337	0.979	10.306	0	0	0
1	5	10	"A57"	"A57"	5715	47550	100	1452	1514	569	37	1145	1145	1206	538	44	32	12	0	7619	9714	6535	67	2146	2146	2254	878	38	81	76	0	0.000	0.000	0.000	0.000	0.000	0.000	0.000	0.000	0.000	0.000	0.000	0.000	0.000	0.000	0.056	0.049	0.066	0.076	3.828	0.051	0.147	316	2384	100	307	5473	5780	369	7568	7937	Error	Error	-4.156	307	5473	369	7568	478493	3069490	0.572	8.497	0	0	0
1	6	10	"A57"	"A57"	6015	47550	100	1590	1775	1761	99	1106	1106	1156	526	45	46	19	0	9328	11455	7044	61	2094	2094	2193	790	36	86	84	0	0.000	0.000	0.000	0.000	0.000	0.000	0.000	0.000	0.000	0.000	0.000	0.000	0.000	0.000	0.067	0.071	0.066	0.079	3.446	0.055	0.071	316	2384	100	484	7234	7718	669	9361	10030	Error	Error	-3.902	484	7234	669	9361	560891	3619809	1.177	11.724	0	0	0
1	7	10	"A58"	"A58"	6315	47550	100	1476	1513	539	35	1077	1077	1115	441	39	45	19	0	10008	9342	4851	51	2087	2087	2145	582	27	84	80	0	0.000	0.000	0.000	0.000	0.000	0.000	0.000	0.000	0.000	0.000	0.000	0.000	0.000	0.000	0.050	0.060	0.080	0.086	3.906	0.051	0.160	316	2384	100	399	7921	8320	436	7255	7691	Error	Error	-4.311	399	7921	436	7255	478107	2952137	0.902	12.366	0	0	0
1	8	10	"A58"	"A58"	6615	47550	100	1367	1436	588	40	1086	1086	1118	420	37	38	20	0	6761	9524	6716	70	2053	2053	2134	708	33	82	80	0	0.000	0.000	0.000	0.000	0.000	0.000	0.000	0.000	0.000	0.000	0.000	0.000	0.000	0.000	0.060	0.047	0.071	0.075	4.854	0.049	0.220	316	2384	100	281	4708	4989	350	7471	7821	Error	Error	-4.066	281	4708	350	7471	453735	3009491	0.757	10.438	0	0	0
1	9	10	"A58"	"A58"	6915	47545	100	1386	1488	610	40	1065	1065	1115	487	43	39	18	0	7432	9484	6487	68	2048	2048	2150	807	37	80	76	0	0.000	0.000	0.000	0.000	0.000	0.000	0.000	0.000	0.000	0.000	0.000	0.000	0.000	0.000	0.060	0.057	0.082	0.103	4.259	0.053	0.195	316	2384	100	321	5384	5705	423	7436	7859	Error	Error	-4.068	321	5384	423	7436	470113	2997022	0.766	9.088	0	0	0
1	10	10	"A59"	"A59"	7215	47545	100	1650	1694	606	35	1056	1056	1123	695	61	43	9	0	12930	11159	4931	44	2033	2033	2224	1346	60	81	78	0	0.000	0.000	0.000	0.000	0.000	0.000	0.000	0.000	0.000	0.000	0.000	0.000	0.000	0.000	0.055	0.070	0.073	0.076	3.071	0.061	0.055	316	2384	100	594	10897	11491	638	9126	9764	Error	Error	-4.197	594	10897	638	9126	535272	3526326	0.822	6.638	0	0	0
1	11	10	"A59"	"A59"	7515	47545	100	1558	1626	601	36	1059	1059	1111	446	40	54	26	0	11104	10047	4945	49	2004	2004	2153	1077	50	82	81	0	0.000	0.000	0.000	0.000	0.000	0.000	0.000	0.000	0.000	0.000	0.000	0.000	0.000	0.000	0.055	0.070	0.077	0.083	4.030	0.072	0.013	316	2384	100	499	9100	9599	567	8043	8610	Error	Error	-4.189	499	9100	567	8043	513954	3174967	1.155	7.330	0	0	0
1	12	10	"A59"	"A59"	7810	47545	100	1512	1577	580	36	1041	1041	1095	504	46	46	21	0	12923	11405	5442	47	2022	2022	2169	1090	50	88	85	0	0.000	0.000	0.000	0.000	0.000	0.000	0.000	0.000	0.000	0.000	0.000	0.000	0.000	0.000	0.043	0.057	0.067	0.064	3.607	0.054	0.185	316	2384	100	471	10901	11372	536	9383	9919	Error	Error	-4.533	471	10901	536	9383	498432	3604094	0.956	8.473	0	0	0
1	13	10	"A60"	"A60"	8110	47545	100	1222	1275	463	36	1058	1058	1097	416	37	31	11	0	4144	5648	4413	78	2006	2006	2048	443	21	80	75	0	0.000	0.000	0.000	0.000	0.000	0.000	0.000	0.000	0.000	0.000	0.000	0.000	0.000	0.000	0.077	0.060	0.142	0.145	4.197	0.046	0.088	316	2384	100	164	2138	2302	217	3642	3859	Error	Error	-3.704	164	2138	217	3642	402865	1784838	0.428	8.126	0	0	0
1	14	10	"A60"	"A60"	8410	47545	100	1278	1341	533	39	1028	1028	1092	441	40	35	12	0	4657	7634	6761	88	2003	2003	2062	482	23	81	72	0	0.000	0.000	0.000	0.000	0.000	0.000	0.000	0.000	0.000	0.000	0.000	0.000	0.000	0.000	0.094	0.056	0.092	0.100	5.272	0.044	0.131	316	2384	100	250	2654	2904	313	5631	5944	Error	Error	-3.408	250	2654	313	5631	423732	2412302	0.565	11.560	0	0	0
1	15	10	"A60"	"A60"	8710	47540	100	1174	1242	525	42	1044	1044	1110	546	49	21	6	0	4009	5824	4817	82	2012	2012	2089	580	27	72	60	0	0.000	0.000	0.000	0.000	0.000	0.000	0.000	0.000	0.000	0.000	0.000	0.000	0.000	0.000	0.065	0.052	0.132	0.156	4.928	0.053	0.108	316	2384	100	130	1997	2127	198	3812	4010	Error	Error	-3.941	130	1997	198	3812	392461	1840497	0.242	6.440	0	0	0
1	16	10	"A61"	"A61"	9010	47540	100	1573	1737	1135	65	1077	1077	1152	517	44	49	20	0	11973	10905	6332	58	2034	2034	2172	1036	47	75	72	0	0.000	0.000	0.000	0.000	0.000	0.000	0.000	0.000	0.000	0.000	0.000	0.000	0.000	0.000	0.050	0.074	0.072	0.090	4.723	0.071	0.242	316	2384	100	496	9939	10435	660	8871	9531	Error	Error	-4.325	496	9939	660	8871	548850	3445972	1.132	8.430	0	0	0
1	17	10	"A61"	"A61"	9310	47540	100	1570	1644	620	37	1109	1109	1159	469	40	49	23	0	8467	10791	7127	66	2096	2096	2191	740	33	87	82	0	0.000	0.000	0.000	0.000	0.000	0.000	0.000	0.000	0.000	0.000	0.000	0.000	0.000	0.000	0.072	0.062	0.074	0.078	3.497	0.048	0.218	316	2384	100	461	6371	6832	535	8695	9230	Error	Error	-3.789	461	6371	535	8695	519611	3409870	1.034	11.622	0	0	0
1	18	10	"A61"	"A61"	9610	47540	100	1544	1671	769	46	1170	1170	1217	455	37	46	22	0	7980	10333	6879	66	2176	2176	2240	616	27	87	83	0	0.000	0.000	0.000	0.000	0.000	0.000	0.000	0.000	0.000	0.000	0.000	0.000	0.000	0.000	0.064	0.061	0.076	0.083	3.438	0.066	0.285	316	2384	100	374	5804	6178	501	8157	8658	Error	Error	-3.956	374	5804	501	8157	527960	3265144	0.998	13.138	0	0	0
1	1	11	"A62"	"A62"	4520	47855	100	1374	1494	786	52	1248	1248	1295	480	37	25	9	0	5880	5942	2767	46	2358	2358	2401	510	21	76	74	0	0.000	0.000	0.000	0.000	0.000	0.000	0.000	0.000	0.000	0.000	0.000	0.000	0.000	0.000	0.036	0.069	0.126	0.146	5.108	0.050	0.034	316	2384	100	126	3522	3648	246	3584	3830	Error	Error	-4.805	126	3522	246	3584	472132	1877725	0.415	6.943	0	0	0
1	2	11	"A62"	"A62"	4820	47855	100	1402	1446	519	35	1226	1226	1283	705	54	18	1	0	5226	6679	3996	59	2284	2284	2350	578	24	84	76	0	0.000	0.000	0.000	0.000	0.000	0.000	0.000	0.000	0.000	0.000	0.000	0.000	0.000	0.000	0.060	0.050	0.090	0.109	4.362	0.057	0.097	316	2384	100	176	2942	3118	220	4395	4615	Error	Error	-4.063	176	2942	220	4395	456865	2110645	0.231	7.490	0	0	0
1	3	11	"A62"	"A62"	5120	47850	100	1349	1428	533	37	1189	1189	1249	603	48	25	4	0	5024	7018	4756	67	2238	2238	2340	777	33	78	69	0	0.000	0.000	0.000	0.000	0.000	0.000	0.000	0.000	0.000	0.000	0.000	0.000	0.000	0.000	0.057	0.050	0.099	0.108	4.693	0.059	0.071	316	2384	100	160	2786	2946	239	4780	5019	Error	Error	-4.122	160	2786	239	4780	451105	2217806	0.297	6.021	0	0	0
1	4	11	"A63"	"A63"	5420	47850	100	1954	1924	750	38	1170	1170	1289	1530	118	12	0	0	20591	15675	9337	59	2196	2196	2409	1607	66	73	71	0	0.000	0.000	0.000	0.000	0.000	0.000	0.000	0.000	0.000	0.000	0.000	0.000	0.000	0.000	0.043	0.056	0.062	0.078	3.599	0.055	0.040	316	2384	100	784	18395	19179	754	13479	14233	Error	Error	-4.552	784	18395	754	13479	607850	4953248	0.415	8.255	0	0	0
1	5	11	"A63"	"A63"	5720	47850	100	1764	1817	681	37	1135	1135	1191	529	44	56	30	0	19275	15421	9188	59	2171	2171	2354	1395	59	77	76	0	0.000	0.000	0.000	0.000	0.000	0.000	0.000	0.000	0.000	0.000	0.000	0.000	0.000	0.000	0.037	0.051	0.058	0.069	3.225	0.051	0.434	316	2384	100	629	17104	17733	682	13250	13932	Error	Error	-4.765	629	17104	682	13250	574221	4873014	1.183	9.367	0	0	0
1	6	11	"A63"	"A63"	6020	47850	100	1841	1848	734	39	1120	1120	1171	498	42	59	33	0	19833	16179	9024	55	2135	2135	2325	1512	65	82	78	0	0.000	0.000	0.000	0.000	0.000	0.000	0.000	0.000	0.000	0.000	0.000	0.000	0.000	0.000	0.041	0.052	0.053	0.063	3.432	0.051	0.355	316	2384	100	721	17698	18419	728	14044	14772	Error	Error	-4.617	721	17698	728	14044	583863	5112510	1.359	9.163	0	0	0
1	7	11	"A64"	"A64"	6320	47850	100	1561	1639	651	39	1127	1127	1156	440	38	49	25	0	10912	9506	4885	51	2095	2095	2213	984	44	78	74	0	0.000	0.000	0.000	0.000	0.000	0.000	0.000	0.000	0.000	0.000	0.000	0.000	0.000	0.000	0.049	0.069	0.086	0.091	3.894	0.069	0.281	316	2384	100	434	8817	9251	512	7411	7923	Error	Error	-4.345	434	8817	512	7411	517774	3003938	1.098	7.412	0	0	0
1	8	11	"A64"	"A64"	6620	47850	100	1478	1563	638	40	1062	1062	1120	432	38	49	27	0	7901	8834	5081	57	2083	2083	2243	1243	55	78	75	0	0.000	0.000	0.000	0.000	0.000	0.000	0.000	0.000	0.000	0.000	0.000	0.000	0.000	0.000	0.072	0.074	0.087	0.088	4.682	0.069	0.283	316	2384	100	416	5818	6234	501	6751	7252	Error	Error	-3.806	416	5818	501	6751	494057	2791578	1.025	5.302	0	0	0
1	9	11	"A64"	"A64"	6920	47845	100	1428	1498	579	38	1067	1067	1131	458	40	41	21	0	8152	8757	5060	57	2056	2056	2248	1396	62	75	72	0	0.000	0.000	0.000	0.000	0.000	0.000	0.000	0.000	0.000	0.000	0.000	0.000	0.000	0.000	0.059	0.064	0.086	0.097	4.464	0.067	0.300	316	2384	100	361	6096	6457	431	6701	7132	Error	Error	-4.078	361	6096	431	6701	473465	2767155	0.801	4.663	0	0	0
1	10	11	"A65"	"A65"	7220	47845	100	1543	1564	616	39	1056	1056	1107	492	44	49	20	0	14371	12746	8122	63	2033	2033	2308	1841	79	70	66	0	0.000	0.000	0.000	0.000	0.000	0.000	0.000	0.000	0.000	0.000	0.000	0.000	0.000	0.000	0.039	0.047	0.056	0.077	6.095	0.047	0.328	316	2384	100	487	12338	12825	508	10713	11221	Error	Error	-4.663	487	12338	508	10713	494083	4027784	0.929	5.670	0	0	0
1	11	11	"A65"	"A65"	7515	47845	100	1533	1588	616	38	1074	1074	1135	542	47	45	16	0	13769	11876	7667	64	2035	2035	2254	1559	69	75	70	0	0.000	0.000	0.000	0.000	0.000	0.000	0.000	0.000	0.000	0.000	0.000	0.000	0.000	0.000	0.039	0.052	0.067	0.081	4.799	0.049	0.222	316	2384	100	459	11734	12193	514	9841	10355	Error	Error	-4.676	459	11734	514	9841	501933	3752850	0.836	6.172	0	0	0
1	12	11	"A65"	"A65"	7815	47845	100	1567	1685	709	42	1047	1047	1104	496	44	51	30	0	15054	14982	10276	68	2026	2026	2281	1925	84	76	68	0	0.000	0.000	0.000	0.000	0.000	0.000	0.000	0.000	0.000	0.000	0.000	0.000	0.000	0.000	0.040	0.049	0.058	0.065	4.076	0.047	0.408	316	2384	100	520	13028	13548	638	12956	13594	Error	Error	-4.647	520	13028	638	12956	532347	4734187	1.171	6.598	0	0	0
1	13	11	"A66"	"A66"	8115	47845	100	1639	1675	693	41	1041	1041	1099	533	48	52	28	0	16624	13613	8606	63	2025	2025	2200	1447	65	72	68	0	0.000	0.000	0.000	0.000	0.000	0.000	0.000	0.000	0.000	0.000	0.000	0.000	0.000	0.000	0.041	0.055	0.064	0.083	4.233	0.051	0.375	316	2384	100	598	14599	15197	634	11588	12222	Error	Error	-4.610	598	14599	634	11588	529305	4301851	1.081	7.887	0	0	0
1	14	11	"A66"	"A66"	8415	47845	100	1601	1618	636	39	1053	1053	1105	487	44	54	25	0	15848	13639	8783	64	2029	2029	2241	1527	68	76	72	0	0.000	0.000	0.000	0.000	0.000	0.000	0.000	0.000	0.000	0.000	0.000	0.000	0.000	0.000	0.040	0.049	0.058	0.077	4.426	0.048	0.356	316	2384	100	548	13819	14367	565	11610	12175	Error	Error	-4.656	548	13819	565	11610	511267	4309863	1.053	7.464	0	0	0
1	15	11	"A66"	"A66"	8715	47845	100	1717	1792	732	40	1044	1044	1095	488	44	61	37	0	18035	15431	9078	58	2029	2029	2166	1116	51	81	77	0	0.000	0.000	0.000	0.000	0.000	0.000	0.000	0.000	0.000	0.000	0.000	0.000	0.000	0.000	0.042	0.056	0.065	0.067	3.105	0.055	0.386	316	2384	100	673	16006	16679	748	13402	14150	Error	Error	-4.572	673	16006	748	13402	566133	4876353	1.428	11.886	0	0	0
1	16	11	"A67"	"A67"	9015	47840	100	1436	1525	651	42	1092	1092	1143	450	39	43	20	0	10399	10754	7389	68	2042	2042	2239	1306	58	68	65	0	0.000	0.000	0.000	0.000	0.000	0.000	0.000	0.000	0.000	0.000	0.000	0.000	0.000	0.000	0.041	0.050	0.064	0.079	5.019	0.049	0.247	316	2384	100	344	8357	8701	433	8712	9145	Error	Error	-4.603	344	8357	433	8712	481892	3398395	0.849	6.520	0	0	0
1	17	11	"A67"	"A67"	9315	47840	100	1523	1653	732	44	1216	1216	1270	520	40	38	18	0	6986	10892	8209	75	2140	2140	2297	1057	46	78	74	0	0.000	0.000	0.000	0.000	0.000	0.000	0.000	0.000	0.000	0.000	0.000	0.000	0.000	0.000	0.063	0.050	0.064	0.083	4.549	0.052	0.251	316	2384	100	307	4846	5153	437	8752	9189	Error	Error	-3.980	307	4846	437	8752	522377	3441956	0.737	8.132	0	0	0
1	18	11	"A67"	"A67"	9615	47840	100	1970	2006	847	42	1332	1332	1411	662	46	48	17	0	6900	9132	6492	71	2256	2256	2439	1132	46	78	71	0	0.000	0.000	0.000	0.000	0.000	0.000	0.000	0.000	0.000	0.000	0.000	0.000	0.000	0.000	0.137	0.098	0.120	0.135	4.014	0.090	0.348	316	2384	100	638	4644	5282	674	6876	7550	Error	Error	-2.864	638	4644	674	6876	633797	2885576	0.899	5.913	0	0	0
1	1	12	"A68"	"A68"	4525	48155	100	1550	1619	563	34	1289	1289	1331	517	38	31	10	0	8228	9031	5070	56	2367	2367	2423	592	24	83	77	0	0.000	0.000	0.000	0.000	0.000	0.000	0.000	0.000	0.000	0.000	0.000	0.000	0.000	0.000	0.045	0.050	0.069	0.078	4.626	0.058	0.076	316	2384	100	261	5861	6122	330	6664	6994	Error	Error	-4.489	261	5861	330	6664	511563	2853819	0.557	11.162	0	0	0
1	2	12	"A68"	"A68"	4825	48155	100	1435	1548	633	40	1217	1217	1269	532	41	33	13	0	6344	8425	5485	65	2275	2275	2324	524	22	90	87	0	0.000	0.000	0.000	0.000	0.000	0.000	0.000	0.000	0.000	0.000	0.000	0.000	0.000	0.000	0.054	0.054	0.092	0.098	4.172	0.060	0.116	316	2384	100	218	4069	4287	331	6150	6481	Error	Error	-4.222	218	4069	331	6150	489236	2662274	0.524	11.643	0	0	0
1	3	12	"A68"	"A68"	5125	48155	100	1489	1596	588	36	1187	1187	1242	536	43	33	13	0	7547	9634	6128	63	2226	2226	2260	437	19	93	91	0	0.000	0.000	0.000	0.000	0.000	0.000	0.000	0.000	0.000	0.000	0.000	0.000	0.000	0.000	0.057	0.055	0.073	0.076	3.658	0.050	0.190	316	2384	100	302	5321	5623	409	7408	7817	Error	Error	-4.139	302	5321	409	7408	504208	3044283	0.660	16.874	0	0	0
1	4	12	"A69"	"A69"	5425	48150	100	1709	1747	638	36	1163	1163	1206	430	35	58	31	0	13339	13058	8398	64	2181	2181	2349	1258	53	72	70	0	0.000	0.000	0.000	0.000	0.000	0.000	0.000	0.000	0.000	0.000	0.000	0.000	0.000	0.000	0.049	0.054	0.062	0.075	4.135	0.051	0.356	316	2384	100	546	11158	11704	584	10877	11461	Error	Error	-4.353	546	11158	584	10877	551990	4126369	1.258	8.513	0	0	0
1	5	12	"A69"	"A69"	5725	48150	100	1865	1928	790	40	1128	1128	1216	1430	117	22	0	0	17506	16107	10647	66	2163	2163	2342	1439	61	83	80	0	0.000	0.000	0.000	0.000	0.000	0.000	0.000	0.000	0.000	0.000	0.000	0.000	0.000	0.000	0.048	0.057	0.063	0.072	3.569	0.053	0.446	316	2384	100	737	15343	16080	800	13944	14744	Error	Error	-4.380	737	15343	800	13944	609376	5089815	0.498	9.566	0	0	0
1	6	12	"A69"	"A69"	6025	48150	100	1811	1860	759	40	1101	1101	1145	434	37	65	41	0	21014	17772	10897	61	2114	2114	2255	1241	55	86	83	0	0.000	0.000	0.000	0.000	0.000	0.000	0.000	0.000	0.000	0.000	0.000	0.000	0.000	0.000	0.038	0.048	0.055	0.066	3.929	0.049	0.478	316	2384	100	710	18900	19610	759	15658	16417	Error	Error	-4.734	710	18900	759	15658	587716	5615994	1.647	12.504	0	0	0
1	7	12	"A70"	"A70"	6325	48150	100	1412	1471	551	37	1112	1112	1153	442	38	41	18	0	10749	9456	5652	59	2087	2087	2208	970	43	69	68	0	0.000	0.000	0.000	0.000	0.000	0.000	0.000	0.000	0.000	0.000	0.000	0.000	0.000	0.000	0.035	0.049	0.071	0.086	5.024	0.052	0.223	316	2384	100	300	8662	8962	359	7369	7728	Error	Error	-4.852	300	8662	359	7369	464940	2987969	0.719	7.472	0	0	0
1	8	12	"A70"	"A70"	6625	48150	100	1431	1591	678	42	1061	1061	1122	646	57	36	12	0	8614	11650	8120	69	2074	2074	2187	972	44	84	81	0	0.000	0.000	0.000	0.000	0.000	0.000	0.000	0.000	0.000	0.000	0.000	0.000	0.000	0.000	0.057	0.055	0.063	0.068	4.072	0.053	0.316	316	2384	100	370	6540	6910	530	9576	10106	Error	Error	-4.144	370	6540	530	9576	502676	3681535	0.726	9.736	0	0	0
1	9	12	"A70"	"A70"	6925	48150	100	1462	1559	660	42	1052	1052	1095	417	38	49	29	0	9146	11617	7655	65	2039	2039	2145	997	46	84	81	0	0.000	0.000	0.000	0.000	0.000	0.000	0.000	0.000	0.000	0.000	0.000	0.000	0.000	0.000	0.058	0.053	0.067	0.072	3.582	0.052	0.326	316	2384	100	410	7107	7517	507	9578	10085	Error	Error	-4.116	410	7107	507	9578	492636	3670838	1.113	9.501	0	0	0
1	10	12	"A71"	"A71"	7225	48145	100	1571	1624	719	44	1067	1067	1136	625	55	40	15	0	15188	13182	7702	58	2028	2028	2319	2018	87	74	71	0	0.000	0.000	0.000	0.000	0.000	0.000	0.000	0.000	0.000	0.000	0.000	0.000	0.000	0.000	0.038	0.050	0.054	0.072	4.223	0.052	0.288	316	2384	100	504	13160	13664	557	11154	11711	Error	Error	-4.707	504	13160	557	11154	513115	4165479	0.781	5.383	0	0	0
1	11	12	"A71"	"A71"	7520	48145	100	1500	1590	641	40	1040	1040	1091	464	42	49	26	0	13195	12514	7623	60	2008	2008	2183	1291	59	83	79	0	0.000	0.000	0.000	0.000	0.000	0.000	0.000	0.000	0.000	0.000	0.000	0.000	0.000	0.000	0.041	0.052	0.058	0.055	3.241	0.052	0.330	316	2384	100	460	11187	11647	550	10506	11056	Error	Error	-4.604	460	11187	550	10506	502379	3954268	1.075	8.002	0	0	0
1	12	12	"A71"	"A71"	7820	48145	100	1591	1649	670	40	1050	1050	1102	484	43	52	28	0	15654	14514	8758	60	2012	2012	2192	1399	63	86	82	0	0.000	0.000	0.000	0.000	0.000	0.000	0.000	0.000	0.000	0.000	0.000	0.000	0.000	0.000	0.040	0.048	0.057	0.057	3.190	0.049	0.405	316	2384	100	541	13642	14183	599	12502	13101	Error	Error	-4.656	541	13642	599	12502	521043	4586304	1.130	8.808	0	0	0
1	13	12	"A72"	"A72"	8120	48145	100	1591	1641	683	41	1062	1062	1147	1394	121	12	0	0	11853	10530	5477	52	2007	2007	2143	1006	46	79	76	0	0.000	0.000	0.000	0.000	0.000	0.000	0.000	0.000	0.000	0.000	0.000	0.000	0.000	0.000	0.054	0.068	0.086	0.089	3.741	0.070	0.296	316	2384	100	529	9846	10375	579	8523	9102	Error	Error	-4.218	529	9846	579	8523	518552	3327347	0.354	8.337	0	0	0
1	14	12	"A72"	"A72"	8420	48145	100	1571	1685	689	40	1053	1053	1086	411	37	56	37	0	11274	10929	5608	51	2026	2026	2132	866	40	88	85	0	0.000	0.000	0.000	0.000	0.000	0.000	0.000	0.000	0.000	0.000	0.000	0.000	0.000	0.000	0.056	0.071	0.081	0.079	3.555	0.074	0.278	316	2384	100	518	9248	9766	632	8903	9535	Error	Error	-4.158	518	9248	632	8903	532364	3453580	1.457	10.158	0	0	0
1	15	12	"A72"	"A72"	8720	48145	100	1550	1632	697	42	1077	1077	1127	506	44	48	23	0	10473	11360	6103	53	2042	2042	2115	709	33	90	88	0	0.000	0.000	0.000	0.000	0.000	0.000	0.000	0.000	0.000	0.000	0.000	0.000	0.000	0.000	0.056	0.060	0.069	0.066	3.128	0.061	0.304	316	2384	100	473	8431	8904	555	9318	9873	Error	Error	-4.156	473	8431	555	9318	515578	3589827	0.998	13.039	0	0	0
1	16	12	"A73"	"A73"	9020	48145	100	1225	1281	481	37	1127	1127	1181	475	40	21	6	0	3613	4592	2843	61	2068	2068	2108	459	21	78	65	0	0.000	0.000	0.000	0.000	0.000	0.000	0.000	0.000	0.000	0.000	0.000	0.000	0.000	0.000	0.063	0.061	0.177	0.185	4.953	0.063	0.051	316	2384	100	98	1545	1643	154	2524	2678	Error	Error	-3.979	98	1545	154	2524	404895	1451009	0.211	5.412	0	0	0
1	17	12	"A73"	"A73"	9320	48140	100	1631	1685	570	33	1525	1525	1631	678	41	17	3	0	3336	4437	2837	63	2299	2299	2358	483	20	68	53	0	0.000	0.000	0.000	0.000	0.000	0.000	0.000	0.000	0.000	0.000	0.000	0.000	0.000	0.000	0.102	0.075	0.284	0.285	5.949	0.070	0.024	316	2384	100	106	1037	1143	160	2138	2298	Error	Error	-3.290	106	1037	160	2138	532376	1402079	0.080	4.304	0	0	0
1	18	12	"A73"	"A73"	9620	48140	100	1554	1641	642	39	1309	1309	1364	548	40	28	9	0	3446	4420	2936	66	2226	2226	2265	474	20	80	59	0	0.000	0.000	0.000	0.000	0.000	0.000	0.000	0.000	0.000	0.000	0.000	0.000	0.000	0.000	0.201	0.151	0.268	0.272	4.749	0.104	0.099	316	2384	100	245	1220	1465	332	2194	2526	Error	Error	-2.316	245	1220	332	2194	518647	1396562	0.505	4.546	0	0	0
1	1	13	"A74"	"A74"	4530	48455	100	1680	1702	609	35	1231	1231	1284	489	38	46	19	0	9653	9460	4656	49	2264	2264	2316	465	20	87	82	0	0.000	0.000	0.000	0.000	0.000	0.000	0.000	0.000	0.000	0.000	0.000	0.000	0.000	0.000	0.061	0.065	0.080	0.089	3.454	0.063	0.174	316	2384	100	449	7389	7838	471	7196	7667	Error	Error	-4.041	449	7389	471	7196	537963	2989223	0.855	15.363	0	0	0
1	2	13	"A74"	"A74"	4830	48455	100	1660	1702	625	36	1215	1215	1274	1029	80	18	0	0	9275	9610	4325	45	2263	2263	2294	450	19	94	91	0	0.000	0.000	0.000	0.000	0.000	0.000	0.000	0.000	0.000	0.000	0.000	0.000	0.000	0.000	0.063	0.066	0.077	0.072	3.435	0.069	0.213	316	2384	100	445	7012	7457	487	7347	7834	Error	Error	-3.978	445	7012	487	7347	537754	3036747	0.416	16.258	0	0	0
1	3	13	"A74"	"A74"	5130	48455	100	1655	1709	633	37	1192	1192	1222	434	35	52	26	0	9975	10344	5051	48	2196	2196	2238	467	20	93	89	0	0.000	0.000	0.000	0.000	0.000	0.000	0.000	0.000	0.000	0.000	0.000	0.000	0.000	0.000	0.060	0.063	0.078	0.069	3.123	0.063	0.266	316	2384	100	463	7779	8242	517	8148	8665	Error	Error	-4.071	463	7779	517	8148	540058	3268663	1.122	17.358	0	0	0
1	4	13	"A75"	"A75"	5430	48455	100	1887	2095	1034	49	1162	1162	1212	456	37	58	45	0	9788	9515	4503	47	2176	2176	2247	653	29	86	81	0	0.000	0.000	0.000	0.000	0.000	0.000	0.000	0.000	0.000	0.000	0.000	0.000	0.000	0.000	0.095	0.127	0.138	0.143	3.154	0.123	0.414	316	2384	100	725	7612	8337	933	7339	8272	Error	Error	-3.392	725	7612	933	7339	662135	3006809	1.936	11.130	0	0	0
1	5	13	"A75"	"A75"	5730	48450	100	1793	1988	874	43	1130	1130	1178	552	46	54	36	0	10068	9637	4962	51	2125	2125	2252	980	43	82	79	0	0.000	0.000	0.000	0.000	0.000	0.000	0.000	0.000	0.000	0.000	0.000	0.000	0.000	0.000	0.083	0.114	0.123	0.122	3.558	0.103	0.379	316	2384	100	663	7943	8606	858	7512	8370	Error	Error	-3.583	663	7943	858	7512	628157	3045294	1.467	7.536	0	0	0
1	6	13	"A75"	"A75"	6030	48450	100	1899	2905	4410	151	1063	1063	1128	479	42	62	46	0	12315	11721	6193	52	2102	2102	2226	911	40	88	86	0	0.000	0.000	0.000	0.000	0.000	0.000	0.000	0.000	0.000	0.000	0.000	0.000	0.000	0.000	0.082	0.191	0.114	0.116	3.735	0.326	0.373	316	2384	100	836	10213	11049	1842	9619	11461	Error	Error	-3.611	836	10213	1842	9619	918023	3703977	3.710	10.423	0	0	0
1	7	13	"A76"	"A76"	6330	48450	100	1612	1652	580	35	1094	1094	1177	1472	125	6	0	0	13052	11761	6420	54	2086	2086	2280	1633	71	78	73	0	0.000	0.000	0.000	0.000	0.000	0.000	0.000	0.000	0.000	0.000	0.000	0.000	0.000	0.000	0.047	0.058	0.069	0.072	3.660	0.144	0.134	316	2384	100	518	10966	11484	558	9675	10233	Error	Error	-4.404	518	10966	558	9675	521934	3716459	0.323	5.806	0	0	0
1	8	13	"A76"	"A76"	6630	48450	100	1389	1458	572	39	1058	1058	1095	409	37	46	23	0	9952	9968	5637	56	2039	2039	2153	953	44	86	83	0	0.000	0.000	0.000	0.000	0.000	0.000	0.000	0.000	0.000	0.000	0.000	0.000	0.000	0.000	0.042	0.050	0.070	0.070	3.424	0.054	0.259	316	2384	100	331	7913	8244	400	7929	8329	Error	Error	-4.579	331	7913	400	7929	460712	3149901	0.888	8.200	0	0	0
1	9	13	"A76"	"A76"	6930	48450	100	1480	1564	640	40	1054	1054	1087	403	37	51	30	0	9512	10395	5810	55	2006	2006	2111	909	43	87	86	0	0.000	0.000	0.000	0.000	0.000	0.000	0.000	0.000	0.000	0.000	0.000	0.000	0.000	0.000	0.057	0.061	0.068	0.069	3.161	0.063	0.320	316	2384	100	426	7506	7932	510	8389	8899	Error	Error	-4.139	426	7506	510	8389	494351	3284748	1.184	9.113	0	0	0
1	10	13	"A77"	"A77"	7230	48450	100	2442	2470	1220	49	1040	1040	1116	598	53	69	56	0	10136	9126	4332	47	2026	2026	2141	860	40	82	77	0	0.000	0.000	0.000	0.000	0.000	0.000	0.000	0.000	0.000	0.000	0.000	0.000	0.000	0.000	0.173	0.201	0.213	0.227	2.711	0.168	0.505	316	2384	100	1402	8110	9512	1430	7100	8530	Error	Error	-2.532	1402	8110	1430	7100	780488	2883794	2.264	8.122	0	0	0
1	11	13	"A77"	"A77"	7525	48445	100	1941	2281	1224	53	1028	1028	1084	578	53	61	45	0	10017	9224	4623	50	1999	1999	2211	1358	61	77	76	0	0.000	0.000	0.000	0.000	0.000	0.000	0.000	0.000	0.000	0.000	0.000	0.000	0.000	0.000	0.114	0.173	0.199	0.184	3.410	0.149	0.464	316	2384	100	913	8018	8931	1253	7225	8478	Error	Error	-3.135	913	8018	1253	7225	720704	2914876	2.071	5.164	0	0	0
1	12	13	"A77"	"A77"	7825	48445	100	2009	2297	1272	55	1030	1030	1089	451	41	65	52	0	10006	9648	4563	47	2004	2004	2154	994	46	81	80	0	0.000	0.000	0.000	0.000	0.000	0.000	0.000	0.000	0.000	0.000	0.000	0.000	0.000	0.000	0.122	0.166	0.169	0.149	3.040	0.162	0.472	316	2384	100	979	8002	8981	1267	7644	8911	Error	Error	-3.031	979	8002	1267	7644	725839	3048749	2.678	7.539	0	0	0
1	13	13	"A78"	"A78"	8125	48445	100	1706	1741	684	39	1059	1059	1105	527	47	55	30	0	14137	11999	6340	52	2018	2018	2145	1055	49	79	75	0	0.000	0.000	0.000	0.000	0.000	0.000	0.000	0.000	0.000	0.000	0.000	0.000	0.000	0.000	0.053	0.068	0.077	0.086	3.462	0.066	0.357	316	2384	100	647	12119	12766	682	9981	10663	Error	Error	-4.227	647	12119	682	9981	550289	3791578	1.207	9.340	0	0	0
1	14	13	"A78"	"A78"	8425	48445	100	1520	1610	631	39	1046	1046	1076	416	38	53	32	0	13839	12442	6978	56	2016	2016	2180	1077	49	81	76	0	0.000	0.000	0.000	0.000	0.000	0.000	0.000	0.000	0.000	0.000	0.000	0.000	0.000	0.000	0.040	0.054	0.062	0.064	3.567	0.055	0.327	316	2384	100	474	11823	12297	564	10426	10990	Error	Error	-4.641	474	11823	564	10426	508767	3931817	1.284	9.528	0	0	0
1	15	13	"A78"	"A78"	8725	48445	100	1703	1739	671	38	1063	1063	1104	458	41	61	32	0	13188	12535	6127	48	2025	2025	2130	810	38	85	82	0	0.000	0.000	0.000	0.000	0.000	0.000	0.000	0.000	0.000	0.000	0.000	0.000	0.000	0.000	0.057	0.064	0.073	0.073	3.020	0.064	0.373	316	2384	100	640	11163	11803	676	10510	11186	Error	Error	-4.125	640	11163	676	10510	549489	3960926	1.386	12.846	0	0	0
1	16	13	"A79"	"A79"	9025	48445	100	1604	1646	661	40	1108	1108	1156	470	40	51	27	0	12560	10684	5547	51	2050	2050	2241	1298	57	76	74	0	0.000	0.000	0.000	0.000	0.000	0.000	0.000	0.000	0.000	0.000	0.000	0.000	0.000	0.000	0.047	0.062	0.074	0.082	3.772	0.058	0.270	316	2384	100	496	10510	11006	538	8634	9172	Error	Error	-4.405	496	10510	538	8634	520152	3376245	1.043	6.505	0	0	0
1	17	13	"A79"	"A79"	9325	48440	100	1637	1717	618	35	1317	1317	1381	540	39	38	13	0	8566	9335	5870	62	2158	2158	2322	983	42	76	71	0	0.000	0.000	0.000	0.000	0.000	0.000	0.000	0.000	0.000	0.000	0.000	0.000	0.000	0.000	0.050	0.056	0.083	0.093	4.419	0.051	0.153	316	2384	100	320	6408	6728	400	7177	7577	Error	Error	-4.324	320	6408	400	7177	542645	2949973	0.622	7.134	0	0	0
1	18	13	"A79"	"A79"	9625	48440	100	1669	1745	684	39	1156	1156	1205	478	39	52	26	0	13675	12438	5746	46	2124	2124	2316	1142	49	83	81	0	0.000	0.000	0.000	0.000	0.000	0.000	0.000	0.000	0.000	0.000	0.000	0.000	0.000	0.000	0.044	0.057	0.062	0.067	3.807	0.056	0.248	316	2384	100	513	11551	12064	589	10314	10903	Error	Error	-4.493	513	11551	589	10314	551490	3930333	1.130	8.863	0	0	0
1	1	14	"A80"	"A80"	4535	48755	100	1531	1603	554	34	1215	1215	1268	489	38	38	13	0	9648	8881	4133	46	2263	2263	2289	459	20	86	81	0	0.000	0.000	0.000	0.000	0.000	0.000	0.000	0.000	0.000	0.000	0.000	0.000	0.000	0.000	0.043	0.059	0.082	0.087	4.669	0.051	0.095	316	2384	100	316	7385	7701	388	6618	7006	Error	Error	-4.547	316	7385	388	6618	506521	2806383	0.685	14.362	0	0	0
1	2	14	"A80"	"A80"	4835	48755	100	1568	1622	583	35	1230	1230	1288	583	45	31	11	0	7677	9377	5261	56	2244	2244	2297	571	24	90	87	0	0.000	0.000	0.000	0.000	0.000	0.000	0.000	0.000	0.000	0.000	0.000	0.000	0.000	0.000	0.062	0.055	0.082	0.082	3.385	0.053	0.148	316	2384	100	338	5433	5771	392	7133	7525	Error	Error	-4.007	338	5433	392	7133	512407	2963254	0.573	12.399	0	0	0
1	3	14	"A80"	"A80"	5135	48755	100	1604	1662	626	37	1198	1198	1268	848	66	25	3	0	8924	10443	5524	52	2195	2195	2256	689	30	91	90	0	0.000	0.000	0.000	0.000	0.000	0.000	0.000	0.000	0.000	0.000	0.000	0.000	0.000	0.000	0.060	0.056	0.073	0.070	3.434	0.054	0.215	316	2384	100	406	6729	7135	464	8248	8712	Error	Error	-4.051	406	6729	464	8248	525312	3300079	0.465	11.882	0	0	0
1	4	14	"A81"	"A81"	5435	48755	100	1602	1644	629	38	1124	1124	1176	446	37	51	27	0	11939	10507	5896	56	2144	2144	2250	907	40	76	73	0	0.000	0.000	0.000	0.000	0.000	0.000	0.000	0.000	0.000	0.000	0.000	0.000	0.000	0.000	0.049	0.062	0.080	0.089	5.241	0.058	0.271	316	2384	100	478	9795	10273	520	8363	8883	Error	Error	-4.357	478	9795	520	8363	519594	3320085	1.049	9.104	0	0	0
1	5	14	"A81"	"A81"	5735	48750	100	1633	1697	662	39	1134	1134	1189	592	49	43	17	0	11729	12141	7216	59	2105	2105	2273	1184	52	83	81	0	0.000	0.000	0.000	0.000	0.000	0.000	0.000	0.000	0.000	0.000	0.000	0.000	0.000	0.000	0.052	0.056	0.069	0.078	3.713	0.057	0.302	316	2384	100	499	9624	10123	563	10036	10599	Error	Error	-4.270	499	9624	563	10036	536294	3836706	0.858	8.334	0	0	0
1	6	14	"A81"	"A81"	6035	48750	100	1559	1637	655	40	1099	1099	1157	577	49	42	17	0	13394	12419	6739	54	2074	2074	2250	1268	56	83	81	0	0.000	0.000	0.000	0.000	0.000	0.000	0.000	0.000	0.000	0.000	0.000	0.000	0.000	0.000	0.041	0.052	0.066	0.067	3.669	0.056	0.185	316	2384	100	460	11320	11780	538	10345	10883	Error	Error	-4.621	460	11320	538	10345	517351	3924334	0.832	8.020	0	0	0
1	7	14	"A82"	"A82"	6335	48750	100	1740	1779	713	40	1067	1067	1121	480	42	59	35	0	16560	14387	7734	53	2033	2033	2109	692	32	89	83	0	0.000	0.000	0.000	0.000	0.000	0.000	0.000	0.000	0.000	0.000	0.000	0.000	0.000	0.000	0.046	0.058	0.063	0.065	2.990	0.055	0.388	316	2384	100	673	14527	15200	712	12354	13066	Error	Error	-4.432	673	14527	712	12354	562075	4546280	1.371	17.743	0	0	0
1	8	14	"A82"	"A82"	6635	48750	100	1576	1660	643	38	1038	1038	1088	432	39	57	35	0	13267	13273	8001	60	2007	2007	2114	902	42	89	86	0	0.000	0.000	0.000	0.000	0.000	0.000	0.000	0.000	0.000	0.000	0.000	0.000	0.000	0.000	0.048	0.055	0.065	0.071	3.794	0.052	0.388	316	2384	100	538	11260	11798	622	11266	11888	Error	Error	-4.387	538	11260	622	11266	524480	4194251	1.324	12.371	0	0	0
1	9	14	"A82"	"A82"	6935	48750	100	1668	1722	657	38	1024	1024	1073	425	39	61	37	0	17347	14836	7670	51	1977	1977	2023	489	24	96	94	0	0.000	0.000	0.000	0.000	0.000	0.000	0.000	0.000	0.000	0.000	0.000	0.000	0.000	0.000	0.042	0.054	0.061	0.058	2.778	0.050	0.332	316	2384	100	644	15370	16014	698	12859	13557	Error	Error	-4.577	644	15370	698	12859	544021	4688165	1.527	26.202	0	0	0
1	10	14	"A83"	"A83"	7235	48750	100	1541	1593	652	40	1033	1033	1087	527	48	48	18	0	10982	9454	4559	48	1982	1982	2096	869	41	80	76	0	0.000	0.000	0.000	0.000	0.000	0.000	0.000	0.000	0.000	0.000	0.000	0.000	0.000	0.000	0.056	0.075	0.085	0.097	3.965	0.071	0.269	316	2384	100	508	9000	9508	560	7472	8032	Error	Error	-4.147	508	9000	560	7472	503338	2987402	0.960	8.467	0	0	0
1	11	14	"A83"	"A83"	7530	48750	100	1529	1557	609	39	1018	1018	1059	454	42	53	24	0	11337	10533	4848	46	1963	1963	2024	573	28	93	90	0	0.000	0.000	0.000	0.000	0.000	0.000	0.000	0.000	0.000	0.000	0.000	0.000	0.000	0.000	0.055	0.063	0.073	0.072	3.160	0.062	0.280	316	2384	100	511	9374	9885	539	8570	9109	Error	Error	-4.197	511	9374	539	8570	491964	3328425	1.097	14.850	0	0	0
1	12	14	"A83"	"A83"	7830	48745	100	1575	1642	724	44	1015	1015	1049	393	37	60	37	0	11159	9911	4719	47	1992	1992	2082	741	35	89	88	0	0.000	0.000	0.000	0.000	0.000	0.000	0.000	0.000	0.000	0.000	0.000	0.000	0.000	0.000	0.061	0.079	0.090	0.093	2.731	0.078	0.317	316	2384	100	560	9167	9727	627	7919	8546	Error	Error	-4.033	560	9167	627	7919	518957	3131850	1.509	10.565	0	0	0
1	13	14	"A84"	"A84"	8130	48745	100	1600	1622	652	40	1032	1032	1088	627	57	45	16	0	10585	9242	5170	55	1989	1989	2099	882	42	74	70	0	0.000	0.000	0.000	0.000	0.000	0.000	0.000	0.000	0.000	0.000	0.000	0.000	0.000	0.000	0.066	0.081	0.093	0.123	4.268	0.080	0.124	316	2384	100	568	8596	9164	590	7253	7843	Error	Error	-3.920	568	8596	590	7253	512494	2920535	0.852	8.099	0	0	0
1	14	14	"A84"	"A84"	8430	48745	100	1650	1661	652	39	1040	1040	1113	720	64	43	8	0	11583	10671	5054	47	2002	2002	2134	962	45	86	85	0	0.000	0.000	0.000	0.000	0.000	0.000	0.000	0.000	0.000	0.000	0.000	0.000	0.000	0.000	0.064	0.072	0.081	0.082	3.506	0.068	0.272	316	2384	100	610	9581	10191	621	8669	9290	Error	Error	-3.973	610	9581	621	8669	524775	3371943	0.761	8.874	0	0	0
1	15	14	"A84"	"A84"	8730	48745	100	1565	1657	683	41	1019	1019	1069	446	41	56	32	0	10168	10352	4959	47	1967	1967	2018	496	24	90	87	0	0.000	0.000	0.000	0.000	0.000	0.000	0.000	0.000	0.000	0.000	0.000	0.000	0.000	0.000	0.067	0.076	0.081	0.085	3.159	0.069	0.030	316	2384	100	546	8201	8747	638	8385	9023	Error	Error	-3.909	546	8201	638	8385	523560	3271252	1.318	16.802	0	0	0
1	16	14	"A85"	"A85"	9030	48745	100	1361	1435	561	39	1029	1029	1072	419	39	44	20	0	7884	8747	5190	59	1966	1966	2038	768	37	82	78	0	0.000	0.000	0.000	0.000	0.000	0.000	0.000	0.000	0.000	0.000	0.000	0.000	0.000	0.000	0.056	0.060	0.077	0.081	4.288	0.054	0.203	316	2384	100	332	5918	6250	406	6781	7187	Error	Error	-4.156	332	5918	406	6781	453583	2763975	0.866	8.736	0	0	0
1	17	14	"A85"	"A85"	9330	48745	100	1508	1571	599	38	1053	1053	1107	475	42	46	22	0	9388	9625	5251	54	1995	1995	2063	643	31	90	84	0	0.000	0.000	0.000	0.000	0.000	0.000	0.000	0.000	0.000	0.000	0.000	0.000	0.000	0.000	0.062	0.068	0.082	0.091	3.337	0.061	0.247	316	2384	100	455	7393	7848	518	7630	8148	Error	Error	-4.022	455	7393	518	7630	496297	3041567	0.977	11.760	0	0	0
1	18	14	"A85"	"A85"	9630	48740	100	1392	1512	599	39	1083	1083	1155	709	61	29	6	0	9813	9645	4755	49	2046	2046	2135	872	40	86	84	0	0.000	0.000	0.000	0.000	0.000	0.000	0.000	0.000	0.000	0.000	0.000	0.000	0.000	0.000	0.040	0.056	0.070	0.064	4.313	0.069	0.094	316	2384	100	309	7767	8076	429	7599	8028	Error	Error	-4.652	309	7767	429	7599	477642	3047874	0.504	8.612	0	0	0
1	1	15	"A86"	"A86"	4540	49055	100	1555	1600	611	38	1226	1226	1290	576	44	31	12	0	9615	8642	4692	54	2249	2249	2332	732	31	76	73	0	0.000	0.000	0.000	0.000	0.000	0.000	0.000	0.000	0.000	0.000	0.000	0.000	0.000	0.000	0.045	0.059	0.091	0.104	4.920	0.061	0.155	316	2384	100	329	7366	7695	374	6393	6767	Error	Error	-4.485	329	7366	374	6393	505655	2730852	0.538	8.620	0	0	0
1	2	15	"A86"	"A86"	4840	49055	100	1561	1624	623	38	1211	1211	1248	436	34	46	20	0	8672	8781	4718	53	2227	2227	2322	807	34	84	83	0	0.000	0.000	0.000	0.000	0.000	0.000	0.000	0.000	0.000	0.000	0.000	0.000	0.000	0.000	0.054	0.063	0.083	0.092	3.828	0.064	0.213	316	2384	100	350	6445	6795	413	6554	6967	Error	Error	-4.203	350	6445	413	6554	513327	2774938	0.862	8.004	0	0	0
1	3	15	"A86"	"A86"	5140	49055	100	1547	1633	638	39	1180	1180	1227	537	43	39	17	0	9555	9464	5090	53	2201	2201	2299	828	36	86	83	0	0.000	0.000	0.000	0.000	0.000	0.000	0.000	0.000	0.000	0.000	0.000	0.000	0.000	0.000	0.050	0.062	0.080	0.083	4.217	0.059	0.126	316	2384	100	367	7354	7721	453	7263	7716	Error	Error	-4.325	367	7354	453	7263	515991	2990512	0.756	8.653	0	0	0
1	4	15	"A87"	"A87"	5440	49055	100	1488	1531	577	37	1151	1151	1185	460	38	42	17	0	9831	9647	5145	53	2153	2153	2221	624	28	84	79	0	0.000	0.000	0.000	0.000	0.000	0.000	0.000	0.000	0.000	0.000	0.000	0.000	0.000	0.000	0.044	0.051	0.071	0.078	4.342	0.051	0.182	316	2384	100	337	7678	8015	380	7494	7874	Error	Error	-4.510	337	7678	380	7494	483663	3048387	0.752	11.901	0	0	0
1	5	15	"A87"	"A87"	5740	49055	100	1641	1678	604	35	1133	1133	1206	850	70	27	5	0	11189	10668	5454	51	2129	2129	2266	1425	62	86	82	0	0.000	0.000	0.000	0.000	0.000	0.000	0.000	0.000	0.000	0.000	0.000	0.000	0.000	0.000	0.056	0.064	0.078	0.081	3.478	0.059	0.263	316	2384	100	508	9060	9568	545	8539	9084	Error	Error	-4.157	508	9060	545	8539	530211	3371167	0.555	5.896	0	0	0
1	6	15	"A87"	"A87"	6040	49050	100	1529	1656	803	48	1107	1107	1336	2730	204	1	0	0	11055	10589	5635	53	2097	2097	2459	2948	119	79	65	0	0.000	0.000	0.000	0.000	0.000	0.000	0.000	0.000	0.000	0.000	0.000	0.000	0.000	0.000	0.047	0.065	0.067	0.081	4.372	0.060	0.216	316	2384	100	422	8958	9380	549	8492	9041	Error	Error	-4.408	422	8958	549	8492	523216	3346228	0.117	2.758	0	0	0
1	7	15	"A88"	"A88"	6340	49050	100	1455	1513	583	38	1082	1082	1136	504	44	41	15	0	10720	9732	5478	56	2064	2064	2212	1113	50	74	71	0	0.000	0.000	0.000	0.000	0.000	0.000	0.000	0.000	0.000	0.000	0.000	0.000	0.000	0.000	0.043	0.056	0.070	0.079	4.647	0.060	0.186	316	2384	100	373	8656	9029	431	7668	8099	Error	Error	-4.536	373	8656	431	7668	478118	3075265	0.748	6.757	0	0	0
1	8	15	"A88"	"A88"	6640	49050	100	1372	1477	648	43	1080	1080	1135	798	70	23	3	0	8129	9813	6225	63	2028	2028	2136	1003	46	83	80	0	0.000	0.000	0.000	0.000	0.000	0.000	0.000	0.000	0.000	0.000	0.000	0.000	0.000	0.000	0.048	0.051	0.072	0.080	4.267	0.049	0.210	316	2384	100	292	6101	6393	397	7785	8182	Error	Error	-4.385	292	6101	397	7785	466884	3100787	0.429	7.654	0	0	0
1	9	15	"A88"	"A88"	6940	49050	100	1322	1405	549	39	1008	1008	1056	411	38	43	23	0	7554	9338	5647	60	1995	1995	2087	870	41	84	83	0	0.000	0.000	0.000	0.000	0.000	0.000	0.000	0.000	0.000	0.000	0.000	0.000	0.000	0.000	0.056	0.054	0.075	0.073	3.570	0.052	0.256	316	2384	100	314	5559	5873	397	7343	7740	Error	Error	-4.146	314	5559	397	7343	443938	2950802	0.849	8.334	0	0	0
1	10	15	"A89"	"A89"	7235	49050	100	1447	1462	543	37	1029	1029	1076	428	39	49	19	0	11730	10587	5989	56	1988	1988	2090	855	40	81	75	0	0.000	0.000	0.000	0.000	0.000	0.000	0.000	0.000	0.000	0.000	0.000	0.000	0.000	0.000	0.043	0.050	0.063	0.074	4.078	0.048	0.250	316	2384	100	418	9742	10160	433	8599	9032	Error	Error	-4.543	418	9742	433	8599	462100	3345397	0.902	9.938	0	0	0
1	11	15	"A89"	"A89"	7535	49050	100	1386	1432	598	41	1011	1011	1063	539	50	40	13	0	8503	10603	6929	65	1964	1964	2046	723	35	85	81	0	0.000	0.000	0.000	0.000	0.000	0.000	0.000	0.000	0.000	0.000	0.000	0.000	0.000	0.000	0.057	0.049	0.062	0.072	3.780	0.050	0.226	316	2384	100	375	6539	6914	421	8639	9060	Error	Error	-4.124	375	6539	421	8639	452531	3350611	0.685	11.835	0	0	0
1	12	15	"A89"	"A89"	7835	49050	100	1472	1548	621	40	1071	1071	1125	496	44	44	19	0	9293	11120	7116	63	1994	1994	2090	808	38	86	84	0	0.000	0.000	0.000	0.000	0.000	0.000	0.000	0.000	0.000	0.000	0.000	0.000	0.000	0.000	0.055	0.052	0.066	0.073	3.990	0.050	0.197	316	2384	100	401	7299	7700	477	9126	9603	Error	Error	-4.186	401	7299	477	9126	489194	3513836	0.853	11.176	0	0	0
1	13	15	"A90"	"A90"	8135	49045	100	1414	1508	618	40	1050	1050	1098	410	37	45	29	0	10560	9304	6398	68	2028	2028	2214	1257	56	63	59	0	0.000	0.000	0.000	0.000	0.000	0.000	0.000	0.000	0.000	0.000	0.000	0.000	0.000	0.000	0.043	0.063	0.082	0.113	4.975	0.058	0.296	316	2384	100	364	8532	8896	458	7276	7734	Error	Error	-4.551	364	8532	458	7276	476562	2939982	1.000	5.640	0	0	0
1	14	15	"A90"	"A90"	8435	49045	100	1465	1543	613	39	1000	1000	1047	545	52	46	18	0	11431	10619	5913	55	1959	1959	2130	1111	52	79	76	0	0.000	0.000	0.000	0.000	0.000	0.000	0.000	0.000	0.000	0.000	0.000	0.000	0.000	0.000	0.049	0.063	0.073	0.096	4.745	0.066	0.281	316	2384	100	465	9472	9937	543	8660	9203	Error	Error	-4.348	465	9472	543	8660	487663	3355615	0.910	7.641	0	0	0
1	15	15	"A90"	"A90"	8735	49045	100	1433	1527	678	44	973	973	1035	546	52	44	18	0	10779	9969	5456	54	1954	1954	2053	776	37	83	78	0	0.000	0.000	0.000	0.000	0.000	0.000	0.000	0.000	0.000	0.000	0.000	0.000	0.000	0.000	0.052	0.069	0.076	0.076	3.728	0.061	0.248	316	2384	100	460	8825	9285	554	8015	8569	Error	Error	-4.262	460	8825	554	8015	482597	3150253	0.901	10.201	0	0	0
1	16	15	"A91"	"A91"	9035	49045	100	1364	1466	604	41	1022	1022	1077	452	41	43	22	0	10269	8854	5854	66	1991	1991	2192	1261	57	64	61	0	0.000	0.000	0.000	0.000	0.000	0.000	0.000	0.000	0.000	0.000	0.000	0.000	0.000	0.000	0.041	0.065	0.096	0.131	5.051	0.061	0.282	316	2384	100	342	8278	8620	444	6863	7307	Error	Error	-4.597	342	8278	444	6863	463293	2798007	0.861	5.283	0	0	0
1	17	15	"A91"	"A91"	9335	49045	100	1462	1566	686	43	1061	1061	1125	493	43	42	18	0	8830	9736	6188	63	2024	2024	2221	1324	59	81	70	0	0.000	0.000	0.000	0.000	0.000	0.000	0.000	0.000	0.000	0.000	0.000	0.000	0.000	0.000	0.059	0.065	0.081	0.097	4.205	0.063	0.227	316	2384	100	401	6806	7207	505	7712	8217	Error	Error	-4.085	401	6806	505	7712	494723	3076674	0.895	5.676	0	0	0
1	18	15	"A91"	"A91"	9635	49045	100	1426	1545	714	46	1068	1068	1125	613	54	35	12	0	9661	9483	5116	53	2070	2070	2184	851	38	84	81	0	0.000	0.000	0.000	0.000	0.000	0.000	0.000	0.000	0.000	0.000	0.000	0.000	0.000	0.000	0.047	0.064	0.073	0.074	3.654	0.071	0.264	316	2384	100	358	7591	7949	477	7413	7890	Error	Error	-4.406	358	7591	477	7413	488164	2996660	0.685	8.577	0	0	0
1	1	16	"A92"	"A92"	4545	49355	100	1563	1599	537	33	1272	1272	1316	501	38	33	11	0	9030	8201	3990	48	2234	2234	2332	839	35	78	74	0	0.000	0.000	0.000	0.000	0.000	0.000	0.000	0.000	0.000	0.000	0.000	0.000	0.000	0.000	0.043	0.055	0.076	0.080	4.000	0.058	0.152	316	2384	100	291	6796	7087	327	5967	6294	Error	Error	-4.546	291	6796	327	5967	505231	2591557	0.565	6.995	0	0	0
1	2	16	"A92"	"A92"	4845	49355	100	1667	1753	677	38	1199	1199	1254	470	37	49	23	0	11466	10495	5330	50	2198	2198	2274	589	25	92	89	0	0.000	0.000	0.000	0.000	0.000	0.000	0.000	0.000	0.000	0.000	0.000	0.000	0.000	0.000	0.050	0.067	0.074	0.080	3.179	0.054	0.179	316	2384	100	468	9268	9736	554	8297	8851	Error	Error	-4.308	468	9268	554	8297	553843	3316496	1.062	13.958	0	0	0
1	3	16	"A92"	"A92"	5145	49355	100	1562	1608	562	34	1179	1179	1230	518	42	40	13	0	12531	11278	5656	50	2158	2158	2236	647	28	92	90	0	0.000	0.000	0.000	0.000	0.000	0.000	0.000	0.000	0.000	0.000	0.000	0.000	0.000	0.000	0.037	0.047	0.055	0.056	3.157	0.047	0.183	316	2384	100	383	10373	10756	429	9120	9549	Error	Error	-4.759	383	10373	429	9120	508177	3563791	0.730	13.975	0	0	0
1	4	16	"A93"	"A93"	5445	49355	100	1675	1700	605	35	1141	1141	1179	424	35	55	29	0	9356	9261	5321	57	2124	2124	2176	550	25	82	76	0	0.000	0.000	0.000	0.000	0.000	0.000	0.000	0.000	0.000	0.000	0.000	0.000	0.000	0.000	0.074	0.078	0.083	0.094	3.406	0.067	0.272	316	2384	100	534	7232	7766	559	7137	7696	Error	Error	-3.759	534	7232	559	7137	537257	2926482	1.229	12.882	0	0	0
1	5	16	"A93"	"A93"	5745	49355	100	1538	1625	671	41	1118	1118	1158	434	37	49	25	0	8203	9415	5647	59	2063	2063	2112	477	22	90	86	0	0.000	0.000	0.000	0.000	0.000	0.000	0.000	0.000	0.000	0.000	0.000	0.000	0.000	0.000	0.068	0.069	0.084	0.093	3.352	0.068	0.265	316	2384	100	420	6140	6560	507	7352	7859	Error	Error	-3.870	420	6140	507	7352	513647	2975182	1.076	15.310	0	0	0
1	6	16	"A93"	"A93"	6045	49355	100	1507	1577	635	40	1098	1098	1198	926	77	22	2	0	9264	10735	6331	58	2067	2067	2153	855	39	92	89	0	0.000	0.000	0.000	0.000	0.000	0.000	0.000	0.000	0.000	0.000	0.000	0.000	0.000	0.000	0.057	0.055	0.068	0.061	3.208	0.056	0.178	316	2384	100	409	7197	7606	479	8668	9147	Error	Error	-4.137	409	7197	479	8668	498202	3392286	0.409	10.037	0	0	0
1	7	16	"A94"	"A94"	6345	49350	100	1538	1598	674	42	1110	1110	1148	447	38	48	24	0	8327	10900	7901	72	2049	2049	2192	1080	49	73	69	0	0.000	0.000	0.000	0.000	0.000	0.000	0.000	0.000	0.000	0.000	0.000	0.000	0.000	0.000	0.068	0.055	0.082	0.106	4.554	0.053	0.287	316	2384	100	428	6278	6706	488	8851	9339	Error	Error	-3.875	428	6278	488	8851	504989	3444314	1.007	8.063	0	0	0
1	8	16	"A94"	"A94"	6645	49350	100	1553	1709	1230	71	1052	1052	1102	431	39	54	30	0	9567	11678	7709	66	2018	2018	2136	924	43	82	81	0	0.000	0.000	0.000	0.000	0.000	0.000	0.000	0.000	0.000	0.000	0.000	0.000	0.000	0.000	0.066	0.068	0.066	0.082	4.240	0.048	0.132	316	2384	100	501	7549	8050	657	9660	10317	Error	Error	-3.913	501	7549	657	9660	540180	3690197	1.408	10.327	0	0	0
1	9	16	"A94"	"A94"	6945	49350	100	1539	1612	632	39	1040	1040	1094	456	41	51	30	0	10523	12183	7204	59	1995	1995	2074	848	40	86	83	0	0.000	0.000	0.000	0.000	0.000	0.000	0.000	0.000	0.000	0.000	0.000	0.000	0.000	0.000	0.059	0.056	0.068	0.066	3.075	0.052	0.308	316	2384	100	499	8528	9027	572	10188	10760	Error	Error	-4.095	499	8528	572	10188	509544	3849695	1.136	11.921	0	0	0
1	10	16	"A95"	"A95"	7240	49350	100	1703	1752	660	37	1043	1043	1086	428	39	64	40	0	17271	14616	7183	49	1974	1974	2096	1013	48	84	80	0	0.000	0.000	0.000	0.000	0.000	0.000	0.000	0.000	0.000	0.000	0.000	0.000	0.000	0.000	0.043	0.056	0.062	0.065	3.536	0.054	0.378	316	2384	100	660	15297	15957	709	12642	13351	Error	Error	-4.535	660	15297	709	12642	553628	4618732	1.556	12.359	0	0	0
1	11	16	"A95"	"A95"	7540	49350	100	1621	1688	664	39	1039	1039	1099	544	49	53	24	0	15023	13117	7038	53	1969	1969	2060	738	35	92	88	0	0.000	0.000	0.000	0.000	0.000	0.000	0.000	0.000	0.000	0.000	0.000	0.000	0.000	0.000	0.045	0.058	0.062	0.060	3.153	0.057	0.367	316	2384	100	582	13054	13636	649	11148	11797	Error	Error	-4.487	582	13054	649	11148	533322	4144880	1.083	14.982	0	0	0
1	12	16	"A95"	"A95"	7840	49350	100	1859	1921	754	39	1057	1057	1109	475	42	66	41	0	18199	16562	6272	37	1990	1990	2077	664	31	96	94	0	0.000	0.000	0.000	0.000	0.000	0.000	0.000	0.000	0.000	0.000	0.000	0.000	0.000	0.000	0.049	0.059	0.061	0.057	2.684	0.055	0.295	316	2384	100	802	16209	17011	864	14572	15436	Error	Error	-4.337	802	16209	864	14572	606926	5233528	1.709	21.815	0	0	0
1	13	16	"A96"	"A96"	8140	49345	100	1618	1608	655	40	1058	1058	1121	529	47	51	21	0	12517	11381	7238	63	1996	1996	2234	1703	76	71	68	0	0.000	0.000	0.000	0.000	0.000	0.000	0.000	0.000	0.000	0.000	0.000	0.000	0.000	0.000	0.053	0.059	0.072	0.091	4.608	0.054	0.302	316	2384	100	560	10521	11081	550	9385	9935	Error	Error	-4.232	560	10521	550	9385	508212	3596326	0.921	5.371	0	0	0
1	14	16	"A96"	"A96"	8440	49345	100	1563	1622	638	39	1003	1003	1051	409	38	59	34	0	12140	11012	5696	51	1928	1928	2041	838	41	88	87	0	0.000	0.000	0.000	0.000	0.000	0.000	0.000	0.000	0.000	0.000	0.000	0.000	0.000	0.000	0.055	0.068	0.076	0.078	3.340	0.066	0.359	316	2384	100	560	10212	10772	619	9084	9703	Error	Error	-4.189	560	10212	619	9084	512400	3479802	1.396	10.705	0	0	0
1	15	16	"A96"	"A96"	8740	49345	100	1603	1619	640	39	994	994	1037	441	42	56	37	0	13135	11860	6037	50	1933	1933	1996	579	29	93	90	0	0.000	0.000	0.000	0.000	0.000	0.000	0.000	0.000	0.000	0.000	0.000	0.000	0.000	0.000	0.054	0.063	0.072	0.068	2.629	0.063	0.324	316	2384	100	609	11202	11811	625	9927	10552	Error	Error	-4.201	609	11202	625	9927	511467	3747660	1.320	17.036	0	0	0
1	16	16	"A97"	"A97"	9040	49345	100	1692	1703	664	38	1060	1060	1118	527	47	54	28	0	14649	13023	7036	54	1996	1996	2145	1046	48	81	78	0	0.000	0.000	0.000	0.000	0.000	0.000	0.000	0.000	0.000	0.000	0.000	0.000	0.000	0.000	0.050	0.058	0.067	0.073	3.858	0.058	0.331	316	2384	100	632	12653	13285	643	11027	11670	Error	Error	-4.323	632	12653	643	11027	538200	4115322	1.110	10.400	0	0	0
1	17	16	"A97"	"A97"	9340	49345	100	1650	1759	841	47	1063	1063	1116	461	41	56	34	0	13172	13274	8160	61	2021	2021	2088	627	30	90	87	0	0.000	0.000	0.000	0.000	0.000	0.000	0.000	0.000	0.000	0.000	0.000	0.000	0.000	0.000	0.053	0.062	0.065	0.070	2.993	0.062	0.384	316	2384	100	587	11151	11738	696	11253	11949	Error	Error	-4.248	587	11151	696	11253	555853	4194550	1.395	17.841	0	0	0
1	18	16	"A97"	"A97"	9640	49345	100	1732	1725	632	36	1093	1093	1152	516	44	55	26	0	13500	12989	7425	57	2068	2068	2140	689	32	91	88	0	0.000	0.000	0.000	0.000	0.000	0.000	0.000	0.000	0.000	0.000	0.000	0.000	0.000	0.000	0.056	0.058	0.066	0.072	3.298	0.055	0.343	316	2384	100	639	11432	12071	632	10921	11553	Error	Error	-4.161	639	11432	632	10921	545036	4104518	1.110	15.746	0	0	0
1	1	17	"A98"	"A98"	4550	49655	100	1279	1341	483	36	1245	1245	1300	514	39	17	4	0	3174	4115	2492	60	2210	2210	2240	421	18	68	54	0	0.000	0.000	0.000	0.000	0.000	0.000	0.000	0.000	0.000	0.000	0.000	0.000	0.000	0.000	0.035	0.050	0.247	0.314	6.892	0.028	0.006	316	2384	100	34	964	998	96	1905	2001	Error	Error	-4.825	34	964	96	1905	423816	1300213	0.080	4.454	0	0	0
1	2	17	"A98"	"A98"	4850	49655	100	1309	1367	456	33	1231	1231	1286	481	37	19	6	0	3034	4393	2949	67	2191	2191	2205	316	14	72	58	0	0.000	0.000	0.000	0.000	0.000	0.000	0.000	0.000	0.000	0.000	0.000	0.000	0.000	0.000	0.093	0.062	0.174	0.234	6.489	0.050	0.036	316	2384	100	78	843	921	136	2202	2338	Error	Error	-3.434	78	843	136	2202	432069	1388160	0.168	6.924	0	0	0
1	3	17	"A98"	"A98"	5150	49655	100	1305	1360	471	34	1175	1175	1221	607	49	16	2	0	3127	4935	3611	73	2153	2153	2176	481	22	72	50	0	0.000	0.000	0.000	0.000	0.000	0.000	0.000	0.000	0.000	0.000	0.000	0.000	0.000	0.000	0.133	0.066	0.214	0.212	5.039	0.077	0.042	316	2384	100	130	974	1104	185	2782	2967	Error	Error	-2.905	130	974	185	2782	429914	1559376	0.229	5.736	0	0	0
1	4	17	"A99"	"A99"	5450	49655	100	1376	1425	537	37	1141	1141	1194	461	38	34	12	0	7872	6843	3318	48	2120	2120	2164	468	21	80	74	0	0.000	0.000	0.000	0.000	0.000	0.000	0.000	0.000	0.000	0.000	0.000	0.000	0.000	0.000	0.041	0.060	0.101	0.105	4.553	0.063	0.129	316	2384	100	235	5752	5987	284	4723	5007	Error	Error	-4.613	235	5752	284	4723	450429	2162239	0.501	9.998	0	0	0
1	5	17	"A99"	"A99"	5750	49655	100	1325	1375	529	38	1138	1138	1184	490	41	27	8	0	4746	6221	3584	57	2070	2070	2145	659	30	84	66	0	0.000	0.000	0.000	0.000	0.000	0.000	0.000	0.000	0.000	0.000	0.000	0.000	0.000	0.000	0.070	0.057	0.108	0.117	4.761	0.054	0.101	316	2384	100	187	2676	2863	237	4151	4388	Error	Error	-3.839	187	2676	237	4151	434417	1965756	0.390	6.185	0	0	0
1	6	17	"A99"	"A99"	6050	49655	100	1247	1324	471	35	1103	1103	1145	421	36	29	10	0	4688	6303	3586	56	2029	2029	2095	633	30	85	70	0	0.000	0.000	0.000	0.000	0.000	0.000	0.000	0.000	0.000	0.000	0.000	0.000	0.000	0.000	0.054	0.052	0.092	0.091	4.651	0.056	0.123	316	2384	100	144	2659	2803	221	4274	4495	Error	Error	-4.207	144	2659	221	4274	418317	1991860	0.425	6.648	0	0	0
1	7	17	"A100"	"A100"	6350	49655	100	1595	1624	617	37	1073	1073	1138	1129	99	17	0	0	11394	10179	5772	56	2036	2036	2125	799	37	75	72	0	0.000	0.000	0.000	0.000	0.000	0.000	0.000	0.000	0.000	0.000	0.000	0.000	0.000	0.000	0.056	0.068	0.081	0.082	3.768	0.064	0.288	316	2384	100	522	9358	9880	551	8143	8694	Error	Error	-4.164	522	9358	551	8143	513108	3216520	0.430	10.080	0	0	0
1	8	17	"A100"	"A100"	6650	49650	100	1382	1483	584	39	1067	1067	1120	572	51	34	12	0	5774	8846	6234	70	1996	1996	2152	1021	47	73	68	0	0.000	0.000	0.000	0.000	0.000	0.000	0.000	0.000	0.000	0.000	0.000	0.000	0.000	0.000	0.083	0.061	0.081	0.096	4.741	0.064	0.184	316	2384	100	315	3778	4093	416	6850	7266	Error	Error	-3.584	315	3778	416	6850	468482	2795487	0.635	6.556	0	0	0
1	9	17	"A100"	"A100"	6950	49650	100	1374	1430	586	40	1036	1036	1092	641	58	29	6	0	8185	9019	5701	63	1972	1972	2142	1292	60	76	68	0	0.000	0.000	0.000	0.000	0.000	0.000	0.000	0.000	0.000	0.000	0.000	0.000	0.000	0.000	0.054	0.056	0.072	0.084	4.093	0.072	0.141	316	2384	100	338	6213	6551	394	7047	7441	Error	Error	-4.200	338	6213	394	7047	451902	2850003	0.527	5.323	0	0	0
1	10	17	"A101"	"A101"	7245	49650	100	1184	1240	430	34	1041	1041	1093	497	45	22	4	0	4654	5479	3477	63	1964	1964	2027	553	27	73	67	0	0.000	0.000	0.000	0.000	0.000	0.000	0.000	0.000	0.000	0.000	0.000	0.000	0.000	0.000	0.053	0.057	0.110	0.138	6.506	0.047	0.067	316	2384	100	143	2690	2833	199	3515	3714	Error	Error	-4.234	143	2690	199	3515	391978	1731449	0.296	6.242	0	0	0
1	11	17	"A101"	"A101"	7545	49650	100	1214	1270	517	40	1035	1035	1067	411	38	31	12	0	3932	6157	4990	81	1940	1940	1991	456	22	80	70	0	0.000	0.000	0.000	0.000	0.000	0.000	0.000	0.000	0.000	0.000	0.000	0.000	0.000	0.000	0.090	0.056	0.100	0.120	5.417	0.054	0.151	316	2384	100	179	1992	2171	235	4217	4452	Error	Error	-3.476	179	1992	235	4217	401304	1945549	0.494	9.136	0	0	0
1	12	17	"A101"	"A101"	7845	49650	100	1304	1381	543	39	1044	1044	1080	434	40	37	16	0	5863	7110	4343	61	1959	1959	2030	583	28	83	81	0	0.000	0.000	0.000	0.000	0.000	0.000	0.000	0.000	0.000	0.000	0.000	0.000	0.000	0.000	0.067	0.065	0.102	0.106	4.245	0.061	0.151	316	2384	100	260	3904	4164	337	5151	5488	Error	Error	-3.908	260	3904	337	5151	436398	2246627	0.694	8.714	0	0	0
1	13	17	"A102"	"A102"	8145	49650	100	1273	1328	546	41	1028	1028	1064	409	38	36	15	0	5922	7965	5848	73	1946	1946	1983	420	21	82	77	0	0.000	0.000	0.000	0.000	0.000	0.000	0.000	0.000	0.000	0.000	0.000	0.000	0.000	0.000	0.062	0.050	0.080	0.099	5.033	0.051	0.177	316	2384	100	245	3976	4221	300	6019	6319	Error	Error	-4.020	245	3976	300	6019	419704	2516913	0.645	14.243	0	0	0
1	14	17	"A102"	"A102"	8445	49645	100	1197	1286	561	43	1014	1014	1085	830	76	14	2	0	4372	8036	6633	82	1952	1952	2017	564	27	79	68	0	0.000	0.000	0.000	0.000	0.000	0.000	0.000	0.000	0.000	0.000	0.000	0.000	0.000	0.000	0.076	0.045	0.089	0.106	5.024	0.038	0.122	316	2384	100	183	2420	2603	272	6084	6356	Error	Error	-3.725	183	2420	272	6084	406435	2539526	0.242	10.672	0	0	0
1	15	17	"A102"	"A102"	8745	49645	100	1262	1347	552	40	1000	1000	1042	411	39	41	19	0	5008	8070	6336	78	1930	1930	1977	486	24	85	79	0	0.000	0.000	0.000	0.000	0.000	0.000	0.000	0.000	0.000	0.000	0.000	0.000	0.000	0.000	0.085	0.057	0.076	0.089	4.217	0.043	0.144	316	2384	100	262	3078	3340	347	6140	6487	Error	Error	-3.554	262	3078	347	6140	425571	2550238	0.742	12.537	0	0	0
1	16	17	"A103"	"A103"	9045	49645	100	1264	1369	618	45	1050	1050	1101	495	44	31	12	0	8202	8293	4843	58	1988	1988	2089	857	41	75	69	0	0.000	0.000	0.000	0.000	0.000	0.000	0.000	0.000	0.000	0.000	0.000	0.000	0.000	0.000	0.034	0.051	0.075	0.090	5.107	0.050	0.141	316	2384	100	214	6214	6428	319	6305	6624	Error	Error	-4.860	214	6214	319	6305	432649	2620647	0.541	7.239	0	0	0
1	17	17	"A103"	"A103"	9345	49645	100	1322	1400	554	39	1060	1060	1130	517	45	31	11	0	4937	7683	5194	67	2007	2007	2073	578	27	83	75	0	0.000	0.000	0.000	0.000	0.000	0.000	0.000	0.000	0.000	0.000	0.000	0.000	0.000	0.000	0.089	0.060	0.091	0.104	4.898	0.051	0.118	316	2384	100	262	2930	3192	340	5676	6016	Error	Error	-3.483	262	2930	340	5676	442361	2427950	0.522	9.706	0	0	0
1	18	17	"A103"	"A103"	9645	49645	100	1378	1509	962	63	1084	1084	1133	472	41	39	18	0	6599	8298	5475	65	2072	2072	2154	731	33	82	69	0	0.000	0.000	0.000	0.000	0.000	0.000	0.000	0.000	0.000	0.000	0.000	0.000	0.000	0.000	0.065	0.068	0.091	0.101	4.165	0.066	0.151	316	2384	100	294	4527	4821	425	6226	6651	Error	Error	-3.945	294	4527	425	6226	476959	2622260	0.797	8.405	0	0	0
1	1	18	"A104"	"A104"	4555	49960	100	1573	1627	569	34	1274	1274	1309	463	35	37	15	0	6453	6263	2789	44	2221	2221	2254	437	19	79	77	0	0.000	0.000	0.000	0.000	0.000	0.000	0.000	0.000	0.000	0.000	0.000	0.000	0.000	0.000	0.071	0.087	0.124	0.137	4.700	0.076	0.109	316	2384	100	299	4232	4531	353	4042	4395	Error	Error	-3.823	299	4232	353	4042	514214	1979237	0.687	9.174	0	0	0
1	2	18	"A104"	"A104"	4855	49955	100	1521	1732	2609	150	1238	1238	1273	440	34	38	15	0	6180	7286	4483	61	2200	2200	2236	479	21	90	87	0	0.000	0.000	0.000	0.000	0.000	0.000	0.000	0.000	0.000	0.000	0.000	0.000	0.000	0.000	0.071	0.097	0.104	0.100	4.213	0.238	0.240	316	2384	100	283	3980	4263	494	5086	5580	Error	Error	-3.814	283	3980	494	5086	547419	2302500	1.043	10.543	0	0	0
1	3	18	"A104"	"A104"	5155	49955	100	1490	1585	601	37	1234	1234	1280	520	40	35	13	0	5611	7275	4094	56	2180	2180	2226	502	22	89	86	0	0.000	0.000	0.000	0.000	0.000	0.000	0.000	0.000	0.000	0.000	0.000	0.000	0.000	0.000	0.075	0.069	0.109	0.112	4.839	0.066	0.150	316	2384	100	256	3431	3687	351	5095	5446	Error	Error	-3.744	256	3431	351	5095	500936	2298867	0.587	10.058	0	0	0
1	4	18	"A105"	"A105"	5455	49955	100	1624	1662	598	35	1188	1188	1236	447	36	49	21	0	9590	9163	5343	58	2154	2154	2206	599	27	77	73	0	0.000	0.000	0.000	0.000	0.000	0.000	0.000	0.000	0.000	0.000	0.000	0.000	0.000	0.000	0.059	0.068	0.084	0.109	4.049	0.060	0.218	316	2384	100	436	7436	7872	474	7009	7483	Error	Error	-4.092	436	7436	474	7009	525318	2895387	0.953	11.614	0	0	0
1	5	18	"A105"	"A105"	5755	49955	100	1532	1614	622	38	1125	1125	1165	425	36	48	25	0	7935	8902	5120	57	2089	2089	2137	530	24	90	85	0	0.000	0.000	0.000	0.000	0.000	0.000	0.000	0.000	0.000	0.000	0.000	0.000	0.000	0.000	0.070	0.072	0.089	0.089	3.886	0.067	0.264	316	2384	100	407	5846	6253	489	6813	7302	Error	Error	-3.844	407	5846	489	6813	509880	2812888	1.056	12.764	0	0	0
1	6	18	"A105"	"A105"	6055	49955	100	1436	1531	631	41	1105	1105	1156	454	39	43	19	0	6715	9184	5635	61	2075	2075	2177	880	40	88	83	0	0.000	0.000	0.000	0.000	0.000	0.000	0.000	0.000	0.000	0.000	0.000	0.000	0.000	0.000	0.071	0.060	0.076	0.074	3.604	0.061	0.272	316	2384	100	331	4640	4971	426	7109	7535	Error	Error	-3.809	331	4640	426	7109	483761	2902268	0.826	7.963	0	0	0
1	7	18	"A106"	"A106"	6355	49955	100	1115	1141	403	35	1071	1071	1109	441	39	19	2	0	2632	2918	1183	40	2009	2009	2028	316	15	68	49	0	0.000	0.000	0.000	0.000	0.000	0.000	0.000	0.000	0.000	0.000	0.000	0.000	0.000	0.000	0.071	0.077	0.439	0.410	4.406	0.064	0.007	316	2384	100	44	623	667	70	909	979	Error	Error	-3.824	44	623	70	909	360533	921949	0.073	2.816	0	0	0
1	8	18	"A106"	"A106"	6655	49950	100	1126	1133	422	37	1053	1053	1098	403	36	20	6	0	2484	2872	1350	47	1969	1969	1981	282	14	65	48	0	0.000	0.000	0.000	0.000	0.000	0.000	0.000	0.000	0.000	0.000	0.000	0.000	0.000	0.000	0.142	0.089	0.511	0.430	5.410	0.059	0.008	316	2384	100	73	515	588	80	903	983	Error	Error	-2.819	73	515	80	903	358032	907583	0.087	3.160	0	0	0
1	9	18	"A106"	"A106"	6950	49950	100	1087	1107	433	39	1042	1042	1078	416	38	18	5	0	2569	2945	1293	43	1970	1970	1978	278	14	73	52	0	0.000	0.000	0.000	0.000	0.000	0.000	0.000	0.000	0.000	0.000	0.000	0.000	0.000	0.000	0.075	0.067	0.378	0.387	4.623	0.132	0.021	316	2384	100	45	599	644	65	975	1040	Error	Error	-3.735	45	599	65	975	349919	930469	0.070	3.478	0	0	0
1	10	18	"A107"	"A107"	7250	49950	100	1181	1232	437	35	1027	1027	1108	1435	129	1	0	0	4679	5313	3112	58	1949	1949	2008	503	25	75	66	0	0.000	0.000	0.000	0.000	0.000	0.000	0.000	0.000	0.000	0.000	0.000	0.000	0.000	0.000	0.056	0.061	0.104	0.159	6.369	0.196	0.005	316	2384	100	154	2730	2884	205	3364	3569	Error	Error	-4.148	154	2730	205	3364	389298	1678870	0.086	6.571	0	0	0
1	11	18	"A107"	"A107"	7550	49950	100	1227	1292	476	36	1057	1057	1083	400	36	33	10	0	5540	6055	3153	52	1960	1960	1976	343	17	88	84	0	0.000	0.000	0.000	0.000	0.000	0.000	0.000	0.000	0.000	0.000	0.000	0.000	0.000	0.000	0.047	0.057	0.105	0.121	4.244	0.052	0.079	316	2384	100	170	3580	3750	235	4095	4330	Error	Error	-4.396	170	3580	235	4095	408180	1913458	0.523	11.892	0	0	0
1	12	18	"A107"	"A107"	7850	49950	100	1304	1351	535	39	1033	1033	1093	491	44	33	8	0	6184	6503	3795	58	1981	1981	2012	409	20	89	75	0	0.000	0.000	0.000	0.000	0.000	0.000	0.000	0.000	0.000	0.000	0.000	0.000	0.000	0.000	0.064	0.070	0.096	0.111	4.133	0.057	0.116	316	2384	100	271	4203	4474	318	4522	4840	Error	Error	-3.955	271	4203	318	4522	426766	2055021	0.525	10.980	0	0	0
1	13	18	"A108"	"A108"	8150	49950	100	1283	1377	620	45	1027	1027	1084	608	56	29	7	0	6188	7577	4900	64	1945	1945	2000	715	35	79	75	0	0.000	0.000	0.000	0.000	0.000	0.000	0.000	0.000	0.000	0.000	0.000	0.000	0.000	0.000	0.060	0.062	0.085	0.114	5.408	0.072	0.094	316	2384	100	256	4243	4499	350	5632	5982	Error	Error	-4.051	256	4243	350	5632	435202	2394199	0.482	7.800	0	0	0
1	14	18	"A108"	"A108"	8450	49950	100	1287	1384	595	42	1029	1029	1072	401	37	41	19	0	4579	7660	5919	77	1972	1972	2009	430	21	88	83	0	0.000	0.000	0.000	0.000	0.000	0.000	0.000	0.000	0.000	0.000	0.000	0.000	0.000	0.000	0.099	0.062	0.095	0.105	4.694	0.052	0.187	316	2384	100	258	2607	2865	355	5688	6043	Error	Error	-3.337	258	2607	355	5688	437474	2420677	0.778	13.142	0	0	0
1	15	18	"A108"	"A108"	8750	49945	100	1266	1320	536	40	1048	1048	1093	593	54	25	5	0	4750	7622	5725	75	1979	1979	2015	499	24	86	80	0	0.000	0.000	0.000	0.000	0.000	0.000	0.000	0.000	0.000	0.000	0.000	0.000	0.000	0.000	0.079	0.048	0.092	0.102	4.737	0.048	0.134	316	2384	100	218	2771	2989	272	5643	5915	Error	Error	-3.668	218	2771	272	5643	417161	2408618	0.383	11.236	0	0	0
1	16	18	"A109"	"A109"	9050	49945	100	1149	1233	785	63	1066	1066	1122	459	40	23	6	0	2974	3624	1910	52	2006	2006	2039	433	21	69	52	0	0.000	0.000	0.000	0.000	0.000	0.000	0.000	0.000	0.000	0.000	0.000	0.000	0.000	0.000	0.086	0.103	0.249	0.264	4.460	1.059	0.354	316	2384	100	83	968	1051	167	1618	1785	Error	Error	-3.544	83	968	167	1618	389784	1145091	0.242	3.661	0	0	0
1	17	18	"A109"	"A109"	9350	49945	100	1142	1339	1449	108	1065	1065	1158	1314	113	3	1	0	2836	3854	2496	64	2032	2032	2098	1391	66	35	20	0	0.000	0.000	0.000	0.000	0.000	0.000	0.000	0.000	0.000	0.000	0.000	0.000	0.000	0.000	0.096	0.150	0.372	0.326	6.335	0.688	0.353	316	2384	100	77	804	881	274	1822	2096	Error	Error	-3.384	77	804	274	1822	423122	1217830	0.138	1.262	0	0	0
1	18	18	"A109"	"A109"	9650	49945	100	1134	1194	464	38	1088	1088	1172	876	74	5	0	0	2769	3481	1944	55	2093	2093	2141	1091	50	36	17	0	0.000	0.000	0.000	0.000	0.000	0.000	0.000	0.000	0.000	0.000	0.000	0.000	0.000	0.000	0.068	0.076	0.319	0.267	6.257	0.057	0.016	316	2384	100	46	676	722	106	1388	1494	Error	Error	-3.877	46	676	106	1388	377293	1100137	0.025	1.228	0	0	0
1	1	19	"A110"	"A110"	4560	50260	100	1478	1519	545	35	1321	1321	1615	2817	174	0	0	0	4501	6297	4406	69	2335	2335	2606	2352	90	48	30	0	0.000	0.000	0.000	0.000	0.000	0.000	0.000	0.000	0.000	0.000	0.000	0.000	0.000	0.000	0.072	0.050	0.110	0.139	6.059	0.048	0.071	316	2384	100	157	2166	2323	198	3962	4160	Error	Error	-3.786	157	2166	198	3962	479903	1989758	-0.034	1.569	0	0	0
1	2	19	"A110"	"A110"	4860	50260	100	1423	1469	577	39	1240	1240	1285	463	36	29	11	0	3645	6169	4979	80	2222	2222	2270	470	20	78	64	0	0.000	0.000	0.000	0.000	0.000	0.000	0.000	0.000	0.000	0.000	0.000	0.000	0.000	0.000	0.129	0.058	0.148	0.183	5.891	0.057	0.134	316	2384	100	183	1423	1606	229	3947	4176	Error	Error	-2.959	183	1423	229	3947	464237	1949512	0.397	8.296	0	0	0
1	3	19	"A110"	"A110"	5160	50255	100	1339	1407	541	38	1179	1179	1292	1750	135	1	0	0	3994	6124	4627	75	2191	2191	2251	595	26	75	63	0	0.000	0.000	0.000	0.000	0.000	0.000	0.000	0.000	0.000	0.000	0.000	0.000	0.000	0.000	0.089	0.058	0.114	0.138	5.213	0.058	0.108	316	2384	100	160	1803	1963	228	3933	4161	Error	Error	-3.494	160	1803	228	3933	444512	1935234	0.066	6.509	0	0	0
1	4	19	"A111"	"A111"	5460	50255	100	1365	1446	559	38	1150	1150	1189	452	38	34	15	0	5126	6997	5149	73	2122	2122	2167	450	20	83	75	0	0.000	0.000	0.000	0.000	0.000	0.000	0.000	0.000	0.000	0.000	0.000	0.000	0.000	0.000	0.072	0.061	0.108	0.132	4.757	0.059	0.134	316	2384	100	215	3004	3219	296	4875	5171	Error	Error	-3.804	215	3004	296	4875	456995	2211199	0.569	10.733	0	0	0
1	5	19	"A111"	"A111"	5760	50255	100	1284	1407	828	58	1117	1117	1166	460	39	28	12	0	3718	6223	5595	89	2087	2087	2172	624	28	71	57	0	0.000	0.000	0.000	0.000	0.000	0.000	0.000	0.000	0.000	0.000	0.000	0.000	0.000	0.000	0.102	0.070	0.120	0.145	5.020	0.061	0.146	316	2384	100	167	1631	1798	290	4136	4426	Error	Error	-3.288	167	1631	290	4136	444529	1966349	0.524	6.492	0	0	0
1	6	19	"A111"	"A111"	6060	50255	100	1248	1310	511	39	1076	1076	1124	420	37	29	13	0	3816	6117	5168	84	2044	2044	2120	590	27	76	64	0	0.000	0.000	0.000	0.000	0.000	0.000	0.000	0.000	0.000	0.000	0.000	0.000	0.000	0.000	0.097	0.057	0.105	0.137	5.973	0.050	0.144	316	2384	100	172	1772	1944	234	4073	4307	Error	Error	-3.365	172	1772	234	4073	413936	1932967	0.443	6.775	0	0	0
1	7	19	"A112"	"A112"	6360	50255	100	1239	1333	513	38	1073	1073	1127	438	38	32	11	0	6242	7013	3960	56	2035	2035	2081	529	25	80	75	0	0.000	0.000	0.000	0.000	0.000	0.000	0.000	0.000	0.000	0.000	0.000	0.000	0.000	0.000	0.039	0.052	0.088	0.094	4.783	0.051	0.107	316	2384	100	166	4207	4373	260	4978	5238	Error	Error	-4.664	166	4207	260	4978	421073	2216006	0.470	9.323	0	0	0
1	8	19	"A112"	"A112"	6660	50255	100	1287	1356	539	39	1055	1055	1099	422	38	36	17	0	4312	6213	4366	70	2015	2015	2091	725	34	82	74	0	0.000	0.000	0.000	0.000	0.000	0.000	0.000	0.000	0.000	0.000	0.000	0.000	0.000	0.000	0.101	0.072	0.132	0.141	4.110	0.062	0.183	316	2384	100	232	2297	2529	301	4198	4499	Error	Error	-3.308	232	2297	301	4198	428460	1963270	0.609	5.686	0	0	0
1	9	19	"A112"	"A112"	6955	50250	100	1159	1266	513	40	1052	1052	1091	416	38	31	12	0	5311	6867	4824	70	2001	2001	2074	668	32	77	73	0	0.000	0.000	0.000	0.000	0.000	0.000	0.000	0.000	0.000	0.000	0.000	0.000	0.000	0.000	0.032	0.044	0.105	0.121	6.894	0.045	0.123	316	2384	100	107	3310	3417	214	4866	5080	Error	Error	-4.951	107	3310	214	4866	400073	2169881	0.421	7.175	0	0	0
1	10	19	"A113"	"A113"	7255	50250	100	1216	1305	555	42	1031	1031	1068	394	36	33	18	0	3996	6309	5113	81	1977	1977	2024	482	23	76	66	0	0.000	0.000	0.000	0.000	0.000	0.000	0.000	0.000	0.000	0.000	0.000	0.000	0.000	0.000	0.092	0.063	0.151	0.156	5.418	0.058	0.175	316	2384	100	185	2019	2204	274	4332	4606	Error	Error	-3.448	185	2019	274	4332	412518	1993789	0.602	8.890	0	0	0
1	11	19	"A113"	"A113"	7555	50250	100	1296	1341	545	40	1032	1032	1088	448	41	37	14	0	3818	6404	5291	82	1980	1980	2042	544	26	77	62	0	0.000	0.000	0.000	0.000	0.000	0.000	0.000	0.000	0.000	0.000	0.000	0.000	0.000	0.000	0.144	0.070	0.119	0.138	4.729	0.055	0.149	316	2384	100	264	1838	2102	309	4424	4733	Error	Error	-2.800	264	1838	309	4424	423737	2023575	0.565	8.018	0	0	0
1	12	19	"A113"	"A113"	7855	50250	100	1230	1285	503	39	1072	1072	1125	704	62	14	2	0	3687	5993	4970	82	1976	1976	2033	500	24	78	66	0	0.000	0.000	0.000	0.000	0.000	0.000	0.000	0.000	0.000	0.000	0.000	0.000	0.000	0.000	0.092	0.053	0.125	0.145	4.181	0.053	0.031	316	2384	100	158	1711	1869	213	4017	4230	Error	Error	-3.437	158	1711	213	4017	406040	1893642	0.227	7.920	0	0	0
1	13	19	"A114"	"A114"	8155	50250	100	1459	1532	533	34	1043	1043	1102	554	50	40	13	0	12347	11124	5236	47	1979	1979	2069	802	38	86	83	0	0.000	0.000	0.000	0.000	0.000	0.000	0.000	0.000	0.000	0.000	0.000	0.000	0.000	0.000	0.040	0.053	0.063	0.068	4.022	0.048	0.186	316	2384	100	416	10368	10784	489	9145	9634	Error	Error	-4.639	416	10368	489	9145	484039	3515253	0.776	11.291	0	0	0
1	14	19	"A114"	"A114"	8455	50250	100	1339	1412	564	39	1026	1026	1083	430	39	39	20	0	7980	8364	5300	63	1968	1968	2113	1273	60	69	65	0	0.000	0.000	0.000	0.000	0.000	0.000	0.000	0.000	0.000	0.000	0.000	0.000	0.000	0.000	0.052	0.060	0.074	0.098	4.889	0.056	0.260	316	2384	100	313	6012	6325	386	6396	6782	Error	Error	-4.264	313	6012	386	6396	446178	2643065	0.765	4.910	0	0	0
1	15	19	"A114"	"A114"	8755	50250	100	1551	1602	568	35	1052	1052	1136	1045	91	20	0	0	10792	10461	5656	54	2015	2015	2087	819	39	87	82	0	0.000	0.000	0.000	0.000	0.000	0.000	0.000	0.000	0.000	0.000	0.000	0.000	0.000	0.000	0.057	0.065	0.073	0.074	3.615	0.055	0.086	316	2384	100	499	8777	9276	550	8446	8996	Error	Error	-4.137	499	8777	550	8446	506156	3305602	0.446	10.225	0	0	0
1	16	19	"A115"	"A115"	9055	50245	100	1220	1779	4069	228	1073	1073	1133	621	54	22	6	0	3998	5255	4849	92	2023	2023	2067	422	20	75	68	0	0.000	0.000	0.000	0.000	0.000	0.000	0.000	0.000	0.000	0.000	0.000	0.000	0.000	0.000	0.074	0.218	0.160	0.200	5.401	0.471	0.140	316	2384	100	147	1975	2122	706	3232	3938	Error	Error	-3.748	147	1975	706	3232	562311	1660544	1.040	7.555	0	0	0
1	17	19	"A115"	"A115"	9355	50245	100	1175	1283	557	43	1074	1074	1125	597	53	20	5	0	4119	5813	4376	75	2033	2033	2060	383	18	81	70	0	0.000	0.000	0.000	0.000	0.000	0.000	0.000	0.000	0.000	0.000	0.000	0.000	0.000	0.000	0.048	0.055	0.115	0.129	5.978	0.056	0.092	316	2384	100	101	2086	2187	209	3780	3989	Error	Error	-4.368	101	2086	209	3780	405322	1837032	0.265	9.799	0	0	0
1	18	19	"A115"	"A115"	9655	50245	100	1345	1392	541	38	1102	1102	1189	762	64	15	2	0	5960	6752	3992	59	2112	2112	2177	574	26	86	79	0	0.000	0.000	0.000	0.000	0.000	0.000	0.000	0.000	0.000	0.000	0.000	0.000	0.000	0.000	0.063	0.063	0.102	0.114	4.969	0.078	0.055	316	2384	100	243	3848	4091	290	4640	4930	Error	Error	-3.985	243	3848	290	4640	439736	2133530	0.266	7.970	0	0	0
1	1	20	"A116"	"A116"	4565	50560	100	1914	2117	1015	47	1267	1267	1307	471	36	58	39	0	9256	8679	4540	52	2271	2271	2313	529	22	80	74	0	0.000	0.000	0.000	0.000	0.000	0.000	0.000	0.000	0.000	0.000	0.000	0.000	0.000	0.000	0.093	0.133	0.138	0.161	3.853	0.135	0.404	316	2384	100	647	6985	7632	850	6408	7258	Error	Error	-3.432	647	6985	850	6408	668872	2742428	1.720	12.034	0	0	0
1	2	20	"A116"	"A116"	4865	50560	100	1642	2177	1465	67	1258	1258	1298	471	36	45	32	0	5525	7443	4610	61	2238	2238	2353	925	39	86	64	0	0.000	0.000	0.000	0.000	0.000	0.000	0.000	0.000	0.000	0.000	0.000	0.000	0.000	0.000	0.117	0.177	0.190	0.182	3.535	0.206	0.493	316	2384	100	384	3287	3671	919	5205	6124	Error	Error	-3.098	384	3287	919	5205	687880	2352068	1.866	5.503	0	0	0
1	3	20	"A116"	"A116"	5165	50560	100	1630	2127	1371	64	1190	1190	1273	618	48	41	28	0	6278	8558	5130	59	2203	2203	2349	1161	49	88	72	0	0.000	0.000	0.000	0.000	0.000	0.000	0.000	0.000	0.000	0.000	0.000	0.000	0.000	0.000	0.108	0.147	0.160	0.147	3.234	0.211	0.568	316	2384	100	440	4075	4515	937	6355	7292	Error	Error	-3.211	440	4075	937	6355	672184	2704304	1.382	5.348	0	0	0
1	4	20	"A117"	"A117"	5465	50555	100	1234	1264	614	48	1133	1133	1181	424	35	23	6	0	2646	3024	1336	44	2123	2123	2132	302	14	62	44	0	0.000	0.000	0.000	0.000	0.000	0.000	0.000	0.000	0.000	0.000	0.000	0.000	0.000	0.000	0.193	0.145	0.616	0.587	6.526	0.132	0.024	316	2384	100	101	523	624	131	901	1032	Error	Error	-2.372	101	523	131	901	399482	955426	0.196	2.954	0	0	0
1	5	20	"A117"	"A117"	5765	50555	100	1161	1184	441	37	1127	1127	1166	504	43	12	2	0	2525	2943	1214	41	2076	2076	2110	640	30	41	22	0	0.000	0.000	0.000	0.000	0.000	0.000	0.000	0.000	0.000	0.000	0.000	0.000	0.000	0.000	0.076	0.066	0.444	0.443	6.809	0.196	0.073	316	2384	100	34	449	483	57	867	924	Error	Error	-3.723	34	449	57	867	374249	930028	0.036	1.302	0	0	0
1	6	20	"A117"	"A117"	6065	50555	100	1125	1156	416	35	1115	1115	1155	454	39	13	2	0	2545	2904	1184	40	2057	2057	2079	313	15	58	42	0	0.000	0.000	0.000	0.000	0.000	0.000	0.000	0.000	0.000	0.000	0.000	0.000	0.000	0.000	0.020	0.048	0.510	0.448	5.478	0.065	0.006	316	2384	100	10	488	498	41	847	888	Error	Error	-5.609	10	488	41	847	365294	917800	0.002	2.636	0	0	0
1	7	20	"A118"	"A118"	6365	50555	100	1267	1407	912	64	1095	1095	1140	498	43	27	6	0	3732	4767	3374	70	2056	2056	2100	480	22	67	62	0	0.000	0.000	0.000	0.000	0.000	0.000	0.000	0.000	0.000	0.000	0.000	0.000	0.000	0.000	0.103	0.115	0.186	0.229	5.511	0.134	0.212	316	2384	100	172	1676	1848	312	2711	3023	Error	Error	-3.285	172	1676	312	2711	444750	1506376	0.536	5.556	0	0	0
1	8	20	"A118"	"A118"	6665	50555	100	1161	1238	483	39	1087	1087	1121	410	36	26	8	0	3516	4587	3570	77	2026	2026	2109	608	28	69	55	0	0.000	0.000	0.000	0.000	0.000	0.000	0.000	0.000	0.000	0.000	0.000	0.000	0.000	0.000	0.050	0.059	0.220	0.220	5.148	0.051	0.085	316	2384	100	74	1490	1564	151	2561	2712	Error	Error	-4.332	74	1490	151	2561	391192	1449630	0.285	4.076	0	0	0
1	9	20	"A118"	"A118"	6960	50555	100	1227	1310	583	44	1070	1070	1107	407	36	31	10	0	4810	6017	3815	63	1995	1995	2025	398	19	88	84	0	0.000	0.000	0.000	0.000	0.000	0.000	0.000	0.000	0.000	0.000	0.000	0.000	0.000	0.000	0.056	0.060	0.120	0.122	3.993	0.062	0.116	316	2384	100	157	2815	2972	240	4022	4262	Error	Error	-4.164	157	2815	240	4022	413921	1901423	0.499	10.030	0	0	0
1	10	20	"A119"	"A119"	7260	50550	100	1306	1391	634	45	1060	1060	1115	460	41	33	13	0	4115	5883	4097	69	1997	1997	2023	379	18	79	69	0	0.000	0.000	0.000	0.000	0.000	0.000	0.000	0.000	0.000	0.000	0.000	0.000	0.000	0.000	0.116	0.085	0.132	0.169	5.475	0.072	0.140	316	2384	100	246	2118	2364	331	3886	4217	Error	Error	-3.106	246	2118	331	3886	439659	1858984	0.600	10.185	0	0	0
1	11	20	"A119"	"A119"	7560	50550	100	1232	1327	561	42	1051	1051	1101	438	39	32	13	0	3333	5972	4539	76	1993	1993	2024	385	19	79	65	0	0.000	0.000	0.000	0.000	0.000	0.000	0.000	0.000	0.000	0.000	0.000	0.000	0.000	0.000	0.135	0.069	0.129	0.163	5.134	0.058	0.125	316	2384	100	181	1340	1521	276	3979	4255	Error	Error	-2.888	181	1340	276	3979	419296	1887151	0.516	10.255	0	0	0
1	12	20	"A119"	"A119"	7860	50550	100	1275	1347	526	39	1092	1092	1150	496	43	29	6	0	2975	5419	4484	82	2037	2037	2105	506	24	62	47	0	0.000	0.000	0.000	0.000	0.000	0.000	0.000	0.000	0.000	0.000	0.000	0.000	0.000	0.000	0.195	0.075	0.194	0.268	6.589	0.059	0.111	316	2384	100	183	938	1121	255	3382	3637	Error	Error	-2.358	183	938	255	3382	425798	1712381	0.397	6.549	0	0	0
1	13	20	"A120"	"A120"	8160	50550	100	1178	1214	435	35	1103	1103	1248	1585	127	0	0	0	2789	3911	2407	61	1992	1992	2112	1369	64	38	25	0	0.000	0.000	0.000	0.000	0.000	0.000	0.000	0.000	0.000	0.000	0.000	0.000	0.000	0.000	0.094	0.058	0.225	0.265	6.095	0.886	0.391	316	2384	100	75	797	872	111	1919	2030	Error	Error	-3.410	75	797	111	1919	383477	1235937	-0.021	1.314	0	0	0
1	14	20	"A120"	"A120"	8460	50550	100	1225	1345	832	61	1128	1128	1162	436	37	25	9	0	2981	4510	2934	65	2012	2012	2041	323	15	79	60	0	0.000	0.000	0.000	0.000	0.000	0.000	0.000	0.000	0.000	0.000	0.000	0.000	0.000	0.000	0.100	0.087	0.187	0.205	5.309	0.093	0.073	316	2384	100	97	969	1066	217	2498	2715	Error	Error	-3.320	97	969	217	2498	425176	1425281	0.420	7.644	0	0	0
1	15	20	"A120"	"A120"	8760	50550	100	1204	1300	639	49	1082	1082	1129	439	38	29	8	0	2970	4476	3024	67	2008	2008	2021	294	14	79	63	0	0.000	0.000	0.000	0.000	0.000	0.000	0.000	0.000	0.000	0.000	0.000	0.000	0.000	0.000	0.127	0.088	0.310	0.301	5.565	0.056	0.035	316	2384	100	122	962	1084	218	2468	2686	Error	Error	-2.979	122	962	218	2468	410700	1414402	0.390	8.350	0	0	0
1	16	20	"A121"	"A121"	9060	50545	100	1318	1417	545	38	1125	1125	1223	1661	135	1	0	0	4672	7473	5955	79	2049	2049	2196	1566	71	57	48	0	0.000	0.000	0.000	0.000	0.000	0.000	0.000	0.000	0.000	0.000	0.000	0.000	0.000	0.000	0.074	0.054	0.083	0.127	6.924	0.054	0.184	316	2384	100	193	2623	2816	292	5424	5716	Error	Error	-3.765	193	2623	292	5424	447784	2361342	0.117	3.370	0	0	0
1	17	20	"A121"	"A121"	9360	50545	100	1351	1451	614	42	1140	1140	1215	719	59	26	4	0	4811	7600	6326	83	2091	2091	2196	1143	52	73	55	0	0.000	0.000	0.000	0.000	0.000	0.000	0.000	0.000	0.000	0.000	0.000	0.000	0.000	0.000	0.078	0.056	0.095	0.118	3.893	0.067	0.138	316	2384	100	211	2720	2931	311	5509	5820	Error	Error	-3.688	211	2720	311	5509	458433	2401714	0.328	4.728	0	0	0
1	18	20	"A121"	"A121"	9660	50545	100	1405	1485	571	38	1134	1134	1197	500	41	33	12	0	4549	7833	6882	87	2132	2132	2227	723	32	80	63	0	0.000	0.000	0.000	0.000	0.000	0.000	0.000	0.000	0.000	0.000	0.000	0.000	0.000	0.000	0.112	0.062	0.104	0.126	5.158	0.047	0.171	316	2384	100	271	2417	2688	351	5701	6052	Error	Error	-3.157	271	2417	351	5701	469128	2475374	0.576	7.754	0	0	0
1	1	21	"Blank"	"Blank"	4570	50860	100	1308	1386	682	49	1293	1293	1324	448	33	20	5	0	2314	2363	584	24	2310	2310	2324	307	13	16	5	0	0.000	0.000	0.000	0.000	0.000	0.000	0.000	0.000	0.000	0.000	0.000	0.000	0.000	0.000	3.750	1.755	1.484	1.344	4.937	2.888	0.044	316	2384	100	15	4	19	93	53	146	Error	Error	1.907	15	4	93	53	437848	746635	0.138	0.127	0	0	0
1	2	21	"Blank"	"Blank"	4870	50860	100	1262	1298	408	31	1274	1274	1307	469	35	14	1	0	2268	2284	303	13	2256	2256	2274	346	15	15	2	0	0.000	0.000	0.000	0.000	0.000	0.000	0.000	0.000	0.000	0.000	0.000	0.000	0.000	0.000	-1.000	0.857	1.368	1.287	4.627	19.724	0.000	316	2384	100	-12	12	0	24	28	52	Error	Error	Error	-12	12	24	28	410047	721865	-0.019	0.029	0	0	0
1	3	21	"Blank"	"Blank"	5170	50860	100	1204	1230	410	33	1205	1205	1257	534	42	11	1	0	2216	2232	304	13	2191	2191	2208	352	15	14	2	0	0.000	0.000	0.000	0.000	0.000	0.000	0.000	0.000	0.000	0.000	0.000	0.000	0.000	0.000	-0.040	0.610	1.355	1.291	4.392	84.325	0.000	316	2384	100	-1	25	24	25	41	66	Error	Error	Error	-1	25	25	41	388773	705331	-0.051	0.068	0	0	0
1	4	21	"Blank"	"Blank"	5470	50855	100	1179	1213	420	34	1180	1180	1247	796	63	4	0	0	2144	2159	282	13	2161	2161	2215	743	33	0	0	0	0.000	0.000	0.000	0.000	0.000	0.000	0.000	0.000	0.000	0.000	0.000	0.000	0.000	0.000	0.059	-16.500	1.434	1.609	5.011	85.628	0.000	316	2384	100	-1	-17	-18	33	-2	31	Error	Error	-4.087	-1	-17	33	-2	383446	682349	-0.043	-0.075	0	0	0
1	5	21	"Blank"	"Blank"	5770	50855	100	1167	1213	420	34	1136	1136	1180	432	36	19	4	0	2140	2138	289	13	2088	2088	2100	291	13	19	4	0	0.000	0.000	0.000	0.000	0.000	0.000	0.000	0.000	0.000	0.000	0.000	0.000	0.000	0.000	0.596	1.540	1.341	1.324	4.365	-44.717	0.000	316	2384	100	31	52	83	77	50	127	Error	Error	-0.746	31	52	77	50	383307	675751	0.076	0.131	0	0	0
1	6	21	"Blank"	"Blank"	6070	50855	100	1134	1196	660	55	1145	1145	1194	462	38	16	3	0	2078	2155	856	39	2086	2086	2093	286	13	17	5	0	0.000	0.000	0.000	0.000	0.000	0.000	0.000	0.000	0.000	0.000	0.000	0.000	0.000	0.000	1.375	0.739	1.380	1.400	4.948	0.993	0.012	316	2384	100	-11	-8	-19	51	69	120	Error	Error	0.459	-11	-8	51	69	377903	680823	0.004	0.217	0	0	0
1	7	21	"Blank"	"Blank"	6370	50855	100	1154	1193	410	34	1135	1135	1181	430	36	18	3	0	2054	2054	286	13	2072	2072	2087	291	13	13	2	0	0.000	0.000	0.000	0.000	0.000	0.000	0.000	0.000	0.000	0.000	0.000	0.000	0.000	0.000	-1.056	-3.222	1.756	1.749	4.522	69.277	0.000	316	2384	100	19	-18	1	58	-18	40	Error	Error	Error	19	-18	58	-18	377085	649203	0.028	-0.113	0	0	0
1	8	21	"Blank"	"Blank"	6665	50855	100	1132	1186	427	36	1139	1139	1193	478	40	15	3	0	2032	2068	329	15	2082	2082	2098	418	19	8	1	0	0.000	0.000	0.000	0.000	0.000	0.000	0.000	0.000	0.000	0.000	0.000	0.000	0.000	0.000	0.140	-3.357	1.127	1.090	4.867	6.246	0.012	316	2384	100	-7	-50	-57	47	-14	33	Error	Error	-2.837	-7	-50	47	-14	374750	653618	-0.015	-0.072	0	0	0
1	9	21	"Blank"	"Blank"	6965	50855	100	1121	1160	419	36	1103	1103	1143	426	37	17	3	0	2055	2057	326	15	2040	2040	2051	291	14	16	3	0	0.000	0.000	0.000	0.000	0.000	0.000	0.000	0.000	0.000	0.000	0.000	0.000	0.000	0.000	1.200	3.353	1.406	1.239	4.687	5.039	0.012	316	2384	100	18	15	33	57	17	74	Error	Error	0.263	18	15	57	17	366513	650071	0.040	0.021	0	0	0
1	10	21	"Blank"	"Blank"	7265	50855	100	1126	1163	441	37	1126	1126	1208	1141	94	0	0	0	2062	2080	281	13	2042	2042	2060	459	22	7	0	0	0.000	0.000	0.000	0.000	0.000	0.000	0.000	0.000	0.000	0.000	0.000	0.000	0.000	0.000	0.000	0.974	1.416	1.287	3.952	208.165	0.001	316	2384	100	0	20	20	37	38	75	Error	Error	Error	0	20	37	38	367575	657175	-0.039	0.044	0	0	0
1	11	21	"Blank"	"Blank"	7565	50850	100	1055	1110	408	36	1130	1130	1204	1027	85	1	0	0	2015	2048	347	16	2053	2053	2110	1267	60	0	0	0	0.000	0.000	0.000	0.000	0.000	0.000	0.000	0.000	0.000	0.000	0.000	0.000	0.000	0.000	1.974	4.000	1.516	1.539	4.657	1.853	0.015	316	2384	100	-75	-38	-113	-20	-5	-25	Error	Error	0.981	-75	-38	-20	-5	350661	647255	-0.092	-0.049	0	0	0
1	12	21	"Blank"	"Blank"	7865	50850	100	1157	1181	415	35	1165	1165	1217	555	45	12	1	0	2053	2073	272	13	2107	2107	2108	310	14	11	0	0	0.000	0.000	0.000	0.000	0.000	0.000	0.000	0.000	0.000	0.000	0.000	0.000	0.000	0.000	0.148	-0.471	1.680	1.602	4.142	32.301	0.002	316	2384	100	-8	-54	-62	16	-34	-18	Error	Error	-2.755	-8	-54	16	-34	373042	654968	-0.065	-0.113	0	0	0
1	13	21	"Blank"	"Blank"	8165	50850	100	1137	1204	460	38	1162	1162	1191	424	35	15	4	0	2113	2140	387	18	2098	2098	2105	296	14	18	4	0	0.000	0.000	0.000	0.000	0.000	0.000	0.000	0.000	0.000	0.000	0.000	0.000	0.000	0.000	-1.667	1.000	1.529	1.478	5.036	14.465	0.002	316	2384	100	-25	15	-10	42	42	84	Error	Error	Error	-25	15	42	42	380346	676306	0.031	0.118	0	0	0
1	14	21	"Blank"	"Blank"	8465	50850	100	1263	1310	446	34	1212	1212	1274	655	51	11	0	0	2120	2142	313	14	2118	2118	2141	355	16	15	2	0	0.000	0.000	0.000	0.000	0.000	0.000	0.000	0.000	0.000	0.000	0.000	0.000	0.000	0.000	25.500	4.083	1.263	1.318	4.510	0.636	0.235	316	2384	100	51	2	53	98	24	122	Error	Error	4.672	51	2	98	24	414003	676830	0.055	0.003	0	0	0
1	15	21	"Blank"	"Blank"	8765	50850	100	1211	1248	455	36	1174	1174	1223	602	49	10	1	0	2137	2156	328	15	2091	2091	2120	337	15	18	3	0	0.000	0.000	0.000	0.000	0.000	0.000	0.000	0.000	0.000	0.000	0.000	0.000	0.000	0.000	0.804	1.138	1.569	1.399	5.033	9.901	0.005	316	2384	100	37	46	83	74	65	139	Error	Error	-0.314	37	46	74	65	394524	681425	0.042	0.107	0	0	0
1	16	21	"Blank"	"Blank"	9065	50850	100	1097	1176	444	37	1136	1136	1181	462	39	14	2	0	2102	2109	298	14	2084	2084	2104	342	16	14	2	0	0.000	0.000	0.000	0.000	0.000	0.000	0.000	0.000	0.000	0.000	0.000	0.000	0.000	0.000	-2.167	1.600	1.423	1.573	4.814	5.891	0.020	316	2384	100	-39	18	-21	40	25	65	Error	Error	Error	-39	18	40	25	371761	666428	-0.011	0.015	0	0	0
1	17	21	"Blank"	"Blank"	9365	50845	100	1161	1225	472	38	1152	1152	1200	462	38	18	4	0	2114	2153	361	16	2091	2091	2111	315	14	16	5	0	0.000	0.000	0.000	0.000	0.000	0.000	0.000	0.000	0.000	0.000	0.000	0.000	0.000	0.000	0.391	1.177	1.407	1.446	5.449	5.680	0.009	316	2384	100	9	23	32	73	62	135	Error	Error	-1.354	9	23	73	62	387201	680381	0.054	0.133	0	0	0
1	18	21	"Blank"	"Blank"	9665	50845	100	1253	1367	1054	77	1197	1197	1259	509	40	18	5	0	2247	2321	564	24	2219	2219	2256	459	20	13	2	0	0.000	0.000	0.000	0.000	0.000	0.000	0.000	0.000	0.000	0.000	0.000	0.000	0.000	0.000	2.000	1.667	1.175	1.244	4.281	1.092	0.775	316	2384	100	56	28	84	170	102	272	Error	Error	1.000	56	28	170	102	431966	733353	0.212	0.142	0	0	0
