# Supplementary material for: Application of hybridization control probe to increase accuracy on ligation detection or minisequencing diagnostic microarrays
Source: BMC Res Notes. 2009 Dec 14;2:249. doi: 10.1186/1756-0500-2-249 (PMC2799435; doi:10.1186/1756-0500-2-249)
Supplement: Additional file 3 — Gpr_files. Zip-compressed file containing raw microarray data in GenePix results format (.gpr) and GAL (GenePix Array List) files. [file 1756-0500-2-249-S3.ZIP › gpr_files/slide7/lasi7_1-16.gpr]

ATF	1.0
30	76    
"Type=GenePix Results 3"
"DateTime=2009/05/14 13:52:28"
"Settings=C:\Axon\Data\HPV\130509\lasi7.gps"
"GalFile=C:\Axon\Data\HPV\ArrayIt_032009_InstiBioGalfile.gal"
"ArrayOfArrays=1-16"
"PixelSize=5"
"Wavelengths=532	488"
"ImageFiles=C:\Axon\Data\HPV\130509\lasi7.tif 2	C:\Axon\Data\HPV\130509\lasi7.tif 3"
"NormalizationMethod=None"
"NormalizationFactors=1	1"
"JpegImage="
"StdDev=Type 1"
"RatioFormulations=W1/W3 (#1/532)	W1/W4 (#1/488)	W3/W4 (532/488)"
"FeatureType=Circular"
"Barcode="
"BackgroundSubtraction=LocalFeature"
"ImageOrigin=0, 0"
"JpegOrigin=3780, 0"
"Creator=GenePix Pro 6.1.0.2"
"Scanner=GenePix 4200A 01 Autoloader [2]"
"FocusPosition=0"
"Temperature=23.4375"
"LinesAveraged=2"
"Comment="
"PMTGain=630	530"
"ScanPower=100	100"
"LaserPower=2.73438	2.5592"
"Filters=Standard Green	Standard Blue"
"ScanRegion=720,0,3832,13800"
"Supplier="
"Block"	"Column"	"Row"	"Name"	"ID"	"X"	"Y"	"Dia."	"F532 Median"	"F532 Mean"	"F532 SD"	"F532 CV"	"B532"	"B532 Median"	"B532 Mean"	"B532 SD"	"B532 CV"	"% > B532+1SD"	"% > B532+2SD"	"F532 % Sat."	"F488 Median"	"F488 Mean"	"F488 SD"	"F488 CV"	"B488"	"B488 Median"	"B488 Mean"	"B488 SD"	"B488 CV"	"% > B488+1SD"	"% > B488+2SD"	"F488 % Sat."	"Ratio of Medians (#1/532)"	"Ratio of Means (#1/532)"	"Median of Ratios (#1/532)"	"Mean of Ratios (#1/532)"	"Ratios SD (#1/532)"	"Rgn Ratio (#1/532)"	"Rgn R2 (#1/532)"	"Ratio of Medians (#1/488)"	"Ratio of Means (#1/488)"	"Median of Ratios (#1/488)"	"Mean of Ratios (#1/488)"	"Ratios SD (#1/488)"	"Rgn Ratio (#1/488)"	"Rgn R2 (#1/488)"	"Ratio of Medians (532/488)"	"Ratio of Means (532/488)"	"Median of Ratios (532/488)"	"Mean of Ratios (532/488)"	"Ratios SD (532/488)"	"Rgn Ratio (532/488)"	"Rgn R2 (532/488)"	"F Pixels"	"B Pixels"	"Circularity"	"Sum of Medians (#1/532)"	"Sum of Medians (#1/488)"	"Sum of Medians (532/488)"	"Sum of Means (#1/532)"	"Sum of Means (#1/488)"	"Sum of Means (532/488)"	"Log Ratio (#1/532)"	"Log Ratio (#1/488)"	"Log Ratio (532/488)"	"F532 Median - B532"	"F488 Median - B488"	"F532 Mean - B532"	"F488 Mean - B488"	"F532 Total Intensity"	"F488 Total Intensity"	"SNR 532"	"SNR 488"	"Flags"	"Normalize"	"Autoflag"
1	1	1	"A1"	"A1"	3980	165	100	927	980	394	40	854	854	892	387	43	19	6	0	1948	2553	1532	60	1324	1324	1389	503	36	56	37	0	0.000	0.000	0.000	0.000	0.000	0.000	0.000	0.000	0.000	0.000	0.000	0.000	0.000	0.000	0.117	0.103	0.312	0.346	6.492	0.102	0.067	316	2384	100	73	624	697	126	1229	1355	Error	Error	-3.096	73	624	126	1229	309667	806690	0.227	2.314	0	0	0
1	2	1	"A1"	"A1"	4275	160	100	974	1003	384	38	823	823	861	354	41	28	9	0	2626	3229	1939	60	1333	1333	1371	348	25	73	65	0	0.000	0.000	0.000	0.000	0.000	0.000	0.000	0.000	0.000	0.000	0.000	0.000	0.000	0.000	0.117	0.095	0.190	0.226	5.104	0.066	0.050	316	2384	100	151	1293	1444	180	1896	2076	Error	Error	-3.098	151	1293	180	1896	317037	1020451	0.401	5.339	0	0	0
1	3	1	"A1"	"A1"	4575	160	100	986	1003	428	42	833	833	889	845	95	6	0	0	2686	3846	2674	69	1340	1340	1376	331	24	76	67	0	0.000	0.000	0.000	0.000	0.000	0.000	0.000	0.000	0.000	0.000	0.000	0.000	0.000	0.000	0.114	0.068	0.146	0.177	5.424	0.071	0.114	316	2384	100	153	1346	1499	170	2506	2676	Error	Error	-3.137	153	1346	170	2506	316792	1215428	0.135	7.462	0	0	0
1	4	1	"A2"	"A2"	4875	160	100	1094	1137	436	38	841	841	885	373	42	38	16	0	5370	5592	3202	57	1360	1360	1416	456	32	80	76	0	0.000	0.000	0.000	0.000	0.000	0.000	0.000	0.000	0.000	0.000	0.000	0.000	0.000	0.000	0.063	0.070	0.093	0.112	4.398	0.059	0.124	316	2384	100	253	4010	4263	296	4232	4528	Error	Error	-3.986	253	4010	296	4232	359278	1767020	0.676	9.158	0	0	0
1	5	1	"A2"	"A2"	5175	160	100	1163	1248	488	39	857	857	973	1650	169	1	0	0	6736	6636	3365	50	1374	1374	1507	1509	100	81	70	0	0.000	0.000	0.000	0.000	0.000	0.000	0.000	0.000	0.000	0.000	0.000	0.000	0.000	0.000	0.057	0.074	0.091	0.095	3.098	0.076	0.132	316	2384	100	306	5362	5668	391	5262	5653	Error	Error	-4.131	306	5362	391	5262	394279	2096923	0.167	3.399	0	0	0
1	6	1	"A2"	"A2"	5475	160	100	1194	1234	504	40	828	828	870	347	39	50	27	0	6958	6534	3523	53	1377	1377	1515	855	56	78	75	0	0.000	0.000	0.000	0.000	0.000	0.000	0.000	0.000	0.000	0.000	0.000	0.000	0.000	0.000	0.066	0.079	0.097	0.110	4.207	0.068	0.222	316	2384	100	366	5581	5947	406	5157	5563	Error	Error	-3.931	366	5581	406	5157	389886	2064661	1.049	5.870	0	0	0
1	7	1	"A3"	"A3"	5775	160	100	1032	1080	422	39	815	815	858	355	41	36	15	0	5393	5252	2792	53	1320	1320	1378	447	32	80	75	0	0.000	0.000	0.000	0.000	0.000	0.000	0.000	0.000	0.000	0.000	0.000	0.000	0.000	0.000	0.053	0.067	0.091	0.105	5.030	0.062	0.137	316	2384	100	217	4073	4290	265	3932	4197	Error	Error	-4.230	217	4073	265	3932	341150	1659656	0.625	8.667	0	0	0
1	8	1	"A3"	"A3"	6075	155	100	1121	1191	495	41	853	853	888	366	41	42	21	0	6446	6525	3966	60	1341	1341	1475	722	48	77	75	0	0.000	0.000	0.000	0.000	0.000	0.000	0.000	0.000	0.000	0.000	0.000	0.000	0.000	0.000	0.052	0.065	0.092	0.103	4.498	0.064	0.228	316	2384	100	268	5105	5373	338	5184	5522	Error	Error	-4.252	268	5105	338	5184	376271	2061788	0.828	6.994	0	0	0
1	9	1	"A3"	"A3"	6375	155	100	1214	1250	517	41	867	867	901	351	38	48	24	0	7913	7103	3599	50	1398	1398	1536	731	47	85	81	0	0.000	0.000	0.000	0.000	0.000	0.000	0.000	0.000	0.000	0.000	0.000	0.000	0.000	0.000	0.053	0.067	0.087	0.094	3.830	0.065	0.194	316	2384	100	347	6515	6862	383	5705	6088	Error	Error	-4.231	347	6515	383	5705	395004	2244657	0.994	7.616	0	0	0
1	10	1	"A4"	"A4"	6675	155	100	1187	1253	538	42	906	906	945	363	38	43	18	0	6812	6224	3486	56	1425	1425	1537	792	51	74	72	0	0.000	0.000	0.000	0.000	0.000	0.000	0.000	0.000	0.000	0.000	0.000	0.000	0.000	0.000	0.052	0.072	0.090	0.108	4.945	0.068	0.192	316	2384	100	281	5387	5668	347	4799	5146	Error	Error	-4.261	281	5387	347	4799	395861	1966758	0.848	5.918	0	0	0
1	11	1	"A4"	"A4"	6975	155	100	1133	1197	493	41	892	892	935	451	48	33	13	0	5218	5995	3289	54	1428	1428	1562	837	53	84	76	0	0.000	0.000	0.000	0.000	0.000	0.000	0.000	0.000	0.000	0.000	0.000	0.000	0.000	0.000	0.064	0.067	0.090	0.090	4.096	0.068	0.214	316	2384	100	241	3790	4031	305	4567	4872	Error	Error	-3.975	241	3790	305	4567	378313	1894363	0.581	5.296	0	0	0
1	12	1	"A4"	"A4"	7275	155	100	1168	1194	448	37	903	903	941	356	37	41	16	0	5894	6042	2867	47	1448	1448	1556	652	41	87	85	0	0.000	0.000	0.000	0.000	0.000	0.000	0.000	0.000	0.000	0.000	0.000	0.000	0.000	0.000	0.060	0.063	0.090	0.091	3.550	0.064	0.155	316	2384	100	265	4446	4711	291	4594	4885	Error	Error	-4.068	265	4446	291	4594	377204	1909367	0.711	6.880	0	0	0
1	13	1	"A5"	"A5"	7575	155	100	1252	1890	4913	259	935	935	961	354	36	46	22	0	2852	4749	5931	124	1464	1464	1506	430	28	75	67	0	0.000	0.000	0.000	0.000	0.000	0.000	0.000	0.000	0.000	0.000	0.000	0.000	0.000	0.000	0.228	0.291	0.214	0.238	4.679	0.654	0.534	316	2384	100	317	1388	1705	955	3285	4240	Error	Error	-2.130	317	1388	955	3285	597387	1500721	2.624	7.542	0	0	0
1	14	1	"A5"	"A5"	7870	150	100	1086	1122	424	37	1001	1001	1028	365	35	26	7	0	2959	4144	2927	70	1578	1578	1743	967	55	59	39	0	0.000	0.000	0.000	0.000	0.000	0.000	0.000	0.000	0.000	0.000	0.000	0.000	0.000	0.000	0.062	0.047	0.146	0.204	5.021	0.072	0.100	316	2384	100	85	1381	1466	121	2566	2687	Error	Error	-4.022	85	1381	121	2566	354468	1309448	0.258	2.483	0	0	0
1	15	1	"A5"	"A5"	8170	150	100	1194	1226	420	34	1035	1035	1117	1454	130	0	0	0	3416	4750	3410	71	1631	1631	1818	1493	82	54	33	0	0.000	0.000	0.000	0.000	0.000	0.000	0.000	0.000	0.000	0.000	0.000	0.000	0.000	0.000	0.089	0.061	0.159	0.160	4.761	0.052	0.121	316	2384	100	159	1785	1944	191	3119	3310	Error	Error	-3.489	159	1785	191	3119	387264	1500982	0.075	1.964	0	0	0
1	16	1	"A6"	"A6"	8470	150	100	1177	1287	581	45	1058	1058	1100	403	36	26	12	0	3787	4777	3474	72	1680	1680	1940	1503	77	57	38	0	0.000	0.000	0.000	0.000	0.000	0.000	0.000	0.000	0.000	0.000	0.000	0.000	0.000	0.000	0.056	0.074	0.140	0.162	5.988	0.063	0.180	316	2384	100	119	2107	2226	229	3097	3326	Error	Error	-4.146	119	2107	229	3097	406657	1509430	0.464	1.888	0	0	0
1	17	1	"A6"	"A6"	8770	150	100	1374	1497	1048	70	1079	1079	1119	381	34	44	18	0	6034	6802	3989	58	1672	1672	1772	636	35	83	77	0	0.000	0.000	0.000	0.000	0.000	0.000	0.000	0.000	0.000	0.000	0.000	0.000	0.000	0.000	0.068	0.081	0.086	0.095	4.099	0.082	0.149	316	2384	100	295	4362	4657	418	5130	5548	Error	Error	-3.886	295	4362	418	5130	472939	2149512	0.992	7.909	0	0	0
1	18	1	"A6"	"A6"	9070	150	100	1246	1322	509	38	1067	1067	1102	404	36	33	12	0	4456	5917	3998	67	1644	1644	1773	734	41	79	71	0	0.000	0.000	0.000	0.000	0.000	0.000	0.000	0.000	0.000	0.000	0.000	0.000	0.000	0.000	0.064	0.060	0.108	0.119	4.461	0.063	0.158	316	2384	100	179	2812	2991	255	4273	4528	Error	Error	-3.974	179	2812	255	4273	417743	1869692	0.545	5.646	0	0	0
1	1	2	"A7"	"A7"	3980	465	100	1336	1427	567	39	1023	1023	1153	1179	102	9	0	0	9001	7651	4161	54	1634	1634	1964	2091	106	70	65	0	0.000	0.000	0.000	0.000	0.000	0.000	0.000	0.000	0.000	0.000	0.000	0.000	0.000	0.000	0.042	0.067	0.085	0.090	3.859	0.077	0.191	316	2384	100	313	7367	7680	404	6017	6421	Error	Error	-4.557	313	7367	404	6017	450835	2417787	0.232	2.720	0	0	0
1	2	2	"A7"	"A7"	4280	460	100	1398	1456	517	35	1044	1044	1167	1245	106	7	0	0	7527	7519	4080	54	1637	1637	1927	1691	87	74	70	0	0.000	0.000	0.000	0.000	0.000	0.000	0.000	0.000	0.000	0.000	0.000	0.000	0.000	0.000	0.060	0.070	0.076	0.082	3.742	0.066	0.280	316	2384	100	354	5890	6244	412	5882	6294	Error	Error	-4.056	354	5890	412	5882	460020	2376065	0.232	3.307	0	0	0
1	3	2	"A7"	"A7"	4580	460	100	1353	1422	485	34	1005	1005	1050	414	39	44	17	0	8090	7156	3235	45	1611	1611	1787	992	55	81	78	0	0.000	0.000	0.000	0.000	0.000	0.000	0.000	0.000	0.000	0.000	0.000	0.000	0.000	0.000	0.054	0.075	0.087	0.087	3.472	0.063	0.152	316	2384	100	348	6479	6827	417	5545	5962	Error	Error	-4.219	348	6479	417	5545	449488	2261306	0.899	5.412	0	0	0
1	4	2	"A8"	"A8"	4880	460	100	1218	1334	651	48	1021	1021	1396	4083	292	0	0	0	7186	6278	3288	52	1669	1669	2217	4645	209	61	2	0	0.000	0.000	0.000	0.000	0.000	0.000	0.000	0.000	0.000	0.000	0.000	0.000	0.000	0.000	0.036	0.068	0.084	0.088	4.878	0.078	0.189	316	2384	100	197	5517	5714	313	4609	4922	Error	Error	-4.808	197	5517	313	4609	421435	1983756	-0.015	0.874	0	0	0
1	5	2	"A8"	"A8"	5180	460	100	1273	1342	506	37	996	996	1044	422	40	37	15	0	6937	6376	3449	54	1653	1653	1760	702	39	74	70	0	0.000	0.000	0.000	0.000	0.000	0.000	0.000	0.000	0.000	0.000	0.000	0.000	0.000	0.000	0.052	0.073	0.091	0.104	5.083	0.080	0.154	316	2384	100	277	5284	5561	346	4723	5069	Error	Error	-4.254	277	5284	346	4723	424009	2014947	0.706	6.575	0	0	0
1	6	2	"A8"	"A8"	5480	460	100	1277	1326	472	35	984	984	1024	456	44	37	11	0	6599	6324	3262	51	1660	1660	1863	1053	56	74	70	0	0.000	0.000	0.000	0.000	0.000	0.000	0.000	0.000	0.000	0.000	0.000	0.000	0.000	0.000	0.059	0.073	0.092	0.104	4.402	0.065	0.170	316	2384	100	293	4939	5232	342	4664	5006	Error	Error	-4.075	293	4939	342	4664	419115	1998345	0.662	4.236	0	0	0
1	7	2	"A9"	"A9"	5780	460	100	1258	1395	1351	96	968	968	1006	378	37	42	17	0	7131	6864	4139	60	1621	1621	1696	592	34	83	77	0	0.000	0.000	0.000	0.000	0.000	0.000	0.000	0.000	0.000	0.000	0.000	0.000	0.000	0.000	0.053	0.081	0.081	0.087	4.123	0.120	0.228	316	2384	100	290	5510	5800	427	5243	5670	Error	Error	-4.248	290	5510	427	5243	440934	2169001	1.029	8.730	0	0	0
1	8	2	"A9"	"A9"	6080	460	100	1393	1421	494	34	969	969	1007	354	35	56	29	0	8686	7923	4345	54	1647	1647	1775	711	40	82	78	0	0.000	0.000	0.000	0.000	0.000	0.000	0.000	0.000	0.000	0.000	0.000	0.000	0.000	0.000	0.060	0.072	0.085	0.095	3.823	0.063	0.249	316	2384	100	424	7039	7463	452	6276	6728	Error	Error	-4.053	424	7039	452	6276	449056	2503796	1.169	8.647	0	0	0
1	9	2	"A9"	"A9"	6380	455	100	1356	1412	687	48	995	995	1046	527	50	36	9	0	8036	7867	4447	56	1658	1658	1808	855	47	79	76	0	0.000	0.000	0.000	0.000	0.000	0.000	0.000	0.000	0.000	0.000	0.000	0.000	0.000	0.000	0.057	0.067	0.081	0.089	3.986	0.060	0.180	316	2384	100	361	6378	6739	417	6209	6626	Error	Error	-4.143	361	6378	417	6209	446060	2485835	0.694	7.087	0	0	0
1	10	2	"A10"	"A10"	6680	455	100	1353	1412	541	38	987	987	1038	404	38	47	22	0	9682	8624	4910	56	1651	1651	1788	836	46	77	73	0	0.000	0.000	0.000	0.000	0.000	0.000	0.000	0.000	0.000	0.000	0.000	0.000	0.000	0.000	0.046	0.061	0.077	0.101	5.077	0.056	0.227	316	2384	100	366	8031	8397	425	6973	7398	Error	Error	-4.456	366	8031	425	6973	446335	2725321	0.926	8.177	0	0	0
1	11	2	"A10"	"A10"	6980	455	100	1376	1398	474	33	1024	1024	1077	550	51	33	6	0	7704	7174	3549	49	1673	1673	1787	840	47	85	80	0	0.000	0.000	0.000	0.000	0.000	0.000	0.000	0.000	0.000	0.000	0.000	0.000	0.000	0.000	0.058	0.068	0.092	0.096	3.814	0.091	0.155	316	2384	100	352	6031	6383	374	5501	5875	Error	Error	-4.099	352	6031	374	5501	441762	2267111	0.584	6.413	0	0	0
1	12	2	"A10"	"A10"	7280	455	100	1302	1350	514	38	1023	1023	1096	879	80	9	0	0	6502	6427	3400	52	1685	1685	1813	799	44	86	80	0	0.000	0.000	0.000	0.000	0.000	0.000	0.000	0.000	0.000	0.000	0.000	0.000	0.000	0.000	0.058	0.069	0.091	0.104	4.527	0.069	0.161	316	2384	100	279	4817	5096	327	4742	5069	Error	Error	-4.110	279	4817	327	4742	426525	2031042	0.289	5.775	0	0	0
1	13	2	"A11"	"A11"	7580	455	100	1253	1273	415	32	1062	1062	1095	436	39	29	6	0	3772	3949	1874	47	1685	1685	1810	846	46	68	58	0	0.000	0.000	0.000	0.000	0.000	0.000	0.000	0.000	0.000	0.000	0.000	0.000	0.000	0.000	0.092	0.093	0.160	0.206	5.674	0.102	0.128	316	2384	100	191	2087	2278	211	2264	2475	Error	Error	-3.450	191	2087	211	2264	402327	1247887	0.408	2.528	0	0	0
1	14	2	"A11"	"A11"	7875	455	100	1186	1191	420	35	1102	1102	1177	1182	100	1	0	0	3584	3852	2029	52	1728	1728	1961	1218	62	57	40	0	0.000	0.000	0.000	0.000	0.000	0.000	0.000	0.000	0.000	0.000	0.000	0.000	0.000	0.000	0.045	0.042	0.157	0.233	5.422	0.079	0.095	316	2384	100	84	1856	1940	89	2124	2213	Error	Error	-4.466	84	1856	89	2124	376489	1217181	0.012	1.553	0	0	0
1	15	2	"A11"	"A11"	8175	450	100	1247	1382	1123	81	1058	1058	1100	398	36	31	9	0	3595	4101	2137	52	1691	1691	1888	1024	54	66	47	0	0.000	0.000	0.000	0.000	0.000	0.000	0.000	0.000	0.000	0.000	0.000	0.000	0.000	0.000	0.099	0.134	0.176	0.220	6.057	0.105	0.076	316	2384	100	189	1904	2093	324	2410	2734	Error	Error	-3.333	189	1904	324	2410	436611	1295915	0.709	2.161	0	0	0
1	16	2	"A12"	"A12"	8475	450	100	1263	1318	480	36	1077	1077	1149	673	58	15	2	0	3605	3993	2057	51	1708	1708	1868	1013	54	63	47	0	0.000	0.000	0.000	0.000	0.000	0.000	0.000	0.000	0.000	0.000	0.000	0.000	0.000	0.000	0.098	0.105	0.184	0.208	4.709	0.186	0.170	316	2384	100	186	1897	2083	241	2285	2526	Error	Error	-3.350	186	1897	241	2285	416538	1261926	0.251	2.098	0	0	0
1	17	2	"A12"	"A12"	8775	450	100	1292	1329	422	31	1072	1072	1143	789	69	10	0	0	4124	4208	1872	44	1684	1684	1833	1126	61	70	52	0	0.000	0.000	0.000	0.000	0.000	0.000	0.000	0.000	0.000	0.000	0.000	0.000	0.000	0.000	0.090	0.102	0.162	0.175	5.092	0.363	0.401	316	2384	100	220	2440	2660	257	2524	2781	Error	Error	-3.471	220	2440	257	2524	419859	1329642	0.236	2.109	0	0	0
1	18	2	"A12"	"A12"	9075	450	100	1244	1286	431	33	1087	1087	1124	414	36	28	9	0	3323	4341	2394	55	1697	1697	1803	623	34	80	60	0	0.000	0.000	0.000	0.000	0.000	0.000	0.000	0.000	0.000	0.000	0.000	0.000	0.000	0.000	0.097	0.075	0.143	0.158	3.550	0.079	0.100	316	2384	100	157	1626	1783	199	2644	2843	Error	Error	-3.372	157	1626	199	2644	406281	1371821	0.391	4.074	0	0	0
1	1	3	"A13"	"A13"	3985	765	100	1211	1234	435	35	1001	1001	1045	410	39	30	10	0	4581	5207	3049	58	1613	1613	1694	525	30	73	68	0	0.000	0.000	0.000	0.000	0.000	0.000	0.000	0.000	0.000	0.000	0.000	0.000	0.000	0.000	0.071	0.065	0.108	0.160	5.499	0.057	0.091	316	2384	100	210	2968	3178	233	3594	3827	Error	Error	-3.821	210	2968	233	3594	389984	1645538	0.461	6.691	0	0	0
1	2	3	"A13"	"A13"	4285	765	100	1234	1273	475	37	1006	1006	1043	475	45	28	6	0	4755	5542	3250	58	1600	1600	1715	745	43	73	69	0	0.000	0.000	0.000	0.000	0.000	0.000	0.000	0.000	0.000	0.000	0.000	0.000	0.000	0.000	0.072	0.068	0.094	0.119	5.218	0.064	0.158	316	2384	100	228	3155	3383	267	3942	4209	Error	Error	-3.791	228	3155	267	3942	402220	1751414	0.484	5.137	0	0	0
1	3	3	"A13"	"A13"	4585	760	100	1300	1356	507	37	985	985	1034	621	60	28	5	0	5813	6833	4216	61	1628	1628	1735	855	49	77	72	0	0.000	0.000	0.000	0.000	0.000	0.000	0.000	0.000	0.000	0.000	0.000	0.000	0.000	0.000	0.075	0.071	0.095	0.109	4.124	0.055	0.161	316	2384	100	315	4185	4500	371	5205	5576	Error	Error	-3.732	315	4185	371	5205	428559	2159142	0.519	5.963	0	0	0
1	4	3	"A14"	"A14"	4885	760	100	1276	1349	484	35	992	992	1675	5001	298	0	0	0	6698	7462	4624	61	1696	1696	2398	4723	196	52	29	0	0.000	0.000	0.000	0.000	0.000	0.000	0.000	0.000	0.000	0.000	0.000	0.000	0.000	0.000	0.057	0.062	0.082	0.102	5.433	0.785	0.585	316	2384	100	284	5002	5286	357	5766	6123	Error	Error	-4.139	284	5002	357	5766	426330	2357981	-0.065	1.072	0	0	0
1	5	3	"A14"	"A14"	5185	760	100	1357	1463	741	50	964	964	1003	368	36	52	28	0	10427	8787	4895	55	1637	1637	1743	740	42	80	74	0	0.000	0.000	0.000	0.000	0.000	0.000	0.000	0.000	0.000	0.000	0.000	0.000	0.000	0.000	0.045	0.070	0.077	0.090	4.146	0.061	0.217	316	2384	100	393	8790	9183	499	7150	7649	Error	Error	-4.483	393	8790	499	7150	462337	2776738	1.250	9.519	0	0	0
1	6	3	"A14"	"A14"	5485	760	100	1242	1312	499	38	971	971	1016	476	46	35	12	0	8460	8657	5470	63	1669	1669	1775	648	36	80	71	0	0.000	0.000	0.000	0.000	0.000	0.000	0.000	0.000	0.000	0.000	0.000	0.000	0.000	0.000	0.040	0.049	0.064	0.076	4.348	0.050	0.238	316	2384	100	271	6791	7062	341	6988	7329	Error	Error	-4.647	271	6791	341	6988	414553	2735734	0.622	10.620	0	0	0
1	7	3	"A15"	"A15"	5785	760	100	1271	1328	495	37	967	967	1015	398	39	41	17	0	7180	6751	3357	49	1659	1659	1785	863	48	79	74	0	0.000	0.000	0.000	0.000	0.000	0.000	0.000	0.000	0.000	0.000	0.000	0.000	0.000	0.000	0.055	0.071	0.090	0.104	4.669	0.072	0.251	316	2384	100	304	5521	5825	361	5092	5453	Error	Error	-4.183	304	5521	361	5092	419561	2133442	0.786	5.754	0	0	0
1	8	3	"A15"	"A15"	6085	760	100	1480	1544	569	36	964	964	1025	588	57	46	11	0	8688	8311	3169	38	1675	1675	1763	647	36	96	89	0	0.000	0.000	0.000	0.000	0.000	0.000	0.000	0.000	0.000	0.000	0.000	0.000	0.000	0.000	0.074	0.087	0.098	0.092	2.665	0.080	0.165	316	2384	100	516	7013	7529	580	6636	7216	Error	Error	-3.765	516	7013	580	6636	487840	2626133	0.883	10.121	0	0	0
1	9	3	"A15"	"A15"	6385	755	100	1426	1450	512	35	959	959	993	362	36	58	27	0	9151	8185	3319	40	1667	1667	1743	640	36	92	83	0	0.000	0.000	0.000	0.000	0.000	0.000	0.000	0.000	0.000	0.000	0.000	0.000	0.000	0.000	0.062	0.075	0.083	0.077	3.286	0.078	0.307	316	2384	100	467	7484	7951	491	6518	7009	Error	Error	-4.002	467	7484	491	6518	458245	2586321	1.262	10.066	0	0	0
1	10	3	"A16"	"A16"	6685	755	100	1490	1504	534	35	999	999	1166	1699	145	2	0	0	11660	9981	4610	46	1669	1669	1800	1124	62	81	78	0	0.000	0.000	0.000	0.000	0.000	0.000	0.000	0.000	0.000	0.000	0.000	0.000	0.000	0.000	0.049	0.061	0.067	0.069	3.173	0.071	0.012	316	2384	100	491	9991	10482	505	8312	8817	Error	Error	-4.347	491	9991	505	8312	475405	3154139	0.199	7.278	0	0	0
1	11	3	"A16"	"A16"	6985	755	100	1430	1494	654	43	989	989	1049	531	50	43	15	0	9697	8612	3927	45	1662	1662	1771	775	43	88	84	0	0.000	0.000	0.000	0.000	0.000	0.000	0.000	0.000	0.000	0.000	0.000	0.000	0.000	0.000	0.055	0.073	0.080	0.083	3.245	0.072	0.270	316	2384	100	441	8035	8476	505	6950	7455	Error	Error	-4.187	441	8035	505	6950	472073	2721439	0.838	8.827	0	0	0
1	12	3	"A16"	"A16"	7285	755	100	1462	1650	1917	116	1016	1016	1053	399	37	52	26	0	10017	9362	3572	38	1680	1680	1831	900	49	93	90	0	0.000	0.000	0.000	0.000	0.000	0.000	0.000	0.000	0.000	0.000	0.000	0.000	0.000	0.000	0.053	0.083	0.072	0.063	3.230	0.095	0.115	316	2384	100	446	8337	8783	634	7682	8316	Error	Error	-4.224	446	8337	634	7682	521449	2958425	1.496	8.368	0	0	0
1	13	3	"A17"	"A17"	7585	755	100	1280	1335	452	33	1015	1015	1061	490	46	32	8	0	5503	6179	3507	56	1680	1680	1729	570	32	81	76	0	0.000	0.000	0.000	0.000	0.000	0.000	0.000	0.000	0.000	0.000	0.000	0.000	0.000	0.000	0.069	0.071	0.095	0.115	4.550	0.089	0.165	316	2384	100	265	3823	4088	320	4499	4819	Error	Error	-3.851	265	3823	320	4499	421746	1952720	0.559	7.807	0	0	0
1	14	3	"A17"	"A17"	7880	755	100	1358	1384	441	31	1035	1035	1088	513	47	33	7	0	8621	7857	3789	48	1685	1685	1781	643	36	92	88	0	0.000	0.000	0.000	0.000	0.000	0.000	0.000	0.000	0.000	0.000	0.000	0.000	0.000	0.000	0.047	0.057	0.070	0.073	3.195	0.066	0.111	316	2384	100	323	6936	7259	349	6172	6521	Error	Error	-4.424	323	6936	349	6172	437478	2482699	0.577	9.449	0	0	0
1	15	3	"A17"	"A17"	8180	755	100	1291	1344	477	35	1062	1062	1095	395	36	36	14	0	4428	6268	3751	59	1694	1694	1799	657	36	93	81	0	0.000	0.000	0.000	0.000	0.000	0.000	0.000	0.000	0.000	0.000	0.000	0.000	0.000	0.000	0.084	0.062	0.086	0.093	3.353	0.066	0.209	316	2384	100	229	2734	2963	282	4574	4856	Error	Error	-3.578	229	2734	282	4574	424692	1980750	0.630	6.802	0	0	0
1	16	3	"A18"	"A18"	8480	750	100	1189	1229	403	32	1057	1057	1109	468	42	22	3	0	3363	3941	2092	53	1708	1708	1875	1064	56	60	42	0	0.000	0.000	0.000	0.000	0.000	0.000	0.000	0.000	0.000	0.000	0.000	0.000	0.000	0.000	0.080	0.077	0.158	0.208	7.071	0.090	0.152	316	2384	100	132	1655	1787	172	2233	2405	Error	Error	-3.648	132	1655	172	2233	388317	1245339	0.256	1.942	0	0	0
1	17	3	"A18"	"A18"	8780	750	100	1272	1315	503	38	1055	1055	1113	600	53	18	2	0	3703	4282	1899	44	1687	1687	1791	749	41	82	63	0	0.000	0.000	0.000	0.000	0.000	0.000	0.000	0.000	0.000	0.000	0.000	0.000	0.000	0.000	0.108	0.100	0.150	0.144	4.154	0.192	0.150	316	2384	100	217	2016	2233	260	2595	2855	Error	Error	-3.216	217	2016	260	2595	415633	1353149	0.337	3.326	0	0	0
1	18	3	"A18"	"A18"	9080	750	100	1358	1496	810	54	1079	1079	1123	672	59	22	6	0	4419	5363	3040	56	1696	1696	1797	762	42	89	69	0	0.000	0.000	0.000	0.000	0.000	0.000	0.000	0.000	0.000	0.000	0.000	0.000	0.000	0.000	0.102	0.114	0.153	0.136	3.130	0.111	0.208	316	2384	100	279	2723	3002	417	3667	4084	Error	Error	-3.287	279	2723	417	3667	472823	1694790	0.555	4.680	0	0	0
1	1	4	"A19"	"A19"	3990	1065	100	1280	1385	1209	87	1035	1035	1083	438	40	33	9	0	7309	6773	3560	52	1662	1662	1826	961	52	76	72	0	0.000	0.000	0.000	0.000	0.000	0.000	0.000	0.000	0.000	0.000	0.000	0.000	0.000	0.000	0.043	0.068	0.083	0.090	4.802	0.089	0.143	316	2384	100	245	5647	5892	350	5111	5461	Error	Error	-4.527	245	5647	350	5111	437681	2140168	0.689	5.148	0	0	0
1	2	4	"A19"	"A19"	4290	1065	100	1248	1297	464	35	998	998	1029	366	35	42	15	0	7583	7313	3413	46	1653	1653	1814	876	48	82	79	0	0.000	0.000	0.000	0.000	0.000	0.000	0.000	0.000	0.000	0.000	0.000	0.000	0.000	0.000	0.042	0.053	0.072	0.076	3.695	0.047	0.129	316	2384	100	250	5930	6180	299	5660	5959	Error	Error	-4.568	250	5930	299	5660	409899	2310869	0.732	6.277	0	0	0
1	3	4	"A19"	"A19"	4590	1065	100	1301	1329	421	31	939	939	973	352	36	51	22	0	7909	7229	3130	43	1633	1633	1753	773	44	85	80	0	0.000	0.000	0.000	0.000	0.000	0.000	0.000	0.000	0.000	0.000	0.000	0.000	0.000	0.000	0.058	0.070	0.079	0.089	3.946	0.060	0.189	316	2384	100	362	6276	6638	390	5596	5986	Error	Error	-4.116	362	6276	390	5596	419986	2284327	1.011	7.084	0	0	0
1	4	4	"A20"	"A20"	4890	1060	100	1464	1483	487	32	944	944	987	377	38	59	29	0	9237	8659	3957	45	1708	1708	2020	1327	65	88	78	0	0.000	0.000	0.000	0.000	0.000	0.000	0.000	0.000	0.000	0.000	0.000	0.000	0.000	0.000	0.069	0.078	0.086	0.078	2.894	0.066	0.285	316	2384	100	520	7529	8049	539	6951	7490	Error	Error	-3.856	520	7529	539	6951	468473	2736111	1.316	5.003	0	0	0
1	5	4	"A20"	"A20"	5190	1060	100	1624	1674	641	38	960	960	1011	480	47	61	29	0	7012	7377	2766	37	1710	1710	2095	1667	79	92	81	0	0.000	0.000	0.000	0.000	0.000	0.000	0.000	0.000	0.000	0.000	0.000	0.000	0.000	0.000	0.125	0.126	0.133	0.118	2.688	0.087	0.284	316	2384	100	664	5302	5966	714	5667	6381	Error	Error	-2.997	664	5302	714	5667	528871	2331030	1.381	3.169	0	0	0
1	6	4	"A20"	"A20"	5490	1060	100	1451	1534	595	38	1006	1006	1076	674	62	37	7	0	7388	7636	3421	44	1727	1727	2182	1965	90	83	73	0	0.000	0.000	0.000	0.000	0.000	0.000	0.000	0.000	0.000	0.000	0.000	0.000	0.000	0.000	0.079	0.089	0.106	0.091	2.973	0.071	0.204	316	2384	100	445	5661	6106	528	5909	6437	Error	Error	-3.669	445	5661	528	5909	484693	2413001	0.680	2.776	0	0	0
1	7	4	"A21"	"A21"	5790	1060	100	1407	1431	441	30	950	950	988	380	38	56	22	0	10320	9105	3784	41	1659	1659	1752	700	39	89	84	0	0.000	0.000	0.000	0.000	0.000	0.000	0.000	0.000	0.000	0.000	0.000	0.000	0.000	0.000	0.053	0.065	0.072	0.074	3.426	0.054	0.225	316	2384	100	457	8661	9118	481	7446	7927	Error	Error	-4.244	457	8661	481	7446	452340	2877088	1.166	10.504	0	0	0
1	8	4	"A21"	"A21"	6090	1060	100	1484	1495	485	32	982	982	1035	403	38	58	27	0	10537	9243	3864	41	1694	1694	1911	1185	62	88	83	0	0.000	0.000	0.000	0.000	0.000	0.000	0.000	0.000	0.000	0.000	0.000	0.000	0.000	0.000	0.057	0.068	0.076	0.076	2.689	0.067	0.311	316	2384	100	502	8843	9345	513	7549	8062	Error	Error	-4.139	502	8843	513	7549	472378	2920910	1.141	6.187	0	0	0
1	9	4	"A21"	"A21"	6390	1060	100	1415	1435	478	33	971	971	1005	361	35	56	29	0	8746	8417	3467	41	1661	1661	1743	605	34	93	87	0	0.000	0.000	0.000	0.000	0.000	0.000	0.000	0.000	0.000	0.000	0.000	0.000	0.000	0.000	0.063	0.069	0.078	0.071	2.684	0.064	0.255	316	2384	100	444	7085	7529	464	6756	7220	Error	Error	-3.996	444	7085	464	6756	453566	2659854	1.191	11.031	0	0	0
1	10	4	"A22"	"A22"	6690	1055	100	1444	1464	498	34	985	985	1018	372	36	57	25	0	9831	9015	3786	41	1681	1681	1849	1065	57	88	82	0	0.000	0.000	0.000	0.000	0.000	0.000	0.000	0.000	0.000	0.000	0.000	0.000	0.000	0.000	0.056	0.065	0.074	0.074	2.707	0.062	0.281	316	2384	100	459	8150	8609	479	7334	7813	Error	Error	-4.150	459	8150	479	7334	462708	2848856	1.199	6.729	0	0	0
1	11	4	"A22"	"A22"	6990	1055	100	1513	1575	493	31	1007	1007	1057	471	44	53	22	0	10177	9788	3414	34	1705	1705	1942	1420	73	92	88	0	0.000	0.000	0.000	0.000	0.000	0.000	0.000	0.000	0.000	0.000	0.000	0.000	0.000	0.000	0.060	0.070	0.070	0.064	2.630	0.069	0.346	316	2384	100	506	8472	8978	568	8083	8651	Error	Error	-4.065	506	8472	568	8083	497685	3092903	1.100	5.525	0	0	0
1	12	4	"A22"	"A22"	7290	1055	100	1493	1542	493	31	1028	1028	1262	1973	156	0	0	0	9974	9132	3750	41	1706	1706	2130	2036	95	85	80	0	0.000	0.000	0.000	0.000	0.000	0.000	0.000	0.000	0.000	0.000	0.000	0.000	0.000	0.000	0.056	0.069	0.076	0.076	3.507	0.067	0.319	316	2384	100	465	8268	8733	514	7426	7940	Error	Error	-4.152	465	8268	514	7426	487353	2885583	0.142	3.439	0	0	0
1	13	4	"A23"	"A23"	7585	1055	100	1282	1345	444	33	1021	1021	1055	392	37	39	14	0	8037	6705	3406	50	1723	1723	1867	856	45	73	70	0	0.000	0.000	0.000	0.000	0.000	0.000	0.000	0.000	0.000	0.000	0.000	0.000	0.000	0.000	0.041	0.065	0.080	0.088	4.581	0.065	0.193	316	2384	100	261	6314	6575	324	4982	5306	Error	Error	-4.596	261	6314	324	4982	425017	2118794	0.740	5.652	0	0	0
1	14	4	"A23"	"A23"	7885	1055	100	1332	1367	684	50	1066	1066	1298	2568	197	0	0	0	6403	6762	3353	49	1728	1728	2226	2598	116	74	43	0	0.000	0.000	0.000	0.000	0.000	0.000	0.000	0.000	0.000	0.000	0.000	0.000	0.000	0.000	0.057	0.060	0.083	0.092	4.226	0.073	0.188	316	2384	100	266	4675	4941	301	5034	5335	Error	Error	-4.135	266	4675	301	5034	432100	2136638	0.027	1.746	0	0	0
1	15	4	"A23"	"A23"	8185	1055	100	1304	1359	448	32	1062	1062	1235	2501	202	0	0	0	6083	6507	3187	48	1745	1745	1972	1620	82	79	63	0	0.000	0.000	0.000	0.000	0.000	0.000	0.000	0.000	0.000	0.000	0.000	0.000	0.000	0.000	0.056	0.062	0.087	0.087	3.778	0.572	0.025	316	2384	100	242	4338	4580	297	4762	5059	Error	Error	-4.164	242	4338	297	4762	429310	2056308	0.050	2.799	0	0	0
1	16	4	"A24"	"A24"	8485	1055	100	1336	1403	539	38	1047	1047	1079	369	34	43	21	0	7512	7456	4364	58	1699	1699	1788	662	37	77	74	0	0.000	0.000	0.000	0.000	0.000	0.000	0.000	0.000	0.000	0.000	0.000	0.000	0.000	0.000	0.050	0.062	0.084	0.098	5.011	0.061	0.208	316	2384	100	289	5813	6102	356	5757	6113	Error	Error	-4.330	289	5813	356	5757	443377	2355985	0.878	8.562	0	0	0
1	17	4	"A24"	"A24"	8785	1050	100	1298	1353	536	39	1061	1061	1114	725	65	17	2	0	6051	6836	4515	66	1711	1711	1830	785	42	72	67	0	0.000	0.000	0.000	0.000	0.000	0.000	0.000	0.000	0.000	0.000	0.000	0.000	0.000	0.000	0.055	0.057	0.088	0.105	4.171	0.058	0.190	316	2384	100	237	4340	4577	292	5125	5417	Error	Error	-4.195	237	4340	292	5125	427415	2160073	0.330	6.377	0	0	0
1	18	4	"A24"	"A24"	9085	1050	100	1421	1485	591	39	1128	1128	1161	392	33	42	21	0	5063	6346	3792	59	1748	1748	1934	1049	54	81	65	0	0.000	0.000	0.000	0.000	0.000	0.000	0.000	0.000	0.000	0.000	0.000	0.000	0.000	0.000	0.088	0.078	0.106	0.106	4.210	0.072	0.226	316	2384	100	293	3315	3608	357	4598	4955	Error	Error	-3.500	293	3315	357	4598	469401	2005375	0.827	4.206	0	0	0
1	1	5	"A25"	"A25"	3995	1365	100	1378	1447	468	32	969	969	1026	580	56	35	7	0	11176	10425	4132	39	1685	1685	1833	1041	56	93	88	0	0.000	0.000	0.000	0.000	0.000	0.000	0.000	0.000	0.000	0.000	0.000	0.000	0.000	0.000	0.043	0.055	0.060	0.053	2.577	0.045	0.070	316	2384	100	409	9491	9900	478	8740	9218	Error	Error	-4.536	409	9491	478	8740	457217	3294338	0.726	8.254	0	0	0
1	2	5	"A25"	"A25"	4295	1365	100	1357	1416	484	34	931	931	992	787	79	25	1	0	9432	9274	3637	39	1645	1645	1853	1254	67	91	87	0	0.000	0.000	0.000	0.000	0.000	0.000	0.000	0.000	0.000	0.000	0.000	0.000	0.000	0.000	0.055	0.064	0.069	0.062	2.563	0.061	0.235	316	2384	100	426	7787	8213	485	7629	8114	Error	Error	-4.192	426	7787	485	7629	447523	2930637	0.539	5.918	0	0	0
1	3	5	"A25"	"A25"	4595	1365	100	1448	1501	517	34	938	938	964	362	37	62	34	0	10833	10755	3573	33	1703	1703	1808	785	43	99	97	0	0.000	0.000	0.000	0.000	0.000	0.000	0.000	0.000	0.000	0.000	0.000	0.000	0.000	0.000	0.056	0.062	0.066	0.055	2.686	0.059	0.286	316	2384	100	510	9130	9640	563	9052	9615	Error	Error	-4.162	510	9130	563	9052	474466	3398424	1.483	11.397	0	0	0
1	4	5	"A26"	"A26"	4895	1365	100	1425	1538	892	57	960	960	1000	466	46	50	21	0	12004	10835	4527	41	1650	1650	1745	791	45	91	87	0	0.000	0.000	0.000	0.000	0.000	0.000	0.000	0.000	0.000	0.000	0.000	0.000	0.000	0.000	0.045	0.063	0.058	0.057	2.601	0.070	0.298	316	2384	100	465	10354	10819	578	9185	9763	Error	Error	-4.477	465	10354	578	9185	486116	3423920	1.155	11.492	0	0	0
1	5	5	"A26"	"A26"	5195	1360	100	1372	1428	498	34	953	953	1010	519	51	40	9	0	9673	8924	3459	38	1672	1672	1777	807	45	91	86	0	0.000	0.000	0.000	0.000	0.000	0.000	0.000	0.000	0.000	0.000	0.000	0.000	0.000	0.000	0.052	0.065	0.067	0.075	3.880	0.057	0.124	316	2384	100	419	8001	8420	475	7252	7727	Error	Error	-4.255	419	8001	475	7252	451236	2819896	0.805	8.856	0	0	0
1	6	5	"A26"	"A26"	5495	1360	100	1391	1413	483	34	943	943	1004	627	62	37	6	0	10082	9591	4067	42	1671	1671	1760	939	53	93	86	0	0.000	0.000	0.000	0.000	0.000	0.000	0.000	0.000	0.000	0.000	0.000	0.000	0.000	0.000	0.053	0.059	0.069	0.066	2.885	0.060	0.225	316	2384	100	448	8411	8859	470	7920	8390	Error	Error	-4.231	448	8411	470	7920	446358	3030829	0.652	8.340	0	0	0
1	7	5	"A27"	"A27"	5795	1360	100	1209	1222	476	38	936	936	976	407	41	37	14	0	6948	7770	4619	59	1633	1633	1683	442	26	80	77	0	0.000	0.000	0.000	0.000	0.000	0.000	0.000	0.000	0.000	0.000	0.000	0.000	0.000	0.000	0.051	0.047	0.075	0.093	4.755	0.049	0.181	316	2384	100	273	5315	5588	286	6137	6423	Error	Error	-4.283	273	5315	286	6137	386070	2455463	0.604	13.771	0	0	0
1	8	5	"A27"	"A27"	6095	1360	100	1294	1314	518	39	930	930	977	587	60	32	6	0	9824	8687	4325	49	1628	1628	1719	891	51	87	82	0	0.000	0.000	0.000	0.000	0.000	0.000	0.000	0.000	0.000	0.000	0.000	0.000	0.000	0.000	0.044	0.054	0.070	0.071	3.479	0.084	0.168	316	2384	100	364	8196	8560	384	7059	7443	Error	Error	-4.493	364	8196	384	7059	415203	2745090	0.574	7.820	0	0	0
1	9	5	"A27"	"A27"	6395	1360	100	1298	1337	493	36	947	947	978	361	36	49	22	0	9279	9261	4369	47	1622	1622	1647	430	26	95	93	0	0.000	0.000	0.000	0.000	0.000	0.000	0.000	0.000	0.000	0.000	0.000	0.000	0.000	0.000	0.046	0.051	0.060	0.057	2.705	0.050	0.218	316	2384	100	351	7657	8008	390	7639	8029	Error	Error	-4.447	351	7657	390	7639	422357	2926521	0.994	17.707	0	0	0
1	10	5	"A28"	"A28"	6695	1360	100	1269	1319	504	38	969	969	1153	2749	238	0	0	0	9422	8606	3738	43	1665	1665	1877	2785	148	82	65	0	0.000	0.000	0.000	0.000	0.000	0.000	0.000	0.000	0.000	0.000	0.000	0.000	0.000	0.000	0.039	0.050	0.064	0.061	3.536	0.462	0.379	316	2384	100	300	7757	8057	350	6941	7291	Error	Error	-4.692	300	7757	350	6941	416789	2719649	0.060	2.416	0	0	0
1	11	5	"A28"	"A28"	6995	1355	100	1235	1288	456	35	967	967	1012	395	39	39	14	0	6767	7529	3393	45	1668	1668	1762	908	51	91	87	0	0.000	0.000	0.000	0.000	0.000	0.000	0.000	0.000	0.000	0.000	0.000	0.000	0.000	0.000	0.053	0.055	0.068	0.060	3.457	0.055	0.163	316	2384	100	268	5099	5367	321	5861	6182	Error	Error	-4.250	268	5099	321	5861	407096	2379128	0.699	6.351	0	0	0
1	12	5	"A28"	"A28"	7295	1355	100	1149	1219	477	39	964	964	1055	1218	115	3	0	0	4740	5433	2711	49	1634	1634	1706	783	45	85	78	0	0.000	0.000	0.000	0.000	0.000	0.000	0.000	0.000	0.000	0.000	0.000	0.000	0.000	0.000	0.060	0.067	0.111	0.100	4.284	0.370	0.123	316	2384	100	185	3106	3291	255	3799	4054	Error	Error	-4.069	185	3106	255	3799	385221	1716943	0.135	4.760	0	0	0
1	13	5	"A29"	"A29"	7590	1355	100	1658	1686	623	36	977	977	1031	498	48	62	26	0	7750	8042	2848	35	1762	1762	1882	665	35	100	97	0	0.000	0.000	0.000	0.000	0.000	0.000	0.000	0.000	0.000	0.000	0.000	0.000	0.000	0.000	0.114	0.113	0.117	0.105	2.373	0.114	0.247	316	2384	100	681	5988	6669	709	6280	6989	Error	Error	-3.136	681	5988	709	6280	532906	2541319	1.315	9.263	0	0	0
1	14	5	"A29"	"A29"	7890	1355	100	1503	1549	522	33	992	992	1030	524	50	49	18	0	8865	8636	3081	35	1737	1737	1917	983	51	94	92	0	0.000	0.000	0.000	0.000	0.000	0.000	0.000	0.000	0.000	0.000	0.000	0.000	0.000	0.000	0.072	0.081	0.087	0.077	2.892	0.078	0.301	316	2384	100	511	7128	7639	557	6899	7456	Error	Error	-3.802	511	7128	557	6899	489353	2728874	0.990	6.835	0	0	0
1	15	5	"A29"	"A29"	8190	1355	100	1720	1741	590	33	1048	1048	1128	595	52	53	18	0	9904	10175	3729	36	1815	1815	2319	2192	94	93	88	0	0.000	0.000	0.000	0.000	0.000	0.000	0.000	0.000	0.000	0.000	0.000	0.000	0.000	0.000	0.083	0.083	0.090	0.078	2.826	0.086	0.251	316	2384	100	672	8089	8761	693	8360	9053	Error	Error	-3.589	672	8089	693	8360	550255	3215324	1.030	3.584	0	0	0
1	16	5	"A30"	"A30"	8490	1355	100	1370	1432	524	36	1044	1044	1108	623	56	29	6	0	7994	8108	4447	54	1712	1712	1789	804	44	82	77	0	0.000	0.000	0.000	0.000	0.000	0.000	0.000	0.000	0.000	0.000	0.000	0.000	0.000	0.000	0.052	0.061	0.074	0.082	4.400	0.060	0.178	316	2384	100	326	6282	6608	388	6396	6784	Error	Error	-4.268	326	6282	388	6396	452359	2562078	0.520	7.859	0	0	0
1	17	5	"A30"	"A30"	8790	1350	100	1402	1462	524	35	1037	1037	1080	396	36	46	21	0	6752	7877	4359	55	1708	1708	1848	1044	56	88	80	0	0.000	0.000	0.000	0.000	0.000	0.000	0.000	0.000	0.000	0.000	0.000	0.000	0.000	0.000	0.072	0.069	0.086	0.078	3.359	0.066	0.275	316	2384	100	365	5044	5409	425	6169	6594	Error	Error	-3.789	365	5044	425	6169	461877	2488980	0.965	5.775	0	0	0
1	18	5	"A30"	"A30"	9090	1350	100	1476	1526	532	34	1083	1083	1288	2116	164	0	0	0	8450	8879	4354	49	1754	1754	2006	1817	90	90	70	0	0.000	0.000	0.000	0.000	0.000	0.000	0.000	0.000	0.000	0.000	0.000	0.000	0.000	0.000	0.059	0.062	0.077	0.068	2.854	0.057	0.206	316	2384	100	393	6696	7089	443	7125	7568	Error	Error	-4.091	393	6696	443	7125	482267	2805700	0.112	3.783	0	0	0
1	1	6	"A31"	"A31"	4000	1665	100	1662	1664	587	35	946	946	990	425	42	69	40	0	5332	5790	1799	31	1700	1700	1970	1172	59	97	92	0	0.000	0.000	0.000	0.000	0.000	0.000	0.000	0.000	0.000	0.000	0.000	0.000	0.000	0.000	0.197	0.176	0.189	0.167	2.454	0.116	0.207	316	2384	100	716	3632	4348	718	4090	4808	Error	Error	-2.343	716	3632	718	4090	525783	1829603	1.586	3.259	0	0	0
1	2	6	"A31"	"A31"	4300	1665	100	1748	1802	612	33	935	935	962	371	38	78	53	0	6188	6677	2108	31	1668	1668	1913	1035	54	100	95	0	0.000	0.000	0.000	0.000	0.000	0.000	0.000	0.000	0.000	0.000	0.000	0.000	0.000	0.000	0.180	0.173	0.185	0.156	2.598	0.102	0.217	316	2384	100	813	4520	5333	867	5009	5876	Error	Error	-2.475	813	4520	867	5009	569544	2109801	2.264	4.603	0	0	0
1	3	6	"A31"	"A31"	4600	1665	100	1832	1835	650	35	946	946	996	590	59	65	30	0	5939	6879	2536	36	1760	1760	2231	1725	77	98	76	0	0.000	0.000	0.000	0.000	0.000	0.000	0.000	0.000	0.000	0.000	0.000	0.000	0.000	0.000	0.212	0.174	0.206	0.157	2.761	0.086	0.166	316	2384	100	886	4179	5065	889	5119	6008	Error	Error	-2.238	886	4179	889	5119	579953	2173811	1.422	2.694	0	0	0
1	4	6	"A32"	"A32"	4900	1665	100	1518	1533	510	33	915	915	959	419	43	63	29	0	12776	11439	4619	40	1651	1651	1795	897	49	94	87	0	0.000	0.000	0.000	0.000	0.000	0.000	0.000	0.000	0.000	0.000	0.000	0.000	0.000	0.000	0.054	0.063	0.068	0.062	2.357	0.059	0.357	316	2384	100	603	11125	11728	618	9788	10406	Error	Error	-4.206	603	11125	618	9788	484458	3614697	1.370	10.751	0	0	0
1	5	6	"A32"	"A32"	5200	1660	100	1441	1473	495	33	951	951	1376	4458	323	0	0	0	10595	9945	3892	39	1692	1692	2259	4614	204	81	46	0	0.000	0.000	0.000	0.000	0.000	0.000	0.000	0.000	0.000	0.000	0.000	0.000	0.000	0.000	0.055	0.063	0.066	0.063	2.305	0.061	0.307	316	2384	100	490	8903	9393	522	8253	8775	Error	Error	-4.183	490	8903	522	8253	465442	3142547	0.022	1.666	0	0	0
1	6	6	"A32"	"A32"	5500	1660	100	1530	1525	503	32	936	936	990	780	78	33	2	0	10905	10644	4566	42	1680	1680	1836	957	52	89	84	0	0.000	0.000	0.000	0.000	0.000	0.000	0.000	0.000	0.000	0.000	0.000	0.000	0.000	0.000	0.064	0.066	0.073	0.067	2.497	0.064	0.359	316	2384	100	594	9225	9819	589	8964	9553	Error	Error	-3.957	594	9225	589	8964	481747	3363486	0.686	9.204	0	0	0
1	7	6	"A33"	"A33"	5800	1660	100	1078	1208	534	44	904	904	945	355	37	39	18	0	5886	6273	3110	49	1623	1623	1662	371	22	89	85	0	0.000	0.000	0.000	0.000	0.000	0.000	0.000	0.000	0.000	0.000	0.000	0.000	0.000	0.000	0.041	0.065	0.084	0.081	4.126	0.066	0.159	316	2384	100	174	4263	4437	304	4650	4954	Error	Error	-4.615	174	4263	304	4650	381827	1982243	0.741	12.429	0	0	0
1	8	6	"A33"	"A33"	6100	1660	100	1176	1217	450	36	929	929	977	389	39	37	13	0	5600	6350	3903	61	1624	1624	1681	438	26	88	81	0	0.000	0.000	0.000	0.000	0.000	0.000	0.000	0.000	0.000	0.000	0.000	0.000	0.000	0.000	0.062	0.061	0.084	0.098	3.789	0.058	0.119	316	2384	100	247	3976	4223	288	4726	5014	Error	Error	-4.009	247	3976	288	4726	384507	2006543	0.617	10.660	0	0	0
1	9	6	"A33"	"A33"	6400	1660	100	1218	1275	492	38	937	937	1706	6089	356	0	0	0	6952	7382	3794	51	1671	1671	2475	6079	245	45	2	0	0.000	0.000	0.000	0.000	0.000	0.000	0.000	0.000	0.000	0.000	0.000	0.000	0.000	0.000	0.053	0.059	0.076	0.073	3.886	0.772	0.549	316	2384	100	281	5281	5562	338	5711	6049	Error	Error	-4.232	281	5281	338	5711	403037	2332654	-0.071	0.807	0	0	0
1	10	6	"A34"	"A34"	6700	1660	100	1257	1345	716	53	933	933	984	481	48	37	13	0	8742	8101	4514	55	1658	1658	1707	461	27	85	79	0	0.000	0.000	0.000	0.000	0.000	0.000	0.000	0.000	0.000	0.000	0.000	0.000	0.000	0.000	0.046	0.064	0.073	0.081	4.420	0.058	0.173	316	2384	100	324	7084	7408	412	6443	6855	Error	Error	-4.450	324	7084	412	6443	424871	2560053	0.751	13.870	0	0	0
1	11	6	"A34"	"A34"	7000	1660	100	1281	1326	457	34	929	929	984	816	82	20	0	0	9113	9038	4105	45	1650	1650	1704	750	44	93	89	0	0.000	0.000	0.000	0.000	0.000	0.000	0.000	0.000	0.000	0.000	0.000	0.000	0.000	0.000	0.047	0.054	0.065	0.065	3.044	0.047	0.186	316	2384	100	352	7463	7815	397	7388	7785	Error	Error	-4.406	352	7463	397	7388	419092	2856119	0.419	9.779	0	0	0
1	12	6	"A34"	"A34"	7300	1655	100	1206	1265	528	41	927	927	977	492	50	28	6	0	7994	7491	3574	47	1626	1626	1739	741	42	88	85	0	0.000	0.000	0.000	0.000	0.000	0.000	0.000	0.000	0.000	0.000	0.000	0.000	0.000	0.000	0.044	0.058	0.068	0.072	3.680	0.053	0.166	316	2384	100	279	6368	6647	338	5865	6203	Error	Error	-4.513	279	6368	338	5865	399670	2367087	0.585	7.762	0	0	0
1	13	6	"A35"	"A35"	7595	1655	100	1538	1561	577	36	963	963	1000	358	35	63	39	0	8389	8147	3825	46	1690	1690	1809	799	44	92	83	0	0.000	0.000	0.000	0.000	0.000	0.000	0.000	0.000	0.000	0.000	0.000	0.000	0.000	0.000	0.086	0.093	0.102	0.100	2.570	0.083	0.245	316	2384	100	575	6699	7274	598	6457	7055	Error	Error	-3.542	575	6699	598	6457	493150	2574382	1.567	7.932	0	0	0
1	14	6	"A35"	"A35"	7895	1655	100	1609	1608	578	35	983	983	1014	371	36	62	43	0	9938	9602	3793	39	1720	1720	1860	912	49	95	89	0	0.000	0.000	0.000	0.000	0.000	0.000	0.000	0.000	0.000	0.000	0.000	0.000	0.000	0.000	0.076	0.079	0.088	0.076	2.834	0.075	0.332	316	2384	100	626	8218	8844	625	7882	8507	Error	Error	-3.715	626	8218	625	7882	508113	3034267	1.601	8.489	0	0	0
1	15	6	"A35"	"A35"	8195	1655	100	1533	1569	551	35	978	978	1059	663	62	41	10	0	9440	9430	3364	35	1718	1718	1892	981	51	97	93	0	0.000	0.000	0.000	0.000	0.000	0.000	0.000	0.000	0.000	0.000	0.000	0.000	0.000	0.000	0.072	0.077	0.083	0.071	2.690	0.076	0.219	316	2384	100	555	7722	8277	591	7712	8303	Error	Error	-3.798	555	7722	591	7712	495830	2980032	0.769	7.684	0	0	0
1	16	6	"A36"	"A36"	8495	1655	100	1300	1317	461	35	1013	1013	1046	363	34	41	16	0	6251	7016	4275	60	1666	1666	1719	399	23	86	80	0	0.000	0.000	0.000	0.000	0.000	0.000	0.000	0.000	0.000	0.000	0.000	0.000	0.000	0.000	0.063	0.057	0.086	0.092	4.813	0.049	0.137	316	2384	100	287	4585	4872	304	5350	5654	Error	Error	-3.998	287	4585	304	5350	416205	2217198	0.747	13.276	0	0	0
1	17	6	"A36"	"A36"	8795	1655	100	1209	1292	472	36	1012	1012	1080	629	58	18	4	0	5863	6573	3898	59	1693	1693	1784	727	40	85	75	0	0.000	0.000	0.000	0.000	0.000	0.000	0.000	0.000	0.000	0.000	0.000	0.000	0.000	0.000	0.047	0.057	0.083	0.082	4.473	0.086	0.126	316	2384	100	197	4170	4367	280	4880	5160	Error	Error	-4.404	197	4170	280	4880	408241	2077019	0.337	6.587	0	0	0
1	18	6	"A36"	"A36"	9095	1650	100	1179	1252	435	34	1048	1048	1099	436	39	28	7	0	3972	5738	4035	70	1724	1724	1821	619	33	84	69	0	0.000	0.000	0.000	0.000	0.000	0.000	0.000	0.000	0.000	0.000	0.000	0.000	0.000	0.000	0.058	0.051	0.093	0.108	3.871	0.096	0.080	316	2384	100	131	2248	2379	204	4014	4218	Error	Error	-4.101	131	2248	204	4014	395770	1813365	0.351	6.328	0	0	0
1	1	7	"A37"	"A37"	4005	1965	100	1480	1524	509	33	896	896	970	733	75	37	6	0	11696	10930	3140	28	1595	1595	1646	648	39	100	97	0	0.000	0.000	0.000	0.000	0.000	0.000	0.000	0.000	0.000	0.000	0.000	0.000	0.000	0.000	0.058	0.067	0.069	0.058	2.600	0.087	0.135	316	2384	100	584	10101	10685	628	9335	9963	Error	Error	-4.112	584	10101	628	9335	481635	3453755	0.756	14.327	0	0	0
1	2	7	"A37"	"A37"	4305	1965	100	1412	1422	484	34	886	886	924	371	40	59	31	0	11125	10382	4266	41	1575	1575	1638	509	31	100	98	0	0.000	0.000	0.000	0.000	0.000	0.000	0.000	0.000	0.000	0.000	0.000	0.000	0.000	0.000	0.055	0.061	0.067	0.059	2.211	0.059	0.301	316	2384	100	526	9550	10076	536	8807	9343	Error	Error	-4.182	526	9550	536	8807	449265	3280841	1.342	17.179	0	0	0
1	3	7	"A37"	"A37"	4605	1965	100	1528	1560	471	30	896	896	949	492	51	61	22	0	12812	12912	3290	25	1604	1604	1704	763	44	100	99	0	0.000	0.000	0.000	0.000	0.000	0.000	0.000	0.000	0.000	0.000	0.000	0.000	0.000	0.000	0.056	0.059	0.062	0.050	2.190	0.060	0.294	316	2384	100	632	11208	11840	664	11308	11972	Error	Error	-4.148	632	11208	664	11308	492994	4080085	1.242	14.689	0	0	0
1	4	7	"A38"	"A38"	4905	1965	100	1503	1554	503	32	907	907	936	360	38	69	40	0	10120	9650	3025	31	1618	1618	1691	560	33	99	96	0	0.000	0.000	0.000	0.000	0.000	0.000	0.000	0.000	0.000	0.000	0.000	0.000	0.000	0.000	0.070	0.081	0.079	0.075	2.463	0.065	0.272	316	2384	100	596	8502	9098	647	8032	8679	Error	Error	-3.834	596	8502	647	8032	490939	3049389	1.717	14.213	0	0	0
1	5	7	"A38"	"A38"	5205	1965	100	1411	1478	550	37	908	908	1085	2068	190	0	0	0	8427	8175	2888	35	1639	1639	1861	1982	106	88	84	0	0.000	0.000	0.000	0.000	0.000	0.000	0.000	0.000	0.000	0.000	0.000	0.000	0.000	0.000	0.074	0.087	0.087	0.088	2.626	0.540	0.342	316	2384	100	503	6788	7291	570	6536	7106	Error	Error	-3.754	503	6788	570	6536	467104	2583336	0.190	3.186	0	0	0
1	6	7	"A38"	"A38"	5505	1960	100	1433	1486	571	38	924	924	1056	2120	200	1	0	0	8918	8685	3068	35	1655	1655	1831	1472	80	94	87	0	0.000	0.000	0.000	0.000	0.000	0.000	0.000	0.000	0.000	0.000	0.000	0.000	0.000	0.000	0.070	0.080	0.087	0.076	2.921	0.071	0.206	316	2384	100	509	7263	7772	562	7030	7592	Error	Error	-3.835	509	7263	562	7030	469726	2744577	0.203	4.656	0	0	0
1	7	7	"A39"	"A39"	5805	1960	100	1440	1479	528	35	903	903	963	718	74	34	6	0	9932	9958	3023	30	1662	1662	1691	556	32	100	99	0	0.000	0.000	0.000	0.000	0.000	0.000	0.000	0.000	0.000	0.000	0.000	0.000	0.000	0.000	0.065	0.069	0.068	0.062	2.556	0.062	0.270	316	2384	100	537	8270	8807	576	8296	8872	Error	Error	-3.945	537	8270	576	8296	467370	3146856	0.719	14.869	0	0	0
1	8	7	"A39"	"A39"	6105	1960	100	1308	1358	468	34	894	894	928	354	38	56	26	0	10426	10193	3596	35	1642	1642	1659	301	18	100	99	0	0.000	0.000	0.000	0.000	0.000	0.000	0.000	0.000	0.000	0.000	0.000	0.000	0.000	0.000	0.047	0.054	0.057	0.050	2.756	0.053	0.253	316	2384	100	414	8784	9198	464	8551	9015	Error	Error	-4.407	414	8784	464	8551	429090	3221011	1.215	28.352	0	0	0
1	9	7	"A39"	"A39"	6405	1960	100	1415	1452	547	37	892	892	927	351	37	64	33	0	9958	9502	3438	36	1624	1624	1642	282	17	99	99	0	0.000	0.000	0.000	0.000	0.000	0.000	0.000	0.000	0.000	0.000	0.000	0.000	0.000	0.000	0.063	0.071	0.076	0.066	2.771	0.067	0.282	316	2384	100	523	8334	8857	560	7878	8438	Error	Error	-3.994	523	8334	560	7878	458787	3002683	1.496	27.872	0	0	0
1	10	7	"A40"	"A40"	6705	1960	100	1559	1580	498	31	952	952	1002	606	60	50	10	0	10619	10684	3293	30	1736	1736	1887	1001	53	100	97	0	0.000	0.000	0.000	0.000	0.000	0.000	0.000	0.000	0.000	0.000	0.000	0.000	0.000	0.000	0.068	0.070	0.071	0.061	2.451	0.067	0.287	316	2384	100	607	8883	9490	628	8948	9576	Error	Error	-3.871	607	8883	628	8948	499164	3376151	0.954	8.788	0	0	0
1	11	7	"A40"	"A40"	7005	1960	100	1480	1553	515	33	893	893	946	643	67	45	11	0	9865	10182	2850	27	1661	1661	1704	438	25	100	100	0	0.000	0.000	0.000	0.000	0.000	0.000	0.000	0.000	0.000	0.000	0.000	0.000	0.000	0.000	0.072	0.077	0.072	0.065	2.366	0.067	0.289	316	2384	100	587	8204	8791	660	8521	9181	Error	Error	-3.805	587	8204	660	8521	490604	3217430	0.944	19.356	0	0	0
1	12	7	"A40"	"A40"	7305	1960	100	1565	1596	508	31	897	897	930	342	36	73	49	0	10168	10663	2656	24	1688	1688	1745	413	23	100	100	0	0.000	0.000	0.000	0.000	0.000	0.000	0.000	0.000	0.000	0.000	0.000	0.000	0.000	0.000	0.079	0.078	0.077	0.067	2.320	0.071	0.347	316	2384	100	668	8480	9148	699	8975	9674	Error	Error	-3.666	668	8480	699	8975	504276	3369487	1.947	21.593	0	0	0
1	13	7	"A41"	"A41"	7600	1955	100	1307	1330	470	35	930	930	971	458	47	42	11	0	9230	7976	3388	42	1645	1645	1706	572	33	86	82	0	0.000	0.000	0.000	0.000	0.000	0.000	0.000	0.000	0.000	0.000	0.000	0.000	0.000	0.000	0.050	0.063	0.076	0.077	3.479	0.061	0.202	316	2384	100	377	7585	7962	400	6331	6731	Error	Error	-4.331	377	7585	400	6331	420155	2520413	0.784	10.962	0	0	0
1	14	7	"A41"	"A41"	7900	1955	100	1190	1272	468	36	939	939	980	392	40	40	14	0	8739	8183	3140	38	1655	1655	1707	534	31	95	91	0	0.000	0.000	0.000	0.000	0.000	0.000	0.000	0.000	0.000	0.000	0.000	0.000	0.000	0.000	0.035	0.051	0.066	0.056	2.714	0.054	0.188	316	2384	100	251	7084	7335	333	6528	6861	Error	Error	-4.819	251	7084	333	6528	401909	2585712	0.745	12.127	0	0	0
1	15	7	"A41"	"A41"	8200	1955	100	1266	1332	479	35	960	960	1014	477	47	36	11	0	7725	7615	3570	46	1665	1665	1757	748	42	87	83	0	0.000	0.000	0.000	0.000	0.000	0.000	0.000	0.000	0.000	0.000	0.000	0.000	0.000	0.000	0.050	0.063	0.079	0.078	3.875	0.057	0.170	316	2384	100	306	6060	6366	372	5950	6322	Error	Error	-4.308	306	6060	372	5950	421056	2406444	0.667	7.832	0	0	0
1	16	7	"A42"	"A42"	8500	1955	100	1522	1527	480	31	991	991	1064	951	89	17	0	0	10078	9528	2839	29	1678	1678	1701	314	18	99	98	0	0.000	0.000	0.000	0.000	0.000	0.000	0.000	0.000	0.000	0.000	0.000	0.000	0.000	0.000	0.063	0.068	0.080	0.070	2.400	0.066	0.283	316	2384	100	531	8400	8931	536	7850	8386	Error	Error	-3.984	531	8400	536	7850	482684	3010896	0.487	24.927	0	0	0
1	17	7	"A42"	"A42"	8800	1955	100	1340	1368	492	35	976	976	1021	396	38	49	15	0	7292	7308	2477	33	1676	1676	1723	435	25	99	98	0	0.000	0.000	0.000	0.000	0.000	0.000	0.000	0.000	0.000	0.000	0.000	0.000	0.000	0.000	0.065	0.070	0.091	0.077	2.792	0.065	0.146	316	2384	100	364	5616	5980	392	5632	6024	Error	Error	-3.948	364	5616	392	5632	432362	2309287	0.876	12.839	0	0	0
1	18	7	"A42"	"A42"	9100	1955	100	1415	1503	526	34	1027	1027	1085	616	56	35	8	0	10507	9545	3776	39	1726	1726	1853	856	46	100	97	0	0.000	0.000	0.000	0.000	0.000	0.000	0.000	0.000	0.000	0.000	0.000	0.000	0.000	0.000	0.044	0.061	0.066	0.057	2.517	0.063	0.279	316	2384	100	388	8781	9169	476	7819	8295	Error	Error	-4.500	388	8781	476	7819	474877	3016102	0.679	8.986	0	0	0
1	1	8	"A43"	"A43"	4010	2265	100	1227	1261	436	34	892	892	943	446	47	41	10	0	9448	8596	3649	42	1570	1570	1605	355	22	95	91	0	0.000	0.000	0.000	0.000	0.000	0.000	0.000	0.000	0.000	0.000	0.000	0.000	0.000	0.000	0.043	0.053	0.062	0.061	3.115	0.052	0.209	316	2384	100	335	7878	8213	369	7026	7395	Error	Error	-4.556	335	7878	369	7026	398390	2716297	0.713	19.693	0	0	0
1	2	8	"A43"	"A43"	4310	2265	100	1169	1233	454	36	903	903	941	372	39	41	14	0	7598	7582	2940	38	1576	1576	1620	400	24	97	93	0	0.000	0.000	0.000	0.000	0.000	0.000	0.000	0.000	0.000	0.000	0.000	0.000	0.000	0.000	0.044	0.055	0.067	0.060	3.241	0.054	0.153	316	2384	100	266	6022	6288	330	6006	6336	Error	Error	-4.501	266	6022	330	6006	389486	2395779	0.785	14.905	0	0	0
1	3	8	"A43"	"A43"	4610	2265	100	1287	1318	447	33	907	907	949	368	38	50	21	0	10276	9269	3483	37	1586	1586	1611	289	17	98	96	0	0.000	0.000	0.000	0.000	0.000	0.000	0.000	0.000	0.000	0.000	0.000	0.000	0.000	0.000	0.044	0.053	0.060	0.054	2.933	0.052	0.211	316	2384	100	380	8690	9070	411	7683	8094	Error	Error	-4.515	380	8690	411	7683	416422	2929065	1.003	26.498	0	0	0
1	4	8	"A44"	"A44"	4910	2265	100	1408	1422	554	38	917	917	941	335	35	61	34	0	8164	8035	3212	39	1615	1615	1654	425	25	96	92	0	0.000	0.000	0.000	0.000	0.000	0.000	0.000	0.000	0.000	0.000	0.000	0.000	0.000	0.000	0.075	0.079	0.094	0.085	3.038	0.073	0.260	316	2384	100	491	6549	7040	505	6420	6925	Error	Error	-3.737	491	6549	505	6420	449372	2539125	1.436	15.014	0	0	0
1	5	8	"A44"	"A44"	5210	2265	100	1318	1374	489	35	922	922	1087	2362	217	0	0	0	8157	8044	3318	41	1620	1620	1823	2395	131	84	73	0	0.000	0.000	0.000	0.000	0.000	0.000	0.000	0.000	0.000	0.000	0.000	0.000	0.000	0.000	0.061	0.070	0.079	0.075	3.114	0.067	0.040	316	2384	100	396	6537	6933	452	6424	6876	Error	Error	-4.045	396	6537	452	6424	434203	2541776	0.122	2.597	0	0	0
1	6	8	"A44"	"A44"	5510	2265	100	1208	1244	419	33	922	922	965	381	39	38	15	0	6401	6271	2204	35	1663	1663	1790	918	51	90	86	0	0.000	0.000	0.000	0.000	0.000	0.000	0.000	0.000	0.000	0.000	0.000	0.000	0.000	0.000	0.060	0.070	0.084	0.072	3.576	0.066	0.177	316	2384	100	286	4738	5024	322	4608	4930	Error	Error	-4.050	286	4738	322	4608	392968	1981508	0.732	4.881	0	0	0
1	7	8	"A45"	"A45"	5810	2260	100	1440	1447	489	33	903	903	947	401	42	62	30	0	7654	7759	2556	32	1677	1677	1718	396	23	100	97	0	0.000	0.000	0.000	0.000	0.000	0.000	0.000	0.000	0.000	0.000	0.000	0.000	0.000	0.000	0.090	0.089	0.095	0.092	2.396	0.086	0.234	316	2384	100	537	5977	6514	544	6082	6626	Error	Error	-3.476	537	5977	544	6082	457257	2451801	1.247	15.255	0	0	0
1	8	8	"A45"	"A45"	6110	2260	100	1453	1491	577	38	907	907	938	386	41	59	35	0	6201	6390	2219	34	1674	1674	1750	538	30	97	93	0	0.000	0.000	0.000	0.000	0.000	0.000	0.000	0.000	0.000	0.000	0.000	0.000	0.000	0.000	0.121	0.124	0.139	0.122	2.806	0.107	0.269	316	2384	100	546	4527	5073	584	4716	5300	Error	Error	-3.052	546	4527	584	4716	471052	2019248	1.433	8.625	0	0	0
1	9	8	"A45"	"A45"	6410	2260	100	1813	3611	7471	206	943	943	971	370	38	78	59	0	6323	7846	6390	81	1684	1684	1739	448	25	99	97	0	0.000	0.000	0.000	0.000	0.000	0.000	0.000	0.000	0.000	0.000	0.000	0.000	0.000	0.000	0.188	0.433	0.210	0.182	3.036	0.935	0.701	316	2384	100	870	4639	5509	2668	6162	8830	Error	Error	-2.415	870	4639	2668	6162	1141233	2479410	7.135	13.632	0	0	0
1	10	8	"A47"	"A47"	6710	2260	100	1628	1658	919	55	926	926	966	357	36	70	49	0	7247	7385	2114	28	1741	1741	1821	502	27	100	99	0	0.000	0.000	0.000	0.000	0.000	0.000	0.000	0.000	0.000	0.000	0.000	0.000	0.000	0.000	0.127	0.130	0.129	0.108	2.514	0.142	0.346	316	2384	100	702	5506	6208	732	5644	6376	Error	Error	-2.971	702	5506	732	5644	523928	2333518	1.938	11.084	0	0	0
1	11	8	"A47"	"A47"	7010	2260	100	1495	1488	494	33	933	933	967	390	40	60	31	0	7741	8180	2425	29	1708	1708	1777	462	25	100	100	0	0.000	0.000	0.000	0.000	0.000	0.000	0.000	0.000	0.000	0.000	0.000	0.000	0.000	0.000	0.093	0.086	0.093	0.078	2.545	0.082	0.276	316	2384	100	562	6033	6595	555	6472	7027	Error	Error	-3.424	562	6033	555	6472	470162	2584920	1.336	13.859	0	0	0
1	12	8	"A47"	"A47"	7305	2260	100	1520	1544	530	34	950	950	986	416	42	59	32	0	7903	7630	2254	29	1733	1733	1861	727	39	97	93	0	0.000	0.000	0.000	0.000	0.000	0.000	0.000	0.000	0.000	0.000	0.000	0.000	0.000	0.000	0.092	0.101	0.105	0.091	2.564	0.091	0.278	316	2384	100	570	6170	6740	594	5897	6491	Error	Error	-3.436	570	6170	594	5897	487785	2411134	1.341	7.935	0	0	0
1	13	8	"A48"	"A48"	7605	2255	100	1353	1432	549	38	955	955	1054	1153	109	12	0	0	6760	6337	2580	40	1688	1688	1802	1172	65	83	76	0	0.000	0.000	0.000	0.000	0.000	0.000	0.000	0.000	0.000	0.000	0.000	0.000	0.000	0.000	0.078	0.103	0.132	0.118	3.207	0.096	0.250	316	2384	100	398	5072	5470	477	4649	5126	Error	Error	-3.672	398	5072	477	4649	452566	2002485	0.328	3.869	0	0	0
1	14	8	"A48"	"A48"	7905	2255	100	1425	1460	504	34	989	989	1077	1006	93	13	0	0	7422	7164	2845	39	1706	1706	1881	1138	60	87	83	0	0.000	0.000	0.000	0.000	0.000	0.000	0.000	0.000	0.000	0.000	0.000	0.000	0.000	0.000	0.076	0.086	0.096	0.093	2.629	0.079	0.250	316	2384	100	436	5716	6152	471	5458	5929	Error	Error	-3.713	436	5716	471	5458	461490	2263890	0.381	4.642	0	0	0
1	15	8	"A48"	"A48"	8205	2255	100	1346	1434	586	40	974	974	1019	412	40	47	24	0	6705	6682	2242	33	1697	1697	1831	884	48	92	87	0	0.000	0.000	0.000	0.000	0.000	0.000	0.000	0.000	0.000	0.000	0.000	0.000	0.000	0.000	0.074	0.092	0.103	0.093	3.256	0.090	0.222	316	2384	100	372	5008	5380	460	4985	5445	Error	Error	-3.751	372	5008	460	4985	453292	2111600	1.007	5.488	0	0	0
1	16	8	"A49"	"A49"	8505	2255	100	1303	1406	676	48	1052	1052	1126	1268	112	4	0	0	5737	6067	3136	51	1735	1735	1765	385	21	86	82	0	0.000	0.000	0.000	0.000	0.000	0.000	0.000	0.000	0.000	0.000	0.000	0.000	0.000	0.000	0.063	0.082	0.101	0.100	4.993	0.200	0.023	316	2384	100	251	4002	4253	354	4332	4686	Error	Error	-3.995	251	4002	354	4332	444449	1917161	0.221	11.174	0	0	0
1	17	8	"A49"	"A49"	8805	2255	100	1223	1288	493	38	1051	1051	1073	386	35	29	12	0	4499	5302	2741	51	1728	1728	1780	468	26	87	84	0	0.000	0.000	0.000	0.000	0.000	0.000	0.000	0.000	0.000	0.000	0.000	0.000	0.000	0.000	0.062	0.066	0.106	0.102	3.848	0.075	0.145	316	2384	100	172	2771	2943	237	3574	3811	Error	Error	-4.010	172	2771	237	3574	406881	1675530	0.557	7.526	0	0	0
1	18	8	"A49"	"A49"	9105	2255	100	1199	1299	489	37	1076	1076	1103	374	33	31	13	0	4313	5260	2853	54	1759	1759	1816	545	30	86	78	0	0.000	0.000	0.000	0.000	0.000	0.000	0.000	0.000	0.000	0.000	0.000	0.000	0.000	0.000	0.048	0.064	0.112	0.131	4.493	0.065	0.110	316	2384	100	123	2554	2677	223	3501	3724	Error	Error	-4.376	123	2554	223	3501	410540	1662030	0.524	6.319	0	0	0
1	1	9	"A50"	"A50"	4015	2565	100	1477	1465	531	36	951	951	982	371	37	59	32	0	8106	8410	2741	32	1584	1584	1634	396	24	100	99	0	0.000	0.000	0.000	0.000	0.000	0.000	0.000	0.000	0.000	0.000	0.000	0.000	0.000	0.000	0.081	0.075	0.088	0.077	2.514	0.070	0.235	316	2384	100	526	6522	7048	514	6826	7340	Error	Error	-3.632	526	6522	514	6826	462851	2657409	1.302	17.111	0	0	0
1	2	9	"A50"	"A50"	4315	2565	100	1502	1522	522	34	923	923	949	348	36	65	41	0	8142	8454	3011	35	1608	1608	1679	515	30	99	98	0	0.000	0.000	0.000	0.000	0.000	0.000	0.000	0.000	0.000	0.000	0.000	0.000	0.000	0.000	0.089	0.087	0.094	0.081	2.635	0.075	0.274	316	2384	100	579	6534	7113	599	6846	7445	Error	Error	-3.496	579	6534	599	6846	481076	2671446	1.647	13.155	0	0	0
1	3	9	"A50"	"A50"	4615	2565	100	1564	1691	1007	59	932	932	982	616	62	51	14	0	8585	8778	2380	27	1646	1646	1746	633	36	100	100	0	0.000	0.000	0.000	0.000	0.000	0.000	0.000	0.000	0.000	0.000	0.000	0.000	0.000	0.000	0.091	0.106	0.096	0.085	2.518	0.100	0.238	316	2384	100	632	6939	7571	759	7132	7891	Error	Error	-3.457	632	6939	759	7132	534275	2773865	1.151	11.109	0	0	0
1	4	9	"A51"	"A51"	4915	2565	100	1275	1351	464	34	946	946	980	371	37	47	18	0	8307	7741	2715	35	1638	1638	1665	341	20	95	91	0	0.000	0.000	0.000	0.000	0.000	0.000	0.000	0.000	0.000	0.000	0.000	0.000	0.000	0.000	0.049	0.066	0.074	0.074	3.376	0.058	0.158	316	2384	100	329	6669	6998	405	6103	6508	Error	Error	-4.341	329	6669	405	6103	426845	2446124	1.000	17.818	0	0	0
1	5	9	"A51"	"A51"	5215	2565	100	1144	1231	516	41	938	938	967	363	37	39	14	0	6684	6329	2274	35	1605	1605	1673	577	34	91	87	0	0.000	0.000	0.000	0.000	0.000	0.000	0.000	0.000	0.000	0.000	0.000	0.000	0.000	0.000	0.041	0.062	0.088	0.075	3.672	0.067	0.148	316	2384	100	206	5079	5285	293	4724	5017	Error	Error	-4.624	206	5079	293	4724	389131	2000026	0.727	8.069	0	0	0
1	6	9	"A51"	"A51"	5515	2565	100	1197	1209	401	33	926	926	972	404	41	36	7	0	6251	6073	1930	31	1626	1626	1671	404	24	94	90	0	0.000	0.000	0.000	0.000	0.000	0.000	0.000	0.000	0.000	0.000	0.000	0.000	0.000	0.000	0.059	0.064	0.092	0.080	3.161	0.064	0.124	316	2384	100	271	4625	4896	283	4447	4730	Error	Error	-4.093	271	4625	283	4447	382115	1918986	0.587	10.896	0	0	0
1	7	9	"A52"	"A52"	5815	2565	100	1245	1281	443	34	940	940	983	427	43	38	12	0	6307	6519	2315	35	1653	1653	1669	280	16	97	96	0	0.000	0.000	0.000	0.000	0.000	0.000	0.000	0.000	0.000	0.000	0.000	0.000	0.000	0.000	0.066	0.070	0.092	0.079	3.036	0.069	0.155	316	2384	100	305	4654	4959	341	4866	5207	Error	Error	-3.932	305	4654	341	4866	404838	2060119	0.698	17.321	0	0	0
1	8	9	"A52"	"A52"	6115	2560	100	1256	1393	1727	123	932	932	966	366	37	46	18	0	5907	5634	2290	40	1662	1662	1711	443	25	86	83	0	0.000	0.000	0.000	0.000	0.000	0.000	0.000	0.000	0.000	0.000	0.000	0.000	0.000	0.000	0.076	0.116	0.114	0.117	3.825	0.116	0.049	316	2384	100	324	4245	4569	461	3972	4433	Error	Error	-3.712	324	4245	461	3972	440121	1780460	1.167	8.856	0	0	0
1	9	9	"A52"	"A52"	6415	2560	100	1218	1236	400	32	924	924	969	371	38	43	13	0	6044	5828	2129	36	1664	1664	1710	399	23	91	85	0	0.000	0.000	0.000	0.000	0.000	0.000	0.000	0.000	0.000	0.000	0.000	0.000	0.000	0.000	0.067	0.075	0.100	0.089	3.242	0.066	0.131	316	2384	100	294	4380	4674	312	4164	4476	Error	Error	-3.897	294	4380	312	4164	390710	1841750	0.720	10.321	0	0	0
1	10	9	"A53"	"A53"	6715	2560	100	1472	1511	505	33	928	928	964	350	36	63	38	0	7057	7298	2190	30	1723	1723	1801	559	31	99	97	0	0.000	0.000	0.000	0.000	0.000	0.000	0.000	0.000	0.000	0.000	0.000	0.000	0.000	0.000	0.102	0.105	0.115	0.100	2.368	0.091	0.268	316	2384	100	544	5334	5878	583	5575	6158	Error	Error	-3.294	544	5334	583	5575	477522	2306315	1.563	9.834	0	0	0
1	11	9	"A53"	"A53"	7015	2560	100	1489	1508	456	30	952	952	1003	532	53	50	12	0	7936	7979	2031	25	1730	1730	1805	594	32	100	99	0	0.000	0.000	0.000	0.000	0.000	0.000	0.000	0.000	0.000	0.000	0.000	0.000	0.000	0.000	0.087	0.089	0.095	0.077	2.753	0.079	0.241	316	2384	100	537	6206	6743	556	6249	6805	Error	Error	-3.531	537	6206	556	6249	476526	2521286	0.949	10.394	0	0	0
1	12	9	"A53"	"A53"	7310	2560	100	1390	1420	440	30	974	974	1010	415	41	50	15	0	7166	7356	1980	26	1716	1716	1793	621	34	100	99	0	0.000	0.000	0.000	0.000	0.000	0.000	0.000	0.000	0.000	0.000	0.000	0.000	0.000	0.000	0.076	0.079	0.090	0.076	2.548	0.082	0.176	316	2384	100	416	5450	5866	446	5640	6086	Error	Error	-3.712	416	5450	446	5640	448569	2324426	0.988	8.958	0	0	0
1	13	9	"A54"	"A54"	7610	2560	100	1133	1170	503	42	953	953	1011	921	91	3	0	0	4481	4703	2139	45	1665	1665	1696	479	28	89	80	0	0.000	0.000	0.000	0.000	0.000	0.000	0.000	0.000	0.000	0.000	0.000	0.000	0.000	0.000	0.064	0.071	0.115	0.109	3.543	0.109	0.105	316	2384	100	180	2816	2996	217	3038	3255	Error	Error	-3.968	180	2816	217	3038	369697	1486081	0.173	6.278	0	0	0
1	14	9	"A54"	"A54"	7910	2555	100	1123	1154	454	39	956	956	1026	861	83	6	0	0	3424	4216	2241	53	1688	1688	1723	346	20	91	81	0	0.000	0.000	0.000	0.000	0.000	0.000	0.000	0.000	0.000	0.000	0.000	0.000	0.000	0.000	0.096	0.078	0.146	0.144	4.384	0.063	0.049	316	2384	100	167	1736	1903	198	2528	2726	Error	Error	-3.378	167	1736	198	2528	364719	1332298	0.149	7.205	0	0	0
1	15	9	"A54"	"A54"	8210	2555	100	1121	1155	406	35	976	976	1033	417	40	26	6	0	3476	4183	2191	52	1678	1678	1719	372	21	90	80	0	0.000	0.000	0.000	0.000	0.000	0.000	0.000	0.000	0.000	0.000	0.000	0.000	0.000	0.000	0.081	0.071	0.140	0.149	3.943	0.070	0.071	316	2384	100	145	1798	1943	179	2505	2684	Error	Error	-3.632	145	1798	179	2505	365018	1321821	0.293	6.624	0	0	0
1	16	9	"A55"	"A55"	8510	2555	100	1543	2647	4882	184	1070	1070	1104	399	36	54	30	0	6429	8412	9635	114	1758	1758	1813	459	25	94	91	0	0.000	0.000	0.000	0.000	0.000	0.000	0.000	0.000	0.000	0.000	0.000	0.000	0.000	0.000	0.101	0.237	0.128	0.136	3.578	0.399	0.723	316	2384	100	473	4671	5144	1577	6654	8231	Error	Error	-3.304	473	4671	1577	6654	836553	2658130	3.867	14.377	0	0	0
1	17	9	"A55"	"A55"	8810	2555	100	1372	1417	473	33	1042	1042	1081	431	39	41	16	0	6269	7170	3425	47	1765	1765	1814	511	28	97	95	0	0.000	0.000	0.000	0.000	0.000	0.000	0.000	0.000	0.000	0.000	0.000	0.000	0.000	0.000	0.073	0.069	0.089	0.079	3.264	0.070	0.234	316	2384	100	330	4504	4834	375	5405	5780	Error	Error	-3.771	330	4504	375	5405	447835	2265866	0.780	10.481	0	0	0
1	18	9	"A55"	"A55"	9110	2555	100	1474	1496	471	31	1091	1091	1153	818	70	18	1	0	6913	7852	3761	47	1771	1771	1875	748	39	99	93	0	0.000	0.000	0.000	0.000	0.000	0.000	0.000	0.000	0.000	0.000	0.000	0.000	0.000	0.000	0.074	0.067	0.079	0.066	3.133	0.070	0.176	316	2384	100	383	5142	5525	405	6081	6486	Error	Error	-3.747	383	5142	405	6081	472861	2481320	0.419	7.991	0	0	0
1	1	10	"A56"	"A56"	4020	2870	100	1234	1259	433	34	946	946	1000	463	46	35	6	0	6933	7266	3547	48	1593	1593	1654	537	32	88	86	0	0.000	0.000	0.000	0.000	0.000	0.000	0.000	0.000	0.000	0.000	0.000	0.000	0.000	0.000	0.054	0.055	0.078	0.082	3.832	0.049	0.149	316	2384	100	288	5340	5628	313	5673	5986	Error	Error	-4.213	288	5340	313	5673	397810	2296001	0.559	10.451	0	0	0
1	2	10	"A56"	"A56"	4320	2865	100	1343	1378	467	33	976	976	1022	530	51	34	11	0	8385	8561	3674	42	1638	1638	1712	685	40	95	92	0	0.000	0.000	0.000	0.000	0.000	0.000	0.000	0.000	0.000	0.000	0.000	0.000	0.000	0.000	0.054	0.058	0.073	0.065	3.443	0.054	0.200	316	2384	100	367	6747	7114	402	6923	7325	Error	Error	-4.200	367	6747	402	6923	435565	2705339	0.672	9.999	0	0	0
1	3	10	"A56"	"A56"	4620	2865	100	1252	1289	421	32	917	917	965	372	38	48	18	0	9188	8719	2889	33	1599	1599	1652	525	31	96	94	0	0.000	0.000	0.000	0.000	0.000	0.000	0.000	0.000	0.000	0.000	0.000	0.000	0.000	0.000	0.044	0.052	0.064	0.057	2.524	0.049	0.169	316	2384	100	335	7589	7924	372	7120	7492	Error	Error	-4.502	335	7589	372	7120	407453	2755213	0.871	13.461	0	0	0
1	4	10	"A57"	"A57"	4920	2865	100	1499	1569	495	31	944	944	972	352	36	70	40	0	11806	10710	4024	37	1644	1644	1741	784	45	93	87	0	0.000	0.000	0.000	0.000	0.000	0.000	0.000	0.000	0.000	0.000	0.000	0.000	0.000	0.000	0.055	0.069	0.070	0.067	2.879	0.065	0.373	316	2384	100	555	10162	10717	625	9066	9691	Error	Error	-4.195	555	10162	625	9066	495946	3384369	1.696	11.440	0	0	0
1	5	10	"A57"	"A57"	5220	2865	100	1517	1589	481	30	963	963	1000	361	36	68	41	0	11057	10522	4054	38	1699	1699	1815	901	49	92	89	0	0.000	0.000	0.000	0.000	0.000	0.000	0.000	0.000	0.000	0.000	0.000	0.000	0.000	0.000	0.059	0.071	0.074	0.072	2.838	0.064	0.371	316	2384	100	554	9358	9912	626	8823	9449	Error	Error	-4.078	554	9358	626	8823	502026	3325050	1.632	9.664	0	0	0
1	6	10	"A57"	"A57"	5520	2865	100	1469	1523	493	32	934	934	990	594	60	45	10	0	11411	10332	3923	37	1688	1688	1835	1123	61	88	85	0	0.000	0.000	0.000	0.000	0.000	0.000	0.000	0.000	0.000	0.000	0.000	0.000	0.000	0.000	0.055	0.068	0.072	0.070	3.014	0.062	0.181	316	2384	100	535	9723	10258	589	8644	9233	Error	Error	-4.184	535	9723	589	8644	481240	3264797	0.897	7.566	0	0	0
1	7	10	"A58"	"A58"	5820	2865	100	1400	1555	1062	68	950	950	1018	479	47	48	21	0	9895	9533	3696	38	1681	1681	1774	612	34	95	93	0	0.000	0.000	0.000	0.000	0.000	0.000	0.000	0.000	0.000	0.000	0.000	0.000	0.000	0.000	0.055	0.077	0.072	0.066	2.683	0.092	0.246	316	2384	100	450	8214	8664	605	7852	8457	Error	Error	-4.190	450	8214	605	7852	491516	3012556	1.121	12.678	0	0	0
1	8	10	"A58"	"A58"	6120	2865	100	1543	1570	497	31	970	970	1009	399	39	65	32	0	9132	9018	2644	29	1704	1704	1814	757	41	98	94	0	0.000	0.000	0.000	0.000	0.000	0.000	0.000	0.000	0.000	0.000	0.000	0.000	0.000	0.000	0.077	0.082	0.084	0.070	2.553	0.078	0.328	316	2384	100	573	7428	8001	600	7314	7914	Error	Error	-3.696	573	7428	600	7314	496147	2849785	1.406	9.517	0	0	0
1	9	10	"A58"	"A58"	6420	2860	100	1364	1412	511	36	992	992	1018	362	35	50	23	0	8884	8326	3393	40	1733	1733	1846	817	44	87	84	0	0.000	0.000	0.000	0.000	0.000	0.000	0.000	0.000	0.000	0.000	0.000	0.000	0.000	0.000	0.052	0.064	0.077	0.073	3.207	0.067	0.282	316	2384	100	372	7151	7523	420	6593	7013	Error	Error	-4.265	372	7151	420	6593	446101	2631010	1.088	7.931	0	0	0
1	10	10	"A59"	"A59"	6720	2860	100	1462	1497	471	31	968	968	1005	367	36	60	29	0	12098	11236	3730	33	1733	1733	1797	515	28	95	93	0	0.000	0.000	0.000	0.000	0.000	0.000	0.000	0.000	0.000	0.000	0.000	0.000	0.000	0.000	0.048	0.056	0.058	0.055	2.788	0.055	0.307	316	2384	100	494	10365	10859	529	9503	10032	Error	Error	-4.391	494	10365	529	9503	473063	3550424	1.341	18.328	0	0	0
1	11	10	"A59"	"A59"	7020	2860	100	1478	1488	488	32	952	952	1003	487	48	51	15	0	13103	12199	4017	32	1711	1711	1789	670	37	96	92	0	0.000	0.000	0.000	0.000	0.000	0.000	0.000	0.000	0.000	0.000	0.000	0.000	0.000	0.000	0.046	0.051	0.055	0.049	2.966	0.050	0.305	316	2384	100	526	11392	11918	536	10488	11024	Error	Error	-4.437	526	11392	536	10488	470067	3854750	0.996	15.537	0	0	0
1	12	10	"A59"	"A59"	7315	2860	100	1357	1414	473	33	953	953	997	459	46	43	15	0	10599	9892	3523	35	1715	1715	1801	669	37	96	93	0	0.000	0.000	0.000	0.000	0.000	0.000	0.000	0.000	0.000	0.000	0.000	0.000	0.000	0.000	0.045	0.056	0.063	0.059	2.722	0.054	0.246	316	2384	100	404	8884	9288	461	8177	8638	Error	Error	-4.459	404	8884	461	8177	446754	3125956	0.908	12.094	0	0	0
1	13	10	"A60"	"A60"	7615	2860	100	1480	1506	508	33	956	956	998	400	40	60	25	0	10566	9814	3853	39	1703	1703	1738	340	19	97	94	0	0.000	0.000	0.000	0.000	0.000	0.000	0.000	0.000	0.000	0.000	0.000	0.000	0.000	0.000	0.059	0.068	0.074	0.067	2.730	0.067	0.275	316	2384	100	524	8863	9387	550	8111	8661	Error	Error	-4.080	524	8863	550	8111	476049	3101188	1.270	23.753	0	0	0
1	14	10	"A60"	"A60"	7915	2860	100	1352	1391	454	32	937	937	971	360	37	55	27	0	9732	9570	3494	36	1672	1672	1752	719	41	98	95	0	0.000	0.000	0.000	0.000	0.000	0.000	0.000	0.000	0.000	0.000	0.000	0.000	0.000	0.000	0.051	0.057	0.067	0.051	2.920	0.055	0.249	316	2384	100	415	8060	8475	454	7898	8352	Error	Error	-4.280	415	8060	454	7898	439540	3024183	1.167	10.873	0	0	0
1	15	10	"A60"	"A60"	8215	2855	100	1508	1576	640	40	986	986	1026	424	41	56	26	0	11219	10160	3523	34	1727	1727	1791	639	35	94	94	0	0.000	0.000	0.000	0.000	0.000	0.000	0.000	0.000	0.000	0.000	0.000	0.000	0.000	0.000	0.055	0.070	0.074	0.065	2.763	0.089	0.217	316	2384	100	522	9492	10014	590	8433	9023	Error	Error	-4.185	522	9492	590	8433	497933	3210651	1.297	13.097	0	0	0
1	16	10	"A61"	"A61"	8515	2855	100	1302	1407	516	36	1009	1009	1120	1762	157	1	0	0	8417	8116	4224	52	1733	1733	1891	1983	104	81	64	0	0.000	0.000	0.000	0.000	0.000	0.000	0.000	0.000	0.000	0.000	0.000	0.000	0.000	0.000	0.044	0.062	0.075	0.075	3.563	0.063	0.287	316	2384	100	293	6684	6977	398	6383	6781	Error	Error	-4.512	293	6684	398	6383	444528	2564727	0.163	3.139	0	0	0
1	17	10	"A61"	"A61"	8815	2855	100	1318	1383	532	38	1001	1001	1039	378	36	45	21	0	5513	6953	4017	57	1722	1722	1785	702	39	93	90	0	0.000	0.000	0.000	0.000	0.000	0.000	0.000	0.000	0.000	0.000	0.000	0.000	0.000	0.000	0.084	0.073	0.095	0.087	2.902	0.070	0.244	316	2384	100	317	3791	4108	382	5231	5613	Error	Error	-3.580	317	3791	382	5231	436986	2197107	0.910	7.362	0	0	0
1	18	10	"A61"	"A61"	9115	2855	100	1373	1400	480	34	1044	1044	1081	375	34	46	17	0	6945	7866	4228	53	1751	1751	1860	692	37	94	89	0	0.000	0.000	0.000	0.000	0.000	0.000	0.000	0.000	0.000	0.000	0.000	0.000	0.000	0.000	0.063	0.058	0.067	0.071	3.111	0.054	0.208	316	2384	100	329	5194	5523	356	6115	6471	Error	Error	-3.981	329	5194	356	6115	442396	2485542	0.851	8.679	0	0	0
1	1	11	"A62"	"A62"	4025	3170	100	1339	1424	512	35	973	973	1006	395	39	47	21	0	8129	8181	3218	39	1591	1591	1613	313	19	99	98	0	0.000	0.000	0.000	0.000	0.000	0.000	0.000	0.000	0.000	0.000	0.000	0.000	0.000	0.000	0.056	0.068	0.073	0.066	3.010	0.065	0.212	316	2384	100	366	6538	6904	451	6590	7041	Error	Error	-4.159	366	6538	451	6590	450103	2585327	1.058	20.984	0	0	0
1	2	11	"A62"	"A62"	4325	3170	100	1380	1405	470	33	958	958	1008	400	39	51	18	0	9141	8740	2861	32	1614	1614	1654	372	22	98	97	0	0.000	0.000	0.000	0.000	0.000	0.000	0.000	0.000	0.000	0.000	0.000	0.000	0.000	0.000	0.056	0.063	0.071	0.064	2.511	0.058	0.164	316	2384	100	422	7527	7949	447	7126	7573	Error	Error	-4.157	422	7527	447	7126	443853	2761845	0.993	19.048	0	0	0
1	3	11	"A62"	"A62"	4625	3165	100	1428	1670	1577	94	930	930	991	596	60	43	11	0	9449	9202	2998	32	1623	1623	1676	496	29	100	99	0	0.000	0.000	0.000	0.000	0.000	0.000	0.000	0.000	0.000	0.000	0.000	0.000	0.000	0.000	0.064	0.098	0.076	0.072	2.853	0.092	0.124	316	2384	100	498	7826	8324	740	7579	8319	Error	Error	-3.974	498	7826	740	7579	527814	2907944	1.139	15.173	0	0	0
1	4	11	"A63"	"A63"	4925	3165	100	1377	1431	510	35	919	919	968	369	38	56	29	0	10935	9919	3869	39	1621	1621	1662	451	27	94	89	0	0.000	0.000	0.000	0.000	0.000	0.000	0.000	0.000	0.000	0.000	0.000	0.000	0.000	0.000	0.049	0.062	0.065	0.063	2.733	0.058	0.265	316	2384	100	458	9314	9772	512	8298	8810	Error	Error	-4.346	458	9314	512	8298	452318	3134346	1.255	18.308	0	0	0
1	5	11	"A63"	"A63"	5225	3165	100	1393	1458	504	34	961	961	1146	2445	213	0	0	0	10973	10327	3229	31	1693	1693	1910	2499	130	91	88	0	0.000	0.000	0.000	0.000	0.000	0.000	0.000	0.000	0.000	0.000	0.000	0.000	0.000	0.000	0.047	0.058	0.063	0.056	2.819	0.058	0.267	316	2384	100	432	9280	9712	497	8634	9131	Error	Error	-4.425	432	9280	497	8634	460788	3263231	0.128	3.368	0	0	0
1	6	11	"A63"	"A63"	5525	3165	100	1439	1504	525	34	907	907	961	447	46	56	25	0	10561	10104	3591	35	1666	1666	1809	1067	58	92	89	0	0.000	0.000	0.000	0.000	0.000	0.000	0.000	0.000	0.000	0.000	0.000	0.000	0.000	0.000	0.060	0.071	0.065	0.063	2.785	0.066	0.344	316	2384	100	532	8895	9427	597	8438	9035	Error	Error	-4.063	532	8895	597	8438	475183	3192773	1.215	7.774	0	0	0
1	7	11	"A64"	"A64"	5825	3165	100	1380	1439	455	31	939	939	967	346	35	61	24	0	11343	11008	3445	31	1680	1680	1698	284	16	100	99	0	0.000	0.000	0.000	0.000	0.000	0.000	0.000	0.000	0.000	0.000	0.000	0.000	0.000	0.000	0.046	0.054	0.052	0.046	2.458	0.049	0.246	316	2384	100	441	9663	10104	500	9328	9828	Error	Error	-4.454	441	9663	500	9328	454751	3478529	1.364	32.782	0	0	0
1	8	11	"A64"	"A64"	6125	3165	100	1462	1503	468	31	970	970	1003	367	36	61	28	0	12150	11271	3903	34	1685	1685	1741	501	28	98	95	0	0.000	0.000	0.000	0.000	0.000	0.000	0.000	0.000	0.000	0.000	0.000	0.000	0.000	0.000	0.047	0.056	0.057	0.052	3.009	0.053	0.287	316	2384	100	492	10465	10957	533	9586	10119	Error	Error	-4.411	492	10465	533	9586	474872	3561705	1.362	19.022	0	0	0
1	9	11	"A64"	"A64"	6425	3160	100	1470	1502	458	30	1002	1002	1043	366	35	58	28	0	12712	11794	4218	35	1747	1747	1817	620	34	96	93	0	0.000	0.000	0.000	0.000	0.000	0.000	0.000	0.000	0.000	0.000	0.000	0.000	0.000	0.000	0.043	0.050	0.053	0.051	2.936	0.047	0.267	316	2384	100	468	10965	11433	500	10047	10547	Error	Error	-4.550	468	10965	500	10047	474478	3726953	1.254	16.092	0	0	0
1	10	11	"A65"	"A65"	6725	3160	100	1621	1740	1430	82	1048	1048	1124	1213	107	12	1	0	12760	11875	3630	30	1808	1808	1880	1071	56	97	94	0	0.000	0.000	0.000	0.000	0.000	0.000	0.000	0.000	0.000	0.000	0.000	0.000	0.000	0.000	0.052	0.069	0.063	0.056	2.817	0.164	0.161	316	2384	100	573	10952	11525	692	10067	10759	Error	Error	-4.257	573	10952	692	10067	549801	3752463	0.508	9.332	0	0	0
1	11	11	"A65"	"A65"	7020	3160	100	1562	1583	470	29	983	983	1013	363	35	67	37	0	13160	12558	3656	29	1751	1751	1786	417	23	99	99	0	0.000	0.000	0.000	0.000	0.000	0.000	0.000	0.000	0.000	0.000	0.000	0.000	0.000	0.000	0.051	0.056	0.057	0.051	2.223	0.055	0.353	316	2384	100	579	11409	11988	600	10807	11407	Error	Error	-4.300	579	11409	600	10807	500214	3968328	1.570	25.832	0	0	0
1	12	11	"A65"	"A65"	7320	3160	100	1346	1393	454	32	913	913	952	415	43	52	18	0	11362	10936	3183	29	1689	1689	1749	573	32	98	97	0	0.000	0.000	0.000	0.000	0.000	0.000	0.000	0.000	0.000	0.000	0.000	0.000	0.000	0.000	0.045	0.052	0.055	0.048	2.830	0.051	0.268	316	2384	100	433	9673	10106	480	9247	9727	Error	Error	-4.482	433	9673	480	9247	440255	3455734	1.063	16.033	0	0	0
1	13	11	"A66"	"A66"	7620	3160	100	1514	1758	1858	105	932	932	983	489	49	58	27	0	6167	7018	3289	46	1742	1742	1812	549	30	100	98	0	0.000	0.000	0.000	0.000	0.000	0.000	0.000	0.000	0.000	0.000	0.000	0.000	0.000	0.000	0.132	0.157	0.144	0.128	2.705	0.204	0.220	316	2384	100	582	4425	5007	826	5276	6102	Error	Error	-2.927	582	4425	826	5276	555406	2217737	1.585	9.483	0	0	0
1	14	11	"A66"	"A66"	7920	3160	100	1417	1498	564	37	978	978	1057	1346	127	7	0	0	8633	8582	3554	41	1735	1735	1796	520	28	99	96	0	0.000	0.000	0.000	0.000	0.000	0.000	0.000	0.000	0.000	0.000	0.000	0.000	0.000	0.000	0.064	0.076	0.084	0.074	2.670	0.103	0.021	316	2384	100	439	6898	7337	520	6847	7367	Error	Error	-3.974	439	6898	520	6847	473470	2711895	0.328	13.050	0	0	0
1	15	11	"A66"	"A66"	8220	3160	100	1501	1615	934	57	968	968	1014	485	47	53	23	0	9851	9834	4055	41	1698	1698	1748	502	28	99	96	0	0.000	0.000	0.000	0.000	0.000	0.000	0.000	0.000	0.000	0.000	0.000	0.000	0.000	0.000	0.065	0.080	0.076	0.068	2.751	0.088	0.306	316	2384	100	533	8153	8686	647	8136	8783	Error	Error	-3.935	533	8153	647	8136	510452	3107636	1.239	16.108	0	0	0
1	16	11	"A67"	"A67"	8520	3155	100	1110	1153	438	37	974	974	1105	2001	181	0	0	0	3407	4186	2197	52	1717	1717	1839	2092	113	38	22	0	0.000	0.000	0.000	0.000	0.000	0.000	0.000	0.000	0.000	0.000	0.000	0.000	0.000	0.000	0.080	0.072	0.144	0.143	4.450	0.071	0.074	316	2384	100	136	1690	1826	179	2469	2648	Error	Error	-3.635	136	1690	179	2469	364333	1322693	0.024	1.122	0	0	0
1	17	11	"A67"	"A67"	8820	3155	100	1190	1219	429	35	1022	1022	1080	617	57	13	2	0	3423	4672	2593	55	1754	1754	1786	537	30	88	68	0	0.000	0.000	0.000	0.000	0.000	0.000	0.000	0.000	0.000	0.000	0.000	0.000	0.000	0.000	0.101	0.068	0.134	0.135	3.736	0.178	0.140	316	2384	100	168	1669	1837	197	2918	3115	Error	Error	-3.312	168	1669	197	2918	385329	1476342	0.225	5.374	0	0	0
1	18	11	"A67"	"A67"	9120	3155	100	1066	1275	1051	82	1010	1010	1050	383	36	27	11	0	3152	3828	2011	52	1747	1747	1763	346	19	87	73	0	0.000	0.000	0.000	0.000	0.000	0.000	0.000	0.000	0.000	0.000	0.000	0.000	0.000	0.000	0.040	0.127	0.168	0.172	4.993	0.251	0.171	316	2384	100	56	1405	1461	265	2081	2346	Error	Error	-4.649	56	1405	265	2081	402822	1209502	0.587	5.968	0	0	0
1	1	12	"A68"	"A68"	4030	3470	100	1450	1514	484	31	987	987	1035	629	60	39	7	0	8377	8713	2767	31	1637	1637	1677	341	20	100	99	0	0.000	0.000	0.000	0.000	0.000	0.000	0.000	0.000	0.000	0.000	0.000	0.000	0.000	0.000	0.069	0.074	0.078	0.065	2.981	0.064	0.214	316	2384	100	463	6740	7203	527	7076	7603	Error	Error	-3.864	463	6740	527	7076	478339	2753252	0.762	20.633	0	0	0
1	2	12	"A68"	"A68"	4330	3470	100	1485	1534	479	31	1015	1015	1074	639	59	37	6	0	8494	8931	2823	31	1666	1666	1764	699	39	99	97	0	0.000	0.000	0.000	0.000	0.000	0.000	0.000	0.000	0.000	0.000	0.000	0.000	0.000	0.000	0.069	0.071	0.075	0.063	2.918	0.066	0.214	316	2384	100	470	6828	7298	519	7265	7784	Error	Error	-3.861	470	6828	519	7265	484708	2822150	0.720	10.253	0	0	0
1	3	12	"A68"	"A68"	4630	3470	100	1488	1513	451	29	967	967	1004	445	44	58	19	0	8612	8737	2316	26	1642	1642	1697	447	26	100	100	0	0.000	0.000	0.000	0.000	0.000	0.000	0.000	0.000	0.000	0.000	0.000	0.000	0.000	0.000	0.075	0.077	0.084	0.070	2.578	0.071	0.203	316	2384	100	521	6970	7491	546	7095	7641	Error	Error	-3.742	521	6970	546	7095	478011	2761039	1.144	15.749	0	0	0
1	4	12	"A69"	"A69"	4930	3465	100	1884	1922	750	39	933	933	973	388	39	76	59	0	8112	8094	2617	32	1651	1651	1696	380	22	98	96	0	0.000	0.000	0.000	0.000	0.000	0.000	0.000	0.000	0.000	0.000	0.000	0.000	0.000	0.000	0.147	0.153	0.155	0.138	2.465	0.138	0.416	316	2384	100	951	6461	7412	989	6443	7432	Error	Error	-2.764	951	6461	989	6443	607453	2557728	2.446	16.837	0	0	0
1	5	12	"A69"	"A69"	5230	3465	100	2019	2030	847	41	914	914	953	359	37	76	62	0	6906	7242	1900	26	1679	1679	1742	485	27	100	99	0	0.000	0.000	0.000	0.000	0.000	0.000	0.000	0.000	0.000	0.000	0.000	0.000	0.000	0.000	0.211	0.201	0.204	0.171	2.568	0.174	0.382	316	2384	100	1105	5227	6332	1116	5563	6679	Error	Error	-2.242	1105	5227	1116	5563	641567	2288403	3.000	11.340	0	0	0
1	6	12	"A69"	"A69"	5530	3465	100	2002	2074	799	38	978	978	1051	1120	106	45	8	0	7410	7661	2362	30	1722	1722	1862	1106	59	100	97	0	0.000	0.000	0.000	0.000	0.000	0.000	0.000	0.000	0.000	0.000	0.000	0.000	0.000	0.000	0.180	0.185	0.180	0.168	2.472	0.144	0.350	316	2384	100	1024	5688	6712	1096	5939	7035	Error	Error	-2.474	1024	5688	1096	5939	655489	2420749	0.913	5.243	0	0	0
1	7	12	"A70"	"A70"	5830	3465	100	1397	1456	516	35	1000	1000	1051	709	67	27	3	0	8346	8446	3043	36	1731	1731	1798	948	52	93	89	0	0.000	0.000	0.000	0.000	0.000	0.000	0.000	0.000	0.000	0.000	0.000	0.000	0.000	0.000	0.060	0.068	0.076	0.064	2.814	0.144	0.251	316	2384	100	397	6615	7012	456	6715	7171	Error	Error	-4.059	397	6615	456	6715	460114	2669017	0.571	7.013	0	0	0
1	8	12	"A70"	"A70"	6130	3465	100	1382	1411	483	34	1031	1031	1087	598	55	30	6	0	7951	8266	2851	34	1780	1780	1849	622	33	98	97	0	0.000	0.000	0.000	0.000	0.000	0.000	0.000	0.000	0.000	0.000	0.000	0.000	0.000	0.000	0.057	0.059	0.068	0.060	2.635	0.068	0.075	316	2384	100	351	6171	6522	380	6486	6866	Error	Error	-4.136	351	6171	380	6486	446026	2611952	0.542	10.317	0	0	0
1	9	12	"A70"	"A70"	6430	3465	100	1483	1502	453	30	999	999	1042	409	39	55	25	0	9278	8936	2460	27	1797	1797	1857	510	27	100	99	0	0.000	0.000	0.000	0.000	0.000	0.000	0.000	0.000	0.000	0.000	0.000	0.000	0.000	0.000	0.065	0.070	0.075	0.064	2.592	0.070	0.252	316	2384	100	484	7481	7965	503	7139	7642	Error	Error	-3.950	484	7481	503	7139	474774	2823865	1.125	13.880	0	0	0
1	10	12	"A71"	"A71"	6730	3460	100	2059	2026	794	39	1006	1006	1056	422	39	70	56	0	6667	6873	2844	41	1838	1838	1998	922	46	93	83	0	0.000	0.000	0.000	0.000	0.000	0.000	0.000	0.000	0.000	0.000	0.000	0.000	0.000	0.000	0.218	0.203	0.214	0.188	2.235	0.175	0.432	316	2384	100	1053	4829	5882	1020	5035	6055	Error	Error	-2.197	1053	4829	1020	5035	640181	2171716	2.299	5.287	0	0	0
1	11	12	"A71"	"A71"	7025	3460	100	2035	1996	745	37	961	961	1017	515	50	74	50	0	7100	7383	2621	35	1780	1780	1917	873	45	99	93	0	0.000	0.000	0.000	0.000	0.000	0.000	0.000	0.000	0.000	0.000	0.000	0.000	0.000	0.000	0.202	0.185	0.193	0.176	2.321	0.152	0.435	316	2384	100	1074	5320	6394	1035	5603	6638	Error	Error	-2.308	1074	5320	1035	5603	630800	2332970	1.901	6.261	0	0	0
1	12	12	"A71"	"A71"	7325	3460	100	2084	2117	809	38	930	930	1005	1288	128	45	4	0	7337	7579	2664	35	1755	1755	1867	732	39	99	97	0	0.000	0.000	0.000	0.000	0.000	0.000	0.000	0.000	0.000	0.000	0.000	0.000	0.000	0.000	0.207	0.204	0.211	0.179	2.290	0.169	0.462	316	2384	100	1154	5582	6736	1187	5824	7011	Error	Error	-2.274	1154	5582	1187	5824	669071	2395050	0.863	7.803	0	0	0
1	13	12	"A72"	"A72"	7625	3460	100	1564	1596	488	30	906	906	954	358	37	74	44	0	5842	6172	1634	26	1755	1755	1834	556	30	100	99	0	0.000	0.000	0.000	0.000	0.000	0.000	0.000	0.000	0.000	0.000	0.000	0.000	0.000	0.000	0.161	0.156	0.164	0.141	2.300	0.121	0.307	316	2384	100	658	4087	4745	690	4417	5107	Error	Error	-2.635	658	4087	690	4417	504186	1950315	1.793	7.802	0	0	0
1	14	12	"A72"	"A72"	7925	3460	100	1488	1514	556	36	963	963	998	377	37	60	35	0	7684	8090	3096	38	1760	1760	1942	1202	61	96	90	0	0.000	0.000	0.000	0.000	0.000	0.000	0.000	0.000	0.000	0.000	0.000	0.000	0.000	0.000	0.089	0.087	0.099	0.088	2.524	0.081	0.291	316	2384	100	525	5924	6449	551	6330	6881	Error	Error	-3.496	525	5924	551	6330	478307	2556510	1.369	5.115	0	0	0
1	15	12	"A72"	"A72"	8225	3460	100	1736	1805	880	48	983	983	1178	2138	181	2	0	0	9246	9435	2849	30	1791	1791	2117	1926	90	98	93	0	0.000	0.000	0.000	0.000	0.000	0.000	0.000	0.000	0.000	0.000	0.000	0.000	0.000	0.000	0.101	0.108	0.103	0.094	2.385	0.335	0.275	316	2384	100	753	7455	8208	822	7644	8466	Error	Error	-3.307	753	7455	822	7644	570256	2981492	0.293	3.800	0	0	0
1	16	12	"A73"	"A73"	8525	3460	100	1350	1419	491	34	974	974	1010	390	38	49	25	0	9556	8782	3942	44	1708	1708	1735	344	19	97	92	0	0.000	0.000	0.000	0.000	0.000	0.000	0.000	0.000	0.000	0.000	0.000	0.000	0.000	0.000	0.048	0.063	0.073	0.067	3.126	0.064	0.269	316	2384	100	376	7848	8224	445	7074	7519	Error	Error	-4.384	376	7848	445	7074	448270	2774996	1.049	20.485	0	0	0
1	17	12	"A73"	"A73"	8825	3455	100	1410	1447	522	36	1012	1012	1049	391	37	50	21	0	6821	8242	4235	51	1742	1742	1787	446	24	95	92	0	0.000	0.000	0.000	0.000	0.000	0.000	0.000	0.000	0.000	0.000	0.000	0.000	0.000	0.000	0.078	0.067	0.082	0.077	2.720	0.069	0.275	316	2384	100	398	5079	5477	435	6500	6935	Error	Error	-3.674	398	5079	435	6500	457296	2604387	1.018	14.473	0	0	0
1	18	12	"A73"	"A73"	9125	3455	100	1450	1539	578	37	1041	1041	1130	882	78	20	3	0	7277	8925	4850	54	1788	1788	1911	764	39	93	88	0	0.000	0.000	0.000	0.000	0.000	0.000	0.000	0.000	0.000	0.000	0.000	0.000	0.000	0.000	0.075	0.070	0.076	0.080	2.695	0.085	0.129	316	2384	100	409	5489	5898	498	7137	7635	Error	Error	-3.746	409	5489	498	7137	486204	2820269	0.464	9.181	0	0	0
1	1	13	"A74"	"A74"	4035	3770	100	1354	1436	590	41	965	965	1046	1193	114	8	1	0	7835	7552	2894	38	1636	1636	1682	1034	61	93	89	0	0.000	0.000	0.000	0.000	0.000	0.000	0.000	0.000	0.000	0.000	0.000	0.000	0.000	0.000	0.063	0.080	0.087	0.081	3.097	0.070	0.191	316	2384	100	389	6199	6588	471	5916	6387	Error	Error	-3.994	389	6199	471	5916	453641	2386580	0.327	5.677	0	0	0
1	2	13	"A74"	"A74"	4335	3770	100	1309	1342	434	32	989	989	1027	375	36	43	17	0	7044	7050	2461	34	1636	1636	1712	565	33	97	94	0	0.000	0.000	0.000	0.000	0.000	0.000	0.000	0.000	0.000	0.000	0.000	0.000	0.000	0.000	0.059	0.065	0.087	0.073	3.260	0.066	0.163	316	2384	100	320	5408	5728	353	5414	5767	Error	Error	-4.079	320	5408	353	5414	423992	2227654	0.840	9.448	0	0	0
1	3	13	"A74"	"A74"	4635	3770	100	1275	1336	473	35	973	973	1016	373	36	43	19	0	6611	7050	2935	41	1645	1645	1689	388	22	98	97	0	0.000	0.000	0.000	0.000	0.000	0.000	0.000	0.000	0.000	0.000	0.000	0.000	0.000	0.000	0.061	0.067	0.083	0.073	3.206	0.062	0.152	316	2384	100	302	4966	5268	363	5405	5768	Error	Error	-4.039	302	4966	363	5405	422150	2227683	0.858	13.817	0	0	0
1	4	13	"A75"	"A75"	4935	3770	100	1400	1450	543	37	978	978	1011	382	37	52	26	0	6741	6561	2008	30	1689	1689	1706	289	16	96	94	0	0.000	0.000	0.000	0.000	0.000	0.000	0.000	0.000	0.000	0.000	0.000	0.000	0.000	0.000	0.084	0.097	0.116	0.106	3.051	0.098	0.169	316	2384	100	422	5052	5474	472	4872	5344	Error	Error	-3.582	422	5052	472	4872	458285	2073381	1.149	16.799	0	0	0
1	5	13	"A75"	"A75"	5235	3765	100	1399	1471	525	35	984	984	1034	413	39	50	23	0	6935	6443	2413	37	1699	1699	1788	608	34	91	87	0	0.000	0.000	0.000	0.000	0.000	0.000	0.000	0.000	0.000	0.000	0.000	0.000	0.000	0.000	0.079	0.103	0.122	0.104	2.939	0.098	0.243	316	2384	100	415	5236	5651	487	4744	5231	Error	Error	-3.657	415	5236	487	4744	464992	2035876	1.058	7.656	0	0	0
1	6	13	"A75"	"A75"	5535	3765	100	1464	1510	528	34	1025	1025	1077	652	60	34	6	0	7181	6899	2506	36	1744	1744	1823	854	46	92	88	0	0.000	0.000	0.000	0.000	0.000	0.000	0.000	0.000	0.000	0.000	0.000	0.000	0.000	0.000	0.081	0.094	0.106	0.094	2.939	0.091	0.235	316	2384	100	439	5437	5876	485	5155	5640	Error	Error	-3.631	439	5437	485	5155	477092	2179965	0.664	5.944	0	0	0
1	7	13	"A76"	"A76"	5835	3765	100	1500	1524	483	31	1015	1015	1067	489	45	49	14	0	9907	9668	2961	30	1751	1751	1778	429	24	99	98	0	0.000	0.000	0.000	0.000	0.000	0.000	0.000	0.000	0.000	0.000	0.000	0.000	0.000	0.000	0.059	0.064	0.067	0.062	2.268	0.063	0.255	316	2384	100	485	8156	8641	509	7917	8426	Error	Error	-4.072	485	8156	509	7917	481601	3055119	0.935	18.392	0	0	0
1	8	13	"A76"	"A76"	6135	3765	100	1444	1436	479	33	1070	1070	1125	816	72	17	0	0	9659	8934	3273	36	1786	1786	1814	360	19	96	93	0	0.000	0.000	0.000	0.000	0.000	0.000	0.000	0.000	0.000	0.000	0.000	0.000	0.000	0.000	0.048	0.051	0.065	0.059	3.297	0.053	0.037	316	2384	100	374	7873	8247	366	7148	7514	Error	Error	-4.396	374	7873	366	7148	453693	2823081	0.381	19.778	0	0	0
1	9	13	"A76"	"A76"	6435	3765	100	1437	2803	7797	278	1020	1020	1073	816	76	28	8	0	8421	8529	7767	91	1761	1761	1840	725	39	90	84	0	0.000	0.000	0.000	0.000	0.000	0.000	0.000	0.000	0.000	0.000	0.000	0.000	0.000	0.000	0.063	0.263	0.098	0.098	3.739	0.749	0.637	316	2384	100	417	6660	7077	1783	6768	8551	Error	Error	-3.997	417	6660	1783	6768	885654	2695017	2.120	9.226	0	0	0
1	10	13	"A77"	"A77"	6735	3765	100	1524	1639	730	44	1021	1021	1060	402	37	61	31	0	8158	8094	1857	22	1763	1763	1793	353	19	100	100	0	0.000	0.000	0.000	0.000	0.000	0.000	0.000	0.000	0.000	0.000	0.000	0.000	0.000	0.000	0.079	0.098	0.099	0.084	2.424	0.103	0.276	316	2384	100	503	6395	6898	618	6331	6949	Error	Error	-3.668	503	6395	618	6331	517894	2557789	1.440	17.850	0	0	0
1	11	13	"A77"	"A77"	7030	3760	100	1531	1598	531	33	988	988	1031	595	57	47	16	0	8525	8171	2259	27	1733	1733	1826	686	37	97	94	0	0.000	0.000	0.000	0.000	0.000	0.000	0.000	0.000	0.000	0.000	0.000	0.000	0.000	0.000	0.080	0.095	0.104	0.088	2.427	0.088	0.097	316	2384	100	543	6792	7335	610	6438	7048	Error	Error	-3.645	543	6792	610	6438	504968	2582060	0.953	9.249	0	0	0
1	12	13	"A77"	"A77"	7330	3760	100	1476	1555	503	32	955	955	1009	533	52	49	18	0	7982	8087	1953	24	1747	1747	1892	827	43	99	97	0	0.000	0.000	0.000	0.000	0.000	0.000	0.000	0.000	0.000	0.000	0.000	0.000	0.000	0.000	0.084	0.095	0.100	0.080	2.854	0.090	0.150	316	2384	100	521	6235	6756	600	6340	6940	Error	Error	-3.581	521	6235	600	6340	491464	2555353	1.024	7.491	0	0	0
1	13	13	"A78"	"A78"	7630	3760	100	1690	1865	1223	65	946	946	998	431	43	69	41	0	7775	8127	3386	41	1736	1736	1758	366	20	100	99	0	0.000	0.000	0.000	0.000	0.000	0.000	0.000	0.000	0.000	0.000	0.000	0.000	0.000	0.000	0.123	0.144	0.132	0.117	2.548	0.169	0.454	316	2384	100	744	6039	6783	919	6391	7310	Error	Error	-3.021	744	6039	919	6391	589287	2568272	2.012	17.402	0	0	0
1	14	13	"A78"	"A78"	7930	3760	100	1561	1586	567	35	950	950	988	360	36	67	43	0	7338	7532	2409	31	1754	1754	1869	743	39	98	97	0	0.000	0.000	0.000	0.000	0.000	0.000	0.000	0.000	0.000	0.000	0.000	0.000	0.000	0.000	0.109	0.110	0.124	0.109	2.388	0.098	0.271	316	2384	100	611	5584	6195	636	5778	6414	Error	Error	-3.192	611	5584	636	5778	501171	2380135	1.661	7.622	0	0	0
1	15	13	"A78"	"A78"	8230	3760	100	1641	1639	619	37	999	999	1037	380	36	63	42	0	8744	8422	2776	32	1776	1776	1880	666	35	95	92	0	0.000	0.000	0.000	0.000	0.000	0.000	0.000	0.000	0.000	0.000	0.000	0.000	0.000	0.000	0.092	0.096	0.108	0.097	2.577	0.088	0.316	316	2384	100	642	6968	7610	640	6646	7286	Error	Error	-3.440	642	6968	640	6646	517952	2661429	1.584	9.823	0	0	0
1	16	13	"A79"	"A79"	8530	3760	100	1615	1617	544	33	1030	1030	1076	469	43	57	26	0	9040	9067	3584	39	1763	1763	1803	425	23	100	99	0	0.000	0.000	0.000	0.000	0.000	0.000	0.000	0.000	0.000	0.000	0.000	0.000	0.000	0.000	0.080	0.080	0.093	0.079	2.762	0.075	0.234	316	2384	100	585	7277	7862	587	7304	7891	Error	Error	-3.637	585	7277	587	7304	510950	2865220	1.154	17.092	0	0	0
1	17	13	"A79"	"A79"	8830	3755	100	1580	1665	615	36	1040	1040	1083	596	55	46	16	0	8521	8456	3445	40	1809	1809	1872	490	26	96	93	0	0.000	0.000	0.000	0.000	0.000	0.000	0.000	0.000	0.000	0.000	0.000	0.000	0.000	0.000	0.080	0.094	0.110	0.095	2.833	0.090	0.136	316	2384	100	540	6712	7252	625	6647	7272	Error	Error	-3.636	540	6712	625	6647	526270	2672000	0.977	13.437	0	0	0
1	18	13	"A79"	"A79"	9130	3755	100	1425	1529	594	38	1047	1047	1083	384	35	49	26	0	7296	7810	3955	50	1785	1785	1848	537	29	92	88	0	0.000	0.000	0.000	0.000	0.000	0.000	0.000	0.000	0.000	0.000	0.000	0.000	0.000	0.000	0.069	0.080	0.096	0.089	3.523	0.076	0.259	316	2384	100	378	5511	5889	482	6025	6507	Error	Error	-3.866	378	5511	482	6025	483287	2468031	1.161	11.102	0	0	0
1	1	14	"A80"	"A80"	4040	4070	100	1459	1533	507	33	962	962	1027	1247	121	11	0	0	7765	7637	1803	23	1644	1644	1692	817	48	98	97	0	0.000	0.000	0.000	0.000	0.000	0.000	0.000	0.000	0.000	0.000	0.000	0.000	0.000	0.000	0.081	0.095	0.092	0.078	2.926	0.091	0.262	316	2384	100	497	6121	6618	571	5993	6564	Error	Error	-3.622	497	6121	571	5993	484429	2413137	0.406	7.277	0	0	0
1	2	14	"A80"	"A80"	4340	4070	100	1451	1623	1988	122	965	965	1002	373	37	59	28	0	7364	7614	3997	52	1665	1665	1749	586	33	97	95	0	0.000	0.000	0.000	0.000	0.000	0.000	0.000	0.000	0.000	0.000	0.000	0.000	0.000	0.000	0.085	0.111	0.104	0.095	2.565	0.230	0.425	316	2384	100	486	5699	6185	658	5949	6607	Error	Error	-3.552	486	5699	658	5949	512856	2405989	1.665	10.009	0	0	0
1	3	14	"A80"	"A80"	4640	4070	100	1567	1843	3558	193	985	985	1040	471	45	59	25	0	8322	8505	3698	43	1687	1687	1736	470	27	100	99	0	0.000	0.000	0.000	0.000	0.000	0.000	0.000	0.000	0.000	0.000	0.000	0.000	0.000	0.000	0.088	0.126	0.099	0.086	2.599	0.374	0.340	316	2384	100	582	6635	7217	858	6818	7676	Error	Error	-3.511	582	6635	858	6818	582292	2687624	1.705	14.402	0	0	0
1	4	14	"A81"	"A81"	4940	4070	100	1549	1560	507	32	985	985	1085	1514	139	4	0	0	8376	8073	3353	41	1711	1711	1790	1155	64	87	82	0	0.000	0.000	0.000	0.000	0.000	0.000	0.000	0.000	0.000	0.000	0.000	0.000	0.000	0.000	0.085	0.090	0.103	0.098	2.673	0.079	0.289	316	2384	100	564	6665	7229	575	6362	6937	Error	Error	-3.563	564	6665	575	6362	492917	2551069	0.314	5.440	0	0	0
1	5	14	"A81"	"A81"	5240	4065	100	1455	1506	479	31	1012	1012	1055	416	39	52	22	0	8084	7572	2683	35	1741	1741	1793	515	28	94	89	0	0.000	0.000	0.000	0.000	0.000	0.000	0.000	0.000	0.000	0.000	0.000	0.000	0.000	0.000	0.070	0.085	0.099	0.090	2.803	0.077	0.230	316	2384	100	443	6343	6786	494	5831	6325	Error	Error	-3.840	443	6343	494	5831	475791	2392871	1.084	11.221	0	0	0
1	6	14	"A81"	"A81"	5540	4065	100	1506	1536	474	30	1042	1042	1081	407	37	54	24	0	7765	7550	2252	29	1771	1771	1880	723	38	94	91	0	0.000	0.000	0.000	0.000	0.000	0.000	0.000	0.000	0.000	0.000	0.000	0.000	0.000	0.000	0.077	0.085	0.098	0.087	2.771	0.073	0.185	316	2384	100	464	5994	6458	494	5779	6273	Error	Error	-3.691	464	5994	494	5779	485368	2385751	1.118	7.842	0	0	0
1	7	14	"A82"	"A82"	5840	4065	100	1278	1334	474	35	1045	1045	1087	445	40	32	10	0	6290	6493	2891	44	1758	1758	1783	376	21	90	85	0	0.000	0.000	0.000	0.000	0.000	0.000	0.000	0.000	0.000	0.000	0.000	0.000	0.000	0.000	0.051	0.061	0.085	0.092	4.377	0.054	0.108	316	2384	100	233	4532	4765	289	4735	5024	Error	Error	-4.282	233	4532	289	4735	421617	2051867	0.555	12.527	0	0	0
1	8	14	"A82"	"A82"	6140	4065	100	1300	1366	468	34	1027	1027	1063	374	35	40	17	0	7931	7269	2814	38	1768	1768	1858	700	37	88	84	0	0.000	0.000	0.000	0.000	0.000	0.000	0.000	0.000	0.000	0.000	0.000	0.000	0.000	0.000	0.044	0.062	0.076	0.069	3.331	0.062	0.174	316	2384	100	273	6163	6436	339	5501	5840	Error	Error	-4.497	273	6163	339	5501	431775	2297142	0.810	7.730	0	0	0
1	9	14	"A82"	"A82"	6440	4065	100	1336	1356	465	34	1014	1014	1065	789	74	18	0	0	7742	7216	2693	37	1735	1735	1773	443	24	95	89	0	0.000	0.000	0.000	0.000	0.000	0.000	0.000	0.000	0.000	0.000	0.000	0.000	0.000	0.000	0.054	0.062	0.079	0.079	3.105	0.061	0.153	316	2384	100	322	6007	6329	342	5481	5823	Error	Error	-4.222	322	6007	342	5481	428507	2280376	0.369	12.287	0	0	0
1	10	14	"A83"	"A83"	6740	4065	100	1422	1450	463	31	964	964	1010	390	38	56	22	0	9617	9112	2530	27	1703	1703	1725	308	17	98	97	0	0.000	0.000	0.000	0.000	0.000	0.000	0.000	0.000	0.000	0.000	0.000	0.000	0.000	0.000	0.058	0.066	0.070	0.061	2.915	0.062	0.238	316	2384	100	458	7914	8372	486	7409	7895	Error	Error	-4.111	458	7914	486	7409	458244	2879477	1.128	23.984	0	0	0
1	11	14	"A83"	"A83"	7035	4065	100	1336	1382	435	31	934	934	976	379	38	51	23	0	9209	8729	2784	31	1695	1695	1717	338	19	100	99	0	0.000	0.000	0.000	0.000	0.000	0.000	0.000	0.000	0.000	0.000	0.000	0.000	0.000	0.000	0.054	0.064	0.070	0.064	2.377	0.056	0.189	316	2384	100	402	7514	7916	448	7034	7482	Error	Error	-4.224	402	7514	448	7034	436810	2758521	1.071	20.746	0	0	0
1	12	14	"A83"	"A83"	7335	4060	100	1430	1456	455	31	944	944	984	380	38	60	29	0	9916	9141	2992	32	1707	1707	1748	435	24	99	97	0	0.000	0.000	0.000	0.000	0.000	0.000	0.000	0.000	0.000	0.000	0.000	0.000	0.000	0.000	0.059	0.069	0.080	0.067	2.628	0.062	0.240	316	2384	100	486	8209	8695	512	7434	7946	Error	Error	-4.078	486	8209	512	7434	460167	2888702	1.242	16.995	0	0	0
1	13	14	"A84"	"A84"	7635	4060	100	1531	1530	540	35	971	971	1004	392	39	60	33	0	8623	8200	3507	42	1722	1722	1780	475	26	99	94	0	0.000	0.000	0.000	0.000	0.000	0.000	0.000	0.000	0.000	0.000	0.000	0.000	0.000	0.000	0.081	0.086	0.101	0.089	2.641	0.079	0.294	316	2384	100	560	6901	7461	559	6478	7037	Error	Error	-3.623	560	6901	559	6478	483600	2591352	1.342	13.516	0	0	0
1	14	14	"A84"	"A84"	7935	4060	100	1454	1521	660	43	969	969	1002	364	36	59	33	0	8980	8548	4108	48	1721	1721	1787	628	35	90	84	0	0.000	0.000	0.000	0.000	0.000	0.000	0.000	0.000	0.000	0.000	0.000	0.000	0.000	0.000	0.067	0.081	0.083	0.084	3.156	0.074	0.262	316	2384	100	485	7259	7744	552	6827	7379	Error	Error	-3.904	485	7259	552	6827	480533	2701119	1.426	10.766	0	0	0
1	15	14	"A84"	"A84"	8235	4060	100	1474	1594	1001	62	993	993	1029	565	54	43	13	0	8180	8394	3429	40	1725	1725	1791	662	36	98	94	0	0.000	0.000	0.000	0.000	0.000	0.000	0.000	0.000	0.000	0.000	0.000	0.000	0.000	0.000	0.075	0.090	0.088	0.077	2.798	0.126	0.218	316	2384	100	481	6455	6936	601	6669	7270	Error	Error	-3.746	481	6455	601	6669	503736	2652634	1.000	9.974	0	0	0
1	16	14	"A85"	"A85"	8535	4060	100	1709	1724	554	32	1009	1009	1052	391	37	71	44	0	9410	9941	3716	37	1795	1795	1862	429	23	100	98	0	0.000	0.000	0.000	0.000	0.000	0.000	0.000	0.000	0.000	0.000	0.000	0.000	0.000	0.000	0.092	0.088	0.094	0.088	2.171	0.075	0.307	316	2384	100	700	7615	8315	715	8146	8861	Error	Error	-3.443	700	7615	715	8146	544777	3141348	1.719	18.832	0	0	0
1	17	14	"A85"	"A85"	8835	4060	100	1482	1523	580	38	1016	1016	1050	396	37	56	27	0	8733	8859	3860	43	1780	1780	1864	706	37	91	87	0	0.000	0.000	0.000	0.000	0.000	0.000	0.000	0.000	0.000	0.000	0.000	0.000	0.000	0.000	0.067	0.072	0.076	0.076	2.911	0.073	0.314	316	2384	100	466	6953	7419	507	7079	7586	Error	Error	-3.899	466	6953	507	7079	481303	2799313	1.194	9.908	0	0	0
1	18	14	"A85"	"A85"	9135	4055	100	1593	1619	525	32	1094	1094	1612	4688	290	0	0	0	9645	9345	3890	41	1870	1870	2528	4937	195	71	32	0	0.000	0.000	0.000	0.000	0.000	0.000	0.000	0.000	0.000	0.000	0.000	0.000	0.000	0.000	0.064	0.070	0.079	0.070	2.660	0.068	0.266	316	2384	100	499	7775	8274	525	7475	8000	Error	Error	-3.962	499	7775	525	7475	511671	2952943	0.001	1.381	0	0	0
1	1	15	"A86"	"A86"	4045	4370	100	1378	1482	1041	70	947	947	983	377	38	53	24	0	10925	10549	3340	31	1624	1624	1644	280	17	100	99	0	0.000	0.000	0.000	0.000	0.000	0.000	0.000	0.000	0.000	0.000	0.000	0.000	0.000	0.000	0.046	0.060	0.060	0.051	2.636	0.096	0.186	316	2384	100	431	9301	9732	535	8925	9460	Error	Error	-4.432	431	9301	535	8925	468364	3333459	1.324	31.804	0	0	0
1	2	15	"A86"	"A86"	4345	4370	100	1454	1511	494	32	948	948	987	385	39	60	30	0	11099	10608	2554	24	1661	1661	1753	696	39	99	98	0	0.000	0.000	0.000	0.000	0.000	0.000	0.000	0.000	0.000	0.000	0.000	0.000	0.000	0.000	0.054	0.063	0.061	0.057	2.433	0.061	0.250	316	2384	100	506	9438	9944	563	8947	9510	Error	Error	-4.221	506	9438	563	8947	477555	3352147	1.361	12.723	0	0	0
1	3	15	"A86"	"A86"	4645	4370	100	1505	1524	465	30	950	950	991	384	38	63	30	0	11550	11171	2995	26	1665	1665	1758	726	41	99	97	0	0.000	0.000	0.000	0.000	0.000	0.000	0.000	0.000	0.000	0.000	0.000	0.000	0.000	0.000	0.056	0.060	0.065	0.057	2.398	0.060	0.281	316	2384	100	555	9885	10440	574	9506	10080	Error	Error	-4.155	555	9885	574	9506	481692	3529968	1.388	12.966	0	0	0
1	4	15	"A87"	"A87"	4945	4370	100	1616	1640	623	37	981	981	1024	527	51	55	27	0	9794	10738	4418	41	1699	1699	1740	434	24	100	99	0	0.000	0.000	0.000	0.000	0.000	0.000	0.000	0.000	0.000	0.000	0.000	0.000	0.000	0.000	0.078	0.073	0.080	0.071	2.468	0.066	0.299	316	2384	100	635	8095	8730	659	9039	9698	Error	Error	-3.672	635	8095	659	9039	518197	3393326	1.169	20.733	0	0	0
1	5	15	"A87"	"A87"	5245	4370	100	1439	1491	490	32	1000	1000	1050	498	47	47	14	0	9675	9515	3912	41	1742	1742	1798	510	28	99	97	0	0.000	0.000	0.000	0.000	0.000	0.000	0.000	0.000	0.000	0.000	0.000	0.000	0.000	0.000	0.055	0.063	0.073	0.066	2.690	0.058	0.240	316	2384	100	439	7933	8372	491	7773	8264	Error	Error	-4.176	439	7933	491	7773	471090	3006622	0.886	15.131	0	0	0
1	6	15	"A87"	"A87"	5545	4365	100	1542	1576	475	30	1014	1014	1053	385	36	59	29	0	9929	9682	3414	35	1761	1761	1828	550	30	99	95	0	0.000	0.000	0.000	0.000	0.000	0.000	0.000	0.000	0.000	0.000	0.000	0.000	0.000	0.000	0.065	0.071	0.075	0.067	2.615	0.065	0.260	316	2384	100	528	8168	8696	562	7921	8483	Error	Error	-3.951	528	8168	562	7921	497943	3059645	1.358	14.280	0	0	0
1	7	15	"A88"	"A88"	5845	4365	100	1487	1524	563	36	978	978	1086	1476	135	6	0	0	10969	10501	3322	31	1736	1736	1818	1097	60	95	94	0	0.000	0.000	0.000	0.000	0.000	0.000	0.000	0.000	0.000	0.000	0.000	0.000	0.000	0.000	0.055	0.062	0.066	0.057	2.470	0.064	0.285	316	2384	100	509	9233	9742	546	8765	9311	Error	Error	-4.181	509	9233	546	8765	481614	3318255	0.297	7.915	0	0	0
1	8	15	"A88"	"A88"	6145	4365	100	1433	1461	502	34	985	985	1025	379	36	56	27	0	11073	10525	4253	40	1730	1730	1792	551	30	97	91	0	0.000	0.000	0.000	0.000	0.000	0.000	0.000	0.000	0.000	0.000	0.000	0.000	0.000	0.000	0.048	0.054	0.064	0.056	2.737	0.049	0.220	316	2384	100	448	9343	9791	476	8795	9271	Error	Error	-4.382	448	9343	476	8795	461616	3325912	1.150	15.849	0	0	0
1	9	15	"A88"	"A88"	6445	4365	100	1454	1514	497	32	958	958	1035	786	75	29	4	0	11528	10928	3435	31	1707	1707	1795	845	47	98	96	0	0.000	0.000	0.000	0.000	0.000	0.000	0.000	0.000	0.000	0.000	0.000	0.000	0.000	0.000	0.051	0.060	0.065	0.054	2.718	0.094	0.140	316	2384	100	496	9821	10317	556	9221	9777	Error	Error	-4.307	496	9821	556	9221	478313	3453249	0.609	10.808	0	0	0
1	10	15	"A89"	"A89"	6740	4365	100	1571	1595	457	28	931	931	970	521	53	60	19	0	12787	12290	3440	27	1675	1675	1708	466	27	100	99	0	0.000	0.000	0.000	0.000	0.000	0.000	0.000	0.000	0.000	0.000	0.000	0.000	0.000	0.000	0.058	0.063	0.064	0.055	2.390	0.061	0.271	316	2384	100	640	11112	11752	664	10615	11279	Error	Error	-4.118	640	11112	664	10615	504018	3883744	1.200	22.708	0	0	0
1	11	15	"A89"	"A89"	7040	4365	100	1398	1466	476	32	914	914	967	411	42	56	29	0	12093	10937	4139	37	1693	1693	1814	848	46	92	89	0	0.000	0.000	0.000	0.000	0.000	0.000	0.000	0.000	0.000	0.000	0.000	0.000	0.000	0.000	0.047	0.060	0.063	0.058	3.192	0.055	0.270	316	2384	100	484	10400	10884	552	9244	9796	Error	Error	-4.425	484	10400	552	9244	463125	3456093	1.214	10.758	0	0	0
1	12	15	"A89"	"A89"	7340	4365	100	1543	1571	506	32	920	920	955	363	38	69	43	0	12662	12320	4698	38	1701	1701	1841	1058	57	95	93	0	0.000	0.000	0.000	0.000	0.000	0.000	0.000	0.000	0.000	0.000	0.000	0.000	0.000	0.000	0.057	0.061	0.064	0.058	2.487	0.059	0.390	316	2384	100	623	10961	11584	651	10619	11270	Error	Error	-4.137	623	10961	651	10619	496433	3893259	1.697	9.905	0	0	0
1	13	15	"A90"	"A90"	7640	4360	100	1635	1662	601	36	951	951	990	384	38	72	42	0	12244	11561	4652	40	1766	1766	1913	923	48	94	90	0	0.000	0.000	0.000	0.000	0.000	0.000	0.000	0.000	0.000	0.000	0.000	0.000	0.000	0.000	0.065	0.073	0.077	0.069	2.721	0.070	0.392	316	2384	100	684	10478	11162	711	9795	10506	Error	Error	-3.937	684	10478	711	9795	525093	3653222	1.750	10.453	0	0	0
1	14	15	"A90"	"A90"	7940	4360	100	1744	1780	539	30	980	980	1031	549	53	64	28	0	13877	13524	3540	26	1780	1780	1903	764	40	100	100	0	0.000	0.000	0.000	0.000	0.000	0.000	0.000	0.000	0.000	0.000	0.000	0.000	0.000	0.000	0.063	0.068	0.068	0.058	2.370	0.062	0.350	316	2384	100	764	12097	12861	800	11744	12544	Error	Error	-3.985	764	12097	800	11744	562558	4273525	1.364	15.211	0	0	0
1	15	15	"A90"	"A90"	8240	4360	100	1609	1634	585	35	993	993	1041	458	43	59	28	0	12399	11333	5292	46	1751	1751	1841	728	39	96	94	0	0.000	0.000	0.000	0.000	0.000	0.000	0.000	0.000	0.000	0.000	0.000	0.000	0.000	0.000	0.058	0.067	0.066	0.065	2.724	0.065	0.404	316	2384	100	616	10648	11264	641	9582	10223	Error	Error	-4.112	616	10648	641	9582	516492	3581322	1.295	13.038	0	0	0
1	16	15	"A91"	"A91"	8540	4360	100	1832	1841	554	30	1028	1028	1080	507	46	70	33	0	14329	14035	4093	29	1786	1786	1839	451	24	100	100	0	0.000	0.000	0.000	0.000	0.000	0.000	0.000	0.000	0.000	0.000	0.000	0.000	0.000	0.000	0.064	0.066	0.068	0.060	2.212	0.063	0.429	316	2384	100	804	12543	13347	813	12249	13062	Error	Error	-3.964	804	12543	813	12249	581733	4435214	1.501	27.042	0	0	0
1	17	15	"A91"	"A91"	8840	4360	100	1690	1723	584	33	1062	1062	1109	461	41	60	29	0	12835	12061	5004	41	1827	1827	1952	1017	52	95	91	0	0.000	0.000	0.000	0.000	0.000	0.000	0.000	0.000	0.000	0.000	0.000	0.000	0.000	0.000	0.057	0.065	0.066	0.062	2.519	0.064	0.296	316	2384	100	628	11008	11636	661	10234	10895	Error	Error	-4.132	628	11008	661	10234	544596	3811406	1.332	9.940	0	0	0
1	18	15	"A91"	"A91"	9140	4360	100	1887	1907	544	28	1118	1118	1176	537	45	66	30	0	13293	12998	3814	29	1891	1891	2036	872	42	100	100	0	0.000	0.000	0.000	0.000	0.000	0.000	0.000	0.000	0.000	0.000	0.000	0.000	0.000	0.000	0.067	0.071	0.072	0.065	2.052	0.068	0.400	316	2384	100	769	11402	12171	789	11107	11896	Error	Error	-3.890	769	11402	789	11107	602717	4107381	1.361	12.571	0	0	0
1	1	16	"A92"	"A92"	4050	4670	100	1048	1086	412	37	948	948	984	505	51	15	2	0	3455	3934	1822	46	1615	1615	1635	313	19	91	80	0	0.000	0.000	0.000	0.000	0.000	0.000	0.000	0.000	0.000	0.000	0.000	0.000	0.000	0.000	0.054	0.060	0.159	0.147	4.256	0.047	0.024	316	2384	100	100	1840	1940	138	2319	2457	Error	Error	-4.202	100	1840	138	2319	343217	1243193	0.202	7.345	0	0	0
1	2	16	"A92"	"A92"	4350	4670	100	1039	1071	392	36	960	960	1000	389	38	22	6	0	3249	4275	2351	54	1614	1614	1636	268	16	93	84	0	0.000	0.000	0.000	0.000	0.000	0.000	0.000	0.000	0.000	0.000	0.000	0.000	0.000	0.000	0.048	0.042	0.141	0.131	4.170	0.035	0.020	316	2384	100	79	1635	1714	111	2661	2772	Error	Error	-4.371	79	1635	111	2661	338313	1350935	0.183	9.847	0	0	0
1	3	16	"A92"	"A92"	4650	4670	100	1042	1078	398	36	929	929	980	374	38	26	8	0	2995	4187	2413	57	1641	1641	1656	274	16	93	84	0	0.000	0.000	0.000	0.000	0.000	0.000	0.000	0.000	0.000	0.000	0.000	0.000	0.000	0.000	0.083	0.059	0.139	0.146	3.444	0.047	0.037	316	2384	100	113	1354	1467	149	2546	2695	Error	Error	-3.583	113	1354	149	2546	340639	1322969	0.262	9.237	0	0	0
1	4	16	"A93"	"A93"	4950	4670	100	1146	1211	438	36	941	941	996	772	77	12	0	0	5414	5334	1910	35	1659	1659	1720	1399	81	86	70	0	0.000	0.000	0.000	0.000	0.000	0.000	0.000	0.000	0.000	0.000	0.000	0.000	0.000	0.000	0.055	0.073	0.099	0.095	3.752	0.198	0.036	316	2384	100	205	3755	3960	270	3675	3945	Error	Error	-4.195	205	3755	270	3675	382688	1685649	0.278	2.583	0	0	0
1	5	16	"A93"	"A93"	5250	4670	100	1206	1239	411	33	962	962	1007	426	42	34	8	0	6107	5825	1925	33	1653	1653	1673	275	16	98	97	0	0.000	0.000	0.000	0.000	0.000	0.000	0.000	0.000	0.000	0.000	0.000	0.000	0.000	0.000	0.055	0.066	0.094	0.085	2.675	0.053	0.046	316	2384	100	244	4454	4698	277	4172	4449	Error	Error	-4.190	244	4454	277	4172	391383	1840755	0.545	15.098	0	0	0
1	6	16	"A93"	"A93"	5550	4670	100	1129	1167	402	34	958	958	1131	2099	185	0	0	0	5239	5122	1787	34	1668	1668	1816	1823	100	79	49	0	0.000	0.000	0.000	0.000	0.000	0.000	0.000	0.000	0.000	0.000	0.000	0.000	0.000	0.000	0.048	0.061	0.102	0.085	4.028	0.125	0.082	316	2384	100	171	3571	3742	209	3454	3663	Error	Error	-4.384	171	3571	209	3454	368761	1618599	0.017	1.813	0	0	0
1	7	16	"A94"	"A94"	5850	4665	100	1253	1326	497	37	948	948	984	375	38	44	24	0	6677	6628	2704	40	1662	1662	1682	319	18	93	91	0	0.000	0.000	0.000	0.000	0.000	0.000	0.000	0.000	0.000	0.000	0.000	0.000	0.000	0.000	0.061	0.076	0.096	0.078	3.549	0.076	0.178	316	2384	100	305	5015	5320	378	4966	5344	Error	Error	-4.039	305	5015	378	4966	418872	2094438	0.912	15.505	0	0	0
1	8	16	"A94"	"A94"	6150	4665	100	1352	1367	467	34	949	949	1002	587	58	36	4	0	7649	7326	3275	44	1673	1673	1739	561	32	92	87	0	0.000	0.000	0.000	0.000	0.000	0.000	0.000	0.000	0.000	0.000	0.000	0.000	0.000	0.000	0.067	0.074	0.089	0.086	3.229	0.071	0.237	316	2384	100	403	5976	6379	418	5653	6071	Error	Error	-3.890	403	5976	418	5653	432044	2315092	0.622	9.959	0	0	0
1	9	16	"A94"	"A94"	6450	4665	100	1173	1228	579	47	939	939	972	388	39	37	11	0	6621	6285	2080	33	1656	1656	1764	626	35	92	87	0	0.000	0.000	0.000	0.000	0.000	0.000	0.000	0.000	0.000	0.000	0.000	0.000	0.000	0.000	0.047	0.062	0.088	0.075	3.878	0.075	0.135	316	2384	100	234	4965	5199	289	4629	4918	Error	Error	-4.407	234	4965	289	4629	388008	1986187	0.660	7.222	0	0	0
1	10	16	"A95"	"A95"	6745	4665	100	1027	1050	400	38	909	909	942	367	38	26	7	0	3462	4243	2326	54	1646	1646	1689	455	26	82	69	0	0.000	0.000	0.000	0.000	0.000	0.000	0.000	0.000	0.000	0.000	0.000	0.000	0.000	0.000	0.065	0.054	0.130	0.130	4.183	0.052	0.065	316	2384	100	118	1816	1934	141	2597	2738	Error	Error	-3.944	118	1816	141	2597	331773	1340630	0.294	5.613	0	0	0
1	11	16	"A95"	"A95"	7045	4665	100	1058	1070	391	36	922	922	964	396	41	22	6	0	4177	5068	2936	57	1665	1665	1704	363	21	86	78	0	0.000	0.000	0.000	0.000	0.000	0.000	0.000	0.000	0.000	0.000	0.000	0.000	0.000	0.000	0.054	0.043	0.084	0.107	5.033	0.042	0.042	316	2384	100	136	2512	2648	148	3403	3551	Error	Error	-4.207	136	2512	148	3403	338098	1601628	0.268	9.267	0	0	0
1	12	16	"A95"	"A95"	7345	4665	100	1138	1178	436	37	962	962	995	391	39	30	8	0	4909	5780	3404	58	1690	1690	1715	337	19	91	80	0	0.000	0.000	0.000	0.000	0.000	0.000	0.000	0.000	0.000	0.000	0.000	0.000	0.000	0.000	0.055	0.053	0.091	0.104	3.892	0.054	0.087	316	2384	100	176	3219	3395	216	4090	4306	Error	Error	-4.193	176	3219	216	4090	372128	1826616	0.468	12.062	0	0	0
1	13	16	"A96"	"A96"	7645	4660	100	1240	1238	470	37	958	958	997	399	40	35	12	0	4421	5697	3298	57	1711	1711	1724	298	17	92	88	0	0.000	0.000	0.000	0.000	0.000	0.000	0.000	0.000	0.000	0.000	0.000	0.000	0.000	0.000	0.104	0.070	0.112	0.101	3.871	0.065	0.145	316	2384	100	282	2710	2992	280	3986	4266	Error	Error	-3.265	282	2710	280	3986	391073	1800166	0.604	13.332	0	0	0
1	14	16	"A96"	"A96"	7945	4660	100	1192	1310	1325	101	961	961	1006	408	40	31	10	0	4078	5379	3410	63	1727	1727	1759	365	20	91	77	0	0.000	0.000	0.000	0.000	0.000	0.000	0.000	0.000	0.000	0.000	0.000	0.000	0.000	0.000	0.098	0.096	0.125	0.130	4.986	0.086	0.065	316	2384	100	231	2351	2582	349	3652	4001	Error	Error	-3.347	231	2351	349	3652	413843	1699877	0.745	9.918	0	0	0
1	15	16	"A96"	"A96"	8245	4660	100	1236	1267	470	37	962	962	1016	460	45	32	8	0	4549	5962	3698	62	1720	1720	1741	290	16	93	88	0	0.000	0.000	0.000	0.000	0.000	0.000	0.000	0.000	0.000	0.000	0.000	0.000	0.000	0.000	0.097	0.072	0.114	0.120	3.737	0.057	0.119	316	2384	100	274	2829	3103	305	4242	4547	Error	Error	-3.368	274	2829	305	4242	400415	1884088	0.546	14.555	0	0	0
1	16	16	"A97"	"A97"	8545	4660	100	1387	1418	527	37	1001	1001	1058	575	54	36	9	0	6064	6463	3163	48	1737	1737	1779	480	26	91	87	0	0.000	0.000	0.000	0.000	0.000	0.000	0.000	0.000	0.000	0.000	0.000	0.000	0.000	0.000	0.089	0.088	0.107	0.108	3.094	0.085	0.232	316	2384	100	386	4327	4713	417	4726	5143	Error	Error	-3.487	386	4327	417	4726	448195	2042413	0.626	9.758	0	0	0
1	17	16	"A97"	"A97"	8845	4660	100	1315	1350	422	31	1055	1055	1111	581	52	22	3	0	5603	6105	2414	39	1791	1791	1820	489	26	97	96	0	0.000	0.000	0.000	0.000	0.000	0.000	0.000	0.000	0.000	0.000	0.000	0.000	0.000	0.000	0.068	0.068	0.094	0.077	3.618	0.062	0.107	316	2384	100	260	3812	4072	295	4314	4609	Error	Error	-3.874	260	3812	295	4314	426555	1929157	0.411	8.763	0	0	0
1	18	16	"A97"	"A97"	9145	4660	100	1335	1368	444	32	1103	1103	1135	425	37	32	11	0	5135	6418	3234	50	1837	1837	1859	345	18	99	97	0	0.000	0.000	0.000	0.000	0.000	0.000	0.000	0.000	0.000	0.000	0.000	0.000	0.000	0.000	0.070	0.058	0.090	0.078	3.153	0.056	0.108	316	2384	100	232	3298	3530	265	4581	4846	Error	Error	-3.829	232	3298	265	4581	432263	2028111	0.548	13.214	0	0	0
1	1	17	"A98"	"A98"	4055	4970	100	1164	1209	504	41	968	968	1015	389	38	31	9	0	5596	5692	1831	32	1620	1620	1634	295	18	98	96	0	0.000	0.000	0.000	0.000	0.000	0.000	0.000	0.000	0.000	0.000	0.000	0.000	0.000	0.000	0.049	0.059	0.090	0.075	3.285	0.069	0.086	316	2384	100	196	3976	4172	241	4072	4313	Error	Error	-4.342	196	3976	241	4072	382072	1798566	0.499	13.756	0	0	0
1	2	17	"A98"	"A98"	4355	4970	100	1204	1223	417	34	1007	1007	1060	462	43	21	5	0	5908	5954	1557	26	1659	1659	1703	445	26	98	98	0	0.000	0.000	0.000	0.000	0.000	0.000	0.000	0.000	0.000	0.000	0.000	0.000	0.000	0.000	0.046	0.050	0.080	0.070	2.843	0.048	0.046	316	2384	100	197	4249	4446	216	4295	4511	Error	Error	-4.431	197	4249	216	4295	386591	1881455	0.353	9.553	0	0	0
1	3	17	"A98"	"A98"	4655	4970	100	1278	1379	699	50	982	982	1046	700	66	20	3	0	6973	6972	2361	33	1670	1670	1726	558	32	98	96	0	0.000	0.000	0.000	0.000	0.000	0.000	0.000	0.000	0.000	0.000	0.000	0.000	0.000	0.000	0.056	0.075	0.077	0.072	2.918	0.808	0.438	316	2384	100	296	5303	5599	397	5302	5699	Error	Error	-4.163	296	5303	397	5302	435830	2203160	0.476	9.401	0	0	0
1	4	17	"A99"	"A99"	4955	4970	100	1489	1539	688	44	941	941	983	390	39	63	29	0	8985	8815	2439	27	1674	1674	1699	297	17	100	99	0	0.000	0.000	0.000	0.000	0.000	0.000	0.000	0.000	0.000	0.000	0.000	0.000	0.000	0.000	0.075	0.084	0.087	0.073	2.501	0.081	0.247	316	2384	100	548	7311	7859	598	7141	7739	Error	Error	-3.738	548	7311	598	7141	486319	2785487	1.426	23.960	0	0	0
1	5	17	"A99"	"A99"	5255	4970	100	1325	1387	481	34	947	947	1004	493	49	40	13	0	7970	7731	2677	34	1675	1675	1724	521	30	99	98	0	0.000	0.000	0.000	0.000	0.000	0.000	0.000	0.000	0.000	0.000	0.000	0.000	0.000	0.000	0.060	0.073	0.075	0.066	2.702	0.072	0.226	316	2384	100	378	6295	6673	440	6056	6496	Error	Error	-4.058	378	6295	440	6056	438291	2442900	0.777	11.530	0	0	0
1	6	17	"A99"	"A99"	5555	4970	100	1311	1380	506	36	958	958	1012	591	58	29	8	0	7697	7670	2600	33	1680	1680	1753	649	37	98	95	0	0.000	0.000	0.000	0.000	0.000	0.000	0.000	0.000	0.000	0.000	0.000	0.000	0.000	0.000	0.059	0.070	0.079	0.069	2.794	0.078	0.136	316	2384	100	353	6017	6370	422	5990	6412	Error	Error	-4.091	353	6017	422	5990	435972	2423744	0.623	9.117	0	0	0
1	7	17	"A100"	"A100"	5855	4970	100	1003	1021	400	39	916	916	959	396	41	22	5	0	2986	3649	1826	50	1636	1636	1658	327	19	90	78	0	0.000	0.000	0.000	0.000	0.000	0.000	0.000	0.000	0.000	0.000	0.000	0.000	0.000	0.000	0.064	0.052	0.156	0.148	4.596	0.053	0.028	316	2384	100	87	1350	1437	105	2013	2118	Error	Error	-3.956	87	1350	105	2013	322559	1152997	0.157	6.089	0	0	0
1	8	17	"A100"	"A100"	6155	4965	100	1015	1045	399	38	934	934	987	481	48	15	2	0	2846	3315	1518	45	1662	1662	1685	433	25	80	63	0	0.000	0.000	0.000	0.000	0.000	0.000	0.000	0.000	0.000	0.000	0.000	0.000	0.000	0.000	0.068	0.067	0.215	0.221	5.443	0.073	0.032	316	2384	100	81	1184	1265	111	1653	1764	Error	Error	-3.870	81	1184	111	1653	330347	1047426	0.121	3.764	0	0	0
1	9	17	"A100"	"A100"	6455	4965	100	993	1008	346	34	916	916	951	361	37	20	5	0	3101	3675	1659	45	1639	1639	1659	421	25	89	75	0	0.000	0.000	0.000	0.000	0.000	0.000	0.000	0.000	0.000	0.000	0.000	0.000	0.000	0.000	0.053	0.045	0.133	0.133	3.675	0.033	0.010	316	2384	100	77	1462	1539	92	2036	2128	Error	Error	-4.247	77	1462	92	2036	318411	1161318	0.158	4.789	0	0	0
1	10	17	"A101"	"A101"	6750	4965	100	1119	1144	392	34	896	896	938	369	39	37	10	0	5208	6035	2870	47	1635	1635	1652	297	17	98	96	0	0.000	0.000	0.000	0.000	0.000	0.000	0.000	0.000	0.000	0.000	0.000	0.000	0.000	0.000	0.062	0.056	0.086	0.072	3.315	0.050	0.088	316	2384	100	223	3573	3796	248	4400	4648	Error	Error	-4.002	223	3573	248	4400	361452	1906940	0.558	14.758	0	0	0
1	11	17	"A101"	"A101"	7050	4965	100	1127	1183	442	37	948	948	991	556	56	22	3	0	4538	5721	3068	53	1670	1670	1681	254	15	98	94	0	0.000	0.000	0.000	0.000	0.000	0.000	0.000	0.000	0.000	0.000	0.000	0.000	0.000	0.000	0.062	0.058	0.095	0.092	3.366	0.058	0.109	316	2384	100	179	2868	3047	235	4051	4286	Error	Error	-4.002	179	2868	235	4051	373787	1807842	0.345	15.906	0	0	0
1	12	17	"A101"	"A101"	7350	4965	100	1105	1164	443	38	968	968	999	370	37	29	11	0	4005	5378	3129	58	1683	1683	1705	280	16	97	92	0	0.000	0.000	0.000	0.000	0.000	0.000	0.000	0.000	0.000	0.000	0.000	0.000	0.000	0.000	0.059	0.053	0.087	0.091	3.400	0.051	0.082	316	2384	100	137	2322	2459	196	3695	3891	Error	Error	-4.083	137	2322	196	3695	367904	1699485	0.446	13.118	0	0	0
1	13	17	"A102"	"A102"	7650	4965	100	1128	1168	411	35	962	962	1239	3059	246	0	0	0	4712	4917	1855	37	1703	1703	1945	2821	145	52	10	0	0.000	0.000	0.000	0.000	0.000	0.000	0.000	0.000	0.000	0.000	0.000	0.000	0.000	0.000	0.055	0.064	0.128	0.102	3.698	0.060	0.056	316	2384	100	166	3009	3175	206	3214	3420	Error	Error	-4.180	166	3009	206	3214	369077	1553760	-0.023	1.054	0	0	0
1	14	17	"A102"	"A102"	7950	4960	100	1111	1173	406	34	971	971	1006	368	36	30	11	0	4463	5409	2826	52	1709	1709	1726	267	15	99	96	0	0.000	0.000	0.000	0.000	0.000	0.000	0.000	0.000	0.000	0.000	0.000	0.000	0.000	0.000	0.051	0.055	0.096	0.087	3.381	0.048	0.064	316	2384	100	140	2754	2894	202	3700	3902	Error	Error	-4.298	140	2754	202	3700	370727	1709199	0.454	13.794	0	0	0
1	15	17	"A102"	"A102"	8250	4960	100	1159	1194	412	34	967	967	1003	363	36	34	11	0	4231	5322	2875	54	1730	1730	1742	260	14	98	96	0	0.000	0.000	0.000	0.000	0.000	0.000	0.000	0.000	0.000	0.000	0.000	0.000	0.000	0.000	0.077	0.063	0.107	0.099	3.881	0.053	0.077	316	2384	100	192	2501	2693	227	3592	3819	Error	Error	-3.703	192	2501	227	3592	377214	1681695	0.526	13.769	0	0	0
1	16	17	"A103"	"A103"	8550	4960	100	1023	1060	409	38	1019	1019	1066	410	38	16	3	0	2648	3090	1155	37	1754	1754	1769	273	15	87	73	0	0.000	0.000	0.000	0.000	0.000	0.000	0.000	0.000	0.000	0.000	0.000	0.000	0.000	0.000	0.004	0.031	0.176	0.233	4.786	0.109	0.028	316	2384	100	4	894	898	41	1336	1377	Error	Error	-7.804	4	894	41	1336	335015	976461	-0.015	4.839	0	0	0
1	17	17	"A103"	"A103"	8850	4960	100	977	1027	431	41	1023	1023	1161	1504	129	0	0	0	2269	2515	827	32	1770	1770	1891	1630	86	14	0	0	0.000	0.000	0.000	0.000	0.000	0.000	0.000	0.000	0.000	0.000	0.000	0.000	0.000	0.000	-0.092	0.005	0.408	0.486	5.166	0.361	0.112	316	2384	100	-46	499	453	4	745	749	Error	Error	Error	-46	499	4	745	324455	794598	-0.089	0.383	0	0	0
1	18	17	"A103"	"A103"	9150	4960	100	1128	1186	415	34	1089	1089	1134	450	39	19	4	0	2705	3346	1601	47	1845	1845	1866	283	15	81	64	0	0.000	0.000	0.000	0.000	0.000	0.000	0.000	0.000	0.000	0.000	0.000	0.000	0.000	0.000	0.045	0.065	0.304	0.295	4.808	0.057	0.009	316	2384	100	39	860	899	97	1501	1598	Error	Error	-4.463	39	860	97	1501	374827	1057271	0.116	5.230	0	0	0
1	1	18	"A104"	"A104"	4060	5275	100	1192	1270	468	36	1065	1065	1106	492	44	22	6	0	7100	6709	2364	35	1652	1652	1674	328	19	99	98	0	0.000	0.000	0.000	0.000	0.000	0.000	0.000	0.000	0.000	0.000	0.000	0.000	0.000	0.000	0.023	0.041	0.070	0.061	3.783	0.051	0.058	316	2384	100	127	5448	5575	205	5057	5262	Error	Error	-5.423	127	5448	205	5057	401326	2120100	0.333	15.351	0	0	0
1	2	18	"A104"	"A104"	4360	5270	100	1356	1369	435	31	1089	1089	1135	402	35	36	12	0	7991	7628	2643	34	1682	1682	1699	269	15	100	99	0	0.000	0.000	0.000	0.000	0.000	0.000	0.000	0.000	0.000	0.000	0.000	0.000	0.000	0.000	0.042	0.047	0.068	0.060	3.028	0.041	0.068	316	2384	100	267	6309	6576	280	5946	6226	Error	Error	-4.562	267	6309	280	5946	432738	2410542	0.582	22.041	0	0	0
1	3	18	"A104"	"A104"	4660	5270	100	1257	1283	480	37	1046	1046	1142	1282	112	1	0	0	7058	6866	2557	37	1692	1692	1797	1806	100	88	65	0	0.000	0.000	0.000	0.000	0.000	0.000	0.000	0.000	0.000	0.000	0.000	0.000	0.000	0.000	0.039	0.046	0.067	0.062	3.020	0.049	0.085	316	2384	100	211	5366	5577	237	5174	5411	Error	Error	-4.669	211	5366	237	5174	405502	2169708	0.110	2.807	0	0	0
1	4	18	"A105"	"A105"	4960	5270	100	1168	1209	468	38	943	943	997	474	47	29	8	0	5873	6515	3180	48	1650	1650	1678	411	24	96	92	0	0.000	0.000	0.000	0.000	0.000	0.000	0.000	0.000	0.000	0.000	0.000	0.000	0.000	0.000	0.053	0.055	0.082	0.075	3.453	0.056	0.099	316	2384	100	225	4223	4448	266	4865	5131	Error	Error	-4.230	225	4223	266	4865	382139	2058690	0.447	11.769	0	0	0
1	5	18	"A105"	"A105"	5260	5270	100	1233	1318	508	38	926	926	976	513	52	36	11	0	5336	7159	3817	53	1642	1642	1655	285	17	100	100	0	0.000	0.000	0.000	0.000	0.000	0.000	0.000	0.000	0.000	0.000	0.000	0.000	0.000	0.000	0.083	0.071	0.093	0.085	2.605	0.068	0.213	316	2384	100	307	3694	4001	392	5517	5909	Error	Error	-3.589	307	3694	392	5517	416357	2262172	0.667	19.312	0	0	0
1	6	18	"A105"	"A105"	5560	5270	100	1179	1217	452	37	933	933	996	663	66	20	2	0	5213	6334	3360	53	1668	1668	1701	397	23	97	90	0	0.000	0.000	0.000	0.000	0.000	0.000	0.000	0.000	0.000	0.000	0.000	0.000	0.000	0.000	0.069	0.061	0.090	0.085	3.719	0.056	0.104	316	2384	100	246	3545	3791	284	4666	4950	Error	Error	-3.849	246	3545	284	4666	384470	2001517	0.333	11.670	0	0	0
1	7	18	"A106"	"A106"	5860	5270	100	1197	1300	543	41	946	946	1002	435	43	37	12	0	6753	6801	2512	36	1684	1684	1698	341	20	98	96	0	0.000	0.000	0.000	0.000	0.000	0.000	0.000	0.000	0.000	0.000	0.000	0.000	0.000	0.000	0.050	0.069	0.083	0.067	3.461	0.072	0.113	316	2384	100	251	5069	5320	354	5117	5471	Error	Error	-4.336	251	5069	354	5117	410879	2149169	0.685	14.965	0	0	0
1	8	18	"A106"	"A106"	6160	5265	100	1210	1267	515	40	948	948	994	420	42	35	12	0	6439	6336	2216	34	1687	1687	1705	340	19	97	94	0	0.000	0.000	0.000	0.000	0.000	0.000	0.000	0.000	0.000	0.000	0.000	0.000	0.000	0.000	0.055	0.069	0.089	0.082	3.044	0.073	0.108	316	2384	100	262	4752	5014	319	4649	4968	Error	Error	-4.181	262	4752	319	4649	400475	2002122	0.650	13.621	0	0	0
1	9	18	"A106"	"A106"	6455	5265	100	1254	1258	449	35	940	940	1012	1079	106	6	0	0	5624	6398	3024	47	1683	1683	1739	1225	70	88	72	0	0.000	0.000	0.000	0.000	0.000	0.000	0.000	0.000	0.000	0.000	0.000	0.000	0.000	0.000	0.080	0.067	0.088	0.092	3.619	0.057	0.124	316	2384	100	314	3941	4255	318	4715	5033	Error	Error	-3.650	314	3941	318	4715	397456	2021850	0.228	3.803	0	0	0
1	10	18	"A107"	"A107"	6755	5265	100	1181	1237	449	36	923	923	962	381	39	37	15	0	6383	6223	2420	38	1671	1671	1688	328	19	99	98	0	0.000	0.000	0.000	0.000	0.000	0.000	0.000	0.000	0.000	0.000	0.000	0.000	0.000	0.000	0.055	0.069	0.092	0.082	3.010	0.064	0.119	316	2384	100	258	4712	4970	314	4552	4866	Error	Error	-4.191	258	4712	314	4552	390873	1966386	0.722	13.826	0	0	0
1	11	18	"A107"	"A107"	7055	5265	100	1074	1125	388	34	914	914	995	893	89	3	0	0	5341	5371	2503	46	1674	1674	1719	839	48	82	71	0	0.000	0.000	0.000	0.000	0.000	0.000	0.000	0.000	0.000	0.000	0.000	0.000	0.000	0.000	0.044	0.057	0.091	0.087	3.520	0.096	0.092	316	2384	100	160	3667	3827	211	3697	3908	Error	Error	-4.518	160	3667	211	3697	355402	1697252	0.146	4.353	0	0	0
1	12	18	"A107"	"A107"	7355	5265	100	1118	1177	501	42	926	926	973	407	41	32	13	0	6093	6175	3012	48	1682	1682	1705	300	17	94	86	0	0.000	0.000	0.000	0.000	0.000	0.000	0.000	0.000	0.000	0.000	0.000	0.000	0.000	0.000	0.044	0.056	0.091	0.085	3.894	0.056	0.096	316	2384	100	192	4411	4603	251	4493	4744	Error	Error	-4.522	192	4411	251	4493	371821	1951286	0.501	14.900	0	0	0
1	13	18	"A108"	"A108"	7655	5265	100	1298	1365	440	32	970	970	1051	668	63	27	2	0	8041	7643	2487	32	1732	1732	1784	639	35	95	92	0	0.000	0.000	0.000	0.000	0.000	0.000	0.000	0.000	0.000	0.000	0.000	0.000	0.000	0.000	0.052	0.067	0.075	0.065	3.175	0.058	0.069	316	2384	100	328	6309	6637	395	5911	6306	Error	Error	-4.266	328	6309	395	5911	431341	2415283	0.470	9.169	0	0	0
1	14	18	"A108"	"A108"	7955	5265	100	1250	1287	452	35	956	956	1005	474	47	33	8	0	7030	7152	2924	40	1726	1726	1756	511	29	98	97	0	0.000	0.000	0.000	0.000	0.000	0.000	0.000	0.000	0.000	0.000	0.000	0.000	0.000	0.000	0.055	0.061	0.080	0.075	2.976	0.055	0.136	316	2384	100	294	5304	5598	331	5426	5757	Error	Error	-4.173	294	5304	331	5426	406739	2259902	0.595	10.560	0	0	0
1	15	18	"A108"	"A108"	8255	5260	100	1268	1296	428	33	968	968	1009	415	41	40	12	0	7614	7523	2540	33	1723	1723	1757	342	19	98	98	0	0.000	0.000	0.000	0.000	0.000	0.000	0.000	0.000	0.000	0.000	0.000	0.000	0.000	0.000	0.051	0.057	0.075	0.063	2.773	0.059	0.165	316	2384	100	300	5891	6191	328	5800	6128	Error	Error	-4.295	300	5891	328	5800	409642	2377129	0.692	16.860	0	0	0
1	16	18	"A109"	"A109"	8555	5260	100	1189	1214	424	34	988	988	1043	825	79	7	0	0	4774	5230	2234	42	1743	1743	1760	293	16	96	91	0	0.000	0.000	0.000	0.000	0.000	0.000	0.000	0.000	0.000	0.000	0.000	0.000	0.000	0.000	0.066	0.065	0.109	0.100	4.032	0.079	0.008	316	2384	100	201	3031	3232	226	3487	3713	Error	Error	-3.915	201	3031	226	3487	383760	1652779	0.207	11.843	0	0	0
1	17	18	"A109"	"A109"	8855	5260	100	1156	1225	734	59	1007	1007	1046	399	38	27	7	0	3686	4233	1940	45	1768	1768	1784	338	18	96	87	0	0.000	0.000	0.000	0.000	0.000	0.000	0.000	0.000	0.000	0.000	0.000	0.000	0.000	0.000	0.078	0.088	0.145	0.135	3.586	0.093	0.061	316	2384	100	149	1918	2067	218	2465	2683	Error	Error	-3.686	149	1918	218	2465	386996	1337662	0.449	7.246	0	0	0
1	18	18	"A109"	"A109"	9155	5260	100	1277	1316	443	33	1103	1103	1148	500	43	25	3	0	4461	5743	2909	50	1861	1861	1886	438	23	98	88	0	0.000	0.000	0.000	0.000	0.000	0.000	0.000	0.000	0.000	0.000	0.000	0.000	0.000	0.000	0.067	0.055	0.095	0.094	3.225	0.069	0.088	316	2384	100	174	2600	2774	213	3882	4095	Error	Error	-3.901	174	2600	213	3882	415839	1814944	0.336	8.806	0	0	0
1	1	19	"A110"	"A110"	4065	5575	100	1976	2136	1060	49	970	970	1001	385	38	69	57	0	8493	7790	3111	39	1645	1645	1703	488	28	92	90	0	0.000	0.000	0.000	0.000	0.000	0.000	0.000	0.000	0.000	0.000	0.000	0.000	0.000	0.000	0.147	0.190	0.195	0.169	2.496	0.213	0.579	316	2384	100	1006	6848	7854	1166	6145	7311	Error	Error	-2.767	1006	6848	1166	6145	675124	2461579	2.948	12.473	0	0	0
1	2	19	"A110"	"A110"	4365	5575	100	2559	2570	1016	39	1005	1005	1047	439	41	84	71	0	9603	9141	2727	29	1686	1686	1764	536	30	99	98	0	0.000	0.000	0.000	0.000	0.000	0.000	0.000	0.000	0.000	0.000	0.000	0.000	0.000	0.000	0.196	0.210	0.201	0.170	2.280	0.213	0.636	316	2384	100	1554	7917	9471	1565	7455	9020	Error	Error	-2.349	1554	7917	1565	7455	812231	2888624	3.469	13.763	0	0	0
1	3	19	"A110"	"A110"	4665	5570	100	2622	2721	1281	47	993	993	1034	407	39	83	70	0	9333	9084	2449	26	1693	1693	1757	507	28	100	100	0	0.000	0.000	0.000	0.000	0.000	0.000	0.000	0.000	0.000	0.000	0.000	0.000	0.000	0.000	0.213	0.234	0.208	0.175	2.430	0.238	0.547	316	2384	100	1629	7640	9269	1728	7391	9119	Error	Error	-2.230	1629	7640	1728	7391	859992	2870456	4.145	14.452	0	0	0
1	4	19	"A111"	"A111"	4965	5570	100	1001	1041	374	35	982	982	1036	446	43	14	3	0	3161	3230	1026	31	1664	1664	1684	285	16	89	79	0	0.000	0.000	0.000	0.000	0.000	0.000	0.000	0.000	0.000	0.000	0.000	0.000	0.000	0.000	0.013	0.038	0.207	0.215	4.681	0.051	0.007	316	2384	100	19	1497	1516	59	1566	1625	Error	Error	-6.300	19	1497	59	1566	328880	1020550	0.011	5.425	0	0	0
1	5	19	"A111"	"A111"	5265	5570	100	978	1044	382	36	976	976	1006	397	39	18	5	0	2271	2985	1419	47	1683	1683	1692	268	15	68	52	0	0.000	0.000	0.000	0.000	0.000	0.000	0.000	0.000	0.000	0.000	0.000	0.000	0.000	0.000	0.003	0.052	0.344	0.362	6.992	0.027	0.002	316	2384	100	2	588	590	68	1302	1370	Error	Error	-8.200	2	588	68	1302	329900	943275	0.096	4.825	0	0	0
1	6	19	"A111"	"A111"	5565	5570	100	1007	1056	379	35	959	959	1012	500	49	14	2	0	2563	3004	1182	39	1680	1680	1703	464	27	64	49	0	0.000	0.000	0.000	0.000	0.000	0.000	0.000	0.000	0.000	0.000	0.000	0.000	0.000	0.000	0.054	0.073	0.233	0.286	5.347	0.327	0.170	316	2384	100	48	883	931	97	1324	1421	Error	Error	-4.201	48	883	97	1324	333673	949138	0.088	2.804	0	0	0
1	7	19	"A112"	"A112"	5865	5570	100	1291	1289	451	34	947	947	986	390	39	43	14	0	7161	6759	2469	36	1665	1665	1685	306	18	95	92	0	0.000	0.000	0.000	0.000	0.000	0.000	0.000	0.000	0.000	0.000	0.000	0.000	0.000	0.000	0.063	0.067	0.094	0.088	4.154	0.055	0.106	316	2384	100	344	5496	5840	342	5094	5436	Error	Error	-3.998	344	5496	342	5094	407354	2135961	0.777	16.582	0	0	0
1	8	19	"A112"	"A112"	6165	5570	100	1272	1313	520	39	940	940	973	358	36	47	19	0	7933	7393	3488	47	1672	1672	1689	303	17	98	95	0	0.000	0.000	0.000	0.000	0.000	0.000	0.000	0.000	0.000	0.000	0.000	0.000	0.000	0.000	0.053	0.065	0.074	0.073	3.499	0.058	0.158	316	2384	100	332	6261	6593	373	5721	6094	Error	Error	-4.237	332	6261	373	5721	414769	2336320	0.950	18.825	0	0	0
1	9	19	"A112"	"A112"	6460	5565	100	1203	1239	417	33	933	933	968	405	41	38	13	0	6980	6856	3054	44	1696	1696	1717	326	18	99	96	0	0.000	0.000	0.000	0.000	0.000	0.000	0.000	0.000	0.000	0.000	0.000	0.000	0.000	0.000	0.051	0.059	0.078	0.069	3.282	0.056	0.138	316	2384	100	270	5284	5554	306	5160	5466	Error	Error	-4.291	270	5284	306	5160	391525	2166456	0.669	15.764	0	0	0
1	10	19	"A113"	"A113"	6760	5565	100	1148	1180	424	35	958	958	996	403	40	30	9	0	6536	6506	3018	46	1704	1704	1726	336	19	94	90	0	0.000	0.000	0.000	0.000	0.000	0.000	0.000	0.000	0.000	0.000	0.000	0.000	0.000	0.000	0.039	0.046	0.075	0.066	4.087	0.046	0.079	316	2384	100	190	4832	5022	222	4802	5024	Error	Error	-4.669	190	4832	222	4802	372853	2056007	0.457	14.226	0	0	0
1	11	19	"A113"	"A113"	7060	5565	100	1084	1159	420	36	946	946	984	401	40	29	10	0	3596	5277	3380	64	1703	1703	1720	284	16	96	90	0	0.000	0.000	0.000	0.000	0.000	0.000	0.000	0.000	0.000	0.000	0.000	0.000	0.000	0.000	0.073	0.060	0.089	0.096	3.780	0.059	0.116	316	2384	100	138	1893	2031	213	3574	3787	Error	Error	-3.778	138	1893	213	3574	366222	1667575	0.436	12.525	0	0	0
1	12	19	"A113"	"A113"	7360	5565	100	1057	1101	406	36	946	946	992	445	44	22	5	0	3587	4600	2439	53	1703	1703	1717	349	20	92	82	0	0.000	0.000	0.000	0.000	0.000	0.000	0.000	0.000	0.000	0.000	0.000	0.000	0.000	0.000	0.059	0.054	0.131	0.129	4.104	0.051	0.050	316	2384	100	111	1884	1995	155	2897	3052	Error	Error	-4.085	111	1884	155	2897	347854	1453462	0.245	8.261	0	0	0
1	13	19	"A114"	"A114"	7660	5565	100	988	1053	384	36	959	959	998	378	37	18	6	0	2514	2856	1058	37	1724	1724	1739	283	16	83	62	0	0.000	0.000	0.000	0.000	0.000	0.000	0.000	0.000	0.000	0.000	0.000	0.000	0.000	0.000	0.037	0.083	0.286	0.261	4.855	0.061	0.007	316	2384	100	29	790	819	94	1132	1226	Error	Error	-4.768	29	790	94	1132	332680	902363	0.146	3.947	0	0	0
1	14	19	"A114"	"A114"	7960	5565	100	1067	1105	386	34	964	964	1030	550	53	15	2	0	2494	2906	1186	40	1727	1727	1759	487	27	63	43	0	0.000	0.000	0.000	0.000	0.000	0.000	0.000	0.000	0.000	0.000	0.000	0.000	0.000	0.000	0.134	0.120	0.310	0.293	4.499	0.090	0.021	316	2384	100	103	767	870	141	1179	1320	Error	Error	-2.897	103	767	141	1179	349202	918424	0.136	2.355	0	0	0
1	15	19	"A114"	"A114"	8260	5565	100	1038	1062	367	34	988	988	1042	581	55	9	0	0	2438	2944	1241	42	1730	1730	1759	467	26	64	43	0	0.000	0.000	0.000	0.000	0.000	0.000	0.000	0.000	0.000	0.000	0.000	0.000	0.000	0.000	0.071	0.061	0.240	0.287	4.762	0.468	0.184	316	2384	100	50	708	758	74	1214	1288	Error	Error	-3.824	50	708	74	1214	335602	930449	0.034	2.537	0	0	0
1	16	19	"A115"	"A115"	8560	5560	100	1486	1531	535	34	1009	1009	1049	423	40	54	24	0	10776	10479	3518	33	1788	1788	1809	290	16	98	98	0	0.000	0.000	0.000	0.000	0.000	0.000	0.000	0.000	0.000	0.000	0.000	0.000	0.000	0.000	0.053	0.060	0.064	0.055	3.074	0.055	0.219	316	2384	100	477	8988	9465	522	8691	9213	Error	Error	-4.236	477	8988	522	8691	483738	3311247	1.139	29.897	0	0	0
1	17	19	"A115"	"A115"	8860	5560	100	1465	1503	498	33	1032	1032	1076	470	43	47	19	0	8408	8921	4493	50	1812	1812	1873	595	31	97	93	0	0.000	0.000	0.000	0.000	0.000	0.000	0.000	0.000	0.000	0.000	0.000	0.000	0.000	0.000	0.066	0.066	0.079	0.075	2.853	0.067	0.212	316	2384	100	433	6596	7029	471	7109	7580	Error	Error	-3.929	433	6596	471	7109	474842	2819037	0.909	11.845	0	0	0
1	18	19	"A115"	"A115"	9160	5560	100	1567	1637	531	32	1096	1096	1134	410	36	56	27	0	10892	10676	4073	38	1884	1884	1949	582	29	99	99	0	0.000	0.000	0.000	0.000	0.000	0.000	0.000	0.000	0.000	0.000	0.000	0.000	0.000	0.000	0.052	0.062	0.063	0.056	2.601	0.060	0.293	316	2384	100	471	9008	9479	541	8792	9333	Error	Error	-4.257	471	9008	541	8792	517431	3373689	1.227	14.995	0	0	0
1	1	20	"A116"	"A116"	4070	5875	100	954	994	411	41	962	962	1070	1372	128	0	0	0	1598	1624	260	16	1653	1653	1705	848	49	0	0	0	0.000	0.000	0.000	0.000	0.000	0.000	0.000	0.000	0.000	0.000	0.000	0.000	0.000	0.000	0.145	-1.103	1.510	1.661	4.678	1.775	0.825	316	2384	100	-8	-55	-63	32	-29	3	Error	Error	-2.781	-8	-55	32	-29	314111	513107	-0.055	-0.096	0	0	0
1	2	20	"A116"	"A116"	4370	5875	100	976	982	333	33	966	966	1016	440	43	9	1	0	1651	1640	245	14	1657	1657	1689	584	34	0	0	0	0.000	0.000	0.000	0.000	0.000	0.000	0.000	0.000	0.000	0.000	0.000	0.000	0.000	0.000	-1.667	-0.941	1.290	1.391	3.891	9.432	0.005	316	2384	100	10	-6	4	16	-17	-1	Error	Error	Error	10	-6	16	-17	310275	518288	-0.077	-0.084	0	0	0
1	3	20	"A116"	"A116"	4670	5875	100	991	1060	437	41	983	983	1026	396	38	17	5	0	1689	1713	315	18	1682	1682	1700	325	19	13	1	0	0.000	0.000	0.000	0.000	0.000	0.000	0.000	0.000	0.000	0.000	0.000	0.000	0.000	0.000	1.143	2.484	1.492	1.469	4.515	1.484	0.122	316	2384	100	8	7	15	77	31	108	Error	Error	0.193	8	7	77	31	334889	541257	0.086	0.040	0	0	0
1	4	20	"A117"	"A117"	4970	5870	100	998	1044	388	37	988	988	1034	467	45	13	1	0	1697	1709	273	15	1702	1702	1723	462	26	3	0	0	0.000	0.000	0.000	0.000	0.000	0.000	0.000	0.000	0.000	0.000	0.000	0.000	0.000	0.000	-2.000	8.000	1.332	1.361	4.279	7.423	0.009	316	2384	100	10	-5	5	56	7	63	Error	Error	Error	10	-5	56	7	329781	540103	0.021	-0.030	0	0	0
1	5	20	"A117"	"A117"	5270	5870	100	1024	1041	387	37	983	983	1023	378	36	17	4	0	1670	1700	273	16	1704	1704	1719	276	16	13	3	0	0.000	0.000	0.000	0.000	0.000	0.000	0.000	0.000	0.000	0.000	0.000	0.000	0.000	0.000	-1.206	-14.500	1.430	1.497	4.430	6.947	0.011	316	2384	100	41	-34	7	58	-4	54	Error	Error	Error	41	-34	58	-4	328998	537109	0.048	-0.069	0	0	0
1	6	20	"A117"	"A117"	5570	5870	100	1021	1020	352	34	966	966	1024	525	51	9	0	0	1666	1686	263	15	1698	1698	1728	436	25	3	0	0	0.000	0.000	0.000	0.000	0.000	0.000	0.000	0.000	0.000	0.000	0.000	0.000	0.000	0.000	-1.719	-4.500	1.280	1.237	4.789	2.532	0.101	316	2384	100	55	-32	23	54	-12	42	Error	Error	Error	55	-32	54	-12	322234	532924	-0.008	-0.096	0	0	0
1	7	20	"A118"	"A118"	5870	5870	100	1048	1075	389	36	972	972	1098	2108	191	0	0	0	1708	1711	267	15	1693	1693	1722	580	33	2	0	0	0.000	0.000	0.000	0.000	0.000	0.000	0.000	0.000	0.000	0.000	0.000	0.000	0.000	0.000	5.067	5.722	1.500	1.503	4.344	28.826	0.026	316	2384	100	76	15	91	103	18	121	Error	Error	2.341	76	15	103	18	339784	540657	-0.011	-0.019	0	0	0
1	8	20	"A118"	"A118"	6170	5870	100	961	1021	406	39	975	975	1051	1069	101	1	0	0	1709	1718	261	15	1720	1720	1758	663	37	1	0	0	0.000	0.000	0.000	0.000	0.000	0.000	0.000	0.000	0.000	0.000	0.000	0.000	0.000	0.000	1.273	-23.000	1.556	1.775	4.443	5.606	0.017	316	2384	100	-14	-11	-25	46	-2	44	Error	Error	0.348	-14	-11	46	-2	322704	542899	-0.028	-0.060	0	0	0
1	9	20	"A118"	"A118"	6465	5870	100	913	972	347	35	979	979	1042	566	54	4	0	0	1734	1740	292	16	1734	1734	1761	323	18	11	1	0	0.000	0.000	0.000	0.000	0.000	0.000	0.000	0.000	0.000	0.000	0.000	0.000	0.000	0.000	100000.000	-1.167	1.207	1.227	4.582	3.138	0.124	316	2384	100	-66	0	-66	-7	6	-1	Error	Error	16.610	-66	0	-7	6	307235	549824	-0.124	-0.065	0	0	0
1	10	20	"A119"	"A119"	6765	5865	100	922	967	397	41	927	927	1013	662	65	5	0	0	1704	1720	272	15	1701	1701	1748	496	28	2	0	0	0.000	0.000	0.000	0.000	0.000	0.000	0.000	0.000	0.000	0.000	0.000	0.000	0.000	0.000	-1.667	2.105	1.355	1.294	4.608	5.195	0.028	316	2384	100	-5	3	-2	40	19	59	Error	Error	Error	-5	3	40	19	305470	543509	-0.069	-0.056	0	0	0
1	11	20	"A119"	"A119"	7065	5865	100	982	1011	380	37	948	948	1000	400	40	18	4	0	1735	1751	273	15	1777	1777	1790	345	19	9	1	0	0.000	0.000	0.000	0.000	0.000	0.000	0.000	0.000	0.000	0.000	0.000	0.000	0.000	0.000	-0.810	-2.423	1.339	1.418	4.513	2.655	0.019	316	2384	100	34	-42	-8	63	-26	37	Error	Error	Error	34	-42	63	-26	319406	553241	0.028	-0.113	0	0	0
1	12	20	"A119"	"A119"	7365	5865	100	948	1008	388	38	976	976	1076	1133	105	0	0	0	1770	1768	251	14	1783	1783	1817	430	23	3	0	0	0.000	0.000	0.000	0.000	0.000	0.000	0.000	0.000	0.000	0.000	0.000	0.000	0.000	0.000	2.154	-2.133	1.440	1.506	4.125	5.870	0.024	316	2384	100	-28	-13	-41	32	-15	17	Error	Error	1.107	-28	-13	32	-15	318517	558645	-0.060	-0.114	0	0	0
1	13	20	"A120"	"A120"	7665	5865	100	980	1030	424	41	1007	1007	1047	416	39	12	3	0	1765	1785	312	17	1782	1782	1800	334	18	8	2	0	0.000	0.000	0.000	0.000	0.000	0.000	0.000	0.000	0.000	0.000	0.000	0.000	0.000	0.000	1.588	7.667	1.452	1.423	4.496	6.539	0.014	316	2384	100	-27	-17	-44	23	3	26	Error	Error	0.667	-27	-17	23	3	325437	564181	-0.041	-0.045	0	0	0
1	14	20	"A120"	"A120"	7965	5865	100	1015	1159	870	75	987	987	1037	376	36	21	8	0	1776	1762	257	14	1774	1774	1781	268	15	11	2	0	0.000	0.000	0.000	0.000	0.000	0.000	0.000	0.000	0.000	0.000	0.000	0.000	0.000	0.000	14.000	-14.333	1.477	1.621	5.041	17.133	0.009	316	2384	100	28	2	30	172	-12	160	Error	Error	3.807	28	2	172	-12	366088	556753	0.324	-0.071	0	0	0
1	15	20	"A120"	"A120"	8265	5865	100	1006	1040	355	34	1014	1014	1071	513	47	9	0	0	1780	1768	262	14	1764	1764	1796	450	25	3	0	0	0.000	0.000	0.000	0.000	0.000	0.000	0.000	0.000	0.000	0.000	0.000	0.000	0.000	0.000	-0.500	6.500	1.197	1.029	4.888	1.138	0.455	316	2384	100	-8	16	8	26	4	30	Error	Error	Error	-8	16	26	4	328733	558549	-0.060	-0.062	0	0	0
1	16	20	"A121"	"A121"	8565	5860	100	1066	1086	358	32	1028	1028	1085	575	52	7	0	0	1782	1788	267	14	1805	1805	1810	280	15	17	1	0	0.000	0.000	0.000	0.000	0.000	0.000	0.000	0.000	0.000	0.000	0.000	0.000	0.000	0.000	-1.652	-3.412	1.315	1.273	5.236	8.044	0.013	316	2384	100	38	-23	15	58	-17	41	Error	Error	Error	38	-23	58	-17	343130	564938	0.002	-0.079	0	0	0
1	17	20	"A121"	"A121"	8865	5860	100	1061	1098	363	33	1061	1061	1119	569	50	8	0	0	1829	1836	292	15	1831	1831	1860	489	26	5	0	0	0.000	0.000	0.000	0.000	0.000	0.000	0.000	0.000	0.000	0.000	0.000	0.000	0.000	0.000	0.000	7.400	0.878	1.023	5.370	4.813	0.017	316	2384	100	0	-2	-2	37	5	42	Error	Error	Error	0	-2	37	5	346974	580225	-0.037	-0.049	0	0	0
1	18	20	"A121"	"A121"	9165	5860	100	1058	1107	390	35	1116	1116	1163	411	35	15	2	0	1862	1884	251	13	1879	1879	1895	281	14	13	1	0	0.000	0.000	0.000	0.000	0.000	0.000	0.000	0.000	0.000	0.000	0.000	0.000	0.000	0.000	3.412	-1.800	1.445	1.559	4.128	17.550	0.002	316	2384	100	-58	-17	-75	-9	5	-4	Error	Error	1.771	-58	-17	-9	5	349955	595250	-0.136	-0.039	0	0	0
1	1	21	"Blank"	"Blank"	4075	6175	100	1047	1083	397	36	1038	1038	1069	380	35	18	5	0	1674	1695	268	15	1663	1663	1678	296	17	14	2	0	0.000	0.000	0.000	0.000	0.000	0.000	0.000	0.000	0.000	0.000	0.000	0.000	0.000	0.000	0.818	1.406	1.445	1.489	4.435	8.026	0.006	316	2384	100	9	11	20	45	32	77	Error	Error	-0.290	9	11	45	32	342201	535539	0.037	0.057	0	0	0
1	2	21	"Blank"	"Blank"	4375	6175	100	1039	1069	407	38	1004	1004	1059	429	40	17	4	0	1658	1689	314	18	1651	1651	1679	489	29	5	0	0	0.000	0.000	0.000	0.000	0.000	0.000	0.000	0.000	0.000	0.000	0.000	0.000	0.000	0.000	5.000	1.711	1.549	1.557	5.414	6.988	0.011	316	2384	100	35	7	42	65	38	103	Error	Error	2.322	35	7	65	38	337771	533566	0.023	0.020	0	0	0
1	3	21	"Blank"	"Blank"	4675	6175	100	1025	1046	396	37	1012	1012	1062	424	39	16	2	0	1653	1679	254	15	1666	1666	1678	269	16	12	2	0	0.000	0.000	0.000	0.000	0.000	0.000	0.000	0.000	0.000	0.000	0.000	0.000	0.000	0.000	-1.000	2.615	1.445	1.258	4.806	9.189	0.009	316	2384	100	13	-13	0	34	13	47	Error	Error	Error	13	-13	34	13	330609	530542	-0.038	0.004	0	0	0
1	4	21	"Blank"	"Blank"	4975	6170	100	1077	1105	341	30	1035	1035	1071	396	36	16	1	0	1726	1741	272	15	1693	1693	1707	273	15	18	3	0	0.000	0.000	0.000	0.000	0.000	0.000	0.000	0.000	0.000	0.000	0.000	0.000	0.000	0.000	1.273	1.458	1.412	1.278	4.598	5.590	0.016	316	2384	100	42	33	75	70	48	118	Error	Error	0.348	42	33	70	48	349178	550080	0.086	0.125	0	0	0
1	5	21	"Blank"	"Blank"	5275	6170	100	1028	1068	408	38	1035	1035	1094	518	47	9	0	0	1704	1747	347	19	1708	1708	1736	391	22	10	2	0	0.000	0.000	0.000	0.000	0.000	0.000	0.000	0.000	0.000	0.000	0.000	0.000	0.000	0.000	1.750	0.846	1.153	1.335	4.272	4.076	0.028	316	2384	100	-7	-4	-11	33	39	72	Error	Error	0.807	-7	-4	33	39	337632	552125	-0.050	0.028	0	0	0
1	6	21	"Blank"	"Blank"	5575	6170	100	979	1014	360	35	1022	1022	1063	450	42	9	1	0	1723	1720	262	15	1710	1710	1732	329	18	10	0	0	0.000	0.000	0.000	0.000	0.000	0.000	0.000	0.000	0.000	0.000	0.000	0.000	0.000	0.000	-3.308	-0.800	1.258	1.324	4.907	18.294	0.002	316	2384	100	-43	13	-30	-8	10	2	Error	Error	Error	-43	13	-8	10	320362	543576	-0.109	-0.036	0	0	0
1	7	21	"Blank"	"Blank"	5875	6170	100	1011	1037	362	34	1028	1028	1180	2216	187	0	0	0	1744	1756	281	16	1741	1741	1776	582	32	2	0	0	0.000	0.000	0.000	0.000	0.000	0.000	0.000	0.000	0.000	0.000	0.000	0.000	0.000	0.000	-5.667	0.600	1.520	1.238	4.458	5.495	0.568	316	2384	100	-17	3	-14	9	15	24	Error	Error	Error	-17	3	9	15	327828	554919	-0.065	-0.034	0	0	0
1	8	21	"Blank"	"Blank"	6170	6170	100	1080	1072	354	33	1026	1026	1080	507	46	9	1	0	1785	1793	270	15	1766	1766	1793	371	20	9	1	0	0.000	0.000	0.000	0.000	0.000	0.000	0.000	0.000	0.000	0.000	0.000	0.000	0.000	0.000	2.842	1.704	1.244	1.290	3.958	1.679	0.321	316	2384	100	54	19	73	46	27	73	Error	Error	1.507	54	19	46	27	338702	566570	-0.016	0.000	0	0	0
1	9	21	"Blank"	"Blank"	6470	6170	100	1031	1077	407	37	1028	1028	1087	639	58	6	0	0	1839	1831	262	14	1812	1812	1847	518	28	2	0	0	0.000	0.000	0.000	0.000	0.000	0.000	0.000	0.000	0.000	0.000	0.000	0.000	0.000	0.000	0.111	2.579	1.614	1.368	4.035	1.269	0.607	316	2384	100	3	27	30	49	19	68	Error	Error	-3.170	3	27	49	19	340247	578498	-0.016	-0.031	0	0	0
1	10	21	"Blank"	"Blank"	6770	6170	100	1031	1070	404	37	1001	1001	1042	411	39	17	5	0	1835	1853	275	14	1898	1898	1911	361	18	6	0	0	0.000	0.000	0.000	0.000	0.000	0.000	0.000	0.000	0.000	0.000	0.000	0.000	0.000	0.000	-0.476	-1.533	1.309	1.232	4.392	6.837	0.008	316	2384	100	30	-63	-33	69	-45	24	Error	Error	Error	30	-63	69	-45	338129	585451	0.068	-0.161	0	0	0
1	11	21	"Blank"	"Blank"	7070	6165	100	985	1000	330	33	1050	1050	1082	399	36	9	0	0	1958	1974	280	14	2110	2110	2147	408	19	4	0	0	0.000	0.000	0.000	0.000	0.000	0.000	0.000	0.000	0.000	0.000	0.000	0.000	0.000	0.000	0.428	0.368	0.961	0.958	5.400	3.246	0.006	316	2384	100	-65	-152	-217	-50	-136	-186	Error	Error	-1.226	-65	-152	-50	-136	316126	623921	-0.206	-0.424	0	0	0
1	12	21	"Blank"	"Blank"	7370	6165	100	1053	1082	401	37	1046	1046	1094	480	43	11	1	0	2088	2096	285	13	2094	2094	2138	522	24	3	0	0	0.000	0.000	0.000	0.000	0.000	0.000	0.000	0.000	0.000	0.000	0.000	0.000	0.000	0.000	-1.167	18.000	1.110	1.303	4.014	1.528	0.050	316	2384	100	7	-6	1	36	2	38	Error	Error	Error	7	-6	36	2	341776	662457	-0.025	-0.080	0	0	0
1	13	21	"Blank"	"Blank"	7670	6165	100	1016	1056	403	38	1008	1008	1048	440	41	14	5	0	1878	1884	282	14	1859	1859	1880	313	16	16	2	0	0.000	0.000	0.000	0.000	0.000	0.000	0.000	0.000	0.000	0.000	0.000	0.000	0.000	0.000	0.421	1.920	1.272	1.518	4.127	84.659	0.000	316	2384	100	8	19	27	48	25	73	Error	Error	-1.248	8	19	48	25	333836	595406	0.018	0.013	0	0	0
1	14	21	"Blank"	"Blank"	7970	6165	100	1025	1096	645	58	1018	1018	1085	989	91	0	0	0	1788	1833	863	47	1769	1769	1788	322	18	12	2	0	0.000	0.000	0.000	0.000	0.000	0.000	0.000	0.000	0.000	0.000	0.000	0.000	0.000	0.000	0.368	1.219	1.400	1.149	4.601	12.763	0.034	316	2384	100	7	19	26	78	64	142	Error	Error	-1.441	7	19	78	64	346332	579217	0.011	0.140	0	0	0
1	15	21	"Blank"	"Blank"	8270	6165	100	1054	1094	408	37	1062	1062	1125	590	52	9	0	0	1807	1805	258	14	1778	1778	1804	430	23	6	0	0	0.000	0.000	0.000	0.000	0.000	0.000	0.000	0.000	0.000	0.000	0.000	0.000	0.000	0.000	-0.276	1.185	1.463	1.464	4.642	44.216	0.000	316	2384	100	-8	29	21	32	27	59	Error	Error	Error	-8	29	32	27	345606	570371	-0.053	0.002	0	0	0
1	16	21	"Blank"	"Blank"	8570	6165	100	1131	1135	423	37	1076	1076	1107	399	36	18	5	0	1789	1807	274	15	1797	1797	1815	284	15	16	2	0	0.000	0.000	0.000	0.000	0.000	0.000	0.000	0.000	0.000	0.000	0.000	0.000	0.000	0.000	-6.875	5.900	1.550	1.559	3.546	9.155	0.007	316	2384	100	55	-8	47	59	10	69	Error	Error	Error	55	-8	59	10	358586	570933	0.070	-0.028	0	0	0
1	17	21	"Blank"	"Blank"	8870	6160	100	1115	1122	425	37	1079	1079	1133	517	45	9	0	0	1812	1836	450	24	1808	1808	1840	494	26	4	0	0	0.000	0.000	0.000	0.000	0.000	0.000	0.000	0.000	0.000	0.000	0.000	0.000	0.000	0.000	9.000	1.536	1.436	1.306	3.978	1.979	0.054	316	2384	100	36	4	40	43	28	71	Error	Error	3.170	36	4	43	28	354552	580267	-0.021	-0.008	0	0	0
1	18	21	"Blank"	"Blank"	9170	6160	100	1060	1076	413	38	1127	1127	1179	492	41	10	0	0	1786	1783	271	15	1857	1857	1886	511	27	1	0	0	0.000	0.000	0.000	0.000	0.000	0.000	0.000	0.000	0.000	0.000	0.000	0.000	0.000	0.000	0.944	0.689	1.614	1.572	4.334	0.633	0.128	316	2384	100	-67	-71	-138	-51	-74	-125	Error	Error	-0.084	-67	-71	-51	-74	339864	563551	-0.209	-0.202	0	0	0
