# Supplementary material for: Application of hybridization control probe to increase accuracy on ligation detection or minisequencing diagnostic microarrays
Source: BMC Res Notes. 2009 Dec 14;2:249. doi: 10.1186/1756-0500-2-249 (PMC2799435; doi:10.1186/1756-0500-2-249)
Supplement: Additional file 3 — Gpr_files. Zip-compressed file containing raw microarray data in GenePix results format (.gpr) and GAL (GenePix Array List) files. [file 1756-0500-2-249-S3.ZIP › gpr_files/slide7/lasi7_12-16.gpr]

ATF	1.0
30	76    
"Type=GenePix Results 3"
"DateTime=2009/05/14 13:52:28"
"Settings=C:\Axon\Data\HPV\130509\lasi7.gps"
"GalFile=C:\Axon\Data\HPV\ArrayIt_032009_InstiBioGalfile.gal"
"ArrayOfArrays=12-16"
"PixelSize=5"
"Wavelengths=532	488"
"ImageFiles=C:\Axon\Data\HPV\130509\lasi7.tif 2	C:\Axon\Data\HPV\130509\lasi7.tif 3"
"NormalizationMethod=None"
"NormalizationFactors=1	1"
"JpegImage="
"StdDev=Type 1"
"RatioFormulations=W1/W3 (#1/532)	W1/W4 (#1/488)	W3/W4 (532/488)"
"FeatureType=Circular"
"Barcode="
"BackgroundSubtraction=LocalFeature"
"ImageOrigin=0, 0"
"JpegOrigin=3780, 0"
"Creator=GenePix Pro 6.1.0.2"
"Scanner=GenePix 4200A 01 Autoloader [2]"
"FocusPosition=0"
"Temperature=23.4375"
"LinesAveraged=2"
"Comment="
"PMTGain=630	530"
"ScanPower=100	100"
"LaserPower=2.73438	2.5592"
"Filters=Standard Green	Standard Blue"
"ScanRegion=720,0,3832,13800"
"Supplier="
"Block"	"Column"	"Row"	"Name"	"ID"	"X"	"Y"	"Dia."	"F532 Median"	"F532 Mean"	"F532 SD"	"F532 CV"	"B532"	"B532 Median"	"B532 Mean"	"B532 SD"	"B532 CV"	"% > B532+1SD"	"% > B532+2SD"	"F532 % Sat."	"F488 Median"	"F488 Mean"	"F488 SD"	"F488 CV"	"B488"	"B488 Median"	"B488 Mean"	"B488 SD"	"B488 CV"	"% > B488+1SD"	"% > B488+2SD"	"F488 % Sat."	"Ratio of Medians (#1/532)"	"Ratio of Means (#1/532)"	"Median of Ratios (#1/532)"	"Mean of Ratios (#1/532)"	"Ratios SD (#1/532)"	"Rgn Ratio (#1/532)"	"Rgn R2 (#1/532)"	"Ratio of Medians (#1/488)"	"Ratio of Means (#1/488)"	"Median of Ratios (#1/488)"	"Mean of Ratios (#1/488)"	"Ratios SD (#1/488)"	"Rgn Ratio (#1/488)"	"Rgn R2 (#1/488)"	"Ratio of Medians (532/488)"	"Ratio of Means (532/488)"	"Median of Ratios (532/488)"	"Mean of Ratios (532/488)"	"Ratios SD (532/488)"	"Rgn Ratio (532/488)"	"Rgn R2 (532/488)"	"F Pixels"	"B Pixels"	"Circularity"	"Sum of Medians (#1/532)"	"Sum of Medians (#1/488)"	"Sum of Medians (532/488)"	"Sum of Means (#1/532)"	"Sum of Means (#1/488)"	"Sum of Means (532/488)"	"Log Ratio (#1/532)"	"Log Ratio (#1/488)"	"Log Ratio (532/488)"	"F532 Median - B532"	"F488 Median - B488"	"F532 Mean - B532"	"F488 Mean - B488"	"F532 Total Intensity"	"F488 Total Intensity"	"SNR 532"	"SNR 488"	"Flags"	"Normalize"	"Autoflag"
1	1	1	"A1"	"A1"	13490	44845	100	2121	2265	1043	46	1407	1407	1521	1053	69	33	8	0	14148	16323	8919	54	2404	2404	2518	1281	50	93	86	0	0.000	0.000	0.000	0.000	0.000	0.000	0.000	0.000	0.000	0.000	0.000	0.000	0.000	0.000	0.061	0.062	0.063	0.056	3.305	0.061	0.168	316	2384	100	714	11744	12458	858	13919	14777	Error	Error	-4.040	714	11744	858	13919	715867	5158085	0.707	10.777	0	0	0
1	2	1	"A1"	"A1"	13785	44840	100	1925	2079	1063	51	1339	1339	1461	1097	75	25	4	0	11492	14224	8536	60	2376	2376	2494	1041	41	94	90	0	0.000	0.000	0.000	0.000	0.000	0.000	0.000	0.000	0.000	0.000	0.000	0.000	0.000	0.000	0.064	0.062	0.064	0.063	2.865	0.062	0.095	316	2384	100	586	9116	9702	740	11848	12588	Error	Error	-3.959	586	9116	740	11848	656830	4494630	0.563	11.268	0	0	0
1	3	1	"A1"	"A1"	14085	44840	100	1917	2205	2064	93	1324	1324	1435	893	62	35	8	0	12323	14039	7919	56	2342	2342	2422	815	33	97	94	0	0.000	0.000	0.000	0.000	0.000	0.000	0.000	0.000	0.000	0.000	0.000	0.000	0.000	0.000	0.059	0.075	0.067	0.062	2.664	0.089	0.191	316	2384	100	593	9981	10574	881	11697	12578	Error	Error	-4.073	593	9981	881	11697	696887	4436183	0.862	14.254	0	0	0
1	4	1	"A2"	"A2"	14385	44840	100	2051	2109	883	41	1319	1319	1432	1068	74	32	6	0	13384	13473	7353	54	2365	2365	2732	2170	79	79	76	0	0.000	0.000	0.000	0.000	0.000	0.000	0.000	0.000	0.000	0.000	0.000	0.000	0.000	0.000	0.066	0.071	0.076	0.078	3.461	0.069	0.269	316	2384	100	732	11019	11751	790	11108	11898	Error	Error	-3.912	732	11019	790	11108	666382	4257491	0.634	4.950	0	0	0
1	5	1	"A2"	"A2"	14685	44840	100	2122	2252	954	42	1313	1313	1506	2164	143	7	1	0	15328	15463	7321	47	2316	2316	2677	2566	95	87	81	0	0.000	0.000	0.000	0.000	0.000	0.000	0.000	0.000	0.000	0.000	0.000	0.000	0.000	0.000	0.062	0.071	0.065	0.068	2.932	0.154	0.158	316	2384	100	809	13012	13821	939	13147	14086	Error	Error	-4.008	809	13012	939	13147	711635	4886461	0.345	4.983	0	0	0
1	6	1	"A2"	"A2"	14985	44840	100	2090	2312	1344	58	1276	1276	1408	1287	91	31	3	0	16467	15983	7975	49	2296	2296	2520	1622	64	86	82	0	0.000	0.000	0.000	0.000	0.000	0.000	0.000	0.000	0.000	0.000	0.000	0.000	0.000	0.000	0.057	0.076	0.071	0.070	2.717	0.087	0.172	316	2384	100	814	14171	14985	1036	13687	14723	Error	Error	-4.122	814	14171	1036	13687	730713	5050472	0.702	8.300	0	0	0
1	7	1	"A3"	"A3"	15285	44840	100	1759	1862	770	41	1335	1335	1473	1440	97	9	1	0	10412	9971	6097	61	2336	2336	2489	1428	57	70	67	0	0.000	0.000	0.000	0.000	0.000	0.000	0.000	0.000	0.000	0.000	0.000	0.000	0.000	0.000	0.053	0.069	0.087	0.119	4.948	0.079	0.183	316	2384	100	424	8076	8500	527	7635	8162	Error	Error	-4.252	424	8076	527	7635	588338	3150753	0.270	5.239	0	0	0
1	8	1	"A3"	"A3"	15585	44835	100	1824	2036	1096	53	1328	1328	1451	1329	91	22	2	0	11581	13530	8936	66	2339	2339	2593	1488	57	83	76	0	0.000	0.000	0.000	0.000	0.000	0.000	0.000	0.000	0.000	0.000	0.000	0.000	0.000	0.000	0.054	0.063	0.067	0.071	3.745	0.074	0.130	316	2384	100	496	9242	9738	708	11191	11899	Error	Error	-4.220	496	9242	708	11191	643230	4275580	0.440	7.350	0	0	0
1	9	1	"A3"	"A3"	15885	44835	100	1768	2092	2534	121	1327	1327	1440	1193	82	22	3	0	10431	12948	8991	69	2335	2335	2573	1581	61	81	76	0	0.000	0.000	0.000	0.000	0.000	0.000	0.000	0.000	0.000	0.000	0.000	0.000	0.000	0.000	0.054	0.072	0.066	0.071	3.138	0.105	0.097	316	2384	100	441	8096	8537	765	10613	11378	Error	Error	-4.198	441	8096	765	10613	661215	4091443	0.547	6.562	0	0	0
1	10	1	"A4"	"A4"	16185	44835	100	1474	1670	2040	122	1297	1297	1433	1416	98	4	0	0	7252	6944	4102	59	2285	2285	2472	1716	69	62	60	0	0.000	0.000	0.000	0.000	0.000	0.000	0.000	0.000	0.000	0.000	0.000	0.000	0.000	0.000	0.036	0.080	0.097	0.120	5.501	0.145	0.080	316	2384	100	177	4967	5144	373	4659	5032	Error	Error	-4.811	177	4967	373	4659	527817	2194301	0.167	2.606	0	0	0
1	11	1	"A4"	"A4"	16485	44835	100	1718	1862	1383	74	1285	1285	1424	1773	124	5	0	0	10109	10579	5946	56	2280	2280	2582	1970	76	80	76	0	0.000	0.000	0.000	0.000	0.000	0.000	0.000	0.000	0.000	0.000	0.000	0.000	0.000	0.000	0.055	0.070	0.074	0.082	4.051	0.085	0.054	316	2384	100	433	7829	8262	577	8299	8876	Error	Error	-4.176	433	7829	577	8299	588249	3342954	0.247	4.059	0	0	0
1	12	1	"A4"	"A4"	16785	44835	100	1794	1944	967	49	1243	1243	1369	1096	80	26	4	0	9967	12087	7834	64	2249	2249	2486	1642	66	83	77	0	0.000	0.000	0.000	0.000	0.000	0.000	0.000	0.000	0.000	0.000	0.000	0.000	0.000	0.000	0.071	0.071	0.080	0.087	3.995	0.085	0.145	316	2384	100	551	7718	8269	701	9838	10539	Error	Error	-3.808	551	7718	701	9838	614429	3819364	0.525	5.847	0	0	0
1	13	1	"A5"	"A5"	17085	44835	100	1259	1422	915	64	1238	1238	1367	1390	101	2	0	0	3691	4961	3523	71	2228	2228	2340	1096	46	58	38	0	0.000	0.000	0.000	0.000	0.000	0.000	0.000	0.000	0.000	0.000	0.000	0.000	0.000	0.000	0.014	0.067	0.196	0.241	5.779	0.163	0.104	316	2384	100	21	1463	1484	184	2733	2917	Error	Error	-6.122	21	1463	184	2733	449440	1567628	0.040	2.391	0	0	0
1	14	1	"A5"	"A5"	17380	44830	100	1389	1468	643	43	1270	1270	1381	1299	94	4	0	0	4098	5601	4111	73	2255	2255	2365	1174	49	64	44	0	0.000	0.000	0.000	0.000	0.000	0.000	0.000	0.000	0.000	0.000	0.000	0.000	0.000	0.000	0.065	0.059	0.159	0.195	5.495	0.129	0.071	316	2384	100	119	1843	1962	198	3346	3544	Error	Error	-3.953	119	1843	198	3346	463736	1770033	0.067	2.756	0	0	0
1	15	1	"A5"	"A5"	17680	44830	100	1382	1470	716	48	1267	1267	1369	846	61	10	1	0	4171	5133	3202	62	2292	2292	2392	885	36	69	52	0	0.000	0.000	0.000	0.000	0.000	0.000	0.000	0.000	0.000	0.000	0.000	0.000	0.000	0.000	0.061	0.071	0.179	0.186	5.323	0.077	0.062	316	2384	100	115	1879	1994	203	2841	3044	Error	Error	-4.030	115	1879	203	2841	464415	1622039	0.119	3.097	0	0	0
1	16	1	"A6"	"A6"	17980	44830	100	1694	1797	817	45	1305	1305	1402	946	67	19	3	0	7918	8890	5681	63	2330	2330	2632	1793	68	68	60	0	0.000	0.000	0.000	0.000	0.000	0.000	0.000	0.000	0.000	0.000	0.000	0.000	0.000	0.000	0.070	0.075	0.093	0.126	5.821	0.074	0.149	316	2384	100	389	5588	5977	492	6560	7052	Error	Error	-3.844	389	5588	492	6560	567730	2809270	0.418	3.490	0	0	0
1	17	1	"A6"	"A6"	18280	44830	100	1632	1776	878	49	1322	1322	1461	1312	89	8	0	0	7710	8919	5509	61	2361	2361	2511	1228	48	80	75	0	0.000	0.000	0.000	0.000	0.000	0.000	0.000	0.000	0.000	0.000	0.000	0.000	0.000	0.000	0.058	0.069	0.094	0.090	4.304	0.073	0.121	316	2384	100	310	5349	5659	454	6558	7012	Error	Error	-4.109	310	5349	454	6558	561356	2818438	0.240	5.218	0	0	0
1	18	1	"A6"	"A6"	18580	44830	100	1668	1829	968	52	1319	1319	1465	1239	84	10	2	0	7866	8248	4484	54	2353	2353	2500	1365	54	79	72	0	0.000	0.000	0.000	0.000	0.000	0.000	0.000	0.000	0.000	0.000	0.000	0.000	0.000	0.000	0.063	0.087	0.107	0.118	3.442	0.101	0.162	316	2384	100	349	5513	5862	510	5895	6405	Error	Error	-3.982	349	5513	510	5895	577832	2606510	0.294	4.211	0	0	0
1	1	2	"A7"	"A7"	13490	45145	100	1412	1457	573	39	1243	1243	1375	1474	107	1	0	0	4084	5174	3009	58	2272	2272	2390	1118	46	61	46	0	0.000	0.000	0.000	0.000	0.000	0.000	0.000	0.000	0.000	0.000	0.000	0.000	0.000	0.000	0.093	0.074	0.149	0.180	5.085	0.227	0.060	316	2384	100	169	1812	1981	214	2902	3116	Error	Error	-3.422	169	1812	214	2902	460511	1634949	0.056	2.490	0	0	0
1	2	2	"A7"	"A7"	13790	45140	100	1494	1714	2118	123	1310	1310	1414	1171	82	6	1	0	4190	5863	4090	69	2328	2328	2416	938	38	70	50	0	0.000	0.000	0.000	0.000	0.000	0.000	0.000	0.000	0.000	0.000	0.000	0.000	0.000	0.000	0.099	0.114	0.152	0.143	3.856	0.288	0.224	316	2384	100	184	1862	2046	404	3535	3939	Error	Error	-3.339	184	1862	404	3535	541618	1852593	0.256	3.675	0	0	0
1	3	2	"A7"	"A7"	14090	45140	100	1463	1520	568	37	1269	1269	1393	1069	76	9	0	0	4720	6574	4683	71	2313	2313	2454	1369	55	62	44	0	0.000	0.000	0.000	0.000	0.000	0.000	0.000	0.000	0.000	0.000	0.000	0.000	0.000	0.000	0.081	0.059	0.116	0.132	4.923	0.111	0.131	316	2384	100	194	2407	2601	251	4261	4512	Error	Error	-3.633	194	2407	251	4261	480434	2077380	0.119	3.009	0	0	0
1	4	2	"A8"	"A8"	14390	45140	100	1734	1847	770	41	1276	1276	1460	2133	146	3	0	0	10482	10512	6232	59	2312	2312	2700	2705	100	72	64	0	0.000	0.000	0.000	0.000	0.000	0.000	0.000	0.000	0.000	0.000	0.000	0.000	0.000	0.000	0.056	0.070	0.082	0.089	3.662	0.073	0.103	316	2384	100	458	8170	8628	571	8200	8771	Error	Error	-4.157	458	8170	571	8200	583524	3321821	0.181	2.888	0	0	0
1	5	2	"A8"	"A8"	14690	45140	100	1816	1998	1039	52	1239	1239	1348	814	60	40	15	0	11231	12597	8121	64	2286	2286	2540	1525	60	80	76	0	0.000	0.000	0.000	0.000	0.000	0.000	0.000	0.000	0.000	0.000	0.000	0.000	0.000	0.000	0.065	0.074	0.080	0.088	3.525	0.075	0.195	316	2384	100	577	8945	9522	759	10311	11070	Error	Error	-3.954	577	8945	759	10311	631249	3980631	0.799	6.595	0	0	0
1	6	2	"A8"	"A8"	14990	45140	100	1769	2087	2328	111	1200	1200	1308	1007	76	31	8	0	10907	12704	8750	68	2244	2244	2472	1314	53	88	81	0	0.000	0.000	0.000	0.000	0.000	0.000	0.000	0.000	0.000	0.000	0.000	0.000	0.000	0.000	0.066	0.085	0.078	0.078	2.977	0.106	0.251	316	2384	100	569	8663	9232	887	10460	11347	Error	Error	-3.928	569	8663	887	10460	659422	4014309	0.774	7.787	0	0	0
1	7	2	"A9"	"A9"	15290	45140	100	1644	1879	1313	69	1225	1225	1356	1338	98	15	1	0	10337	11458	7962	69	2247	2247	2654	2430	91	71	66	0	0.000	0.000	0.000	0.000	0.000	0.000	0.000	0.000	0.000	0.000	0.000	0.000	0.000	0.000	0.052	0.071	0.080	0.089	3.713	0.073	0.219	316	2384	100	419	8090	8509	654	9211	9865	Error	Error	-4.271	419	8090	654	9211	593847	3620675	0.391	3.623	0	0	0
1	8	2	"A9"	"A9"	15590	45140	100	1820	1974	1093	55	1231	1231	1378	1950	141	10	0	0	11787	13276	8370	63	2243	2243	2569	2118	82	85	75	0	0.000	0.000	0.000	0.000	0.000	0.000	0.000	0.000	0.000	0.000	0.000	0.000	0.000	0.000	0.062	0.067	0.071	0.067	2.963	0.083	0.063	316	2384	100	589	9544	10133	743	11033	11776	Error	Error	-4.018	589	9544	743	11033	623791	4195320	0.306	5.055	0	0	0
1	9	2	"A9"	"A9"	15890	45135	100	1693	2120	3011	142	1240	1240	1384	1617	116	14	1	0	10047	11822	7923	67	2250	2250	2470	1447	58	84	75	0	0.000	0.000	0.000	0.000	0.000	0.000	0.000	0.000	0.000	0.000	0.000	0.000	0.000	0.000	0.058	0.092	0.084	0.083	3.480	0.117	0.093	316	2384	100	453	7797	8250	880	9572	10452	Error	Error	-4.105	453	7797	880	9572	669875	3735909	0.455	6.463	0	0	0
1	10	2	"A10"	"A10"	16190	45135	100	1633	1907	1904	99	1238	1238	1390	1450	104	12	1	0	9270	8912	5219	58	2238	2238	2599	2569	98	68	60	0	0.000	0.000	0.000	0.000	0.000	0.000	0.000	0.000	0.000	0.000	0.000	0.000	0.000	0.000	0.056	0.100	0.109	0.123	5.182	0.105	0.117	316	2384	100	395	7032	7427	669	6674	7343	Error	Error	-4.154	395	7032	669	6674	602763	2816151	0.357	2.457	0	0	0
1	11	2	"A10"	"A10"	16490	45135	100	1688	1973	2384	120	1201	1201	1366	1761	128	4	0	0	9722	9725	5282	54	2199	2199	2426	1655	68	83	72	0	0.000	0.000	0.000	0.000	0.000	0.000	0.000	0.000	0.000	0.000	0.000	0.000	0.000	0.000	0.065	0.103	0.089	0.084	3.729	0.137	0.055	316	2384	100	487	7523	8010	772	7526	8298	Error	Error	-3.949	487	7523	772	7526	623533	3073142	0.345	4.410	0	0	0
1	12	2	"A10"	"A10"	16790	45135	100	1527	1731	1446	83	1170	1170	1301	1302	100	8	1	0	8675	8926	4372	48	2201	2201	2433	1997	82	81	69	0	0.000	0.000	0.000	0.000	0.000	0.000	0.000	0.000	0.000	0.000	0.000	0.000	0.000	0.000	0.055	0.083	0.081	0.084	3.513	0.091	0.037	316	2384	100	357	6474	6831	561	6725	7286	Error	Error	-4.181	357	6474	561	6725	546995	2820633	0.330	3.251	0	0	0
1	13	2	"A11"	"A11"	17090	45135	100	1544	1749	1416	80	1182	1182	1337	1652	123	7	1	0	7852	8843	6028	68	2196	2196	2482	2156	86	69	57	0	0.000	0.000	0.000	0.000	0.000	0.000	0.000	0.000	0.000	0.000	0.000	0.000	0.000	0.000	0.064	0.085	0.099	0.118	4.409	0.108	0.139	316	2384	100	362	5656	6018	567	6647	7214	Error	Error	-3.966	362	5656	567	6647	552771	2794454	0.249	2.950	0	0	0
1	14	2	"A11"	"A11"	17385	45135	100	1547	1777	1642	92	1137	1137	1285	1355	105	8	1	0	8673	9428	6203	65	2184	2184	2348	1467	62	78	69	0	0.000	0.000	0.000	0.000	0.000	0.000	0.000	0.000	0.000	0.000	0.000	0.000	0.000	0.000	0.063	0.088	0.090	0.099	4.381	0.107	0.172	316	2384	100	410	6489	6899	640	7244	7884	Error	Error	-3.984	410	6489	640	7244	561434	2979389	0.363	4.826	0	0	0
1	15	2	"A11"	"A11"	17685	45130	100	1672	1891	2355	124	1176	1176	1294	1623	125	9	0	0	9604	11319	8271	73	2191	2191	2349	1329	56	81	71	0	0.000	0.000	0.000	0.000	0.000	0.000	0.000	0.000	0.000	0.000	0.000	0.000	0.000	0.000	0.067	0.078	0.079	0.089	3.208	0.071	0.078	316	2384	100	496	7413	7909	715	9128	9843	Error	Error	-3.902	496	7413	715	9128	597605	3576855	0.368	6.749	0	0	0
1	16	2	"A12"	"A12"	17985	45130	100	1559	1653	706	42	1154	1154	1275	1229	96	15	1	0	7380	9651	7438	77	2203	2203	2443	1733	70	63	56	0	0.000	0.000	0.000	0.000	0.000	0.000	0.000	0.000	0.000	0.000	0.000	0.000	0.000	0.000	0.078	0.067	0.085	0.105	5.115	0.079	0.203	316	2384	100	405	5177	5582	499	7448	7947	Error	Error	-3.676	405	5177	499	7448	522397	3049731	0.308	4.159	0	0	0
1	17	2	"A12"	"A12"	18285	45130	100	1713	1863	1096	58	1195	1195	1281	920	71	30	7	0	10006	11958	8177	68	2234	2234	2446	1357	55	83	76	0	0.000	0.000	0.000	0.000	0.000	0.000	0.000	0.000	0.000	0.000	0.000	0.000	0.000	0.000	0.067	0.069	0.077	0.086	3.363	0.069	0.190	316	2384	100	518	7772	8290	668	9724	10392	Error	Error	-3.907	518	7772	668	9724	588588	3778766	0.633	7.010	0	0	0
1	18	2	"A12"	"A12"	18585	45130	100	1852	2041	974	47	1240	1240	1362	1165	85	27	7	0	10759	13708	9372	68	2298	2298	2495	1259	50	89	82	0	0.000	0.000	0.000	0.000	0.000	0.000	0.000	0.000	0.000	0.000	0.000	0.000	0.000	0.000	0.072	0.070	0.078	0.081	3.094	0.069	0.204	316	2384	100	612	8461	9073	801	11410	12211	Error	Error	-3.789	612	8461	801	11410	645103	4331814	0.583	8.906	0	0	0
1	1	3	"A13"	"A13"	13495	45445	100	1647	1845	1089	59	1166	1166	1260	879	69	32	8	0	8855	11356	8226	72	2173	2173	2338	1368	58	76	73	0	0.000	0.000	0.000	0.000	0.000	0.000	0.000	0.000	0.000	0.000	0.000	0.000	0.000	0.000	0.072	0.074	0.076	0.095	4.423	0.068	0.212	316	2384	100	481	6682	7163	679	9183	9862	Error	Error	-3.796	481	6682	679	9183	583023	3588431	0.666	6.592	0	0	0
1	2	3	"A13"	"A13"	13795	45445	100	1946	1975	792	40	1183	1183	1328	1435	108	20	1	0	14192	14930	8111	54	2201	2201	2405	1394	57	88	84	0	0.000	0.000	0.000	0.000	0.000	0.000	0.000	0.000	0.000	0.000	0.000	0.000	0.000	0.000	0.064	0.062	0.073	0.072	2.856	0.063	0.224	316	2384	100	763	11991	12754	792	12729	13521	Error	Error	-3.974	763	11991	792	12729	624218	4717734	0.451	8.985	0	0	0
1	3	3	"A13"	"A13"	14095	45440	100	1871	2043	1893	92	1236	1236	1347	920	68	35	6	0	13227	12977	7636	58	2266	2266	2419	988	40	84	79	0	0.000	0.000	0.000	0.000	0.000	0.000	0.000	0.000	0.000	0.000	0.000	0.000	0.000	0.000	0.058	0.075	0.079	0.091	3.874	0.081	0.120	316	2384	100	635	10961	11596	807	10711	11518	Error	Error	-4.109	635	10961	807	10711	645595	4100877	0.757	10.686	0	0	0
1	4	3	"A14"	"A14"	14395	45440	100	1866	1983	1149	57	1201	1201	1368	1374	100	20	2	0	14257	13038	8555	65	2241	2241	2527	1846	73	67	64	0	0.000	0.000	0.000	0.000	0.000	0.000	0.000	0.000	0.000	0.000	0.000	0.000	0.000	0.000	0.055	0.072	0.074	0.099	4.509	0.092	0.127	316	2384	100	665	12016	12681	782	10797	11579	Error	Error	-4.175	665	12016	782	10797	626652	4120051	0.448	5.694	0	0	0
1	5	3	"A14"	"A14"	14695	45440	100	1895	2151	2841	132	1178	1178	1332	1561	117	14	1	0	16327	15239	8400	55	2204	2204	2444	1505	61	84	78	0	0.000	0.000	0.000	0.000	0.000	0.000	0.000	0.000	0.000	0.000	0.000	0.000	0.000	0.000	0.051	0.075	0.064	0.068	2.870	0.097	0.118	316	2384	100	717	14123	14840	973	13035	14008	Error	Error	-4.300	717	14123	973	13035	679666	4815593	0.525	8.502	0	0	0
1	6	3	"A14"	"A14"	14995	45440	100	1977	2055	1129	54	1165	1165	1299	978	75	40	8	0	18980	16796	8694	51	2231	2231	2542	1813	71	82	80	0	0.000	0.000	0.000	0.000	0.000	0.000	0.000	0.000	0.000	0.000	0.000	0.000	0.000	0.000	0.048	0.061	0.063	0.065	3.095	0.069	0.218	316	2384	100	812	16749	17561	890	14565	15455	Error	Error	-4.366	812	16749	890	14565	649268	5307686	0.773	7.862	0	0	0
1	7	3	"A15"	"A15"	15295	45440	100	1488	1686	983	58	1203	1203	1321	1107	83	15	3	0	9558	8917	6037	67	2207	2207	2489	1730	69	64	60	0	0.000	0.000	0.000	0.000	0.000	0.000	0.000	0.000	0.000	0.000	0.000	0.000	0.000	0.000	0.039	0.072	0.092	0.117	5.874	0.103	0.144	316	2384	100	285	7351	7636	483	6710	7193	Error	Error	-4.689	285	7351	483	6710	532930	2817890	0.330	3.716	0	0	0
1	8	3	"A15"	"A15"	15595	45440	100	1779	1934	1058	54	1241	1241	1377	1176	85	22	2	0	10803	12539	8307	66	2232	2232	2523	1523	60	82	77	0	0.000	0.000	0.000	0.000	0.000	0.000	0.000	0.000	0.000	0.000	0.000	0.000	0.000	0.000	0.063	0.067	0.072	0.078	3.086	0.087	0.107	316	2384	100	538	8571	9109	693	10307	11000	Error	Error	-3.994	538	8571	693	10307	611143	3962318	0.474	6.576	0	0	0
1	9	3	"A15"	"A15"	15895	45435	100	1759	2042	1684	82	1203	1203	1372	1678	122	11	3	0	10423	12629	9377	74	2199	2199	2547	2011	78	77	68	0	0.000	0.000	0.000	0.000	0.000	0.000	0.000	0.000	0.000	0.000	0.000	0.000	0.000	0.000	0.068	0.080	0.074	0.092	4.407	0.080	0.179	316	2384	100	556	8224	8780	839	10430	11269	Error	Error	-3.887	556	8224	839	10430	645259	3990886	0.399	5.013	0	0	0
1	10	3	"A16"	"A16"	16195	45435	100	1461	1776	2667	150	1174	1174	1325	1493	112	4	2	0	7741	7452	3999	53	2165	2165	2531	2256	89	70	60	0	0.000	0.000	0.000	0.000	0.000	0.000	0.000	0.000	0.000	0.000	0.000	0.000	0.000	0.000	0.051	0.114	0.098	0.112	4.479	0.173	0.070	316	2384	100	287	5576	5863	602	5287	5889	Error	Error	-4.280	287	5576	602	5287	561370	2354702	0.302	2.181	0	0	0
1	11	3	"A16"	"A16"	16495	45435	100	1690	1887	1328	70	1123	1123	1257	1331	105	17	2	0	12290	13129	8317	63	2157	2157	2274	1061	46	89	85	0	0.000	0.000	0.000	0.000	0.000	0.000	0.000	0.000	0.000	0.000	0.000	0.000	0.000	0.000	0.056	0.070	0.067	0.075	3.198	0.091	0.111	316	2384	100	567	10133	10700	764	10972	11736	Error	Error	-4.160	567	10133	764	10972	596150	4148744	0.473	10.231	0	0	0
1	12	3	"A16"	"A16"	16795	45435	100	1882	2026	1011	49	1171	1171	1315	1572	119	15	0	0	13670	14250	8089	56	2186	2186	2404	2052	85	90	81	0	0.000	0.000	0.000	0.000	0.000	0.000	0.000	0.000	0.000	0.000	0.000	0.000	0.000	0.000	0.062	0.071	0.072	0.072	2.661	0.096	0.171	316	2384	100	711	11484	12195	855	12064	12919	Error	Error	-4.014	711	11484	855	12064	640111	4502945	0.452	5.773	0	0	0
1	13	3	"A17"	"A17"	17095	45435	100	1312	1508	1896	125	1116	1116	1236	1365	110	1	0	0	5883	5654	2669	47	2129	2129	2363	1923	81	70	48	0	0.000	0.000	0.000	0.000	0.000	0.000	0.000	0.000	0.000	0.000	0.000	0.000	0.000	0.000	0.052	0.111	0.105	0.112	5.310	0.259	0.087	316	2384	100	196	3754	3950	392	3525	3917	Error	Error	-4.260	196	3754	392	3525	476622	1786606	0.199	1.711	0	0	0
1	14	3	"A17"	"A17"	17390	45435	100	1452	1672	1533	91	1115	1115	1247	1284	102	10	1	0	9097	9442	5440	57	2125	2125	2349	1817	77	83	70	0	0.000	0.000	0.000	0.000	0.000	0.000	0.000	0.000	0.000	0.000	0.000	0.000	0.000	0.000	0.048	0.076	0.081	0.087	3.893	0.198	0.235	316	2384	100	337	6972	7309	557	7317	7874	Error	Error	-4.371	337	6972	557	7317	528468	2983653	0.331	3.904	0	0	0
1	15	3	"A17"	"A17"	17690	45435	100	1387	1444	563	38	1101	1101	1236	1362	110	3	0	0	7226	6992	2997	42	2128	2128	2347	1713	72	81	67	0	0.000	0.000	0.000	0.000	0.000	0.000	0.000	0.000	0.000	0.000	0.000	0.000	0.000	0.000	0.056	0.071	0.104	0.097	4.181	0.247	0.122	316	2384	100	286	5098	5384	343	4864	5207	Error	Error	-4.156	286	5098	343	4864	456167	2209466	0.153	2.712	0	0	0
1	16	3	"A18"	"A18"	17990	45430	100	1517	1729	1279	73	1169	1169	1300	1426	109	9	2	0	7611	8205	5592	68	2175	2175	2484	2112	85	62	56	0	0.000	0.000	0.000	0.000	0.000	0.000	0.000	0.000	0.000	0.000	0.000	0.000	0.000	0.000	0.064	0.093	0.093	0.117	4.501	0.145	0.125	316	2384	100	348	5436	5784	560	6030	6590	Error	Error	-3.965	348	5436	560	6030	546315	2592810	0.301	2.709	0	0	0
1	17	3	"A18"	"A18"	18290	45430	100	1718	1895	1507	79	1189	1189	1295	1083	83	25	3	0	9627	11139	6679	59	2237	2237	2486	1738	69	85	76	0	0.000	0.000	0.000	0.000	0.000	0.000	0.000	0.000	0.000	0.000	0.000	0.000	0.000	0.000	0.072	0.079	0.081	0.076	3.775	0.079	0.115	316	2384	100	529	7390	7919	706	8902	9608	Error	Error	-3.804	529	7390	706	8902	598777	3519971	0.554	4.979	0	0	0
1	18	3	"A18"	"A18"	18590	45430	100	1727	1884	776	41	1211	1211	1364	1550	113	11	0	0	11157	11810	6794	57	2254	2254	2524	1792	70	84	79	0	0.000	0.000	0.000	0.000	0.000	0.000	0.000	0.000	0.000	0.000	0.000	0.000	0.000	0.000	0.058	0.070	0.077	0.082	3.180	0.101	0.054	316	2384	100	516	8903	9419	673	9556	10229	Error	Error	-4.109	516	8903	673	9556	595349	3732018	0.335	5.182	0	0	0
1	1	4	"A19"	"A19"	13500	45745	100	1318	1468	1066	72	1121	1121	1226	1106	90	7	1	0	4633	4995	2555	51	2148	2148	2378	1290	54	66	48	0	0.000	0.000	0.000	0.000	0.000	0.000	0.000	0.000	0.000	0.000	0.000	0.000	0.000	0.000	0.079	0.122	0.162	0.198	5.590	0.224	0.097	316	2384	100	197	2485	2682	347	2847	3194	Error	Error	-3.657	197	2485	347	2847	463935	1578320	0.219	2.029	0	0	0
1	2	4	"A19"	"A19"	13800	45745	100	1429	1498	601	40	1143	1143	1249	943	75	13	1	0	6480	7837	4451	56	2142	2142	2297	1356	59	91	79	0	0.000	0.000	0.000	0.000	0.000	0.000	0.000	0.000	0.000	0.000	0.000	0.000	0.000	0.000	0.066	0.062	0.094	0.090	3.168	0.273	0.175	316	2384	100	286	4338	4624	355	5695	6050	Error	Error	-3.923	286	4338	355	5695	473367	2476638	0.264	4.086	0	0	0
1	3	4	"A19"	"A19"	14100	45745	100	1561	1666	870	52	1131	1131	1266	1259	99	13	1	0	7612	9768	6319	64	2129	2129	2281	1091	47	86	82	0	0.000	0.000	0.000	0.000	0.000	0.000	0.000	0.000	0.000	0.000	0.000	0.000	0.000	0.000	0.078	0.070	0.086	0.090	3.944	0.094	0.146	316	2384	100	430	5483	5913	535	7639	8174	Error	Error	-3.673	430	5483	535	7639	526539	3086745	0.318	6.863	0	0	0
1	4	4	"A20"	"A20"	14400	45740	100	2037	2016	745	36	1161	1161	1290	1201	93	33	1	0	20926	17618	8751	49	2182	2182	2502	2523	100	78	75	0	0.000	0.000	0.000	0.000	0.000	0.000	0.000	0.000	0.000	0.000	0.000	0.000	0.000	0.000	0.047	0.055	0.060	0.063	2.737	0.066	0.128	316	2384	100	876	18744	19620	855	15436	16291	Error	Error	-4.419	876	18744	855	15436	636996	5567433	0.604	5.991	0	0	0
1	5	4	"A20"	"A20"	14700	45740	100	2029	2158	1025	47	1174	1174	1354	1836	135	13	1	0	19433	18125	9525	52	2195	2195	2396	1788	74	90	85	0	0.000	0.000	0.000	0.000	0.000	0.000	0.000	0.000	0.000	0.000	0.000	0.000	0.000	0.000	0.050	0.062	0.064	0.062	2.639	0.091	0.193	316	2384	100	855	17238	18093	984	15930	16914	Error	Error	-4.334	855	17238	984	15930	681968	5727640	0.438	8.797	0	0	0
1	6	4	"A20"	"A20"	15000	45740	100	2219	2371	2274	95	1156	1156	1289	1073	83	49	12	0	23289	20386	9295	45	2162	2162	2401	2204	91	94	88	0	0.000	0.000	0.000	0.000	0.000	0.000	0.000	0.000	0.000	0.000	0.000	0.000	0.000	0.000	0.050	0.067	0.057	0.057	2.370	0.072	0.207	316	2384	100	1063	21127	22190	1215	18224	19439	Error	Error	-4.313	1063	21127	1215	18224	749155	6441940	1.008	8.160	0	0	0
1	7	4	"A21"	"A21"	15300	45740	100	1801	2041	1623	79	1130	1130	1311	1936	147	8	1	0	14703	13734	7952	57	2150	2150	2566	2415	94	77	73	0	0.000	0.000	0.000	0.000	0.000	0.000	0.000	0.000	0.000	0.000	0.000	0.000	0.000	0.000	0.053	0.079	0.073	0.080	3.031	0.114	0.221	316	2384	100	671	12553	13224	911	11584	12495	Error	Error	-4.226	671	12553	911	11584	645046	4340049	0.377	4.624	0	0	0
1	8	4	"A21"	"A21"	15600	45740	100	1775	1943	1165	59	1118	1118	1274	1356	106	21	3	0	13974	13099	7195	54	2145	2145	2361	1836	77	84	79	0	0.000	0.000	0.000	0.000	0.000	0.000	0.000	0.000	0.000	0.000	0.000	0.000	0.000	0.000	0.056	0.075	0.074	0.076	3.355	0.076	0.179	316	2384	100	657	11829	12486	825	10954	11779	Error	Error	-4.170	657	11829	825	10954	614052	4139349	0.493	5.849	0	0	0
1	9	4	"A21"	"A21"	15900	45740	100	1835	2082	1782	85	1130	1130	1263	1260	99	28	3	0	14266	14413	7774	53	2152	2152	2443	1978	80	87	83	0	0.000	0.000	0.000	0.000	0.000	0.000	0.000	0.000	0.000	0.000	0.000	0.000	0.000	0.000	0.058	0.078	0.069	0.062	2.824	0.092	0.204	316	2384	100	705	12114	12819	952	12261	13213	Error	Error	-4.103	705	12114	952	12261	657950	4554606	0.650	6.052	0	0	0
1	10	4	"A22"	"A22"	16200	45735	100	1714	1833	1902	103	1114	1114	1262	1517	120	8	0	0	12433	11782	6061	51	2115	2115	2476	2153	86	77	75	0	0.000	0.000	0.000	0.000	0.000	0.000	0.000	0.000	0.000	0.000	0.000	0.000	0.000	0.000	0.058	0.074	0.068	0.074	3.206	0.073	0.099	316	2384	100	600	10318	10918	719	9667	10386	Error	Error	-4.104	600	10318	719	9667	579192	3723018	0.376	4.322	0	0	0
1	11	4	"A22"	"A22"	16500	45735	100	1795	1863	915	49	1108	1108	1284	2070	161	2	0	0	13069	12528	5693	45	2093	2093	2294	1567	68	92	84	0	0.000	0.000	0.000	0.000	0.000	0.000	0.000	0.000	0.000	0.000	0.000	0.000	0.000	0.000	0.063	0.072	0.076	0.065	2.744	0.126	0.076	316	2384	100	687	10976	11663	755	10435	11190	Error	Error	-3.998	687	10976	755	10435	588650	3958822	0.280	6.531	0	0	0
1	12	4	"A22"	"A22"	16800	45735	100	1781	1910	1054	55	1084	1084	1238	1765	142	7	0	0	14806	14169	6311	44	2083	2083	2264	1598	70	95	87	0	0.000	0.000	0.000	0.000	0.000	0.000	0.000	0.000	0.000	0.000	0.000	0.000	0.000	0.000	0.055	0.068	0.064	0.063	3.029	0.083	0.081	316	2384	100	697	12723	13420	826	12086	12912	Error	Error	-4.190	697	12723	826	12086	603623	4477344	0.381	7.450	0	0	0
1	13	4	"A23"	"A23"	17095	45735	100	1488	1736	2484	143	1093	1093	1243	1735	139	4	0	0	8990	10076	5924	58	2055	2055	2238	2188	97	80	68	0	0.000	0.000	0.000	0.000	0.000	0.000	0.000	0.000	0.000	0.000	0.000	0.000	0.000	0.000	0.057	0.080	0.075	0.077	3.777	0.136	0.086	316	2384	100	395	6935	7330	643	8021	8664	Error	Error	-4.134	395	6935	643	8021	548679	3184120	0.284	3.582	0	0	0
1	14	4	"A23"	"A23"	17395	45735	100	1774	2006	2067	103	1088	1088	1222	1638	134	17	1	0	12887	13719	8397	61	2082	2082	2246	1708	76	88	76	0	0.000	0.000	0.000	0.000	0.000	0.000	0.000	0.000	0.000	0.000	0.000	0.000	0.000	0.000	0.063	0.079	0.073	0.071	2.556	0.117	0.095	316	2384	100	686	10805	11491	918	11637	12555	Error	Error	-3.977	686	10805	918	11637	633805	4335068	0.479	6.717	0	0	0
1	15	4	"A23"	"A23"	17695	45735	100	1693	1811	1369	75	1095	1095	1247	1577	126	12	0	0	11743	12982	7339	56	2082	2082	2321	1626	70	90	79	0	0.000	0.000	0.000	0.000	0.000	0.000	0.000	0.000	0.000	0.000	0.000	0.000	0.000	0.000	0.062	0.066	0.066	0.061	2.416	0.063	0.052	316	2384	100	598	9661	10259	716	10900	11616	Error	Error	-4.014	598	9661	716	10900	572204	4102221	0.358	6.557	0	0	0
1	16	4	"A24"	"A24"	17995	45735	100	1343	1552	1676	107	1092	1092	1222	1318	107	6	1	0	6617	6630	4610	69	2109	2109	2320	1590	68	61	58	0	0.000	0.000	0.000	0.000	0.000	0.000	0.000	0.000	0.000	0.000	0.000	0.000	0.000	0.000	0.056	0.102	0.113	0.134	6.361	0.187	0.233	316	2384	100	251	4508	4759	460	4521	4981	Error	Error	-4.167	251	4508	460	4521	490551	2095039	0.250	2.711	0	0	0
1	17	4	"A24"	"A24"	18295	45730	100	1654	1893	1740	91	1162	1162	1306	1432	109	14	1	0	9679	11093	6571	59	2179	2179	2396	1628	67	87	78	0	0.000	0.000	0.000	0.000	0.000	0.000	0.000	0.000	0.000	0.000	0.000	0.000	0.000	0.000	0.066	0.082	0.088	0.075	3.244	0.091	0.103	316	2384	100	492	7500	7992	731	8914	9645	Error	Error	-3.930	492	7500	731	8914	598246	3505321	0.410	5.342	0	0	0
1	18	4	"A24"	"A24"	18595	45730	100	1646	1823	1433	78	1189	1189	1344	1227	91	13	1	0	8214	9679	5883	60	2217	2217	2365	1300	54	84	77	0	0.000	0.000	0.000	0.000	0.000	0.000	0.000	0.000	0.000	0.000	0.000	0.000	0.000	0.000	0.076	0.085	0.080	0.083	3.723	0.083	0.095	316	2384	100	457	5997	6454	634	7462	8096	Error	Error	-3.714	457	5997	634	7462	576036	3058475	0.390	5.626	0	0	0
1	1	5	"A25"	"A25"	13505	46045	100	1725	1764	677	38	1160	1160	2160	6220	287	0	0	0	11128	12516	6990	55	2150	2150	3069	6006	195	70	41	0	0.000	0.000	0.000	0.000	0.000	0.000	0.000	0.000	0.000	0.000	0.000	0.000	0.000	0.000	0.063	0.058	0.070	0.070	2.641	0.065	0.084	316	2384	100	565	8978	9543	604	10366	10970	Error	Error	-3.990	565	8978	604	10366	557441	3955076	-0.064	1.573	0	0	0
1	2	5	"A25"	"A25"	13805	46045	100	1817	1961	1196	60	1111	1111	1203	1042	86	33	6	0	13395	16090	9604	59	2130	2130	2305	1213	52	95	93	0	0.000	0.000	0.000	0.000	0.000	0.000	0.000	0.000	0.000	0.000	0.000	0.000	0.000	0.000	0.063	0.061	0.064	0.057	2.893	0.079	0.140	316	2384	100	706	11265	11971	850	13960	14810	Error	Error	-3.996	706	11265	850	13960	619830	5084538	0.727	11.364	0	0	0
1	3	5	"A25"	"A25"	14105	46045	100	1540	1715	824	48	1102	1102	1267	1648	130	9	0	0	10994	12468	7695	61	2091	2091	2278	1461	64	89	83	0	0.000	0.000	0.000	0.000	0.000	0.000	0.000	0.000	0.000	0.000	0.000	0.000	0.000	0.000	0.049	0.059	0.063	0.061	3.015	0.073	0.041	316	2384	100	438	8903	9341	613	10377	10990	Error	Error	-4.345	438	8903	613	10377	541872	3940028	0.272	6.975	0	0	0
1	4	5	"A26"	"A26"	14405	46045	100	1825	1883	763	40	1089	1089	1206	1309	108	26	0	0	13784	13852	8393	60	2111	2111	2459	2164	88	74	71	0	0.000	0.000	0.000	0.000	0.000	0.000	0.000	0.000	0.000	0.000	0.000	0.000	0.000	0.000	0.063	0.068	0.070	0.086	3.402	0.068	0.178	316	2384	100	736	11673	12409	794	11741	12535	Error	Error	-3.987	736	11673	794	11741	595010	4377323	0.517	5.265	0	0	0
1	5	5	"A26"	"A26"	14705	46040	100	1678	1929	1376	71	1117	1117	1235	1133	91	22	5	0	13056	12860	6003	46	2113	2113	2338	1675	71	89	87	0	0.000	0.000	0.000	0.000	0.000	0.000	0.000	0.000	0.000	0.000	0.000	0.000	0.000	0.000	0.051	0.076	0.065	0.070	2.975	0.084	0.120	316	2384	100	561	10943	11504	812	10747	11559	Error	Error	-4.286	561	10943	812	10747	609531	4063761	0.613	6.282	0	0	0
1	6	5	"A26"	"A26"	15005	46040	100	1759	1906	1686	88	1134	1134	1285	1458	113	12	1	0	11312	11701	5775	49	2132	2132	2370	2073	87	92	88	0	0.000	0.000	0.000	0.000	0.000	0.000	0.000	0.000	0.000	0.000	0.000	0.000	0.000	0.000	0.068	0.081	0.081	0.070	3.226	0.110	0.210	316	2384	100	625	9180	9805	772	9569	10341	Error	Error	-3.877	625	9180	772	9569	602218	3697542	0.426	4.501	0	0	0
1	7	5	"A27"	"A27"	15305	46040	100	1792	1976	1547	78	1113	1113	1239	1239	100	26	2	0	14139	15525	9647	62	2099	2099	2447	2048	83	81	75	0	0.000	0.000	0.000	0.000	0.000	0.000	0.000	0.000	0.000	0.000	0.000	0.000	0.000	0.000	0.056	0.064	0.065	0.068	3.640	0.080	0.157	316	2384	100	679	12040	12719	863	13426	14289	Error	Error	-4.148	679	12040	863	13426	624437	4905988	0.595	6.386	0	0	0
1	8	5	"A27"	"A27"	15605	46040	100	1813	2007	1858	92	1094	1094	1265	1920	151	8	1	0	14310	15930	9435	59	2073	2073	2363	2447	103	87	81	0	0.000	0.000	0.000	0.000	0.000	0.000	0.000	0.000	0.000	0.000	0.000	0.000	0.000	0.000	0.059	0.066	0.062	0.060	2.368	0.073	0.059	316	2384	100	719	12237	12956	913	13857	14770	Error	Error	-4.089	719	12237	913	13857	634209	5033737	0.386	5.544	0	0	0
1	9	5	"A27"	"A27"	15905	46040	100	1775	2003	1048	52	1108	1108	1230	1087	88	31	8	0	15253	16316	9446	57	2111	2111	2317	1453	62	87	83	0	0.000	0.000	0.000	0.000	0.000	0.000	0.000	0.000	0.000	0.000	0.000	0.000	0.000	0.000	0.051	0.063	0.063	0.066	2.795	0.066	0.313	316	2384	100	667	13142	13809	895	14205	15100	Error	Error	-4.300	667	13142	895	14205	633074	5155913	0.711	9.635	0	0	0
1	10	5	"A28"	"A28"	16205	46040	100	2002	2078	953	45	1102	1102	1291	1967	152	15	0	0	20501	18477	11274	61	2085	2085	2455	2457	100	76	71	0	0.000	0.000	0.000	0.000	0.000	0.000	0.000	0.000	0.000	0.000	0.000	0.000	0.000	0.000	0.049	0.060	0.065	0.069	3.168	0.065	0.079	316	2384	100	900	18416	19316	976	16392	17368	Error	Error	-4.355	900	18416	976	16392	656678	5838886	0.400	6.521	0	0	0
1	11	5	"A28"	"A28"	16505	46035	100	2060	2227	1302	58	1082	1082	1226	1323	107	34	5	0	21774	18929	9716	51	2088	2088	2302	1626	70	92	84	0	0.000	0.000	0.000	0.000	0.000	0.000	0.000	0.000	0.000	0.000	0.000	0.000	0.000	0.000	0.050	0.068	0.067	0.065	2.732	0.066	0.257	316	2384	100	978	19686	20664	1145	16841	17986	Error	Error	-4.331	978	19686	1145	16841	703717	5981467	0.757	10.226	0	0	0
1	12	5	"A28"	"A28"	16805	46035	100	2176	2180	919	42	1093	1093	1222	1214	99	43	6	0	23325	21455	10200	47	2075	2075	2362	2300	97	93	89	0	0.000	0.000	0.000	0.000	0.000	0.000	0.000	0.000	0.000	0.000	0.000	0.000	0.000	0.000	0.051	0.056	0.060	0.056	2.280	0.063	0.310	316	2384	100	1083	21250	22333	1087	19380	20467	Error	Error	-4.294	1083	21250	1087	19380	688804	6779762	0.789	8.301	0	0	0
1	13	5	"A29"	"A29"	17100	46035	100	1567	1717	1974	114	1058	1058	1204	1611	133	6	0	0	13244	12208	7542	61	2038	2038	2344	2704	115	69	67	0	0.000	0.000	0.000	0.000	0.000	0.000	0.000	0.000	0.000	0.000	0.000	0.000	0.000	0.000	0.045	0.065	0.064	0.080	4.087	0.083	0.056	316	2384	100	509	11206	11715	659	10170	10829	Error	Error	-4.460	509	11206	659	10170	542572	3857814	0.318	3.648	0	0	0
1	14	5	"A29"	"A29"	17400	46035	100	1639	1948	2397	123	1069	1069	1239	1559	125	11	0	0	11935	13117	7937	60	2046	2046	2235	1467	65	82	78	0	0.000	0.000	0.000	0.000	0.000	0.000	0.000	0.000	0.000	0.000	0.000	0.000	0.000	0.000	0.058	0.079	0.068	0.075	3.024	0.106	0.103	316	2384	100	570	9889	10459	879	11071	11950	Error	Error	-4.117	570	9889	879	11071	615508	4144883	0.455	7.418	0	0	0
1	15	5	"A29"	"A29"	17700	46035	100	1664	1874	1308	69	1066	1066	1239	1782	143	7	0	0	14157	13306	7519	56	2057	2057	2245	1658	73	81	77	0	0.000	0.000	0.000	0.000	0.000	0.000	0.000	0.000	0.000	0.000	0.000	0.000	0.000	0.000	0.049	0.072	0.071	0.073	3.146	0.086	0.184	316	2384	100	598	12100	12698	808	11249	12057	Error	Error	-4.339	598	12100	808	11249	592118	4204622	0.356	6.671	0	0	0
1	16	5	"A30"	"A30"	18000	46035	100	1553	1831	2002	109	1120	1120	1258	1561	124	11	1	0	10481	11171	8222	73	2093	2093	2315	1393	60	71	65	0	0.000	0.000	0.000	0.000	0.000	0.000	0.000	0.000	0.000	0.000	0.000	0.000	0.000	0.000	0.052	0.078	0.079	0.097	4.107	0.115	0.223	316	2384	100	433	8388	8821	711	9078	9789	Error	Error	-4.276	433	8388	711	9078	578670	3530040	0.367	6.358	0	0	0
1	17	5	"A30"	"A30"	18300	46030	100	1828	2117	1770	83	1141	1141	1296	1804	139	12	2	0	13193	12802	6398	49	2153	2153	2347	1645	70	87	83	0	0.000	0.000	0.000	0.000	0.000	0.000	0.000	0.000	0.000	0.000	0.000	0.000	0.000	0.000	0.062	0.092	0.083	0.080	2.957	0.142	0.105	316	2384	100	687	11040	11727	976	10649	11625	Error	Error	-4.006	687	11040	976	10649	669082	4045322	0.455	6.356	0	0	0
1	18	5	"A30"	"A30"	18600	46030	100	1786	1898	1044	55	1170	1170	1316	1345	102	16	2	0	10612	11887	7599	63	2175	2175	2321	1433	61	84	79	0	0.000	0.000	0.000	0.000	0.000	0.000	0.000	0.000	0.000	0.000	0.000	0.000	0.000	0.000	0.073	0.075	0.080	0.085	3.047	0.088	0.124	316	2384	100	616	8437	9053	728	9712	10440	Error	Error	-3.776	616	8437	728	9712	599886	3756329	0.433	6.676	0	0	0
1	1	6	"A31"	"A31"	13510	46345	100	1821	1999	1847	92	1091	1091	1219	1223	100	25	2	0	17140	15604	7395	47	2119	2119	2252	1309	58	90	86	0	0.000	0.000	0.000	0.000	0.000	0.000	0.000	0.000	0.000	0.000	0.000	0.000	0.000	0.000	0.049	0.067	0.065	0.057	2.621	0.083	0.271	316	2384	100	730	15021	15751	908	13485	14393	Error	Error	-4.363	730	15021	908	13485	631698	4930764	0.638	10.200	0	0	0
1	2	6	"A31"	"A31"	13810	46345	100	1919	2007	779	38	1097	1097	1252	1836	146	12	0	0	17249	17510	8912	50	2090	2090	2282	1785	78	99	95	0	0.000	0.000	0.000	0.000	0.000	0.000	0.000	0.000	0.000	0.000	0.000	0.000	0.000	0.000	0.054	0.059	0.059	0.054	2.142	0.066	0.175	316	2384	100	822	15159	15981	910	15420	16330	Error	Error	-4.205	822	15159	910	15420	634348	5533255	0.411	8.531	0	0	0
1	3	6	"A31"	"A31"	14110	46345	100	1800	1871	807	43	1075	1075	1192	1179	98	31	4	0	14420	15694	8803	56	2079	2079	2222	1680	75	96	90	0	0.000	0.000	0.000	0.000	0.000	0.000	0.000	0.000	0.000	0.000	0.000	0.000	0.000	0.000	0.059	0.058	0.063	0.057	2.397	0.088	0.185	316	2384	100	725	12341	13066	796	13615	14411	Error	Error	-4.089	725	12341	796	13615	591112	4959204	0.576	8.019	0	0	0
1	4	6	"A32"	"A32"	14410	46345	100	2061	2087	1232	59	1080	1080	1191	938	78	51	16	0	27423	20818	13014	62	2087	2087	2337	1899	81	77	72	0	0.000	0.000	0.000	0.000	0.000	0.000	0.000	0.000	0.000	0.000	0.000	0.000	0.000	0.000	0.039	0.054	0.055	0.065	3.328	0.057	0.252	316	2384	100	981	25336	26317	1007	18731	19738	Error	Error	-4.691	981	25336	1007	18731	659529	6578452	0.955	9.732	0	0	0
1	5	6	"A32"	"A32"	14710	46340	100	2036	2192	1340	61	1068	1068	1216	1494	122	31	2	0	25734	22026	10690	48	2069	2069	2324	2115	91	94	90	0	0.000	0.000	0.000	0.000	0.000	0.000	0.000	0.000	0.000	0.000	0.000	0.000	0.000	0.000	0.041	0.056	0.056	0.049	2.476	0.067	0.126	316	2384	100	968	23665	24633	1124	19957	21081	Error	Error	-4.612	968	23665	1124	19957	692725	6960360	0.653	9.315	0	0	0
1	6	6	"A32"	"A32"	15010	46340	100	2100	2280	1430	62	1059	1059	1199	1363	113	36	4	0	25185	21952	10086	45	2102	2102	2306	2189	94	97	93	0	0.000	0.000	0.000	0.000	0.000	0.000	0.000	0.000	0.000	0.000	0.000	0.000	0.000	0.000	0.045	0.062	0.055	0.055	2.274	0.060	0.226	316	2384	100	1041	23083	24124	1221	19850	21071	Error	Error	-4.471	1041	23083	1221	19850	720437	6936738	0.793	8.975	0	0	0
1	7	6	"A33"	"A33"	15310	46340	100	1572	1829	1555	85	1047	1047	1199	1658	138	12	0	0	9721	13905	10498	75	2053	2053	2221	1990	89	89	68	0	0.000	0.000	0.000	0.000	0.000	0.000	0.000	0.000	0.000	0.000	0.000	0.000	0.000	0.000	0.068	0.066	0.068	0.064	2.867	0.074	0.056	316	2384	100	525	7668	8193	782	11852	12634	Error	Error	-3.868	525	7668	782	11852	577956	4394085	0.380	5.871	0	0	0
1	8	6	"A33"	"A33"	15610	46340	100	1605	1827	1805	98	1105	1105	1217	1225	100	22	3	0	9684	14108	10345	73	2086	2086	2211	1483	67	96	81	0	0.000	0.000	0.000	0.000	0.000	0.000	0.000	0.000	0.000	0.000	0.000	0.000	0.000	0.000	0.066	0.060	0.065	0.063	3.117	0.053	0.087	316	2384	100	500	7598	8098	722	12022	12744	Error	Error	-3.926	500	7598	722	12022	577377	4457999	0.498	8.022	0	0	0
1	9	6	"A33"	"A33"	15910	46340	100	1539	1969	3462	175	1081	1081	1200	1009	84	27	8	0	9201	13576	10559	77	2083	2083	2269	1938	85	87	73	0	0.000	0.000	0.000	0.000	0.000	0.000	0.000	0.000	0.000	0.000	0.000	0.000	0.000	0.000	0.064	0.077	0.071	0.070	2.556	0.125	0.186	316	2384	100	458	7118	7576	888	11493	12381	Error	Error	-3.958	458	7118	888	11493	622283	4289877	0.762	5.834	0	0	0
1	10	6	"A34"	"A34"	16210	46340	100	1818	4043	10148	251	1094	1094	1244	1370	110	25	12	2	11864	13199	10967	83	2089	2089	2258	1678	74	81	77	1	0.000	0.000	0.000	0.000	0.000	0.000	0.000	0.000	0.000	0.000	0.000	0.000	0.000	0.000	0.074	0.265	0.103	0.118	3.808	0.593	0.472	316	2384	100	724	9775	10499	2949	11110	14059	Error	Error	-3.755	724	9775	2949	11110	1277588	4170991	2.043	6.520	0	0	0
1	11	6	"A34"	"A34"	16510	46340	100	1550	1787	2024	113	1102	1102	1255	1495	119	8	0	0	8189	10437	6476	62	2068	2068	2212	1432	64	93	78	0	0.000	0.000	0.000	0.000	0.000	0.000	0.000	0.000	0.000	0.000	0.000	0.000	0.000	0.000	0.073	0.082	0.073	0.072	3.672	0.073	0.070	316	2384	100	448	6121	6569	685	8369	9054	Error	Error	-3.772	448	6121	685	8369	564821	3298059	0.356	5.744	0	0	0
1	12	6	"A34"	"A34"	16810	46335	100	1578	2106	3936	186	1084	1084	1247	2008	161	8	2	0	8100	10965	7341	66	2044	2044	2186	1479	67	93	80	0	0.000	0.000	0.000	0.000	0.000	0.000	0.000	0.000	0.000	0.000	0.000	0.000	0.000	0.000	0.082	0.115	0.088	0.084	2.915	0.228	0.087	316	2384	100	494	6056	6550	1022	8921	9943	Error	Error	-3.616	494	6056	1022	8921	665569	3464996	0.428	5.936	0	0	0
1	13	6	"A35"	"A35"	17105	46335	100	1938	2197	1789	81	1067	1067	1192	1159	97	38	7	0	16086	15390	7670	49	2076	2076	2215	1831	82	88	83	0	0.000	0.000	0.000	0.000	0.000	0.000	0.000	0.000	0.000	0.000	0.000	0.000	0.000	0.000	0.062	0.085	0.078	0.074	2.902	0.104	0.260	316	2384	100	871	14010	14881	1130	13314	14444	Error	Error	-4.008	871	14010	1130	13314	694120	4863297	0.867	7.196	0	0	0
1	14	6	"A35"	"A35"	17405	46335	100	1954	1971	803	40	1058	1058	1232	1865	151	10	0	0	16791	16624	8137	48	2063	2063	2251	1609	71	89	85	0	0.000	0.000	0.000	0.000	0.000	0.000	0.000	0.000	0.000	0.000	0.000	0.000	0.000	0.000	0.061	0.063	0.062	0.060	2.430	0.105	0.120	316	2384	100	896	14728	15624	913	14561	15474	Error	Error	-4.039	896	14728	913	14561	622910	5253251	0.396	8.933	0	0	0
1	15	6	"A35"	"A35"	17705	46335	100	1853	1964	1130	57	1070	1070	1217	1735	142	13	1	0	14791	13690	6101	44	2048	2048	2302	1944	84	86	81	0	0.000	0.000	0.000	0.000	0.000	0.000	0.000	0.000	0.000	0.000	0.000	0.000	0.000	0.000	0.061	0.077	0.073	0.071	2.690	0.087	0.082	316	2384	100	783	12743	13526	894	11642	12536	Error	Error	-4.025	783	12743	894	11642	620728	4326028	0.431	5.858	0	0	0
1	16	6	"A36"	"A36"	18005	46335	100	1639	1775	1066	60	1120	1120	1260	1411	111	12	1	0	12100	11063	6313	57	2101	2101	2258	1584	70	75	72	0	0.000	0.000	0.000	0.000	0.000	0.000	0.000	0.000	0.000	0.000	0.000	0.000	0.000	0.000	0.052	0.073	0.085	0.090	3.026	0.150	0.199	316	2384	100	519	9999	10518	655	8962	9617	Error	Error	-4.268	519	9999	655	8962	560983	3496030	0.365	5.559	0	0	0
1	17	6	"A36"	"A36"	18305	46335	100	1765	2000	2002	100	1111	1111	1267	1574	124	16	0	0	12124	12841	6466	50	2115	2115	2301	1894	82	92	84	0	0.000	0.000	0.000	0.000	0.000	0.000	0.000	0.000	0.000	0.000	0.000	0.000	0.000	0.000	0.065	0.083	0.076	0.073	2.664	0.098	0.091	316	2384	100	654	10009	10663	889	10726	11615	Error	Error	-3.936	654	10009	889	10726	632090	4057707	0.466	5.565	0	0	0
1	18	6	"A36"	"A36"	18605	46330	100	1911	2128	1617	75	1172	1172	1324	1588	119	18	1	0	11546	12617	6367	50	2172	2172	2364	2049	86	90	84	0	0.000	0.000	0.000	0.000	0.000	0.000	0.000	0.000	0.000	0.000	0.000	0.000	0.000	0.000	0.079	0.092	0.086	0.080	2.669	0.119	0.100	316	2384	100	739	9374	10113	956	10445	11401	Error	Error	-3.665	739	9374	956	10445	672389	3987086	0.506	5.004	0	0	0
1	1	7	"A37"	"A37"	13515	46645	100	2108	2244	1663	74	1120	1120	1217	992	81	49	14	0	12012	11848	6458	54	2132	2132	2315	1431	61	80	76	0	0.000	0.000	0.000	0.000	0.000	0.000	0.000	0.000	0.000	0.000	0.000	0.000	0.000	0.000	0.100	0.116	0.123	0.125	3.077	0.105	0.196	316	2384	100	988	9880	10868	1124	9716	10840	Error	Error	-3.322	988	9880	1124	9716	709117	3744008	1.035	6.662	0	0	0
1	2	7	"A37"	"A37"	13815	46645	100	2347	2596	2203	84	1105	1105	1217	1130	92	53	17	0	11426	13051	6329	48	2114	2114	2328	1401	60	92	91	0	0.000	0.000	0.000	0.000	0.000	0.000	0.000	0.000	0.000	0.000	0.000	0.000	0.000	0.000	0.133	0.136	0.119	0.113	2.829	0.144	0.305	316	2384	100	1242	9312	10554	1491	10937	12428	Error	Error	-2.906	1242	9312	1491	10937	820416	4124143	1.220	7.654	0	0	0
1	3	7	"A37"	"A37"	14115	46645	100	2338	2473	1790	72	1068	1068	1222	1741	142	26	2	0	10453	11902	6309	53	2115	2115	2335	1952	83	90	86	0	0.000	0.000	0.000	0.000	0.000	0.000	0.000	0.000	0.000	0.000	0.000	0.000	0.000	0.000	0.152	0.144	0.162	0.141	2.656	0.130	0.296	316	2384	100	1270	8338	9608	1405	9787	11192	Error	Error	-2.715	1270	8338	1405	9787	781355	3760888	0.719	4.901	0	0	0
1	4	7	"A38"	"A38"	14415	46645	100	2229	2347	1787	76	1087	1087	1193	1110	93	51	11	0	25290	21722	11147	51	2071	2071	2199	1233	56	89	82	0	0.000	0.000	0.000	0.000	0.000	0.000	0.000	0.000	0.000	0.000	0.000	0.000	0.000	0.000	0.049	0.064	0.057	0.063	2.438	0.065	0.275	316	2384	100	1142	23219	24361	1260	19651	20911	Error	Error	-4.346	1142	23219	1260	19651	741796	6864150	1.040	15.834	0	0	0
1	5	7	"A38"	"A38"	14715	46645	100	2223	2308	1539	66	1058	1058	1266	2199	173	12	0	0	24460	22642	8722	38	2047	2047	2241	1827	81	96	93	0	0.000	0.000	0.000	0.000	0.000	0.000	0.000	0.000	0.000	0.000	0.000	0.000	0.000	0.000	0.052	0.061	0.054	0.052	2.243	0.069	0.176	316	2384	100	1165	22413	23578	1250	20595	21845	Error	Error	-4.266	1165	22413	1250	20595	729334	7154761	0.474	11.166	0	0	0
1	6	7	"A38"	"A38"	15015	46640	100	2173	2290	1343	58	1054	1054	1206	1471	121	36	3	0	25381	22799	10213	44	2068	2068	2261	1646	72	93	90	0	0.000	0.000	0.000	0.000	0.000	0.000	0.000	0.000	0.000	0.000	0.000	0.000	0.000	0.000	0.048	0.060	0.056	0.056	2.318	0.061	0.236	316	2384	100	1119	23313	24432	1236	20731	21967	Error	Error	-4.381	1119	23313	1236	20731	723597	7204605	0.737	12.478	0	0	0
1	7	7	"A39"	"A39"	15315	46640	100	1576	1839	1705	92	1064	1064	1216	1415	116	15	2	0	10287	13349	9501	71	2060	2060	2253	1531	67	86	79	0	0.000	0.000	0.000	0.000	0.000	0.000	0.000	0.000	0.000	0.000	0.000	0.000	0.000	0.000	0.062	0.069	0.064	0.075	3.262	0.096	0.204	316	2384	100	512	8227	8739	775	11289	12064	Error	Error	-4.006	512	8227	775	11289	581262	4218417	0.440	7.248	0	0	0
1	8	7	"A39"	"A39"	15615	46640	100	1576	1798	1098	61	1101	1101	1267	1340	105	21	1	0	9731	14079	10424	74	2077	2077	2303	1997	86	90	77	0	0.000	0.000	0.000	0.000	0.000	0.000	0.000	0.000	0.000	0.000	0.000	0.000	0.000	0.000	0.062	0.058	0.067	0.063	3.080	0.084	0.124	316	2384	100	475	7654	8129	697	12002	12699	Error	Error	-4.010	475	7654	697	12002	568048	4448915	0.396	5.897	0	0	0
1	9	7	"A39"	"A39"	15915	46640	100	1578	1773	878	49	1105	1105	1245	971	77	30	6	0	10386	14141	9540	67	2093	2093	2338	1933	82	92	83	0	0.000	0.000	0.000	0.000	0.000	0.000	0.000	0.000	0.000	0.000	0.000	0.000	0.000	0.000	0.057	0.055	0.064	0.058	2.819	0.060	0.162	316	2384	100	473	8293	8766	668	12048	12716	Error	Error	-4.132	473	8293	668	12048	560110	4468633	0.544	6.106	0	0	0
1	10	7	"A40"	"A40"	16215	46640	100	1784	1894	1007	53	1085	1085	1257	1545	122	20	0	0	16748	17284	10029	58	2063	2063	2292	2076	90	84	78	0	0.000	0.000	0.000	0.000	0.000	0.000	0.000	0.000	0.000	0.000	0.000	0.000	0.000	0.000	0.048	0.053	0.059	0.058	2.918	0.060	0.229	316	2384	100	699	14685	15384	809	15221	16030	Error	Error	-4.393	699	14685	809	15221	598633	5461682	0.412	7.222	0	0	0
1	11	7	"A40"	"A40"	16515	46640	100	1769	1969	1219	61	1079	1079	1235	1568	126	16	1	0	13959	16718	10078	60	2044	2044	2215	1997	90	93	86	0	0.000	0.000	0.000	0.000	0.000	0.000	0.000	0.000	0.000	0.000	0.000	0.000	0.000	0.000	0.058	0.061	0.059	0.061	2.929	0.077	0.105	316	2384	100	690	11915	12605	890	14674	15564	Error	Error	-4.110	690	11915	890	14674	622224	5282845	0.468	7.262	0	0	0
1	12	7	"A40"	"A40"	16815	46640	100	1753	1925	1357	70	1089	1089	1249	1543	123	16	1	0	12998	15466	9070	58	2043	2043	2193	1329	60	94	89	0	0.000	0.000	0.000	0.000	0.000	0.000	0.000	0.000	0.000	0.000	0.000	0.000	0.000	0.000	0.061	0.062	0.063	0.059	3.029	0.056	0.088	316	2384	100	664	10955	11619	836	13423	14259	Error	Error	-4.044	664	10955	836	13423	608238	4887245	0.438	9.987	0	0	0
1	13	7	"A41"	"A41"	17110	46635	100	2269	2476	2135	86	1102	1102	1267	1465	115	35	5	0	22407	19593	10097	51	2088	2088	2279	1640	71	86	81	0	0.000	0.000	0.000	0.000	0.000	0.000	0.000	0.000	0.000	0.000	0.000	0.000	0.000	0.000	0.057	0.078	0.066	0.071	2.603	0.073	0.177	316	2384	100	1167	20319	21486	1374	17505	18879	Error	Error	-4.122	1167	20319	1374	17505	782435	6191398	0.825	10.557	0	0	0
1	14	7	"A41"	"A41"	17410	46635	100	2091	2128	984	46	1066	1066	1204	1050	87	49	8	0	19175	19092	8838	46	2049	2049	2368	2178	91	91	87	0	0.000	0.000	0.000	0.000	0.000	0.000	0.000	0.000	0.000	0.000	0.000	0.000	0.000	0.000	0.060	0.062	0.063	0.060	2.636	0.066	0.197	316	2384	100	1025	17126	18151	1062	17043	18105	Error	Error	-4.062	1025	17126	1062	17043	672377	6033034	0.880	7.679	0	0	0
1	15	7	"A41"	"A41"	17710	46635	100	1974	2197	2022	92	1093	1093	1300	1931	148	12	1	0	15663	15031	8575	57	2045	2045	2280	2093	91	79	77	0	0.000	0.000	0.000	0.000	0.000	0.000	0.000	0.000	0.000	0.000	0.000	0.000	0.000	0.000	0.065	0.085	0.075	0.077	2.822	0.097	0.162	316	2384	100	881	13618	14499	1104	12986	14090	Error	Error	-3.950	881	13618	1104	12986	694122	4749869	0.465	6.092	0	0	0
1	16	7	"A42"	"A42"	18010	46635	100	1488	1698	1336	78	1125	1125	1302	1732	133	6	0	0	6983	9637	6626	68	2066	2066	2221	1498	67	82	74	0	0.000	0.000	0.000	0.000	0.000	0.000	0.000	0.000	0.000	0.000	0.000	0.000	0.000	0.000	0.074	0.076	0.085	0.087	4.222	0.075	0.090	316	2384	100	363	4917	5280	573	7571	8144	Error	Error	-3.760	363	4917	573	7571	536660	3045306	0.229	4.951	0	0	0
1	17	7	"A42"	"A42"	18310	46635	100	1608	1811	1501	82	1122	1122	1261	1268	100	15	3	0	7676	11221	8368	74	2072	2072	2273	1935	85	85	65	0	0.000	0.000	0.000	0.000	0.000	0.000	0.000	0.000	0.000	0.000	0.000	0.000	0.000	0.000	0.087	0.075	0.089	0.093	3.079	0.072	0.125	316	2384	100	486	5604	6090	689	9149	9838	Error	Error	-3.527	486	5604	689	9149	572408	3545940	0.434	4.624	0	0	0
1	18	7	"A42"	"A42"	18610	46635	100	1735	1964	1246	63	1133	1133	1286	1449	112	19	3	0	9569	13055	9347	71	2106	2106	2288	1731	75	94	83	0	0.000	0.000	0.000	0.000	0.000	0.000	0.000	0.000	0.000	0.000	0.000	0.000	0.000	0.000	0.081	0.076	0.075	0.076	3.251	0.083	0.155	316	2384	100	602	7463	8065	831	10949	11780	Error	Error	-3.632	602	7463	831	10949	620754	4125256	0.468	6.220	0	0	0
1	1	8	"A43"	"A43"	13520	46945	100	2360	2407	1458	60	1101	1101	1199	820	68	66	32	0	29456	24899	11591	46	2117	2117	2223	918	41	93	88	0	0.000	0.000	0.000	0.000	0.000	0.000	0.000	0.000	0.000	0.000	0.000	0.000	0.000	0.000	0.046	0.057	0.055	0.056	2.214	0.060	0.305	316	2384	100	1259	27339	28598	1306	22782	24088	Error	Error	-4.441	1259	27339	1306	22782	760666	7868021	1.473	24.702	0	0	0
1	2	8	"A43"	"A43"	13820	46945	100	2309	2394	927	38	1107	1107	1206	705	58	75	41	0	28909	25225	9567	37	2129	2129	2271	1270	55	99	98	0	0.000	0.000	0.000	0.000	0.000	0.000	0.000	0.000	0.000	0.000	0.000	0.000	0.000	0.000	0.045	0.056	0.053	0.054	1.919	0.054	0.433	316	2384	100	1202	26780	27982	1287	23096	24383	Error	Error	-4.478	1202	26780	1287	23096	756553	7971097	1.685	18.074	0	0	0
1	3	8	"A43"	"A43"	14120	46945	100	2410	2488	1247	50	1088	1088	1211	1053	86	61	15	0	28457	25624	9404	36	2088	2088	2250	1500	66	99	96	0	0.000	0.000	0.000	0.000	0.000	0.000	0.000	0.000	0.000	0.000	0.000	0.000	0.000	0.000	0.050	0.059	0.057	0.054	2.036	0.060	0.314	316	2384	100	1322	26369	27691	1400	23536	24936	Error	Error	-4.318	1322	26369	1400	23536	786317	8097098	1.213	15.583	0	0	0
1	4	8	"A44"	"A44"	14420	46945	100	2127	2268	2697	118	1071	1071	1201	1295	107	39	2	0	21974	19340	9030	46	2014	2014	2175	1644	75	87	83	0	0.000	0.000	0.000	0.000	0.000	0.000	0.000	0.000	0.000	0.000	0.000	0.000	0.000	0.000	0.053	0.069	0.064	0.065	2.131	0.082	0.150	316	2384	100	1056	19960	21016	1197	17326	18523	Error	Error	-4.240	1056	19960	1197	17326	716665	6111469	0.824	10.441	0	0	0
1	5	8	"A44"	"A44"	14720	46945	100	2076	2139	946	44	1059	1059	1213	1402	115	31	2	0	19553	18869	7833	41	2021	2021	2180	1474	67	96	94	0	0.000	0.000	0.000	0.000	0.000	0.000	0.000	0.000	0.000	0.000	0.000	0.000	0.000	0.000	0.058	0.064	0.061	0.060	2.233	0.064	0.178	316	2384	100	1017	17532	18549	1080	16848	17928	Error	Error	-4.108	1017	17532	1080	16848	676022	5962536	0.660	11.322	0	0	0
1	6	8	"A44"	"A44"	15020	46945	100	1932	2067	1336	64	1051	1051	1202	1620	134	16	0	0	16009	17132	7087	41	2024	2024	2197	1905	86	98	96	0	0.000	0.000	0.000	0.000	0.000	0.000	0.000	0.000	0.000	0.000	0.000	0.000	0.000	0.000	0.063	0.067	0.064	0.057	2.471	0.064	0.082	316	2384	100	881	13985	14866	1016	15108	16124	Error	Error	-3.989	881	13985	1016	15108	653295	5413620	0.534	7.840	0	0	0
1	7	8	"A45"	"A45"	15320	46940	100	1627	1823	991	54	1066	1066	1220	1520	124	12	1	0	12524	12583	6876	54	2005	2005	2206	1836	83	84	82	0	0.000	0.000	0.000	0.000	0.000	0.000	0.000	0.000	0.000	0.000	0.000	0.000	0.000	0.000	0.053	0.072	0.071	0.070	3.970	0.107	0.182	316	2384	100	561	10519	11080	757	10578	11335	Error	Error	-4.229	561	10519	757	10578	576018	3976088	0.397	5.652	0	0	0
1	8	8	"A45"	"A45"	15620	46940	100	1897	2063	1263	61	1061	1061	1197	1054	88	37	9	0	14643	14701	6645	45	2021	2021	2220	1671	75	99	95	0	0.000	0.000	0.000	0.000	0.000	0.000	0.000	0.000	0.000	0.000	0.000	0.000	0.000	0.000	0.066	0.079	0.070	0.068	2.451	0.076	0.164	316	2384	100	836	12622	13458	1002	12680	13682	Error	Error	-3.916	836	12622	1002	12680	651946	4645490	0.822	7.469	0	0	0
1	9	8	"A45"	"A45"	15920	46940	100	1795	2045	1972	96	1100	1100	1272	1668	131	11	1	0	14837	14712	6562	44	2035	2035	2290	2502	109	96	87	0	0.000	0.000	0.000	0.000	0.000	0.000	0.000	0.000	0.000	0.000	0.000	0.000	0.000	0.000	0.054	0.075	0.065	0.058	2.877	0.071	0.072	316	2384	100	695	12802	13497	945	12677	13622	Error	Error	-4.203	695	12802	945	12677	646170	4648844	0.463	4.965	0	0	0
1	10	8	"A47"	"A47"	16220	46940	100	2022	2117	916	43	1106	1106	1231	1060	86	42	5	0	18129	17715	5892	33	2055	2055	2264	1568	69	97	93	0	0.000	0.000	0.000	0.000	0.000	0.000	0.000	0.000	0.000	0.000	0.000	0.000	0.000	0.000	0.057	0.065	0.065	0.056	2.402	0.074	0.137	316	2384	100	916	16074	16990	1011	15660	16671	Error	Error	-4.133	916	16074	1011	15660	668855	5597915	0.836	9.854	0	0	0
1	11	8	"A47"	"A47"	16520	46940	100	2076	2145	854	39	1088	1088	1226	1080	88	44	9	0	19809	18343	8126	44	2024	2024	2208	1633	73	100	96	0	0.000	0.000	0.000	0.000	0.000	0.000	0.000	0.000	0.000	0.000	0.000	0.000	0.000	0.000	0.056	0.065	0.065	0.057	2.346	0.067	0.184	316	2384	100	988	17785	18773	1057	16319	17376	Error	Error	-4.170	988	17785	1057	16319	677880	5796542	0.851	9.881	0	0	0
1	12	8	"A47"	"A47"	16815	46940	100	2073	2211	1079	48	1075	1075	1218	1388	113	31	2	0	18875	17972	6988	38	2012	2012	2128	1123	52	100	99	0	0.000	0.000	0.000	0.000	0.000	0.000	0.000	0.000	0.000	0.000	0.000	0.000	0.000	0.000	0.059	0.071	0.066	0.064	2.039	0.071	0.156	316	2384	100	998	16863	17861	1136	15960	17096	Error	Error	-4.079	998	16863	1136	15960	698772	5679251	0.715	14.109	0	0	0
1	13	8	"A48"	"A48"	17115	46935	100	1373	1638	1320	80	1068	1068	1242	1550	124	7	1	0	8190	8797	5116	58	1992	1992	2172	1641	75	81	78	0	0.000	0.000	0.000	0.000	0.000	0.000	0.000	0.000	0.000	0.000	0.000	0.000	0.000	0.000	0.049	0.084	0.090	0.088	4.205	0.128	0.149	316	2384	100	305	6198	6503	570	6805	7375	Error	Error	-4.345	305	6198	570	6805	517567	2779963	0.255	4.037	0	0	0
1	14	8	"A48"	"A48"	17415	46935	100	1598	2012	2217	110	1051	1051	1237	1655	133	12	3	0	11981	14393	7442	51	1991	1991	2217	1664	75	96	93	0	0.000	0.000	0.000	0.000	0.000	0.000	0.000	0.000	0.000	0.000	0.000	0.000	0.000	0.000	0.055	0.077	0.061	0.057	2.968	0.085	0.113	316	2384	100	547	9990	10537	961	12402	13363	Error	Error	-4.191	547	9990	961	12402	635855	4548277	0.468	7.317	0	0	0
1	15	8	"A48"	"A48"	17715	46935	100	1635	1693	678	40	1055	1055	1200	1436	119	8	0	0	12051	13027	5688	43	1998	1998	2169	1440	66	96	93	0	0.000	0.000	0.000	0.000	0.000	0.000	0.000	0.000	0.000	0.000	0.000	0.000	0.000	0.000	0.058	0.058	0.060	0.054	2.537	0.096	0.105	316	2384	100	580	10053	10633	638	11029	11667	Error	Error	-4.115	580	10053	638	11029	535119	4116382	0.343	7.540	0	0	0
1	16	8	"A49"	"A49"	18015	46935	100	1652	1701	826	48	1057	1057	1237	1852	149	4	0	0	9932	11142	6199	55	2003	2003	2142	1637	76	85	83	0	0.000	0.000	0.000	0.000	0.000	0.000	0.000	0.000	0.000	0.000	0.000	0.000	0.000	0.000	0.075	0.070	0.084	0.078	3.086	0.157	0.110	316	2384	100	595	7929	8524	644	9139	9783	Error	Error	-3.736	595	7929	644	9139	537661	3520873	0.251	5.498	0	0	0
1	17	8	"A49"	"A49"	18315	46935	100	1640	1775	829	46	1087	1087	1212	1087	89	25	3	0	11955	13033	6882	52	2033	2033	2171	1151	53	97	91	0	0.000	0.000	0.000	0.000	0.000	0.000	0.000	0.000	0.000	0.000	0.000	0.000	0.000	0.000	0.056	0.063	0.065	0.059	2.851	0.063	0.203	316	2384	100	553	9922	10475	688	11000	11688	Error	Error	-4.165	553	9922	688	11000	561029	4118531	0.518	9.437	0	0	0
1	18	8	"A49"	"A49"	18615	46935	100	1785	2008	1472	73	1164	1164	1306	1412	108	16	1	0	12048	13372	7544	56	2077	2077	2241	1419	63	95	90	0	0.000	0.000	0.000	0.000	0.000	0.000	0.000	0.000	0.000	0.000	0.000	0.000	0.000	0.000	0.062	0.075	0.070	0.066	2.598	0.071	0.131	316	2384	100	621	9971	10592	844	11295	12139	Error	Error	-4.005	621	9971	844	11295	634650	4225458	0.497	7.844	0	0	0
1	1	9	"A50"	"A50"	13525	47245	100	1463	1576	677	42	1108	1108	1229	1122	91	11	2	0	7068	9064	5743	63	2062	2062	2160	893	41	93	87	0	0.000	0.000	0.000	0.000	0.000	0.000	0.000	0.000	0.000	0.000	0.000	0.000	0.000	0.000	0.071	0.067	0.080	0.071	3.608	0.065	0.097	316	2384	100	355	5006	5361	468	7002	7470	Error	Error	-3.818	355	5006	468	7002	498107	2864180	0.309	7.731	0	0	0
1	2	9	"A50"	"A50"	13825	47245	100	1543	1783	974	54	1128	1128	1266	1874	148	8	0	0	8292	12183	8249	67	2069	2069	2165	829	38	95	93	0	0.000	0.000	0.000	0.000	0.000	0.000	0.000	0.000	0.000	0.000	0.000	0.000	0.000	0.000	0.067	0.065	0.064	0.067	2.937	0.069	0.255	316	2384	100	415	6223	6638	655	10114	10769	Error	Error	-3.906	415	6223	655	10114	563423	3849972	0.276	12.084	0	0	0
1	3	9	"A50"	"A50"	14125	47245	100	1604	1762	818	46	1096	1096	1286	1615	125	9	0	0	9694	13315	8075	60	2051	2051	2237	1643	73	93	89	0	0.000	0.000	0.000	0.000	0.000	0.000	0.000	0.000	0.000	0.000	0.000	0.000	0.000	0.000	0.066	0.059	0.070	0.063	2.483	0.061	0.191	316	2384	100	508	7643	8151	666	11264	11930	Error	Error	-3.911	508	7643	666	11264	556772	4207682	0.295	6.743	0	0	0
1	4	9	"A51"	"A51"	14425	47245	100	1838	1903	897	47	1060	1060	1208	1572	130	17	0	0	18866	16210	8964	55	2021	2021	2206	1496	67	82	77	0	0.000	0.000	0.000	0.000	0.000	0.000	0.000	0.000	0.000	0.000	0.000	0.000	0.000	0.000	0.046	0.059	0.060	0.067	3.130	0.082	0.094	316	2384	100	778	16845	17623	843	14189	15032	Error	Error	-4.436	778	16845	843	14189	601428	5122202	0.442	9.361	0	0	0
1	5	9	"A51"	"A51"	14725	47245	100	1937	2096	1709	81	1074	1074	1197	1437	120	21	0	0	17799	16717	6660	39	1994	1994	2120	1469	69	96	90	0	0.000	0.000	0.000	0.000	0.000	0.000	0.000	0.000	0.000	0.000	0.000	0.000	0.000	0.000	0.055	0.069	0.065	0.058	2.369	0.085	0.176	316	2384	100	863	15805	16668	1022	14723	15745	Error	Error	-4.195	863	15805	1022	14723	662298	5282540	0.626	9.937	0	0	0
1	6	9	"A51"	"A51"	15025	47245	100	1958	2040	938	45	1061	1061	1186	1653	139	16	0	0	18164	17462	7005	40	1997	1997	2132	1711	80	94	90	0	0.000	0.000	0.000	0.000	0.000	0.000	0.000	0.000	0.000	0.000	0.000	0.000	0.000	0.000	0.055	0.063	0.060	0.057	2.784	0.090	0.135	316	2384	100	897	16167	17064	979	15465	16444	Error	Error	-4.172	897	16167	979	15465	644542	5518013	0.517	8.960	0	0	0
1	7	9	"A52"	"A52"	15325	47245	100	1567	1816	1667	91	1074	1074	1232	1347	109	13	2	0	10329	9871	5435	55	2006	2006	2211	1904	86	82	80	0	0.000	0.000	0.000	0.000	0.000	0.000	0.000	0.000	0.000	0.000	0.000	0.000	0.000	0.000	0.059	0.094	0.084	0.089	3.833	0.142	0.169	316	2384	100	493	8323	8816	742	7865	8607	Error	Error	-4.077	493	8323	742	7865	573773	3119201	0.434	4.023	0	0	0
1	8	9	"A52"	"A52"	15625	47240	100	1758	1833	944	51	1080	1080	1256	1600	127	9	0	0	10646	10421	4671	44	2025	2025	2214	2059	92	85	81	0	0.000	0.000	0.000	0.000	0.000	0.000	0.000	0.000	0.000	0.000	0.000	0.000	0.000	0.000	0.079	0.090	0.094	0.092	3.435	0.124	0.185	316	2384	100	678	8621	9299	753	8396	9149	Error	Error	-3.668	678	8621	753	8396	579339	3293171	0.361	3.986	0	0	0
1	9	9	"A52"	"A52"	15925	47240	100	1710	1877	1507	80	1081	1081	1232	1545	125	8	1	0	9088	9453	4369	46	1995	1995	2163	1622	74	87	84	0	0.000	0.000	0.000	0.000	0.000	0.000	0.000	0.000	0.000	0.000	0.000	0.000	0.000	0.000	0.089	0.107	0.098	0.104	2.779	0.145	0.228	316	2384	100	629	7093	7722	796	7458	8254	Error	Error	-3.495	629	7093	796	7458	593121	2987173	0.417	4.494	0	0	0
1	10	9	"A53"	"A53"	16225	47240	100	1903	1962	1026	52	1115	1115	1228	900	73	44	9	0	13213	12327	6685	54	2056	2056	2237	1337	59	82	79	0	0.000	0.000	0.000	0.000	0.000	0.000	0.000	0.000	0.000	0.000	0.000	0.000	0.000	0.000	0.071	0.082	0.086	0.084	2.945	0.091	0.353	316	2384	100	788	11157	11945	847	10271	11118	Error	Error	-3.824	788	11157	847	10271	619868	3895229	0.816	7.547	0	0	0
1	11	9	"A53"	"A53"	16525	47240	100	1861	1945	1102	56	1116	1116	1222	1036	84	31	5	0	14824	14271	6482	45	2058	2058	2224	1202	54	90	86	0	0.000	0.000	0.000	0.000	0.000	0.000	0.000	0.000	0.000	0.000	0.000	0.000	0.000	0.000	0.058	0.068	0.070	0.063	2.866	0.078	0.138	316	2384	100	745	12766	13511	829	12213	13042	Error	Error	-4.099	745	12766	829	12213	614749	4509498	0.698	10.022	0	0	0
1	12	9	"A53"	"A53"	16820	47240	100	1936	2075	1149	55	1074	1074	1232	1601	129	19	0	0	14646	13991	5964	42	2009	2009	2224	1986	89	89	86	0	0.000	0.000	0.000	0.000	0.000	0.000	0.000	0.000	0.000	0.000	0.000	0.000	0.000	0.000	0.068	0.084	0.080	0.075	2.645	0.111	0.251	316	2384	100	862	12637	13499	1001	11982	12983	Error	Error	-3.874	862	12637	1001	11982	655570	4421209	0.527	5.925	0	0	0
1	13	9	"A54"	"A54"	17120	47240	100	1726	1789	1047	58	1086	1086	1284	1874	145	5	1	0	11436	11290	6708	59	1995	1995	2206	2114	95	74	72	0	0.000	0.000	0.000	0.000	0.000	0.000	0.000	0.000	0.000	0.000	0.000	0.000	0.000	0.000	0.068	0.076	0.082	0.098	3.525	0.110	0.103	316	2384	100	640	9441	10081	703	9295	9998	Error	Error	-3.883	640	9441	703	9295	565186	3567756	0.269	4.297	0	0	0
1	14	9	"A54"	"A54"	17420	47235	100	1707	1890	1272	67	1088	1088	1234	1509	122	13	1	0	11931	11825	6806	57	2029	2029	2229	1664	74	77	75	0	0.000	0.000	0.000	0.000	0.000	0.000	0.000	0.000	0.000	0.000	0.000	0.000	0.000	0.000	0.063	0.082	0.081	0.090	3.664	0.118	0.236	316	2384	100	619	9902	10521	802	9796	10598	Error	Error	-4.000	619	9902	802	9796	597360	3736569	0.435	5.767	0	0	0
1	15	9	"A54"	"A54"	17720	47235	100	1789	1968	2687	136	1097	1097	1266	1869	147	5	0	0	13229	12226	6638	54	2042	2042	2239	1972	88	77	75	0	0.000	0.000	0.000	0.000	0.000	0.000	0.000	0.000	0.000	0.000	0.000	0.000	0.000	0.000	0.062	0.086	0.075	0.081	3.814	0.128	0.131	316	2384	100	692	11187	11879	871	10184	11055	Error	Error	-4.015	692	11187	871	10184	621829	3863269	0.376	5.064	0	0	0
1	16	9	"A55"	"A55"	18020	47235	100	1491	1704	1164	68	1082	1082	1206	1079	89	18	3	0	8105	9459	6880	72	2041	2041	2199	1420	64	68	63	0	0.000	0.000	0.000	0.000	0.000	0.000	0.000	0.000	0.000	0.000	0.000	0.000	0.000	0.000	0.067	0.084	0.086	0.093	3.999	0.083	0.097	316	2384	100	409	6064	6473	622	7418	8040	Error	Error	-3.890	409	6064	622	7418	538344	2988975	0.462	5.113	0	0	0
1	17	9	"A55"	"A55"	18320	47235	100	1449	1717	1481	86	1122	1122	1280	1487	116	10	0	0	9004	10957	7360	67	2054	2054	2250	1663	73	80	73	0	0.000	0.000	0.000	0.000	0.000	0.000	0.000	0.000	0.000	0.000	0.000	0.000	0.000	0.000	0.047	0.067	0.075	0.075	3.378	0.092	0.134	316	2384	100	327	6950	7277	595	8903	9498	Error	Error	-4.410	327	6950	595	8903	542620	3462424	0.294	5.236	0	0	0
1	18	9	"A55"	"A55"	18620	47235	100	1680	1827	963	52	1165	1165	1263	854	67	32	9	0	8931	11395	7318	64	2099	2099	2231	1428	64	88	81	0	0.000	0.000	0.000	0.000	0.000	0.000	0.000	0.000	0.000	0.000	0.000	0.000	0.000	0.000	0.075	0.071	0.079	0.077	3.529	0.077	0.203	316	2384	100	515	6832	7347	662	9296	9958	Error	Error	-3.730	515	6832	662	9296	577357	3600919	0.660	6.417	0	0	0
1	1	10	"A56"	"A56"	13530	47550	100	1833	1926	746	38	1162	1162	1260	1104	87	26	2	0	13371	12989	4480	34	2080	2080	2187	1143	52	96	90	0	0.000	0.000	0.000	0.000	0.000	0.000	0.000	0.000	0.000	0.000	0.000	0.000	0.000	0.000	0.059	0.070	0.068	0.065	2.750	0.071	0.106	316	2384	100	671	11291	11962	764	10909	11673	Error	Error	-4.073	671	11291	764	10909	608631	4104564	0.603	9.451	0	0	0
1	2	10	"A56"	"A56"	13830	47545	100	1772	1890	976	51	1145	1145	1262	1255	99	16	1	0	11615	11560	4458	38	2090	2090	2269	1608	70	96	93	0	0.000	0.000	0.000	0.000	0.000	0.000	0.000	0.000	0.000	0.000	0.000	0.000	0.000	0.000	0.066	0.079	0.076	0.069	2.599	0.106	0.304	316	2384	100	627	9525	10152	745	9470	10215	Error	Error	-3.925	627	9525	745	9470	597239	3652922	0.500	5.778	0	0	0
1	3	10	"A56"	"A56"	14130	47545	100	1873	2069	2451	118	1123	1123	1247	1593	127	13	1	0	11851	11622	4060	34	2054	2054	2197	1384	62	95	94	0	0.000	0.000	0.000	0.000	0.000	0.000	0.000	0.000	0.000	0.000	0.000	0.000	0.000	0.000	0.077	0.099	0.088	0.080	2.836	0.127	0.114	316	2384	100	750	9797	10547	946	9568	10514	Error	Error	-3.707	750	9797	946	9568	653835	3672582	0.516	6.810	0	0	0
1	4	10	"A57"	"A57"	14430	47545	100	1654	1727	629	36	1091	1091	1229	1379	112	13	0	0	14859	13376	7123	53	2026	2026	2191	1434	65	80	77	0	0.000	0.000	0.000	0.000	0.000	0.000	0.000	0.000	0.000	0.000	0.000	0.000	0.000	0.000	0.044	0.056	0.067	0.071	3.686	0.068	0.074	316	2384	100	563	12833	13396	636	11350	11986	Error	Error	-4.511	563	12833	636	11350	545583	4226713	0.361	7.800	0	0	0
1	5	10	"A57"	"A57"	14730	47545	100	1755	1910	1355	70	1079	1079	1199	1106	92	30	4	0	13252	14317	8213	57	2007	2007	2163	1623	75	93	87	0	0.000	0.000	0.000	0.000	0.000	0.000	0.000	0.000	0.000	0.000	0.000	0.000	0.000	0.000	0.060	0.068	0.064	0.062	2.534	0.074	0.218	316	2384	100	676	11245	11921	831	12310	13141	Error	Error	-4.056	676	11245	831	12310	603606	4524273	0.643	7.489	0	0	0
1	6	10	"A57"	"A57"	15030	47545	100	1825	1904	866	45	1072	1072	1194	1374	115	18	1	0	13840	15156	7503	49	2034	2034	2187	1951	89	96	90	0	0.000	0.000	0.000	0.000	0.000	0.000	0.000	0.000	0.000	0.000	0.000	0.000	0.000	0.000	0.064	0.063	0.061	0.059	2.545	0.067	0.146	316	2384	100	753	11806	12559	832	13122	13954	Error	Error	-3.971	753	11806	832	13122	601681	4789138	0.517	6.647	0	0	0
1	7	10	"A58"	"A58"	15330	47545	100	1604	1782	1013	56	1115	1115	1219	1019	83	26	4	0	12018	11966	6626	55	2028	2028	2187	1399	63	80	76	0	0.000	0.000	0.000	0.000	0.000	0.000	0.000	0.000	0.000	0.000	0.000	0.000	0.000	0.000	0.049	0.067	0.066	0.070	3.410	0.072	0.154	316	2384	100	489	9990	10479	667	9938	10605	Error	Error	-4.353	489	9990	667	9938	562969	3781170	0.553	6.990	0	0	0
1	8	10	"A58"	"A58"	15630	47545	100	1726	1839	1066	57	1112	1112	1272	1921	151	4	1	0	11853	12928	6758	52	2042	2042	2166	1401	64	95	89	0	0.000	0.000	0.000	0.000	0.000	0.000	0.000	0.000	0.000	0.000	0.000	0.000	0.000	0.000	0.063	0.067	0.067	0.066	2.677	0.079	0.039	316	2384	100	614	9811	10425	727	10886	11613	Error	Error	-3.998	614	9811	727	10886	581166	4085329	0.295	7.682	0	0	0
1	9	10	"A58"	"A58"	15930	47540	100	1677	1947	2219	113	1111	1111	1228	1067	86	23	4	0	11292	12905	7223	55	2044	2044	2188	1564	71	89	84	0	0.000	0.000	0.000	0.000	0.000	0.000	0.000	0.000	0.000	0.000	0.000	0.000	0.000	0.000	0.061	0.077	0.068	0.065	2.830	0.075	0.093	316	2384	100	566	9248	9814	836	10861	11697	Error	Error	-4.030	566	9248	836	10861	615278	4078006	0.674	6.852	0	0	0
1	10	10	"A59"	"A59"	16230	47540	100	1826	1989	1354	68	1097	1097	1239	1379	111	20	1	0	14915	14286	5045	35	2034	2034	2241	1875	83	93	90	0	0.000	0.000	0.000	0.000	0.000	0.000	0.000	0.000	0.000	0.000	0.000	0.000	0.000	0.000	0.057	0.073	0.067	0.059	2.849	0.081	0.163	316	2384	100	729	12881	13610	892	12252	13144	Error	Error	-4.143	729	12881	892	12252	628576	4514236	0.544	6.424	0	0	0
1	11	10	"A59"	"A59"	16530	47540	100	1875	1983	860	43	1105	1105	1236	1078	87	31	4	0	14402	14081	4457	31	2059	2059	2316	1782	76	95	94	0	0.000	0.000	0.000	0.000	0.000	0.000	0.000	0.000	0.000	0.000	0.000	0.000	0.000	0.000	0.062	0.073	0.073	0.067	2.199	0.096	0.267	316	2384	100	770	12343	13113	878	12022	12900	Error	Error	-4.003	770	12343	878	12022	626485	4449738	0.693	6.602	0	0	0
1	12	10	"A59"	"A59"	16825	47540	100	1737	1936	1849	95	1077	1077	1239	1592	128	9	1	0	14191	13640	4979	36	2015	2015	2208	1709	77	95	93	0	0.000	0.000	0.000	0.000	0.000	0.000	0.000	0.000	0.000	0.000	0.000	0.000	0.000	0.000	0.054	0.074	0.064	0.054	2.818	0.109	0.125	316	2384	100	660	12176	12836	859	11625	12484	Error	Error	-4.205	660	12176	859	11625	611743	4310131	0.438	6.689	0	0	0
1	13	10	"A60"	"A60"	17125	47540	100	1200	1343	1162	86	1080	1080	1229	1187	96	3	0	0	4996	5604	3038	54	1986	1986	2169	1632	75	75	46	0	0.000	0.000	0.000	0.000	0.000	0.000	0.000	0.000	0.000	0.000	0.000	0.000	0.000	0.000	0.040	0.073	0.109	0.111	4.912	0.078	0.029	316	2384	100	120	3010	3130	263	3618	3881	Error	Error	-4.649	120	3010	263	3618	424296	1770870	0.096	2.105	0	0	0
1	14	10	"A60"	"A60"	17425	47540	100	1382	2179	5582	256	1082	1082	1239	1628	131	7	2	0	6109	7813	6397	81	1985	1985	2149	1945	90	76	51	0	0.000	0.000	0.000	0.000	0.000	0.000	0.000	0.000	0.000	0.000	0.000	0.000	0.000	0.000	0.073	0.188	0.105	0.111	3.037	0.605	0.246	316	2384	100	300	4124	4424	1097	5828	6925	Error	Error	-3.781	300	4124	1097	5828	688448	2469024	0.577	2.912	0	0	0
1	15	10	"A60"	"A60"	17725	47535	100	1266	1466	1655	112	1092	1092	1207	1007	83	6	1	0	4440	5902	4128	69	1996	1996	2133	1280	60	69	47	0	0.000	0.000	0.000	0.000	0.000	0.000	0.000	0.000	0.000	0.000	0.000	0.000	0.000	0.000	0.071	0.096	0.113	0.139	4.637	0.209	0.120	316	2384	100	174	2444	2618	374	3906	4280	Error	Error	-3.812	174	2444	374	3906	463161	1865071	0.257	2.945	0	0	0
1	16	10	"A61"	"A61"	18025	47535	100	1460	1580	936	59	1075	1075	1224	1633	133	3	0	0	9428	8687	4721	54	2011	2011	2163	1338	61	74	73	0	0.000	0.000	0.000	0.000	0.000	0.000	0.000	0.000	0.000	0.000	0.000	0.000	0.000	0.000	0.052	0.076	0.091	0.104	4.665	0.082	0.075	316	2384	100	385	7417	7802	505	6676	7181	Error	Error	-4.268	385	7417	505	6676	499312	2745184	0.218	4.876	0	0	0
1	17	10	"A61"	"A61"	18325	47535	100	1436	1687	2037	120	1110	1110	1242	1320	106	6	1	0	8361	8806	4118	46	2021	2021	2169	1382	63	90	85	0	0.000	0.000	0.000	0.000	0.000	0.000	0.000	0.000	0.000	0.000	0.000	0.000	0.000	0.000	0.051	0.085	0.074	0.073	3.537	0.150	0.109	316	2384	100	326	6340	6666	577	6785	7362	Error	Error	-4.282	326	6340	577	6785	533050	2782720	0.337	4.802	0	0	0
1	18	10	"A61"	"A61"	18625	47535	100	1800	1987	1986	99	1138	1138	1280	1881	146	7	0	0	12953	13266	7768	58	2075	2075	2195	1294	58	96	90	0	0.000	0.000	0.000	0.000	0.000	0.000	0.000	0.000	0.000	0.000	0.000	0.000	0.000	0.000	0.061	0.076	0.072	0.074	2.421	0.101	0.085	316	2384	100	662	10878	11540	849	11191	12040	Error	Error	-4.038	662	10878	849	11191	627960	4191961	0.376	8.556	0	0	0
1	1	11	"A62"	"A62"	13535	47850	100	1492	1661	1490	89	1313	1313	1417	1053	74	7	1	0	5313	5603	2465	43	2189	2189	2279	1155	50	87	73	0	0.000	0.000	0.000	0.000	0.000	0.000	0.000	0.000	0.000	0.000	0.000	0.000	0.000	0.000	0.057	0.102	0.134	0.124	3.992	0.260	0.101	316	2384	100	179	3124	3303	348	3414	3762	Error	Error	-4.125	179	3124	348	3414	524911	1770548	0.232	2.878	0	0	0
1	2	11	"A62"	"A62"	13835	47850	100	1725	1842	737	40	1441	1441	1566	900	57	18	2	0	6190	6274	2515	40	2293	2293	2425	1151	47	86	73	0	0.000	0.000	0.000	0.000	0.000	0.000	0.000	0.000	0.000	0.000	0.000	0.000	0.000	0.000	0.073	0.101	0.138	0.126	3.649	0.187	0.136	316	2384	100	284	3897	4181	401	3981	4382	Error	Error	-3.778	284	3897	401	3981	582123	1982584	0.307	3.344	0	0	0
1	3	11	"A62"	"A62"	14135	47845	100	1440	1524	812	53	1113	1113	1273	1971	154	1	0	0	7768	8626	4735	54	2060	2060	2169	1118	51	93	88	0	0.000	0.000	0.000	0.000	0.000	0.000	0.000	0.000	0.000	0.000	0.000	0.000	0.000	0.000	0.057	0.063	0.084	0.075	2.963	0.087	0.081	316	2384	100	327	5708	6035	411	6566	6977	Error	Error	-4.126	327	5708	411	6566	481514	2725879	0.127	5.775	0	0	0
1	4	11	"A63"	"A63"	14435	47845	100	2264	2360	1756	74	1083	1083	1220	1527	125	31	3	0	24938	21007	10245	48	2028	2028	2187	1438	65	87	82	0	0.000	0.000	0.000	0.000	0.000	0.000	0.000	0.000	0.000	0.000	0.000	0.000	0.000	0.000	0.052	0.067	0.059	0.070	2.638	0.078	0.261	316	2384	100	1181	22910	24091	1277	18979	20256	Error	Error	-4.278	1181	22910	1277	18979	745884	6638232	0.747	13.088	0	0	0
1	5	11	"A63"	"A63"	14735	47845	100	2223	2232	1562	69	1086	1086	1247	1794	143	17	0	0	25607	21844	9482	43	2003	2003	2204	1855	84	92	88	0	0.000	0.000	0.000	0.000	0.000	0.000	0.000	0.000	0.000	0.000	0.000	0.000	0.000	0.000	0.048	0.058	0.055	0.056	2.122	0.062	0.253	316	2384	100	1137	23604	24741	1146	19841	20987	Error	Error	-4.376	1137	23604	1146	19841	705379	6902561	0.549	10.588	0	0	0
1	6	11	"A63"	"A63"	15035	47845	100	2224	2339	1384	59	1077	1077	1175	928	78	61	19	0	24874	21274	8683	40	2008	2008	2151	1500	69	93	91	0	0.000	0.000	0.000	0.000	0.000	0.000	0.000	0.000	0.000	0.000	0.000	0.000	0.000	0.000	0.050	0.066	0.065	0.061	2.429	0.076	0.250	316	2384	100	1147	22866	24013	1262	19266	20528	Error	Error	-4.317	1147	22866	1262	19266	739092	6722569	1.254	12.749	0	0	0
1	7	11	"A64"	"A64"	15335	47845	100	1867	1933	1427	73	1069	1069	1213	1285	105	21	1	0	13853	12739	5250	41	2035	2035	2171	1684	77	88	85	0	0.000	0.000	0.000	0.000	0.000	0.000	0.000	0.000	0.000	0.000	0.000	0.000	0.000	0.000	0.068	0.081	0.079	0.074	2.755	0.123	0.151	316	2384	100	798	11818	12616	864	10704	11568	Error	Error	-3.888	798	11818	864	10704	610951	4025570	0.560	6.276	0	0	0
1	8	11	"A64"	"A64"	15635	47845	100	1843	1976	1262	63	1142	1142	1259	1098	87	29	4	0	11468	11828	4873	41	2067	2067	2222	1541	69	91	89	0	0.000	0.000	0.000	0.000	0.000	0.000	0.000	0.000	0.000	0.000	0.000	0.000	0.000	0.000	0.075	0.085	0.083	0.079	3.075	0.094	0.140	316	2384	100	701	9401	10102	834	9761	10595	Error	Error	-3.745	701	9401	834	9761	624519	3737691	0.653	6.234	0	0	0
1	9	11	"A64"	"A64"	15935	47840	100	1812	1950	1117	57	1185	1185	1299	1061	81	30	3	0	12542	12162	5297	43	2109	2109	2279	1372	60	89	86	0	0.000	0.000	0.000	0.000	0.000	0.000	0.000	0.000	0.000	0.000	0.000	0.000	0.000	0.000	0.060	0.076	0.080	0.078	3.055	0.080	0.100	316	2384	100	627	10433	11060	765	10053	10818	Error	Error	-4.057	627	10433	765	10053	616111	3843073	0.614	7.203	0	0	0
1	10	11	"A65"	"A65"	16235	47840	100	1994	2185	3007	137	1114	1114	1242	1075	86	42	6	0	23815	19043	10271	53	2034	2034	2255	1923	85	80	75	0	0.000	0.000	0.000	0.000	0.000	0.000	0.000	0.000	0.000	0.000	0.000	0.000	0.000	0.000	0.040	0.063	0.058	0.067	3.363	0.067	0.122	316	2384	100	880	21781	22661	1071	17009	18080	Error	Error	-4.629	880	21781	1071	17009	690366	6017591	0.877	8.730	0	0	0
1	11	11	"A65"	"A65"	16530	47840	100	2031	2114	1295	61	1076	1076	1223	1496	122	25	1	0	23192	19165	10218	53	1998	1998	2195	1843	83	86	81	0	0.000	0.000	0.000	0.000	0.000	0.000	0.000	0.000	0.000	0.000	0.000	0.000	0.000	0.000	0.045	0.060	0.061	0.065	2.825	0.060	0.069	316	2384	100	955	21194	22149	1038	17167	18205	Error	Error	-4.472	955	21194	1038	17167	668146	6056162	0.596	9.208	0	0	0
1	12	11	"A65"	"A65"	16830	47840	100	1931	1988	1016	51	1051	1051	1215	1862	153	11	0	0	19959	16819	7722	45	1965	1965	2149	1512	70	91	85	0	0.000	0.000	0.000	0.000	0.000	0.000	0.000	0.000	0.000	0.000	0.000	0.000	0.000	0.000	0.049	0.063	0.061	0.059	2.673	0.099	0.097	316	2384	100	880	17994	18874	937	14854	15791	Error	Error	-4.354	880	17994	937	14854	628263	5314730	0.415	9.702	0	0	0
1	13	11	"A66"	"A66"	17130	47840	100	2017	2242	2528	112	1068	1068	1178	1026	87	44	9	0	21180	18438	8470	45	1991	1991	2110	1106	52	91	86	0	0.000	0.000	0.000	0.000	0.000	0.000	0.000	0.000	0.000	0.000	0.000	0.000	0.000	0.000	0.049	0.071	0.060	0.064	2.653	0.068	0.116	316	2384	100	949	19189	20138	1174	16447	17621	Error	Error	-4.338	949	19189	1174	16447	708564	5826469	1.037	14.763	0	0	0
1	14	11	"A66"	"A66"	17430	47840	100	2112	2211	1170	52	1053	1053	1223	1550	126	28	2	0	25235	21482	9980	46	2012	2012	2268	2040	89	88	84	0	0.000	0.000	0.000	0.000	0.000	0.000	0.000	0.000	0.000	0.000	0.000	0.000	0.000	0.000	0.046	0.059	0.058	0.058	2.306	0.056	0.246	316	2384	100	1059	23223	24282	1158	19470	20628	Error	Error	-4.455	1059	23223	1158	19470	698600	6788192	0.637	9.419	0	0	0
1	15	11	"A66"	"A66"	17730	47840	100	2070	2294	2377	103	1049	1049	1239	1948	157	13	1	0	25028	21406	10898	50	1980	1980	2145	1845	86	90	85	0	0.000	0.000	0.000	0.000	0.000	0.000	0.000	0.000	0.000	0.000	0.000	0.000	0.000	0.000	0.044	0.064	0.058	0.057	2.499	0.079	0.215	316	2384	100	1021	23048	24069	1245	19426	20671	Error	Error	-4.497	1021	23048	1245	19426	724798	6764202	0.542	10.440	0	0	0
1	16	11	"A67"	"A67"	18030	47835	100	1517	1667	1067	64	1069	1069	1251	1790	143	5	0	0	9228	10372	6415	61	1983	1983	2140	1504	70	77	75	0	0.000	0.000	0.000	0.000	0.000	0.000	0.000	0.000	0.000	0.000	0.000	0.000	0.000	0.000	0.062	0.071	0.080	0.085	4.475	0.091	0.057	316	2384	100	448	7245	7693	598	8389	8987	Error	Error	-4.015	448	7245	598	8389	526676	3277397	0.232	5.473	0	0	0
1	17	11	"A67"	"A67"	18330	47835	100	1690	1876	2087	111	1115	1115	1242	1371	110	15	1	0	10984	12968	7865	60	2036	2036	2221	1679	75	86	80	0	0.000	0.000	0.000	0.000	0.000	0.000	0.000	0.000	0.000	0.000	0.000	0.000	0.000	0.000	0.064	0.070	0.069	0.071	2.914	0.104	0.134	316	2384	100	575	8948	9523	761	10932	11693	Error	Error	-3.960	575	8948	761	10932	592805	4097934	0.462	6.401	0	0	0
1	18	11	"A67"	"A67"	18630	47835	100	1670	1918	1519	79	1157	1157	1287	1297	100	19	2	0	10734	12277	7655	62	2076	2076	2244	1740	77	86	80	0	0.000	0.000	0.000	0.000	0.000	0.000	0.000	0.000	0.000	0.000	0.000	0.000	0.000	0.000	0.059	0.075	0.075	0.082	3.352	0.085	0.221	316	2384	100	513	8658	9171	761	10201	10962	Error	Error	-4.077	513	8658	761	10201	606067	3879486	0.487	5.766	0	0	0
1	1	12	"A68"	"A68"	13540	48150	100	1541	1627	907	55	1258	1258	1359	885	65	12	0	0	7372	6940	2498	35	2148	2148	2256	1117	49	86	83	0	0.000	0.000	0.000	0.000	0.000	0.000	0.000	0.000	0.000	0.000	0.000	0.000	0.000	0.000	0.054	0.077	0.098	0.093	3.854	0.119	0.085	316	2384	100	283	5224	5507	369	4792	5161	Error	Error	-4.206	283	5224	369	4792	514181	2193112	0.303	4.193	0	0	0
1	2	12	"A68"	"A68"	13840	48150	100	1576	1648	580	35	1205	1205	1345	1358	100	7	0	0	8322	9784	5287	54	2105	2105	2264	1348	59	96	82	0	0.000	0.000	0.000	0.000	0.000	0.000	0.000	0.000	0.000	0.000	0.000	0.000	0.000	0.000	0.060	0.058	0.078	0.073	2.785	0.107	0.125	316	2384	100	371	6217	6588	443	7679	8122	Error	Error	-4.067	371	6217	443	7679	520716	3091767	0.223	5.579	0	0	0
1	3	12	"A68"	"A68"	14140	48150	100	1634	1815	1171	64	1113	1113	1207	932	77	31	4	0	10867	12191	7517	61	2058	2058	2174	1249	57	98	90	0	0.000	0.000	0.000	0.000	0.000	0.000	0.000	0.000	0.000	0.000	0.000	0.000	0.000	0.000	0.059	0.069	0.069	0.064	2.980	0.067	0.135	316	2384	100	521	8809	9330	702	10133	10835	Error	Error	-4.080	521	8809	702	10133	573618	3852411	0.652	8.020	0	0	0
1	4	12	"A69"	"A69"	14440	48145	100	2159	2143	1020	47	1080	1080	1177	860	73	59	21	0	27786	22159	12164	54	2006	2006	2189	1568	71	84	78	0	0.000	0.000	0.000	0.000	0.000	0.000	0.000	0.000	0.000	0.000	0.000	0.000	0.000	0.000	0.042	0.053	0.056	0.062	2.891	0.057	0.318	316	2384	100	1079	25780	26859	1063	20153	21216	Error	Error	-4.578	1079	25780	1063	20153	677117	7002280	1.123	12.736	0	0	0
1	5	12	"A69"	"A69"	14740	48145	100	2123	2200	1668	75	1054	1054	1180	1166	98	45	6	0	26582	22283	10966	49	1986	1986	2143	1476	68	95	93	0	0.000	0.000	0.000	0.000	0.000	0.000	0.000	0.000	0.000	0.000	0.000	0.000	0.000	0.000	0.043	0.056	0.054	0.053	2.124	0.064	0.243	316	2384	100	1069	24596	25665	1146	20297	21443	Error	Error	-4.524	1069	24596	1146	20297	695242	7041335	0.875	13.645	0	0	0
1	6	12	"A69"	"A69"	15040	48145	100	2546	2554	1079	42	1074	1074	1209	1431	118	51	3	0	32438	30035	8421	28	1999	1999	2214	2005	90	97	96	0	0.000	0.000	0.000	0.000	0.000	0.000	0.000	0.000	0.000	0.000	0.000	0.000	0.000	0.000	0.048	0.053	0.051	0.048	1.781	0.058	0.276	316	2384	100	1472	30439	31911	1480	28036	29516	Error	Error	-4.370	1472	30439	1480	28036	806950	9491183	0.940	13.876	0	0	0
1	7	12	"A70"	"A70"	15340	48145	100	1988	2084	1457	69	1093	1093	1241	1544	124	16	1	0	19223	17196	7199	41	2017	2017	2228	2073	93	93	88	0	0.000	0.000	0.000	0.000	0.000	0.000	0.000	0.000	0.000	0.000	0.000	0.000	0.000	0.000	0.052	0.065	0.062	0.055	2.571	0.086	0.162	316	2384	100	895	17206	18101	991	15179	16170	Error	Error	-4.265	895	17206	991	15179	658470	5433949	0.546	7.220	0	0	0
1	8	12	"A70"	"A70"	15640	48145	100	1784	1883	798	42	1101	1101	1238	1300	105	25	0	0	12944	14613	8054	55	2031	2031	2170	1411	65	97	94	0	0.000	0.000	0.000	0.000	0.000	0.000	0.000	0.000	0.000	0.000	0.000	0.000	0.000	0.000	0.063	0.062	0.065	0.057	2.911	0.064	0.251	316	2384	100	683	10913	11596	782	12582	13364	Error	Error	-3.998	683	10913	782	12582	595086	4617818	0.496	8.819	0	0	0
1	9	12	"A70"	"A70"	15940	48145	100	2089	2237	1820	81	1125	1125	1248	1240	99	37	4	0	19881	19304	7424	38	2043	2043	2177	1505	69	98	93	0	0.000	0.000	0.000	0.000	0.000	0.000	0.000	0.000	0.000	0.000	0.000	0.000	0.000	0.000	0.054	0.064	0.060	0.056	2.444	0.059	0.168	316	2384	100	964	17838	18802	1112	17261	18373	Error	Error	-4.210	964	17838	1112	17261	706864	6100008	0.798	11.380	0	0	0
1	10	12	"A71"	"A71"	16240	48140	100	2024	2090	919	43	1065	1065	1215	1614	132	24	1	0	21102	19369	8922	46	2024	2024	2307	2509	108	83	82	0	0.000	0.000	0.000	0.000	0.000	0.000	0.000	0.000	0.000	0.000	0.000	0.000	0.000	0.000	0.050	0.059	0.061	0.060	2.579	0.072	0.110	316	2384	100	959	19078	20037	1025	17345	18370	Error	Error	-4.314	959	19078	1025	17345	660575	6120751	0.542	6.800	0	0	0
1	11	12	"A71"	"A71"	16535	48140	100	1752	1928	1180	61	1054	1054	1200	1495	124	18	1	0	16155	15664	7493	47	1975	1975	2215	2794	126	91	80	0	0.000	0.000	0.000	0.000	0.000	0.000	0.000	0.000	0.000	0.000	0.000	0.000	0.000	0.000	0.049	0.064	0.060	0.056	2.290	0.077	0.115	316	2384	100	698	14180	14878	874	13689	14563	Error	Error	-4.344	698	14180	874	13689	609334	4949724	0.487	4.814	0	0	0
1	12	12	"A71"	"A71"	16835	48140	100	1793	1904	1228	64	1050	1050	1225	1663	135	8	0	0	16913	16750	7599	45	2000	2000	2206	2256	102	96	88	0	0.000	0.000	0.000	0.000	0.000	0.000	0.000	0.000	0.000	0.000	0.000	0.000	0.000	0.000	0.050	0.058	0.054	0.050	2.459	0.079	0.095	316	2384	100	743	14913	15656	854	14750	15604	Error	Error	-4.327	743	14913	854	14750	601718	5292978	0.408	6.447	0	0	0
1	13	12	"A72"	"A72"	17135	48140	100	1682	1900	2626	138	1080	1080	1196	1119	93	25	3	0	11821	11745	5343	45	1990	1990	2125	1384	65	91	86	0	0.000	0.000	0.000	0.000	0.000	0.000	0.000	0.000	0.000	0.000	0.000	0.000	0.000	0.000	0.061	0.084	0.072	0.066	2.995	0.102	0.078	316	2384	100	602	9831	10433	820	9755	10575	Error	Error	-4.030	602	9831	820	9755	600256	3711489	0.629	6.951	0	0	0
1	14	12	"A72"	"A72"	17435	48140	100	1821	2161	1607	74	1105	1105	1256	1625	129	18	5	0	11714	12281	5201	42	2046	2046	2248	1585	70	97	95	0	0.000	0.000	0.000	0.000	0.000	0.000	0.000	0.000	0.000	0.000	0.000	0.000	0.000	0.000	0.074	0.103	0.092	0.080	2.838	0.135	0.078	316	2384	100	716	9668	10384	1056	10235	11291	Error	Error	-3.755	716	9668	1056	10235	682870	3880916	0.557	6.330	0	0	0
1	15	12	"A72"	"A72"	17735	48140	100	1930	2077	1465	70	1066	1066	1216	1501	123	22	1	0	14337	13913	6786	48	1991	1991	2147	1669	77	96	91	0	0.000	0.000	0.000	0.000	0.000	0.000	0.000	0.000	0.000	0.000	0.000	0.000	0.000	0.000	0.070	0.085	0.083	0.076	2.407	0.097	0.184	316	2384	100	864	12346	13210	1011	11922	12933	Error	Error	-3.837	864	12346	1011	11922	656414	4396550	0.574	7.050	0	0	0
1	16	12	"A73"	"A73"	18035	48140	100	1140	1344	1552	115	1056	1056	1202	1477	122	3	0	0	3334	4933	3630	73	1962	1962	2086	1938	92	40	23	0	0.000	0.000	0.000	0.000	0.000	0.000	0.000	0.000	0.000	0.000	0.000	0.000	0.000	0.000	0.061	0.097	0.155	0.184	5.599	0.123	0.034	316	2384	100	84	1372	1456	288	2971	3259	Error	Error	-4.030	84	1372	288	2971	424590	1558846	0.096	1.469	0	0	0
1	17	12	"A73"	"A73"	18335	48135	100	1170	1288	995	77	1054	1054	1229	1693	137	1	0	0	3323	3732	1752	46	1981	1981	2154	1911	88	31	7	0	0.000	0.000	0.000	0.000	0.000	0.000	0.000	0.000	0.000	0.000	0.000	0.000	0.000	0.000	0.086	0.134	0.264	0.239	3.656	0.400	0.161	316	2384	100	116	1342	1458	234	1751	1985	Error	Error	-3.532	116	1342	234	1751	407001	1179256	0.035	0.826	0	0	0
1	18	12	"A73"	"A73"	18635	48135	100	1273	1404	1426	101	1118	1118	1261	1312	104	3	0	0	3169	4232	2927	69	2019	2019	2188	2090	95	27	15	0	0.000	0.000	0.000	0.000	0.000	0.000	0.000	0.000	0.000	0.000	0.000	0.000	0.000	0.000	0.135	0.129	0.225	0.235	4.694	0.506	0.361	316	2384	100	155	1150	1305	286	2213	2499	Error	Error	-2.891	155	1150	286	2213	443531	1337453	0.109	0.978	0	0	0
1	1	13	"A74"	"A74"	13545	48450	100	1873	1939	733	37	1113	1113	1229	1302	105	23	1	0	14975	14271	6193	43	2019	2019	2107	981	46	93	89	0	0.000	0.000	0.000	0.000	0.000	0.000	0.000	0.000	0.000	0.000	0.000	0.000	0.000	0.000	0.059	0.067	0.068	0.064	2.589	0.068	0.240	316	2384	100	760	12956	13716	826	12252	13078	Error	Error	-4.091	760	12956	826	12252	612678	4509734	0.545	12.400	0	0	0
1	2	13	"A74"	"A74"	13845	48450	100	2021	2109	1110	52	1097	1097	1190	1029	86	44	6	0	16484	16271	5517	33	2011	2011	2122	1207	56	98	96	0	0.000	0.000	0.000	0.000	0.000	0.000	0.000	0.000	0.000	0.000	0.000	0.000	0.000	0.000	0.064	0.071	0.068	0.060	2.497	0.069	0.141	316	2384	100	924	14473	15397	1012	14260	15272	Error	Error	-3.969	924	14473	1012	14260	666402	5141762	0.893	11.722	0	0	0
1	3	13	"A74"	"A74"	14145	48450	100	1830	2003	1054	52	1054	1054	1148	890	77	43	10	0	13699	14570	6620	45	1998	1998	2101	1177	56	96	93	0	0.000	0.000	0.000	0.000	0.000	0.000	0.000	0.000	0.000	0.000	0.000	0.000	0.000	0.000	0.066	0.075	0.066	0.065	2.421	0.081	0.306	316	2384	100	776	11701	12477	949	12572	13521	Error	Error	-3.914	776	11701	949	12572	632970	4604140	0.961	10.594	0	0	0
1	4	13	"A75"	"A75"	14445	48450	100	2443	2577	1313	50	1039	1039	1195	1692	141	40	6	0	13635	12779	6086	47	1974	1974	2151	2028	94	83	80	0	0.000	0.000	0.000	0.000	0.000	0.000	0.000	0.000	0.000	0.000	0.000	0.000	0.000	0.000	0.120	0.142	0.134	0.140	2.951	0.164	0.202	316	2384	100	1404	11661	13065	1538	10805	12343	Error	Error	-3.054	1404	11661	1538	10805	814452	4038056	0.817	5.241	0	0	0
1	5	13	"A75"	"A75"	14745	48445	100	2338	2437	1426	58	1024	1024	1143	1154	100	55	16	0	12372	12914	5477	42	1981	1981	2121	1604	75	93	90	0	0.000	0.000	0.000	0.000	0.000	0.000	0.000	0.000	0.000	0.000	0.000	0.000	0.000	0.000	0.126	0.129	0.123	0.121	2.503	0.170	0.284	316	2384	100	1314	10391	11705	1413	10933	12346	Error	Error	-2.983	1314	10391	1413	10933	770043	4080980	1.121	6.729	0	0	0
1	6	13	"A75"	"A75"	15045	48445	100	2440	2667	2716	101	1045	1045	1178	1288	109	52	14	0	14274	13893	5570	40	1979	1979	2144	1902	88	93	91	0	0.000	0.000	0.000	0.000	0.000	0.000	0.000	0.000	0.000	0.000	0.000	0.000	0.000	0.000	0.113	0.136	0.120	0.111	2.257	0.176	0.194	316	2384	100	1395	12295	13690	1622	11914	13536	Error	Error	-3.140	1395	12295	1622	11914	842857	4390279	1.156	6.177	0	0	0
1	7	13	"A76"	"A76"	15345	48445	100	1855	1941	1128	58	1030	1030	1172	1209	103	29	1	0	14412	13679	6328	46	1979	1979	2148	1555	72	87	84	0	0.000	0.000	0.000	0.000	0.000	0.000	0.000	0.000	0.000	0.000	0.000	0.000	0.000	0.000	0.066	0.078	0.081	0.075	2.734	0.093	0.333	316	2384	100	825	12433	13258	911	11700	12611	Error	Error	-3.914	825	12433	911	11700	613511	4322646	0.636	7.415	0	0	0
1	8	13	"A76"	"A76"	15645	48445	100	1849	1981	1126	56	1043	1043	1187	1413	119	20	1	0	13794	14424	6395	44	1954	1954	2183	1717	78	93	90	0	0.000	0.000	0.000	0.000	0.000	0.000	0.000	0.000	0.000	0.000	0.000	0.000	0.000	0.000	0.068	0.075	0.068	0.065	2.891	0.108	0.132	316	2384	100	806	11840	12646	938	12470	13408	Error	Error	-3.877	806	11840	938	12470	625845	4557852	0.562	7.129	0	0	0
1	9	13	"A76"	"A76"	15945	48445	100	1806	1893	1168	61	1041	1041	1153	1161	100	24	2	0	12978	13152	6062	46	1961	1961	2092	1647	78	94	88	0	0.000	0.000	0.000	0.000	0.000	0.000	0.000	0.000	0.000	0.000	0.000	0.000	0.000	0.000	0.069	0.076	0.074	0.074	2.600	0.086	0.141	316	2384	100	765	11017	11782	852	11191	12043	Error	Error	-3.848	765	11017	852	11191	598032	4156125	0.637	6.715	0	0	0
1	10	13	"A77"	"A77"	16245	48445	100	2699	2872	1852	64	1049	1049	1273	2341	183	34	1	0	11675	11724	5727	48	1978	1978	2166	2057	94	89	86	0	0.000	0.000	0.000	0.000	0.000	0.000	0.000	0.000	0.000	0.000	0.000	0.000	0.000	0.000	0.170	0.187	0.164	0.157	2.606	0.221	0.142	316	2384	100	1650	9697	11347	1823	9746	11569	Error	Error	-2.555	1650	9697	1823	9746	907629	3704796	0.683	4.647	0	0	0
1	11	13	"A77"	"A77"	16540	48440	100	3032	2960	1368	46	1041	1041	1187	1484	125	61	24	0	11865	11681	4893	41	1970	1970	2160	1588	73	89	87	0	0.000	0.000	0.000	0.000	0.000	0.000	0.000	0.000	0.000	0.000	0.000	0.000	0.000	0.000	0.201	0.198	0.188	0.179	2.757	0.196	0.313	316	2384	100	1991	9895	11886	1919	9711	11630	Error	Error	-2.313	1991	9895	1919	9711	935456	3691257	1.195	5.996	0	0	0
1	12	13	"A77"	"A77"	16840	48440	100	3254	3166	1869	59	1045	1045	1215	1589	130	64	19	0	11336	11959	4816	40	1968	1968	2186	1971	90	93	92	0	0.000	0.000	0.000	0.000	0.000	0.000	0.000	0.000	0.000	0.000	0.000	0.000	0.000	0.000	0.236	0.212	0.208	0.185	2.461	0.192	0.323	316	2384	100	2209	9368	11577	2121	9991	12112	Error	Error	-2.084	2209	9368	2121	9991	1000419	3778965	1.228	4.958	0	0	0
1	13	13	"A78"	"A78"	17140	48440	100	1900	1968	1188	60	1085	1085	1235	1439	116	19	0	0	13562	12040	5925	49	2001	2001	2204	2206	100	79	76	0	0.000	0.000	0.000	0.000	0.000	0.000	0.000	0.000	0.000	0.000	0.000	0.000	0.000	0.000	0.070	0.088	0.084	0.091	2.592	0.126	0.264	316	2384	100	815	11561	12376	883	10039	10922	Error	Error	-3.826	815	11561	883	10039	621943	3804655	0.509	4.459	0	0	0
1	14	13	"A78"	"A78"	17440	48440	100	1988	2071	1144	55	1154	1154	1285	1138	88	34	3	0	15677	15133	6322	41	2074	2074	2373	2186	92	92	89	0	0.000	0.000	0.000	0.000	0.000	0.000	0.000	0.000	0.000	0.000	0.000	0.000	0.000	0.000	0.061	0.070	0.073	0.068	2.430	0.081	0.185	316	2384	100	834	13603	14437	917	13059	13976	Error	Error	-4.028	834	13603	917	13059	654582	4782032	0.691	5.837	0	0	0
1	15	13	"A78"	"A78"	17740	48440	100	1973	2043	1035	50	1120	1120	1292	1607	124	12	1	0	16180	14470	7379	50	2025	2025	2217	1926	86	83	80	0	0.000	0.000	0.000	0.000	0.000	0.000	0.000	0.000	0.000	0.000	0.000	0.000	0.000	0.000	0.060	0.074	0.070	0.085	3.131	0.088	0.141	316	2384	100	853	14155	15008	923	12445	13368	Error	Error	-4.053	853	14155	923	12445	645559	4572630	0.467	6.362	0	0	0
1	16	13	"A79"	"A79"	18040	48440	100	1627	1810	1879	103	1095	1095	1243	1690	135	7	0	0	11515	12728	8269	64	1979	1979	2192	2338	106	74	70	0	0.000	0.000	0.000	0.000	0.000	0.000	0.000	0.000	0.000	0.000	0.000	0.000	0.000	0.000	0.056	0.067	0.069	0.082	4.553	0.113	0.144	316	2384	100	532	9536	10068	715	10749	11464	Error	Error	-4.164	532	9536	715	10749	571868	4021895	0.336	4.506	0	0	0
1	17	13	"A79"	"A79"	18340	48435	100	1727	2004	1912	95	1096	1096	1199	1006	83	32	6	0	11261	12766	8447	66	1995	1995	2149	1626	75	77	73	0	0.000	0.000	0.000	0.000	0.000	0.000	0.000	0.000	0.000	0.000	0.000	0.000	0.000	0.000	0.068	0.084	0.078	0.092	3.599	0.096	0.164	316	2384	100	631	9266	9897	908	10771	11679	Error	Error	-3.876	631	9266	908	10771	633328	4034198	0.800	6.530	0	0	0
1	18	13	"A79"	"A79"	18640	48435	100	1848	1985	1162	58	1119	1119	1245	1172	94	28	3	0	13750	14199	7424	52	2020	2020	2266	2003	88	87	81	0	0.000	0.000	0.000	0.000	0.000	0.000	0.000	0.000	0.000	0.000	0.000	0.000	0.000	0.000	0.062	0.071	0.066	0.071	2.827	0.085	0.134	316	2384	100	729	11730	12459	866	12179	13045	Error	Error	-4.008	729	11730	866	12179	627398	4486864	0.631	5.958	0	0	0
1	1	14	"A80"	"A80"	13550	48750	100	1582	1726	952	55	1075	1075	1160	937	80	28	3	0	11310	11723	5785	49	1980	1980	2056	796	38	93	87	0	0.000	0.000	0.000	0.000	0.000	0.000	0.000	0.000	0.000	0.000	0.000	0.000	0.000	0.000	0.054	0.067	0.069	0.065	3.469	0.063	0.094	316	2384	100	507	9330	9837	651	9743	10394	Error	Error	-4.202	507	9330	651	9743	545366	3704342	0.604	12.144	0	0	0
1	2	14	"A80"	"A80"	13850	48750	100	1871	1943	1150	59	1045	1045	1131	765	67	53	13	0	14604	14308	4846	33	1986	1986	2116	1351	63	96	96	0	0.000	0.000	0.000	0.000	0.000	0.000	0.000	0.000	0.000	0.000	0.000	0.000	0.000	0.000	0.065	0.073	0.070	0.064	2.435	0.079	0.257	316	2384	100	826	12618	13444	898	12322	13220	Error	Error	-3.933	826	12618	898	12322	614041	4521433	1.061	9.024	0	0	0
1	3	14	"A80"	"A80"	14150	48750	100	1651	1841	1204	65	1035	1035	1136	1049	92	29	3	0	13428	14232	7094	49	1953	1953	2124	1468	69	97	93	0	0.000	0.000	0.000	0.000	0.000	0.000	0.000	0.000	0.000	0.000	0.000	0.000	0.000	0.000	0.054	0.066	0.062	0.057	2.548	0.072	0.190	316	2384	100	616	11475	12091	806	12279	13085	Error	Error	-4.219	616	11475	806	12279	581866	4497304	0.672	8.248	0	0	0
1	4	14	"A81"	"A81"	14450	48750	100	1829	1895	1633	86	1019	1019	1155	1216	105	30	0	0	15840	14936	6841	45	1953	1953	2148	1711	79	88	85	0	0.000	0.000	0.000	0.000	0.000	0.000	0.000	0.000	0.000	0.000	0.000	0.000	0.000	0.000	0.058	0.067	0.071	0.063	2.294	0.079	0.153	316	2384	100	810	13887	14697	876	12983	13859	Error	Error	-4.100	810	13887	876	12983	598776	4719723	0.609	7.474	0	0	0
1	5	14	"A81"	"A81"	14750	48745	100	1876	1980	1135	57	1035	1035	1145	1074	93	37	4	0	17027	16758	6620	39	1958	1958	2113	1362	64	97	94	0	0.000	0.000	0.000	0.000	0.000	0.000	0.000	0.000	0.000	0.000	0.000	0.000	0.000	0.000	0.056	0.064	0.063	0.056	2.449	0.063	0.209	316	2384	100	841	15069	15910	945	14800	15745	Error	Error	-4.163	841	15069	945	14800	625593	5295677	0.777	10.753	0	0	0
1	6	14	"A81"	"A81"	15050	48745	100	2185	2352	1884	80	1034	1034	1161	1064	91	56	10	0	21876	21416	5749	26	1974	1974	2187	1874	85	99	96	0	0.000	0.000	0.000	0.000	0.000	0.000	0.000	0.000	0.000	0.000	0.000	0.000	0.000	0.000	0.058	0.068	0.060	0.058	1.911	0.069	0.192	316	2384	100	1151	19902	21053	1318	19442	20760	Error	Error	-4.112	1151	19902	1318	19442	743232	6767590	1.119	10.261	0	0	0
1	7	14	"A82"	"A82"	15350	48745	100	1945	1980	992	50	1030	1030	1174	1210	103	30	2	0	18006	16527	7429	44	1951	1951	2103	1673	79	88	86	0	0.000	0.000	0.000	0.000	0.000	0.000	0.000	0.000	0.000	0.000	0.000	0.000	0.000	0.000	0.057	0.065	0.063	0.064	2.588	0.065	0.192	316	2384	100	915	16055	16970	950	14576	15526	Error	Error	-4.133	915	16055	950	14576	625593	5222537	0.666	8.622	0	0	0
1	8	14	"A82"	"A82"	15650	48745	100	2090	2124	802	37	1045	1045	1201	1864	155	12	0	0	21548	20434	6547	32	1943	1943	2102	1562	74	98	96	0	0.000	0.000	0.000	0.000	0.000	0.000	0.000	0.000	0.000	0.000	0.000	0.000	0.000	0.000	0.053	0.058	0.058	0.051	2.216	0.074	0.088	316	2384	100	1045	19605	20650	1079	18491	19570	Error	Error	-4.230	1045	19605	1079	18491	671038	6457074	0.495	11.736	0	0	0
1	9	14	"A82"	"A82"	15950	48745	100	1932	1993	739	37	1003	1003	1179	1970	167	9	0	0	21224	19496	7384	37	1930	1930	2112	1871	88	94	90	0	0.000	0.000	0.000	0.000	0.000	0.000	0.000	0.000	0.000	0.000	0.000	0.000	0.000	0.000	0.048	0.056	0.058	0.054	2.071	0.058	0.061	316	2384	100	929	19294	20223	990	17566	18556	Error	Error	-4.376	929	19294	990	17566	629925	6160689	0.413	9.291	0	0	0
1	10	14	"A83"	"A83"	16250	48745	100	1790	1893	1022	53	1018	1018	1161	1474	126	13	1	0	14168	13823	5380	38	1940	1940	2092	1604	76	94	91	0	0.000	0.000	0.000	0.000	0.000	0.000	0.000	0.000	0.000	0.000	0.000	0.000	0.000	0.000	0.063	0.074	0.071	0.066	2.410	0.075	0.169	316	2384	100	772	12228	13000	875	11883	12758	Error	Error	-3.985	772	12228	875	11883	598033	4368020	0.497	7.314	0	0	0
1	11	14	"A83"	"A83"	16545	48745	100	1782	1950	2140	109	1078	1078	1223	1806	147	5	0	0	13326	12892	5367	41	1981	1981	2127	1388	65	94	91	0	0.000	0.000	0.000	0.000	0.000	0.000	0.000	0.000	0.000	0.000	0.000	0.000	0.000	0.000	0.062	0.080	0.069	0.062	2.873	0.090	0.103	316	2384	100	704	11345	12049	872	10911	11783	Error	Error	-4.010	704	11345	872	10911	616098	4073981	0.403	7.756	0	0	0
1	12	14	"A83"	"A83"	16845	48740	100	1768	1921	1184	61	1063	1063	1191	1474	123	15	2	0	5904	6141	2851	46	1964	1964	2111	1866	88	85	55	0	0.000	0.000	0.000	0.000	0.000	0.000	0.000	0.000	0.000	0.000	0.000	0.000	0.000	0.000	0.179	0.205	0.199	0.175	2.932	0.260	0.264	316	2384	100	705	3940	4645	858	4177	5035	Error	Error	-2.483	705	3940	858	4177	607125	1940428	0.495	2.160	0	0	0
1	13	14	"A84"	"A84"	17145	48740	100	1870	2006	1194	59	1121	1121	1256	1143	91	29	2	0	13186	12054	5568	46	1989	1989	2138	1717	80	88	83	0	0.000	0.000	0.000	0.000	0.000	0.000	0.000	0.000	0.000	0.000	0.000	0.000	0.000	0.000	0.067	0.088	0.083	0.078	3.265	0.090	0.135	316	2384	100	749	11197	11946	885	10065	10950	Error	Error	-3.902	749	11197	885	10065	633999	3809141	0.656	5.775	0	0	0
1	14	14	"A84"	"A84"	17445	48740	100	1926	2128	1092	51	1290	1290	1414	1006	71	31	7	0	11735	11367	5478	48	2136	2136	2347	1530	65	88	84	0	0.000	0.000	0.000	0.000	0.000	0.000	0.000	0.000	0.000	0.000	0.000	0.000	0.000	0.000	0.066	0.091	0.086	0.080	3.145	0.098	0.215	316	2384	100	636	9599	10235	838	9231	10069	Error	Error	-3.916	636	9599	838	9231	672566	3592097	0.710	5.895	0	0	0
1	15	14	"A84"	"A84"	17745	48740	100	2550	2679	1022	38	1627	1627	1872	1257	67	32	6	0	10960	10743	4673	43	2298	2298	2491	1269	50	87	84	0	0.000	0.000	0.000	0.000	0.000	0.000	0.000	0.000	0.000	0.000	0.000	0.000	0.000	0.000	0.107	0.125	0.129	0.128	2.997	0.122	0.162	316	2384	100	923	8662	9585	1052	8445	9497	Error	Error	-3.230	923	8662	1052	8445	846431	3394716	0.642	6.503	0	0	0
1	16	14	"A85"	"A85"	18045	48740	100	1688	1907	1243	65	1141	1141	1286	1392	108	17	2	0	11906	11392	5887	51	2006	2006	2135	1460	68	86	83	0	0.000	0.000	0.000	0.000	0.000	0.000	0.000	0.000	0.000	0.000	0.000	0.000	0.000	0.000	0.055	0.082	0.078	0.076	3.161	0.097	0.131	316	2384	100	547	9900	10447	766	9386	10152	Error	Error	-4.178	547	9900	766	9386	602491	3599950	0.446	6.340	0	0	0
1	17	14	"A85"	"A85"	18345	48740	100	1603	1681	905	53	1117	1117	1232	1296	105	12	0	0	10480	10703	5593	52	1983	1983	2121	1444	68	85	79	0	0.000	0.000	0.000	0.000	0.000	0.000	0.000	0.000	0.000	0.000	0.000	0.000	0.000	0.000	0.057	0.065	0.071	0.075	3.153	0.087	0.074	316	2384	100	486	8497	8983	564	8720	9284	Error	Error	-4.128	486	8497	564	8720	531126	3382007	0.346	5.943	0	0	0
1	18	14	"A85"	"A85"	18645	48735	100	1700	1848	1204	65	1119	1119	1261	1228	97	20	1	0	10776	11352	6470	56	2027	2027	2153	1269	58	85	82	0	0.000	0.000	0.000	0.000	0.000	0.000	0.000	0.000	0.000	0.000	0.000	0.000	0.000	0.000	0.066	0.078	0.084	0.082	3.446	0.092	0.128	316	2384	100	581	8749	9330	729	9325	10054	Error	Error	-3.913	581	8749	729	9325	584017	3587175	0.478	7.249	0	0	0
1	1	15	"A86"	"A86"	13555	49050	100	1706	1855	1183	63	1072	1072	1166	878	75	37	7	0	14419	13180	6727	51	1972	1972	2102	1215	57	84	81	0	0.000	0.000	0.000	0.000	0.000	0.000	0.000	0.000	0.000	0.000	0.000	0.000	0.000	0.000	0.051	0.070	0.068	0.069	3.216	0.077	0.300	316	2384	100	634	12447	13081	783	11208	11991	Error	Error	-4.295	634	12447	783	11208	586154	4164732	0.785	9.118	0	0	0
1	2	15	"A86"	"A86"	13855	49050	100	1767	1826	736	40	1055	1055	1170	1074	91	31	1	0	13026	13368	6603	49	1974	1974	2106	1036	49	95	93	0	0.000	0.000	0.000	0.000	0.000	0.000	0.000	0.000	0.000	0.000	0.000	0.000	0.000	0.000	0.064	0.068	0.071	0.070	2.534	0.064	0.152	316	2384	100	712	11052	11764	771	11394	12165	Error	Error	-3.956	712	11052	771	11394	577052	4224186	0.611	10.871	0	0	0
1	3	15	"A86"	"A86"	14155	49050	100	1710	1824	889	48	1024	1024	1143	1170	102	26	2	0	14603	13638	6070	44	1968	1968	2118	1501	70	93	91	0	0.000	0.000	0.000	0.000	0.000	0.000	0.000	0.000	0.000	0.000	0.000	0.000	0.000	0.000	0.054	0.069	0.075	0.069	2.480	0.070	0.176	316	2384	100	686	12635	13321	800	11670	12470	Error	Error	-4.203	686	12635	800	11670	576537	4309584	0.582	7.675	0	0	0
1	4	15	"A87"	"A87"	14455	49050	100	1722	1794	716	39	1012	1012	1122	1023	91	34	3	0	13407	13601	6232	45	1954	1954	2105	1658	78	88	86	0	0.000	0.000	0.000	0.000	0.000	0.000	0.000	0.000	0.000	0.000	0.000	0.000	0.000	0.000	0.062	0.067	0.070	0.071	2.772	0.069	0.155	316	2384	100	710	11453	12163	782	11647	12429	Error	Error	-4.012	710	11453	782	11647	566940	4297850	0.657	6.934	0	0	0
1	5	15	"A87"	"A87"	14755	49050	100	1721	1800	1085	60	1023	1023	1126	1000	88	31	4	0	12816	13531	6076	44	1944	1944	2069	1345	65	93	90	0	0.000	0.000	0.000	0.000	0.000	0.000	0.000	0.000	0.000	0.000	0.000	0.000	0.000	0.000	0.064	0.067	0.064	0.060	2.628	0.087	0.209	316	2384	100	698	10872	11570	777	11587	12364	Error	Error	-3.961	698	10872	777	11587	568764	4275786	0.674	8.522	0	0	0
1	6	15	"A87"	"A87"	15055	49045	100	1792	1860	806	43	1048	1048	1151	872	75	42	9	0	14786	14046	5901	42	1948	1948	2106	1509	71	93	90	0	0.000	0.000	0.000	0.000	0.000	0.000	0.000	0.000	0.000	0.000	0.000	0.000	0.000	0.000	0.058	0.067	0.068	0.061	2.718	0.071	0.163	316	2384	100	744	12838	13582	812	12098	12910	Error	Error	-4.109	744	12838	812	12098	587734	4438442	0.813	7.913	0	0	0
1	7	15	"A88"	"A88"	15355	49045	100	1656	1696	706	41	1043	1043	1175	1182	100	17	0	0	14578	14119	6294	44	1938	1938	2077	1632	78	88	85	0	0.000	0.000	0.000	0.000	0.000	0.000	0.000	0.000	0.000	0.000	0.000	0.000	0.000	0.000	0.048	0.054	0.054	0.053	2.625	0.081	0.156	316	2384	100	613	12640	13253	653	12181	12834	Error	Error	-4.366	613	12640	653	12181	535879	4461506	0.441	7.379	0	0	0
1	8	15	"A88"	"A88"	15655	49045	100	1796	1841	887	48	1017	1017	1137	1012	89	34	3	0	15000	14892	5888	39	1918	1918	2069	1515	73	93	90	0	0.000	0.000	0.000	0.000	0.000	0.000	0.000	0.000	0.000	0.000	0.000	0.000	0.000	0.000	0.060	0.064	0.064	0.060	2.324	0.068	0.166	316	2384	100	779	13082	13861	824	12974	13798	Error	Error	-4.070	779	13082	824	12974	581633	4705752	0.696	8.464	0	0	0
1	9	15	"A88"	"A88"	15955	49045	100	1751	1873	854	45	1035	1035	1149	1030	89	33	5	0	15576	14323	6664	46	1920	1920	2087	2002	95	89	85	0	0.000	0.000	0.000	0.000	0.000	0.000	0.000	0.000	0.000	0.000	0.000	0.000	0.000	0.000	0.052	0.068	0.062	0.063	3.078	0.078	0.165	316	2384	100	716	13656	14372	838	12403	13241	Error	Error	-4.253	716	13656	838	12403	591817	4525957	0.703	6.112	0	0	0
1	10	15	"A89"	"A89"	16250	49045	100	1800	1941	1283	66	1026	1026	1137	1163	102	32	4	0	19871	17279	8412	48	1922	1922	2030	1514	74	89	84	0	0.000	0.000	0.000	0.000	0.000	0.000	0.000	0.000	0.000	0.000	0.000	0.000	0.000	0.000	0.043	0.060	0.056	0.057	2.953	0.057	0.158	316	2384	100	774	17949	18723	915	15357	16272	Error	Error	-4.535	774	17949	915	15357	613300	5460142	0.691	10.072	0	0	0
1	11	15	"A89"	"A89"	16550	49045	100	1644	1850	1672	90	1040	1040	1203	1840	152	6	0	0	13786	15449	9206	59	1906	1906	2057	1559	75	91	86	0	0.000	0.000	0.000	0.000	0.000	0.000	0.000	0.000	0.000	0.000	0.000	0.000	0.000	0.000	0.051	0.060	0.056	0.058	2.647	0.067	0.151	316	2384	100	604	11880	12484	810	13543	14353	Error	Error	-4.298	604	11880	810	13543	584640	4881878	0.352	8.590	0	0	0
1	12	15	"A89"	"A89"	16850	49045	100	1768	1925	1031	53	1076	1076	1187	968	81	37	10	0	18136	16276	9322	57	1946	1946	2090	1324	63	93	88	0	0.000	0.000	0.000	0.000	0.000	0.000	0.000	0.000	0.000	0.000	0.000	0.000	0.000	0.000	0.043	0.059	0.058	0.057	2.387	0.062	0.122	316	2384	100	692	16190	16882	849	14330	15179	Error	Error	-4.548	692	16190	849	14330	608384	5143234	0.762	10.715	0	0	0
1	13	15	"A90"	"A90"	17150	49040	100	1847	1897	1025	54	1167	1167	1313	1473	112	16	1	0	15433	12812	7597	59	2036	2036	2230	1438	64	74	70	0	0.000	0.000	0.000	0.000	0.000	0.000	0.000	0.000	0.000	0.000	0.000	0.000	0.000	0.000	0.051	0.068	0.072	0.086	3.345	0.082	0.100	316	2384	100	680	13397	14077	730	10776	11506	Error	Error	-4.300	680	13397	730	10776	599421	4048723	0.396	7.359	0	0	0
1	14	15	"A90"	"A90"	17450	49040	100	2322	2385	817	34	1605	1605	1749	841	48	40	13	0	13001	12377	5624	45	2322	2322	2495	1080	43	87	84	0	0.000	0.000	0.000	0.000	0.000	0.000	0.000	0.000	0.000	0.000	0.000	0.000	0.000	0.000	0.067	0.078	0.082	0.079	3.080	0.079	0.233	316	2384	100	717	10679	11396	780	10055	10835	Error	Error	-3.897	717	10679	780	10055	753801	3911278	0.756	9.150	0	0	0
1	15	15	"A90"	"A90"	17750	49040	100	2247	2342	967	41	1605	1605	1758	1228	69	20	2	0	14325	13094	5890	44	2302	2302	2438	1330	54	87	82	0	0.000	0.000	0.000	0.000	0.000	0.000	0.000	0.000	0.000	0.000	0.000	0.000	0.000	0.000	0.053	0.068	0.065	0.069	3.166	0.077	0.166	316	2384	100	642	12023	12665	737	10792	11529	Error	Error	-4.227	642	12023	737	10792	740151	4137809	0.476	8.012	0	0	0
1	16	15	"A91"	"A91"	18050	49040	100	1801	1878	1074	57	1146	1146	1252	1130	90	24	1	0	12143	10750	5787	53	2019	2019	2166	1517	70	75	73	0	0.000	0.000	0.000	0.000	0.000	0.000	0.000	0.000	0.000	0.000	0.000	0.000	0.000	0.000	0.065	0.084	0.095	0.101	3.379	0.112	0.208	316	2384	100	655	10124	10779	732	8731	9463	Error	Error	-3.950	655	10124	732	8731	593379	3396945	0.554	5.659	0	0	0
1	17	15	"A91"	"A91"	18350	49040	100	1758	1920	1673	87	1108	1108	1235	1357	109	18	1	0	12934	11721	6718	57	1984	1984	2120	1626	76	81	77	0	0.000	0.000	0.000	0.000	0.000	0.000	0.000	0.000	0.000	0.000	0.000	0.000	0.000	0.000	0.059	0.083	0.078	0.081	4.134	0.146	0.199	316	2384	100	650	10950	11600	812	9737	10549	Error	Error	-4.074	650	10950	812	9737	606650	3703915	0.505	5.905	0	0	0
1	18	15	"A91"	"A91"	18650	49040	100	1680	1772	629	35	1127	1127	1305	2189	167	1	0	0	12026	10816	5449	50	2032	2032	2204	2381	108	81	70	0	0.000	0.000	0.000	0.000	0.000	0.000	0.000	0.000	0.000	0.000	0.000	0.000	0.000	0.000	0.055	0.073	0.080	0.077	3.037	0.308	0.208	316	2384	100	553	9994	10547	645	8784	9429	Error	Error	-4.176	553	9994	645	8784	559908	3417875	0.213	3.617	0	0	0
1	1	16	"A92"	"A92"	13560	49350	100	1735	1834	852	46	1093	1093	1167	727	62	46	14	0	13319	13175	6187	46	1998	1998	2112	1110	52	88	86	0	0.000	0.000	0.000	0.000	0.000	0.000	0.000	0.000	0.000	0.000	0.000	0.000	0.000	0.000	0.057	0.066	0.071	0.068	3.383	0.068	0.319	316	2384	100	642	11321	11963	741	11177	11918	Error	Error	-4.140	642	11321	741	11177	579582	4163322	0.917	9.967	0	0	0
1	2	16	"A92"	"A92"	13860	49350	100	1792	1910	774	40	1067	1067	1159	841	72	41	11	0	15341	14465	6574	45	1993	1993	2085	834	40	97	96	0	0.000	0.000	0.000	0.000	0.000	0.000	0.000	0.000	0.000	0.000	0.000	0.000	0.000	0.000	0.054	0.068	0.067	0.063	2.644	0.066	0.270	316	2384	100	725	13348	14073	843	12472	13315	Error	Error	-4.202	725	13348	843	12472	603714	4571072	0.893	14.844	0	0	0
1	3	16	"A92"	"A92"	14160	49350	100	1883	2068	2154	104	1069	1069	1194	1443	120	20	1	0	17213	17280	5696	32	1991	1991	2168	1783	82	98	95	0	0.000	0.000	0.000	0.000	0.000	0.000	0.000	0.000	0.000	0.000	0.000	0.000	0.000	0.000	0.053	0.065	0.058	0.052	2.401	0.102	0.123	316	2384	100	814	15222	16036	999	15289	16288	Error	Error	-4.225	814	15222	999	15289	653591	5460479	0.606	8.476	0	0	0
1	4	16	"A93"	"A93"	14460	49350	100	1776	1859	1007	54	1006	1006	1130	1014	89	38	5	0	15597	15335	7784	50	1956	1956	2088	1315	62	88	85	0	0.000	0.000	0.000	0.000	0.000	0.000	0.000	0.000	0.000	0.000	0.000	0.000	0.000	0.000	0.056	0.064	0.060	0.061	2.697	0.065	0.177	316	2384	100	770	13641	14411	853	13379	14232	Error	Error	-4.147	770	13641	853	13379	587371	4845997	0.719	10.074	0	0	0
1	5	16	"A93"	"A93"	14760	49350	100	1736	1825	888	48	1042	1042	1161	1116	96	29	1	0	12775	12883	6579	51	1937	1937	2056	1155	56	93	89	0	0.000	0.000	0.000	0.000	0.000	0.000	0.000	0.000	0.000	0.000	0.000	0.000	0.000	0.000	0.064	0.072	0.071	0.065	2.542	0.086	0.145	316	2384	100	694	10838	11532	783	10946	11729	Error	Error	-3.965	694	10838	783	10946	576818	4071084	0.595	9.374	0	0	0
1	6	16	"A93"	"A93"	15060	49350	100	1765	1845	732	39	1040	1040	1152	1154	100	30	3	0	13009	14029	7319	52	1948	1948	2084	1414	67	96	93	0	0.000	0.000	0.000	0.000	0.000	0.000	0.000	0.000	0.000	0.000	0.000	0.000	0.000	0.000	0.066	0.067	0.066	0.064	2.388	0.073	0.164	316	2384	100	725	11061	11786	805	12081	12886	Error	Error	-3.931	725	11061	805	12081	583135	4433124	0.601	8.448	0	0	0
1	7	16	"A94"	"A94"	15360	49345	100	1657	1887	1232	65	1058	1058	1177	935	79	35	11	0	11889	14512	9788	67	1963	1963	2092	1201	57	88	85	0	0.000	0.000	0.000	0.000	0.000	0.000	0.000	0.000	0.000	0.000	0.000	0.000	0.000	0.000	0.060	0.066	0.067	0.069	3.455	0.069	0.215	316	2384	100	599	9926	10525	829	12549	13378	Error	Error	-4.051	599	9926	829	12549	596425	4585739	0.759	10.341	0	0	0
1	8	16	"A94"	"A94"	15660	49345	100	1958	2166	2011	92	1047	1047	1132	773	68	55	25	0	18390	17726	9752	55	1931	1931	2032	1123	55	97	94	0	0.000	0.000	0.000	0.000	0.000	0.000	0.000	0.000	0.000	0.000	0.000	0.000	0.000	0.000	0.055	0.071	0.064	0.059	2.499	0.067	0.157	316	2384	100	911	16459	17370	1119	15795	16914	Error	Error	-4.175	911	16459	1119	15795	684423	5601329	1.338	13.975	0	0	0
1	9	16	"A94"	"A94"	15960	49345	100	1968	2081	1072	51	1055	1055	1219	1818	149	18	1	0	18262	17761	9917	55	1917	1917	2028	1126	55	97	93	0	0.000	0.000	0.000	0.000	0.000	0.000	0.000	0.000	0.000	0.000	0.000	0.000	0.000	0.000	0.056	0.065	0.063	0.065	2.593	0.063	0.206	316	2384	100	913	16345	17258	1026	15844	16870	Error	Error	-4.162	913	16345	1026	15844	657566	5612472	0.474	13.972	0	0	0
1	10	16	"A95"	"A95"	16255	49345	100	2166	2249	1313	58	1050	1050	1160	984	84	56	14	0	21961	19559	8250	42	1920	1920	2088	1480	70	91	87	0	0.000	0.000	0.000	0.000	0.000	0.000	0.000	0.000	0.000	0.000	0.000	0.000	0.000	0.000	0.056	0.068	0.064	0.066	2.649	0.065	0.231	316	2384	100	1116	20041	21157	1199	17639	18838	Error	Error	-4.167	1116	20041	1199	17639	710835	6180616	1.107	11.805	0	0	0
1	11	16	"A95"	"A95"	16555	49345	100	2156	2259	1559	69	1081	1081	1204	1289	107	39	5	0	21009	20102	6841	34	1938	1938	2063	1164	56	99	94	0	0.000	0.000	0.000	0.000	0.000	0.000	0.000	0.000	0.000	0.000	0.000	0.000	0.000	0.000	0.056	0.065	0.061	0.055	2.298	0.068	0.208	316	2384	100	1075	19071	20146	1178	18164	19342	Error	Error	-4.149	1075	19071	1178	18164	713925	6352296	0.818	15.497	0	0	0
1	12	16	"A95"	"A95"	16855	49345	100	2196	2378	1820	76	1106	1106	1207	1006	83	55	12	0	20723	19869	6232	31	1949	1949	2062	1011	49	100	99	0	0.000	0.000	0.000	0.000	0.000	0.000	0.000	0.000	0.000	0.000	0.000	0.000	0.000	0.000	0.058	0.071	0.066	0.060	2.148	0.071	0.194	316	2384	100	1090	18774	19864	1272	17920	19192	Error	Error	-4.106	1090	18774	1272	17920	751294	6278480	1.164	17.613	0	0	0
1	13	16	"A96"	"A96"	17155	49340	100	1823	1954	1233	63	1136	1136	1269	1703	134	10	0	0	9329	9048	3985	44	1988	1988	2106	1111	52	88	85	0	0.000	0.000	0.000	0.000	0.000	0.000	0.000	0.000	0.000	0.000	0.000	0.000	0.000	0.000	0.094	0.116	0.125	0.110	3.037	0.224	0.062	316	2384	100	687	7341	8028	818	7060	7878	Error	Error	-3.418	687	7341	818	7060	617369	2859106	0.402	6.248	0	0	0
1	14	16	"A96"	"A96"	17455	49340	100	2185	2229	906	40	1237	1237	1319	840	63	55	17	0	16454	15869	5479	34	2068	2068	2146	884	41	99	97	0	0.000	0.000	0.000	0.000	0.000	0.000	0.000	0.000	0.000	0.000	0.000	0.000	0.000	0.000	0.066	0.072	0.072	0.065	2.197	0.072	0.171	316	2384	100	948	14386	15334	992	13801	14793	Error	Error	-3.924	948	14386	992	13801	704308	5014725	1.083	15.524	0	0	0
1	15	16	"A96"	"A96"	17755	49340	100	2203	2203	752	34	1277	1277	1357	745	54	60	20	0	14955	13989	5097	36	2101	2101	2168	826	38	100	98	0	0.000	0.000	0.000	0.000	0.000	0.000	0.000	0.000	0.000	0.000	0.000	0.000	0.000	0.000	0.072	0.078	0.080	0.075	2.120	0.081	0.336	316	2384	100	926	12854	13780	926	11888	12814	Error	Error	-3.795	926	12854	926	11888	695996	4420588	1.136	14.311	0	0	0
1	16	16	"A97"	"A97"	18055	49340	100	2003	2131	1050	49	1166	1166	1233	565	45	66	36	0	17964	16191	7266	44	2036	2036	2121	1345	63	90	87	0	0.000	0.000	0.000	0.000	0.000	0.000	0.000	0.000	0.000	0.000	0.000	0.000	0.000	0.000	0.053	0.068	0.067	0.064	2.368	0.063	0.357	316	2384	100	837	15928	16765	965	14155	15120	Error	Error	-4.250	837	15928	965	14155	673435	5116478	1.589	10.461	0	0	0
1	17	16	"A97"	"A97"	18355	49340	100	2018	2016	746	37	1124	1124	1188	735	61	56	22	0	18553	15991	7749	48	1998	1998	2058	966	46	98	94	0	0.000	0.000	0.000	0.000	0.000	0.000	0.000	0.000	0.000	0.000	0.000	0.000	0.000	0.000	0.054	0.064	0.072	0.066	2.033	0.075	0.308	316	2384	100	894	16555	17449	892	13993	14885	Error	Error	-4.211	894	16555	892	13993	637000	5053167	1.127	14.423	0	0	0
1	18	16	"A97"	"A97"	18655	49340	100	2038	2078	823	39	1171	1171	1266	1126	88	37	5	0	16894	15687	7835	49	2049	2049	2121	719	33	100	98	0	0.000	0.000	0.000	0.000	0.000	0.000	0.000	0.000	0.000	0.000	0.000	0.000	0.000	0.000	0.058	0.067	0.067	0.064	2.273	0.069	0.324	316	2384	100	867	14845	15712	907	13638	14545	Error	Error	-4.098	867	14845	907	13638	656706	4957001	0.721	18.868	0	0	0
1	1	17	"A98"	"A98"	13565	49650	100	1243	1261	438	34	1094	1094	1190	827	69	6	0	0	4320	5605	3568	63	1984	1984	2086	1004	48	83	58	0	0.000	0.000	0.000	0.000	0.000	0.000	0.000	0.000	0.000	0.000	0.000	0.000	0.000	0.000	0.064	0.046	0.111	0.105	4.675	0.130	0.071	316	2384	100	149	2336	2485	167	3621	3788	Error	Error	-3.971	149	2336	167	3621	398368	1771220	0.086	3.505	0	0	0
1	2	17	"A98"	"A98"	13865	49650	100	1279	1347	566	42	1070	1070	1167	976	83	8	1	0	3608	6278	5217	83	1992	1992	2119	1347	63	56	38	0	0.000	0.000	0.000	0.000	0.000	0.000	0.000	0.000	0.000	0.000	0.000	0.000	0.000	0.000	0.129	0.065	0.131	0.133	4.970	0.056	0.049	316	2384	100	209	1616	1825	277	4286	4563	Error	Error	-2.951	209	1616	277	4286	425553	1983956	0.184	3.088	0	0	0
1	3	17	"A98"	"A98"	14165	49650	100	1213	1412	2189	155	1056	1056	1138	868	76	10	1	0	3976	6610	5349	80	1968	1968	2046	1019	49	75	49	0	0.000	0.000	0.000	0.000	0.000	0.000	0.000	0.000	0.000	0.000	0.000	0.000	0.000	0.000	0.078	0.077	0.102	0.112	3.729	0.166	0.169	316	2384	100	157	2008	2165	356	4642	4998	Error	Error	-3.677	157	2008	356	4642	446202	2088656	0.316	4.479	0	0	0
1	4	17	"A99"	"A99"	14465	49650	100	1581	1653	846	51	1031	1031	1145	1050	91	20	1	0	11666	10696	3723	34	1939	1939	2052	1398	68	90	86	0	0.000	0.000	0.000	0.000	0.000	0.000	0.000	0.000	0.000	0.000	0.000	0.000	0.000	0.000	0.057	0.071	0.073	0.071	2.682	0.078	0.172	316	2384	100	550	9727	10277	622	8757	9379	Error	Error	-4.144	550	9727	622	8757	522260	3379819	0.484	6.183	0	0	0
1	5	17	"A99"	"A99"	14765	49650	100	1476	1645	1763	107	1045	1045	1143	859	75	23	3	0	10912	9918	4272	43	1925	1925	2033	1072	52	97	89	0	0.000	0.000	0.000	0.000	0.000	0.000	0.000	0.000	0.000	0.000	0.000	0.000	0.000	0.000	0.048	0.075	0.070	0.067	2.861	0.071	0.061	316	2384	100	431	8987	9418	600	7993	8593	Error	Error	-4.382	431	8987	600	7993	519844	3134220	0.584	7.355	0	0	0
1	6	17	"A99"	"A99"	15065	49650	100	1499	1525	631	41	1044	1044	1133	735	64	27	4	0	10935	9275	4034	43	1936	1936	2015	771	38	97	92	0	0.000	0.000	0.000	0.000	0.000	0.000	0.000	0.000	0.000	0.000	0.000	0.000	0.000	0.000	0.051	0.066	0.072	0.071	2.818	0.066	0.105	316	2384	100	455	8999	9454	481	7339	7820	Error	Error	-4.306	455	8999	481	7339	481932	2930822	0.533	9.416	0	0	0
1	7	17	"A100"	"A100"	15365	49650	100	1820	1837	703	38	1060	1060	1135	714	62	51	15	0	15897	13831	6197	44	1938	1938	2007	730	36	93	87	0	0.000	0.000	0.000	0.000	0.000	0.000	0.000	0.000	0.000	0.000	0.000	0.000	0.000	0.000	0.054	0.065	0.064	0.063	3.209	0.064	0.275	316	2384	100	760	13959	14719	777	11893	12670	Error	Error	-4.199	760	13959	777	11893	580387	4370702	0.983	16.197	0	0	0
1	8	17	"A100"	"A100"	15665	49645	100	1734	1808	676	37	1057	1057	1118	572	51	56	29	0	15051	13897	6604	47	1935	1935	2021	698	34	93	91	0	0.000	0.000	0.000	0.000	0.000	0.000	0.000	0.000	0.000	0.000	0.000	0.000	0.000	0.000	0.052	0.063	0.071	0.071	2.682	0.060	0.330	316	2384	100	677	13116	13793	751	11962	12713	Error	Error	-4.276	677	13116	751	11962	571423	4391332	1.206	17.014	0	0	0
1	9	17	"A100"	"A100"	15965	49645	100	1694	1786	768	43	1037	1037	1097	439	40	64	37	0	13805	12792	6837	53	1932	1932	1982	526	26	94	92	0	0.000	0.000	0.000	0.000	0.000	0.000	0.000	0.000	0.000	0.000	0.000	0.000	0.000	0.000	0.055	0.069	0.070	0.074	3.231	0.066	0.371	316	2384	100	657	11873	12530	749	10860	11609	Error	Error	-4.176	657	11873	749	10860	564498	4042224	1.569	20.551	0	0	0
1	10	17	"A101"	"A101"	16260	49645	100	1347	1465	657	44	1050	1050	1091	450	41	37	19	0	6186	7814	5541	70	1911	1911	1934	401	20	89	84	0	0.000	0.000	0.000	0.000	0.000	0.000	0.000	0.000	0.000	0.000	0.000	0.000	0.000	0.000	0.069	0.070	0.091	0.097	3.889	0.065	0.209	316	2384	100	297	4275	4572	415	5903	6318	Error	Error	-3.847	297	4275	415	5903	462967	2469103	0.831	14.663	0	0	0
1	11	17	"A101"	"A101"	16560	49645	100	1451	1589	715	44	1062	1062	1119	647	57	35	14	0	6960	10218	7597	74	1904	1904	1933	417	21	95	92	0	0.000	0.000	0.000	0.000	0.000	0.000	0.000	0.000	0.000	0.000	0.000	0.000	0.000	0.000	0.077	0.063	0.086	0.092	3.830	0.062	0.016	316	2384	100	389	5056	5445	527	8314	8841	Error	Error	-3.700	389	5056	527	8314	501984	3229029	0.726	19.868	0	0	0
1	12	17	"A101"	"A101"	16860	49645	100	1510	1631	671	41	1083	1083	1131	443	39	48	28	0	7566	11005	7915	71	1910	1910	1944	556	28	97	92	0	0.000	0.000	0.000	0.000	0.000	0.000	0.000	0.000	0.000	0.000	0.000	0.000	0.000	0.000	0.075	0.060	0.071	0.070	2.925	0.054	0.201	316	2384	100	427	5656	6083	548	9095	9643	Error	Error	-3.727	427	5656	548	9095	515258	3477563	1.129	16.297	0	0	0
1	13	17	"A102"	"A102"	17160	49645	100	1536	1666	747	44	1107	1107	1157	498	43	47	24	0	8562	11701	7887	67	1947	1947	1971	373	18	96	92	0	0.000	0.000	0.000	0.000	0.000	0.000	0.000	0.000	0.000	0.000	0.000	0.000	0.000	0.000	0.065	0.057	0.068	0.069	3.516	0.053	0.243	316	2384	100	429	6615	7044	559	9754	10313	Error	Error	-3.947	429	6615	559	9754	526386	3697388	1.022	26.086	0	0	0
1	14	17	"A102"	"A102"	17460	49640	100	1646	1685	673	39	1123	1123	1170	436	37	54	29	0	8564	11633	7927	68	1969	1969	1987	342	17	94	91	0	0.000	0.000	0.000	0.000	0.000	0.000	0.000	0.000	0.000	0.000	0.000	0.000	0.000	0.000	0.079	0.058	0.073	0.076	3.315	0.052	0.305	316	2384	100	523	6595	7118	562	9664	10226	Error	Error	-3.656	523	6595	562	9664	532574	3676048	1.181	28.205	0	0	0
1	15	17	"A102"	"A102"	17760	49640	100	1616	1680	659	39	1142	1142	1189	520	43	46	20	0	7125	10675	7691	72	1987	1987	2015	427	21	94	91	0	0.000	0.000	0.000	0.000	0.000	0.000	0.000	0.000	0.000	0.000	0.000	0.000	0.000	0.000	0.092	0.062	0.073	0.082	3.335	0.057	0.311	316	2384	100	474	5138	5612	538	8688	9226	Error	Error	-3.438	474	5138	538	8688	530834	3373314	0.944	20.281	0	0	0
1	16	17	"A103"	"A103"	18060	49640	100	1679	1729	582	33	1152	1152	1211	803	66	31	6	0	11031	10370	5566	53	2009	2009	2056	812	39	86	82	0	0.000	0.000	0.000	0.000	0.000	0.000	0.000	0.000	0.000	0.000	0.000	0.000	0.000	0.000	0.058	0.069	0.080	0.078	3.459	0.063	0.296	316	2384	100	527	9022	9549	577	8361	8938	Error	Error	-4.098	527	9022	577	8361	546262	3276893	0.645	10.239	0	0	0
1	17	17	"A103"	"A103"	18360	49640	100	1739	1786	619	34	1161	1161	1209	440	36	59	33	0	11392	11368	5731	50	2057	2057	2077	347	16	98	98	0	0.000	0.000	0.000	0.000	0.000	0.000	0.000	0.000	0.000	0.000	0.000	0.000	0.000	0.000	0.062	0.067	0.074	0.071	2.648	0.063	0.317	316	2384	100	578	9335	9913	625	9311	9936	Error	Error	-4.014	578	9335	625	9311	564409	3592227	1.311	26.775	0	0	0
1	18	17	"A103"	"A103"	18660	49640	100	1754	1854	681	36	1215	1215	1266	475	37	53	30	0	11988	11464	5851	51	2078	2078	2112	370	17	98	97	0	0.000	0.000	0.000	0.000	0.000	0.000	0.000	0.000	0.000	0.000	0.000	0.000	0.000	0.000	0.054	0.068	0.078	0.074	2.566	0.064	0.291	316	2384	100	539	9910	10449	639	9386	10025	Error	Error	-4.201	539	9910	639	9386	585947	3622685	1.238	25.276	0	0	0
1	1	18	"A104"	"A104"	13570	49955	100	1659	1796	1076	59	1100	1100	1205	998	82	28	3	0	12805	12633	5672	44	2040	2040	2114	819	38	92	89	0	0.000	0.000	0.000	0.000	0.000	0.000	0.000	0.000	0.000	0.000	0.000	0.000	0.000	0.000	0.052	0.066	0.064	0.058	2.540	0.068	0.116	316	2384	100	559	10765	11324	696	10593	11289	Error	Error	-4.267	559	10765	696	10593	567487	3992003	0.592	12.844	0	0	0
1	2	18	"A104"	"A104"	13870	49950	100	1590	1792	1223	68	1095	1095	1170	714	61	37	12	0	13478	13418	6644	49	2024	2024	2149	1238	57	96	94	0	0.000	0.000	0.000	0.000	0.000	0.000	0.000	0.000	0.000	0.000	0.000	0.000	0.000	0.000	0.043	0.061	0.059	0.053	2.652	0.071	0.155	316	2384	100	495	11454	11949	697	11394	12091	Error	Error	-4.532	495	11454	697	11394	566230	4239943	0.871	9.103	0	0	0
1	3	18	"A104"	"A104"	14170	49950	100	1699	1767	664	37	1066	1066	1157	839	72	38	10	0	13658	12986	6325	48	1980	1980	2113	1340	63	96	93	0	0.000	0.000	0.000	0.000	0.000	0.000	0.000	0.000	0.000	0.000	0.000	0.000	0.000	0.000	0.054	0.064	0.068	0.065	2.365	0.061	0.133	316	2384	100	633	11678	12311	701	11006	11707	Error	Error	-4.205	633	11678	701	11006	558421	4103498	0.727	8.114	0	0	0
1	4	18	"A105"	"A105"	14470	49950	100	1761	1868	1100	58	1051	1051	1194	1122	93	28	2	0	12668	12796	5864	45	1984	1984	2116	1267	59	93	90	0	0.000	0.000	0.000	0.000	0.000	0.000	0.000	0.000	0.000	0.000	0.000	0.000	0.000	0.000	0.066	0.076	0.074	0.070	2.664	0.094	0.155	316	2384	100	710	10684	11394	817	10812	11629	Error	Error	-3.911	710	10684	817	10812	590262	4043604	0.601	8.429	0	0	0
1	5	18	"A105"	"A105"	14770	49950	100	1684	1803	995	55	1046	1046	1133	778	68	41	12	0	13888	12790	5761	45	1943	1943	2031	941	46	97	95	0	0.000	0.000	0.000	0.000	0.000	0.000	0.000	0.000	0.000	0.000	0.000	0.000	0.000	0.000	0.053	0.070	0.068	0.058	2.627	0.071	0.179	316	2384	100	638	11945	12583	757	10847	11604	Error	Error	-4.227	638	11945	757	10847	569851	4041593	0.861	11.434	0	0	0
1	6	18	"A105"	"A105"	15070	49950	100	1741	1868	1110	59	1074	1074	1140	577	50	55	25	0	12671	12659	6568	51	1964	1964	2054	1052	51	97	94	0	0.000	0.000	0.000	0.000	0.000	0.000	0.000	0.000	0.000	0.000	0.000	0.000	0.000	0.000	0.062	0.074	0.074	0.069	3.354	0.067	0.237	316	2384	100	667	10707	11374	794	10695	11489	Error	Error	-4.005	667	10707	794	10695	590325	4000107	1.262	10.081	0	0	0
1	7	18	"A106"	"A106"	15370	49950	100	1155	1196	472	39	1091	1091	1139	517	45	17	3	0	2900	3622	2008	55	1942	1942	2009	855	42	53	29	0	0.000	0.000	0.000	0.000	0.000	0.000	0.000	0.000	0.000	0.000	0.000	0.000	0.000	0.000	0.067	0.063	0.239	0.258	4.378	0.099	0.040	316	2384	100	64	958	1022	105	1680	1785	Error	Error	-3.904	64	958	105	1680	378010	1144658	0.110	1.887	0	0	0
1	8	18	"A106"	"A106"	15670	49945	100	1218	1278	588	46	1088	1088	1182	956	80	6	0	0	2956	3954	2614	66	1949	1949	2045	1255	61	43	25	0	0.000	0.000	0.000	0.000	0.000	0.000	0.000	0.000	0.000	0.000	0.000	0.000	0.000	0.000	0.129	0.095	0.255	0.302	5.900	0.242	0.123	316	2384	100	130	1007	1137	190	2005	2195	Error	Error	-2.953	130	1007	190	2005	404004	1249430	0.100	1.521	0	0	0
1	9	18	"A106"	"A106"	15965	49945	100	1091	1247	1119	89	1099	1099	1223	1446	118	2	0	0	3115	4089	2781	68	1955	1955	2122	1965	92	31	16	0	0.000	0.000	0.000	0.000	0.000	0.000	0.000	0.000	0.000	0.000	0.000	0.000	0.000	0.000	-0.007	0.069	0.223	0.209	5.852	0.193	0.128	316	2384	100	-8	1160	1152	148	2134	2282	Error	Error	Error	-8	1160	148	2134	393915	1292007	0.017	1.001	0	0	0
1	10	18	"A107"	"A107"	16265	49945	100	1423	1567	885	56	1054	1054	1156	1106	95	14	1	0	9278	9698	5511	56	1920	1920	2027	1356	66	83	76	0	0.000	0.000	0.000	0.000	0.000	0.000	0.000	0.000	0.000	0.000	0.000	0.000	0.000	0.000	0.050	0.066	0.074	0.071	4.139	0.074	0.080	316	2384	100	369	7358	7727	513	7778	8291	Error	Error	-4.318	369	7358	513	7778	495038	3064525	0.372	5.657	0	0	0
1	11	18	"A107"	"A107"	16565	49945	100	1373	1456	682	46	1039	1039	1143	988	86	15	1	0	7345	8431	5245	62	1923	1923	2015	1254	62	82	68	0	0.000	0.000	0.000	0.000	0.000	0.000	0.000	0.000	0.000	0.000	0.000	0.000	0.000	0.000	0.062	0.064	0.078	0.078	3.519	0.068	0.084	316	2384	100	334	5422	5756	417	6508	6925	Error	Error	-4.021	334	5422	417	6508	460227	2664071	0.317	5.116	0	0	0
1	12	18	"A107"	"A107"	16865	49945	100	1407	1670	1354	81	1060	1060	1195	1238	103	13	2	0	7187	8856	6125	69	1945	1945	2038	1040	51	86	65	0	0.000	0.000	0.000	0.000	0.000	0.000	0.000	0.000	0.000	0.000	0.000	0.000	0.000	0.000	0.066	0.088	0.088	0.086	3.475	0.093	0.076	316	2384	100	347	5242	5589	610	6911	7521	Error	Error	-3.917	347	5242	610	6911	527571	2798475	0.384	6.556	0	0	0
1	13	18	"A108"	"A108"	17165	49945	100	1525	1701	1226	72	1062	1062	1189	1369	115	12	0	0	8136	10552	6498	61	1925	1925	2035	1306	64	92	82	0	0.000	0.000	0.000	0.000	0.000	0.000	0.000	0.000	0.000	0.000	0.000	0.000	0.000	0.000	0.075	0.074	0.072	0.073	3.299	0.082	0.052	316	2384	100	463	6211	6674	639	8627	9266	Error	Error	-3.746	463	6211	639	8627	537573	3334511	0.374	6.521	0	0	0
1	14	18	"A108"	"A108"	17465	49945	100	1554	1665	722	43	1088	1088	1211	1211	100	14	1	0	9037	11885	7238	60	1944	1944	2042	1015	49	94	89	0	0.000	0.000	0.000	0.000	0.000	0.000	0.000	0.000	0.000	0.000	0.000	0.000	0.000	0.000	0.066	0.058	0.064	0.064	2.872	0.089	0.070	316	2384	100	466	7093	7559	577	9941	10518	Error	Error	-3.928	466	7093	577	9941	525997	3755538	0.375	9.698	0	0	0
1	15	18	"A108"	"A108"	17765	49940	100	1453	1595	987	61	1090	1090	1186	1088	91	15	1	0	6605	9539	6526	68	1970	1970	2054	1071	52	89	79	0	0.000	0.000	0.000	0.000	0.000	0.000	0.000	0.000	0.000	0.000	0.000	0.000	0.000	0.000	0.078	0.067	0.080	0.081	2.944	0.091	0.088	316	2384	100	363	4635	4998	505	7569	8074	Error	Error	-3.675	363	4635	505	7569	503987	3014176	0.376	6.989	0	0	0
1	16	18	"A109"	"A109"	18065	49940	100	1241	1464	2421	165	1132	1132	1231	1080	87	6	1	0	3299	4264	3424	80	1982	1982	2080	1208	58	54	24	0	0.000	0.000	0.000	0.000	0.000	0.000	0.000	0.000	0.000	0.000	0.000	0.000	0.000	0.000	0.083	0.145	0.201	0.215	4.480	0.585	0.374	316	2384	100	109	1317	1426	332	2282	2614	Error	Error	-3.595	109	1317	332	2282	462525	1347284	0.216	1.808	0	0	0
1	17	18	"A109"	"A109"	18365	49940	100	1318	1417	616	43	1191	1191	1274	701	55	15	3	0	3380	4314	2362	54	2055	2055	2145	917	42	68	37	0	0.000	0.000	0.000	0.000	0.000	0.000	0.000	0.000	0.000	0.000	0.000	0.000	0.000	0.000	0.096	0.100	0.223	0.234	4.974	0.109	0.055	316	2384	100	127	1325	1452	226	2259	2485	Error	Error	-3.383	127	1325	226	2259	447763	1363139	0.204	2.365	0	0	0
1	18	18	"A109"	"A109"	18665	49940	100	1415	1537	939	61	1230	1230	1301	610	46	22	5	0	3943	4879	2971	60	2126	2126	2173	453	20	87	73	0	0.000	0.000	0.000	0.000	0.000	0.000	0.000	0.000	0.000	0.000	0.000	0.000	0.000	0.000	0.102	0.112	0.172	0.194	4.001	0.129	0.123	316	2384	100	185	1817	2002	307	2753	3060	Error	Error	-3.296	185	1817	307	2753	485780	1541849	0.387	5.974	0	0	0
1	1	19	"A110"	"A110"	13575	50255	100	1360	1523	944	61	1122	1122	1204	753	62	25	6	0	5441	8464	7078	83	2060	2060	2187	1392	63	74	54	0	0.000	0.000	0.000	0.000	0.000	0.000	0.000	0.000	0.000	0.000	0.000	0.000	0.000	0.000	0.070	0.063	0.090	0.111	4.408	0.080	0.191	316	2384	100	238	3381	3619	401	6404	6805	Error	Error	-3.828	238	3381	401	6404	481224	2674523	0.424	4.509	0	0	0
1	2	19	"A110"	"A110"	13875	50255	100	1400	1572	1057	67	1106	1106	1199	839	69	23	6	0	4429	8250	7562	91	2039	2039	2176	1123	51	73	51	0	0.000	0.000	0.000	0.000	0.000	0.000	0.000	0.000	0.000	0.000	0.000	0.000	0.000	0.000	0.123	0.075	0.116	0.127	3.603	0.074	0.184	316	2384	100	294	2390	2684	466	6211	6677	Error	Error	-3.023	294	2390	466	6211	496714	2607021	0.445	5.409	0	0	0
1	3	19	"A110"	"A110"	14175	50250	100	1433	1603	1346	83	1116	1116	1207	963	79	18	3	0	5477	9155	7485	81	2008	2008	2126	1453	68	75	55	0	0.000	0.000	0.000	0.000	0.000	0.000	0.000	0.000	0.000	0.000	0.000	0.000	0.000	0.000	0.091	0.068	0.082	0.089	4.043	0.058	0.117	316	2384	100	317	3469	3786	487	7147	7634	Error	Error	-3.452	317	3469	487	7147	506528	2892964	0.411	4.838	0	0	0
1	4	19	"A111"	"A111"	14475	50250	100	1454	1689	1325	78	1070	1070	1163	993	85	21	4	0	9757	11115	6146	55	1969	1969	2052	1039	50	90	87	0	0.000	0.000	0.000	0.000	0.000	0.000	0.000	0.000	0.000	0.000	0.000	0.000	0.000	0.000	0.049	0.068	0.067	0.065	4.039	0.065	0.151	316	2384	100	384	7788	8172	619	9146	9765	Error	Error	-4.342	384	7788	619	9146	533774	3512325	0.530	8.723	0	0	0
1	5	19	"A111"	"A111"	14775	50250	100	1322	1507	808	53	1055	1055	1152	791	68	25	9	0	5481	8850	7361	83	1960	1960	2063	869	42	84	73	0	0.000	0.000	0.000	0.000	0.000	0.000	0.000	0.000	0.000	0.000	0.000	0.000	0.000	0.000	0.076	0.066	0.083	0.091	3.867	0.076	0.172	316	2384	100	267	3521	3788	452	6890	7342	Error	Error	-3.721	267	3521	452	6890	476280	2796633	0.449	7.810	0	0	0
1	6	19	"A111"	"A111"	15075	50250	100	1403	1570	913	58	1075	1075	1163	888	76	22	3	0	5417	8762	6826	77	1967	1967	2097	1622	77	78	52	0	0.000	0.000	0.000	0.000	0.000	0.000	0.000	0.000	0.000	0.000	0.000	0.000	0.000	0.000	0.095	0.073	0.085	0.096	3.433	0.075	0.191	316	2384	100	328	3450	3778	495	6795	7290	Error	Error	-3.395	328	3450	495	6795	496063	2768874	0.458	4.109	0	0	0
1	7	19	"A112"	"A112"	15375	50250	100	1428	1569	1126	71	1066	1066	1153	735	63	24	5	0	6727	8679	5169	59	1939	1939	2010	823	40	95	88	0	0.000	0.000	0.000	0.000	0.000	0.000	0.000	0.000	0.000	0.000	0.000	0.000	0.000	0.000	0.076	0.075	0.080	0.083	3.483	0.060	0.096	316	2384	100	362	4788	5150	503	6740	7243	Error	Error	-3.725	362	4788	503	6740	495820	2742539	0.566	8.103	0	0	0
1	8	19	"A112"	"A112"	15675	50250	100	1450	1550	692	44	1106	1106	1217	1138	93	14	1	0	5728	9047	6971	77	1970	1970	2112	1391	65	80	55	0	0.000	0.000	0.000	0.000	0.000	0.000	0.000	0.000	0.000	0.000	0.000	0.000	0.000	0.000	0.092	0.063	0.090	0.088	3.096	0.069	0.058	316	2384	100	344	3758	4102	444	7077	7521	Error	Error	-3.449	344	3758	444	7077	489670	2858799	0.293	4.986	0	0	0
1	9	19	"A112"	"A112"	15970	50245	100	1440	1543	751	48	1081	1081	1168	797	68	24	3	0	7750	9592	5894	61	1937	1937	2021	895	44	97	86	0	0.000	0.000	0.000	0.000	0.000	0.000	0.000	0.000	0.000	0.000	0.000	0.000	0.000	0.000	0.062	0.060	0.071	0.070	3.165	0.057	0.103	316	2384	100	359	5813	6172	462	7655	8117	Error	Error	-4.017	359	5813	462	7655	487728	3031099	0.471	8.459	0	0	0
1	10	19	"A113"	"A113"	16270	50245	100	1451	1607	872	54	1029	1029	1132	1012	89	22	3	0	7776	10362	6658	64	1913	1913	1997	1219	61	87	82	0	0.000	0.000	0.000	0.000	0.000	0.000	0.000	0.000	0.000	0.000	0.000	0.000	0.000	0.000	0.072	0.068	0.078	0.067	2.898	0.089	0.100	316	2384	100	422	5863	6285	578	8449	9027	Error	Error	-3.796	422	5863	578	8449	507791	3274262	0.469	6.862	0	0	0
1	11	19	"A113"	"A113"	16570	50245	100	1475	1657	982	59	1034	1034	1143	1127	98	18	3	0	7777	10242	6685	65	1926	1926	2051	1444	70	87	70	0	0.000	0.000	0.000	0.000	0.000	0.000	0.000	0.000	0.000	0.000	0.000	0.000	0.000	0.000	0.075	0.075	0.080	0.081	3.501	0.082	0.095	316	2384	100	441	5851	6292	623	8316	8939	Error	Error	-3.730	441	5851	623	8316	523481	3236513	0.456	5.672	0	0	0
1	12	19	"A113"	"A113"	16870	50245	100	1476	1703	1930	113	1057	1057	1143	929	81	25	6	0	8414	10768	7450	69	1922	1922	2028	1121	55	88	75	0	0.000	0.000	0.000	0.000	0.000	0.000	0.000	0.000	0.000	0.000	0.000	0.000	0.000	0.000	0.065	0.073	0.079	0.083	2.757	0.103	0.160	316	2384	100	419	6492	6911	646	8846	9492	Error	Error	-3.954	419	6492	646	8846	538165	3402827	0.603	7.797	0	0	0
1	13	19	"A114"	"A114"	17170	50245	100	1694	1823	1304	71	1061	1061	1163	990	85	32	3	0	14347	13707	5477	39	1959	1959	2038	980	48	94	89	0	0.000	0.000	0.000	0.000	0.000	0.000	0.000	0.000	0.000	0.000	0.000	0.000	0.000	0.000	0.051	0.065	0.060	0.056	2.594	0.069	0.168	316	2384	100	633	12388	13021	762	11748	12510	Error	Error	-4.291	633	12388	762	11748	576214	4331436	0.667	11.907	0	0	0
1	14	19	"A114"	"A114"	17470	50245	100	1653	1722	819	47	1069	1069	1193	1210	101	17	0	0	13100	12807	6178	48	1939	1939	2031	975	48	95	89	0	0.000	0.000	0.000	0.000	0.000	0.000	0.000	0.000	0.000	0.000	0.000	0.000	0.000	0.000	0.052	0.060	0.069	0.064	2.673	0.069	0.140	316	2384	100	584	11161	11745	653	10868	11521	Error	Error	-4.256	584	11161	653	10868	544030	4047139	0.437	11.052	0	0	0
1	15	19	"A114"	"A114"	17770	50245	100	1773	1809	633	34	1061	1061	1177	1167	99	24	1	0	16138	15033	5677	37	1973	1973	2053	1152	56	96	90	0	0.000	0.000	0.000	0.000	0.000	0.000	0.000	0.000	0.000	0.000	0.000	0.000	0.000	0.000	0.050	0.057	0.063	0.053	2.768	0.068	0.130	316	2384	100	712	14165	14877	748	13060	13808	Error	Error	-4.314	712	14165	748	13060	571767	4750415	0.542	11.267	0	0	0
1	16	19	"A115"	"A115"	18070	50240	100	1373	1529	926	60	1135	1135	1248	1153	92	10	1	0	5931	7219	4655	64	1994	1994	2120	1435	67	79	61	0	0.000	0.000	0.000	0.000	0.000	0.000	0.000	0.000	0.000	0.000	0.000	0.000	0.000	0.000	0.060	0.075	0.093	0.098	3.857	0.138	0.130	316	2384	100	238	3937	4175	394	5225	5619	Error	Error	-4.048	238	3937	394	5225	483159	2281091	0.244	3.553	0	0	0
1	17	19	"A115"	"A115"	18370	50240	100	1437	1630	1418	86	1195	1195	1285	982	76	12	1	0	5143	7387	5138	69	2064	2064	2142	730	34	91	80	0	0.000	0.000	0.000	0.000	0.000	0.000	0.000	0.000	0.000	0.000	0.000	0.000	0.000	0.000	0.079	0.082	0.102	0.111	3.265	0.120	0.091	316	2384	100	242	3079	3321	435	5323	5758	Error	Error	-3.669	242	3079	435	5323	515004	2334182	0.351	7.185	0	0	0
1	18	19	"A115"	"A115"	18670	50240	100	1647	1742	793	45	1291	1291	1354	572	42	36	13	0	7131	9304	5968	64	2159	2159	2251	683	30	94	87	0	0.000	0.000	0.000	0.000	0.000	0.000	0.000	0.000	0.000	0.000	0.000	0.000	0.000	0.000	0.072	0.063	0.080	0.088	3.852	0.057	0.141	316	2384	100	356	4972	5328	451	7145	7596	Error	Error	-3.804	356	4972	451	7145	550463	2940121	0.678	10.327	0	0	0
1	1	20	"A116"	"A116"	13580	50555	100	2406	2511	1191	47	1133	1133	1216	634	52	69	50	0	16073	14506	5999	41	2075	2075	2132	800	37	94	90	0	0.000	0.000	0.000	0.000	0.000	0.000	0.000	0.000	0.000	0.000	0.000	0.000	0.000	0.000	0.091	0.111	0.102	0.097	2.528	0.111	0.428	316	2384	100	1273	13998	15271	1378	12431	13809	Error	Error	-3.459	1273	13998	1378	12431	793424	4583967	2.043	15.468	0	0	0
1	2	20	"A116"	"A116"	13880	50555	100	2029	2396	1805	75	1116	1116	1222	859	70	53	29	0	13363	12908	6615	51	2049	2049	2239	1394	62	94	91	0	0.000	0.000	0.000	0.000	0.000	0.000	0.000	0.000	0.000	0.000	0.000	0.000	0.000	0.000	0.081	0.118	0.107	0.100	2.924	0.135	0.386	316	2384	100	913	11314	12227	1280	10859	12139	Error	Error	-3.631	913	11314	1280	10859	756991	4078973	1.367	7.654	0	0	0
1	3	20	"A116"	"A116"	14180	50555	100	1773	2147	1305	60	1093	1093	1174	617	52	52	34	0	8877	11502	7153	62	2025	2025	2173	1221	56	87	85	0	0.000	0.000	0.000	0.000	0.000	0.000	0.000	0.000	0.000	0.000	0.000	0.000	0.000	0.000	0.099	0.111	0.103	0.102	2.926	0.126	0.489	316	2384	100	680	6852	7532	1054	9477	10531	Error	Error	-3.333	680	6852	1054	9477	678396	3634598	1.577	7.640	0	0	0
1	4	20	"A117"	"A117"	14480	50550	100	1144	1169	412	35	1083	1083	1159	756	65	5	0	0	3245	3919	2058	52	1953	1953	2025	854	42	71	33	0	0.000	0.000	0.000	0.000	0.000	0.000	0.000	0.000	0.000	0.000	0.000	0.000	0.000	0.000	0.047	0.044	0.179	0.181	4.436	0.149	0.043	316	2384	100	61	1292	1353	86	1966	2052	Error	Error	-4.405	61	1292	86	1966	369309	1238387	0.013	2.218	0	0	0
1	5	20	"A117"	"A117"	14780	50550	100	1151	1243	733	58	1069	1069	1196	1129	94	2	0	0	3078	4115	2564	62	1941	1941	2037	949	46	58	33	0	0.000	0.000	0.000	0.000	0.000	0.000	0.000	0.000	0.000	0.000	0.000	0.000	0.000	0.000	0.072	0.080	0.216	0.252	4.461	0.119	0.071	316	2384	100	82	1137	1219	174	2174	2348	Error	Error	-3.793	82	1137	174	2174	392747	1300474	0.042	2.190	0	0	0
1	6	20	"A117"	"A117"	15080	50550	100	1215	1224	456	37	1120	1120	1235	1070	86	2	0	0	3177	4229	2710	64	1967	1967	2070	966	46	57	32	0	0.000	0.000	0.000	0.000	0.000	0.000	0.000	0.000	0.000	0.000	0.000	0.000	0.000	0.000	0.079	0.046	0.186	0.212	5.442	0.118	0.026	316	2384	100	95	1210	1305	104	2262	2366	Error	Error	-3.671	95	1210	104	2262	386880	1336296	-0.010	2.235	0	0	0
1	7	20	"A118"	"A118"	15380	50550	100	1324	1409	727	51	1052	1052	1140	749	65	20	2	0	5417	6642	4647	69	1912	1912	2008	868	43	76	73	0	0.000	0.000	0.000	0.000	0.000	0.000	0.000	0.000	0.000	0.000	0.000	0.000	0.000	0.000	0.078	0.075	0.105	0.120	4.144	0.104	0.171	316	2384	100	272	3505	3777	357	4730	5087	Error	Error	-3.688	272	3505	357	4730	445255	2098871	0.359	5.339	0	0	0
1	8	20	"A118"	"A118"	15680	50550	100	1285	1395	851	61	1041	1041	1150	886	77	13	2	0	4197	6536	5264	80	1933	1933	2144	1851	86	57	35	0	0.000	0.000	0.000	0.000	0.000	0.000	0.000	0.000	0.000	0.000	0.000	0.000	0.000	0.000	0.108	0.077	0.110	0.131	4.438	0.057	0.071	316	2384	100	244	2264	2508	354	4603	4957	Error	Error	-3.214	244	2264	354	4603	440967	2065306	0.277	2.373	0	0	0
1	9	20	"A118"	"A118"	15975	50550	100	1338	1517	1437	94	1073	1073	1166	1162	99	8	1	0	5014	7523	6088	80	1941	1941	2083	1402	67	80	54	0	0.000	0.000	0.000	0.000	0.000	0.000	0.000	0.000	0.000	0.000	0.000	0.000	0.000	0.000	0.086	0.080	0.095	0.103	4.370	0.087	0.045	316	2384	100	265	3073	3338	444	5582	6026	Error	Error	-3.536	265	3073	444	5582	479330	2377116	0.302	3.880	0	0	0
1	10	20	"A119"	"A119"	16275	50545	100	1334	1500	1216	81	1056	1056	1145	882	77	18	2	0	4979	7082	5019	70	1913	1913	2016	1091	54	72	58	0	0.000	0.000	0.000	0.000	0.000	0.000	0.000	0.000	0.000	0.000	0.000	0.000	0.000	0.000	0.091	0.086	0.097	0.124	4.204	0.085	0.081	316	2384	100	278	3066	3344	444	5169	5613	Error	Error	-3.463	278	3066	444	5169	473933	2237760	0.402	4.643	0	0	0
1	11	20	"A119"	"A119"	16575	50545	100	1344	1561	2328	149	1068	1068	1165	969	83	14	1	0	4225	7406	5936	80	1927	1927	2029	1049	51	71	51	0	0.000	0.000	0.000	0.000	0.000	0.000	0.000	0.000	0.000	0.000	0.000	0.000	0.000	0.000	0.120	0.090	0.099	0.125	4.720	0.069	0.034	316	2384	100	276	2298	2574	493	5479	5972	Error	Error	-3.058	276	2298	493	5479	493299	2340435	0.409	5.126	0	0	0
1	12	20	"A119"	"A119"	16875	50545	100	1431	1555	756	48	1059	1059	1167	1004	86	19	2	0	4866	8143	6290	77	1949	1949	2071	1157	55	71	53	0	0.000	0.000	0.000	0.000	0.000	0.000	0.000	0.000	0.000	0.000	0.000	0.000	0.000	0.000	0.128	0.080	0.100	0.127	4.516	0.082	0.097	316	2384	100	372	2917	3289	496	6194	6690	Error	Error	-2.971	372	2917	496	6194	491264	2573134	0.386	5.248	0	0	0
1	13	20	"A120"	"A120"	17175	50545	100	1170	1336	1204	90	1084	1084	1185	967	81	6	0	0	3711	5117	3168	61	1941	1941	2032	1010	49	65	47	0	0.000	0.000	0.000	0.000	0.000	0.000	0.000	0.000	0.000	0.000	0.000	0.000	0.000	0.000	0.049	0.079	0.115	0.141	4.104	0.135	0.035	316	2384	100	86	1770	1856	252	3176	3428	Error	Error	-4.363	86	1770	252	3176	422107	1616866	0.156	3.054	0	0	0
1	14	20	"A120"	"A120"	17475	50545	100	1263	1374	748	54	1099	1099	1228	1614	131	3	0	0	2888	4879	3685	75	1955	1955	2057	932	45	50	37	0	0.000	0.000	0.000	0.000	0.000	0.000	0.000	0.000	0.000	0.000	0.000	0.000	0.000	0.000	0.176	0.094	0.231	0.264	7.114	0.134	0.070	316	2384	100	164	933	1097	275	2924	3199	Error	Error	-2.508	164	933	275	2924	434146	1541643	0.090	3.028	0	0	0
1	15	20	"A120"	"A120"	17775	50545	100	1298	1468	1034	70	1096	1096	1228	1095	89	7	2	0	3359	4813	3379	70	1979	1979	2115	1222	57	53	35	0	0.000	0.000	0.000	0.000	0.000	0.000	0.000	0.000	0.000	0.000	0.000	0.000	0.000	0.000	0.146	0.131	0.207	0.223	4.674	0.176	0.126	316	2384	100	202	1380	1582	372	2834	3206	Error	Error	-2.772	202	1380	372	2834	463934	1521010	0.219	2.208	0	0	0
1	16	20	"A121"	"A121"	18075	50540	100	1491	1778	1650	92	1166	1166	1255	873	69	25	7	0	5510	8576	6793	79	2009	2009	2122	1161	54	81	68	0	0.000	0.000	0.000	0.000	0.000	0.000	0.000	0.000	0.000	0.000	0.000	0.000	0.000	0.000	0.093	0.093	0.106	0.118	4.538	0.100	0.128	316	2384	100	325	3501	3826	612	6567	7179	Error	Error	-3.429	325	3501	612	6567	561838	2709908	0.599	5.559	0	0	0
1	17	20	"A121"	"A121"	18375	50540	100	1642	1800	881	48	1213	1213	1315	914	69	26	7	0	7465	10853	7709	71	2076	2076	2205	994	45	92	84	0	0.000	0.000	0.000	0.000	0.000	0.000	0.000	0.000	0.000	0.000	0.000	0.000	0.000	0.000	0.080	0.067	0.078	0.076	3.220	0.073	0.129	316	2384	100	429	5389	5818	587	8777	9364	Error	Error	-3.651	429	5389	587	8777	568879	3429467	0.531	8.700	0	0	0
1	18	20	"A121"	"A121"	18675	50540	100	1826	1946	883	45	1308	1308	1430	1350	94	14	0	0	8611	11681	7725	66	2156	2156	2275	978	42	95	87	0	0.000	0.000	0.000	0.000	0.000	0.000	0.000	0.000	0.000	0.000	0.000	0.000	0.000	0.000	0.080	0.067	0.072	0.082	3.059	0.066	0.040	316	2384	100	518	6455	6973	638	9525	10163	Error	Error	-3.639	518	6455	638	9525	614966	3691284	0.382	9.618	0	0	0
1	1	21	"Blank"	"Blank"	13585	50855	100	1156	1263	794	62	1179	1179	1273	795	62	6	1	0	2076	2125	575	27	2079	2079	2198	1527	69	1	0	0	0.000	0.000	0.000	0.000	0.000	0.000	0.000	0.000	0.000	0.000	0.000	0.000	0.000	0.000	7.667	1.826	1.816	1.777	4.321	0.196	0.032	316	2384	100	-23	-3	-26	84	46	130	Error	Error	2.939	-23	-3	84	46	399137	671504	-0.013	-0.048	0	0	0
1	2	21	"Blank"	"Blank"	13885	50855	100	1173	1236	620	50	1167	1167	1261	956	75	2	0	0	2051	2077	393	18	2063	2063	2173	1215	55	0	0	0	0.000	0.000	0.000	0.000	0.000	0.000	0.000	0.000	0.000	0.000	0.000	0.000	0.000	0.000	-0.500	4.929	1.297	1.374	4.562	4.415	0.059	316	2384	100	6	-12	-6	69	14	83	Error	Error	Error	6	-12	69	14	390593	656304	-0.026	-0.079	0	0	0
1	3	21	"Blank"	"Blank"	14185	50855	100	1139	1192	562	47	1155	1155	1250	968	77	2	0	0	2022	2154	1555	72	2037	2037	2114	913	43	1	0	0	0.000	0.000	0.000	0.000	0.000	0.000	0.000	0.000	0.000	0.000	0.000	0.000	0.000	0.000	1.067	0.316	1.527	1.543	4.718	0.623	0.297	316	2384	100	-16	-15	-31	37	117	154	Error	Error	0.093	-16	-15	37	117	376691	680581	-0.060	0.044	0	0	0
1	4	21	"Blank"	"Blank"	14485	50850	100	1144	1244	722	58	1108	1108	1217	1127	92	3	1	0	2006	2140	1385	64	1972	1972	2087	1259	60	1	0	0	0.000	0.000	0.000	0.000	0.000	0.000	0.000	0.000	0.000	0.000	0.000	0.000	0.000	0.000	1.059	0.810	1.023	1.174	4.796	1.396	0.161	316	2384	100	36	34	70	136	168	304	Error	Error	0.082	36	34	136	168	392974	676169	0.024	0.042	0	0	0
1	5	21	"Blank"	"Blank"	14785	50850	100	1124	1240	860	69	1105	1105	1186	755	63	8	2	0	1980	2124	1106	52	1981	1981	2041	735	36	2	2	0	0.000	0.000	0.000	0.000	0.000	0.000	0.000	0.000	0.000	0.000	0.000	0.000	0.000	0.000	-19.000	0.944	1.544	1.416	4.323	1.268	0.079	316	2384	100	19	-1	18	135	143	278	Error	Error	Error	19	-1	135	143	391933	671225	0.072	0.113	0	0	0
1	6	21	"Blank"	"Blank"	15085	50850	100	1199	1262	795	62	1117	1117	1227	896	73	5	0	0	2023	2065	435	21	2001	2001	2098	1237	58	1	0	0	0.000	0.000	0.000	0.000	0.000	0.000	0.000	0.000	0.000	0.000	0.000	0.000	0.000	0.000	3.727	2.266	1.251	1.529	4.918	2.298	0.085	316	2384	100	82	22	104	145	64	209	Error	Error	1.898	82	22	145	64	398888	652641	0.039	-0.027	0	0	0
1	7	21	"Blank"	"Blank"	15385	50850	100	1046	1215	943	77	1103	1103	1203	902	74	6	1	0	1966	2216	2230	100	1954	1954	2097	1715	81	2	1	0	0.000	0.000	0.000	0.000	0.000	0.000	0.000	0.000	0.000	0.000	0.000	0.000	0.000	0.000	-4.750	0.427	1.400	1.391	5.068	0.338	0.101	316	2384	100	-57	12	-45	112	262	374	Error	Error	Error	-57	12	112	262	384022	700383	0.013	0.069	0	0	0
1	8	21	"Blank"	"Blank"	15680	50850	100	1137	1243	958	77	1116	1116	1213	1125	92	2	0	0	1986	2059	1065	51	1946	1946	2057	1187	57	0	0	0	0.000	0.000	0.000	0.000	0.000	0.000	0.000	0.000	0.000	0.000	0.000	0.000	0.000	0.000	0.525	1.124	1.402	1.418	5.251	1.002	0.292	316	2384	100	21	40	61	127	113	240	Error	Error	-0.930	21	40	127	113	392855	650738	0.027	0.002	0	0	0
1	9	21	"Blank"	"Blank"	15980	50850	100	1115	1190	595	50	1109	1109	1183	786	66	5	1	0	1986	2027	535	26	1939	1939	2033	1193	58	0	0	0	0.000	0.000	0.000	0.000	0.000	0.000	0.000	0.000	0.000	0.000	0.000	0.000	0.000	0.000	0.128	0.920	1.372	1.433	4.257	0.447	0.058	316	2384	100	6	47	53	81	88	169	Error	Error	-2.970	6	47	81	88	376041	640415	0.009	-0.005	0	0	0
1	10	21	"Blank"	"Blank"	16280	50850	100	1115	1228	1109	90	1108	1108	1210	1021	84	1	1	0	1954	2037	842	41	1952	1952	2044	908	44	1	1	0	0.000	0.000	0.000	0.000	0.000	0.000	0.000	0.000	0.000	0.000	0.000	0.000	0.000	0.000	3.500	1.412	1.656	1.513	4.825	2.596	0.142	316	2384	100	7	2	9	120	85	205	Error	Error	1.807	7	2	120	85	388197	643637	0.018	-0.008	0	0	0
1	11	21	"Blank"	"Blank"	16580	50845	100	1118	1218	744	61	1111	1111	1197	869	72	5	0	0	1962	2031	573	28	1949	1949	2057	1156	56	1	1	0	0.000	0.000	0.000	0.000	0.000	0.000	0.000	0.000	0.000	0.000	0.000	0.000	0.000	0.000	0.538	1.305	1.361	1.433	5.023	0.542	0.305	316	2384	100	7	13	20	107	82	189	Error	Error	-0.893	7	13	107	82	385028	641733	0.024	-0.022	0	0	0
1	12	21	"Blank"	"Blank"	16880	50845	100	1114	1218	774	63	1117	1117	1230	1247	101	2	1	0	1985	2125	1216	57	1968	1968	2068	1386	67	1	1	0	0.000	0.000	0.000	0.000	0.000	0.000	0.000	0.000	0.000	0.000	0.000	0.000	0.000	0.000	-0.176	0.643	1.241	1.348	5.217	0.397	0.108	316	2384	100	-3	17	14	101	157	258	Error	Error	Error	-3	17	101	157	384874	671430	-0.010	0.041	0	0	0
1	13	21	"Blank"	"Blank"	17180	50845	100	1138	1236	764	61	1140	1140	1250	1564	125	1	0	0	1995	2087	1387	66	1962	1962	2048	965	47	1	0	0	0.000	0.000	0.000	0.000	0.000	0.000	0.000	0.000	0.000	0.000	0.000	0.000	0.000	0.000	-0.061	0.768	1.593	1.474	3.919	0.684	0.137	316	2384	100	-2	33	31	96	125	221	Error	Error	Error	-2	33	96	125	390539	659615	-0.009	0.040	0	0	0
1	14	21	"Blank"	"Blank"	17480	50845	100	1160	1255	1276	101	1169	1169	1308	1399	106	1	0	0	1990	2087	823	39	1998	1998	2093	1031	49	2	1	0	0.000	0.000	0.000	0.000	0.000	0.000	0.000	0.000	0.000	0.000	0.000	0.000	0.000	0.000	1.125	0.966	1.469	1.520	5.394	2.401	0.033	316	2384	100	-9	-8	-17	86	89	175	Error	Error	0.170	-9	-8	86	89	396634	659510	-0.038	-0.006	0	0	0
1	15	21	"Blank"	"Blank"	17780	50845	100	1174	1260	645	51	1220	1220	1396	1943	139	0	0	0	2055	2120	657	30	2042	2042	2114	777	36	1	1	0	0.000	0.000	0.000	0.000	0.000	0.000	0.000	0.000	0.000	0.000	0.000	0.000	0.000	0.000	-3.538	0.513	1.512	1.382	4.546	2.096	0.385	316	2384	100	-46	13	-33	40	78	118	Error	Error	Error	-46	13	40	78	398207	669785	-0.070	0.008	0	0	0
1	16	21	"Blank"	"Blank"	18080	50845	100	1197	1279	515	40	1262	1262	1330	627	47	8	1	0	2054	2114	503	23	2072	2072	2138	748	34	1	0	0	0.000	0.000	0.000	0.000	0.000	0.000	0.000	0.000	0.000	0.000	0.000	0.000	0.000	0.000	3.611	0.405	1.473	1.337	4.200	0.711	0.074	316	2384	100	-65	-18	-83	17	42	59	Error	Error	1.852	-65	-18	17	42	404238	668012	-0.081	-0.032	0	0	0
1	17	21	"Blank"	"Blank"	18380	50840	100	1320	1410	643	45	1336	1336	1432	1175	82	2	0	0	2092	2198	671	30	2152	2152	2200	604	27	4	1	0	0.000	0.000	0.000	0.000	0.000	0.000	0.000	0.000	0.000	0.000	0.000	0.000	0.000	0.000	0.267	1.609	1.667	1.619	4.121	6.775	0.061	316	2384	100	-16	-60	-76	74	46	120	Error	Error	-1.907	-16	-60	74	46	445510	694413	-0.019	-0.003	0	0	0
1	18	21	"Blank"	"Blank"	18680	50840	100	1363	1430	519	36	1421	1421	1494	884	59	5	0	0	2212	2271	611	26	2209	2209	2274	883	38	1	0	0	0.000	0.000	0.000	0.000	0.000	0.000	0.000	0.000	0.000	0.000	0.000	0.000	0.000	0.000	-19.333	0.145	1.387	1.353	4.389	0.752	0.172	316	2384	100	-58	3	-55	9	62	71	Error	Error	Error	-58	3	9	62	451955	717678	-0.072	-0.003	0	0	0
