# Supplementary material for: Application of hybridization control probe to increase accuracy on ligation detection or minisequencing diagnostic microarrays
Source: BMC Res Notes. 2009 Dec 14;2:249. doi: 10.1186/1756-0500-2-249 (PMC2799435; doi:10.1186/1756-0500-2-249)
Supplement: Additional file 3 — Gpr_files. Zip-compressed file containing raw microarray data in GenePix results format (.gpr) and GAL (GenePix Array List) files. [file 1756-0500-2-249-S3.ZIP › gpr_files/slide7/lasi7_13-16.gpr]

ATF	1.0
30	76    
"Type=GenePix Results 3"
"DateTime=2009/05/14 13:52:28"
"Settings=C:\Axon\Data\HPV\130509\lasi7.gps"
"GalFile=C:\Axon\Data\HPV\ArrayIt_032009_InstiBioGalfile.gal"
"ArrayOfArrays=13-16"
"PixelSize=5"
"Wavelengths=532	488"
"ImageFiles=C:\Axon\Data\HPV\130509\lasi7.tif 2	C:\Axon\Data\HPV\130509\lasi7.tif 3"
"NormalizationMethod=None"
"NormalizationFactors=1	1"
"JpegImage="
"StdDev=Type 1"
"RatioFormulations=W1/W3 (#1/532)	W1/W4 (#1/488)	W3/W4 (532/488)"
"FeatureType=Circular"
"Barcode="
"BackgroundSubtraction=LocalFeature"
"ImageOrigin=0, 0"
"JpegOrigin=3780, 0"
"Creator=GenePix Pro 6.1.0.2"
"Scanner=GenePix 4200A 01 Autoloader [2]"
"FocusPosition=0"
"Temperature=23.4375"
"LinesAveraged=2"
"Comment="
"PMTGain=630	530"
"ScanPower=100	100"
"LaserPower=2.73438	2.5592"
"Filters=Standard Green	Standard Blue"
"ScanRegion=720,0,3832,13800"
"Supplier="
"Block"	"Column"	"Row"	"Name"	"ID"	"X"	"Y"	"Dia."	"F532 Median"	"F532 Mean"	"F532 SD"	"F532 CV"	"B532"	"B532 Median"	"B532 Mean"	"B532 SD"	"B532 CV"	"% > B532+1SD"	"% > B532+2SD"	"F532 % Sat."	"F488 Median"	"F488 Mean"	"F488 SD"	"F488 CV"	"B488"	"B488 Median"	"B488 Mean"	"B488 SD"	"B488 CV"	"% > B488+1SD"	"% > B488+2SD"	"F488 % Sat."	"Ratio of Medians (#1/532)"	"Ratio of Means (#1/532)"	"Median of Ratios (#1/532)"	"Mean of Ratios (#1/532)"	"Ratios SD (#1/532)"	"Rgn Ratio (#1/532)"	"Rgn R2 (#1/532)"	"Ratio of Medians (#1/488)"	"Ratio of Means (#1/488)"	"Median of Ratios (#1/488)"	"Mean of Ratios (#1/488)"	"Ratios SD (#1/488)"	"Rgn Ratio (#1/488)"	"Rgn R2 (#1/488)"	"Ratio of Medians (532/488)"	"Ratio of Means (532/488)"	"Median of Ratios (532/488)"	"Mean of Ratios (532/488)"	"Ratios SD (532/488)"	"Rgn Ratio (532/488)"	"Rgn R2 (532/488)"	"F Pixels"	"B Pixels"	"Circularity"	"Sum of Medians (#1/532)"	"Sum of Medians (#1/488)"	"Sum of Medians (532/488)"	"Sum of Means (#1/532)"	"Sum of Means (#1/488)"	"Sum of Means (532/488)"	"Log Ratio (#1/532)"	"Log Ratio (#1/488)"	"Log Ratio (532/488)"	"F532 Median - B532"	"F488 Median - B488"	"F532 Mean - B532"	"F488 Mean - B488"	"F532 Total Intensity"	"F488 Total Intensity"	"SNR 532"	"SNR 488"	"Flags"	"Normalize"	"Autoflag"
1	1	1	"A1"	"A1"	4565	53785	100	3005	5853	11900	203	2031	2031	3105	6499	209	7	5	3	10893	12489	8833	70	2734	2734	3072	3130	101	65	56	0	0.000	0.000	0.000	0.000	0.000	0.000	0.000	0.000	0.000	0.000	0.000	0.000	0.000	0.000	0.119	0.392	0.099	0.193	8.150	1.840	0.203	316	2384	100	974	8159	9133	3822	9755	13577	Error	Error	-3.066	974	8159	3822	9755	1849434	3946399	0.423	3.009	0	0	0
1	2	1	"A1"	"A1"	4860	53780	100	2409	2586	1545	59	1944	1944	2300	3391	147	0	0	0	8339	9495	6660	70	2625	2625	3091	2357	76	57	52	0	0.000	0.000	0.000	0.000	0.000	0.000	0.000	0.000	0.000	0.000	0.000	0.000	0.000	0.000	0.081	0.093	0.096	0.147	5.660	0.197	0.012	316	2384	100	465	5714	6179	642	6870	7512	Error	Error	-3.619	465	5714	642	6870	817218	3000311	0.084	2.717	0	0	0
1	3	1	"A1"	"A1"	5160	53780	100	2208	2372	1089	45	1784	1784	1865	713	38	36	12	0	8290	9827	7016	71	2544	2544	2917	1976	67	60	55	0	0.000	0.000	0.000	0.000	0.000	0.000	0.000	0.000	0.000	0.000	0.000	0.000	0.000	0.000	0.074	0.081	0.097	0.171	6.337	0.084	0.316	316	2384	100	424	5746	6170	588	7283	7871	Error	Error	-3.760	424	5746	588	7283	749453	3105418	0.711	3.497	0	0	0
1	4	1	"A2"	"A2"	5460	53780	100	2444	2442	819	33	1783	1783	1912	1183	61	26	3	0	11377	10540	6950	65	2556	2556	2750	1324	48	66	61	0	0.000	0.000	0.000	0.000	0.000	0.000	0.000	0.000	0.000	0.000	0.000	0.000	0.000	0.000	0.075	0.083	0.111	0.160	5.551	0.077	0.290	316	2384	100	661	8821	9482	659	7984	8643	Error	Error	-3.738	661	8821	659	7984	771515	3330585	0.448	5.884	0	0	0
1	5	1	"A2"	"A2"	5760	53780	100	2568	2590	803	31	1836	1836	2022	2048	101	5	0	0	15215	13200	7625	57	2673	2673	2990	1559	52	72	68	0	0.000	0.000	0.000	0.000	0.000	0.000	0.000	0.000	0.000	0.000	0.000	0.000	0.000	0.000	0.058	0.072	0.077	0.096	4.043	0.072	0.038	316	2384	100	732	12542	13274	754	10527	11281	Error	Error	-4.099	732	12542	754	10527	818491	4171208	0.277	6.549	0	0	0
1	6	1	"A2"	"A2"	6060	53780	100	3137	3293	1430	43	2350	2350	2621	2187	83	7	1	0	13143	12799	7391	57	3241	3241	3784	2568	67	66	61	0	0.000	0.000	0.000	0.000	0.000	0.000	0.000	0.000	0.000	0.000	0.000	0.000	0.000	0.000	0.079	0.099	0.105	0.143	4.588	0.167	0.138	316	2384	100	787	9902	10689	943	9558	10501	Error	Error	-3.653	787	9902	943	9558	1040642	4044538	0.307	3.511	0	0	0
1	7	1	"A3"	"A3"	6360	53780	100	2066	2165	670	30	1908	1908	2056	1453	70	6	0	0	3694	6221	4260	68	2669	2669	2878	1107	38	49	44	0	0.000	0.000	0.000	0.000	0.000	0.000	0.000	0.000	0.000	0.000	0.000	0.000	0.000	0.000	0.154	0.072	0.154	0.242	6.640	0.093	0.083	316	2384	100	158	1025	1183	257	3552	3809	Error	Error	-2.698	158	1025	257	3552	684151	1965754	0.075	3.020	0	0	0
1	8	1	"A3"	"A3"	6660	53775	100	2085	2373	3650	153	1769	1769	2636	5950	225	0	0	0	6029	5993	3205	53	2507	2507	2822	1917	67	57	47	0	0.000	0.000	0.000	0.000	0.000	0.000	0.000	0.000	0.000	0.000	0.000	0.000	0.000	0.000	0.090	0.173	0.149	0.221	5.442	0.182	0.008	316	2384	100	316	3522	3838	604	3486	4090	Error	Error	-3.478	316	3522	604	3486	749925	1893906	-0.044	1.654	0	0	0
1	9	1	"A3"	"A3"	6960	53775	100	2099	2170	695	32	1658	1658	1751	1223	69	12	1	0	5846	6041	3242	53	2505	2505	2697	1110	41	62	57	0	0.000	0.000	0.000	0.000	0.000	0.000	0.000	0.000	0.000	0.000	0.000	0.000	0.000	0.000	0.132	0.145	0.194	0.249	5.163	0.076	0.033	316	2384	100	441	3341	3782	512	3536	4048	Error	Error	-2.921	441	3341	512	3536	685756	1908877	0.343	3.013	0	0	0
1	10	1	"A4"	"A4"	7260	53775	100	1901	1931	612	31	1714	1714	2005	2859	142	0	0	0	3193	3992	1696	42	2525	2525	2745	1200	43	45	31	0	0.000	0.000	0.000	0.000	0.000	0.000	0.000	0.000	0.000	0.000	0.000	0.000	0.000	0.000	0.280	0.148	0.423	0.480	6.658	0.192	0.058	316	2384	100	187	668	855	217	1467	1684	Error	Error	-1.837	187	668	217	1467	610142	1261444	-0.026	1.039	0	0	0
1	11	1	"A4"	"A4"	7560	53775	100	2290	5302	11658	219	1637	1637	2096	4341	207	11	6	1	6067	6182	4391	71	2424	2424	2840	3554	125	51	10	0	0.000	0.000	0.000	0.000	0.000	0.000	0.000	0.000	0.000	0.000	0.000	0.000	0.000	0.000	0.179	0.975	0.294	0.395	6.321	3.744	0.252	316	2384	100	653	3643	4296	3665	3758	7423	Error	Error	-2.480	653	3643	3665	3758	1675385	1953626	0.739	0.940	0	0	0
1	12	1	"A4"	"A4"	7860	53775	100	1897	1958	665	33	1527	1527	1847	2789	151	0	0	0	6003	5768	2655	46	2345	2345	2758	2441	88	62	32	0	0.000	0.000	0.000	0.000	0.000	0.000	0.000	0.000	0.000	0.000	0.000	0.000	0.000	0.000	0.101	0.126	0.171	0.213	5.324	0.122	0.022	316	2384	100	370	3658	4028	431	3423	3854	Error	Error	-3.305	370	3658	431	3423	618750	1822581	0.040	1.233	0	0	0
1	13	1	"A5"	"A5"	8160	53775	100	1779	1828	658	35	1473	1473	1551	930	59	13	1	0	3039	3487	1281	36	2270	2270	2339	1047	44	44	25	0	0.000	0.000	0.000	0.000	0.000	0.000	0.000	0.000	0.000	0.000	0.000	0.000	0.000	0.000	0.398	0.292	0.501	0.517	5.130	0.249	0.063	316	2384	100	306	769	1075	355	1217	1572	Error	Error	-1.329	306	769	355	1217	577639	1101821	0.298	1.096	0	0	0
1	14	1	"A5"	"A5"	8455	53770	100	1659	1748	648	37	1464	1464	1647	1889	114	1	0	0	2983	3455	1690	48	2241	2241	2405	1286	53	35	15	0	0.000	0.000	0.000	0.000	0.000	0.000	0.000	0.000	0.000	0.000	0.000	0.000	0.000	0.000	0.263	0.234	0.434	0.461	4.828	3.094	0.031	316	2384	100	195	742	937	284	1214	1498	Error	Error	-1.928	195	742	284	1214	552214	1091748	0.053	0.816	0	0	0
1	15	1	"A5"	"A5"	8755	53770	100	1682	1782	640	35	1512	1512	1604	734	45	18	2	0	3077	3639	1774	48	2281	2281	2362	591	25	54	44	0	0.000	0.000	0.000	0.000	0.000	0.000	0.000	0.000	0.000	0.000	0.000	0.000	0.000	0.000	0.214	0.199	0.481	0.539	5.001	0.210	0.076	316	2384	100	170	796	966	270	1358	1628	Error	Error	-2.227	170	796	270	1358	563072	1149968	0.243	2.161	0	0	0
1	16	1	"A6"	"A6"	9055	53770	100	1894	1955	644	32	1552	1552	1987	3868	194	0	0	0	3279	5178	3306	63	2317	2317	2642	1562	59	48	38	0	0.000	0.000	0.000	0.000	0.000	0.000	0.000	0.000	0.000	0.000	0.000	0.000	0.000	0.000	0.356	0.141	0.261	0.341	5.302	0.681	0.019	316	2384	100	342	962	1304	403	2861	3264	Error	Error	-1.492	342	962	403	2861	617844	1636094	-0.008	1.624	0	0	0
1	17	1	"A6"	"A6"	9355	53770	100	1783	1834	598	32	1457	1457	1587	1232	77	8	0	0	4445	5428	3676	67	2223	2223	2482	1446	58	56	43	0	0.000	0.000	0.000	0.000	0.000	0.000	0.000	0.000	0.000	0.000	0.000	0.000	0.000	0.000	0.147	0.118	0.195	0.277	5.322	0.086	0.019	316	2384	100	326	2222	2548	377	3205	3582	Error	Error	-2.769	326	2222	377	3205	579485	1715106	0.200	2.037	0	0	0
1	18	1	"A6"	"A6"	9655	53770	100	2053	2135	729	34	1574	1574	1721	1247	72	15	1	0	5473	7004	5272	75	2294	2294	2550	1410	55	63	52	0	0.000	0.000	0.000	0.000	0.000	0.000	0.000	0.000	0.000	0.000	0.000	0.000	0.000	0.000	0.151	0.119	0.148	0.210	5.570	0.116	0.126	316	2384	100	479	3179	3658	561	4710	5271	Error	Error	-2.730	479	3179	561	4710	674692	2213330	0.332	3.159	0	0	0
1	1	2	"A7"	"A7"	4565	54085	100	1628	1792	898	50	1697	1697	2219	4443	200	0	0	0	2980	3063	637	20	2659	2659	2802	850	30	18	5	0	0.000	0.000	0.000	0.000	0.000	0.000	0.000	0.000	0.000	0.000	0.000	0.000	0.000	0.000	-0.215	0.235	0.854	0.892	4.934	11.542	0.122	316	2384	100	-69	321	252	95	404	499	Error	Error	Error	-69	321	95	404	566361	967930	-0.096	0.307	0	0	0
1	2	2	"A7"	"A7"	4865	54080	100	1500	1543	504	32	1448	1448	1623	1286	79	1	0	0	2851	3157	1036	32	2384	2384	2453	550	22	48	31	0	0.000	0.000	0.000	0.000	0.000	0.000	0.000	0.000	0.000	0.000	0.000	0.000	0.000	0.000	0.111	0.123	0.469	0.528	5.161	1.804	0.067	316	2384	100	52	467	519	95	773	868	Error	Error	-3.167	52	467	95	773	487566	997728	-0.062	1.280	0	0	0
1	3	2	"A7"	"A7"	5165	54080	100	1563	2193	4475	204	1386	1386	1696	2243	132	5	3	0	2905	3122	1067	34	2281	2281	2334	443	18	58	37	0	0.000	0.000	0.000	0.000	0.000	0.000	0.000	0.000	0.000	0.000	0.000	0.000	0.000	0.000	0.284	0.960	0.650	0.727	4.781	15.630	0.062	316	2384	100	177	624	801	807	841	1648	Error	Error	-1.818	177	624	807	841	692872	986705	0.222	1.779	0	0	0
1	4	2	"A8"	"A8"	5465	54080	100	1453	1476	453	30	1374	1374	1469	1101	74	1	0	0	2936	3737	1771	47	2254	2254	2391	777	32	48	42	0	0.000	0.000	0.000	0.000	0.000	0.000	0.000	0.000	0.000	0.000	0.000	0.000	0.000	0.000	0.116	0.069	0.284	0.310	6.303	0.223	0.052	316	2384	100	79	682	761	102	1483	1585	Error	Error	-3.110	79	682	102	1483	466327	1180757	0.006	1.732	0	0	0
1	5	2	"A8"	"A8"	5765	54080	100	2414	4020	6997	174	1431	1431	2051	4227	206	11	5	0	6182	6343	3215	50	2305	2305	3001	3643	121	53	18	0	0.000	0.000	0.000	0.000	0.000	0.000	0.000	0.000	0.000	0.000	0.000	0.000	0.000	0.000	0.254	0.641	0.340	0.425	4.545	1.399	0.481	316	2384	100	983	3877	4860	2589	4038	6627	Error	Error	-1.980	983	3877	2589	4038	1270218	2004396	0.466	0.917	0	0	0
1	6	2	"A8"	"A8"	6065	54080	100	1682	1728	619	35	1388	1388	2594	7297	281	0	0	0	6942	7205	4283	59	2289	2289	3994	8167	204	18	1	0	0.000	0.000	0.000	0.000	0.000	0.000	0.000	0.000	0.000	0.000	0.000	0.000	0.000	0.000	0.063	0.069	0.114	0.151	5.658	0.118	0.139	316	2384	100	294	4653	4947	340	4916	5256	Error	Error	-3.984	294	4653	340	4916	545899	2276919	-0.119	0.393	0	0	0
1	7	2	"A9"	"A9"	6365	54080	100	1265	1328	515	38	1291	1291	1834	4057	221	0	0	0	2700	4102	2608	63	2195	2195	2970	3978	133	21	3	0	0.000	0.000	0.000	0.000	0.000	0.000	0.000	0.000	0.000	0.000	0.000	0.000	0.000	0.000	-0.051	0.019	0.227	0.291	7.367	0.295	0.234	316	2384	100	-26	505	479	37	1907	1944	Error	Error	Error	-26	505	37	1907	419621	1296317	-0.125	0.285	0	0	0
1	8	2	"A9"	"A9"	6665	54080	100	1258	1354	556	41	1154	1154	1230	632	51	18	3	0	3970	4101	1871	45	2136	2136	2300	817	35	63	54	0	0.000	0.000	0.000	0.000	0.000	0.000	0.000	0.000	0.000	0.000	0.000	0.000	0.000	0.000	0.057	0.102	0.250	0.234	4.412	0.102	0.078	316	2384	100	104	1834	1938	200	1965	2165	Error	Error	-4.140	104	1834	200	1965	427738	1296023	0.196	2.204	0	0	0
1	9	2	"A9"	"A9"	6965	54075	100	1274	1350	618	45	1172	1172	1375	2446	177	0	0	0	4165	4118	1800	43	2097	2097	2303	1163	50	62	44	0	0.000	0.000	0.000	0.000	0.000	0.000	0.000	0.000	0.000	0.000	0.000	0.000	0.000	0.000	0.049	0.088	0.181	0.214	4.468	4.518	0.087	316	2384	100	102	2068	2170	178	2021	2199	Error	Error	-4.342	102	2068	178	2021	426704	1301277	-0.010	1.561	0	0	0
1	10	2	"A10"	"A10"	7265	54075	100	1382	1514	780	51	1184	1184	1272	996	78	10	1	0	3871	4510	2528	56	2076	2076	2280	1243	54	56	42	0	0.000	0.000	0.000	0.000	0.000	0.000	0.000	0.000	0.000	0.000	0.000	0.000	0.000	0.000	0.110	0.136	0.187	0.215	5.985	0.101	0.137	316	2384	100	198	1795	1993	330	2434	2764	Error	Error	-3.180	198	1795	330	2434	478312	1425109	0.243	1.794	0	0	0
1	11	2	"A10"	"A10"	7565	54075	100	1387	1474	619	41	1161	1161	1245	523	42	31	10	0	6177	6580	4165	63	2061	2061	2359	1448	61	69	58	0	0.000	0.000	0.000	0.000	0.000	0.000	0.000	0.000	0.000	0.000	0.000	0.000	0.000	0.000	0.055	0.069	0.104	0.122	5.072	0.071	0.194	316	2384	100	226	4116	4342	313	4519	4832	Error	Error	-4.187	226	4116	313	4519	465827	2079407	0.438	2.915	0	0	0
1	12	2	"A10"	"A10"	7865	54075	100	1455	1602	704	43	1104	1104	1152	480	41	43	23	0	8378	9187	6602	71	2020	2020	2419	1872	77	73	68	0	0.000	0.000	0.000	0.000	0.000	0.000	0.000	0.000	0.000	0.000	0.000	0.000	0.000	0.000	0.055	0.069	0.090	0.099	3.849	0.072	0.339	316	2384	100	351	6358	6709	498	7167	7665	Error	Error	-4.179	351	6358	498	7167	506147	2903056	0.938	3.615	0	0	0
1	13	2	"A11"	"A11"	8165	54075	100	1227	1294	483	37	1113	1113	1530	4290	280	0	0	0	3601	4876	3693	75	1999	1999	2294	2419	105	40	20	0	0.000	0.000	0.000	0.000	0.000	0.000	0.000	0.000	0.000	0.000	0.000	0.000	0.000	0.000	0.071	0.063	0.170	0.231	5.604	0.079	0.124	316	2384	100	114	1602	1716	181	2877	3058	Error	Error	-3.813	114	1602	181	2877	409060	1540904	-0.055	1.067	0	0	0
1	14	2	"A11"	"A11"	8460	54075	100	1269	1433	974	67	1068	1068	1285	2289	178	1	0	0	4229	5392	4206	78	1991	1991	2275	1650	72	55	43	0	0.000	0.000	0.000	0.000	0.000	0.000	0.000	0.000	0.000	0.000	0.000	0.000	0.000	0.000	0.090	0.107	0.135	0.191	6.143	0.688	0.275	316	2384	100	201	2238	2439	365	3401	3766	Error	Error	-3.477	201	2238	365	3401	452760	1703797	0.065	1.889	0	0	0
1	15	2	"A11"	"A11"	8760	54070	100	1108	1170	467	39	1049	1049	1093	430	39	22	6	0	3557	4085	2295	56	1985	1985	2148	1005	46	56	43	0	0.000	0.000	0.000	0.000	0.000	0.000	0.000	0.000	0.000	0.000	0.000	0.000	0.000	0.000	0.038	0.058	0.195	0.225	5.388	0.081	0.137	316	2384	100	59	1572	1631	121	2100	2221	Error	Error	-4.736	59	1572	121	2100	369725	1290736	0.179	1.927	0	0	0
1	16	2	"A12"	"A12"	9060	54070	100	1177	1277	601	47	1057	1057	1240	2286	184	0	0	0	3907	6135	5234	85	1991	1991	2256	1419	62	54	41	0	0.000	0.000	0.000	0.000	0.000	0.000	0.000	0.000	0.000	0.000	0.000	0.000	0.000	0.000	0.063	0.053	0.132	0.208	6.651	0.069	0.194	316	2384	100	120	1916	2036	220	4144	4364	Error	Error	-3.997	120	1916	220	4144	403516	1938714	0.016	2.734	0	0	0
1	17	2	"A12"	"A12"	9360	54070	100	1402	1599	1817	113	1077	1077	1126	512	45	39	18	0	4129	7304	6259	85	2015	2015	2299	1537	66	53	45	0	0.000	0.000	0.000	0.000	0.000	0.000	0.000	0.000	0.000	0.000	0.000	0.000	0.000	0.000	0.154	0.099	0.121	0.181	4.984	0.091	0.141	316	2384	100	325	2114	2439	522	5289	5811	Error	Error	-2.701	325	2114	522	5289	505383	2308182	0.924	3.256	0	0	0
1	18	2	"A12"	"A12"	9660	54070	100	1356	1561	871	55	1097	1097	1409	3273	232	0	0	0	3954	7252	6307	86	2057	2057	2434	2093	85	49	42	0	0.000	0.000	0.000	0.000	0.000	0.000	0.000	0.000	0.000	0.000	0.000	0.000	0.000	0.000	0.137	0.089	0.122	0.187	5.699	0.125	0.047	316	2384	100	259	1897	2156	464	5195	5659	Error	Error	-2.873	259	1897	464	5195	493236	2291731	0.046	2.302	0	0	0
1	1	3	"A13"	"A13"	4570	54385	100	1434	1523	589	38	1292	1292	1366	664	48	16	5	0	3528	3784	2343	61	2271	2271	2347	550	23	62	52	0	0.000	0.000	0.000	0.000	0.000	0.000	0.000	0.000	0.000	0.000	0.000	0.000	0.000	0.000	0.113	0.153	0.288	0.294	5.903	1.264	0.119	316	2384	100	142	1257	1399	231	1513	1744	Error	Error	-3.146	142	1257	231	1513	481130	1195829	0.236	2.613	0	0	0
1	2	3	"A13"	"A13"	4870	54385	100	1455	1515	684	45	1259	1259	1294	476	36	29	8	0	4409	4620	2337	50	2222	2222	2386	829	34	62	56	0	0.000	0.000	0.000	0.000	0.000	0.000	0.000	0.000	0.000	0.000	0.000	0.000	0.000	0.000	0.090	0.107	0.206	0.275	4.846	0.114	0.123	316	2384	100	196	2187	2383	256	2398	2654	Error	Error	-3.480	196	2187	256	2398	478816	1459872	0.464	2.695	0	0	0
1	3	3	"A13"	"A13"	5170	54380	100	1379	1441	500	34	1226	1226	1314	1023	77	5	0	0	4043	4766	2902	60	2170	2170	2507	1705	68	51	33	0	0.000	0.000	0.000	0.000	0.000	0.000	0.000	0.000	0.000	0.000	0.000	0.000	0.000	0.000	0.082	0.083	0.192	0.251	6.879	0.066	0.115	316	2384	100	153	1873	2026	215	2596	2811	Error	Error	-3.614	153	1873	215	2596	455225	1505996	0.124	1.325	0	0	0
1	4	3	"A14"	"A14"	5470	54380	100	1487	1843	2056	111	1259	1259	1550	2829	182	2	2	0	3209	4868	3586	73	2148	2148	2447	1532	62	46	36	0	0.000	0.000	0.000	0.000	0.000	0.000	0.000	0.000	0.000	0.000	0.000	0.000	0.000	0.000	0.215	0.215	0.259	0.363	8.581	0.087	0.026	316	2384	100	228	1061	1289	584	2720	3304	Error	Error	-2.218	228	1061	584	2720	582439	1538423	0.104	1.580	0	0	0
1	5	3	"A14"	"A14"	5770	54380	100	1438	1527	621	40	1262	1262	1576	2514	159	0	0	0	5028	6073	4164	68	2146	2146	2481	1402	56	55	50	0	0.000	0.000	0.000	0.000	0.000	0.000	0.000	0.000	0.000	0.000	0.000	0.000	0.000	0.000	0.061	0.067	0.131	0.181	5.878	8.389	0.002	316	2384	100	176	2882	3058	265	3927	4192	Error	Error	-4.033	176	2882	265	3927	482488	1919042	-0.019	2.562	0	0	0
1	6	3	"A14"	"A14"	6070	54380	100	1390	1433	550	38	1245	1245	1409	1138	80	4	0	0	5594	5726	3441	60	2143	2143	2532	1668	65	57	52	0	0.000	0.000	0.000	0.000	0.000	0.000	0.000	0.000	0.000	0.000	0.000	0.000	0.000	0.000	0.042	0.052	0.137	0.174	6.013	0.091	0.084	316	2384	100	145	3451	3596	188	3583	3771	Error	Error	-4.573	145	3451	188	3583	452866	1809464	0.021	1.915	0	0	0
1	7	3	"A15"	"A15"	6370	54380	100	1266	1295	484	37	1103	1103	1165	433	37	28	8	0	3443	4320	2747	63	2019	2019	2225	1156	51	50	39	0	0.000	0.000	0.000	0.000	0.000	0.000	0.000	0.000	0.000	0.000	0.000	0.000	0.000	0.000	0.114	0.083	0.185	0.247	5.294	0.076	0.129	316	2384	100	163	1424	1587	192	2301	2493	Error	Error	-3.127	163	1424	192	2301	409185	1365274	0.300	1.812	0	0	0
1	8	3	"A15"	"A15"	6670	54380	100	1287	1366	576	42	1140	1140	1221	1158	94	8	0	0	4186	4367	2166	49	2016	2016	2158	681	31	68	61	0	0.000	0.000	0.000	0.000	0.000	0.000	0.000	0.000	0.000	0.000	0.000	0.000	0.000	0.000	0.068	0.096	0.202	0.248	5.461	0.139	0.054	316	2384	100	147	2170	2317	226	2351	2577	Error	Error	-3.884	147	2170	226	2351	431585	1379957	0.125	3.244	0	0	0
1	9	3	"A15"	"A15"	6970	54375	100	1197	1282	540	42	1036	1036	1097	469	42	26	11	0	4204	4536	2782	61	1953	1953	2123	907	42	62	55	0	0.000	0.000	0.000	0.000	0.000	0.000	0.000	0.000	0.000	0.000	0.000	0.000	0.000	0.000	0.072	0.095	0.202	0.240	5.610	0.074	0.113	316	2384	100	161	2251	2412	246	2583	2829	Error	Error	-3.805	161	2251	246	2583	405216	1433443	0.394	2.660	0	0	0
1	10	3	"A16"	"A16"	7270	54375	100	1082	1212	867	71	1015	1015	1074	976	90	4	1	0	2507	2759	1057	38	1909	1909	1983	529	26	53	35	0	0.000	0.000	0.000	0.000	0.000	0.000	0.000	0.000	0.000	0.000	0.000	0.000	0.000	0.000	0.112	0.232	0.531	0.492	4.300	1.780	0.178	316	2384	100	67	598	665	197	850	1047	Error	Error	-3.158	67	598	197	850	383046	871817	0.141	1.467	0	0	0
1	11	3	"A16"	"A16"	7570	54375	100	1263	1395	1717	123	1096	1096	1175	653	55	18	2	0	3077	3496	1637	46	1950	1950	2056	551	26	61	50	0	0.000	0.000	0.000	0.000	0.000	0.000	0.000	0.000	0.000	0.000	0.000	0.000	0.000	0.000	0.148	0.193	0.301	0.341	4.482	0.454	0.081	316	2384	100	167	1127	1294	299	1546	1845	Error	Error	-2.755	167	1127	299	1546	440690	1104716	0.337	2.613	0	0	0
1	12	3	"A16"	"A16"	7870	54375	100	1338	1450	662	45	1152	1152	3183	9878	310	0	0	0	4904	5747	3811	66	2035	2035	3182	6746	212	18	2	0	0.000	0.000	0.000	0.000	0.000	0.000	0.000	0.000	0.000	0.000	0.000	0.000	0.000	0.000	0.065	0.080	0.132	0.188	6.078	1.534	0.605	316	2384	100	186	2869	3055	298	3712	4010	Error	Error	-3.947	186	2869	298	3712	458305	1815959	-0.175	0.380	0	0	0
1	13	3	"A17"	"A17"	8170	54375	100	1235	1409	858	60	1003	1003	1050	421	40	39	17	0	4514	4752	2666	56	1935	1935	2046	769	37	64	59	0	0.000	0.000	0.000	0.000	0.000	0.000	0.000	0.000	0.000	0.000	0.000	0.000	0.000	0.000	0.090	0.144	0.173	0.191	5.394	0.142	0.189	316	2384	100	232	2579	2811	406	2817	3223	Error	Error	-3.475	232	2579	406	2817	445165	1501604	0.853	3.519	0	0	0
1	14	3	"A17"	"A17"	8465	54375	100	1268	1342	544	40	1090	1090	1307	2243	171	1	0	0	5020	4717	2397	50	2013	2013	2328	2281	97	57	18	0	0.000	0.000	0.000	0.000	0.000	0.000	0.000	0.000	0.000	0.000	0.000	0.000	0.000	0.000	0.059	0.093	0.132	0.153	5.580	0.223	0.048	316	2384	100	178	3007	3185	252	2704	2956	Error	Error	-4.078	178	3007	252	2704	424057	1490543	0.016	1.047	0	0	0
1	15	3	"A17"	"A17"	8765	54375	100	1188	1225	458	37	980	980	1037	561	54	20	5	0	3762	3979	1816	45	1914	1914	2045	784	38	68	56	0	0.000	0.000	0.000	0.000	0.000	0.000	0.000	0.000	0.000	0.000	0.000	0.000	0.000	0.000	0.113	0.119	0.192	0.221	5.920	0.082	0.092	316	2384	100	208	1848	2056	245	2065	2310	Error	Error	-3.151	208	1848	245	2065	387049	1257431	0.335	2.467	0	0	0
1	16	3	"A18"	"A18"	9065	54370	100	1134	1167	444	38	1009	1009	1073	550	51	18	2	0	3628	4225	2382	56	1955	1955	2233	1452	65	51	38	0	0.000	0.000	0.000	0.000	0.000	0.000	0.000	0.000	0.000	0.000	0.000	0.000	0.000	0.000	0.075	0.070	0.190	0.273	6.032	0.081	0.100	316	2384	100	125	1673	1798	158	2270	2428	Error	Error	-3.742	125	1673	158	2270	368840	1335075	0.171	1.372	0	0	0
1	17	3	"A18"	"A18"	9365	54370	100	1203	1297	526	40	1044	1044	1190	2017	169	0	0	0	5261	6097	4195	68	1976	1976	2201	1083	49	65	57	0	0.000	0.000	0.000	0.000	0.000	0.000	0.000	0.000	0.000	0.000	0.000	0.000	0.000	0.000	0.048	0.061	0.120	0.155	5.490	0.064	0.163	316	2384	100	159	3285	3444	253	4121	4374	Error	Error	-4.369	159	3285	253	4121	409872	1926611	0.053	3.597	0	0	0
1	18	3	"A18"	"A18"	9665	54370	100	1297	1383	581	42	1057	1057	1170	1668	142	2	0	0	6196	6569	4518	68	2031	2031	2292	1168	50	64	58	0	0.000	0.000	0.000	0.000	0.000	0.000	0.000	0.000	0.000	0.000	0.000	0.000	0.000	0.000	0.058	0.072	0.112	0.133	5.118	0.073	0.212	316	2384	100	240	4165	4405	326	4538	4864	Error	Error	-4.117	240	4165	326	4538	436930	2075900	0.128	3.662	0	0	0
1	1	4	"A19"	"A19"	4575	54685	100	1286	1314	459	34	1199	1199	1374	2398	174	0	0	0	2618	2764	694	25	2156	2156	2196	497	22	48	31	0	0.000	0.000	0.000	0.000	0.000	0.000	0.000	0.000	0.000	0.000	0.000	0.000	0.000	0.000	0.188	0.189	0.540	0.582	5.453	10.490	0.164	316	2384	100	87	462	549	115	608	723	Error	Error	-2.409	87	462	115	608	415235	873369	-0.025	1.143	0	0	0
1	2	4	"A19"	"A19"	4875	54685	100	1272	1285	491	38	1160	1160	1189	423	35	25	7	0	3034	3203	1034	32	2117	2117	2156	361	16	68	57	0	0.000	0.000	0.000	0.000	0.000	0.000	0.000	0.000	0.000	0.000	0.000	0.000	0.000	0.000	0.122	0.115	0.375	0.406	3.994	0.134	0.029	316	2384	100	112	917	1029	125	1086	1211	Error	Error	-3.033	112	917	125	1086	406129	1012111	0.227	2.900	0	0	0
1	3	4	"A19"	"A19"	5175	54685	100	1338	1357	447	32	1181	1181	1453	3248	223	0	0	0	3062	3043	636	20	2098	2098	2277	2477	108	0	0	0	0.000	0.000	0.000	0.000	0.000	0.000	0.000	0.000	0.000	0.000	0.000	0.000	0.000	0.000	0.163	0.186	0.397	0.409	3.479	7.851	0.072	316	2384	100	157	964	1121	176	945	1121	Error	Error	-2.618	157	964	176	945	428740	961457	-0.030	0.309	0	0	0
1	4	4	"A20"	"A20"	5475	54680	100	1388	1478	872	58	1186	1186	1262	806	63	14	2	0	4781	4506	2292	50	2086	2086	2253	906	40	56	52	0	0.000	0.000	0.000	0.000	0.000	0.000	0.000	0.000	0.000	0.000	0.000	0.000	0.000	0.000	0.075	0.121	0.193	0.268	6.067	0.143	0.137	316	2384	100	202	2695	2897	292	2420	2712	Error	Error	-3.738	202	2695	292	2420	466912	1424025	0.268	2.487	0	0	0
1	5	4	"A20"	"A20"	5775	54680	100	1690	2668	6362	238	1313	1313	1568	2380	151	5	2	0	6022	5594	2824	50	2177	2177	2393	1736	72	69	58	0	0.000	0.000	0.000	0.000	0.000	0.000	0.000	0.000	0.000	0.000	0.000	0.000	0.000	0.000	0.098	0.397	0.191	0.249	5.684	2.629	0.137	316	2384	100	377	3845	4222	1355	3417	4772	Error	Error	-3.350	377	3845	1355	3417	842975	1767845	0.462	1.844	0	0	0
1	6	4	"A20"	"A20"	6075	54680	100	1648	1673	604	36	1282	1282	1387	1076	77	12	1	0	5441	4852	1771	36	2130	2130	2275	759	33	75	68	0	0.000	0.000	0.000	0.000	0.000	0.000	0.000	0.000	0.000	0.000	0.000	0.000	0.000	0.000	0.111	0.144	0.194	0.215	3.508	0.144	0.130	316	2384	100	366	3311	3677	391	2722	3113	Error	Error	-3.177	366	3311	391	2722	528664	1533204	0.266	3.395	0	0	0
1	7	4	"A21"	"A21"	6375	54680	100	1167	1252	585	46	1078	1078	1119	428	38	26	6	0	2541	2773	988	35	1944	1944	2013	484	24	54	37	0	0.000	0.000	0.000	0.000	0.000	0.000	0.000	0.000	0.000	0.000	0.000	0.000	0.000	0.000	0.149	0.210	0.431	0.508	4.985	0.164	0.041	316	2384	100	89	597	686	174	829	1003	Error	Error	-2.746	89	597	174	829	395628	876261	0.311	1.570	0	0	0
1	8	4	"A21"	"A21"	6675	54680	100	1188	1234	441	35	1042	1042	1145	1512	132	0	0	0	2866	3311	1621	48	1918	1918	2001	1050	52	43	20	0	0.000	0.000	0.000	0.000	0.000	0.000	0.000	0.000	0.000	0.000	0.000	0.000	0.000	0.000	0.154	0.138	0.289	0.283	4.463	0.118	0.055	316	2384	100	146	948	1094	192	1393	1585	Error	Error	-2.699	146	948	192	1393	390031	1046183	0.059	1.248	0	0	0
1	9	4	"A21"	"A21"	6975	54680	100	1323	1398	525	37	1035	1035	1075	419	38	41	20	0	5448	6787	4332	63	1914	1914	2085	1093	52	76	70	0	0.000	0.000	0.000	0.000	0.000	0.000	0.000	0.000	0.000	0.000	0.000	0.000	0.000	0.000	0.081	0.074	0.111	0.130	4.675	0.060	0.183	316	2384	100	288	3534	3822	363	4873	5236	Error	Error	-3.617	288	3534	363	4873	441650	2144636	0.771	4.302	0	0	0
1	10	4	"A22"	"A22"	7275	54675	100	1259	1308	532	40	1079	1079	1303	2496	191	0	0	0	4759	4218	2063	48	1921	1921	2276	3202	140	41	1	0	0.000	0.000	0.000	0.000	0.000	0.000	0.000	0.000	0.000	0.000	0.000	0.000	0.000	0.000	0.063	0.100	0.166	0.254	6.195	0.121	0.090	316	2384	100	180	2838	3018	229	2297	2526	Error	Error	-3.979	180	2838	229	2297	413269	1332989	0.002	0.606	0	0	0
1	11	4	"A22"	"A22"	7575	54675	100	1307	1354	572	42	1047	1047	1163	1818	156	1	0	0	4712	5740	3472	60	1932	1932	2115	1039	49	76	64	0	0.000	0.000	0.000	0.000	0.000	0.000	0.000	0.000	0.000	0.000	0.000	0.000	0.000	0.000	0.094	0.081	0.127	0.130	4.351	0.478	0.022	316	2384	100	260	2780	3040	307	3808	4115	Error	Error	-3.419	260	2780	307	3808	427907	1813733	0.105	3.489	0	0	0
1	12	4	"A22"	"A22"	7875	54675	100	1678	1823	1006	55	1018	1018	1149	1744	151	11	1	0	14433	13127	7667	58	1969	1969	2461	2533	102	81	68	0	0.000	0.000	0.000	0.000	0.000	0.000	0.000	0.000	0.000	0.000	0.000	0.000	0.000	0.000	0.053	0.072	0.073	0.086	3.497	0.082	0.416	316	2384	100	660	12464	13124	805	11158	11963	Error	Error	-4.239	660	12464	805	11158	575985	4147985	0.386	4.211	0	0	0
1	13	4	"A23"	"A23"	8170	54675	100	1287	1454	1199	82	1008	1008	1072	589	54	30	11	0	6465	7799	6275	80	1944	1944	2259	1779	78	57	54	0	0.000	0.000	0.000	0.000	0.000	0.000	0.000	0.000	0.000	0.000	0.000	0.000	0.000	0.000	0.062	0.076	0.107	0.137	5.656	0.076	0.156	316	2384	100	279	4521	4800	446	5855	6301	Error	Error	-4.018	279	4521	446	5855	459531	2464475	0.649	3.114	0	0	0
1	14	4	"A23"	"A23"	8470	54675	100	1373	1544	1075	69	992	992	1078	1299	120	13	3	0	7157	8422	5759	68	1912	1912	2187	1580	72	75	69	0	0.000	0.000	0.000	0.000	0.000	0.000	0.000	0.000	0.000	0.000	0.000	0.000	0.000	0.000	0.073	0.085	0.085	0.104	4.234	0.175	0.163	316	2384	100	381	5245	5626	552	6510	7062	Error	Error	-3.783	381	5245	552	6510	488060	2661463	0.359	3.946	0	0	0
1	15	4	"A23"	"A23"	8770	54675	100	1361	1462	702	48	982	982	1030	444	43	46	22	0	8581	9015	5965	66	1969	1969	2251	1532	68	73	68	0	0.000	0.000	0.000	0.000	0.000	0.000	0.000	0.000	0.000	0.000	0.000	0.000	0.000	0.000	0.057	0.068	0.081	0.089	4.699	0.072	0.327	316	2384	100	379	6612	6991	480	7046	7526	Error	Error	-4.125	379	6612	480	7046	462102	2848680	0.973	4.415	0	0	0
1	16	4	"A24"	"A24"	9070	54675	100	1839	6916	14070	203	1005	1005	1185	2378	200	26	18	3	5494	7180	9036	125	1925	1925	2039	779	38	70	66	1	0.000	0.000	0.000	0.000	0.000	0.000	0.000	0.000	0.000	0.000	0.000	0.000	0.000	0.000	0.234	1.125	0.524	0.563	5.868	1.676	0.501	316	2384	100	834	3569	4403	5911	5255	11166	Error	Error	-2.097	834	3569	5911	5255	2185587	2268912	2.410	6.599	0	0	0
1	17	4	"A24"	"A24"	9370	54670	100	1260	1353	543	40	1033	1033	1121	1440	128	4	0	0	5016	6303	4500	71	1989	1989	2159	923	42	70	60	0	0.000	0.000	0.000	0.000	0.000	0.000	0.000	0.000	0.000	0.000	0.000	0.000	0.000	0.000	0.075	0.074	0.119	0.141	4.920	0.096	0.011	316	2384	100	227	3027	3254	320	4314	4634	Error	Error	-3.737	227	3027	320	4314	427482	1991723	0.161	4.490	0	0	0
1	18	4	"A24"	"A24"	9670	54670	100	1312	1447	696	48	1031	1031	1100	593	53	30	11	0	6777	7030	4400	62	2028	2028	2237	1013	45	69	63	0	0.000	0.000	0.000	0.000	0.000	0.000	0.000	0.000	0.000	0.000	0.000	0.000	0.000	0.000	0.059	0.083	0.108	0.155	4.645	0.080	0.221	316	2384	100	281	4749	5030	416	5002	5418	Error	Error	-4.079	281	4749	416	5002	457252	2221576	0.585	4.731	0	0	0
1	1	5	"A25"	"A25"	4580	54985	100	1208	1355	886	65	1126	1126	1171	458	39	22	7	0	3302	4595	3042	66	2126	2126	2288	946	41	50	45	0	0.000	0.000	0.000	0.000	0.000	0.000	0.000	0.000	0.000	0.000	0.000	0.000	0.000	0.000	0.070	0.093	0.197	0.279	7.453	0.065	0.048	316	2384	100	82	1176	1258	229	2469	2698	Error	Error	-3.842	82	1176	229	2469	428043	1452175	0.402	2.439	0	0	0
1	2	5	"A25"	"A25"	4880	54985	100	1213	1271	454	35	1139	1139	1174	462	39	21	6	0	3751	3777	1496	39	2119	2119	2195	575	26	66	59	0	0.000	0.000	0.000	0.000	0.000	0.000	0.000	0.000	0.000	0.000	0.000	0.000	0.000	0.000	0.045	0.080	0.207	0.244	5.172	0.082	0.036	316	2384	100	74	1632	1706	132	1658	1790	Error	Error	-4.463	74	1632	132	1658	401707	1193634	0.210	2.751	0	0	0
1	3	5	"A25"	"A25"	5180	54985	100	1219	1210	403	33	1093	1093	1134	446	39	18	4	0	3571	3661	1545	42	2068	2068	2143	474	22	64	58	0	0.000	0.000	0.000	0.000	0.000	0.000	0.000	0.000	0.000	0.000	0.000	0.000	0.000	0.000	0.084	0.073	0.203	0.290	6.809	0.085	0.032	316	2384	100	126	1503	1629	117	1593	1710	Error	Error	-3.576	126	1503	117	1593	382290	1156967	0.170	3.203	0	0	0
1	4	5	"A26"	"A26"	5480	54985	100	1267	1316	482	36	1090	1090	1144	448	39	28	8	0	3757	3664	1508	41	2072	2072	2134	495	23	60	56	0	0.000	0.000	0.000	0.000	0.000	0.000	0.000	0.000	0.000	0.000	0.000	0.000	0.000	0.000	0.105	0.142	0.227	0.280	5.587	0.134	0.075	316	2384	100	177	1685	1862	226	1592	1818	Error	Error	-3.251	177	1685	226	1592	415708	1157696	0.384	3.091	0	0	0
1	5	5	"A26"	"A26"	5780	54980	100	1574	2275	4368	192	1303	1303	1670	3316	198	3	2	0	4408	4365	2865	65	2238	2238	2572	2398	93	41	7	0	0.000	0.000	0.000	0.000	0.000	0.000	0.000	0.000	0.000	0.000	0.000	0.000	0.000	0.000	0.125	0.457	0.317	0.367	4.339	1.646	0.129	316	2384	100	271	2170	2441	972	2127	3099	Error	Error	-3.001	271	2170	972	2127	719017	1379423	0.182	0.748	0	0	0
1	6	5	"A26"	"A26"	6080	54980	100	1356	1405	521	37	1256	1256	1583	3433	216	0	0	0	4057	3769	1496	39	2192	2192	2576	3056	118	18	0	0	0.000	0.000	0.000	0.000	0.000	0.000	0.000	0.000	0.000	0.000	0.000	0.000	0.000	0.000	0.054	0.094	0.296	0.334	4.908	0.126	0.049	316	2384	100	100	1865	1965	149	1577	1726	Error	Error	-4.221	100	1865	149	1577	444125	1191058	-0.052	0.390	0	0	0
1	7	5	"A27"	"A27"	6380	54980	100	1164	1214	499	41	1067	1067	1124	524	46	19	3	0	3384	3635	1525	41	1964	1964	2087	1194	57	56	35	0	0.000	0.000	0.000	0.000	0.000	0.000	0.000	0.000	0.000	0.000	0.000	0.000	0.000	0.000	0.068	0.088	0.241	0.273	6.604	0.099	0.058	316	2384	100	97	1420	1517	147	1671	1818	Error	Error	-3.872	97	1420	147	1671	383640	1148817	0.172	1.296	0	0	0
1	8	5	"A27"	"A27"	6680	54980	100	1141	1197	420	35	1022	1022	1075	448	41	25	4	0	3419	3716	1735	46	1947	1947	2037	591	29	62	54	0	0.000	0.000	0.000	0.000	0.000	0.000	0.000	0.000	0.000	0.000	0.000	0.000	0.000	0.000	0.081	0.099	0.189	0.258	5.544	0.095	0.070	316	2384	100	119	1472	1591	175	1769	1944	Error	Error	-3.629	119	1472	175	1769	378108	1174237	0.272	2.841	0	0	0
1	9	5	"A27"	"A27"	6980	54980	100	1146	1194	532	44	1036	1036	1113	673	60	10	1	0	3428	3767	1839	48	1981	1981	2249	1375	61	50	29	0	0.000	0.000	0.000	0.000	0.000	0.000	0.000	0.000	0.000	0.000	0.000	0.000	0.000	0.000	0.076	0.088	0.219	0.285	6.029	0.103	0.106	316	2384	100	110	1447	1557	158	1786	1944	Error	Error	-3.717	110	1447	158	1786	377281	1190279	0.120	1.104	0	0	0
1	10	5	"A28"	"A28"	7280	54980	100	1327	1484	982	66	1114	1114	1462	3932	268	0	0	0	6390	6010	3888	64	1903	1903	2147	1232	57	58	54	0	0.000	0.000	0.000	0.000	0.000	0.000	0.000	0.000	0.000	0.000	0.000	0.000	0.000	0.000	0.047	0.090	0.120	0.167	7.354	0.081	0.118	316	2384	100	213	4487	4700	370	4107	4477	Error	Error	-4.397	213	4487	370	4107	468850	1899313	0.006	3.136	0	0	0
1	11	5	"A28"	"A28"	7580	54975	100	1434	1652	1056	63	1107	1107	1672	4911	293	0	0	0	7653	8155	5768	70	1946	1946	2460	3009	122	58	49	0	0.000	0.000	0.000	0.000	0.000	0.000	0.000	0.000	0.000	0.000	0.000	0.000	0.000	0.000	0.057	0.088	0.091	0.128	5.069	0.127	0.023	316	2384	100	327	5707	6034	545	6209	6754	Error	Error	-4.125	327	5707	545	6209	522000	2576859	-0.004	1.893	0	0	0
1	12	5	"A28"	"A28"	7880	54975	100	1803	2085	1221	58	1098	1098	1647	4233	257	1	0	0	15089	14742	10278	69	2006	2006	2955	4288	145	65	59	0	0.000	0.000	0.000	0.000	0.000	0.000	0.000	0.000	0.000	0.000	0.000	0.000	0.000	0.000	0.054	0.077	0.082	0.109	3.613	0.248	0.071	316	2384	100	705	13083	13788	987	12736	13723	Error	Error	-4.214	705	13083	987	12736	658749	4658551	0.103	2.749	0	0	0
1	13	5	"A29"	"A29"	8175	54975	100	1288	1411	690	48	1001	1001	1049	461	43	41	23	0	9851	11093	8913	80	1936	1936	2394	2440	101	56	53	0	0.000	0.000	0.000	0.000	0.000	0.000	0.000	0.000	0.000	0.000	0.000	0.000	0.000	0.000	0.036	0.045	0.070	0.113	5.772	0.054	0.441	316	2384	100	287	7915	8202	410	9157	9567	Error	Error	-4.785	287	7915	410	9157	445988	3505493	0.785	3.565	0	0	0
1	14	5	"A29"	"A29"	8475	54975	100	1330	1456	672	46	977	977	1020	442	43	43	26	0	8422	9771	7789	79	1893	1893	2509	2756	109	56	50	0	0.000	0.000	0.000	0.000	0.000	0.000	0.000	0.000	0.000	0.000	0.000	0.000	0.000	0.000	0.054	0.061	0.080	0.116	5.503	0.059	0.423	316	2384	100	353	6529	6882	479	7878	8357	Error	Error	-4.209	353	6529	479	7878	459956	3087627	0.986	2.635	0	0	0
1	15	5	"A29"	"A29"	8775	54975	100	1659	5516	12126	219	996	996	1336	3356	251	16	12	2	12513	11210	9074	80	1981	1981	2630	3332	126	58	54	0	0.000	0.000	0.000	0.000	0.000	0.000	0.000	0.000	0.000	0.000	0.000	0.000	0.000	0.000	0.063	0.490	0.152	0.235	5.116	0.937	0.250	316	2384	100	663	10532	11195	4520	9229	13749	Error	Error	-3.990	663	10532	4520	9229	1743207	3542221	1.246	2.575	0	0	0
1	16	5	"A30"	"A30"	9075	54975	100	1221	1315	552	41	980	980	1038	510	49	32	10	0	7380	7851	5022	63	1987	1987	2171	1257	57	66	62	0	0.000	0.000	0.000	0.000	0.000	0.000	0.000	0.000	0.000	0.000	0.000	0.000	0.000	0.000	0.045	0.057	0.085	0.096	5.254	0.054	0.167	316	2384	100	241	5393	5634	335	5864	6199	Error	Error	-4.484	241	5393	335	5864	415447	2481048	0.543	4.519	0	0	0
1	17	5	"A30"	"A30"	9375	54970	100	1391	1505	751	49	1026	1026	1156	1589	137	6	0	0	7521	8890	6332	71	2053	2053	2341	1522	65	65	58	0	0.000	0.000	0.000	0.000	0.000	0.000	0.000	0.000	0.000	0.000	0.000	0.000	0.000	0.000	0.067	0.070	0.084	0.136	6.490	0.065	0.271	316	2384	100	365	5468	5833	479	6837	7316	Error	Error	-3.905	365	5468	479	6837	475429	2809353	0.220	4.303	0	0	0
1	18	5	"A30"	"A30"	9675	54970	100	1398	1572	825	52	1108	1108	2292	6961	303	0	0	0	7939	8801	6314	71	2030	2030	2685	4003	149	55	41	0	0.000	0.000	0.000	0.000	0.000	0.000	0.000	0.000	0.000	0.000	0.000	0.000	0.000	0.000	0.049	0.069	0.094	0.109	5.365	0.082	0.361	316	2384	100	290	5909	6199	464	6771	7235	Error	Error	-4.349	290	5909	464	6771	496846	2780984	-0.103	1.528	0	0	0
1	1	6	"A31"	"A31"	4585	55285	100	1176	1226	452	36	1122	1122	1166	473	40	21	4	0	3453	4120	2130	51	2120	2120	2237	779	34	56	47	0	0.000	0.000	0.000	0.000	0.000	0.000	0.000	0.000	0.000	0.000	0.000	0.000	0.000	0.000	0.041	0.052	0.189	0.224	6.396	0.071	0.068	316	2384	100	54	1333	1387	104	2000	2104	Error	Error	-4.626	54	1333	104	2000	387563	1301967	0.127	2.417	0	0	0
1	2	6	"A31"	"A31"	4885	55285	100	1208	1292	492	38	1139	1139	1748	5493	314	0	0	0	3697	4176	1880	45	2129	2129	2771	5329	192	4	0	0	0.000	0.000	0.000	0.000	0.000	0.000	0.000	0.000	0.000	0.000	0.000	0.000	0.000	0.000	0.044	0.075	0.206	0.229	6.919	1.024	0.801	316	2384	100	69	1568	1637	153	2047	2200	Error	Error	-4.506	69	1568	153	2047	408266	1319525	-0.083	0.264	0	0	0
1	3	6	"A31"	"A31"	5185	55285	100	1314	1362	478	35	1120	1120	1187	647	54	20	2	0	4492	4495	1874	41	2065	2065	2170	848	39	70	62	0	0.000	0.000	0.000	0.000	0.000	0.000	0.000	0.000	0.000	0.000	0.000	0.000	0.000	0.000	0.080	0.100	0.175	0.167	4.900	0.086	0.072	316	2384	100	194	2427	2621	242	2430	2672	Error	Error	-3.645	194	2427	242	2430	430237	1420510	0.270	2.742	0	0	0
1	4	6	"A32"	"A32"	5485	55285	100	1287	1318	484	36	1223	1223	1459	2578	176	0	0	0	3547	3875	1795	46	2116	2116	2258	775	34	54	49	0	0.000	0.000	0.000	0.000	0.000	0.000	0.000	0.000	0.000	0.000	0.000	0.000	0.000	0.000	0.045	0.054	0.245	0.298	5.299	6.765	0.072	316	2384	100	64	1431	1495	95	1759	1854	Error	Error	-4.483	64	1431	95	1759	416565	1224472	-0.055	2.086	0	0	0
1	5	6	"A32"	"A32"	5785	55280	100	1227	1272	488	38	1180	1180	1299	1557	119	0	0	0	3703	3632	1489	40	2060	2060	2185	672	30	60	55	0	0.000	0.000	0.000	0.000	0.000	0.000	0.000	0.000	0.000	0.000	0.000	0.000	0.000	0.000	0.029	0.059	0.250	0.306	5.829	0.096	0.043	316	2384	100	47	1643	1690	92	1572	1664	Error	Error	-5.128	47	1643	92	1572	402035	1147769	-0.017	2.153	0	0	0
1	6	6	"A32"	"A32"	6085	55280	100	1275	1302	503	38	1161	1161	2679	8466	316	0	0	0	4686	4296	1834	42	2027	2027	2478	3925	158	19	0	0	0.000	0.000	0.000	0.000	0.000	0.000	0.000	0.000	0.000	0.000	0.000	0.000	0.000	0.000	0.043	0.062	0.154	0.185	4.817	2.197	0.025	316	2384	100	114	2659	2773	141	2269	2410	Error	Error	-4.544	114	2659	141	2269	411455	1357644	-0.163	0.463	0	0	0
1	7	6	"A33"	"A33"	6385	55280	100	1195	1234	453	36	1061	1061	1118	474	42	24	4	0	2964	3448	1590	46	1959	1959	2012	487	24	63	50	0	0.000	0.000	0.000	0.000	0.000	0.000	0.000	0.000	0.000	0.000	0.000	0.000	0.000	0.000	0.133	0.116	0.239	0.287	4.795	0.100	0.060	316	2384	100	134	1005	1139	173	1489	1662	Error	Error	-2.907	134	1005	173	1489	390086	1089675	0.245	2.949	0	0	0
1	8	6	"A33"	"A33"	6685	55280	100	1116	1184	437	36	1038	1038	1093	468	42	24	5	0	3704	4237	2404	56	1943	1943	2061	950	46	65	45	0	0.000	0.000	0.000	0.000	0.000	0.000	0.000	0.000	0.000	0.000	0.000	0.000	0.000	0.000	0.044	0.064	0.211	0.208	6.358	0.073	0.109	316	2384	100	78	1761	1839	146	2294	2440	Error	Error	-4.497	78	1761	146	2294	374121	1338983	0.194	2.291	0	0	0
1	9	6	"A33"	"A33"	6985	55280	100	1089	1146	487	42	1001	1001	1059	461	43	21	5	0	3295	3719	1852	49	1892	1892	1935	483	24	74	60	0	0.000	0.000	0.000	0.000	0.000	0.000	0.000	0.000	0.000	0.000	0.000	0.000	0.000	0.000	0.063	0.079	0.199	0.216	5.751	0.080	0.051	316	2384	100	88	1403	1491	145	1827	1972	Error	Error	-3.995	88	1403	145	1827	362240	1175348	0.189	3.694	0	0	0
1	10	6	"A34"	"A34"	7285	55280	100	1085	1176	733	62	987	987	1029	397	38	24	7	0	2860	2843	954	33	1868	1868	1904	353	18	69	59	0	0.000	0.000	0.000	0.000	0.000	0.000	0.000	0.000	0.000	0.000	0.000	0.000	0.000	0.000	0.099	0.194	0.358	0.390	4.573	0.295	0.062	316	2384	100	98	992	1090	189	975	1164	Error	Error	-3.339	98	992	189	975	371463	898441	0.370	2.660	0	0	0
1	11	6	"A34"	"A34"	7585	55280	100	1329	1354	475	35	1143	1143	1217	687	56	16	1	0	3181	3952	2438	61	1916	1916	1991	613	30	68	50	0	0.000	0.000	0.000	0.000	0.000	0.000	0.000	0.000	0.000	0.000	0.000	0.000	0.000	0.000	0.147	0.104	0.254	0.273	4.733	0.095	0.032	316	2384	100	186	1265	1451	211	2036	2247	Error	Error	-2.766	186	1265	211	2036	427864	1248730	0.199	3.199	0	0	0
1	12	6	"A34"	"A34"	7885	55275	100	1323	1470	715	48	1058	1058	1120	500	44	36	18	0	4571	7972	6953	87	1947	1947	2244	1730	77	58	45	0	0.000	0.000	0.000	0.000	0.000	0.000	0.000	0.000	0.000	0.000	0.000	0.000	0.000	0.000	0.101	0.068	0.119	0.159	5.253	0.065	0.317	316	2384	100	265	2624	2889	412	6025	6437	Error	Error	-3.308	265	2624	412	6025	464559	2519080	0.700	3.311	0	0	0
1	13	6	"A35"	"A35"	8180	55275	100	1464	1481	608	41	982	982	1050	492	46	49	19	0	10349	9195	6278	68	1950	1950	2349	1991	84	61	59	0	0.000	0.000	0.000	0.000	0.000	0.000	0.000	0.000	0.000	0.000	0.000	0.000	0.000	0.000	0.057	0.069	0.084	0.102	4.622	0.066	0.398	316	2384	100	482	8399	8881	499	7245	7744	Error	Error	-4.123	482	8399	499	7245	467892	2905516	0.876	3.438	0	0	0
1	14	6	"A35"	"A35"	8480	55275	100	1532	1611	694	43	1005	1005	1123	1498	133	10	0	0	9419	8723	5103	58	2001	2001	2489	2028	81	68	64	0	0.000	0.000	0.000	0.000	0.000	0.000	0.000	0.000	0.000	0.000	0.000	0.000	0.000	0.000	0.071	0.090	0.112	0.121	3.767	0.083	0.375	316	2384	100	527	7418	7945	606	6722	7328	Error	Error	-3.815	527	7418	606	6722	509106	2756417	0.326	3.074	0	0	0
1	15	6	"A35"	"A35"	8780	55275	100	1476	1789	3678	205	981	981	1044	451	43	53	30	0	10104	9280	5642	60	2014	2014	2424	2035	83	66	64	0	0.000	0.000	0.000	0.000	0.000	0.000	0.000	0.000	0.000	0.000	0.000	0.000	0.000	0.000	0.061	0.111	0.100	0.115	4.469	0.082	0.024	316	2384	100	495	8090	8585	808	7266	8074	Error	Error	-4.031	495	8090	808	7266	565350	2932392	1.652	3.369	0	0	0
1	16	6	"A36"	"A36"	9080	55275	100	1355	1439	709	49	1016	1016	1162	1427	122	5	0	0	6158	7515	5279	70	1984	1984	2139	1021	47	65	62	0	0.000	0.000	0.000	0.000	0.000	0.000	0.000	0.000	0.000	0.000	0.000	0.000	0.000	0.000	0.081	0.076	0.098	0.139	4.482	0.076	0.094	316	2384	100	339	4174	4513	423	5531	5954	Error	Error	-3.622	339	4174	423	5531	454873	2374890	0.194	5.265	0	0	0
1	17	6	"A36"	"A36"	9380	55275	100	1259	1420	693	48	1025	1025	1071	451	42	36	20	0	6830	8403	5652	67	2043	2043	2192	923	42	71	66	0	0.000	0.000	0.000	0.000	0.000	0.000	0.000	0.000	0.000	0.000	0.000	0.000	0.000	0.000	0.049	0.062	0.079	0.099	4.970	0.070	0.253	316	2384	100	234	4787	5021	395	6360	6755	Error	Error	-4.355	234	4787	395	6360	448864	2655423	0.774	6.729	0	0	0
1	18	6	"A36"	"A36"	9680	55270	100	1440	1716	1952	113	1011	1011	1076	509	47	44	21	0	7332	8534	5890	69	2000	2000	2272	1282	56	66	61	0	0.000	0.000	0.000	0.000	0.000	0.000	0.000	0.000	0.000	0.000	0.000	0.000	0.000	0.000	0.080	0.108	0.087	0.118	5.056	0.096	0.134	316	2384	100	429	5332	5761	705	6534	7239	Error	Error	-3.636	429	5332	705	6534	542241	2696621	1.257	4.885	0	0	0
1	1	7	"A37"	"A37"	4590	55585	100	1281	1346	570	42	1128	1128	1202	595	49	23	6	0	3720	3733	1350	36	2155	2155	2235	593	26	67	57	0	0.000	0.000	0.000	0.000	0.000	0.000	0.000	0.000	0.000	0.000	0.000	0.000	0.000	0.000	0.098	0.138	0.282	0.311	4.860	0.207	0.078	316	2384	100	153	1565	1718	218	1578	1796	Error	Error	-3.355	153	1565	218	1578	425401	1179648	0.242	2.526	0	0	0
1	2	7	"A37"	"A37"	4890	55585	100	1321	1441	836	58	1108	1108	1908	6061	317	0	0	0	3654	3595	1210	33	2076	2076	2405	3284	136	5	0	0	0.000	0.000	0.000	0.000	0.000	0.000	0.000	0.000	0.000	0.000	0.000	0.000	0.000	0.000	0.135	0.219	0.311	0.338	3.568	0.228	0.116	316	2384	100	213	1578	1791	333	1519	1852	Error	Error	-2.889	213	1578	333	1519	455412	1135971	-0.077	0.362	0	0	0
1	3	7	"A37"	"A37"	5190	55585	100	1305	1423	606	42	1077	1077	1128	453	40	37	16	0	3715	3584	1203	33	2063	2063	2158	562	26	68	61	0	0.000	0.000	0.000	0.000	0.000	0.000	0.000	0.000	0.000	0.000	0.000	0.000	0.000	0.000	0.138	0.227	0.392	0.394	4.323	0.242	0.147	316	2384	100	228	1652	1880	346	1521	1867	Error	Error	-2.857	228	1652	346	1521	449662	1132418	0.651	2.537	0	0	0
1	4	7	"A38"	"A38"	5490	55585	100	1309	1412	581	41	1044	1044	1092	421	38	40	20	0	4537	4001	1531	38	2022	2022	2083	484	23	68	63	0	0.000	0.000	0.000	0.000	0.000	0.000	0.000	0.000	0.000	0.000	0.000	0.000	0.000	0.000	0.105	0.186	0.261	0.273	4.145	0.190	0.195	316	2384	100	265	2515	2780	368	1979	2347	Error	Error	-3.246	265	2515	368	1979	446158	1264241	0.760	3.963	0	0	0
1	5	7	"A38"	"A38"	5790	55585	100	1286	1301	458	35	1056	1056	1105	456	41	31	7	0	4949	4400	1597	36	2009	2009	2097	570	27	75	68	0	0.000	0.000	0.000	0.000	0.000	0.000	0.000	0.000	0.000	0.000	0.000	0.000	0.000	0.000	0.078	0.102	0.159	0.169	4.294	0.115	0.098	316	2384	100	230	2940	3170	245	2391	2636	Error	Error	-3.676	230	2940	245	2391	411182	1390432	0.430	4.040	0	0	0
1	6	7	"A38"	"A38"	6090	55580	100	1232	1311	505	38	1102	1102	1166	617	52	18	4	0	4548	4042	1554	38	2039	2039	2234	926	41	63	59	0	0.000	0.000	0.000	0.000	0.000	0.000	0.000	0.000	0.000	0.000	0.000	0.000	0.000	0.000	0.052	0.104	0.197	0.242	5.251	0.125	0.125	316	2384	100	130	2509	2639	209	2003	2212	Error	Error	-4.271	130	2509	209	2003	414342	1277389	0.235	1.952	0	0	0
1	7	7	"A39"	"A39"	6390	55580	100	1167	1627	4167	256	1077	1077	1277	2088	163	2	1	0	2941	3421	1547	45	1983	1983	2094	729	34	60	40	0	0.000	0.000	0.000	0.000	0.000	0.000	0.000	0.000	0.000	0.000	0.000	0.000	0.000	0.000	0.094	0.382	0.305	0.317	4.287	4.797	0.062	316	2384	100	90	958	1048	550	1438	1988	Error	Error	-3.412	90	958	550	1438	514184	1081032	0.168	1.820	0	0	0
1	8	7	"A39"	"A39"	6690	55580	100	1148	1217	478	39	1021	1021	1118	917	82	7	0	0	3987	3913	1539	39	1930	1930	2075	1117	53	64	46	0	0.000	0.000	0.000	0.000	0.000	0.000	0.000	0.000	0.000	0.000	0.000	0.000	0.000	0.000	0.062	0.099	0.201	0.206	5.159	0.455	0.271	316	2384	100	127	2057	2184	196	1983	2179	Error	Error	-4.018	127	2057	196	1983	384621	1236481	0.108	1.645	0	0	0
1	9	7	"A39"	"A39"	6990	55580	100	1140	1206	508	42	1036	1036	1086	448	41	24	5	0	3710	3890	1673	43	1916	1916	1997	562	28	73	62	0	0.000	0.000	0.000	0.000	0.000	0.000	0.000	0.000	0.000	0.000	0.000	0.000	0.000	0.000	0.058	0.086	0.180	0.191	5.022	0.094	0.067	316	2384	100	104	1794	1898	170	1974	2144	Error	Error	-4.109	104	1794	170	1974	381231	1229237	0.268	3.368	0	0	0
1	10	7	"A40"	"A40"	7290	55580	100	1082	1252	1929	154	1029	1029	1081	464	42	19	5	0	2882	3284	1509	45	1895	1895	2000	690	34	54	41	0	0.000	0.000	0.000	0.000	0.000	0.000	0.000	0.000	0.000	0.000	0.000	0.000	0.000	0.000	0.054	0.161	0.359	0.369	5.415	0.265	0.029	316	2384	100	53	987	1040	223	1389	1612	Error	Error	-4.219	53	987	223	1389	395709	1037593	0.369	1.861	0	0	0
1	11	7	"A40"	"A40"	7590	55580	100	1069	1093	404	36	1015	1015	1069	443	41	17	3	0	3231	3533	1621	45	1882	1882	2001	713	35	66	46	0	0.000	0.000	0.000	0.000	0.000	0.000	0.000	0.000	0.000	0.000	0.000	0.000	0.000	0.000	0.040	0.047	0.209	0.262	6.171	0.049	0.024	316	2384	100	54	1349	1403	78	1651	1729	Error	Error	-4.643	54	1349	78	1651	345368	1116389	0.054	2.149	0	0	0
1	12	7	"A40"	"A40"	7890	55580	100	1381	1486	656	44	1032	1032	1114	705	63	32	7	0	7364	10772	8339	77	1989	1989	2546	3131	122	63	48	0	0.000	0.000	0.000	0.000	0.000	0.000	0.000	0.000	0.000	0.000	0.000	0.000	0.000	0.000	0.065	0.052	0.070	0.092	5.208	0.059	0.204	316	2384	100	349	5375	5724	454	8783	9237	Error	Error	-3.945	349	5375	454	8783	469511	3403919	0.528	2.627	0	0	0
1	13	7	"A41"	"A41"	8185	55575	100	1480	1606	773	48	1010	1010	1069	449	42	50	33	0	10348	9292	6346	68	2001	2001	2316	1660	71	61	57	0	0.000	0.000	0.000	0.000	0.000	0.000	0.000	0.000	0.000	0.000	0.000	0.000	0.000	0.000	0.056	0.082	0.102	0.126	3.980	0.081	0.435	316	2384	100	470	8347	8817	596	7291	7887	Error	Error	-4.151	470	8347	596	7291	507370	2936268	1.196	4.202	0	0	0
1	14	7	"A41"	"A41"	8485	55575	100	1479	1600	809	50	997	997	1058	464	43	50	30	0	9638	8534	5083	59	1983	1983	2422	1927	79	66	63	0	0.000	0.000	0.000	0.000	0.000	0.000	0.000	0.000	0.000	0.000	0.000	0.000	0.000	0.000	0.063	0.092	0.114	0.126	3.848	0.092	0.392	316	2384	100	482	7655	8137	603	6551	7154	Error	Error	-3.989	482	7655	603	6551	505650	2696731	1.168	3.172	0	0	0
1	15	7	"A41"	"A41"	8785	55575	100	1491	1611	722	44	984	984	1045	454	43	53	34	0	10908	8936	5219	58	1959	1959	2407	2015	83	65	62	0	0.000	0.000	0.000	0.000	0.000	0.000	0.000	0.000	0.000	0.000	0.000	0.000	0.000	0.000	0.057	0.090	0.104	0.110	3.849	0.091	0.436	316	2384	100	507	8949	9456	627	6977	7604	Error	Error	-4.142	507	8949	627	6977	509090	2823676	1.247	3.240	0	0	0
1	16	7	"A42"	"A42"	9085	55575	100	1154	1268	536	42	1027	1027	1535	4284	279	0	0	0	3942	6391	5612	87	1951	1951	2342	2799	119	42	27	0	0.000	0.000	0.000	0.000	0.000	0.000	0.000	0.000	0.000	0.000	0.000	0.000	0.000	0.000	0.064	0.054	0.122	0.147	6.578	0.080	0.014	316	2384	100	127	1991	2118	241	4440	4681	Error	Error	-3.971	127	1991	241	4440	400559	2019710	-0.062	1.447	0	0	0
1	17	7	"A42"	"A42"	9385	55575	100	1244	1530	1945	127	1002	1002	1049	420	40	37	21	0	5519	8538	7351	86	1953	1953	2104	1046	49	68	57	0	0.000	0.000	0.000	0.000	0.000	0.000	0.000	0.000	0.000	0.000	0.000	0.000	0.000	0.000	0.068	0.080	0.083	0.121	5.436	0.105	0.150	316	2384	100	242	3566	3808	528	6585	7113	Error	Error	-3.881	242	3566	528	6585	483396	2698140	1.145	6.151	0	0	0
1	18	7	"A42"	"A42"	9685	55575	100	1317	1463	713	48	1030	1030	1109	703	63	28	9	0	5868	8703	7571	86	1987	1987	2250	1347	59	65	57	0	0.000	0.000	0.000	0.000	0.000	0.000	0.000	0.000	0.000	0.000	0.000	0.000	0.000	0.000	0.074	0.064	0.091	0.113	4.405	0.063	0.311	316	2384	100	287	3881	4168	433	6716	7149	Error	Error	-3.757	287	3881	433	6716	462290	2750175	0.504	4.791	0	0	0
1	1	8	"A43"	"A43"	4595	55885	100	1205	1264	501	39	1102	1102	1156	502	43	24	5	0	4953	4318	1835	42	2097	2097	2183	626	28	64	60	0	0.000	0.000	0.000	0.000	0.000	0.000	0.000	0.000	0.000	0.000	0.000	0.000	0.000	0.000	0.036	0.073	0.177	0.201	5.382	0.094	0.063	316	2384	100	103	2856	2959	162	2221	2383	Error	Error	-4.793	103	2856	162	2221	399389	1364422	0.215	3.411	0	0	0
1	2	8	"A43"	"A43"	4895	55885	100	1372	1403	520	37	1100	1100	1907	6320	331	0	0	0	5085	4623	1509	32	2069	2069	2918	6283	215	0	0	0	0.000	0.000	0.000	0.000	0.000	0.000	0.000	0.000	0.000	0.000	0.000	0.000	0.000	0.000	0.090	0.119	0.178	0.181	4.021	1.022	0.906	316	2384	100	272	3016	3288	303	2554	2857	Error	Error	-3.471	272	3016	303	2554	443485	1460796	-0.080	0.271	0	0	0
1	3	8	"A43"	"A43"	5195	55885	100	1278	1297	502	38	1019	1019	1094	641	58	20	4	0	5206	4706	1475	31	2007	2007	2084	577	27	80	77	0	0.000	0.000	0.000	0.000	0.000	0.000	0.000	0.000	0.000	0.000	0.000	0.000	0.000	0.000	0.081	0.103	0.166	0.167	4.631	0.110	0.078	316	2384	100	259	3199	3458	278	2699	2977	Error	Error	-3.627	259	3199	278	2699	409804	1486938	0.317	4.544	0	0	0
1	4	8	"A44"	"A44"	5495	55885	100	1257	1284	504	39	996	996	1041	404	38	36	16	0	4325	3998	1820	45	1952	1952	2049	676	32	61	56	0	0.000	0.000	0.000	0.000	0.000	0.000	0.000	0.000	0.000	0.000	0.000	0.000	0.000	0.000	0.110	0.141	0.249	0.281	5.632	0.104	0.119	316	2384	100	261	2373	2634	288	2046	2334	Error	Error	-3.185	261	2373	288	2046	405711	1263414	0.601	2.883	0	0	0
1	5	8	"A44"	"A44"	5795	55885	100	1278	1330	483	36	1023	1023	1060	416	39	40	14	0	5222	4579	1710	37	1959	1959	2071	655	31	73	70	0	0.000	0.000	0.000	0.000	0.000	0.000	0.000	0.000	0.000	0.000	0.000	0.000	0.000	0.000	0.078	0.117	0.157	0.173	5.070	0.086	0.084	316	2384	100	255	3263	3518	307	2620	2927	Error	Error	-3.678	255	3263	307	2620	420408	1447113	0.649	3.829	0	0	0
1	6	8	"A44"	"A44"	6095	55885	100	1241	1294	537	41	1009	1009	1077	1173	108	7	0	0	5006	4518	1828	40	1952	1952	2061	646	31	71	69	0	0.000	0.000	0.000	0.000	0.000	0.000	0.000	0.000	0.000	0.000	0.000	0.000	0.000	0.000	0.076	0.111	0.175	0.191	3.951	0.102	0.117	316	2384	100	232	3054	3286	285	2566	2851	Error	Error	-3.719	232	3054	285	2566	408854	1427650	0.185	3.803	0	0	0
1	7	8	"A45"	"A45"	6395	55880	100	1087	1145	440	38	1021	1021	1080	515	47	17	3	0	4038	3785	1478	39	1911	1911	1966	482	24	70	66	0	0.000	0.000	0.000	0.000	0.000	0.000	0.000	0.000	0.000	0.000	0.000	0.000	0.000	0.000	0.031	0.066	0.192	0.208	5.204	0.090	0.043	316	2384	100	66	2127	2193	124	1874	1998	Error	Error	-5.010	66	2127	124	1874	361899	1195928	0.126	3.774	0	0	0
1	8	8	"A45"	"A45"	6695	55880	100	1254	1357	620	45	1007	1007	1048	416	39	37	16	0	4517	4269	1350	31	1888	1888	1962	503	25	85	80	0	0.000	0.000	0.000	0.000	0.000	0.000	0.000	0.000	0.000	0.000	0.000	0.000	0.000	0.000	0.094	0.147	0.199	0.197	3.774	0.134	0.086	316	2384	100	247	2629	2876	350	2381	2731	Error	Error	-3.412	247	2629	350	2381	428813	1349156	0.743	4.586	0	0	0
1	9	8	"A45"	"A45"	6995	55880	100	1162	1237	509	41	1015	1015	1064	566	53	22	4	0	4628	4511	1532	33	1897	1897	1944	418	21	87	81	0	0.000	0.000	0.000	0.000	0.000	0.000	0.000	0.000	0.000	0.000	0.000	0.000	0.000	0.000	0.054	0.085	0.162	0.146	4.468	0.092	0.090	316	2384	100	147	2731	2878	222	2614	2836	Error	Error	-4.216	147	2731	222	2614	390915	1425628	0.306	6.141	0	0	0
1	10	8	"A47"	"A47"	7295	55880	100	1323	1392	528	37	1064	1064	1191	1510	126	3	0	0	4697	4245	1720	40	1902	1902	1997	1117	55	70	60	0	0.000	0.000	0.000	0.000	0.000	0.000	0.000	0.000	0.000	0.000	0.000	0.000	0.000	0.000	0.093	0.140	0.205	0.227	3.703	0.157	0.148	316	2384	100	259	2795	3054	328	2343	2671	Error	Error	-3.432	259	2795	328	2343	439932	1341377	0.133	2.013	0	0	0
1	11	8	"A47"	"A47"	7595	55880	100	1415	1443	543	37	1121	1121	1266	1825	144	0	0	0	4857	4482	1685	37	2001	2001	2095	1004	47	75	68	0	0.000	0.000	0.000	0.000	0.000	0.000	0.000	0.000	0.000	0.000	0.000	0.000	0.000	0.000	0.103	0.130	0.190	0.216	3.991	0.161	0.196	316	2384	100	294	2856	3150	322	2481	2803	Error	Error	-3.280	294	2856	322	2481	456076	1416424	0.097	2.377	0	0	0
1	12	8	"A47"	"A47"	7890	55880	100	1712	1711	662	38	1030	1030	1095	645	58	52	16	0	13565	12054	6168	51	2042	2042	2405	1893	78	78	75	0	0.000	0.000	0.000	0.000	0.000	0.000	0.000	0.000	0.000	0.000	0.000	0.000	0.000	0.000	0.059	0.068	0.073	0.086	3.461	0.074	0.282	316	2384	100	682	11523	12205	681	10012	10693	Error	Error	-4.079	682	11523	681	10012	540592	3809060	0.955	5.097	0	0	0
1	13	8	"A48"	"A48"	8190	55875	100	1635	1744	817	46	1034	1034	1189	2207	185	3	0	0	21334	16569	11741	70	1937	1937	2415	2791	115	66	62	0	0.000	0.000	0.000	0.000	0.000	0.000	0.000	0.000	0.000	0.000	0.000	0.000	0.000	0.000	0.031	0.049	0.055	0.063	3.798	0.053	0.543	316	2384	100	601	19397	19998	710	14632	15342	Error	Error	-5.012	601	19397	710	14632	551127	5235898	0.251	5.071	0	0	0
1	14	8	"A48"	"A48"	8490	55875	100	1762	1765	788	44	1013	1013	1069	470	43	59	39	0	21298	16619	11099	66	1968	1968	2583	3252	125	66	63	0	0.000	0.000	0.000	0.000	0.000	0.000	0.000	0.000	0.000	0.000	0.000	0.000	0.000	0.000	0.039	0.051	0.057	0.070	3.527	0.054	0.562	316	2384	100	749	19330	20079	752	14651	15403	Error	Error	-4.690	749	19330	752	14651	557854	5251473	1.481	4.316	0	0	0
1	15	8	"A48"	"A48"	8790	55875	100	1565	1600	716	44	970	970	1016	418	41	59	39	0	19789	15227	9913	65	1919	1919	2319	2328	100	67	65	0	0.000	0.000	0.000	0.000	0.000	0.000	0.000	0.000	0.000	0.000	0.000	0.000	0.000	0.000	0.033	0.047	0.055	0.069	4.037	0.050	0.488	316	2384	100	595	17870	18465	630	13308	13938	Error	Error	-4.909	595	17870	630	13308	505572	4811658	1.397	5.545	0	0	0
1	16	8	"A49"	"A49"	9090	55875	100	1352	1386	548	39	994	994	1068	633	59	32	5	0	8838	9150	6126	66	1952	1952	2236	1611	72	66	63	0	0.000	0.000	0.000	0.000	0.000	0.000	0.000	0.000	0.000	0.000	0.000	0.000	0.000	0.000	0.052	0.054	0.070	0.090	4.646	0.061	0.212	316	2384	100	358	6886	7244	392	7198	7590	Error	Error	-4.266	358	6886	392	7198	437924	2891372	0.502	4.292	0	0	0
1	17	8	"A49"	"A49"	9390	55875	100	1399	1511	641	42	1052	1052	2616	8460	323	0	0	0	7899	9126	6109	66	1983	1983	2595	4397	169	56	42	0	0.000	0.000	0.000	0.000	0.000	0.000	0.000	0.000	0.000	0.000	0.000	0.000	0.000	0.000	0.059	0.064	0.090	0.108	5.031	2.254	0.203	316	2384	100	347	5916	6263	459	7143	7602	Error	Error	-4.092	347	5916	459	7143	477331	2883934	-0.131	1.485	0	0	0
1	18	8	"A49"	"A49"	9690	55875	100	1567	1602	791	49	1023	1023	1078	436	40	55	33	0	8093	9541	6539	68	1990	1990	2188	1057	48	74	68	0	0.000	0.000	0.000	0.000	0.000	0.000	0.000	0.000	0.000	0.000	0.000	0.000	0.000	0.000	0.089	0.077	0.092	0.117	4.151	0.077	0.340	316	2384	100	544	6103	6647	579	7551	8130	Error	Error	-3.488	544	6103	579	7551	506335	3015008	1.202	6.956	0	0	0
1	1	9	"A50"	"A50"	4600	56185	100	1158	1176	454	38	1051	1051	1096	426	38	25	6	0	2621	2851	910	31	2019	2019	2036	300	14	65	50	0	0.000	0.000	0.000	0.000	0.000	0.000	0.000	0.000	0.000	0.000	0.000	0.000	0.000	0.000	0.178	0.150	0.529	0.541	4.049	0.164	0.029	316	2384	100	107	602	709	125	832	957	Error	Error	-2.492	107	602	125	832	371636	900847	0.188	2.717	0	0	0
1	2	9	"A50"	"A50"	4900	56185	100	1394	6839	15311	223	1060	1060	1310	1925	146	20	17	4	2757	5074	9775	192	1998	1998	2025	404	19	65	47	1	0.000	0.000	0.000	0.000	0.000	0.000	0.000	0.000	0.000	0.000	0.000	0.000	0.000	0.000	0.440	1.879	1.132	1.007	4.680	2.327	0.503	316	2384	100	334	759	1093	5779	3076	8855	Error	Error	-1.184	334	759	5779	3076	2161102	1603415	2.872	7.547	0	0	0
1	3	9	"A50"	"A50"	5200	56185	100	1128	1267	1101	86	995	995	1035	397	38	27	9	0	2703	2916	901	30	1937	1937	1955	308	15	71	56	0	0.000	0.000	0.000	0.000	0.000	0.000	0.000	0.000	0.000	0.000	0.000	0.000	0.000	0.000	0.174	0.278	0.368	0.338	6.021	0.483	0.006	316	2384	100	133	766	899	272	979	1251	Error	Error	-2.526	133	766	272	979	400324	921597	0.584	3.120	0	0	0
1	4	9	"A51"	"A51"	5500	56185	100	1138	1220	592	48	1008	1008	1043	414	39	26	8	0	3115	3000	1024	34	1935	1935	1983	405	20	59	52	0	0.000	0.000	0.000	0.000	0.000	0.000	0.000	0.000	0.000	0.000	0.000	0.000	0.000	0.000	0.110	0.199	0.367	0.349	5.222	0.164	0.043	316	2384	100	130	1180	1310	212	1065	1277	Error	Error	-3.182	130	1180	212	1065	385657	947979	0.428	2.511	0	0	0
1	5	9	"A51"	"A51"	5800	56185	100	1174	1249	502	40	1027	1027	1078	636	58	20	2	0	3840	3540	1073	30	1933	1933	1978	414	20	76	70	0	0.000	0.000	0.000	0.000	0.000	0.000	0.000	0.000	0.000	0.000	0.000	0.000	0.000	0.000	0.077	0.138	0.251	0.252	4.510	0.330	0.044	316	2384	100	147	1907	2054	222	1607	1829	Error	Error	-3.697	147	1907	222	1607	394614	1118758	0.269	3.773	0	0	0
1	6	9	"A51"	"A51"	6100	56185	100	1119	1199	444	37	1030	1030	1259	2877	228	0	0	0	3335	3183	1212	38	1922	1922	2025	919	45	53	42	0	0.000	0.000	0.000	0.000	0.000	0.000	0.000	0.000	0.000	0.000	0.000	0.000	0.000	0.000	0.063	0.134	0.312	0.334	4.620	42.747	0.003	316	2384	100	89	1413	1502	169	1261	1430	Error	Error	-3.989	89	1413	169	1261	378910	1005780	-0.021	1.260	0	0	0
1	7	9	"A52"	"A52"	6400	56185	100	1304	1350	558	41	982	982	1022	455	44	40	17	0	3609	3317	1146	34	1890	1890	1926	379	19	68	63	0	0.000	0.000	0.000	0.000	0.000	0.000	0.000	0.000	0.000	0.000	0.000	0.000	0.000	0.000	0.187	0.258	0.367	0.381	3.839	0.257	0.179	316	2384	100	322	1719	2041	368	1427	1795	Error	Error	-2.416	322	1719	368	1427	426565	1048151	0.721	3.670	0	0	0
1	8	9	"A52"	"A52"	6700	56180	100	1252	1354	533	39	1029	1029	1068	423	39	36	14	0	3588	3297	1057	32	1892	1892	1954	453	23	69	64	0	0.000	0.000	0.000	0.000	0.000	0.000	0.000	0.000	0.000	0.000	0.000	0.000	0.000	0.000	0.131	0.231	0.300	0.314	4.491	0.224	0.126	316	2384	100	223	1696	1919	325	1405	1730	Error	Error	-2.927	223	1696	325	1405	427825	1041858	0.676	2.965	0	0	0
1	9	9	"A52"	"A52"	7000	56180	100	1344	1380	488	35	1020	1020	1071	452	42	40	12	0	4066	3687	1384	37	1890	1890	1951	452	23	71	64	0	0.000	0.000	0.000	0.000	0.000	0.000	0.000	0.000	0.000	0.000	0.000	0.000	0.000	0.000	0.149	0.200	0.253	0.277	3.754	0.165	0.137	316	2384	100	324	2176	2500	360	1797	2157	Error	Error	-2.748	324	2176	360	1797	436216	1164994	0.684	3.841	0	0	0
1	10	9	"A53"	"A53"	7300	56180	100	1216	1298	585	45	1053	1053	1115	655	58	18	2	0	3525	3546	1650	46	1908	1908	1987	526	26	58	53	0	0.000	0.000	0.000	0.000	0.000	0.000	0.000	0.000	0.000	0.000	0.000	0.000	0.000	0.000	0.101	0.150	0.237	0.326	4.788	0.176	0.147	316	2384	100	163	1617	1780	245	1638	1883	Error	Error	-3.310	163	1617	245	1638	410087	1120543	0.279	2.964	0	0	0
1	11	9	"A53"	"A53"	7600	56180	100	1347	1362	518	38	1132	1132	1501	3529	235	0	0	0	3819	3658	1499	40	1987	1987	2210	1912	86	48	6	0	0.000	0.000	0.000	0.000	0.000	0.000	0.000	0.000	0.000	0.000	0.000	0.000	0.000	0.000	0.117	0.138	0.254	0.276	4.324	0.168	0.124	316	2384	100	215	1832	2047	230	1671	1901	Error	Error	-3.091	215	1832	230	1671	430273	1155848	-0.039	0.757	0	0	0
1	12	9	"A53"	"A53"	7895	56180	100	1474	1542	651	42	1080	1080	1128	471	41	45	22	0	10130	9483	6744	71	1989	1989	2312	1715	74	59	57	0	0.000	0.000	0.000	0.000	0.000	0.000	0.000	0.000	0.000	0.000	0.000	0.000	0.000	0.000	0.048	0.062	0.082	0.108	4.924	0.068	0.335	316	2384	100	394	8141	8535	462	7494	7956	Error	Error	-4.369	394	8141	462	7494	487158	2996538	0.879	4.181	0	0	0
1	13	9	"A54"	"A54"	8195	56180	100	1415	1543	666	43	1068	1068	1291	2529	195	0	0	0	8344	9055	6487	71	1958	1958	2282	1783	78	63	58	0	0.000	0.000	0.000	0.000	0.000	0.000	0.000	0.000	0.000	0.000	0.000	0.000	0.000	0.000	0.054	0.067	0.089	0.110	5.490	0.069	0.288	316	2384	100	347	6386	6733	475	7097	7572	Error	Error	-4.202	347	6386	475	7097	487619	2861405	0.100	3.799	0	0	0
1	14	9	"A54"	"A54"	8495	56175	100	1430	1516	665	43	1060	1060	1159	1255	108	11	0	0	9573	9755	7362	75	1970	1970	2409	2272	94	57	54	0	0.000	0.000	0.000	0.000	0.000	0.000	0.000	0.000	0.000	0.000	0.000	0.000	0.000	0.000	0.049	0.059	0.077	0.111	5.695	0.065	0.063	316	2384	100	370	7603	7973	456	7785	8241	Error	Error	-4.361	370	7603	456	7785	479186	3082666	0.284	3.233	0	0	0
1	15	9	"A54"	"A54"	8795	56175	100	1369	1473	632	42	1042	1042	1423	3814	268	0	0	0	10618	8986	6035	67	1968	1968	2341	2085	89	58	58	0	0.000	0.000	0.000	0.000	0.000	0.000	0.000	0.000	0.000	0.000	0.000	0.000	0.000	0.000	0.038	0.061	0.084	0.115	5.316	0.989	0.051	316	2384	100	327	8650	8977	431	7018	7449	Error	Error	-4.725	327	8650	431	7018	465423	2839656	0.013	3.187	0	0	0
1	16	9	"A55"	"A55"	9095	56175	100	1298	1397	691	49	1013	1013	1061	439	41	40	18	0	5604	6907	5444	78	1929	1929	2310	2298	99	54	42	0	0.000	0.000	0.000	0.000	0.000	0.000	0.000	0.000	0.000	0.000	0.000	0.000	0.000	0.000	0.078	0.077	0.107	0.168	5.533	0.064	0.296	316	2384	100	285	3675	3960	384	4978	5362	Error	Error	-3.689	285	3675	384	4978	441408	2182747	0.765	2.000	0	0	0
1	17	9	"A55"	"A55"	9395	56175	100	1298	1372	604	44	1025	1025	1076	469	43	38	14	0	5409	7484	6089	81	1939	1939	2164	1336	61	60	53	0	0.000	0.000	0.000	0.000	0.000	0.000	0.000	0.000	0.000	0.000	0.000	0.000	0.000	0.000	0.079	0.063	0.105	0.160	5.760	0.059	0.239	316	2384	100	273	3470	3743	347	5545	5892	Error	Error	-3.668	273	3470	347	5545	433663	2364820	0.631	3.982	0	0	0
1	18	9	"A55"	"A55"	9695	56175	100	1323	1597	1355	84	1034	1034	1314	3011	229	1	1	0	5525	8157	6821	83	1951	1951	2301	1800	78	57	50	0	0.000	0.000	0.000	0.000	0.000	0.000	0.000	0.000	0.000	0.000	0.000	0.000	0.000	0.000	0.081	0.091	0.106	0.156	5.209	0.078	0.164	316	2384	100	289	3574	3863	563	6206	6769	Error	Error	-3.628	289	3574	563	6206	504581	2577469	0.094	3.253	0	0	0
1	1	10	"A56"	"A56"	4605	56490	100	1204	1229	435	35	1107	1107	1557	4612	296	0	0	0	3191	3346	1433	42	2032	2032	2122	761	35	59	36	0	0.000	0.000	0.000	0.000	0.000	0.000	0.000	0.000	0.000	0.000	0.000	0.000	0.000	0.000	0.084	0.093	0.277	0.334	6.118	7.719	0.219	316	2384	100	97	1159	1256	122	1314	1436	Error	Error	-3.579	97	1159	122	1314	388243	1057372	-0.071	1.608	0	0	0
1	2	10	"A56"	"A56"	4905	56485	100	1196	1245	481	38	1030	1030	1084	503	46	24	5	0	3642	3542	1205	34	2010	2010	2058	404	19	78	70	0	0.000	0.000	0.000	0.000	0.000	0.000	0.000	0.000	0.000	0.000	0.000	0.000	0.000	0.000	0.102	0.140	0.250	0.271	4.330	0.527	0.301	316	2384	100	166	1632	1798	215	1532	1747	Error	Error	-3.297	166	1632	215	1532	393555	1119186	0.320	3.673	0	0	0
1	3	10	"A56"	"A56"	5205	56485	100	1231	1282	554	43	1041	1041	1068	428	40	33	11	0	3487	3354	1036	30	1993	1993	2035	403	19	73	67	0	0.000	0.000	0.000	0.000	0.000	0.000	0.000	0.000	0.000	0.000	0.000	0.000	0.000	0.000	0.127	0.177	0.341	0.342	4.331	0.193	0.080	316	2384	100	190	1494	1684	241	1361	1602	Error	Error	-2.975	190	1494	241	1361	405024	1059751	0.500	3.273	0	0	0
1	4	10	"A57"	"A57"	5505	56485	100	1016	1100	465	42	993	993	1041	402	38	24	6	0	2633	2846	1012	35	1939	1939	1983	417	21	57	47	0	0.000	0.000	0.000	0.000	0.000	0.000	0.000	0.000	0.000	0.000	0.000	0.000	0.000	0.000	0.033	0.118	0.404	0.486	6.348	0.118	0.032	316	2384	100	23	694	717	107	907	1014	Error	Error	-4.915	23	694	107	907	347699	899214	0.147	2.070	0	0	0
1	5	10	"A57"	"A57"	5805	56485	100	1106	1128	433	38	996	996	1045	428	40	24	3	0	3041	3059	1075	35	1902	1902	1953	391	20	68	58	0	0.000	0.000	0.000	0.000	0.000	0.000	0.000	0.000	0.000	0.000	0.000	0.000	0.000	0.000	0.097	0.114	0.332	0.333	4.191	0.071	0.013	316	2384	100	110	1139	1249	132	1157	1289	Error	Error	-3.372	110	1139	132	1157	356563	966655	0.194	2.829	0	0	0
1	6	10	"A57"	"A57"	6105	56485	100	1105	1243	673	54	1013	1013	1058	425	40	25	9	0	3837	3584	1713	47	1919	1919	2027	596	29	61	56	0	0.000	0.000	0.000	0.000	0.000	0.000	0.000	0.000	0.000	0.000	0.000	0.000	0.000	0.000	0.048	0.138	0.252	0.291	6.178	0.253	0.192	316	2384	100	92	1918	2010	230	1665	1895	Error	Error	-4.382	92	1918	230	1665	392773	1132674	0.435	2.612	0	0	0
1	7	10	"A58"	"A58"	6405	56485	100	1040	1101	421	38	1007	1007	1103	1402	127	0	0	0	3330	3089	994	32	1855	1855	1912	454	23	68	59	0	0.000	0.000	0.000	0.000	0.000	0.000	0.000	0.000	0.000	0.000	0.000	0.000	0.000	0.000	0.022	0.076	0.259	0.268	5.060	0.086	0.018	316	2384	100	33	1475	1508	94	1234	1328	Error	Error	-5.482	33	1475	94	1234	348030	976101	-0.001	2.593	0	0	0
1	8	10	"A58"	"A58"	6705	56485	100	1160	1209	598	49	1024	1024	1149	2000	174	0	0	0	3780	3614	1181	32	1884	1884	1940	476	24	76	71	0	0.000	0.000	0.000	0.000	0.000	0.000	0.000	0.000	0.000	0.000	0.000	0.000	0.000	0.000	0.072	0.107	0.196	0.214	3.806	0.101	0.032	316	2384	100	136	1896	2032	185	1730	1915	Error	Error	-3.801	136	1896	185	1730	382084	1142060	0.030	3.517	0	0	0
1	9	10	"A58"	"A58"	7005	56480	100	1093	1144	458	40	1003	1003	1050	404	38	23	8	0	2686	3022	1161	38	1829	1829	1875	427	22	64	50	0	0.000	0.000	0.000	0.000	0.000	0.000	0.000	0.000	0.000	0.000	0.000	0.000	0.000	0.000	0.105	0.118	0.296	0.333	4.347	0.109	0.045	316	2384	100	90	857	947	141	1193	1334	Error	Error	-3.251	90	857	141	1193	361588	954914	0.233	2.686	0	0	0
1	10	10	"A59"	"A59"	7305	56480	100	1221	1213	427	35	1053	1053	1111	497	44	21	3	0	3051	3288	1408	42	1882	1882	1944	470	24	66	54	0	0.000	0.000	0.000	0.000	0.000	0.000	0.000	0.000	0.000	0.000	0.000	0.000	0.000	0.000	0.144	0.114	0.252	0.294	4.380	0.120	0.065	316	2384	100	168	1169	1337	160	1406	1566	Error	Error	-2.799	168	1169	160	1406	383285	1038941	0.205	2.860	0	0	0
1	11	10	"A59"	"A59"	7605	56480	100	1125	1175	465	39	1007	1007	1054	405	38	30	9	0	3687	3432	1199	34	1860	1860	1902	388	20	72	67	0	0.000	0.000	0.000	0.000	0.000	0.000	0.000	0.000	0.000	0.000	0.000	0.000	0.000	0.000	0.065	0.107	0.250	0.258	4.759	0.129	0.068	316	2384	100	118	1827	1945	168	1572	1740	Error	Error	-3.953	118	1827	168	1572	371251	1084541	0.299	3.943	0	0	0
1	12	10	"A59"	"A59"	7900	56480	100	1408	1446	569	39	1043	1043	1092	444	40	44	21	0	10042	9030	5765	63	1942	1942	2190	1362	62	66	62	0	0.000	0.000	0.000	0.000	0.000	0.000	0.000	0.000	0.000	0.000	0.000	0.000	0.000	0.000	0.045	0.057	0.082	0.110	5.033	0.060	0.256	316	2384	100	365	8100	8465	403	7088	7491	Error	Error	-4.472	365	8100	403	7088	456793	2853462	0.797	5.022	0	0	0
1	13	10	"A60"	"A60"	8200	56480	100	1072	1130	449	39	1038	1038	1103	719	65	7	0	0	2661	3087	1359	44	1916	1916	1979	727	36	50	32	0	0.000	0.000	0.000	0.000	0.000	0.000	0.000	0.000	0.000	0.000	0.000	0.000	0.000	0.000	0.046	0.079	0.306	0.344	6.445	0.547	0.289	316	2384	100	34	745	779	92	1171	1263	Error	Error	-4.454	34	745	92	1171	357084	975447	0.038	1.524	0	0	0
1	14	10	"A60"	"A60"	8500	56480	100	1158	1174	412	35	1030	1030	1086	515	47	17	2	0	3460	3779	1824	48	1920	1920	1995	538	26	67	56	0	0.000	0.000	0.000	0.000	0.000	0.000	0.000	0.000	0.000	0.000	0.000	0.000	0.000	0.000	0.083	0.077	0.180	0.240	6.232	0.069	0.027	316	2384	100	128	1540	1668	144	1859	2003	Error	Error	-3.589	128	1540	144	1859	370949	1194261	0.171	3.316	0	0	0
1	15	10	"A60"	"A60"	8800	56475	100	1042	1130	558	49	1038	1038	1089	623	57	11	2	0	2607	3122	1503	48	1885	1885	1962	518	26	56	43	0	0.000	0.000	0.000	0.000	0.000	0.000	0.000	0.000	0.000	0.000	0.000	0.000	0.000	0.000	0.006	0.074	0.312	0.325	6.201	0.125	0.032	316	2384	100	4	722	726	92	1237	1329	Error	Error	-7.496	4	722	92	1237	357095	986680	0.066	2.239	0	0	0
1	16	10	"A61"	"A61"	9100	56475	100	1294	1394	594	42	1031	1031	1080	560	51	28	9	0	7854	8741	6069	69	1921	1921	2130	1618	75	66	63	0	0.000	0.000	0.000	0.000	0.000	0.000	0.000	0.000	0.000	0.000	0.000	0.000	0.000	0.000	0.044	0.053	0.074	0.086	5.166	0.072	0.238	316	2384	100	263	5933	6196	363	6820	7183	Error	Error	-4.496	263	5933	363	6820	440437	2762166	0.561	4.086	0	0	0
1	17	10	"A61"	"A61"	9400	56475	100	1408	1546	767	49	1008	1008	1074	801	74	31	10	0	7935	9388	6757	71	1907	1907	2200	1816	82	66	58	0	0.000	0.000	0.000	0.000	0.000	0.000	0.000	0.000	0.000	0.000	0.000	0.000	0.000	0.000	0.066	0.072	0.097	0.124	4.621	0.072	0.397	316	2384	100	400	6028	6428	538	7481	8019	Error	Error	-3.914	400	6028	538	7481	488457	2966715	0.589	3.958	0	0	0
1	18	10	"A61"	"A61"	9700	56475	100	1456	1560	708	45	1032	1032	1087	451	41	48	28	0	8861	9677	6552	67	1917	1917	2195	1558	70	71	62	0	0.000	0.000	0.000	0.000	0.000	0.000	0.000	0.000	0.000	0.000	0.000	0.000	0.000	0.000	0.061	0.068	0.082	0.098	4.723	0.069	0.346	316	2384	100	424	6944	7368	528	7760	8288	Error	Error	-4.034	424	6944	528	7760	492913	3057792	1.049	4.802	0	0	0
1	1	11	"A62"	"A62"	4610	56790	100	1100	1223	834	68	1086	1086	1208	1244	102	3	1	0	2813	2826	675	23	2073	2073	2154	855	39	45	8	0	0.000	0.000	0.000	0.000	0.000	0.000	0.000	0.000	0.000	0.000	0.000	0.000	0.000	0.000	0.019	0.182	0.505	0.468	4.802	0.428	0.018	316	2384	100	14	740	754	137	753	890	Error	Error	-5.724	14	740	137	753	386310	893020	0.012	0.786	0	0	0
1	2	11	"A62"	"A62"	4910	56790	100	1118	1186	435	36	1042	1042	1420	3820	269	0	0	0	2638	3056	1175	38	2026	2026	2152	1391	64	34	8	0	0.000	0.000	0.000	0.000	0.000	0.000	0.000	0.000	0.000	0.000	0.000	0.000	0.000	0.000	0.124	0.140	0.345	0.375	4.341	0.169	0.026	316	2384	100	76	612	688	144	1030	1174	Error	Error	-3.009	76	612	144	1030	374804	965576	-0.061	0.650	0	0	0
1	3	11	"A62"	"A62"	5210	56785	100	1028	1103	454	41	1052	1052	1155	1088	94	3	0	0	2544	2815	960	34	2008	2008	2084	622	29	46	27	0	0.000	0.000	0.000	0.000	0.000	0.000	0.000	0.000	0.000	0.000	0.000	0.000	0.000	0.000	-0.045	0.063	0.532	0.595	6.044	0.173	0.028	316	2384	100	-24	536	512	51	807	858	Error	Error	Error	-24	536	51	807	348527	889428	-0.048	1.175	0	0	0
1	4	11	"A63"	"A63"	5510	56785	100	1179	1212	454	37	1017	1017	1063	418	39	29	8	0	4168	3883	1662	42	1959	1959	2075	674	32	61	56	0	0.000	0.000	0.000	0.000	0.000	0.000	0.000	0.000	0.000	0.000	0.000	0.000	0.000	0.000	0.073	0.101	0.194	0.232	5.346	0.110	0.114	316	2384	100	162	2209	2371	195	1924	2119	Error	Error	-3.769	162	2209	195	1924	383037	1226944	0.356	2.682	0	0	0
1	5	11	"A63"	"A63"	5810	56785	100	1116	1207	541	44	994	994	1055	432	40	27	10	0	4604	4034	1571	38	1934	1934	2028	602	29	69	64	0	0.000	0.000	0.000	0.000	0.000	0.000	0.000	0.000	0.000	0.000	0.000	0.000	0.000	0.000	0.046	0.101	0.174	0.184	5.075	0.115	0.099	316	2384	100	122	2670	2792	213	2100	2313	Error	Error	-4.452	122	2670	213	2100	381401	1274760	0.352	3.332	0	0	0
1	6	11	"A63"	"A63"	6110	56785	100	1194	1266	565	44	1017	1017	1084	867	79	10	1	0	4620	4096	1813	44	1920	1920	2063	801	38	61	58	0	0.000	0.000	0.000	0.000	0.000	0.000	0.000	0.000	0.000	0.000	0.000	0.000	0.000	0.000	0.066	0.114	0.186	0.221	4.394	0.111	0.123	316	2384	100	177	2700	2877	249	2176	2425	Error	Error	-3.931	177	2700	249	2176	400008	1294219	0.210	2.538	0	0	0
1	7	11	"A64"	"A64"	6410	56785	100	1145	1187	455	38	1000	1000	1048	444	42	22	7	0	3408	3442	1394	40	1892	1892	1988	613	30	63	55	0	0.000	0.000	0.000	0.000	0.000	0.000	0.000	0.000	0.000	0.000	0.000	0.000	0.000	0.000	0.096	0.121	0.273	0.280	5.771	0.114	0.065	316	2384	100	145	1516	1661	187	1550	1737	Error	Error	-3.386	145	1516	187	1550	375186	1087787	0.313	2.372	0	0	0
1	8	11	"A64"	"A64"	6710	56785	100	1223	1265	487	38	1038	1038	1070	404	37	34	11	0	4040	3869	1441	37	1892	1892	1960	470	23	75	70	0	0.000	0.000	0.000	0.000	0.000	0.000	0.000	0.000	0.000	0.000	0.000	0.000	0.000	0.000	0.086	0.115	0.201	0.203	3.459	0.124	0.096	316	2384	100	185	2148	2333	227	1977	2204	Error	Error	-3.537	185	2148	227	1977	399864	1222471	0.483	4.062	0	0	0
1	9	11	"A64"	"A64"	7010	56780	100	1328	1373	528	38	1028	1028	1161	1746	150	1	0	0	5491	5386	3277	60	1899	1899	2112	1245	58	62	59	0	0.000	0.000	0.000	0.000	0.000	0.000	0.000	0.000	0.000	0.000	0.000	0.000	0.000	0.000	0.084	0.099	0.159	0.167	4.566	0.228	0.009	316	2384	100	300	3592	3892	345	3487	3832	Error	Error	-3.582	300	3592	345	3487	433972	1701888	0.121	2.630	0	0	0
1	10	11	"A65"	"A65"	7310	56780	100	1160	1268	912	71	1027	1027	1078	448	41	24	8	0	3488	3400	1203	35	1894	1894	2015	691	34	66	55	0	0.000	0.000	0.000	0.000	0.000	0.000	0.000	0.000	0.000	0.000	0.000	0.000	0.000	0.000	0.083	0.160	0.250	0.282	5.536	0.107	0.026	316	2384	100	133	1594	1727	241	1506	1747	Error	Error	-3.583	133	1594	241	1506	400780	1074525	0.424	2.004	0	0	0
1	11	11	"A65"	"A65"	7605	56780	100	1223	1245	458	36	1055	1055	1121	557	49	15	2	0	3940	4007	1839	45	1926	1926	2057	694	33	67	61	0	0.000	0.000	0.000	0.000	0.000	0.000	0.000	0.000	0.000	0.000	0.000	0.000	0.000	0.000	0.083	0.091	0.204	0.236	5.186	0.061	0.026	316	2384	100	168	2014	2182	190	2081	2271	Error	Error	-3.584	168	2014	190	2081	393264	1266124	0.223	2.810	0	0	0
1	12	11	"A65"	"A65"	7905	56780	100	1570	1616	749	46	995	995	1065	465	43	54	32	0	14758	12977	8917	68	1928	1928	2624	3420	130	66	61	0	0.000	0.000	0.000	0.000	0.000	0.000	0.000	0.000	0.000	0.000	0.000	0.000	0.000	0.000	0.045	0.056	0.068	0.088	4.538	0.057	0.472	316	2384	100	575	12830	13405	621	11049	11670	Error	Error	-4.480	575	12830	621	11049	510612	4100609	1.185	3.027	0	0	0
1	13	11	"A66"	"A66"	8205	56780	100	1618	1750	1008	57	1005	1005	1071	474	44	57	36	0	18062	13992	9698	69	1912	1912	2159	1748	80	68	62	0	0.000	0.000	0.000	0.000	0.000	0.000	0.000	0.000	0.000	0.000	0.000	0.000	0.000	0.000	0.038	0.062	0.066	0.093	4.854	0.058	0.377	316	2384	100	613	16150	16763	745	12080	12825	Error	Error	-4.720	613	16150	745	12080	552989	4421546	1.432	6.769	0	0	0
1	14	11	"A66"	"A66"	8505	56780	100	1610	1644	767	46	1037	1037	1102	522	47	51	27	0	15063	12178	8727	71	1945	1945	2315	2140	92	62	60	0	0.000	0.000	0.000	0.000	0.000	0.000	0.000	0.000	0.000	0.000	0.000	0.000	0.000	0.000	0.044	0.059	0.067	0.096	5.387	0.063	0.462	316	2384	100	573	13118	13691	607	10233	10840	Error	Error	-4.517	573	13118	607	10233	519447	3848247	1.038	4.609	0	0	0
1	15	11	"A66"	"A66"	8805	56780	100	1591	1653	699	42	1241	1241	2082	5591	268	0	0	0	13784	11741	7943	67	2059	2059	2609	3508	134	62	59	0	0.000	0.000	0.000	0.000	0.000	0.000	0.000	0.000	0.000	0.000	0.000	0.000	0.000	0.000	0.030	0.043	0.063	0.079	5.339	0.400	0.077	316	2384	100	350	11725	12075	412	9682	10094	Error	Error	-5.066	350	11725	412	9682	522446	3710071	-0.077	2.603	0	0	0
1	16	11	"A67"	"A67"	9105	56775	100	1611	1729	694	40	1332	1332	1541	1768	114	5	0	0	8077	8687	5899	67	2176	2176	2558	1981	77	62	59	0	0.000	0.000	0.000	0.000	0.000	0.000	0.000	0.000	0.000	0.000	0.000	0.000	0.000	0.000	0.047	0.061	0.090	0.123	5.896	0.062	0.194	316	2384	100	279	5901	6180	397	6511	6908	Error	Error	-4.403	279	5901	397	6511	546264	2745202	0.106	3.094	0	0	0
1	17	11	"A67"	"A67"	9405	56775	100	1441	1604	1017	63	1108	1108	1184	611	51	35	14	0	7455	9303	6948	74	1953	1953	2345	2057	87	62	54	0	0.000	0.000	0.000	0.000	0.000	0.000	0.000	0.000	0.000	0.000	0.000	0.000	0.000	0.000	0.061	0.067	0.082	0.119	5.479	0.061	0.227	316	2384	100	333	5502	5835	496	7350	7846	Error	Error	-4.046	333	5502	496	7350	506929	2939831	0.687	3.383	0	0	0
1	18	11	"A67"	"A67"	9705	56775	100	1567	1643	695	42	1107	1107	1182	630	53	40	16	0	9009	10623	7845	73	1990	1990	2481	2210	89	64	57	0	0.000	0.000	0.000	0.000	0.000	0.000	0.000	0.000	0.000	0.000	0.000	0.000	0.000	0.000	0.066	0.062	0.076	0.105	4.663	0.065	0.413	316	2384	100	460	7019	7479	536	8633	9169	Error	Error	-3.932	460	7019	536	8633	519180	3356725	0.732	3.684	0	0	0
1	1	12	"A68"	"A68"	4615	57090	100	1198	1441	1395	96	1073	1073	1132	509	44	24	10	0	3189	3384	1775	52	2035	2035	2114	605	28	59	49	0	0.000	0.000	0.000	0.000	0.000	0.000	0.000	0.000	0.000	0.000	0.000	0.000	0.000	0.000	0.108	0.273	0.365	0.388	4.305	0.504	0.261	316	2384	100	125	1154	1279	368	1349	1717	Error	Error	-3.207	125	1154	368	1349	455299	1069401	0.607	2.099	0	0	0
1	2	12	"A68"	"A68"	4915	57090	100	1156	1174	460	39	1023	1023	1083	631	58	12	2	0	3394	3247	1097	33	1985	1985	2074	615	29	64	53	0	0.000	0.000	0.000	0.000	0.000	0.000	0.000	0.000	0.000	0.000	0.000	0.000	0.000	0.000	0.094	0.120	0.255	0.313	3.935	0.426	0.123	316	2384	100	133	1409	1542	151	1262	1413	Error	Error	-3.405	133	1409	151	1262	371085	1026032	0.144	1.907	0	0	0
1	3	12	"A68"	"A68"	5215	57090	100	1233	1284	465	36	1072	1072	1163	1420	122	2	0	0	3844	3585	1164	32	2029	2029	2098	478	22	71	66	0	0.000	0.000	0.000	0.000	0.000	0.000	0.000	0.000	0.000	0.000	0.000	0.000	0.000	0.000	0.089	0.136	0.221	0.217	3.935	0.160	0.046	316	2384	100	161	1815	1976	212	1556	1768	Error	Error	-3.495	161	1815	212	1556	405612	1132843	0.085	3.111	0	0	0
1	4	12	"A69"	"A69"	5515	57085	100	2190	9568	17703	185	1046	1046	1082	452	41	70	55	6	5905	7652	10874	142	1952	1952	2016	553	27	74	67	1	0.000	0.000	0.000	0.000	0.000	0.000	0.000	0.000	0.000	0.000	0.000	0.000	0.000	0.000	0.289	1.495	0.835	0.831	5.481	1.765	0.661	316	2384	100	1144	3953	5097	8522	5700	14222	Error	Error	-1.789	1144	3953	8522	5700	3023602	2417926	18.774	10.192	0	0	0
1	5	12	"A69"	"A69"	5815	57085	100	1294	1326	505	38	1029	1029	1065	408	38	37	14	0	5504	4759	2132	44	1931	1931	2052	705	34	68	65	0	0.000	0.000	0.000	0.000	0.000	0.000	0.000	0.000	0.000	0.000	0.000	0.000	0.000	0.000	0.074	0.105	0.160	0.188	3.858	0.097	0.137	316	2384	100	265	3573	3838	297	2828	3125	Error	Error	-3.753	265	3573	297	2828	419148	1503983	0.640	3.840	0	0	0
1	6	12	"A69"	"A69"	6115	57085	100	1288	1322	507	38	1049	1049	1083	428	39	31	12	0	5614	4733	2142	45	1937	1937	2074	768	37	65	61	0	0.000	0.000	0.000	0.000	0.000	0.000	0.000	0.000	0.000	0.000	0.000	0.000	0.000	0.000	0.065	0.098	0.158	0.177	5.056	0.078	0.088	316	2384	100	239	3677	3916	273	2796	3069	Error	Error	-3.943	239	3677	273	2796	417695	1495731	0.558	3.462	0	0	0
1	7	12	"A70"	"A70"	6415	57085	100	1144	1167	454	38	1022	1022	1066	456	42	21	6	0	3875	3670	1202	32	1897	1897	1947	453	23	77	71	0	0.000	0.000	0.000	0.000	0.000	0.000	0.000	0.000	0.000	0.000	0.000	0.000	0.000	0.000	0.062	0.082	0.227	0.254	4.560	0.099	0.053	316	2384	100	122	1978	2100	145	1773	1918	Error	Error	-4.019	122	1978	145	1773	368680	1159809	0.221	3.804	0	0	0
1	8	12	"A70"	"A70"	6715	57085	100	1203	1234	435	35	1035	1035	1145	1774	154	0	0	0	4359	4061	1438	35	1880	1880	1967	611	31	75	71	0	0.000	0.000	0.000	0.000	0.000	0.000	0.000	0.000	0.000	0.000	0.000	0.000	0.000	0.000	0.068	0.091	0.164	0.187	4.475	0.091	0.031	316	2384	100	168	2479	2647	199	2181	2380	Error	Error	-3.883	168	2479	199	2181	390010	1283157	0.050	3.427	0	0	0
1	9	12	"A70"	"A70"	7015	57085	100	1272	1286	489	38	1060	1060	1357	3428	252	0	0	0	4817	4928	2548	51	1894	1894	2003	849	42	73	69	0	0.000	0.000	0.000	0.000	0.000	0.000	0.000	0.000	0.000	0.000	0.000	0.000	0.000	0.000	0.073	0.074	0.150	0.166	4.858	0.068	0.091	316	2384	100	212	2923	3135	226	3034	3260	Error	Error	-3.785	212	2923	226	3034	406272	1557149	-0.021	3.445	0	0	0
1	10	12	"A71"	"A71"	7315	57080	100	1226	1261	466	36	1023	1023	1057	394	37	30	11	0	4615	4214	1579	37	1869	1869	1946	573	29	75	71	0	0.000	0.000	0.000	0.000	0.000	0.000	0.000	0.000	0.000	0.000	0.000	0.000	0.000	0.000	0.074	0.101	0.159	0.167	4.735	0.095	0.092	316	2384	100	203	2746	2949	238	2345	2583	Error	Error	-3.758	203	2746	238	2345	398342	1331575	0.518	3.958	0	0	0
1	11	12	"A71"	"A71"	7610	57080	100	1202	1228	435	35	1020	1020	1064	452	42	25	6	0	5530	4961	2283	46	1861	1861	2014	958	47	69	65	0	0.000	0.000	0.000	0.000	0.000	0.000	0.000	0.000	0.000	0.000	0.000	0.000	0.000	0.000	0.050	0.067	0.115	0.160	5.271	0.080	0.114	316	2384	100	182	3669	3851	208	3100	3308	Error	Error	-4.333	182	3669	208	3100	388085	1567640	0.363	3.076	0	0	0
1	12	12	"A71"	"A71"	7910	57080	100	1461	1504	668	44	1008	1008	1087	709	65	30	6	0	13944	11892	7773	65	1901	1901	2330	2382	102	65	64	0	0.000	0.000	0.000	0.000	0.000	0.000	0.000	0.000	0.000	0.000	0.000	0.000	0.000	0.000	0.038	0.050	0.056	0.089	6.000	0.050	0.198	316	2384	100	453	12043	12496	496	9991	10487	Error	Error	-4.733	453	12043	496	9991	475331	3757884	0.588	4.014	0	0	0
1	13	12	"A72"	"A72"	8210	57080	100	1564	1647	815	49	1041	1041	1100	452	41	54	28	0	8347	7472	4128	55	1914	1914	2182	1326	60	69	67	0	0.000	0.000	0.000	0.000	0.000	0.000	0.000	0.000	0.000	0.000	0.000	0.000	0.000	0.000	0.081	0.109	0.122	0.132	4.032	0.096	0.283	316	2384	100	523	6433	6956	606	5558	6164	Error	Error	-3.621	523	6433	606	5558	520425	2361005	1.210	3.989	0	0	0
1	14	12	"A72"	"A72"	8510	57080	100	1675	1706	712	41	1070	1070	1205	1135	94	22	2	0	9183	8470	4965	58	1991	1991	2349	1676	71	70	65	0	0.000	0.000	0.000	0.000	0.000	0.000	0.000	0.000	0.000	0.000	0.000	0.000	0.000	0.000	0.084	0.098	0.112	0.143	3.870	0.090	0.346	316	2384	100	605	7192	7797	636	6479	7115	Error	Error	-3.571	605	7192	636	6479	539186	2676429	0.441	3.652	0	0	0
1	15	12	"A72"	"A72"	8810	57080	100	1541	1579	639	40	1089	1089	1158	496	42	45	22	0	12210	10116	5255	51	1974	1974	2207	1329	60	75	72	0	0.000	0.000	0.000	0.000	0.000	0.000	0.000	0.000	0.000	0.000	0.000	0.000	0.000	0.000	0.044	0.060	0.079	0.089	3.746	0.069	0.325	316	2384	100	452	10236	10688	490	8142	8632	Error	Error	-4.501	452	10236	490	8142	498828	3196552	0.849	5.951	0	0	0
1	16	12	"A73"	"A73"	9110	57080	100	1348	1402	483	34	1267	1267	1367	1146	83	2	0	0	3190	4473	2762	61	2087	2087	2142	450	21	71	52	0	0.000	0.000	0.000	0.000	0.000	0.000	0.000	0.000	0.000	0.000	0.000	0.000	0.000	0.000	0.073	0.057	0.200	0.215	5.538	0.063	0.047	316	2384	100	81	1103	1184	135	2386	2521	Error	Error	-3.767	81	1103	135	2386	443085	1413434	0.031	5.180	0	0	0
1	17	12	"A73"	"A73"	9410	57075	100	1246	1324	510	38	1070	1070	1164	918	78	9	0	0	3004	4526	3733	82	1962	1962	2028	680	33	61	45	0	0.000	0.000	0.000	0.000	0.000	0.000	0.000	0.000	0.000	0.000	0.000	0.000	0.000	0.000	0.169	0.099	0.246	0.263	5.513	0.101	0.076	316	2384	100	176	1042	1218	254	2564	2818	Error	Error	-2.566	176	1042	254	2564	418358	1430186	0.174	3.674	0	0	0
1	18	12	"A73"	"A73"	9710	57075	100	1178	1313	1754	133	1066	1066	1160	971	83	5	0	0	2710	3856	2779	72	1955	1955	2005	436	21	64	47	0	0.000	0.000	0.000	0.000	0.000	0.000	0.000	0.000	0.000	0.000	0.000	0.000	0.000	0.000	0.148	0.130	0.231	0.316	6.881	0.196	0.006	316	2384	100	112	755	867	247	1901	2148	Error	Error	-2.753	112	755	247	1901	414769	1218462	0.158	4.245	0	0	0
1	1	13	"A74"	"A74"	4620	57390	100	1160	1241	470	37	1046	1046	1104	500	45	23	6	0	3021	3270	1119	34	1972	1972	2011	408	20	71	54	0	0.000	0.000	0.000	0.000	0.000	0.000	0.000	0.000	0.000	0.000	0.000	0.000	0.000	0.000	0.109	0.150	0.292	0.311	3.645	0.161	0.081	316	2384	100	114	1049	1163	195	1298	1493	Error	Error	-3.202	114	1049	195	1298	392014	1033194	0.274	3.086	0	0	0
1	2	13	"A74"	"A74"	4920	57390	100	1150	1202	439	36	1015	1015	1059	422	39	27	7	0	3386	3322	1171	35	1957	1957	2002	412	20	67	61	0	0.000	0.000	0.000	0.000	0.000	0.000	0.000	0.000	0.000	0.000	0.000	0.000	0.000	0.000	0.094	0.137	0.258	0.311	4.376	0.167	0.083	316	2384	100	135	1429	1564	187	1365	1552	Error	Error	-3.404	135	1429	187	1365	379733	1049614	0.339	3.204	0	0	0
1	3	13	"A74"	"A74"	5220	57390	100	1253	1295	514	39	1024	1024	1084	543	50	29	6	0	3854	3570	1083	30	1964	1964	2010	484	24	74	68	0	0.000	0.000	0.000	0.000	0.000	0.000	0.000	0.000	0.000	0.000	0.000	0.000	0.000	0.000	0.121	0.169	0.250	0.268	3.869	0.175	0.101	316	2384	100	229	1890	2119	271	1606	1877	Error	Error	-3.045	229	1890	271	1606	409114	1128022	0.389	3.223	0	0	0
1	4	13	"A75"	"A75"	5520	57390	100	1338	1460	701	48	1022	1022	1087	616	56	33	12	0	3629	3361	1039	30	1918	1918	1951	354	18	73	68	0	0.000	0.000	0.000	0.000	0.000	0.000	0.000	0.000	0.000	0.000	0.000	0.000	0.000	0.000	0.185	0.304	0.399	0.418	3.644	0.500	0.244	316	2384	100	316	1711	2027	438	1443	1881	Error	Error	-2.437	316	1711	438	1443	461221	1061945	0.606	3.983	0	0	0
1	5	13	"A75"	"A75"	5820	57385	100	1474	1627	771	47	1028	1028	1086	487	44	48	28	0	4083	3663	1179	32	1938	1938	2009	474	23	75	71	0	0.000	0.000	0.000	0.000	0.000	0.000	0.000	0.000	0.000	0.000	0.000	0.000	0.000	0.000	0.208	0.347	0.416	0.361	3.679	0.457	0.293	316	2384	100	446	2145	2591	599	1725	2324	Error	Error	-2.266	446	2145	599	1725	514058	1157521	1.111	3.489	0	0	0
1	6	13	"A75"	"A75"	6120	57385	100	1414	1598	765	47	1052	1052	1180	1308	110	16	1	0	3788	3530	1261	35	1987	1987	2128	813	38	64	53	0	0.000	0.000	0.000	0.000	0.000	0.000	0.000	0.000	0.000	0.000	0.000	0.000	0.000	0.000	0.201	0.354	0.506	0.462	3.814	2.315	0.135	316	2384	100	362	1801	2163	546	1543	2089	Error	Error	-2.315	362	1801	546	1543	505061	1115433	0.320	1.724	0	0	0
1	7	13	"A76"	"A76"	6420	57385	100	1141	1216	490	40	995	995	1063	599	56	19	4	0	3966	3628	1655	45	1857	1857	1948	547	28	62	55	0	0.000	0.000	0.000	0.000	0.000	0.000	0.000	0.000	0.000	0.000	0.000	0.000	0.000	0.000	0.069	0.125	0.287	0.309	5.308	0.111	0.079	316	2384	100	146	2109	2255	221	1771	1992	Error	Error	-3.853	146	2109	221	1771	384288	1146537	0.255	3.071	0	0	0
1	8	13	"A76"	"A76"	6720	57385	100	1222	1280	528	41	1007	1007	1071	529	49	27	7	0	4957	4819	2543	52	1862	1862	2061	1047	50	66	62	0	0.000	0.000	0.000	0.000	0.000	0.000	0.000	0.000	0.000	0.000	0.000	0.000	0.000	0.000	0.069	0.092	0.147	0.174	5.390	0.083	0.082	316	2384	100	215	3095	3310	273	2957	3230	Error	Error	-3.848	215	3095	273	2957	404503	1522757	0.395	2.634	0	0	0
1	9	13	"A76"	"A76"	7020	57385	100	1300	1364	771	56	1028	1028	1090	636	58	23	3	0	4632	4413	1954	44	1874	1874	1966	571	29	73	67	0	0.000	0.000	0.000	0.000	0.000	0.000	0.000	0.000	0.000	0.000	0.000	0.000	0.000	0.000	0.099	0.132	0.175	0.195	3.937	0.458	0.015	316	2384	100	272	2758	3030	336	2539	2875	Error	Error	-3.342	272	2758	336	2539	430971	1394646	0.431	4.285	0	0	0
1	10	13	"A77"	"A77"	7320	57385	100	1488	1711	1062	62	1017	1017	1069	468	43	50	30	0	4070	3848	1656	43	1858	1858	1944	563	28	72	66	0	0.000	0.000	0.000	0.000	0.000	0.000	0.000	0.000	0.000	0.000	0.000	0.000	0.000	0.000	0.213	0.349	0.393	0.356	3.194	0.329	0.258	316	2384	100	471	2212	2683	694	1990	2684	Error	Error	-2.232	471	2212	694	1990	540664	1215884	1.372	3.382	0	0	0
1	11	13	"A77"	"A77"	7615	57380	100	1619	1801	974	54	1010	1010	1090	515	47	52	37	0	6967	6940	4512	65	1911	1911	2273	1556	68	61	56	0	0.000	0.000	0.000	0.000	0.000	0.000	0.000	0.000	0.000	0.000	0.000	0.000	0.000	0.000	0.120	0.157	0.196	0.250	3.828	0.162	0.490	316	2384	100	609	5056	5665	791	5029	5820	Error	Error	-3.053	609	5056	791	5029	568991	2192985	1.381	2.999	0	0	0
1	12	13	"A77"	"A77"	7915	57380	100	1684	1840	1007	54	1026	1026	1109	547	49	51	38	0	7129	6304	3915	62	1927	1927	2367	1726	72	58	54	0	0.000	0.000	0.000	0.000	0.000	0.000	0.000	0.000	0.000	0.000	0.000	0.000	0.000	0.000	0.126	0.186	0.230	0.273	4.126	0.176	0.551	316	2384	100	658	5202	5860	814	4377	5191	Error	Error	-2.983	658	5202	814	4377	581538	1992094	1.336	2.281	0	0	0
1	13	13	"A78"	"A78"	8215	57380	100	1424	1484	647	43	1074	1074	1196	1691	141	3	0	0	4934	6974	5285	75	1989	1989	2377	1758	73	52	48	0	0.000	0.000	0.000	0.000	0.000	0.000	0.000	0.000	0.000	0.000	0.000	0.000	0.000	0.000	0.119	0.082	0.115	0.187	7.014	0.109	0.019	316	2384	100	350	2945	3295	410	4985	5395	Error	Error	-3.073	350	2945	410	4985	468802	2203823	0.170	2.615	0	0	0
1	14	13	"A78"	"A78"	8515	57380	100	1362	1449	702	48	1032	1032	1148	1373	119	8	0	0	5776	6657	4924	73	1958	1958	2410	1968	81	56	49	0	0.000	0.000	0.000	0.000	0.000	0.000	0.000	0.000	0.000	0.000	0.000	0.000	0.000	0.000	0.086	0.089	0.124	0.153	5.388	0.095	0.230	316	2384	100	330	3818	4148	417	4699	5116	Error	Error	-3.532	330	3818	417	4699	457796	2103752	0.219	2.158	0	0	0
1	15	13	"A78"	"A78"	8815	57380	100	1422	1473	630	42	1030	1030	1094	567	51	41	14	0	8197	7832	5320	67	1962	1962	2346	1764	75	60	56	0	0.000	0.000	0.000	0.000	0.000	0.000	0.000	0.000	0.000	0.000	0.000	0.000	0.000	0.000	0.063	0.075	0.099	0.127	5.130	0.084	0.407	316	2384	100	392	6235	6627	443	5870	6313	Error	Error	-3.991	392	6235	443	5870	465588	2474832	0.668	3.110	0	0	0
1	16	13	"A79"	"A79"	9115	57380	100	1277	1409	619	43	1057	1057	1185	1390	117	6	0	0	3153	7520	6307	83	1984	1984	2444	1964	80	48	44	0	0.000	0.000	0.000	0.000	0.000	0.000	0.000	0.000	0.000	0.000	0.000	0.000	0.000	0.000	0.188	0.064	0.102	0.140	5.782	0.110	0.060	316	2384	100	220	1169	1389	352	5536	5888	Error	Error	-2.410	220	1169	352	5536	445161	2376308	0.161	2.585	0	0	0
1	17	13	"A79"	"A79"	9415	57375	100	1376	1458	635	43	1099	1099	1337	2969	222	0	0	0	5690	9034	7715	85	1998	1998	2535	2561	101	50	47	0	0.000	0.000	0.000	0.000	0.000	0.000	0.000	0.000	0.000	0.000	0.000	0.000	0.000	0.000	0.075	0.051	0.085	0.154	8.119	0.137	0.017	316	2384	100	277	3692	3969	359	7036	7395	Error	Error	-3.736	277	3692	359	7036	460578	2854697	0.041	2.538	0	0	0
1	18	13	"A79"	"A79"	9715	57375	100	1380	1456	606	41	1086	1086	1182	568	48	36	12	0	7755	8620	6809	78	1983	1983	2935	3678	125	55	43	0	0.000	0.000	0.000	0.000	0.000	0.000	0.000	0.000	0.000	0.000	0.000	0.000	0.000	0.000	0.051	0.056	0.083	0.134	5.952	0.061	0.418	316	2384	100	294	5772	6066	370	6637	7007	Error	Error	-4.295	294	5772	370	6637	460115	2724013	0.482	1.546	0	0	0
1	1	14	"A80"	"A80"	4625	57690	100	1091	1138	438	38	1041	1041	1086	511	47	18	2	0	2553	2864	937	32	2008	2008	2038	368	18	61	44	0	0.000	0.000	0.000	0.000	0.000	0.000	0.000	0.000	0.000	0.000	0.000	0.000	0.000	0.000	0.092	0.113	0.487	0.485	5.237	0.215	0.013	316	2384	100	50	545	595	97	856	953	Error	Error	-3.446	50	545	97	856	359728	905089	0.102	2.245	0	0	0
1	2	14	"A80"	"A80"	4925	57690	100	1127	1161	421	36	1004	1004	1053	409	38	25	6	0	3251	3232	1022	31	1978	1978	2017	379	18	72	64	0	0.000	0.000	0.000	0.000	0.000	0.000	0.000	0.000	0.000	0.000	0.000	0.000	0.000	0.000	0.097	0.125	0.287	0.312	5.026	0.128	0.041	316	2384	100	123	1273	1396	157	1254	1411	Error	Error	-3.372	123	1273	157	1254	366939	1021216	0.264	3.206	0	0	0
1	3	14	"A80"	"A80"	5225	57690	100	1198	1314	690	52	1046	1046	1142	1737	152	1	0	0	3368	3236	894	27	1986	1986	2045	446	21	74	67	0	0.000	0.000	0.000	0.000	0.000	0.000	0.000	0.000	0.000	0.000	0.000	0.000	0.000	0.000	0.110	0.214	0.355	0.360	4.960	23.131	0.010	316	2384	100	152	1382	1534	268	1250	1518	Error	Error	-3.185	152	1382	268	1250	415094	1022584	0.099	2.670	0	0	0
1	4	14	"A81"	"A81"	5525	57690	100	1120	1161	460	39	1023	1023	1075	592	55	14	2	0	3769	3567	1456	40	1946	1946	2001	444	22	65	57	0	0.000	0.000	0.000	0.000	0.000	0.000	0.000	0.000	0.000	0.000	0.000	0.000	0.000	0.000	0.053	0.085	0.214	0.265	5.099	0.139	0.019	316	2384	100	97	1823	1920	138	1621	1759	Error	Error	-4.232	97	1823	138	1621	366851	1127297	0.145	3.527	0	0	0
1	5	14	"A81"	"A81"	5825	57685	100	1218	1263	515	40	1007	1007	1048	428	40	35	12	0	4061	3777	1521	40	1936	1936	2051	610	29	67	61	0	0.000	0.000	0.000	0.000	0.000	0.000	0.000	0.000	0.000	0.000	0.000	0.000	0.000	0.000	0.099	0.139	0.243	0.272	4.292	0.142	0.116	316	2384	100	211	2125	2336	256	1841	2097	Error	Error	-3.332	211	2125	256	1841	399208	1193528	0.502	2.830	0	0	0
1	6	14	"A81"	"A81"	6125	57685	100	1148	1179	437	37	982	982	1032	416	40	27	7	0	3557	3309	1199	36	1914	1914	2019	615	30	63	59	0	0.000	0.000	0.000	0.000	0.000	0.000	0.000	0.000	0.000	0.000	0.000	0.000	0.000	0.000	0.101	0.141	0.254	0.344	5.044	0.110	0.061	316	2384	100	166	1643	1809	197	1395	1592	Error	Error	-3.307	166	1643	197	1395	372548	1045720	0.353	2.098	0	0	0
1	7	14	"A82"	"A82"	6425	57685	100	1193	1217	468	38	993	993	1037	431	41	33	9	0	3916	3595	1512	42	1865	1865	1942	587	30	60	56	0	0.000	0.000	0.000	0.000	0.000	0.000	0.000	0.000	0.000	0.000	0.000	0.000	0.000	0.000	0.098	0.129	0.257	0.309	4.986	0.123	0.107	316	2384	100	200	2051	2251	224	1730	1954	Error	Error	-3.358	200	2051	224	1730	384557	1136045	0.418	2.816	0	0	0
1	8	14	"A82"	"A82"	6725	57685	100	1251	1256	487	38	968	968	1023	418	40	34	13	0	5367	5731	3683	64	1860	1860	2100	1433	68	62	57	0	0.000	0.000	0.000	0.000	0.000	0.000	0.000	0.000	0.000	0.000	0.000	0.000	0.000	0.000	0.081	0.074	0.123	0.173	5.635	0.063	0.181	316	2384	100	283	3507	3790	288	3871	4159	Error	Error	-3.631	283	3507	288	3871	396966	1810873	0.557	2.534	0	0	0
1	9	14	"A82"	"A82"	7025	57685	100	1211	1272	512	40	987	987	1039	424	40	35	13	0	4450	4001	1578	39	1857	1857	1956	612	31	68	66	0	0.000	0.000	0.000	0.000	0.000	0.000	0.000	0.000	0.000	0.000	0.000	0.000	0.000	0.000	0.086	0.133	0.214	0.236	4.969	0.120	0.112	316	2384	100	224	2593	2817	285	2144	2429	Error	Error	-3.533	224	2593	285	2144	401918	1264221	0.550	3.342	0	0	0
1	10	14	"A83"	"A83"	7325	57685	100	1216	1259	466	37	990	990	1033	420	40	37	11	0	4362	4242	1803	42	1849	1849	1926	593	30	74	69	0	0.000	0.000	0.000	0.000	0.000	0.000	0.000	0.000	0.000	0.000	0.000	0.000	0.000	0.000	0.090	0.112	0.172	0.167	5.154	0.097	0.108	316	2384	100	226	2513	2739	269	2393	2662	Error	Error	-3.475	226	2513	269	2393	397878	1340346	0.538	3.906	0	0	0
1	11	14	"A83"	"A83"	7620	57685	100	1429	1489	610	40	1024	1024	1082	585	54	40	12	0	10200	8919	5253	58	1913	1913	2126	1260	59	70	66	0	0.000	0.000	0.000	0.000	0.000	0.000	0.000	0.000	0.000	0.000	0.000	0.000	0.000	0.000	0.049	0.066	0.088	0.106	5.062	0.060	0.239	316	2384	100	405	8287	8692	465	7006	7471	Error	Error	-4.355	405	8287	465	7006	470553	2818290	0.696	5.391	0	0	0
1	12	14	"A83"	"A83"	7920	57680	100	1338	1409	614	43	993	993	1050	475	45	41	19	0	9492	8213	5212	63	1897	1897	2238	1725	77	62	61	0	0.000	0.000	0.000	0.000	0.000	0.000	0.000	0.000	0.000	0.000	0.000	0.000	0.000	0.000	0.045	0.066	0.082	0.112	5.603	0.067	0.312	316	2384	100	345	7595	7940	416	6316	6732	Error	Error	-4.460	345	7595	416	6316	445191	2595247	0.756	3.464	0	0	0
1	13	14	"A84"	"A84"	8220	57680	100	1538	1596	671	42	1043	1043	1112	766	68	34	9	0	9522	8522	5091	59	1984	1984	2162	1069	49	71	66	0	0.000	0.000	0.000	0.000	0.000	0.000	0.000	0.000	0.000	0.000	0.000	0.000	0.000	0.000	0.066	0.085	0.114	0.127	3.947	0.083	0.101	316	2384	100	495	7538	8033	553	6538	7091	Error	Error	-3.929	495	7538	553	6538	504239	2693074	0.632	5.949	0	0	0
1	14	14	"A84"	"A84"	8520	57680	100	1459	1540	671	43	1021	1021	1090	565	51	44	17	0	8812	8256	5374	65	2015	2015	2318	1454	62	64	61	0	0.000	0.000	0.000	0.000	0.000	0.000	0.000	0.000	0.000	0.000	0.000	0.000	0.000	0.000	0.064	0.083	0.110	0.146	4.475	0.082	0.260	316	2384	100	438	6797	7235	519	6241	6760	Error	Error	-3.956	438	6797	519	6241	486555	2608948	0.796	4.084	0	0	0
1	15	14	"A84"	"A84"	8820	57680	100	1499	1556	713	45	1022	1022	1078	498	46	47	23	0	9028	8132	5369	66	1985	1985	2175	1095	50	64	59	0	0.000	0.000	0.000	0.000	0.000	0.000	0.000	0.000	0.000	0.000	0.000	0.000	0.000	0.000	0.068	0.087	0.106	0.140	4.345	0.081	0.284	316	2384	100	477	7043	7520	534	6147	6681	Error	Error	-3.884	477	7043	534	6147	491612	2569830	0.960	5.440	0	0	0
1	16	14	"A85"	"A85"	9120	57680	100	1375	1485	628	42	1015	1015	1080	892	82	21	3	0	9656	9119	5776	63	1948	1948	2119	1208	57	70	66	0	0.000	0.000	0.000	0.000	0.000	0.000	0.000	0.000	0.000	0.000	0.000	0.000	0.000	0.000	0.047	0.066	0.076	0.097	4.543	0.063	0.060	316	2384	100	360	7708	8068	470	7171	7641	Error	Error	-4.420	360	7708	470	7171	469410	2881689	0.454	5.795	0	0	0
1	17	14	"A85"	"A85"	9420	57680	100	1563	2227	3973	178	1120	1120	2754	8607	312	2	1	0	6373	7997	6027	75	2043	2043	2898	5219	180	44	29	0	0.000	0.000	0.000	0.000	0.000	0.000	0.000	0.000	0.000	0.000	0.000	0.000	0.000	0.000	0.102	0.186	0.112	0.186	8.021	2.810	0.201	316	2384	100	443	4330	4773	1107	5954	7061	Error	Error	-3.289	443	4330	1107	5954	703672	2526947	-0.061	0.977	0	0	0
1	18	14	"A85"	"A85"	9720	57675	100	1349	1444	628	43	1111	1111	1367	2949	215	0	0	0	4555	7403	5791	78	2047	2047	2648	2900	109	48	38	0	0.000	0.000	0.000	0.000	0.000	0.000	0.000	0.000	0.000	0.000	0.000	0.000	0.000	0.000	0.095	0.062	0.100	0.156	5.884	0.071	0.319	316	2384	100	238	2508	2746	333	5356	5689	Error	Error	-3.398	238	2508	333	5356	456213	2339363	0.026	1.640	0	0	0
1	1	15	"A86"	"A86"	4630	57990	100	1163	1239	541	43	1075	1075	1147	632	55	15	3	0	2969	3165	1109	35	2023	2023	2096	629	30	61	41	0	0.000	0.000	0.000	0.000	0.000	0.000	0.000	0.000	0.000	0.000	0.000	0.000	0.000	0.000	0.093	0.144	0.403	0.410	4.865	0.169	0.062	316	2384	100	88	946	1034	164	1142	1306	Error	Error	-3.426	88	946	164	1142	391526	1000207	0.146	1.700	0	0	0
1	2	15	"A86"	"A86"	4930	57990	100	1239	1286	511	39	1053	1053	1094	421	38	32	10	0	3526	3376	1203	35	1975	1975	2030	415	20	68	58	0	0.000	0.000	0.000	0.000	0.000	0.000	0.000	0.000	0.000	0.000	0.000	0.000	0.000	0.000	0.120	0.166	0.343	0.363	3.973	0.194	0.114	316	2384	100	186	1551	1737	233	1401	1634	Error	Error	-3.060	186	1551	233	1401	406352	1066675	0.456	3.243	0	0	0
1	3	15	"A86"	"A86"	5230	57990	100	1207	1265	469	37	1038	1038	1083	473	43	25	7	0	3216	3551	1855	52	1920	1920	1955	419	21	64	56	0	0.000	0.000	0.000	0.000	0.000	0.000	0.000	0.000	0.000	0.000	0.000	0.000	0.000	0.000	0.130	0.139	0.268	0.279	5.411	0.092	0.052	316	2384	100	169	1296	1465	227	1631	1858	Error	Error	-2.939	169	1296	227	1631	399697	1122080	0.385	3.809	0	0	0
1	4	15	"A87"	"A87"	5530	57990	100	1123	1187	471	39	1020	1020	1064	404	37	25	9	0	3297	3148	1098	34	1904	1904	1944	385	19	64	59	0	0.000	0.000	0.000	0.000	0.000	0.000	0.000	0.000	0.000	0.000	0.000	0.000	0.000	0.000	0.074	0.134	0.322	0.320	5.032	0.139	0.053	316	2384	100	103	1393	1496	167	1244	1411	Error	Error	-3.757	103	1393	167	1244	375248	994870	0.304	3.127	0	0	0
1	5	15	"A87"	"A87"	5830	57990	100	1168	1231	486	39	1085	1085	1578	4182	265	0	0	0	3415	3394	1388	40	1991	1991	2255	2435	107	25	0	0	0.000	0.000	0.000	0.000	0.000	0.000	0.000	0.000	0.000	0.000	0.000	0.000	0.000	0.000	0.058	0.104	0.242	0.289	3.907	2.102	0.449	316	2384	100	83	1424	1507	146	1403	1549	Error	Error	-4.101	83	1424	146	1403	388940	1072654	-0.083	0.468	0	0	0
1	6	15	"A87"	"A87"	6130	57985	100	1149	1173	461	39	1015	1015	1072	468	43	26	6	0	2892	3059	1313	42	1857	1857	1921	434	22	57	51	0	0.000	0.000	0.000	0.000	0.000	0.000	0.000	0.000	0.000	0.000	0.000	0.000	0.000	0.000	0.129	0.131	0.285	0.366	5.095	0.158	0.089	316	2384	100	134	1035	1169	158	1202	1360	Error	Error	-2.949	134	1035	158	1202	370547	966526	0.216	2.622	0	0	0
1	7	15	"A88"	"A88"	6430	57985	100	1069	1141	435	38	977	977	1031	432	41	24	6	0	2908	3002	1165	38	1815	1815	1905	596	31	58	48	0	0.000	0.000	0.000	0.000	0.000	0.000	0.000	0.000	0.000	0.000	0.000	0.000	0.000	0.000	0.084	0.138	0.308	0.305	4.736	0.120	0.066	316	2384	100	92	1093	1185	164	1187	1351	Error	Error	-3.571	92	1093	164	1187	360541	948569	0.255	1.841	0	0	0
1	8	15	"A88"	"A88"	6730	57985	100	1153	1196	437	36	1026	1026	1092	567	51	16	3	0	4567	4037	1672	41	1880	1880	2005	672	33	66	62	0	0.000	0.000	0.000	0.000	0.000	0.000	0.000	0.000	0.000	0.000	0.000	0.000	0.000	0.000	0.047	0.079	0.164	0.194	4.708	0.125	0.057	316	2384	100	127	2687	2814	170	2157	2327	Error	Error	-4.403	127	2687	170	2157	378066	1275697	0.183	3.024	0	0	0
1	9	15	"A88"	"A88"	7030	57985	100	1202	1255	479	38	1020	1020	1061	472	44	27	8	0	4173	3909	1645	42	1839	1839	1938	620	31	67	63	0	0.000	0.000	0.000	0.000	0.000	0.000	0.000	0.000	0.000	0.000	0.000	0.000	0.000	0.000	0.078	0.114	0.224	0.221	4.902	0.092	0.077	316	2384	100	182	2334	2516	235	2070	2305	Error	Error	-3.681	182	2334	235	2070	396439	1235393	0.411	3.179	0	0	0
1	10	15	"A89"	"A89"	7325	57985	100	1398	1517	723	47	1009	1009	1074	484	45	43	22	0	7408	8979	6954	77	1874	1874	2382	2641	110	57	50	0	0.000	0.000	0.000	0.000	0.000	0.000	0.000	0.000	0.000	0.000	0.000	0.000	0.000	0.000	0.070	0.071	0.093	0.130	5.481	0.068	0.378	316	2384	100	389	5534	5923	508	7105	7613	Error	Error	-3.830	389	5534	508	7105	479441	2837348	0.915	2.498	0	0	0
1	11	15	"A89"	"A89"	7625	57985	100	1452	1559	721	46	992	992	1050	484	46	47	25	0	10872	9885	6636	67	1836	1836	2126	1763	82	66	62	0	0.000	0.000	0.000	0.000	0.000	0.000	0.000	0.000	0.000	0.000	0.000	0.000	0.000	0.000	0.051	0.070	0.083	0.109	3.987	0.069	0.389	316	2384	100	460	9036	9496	567	8049	8616	Error	Error	-4.296	460	9036	567	8049	492610	3123562	1.052	4.401	0	0	0
1	12	15	"A89"	"A89"	7925	57985	100	1436	1489	744	49	1010	1010	1068	481	45	44	19	0	9670	9581	6476	67	1856	1856	2338	2472	105	66	62	0	0.000	0.000	0.000	0.000	0.000	0.000	0.000	0.000	0.000	0.000	0.000	0.000	0.000	0.000	0.055	0.062	0.076	0.102	5.567	0.057	0.268	316	2384	100	426	7814	8240	479	7725	8204	Error	Error	-4.197	426	7814	479	7725	470581	3027727	0.875	2.930	0	0	0
1	13	15	"A90"	"A90"	8225	57980	100	1284	1371	553	40	1035	1035	1091	485	44	33	14	0	3726	6960	5485	78	1878	1878	2203	1635	74	50	47	0	0.000	0.000	0.000	0.000	0.000	0.000	0.000	0.000	0.000	0.000	0.000	0.000	0.000	0.000	0.135	0.066	0.106	0.151	5.550	0.066	0.252	316	2384	100	249	1848	2097	336	5082	5418	Error	Error	-2.892	249	1848	336	5082	433319	2199484	0.577	2.909	0	0	0
1	14	15	"A90"	"A90"	8525	57980	100	1349	1475	677	45	1035	1035	1083	455	42	44	24	0	8636	8442	6139	72	1940	1940	2349	1921	81	58	53	0	0.000	0.000	0.000	0.000	0.000	0.000	0.000	0.000	0.000	0.000	0.000	0.000	0.000	0.000	0.047	0.068	0.092	0.125	5.017	0.071	0.376	316	2384	100	314	6696	7010	440	6502	6942	Error	Error	-4.414	314	6696	440	6502	466001	2667649	0.862	3.172	0	0	0
1	15	15	"A90"	"A90"	8825	57980	100	1422	1483	577	38	1028	1028	1086	482	44	45	21	0	11481	10485	6850	65	1932	1932	2252	1816	80	66	64	0	0.000	0.000	0.000	0.000	0.000	0.000	0.000	0.000	0.000	0.000	0.000	0.000	0.000	0.000	0.041	0.053	0.067	0.083	5.052	0.054	0.311	316	2384	100	394	9549	9943	455	8553	9008	Error	Error	-4.599	394	9549	455	8553	468588	3313166	0.824	4.534	0	0	0
1	16	15	"A91"	"A91"	9125	57980	100	1491	1873	3312	176	1000	1000	1045	416	39	53	31	0	9522	9172	6510	70	1935	1935	2182	1428	65	62	60	0	0.000	0.000	0.000	0.000	0.000	0.000	0.000	0.000	0.000	0.000	0.000	0.000	0.000	0.000	0.065	0.121	0.083	0.130	5.995	0.076	0.037	316	2384	100	491	7587	8078	873	7237	8110	Error	Error	-3.950	491	7587	873	7237	591866	2898505	1.990	4.895	0	0	0
1	17	15	"A91"	"A91"	9425	57980	100	1498	1576	721	45	1036	1036	1181	1877	158	3	0	0	7722	8947	6893	77	1960	1960	2345	2137	91	56	52	0	0.000	0.000	0.000	0.000	0.000	0.000	0.000	0.000	0.000	0.000	0.000	0.000	0.000	0.000	0.080	0.077	0.105	0.151	5.827	0.159	0.077	316	2384	100	462	5762	6224	540	6987	7527	Error	Error	-3.641	462	5762	540	6987	498002	2827400	0.210	3.089	0	0	0
1	18	15	"A91"	"A91"	9725	57980	100	1469	1717	1573	91	1054	1054	1258	2669	212	2	1	0	9000	9420	7045	74	1988	1988	2333	1677	71	58	55	0	0.000	0.000	0.000	0.000	0.000	0.000	0.000	0.000	0.000	0.000	0.000	0.000	0.000	0.000	0.059	0.089	0.091	0.126	5.284	0.092	0.259	316	2384	100	415	7012	7427	663	7432	8095	Error	Error	-4.079	415	7012	663	7432	542616	2976859	0.172	4.226	0	0	0
1	1	16	"A92"	"A92"	4635	58290	100	1144	1199	434	36	1072	1072	1115	437	39	23	6	0	2794	3125	1157	37	2025	2025	2135	626	29	52	42	0	0.000	0.000	0.000	0.000	0.000	0.000	0.000	0.000	0.000	0.000	0.000	0.000	0.000	0.000	0.094	0.115	0.349	0.345	4.923	0.094	0.040	316	2384	100	72	769	841	127	1100	1227	Error	Error	-3.417	72	769	127	1100	378962	987509	0.192	1.581	0	0	0
1	2	16	"A92"	"A92"	4935	58290	100	1278	1307	514	39	1066	1066	1142	669	58	18	1	0	3241	3259	1171	35	1996	1996	2116	783	37	56	41	0	0.000	0.000	0.000	0.000	0.000	0.000	0.000	0.000	0.000	0.000	0.000	0.000	0.000	0.000	0.170	0.191	0.321	0.383	4.180	0.131	0.070	316	2384	100	212	1245	1457	241	1263	1504	Error	Error	-2.554	212	1245	241	1263	412997	1029715	0.247	1.460	0	0	0
1	3	16	"A92"	"A92"	5235	58290	100	1174	1246	505	40	1046	1046	1088	438	40	26	8	0	3643	3500	1374	39	1976	1976	2050	496	24	65	58	0	0.000	0.000	0.000	0.000	0.000	0.000	0.000	0.000	0.000	0.000	0.000	0.000	0.000	0.000	0.077	0.131	0.246	0.296	4.862	0.146	0.081	316	2384	100	128	1667	1795	200	1524	1724	Error	Error	-3.703	128	1667	200	1524	393763	1106001	0.361	2.923	0	0	0
1	4	16	"A93"	"A93"	5535	58290	100	1190	1241	466	37	1045	1045	1124	1168	103	3	0	0	3097	3174	1171	36	1938	1938	2007	781	38	54	45	0	0.000	0.000	0.000	0.000	0.000	0.000	0.000	0.000	0.000	0.000	0.000	0.000	0.000	0.000	0.125	0.159	0.336	0.366	5.493	0.162	0.075	316	2384	100	145	1159	1304	196	1236	1432	Error	Error	-2.999	145	1159	196	1236	392158	1003016	0.100	1.494	0	0	0
1	5	16	"A93"	"A93"	5835	58290	100	1175	1182	433	36	995	995	1033	398	38	30	8	0	3752	3462	1229	35	1915	1915	1947	365	18	73	65	0	0.000	0.000	0.000	0.000	0.000	0.000	0.000	0.000	0.000	0.000	0.000	0.000	0.000	0.000	0.098	0.121	0.241	0.260	3.880	0.134	0.054	316	2384	100	180	1837	2017	187	1547	1734	Error	Error	-3.351	180	1837	187	1547	373469	1094028	0.374	4.151	0	0	0
1	6	16	"A93"	"A93"	6135	58290	100	1099	1154	451	39	978	978	1024	415	40	26	8	0	3902	3675	1580	42	1858	1858	1971	622	31	64	58	0	0.000	0.000	0.000	0.000	0.000	0.000	0.000	0.000	0.000	0.000	0.000	0.000	0.000	0.000	0.059	0.097	0.233	0.224	4.663	0.074	0.046	316	2384	100	121	2044	2165	176	1817	1993	Error	Error	-4.078	121	2044	176	1817	364691	1161297	0.313	2.740	0	0	0
1	7	16	"A94"	"A94"	6435	58285	100	1243	1350	619	45	990	990	1070	1229	114	9	0	0	5370	7326	6150	83	1848	1848	2011	1271	63	57	53	0	0.000	0.000	0.000	0.000	0.000	0.000	0.000	0.000	0.000	0.000	0.000	0.000	0.000	0.000	0.072	0.066	0.111	0.177	6.067	0.067	0.305	316	2384	100	253	3522	3775	360	5478	5838	Error	Error	-3.799	253	3522	360	5478	426490	2315132	0.228	4.182	0	0	0
1	8	16	"A94"	"A94"	6735	58285	100	1125	1165	429	36	984	984	1028	468	45	23	5	0	3895	3669	1687	45	1817	1817	1905	586	30	63	56	0	0.000	0.000	0.000	0.000	0.000	0.000	0.000	0.000	0.000	0.000	0.000	0.000	0.000	0.000	0.068	0.098	0.181	0.244	5.348	0.086	0.057	316	2384	100	141	2078	2219	181	1852	2033	Error	Error	-3.881	141	2078	181	1852	368050	1159365	0.293	3.010	0	0	0
1	9	16	"A94"	"A94"	7035	58285	100	1585	1670	743	44	984	984	1138	2131	187	3	0	0	13541	12422	8967	72	1836	1836	2065	1375	66	66	61	0	0.000	0.000	0.000	0.000	0.000	0.000	0.000	0.000	0.000	0.000	0.000	0.000	0.000	0.000	0.051	0.065	0.076	0.107	4.756	0.083	0.027	316	2384	100	601	11705	12306	686	10586	11272	Error	Error	-4.284	601	11705	686	10586	527619	3925476	0.250	7.532	0	0	0
1	10	16	"A95"	"A95"	7330	58285	100	1703	2097	3305	157	996	996	1052	479	45	58	39	0	15236	11669	8118	69	1849	1849	2244	2267	101	62	59	0	0.000	0.000	0.000	0.000	0.000	0.000	0.000	0.000	0.000	0.000	0.000	0.000	0.000	0.000	0.053	0.112	0.089	0.139	4.332	0.145	0.078	316	2384	100	707	13387	14094	1101	9820	10921	Error	Error	-4.243	707	13387	1101	9820	662498	3687416	2.182	4.157	0	0	0
1	11	16	"A95"	"A95"	7630	58285	100	1713	1752	746	42	1028	1028	1087	477	43	58	39	0	16888	13387	8026	59	1863	1863	2355	2638	112	69	67	0	0.000	0.000	0.000	0.000	0.000	0.000	0.000	0.000	0.000	0.000	0.000	0.000	0.000	0.000	0.046	0.063	0.070	0.088	4.078	0.061	0.428	316	2384	100	685	15025	15710	724	11524	12248	Error	Error	-4.455	685	15025	724	11524	553610	4230379	1.394	4.182	0	0	0
1	12	16	"A95"	"A95"	7930	58285	100	1618	1718	819	47	1035	1035	1113	707	63	45	19	0	17307	13784	8917	64	1877	1877	2555	3238	126	66	63	0	0.000	0.000	0.000	0.000	0.000	0.000	0.000	0.000	0.000	0.000	0.000	0.000	0.000	0.000	0.038	0.057	0.069	0.083	4.968	0.064	0.305	316	2384	100	583	15430	16013	683	11907	12590	Error	Error	-4.726	583	15430	683	11907	542874	4355623	0.856	3.468	0	0	0
1	13	16	"A96"	"A96"	8230	58280	100	1590	1799	1416	78	1044	1044	1089	451	41	57	33	0	12970	10736	6717	62	1910	1910	2088	1207	57	71	65	0	0.000	0.000	0.000	0.000	0.000	0.000	0.000	0.000	0.000	0.000	0.000	0.000	0.000	0.000	0.049	0.086	0.089	0.121	4.844	0.081	0.254	316	2384	100	546	11060	11606	755	8826	9581	Error	Error	-4.340	546	11060	755	8826	568378	3392492	1.574	7.165	0	0	0
1	14	16	"A96"	"A96"	8530	58280	100	1456	1550	634	40	1011	1011	1135	1446	127	9	0	0	11985	9805	6361	64	1945	1945	2366	2141	90	63	61	0	0.000	0.000	0.000	0.000	0.000	0.000	0.000	0.000	0.000	0.000	0.000	0.000	0.000	0.000	0.044	0.069	0.083	0.099	4.527	0.068	0.422	316	2384	100	445	10040	10485	539	7860	8399	Error	Error	-4.496	445	10040	539	7860	489957	3098422	0.287	3.475	0	0	0
1	15	16	"A96"	"A96"	8830	58280	100	1611	1682	786	46	1006	1006	1083	1316	121	19	0	0	14410	11975	7642	63	1893	1893	2166	1620	74	70	66	0	0.000	0.000	0.000	0.000	0.000	0.000	0.000	0.000	0.000	0.000	0.000	0.000	0.000	0.000	0.048	0.067	0.076	0.093	3.991	0.066	0.405	316	2384	100	605	12517	13122	676	10082	10758	Error	Error	-4.371	605	12517	676	10082	531659	3784100	0.455	6.055	0	0	0
1	16	16	"A97"	"A97"	9130	58280	100	1432	1525	644	42	1031	1031	1096	774	70	32	6	0	9389	9354	7108	75	1910	1910	2331	2154	92	55	53	0	0.000	0.000	0.000	0.000	0.000	0.000	0.000	0.000	0.000	0.000	0.000	0.000	0.000	0.000	0.054	0.066	0.081	0.127	5.397	0.063	0.416	316	2384	100	401	7479	7880	494	7444	7938	Error	Error	-4.221	401	7479	494	7444	482050	2955899	0.554	3.260	0	0	0
1	17	16	"A97"	"A97"	9430	58280	100	1647	1702	740	43	1089	1089	1162	1192	102	23	1	0	15087	12366	7741	62	1938	1938	2121	1197	56	73	68	0	0.000	0.000	0.000	0.000	0.000	0.000	0.000	0.000	0.000	0.000	0.000	0.000	0.000	0.000	0.042	0.059	0.070	0.092	4.247	0.064	0.391	316	2384	100	558	13149	13707	613	10428	11041	Error	Error	-4.559	558	13149	613	10428	537923	3907652	0.453	8.559	0	0	0
1	18	16	"A97"	"A97"	9730	58280	100	7293	21782	24503	112	1177	1177	1383	2344	169	71	55	17	18161	19895	16485	82	1979	1979	2395	2200	91	81	73	7	0.000	0.000	0.000	0.000	0.000	0.000	0.000	0.000	0.000	0.000	0.000	0.000	0.000	0.000	0.378	1.150	1.013	0.831	6.085	1.473	0.508	316	2384	100	6116	16182	22298	20605	17916	38521	Error	Error	-1.404	6116	16182	20605	17916	6883248	6286735	8.703	7.955	0	0	0
1	1	17	"A98"	"A98"	4640	58590	100	1078	1122	439	39	1069	1069	1111	524	47	14	2	0	2243	2321	454	19	2010	2010	2042	431	21	34	11	0	0.000	0.000	0.000	0.000	0.000	0.000	0.000	0.000	0.000	0.000	0.000	0.000	0.000	0.000	0.039	0.170	1.115	0.927	4.287	2.969	0.005	316	2384	100	9	233	242	53	311	364	Error	Error	-4.694	9	233	53	311	354520	733379	0.021	0.647	0	0	0
1	2	17	"A98"	"A98"	4940	58590	100	1096	1128	428	37	1023	1023	1070	416	38	21	3	0	2282	2327	477	20	1954	1954	1974	315	15	51	23	0	0.000	0.000	0.000	0.000	0.000	0.000	0.000	0.000	0.000	0.000	0.000	0.000	0.000	0.000	0.223	0.282	0.949	0.928	4.796	0.524	0.015	316	2384	100	73	328	401	105	373	478	Error	Error	-2.168	73	328	105	373	356458	735257	0.139	1.121	0	0	0
1	3	17	"A98"	"A98"	5240	58590	100	1055	1126	489	43	1016	1016	1073	466	43	18	6	0	2391	2473	675	27	1929	1929	1949	346	17	56	34	0	0.000	0.000	0.000	0.000	0.000	0.000	0.000	0.000	0.000	0.000	0.000	0.000	0.000	0.000	0.084	0.202	0.673	0.619	4.191	0.623	0.031	316	2384	100	39	462	501	110	544	654	Error	Error	-3.566	39	462	110	544	355970	781317	0.114	1.514	0	0	0
1	4	17	"A99"	"A99"	5540	58590	100	1097	1119	424	37	1092	1092	1367	3187	233	0	0	0	2372	2424	525	21	1987	1987	2049	1044	50	11	0	0	0.000	0.000	0.000	0.000	0.000	0.000	0.000	0.000	0.000	0.000	0.000	0.000	0.000	0.000	0.013	0.062	0.667	0.600	5.199	31.305	0.012	316	2384	100	5	385	390	27	437	464	Error	Error	-6.267	5	385	27	437	353481	765837	-0.078	0.359	0	0	0
1	5	17	"A99"	"A99"	5840	58590	100	1136	1176	431	36	1028	1028	1080	495	45	20	3	0	2369	2428	555	22	1910	1910	1943	416	21	53	27	0	0.000	0.000	0.000	0.000	0.000	0.000	0.000	0.000	0.000	0.000	0.000	0.000	0.000	0.000	0.235	0.286	0.630	0.605	4.468	0.896	0.127	316	2384	100	108	459	567	148	518	666	Error	Error	-2.087	108	459	148	518	371727	767163	0.194	1.166	0	0	0
1	6	17	"A99"	"A99"	6140	58590	100	1088	1159	617	53	1075	1075	3927	11799	300	0	0	0	2662	2641	757	28	1902	1902	3059	7174	234	0	0	0	0.000	0.000	0.000	0.000	0.000	0.000	0.000	0.000	0.000	0.000	0.000	0.000	0.000	0.000	0.017	0.114	0.439	0.493	5.035	1.914	0.553	316	2384	100	13	760	773	84	739	823	Error	Error	-5.869	13	760	84	739	366106	834547	-0.235	-0.058	0	0	0
1	7	17	"A100"	"A100"	6440	58590	100	1127	1202	484	40	970	970	1055	1327	125	1	0	0	3401	3453	1439	41	1844	1844	1968	1519	77	50	21	0	0.000	0.000	0.000	0.000	0.000	0.000	0.000	0.000	0.000	0.000	0.000	0.000	0.000	0.000	0.101	0.144	0.248	0.292	5.095	0.411	0.078	316	2384	100	157	1557	1714	232	1609	1841	Error	Error	-3.310	157	1557	232	1609	379726	1091001	0.111	0.978	0	0	0
1	8	17	"A100"	"A100"	6740	58585	100	1289	1351	591	43	968	968	1005	392	39	45	25	0	6997	8470	6169	72	1833	1833	1967	905	46	66	59	0	0.000	0.000	0.000	0.000	0.000	0.000	0.000	0.000	0.000	0.000	0.000	0.000	0.000	0.000	0.062	0.058	0.080	0.119	5.162	0.061	0.299	316	2384	100	321	5164	5485	383	6637	7020	Error	Error	-4.008	321	5164	383	6637	426932	2676667	0.883	7.186	0	0	0
1	9	17	"A100"	"A100"	7040	58585	100	1402	1686	2739	162	1017	1017	1079	524	48	39	13	0	5125	7869	5872	74	1844	1844	2044	1361	66	63	54	0	0.000	0.000	0.000	0.000	0.000	0.000	0.000	0.000	0.000	0.000	0.000	0.000	0.000	0.000	0.117	0.111	0.098	0.162	6.577	0.057	0.025	316	2384	100	385	3281	3666	669	6025	6694	Error	Error	-3.091	385	3281	669	6025	532671	2486737	1.158	4.280	0	0	0
1	10	17	"A101"	"A101"	7335	58585	100	1078	1158	512	44	1026	1026	1110	713	64	15	0	0	2603	4681	4304	91	1821	1821	1981	1285	64	39	25	0	0.000	0.000	0.000	0.000	0.000	0.000	0.000	0.000	0.000	0.000	0.000	0.000	0.000	0.000	0.066	0.046	0.202	0.232	6.088	0.059	0.203	316	2384	100	52	782	834	132	2860	2992	Error	Error	-3.911	52	782	132	2860	366048	1479352	0.067	2.101	0	0	0
1	11	17	"A101"	"A101"	7635	58585	100	1156	1261	561	44	1031	1031	1077	424	39	29	13	0	3030	5464	4720	86	1826	1826	1903	646	33	58	49	0	0.000	0.000	0.000	0.000	0.000	0.000	0.000	0.000	0.000	0.000	0.000	0.000	0.000	0.000	0.104	0.063	0.131	0.197	6.523	0.065	0.177	316	2384	100	125	1204	1329	230	3638	3868	Error	Error	-3.268	125	1204	230	3638	398495	1726698	0.434	5.512	0	0	0
1	12	17	"A101"	"A101"	7935	58585	100	1218	1271	509	40	1039	1039	1110	588	52	24	4	0	2885	4553	3524	77	1818	1818	1891	599	31	57	47	0	0.000	0.000	0.000	0.000	0.000	0.000	0.000	0.000	0.000	0.000	0.000	0.000	0.000	0.000	0.168	0.085	0.208	0.290	6.189	0.070	0.117	316	2384	100	179	1067	1246	232	2735	2967	Error	Error	-2.576	179	1067	232	2735	401653	1438791	0.274	4.444	0	0	0
1	13	17	"A102"	"A102"	8235	58585	100	1300	1369	573	41	1103	1103	1356	2841	209	0	0	0	2720	5076	4728	93	1857	1857	2035	1642	80	39	25	0	0.000	0.000	0.000	0.000	0.000	0.000	0.000	0.000	0.000	0.000	0.000	0.000	0.000	0.000	0.228	0.083	0.204	0.250	6.512	0.073	0.104	316	2384	100	197	863	1060	266	3219	3485	Error	Error	-2.131	197	863	266	3219	432539	1603893	0.005	1.852	0	0	0
1	14	17	"A102"	"A102"	8535	58580	100	1403	1505	697	46	1108	1108	1202	670	55	26	6	0	3784	6613	6063	91	1887	1887	2002	900	44	61	50	0	0.000	0.000	0.000	0.000	0.000	0.000	0.000	0.000	0.000	0.000	0.000	0.000	0.000	0.000	0.156	0.084	0.132	0.205	5.436	0.061	0.160	316	2384	100	295	1897	2192	397	4726	5123	Error	Error	-2.685	295	1897	397	4726	475511	2089685	0.452	5.123	0	0	0
1	15	17	"A102"	"A102"	8835	58580	100	1482	1986	3995	201	1119	1119	1236	1754	141	7	1	0	4092	7622	7173	94	1901	1901	2018	879	43	61	53	0	0.000	0.000	0.000	0.000	0.000	0.000	0.000	0.000	0.000	0.000	0.000	0.000	0.000	0.000	0.166	0.152	0.135	0.215	6.361	1.171	0.045	316	2384	100	363	2191	2554	867	5721	6588	Error	Error	-2.594	363	2191	867	5721	627577	2408511	0.428	6.375	0	0	0
1	16	17	"A103"	"A103"	9135	58580	100	1520	1596	635	39	1174	1174	1282	1547	120	6	0	0	7325	9377	6974	74	1936	1936	2194	1593	72	60	54	0	0.000	0.000	0.000	0.000	0.000	0.000	0.000	0.000	0.000	0.000	0.000	0.000	0.000	0.000	0.064	0.057	0.078	0.106	5.214	0.059	0.324	316	2384	100	346	5389	5735	422	7441	7863	Error	Error	-3.961	346	5389	422	7441	504299	2963218	0.203	4.509	0	0	0
1	17	17	"A103"	"A103"	9435	58580	100	1549	1660	760	45	1141	1141	1206	519	43	43	20	0	8659	9425	6699	71	1917	1917	2044	863	42	71	63	0	0.000	0.000	0.000	0.000	0.000	0.000	0.000	0.000	0.000	0.000	0.000	0.000	0.000	0.000	0.061	0.069	0.091	0.123	5.503	0.061	0.247	316	2384	100	408	6742	7150	519	7508	8027	Error	Error	-4.047	408	6742	519	7508	524535	2978315	0.875	8.553	0	0	0
1	18	17	"A103"	"A103"	9735	58580	100	1802	1839	816	44	1269	1269	2549	7624	299	0	0	0	9842	10205	7223	70	1997	1997	2607	3989	153	56	49	0	0.000	0.000	0.000	0.000	0.000	0.000	0.000	0.000	0.000	0.000	0.000	0.000	0.000	0.000	0.068	0.069	0.079	0.122	5.583	1.909	0.219	316	2384	100	533	7845	8378	570	8208	8778	Error	Error	-3.880	533	7845	570	8208	581224	3224712	-0.093	1.905	0	0	0
1	1	18	"A104"	"A104"	4645	58895	100	1218	1271	471	37	1051	1051	1085	428	39	32	8	0	4630	5439	2953	54	1985	1985	2010	338	16	83	76	0	0.000	0.000	0.000	0.000	0.000	0.000	0.000	0.000	0.000	0.000	0.000	0.000	0.000	0.000	0.063	0.064	0.118	0.134	4.243	0.064	0.091	316	2384	100	167	2645	2812	220	3454	3674	Error	Error	-3.985	167	2645	220	3454	401495	1718690	0.435	10.145	0	0	0
1	2	18	"A104"	"A104"	4945	58890	100	1239	1373	693	50	1113	1113	1171	641	54	20	7	0	2571	2747	885	32	2008	2008	2059	523	25	51	28	0	0.000	0.000	0.000	0.000	0.000	0.000	0.000	0.000	0.000	0.000	0.000	0.000	0.000	0.000	0.224	0.352	0.635	0.628	4.104	0.634	0.160	316	2384	100	126	563	689	260	739	999	Error	Error	-2.160	126	563	260	739	433747	867966	0.315	1.315	0	0	0
1	3	18	"A104"	"A104"	5245	58890	100	1115	1152	410	35	1030	1030	1082	472	43	18	3	0	3097	3101	988	31	1899	1899	1941	397	20	69	60	0	0.000	0.000	0.000	0.000	0.000	0.000	0.000	0.000	0.000	0.000	0.000	0.000	0.000	0.000	0.071	0.101	0.283	0.335	4.871	0.088	0.018	316	2384	100	85	1198	1283	122	1202	1324	Error	Error	-3.817	85	1198	122	1202	363901	979778	0.148	2.922	0	0	0
1	4	18	"A105"	"A105"	5545	58890	100	1212	1246	452	36	1065	1065	1089	413	37	27	7	0	3925	3604	1311	36	1916	1916	1957	369	18	73	66	0	0.000	0.000	0.000	0.000	0.000	0.000	0.000	0.000	0.000	0.000	0.000	0.000	0.000	0.000	0.073	0.107	0.224	0.245	4.740	0.125	0.069	316	2384	100	147	2009	2156	181	1688	1869	Error	Error	-3.773	147	2009	181	1688	393642	1138759	0.380	4.463	0	0	0
1	5	18	"A105"	"A105"	5845	58890	100	1191	1265	502	39	1041	1041	1078	414	38	31	10	0	4461	4160	1841	44	1896	1896	2015	916	45	65	57	0	0.000	0.000	0.000	0.000	0.000	0.000	0.000	0.000	0.000	0.000	0.000	0.000	0.000	0.000	0.058	0.099	0.193	0.207	4.843	0.083	0.100	316	2384	100	150	2565	2715	224	2264	2488	Error	Error	-4.096	150	2565	224	2264	399747	1314404	0.452	2.342	0	0	0
1	6	18	"A105"	"A105"	6145	58890	100	1315	1349	511	37	1024	1024	1057	414	39	39	18	0	7468	6785	3733	55	1875	1875	2023	911	45	68	67	0	0.000	0.000	0.000	0.000	0.000	0.000	0.000	0.000	0.000	0.000	0.000	0.000	0.000	0.000	0.052	0.066	0.109	0.129	4.758	0.071	0.216	316	2384	100	291	5593	5884	325	4910	5235	Error	Error	-4.265	291	5593	325	4910	426385	2144013	0.705	5.227	0	0	0
1	7	18	"A106"	"A106"	6445	58890	100	945	1007	392	38	960	960	1013	407	40	21	3	0	2055	2418	1102	45	1804	1804	1819	286	15	48	30	0	0.000	0.000	0.000	0.000	0.000	0.000	0.000	0.000	0.000	0.000	0.000	0.000	0.000	0.000	-0.060	0.077	0.806	0.867	5.314	0.061	0.003	316	2384	100	-15	251	236	47	614	661	Error	Error	Error	-15	251	47	614	318153	763937	-0.015	2.094	0	0	0
1	8	18	"A106"	"A106"	6745	58885	100	1021	1108	721	65	1003	1003	1035	390	37	21	7	0	2167	2793	1644	58	1805	1805	1822	292	16	55	38	0	0.000	0.000	0.000	0.000	0.000	0.000	0.000	0.000	0.000	0.000	0.000	0.000	0.000	0.000	0.050	0.106	0.586	0.556	6.771	0.086	0.014	316	2384	100	18	362	380	105	988	1093	Error	Error	-4.330	18	362	105	988	350135	882720	0.187	3.325	0	0	0
1	9	18	"A106"	"A106"	7040	58885	100	1065	1107	433	39	1031	1031	1068	422	39	20	4	0	2080	2508	1256	50	1801	1801	1827	294	16	48	30	0	0.000	0.000	0.000	0.000	0.000	0.000	0.000	0.000	0.000	0.000	0.000	0.000	0.000	0.000	0.122	0.107	0.732	0.661	5.550	0.111	0.014	316	2384	100	34	279	313	76	707	783	Error	Error	-3.037	34	279	76	707	349825	792607	0.092	2.316	0	0	0
1	10	18	"A107"	"A107"	7340	58885	100	1227	1299	521	40	1165	1165	2605	8217	315	0	0	0	3051	4469	3088	69	1846	1846	2380	5090	213	25	1	0	0.000	0.000	0.000	0.000	0.000	0.000	0.000	0.000	0.000	0.000	0.000	0.000	0.000	0.000	0.051	0.051	0.132	0.201	7.850	0.057	0.042	316	2384	100	62	1205	1267	134	2623	2757	Error	Error	-4.281	62	1205	134	2623	410463	1412337	-0.159	0.410	0	0	0
1	11	18	"A107"	"A107"	7640	58885	100	1335	1364	525	38	1080	1080	1145	515	44	31	8	0	3034	4475	3126	69	1828	1828	1861	364	19	69	60	0	0.000	0.000	0.000	0.000	0.000	0.000	0.000	0.000	0.000	0.000	0.000	0.000	0.000	0.000	0.211	0.107	0.191	0.258	4.956	0.109	0.108	316	2384	100	255	1206	1461	284	2647	2931	Error	Error	-2.242	255	1206	284	2647	431013	1414176	0.425	7.181	0	0	0
1	12	18	"A107"	"A107"	7940	58885	100	1252	1341	592	44	1115	1115	1164	472	40	29	9	0	3283	5055	3667	72	1825	1825	1848	337	18	76	67	0	0.000	0.000	0.000	0.000	0.000	0.000	0.000	0.000	0.000	0.000	0.000	0.000	0.000	0.000	0.094	0.070	0.134	0.178	5.798	0.065	0.085	316	2384	100	137	1458	1595	226	3230	3456	Error	Error	-3.412	137	1458	226	3230	423897	1597471	0.375	9.516	0	0	0
1	13	18	"A108"	"A108"	8240	58885	100	1287	1349	520	38	1116	1116	1171	574	49	24	4	0	3153	5650	4698	83	1846	1846	1889	414	21	70	59	0	0.000	0.000	0.000	0.000	0.000	0.000	0.000	0.000	0.000	0.000	0.000	0.000	0.000	0.000	0.131	0.061	0.157	0.186	6.167	0.050	0.072	316	2384	100	171	1307	1478	233	3804	4037	Error	Error	-2.934	171	1307	233	3804	426223	1785352	0.310	9.085	0	0	0
1	14	18	"A108"	"A108"	8540	58885	100	1399	1495	626	41	1127	1127	1168	423	36	38	22	0	4806	7602	5955	78	1872	1872	1902	377	19	81	76	0	0.000	0.000	0.000	0.000	0.000	0.000	0.000	0.000	0.000	0.000	0.000	0.000	0.000	0.000	0.093	0.064	0.088	0.121	4.811	0.062	0.231	316	2384	100	272	2934	3206	368	5730	6098	Error	Error	-3.431	272	2934	368	5730	472555	2402128	0.773	15.119	0	0	0
1	15	18	"A108"	"A108"	8840	58880	100	1403	1526	672	44	1177	1177	1365	2451	179	0	0	0	5195	6768	4858	71	1978	1978	2084	1309	62	62	56	0	0.000	0.000	0.000	0.000	0.000	0.000	0.000	0.000	0.000	0.000	0.000	0.000	0.000	0.000	0.070	0.073	0.100	0.132	4.912	0.072	0.147	316	2384	100	226	3217	3443	349	4790	5139	Error	Error	-3.831	226	3217	349	4790	482160	2138579	0.066	3.578	0	0	0
1	16	18	"A109"	"A109"	9140	58880	100	1466	2671	6557	245	1164	1164	1225	664	54	30	15	0	2985	4335	3127	72	1889	1889	1903	304	15	79	68	0	0.000	0.000	0.000	0.000	0.000	0.000	0.000	0.000	0.000	0.000	0.000	0.000	0.000	0.000	0.276	0.616	0.306	0.398	7.754	2.919	0.209	316	2384	100	302	1096	1398	1507	2446	3953	Error	Error	-1.860	302	1096	1507	2446	843972	1369949	2.178	8.000	0	0	0
1	17	18	"A109"	"A109"	9440	58880	100	1233	1312	512	39	1182	1182	1224	477	38	20	7	0	3068	4305	2952	68	1897	1897	1917	306	15	76	65	0	0.000	0.000	0.000	0.000	0.000	0.000	0.000	0.000	0.000	0.000	0.000	0.000	0.000	0.000	0.044	0.054	0.187	0.230	5.113	0.058	0.048	316	2384	100	51	1171	1222	130	2408	2538	Error	Error	-4.521	51	1171	130	2408	414667	1360473	0.184	7.804	0	0	0
1	18	18	"A109"	"A109"	9740	58880	100	1325	1376	497	36	1222	1222	1307	715	54	12	1	0	3259	4459	3046	68	1923	1923	1959	386	19	79	68	0	0.000	0.000	0.000	0.000	0.000	0.000	0.000	0.000	0.000	0.000	0.000	0.000	0.000	0.000	0.077	0.061	0.209	0.217	5.437	0.068	0.067	316	2384	100	103	1336	1439	154	2536	2690	Error	Error	-3.697	103	1336	154	2536	434853	1409087	0.097	6.477	0	0	0
1	1	19	"A110"	"A110"	4650	59195	100	1435	2530	5841	230	1074	1074	1234	1724	139	11	7	0	3239	5122	3627	70	1985	1985	2056	798	38	65	42	0	0.000	0.000	0.000	0.000	0.000	0.000	0.000	0.000	0.000	0.000	0.000	0.000	0.000	0.000	0.288	0.464	0.239	0.390	7.806	2.035	0.309	316	2384	100	361	1254	1615	1456	3137	4593	Error	Error	-1.796	361	1254	1456	3137	799460	1618532	0.752	3.842	0	0	0
1	2	19	"A110"	"A110"	4950	59195	100	1256	1318	566	42	1020	1020	1075	423	39	33	14	0	2737	4146	2593	62	1957	1957	1972	294	14	74	57	0	0.000	0.000	0.000	0.000	0.000	0.000	0.000	0.000	0.000	0.000	0.000	0.000	0.000	0.000	0.303	0.136	0.271	0.289	5.135	0.087	0.045	316	2384	100	236	780	1016	298	2189	2487	Error	Error	-1.725	236	780	298	2189	416526	1310054	0.574	7.395	0	0	0
1	3	19	"A110"	"A110"	5250	59190	100	1227	1758	3935	223	1057	1057	1213	2061	169	3	2	0	2549	3692	2217	60	1927	1927	1959	416	21	58	45	0	0.000	0.000	0.000	0.000	0.000	0.000	0.000	0.000	0.000	0.000	0.000	0.000	0.000	0.000	0.273	0.397	0.314	0.392	5.381	3.446	0.062	316	2384	100	170	622	792	701	1765	2466	Error	Error	-1.871	170	622	701	1765	555501	1166514	0.264	4.166	0	0	0
1	4	19	"A111"	"A111"	5550	59190	100	1104	1151	490	42	1017	1017	1063	425	39	25	7	0	2412	3462	2382	68	1879	1879	1905	392	20	55	38	0	0.000	0.000	0.000	0.000	0.000	0.000	0.000	0.000	0.000	0.000	0.000	0.000	0.000	0.000	0.163	0.085	0.467	0.424	6.045	0.080	0.058	316	2384	100	87	533	620	134	1583	1717	Error	Error	-2.615	87	533	134	1583	363865	1094041	0.207	3.972	0	0	0
1	5	19	"A111"	"A111"	5850	59190	100	1168	1215	489	40	999	999	1088	1167	107	5	0	0	3030	3583	1729	48	1869	1869	1901	361	18	69	59	0	0.000	0.000	0.000	0.000	0.000	0.000	0.000	0.000	0.000	0.000	0.000	0.000	0.000	0.000	0.146	0.126	0.243	0.290	5.288	0.113	0.070	316	2384	100	169	1161	1330	216	1714	1930	Error	Error	-2.780	169	1161	216	1714	383973	1132279	0.109	4.659	0	0	0
1	6	19	"A111"	"A111"	6150	59190	100	1226	1278	548	42	992	992	1065	525	49	30	9	0	3233	5390	4390	81	1841	1841	1881	438	23	70	59	0	0.000	0.000	0.000	0.000	0.000	0.000	0.000	0.000	0.000	0.000	0.000	0.000	0.000	0.000	0.168	0.081	0.146	0.229	7.025	0.069	0.142	316	2384	100	234	1392	1626	286	3549	3835	Error	Error	-2.573	234	1392	286	3549	403717	1703172	0.406	8.011	0	0	0
1	7	19	"A112"	"A112"	6450	59190	100	1189	1251	513	41	1001	1001	1049	444	42	30	13	0	3570	5377	3896	72	1844	1844	1874	402	21	74	63	0	0.000	0.000	0.000	0.000	0.000	0.000	0.000	0.000	0.000	0.000	0.000	0.000	0.000	0.000	0.109	0.071	0.123	0.154	4.862	0.063	0.125	316	2384	100	188	1726	1914	250	3533	3783	Error	Error	-3.199	188	1726	250	3533	395312	1699265	0.455	8.714	0	0	0
1	8	19	"A112"	"A112"	6750	59190	100	1406	1462	594	40	1072	1072	1107	448	40	42	20	0	4724	7103	5283	74	1841	1841	1916	696	36	74	66	0	0.000	0.000	0.000	0.000	0.000	0.000	0.000	0.000	0.000	0.000	0.000	0.000	0.000	0.000	0.116	0.074	0.100	0.133	4.727	0.068	0.232	316	2384	100	334	2883	3217	390	5262	5652	Error	Error	-3.110	334	2883	390	5262	461960	2244618	0.792	7.453	0	0	0
1	9	19	"A112"	"A112"	7045	59185	100	1388	2506	6841	272	1112	1112	1157	445	38	39	21	0	3938	6286	5058	80	1844	1844	1917	607	31	74	62	0	0.000	0.000	0.000	0.000	0.000	0.000	0.000	0.000	0.000	0.000	0.000	0.000	0.000	0.000	0.132	0.314	0.167	0.199	4.491	1.053	0.176	316	2384	100	276	2094	2370	1394	4442	5836	Error	Error	-2.924	276	2094	1394	4442	791744	1986278	3.031	7.198	0	0	0
1	10	19	"A113"	"A113"	7345	59185	100	1427	1455	599	41	1111	1111	1166	451	38	38	17	0	5599	7012	4998	71	1827	1827	1913	644	33	68	61	0	0.000	0.000	0.000	0.000	0.000	0.000	0.000	0.000	0.000	0.000	0.000	0.000	0.000	0.000	0.084	0.066	0.093	0.139	5.711	0.069	0.192	316	2384	100	316	3772	4088	344	5185	5529	Error	Error	-3.577	316	3772	344	5185	459686	2215736	0.641	7.918	0	0	0
1	11	19	"A113"	"A113"	7645	59185	100	1365	1436	557	38	1122	1122	1178	884	75	14	1	0	7017	7794	5420	69	1856	1856	1917	593	30	74	66	0	0.000	0.000	0.000	0.000	0.000	0.000	0.000	0.000	0.000	0.000	0.000	0.000	0.000	0.000	0.047	0.053	0.082	0.115	5.926	0.055	0.194	316	2384	100	243	5161	5404	314	5938	6252	Error	Error	-4.409	243	5161	314	5938	453815	2462769	0.292	9.911	0	0	0
1	12	19	"A113"	"A113"	7945	59185	100	1427	1507	575	38	1114	1114	1162	483	41	39	14	0	7931	8296	5840	70	1855	1855	1923	600	31	76	68	0	0.000	0.000	0.000	0.000	0.000	0.000	0.000	0.000	0.000	0.000	0.000	0.000	0.000	0.000	0.052	0.061	0.080	0.097	5.474	0.059	0.194	316	2384	100	313	6076	6389	393	6441	6834	Error	Error	-4.279	313	6076	393	6441	476366	2621411	0.714	10.622	0	0	0
1	13	19	"A114"	"A114"	8245	59185	100	1479	1594	656	41	1134	1134	1218	866	71	24	5	0	10032	9601	6038	62	1866	1866	2065	1460	70	70	65	0	0.000	0.000	0.000	0.000	0.000	0.000	0.000	0.000	0.000	0.000	0.000	0.000	0.000	0.000	0.042	0.059	0.076	0.099	4.636	0.064	0.107	316	2384	100	345	8166	8511	460	7735	8195	Error	Error	-4.565	345	8166	460	7735	503819	3033997	0.434	5.162	0	0	0
1	14	19	"A114"	"A114"	8545	59185	100	1637	1843	1814	98	1174	1174	1336	1925	144	3	1	0	11766	10318	5218	50	1934	1934	2102	1813	86	82	76	0	0.000	0.000	0.000	0.000	0.000	0.000	0.000	0.000	0.000	0.000	0.000	0.000	0.000	0.000	0.047	0.080	0.071	0.082	3.597	0.092	0.176	316	2384	100	463	9832	10295	669	8384	9053	Error	Error	-4.408	463	9832	669	8384	582315	3260368	0.263	4.532	0	0	0
1	15	19	"A114"	"A114"	8845	59185	100	1705	1815	878	48	1351	1351	2823	8101	286	0	0	0	9437	8319	4491	53	2157	2157	3699	8173	220	44	0	0	0.000	0.000	0.000	0.000	0.000	0.000	0.000	0.000	0.000	0.000	0.000	0.000	0.000	0.000	0.049	0.075	0.098	0.117	4.188	0.069	0.075	316	2384	100	354	7280	7634	464	6162	6626	Error	Error	-4.362	354	7280	464	6162	573414	2628812	-0.124	0.565	0	0	0
1	16	19	"A115"	"A115"	9145	59180	100	1297	1364	524	38	1186	1186	1464	3113	212	0	0	0	3701	5633	4720	83	1939	1939	2138	1943	90	46	28	0	0.000	0.000	0.000	0.000	0.000	0.000	0.000	0.000	0.000	0.000	0.000	0.000	0.000	0.000	0.063	0.048	0.125	0.160	6.585	0.073	0.014	316	2384	100	111	1762	1873	178	3694	3872	Error	Error	-3.989	111	1762	178	3694	431028	1780043	-0.032	1.799	0	0	0
1	17	19	"A115"	"A115"	9445	59180	100	1529	1596	632	39	1170	1170	1288	2020	156	1	0	0	5346	7832	6169	78	1910	1910	2016	1740	86	63	49	0	0.000	0.000	0.000	0.000	0.000	0.000	0.000	0.000	0.000	0.000	0.000	0.000	0.000	0.000	0.104	0.072	0.098	0.132	3.903	0.070	0.296	316	2384	100	359	3436	3795	426	5922	6348	Error	Error	-3.259	359	3436	426	5922	504283	2474860	0.152	3.343	0	0	0
1	18	19	"A115"	"A115"	9745	59180	100	1546	1611	651	40	1214	1214	1872	5328	284	0	0	0	5966	8225	6813	82	1937	1937	2251	2993	132	56	38	0	0.000	0.000	0.000	0.000	0.000	0.000	0.000	0.000	0.000	0.000	0.000	0.000	0.000	0.000	0.082	0.063	0.093	0.139	5.178	1.431	0.276	316	2384	100	332	4029	4361	397	6288	6685	Error	Error	-3.601	332	4029	397	6288	509171	2599221	-0.049	1.996	0	0	0
1	1	20	"A116"	"A116"	4655	59495	100	1766	1971	1047	53	1076	1076	1106	430	38	58	43	0	9108	7624	3948	51	2013	2013	2064	469	22	79	75	0	0.000	0.000	0.000	0.000	0.000	0.000	0.000	0.000	0.000	0.000	0.000	0.000	0.000	0.000	0.097	0.160	0.179	0.202	4.470	0.184	0.510	316	2384	100	690	7095	7785	895	5611	6506	Error	Error	-3.362	690	7095	895	5611	622907	2409329	2.012	11.855	0	0	0
1	2	20	"A116"	"A116"	4955	59495	100	2117	2370	1369	57	1079	1079	1388	3084	222	10	0	0	10379	8867	4175	47	2064	2064	2427	3318	136	72	62	0	0.000	0.000	0.000	0.000	0.000	0.000	0.000	0.000	0.000	0.000	0.000	0.000	0.000	0.000	0.125	0.190	0.193	0.185	2.670	0.671	0.591	316	2384	100	1038	8315	9353	1291	6803	8094	Error	Error	-3.002	1038	8315	1291	6803	748805	2802126	0.318	1.941	0	0	0
1	3	20	"A116"	"A116"	5255	59495	100	1972	2148	1096	51	1027	1027	1069	424	39	67	53	0	8959	7749	3643	47	1925	1925	1971	455	23	87	81	0	0.000	0.000	0.000	0.000	0.000	0.000	0.000	0.000	0.000	0.000	0.000	0.000	0.000	0.000	0.134	0.192	0.186	0.175	3.244	0.195	0.526	316	2384	100	945	7034	7979	1121	5824	6945	Error	Error	-2.896	945	7034	1121	5824	678899	2448795	2.545	12.699	0	0	0
1	4	20	"A117"	"A117"	5555	59490	100	1064	1080	430	39	1036	1036	1074	426	39	18	4	0	2197	2328	526	22	1914	1914	1930	344	17	45	26	0	0.000	0.000	0.000	0.000	0.000	0.000	0.000	0.000	0.000	0.000	0.000	0.000	0.000	0.000	0.099	0.106	0.866	0.890	4.716	52.741	0.000	316	2384	100	28	283	311	44	414	458	Error	Error	-3.337	28	283	44	414	341425	735683	0.014	1.157	0	0	0
1	5	20	"A117"	"A117"	5855	59490	100	1091	1113	415	37	1018	1018	1082	510	47	13	1	0	2239	2466	791	32	1863	1863	1879	292	15	57	37	0	0.000	0.000	0.000	0.000	0.000	0.000	0.000	0.000	0.000	0.000	0.000	0.000	0.000	0.000	0.194	0.158	0.566	0.509	4.584	0.161	0.006	316	2384	100	73	376	449	95	603	698	Error	Error	-2.365	73	376	95	603	351837	779254	0.061	2.010	0	0	0
1	6	20	"A117"	"A117"	6155	59490	100	1085	1111	405	36	1059	1059	1100	439	39	15	4	0	2383	2670	979	36	1861	1861	1870	278	14	62	48	0	0.000	0.000	0.000	0.000	0.000	0.000	0.000	0.000	0.000	0.000	0.000	0.000	0.000	0.000	0.050	0.064	0.448	0.382	4.715	0.104	0.004	316	2384	100	26	522	548	52	809	861	Error	Error	-4.327	26	522	52	809	351228	843696	0.025	2.878	0	0	0
1	7	20	"A118"	"A118"	6455	59490	100	1253	1581	2099	132	1080	1080	1138	435	38	34	14	0	3011	5124	4063	79	1862	1862	1884	317	16	75	63	0	0.000	0.000	0.000	0.000	0.000	0.000	0.000	0.000	0.000	0.000	0.000	0.000	0.000	0.000	0.151	0.154	0.167	0.229	5.569	0.103	0.034	316	2384	100	173	1149	1322	501	3262	3763	Error	Error	-2.732	173	1149	501	3262	499663	1619312	1.018	10.221	0	0	0
1	8	20	"A118"	"A118"	6755	59490	100	1421	1460	557	38	1152	1152	1199	495	41	31	10	0	3821	5876	4292	73	1884	1884	1919	433	22	82	71	0	0.000	0.000	0.000	0.000	0.000	0.000	0.000	0.000	0.000	0.000	0.000	0.000	0.000	0.000	0.139	0.077	0.140	0.161	4.557	0.068	0.142	316	2384	100	269	1937	2206	308	3992	4300	Error	Error	-2.848	269	1937	308	3992	461444	1856913	0.527	9.139	0	0	0
1	9	20	"A118"	"A118"	7050	59490	100	1361	1435	581	40	1148	1148	1192	462	38	35	13	0	4444	6313	4467	70	1882	1882	1902	341	17	83	76	0	0.000	0.000	0.000	0.000	0.000	0.000	0.000	0.000	0.000	0.000	0.000	0.000	0.000	0.000	0.083	0.065	0.100	0.136	4.674	0.064	0.146	316	2384	100	213	2562	2775	287	4431	4718	Error	Error	-3.588	213	2562	287	4431	453481	1994840	0.526	12.935	0	0	0
1	10	20	"A119"	"A119"	7350	59485	100	1386	1446	524	36	1161	1161	1243	1274	102	4	0	0	4021	5182	3265	63	1872	1872	1908	405	21	73	64	0	0.000	0.000	0.000	0.000	0.000	0.000	0.000	0.000	0.000	0.000	0.000	0.000	0.000	0.000	0.105	0.086	0.158	0.179	4.635	0.077	0.109	316	2384	100	225	2149	2374	285	3310	3595	Error	Error	-3.256	225	2149	285	3310	456859	1637401	0.159	8.084	0	0	0
1	11	20	"A119"	"A119"	7650	59485	100	1392	1461	566	38	1125	1125	1189	654	55	27	5	0	4709	5945	3772	63	1875	1875	1896	323	17	85	75	0	0.000	0.000	0.000	0.000	0.000	0.000	0.000	0.000	0.000	0.000	0.000	0.000	0.000	0.000	0.094	0.083	0.121	0.138	4.024	0.076	0.144	316	2384	100	267	2834	3101	336	4070	4406	Error	Error	-3.408	267	2834	336	4070	461603	1878516	0.416	12.536	0	0	0
1	12	20	"A119"	"A119"	7950	59485	100	1398	1481	565	38	1149	1149	1214	613	50	29	7	0	7104	7086	4421	62	1865	1865	1890	324	17	88	80	0	0.000	0.000	0.000	0.000	0.000	0.000	0.000	0.000	0.000	0.000	0.000	0.000	0.000	0.000	0.048	0.064	0.096	0.115	4.780	0.065	0.171	316	2384	100	249	5239	5488	332	5221	5553	Error	Error	-4.395	249	5239	332	5221	468054	2239033	0.436	16.037	0	0	0
1	13	20	"A120"	"A120"	8250	59485	100	1309	1336	456	34	1191	1191	1387	2290	165	0	0	0	2897	3973	2250	56	1903	1903	1927	407	21	74	56	0	0.000	0.000	0.000	0.000	0.000	0.000	0.000	0.000	0.000	0.000	0.000	0.000	0.000	0.000	0.119	0.070	0.186	0.211	5.328	14.916	0.011	316	2384	100	118	994	1112	145	2070	2215	Error	Error	-3.074	118	994	145	2070	422051	1255515	-0.022	5.027	0	0	0
1	14	20	"A120"	"A120"	8550	59485	100	1410	1512	632	41	1257	1257	1350	1242	92	7	0	0	3029	4217	2637	62	1926	1926	1942	306	15	83	68	0	0.000	0.000	0.000	0.000	0.000	0.000	0.000	0.000	0.000	0.000	0.000	0.000	0.000	0.000	0.139	0.111	0.253	0.249	5.521	1.045	0.013	316	2384	100	153	1103	1256	255	2291	2546	Error	Error	-2.850	153	1103	255	2291	477821	1332703	0.130	7.435	0	0	0
1	15	20	"A120"	"A120"	8850	59485	100	1306	1428	904	63	1214	1214	1286	1041	80	7	0	0	3241	4545	2845	62	1924	1924	1943	574	29	75	56	0	0.000	0.000	0.000	0.000	0.000	0.000	0.000	0.000	0.000	0.000	0.000	0.000	0.000	0.000	0.070	0.082	0.185	0.181	5.509	0.063	0.022	316	2384	100	92	1317	1409	214	2621	2835	Error	Error	-3.839	92	1317	214	2621	451320	1436233	0.136	4.533	0	0	0
1	16	20	"A121"	"A121"	9150	59480	100	1527	1631	654	40	1187	1187	1285	966	75	20	3	0	6224	9151	7144	78	1922	1922	2003	835	41	82	74	0	0.000	0.000	0.000	0.000	0.000	0.000	0.000	0.000	0.000	0.000	0.000	0.000	0.000	0.000	0.079	0.061	0.085	0.099	4.725	0.060	0.240	316	2384	100	340	4302	4642	444	7229	7673	Error	Error	-3.661	340	4302	444	7229	515422	2891637	0.358	8.560	0	0	0
1	17	20	"A121"	"A121"	9450	59480	100	1608	1723	682	39	1223	1223	1272	491	38	43	23	0	6769	9656	7633	79	1939	1939	2014	631	31	87	75	0	0.000	0.000	0.000	0.000	0.000	0.000	0.000	0.000	0.000	0.000	0.000	0.000	0.000	0.000	0.080	0.065	0.088	0.106	4.308	0.063	0.308	316	2384	100	385	4830	5215	500	7717	8217	Error	Error	-3.649	385	4830	500	7717	544489	3051408	0.919	12.111	0	0	0
1	18	20	"A121"	"A121"	9750	59480	100	1721	1911	1058	55	1212	1212	1272	556	43	49	24	0	8963	11621	7669	65	1960	1960	2076	827	39	87	79	0	0.000	0.000	0.000	0.000	0.000	0.000	0.000	0.000	0.000	0.000	0.000	0.000	0.000	0.000	0.073	0.072	0.080	0.087	3.396	0.072	0.319	316	2384	100	509	7003	7512	699	9661	10360	Error	Error	-3.782	509	7003	699	9661	603935	3672202	1.149	11.542	0	0	0
1	1	21	"Blank"	"Blank"	4660	59795	100	1057	1083	416	38	1064	1064	1112	476	42	12	2	0	1954	1960	282	14	2008	2008	2016	304	15	12	0	0	0.000	0.000	0.000	0.000	0.000	0.000	0.000	0.000	0.000	0.000	0.000	0.000	0.000	0.000	0.130	-0.396	1.477	1.658	4.439	46.524	0.001	316	2384	100	-7	-54	-61	19	-48	-29	Error	Error	-2.948	-7	-54	19	-48	342383	619413	-0.061	-0.184	0	0	0
1	2	21	"Blank"	"Blank"	4960	59795	100	1026	1073	394	36	1053	1053	1112	826	74	3	0	0	2043	2042	299	14	2038	2038	2045	321	15	12	1	0	0.000	0.000	0.000	0.000	0.000	0.000	0.000	0.000	0.000	0.000	0.000	0.000	0.000	0.000	-5.400	5.000	1.158	1.143	4.425	-28.959	0.000	316	2384	100	-27	5	-22	20	4	24	Error	Error	Error	-27	5	20	4	339017	645220	-0.047	-0.009	0	0	0
1	3	21	"Blank"	"Blank"	5260	59795	100	995	1060	404	38	1073	1073	1107	419	37	13	3	0	1947	1976	284	14	1973	1973	1984	291	14	14	2	0	0.000	0.000	0.000	0.000	0.000	0.000	0.000	0.000	0.000	0.000	0.000	0.000	0.000	0.000	3.000	-4.333	1.367	1.293	4.316	71.062	0.000	316	2384	100	-78	-26	-104	-13	3	-10	Error	Error	1.585	-78	-26	-13	3	334903	624333	-0.112	-0.027	0	0	0
1	4	21	"Blank"	"Blank"	5560	59790	100	1049	1060	414	39	1062	1062	1105	424	38	13	3	0	1960	1975	282	14	1964	1964	1977	320	16	13	2	0	0.000	0.000	0.000	0.000	0.000	0.000	0.000	0.000	0.000	0.000	0.000	0.000	0.000	0.000	3.250	-0.182	1.388	1.524	4.648	9.983	0.005	316	2384	100	-13	-4	-17	-2	11	9	Error	Error	1.700	-13	-4	-2	11	335070	623989	-0.106	-0.006	0	0	0
1	5	21	"Blank"	"Blank"	5860	59790	100	1148	1198	493	41	1120	1120	1237	1566	126	0	0	0	1928	1942	295	15	1938	1938	2013	1335	66	0	0	0	0.000	0.000	0.000	0.000	0.000	0.000	0.000	0.000	0.000	0.000	0.000	0.000	0.000	0.000	-2.800	19.500	1.621	1.584	4.589	1.201	0.367	316	2384	100	28	-10	18	78	4	82	Error	Error	Error	28	-10	78	4	378535	613572	-0.025	-0.053	0	0	0
1	6	21	"Blank"	"Blank"	6160	59790	100	1225	1239	442	35	1153	1153	1266	1503	118	0	0	0	1938	1945	292	15	1938	1938	1954	332	16	13	1	0	0.000	0.000	0.000	0.000	0.000	0.000	0.000	0.000	0.000	0.000	0.000	0.000	0.000	0.000	100000.000	12.286	1.534	1.463	4.214	5.427	0.028	316	2384	100	72	0	72	86	7	93	Error	Error	16.610	72	0	86	7	391552	614608	-0.018	-0.027	0	0	0
1	7	21	"Blank"	"Blank"	6460	59790	100	1205	1230	448	36	1164	1164	1216	511	42	15	2	0	1892	1898	297	15	1910	1910	1926	317	16	13	1	0	0.000	0.000	0.000	0.000	0.000	0.000	0.000	0.000	0.000	0.000	0.000	0.000	0.000	0.000	-2.278	-5.500	1.809	1.661	4.251	19.641	0.006	316	2384	100	41	-18	23	66	-12	54	Error	Error	Error	41	-18	66	-12	388528	599831	0.027	-0.088	0	0	0
1	8	21	"Blank"	"Blank"	6755	59790	100	1195	1258	534	42	1208	1208	1271	677	53	9	0	0	1929	1958	416	21	1914	1914	1927	299	15	13	2	0	0.000	0.000	0.000	0.000	0.000	0.000	0.000	0.000	0.000	0.000	0.000	0.000	0.000	0.000	-0.867	1.136	1.320	1.542	5.373	12.034	0.003	316	2384	100	-13	15	2	50	44	94	Error	Error	Error	-13	15	50	44	397616	618699	-0.019	0.104	0	0	0
1	9	21	"Blank"	"Blank"	7055	59790	100	1212	1241	431	34	1246	1246	1500	3094	206	0	0	0	1912	1942	296	15	1926	1926	1976	934	47	0	0	0	0.000	0.000	0.000	0.000	0.000	0.000	0.000	0.000	0.000	0.000	0.000	0.000	0.000	0.000	2.429	-0.312	1.723	1.757	4.301	-35.018	0.001	316	2384	100	-34	-14	-48	-5	16	11	Error	Error	1.280	-34	-14	-5	16	392099	613518	-0.084	-0.036	0	0	0
1	10	21	"Blank"	"Blank"	7355	59790	100	1280	1326	452	34	1243	1243	1343	1284	95	1	0	0	1919	1930	295	15	1934	1934	1944	313	16	12	1	0	0.000	0.000	0.000	0.000	0.000	0.000	0.000	0.000	0.000	0.000	0.000	0.000	0.000	0.000	-2.467	-20.750	1.333	1.572	4.991	33.225	0.018	316	2384	100	37	-15	22	83	-4	79	Error	Error	Error	37	-15	83	-4	418985	609877	-0.013	-0.045	0	0	0
1	11	21	"Blank"	"Blank"	7655	59785	100	1180	1258	539	42	1325	1325	2939	8722	296	0	0	0	1928	1937	303	15	1988	1988	2843	5859	206	0	0	0	0.000	0.000	0.000	0.000	0.000	0.000	0.000	0.000	0.000	0.000	0.000	0.000	0.000	0.000	2.417	1.314	1.569	1.533	4.072	1.622	0.716	316	2384	100	-145	-60	-205	-67	-51	-118	Error	Error	1.273	-145	-60	-67	-51	397406	612099	-0.193	-0.155	0	0	0
1	12	21	"Blank"	"Blank"	7955	59785	100	1224	1275	446	34	1222	1222	1379	1894	137	0	0	0	1925	1936	261	13	1909	1909	1938	428	22	6	0	0	0.000	0.000	0.000	0.000	0.000	0.000	0.000	0.000	0.000	0.000	0.000	0.000	0.000	0.000	0.125	1.963	1.647	1.502	4.600	12.683	0.037	316	2384	100	2	16	18	53	27	80	Error	Error	-3.000	2	16	53	27	402859	611836	-0.055	-0.005	0	0	0
1	13	21	"Blank"	"Blank"	8255	59785	100	1337	1349	436	32	1269	1269	1393	1406	100	0	0	0	1923	1948	292	14	1937	1937	1964	313	15	14	2	0	0.000	0.000	0.000	0.000	0.000	0.000	0.000	0.000	0.000	0.000	0.000	0.000	0.000	0.000	-4.857	7.273	1.455	1.563	4.677	17.357	0.078	316	2384	100	68	-14	54	80	11	91	Error	Error	Error	68	-14	80	11	426227	615435	-0.031	-0.051	0	0	0
1	14	21	"Blank"	"Blank"	8555	59785	100	1322	1354	460	33	1304	1304	1367	637	46	9	1	0	1974	1983	281	14	1957	1957	1976	303	15	15	2	0	0.000	0.000	0.000	0.000	0.000	0.000	0.000	0.000	0.000	0.000	0.000	0.000	0.000	0.000	1.059	1.923	1.478	1.501	4.609	110.968	0.000	316	2384	100	18	17	35	50	26	76	Error	Error	0.082	18	17	50	26	427810	626565	-0.020	0.023	0	0	0
1	15	21	"Blank"	"Blank"	8855	59785	100	1196	1248	479	38	1258	1258	1305	542	41	10	2	0	1891	1893	282	14	1954	1954	1957	293	14	11	0	0	0.000	0.000	0.000	0.000	0.000	0.000	0.000	0.000	0.000	0.000	0.000	0.000	0.000	0.000	0.984	0.164	1.258	1.315	4.382	30.152	0.001	316	2384	100	-62	-63	-125	-10	-61	-71	Error	Error	-0.023	-62	-63	-10	-61	394426	598047	-0.105	-0.218	0	0	0
1	16	21	"Blank"	"Blank"	9155	59785	100	1237	1294	474	36	1264	1264	1335	1010	75	2	0	0	1960	1961	288	14	1974	1974	1977	291	14	14	1	0	0.000	0.000	0.000	0.000	0.000	0.000	0.000	0.000	0.000	0.000	0.000	0.000	0.000	0.000	1.929	-2.308	1.386	1.376	4.928	271.926	0.000	316	2384	100	-27	-14	-41	30	-13	17	Error	Error	0.948	-27	-14	30	-13	408767	619549	-0.041	-0.055	0	0	0
1	17	21	"Blank"	"Blank"	9455	59780	100	1351	1688	3844	227	1318	1318	1366	606	44	12	3	0	1958	2009	425	21	2004	2004	2032	456	22	6	0	0	0.000	0.000	0.000	0.000	0.000	0.000	0.000	0.000	0.000	0.000	0.000	0.000	0.000	0.000	-0.717	74.000	1.285	1.290	5.408	9.442	0.134	316	2384	100	33	-46	-13	370	5	375	Error	Error	Error	33	-46	370	5	533405	634762	0.531	-0.050	0	0	0
1	18	21	"Blank"	"Blank"	9755	59780	100	1324	1377	458	33	1358	1358	1396	551	39	13	0	0	1988	2042	355	17	2036	2036	2047	325	15	14	2	0	0.000	0.000	0.000	0.000	0.000	0.000	0.000	0.000	0.000	0.000	0.000	0.000	0.000	0.000	0.708	3.167	1.270	1.289	4.665	5.017	0.041	316	2384	100	-34	-48	-82	19	6	25	Error	Error	-0.497	-34	-48	19	6	435236	645303	-0.034	-0.015	0	0	0
