# Supplementary material for: Application of hybridization control probe to increase accuracy on ligation detection or minisequencing diagnostic microarrays
Source: BMC Res Notes. 2009 Dec 14;2:249. doi: 10.1186/1756-0500-2-249 (PMC2799435; doi:10.1186/1756-0500-2-249)
Supplement: Additional file 3 — Gpr_files. Zip-compressed file containing raw microarray data in GenePix results format (.gpr) and GAL (GenePix Array List) files. [file 1756-0500-2-249-S3.ZIP › gpr_files/slide7/lasi7_14-16.gpr]

ATF	1.0
30	76    
"Type=GenePix Results 3"
"DateTime=2009/05/14 13:52:28"
"Settings=C:\Axon\Data\HPV\130509\lasi7.gps"
"GalFile=C:\Axon\Data\HPV\ArrayIt_032009_InstiBioGalfile.gal"
"ArrayOfArrays=14-16"
"PixelSize=5"
"Wavelengths=532	488"
"ImageFiles=C:\Axon\Data\HPV\130509\lasi7.tif 2	C:\Axon\Data\HPV\130509\lasi7.tif 3"
"NormalizationMethod=None"
"NormalizationFactors=1	1"
"JpegImage="
"StdDev=Type 1"
"RatioFormulations=W1/W3 (#1/532)	W1/W4 (#1/488)	W3/W4 (532/488)"
"FeatureType=Circular"
"Barcode="
"BackgroundSubtraction=LocalFeature"
"ImageOrigin=0, 0"
"JpegOrigin=3780, 0"
"Creator=GenePix Pro 6.1.0.2"
"Scanner=GenePix 4200A 01 Autoloader [2]"
"FocusPosition=0"
"Temperature=23.4375"
"LinesAveraged=2"
"Comment="
"PMTGain=630	530"
"ScanPower=100	100"
"LaserPower=2.73438	2.5592"
"Filters=Standard Green	Standard Blue"
"ScanRegion=720,0,3832,13800"
"Supplier="
"Block"	"Column"	"Row"	"Name"	"ID"	"X"	"Y"	"Dia."	"F532 Median"	"F532 Mean"	"F532 SD"	"F532 CV"	"B532"	"B532 Median"	"B532 Mean"	"B532 SD"	"B532 CV"	"% > B532+1SD"	"% > B532+2SD"	"F532 % Sat."	"F488 Median"	"F488 Mean"	"F488 SD"	"F488 CV"	"B488"	"B488 Median"	"B488 Mean"	"B488 SD"	"B488 CV"	"% > B488+1SD"	"% > B488+2SD"	"F488 % Sat."	"Ratio of Medians (#1/532)"	"Ratio of Means (#1/532)"	"Median of Ratios (#1/532)"	"Mean of Ratios (#1/532)"	"Ratios SD (#1/532)"	"Rgn Ratio (#1/532)"	"Rgn R2 (#1/532)"	"Ratio of Medians (#1/488)"	"Ratio of Means (#1/488)"	"Median of Ratios (#1/488)"	"Mean of Ratios (#1/488)"	"Ratios SD (#1/488)"	"Rgn Ratio (#1/488)"	"Rgn R2 (#1/488)"	"Ratio of Medians (532/488)"	"Ratio of Means (532/488)"	"Median of Ratios (532/488)"	"Mean of Ratios (532/488)"	"Ratios SD (532/488)"	"Rgn Ratio (532/488)"	"Rgn R2 (532/488)"	"F Pixels"	"B Pixels"	"Circularity"	"Sum of Medians (#1/532)"	"Sum of Medians (#1/488)"	"Sum of Medians (532/488)"	"Sum of Means (#1/532)"	"Sum of Means (#1/488)"	"Sum of Means (532/488)"	"Log Ratio (#1/532)"	"Log Ratio (#1/488)"	"Log Ratio (532/488)"	"F532 Median - B532"	"F488 Median - B488"	"F532 Mean - B532"	"F488 Mean - B488"	"F532 Total Intensity"	"F488 Total Intensity"	"SNR 532"	"SNR 488"	"Flags"	"Normalize"	"Autoflag"
1	1	1	"A1"	"A1"	13600	53780	100	1942	2061	1020	49	1082	1082	1185	850	71	51	17	0	15103	15595	9952	63	1958	1958	2110	1534	72	81	77	0	0.000	0.000	0.000	0.000	0.000	0.000	0.000	0.000	0.000	0.000	0.000	0.000	0.000	0.000	0.065	0.072	0.072	0.083	3.688	0.060	0.315	316	2384	100	860	13145	14005	979	13637	14616	Error	Error	-3.934	860	13145	979	13637	651185	4927978	1.031	8.791	0	0	0
1	2	1	"A1"	"A1"	13895	53775	100	1907	2020	955	47	1127	1127	1231	899	73	46	16	0	19338	17105	10135	59	1974	1974	2166	1221	56	88	86	0	0.000	0.000	0.000	0.000	0.000	0.000	0.000	0.000	0.000	0.000	0.000	0.000	0.000	0.000	0.045	0.059	0.066	0.073	3.417	0.060	0.298	316	2384	100	780	17364	18144	893	15131	16024	Error	Error	-4.476	780	17364	893	15131	638457	5405279	0.878	12.235	0	0	0
1	3	1	"A1"	"A1"	14195	53775	100	1919	2029	1036	51	1141	1141	1235	749	60	52	19	0	18323	16537	9535	57	1991	1991	2118	887	41	90	88	0	0.000	0.000	0.000	0.000	0.000	0.000	0.000	0.000	0.000	0.000	0.000	0.000	0.000	0.000	0.048	0.061	0.062	0.069	3.552	0.054	0.220	316	2384	100	778	16332	17110	888	14546	15434	Error	Error	-4.392	778	16332	888	14546	641073	5225707	1.060	16.256	0	0	0
1	4	1	"A2"	"A2"	14495	53775	100	2064	2023	755	37	1150	1150	1245	1112	89	37	3	0	16631	15618	8764	56	2000	2000	2124	1137	53	83	77	0	0.000	0.000	0.000	0.000	0.000	0.000	0.000	0.000	0.000	0.000	0.000	0.000	0.000	0.000	0.062	0.064	0.071	0.078	2.844	0.076	0.195	316	2384	100	914	14631	15545	873	13618	14491	Error	Error	-4.001	914	14631	873	13618	639244	4935279	0.700	11.868	0	0	0
1	5	1	"A2"	"A2"	14795	53775	100	2009	1969	811	41	1121	1121	1229	1037	84	39	5	0	17916	16117	8876	55	1963	1963	2121	1272	59	84	79	0	0.000	0.000	0.000	0.000	0.000	0.000	0.000	0.000	0.000	0.000	0.000	0.000	0.000	0.000	0.056	0.060	0.063	0.068	2.631	0.064	0.231	316	2384	100	888	15953	16841	848	14154	15002	Error	Error	-4.167	888	15953	848	14154	622054	5092929	0.714	11.003	0	0	0
1	6	1	"A2"	"A2"	15095	53775	100	2088	2217	1777	80	1075	1075	1159	955	82	53	14	0	18364	17434	9288	53	1946	1946	2073	1269	61	89	84	0	0.000	0.000	0.000	0.000	0.000	0.000	0.000	0.000	0.000	0.000	0.000	0.000	0.000	0.000	0.062	0.074	0.070	0.071	2.371	0.083	0.289	316	2384	100	1013	16418	17431	1142	15488	16630	Error	Error	-4.019	1013	16418	1142	15488	700671	5509296	1.108	12.105	0	0	0
1	7	1	"A3"	"A3"	15395	53775	100	1503	1599	802	50	1093	1093	1183	931	78	18	2	0	8307	9028	5454	60	1943	1943	2062	1224	59	77	75	0	0.000	0.000	0.000	0.000	0.000	0.000	0.000	0.000	0.000	0.000	0.000	0.000	0.000	0.000	0.064	0.071	0.079	0.093	3.790	0.134	0.051	316	2384	100	410	6364	6774	506	7085	7591	Error	Error	-3.956	410	6364	506	7085	505424	2852998	0.447	5.691	0	0	0
1	8	1	"A3"	"A3"	15695	53770	100	1560	1793	1063	59	1119	1119	1218	1086	89	24	4	0	9204	10845	7457	68	1966	1966	2219	1796	80	73	68	0	0.000	0.000	0.000	0.000	0.000	0.000	0.000	0.000	0.000	0.000	0.000	0.000	0.000	0.000	0.061	0.076	0.079	0.090	4.090	0.075	0.194	316	2384	100	441	7238	7679	674	8879	9553	Error	Error	-4.037	441	7238	674	8879	566646	3427158	0.529	4.803	0	0	0
1	9	1	"A3"	"A3"	15995	53770	100	1623	1749	819	46	1100	1100	1225	1287	105	19	1	0	10237	12089	8634	71	1974	1974	2256	2142	94	73	65	0	0.000	0.000	0.000	0.000	0.000	0.000	0.000	0.000	0.000	0.000	0.000	0.000	0.000	0.000	0.063	0.064	0.076	0.091	3.864	0.074	0.111	316	2384	100	523	8263	8786	649	10115	10764	Error	Error	-3.982	523	8263	649	10115	552714	3820101	0.407	4.591	0	0	0
1	10	1	"A4"	"A4"	16295	53770	100	1442	1470	647	44	1150	1150	1241	795	64	12	1	0	5931	5601	2543	45	1991	1991	2107	1350	64	74	68	0	0.000	0.000	0.000	0.000	0.000	0.000	0.000	0.000	0.000	0.000	0.000	0.000	0.000	0.000	0.074	0.089	0.122	0.131	3.611	0.164	0.165	316	2384	100	292	3940	4232	320	3610	3930	Error	Error	-3.754	292	3940	320	3610	464536	1769812	0.288	2.588	0	0	0
1	11	1	"A4"	"A4"	16595	53770	100	1370	1513	1601	105	1103	1103	1211	1112	91	7	0	0	6554	6825	4157	60	1943	1943	2131	1372	64	72	64	0	0.000	0.000	0.000	0.000	0.000	0.000	0.000	0.000	0.000	0.000	0.000	0.000	0.000	0.000	0.058	0.084	0.098	0.112	4.573	0.097	0.080	316	2384	100	267	4611	4878	410	4882	5292	Error	Error	-4.110	267	4611	410	4882	478167	2156559	0.272	3.421	0	0	0
1	12	1	"A4"	"A4"	16895	53770	100	1675	1775	990	55	1090	1090	1230	1300	105	17	0	0	12400	12074	6849	56	1944	1944	2186	1797	82	78	73	0	0.000	0.000	0.000	0.000	0.000	0.000	0.000	0.000	0.000	0.000	0.000	0.000	0.000	0.000	0.056	0.068	0.068	0.076	3.506	0.069	0.227	316	2384	100	585	10456	11041	685	10130	10815	Error	Error	-4.160	585	10456	685	10130	561051	3815470	0.419	5.503	0	0	0
1	13	1	"A5"	"A5"	17195	53770	100	1204	1413	1696	120	1088	1088	1212	1243	102	4	2	0	3863	4524	2521	55	1911	1911	2056	1530	74	59	30	0	0.000	0.000	0.000	0.000	0.000	0.000	0.000	0.000	0.000	0.000	0.000	0.000	0.000	0.000	0.059	0.124	0.139	0.160	3.913	0.352	0.161	316	2384	100	116	1952	2068	325	2613	2938	Error	Error	-4.073	116	1952	325	2613	446563	1429539	0.162	1.613	0	0	0
1	14	1	"A5"	"A5"	17490	53765	100	1243	1345	918	68	1100	1100	1230	1199	97	4	1	0	3498	4545	3622	79	1937	1937	2122	1477	69	51	27	0	0.000	0.000	0.000	0.000	0.000	0.000	0.000	0.000	0.000	0.000	0.000	0.000	0.000	0.000	0.092	0.094	0.192	0.209	6.011	0.114	0.035	316	2384	100	143	1561	1704	245	2608	2853	Error	Error	-3.448	143	1561	245	2608	424976	1436164	0.096	1.640	0	0	0
1	15	1	"A5"	"A5"	17790	53765	100	1252	1350	671	49	1129	1129	1231	915	74	8	1	0	3734	4760	3371	70	1933	1933	2071	1276	61	61	35	0	0.000	0.000	0.000	0.000	0.000	0.000	0.000	0.000	0.000	0.000	0.000	0.000	0.000	0.000	0.068	0.078	0.170	0.187	6.118	0.138	0.110	316	2384	100	123	1801	1924	221	2827	3048	Error	Error	-3.872	123	1801	221	2827	426613	1504011	0.130	2.107	0	0	0
1	16	1	"A6"	"A6"	18090	53765	100	1344	1473	860	58	1145	1145	1288	1448	112	4	0	0	5082	7121	5992	84	1994	1994	2363	2295	97	56	40	0	0.000	0.000	0.000	0.000	0.000	0.000	0.000	0.000	0.000	0.000	0.000	0.000	0.000	0.000	0.064	0.064	0.100	0.138	5.757	0.102	0.100	316	2384	100	199	3088	3287	328	5127	5455	Error	Error	-3.956	199	3088	328	5127	465542	2250111	0.128	2.073	0	0	0
1	17	1	"A6"	"A6"	18390	53765	100	1564	1713	1139	66	1162	1162	1306	1475	112	7	1	0	7773	9136	6300	68	2004	2004	2293	1898	82	68	59	0	0.000	0.000	0.000	0.000	0.000	0.000	0.000	0.000	0.000	0.000	0.000	0.000	0.000	0.000	0.070	0.077	0.091	0.104	4.037	0.105	0.073	316	2384	100	402	5769	6171	551	7132	7683	Error	Error	-3.843	402	5769	551	7132	541200	2886893	0.276	3.605	0	0	0
1	18	1	"A6"	"A6"	18690	53765	100	1578	1716	987	57	1197	1197	1296	926	71	21	3	0	8371	9595	6623	69	2045	2045	2304	2123	92	70	61	0	0.000	0.000	0.000	0.000	0.000	0.000	0.000	0.000	0.000	0.000	0.000	0.000	0.000	0.000	0.060	0.069	0.077	0.098	5.060	0.075	0.144	316	2384	100	381	6326	6707	519	7550	8069	Error	Error	-4.053	381	6326	519	7550	542302	3032116	0.454	3.434	0	0	0
1	1	2	"A7"	"A7"	13600	54080	100	1180	1282	942	73	1036	1036	1137	744	65	11	1	0	3373	3643	1471	40	1876	1876	2009	1335	66	56	18	0	0.000	0.000	0.000	0.000	0.000	0.000	0.000	0.000	0.000	0.000	0.000	0.000	0.000	0.000	0.096	0.139	0.222	0.219	4.366	0.187	0.057	316	2384	100	144	1497	1641	246	1767	2013	Error	Error	-3.378	144	1497	246	1767	404970	1151194	0.195	1.224	0	0	0
1	2	2	"A7"	"A7"	13900	54075	100	1160	1272	946	74	1032	1032	1146	1045	91	4	1	0	4205	4591	2470	53	1873	1873	2005	1036	51	78	56	0	0.000	0.000	0.000	0.000	0.000	0.000	0.000	0.000	0.000	0.000	0.000	0.000	0.000	0.000	0.055	0.088	0.136	0.127	3.869	0.184	0.038	316	2384	100	128	2332	2460	240	2718	2958	Error	Error	-4.187	128	2332	240	2718	401912	1450684	0.121	2.496	0	0	0
1	3	2	"A7"	"A7"	14200	54075	100	1184	1301	863	66	1015	1015	1140	1081	94	5	1	0	4060	4704	2374	50	1870	1870	1997	1144	57	76	47	0	0.000	0.000	0.000	0.000	0.000	0.000	0.000	0.000	0.000	0.000	0.000	0.000	0.000	0.000	0.077	0.101	0.143	0.136	4.278	0.132	0.062	316	2384	100	169	2190	2359	286	2834	3120	Error	Error	-3.696	169	2190	286	2834	411155	1486327	0.149	2.366	0	0	0
1	4	2	"A8"	"A8"	14500	54075	100	1336	1504	687	45	1009	1009	1133	1059	93	17	3	0	9899	9522	6269	65	1894	1894	2155	1760	81	71	65	0	0.000	0.000	0.000	0.000	0.000	0.000	0.000	0.000	0.000	0.000	0.000	0.000	0.000	0.000	0.041	0.065	0.075	0.086	4.984	0.061	0.117	316	2384	100	327	8005	8332	495	7628	8123	Error	Error	-4.614	327	8005	495	7628	475217	3008805	0.350	4.186	0	0	0
1	5	2	"A8"	"A8"	14800	54075	100	1728	1862	1011	54	1032	1032	1174	1223	104	28	3	0	14589	14484	7864	54	1878	1878	2147	1673	77	83	79	0	0.000	0.000	0.000	0.000	0.000	0.000	0.000	0.000	0.000	0.000	0.000	0.000	0.000	0.000	0.055	0.066	0.066	0.069	3.172	0.071	0.190	316	2384	100	696	12711	13407	830	12606	13436	Error	Error	-4.191	696	12711	830	12606	588246	4576930	0.563	7.374	0	0	0
1	6	2	"A8"	"A8"	15100	54075	100	1840	1857	798	42	1029	1029	1160	1377	118	22	1	0	17029	16191	8372	51	1897	1897	2198	1893	86	83	80	0	0.000	0.000	0.000	0.000	0.000	0.000	0.000	0.000	0.000	0.000	0.000	0.000	0.000	0.000	0.054	0.058	0.059	0.058	2.756	0.064	0.086	316	2384	100	811	15132	15943	828	14294	15122	Error	Error	-4.222	811	15132	828	14294	586657	5116329	0.506	7.392	0	0	0
1	7	2	"A9"	"A9"	15400	54075	100	1287	1398	1123	80	1016	1016	1124	1117	99	6	1	0	6476	6370	3430	53	1858	1858	2060	1627	78	71	68	0	0.000	0.000	0.000	0.000	0.000	0.000	0.000	0.000	0.000	0.000	0.000	0.000	0.000	0.000	0.059	0.085	0.101	0.130	4.837	0.121	0.121	316	2384	100	271	4618	4889	382	4512	4894	Error	Error	-4.091	271	4618	382	4512	441877	2012943	0.245	2.649	0	0	0
1	8	2	"A9"	"A9"	15700	54075	100	1561	1638	764	46	1027	1027	1158	1159	100	15	0	0	10107	10521	5693	54	1880	1880	2134	1549	72	82	79	0	0.000	0.000	0.000	0.000	0.000	0.000	0.000	0.000	0.000	0.000	0.000	0.000	0.000	0.000	0.065	0.071	0.080	0.078	3.408	0.072	0.078	316	2384	100	534	8227	8761	611	8641	9252	Error	Error	-3.945	534	8227	611	8641	517617	3324564	0.414	5.414	0	0	0
1	9	2	"A9"	"A9"	16000	54070	100	1529	1635	1031	63	1118	1118	1225	952	77	21	1	0	8933	9179	5025	54	1945	1945	2140	1360	63	80	77	0	0.000	0.000	0.000	0.000	0.000	0.000	0.000	0.000	0.000	0.000	0.000	0.000	0.000	0.000	0.059	0.071	0.078	0.086	4.387	0.074	0.148	316	2384	100	411	6988	7399	517	7234	7751	Error	Error	-4.088	411	6988	517	7234	516607	2900638	0.431	5.176	0	0	0
1	10	2	"A10"	"A10"	16300	54070	100	1417	1557	933	59	1219	1219	1341	1185	88	6	1	0	6734	7181	4460	62	2021	2021	2242	1827	81	69	58	0	0.000	0.000	0.000	0.000	0.000	0.000	0.000	0.000	0.000	0.000	0.000	0.000	0.000	0.000	0.042	0.066	0.093	0.120	5.436	0.097	0.075	316	2384	100	198	4713	4911	338	5160	5498	Error	Error	-4.573	198	4713	338	5160	491894	2269135	0.182	2.703	0	0	0
1	11	2	"A10"	"A10"	16600	54070	100	1659	1738	857	49	1021	1021	1113	834	74	37	7	0	10958	12121	7270	59	1863	1863	2058	1448	70	81	80	0	0.000	0.000	0.000	0.000	0.000	0.000	0.000	0.000	0.000	0.000	0.000	0.000	0.000	0.000	0.070	0.070	0.078	0.080	3.155	0.069	0.185	316	2384	100	638	9095	9733	717	10258	10975	Error	Error	-3.833	638	9095	717	10258	549184	3830217	0.749	6.950	0	0	0
1	12	2	"A10"	"A10"	16900	54070	100	1559	1699	1065	62	1012	1012	1128	1134	100	20	3	0	11615	12853	7586	59	1854	1854	2067	1626	78	84	80	0	0.000	0.000	0.000	0.000	0.000	0.000	0.000	0.000	0.000	0.000	0.000	0.000	0.000	0.000	0.056	0.062	0.065	0.074	2.812	0.072	0.119	316	2384	100	547	9761	10308	687	10999	11686	Error	Error	-4.157	547	9761	687	10999	536841	4061561	0.504	6.633	0	0	0
1	13	2	"A11"	"A11"	17200	54070	100	1297	1633	2899	177	985	985	1132	1402	123	8	1	0	5925	7307	5882	80	1848	1848	2025	1481	73	71	61	0	0.000	0.000	0.000	0.000	0.000	0.000	0.000	0.000	0.000	0.000	0.000	0.000	0.000	0.000	0.077	0.119	0.107	0.117	4.397	0.152	0.093	316	2384	100	312	4077	4389	648	5459	6107	Error	Error	-3.708	312	4077	648	5459	515986	2308927	0.357	3.567	0	0	0
1	14	2	"A11"	"A11"	17495	54070	100	1391	1531	1225	80	1019	1019	1134	1138	100	12	1	0	7304	8234	5541	67	1866	1866	2075	1909	92	73	63	0	0.000	0.000	0.000	0.000	0.000	0.000	0.000	0.000	0.000	0.000	0.000	0.000	0.000	0.000	0.068	0.080	0.097	0.116	3.883	0.093	0.142	316	2384	100	372	5438	5810	512	6368	6880	Error	Error	-3.870	372	5438	512	6368	483778	2601853	0.349	3.226	0	0	0
1	15	2	"A11"	"A11"	17795	54065	100	1348	1513	1621	107	1037	1037	1216	1704	140	3	0	0	6244	7932	5838	73	1873	1873	2102	1786	84	70	56	0	0.000	0.000	0.000	0.000	0.000	0.000	0.000	0.000	0.000	0.000	0.000	0.000	0.000	0.000	0.071	0.079	0.091	0.103	4.348	0.106	0.066	316	2384	100	311	4371	4682	476	6059	6535	Error	Error	-3.813	311	4371	476	6059	478000	2506591	0.174	3.264	0	0	0
1	16	2	"A12"	"A12"	18095	54065	100	1344	1566	1787	114	1065	1065	1227	1609	131	3	1	0	6298	7549	5400	71	1900	1900	2121	1582	74	67	57	0	0.000	0.000	0.000	0.000	0.000	0.000	0.000	0.000	0.000	0.000	0.000	0.000	0.000	0.000	0.063	0.089	0.099	0.113	3.796	0.126	0.100	316	2384	100	279	4398	4677	501	5649	6150	Error	Error	-3.979	279	4398	501	5649	494937	2385396	0.211	3.431	0	0	0
1	17	2	"A12"	"A12"	18395	54065	100	1384	1491	710	47	1090	1090	1232	1354	109	7	0	0	6037	7387	4960	67	1943	1943	2151	2029	94	69	50	0	0.000	0.000	0.000	0.000	0.000	0.000	0.000	0.000	0.000	0.000	0.000	0.000	0.000	0.000	0.072	0.074	0.103	0.110	5.110	0.114	0.146	316	2384	100	294	4094	4388	401	5444	5845	Error	Error	-3.800	294	4094	401	5444	471004	2334416	0.191	2.581	0	0	0
1	18	2	"A12"	"A12"	18695	54065	100	1626	1790	1377	76	1136	1136	1247	1358	108	15	1	0	9443	9906	5984	60	1980	1980	2160	1485	68	76	71	0	0.000	0.000	0.000	0.000	0.000	0.000	0.000	0.000	0.000	0.000	0.000	0.000	0.000	0.000	0.066	0.083	0.083	0.094	4.357	0.080	0.042	316	2384	100	490	7463	7953	654	7926	8580	Error	Error	-3.929	490	7463	654	7926	565783	3130353	0.400	5.216	0	0	0
1	1	3	"A13"	"A13"	13605	54380	100	1507	1581	793	50	1028	1028	1106	746	67	31	7	0	10218	10160	4823	47	1897	1897	2020	1014	50	85	83	0	0.000	0.000	0.000	0.000	0.000	0.000	0.000	0.000	0.000	0.000	0.000	0.000	0.000	0.000	0.058	0.067	0.069	0.064	3.329	0.071	0.189	316	2384	100	479	8321	8800	553	8263	8816	Error	Error	-4.119	479	8321	553	8263	499541	3210594	0.637	8.028	0	0	0
1	2	3	"A13"	"A13"	13905	54380	100	1728	1785	703	39	1002	1002	1109	887	79	43	8	0	15401	13988	6726	48	1889	1889	2128	1435	67	84	81	0	0.000	0.000	0.000	0.000	0.000	0.000	0.000	0.000	0.000	0.000	0.000	0.000	0.000	0.000	0.054	0.065	0.068	0.067	3.439	0.064	0.203	316	2384	100	726	13512	14238	783	12099	12882	Error	Error	-4.218	726	13512	783	12099	563975	4420365	0.762	8.265	0	0	0
1	3	3	"A13"	"A13"	14205	54375	100	1830	1894	940	49	1040	1040	1191	1164	97	30	3	0	16656	14638	7274	49	1883	1883	2194	1972	89	82	78	0	0.000	0.000	0.000	0.000	0.000	0.000	0.000	0.000	0.000	0.000	0.000	0.000	0.000	0.000	0.053	0.067	0.066	0.074	3.081	0.066	0.262	316	2384	100	790	14773	15563	854	12755	13609	Error	Error	-4.225	790	14773	854	12755	598385	4625632	0.604	6.310	0	0	0
1	4	3	"A14"	"A14"	14505	54375	100	1803	1902	1126	59	1001	1001	1117	1392	124	22	1	0	17090	15881	8893	55	1863	1863	2000	1201	60	82	77	0	0.000	0.000	0.000	0.000	0.000	0.000	0.000	0.000	0.000	0.000	0.000	0.000	0.000	0.000	0.053	0.064	0.064	0.072	3.485	0.072	0.110	316	2384	100	802	15227	16029	901	14018	14919	Error	Error	-4.247	802	15227	901	14018	601141	5018241	0.564	11.558	0	0	0
1	5	3	"A14"	"A14"	14805	54375	100	1694	1728	968	56	995	995	1112	971	87	35	5	0	17591	15013	8364	55	1876	1876	2187	1991	91	77	75	0	0.000	0.000	0.000	0.000	0.000	0.000	0.000	0.000	0.000	0.000	0.000	0.000	0.000	0.000	0.044	0.056	0.059	0.069	3.126	0.061	0.180	316	2384	100	699	15715	16414	733	13137	13870	Error	Error	-4.491	699	15715	733	13137	546020	4744192	0.634	6.442	0	0	0
1	6	3	"A14"	"A14"	15105	54375	100	1755	1792	735	41	1007	1007	1138	1363	119	20	0	0	18349	15476	9058	58	1857	1857	2220	2338	105	75	71	0	0.000	0.000	0.000	0.000	0.000	0.000	0.000	0.000	0.000	0.000	0.000	0.000	0.000	0.000	0.045	0.058	0.062	0.071	3.286	0.062	0.076	316	2384	100	748	16492	17240	785	13619	14404	Error	Error	-4.463	748	16492	785	13619	566124	4890402	0.480	5.670	0	0	0
1	7	3	"A15"	"A15"	15405	54375	100	1401	1561	1616	103	972	972	1064	859	80	25	4	0	9251	9285	5448	58	1837	1837	1951	1203	61	81	76	0	0.000	0.000	0.000	0.000	0.000	0.000	0.000	0.000	0.000	0.000	0.000	0.000	0.000	0.000	0.058	0.079	0.077	0.085	4.405	0.115	0.171	316	2384	100	429	7414	7843	589	7448	8037	Error	Error	-4.111	429	7414	589	7448	493432	2933929	0.579	6.096	0	0	0
1	8	3	"A15"	"A15"	15705	54375	100	1520	1636	1303	79	950	950	1075	1450	134	12	1	0	12082	11992	7364	61	1828	1828	2078	1663	80	76	74	0	0.000	0.000	0.000	0.000	0.000	0.000	0.000	0.000	0.000	0.000	0.000	0.000	0.000	0.000	0.056	0.067	0.070	0.072	3.557	0.069	0.143	316	2384	100	570	10254	10824	686	10164	10850	Error	Error	-4.169	570	10254	686	10164	517006	3789619	0.387	5.962	0	0	0
1	9	3	"A15"	"A15"	16005	54370	100	1491	1621	1369	84	1050	1050	1167	1039	89	21	2	0	12775	11776	7509	63	1871	1871	2247	2394	106	71	67	0	0.000	0.000	0.000	0.000	0.000	0.000	0.000	0.000	0.000	0.000	0.000	0.000	0.000	0.000	0.040	0.058	0.064	0.075	3.976	0.065	0.169	316	2384	100	441	10904	11345	571	9905	10476	Error	Error	-4.628	441	10904	571	9905	512197	3721238	0.437	3.980	0	0	0
1	10	3	"A16"	"A16"	16305	54370	100	1372	1396	513	36	1197	1197	1363	1191	87	3	0	0	6038	5931	2930	49	1979	1979	2168	1320	60	73	64	0	0.000	0.000	0.000	0.000	0.000	0.000	0.000	0.000	0.000	0.000	0.000	0.000	0.000	0.000	0.043	0.050	0.110	0.137	5.275	0.165	0.038	316	2384	100	175	4059	4234	199	3952	4151	Error	Error	-4.536	175	4059	199	3952	440991	1874301	0.028	2.851	0	0	0
1	11	3	"A16"	"A16"	16605	54370	100	1234	1433	1328	92	962	962	1104	1767	160	2	0	0	7042	7250	4217	58	1803	1803	1987	1744	87	76	67	0	0.000	0.000	0.000	0.000	0.000	0.000	0.000	0.000	0.000	0.000	0.000	0.000	0.000	0.000	0.052	0.086	0.086	0.096	4.309	0.102	0.083	316	2384	100	272	5239	5511	471	5447	5918	Error	Error	-4.268	272	5239	471	5447	452983	2291073	0.186	3.018	0	0	0
1	12	3	"A16"	"A16"	16905	54370	100	1696	1783	1060	59	944	944	1107	1721	155	12	0	0	16140	16315	9755	59	1826	1826	2073	1561	75	83	79	0	0.000	0.000	0.000	0.000	0.000	0.000	0.000	0.000	0.000	0.000	0.000	0.000	0.000	0.000	0.053	0.058	0.060	0.066	3.442	0.064	0.051	316	2384	100	752	14314	15066	839	14489	15328	Error	Error	-4.251	752	14314	839	14489	563551	5155581	0.393	9.124	0	0	0
1	13	3	"A17"	"A17"	17205	54370	100	1328	1569	1404	89	980	980	1113	1372	123	8	1	0	7913	8076	4964	61	1827	1827	2013	2092	103	74	65	0	0.000	0.000	0.000	0.000	0.000	0.000	0.000	0.000	0.000	0.000	0.000	0.000	0.000	0.000	0.057	0.094	0.102	0.108	4.370	0.094	0.104	316	2384	100	348	6086	6434	589	6249	6838	Error	Error	-4.128	348	6086	589	6249	495680	2552084	0.332	2.898	0	0	0
1	14	3	"A17"	"A17"	17500	54370	100	1408	1502	1137	75	993	993	1146	1537	134	5	0	0	9900	9081	5040	55	1838	1838	2125	1819	85	72	71	0	0.000	0.000	0.000	0.000	0.000	0.000	0.000	0.000	0.000	0.000	0.000	0.000	0.000	0.000	0.051	0.070	0.074	0.090	5.146	0.075	0.079	316	2384	100	415	8062	8477	509	7243	7752	Error	Error	-4.280	415	8062	509	7243	474545	2869752	0.232	3.824	0	0	0
1	15	3	"A17"	"A17"	17800	54370	100	1530	1605	703	43	1030	1030	1175	1319	112	13	0	0	12105	10737	5487	51	1860	1860	2067	1492	72	80	78	0	0.000	0.000	0.000	0.000	0.000	0.000	0.000	0.000	0.000	0.000	0.000	0.000	0.000	0.000	0.049	0.065	0.077	0.077	3.587	0.082	0.094	316	2384	100	500	10245	10745	575	8877	9452	Error	Error	-4.357	500	10245	575	8877	507226	3392749	0.326	5.811	0	0	0
1	16	3	"A18"	"A18"	18100	54365	100	1328	1479	1402	94	1013	1013	1154	1460	126	4	0	0	6719	6641	3821	57	1889	1889	2112	1708	80	67	62	0	0.000	0.000	0.000	0.000	0.000	0.000	0.000	0.000	0.000	0.000	0.000	0.000	0.000	0.000	0.065	0.098	0.103	0.127	4.479	0.146	0.035	316	2384	100	315	4830	5145	466	4752	5218	Error	Error	-3.939	315	4830	466	4752	467492	2098616	0.223	2.652	0	0	0
1	17	3	"A18"	"A18"	18400	54365	100	1492	1654	1446	87	1099	1099	1246	1477	118	5	0	0	7670	8290	5019	60	1920	1920	2120	1751	82	77	70	0	0.000	0.000	0.000	0.000	0.000	0.000	0.000	0.000	0.000	0.000	0.000	0.000	0.000	0.000	0.068	0.087	0.094	0.095	3.757	0.102	0.055	316	2384	100	393	5750	6143	555	6370	6925	Error	Error	-3.871	393	5750	555	6370	522564	2619602	0.276	3.524	0	0	0
1	18	3	"A18"	"A18"	18700	54365	100	1487	1713	1756	102	1098	1098	1254	1550	123	4	0	0	7683	8119	4749	58	1958	1958	2229	1990	89	73	64	0	0.000	0.000	0.000	0.000	0.000	0.000	0.000	0.000	0.000	0.000	0.000	0.000	0.000	0.000	0.068	0.100	0.092	0.110	4.312	0.123	0.042	316	2384	100	389	5725	6114	615	6161	6776	Error	Error	-3.879	389	5725	615	6161	541197	2565697	0.296	2.960	0	0	0
1	1	4	"A19"	"A19"	13610	54680	100	1231	1302	658	50	1037	1037	1123	722	64	17	2	0	4049	4535	2662	58	1873	1873	2005	1023	51	75	52	0	0.000	0.000	0.000	0.000	0.000	0.000	0.000	0.000	0.000	0.000	0.000	0.000	0.000	0.000	0.089	0.100	0.170	0.166	4.078	0.070	0.037	316	2384	100	194	2176	2370	265	2662	2927	Error	Error	-3.488	194	2176	265	2662	411496	1433185	0.248	2.473	0	0	0
1	2	4	"A19"	"A19"	13910	54680	100	1369	1470	675	45	1006	1006	1109	918	82	16	1	0	5634	5826	2379	40	1866	1866	2022	1046	51	90	75	0	0.000	0.000	0.000	0.000	0.000	0.000	0.000	0.000	0.000	0.000	0.000	0.000	0.000	0.000	0.096	0.117	0.130	0.120	3.262	0.148	0.105	316	2384	100	363	3768	4131	464	3960	4424	Error	Error	-3.376	363	3768	464	3960	464495	1841095	0.393	3.637	0	0	0
1	3	4	"A19"	"A19"	14210	54680	100	1520	1607	683	42	1021	1021	1141	912	79	23	4	0	6842	7923	3926	49	1878	1878	2071	1563	75	91	74	0	0.000	0.000	0.000	0.000	0.000	0.000	0.000	0.000	0.000	0.000	0.000	0.000	0.000	0.000	0.101	0.097	0.103	0.096	2.938	0.127	0.158	316	2384	100	499	4964	5463	586	6045	6631	Error	Error	-3.314	499	4964	586	6045	507704	2503532	0.511	3.744	0	0	0
1	4	4	"A20"	"A20"	14510	54675	100	1991	2074	1264	60	1000	1000	1106	1153	104	42	6	0	22345	19878	10267	51	1888	1888	2204	2309	104	83	78	0	0.000	0.000	0.000	0.000	0.000	0.000	0.000	0.000	0.000	0.000	0.000	0.000	0.000	0.000	0.048	0.060	0.060	0.061	3.082	0.065	0.194	316	2384	100	991	20457	21448	1074	17990	19064	Error	Error	-4.368	991	20457	1074	17990	655304	6281485	0.840	7.654	0	0	0
1	5	4	"A20"	"A20"	14810	54675	100	2287	2412	2046	84	975	975	1068	1173	109	56	8	0	25388	23477	8011	34	1841	1841	2035	1612	79	95	93	0	0.000	0.000	0.000	0.000	0.000	0.000	0.000	0.000	0.000	0.000	0.000	0.000	0.000	0.000	0.056	0.066	0.058	0.056	2.144	0.069	0.305	316	2384	100	1312	23547	24859	1437	21636	23073	Error	Error	-4.166	1312	23547	1437	21636	762142	7418588	1.146	13.301	0	0	0
1	6	4	"A20"	"A20"	15110	54675	100	2252	2299	1129	49	984	984	1096	1138	103	57	9	0	23466	21906	8016	36	1847	1847	2164	2343	108	92	88	0	0.000	0.000	0.000	0.000	0.000	0.000	0.000	0.000	0.000	0.000	0.000	0.000	0.000	0.000	0.059	0.066	0.063	0.060	1.970	0.070	0.262	316	2384	100	1268	21619	22887	1315	20059	21374	Error	Error	-4.092	1268	21619	1315	20059	726355	6922299	1.057	8.426	0	0	0
1	7	4	"A21"	"A21"	15410	54675	100	1542	1779	2083	117	988	988	1143	1716	150	8	1	0	11448	12890	8379	65	1829	1829	2046	2097	102	83	74	0	0.000	0.000	0.000	0.000	0.000	0.000	0.000	0.000	0.000	0.000	0.000	0.000	0.000	0.000	0.058	0.072	0.062	0.070	3.804	0.076	0.140	316	2384	100	554	9619	10173	791	11061	11852	Error	Error	-4.118	554	9619	791	11061	562260	4073257	0.371	5.171	0	0	0
1	8	4	"A21"	"A21"	15710	54675	100	1653	1833	1204	65	968	968	1062	929	87	40	6	0	13575	13982	6055	43	1822	1822	1961	1815	92	96	93	0	0.000	0.000	0.000	0.000	0.000	0.000	0.000	0.000	0.000	0.000	0.000	0.000	0.000	0.000	0.058	0.071	0.062	0.062	2.391	0.076	0.198	316	2384	100	685	11753	12438	865	12160	13025	Error	Error	-4.101	685	11753	865	12160	579177	4418356	0.830	6.623	0	0	0
1	9	4	"A21"	"A21"	16010	54675	100	1897	2139	2926	136	958	958	1068	1039	97	43	6	0	16742	16705	7388	44	1810	1810	1967	1285	65	93	89	0	0.000	0.000	0.000	0.000	0.000	0.000	0.000	0.000	0.000	0.000	0.000	0.000	0.000	0.000	0.063	0.079	0.065	0.062	2.712	0.090	0.122	316	2384	100	939	14932	15871	1181	14895	16076	Error	Error	-3.991	939	14932	1181	14895	676069	5278657	1.031	11.469	0	0	0
1	10	4	"A22"	"A22"	16310	54670	100	1785	1891	1512	79	1019	1019	1133	1426	125	21	1	0	17588	15672	9770	62	1828	1828	2135	2373	111	74	71	0	0.000	0.000	0.000	0.000	0.000	0.000	0.000	0.000	0.000	0.000	0.000	0.000	0.000	0.000	0.049	0.063	0.061	0.066	3.111	0.065	0.160	316	2384	100	766	15760	16526	872	13844	14716	Error	Error	-4.363	766	15760	872	13844	597700	4952300	0.532	5.705	0	0	0
1	11	4	"A22"	"A22"	16610	54670	100	1976	2137	1874	87	986	986	1079	1006	93	48	10	0	21956	20227	8041	39	1854	1854	2013	1402	69	94	89	0	0.000	0.000	0.000	0.000	0.000	0.000	0.000	0.000	0.000	0.000	0.000	0.000	0.000	0.000	0.049	0.063	0.058	0.055	2.113	0.063	0.143	316	2384	100	990	20102	21092	1151	18373	19524	Error	Error	-4.344	990	20102	1151	18373	675389	6391642	1.052	12.991	0	0	0
1	12	4	"A22"	"A22"	16910	54670	100	2078	2134	1223	57	951	951	1087	1333	122	38	3	0	24066	21749	8586	39	1816	1816	2018	1582	78	93	87	0	0.000	0.000	0.000	0.000	0.000	0.000	0.000	0.000	0.000	0.000	0.000	0.000	0.000	0.000	0.051	0.059	0.058	0.054	2.239	0.062	0.230	316	2384	100	1127	22250	23377	1183	19933	21116	Error	Error	-4.303	1127	22250	1183	19933	674458	6872548	0.785	12.472	0	0	0
1	13	4	"A23"	"A23"	17205	54670	100	1577	1785	1465	82	963	963	1125	2067	183	7	0	0	13487	13879	8280	59	1817	1817	1969	1705	86	84	80	0	0.000	0.000	0.000	0.000	0.000	0.000	0.000	0.000	0.000	0.000	0.000	0.000	0.000	0.000	0.053	0.068	0.067	0.065	2.877	0.068	0.175	316	2384	100	614	11670	12284	822	12062	12884	Error	Error	-4.248	614	11670	822	12062	564083	4385619	0.319	6.985	0	0	0
1	14	4	"A23"	"A23"	17505	54670	100	1805	2057	2218	107	978	978	1167	2271	194	4	1	0	15987	15905	7659	48	1831	1831	2053	1852	90	89	84	0	0.000	0.000	0.000	0.000	0.000	0.000	0.000	0.000	0.000	0.000	0.000	0.000	0.000	0.000	0.058	0.077	0.064	0.069	2.866	0.086	0.088	316	2384	100	827	14156	14983	1079	14074	15153	Error	Error	-4.097	827	14156	1079	14074	650017	5025998	0.392	7.479	0	0	0
1	15	4	"A23"	"A23"	17805	54670	100	1698	1873	1696	90	1021	1021	1202	2071	172	4	0	0	13997	14514	8229	56	1873	1873	2141	2039	95	85	81	0	0.000	0.000	0.000	0.000	0.000	0.000	0.000	0.000	0.000	0.000	0.000	0.000	0.000	0.000	0.056	0.067	0.063	0.061	2.857	0.087	0.058	316	2384	100	677	12124	12801	852	12641	13493	Error	Error	-4.163	677	12124	852	12641	591993	4586426	0.324	6.068	0	0	0
1	16	4	"A24"	"A24"	18105	54670	100	1309	1401	730	52	1067	1067	1284	2305	179	1	0	0	5193	5566	3395	60	1903	1903	2095	1783	85	72	44	0	0.000	0.000	0.000	0.000	0.000	0.000	0.000	0.000	0.000	0.000	0.000	0.000	0.000	0.000	0.074	0.091	0.115	0.139	4.180	0.437	0.097	316	2384	100	242	3290	3532	334	3663	3997	Error	Error	-3.765	242	3290	334	3663	442587	1758716	0.051	1.947	0	0	0
1	17	4	"A24"	"A24"	18405	54665	100	1469	1626	1948	119	1072	1072	1243	1994	160	0	0	0	7379	7860	4239	53	1905	1905	2078	1705	82	82	70	0	0.000	0.000	0.000	0.000	0.000	0.000	0.000	0.000	0.000	0.000	0.000	0.000	0.000	0.000	0.073	0.093	0.097	0.092	3.023	0.227	0.040	316	2384	100	397	5474	5871	554	5955	6509	Error	Error	-3.785	397	5474	554	5955	513866	2483715	0.192	3.391	0	0	0
1	18	4	"A24"	"A24"	18705	54665	100	1459	1549	650	41	1084	1084	1190	1369	115	8	0	0	7717	8097	4274	52	1930	1930	2049	1203	58	88	80	0	0.000	0.000	0.000	0.000	0.000	0.000	0.000	0.000	0.000	0.000	0.000	0.000	0.000	0.000	0.065	0.075	0.091	0.085	2.985	0.114	0.070	316	2384	100	375	5787	6162	465	6167	6632	Error	Error	-3.948	375	5787	465	6167	489551	2558735	0.262	5.027	0	0	0
1	1	5	"A25"	"A25"	13615	54980	100	1545	1679	877	52	1040	1040	1104	605	54	43	15	0	11931	12418	7170	57	1853	1853	1935	734	37	86	81	0	0.000	0.000	0.000	0.000	0.000	0.000	0.000	0.000	0.000	0.000	0.000	0.000	0.000	0.000	0.050	0.060	0.064	0.063	3.970	0.056	0.209	316	2384	100	505	10078	10583	639	10565	11204	Error	Error	-4.319	505	10078	639	10565	530459	3924022	0.950	14.282	0	0	0
1	2	5	"A25"	"A25"	13915	54980	100	1674	1785	1060	59	1004	1004	1112	771	69	42	15	0	15278	15768	9850	62	1867	1867	2146	1565	72	81	77	0	0.000	0.000	0.000	0.000	0.000	0.000	0.000	0.000	0.000	0.000	0.000	0.000	0.000	0.000	0.050	0.056	0.055	0.067	3.807	0.056	0.308	316	2384	100	670	13411	14081	781	13901	14682	Error	Error	-4.323	670	13411	781	13901	564112	4982782	0.873	8.704	0	0	0
1	3	5	"A25"	"A25"	14215	54980	100	1651	1757	986	56	976	976	1071	773	72	43	15	0	14051	14486	8837	61	1843	1843	2012	1230	61	83	77	0	0.000	0.000	0.000	0.000	0.000	0.000	0.000	0.000	0.000	0.000	0.000	0.000	0.000	0.000	0.055	0.062	0.064	0.065	3.136	0.061	0.297	316	2384	100	675	12208	12883	781	12643	13424	Error	Error	-4.177	675	12208	781	12643	555262	4577720	0.887	10.141	0	0	0
1	4	5	"A26"	"A26"	14515	54980	100	1892	1905	868	45	984	984	1133	1300	114	27	1	0	14196	13937	7652	54	1883	1883	2137	1747	81	83	78	0	0.000	0.000	0.000	0.000	0.000	0.000	0.000	0.000	0.000	0.000	0.000	0.000	0.000	0.000	0.074	0.076	0.078	0.087	2.717	0.071	0.160	316	2384	100	908	12313	13221	921	12054	12975	Error	Error	-3.761	908	12313	921	12054	601948	4404170	0.594	6.754	0	0	0
1	5	5	"A26"	"A26"	14815	54975	100	1788	1789	897	50	1010	1010	1145	1638	143	10	0	0	13744	13885	8069	58	1876	1876	2153	1881	87	79	77	0	0.000	0.000	0.000	0.000	0.000	0.000	0.000	0.000	0.000	0.000	0.000	0.000	0.000	0.000	0.066	0.065	0.062	0.068	3.128	0.103	0.062	316	2384	100	778	11868	12646	779	12009	12788	Error	Error	-3.931	778	11868	779	12009	565376	4387573	0.393	6.237	0	0	0
1	6	5	"A26"	"A26"	15115	54975	100	1645	1801	1894	105	993	993	1112	1082	97	26	3	0	12879	12043	6238	51	1876	1876	2200	1756	79	79	76	0	0.000	0.000	0.000	0.000	0.000	0.000	0.000	0.000	0.000	0.000	0.000	0.000	0.000	0.000	0.059	0.079	0.072	0.079	3.471	0.115	0.221	316	2384	100	652	11003	11655	808	10167	10975	Error	Error	-4.077	652	11003	808	10167	569241	3805733	0.637	5.605	0	0	0
1	7	5	"A27"	"A27"	15415	54975	100	1532	1691	1112	65	973	973	1103	1317	119	17	1	0	12187	13677	9183	67	1853	1853	2074	1647	79	82	76	0	0.000	0.000	0.000	0.000	0.000	0.000	0.000	0.000	0.000	0.000	0.000	0.000	0.000	0.000	0.054	0.061	0.060	0.064	3.407	0.065	0.243	316	2384	100	559	10334	10893	718	11824	12542	Error	Error	-4.208	559	10334	718	11824	534343	4321853	0.446	7.045	0	0	0
1	8	5	"A27"	"A27"	15715	54975	100	1673	1789	955	53	986	986	1086	995	91	34	6	0	14452	14037	8431	60	1857	1857	2095	1488	71	81	76	0	0.000	0.000	0.000	0.000	0.000	0.000	0.000	0.000	0.000	0.000	0.000	0.000	0.000	0.000	0.055	0.066	0.069	0.080	3.376	0.065	0.340	316	2384	100	687	12595	13282	803	12180	12983	Error	Error	-4.196	687	12595	803	12180	565243	4435799	0.707	8.026	0	0	0
1	9	5	"A27"	"A27"	16015	54975	100	1612	1830	1264	69	982	982	1121	1273	113	26	2	0	13695	14601	9271	63	1830	1830	2104	1991	94	81	72	0	0.000	0.000	0.000	0.000	0.000	0.000	0.000	0.000	0.000	0.000	0.000	0.000	0.000	0.000	0.053	0.066	0.069	0.075	3.368	0.067	0.184	316	2384	100	630	11865	12495	848	12771	13619	Error	Error	-4.235	630	11865	848	12771	578301	4613827	0.557	6.277	0	0	0
1	10	5	"A28"	"A28"	16315	54975	100	1763	2051	3062	149	988	988	1128	1362	120	27	2	0	16996	16107	9354	58	1833	1833	2046	1584	77	82	78	0	0.000	0.000	0.000	0.000	0.000	0.000	0.000	0.000	0.000	0.000	0.000	0.000	0.000	0.000	0.051	0.074	0.068	0.070	3.108	0.095	0.181	316	2384	100	775	15163	15938	1063	14274	15337	Error	Error	-4.290	775	15163	1063	14274	648255	5089700	0.678	8.877	0	0	0
1	11	5	"A28"	"A28"	16615	54970	100	1674	1979	1847	93	990	990	1088	917	84	42	14	0	18549	17060	10266	60	1844	1844	2134	2211	103	81	74	0	0.000	0.000	0.000	0.000	0.000	0.000	0.000	0.000	0.000	0.000	0.000	0.000	0.000	0.000	0.041	0.065	0.059	0.064	3.456	0.094	0.233	316	2384	100	684	16705	17389	989	15216	16205	Error	Error	-4.610	684	16705	989	15216	625504	5390957	0.972	6.751	0	0	0
1	12	5	"A28"	"A28"	16915	54970	100	1753	1875	1003	53	978	978	1127	1442	127	25	2	0	15506	16638	10500	63	1839	1839	2272	2592	114	80	73	0	0.000	0.000	0.000	0.000	0.000	0.000	0.000	0.000	0.000	0.000	0.000	0.000	0.000	0.000	0.057	0.061	0.065	0.066	3.311	0.104	0.141	316	2384	100	775	13667	14442	897	14799	15696	Error	Error	-4.140	775	13667	897	14799	592400	5257704	0.519	5.542	0	0	0
1	13	5	"A29"	"A29"	17210	54970	100	1502	1588	796	50	943	943	1119	1683	150	6	0	0	14187	13770	8580	62	1833	1833	2111	2150	101	75	74	0	0.000	0.000	0.000	0.000	0.000	0.000	0.000	0.000	0.000	0.000	0.000	0.000	0.000	0.000	0.045	0.054	0.061	0.072	3.574	0.064	0.068	316	2384	100	559	12354	12913	645	11937	12582	Error	Error	-4.466	559	12354	645	11937	501863	4351348	0.279	5.423	0	0	0
1	14	5	"A29"	"A29"	17510	54970	100	1633	1759	1083	61	956	956	1136	1906	167	5	1	0	16739	14456	9355	64	1838	1838	2157	2148	99	72	69	0	0.000	0.000	0.000	0.000	0.000	0.000	0.000	0.000	0.000	0.000	0.000	0.000	0.000	0.000	0.045	0.064	0.066	0.076	3.454	0.077	0.062	316	2384	100	677	14901	15578	803	12618	13421	Error	Error	-4.460	677	14901	803	12618	555842	4568056	0.327	5.726	0	0	0
1	15	5	"A29"	"A29"	17810	54970	100	1916	2074	1231	59	1081	1081	1265	2062	163	12	1	0	16171	14800	8793	59	1881	1881	2169	2350	108	77	74	0	0.000	0.000	0.000	0.000	0.000	0.000	0.000	0.000	0.000	0.000	0.000	0.000	0.000	0.000	0.058	0.077	0.074	0.085	3.493	0.137	0.163	316	2384	100	835	14290	15125	993	12919	13912	Error	Error	-4.097	835	14290	993	12919	655427	4676927	0.392	5.375	0	0	0
1	16	5	"A30"	"A30"	18110	54970	100	1627	1883	1989	105	1125	1125	1299	1442	111	16	1	0	11872	12944	8254	63	1930	1930	2170	2130	98	77	74	0	0.000	0.000	0.000	0.000	0.000	0.000	0.000	0.000	0.000	0.000	0.000	0.000	0.000	0.000	0.050	0.069	0.067	0.072	3.504	0.099	0.138	316	2384	100	502	9942	10444	758	11014	11772	Error	Error	-4.308	502	9942	758	11014	594896	4090191	0.405	5.058	0	0	0
1	17	5	"A30"	"A30"	18410	54965	100	1740	1994	2564	128	1078	1078	1239	1621	130	13	2	0	11794	12826	7860	61	1918	1918	2167	1769	81	81	79	0	0.000	0.000	0.000	0.000	0.000	0.000	0.000	0.000	0.000	0.000	0.000	0.000	0.000	0.000	0.067	0.084	0.071	0.080	3.272	0.126	0.122	316	2384	100	662	9876	10538	916	10908	11824	Error	Error	-3.899	662	9876	916	10908	630088	4052946	0.466	6.025	0	0	0
1	18	5	"A30"	"A30"	18710	54965	100	1719	1950	1120	57	1062	1062	1213	1594	131	17	2	0	13893	14121	8030	56	1929	1929	2126	1666	78	85	82	0	0.000	0.000	0.000	0.000	0.000	0.000	0.000	0.000	0.000	0.000	0.000	0.000	0.000	0.000	0.055	0.073	0.065	0.066	2.952	0.070	0.246	316	2384	100	657	11964	12621	888	12192	13080	Error	Error	-4.187	657	11964	888	12192	616191	4462303	0.462	7.200	0	0	0
1	1	6	"A31"	"A31"	13620	55280	100	1573	1795	1477	82	1021	1021	1108	741	66	41	16	0	11375	13903	9728	69	1838	1838	1996	1247	62	84	78	0	0.000	0.000	0.000	0.000	0.000	0.000	0.000	0.000	0.000	0.000	0.000	0.000	0.000	0.000	0.058	0.064	0.063	0.071	3.845	0.060	0.152	316	2384	100	552	9537	10089	774	12065	12839	Error	Error	-4.111	552	9537	774	12065	567214	4393411	0.927	9.549	0	0	0
1	2	6	"A31"	"A31"	13920	55280	100	1768	1901	1037	54	1055	1055	1182	1232	104	31	4	0	14332	16307	10270	62	1844	1844	2059	1595	77	89	82	0	0.000	0.000	0.000	0.000	0.000	0.000	0.000	0.000	0.000	0.000	0.000	0.000	0.000	0.000	0.057	0.058	0.057	0.055	2.827	0.073	0.151	316	2384	100	713	12488	13201	846	14463	15309	Error	Error	-4.130	713	12488	846	14463	600782	5152957	0.584	8.933	0	0	0
1	3	6	"A31"	"A31"	14220	55280	100	1785	1921	1190	61	988	988	1096	999	91	41	8	0	16337	16700	9751	58	1864	1864	1996	1011	50	94	88	0	0.000	0.000	0.000	0.000	0.000	0.000	0.000	0.000	0.000	0.000	0.000	0.000	0.000	0.000	0.055	0.063	0.061	0.063	2.819	0.057	0.161	316	2384	100	797	14473	15270	933	14836	15769	Error	Error	-4.183	797	14473	933	14836	606909	5277224	0.826	14.544	0	0	0
1	4	6	"A32"	"A32"	14520	55280	100	1866	2005	1094	54	978	978	1095	1449	132	29	1	0	23166	19295	10462	54	1858	1858	2013	1373	68	90	83	0	0.000	0.000	0.000	0.000	0.000	0.000	0.000	0.000	0.000	0.000	0.000	0.000	0.000	0.000	0.042	0.059	0.056	0.058	2.761	0.056	0.397	316	2384	100	888	21308	22196	1027	17437	18464	Error	Error	-4.585	888	21308	1027	17437	633459	6097316	0.628	12.587	0	0	0
1	5	6	"A32"	"A32"	14820	55275	100	1706	1947	2028	104	976	976	1098	972	88	40	6	0	19794	17880	10085	56	1860	1860	2198	2084	94	84	80	0	0.000	0.000	0.000	0.000	0.000	0.000	0.000	0.000	0.000	0.000	0.000	0.000	0.000	0.000	0.041	0.061	0.056	0.057	2.590	0.056	0.174	316	2384	100	730	17934	18664	971	16020	16991	Error	Error	-4.619	730	17934	971	16020	615152	5649945	0.873	7.525	0	0	0
1	6	6	"A32"	"A32"	15120	55275	100	1872	1933	1139	58	982	982	1066	890	83	50	14	0	22698	19293	10291	53	1841	1841	2168	2052	94	85	82	0	0.000	0.000	0.000	0.000	0.000	0.000	0.000	0.000	0.000	0.000	0.000	0.000	0.000	0.000	0.043	0.054	0.055	0.056	2.809	0.064	0.346	316	2384	100	890	20857	21747	951	17452	18403	Error	Error	-4.551	890	20857	951	17452	610864	6096599	0.974	8.346	0	0	0
1	7	6	"A33"	"A33"	15420	55275	100	1582	1686	839	49	979	979	1097	1222	111	22	3	0	14494	16190	11101	68	1814	1814	1972	1307	66	88	80	0	0.000	0.000	0.000	0.000	0.000	0.000	0.000	0.000	0.000	0.000	0.000	0.000	0.000	0.000	0.048	0.049	0.056	0.058	2.994	0.055	0.180	316	2384	100	603	12680	13283	707	14376	15083	Error	Error	-4.394	603	12680	707	14376	532776	5116052	0.482	10.878	0	0	0
1	8	6	"A33"	"A33"	15720	55275	100	1605	1793	1343	74	957	957	1039	884	85	39	12	0	13627	15980	11084	69	1810	1810	1944	1215	62	86	78	0	0.000	0.000	0.000	0.000	0.000	0.000	0.000	0.000	0.000	0.000	0.000	0.000	0.000	0.000	0.055	0.059	0.060	0.063	3.310	0.057	0.174	316	2384	100	648	11817	12465	836	14170	15006	Error	Error	-4.189	648	11817	836	14170	566729	5049635	0.853	11.552	0	0	0
1	9	6	"A33"	"A33"	16020	55275	100	1699	1833	1079	58	957	957	1057	1087	102	35	6	0	15874	16979	10620	62	1808	1808	1921	1381	71	94	87	0	0.000	0.000	0.000	0.000	0.000	0.000	0.000	0.000	0.000	0.000	0.000	0.000	0.000	0.000	0.053	0.058	0.057	0.058	2.469	0.056	0.096	316	2384	100	742	14066	14808	876	15171	16047	Error	Error	-4.245	742	14066	876	15171	579283	5365500	0.714	10.904	0	0	0
1	10	6	"A34"	"A34"	16320	55275	100	1375	1562	1083	69	974	974	1096	1262	115	12	1	0	7935	10613	7127	67	1817	1817	1989	1902	95	86	75	0	0.000	0.000	0.000	0.000	0.000	0.000	0.000	0.000	0.000	0.000	0.000	0.000	0.000	0.000	0.066	0.067	0.071	0.064	3.401	0.066	0.066	316	2384	100	401	6118	6519	588	8796	9384	Error	Error	-3.931	401	6118	588	8796	493672	3353589	0.369	4.534	0	0	0
1	11	6	"A34"	"A34"	16620	55275	100	1497	1593	773	48	975	975	1073	1258	117	17	0	0	9886	12745	8736	68	1794	1794	1960	1381	70	88	85	0	0.000	0.000	0.000	0.000	0.000	0.000	0.000	0.000	0.000	0.000	0.000	0.000	0.000	0.000	0.065	0.056	0.064	0.067	2.881	0.063	0.115	316	2384	100	522	8092	8614	618	10951	11569	Error	Error	-3.954	522	8092	618	10951	503342	4027472	0.413	7.810	0	0	0
1	12	6	"A34"	"A34"	16920	55270	100	1561	1758	1392	79	969	969	1078	1246	115	22	2	0	11326	14504	9670	66	1819	1819	2026	1803	88	86	83	0	0.000	0.000	0.000	0.000	0.000	0.000	0.000	0.000	0.000	0.000	0.000	0.000	0.000	0.000	0.062	0.062	0.060	0.061	2.897	0.074	0.273	316	2384	100	592	9507	10099	789	12685	13474	Error	Error	-4.005	592	9507	789	12685	555446	4583214	0.546	6.921	0	0	0
1	13	6	"A35"	"A35"	17215	55270	100	1981	2112	2015	95	968	968	1115	1369	122	30	2	0	20326	18647	8850	47	1839	1839	1989	1395	70	92	88	0	0.000	0.000	0.000	0.000	0.000	0.000	0.000	0.000	0.000	0.000	0.000	0.000	0.000	0.000	0.055	0.068	0.060	0.056	2.834	0.064	0.117	316	2384	100	1013	18487	19500	1144	16808	17952	Error	Error	-4.190	1013	18487	1144	16808	667362	5892359	0.728	11.941	0	0	0
1	14	6	"A35"	"A35"	17515	55270	100	1816	2032	1962	96	967	967	1116	1563	140	22	2	0	15859	15025	8058	53	1839	1839	2121	2237	105	81	77	0	0.000	0.000	0.000	0.000	0.000	0.000	0.000	0.000	0.000	0.000	0.000	0.000	0.000	0.000	0.061	0.081	0.073	0.073	3.110	0.096	0.210	316	2384	100	849	14020	14869	1065	13186	14251	Error	Error	-4.046	849	14020	1065	13186	642257	4748055	0.586	5.768	0	0	0
1	15	6	"A35"	"A35"	17815	55270	100	1901	2173	2851	131	1075	1075	1233	1617	131	16	1	0	17277	16548	8338	50	1890	1890	2104	1575	74	86	82	0	0.000	0.000	0.000	0.000	0.000	0.000	0.000	0.000	0.000	0.000	0.000	0.000	0.000	0.000	0.054	0.075	0.064	0.063	2.949	0.093	0.127	316	2384	100	826	15387	16213	1098	14658	15756	Error	Error	-4.219	826	15387	1098	14658	686514	5229233	0.581	9.171	0	0	0
1	16	6	"A36"	"A36"	18115	55270	100	1571	1898	2819	148	1060	1060	1215	1588	130	12	1	0	11419	12041	7958	66	1875	1875	2114	2249	106	76	70	0	0.000	0.000	0.000	0.000	0.000	0.000	0.000	0.000	0.000	0.000	0.000	0.000	0.000	0.000	0.054	0.082	0.068	0.076	4.792	0.119	0.117	316	2384	100	511	9544	10055	838	10166	11004	Error	Error	-4.223	511	9544	838	10166	599732	3804943	0.430	4.414	0	0	0
1	17	6	"A36"	"A36"	18415	55270	100	1611	1779	1385	77	1056	1056	1233	1732	140	7	0	0	11675	12521	7390	59	1895	1895	2070	1991	96	85	77	0	0.000	0.000	0.000	0.000	0.000	0.000	0.000	0.000	0.000	0.000	0.000	0.000	0.000	0.000	0.057	0.068	0.066	0.069	2.934	0.093	0.187	316	2384	100	555	9780	10335	723	10626	11349	Error	Error	-4.139	555	9780	723	10626	562165	3956576	0.315	5.249	0	0	0
1	18	6	"A36"	"A36"	18715	55265	100	1607	1760	1411	80	1084	1084	1236	1454	117	9	1	0	11795	12507	7862	62	1927	1927	2162	1926	89	80	77	0	0.000	0.000	0.000	0.000	0.000	0.000	0.000	0.000	0.000	0.000	0.000	0.000	0.000	0.000	0.053	0.064	0.061	0.059	3.650	0.086	0.128	316	2384	100	523	9868	10391	676	10580	11256	Error	Error	-4.238	523	9868	676	10580	556255	3952190	0.360	5.371	0	0	0
1	1	7	"A37"	"A37"	13625	55580	100	1526	1669	780	46	1013	1013	1099	661	60	43	19	0	11058	9907	4543	45	1894	1894	2154	1177	54	83	79	0	0.000	0.000	0.000	0.000	0.000	0.000	0.000	0.000	0.000	0.000	0.000	0.000	0.000	0.000	0.056	0.082	0.098	0.088	3.692	0.090	0.303	316	2384	100	513	9164	9677	656	8013	8669	Error	Error	-4.159	513	9164	656	8013	527449	3130567	0.862	6.587	0	0	0
1	2	7	"A37"	"A37"	13925	55580	100	1855	1923	795	41	1034	1034	1129	762	67	53	19	0	11090	10865	3987	36	1911	1911	2217	1622	73	92	87	0	0.000	0.000	0.000	0.000	0.000	0.000	0.000	0.000	0.000	0.000	0.000	0.000	0.000	0.000	0.089	0.099	0.098	0.093	2.715	0.093	0.260	316	2384	100	821	9179	10000	889	8954	9843	Error	Error	-3.483	821	9179	889	8954	607776	3433245	1.042	5.332	0	0	0
1	3	7	"A37"	"A37"	14225	55580	100	1726	1976	1889	95	996	996	1146	1703	148	15	0	0	11633	11394	5077	44	1924	1924	2264	1692	74	91	88	0	0.000	0.000	0.000	0.000	0.000	0.000	0.000	0.000	0.000	0.000	0.000	0.000	0.000	0.000	0.075	0.103	0.092	0.086	2.656	0.112	0.128	316	2384	100	730	9709	10439	980	9470	10450	Error	Error	-3.733	730	9709	980	9470	624338	3600446	0.487	5.396	0	0	0
1	4	7	"A38"	"A38"	14525	55580	100	2047	2418	4528	187	965	965	1063	894	84	58	14	0	18871	18064	8206	45	1892	1892	2153	1267	58	93	88	0	0.000	0.000	0.000	0.000	0.000	0.000	0.000	0.000	0.000	0.000	0.000	0.000	0.000	0.000	0.064	0.090	0.066	0.071	2.524	0.098	0.097	316	2384	100	1082	16979	18061	1453	16172	17625	Error	Error	-3.972	1082	16979	1453	16172	764185	5708072	1.516	12.558	0	0	0
1	5	7	"A38"	"A38"	14825	55580	100	2172	2202	1638	74	978	978	1094	1122	102	56	6	0	25963	23420	9567	40	1892	1892	2082	1400	67	96	89	0	0.000	0.000	0.000	0.000	0.000	0.000	0.000	0.000	0.000	0.000	0.000	0.000	0.000	0.000	0.050	0.057	0.057	0.055	1.980	0.061	0.259	316	2384	100	1194	24071	25265	1224	21528	22752	Error	Error	-4.333	1194	24071	1224	21528	695764	7400597	0.988	15.241	0	0	0
1	6	7	"A38"	"A38"	15125	55575	100	1938	2014	1373	68	973	973	1111	1456	131	26	2	0	22852	20374	10066	49	1875	1875	2161	1783	82	87	83	0	0.000	0.000	0.000	0.000	0.000	0.000	0.000	0.000	0.000	0.000	0.000	0.000	0.000	0.000	0.046	0.056	0.056	0.058	2.717	0.060	0.142	316	2384	100	965	20977	21942	1041	18499	19540	Error	Error	-4.442	965	20977	1041	18499	636499	6438313	0.620	10.215	0	0	0
1	7	7	"A39"	"A39"	15425	55575	100	1385	1514	793	52	954	954	1058	1207	114	17	0	0	9780	12008	7951	66	1809	1809	1951	1634	83	87	76	0	0.000	0.000	0.000	0.000	0.000	0.000	0.000	0.000	0.000	0.000	0.000	0.000	0.000	0.000	0.054	0.055	0.066	0.064	3.655	0.064	0.065	316	2384	100	431	7971	8402	560	10199	10759	Error	Error	-4.209	431	7971	560	10199	478513	3794642	0.378	6.155	0	0	0
1	8	7	"A39"	"A39"	15725	55575	100	1487	1888	3333	176	985	985	1083	1108	102	25	3	0	10419	14778	11438	77	1823	1823	1987	1784	89	87	72	0	0.000	0.000	0.000	0.000	0.000	0.000	0.000	0.000	0.000	0.000	0.000	0.000	0.000	0.000	0.058	0.070	0.056	0.063	3.506	0.052	0.053	316	2384	100	502	8596	9098	903	12955	13858	Error	Error	-4.098	502	8596	903	12955	596699	4669908	0.727	7.170	0	0	0
1	9	7	"A39"	"A39"	16025	55575	100	1346	1499	750	50	974	974	1115	1467	131	7	1	0	8689	9879	6015	60	1806	1806	1982	2233	112	86	65	0	0.000	0.000	0.000	0.000	0.000	0.000	0.000	0.000	0.000	0.000	0.000	0.000	0.000	0.000	0.054	0.065	0.072	0.069	2.782	0.057	0.068	316	2384	100	372	6883	7255	525	8073	8598	Error	Error	-4.210	372	6883	525	8073	473546	3121917	0.262	3.536	0	0	0
1	10	7	"A40"	"A40"	16325	55575	100	1522	1739	1727	99	970	970	1075	1014	94	29	4	0	13926	13695	7786	56	1840	1840	1990	1633	82	90	79	0	0.000	0.000	0.000	0.000	0.000	0.000	0.000	0.000	0.000	0.000	0.000	0.000	0.000	0.000	0.046	0.065	0.063	0.063	3.009	0.078	0.215	316	2384	100	552	12086	12638	769	11855	12624	Error	Error	-4.453	552	12086	769	11855	549473	4327684	0.655	7.168	0	0	0
1	11	7	"A40"	"A40"	16625	55575	100	1679	1722	736	42	979	979	1160	1689	145	10	0	0	19524	16998	8309	48	1853	1853	2075	2081	100	93	85	0	0.000	0.000	0.000	0.000	0.000	0.000	0.000	0.000	0.000	0.000	0.000	0.000	0.000	0.000	0.040	0.049	0.054	0.052	2.851	0.083	0.149	316	2384	100	700	17671	18371	743	15145	15888	Error	Error	-4.658	700	17671	743	15145	544178	5371285	0.333	7.171	0	0	0
1	12	7	"A40"	"A40"	16925	55575	100	1773	1843	884	47	973	973	1121	1451	129	21	0	0	21910	19770	8772	44	1857	1857	2091	1941	92	93	90	0	0.000	0.000	0.000	0.000	0.000	0.000	0.000	0.000	0.000	0.000	0.000	0.000	0.000	0.000	0.040	0.049	0.047	0.043	2.399	0.047	0.121	316	2384	100	800	20053	20853	870	17913	18783	Error	Error	-4.648	800	20053	870	17913	582359	6247391	0.498	9.108	0	0	0
1	13	7	"A41"	"A41"	17220	55570	100	1882	1947	1079	55	987	987	1143	1695	148	11	1	0	14676	14566	6545	44	1869	1869	2124	2507	118	88	85	0	0.000	0.000	0.000	0.000	0.000	0.000	0.000	0.000	0.000	0.000	0.000	0.000	0.000	0.000	0.070	0.076	0.071	0.066	2.732	0.090	0.222	316	2384	100	895	12807	13702	960	12697	13657	Error	Error	-3.839	895	12807	960	12697	615138	4602893	0.474	4.963	0	0	0
1	14	7	"A41"	"A41"	17520	55570	100	1914	1982	1225	61	968	968	1115	1643	147	20	1	0	18159	17786	10799	60	1867	1867	2319	3136	135	78	75	0	0.000	0.000	0.000	0.000	0.000	0.000	0.000	0.000	0.000	0.000	0.000	0.000	0.000	0.000	0.058	0.064	0.064	0.072	2.740	0.081	0.167	316	2384	100	946	16292	17238	1014	15919	16933	Error	Error	-4.106	946	16292	1014	15919	626275	5620371	0.528	4.932	0	0	0
1	15	7	"A41"	"A41"	17820	55570	100	1823	1993	1547	77	996	996	1181	1909	161	10	1	0	16234	14752	7456	50	1876	1876	2152	2316	107	81	80	0	0.000	0.000	0.000	0.000	0.000	0.000	0.000	0.000	0.000	0.000	0.000	0.000	0.000	0.000	0.058	0.077	0.070	0.076	3.076	0.127	0.166	316	2384	100	827	14358	15185	997	12876	13873	Error	Error	-4.118	827	14358	997	12876	629785	4661755	0.425	5.440	0	0	0
1	16	7	"A42"	"A42"	18120	55570	100	1426	1747	1652	94	1016	1016	1161	1501	129	13	2	0	7340	12360	10627	85	1882	1882	2062	1786	86	82	64	0	0.000	0.000	0.000	0.000	0.000	0.000	0.000	0.000	0.000	0.000	0.000	0.000	0.000	0.000	0.075	0.070	0.062	0.079	3.704	0.083	0.119	316	2384	100	410	5458	5868	731	10478	11209	Error	Error	-3.735	410	5458	731	10478	551914	3905663	0.390	5.766	0	0	0
1	17	7	"A42"	"A42"	18420	55570	100	1463	1728	2710	156	1026	1026	1166	1514	129	8	0	0	9971	11904	7401	62	1906	1906	2044	1788	87	90	80	0	0.000	0.000	0.000	0.000	0.000	0.000	0.000	0.000	0.000	0.000	0.000	0.000	0.000	0.000	0.054	0.070	0.060	0.060	2.970	0.097	0.062	316	2384	100	437	8065	8502	702	9998	10700	Error	Error	-4.206	437	8065	702	9998	546057	3761712	0.371	5.515	0	0	0
1	18	7	"A42"	"A42"	18720	55570	100	1430	1789	1824	101	1091	1091	1243	1769	142	9	2	0	6880	12075	10474	86	1936	1936	2140	2112	98	82	55	0	0.000	0.000	0.000	0.000	0.000	0.000	0.000	0.000	0.000	0.000	0.000	0.000	0.000	0.000	0.069	0.069	0.073	0.075	3.441	0.116	0.240	316	2384	100	339	4944	5283	698	10139	10837	Error	Error	-3.866	339	4944	698	10139	565312	3815633	0.309	4.704	0	0	0
1	1	8	"A43"	"A43"	13630	55880	100	2282	2226	811	36	1002	1002	1097	1315	119	48	4	0	27966	25500	8097	31	1875	1875	1966	950	48	99	96	0	0.000	0.000	0.000	0.000	0.000	0.000	0.000	0.000	0.000	0.000	0.000	0.000	0.000	0.000	0.049	0.052	0.051	0.047	1.902	0.052	0.379	316	2384	100	1280	26091	27371	1224	23625	24849	Error	Error	-4.349	1280	26091	1224	23625	703358	8057881	0.859	24.773	0	0	0
1	2	8	"A43"	"A43"	13930	55880	100	2145	2248	1274	56	981	981	1067	787	73	72	30	0	27203	24660	8084	32	1882	1882	1970	614	31	100	99	0	0.000	0.000	0.000	0.000	0.000	0.000	0.000	0.000	0.000	0.000	0.000	0.000	0.000	0.000	0.046	0.056	0.052	0.050	1.934	0.058	0.384	316	2384	100	1164	25321	26485	1267	22778	24045	Error	Error	-4.443	1164	25321	1267	22778	710454	7792588	1.501	36.954	0	0	0
1	3	8	"A43"	"A43"	14230	55880	100	2174	2205	770	34	1003	1003	1073	637	59	76	44	0	25798	24522	6896	28	1928	1928	2079	1040	50	100	98	0	0.000	0.000	0.000	0.000	0.000	0.000	0.000	0.000	0.000	0.000	0.000	0.000	0.000	0.000	0.049	0.053	0.053	0.048	1.805	0.054	0.251	316	2384	100	1171	23870	25041	1202	22594	23796	Error	Error	-4.349	1171	23870	1202	22594	696747	7748848	1.777	21.580	0	0	0
1	4	8	"A44"	"A44"	14530	55880	100	1985	2080	1636	78	974	974	1059	840	79	62	18	0	20177	18563	7486	40	1881	1881	1994	822	41	99	94	0	0.000	0.000	0.000	0.000	0.000	0.000	0.000	0.000	0.000	0.000	0.000	0.000	0.000	0.000	0.055	0.066	0.063	0.062	2.220	0.066	0.220	316	2384	100	1011	18296	19307	1106	16682	17788	Error	Error	-4.178	1011	18296	1106	16682	657217	5865965	1.215	20.157	0	0	0
1	5	8	"A44"	"A44"	14830	55880	100	2050	2182	1876	85	969	969	1069	1017	95	52	8	0	20345	19223	7202	37	1892	1892	2086	1315	63	97	93	0	0.000	0.000	0.000	0.000	0.000	0.000	0.000	0.000	0.000	0.000	0.000	0.000	0.000	0.000	0.059	0.070	0.063	0.061	2.233	0.064	0.114	316	2384	100	1081	18453	19534	1213	17331	18544	Error	Error	-4.093	1081	18453	1213	17331	689490	6074550	1.094	13.032	0	0	0
1	6	8	"A44"	"A44"	15130	55880	100	1898	1971	1260	63	969	969	1059	1128	106	38	2	0	17730	17524	7485	42	1923	1923	2203	1547	70	96	93	0	0.000	0.000	0.000	0.000	0.000	0.000	0.000	0.000	0.000	0.000	0.000	0.000	0.000	0.000	0.059	0.064	0.065	0.057	2.402	0.071	0.099	316	2384	100	929	15807	16736	1002	15601	16603	Error	Error	-4.089	929	15807	1002	15601	622895	5537551	0.809	9.904	0	0	0
1	7	8	"A45"	"A45"	15430	55875	100	1536	1606	685	42	936	936	1056	1088	103	20	2	0	11860	12452	5755	46	1840	1840	2018	1530	75	93	89	0	0.000	0.000	0.000	0.000	0.000	0.000	0.000	0.000	0.000	0.000	0.000	0.000	0.000	0.000	0.060	0.063	0.064	0.059	2.745	0.068	0.077	316	2384	100	600	10020	10620	670	10612	11282	Error	Error	-4.062	600	10020	670	10612	507467	3934938	0.506	6.820	0	0	0
1	8	8	"A45"	"A45"	15730	55875	100	1688	1853	1209	65	945	945	1103	1889	171	8	1	0	11800	13587	6570	48	1841	1841	2039	1720	84	97	95	0	0.000	0.000	0.000	0.000	0.000	0.000	0.000	0.000	0.000	0.000	0.000	0.000	0.000	0.000	0.075	0.077	0.076	0.067	2.535	0.094	0.318	316	2384	100	743	9959	10702	908	11746	12654	Error	Error	-3.745	743	9959	908	11746	585470	4293367	0.397	6.714	0	0	0
1	9	8	"A45"	"A45"	16030	55875	100	1636	1666	630	37	947	947	1060	1191	112	23	0	0	12040	12748	6283	49	1837	1837	1994	1529	76	94	90	0	0.000	0.000	0.000	0.000	0.000	0.000	0.000	0.000	0.000	0.000	0.000	0.000	0.000	0.000	0.068	0.066	0.069	0.064	2.408	0.066	0.043	316	2384	100	689	10203	10892	719	10911	11630	Error	Error	-3.888	689	10203	719	10911	526346	4028277	0.509	7.033	0	0	0
1	10	8	"A47"	"A47"	16330	55875	100	1787	1979	1848	93	967	967	1093	1404	128	19	2	0	15461	14593	6537	44	1853	1853	2047	2047	100	90	85	0	0.000	0.000	0.000	0.000	0.000	0.000	0.000	0.000	0.000	0.000	0.000	0.000	0.000	0.000	0.060	0.079	0.068	0.066	2.705	0.073	0.080	316	2384	100	820	13608	14428	1012	12740	13752	Error	Error	-4.053	820	13608	1012	12740	625380	4611281	0.631	6.129	0	0	0
1	11	8	"A47"	"A47"	16630	55875	100	1841	1962	1519	77	964	964	1122	1569	139	15	0	0	14981	14629	5580	38	1862	1862	2137	2511	117	94	91	0	0.000	0.000	0.000	0.000	0.000	0.000	0.000	0.000	0.000	0.000	0.000	0.000	0.000	0.000	0.067	0.078	0.072	0.066	2.299	0.088	0.211	316	2384	100	877	13119	13996	998	12767	13765	Error	Error	-3.903	877	13119	998	12767	620098	4622671	0.535	4.975	0	0	0
1	12	8	"A47"	"A47"	16925	55875	100	1887	2140	2713	126	981	981	1111	1337	120	27	3	0	16979	15787	7086	44	1862	1862	2047	1493	72	92	87	0	0.000	0.000	0.000	0.000	0.000	0.000	0.000	0.000	0.000	0.000	0.000	0.000	0.000	0.000	0.060	0.083	0.067	0.065	2.371	0.097	0.182	316	2384	100	906	15117	16023	1159	13925	15084	Error	Error	-4.061	906	15117	1159	13925	676312	4988688	0.770	9.203	0	0	0
1	13	8	"A48"	"A48"	17225	55870	100	2054	2103	972	46	955	955	1072	1179	109	45	5	0	27983	24241	10369	42	1833	1833	2062	2438	118	90	86	0	0.000	0.000	0.000	0.000	0.000	0.000	0.000	0.000	0.000	0.000	0.000	0.000	0.000	0.000	0.042	0.051	0.050	0.047	2.216	0.055	0.154	316	2384	100	1099	26150	27249	1148	22408	23556	Error	Error	-4.573	1099	26150	1148	22408	664543	7660308	0.874	9.097	0	0	0
1	14	8	"A48"	"A48"	17525	55870	100	2069	2255	2349	104	967	967	1131	1769	156	18	1	0	26566	23107	11154	48	1835	1835	2145	2825	131	84	79	0	0.000	0.000	0.000	0.000	0.000	0.000	0.000	0.000	0.000	0.000	0.000	0.000	0.000	0.000	0.045	0.061	0.051	0.057	2.665	0.062	0.123	316	2384	100	1102	24731	25833	1288	21272	22560	Error	Error	-4.488	1102	24731	1288	21272	712492	7301819	0.635	7.420	0	0	0
1	15	8	"A48"	"A48"	17825	55870	100	2076	2161	1392	64	982	982	1135	1734	152	20	1	0	26570	22998	10593	46	1855	1855	2081	1939	93	91	88	0	0.000	0.000	0.000	0.000	0.000	0.000	0.000	0.000	0.000	0.000	0.000	0.000	0.000	0.000	0.044	0.056	0.053	0.051	2.435	0.067	0.236	316	2384	100	1094	24715	25809	1179	21143	22322	Error	Error	-4.498	1094	24715	1179	21143	682957	7267447	0.592	10.788	0	0	0
1	16	8	"A49"	"A49"	18125	55870	100	1604	1939	2823	145	1004	1004	1168	1573	134	8	1	0	13876	13671	7840	57	1867	1867	2034	1429	70	92	87	0	0.000	0.000	0.000	0.000	0.000	0.000	0.000	0.000	0.000	0.000	0.000	0.000	0.000	0.000	0.050	0.079	0.065	0.066	3.239	0.077	0.075	316	2384	100	600	12009	12609	935	11804	12739	Error	Error	-4.323	600	12009	935	11804	612847	4320059	0.490	8.143	0	0	0
1	17	8	"A49"	"A49"	18425	55870	100	1630	1851	1524	82	1049	1049	1230	1773	144	10	0	0	12554	13636	7825	57	1889	1889	2091	1835	87	89	84	0	0.000	0.000	0.000	0.000	0.000	0.000	0.000	0.000	0.000	0.000	0.000	0.000	0.000	0.000	0.054	0.068	0.067	0.061	2.543	0.111	0.082	316	2384	100	581	10665	11246	802	11747	12549	Error	Error	-4.198	581	10665	802	11747	584923	4308864	0.350	6.292	0	0	0
1	18	8	"A49"	"A49"	18725	55870	100	1741	1868	1395	74	1086	1086	1206	1217	100	23	1	0	12118	14932	9258	62	1920	1920	2156	2146	99	92	79	0	0.000	0.000	0.000	0.000	0.000	0.000	0.000	0.000	0.000	0.000	0.000	0.000	0.000	0.000	0.064	0.060	0.059	0.058	2.520	0.061	0.093	316	2384	100	655	10198	10853	782	13012	13794	Error	Error	-3.961	655	10198	782	13012	590381	4718494	0.544	5.953	0	0	0
1	1	9	"A50"	"A50"	13635	56180	100	1304	1462	808	55	976	976	1076	1441	133	7	1	0	5714	7361	5186	70	1825	1825	2011	1662	82	82	57	0	0.000	0.000	0.000	0.000	0.000	0.000	0.000	0.000	0.000	0.000	0.000	0.000	0.000	0.000	0.084	0.088	0.090	0.107	3.602	0.212	0.079	316	2384	100	328	3889	4217	486	5536	6022	Error	Error	-3.568	328	3889	486	5536	462000	2326098	0.268	3.219	0	0	0
1	2	9	"A50"	"A50"	13935	56180	100	1363	1488	659	44	981	981	1089	913	83	24	3	0	8511	10705	6814	63	1807	1807	1911	920	48	93	88	0	0.000	0.000	0.000	0.000	0.000	0.000	0.000	0.000	0.000	0.000	0.000	0.000	0.000	0.000	0.057	0.057	0.067	0.064	2.952	0.065	0.115	316	2384	100	382	6704	7086	507	8898	9405	Error	Error	-4.133	382	6704	507	8898	470343	3382694	0.437	9.559	0	0	0
1	3	9	"A50"	"A50"	14235	56180	100	1469	1619	1284	79	970	970	1118	1958	175	4	0	0	8686	11580	7680	66	1815	1815	1891	805	42	95	89	0	0.000	0.000	0.000	0.000	0.000	0.000	0.000	0.000	0.000	0.000	0.000	0.000	0.000	0.000	0.073	0.066	0.068	0.072	2.710	0.066	0.012	316	2384	100	499	6871	7370	649	9765	10414	Error	Error	-3.783	499	6871	649	9765	511565	3659395	0.256	12.036	0	0	0
1	4	9	"A51"	"A51"	14535	56180	100	1750	1790	827	46	981	981	1086	868	79	44	8	0	17749	16081	8725	54	1847	1847	1988	1312	65	87	81	0	0.000	0.000	0.000	0.000	0.000	0.000	0.000	0.000	0.000	0.000	0.000	0.000	0.000	0.000	0.048	0.057	0.057	0.059	2.517	0.057	0.314	316	2384	100	769	15902	16671	809	14234	15043	Error	Error	-4.370	769	15902	809	14234	565648	5081559	0.811	10.742	0	0	0
1	5	9	"A51"	"A51"	14835	56180	100	1729	1939	3374	174	957	957	1052	923	87	42	7	0	14956	14364	7493	52	1874	1874	2022	1041	51	89	83	0	0.000	0.000	0.000	0.000	0.000	0.000	0.000	0.000	0.000	0.000	0.000	0.000	0.000	0.000	0.059	0.079	0.062	0.069	3.009	0.085	0.084	316	2384	100	772	13082	13854	982	12490	13472	Error	Error	-4.083	772	13082	982	12490	612712	4538968	0.961	11.856	0	0	0
1	6	9	"A51"	"A51"	15135	56180	100	1630	1689	696	41	954	954	1049	874	83	39	6	0	14503	13426	6429	47	1838	1838	2006	1084	54	88	81	0	0.000	0.000	0.000	0.000	0.000	0.000	0.000	0.000	0.000	0.000	0.000	0.000	0.000	0.000	0.053	0.063	0.070	0.069	2.748	0.060	0.244	316	2384	100	676	12665	13341	735	11588	12323	Error	Error	-4.228	676	12665	735	11588	533675	4242583	0.732	10.535	0	0	0
1	7	9	"A52"	"A52"	15435	56180	100	1629	1775	1785	100	935	935	1040	1085	104	26	1	0	8554	9028	4739	52	1850	1850	2027	1579	77	89	82	0	0.000	0.000	0.000	0.000	0.000	0.000	0.000	0.000	0.000	0.000	0.000	0.000	0.000	0.000	0.104	0.117	0.116	0.106	2.813	0.168	0.187	316	2384	100	694	6704	7398	840	7178	8018	Error	Error	-3.272	694	6704	840	7178	560944	2852725	0.677	4.434	0	0	0
1	8	9	"A52"	"A52"	15735	56175	100	1577	1617	704	43	968	968	1077	1081	100	24	2	0	8003	8345	3723	44	1901	1901	2115	1724	81	86	80	0	0.000	0.000	0.000	0.000	0.000	0.000	0.000	0.000	0.000	0.000	0.000	0.000	0.000	0.000	0.100	0.101	0.110	0.102	2.879	0.091	0.190	316	2384	100	609	6102	6711	649	6444	7093	Error	Error	-3.325	609	6102	649	6444	511107	2637061	0.500	3.614	0	0	0
1	9	9	"A52"	"A52"	16035	56175	100	1659	1759	1003	57	968	968	1126	1440	127	14	1	0	8226	8726	3824	43	1891	1891	2143	1948	90	89	79	0	0.000	0.000	0.000	0.000	0.000	0.000	0.000	0.000	0.000	0.000	0.000	0.000	0.000	0.000	0.109	0.116	0.117	0.108	2.746	0.147	0.186	316	2384	100	691	6335	7026	791	6835	7626	Error	Error	-3.197	691	6335	791	6835	555714	2757265	0.440	3.379	0	0	0
1	10	9	"A53"	"A53"	16335	56175	100	1693	1901	2522	132	953	953	1048	1007	96	36	3	0	13141	12459	5863	47	1834	1834	1956	1185	60	91	88	0	0.000	0.000	0.000	0.000	0.000	0.000	0.000	0.000	0.000	0.000	0.000	0.000	0.000	0.000	0.065	0.089	0.077	0.072	2.605	0.122	0.211	316	2384	100	740	11307	12047	948	10625	11573	Error	Error	-3.934	740	11307	948	10625	600718	3937161	0.847	8.863	0	0	0
1	11	9	"A53"	"A53"	16635	56175	100	1714	1881	2358	125	971	971	1096	1506	137	12	0	0	13321	12301	5113	41	1844	1844	2018	2010	99	88	85	0	0.000	0.000	0.000	0.000	0.000	0.000	0.000	0.000	0.000	0.000	0.000	0.000	0.000	0.000	0.065	0.087	0.075	0.074	2.726	0.110	0.090	316	2384	100	743	11477	12220	910	10457	11367	Error	Error	-3.949	743	11477	910	10457	594380	3887265	0.521	5.116	0	0	0
1	12	9	"A53"	"A53"	16930	56175	100	1659	1741	907	52	986	986	1160	2263	195	2	0	0	12563	12113	6251	51	1881	1881	2150	1891	87	83	80	0	0.000	0.000	0.000	0.000	0.000	0.000	0.000	0.000	0.000	0.000	0.000	0.000	0.000	0.000	0.063	0.074	0.072	0.075	3.081	0.111	0.087	316	2384	100	673	10682	11355	755	10232	10987	Error	Error	-3.988	673	10682	755	10232	550311	3827657	0.257	5.269	0	0	0
1	13	9	"A54"	"A54"	17230	56175	100	1652	1733	935	53	966	966	1114	1353	121	14	1	0	12194	12104	6148	50	1840	1840	2015	1678	83	87	83	0	0.000	0.000	0.000	0.000	0.000	0.000	0.000	0.000	0.000	0.000	0.000	0.000	0.000	0.000	0.066	0.075	0.079	0.074	3.427	0.096	0.150	316	2384	100	686	10354	11040	767	10264	11031	Error	Error	-3.916	686	10354	767	10264	547502	3824885	0.458	6.013	0	0	0
1	14	9	"A54"	"A54"	17530	56170	100	1452	1726	2178	126	989	989	1166	1797	154	5	0	0	9664	10305	6879	66	1887	1887	2269	2865	126	73	64	0	0.000	0.000	0.000	0.000	0.000	0.000	0.000	0.000	0.000	0.000	0.000	0.000	0.000	0.000	0.060	0.088	0.080	0.091	4.122	0.117	0.124	316	2384	100	463	7777	8240	737	8418	9155	Error	Error	-4.070	463	7777	737	8418	545304	3256413	0.312	2.805	0	0	0
1	15	9	"A54"	"A54"	17830	56170	100	1633	1889	2992	158	998	998	1169	1716	146	6	0	0	10874	10771	6763	62	1867	1867	2143	2578	120	76	72	0	0.000	0.000	0.000	0.000	0.000	0.000	0.000	0.000	0.000	0.000	0.000	0.000	0.000	0.000	0.071	0.100	0.087	0.095	3.577	0.112	0.082	316	2384	100	635	9007	9642	891	8904	9795	Error	Error	-3.826	635	9007	891	8904	597028	3403722	0.420	3.347	0	0	0
1	16	9	"A55"	"A55"	18130	56170	100	1286	1559	2530	162	994	994	1215	2519	207	0	0	0	6932	8182	6087	74	1863	1863	2085	2293	109	77	56	0	0.000	0.000	0.000	0.000	0.000	0.000	0.000	0.000	0.000	0.000	0.000	0.000	0.000	0.000	0.058	0.089	0.087	0.080	4.005	0.100	0.051	316	2384	100	292	5069	5361	565	6319	6884	Error	Error	-4.118	292	5069	565	6319	492591	2585552	0.137	2.659	0	0	0
1	17	9	"A55"	"A55"	18430	56170	100	1339	1684	2550	151	1029	1029	1170	1959	167	2	2	0	7851	8048	5400	67	1866	1866	2042	1863	91	81	65	0	0.000	0.000	0.000	0.000	0.000	0.000	0.000	0.000	0.000	0.000	0.000	0.000	0.000	0.000	0.052	0.106	0.085	0.088	3.600	0.205	0.077	316	2384	100	310	5985	6295	655	6182	6837	Error	Error	-4.271	310	5985	655	6182	531997	2543093	0.262	3.224	0	0	0
1	18	9	"A55"	"A55"	18730	56170	100	1332	1467	989	67	1059	1059	1216	1498	123	4	0	0	6838	7355	4039	54	1904	1904	2096	1966	93	78	58	0	0.000	0.000	0.000	0.000	0.000	0.000	0.000	0.000	0.000	0.000	0.000	0.000	0.000	0.000	0.055	0.075	0.094	0.092	3.822	0.094	0.034	316	2384	100	273	4934	5207	408	5451	5859	Error	Error	-4.176	273	4934	408	5451	463656	2324145	0.168	2.675	0	0	0
1	1	10	"A56"	"A56"	13640	56485	100	1520	1554	601	38	995	995	1043	444	42	53	26	0	10274	10144	5216	51	1817	1817	1870	538	28	95	92	0	0.000	0.000	0.000	0.000	0.000	0.000	0.000	0.000	0.000	0.000	0.000	0.000	0.000	0.000	0.062	0.067	0.078	0.079	3.176	0.055	0.175	316	2384	100	525	8457	8982	559	8327	8886	Error	Error	-4.010	525	8457	559	8327	490912	3205509	1.151	15.379	0	0	0
1	2	10	"A56"	"A56"	13940	56480	100	1389	1525	926	60	967	967	1057	701	66	31	9	0	9986	9785	5058	51	1802	1802	1965	1134	57	87	81	0	0.000	0.000	0.000	0.000	0.000	0.000	0.000	0.000	0.000	0.000	0.000	0.000	0.000	0.000	0.052	0.070	0.071	0.072	3.432	0.063	0.148	316	2384	100	422	8184	8606	558	7983	8541	Error	Error	-4.277	422	8184	558	7983	481787	3092045	0.668	6.896	0	0	0
1	3	10	"A56"	"A56"	14240	56480	100	1526	1695	1424	84	969	969	1119	1660	148	7	1	0	10418	10240	4640	45	1825	1825	1976	1007	50	96	89	0	0.000	0.000	0.000	0.000	0.000	0.000	0.000	0.000	0.000	0.000	0.000	0.000	0.000	0.000	0.065	0.086	0.079	0.076	3.282	0.095	0.016	316	2384	100	557	8593	9150	726	8415	9141	Error	Error	-3.947	557	8593	726	8415	535736	3235857	0.347	8.207	0	0	0
1	4	10	"A57"	"A57"	14540	56480	100	1701	1727	715	41	994	994	1115	1082	97	29	2	0	17141	16656	9522	57	1805	1805	1956	1185	60	89	84	0	0.000	0.000	0.000	0.000	0.000	0.000	0.000	0.000	0.000	0.000	0.000	0.000	0.000	0.000	0.046	0.049	0.050	0.055	3.673	0.050	0.128	316	2384	100	707	15336	16043	733	14851	15584	Error	Error	-4.439	707	15336	733	14851	545689	5263407	0.566	12.405	0	0	0
1	5	10	"A57"	"A57"	14840	56480	100	1649	1720	965	56	967	967	1100	1717	156	7	0	0	18446	16265	8460	52	1818	1818	1956	1009	51	91	84	0	0.000	0.000	0.000	0.000	0.000	0.000	0.000	0.000	0.000	0.000	0.000	0.000	0.000	0.000	0.041	0.052	0.053	0.050	3.176	0.062	0.101	316	2384	100	682	16628	17310	753	14447	15200	Error	Error	-4.608	682	16628	753	14447	543419	5139697	0.361	14.181	0	0	0
1	6	10	"A57"	"A57"	15140	56480	100	1639	1765	1154	65	922	922	1033	1023	99	34	6	0	19444	17074	9120	53	1803	1803	2006	1310	65	87	81	0	0.000	0.000	0.000	0.000	0.000	0.000	0.000	0.000	0.000	0.000	0.000	0.000	0.000	0.000	0.041	0.055	0.055	0.056	2.969	0.061	0.156	316	2384	100	717	17641	18358	843	15271	16114	Error	Error	-4.621	717	17641	843	15271	557584	5395312	0.716	11.502	0	0	0
1	7	10	"A58"	"A58"	15440	56480	100	1339	1450	657	45	944	944	1046	1240	118	10	1	0	10071	10393	6078	58	1796	1796	1911	1278	66	83	80	0	0.000	0.000	0.000	0.000	0.000	0.000	0.000	0.000	0.000	0.000	0.000	0.000	0.000	0.000	0.048	0.059	0.069	0.072	3.324	0.094	0.118	316	2384	100	395	8275	8670	506	8597	9103	Error	Error	-4.389	395	8275	506	8597	458354	3284129	0.326	6.637	0	0	0
1	8	10	"A58"	"A58"	15740	56480	100	1529	1649	1153	69	962	962	1057	1062	100	23	2	0	12978	13127	7374	56	1818	1818	1981	1763	88	85	80	0	0.000	0.000	0.000	0.000	0.000	0.000	0.000	0.000	0.000	0.000	0.000	0.000	0.000	0.000	0.051	0.061	0.061	0.064	2.829	0.056	0.190	316	2384	100	567	11160	11727	687	11309	11996	Error	Error	-4.299	567	11160	687	11309	521127	4148200	0.557	6.322	0	0	0
1	9	10	"A58"	"A58"	16040	56475	100	1637	1733	848	48	953	953	1058	1323	125	20	0	0	18166	15924	7625	47	1842	1842	1952	1471	75	90	87	0	0.000	0.000	0.000	0.000	0.000	0.000	0.000	0.000	0.000	0.000	0.000	0.000	0.000	0.000	0.042	0.055	0.059	0.057	2.572	0.059	0.050	316	2384	100	684	16324	17008	780	14082	14862	Error	Error	-4.577	684	16324	780	14082	547674	5031971	0.510	9.498	0	0	0
1	10	10	"A59"	"A59"	16340	56475	100	1509	1669	906	54	970	970	1067	964	90	29	2	0	11999	11686	4511	38	1833	1833	1965	1351	68	95	93	0	0.000	0.000	0.000	0.000	0.000	0.000	0.000	0.000	0.000	0.000	0.000	0.000	0.000	0.000	0.053	0.071	0.069	0.059	2.918	0.089	0.154	316	2384	100	539	10166	10705	699	9853	10552	Error	Error	-4.237	539	10166	699	9853	527323	3692794	0.624	7.195	0	0	0
1	11	10	"A59"	"A59"	16640	56475	100	1563	1617	722	44	979	979	1674	5090	304	0	0	0	11718	11168	4179	37	1863	1863	2725	5954	218	84	18	0	0.000	0.000	0.000	0.000	0.000	0.000	0.000	0.000	0.000	0.000	0.000	0.000	0.000	0.000	0.059	0.069	0.068	0.062	2.704	0.093	0.153	316	2384	100	584	9855	10439	638	9305	9943	Error	Error	-4.077	584	9855	638	9305	511054	3529191	-0.011	1.418	0	0	0
1	12	10	"A59"	"A59"	16935	56475	100	1611	1774	2782	156	976	976	1098	1292	117	14	0	0	12383	11414	4911	43	1844	1844	2004	1327	66	88	84	0	0.000	0.000	0.000	0.000	0.000	0.000	0.000	0.000	0.000	0.000	0.000	0.000	0.000	0.000	0.060	0.083	0.071	0.073	2.459	0.129	0.111	316	2384	100	635	10539	11174	798	9570	10368	Error	Error	-4.053	635	10539	798	9570	560629	3606735	0.523	7.091	0	0	0
1	13	10	"A60"	"A60"	17235	56475	100	1180	1279	868	67	967	967	1122	1782	158	1	0	0	5514	7415	5630	75	1800	1800	1959	1774	90	84	52	0	0.000	0.000	0.000	0.000	0.000	0.000	0.000	0.000	0.000	0.000	0.000	0.000	0.000	0.000	0.057	0.056	0.081	0.075	3.227	0.115	0.028	316	2384	100	213	3714	3927	312	5615	5927	Error	Error	-4.124	213	3714	312	5615	404262	2343047	0.088	3.076	0	0	0
1	14	10	"A60"	"A60"	17535	56475	100	1160	1295	861	66	974	974	1135	1641	144	2	0	0	5804	6875	5768	83	1814	1814	2012	1899	94	71	50	0	0.000	0.000	0.000	0.000	0.000	0.000	0.000	0.000	0.000	0.000	0.000	0.000	0.000	0.000	0.047	0.063	0.095	0.096	5.636	0.173	0.194	316	2384	100	186	3990	4176	321	5061	5382	Error	Error	-4.423	186	3990	321	5061	409129	2172581	0.098	2.561	0	0	0
1	15	10	"A60"	"A60"	17835	56470	100	1162	1278	717	56	1001	1001	1150	1652	143	1	0	0	4889	5832	3828	65	1837	1837	2055	2356	114	61	28	0	0.000	0.000	0.000	0.000	0.000	0.000	0.000	0.000	0.000	0.000	0.000	0.000	0.000	0.000	0.053	0.069	0.113	0.119	5.763	0.184	0.169	316	2384	100	161	3052	3213	277	3995	4272	Error	Error	-4.245	161	3052	277	3995	403762	1842755	0.077	1.603	0	0	0
1	16	10	"A61"	"A61"	18135	56470	100	1443	1510	817	54	990	990	1179	1835	155	2	0	0	9841	9834	4820	49	1855	1855	2070	2223	107	84	76	0	0.000	0.000	0.000	0.000	0.000	0.000	0.000	0.000	0.000	0.000	0.000	0.000	0.000	0.000	0.057	0.065	0.072	0.068	3.635	0.103	0.055	316	2384	100	453	7986	8439	520	7979	8499	Error	Error	-4.140	453	7986	520	7979	477133	3107480	0.180	3.493	0	0	0
1	17	10	"A61"	"A61"	18435	56470	100	1527	1794	1755	97	1027	1027	1188	1799	151	6	1	0	13052	12656	7756	61	1903	1903	2072	1720	83	84	77	0	0.000	0.000	0.000	0.000	0.000	0.000	0.000	0.000	0.000	0.000	0.000	0.000	0.000	0.000	0.045	0.071	0.063	0.067	3.719	0.079	0.072	316	2384	100	500	11149	11649	767	10753	11520	Error	Error	-4.479	500	11149	767	10753	566863	3999284	0.337	6.153	0	0	0
1	18	10	"A61"	"A61"	18735	56470	100	1707	1910	1367	71	1087	1087	1237	1638	132	11	2	0	13627	13251	6702	50	1924	1924	2147	1997	93	86	83	0	0.000	0.000	0.000	0.000	0.000	0.000	0.000	0.000	0.000	0.000	0.000	0.000	0.000	0.000	0.053	0.073	0.066	0.061	3.004	0.119	0.126	316	2384	100	620	11703	12323	823	11327	12150	Error	Error	-4.238	620	11703	823	11327	603594	4187219	0.411	5.560	0	0	0
1	1	11	"A62"	"A62"	13645	56785	100	1349	1381	568	41	1001	1001	1086	1051	96	9	0	0	8223	8143	3946	48	1809	1809	1878	675	35	93	89	0	0.000	0.000	0.000	0.000	0.000	0.000	0.000	0.000	0.000	0.000	0.000	0.000	0.000	0.000	0.054	0.060	0.082	0.079	3.448	0.051	0.088	316	2384	100	348	6414	6762	380	6334	6714	Error	Error	-4.204	348	6414	380	6334	436249	2573112	0.281	9.281	0	0	0
1	2	11	"A62"	"A62"	13945	56785	100	1390	1460	718	49	974	974	1064	851	79	24	2	0	9191	10067	5332	52	1794	1794	1903	1208	63	94	89	0	0.000	0.000	0.000	0.000	0.000	0.000	0.000	0.000	0.000	0.000	0.000	0.000	0.000	0.000	0.056	0.059	0.072	0.068	3.280	0.063	0.119	316	2384	100	416	7397	7813	486	8273	8759	Error	Error	-4.152	416	7397	486	8273	461304	3181328	0.465	6.758	0	0	0
1	3	11	"A62"	"A62"	14245	56780	100	1212	1382	1169	84	945	945	1040	875	84	14	4	0	5344	6196	3162	51	1777	1777	1906	1203	63	87	70	0	0.000	0.000	0.000	0.000	0.000	0.000	0.000	0.000	0.000	0.000	0.000	0.000	0.000	0.000	0.075	0.099	0.106	0.114	3.921	0.102	0.055	316	2384	100	267	3567	3834	437	4419	4856	Error	Error	-3.740	267	3567	437	4419	436710	1957782	0.391	3.566	0	0	0
1	4	11	"A63"	"A63"	14545	56780	100	2028	2117	1311	61	948	948	1057	1115	105	47	8	0	24415	21325	8935	41	1802	1802	1923	1212	63	93	89	0	0.000	0.000	0.000	0.000	0.000	0.000	0.000	0.000	0.000	0.000	0.000	0.000	0.000	0.000	0.048	0.060	0.055	0.054	2.124	0.066	0.265	316	2384	100	1080	22613	23693	1169	19523	20692	Error	Error	-4.388	1080	22613	1169	19523	668864	6738712	0.951	16.008	0	0	0
1	5	11	"A63"	"A63"	14845	56780	100	1848	2197	2500	113	954	954	1043	794	76	54	20	0	23331	19671	9547	48	1796	1796	1970	1535	77	89	85	0	0.000	0.000	0.000	0.000	0.000	0.000	0.000	0.000	0.000	0.000	0.000	0.000	0.000	0.000	0.042	0.070	0.053	0.054	2.809	0.070	0.139	316	2384	100	894	21535	22429	1243	17875	19118	Error	Error	-4.590	894	21535	1243	17875	694188	6215961	1.453	11.532	0	0	0
1	6	11	"A63"	"A63"	15145	56780	100	1932	1880	783	41	926	926	1006	680	67	62	30	0	23487	19607	9532	48	1772	1772	1928	1344	69	88	84	0	0.000	0.000	0.000	0.000	0.000	0.000	0.000	0.000	0.000	0.000	0.000	0.000	0.000	0.000	0.046	0.053	0.056	0.051	2.521	0.056	0.468	316	2384	100	1006	21715	22721	954	17835	18789	Error	Error	-4.432	1006	21715	954	17835	594228	6195883	1.285	13.154	0	0	0
1	7	11	"A64"	"A64"	15445	56780	100	1610	1703	718	42	910	910	997	938	94	37	3	0	14689	14291	5259	36	1757	1757	1814	742	40	97	93	0	0.000	0.000	0.000	0.000	0.000	0.000	0.000	0.000	0.000	0.000	0.000	0.000	0.000	0.000	0.054	0.063	0.064	0.058	2.436	0.062	0.250	316	2384	100	700	12932	13632	793	12534	13327	Error	Error	-4.207	700	12932	793	12534	538291	4515820	0.753	16.815	0	0	0
1	8	11	"A64"	"A64"	15745	56780	100	1717	1795	781	43	933	933	1072	1320	123	20	0	0	16126	15304	5321	34	1781	1781	1947	1897	97	95	90	0	0.000	0.000	0.000	0.000	0.000	0.000	0.000	0.000	0.000	0.000	0.000	0.000	0.000	0.000	0.055	0.064	0.060	0.054	2.450	0.068	0.129	316	2384	100	784	14345	15129	862	13523	14385	Error	Error	-4.194	784	14345	862	13523	567125	4836002	0.548	7.041	0	0	0
1	9	11	"A64"	"A64"	16045	56775	100	1680	1752	685	39	955	955	1074	1184	110	27	1	0	14909	14189	5640	39	1801	1801	1987	1287	64	94	91	0	0.000	0.000	0.000	0.000	0.000	0.000	0.000	0.000	0.000	0.000	0.000	0.000	0.000	0.000	0.055	0.064	0.064	0.060	2.572	0.071	0.136	316	2384	100	725	13108	13833	797	12388	13185	Error	Error	-4.176	725	13108	797	12388	553500	4483650	0.573	9.481	0	0	0
1	10	11	"A65"	"A65"	16345	56775	100	1772	1812	626	34	938	938	1050	1165	110	28	1	0	18041	17912	6763	37	1789	1789	1991	1973	99	94	91	0	0.000	0.000	0.000	0.000	0.000	0.000	0.000	0.000	0.000	0.000	0.000	0.000	0.000	0.000	0.051	0.054	0.054	0.052	2.044	0.064	0.238	316	2384	100	834	16252	17086	874	16123	16997	Error	Error	-4.284	834	16252	874	16123	572646	5660300	0.654	8.069	0	0	0
1	11	11	"A65"	"A65"	16640	56775	100	1685	1802	1344	74	938	938	1078	1544	143	13	0	0	16907	16266	7172	44	1797	1797	2084	1956	93	91	87	0	0.000	0.000	0.000	0.000	0.000	0.000	0.000	0.000	0.000	0.000	0.000	0.000	0.000	0.000	0.049	0.060	0.059	0.053	2.448	0.057	0.097	316	2384	100	747	15110	15857	864	14469	15333	Error	Error	-4.338	747	15110	864	14469	569516	5140175	0.469	7.251	0	0	0
1	12	11	"A65"	"A65"	16940	56775	100	1773	1894	1400	73	951	951	1070	1032	96	35	5	0	18498	17713	8393	47	1813	1813	2168	2435	112	87	85	0	0.000	0.000	0.000	0.000	0.000	0.000	0.000	0.000	0.000	0.000	0.000	0.000	0.000	0.000	0.049	0.059	0.053	0.050	2.786	0.061	0.329	316	2384	100	822	16685	17507	943	15900	16843	Error	Error	-4.343	822	16685	943	15900	598365	5597348	0.798	6.384	0	0	0
1	13	11	"A66"	"A66"	17240	56775	100	1934	1991	783	39	938	938	1084	1845	170	16	0	0	25285	21595	9946	46	1799	1799	1956	1745	89	89	84	0	0.000	0.000	0.000	0.000	0.000	0.000	0.000	0.000	0.000	0.000	0.000	0.000	0.000	0.000	0.042	0.053	0.051	0.056	2.678	0.081	0.102	316	2384	100	996	23486	24482	1053	19796	20849	Error	Error	-4.560	996	23486	1053	19796	629221	6824024	0.492	11.254	0	0	0
1	14	11	"A66"	"A66"	17540	56775	100	2013	2194	2354	107	977	977	1106	1424	128	29	2	0	23112	19690	9893	50	1831	1831	2071	2196	106	83	81	0	0.000	0.000	0.000	0.000	0.000	0.000	0.000	0.000	0.000	0.000	0.000	0.000	0.000	0.000	0.049	0.068	0.058	0.065	2.637	0.074	0.193	316	2384	100	1036	21281	22317	1217	17859	19076	Error	Error	-4.360	1036	21281	1217	17859	693449	6222186	0.764	8.023	0	0	0
1	15	11	"A66"	"A66"	17840	56775	100	1882	1947	1174	60	987	987	1219	2666	218	1	0	0	22812	19473	8957	45	1830	1830	2060	2028	98	87	83	0	0.000	0.000	0.000	0.000	0.000	0.000	0.000	0.000	0.000	0.000	0.000	0.000	0.000	0.000	0.043	0.054	0.052	0.052	2.476	0.069	0.130	316	2384	100	895	20982	21877	960	17643	18603	Error	Error	-4.551	895	20982	960	17643	615319	6153355	0.273	8.586	0	0	0
1	16	11	"A67"	"A67"	18140	56770	100	1520	1653	771	46	1043	1043	1227	2052	167	3	0	0	9965	11745	8095	68	1862	1862	2097	1963	93	77	69	0	0.000	0.000	0.000	0.000	0.000	0.000	0.000	0.000	0.000	0.000	0.000	0.000	0.000	0.000	0.059	0.062	0.073	0.083	4.056	0.093	0.118	316	2384	100	477	8103	8580	610	9883	10493	Error	Error	-4.086	477	8103	610	9883	522353	3711483	0.208	4.915	0	0	0
1	17	11	"A67"	"A67"	18440	56770	100	1648	1758	757	43	1046	1046	1155	1026	88	28	5	0	11913	13702	8576	62	1897	1897	2071	1744	84	87	80	0	0.000	0.000	0.000	0.000	0.000	0.000	0.000	0.000	0.000	0.000	0.000	0.000	0.000	0.000	0.060	0.060	0.069	0.067	3.232	0.060	0.234	316	2384	100	602	10016	10618	712	11805	12517	Error	Error	-4.056	602	10016	712	11805	555635	4329987	0.588	6.669	0	0	0
1	18	11	"A67"	"A67"	18740	56770	100	1592	1839	2323	126	1084	1084	1211	1483	122	10	1	0	11925	12730	7223	56	1913	1913	2152	2372	110	84	75	0	0.000	0.000	0.000	0.000	0.000	0.000	0.000	0.000	0.000	0.000	0.000	0.000	0.000	0.000	0.051	0.070	0.067	0.068	3.251	0.100	0.074	316	2384	100	508	10012	10520	755	10817	11572	Error	Error	-4.301	508	10012	755	10817	581053	4022620	0.423	4.460	0	0	0
1	1	12	"A68"	"A68"	13650	57085	100	1556	1608	606	37	1020	1020	1095	714	65	37	7	0	12726	12373	5812	46	1854	1854	1916	605	31	97	95	0	0.000	0.000	0.000	0.000	0.000	0.000	0.000	0.000	0.000	0.000	0.000	0.000	0.000	0.000	0.049	0.056	0.061	0.057	3.147	0.047	0.172	316	2384	100	536	10872	11408	588	10519	11107	Error	Error	-4.342	536	10872	588	10519	508054	3909870	0.718	17.284	0	0	0
1	2	12	"A68"	"A68"	13950	57085	100	1657	1775	1531	86	990	990	1067	865	81	34	8	0	15814	14732	6266	42	1832	1832	2008	1111	55	93	90	0	0.000	0.000	0.000	0.000	0.000	0.000	0.000	0.000	0.000	0.000	0.000	0.000	0.000	0.000	0.048	0.061	0.054	0.054	2.660	0.081	0.084	316	2384	100	667	13982	14649	785	12900	13685	Error	Error	-4.390	667	13982	785	12900	561045	4655374	0.818	11.453	0	0	0
1	3	12	"A68"	"A68"	14250	57085	100	1558	1736	1018	58	961	961	1035	672	64	47	19	0	12356	12254	5593	45	1813	1813	1913	1129	59	96	92	0	0.000	0.000	0.000	0.000	0.000	0.000	0.000	0.000	0.000	0.000	0.000	0.000	0.000	0.000	0.057	0.074	0.078	0.069	2.514	0.073	0.175	316	2384	100	597	10543	11140	775	10441	11216	Error	Error	-4.142	597	10543	775	10441	548702	3872179	1.043	9.159	0	0	0
1	4	12	"A69"	"A69"	14550	57080	100	2022	2006	1180	58	977	977	1038	581	55	62	46	0	24275	20965	11469	54	1832	1832	1981	1346	67	85	80	0	0.000	0.000	0.000	0.000	0.000	0.000	0.000	0.000	0.000	0.000	0.000	0.000	0.000	0.000	0.047	0.054	0.054	0.057	2.520	0.055	0.365	316	2384	100	1045	22443	23488	1029	19133	20162	Error	Error	-4.425	1045	22443	1029	19133	633891	6624974	1.666	14.104	0	0	0
1	5	12	"A69"	"A69"	14850	57080	100	2141	2192	1228	56	921	921	1006	761	75	73	34	0	28656	24848	9878	39	1785	1785	1878	944	50	98	93	0	0.000	0.000	0.000	0.000	0.000	0.000	0.000	0.000	0.000	0.000	0.000	0.000	0.000	0.000	0.045	0.055	0.054	0.054	1.958	0.057	0.384	316	2384	100	1220	26871	28091	1271	23063	24334	Error	Error	-4.461	1220	26871	1271	23063	692756	7851890	1.558	24.333	0	0	0
1	6	12	"A69"	"A69"	15150	57080	100	2143	2170	835	38	940	940	1016	704	69	71	40	0	30184	26614	10155	38	1786	1786	1994	1600	80	95	88	0	0.000	0.000	0.000	0.000	0.000	0.000	0.000	0.000	0.000	0.000	0.000	0.000	0.000	0.000	0.042	0.050	0.049	0.048	2.037	0.052	0.481	316	2384	100	1203	28398	29601	1230	24828	26058	Error	Error	-4.561	1203	28398	1230	24828	685584	8409904	1.639	15.388	0	0	0
1	7	12	"A70"	"A70"	15450	57080	100	1415	1619	1720	106	943	943	1006	605	60	40	11	0	10341	11018	6120	55	1799	1799	1883	802	42	94	92	0	0.000	0.000	0.000	0.000	0.000	0.000	0.000	0.000	0.000	0.000	0.000	0.000	0.000	0.000	0.055	0.073	0.069	0.065	3.500	0.070	0.125	316	2384	100	472	8542	9014	676	9219	9895	Error	Error	-4.178	472	8542	676	9219	511496	3481644	1.013	11.390	0	0	0
1	8	12	"A70"	"A70"	15750	57080	100	1672	1841	1138	61	930	930	1010	791	78	48	14	0	20068	18297	8562	46	1781	1781	1885	942	49	98	97	0	0.000	0.000	0.000	0.000	0.000	0.000	0.000	0.000	0.000	0.000	0.000	0.000	0.000	0.000	0.041	0.055	0.055	0.051	2.368	0.058	0.182	316	2384	100	742	18287	19029	911	16516	17427	Error	Error	-4.623	742	18287	911	16516	581732	5781713	1.051	17.423	0	0	0
1	9	12	"A70"	"A70"	16050	57080	100	1506	1636	859	52	937	937	1052	1360	129	11	1	0	17338	16099	5962	37	1773	1773	1868	929	49	99	98	0	0.000	0.000	0.000	0.000	0.000	0.000	0.000	0.000	0.000	0.000	0.000	0.000	0.000	0.000	0.037	0.049	0.044	0.039	3.081	0.051	0.106	316	2384	100	569	15565	16134	699	14326	15025	Error	Error	-4.774	569	15565	699	14326	516975	5087423	0.429	15.319	0	0	0
1	10	12	"A71"	"A71"	16350	57075	100	1674	1729	775	44	946	946	1040	993	95	33	3	0	18160	16070	7443	46	1786	1786	1924	1473	76	87	83	0	0.000	0.000	0.000	0.000	0.000	0.000	0.000	0.000	0.000	0.000	0.000	0.000	0.000	0.000	0.044	0.055	0.054	0.055	2.461	0.058	0.166	316	2384	100	728	16374	17102	783	14284	15067	Error	Error	-4.491	728	16374	783	14284	546411	5078123	0.694	9.604	0	0	0
1	11	12	"A71"	"A71"	16645	57075	100	1948	2039	1105	54	941	941	1040	846	81	58	20	0	23889	20869	9315	44	1796	1796	1930	1354	70	93	87	0	0.000	0.000	0.000	0.000	0.000	0.000	0.000	0.000	0.000	0.000	0.000	0.000	0.000	0.000	0.046	0.058	0.055	0.053	2.503	0.059	0.202	316	2384	100	1007	22093	23100	1098	19073	20171	Error	Error	-4.455	1007	22093	1098	19073	644198	6594644	1.181	13.987	0	0	0
1	12	12	"A71"	"A71"	16945	57075	100	2093	2229	1655	74	945	945	1052	1235	117	45	8	0	27026	23769	10291	43	1786	1786	1947	1538	78	95	89	0	0.000	0.000	0.000	0.000	0.000	0.000	0.000	0.000	0.000	0.000	0.000	0.000	0.000	0.000	0.045	0.058	0.054	0.052	2.121	0.064	0.232	316	2384	100	1148	25240	26388	1284	21983	23267	Error	Error	-4.459	1148	25240	1284	21983	704352	7511135	0.953	14.189	0	0	0
1	13	12	"A72"	"A72"	17245	57075	100	1993	2176	1934	88	966	966	1114	1554	139	21	2	0	14721	15021	6533	43	1835	1835	2033	1230	60	96	94	0	0.000	0.000	0.000	0.000	0.000	0.000	0.000	0.000	0.000	0.000	0.000	0.000	0.000	0.000	0.080	0.092	0.082	0.078	2.140	0.121	0.170	316	2384	100	1027	12886	13913	1210	13186	14396	Error	Error	-3.649	1027	12886	1210	13186	687601	4746702	0.683	10.559	0	0	0
1	14	12	"A72"	"A72"	17545	57075	100	2013	2155	1800	83	991	991	1120	1538	137	20	1	0	11731	12553	5638	44	1888	1888	2159	1737	80	96	94	0	0.000	0.000	0.000	0.000	0.000	0.000	0.000	0.000	0.000	0.000	0.000	0.000	0.000	0.000	0.104	0.109	0.096	0.087	2.491	0.198	0.188	316	2384	100	1022	9843	10865	1164	10665	11829	Error	Error	-3.268	1022	9843	1164	10665	681030	3966898	0.673	5.984	0	0	0
1	15	12	"A72"	"A72"	17845	57075	100	1987	2042	869	42	1003	1003	1177	1499	127	21	0	0	13911	14471	5150	35	1881	1881	2198	2370	107	98	94	0	0.000	0.000	0.000	0.000	0.000	0.000	0.000	0.000	0.000	0.000	0.000	0.000	0.000	0.000	0.082	0.083	0.078	0.070	2.400	0.076	0.081	316	2384	100	984	12030	13014	1039	12590	13629	Error	Error	-3.612	984	12030	1039	12590	645174	4572820	0.577	5.178	0	0	0
1	16	12	"A73"	"A73"	18145	57075	100	1195	1413	2145	151	1004	1004	1115	1255	112	4	1	0	4063	5742	3860	67	1816	1816	1923	1147	59	76	48	0	0.000	0.000	0.000	0.000	0.000	0.000	0.000	0.000	0.000	0.000	0.000	0.000	0.000	0.000	0.085	0.104	0.132	0.122	3.851	0.272	0.056	316	2384	100	191	2247	2438	409	3926	4335	Error	Error	-3.556	191	2247	409	3926	446360	1814402	0.237	3.330	0	0	0
1	17	12	"A73"	"A73"	18445	57070	100	1296	1450	1312	90	1050	1050	1196	1510	126	4	0	0	4299	6070	4316	71	1877	1877	2036	2162	106	51	31	0	0.000	0.000	0.000	0.000	0.000	0.000	0.000	0.000	0.000	0.000	0.000	0.000	0.000	0.000	0.102	0.095	0.119	0.111	4.171	0.214	0.142	316	2384	100	246	2422	2668	400	4193	4593	Error	Error	-3.299	246	2422	400	4193	458335	1918018	0.168	1.866	0	0	0
1	18	12	"A73"	"A73"	18745	57070	100	1266	1379	730	52	1103	1103	1241	1248	100	5	0	0	3849	5833	4138	70	1911	1911	2068	1608	77	56	37	0	0.000	0.000	0.000	0.000	0.000	0.000	0.000	0.000	0.000	0.000	0.000	0.000	0.000	0.000	0.084	0.070	0.113	0.121	4.031	0.144	0.087	316	2384	100	163	1938	2101	276	3922	4198	Error	Error	-3.572	163	1938	276	3922	435772	1843304	0.111	2.341	0	0	0
1	1	13	"A74"	"A74"	13655	57385	100	1747	1802	736	40	993	993	1090	791	72	48	10	0	15995	15586	7046	45	1813	1813	1875	621	33	98	93	0	0.000	0.000	0.000	0.000	0.000	0.000	0.000	0.000	0.000	0.000	0.000	0.000	0.000	0.000	0.053	0.059	0.060	0.056	2.629	0.057	0.175	316	2384	100	754	14182	14936	809	13773	14582	Error	Error	-4.233	754	14182	809	13773	569472	4925255	0.900	22.079	0	0	0
1	2	13	"A74"	"A74"	13955	57385	100	1723	1772	652	36	960	960	1028	628	61	57	23	0	14947	14939	6469	43	1795	1795	1882	708	37	97	92	0	0.000	0.000	0.000	0.000	0.000	0.000	0.000	0.000	0.000	0.000	0.000	0.000	0.000	0.000	0.058	0.062	0.066	0.057	2.419	0.060	0.211	316	2384	100	763	13152	13915	812	13144	13956	Error	Error	-4.107	763	13152	812	13144	559839	4720569	1.185	18.442	0	0	0
1	3	13	"A74"	"A74"	14255	57385	100	1749	1832	1256	68	958	958	1012	507	50	71	38	0	13826	13849	5872	42	1762	1762	1819	535	29	98	96	0	0.000	0.000	0.000	0.000	0.000	0.000	0.000	0.000	0.000	0.000	0.000	0.000	0.000	0.000	0.066	0.072	0.072	0.067	2.319	0.073	0.236	316	2384	100	791	12064	12855	874	12087	12961	Error	Error	-3.931	791	12064	874	12087	579027	4376277	1.617	22.486	0	0	0
1	4	13	"A75"	"A75"	14555	57385	100	2230	2246	1014	45	954	954	1037	799	77	70	33	0	13189	12956	5070	39	1795	1795	1895	947	49	94	91	0	0.000	0.000	0.000	0.000	0.000	0.000	0.000	0.000	0.000	0.000	0.000	0.000	0.000	0.000	0.112	0.116	0.111	0.107	2.332	0.110	0.367	316	2384	100	1276	11394	12670	1292	11161	12453	Error	Error	-3.159	1276	11394	1292	11161	709645	4094069	1.513	11.680	0	0	0
1	5	13	"A75"	"A75"	14855	57380	100	2144	2208	1017	46	937	937	1016	772	75	66	35	0	12108	11631	4551	39	1770	1770	1889	924	48	93	89	0	0.000	0.000	0.000	0.000	0.000	0.000	0.000	0.000	0.000	0.000	0.000	0.000	0.000	0.000	0.117	0.129	0.125	0.117	2.408	0.125	0.292	316	2384	100	1207	10338	11545	1271	9861	11132	Error	Error	-3.098	1207	10338	1271	9861	697666	3675489	1.544	10.543	0	0	0
1	6	13	"A75"	"A75"	15155	57380	100	2205	2252	1093	48	921	921	1020	847	83	69	31	0	12262	12201	5607	45	1760	1760	1918	1136	59	92	86	0	0.000	0.000	0.000	0.000	0.000	0.000	0.000	0.000	0.000	0.000	0.000	0.000	0.000	0.000	0.122	0.127	0.127	0.120	2.508	0.118	0.359	316	2384	100	1284	10502	11786	1331	10441	11772	Error	Error	-3.032	1284	10502	1331	10441	711639	3855523	1.455	9.052	0	0	0
1	7	13	"A76"	"A76"	15455	57380	100	1579	1670	792	47	943	943	1080	1540	142	9	0	0	13400	12356	5206	42	1762	1762	1877	1145	61	93	89	0	0.000	0.000	0.000	0.000	0.000	0.000	0.000	0.000	0.000	0.000	0.000	0.000	0.000	0.000	0.055	0.069	0.068	0.063	2.302	0.089	0.062	316	2384	100	636	11638	12274	727	10594	11321	Error	Error	-4.194	636	11638	727	10594	527807	3904370	0.383	9.152	0	0	0
1	8	13	"A76"	"A76"	15755	57380	100	1686	1708	755	44	942	942	1030	860	83	41	7	0	14190	13462	6657	49	1774	1774	1993	1405	70	88	85	0	0.000	0.000	0.000	0.000	0.000	0.000	0.000	0.000	0.000	0.000	0.000	0.000	0.000	0.000	0.060	0.066	0.069	0.066	2.575	0.068	0.170	316	2384	100	744	12416	13160	766	11688	12454	Error	Error	-4.061	744	12416	766	11688	539875	4254136	0.788	8.163	0	0	0
1	9	13	"A76"	"A76"	16055	57380	100	1699	1686	669	39	940	940	1088	1406	129	15	0	0	14083	13235	6398	48	1789	1789	1968	1354	68	86	83	0	0.000	0.000	0.000	0.000	0.000	0.000	0.000	0.000	0.000	0.000	0.000	0.000	0.000	0.000	0.062	0.065	0.075	0.065	2.909	0.071	0.099	316	2384	100	759	12294	13053	746	11446	12192	Error	Error	-4.018	759	12294	746	11446	532857	4182304	0.425	8.321	0	0	0
1	10	13	"A77"	"A77"	16355	57380	100	3267	3202	1762	55	935	935	1029	1134	110	81	51	0	10369	10684	3919	36	1768	1768	1902	1143	60	98	95	0	0.000	0.000	0.000	0.000	0.000	0.000	0.000	0.000	0.000	0.000	0.000	0.000	0.000	0.000	0.271	0.254	0.260	0.231	1.928	0.306	0.428	316	2384	100	2332	8601	10933	2267	8916	11183	Error	Error	-1.883	2332	8601	2267	8916	1011785	3376064	1.916	7.683	0	0	0
1	11	13	"A77"	"A77"	16650	57375	100	3068	2935	1647	56	952	952	1048	1026	97	71	51	0	9583	9529	4046	42	1794	1794	2041	1473	72	89	86	0	0.000	0.000	0.000	0.000	0.000	0.000	0.000	0.000	0.000	0.000	0.000	0.000	0.000	0.000	0.272	0.256	0.269	0.234	2.510	0.253	0.398	316	2384	100	2116	7789	9905	1983	7735	9718	Error	Error	-1.880	2116	7789	1983	7735	927545	3011207	1.839	5.084	0	0	0
1	12	13	"A77"	"A77"	16950	57375	100	3150	2976	1598	53	979	979	1119	1737	155	61	8	0	10589	10257	4953	48	1834	1834	2164	2026	93	86	82	0	0.000	0.000	0.000	0.000	0.000	0.000	0.000	0.000	0.000	0.000	0.000	0.000	0.000	0.000	0.248	0.237	0.245	0.220	2.340	0.230	0.341	316	2384	100	2171	8755	10926	1997	8423	10420	Error	Error	-2.012	2171	8755	1997	8423	940479	3241301	1.069	3.995	0	0	0
1	13	13	"A78"	"A78"	17250	57375	100	1797	1842	1138	61	960	960	1056	1235	116	23	1	0	11822	11342	5066	44	1859	1859	2057	1483	72	91	86	0	0.000	0.000	0.000	0.000	0.000	0.000	0.000	0.000	0.000	0.000	0.000	0.000	0.000	0.000	0.084	0.093	0.090	0.087	2.273	0.090	0.181	316	2384	100	837	9963	10800	882	9483	10365	Error	Error	-3.573	837	9963	882	9483	582127	3584072	0.636	6.261	0	0	0
1	14	13	"A78"	"A78"	17550	57375	100	1721	1891	1706	90	1001	1001	1177	1691	143	9	1	0	12855	12072	6675	55	1894	1894	2250	2290	101	80	75	0	0.000	0.000	0.000	0.000	0.000	0.000	0.000	0.000	0.000	0.000	0.000	0.000	0.000	0.000	0.066	0.087	0.080	0.088	2.952	0.097	0.168	316	2384	100	720	10961	11681	890	10178	11068	Error	Error	-3.928	720	10961	890	10178	597517	3814605	0.422	4.289	0	0	0
1	15	13	"A78"	"A78"	17850	57375	100	1801	1954	1527	78	986	986	1139	1517	133	14	1	0	14322	13753	5928	43	1837	1837	2008	1644	81	91	86	0	0.000	0.000	0.000	0.000	0.000	0.000	0.000	0.000	0.000	0.000	0.000	0.000	0.000	0.000	0.065	0.081	0.076	0.075	2.643	0.111	0.117	316	2384	100	815	12485	13300	968	11916	12884	Error	Error	-3.937	815	12485	968	11916	617309	4346032	0.537	7.144	0	0	0
1	16	13	"A79"	"A79"	18150	57375	100	1484	1638	743	45	1019	1019	1227	2112	172	3	0	0	12351	12869	8068	62	1833	1833	2035	1722	84	81	75	0	0.000	0.000	0.000	0.000	0.000	0.000	0.000	0.000	0.000	0.000	0.000	0.000	0.000	0.000	0.044	0.056	0.065	0.069	3.427	0.063	0.030	316	2384	100	465	10518	10983	619	11036	11655	Error	Error	-4.499	465	10518	619	11036	517543	4066609	0.195	6.292	0	0	0
1	17	13	"A79"	"A79"	18450	57370	100	1785	1893	865	45	1047	1047	1196	1606	134	15	1	0	16674	15598	8901	57	1855	1855	2103	2106	100	81	77	0	0.000	0.000	0.000	0.000	0.000	0.000	0.000	0.000	0.000	0.000	0.000	0.000	0.000	0.000	0.050	0.062	0.063	0.069	3.179	0.062	0.187	316	2384	100	738	14819	15557	846	13743	14589	Error	Error	-4.328	738	14819	846	13743	598096	4929049	0.434	6.408	0	0	0
1	18	13	"A79"	"A79"	18750	57370	100	1670	1738	716	41	1068	1068	1258	2228	177	3	0	0	13722	12903	7995	61	1902	1902	2265	2328	102	73	69	0	0.000	0.000	0.000	0.000	0.000	0.000	0.000	0.000	0.000	0.000	0.000	0.000	0.000	0.000	0.051	0.061	0.067	0.082	3.665	0.079	0.089	316	2384	100	602	11820	12422	670	11001	11671	Error	Error	-4.295	602	11820	670	11001	549361	4077426	0.215	4.570	0	0	0
1	1	14	"A80"	"A80"	13660	57685	100	1589	1635	650	39	977	977	1122	2013	179	2	0	0	11464	13435	7297	54	1790	1790	1890	1038	54	94	89	0	0.000	0.000	0.000	0.000	0.000	0.000	0.000	0.000	0.000	0.000	0.000	0.000	0.000	0.000	0.063	0.057	0.065	0.061	2.763	0.053	0.306	316	2384	100	612	9674	10286	658	11645	12303	Error	Error	-3.983	612	9674	658	11645	516661	4245363	0.255	11.122	0	0	0
1	2	14	"A80"	"A80"	13960	57685	100	1571	1638	731	44	967	967	1042	749	71	41	12	0	15578	14025	7562	53	1818	1818	2013	1477	73	84	79	0	0.000	0.000	0.000	0.000	0.000	0.000	0.000	0.000	0.000	0.000	0.000	0.000	0.000	0.000	0.044	0.055	0.059	0.063	3.221	0.057	0.311	316	2384	100	604	13760	14364	671	12207	12878	Error	Error	-4.510	604	13760	671	12207	517624	4431928	0.796	8.133	0	0	0
1	3	14	"A80"	"A80"	14260	57685	100	1680	1842	1348	73	962	962	1048	842	80	42	8	0	16616	15225	7710	50	1791	1791	1929	1015	52	90	85	0	0.000	0.000	0.000	0.000	0.000	0.000	0.000	0.000	0.000	0.000	0.000	0.000	0.000	0.000	0.048	0.066	0.061	0.065	3.125	0.061	0.235	316	2384	100	718	14825	15543	880	13434	14314	Error	Error	-4.368	718	14825	880	13434	582116	4811013	0.943	13.100	0	0	0
1	4	14	"A81"	"A81"	14560	57685	100	1728	1827	1148	62	939	939	1034	1002	96	36	4	0	17932	15252	8014	52	1780	1780	1916	1045	54	87	81	0	0.000	0.000	0.000	0.000	0.000	0.000	0.000	0.000	0.000	0.000	0.000	0.000	0.000	0.000	0.049	0.066	0.065	0.074	3.167	0.070	0.210	316	2384	100	789	16152	16941	888	13472	14360	Error	Error	-4.356	789	16152	888	13472	577185	4819716	0.791	12.762	0	0	0
1	5	14	"A81"	"A81"	14860	57680	100	1754	1840	1009	54	942	942	1018	734	72	54	18	0	17073	15280	6416	41	1804	1804	2032	1614	79	89	84	0	0.000	0.000	0.000	0.000	0.000	0.000	0.000	0.000	0.000	0.000	0.000	0.000	0.000	0.000	0.053	0.067	0.066	0.064	2.865	0.065	0.362	316	2384	100	812	15269	16081	898	13476	14374	Error	Error	-4.233	812	15269	898	13476	581286	4828522	1.120	8.208	0	0	0
1	6	14	"A81"	"A81"	15160	57680	100	1763	1875	1218	64	941	941	1047	1039	99	36	6	0	19278	17675	6906	39	1760	1760	2079	2160	103	90	86	0	0.000	0.000	0.000	0.000	0.000	0.000	0.000	0.000	0.000	0.000	0.000	0.000	0.000	0.000	0.047	0.059	0.055	0.052	2.301	0.061	0.193	316	2384	100	822	17518	18340	934	15915	16849	Error	Error	-4.414	822	17518	934	15915	592605	5585288	0.797	7.220	0	0	0
1	7	14	"A82"	"A82"	15460	57680	100	1793	1907	1340	70	912	912	1037	1211	116	31	2	0	17729	16711	6818	40	1772	1772	1860	966	51	98	94	0	0.000	0.000	0.000	0.000	0.000	0.000	0.000	0.000	0.000	0.000	0.000	0.000	0.000	0.000	0.055	0.067	0.064	0.060	2.356	0.061	0.168	316	2384	100	881	15957	16838	995	14939	15934	Error	Error	-4.179	881	15957	995	14939	602501	5280627	0.718	15.374	0	0	0
1	8	14	"A82"	"A82"	15760	57680	100	1818	2056	2790	135	937	937	1042	1067	102	38	5	0	18817	16878	7112	42	1800	1800	2002	1407	70	88	87	0	0.000	0.000	0.000	0.000	0.000	0.000	0.000	0.000	0.000	0.000	0.000	0.000	0.000	0.000	0.052	0.074	0.061	0.060	2.670	0.076	0.135	316	2384	100	881	17017	17898	1119	15078	16197	Error	Error	-4.272	881	17017	1119	15078	649546	5333505	0.950	10.573	0	0	0
1	9	14	"A82"	"A82"	16060	57680	100	1922	2005	988	49	935	935	1066	1242	116	36	4	0	18830	16911	7749	45	1783	1783	1925	1149	59	91	85	0	0.000	0.000	0.000	0.000	0.000	0.000	0.000	0.000	0.000	0.000	0.000	0.000	0.000	0.000	0.058	0.071	0.066	0.072	2.580	0.065	0.116	316	2384	100	987	17047	18034	1070	15128	16198	Error	Error	-4.110	987	17047	1070	15128	633481	5343973	0.756	13.043	0	0	0
1	10	14	"A83"	"A83"	16360	57680	100	1617	1752	1560	89	940	940	1029	848	82	39	7	0	12991	12609	5633	44	1796	1796	1863	759	40	98	96	0	0.000	0.000	0.000	0.000	0.000	0.000	0.000	0.000	0.000	0.000	0.000	0.000	0.000	0.000	0.060	0.075	0.071	0.064	2.574	0.101	0.322	316	2384	100	677	11195	11872	812	10813	11625	Error	Error	-4.048	677	11195	812	10813	553732	3984419	0.853	14.158	0	0	0
1	11	14	"A83"	"A83"	16655	57680	100	1582	1767	1899	107	966	966	1187	2243	188	2	0	0	12759	11560	5950	51	1809	1809	2031	1710	84	82	77	0	0.000	0.000	0.000	0.000	0.000	0.000	0.000	0.000	0.000	0.000	0.000	0.000	0.000	0.000	0.056	0.082	0.077	0.081	3.430	0.108	0.061	316	2384	100	616	10950	11566	801	9751	10552	Error	Error	-4.152	616	10950	801	9751	558405	3652918	0.259	5.573	0	0	0
1	12	14	"A83"	"A83"	16955	57675	100	1633	1738	1808	104	966	966	1099	1554	141	6	0	0	13265	12151	5609	46	1814	1814	1980	1343	67	86	84	0	0.000	0.000	0.000	0.000	0.000	0.000	0.000	0.000	0.000	0.000	0.000	0.000	0.000	0.000	0.058	0.075	0.070	0.072	2.600	0.159	0.164	316	2384	100	667	11451	12118	772	10337	11109	Error	Error	-4.102	667	11451	772	10337	549333	3839784	0.411	7.573	0	0	0
1	13	14	"A84"	"A84"	17255	57675	100	1717	1784	1274	71	1003	1003	1260	2279	180	1	0	0	10385	11225	5886	52	1859	1859	2160	2804	129	87	81	0	0.000	0.000	0.000	0.000	0.000	0.000	0.000	0.000	0.000	0.000	0.000	0.000	0.000	0.000	0.084	0.083	0.084	0.077	2.698	0.077	0.049	316	2384	100	714	8526	9240	781	9366	10147	Error	Error	-3.578	714	8526	781	9366	563743	3547038	0.230	3.233	0	0	0
1	14	14	"A84"	"A84"	17555	57675	100	1714	1833	1167	63	985	985	1102	1201	108	26	1	0	10469	11098	5460	49	1840	1840	2063	1938	93	87	83	0	0.000	0.000	0.000	0.000	0.000	0.000	0.000	0.000	0.000	0.000	0.000	0.000	0.000	0.000	0.084	0.092	0.088	0.089	2.470	0.096	0.191	316	2384	100	729	8629	9358	848	9258	10106	Error	Error	-3.565	729	8629	848	9258	579362	3507075	0.609	4.662	0	0	0
1	15	14	"A84"	"A84"	17855	57675	100	1766	1905	1726	90	996	996	1143	1783	155	6	0	0	11575	11486	4830	42	1866	1866	2053	1710	83	92	88	0	0.000	0.000	0.000	0.000	0.000	0.000	0.000	0.000	0.000	0.000	0.000	0.000	0.000	0.000	0.079	0.094	0.088	0.081	2.606	0.138	0.108	316	2384	100	770	9709	10479	909	9620	10529	Error	Error	-3.656	770	9709	909	9620	602129	3629489	0.427	5.516	0	0	0
1	16	14	"A85"	"A85"	18155	57675	100	1484	1608	926	57	1006	1006	1143	1246	109	16	0	0	10951	9885	5854	59	1847	1847	2044	1539	75	77	72	0	0.000	0.000	0.000	0.000	0.000	0.000	0.000	0.000	0.000	0.000	0.000	0.000	0.000	0.000	0.053	0.075	0.084	0.097	3.804	0.080	0.172	316	2384	100	478	9104	9582	602	8038	8640	Error	Error	-4.251	478	9104	602	8038	508250	3123781	0.373	5.095	0	0	0
1	17	14	"A85"	"A85"	18455	57675	100	1689	1902	1664	87	1121	1121	2106	4801	227	1	1	0	11335	11401	6037	52	1927	1927	2262	1897	83	88	80	0	0.000	0.000	0.000	0.000	0.000	0.000	0.000	0.000	0.000	0.000	0.000	0.000	0.000	0.000	0.060	0.082	0.070	0.068	2.788	2.413	0.049	316	2384	100	568	9408	9976	781	9474	10255	Error	Error	-4.050	568	9408	781	9474	601122	3602716	-0.042	4.818	0	0	0
1	18	14	"A85"	"A85"	18755	57670	100	1788	1849	947	51	1139	1139	1450	1891	130	4	0	0	13610	12856	5712	44	1955	1955	2181	2145	98	89	83	0	0.000	0.000	0.000	0.000	0.000	0.000	0.000	0.000	0.000	0.000	0.000	0.000	0.000	0.000	0.056	0.065	0.064	0.060	3.201	0.076	0.131	316	2384	100	649	11655	12304	710	10901	11611	Error	Error	-4.167	649	11655	710	10901	584407	4062622	0.211	4.977	0	0	0
1	1	15	"A86"	"A86"	13665	57985	100	1440	1559	684	43	976	976	1094	1296	118	13	0	0	12484	11788	7003	59	1799	1799	1930	1248	64	83	79	0	0.000	0.000	0.000	0.000	0.000	0.000	0.000	0.000	0.000	0.000	0.000	0.000	0.000	0.000	0.043	0.058	0.061	0.060	3.345	0.055	0.246	316	2384	100	464	10685	11149	583	9989	10572	Error	Error	-4.525	464	10685	583	9989	492776	3725089	0.359	7.899	0	0	0
1	2	15	"A86"	"A86"	13965	57985	100	1716	1781	796	44	973	973	1042	654	62	56	21	0	15450	14349	5793	40	1782	1782	1922	991	51	95	89	0	0.000	0.000	0.000	0.000	0.000	0.000	0.000	0.000	0.000	0.000	0.000	0.000	0.000	0.000	0.054	0.064	0.065	0.061	2.671	0.061	0.262	316	2384	100	743	13668	14411	808	12567	13375	Error	Error	-4.201	743	13668	808	12567	562645	4534126	1.130	12.540	0	0	0
1	3	15	"A86"	"A86"	14265	57985	100	1693	1770	778	43	992	992	1090	781	71	45	13	0	15213	14284	6702	46	1780	1780	1957	1282	65	87	84	0	0.000	0.000	0.000	0.000	0.000	0.000	0.000	0.000	0.000	0.000	0.000	0.000	0.000	0.000	0.052	0.062	0.066	0.067	2.695	0.061	0.315	316	2384	100	701	13433	14134	778	12504	13282	Error	Error	-4.260	701	13433	778	12504	559231	4513828	0.871	9.615	0	0	0
1	4	15	"A87"	"A87"	14565	57985	100	1491	1549	615	39	959	959	1041	644	61	41	12	0	12339	11913	5755	48	1755	1755	1835	874	47	89	86	0	0.000	0.000	0.000	0.000	0.000	0.000	0.000	0.000	0.000	0.000	0.000	0.000	0.000	0.000	0.050	0.058	0.061	0.059	2.661	0.062	0.265	316	2384	100	532	10584	11116	590	10158	10748	Error	Error	-4.314	532	10584	590	10158	489475	3764429	0.789	11.531	0	0	0
1	5	15	"A87"	"A87"	14865	57985	100	1502	1548	709	45	928	928	1023	879	85	31	4	0	11357	10537	5332	50	1754	1754	1880	932	49	85	81	0	0.000	0.000	0.000	0.000	0.000	0.000	0.000	0.000	0.000	0.000	0.000	0.000	0.000	0.000	0.060	0.071	0.077	0.075	3.862	0.075	0.091	316	2384	100	574	9603	10177	620	8783	9403	Error	Error	-4.064	574	9603	620	8783	489046	3329625	0.597	9.289	0	0	0
1	6	15	"A87"	"A87"	15165	57980	100	1530	1638	1486	90	949	949	1023	826	80	33	6	0	11987	11605	6546	56	1776	1776	2031	1586	78	78	75	0	0.000	0.000	0.000	0.000	0.000	0.000	0.000	0.000	0.000	0.000	0.000	0.000	0.000	0.000	0.057	0.070	0.068	0.077	3.219	0.071	0.107	316	2384	100	581	10211	10792	689	9829	10518	Error	Error	-4.135	581	10211	689	9829	517480	3667178	0.745	6.037	0	0	0
1	7	15	"A88"	"A88"	15465	57980	100	1522	1636	979	59	943	943	1036	994	95	29	1	0	14457	13428	5916	44	1754	1754	1853	944	50	95	93	0	0.000	0.000	0.000	0.000	0.000	0.000	0.000	0.000	0.000	0.000	0.000	0.000	0.000	0.000	0.046	0.059	0.061	0.058	2.663	0.068	0.168	316	2384	100	579	12703	13282	693	11674	12367	Error	Error	-4.455	579	12703	693	11674	517075	4243122	0.604	12.262	0	0	0
1	8	15	"A88"	"A88"	15765	57980	100	1653	1650	843	51	933	933	1036	1021	98	27	1	0	16194	14851	6061	40	1781	1781	1933	1328	68	92	86	0	0.000	0.000	0.000	0.000	0.000	0.000	0.000	0.000	0.000	0.000	0.000	0.000	0.000	0.000	0.050	0.055	0.055	0.053	2.194	0.071	0.142	316	2384	100	720	14413	15133	717	13070	13787	Error	Error	-4.323	720	14413	717	13070	521429	4692897	0.601	9.727	0	0	0
1	9	15	"A88"	"A88"	16065	57980	100	1764	1852	940	50	919	919	1056	1296	122	23	1	0	17168	15618	5654	36	1767	1767	1885	1279	67	95	91	0	0.000	0.000	0.000	0.000	0.000	0.000	0.000	0.000	0.000	0.000	0.000	0.000	0.000	0.000	0.055	0.067	0.066	0.063	2.490	0.085	0.063	316	2384	100	845	15401	16246	933	13851	14784	Error	Error	-4.188	845	15401	933	13851	585115	4935420	0.614	10.737	0	0	0
1	10	15	"A89"	"A89"	16360	57980	100	1581	1758	1848	105	959	959	1080	1621	150	5	1	0	15507	14847	6241	42	1784	1784	1956	1589	81	92	90	0	0.000	0.000	0.000	0.000	0.000	0.000	0.000	0.000	0.000	0.000	0.000	0.000	0.000	0.000	0.045	0.061	0.056	0.049	2.820	0.075	0.203	316	2384	100	622	13723	14345	799	13063	13862	Error	Error	-4.464	622	13723	799	13063	555569	4691625	0.418	8.113	0	0	0
1	11	15	"A89"	"A89"	16660	57980	100	1991	4533	7480	165	1023	1023	1992	4537	227	18	10	0	17992	17153	6990	40	1824	1824	2141	1912	89	92	88	0	0.000	0.000	0.000	0.000	0.000	0.000	0.000	0.000	0.000	0.000	0.000	0.000	0.000	0.000	0.060	0.229	0.074	0.091	4.174	0.333	0.089	316	2384	100	968	16168	17136	3510	15329	18839	Error	Error	-4.062	968	16168	3510	15329	1432489	5420311	0.560	7.851	0	0	0
1	12	15	"A89"	"A89"	16960	57980	100	2043	3543	5095	143	1041	1041	1993	4398	220	15	6	0	18582	19186	9511	49	1864	1864	2195	1973	89	93	90	0	0.000	0.000	0.000	0.000	0.000	0.000	0.000	0.000	0.000	0.000	0.000	0.000	0.000	0.000	0.060	0.144	0.074	0.077	3.544	0.242	0.066	316	2384	100	1002	16718	17720	2502	17322	19824	Error	Error	-4.060	1002	16718	2502	17322	1119543	6062894	0.352	8.612	0	0	0
1	13	15	"A90"	"A90"	17260	57975	100	1547	1591	798	50	955	955	1101	1799	163	2	0	0	13511	11513	6090	52	1812	1812	2013	2125	105	76	74	0	0.000	0.000	0.000	0.000	0.000	0.000	0.000	0.000	0.000	0.000	0.000	0.000	0.000	0.000	0.051	0.066	0.069	0.075	3.346	0.062	0.112	316	2384	100	592	11699	12291	636	9701	10337	Error	Error	-4.305	592	11699	636	9701	502798	3638168	0.272	4.471	0	0	0
1	14	15	"A90"	"A90"	17560	57975	100	1677	1701	815	47	972	972	1114	1756	157	4	0	0	14152	12972	6080	46	1825	1825	2015	1625	80	87	83	0	0.000	0.000	0.000	0.000	0.000	0.000	0.000	0.000	0.000	0.000	0.000	0.000	0.000	0.000	0.057	0.065	0.068	0.059	2.964	0.098	0.285	316	2384	100	705	12327	13032	729	11147	11876	Error	Error	-4.128	705	12327	729	11147	537622	4099198	0.334	6.743	0	0	0
1	15	15	"A90"	"A90"	17860	57975	100	1699	1906	1219	63	1004	1004	1109	967	87	37	7	0	15138	14022	6361	45	1865	1865	2028	1764	86	86	83	0	0.000	0.000	0.000	0.000	0.000	0.000	0.000	0.000	0.000	0.000	0.000	0.000	0.000	0.000	0.052	0.074	0.070	0.067	2.909	0.081	0.196	316	2384	100	695	13273	13968	902	12157	13059	Error	Error	-4.255	695	13273	902	12157	602236	4430849	0.824	6.799	0	0	0
1	16	15	"A91"	"A91"	18160	57975	100	1586	1672	1041	62	1007	1007	1158	1630	140	5	0	0	11209	10931	5891	53	1847	1847	2053	1920	93	80	76	0	0.000	0.000	0.000	0.000	0.000	0.000	0.000	0.000	0.000	0.000	0.000	0.000	0.000	0.000	0.062	0.073	0.076	0.079	3.758	0.177	0.179	316	2384	100	579	9362	9941	665	9084	9749	Error	Error	-4.015	579	9362	665	9084	528465	3454098	0.315	4.624	0	0	0
1	17	15	"A91"	"A91"	18460	57975	100	1753	1962	3097	157	1059	1059	1186	1733	146	7	0	0	13421	12665	6429	50	1879	1879	2000	1169	58	88	83	0	0.000	0.000	0.000	0.000	0.000	0.000	0.000	0.000	0.000	0.000	0.000	0.000	0.000	0.000	0.060	0.084	0.076	0.075	3.129	0.141	0.069	316	2384	100	694	11542	12236	903	10786	11689	Error	Error	-4.056	694	11542	903	10786	620005	4002219	0.448	9.123	0	0	0
1	18	15	"A91"	"A91"	18760	57975	100	1679	1829	886	48	1085	1085	1332	2351	176	1	0	0	13041	12410	6426	51	1932	1932	2138	1906	89	82	78	0	0.000	0.000	0.000	0.000	0.000	0.000	0.000	0.000	0.000	0.000	0.000	0.000	0.000	0.000	0.053	0.071	0.075	0.079	3.507	0.098	0.072	316	2384	100	594	11109	11703	744	10478	11222	Error	Error	-4.225	594	11109	744	10478	577940	3921438	0.211	5.389	0	0	0
1	1	16	"A92"	"A92"	13670	58285	100	1649	1692	629	37	977	977	1093	1477	135	11	0	0	15303	14844	6096	41	1789	1789	1929	1735	89	93	91	0	0.000	0.000	0.000	0.000	0.000	0.000	0.000	0.000	0.000	0.000	0.000	0.000	0.000	0.000	0.050	0.055	0.055	0.049	2.440	0.071	0.055	316	2384	100	672	13514	14186	715	13055	13770	Error	Error	-4.330	672	13514	715	13055	534648	4690724	0.406	7.444	0	0	0
1	2	16	"A92"	"A92"	13970	58285	100	1608	1677	688	41	978	978	1024	560	54	53	22	0	16444	15310	7493	48	1785	1785	2003	1622	80	87	82	0	0.000	0.000	0.000	0.000	0.000	0.000	0.000	0.000	0.000	0.000	0.000	0.000	0.000	0.000	0.043	0.052	0.055	0.053	2.497	0.056	0.286	316	2384	100	630	14659	15289	699	13525	14224	Error	Error	-4.540	630	14659	699	13525	530079	4838053	1.166	8.204	0	0	0
1	3	16	"A92"	"A92"	14270	58285	100	1631	1684	683	40	969	969	1039	576	55	54	22	0	16362	15360	7168	46	1763	1763	1942	1394	71	88	85	0	0.000	0.000	0.000	0.000	0.000	0.000	0.000	0.000	0.000	0.000	0.000	0.000	0.000	0.000	0.045	0.053	0.056	0.054	2.573	0.052	0.245	316	2384	100	662	14599	15261	715	13597	14312	Error	Error	-4.463	662	14599	715	13597	532199	4853652	1.120	9.626	0	0	0
1	4	16	"A93"	"A93"	14570	58285	100	1564	1636	665	40	953	953	1021	703	68	46	13	0	14878	13718	8275	60	1752	1752	1856	821	44	86	81	0	0.000	0.000	0.000	0.000	0.000	0.000	0.000	0.000	0.000	0.000	0.000	0.000	0.000	0.000	0.047	0.057	0.063	0.070	3.398	0.068	0.179	316	2384	100	611	13126	13737	683	11966	12649	Error	Error	-4.425	611	13126	683	11966	516989	4334978	0.875	14.448	0	0	0
1	5	16	"A93"	"A93"	14870	58285	100	1665	1832	1986	108	938	938	1013	710	70	50	15	0	16022	15429	8187	53	1751	1751	1857	924	49	93	87	0	0.000	0.000	0.000	0.000	0.000	0.000	0.000	0.000	0.000	0.000	0.000	0.000	0.000	0.000	0.051	0.065	0.057	0.059	2.872	0.083	0.256	316	2384	100	727	14271	14998	894	13678	14572	Error	Error	-4.295	727	14271	894	13678	578946	4875711	1.154	14.688	0	0	0
1	6	16	"A93"	"A93"	15170	58285	100	1723	1798	867	48	950	950	1059	1072	101	32	2	0	15325	14617	6685	45	1771	1771	1919	1469	76	92	88	0	0.000	0.000	0.000	0.000	0.000	0.000	0.000	0.000	0.000	0.000	0.000	0.000	0.000	0.000	0.057	0.066	0.065	0.063	2.276	0.061	0.155	316	2384	100	773	13554	14327	848	12846	13694	Error	Error	-4.132	773	13554	848	12846	568134	4619012	0.689	8.644	0	0	0
1	7	16	"A94"	"A94"	15470	58280	100	1850	1928	1053	54	961	961	1079	1543	143	18	1	0	23267	19701	9354	47	1775	1775	1906	1734	90	91	86	0	0.000	0.000	0.000	0.000	0.000	0.000	0.000	0.000	0.000	0.000	0.000	0.000	0.000	0.000	0.041	0.054	0.050	0.051	2.460	0.059	0.300	316	2384	100	889	21492	22381	967	17926	18893	Error	Error	-4.595	889	21492	967	17926	609233	6225359	0.550	10.262	0	0	0
1	8	16	"A94"	"A94"	15770	58280	100	1907	1902	744	39	930	930	1126	2078	184	8	0	0	24341	20338	9762	47	1767	1767	1972	1780	90	87	82	0	0.000	0.000	0.000	0.000	0.000	0.000	0.000	0.000	0.000	0.000	0.000	0.000	0.000	0.000	0.043	0.052	0.054	0.056	2.427	0.053	0.158	316	2384	100	977	22574	23551	972	18571	19543	Error	Error	-4.530	977	22574	972	18571	600944	6426670	0.373	10.318	0	0	0
1	9	16	"A94"	"A94"	16070	58280	100	1929	1983	1042	52	941	941	1089	1818	166	16	0	0	23666	20072	9239	46	1763	1763	1944	1680	86	89	84	0	0.000	0.000	0.000	0.000	0.000	0.000	0.000	0.000	0.000	0.000	0.000	0.000	0.000	0.000	0.045	0.057	0.056	0.055	2.619	0.061	0.096	316	2384	100	988	21903	22891	1042	18309	19351	Error	Error	-4.470	988	21903	1042	18309	626736	6342835	0.492	10.790	0	0	0
1	10	16	"A95"	"A95"	16365	58280	100	1867	1941	1093	56	947	947	1085	1351	124	26	1	0	20452	18399	7962	43	1765	1765	1978	1657	83	88	84	0	0.000	0.000	0.000	0.000	0.000	0.000	0.000	0.000	0.000	0.000	0.000	0.000	0.000	0.000	0.049	0.060	0.060	0.056	2.361	0.065	0.185	316	2384	100	920	18687	19607	994	16634	17628	Error	Error	-4.344	920	18687	994	16634	613229	5814158	0.634	9.910	0	0	0
1	11	16	"A95"	"A95"	16665	58280	100	1870	1986	1005	50	949	949	1081	1921	177	12	0	0	20300	18738	7745	41	1771	1771	1957	1741	88	90	87	0	0.000	0.000	0.000	0.000	0.000	0.000	0.000	0.000	0.000	0.000	0.000	0.000	0.000	0.000	0.050	0.061	0.060	0.054	2.316	0.074	0.070	316	2384	100	921	18529	19450	1037	16967	18004	Error	Error	-4.330	921	18529	1037	16967	627549	5921102	0.471	9.639	0	0	0
1	12	16	"A95"	"A95"	16965	58280	100	1912	2091	2265	108	975	975	1099	1189	108	37	2	0	21152	19101	7556	39	1819	1819	2267	2970	131	88	86	0	0.000	0.000	0.000	0.000	0.000	0.000	0.000	0.000	0.000	0.000	0.000	0.000	0.000	0.000	0.048	0.065	0.056	0.050	2.515	0.070	0.187	316	2384	100	937	19333	20270	1116	17282	18398	Error	Error	-4.367	937	19333	1116	17282	660785	6035893	0.834	5.668	0	0	0
1	13	16	"A96"	"A96"	17265	58275	100	1771	1980	2583	130	982	982	1120	1586	141	10	0	0	15744	15216	5898	38	1814	1814	1932	1262	65	95	93	0	0.000	0.000	0.000	0.000	0.000	0.000	0.000	0.000	0.000	0.000	0.000	0.000	0.000	0.000	0.057	0.074	0.065	0.063	2.461	0.113	0.119	316	2384	100	789	13930	14719	998	13402	14400	Error	Error	-4.142	789	13930	998	13402	625633	4808299	0.542	10.526	0	0	0
1	14	16	"A96"	"A96"	17565	58275	100	1921	1897	712	37	973	973	1134	1910	168	6	0	0	16369	16018	6220	38	1826	1826	2022	1623	80	93	88	0	0.000	0.000	0.000	0.000	0.000	0.000	0.000	0.000	0.000	0.000	0.000	0.000	0.000	0.000	0.065	0.065	0.067	0.062	2.214	0.106	0.125	316	2384	100	948	14543	15491	924	14192	15116	Error	Error	-3.939	948	14543	924	14192	599307	5061831	0.399	8.624	0	0	0
1	15	16	"A96"	"A96"	17865	58275	100	1942	1994	1137	57	1019	1019	1169	1567	134	14	0	0	19677	18037	6656	36	1823	1823	2003	1784	89	93	91	0	0.000	0.000	0.000	0.000	0.000	0.000	0.000	0.000	0.000	0.000	0.000	0.000	0.000	0.000	0.052	0.060	0.059	0.054	2.056	0.068	0.096	316	2384	100	923	17854	18777	975	16214	17189	Error	Error	-4.274	923	17854	975	16214	630243	5699784	0.526	8.988	0	0	0
1	16	16	"A97"	"A97"	18165	58275	100	1817	1930	924	47	1003	1003	1159	1644	141	15	0	0	18550	16392	7542	46	1852	1852	2059	2090	101	85	81	0	0.000	0.000	0.000	0.000	0.000	0.000	0.000	0.000	0.000	0.000	0.000	0.000	0.000	0.000	0.049	0.064	0.065	0.063	2.713	0.096	0.165	316	2384	100	814	16698	17512	927	14540	15467	Error	Error	-4.359	814	16698	927	14540	609768	5179968	0.469	6.858	0	0	0
1	17	16	"A97"	"A97"	18465	58275	100	2077	2218	1918	86	1036	1036	1159	1294	111	35	3	0	20431	19074	7534	39	1869	1869	2007	1112	55	97	91	0	0.000	0.000	0.000	0.000	0.000	0.000	0.000	0.000	0.000	0.000	0.000	0.000	0.000	0.000	0.056	0.069	0.062	0.058	2.465	0.066	0.110	316	2384	100	1041	18562	19603	1182	17205	18387	Error	Error	-4.156	1041	18562	1182	17205	700906	6027427	0.818	15.348	0	0	0
1	18	16	"A97"	"A97"	18765	58275	100	1981	2186	3176	145	1091	1091	1233	1488	120	19	0	0	18299	16716	6523	39	1921	1921	2100	1673	79	93	88	0	0.000	0.000	0.000	0.000	0.000	0.000	0.000	0.000	0.000	0.000	0.000	0.000	0.000	0.000	0.054	0.074	0.064	0.061	2.441	0.090	0.066	316	2384	100	890	16378	17268	1095	14795	15890	Error	Error	-4.202	890	16378	1095	14795	690634	5282260	0.640	8.736	0	0	0
1	1	17	"A98"	"A98"	13675	58585	100	1129	1210	516	42	998	998	1060	525	49	23	5	0	3789	4091	2220	54	1793	1793	1870	826	44	67	55	0	0.000	0.000	0.000	0.000	0.000	0.000	0.000	0.000	0.000	0.000	0.000	0.000	0.000	0.000	0.066	0.092	0.199	0.222	5.056	0.110	0.107	316	2384	100	131	1996	2127	212	2298	2510	Error	Error	-3.929	131	1996	212	2298	382474	1292797	0.286	2.689	0	0	0
1	2	17	"A98"	"A98"	13975	58585	100	1121	1243	850	68	993	993	1073	679	63	16	3	0	4393	4669	2475	53	1783	1783	1889	1230	65	70	54	0	0.000	0.000	0.000	0.000	0.000	0.000	0.000	0.000	0.000	0.000	0.000	0.000	0.000	0.000	0.049	0.087	0.136	0.141	3.944	0.068	0.041	316	2384	100	128	2610	2738	250	2886	3136	Error	Error	-4.350	128	2610	250	2886	392892	1475474	0.250	2.260	0	0	0
1	3	17	"A98"	"A98"	14275	58585	100	1213	1246	582	46	974	974	1051	883	84	9	0	0	4538	4853	2354	48	1745	1745	1809	773	42	80	70	0	0.000	0.000	0.000	0.000	0.000	0.000	0.000	0.000	0.000	0.000	0.000	0.000	0.000	0.000	0.086	0.088	0.130	0.150	3.887	0.171	0.022	316	2384	100	239	2793	3032	272	3108	3380	Error	Error	-3.547	239	2793	272	3108	393662	1533637	0.221	3.938	0	0	0
1	4	17	"A99"	"A99"	14575	58585	100	1342	1360	502	36	923	923	1004	657	65	31	4	0	9770	8559	3659	42	1737	1737	1800	763	42	93	86	0	0.000	0.000	0.000	0.000	0.000	0.000	0.000	0.000	0.000	0.000	0.000	0.000	0.000	0.000	0.052	0.064	0.075	0.069	3.241	0.063	0.088	316	2384	100	419	8033	8452	437	6822	7259	Error	Error	-4.261	419	8033	437	6822	429729	2704611	0.542	8.858	0	0	0
1	5	17	"A99"	"A99"	14875	58585	100	1318	1363	609	44	943	943	1047	928	88	16	2	0	9132	8422	3918	46	1739	1739	1822	904	49	89	82	0	0.000	0.000	0.000	0.000	0.000	0.000	0.000	0.000	0.000	0.000	0.000	0.000	0.000	0.000	0.051	0.063	0.080	0.073	3.510	0.080	0.078	316	2384	100	375	7393	7768	420	6683	7103	Error	Error	-4.301	375	7393	420	6683	430666	2661227	0.341	7.301	0	0	0
1	6	17	"A99"	"A99"	15175	58585	100	1335	1395	548	39	930	930	1052	1295	123	6	0	0	10203	9224	3452	37	1711	1711	1822	1100	60	93	87	0	0.000	0.000	0.000	0.000	0.000	0.000	0.000	0.000	0.000	0.000	0.000	0.000	0.000	0.000	0.048	0.062	0.069	0.057	2.826	0.114	0.065	316	2384	100	405	8492	8897	465	7513	7978	Error	Error	-4.390	405	8492	465	7513	440870	2914803	0.265	6.729	0	0	0
1	7	17	"A100"	"A100"	15475	58585	100	1694	1811	2168	119	924	924	1045	1190	113	26	1	0	15340	13953	6336	45	1730	1730	1843	1291	70	94	89	0	0.000	0.000	0.000	0.000	0.000	0.000	0.000	0.000	0.000	0.000	0.000	0.000	0.000	0.000	0.057	0.073	0.066	0.062	2.727	0.070	0.052	316	2384	100	770	13610	14380	887	12223	13110	Error	Error	-4.144	770	13610	887	12223	572142	4409081	0.644	9.380	0	0	0
1	8	17	"A100"	"A100"	15775	58580	100	1525	1795	2334	130	950	950	1263	3268	258	1	0	0	13847	11957	6903	57	1750	1750	1994	1927	96	78	72	0	0.000	0.000	0.000	0.000	0.000	0.000	0.000	0.000	0.000	0.000	0.000	0.000	0.000	0.000	0.048	0.083	0.069	0.077	3.427	0.397	0.100	316	2384	100	575	12097	12672	845	10207	11052	Error	Error	-4.395	575	12097	845	10207	567193	3778486	0.163	5.170	0	0	0
1	9	17	"A100"	"A100"	16075	58580	100	1649	1682	676	40	957	957	1100	1664	151	8	0	0	16585	13702	7359	53	1745	1745	1884	1219	64	85	81	0	0.000	0.000	0.000	0.000	0.000	0.000	0.000	0.000	0.000	0.000	0.000	0.000	0.000	0.000	0.047	0.061	0.068	0.072	3.318	0.075	0.027	316	2384	100	692	14840	15532	725	11957	12682	Error	Error	-4.423	692	14840	725	11957	531407	4329832	0.350	9.695	0	0	0
1	10	17	"A101"	"A101"	16370	58580	100	1281	1433	681	47	951	951	1056	1199	113	14	0	0	8051	10854	8069	74	1746	1746	1867	1602	85	75	64	0	0.000	0.000	0.000	0.000	0.000	0.000	0.000	0.000	0.000	0.000	0.000	0.000	0.000	0.000	0.052	0.053	0.059	0.068	3.870	0.057	0.097	316	2384	100	330	6305	6635	482	9108	9590	Error	Error	-4.256	330	6305	482	9108	452726	3429754	0.314	5.610	0	0	0
1	11	17	"A101"	"A101"	16670	58580	100	1276	1442	926	64	955	955	1071	1298	121	12	0	0	8395	10937	7634	69	1764	1764	1867	1052	56	85	76	0	0.000	0.000	0.000	0.000	0.000	0.000	0.000	0.000	0.000	0.000	0.000	0.000	0.000	0.000	0.048	0.053	0.054	0.054	3.170	0.061	0.041	316	2384	100	321	6631	6952	487	9173	9660	Error	Error	-4.369	321	6631	487	9173	455625	3456141	0.286	8.622	0	0	0
1	12	17	"A101"	"A101"	16970	58580	100	1500	1624	895	55	967	967	1079	1396	129	14	1	0	13211	13077	8268	63	1769	1769	1884	1375	72	84	76	0	0.000	0.000	0.000	0.000	0.000	0.000	0.000	0.000	0.000	0.000	0.000	0.000	0.000	0.000	0.047	0.058	0.061	0.067	3.279	0.061	0.077	316	2384	100	533	11442	11975	657	11308	11965	Error	Error	-4.424	533	11442	657	11308	513319	4132419	0.390	8.140	0	0	0
1	13	17	"A102"	"A102"	17270	58580	100	1549	1778	1964	110	1007	1007	1275	2516	197	1	1	0	9295	12841	8755	68	1824	1824	2112	2930	138	80	59	0	0.000	0.000	0.000	0.000	0.000	0.000	0.000	0.000	0.000	0.000	0.000	0.000	0.000	0.000	0.073	0.070	0.064	0.068	2.940	0.199	0.152	316	2384	100	542	7471	8013	771	11017	11788	Error	Error	-3.785	542	7471	771	11017	561953	4057642	0.200	3.662	0	0	0
1	14	17	"A102"	"A102"	17570	58575	100	1454	1731	3119	180	1000	1000	1127	1735	153	6	0	0	12071	12625	8177	64	1801	1801	1918	1407	73	85	78	0	0.000	0.000	0.000	0.000	0.000	0.000	0.000	0.000	0.000	0.000	0.000	0.000	0.000	0.000	0.044	0.068	0.059	0.059	3.099	0.085	0.068	316	2384	100	454	10270	10724	731	10824	11555	Error	Error	-4.500	454	10270	731	10824	546880	3989390	0.348	7.610	0	0	0
1	15	17	"A102"	"A102"	17870	58575	100	1380	1652	2911	176	1004	1004	1154	1419	122	9	0	0	8723	11347	7922	69	1798	1798	1944	1674	86	82	62	0	0.000	0.000	0.000	0.000	0.000	0.000	0.000	0.000	0.000	0.000	0.000	0.000	0.000	0.000	0.054	0.068	0.062	0.068	3.783	0.073	0.036	316	2384	100	376	6925	7301	648	9549	10197	Error	Error	-4.203	376	6925	648	9549	521933	3585700	0.351	5.617	0	0	0
1	16	17	"A103"	"A103"	18170	58575	100	1515	1657	1547	93	1018	1018	1131	1172	103	15	0	0	13514	11872	5599	47	1805	1805	1923	1256	65	90	85	0	0.000	0.000	0.000	0.000	0.000	0.000	0.000	0.000	0.000	0.000	0.000	0.000	0.000	0.000	0.042	0.063	0.059	0.063	2.597	0.107	0.136	316	2384	100	497	11709	12206	639	10067	10706	Error	Error	-4.558	497	11709	639	10067	523588	3751573	0.449	7.921	0	0	0
1	17	17	"A103"	"A103"	18470	58575	100	1517	1730	2248	129	1010	1010	1143	1145	100	19	2	0	13304	11657	6603	56	1837	1837	1988	1572	79	87	76	0	0.000	0.000	0.000	0.000	0.000	0.000	0.000	0.000	0.000	0.000	0.000	0.000	0.000	0.000	0.044	0.073	0.072	0.072	3.698	0.087	0.077	316	2384	100	507	11467	11974	720	9820	10540	Error	Error	-4.499	507	11467	720	9820	546605	3683698	0.513	6.151	0	0	0
1	18	17	"A103"	"A103"	18770	58575	100	1633	1761	876	49	1082	1082	1227	1882	153	4	0	0	13610	11957	5813	48	1896	1896	2020	1519	75	88	80	0	0.000	0.000	0.000	0.000	0.000	0.000	0.000	0.000	0.000	0.000	0.000	0.000	0.000	0.000	0.047	0.067	0.068	0.065	3.022	0.089	0.163	316	2384	100	551	11714	12265	679	10061	10740	Error	Error	-4.410	551	11714	679	10061	556557	3778314	0.284	6.542	0	0	0
1	1	18	"A104"	"A104"	13680	58890	100	1354	1511	1169	77	976	976	1033	507	49	41	18	0	11238	11028	5718	51	1753	1753	1802	507	28	94	90	0	0.000	0.000	0.000	0.000	0.000	0.000	0.000	0.000	0.000	0.000	0.000	0.000	0.000	0.000	0.040	0.058	0.064	0.062	3.271	0.058	0.147	316	2384	100	378	9485	9863	535	9275	9810	Error	Error	-4.649	378	9485	535	9275	477368	3484781	0.943	18.197	0	0	0
1	2	18	"A104"	"A104"	13980	58885	100	1494	1557	678	43	967	967	1039	554	53	48	19	0	15050	13187	6613	50	1759	1759	1837	664	36	95	93	0	0.000	0.000	0.000	0.000	0.000	0.000	0.000	0.000	0.000	0.000	0.000	0.000	0.000	0.000	0.040	0.052	0.058	0.056	2.818	0.052	0.260	316	2384	100	527	13291	13818	590	11428	12018	Error	Error	-4.657	527	13291	590	11428	492109	4167246	0.935	17.093	0	0	0
1	3	18	"A104"	"A104"	14280	58885	100	1508	1567	738	47	944	944	1017	694	68	42	11	0	14056	13310	6774	50	1748	1748	1823	697	38	96	91	0	0.000	0.000	0.000	0.000	0.000	0.000	0.000	0.000	0.000	0.000	0.000	0.000	0.000	0.000	0.046	0.054	0.059	0.063	2.869	0.057	0.204	316	2384	100	564	12308	12872	623	11562	12185	Error	Error	-4.448	564	12308	623	11562	495151	4205840	0.793	16.481	0	0	0
1	4	18	"A105"	"A105"	14580	58885	100	1762	1824	847	46	933	933	1012	638	63	65	22	0	17305	16540	5569	33	1733	1733	1794	616	34	99	97	0	0.000	0.000	0.000	0.000	0.000	0.000	0.000	0.000	0.000	0.000	0.000	0.000	0.000	0.000	0.053	0.060	0.057	0.053	2.219	0.056	0.209	316	2384	100	829	15572	16401	891	14807	15698	Error	Error	-4.231	829	15572	891	14807	576531	5226488	1.273	23.938	0	0	0
1	5	18	"A105"	"A105"	14880	58885	100	1525	1669	950	56	938	938	1037	1178	113	18	1	0	13431	13268	6139	46	1747	1747	1829	934	51	93	88	0	0.000	0.000	0.000	0.000	0.000	0.000	0.000	0.000	0.000	0.000	0.000	0.000	0.000	0.000	0.050	0.063	0.059	0.056	2.830	0.072	0.112	316	2384	100	587	11684	12271	731	11521	12252	Error	Error	-4.315	587	11684	731	11521	527544	4192807	0.537	12.247	0	0	0
1	6	18	"A105"	"A105"	15180	58885	100	1680	1662	631	37	937	937	1025	670	65	52	15	0	16071	14816	5772	38	1762	1762	1865	964	51	95	91	0	0.000	0.000	0.000	0.000	0.000	0.000	0.000	0.000	0.000	0.000	0.000	0.000	0.000	0.000	0.052	0.056	0.060	0.053	2.637	0.055	0.208	316	2384	100	743	14309	15052	725	13054	13779	Error	Error	-4.267	743	14309	725	13054	525212	4681737	0.951	13.435	0	0	0
1	7	18	"A106"	"A106"	15480	58885	100	1069	1218	1058	86	949	949	1051	986	93	6	1	0	3052	4004	2686	67	1722	1722	1826	1208	66	55	24	0	0.000	0.000	0.000	0.000	0.000	0.000	0.000	0.000	0.000	0.000	0.000	0.000	0.000	0.000	0.090	0.118	0.198	0.193	4.160	0.174	0.089	316	2384	100	120	1330	1450	269	2282	2551	Error	Error	-3.470	120	1330	269	2282	384830	1265251	0.169	1.803	0	0	0
1	8	18	"A106"	"A106"	15780	58880	100	1058	1277	2074	162	937	937	1074	1306	121	3	0	0	2991	4555	3418	75	1713	1713	1858	1763	94	38	25	0	0.000	0.000	0.000	0.000	0.000	0.000	0.000	0.000	0.000	0.000	0.000	0.000	0.000	0.000	0.095	0.120	0.140	0.176	5.692	0.183	0.036	316	2384	100	121	1278	1399	340	2842	3182	Error	Error	-3.401	121	1278	340	2842	403399	1439343	0.155	1.530	0	0	0
1	9	18	"A106"	"A106"	16075	58880	100	1117	1161	477	41	945	945	1047	955	91	5	0	0	2850	4191	2948	70	1721	1721	1814	1248	68	47	30	0	0.000	0.000	0.000	0.000	0.000	0.000	0.000	0.000	0.000	0.000	0.000	0.000	0.000	0.000	0.152	0.087	0.163	0.203	5.127	0.273	0.049	316	2384	100	172	1129	1301	216	2470	2686	Error	Error	-2.715	172	1129	216	2470	366978	1324241	0.119	1.905	0	0	0
1	10	18	"A107"	"A107"	16375	58880	100	1271	1415	1276	90	920	920	1002	729	72	25	4	0	6203	8755	6163	70	1722	1722	1781	896	50	85	81	0	0.000	0.000	0.000	0.000	0.000	0.000	0.000	0.000	0.000	0.000	0.000	0.000	0.000	0.000	0.078	0.070	0.075	0.078	4.200	0.067	0.056	316	2384	100	351	4481	4832	495	7033	7528	Error	Error	-3.674	351	4481	495	7033	447045	2766608	0.567	7.783	0	0	0
1	11	18	"A107"	"A107"	16675	58880	100	1315	1424	1103	77	952	952	1100	1505	136	4	0	0	6280	8999	6199	68	1732	1732	1864	1284	68	86	68	0	0.000	0.000	0.000	0.000	0.000	0.000	0.000	0.000	0.000	0.000	0.000	0.000	0.000	0.000	0.080	0.065	0.080	0.081	3.114	0.062	0.099	316	2384	100	363	4548	4911	472	7267	7739	Error	Error	-3.647	363	4548	472	7267	450008	2843692	0.215	5.557	0	0	0
1	12	18	"A107"	"A107"	16975	58880	100	1353	1462	623	42	983	983	1104	1176	106	13	0	0	8033	10498	6480	61	1750	1750	1873	1381	73	90	78	0	0.000	0.000	0.000	0.000	0.000	0.000	0.000	0.000	0.000	0.000	0.000	0.000	0.000	0.000	0.059	0.055	0.071	0.063	2.956	0.056	0.064	316	2384	100	370	6283	6653	479	8748	9227	Error	Error	-4.086	370	6283	479	8748	462013	3317310	0.304	6.245	0	0	0
1	13	18	"A108"	"A108"	17275	58880	100	1757	1981	2301	116	1177	1177	1451	2324	160	3	1	0	11198	12374	7482	60	1891	1891	2067	1392	67	90	83	0	0.000	0.000	0.000	0.000	0.000	0.000	0.000	0.000	0.000	0.000	0.000	0.000	0.000	0.000	0.062	0.077	0.069	0.071	3.198	0.163	0.100	316	2384	100	580	9307	9887	804	10483	11287	Error	Error	-4.004	580	9307	804	10483	626091	3910129	0.228	7.404	0	0	0
1	14	18	"A108"	"A108"	17575	58880	100	1465	1774	2864	161	989	989	1151	1565	135	7	1	0	12933	13176	7294	55	1775	1775	1918	1716	89	92	86	0	0.000	0.000	0.000	0.000	0.000	0.000	0.000	0.000	0.000	0.000	0.000	0.000	0.000	0.000	0.043	0.069	0.055	0.055	2.794	0.095	0.117	316	2384	100	476	11158	11634	785	11401	12186	Error	Error	-4.551	476	11158	785	11401	560705	4163596	0.398	6.561	0	0	0
1	15	18	"A108"	"A108"	17875	58875	100	1499	1619	1021	63	996	996	1092	1046	95	19	3	0	12230	12441	7030	56	1793	1793	1906	1620	84	92	78	0	0.000	0.000	0.000	0.000	0.000	0.000	0.000	0.000	0.000	0.000	0.000	0.000	0.000	0.000	0.048	0.059	0.058	0.058	2.673	0.090	0.172	316	2384	100	503	10437	10940	623	10648	11271	Error	Error	-4.375	503	10437	623	10648	511696	3931317	0.504	6.503	0	0	0
1	16	18	"A109"	"A109"	18175	58875	100	1159	1237	525	42	1027	1027	1147	1089	94	4	0	0	4080	5422	3460	63	1801	1801	1935	1493	77	64	39	0	0.000	0.000	0.000	0.000	0.000	0.000	0.000	0.000	0.000	0.000	0.000	0.000	0.000	0.000	0.058	0.058	0.111	0.122	4.250	0.095	0.062	316	2384	100	132	2279	2411	210	3621	3831	Error	Error	-4.110	132	2279	210	3621	390816	1713444	0.083	2.336	0	0	0
1	17	18	"A109"	"A109"	18475	58875	100	1235	1377	1251	90	1042	1042	1176	1383	117	2	0	0	3713	5397	3852	71	1820	1820	1931	1344	69	63	39	0	0.000	0.000	0.000	0.000	0.000	0.000	0.000	0.000	0.000	0.000	0.000	0.000	0.000	0.000	0.102	0.094	0.135	0.136	3.918	0.169	0.086	316	2384	100	193	1893	2086	335	3577	3912	Error	Error	-3.294	193	1893	335	3577	435183	1705367	0.145	2.579	0	0	0
1	18	18	"A109"	"A109"	18775	58875	100	1298	1407	1102	78	1079	1079	1213	1287	106	3	0	0	4183	5720	3867	67	1875	1875	1983	1319	66	72	43	0	0.000	0.000	0.000	0.000	0.000	0.000	0.000	0.000	0.000	0.000	0.000	0.000	0.000	0.000	0.095	0.085	0.125	0.121	3.943	0.300	0.209	316	2384	100	219	2308	2527	328	3845	4173	Error	Error	-3.398	219	2308	328	3845	444653	1807516	0.151	2.833	0	0	0
1	1	19	"A110"	"A110"	13685	59190	100	1343	1439	740	51	996	996	1069	608	56	33	9	0	5531	8062	5705	70	1785	1785	1847	758	41	88	81	0	0.000	0.000	0.000	0.000	0.000	0.000	0.000	0.000	0.000	0.000	0.000	0.000	0.000	0.000	0.093	0.071	0.106	0.111	3.598	0.067	0.157	316	2384	100	347	3746	4093	443	6277	6720	Error	Error	-3.432	347	3746	443	6277	454663	2547724	0.609	8.199	0	0	0
1	2	19	"A110"	"A110"	13985	59190	100	1282	1365	763	55	968	968	1025	491	47	32	12	0	5589	8623	6616	76	1755	1755	1797	533	29	91	86	0	0.000	0.000	0.000	0.000	0.000	0.000	0.000	0.000	0.000	0.000	0.000	0.000	0.000	0.000	0.082	0.058	0.072	0.083	3.906	0.057	0.152	316	2384	100	314	3834	4148	397	6868	7265	Error	Error	-3.610	314	3834	397	6868	431458	2724849	0.692	12.807	0	0	0
1	3	19	"A110"	"A110"	14285	59185	100	1303	1416	771	54	982	982	1050	741	70	25	6	0	6250	9509	7345	77	1760	1760	1836	1003	54	89	70	0	0.000	0.000	0.000	0.000	0.000	0.000	0.000	0.000	0.000	0.000	0.000	0.000	0.000	0.000	0.071	0.056	0.075	0.085	3.416	0.068	0.106	316	2384	100	321	4490	4811	434	7749	8183	Error	Error	-3.806	321	4490	434	7749	447463	3004938	0.494	7.650	0	0	0
1	4	19	"A111"	"A111"	14585	59185	100	1354	1468	780	53	953	953	1082	1123	103	15	1	0	6909	9835	6907	70	1755	1755	1848	790	42	92	84	0	0.000	0.000	0.000	0.000	0.000	0.000	0.000	0.000	0.000	0.000	0.000	0.000	0.000	0.000	0.078	0.064	0.070	0.075	3.040	0.058	0.115	316	2384	100	401	5154	5555	515	8080	8595	Error	Error	-3.684	401	5154	515	8080	463869	3108001	0.344	10.110	0	0	0
1	5	19	"A111"	"A111"	14885	59185	100	1382	1463	698	47	959	959	1044	901	86	21	3	0	7620	9816	6765	68	1752	1752	1832	928	50	88	78	0	0.000	0.000	0.000	0.000	0.000	0.000	0.000	0.000	0.000	0.000	0.000	0.000	0.000	0.000	0.072	0.063	0.076	0.081	3.375	0.078	0.129	316	2384	100	423	5868	6291	504	8064	8568	Error	Error	-3.794	423	5868	504	8064	462279	3101730	0.465	8.603	0	0	0
1	6	19	"A111"	"A111"	15185	59185	100	1380	1636	1352	82	958	958	1061	945	89	28	6	0	8301	11409	7584	66	1748	1748	1848	1059	57	93	83	0	0.000	0.000	0.000	0.000	0.000	0.000	0.000	0.000	0.000	0.000	0.000	0.000	0.000	0.000	0.064	0.070	0.073	0.071	2.790	0.068	0.195	316	2384	100	422	6553	6975	678	9661	10339	Error	Error	-3.957	422	6553	678	9661	517001	3605095	0.608	9.028	0	0	0
1	7	19	"A112"	"A112"	15485	59185	100	1492	1645	1209	73	948	948	1040	870	83	31	4	0	13928	12925	5969	46	1737	1737	1833	1044	56	96	92	0	0.000	0.000	0.000	0.000	0.000	0.000	0.000	0.000	0.000	0.000	0.000	0.000	0.000	0.000	0.045	0.062	0.058	0.056	3.112	0.061	0.109	316	2384	100	544	12191	12735	697	11188	11885	Error	Error	-4.486	544	12191	697	11188	519916	4084228	0.695	10.625	0	0	0
1	8	19	"A112"	"A112"	15785	59185	100	1633	1679	629	37	1003	1003	1104	1256	113	18	0	0	15653	13576	6498	47	1775	1775	1865	1177	63	98	89	0	0.000	0.000	0.000	0.000	0.000	0.000	0.000	0.000	0.000	0.000	0.000	0.000	0.000	0.000	0.045	0.057	0.060	0.055	2.408	0.058	0.116	316	2384	100	630	13878	14508	676	11801	12477	Error	Error	-4.461	630	13878	676	11801	530495	4289981	0.458	9.950	0	0	0
1	9	19	"A112"	"A112"	16080	59180	100	1528	1643	822	50	963	963	1114	1859	166	3	1	0	14875	13233	6968	52	1747	1747	1892	1729	91	89	79	0	0.000	0.000	0.000	0.000	0.000	0.000	0.000	0.000	0.000	0.000	0.000	0.000	0.000	0.000	0.043	0.059	0.063	0.062	2.833	0.085	0.055	316	2384	100	565	13128	13693	680	11486	12166	Error	Error	-4.538	565	13128	680	11486	519054	4181477	0.285	6.559	0	0	0
1	10	19	"A113"	"A113"	16380	59180	100	1528	1711	1606	93	970	970	1098	1682	153	5	1	0	13183	13026	6283	48	1747	1747	1862	1564	83	95	90	0	0.000	0.000	0.000	0.000	0.000	0.000	0.000	0.000	0.000	0.000	0.000	0.000	0.000	0.000	0.049	0.066	0.062	0.054	2.979	0.087	0.212	316	2384	100	558	11436	11994	741	11279	12020	Error	Error	-4.357	558	11436	741	11279	540544	4116236	0.364	7.138	0	0	0
1	11	19	"A113"	"A113"	16680	59180	100	1564	1794	1444	80	979	979	1099	1742	158	10	1	0	12398	13265	7525	56	1774	1774	1907	1878	98	91	78	0	0.000	0.000	0.000	0.000	0.000	0.000	0.000	0.000	0.000	0.000	0.000	0.000	0.000	0.000	0.055	0.071	0.069	0.066	2.690	0.087	0.101	316	2384	100	585	10624	11209	815	11491	12306	Error	Error	-4.183	585	10624	815	11491	567014	4191808	0.399	6.048	0	0	0
1	12	19	"A113"	"A113"	16980	59180	100	1584	1638	818	49	979	979	1120	1396	124	7	0	0	13646	13542	6186	45	1758	1758	1880	1240	65	98	94	0	0.000	0.000	0.000	0.000	0.000	0.000	0.000	0.000	0.000	0.000	0.000	0.000	0.000	0.000	0.051	0.056	0.062	0.054	2.611	0.059	0.065	316	2384	100	605	11888	12493	659	11784	12443	Error	Error	-4.296	605	11888	659	11784	517584	4279157	0.371	9.405	0	0	0
1	13	19	"A114"	"A114"	17280	59180	100	1710	2153	3749	174	1024	1024	1181	1816	153	7	2	0	16456	15056	7004	46	1782	1782	1964	1819	92	89	87	0	0.000	0.000	0.000	0.000	0.000	0.000	0.000	0.000	0.000	0.000	0.000	0.000	0.000	0.000	0.047	0.085	0.059	0.057	3.050	0.137	0.113	316	2384	100	686	14674	15360	1129	13274	14403	Error	Error	-4.419	686	14674	1129	13274	680411	4757559	0.535	7.197	0	0	0
1	14	19	"A114"	"A114"	17580	59180	100	1749	1701	600	35	1017	1017	1221	2573	210	0	0	0	16330	14779	5583	37	1789	1789	1932	1566	81	94	89	0	0.000	0.000	0.000	0.000	0.000	0.000	0.000	0.000	0.000	0.000	0.000	0.000	0.000	0.000	0.050	0.053	0.056	0.052	2.552	0.086	0.081	316	2384	100	732	14541	15273	684	12990	13674	Error	Error	-4.312	732	14541	684	12990	537581	4670217	0.187	8.204	0	0	0
1	15	19	"A114"	"A114"	17880	59180	100	1566	1665	1098	65	1026	1026	1226	2392	195	1	0	0	14203	13102	5494	41	1795	1795	1939	1768	91	94	87	0	0.000	0.000	0.000	0.000	0.000	0.000	0.000	0.000	0.000	0.000	0.000	0.000	0.000	0.000	0.044	0.057	0.053	0.049	2.922	0.250	0.143	316	2384	100	540	12408	12948	639	11307	11946	Error	Error	-4.522	540	12408	639	11307	526197	4140104	0.184	6.314	0	0	0
1	16	19	"A115"	"A115"	18180	59175	100	1464	1579	1214	76	1025	1025	1136	969	85	19	3	0	8357	10187	6484	63	1811	1811	1898	1145	60	87	77	0	0.000	0.000	0.000	0.000	0.000	0.000	0.000	0.000	0.000	0.000	0.000	0.000	0.000	0.000	0.067	0.066	0.070	0.074	3.846	0.099	0.145	316	2384	100	439	6546	6985	554	8376	8930	Error	Error	-3.898	439	6546	554	8376	498905	3219200	0.457	7.239	0	0	0
1	17	19	"A115"	"A115"	18480	59175	100	1432	1598	1825	114	1077	1077	1176	1058	89	13	1	0	6697	8541	5271	61	1858	1858	1957	1344	68	86	66	0	0.000	0.000	0.000	0.000	0.000	0.000	0.000	0.000	0.000	0.000	0.000	0.000	0.000	0.000	0.073	0.078	0.080	0.080	3.542	0.115	0.118	316	2384	100	355	4839	5194	521	6683	7204	Error	Error	-3.769	355	4839	521	6683	505121	2699103	0.399	4.899	0	0	0
1	18	19	"A115"	"A115"	18780	59175	100	1523	1667	922	55	1136	1136	1268	1514	119	6	0	0	10048	10129	5587	55	1907	1907	2025	1418	70	89	75	0	0.000	0.000	0.000	0.000	0.000	0.000	0.000	0.000	0.000	0.000	0.000	0.000	0.000	0.000	0.048	0.065	0.074	0.070	3.240	0.060	0.068	316	2384	100	387	8141	8528	531	8222	8753	Error	Error	-4.395	387	8141	531	8222	526718	3200817	0.264	5.715	0	0	0
1	1	20	"A116"	"A116"	13690	59490	100	2803	2951	1723	58	1031	1031	1120	760	67	75	57	0	14727	13788	4491	32	1826	1826	1883	586	31	98	95	0	0.000	0.000	0.000	0.000	0.000	0.000	0.000	0.000	0.000	0.000	0.000	0.000	0.000	0.000	0.137	0.161	0.149	0.135	2.191	0.169	0.527	316	2384	100	1772	12901	14673	1920	11962	13882	Error	Error	-2.864	1772	12901	1920	11962	932532	4357059	2.409	20.316	0	0	0
1	2	20	"A116"	"A116"	13990	59490	100	2987	3288	1852	56	985	985	1076	1039	96	78	48	0	15947	15876	4088	25	1804	1804	1869	755	40	100	100	0	0.000	0.000	0.000	0.000	0.000	0.000	0.000	0.000	0.000	0.000	0.000	0.000	0.000	0.000	0.142	0.164	0.145	0.131	2.112	0.163	0.486	316	2384	100	2002	14143	16145	2303	14072	16375	Error	Error	-2.821	2002	14143	2303	14072	1039030	5016841	2.129	18.552	0	0	0
1	3	20	"A116"	"A116"	14290	59490	100	2603	2838	1472	51	992	992	1064	721	67	78	56	0	14693	14075	4983	35	1777	1777	1852	710	38	100	99	0	0.000	0.000	0.000	0.000	0.000	0.000	0.000	0.000	0.000	0.000	0.000	0.000	0.000	0.000	0.125	0.150	0.126	0.118	2.338	0.150	0.516	316	2384	100	1611	12916	14527	1846	12298	14144	Error	Error	-3.003	1611	12916	1846	12298	896759	4447628	2.460	17.215	0	0	0
1	4	20	"A117"	"A117"	14590	59485	100	1073	1235	1506	121	973	973	1057	751	71	9	2	0	3136	4050	2411	59	1769	1769	1830	697	38	77	48	0	0.000	0.000	0.000	0.000	0.000	0.000	0.000	0.000	0.000	0.000	0.000	0.000	0.000	0.000	0.073	0.115	0.167	0.171	4.903	0.195	0.052	316	2384	100	100	1367	1467	262	2281	2543	Error	Error	-3.773	100	1367	262	2281	390119	1279816	0.237	3.185	0	0	0
1	5	20	"A117"	"A117"	14890	59485	100	1159	1262	616	48	1005	1005	1109	1100	99	6	1	0	3214	4132	2386	57	1772	1772	1851	807	43	72	45	0	0.000	0.000	0.000	0.000	0.000	0.000	0.000	0.000	0.000	0.000	0.000	0.000	0.000	0.000	0.107	0.109	0.203	0.209	4.062	0.283	0.084	316	2384	100	154	1442	1596	257	2360	2617	Error	Error	-3.227	154	1442	257	2360	398750	1305745	0.139	2.827	0	0	0
1	6	20	"A117"	"A117"	15190	59485	100	1094	1250	1489	119	978	978	1090	998	91	6	0	0	3290	4435	2801	63	1760	1760	1845	873	47	69	43	0	0.000	0.000	0.000	0.000	0.000	0.000	0.000	0.000	0.000	0.000	0.000	0.000	0.000	0.000	0.076	0.102	0.141	0.162	4.771	0.215	0.048	316	2384	100	116	1530	1646	272	2675	2947	Error	Error	-3.721	116	1530	272	2675	394979	1401491	0.160	2.967	0	0	0
1	7	20	"A118"	"A118"	15490	59485	100	1299	1498	1316	87	987	987	1095	1164	106	10	1	0	8111	9855	6463	65	1765	1765	1836	834	45	88	81	0	0.000	0.000	0.000	0.000	0.000	0.000	0.000	0.000	0.000	0.000	0.000	0.000	0.000	0.000	0.049	0.063	0.066	0.076	3.962	0.059	0.055	316	2384	100	312	6346	6658	511	8090	8601	Error	Error	-4.346	312	6346	511	8090	473432	3114264	0.346	9.615	0	0	0
1	8	20	"A118"	"A118"	15790	59485	100	1429	1638	1358	82	1023	1023	1131	1143	101	16	3	0	7552	10308	6955	67	1780	1780	1871	1073	57	92	77	0	0.000	0.000	0.000	0.000	0.000	0.000	0.000	0.000	0.000	0.000	0.000	0.000	0.000	0.000	0.070	0.072	0.069	0.071	3.434	0.069	0.056	316	2384	100	406	5772	6178	615	8528	9143	Error	Error	-3.830	406	5772	615	8528	517663	3257436	0.444	7.863	0	0	0
1	9	20	"A118"	"A118"	16085	59485	100	1504	1648	785	47	1030	1030	1135	1059	93	20	3	0	10734	11608	6998	60	1783	1783	1894	1528	80	90	76	0	0.000	0.000	0.000	0.000	0.000	0.000	0.000	0.000	0.000	0.000	0.000	0.000	0.000	0.000	0.053	0.063	0.074	0.068	2.742	0.070	0.114	316	2384	100	474	8951	9425	618	9825	10443	Error	Error	-4.239	474	8951	618	9825	520659	3668068	0.484	6.357	0	0	0
1	10	20	"A119"	"A119"	16385	59480	100	1373	1471	835	56	989	989	1093	1237	113	10	1	0	9072	9401	4648	49	1774	1774	1841	745	40	93	89	0	0.000	0.000	0.000	0.000	0.000	0.000	0.000	0.000	0.000	0.000	0.000	0.000	0.000	0.000	0.053	0.063	0.067	0.072	3.568	0.068	0.115	316	2384	100	384	7298	7682	482	7627	8109	Error	Error	-4.248	384	7298	482	7627	464852	2970755	0.306	10.148	0	0	0
1	11	20	"A119"	"A119"	16685	59480	100	1355	1496	1034	69	978	978	1166	2238	191	1	0	0	9305	9853	5996	60	1773	1773	1892	1502	79	85	71	0	0.000	0.000	0.000	0.000	0.000	0.000	0.000	0.000	0.000	0.000	0.000	0.000	0.000	0.000	0.050	0.064	0.074	0.067	3.349	0.076	0.080	316	2384	100	377	7532	7909	518	8080	8598	Error	Error	-4.320	377	7532	518	8080	472840	3113515	0.147	5.300	0	0	0
1	12	20	"A119"	"A119"	16985	59480	100	1402	1620	1572	97	990	990	1109	1519	136	5	1	0	9482	10011	5802	57	1791	1791	1882	1656	87	84	70	0	0.000	0.000	0.000	0.000	0.000	0.000	0.000	0.000	0.000	0.000	0.000	0.000	0.000	0.000	0.054	0.077	0.070	0.072	2.996	0.077	0.102	316	2384	100	412	7691	8103	630	8220	8850	Error	Error	-4.222	412	7691	630	8220	511963	3163499	0.336	4.909	0	0	0
1	13	20	"A120"	"A120"	17285	59480	100	1217	1314	654	49	1019	1019	1138	1331	116	3	0	0	3660	5086	3161	62	1796	1796	1921	1681	87	56	35	0	0.000	0.000	0.000	0.000	0.000	0.000	0.000	0.000	0.000	0.000	0.000	0.000	0.000	0.000	0.106	0.090	0.142	0.158	5.208	0.399	0.244	316	2384	100	198	1864	2062	295	3290	3585	Error	Error	-3.235	198	1864	295	3290	415066	1607217	0.132	1.883	0	0	0
1	14	20	"A120"	"A120"	17585	59480	100	1206	1311	1131	86	1000	1000	1130	1219	107	2	0	0	3887	5568	3611	64	1799	1799	1913	1232	64	69	43	0	0.000	0.000	0.000	0.000	0.000	0.000	0.000	0.000	0.000	0.000	0.000	0.000	0.000	0.000	0.099	0.083	0.109	0.132	4.495	0.131	0.053	316	2384	100	206	2088	2294	311	3769	4080	Error	Error	-3.341	206	2088	311	3769	414364	1759445	0.148	2.967	0	0	0
1	15	20	"A120"	"A120"	17885	59480	100	1157	1249	814	65	1018	1018	1133	1249	110	2	0	0	3579	5093	3299	64	1808	1808	1897	1056	55	71	43	0	0.000	0.000	0.000	0.000	0.000	0.000	0.000	0.000	0.000	0.000	0.000	0.000	0.000	0.000	0.078	0.070	0.115	0.122	4.878	0.187	0.095	316	2384	100	139	1771	1910	231	3285	3516	Error	Error	-3.671	139	1771	231	3285	394711	1609428	0.093	3.027	0	0	0
1	16	20	"A121"	"A121"	18185	59475	100	1641	1789	935	52	1056	1056	1201	1324	110	17	2	0	15058	14559	8852	60	1854	1854	1993	1233	61	87	85	0	0.000	0.000	0.000	0.000	0.000	0.000	0.000	0.000	0.000	0.000	0.000	0.000	0.000	0.000	0.044	0.058	0.059	0.064	3.060	0.061	0.129	316	2384	100	585	13204	13789	733	12705	13438	Error	Error	-4.496	585	13204	733	12705	565473	4600780	0.444	10.191	0	0	0
1	17	20	"A121"	"A121"	18485	59475	100	1777	1884	1142	60	1100	1100	1219	1279	104	23	0	0	16390	15092	8477	56	1897	1897	1988	989	49	94	88	0	0.000	0.000	0.000	0.000	0.000	0.000	0.000	0.000	0.000	0.000	0.000	0.000	0.000	0.000	0.047	0.059	0.062	0.061	2.599	0.067	0.107	316	2384	100	677	14493	15170	784	13195	13979	Error	Error	-4.420	677	14493	784	13195	595221	4769223	0.520	13.250	0	0	0
1	18	20	"A121"	"A121"	18785	59475	100	1976	2101	1280	60	1150	1150	1257	1181	93	30	2	0	20180	17940	7062	39	1941	1941	2038	1137	55	97	93	0	0.000	0.000	0.000	0.000	0.000	0.000	0.000	0.000	0.000	0.000	0.000	0.000	0.000	0.000	0.045	0.059	0.056	0.050	2.684	0.066	0.210	316	2384	100	826	18239	19065	951	15999	16950	Error	Error	-4.465	826	18239	951	15999	663870	5669042	0.715	13.986	0	0	0
1	1	21	"Blank"	"Blank"	13695	59790	100	1069	1167	774	66	1088	1088	1297	2658	204	0	0	0	1808	1867	365	19	1823	1823	2049	2988	145	0	0	0	0.000	0.000	0.000	0.000	0.000	0.000	0.000	0.000	0.000	0.000	0.000	0.000	0.000	0.000	1.267	1.795	1.815	1.695	4.176	2.654	0.191	316	2384	100	-19	-15	-34	79	44	123	Error	Error	0.341	-19	-15	79	44	368800	589875	-0.049	-0.061	0	0	0
1	2	21	"Blank"	"Blank"	13995	59790	100	1023	1069	573	53	1040	1040	1123	672	59	6	0	0	1803	1850	526	28	1814	1814	1876	677	36	1	0	0	0.000	0.000	0.000	0.000	0.000	0.000	0.000	0.000	0.000	0.000	0.000	0.000	0.000	0.000	1.545	0.806	2.098	1.790	4.513	1.834	0.123	316	2384	100	-17	-11	-28	29	36	65	Error	Error	0.628	-17	-11	29	36	337801	584635	-0.080	-0.038	0	0	0
1	3	21	"Blank"	"Blank"	14295	59790	100	1083	1119	517	46	1006	1006	1099	837	76	4	0	0	1799	1831	361	19	1803	1803	1866	872	46	0	0	0	0.000	0.000	0.000	0.000	0.000	0.000	0.000	0.000	0.000	0.000	0.000	0.000	0.000	0.000	-19.250	4.036	1.132	1.453	5.041	0.663	0.097	316	2384	100	77	-4	73	113	28	141	Error	Error	Error	77	-4	113	28	353549	578586	0.024	-0.040	0	0	0
1	4	21	"Blank"	"Blank"	14595	59785	100	1037	1112	565	50	997	997	1079	781	72	5	1	0	1758	1881	1066	56	1779	1779	1844	1025	55	1	1	0	0.000	0.000	0.000	0.000	0.000	0.000	0.000	0.000	0.000	0.000	0.000	0.000	0.000	0.000	-1.905	1.127	1.512	1.411	3.930	0.836	0.321	316	2384	100	40	-21	19	115	102	217	Error	Error	Error	40	-21	115	102	351472	594409	0.042	0.036	0	0	0
1	5	21	"Blank"	"Blank"	14895	59785	100	1009	1089	742	68	1001	1001	1102	1123	101	1	0	0	1777	1927	2052	106	1779	1779	1854	953	51	1	0	0	0.000	0.000	0.000	0.000	0.000	0.000	0.000	0.000	0.000	0.000	0.000	0.000	0.000	0.000	-4.000	0.595	1.382	1.370	4.213	1.227	0.107	316	2384	100	8	-2	6	88	148	236	Error	Error	Error	8	-2	88	148	343998	608924	-0.012	0.077	0	0	0
1	6	21	"Blank"	"Blank"	15195	59785	100	1042	1129	833	73	1024	1024	1154	1305	113	0	0	0	1769	1862	801	43	1782	1782	1895	1198	63	0	0	0	0.000	0.000	0.000	0.000	0.000	0.000	0.000	0.000	0.000	0.000	0.000	0.000	0.000	0.000	-1.385	1.313	1.373	1.240	4.067	1.755	0.440	316	2384	100	18	-13	5	105	80	185	Error	Error	Error	18	-13	105	80	356770	588349	-0.019	-0.028	0	0	0
1	7	21	"Blank"	"Blank"	15495	59785	100	1050	1104	537	48	1011	1011	1117	1001	89	1	0	0	1733	1793	417	23	1783	1783	1872	923	49	2	0	0	0.000	0.000	0.000	0.000	0.000	0.000	0.000	0.000	0.000	0.000	0.000	0.000	0.000	0.000	-0.780	9.300	1.390	1.395	5.246	0.830	0.319	316	2384	100	39	-50	-11	93	10	103	Error	Error	Error	39	-50	93	10	348998	566597	-0.013	-0.086	0	0	0
1	8	21	"Blank"	"Blank"	15790	59785	100	1078	1155	673	58	1025	1025	1128	1170	103	1	0	0	1868	1947	793	40	1796	1796	1878	1027	54	1	0	0	0.000	0.000	0.000	0.000	0.000	0.000	0.000	0.000	0.000	0.000	0.000	0.000	0.000	0.000	0.736	0.861	1.397	1.473	4.376	1.318	0.189	316	2384	100	53	72	125	130	151	281	Error	Error	-0.442	53	72	130	151	365009	615193	0.023	0.067	0	0	0
1	9	21	"Blank"	"Blank"	16090	59785	100	1004	1177	1224	103	1040	1040	1130	950	84	3	0	0	1803	1885	1120	59	1792	1792	1886	1145	60	1	0	0	0.000	0.000	0.000	0.000	0.000	0.000	0.000	0.000	0.000	0.000	0.000	0.000	0.000	0.000	-3.273	1.473	1.527	1.584	4.169	1.909	0.158	316	2384	100	-36	11	-25	137	93	230	Error	Error	Error	-36	11	137	93	372030	595611	0.049	-0.001	0	0	0
1	10	21	"Blank"	"Blank"	16390	59785	100	1067	1288	1612	125	1047	1047	1146	914	79	5	2	0	1835	1998	1305	65	1799	1799	1891	1508	79	2	1	0	0.000	0.000	0.000	0.000	0.000	0.000	0.000	0.000	0.000	0.000	0.000	0.000	0.000	0.000	0.556	1.211	1.227	1.380	5.592	1.861	0.095	316	2384	100	20	36	56	241	199	440	Error	Error	-0.848	20	36	241	199	406858	631239	0.155	0.071	0	0	0
1	11	21	"Blank"	"Blank"	16690	59780	100	1038	1104	631	57	1027	1027	1122	1364	121	1	0	0	1793	1908	1265	66	1800	1800	1881	1052	55	1	0	0	0.000	0.000	0.000	0.000	0.000	0.000	0.000	0.000	0.000	0.000	0.000	0.000	0.000	0.000	-1.571	0.713	1.403	1.239	4.567	0.442	0.194	316	2384	100	11	-7	4	77	108	185	Error	Error	Error	11	-7	77	108	348953	602884	-0.013	0.026	0	0	0
1	12	21	"Blank"	"Blank"	16990	59780	100	1037	1112	527	47	1057	1057	1148	1142	99	1	0	0	1780	1844	632	34	1808	1808	1864	887	47	1	0	0	0.000	0.000	0.000	0.000	0.000	0.000	0.000	0.000	0.000	0.000	0.000	0.000	0.000	0.000	0.714	1.528	1.311	1.359	4.836	1.106	0.180	316	2384	100	-20	-28	-48	55	36	91	Error	Error	-0.485	-20	-28	55	36	351245	582750	-0.032	-0.023	0	0	0
1	13	21	"Blank"	"Blank"	17290	59780	100	1069	1156	693	59	1040	1040	1207	1963	162	0	0	0	1851	1965	1722	87	1816	1816	1950	1525	78	0	0	0	0.000	0.000	0.000	0.000	0.000	0.000	0.000	0.000	0.000	0.000	0.000	0.000	0.000	0.000	0.829	0.779	1.833	1.725	4.262	0.263	0.045	316	2384	100	29	35	64	116	149	265	Error	Error	-0.271	29	35	116	149	365141	620935	-0.026	0.010	0	0	0
1	14	21	"Blank"	"Blank"	17590	59780	100	1035	1132	712	62	1049	1049	1149	1062	92	3	1	0	1788	1940	1511	77	1808	1808	1938	1327	68	1	1	0	0.000	0.000	0.000	0.000	0.000	0.000	0.000	0.000	0.000	0.000	0.000	0.000	0.000	0.000	0.700	0.629	1.537	1.357	4.431	0.187	0.039	316	2384	100	-14	-20	-34	83	132	215	Error	Error	-0.515	-14	-20	83	132	357852	613173	-0.016	0.002	0	0	0
1	15	21	"Blank"	"Blank"	17890	59780	100	1205	2490	7289	292	1047	1047	1152	1168	101	13	6	0	1920	3095	6781	219	1846	1846	1939	1485	76	8	5	0	0.000	0.000	0.000	0.000	0.000	0.000	0.000	0.000	0.000	0.000	0.000	0.000	0.000	0.000	2.135	1.155	1.335	1.449	4.130	1.020	0.754	316	2384	100	158	74	232	1443	1249	2692	Error	Error	1.094	158	74	1443	1249	786953	977895	1.146	0.778	0	0	0
1	16	21	"Blank"	"Blank"	18190	59780	100	1073	1171	702	59	1088	1088	1230	1704	138	0	0	0	1856	1962	1173	59	1856	1856	1989	1664	83	0	0	0	0.000	0.000	0.000	0.000	0.000	0.000	0.000	0.000	0.000	0.000	0.000	0.000	0.000	0.000	100000.000	0.783	1.338	1.507	3.905	0.995	0.285	316	2384	100	-15	0	-15	83	106	189	Error	Error	16.610	-15	0	83	106	369917	619961	-0.035	-0.016	0	0	0
1	17	21	"Blank"	"Blank"	18490	59775	100	1128	1197	424	35	1209	1209	1364	1472	107	0	0	0	1922	1945	274	14	1936	1936	2099	2035	96	0	0	0	0.000	0.000	0.000	0.000	0.000	0.000	0.000	0.000	0.000	0.000	0.000	0.000	0.000	0.000	5.786	-1.333	1.685	1.745	4.358	0.231	0.043	316	2384	100	-81	-14	-95	-12	9	-3	Error	Error	2.532	-81	-14	-12	9	378182	614775	-0.113	-0.076	0	0	0
1	18	21	"Blank"	"Blank"	18790	59775	100	1169	1218	586	48	1166	1166	1336	1778	133	1	0	0	1899	2028	1157	57	1920	1920	2074	1471	70	1	1	0	0.000	0.000	0.000	0.000	0.000	0.000	0.000	0.000	0.000	0.000	0.000	0.000	0.000	0.000	-0.143	0.481	1.506	1.337	5.190	2.054	0.077	316	2384	100	3	-21	-18	52	108	160	Error	Error	Error	3	-21	52	108	384810	640795	-0.066	-0.031	0	0	0
