# Supplementary material for: Application of hybridization control probe to increase accuracy on ligation detection or minisequencing diagnostic microarrays
Source: BMC Res Notes. 2009 Dec 14;2:249. doi: 10.1186/1756-0500-2-249 (PMC2799435; doi:10.1186/1756-0500-2-249)
Supplement: Additional file 3 — Gpr_files. Zip-compressed file containing raw microarray data in GenePix results format (.gpr) and GAL (GenePix Array List) files. [file 1756-0500-2-249-S3.ZIP › gpr_files/slide7/lasi7_15-16.gpr]

ATF	1.0
30	76    
"Type=GenePix Results 3"
"DateTime=2009/05/14 13:52:28"
"Settings=C:\Axon\Data\HPV\130509\lasi7.gps"
"GalFile=C:\Axon\Data\HPV\ArrayIt_032009_InstiBioGalfile.gal"
"ArrayOfArrays=15-16"
"PixelSize=5"
"Wavelengths=532	488"
"ImageFiles=C:\Axon\Data\HPV\130509\lasi7.tif 2	C:\Axon\Data\HPV\130509\lasi7.tif 3"
"NormalizationMethod=None"
"NormalizationFactors=1	1"
"JpegImage="
"StdDev=Type 1"
"RatioFormulations=W1/W3 (#1/532)	W1/W4 (#1/488)	W3/W4 (532/488)"
"FeatureType=Circular"
"Barcode="
"BackgroundSubtraction=LocalFeature"
"ImageOrigin=0, 0"
"JpegOrigin=3780, 0"
"Creator=GenePix Pro 6.1.0.2"
"Scanner=GenePix 4200A 01 Autoloader [2]"
"FocusPosition=0"
"Temperature=23.4375"
"LinesAveraged=2"
"Comment="
"PMTGain=630	530"
"ScanPower=100	100"
"LaserPower=2.73438	2.5592"
"Filters=Standard Green	Standard Blue"
"ScanRegion=720,0,3832,13800"
"Supplier="
"Block"	"Column"	"Row"	"Name"	"ID"	"X"	"Y"	"Dia."	"F532 Median"	"F532 Mean"	"F532 SD"	"F532 CV"	"B532"	"B532 Median"	"B532 Mean"	"B532 SD"	"B532 CV"	"% > B532+1SD"	"% > B532+2SD"	"F532 % Sat."	"F488 Median"	"F488 Mean"	"F488 SD"	"F488 CV"	"B488"	"B488 Median"	"B488 Mean"	"B488 SD"	"B488 CV"	"% > B488+1SD"	"% > B488+2SD"	"F488 % Sat."	"Ratio of Medians (#1/532)"	"Ratio of Means (#1/532)"	"Median of Ratios (#1/532)"	"Mean of Ratios (#1/532)"	"Ratios SD (#1/532)"	"Rgn Ratio (#1/532)"	"Rgn R2 (#1/532)"	"Ratio of Medians (#1/488)"	"Ratio of Means (#1/488)"	"Median of Ratios (#1/488)"	"Mean of Ratios (#1/488)"	"Ratios SD (#1/488)"	"Rgn Ratio (#1/488)"	"Rgn R2 (#1/488)"	"Ratio of Medians (532/488)"	"Ratio of Means (532/488)"	"Median of Ratios (532/488)"	"Mean of Ratios (532/488)"	"Ratios SD (532/488)"	"Rgn Ratio (532/488)"	"Rgn R2 (532/488)"	"F Pixels"	"B Pixels"	"Circularity"	"Sum of Medians (#1/532)"	"Sum of Medians (#1/488)"	"Sum of Medians (532/488)"	"Sum of Means (#1/532)"	"Sum of Means (#1/488)"	"Sum of Means (532/488)"	"Log Ratio (#1/532)"	"Log Ratio (#1/488)"	"Log Ratio (532/488)"	"F532 Median - B532"	"F488 Median - B488"	"F532 Mean - B532"	"F488 Mean - B488"	"F532 Total Intensity"	"F488 Total Intensity"	"SNR 532"	"SNR 488"	"Flags"	"Normalize"	"Autoflag"
1	1	1	"A1"	"A1"	4720	62790	100	1741	1778	641	36	1220	1220	1264	456	36	52	30	0	9239	11233	6789	60	2107	2107	2124	369	17	93	88	0	0.000	0.000	0.000	0.000	0.000	0.000	0.000	0.000	0.000	0.000	0.000	0.000	0.000	0.000	0.073	0.061	0.081	0.083	3.216	0.058	0.310	316	2384	100	521	7132	7653	558	9126	9684	Error	Error	-3.775	521	7132	558	9126	561789	3549561	1.127	24.686	0	0	0
1	2	1	"A1"	"A1"	5015	62785	100	1789	1886	773	40	1199	1199	1383	2392	172	1	0	0	11029	12958	7967	61	2076	2076	2165	1556	71	81	78	0	0.000	0.000	0.000	0.000	0.000	0.000	0.000	0.000	0.000	0.000	0.000	0.000	0.000	0.000	0.066	0.063	0.068	0.077	3.268	0.085	0.056	316	2384	100	590	8953	9543	687	10882	11569	Error	Error	-3.924	590	8953	687	10882	595934	4094756	0.210	6.936	0	0	0
1	3	1	"A1"	"A1"	5315	62785	100	1807	2026	1486	73	1207	1207	1399	2567	183	2	0	0	11324	13836	8315	60	2051	2051	2075	428	20	93	87	0	0.000	0.000	0.000	0.000	0.000	0.000	0.000	0.000	0.000	0.000	0.000	0.000	0.000	0.000	0.065	0.069	0.068	0.079	4.253	0.073	0.012	316	2384	100	600	9273	9873	819	11785	12604	Error	Error	-3.950	600	9273	819	11785	640303	4372200	0.244	27.479	0	0	0
1	4	1	"A2"	"A2"	5615	62785	100	1885	1939	740	38	1265	1265	1303	529	40	54	26	0	11409	10980	5438	49	2107	2107	2121	317	14	94	88	0	0.000	0.000	0.000	0.000	0.000	0.000	0.000	0.000	0.000	0.000	0.000	0.000	0.000	0.000	0.067	0.076	0.079	0.087	3.302	0.069	0.280	316	2384	100	620	9302	9922	674	8873	9547	Error	Error	-3.907	620	9302	674	8873	612642	3469612	1.202	27.946	0	0	0
1	5	1	"A2"	"A2"	5915	62785	100	2017	2010	660	32	1185	1185	1254	546	43	68	32	0	16843	15249	6292	41	2034	2034	2074	354	17	98	96	0	0.000	0.000	0.000	0.000	0.000	0.000	0.000	0.000	0.000	0.000	0.000	0.000	0.000	0.000	0.056	0.062	0.063	0.063	2.419	0.059	0.340	316	2384	100	832	14809	15641	825	13215	14040	Error	Error	-4.154	832	14809	825	13215	635274	4818755	1.385	37.218	0	0	0
1	6	1	"A2"	"A2"	6215	62785	100	1923	1944	816	41	1213	1213	1424	2388	167	1	0	0	17313	15795	7399	46	2036	2036	2115	749	35	93	86	0	0.000	0.000	0.000	0.000	0.000	0.000	0.000	0.000	0.000	0.000	0.000	0.000	0.000	0.000	0.046	0.053	0.055	0.051	3.150	0.050	0.048	316	2384	100	710	15277	15987	731	13759	14490	Error	Error	-4.427	710	15277	731	13759	614353	4991192	0.218	18.264	0	0	0
1	7	1	"A3"	"A3"	6515	62785	100	1521	1534	558	36	1209	1209	1279	663	51	25	3	0	8285	8837	5497	62	2036	2036	2085	585	28	77	73	0	0.000	0.000	0.000	0.000	0.000	0.000	0.000	0.000	0.000	0.000	0.000	0.000	0.000	0.000	0.050	0.048	0.080	0.090	5.370	0.047	0.058	316	2384	100	312	6249	6561	325	6801	7126	Error	Error	-4.324	312	6249	325	6801	484813	2792624	0.385	11.542	0	0	0
1	8	1	"A3"	"A3"	6815	62780	100	1488	1593	653	40	1177	1177	1231	706	57	28	6	0	6599	9670	6990	72	2019	2019	2091	718	34	83	78	0	0.000	0.000	0.000	0.000	0.000	0.000	0.000	0.000	0.000	0.000	0.000	0.000	0.000	0.000	0.068	0.054	0.074	0.092	3.639	0.058	0.281	316	2384	100	311	4580	4891	416	7651	8067	Error	Error	-3.880	311	4580	416	7651	503524	3055709	0.513	10.556	0	0	0
1	9	1	"A3"	"A3"	7115	62780	100	1486	1663	927	55	1177	1177	1245	779	62	26	8	0	7367	10670	7483	70	1972	1972	2051	683	33	88	84	0	0.000	0.000	0.000	0.000	0.000	0.000	0.000	0.000	0.000	0.000	0.000	0.000	0.000	0.000	0.057	0.056	0.070	0.074	3.789	0.061	0.165	316	2384	100	309	5395	5704	486	8698	9184	Error	Error	-4.126	309	5395	486	8698	525460	3371766	0.537	12.619	0	0	0
1	10	1	"A4"	"A4"	7415	62780	100	1415	1448	525	36	1161	1161	1203	496	41	30	9	0	6915	6642	3678	55	1966	1966	2127	1305	61	70	64	0	0.000	0.000	0.000	0.000	0.000	0.000	0.000	0.000	0.000	0.000	0.000	0.000	0.000	0.000	0.051	0.061	0.093	0.126	4.965	0.057	0.167	316	2384	100	254	4949	5203	287	4676	4963	Error	Error	-4.284	254	4949	287	4676	457473	2098879	0.494	3.460	0	0	0
1	11	1	"A4"	"A4"	7715	62780	100	1512	1598	561	35	1194	1194	1252	570	45	34	8	0	6561	7646	4887	63	1996	1996	2176	1320	60	71	65	0	0.000	0.000	0.000	0.000	0.000	0.000	0.000	0.000	0.000	0.000	0.000	0.000	0.000	0.000	0.070	0.072	0.095	0.114	4.641	0.053	0.171	316	2384	100	318	4565	4883	404	5650	6054	Error	Error	-3.844	318	4565	404	5650	504912	2416284	0.607	4.144	0	0	0
1	12	1	"A4"	"A4"	8015	62780	100	1522	1564	599	38	1126	1126	1175	486	41	44	17	0	8471	9080	5709	62	1970	1970	2143	1330	62	74	70	0	0.000	0.000	0.000	0.000	0.000	0.000	0.000	0.000	0.000	0.000	0.000	0.000	0.000	0.000	0.061	0.062	0.083	0.100	3.934	0.058	0.199	316	2384	100	396	6501	6897	438	7110	7548	Error	Error	-4.037	396	6501	438	7110	494297	2869243	0.800	5.216	0	0	0
1	13	1	"A5"	"A5"	8315	62780	100	1298	1433	1353	94	1149	1149	1185	418	35	27	9	0	3691	4512	2805	62	1955	1955	1971	292	14	86	80	0	0.000	0.000	0.000	0.000	0.000	0.000	0.000	0.000	0.000	0.000	0.000	0.000	0.000	0.000	0.086	0.111	0.174	0.161	4.031	0.162	0.099	316	2384	100	149	1736	1885	284	2557	2841	Error	Error	-3.542	149	1736	284	2557	452978	1425766	0.593	8.702	0	0	0
1	14	1	"A5"	"A5"	8610	62775	100	1323	1367	477	34	1225	1225	1257	435	34	22	6	0	3646	4963	3896	78	2023	2023	2054	357	17	84	75	0	0.000	0.000	0.000	0.000	0.000	0.000	0.000	0.000	0.000	0.000	0.000	0.000	0.000	0.000	0.060	0.048	0.158	0.172	5.050	0.053	0.062	316	2384	100	98	1623	1721	142	2940	3082	Error	Error	-4.050	98	1623	142	2940	431896	1568263	0.253	8.148	0	0	0
1	15	1	"A5"	"A5"	8910	62775	100	1365	1471	529	35	1228	1228	1265	443	35	28	10	0	3619	4915	3833	77	2041	2041	2056	347	16	86	75	0	0.000	0.000	0.000	0.000	0.000	0.000	0.000	0.000	0.000	0.000	0.000	0.000	0.000	0.000	0.087	0.085	0.196	0.186	4.770	0.069	0.113	316	2384	100	137	1578	1715	243	2874	3117	Error	Error	-3.526	137	1578	243	2874	464944	1553201	0.465	8.239	0	0	0
1	16	1	"A6"	"A6"	9210	62775	100	1620	1647	528	32	1255	1255	1288	436	33	43	14	0	8325	8209	3970	48	2063	2063	2129	697	32	84	80	0	0.000	0.000	0.000	0.000	0.000	0.000	0.000	0.000	0.000	0.000	0.000	0.000	0.000	0.000	0.058	0.064	0.078	0.076	4.592	0.055	0.170	316	2384	100	365	6262	6627	392	6146	6538	Error	Error	-4.101	365	6262	392	6146	520296	2594092	0.823	8.723	0	0	0
1	17	1	"A6"	"A6"	9510	62775	100	1599	1688	658	38	1289	1289	1326	464	34	37	15	0	8691	9088	4568	50	2058	2058	2075	348	16	92	89	0	0.000	0.000	0.000	0.000	0.000	0.000	0.000	0.000	0.000	0.000	0.000	0.000	0.000	0.000	0.047	0.057	0.072	0.070	3.920	0.056	0.161	316	2384	100	310	6633	6943	399	7030	7429	Error	Error	-4.419	310	6633	399	7030	533404	2871803	0.780	20.152	0	0	0
1	18	1	"A6"	"A6"	9810	62775	100	1776	1821	602	33	1394	1394	1457	978	67	16	1	0	8612	8964	4347	48	2137	2137	2189	537	24	90	86	0	0.000	0.000	0.000	0.000	0.000	0.000	0.000	0.000	0.000	0.000	0.000	0.000	0.000	0.000	0.059	0.063	0.082	0.079	3.192	0.066	0.220	316	2384	100	382	6475	6857	427	6827	7254	Error	Error	-4.083	382	6475	427	6827	575470	2832758	0.372	12.616	0	0	0
1	1	2	"A7"	"A7"	4720	63090	100	1355	1399	465	33	1214	1214	1342	1761	131	0	0	0	3599	4637	2860	61	2102	2102	2190	1662	75	47	29	0	0.000	0.000	0.000	0.000	0.000	0.000	0.000	0.000	0.000	0.000	0.000	0.000	0.000	0.000	0.094	0.073	0.187	0.205	5.430	0.632	0.314	316	2384	100	141	1497	1638	185	2535	2720	Error	Error	-3.408	141	1497	185	2535	442065	1465380	0.032	1.472	0	0	0
1	2	2	"A7"	"A7"	5020	63085	100	1316	1403	513	36	1178	1178	1285	1307	101	3	0	0	4291	5909	4254	71	2062	2062	2129	620	29	74	62	0	0.000	0.000	0.000	0.000	0.000	0.000	0.000	0.000	0.000	0.000	0.000	0.000	0.000	0.000	0.062	0.058	0.116	0.145	5.460	0.110	0.014	316	2384	100	138	2229	2367	225	3847	4072	Error	Error	-4.014	138	2229	225	3847	443396	1867250	0.090	6.097	0	0	0
1	3	2	"A7"	"A7"	5320	63085	100	1351	1435	534	37	1155	1155	1203	459	38	32	12	0	4823	6178	4074	65	2034	2034	2048	314	15	90	83	0	0.000	0.000	0.000	0.000	0.000	0.000	0.000	0.000	0.000	0.000	0.000	0.000	0.000	0.000	0.070	0.068	0.129	0.134	4.702	0.051	0.079	316	2384	100	196	2789	2985	280	4144	4424	Error	Error	-3.831	196	2789	280	4144	453597	1952165	0.505	13.153	0	0	0
1	4	2	"A8"	"A8"	5620	63085	100	1569	1591	555	34	1167	1167	1238	847	68	20	2	0	7928	8782	5294	60	2042	2042	2179	1084	49	76	71	0	0.000	0.000	0.000	0.000	0.000	0.000	0.000	0.000	0.000	0.000	0.000	0.000	0.000	0.000	0.068	0.063	0.087	0.095	4.616	0.060	0.206	316	2384	100	402	5886	6288	424	6740	7164	Error	Error	-3.872	402	5886	424	6740	502664	2775207	0.417	6.091	0	0	0
1	5	2	"A8"	"A8"	5920	63085	100	1606	1667	571	34	1144	1144	1239	1060	85	15	0	0	10579	10320	5078	49	2005	2005	2092	644	30	92	84	0	0.000	0.000	0.000	0.000	0.000	0.000	0.000	0.000	0.000	0.000	0.000	0.000	0.000	0.000	0.054	0.063	0.073	0.077	3.036	0.055	0.175	316	2384	100	462	8574	9036	523	8315	8838	Error	Error	-4.214	462	8574	523	8315	526792	3261214	0.404	12.776	0	0	0
1	6	2	"A8"	"A8"	6220	63085	100	1732	1794	663	36	1156	1156	1207	449	37	56	31	0	13465	13095	6398	48	2023	2023	2080	565	27	95	92	0	0.000	0.000	0.000	0.000	0.000	0.000	0.000	0.000	0.000	0.000	0.000	0.000	0.000	0.000	0.050	0.058	0.059	0.060	2.696	0.055	0.330	316	2384	100	576	11442	12018	638	11072	11710	Error	Error	-4.312	576	11442	638	11072	567021	4137942	1.307	19.496	0	0	0
1	7	2	"A9"	"A9"	6520	63085	100	1479	1541	536	34	1262	1262	1725	4195	243	0	0	0	6296	6711	4015	59	2071	2071	2379	3184	133	62	26	0	0.000	0.000	0.000	0.000	0.000	0.000	0.000	0.000	0.000	0.000	0.000	0.000	0.000	0.000	0.051	0.060	0.106	0.112	4.310	1.181	0.427	316	2384	100	217	4225	4442	279	4640	4919	Error	Error	-4.283	217	4225	279	4640	486887	2120570	-0.044	1.361	0	0	0
1	8	2	"A9"	"A9"	6820	63085	100	1553	1555	493	31	1224	1224	1268	458	36	39	9	0	7948	7664	3514	45	2062	2062	2148	628	29	85	81	0	0.000	0.000	0.000	0.000	0.000	0.000	0.000	0.000	0.000	0.000	0.000	0.000	0.000	0.000	0.056	0.059	0.088	0.090	3.876	0.059	0.132	316	2384	100	329	5886	6215	331	5602	5933	Error	Error	-4.161	329	5886	331	5602	491528	2421818	0.627	8.783	0	0	0
1	9	2	"A9"	"A9"	7120	63080	100	1609	1658	581	35	1149	1149	1207	473	39	49	20	0	9320	8565	3442	40	1975	1975	2033	592	29	91	85	0	0.000	0.000	0.000	0.000	0.000	0.000	0.000	0.000	0.000	0.000	0.000	0.000	0.000	0.000	0.063	0.077	0.089	0.085	3.263	0.066	0.163	316	2384	100	460	7345	7805	509	6590	7099	Error	Error	-3.997	460	7345	509	6590	524048	2706504	0.953	11.034	0	0	0
1	10	2	"A10"	"A10"	7420	63080	100	1671	1662	592	35	1085	1085	1113	422	37	60	32	0	10354	10741	5494	51	1923	1923	1949	398	20	92	88	0	0.000	0.000	0.000	0.000	0.000	0.000	0.000	0.000	0.000	0.000	0.000	0.000	0.000	0.000	0.070	0.065	0.077	0.081	3.323	0.060	0.302	316	2384	100	586	8431	9017	577	8818	9395	Error	Error	-3.847	586	8431	577	8818	525301	3394042	1.301	22.090	0	0	0
1	11	2	"A10"	"A10"	7720	63080	100	1659	1760	801	45	1067	1067	1108	410	37	59	39	0	10997	12367	6341	51	1894	1894	1982	708	35	94	91	0	0.000	0.000	0.000	0.000	0.000	0.000	0.000	0.000	0.000	0.000	0.000	0.000	0.000	0.000	0.065	0.066	0.068	0.071	2.506	0.067	0.356	316	2384	100	592	9103	9695	693	10473	11166	Error	Error	-3.943	592	9103	693	10473	556234	3907876	1.590	14.668	0	0	0
1	12	2	"A10"	"A10"	8020	63080	100	1743	1784	633	35	1074	1074	1117	469	41	62	31	0	12568	13469	5710	42	1899	1899	1985	637	32	99	97	0	0.000	0.000	0.000	0.000	0.000	0.000	0.000	0.000	0.000	0.000	0.000	0.000	0.000	0.000	0.063	0.061	0.068	0.057	2.631	0.059	0.363	316	2384	100	669	10669	11338	710	11570	12280	Error	Error	-3.995	669	10669	710	11570	563858	4256241	1.422	18.028	0	0	0
1	13	2	"A11"	"A11"	8320	63080	100	1459	1595	716	44	1080	1080	1120	438	39	46	24	0	9178	11939	7987	66	1922	1922	1955	727	37	90	86	0	0.000	0.000	0.000	0.000	0.000	0.000	0.000	0.000	0.000	0.000	0.000	0.000	0.000	0.000	0.052	0.051	0.064	0.063	3.707	0.048	0.240	316	2384	100	379	7256	7635	515	10017	10532	Error	Error	-4.259	379	7256	515	10017	503969	3772670	1.084	13.733	0	0	0
1	14	2	"A11"	"A11"	8615	63080	100	1698	1772	703	39	1122	1122	1164	451	38	56	31	0	9963	13167	9113	69	1966	1966	2021	517	25	98	94	0	0.000	0.000	0.000	0.000	0.000	0.000	0.000	0.000	0.000	0.000	0.000	0.000	0.000	0.000	0.072	0.058	0.068	0.071	2.484	0.057	0.195	316	2384	100	576	7997	8573	650	11201	11851	Error	Error	-3.795	576	7997	650	11201	559906	4160626	1.348	21.559	0	0	0
1	15	2	"A11"	"A11"	8915	63075	100	1557	1683	665	39	1139	1139	1196	497	41	43	26	0	9858	11373	7034	61	1983	1983	2034	543	26	89	83	0	0.000	0.000	0.000	0.000	0.000	0.000	0.000	0.000	0.000	0.000	0.000	0.000	0.000	0.000	0.053	0.058	0.068	0.068	3.408	0.056	0.301	316	2384	100	418	7875	8293	544	9390	9934	Error	Error	-4.236	418	7875	544	9390	531706	3593785	0.980	17.199	0	0	0
1	16	2	"A12"	"A12"	9215	63075	100	1765	1832	727	39	1158	1158	1229	644	52	47	19	0	12498	12732	7184	56	1998	1998	2066	739	35	87	82	0	0.000	0.000	0.000	0.000	0.000	0.000	0.000	0.000	0.000	0.000	0.000	0.000	0.000	0.000	0.058	0.063	0.071	0.075	3.749	0.060	0.342	316	2384	100	607	10500	11107	674	10734	11408	Error	Error	-4.113	607	10500	674	10734	578971	4023184	0.936	14.433	0	0	0
1	17	2	"A12"	"A12"	9515	63075	100	1826	1930	741	38	1229	1229	1998	5518	276	0	0	0	13130	14411	7864	54	2045	2045	2594	3463	133	84	68	0	0.000	0.000	0.000	0.000	0.000	0.000	0.000	0.000	0.000	0.000	0.000	0.000	0.000	0.000	0.054	0.057	0.062	0.062	2.355	0.060	0.204	316	2384	100	597	11085	11682	701	12366	13067	Error	Error	-4.215	597	11085	701	12366	610014	4553767	-0.012	3.412	0	0	0
1	18	2	"A12"	"A12"	9815	63075	100	1988	2054	754	36	1288	1288	1537	2683	174	0	0	0	13540	14581	7329	50	2079	2079	2338	1924	82	94	87	0	0.000	0.000	0.000	0.000	0.000	0.000	0.000	0.000	0.000	0.000	0.000	0.000	0.000	0.000	0.061	0.061	0.063	0.061	2.485	0.060	0.380	316	2384	100	700	11461	12161	766	12502	13268	Error	Error	-4.033	700	11461	766	12502	649063	4607734	0.193	6.363	0	0	0
1	1	3	"A13"	"A13"	4725	63390	100	1603	1629	614	37	1110	1110	1150	444	38	54	25	0	9426	8992	4155	46	2040	2040	2093	572	27	87	83	0	0.000	0.000	0.000	0.000	0.000	0.000	0.000	0.000	0.000	0.000	0.000	0.000	0.000	0.000	0.067	0.075	0.092	0.090	3.061	0.073	0.257	316	2384	100	493	7386	7879	519	6952	7471	Error	Error	-3.905	493	7386	519	6952	514894	2841319	1.079	12.061	0	0	0
1	2	3	"A13"	"A13"	5025	63390	100	1560	1631	603	36	1077	1077	1128	427	37	52	28	0	10838	10093	5189	51	2008	2008	2160	1051	48	80	78	0	0.000	0.000	0.000	0.000	0.000	0.000	0.000	0.000	0.000	0.000	0.000	0.000	0.000	0.000	0.055	0.069	0.080	0.083	3.559	0.062	0.272	316	2384	100	483	8830	9313	554	8085	8639	Error	Error	-4.192	483	8830	554	8085	515424	3189491	1.178	7.548	0	0	0
1	3	3	"A13"	"A13"	5325	63385	100	1527	1590	604	37	1070	1070	1109	409	36	51	28	0	9835	9688	4739	48	2005	2005	2134	870	40	88	83	0	0.000	0.000	0.000	0.000	0.000	0.000	0.000	0.000	0.000	0.000	0.000	0.000	0.000	0.000	0.058	0.068	0.077	0.075	3.245	0.066	0.292	316	2384	100	457	7830	8287	520	7683	8203	Error	Error	-4.099	457	7830	520	7683	502332	3061273	1.176	8.683	0	0	0
1	4	3	"A14"	"A14"	5625	63385	100	1518	1572	602	38	1068	1068	1158	689	59	36	7	0	10635	10684	6380	59	2009	2009	2127	1109	52	77	74	0	0.000	0.000	0.000	0.000	0.000	0.000	0.000	0.000	0.000	0.000	0.000	0.000	0.000	0.000	0.052	0.058	0.077	0.083	3.737	0.057	0.136	316	2384	100	450	8626	9076	504	8675	9179	Error	Error	-4.261	450	8626	504	8675	496832	3376179	0.601	7.716	0	0	0
1	5	3	"A14"	"A14"	5925	63385	100	1719	1760	704	40	1202	1202	4087	12614	308	0	0	0	17336	14795	8241	55	2075	2075	5075	12413	244	59	1	0	0.000	0.000	0.000	0.000	0.000	0.000	0.000	0.000	0.000	0.000	0.000	0.000	0.000	0.000	0.034	0.044	0.052	0.055	4.138	0.909	0.738	316	2384	100	517	15261	15778	558	12720	13278	Error	Error	-4.884	517	15261	558	12720	556088	4675267	-0.184	0.783	0	0	0
1	6	3	"A14"	"A14"	6225	63385	100	1713	1724	611	35	1203	1203	1249	462	36	51	27	0	13116	11756	6289	53	2033	2033	2231	1370	61	78	73	0	0.000	0.000	0.000	0.000	0.000	0.000	0.000	0.000	0.000	0.000	0.000	0.000	0.000	0.000	0.046	0.054	0.073	0.075	4.387	0.057	0.296	316	2384	100	510	11083	11593	521	9723	10244	Error	Error	-4.442	510	11083	521	9723	544743	3714984	1.028	6.953	0	0	0
1	7	3	"A15"	"A15"	6525	63385	100	2332	4131	9219	223	1626	1626	2072	4490	216	5	3	0	8117	8283	5894	71	2266	2266	2705	3996	147	66	29	0	0.000	0.000	0.000	0.000	0.000	0.000	0.000	0.000	0.000	0.000	0.000	0.000	0.000	0.000	0.121	0.416	0.170	0.221	5.350	1.219	0.750	316	2384	100	706	5851	6557	2505	6017	8522	Error	Error	-3.051	706	5851	2505	6017	1305489	2617366	0.459	1.396	0	0	0
1	8	3	"A15"	"A15"	6825	63385	100	1802	1917	744	38	1281	1281	1320	473	35	53	31	0	11172	14344	9473	66	2117	2117	2233	824	36	88	84	0	0.000	0.000	0.000	0.000	0.000	0.000	0.000	0.000	0.000	0.000	0.000	0.000	0.000	0.000	0.058	0.052	0.061	0.062	3.828	0.050	0.333	316	2384	100	521	9055	9576	636	12227	12863	Error	Error	-4.119	521	9055	636	12227	605747	4532583	1.262	14.698	0	0	0
1	9	3	"A15"	"A15"	7125	63380	100	1458	1603	1357	84	1059	1059	1104	503	45	41	15	0	10343	10416	5321	51	1890	1890	1994	888	44	86	83	0	0.000	0.000	0.000	0.000	0.000	0.000	0.000	0.000	0.000	0.000	0.000	0.000	0.000	0.000	0.047	0.064	0.059	0.059	3.441	0.068	0.164	316	2384	100	399	8453	8852	544	8526	9070	Error	Error	-4.405	399	8453	544	8526	506550	3291539	0.992	9.484	0	0	0
1	10	3	"A16"	"A16"	7425	63380	100	1449	1529	585	38	1009	1009	1055	404	38	53	29	0	12553	11986	5513	45	1857	1857	1878	340	18	97	93	0	0.000	0.000	0.000	0.000	0.000	0.000	0.000	0.000	0.000	0.000	0.000	0.000	0.000	0.000	0.041	0.051	0.058	0.055	2.811	0.050	0.260	316	2384	100	440	10696	11136	520	10129	10649	Error	Error	-4.603	440	10696	520	10129	483057	3787600	1.173	29.729	0	0	0
1	11	3	"A16"	"A16"	7725	63380	100	1497	1534	604	39	997	997	1037	395	38	55	31	0	10866	11184	5310	47	1876	1876	1904	392	20	98	96	0	0.000	0.000	0.000	0.000	0.000	0.000	0.000	0.000	0.000	0.000	0.000	0.000	0.000	0.000	0.056	0.058	0.071	0.060	2.743	0.053	0.246	316	2384	100	500	8990	9490	537	9308	9845	Error	Error	-4.168	500	8990	537	9308	484662	3534281	1.258	23.673	0	0	0
1	12	3	"A16"	"A16"	8025	63380	100	1436	1521	520	34	1021	1021	1075	692	64	33	5	0	10315	10852	4202	38	1854	1854	1942	861	44	97	96	0	0.000	0.000	0.000	0.000	0.000	0.000	0.000	0.000	0.000	0.000	0.000	0.000	0.000	0.000	0.049	0.056	0.059	0.053	2.795	0.057	0.262	316	2384	100	415	8461	8876	500	8998	9498	Error	Error	-4.350	415	8461	500	8998	480570	3429320	0.645	10.348	0	0	0
1	13	3	"A17"	"A17"	8325	63380	100	1421	1502	538	35	1018	1018	1067	456	42	47	18	0	9581	9290	3355	36	1876	1876	1887	297	15	97	94	0	0.000	0.000	0.000	0.000	0.000	0.000	0.000	0.000	0.000	0.000	0.000	0.000	0.000	0.000	0.052	0.065	0.076	0.067	3.440	0.063	0.223	316	2384	100	403	7705	8108	484	7414	7898	Error	Error	-4.257	403	7705	484	7414	474586	2935647	0.954	24.926	0	0	0
1	14	3	"A17"	"A17"	8620	63380	100	1522	1578	631	39	1025	1025	1067	392	36	54	31	0	11187	10901	3727	34	1918	1918	1984	567	28	98	96	0	0.000	0.000	0.000	0.000	0.000	0.000	0.000	0.000	0.000	0.000	0.000	0.000	0.000	0.000	0.054	0.062	0.063	0.054	3.022	0.063	0.272	316	2384	100	497	9269	9766	553	8983	9536	Error	Error	-4.221	497	9269	553	8983	498639	3444642	1.304	15.727	0	0	0
1	15	3	"A17"	"A17"	8920	63380	100	1845	1926	831	43	1056	1056	1100	428	38	70	43	0	13478	14562	7110	48	1928	1928	1942	420	21	98	97	0	0.000	0.000	0.000	0.000	0.000	0.000	0.000	0.000	0.000	0.000	0.000	0.000	0.000	0.000	0.068	0.069	0.072	0.065	2.750	0.064	0.377	316	2384	100	789	11550	12339	870	12634	13504	Error	Error	-3.872	789	11550	870	12634	608502	4601591	1.930	30.048	0	0	0
1	16	3	"A18"	"A18"	9220	63375	100	1319	1386	522	37	1080	1080	1122	444	39	32	13	0	7055	6672	2829	42	1902	1902	1951	504	25	86	80	0	0.000	0.000	0.000	0.000	0.000	0.000	0.000	0.000	0.000	0.000	0.000	0.000	0.000	0.000	0.046	0.064	0.087	0.085	4.188	0.062	0.125	316	2384	100	239	5153	5392	306	4770	5076	Error	Error	-4.430	239	5153	306	4770	438072	2108293	0.595	9.367	0	0	0
1	17	3	"A18"	"A18"	9520	63375	100	1417	1489	502	33	1096	1096	1147	427	37	42	16	0	7603	7636	2601	34	1946	1946	2018	668	33	93	91	0	0.000	0.000	0.000	0.000	0.000	0.000	0.000	0.000	0.000	0.000	0.000	0.000	0.000	0.000	0.057	0.069	0.088	0.080	3.375	0.061	0.147	316	2384	100	321	5657	5978	393	5690	6083	Error	Error	-4.139	321	5657	393	5690	470395	2413050	0.801	8.410	0	0	0
1	18	3	"A18"	"A18"	9820	63375	100	1562	1585	504	31	1180	1180	1240	537	43	35	10	0	7563	7476	2833	37	1996	1996	2136	1008	47	88	86	0	0.000	0.000	0.000	0.000	0.000	0.000	0.000	0.000	0.000	0.000	0.000	0.000	0.000	0.000	0.069	0.074	0.095	0.087	3.282	0.072	0.115	316	2384	100	382	5567	5949	405	5480	5885	Error	Error	-3.865	382	5567	405	5480	501014	2362289	0.642	5.298	0	0	0
1	1	4	"A19"	"A19"	4730	63690	100	1320	1389	510	36	1112	1112	1169	686	58	20	3	0	5725	5788	2541	43	2064	2064	2097	474	22	86	80	0	0.000	0.000	0.000	0.000	0.000	0.000	0.000	0.000	0.000	0.000	0.000	0.000	0.000	0.000	0.057	0.074	0.118	0.118	3.989	0.080	0.034	316	2384	100	208	3661	3869	277	3724	4001	Error	Error	-4.138	208	3661	277	3724	438872	1828904	0.321	7.787	0	0	0
1	2	4	"A19"	"A19"	5030	63690	100	1371	1407	492	34	1069	1069	1113	412	37	43	16	0	6878	6942	3540	50	2028	2028	2097	508	24	86	83	0	0.000	0.000	0.000	0.000	0.000	0.000	0.000	0.000	0.000	0.000	0.000	0.000	0.000	0.000	0.062	0.069	0.092	0.107	3.764	0.059	0.119	316	2384	100	302	4850	5152	338	4914	5252	Error	Error	-4.005	302	4850	338	4914	444699	2193647	0.714	9.537	0	0	0
1	3	4	"A19"	"A19"	5330	63690	100	1366	1458	643	44	1068	1068	1118	409	36	41	19	0	7612	7585	3061	40	1996	1996	2009	307	15	96	95	0	0.000	0.000	0.000	0.000	0.000	0.000	0.000	0.000	0.000	0.000	0.000	0.000	0.000	0.000	0.053	0.070	0.083	0.078	3.915	0.063	0.124	316	2384	100	298	5616	5914	390	5589	5979	Error	Error	-4.236	298	5616	390	5589	460576	2396784	0.831	18.163	0	0	0
1	4	4	"A20"	"A20"	5630	63685	100	1732	1805	864	47	1098	1098	1184	947	79	29	4	0	15007	13400	6438	48	2045	2045	2124	799	37	86	81	0	0.000	0.000	0.000	0.000	0.000	0.000	0.000	0.000	0.000	0.000	0.000	0.000	0.000	0.000	0.049	0.062	0.063	0.071	3.854	0.059	0.245	316	2384	100	634	12962	13596	707	11355	12062	Error	Error	-4.354	634	12962	707	11355	570292	4234341	0.656	14.113	0	0	0
1	5	4	"A20"	"A20"	5930	63685	100	1774	1876	783	41	1163	1163	1395	2806	201	1	0	0	15047	13472	5609	41	2046	2046	2282	2398	105	86	81	0	0.000	0.000	0.000	0.000	0.000	0.000	0.000	0.000	0.000	0.000	0.000	0.000	0.000	0.000	0.047	0.062	0.063	0.060	2.733	0.066	0.371	316	2384	100	611	13001	13612	713	11426	12139	Error	Error	-4.411	611	13001	713	11426	592912	4257188	0.171	4.666	0	0	0
1	6	4	"A20"	"A20"	6230	63685	100	2153	2203	687	31	1459	1459	1568	668	42	51	20	0	13471	12469	5126	41	2170	2170	2279	765	33	92	88	0	0.000	0.000	0.000	0.000	0.000	0.000	0.000	0.000	0.000	0.000	0.000	0.000	0.000	0.000	0.061	0.072	0.082	0.070	3.389	0.061	0.192	316	2384	100	694	11301	11995	744	10299	11043	Error	Error	-4.025	694	11301	744	10299	696111	3940164	0.951	13.320	0	0	0
1	7	4	"A21"	"A21"	6530	63685	100	1495	2848	7889	277	1211	1211	1596	3205	200	4	3	0	3086	3981	5369	134	1982	1982	2219	1876	84	28	6	0	0.000	0.000	0.000	0.000	0.000	0.000	0.000	0.000	0.000	0.000	0.000	0.000	0.000	0.000	0.257	0.819	0.540	0.591	5.377	1.773	0.517	316	2384	100	284	1104	1388	1637	1999	3636	Error	Error	-1.959	284	1104	1637	1999	899991	1258102	0.391	0.939	0	0	0
1	8	4	"A21"	"A21"	6830	63685	100	1610	1661	578	34	1089	1089	1159	788	67	32	4	0	9812	10469	4720	45	1937	1937	1975	753	38	96	91	0	0.000	0.000	0.000	0.000	0.000	0.000	0.000	0.000	0.000	0.000	0.000	0.000	0.000	0.000	0.066	0.067	0.076	0.073	3.202	0.086	0.124	316	2384	100	521	7875	8396	572	8532	9104	Error	Error	-3.918	521	7875	572	8532	524720	3308172	0.637	11.280	0	0	0
1	9	4	"A21"	"A21"	7130	63685	100	1578	1621	613	37	1013	1013	1051	400	38	56	36	0	11909	12340	6125	49	1876	1876	1911	400	20	99	96	0	0.000	0.000	0.000	0.000	0.000	0.000	0.000	0.000	0.000	0.000	0.000	0.000	0.000	0.000	0.056	0.058	0.061	0.059	3.084	0.052	0.288	316	2384	100	565	10033	10598	608	10464	11072	Error	Error	-4.150	565	10033	608	10464	512342	3899452	1.425	26.073	0	0	0
1	10	4	"A22"	"A22"	7430	63680	100	1715	1810	731	40	1001	1001	1060	508	47	64	34	0	17387	16497	7930	48	1901	1901	2040	1150	56	89	85	0	0.000	0.000	0.000	0.000	0.000	0.000	0.000	0.000	0.000	0.000	0.000	0.000	0.000	0.000	0.046	0.055	0.057	0.061	2.905	0.056	0.342	316	2384	100	714	15486	16200	809	14596	15405	Error	Error	-4.439	714	15486	809	14596	572036	5213109	1.476	12.571	0	0	0
1	11	4	"A22"	"A22"	7730	63680	100	1861	1928	718	37	1002	1002	1033	399	38	76	54	0	16797	17991	6508	36	1875	1875	1953	613	31	100	99	0	0.000	0.000	0.000	0.000	0.000	0.000	0.000	0.000	0.000	0.000	0.000	0.000	0.000	0.000	0.058	0.057	0.058	0.050	2.389	0.054	0.428	316	2384	100	859	14922	15781	926	16116	17042	Error	Error	-4.119	859	14922	926	16116	609244	5685245	2.243	26.163	0	0	0
1	12	4	"A22"	"A22"	8030	63680	100	1915	1940	632	32	998	998	1031	391	37	81	61	0	17414	18326	6495	35	1869	1869	1949	651	33	99	97	0	0.000	0.000	0.000	0.000	0.000	0.000	0.000	0.000	0.000	0.000	0.000	0.000	0.000	0.000	0.059	0.057	0.057	0.052	2.216	0.053	0.444	316	2384	100	917	15545	16462	942	16457	17399	Error	Error	-4.083	917	15545	942	16457	612912	5791034	2.325	25.157	0	0	0
1	13	4	"A23"	"A23"	8325	63680	100	1716	1753	627	35	1002	1002	1056	535	50	62	29	0	15237	15346	7535	49	1891	1891	1954	592	30	94	89	0	0.000	0.000	0.000	0.000	0.000	0.000	0.000	0.000	0.000	0.000	0.000	0.000	0.000	0.000	0.053	0.056	0.058	0.060	2.755	0.050	0.352	316	2384	100	714	13346	14060	751	13455	14206	Error	Error	-4.224	714	13346	751	13455	553842	4849234	1.303	22.622	0	0	0
1	14	4	"A23"	"A23"	8625	63680	100	1691	1729	594	34	1035	1035	1074	403	37	65	41	0	13222	14220	6942	48	1913	1913	1988	639	32	96	92	0	0.000	0.000	0.000	0.000	0.000	0.000	0.000	0.000	0.000	0.000	0.000	0.000	0.000	0.000	0.058	0.056	0.062	0.059	2.759	0.050	0.351	316	2384	100	656	11309	11965	694	12307	13001	Error	Error	-4.108	656	11309	694	12307	546340	4493450	1.625	19.142	0	0	0
1	15	4	"A23"	"A23"	8925	63680	100	1788	1815	612	33	1035	1035	1109	680	61	53	16	0	14045	14866	7396	49	1928	1928	2069	1120	54	93	87	0	0.000	0.000	0.000	0.000	0.000	0.000	0.000	0.000	0.000	0.000	0.000	0.000	0.000	0.000	0.062	0.060	0.064	0.060	2.520	0.059	0.201	316	2384	100	753	12117	12870	780	12938	13718	Error	Error	-4.008	753	12117	780	12938	573542	4697750	1.038	11.426	0	0	0
1	16	4	"A24"	"A24"	9225	63680	100	1548	1559	594	38	1041	1041	1088	400	36	56	30	0	10076	9421	4971	52	1905	1905	1949	447	22	88	83	0	0.000	0.000	0.000	0.000	0.000	0.000	0.000	0.000	0.000	0.000	0.000	0.000	0.000	0.000	0.062	0.069	0.081	0.088	4.086	0.065	0.283	316	2384	100	507	8171	8678	518	7516	8034	Error	Error	-4.010	507	8171	518	7516	492656	2977046	1.178	16.716	0	0	0
1	17	4	"A24"	"A24"	9525	63675	100	1666	1705	617	36	1084	1084	1125	407	36	58	35	0	10004	9967	4527	45	1941	1941	1990	504	25	96	92	0	0.000	0.000	0.000	0.000	0.000	0.000	0.000	0.000	0.000	0.000	0.000	0.000	0.000	0.000	0.072	0.077	0.080	0.073	3.622	0.071	0.306	316	2384	100	582	8063	8645	621	8026	8647	Error	Error	-3.792	582	8063	621	8026	538772	3149653	1.425	15.827	0	0	0
1	18	4	"A24"	"A24"	9825	63675	100	1679	1725	612	35	1165	1165	1530	3676	240	0	0	0	10701	10411	4349	41	1994	1994	2238	1743	77	88	84	0	0.000	0.000	0.000	0.000	0.000	0.000	0.000	0.000	0.000	0.000	0.000	0.000	0.000	0.000	0.059	0.067	0.076	0.071	2.855	0.067	0.265	316	2384	100	514	8707	9221	560	8417	8977	Error	Error	-4.082	514	8707	560	8417	545079	3289969	0.053	4.689	0	0	0
1	1	5	"A25"	"A25"	4735	63990	100	1557	1614	648	40	1126	1126	1200	803	66	29	5	0	8922	11695	8429	72	2086	2086	2216	1052	47	79	73	0	0.000	0.000	0.000	0.000	0.000	0.000	0.000	0.000	0.000	0.000	0.000	0.000	0.000	0.000	0.063	0.051	0.063	0.079	4.685	0.045	0.071	316	2384	100	431	6836	7267	488	9609	10097	Error	Error	-3.987	431	6836	488	9609	510094	3695702	0.516	9.010	0	0	0
1	2	5	"A25"	"A25"	5035	63990	100	1571	1703	648	38	1089	1089	1133	446	39	53	31	0	12346	13292	8290	62	2033	2033	2083	528	25	94	89	0	0.000	0.000	0.000	0.000	0.000	0.000	0.000	0.000	0.000	0.000	0.000	0.000	0.000	0.000	0.047	0.055	0.064	0.064	3.210	0.047	0.247	316	2384	100	482	10313	10795	614	11259	11873	Error	Error	-4.419	482	10313	614	11259	538029	4200282	1.278	21.229	0	0	0
1	3	5	"A25"	"A25"	5335	63990	100	1539	1613	652	40	1092	1092	1148	438	38	50	27	0	10178	12849	8910	69	2040	2040	2090	547	26	92	86	0	0.000	0.000	0.000	0.000	0.000	0.000	0.000	0.000	0.000	0.000	0.000	0.000	0.000	0.000	0.055	0.048	0.062	0.067	3.941	0.046	0.277	316	2384	100	447	8138	8585	521	10809	11330	Error	Error	-4.186	447	8138	521	10809	509850	4060390	1.062	19.669	0	0	0
1	4	5	"A26"	"A26"	5635	63990	100	1766	1766	614	34	1101	1101	1211	1895	156	2	0	0	13394	11745	5734	48	2026	2026	2118	839	39	86	79	0	0.000	0.000	0.000	0.000	0.000	0.000	0.000	0.000	0.000	0.000	0.000	0.000	0.000	0.000	0.058	0.068	0.077	0.082	3.267	0.062	0.344	316	2384	100	665	11368	12033	665	9719	10384	Error	Error	-4.095	665	11368	665	9719	557956	3711400	0.293	11.474	0	0	0
1	5	5	"A26"	"A26"	5935	63985	100	1619	1688	656	38	1045	1045	1136	1059	93	26	1	0	11462	11736	6971	59	1983	1983	2170	1304	60	78	76	0	0.000	0.000	0.000	0.000	0.000	0.000	0.000	0.000	0.000	0.000	0.000	0.000	0.000	0.000	0.061	0.066	0.071	0.088	3.626	0.057	0.340	316	2384	100	574	9479	10053	643	9753	10396	Error	Error	-4.046	574	9479	643	9753	533397	3708456	0.521	7.336	0	0	0
1	6	5	"A26"	"A26"	6235	63985	100	1567	1633	761	46	1018	1018	1061	402	37	58	35	0	12261	11370	5815	51	1940	1940	2192	1585	72	79	75	0	0.000	0.000	0.000	0.000	0.000	0.000	0.000	0.000	0.000	0.000	0.000	0.000	0.000	0.000	0.053	0.065	0.071	0.079	3.652	0.055	0.256	316	2384	100	549	10321	10870	615	9430	10045	Error	Error	-4.233	549	10321	615	9430	516152	3592783	1.423	5.791	0	0	0
1	7	5	"A27"	"A27"	6535	63985	100	1570	1620	604	37	1011	1011	1045	382	36	61	38	0	14263	13897	6306	45	1889	1889	1915	339	17	98	95	0	0.000	0.000	0.000	0.000	0.000	0.000	0.000	0.000	0.000	0.000	0.000	0.000	0.000	0.000	0.045	0.051	0.058	0.053	2.928	0.050	0.332	316	2384	100	559	12374	12933	609	12008	12617	Error	Error	-4.468	559	12374	609	12008	511847	4391564	1.505	35.345	0	0	0
1	8	5	"A27"	"A27"	6835	63985	100	1407	1513	593	39	999	999	1037	392	37	50	29	0	12139	12832	7377	57	1889	1889	1927	476	24	97	94	0	0.000	0.000	0.000	0.000	0.000	0.000	0.000	0.000	0.000	0.000	0.000	0.000	0.000	0.000	0.040	0.047	0.054	0.047	2.660	0.048	0.328	316	2384	100	408	10250	10658	514	10943	11457	Error	Error	-4.651	408	10250	514	10943	477958	4054872	1.214	22.910	0	0	0
1	9	5	"A27"	"A27"	7135	63985	100	1629	1653	580	35	1001	1001	1027	384	37	66	40	0	13341	15177	7750	51	1885	1885	1911	362	18	99	97	0	0.000	0.000	0.000	0.000	0.000	0.000	0.000	0.000	0.000	0.000	0.000	0.000	0.000	0.000	0.055	0.049	0.056	0.053	2.365	0.050	0.425	316	2384	100	628	11456	12084	652	13292	13944	Error	Error	-4.189	628	11456	652	13292	522438	4795978	1.630	36.646	0	0	0
1	10	5	"A28"	"A28"	7435	63985	100	1882	1867	709	37	995	995	1048	624	59	66	29	0	22491	19773	8955	45	1867	1867	1963	977	49	89	86	0	0.000	0.000	0.000	0.000	0.000	0.000	0.000	0.000	0.000	0.000	0.000	0.000	0.000	0.000	0.043	0.049	0.049	0.052	2.884	0.049	0.494	316	2384	100	887	20624	21511	872	17906	18778	Error	Error	-4.539	887	20624	872	17906	589969	6248347	1.313	18.229	0	0	0
1	11	5	"A28"	"A28"	7735	63980	100	1814	1864	755	40	974	974	1021	592	57	60	34	0	19986	19344	9240	47	1864	1864	1921	538	28	99	97	0	0.000	0.000	0.000	0.000	0.000	0.000	0.000	0.000	0.000	0.000	0.000	0.000	0.000	0.000	0.046	0.051	0.054	0.048	2.750	0.051	0.513	316	2384	100	840	18122	18962	890	17480	18370	Error	Error	-4.431	840	18122	890	17480	588887	6112743	1.424	32.385	0	0	0
1	12	5	"A28"	"A28"	8035	63980	100	1954	1985	784	39	1001	1001	1128	1867	165	13	0	0	24223	21782	8929	40	1888	1888	2087	1851	88	96	93	0	0.000	0.000	0.000	0.000	0.000	0.000	0.000	0.000	0.000	0.000	0.000	0.000	0.000	0.000	0.043	0.049	0.051	0.045	2.233	0.050	0.455	316	2384	100	953	22335	23288	984	19894	20878	Error	Error	-4.551	953	22335	984	19894	627148	6882980	0.459	10.640	0	0	0
1	13	5	"A29"	"A29"	8330	63980	100	1502	1552	594	38	992	992	1036	412	39	59	31	0	13843	13705	7322	53	1870	1870	1951	819	41	87	82	0	0.000	0.000	0.000	0.000	0.000	0.000	0.000	0.000	0.000	0.000	0.000	0.000	0.000	0.000	0.043	0.047	0.049	0.057	3.022	0.045	0.319	316	2384	100	510	11973	12483	560	11835	12395	Error	Error	-4.553	510	11973	560	11835	490521	4330851	1.252	14.352	0	0	0
1	14	5	"A29"	"A29"	8630	63980	100	1574	1606	601	37	984	984	1033	396	38	62	32	0	14399	14827	7620	51	1881	1881	1992	938	47	94	89	0	0.000	0.000	0.000	0.000	0.000	0.000	0.000	0.000	0.000	0.000	0.000	0.000	0.000	0.000	0.047	0.048	0.055	0.050	2.920	0.047	0.377	316	2384	100	590	12518	13108	622	12946	13568	Error	Error	-4.407	590	12518	622	12946	507343	4685237	1.447	13.683	0	0	0
1	15	5	"A29"	"A29"	8930	63980	100	1573	1631	564	34	1006	1006	1054	434	41	58	32	0	13930	14220	7204	50	1916	1916	1976	592	29	97	94	0	0.000	0.000	0.000	0.000	0.000	0.000	0.000	0.000	0.000	0.000	0.000	0.000	0.000	0.000	0.047	0.051	0.054	0.052	2.909	0.046	0.247	316	2384	100	567	12014	12581	625	12304	12929	Error	Error	-4.405	567	12014	625	12304	515546	4493591	1.329	20.682	0	0	0
1	16	5	"A30"	"A30"	9230	63980	100	1675	1736	651	37	1048	1048	1095	448	40	60	34	0	14563	14361	6624	46	1918	1918	1931	301	15	97	95	0	0.000	0.000	0.000	0.000	0.000	0.000	0.000	0.000	0.000	0.000	0.000	0.000	0.000	0.000	0.050	0.055	0.061	0.057	2.940	0.051	0.286	316	2384	100	627	12645	13272	688	12443	13131	Error	Error	-4.334	627	12645	688	12443	548718	4538188	1.431	41.296	0	0	0
1	17	5	"A30"	"A30"	9530	63975	100	1720	2031	2482	122	1107	1107	1285	1892	147	8	1	0	11349	12353	6408	51	1964	1964	2161	2056	95	92	79	0	0.000	0.000	0.000	0.000	0.000	0.000	0.000	0.000	0.000	0.000	0.000	0.000	0.000	0.000	0.065	0.089	0.073	0.072	3.033	0.270	0.187	316	2384	100	613	9385	9998	924	10389	11313	Error	Error	-3.936	613	9385	924	10389	641775	3903436	0.394	4.957	0	0	0
1	18	5	"A30"	"A30"	9830	63975	100	1747	1834	690	37	1090	1090	1132	402	35	65	40	0	13083	13787	7282	52	1964	1964	2026	656	32	93	88	0	0.000	0.000	0.000	0.000	0.000	0.000	0.000	0.000	0.000	0.000	0.000	0.000	0.000	0.000	0.059	0.063	0.070	0.069	2.766	0.060	0.422	316	2384	100	657	11119	11776	744	11823	12567	Error	Error	-4.081	657	11119	744	11823	579552	4356708	1.746	17.928	0	0	0
1	1	6	"A31"	"A31"	4740	64290	100	1649	1711	582	34	1095	1095	1140	488	42	54	25	0	15421	14746	7078	47	2040	2040	2085	472	22	96	92	0	0.000	0.000	0.000	0.000	0.000	0.000	0.000	0.000	0.000	0.000	0.000	0.000	0.000	0.000	0.041	0.048	0.054	0.050	3.296	0.048	0.344	316	2384	100	554	13381	13935	616	12706	13322	Error	Error	-4.594	554	13381	616	12706	540676	4659632	1.170	26.824	0	0	0
1	2	6	"A31"	"A31"	5040	64290	100	1600	1704	658	38	1065	1065	1114	426	38	57	34	0	15047	14996	8289	55	2035	2035	2073	426	20	98	95	0	0.000	0.000	0.000	0.000	0.000	0.000	0.000	0.000	0.000	0.000	0.000	0.000	0.000	0.000	0.041	0.049	0.058	0.053	2.602	0.048	0.334	316	2384	100	535	13012	13547	639	12961	13600	Error	Error	-4.604	535	13012	639	12961	538426	4738648	1.385	30.336	0	0	0
1	3	6	"A31"	"A31"	5340	64290	100	1626	1756	687	39	1046	1046	1105	649	58	46	21	0	14075	15490	8918	57	2017	2017	2063	628	30	98	93	0	0.000	0.000	0.000	0.000	0.000	0.000	0.000	0.000	0.000	0.000	0.000	0.000	0.000	0.000	0.048	0.053	0.057	0.058	2.258	0.052	0.324	316	2384	100	580	12058	12638	710	13473	14183	Error	Error	-4.378	580	12058	710	13473	555040	4894882	1.003	21.381	0	0	0
1	4	6	"A32"	"A32"	5640	64290	100	1585	1642	649	39	1019	1019	1069	416	38	58	36	0	17180	15769	9600	60	1973	1973	2054	918	44	84	78	0	0.000	0.000	0.000	0.000	0.000	0.000	0.000	0.000	0.000	0.000	0.000	0.000	0.000	0.000	0.037	0.045	0.049	0.056	3.251	0.045	0.413	316	2384	100	566	15207	15773	623	13796	14419	Error	Error	-4.748	566	15207	623	13796	518989	4983119	1.377	14.940	0	0	0
1	5	6	"A32"	"A32"	5940	64285	100	1518	1630	709	43	996	996	1047	467	44	53	32	0	14053	15814	10128	64	1960	1960	2133	1235	57	85	79	0	0.000	0.000	0.000	0.000	0.000	0.000	0.000	0.000	0.000	0.000	0.000	0.000	0.000	0.000	0.043	0.046	0.048	0.054	3.720	0.044	0.393	316	2384	100	522	12093	12615	634	13854	14488	Error	Error	-4.534	522	12093	634	13854	515109	4997367	1.248	11.078	0	0	0
1	6	6	"A32"	"A32"	6240	64285	100	1646	1669	674	40	980	980	1043	587	56	54	24	0	19366	17668	10425	59	1928	1928	2016	872	43	90	85	0	0.000	0.000	0.000	0.000	0.000	0.000	0.000	0.000	0.000	0.000	0.000	0.000	0.000	0.000	0.038	0.044	0.045	0.046	3.228	0.045	0.121	316	2384	100	666	17438	18104	689	15740	16429	Error	Error	-4.711	666	17438	689	15740	527546	5582970	1.066	17.950	0	0	0
1	7	6	"A33"	"A33"	6540	64285	100	1449	1529	699	45	981	981	1035	464	44	50	26	0	11631	15066	10496	69	1909	1909	1919	300	15	98	93	0	0.000	0.000	0.000	0.000	0.000	0.000	0.000	0.000	0.000	0.000	0.000	0.000	0.000	0.000	0.048	0.042	0.052	0.052	3.207	0.041	0.305	316	2384	100	468	9722	10190	548	13157	13705	Error	Error	-4.377	468	9722	548	13157	483191	4760917	1.065	43.823	0	0	0
1	8	6	"A33"	"A33"	6840	64285	100	1388	1459	620	42	993	993	1122	956	85	21	0	0	9025	13161	9520	72	1903	1903	1999	949	47	95	87	0	0.000	0.000	0.000	0.000	0.000	0.000	0.000	0.000	0.000	0.000	0.000	0.000	0.000	0.000	0.055	0.041	0.053	0.057	2.901	0.041	0.208	316	2384	100	395	7122	7517	466	11258	11724	Error	Error	-4.172	395	7122	466	11258	461087	4158956	0.353	11.762	0	0	0
1	9	6	"A33"	"A33"	7140	64285	100	1422	1599	829	51	970	970	998	386	38	53	31	0	10784	14211	9463	66	1851	1851	1860	286	15	100	99	0	0.000	0.000	0.000	0.000	0.000	0.000	0.000	0.000	0.000	0.000	0.000	0.000	0.000	0.000	0.051	0.051	0.059	0.054	2.222	0.052	0.374	316	2384	100	452	8933	9385	629	12360	12989	Error	Error	-4.305	452	8933	629	12360	505306	4490707	1.557	43.185	0	0	0
1	10	6	"A34"	"A34"	7440	64285	100	1431	1538	783	50	959	959	1001	537	53	45	18	0	10666	12670	7691	60	1845	1845	1883	449	23	98	96	0	0.000	0.000	0.000	0.000	0.000	0.000	0.000	0.000	0.000	0.000	0.000	0.000	0.000	0.000	0.054	0.053	0.056	0.060	3.401	0.048	0.136	316	2384	100	472	8821	9293	579	10825	11404	Error	Error	-4.224	472	8821	579	10825	486019	4003601	1.000	24.024	0	0	0
1	11	6	"A34"	"A34"	7740	64285	100	1387	1464	548	37	944	944	976	371	38	55	31	0	9737	11337	6381	56	1841	1841	1856	300	16	100	99	0	0.000	0.000	0.000	0.000	0.000	0.000	0.000	0.000	0.000	0.000	0.000	0.000	0.000	0.000	0.056	0.055	0.062	0.057	2.863	0.048	0.276	316	2384	100	443	7896	8339	520	9496	10016	Error	Error	-4.156	443	7896	520	9496	462675	3582539	1.315	31.603	0	0	0
1	12	6	"A34"	"A34"	8040	64280	100	1480	1528	608	39	948	948	986	379	38	59	32	0	11721	13019	7095	54	1850	1850	1874	309	16	100	100	0	0.000	0.000	0.000	0.000	0.000	0.000	0.000	0.000	0.000	0.000	0.000	0.000	0.000	0.000	0.054	0.052	0.057	0.051	2.820	0.048	0.308	316	2384	100	532	9871	10403	580	11169	11749	Error	Error	-4.214	532	9871	580	11169	482902	4113900	1.430	36.068	0	0	0
1	13	6	"A35"	"A35"	8335	64280	100	1698	1742	615	35	960	960	1003	380	37	73	48	0	15797	15172	5335	35	1882	1882	1935	440	22	99	95	0	0.000	0.000	0.000	0.000	0.000	0.000	0.000	0.000	0.000	0.000	0.000	0.000	0.000	0.000	0.053	0.059	0.059	0.054	2.418	0.058	0.436	316	2384	100	738	13915	14653	782	13290	14072	Error	Error	-4.237	738	13915	782	13290	550495	4794200	1.945	30.084	0	0	0
1	14	6	"A35"	"A35"	8635	64280	100	1796	1804	557	30	1026	1026	1086	606	55	62	19	0	16030	15338	4287	27	1939	1939	2107	1028	48	99	97	0	0.000	0.000	0.000	0.000	0.000	0.000	0.000	0.000	0.000	0.000	0.000	0.000	0.000	0.000	0.055	0.058	0.060	0.051	2.318	0.055	0.374	316	2384	100	770	14091	14861	778	13399	14177	Error	Error	-4.194	770	14091	778	13399	570115	4846851	1.185	12.871	0	0	0
1	15	6	"A35"	"A35"	8935	64280	100	1770	1834	774	42	1025	1025	1097	1262	115	18	1	0	16153	15276	5003	32	1908	1908	2011	830	41	98	95	0	0.000	0.000	0.000	0.000	0.000	0.000	0.000	0.000	0.000	0.000	0.000	0.000	0.000	0.000	0.052	0.061	0.060	0.055	2.161	0.062	0.044	316	2384	100	745	14245	14990	809	13368	14177	Error	Error	-4.257	745	14245	809	13368	579427	4827090	0.584	15.982	0	0	0
1	16	6	"A36"	"A36"	9235	64280	100	1607	1644	589	35	1008	1008	1046	399	38	64	36	0	14098	13398	6437	48	1895	1895	1914	302	15	97	95	0	0.000	0.000	0.000	0.000	0.000	0.000	0.000	0.000	0.000	0.000	0.000	0.000	0.000	0.000	0.049	0.055	0.060	0.060	3.005	0.053	0.346	316	2384	100	599	12203	12802	636	11503	12139	Error	Error	-4.349	599	12203	636	11503	519404	4233885	1.499	38.026	0	0	0
1	17	6	"A36"	"A36"	9535	64280	100	1645	1692	605	35	1029	1029	1083	485	44	58	28	0	13942	13541	6555	48	1928	1928	1963	468	23	97	93	0	0.000	0.000	0.000	0.000	0.000	0.000	0.000	0.000	0.000	0.000	0.000	0.000	0.000	0.000	0.051	0.057	0.062	0.057	2.423	0.054	0.381	316	2384	100	616	12014	12630	663	11613	12276	Error	Error	-4.286	616	12014	663	11613	534595	4278831	1.256	24.739	0	0	0
1	18	6	"A36"	"A36"	9835	64275	100	1637	1745	642	36	1068	1068	1111	425	38	59	34	0	13559	14651	6967	47	1962	1962	2072	856	41	98	94	0	0.000	0.000	0.000	0.000	0.000	0.000	0.000	0.000	0.000	0.000	0.000	0.000	0.000	0.000	0.049	0.053	0.055	0.050	2.571	0.054	0.409	316	2384	100	569	11597	12166	677	12689	13366	Error	Error	-4.349	569	11597	677	12689	551515	4629573	1.492	14.695	0	0	0
1	1	7	"A37"	"A37"	4745	64590	100	1755	1795	613	34	1075	1075	1133	594	52	54	21	0	13124	12831	4381	34	2065	2065	2187	844	38	99	93	0	0.000	0.000	0.000	0.000	0.000	0.000	0.000	0.000	0.000	0.000	0.000	0.000	0.000	0.000	0.061	0.067	0.072	0.064	2.500	0.063	0.308	316	2384	100	680	11059	11739	720	10766	11486	Error	Error	-4.024	680	11059	720	10766	567232	4054593	1.114	12.611	0	0	0
1	2	7	"A37"	"A37"	5045	64590	100	1603	1659	635	38	1030	1030	1070	398	37	58	36	0	11050	10942	4261	38	2009	2009	2098	654	31	96	93	0	0.000	0.000	0.000	0.000	0.000	0.000	0.000	0.000	0.000	0.000	0.000	0.000	0.000	0.000	0.063	0.070	0.075	0.070	2.694	0.061	0.256	316	2384	100	573	9041	9614	629	8933	9562	Error	Error	-3.980	573	9041	629	8933	524229	3457537	1.480	13.523	0	0	0
1	3	7	"A37"	"A37"	5345	64590	100	1675	1708	596	34	1009	1009	1064	395	37	68	42	0	10846	10693	3523	32	2023	2023	2240	1098	49	96	93	0	0.000	0.000	0.000	0.000	0.000	0.000	0.000	0.000	0.000	0.000	0.000	0.000	0.000	0.000	0.075	0.081	0.080	0.073	2.617	0.070	0.306	316	2384	100	666	8823	9489	699	8670	9369	Error	Error	-3.728	666	8823	699	8670	539810	3379062	1.630	7.699	0	0	0
1	4	7	"A38"	"A38"	5645	64590	100	1739	1739	617	35	982	982	1023	406	39	72	45	0	19179	17518	6680	38	1936	1936	1962	370	18	99	96	0	0.000	0.000	0.000	0.000	0.000	0.000	0.000	0.000	0.000	0.000	0.000	0.000	0.000	0.000	0.044	0.049	0.051	0.048	2.109	0.046	0.345	316	2384	100	757	17243	18000	757	15582	16339	Error	Error	-4.510	757	17243	757	15582	549425	5535821	1.764	42.043	0	0	0
1	5	7	"A38"	"A38"	5945	64590	100	1637	1673	678	40	955	955	984	363	36	68	44	0	16756	15997	6235	38	1901	1901	1932	383	19	99	98	0	0.000	0.000	0.000	0.000	0.000	0.000	0.000	0.000	0.000	0.000	0.000	0.000	0.000	0.000	0.046	0.051	0.051	0.047	2.522	0.049	0.355	316	2384	100	682	14855	15537	718	14096	14814	Error	Error	-4.445	682	14855	718	14096	528656	5055074	1.898	36.723	0	0	0
1	6	7	"A38"	"A38"	6245	64585	100	1668	1680	624	37	927	927	981	384	39	71	47	0	18045	17010	7771	45	1900	1900	2025	952	47	95	88	0	0.000	0.000	0.000	0.000	0.000	0.000	0.000	0.000	0.000	0.000	0.000	0.000	0.000	0.000	0.046	0.050	0.053	0.049	2.770	0.046	0.414	316	2384	100	741	16145	16886	753	15110	15863	Error	Error	-4.445	741	16145	753	15110	530878	5375162	1.820	15.741	0	0	0
1	7	7	"A39"	"A39"	6545	64585	100	1318	1419	588	41	932	932	1035	1766	170	2	0	0	11635	12689	7360	58	1864	1864	1888	357	18	98	97	0	0.000	0.000	0.000	0.000	0.000	0.000	0.000	0.000	0.000	0.000	0.000	0.000	0.000	0.000	0.040	0.045	0.055	0.049	2.592	0.041	0.007	316	2384	100	386	9771	10157	487	10825	11312	Error	Error	-4.662	386	9771	487	10825	448368	4009736	0.217	30.255	0	0	0
1	8	7	"A39"	"A39"	6845	64585	100	1392	1464	604	41	927	927	954	357	37	59	31	0	10106	12165	7585	62	1845	1845	1865	320	17	99	98	0	0.000	0.000	0.000	0.000	0.000	0.000	0.000	0.000	0.000	0.000	0.000	0.000	0.000	0.000	0.056	0.052	0.060	0.060	2.855	0.046	0.315	316	2384	100	465	8261	8726	537	10320	10857	Error	Error	-4.151	465	8261	537	10320	462679	3844045	1.429	32.188	0	0	0
1	9	7	"A39"	"A39"	7145	64585	100	1498	1539	570	37	936	936	968	370	38	58	38	0	12929	14462	8215	56	1856	1856	1891	393	20	100	98	0	0.000	0.000	0.000	0.000	0.000	0.000	0.000	0.000	0.000	0.000	0.000	0.000	0.000	0.000	0.051	0.048	0.050	0.050	2.497	0.044	0.350	316	2384	100	562	11073	11635	603	12606	13209	Error	Error	-4.300	562	11073	603	12606	486257	4569855	1.543	31.987	0	0	0
1	10	7	"A40"	"A40"	7445	64585	100	1444	1520	639	42	932	932	964	374	38	57	35	0	16124	15786	10624	67	1842	1842	1886	521	27	97	95	0	0.000	0.000	0.000	0.000	0.000	0.000	0.000	0.000	0.000	0.000	0.000	0.000	0.000	0.000	0.036	0.042	0.051	0.054	2.834	0.041	0.426	316	2384	100	512	14282	14794	588	13944	14532	Error	Error	-4.802	512	14282	588	13944	480175	4988358	1.487	26.679	0	0	0
1	11	7	"A40"	"A40"	7745	64585	100	1394	1475	595	40	905	905	945	364	38	57	37	0	14208	15223	10053	66	1841	1841	1891	587	31	98	97	0	0.000	0.000	0.000	0.000	0.000	0.000	0.000	0.000	0.000	0.000	0.000	0.000	0.000	0.000	0.040	0.043	0.051	0.048	3.041	0.040	0.392	316	2384	100	489	12367	12856	570	13382	13952	Error	Error	-4.661	489	12367	570	13382	466187	4810500	1.456	22.712	0	0	0
1	12	7	"A40"	"A40"	8045	64585	100	1461	1546	622	40	917	917	976	448	45	55	32	0	19987	16996	10866	63	1858	1858	1933	683	35	98	94	0	0.000	0.000	0.000	0.000	0.000	0.000	0.000	0.000	0.000	0.000	0.000	0.000	0.000	0.000	0.030	0.042	0.046	0.047	2.912	0.038	0.416	316	2384	100	544	18129	18673	629	15138	15767	Error	Error	-5.059	544	18129	629	15138	488596	5370689	1.272	22.054	0	0	0
1	13	7	"A41"	"A41"	8340	64580	100	1862	1884	656	34	966	966	1011	421	41	76	51	0	20509	19754	8404	42	1882	1882	1949	536	27	99	97	0	0.000	0.000	0.000	0.000	0.000	0.000	0.000	0.000	0.000	0.000	0.000	0.000	0.000	0.000	0.048	0.051	0.050	0.050	2.176	0.047	0.467	316	2384	100	896	18627	19523	918	17872	18790	Error	Error	-4.378	896	18627	918	17872	595426	6242324	2.074	33.218	0	0	0
1	14	7	"A41"	"A41"	8640	64580	100	1762	1789	587	32	1054	1054	1095	404	36	70	43	0	15353	14512	4262	29	1948	1948	2023	562	27	100	98	0	0.000	0.000	0.000	0.000	0.000	0.000	0.000	0.000	0.000	0.000	0.000	0.000	0.000	0.000	0.053	0.059	0.060	0.053	2.356	0.056	0.338	316	2384	100	708	13405	14113	735	12564	13299	Error	Error	-4.243	708	13405	735	12564	565328	4585945	1.718	22.222	0	0	0
1	15	7	"A41"	"A41"	8940	64580	100	1915	1913	561	29	989	989	1024	383	37	81	59	0	17214	18086	6017	33	1938	1938	2232	1450	64	98	96	0	0.000	0.000	0.000	0.000	0.000	0.000	0.000	0.000	0.000	0.000	0.000	0.000	0.000	0.000	0.061	0.057	0.060	0.052	2.366	0.051	0.430	316	2384	100	926	15276	16202	924	16148	17072	Error	Error	-4.044	926	15276	924	16148	604409	5715074	2.321	10.934	0	0	0
1	16	7	"A42"	"A42"	9240	64580	100	1361	1459	592	40	968	968	1038	587	56	39	11	0	10553	11408	5835	51	1895	1895	1936	554	28	97	97	0	0.000	0.000	0.000	0.000	0.000	0.000	0.000	0.000	0.000	0.000	0.000	0.000	0.000	0.000	0.045	0.052	0.060	0.052	2.923	0.052	0.293	316	2384	100	393	8658	9051	491	9513	10004	Error	Error	-4.461	393	8658	491	9513	461122	3605001	0.717	17.097	0	0	0
1	17	7	"A42"	"A42"	9540	64580	100	1352	1536	1066	69	992	992	1023	383	37	47	22	0	10324	11383	5497	48	1884	1884	1901	316	16	100	99	0	0.000	0.000	0.000	0.000	0.000	0.000	0.000	0.000	0.000	0.000	0.000	0.000	0.000	0.000	0.043	0.057	0.053	0.048	2.822	0.058	0.181	316	2384	100	360	8440	8800	544	9499	10043	Error	Error	-4.551	360	8440	544	9499	485231	3596972	1.339	30.006	0	0	0
1	18	7	"A42"	"A42"	9840	64580	100	1467	1545	548	35	1030	1030	1101	1386	125	7	0	0	10136	10943	4705	42	1935	1935	1968	364	18	99	99	0	0.000	0.000	0.000	0.000	0.000	0.000	0.000	0.000	0.000	0.000	0.000	0.000	0.000	0.000	0.053	0.057	0.062	0.055	2.733	0.071	0.020	316	2384	100	437	8201	8638	515	9008	9523	Error	Error	-4.230	437	8201	515	9008	488152	3458144	0.320	24.657	0	0	0
1	1	8	"A43"	"A43"	4750	64890	100	1646	1708	602	35	947	947	997	384	38	72	43	0	21350	18497	7507	40	1959	1959	1981	327	16	99	97	0	0.000	0.000	0.000	0.000	0.000	0.000	0.000	0.000	0.000	0.000	0.000	0.000	0.000	0.000	0.036	0.046	0.046	0.043	2.358	0.044	0.414	316	2384	100	699	19391	20090	761	16538	17299	Error	Error	-4.794	699	19391	761	16538	539650	5845156	1.852	50.508	0	0	0
1	2	8	"A43"	"A43"	5050	64890	100	1604	1637	603	36	975	975	1016	404	39	65	39	0	19258	18008	6246	34	1939	1939	1965	368	18	100	98	0	0.000	0.000	0.000	0.000	0.000	0.000	0.000	0.000	0.000	0.000	0.000	0.000	0.000	0.000	0.036	0.041	0.044	0.038	2.716	0.040	0.327	316	2384	100	629	17319	17948	662	16069	16731	Error	Error	-4.783	629	17319	662	16069	517183	5690390	1.537	43.595	0	0	0
1	3	8	"A43"	"A43"	5350	64890	100	1579	1597	511	31	935	935	979	403	41	67	38	0	19258	17201	6711	39	1912	1912	1944	355	18	100	100	0	0.000	0.000	0.000	0.000	0.000	0.000	0.000	0.000	0.000	0.000	0.000	0.000	0.000	0.000	0.037	0.043	0.043	0.039	2.287	0.039	0.348	316	2384	100	644	17346	17990	662	15289	15951	Error	Error	-4.751	644	17346	662	15289	504654	5435493	1.533	42.977	0	0	0
1	4	8	"A44"	"A44"	5650	64890	100	1517	1547	526	34	955	955	989	472	47	57	23	0	12949	12025	4360	36	1895	1895	1929	407	21	97	92	0	0.000	0.000	0.000	0.000	0.000	0.000	0.000	0.000	0.000	0.000	0.000	0.000	0.000	0.000	0.051	0.058	0.062	0.059	3.020	0.054	0.176	316	2384	100	562	11054	11616	592	10130	10722	Error	Error	-4.298	562	11054	592	10130	488978	3799843	1.182	24.806	0	0	0
1	5	8	"A44"	"A44"	5950	64890	100	1582	1606	512	31	909	909	941	361	38	72	46	0	12721	12642	4362	34	1877	1877	1933	453	23	98	96	0	0.000	0.000	0.000	0.000	0.000	0.000	0.000	0.000	0.000	0.000	0.000	0.000	0.000	0.000	0.062	0.065	0.068	0.061	2.724	0.055	0.335	316	2384	100	673	10844	11517	697	10765	11462	Error	Error	-4.010	673	10844	697	10765	507472	3994935	1.842	23.640	0	0	0
1	6	8	"A44"	"A44"	6250	64890	100	1601	1611	497	30	925	925	1009	925	91	26	2	0	14074	14300	4767	33	1887	1887	1969	582	29	99	98	0	0.000	0.000	0.000	0.000	0.000	0.000	0.000	0.000	0.000	0.000	0.000	0.000	0.000	0.000	0.055	0.055	0.056	0.049	2.381	0.050	0.340	316	2384	100	676	12187	12863	686	12413	13099	Error	Error	-4.172	676	12187	686	12413	509018	4518747	0.651	21.187	0	0	0
1	7	8	"A45"	"A45"	6550	64885	100	1490	1507	539	35	879	879	923	372	40	67	38	0	13835	13975	5109	36	1837	1837	1857	295	15	100	100	0	0.000	0.000	0.000	0.000	0.000	0.000	0.000	0.000	0.000	0.000	0.000	0.000	0.000	0.000	0.051	0.052	0.054	0.048	2.703	0.047	0.257	316	2384	100	611	11998	12609	628	12138	12766	Error	Error	-4.295	611	11998	628	12138	476353	4416223	1.570	41.078	0	0	0
1	8	8	"A45"	"A45"	6850	64885	100	1469	1633	1307	80	885	885	933	359	38	64	41	0	14833	14358	5802	40	1833	1833	1857	320	17	100	100	0	0.000	0.000	0.000	0.000	0.000	0.000	0.000	0.000	0.000	0.000	0.000	0.000	0.000	0.000	0.045	0.060	0.052	0.049	2.625	0.059	0.211	316	2384	100	584	13000	13584	748	12525	13273	Error	Error	-4.476	584	13000	748	12525	516023	4537009	1.950	39.066	0	0	0
1	9	8	"A45"	"A45"	7150	64885	100	1438	1509	554	36	881	881	925	363	39	66	39	0	13028	13374	5142	38	1810	1810	1826	321	17	100	100	0	0.000	0.000	0.000	0.000	0.000	0.000	0.000	0.000	0.000	0.000	0.000	0.000	0.000	0.000	0.050	0.054	0.057	0.050	2.350	0.051	0.344	316	2384	100	557	11218	11775	628	11564	12192	Error	Error	-4.332	557	11218	628	11564	476769	4226121	1.609	35.975	0	0	0
1	10	8	"A47"	"A47"	7450	64885	100	1617	1663	516	31	908	908	1041	2347	225	0	0	0	16655	16287	3767	23	1836	1836	1883	645	34	100	100	0	0.000	0.000	0.000	0.000	0.000	0.000	0.000	0.000	0.000	0.000	0.000	0.000	0.000	0.000	0.048	0.052	0.049	0.043	2.404	0.051	0.411	316	2384	100	709	14819	15528	755	14451	15206	Error	Error	-4.386	709	14819	755	14451	525587	5146616	0.265	22.332	0	0	0
1	11	8	"A47"	"A47"	7750	64885	100	1671	1694	577	34	893	893	950	545	57	65	25	0	17189	16508	5035	30	1826	1826	1887	626	33	100	100	0	0.000	0.000	0.000	0.000	0.000	0.000	0.000	0.000	0.000	0.000	0.000	0.000	0.000	0.000	0.051	0.055	0.053	0.050	2.090	0.051	0.401	316	2384	100	778	15363	16141	801	14682	15483	Error	Error	-4.304	778	15363	801	14682	535206	5216464	1.365	23.356	0	0	0
1	12	8	"A47"	"A47"	8045	64885	100	1690	1762	598	33	896	896	932	365	39	81	55	0	17990	17436	4468	25	1825	1825	1862	375	20	100	100	0	0.000	0.000	0.000	0.000	0.000	0.000	0.000	0.000	0.000	0.000	0.000	0.000	0.000	0.000	0.049	0.055	0.054	0.046	2.298	0.053	0.439	316	2384	100	794	16165	16959	866	15611	16477	Error	Error	-4.348	794	16165	866	15611	556667	5509832	2.274	41.531	0	0	0
1	13	8	"A48"	"A48"	8345	64880	100	1759	1772	636	35	903	903	943	371	39	78	58	0	23977	22535	7375	32	1813	1813	1850	348	18	100	100	0	0.000	0.000	0.000	0.000	0.000	0.000	0.000	0.000	0.000	0.000	0.000	0.000	0.000	0.000	0.039	0.042	0.044	0.037	2.367	0.042	0.491	316	2384	100	856	22164	23020	869	20722	21591	Error	Error	-4.694	856	22164	869	20722	559860	7121211	2.235	59.440	0	0	0
1	14	8	"A48"	"A48"	8645	64880	100	1833	1844	575	31	940	940	975	355	36	82	62	0	24763	22842	8703	38	1857	1857	1919	512	26	100	100	0	0.000	0.000	0.000	0.000	0.000	0.000	0.000	0.000	0.000	0.000	0.000	0.000	0.000	0.000	0.039	0.043	0.044	0.038	2.211	0.042	0.524	316	2384	100	893	22906	23799	904	20985	21889	Error	Error	-4.681	893	22906	904	20985	582567	7217980	2.448	40.865	0	0	0
1	15	8	"A48"	"A48"	8945	64880	100	1765	1848	634	34	945	945	1005	765	76	54	16	0	23668	21840	8599	39	1881	1881	1955	690	35	100	100	0	0.000	0.000	0.000	0.000	0.000	0.000	0.000	0.000	0.000	0.000	0.000	0.000	0.000	0.000	0.038	0.045	0.043	0.039	2.253	0.044	0.499	316	2384	100	820	21787	22607	903	19959	20862	Error	Error	-4.732	820	21787	903	19959	583921	6901532	1.102	28.819	0	0	0
1	16	8	"A49"	"A49"	9245	64880	100	1488	1551	566	36	958	958	998	374	37	62	33	0	13326	14510	6513	44	1873	1873	1903	311	16	100	100	0	0.000	0.000	0.000	0.000	0.000	0.000	0.000	0.000	0.000	0.000	0.000	0.000	0.000	0.000	0.046	0.047	0.050	0.042	2.774	0.043	0.301	316	2384	100	530	11453	11983	593	12637	13230	Error	Error	-4.434	530	11453	593	12637	489985	4585313	1.479	40.537	0	0	0
1	17	8	"A49"	"A49"	9545	64880	100	1601	1629	610	37	990	990	1027	397	38	61	35	0	12548	13860	7347	53	1885	1885	1918	361	18	100	100	0	0.000	0.000	0.000	0.000	0.000	0.000	0.000	0.000	0.000	0.000	0.000	0.000	0.000	0.000	0.057	0.053	0.054	0.053	2.376	0.047	0.290	316	2384	100	611	10663	11274	639	11975	12614	Error	Error	-4.125	611	10663	639	11975	514804	4379805	1.516	33.080	0	0	0
1	18	8	"A49"	"A49"	9845	64880	100	1479	1581	575	36	1007	1007	1048	394	37	57	31	0	11932	13404	6532	48	1910	1910	1948	463	23	99	98	0	0.000	0.000	0.000	0.000	0.000	0.000	0.000	0.000	0.000	0.000	0.000	0.000	0.000	0.000	0.047	0.050	0.054	0.050	2.402	0.046	0.288	316	2384	100	472	10022	10494	574	11494	12068	Error	Error	-4.408	472	10022	574	11494	499518	4235657	1.353	24.743	0	0	0
1	1	9	"A50"	"A50"	4755	65190	100	1223	1318	480	36	962	962	1003	390	38	41	19	0	6980	8781	5164	58	1979	1979	1985	293	14	97	94	0	0.000	0.000	0.000	0.000	0.000	0.000	0.000	0.000	0.000	0.000	0.000	0.000	0.000	0.000	0.052	0.052	0.070	0.067	3.685	0.046	0.173	316	2384	100	261	5001	5262	356	6802	7158	Error	Error	-4.260	261	5001	356	6802	416638	2774855	0.808	23.195	0	0	0
1	2	9	"A50"	"A50"	5055	65190	100	1236	1285	509	39	973	973	1006	379	37	37	18	0	6457	9274	6262	67	1950	1950	1964	310	15	95	92	0	0.000	0.000	0.000	0.000	0.000	0.000	0.000	0.000	0.000	0.000	0.000	0.000	0.000	0.000	0.058	0.043	0.059	0.064	3.454	0.043	0.190	316	2384	100	263	4507	4770	312	7324	7636	Error	Error	-4.099	263	4507	312	7324	406127	2930650	0.736	23.581	0	0	0
1	3	9	"A50"	"A50"	5355	65190	100	1392	1748	2275	130	961	961	988	394	39	53	26	0	7723	10253	6301	61	1933	1933	1950	403	20	99	97	0	0.000	0.000	0.000	0.000	0.000	0.000	0.000	0.000	0.000	0.000	0.000	0.000	0.000	0.000	0.074	0.095	0.067	0.073	3.481	0.114	0.122	316	2384	100	431	5790	6221	787	8320	9107	Error	Error	-3.748	431	5790	787	8320	552441	3239893	1.929	20.603	0	0	0
1	4	9	"A51"	"A51"	5655	65190	100	1384	1394	525	37	936	936	965	385	39	54	27	0	11147	10696	5418	50	1904	1904	1926	407	21	92	87	0	0.000	0.000	0.000	0.000	0.000	0.000	0.000	0.000	0.000	0.000	0.000	0.000	0.000	0.000	0.048	0.052	0.065	0.065	3.734	0.050	0.262	316	2384	100	448	9243	9691	458	8792	9250	Error	Error	-4.367	448	9243	458	8792	440658	3379844	1.114	21.548	0	0	0
1	5	9	"A51"	"A51"	5955	65190	100	1374	1417	500	35	886	886	922	358	38	60	35	0	12582	12603	5293	41	1880	1880	1900	291	15	100	99	0	0.000	0.000	0.000	0.000	0.000	0.000	0.000	0.000	0.000	0.000	0.000	0.000	0.000	0.000	0.046	0.050	0.058	0.051	2.766	0.045	0.269	316	2384	100	488	10702	11190	531	10723	11254	Error	Error	-4.455	488	10702	531	10723	447822	3982505	1.383	36.780	0	0	0
1	6	9	"A51"	"A51"	6255	65190	100	1395	1383	520	37	938	938	1237	3285	265	0	0	0	13036	12058	5866	48	1884	1884	2165	3119	144	81	72	0	0.000	0.000	0.000	0.000	0.000	0.000	0.000	0.000	0.000	0.000	0.000	0.000	0.000	0.000	0.041	0.044	0.053	0.048	3.113	0.047	0.299	316	2384	100	457	11152	11609	445	10174	10619	Error	Error	-4.609	457	11152	445	10174	436980	3810389	0.044	3.172	0	0	0
1	7	9	"A52"	"A52"	6555	65190	100	1379	1399	499	35	908	908	947	378	39	55	28	0	9795	9274	3601	38	1857	1857	1881	354	18	95	91	0	0.000	0.000	0.000	0.000	0.000	0.000	0.000	0.000	0.000	0.000	0.000	0.000	0.000	0.000	0.059	0.066	0.074	0.068	3.021	0.061	0.246	316	2384	100	471	7938	8409	491	7417	7908	Error	Error	-4.075	471	7938	491	7417	441970	2930607	1.196	20.884	0	0	0
1	8	9	"A52"	"A52"	6855	65185	100	1394	1423	538	37	915	915	950	371	39	59	32	0	8984	9003	3130	34	1865	1865	1948	581	29	96	93	0	0.000	0.000	0.000	0.000	0.000	0.000	0.000	0.000	0.000	0.000	0.000	0.000	0.000	0.000	0.067	0.071	0.085	0.078	2.412	0.065	0.215	316	2384	100	479	7119	7598	508	7138	7646	Error	Error	-3.894	479	7119	508	7138	449771	2844923	1.275	12.143	0	0	0
1	9	9	"A52"	"A52"	7155	65185	100	1402	1438	492	34	922	922	957	385	40	55	29	0	10470	10066	2971	29	1847	1847	1883	354	18	98	97	0	0.000	0.000	0.000	0.000	0.000	0.000	0.000	0.000	0.000	0.000	0.000	0.000	0.000	0.000	0.056	0.063	0.067	0.057	3.359	0.060	0.224	316	2384	100	480	8623	9103	516	8219	8735	Error	Error	-4.167	480	8623	516	8219	454371	3180721	1.249	23.116	0	0	0
1	10	9	"A53"	"A53"	7455	65185	100	1354	1409	538	38	899	899	969	593	61	40	12	0	14014	12520	5688	45	1840	1840	1922	768	39	89	84	0	0.000	0.000	0.000	0.000	0.000	0.000	0.000	0.000	0.000	0.000	0.000	0.000	0.000	0.000	0.037	0.048	0.052	0.053	3.573	0.046	0.134	316	2384	100	455	12174	12629	510	10680	11190	Error	Error	-4.742	455	12174	510	10680	445377	3956369	0.742	13.799	0	0	0
1	11	9	"A53"	"A53"	7755	65185	100	1394	1445	552	38	906	906	937	358	38	60	33	0	13170	12112	4818	39	1841	1841	1868	343	18	98	98	0	0.000	0.000	0.000	0.000	0.000	0.000	0.000	0.000	0.000	0.000	0.000	0.000	0.000	0.000	0.043	0.052	0.060	0.053	3.267	0.049	0.281	316	2384	100	488	11329	11817	539	10271	10810	Error	Error	-4.537	488	11329	539	10271	456676	3827401	1.419	29.866	0	0	0
1	12	9	"A53"	"A53"	8050	65185	100	1425	1426	527	36	889	889	929	356	38	61	36	0	12953	11731	5113	43	1805	1805	1863	573	30	97	91	0	0.000	0.000	0.000	0.000	0.000	0.000	0.000	0.000	0.000	0.000	0.000	0.000	0.000	0.000	0.048	0.054	0.062	0.059	2.624	0.052	0.295	316	2384	100	536	11148	11684	537	9926	10463	Error	Error	-4.378	536	11148	537	9926	450516	3706876	1.396	17.222	0	0	0
1	13	9	"A54"	"A54"	8350	65185	100	1227	1266	462	36	894	894	933	365	39	46	20	0	9476	9389	3882	41	1791	1791	1814	343	18	99	96	0	0.000	0.000	0.000	0.000	0.000	0.000	0.000	0.000	0.000	0.000	0.000	0.000	0.000	0.000	0.043	0.049	0.061	0.052	3.073	0.047	0.188	316	2384	100	333	7685	8018	372	7598	7970	Error	Error	-4.528	333	7685	372	7598	400193	2966822	0.912	22.085	0	0	0
1	14	9	"A54"	"A54"	8650	65180	100	1575	4753	12638	265	971	971	2008	7131	355	6	6	1	13153	16141	13352	82	1901	1901	3103	7664	246	80	22	4	0.000	0.000	0.000	0.000	0.000	0.000	0.000	0.000	0.000	0.000	0.000	0.000	0.000	0.000	0.054	0.266	0.066	0.064	3.473	0.737	0.696	316	2384	100	604	11252	11856	3782	14240	18022	Error	Error	-4.219	604	11252	3782	14240	1502062	5100504	0.385	1.701	0	0	0
1	15	9	"A54"	"A54"	8950	65180	100	1477	1523	575	37	936	936	980	447	45	56	25	0	11365	10995	3560	32	1855	1855	1890	429	22	99	97	0	0.000	0.000	0.000	0.000	0.000	0.000	0.000	0.000	0.000	0.000	0.000	0.000	0.000	0.000	0.057	0.064	0.068	0.059	3.066	0.061	0.194	316	2384	100	541	9510	10051	587	9140	9727	Error	Error	-4.136	541	9510	587	9140	481222	3474525	1.215	21.224	0	0	0
1	16	9	"A55"	"A55"	9250	65180	100	1244	1303	518	39	955	955	996	394	39	40	17	0	8727	8702	5208	59	1870	1870	1959	815	41	77	74	0	0.000	0.000	0.000	0.000	0.000	0.000	0.000	0.000	0.000	0.000	0.000	0.000	0.000	0.000	0.042	0.051	0.068	0.091	5.068	0.050	0.239	316	2384	100	289	6857	7146	348	6832	7180	Error	Error	-4.568	289	6857	348	6832	411745	2749972	0.779	8.274	0	0	0
1	17	9	"A55"	"A55"	9550	65180	100	1350	1382	504	36	1000	1000	1927	7019	364	0	0	0	7894	9081	5322	58	1919	1919	2783	6552	235	43	16	0	0.000	0.000	0.000	0.000	0.000	0.000	0.000	0.000	0.000	0.000	0.000	0.000	0.000	0.000	0.059	0.053	0.067	0.070	3.914	0.983	0.685	316	2384	100	350	5975	6325	382	7162	7544	Error	Error	-4.094	350	5975	382	7162	436590	2869703	-0.078	0.961	0	0	0
1	18	9	"A55"	"A55"	9850	65180	100	1379	1425	547	38	1024	1024	1061	388	36	44	22	0	8965	10854	6517	60	1943	1943	2031	840	41	90	86	0	0.000	0.000	0.000	0.000	0.000	0.000	0.000	0.000	0.000	0.000	0.000	0.000	0.000	0.000	0.051	0.045	0.054	0.055	3.766	0.048	0.285	316	2384	100	355	7022	7377	401	8911	9312	Error	Error	-4.306	355	7022	401	8911	450165	3429867	0.938	10.504	0	0	0
1	1	10	"A56"	"A56"	4760	65495	100	1351	1388	504	36	1032	1032	1756	5366	305	0	0	0	7562	7259	2972	40	2053	2053	3034	5997	197	45	0	0	0.000	0.000	0.000	0.000	0.000	0.000	0.000	0.000	0.000	0.000	0.000	0.000	0.000	0.000	0.058	0.068	0.095	0.090	3.456	0.717	0.677	316	2384	100	319	5509	5828	356	5206	5562	Error	Error	-4.110	319	5509	356	5206	438654	2293975	-0.069	0.705	0	0	0
1	2	10	"A56"	"A56"	5060	65490	100	1442	1592	1124	70	945	945	983	385	39	56	32	0	11018	10527	3945	37	1940	1940	1971	372	18	99	95	0	0.000	0.000	0.000	0.000	0.000	0.000	0.000	0.000	0.000	0.000	0.000	0.000	0.000	0.000	0.055	0.075	0.072	0.062	2.863	0.070	0.168	316	2384	100	497	9078	9575	647	8587	9234	Error	Error	-4.191	497	9078	647	8587	503199	3326575	1.582	23.000	0	0	0
1	3	10	"A56"	"A56"	5360	65490	100	1351	1406	516	36	931	931	986	658	66	33	6	0	10447	9915	3670	37	1929	1929	1998	526	26	96	94	0	0.000	0.000	0.000	0.000	0.000	0.000	0.000	0.000	0.000	0.000	0.000	0.000	0.000	0.000	0.049	0.059	0.065	0.058	2.813	0.059	0.256	316	2384	100	420	8518	8938	475	7986	8461	Error	Error	-4.342	420	8518	475	7986	444153	3133117	0.638	15.051	0	0	0
1	4	10	"A57"	"A57"	5660	65490	100	1358	1409	542	38	940	940	1135	2693	237	0	0	0	11029	11738	6748	57	1914	1914	2018	1050	52	84	80	0	0.000	0.000	0.000	0.000	0.000	0.000	0.000	0.000	0.000	0.000	0.000	0.000	0.000	0.000	0.046	0.048	0.057	0.061	3.786	0.124	0.033	316	2384	100	418	9115	9533	469	9824	10293	Error	Error	-4.447	418	9115	469	9824	445334	3709359	0.102	9.257	0	0	0
1	5	10	"A57"	"A57"	5960	65490	100	1396	1407	569	40	930	930	1060	2003	188	0	0	0	13994	13606	7028	51	1919	1919	2037	1316	64	89	86	0	0.000	0.000	0.000	0.000	0.000	0.000	0.000	0.000	0.000	0.000	0.000	0.000	0.000	0.000	0.039	0.041	0.048	0.043	2.978	0.043	0.270	316	2384	100	466	12075	12541	477	11687	12164	Error	Error	-4.696	466	12075	477	11687	444682	4299347	0.173	8.791	0	0	0
1	6	10	"A57"	"A57"	6260	65490	100	1358	1431	559	39	892	892	935	364	38	59	31	0	14145	14211	7704	54	1885	1885	1947	685	35	93	90	0	0.000	0.000	0.000	0.000	0.000	0.000	0.000	0.000	0.000	0.000	0.000	0.000	0.000	0.000	0.038	0.044	0.047	0.044	2.722	0.044	0.382	316	2384	100	466	12260	12726	539	12326	12865	Error	Error	-4.717	466	12260	539	12326	452089	4490723	1.363	17.904	0	0	0
1	7	10	"A58"	"A58"	6560	65490	100	1248	1336	535	40	904	904	935	358	38	48	27	0	11127	11473	5857	51	1860	1860	1876	328	17	95	92	0	0.000	0.000	0.000	0.000	0.000	0.000	0.000	0.000	0.000	0.000	0.000	0.000	0.000	0.000	0.037	0.045	0.053	0.048	3.888	0.047	0.288	316	2384	100	344	9267	9611	432	9613	10045	Error	Error	-4.752	344	9267	432	9613	422330	3625373	1.120	29.259	0	0	0
1	8	10	"A58"	"A58"	6860	65490	100	1333	1484	1527	102	885	885	927	361	38	58	31	0	11400	13034	6774	51	1851	1851	1863	293	15	100	100	0	0.000	0.000	0.000	0.000	0.000	0.000	0.000	0.000	0.000	0.000	0.000	0.000	0.000	0.000	0.047	0.054	0.052	0.049	2.493	0.055	0.134	316	2384	100	448	9549	9997	599	11183	11782	Error	Error	-4.414	448	9549	599	11183	469095	4118624	1.543	38.126	0	0	0
1	9	10	"A58"	"A58"	7160	65485	100	1288	1372	547	39	912	912	940	357	37	51	29	0	10773	12859	6511	50	1838	1838	1868	346	18	98	98	0	0.000	0.000	0.000	0.000	0.000	0.000	0.000	0.000	0.000	0.000	0.000	0.000	0.000	0.000	0.042	0.042	0.048	0.044	2.667	0.043	0.298	316	2384	100	376	8935	9311	460	11021	11481	Error	Error	-4.571	376	8935	460	11021	433421	4063427	1.210	31.766	0	0	0
1	10	10	"A59"	"A59"	7460	65485	100	1357	1368	538	39	912	912	931	350	37	56	28	0	12359	11564	4004	34	1833	1833	1860	337	18	99	98	0	0.000	0.000	0.000	0.000	0.000	0.000	0.000	0.000	0.000	0.000	0.000	0.000	0.000	0.000	0.042	0.047	0.055	0.048	2.926	0.050	0.254	316	2384	100	445	10526	10971	456	9731	10187	Error	Error	-4.564	445	10526	456	9731	432132	3654170	1.249	28.795	0	0	0
1	11	10	"A59"	"A59"	7760	65485	100	1329	1368	455	33	877	877	919	372	40	57	30	0	11848	11491	3342	29	1806	1806	1838	359	19	100	100	0	0.000	0.000	0.000	0.000	0.000	0.000	0.000	0.000	0.000	0.000	0.000	0.000	0.000	0.000	0.045	0.051	0.056	0.044	2.664	0.049	0.241	316	2384	100	452	10042	10494	491	9685	10176	Error	Error	-4.474	452	10042	491	9685	432351	3631167	1.207	26.889	0	0	0
1	12	10	"A59"	"A59"	8055	65485	100	1357	1367	477	34	897	897	928	366	39	58	28	0	11912	11551	3654	31	1818	1818	1839	290	15	100	100	0	0.000	0.000	0.000	0.000	0.000	0.000	0.000	0.000	0.000	0.000	0.000	0.000	0.000	0.000	0.046	0.048	0.058	0.047	2.630	0.048	0.241	316	2384	100	460	10094	10554	470	9733	10203	Error	Error	-4.456	460	10094	470	9733	431951	3650004	1.199	33.490	0	0	0
1	13	10	"A60"	"A60"	8355	65485	100	1048	1219	905	74	899	899	929	365	39	34	18	0	5179	7514	5253	69	1790	1790	1808	276	15	95	92	0	0.000	0.000	0.000	0.000	0.000	0.000	0.000	0.000	0.000	0.000	0.000	0.000	0.000	0.000	0.044	0.056	0.069	0.073	3.864	0.077	0.241	316	2384	100	149	3389	3538	320	5724	6044	Error	Error	-4.507	149	3389	320	5724	385240	2374463	0.795	20.674	0	0	0
1	14	10	"A60"	"A60"	8655	65485	100	1147	1170	464	39	901	901	1478	5436	367	0	0	0	5248	7828	5203	66	1810	1810	2514	6168	245	34	16	0	0.000	0.000	0.000	0.000	0.000	0.000	0.000	0.000	0.000	0.000	0.000	0.000	0.000	0.000	0.072	0.045	0.068	0.067	2.808	0.048	0.192	316	2384	100	246	3438	3684	269	6018	6287	Error	Error	-3.805	246	3438	269	6018	369835	2473496	-0.057	0.862	0	0	0
1	15	10	"A60"	"A60"	8955	65480	100	1071	1136	459	40	913	913	952	363	38	29	13	0	4731	6730	4802	71	1820	1820	1833	299	16	95	93	0	0.000	0.000	0.000	0.000	0.000	0.000	0.000	0.000	0.000	0.000	0.000	0.000	0.000	0.000	0.054	0.045	0.077	0.075	3.387	0.045	0.138	316	2384	100	158	2911	3069	223	4910	5133	Error	Error	-4.204	158	2911	223	4910	359023	2126576	0.507	16.378	0	0	0
1	16	10	"A61"	"A61"	9255	65480	100	1360	1417	543	38	925	925	970	517	53	43	14	0	12885	12303	5869	47	1846	1846	1867	385	20	98	95	0	0.000	0.000	0.000	0.000	0.000	0.000	0.000	0.000	0.000	0.000	0.000	0.000	0.000	0.000	0.039	0.047	0.050	0.047	2.978	0.048	0.303	316	2384	100	435	11039	11474	492	10457	10949	Error	Error	-4.665	435	11039	492	10457	447665	3887651	0.865	27.106	0	0	0
1	17	10	"A61"	"A61"	9555	65480	100	1441	1497	540	36	1021	1021	1150	1030	89	13	0	0	12916	13334	5965	44	1911	1911	1977	536	27	99	97	0	0.000	0.000	0.000	0.000	0.000	0.000	0.000	0.000	0.000	0.000	0.000	0.000	0.000	0.000	0.038	0.042	0.046	0.041	2.708	0.044	0.065	316	2384	100	420	11005	11425	476	11423	11899	Error	Error	-4.712	420	11005	476	11423	473190	4213431	0.337	21.188	0	0	0
1	18	10	"A61"	"A61"	9855	65480	100	1491	1544	574	37	1009	1009	1043	376	36	58	32	0	11038	12017	5735	47	1922	1922	1951	424	21	98	97	0	0.000	0.000	0.000	0.000	0.000	0.000	0.000	0.000	0.000	0.000	0.000	0.000	0.000	0.000	0.053	0.053	0.059	0.054	2.839	0.048	0.274	316	2384	100	482	9116	9598	535	10095	10630	Error	Error	-4.241	482	9116	535	10095	487844	3797504	1.332	23.741	0	0	0
1	1	11	"A62"	"A62"	4765	65795	100	1331	1348	479	35	955	955	990	433	43	44	15	0	8285	8262	3398	41	1971	1971	1997	396	19	98	93	0	0.000	0.000	0.000	0.000	0.000	0.000	0.000	0.000	0.000	0.000	0.000	0.000	0.000	0.000	0.060	0.062	0.081	0.072	3.099	0.059	0.188	316	2384	100	376	6314	6690	393	6291	6684	Error	Error	-4.070	376	6314	393	6291	425929	2610938	0.827	15.821	0	0	0
1	2	11	"A62"	"A62"	5065	65795	100	1319	1353	475	35	927	927	967	366	37	53	25	0	9375	10107	6288	62	1932	1932	1963	379	19	95	92	0	0.000	0.000	0.000	0.000	0.000	0.000	0.000	0.000	0.000	0.000	0.000	0.000	0.000	0.000	0.053	0.052	0.064	0.066	3.150	0.044	0.221	316	2384	100	392	7443	7835	426	8175	8601	Error	Error	-4.247	392	7443	426	8175	427440	3193834	1.055	21.488	0	0	0
1	3	11	"A62"	"A62"	5365	65790	100	1289	1361	473	34	962	962	1011	555	54	35	8	0	9551	10246	6193	60	1933	1933	1995	553	27	94	90	0	0.000	0.000	0.000	0.000	0.000	0.000	0.000	0.000	0.000	0.000	0.000	0.000	0.000	0.000	0.043	0.048	0.062	0.059	3.351	0.049	0.114	316	2384	100	327	7618	7945	399	8313	8712	Error	Error	-4.542	327	7618	399	8313	429952	3237716	0.631	14.920	0	0	0
1	4	11	"A63"	"A63"	5665	65790	100	1583	1717	1211	70	943	943	1019	839	82	40	7	0	16989	15857	7334	46	1929	1929	2020	867	42	90	87	0	0.000	0.000	0.000	0.000	0.000	0.000	0.000	0.000	0.000	0.000	0.000	0.000	0.000	0.000	0.042	0.056	0.057	0.057	3.011	0.080	0.101	316	2384	100	640	15060	15700	774	13928	14702	Error	Error	-4.557	640	15060	774	13928	542605	5010887	0.832	15.960	0	0	0
1	5	11	"A63"	"A63"	5965	65790	100	1714	1721	597	34	935	935	992	654	65	56	20	0	18018	17109	7975	46	1916	1916	1984	770	38	98	96	0	0.000	0.000	0.000	0.000	0.000	0.000	0.000	0.000	0.000	0.000	0.000	0.000	0.000	0.000	0.048	0.052	0.055	0.051	2.523	0.051	0.186	316	2384	100	779	16102	16881	786	15193	15979	Error	Error	-4.369	779	16102	786	15193	543843	5406342	1.115	19.643	0	0	0
1	6	11	"A63"	"A63"	6265	65790	100	1583	1601	588	36	916	916	948	376	39	71	44	0	20154	17951	7463	41	1856	1856	1910	480	25	99	97	0	0.000	0.000	0.000	0.000	0.000	0.000	0.000	0.000	0.000	0.000	0.000	0.000	0.000	0.000	0.036	0.043	0.045	0.041	2.164	0.044	0.417	316	2384	100	667	18298	18965	685	16095	16780	Error	Error	-4.778	667	18298	685	16095	505809	5672496	1.737	33.419	0	0	0
1	7	11	"A64"	"A64"	6565	65790	100	1498	1556	620	39	907	907	956	494	51	56	28	0	14350	13491	5710	42	1850	1850	1907	514	26	96	91	0	0.000	0.000	0.000	0.000	0.000	0.000	0.000	0.000	0.000	0.000	0.000	0.000	0.000	0.000	0.047	0.056	0.061	0.056	2.765	0.056	0.219	316	2384	100	591	12500	13091	649	11641	12290	Error	Error	-4.403	591	12500	649	11641	491707	4263163	1.215	22.537	0	0	0
1	8	11	"A64"	"A64"	6865	65790	100	1481	1520	565	37	911	911	937	388	41	62	37	0	13963	13084	5207	39	1831	1831	1866	451	24	99	98	0	0.000	0.000	0.000	0.000	0.000	0.000	0.000	0.000	0.000	0.000	0.000	0.000	0.000	0.000	0.047	0.054	0.058	0.049	2.794	0.051	0.347	316	2384	100	570	12132	12702	609	11253	11862	Error	Error	-4.412	570	12132	609	11253	480443	4134503	1.503	24.874	0	0	0
1	9	11	"A64"	"A64"	7165	65785	100	1545	1555	550	35	894	894	930	371	39	68	45	0	16174	14418	6025	41	1826	1826	1912	841	43	93	92	0	0.000	0.000	0.000	0.000	0.000	0.000	0.000	0.000	0.000	0.000	0.000	0.000	0.000	0.000	0.045	0.052	0.055	0.056	2.337	0.051	0.387	316	2384	100	651	14348	14999	661	12592	13253	Error	Error	-4.462	651	14348	661	12592	491322	4556039	1.685	14.870	0	0	0
1	10	11	"A65"	"A65"	7465	65785	100	1675	1708	704	41	900	900	938	395	42	74	47	0	22781	19687	8284	42	1825	1825	1990	1416	71	90	87	0	0.000	0.000	0.000	0.000	0.000	0.000	0.000	0.000	0.000	0.000	0.000	0.000	0.000	0.000	0.037	0.045	0.045	0.048	2.486	0.047	0.516	316	2384	100	775	20956	21731	808	17862	18670	Error	Error	-4.757	775	20956	808	17862	539880	6220964	1.949	12.498	0	0	0
1	11	11	"A65"	"A65"	7760	65785	100	1624	1623	550	33	885	885	1016	2036	200	1	0	0	19329	17864	5988	33	1803	1803	2007	2266	112	96	94	0	0.000	0.000	0.000	0.000	0.000	0.000	0.000	0.000	0.000	0.000	0.000	0.000	0.000	0.000	0.042	0.046	0.048	0.040	2.289	0.046	0.349	316	2384	100	739	17526	18265	738	16061	16799	Error	Error	-4.568	739	17526	738	16061	512939	5645173	0.298	6.998	0	0	0
1	12	11	"A65"	"A65"	8060	65785	100	1608	1628	543	33	882	882	942	424	45	72	41	0	19639	18744	6892	36	1806	1806	1912	933	48	98	97	0	0.000	0.000	0.000	0.000	0.000	0.000	0.000	0.000	0.000	0.000	0.000	0.000	0.000	0.000	0.041	0.044	0.045	0.041	2.227	0.042	0.441	316	2384	100	726	17833	18559	746	16938	17684	Error	Error	-4.618	726	17833	746	16938	514401	5923246	1.618	18.041	0	0	0
1	13	11	"A66"	"A66"	8360	65785	100	1486	1472	569	38	911	911	969	682	70	44	8	0	15418	14307	6702	46	1795	1795	1826	411	22	96	92	0	0.000	0.000	0.000	0.000	0.000	0.000	0.000	0.000	0.000	0.000	0.000	0.000	0.000	0.000	0.042	0.045	0.052	0.045	2.937	0.047	0.217	316	2384	100	575	13623	14198	561	12512	13073	Error	Error	-4.566	575	13623	561	12512	465014	4521097	0.738	30.367	0	0	0
1	14	11	"A66"	"A66"	8660	65785	100	1590	1632	612	37	913	913	1043	1987	190	1	0	0	15979	16256	6062	37	1834	1834	1921	1094	56	98	96	0	0.000	0.000	0.000	0.000	0.000	0.000	0.000	0.000	0.000	0.000	0.000	0.000	0.000	0.000	0.048	0.050	0.051	0.045	2.402	0.048	0.394	316	2384	100	677	14145	14822	719	14422	15141	Error	Error	-4.385	677	14145	719	14422	515580	5137052	0.296	13.103	0	0	0
1	15	11	"A66"	"A66"	8960	65785	100	1667	1698	610	35	934	934	956	355	37	71	50	0	19159	18431	7111	38	1845	1845	1871	321	17	100	99	0	0.000	0.000	0.000	0.000	0.000	0.000	0.000	0.000	0.000	0.000	0.000	0.000	0.000	0.000	0.042	0.046	0.046	0.039	2.379	0.047	0.475	316	2384	100	733	17314	18047	764	16586	17350	Error	Error	-4.562	733	17314	764	16586	536568	5824241	2.090	51.589	0	0	0
1	16	11	"A67"	"A67"	9260	65780	100	1368	1425	581	40	936	936	973	357	36	56	31	0	11942	11614	6289	54	1834	1834	1858	341	18	93	87	0	0.000	0.000	0.000	0.000	0.000	0.000	0.000	0.000	0.000	0.000	0.000	0.000	0.000	0.000	0.043	0.050	0.060	0.059	3.579	0.050	0.313	316	2384	100	432	10108	10540	489	9780	10269	Error	Error	-4.548	432	10108	489	9780	450387	3670004	1.266	28.610	0	0	0
1	17	11	"A67"	"A67"	9560	65780	100	1441	1512	576	38	962	962	1001	381	38	57	27	0	11614	13120	6838	52	1866	1866	1911	472	24	96	94	0	0.000	0.000	0.000	0.000	0.000	0.000	0.000	0.000	0.000	0.000	0.000	0.000	0.000	0.000	0.049	0.049	0.054	0.051	2.814	0.050	0.365	316	2384	100	479	9748	10227	550	11254	11804	Error	Error	-4.347	479	9748	550	11254	477829	4145944	1.341	23.748	0	0	0
1	18	11	"A67"	"A67"	9860	65780	100	1553	1644	593	36	1036	1036	1073	383	35	59	38	0	10664	13081	7280	55	1912	1912	2000	835	41	96	94	0	0.000	0.000	0.000	0.000	0.000	0.000	0.000	0.000	0.000	0.000	0.000	0.000	0.000	0.000	0.059	0.054	0.061	0.055	2.456	0.053	0.414	316	2384	100	517	8752	9269	608	11169	11777	Error	Error	-4.081	517	8752	608	11169	519412	4133642	1.491	13.271	0	0	0
1	1	12	"A68"	"A68"	4770	66095	100	1319	1399	544	38	971	971	996	369	37	49	28	0	8773	9873	5455	55	1970	1970	1988	310	15	94	90	0	0.000	0.000	0.000	0.000	0.000	0.000	0.000	0.000	0.000	0.000	0.000	0.000	0.000	0.000	0.051	0.054	0.070	0.067	3.290	0.054	0.269	316	2384	100	348	6803	7151	428	7903	8331	Error	Error	-4.289	348	6803	428	7903	442063	3119761	1.092	25.435	0	0	0
1	2	12	"A68"	"A68"	5070	66095	100	1331	1377	525	38	962	962	1002	386	38	47	24	0	9073	10203	6073	59	1995	1995	2029	461	22	94	89	0	0.000	0.000	0.000	0.000	0.000	0.000	0.000	0.000	0.000	0.000	0.000	0.000	0.000	0.000	0.052	0.051	0.061	0.066	3.460	0.049	0.259	316	2384	100	369	7078	7447	415	8208	8623	Error	Error	-4.262	369	7078	415	8208	435284	3224182	0.972	17.731	0	0	0
1	3	12	"A68"	"A68"	5370	66095	100	1393	1438	581	40	953	953	992	377	38	55	27	0	8521	10641	5713	53	1962	1962	1983	371	18	98	97	0	0.000	0.000	0.000	0.000	0.000	0.000	0.000	0.000	0.000	0.000	0.000	0.000	0.000	0.000	0.067	0.056	0.062	0.058	2.945	0.051	0.250	316	2384	100	440	6559	6999	485	8679	9164	Error	Error	-3.898	440	6559	485	8679	454558	3362499	1.183	23.337	0	0	0
1	4	12	"A69"	"A69"	5670	66090	100	1556	1580	577	36	906	906	951	361	37	66	45	0	17267	15887	6805	42	1909	1909	1943	368	18	98	96	0	0.000	0.000	0.000	0.000	0.000	0.000	0.000	0.000	0.000	0.000	0.000	0.000	0.000	0.000	0.042	0.048	0.052	0.050	2.349	0.047	0.404	316	2384	100	650	15358	16008	674	13978	14652	Error	Error	-4.562	650	15358	674	13978	499160	5020318	1.742	37.891	0	0	0
1	5	12	"A69"	"A69"	5970	66090	100	1579	1607	599	37	906	906	940	355	37	69	47	0	19586	17844	8203	45	1889	1889	1937	427	22	100	98	0	0.000	0.000	0.000	0.000	0.000	0.000	0.000	0.000	0.000	0.000	0.000	0.000	0.000	0.000	0.038	0.044	0.048	0.043	2.266	0.044	0.445	316	2384	100	673	17697	18370	701	15955	16656	Error	Error	-4.717	673	17697	701	15955	507833	5638703	1.879	37.253	0	0	0
1	6	12	"A69"	"A69"	6270	66090	100	1664	1670	626	37	906	906	946	399	42	70	47	0	19778	17788	7991	44	1880	1880	1920	423	22	99	97	0	0.000	0.000	0.000	0.000	0.000	0.000	0.000	0.000	0.000	0.000	0.000	0.000	0.000	0.000	0.042	0.048	0.052	0.048	2.284	0.046	0.456	316	2384	100	758	17898	18656	764	15908	16672	Error	Error	-4.561	758	17898	764	15908	527859	5621071	1.815	37.513	0	0	0
1	7	12	"A70"	"A70"	6570	66090	100	1350	1381	524	37	902	902	944	357	37	55	28	0	12223	12055	6564	54	1850	1850	1880	404	21	95	92	0	0.000	0.000	0.000	0.000	0.000	0.000	0.000	0.000	0.000	0.000	0.000	0.000	0.000	0.000	0.043	0.047	0.060	0.058	2.780	0.045	0.307	316	2384	100	448	10373	10821	479	10205	10684	Error	Error	-4.533	448	10373	479	10205	436492	3809329	1.224	25.186	0	0	0
1	8	12	"A70"	"A70"	6870	66090	100	1381	1437	535	37	875	875	915	476	52	51	22	0	14702	14658	7167	48	1828	1828	1856	406	21	100	99	0	0.000	0.000	0.000	0.000	0.000	0.000	0.000	0.000	0.000	0.000	0.000	0.000	0.000	0.000	0.039	0.044	0.047	0.041	2.652	0.042	0.352	316	2384	100	506	12874	13380	562	12830	13392	Error	Error	-4.669	506	12874	562	12830	454091	4631979	1.097	31.532	0	0	0
1	9	12	"A70"	"A70"	7170	66090	100	1342	1417	548	38	864	864	911	407	44	54	30	0	14186	14393	7101	49	1799	1799	1853	570	30	99	97	0	0.000	0.000	0.000	0.000	0.000	0.000	0.000	0.000	0.000	0.000	0.000	0.000	0.000	0.000	0.039	0.044	0.049	0.042	2.828	0.041	0.253	316	2384	100	478	12387	12865	553	12594	13147	Error	Error	-4.696	478	12387	553	12594	447737	4548130	1.243	22.000	0	0	0
1	10	12	"A71"	"A71"	7470	66085	100	1472	1524	555	36	858	858	898	445	49	62	33	0	17202	15373	7241	47	1797	1797	1851	619	33	93	88	0	0.000	0.000	0.000	0.000	0.000	0.000	0.000	0.000	0.000	0.000	0.000	0.000	0.000	0.000	0.040	0.049	0.050	0.054	2.747	0.046	0.410	316	2384	100	614	15405	16019	666	13576	14242	Error	Error	-4.649	614	15405	666	13576	481623	4857945	1.407	21.845	0	0	0
1	11	12	"A71"	"A71"	7765	66085	100	1463	1542	625	40	869	869	902	364	40	67	40	0	14622	15333	7272	47	1796	1796	1839	466	25	100	98	0	0.000	0.000	0.000	0.000	0.000	0.000	0.000	0.000	0.000	0.000	0.000	0.000	0.000	0.000	0.046	0.050	0.051	0.047	2.469	0.049	0.443	316	2384	100	594	12826	13420	673	13537	14210	Error	Error	-4.432	594	12826	673	13537	487308	4845207	1.758	28.957	0	0	0
1	12	12	"A71"	"A71"	8065	66085	100	1499	1519	572	37	890	890	921	373	40	66	37	0	16243	16534	7941	48	1808	1808	1863	511	27	100	99	0	0.000	0.000	0.000	0.000	0.000	0.000	0.000	0.000	0.000	0.000	0.000	0.000	0.000	0.000	0.042	0.043	0.045	0.041	2.324	0.044	0.450	316	2384	100	609	14435	15044	629	14726	15355	Error	Error	-4.567	609	14435	629	14726	479863	5224812	1.603	28.710	0	0	0
1	13	12	"A72"	"A72"	8365	66085	100	1566	1605	559	34	925	925	939	351	37	69	45	0	11780	11892	4444	37	1832	1832	1918	577	30	98	96	0	0.000	0.000	0.000	0.000	0.000	0.000	0.000	0.000	0.000	0.000	0.000	0.000	0.000	0.000	0.064	0.068	0.073	0.066	2.359	0.063	0.356	316	2384	100	641	9948	10589	680	10060	10740	Error	Error	-3.956	641	9948	680	10060	507192	3757848	1.897	17.286	0	0	0
1	14	12	"A72"	"A72"	8665	66085	100	1696	1726	615	35	893	893	932	365	39	75	53	0	14654	15397	5812	37	1826	1826	1861	345	18	100	100	0	0.000	0.000	0.000	0.000	0.000	0.000	0.000	0.000	0.000	0.000	0.000	0.000	0.000	0.000	0.063	0.061	0.065	0.057	2.174	0.058	0.444	316	2384	100	803	12828	13631	833	13571	14404	Error	Error	-3.998	803	12828	833	13571	545442	4865540	2.175	39.235	0	0	0
1	15	12	"A72"	"A72"	8965	66085	100	1646	1667	595	35	931	931	957	376	39	67	44	0	13779	14366	5174	36	1835	1835	1857	314	16	100	100	0	0.000	0.000	0.000	0.000	0.000	0.000	0.000	0.000	0.000	0.000	0.000	0.000	0.000	0.000	0.060	0.059	0.057	0.049	2.351	0.059	0.419	316	2384	100	715	11944	12659	736	12531	13267	Error	Error	-4.062	715	11944	736	12531	526924	4539724	1.888	39.838	0	0	0
1	16	12	"A73"	"A73"	9265	66085	100	1057	1147	641	55	936	936	977	376	38	28	9	0	3241	4104	2240	54	1847	1847	1863	330	17	91	82	0	0.000	0.000	0.000	0.000	0.000	0.000	0.000	0.000	0.000	0.000	0.000	0.000	0.000	0.000	0.087	0.093	0.177	0.170	3.903	0.078	0.053	316	2384	100	121	1394	1515	211	2257	2468	Error	Error	-3.526	121	1394	211	2257	362534	1296732	0.452	6.791	0	0	0
1	17	12	"A73"	"A73"	9565	66080	100	1054	1085	353	32	936	936	962	363	37	25	7	0	3045	3802	2111	55	1813	1813	1830	300	16	96	86	0	0.000	0.000	0.000	0.000	0.000	0.000	0.000	0.000	0.000	0.000	0.000	0.000	0.000	0.000	0.096	0.075	0.179	0.161	3.506	0.047	0.029	316	2384	100	118	1232	1350	149	1989	2138	Error	Error	-3.384	118	1232	149	1989	343015	1201443	0.339	6.573	0	0	0
1	18	12	"A73"	"A73"	9865	66080	100	1112	1159	394	33	1020	1020	1065	389	36	25	8	0	3321	4011	2149	53	1899	1899	1918	294	15	94	88	0	0.000	0.000	0.000	0.000	0.000	0.000	0.000	0.000	0.000	0.000	0.000	0.000	0.000	0.000	0.065	0.066	0.150	0.150	4.510	0.055	0.032	316	2384	100	92	1422	1514	139	2112	2251	Error	Error	-3.950	92	1422	139	2112	366388	1267319	0.242	7.119	0	0	0
1	1	13	"A74"	"A74"	4775	66395	100	1313	1365	473	34	971	971	1008	374	37	46	22	0	11377	11463	5408	47	2010	2010	2028	324	15	97	96	0	0.000	0.000	0.000	0.000	0.000	0.000	0.000	0.000	0.000	0.000	0.000	0.000	0.000	0.000	0.037	0.042	0.054	0.049	2.868	0.041	0.215	316	2384	100	342	9367	9709	394	9453	9847	Error	Error	-4.776	342	9367	394	9453	431315	3622291	0.955	29.120	0	0	0
1	2	13	"A74"	"A74"	5075	66395	100	1376	1399	508	36	956	956	999	422	42	49	18	0	11341	11201	5331	47	2008	2008	2024	333	16	98	95	0	0.000	0.000	0.000	0.000	0.000	0.000	0.000	0.000	0.000	0.000	0.000	0.000	0.000	0.000	0.045	0.048	0.056	0.051	2.800	0.048	0.273	316	2384	100	420	9333	9753	443	9193	9636	Error	Error	-4.474	420	9333	443	9193	442020	3539529	0.948	27.559	0	0	0
1	3	13	"A74"	"A74"	5375	66395	100	1415	1570	1169	74	953	953	983	380	38	53	32	0	12175	12348	5614	45	1949	1949	1960	295	15	99	99	0	0.000	0.000	0.000	0.000	0.000	0.000	0.000	0.000	0.000	0.000	0.000	0.000	0.000	0.000	0.045	0.059	0.058	0.052	2.723	0.063	0.211	316	2384	100	462	10226	10688	617	10399	11016	Error	Error	-4.468	462	10226	617	10399	496093	3902111	1.545	35.214	0	0	0
1	4	13	"A75"	"A75"	5675	66395	100	1620	1697	802	47	904	904	959	438	45	66	39	0	11721	11313	4213	37	1913	1913	1933	320	16	98	96	0	0.000	0.000	0.000	0.000	0.000	0.000	0.000	0.000	0.000	0.000	0.000	0.000	0.000	0.000	0.073	0.084	0.080	0.074	2.972	0.076	0.289	316	2384	100	716	9808	10524	793	9400	10193	Error	Error	-3.776	716	9808	793	9400	536255	3574819	1.685	29.313	0	0	0
1	5	13	"A75"	"A75"	5975	66390	100	1711	1761	728	41	917	917	950	361	38	69	51	0	11460	11247	3922	34	1908	1908	1945	428	22	98	97	0	0.000	0.000	0.000	0.000	0.000	0.000	0.000	0.000	0.000	0.000	0.000	0.000	0.000	0.000	0.083	0.090	0.097	0.081	2.566	0.092	0.463	316	2384	100	794	9552	10346	844	9339	10183	Error	Error	-3.589	794	9552	844	9339	556346	3553947	2.247	21.734	0	0	0
1	6	13	"A75"	"A75"	6275	66390	100	1882	1854	741	39	933	933	963	368	38	75	61	0	11844	11895	4397	36	1887	1887	1931	395	20	99	96	0	0.000	0.000	0.000	0.000	0.000	0.000	0.000	0.000	0.000	0.000	0.000	0.000	0.000	0.000	0.095	0.092	0.097	0.087	2.449	0.088	0.453	316	2384	100	949	9957	10906	921	10008	10929	Error	Error	-3.391	949	9957	921	10008	585929	3758761	2.421	25.225	0	0	0
1	7	13	"A76"	"A76"	6575	66390	100	1387	1395	533	38	918	918	965	479	49	49	17	0	12925	12050	5636	46	1871	1871	1922	558	29	93	89	0	0.000	0.000	0.000	0.000	0.000	0.000	0.000	0.000	0.000	0.000	0.000	0.000	0.000	0.000	0.042	0.047	0.055	0.051	3.119	0.049	0.292	316	2384	100	469	11054	11523	477	10179	10656	Error	Error	-4.559	469	11054	477	10179	440781	3807678	0.898	18.151	0	0	0
1	8	13	"A76"	"A76"	6875	66390	100	1443	1484	556	37	901	901	929	353	37	63	37	0	15549	14544	5147	35	1851	1851	1888	462	24	99	98	0	0.000	0.000	0.000	0.000	0.000	0.000	0.000	0.000	0.000	0.000	0.000	0.000	0.000	0.000	0.040	0.046	0.052	0.043	2.548	0.047	0.352	316	2384	100	542	13698	14240	583	12693	13276	Error	Error	-4.660	542	13698	583	12693	469035	4595791	1.572	27.394	0	0	0
1	9	13	"A76"	"A76"	7175	66390	100	1518	1509	523	34	882	882	909	344	37	69	46	0	16390	14973	5340	35	1823	1823	1889	657	34	99	97	0	0.000	0.000	0.000	0.000	0.000	0.000	0.000	0.000	0.000	0.000	0.000	0.000	0.000	0.000	0.044	0.048	0.048	0.045	2.519	0.045	0.359	316	2384	100	636	14567	15203	627	13150	13777	Error	Error	-4.518	636	14567	627	13150	476868	4731408	1.744	19.915	0	0	0
1	10	13	"A77"	"A77"	7475	66390	100	2074	2079	834	40	891	891	1024	1643	160	30	1	0	12787	12378	3758	30	1838	1838	1926	939	48	97	94	0	0.000	0.000	0.000	0.000	0.000	0.000	0.000	0.000	0.000	0.000	0.000	0.000	0.000	0.000	0.108	0.113	0.119	0.103	2.226	0.111	0.483	316	2384	100	1183	10949	12132	1188	10540	11728	Error	Error	-3.210	1183	10949	1188	10540	657062	3911481	0.642	11.131	0	0	0
1	11	13	"A77"	"A77"	7770	66385	100	2146	2240	995	44	891	891	957	784	81	63	42	0	12200	12276	3790	30	1829	1829	1949	782	40	99	96	0	0.000	0.000	0.000	0.000	0.000	0.000	0.000	0.000	0.000	0.000	0.000	0.000	0.000	0.000	0.121	0.129	0.129	0.106	2.645	0.126	0.504	316	2384	100	1255	10371	11626	1349	10447	11796	Error	Error	-3.047	1255	10371	1349	10447	707964	3879209	1.636	13.206	0	0	0
1	12	13	"A77"	"A77"	8070	66385	100	2124	2255	995	44	900	900	945	377	39	82	68	0	13780	13660	3533	25	1842	1842	1949	740	37	100	97	0	0.000	0.000	0.000	0.000	0.000	0.000	0.000	0.000	0.000	0.000	0.000	0.000	0.000	0.000	0.103	0.115	0.104	0.096	2.315	0.113	0.491	316	2384	100	1224	11938	13162	1355	11818	13173	Error	Error	-3.286	1224	11938	1355	11818	712434	4316687	3.475	15.826	0	0	0
1	13	13	"A78"	"A78"	8370	66385	100	1481	1538	603	39	913	913	947	374	39	63	39	0	13640	12441	5709	45	1841	1841	1903	545	28	91	86	0	0.000	0.000	0.000	0.000	0.000	0.000	0.000	0.000	0.000	0.000	0.000	0.000	0.000	0.000	0.048	0.059	0.061	0.060	3.268	0.057	0.363	316	2384	100	568	11799	12367	625	10600	11225	Error	Error	-4.377	568	11799	625	10600	486027	3931451	1.580	19.336	0	0	0
1	14	13	"A78"	"A78"	8670	66385	100	1480	1516	514	33	918	918	951	370	38	67	39	0	13613	12997	3758	28	1840	1840	1924	728	37	98	96	0	0.000	0.000	0.000	0.000	0.000	0.000	0.000	0.000	0.000	0.000	0.000	0.000	0.000	0.000	0.048	0.054	0.057	0.050	2.495	0.053	0.312	316	2384	100	562	11773	12335	598	11157	11755	Error	Error	-4.389	562	11773	598	11157	479068	4106925	1.527	15.210	0	0	0
1	15	13	"A78"	"A78"	8970	66385	100	1548	1586	539	33	918	918	959	365	38	67	43	0	14841	14332	4216	29	1871	1871	1935	596	30	99	96	0	0.000	0.000	0.000	0.000	0.000	0.000	0.000	0.000	0.000	0.000	0.000	0.000	0.000	0.000	0.049	0.054	0.054	0.049	2.262	0.053	0.379	316	2384	100	630	12970	13600	668	12461	13129	Error	Error	-4.364	630	12970	668	12461	501085	4528761	1.718	20.800	0	0	0
1	16	13	"A79"	"A79"	9270	66385	100	1382	1445	527	36	951	951	984	392	39	53	27	0	11804	12088	5603	46	1859	1859	1905	518	27	95	92	0	0.000	0.000	0.000	0.000	0.000	0.000	0.000	0.000	0.000	0.000	0.000	0.000	0.000	0.000	0.043	0.048	0.056	0.053	3.262	0.048	0.252	316	2384	100	431	9945	10376	494	10229	10723	Error	Error	-4.528	431	9945	494	10229	456542	3819780	1.176	19.658	0	0	0
1	17	13	"A79"	"A79"	9570	66380	100	1318	1474	734	49	939	939	994	439	44	46	21	0	9618	11709	6419	54	1864	1864	1938	755	38	93	90	0	0.000	0.000	0.000	0.000	0.000	0.000	0.000	0.000	0.000	0.000	0.000	0.000	0.000	0.000	0.049	0.054	0.055	0.054	2.658	0.052	0.267	316	2384	100	379	7754	8133	535	9845	10380	Error	Error	-4.355	379	7754	535	9845	465648	3700033	1.093	12.942	0	0	0
1	18	13	"A79"	"A79"	9870	66380	100	1319	1387	499	35	986	986	1026	380	37	45	24	0	7983	10447	6095	58	1892	1892	2037	1094	53	92	91	0	0.000	0.000	0.000	0.000	0.000	0.000	0.000	0.000	0.000	0.000	0.000	0.000	0.000	0.000	0.055	0.047	0.058	0.050	3.368	0.050	0.320	316	2384	100	333	6091	6424	401	8555	8956	Error	Error	-4.193	333	6091	401	8555	438218	3301336	0.950	7.687	0	0	0
1	1	14	"A80"	"A80"	4780	66695	100	1341	1393	499	35	1023	1023	1052	397	37	44	18	0	9001	9492	5203	54	2043	2043	2087	451	21	86	81	0	0.000	0.000	0.000	0.000	0.000	0.000	0.000	0.000	0.000	0.000	0.000	0.000	0.000	0.000	0.046	0.050	0.064	0.077	3.830	0.050	0.211	316	2384	100	318	6958	7276	370	7449	7819	Error	Error	-4.452	318	6958	370	7449	440078	2999495	0.859	16.419	0	0	0
1	2	14	"A80"	"A80"	5080	66695	100	1449	1425	533	37	967	967	1007	386	38	55	29	0	10710	10186	5031	49	1996	1996	2032	429	21	93	87	0	0.000	0.000	0.000	0.000	0.000	0.000	0.000	0.000	0.000	0.000	0.000	0.000	0.000	0.000	0.055	0.056	0.070	0.070	3.480	0.052	0.240	316	2384	100	482	8714	9196	458	8190	8648	Error	Error	-4.176	482	8714	458	8190	450345	3218679	1.083	19.007	0	0	0
1	3	14	"A80"	"A80"	5380	66695	100	1434	1472	553	37	966	966	1018	631	61	38	10	0	10619	10856	5467	50	1977	1977	2003	413	20	95	91	0	0.000	0.000	0.000	0.000	0.000	0.000	0.000	0.000	0.000	0.000	0.000	0.000	0.000	0.000	0.054	0.057	0.063	0.061	2.867	0.056	0.300	316	2384	100	468	8642	9110	506	8879	9385	Error	Error	-4.207	468	8642	506	8879	465086	3430594	0.719	21.436	0	0	0
1	4	14	"A81"	"A81"	5680	66695	100	1451	1497	571	38	967	967	1002	378	37	57	28	0	13896	12241	6098	49	1947	1947	1995	628	31	87	80	0	0.000	0.000	0.000	0.000	0.000	0.000	0.000	0.000	0.000	0.000	0.000	0.000	0.000	0.000	0.041	0.051	0.061	0.064	3.844	0.050	0.318	316	2384	100	484	11949	12433	530	10294	10824	Error	Error	-4.626	484	11949	530	10294	473050	3868179	1.310	16.315	0	0	0
1	5	14	"A81"	"A81"	5980	66690	100	1491	1508	552	36	945	945	985	378	38	62	31	0	14859	13152	6539	49	1927	1927	1986	598	30	94	89	0	0.000	0.000	0.000	0.000	0.000	0.000	0.000	0.000	0.000	0.000	0.000	0.000	0.000	0.000	0.042	0.050	0.056	0.057	2.857	0.047	0.328	316	2384	100	546	12932	13478	563	11225	11788	Error	Error	-4.566	546	12932	563	11225	476525	4155878	1.384	18.672	0	0	0
1	6	14	"A81"	"A81"	6280	66690	100	1589	1591	567	35	955	955	1048	1495	142	4	0	0	16058	14127	5972	42	1899	1899	2027	1463	72	92	89	0	0.000	0.000	0.000	0.000	0.000	0.000	0.000	0.000	0.000	0.000	0.000	0.000	0.000	0.000	0.045	0.052	0.057	0.051	2.668	0.050	0.374	316	2384	100	634	14159	14793	636	12228	12864	Error	Error	-4.481	634	14159	636	12228	502722	4464217	0.363	8.271	0	0	0
1	7	14	"A82"	"A82"	6580	66690	100	1656	1762	940	53	964	964	996	370	37	69	44	0	16585	15439	7034	45	1861	1861	1894	393	20	97	95	0	0.000	0.000	0.000	0.000	0.000	0.000	0.000	0.000	0.000	0.000	0.000	0.000	0.000	0.000	0.047	0.059	0.053	0.057	3.173	0.049	0.256	316	2384	100	692	14724	15416	798	13578	14376	Error	Error	-4.411	692	14724	798	13578	556771	4878614	2.070	34.466	0	0	0
1	8	14	"A82"	"A82"	6880	66690	100	1763	1748	514	29	927	927	1014	1366	134	14	0	0	20606	18833	5341	28	1873	1873	1939	705	36	100	100	0	0.000	0.000	0.000	0.000	0.000	0.000	0.000	0.000	0.000	0.000	0.000	0.000	0.000	0.000	0.045	0.048	0.049	0.042	2.227	0.046	0.396	316	2384	100	836	18733	19569	821	16960	17781	Error	Error	-4.486	836	18733	821	16960	552360	5951082	0.537	23.963	0	0	0
1	9	14	"A82"	"A82"	7180	66690	100	1697	1728	527	30	912	912	959	454	47	75	41	0	20965	19111	5584	29	1857	1857	1891	421	22	100	100	0	0.000	0.000	0.000	0.000	0.000	0.000	0.000	0.000	0.000	0.000	0.000	0.000	0.000	0.000	0.041	0.047	0.049	0.043	2.076	0.046	0.366	316	2384	100	785	19108	19893	816	17254	18070	Error	Error	-4.605	785	19108	816	17254	546100	6039063	1.694	40.903	0	0	0
1	10	14	"A83"	"A83"	7480	66690	100	1409	1404	490	34	903	903	1004	1563	155	1	0	0	11530	11114	4142	37	1855	1855	1943	1660	85	93	90	0	0.000	0.000	0.000	0.000	0.000	0.000	0.000	0.000	0.000	0.000	0.000	0.000	0.000	0.000	0.052	0.054	0.064	0.057	2.483	0.169	0.112	316	2384	100	506	9675	10181	501	9259	9760	Error	Error	-4.257	506	9675	501	9259	443518	3511956	0.256	5.525	0	0	0
1	11	14	"A83"	"A83"	7775	66690	100	1309	1460	2028	138	879	879	924	383	41	54	26	0	11459	11285	3336	29	1791	1791	1810	300	16	99	99	0	0.000	0.000	0.000	0.000	0.000	0.000	0.000	0.000	0.000	0.000	0.000	0.000	0.000	0.000	0.044	0.061	0.058	0.048	3.010	0.070	0.073	316	2384	100	430	9668	10098	581	9494	10075	Error	Error	-4.491	430	9668	581	9494	461462	3566117	1.399	31.583	0	0	0
1	12	14	"A83"	"A83"	8075	66685	100	1381	1419	501	35	896	896	965	811	84	25	3	0	12080	11777	3745	31	1803	1803	1837	428	23	100	99	0	0.000	0.000	0.000	0.000	0.000	0.000	0.000	0.000	0.000	0.000	0.000	0.000	0.000	0.000	0.047	0.052	0.058	0.047	2.482	0.050	0.192	316	2384	100	485	10277	10762	523	9974	10497	Error	Error	-4.405	485	10277	523	9974	448309	3721514	0.560	23.224	0	0	0
1	13	14	"A84"	"A84"	8375	66685	100	1428	1473	552	37	918	918	958	359	37	61	36	0	12282	11131	4599	41	1830	1830	1874	430	22	94	89	0	0.000	0.000	0.000	0.000	0.000	0.000	0.000	0.000	0.000	0.000	0.000	0.000	0.000	0.000	0.049	0.060	0.066	0.065	2.834	0.060	0.333	316	2384	100	510	10452	10962	555	9301	9856	Error	Error	-4.357	510	10452	555	9301	465473	3517538	1.435	21.528	0	0	0
1	14	14	"A84"	"A84"	8675	66685	100	1463	1512	573	37	936	936	964	353	36	62	36	0	12082	11965	3291	27	1856	1856	1909	506	26	99	99	0	0.000	0.000	0.000	0.000	0.000	0.000	0.000	0.000	0.000	0.000	0.000	0.000	0.000	0.000	0.052	0.057	0.061	0.050	2.732	0.056	0.300	316	2384	100	527	10226	10753	576	10109	10685	Error	Error	-4.278	527	10226	576	10109	477877	3780866	1.552	19.874	0	0	0
1	15	14	"A84"	"A84"	8975	66685	100	1465	1502	501	33	941	941	987	586	59	43	13	0	11805	12236	4232	34	1850	1850	1902	906	47	98	94	0	0.000	0.000	0.000	0.000	0.000	0.000	0.000	0.000	0.000	0.000	0.000	0.000	0.000	0.000	0.053	0.054	0.057	0.048	2.644	0.050	0.269	316	2384	100	524	9955	10479	561	10386	10947	Error	Error	-4.248	524	9955	561	10386	474624	3866645	0.879	11.406	0	0	0
1	16	14	"A85"	"A85"	9275	66685	100	1357	1416	500	35	963	963	1065	1093	102	10	0	0	8815	9025	3908	43	1871	1871	1939	735	37	92	87	0	0.000	0.000	0.000	0.000	0.000	0.000	0.000	0.000	0.000	0.000	0.000	0.000	0.000	0.000	0.057	0.063	0.075	0.067	2.850	0.066	0.106	316	2384	100	394	6944	7338	453	7154	7607	Error	Error	-4.139	394	6944	453	7154	447437	2851843	0.321	9.641	0	0	0
1	17	14	"A85"	"A85"	9575	66685	100	1472	1505	515	34	989	989	1031	369	35	59	30	0	10028	9830	3379	34	1894	1894	1905	294	15	99	99	0	0.000	0.000	0.000	0.000	0.000	0.000	0.000	0.000	0.000	0.000	0.000	0.000	0.000	0.000	0.059	0.065	0.068	0.064	2.871	0.058	0.224	316	2384	100	483	8134	8617	516	7936	8452	Error	Error	-4.074	483	8134	516	7936	475498	3106271	1.285	26.956	0	0	0
1	18	14	"A85"	"A85"	9875	66680	100	1497	1570	866	55	1082	1082	2126	7236	340	0	0	0	9895	10059	3691	36	1950	1950	3041	7662	251	52	2	0	0.000	0.000	0.000	0.000	0.000	0.000	0.000	0.000	0.000	0.000	0.000	0.000	0.000	0.000	0.052	0.060	0.066	0.055	2.767	0.071	0.161	316	2384	100	415	7945	8360	488	8109	8597	Error	Error	-4.259	415	7945	488	8109	495982	3178791	-0.077	0.916	0	0	0
1	1	15	"A86"	"A86"	4785	66995	100	1279	1308	438	33	998	998	1105	1707	154	0	0	0	9884	9247	3593	38	2057	2057	2129	656	30	93	89	0	0.000	0.000	0.000	0.000	0.000	0.000	0.000	0.000	0.000	0.000	0.000	0.000	0.000	0.000	0.036	0.043	0.059	0.053	3.208	0.049	0.182	316	2384	100	281	7827	8108	310	7190	7500	Error	Error	-4.800	281	7827	310	7190	413349	2922144	0.119	10.851	0	0	0
1	2	15	"A86"	"A86"	5085	66995	100	1433	2215	5786	261	1001	1001	1055	580	54	38	15	0	11151	10155	6356	62	2032	2032	2130	783	36	90	85	0	0.000	0.000	0.000	0.000	0.000	0.000	0.000	0.000	0.000	0.000	0.000	0.000	0.000	0.000	0.047	0.149	0.074	0.077	3.733	0.309	0.143	316	2384	100	432	9119	9551	1214	8123	9337	Error	Error	-4.400	432	9119	1214	8123	699964	3209069	2.000	10.249	0	0	0
1	3	15	"A86"	"A86"	5385	66995	100	1354	4465	10259	229	988	988	1027	407	39	46	31	0	2168	3352	4258	127	1972	1972	1996	339	16	40	27	0	0.000	0.000	0.000	0.000	0.000	0.000	0.000	0.000	0.000	0.000	0.000	0.000	0.000	0.000	1.867	2.520	1.798	1.831	3.833	3.075	0.517	316	2384	100	366	196	562	3477	1380	4857	Error	Error	0.901	366	196	3477	1380	1410882	1059168	8.447	4.000	0	0	0
1	4	15	"A87"	"A87"	5685	66995	100	1327	1373	472	34	984	984	1018	375	36	47	20	0	9687	9244	3780	40	1986	1986	2010	362	18	96	92	0	0.000	0.000	0.000	0.000	0.000	0.000	0.000	0.000	0.000	0.000	0.000	0.000	0.000	0.000	0.045	0.054	0.067	0.065	3.585	0.046	0.153	316	2384	100	343	7701	8044	389	7258	7647	Error	Error	-4.489	343	7701	389	7258	433981	2921130	0.947	19.983	0	0	0
1	5	15	"A87"	"A87"	5985	66995	100	1409	1429	518	36	943	943	991	554	55	42	12	0	10905	10418	4243	40	1938	1938	2003	608	30	97	91	0	0.000	0.000	0.000	0.000	0.000	0.000	0.000	0.000	0.000	0.000	0.000	0.000	0.000	0.000	0.052	0.057	0.065	0.056	2.968	0.062	0.119	316	2384	100	466	8967	9433	486	8480	8966	Error	Error	-4.266	466	8967	486	8480	451532	3292136	0.791	13.840	0	0	0
1	6	15	"A87"	"A87"	6285	66990	100	1303	1369	496	36	913	913	1070	2162	202	0	0	0	10476	9948	3875	38	1922	1922	2079	1813	87	90	86	0	0.000	0.000	0.000	0.000	0.000	0.000	0.000	0.000	0.000	0.000	0.000	0.000	0.000	0.000	0.046	0.057	0.068	0.060	3.154	0.055	0.248	316	2384	100	390	8554	8944	456	8026	8482	Error	Error	-4.455	390	8554	456	8026	432604	3143693	0.138	4.340	0	0	0
1	7	15	"A88"	"A88"	6585	66990	100	1326	1329	534	40	908	908	945	420	44	50	17	0	12195	11412	5303	46	1820	1820	1888	543	28	93	87	0	0.000	0.000	0.000	0.000	0.000	0.000	0.000	0.000	0.000	0.000	0.000	0.000	0.000	0.000	0.040	0.044	0.052	0.054	3.144	0.048	0.224	316	2384	100	418	10375	10793	421	9592	10013	Error	Error	-4.633	418	10375	421	9592	419943	3606321	0.914	17.540	0	0	0
1	8	15	"A88"	"A88"	6885	66990	100	1423	1442	522	36	898	898	942	402	42	56	31	0	13816	13042	5747	44	1871	1871	1912	496	25	97	96	0	0.000	0.000	0.000	0.000	0.000	0.000	0.000	0.000	0.000	0.000	0.000	0.000	0.000	0.000	0.044	0.049	0.052	0.049	2.408	0.050	0.331	316	2384	100	525	11945	12470	544	11171	11715	Error	Error	-4.508	525	11945	544	11171	455668	4121419	1.244	22.440	0	0	0
1	9	15	"A88"	"A88"	7185	66990	100	1356	1387	525	37	892	892	934	377	40	55	28	0	12896	13002	6025	46	1841	1841	1873	443	23	98	97	0	0.000	0.000	0.000	0.000	0.000	0.000	0.000	0.000	0.000	0.000	0.000	0.000	0.000	0.000	0.042	0.044	0.051	0.047	2.542	0.044	0.299	316	2384	100	464	11055	11519	495	11161	11656	Error	Error	-4.574	464	11055	495	11161	438226	4108746	1.202	25.122	0	0	0
1	10	15	"A89"	"A89"	7480	66990	100	1609	1591	577	36	903	903	943	377	39	69	47	0	19960	17757	6473	36	1845	1845	1932	766	39	96	92	0	0.000	0.000	0.000	0.000	0.000	0.000	0.000	0.000	0.000	0.000	0.000	0.000	0.000	0.000	0.039	0.043	0.045	0.043	2.446	0.044	0.419	316	2384	100	706	18115	18821	688	15912	16600	Error	Error	-4.681	706	18115	688	15912	502810	5611162	1.719	20.659	0	0	0
1	11	15	"A89"	"A89"	7780	66990	100	1568	1570	637	40	908	908	952	468	49	62	28	0	17872	15755	6027	38	1827	1827	1880	517	27	100	99	0	0.000	0.000	0.000	0.000	0.000	0.000	0.000	0.000	0.000	0.000	0.000	0.000	0.000	0.000	0.041	0.048	0.050	0.046	2.314	0.046	0.257	316	2384	100	660	16045	16705	662	13928	14590	Error	Error	-4.604	660	16045	662	13928	496036	4978620	1.321	26.838	0	0	0
1	12	15	"A89"	"A89"	8080	66990	100	1481	1526	548	35	904	904	941	358	38	66	40	0	17777	16233	5973	36	1826	1826	1880	495	26	100	98	0	0.000	0.000	0.000	0.000	0.000	0.000	0.000	0.000	0.000	0.000	0.000	0.000	0.000	0.000	0.036	0.043	0.048	0.041	2.076	0.043	0.377	316	2384	100	577	15951	16528	622	14407	15029	Error	Error	-4.789	577	15951	622	14407	482192	5129484	1.634	28.996	0	0	0
1	13	15	"A90"	"A90"	8380	66985	100	1333	1358	517	38	942	942	973	373	38	51	25	0	13495	11937	5779	48	1844	1844	1907	640	33	89	84	0	0.000	0.000	0.000	0.000	0.000	0.000	0.000	0.000	0.000	0.000	0.000	0.000	0.000	0.000	0.034	0.041	0.050	0.053	3.542	0.045	0.286	316	2384	100	391	11651	12042	416	10093	10509	Error	Error	-4.897	391	11651	416	10093	429053	3772224	1.032	15.672	0	0	0
1	14	15	"A90"	"A90"	8680	66985	100	1406	1437	519	36	954	954	996	376	37	55	25	0	13115	12525	4915	39	1863	1863	1951	806	41	94	92	0	0.000	0.000	0.000	0.000	0.000	0.000	0.000	0.000	0.000	0.000	0.000	0.000	0.000	0.000	0.040	0.045	0.050	0.049	3.062	0.047	0.303	316	2384	100	452	11252	11704	483	10662	11145	Error	Error	-4.638	452	11252	483	10662	454006	3957951	1.173	13.119	0	0	0
1	15	15	"A90"	"A90"	8980	66985	100	1565	1568	555	35	955	955	987	368	37	64	39	0	14833	13646	5122	37	1874	1874	1931	600	31	96	93	0	0.000	0.000	0.000	0.000	0.000	0.000	0.000	0.000	0.000	0.000	0.000	0.000	0.000	0.000	0.047	0.052	0.053	0.048	2.697	0.053	0.366	316	2384	100	610	12959	13569	613	11772	12385	Error	Error	-4.409	610	12959	613	11772	495470	4312187	1.579	19.525	0	0	0
1	16	15	"A91"	"A91"	9280	66985	100	1386	1451	546	37	990	990	1053	543	51	40	9	0	11310	9978	4595	46	1902	1902	1969	589	29	86	83	0	0.000	0.000	0.000	0.000	0.000	0.000	0.000	0.000	0.000	0.000	0.000	0.000	0.000	0.000	0.042	0.057	0.065	0.068	3.595	0.056	0.135	316	2384	100	396	9408	9804	461	8076	8537	Error	Error	-4.570	396	9408	461	8076	458447	3153114	0.733	13.598	0	0	0
1	17	15	"A91"	"A91"	9580	66985	100	1418	1480	533	36	993	993	1056	540	51	44	12	0	11655	11074	4161	37	1916	1916	1962	505	25	96	92	0	0.000	0.000	0.000	0.000	0.000	0.000	0.000	0.000	0.000	0.000	0.000	0.000	0.000	0.000	0.044	0.053	0.060	0.054	3.021	0.050	0.205	316	2384	100	425	9739	10164	487	9158	9645	Error	Error	-4.518	425	9739	487	9158	467687	3499411	0.785	18.044	0	0	0
1	18	15	"A91"	"A91"	9880	66985	100	1437	1458	514	35	1057	1057	1200	1861	155	0	0	0	10213	10085	4002	39	1960	1960	2186	2530	115	88	79	0	0.000	0.000	0.000	0.000	0.000	0.000	0.000	0.000	0.000	0.000	0.000	0.000	0.000	0.000	0.046	0.049	0.061	0.057	2.889	0.283	0.239	316	2384	100	380	8253	8633	401	8125	8526	Error	Error	-4.441	380	8253	401	8125	460578	3186901	0.139	3.122	0	0	0
1	1	16	"A92"	"A92"	4790	67295	100	1494	1541	602	39	1035	1035	1083	402	37	54	30	0	14127	12074	5914	48	2124	2124	2199	744	33	88	84	0	0.000	0.000	0.000	0.000	0.000	0.000	0.000	0.000	0.000	0.000	0.000	0.000	0.000	0.000	0.038	0.051	0.057	0.062	3.965	0.053	0.319	316	2384	100	459	12003	12462	506	9950	10456	Error	Error	-4.709	459	12003	506	9950	486897	3815351	1.139	13.273	0	0	0
1	2	16	"A92"	"A92"	5090	67295	100	1439	1458	521	35	1022	1022	1061	401	37	50	24	0	13231	11688	6462	55	2080	2080	2160	666	30	87	82	0	0.000	0.000	0.000	0.000	0.000	0.000	0.000	0.000	0.000	0.000	0.000	0.000	0.000	0.000	0.037	0.045	0.055	0.061	3.581	0.046	0.284	316	2384	100	417	11151	11568	436	9608	10044	Error	Error	-4.741	417	11151	436	9608	460850	3693493	0.990	14.306	0	0	0
1	3	16	"A92"	"A92"	5390	67295	100	1517	1569	596	37	1005	1005	1034	385	37	58	33	0	14971	13309	6273	47	2051	2051	2106	494	23	96	92	0	0.000	0.000	0.000	0.000	0.000	0.000	0.000	0.000	0.000	0.000	0.000	0.000	0.000	0.000	0.040	0.050	0.058	0.051	3.143	0.053	0.374	316	2384	100	512	12920	13432	564	11258	11822	Error	Error	-4.657	512	12920	564	11258	495773	4205650	1.390	22.678	0	0	0
1	4	16	"A93"	"A93"	5690	67295	100	1306	1400	577	41	987	987	1023	402	39	44	24	0	10274	10304	5416	52	1998	1998	2055	534	25	88	84	0	0.000	0.000	0.000	0.000	0.000	0.000	0.000	0.000	0.000	0.000	0.000	0.000	0.000	0.000	0.039	0.050	0.064	0.071	4.308	0.052	0.211	316	2384	100	319	8276	8595	413	8306	8719	Error	Error	-4.697	319	8276	413	8306	442402	3255984	0.938	15.448	0	0	0
1	5	16	"A93"	"A93"	5990	67295	100	1424	1466	552	37	955	955	999	473	47	49	21	0	11617	11529	4619	40	1962	1962	1986	368	18	98	97	0	0.000	0.000	0.000	0.000	0.000	0.000	0.000	0.000	0.000	0.000	0.000	0.000	0.000	0.000	0.049	0.053	0.058	0.055	2.775	0.055	0.291	316	2384	100	469	9655	10124	511	9567	10078	Error	Error	-4.364	469	9655	511	9567	463210	3643192	0.987	25.932	0	0	0
1	6	16	"A93"	"A93"	6290	67295	100	1489	1608	1066	66	935	935	976	373	38	64	38	0	12079	11730	4233	36	1932	1932	1947	318	16	99	98	0	0.000	0.000	0.000	0.000	0.000	0.000	0.000	0.000	0.000	0.000	0.000	0.000	0.000	0.000	0.055	0.069	0.067	0.063	2.657	0.068	0.187	316	2384	100	554	10147	10701	673	9798	10471	Error	Error	-4.195	554	10147	673	9798	508148	3706606	1.694	30.764	0	0	0
1	7	16	"A94"	"A94"	6590	67290	100	1258	1345	522	38	941	941	970	361	37	46	24	0	10272	11756	6798	57	1873	1873	1929	488	25	90	87	0	0.000	0.000	0.000	0.000	0.000	0.000	0.000	0.000	0.000	0.000	0.000	0.000	0.000	0.000	0.038	0.041	0.053	0.051	3.577	0.044	0.298	316	2384	100	317	8399	8716	404	9883	10287	Error	Error	-4.728	317	8399	404	9883	424866	3715030	1.039	20.137	0	0	0
1	8	16	"A94"	"A94"	6890	67290	100	1346	1419	543	38	940	940	1007	933	92	19	1	0	10763	12943	6453	49	1877	1877	1939	726	37	98	96	0	0.000	0.000	0.000	0.000	0.000	0.000	0.000	0.000	0.000	0.000	0.000	0.000	0.000	0.000	0.046	0.043	0.050	0.044	2.734	0.044	0.255	316	2384	100	406	8886	9292	479	11066	11545	Error	Error	-4.452	406	8886	479	11066	448444	4089874	0.442	15.157	0	0	0
1	9	16	"A94"	"A94"	7190	67290	100	1405	1419	511	36	909	909	947	379	40	58	32	0	12307	13368	6277	46	1841	1841	1881	435	23	99	98	0	0.000	0.000	0.000	0.000	0.000	0.000	0.000	0.000	0.000	0.000	0.000	0.000	0.000	0.000	0.047	0.044	0.052	0.044	2.818	0.044	0.331	316	2384	100	496	10466	10962	510	11527	12037	Error	Error	-4.399	496	10466	510	11527	448404	4224138	1.245	26.407	0	0	0
1	10	16	"A95"	"A95"	7485	67290	100	1745	1762	681	38	898	898	931	353	37	77	59	0	22061	20226	6429	31	1853	1853	1904	420	22	100	99	0	0.000	0.000	0.000	0.000	0.000	0.000	0.000	0.000	0.000	0.000	0.000	0.000	0.000	0.000	0.042	0.047	0.046	0.042	2.138	0.050	0.515	316	2384	100	847	20208	21055	864	18373	19237	Error	Error	-4.576	847	20208	864	18373	556660	6391514	2.354	43.624	0	0	0
1	11	16	"A95"	"A95"	7785	67290	100	1859	2030	1328	65	912	912	957	440	45	80	56	0	22164	21200	6216	29	1858	1858	1897	400	21	100	100	0	0.000	0.000	0.000	0.000	0.000	0.000	0.000	0.000	0.000	0.000	0.000	0.000	0.000	0.000	0.047	0.058	0.052	0.045	2.272	0.057	0.289	316	2384	100	947	20306	21253	1118	19342	20460	Error	Error	-4.422	947	20306	1118	19342	641434	6699309	2.439	48.258	0	0	0
1	12	16	"A95"	"A95"	8085	67290	100	1802	1868	606	32	903	903	955	452	47	81	49	0	22106	20946	5593	26	1851	1851	1936	640	33	100	100	0	0.000	0.000	0.000	0.000	0.000	0.000	0.000	0.000	0.000	0.000	0.000	0.000	0.000	0.000	0.044	0.051	0.049	0.044	2.087	0.049	0.370	316	2384	100	899	20255	21154	965	19095	20060	Error	Error	-4.494	899	20255	965	19095	590285	6618921	2.020	29.703	0	0	0
1	13	16	"A96"	"A96"	8385	67285	100	1774	1759	610	34	947	947	996	421	42	74	47	0	16892	15612	5530	35	1872	1872	1956	660	33	97	94	0	0.000	0.000	0.000	0.000	0.000	0.000	0.000	0.000	0.000	0.000	0.000	0.000	0.000	0.000	0.055	0.059	0.061	0.059	2.139	0.059	0.422	316	2384	100	827	15020	15847	812	13740	14552	Error	Error	-4.183	827	15020	812	13740	555855	4933335	1.812	20.691	0	0	0
1	14	16	"A96"	"A96"	8685	67285	100	1780	1781	649	36	951	951	985	365	37	75	56	0	17031	15668	4886	31	1879	1879	1921	401	20	100	100	0	0.000	0.000	0.000	0.000	0.000	0.000	0.000	0.000	0.000	0.000	0.000	0.000	0.000	0.000	0.055	0.060	0.060	0.051	2.276	0.061	0.453	316	2384	100	829	15152	15981	830	13789	14619	Error	Error	-4.192	829	15152	830	13789	562828	4950943	2.181	34.282	0	0	0
1	15	16	"A96"	"A96"	8985	67285	100	1784	1871	921	49	980	980	1048	1224	116	25	2	0	16355	14837	5118	34	1900	1900	1927	323	16	100	100	0	0.000	0.000	0.000	0.000	0.000	0.000	0.000	0.000	0.000	0.000	0.000	0.000	0.000	0.000	0.056	0.069	0.065	0.061	2.104	0.069	0.049	316	2384	100	804	14455	15259	891	12937	13828	Error	Error	-4.168	804	14455	891	12937	591357	4688532	0.672	39.969	0	0	0
1	16	16	"A97"	"A97"	9285	67285	100	1310	1360	549	40	1039	1039	1117	777	69	18	2	0	7879	9639	5475	56	1921	1921	2026	874	43	90	86	0	0.000	0.000	0.000	0.000	0.000	0.000	0.000	0.000	0.000	0.000	0.000	0.000	0.000	0.000	0.045	0.042	0.061	0.062	3.372	0.051	0.244	316	2384	100	271	5958	6229	321	7718	8039	Error	Error	-4.458	271	5958	321	7718	429668	3045882	0.313	8.711	0	0	0
1	17	16	"A97"	"A97"	9585	67285	100	1454	1503	539	35	1042	1042	1640	4865	296	0	0	0	9250	10078	5019	49	1943	1943	2542	4842	190	64	37	0	0.000	0.000	0.000	0.000	0.000	0.000	0.000	0.000	0.000	0.000	0.000	0.000	0.000	0.000	0.056	0.057	0.071	0.062	2.993	0.052	0.228	316	2384	100	412	7307	7719	461	8135	8596	Error	Error	-4.149	412	7307	461	8135	474849	3184638	-0.028	1.556	0	0	0
1	18	16	"A97"	"A97"	9885	67285	100	1484	1546	564	36	1110	1110	1151	467	40	42	16	0	10294	10763	5272	48	1991	1991	2062	590	28	98	94	0	0.000	0.000	0.000	0.000	0.000	0.000	0.000	0.000	0.000	0.000	0.000	0.000	0.000	0.000	0.045	0.050	0.057	0.054	2.688	0.048	0.209	316	2384	100	374	8303	8677	436	8772	9208	Error	Error	-4.473	374	8303	436	8772	488559	3401049	0.846	14.747	0	0	0
1	1	17	"A98"	"A98"	4795	67595	100	1756	5507	12831	232	1252	1252	1292	459	35	53	33	3	4182	8102	12343	152	2586	2586	2607	383	14	80	66	2	0.000	0.000	0.000	0.000	0.000	0.000	0.000	0.000	0.000	0.000	0.000	0.000	0.000	0.000	0.316	0.771	0.479	0.448	3.674	1.029	0.889	316	2384	100	504	1596	2100	4255	5516	9771	Error	Error	-1.663	504	1596	4255	5516	1740087	2560302	9.183	14.347	0	0	0
1	2	17	"A98"	"A98"	5095	67595	100	1340	1427	562	39	1225	1225	1300	994	76	9	1	0	3966	5537	3665	66	2556	2556	2627	1405	53	50	31	0	0.000	0.000	0.000	0.000	0.000	0.000	0.000	0.000	0.000	0.000	0.000	0.000	0.000	0.000	0.082	0.068	0.157	0.194	5.639	0.313	0.420	316	2384	100	115	1410	1525	202	2981	3183	Error	Error	-3.616	115	1410	202	2981	451052	1749775	0.128	2.071	0	0	0
1	3	17	"A98"	"A98"	5395	67595	100	1420	1467	562	38	1233	1233	1292	597	46	21	6	0	4080	5943	4116	69	2540	2540	2639	1814	68	44	28	0	0.000	0.000	0.000	0.000	0.000	0.000	0.000	0.000	0.000	0.000	0.000	0.000	0.000	0.000	0.121	0.069	0.141	0.157	4.815	0.074	0.153	316	2384	100	187	1540	1727	234	3403	3637	Error	Error	-3.042	187	1540	234	3403	463619	1878098	0.293	1.821	0	0	0
1	4	17	"A99"	"A99"	5695	67595	100	1470	1521	570	37	1188	1188	1246	471	37	37	13	0	8360	7346	3422	46	2457	2457	2529	751	29	75	68	0	0.000	0.000	0.000	0.000	0.000	0.000	0.000	0.000	0.000	0.000	0.000	0.000	0.000	0.000	0.048	0.068	0.102	0.106	4.047	0.073	0.141	316	2384	100	282	5903	6185	333	4889	5222	Error	Error	-4.388	282	5903	333	4889	480509	2321451	0.584	6.414	0	0	0
1	5	17	"A99"	"A99"	5995	67595	100	1555	1587	567	35	1167	1167	1259	1623	128	2	0	0	9035	8008	3640	45	2398	2398	2469	867	35	84	75	0	0.000	0.000	0.000	0.000	0.000	0.000	0.000	0.000	0.000	0.000	0.000	0.000	0.000	0.000	0.058	0.075	0.093	0.090	3.631	0.363	0.114	316	2384	100	388	6637	7025	420	5610	6030	Error	Error	-4.096	388	6637	420	5610	501609	2530451	0.202	6.389	0	0	0
1	6	17	"A99"	"A99"	6295	67595	100	1532	1740	1322	75	1161	1161	1217	523	42	42	16	0	9223	8126	3643	44	2351	2351	2395	477	19	89	82	0	0.000	0.000	0.000	0.000	0.000	0.000	0.000	0.000	0.000	0.000	0.000	0.000	0.000	0.000	0.054	0.100	0.102	0.101	4.131	0.147	0.130	316	2384	100	371	6872	7243	579	5775	6354	Error	Error	-4.211	371	6872	579	5775	549953	2567909	1.000	12.015	0	0	0
1	7	17	"A100"	"A100"	6595	67595	100	1727	1915	1393	72	1152	1152	1207	803	66	38	13	0	11876	11034	5207	47	2317	2317	2349	413	17	93	88	0	0.000	0.000	0.000	0.000	0.000	0.000	0.000	0.000	0.000	0.000	0.000	0.000	0.000	0.000	0.060	0.088	0.085	0.084	2.931	0.092	0.240	316	2384	100	575	9559	10134	763	8717	9480	Error	Error	-4.055	575	9559	763	8717	605177	3486703	0.882	21.029	0	0	0
1	8	17	"A100"	"A100"	6895	67590	100	1661	1757	735	41	1146	1146	1189	427	35	54	33	0	10318	10966	5076	46	2306	2306	2378	959	40	90	88	0	0.000	0.000	0.000	0.000	0.000	0.000	0.000	0.000	0.000	0.000	0.000	0.000	0.000	0.000	0.064	0.071	0.090	0.075	3.292	0.077	0.357	316	2384	100	515	8012	8527	611	8660	9271	Error	Error	-3.960	515	8012	611	8660	555263	3465140	1.330	8.955	0	0	0
1	9	17	"A100"	"A100"	7195	67590	100	1680	1829	1191	65	1129	1129	1244	1652	132	8	0	0	10984	11387	5467	48	2279	2279	2399	1814	75	88	80	0	0.000	0.000	0.000	0.000	0.000	0.000	0.000	0.000	0.000	0.000	0.000	0.000	0.000	0.000	0.063	0.077	0.087	0.077	2.842	0.081	0.171	316	2384	100	551	8705	9256	700	9108	9808	Error	Error	-3.982	551	8705	700	9108	578006	3598385	0.354	4.955	0	0	0
1	10	17	"A101"	"A101"	7490	67590	100	1414	1463	555	37	1100	1100	1156	499	43	36	12	0	6453	7922	5182	65	2223	2223	2281	642	28	80	73	0	0.000	0.000	0.000	0.000	0.000	0.000	0.000	0.000	0.000	0.000	0.000	0.000	0.000	0.000	0.074	0.064	0.093	0.112	4.223	0.057	0.166	316	2384	100	314	4230	4544	363	5699	6062	Error	Error	-3.752	314	4230	363	5699	462421	2503465	0.615	8.787	0	0	0
1	11	17	"A101"	"A101"	7790	67590	100	1271	1330	534	40	1085	1085	1123	442	39	29	12	0	5123	6951	4698	67	2204	2204	2243	604	26	87	82	0	0.000	0.000	0.000	0.000	0.000	0.000	0.000	0.000	0.000	0.000	0.000	0.000	0.000	0.000	0.064	0.052	0.094	0.105	4.060	0.064	0.222	316	2384	100	186	2919	3105	245	4747	4992	Error	Error	-3.972	186	2919	245	4747	420373	2196477	0.468	7.795	0	0	0
1	12	17	"A101"	"A101"	8090	67590	100	1296	1355	489	36	1105	1105	1166	530	45	26	7	0	4794	6726	4490	66	2201	2201	2258	666	29	89	81	0	0.000	0.000	0.000	0.000	0.000	0.000	0.000	0.000	0.000	0.000	0.000	0.000	0.000	0.000	0.074	0.055	0.093	0.098	3.766	0.059	0.178	316	2384	100	191	2593	2784	250	4525	4775	Error	Error	-3.763	191	2593	250	4525	428169	2125415	0.357	6.709	0	0	0
1	13	17	"A102"	"A102"	8390	67590	100	1403	1483	588	39	1117	1117	1185	1124	94	9	0	0	6056	7836	4782	61	2205	2205	2236	419	18	94	89	0	0.000	0.000	0.000	0.000	0.000	0.000	0.000	0.000	0.000	0.000	0.000	0.000	0.000	0.000	0.074	0.065	0.079	0.083	3.221	0.074	0.022	316	2384	100	286	3851	4137	366	5631	5997	Error	Error	-3.751	286	3851	366	5631	468524	2476162	0.265	13.365	0	0	0
1	14	17	"A102"	"A102"	8690	67585	100	1364	1688	3410	202	1137	1137	1196	649	54	21	6	0	5110	6743	4301	63	2207	2207	2256	572	25	88	84	0	0.000	0.000	0.000	0.000	0.000	0.000	0.000	0.000	0.000	0.000	0.000	0.000	0.000	0.000	0.078	0.121	0.107	0.120	3.950	0.117	0.021	316	2384	100	227	2903	3130	551	4536	5087	Error	Error	-3.677	227	2903	551	4536	533475	2130931	0.758	7.844	0	0	0
1	15	17	"A102"	"A102"	8990	67585	100	1365	1488	667	44	1157	1157	1205	535	44	28	10	0	4975	6898	4507	65	2207	2207	2236	426	19	93	87	0	0.000	0.000	0.000	0.000	0.000	0.000	0.000	0.000	0.000	0.000	0.000	0.000	0.000	0.000	0.075	0.071	0.100	0.102	3.445	0.068	0.125	316	2384	100	208	2768	2976	331	4691	5022	Error	Error	-3.734	208	2768	331	4691	470162	2179792	0.529	10.944	0	0	0
1	16	17	"A103"	"A103"	9290	67585	100	1521	1554	627	40	1154	1154	1229	984	80	18	0	0	5542	7567	4376	57	2212	2212	2307	1420	61	77	56	0	0.000	0.000	0.000	0.000	0.000	0.000	0.000	0.000	0.000	0.000	0.000	0.000	0.000	0.000	0.110	0.075	0.104	0.114	3.422	0.190	0.269	316	2384	100	367	3330	3697	400	5355	5755	Error	Error	-3.182	367	3330	400	5355	491159	2391176	0.330	3.704	0	0	0
1	17	17	"A103"	"A103"	9590	67585	100	1507	1589	612	38	1221	1221	2368	7674	324	0	0	0	7570	8476	4429	52	2241	2241	3191	6425	201	45	5	0	0.000	0.000	0.000	0.000	0.000	0.000	0.000	0.000	0.000	0.000	0.000	0.000	0.000	0.000	0.054	0.059	0.077	0.070	3.750	0.125	0.051	316	2384	100	286	5329	5615	368	6235	6603	Error	Error	-4.220	286	5329	368	6235	502228	2678493	-0.102	0.823	0	0	0
1	18	17	"A103"	"A103"	9890	67585	100	1677	1730	598	34	1241	1241	1266	435	34	50	25	0	8128	8961	4264	47	2255	2255	2304	421	18	96	95	0	0.000	0.000	0.000	0.000	0.000	0.000	0.000	0.000	0.000	0.000	0.000	0.000	0.000	0.000	0.074	0.073	0.091	0.079	3.055	0.077	0.278	316	2384	100	436	5873	6309	489	6706	7195	Error	Error	-3.752	436	5873	489	6706	546631	2831825	1.067	15.812	0	0	0
1	1	18	"A104"	"A104"	4800	67900	100	1806	1911	929	48	1366	1366	1435	570	39	42	18	0	8282	8420	3829	45	2884	2884	2929	619	21	86	77	0	0.000	0.000	0.000	0.000	0.000	0.000	0.000	0.000	0.000	0.000	0.000	0.000	0.000	0.000	0.082	0.098	0.122	0.134	3.726	0.108	0.174	316	2384	100	440	5398	5838	545	5536	6081	Error	Error	-3.617	440	5398	545	5536	603853	2660702	0.835	8.871	0	0	0
1	2	18	"A104"	"A104"	5100	67895	100	1703	1775	664	37	1330	1330	1400	676	48	33	11	0	7888	8922	5055	56	2763	2763	2903	983	33	79	71	0	0.000	0.000	0.000	0.000	0.000	0.000	0.000	0.000	0.000	0.000	0.000	0.000	0.000	0.000	0.073	0.072	0.091	0.102	3.601	0.087	0.139	316	2384	100	373	5125	5498	445	6159	6604	Error	Error	-3.780	373	5125	445	6159	561054	2819498	0.555	6.123	0	0	0
1	3	18	"A104"	"A104"	5400	67895	100	1778	1880	725	38	1306	1306	1374	658	47	41	14	0	9897	9642	4965	51	2684	2684	2786	792	28	84	77	0	0.000	0.000	0.000	0.000	0.000	0.000	0.000	0.000	0.000	0.000	0.000	0.000	0.000	0.000	0.065	0.082	0.099	0.113	3.565	0.090	0.171	316	2384	100	472	7213	7685	574	6958	7532	Error	Error	-3.934	472	7213	574	6958	593937	3046892	0.769	8.657	0	0	0
1	4	18	"A105"	"A105"	5700	67895	100	1785	1873	776	41	1289	1289	1361	600	44	43	17	0	12282	10747	5877	54	2614	2614	2773	1162	41	73	69	0	0.000	0.000	0.000	0.000	0.000	0.000	0.000	0.000	0.000	0.000	0.000	0.000	0.000	0.000	0.051	0.072	0.079	0.085	4.347	0.074	0.310	316	2384	100	496	9668	10164	584	8133	8717	Error	Error	-4.285	496	9668	584	8133	591746	3396089	0.853	6.862	0	0	0
1	5	18	"A105"	"A105"	6000	67895	100	1922	1987	716	36	1246	1246	1298	508	39	58	34	0	14018	11965	5432	45	2557	2557	2691	1027	38	86	78	0	0.000	0.000	0.000	0.000	0.000	0.000	0.000	0.000	0.000	0.000	0.000	0.000	0.000	0.000	0.059	0.079	0.088	0.092	2.948	0.074	0.349	316	2384	100	676	11461	12137	741	9408	10149	Error	Error	-4.084	676	11461	741	9408	627934	3780922	1.356	9.030	0	0	0
1	6	18	"A105"	"A105"	6300	67895	100	2020	2078	767	36	1206	1206	1246	437	35	68	47	0	14513	12810	4679	36	2498	2498	2633	1010	38	93	86	0	0.000	0.000	0.000	0.000	0.000	0.000	0.000	0.000	0.000	0.000	0.000	0.000	0.000	0.000	0.068	0.085	0.086	0.082	2.969	0.080	0.386	316	2384	100	814	12015	12829	872	10312	11184	Error	Error	-3.884	814	12015	872	10312	656545	4047832	1.904	10.076	0	0	0
1	7	18	"A106"	"A106"	6600	67895	100	1273	1316	495	37	1227	1227	1258	450	35	22	6	0	3133	3676	1630	44	2439	2439	2458	368	14	67	47	0	0.000	0.000	0.000	0.000	0.000	0.000	0.000	0.000	0.000	0.000	0.000	0.000	0.000	0.000	0.066	0.072	0.357	0.416	5.657	0.085	0.026	316	2384	100	46	694	740	89	1237	1326	Error	Error	-3.915	46	694	89	1237	415724	1161484	0.129	3.310	0	0	0
1	8	18	"A106"	"A106"	6900	67890	100	1322	1508	2835	187	1203	1203	1279	1202	93	1	0	0	3307	3895	1939	49	2405	2405	2425	376	15	73	56	0	0.000	0.000	0.000	0.000	0.000	0.000	0.000	0.000	0.000	0.000	0.000	0.000	0.000	0.000	0.132	0.205	0.319	0.322	5.481	7.791	0.003	316	2384	100	119	902	1021	305	1490	1795	Error	Error	-2.922	119	902	305	1490	476475	1230854	0.191	3.910	0	0	0
1	9	18	"A106"	"A106"	7195	67890	100	1320	1359	478	35	1197	1197	1239	458	36	28	6	0	3275	4297	2625	61	2370	2370	2394	395	16	72	54	0	0.000	0.000	0.000	0.000	0.000	0.000	0.000	0.000	0.000	0.000	0.000	0.000	0.000	0.000	0.136	0.084	0.300	0.275	4.855	0.068	0.046	316	2384	100	123	905	1028	162	1927	2089	Error	Error	-2.879	123	905	162	1927	429419	1357842	0.262	4.818	0	0	0
1	10	18	"A107"	"A107"	7495	67890	100	1362	1601	1554	97	1173	1173	1222	447	36	32	10	0	4654	5880	3496	59	2321	2321	2369	632	26	74	67	0	0.000	0.000	0.000	0.000	0.000	0.000	0.000	0.000	0.000	0.000	0.000	0.000	0.000	0.000	0.081	0.120	0.149	0.197	6.266	0.107	0.064	316	2384	100	189	2333	2522	428	3559	3987	Error	Error	-3.626	189	2333	428	3559	505940	1858164	0.848	5.555	0	0	0
1	11	18	"A107"	"A107"	7795	67890	100	1394	1512	843	55	1164	1164	1266	1523	120	3	0	0	4783	6155	3633	59	2308	2308	2360	756	32	86	73	0	0.000	0.000	0.000	0.000	0.000	0.000	0.000	0.000	0.000	0.000	0.000	0.000	0.000	0.000	0.093	0.090	0.124	0.126	4.051	0.316	0.097	316	2384	100	230	2475	2705	348	3847	4195	Error	Error	-3.428	230	2475	348	3847	477933	1944950	0.162	5.020	0	0	0
1	12	18	"A107"	"A107"	8095	67890	100	1351	1481	1114	75	1222	1222	1469	2986	203	1	0	0	4262	5664	3250	57	2323	2323	2524	2459	97	40	24	0	0.000	0.000	0.000	0.000	0.000	0.000	0.000	0.000	0.000	0.000	0.000	0.000	0.000	0.000	0.067	0.078	0.135	0.143	5.257	0.064	0.039	316	2384	100	129	1939	2068	259	3341	3600	Error	Error	-3.910	129	1939	259	3341	468146	1789920	0.004	1.277	0	0	0
1	13	18	"A108"	"A108"	8395	67890	100	1400	1501	675	44	1214	1214	1519	3199	210	0	0	0	5249	6489	3959	61	2337	2337	2574	2937	114	49	25	0	0.000	0.000	0.000	0.000	0.000	0.000	0.000	0.000	0.000	0.000	0.000	0.000	0.000	0.000	0.064	0.069	0.129	0.128	3.453	0.887	0.591	316	2384	100	186	2912	3098	287	4152	4439	Error	Error	-3.969	186	2912	287	4152	474416	2050618	-0.006	1.333	0	0	0
1	14	18	"A108"	"A108"	8695	67890	100	1464	1581	638	40	1215	1215	1304	1010	77	11	1	0	5619	7074	4098	57	2326	2326	2405	795	33	89	79	0	0.000	0.000	0.000	0.000	0.000	0.000	0.000	0.000	0.000	0.000	0.000	0.000	0.000	0.000	0.076	0.077	0.105	0.101	3.407	0.136	0.119	316	2384	100	249	3293	3542	366	4748	5114	Error	Error	-3.725	249	3293	366	4748	499620	2235294	0.274	5.873	0	0	0
1	15	18	"A108"	"A108"	8995	67885	100	1513	1613	587	36	1224	1224	1294	654	50	28	6	0	5633	7148	4098	57	2317	2317	2365	480	20	91	85	0	0.000	0.000	0.000	0.000	0.000	0.000	0.000	0.000	0.000	0.000	0.000	0.000	0.000	0.000	0.087	0.081	0.107	0.106	3.527	0.077	0.213	316	2384	100	289	3316	3605	389	4831	5220	Error	Error	-3.520	289	3316	389	4831	509679	2258664	0.488	9.965	0	0	0
1	16	18	"A109"	"A109"	9295	67885	100	1298	1352	430	31	1258	1258	1312	620	47	11	1	0	2989	3181	1030	32	2322	2322	2349	460	19	60	30	0	0.000	0.000	0.000	0.000	0.000	0.000	0.000	0.000	0.000	0.000	0.000	0.000	0.000	0.000	0.060	0.109	0.416	0.403	4.858	0.055	0.003	316	2384	100	40	667	707	94	859	953	Error	Error	-4.060	40	667	94	859	427211	1005045	0.065	1.809	0	0	0
1	17	18	"A109"	"A109"	9595	67885	100	1299	1354	553	40	1276	1276	2501	8001	319	0	0	0	2955	3250	1068	32	2332	2332	3572	8014	224	0	0	0	0.000	0.000	0.000	0.000	0.000	0.000	0.000	0.000	0.000	0.000	0.000	0.000	0.000	0.000	0.037	0.085	0.532	0.518	5.017	0.209	0.018	316	2384	100	23	623	646	78	918	996	Error	Error	-4.760	23	623	78	918	427846	1026995	-0.143	-0.040	0	0	0
1	18	18	"A109"	"A109"	9895	67885	100	1366	1404	829	59	1319	1319	1437	1106	76	2	0	0	2985	3318	1155	34	2372	2372	2438	1083	44	27	11	0	0.000	0.000	0.000	0.000	0.000	0.000	0.000	0.000	0.000	0.000	0.000	0.000	0.000	0.000	0.077	0.090	0.383	0.420	4.936	0.704	0.167	316	2384	100	47	613	660	85	946	1031	Error	Error	-3.705	47	613	85	946	443749	1048335	-0.030	0.813	0	0	0
1	1	19	"A110"	"A110"	4805	68200	100	1715	1788	611	34	1451	1451	1503	1155	76	10	0	0	7194	7910	4086	51	3057	3057	3103	913	29	77	67	0	0.000	0.000	0.000	0.000	0.000	0.000	0.000	0.000	0.000	0.000	0.000	0.000	0.000	0.000	0.064	0.069	0.107	0.125	4.136	0.070	0.166	316	2384	100	264	4137	4401	337	4853	5190	Error	Error	-3.970	264	4137	337	4853	565106	2499717	0.247	5.265	0	0	0
1	2	19	"A110"	"A110"	5105	68200	100	1692	1802	679	37	1372	1372	1475	1765	119	5	0	0	8793	9176	5009	54	2911	2911	2966	1056	35	81	68	0	0.000	0.000	0.000	0.000	0.000	0.000	0.000	0.000	0.000	0.000	0.000	0.000	0.000	0.000	0.054	0.069	0.085	0.091	4.554	0.070	0.225	316	2384	100	320	5882	6202	430	6265	6695	Error	Error	-4.200	320	5882	430	6265	569521	2899592	0.185	5.881	0	0	0
1	3	19	"A110"	"A110"	5405	68195	100	1696	1832	803	43	1374	1374	1441	845	58	25	4	0	7189	9179	6007	65	2838	2838	2918	1334	45	68	56	0	0.000	0.000	0.000	0.000	0.000	0.000	0.000	0.000	0.000	0.000	0.000	0.000	0.000	0.000	0.074	0.072	0.097	0.103	3.542	0.089	0.192	316	2384	100	322	4351	4673	458	6341	6799	Error	Error	-3.756	322	4351	458	6341	578916	2900596	0.463	4.693	0	0	0
1	4	19	"A111"	"A111"	5705	68195	100	1571	1636	559	34	1322	1322	1367	493	36	32	11	0	5213	6699	4344	64	2723	2723	2781	608	21	74	66	0	0.000	0.000	0.000	0.000	0.000	0.000	0.000	0.000	0.000	0.000	0.000	0.000	0.000	0.000	0.100	0.079	0.127	0.151	4.458	0.070	0.160	316	2384	100	249	2490	2739	314	3976	4290	Error	Error	-3.322	249	2490	314	3976	516971	2116791	0.546	6.444	0	0	0
1	5	19	"A111"	"A111"	6005	68195	100	1606	1798	1615	89	1313	1313	1382	959	69	18	3	0	5763	7856	4943	62	2672	2672	2713	561	20	89	77	0	0.000	0.000	0.000	0.000	0.000	0.000	0.000	0.000	0.000	0.000	0.000	0.000	0.000	0.000	0.095	0.094	0.107	0.127	4.909	0.097	0.111	316	2384	100	293	3091	3384	485	5184	5669	Error	Error	-3.399	293	3091	485	5184	568033	2482465	0.434	9.168	0	0	0
1	6	19	"A111"	"A111"	6305	68195	100	1557	1645	678	41	1294	1294	1346	721	53	23	8	0	6048	7902	4893	61	2598	2598	2642	550	20	87	81	0	0.000	0.000	0.000	0.000	0.000	0.000	0.000	0.000	0.000	0.000	0.000	0.000	0.000	0.000	0.076	0.066	0.103	0.114	4.503	0.087	0.090	316	2384	100	263	3450	3713	351	5304	5655	Error	Error	-3.713	263	3450	351	5304	519895	2497166	0.415	9.564	0	0	0
1	7	19	"A112"	"A112"	6605	68195	100	1618	1670	646	38	1266	1266	1488	2757	185	0	0	0	8959	9290	4340	46	2556	2556	2759	2560	92	82	56	0	0.000	0.000	0.000	0.000	0.000	0.000	0.000	0.000	0.000	0.000	0.000	0.000	0.000	0.000	0.055	0.060	0.079	0.078	2.932	0.599	0.245	316	2384	100	352	6403	6755	404	6734	7138	Error	Error	-4.185	352	6403	404	6734	527616	2935546	0.066	2.551	0	0	0
1	8	19	"A112"	"A112"	6905	68195	100	1600	1685	588	34	1231	1231	1266	440	34	45	21	0	7580	9237	4338	46	2504	2504	2519	375	14	98	98	0	0.000	0.000	0.000	0.000	0.000	0.000	0.000	0.000	0.000	0.000	0.000	0.000	0.000	0.000	0.073	0.067	0.079	0.074	3.055	0.068	0.219	316	2384	100	369	5076	5445	454	6733	7187	Error	Error	-3.782	369	5076	454	6733	532331	2918862	0.952	17.915	0	0	0
1	9	19	"A112"	"A112"	7200	68190	100	1577	1626	588	36	1276	1276	1361	1475	108	4	0	0	7084	8745	4808	54	2487	2487	2618	1476	56	83	70	0	0.000	0.000	0.000	0.000	0.000	0.000	0.000	0.000	0.000	0.000	0.000	0.000	0.000	0.000	0.065	0.056	0.082	0.085	3.305	0.071	0.299	316	2384	100	301	4597	4898	350	6258	6608	Error	Error	-3.933	301	4597	350	6258	513874	2763518	0.180	4.151	0	0	0
1	10	19	"A113"	"A113"	7500	68190	100	1479	1558	626	40	1253	1253	1342	1434	106	4	0	0	5311	6690	3852	57	2451	2451	2611	1317	50	68	52	0	0.000	0.000	0.000	0.000	0.000	0.000	0.000	0.000	0.000	0.000	0.000	0.000	0.000	0.000	0.079	0.072	0.121	0.140	4.568	0.069	0.187	316	2384	100	226	2860	3086	305	4239	4544	Error	Error	-3.662	226	2860	305	4239	492309	2113954	0.151	3.097	0	0	0
1	11	19	"A113"	"A113"	7800	68190	100	1564	1656	626	37	1217	1217	1322	1411	106	6	0	0	8378	8595	4767	55	2415	2415	2497	1097	43	82	70	0	0.000	0.000	0.000	0.000	0.000	0.000	0.000	0.000	0.000	0.000	0.000	0.000	0.000	0.000	0.058	0.071	0.091	0.101	3.439	0.199	0.111	316	2384	100	347	5963	6310	439	6180	6619	Error	Error	-4.103	347	5963	439	6180	523152	2715928	0.237	5.559	0	0	0
1	12	19	"A113"	"A113"	8100	68190	100	1558	1775	1446	81	1219	1219	1394	2194	157	1	0	0	7946	8502	4443	52	2381	2381	2489	1458	58	85	67	0	0.000	0.000	0.000	0.000	0.000	0.000	0.000	0.000	0.000	0.000	0.000	0.000	0.000	0.000	0.061	0.091	0.094	0.093	3.666	0.072	0.053	316	2384	100	339	5565	5904	556	6121	6677	Error	Error	-4.037	339	5565	556	6121	560785	2686533	0.174	4.124	0	0	0
1	13	19	"A114"	"A114"	8400	68190	100	1630	1677	597	35	1224	1224	1380	2258	163	0	0	0	9800	9151	4139	45	2377	2377	2555	2146	83	79	69	0	0.000	0.000	0.000	0.000	0.000	0.000	0.000	0.000	0.000	0.000	0.000	0.000	0.000	0.000	0.055	0.067	0.086	0.088	3.387	0.097	0.077	316	2384	100	406	7423	7829	453	6774	7227	Error	Error	-4.192	406	7423	453	6774	530011	2891805	0.132	3.074	0	0	0
1	14	19	"A114"	"A114"	8700	68190	100	1640	1680	581	34	1217	1217	1267	503	39	44	16	0	8816	8780	3429	39	2374	2374	2413	562	23	94	88	0	0.000	0.000	0.000	0.000	0.000	0.000	0.000	0.000	0.000	0.000	0.000	0.000	0.000	0.000	0.066	0.072	0.100	0.088	3.110	0.076	0.177	316	2384	100	423	6442	6865	463	6406	6869	Error	Error	-3.929	423	6442	463	6406	530818	2774474	0.821	11.329	0	0	0
1	15	19	"A114"	"A114"	9000	68190	100	1597	1679	696	41	1251	1251	1313	838	63	20	2	0	8793	8696	3191	36	2390	2390	2458	605	24	96	93	0	0.000	0.000	0.000	0.000	0.000	0.000	0.000	0.000	0.000	0.000	0.000	0.000	0.000	0.000	0.054	0.068	0.087	0.073	3.212	0.086	0.082	316	2384	100	346	6403	6749	428	6306	6734	Error	Error	-4.210	346	6403	428	6306	530430	2747781	0.437	10.311	0	0	0
1	16	19	"A115"	"A115"	9300	68185	100	1493	1572	580	36	1250	1250	1667	4145	248	0	0	0	5237	7037	4432	62	2365	2365	2634	2374	90	54	38	0	0.000	0.000	0.000	0.000	0.000	0.000	0.000	0.000	0.000	0.000	0.000	0.000	0.000	0.000	0.085	0.069	0.106	0.120	3.807	0.072	0.135	316	2384	100	243	2872	3115	322	4672	4994	Error	Error	-3.563	243	2872	322	4672	496598	2223643	-0.023	1.855	0	0	0
1	17	19	"A115"	"A115"	9600	68185	100	1431	1498	499	33	1276	1276	1328	478	35	27	8	0	5262	6482	3640	56	2374	2374	2422	559	23	85	79	0	0.000	0.000	0.000	0.000	0.000	0.000	0.000	0.000	0.000	0.000	0.000	0.000	0.000	0.000	0.054	0.054	0.110	0.092	4.433	0.060	0.109	316	2384	100	155	2888	3043	222	4108	4330	Error	Error	-4.220	155	2888	222	4108	473466	2048301	0.356	7.263	0	0	0
1	18	19	"A115"	"A115"	9900	68185	100	1607	1690	593	35	1368	1368	1434	691	48	23	5	0	5575	7076	4175	59	2469	2469	2535	783	30	83	75	0	0.000	0.000	0.000	0.000	0.000	0.000	0.000	0.000	0.000	0.000	0.000	0.000	0.000	0.000	0.077	0.070	0.098	0.110	3.958	0.072	0.150	316	2384	100	239	3106	3345	322	4607	4929	Error	Error	-3.700	239	3106	322	4607	534178	2235871	0.370	5.799	0	0	0
1	1	20	"A116"	"A116"	4810	68500	100	2912	3267	1902	58	1363	1363	1499	1372	91	53	27	0	11702	10188	4239	41	2961	2961	3052	891	29	85	79	0	0.000	0.000	0.000	0.000	0.000	0.000	0.000	0.000	0.000	0.000	0.000	0.000	0.000	0.000	0.177	0.263	0.238	0.239	2.432	0.282	0.576	316	2384	100	1549	8741	10290	1904	7227	9131	Error	Error	-2.496	1549	8741	1904	7227	1032323	3219547	1.289	8.009	0	0	0
1	2	20	"A116"	"A116"	5110	68500	100	2868	3278	2689	82	1298	1298	1359	546	40	73	62	0	12433	10955	4741	43	2780	2780	2859	665	23	91	84	0	0.000	0.000	0.000	0.000	0.000	0.000	0.000	0.000	0.000	0.000	0.000	0.000	0.000	0.000	0.163	0.242	0.203	0.200	2.790	0.275	0.435	316	2384	100	1570	9653	11223	1980	8175	10155	Error	Error	-2.620	1570	9653	1980	8175	1035719	3461840	3.515	12.174	0	0	0
1	3	20	"A116"	"A116"	5410	68500	100	3460	3564	2018	56	1244	1244	1281	448	34	76	68	0	12414	10964	4295	39	2663	2663	2720	625	22	93	84	0	0.000	0.000	0.000	0.000	0.000	0.000	0.000	0.000	0.000	0.000	0.000	0.000	0.000	0.000	0.227	0.279	0.273	0.245	2.169	0.295	0.647	316	2384	100	2216	9751	11967	2320	8301	10621	Error	Error	-2.138	2216	9751	2320	8301	1126156	3464629	5.096	13.190	0	0	0
1	4	20	"A117"	"A117"	5710	68495	100	1352	1357	435	32	1233	1233	1264	457	36	20	4	0	3297	3573	1085	30	2562	2562	2582	372	14	72	49	0	0.000	0.000	0.000	0.000	0.000	0.000	0.000	0.000	0.000	0.000	0.000	0.000	0.000	0.000	0.162	0.123	0.344	0.374	4.692	0.123	0.016	316	2384	100	119	735	854	124	1011	1135	Error	Error	-2.627	119	735	124	1011	428876	1129174	0.204	2.664	0	0	0
1	5	20	"A117"	"A117"	6010	68495	100	1310	1328	408	30	1190	1190	1237	579	46	13	1	0	3238	3521	1038	29	2526	2526	2545	438	17	67	40	0	0.000	0.000	0.000	0.000	0.000	0.000	0.000	0.000	0.000	0.000	0.000	0.000	0.000	0.000	0.169	0.139	0.345	0.352	4.149	0.146	0.030	316	2384	100	120	712	832	138	995	1133	Error	Error	-2.569	120	712	138	995	419570	1112484	0.157	2.228	0	0	0
1	6	20	"A117"	"A117"	6310	68495	100	1252	1280	399	31	1197	1197	1670	3951	236	0	0	0	3165	3487	1153	33	2504	2504	3047	4591	150	1	0	0	0.000	0.000	0.000	0.000	0.000	0.000	0.000	0.000	0.000	0.000	0.000	0.000	0.000	0.000	0.083	0.084	0.368	0.367	4.196	0.927	0.533	316	2384	100	55	661	716	83	983	1066	Error	Error	-3.587	55	661	83	983	404624	1101755	-0.099	0.096	0	0	0
1	7	20	"A118"	"A118"	6610	68495	100	1376	1394	449	32	1176	1176	1229	749	60	11	0	0	4924	5805	2823	48	2447	2447	2481	548	22	86	79	0	0.000	0.000	0.000	0.000	0.000	0.000	0.000	0.000	0.000	0.000	0.000	0.000	0.000	0.000	0.081	0.065	0.125	0.133	4.634	0.062	0.084	316	2384	100	200	2477	2677	218	3358	3576	Error	Error	-3.631	200	2477	218	3358	440588	1834351	0.220	6.066	0	0	0
1	8	20	"A118"	"A118"	6910	68495	100	1391	1451	490	33	1190	1190	1225	421	34	34	10	0	5300	6765	3731	55	2399	2399	2419	342	14	96	93	0	0.000	0.000	0.000	0.000	0.000	0.000	0.000	0.000	0.000	0.000	0.000	0.000	0.000	0.000	0.069	0.060	0.100	0.094	3.540	0.056	0.107	316	2384	100	201	2901	3102	261	4366	4627	Error	Error	-3.851	201	2901	261	4366	458619	2137877	0.537	12.708	0	0	0
1	9	20	"A118"	"A118"	7205	68495	100	1354	1519	1006	66	1160	1160	1221	837	68	15	1	0	4815	6609	4038	61	2364	2364	2396	480	20	94	90	0	0.000	0.000	0.000	0.000	0.000	0.000	0.000	0.000	0.000	0.000	0.000	0.000	0.000	0.000	0.079	0.085	0.110	0.111	3.621	0.104	0.195	316	2384	100	194	2451	2645	359	4245	4604	Error	Error	-3.659	194	2451	359	4245	480008	2088345	0.356	8.777	0	0	0
1	10	20	"A119"	"A119"	7505	68490	100	1392	1434	472	32	1196	1196	1241	597	48	19	3	0	4872	5788	2707	46	2379	2379	2410	416	17	90	82	0	0.000	0.000	0.000	0.000	0.000	0.000	0.000	0.000	0.000	0.000	0.000	0.000	0.000	0.000	0.079	0.070	0.115	0.126	3.737	0.068	0.063	316	2384	100	196	2493	2689	238	3409	3647	Error	Error	-3.669	196	2493	238	3409	453141	1828981	0.323	8.120	0	0	0
1	11	20	"A119"	"A119"	7805	68490	100	1394	1466	508	34	1216	1216	1299	1124	86	4	0	0	4891	6006	2782	46	2404	2404	2445	833	34	86	66	0	0.000	0.000	0.000	0.000	0.000	0.000	0.000	0.000	0.000	0.000	0.000	0.000	0.000	0.000	0.072	0.069	0.134	0.123	3.770	0.065	0.083	316	2384	100	178	2487	2665	250	3602	3852	Error	Error	-3.804	178	2487	250	3602	463264	1897775	0.149	4.275	0	0	0
1	12	20	"A119"	"A119"	8105	68490	100	1515	1588	727	45	1263	1263	1423	2023	142	0	0	0	5095	6366	3244	50	2435	2435	2537	1570	61	71	43	0	0.000	0.000	0.000	0.000	0.000	0.000	0.000	0.000	0.000	0.000	0.000	0.000	0.000	0.000	0.095	0.083	0.115	0.111	3.326	0.207	0.004	316	2384	100	252	2660	2912	325	3931	4256	Error	Error	-3.400	252	2660	325	3931	501752	2011695	0.082	2.439	0	0	0
1	13	20	"A120"	"A120"	8405	68490	100	1291	1334	486	36	1228	1228	1309	1012	77	4	0	0	3045	3317	1040	31	2418	2418	2469	997	40	31	12	0	0.000	0.000	0.000	0.000	0.000	0.000	0.000	0.000	0.000	0.000	0.000	0.000	0.000	0.000	0.100	0.118	0.444	0.432	4.633	0.509	0.191	316	2384	100	63	627	690	106	899	1005	Error	Error	-3.315	63	627	106	899	421550	1048167	0.025	0.851	0	0	0
1	14	20	"A120"	"A120"	8705	68490	100	1266	1349	1008	74	1239	1239	1321	1305	98	1	0	0	3125	3339	885	26	2383	2383	2441	1381	56	20	7	0	0.000	0.000	0.000	0.000	0.000	0.000	0.000	0.000	0.000	0.000	0.000	0.000	0.000	0.000	0.036	0.115	0.439	0.432	4.031	3.304	0.248	316	2384	100	27	742	769	110	956	1066	Error	Error	-4.780	27	742	110	956	426337	1054990	0.021	0.650	0	0	0
1	15	20	"A120"	"A120"	9005	68490	100	1244	1337	654	48	1242	1242	1301	741	56	4	1	0	3003	3444	2202	63	2373	2373	2422	778	32	40	15	0	0.000	0.000	0.000	0.000	0.000	0.000	0.000	0.000	0.000	0.000	0.000	0.000	0.000	0.000	0.003	0.089	0.400	0.407	4.439	0.235	0.143	316	2384	100	2	630	632	95	1071	1166	Error	Error	-8.299	2	630	95	1071	422544	1088371	0.049	1.314	0	0	0
1	16	20	"A121"	"A121"	9305	68485	100	1461	1706	2227	130	1257	1257	1401	1940	138	2	1	0	5300	6458	4235	65	2386	2386	2548	2170	85	64	31	0	0.000	0.000	0.000	0.000	0.000	0.000	0.000	0.000	0.000	0.000	0.000	0.000	0.000	0.000	0.070	0.110	0.124	0.137	4.036	0.268	0.304	316	2384	100	204	2914	3118	449	4072	4521	Error	Error	-3.836	204	2914	449	4072	539134	2040792	0.157	1.802	0	0	0
1	17	20	"A121"	"A121"	9605	68485	100	1651	1713	578	33	1298	1298	1372	1395	101	5	0	0	7009	8263	3935	47	2422	2422	2466	576	23	93	89	0	0.000	0.000	0.000	0.000	0.000	0.000	0.000	0.000	0.000	0.000	0.000	0.000	0.000	0.000	0.077	0.071	0.094	0.094	3.682	0.070	0.172	316	2384	100	353	4587	4940	415	5841	6256	Error	Error	-3.700	353	4587	415	5841	541156	2611034	0.244	10.064	0	0	0
1	18	20	"A121"	"A121"	9905	68485	100	1778	1817	554	30	1347	1347	1447	1227	84	8	0	0	7746	9349	4360	46	2489	2489	2529	574	22	99	97	0	0.000	0.000	0.000	0.000	0.000	0.000	0.000	0.000	0.000	0.000	0.000	0.000	0.000	0.000	0.082	0.069	0.090	0.085	2.508	0.063	0.192	316	2384	100	431	5257	5688	470	6860	7330	Error	Error	-3.608	431	5257	470	6860	574074	2954412	0.302	11.882	0	0	0
1	1	21	"Blank"	"Blank"	4815	68800	100	1066	1129	476	42	1003	1003	1040	373	35	24	6	0	1952	1983	370	18	1909	1909	1952	538	27	6	0	0	0.000	0.000	0.000	0.000	0.000	0.000	0.000	0.000	0.000	0.000	0.000	0.000	0.000	0.000	1.465	1.703	1.273	1.265	4.507	1.716	0.037	316	2384	100	63	43	106	126	74	200	Error	Error	0.551	63	43	126	74	356764	626535	0.239	0.058	0	0	0
1	2	21	"Blank"	"Blank"	5115	68800	100	902	918	302	32	929	929	965	382	39	11	1	0	1773	1755	263	14	1747	1747	1795	386	21	7	0	0	0.000	0.000	0.000	0.000	0.000	0.000	0.000	0.000	0.000	0.000	0.000	0.000	0.000	0.000	-1.038	-1.375	1.144	1.007	4.775	2.340	0.006	316	2384	100	-27	26	-1	-11	8	-3	Error	Error	Error	-27	26	-11	8	290180	554668	-0.123	-0.104	0	0	0
1	3	21	"Blank"	"Blank"	5415	68800	100	866	897	344	38	899	899	935	361	38	14	2	0	1664	1689	349	20	1686	1686	1729	367	21	6	0	0	0.000	0.000	0.000	0.000	0.000	0.000	0.000	0.000	0.000	0.000	0.000	0.000	0.000	0.000	1.500	-0.667	1.563	1.398	4.634	0.031	0.001	316	2384	100	-33	-22	-55	-2	3	1	Error	Error	0.585	-33	-22	-2	3	283582	533655	-0.105	-0.109	0	0	0
1	4	21	"Blank"	"Blank"	5715	68795	100	872	906	366	40	910	910	969	657	67	3	0	0	1655	1686	343	20	1693	1693	1774	632	35	1	0	0	0.000	0.000	0.000	0.000	0.000	0.000	0.000	0.000	0.000	0.000	0.000	0.000	0.000	0.000	1.000	0.571	1.234	1.201	5.364	1.198	0.057	316	2384	100	-38	-38	-76	-4	-7	-11	Error	Error	0.000	-38	-38	-4	-7	286453	532648	-0.096	-0.139	0	0	0
1	5	21	"Blank"	"Blank"	6015	68795	100	947	960	352	36	945	945	997	544	54	7	0	0	1659	1682	280	16	1714	1714	1767	563	31	2	0	0	0.000	0.000	0.000	0.000	0.000	0.000	0.000	0.000	0.000	0.000	0.000	0.000	0.000	0.000	-0.036	-0.469	1.506	1.336	4.913	0.750	0.334	316	2384	100	2	-55	-53	15	-32	-17	Error	Error	Error	2	-55	15	-32	303360	531472	-0.068	-0.151	0	0	0
1	6	21	"Blank"	"Blank"	6315	68795	100	973	985	358	36	1002	1002	1123	1983	176	0	0	0	1678	1702	265	15	1754	1754	1844	1683	91	0	0	0	0.000	0.000	0.000	0.000	0.000	0.000	0.000	0.000	0.000	0.000	0.000	0.000	0.000	0.000	0.382	0.327	1.371	1.339	3.856	1.523	0.436	316	2384	100	-29	-76	-105	-17	-52	-69	Error	Error	-1.390	-29	-76	-17	-52	311199	537959	-0.070	-0.084	0	0	0
1	7	21	"Blank"	"Blank"	6615	68795	100	954	990	316	31	987	987	1027	401	39	10	0	0	1761	1766	245	13	1815	1815	1850	346	18	5	0	0	0.000	0.000	0.000	0.000	0.000	0.000	0.000	0.000	0.000	0.000	0.000	0.000	0.000	0.000	0.611	-0.061	1.219	1.088	4.115	2.120	0.041	316	2384	100	-33	-54	-87	3	-49	-46	Error	Error	-0.710	-33	-54	3	-49	312799	557992	-0.092	-0.243	0	0	0
1	8	21	"Blank"	"Blank"	6910	68795	100	968	1039	928	89	1010	1010	1066	519	48	6	0	0	1677	1707	295	17	1742	1742	1791	443	24	3	0	0	0.000	0.000	0.000	0.000	0.000	0.000	0.000	0.000	0.000	0.000	0.000	0.000	0.000	0.000	0.646	-0.829	1.466	1.678	4.557	2.560	0.161	316	2384	100	-42	-65	-107	29	-35	-6	Error	Error	-0.630	-42	-65	29	-35	328453	539276	-0.052	-0.190	0	0	0
1	9	21	"Blank"	"Blank"	7210	68795	100	989	1161	1645	141	1010	1010	1046	368	35	18	5	0	1696	1718	325	18	1759	1759	1774	300	16	8	1	0	0.000	0.000	0.000	0.000	0.000	0.000	0.000	0.000	0.000	0.000	0.000	0.000	0.000	0.000	0.333	-3.683	1.529	1.652	4.828	9.087	0.086	316	2384	100	-21	-63	-84	151	-41	110	Error	Error	-1.585	-21	-63	151	-41	366921	542919	0.313	-0.187	0	0	0
1	10	21	"Blank"	"Blank"	7510	68795	100	980	1042	362	34	1015	1015	1053	366	34	15	5	0	1754	1754	262	14	1787	1787	1811	351	19	6	0	0	0.000	0.000	0.000	0.000	0.000	0.000	0.000	0.000	0.000	0.000	0.000	0.000	0.000	0.000	1.061	-0.818	1.295	1.498	4.508	23.898	0.000	316	2384	100	-35	-33	-68	27	-33	-6	Error	Error	0.085	-35	-33	27	-33	329178	554267	-0.030	-0.162	0	0	0
1	11	21	"Blank"	"Blank"	7810	68790	100	1101	1147	378	32	1079	1079	1120	438	39	17	2	0	1886	1902	258	13	1927	1927	1940	383	19	6	0	0	0.000	0.000	0.000	0.000	0.000	0.000	0.000	0.000	0.000	0.000	0.000	0.000	0.000	0.000	-0.537	-2.720	1.454	1.391	4.865	5.874	0.077	316	2384	100	22	-41	-19	68	-25	43	Error	Error	Error	22	-41	68	-25	362323	601037	0.062	-0.099	0	0	0
1	12	21	"Blank"	"Blank"	8110	68790	100	1172	1209	470	38	1155	1155	1217	731	60	5	0	0	1998	2009	271	13	2068	2068	2113	1020	48	0	0	0	0.000	0.000	0.000	0.000	0.000	0.000	0.000	0.000	0.000	0.000	0.000	0.000	0.000	0.000	-0.243	-0.915	1.518	1.477	4.414	96.890	0.000	316	2384	100	17	-70	-53	54	-59	-5	Error	Error	Error	17	-70	54	-59	381956	634739	-0.011	-0.102	0	0	0
1	13	21	"Blank"	"Blank"	8410	68790	100	1210	1370	1711	124	1189	1189	1232	493	40	14	3	0	2090	2105	416	19	2131	2131	2159	492	22	3	0	0	0.000	0.000	0.000	0.000	0.000	0.000	0.000	0.000	0.000	0.000	0.000	0.000	0.000	0.000	-0.512	-6.962	1.471	1.552	4.901	15.078	0.032	316	2384	100	21	-41	-20	181	-26	155	Error	Error	Error	21	-41	181	-26	432849	665063	0.280	-0.110	0	0	0
1	14	21	"Blank"	"Blank"	8710	68790	100	1167	1194	399	33	1181	1181	1239	703	56	4	0	0	2088	2110	264	12	2130	2130	2165	769	35	0	0	0	0.000	0.000	0.000	0.000	0.000	0.000	0.000	0.000	0.000	0.000	0.000	0.000	0.000	0.000	0.333	-0.650	1.639	1.533	4.334	-122.496	0.000	316	2384	100	-14	-42	-56	13	-20	-7	Error	Error	-1.585	-14	-42	13	-20	377216	666731	-0.064	-0.072	0	0	0
1	15	21	"Blank"	"Blank"	9010	68790	100	1168	1206	389	32	1230	1230	1353	2056	151	0	0	0	2078	2070	261	12	2140	2140	2217	1638	73	0	0	0	0.000	0.000	0.000	0.000	0.000	0.000	0.000	0.000	0.000	0.000	0.000	0.000	0.000	0.000	1.000	0.343	1.376	1.546	4.912	-127.945	0.001	316	2384	100	-62	-62	-124	-24	-70	-94	Error	Error	0.000	-62	-62	-24	-70	381117	654083	-0.071	-0.090	0	0	0
1	16	21	"Blank"	"Blank"	9310	68790	100	1253	1604	3987	248	1213	1213	1263	530	41	15	1	0	2142	2495	3676	147	2140	2140	2152	310	14	17	6	0	0.000	0.000	0.000	0.000	0.000	0.000	0.000	0.000	0.000	0.000	0.000	0.000	0.000	0.000	20.000	1.101	1.425	1.326	3.945	1.164	0.488	316	2384	100	40	2	42	391	355	746	Error	Error	4.322	40	2	391	355	507020	788523	0.643	1.106	0	0	0
1	17	21	"Blank"	"Blank"	9610	68785	100	1261	1324	611	46	1223	1223	1287	823	63	6	0	0	2141	2151	321	14	2147	2147	2170	318	14	10	1	0	0.000	0.000	0.000	0.000	0.000	0.000	0.000	0.000	0.000	0.000	0.000	0.000	0.000	0.000	-6.333	25.250	1.494	1.320	4.781	2.056	0.171	316	2384	100	38	-6	32	101	4	105	Error	Error	Error	38	-6	101	4	418383	679627	0.045	-0.060	0	0	0
1	18	21	"Blank"	"Blank"	9910	68785	100	1266	1279	416	32	1266	1266	1330	553	41	10	1	0	2099	2121	257	12	2172	2172	2225	1007	45	0	0	0	0.000	0.000	0.000	0.000	0.000	0.000	0.000	0.000	0.000	0.000	0.000	0.000	0.000	0.000	0.000	-0.255	1.163	1.215	4.542	1.120	0.293	316	2384	100	0	-73	-73	13	-51	-38	Error	Error	Error	0	-73	13	-51	404305	670345	-0.092	-0.103	0	0	0
