# Supplementary material for: Application of hybridization control probe to increase accuracy on ligation detection or minisequencing diagnostic microarrays
Source: BMC Res Notes. 2009 Dec 14;2:249. doi: 10.1186/1756-0500-2-249 (PMC2799435; doi:10.1186/1756-0500-2-249)
Supplement: Additional file 3 — Gpr_files. Zip-compressed file containing raw microarray data in GenePix results format (.gpr) and GAL (GenePix Array List) files. [file 1756-0500-2-249-S3.ZIP › gpr_files/slide7/lasi7_16-16.gpr]

ATF	1.0
30	76    
"Type=GenePix Results 3"
"DateTime=2009/05/14 13:52:28"
"Settings=C:\Axon\Data\HPV\130509\lasi7.gps"
"GalFile=C:\Axon\Data\HPV\ArrayIt_032009_InstiBioGalfile.gal"
"ArrayOfArrays=16-16"
"PixelSize=5"
"Wavelengths=532	488"
"ImageFiles=C:\Axon\Data\HPV\130509\lasi7.tif 2	C:\Axon\Data\HPV\130509\lasi7.tif 3"
"NormalizationMethod=None"
"NormalizationFactors=1	1"
"JpegImage="
"StdDev=Type 1"
"RatioFormulations=W1/W3 (#1/532)	W1/W4 (#1/488)	W3/W4 (532/488)"
"FeatureType=Circular"
"Barcode="
"BackgroundSubtraction=LocalFeature"
"ImageOrigin=0, 0"
"JpegOrigin=3780, 0"
"Creator=GenePix Pro 6.1.0.2"
"Scanner=GenePix 4200A 01 Autoloader [2]"
"FocusPosition=0"
"Temperature=23.4375"
"LinesAveraged=2"
"Comment="
"PMTGain=630	530"
"ScanPower=100	100"
"LaserPower=2.73438	2.5592"
"Filters=Standard Green	Standard Blue"
"ScanRegion=720,0,3832,13800"
"Supplier="
"Block"	"Column"	"Row"	"Name"	"ID"	"X"	"Y"	"Dia."	"F532 Median"	"F532 Mean"	"F532 SD"	"F532 CV"	"B532"	"B532 Median"	"B532 Mean"	"B532 SD"	"B532 CV"	"% > B532+1SD"	"% > B532+2SD"	"F532 % Sat."	"F488 Median"	"F488 Mean"	"F488 SD"	"F488 CV"	"B488"	"B488 Median"	"B488 Mean"	"B488 SD"	"B488 CV"	"% > B488+1SD"	"% > B488+2SD"	"F488 % Sat."	"Ratio of Medians (#1/532)"	"Ratio of Means (#1/532)"	"Median of Ratios (#1/532)"	"Mean of Ratios (#1/532)"	"Ratios SD (#1/532)"	"Rgn Ratio (#1/532)"	"Rgn R2 (#1/532)"	"Ratio of Medians (#1/488)"	"Ratio of Means (#1/488)"	"Median of Ratios (#1/488)"	"Mean of Ratios (#1/488)"	"Ratios SD (#1/488)"	"Rgn Ratio (#1/488)"	"Rgn R2 (#1/488)"	"Ratio of Medians (532/488)"	"Ratio of Means (532/488)"	"Median of Ratios (532/488)"	"Mean of Ratios (532/488)"	"Ratios SD (532/488)"	"Rgn Ratio (532/488)"	"Rgn R2 (532/488)"	"F Pixels"	"B Pixels"	"Circularity"	"Sum of Medians (#1/532)"	"Sum of Medians (#1/488)"	"Sum of Medians (532/488)"	"Sum of Means (#1/532)"	"Sum of Means (#1/488)"	"Sum of Means (532/488)"	"Log Ratio (#1/532)"	"Log Ratio (#1/488)"	"Log Ratio (532/488)"	"F532 Median - B532"	"F488 Median - B488"	"F532 Mean - B532"	"F488 Mean - B488"	"F532 Total Intensity"	"F488 Total Intensity"	"SNR 532"	"SNR 488"	"Flags"	"Normalize"	"Autoflag"
1	1	1	"A1"	"A1"	13740	62770	100	1625	1800	1136	63	1106	1106	1153	459	39	52	31	0	11528	12738	8480	66	1995	1995	2077	992	47	80	74	0	0.000	0.000	0.000	0.000	0.000	0.000	0.000	0.000	0.000	0.000	0.000	0.000	0.000	0.000	0.054	0.065	0.069	0.084	4.248	0.060	0.253	316	2384	100	519	9533	10052	694	10743	11437	Error	Error	-4.199	519	9533	694	10743	568759	4025109	1.410	10.747	0	0	0
1	2	1	"A1"	"A1"	14035	62765	100	1918	1945	679	34	1122	1122	1193	624	52	56	25	0	17234	16773	7690	45	2028	2028	2152	1624	75	94	92	0	0.000	0.000	0.000	0.000	0.000	0.000	0.000	0.000	0.000	0.000	0.000	0.000	0.000	0.000	0.052	0.056	0.058	0.053	3.193	0.052	0.407	316	2384	100	796	15206	16002	823	14745	15568	Error	Error	-4.256	796	15206	823	14745	614722	5300370	1.205	9.003	0	0	0
1	3	1	"A1"	"A1"	14335	62765	100	1940	2005	704	35	1138	1138	1179	435	36	71	44	0	15526	16916	7902	46	2026	2026	2075	593	28	98	98	0	0.000	0.000	0.000	0.000	0.000	0.000	0.000	0.000	0.000	0.000	0.000	0.000	0.000	0.000	0.059	0.058	0.059	0.055	2.476	0.055	0.404	316	2384	100	802	13500	14302	867	14890	15757	Error	Error	-4.073	802	13500	867	14890	633734	5345413	1.899	25.027	0	0	0
1	4	1	"A2"	"A2"	14635	62765	100	1824	1853	733	39	1155	1155	1210	820	67	42	9	0	16552	14597	8008	54	2033	2033	2127	884	41	85	78	0	0.000	0.000	0.000	0.000	0.000	0.000	0.000	0.000	0.000	0.000	0.000	0.000	0.000	0.000	0.046	0.056	0.062	0.070	3.309	0.055	0.389	316	2384	100	669	14519	15188	698	12564	13262	Error	Error	-4.440	669	14519	698	12564	585505	4612682	0.784	14.106	0	0	0
1	5	1	"A2"	"A2"	14935	62765	100	2065	2099	739	35	1201	1201	1253	495	39	68	42	0	18325	16447	7215	43	2060	2060	2100	447	21	97	94	0	0.000	0.000	0.000	0.000	0.000	0.000	0.000	0.000	0.000	0.000	0.000	0.000	0.000	0.000	0.053	0.062	0.064	0.062	2.414	0.060	0.386	316	2384	100	864	16265	17129	898	14387	15285	Error	Error	-4.235	864	16265	898	14387	663181	5197156	1.709	32.096	0	0	0
1	6	1	"A2"	"A2"	15235	62765	100	2117	2222	717	32	1449	1449	1560	681	43	49	20	0	16683	15601	6711	43	2211	2211	2289	554	24	97	93	0	0.000	0.000	0.000	0.000	0.000	0.000	0.000	0.000	0.000	0.000	0.000	0.000	0.000	0.000	0.046	0.058	0.061	0.058	2.561	0.054	0.215	316	2384	100	668	14472	15140	773	13390	14163	Error	Error	-4.437	668	14472	773	13390	702203	4929818	0.972	24.029	0	0	0
1	7	1	"A3"	"A3"	15535	62765	100	1785	1887	788	41	1369	1369	1437	905	62	29	5	0	11538	11961	7304	61	2155	2155	2270	1171	51	81	75	0	0.000	0.000	0.000	0.000	0.000	0.000	0.000	0.000	0.000	0.000	0.000	0.000	0.000	0.000	0.044	0.053	0.072	0.081	4.315	0.059	0.290	316	2384	100	416	9383	9799	518	9806	10324	Error	Error	-4.495	416	9383	518	9806	596216	3779816	0.497	8.276	0	0	0
1	8	1	"A3"	"A3"	15835	62760	100	1807	1924	832	43	1337	1337	1446	1200	82	19	2	0	10233	12011	8005	66	2144	2144	2354	1545	65	75	69	0	0.000	0.000	0.000	0.000	0.000	0.000	0.000	0.000	0.000	0.000	0.000	0.000	0.000	0.000	0.058	0.059	0.072	0.084	3.422	0.069	0.167	316	2384	100	470	8089	8559	587	9867	10454	Error	Error	-4.105	470	8089	587	9867	608011	3795418	0.398	6.250	0	0	0
1	9	1	"A3"	"A3"	16135	62760	100	1613	3183	7685	241	1345	1345	4124	11853	287	2	2	0	9171	11439	10993	96	2124	2124	4883	11532	236	28	5	1	0.000	0.000	0.000	0.000	0.000	0.000	0.000	0.000	0.000	0.000	0.000	0.000	0.000	0.000	0.038	0.197	0.095	0.110	4.757	0.971	0.791	316	2384	100	268	7047	7315	1838	9315	11153	Error	Error	-4.717	268	7047	1838	9315	1005967	3614835	-0.079	0.569	0	0	0
1	10	1	"A4"	"A4"	16435	62760	100	1436	1504	584	38	1182	1182	1290	1076	83	11	0	0	8065	7821	4798	61	2050	2050	2283	1694	74	67	63	0	0.000	0.000	0.000	0.000	0.000	0.000	0.000	0.000	0.000	0.000	0.000	0.000	0.000	0.000	0.042	0.056	0.084	0.103	4.889	0.071	0.057	316	2384	100	254	6015	6269	322	5771	6093	Error	Error	-4.566	254	6015	322	5771	475359	2471571	0.199	3.269	0	0	0
1	11	1	"A4"	"A4"	16735	62760	100	1377	1553	1157	74	1148	1148	1241	782	63	20	3	0	7385	7688	5192	67	2025	2025	2509	2948	117	58	47	0	0.000	0.000	0.000	0.000	0.000	0.000	0.000	0.000	0.000	0.000	0.000	0.000	0.000	0.000	0.043	0.072	0.084	0.129	6.320	0.073	0.182	316	2384	100	229	5360	5589	405	5663	6068	Error	Error	-4.549	229	5360	405	5663	490714	2429415	0.399	1.757	0	0	0
1	12	1	"A4"	"A4"	17035	62760	100	1469	1678	1585	94	1134	1134	1238	1217	98	13	1	0	9026	9823	7041	71	2034	2034	2441	2287	93	65	59	0	0.000	0.000	0.000	0.000	0.000	0.000	0.000	0.000	0.000	0.000	0.000	0.000	0.000	0.000	0.048	0.070	0.081	0.102	4.933	0.061	0.123	316	2384	100	335	6992	7327	544	7789	8333	Error	Error	-4.383	335	6992	544	7789	530152	3104014	0.362	3.228	0	0	0
1	13	1	"A5"	"A5"	17335	62760	100	1349	1519	1144	75	1178	1178	1341	1724	128	2	1	0	3926	5358	3871	72	2023	2023	2121	1239	58	71	37	0	0.000	0.000	0.000	0.000	0.000	0.000	0.000	0.000	0.000	0.000	0.000	0.000	0.000	0.000	0.090	0.102	0.163	0.167	4.394	0.238	0.122	316	2384	100	171	1903	2074	341	3335	3676	Error	Error	-3.476	171	1903	341	3335	479945	1693158	0.103	2.613	0	0	0
1	14	1	"A5"	"A5"	17630	62755	100	1315	1479	1253	84	1148	1148	1281	1703	132	2	0	0	4113	6143	5183	84	2041	2041	2162	1399	64	60	39	0	0.000	0.000	0.000	0.000	0.000	0.000	0.000	0.000	0.000	0.000	0.000	0.000	0.000	0.000	0.081	0.081	0.130	0.166	5.849	0.064	0.042	316	2384	100	167	2072	2239	331	4102	4433	Error	Error	-3.633	167	2072	331	4102	467220	1941300	0.116	2.846	0	0	0
1	15	1	"A5"	"A5"	17930	62755	100	1296	1416	883	62	1144	1144	1236	1132	91	6	1	0	4548	5900	4249	72	2017	2017	2126	1318	61	68	47	0	0.000	0.000	0.000	0.000	0.000	0.000	0.000	0.000	0.000	0.000	0.000	0.000	0.000	0.000	0.060	0.070	0.123	0.143	5.281	0.084	0.081	316	2384	100	152	2531	2683	272	3883	4155	Error	Error	-4.058	152	2531	272	3883	447334	1864322	0.159	2.863	0	0	0
1	16	1	"A6"	"A6"	18230	62755	100	1412	1582	1173	74	1207	1207	1499	2663	177	0	0	0	7779	7676	4965	64	2056	2056	2404	2273	94	63	56	0	0.000	0.000	0.000	0.000	0.000	0.000	0.000	0.000	0.000	0.000	0.000	0.000	0.000	0.000	0.036	0.067	0.087	0.125	5.191	0.130	0.118	316	2384	100	205	5723	5928	375	5620	5995	Error	Error	-4.803	205	5723	375	5620	499982	2425744	0.031	2.319	0	0	0
1	17	1	"A6"	"A6"	18530	62755	100	1622	1746	793	45	1207	1207	1334	1354	101	14	0	0	10358	9872	5728	58	2094	2094	2270	1353	59	76	73	0	0.000	0.000	0.000	0.000	0.000	0.000	0.000	0.000	0.000	0.000	0.000	0.000	0.000	0.000	0.050	0.069	0.081	0.082	4.048	0.085	0.088	316	2384	100	415	8264	8679	539	7778	8317	Error	Error	-4.316	415	8264	539	7778	551772	3119594	0.304	5.619	0	0	0
1	18	1	"A6"	"A6"	18830	62755	100	1833	1923	1115	57	1419	1419	1586	1056	66	17	1	0	11481	10097	5623	55	2246	2246	2481	1894	76	73	68	0	0.000	0.000	0.000	0.000	0.000	0.000	0.000	0.000	0.000	0.000	0.000	0.000	0.000	0.000	0.045	0.064	0.077	0.080	4.367	0.110	0.212	316	2384	100	414	9235	9649	504	7851	8355	Error	Error	-4.479	414	9235	504	7851	607552	3190727	0.319	4.021	0	0	0
1	1	2	"A7"	"A7"	13740	63070	100	1317	1417	1225	86	1072	1072	1168	1495	127	3	0	0	5954	7249	4528	62	1977	1977	2061	1079	52	80	69	0	0.000	0.000	0.000	0.000	0.000	0.000	0.000	0.000	0.000	0.000	0.000	0.000	0.000	0.000	0.062	0.065	0.086	0.101	3.900	0.051	0.052	316	2384	100	245	3977	4222	345	5272	5617	Error	Error	-4.021	245	3977	345	5272	447666	2290646	0.167	4.808	0	0	0
1	2	2	"A7"	"A7"	14040	63065	100	1370	1442	582	40	1063	1063	1111	470	42	38	15	0	6866	8997	5899	65	1988	1988	2063	1034	50	91	78	0	0.000	0.000	0.000	0.000	0.000	0.000	0.000	0.000	0.000	0.000	0.000	0.000	0.000	0.000	0.063	0.054	0.070	0.075	3.637	0.051	0.135	316	2384	100	307	4878	5185	379	7009	7388	Error	Error	-3.990	307	4878	379	7009	455640	2843135	0.704	6.706	0	0	0
1	3	2	"A7"	"A7"	14340	63065	100	1501	1580	629	39	1069	1069	1124	471	41	47	19	0	7127	9712	6248	64	2003	2003	2059	553	26	98	94	0	0.000	0.000	0.000	0.000	0.000	0.000	0.000	0.000	0.000	0.000	0.000	0.000	0.000	0.000	0.084	0.066	0.079	0.075	2.944	0.062	0.207	316	2384	100	432	5124	5556	511	7709	8220	Error	Error	-3.568	432	5124	511	7709	499313	3069082	0.968	13.839	0	0	0
1	4	2	"A8"	"A8"	14640	63065	100	1663	1731	831	48	1080	1080	1169	688	58	44	12	0	12810	11764	6773	57	2003	2003	2196	1474	67	75	72	0	0.000	0.000	0.000	0.000	0.000	0.000	0.000	0.000	0.000	0.000	0.000	0.000	0.000	0.000	0.054	0.067	0.072	0.081	4.357	0.069	0.200	316	2384	100	583	10807	11390	651	9761	10412	Error	Error	-4.212	583	10807	651	9761	546873	3717565	0.817	6.491	0	0	0
1	5	2	"A8"	"A8"	14940	63065	100	1744	1955	1520	77	1090	1090	1154	613	53	53	24	0	13707	13074	6166	47	2013	2013	2135	1052	49	89	83	0	0.000	0.000	0.000	0.000	0.000	0.000	0.000	0.000	0.000	0.000	0.000	0.000	0.000	0.000	0.056	0.078	0.072	0.078	3.380	0.078	0.208	316	2384	100	654	11694	12348	865	11061	11926	Error	Error	-4.160	654	11694	865	11061	617873	4131253	1.307	10.398	0	0	0
1	6	2	"A8"	"A8"	15240	63065	100	1802	1895	949	50	1107	1107	1167	497	42	63	31	0	11033	10909	4828	44	2026	2026	2178	1212	55	87	83	0	0.000	0.000	0.000	0.000	0.000	0.000	0.000	0.000	0.000	0.000	0.000	0.000	0.000	0.000	0.077	0.089	0.090	0.089	2.657	0.083	0.305	316	2384	100	695	9007	9702	788	8883	9671	Error	Error	-3.696	695	9007	788	8883	598682	3447178	1.465	7.204	0	0	0
1	7	2	"A9"	"A9"	15540	63065	100	1740	1787	690	38	1197	1197	1274	741	58	40	10	0	13921	12586	6918	54	2059	2059	2221	1320	59	78	75	0	0.000	0.000	0.000	0.000	0.000	0.000	0.000	0.000	0.000	0.000	0.000	0.000	0.000	0.000	0.046	0.056	0.062	0.075	3.948	0.058	0.218	316	2384	100	543	11862	12405	590	10527	11117	Error	Error	-4.449	543	11862	590	10527	564567	3977171	0.692	7.852	0	0	0
1	8	2	"A9"	"A9"	15840	63065	100	1882	1953	815	41	1398	1398	4780	13016	272	0	0	0	13822	12701	6635	52	2186	2186	5639	12618	223	44	0	0	0.000	0.000	0.000	0.000	0.000	0.000	0.000	0.000	0.000	0.000	0.000	0.000	0.000	0.000	0.042	0.053	0.066	0.069	3.374	0.315	0.262	316	2384	100	484	11636	12120	555	10515	11070	Error	Error	-4.587	484	11636	555	10515	617026	4013390	-0.217	0.560	0	0	0
1	9	2	"A9"	"A9"	16140	63060	100	3456	10256	18513	180	1887	1887	6444	13037	202	11	10	7	13180	17965	18346	102	2457	2457	6600	12009	181	39	14	11	0.000	0.000	0.000	0.000	0.000	0.000	0.000	0.000	0.000	0.000	0.000	0.000	0.000	0.000	0.146	0.540	0.209	0.249	3.165	1.032	0.824	316	2384	100	1569	10723	12292	8369	15508	23877	Error	Error	-2.773	1569	10723	8369	15508	3240758	5676932	0.292	0.946	0	0	0
1	10	2	"A10"	"A10"	16440	63060	100	1618	1758	1066	60	1154	1154	1264	1221	96	18	0	0	11004	10958	6966	63	2023	2023	2269	1915	84	72	68	0	0.000	0.000	0.000	0.000	0.000	0.000	0.000	0.000	0.000	0.000	0.000	0.000	0.000	0.000	0.052	0.068	0.082	0.084	3.971	0.059	0.192	316	2384	100	464	8981	9445	604	8935	9539	Error	Error	-4.275	464	8981	604	8935	555372	3462770	0.405	4.537	0	0	0
1	11	2	"A10"	"A10"	16740	63060	100	1748	1868	1129	60	1072	1072	1159	741	63	46	19	0	13693	14039	8603	61	2013	2013	2247	1827	81	81	77	0	0.000	0.000	0.000	0.000	0.000	0.000	0.000	0.000	0.000	0.000	0.000	0.000	0.000	0.000	0.058	0.066	0.071	0.074	2.829	0.068	0.246	316	2384	100	676	11680	12356	796	12026	12822	Error	Error	-4.111	676	11680	796	12026	590274	4436460	0.957	6.454	0	0	0
1	12	2	"A10"	"A10"	17040	63060	100	1792	1922	1385	72	1079	1079	1218	1337	109	24	1	0	14499	14915	8752	58	2019	2019	2228	1653	74	81	79	0	0.000	0.000	0.000	0.000	0.000	0.000	0.000	0.000	0.000	0.000	0.000	0.000	0.000	0.000	0.057	0.065	0.067	0.066	3.260	0.067	0.294	316	2384	100	713	12480	13193	843	12896	13739	Error	Error	-4.130	713	12480	843	12896	607240	4713013	0.527	7.675	0	0	0
1	13	2	"A11"	"A11"	17340	63060	100	1504	1649	1323	80	1130	1130	1236	1060	85	17	2	0	9216	11171	7764	69	2026	2026	2183	1590	72	76	73	0	0.000	0.000	0.000	0.000	0.000	0.000	0.000	0.000	0.000	0.000	0.000	0.000	0.000	0.000	0.052	0.057	0.062	0.067	3.600	0.059	0.065	316	2384	100	374	7190	7564	519	9145	9664	Error	Error	-4.265	374	7190	519	9145	520988	3529947	0.390	5.653	0	0	0
1	14	2	"A11"	"A11"	17635	63060	100	1566	1777	1338	75	1137	1137	1296	1899	146	6	1	0	10273	12610	8899	70	2008	2008	2157	1426	66	81	75	0	0.000	0.000	0.000	0.000	0.000	0.000	0.000	0.000	0.000	0.000	0.000	0.000	0.000	0.000	0.052	0.060	0.068	0.074	4.136	0.064	0.094	316	2384	100	429	8265	8694	640	10602	11242	Error	Error	-4.268	429	8265	640	10602	561395	3984843	0.253	7.330	0	0	0
1	15	2	"A11"	"A11"	17935	63055	100	1617	1924	1701	88	1103	1103	1218	1088	89	24	5	0	10901	13945	10366	74	2015	2015	2183	1792	82	78	74	0	0.000	0.000	0.000	0.000	0.000	0.000	0.000	0.000	0.000	0.000	0.000	0.000	0.000	0.000	0.058	0.069	0.061	0.075	3.606	0.071	0.165	316	2384	100	514	8886	9400	821	11930	12751	Error	Error	-4.112	514	8886	821	11930	607982	4406630	0.649	6.564	0	0	0
1	16	2	"A12"	"A12"	18235	63055	100	1718	1989	1992	100	1154	1154	1463	2993	204	1	0	0	11319	10407	5994	57	2048	2048	2343	2271	96	72	68	0	0.000	0.000	0.000	0.000	0.000	0.000	0.000	0.000	0.000	0.000	0.000	0.000	0.000	0.000	0.061	0.100	0.092	0.103	3.950	0.274	0.122	316	2384	100	564	9271	9835	835	8359	9194	Error	Error	-4.039	564	9271	835	8359	628394	3288538	0.176	3.551	0	0	0
1	17	2	"A12"	"A12"	18535	63055	100	1736	1981	1915	96	1149	1149	1245	887	71	33	9	0	13287	13890	8094	58	2051	2051	2175	1102	50	85	80	0	0.000	0.000	0.000	0.000	0.000	0.000	0.000	0.000	0.000	0.000	0.000	0.000	0.000	0.000	0.052	0.070	0.062	0.071	3.239	0.070	0.166	316	2384	100	587	11236	11823	832	11839	12671	Error	Error	-4.259	587	11236	832	11839	626053	4389143	0.830	10.631	0	0	0
1	18	2	"A12"	"A12"	18835	63055	100	1643	1854	1170	63	1197	1197	1302	1237	95	20	2	0	12351	12922	7548	58	2099	2099	2214	1052	47	86	79	0	0.000	0.000	0.000	0.000	0.000	0.000	0.000	0.000	0.000	0.000	0.000	0.000	0.000	0.000	0.044	0.061	0.070	0.067	3.433	0.065	0.177	316	2384	100	446	10252	10698	657	10823	11480	Error	Error	-4.523	446	10252	657	10823	585895	4083484	0.446	10.179	0	0	0
1	1	3	"A13"	"A13"	13745	63370	100	1728	1717	637	37	1046	1046	1128	854	75	34	8	0	13724	12599	5843	46	1966	1966	2116	1634	77	84	82	0	0.000	0.000	0.000	0.000	0.000	0.000	0.000	0.000	0.000	0.000	0.000	0.000	0.000	0.000	0.058	0.063	0.068	0.073	3.038	0.061	0.108	316	2384	100	682	11758	12440	671	10633	11304	Error	Error	-4.108	682	11758	671	10633	542716	3981338	0.690	6.416	0	0	0
1	2	3	"A13"	"A13"	14045	63370	100	1717	1810	740	40	1011	1011	1117	1752	156	8	0	0	15008	13839	5220	37	1956	1956	2112	1301	61	92	87	0	0.000	0.000	0.000	0.000	0.000	0.000	0.000	0.000	0.000	0.000	0.000	0.000	0.000	0.000	0.054	0.067	0.068	0.064	2.635	0.065	0.405	316	2384	100	706	13052	13758	799	11883	12682	Error	Error	-4.208	706	13052	799	11883	571846	4373234	0.396	9.014	0	0	0
1	3	3	"A13"	"A13"	14345	63365	100	1803	1876	779	41	1027	1027	1078	430	39	66	47	0	15988	15136	6662	44	1982	1982	2144	1285	59	91	87	0	0.000	0.000	0.000	0.000	0.000	0.000	0.000	0.000	0.000	0.000	0.000	0.000	0.000	0.000	0.055	0.065	0.065	0.059	3.019	0.064	0.083	316	2384	100	776	14006	14782	849	13154	14003	Error	Error	-4.174	776	14006	849	13154	592680	4782978	1.856	10.111	0	0	0
1	4	3	"A14"	"A14"	14645	63365	100	1724	1744	678	38	1059	1059	1111	549	49	57	27	0	16891	14100	7311	51	1987	1987	2092	1098	52	81	78	0	0.000	0.000	0.000	0.000	0.000	0.000	0.000	0.000	0.000	0.000	0.000	0.000	0.000	0.000	0.045	0.057	0.061	0.070	3.866	0.056	0.296	316	2384	100	665	14904	15569	685	12113	12798	Error	Error	-4.486	665	14904	685	12113	551013	4455749	1.153	10.936	0	0	0
1	5	3	"A14"	"A14"	14945	63365	100	1815	1837	724	39	1100	1100	1198	1239	103	23	2	0	18063	15332	7409	48	2026	2026	2227	1510	67	82	77	0	0.000	0.000	0.000	0.000	0.000	0.000	0.000	0.000	0.000	0.000	0.000	0.000	0.000	0.000	0.045	0.055	0.062	0.061	3.770	0.067	0.080	316	2384	100	715	16037	16752	737	13306	14043	Error	Error	-4.487	715	16037	737	13306	580592	4844841	0.516	8.679	0	0	0
1	6	3	"A14"	"A14"	15245	63365	100	1867	1956	1388	70	1091	1091	1160	691	59	52	20	0	19637	15875	7789	49	2010	2010	2203	1433	65	83	78	0	0.000	0.000	0.000	0.000	0.000	0.000	0.000	0.000	0.000	0.000	0.000	0.000	0.000	0.000	0.044	0.062	0.059	0.065	3.637	0.055	0.133	316	2384	100	776	17627	18403	865	13865	14730	Error	Error	-4.506	776	17627	865	13865	618106	5016404	1.152	9.541	0	0	0
1	7	3	"A15"	"A15"	15545	63365	100	1603	1715	961	56	1059	1059	1413	3405	240	0	0	0	13777	12696	7663	60	1973	1973	2263	2117	93	74	71	0	0.000	0.000	0.000	0.000	0.000	0.000	0.000	0.000	0.000	0.000	0.000	0.000	0.000	0.000	0.046	0.061	0.070	0.067	4.463	0.056	0.206	316	2384	100	544	11804	12348	656	10723	11379	Error	Error	-4.440	544	11804	656	10723	542070	4012087	0.089	4.928	0	0	0
1	8	3	"A15"	"A15"	15845	63365	100	1726	1827	909	49	1107	1107	1268	1722	135	9	0	0	13064	13019	7761	59	1990	1990	2202	1438	65	78	73	0	0.000	0.000	0.000	0.000	0.000	0.000	0.000	0.000	0.000	0.000	0.000	0.000	0.000	0.000	0.056	0.065	0.070	0.073	3.104	0.060	0.022	316	2384	100	619	11074	11693	720	11029	11749	Error	Error	-4.161	619	11074	720	11029	577414	4114029	0.325	7.522	0	0	0
1	9	3	"A15"	"A15"	16145	63360	100	1582	1750	917	52	1086	1086	1201	1300	108	17	1	0	11793	13521	9509	70	1975	1975	2224	1645	73	75	70	0	0.000	0.000	0.000	0.000	0.000	0.000	0.000	0.000	0.000	0.000	0.000	0.000	0.000	0.000	0.051	0.058	0.064	0.080	4.034	0.061	0.084	316	2384	100	496	9818	10314	664	11546	12210	Error	Error	-4.307	496	9818	664	11546	553000	4272773	0.422	6.867	0	0	0
1	10	3	"A16"	"A16"	16445	63360	100	1860	1938	895	46	1011	1011	1104	898	81	48	14	0	21621	19090	10042	52	1960	1960	2193	1938	88	86	81	0	0.000	0.000	0.000	0.000	0.000	0.000	0.000	0.000	0.000	0.000	0.000	0.000	0.000	0.000	0.043	0.054	0.055	0.059	2.465	0.054	0.384	316	2384	100	849	19661	20510	927	17130	18057	Error	Error	-4.533	849	19661	927	17130	612473	6032341	0.929	8.719	0	0	0
1	11	3	"A16"	"A16"	16745	63360	100	1704	1862	1607	86	1041	1041	1143	1219	106	23	1	0	15766	15188	7472	49	1969	1969	2109	1162	55	90	87	0	0.000	0.000	0.000	0.000	0.000	0.000	0.000	0.000	0.000	0.000	0.000	0.000	0.000	0.000	0.048	0.062	0.059	0.054	3.151	0.058	0.055	316	2384	100	663	13797	14460	821	13219	14040	Error	Error	-4.379	663	13797	821	13219	588260	4799418	0.590	11.256	0	0	0
1	12	3	"A16"	"A16"	17045	63360	100	1769	1877	1808	96	1048	1048	1232	2110	171	1	0	0	15774	14814	7522	50	1971	1971	2184	1678	76	87	84	0	0.000	0.000	0.000	0.000	0.000	0.000	0.000	0.000	0.000	0.000	0.000	0.000	0.000	0.000	0.052	0.065	0.059	0.059	2.939	0.075	0.032	316	2384	100	721	13803	14524	829	12843	13672	Error	Error	-4.259	721	13803	829	12843	593245	4681355	0.306	7.527	0	0	0
1	13	3	"A17"	"A17"	17345	63360	100	1546	1670	855	51	1070	1070	1209	1071	88	19	2	0	11167	10000	5836	58	1983	1983	2169	1624	74	77	74	0	0.000	0.000	0.000	0.000	0.000	0.000	0.000	0.000	0.000	0.000	0.000	0.000	0.000	0.000	0.052	0.075	0.079	0.086	4.157	0.123	0.130	316	2384	100	476	9184	9660	600	8017	8617	Error	Error	-4.270	476	9184	600	8017	527832	3159878	0.430	4.822	0	0	0
1	14	3	"A17"	"A17"	17640	63360	100	1751	6825	13439	196	1075	1075	1186	1007	84	37	19	0	11504	11160	7194	64	1993	1993	2180	1210	55	77	74	0	0.000	0.000	0.000	0.000	0.000	0.000	0.000	0.000	0.000	0.000	0.000	0.000	0.000	0.000	0.071	0.627	0.124	0.167	4.688	1.437	0.464	316	2384	100	676	9511	10187	5750	9167	14917	Error	Error	-3.815	676	9511	5750	9167	2156726	3526534	5.600	7.421	0	0	0
1	15	3	"A17"	"A17"	17940	63360	100	1793	1906	1558	81	1076	1076	1210	1547	127	12	1	0	15453	13056	6622	50	2003	2003	2195	1890	86	79	75	0	0.000	0.000	0.000	0.000	0.000	0.000	0.000	0.000	0.000	0.000	0.000	0.000	0.000	0.000	0.053	0.075	0.070	0.077	3.356	0.130	0.130	316	2384	100	717	13450	14167	830	11053	11883	Error	Error	-4.229	717	13450	830	11053	602167	4125573	0.450	5.747	0	0	0
1	16	3	"A18"	"A18"	18240	63355	100	1375	1564	1105	70	1101	1101	1225	1563	127	5	1	0	7973	7946	5435	68	2000	2000	2331	2089	89	60	57	0	0.000	0.000	0.000	0.000	0.000	0.000	0.000	0.000	0.000	0.000	0.000	0.000	0.000	0.000	0.046	0.078	0.089	0.121	5.548	0.104	0.049	316	2384	100	274	5973	6247	463	5946	6409	Error	Error	-4.446	274	5973	463	5946	494376	2510821	0.217	2.688	0	0	0
1	17	3	"A18"	"A18"	18540	63355	100	1578	1645	616	37	1079	1079	1174	969	82	25	2	0	10848	10645	5917	55	2006	2006	2200	1775	80	77	74	0	0.000	0.000	0.000	0.000	0.000	0.000	0.000	0.000	0.000	0.000	0.000	0.000	0.000	0.000	0.056	0.066	0.071	0.082	3.612	0.060	0.086	316	2384	100	499	8842	9341	566	8639	9205	Error	Error	-4.147	499	8842	566	8639	519712	3363682	0.486	4.758	0	0	0
1	18	3	"A18"	"A18"	18840	63355	100	1551	1625	684	42	1146	1146	1262	1341	106	8	1	0	9950	9531	5186	54	2035	2035	2260	1856	82	74	71	0	0.000	0.000	0.000	0.000	0.000	0.000	0.000	0.000	0.000	0.000	0.000	0.000	0.000	0.000	0.051	0.064	0.074	0.078	3.770	0.067	0.075	316	2384	100	405	7915	8320	479	7496	7975	Error	Error	-4.289	405	7915	479	7496	513601	3011879	0.271	3.918	0	0	0
1	1	4	"A19"	"A19"	13750	63670	100	1383	1417	495	34	1031	1031	1109	1241	111	3	0	0	6335	7385	3778	51	1962	1962	2031	1032	50	88	82	0	0.000	0.000	0.000	0.000	0.000	0.000	0.000	0.000	0.000	0.000	0.000	0.000	0.000	0.000	0.080	0.071	0.099	0.100	3.308	0.143	0.015	316	2384	100	352	4373	4725	386	5423	5809	Error	Error	-3.635	352	4373	386	5423	447824	2333752	0.248	5.188	0	0	0
1	2	4	"A19"	"A19"	14050	63670	100	1499	1559	634	40	1001	1001	1046	398	38	58	29	0	9388	9814	4184	42	1948	1948	2026	816	40	98	96	0	0.000	0.000	0.000	0.000	0.000	0.000	0.000	0.000	0.000	0.000	0.000	0.000	0.000	0.000	0.067	0.071	0.078	0.070	2.617	0.066	0.260	316	2384	100	498	7440	7938	558	7866	8424	Error	Error	-3.901	498	7440	558	7866	492600	3101076	1.289	9.544	0	0	0
1	3	4	"A19"	"A19"	14350	63670	100	1591	1679	661	39	985	985	1118	2084	186	2	0	0	9910	9878	4294	43	1899	1899	2060	2120	102	92	76	0	0.000	0.000	0.000	0.000	0.000	0.000	0.000	0.000	0.000	0.000	0.000	0.000	0.000	0.000	0.076	0.087	0.095	0.087	2.639	0.570	0.447	316	2384	100	606	8011	8617	694	7979	8673	Error	Error	-3.725	606	8011	694	7979	530684	3121358	0.269	3.688	0	0	0
1	4	4	"A20"	"A20"	14650	63665	100	1671	1737	767	44	1050	1050	1135	1101	97	28	2	0	15732	13957	7681	55	2005	2005	2099	864	41	83	77	0	0.000	0.000	0.000	0.000	0.000	0.000	0.000	0.000	0.000	0.000	0.000	0.000	0.000	0.000	0.045	0.057	0.068	0.075	3.690	0.058	0.386	316	2384	100	621	13727	14348	687	11952	12639	Error	Error	-4.466	621	13727	687	11952	548784	4410472	0.547	13.725	0	0	0
1	5	4	"A20"	"A20"	14950	63665	100	2041	2288	1990	86	1178	1178	1304	700	53	58	24	0	16268	15033	5202	34	2063	2063	2161	705	32	96	93	0	0.000	0.000	0.000	0.000	0.000	0.000	0.000	0.000	0.000	0.000	0.000	0.000	0.000	0.000	0.061	0.086	0.072	0.069	3.141	0.078	0.133	316	2384	100	863	14205	15068	1110	12970	14080	Error	Error	-4.041	863	14205	1110	12970	723114	4750440	1.406	18.258	0	0	0
1	6	4	"A20"	"A20"	15250	63665	100	1809	1843	748	40	1038	1038	1147	1508	131	12	0	0	15806	14848	5724	38	1963	1963	2041	719	35	95	90	0	0.000	0.000	0.000	0.000	0.000	0.000	0.000	0.000	0.000	0.000	0.000	0.000	0.000	0.000	0.056	0.062	0.063	0.060	2.521	0.089	0.062	316	2384	100	771	13843	14614	805	12885	13690	Error	Error	-4.166	771	13843	805	12885	582331	4692089	0.462	17.812	0	0	0
1	7	4	"A21"	"A21"	15550	63665	100	1711	1725	673	39	984	984	1085	848	78	43	8	0	16716	15354	8196	53	1949	1949	2084	1212	58	83	80	0	0.000	0.000	0.000	0.000	0.000	0.000	0.000	0.000	0.000	0.000	0.000	0.000	0.000	0.000	0.049	0.055	0.059	0.063	2.567	0.055	0.364	316	2384	100	727	14767	15494	741	13405	14146	Error	Error	-4.344	727	14767	741	13405	545049	4851761	0.755	10.949	0	0	0
1	8	4	"A21"	"A21"	15850	63665	100	1959	2089	1341	64	1035	1035	1107	859	77	53	13	0	16132	15618	6486	41	1946	1946	1996	555	27	97	96	0	0.000	0.000	0.000	0.000	0.000	0.000	0.000	0.000	0.000	0.000	0.000	0.000	0.000	0.000	0.065	0.077	0.072	0.070	2.704	0.068	0.251	316	2384	100	924	14186	15110	1054	13672	14726	Error	Error	-3.940	924	14186	1054	13672	660163	4935174	1.143	24.544	0	0	0
1	9	4	"A21"	"A21"	16150	63665	100	1778	1953	1501	76	1031	1031	1183	1669	141	9	2	0	16365	15366	7096	46	1947	1947	2043	912	44	94	87	0	0.000	0.000	0.000	0.000	0.000	0.000	0.000	0.000	0.000	0.000	0.000	0.000	0.000	0.000	0.052	0.069	0.060	0.063	3.044	0.052	0.021	316	2384	100	747	14418	15165	922	13419	14341	Error	Error	-4.271	747	14418	922	13419	617060	4855676	0.461	14.609	0	0	0
1	10	4	"A22"	"A22"	16450	63660	100	1728	1772	993	56	1025	1025	1092	783	71	45	12	0	16862	15131	8526	56	1948	1948	2342	2326	99	75	73	0	0.000	0.000	0.000	0.000	0.000	0.000	0.000	0.000	0.000	0.000	0.000	0.000	0.000	0.000	0.047	0.057	0.057	0.063	3.695	0.057	0.156	316	2384	100	703	14914	15617	747	13183	13930	Error	Error	-4.407	703	14914	747	13183	560028	4781479	0.868	5.498	0	0	0
1	11	4	"A22"	"A22"	16750	63660	100	2008	2011	882	43	1002	1002	1105	1363	123	29	1	0	20012	18371	6592	35	1974	1974	2221	2057	92	90	89	0	0.000	0.000	0.000	0.000	0.000	0.000	0.000	0.000	0.000	0.000	0.000	0.000	0.000	0.000	0.056	0.062	0.062	0.061	2.101	0.095	0.167	316	2384	100	1006	18038	19044	1009	16397	17406	Error	Error	-4.164	1006	18038	1009	16397	635357	5805142	0.665	7.851	0	0	0
1	12	4	"A22"	"A22"	17050	63660	100	1889	1975	685	34	1001	1001	1145	1245	108	31	2	0	19412	18167	6855	37	1970	1970	2203	1553	70	93	89	0	0.000	0.000	0.000	0.000	0.000	0.000	0.000	0.000	0.000	0.000	0.000	0.000	0.000	0.000	0.051	0.060	0.059	0.058	2.492	0.067	0.136	316	2384	100	888	17442	18330	974	16197	17171	Error	Error	-4.296	888	17442	974	16197	624230	5740738	0.667	10.279	0	0	0
1	13	4	"A23"	"A23"	17345	63660	100	1805	1898	1323	69	1034	1034	1167	1361	116	18	1	0	16525	14694	7538	51	1971	1971	2114	1368	64	81	78	0	0.000	0.000	0.000	0.000	0.000	0.000	0.000	0.000	0.000	0.000	0.000	0.000	0.000	0.000	0.053	0.068	0.064	0.072	3.039	0.060	0.052	316	2384	100	771	14554	15325	864	12723	13587	Error	Error	-4.239	771	14554	864	12723	599806	4643372	0.537	9.196	0	0	0
1	14	4	"A23"	"A23"	17645	63660	100	1778	1844	893	48	1096	1096	1759	5594	318	0	0	0	16775	15083	6990	46	2030	2030	2678	5084	189	81	73	0	0.000	0.000	0.000	0.000	0.000	0.000	0.000	0.000	0.000	0.000	0.000	0.000	0.000	0.000	0.046	0.057	0.061	0.064	3.489	0.057	0.187	316	2384	100	682	14745	15427	748	13053	13801	Error	Error	-4.434	682	14745	748	13053	582629	4766298	0.015	2.440	0	0	0
1	15	4	"A23"	"A23"	17945	63660	100	1811	1858	733	39	1086	1086	1200	1218	101	23	1	0	15383	14689	7568	51	2017	2017	2245	1571	69	86	79	0	0.000	0.000	0.000	0.000	0.000	0.000	0.000	0.000	0.000	0.000	0.000	0.000	0.000	0.000	0.054	0.061	0.064	0.068	2.977	0.065	0.184	316	2384	100	725	13366	14091	772	12672	13444	Error	Error	-4.204	725	13366	772	12672	587041	4641740	0.540	7.921	0	0	0
1	16	4	"A24"	"A24"	18245	63660	100	1589	1752	1299	74	1095	1095	1471	3418	232	0	0	0	10956	10073	5995	59	2026	2026	2509	3664	146	68	56	0	0.000	0.000	0.000	0.000	0.000	0.000	0.000	0.000	0.000	0.000	0.000	0.000	0.000	0.000	0.055	0.082	0.082	0.097	4.255	0.593	0.439	316	2384	100	494	8930	9424	657	8047	8704	Error	Error	-4.176	494	8930	657	8047	553772	3183136	0.082	2.064	0	0	0
1	17	4	"A24"	"A24"	18545	63655	100	1582	1670	1019	61	1109	1109	1210	957	79	21	1	0	10656	10212	5185	50	2027	2027	2169	1169	53	85	79	0	0.000	0.000	0.000	0.000	0.000	0.000	0.000	0.000	0.000	0.000	0.000	0.000	0.000	0.000	0.055	0.069	0.075	0.078	3.732	0.067	0.103	316	2384	100	473	8629	9102	561	8185	8746	Error	Error	-4.189	473	8629	561	8185	527747	3227126	0.481	6.880	0	0	0
1	18	4	"A24"	"A24"	18845	63655	100	1708	1799	964	53	1164	1164	1372	2415	176	0	0	0	13684	11966	5325	44	2063	2063	2186	1117	51	87	81	0	0.000	0.000	0.000	0.000	0.000	0.000	0.000	0.000	0.000	0.000	0.000	0.000	0.000	0.000	0.047	0.064	0.072	0.068	2.803	0.131	0.047	316	2384	100	544	11621	12165	635	9903	10538	Error	Error	-4.417	544	11621	635	9903	568552	3781121	0.177	8.756	0	0	0
1	1	5	"A25"	"A25"	13755	63970	100	1473	1586	865	54	1011	1011	1073	622	57	41	14	0	14390	14249	7850	55	1995	1995	2056	601	29	90	85	0	0.000	0.000	0.000	0.000	0.000	0.000	0.000	0.000	0.000	0.000	0.000	0.000	0.000	0.000	0.037	0.047	0.049	0.050	3.588	0.049	0.156	316	2384	100	462	12395	12857	575	12254	12829	Error	Error	-4.746	462	12395	575	12254	501040	4502590	0.825	20.288	0	0	0
1	2	5	"A25"	"A25"	14055	63970	100	1615	1693	681	40	1006	1006	1851	6672	360	0	0	0	17637	16418	8174	49	1968	1968	2419	2991	123	90	77	0	0.000	0.000	0.000	0.000	0.000	0.000	0.000	0.000	0.000	0.000	0.000	0.000	0.000	0.000	0.039	0.048	0.049	0.050	2.432	0.048	0.294	316	2384	100	609	15669	16278	687	14450	15137	Error	Error	-4.685	609	15669	687	14450	535095	5188174	-0.024	4.680	0	0	0
1	3	5	"A25"	"A25"	14355	63970	100	1644	1728	795	46	988	988	1023	485	47	60	34	0	15801	15295	7729	50	1973	1973	2048	876	42	97	93	0	0.000	0.000	0.000	0.000	0.000	0.000	0.000	0.000	0.000	0.000	0.000	0.000	0.000	0.000	0.047	0.056	0.055	0.055	2.476	0.054	0.268	316	2384	100	656	13828	14484	740	13322	14062	Error	Error	-4.398	656	13828	740	13322	545918	4833091	1.454	15.122	0	0	0
1	4	5	"A26"	"A26"	14655	63970	100	1744	1761	623	35	993	993	1056	453	42	68	38	0	13031	12183	5887	48	1987	1987	2099	934	44	89	83	0	0.000	0.000	0.000	0.000	0.000	0.000	0.000	0.000	0.000	0.000	0.000	0.000	0.000	0.000	0.068	0.075	0.086	0.084	3.091	0.064	0.353	316	2384	100	751	11044	11795	768	10196	10964	Error	Error	-3.878	751	11044	768	10196	556320	3849982	1.556	10.797	0	0	0
1	5	5	"A26"	"A26"	14955	63965	100	1719	1783	820	45	1008	1008	1089	823	75	43	8	0	10882	11410	5234	45	2019	2019	2158	935	43	93	87	0	0.000	0.000	0.000	0.000	0.000	0.000	0.000	0.000	0.000	0.000	0.000	0.000	0.000	0.000	0.080	0.083	0.087	0.079	2.887	0.067	0.200	316	2384	100	711	8863	9574	775	9391	10166	Error	Error	-3.640	711	8863	775	9391	563274	3605548	0.843	9.895	0	0	0
1	6	5	"A26"	"A26"	15255	63965	100	1590	1715	818	47	980	980	1065	751	70	44	11	0	12443	12177	5636	46	1974	1974	2133	1130	52	89	85	0	0.000	0.000	0.000	0.000	0.000	0.000	0.000	0.000	0.000	0.000	0.000	0.000	0.000	0.000	0.058	0.072	0.075	0.067	3.383	0.064	0.280	316	2384	100	610	10469	11079	735	10203	10938	Error	Error	-4.101	610	10469	735	10203	541888	3847926	0.866	8.888	0	0	0
1	7	5	"A27"	"A27"	15555	63965	100	1733	1758	770	43	1005	1005	1114	1315	118	22	1	0	19110	16536	8360	50	1975	1975	2145	1368	63	84	78	0	0.000	0.000	0.000	0.000	0.000	0.000	0.000	0.000	0.000	0.000	0.000	0.000	0.000	0.000	0.042	0.052	0.056	0.056	3.008	0.054	0.447	316	2384	100	728	17135	17863	753	14561	15314	Error	Error	-4.557	728	17135	753	14561	555672	5225526	0.490	10.520	0	0	0
1	8	5	"A27"	"A27"	15855	63965	100	1596	1670	702	42	993	993	1081	690	63	46	16	0	14759	14433	8468	58	1953	1953	2114	1234	58	85	80	0	0.000	0.000	0.000	0.000	0.000	0.000	0.000	0.000	0.000	0.000	0.000	0.000	0.000	0.000	0.047	0.054	0.061	0.059	2.692	0.054	0.399	316	2384	100	603	12806	13409	677	12480	13157	Error	Error	-4.409	603	12806	677	12480	527604	4560708	0.854	9.983	0	0	0
1	9	5	"A27"	"A27"	16155	63965	100	1635	1908	3676	192	1019	1019	1237	2409	194	1	0	0	15172	14261	6895	48	1979	1979	2258	2750	121	79	79	0	0.000	0.000	0.000	0.000	0.000	0.000	0.000	0.000	0.000	0.000	0.000	0.000	0.000	0.000	0.047	0.072	0.058	0.061	2.979	0.075	0.045	316	2384	100	616	13193	13809	889	12282	13171	Error	Error	-4.421	616	13193	889	12282	603070	4506429	0.279	4.365	0	0	0
1	10	5	"A28"	"A28"	16455	63965	100	1885	1907	875	45	989	989	1083	885	81	50	12	0	22446	18430	9655	52	1984	1984	2225	2009	90	79	75	0	0.000	0.000	0.000	0.000	0.000	0.000	0.000	0.000	0.000	0.000	0.000	0.000	0.000	0.000	0.044	0.056	0.060	0.066	2.650	0.057	0.433	316	2384	100	896	20462	21358	918	16446	17364	Error	Error	-4.513	896	20462	918	16446	602468	5823927	0.931	8.066	0	0	0
1	11	5	"A28"	"A28"	16755	63960	100	1769	1860	1580	84	995	995	1068	618	57	60	25	0	20340	17482	9475	54	1969	1969	2212	1836	83	79	75	0	0.000	0.000	0.000	0.000	0.000	0.000	0.000	0.000	0.000	0.000	0.000	0.000	0.000	0.000	0.042	0.056	0.053	0.062	2.874	0.056	0.213	316	2384	100	774	18371	19145	865	15513	16378	Error	Error	-4.569	774	18371	865	15513	587776	5524266	1.282	8.317	0	0	0
1	12	5	"A28"	"A28"	17055	63960	100	1906	1946	814	41	998	998	1082	846	78	54	16	0	22121	19970	9971	49	1975	1975	2256	2084	92	84	79	0	0.000	0.000	0.000	0.000	0.000	0.000	0.000	0.000	0.000	0.000	0.000	0.000	0.000	0.000	0.045	0.053	0.054	0.056	2.564	0.052	0.297	316	2384	100	908	20146	21054	948	17995	18943	Error	Error	-4.472	908	20146	948	17995	615060	6310598	1.021	8.500	0	0	0
1	13	5	"A29"	"A29"	17350	63960	100	1658	1807	1117	61	1017	1017	1147	1359	118	19	2	0	18598	15299	8080	52	1985	1985	2153	1391	64	81	76	0	0.000	0.000	0.000	0.000	0.000	0.000	0.000	0.000	0.000	0.000	0.000	0.000	0.000	0.000	0.039	0.059	0.062	0.063	3.091	0.064	0.244	316	2384	100	641	16613	17254	790	13314	14104	Error	Error	-4.696	641	16613	790	13314	570857	4834525	0.486	9.451	0	0	0
1	14	5	"A29"	"A29"	17650	63960	100	1534	1679	1591	94	1024	1024	1115	960	86	27	2	0	13424	12468	7629	61	1990	1990	2191	1550	70	75	71	0	0.000	0.000	0.000	0.000	0.000	0.000	0.000	0.000	0.000	0.000	0.000	0.000	0.000	0.000	0.045	0.063	0.068	0.072	4.079	0.078	0.108	316	2384	100	510	11434	11944	655	10478	11133	Error	Error	-4.487	510	11434	655	10478	530669	3939734	0.588	6.630	0	0	0
1	15	5	"A29"	"A29"	17950	63960	100	1826	2365	4241	179	1070	1070	1277	2195	171	6	1	0	14374	13105	6912	52	2002	2002	2254	2096	92	79	77	0	0.000	0.000	0.000	0.000	0.000	0.000	0.000	0.000	0.000	0.000	0.000	0.000	0.000	0.000	0.061	0.117	0.075	0.089	3.679	0.290	0.095	316	2384	100	756	12372	13128	1295	11103	12398	Error	Error	-4.033	756	12372	1295	11103	747294	4141166	0.496	5.177	0	0	0
1	16	5	"A30"	"A30"	18250	63960	100	1827	1928	1431	74	1104	1104	1344	2519	187	2	0	0	14142	13157	7343	55	2036	2036	2258	1767	78	79	76	0	0.000	0.000	0.000	0.000	0.000	0.000	0.000	0.000	0.000	0.000	0.000	0.000	0.000	0.000	0.060	0.074	0.073	0.082	3.405	0.071	0.183	316	2384	100	723	12106	12829	824	11121	11945	Error	Error	-4.066	723	12106	824	11121	609196	4157729	0.232	6.168	0	0	0
1	17	5	"A30"	"A30"	18550	63955	100	1731	1778	763	42	1094	1094	1213	1048	86	28	3	0	11560	11787	6363	53	2042	2042	2225	1535	68	82	79	0	0.000	0.000	0.000	0.000	0.000	0.000	0.000	0.000	0.000	0.000	0.000	0.000	0.000	0.000	0.067	0.070	0.081	0.076	3.042	0.075	0.201	316	2384	100	637	9518	10155	684	9745	10429	Error	Error	-3.901	637	9518	684	9745	561865	3724686	0.539	6.229	0	0	0
1	18	5	"A30"	"A30"	18850	63955	100	1889	1996	842	42	1166	1166	1306	1664	127	11	1	0	13852	12912	6598	51	2060	2060	2190	1091	49	87	81	0	0.000	0.000	0.000	0.000	0.000	0.000	0.000	0.000	0.000	0.000	0.000	0.000	0.000	0.000	0.061	0.076	0.071	0.081	3.167	0.066	0.264	316	2384	100	723	11792	12515	830	10852	11682	Error	Error	-4.028	723	11792	830	10852	630698	4080081	0.415	9.828	0	0	0
1	1	6	"A31"	"A31"	13760	64270	100	1477	1540	580	37	951	951	1018	544	53	49	21	0	12131	13147	7552	57	1927	1927	2021	1335	66	89	84	0	0.000	0.000	0.000	0.000	0.000	0.000	0.000	0.000	0.000	0.000	0.000	0.000	0.000	0.000	0.052	0.052	0.060	0.058	3.219	0.050	0.325	316	2384	100	526	10204	10730	589	11220	11809	Error	Error	-4.278	526	10204	589	11220	486685	4154543	0.960	8.334	0	0	0
1	2	6	"A31"	"A31"	14060	64270	100	1724	1803	710	39	949	949	1029	835	81	46	11	0	17678	17231	6857	39	1950	1950	2042	930	45	99	97	0	0.000	0.000	0.000	0.000	0.000	0.000	0.000	0.000	0.000	0.000	0.000	0.000	0.000	0.000	0.049	0.056	0.054	0.051	2.353	0.053	0.408	316	2384	100	775	15728	16503	854	15281	16135	Error	Error	-4.343	775	15728	854	15281	569768	5444995	0.927	16.332	0	0	0
1	3	6	"A31"	"A31"	14360	64270	100	1833	1887	677	35	944	944	996	495	49	71	43	0	20185	19129	7330	38	1959	1959	2012	662	32	100	99	0	0.000	0.000	0.000	0.000	0.000	0.000	0.000	0.000	0.000	0.000	0.000	0.000	0.000	0.000	0.049	0.055	0.054	0.050	2.111	0.053	0.481	316	2384	100	889	18226	19115	943	17170	18113	Error	Error	-4.358	889	18226	943	17170	596372	6044796	1.800	25.856	0	0	0
1	4	6	"A32"	"A32"	14660	64270	100	1925	1844	704	38	975	975	1063	1424	133	22	0	0	25601	20986	10195	48	1989	1989	2117	1286	60	88	81	0	0.000	0.000	0.000	0.000	0.000	0.000	0.000	0.000	0.000	0.000	0.000	0.000	0.000	0.000	0.040	0.046	0.048	0.050	2.360	0.045	0.051	316	2384	100	950	23612	24562	869	18997	19866	Error	Error	-4.635	950	23612	869	18997	582688	6631679	0.548	14.673	0	0	0
1	5	6	"A32"	"A32"	14960	64265	100	1742	1916	2327	121	995	995	1092	1382	126	18	1	0	21966	18214	9804	53	1987	1987	2135	1094	51	88	81	0	0.000	0.000	0.000	0.000	0.000	0.000	0.000	0.000	0.000	0.000	0.000	0.000	0.000	0.000	0.037	0.057	0.050	0.056	2.796	0.067	0.200	316	2384	100	747	19979	20726	921	16227	17148	Error	Error	-4.741	747	19979	921	16227	605362	5755509	0.596	14.697	0	0	0
1	6	6	"A32"	"A32"	15260	64265	100	1817	1879	1150	61	970	970	1026	513	50	68	43	0	23184	19213	9873	51	1986	1986	2176	1565	71	83	78	0	0.000	0.000	0.000	0.000	0.000	0.000	0.000	0.000	0.000	0.000	0.000	0.000	0.000	0.000	0.040	0.053	0.055	0.058	2.439	0.058	0.374	316	2384	100	847	21198	22045	909	17227	18136	Error	Error	-4.645	847	21198	909	17227	593666	6071263	1.663	10.886	0	0	0
1	7	6	"A33"	"A33"	15560	64265	100	1584	1693	956	56	971	971	1128	1904	168	4	0	0	11931	12680	7557	59	1962	1962	2061	1161	56	87	81	0	0.000	0.000	0.000	0.000	0.000	0.000	0.000	0.000	0.000	0.000	0.000	0.000	0.000	0.000	0.061	0.067	0.071	0.075	3.267	0.104	0.026	316	2384	100	613	9969	10582	722	10718	11440	Error	Error	-4.023	613	9969	722	10718	535132	4006808	0.297	9.146	0	0	0
1	8	6	"A33"	"A33"	15860	64265	100	1474	1596	766	47	954	954	1032	808	78	37	9	0	13556	15159	9597	63	1950	1950	2032	1347	66	90	82	0	0.000	0.000	0.000	0.000	0.000	0.000	0.000	0.000	0.000	0.000	0.000	0.000	0.000	0.000	0.045	0.049	0.053	0.053	2.710	0.049	0.408	316	2384	100	520	11606	12126	642	13209	13851	Error	Error	-4.480	520	11606	642	13209	504393	4790361	0.698	9.745	0	0	0
1	9	6	"A33"	"A33"	16160	64265	100	1685	1775	1012	57	948	948	1052	1211	115	25	3	0	15228	16519	9849	59	1942	1942	2037	1239	60	93	87	0	0.000	0.000	0.000	0.000	0.000	0.000	0.000	0.000	0.000	0.000	0.000	0.000	0.000	0.000	0.055	0.057	0.057	0.054	2.871	0.052	0.208	316	2384	100	737	13286	14023	827	14577	15404	Error	Error	-4.172	737	13286	827	14577	560867	5220113	0.597	11.688	0	0	0
1	10	6	"A34"	"A34"	16460	64265	100	1465	1525	584	38	971	971	1075	1452	135	6	0	0	10966	11843	6485	54	1962	1962	2096	1775	84	85	82	0	0.000	0.000	0.000	0.000	0.000	0.000	0.000	0.000	0.000	0.000	0.000	0.000	0.000	0.000	0.055	0.056	0.064	0.060	3.019	0.058	0.088	316	2384	100	494	9004	9498	554	9881	10435	Error	Error	-4.188	494	9004	554	9881	481990	3742364	0.310	5.491	0	0	0
1	11	6	"A34"	"A34"	16760	64265	100	1488	1613	1144	70	977	977	1052	944	89	23	4	0	11908	12717	6912	54	1977	1977	2044	741	36	97	93	0	0.000	0.000	0.000	0.000	0.000	0.000	0.000	0.000	0.000	0.000	0.000	0.000	0.000	0.000	0.051	0.059	0.058	0.055	2.719	0.075	0.305	316	2384	100	511	9931	10442	636	10740	11376	Error	Error	-4.281	511	9931	636	10740	509859	4018556	0.594	14.404	0	0	0
1	12	6	"A34"	"A34"	17060	64260	100	1520	1589	613	38	991	991	1078	909	84	30	3	0	13799	14191	7967	56	1961	1961	2060	1019	49	93	90	0	0.000	0.000	0.000	0.000	0.000	0.000	0.000	0.000	0.000	0.000	0.000	0.000	0.000	0.000	0.045	0.049	0.053	0.046	3.160	0.058	0.146	316	2384	100	529	11838	12367	598	12230	12828	Error	Error	-4.484	529	11838	598	12230	501977	4484426	0.562	11.905	0	0	0
1	13	6	"A35"	"A35"	17355	64260	100	1721	1794	1468	81	1024	1024	1175	1770	150	4	0	0	11147	10878	5231	48	2010	2010	2250	2306	102	84	78	0	0.000	0.000	0.000	0.000	0.000	0.000	0.000	0.000	0.000	0.000	0.000	0.000	0.000	0.000	0.076	0.087	0.085	0.080	3.247	0.096	0.068	316	2384	100	697	9137	9834	770	8868	9638	Error	Error	-3.712	697	9137	770	8868	567059	3437314	0.350	3.742	0	0	0
1	14	6	"A35"	"A35"	17655	64260	100	1641	1864	2804	150	1024	1024	1113	1102	99	26	2	0	14898	14156	8411	59	1995	1995	2215	1814	81	78	74	0	0.000	0.000	0.000	0.000	0.000	0.000	0.000	0.000	0.000	0.000	0.000	0.000	0.000	0.000	0.048	0.069	0.061	0.066	3.584	0.085	0.106	316	2384	100	617	12903	13520	840	12161	13001	Error	Error	-4.386	617	12903	840	12161	588961	4473390	0.681	6.583	0	0	0
1	15	6	"A35"	"A35"	17955	64260	100	1762	1781	710	39	1040	1040	1146	916	79	40	2	0	10274	10049	3979	39	2016	2016	2198	1438	65	87	84	0	0.000	0.000	0.000	0.000	0.000	0.000	0.000	0.000	0.000	0.000	0.000	0.000	0.000	0.000	0.087	0.092	0.102	0.095	2.765	0.087	0.129	316	2384	100	722	8258	8980	741	8033	8774	Error	Error	-3.516	722	8258	741	8033	562836	3175445	0.693	5.460	0	0	0
1	16	6	"A36"	"A36"	18255	64260	100	1647	1669	597	35	1079	1079	1240	2086	168	0	0	0	12747	11763	5195	44	2010	2010	2172	1623	74	82	81	0	0.000	0.000	0.000	0.000	0.000	0.000	0.000	0.000	0.000	0.000	0.000	0.000	0.000	0.000	0.053	0.060	0.067	0.070	2.888	0.120	0.217	316	2384	100	568	10737	11305	590	9753	10343	Error	Error	-4.241	568	10737	590	9753	527393	3717238	0.206	5.909	0	0	0
1	17	6	"A36"	"A36"	18555	64260	100	1624	1728	773	44	1110	1110	1195	1042	87	22	2	0	11634	12432	5980	48	2028	2028	2113	791	37	95	90	0	0.000	0.000	0.000	0.000	0.000	0.000	0.000	0.000	0.000	0.000	0.000	0.000	0.000	0.000	0.054	0.059	0.062	0.059	2.851	0.060	0.135	316	2384	100	514	9606	10120	618	10404	11022	Error	Error	-4.224	514	9606	618	10404	546108	3928431	0.512	13.046	0	0	0
1	18	6	"A36"	"A36"	18855	64255	100	1784	1826	721	39	1102	1102	1226	1031	84	31	3	0	13598	13535	6829	50	2062	2062	2159	778	36	93	87	0	0.000	0.000	0.000	0.000	0.000	0.000	0.000	0.000	0.000	0.000	0.000	0.000	0.000	0.000	0.059	0.063	0.064	0.071	2.673	0.061	0.116	316	2384	100	682	11536	12218	724	11473	12197	Error	Error	-4.080	682	11536	724	11473	576866	4277159	0.582	14.622	0	0	0
1	1	7	"A37"	"A37"	13765	64570	100	1620	1673	718	42	965	965	1020	489	47	61	30	0	12389	12020	4419	36	1992	1992	2177	1036	47	93	92	0	0.000	0.000	0.000	0.000	0.000	0.000	0.000	0.000	0.000	0.000	0.000	0.000	0.000	0.000	0.063	0.071	0.073	0.070	2.944	0.069	0.324	316	2384	100	655	10397	11052	708	10028	10736	Error	Error	-3.989	655	10397	708	10028	528793	3798240	1.335	9.501	0	0	0
1	2	7	"A37"	"A37"	14065	64570	100	1779	1942	992	51	962	962	1020	471	46	73	44	0	11689	12008	3939	32	2022	2022	2399	1631	67	98	97	0	0.000	0.000	0.000	0.000	0.000	0.000	0.000	0.000	0.000	0.000	0.000	0.000	0.000	0.000	0.085	0.098	0.089	0.083	2.686	0.088	0.342	316	2384	100	817	9667	10484	980	9986	10966	Error	Error	-3.565	817	9667	980	9986	613633	3794532	1.958	5.891	0	0	0
1	3	7	"A37"	"A37"	14365	64570	100	1885	1921	773	40	950	950	995	407	40	73	54	0	10117	10541	3048	28	2035	2035	2332	1329	56	99	97	0	0.000	0.000	0.000	0.000	0.000	0.000	0.000	0.000	0.000	0.000	0.000	0.000	0.000	0.000	0.116	0.114	0.116	0.100	2.838	0.088	0.273	316	2384	100	935	8082	9017	971	8506	9477	Error	Error	-3.112	935	8082	971	8506	607058	3330973	2.275	6.177	0	0	0
1	4	7	"A38"	"A38"	14665	64570	100	1829	1806	666	36	925	925	1004	1217	121	29	0	0	21918	20057	7585	37	1992	1992	2104	1703	80	93	89	0	0.000	0.000	0.000	0.000	0.000	0.000	0.000	0.000	0.000	0.000	0.000	0.000	0.000	0.000	0.045	0.049	0.050	0.045	2.353	0.115	0.127	316	2384	100	904	19926	20830	881	18065	18946	Error	Error	-4.462	904	19926	881	18065	570656	6337940	0.659	10.542	0	0	0
1	5	7	"A38"	"A38"	14965	64570	100	1966	2014	893	44	938	938	971	372	38	84	66	0	22960	21576	7041	32	2001	2001	2040	411	20	100	99	0	0.000	0.000	0.000	0.000	0.000	0.000	0.000	0.000	0.000	0.000	0.000	0.000	0.000	0.000	0.049	0.055	0.054	0.049	2.210	0.054	0.299	316	2384	100	1028	20959	21987	1076	19575	20651	Error	Error	-4.350	1028	20959	1076	19575	636454	6817987	2.804	47.533	0	0	0
1	6	7	"A38"	"A38"	15265	64565	100	1887	1889	883	46	938	938	994	520	52	69	44	0	23162	20557	8540	41	1980	1980	2094	855	40	97	94	0	0.000	0.000	0.000	0.000	0.000	0.000	0.000	0.000	0.000	0.000	0.000	0.000	0.000	0.000	0.045	0.051	0.054	0.050	2.312	0.052	0.441	316	2384	100	949	21182	22131	951	18577	19528	Error	Error	-4.480	949	21182	951	18577	597008	6496151	1.721	21.594	0	0	0
1	7	7	"A39"	"A39"	15565	64565	100	1551	1663	686	41	924	924	991	733	73	44	14	0	14819	14966	7086	47	1940	1940	2013	722	35	98	93	0	0.000	0.000	0.000	0.000	0.000	0.000	0.000	0.000	0.000	0.000	0.000	0.000	0.000	0.000	0.049	0.057	0.057	0.056	2.887	0.053	0.332	316	2384	100	627	12879	13506	739	13026	13765	Error	Error	-4.360	627	12879	739	13026	525641	4729291	0.917	17.940	0	0	0
1	8	7	"A39"	"A39"	15865	64565	100	1500	1572	637	40	1019	1019	3411	11006	322	0	0	0	12688	12870	7851	61	2010	2010	4030	9348	231	53	20	0	0.000	0.000	0.000	0.000	0.000	0.000	0.000	0.000	0.000	0.000	0.000	0.000	0.000	0.000	0.045	0.051	0.055	0.057	3.113	0.895	0.474	316	2384	100	481	10678	11159	553	10860	11413	Error	Error	-4.472	481	10678	553	10860	496814	4066830	-0.167	0.946	0	0	0
1	9	7	"A39"	"A39"	16165	64565	100	1417	1577	1010	64	951	951	1029	950	92	27	2	0	11276	12729	7623	59	1951	1951	2025	998	49	96	90	0	0.000	0.000	0.000	0.000	0.000	0.000	0.000	0.000	0.000	0.000	0.000	0.000	0.000	0.000	0.050	0.058	0.060	0.058	2.680	0.057	0.076	316	2384	100	466	9325	9791	626	10778	11404	Error	Error	-4.323	466	9325	626	10778	498308	4022446	0.577	10.725	0	0	0
1	10	7	"A40"	"A40"	16465	64565	100	1545	1706	904	52	938	938	1015	742	73	41	13	0	18352	16229	8205	50	1976	1976	2054	1019	49	96	92	0	0.000	0.000	0.000	0.000	0.000	0.000	0.000	0.000	0.000	0.000	0.000	0.000	0.000	0.000	0.037	0.054	0.052	0.049	2.779	0.054	0.251	316	2384	100	607	16376	16983	768	14253	15021	Error	Error	-4.754	607	16376	768	14253	539239	5128413	0.931	13.911	0	0	0
1	11	7	"A40"	"A40"	16765	64565	100	1700	1962	1887	96	1020	1020	1152	1094	94	31	4	0	16328	15164	9383	61	2006	2006	2170	1511	69	83	75	0	0.000	0.000	0.000	0.000	0.000	0.000	0.000	0.000	0.000	0.000	0.000	0.000	0.000	0.000	0.047	0.072	0.057	0.067	4.231	0.056	0.030	316	2384	100	680	14322	15002	942	13158	14100	Error	Error	-4.397	680	14322	942	13158	620144	4791899	0.740	8.600	0	0	0
1	12	7	"A40"	"A40"	17065	64565	100	1561	1738	1886	108	1000	1000	1141	1531	134	11	0	0	18333	15803	9380	59	1996	1996	2084	831	39	96	89	0	0.000	0.000	0.000	0.000	0.000	0.000	0.000	0.000	0.000	0.000	0.000	0.000	0.000	0.000	0.034	0.053	0.048	0.049	2.996	0.056	0.150	316	2384	100	561	16337	16898	738	13807	14545	Error	Error	-4.864	561	16337	738	13807	549131	4993792	0.390	16.509	0	0	0
1	13	7	"A41"	"A41"	17360	64560	100	1921	2489	4762	191	979	979	1093	1086	99	41	7	0	12867	12663	6603	52	2027	2027	2198	1752	79	90	87	0	0.000	0.000	0.000	0.000	0.000	0.000	0.000	0.000	0.000	0.000	0.000	0.000	0.000	0.000	0.087	0.142	0.096	0.097	2.603	0.365	0.183	316	2384	100	942	10840	11782	1510	10636	12146	Error	Error	-3.524	942	10840	1510	10636	786545	4001446	1.285	5.973	0	0	0
1	14	7	"A41"	"A41"	17660	64560	100	1733	1876	1365	72	993	993	1122	1614	143	11	1	0	13758	13979	8480	60	2031	2031	2306	1709	74	82	78	0	0.000	0.000	0.000	0.000	0.000	0.000	0.000	0.000	0.000	0.000	0.000	0.000	0.000	0.000	0.063	0.074	0.071	0.075	3.338	0.082	0.143	316	2384	100	740	11727	12467	883	11948	12831	Error	Error	-3.986	740	11727	883	11948	592927	4417277	0.467	6.830	0	0	0
1	15	7	"A41"	"A41"	17960	64560	100	1867	1892	1006	53	1032	1032	1131	1289	113	21	3	0	14436	13553	7626	56	2025	2025	2138	1095	51	86	81	0	0.000	0.000	0.000	0.000	0.000	0.000	0.000	0.000	0.000	0.000	0.000	0.000	0.000	0.000	0.067	0.075	0.074	0.076	2.497	0.075	0.382	316	2384	100	835	12411	13246	860	11528	12388	Error	Error	-3.894	835	12411	860	11528	597766	4282856	0.590	10.425	0	0	0
1	16	7	"A42"	"A42"	18260	64560	100	1622	1811	1297	71	1065	1065	1137	895	78	33	8	0	12333	14295	8876	62	2022	2022	2105	890	42	93	87	0	0.000	0.000	0.000	0.000	0.000	0.000	0.000	0.000	0.000	0.000	0.000	0.000	0.000	0.000	0.054	0.061	0.058	0.057	3.026	0.060	0.156	316	2384	100	557	10311	10868	746	12273	13019	Error	Error	-4.210	557	10311	746	12273	572155	4517180	0.753	13.697	0	0	0
1	17	7	"A42"	"A42"	18560	64560	100	1647	1769	741	41	1096	1096	1229	1759	143	5	0	0	13777	14092	8066	57	2045	2045	2164	1220	56	92	87	0	0.000	0.000	0.000	0.000	0.000	0.000	0.000	0.000	0.000	0.000	0.000	0.000	0.000	0.000	0.047	0.056	0.062	0.062	2.877	0.071	0.151	316	2384	100	551	11732	12283	673	12047	12720	Error	Error	-4.412	551	11732	673	12047	558859	4453020	0.307	9.777	0	0	0
1	18	7	"A42"	"A42"	18860	64560	100	1667	1991	3436	172	1127	1127	1214	1170	96	21	3	0	12224	13780	8495	61	2091	2091	2152	654	30	96	93	0	0.000	0.000	0.000	0.000	0.000	0.000	0.000	0.000	0.000	0.000	0.000	0.000	0.000	0.000	0.053	0.074	0.061	0.060	3.213	0.071	0.053	316	2384	100	540	10133	10673	864	11689	12553	Error	Error	-4.230	540	10133	864	11689	629205	4354574	0.664	17.780	0	0	0
1	1	8	"A43"	"A43"	13770	64870	100	2006	1984	715	36	965	965	1050	1281	122	36	1	0	23362	20758	7245	34	1969	1969	2044	892	43	99	97	0	0.000	0.000	0.000	0.000	0.000	0.000	0.000	0.000	0.000	0.000	0.000	0.000	0.000	0.000	0.049	0.054	0.056	0.050	1.971	0.054	0.261	316	2384	100	1041	21393	22434	1019	18789	19808	Error	Error	-4.361	1041	21393	1019	18789	626971	6559497	0.729	20.980	0	0	0
1	2	8	"A43"	"A43"	14070	64870	100	2047	2062	643	31	918	918	962	383	39	88	73	0	25257	24250	6658	27	1987	1987	2036	741	36	100	100	0	0.000	0.000	0.000	0.000	0.000	0.000	0.000	0.000	0.000	0.000	0.000	0.000	0.000	0.000	0.049	0.051	0.050	0.047	1.738	0.051	0.561	316	2384	100	1129	23270	24399	1144	22263	23407	Error	Error	-4.365	1129	23270	1144	22263	651701	7663028	2.872	29.978	0	0	0
1	3	8	"A43"	"A43"	14370	64870	100	1896	1915	588	30	927	927	1193	3432	287	0	0	0	21850	20877	5268	25	1961	1961	2201	3155	143	100	96	0	0.000	0.000	0.000	0.000	0.000	0.000	0.000	0.000	0.000	0.000	0.000	0.000	0.000	0.000	0.049	0.052	0.051	0.045	2.011	0.053	0.528	316	2384	100	969	19889	20858	988	18916	19904	Error	Error	-4.359	969	19889	988	18916	604997	6597137	0.210	5.919	0	0	0
1	4	8	"A44"	"A44"	14670	64870	100	1752	1740	655	37	923	923	979	413	42	73	50	0	14270	13699	5410	39	1979	1979	2078	845	40	96	91	0	0.000	0.000	0.000	0.000	0.000	0.000	0.000	0.000	0.000	0.000	0.000	0.000	0.000	0.000	0.067	0.070	0.070	0.069	2.405	0.064	0.386	316	2384	100	829	12291	13120	817	11720	12537	Error	Error	-3.890	829	12291	817	11720	549912	4328812	1.843	13.753	0	0	0
1	5	8	"A44"	"A44"	14970	64870	100	1688	1736	615	35	918	918	957	401	41	78	48	0	17039	16418	4459	27	1971	1971	2031	684	33	100	99	0	0.000	0.000	0.000	0.000	0.000	0.000	0.000	0.000	0.000	0.000	0.000	0.000	0.000	0.000	0.051	0.057	0.056	0.047	2.423	0.056	0.334	316	2384	100	770	15068	15838	818	14447	15265	Error	Error	-4.290	770	15068	818	14447	548448	5188157	1.943	21.034	0	0	0
1	6	8	"A44"	"A44"	15270	64870	100	1688	1725	534	30	925	925	985	714	72	54	11	0	13734	14073	4635	32	1985	1985	2053	939	45	100	99	0	0.000	0.000	0.000	0.000	0.000	0.000	0.000	0.000	0.000	0.000	0.000	0.000	0.000	0.000	0.065	0.066	0.067	0.060	2.207	0.078	0.127	316	2384	100	763	11749	12512	800	12088	12888	Error	Error	-3.945	763	11749	800	12088	545123	4446983	1.036	12.801	0	0	0
1	7	8	"A45"	"A45"	15570	64865	100	1542	1609	632	39	928	928	1035	1246	120	15	2	0	12603	11987	4605	38	1960	1960	2142	1337	62	92	88	0	0.000	0.000	0.000	0.000	0.000	0.000	0.000	0.000	0.000	0.000	0.000	0.000	0.000	0.000	0.058	0.068	0.062	0.058	2.829	0.062	0.264	316	2384	100	614	10643	11257	681	10027	10708	Error	Error	-4.116	614	10643	681	10027	508352	3787922	0.461	7.364	0	0	0
1	8	8	"A45"	"A45"	15870	64865	100	1586	1661	591	35	934	934	1035	1191	115	21	0	0	12952	13667	5641	41	1977	1977	2142	1217	56	98	97	0	0.000	0.000	0.000	0.000	0.000	0.000	0.000	0.000	0.000	0.000	0.000	0.000	0.000	0.000	0.059	0.062	0.064	0.059	2.670	0.053	0.082	316	2384	100	652	10975	11627	727	11690	12417	Error	Error	-4.073	652	10975	727	11690	524913	4318876	0.526	9.470	0	0	0
1	9	8	"A45"	"A45"	16170	64865	100	1605	1790	1873	104	944	944	1083	1373	126	14	1	0	12655	13400	6210	46	1960	1960	2116	1775	83	96	94	0	0.000	0.000	0.000	0.000	0.000	0.000	0.000	0.000	0.000	0.000	0.000	0.000	0.000	0.000	0.062	0.074	0.064	0.064	2.381	0.108	0.111	316	2384	100	661	10695	11356	846	11440	12286	Error	Error	-4.016	661	10695	846	11440	565581	4234338	0.515	6.357	0	0	0
1	10	8	"A47"	"A47"	16470	64865	100	1798	1952	2281	116	917	917	1026	1178	114	28	2	0	12831	12575	4957	39	1964	1964	2117	1795	84	93	92	0	0.000	0.000	0.000	0.000	0.000	0.000	0.000	0.000	0.000	0.000	0.000	0.000	0.000	0.000	0.081	0.098	0.083	0.079	2.315	0.121	0.183	316	2384	100	881	10867	11748	1035	10611	11646	Error	Error	-3.625	881	10867	1035	10611	616893	3973672	0.786	5.826	0	0	0
1	11	8	"A47"	"A47"	16770	64865	100	1819	2204	3842	174	934	934	1020	783	76	57	13	0	13649	13788	4501	32	1965	1965	2057	1101	53	100	99	0	0.000	0.000	0.000	0.000	0.000	0.000	0.000	0.000	0.000	0.000	0.000	0.000	0.000	0.000	0.076	0.107	0.076	0.072	2.408	0.189	0.235	316	2384	100	885	11684	12569	1270	11823	13093	Error	Error	-3.723	885	11684	1270	11823	696371	4357108	1.512	10.655	0	0	0
1	12	8	"A47"	"A47"	17065	64865	100	1868	1945	1369	70	946	946	1092	1728	158	8	0	0	15494	14991	5375	35	1991	1991	2162	2140	98	95	92	0	0.000	0.000	0.000	0.000	0.000	0.000	0.000	0.000	0.000	0.000	0.000	0.000	0.000	0.000	0.068	0.077	0.071	0.066	2.139	0.085	0.075	316	2384	100	922	13503	14425	999	13000	13999	Error	Error	-3.872	922	13503	999	13000	614673	4737180	0.494	5.995	0	0	0
1	13	8	"A48"	"A48"	17365	64860	100	1719	1818	962	52	952	952	1058	1456	137	14	2	0	19890	17996	8153	45	1975	1975	2101	1566	74	89	86	0	0.000	0.000	0.000	0.000	0.000	0.000	0.000	0.000	0.000	0.000	0.000	0.000	0.000	0.000	0.043	0.054	0.054	0.053	2.319	0.059	0.066	316	2384	100	767	17915	18682	866	16021	16887	Error	Error	-4.546	767	17915	866	16021	574498	5686810	0.522	10.150	0	0	0
1	14	8	"A48"	"A48"	17665	64860	100	1701	1791	1089	60	995	995	1080	916	84	40	6	0	19520	17364	8904	51	1993	1993	2087	825	39	94	88	0	0.000	0.000	0.000	0.000	0.000	0.000	0.000	0.000	0.000	0.000	0.000	0.000	0.000	0.000	0.040	0.052	0.052	0.052	2.388	0.081	0.174	316	2384	100	706	17527	18233	796	15371	16167	Error	Error	-4.634	706	17527	796	15371	565985	5487069	0.776	18.518	0	0	0
1	15	8	"A48"	"A48"	17965	64860	100	1879	2023	1618	79	1020	1020	1086	742	68	56	21	0	22385	19691	8274	42	2022	2022	2088	812	38	98	94	0	0.000	0.000	0.000	0.000	0.000	0.000	0.000	0.000	0.000	0.000	0.000	0.000	0.000	0.000	0.042	0.057	0.053	0.048	2.552	0.056	0.189	316	2384	100	859	20363	21222	1003	17669	18672	Error	Error	-4.567	859	20363	1003	17669	639336	6222461	1.263	21.679	0	0	0
1	16	8	"A49"	"A49"	18265	64860	100	1701	1805	1016	56	1051	1051	1115	584	52	55	21	0	14704	14067	6485	46	2050	2050	2106	635	30	97	93	0	0.000	0.000	0.000	0.000	0.000	0.000	0.000	0.000	0.000	0.000	0.000	0.000	0.000	0.000	0.051	0.063	0.061	0.055	2.738	0.076	0.105	316	2384	100	650	12654	13304	754	12017	12771	Error	Error	-4.283	650	12654	754	12017	570385	4445153	1.182	18.836	0	0	0
1	17	8	"A49"	"A49"	18565	64860	100	1667	1798	1632	90	1081	1081	1146	704	61	42	10	0	14202	13732	6539	47	2067	2067	2135	858	40	94	88	0	0.000	0.000	0.000	0.000	0.000	0.000	0.000	0.000	0.000	0.000	0.000	0.000	0.000	0.000	0.048	0.061	0.060	0.057	2.587	0.071	0.162	316	2384	100	586	12135	12721	717	11665	12382	Error	Error	-4.372	586	12135	717	11665	568012	4339432	0.926	13.516	0	0	0
1	18	8	"A49"	"A49"	18865	64860	100	1793	2311	4379	189	1165	1165	1302	1634	125	13	2	0	11530	12799	7185	56	2127	2127	2267	1509	66	89	86	0	0.000	0.000	0.000	0.000	0.000	0.000	0.000	0.000	0.000	0.000	0.000	0.000	0.000	0.000	0.067	0.107	0.078	0.077	2.901	0.233	0.122	316	2384	100	628	9403	10031	1146	10672	11818	Error	Error	-3.904	628	9403	1146	10672	730404	4044532	0.618	6.979	0	0	0
1	1	9	"A50"	"A50"	13775	65170	100	1230	1334	559	41	943	943	974	376	38	43	21	0	8400	9933	5761	57	1949	1949	1982	554	27	96	92	0	0.000	0.000	0.000	0.000	0.000	0.000	0.000	0.000	0.000	0.000	0.000	0.000	0.000	0.000	0.044	0.049	0.060	0.057	3.034	0.047	0.217	316	2384	100	287	6451	6738	391	7984	8375	Error	Error	-4.490	287	6451	391	7984	421518	3138933	0.957	14.352	0	0	0
1	2	9	"A50"	"A50"	14075	65170	100	1515	1573	592	37	938	938	969	372	38	63	37	0	13914	14972	7190	48	1952	1952	1976	328	16	100	100	0	0.000	0.000	0.000	0.000	0.000	0.000	0.000	0.000	0.000	0.000	0.000	0.000	0.000	0.000	0.048	0.049	0.052	0.047	2.293	0.047	0.332	316	2384	100	577	11962	12539	635	13020	13655	Error	Error	-4.374	577	11962	635	13020	497154	4731287	1.624	39.622	0	0	0
1	3	9	"A50"	"A50"	14375	65170	100	1473	1523	546	35	924	924	964	558	57	48	17	0	13867	14543	7794	53	1949	1949	1986	746	37	99	97	0	0.000	0.000	0.000	0.000	0.000	0.000	0.000	0.000	0.000	0.000	0.000	0.000	0.000	0.000	0.046	0.048	0.055	0.049	2.448	0.044	0.344	316	2384	100	549	11918	12467	599	12594	13193	Error	Error	-4.440	549	11918	599	12594	481328	4595479	1.002	16.832	0	0	0
1	4	9	"A51"	"A51"	14675	65170	100	1501	1572	651	41	933	933	1012	1055	104	23	1	0	12581	12482	6148	49	1985	1985	2056	823	40	89	84	0	0.000	0.000	0.000	0.000	0.000	0.000	0.000	0.000	0.000	0.000	0.000	0.000	0.000	0.000	0.054	0.061	0.069	0.065	3.159	0.059	0.353	316	2384	100	568	10596	11164	639	10497	11136	Error	Error	-4.221	568	10596	639	10497	496648	3944254	0.531	12.668	0	0	0
1	5	9	"A51"	"A51"	14975	65170	100	1603	1690	760	44	923	923	990	652	65	51	16	0	14718	14389	5524	38	1966	1966	2029	710	34	98	94	0	0.000	0.000	0.000	0.000	0.000	0.000	0.000	0.000	0.000	0.000	0.000	0.000	0.000	0.000	0.053	0.062	0.059	0.056	2.531	0.059	0.288	316	2384	100	680	12752	13432	767	12423	13190	Error	Error	-4.229	680	12752	767	12423	534084	4547055	1.074	17.408	0	0	0
1	6	9	"A51"	"A51"	15275	65170	100	1721	1710	648	37	943	943	997	508	50	64	31	0	16880	15873	6412	40	1964	1964	2014	595	29	98	96	0	0.000	0.000	0.000	0.000	0.000	0.000	0.000	0.000	0.000	0.000	0.000	0.000	0.000	0.000	0.052	0.055	0.056	0.053	2.507	0.055	0.381	316	2384	100	778	14916	15694	767	13909	14676	Error	Error	-4.261	778	14916	767	13909	540503	5015898	1.404	23.292	0	0	0
1	7	9	"A52"	"A52"	15575	65170	100	1583	1626	654	40	921	921	1000	1103	110	21	1	0	8882	8943	4106	45	1984	1984	2093	1120	53	92	86	0	0.000	0.000	0.000	0.000	0.000	0.000	0.000	0.000	0.000	0.000	0.000	0.000	0.000	0.000	0.096	0.101	0.108	0.100	3.087	0.079	0.170	316	2384	100	662	6898	7560	705	6959	7664	Error	Error	-3.381	662	6898	705	6959	513779	2826110	0.568	6.116	0	0	0
1	8	9	"A52"	"A52"	15875	65165	100	1568	1584	553	34	937	937	1094	1996	182	0	0	0	8773	8813	3556	40	2004	2004	2136	1292	60	89	86	0	0.000	0.000	0.000	0.000	0.000	0.000	0.000	0.000	0.000	0.000	0.000	0.000	0.000	0.000	0.093	0.095	0.097	0.095	2.970	0.224	0.028	316	2384	100	631	6769	7400	647	6809	7456	Error	Error	-3.423	631	6769	647	6809	500643	2784946	0.245	5.168	0	0	0
1	9	9	"A52"	"A52"	16175	65165	100	1531	1614	1476	91	931	931	992	637	64	48	13	0	8720	8586	3022	35	1976	1976	2071	1045	50	92	90	0	0.000	0.000	0.000	0.000	0.000	0.000	0.000	0.000	0.000	0.000	0.000	0.000	0.000	0.000	0.089	0.103	0.106	0.091	2.801	0.092	0.112	316	2384	100	600	6744	7344	683	6610	7293	Error	Error	-3.491	600	6744	683	6610	510154	2713116	0.976	6.234	0	0	0
1	10	9	"A53"	"A53"	16475	65165	100	1442	1504	591	39	925	925	1004	940	93	24	1	0	11499	10488	4861	46	1951	1951	2040	1170	57	84	80	0	0.000	0.000	0.000	0.000	0.000	0.000	0.000	0.000	0.000	0.000	0.000	0.000	0.000	0.000	0.054	0.068	0.071	0.071	3.069	0.066	0.273	316	2384	100	517	9548	10065	579	8537	9116	Error	Error	-4.207	517	9548	579	8537	475169	3314155	0.532	7.221	0	0	0
1	11	9	"A53"	"A53"	16775	65165	100	1421	1472	547	37	924	924	995	666	66	39	8	0	12013	11023	4649	42	1978	1978	2083	1381	66	88	87	0	0.000	0.000	0.000	0.000	0.000	0.000	0.000	0.000	0.000	0.000	0.000	0.000	0.000	0.000	0.050	0.061	0.067	0.068	3.100	0.063	0.070	316	2384	100	497	10035	10532	548	9045	9593	Error	Error	-4.336	497	10035	548	9045	465078	3483369	0.716	6.474	0	0	0
1	12	9	"A53"	"A53"	17070	65165	100	1407	1410	565	40	946	946	1076	1768	164	1	0	0	11063	10371	5410	52	1992	1992	2189	1574	71	80	77	0	0.000	0.000	0.000	0.000	0.000	0.000	0.000	0.000	0.000	0.000	0.000	0.000	0.000	0.000	0.051	0.055	0.066	0.076	3.555	0.103	0.032	316	2384	100	461	9071	9532	464	8379	8843	Error	Error	-4.298	461	9071	464	8379	445519	3277304	0.189	5.198	0	0	0
1	13	9	"A54"	"A54"	17370	65165	100	1506	1561	772	49	967	967	1038	935	90	23	1	0	10845	10135	5027	49	1986	1986	2115	1836	86	77	76	0	0.000	0.000	0.000	0.000	0.000	0.000	0.000	0.000	0.000	0.000	0.000	0.000	0.000	0.000	0.061	0.073	0.077	0.085	3.793	0.062	0.107	316	2384	100	539	8859	9398	594	8149	8743	Error	Error	-4.039	539	8859	594	8149	493189	3202584	0.559	4.368	0	0	0
1	14	9	"A54"	"A54"	17670	65160	100	1376	1458	831	56	1021	1021	1136	1197	105	8	0	0	8765	8067	4140	51	2051	2051	2215	1515	68	74	71	0	0.000	0.000	0.000	0.000	0.000	0.000	0.000	0.000	0.000	0.000	0.000	0.000	0.000	0.000	0.053	0.073	0.095	0.090	3.996	0.075	0.126	316	2384	100	355	6714	7069	437	6016	6453	Error	Error	-4.241	355	6714	437	6016	460687	2549271	0.269	3.863	0	0	0
1	15	9	"A54"	"A54"	17970	65160	100	1490	1576	562	35	1016	1016	1087	724	66	33	8	0	11484	10359	4844	46	2027	2027	2142	1084	50	83	79	0	0.000	0.000	0.000	0.000	0.000	0.000	0.000	0.000	0.000	0.000	0.000	0.000	0.000	0.000	0.050	0.067	0.071	0.075	3.284	0.066	0.180	316	2384	100	474	9457	9931	560	8332	8892	Error	Error	-4.318	474	9457	560	8332	497892	3273290	0.675	7.580	0	0	0
1	16	9	"A55"	"A55"	18270	65160	100	1696	4205	10137	241	1088	1088	1327	2638	198	12	9	1	10625	11692	9717	83	2090	2090	2560	3803	148	73	55	1	0.000	0.000	0.000	0.000	0.000	0.000	0.000	0.000	0.000	0.000	0.000	0.000	0.000	0.000	0.071	0.325	0.100	0.131	4.747	0.850	0.721	316	2384	100	608	8535	9143	3117	9602	12719	Error	Error	-3.811	608	8535	3117	9602	1328628	3694691	1.091	2.401	0	0	0
1	17	9	"A55"	"A55"	18570	65160	100	1533	1601	762	47	1109	1109	1244	1749	140	2	0	0	8628	9582	5399	56	2119	2119	2261	1401	61	80	76	0	0.000	0.000	0.000	0.000	0.000	0.000	0.000	0.000	0.000	0.000	0.000	0.000	0.000	0.000	0.065	0.066	0.077	0.079	3.447	0.104	0.031	316	2384	100	424	6509	6933	492	7463	7955	Error	Error	-3.940	424	6509	492	7463	505993	3028041	0.204	5.226	0	0	0
1	18	9	"A55"	"A55"	18870	65160	100	1562	1662	635	38	1185	1185	1288	1327	103	10	0	0	9142	9353	5386	57	2172	2172	2302	1202	52	79	76	0	0.000	0.000	0.000	0.000	0.000	0.000	0.000	0.000	0.000	0.000	0.000	0.000	0.000	0.000	0.054	0.066	0.080	0.082	3.533	0.078	0.095	316	2384	100	377	6970	7347	477	7181	7658	Error	Error	-4.209	377	6970	477	7181	525237	2955483	0.282	5.866	0	0	0
1	1	10	"A56"	"A56"	13780	65475	100	1470	1552	616	39	948	948	996	443	44	55	24	0	11903	11237	4760	42	1960	1960	2008	461	22	97	93	0	0.000	0.000	0.000	0.000	0.000	0.000	0.000	0.000	0.000	0.000	0.000	0.000	0.000	0.000	0.052	0.065	0.063	0.059	3.298	0.058	0.119	316	2384	100	522	9943	10465	604	9277	9881	Error	Error	-4.252	522	9943	604	9277	490400	3550908	1.255	20.020	0	0	0
1	2	10	"A56"	"A56"	14080	65470	100	1543	1635	621	37	938	938	992	513	51	58	27	0	10761	10926	3075	28	2004	2004	2100	702	33	100	98	0	0.000	0.000	0.000	0.000	0.000	0.000	0.000	0.000	0.000	0.000	0.000	0.000	0.000	0.000	0.069	0.078	0.077	0.068	2.497	0.078	0.209	316	2384	100	605	8757	9362	697	8922	9619	Error	Error	-3.855	605	8757	697	8922	516779	3452588	1.253	12.573	0	0	0
1	3	10	"A56"	"A56"	14380	65470	100	1549	1579	604	38	957	957	1502	5232	348	0	0	0	10191	10271	3403	33	2018	2018	2506	4681	186	85	36	0	0.000	0.000	0.000	0.000	0.000	0.000	0.000	0.000	0.000	0.000	0.000	0.000	0.000	0.000	0.072	0.075	0.080	0.069	2.643	0.063	0.201	316	2384	100	592	8173	8765	622	8253	8875	Error	Error	-3.787	592	8173	622	8253	499027	3245573	0.015	1.659	0	0	0
1	4	10	"A57"	"A57"	14680	65470	100	1501	1546	556	35	947	947	1011	772	76	36	6	0	17564	15876	6800	42	1976	1976	2080	1020	49	92	87	0	0.000	0.000	0.000	0.000	0.000	0.000	0.000	0.000	0.000	0.000	0.000	0.000	0.000	0.000	0.036	0.043	0.044	0.044	2.598	0.043	0.235	316	2384	100	554	15588	16142	599	13900	14499	Error	Error	-4.814	554	15588	599	13900	488431	5016936	0.693	13.525	0	0	0
1	5	10	"A57"	"A57"	14980	65470	100	1486	1513	533	35	899	899	952	413	43	62	32	0	15975	15015	5598	37	1951	1951	1997	464	23	100	99	0	0.000	0.000	0.000	0.000	0.000	0.000	0.000	0.000	0.000	0.000	0.000	0.000	0.000	0.000	0.042	0.047	0.051	0.045	2.506	0.046	0.320	316	2384	100	587	14024	14611	614	13064	13678	Error	Error	-4.578	587	14024	614	13064	478184	4744700	1.358	28.056	0	0	0
1	6	10	"A57"	"A57"	15280	65470	100	1475	1527	600	39	914	914	1001	1373	137	8	0	0	16200	15171	5822	38	1967	1967	2033	580	28	99	98	0	0.000	0.000	0.000	0.000	0.000	0.000	0.000	0.000	0.000	0.000	0.000	0.000	0.000	0.000	0.039	0.046	0.048	0.043	2.431	0.047	0.297	316	2384	100	561	14233	14794	613	13204	13817	Error	Error	-4.665	561	14233	613	13204	482451	4794006	0.383	22.652	0	0	0
1	7	10	"A58"	"A58"	15580	65470	100	1563	1634	1088	66	927	927	1006	637	63	50	15	0	16167	14383	6515	45	1969	1969	2051	850	41	91	85	0	0.000	0.000	0.000	0.000	0.000	0.000	0.000	0.000	0.000	0.000	0.000	0.000	0.000	0.000	0.045	0.057	0.057	0.056	3.203	0.051	0.192	316	2384	100	636	14198	14834	707	12414	13121	Error	Error	-4.481	636	14198	707	12414	516413	4544922	0.986	14.508	0	0	0
1	8	10	"A58"	"A58"	15880	65470	100	1491	1583	1043	65	935	935	1059	1162	109	15	1	0	11460	11378	5137	45	1978	1978	2087	1488	71	94	91	0	0.000	0.000	0.000	0.000	0.000	0.000	0.000	0.000	0.000	0.000	0.000	0.000	0.000	0.000	0.059	0.069	0.069	0.060	3.056	0.073	0.146	316	2384	100	556	9482	10038	648	9400	10048	Error	Error	-4.092	556	9482	648	9400	500322	3595391	0.451	6.244	0	0	0
1	9	10	"A58"	"A58"	16180	65465	100	1370	1440	616	42	936	936	1013	951	93	18	2	0	12264	12760	5749	45	1965	1965	2041	758	37	95	93	0	0.000	0.000	0.000	0.000	0.000	0.000	0.000	0.000	0.000	0.000	0.000	0.000	0.000	0.000	0.042	0.047	0.057	0.049	2.751	0.057	0.112	316	2384	100	434	10299	10733	504	10795	11299	Error	Error	-4.569	434	10299	504	10795	455068	4032012	0.449	14.141	0	0	0
1	10	10	"A59"	"A59"	16480	65465	100	1425	1559	1350	86	944	944	1029	1345	130	7	0	0	9848	9822	4435	45	1972	1972	2023	963	47	92	88	0	0.000	0.000	0.000	0.000	0.000	0.000	0.000	0.000	0.000	0.000	0.000	0.000	0.000	0.000	0.061	0.078	0.074	0.071	2.733	0.079	0.124	316	2384	100	481	7876	8357	615	7850	8465	Error	Error	-4.033	481	7876	615	7850	492525	3103638	0.394	8.099	0	0	0
1	11	10	"A59"	"A59"	16780	65465	100	1377	1629	1414	86	956	956	1046	1079	103	14	3	0	7909	8003	3448	43	1934	1934	2046	1544	75	88	77	0	0.000	0.000	0.000	0.000	0.000	0.000	0.000	0.000	0.000	0.000	0.000	0.000	0.000	0.000	0.070	0.111	0.093	0.092	3.593	0.079	0.079	316	2384	100	421	5975	6396	673	6069	6742	Error	Error	-3.827	421	5975	673	6069	514695	2528916	0.540	3.858	0	0	0
1	12	10	"A59"	"A59"	17075	65465	100	1609	1830	1563	85	1010	1010	1104	837	75	33	5	0	10142	10832	5825	53	2004	2004	2116	1081	51	98	95	0	0.000	0.000	0.000	0.000	0.000	0.000	0.000	0.000	0.000	0.000	0.000	0.000	0.000	0.000	0.074	0.093	0.081	0.074	2.664	0.238	0.131	316	2384	100	599	8138	8737	820	8828	9648	Error	Error	-3.764	599	8138	820	8828	578274	3422822	0.867	8.063	0	0	0
1	13	10	"A60"	"A60"	17375	65465	100	1182	1268	516	40	983	983	1070	854	79	13	1	0	5744	8112	5752	70	2010	2010	2076	880	42	85	77	0	0.000	0.000	0.000	0.000	0.000	0.000	0.000	0.000	0.000	0.000	0.000	0.000	0.000	0.000	0.053	0.047	0.078	0.082	5.157	0.054	0.031	316	2384	100	199	3734	3933	285	6102	6387	Error	Error	-4.230	199	3734	285	6102	400558	2563515	0.232	6.859	0	0	0
1	14	10	"A60"	"A60"	17675	65465	100	1192	1307	570	43	1024	1024	1147	1704	148	1	0	0	5117	7508	5739	76	2028	2028	2131	1188	55	76	60	0	0.000	0.000	0.000	0.000	0.000	0.000	0.000	0.000	0.000	0.000	0.000	0.000	0.000	0.000	0.054	0.052	0.085	0.106	5.071	0.049	0.164	316	2384	100	168	3089	3257	283	5480	5763	Error	Error	-4.201	168	3089	283	5480	412864	2372633	0.094	4.526	0	0	0
1	15	10	"A60"	"A60"	17975	65460	100	1218	1350	629	46	1050	1050	1184	1696	143	1	0	0	5651	8427	6383	75	2065	2065	2173	1293	59	76	62	0	0.000	0.000	0.000	0.000	0.000	0.000	0.000	0.000	0.000	0.000	0.000	0.000	0.000	0.000	0.047	0.047	0.075	0.074	3.732	0.107	0.058	316	2384	100	168	3586	3754	300	6362	6662	Error	Error	-4.416	168	3586	300	6362	426498	2663070	0.098	4.837	0	0	0
1	16	10	"A61"	"A61"	18275	65460	100	1630	1686	791	46	1094	1094	1160	636	54	42	15	0	14145	12372	6859	55	2125	2125	2222	1011	45	82	75	0	0.000	0.000	0.000	0.000	0.000	0.000	0.000	0.000	0.000	0.000	0.000	0.000	0.000	0.000	0.045	0.058	0.065	0.073	3.785	0.065	0.252	316	2384	100	536	12020	12556	592	10247	10839	Error	Error	-4.487	536	12020	592	10247	532753	3909549	0.827	10.040	0	0	0
1	17	10	"A61"	"A61"	18575	65460	100	1592	1730	917	53	1118	1118	1178	749	63	34	10	0	12237	11413	5191	45	2113	2113	2169	712	32	92	89	0	0.000	0.000	0.000	0.000	0.000	0.000	0.000	0.000	0.000	0.000	0.000	0.000	0.000	0.000	0.047	0.066	0.065	0.063	3.055	0.083	0.180	316	2384	100	474	10124	10598	612	9300	9912	Error	Error	-4.417	474	10124	612	9300	546713	3606665	0.737	12.983	0	0	0
1	18	10	"A61"	"A61"	18875	65460	100	1610	1763	916	51	1196	1196	1298	1147	88	17	1	0	12385	12129	6890	56	2191	2191	2313	1127	48	87	83	0	0.000	0.000	0.000	0.000	0.000	0.000	0.000	0.000	0.000	0.000	0.000	0.000	0.000	0.000	0.041	0.057	0.063	0.062	3.671	0.068	0.079	316	2384	100	414	10194	10608	567	9938	10505	Error	Error	-4.622	414	10194	567	9938	557175	3832690	0.405	8.710	0	0	0
1	1	11	"A62"	"A62"	13785	65775	100	1234	1265	490	38	938	938	985	526	53	30	6	0	8806	9189	4861	52	1945	1945	1979	494	24	96	93	0	0.000	0.000	0.000	0.000	0.000	0.000	0.000	0.000	0.000	0.000	0.000	0.000	0.000	0.000	0.043	0.045	0.062	0.055	3.039	0.047	0.234	316	2384	100	296	6861	7157	327	7244	7571	Error	Error	-4.535	296	6861	327	7244	399780	2903609	0.532	14.595	0	0	0
1	2	11	"A62"	"A62"	14085	65775	100	1327	1415	551	38	954	954	997	466	46	43	17	0	10674	10981	5522	50	1946	1946	1998	605	30	98	97	0	0.000	0.000	0.000	0.000	0.000	0.000	0.000	0.000	0.000	0.000	0.000	0.000	0.000	0.000	0.043	0.051	0.060	0.054	2.681	0.046	0.158	316	2384	100	373	8728	9101	461	9035	9496	Error	Error	-4.548	373	8728	461	9035	447167	3470102	0.897	14.848	0	0	0
1	3	11	"A62"	"A62"	14385	65770	100	1287	1406	779	55	943	943	993	423	42	45	20	0	9378	10493	5895	56	1965	1965	2102	1281	60	93	85	0	0.000	0.000	0.000	0.000	0.000	0.000	0.000	0.000	0.000	0.000	0.000	0.000	0.000	0.000	0.046	0.054	0.064	0.060	3.046	0.048	0.227	316	2384	100	344	7413	7757	463	8528	8991	Error	Error	-4.430	344	7413	463	8528	444355	3315815	0.976	6.550	0	0	0
1	4	11	"A63"	"A63"	14685	65770	100	1690	1781	933	52	944	944	1053	1420	134	19	1	0	17377	16124	7941	49	1967	1967	2122	1776	83	88	84	0	0.000	0.000	0.000	0.000	0.000	0.000	0.000	0.000	0.000	0.000	0.000	0.000	0.000	0.000	0.048	0.059	0.060	0.055	2.324	0.063	0.425	316	2384	100	746	15410	16156	837	14157	14994	Error	Error	-4.369	746	15410	837	14157	562751	5095092	0.513	7.884	0	0	0
1	5	11	"A63"	"A63"	14985	65770	100	1760	1766	675	38	958	958	1262	3222	255	0	0	0	19056	17268	5998	34	1973	1973	2135	1761	82	93	91	0	0.000	0.000	0.000	0.000	0.000	0.000	0.000	0.000	0.000	0.000	0.000	0.000	0.000	0.000	0.047	0.053	0.056	0.051	2.408	0.055	0.411	316	2384	100	802	17083	17885	808	15295	16103	Error	Error	-4.413	802	17083	808	15295	558203	5456610	0.156	8.593	0	0	0
1	6	11	"A63"	"A63"	15285	65770	100	1691	1787	1009	56	950	950	1040	879	84	42	6	0	17179	16805	6511	38	1975	1975	2114	1297	61	95	93	0	0.000	0.000	0.000	0.000	0.000	0.000	0.000	0.000	0.000	0.000	0.000	0.000	0.000	0.000	0.049	0.056	0.054	0.052	2.542	0.057	0.246	316	2384	100	741	15204	15945	837	14830	15667	Error	Error	-4.359	741	15204	837	14830	564579	5310356	0.850	11.327	0	0	0
1	7	11	"A64"	"A64"	15585	65770	100	1563	1676	1220	72	944	944	1006	558	55	54	19	0	13473	12759	5825	45	1984	1984	2052	802	39	94	89	0	0.000	0.000	0.000	0.000	0.000	0.000	0.000	0.000	0.000	0.000	0.000	0.000	0.000	0.000	0.054	0.068	0.070	0.067	2.841	0.063	0.140	316	2384	100	619	11489	12108	732	10775	11507	Error	Error	-4.214	619	11489	732	10775	529612	4031744	1.201	13.350	0	0	0
1	8	11	"A64"	"A64"	15885	65770	100	1624	1844	3478	188	952	952	1128	2400	212	1	0	0	11747	11856	4326	36	2014	2014	2215	2425	109	94	90	0	0.000	0.000	0.000	0.000	0.000	0.000	0.000	0.000	0.000	0.000	0.000	0.000	0.000	0.000	0.069	0.091	0.071	0.066	2.828	0.097	0.049	316	2384	100	672	9733	10405	892	9842	10734	Error	Error	-3.856	672	9733	892	9842	582708	3746373	0.298	3.976	0	0	0
1	9	11	"A64"	"A64"	16185	65765	100	1624	1760	2095	119	944	944	1037	1072	103	26	2	0	13274	12866	5237	40	1987	1987	2107	1009	47	92	90	0	0.000	0.000	0.000	0.000	0.000	0.000	0.000	0.000	0.000	0.000	0.000	0.000	0.000	0.000	0.060	0.075	0.071	0.065	2.798	0.085	0.166	316	2384	100	680	11287	11967	816	10879	11695	Error	Error	-4.053	680	11287	816	10879	556293	4065757	0.674	10.663	0	0	0
1	10	11	"A65"	"A65"	16485	65765	100	1893	1890	655	34	964	964	1046	695	66	63	26	0	22848	20678	7275	35	1990	1990	2192	1535	70	94	90	0	0.000	0.000	0.000	0.000	0.000	0.000	0.000	0.000	0.000	0.000	0.000	0.000	0.000	0.000	0.045	0.050	0.051	0.047	2.242	0.051	0.286	316	2384	100	929	20858	21787	926	18688	19614	Error	Error	-4.489	929	20858	926	18688	597339	6534141	1.214	12.043	0	0	0
1	11	11	"A65"	"A65"	16780	65765	100	1691	1772	651	36	966	966	1046	898	85	43	6	0	19869	17924	7160	39	1976	1976	2207	1688	76	91	87	0	0.000	0.000	0.000	0.000	0.000	0.000	0.000	0.000	0.000	0.000	0.000	0.000	0.000	0.000	0.041	0.051	0.052	0.049	2.577	0.051	0.219	316	2384	100	725	17893	18618	806	15948	16754	Error	Error	-4.625	725	17893	806	15948	560087	5664010	0.808	9.311	0	0	0
1	12	11	"A65"	"A65"	17080	65765	100	1820	1870	789	42	1008	1008	1169	1743	149	7	0	0	21361	19238	7994	41	2020	2020	2324	2058	88	91	86	0	0.000	0.000	0.000	0.000	0.000	0.000	0.000	0.000	0.000	0.000	0.000	0.000	0.000	0.000	0.042	0.050	0.047	0.045	2.525	0.057	0.292	316	2384	100	812	19341	20153	862	17218	18080	Error	Error	-4.574	812	19341	862	17218	590933	6079311	0.402	8.219	0	0	0
1	13	11	"A66"	"A66"	17380	65765	100	1621	1658	629	37	1000	1000	1083	907	83	33	4	0	16633	14960	7249	48	2043	2043	2155	1291	59	85	81	0	0.000	0.000	0.000	0.000	0.000	0.000	0.000	0.000	0.000	0.000	0.000	0.000	0.000	0.000	0.043	0.051	0.056	0.057	3.064	0.055	0.134	316	2384	100	621	14590	15211	658	12917	13575	Error	Error	-4.554	621	14590	658	12917	524062	4727447	0.634	9.919	0	0	0
1	14	11	"A66"	"A66"	17680	65765	100	1501	1609	705	43	1026	1026	1078	566	52	45	17	0	14836	13568	7006	51	2063	2063	2183	1074	49	86	81	0	0.000	0.000	0.000	0.000	0.000	0.000	0.000	0.000	0.000	0.000	0.000	0.000	0.000	0.000	0.037	0.051	0.055	0.051	3.784	0.056	0.343	316	2384	100	475	12773	13248	583	11505	12088	Error	Error	-4.749	475	12773	583	11505	508438	4287503	0.938	10.601	0	0	0
1	15	11	"A66"	"A66"	17980	65765	100	1653	1766	1182	66	1046	1046	1122	738	65	40	10	0	15286	14345	6495	45	2081	2081	2152	818	38	92	87	0	0.000	0.000	0.000	0.000	0.000	0.000	0.000	0.000	0.000	0.000	0.000	0.000	0.000	0.000	0.046	0.059	0.057	0.057	3.121	0.055	0.090	316	2384	100	607	13205	13812	720	12264	12984	Error	Error	-4.443	607	13205	720	12264	557931	4532896	0.873	14.906	0	0	0
1	16	11	"A67"	"A67"	18280	65760	100	1508	1570	578	36	1090	1090	1167	807	69	25	4	0	10285	9718	5113	52	2123	2123	2241	1179	52	79	76	0	0.000	0.000	0.000	0.000	0.000	0.000	0.000	0.000	0.000	0.000	0.000	0.000	0.000	0.000	0.051	0.063	0.076	0.078	3.460	0.104	0.261	316	2384	100	418	8162	8580	480	7595	8075	Error	Error	-4.287	418	8162	480	7595	496105	3070921	0.499	6.342	0	0	0
1	17	11	"A67"	"A67"	18580	65760	100	1669	1739	666	38	1168	1168	1279	1105	86	19	1	0	10049	11219	6523	58	2153	2153	2309	1362	58	86	78	0	0.000	0.000	0.000	0.000	0.000	0.000	0.000	0.000	0.000	0.000	0.000	0.000	0.000	0.000	0.063	0.063	0.074	0.077	3.505	0.075	0.087	316	2384	100	501	7896	8397	571	9066	9637	Error	Error	-3.978	501	7896	571	9066	549619	3545149	0.416	6.542	0	0	0
1	18	11	"A67"	"A67"	18880	65760	100	1567	1668	748	44	1233	1233	1874	5289	282	0	0	0	9886	11176	6508	58	2202	2202	2780	4730	170	72	43	0	0.000	0.000	0.000	0.000	0.000	0.000	0.000	0.000	0.000	0.000	0.000	0.000	0.000	0.000	0.043	0.048	0.058	0.055	4.107	0.811	0.391	316	2384	100	334	7684	8018	435	8974	9409	Error	Error	-4.524	334	7684	435	8974	527116	3531532	-0.039	1.775	0	0	0
1	1	12	"A68"	"A68"	13790	66075	100	1373	1424	587	41	948	948	1048	1249	119	7	0	0	9075	10572	6078	57	1954	1954	2042	1309	64	90	82	0	0.000	0.000	0.000	0.000	0.000	0.000	0.000	0.000	0.000	0.000	0.000	0.000	0.000	0.000	0.060	0.055	0.066	0.069	3.282	0.051	0.154	316	2384	100	425	7121	7546	476	8618	9094	Error	Error	-4.067	425	7121	476	8618	449949	3340894	0.301	6.516	0	0	0
1	2	12	"A68"	"A68"	14090	66075	100	1461	1516	546	36	930	930	982	550	56	49	14	0	11526	12206	6061	49	1937	1937	2030	933	45	99	97	0	0.000	0.000	0.000	0.000	0.000	0.000	0.000	0.000	0.000	0.000	0.000	0.000	0.000	0.000	0.055	0.057	0.062	0.055	2.776	0.052	0.329	316	2384	100	531	9589	10120	586	10269	10855	Error	Error	-4.175	531	9589	586	10269	478906	3857086	0.971	10.907	0	0	0
1	3	12	"A68"	"A68"	14390	66075	100	1246	1341	506	37	949	949	1015	942	92	14	0	0	9696	9718	4171	42	1956	1956	2010	779	38	100	98	0	0.000	0.000	0.000	0.000	0.000	0.000	0.000	0.000	0.000	0.000	0.000	0.000	0.000	0.000	0.038	0.051	0.060	0.052	2.997	0.050	0.021	316	2384	100	297	7740	8037	392	7762	8154	Error	Error	-4.704	297	7740	392	7762	423828	3070761	0.346	9.895	0	0	0
1	4	12	"A69"	"A69"	14690	66070	100	1663	1677	641	38	931	931	1017	865	85	44	5	0	18286	17140	7212	42	1953	1953	2088	1513	72	91	89	0	0.000	0.000	0.000	0.000	0.000	0.000	0.000	0.000	0.000	0.000	0.000	0.000	0.000	0.000	0.045	0.049	0.050	0.049	2.444	0.046	0.186	316	2384	100	732	16333	17065	746	15187	15933	Error	Error	-4.480	732	16333	746	15187	529976	5416105	0.763	9.948	0	0	0
1	5	12	"A69"	"A69"	14990	66070	100	1784	1788	711	39	966	966	1139	2375	208	1	0	0	18827	17905	6098	34	1969	1969	2097	1404	66	97	95	0	0.000	0.000	0.000	0.000	0.000	0.000	0.000	0.000	0.000	0.000	0.000	0.000	0.000	0.000	0.049	0.052	0.052	0.046	2.511	0.127	0.065	316	2384	100	818	16858	17676	822	15936	16758	Error	Error	-4.365	818	16858	822	15936	564859	5657910	0.273	11.259	0	0	0
1	6	12	"A69"	"A69"	15290	66070	100	1904	1934	725	37	981	981	1121	1885	168	5	0	0	20889	20184	6513	32	2016	2016	2230	2315	103	97	96	0	0.000	0.000	0.000	0.000	0.000	0.000	0.000	0.000	0.000	0.000	0.000	0.000	0.000	0.000	0.049	0.052	0.051	0.046	2.337	0.108	0.129	316	2384	100	923	18873	19796	953	18168	19121	Error	Error	-4.354	923	18873	953	18168	611300	6378064	0.431	7.756	0	0	0
1	7	12	"A70"	"A70"	15590	66070	100	1467	1552	592	38	971	971	1072	890	83	27	3	0	15836	14365	6369	44	2014	2014	2111	976	46	91	89	0	0.000	0.000	0.000	0.000	0.000	0.000	0.000	0.000	0.000	0.000	0.000	0.000	0.000	0.000	0.036	0.047	0.055	0.053	3.142	0.054	0.101	316	2384	100	496	13822	14318	581	12351	12932	Error	Error	-4.800	496	13822	581	12351	490312	4539322	0.539	12.555	0	0	0
1	8	12	"A70"	"A70"	15890	66070	100	1595	1644	611	37	953	953	1013	632	62	50	18	0	14766	14935	7177	48	2005	2005	2114	953	45	97	96	0	0.000	0.000	0.000	0.000	0.000	0.000	0.000	0.000	0.000	0.000	0.000	0.000	0.000	0.000	0.050	0.053	0.056	0.049	2.604	0.050	0.383	316	2384	100	642	12761	13403	691	12930	13621	Error	Error	-4.313	642	12761	691	12930	519402	4719417	0.998	13.453	0	0	0
1	9	12	"A70"	"A70"	16190	66070	100	1595	1650	685	41	958	958	1032	843	81	37	6	0	15772	15354	7092	46	2008	2008	2083	758	36	97	95	0	0.000	0.000	0.000	0.000	0.000	0.000	0.000	0.000	0.000	0.000	0.000	0.000	0.000	0.000	0.046	0.052	0.052	0.050	2.667	0.048	0.333	316	2384	100	637	13764	14401	692	13346	14038	Error	Error	-4.433	637	13764	692	13346	521337	4851757	0.733	17.508	0	0	0
1	10	12	"A71"	"A71"	16490	66065	100	1600	1635	611	37	941	941	1004	698	69	46	12	0	17489	14993	7059	47	2004	2004	2122	1261	59	89	84	0	0.000	0.000	0.000	0.000	0.000	0.000	0.000	0.000	0.000	0.000	0.000	0.000	0.000	0.000	0.043	0.053	0.059	0.059	2.878	0.055	0.172	316	2384	100	659	15485	16144	694	12989	13683	Error	Error	-4.554	659	15485	694	12989	516619	4737696	0.904	10.207	0	0	0
1	11	12	"A71"	"A71"	16785	66065	100	1651	1702	687	40	977	977	1070	1147	107	22	1	0	18180	16773	7268	43	2027	2027	2112	916	43	95	93	0	0.000	0.000	0.000	0.000	0.000	0.000	0.000	0.000	0.000	0.000	0.000	0.000	0.000	0.000	0.042	0.049	0.050	0.047	2.670	0.047	0.051	316	2384	100	674	16153	16827	725	14746	15471	Error	Error	-4.583	674	16153	725	14746	537865	5300275	0.551	16.005	0	0	0
1	12	12	"A71"	"A71"	17085	66065	100	1592	1747	826	47	984	984	1181	2251	190	1	0	0	18619	16748	7981	47	2001	2001	2164	1975	91	93	90	0	0.000	0.000	0.000	0.000	0.000	0.000	0.000	0.000	0.000	0.000	0.000	0.000	0.000	0.000	0.037	0.052	0.053	0.049	2.600	0.060	0.124	316	2384	100	608	16618	17226	763	14747	15510	Error	Error	-4.773	608	16618	763	14747	551981	5292273	0.251	7.384	0	0	0
1	13	12	"A72"	"A72"	17385	66065	100	1528	1578	588	37	1047	1047	2523	8311	329	0	0	0	10164	9797	4442	45	2069	2069	3505	8221	234	49	3	0	0.000	0.000	0.000	0.000	0.000	0.000	0.000	0.000	0.000	0.000	0.000	0.000	0.000	0.000	0.059	0.069	0.076	0.076	2.773	0.154	0.471	316	2384	100	481	8095	8576	531	7728	8259	Error	Error	-4.073	481	8095	531	7728	498665	3095910	-0.114	0.765	0	0	0
1	14	12	"A72"	"A72"	17685	66065	100	1738	1817	1126	61	1010	1010	1120	1598	142	13	0	0	10328	11170	4573	40	2086	2086	2188	1245	56	96	94	0	0.000	0.000	0.000	0.000	0.000	0.000	0.000	0.000	0.000	0.000	0.000	0.000	0.000	0.000	0.088	0.089	0.088	0.079	2.845	0.140	0.075	316	2384	100	728	8242	8970	807	9084	9891	Error	Error	-3.501	728	8242	807	9084	574065	3529588	0.436	7.214	0	0	0
1	15	12	"A72"	"A72"	17985	66065	100	1680	1891	1335	70	1115	1115	1295	2163	167	3	0	0	10655	11375	5181	45	2172	2172	2314	1093	47	97	96	0	0.000	0.000	0.000	0.000	0.000	0.000	0.000	0.000	0.000	0.000	0.000	0.000	0.000	0.000	0.067	0.084	0.078	0.070	2.451	0.087	0.187	316	2384	100	565	8483	9048	776	9203	9979	Error	Error	-3.908	565	8483	776	9203	597546	3594539	0.276	8.290	0	0	0
1	16	12	"A73"	"A73"	18285	66065	100	1262	1365	654	47	1072	1072	1156	1050	90	6	0	0	3941	5411	3429	63	2079	2079	2143	935	43	78	49	0	0.000	0.000	0.000	0.000	0.000	0.000	0.000	0.000	0.000	0.000	0.000	0.000	0.000	0.000	0.102	0.088	0.145	0.157	3.663	0.133	0.043	316	2384	100	190	1862	2052	293	3332	3625	Error	Error	-3.293	190	1862	293	3332	431275	1709785	0.199	3.495	0	0	0
1	17	12	"A73"	"A73"	18585	66060	100	1253	1347	703	52	1120	1120	1186	866	73	7	1	0	3738	4965	3288	66	2141	2141	2186	638	29	82	59	0	0.000	0.000	0.000	0.000	0.000	0.000	0.000	0.000	0.000	0.000	0.000	0.000	0.000	0.000	0.083	0.080	0.159	0.164	5.400	0.139	0.053	316	2384	100	133	1597	1730	227	2824	3051	Error	Error	-3.586	133	1597	227	2824	425554	1568966	0.186	4.356	0	0	0
1	18	12	"A73"	"A73"	18885	66060	100	1232	1295	499	38	1215	1215	1798	4875	271	0	0	0	3634	4515	2860	63	2179	2179	2800	4875	174	15	3	0	0.000	0.000	0.000	0.000	0.000	0.000	0.000	0.000	0.000	0.000	0.000	0.000	0.000	0.000	0.012	0.034	0.189	0.189	4.780	0.494	0.081	316	2384	100	17	1455	1472	80	2336	2416	Error	Error	-6.419	17	1455	80	2336	409186	1426683	-0.103	0.352	0	0	0
1	1	13	"A74"	"A74"	13795	66375	100	1478	1518	651	42	964	964	1033	611	59	41	11	0	11824	11988	5835	48	1935	1935	1992	610	30	94	91	0	0.000	0.000	0.000	0.000	0.000	0.000	0.000	0.000	0.000	0.000	0.000	0.000	0.000	0.000	0.052	0.055	0.062	0.054	3.219	0.060	0.149	316	2384	100	514	9889	10403	554	10053	10607	Error	Error	-4.266	514	9889	554	10053	479697	3788303	0.794	16.387	0	0	0
1	2	13	"A74"	"A74"	14095	66375	100	1660	1678	598	35	931	931	964	367	38	72	49	0	15683	14692	5410	36	1933	1933	2026	743	36	98	95	0	0.000	0.000	0.000	0.000	0.000	0.000	0.000	0.000	0.000	0.000	0.000	0.000	0.000	0.000	0.053	0.059	0.058	0.056	2.221	0.055	0.394	316	2384	100	729	13750	14479	747	12759	13506	Error	Error	-4.237	729	13750	747	12759	530128	4642623	1.946	17.047	0	0	0
1	3	13	"A74"	"A74"	14395	66375	100	1610	1882	2205	117	963	963	1020	604	59	53	18	0	14851	13614	5168	37	1961	1961	2033	699	34	97	94	0	0.000	0.000	0.000	0.000	0.000	0.000	0.000	0.000	0.000	0.000	0.000	0.000	0.000	0.000	0.050	0.079	0.058	0.059	3.102	0.068	0.095	316	2384	100	647	12890	13537	919	11653	12572	Error	Error	-4.316	647	12890	919	11653	594668	4302178	1.427	16.568	0	0	0
1	4	13	"A75"	"A75"	14695	66375	100	2237	2181	846	38	983	983	1038	704	67	71	39	0	12122	12008	4644	38	1984	1984	2042	542	26	99	95	0	0.000	0.000	0.000	0.000	0.000	0.000	0.000	0.000	0.000	0.000	0.000	0.000	0.000	0.000	0.124	0.120	0.116	0.114	2.298	0.110	0.415	316	2384	100	1254	10138	11392	1198	10024	11222	Error	Error	-3.015	1254	10138	1198	10024	689175	3794512	1.624	18.387	0	0	0
1	5	13	"A75"	"A75"	14995	66370	100	2188	2195	832	37	932	932	1022	937	91	63	23	0	13755	13325	3955	29	1972	1972	2042	795	38	98	97	0	0.000	0.000	0.000	0.000	0.000	0.000	0.000	0.000	0.000	0.000	0.000	0.000	0.000	0.000	0.107	0.111	0.103	0.097	2.182	0.108	0.316	316	2384	100	1256	11783	13039	1263	11353	12616	Error	Error	-3.230	1256	11783	1263	11353	693777	4210778	1.252	14.192	0	0	0
1	6	13	"A75"	"A75"	15295	66370	100	2158	2194	929	42	955	955	1016	611	60	77	49	0	14700	14049	3949	28	1995	1995	2077	868	41	98	97	0	0.000	0.000	0.000	0.000	0.000	0.000	0.000	0.000	0.000	0.000	0.000	0.000	0.000	0.000	0.095	0.103	0.100	0.087	2.552	0.100	0.463	316	2384	100	1203	12705	13908	1239	12054	13293	Error	Error	-3.401	1203	12705	1239	12054	693378	4439419	1.928	13.793	0	0	0
1	7	13	"A76"	"A76"	15595	66370	100	1609	1634	633	38	992	992	1333	3798	284	0	0	0	14879	13085	5468	41	2035	2035	2442	4088	167	81	74	0	0.000	0.000	0.000	0.000	0.000	0.000	0.000	0.000	0.000	0.000	0.000	0.000	0.000	0.000	0.048	0.058	0.062	0.057	3.724	0.059	0.325	316	2384	100	617	12844	13461	642	11050	11692	Error	Error	-4.380	617	12844	642	11050	516303	4134757	0.079	2.603	0	0	0
1	8	13	"A76"	"A76"	15895	66370	100	1601	1659	559	33	966	966	1152	2453	212	0	0	0	14462	14461	5039	34	2027	2027	2218	2202	99	95	94	0	0.000	0.000	0.000	0.000	0.000	0.000	0.000	0.000	0.000	0.000	0.000	0.000	0.000	0.000	0.051	0.056	0.060	0.052	2.243	0.055	0.165	316	2384	100	635	12435	13070	693	12434	13127	Error	Error	-4.292	635	12435	693	12434	524234	4569794	0.207	5.560	0	0	0
1	9	13	"A76"	"A76"	16195	66370	100	1617	1719	1511	87	965	965	1000	426	42	64	34	0	14971	15280	5768	37	2007	2007	2068	528	25	99	97	0	0.000	0.000	0.000	0.000	0.000	0.000	0.000	0.000	0.000	0.000	0.000	0.000	0.000	0.000	0.050	0.057	0.054	0.050	2.283	0.062	0.197	316	2384	100	652	12964	13616	754	13273	14027	Error	Error	-4.313	652	12964	754	13273	543198	4828401	1.688	25.023	0	0	0
1	10	13	"A77"	"A77"	16495	66370	100	2756	2712	1139	41	970	970	1080	1128	104	68	35	0	10378	10426	3411	32	2051	2051	2159	919	42	96	93	0	0.000	0.000	0.000	0.000	0.000	0.000	0.000	0.000	0.000	0.000	0.000	0.000	0.000	0.000	0.214	0.208	0.205	0.178	2.544	0.216	0.386	316	2384	100	1786	8327	10113	1742	8375	10117	Error	Error	-2.221	1786	8327	1742	8375	857148	3294697	1.447	8.996	0	0	0
1	11	13	"A77"	"A77"	16790	66365	100	2822	2835	1311	46	982	982	1105	1610	145	57	13	0	11444	11239	4276	38	2068	2068	2182	1188	54	94	92	0	0.000	0.000	0.000	0.000	0.000	0.000	0.000	0.000	0.000	0.000	0.000	0.000	0.000	0.000	0.196	0.202	0.195	0.176	2.375	0.194	0.172	316	2384	100	1840	9376	11216	1853	9171	11024	Error	Error	-2.349	1840	9376	1853	9171	896011	3551459	1.075	7.624	0	0	0
1	12	13	"A77"	"A77"	17090	66365	100	2838	2847	1694	59	1007	1007	1122	1383	123	62	22	0	12348	11940	4135	34	2077	2077	2183	909	41	96	92	0	0.000	0.000	0.000	0.000	0.000	0.000	0.000	0.000	0.000	0.000	0.000	0.000	0.000	0.000	0.178	0.187	0.185	0.156	2.640	0.207	0.179	316	2384	100	1831	10271	12102	1840	9863	11703	Error	Error	-2.488	1831	10271	1840	9863	899566	3772977	1.247	10.734	0	0	0
1	13	13	"A78"	"A78"	17390	66365	100	1628	1815	1242	68	1005	1005	1095	824	75	37	10	0	11977	11281	5515	48	2069	2069	2142	772	36	89	85	0	0.000	0.000	0.000	0.000	0.000	0.000	0.000	0.000	0.000	0.000	0.000	0.000	0.000	0.000	0.063	0.088	0.080	0.084	2.874	0.089	0.213	316	2384	100	623	9908	10531	810	9212	10022	Error	Error	-3.991	623	9908	810	9212	573663	3564832	0.874	11.838	0	0	0
1	14	13	"A78"	"A78"	17690	66365	100	1718	1809	1077	59	1064	1064	1134	796	70	43	10	0	10817	10969	5506	50	2105	2105	2234	1023	45	85	84	0	0.000	0.000	0.000	0.000	0.000	0.000	0.000	0.000	0.000	0.000	0.000	0.000	0.000	0.000	0.075	0.084	0.083	0.088	3.075	0.088	0.142	316	2384	100	654	8712	9366	745	8864	9609	Error	Error	-3.736	654	8712	745	8864	571614	3466326	0.848	8.539	0	0	0
1	15	13	"A78"	"A78"	17990	66365	100	1683	1846	972	52	1068	1068	1165	1466	125	15	1	0	12380	11394	5207	45	2125	2125	2252	1428	63	87	84	0	0.000	0.000	0.000	0.000	0.000	0.000	0.000	0.000	0.000	0.000	0.000	0.000	0.000	0.000	0.060	0.084	0.077	0.080	3.013	0.136	0.088	316	2384	100	615	10255	10870	778	9269	10047	Error	Error	-4.060	615	10255	778	9269	583285	3600621	0.465	6.402	0	0	0
1	16	13	"A79"	"A79"	18290	66365	100	1545	1656	722	43	1065	1065	1117	465	41	50	27	0	10486	12523	7852	62	2115	2115	2239	1138	50	80	78	0	0.000	0.000	0.000	0.000	0.000	0.000	0.000	0.000	0.000	0.000	0.000	0.000	0.000	0.000	0.057	0.057	0.064	0.068	3.210	0.058	0.370	316	2384	100	480	8371	8851	591	10408	10999	Error	Error	-4.124	480	8371	591	10408	523335	3957263	1.159	9.037	0	0	0
1	17	13	"A79"	"A79"	18590	66360	100	1865	1921	658	34	1126	1126	1233	1442	116	15	0	0	14863	13255	7189	54	2224	2224	2361	1170	49	82	75	0	0.000	0.000	0.000	0.000	0.000	0.000	0.000	0.000	0.000	0.000	0.000	0.000	0.000	0.000	0.058	0.072	0.077	0.089	3.211	0.062	0.176	316	2384	100	739	12639	13378	795	11031	11826	Error	Error	-4.096	739	12639	795	11031	606917	4188454	0.477	9.311	0	0	0
1	18	13	"A79"	"A79"	18890	66360	100	1545	1692	1164	68	1187	1187	1509	2916	193	0	0	0	10125	11017	6734	61	2228	2228	2749	3689	134	69	51	0	0.000	0.000	0.000	0.000	0.000	0.000	0.000	0.000	0.000	0.000	0.000	0.000	0.000	0.000	0.045	0.057	0.063	0.073	4.569	0.065	0.183	316	2384	100	358	7897	8255	505	8789	9294	Error	Error	-4.463	358	7897	505	8789	534672	3481292	0.063	2.241	0	0	0
1	1	14	"A80"	"A80"	13800	66675	100	1305	1377	510	37	992	992	1127	2106	186	0	0	0	7821	8948	5170	57	1937	1937	2074	1945	93	78	70	0	0.000	0.000	0.000	0.000	0.000	0.000	0.000	0.000	0.000	0.000	0.000	0.000	0.000	0.000	0.053	0.055	0.068	0.072	3.983	0.263	0.154	316	2384	100	313	5884	6197	385	7011	7396	Error	Error	-4.233	313	5884	385	7011	435185	2827606	0.119	3.534	0	0	0
1	2	14	"A80"	"A80"	14100	66675	100	1418	1481	478	32	954	954	1006	453	45	50	22	0	10802	11742	4532	38	1951	1951	1992	441	22	98	98	0	0.000	0.000	0.000	0.000	0.000	0.000	0.000	0.000	0.000	0.000	0.000	0.000	0.000	0.000	0.052	0.054	0.058	0.050	2.756	0.051	0.182	316	2384	100	464	8851	9315	527	9791	10318	Error	Error	-4.254	464	8851	527	9791	467953	3710396	1.049	22.109	0	0	0
1	3	14	"A80"	"A80"	14400	66675	100	1439	1559	676	43	1037	1037	1099	538	48	39	15	0	10406	11518	4844	42	2004	2004	2056	464	22	99	96	0	0.000	0.000	0.000	0.000	0.000	0.000	0.000	0.000	0.000	0.000	0.000	0.000	0.000	0.000	0.048	0.055	0.058	0.047	2.921	0.056	0.140	316	2384	100	402	8402	8804	522	9514	10036	Error	Error	-4.385	402	8402	522	9514	492661	3639681	0.855	20.392	0	0	0
1	4	14	"A81"	"A81"	14700	66675	100	1565	1625	598	36	1018	1018	1136	1685	148	4	0	0	15600	14102	6369	45	2000	2000	2071	633	30	92	89	0	0.000	0.000	0.000	0.000	0.000	0.000	0.000	0.000	0.000	0.000	0.000	0.000	0.000	0.000	0.040	0.050	0.055	0.052	2.738	0.055	0.018	316	2384	100	547	13600	14147	607	12102	12709	Error	Error	-4.636	547	13600	607	12102	513641	4456230	0.290	19.006	0	0	0
1	5	14	"A81"	"A81"	15000	66670	100	1751	1775	608	34	975	975	1071	1136	106	25	0	0	17276	16364	5991	36	2000	2000	2050	537	26	98	98	0	0.000	0.000	0.000	0.000	0.000	0.000	0.000	0.000	0.000	0.000	0.000	0.000	0.000	0.000	0.051	0.056	0.059	0.051	2.348	0.059	0.067	316	2384	100	776	15276	16052	800	14364	15164	Error	Error	-4.299	776	15276	800	14364	560872	5170983	0.620	26.655	0	0	0
1	6	14	"A81"	"A81"	15300	66670	100	1746	1798	673	37	954	954	1023	606	59	62	23	0	17236	16293	5035	30	2008	2008	2082	584	28	98	98	0	0.000	0.000	0.000	0.000	0.000	0.000	0.000	0.000	0.000	0.000	0.000	0.000	0.000	0.000	0.052	0.059	0.060	0.052	2.290	0.057	0.318	316	2384	100	792	15228	16020	844	14285	15129	Error	Error	-4.265	792	15228	844	14285	568202	5148482	1.279	24.334	0	0	0
1	7	14	"A82"	"A82"	15600	66670	100	1661	1672	603	36	970	970	1030	546	53	56	25	0	17720	15275	6371	41	2004	2004	2062	594	28	95	89	0	0.000	0.000	0.000	0.000	0.000	0.000	0.000	0.000	0.000	0.000	0.000	0.000	0.000	0.000	0.044	0.053	0.057	0.054	2.455	0.052	0.310	316	2384	100	691	15716	16407	702	13271	13973	Error	Error	-4.507	691	15716	702	13271	528268	4826795	1.176	22.244	0	0	0
1	8	14	"A82"	"A82"	15900	66670	100	1820	1854	654	35	950	950	1044	934	89	44	5	0	20065	18533	4982	26	2005	2005	2082	678	32	99	98	0	0.000	0.000	0.000	0.000	0.000	0.000	0.000	0.000	0.000	0.000	0.000	0.000	0.000	0.000	0.048	0.055	0.053	0.051	1.989	0.055	0.122	316	2384	100	870	18060	18930	904	16528	17432	Error	Error	-4.376	870	18060	904	16528	585757	5856437	0.867	24.264	0	0	0
1	9	14	"A82"	"A82"	16200	66670	100	1742	1830	1061	57	965	965	1029	752	73	52	11	0	19174	18297	5417	29	1998	1998	2057	702	34	99	98	0	0.000	0.000	0.000	0.000	0.000	0.000	0.000	0.000	0.000	0.000	0.000	0.000	0.000	0.000	0.045	0.053	0.047	0.043	2.425	0.057	0.135	316	2384	100	777	17176	17953	865	16299	17164	Error	Error	-4.466	777	17176	865	16299	578263	5781890	1.065	23.134	0	0	0
1	10	14	"A83"	"A83"	16500	66670	100	1471	1624	1379	84	973	973	1046	710	67	35	8	0	11328	10463	4568	43	2028	2028	2073	430	20	97	90	0	0.000	0.000	0.000	0.000	0.000	0.000	0.000	0.000	0.000	0.000	0.000	0.000	0.000	0.000	0.054	0.077	0.072	0.068	3.275	0.099	0.051	316	2384	100	498	9300	9798	651	8435	9086	Error	Error	-4.223	498	9300	651	8435	513270	3306372	0.814	19.512	0	0	0
1	11	14	"A83"	"A83"	16795	66670	100	1528	1600	551	34	1014	1014	1067	543	50	47	18	0	11028	11056	3789	34	2054	2054	2104	758	36	96	95	0	0.000	0.000	0.000	0.000	0.000	0.000	0.000	0.000	0.000	0.000	0.000	0.000	0.000	0.000	0.057	0.065	0.069	0.062	3.022	0.063	0.143	316	2384	100	514	8974	9488	586	9002	9588	Error	Error	-4.126	514	8974	586	9002	505465	3493623	0.982	11.810	0	0	0
1	12	14	"A83"	"A83"	17095	66665	100	1573	1608	827	51	1017	1017	1540	4702	305	0	0	0	11530	11043	3977	36	2098	2098	2389	2761	115	89	82	0	0.000	0.000	0.000	0.000	0.000	0.000	0.000	0.000	0.000	0.000	0.000	0.000	0.000	0.000	0.059	0.066	0.070	0.066	3.102	0.082	0.073	316	2384	100	556	9432	9988	591	8945	9536	Error	Error	-4.084	556	9432	591	8945	508217	3489639	0.014	3.134	0	0	0
1	13	14	"A84"	"A84"	17395	66665	100	1629	1753	975	55	1041	1041	1230	2107	171	3	0	0	10354	10149	5175	50	2089	2089	2296	2194	95	79	76	0	0.000	0.000	0.000	0.000	0.000	0.000	0.000	0.000	0.000	0.000	0.000	0.000	0.000	0.000	0.071	0.088	0.100	0.104	3.506	0.206	0.209	316	2384	100	588	8265	8853	712	8060	8772	Error	Error	-3.813	588	8265	712	8060	553880	3206929	0.248	3.579	0	0	0
1	14	14	"A84"	"A84"	17695	66665	100	1479	1637	1337	81	1055	1055	1154	1057	91	16	1	0	9575	10263	4502	43	2105	2105	2205	1172	53	92	87	0	0.000	0.000	0.000	0.000	0.000	0.000	0.000	0.000	0.000	0.000	0.000	0.000	0.000	0.000	0.057	0.071	0.076	0.070	3.202	0.066	0.076	316	2384	100	424	7470	7894	582	8158	8740	Error	Error	-4.139	424	7470	582	8158	517308	3243090	0.457	6.875	0	0	0
1	15	14	"A84"	"A84"	17995	66665	100	1642	1647	558	33	1069	1069	1159	1048	90	18	0	0	10086	10680	4408	41	2100	2100	2157	656	30	96	92	0	0.000	0.000	0.000	0.000	0.000	0.000	0.000	0.000	0.000	0.000	0.000	0.000	0.000	0.000	0.072	0.067	0.076	0.067	2.621	0.062	0.104	316	2384	100	573	7986	8559	578	8580	9158	Error	Error	-3.801	573	7986	578	8580	520494	3374974	0.466	12.992	0	0	0
1	16	14	"A85"	"A85"	18295	66665	100	1521	1608	746	46	1083	1083	1146	553	48	41	18	0	10303	9273	4442	47	2134	2134	2221	802	36	83	78	0	0.000	0.000	0.000	0.000	0.000	0.000	0.000	0.000	0.000	0.000	0.000	0.000	0.000	0.000	0.054	0.074	0.091	0.093	3.234	0.082	0.177	316	2384	100	438	8169	8607	525	7139	7664	Error	Error	-4.221	438	8169	525	7139	508223	2930405	0.835	8.793	0	0	0
1	17	14	"A85"	"A85"	18595	66665	100	1678	1673	574	34	1113	1113	1165	509	43	54	23	0	10165	10092	4243	42	2136	2136	2204	919	41	92	87	0	0.000	0.000	0.000	0.000	0.000	0.000	0.000	0.000	0.000	0.000	0.000	0.000	0.000	0.000	0.070	0.070	0.084	0.076	2.816	0.073	0.249	316	2384	100	565	8029	8594	560	7956	8516	Error	Error	-3.829	565	8029	560	7956	528693	3189110	0.998	8.583	0	0	0
1	18	14	"A85"	"A85"	18895	66660	100	1505	1651	1013	61	1192	1192	1787	5497	307	0	0	0	8879	8361	3767	45	2198	2198	2740	5155	188	61	13	0	0.000	0.000	0.000	0.000	0.000	0.000	0.000	0.000	0.000	0.000	0.000	0.000	0.000	0.000	0.047	0.074	0.095	0.087	3.664	0.110	0.053	316	2384	100	313	6681	6994	459	6163	6622	Error	Error	-4.416	313	6681	459	6163	521616	2641957	-0.025	1.090	0	0	0
1	1	15	"A86"	"A86"	13805	66975	100	1757	3500	4540	129	987	987	1044	566	54	61	40	0	9977	10732	6237	58	1967	1967	2113	1283	60	92	88	0	0.000	0.000	0.000	0.000	0.000	0.000	0.000	0.000	0.000	0.000	0.000	0.000	0.000	0.000	0.096	0.287	0.160	0.156	3.540	0.338	0.388	316	2384	100	770	8010	8780	2513	8765	11278	Error	Error	-3.379	770	8010	2513	8765	1105963	3391290	4.339	6.718	0	0	0
1	2	15	"A86"	"A86"	14105	66975	100	1439	1494	626	41	963	963	1091	1636	149	4	0	0	10057	10026	4153	41	1964	1964	2305	2631	114	89	69	0	0.000	0.000	0.000	0.000	0.000	0.000	0.000	0.000	0.000	0.000	0.000	0.000	0.000	0.000	0.059	0.066	0.073	0.068	2.830	0.188	0.148	316	2384	100	476	8093	8569	531	8062	8593	Error	Error	-4.088	476	8093	531	8062	472026	3168060	0.246	2.935	0	0	0
1	3	15	"A86"	"A86"	14405	66975	100	1532	1577	865	54	962	962	1030	601	58	47	11	0	12584	11488	4144	36	2000	2000	2126	1096	51	97	93	0	0.000	0.000	0.000	0.000	0.000	0.000	0.000	0.000	0.000	0.000	0.000	0.000	0.000	0.000	0.054	0.065	0.064	0.055	2.939	0.071	0.088	316	2384	100	570	10584	11154	615	9488	10103	Error	Error	-4.215	570	10584	615	9488	498333	3630150	0.910	8.542	0	0	0
1	4	15	"A87"	"A87"	14705	66975	100	1492	1536	524	34	1002	1002	1124	1767	157	1	0	0	11940	10639	4415	41	2026	2026	2150	1803	83	84	81	0	0.000	0.000	0.000	0.000	0.000	0.000	0.000	0.000	0.000	0.000	0.000	0.000	0.000	0.000	0.049	0.062	0.064	0.063	3.149	0.064	0.262	316	2384	100	490	9914	10404	534	8613	9147	Error	Error	-4.339	490	9914	534	8613	485489	3361819	0.233	4.708	0	0	0
1	5	15	"A87"	"A87"	15005	66975	100	1568	1863	3665	196	980	980	1037	463	44	59	29	0	11346	11364	3739	32	2017	2017	2081	1009	48	97	95	0	0.000	0.000	0.000	0.000	0.000	0.000	0.000	0.000	0.000	0.000	0.000	0.000	0.000	0.000	0.063	0.094	0.070	0.062	2.891	0.091	0.030	316	2384	100	588	9329	9917	883	9347	10230	Error	Error	-3.988	588	9329	883	9347	588555	3590869	1.784	9.200	0	0	0
1	6	15	"A87"	"A87"	15305	66970	100	1523	1546	478	30	1062	1062	1438	3758	261	0	0	0	10514	10048	2821	28	2059	2059	2379	3504	147	91	72	0	0.000	0.000	0.000	0.000	0.000	0.000	0.000	0.000	0.000	0.000	0.000	0.000	0.000	0.000	0.055	0.061	0.067	0.056	3.279	0.062	0.085	316	2384	100	461	8455	8916	484	7989	8473	Error	Error	-4.197	461	8455	484	7989	488662	3175117	0.029	2.189	0	0	0
1	7	15	"A88"	"A88"	15605	66970	100	1431	1558	893	57	1023	1023	1067	580	54	39	10	0	10922	10290	5567	54	2050	2050	2128	827	38	88	83	0	0.000	0.000	0.000	0.000	0.000	0.000	0.000	0.000	0.000	0.000	0.000	0.000	0.000	0.000	0.046	0.065	0.068	0.071	2.930	0.067	0.256	316	2384	100	408	8872	9280	535	8240	8775	Error	Error	-4.443	408	8872	535	8240	492477	3251748	0.847	9.869	0	0	0
1	8	15	"A88"	"A88"	15905	66970	100	1558	1633	787	48	986	986	1038	545	52	51	17	0	13472	13182	5968	45	2042	2042	2113	641	30	95	94	0	0.000	0.000	0.000	0.000	0.000	0.000	0.000	0.000	0.000	0.000	0.000	0.000	0.000	0.000	0.050	0.058	0.060	0.060	2.956	0.053	0.168	316	2384	100	572	11430	12002	647	11140	11787	Error	Error	-4.321	572	11430	647	11140	515962	4165479	1.092	17.268	0	0	0
1	9	15	"A88"	"A88"	16205	66970	100	1483	1532	583	38	970	970	1050	786	74	35	4	0	10484	9635	3552	36	2057	2057	2122	761	35	93	88	0	0.000	0.000	0.000	0.000	0.000	0.000	0.000	0.000	0.000	0.000	0.000	0.000	0.000	0.000	0.061	0.074	0.080	0.069	2.614	0.077	0.102	316	2384	100	513	8427	8940	562	7578	8140	Error	Error	-4.038	513	8427	562	7578	484249	3044672	0.613	9.873	0	0	0
1	10	15	"A89"	"A89"	16500	66970	100	1462	1687	2413	143	997	997	1064	633	59	42	15	0	15876	13976	6662	47	2077	2077	2259	1413	62	84	79	0	0.000	0.000	0.000	0.000	0.000	0.000	0.000	0.000	0.000	0.000	0.000	0.000	0.000	0.000	0.034	0.058	0.056	0.053	3.820	0.055	0.074	316	2384	100	465	13799	14264	690	11899	12589	Error	Error	-4.891	465	13799	690	11899	532934	4416335	0.984	8.292	0	0	0
1	11	15	"A89"	"A89"	16800	66970	100	1731	1925	1496	77	1035	1035	1156	1416	122	20	2	0	16695	15108	6457	42	2105	2105	2253	1317	58	93	89	0	0.000	0.000	0.000	0.000	0.000	0.000	0.000	0.000	0.000	0.000	0.000	0.000	0.000	0.000	0.048	0.068	0.062	0.060	2.916	0.067	0.207	316	2384	100	696	14590	15286	890	13003	13893	Error	Error	-4.390	696	14590	890	13003	608433	4774051	0.543	9.761	0	0	0
1	12	15	"A89"	"A89"	17100	66970	100	1826	1863	668	35	1010	1010	1082	588	54	65	29	0	18374	16137	6498	40	2088	2088	2213	1127	50	94	91	0	0.000	0.000	0.000	0.000	0.000	0.000	0.000	0.000	0.000	0.000	0.000	0.000	0.000	0.000	0.050	0.061	0.064	0.063	2.346	0.063	0.352	316	2384	100	816	16286	17102	853	14049	14902	Error	Error	-4.319	816	16286	853	14049	588786	5099319	1.328	12.355	0	0	0
1	13	15	"A90"	"A90"	17400	66965	100	1555	1621	714	44	1047	1047	1181	1652	139	4	0	0	15400	12787	6383	49	2097	2097	2234	1124	50	83	78	0	0.000	0.000	0.000	0.000	0.000	0.000	0.000	0.000	0.000	0.000	0.000	0.000	0.000	0.000	0.038	0.054	0.061	0.064	3.303	0.062	0.054	316	2384	100	508	13303	13811	574	10690	11264	Error	Error	-4.711	508	13303	574	10690	512385	4040581	0.266	9.389	0	0	0
1	14	15	"A90"	"A90"	17700	66965	100	1574	1593	635	39	1055	1055	1686	5105	302	0	0	0	14202	12452	5440	43	2105	2105	2479	2760	111	81	78	0	0.000	0.000	0.000	0.000	0.000	0.000	0.000	0.000	0.000	0.000	0.000	0.000	0.000	0.000	0.043	0.052	0.058	0.055	3.408	0.051	0.090	316	2384	100	519	12097	12616	538	10347	10885	Error	Error	-4.543	519	12097	538	10347	503531	3934769	-0.018	3.613	0	0	0
1	15	15	"A90"	"A90"	18000	66965	100	1691	1802	1240	68	1092	1092	1156	591	51	50	18	0	15434	13709	5877	42	2145	2145	2229	795	35	92	87	0	0.000	0.000	0.000	0.000	0.000	0.000	0.000	0.000	0.000	0.000	0.000	0.000	0.000	0.000	0.045	0.061	0.059	0.061	2.845	0.067	0.173	316	2384	100	599	13289	13888	710	11564	12274	Error	Error	-4.472	599	13289	710	11564	569279	4331959	1.093	14.440	0	0	0
1	16	15	"A91"	"A91"	18300	66965	100	1571	1601	572	35	1127	1127	1235	1604	129	1	0	0	11018	9421	5015	53	2170	2170	2314	1244	53	72	69	0	0.000	0.000	0.000	0.000	0.000	0.000	0.000	0.000	0.000	0.000	0.000	0.000	0.000	0.000	0.050	0.065	0.070	0.092	4.515	0.071	0.054	316	2384	100	444	8848	9292	474	7251	7725	Error	Error	-4.317	444	8848	474	7251	505963	2977071	0.228	5.713	0	0	0
1	17	15	"A91"	"A91"	18600	66965	100	1645	1722	807	46	1143	1143	1228	929	75	24	2	0	12137	10829	5051	46	2199	2199	2274	753	33	87	81	0	0.000	0.000	0.000	0.000	0.000	0.000	0.000	0.000	0.000	0.000	0.000	0.000	0.000	0.000	0.051	0.067	0.076	0.075	3.608	0.077	0.098	316	2384	100	502	9938	10440	579	8630	9209	Error	Error	-4.307	502	9938	579	8630	544140	3421925	0.532	11.361	0	0	0
1	18	15	"A91"	"A91"	18900	66965	100	1709	1777	659	37	1207	1207	1276	877	68	25	5	0	11084	10549	4970	47	2245	2245	2309	726	31	89	82	0	0.000	0.000	0.000	0.000	0.000	0.000	0.000	0.000	0.000	0.000	0.000	0.000	0.000	0.000	0.057	0.069	0.079	0.078	3.315	0.063	0.159	316	2384	100	502	8839	9341	570	8304	8874	Error	Error	-4.138	502	8839	570	8304	561503	3333484	0.571	11.350	0	0	0
1	1	16	"A92"	"A92"	13810	67275	100	1530	1588	634	39	991	991	1051	648	61	43	11	0	13147	12508	6083	48	1954	1954	2104	1333	63	85	83	0	0.000	0.000	0.000	0.000	0.000	0.000	0.000	0.000	0.000	0.000	0.000	0.000	0.000	0.000	0.048	0.057	0.064	0.063	3.788	0.054	0.294	316	2384	100	539	11193	11732	597	10554	11151	Error	Error	-4.376	539	11193	597	10554	501737	3952597	0.829	7.805	0	0	0
1	2	16	"A92"	"A92"	14110	67275	100	1727	1764	606	34	969	969	1031	570	55	62	27	0	19446	18509	6597	35	1958	1958	2125	1370	64	96	94	0	0.000	0.000	0.000	0.000	0.000	0.000	0.000	0.000	0.000	0.000	0.000	0.000	0.000	0.000	0.043	0.048	0.052	0.044	2.369	0.046	0.412	316	2384	100	758	17488	18246	795	16551	17346	Error	Error	-4.528	758	17488	795	16551	557327	5848806	1.286	11.959	0	0	0
1	3	16	"A92"	"A92"	14410	67275	100	1590	1678	734	43	990	990	1073	993	92	25	1	0	17460	16312	5432	33	1990	1990	2101	998	47	98	97	0	0.000	0.000	0.000	0.000	0.000	0.000	0.000	0.000	0.000	0.000	0.000	0.000	0.000	0.000	0.039	0.048	0.045	0.042	2.454	0.047	0.281	316	2384	100	600	15470	16070	688	14322	15010	Error	Error	-4.688	600	15470	688	14322	530331	5154576	0.609	14.239	0	0	0
1	4	16	"A93"	"A93"	14710	67275	100	1518	1626	739	45	991	991	1051	655	62	42	13	0	10066	11556	6201	53	1987	1987	2071	893	43	89	87	0	0.000	0.000	0.000	0.000	0.000	0.000	0.000	0.000	0.000	0.000	0.000	0.000	0.000	0.000	0.065	0.066	0.069	0.069	3.038	0.064	0.290	316	2384	100	527	8079	8606	635	9569	10204	Error	Error	-3.938	527	8079	635	9569	513749	3651781	0.878	10.622	0	0	0
1	5	16	"A93"	"A93"	15010	67275	100	1469	1543	606	39	977	977	1032	687	66	37	8	0	11228	12455	4981	39	2008	2008	2058	574	27	98	97	0	0.000	0.000	0.000	0.000	0.000	0.000	0.000	0.000	0.000	0.000	0.000	0.000	0.000	0.000	0.053	0.054	0.061	0.054	2.535	0.052	0.278	316	2384	100	492	9220	9712	566	10447	11013	Error	Error	-4.228	492	9220	566	10447	487461	3935763	0.744	18.113	0	0	0
1	6	16	"A93"	"A93"	15310	67275	100	1488	1583	663	41	1000	1000	1090	824	75	28	5	0	12247	12687	5000	39	2046	2046	2140	1012	47	99	98	0	0.000	0.000	0.000	0.000	0.000	0.000	0.000	0.000	0.000	0.000	0.000	0.000	0.000	0.000	0.048	0.055	0.056	0.048	2.656	0.118	0.249	316	2384	100	488	10201	10689	583	10641	11224	Error	Error	-4.386	488	10201	583	10641	500070	4009176	0.598	10.422	0	0	0
1	7	16	"A94"	"A94"	15610	67270	100	1425	1485	640	43	1028	1028	1115	831	74	25	4	0	11416	12865	7898	61	2077	2077	2181	855	39	86	82	0	0.000	0.000	0.000	0.000	0.000	0.000	0.000	0.000	0.000	0.000	0.000	0.000	0.000	0.000	0.043	0.042	0.055	0.058	3.247	0.050	0.167	316	2384	100	397	9339	9736	457	10788	11245	Error	Error	-4.556	397	9339	457	10788	469280	4065204	0.445	12.496	0	0	0
1	8	16	"A94"	"A94"	15910	67270	100	1489	1607	629	39	997	997	1121	1600	142	6	0	0	13273	15570	7794	50	2102	2102	2250	1864	82	94	92	0	0.000	0.000	0.000	0.000	0.000	0.000	0.000	0.000	0.000	0.000	0.000	0.000	0.000	0.000	0.044	0.045	0.050	0.045	2.587	0.064	0.045	316	2384	100	492	11171	11663	610	13468	14078	Error	Error	-4.505	492	11171	610	13468	507750	4919988	0.304	7.146	0	0	0
1	9	16	"A94"	"A94"	16210	67270	100	1660	1745	768	44	1018	1018	1099	978	88	31	3	0	19387	16516	7527	45	2124	2124	2204	859	38	95	94	0	0.000	0.000	0.000	0.000	0.000	0.000	0.000	0.000	0.000	0.000	0.000	0.000	0.000	0.000	0.037	0.051	0.051	0.050	2.703	0.059	0.185	316	2384	100	642	17263	17905	727	14392	15119	Error	Error	-4.749	642	17263	727	14392	551377	5219069	0.661	16.661	0	0	0
1	10	16	"A95"	"A95"	16505	67270	100	1961	2246	2342	104	1012	1012	1093	1059	96	42	9	0	19562	18317	8679	47	2132	2132	2266	1063	46	93	90	0	0.000	0.000	0.000	0.000	0.000	0.000	0.000	0.000	0.000	0.000	0.000	0.000	0.000	0.000	0.054	0.076	0.064	0.063	2.497	0.101	0.179	316	2384	100	949	17430	18379	1234	16185	17419	Error	Error	-4.199	949	17430	1234	16185	709600	5788137	1.089	15.100	0	0	0
1	11	16	"A95"	"A95"	16805	67270	100	2359	3426	6689	195	1041	1041	1123	889	79	67	30	0	21931	21060	6250	29	2153	2153	2220	617	27	100	99	0	0.000	0.000	0.000	0.000	0.000	0.000	0.000	0.000	0.000	0.000	0.000	0.000	0.000	0.000	0.067	0.126	0.068	0.067	2.823	0.150	0.106	316	2384	100	1318	19778	21096	2385	18907	21292	Error	Error	-3.907	1318	19778	2385	18907	1082737	6654883	2.591	30.535	0	0	0
1	12	16	"A95"	"A95"	17105	67270	100	2055	2288	1409	61	1048	1048	1150	963	83	51	14	0	21389	21040	8323	39	2158	2158	2259	981	43	100	100	0	0.000	0.000	0.000	0.000	0.000	0.000	0.000	0.000	0.000	0.000	0.000	0.000	0.000	0.000	0.052	0.066	0.058	0.053	2.191	0.068	0.411	316	2384	100	1007	19231	20238	1240	18882	20122	Error	Error	-4.255	1007	19231	1240	18882	722908	6648766	1.182	19.145	0	0	0
1	13	16	"A96"	"A96"	17405	67265	100	1842	1938	866	44	1062	1062	1142	811	71	47	14	0	15501	13934	6028	43	2139	2139	2281	1055	46	89	87	0	0.000	0.000	0.000	0.000	0.000	0.000	0.000	0.000	0.000	0.000	0.000	0.000	0.000	0.000	0.058	0.074	0.075	0.069	2.918	0.094	0.281	316	2384	100	780	13362	14142	876	11795	12671	Error	Error	-4.099	780	13362	876	11795	612300	4403292	0.982	11.045	0	0	0
1	14	16	"A96"	"A96"	17705	67265	100	1651	1804	978	54	1079	1079	1268	2373	187	3	0	0	12587	12714	6852	53	2165	2165	2400	2348	97	92	69	0	0.000	0.000	0.000	0.000	0.000	0.000	0.000	0.000	0.000	0.000	0.000	0.000	0.000	0.000	0.055	0.069	0.070	0.070	2.417	0.249	0.192	316	2384	100	572	10422	10994	725	10549	11274	Error	Error	-4.187	572	10422	725	10549	569973	4017599	0.226	4.393	0	0	0
1	15	16	"A96"	"A96"	18005	67265	100	1720	1817	923	50	1103	1103	1178	775	65	41	11	0	13061	12863	6244	48	2171	2171	2258	993	43	97	97	0	0.000	0.000	0.000	0.000	0.000	0.000	0.000	0.000	0.000	0.000	0.000	0.000	0.000	0.000	0.057	0.067	0.066	0.057	2.811	0.073	0.302	316	2384	100	617	10890	11507	714	10692	11406	Error	Error	-4.142	617	10890	714	10692	574075	4064696	0.825	10.680	0	0	0
1	16	16	"A97"	"A97"	18305	67265	100	1535	1610	668	41	1149	1149	1274	1361	106	7	0	0	10294	10691	6397	59	2221	2221	2352	1191	50	75	71	0	0.000	0.000	0.000	0.000	0.000	0.000	0.000	0.000	0.000	0.000	0.000	0.000	0.000	0.000	0.048	0.054	0.064	0.083	4.405	0.055	0.043	316	2384	100	386	8073	8459	461	8470	8931	Error	Error	-4.386	386	8073	461	8470	508770	3378312	0.247	7.002	0	0	0
1	17	16	"A97"	"A97"	18605	67265	100	1637	1783	1085	60	1215	1215	1379	2172	157	2	0	0	9828	11277	6010	53	2274	2274	2412	1734	71	86	80	0	0.000	0.000	0.000	0.000	0.000	0.000	0.000	0.000	0.000	0.000	0.000	0.000	0.000	0.000	0.056	0.063	0.063	0.066	2.888	0.182	0.105	316	2384	100	422	7554	7976	568	9003	9571	Error	Error	-4.162	422	7554	568	9003	563274	3563618	0.186	5.112	0	0	0
1	18	16	"A97"	"A97"	18905	67265	100	1788	1833	642	35	1270	1270	1571	2679	170	0	0	0	9354	10549	5439	51	2255	2255	2422	1423	58	87	81	0	0.000	0.000	0.000	0.000	0.000	0.000	0.000	0.000	0.000	0.000	0.000	0.000	0.000	0.000	0.073	0.068	0.083	0.081	3.121	0.308	0.096	316	2384	100	518	7099	7617	563	8294	8857	Error	Error	-3.777	518	7099	563	8294	579356	3333470	0.098	5.711	0	0	0
1	1	17	"A98"	"A98"	13815	67575	100	1093	1164	1001	85	1065	1065	1179	1338	113	0	0	0	3145	3447	1403	40	2140	2140	2296	2058	89	18	3	0	0.000	0.000	0.000	0.000	0.000	0.000	0.000	0.000	0.000	0.000	0.000	0.000	0.000	0.000	0.028	0.076	0.195	0.249	5.103	0.076	0.004	316	2384	100	28	1005	1033	99	1307	1406	Error	Error	-5.166	28	1005	99	1307	367905	1089335	-0.011	0.559	0	0	0
1	2	17	"A98"	"A98"	14115	67575	100	1136	1218	468	38	1031	1031	1130	1396	123	1	0	0	3811	5224	4463	85	2127	2127	2253	1543	68	52	27	0	0.000	0.000	0.000	0.000	0.000	0.000	0.000	0.000	0.000	0.000	0.000	0.000	0.000	0.000	0.062	0.060	0.163	0.175	4.167	0.055	0.012	316	2384	100	105	1684	1789	187	3097	3284	Error	Error	-4.003	105	1684	187	3097	384749	1650787	0.063	1.925	0	0	0
1	3	17	"A98"	"A98"	14415	67575	100	1251	1623	3776	232	1074	1074	1225	2032	165	2	1	0	3879	4650	2709	58	2147	2147	2361	2551	108	31	15	0	0.000	0.000	0.000	0.000	0.000	0.000	0.000	0.000	0.000	0.000	0.000	0.000	0.000	0.000	0.102	0.219	0.267	0.234	4.664	1.131	0.240	316	2384	100	177	1732	1909	549	2503	3052	Error	Error	-3.291	177	1732	549	2503	512920	1469270	0.196	0.897	0	0	0
1	4	17	"A99"	"A99"	14715	67575	100	1318	1400	817	58	1050	1050	1155	1369	118	2	0	0	5722	6444	3503	54	2172	2172	2267	1123	49	73	63	0	0.000	0.000	0.000	0.000	0.000	0.000	0.000	0.000	0.000	0.000	0.000	0.000	0.000	0.000	0.075	0.082	0.100	0.128	5.390	0.206	0.055	316	2384	100	268	3550	3818	350	4272	4622	Error	Error	-3.728	268	3550	350	4272	442329	2036172	0.179	3.720	0	0	0
1	5	17	"A99"	"A99"	15015	67575	100	1367	1403	645	45	1027	1027	1108	792	71	17	2	0	8794	7975	3898	48	2167	2167	2259	1167	51	87	73	0	0.000	0.000	0.000	0.000	0.000	0.000	0.000	0.000	0.000	0.000	0.000	0.000	0.000	0.000	0.051	0.065	0.088	0.087	4.083	0.057	0.142	316	2384	100	340	6627	6967	376	5808	6184	Error	Error	-4.285	340	6627	376	5808	443196	2520247	0.372	4.898	0	0	0
1	6	17	"A99"	"A99"	15315	67575	100	1356	1481	885	59	1046	1046	1148	1126	98	10	1	0	7614	7336	3128	42	2191	2191	2302	1221	53	88	68	0	0.000	0.000	0.000	0.000	0.000	0.000	0.000	0.000	0.000	0.000	0.000	0.000	0.000	0.000	0.057	0.085	0.092	0.090	3.732	0.082	0.037	316	2384	100	310	5423	5733	435	5145	5580	Error	Error	-4.129	310	5423	435	5145	468099	2318268	0.296	4.123	0	0	0
1	7	17	"A100"	"A100"	15615	67575	100	1632	1695	801	47	1078	1078	1205	1714	142	6	0	0	14059	11863	6392	53	2235	2235	2341	1041	44	82	79	0	0.000	0.000	0.000	0.000	0.000	0.000	0.000	0.000	0.000	0.000	0.000	0.000	0.000	0.000	0.047	0.064	0.074	0.077	3.229	0.078	0.224	316	2384	100	554	11824	12378	617	9628	10245	Error	Error	-4.416	554	11824	617	9628	535476	3748818	0.286	9.147	0	0	0
1	8	17	"A100"	"A100"	15915	67570	100	1581	1683	834	49	1072	1072	1142	535	46	47	24	0	10695	11930	6111	51	2274	2274	2466	1724	69	87	81	0	0.000	0.000	0.000	0.000	0.000	0.000	0.000	0.000	0.000	0.000	0.000	0.000	0.000	0.000	0.060	0.063	0.071	0.063	3.483	0.060	0.273	316	2384	100	509	8421	8930	611	9656	10267	Error	Error	-4.048	509	8421	611	9656	531744	3770011	1.011	5.490	0	0	0
1	9	17	"A100"	"A100"	16215	67570	100	1536	1598	626	39	1109	1109	1168	512	43	43	19	0	12122	11337	5580	49	2300	2300	2450	1330	54	86	82	0	0.000	0.000	0.000	0.000	0.000	0.000	0.000	0.000	0.000	0.000	0.000	0.000	0.000	0.000	0.043	0.054	0.064	0.066	3.357	0.058	0.121	316	2384	100	427	9822	10249	489	9037	9526	Error	Error	-4.524	427	9822	489	9037	505080	3582621	0.840	6.682	0	0	0
1	10	17	"A101"	"A101"	16510	67570	100	1324	1466	934	63	1102	1102	1180	702	59	21	5	0	6139	7545	5204	68	2309	2309	2405	950	39	76	70	0	0.000	0.000	0.000	0.000	0.000	0.000	0.000	0.000	0.000	0.000	0.000	0.000	0.000	0.000	0.058	0.070	0.093	0.096	4.605	0.081	0.096	316	2384	100	222	3830	4052	364	5236	5600	Error	Error	-4.109	222	3830	364	5236	463139	2384324	0.407	5.411	0	0	0
1	11	17	"A101"	"A101"	16810	67570	100	1315	1403	526	37	1132	1132	1243	1453	116	2	0	0	5886	8314	6119	73	2322	2322	2444	1401	57	81	58	0	0.000	0.000	0.000	0.000	0.000	0.000	0.000	0.000	0.000	0.000	0.000	0.000	0.000	0.000	0.051	0.045	0.080	0.086	3.789	0.050	0.086	316	2384	100	183	3564	3747	271	5992	6263	Error	Error	-4.284	183	3564	271	5992	443494	2627120	0.110	4.190	0	0	0
1	12	17	"A101"	"A101"	17110	67570	100	1336	1424	535	37	1159	1159	1276	1649	129	1	0	0	6387	7950	4917	61	2312	2312	2478	1988	80	78	51	0	0.000	0.000	0.000	0.000	0.000	0.000	0.000	0.000	0.000	0.000	0.000	0.000	0.000	0.000	0.043	0.047	0.078	0.076	3.534	0.055	0.072	316	2384	100	177	4075	4252	265	5638	5903	Error	Error	-4.525	177	4075	265	5638	449833	2512308	0.090	2.753	0	0	0
1	13	17	"A102"	"A102"	17410	67570	100	1330	1454	705	48	1171	1171	1373	2631	191	0	0	0	5391	7402	5111	69	2292	2292	2449	1951	79	64	42	0	0.000	0.000	0.000	0.000	0.000	0.000	0.000	0.000	0.000	0.000	0.000	0.000	0.000	0.000	0.051	0.055	0.098	0.113	4.288	0.053	0.126	316	2384	100	159	3099	3258	283	5110	5393	Error	Error	-4.285	159	3099	283	5110	459556	2339020	0.031	2.539	0	0	0
1	14	17	"A102"	"A102"	17710	67565	100	1409	1506	817	54	1158	1158	1271	1563	122	4	0	0	5433	7623	5390	70	2321	2321	2420	1167	48	77	56	0	0.000	0.000	0.000	0.000	0.000	0.000	0.000	0.000	0.000	0.000	0.000	0.000	0.000	0.000	0.081	0.066	0.105	0.105	4.141	0.076	0.029	316	2384	100	251	3112	3363	348	5302	5650	Error	Error	-3.632	251	3112	348	5302	475865	2408808	0.150	4.458	0	0	0
1	15	17	"A102"	"A102"	18010	67565	100	1388	1487	555	37	1213	1213	1282	864	67	14	1	0	4950	7635	5387	70	2340	2340	2420	1057	43	81	58	0	0.000	0.000	0.000	0.000	0.000	0.000	0.000	0.000	0.000	0.000	0.000	0.000	0.000	0.000	0.067	0.052	0.088	0.101	4.513	0.057	0.057	316	2384	100	175	2610	2785	274	5295	5569	Error	Error	-3.899	175	2610	274	5295	469984	2412601	0.237	4.934	0	0	0
1	16	17	"A103"	"A103"	18310	67565	100	1530	1677	1552	92	1243	1243	1360	1362	100	5	0	0	8113	8136	4197	51	2357	2357	2504	1352	53	75	66	0	0.000	0.000	0.000	0.000	0.000	0.000	0.000	0.000	0.000	0.000	0.000	0.000	0.000	0.000	0.050	0.075	0.081	0.089	4.665	0.094	0.077	316	2384	100	287	5756	6043	434	5779	6213	Error	Error	-4.326	287	5756	434	5779	530072	2571095	0.233	4.166	0	0	0
1	17	17	"A103"	"A103"	18610	67565	100	1462	1559	604	38	1296	1296	1381	812	58	19	1	0	5614	7355	4063	55	2381	2381	2470	1061	42	85	66	0	0.000	0.000	0.000	0.000	0.000	0.000	0.000	0.000	0.000	0.000	0.000	0.000	0.000	0.000	0.051	0.053	0.101	0.101	4.002	0.071	0.093	316	2384	100	166	3233	3399	263	4974	5237	Error	Error	-4.284	166	3233	263	4974	492593	2324306	0.219	4.604	0	0	0
1	18	17	"A103"	"A103"	18910	67565	100	1596	1675	571	34	1339	1339	1414	594	42	26	7	0	5523	7377	4297	58	2417	2417	2520	1538	61	78	50	0	0.000	0.000	0.000	0.000	0.000	0.000	0.000	0.000	0.000	0.000	0.000	0.000	0.000	0.000	0.083	0.068	0.101	0.103	4.278	0.064	0.112	316	2384	100	257	3106	3363	336	4960	5296	Error	Error	-3.595	257	3106	336	4960	529208	2331254	0.439	3.158	0	0	0
1	1	18	"A104"	"A104"	13820	67880	100	1204	1266	457	36	1085	1085	1184	1228	103	1	0	0	4637	4723	2262	47	2173	2173	2278	1416	62	67	41	0	0.000	0.000	0.000	0.000	0.000	0.000	0.000	0.000	0.000	0.000	0.000	0.000	0.000	0.000	0.048	0.071	0.166	0.157	4.615	0.040	0.012	316	2384	100	119	2464	2583	181	2550	2731	Error	Error	-4.372	119	2464	181	2550	399949	1492438	0.067	1.727	0	0	0
1	2	18	"A104"	"A104"	14120	67875	100	1469	1562	629	40	1083	1083	1146	546	47	40	12	0	8670	9601	5023	52	2190	2190	2315	1246	53	92	90	0	0.000	0.000	0.000	0.000	0.000	0.000	0.000	0.000	0.000	0.000	0.000	0.000	0.000	0.000	0.060	0.065	0.079	0.073	3.046	0.054	0.158	316	2384	100	386	6480	6866	479	7411	7890	Error	Error	-4.069	386	6480	479	7411	493625	3033890	0.762	5.848	0	0	0
1	3	18	"A104"	"A104"	14420	67875	100	1399	1487	621	41	1071	1071	1173	1513	128	3	0	0	6043	7999	4649	58	2180	2180	2266	918	40	90	79	0	0.000	0.000	0.000	0.000	0.000	0.000	0.000	0.000	0.000	0.000	0.000	0.000	0.000	0.000	0.085	0.071	0.092	0.087	3.488	0.069	0.173	316	2384	100	328	3863	4191	416	5819	6235	Error	Error	-3.558	328	3863	416	5819	469810	2527675	0.208	6.245	0	0	0
1	4	18	"A105"	"A105"	14720	67875	100	1493	1599	794	49	1074	1074	1162	1048	90	18	1	0	9279	10254	5934	57	2196	2196	2369	1545	65	78	73	0	0.000	0.000	0.000	0.000	0.000	0.000	0.000	0.000	0.000	0.000	0.000	0.000	0.000	0.000	0.059	0.065	0.076	0.081	3.417	0.076	0.101	316	2384	100	419	7083	7502	525	8058	8583	Error	Error	-4.079	419	7083	525	8058	505400	3240120	0.417	5.104	0	0	0
1	5	18	"A105"	"A105"	15020	67875	100	2107	7698	15504	201	1104	1104	1626	4121	253	13	12	0	16151	15386	6867	44	2227	2227	2756	3801	137	87	77	0	0.000	0.000	0.000	0.000	0.000	0.000	0.000	0.000	0.000	0.000	0.000	0.000	0.000	0.000	0.072	0.501	0.091	0.129	4.083	1.439	0.313	316	2384	100	1003	13924	14927	6594	13159	19753	Error	Error	-3.795	1003	13924	6594	13159	2432716	4861905	1.473	3.323	0	0	0
1	6	18	"A105"	"A105"	15320	67875	100	1717	1803	964	53	1083	1083	1206	1608	133	6	0	0	14720	13341	4516	33	2236	2236	2465	1905	77	94	90	0	0.000	0.000	0.000	0.000	0.000	0.000	0.000	0.000	0.000	0.000	0.000	0.000	0.000	0.000	0.051	0.065	0.063	0.059	2.206	0.108	0.070	316	2384	100	634	12484	13118	720	11105	11825	Error	Error	-4.299	634	12484	720	11105	569903	4215660	0.371	5.709	0	0	0
1	7	18	"A106"	"A106"	15620	67875	100	1205	1238	442	35	1116	1116	1483	3692	248	0	0	0	3106	3892	1990	51	2276	2276	2590	3116	120	16	6	0	0.000	0.000	0.000	0.000	0.000	0.000	0.000	0.000	0.000	0.000	0.000	0.000	0.000	0.000	0.107	0.075	0.243	0.251	4.638	0.120	0.124	316	2384	100	89	830	919	122	1616	1738	Error	Error	-3.221	89	830	122	1616	391110	1229933	-0.066	0.418	0	0	0
1	8	18	"A106"	"A106"	15920	67870	100	1141	1205	424	35	1093	1093	1154	712	61	9	0	0	3390	4154	2134	51	2279	2279	2335	923	39	56	30	0	0.000	0.000	0.000	0.000	0.000	0.000	0.000	0.000	0.000	0.000	0.000	0.000	0.000	0.000	0.043	0.060	0.302	0.238	4.935	0.033	0.006	316	2384	100	48	1111	1159	112	1875	1987	Error	Error	-4.533	48	1111	112	1875	380680	1312557	0.072	1.971	0	0	0
1	9	18	"A106"	"A106"	16215	67870	100	1164	1232	702	56	1089	1089	1148	548	47	15	1	0	3212	3986	2029	50	2324	2324	2382	1079	45	43	20	0	0.000	0.000	0.000	0.000	0.000	0.000	0.000	0.000	0.000	0.000	0.000	0.000	0.000	0.000	0.084	0.086	0.224	0.229	5.991	0.081	0.028	316	2384	100	75	888	963	143	1662	1805	Error	Error	-3.566	75	888	143	1662	389380	1259599	0.153	1.487	0	0	0
1	10	18	"A107"	"A107"	16515	67870	100	1284	1327	474	35	1126	1126	1199	1025	85	6	0	0	4198	5024	3052	60	2389	2389	2507	1560	62	54	28	0	0.000	0.000	0.000	0.000	0.000	0.000	0.000	0.000	0.000	0.000	0.000	0.000	0.000	0.000	0.087	0.076	0.181	0.198	5.946	0.062	0.084	316	2384	100	158	1809	1967	201	2635	2836	Error	Error	-3.517	158	1809	201	2635	419346	1587631	0.125	1.613	0	0	0
1	11	18	"A107"	"A107"	16815	67870	100	1377	1445	539	37	1219	1219	1306	892	68	9	1	0	4967	6019	3331	55	2414	2414	2474	870	35	78	66	0	0.000	0.000	0.000	0.000	0.000	0.000	0.000	0.000	0.000	0.000	0.000	0.000	0.000	0.000	0.062	0.063	0.112	0.128	4.984	0.083	0.066	316	2384	100	158	2553	2711	226	3605	3831	Error	Error	-4.014	158	2553	226	3605	456671	1902124	0.156	4.075	0	0	0
1	12	18	"A107"	"A107"	17115	67870	100	1415	1514	1088	71	1184	1184	1248	732	58	16	3	0	5578	6572	3329	50	2416	2416	2476	949	38	81	76	0	0.000	0.000	0.000	0.000	0.000	0.000	0.000	0.000	0.000	0.000	0.000	0.000	0.000	0.000	0.073	0.079	0.110	0.121	4.270	0.087	0.073	316	2384	100	231	3162	3393	330	4156	4486	Error	Error	-3.775	231	3162	330	4156	478384	2076788	0.363	4.316	0	0	0
1	13	18	"A108"	"A108"	17415	67870	100	1424	1480	559	37	1198	1198	1268	623	49	25	6	0	5401	7537	4981	66	2354	2354	2443	1052	43	74	67	0	0.000	0.000	0.000	0.000	0.000	0.000	0.000	0.000	0.000	0.000	0.000	0.000	0.000	0.000	0.074	0.054	0.101	0.116	4.636	0.059	0.094	316	2384	100	226	3047	3273	282	5183	5465	Error	Error	-3.753	226	3047	282	5183	467755	2381538	0.340	4.842	0	0	0
1	14	18	"A108"	"A108"	17715	67870	100	1495	1579	772	48	1216	1216	1294	973	75	13	0	0	6853	8874	5118	57	2362	2362	2537	1868	73	84	59	0	0.000	0.000	0.000	0.000	0.000	0.000	0.000	0.000	0.000	0.000	0.000	0.000	0.000	0.000	0.062	0.056	0.077	0.078	3.598	0.062	0.196	316	2384	100	279	4491	4770	363	6512	6875	Error	Error	-4.009	279	4491	363	6512	498894	2804277	0.293	3.392	0	0	0
1	15	18	"A108"	"A108"	18015	67865	100	1487	1606	872	54	1311	1311	1467	1757	119	2	0	0	5980	7107	3940	55	2419	2419	2491	839	33	84	76	0	0.000	0.000	0.000	0.000	0.000	0.000	0.000	0.000	0.000	0.000	0.000	0.000	0.000	0.000	0.049	0.063	0.092	0.101	3.994	0.175	0.028	316	2384	100	176	3561	3737	295	4688	4983	Error	Error	-4.339	176	3561	295	4688	507342	2245689	0.079	5.502	0	0	0
1	16	18	"A109"	"A109"	18315	67865	100	1394	1408	472	33	1312	1312	1427	1688	118	0	0	0	3040	3576	1569	43	2411	2411	2487	1106	44	33	16	0	0.000	0.000	0.000	0.000	0.000	0.000	0.000	0.000	0.000	0.000	0.000	0.000	0.000	0.000	0.130	0.082	0.381	0.441	4.664	1.531	0.473	316	2384	100	82	629	711	96	1165	1261	Error	Error	-2.939	82	629	96	1165	444902	1130107	-0.011	0.985	0	0	0
1	17	18	"A109"	"A109"	18615	67865	100	1347	1376	446	32	1339	1339	1410	665	47	7	0	0	3038	3309	1144	34	2430	2430	2483	904	36	34	11	0	0.000	0.000	0.000	0.000	0.000	0.000	0.000	0.000	0.000	0.000	0.000	0.000	0.000	0.000	0.013	0.042	0.440	0.409	5.170	0.379	0.110	316	2384	100	8	608	616	37	879	916	Error	Error	-6.248	8	608	37	879	434791	1045553	-0.051	0.914	0	0	0
1	18	18	"A109"	"A109"	18915	67865	100	1399	1447	439	30	1432	1432	1522	968	63	2	0	0	3233	3711	1559	42	2462	2462	2515	1005	39	40	15	0	0.000	0.000	0.000	0.000	0.000	0.000	0.000	0.000	0.000	0.000	0.000	0.000	0.000	0.000	-0.043	0.012	0.326	0.332	5.393	0.405	0.074	316	2384	100	-33	771	738	15	1249	1264	Error	Error	Error	-33	771	15	1249	457221	1172615	-0.077	1.190	0	0	0
1	1	19	"A110"	"A110"	13825	68180	100	1254	1303	465	35	1123	1123	1200	817	68	8	0	0	4612	5104	2921	57	2244	2244	2379	1671	70	57	34	0	0.000	0.000	0.000	0.000	0.000	0.000	0.000	0.000	0.000	0.000	0.000	0.000	0.000	0.000	0.055	0.063	0.145	0.154	4.214	0.037	0.035	316	2384	100	131	2368	2499	180	2860	3040	Error	Error	-4.176	131	2368	180	2860	411876	1612787	0.126	1.631	0	0	0
1	2	19	"A110"	"A110"	14125	68180	100	1279	1415	1400	98	1087	1087	1142	537	47	26	5	0	4647	5837	3051	52	2213	2213	2312	1705	73	67	38	0	0.000	0.000	0.000	0.000	0.000	0.000	0.000	0.000	0.000	0.000	0.000	0.000	0.000	0.000	0.079	0.091	0.112	0.123	3.662	0.039	0.016	316	2384	100	192	2434	2626	328	3624	3952	Error	Error	-3.664	192	2434	328	3624	447073	1844533	0.508	2.067	0	0	0
1	3	19	"A110"	"A110"	14425	68175	100	1358	1469	1229	83	1076	1076	1130	605	53	27	5	0	6754	7990	4898	61	2205	2205	2289	1098	47	83	64	0	0.000	0.000	0.000	0.000	0.000	0.000	0.000	0.000	0.000	0.000	0.000	0.000	0.000	0.000	0.062	0.068	0.075	0.079	3.612	0.075	0.114	316	2384	100	282	4549	4831	393	5785	6178	Error	Error	-4.012	282	4549	393	5785	464142	2524955	0.560	5.192	0	0	0
1	4	19	"A111"	"A111"	14725	68175	100	1293	1389	568	40	1066	1066	1150	1148	99	7	0	0	6635	7298	4176	57	2228	2228	2356	1335	56	78	62	0	0.000	0.000	0.000	0.000	0.000	0.000	0.000	0.000	0.000	0.000	0.000	0.000	0.000	0.000	0.052	0.064	0.089	0.089	4.672	0.075	0.022	316	2384	100	227	4407	4634	323	5070	5393	Error	Error	-4.279	227	4407	323	5070	439073	2306054	0.208	3.702	0	0	0
1	5	19	"A111"	"A111"	15025	68175	100	1396	1458	617	42	1041	1041	1109	645	58	27	9	0	6260	7666	4603	60	2226	2226	2284	802	35	86	78	0	0.000	0.000	0.000	0.000	0.000	0.000	0.000	0.000	0.000	0.000	0.000	0.000	0.000	0.000	0.088	0.077	0.099	0.105	3.293	0.074	0.180	316	2384	100	355	4034	4389	417	5440	5857	Error	Error	-3.506	355	4034	417	5440	460623	2422346	0.541	6.711	0	0	0
1	6	19	"A111"	"A111"	15325	68175	100	1409	1437	543	37	1074	1074	1121	523	46	36	11	0	6126	7519	4375	58	2261	2261	2397	1493	62	85	64	0	0.000	0.000	0.000	0.000	0.000	0.000	0.000	0.000	0.000	0.000	0.000	0.000	0.000	0.000	0.087	0.069	0.091	0.106	3.923	0.058	0.180	316	2384	100	335	3865	4200	363	5258	5621	Error	Error	-3.528	335	3865	363	5258	454201	2376049	0.604	3.431	0	0	0
1	7	19	"A112"	"A112"	15625	68175	100	1442	1919	3922	204	1078	1078	1369	2448	178	3	2	0	6257	8034	4858	60	2315	2315	2583	2010	77	74	49	0	0.000	0.000	0.000	0.000	0.000	0.000	0.000	0.000	0.000	0.000	0.000	0.000	0.000	0.000	0.092	0.147	0.096	0.109	4.595	0.942	0.374	316	2384	100	364	3942	4306	841	5719	6560	Error	Error	-3.437	364	3942	841	5719	606550	2538768	0.225	2.712	0	0	0
1	8	19	"A112"	"A112"	15925	68175	100	1416	1496	556	37	1085	1085	1137	618	54	31	9	0	7761	9575	5151	53	2353	2353	2509	1963	78	88	60	0	0.000	0.000	0.000	0.000	0.000	0.000	0.000	0.000	0.000	0.000	0.000	0.000	0.000	0.000	0.061	0.057	0.077	0.069	3.364	0.045	0.135	316	2384	100	331	5408	5739	411	7222	7633	Error	Error	-4.030	331	5408	411	7222	472656	3025777	0.581	3.600	0	0	0
1	9	19	"A112"	"A112"	16220	68170	100	1343	1446	652	45	1112	1112	1196	986	82	14	1	0	5388	8167	5382	65	2437	2437	2554	1143	44	81	58	0	0.000	0.000	0.000	0.000	0.000	0.000	0.000	0.000	0.000	0.000	0.000	0.000	0.000	0.000	0.078	0.058	0.094	0.109	4.817	0.055	0.151	316	2384	100	231	2951	3182	334	5730	6064	Error	Error	-3.675	231	2951	334	5730	456973	2580700	0.254	4.911	0	0	0
1	10	19	"A113"	"A113"	16520	68170	100	1469	1768	2627	148	1176	1176	1239	528	42	32	13	0	5905	6518	3946	60	2470	2470	2581	1249	48	73	60	0	0.000	0.000	0.000	0.000	0.000	0.000	0.000	0.000	0.000	0.000	0.000	0.000	0.000	0.000	0.085	0.146	0.133	0.149	3.950	0.123	0.049	316	2384	100	293	3435	3728	592	4048	4640	Error	Error	-3.551	293	3435	592	4048	558713	2059642	1.002	3.152	0	0	0
1	11	19	"A113"	"A113"	16820	68170	100	1442	1529	671	43	1160	1160	1264	914	72	14	1	0	9610	9290	4812	51	2480	2480	2637	1423	53	84	71	0	0.000	0.000	0.000	0.000	0.000	0.000	0.000	0.000	0.000	0.000	0.000	0.000	0.000	0.000	0.040	0.054	0.072	0.069	3.454	0.056	0.176	316	2384	100	282	7130	7412	369	6810	7179	Error	Error	-4.660	282	7130	369	6810	483134	2935537	0.290	4.675	0	0	0
1	12	19	"A113"	"A113"	17120	68170	100	1598	1709	1026	60	1228	1228	1344	1540	114	4	0	0	8210	9156	4938	53	2499	2499	2584	909	35	86	81	0	0.000	0.000	0.000	0.000	0.000	0.000	0.000	0.000	0.000	0.000	0.000	0.000	0.000	0.000	0.065	0.072	0.085	0.094	4.372	0.087	0.017	316	2384	100	370	5711	6081	481	6657	7138	Error	Error	-3.948	370	5711	481	6657	539950	2893350	0.237	7.230	0	0	0
1	13	19	"A114"	"A114"	17420	68170	100	1647	1662	572	34	1220	1220	1358	1754	129	2	0	0	9650	9078	4417	48	2471	2471	2661	1938	72	75	73	0	0.000	0.000	0.000	0.000	0.000	0.000	0.000	0.000	0.000	0.000	0.000	0.000	0.000	0.000	0.059	0.067	0.091	0.100	4.039	0.053	0.098	316	2384	100	427	7179	7606	442	6607	7049	Error	Error	-4.071	427	7179	442	6607	525267	2868577	0.173	3.311	0	0	0
1	14	19	"A114"	"A114"	17720	68170	100	1519	1579	501	31	1201	1201	1250	505	40	37	11	0	10810	9739	4050	41	2431	2431	2526	1105	43	86	81	0	0.000	0.000	0.000	0.000	0.000	0.000	0.000	0.000	0.000	0.000	0.000	0.000	0.000	0.000	0.038	0.052	0.068	0.061	3.610	0.053	0.177	316	2384	100	318	8379	8697	378	7308	7686	Error	Error	-4.720	318	8379	378	7308	498947	3077586	0.651	6.528	0	0	0
1	15	19	"A114"	"A114"	18020	68170	100	1586	1671	773	46	1255	1255	1490	2706	181	0	0	0	9465	9221	3691	40	2457	2457	2715	2937	108	82	62	0	0.000	0.000	0.000	0.000	0.000	0.000	0.000	0.000	0.000	0.000	0.000	0.000	0.000	0.000	0.047	0.062	0.074	0.072	3.669	0.523	0.288	316	2384	100	331	7008	7339	416	6764	7180	Error	Error	-4.404	331	7008	416	6764	528128	2913687	0.067	2.215	0	0	0
1	16	19	"A115"	"A115"	18320	68165	100	1598	1626	534	32	1318	1318	1510	2287	151	0	0	0	5809	8122	5451	67	2484	2484	2584	1219	47	73	59	0	0.000	0.000	0.000	0.000	0.000	0.000	0.000	0.000	0.000	0.000	0.000	0.000	0.000	0.000	0.084	0.055	0.088	0.120	4.352	0.049	0.035	316	2384	100	280	3325	3605	308	5638	5946	Error	Error	-3.570	280	3325	308	5638	513887	2566573	0.051	4.543	0	0	0
1	17	19	"A115"	"A115"	18620	68165	100	1612	1655	563	34	1412	1412	1513	1251	82	5	0	0	5471	6841	3967	57	2538	2538	2657	1656	62	70	43	0	0.000	0.000	0.000	0.000	0.000	0.000	0.000	0.000	0.000	0.000	0.000	0.000	0.000	0.000	0.068	0.056	0.106	0.132	4.768	0.045	0.064	316	2384	100	200	2933	3133	243	4303	4546	Error	Error	-3.874	200	2933	243	4303	523040	2161766	0.114	2.527	0	0	0
1	18	19	"A115"	"A115"	18920	68165	100	1595	1707	1244	72	1553	1553	1752	2532	144	0	0	0	5737	7051	4023	57	2620	2620	2863	2280	79	62	36	0	0.000	0.000	0.000	0.000	0.000	0.000	0.000	0.000	0.000	0.000	0.000	0.000	0.000	0.000	0.013	0.035	0.088	0.114	5.000	0.632	0.263	316	2384	100	42	3117	3159	154	4431	4585	Error	Error	-6.214	42	3117	154	4431	539380	2228266	-0.018	1.837	0	0	0
1	1	20	"A116"	"A116"	13830	68480	100	1623	1701	607	35	1118	1118	1210	932	77	23	3	0	9770	9699	3954	40	2225	2225	2350	1560	66	90	87	0	0.000	0.000	0.000	0.000	0.000	0.000	0.000	0.000	0.000	0.000	0.000	0.000	0.000	0.000	0.067	0.078	0.076	0.076	2.544	0.061	0.028	316	2384	100	505	7545	8050	583	7474	8057	Error	Error	-3.901	505	7545	583	7474	537406	3064892	0.527	4.711	0	0	0
1	2	20	"A116"	"A116"	14130	68480	100	1775	1824	906	49	1085	1085	1137	623	54	56	15	0	12748	12544	3946	31	2248	2248	2393	1675	69	98	96	0	0.000	0.000	0.000	0.000	0.000	0.000	0.000	0.000	0.000	0.000	0.000	0.000	0.000	0.000	0.066	0.072	0.072	0.062	2.693	0.075	0.249	316	2384	100	690	10500	11190	739	10296	11035	Error	Error	-3.928	690	10500	739	10296	576390	3963888	1.103	6.060	0	0	0
1	3	20	"A116"	"A116"	14430	68480	100	1890	1975	947	47	1108	1108	1479	3609	244	0	0	0	14746	14545	3108	21	2258	2258	2607	2857	109	100	95	0	0.000	0.000	0.000	0.000	0.000	0.000	0.000	0.000	0.000	0.000	0.000	0.000	0.000	0.000	0.063	0.071	0.066	0.060	2.002	0.312	0.163	316	2384	100	782	12488	13270	867	12287	13154	Error	Error	-3.997	782	12488	867	12287	624182	4596178	0.137	4.179	0	0	0
1	4	20	"A117"	"A117"	14730	68475	100	1061	1094	372	34	1051	1051	1190	1625	136	0	0	0	3034	3439	2173	63	2219	2219	2401	1894	78	16	5	0	0.000	0.000	0.000	0.000	0.000	0.000	0.000	0.000	0.000	0.000	0.000	0.000	0.000	0.000	0.012	0.035	0.248	0.276	5.169	6.409	0.002	316	2384	100	10	815	825	43	1220	1263	Error	Error	-6.349	10	815	43	1220	345675	1086615	-0.059	0.548	0	0	0
1	5	20	"A117"	"A117"	15030	68475	100	1105	1175	540	45	1055	1055	1106	646	58	10	2	0	3067	3388	1143	33	2254	2254	2342	1383	59	26	10	0	0.000	0.000	0.000	0.000	0.000	0.000	0.000	0.000	0.000	0.000	0.000	0.000	0.000	0.000	0.062	0.106	0.302	0.340	5.721	0.079	0.005	316	2384	100	50	813	863	120	1134	1254	Error	Error	-4.023	50	813	120	1134	371236	1070619	0.107	0.756	0	0	0
1	6	20	"A117"	"A117"	15330	68475	100	1134	1183	411	34	1054	1054	1120	713	63	8	0	0	3409	3695	1223	33	2310	2310	2411	1496	62	35	11	0	0.000	0.000	0.000	0.000	0.000	0.000	0.000	0.000	0.000	0.000	0.000	0.000	0.000	0.000	0.073	0.093	0.250	0.223	4.396	0.093	0.043	316	2384	100	80	1099	1179	129	1385	1514	Error	Error	-3.780	80	1099	129	1385	373710	1167718	0.088	0.858	0	0	0
1	7	20	"A118"	"A118"	15630	68475	100	1264	1316	544	41	1079	1079	1214	1519	125	1	0	0	4816	6612	4334	65	2379	2379	2511	1689	67	64	37	0	0.000	0.000	0.000	0.000	0.000	0.000	0.000	0.000	0.000	0.000	0.000	0.000	0.000	0.000	0.076	0.056	0.098	0.115	4.749	0.049	0.028	316	2384	100	185	2437	2622	237	4233	4470	Error	Error	-3.720	185	2437	237	4233	415826	2089428	0.067	2.428	0	0	0
1	8	20	"A118"	"A118"	15930	68475	100	1443	1606	1900	118	1079	1079	1161	1052	90	12	1	0	6203	8062	5174	64	2457	2457	2553	1315	51	85	64	0	0.000	0.000	0.000	0.000	0.000	0.000	0.000	0.000	0.000	0.000	0.000	0.000	0.000	0.000	0.097	0.094	0.099	0.099	3.270	0.075	0.050	316	2384	100	364	3746	4110	527	5605	6132	Error	Error	-3.363	364	3746	527	5605	507557	2547673	0.423	4.189	0	0	0
1	9	20	"A118"	"A118"	16225	68475	100	1353	1428	581	40	1100	1100	1150	551	47	27	6	0	6582	8373	4984	59	2548	2548	2607	838	32	90	76	0	0.000	0.000	0.000	0.000	0.000	0.000	0.000	0.000	0.000	0.000	0.000	0.000	0.000	0.000	0.063	0.056	0.077	0.079	4.498	0.054	0.118	316	2384	100	253	4034	4287	328	5825	6153	Error	Error	-3.995	253	4034	328	5825	451201	2645913	0.505	6.881	0	0	0
1	10	20	"A119"	"A119"	16525	68470	100	1400	1455	468	32	1160	1160	1207	803	66	13	0	0	4944	6394	3706	57	2561	2561	2645	1535	58	65	43	0	0.000	0.000	0.000	0.000	0.000	0.000	0.000	0.000	0.000	0.000	0.000	0.000	0.000	0.000	0.101	0.077	0.117	0.133	3.772	0.058	0.092	316	2384	100	240	2383	2623	295	3833	4128	Error	Error	-3.312	240	2383	295	3833	459737	2020613	0.309	2.442	0	0	0
1	11	20	"A119"	"A119"	16825	68470	100	1357	1427	497	34	1164	1164	1287	1587	123	1	0	0	4299	5937	3380	56	2564	2564	2642	1151	43	64	43	0	0.000	0.000	0.000	0.000	0.000	0.000	0.000	0.000	0.000	0.000	0.000	0.000	0.000	0.000	0.111	0.078	0.123	0.146	4.893	0.123	0.021	316	2384	100	193	1735	1928	263	3373	3636	Error	Error	-3.168	193	1735	263	3373	450854	1875963	0.088	2.863	0	0	0
1	12	20	"A119"	"A119"	17125	68470	100	1321	1397	757	54	1201	1201	1274	1077	84	4	0	0	5312	6661	4006	60	2552	2552	2575	425	16	94	87	0	0.000	0.000	0.000	0.000	0.000	0.000	0.000	0.000	0.000	0.000	0.000	0.000	0.000	0.000	0.043	0.048	0.085	0.101	3.383	0.059	0.010	316	2384	100	120	2760	2880	196	4109	4305	Error	Error	-4.524	120	2760	196	4109	441472	2105032	0.114	9.614	0	0	0
1	13	20	"A120"	"A120"	17425	68470	100	1177	1225	434	35	1174	1174	1237	625	50	8	0	0	3150	3457	1173	33	2492	2492	2581	1321	51	24	9	0	0.000	0.000	0.000	0.000	0.000	0.000	0.000	0.000	0.000	0.000	0.000	0.000	0.000	0.000	0.005	0.053	0.489	0.476	4.703	0.099	0.024	316	2384	100	3	658	661	51	965	1016	Error	Error	-7.777	3	658	51	965	386949	1092401	-0.019	0.663	0	0	0
1	14	20	"A120"	"A120"	17725	68470	100	1228	1288	509	39	1196	1196	1253	609	48	11	1	0	3408	4037	2050	50	2439	2439	2543	1451	57	32	17	0	0.000	0.000	0.000	0.000	0.000	0.000	0.000	0.000	0.000	0.000	0.000	0.000	0.000	0.000	0.033	0.058	0.244	0.242	4.866	0.059	0.018	316	2384	100	32	969	1001	92	1598	1690	Error	Error	-4.920	32	969	92	1598	407027	1275586	0.057	1.030	0	0	0
1	15	20	"A120"	"A120"	18025	68470	100	1273	1306	402	30	1216	1216	1277	679	53	6	0	0	3807	4357	2277	52	2439	2439	2474	809	32	78	38	0	0.000	0.000	0.000	0.000	0.000	0.000	0.000	0.000	0.000	0.000	0.000	0.000	0.000	0.000	0.042	0.047	0.191	0.167	4.130	0.014	0.001	316	2384	100	57	1368	1425	90	1918	2008	Error	Error	-4.585	57	1368	90	1918	412653	1376801	0.043	2.328	0	0	0
1	16	20	"A121"	"A121"	18325	68465	100	1634	1768	1036	58	1313	1313	1365	594	43	32	10	0	6896	8822	5630	63	2499	2499	2586	1142	44	77	72	0	0.000	0.000	0.000	0.000	0.000	0.000	0.000	0.000	0.000	0.000	0.000	0.000	0.000	0.000	0.073	0.072	0.084	0.103	4.390	0.075	0.150	316	2384	100	321	4397	4718	455	6323	6778	Error	Error	-3.776	321	4397	455	6323	558602	2787671	0.678	5.461	0	0	0
1	17	20	"A121"	"A121"	18625	68465	100	1818	1959	1451	74	1478	1478	1655	2571	155	1	0	0	7567	9736	5461	56	2597	2597	2758	2299	83	84	55	0	0.000	0.000	0.000	0.000	0.000	0.000	0.000	0.000	0.000	0.000	0.000	0.000	0.000	0.000	0.068	0.067	0.072	0.070	3.232	0.074	0.120	316	2384	100	340	4970	5310	481	7139	7620	Error	Error	-3.870	340	4970	481	7139	619083	3076600	0.118	3.035	0	0	0
1	18	20	"A121"	"A121"	18925	68465	100	2035	2113	912	43	1689	1689	1757	660	37	31	7	0	7429	8834	4598	52	2695	2695	2762	860	31	91	85	0	0.000	0.000	0.000	0.000	0.000	0.000	0.000	0.000	0.000	0.000	0.000	0.000	0.000	0.000	0.073	0.069	0.104	0.094	3.845	0.058	0.087	316	2384	100	346	4734	5080	424	6139	6563	Error	Error	-3.774	346	4734	424	6139	667726	2791599	0.539	7.060	0	0	0
1	1	21	"Blank"	"Blank"	13835	68780	100	1073	1093	353	32	1076	1076	1129	504	44	8	0	0	2020	2107	1110	52	2055	2055	2166	1447	66	0	0	0	0.000	0.000	0.000	0.000	0.000	0.000	0.000	0.000	0.000	0.000	0.000	0.000	0.000	0.000	0.086	0.327	1.161	1.103	4.424	0.022	0.004	316	2384	100	-3	-35	-38	17	52	69	Error	Error	-3.544	-3	-35	17	52	345411	665708	-0.071	-0.041	0	0	0
1	2	21	"Blank"	"Blank"	14135	68780	100	1065	1138	674	59	1074	1074	1140	861	75	2	0	0	1992	2228	3213	144	2056	2056	2140	1073	50	0	0	0	0.000	0.000	0.000	0.000	0.000	0.000	0.000	0.000	0.000	0.000	0.000	0.000	0.000	0.000	0.141	0.372	1.059	1.201	4.243	0.009	0.000	316	2384	100	-9	-64	-73	64	172	236	Error	Error	-2.830	-9	-64	64	172	359718	704022	-0.002	0.082	0	0	0
1	3	21	"Blank"	"Blank"	14435	68780	100	1039	1094	422	38	1060	1060	1097	427	38	14	3	0	2032	2463	3264	132	2058	2058	2237	1944	86	2	2	0	0.000	0.000	0.000	0.000	0.000	0.000	0.000	0.000	0.000	0.000	0.000	0.000	0.000	0.000	0.808	0.084	1.495	1.281	4.435	0.000	0.000	316	2384	100	-21	-26	-47	34	405	439	Error	Error	-0.308	-21	-26	34	405	345758	778396	-0.007	0.116	0	0	0
1	4	21	"Blank"	"Blank"	14735	68775	100	1084	1147	1019	88	1052	1052	1128	748	66	3	0	0	2082	2493	3667	147	2101	2101	2236	1507	67	2	1	0	0.000	0.000	0.000	0.000	0.000	0.000	0.000	0.000	0.000	0.000	0.000	0.000	0.000	0.000	-1.684	0.242	1.250	1.320	5.104	0.006	0.000	316	2384	100	32	-19	13	95	392	487	Error	Error	Error	32	-19	95	392	362390	787657	0.025	0.171	0	0	0
1	5	21	"Blank"	"Blank"	15035	68775	100	1030	1100	611	55	1059	1059	1125	614	54	6	0	0	2135	2324	2095	90	2157	2157	2350	2234	95	0	0	0	0.000	0.000	0.000	0.000	0.000	0.000	0.000	0.000	0.000	0.000	0.000	0.000	0.000	0.000	1.318	0.246	1.101	1.151	5.680	0.013	0.003	316	2384	100	-29	-22	-51	41	167	208	Error	Error	0.399	-29	-22	41	167	347484	734400	-0.041	-0.012	0	0	0
1	6	21	"Blank"	"Blank"	15335	68775	100	1103	1135	450	39	1055	1055	1093	507	46	13	1	0	2237	2326	1180	50	2254	2254	2350	1399	59	1	0	0	0.000	0.000	0.000	0.000	0.000	0.000	0.000	0.000	0.000	0.000	0.000	0.000	0.000	0.000	-2.824	1.111	1.277	1.278	4.222	0.045	0.007	316	2384	100	48	-17	31	80	72	152	Error	Error	Error	48	-17	80	72	358502	734990	0.083	-0.017	0	0	0
1	7	21	"Blank"	"Blank"	15635	68775	100	1104	1159	632	54	1091	1091	1130	488	43	12	2	0	2295	2387	996	41	2374	2374	2433	958	39	1	1	0	0.000	0.000	0.000	0.000	0.000	0.000	0.000	0.000	0.000	0.000	0.000	0.000	0.000	0.000	-0.165	5.231	1.093	0.989	4.561	0.047	0.008	316	2384	100	13	-79	-66	68	13	81	Error	Error	Error	13	-79	68	13	366399	754135	0.059	-0.048	0	0	0
1	8	21	"Blank"	"Blank"	15930	68775	100	1241	1396	2577	184	1151	1151	1269	1717	135	0	0	0	2469	2588	1563	60	2518	2518	2719	2435	89	0	0	0	0.000	0.000	0.000	0.000	0.000	0.000	0.000	0.000	0.000	0.000	0.000	0.000	0.000	0.000	-1.837	3.500	1.192	1.239	4.692	1.767	0.022	316	2384	100	90	-49	41	245	70	315	Error	Error	Error	90	-49	245	70	441179	817841	0.074	-0.054	0	0	0
1	9	21	"Blank"	"Blank"	16230	68775	100	1138	1182	393	33	1195	1195	2063	6484	314	0	0	0	2638	2771	1660	59	2691	2691	3691	6704	181	0	0	0	0.000	0.000	0.000	0.000	0.000	0.000	0.000	0.000	0.000	0.000	0.000	0.000	0.000	0.000	1.075	-0.162	1.212	1.389	5.533	0.000	0.000	316	2384	100	-57	-53	-110	-13	80	67	Error	Error	0.105	-57	-53	-13	80	373449	875552	-0.136	-0.137	0	0	0
1	10	21	"Blank"	"Blank"	16530	68775	100	1150	1241	738	59	1191	1191	1287	1207	93	1	0	0	2667	2930	2259	77	2742	2742	2846	1364	47	1	1	0	0.000	0.000	0.000	0.000	0.000	0.000	0.000	0.000	0.000	0.000	0.000	0.000	0.000	0.000	0.547	0.266	1.126	1.091	5.127	0.303	0.055	316	2384	100	-41	-75	-116	50	188	238	Error	Error	-0.871	-41	-75	50	188	392069	925976	-0.038	0.062	0	0	0
1	11	21	"Blank"	"Blank"	16830	68770	100	1178	1227	476	38	1170	1170	1246	958	76	1	0	0	2554	2579	362	14	2587	2587	2651	933	35	0	0	0	0.000	0.000	0.000	0.000	0.000	0.000	0.000	0.000	0.000	0.000	0.000	0.000	0.000	0.000	-0.242	-7.125	1.275	1.153	4.368	0.105	0.013	316	2384	100	8	-33	-25	57	-8	49	Error	Error	Error	8	-33	57	-8	387656	814959	-0.020	-0.077	0	0	0
1	12	21	"Blank"	"Blank"	17130	68770	100	1117	1160	379	32	1186	1186	1239	629	50	5	0	0	2508	2657	2032	76	2465	2465	2522	856	33	0	0	0	0.000	0.000	0.000	0.000	0.000	0.000	0.000	0.000	0.000	0.000	0.000	0.000	0.000	0.000	-1.605	-0.135	1.372	1.410	5.993	0.039	0.003	316	2384	100	-69	43	-26	-26	192	166	Error	Error	Error	-69	43	-26	192	366493	839615	-0.126	0.158	0	0	0
1	13	21	"Blank"	"Blank"	17430	68770	100	1152	1196	382	31	1190	1190	1299	1545	118	0	0	0	2405	2439	500	20	2395	2395	2431	557	22	4	0	0	0.000	0.000	0.000	0.000	0.000	0.000	0.000	0.000	0.000	0.000	0.000	0.000	0.000	0.000	-3.800	0.136	1.415	1.418	3.813	3.833	0.262	316	2384	100	-38	10	-28	6	44	50	Error	Error	Error	-38	10	6	44	378004	770806	-0.067	0.014	0	0	0
1	14	21	"Blank"	"Blank"	17730	68770	100	1225	1288	837	64	1199	1199	1243	540	43	10	1	0	2298	2433	1446	59	2354	2354	2430	1538	63	1	1	0	0.000	0.000	0.000	0.000	0.000	0.000	0.000	0.000	0.000	0.000	0.000	0.000	0.000	0.000	-0.464	1.127	1.105	1.091	4.118	0.445	0.027	316	2384	100	26	-56	-30	89	79	168	Error	Error	Error	26	-56	89	79	407078	768863	0.083	0.002	0	0	0
1	15	21	"Blank"	"Blank"	18030	68770	100	1272	1512	3651	241	1241	1241	1321	888	67	3	0	0	2273	2301	490	21	2323	2323	2353	400	16	7	1	0	0.000	0.000	0.000	0.000	0.000	0.000	0.000	0.000	0.000	0.000	0.000	0.000	0.000	0.000	-0.620	-12.318	1.195	1.450	5.375	25.961	0.025	316	2384	100	31	-50	-19	271	-22	249	Error	Error	Error	31	-50	271	-22	477639	727012	0.215	-0.130	0	0	0
1	16	21	"Blank"	"Blank"	18330	68770	100	1382	1413	575	40	1353	1353	1410	538	38	12	1	0	2416	2423	309	12	2388	2388	2436	696	28	1	0	0	0.000	0.000	0.000	0.000	0.000	0.000	0.000	0.000	0.000	0.000	0.000	0.000	0.000	0.000	1.036	1.714	1.020	1.214	3.568	3.651	0.024	316	2384	100	29	28	57	60	35	95	Error	Error	0.051	29	28	60	35	446597	765789	0.006	-0.019	0	0	0
1	17	21	"Blank"	"Blank"	18630	68765	100	1526	1583	524	33	1538	1538	1768	2311	130	0	0	0	2462	2462	357	14	2471	2471	2774	3034	109	0	0	0	0.000	0.000	0.000	0.000	0.000	0.000	0.000	0.000	0.000	0.000	0.000	0.000	0.000	0.000	1.333	-5.000	1.600	1.362	4.292	0.061	0.007	316	2384	100	-12	-9	-21	45	-9	36	Error	Error	0.415	-12	-9	45	-9	500072	777934	-0.080	-0.103	0	0	0
1	18	21	"Blank"	"Blank"	18930	68765	100	1817	1818	499	27	1818	1818	1930	1499	77	0	0	0	2596	2630	384	14	2647	2647	2740	1394	50	0	0	0	0.000	0.000	0.000	0.000	0.000	0.000	0.000	0.000	0.000	0.000	0.000	0.000	0.000	0.000	0.020	0.000	1.468	1.363	4.012	3.065	0.063	316	2384	100	-1	-51	-52	0	-17	-17	Error	Error	-5.672	-1	-51	0	-17	574436	831007	-0.075	-0.079	0	0	0
