# Supplementary material for: Application of hybridization control probe to increase accuracy on ligation detection or minisequencing diagnostic microarrays
Source: BMC Res Notes. 2009 Dec 14;2:249. doi: 10.1186/1756-0500-2-249 (PMC2799435; doi:10.1186/1756-0500-2-249)
Supplement: Additional file 3 — Gpr_files. Zip-compressed file containing raw microarray data in GenePix results format (.gpr) and GAL (GenePix Array List) files. [file 1756-0500-2-249-S3.ZIP › gpr_files/slide7/lasi7_2-16.gpr]

ATF	1.0
30	76    
"Type=GenePix Results 3"
"DateTime=2009/05/14 13:52:28"
"Settings=C:\Axon\Data\HPV\130509\lasi7.gps"
"GalFile=C:\Axon\Data\HPV\ArrayIt_032009_InstiBioGalfile.gal"
"ArrayOfArrays=2-16"
"PixelSize=5"
"Wavelengths=532	488"
"ImageFiles=C:\Axon\Data\HPV\130509\lasi7.tif 2	C:\Axon\Data\HPV\130509\lasi7.tif 3"
"NormalizationMethod=None"
"NormalizationFactors=1	1"
"JpegImage="
"StdDev=Type 1"
"RatioFormulations=W1/W3 (#1/532)	W1/W4 (#1/488)	W3/W4 (532/488)"
"FeatureType=Circular"
"Barcode="
"BackgroundSubtraction=LocalFeature"
"ImageOrigin=0, 0"
"JpegOrigin=3780, 0"
"Creator=GenePix Pro 6.1.0.2"
"Scanner=GenePix 4200A 01 Autoloader [2]"
"FocusPosition=0"
"Temperature=23.4375"
"LinesAveraged=2"
"Comment="
"PMTGain=630	530"
"ScanPower=100	100"
"LaserPower=2.73438	2.5592"
"Filters=Standard Green	Standard Blue"
"ScanRegion=720,0,3832,13800"
"Supplier="
"Block"	"Column"	"Row"	"Name"	"ID"	"X"	"Y"	"Dia."	"F532 Median"	"F532 Mean"	"F532 SD"	"F532 CV"	"B532"	"B532 Median"	"B532 Mean"	"B532 SD"	"B532 CV"	"% > B532+1SD"	"% > B532+2SD"	"F532 % Sat."	"F488 Median"	"F488 Mean"	"F488 SD"	"F488 CV"	"B488"	"B488 Median"	"B488 Mean"	"B488 SD"	"B488 CV"	"% > B488+1SD"	"% > B488+2SD"	"F488 % Sat."	"Ratio of Medians (#1/532)"	"Ratio of Means (#1/532)"	"Median of Ratios (#1/532)"	"Mean of Ratios (#1/532)"	"Ratios SD (#1/532)"	"Rgn Ratio (#1/532)"	"Rgn R2 (#1/532)"	"Ratio of Medians (#1/488)"	"Ratio of Means (#1/488)"	"Median of Ratios (#1/488)"	"Mean of Ratios (#1/488)"	"Ratios SD (#1/488)"	"Rgn Ratio (#1/488)"	"Rgn R2 (#1/488)"	"Ratio of Medians (532/488)"	"Ratio of Means (532/488)"	"Median of Ratios (532/488)"	"Mean of Ratios (532/488)"	"Ratios SD (532/488)"	"Rgn Ratio (532/488)"	"Rgn R2 (532/488)"	"F Pixels"	"B Pixels"	"Circularity"	"Sum of Medians (#1/532)"	"Sum of Medians (#1/488)"	"Sum of Medians (532/488)"	"Sum of Means (#1/532)"	"Sum of Means (#1/488)"	"Sum of Means (532/488)"	"Log Ratio (#1/532)"	"Log Ratio (#1/488)"	"Log Ratio (532/488)"	"F532 Median - B532"	"F488 Median - B488"	"F532 Mean - B532"	"F488 Mean - B488"	"F532 Total Intensity"	"F488 Total Intensity"	"SNR 532"	"SNR 488"	"Flags"	"Normalize"	"Autoflag"
1	1	1	"A1"	"A1"	13000	145	100	1406	1509	682	45	1210	1210	1265	456	36	28	10	0	2689	3396	1996	58	1850	1850	1891	728	38	54	31	0	0.000	0.000	0.000	0.000	0.000	0.000	0.000	0.000	0.000	0.000	0.000	0.000	0.000	0.000	0.234	0.193	0.344	0.321	3.808	0.238	0.200	316	2372	100	196	839	1035	299	1546	1845	Error	Error	-2.098	196	839	299	1546	476911	1073107	0.535	2.067	0	0	0
1	2	1	"A1"	"A1"	13295	140	100	1312	1346	488	36	1235	1235	1341	1321	98	1	0	0	2775	3026	1129	37	1837	1837	1903	475	24	64	49	0	0.000	0.000	0.000	0.000	0.000	0.000	0.000	0.000	0.000	0.000	0.000	0.000	0.000	0.000	0.082	0.093	0.273	0.326	5.211	0.358	0.107	316	2352	100	77	938	1015	111	1189	1300	Error	Error	-3.607	77	938	111	1189	425478	956360	0.004	2.364	0	0	0
1	3	1	"A1"	"A1"	13595	140	100	1349	1376	459	33	1229	1229	1301	520	39	18	4	0	2839	3288	1582	48	1873	1873	1930	537	27	66	46	0	0.000	0.000	0.000	0.000	0.000	0.000	0.000	0.000	0.000	0.000	0.000	0.000	0.000	0.000	0.124	0.104	0.237	0.288	4.843	0.127	0.062	316	2352	100	120	966	1086	147	1415	1562	Error	Error	-3.009	120	966	147	1415	434683	1038886	0.144	2.529	0	0	0
1	4	1	"A2"	"A2"	13895	140	100	1520	1598	561	35	1245	1245	1303	512	39	33	11	0	5493	6347	3852	60	1864	1864	1955	745	38	69	66	0	0.000	0.000	0.000	0.000	0.000	0.000	0.000	0.000	0.000	0.000	0.000	0.000	0.000	0.000	0.076	0.079	0.112	0.129	4.558	0.085	0.222	316	2352	100	275	3629	3904	353	4483	4836	Error	Error	-3.722	275	3629	353	4483	504873	2005694	0.576	5.895	0	0	0
1	5	1	"A2"	"A2"	14195	140	100	1558	1646	677	41	1211	1211	1259	541	42	39	11	0	5472	6708	4072	60	1874	1874	1931	433	22	80	73	0	0.000	0.000	0.000	0.000	0.000	0.000	0.000	0.000	0.000	0.000	0.000	0.000	0.000	0.000	0.096	0.090	0.108	0.138	5.010	0.097	0.259	316	2352	100	347	3598	3945	435	4834	5269	Error	Error	-3.374	347	3598	435	4834	520166	2119585	0.715	11.032	0	0	0
1	6	1	"A2"	"A2"	14495	140	100	1605	1650	625	37	1219	1219	1327	975	73	17	0	0	7048	7100	4092	57	1886	1886	1995	843	42	75	68	0	0.000	0.000	0.000	0.000	0.000	0.000	0.000	0.000	0.000	0.000	0.000	0.000	0.000	0.000	0.075	0.083	0.111	0.130	4.035	0.094	0.095	316	2352	100	386	5162	5548	431	5214	5645	Error	Error	-3.741	386	5162	431	5214	521245	2243572	0.331	6.056	0	0	0
1	7	1	"A3"	"A3"	14795	140	100	1426	1504	594	39	1216	1216	1334	1612	120	1	0	0	4114	4694	2468	52	1890	1890	2046	1827	89	60	31	0	0.000	0.000	0.000	0.000	0.000	0.000	0.000	0.000	0.000	0.000	0.000	0.000	0.000	0.000	0.094	0.103	0.154	0.185	4.632	0.615	0.501	316	2352	100	210	2224	2434	288	2804	3092	Error	Error	-3.405	210	2224	288	2804	475133	1483398	0.105	1.449	0	0	0
1	8	1	"A3"	"A3"	15095	135	100	1541	1587	539	33	1211	1211	1280	773	60	21	1	0	6787	6774	3418	50	1885	1885	2080	996	47	78	74	0	0.000	0.000	0.000	0.000	0.000	0.000	0.000	0.000	0.000	0.000	0.000	0.000	0.000	0.000	0.067	0.077	0.100	0.114	3.557	0.095	0.110	316	2328	100	330	4902	5232	376	4889	5265	Error	Error	-3.893	330	4902	376	4889	501366	2140728	0.397	4.713	0	0	0
1	9	1	"A3"	"A3"	15395	135	100	1548	1606	576	35	1197	1197	1301	1192	91	9	0	0	5092	6176	3708	60	1900	1900	2051	985	48	73	64	0	0.000	0.000	0.000	0.000	0.000	0.000	0.000	0.000	0.000	0.000	0.000	0.000	0.000	0.000	0.110	0.096	0.128	0.140	3.819	0.283	0.208	316	2328	100	351	3192	3543	409	4276	4685	Error	Error	-3.185	351	3192	409	4276	507404	1951631	0.256	4.188	0	0	0
1	10	1	"A4"	"A4"	15695	135	100	1402	1476	522	35	1222	1222	1270	579	45	24	4	0	4468	5047	2852	56	1915	1915	1993	621	31	74	67	0	0.000	0.000	0.000	0.000	0.000	0.000	0.000	0.000	0.000	0.000	0.000	0.000	0.000	0.000	0.071	0.081	0.152	0.174	5.233	0.094	0.135	316	2328	100	180	2553	2733	254	3132	3386	Error	Error	-3.826	180	2553	254	3132	466440	1594777	0.356	4.918	0	0	0
1	11	1	"A4"	"A4"	15995	135	100	1492	1573	549	34	1244	1244	1320	718	54	22	3	0	4565	5862	3890	66	1941	1941	2035	569	27	68	64	0	0.000	0.000	0.000	0.000	0.000	0.000	0.000	0.000	0.000	0.000	0.000	0.000	0.000	0.000	0.095	0.084	0.127	0.175	4.804	0.101	0.112	316	2328	100	248	2624	2872	329	3921	4250	Error	Error	-3.403	248	2624	329	3921	497072	1852234	0.352	6.726	0	0	0
1	12	1	"A4"	"A4"	16295	135	100	1701	1844	1170	63	1260	1260	1329	609	45	39	13	0	8893	8175	4822	58	1961	1961	2105	808	38	76	71	0	0.000	0.000	0.000	0.000	0.000	0.000	0.000	0.000	0.000	0.000	0.000	0.000	0.000	0.000	0.064	0.094	0.100	0.122	4.523	0.097	0.208	316	2328	100	441	6932	7373	584	6214	6798	Error	Error	-3.974	441	6932	584	6214	582546	2583233	0.846	7.512	0	0	0
1	13	1	"A5"	"A5"	16595	135	100	1390	1496	891	59	1262	1262	1332	602	45	16	4	0	3160	3973	2689	67	1960	1960	2039	962	47	60	31	0	0.000	0.000	0.000	0.000	0.000	0.000	0.000	0.000	0.000	0.000	0.000	0.000	0.000	0.000	0.107	0.116	0.225	0.267	4.568	0.139	0.132	316	2328	100	128	1200	1328	234	2013	2247	Error	Error	-3.229	128	1200	234	2013	472675	1255381	0.272	2.010	0	0	0
1	14	1	"A5"	"A5"	16890	130	100	1466	1524	566	37	1288	1288	1350	508	37	24	8	0	3541	4669	3248	69	1991	1991	2042	482	23	70	61	0	0.000	0.000	0.000	0.000	0.000	0.000	0.000	0.000	0.000	0.000	0.000	0.000	0.000	0.000	0.115	0.088	0.158	0.220	5.251	0.088	0.091	316	2300	100	178	1550	1728	236	2678	2914	Error	Error	-3.122	178	1550	236	2678	481514	1475367	0.343	5.450	0	0	0
1	15	1	"A5"	"A5"	17190	130	100	1540	1612	524	32	1340	1340	1426	1230	86	5	0	0	3782	4907	3229	65	2042	2042	2127	1043	49	60	46	0	0.000	0.000	0.000	0.000	0.000	0.000	0.000	0.000	0.000	0.000	0.000	0.000	0.000	0.000	0.115	0.095	0.157	0.190	5.360	0.109	0.112	316	2300	100	200	1740	1940	272	2865	3137	Error	Error	-3.121	200	1740	272	2865	509512	1550594	0.151	2.665	0	0	0
1	16	1	"A6"	"A6"	17490	130	100	1718	1798	670	37	1434	1434	1551	1414	91	6	0	0	4856	5616	3388	60	2127	2127	2270	1329	58	65	51	0	0.000	0.000	0.000	0.000	0.000	0.000	0.000	0.000	0.000	0.000	0.000	0.000	0.000	0.000	0.104	0.104	0.149	0.186	6.096	0.150	0.155	316	2300	100	284	2729	3013	364	3489	3853	Error	Error	-3.264	284	2729	364	3489	568014	1774662	0.175	2.518	0	0	0
1	17	1	"A6"	"A6"	17790	130	100	1758	1820	612	33	1455	1455	1505	473	31	37	12	0	4567	5985	3772	63	2149	2149	2224	561	25	78	70	0	0.000	0.000	0.000	0.000	0.000	0.000	0.000	0.000	0.000	0.000	0.000	0.000	0.000	0.000	0.125	0.095	0.148	0.174	4.331	0.086	0.156	316	2300	100	303	2418	2721	365	3836	4201	Error	Error	-2.996	303	2418	365	3836	575210	1891406	0.666	6.704	0	0	0
1	18	1	"A6"	"A6"	18090	130	100	1807	1880	597	31	1502	1502	1559	758	48	24	4	0	5469	6481	3771	58	2209	2209	2322	849	36	77	68	0	0.000	0.000	0.000	0.000	0.000	0.000	0.000	0.000	0.000	0.000	0.000	0.000	0.000	0.000	0.094	0.088	0.132	0.145	3.931	0.159	0.196	316	2300	100	305	3260	3565	378	4272	4650	Error	Error	-3.418	305	3260	378	4272	594168	2048021	0.423	4.899	0	0	0
1	1	2	"A7"	"A7"	13000	445	100	1246	1339	537	40	1184	1184	1248	582	46	13	1	0	3557	3589	1589	44	1848	1848	1940	637	32	66	58	0	0.000	0.000	0.000	0.000	0.000	0.000	0.000	0.000	0.000	0.000	0.000	0.000	0.000	0.000	0.036	0.089	0.181	0.198	5.653	0.102	0.074	316	2384	100	62	1709	1771	155	1741	1896	Error	Error	-4.785	62	1709	155	1741	423008	1134116	0.156	2.589	0	0	0
1	2	2	"A7"	"A7"	13300	440	100	1381	1470	748	50	1195	1195	1251	471	37	27	8	0	3959	3922	1387	35	1835	1835	1981	815	41	78	62	0	0.000	0.000	0.000	0.000	0.000	0.000	0.000	0.000	0.000	0.000	0.000	0.000	0.000	0.000	0.088	0.132	0.202	0.215	4.674	0.162	0.129	316	2384	100	186	2124	2310	275	2087	2362	Error	Error	-3.513	186	2124	275	2087	464623	1239251	0.465	2.382	0	0	0
1	3	2	"A7"	"A7"	13600	440	100	1355	1389	475	34	1230	1230	1357	1715	126	0	0	0	3192	3176	890	28	1886	1886	2062	1747	84	26	1	0	0.000	0.000	0.000	0.000	0.000	0.000	0.000	0.000	0.000	0.000	0.000	0.000	0.000	0.000	0.096	0.123	0.270	0.254	3.808	0.153	0.023	316	2384	100	125	1306	1431	159	1290	1449	Error	Error	-3.385	125	1306	159	1290	438972	1003583	0.019	0.638	0	0	0
1	4	2	"A8"	"A8"	13900	440	100	1226	1292	471	36	1206	1206	1312	736	56	10	0	0	2952	3648	2169	59	1865	1865	1972	602	30	63	46	0	0.000	0.000	0.000	0.000	0.000	0.000	0.000	0.000	0.000	0.000	0.000	0.000	0.000	0.000	0.018	0.048	0.194	0.249	5.416	0.127	0.065	316	2384	100	20	1087	1107	86	1783	1869	Error	Error	-5.764	20	1087	86	1783	408260	1152698	-0.027	2.784	0	0	0
1	5	2	"A8"	"A8"	14200	440	100	1333	1404	602	42	1199	1199	1285	614	47	15	1	0	3931	3981	1800	45	1882	1882	1984	764	38	65	58	0	0.000	0.000	0.000	0.000	0.000	0.000	0.000	0.000	0.000	0.000	0.000	0.000	0.000	0.000	0.065	0.098	0.164	0.202	5.142	0.121	0.083	316	2384	100	134	2049	2183	205	2099	2304	Error	Error	-3.935	134	2049	205	2099	443620	1258002	0.194	2.614	0	0	0
1	6	2	"A8"	"A8"	14500	440	100	1468	1835	3006	163	1206	1206	2315	7629	329	1	0	0	5711	5837	4291	73	1897	1897	3107	7785	250	12	0	0	0.000	0.000	0.000	0.000	0.000	0.000	0.000	0.000	0.000	0.000	0.000	0.000	0.000	0.000	0.069	0.160	0.141	0.187	4.836	0.404	0.370	316	2384	100	262	3814	4076	629	3940	4569	Error	Error	-3.864	262	3814	629	3940	579736	1844570	-0.063	0.351	0	0	0
1	7	2	"A9"	"A9"	14800	440	100	1293	1415	798	56	1132	1132	1221	1130	92	5	0	0	3877	4312	2383	55	1842	1842	1943	1014	52	66	50	0	0.000	0.000	0.000	0.000	0.000	0.000	0.000	0.000	0.000	0.000	0.000	0.000	0.000	0.000	0.079	0.115	0.149	0.183	5.151	0.340	0.187	316	2384	100	161	2035	2196	283	2470	2753	Error	Error	-3.660	161	2035	283	2470	447279	1362501	0.172	2.336	0	0	0
1	8	2	"A9"	"A9"	15100	440	100	1401	1465	500	34	1127	1127	1176	494	42	31	12	0	5495	6052	3547	58	1853	1853	1960	691	35	74	69	0	0.000	0.000	0.000	0.000	0.000	0.000	0.000	0.000	0.000	0.000	0.000	0.000	0.000	0.000	0.075	0.080	0.101	0.117	4.676	0.086	0.191	316	2384	100	274	3642	3916	338	4199	4537	Error	Error	-3.732	274	3642	338	4199	462880	1912546	0.585	5.922	0	0	0
1	9	2	"A9"	"A9"	15400	435	100	1615	1697	794	46	1193	1193	1475	3342	226	0	0	0	6349	7005	4041	57	1916	1916	2399	3639	151	57	29	0	0.000	0.000	0.000	0.000	0.000	0.000	0.000	0.000	0.000	0.000	0.000	0.000	0.000	0.000	0.095	0.099	0.107	0.113	3.611	0.854	0.756	316	2384	100	422	4433	4855	504	5089	5593	Error	Error	-3.393	422	4433	504	5089	536202	2213469	0.066	1.266	0	0	0
1	10	2	"A10"	"A10"	15700	435	100	1427	1542	691	44	1193	1193	1267	740	58	19	4	0	4133	5229	3197	61	1911	1911	2051	980	47	72	52	0	0.000	0.000	0.000	0.000	0.000	0.000	0.000	0.000	0.000	0.000	0.000	0.000	0.000	0.000	0.105	0.105	0.145	0.166	4.806	0.115	0.107	316	2384	100	234	2222	2456	349	3318	3667	Error	Error	-3.247	234	2222	349	3318	487138	1652305	0.372	3.243	0	0	0
1	11	2	"A10"	"A10"	16000	435	100	1514	1592	590	37	1230	1230	1341	1468	109	3	0	0	5797	5733	3209	55	1963	1963	2131	1554	72	69	58	0	0.000	0.000	0.000	0.000	0.000	0.000	0.000	0.000	0.000	0.000	0.000	0.000	0.000	0.000	0.074	0.096	0.125	0.128	3.979	0.099	0.207	316	2384	100	284	3834	4118	362	3770	4132	Error	Error	-3.755	284	3834	362	3770	503229	1811512	0.171	2.318	0	0	0
1	12	2	"A10"	"A10"	16300	435	100	1493	1566	593	37	1257	1257	1316	571	43	24	4	0	5403	5678	3129	55	1983	1983	2086	624	29	77	71	0	0.000	0.000	0.000	0.000	0.000	0.000	0.000	0.000	0.000	0.000	0.000	0.000	0.000	0.000	0.069	0.084	0.105	0.137	5.087	0.084	0.117	316	2384	100	236	3420	3656	309	3695	4004	Error	Error	-3.857	236	3420	309	3695	495003	1794186	0.438	5.756	0	0	0
1	13	2	"A11"	"A11"	16600	435	100	1380	1453	559	38	1275	1275	1311	494	37	22	4	0	3721	3791	1568	41	1991	1991	2052	567	27	68	62	0	0.000	0.000	0.000	0.000	0.000	0.000	0.000	0.000	0.000	0.000	0.000	0.000	0.000	0.000	0.061	0.099	0.208	0.269	5.237	0.203	0.160	316	2384	100	105	1730	1835	178	1800	1978	Error	Error	-4.042	105	1730	178	1800	459284	1197962	0.287	3.067	0	0	0
1	14	2	"A11"	"A11"	16895	435	100	1410	1511	555	36	1309	1309	1421	1042	73	6	0	0	3279	4167	2189	52	2022	2022	2135	708	33	54	49	0	0.000	0.000	0.000	0.000	0.000	0.000	0.000	0.000	0.000	0.000	0.000	0.000	0.000	0.000	0.080	0.094	0.269	0.281	6.373	0.117	0.075	316	2384	100	101	1257	1358	202	2145	2347	Error	Error	-3.638	101	1257	202	2145	477615	1316858	0.086	2.870	0	0	0
1	15	2	"A11"	"A11"	17195	430	100	1489	1582	958	60	1371	1371	1479	877	59	6	0	0	3883	3936	2115	53	2078	2078	2236	1099	49	53	44	0	0.000	0.000	0.000	0.000	0.000	0.000	0.000	0.000	0.000	0.000	0.000	0.000	0.000	0.000	0.065	0.114	0.176	0.246	4.891	0.243	0.205	316	2384	100	118	1805	1923	211	1858	2069	Error	Error	-3.935	118	1805	211	1858	499977	1243797	0.117	1.547	0	0	0
1	16	2	"A12"	"A12"	17495	430	100	1550	1590	472	29	1424	1424	1492	812	54	9	0	0	3151	3521	1551	44	2134	2134	2285	1353	59	39	16	0	0.000	0.000	0.000	0.000	0.000	0.000	0.000	0.000	0.000	0.000	0.000	0.000	0.000	0.000	0.124	0.120	0.288	0.333	4.507	0.102	0.086	316	2384	100	126	1017	1143	166	1387	1553	Error	Error	-3.013	126	1017	166	1387	502569	1112689	0.121	0.914	0	0	0
1	17	2	"A12"	"A12"	17795	430	100	1559	1642	652	39	1459	1459	1500	639	42	14	2	0	3245	3779	2024	53	2143	2143	2260	859	38	57	29	0	0.000	0.000	0.000	0.000	0.000	0.000	0.000	0.000	0.000	0.000	0.000	0.000	0.000	0.000	0.091	0.112	0.253	0.258	4.714	0.168	0.188	316	2384	100	100	1102	1202	183	1636	1819	Error	Error	-3.462	100	1102	183	1636	518797	1194028	0.222	1.768	0	0	0
1	18	2	"A12"	"A12"	18095	430	100	1647	1705	494	28	1527	1527	1922	4125	214	0	0	0	4027	4577	2322	50	2235	2235	2655	4032	151	23	2	0	0.000	0.000	0.000	0.000	0.000	0.000	0.000	0.000	0.000	0.000	0.000	0.000	0.000	0.000	0.067	0.076	0.161	0.178	4.420	0.216	0.145	316	2384	100	120	1792	1912	178	2342	2520	Error	Error	-3.900	120	1792	178	2342	538806	1446444	-0.053	0.477	0	0	0
1	1	3	"A13"	"A13"	13005	745	100	1257	1304	481	36	1194	1194	1251	480	38	18	5	0	2691	2941	1183	40	1850	1850	1938	487	25	62	47	0	0.000	0.000	0.000	0.000	0.000	0.000	0.000	0.000	0.000	0.000	0.000	0.000	0.000	0.000	0.075	0.101	0.300	0.356	5.323	0.150	0.048	316	2384	100	63	841	904	110	1091	1201	Error	Error	-3.739	63	841	110	1091	412019	929372	0.110	2.060	0	0	0
1	2	3	"A13"	"A13"	13305	745	100	1413	1473	479	32	1366	1366	1466	1437	98	1	0	0	3154	3482	1321	37	1976	1976	2038	441	21	75	59	0	0.000	0.000	0.000	0.000	0.000	0.000	0.000	0.000	0.000	0.000	0.000	0.000	0.000	0.000	0.040	0.071	0.224	0.249	4.214	9.262	0.023	316	2384	100	47	1178	1225	107	1506	1613	Error	Error	-4.648	47	1178	107	1506	465322	1100195	0.005	3.274	0	0	0
1	3	3	"A13"	"A13"	13605	740	100	1348	1552	2166	139	1297	1297	1368	521	38	17	3	0	3021	3183	1143	35	1944	1944	2009	483	24	68	54	0	0.000	0.000	0.000	0.000	0.000	0.000	0.000	0.000	0.000	0.000	0.000	0.000	0.000	0.000	0.047	0.206	0.316	0.311	5.240	2.803	0.040	316	2384	100	51	1077	1128	255	1239	1494	Error	Error	-4.400	51	1077	255	1239	490359	1005864	0.353	2.431	0	0	0
1	4	3	"A14"	"A14"	13905	740	100	1263	1300	479	36	1136	1136	1200	572	47	17	3	0	3284	4110	2475	60	1812	1812	1890	804	42	66	46	0	0.000	0.000	0.000	0.000	0.000	0.000	0.000	0.000	0.000	0.000	0.000	0.000	0.000	0.000	0.086	0.071	0.166	0.183	4.921	0.089	0.087	316	2384	100	127	1472	1599	164	2298	2462	Error	Error	-3.535	127	1472	164	2298	410729	1298742	0.175	2.761	0	0	0
1	5	3	"A14"	"A14"	14205	740	100	1362	1402	489	34	1150	1150	1252	1386	110	2	0	0	4513	5375	3133	58	1839	1839	1961	1352	68	69	48	0	0.000	0.000	0.000	0.000	0.000	0.000	0.000	0.000	0.000	0.000	0.000	0.000	0.000	0.000	0.079	0.071	0.118	0.140	4.440	0.082	0.152	316	2384	100	212	2674	2886	252	3536	3788	Error	Error	-3.657	212	2674	252	3536	443088	1698553	0.108	2.525	0	0	0
1	6	3	"A14"	"A14"	14505	740	100	1350	1433	679	47	1149	1149	1209	523	43	28	7	0	4616	5868	3855	65	1839	1839	1941	637	32	76	67	0	0.000	0.000	0.000	0.000	0.000	0.000	0.000	0.000	0.000	0.000	0.000	0.000	0.000	0.000	0.072	0.070	0.114	0.139	5.072	0.082	0.124	316	2384	100	201	2777	2978	284	4029	4313	Error	Error	-3.788	201	2777	284	4029	452847	1854352	0.428	6.165	0	0	0
1	7	3	"A15"	"A15"	14805	740	100	1290	1327	554	41	1123	1123	1610	4548	282	0	0	0	3800	4452	2380	53	1846	1846	2359	4213	178	25	1	0	0.000	0.000	0.000	0.000	0.000	0.000	0.000	0.000	0.000	0.000	0.000	0.000	0.000	0.000	0.085	0.078	0.150	0.162	4.830	0.133	0.132	316	2384	100	167	1954	2121	204	2606	2810	Error	Error	-3.549	167	1954	204	2606	419183	1406713	-0.062	0.497	0	0	0
1	8	3	"A15"	"A15"	15105	740	100	1432	1526	589	38	1136	1136	1624	4557	280	0	0	0	5962	6407	3201	49	1837	1837	2440	5186	212	41	4	0	0.000	0.000	0.000	0.000	0.000	0.000	0.000	0.000	0.000	0.000	0.000	0.000	0.000	0.000	0.072	0.085	0.105	0.095	3.613	0.838	0.862	316	2384	100	296	4125	4421	390	4570	4960	Error	Error	-3.801	296	4125	390	4570	482301	2024704	-0.022	0.765	0	0	0
1	9	3	"A15"	"A15"	15405	735	100	1627	1696	554	32	1162	1162	1226	866	70	28	1	0	8323	7554	3296	43	1870	1870	1977	709	35	93	82	0	0.000	0.000	0.000	0.000	0.000	0.000	0.000	0.000	0.000	0.000	0.000	0.000	0.000	0.000	0.072	0.094	0.109	0.102	3.086	0.111	0.231	316	2384	100	465	6453	6918	534	5684	6218	Error	Error	-3.795	465	6453	534	5684	536033	2386952	0.543	7.866	0	0	0
1	10	3	"A16"	"A16"	15705	735	100	1543	1575	682	43	1204	1204	1575	3009	191	0	0	0	6945	6329	3114	49	1923	1923	2390	3487	145	56	27	0	0.000	0.000	0.000	0.000	0.000	0.000	0.000	0.000	0.000	0.000	0.000	0.000	0.000	0.000	0.068	0.084	0.111	0.114	4.295	0.325	0.389	316	2384	100	339	5022	5361	371	4406	4777	Error	Error	-3.889	339	5022	371	4406	497649	2000093	0.000	1.130	0	0	0
1	11	3	"A16"	"A16"	16005	735	100	1519	1605	752	46	1227	1227	1772	4736	267	0	0	0	6016	5787	2950	50	1935	1935	2566	5203	202	32	1	0	0.000	0.000	0.000	0.000	0.000	0.000	0.000	0.000	0.000	0.000	0.000	0.000	0.000	0.000	0.072	0.098	0.133	0.140	4.832	0.127	0.214	316	2384	100	292	4081	4373	378	3852	4230	Error	Error	-3.805	292	4081	378	3852	507287	1828598	-0.035	0.619	0	0	0
1	12	3	"A16"	"A16"	16305	735	100	1535	1605	604	37	1235	1235	1293	640	49	25	5	0	6178	5816	2929	50	1956	1956	2017	683	33	76	71	0	0.000	0.000	0.000	0.000	0.000	0.000	0.000	0.000	0.000	0.000	0.000	0.000	0.000	0.000	0.071	0.096	0.132	0.146	4.379	0.135	0.214	316	2384	100	300	4222	4522	370	3860	4230	Error	Error	-3.815	300	4222	370	3860	507087	1837827	0.488	5.562	0	0	0
1	13	3	"A17"	"A17"	16605	735	100	1518	1549	619	39	1293	1293	1394	1012	72	6	0	0	3870	4736	2702	57	1989	1989	2107	1122	53	63	43	0	0.000	0.000	0.000	0.000	0.000	0.000	0.000	0.000	0.000	0.000	0.000	0.000	0.000	0.000	0.120	0.093	0.171	0.231	5.059	0.109	0.162	316	2384	100	225	1881	2106	256	2747	3003	Error	Error	-3.064	225	1881	256	2747	489615	1496654	0.153	2.343	0	0	0
1	14	3	"A17"	"A17"	16900	735	100	1699	1953	2153	110	1414	1414	2690	7215	268	0	0	0	5809	6124	3152	51	2114	2114	3516	7421	211	18	0	0	0.000	0.000	0.000	0.000	0.000	0.000	0.000	0.000	0.000	0.000	0.000	0.000	0.000	0.000	0.077	0.134	0.117	0.135	5.616	0.981	0.925	316	2384	100	285	3695	3980	539	4010	4549	Error	Error	-3.697	285	3695	539	4010	617266	1935038	-0.102	0.351	0	0	0
1	15	3	"A17"	"A17"	17200	735	100	1536	1614	705	43	1334	1334	1898	4553	239	0	0	0	4181	5107	2885	56	2060	2060	2683	4921	183	31	0	0	0.000	0.000	0.000	0.000	0.000	0.000	0.000	0.000	0.000	0.000	0.000	0.000	0.000	0.000	0.095	0.092	0.158	0.181	4.892	0.897	0.910	316	2384	100	202	2121	2323	280	3047	3327	Error	Error	-3.392	202	2121	280	3047	509984	1613815	-0.062	0.493	0	0	0
1	16	3	"A18"	"A18"	17500	730	100	1594	1660	851	51	1382	1382	1450	816	56	11	1	0	3388	4125	2018	48	2093	2093	2205	920	41	63	35	0	0.000	0.000	0.000	0.000	0.000	0.000	0.000	0.000	0.000	0.000	0.000	0.000	0.000	0.000	0.164	0.137	0.225	0.231	3.889	0.315	0.215	316	2384	100	212	1295	1507	278	2032	2310	Error	Error	-2.611	212	1295	278	2032	524432	1303468	0.257	2.087	0	0	0
1	17	3	"A18"	"A18"	17800	730	100	1539	1611	521	32	1412	1412	1462	601	41	19	4	0	4711	4633	2066	44	2141	2141	2198	526	23	72	65	0	0.000	0.000	0.000	0.000	0.000	0.000	0.000	0.000	0.000	0.000	0.000	0.000	0.000	0.000	0.049	0.080	0.175	0.178	5.178	0.107	0.084	316	2384	100	127	2570	2697	199	2492	2691	Error	Error	-4.339	127	2570	199	2492	509184	1464132	0.248	4.629	0	0	0
1	18	3	"A18"	"A18"	18100	730	100	1693	1707	544	31	1469	1469	1774	3681	207	0	0	0	3733	4328	1897	43	2175	2175	2491	3613	145	23	0	0	0.000	0.000	0.000	0.000	0.000	0.000	0.000	0.000	0.000	0.000	0.000	0.000	0.000	0.000	0.144	0.111	0.209	0.232	4.289	0.160	0.132	316	2384	100	224	1558	1782	238	2153	2391	Error	Error	-2.798	224	1558	238	2153	539416	1367540	-0.018	0.508	0	0	0
1	1	4	"A19"	"A19"	13010	1045	100	1395	1529	576	37	1204	1204	1283	630	49	25	7	0	5047	5150	2459	47	1871	1871	1963	615	31	78	73	0	0.000	0.000	0.000	0.000	0.000	0.000	0.000	0.000	0.000	0.000	0.000	0.000	0.000	0.000	0.060	0.099	0.132	0.157	4.897	0.109	0.079	316	2384	100	191	3176	3367	325	3279	3604	Error	Error	-4.056	191	3176	325	3279	483224	1627346	0.390	5.182	0	0	0
1	2	4	"A19"	"A19"	13310	1045	100	1656	1960	1422	72	1377	1377	4530	12566	277	0	0	0	6752	6984	4055	58	2050	2050	5690	13210	232	2	0	0	0.000	0.000	0.000	0.000	0.000	0.000	0.000	0.000	0.000	0.000	0.000	0.000	0.000	0.000	0.059	0.118	0.115	0.116	3.812	0.951	0.940	316	2384	100	279	4702	4981	583	4934	5517	Error	Error	-4.075	279	4702	583	4934	619279	2206872	-0.205	0.098	0	0	0
1	3	4	"A19"	"A19"	13610	1045	100	1359	1433	562	39	1211	1211	1258	483	38	25	7	0	5601	5565	2439	43	1878	1878	1942	537	27	82	78	0	0.000	0.000	0.000	0.000	0.000	0.000	0.000	0.000	0.000	0.000	0.000	0.000	0.000	0.000	0.040	0.060	0.103	0.115	5.094	0.083	0.105	316	2384	100	148	3723	3871	222	3687	3909	Error	Error	-4.653	148	3723	222	3687	452915	1758638	0.362	6.747	0	0	0
1	4	4	"A20"	"A20"	13910	1040	100	1532	1841	2177	118	1188	1188	1409	2656	188	3	0	0	5867	6458	3760	58	1893	1893	2210	2468	111	64	40	0	0.000	0.000	0.000	0.000	0.000	0.000	0.000	0.000	0.000	0.000	0.000	0.000	0.000	0.000	0.087	0.143	0.133	0.140	5.013	0.178	0.159	316	2384	100	344	3974	4318	653	4565	5218	Error	Error	-3.530	344	3974	653	4565	581609	2040640	0.163	1.721	0	0	0
1	5	4	"A20"	"A20"	14210	1040	100	1388	1507	767	50	1172	1172	1241	639	51	25	5	0	3860	5329	4220	79	1859	1859	2095	1510	72	59	32	0	0.000	0.000	0.000	0.000	0.000	0.000	0.000	0.000	0.000	0.000	0.000	0.000	0.000	0.000	0.108	0.097	0.169	0.195	5.651	0.078	0.189	316	2384	100	216	2001	2217	335	3470	3805	Error	Error	-3.212	216	2001	335	3470	476312	1684092	0.416	2.142	0	0	0
1	6	4	"A20"	"A20"	14510	1040	100	1583	1626	566	34	1165	1165	1855	5330	287	0	0	0	6739	7392	3312	44	1892	1892	2759	5790	209	44	4	0	0.000	0.000	0.000	0.000	0.000	0.000	0.000	0.000	0.000	0.000	0.000	0.000	0.000	0.000	0.086	0.084	0.114	0.100	2.818	0.172	0.157	316	2384	100	418	4847	5265	461	5500	5961	Error	Error	-3.536	418	4847	461	5500	513819	2335765	-0.043	0.800	0	0	0
1	7	4	"A21"	"A21"	14810	1040	100	1332	1417	575	40	1113	1113	1187	588	49	24	6	0	5339	5664	3315	58	1848	1848	1914	627	32	73	68	0	0.000	0.000	0.000	0.000	0.000	0.000	0.000	0.000	0.000	0.000	0.000	0.000	0.000	0.000	0.063	0.080	0.122	0.132	4.178	0.107	0.185	316	2384	100	219	3491	3710	304	3816	4120	Error	Error	-3.995	219	3491	304	3816	447841	1789971	0.391	5.981	0	0	0
1	8	4	"A21"	"A21"	15110	1040	100	1370	1423	496	34	1150	1150	1251	1193	95	4	0	0	4577	5649	3537	62	1858	1858	2006	1372	68	69	49	0	0.000	0.000	0.000	0.000	0.000	0.000	0.000	0.000	0.000	0.000	0.000	0.000	0.000	0.000	0.081	0.072	0.118	0.142	3.862	0.083	0.078	316	2384	100	220	2719	2939	273	3791	4064	Error	Error	-3.628	220	2719	273	3791	449760	1785229	0.144	2.655	0	0	0
1	9	4	"A21"	"A21"	15410	1040	100	1354	1437	667	46	1168	1168	1225	569	46	24	5	0	4519	5444	3218	59	1878	1878	1954	558	28	77	69	0	0.000	0.000	0.000	0.000	0.000	0.000	0.000	0.000	0.000	0.000	0.000	0.000	0.000	0.000	0.070	0.075	0.118	0.133	4.326	0.074	0.102	316	2384	100	186	2641	2827	269	3566	3835	Error	Error	-3.828	186	2641	269	3566	454049	1720391	0.373	6.254	0	0	0
1	10	4	"A22"	"A22"	15710	1035	100	1360	1440	556	38	1177	1177	1242	562	45	25	5	0	4665	5547	3453	62	1912	1912	2023	812	40	71	65	0	0.000	0.000	0.000	0.000	0.000	0.000	0.000	0.000	0.000	0.000	0.000	0.000	0.000	0.000	0.066	0.072	0.124	0.160	5.056	0.086	0.153	316	2384	100	183	2753	2936	263	3635	3898	Error	Error	-3.911	183	2753	263	3635	454891	1753000	0.352	4.340	0	0	0
1	11	4	"A22"	"A22"	16010	1035	100	1506	1582	710	44	1198	1198	1301	937	72	12	2	0	5120	5634	3550	63	1933	1933	2078	941	45	62	56	0	0.000	0.000	0.000	0.000	0.000	0.000	0.000	0.000	0.000	0.000	0.000	0.000	0.000	0.000	0.097	0.104	0.143	0.181	4.481	0.256	0.235	316	2384	100	308	3187	3495	384	3701	4085	Error	Error	-3.371	308	3187	384	3701	500049	1780236	0.300	3.779	0	0	0
1	12	4	"A22"	"A22"	16310	1035	100	1593	1656	616	37	1243	1243	1349	1262	93	8	0	0	6010	6817	3977	58	1977	1977	2123	1148	54	71	63	0	0.000	0.000	0.000	0.000	0.000	0.000	0.000	0.000	0.000	0.000	0.000	0.000	0.000	0.000	0.087	0.085	0.113	0.138	4.047	0.231	0.232	316	2384	100	350	4033	4383	413	4840	5253	Error	Error	-3.526	350	4033	413	4840	523432	2154073	0.243	4.089	0	0	0
1	13	4	"A23"	"A23"	16605	1035	100	1451	1489	620	41	1296	1296	1361	590	43	17	2	0	4247	4649	2441	52	2018	2018	2130	771	36	71	63	0	0.000	0.000	0.000	0.000	0.000	0.000	0.000	0.000	0.000	0.000	0.000	0.000	0.000	0.000	0.070	0.073	0.152	0.170	4.661	0.110	0.143	316	2384	100	155	2229	2384	193	2631	2824	Error	Error	-3.846	155	2229	193	2631	470620	1469088	0.217	3.267	0	0	0
1	14	4	"A23"	"A23"	16905	1035	100	1470	1541	567	36	1296	1296	1373	810	58	12	1	0	4827	5060	2733	54	2038	2038	2156	844	39	65	58	0	0.000	0.000	0.000	0.000	0.000	0.000	0.000	0.000	0.000	0.000	0.000	0.000	0.000	0.000	0.062	0.081	0.159	0.180	6.027	0.152	0.177	316	2384	100	174	2789	2963	245	3022	3267	Error	Error	-4.003	174	2789	245	3022	486942	1598837	0.207	3.441	0	0	0
1	15	4	"A23"	"A23"	17205	1035	100	1586	1626	474	29	1333	1333	1384	510	36	28	6	0	5794	5645	2523	44	2057	2057	2128	523	24	81	73	0	0.000	0.000	0.000	0.000	0.000	0.000	0.000	0.000	0.000	0.000	0.000	0.000	0.000	0.000	0.068	0.082	0.122	0.125	4.204	0.111	0.145	316	2384	100	253	3737	3990	293	3588	3881	Error	Error	-3.885	253	3737	293	3588	513856	1783797	0.475	6.725	0	0	0
1	16	4	"A24"	"A24"	17505	1035	100	1513	1632	671	41	1390	1390	1454	628	43	20	6	0	3707	4744	2921	61	2102	2102	2200	713	32	71	57	0	0.000	0.000	0.000	0.000	0.000	0.000	0.000	0.000	0.000	0.000	0.000	0.000	0.000	0.000	0.077	0.092	0.185	0.226	5.637	0.113	0.130	316	2384	100	123	1605	1728	242	2642	2884	Error	Error	-3.706	123	1605	242	2642	515805	1499118	0.283	3.568	0	0	0
1	17	4	"A24"	"A24"	17805	1030	100	1771	1800	546	30	1390	1390	1477	726	49	25	4	0	5374	6312	3554	56	2159	2159	2260	865	38	73	67	0	0.000	0.000	0.000	0.000	0.000	0.000	0.000	0.000	0.000	0.000	0.000	0.000	0.000	0.000	0.119	0.099	0.128	0.146	3.781	0.109	0.183	316	2384	100	381	3215	3596	410	4153	4563	Error	Error	-3.077	381	3215	410	4153	568720	1994607	0.445	4.684	0	0	0
1	18	4	"A24"	"A24"	18105	1030	100	1669	1764	617	34	1494	1494	1581	1054	66	12	1	0	4479	5505	3150	57	2214	2214	2305	723	31	71	62	0	0.000	0.000	0.000	0.000	0.000	0.000	0.000	0.000	0.000	0.000	0.000	0.000	0.000	0.000	0.077	0.082	0.156	0.182	4.663	0.098	0.146	316	2384	100	175	2265	2440	270	3291	3561	Error	Error	-3.694	175	2265	270	3291	557267	1739498	0.174	4.426	0	0	0
1	1	5	"A25"	"A25"	13015	1345	100	1505	1541	513	33	1249	1249	1926	5238	271	0	0	0	6652	7203	4369	60	1896	1896	2355	3705	157	54	34	0	0.000	0.000	0.000	0.000	0.000	0.000	0.000	0.000	0.000	0.000	0.000	0.000	0.000	0.000	0.054	0.055	0.088	0.099	4.481	1.420	0.559	316	2384	100	256	4756	5012	292	5307	5599	Error	Error	-4.216	256	4756	292	5307	486817	2276282	-0.074	1.309	0	0	0
1	2	5	"A25"	"A25"	13315	1345	100	1866	2025	913	45	1186	1186	1297	626	48	52	25	0	10134	9716	4098	42	1898	1898	2033	636	31	97	92	0	0.000	0.000	0.000	0.000	0.000	0.000	0.000	0.000	0.000	0.000	0.000	0.000	0.000	0.000	0.083	0.107	0.103	0.101	2.610	0.115	0.293	316	2384	100	680	8236	8916	839	7818	8657	Error	Error	-3.598	680	8236	839	7818	639758	3070221	1.163	12.080	0	0	0
1	3	5	"A25"	"A25"	13615	1345	100	1703	1730	606	35	1178	1178	1232	467	37	55	21	0	9298	8667	3304	38	1934	1934	1992	451	22	98	96	0	0.000	0.000	0.000	0.000	0.000	0.000	0.000	0.000	0.000	0.000	0.000	0.000	0.000	0.000	0.071	0.082	0.085	0.079	2.647	0.085	0.272	316	2384	100	525	7364	7889	552	6733	7285	Error	Error	-3.810	525	7364	552	6733	546539	2738883	1.066	14.800	0	0	0
1	4	5	"A26"	"A26"	13915	1345	100	1651	1712	594	34	1260	1260	1324	585	44	34	11	0	5232	6185	3481	56	2019	2019	2106	681	32	76	71	0	0.000	0.000	0.000	0.000	0.000	0.000	0.000	0.000	0.000	0.000	0.000	0.000	0.000	0.000	0.122	0.108	0.143	0.168	4.179	0.112	0.260	316	2384	100	391	3213	3604	452	4166	4618	Error	Error	-3.039	391	3213	452	4166	541078	1954412	0.663	5.990	0	0	0
1	5	5	"A26"	"A26"	14215	1340	100	1598	1673	588	35	1137	1137	1234	1442	116	7	0	0	9636	8609	3752	43	1872	1872	1994	1538	77	84	74	0	0.000	0.000	0.000	0.000	0.000	0.000	0.000	0.000	0.000	0.000	0.000	0.000	0.000	0.000	0.059	0.080	0.087	0.079	3.719	0.306	0.296	316	2384	100	461	7764	8225	536	6737	7273	Error	Error	-4.074	461	7764	536	6737	528608	2720440	0.304	4.301	0	0	0
1	6	5	"A26"	"A26"	14515	1340	100	1598	1656	540	32	1185	1185	2060	6441	312	0	0	0	8768	8508	4091	48	1936	1936	2996	7032	234	49	1	0	0.000	0.000	0.000	0.000	0.000	0.000	0.000	0.000	0.000	0.000	0.000	0.000	0.000	0.000	0.060	0.072	0.087	0.079	2.646	0.086	0.205	316	2384	100	413	6832	7245	471	6572	7043	Error	Error	-4.048	413	6832	471	6572	523426	2688471	-0.063	0.784	0	0	0
1	7	5	"A27"	"A27"	14815	1340	100	1299	1569	2468	157	1178	1178	1305	1206	92	5	1	0	3592	5267	3909	74	1899	1899	2074	1314	63	56	37	0	0.000	0.000	0.000	0.000	0.000	0.000	0.000	0.000	0.000	0.000	0.000	0.000	0.000	0.000	0.071	0.116	0.134	0.174	6.655	0.233	0.088	316	2384	100	121	1693	1814	391	3368	3759	Error	Error	-3.807	121	1693	391	3368	495691	1664333	0.219	2.430	0	0	0
1	8	5	"A27"	"A27"	15115	1340	100	1386	1473	727	49	1157	1157	1245	646	51	23	6	0	5004	6250	3637	58	1891	1891	1957	538	27	84	76	0	0.000	0.000	0.000	0.000	0.000	0.000	0.000	0.000	0.000	0.000	0.000	0.000	0.000	0.000	0.074	0.072	0.107	0.104	4.059	0.092	0.130	316	2384	100	229	3113	3342	316	4359	4675	Error	Error	-3.765	229	3113	316	4359	465352	1975004	0.353	7.980	0	0	0
1	9	5	"A27"	"A27"	15415	1340	100	1379	1431	622	43	1154	1154	1231	655	53	18	3	0	4894	6178	3746	60	1902	1902	1970	553	28	81	75	0	0.000	0.000	0.000	0.000	0.000	0.000	0.000	0.000	0.000	0.000	0.000	0.000	0.000	0.000	0.075	0.065	0.094	0.115	4.747	0.072	0.089	316	2384	100	225	2992	3217	277	4276	4553	Error	Error	-3.733	225	2992	277	4276	452278	1952196	0.305	7.609	0	0	0
1	10	5	"A28"	"A28"	15715	1340	100	1262	1326	513	38	1222	1222	1871	5600	299	0	0	0	3387	4194	2065	49	1931	1931	2608	5716	219	10	0	0	0.000	0.000	0.000	0.000	0.000	0.000	0.000	0.000	0.000	0.000	0.000	0.000	0.000	0.000	0.027	0.046	0.161	0.159	4.488	0.931	0.905	316	2384	100	40	1456	1496	104	2263	2367	Error	Error	-5.186	40	1456	104	2263	418910	1325408	-0.097	0.277	0	0	0
1	11	5	"A28"	"A28"	16015	1335	100	1324	1433	577	40	1216	1216	1296	695	53	14	1	0	3729	4512	2539	56	1953	1953	2029	592	29	74	61	0	0.000	0.000	0.000	0.000	0.000	0.000	0.000	0.000	0.000	0.000	0.000	0.000	0.000	0.000	0.061	0.085	0.171	0.178	4.916	0.133	0.136	316	2384	100	108	1776	1884	217	2559	2776	Error	Error	-4.040	108	1776	217	2559	452811	1425908	0.197	4.194	0	0	0
1	12	5	"A28"	"A28"	16315	1335	100	1382	1477	744	50	1211	1211	1271	549	43	22	6	0	3571	4179	1962	46	1954	1954	2005	456	22	80	66	0	0.000	0.000	0.000	0.000	0.000	0.000	0.000	0.000	0.000	0.000	0.000	0.000	0.000	0.000	0.106	0.120	0.177	0.196	4.217	0.165	0.116	316	2384	100	171	1617	1788	266	2225	2491	Error	Error	-3.241	171	1617	266	2225	466801	1320414	0.375	4.768	0	0	0
1	13	5	"A29"	"A29"	16610	1335	100	1572	1688	645	38	1221	1221	1304	666	51	31	11	0	6406	6353	2938	46	1990	1990	2129	870	40	81	77	0	0.000	0.000	0.000	0.000	0.000	0.000	0.000	0.000	0.000	0.000	0.000	0.000	0.000	0.000	0.079	0.107	0.136	0.136	3.805	0.145	0.222	316	2384	100	351	4416	4767	467	4363	4830	Error	Error	-3.653	351	4416	467	4363	533314	2007572	0.577	4.855	0	0	0
1	14	5	"A29"	"A29"	16910	1335	100	1782	1880	921	48	1329	1329	2623	6973	265	0	0	0	6535	6389	2862	44	2114	2114	3654	7604	208	11	0	0	0.000	0.000	0.000	0.000	0.000	0.000	0.000	0.000	0.000	0.000	0.000	0.000	0.000	0.000	0.102	0.129	0.144	0.142	3.328	0.960	0.909	316	2384	100	453	4421	4874	551	4275	4826	Error	Error	-3.287	453	4421	551	4275	594109	2018877	-0.107	0.360	0	0	0
1	15	5	"A29"	"A29"	17210	1335	100	1942	2050	889	43	1300	1300	1388	891	64	35	7	0	8890	8366	3756	44	2091	2091	2229	990	44	87	78	0	0.000	0.000	0.000	0.000	0.000	0.000	0.000	0.000	0.000	0.000	0.000	0.000	0.000	0.000	0.094	0.120	0.116	0.119	2.739	0.121	0.343	316	2384	100	642	6799	7441	750	6275	7025	Error	Error	-3.405	642	6799	750	6275	647922	2643684	0.743	6.199	0	0	0
1	16	5	"A30"	"A30"	17510	1335	100	1678	2610	6287	240	1330	1330	1381	550	39	35	15	0	4611	6202	6956	112	2091	2091	2161	575	26	76	71	0	0.000	0.000	0.000	0.000	0.000	0.000	0.000	0.000	0.000	0.000	0.000	0.000	0.000	0.000	0.138	0.311	0.163	0.198	4.298	0.769	0.690	316	2384	100	348	2520	2868	1280	4111	5391	Error	Error	-2.856	348	2520	1280	4111	824806	1959943	2.235	7.028	0	0	0
1	17	5	"A30"	"A30"	17810	1330	100	1749	1834	772	42	1404	1404	1521	1131	74	12	1	0	6437	6852	3991	58	2162	2162	2279	1213	53	73	68	0	0.000	0.000	0.000	0.000	0.000	0.000	0.000	0.000	0.000	0.000	0.000	0.000	0.000	0.000	0.081	0.092	0.124	0.131	4.236	0.124	0.237	316	2384	100	345	4275	4620	430	4690	5120	Error	Error	-3.631	345	4275	430	4690	579476	2165239	0.277	3.770	0	0	0
1	18	5	"A30"	"A30"	18110	1330	100	1645	1706	722	42	1400	1400	1495	1032	69	11	1	0	6379	6500	3382	52	2164	2164	2235	896	40	78	68	0	0.000	0.000	0.000	0.000	0.000	0.000	0.000	0.000	0.000	0.000	0.000	0.000	0.000	0.000	0.058	0.071	0.115	0.123	4.131	0.216	0.189	316	2384	100	245	4215	4460	306	4336	4642	Error	Error	-4.105	245	4215	306	4336	539026	2053902	0.204	4.760	0	0	0
1	1	6	"A31"	"A31"	13020	1645	100	1636	1751	656	37	1131	1131	1217	1227	100	17	1	0	7624	7443	2393	32	1849	1849	1939	1308	67	92	85	0	0.000	0.000	0.000	0.000	0.000	0.000	0.000	0.000	0.000	0.000	0.000	0.000	0.000	0.000	0.087	0.111	0.112	0.101	3.306	0.134	0.204	316	2384	100	505	5775	6280	620	5594	6214	Error	Error	-3.515	505	5775	620	5594	553441	2351832	0.435	4.208	0	0	0
1	2	6	"A31"	"A31"	13320	1645	100	1925	2033	792	38	1137	1137	1198	496	41	62	38	0	7304	7126	2200	30	1901	1901	2042	782	38	95	88	0	0.000	0.000	0.000	0.000	0.000	0.000	0.000	0.000	0.000	0.000	0.000	0.000	0.000	0.000	0.146	0.171	0.176	0.155	2.462	0.164	0.349	316	2384	100	788	5403	6191	896	5225	6121	Error	Error	-2.777	788	5403	896	5225	642364	2251721	1.683	6.501	0	0	0
1	3	6	"A31"	"A31"	13620	1645	100	2170	2195	862	39	1200	1200	1312	712	54	61	27	0	6186	6686	2863	42	1997	1997	2224	845	37	97	89	0	0.000	0.000	0.000	0.000	0.000	0.000	0.000	0.000	0.000	0.000	0.000	0.000	0.000	0.000	0.232	0.212	0.236	0.201	2.497	0.207	0.387	316	2384	100	970	4189	5159	995	4689	5684	Error	Error	-2.111	970	4189	995	4689	693728	2112707	1.240	5.280	0	0	0
1	4	6	"A32"	"A32"	13920	1645	100	1692	1725	555	32	1167	1167	1235	624	50	42	10	0	7789	8371	3523	42	1910	1910	1985	717	36	95	89	0	0.000	0.000	0.000	0.000	0.000	0.000	0.000	0.000	0.000	0.000	0.000	0.000	0.000	0.000	0.089	0.086	0.099	0.085	2.865	0.099	0.234	316	2384	100	525	5879	6404	558	6461	7019	Error	Error	-3.485	525	5879	558	6461	545059	2645093	0.785	8.907	0	0	0
1	5	6	"A32"	"A32"	14220	1640	100	1734	1810	746	41	1150	1150	1221	682	55	43	12	0	9619	9271	3891	41	1918	1918	2030	739	36	96	92	0	0.000	0.000	0.000	0.000	0.000	0.000	0.000	0.000	0.000	0.000	0.000	0.000	0.000	0.000	0.076	0.090	0.093	0.088	2.741	0.092	0.244	316	2384	100	584	7701	8285	660	7353	8013	Error	Error	-3.721	584	7701	660	7353	571863	2929751	0.864	9.798	0	0	0
1	6	6	"A32"	"A32"	14520	1640	100	1757	1868	835	44	1132	1132	1210	650	53	48	14	0	10251	9976	3620	36	1919	1919	2098	1019	48	99	95	0	0.000	0.000	0.000	0.000	0.000	0.000	0.000	0.000	0.000	0.000	0.000	0.000	0.000	0.000	0.075	0.091	0.090	0.080	2.345	0.097	0.227	316	2384	100	625	8332	8957	736	8057	8793	Error	Error	-3.737	625	8332	736	8057	590263	3152524	1.012	7.731	0	0	0
1	7	6	"A33"	"A33"	14820	1640	100	1317	1386	518	37	1163	1163	1267	1500	118	2	0	0	3358	4553	2882	63	1898	1898	2021	1357	67	54	33	0	0.000	0.000	0.000	0.000	0.000	0.000	0.000	0.000	0.000	0.000	0.000	0.000	0.000	0.000	0.105	0.084	0.142	0.189	4.642	0.159	0.150	316	2384	100	154	1460	1614	223	2655	2878	Error	Error	-3.245	154	1460	223	2655	438064	1438725	0.079	1.866	0	0	0
1	8	6	"A33"	"A33"	15120	1640	100	1479	1510	579	38	1166	1166	1228	616	50	23	7	0	4901	5668	2932	51	1913	1913	1988	713	35	83	73	0	0.000	0.000	0.000	0.000	0.000	0.000	0.000	0.000	0.000	0.000	0.000	0.000	0.000	0.000	0.105	0.092	0.136	0.132	3.768	0.157	0.218	316	2384	100	313	2988	3301	344	3755	4099	Error	Error	-3.255	313	2988	344	3755	477245	1790990	0.458	5.161	0	0	0
1	9	6	"A33"	"A33"	15420	1640	100	1355	1535	1221	79	1135	1135	1209	638	52	23	6	0	4508	5381	3095	57	1902	1902	1952	593	30	86	76	0	0.000	0.000	0.000	0.000	0.000	0.000	0.000	0.000	0.000	0.000	0.000	0.000	0.000	0.000	0.084	0.115	0.137	0.136	4.051	0.154	0.171	316	2384	100	220	2606	2826	400	3479	3879	Error	Error	-3.566	220	2606	400	3479	484938	1700487	0.511	5.782	0	0	0
1	10	6	"A34"	"A34"	15720	1640	100	1258	1348	589	43	1181	1181	1257	647	51	12	1	0	4712	5070	2118	41	1919	1919	1985	599	30	92	81	0	0.000	0.000	0.000	0.000	0.000	0.000	0.000	0.000	0.000	0.000	0.000	0.000	0.000	0.000	0.028	0.053	0.094	0.099	3.190	0.108	0.055	316	2384	100	77	2793	2870	167	3151	3318	Error	Error	-5.181	77	2793	167	3151	425943	1602147	0.141	5.150	0	0	0
1	11	6	"A34"	"A34"	16020	1640	100	1449	1509	764	50	1221	1221	1406	1972	140	0	0	0	5704	6647	3474	52	1971	1971	2151	1848	85	72	50	0	0.000	0.000	0.000	0.000	0.000	0.000	0.000	0.000	0.000	0.000	0.000	0.000	0.000	0.000	0.061	0.062	0.094	0.092	3.266	0.401	0.346	316	2384	100	228	3733	3961	288	4676	4964	Error	Error	-4.033	228	3733	288	4676	476976	2100375	0.052	2.433	0	0	0
1	12	6	"A34"	"A34"	16320	1635	100	1524	1561	497	31	1229	1229	1317	705	53	21	2	0	6407	7071	3818	53	1990	1990	2100	741	35	83	75	0	0.000	0.000	0.000	0.000	0.000	0.000	0.000	0.000	0.000	0.000	0.000	0.000	0.000	0.000	0.067	0.065	0.088	0.096	3.476	0.081	0.119	316	2384	100	295	4417	4712	332	5081	5413	Error	Error	-3.904	295	4417	332	5081	493151	2234387	0.346	6.709	0	0	0
1	13	6	"A35"	"A35"	16615	1635	100	1925	1964	666	33	1215	1215	1296	692	53	53	14	0	9022	8387	3121	37	2053	2053	2232	958	42	93	86	0	0.000	0.000	0.000	0.000	0.000	0.000	0.000	0.000	0.000	0.000	0.000	0.000	0.000	0.000	0.102	0.118	0.125	0.116	2.248	0.372	0.277	316	2384	100	710	6969	7679	749	6334	7083	Error	Error	-3.295	710	6969	749	6334	620691	2650294	0.965	6.425	0	0	0
1	14	6	"A35"	"A35"	16915	1635	100	1917	2027	1124	55	1272	1272	1322	554	41	54	27	0	7893	7481	3613	48	2074	2074	2243	954	42	87	74	0	0.000	0.000	0.000	0.000	0.000	0.000	0.000	0.000	0.000	0.000	0.000	0.000	0.000	0.000	0.111	0.140	0.146	0.137	2.934	0.142	0.301	316	2384	100	645	5819	6464	755	5407	6162	Error	Error	-3.173	645	5819	755	5407	640578	2363981	1.273	5.491	0	0	0
1	15	6	"A35"	"A35"	17215	1635	100	1850	2333	2585	110	1276	1276	1316	538	40	51	28	0	9685	10027	7257	72	2078	2078	2237	951	42	85	76	0	0.000	0.000	0.000	0.000	0.000	0.000	0.000	0.000	0.000	0.000	0.000	0.000	0.000	0.000	0.075	0.133	0.113	0.118	2.787	0.218	0.521	316	2384	100	574	7607	8181	1057	7949	9006	Error	Error	-3.728	574	7607	1057	7949	737177	3168647	1.890	8.191	0	0	0
1	16	6	"A36"	"A36"	17515	1635	100	1439	1574	708	44	1327	1327	1415	1065	75	8	1	0	3800	5564	3857	69	2073	2073	2162	1198	55	61	42	0	0.000	0.000	0.000	0.000	0.000	0.000	0.000	0.000	0.000	0.000	0.000	0.000	0.000	0.000	0.065	0.071	0.141	0.150	4.617	0.076	0.099	316	2384	100	112	1727	1839	247	3491	3738	Error	Error	-3.947	112	1727	247	3491	497391	1758068	0.149	2.840	0	0	0
1	17	6	"A36"	"A36"	17815	1635	100	1467	1541	613	39	1327	1327	1378	623	45	18	3	0	3817	5185	4253	82	2112	2112	2160	560	25	82	64	0	0.000	0.000	0.000	0.000	0.000	0.000	0.000	0.000	0.000	0.000	0.000	0.000	0.000	0.000	0.082	0.070	0.162	0.174	4.445	0.137	0.181	316	2384	100	140	1705	1845	214	3073	3287	Error	Error	-3.606	140	1705	214	3073	486964	1638360	0.262	5.402	0	0	0
1	18	6	"A36"	"A36"	18115	1630	100	1675	1774	853	48	1441	1441	1605	1824	113	2	0	0	4232	5237	3035	57	2215	2215	2373	1621	68	55	37	0	0.000	0.000	0.000	0.000	0.000	0.000	0.000	0.000	0.000	0.000	0.000	0.000	0.000	0.000	0.116	0.110	0.167	0.209	5.006	0.703	0.477	316	2384	100	234	2017	2251	333	3022	3355	Error	Error	-3.108	234	2017	333	3022	560703	1654798	0.093	1.767	0	0	0
1	1	7	"A37"	"A37"	13025	1945	100	1600	1726	1067	61	1146	1146	1209	525	43	42	15	0	8525	7975	3307	41	1836	1836	1868	397	21	97	92	0	0.000	0.000	0.000	0.000	0.000	0.000	0.000	0.000	0.000	0.000	0.000	0.000	0.000	0.000	0.068	0.094	0.089	0.085	2.894	0.111	0.208	316	2384	100	454	6689	7143	580	6139	6719	Error	Error	-3.881	454	6689	580	6139	545347	2519958	0.985	15.383	0	0	0
1	2	7	"A37"	"A37"	13325	1945	100	1662	1682	571	33	1125	1125	1181	517	43	50	17	0	10671	9706	3879	39	1845	1845	1936	685	35	96	93	0	0.000	0.000	0.000	0.000	0.000	0.000	0.000	0.000	0.000	0.000	0.000	0.000	0.000	0.000	0.061	0.071	0.077	0.071	2.813	0.072	0.272	316	2384	100	537	8826	9363	557	7861	8418	Error	Error	-4.039	537	8826	557	7861	531666	3067179	0.969	11.343	0	0	0
1	3	7	"A37"	"A37"	13625	1945	100	1847	1882	520	27	1132	1132	1186	518	43	66	30	0	12502	11782	3012	25	1849	1849	1925	573	29	100	99	0	0.000	0.000	0.000	0.000	0.000	0.000	0.000	0.000	0.000	0.000	0.000	0.000	0.000	0.000	0.067	0.076	0.077	0.066	2.318	0.076	0.303	316	2384	100	715	10653	11368	750	9933	10683	Error	Error	-3.897	715	10653	750	9933	594688	3723028	1.344	17.202	0	0	0
1	4	7	"A38"	"A38"	13925	1945	100	1673	1805	1042	57	1173	1173	1260	612	48	40	13	0	6114	6534	2862	43	1910	1910	1985	578	29	94	91	0	0.000	0.000	0.000	0.000	0.000	0.000	0.000	0.000	0.000	0.000	0.000	0.000	0.000	0.000	0.119	0.137	0.146	0.134	3.236	0.157	0.180	316	2384	100	500	4204	4704	632	4624	5256	Error	Error	-3.072	500	4204	632	4624	570362	2064838	0.891	7.870	0	0	0
1	5	7	"A38"	"A38"	14225	1945	100	1646	1767	755	42	1162	1162	1254	622	49	41	13	0	8140	7961	2952	37	1889	1889	1948	523	26	97	94	0	0.000	0.000	0.000	0.000	0.000	0.000	0.000	0.000	0.000	0.000	0.000	0.000	0.000	0.000	0.077	0.100	0.103	0.092	3.206	0.090	0.140	316	2384	100	484	6251	6735	605	6072	6677	Error	Error	-3.691	484	6251	605	6072	558489	2515648	0.825	11.497	0	0	0
1	6	7	"A38"	"A38"	14525	1940	100	1716	2138	3017	141	1181	1181	1274	773	60	36	9	0	7672	7251	3313	45	1900	1900	1971	657	33	87	83	0	0.000	0.000	0.000	0.000	0.000	0.000	0.000	0.000	0.000	0.000	0.000	0.000	0.000	0.000	0.093	0.179	0.134	0.141	3.685	0.622	0.301	316	2384	100	535	5772	6307	957	5351	6308	Error	Error	-3.431	535	5772	957	5351	675524	2291392	1.118	8.037	0	0	0
1	7	7	"A39"	"A39"	14825	1940	100	1472	1588	1285	80	1206	1206	1299	1017	78	10	1	0	5974	6949	3892	56	1944	1944	2026	700	34	89	77	0	0.000	0.000	0.000	0.000	0.000	0.000	0.000	0.000	0.000	0.000	0.000	0.000	0.000	0.000	0.066	0.076	0.078	0.084	4.075	0.124	0.194	316	2384	100	266	4030	4296	382	5005	5387	Error	Error	-3.921	266	4030	382	5005	501875	2195833	0.284	7.033	0	0	0
1	8	7	"A39"	"A39"	15125	1940	100	1585	1703	619	36	1186	1186	1316	1654	125	3	0	0	8564	8628	3681	42	1958	1958	2073	1581	76	89	77	0	0.000	0.000	0.000	0.000	0.000	0.000	0.000	0.000	0.000	0.000	0.000	0.000	0.000	0.000	0.060	0.078	0.082	0.069	3.187	0.368	0.346	316	2384	100	399	6606	7005	517	6670	7187	Error	Error	-4.049	399	6606	517	6670	538030	2726567	0.234	4.146	0	0	0
1	9	7	"A39"	"A39"	15425	1940	100	1451	1559	688	44	1147	1147	1227	647	52	26	8	0	6645	7070	3168	44	1922	1922	1987	751	37	90	85	0	0.000	0.000	0.000	0.000	0.000	0.000	0.000	0.000	0.000	0.000	0.000	0.000	0.000	0.000	0.064	0.080	0.094	0.091	3.302	0.085	0.119	316	2384	100	304	4723	5027	412	5148	5560	Error	Error	-3.958	304	4723	412	5148	492628	2234138	0.513	6.768	0	0	0
1	10	7	"A40"	"A40"	15725	1940	100	1866	1895	612	32	1151	1151	1218	697	57	51	14	0	10572	10008	3460	34	1951	1951	2053	836	40	98	95	0	0.000	0.000	0.000	0.000	0.000	0.000	0.000	0.000	0.000	0.000	0.000	0.000	0.000	0.000	0.083	0.092	0.095	0.084	2.437	0.095	0.255	316	2384	100	715	8621	9336	744	8057	8801	Error	Error	-3.592	715	8621	744	8057	598680	3162544	0.971	9.516	0	0	0
1	11	7	"A40"	"A40"	16025	1940	100	1866	1919	803	41	1168	1168	1233	647	52	54	18	0	9569	9387	3235	34	1972	1972	2065	667	32	100	99	0	0.000	0.000	0.000	0.000	0.000	0.000	0.000	0.000	0.000	0.000	0.000	0.000	0.000	0.000	0.092	0.101	0.095	0.084	2.698	0.130	0.266	316	2384	100	698	7597	8295	751	7415	8166	Error	Error	-3.444	698	7597	751	7415	606393	2966329	1.060	10.978	0	0	0
1	12	7	"A40"	"A40"	16325	1940	100	1916	2600	5591	215	1283	1283	1961	4914	250	1	1	0	10257	10638	6748	63	2083	2083	2688	4460	165	82	40	0	0.000	0.000	0.000	0.000	0.000	0.000	0.000	0.000	0.000	0.000	0.000	0.000	0.000	0.000	0.077	0.154	0.099	0.086	2.517	0.497	0.501	316	2384	100	633	8174	8807	1317	8555	9872	Error	Error	-3.691	633	8174	1317	8555	821594	3361478	0.130	1.783	0	0	0
1	13	7	"A41"	"A41"	16620	1935	100	1846	3580	6108	170	1236	1236	1443	2456	170	11	8	0	11775	11943	8426	70	2007	2007	2180	2162	99	84	75	0	0.000	0.000	0.000	0.000	0.000	0.000	0.000	0.000	0.000	0.000	0.000	0.000	0.000	0.000	0.062	0.236	0.095	0.101	3.457	0.466	0.628	316	2384	100	610	9768	10378	2344	9936	12280	Error	Error	-4.001	610	9768	2344	9936	1131349	3773957	0.870	4.516	0	0	0
1	14	7	"A41"	"A41"	16920	1935	100	1665	1725	744	43	1186	1186	1265	620	49	39	11	0	10902	9295	4737	50	1996	1996	2081	692	33	87	77	0	0.000	0.000	0.000	0.000	0.000	0.000	0.000	0.000	0.000	0.000	0.000	0.000	0.000	0.000	0.054	0.074	0.080	0.083	2.954	0.081	0.259	316	2384	100	479	8906	9385	539	7299	7838	Error	Error	-4.217	479	8906	539	7299	545186	2937335	0.742	10.425	0	0	0
1	15	7	"A41"	"A41"	17220	1935	100	1633	1742	1352	77	1216	1216	1289	861	66	20	3	0	9812	8850	4465	50	2022	2022	2119	1250	58	76	72	0	0.000	0.000	0.000	0.000	0.000	0.000	0.000	0.000	0.000	0.000	0.000	0.000	0.000	0.000	0.054	0.077	0.084	0.090	4.242	0.090	0.139	316	2384	100	417	7790	8207	526	6828	7354	Error	Error	-4.224	417	7790	526	6828	550441	2796531	0.526	5.385	0	0	0
1	16	7	"A42"	"A42"	17520	1935	100	1771	1945	1244	63	1277	1277	1346	705	52	38	8	0	6971	7392	3578	48	2071	2071	2123	733	34	95	87	0	0.000	0.000	0.000	0.000	0.000	0.000	0.000	0.000	0.000	0.000	0.000	0.000	0.000	0.000	0.101	0.126	0.124	0.112	2.810	0.186	0.333	316	2384	100	494	4900	5394	668	5321	5989	Error	Error	-3.310	494	4900	668	5321	614719	2335919	0.850	7.188	0	0	0
1	17	7	"A42"	"A42"	17820	1935	100	1567	1667	754	45	1288	1288	1345	698	51	22	5	0	7234	7028	3355	47	2084	2084	2162	768	35	83	76	0	0.000	0.000	0.000	0.000	0.000	0.000	0.000	0.000	0.000	0.000	0.000	0.000	0.000	0.000	0.054	0.077	0.090	0.090	3.425	0.110	0.193	316	2384	100	279	5150	5429	379	4944	5323	Error	Error	-4.206	279	5150	379	4944	526765	2220719	0.461	6.336	0	0	0
1	18	7	"A42"	"A42"	18120	1935	100	1657	1689	557	32	1363	1363	1419	659	46	22	4	0	6312	6311	2860	45	2153	2153	2236	676	30	83	76	0	0.000	0.000	0.000	0.000	0.000	0.000	0.000	0.000	0.000	0.000	0.000	0.000	0.000	0.000	0.071	0.078	0.103	0.123	4.314	0.141	0.147	316	2384	100	294	4159	4453	326	4158	4484	Error	Error	-3.822	294	4159	326	4158	533674	1994258	0.410	6.028	0	0	0
1	1	8	"A43"	"A43"	13030	2245	100	1314	1371	446	32	1139	1139	1200	725	60	13	1	0	3756	4500	2218	49	1866	1866	1905	466	24	87	78	0	0.000	0.000	0.000	0.000	0.000	0.000	0.000	0.000	0.000	0.000	0.000	0.000	0.000	0.000	0.093	0.088	0.152	0.159	3.699	0.233	0.076	316	2384	100	175	1890	2065	232	2634	2866	Error	Error	-3.433	175	1890	232	2634	433328	1422086	0.236	5.569	0	0	0
1	2	8	"A43"	"A43"	13330	2245	100	1343	1374	510	37	1138	1138	1246	952	76	6	0	0	5198	5408	1820	33	1857	1857	1885	369	19	97	94	0	0.000	0.000	0.000	0.000	0.000	0.000	0.000	0.000	0.000	0.000	0.000	0.000	0.000	0.000	0.061	0.066	0.105	0.095	3.044	0.076	0.061	316	2384	100	205	3341	3546	236	3551	3787	Error	Error	-4.027	205	3341	236	3551	434102	1708967	0.134	9.547	0	0	0
1	3	8	"A43"	"A43"	13630	2245	100	1336	1393	575	41	1134	1134	1320	1787	135	1	0	0	5018	5875	2670	45	1864	1864	1927	713	37	91	87	0	0.000	0.000	0.000	0.000	0.000	0.000	0.000	0.000	0.000	0.000	0.000	0.000	0.000	0.000	0.064	0.065	0.106	0.102	3.902	0.080	0.082	316	2384	100	202	3154	3356	259	4011	4270	Error	Error	-3.965	202	3154	259	4011	440104	1856589	0.041	5.537	0	0	0
1	4	8	"A44"	"A44"	13930	2245	100	1685	2004	2260	112	1117	1117	1307	1836	140	6	2	0	6631	7083	3387	47	1904	1904	2018	1453	72	83	73	0	0.000	0.000	0.000	0.000	0.000	0.000	0.000	0.000	0.000	0.000	0.000	0.000	0.000	0.000	0.120	0.171	0.125	0.145	3.988	0.580	0.251	316	2384	100	568	4727	5295	887	5179	6066	Error	Error	-3.057	568	4727	887	5179	633272	2238262	0.380	3.486	0	0	0
1	5	8	"A44"	"A44"	14230	2245	100	1966	2491	2635	105	1193	1193	1641	3966	241	5	1	0	9084	9643	5261	54	1949	1949	2466	4236	171	73	37	0	0.000	0.000	0.000	0.000	0.000	0.000	0.000	0.000	0.000	0.000	0.000	0.000	0.000	0.000	0.108	0.169	0.134	0.132	2.863	0.786	0.765	316	2384	100	773	7135	7908	1298	7694	8992	Error	Error	-3.206	773	7135	1298	7694	787009	3047118	0.214	1.694	0	0	0
1	6	8	"A44"	"A44"	14530	2245	100	1694	1735	623	35	1145	1145	1251	1357	108	8	0	0	9189	8973	3179	35	1962	1962	2120	1037	48	98	91	0	0.000	0.000	0.000	0.000	0.000	0.000	0.000	0.000	0.000	0.000	0.000	0.000	0.000	0.000	0.076	0.084	0.089	0.082	2.382	0.215	0.236	316	2384	100	549	7227	7776	590	7011	7601	Error	Error	-3.719	549	7227	590	7011	548310	2835610	0.357	6.608	0	0	0
1	7	8	"A45"	"A45"	14830	2240	100	1692	1769	816	46	1149	1149	1618	3719	229	0	0	0	7341	7371	2664	36	1943	1943	2528	4573	180	63	8	0	0.000	0.000	0.000	0.000	0.000	0.000	0.000	0.000	0.000	0.000	0.000	0.000	0.000	0.000	0.101	0.114	0.113	0.107	2.712	0.752	0.839	316	2384	100	543	5398	5941	620	5428	6048	Error	Error	-3.313	543	5398	620	5428	559020	2329129	0.041	1.059	0	0	0
1	8	8	"A45"	"A45"	15130	2240	100	1707	1763	586	33	1102	1102	1178	826	70	35	5	0	6821	6849	2199	32	1915	1915	2025	739	36	98	93	0	0.000	0.000	0.000	0.000	0.000	0.000	0.000	0.000	0.000	0.000	0.000	0.000	0.000	0.000	0.123	0.134	0.146	0.121	2.744	0.135	0.196	316	2384	100	605	4906	5511	661	4934	5595	Error	Error	-3.020	605	4906	661	4934	557042	2164144	0.708	6.528	0	0	0
1	9	8	"A45"	"A45"	15430	2240	100	1711	1715	582	33	1126	1126	1183	466	39	55	27	0	6595	6648	2552	38	1953	1953	2064	643	31	93	87	0	0.000	0.000	0.000	0.000	0.000	0.000	0.000	0.000	0.000	0.000	0.000	0.000	0.000	0.000	0.126	0.125	0.153	0.123	2.805	0.106	0.243	316	2384	100	585	4642	5227	589	4695	5284	Error	Error	-2.988	585	4642	589	4695	542087	2100654	1.142	7.129	0	0	0
1	10	8	"A47"	"A47"	15730	2240	100	1744	1774	587	33	1112	1112	1181	649	54	49	14	0	7956	7914	2373	29	1945	1945	2011	610	30	100	96	0	0.000	0.000	0.000	0.000	0.000	0.000	0.000	0.000	0.000	0.000	0.000	0.000	0.000	0.000	0.105	0.111	0.112	0.100	2.643	0.128	0.277	316	2384	100	632	6011	6643	662	5969	6631	Error	Error	-3.250	632	6011	662	5969	560605	2500927	0.914	9.677	0	0	0
1	11	8	"A47"	"A47"	16030	2240	100	1555	1591	483	30	1118	1118	1181	698	59	32	4	0	6749	6958	1955	28	1942	1942	2023	682	33	100	99	0	0.000	0.000	0.000	0.000	0.000	0.000	0.000	0.000	0.000	0.000	0.000	0.000	0.000	0.000	0.091	0.094	0.104	0.086	2.809	0.091	0.185	316	2384	100	437	4807	5244	473	5016	5489	Error	Error	-3.459	437	4807	473	5016	502657	2198685	0.587	7.236	0	0	0
1	12	8	"A47"	"A47"	16325	2240	100	1605	1639	523	31	1159	1159	1494	3780	253	0	0	0	7334	7273	2251	30	1991	1991	2392	3733	156	78	16	0	0.000	0.000	0.000	0.000	0.000	0.000	0.000	0.000	0.000	0.000	0.000	0.000	0.000	0.000	0.083	0.091	0.097	0.087	2.991	0.930	0.786	316	2384	100	446	5343	5789	480	5282	5762	Error	Error	-3.583	446	5343	480	5282	517772	2298175	0.038	1.308	0	0	0
1	13	8	"A48"	"A48"	16625	2235	100	1520	1772	2165	122	1154	1154	1223	628	51	33	11	0	5865	6029	4207	69	1989	1989	2112	813	38	77	73	0	0.000	0.000	0.000	0.000	0.000	0.000	0.000	0.000	0.000	0.000	0.000	0.000	0.000	0.000	0.094	0.153	0.140	0.155	4.051	0.308	0.456	316	2384	100	366	3876	4242	618	4040	4658	Error	Error	-3.405	366	3876	618	4040	559907	1905108	0.874	4.818	0	0	0
1	14	8	"A48"	"A48"	16925	2235	100	1416	1517	778	51	1209	1209	1462	2980	203	1	0	0	5444	5368	2786	51	2033	2033	2401	3174	132	53	12	0	0.000	0.000	0.000	0.000	0.000	0.000	0.000	0.000	0.000	0.000	0.000	0.000	0.000	0.000	0.061	0.092	0.141	0.167	4.452	0.129	0.213	316	2384	100	207	3411	3618	308	3335	3643	Error	Error	-4.042	207	3411	308	3335	479484	1696192	0.018	0.935	0	0	0
1	15	8	"A48"	"A48"	17225	2235	100	1573	1633	613	37	1196	1196	1393	1712	122	3	0	0	6353	6233	2658	42	2051	2051	2407	2821	117	66	29	0	0.000	0.000	0.000	0.000	0.000	0.000	0.000	0.000	0.000	0.000	0.000	0.000	0.000	0.000	0.088	0.104	0.130	0.135	3.336	0.212	0.301	316	2384	100	377	4302	4679	437	4182	4619	Error	Error	-3.512	377	4302	437	4182	515952	1969619	0.140	1.356	0	0	0
1	16	8	"A49"	"A49"	17525	2235	100	1406	1573	1061	67	1191	1191	1292	1101	85	9	1	0	4946	5434	2489	45	2018	2018	2156	1222	56	79	59	0	0.000	0.000	0.000	0.000	0.000	0.000	0.000	0.000	0.000	0.000	0.000	0.000	0.000	0.000	0.073	0.112	0.129	0.146	4.052	0.300	0.234	316	2384	100	215	2928	3143	382	3416	3798	Error	Error	-3.768	215	2928	382	3416	497116	1717242	0.255	2.682	0	0	0
1	17	8	"A49"	"A49"	17825	2235	100	1655	4657	8560	183	1273	1273	1608	2839	176	12	12	0	5690	9170	11355	123	2099	2099	2580	3689	142	49	18	0	0.000	0.000	0.000	0.000	0.000	0.000	0.000	0.000	0.000	0.000	0.000	0.000	0.000	0.000	0.106	0.479	0.205	0.200	4.108	0.686	0.909	316	2384	100	382	3591	3973	3384	7071	10455	Error	Error	-3.233	382	3591	3384	7071	1471661	2897753	1.074	1.786	0	0	0
1	18	8	"A49"	"A49"	18125	2235	100	1530	1629	703	43	1351	1351	1410	545	38	24	8	0	4448	5096	2733	53	2198	2198	2263	607	26	72	66	0	0.000	0.000	0.000	0.000	0.000	0.000	0.000	0.000	0.000	0.000	0.000	0.000	0.000	0.000	0.080	0.096	0.140	0.159	4.611	0.117	0.151	316	2384	100	179	2250	2429	278	2898	3176	Error	Error	-3.652	179	2250	278	2898	514911	1610250	0.402	4.667	0	0	0
1	1	9	"A50"	"A50"	13035	2545	100	1435	1515	530	34	1112	1112	1158	477	41	36	16	0	7399	7314	2718	37	1867	1867	1905	443	23	96	91	0	0.000	0.000	0.000	0.000	0.000	0.000	0.000	0.000	0.000	0.000	0.000	0.000	0.000	0.000	0.058	0.074	0.087	0.082	3.217	0.073	0.150	316	2384	100	323	5532	5855	403	5447	5850	Error	Error	-4.098	323	5532	403	5447	478735	2311094	0.748	12.210	0	0	0
1	2	9	"A50"	"A50"	13335	2545	100	1778	1906	1182	62	1103	1103	1278	2380	186	2	0	0	9096	9153	2708	29	1887	1887	2170	2599	119	94	80	0	0.000	0.000	0.000	0.000	0.000	0.000	0.000	0.000	0.000	0.000	0.000	0.000	0.000	0.000	0.094	0.111	0.108	0.097	2.428	0.110	0.242	316	2384	100	675	7209	7884	803	7266	8069	Error	Error	-3.417	675	7209	803	7266	602289	2892275	0.264	2.687	0	0	0
1	3	9	"A50"	"A50"	13635	2545	100	1884	1939	614	31	1082	1082	1135	465	40	72	42	0	6846	6931	1668	24	1930	1930	2081	850	40	99	96	0	0.000	0.000	0.000	0.000	0.000	0.000	0.000	0.000	0.000	0.000	0.000	0.000	0.000	0.000	0.163	0.171	0.182	0.147	2.477	0.140	0.311	316	2384	100	802	4916	5718	857	5001	5858	Error	Error	-2.616	802	4916	857	5001	612591	2190075	1.729	5.706	0	0	0
1	4	9	"A51"	"A51"	13935	2545	100	1459	1569	876	55	1082	1082	1135	467	41	44	17	0	7232	7420	3351	45	1850	1850	1899	553	29	90	87	0	0.000	0.000	0.000	0.000	0.000	0.000	0.000	0.000	0.000	0.000	0.000	0.000	0.000	0.000	0.070	0.087	0.095	0.091	2.875	0.101	0.195	316	2384	100	377	5382	5759	487	5570	6057	Error	Error	-3.836	377	5382	487	5570	495960	2344608	0.929	9.984	0	0	0
1	5	9	"A51"	"A51"	14235	2545	100	1497	1536	648	42	1082	1082	1229	1905	155	2	0	0	8231	7631	3330	43	1859	1859	1956	899	45	86	80	0	0.000	0.000	0.000	0.000	0.000	0.000	0.000	0.000	0.000	0.000	0.000	0.000	0.000	0.000	0.065	0.079	0.090	0.086	3.400	0.090	0.230	316	2384	100	415	6372	6787	454	5772	6226	Error	Error	-3.941	415	6372	454	5772	485423	2411290	0.161	6.313	0	0	0
1	6	9	"A51"	"A51"	14535	2545	100	2075	2391	1347	56	1171	1171	1600	3373	210	6	1	0	10351	10049	4827	48	1984	1984	2615	4302	164	75	48	0	0.000	0.000	0.000	0.000	0.000	0.000	0.000	0.000	0.000	0.000	0.000	0.000	0.000	0.000	0.108	0.151	0.136	0.147	2.882	0.165	0.343	316	2384	100	904	8367	9271	1220	8065	9285	Error	Error	-3.210	904	8367	1220	8065	755647	3175417	0.235	1.728	0	0	0
1	7	9	"A52"	"A52"	14835	2545	100	1455	1524	641	42	1112	1112	1189	744	62	22	3	0	6293	6423	2855	44	1898	1898	1964	719	36	87	84	0	0.000	0.000	0.000	0.000	0.000	0.000	0.000	0.000	0.000	0.000	0.000	0.000	0.000	0.000	0.078	0.091	0.105	0.099	3.849	0.128	0.163	316	2384	100	343	4395	4738	412	4525	4937	Error	Error	-3.680	343	4395	412	4525	481590	2029766	0.450	6.202	0	0	0
1	8	9	"A52"	"A52"	15135	2540	100	1505	2141	4589	214	1132	1132	1327	2680	201	3	2	0	5967	6803	5581	82	1932	1932	2144	2670	124	63	39	0	0.000	0.000	0.000	0.000	0.000	0.000	0.000	0.000	0.000	0.000	0.000	0.000	0.000	0.000	0.092	0.207	0.127	0.124	4.175	0.878	0.819	316	2384	100	373	4035	4408	1009	4871	5880	Error	Error	-3.435	373	4035	1009	4871	676528	2149801	0.304	1.745	0	0	0
1	9	9	"A52"	"A52"	15435	2540	100	1342	1401	528	37	1109	1109	1162	492	42	28	10	0	5394	5369	2192	40	1910	1910	1972	617	31	85	79	0	0.000	0.000	0.000	0.000	0.000	0.000	0.000	0.000	0.000	0.000	0.000	0.000	0.000	0.000	0.067	0.084	0.131	0.151	4.126	0.237	0.226	316	2384	100	233	3484	3717	292	3459	3751	Error	Error	-3.902	233	3484	292	3459	442830	1696489	0.486	5.506	0	0	0
1	10	9	"A53"	"A53"	15735	2540	100	1742	1785	575	32	1140	1140	1264	1435	113	8	0	0	9042	9001	2669	29	1968	1968	2097	1221	58	99	96	0	0.000	0.000	0.000	0.000	0.000	0.000	0.000	0.000	0.000	0.000	0.000	0.000	0.000	0.000	0.085	0.092	0.096	0.087	2.618	0.164	0.140	316	2384	100	602	7074	7676	645	7033	7678	Error	Error	-3.555	602	7074	645	7033	564108	2844341	0.363	5.654	0	0	0
1	11	9	"A53"	"A53"	16035	2540	100	1771	1884	1636	86	1119	1119	1195	950	79	31	2	0	8205	8727	3868	44	1989	1989	2117	1271	60	99	95	0	0.000	0.000	0.000	0.000	0.000	0.000	0.000	0.000	0.000	0.000	0.000	0.000	0.000	0.000	0.105	0.114	0.111	0.100	2.228	0.182	0.406	316	2384	100	652	6216	6868	765	6738	7503	Error	Error	-3.253	652	6216	765	6738	595501	2757737	0.725	5.201	0	0	0
1	12	9	"A53"	"A53"	16330	2540	100	1724	1744	612	35	1131	1131	1214	1181	97	11	1	0	8371	8473	2715	32	2012	2012	2140	1393	65	96	91	0	0.000	0.000	0.000	0.000	0.000	0.000	0.000	0.000	0.000	0.000	0.000	0.000	0.000	0.000	0.093	0.095	0.100	0.086	2.542	0.097	0.286	316	2384	100	593	6359	6952	613	6461	7074	Error	Error	-3.423	593	6359	613	6461	551060	2677529	0.449	4.546	0	0	0
1	13	9	"A54"	"A54"	16630	2540	100	1223	1292	782	60	1135	1135	1211	608	50	10	1	0	3164	3565	1696	47	1985	1985	2031	601	29	72	48	0	0.000	0.000	0.000	0.000	0.000	0.000	0.000	0.000	0.000	0.000	0.000	0.000	0.000	0.000	0.075	0.099	0.275	0.244	4.705	0.447	0.378	316	2384	100	88	1179	1267	157	1580	1737	Error	Error	-3.744	88	1179	157	1580	408342	1126639	0.133	2.552	0	0	0
1	14	9	"A54"	"A54"	16930	2535	100	1363	1554	1089	70	1204	1204	1359	1631	120	4	2	0	3674	4572	2716	59	2030	2030	2152	1106	51	58	39	0	0.000	0.000	0.000	0.000	0.000	0.000	0.000	0.000	0.000	0.000	0.000	0.000	0.000	0.000	0.097	0.138	0.179	0.226	4.919	0.689	0.270	316	2384	100	159	1644	1803	350	2542	2892	Error	Error	-3.370	159	1644	350	2542	491055	1444850	0.120	2.188	0	0	0
1	15	9	"A54"	"A54"	17230	2535	100	1311	1365	595	43	1220	1220	1287	670	52	11	2	0	3437	3562	1586	44	2041	2041	2117	699	33	66	49	0	0.000	0.000	0.000	0.000	0.000	0.000	0.000	0.000	0.000	0.000	0.000	0.000	0.000	0.000	0.065	0.095	0.271	0.313	5.158	0.292	0.251	316	2384	100	91	1396	1487	145	1521	1666	Error	Error	-3.939	91	1396	145	1521	431269	1125545	0.116	2.067	0	0	0
1	16	9	"A55"	"A55"	17530	2535	100	1458	1567	867	55	1219	1219	1266	534	42	28	8	0	4821	6098	3426	56	2062	2062	2125	612	28	85	79	0	0.000	0.000	0.000	0.000	0.000	0.000	0.000	0.000	0.000	0.000	0.000	0.000	0.000	0.000	0.087	0.086	0.113	0.120	4.459	0.103	0.157	316	2384	100	239	2759	2998	348	4036	4384	Error	Error	-3.529	239	2759	348	4036	495313	1927113	0.564	6.492	0	0	0
1	17	9	"A55"	"A55"	17830	2535	100	1580	1685	668	39	1262	1262	1324	768	58	23	5	0	5723	6367	3096	48	2095	2095	2172	812	37	90	77	0	0.000	0.000	0.000	0.000	0.000	0.000	0.000	0.000	0.000	0.000	0.000	0.000	0.000	0.000	0.088	0.099	0.126	0.113	3.758	0.193	0.215	316	2384	100	318	3628	3946	423	4272	4695	Error	Error	-3.512	318	3628	423	4272	532431	2012064	0.470	5.166	0	0	0
1	18	9	"A55"	"A55"	18130	2535	100	1559	1608	496	30	1370	1370	1440	627	43	19	2	0	4732	5493	2549	46	2202	2202	2277	635	27	85	74	0	0.000	0.000	0.000	0.000	0.000	0.000	0.000	0.000	0.000	0.000	0.000	0.000	0.000	0.000	0.075	0.072	0.131	0.133	3.644	0.121	0.141	316	2384	100	189	2530	2719	238	3291	3529	Error	Error	-3.743	189	2530	238	3291	508136	1735908	0.268	5.065	0	0	0
1	1	10	"A56"	"A56"	13040	2850	100	1348	1380	503	36	1120	1120	1249	1076	86	5	0	0	3947	4797	2331	48	1889	1889	2022	1124	55	79	45	0	0.000	0.000	0.000	0.000	0.000	0.000	0.000	0.000	0.000	0.000	0.000	0.000	0.000	0.000	0.111	0.089	0.155	0.132	3.815	0.101	0.079	316	2384	100	228	2058	2286	260	2908	3168	Error	Error	-3.174	228	2058	260	2908	436098	1515812	0.122	2.469	0	0	0
1	2	10	"A56"	"A56"	13340	2845	100	1307	1503	1519	101	1139	1139	2008	6698	333	0	0	0	4842	5448	2830	51	1926	1926	2946	6917	234	13	0	0	0.000	0.000	0.000	0.000	0.000	0.000	0.000	0.000	0.000	0.000	0.000	0.000	0.000	0.000	0.058	0.103	0.112	0.104	4.146	0.284	0.168	316	2384	100	168	2916	3084	364	3522	3886	Error	Error	-4.117	168	2916	364	3522	474863	1721459	-0.075	0.362	0	0	0
1	3	10	"A56"	"A56"	13640	2845	100	1300	1378	637	46	1087	1087	1225	1540	125	1	0	0	5208	5646	2671	47	1870	1870	2044	1583	77	78	52	0	0.000	0.000	0.000	0.000	0.000	0.000	0.000	0.000	0.000	0.000	0.000	0.000	0.000	0.000	0.064	0.077	0.118	0.119	4.608	0.577	0.411	316	2384	100	213	3338	3551	291	3776	4067	Error	Error	-3.970	213	3338	291	3776	435372	1784269	0.099	2.275	0	0	0
1	4	10	"A57"	"A57"	13940	2845	100	1731	1767	637	36	1100	1100	1197	908	75	30	2	0	12299	11051	4177	37	1915	1915	2064	1101	53	90	88	0	0.000	0.000	0.000	0.000	0.000	0.000	0.000	0.000	0.000	0.000	0.000	0.000	0.000	0.000	0.061	0.073	0.075	0.069	2.729	0.087	0.198	316	2384	100	631	10384	11015	667	9136	9803	Error	Error	-4.041	631	10384	667	9136	558314	3492185	0.628	8.163	0	0	0
1	5	10	"A57"	"A57"	14240	2845	100	1804	1856	586	31	1104	1104	1164	703	60	48	12	0	11272	11031	3271	29	1917	1917	2008	666	33	100	100	0	0.000	0.000	0.000	0.000	0.000	0.000	0.000	0.000	0.000	0.000	0.000	0.000	0.000	0.000	0.075	0.083	0.079	0.070	2.520	0.096	0.212	316	2384	100	700	9355	10055	752	9114	9866	Error	Error	-3.740	700	9355	752	9114	586501	3485837	0.984	13.548	0	0	0
1	6	10	"A57"	"A57"	14540	2845	100	1759	1888	894	47	1081	1081	1166	776	66	44	7	0	10321	10026	3346	33	1937	1937	2049	850	41	96	93	0	0.000	0.000	0.000	0.000	0.000	0.000	0.000	0.000	0.000	0.000	0.000	0.000	0.000	0.000	0.081	0.100	0.100	0.090	2.280	0.103	0.334	316	2384	100	678	8384	9062	807	8089	8896	Error	Error	-3.628	678	8384	807	8089	596570	3168164	0.930	9.385	0	0	0
1	7	10	"A58"	"A58"	14840	2845	100	2259	2605	1458	55	1198	1198	1406	1084	77	48	25	0	7824	10141	6965	68	1983	1983	2386	1623	68	88	77	0	0.000	0.000	0.000	0.000	0.000	0.000	0.000	0.000	0.000	0.000	0.000	0.000	0.000	0.000	0.182	0.172	0.175	0.175	2.867	0.264	0.383	316	2384	100	1061	5841	6902	1407	8158	9565	Error	Error	-2.461	1061	5841	1407	8158	823168	3204575	1.106	4.778	0	0	0
1	8	10	"A58"	"A58"	15140	2845	100	1626	1718	782	45	1083	1083	1150	658	57	41	11	0	8522	8681	2892	33	1939	1939	2057	959	46	99	98	0	0.000	0.000	0.000	0.000	0.000	0.000	0.000	0.000	0.000	0.000	0.000	0.000	0.000	0.000	0.082	0.094	0.099	0.088	2.345	0.097	0.268	316	2384	100	543	6583	7126	635	6742	7377	Error	Error	-3.600	543	6583	635	6742	542749	2743332	0.863	6.907	0	0	0
1	9	10	"A58"	"A58"	15440	2840	100	1628	1705	684	40	1106	1106	1172	546	46	48	19	0	8855	8874	3448	38	1953	1953	2067	889	43	95	90	0	0.000	0.000	0.000	0.000	0.000	0.000	0.000	0.000	0.000	0.000	0.000	0.000	0.000	0.000	0.076	0.087	0.092	0.082	2.793	0.088	0.282	316	2384	100	522	6902	7424	599	6921	7520	Error	Error	-3.725	522	6902	599	6921	538751	2804183	0.976	7.657	0	0	0
1	10	10	"A59"	"A59"	15740	2840	100	1500	1560	560	35	1130	1130	1227	1346	109	4	0	0	7696	7971	4117	51	1947	1947	2103	1123	53	84	77	0	0.000	0.000	0.000	0.000	0.000	0.000	0.000	0.000	0.000	0.000	0.000	0.000	0.000	0.000	0.064	0.071	0.091	0.093	3.158	0.071	0.261	316	2384	100	370	5749	6119	430	6024	6454	Error	Error	-3.958	370	5749	430	6024	493000	2518861	0.247	5.225	0	0	0
1	11	10	"A59"	"A59"	16040	2840	100	1522	1616	639	39	1090	1090	1154	764	66	27	4	0	9385	8618	3759	43	1940	1940	2058	799	38	85	81	0	0.000	0.000	0.000	0.000	0.000	0.000	0.000	0.000	0.000	0.000	0.000	0.000	0.000	0.000	0.058	0.079	0.083	0.087	3.361	0.112	0.115	316	2384	100	432	7445	7877	526	6678	7204	Error	Error	-4.107	432	7445	526	6678	510657	2723165	0.605	8.210	0	0	0
1	12	10	"A59"	"A59"	16335	2840	100	1578	1701	840	49	1125	1125	1205	733	60	29	8	0	8952	8264	3712	44	1978	1978	2150	1083	50	82	79	0	0.000	0.000	0.000	0.000	0.000	0.000	0.000	0.000	0.000	0.000	0.000	0.000	0.000	0.000	0.065	0.092	0.090	0.100	3.380	0.096	0.275	316	2384	100	453	6974	7427	576	6286	6862	Error	Error	-3.944	453	6974	576	6286	537589	2611287	0.677	5.645	0	0	0
1	13	10	"A60"	"A60"	16635	2840	100	1589	1642	712	43	1174	1174	1235	500	40	43	15	0	8105	8104	3844	47	2052	2052	2104	589	27	87	84	0	0.000	0.000	0.000	0.000	0.000	0.000	0.000	0.000	0.000	0.000	0.000	0.000	0.000	0.000	0.069	0.077	0.088	0.097	3.309	0.090	0.226	316	2384	100	415	6053	6468	468	6052	6520	Error	Error	-3.866	415	6053	468	6052	518810	2560931	0.814	10.187	0	0	0
1	14	10	"A60"	"A60"	16935	2840	100	1683	1720	694	40	1195	1195	1283	1063	82	16	0	0	9486	8568	4222	49	2080	2080	2199	1271	57	76	73	0	0.000	0.000	0.000	0.000	0.000	0.000	0.000	0.000	0.000	0.000	0.000	0.000	0.000	0.000	0.066	0.081	0.098	0.104	3.664	0.101	0.279	316	2384	100	488	7406	7894	525	6488	7013	Error	Error	-3.924	488	7406	525	6488	543452	2707442	0.411	5.011	0	0	0
1	15	10	"A60"	"A60"	17235	2835	100	1661	1744	797	45	1220	1220	1269	530	41	43	18	0	9824	9434	4475	47	2094	2094	2190	642	29	88	83	0	0.000	0.000	0.000	0.000	0.000	0.000	0.000	0.000	0.000	0.000	0.000	0.000	0.000	0.000	0.057	0.071	0.083	0.077	2.910	0.083	0.251	316	2384	100	441	7730	8171	524	7340	7864	Error	Error	-4.132	441	7730	524	7340	551207	2981200	0.896	11.283	0	0	0
1	16	10	"A61"	"A61"	17535	2835	100	1437	1523	612	40	1230	1230	1297	538	41	26	9	0	5188	5813	3238	55	2113	2113	2281	1259	55	71	58	0	0.000	0.000	0.000	0.000	0.000	0.000	0.000	0.000	0.000	0.000	0.000	0.000	0.000	0.000	0.067	0.079	0.133	0.146	4.912	0.081	0.177	316	2384	100	207	3075	3282	293	3700	3993	Error	Error	-3.893	207	3075	293	3700	481418	1836843	0.420	2.805	0	0	0
1	17	10	"A61"	"A61"	17835	2835	100	1571	1651	794	48	1273	1273	1372	1468	106	2	0	0	5972	6471	3388	52	2162	2162	2264	716	31	80	75	0	0.000	0.000	0.000	0.000	0.000	0.000	0.000	0.000	0.000	0.000	0.000	0.000	0.000	0.000	0.078	0.088	0.120	0.136	4.501	0.102	0.144	316	2384	100	298	3810	4108	378	4309	4687	Error	Error	-3.676	298	3810	378	4309	521708	2044819	0.190	5.876	0	0	0
1	18	10	"A61"	"A61"	18135	2835	100	1639	1687	543	32	1343	1343	1402	587	41	28	8	0	6075	6510	3280	50	2242	2242	2378	873	36	77	72	0	0.000	0.000	0.000	0.000	0.000	0.000	0.000	0.000	0.000	0.000	0.000	0.000	0.000	0.000	0.077	0.081	0.107	0.122	4.388	0.107	0.186	316	2384	100	296	3833	4129	344	4268	4612	Error	Error	-3.695	296	3833	344	4268	533179	2057287	0.486	4.733	0	0	0
1	1	11	"A62"	"A62"	13045	3150	100	1411	1475	748	50	1072	1072	1124	458	40	40	12	0	6618	7856	3660	46	1892	1892	1934	448	23	98	96	0	0.000	0.000	0.000	0.000	0.000	0.000	0.000	0.000	0.000	0.000	0.000	0.000	0.000	0.000	0.072	0.068	0.078	0.072	3.113	0.074	0.182	316	2384	100	339	4726	5065	403	5964	6367	Error	Error	-3.801	339	4726	403	5964	466041	2482596	0.766	13.219	0	0	0
1	2	11	"A62"	"A62"	13345	3150	100	1650	1716	681	39	1076	1076	1125	457	40	58	28	0	10621	9737	4214	43	1915	1915	1990	590	29	99	96	0	0.000	0.000	0.000	0.000	0.000	0.000	0.000	0.000	0.000	0.000	0.000	0.000	0.000	0.000	0.066	0.082	0.085	0.077	2.483	0.085	0.305	316	2384	100	574	8706	9280	640	7822	8462	Error	Error	-3.923	574	8706	640	7822	542288	3076993	1.293	13.131	0	0	0
1	3	11	"A62"	"A62"	13645	3145	100	1469	1535	573	37	1061	1061	1137	755	66	28	5	0	5957	7210	3910	54	1893	1893	1985	713	35	92	87	0	0.000	0.000	0.000	0.000	0.000	0.000	0.000	0.000	0.000	0.000	0.000	0.000	0.000	0.000	0.100	0.089	0.108	0.105	3.261	0.085	0.242	316	2384	100	408	4064	4472	474	5317	5791	Error	Error	-3.316	408	4064	474	5317	485005	2278212	0.527	7.328	0	0	0
1	4	11	"A63"	"A63"	13945	3145	100	1434	1491	610	40	1082	1082	1153	578	50	29	11	0	6838	7909	4591	58	1931	1931	2034	866	42	87	86	0	0.000	0.000	0.000	0.000	0.000	0.000	0.000	0.000	0.000	0.000	0.000	0.000	0.000	0.000	0.072	0.068	0.088	0.085	3.618	0.073	0.227	316	2384	100	352	4907	5259	409	5978	6387	Error	Error	-3.801	352	4907	409	5978	471287	2499127	0.585	6.784	0	0	0
1	5	11	"A63"	"A63"	14245	3145	100	1692	1748	633	36	1124	1124	1182	526	44	52	21	0	11184	10452	4160	39	1972	1972	2051	690	33	93	88	0	0.000	0.000	0.000	0.000	0.000	0.000	0.000	0.000	0.000	0.000	0.000	0.000	0.000	0.000	0.062	0.074	0.073	0.075	3.094	0.076	0.282	316	2384	100	568	9212	9780	624	8480	9104	Error	Error	-4.020	568	9212	624	8480	552387	3302780	1.076	12.175	0	0	0
1	6	11	"A63"	"A63"	14545	3145	100	1780	1855	753	40	1107	1107	1204	1278	106	15	0	0	11489	11042	3682	33	1987	1987	2134	1569	73	92	89	0	0.000	0.000	0.000	0.000	0.000	0.000	0.000	0.000	0.000	0.000	0.000	0.000	0.000	0.000	0.071	0.083	0.079	0.075	2.645	0.080	0.242	316	2384	100	673	9502	10175	748	9055	9803	Error	Error	-3.820	673	9502	748	9055	586168	3489353	0.509	5.678	0	0	0
1	7	11	"A64"	"A64"	14845	3145	100	1593	1681	763	45	1106	1106	1197	893	74	24	2	0	10166	9850	2836	28	1962	1962	2034	876	43	98	96	0	0.000	0.000	0.000	0.000	0.000	0.000	0.000	0.000	0.000	0.000	0.000	0.000	0.000	0.000	0.059	0.073	0.076	0.064	2.597	0.100	0.174	316	2384	100	487	8204	8691	575	7888	8463	Error	Error	-4.074	487	8204	575	7888	531133	3112642	0.542	8.922	0	0	0
1	8	11	"A64"	"A64"	15145	3145	100	1754	2413	1823	75	1217	1217	1666	2395	143	18	7	0	6790	7386	2517	34	2061	2061	2619	2396	91	91	48	0	0.000	0.000	0.000	0.000	0.000	0.000	0.000	0.000	0.000	0.000	0.000	0.000	0.000	0.000	0.114	0.225	0.183	0.150	3.098	0.492	0.523	316	2384	100	537	4729	5266	1196	5325	6521	Error	Error	-3.139	537	4729	1196	5325	762439	2333937	0.312	1.990	0	0	0
1	9	11	"A64"	"A64"	15445	3140	100	1660	1684	574	34	1170	1170	1221	547	44	44	13	0	9635	9593	3847	40	1992	1992	2079	913	43	94	91	0	0.000	0.000	0.000	0.000	0.000	0.000	0.000	0.000	0.000	0.000	0.000	0.000	0.000	0.000	0.064	0.068	0.074	0.068	2.731	0.081	0.219	316	2384	100	490	7643	8133	514	7601	8115	Error	Error	-3.963	490	7643	514	7601	532086	3031372	0.846	8.230	0	0	0
1	10	11	"A65"	"A65"	15745	3140	100	1578	1605	506	31	1148	1148	1208	505	41	43	11	0	9568	9397	3644	38	2005	2005	2059	564	27	96	93	0	0.000	0.000	0.000	0.000	0.000	0.000	0.000	0.000	0.000	0.000	0.000	0.000	0.000	0.000	0.057	0.062	0.070	0.066	2.867	0.065	0.171	316	2384	100	430	7563	7993	457	7392	7849	Error	Error	-4.137	430	7563	457	7392	507071	2969384	0.786	13.011	0	0	0
1	11	11	"A65"	"A65"	16040	3140	100	1560	1613	576	35	1151	1151	1223	680	55	30	6	0	8038	7675	3074	40	2011	2011	2080	589	28	92	87	0	0.000	0.000	0.000	0.000	0.000	0.000	0.000	0.000	0.000	0.000	0.000	0.000	0.000	0.000	0.068	0.082	0.093	0.087	3.211	0.102	0.167	316	2384	100	409	6027	6436	462	5664	6126	Error	Error	-3.881	409	6027	462	5664	509669	2425289	0.574	9.499	0	0	0
1	12	11	"A65"	"A65"	16340	3140	100	1635	1709	505	29	1167	1167	1213	591	48	43	9	0	9474	9411	3533	37	2051	2051	2123	677	31	97	92	0	0.000	0.000	0.000	0.000	0.000	0.000	0.000	0.000	0.000	0.000	0.000	0.000	0.000	0.000	0.063	0.074	0.082	0.073	2.550	0.070	0.272	316	2384	100	468	7423	7891	542	7360	7902	Error	Error	-3.987	468	7423	542	7360	540091	2973773	0.839	10.765	0	0	0
1	13	11	"A66"	"A66"	16640	3140	100	1534	1675	804	48	1179	1179	1246	568	45	38	16	0	6597	7523	3905	51	2106	2106	2154	543	25	89	87	0	0.000	0.000	0.000	0.000	0.000	0.000	0.000	0.000	0.000	0.000	0.000	0.000	0.000	0.000	0.079	0.092	0.116	0.111	3.969	0.103	0.258	316	2384	100	355	4491	4846	496	5417	5913	Error	Error	-3.661	355	4491	496	5417	529346	2377362	0.755	9.888	0	0	0
1	14	11	"A66"	"A66"	16940	3140	100	1589	1759	937	53	1190	1190	1265	763	60	32	6	0	7224	7591	3089	40	2121	2121	2216	974	43	96	89	0	0.000	0.000	0.000	0.000	0.000	0.000	0.000	0.000	0.000	0.000	0.000	0.000	0.000	0.000	0.078	0.104	0.101	0.091	3.098	0.118	0.242	316	2384	100	399	5103	5502	569	5470	6039	Error	Error	-3.677	399	5103	569	5470	555708	2398642	0.647	5.518	0	0	0
1	15	11	"A66"	"A66"	17240	3140	100	1671	1808	842	46	1172	1172	1245	638	51	42	13	0	8300	8487	3401	40	2102	2102	2173	659	30	97	96	0	0.000	0.000	0.000	0.000	0.000	0.000	0.000	0.000	0.000	0.000	0.000	0.000	0.000	0.000	0.081	0.100	0.105	0.084	2.752	0.118	0.313	316	2384	100	499	6198	6697	636	6385	7021	Error	Error	-3.635	499	6198	636	6385	571442	2681773	0.882	9.581	0	0	0
1	16	11	"A67"	"A67"	17540	3135	100	1346	1396	471	33	1205	1205	1286	1174	91	0	0	0	3085	3865	1864	48	2129	2129	2183	1078	49	45	30	0	0.000	0.000	0.000	0.000	0.000	0.000	0.000	0.000	0.000	0.000	0.000	0.000	0.000	0.000	0.147	0.110	0.232	0.264	4.401	0.775	0.428	316	2384	100	141	956	1097	191	1736	1927	Error	Error	-2.761	141	956	191	1736	441028	1221203	0.094	1.560	0	0	0
1	17	11	"A67"	"A67"	17840	3135	100	1347	1376	450	32	1214	1214	1279	699	54	12	1	0	3041	3602	1724	47	2163	2163	2220	710	31	56	32	0	0.000	0.000	0.000	0.000	0.000	0.000	0.000	0.000	0.000	0.000	0.000	0.000	0.000	0.000	0.151	0.113	0.284	0.291	4.906	0.466	0.317	316	2384	100	133	878	1011	162	1439	1601	Error	Error	-2.723	133	878	162	1439	434704	1138342	0.139	1.946	0	0	0
1	18	11	"A67"	"A67"	18140	3135	100	1401	1473	519	35	1319	1319	1393	938	67	7	0	0	3079	3633	1764	48	2235	2235	2307	1080	46	43	20	0	0.000	0.000	0.000	0.000	0.000	0.000	0.000	0.000	0.000	0.000	0.000	0.000	0.000	0.000	0.097	0.110	0.328	0.306	4.227	0.582	0.465	316	2384	100	82	844	926	154	1398	1552	Error	Error	-3.364	82	844	154	1398	465345	1148120	0.085	1.228	0	0	0
1	1	12	"A68"	"A68"	13050	3450	100	1550	1678	592	35	1086	1086	1150	602	52	41	15	0	9155	9509	4045	42	1909	1909	2054	922	44	99	94	0	0.000	0.000	0.000	0.000	0.000	0.000	0.000	0.000	0.000	0.000	0.000	0.000	0.000	0.000	0.064	0.078	0.084	0.069	2.658	0.077	0.305	316	2384	100	464	7246	7710	592	7600	8192	Error	Error	-3.965	464	7246	592	7600	530217	3004880	0.877	8.086	0	0	0
1	2	12	"A68"	"A68"	13350	3450	100	1877	1925	696	36	1119	1119	1460	3760	257	0	0	0	10600	10820	3742	34	1968	1968	2541	4551	179	90	42	0	0.000	0.000	0.000	0.000	0.000	0.000	0.000	0.000	0.000	0.000	0.000	0.000	0.000	0.000	0.088	0.091	0.089	0.083	2.317	0.661	0.634	316	2384	100	758	8632	9390	806	8852	9658	Error	Error	-3.509	758	8632	806	8852	608329	3419203	0.124	1.819	0	0	0
1	3	12	"A68"	"A68"	13650	3450	100	1653	1724	534	30	1062	1062	1117	555	49	52	18	0	11250	11269	3674	32	1931	1931	2120	1308	61	94	93	0	0.000	0.000	0.000	0.000	0.000	0.000	0.000	0.000	0.000	0.000	0.000	0.000	0.000	0.000	0.063	0.071	0.076	0.062	2.709	0.085	0.217	316	2384	100	591	9319	9910	662	9338	10000	Error	Error	-3.979	591	9319	662	9338	544731	3560894	1.094	6.995	0	0	0
1	4	12	"A69"	"A69"	13950	3445	100	1878	2091	895	42	1108	1108	1344	2896	215	2	0	0	8510	8862	3039	34	1991	1991	2393	3669	153	89	37	0	0.000	0.000	0.000	0.000	0.000	0.000	0.000	0.000	0.000	0.000	0.000	0.000	0.000	0.000	0.118	0.143	0.128	0.121	2.508	0.125	0.313	316	2384	100	770	6519	7289	983	6871	7854	Error	Error	-3.082	770	6519	983	6871	660800	2800403	0.258	1.763	0	0	0
1	5	12	"A69"	"A69"	14250	3445	100	2582	2585	918	35	1085	1085	1185	954	80	73	32	0	8094	7832	2531	32	2015	2015	2233	1253	56	94	87	0	0.000	0.000	0.000	0.000	0.000	0.000	0.000	0.000	0.000	0.000	0.000	0.000	0.000	0.000	0.246	0.258	0.259	0.242	1.955	0.294	0.344	316	2384	100	1497	6079	7576	1500	5817	7317	Error	Error	-2.022	1497	6079	1500	5817	816954	2474936	1.468	4.468	0	0	0
1	6	12	"A69"	"A69"	14550	3445	100	2148	2309	1179	51	1085	1085	1181	779	65	62	35	0	7784	8127	3123	38	2016	2016	2386	1919	80	90	81	0	0.000	0.000	0.000	0.000	0.000	0.000	0.000	0.000	0.000	0.000	0.000	0.000	0.000	0.000	0.184	0.200	0.205	0.173	2.528	0.204	0.488	316	2384	100	1063	5768	6831	1224	6111	7335	Error	Error	-2.440	1063	5768	1224	6111	729630	2568279	1.448	2.992	0	0	0
1	7	12	"A70"	"A70"	14850	3445	100	1669	1738	722	41	1084	1084	1172	1013	86	25	1	0	7898	8128	3260	40	1989	1989	2083	933	44	95	89	0	0.000	0.000	0.000	0.000	0.000	0.000	0.000	0.000	0.000	0.000	0.000	0.000	0.000	0.000	0.099	0.107	0.123	0.109	2.532	0.113	0.293	316	2384	100	585	5909	6494	654	6139	6793	Error	Error	-3.336	585	5909	654	6139	549090	2568550	0.559	6.479	0	0	0
1	8	12	"A70"	"A70"	15150	3445	100	1646	1705	618	36	1131	1131	1387	2928	211	0	0	0	8067	8423	3612	42	2015	2015	2365	3131	132	80	47	0	0.000	0.000	0.000	0.000	0.000	0.000	0.000	0.000	0.000	0.000	0.000	0.000	0.000	0.000	0.085	0.090	0.098	0.085	2.757	0.683	0.598	316	2384	100	515	6052	6567	574	6408	6982	Error	Error	-3.555	515	6052	574	6408	538896	2661817	0.109	1.935	0	0	0
1	9	12	"A70"	"A70"	15450	3445	100	1829	1882	727	38	1209	1209	1639	1510	92	6	0	0	8276	8394	3385	40	2099	2099	2727	1880	68	87	77	0	0.000	0.000	0.000	0.000	0.000	0.000	0.000	0.000	0.000	0.000	0.000	0.000	0.000	0.000	0.100	0.107	0.107	0.106	2.579	0.656	0.542	316	2384	100	620	6177	6797	673	6295	6968	Error	Error	-3.317	620	6177	673	6295	594811	2652445	0.161	3.014	0	0	0
1	10	12	"A71"	"A71"	15750	3440	100	2618	2593	1105	42	1199	1199	1521	1193	78	55	21	0	8513	8035	2889	35	2120	2120	2656	1836	69	84	79	0	0.000	0.000	0.000	0.000	0.000	0.000	0.000	0.000	0.000	0.000	0.000	0.000	0.000	0.000	0.222	0.236	0.258	0.231	2.572	0.297	0.491	316	2384	100	1419	6393	7812	1394	5915	7309	Error	Error	-2.172	1419	6393	1394	5915	819499	2539085	0.899	2.930	0	0	0
1	11	12	"A71"	"A71"	16045	3440	100	2335	2404	1113	46	1165	1165	1221	497	40	67	55	0	7675	7076	3189	45	2092	2092	2363	1267	53	79	72	0	0.000	0.000	0.000	0.000	0.000	0.000	0.000	0.000	0.000	0.000	0.000	0.000	0.000	0.000	0.210	0.249	0.278	0.255	2.673	0.205	0.451	316	2384	100	1170	5583	6753	1239	4984	6223	Error	Error	-2.255	1170	5583	1239	4984	759668	2236071	2.380	3.720	0	0	0
1	12	12	"A71"	"A71"	16345	3440	100	2503	2521	1152	45	1172	1172	1594	3222	202	6	0	0	8013	7873	3457	43	2090	2090	2799	3743	133	69	30	0	0.000	0.000	0.000	0.000	0.000	0.000	0.000	0.000	0.000	0.000	0.000	0.000	0.000	0.000	0.225	0.233	0.256	0.221	2.708	0.749	0.738	316	2384	100	1331	5923	7254	1349	5783	7132	Error	Error	-2.154	1331	5923	1349	5783	796734	2487832	0.288	1.356	0	0	0
1	13	12	"A72"	"A72"	16645	3440	100	1974	2019	674	33	1187	1187	2893	9728	336	0	0	0	8053	7783	2245	28	2226	2226	4300	10018	232	1	0	0	0.000	0.000	0.000	0.000	0.000	0.000	0.000	0.000	0.000	0.000	0.000	0.000	0.000	0.000	0.135	0.150	0.162	0.136	2.406	0.147	0.409	316	2384	100	787	5827	6614	832	5557	6389	Error	Error	-2.888	787	5827	832	5557	638087	2459544	-0.090	0.348	0	0	0
1	14	12	"A72"	"A72"	16945	3440	100	1835	1961	1604	81	1194	1194	1310	1280	97	19	0	0	8052	8436	4434	52	2177	2177	2474	1736	70	83	74	0	0.000	0.000	0.000	0.000	0.000	0.000	0.000	0.000	0.000	0.000	0.000	0.000	0.000	0.000	0.109	0.123	0.128	0.120	2.703	0.289	0.348	316	2384	100	641	5875	6516	767	6259	7026	Error	Error	-3.196	641	5875	767	6259	619783	2665873	0.509	3.434	0	0	0
1	15	12	"A72"	"A72"	17245	3440	100	1913	2072	1402	67	1246	1246	1348	1127	83	23	2	0	8611	8440	3943	46	2256	2256	2623	1844	70	86	79	0	0.000	0.000	0.000	0.000	0.000	0.000	0.000	0.000	0.000	0.000	0.000	0.000	0.000	0.000	0.105	0.134	0.139	0.132	2.635	0.179	0.394	316	2384	100	667	6355	7022	826	6184	7010	Error	Error	-3.252	667	6355	826	6184	654737	2667032	0.642	3.155	0	0	0
1	16	12	"A73"	"A73"	17545	3440	100	1629	1701	793	46	1189	1189	1269	937	73	19	2	0	8277	8605	4642	53	2135	2135	2326	1202	51	82	74	0	0.000	0.000	0.000	0.000	0.000	0.000	0.000	0.000	0.000	0.000	0.000	0.000	0.000	0.000	0.072	0.079	0.088	0.100	3.824	0.090	0.250	316	2384	100	440	6142	6582	512	6470	6982	Error	Error	-3.803	440	6142	512	6470	537564	2719170	0.461	5.224	0	0	0
1	17	12	"A73"	"A73"	17845	3435	100	1587	1625	566	34	1199	1199	1640	3667	223	0	0	0	8349	8019	3649	45	2137	2137	2637	4012	152	66	31	0	0.000	0.000	0.000	0.000	0.000	0.000	0.000	0.000	0.000	0.000	0.000	0.000	0.000	0.000	0.062	0.072	0.095	0.093	3.044	0.074	0.233	316	2384	100	388	6212	6600	426	5882	6308	Error	Error	-4.001	388	6212	426	5882	513368	2534144	-0.004	1.341	0	0	0
1	18	12	"A73"	"A73"	18145	3435	100	1650	1694	566	33	1252	1252	1589	3900	245	0	0	0	7280	7421	3735	50	2170	2170	2552	3877	151	58	32	0	0.000	0.000	0.000	0.000	0.000	0.000	0.000	0.000	0.000	0.000	0.000	0.000	0.000	0.000	0.078	0.084	0.098	0.110	3.828	0.077	0.213	316	2384	100	398	5110	5508	442	5251	5693	Error	Error	-3.682	398	5110	442	5251	535349	2345079	0.027	1.256	0	0	0
1	1	13	"A74"	"A74"	13055	3750	100	1339	1395	512	36	1072	1072	1159	1378	118	3	0	0	5433	6504	3382	51	1863	1863	1943	1427	73	87	58	0	0.000	0.000	0.000	0.000	0.000	0.000	0.000	0.000	0.000	0.000	0.000	0.000	0.000	0.000	0.075	0.070	0.095	0.092	3.090	0.067	0.149	316	2384	100	267	3570	3837	323	4641	4964	Error	Error	-3.741	267	3570	323	4641	440927	2055365	0.171	3.196	0	0	0
1	2	13	"A74"	"A74"	13355	3750	100	1443	1507	492	32	1043	1043	1091	405	37	49	22	0	8228	8663	3313	38	1908	1908	1948	473	24	98	98	0	0.000	0.000	0.000	0.000	0.000	0.000	0.000	0.000	0.000	0.000	0.000	0.000	0.000	0.000	0.063	0.069	0.077	0.068	2.714	0.064	0.217	316	2384	100	400	6320	6720	464	6755	7219	Error	Error	-3.982	400	6320	464	6755	476105	2737434	1.027	14.197	0	0	0
1	3	13	"A74"	"A74"	13655	3750	100	1459	1574	597	37	1068	1068	1194	1653	138	3	0	0	7288	8420	4152	49	1931	1931	2078	1598	76	93	70	0	0.000	0.000	0.000	0.000	0.000	0.000	0.000	0.000	0.000	0.000	0.000	0.000	0.000	0.000	0.073	0.078	0.088	0.078	3.209	0.124	0.139	316	2384	100	391	5357	5748	506	6489	6995	Error	Error	-3.776	391	5357	506	6489	497495	2660630	0.230	3.969	0	0	0
1	4	13	"A75"	"A75"	13955	3750	100	1697	1787	1180	66	1108	1108	1606	3351	208	0	0	0	8753	8770	3232	36	1984	1984	2654	4063	153	79	36	0	0.000	0.000	0.000	0.000	0.000	0.000	0.000	0.000	0.000	0.000	0.000	0.000	0.000	0.000	0.087	0.100	0.104	0.089	2.598	0.131	0.283	316	2384	100	589	6769	7358	679	6786	7465	Error	Error	-3.523	589	6769	679	6786	564792	2771403	0.054	1.505	0	0	0
1	5	13	"A75"	"A75"	14255	3745	100	1792	1861	707	37	1090	1090	1160	695	59	50	14	0	10028	9580	2815	29	1987	1987	2072	739	35	100	98	0	0.000	0.000	0.000	0.000	0.000	0.000	0.000	0.000	0.000	0.000	0.000	0.000	0.000	0.000	0.087	0.102	0.103	0.087	2.419	0.108	0.318	316	2384	100	702	8041	8743	771	7593	8364	Error	Error	-3.518	702	8041	771	7593	587934	3027127	1.009	10.160	0	0	0
1	6	13	"A75"	"A75"	14555	3745	100	1836	1892	721	38	1099	1099	1153	531	46	62	31	0	9507	9316	2611	28	1999	1999	2106	877	41	100	99	0	0.000	0.000	0.000	0.000	0.000	0.000	0.000	0.000	0.000	0.000	0.000	0.000	0.000	0.000	0.098	0.108	0.104	0.092	2.340	0.104	0.234	316	2384	100	737	7508	8245	793	7317	8110	Error	Error	-3.349	737	7508	793	7317	597884	2943762	1.392	8.221	0	0	0
1	7	13	"A76"	"A76"	14855	3745	100	1593	1611	506	31	1102	1102	1158	549	47	47	12	0	10274	9768	4090	41	1978	1978	2029	492	24	94	89	0	0.000	0.000	0.000	0.000	0.000	0.000	0.000	0.000	0.000	0.000	0.000	0.000	0.000	0.000	0.059	0.065	0.076	0.071	2.681	0.063	0.234	316	2384	100	491	8296	8787	509	7790	8299	Error	Error	-4.079	491	8296	509	7790	509180	3086563	0.825	15.730	0	0	0
1	8	13	"A76"	"A76"	15155	3745	100	1646	1715	538	31	1065	1065	1108	395	35	68	33	0	9987	9698	2800	28	1987	1987	2070	578	27	100	98	0	0.000	0.000	0.000	0.000	0.000	0.000	0.000	0.000	0.000	0.000	0.000	0.000	0.000	0.000	0.073	0.084	0.086	0.079	2.197	0.069	0.254	316	2384	100	581	8000	8581	650	7711	8361	Error	Error	-3.783	581	8000	650	7711	542091	3064702	1.537	13.197	0	0	0
1	9	13	"A76"	"A76"	15455	3745	100	1622	1681	550	32	1146	1146	1367	1727	126	3	0	0	10162	9695	3789	39	2009	2009	2315	2388	103	87	78	0	0.000	0.000	0.000	0.000	0.000	0.000	0.000	0.000	0.000	0.000	0.000	0.000	0.000	0.000	0.058	0.070	0.078	0.070	2.629	0.168	0.202	316	2384	100	476	8153	8629	535	7686	8221	Error	Error	-4.098	476	8153	535	7686	531331	3063611	0.182	3.090	0	0	0
1	10	13	"A77"	"A77"	15755	3745	100	1998	3415	7903	231	1151	1151	1197	518	43	69	40	1	9321	10584	7185	67	2090	2090	2178	655	30	100	100	1	0.000	0.000	0.000	0.000	0.000	0.000	0.000	0.000	0.000	0.000	0.000	0.000	0.000	0.000	0.117	0.267	0.132	0.124	2.486	0.759	0.626	316	2384	100	847	7231	8078	2264	8494	10758	Error	Error	-3.094	847	7231	2264	8494	1079160	3344475	4.282	12.834	0	0	0
1	11	13	"A77"	"A77"	16050	3740	100	1877	1957	945	48	1247	1247	1589	1304	82	12	0	0	9153	9167	2163	23	2203	2203	2721	1682	61	99	97	0	0.000	0.000	0.000	0.000	0.000	0.000	0.000	0.000	0.000	0.000	0.000	0.000	0.000	0.000	0.091	0.102	0.105	0.086	2.609	0.221	0.252	316	2384	100	630	6950	7580	710	6964	7674	Error	Error	-3.464	630	6950	710	6964	618531	2896738	0.282	3.832	0	0	0
1	12	13	"A77"	"A77"	16350	3740	100	1950	2698	2032	75	1195	1195	1511	1269	83	28	17	0	8995	9699	3394	34	2191	2191	2710	1862	68	98	89	0	0.000	0.000	0.000	0.000	0.000	0.000	0.000	0.000	0.000	0.000	0.000	0.000	0.000	0.000	0.111	0.200	0.133	0.127	2.688	0.355	0.496	316	2384	100	755	6804	7559	1503	7508	9011	Error	Error	-3.172	755	6804	1503	7508	852702	3064982	0.935	3.753	0	0	0
1	13	13	"A78"	"A78"	16650	3740	100	1872	1993	1662	83	1204	1204	1282	592	46	53	24	0	7979	8304	4721	56	2169	2169	2452	1396	56	86	78	0	0.000	0.000	0.000	0.000	0.000	0.000	0.000	0.000	0.000	0.000	0.000	0.000	0.000	0.000	0.115	0.129	0.126	0.128	3.292	0.184	0.437	316	2384	100	668	5810	6478	789	6135	6924	Error	Error	-3.121	668	5810	789	6135	629922	2624025	1.201	4.192	0	0	0
1	14	13	"A78"	"A78"	16950	3740	100	1839	1950	779	39	1246	1246	1319	736	55	40	12	0	8628	9052	3372	37	2207	2207	2375	949	39	99	94	0	0.000	0.000	0.000	0.000	0.000	0.000	0.000	0.000	0.000	0.000	0.000	0.000	0.000	0.000	0.092	0.103	0.106	0.095	2.244	0.128	0.208	316	2384	100	593	6421	7014	704	6845	7549	Error	Error	-3.437	593	6421	704	6845	616247	2860587	0.857	7.036	0	0	0
1	15	13	"A78"	"A78"	17250	3740	100	1971	1990	764	38	1177	1177	1241	593	47	60	25	0	8485	8677	3088	35	2189	2189	2382	1244	52	94	88	0	0.000	0.000	0.000	0.000	0.000	0.000	0.000	0.000	0.000	0.000	0.000	0.000	0.000	0.000	0.126	0.125	0.128	0.117	2.259	0.137	0.304	316	2384	100	794	6296	7090	813	6488	7301	Error	Error	-2.987	794	6296	813	6488	628743	2741799	1.263	5.060	0	0	0
1	16	13	"A79"	"A79"	17550	3740	100	1588	1738	1240	71	1188	1188	1261	699	55	31	8	0	7111	7469	4483	60	2148	2148	2246	873	38	90	82	0	0.000	0.000	0.000	0.000	0.000	0.000	0.000	0.000	0.000	0.000	0.000	0.000	0.000	0.000	0.081	0.103	0.119	0.113	2.836	0.165	0.396	316	2384	100	400	4963	5363	550	5321	5871	Error	Error	-3.633	400	4963	550	5321	549173	2360290	0.682	5.983	0	0	0
1	17	13	"A79"	"A79"	17850	3735	100	1686	1885	1076	57	1240	1240	1326	958	72	23	6	0	7216	7724	4063	52	2183	2183	2296	1393	60	85	71	0	0.000	0.000	0.000	0.000	0.000	0.000	0.000	0.000	0.000	0.000	0.000	0.000	0.000	0.000	0.089	0.116	0.112	0.105	2.900	0.205	0.370	316	2384	100	446	5033	5479	645	5541	6186	Error	Error	-3.496	446	5033	645	5541	595566	2440935	0.584	3.897	0	0	0
1	18	13	"A79"	"A79"	18150	3735	100	1604	1664	526	31	1239	1239	1391	1842	132	0	0	0	6716	7129	3347	46	2217	2217	2350	1634	69	80	60	0	0.000	0.000	0.000	0.000	0.000	0.000	0.000	0.000	0.000	0.000	0.000	0.000	0.000	0.000	0.081	0.087	0.108	0.097	3.392	0.534	0.289	316	2384	100	365	4499	4864	425	4912	5337	Error	Error	-3.624	365	4499	425	4912	525910	2252913	0.148	2.925	0	0	0
1	1	14	"A80"	"A80"	13060	4050	100	1859	1954	980	50	1084	1084	1135	485	42	66	39	0	10727	10670	3538	33	1958	1958	2016	776	38	99	96	0	0.000	0.000	0.000	0.000	0.000	0.000	0.000	0.000	0.000	0.000	0.000	0.000	0.000	0.000	0.088	0.100	0.094	0.087	2.176	0.105	0.352	316	2384	100	775	8769	9544	870	8712	9582	Error	Error	-3.500	775	8769	870	8712	617367	3371780	1.689	11.152	0	0	0
1	2	14	"A80"	"A80"	13360	4050	100	1642	1800	1333	74	1082	1082	1188	1477	124	8	1	0	7745	8047	2863	35	1966	1966	2079	699	33	99	98	0	0.000	0.000	0.000	0.000	0.000	0.000	0.000	0.000	0.000	0.000	0.000	0.000	0.000	0.000	0.097	0.118	0.113	0.094	2.752	0.162	0.246	316	2384	100	560	5779	6339	718	6081	6799	Error	Error	-3.367	560	5779	718	6081	568691	2542946	0.414	8.538	0	0	0
1	3	14	"A80"	"A80"	13660	4050	100	1704	1813	622	34	1095	1095	1222	1670	136	6	0	0	9822	9478	2844	30	1980	1980	2077	1223	58	98	95	0	0.000	0.000	0.000	0.000	0.000	0.000	0.000	0.000	0.000	0.000	0.000	0.000	0.000	0.000	0.078	0.096	0.092	0.083	2.274	0.096	0.260	316	2384	100	609	7842	8451	718	7498	8216	Error	Error	-3.687	609	7842	718	7498	572794	2995025	0.354	6.052	0	0	0
1	4	14	"A81"	"A81"	13960	4050	100	1678	1687	580	34	1096	1096	1152	583	50	50	14	0	8502	8543	3586	41	2002	2002	2107	872	41	91	86	0	0.000	0.000	0.000	0.000	0.000	0.000	0.000	0.000	0.000	0.000	0.000	0.000	0.000	0.000	0.090	0.090	0.098	0.096	3.176	0.096	0.295	316	2384	100	582	6500	7082	591	6541	7132	Error	Error	-3.481	582	6500	591	6541	533244	2699580	0.918	7.381	0	0	0
1	5	14	"A81"	"A81"	14260	4045	100	1734	1823	727	39	1097	1097	1176	619	52	51	18	0	8513	8801	2778	31	2045	2045	2179	810	37	99	97	0	0.000	0.000	0.000	0.000	0.000	0.000	0.000	0.000	0.000	0.000	0.000	0.000	0.000	0.000	0.098	0.107	0.111	0.093	2.543	0.105	0.280	316	2384	100	637	6468	7105	726	6756	7482	Error	Error	-3.344	637	6468	726	6756	576030	2780979	1.045	8.175	0	0	0
1	6	14	"A81"	"A81"	14560	4045	100	1618	1695	884	52	1121	1121	1173	534	45	45	17	0	8516	8522	3606	42	2003	2003	2135	784	36	96	92	0	0.000	0.000	0.000	0.000	0.000	0.000	0.000	0.000	0.000	0.000	0.000	0.000	0.000	0.000	0.076	0.088	0.087	0.079	2.698	0.110	0.267	316	2384	100	497	6513	7010	574	6519	7093	Error	Error	-3.712	497	6513	574	6519	535594	2692976	0.978	8.147	0	0	0
1	7	14	"A82"	"A82"	14860	4045	100	1375	1473	541	36	1125	1125	1195	765	64	20	3	0	5467	6707	3834	57	2022	2022	2145	911	42	81	71	0	0.000	0.000	0.000	0.000	0.000	0.000	0.000	0.000	0.000	0.000	0.000	0.000	0.000	0.000	0.073	0.074	0.108	0.111	4.367	0.079	0.206	316	2384	100	250	3445	3695	348	4685	5033	Error	Error	-3.785	250	3445	348	4685	465512	2119386	0.363	5.008	0	0	0
1	8	14	"A82"	"A82"	15160	4045	100	1535	1568	535	34	1091	1091	1161	560	48	41	10	0	7725	7779	3765	48	1985	1985	2042	528	25	92	87	0	0.000	0.000	0.000	0.000	0.000	0.000	0.000	0.000	0.000	0.000	0.000	0.000	0.000	0.000	0.077	0.082	0.096	0.097	3.146	0.084	0.185	316	2384	100	444	5740	6184	477	5794	6271	Error	Error	-3.692	444	5740	477	5794	495464	2458104	0.727	10.866	0	0	0
1	9	14	"A82"	"A82"	15460	4045	100	1599	1684	831	49	1167	1167	1295	1314	101	8	0	0	7468	7846	3514	44	2044	2044	2230	1993	89	85	63	0	0.000	0.000	0.000	0.000	0.000	0.000	0.000	0.000	0.000	0.000	0.000	0.000	0.000	0.000	0.080	0.089	0.097	0.088	3.088	0.335	0.485	316	2384	100	432	5424	5856	517	5802	6319	Error	Error	-3.650	432	5424	517	5802	532142	2479278	0.296	2.818	0	0	0
1	10	14	"A83"	"A83"	15760	4045	100	1616	1632	512	31	1145	1145	1267	1523	120	3	0	0	7532	7365	1923	26	2034	2034	2153	1589	73	94	88	0	0.000	0.000	0.000	0.000	0.000	0.000	0.000	0.000	0.000	0.000	0.000	0.000	0.000	0.000	0.086	0.091	0.102	0.087	2.889	0.116	0.180	316	2384	100	471	5498	5969	487	5331	5818	Error	Error	-3.545	471	5498	487	5331	515682	2327452	0.240	3.280	0	0	0
1	11	14	"A83"	"A83"	16055	4045	100	1623	1621	520	32	1204	1204	1338	1656	123	1	0	0	7570	7291	2327	31	2115	2115	2248	1514	67	90	79	0	0.000	0.000	0.000	0.000	0.000	0.000	0.000	0.000	0.000	0.000	0.000	0.000	0.000	0.000	0.077	0.081	0.108	0.098	2.707	0.102	0.142	316	2384	100	419	5455	5874	417	5176	5593	Error	Error	-3.703	419	5455	417	5176	512246	2304070	0.171	3.331	0	0	0
1	12	14	"A83"	"A83"	16355	4040	100	1713	1972	2014	102	1203	1203	1267	538	42	49	16	0	8612	8300	3845	46	2130	2130	2196	472	21	92	87	0	0.000	0.000	0.000	0.000	0.000	0.000	0.000	0.000	0.000	0.000	0.000	0.000	0.000	0.000	0.079	0.125	0.111	0.115	3.616	0.184	0.226	316	2384	100	510	6482	6992	769	6170	6939	Error	Error	-3.668	510	6482	769	6170	623006	2622862	1.310	12.932	0	0	0
1	13	14	"A84"	"A84"	16655	4040	100	1485	1610	693	43	1296	1296	2405	6564	272	0	0	0	5530	6569	3431	52	2225	2225	3617	7173	198	25	0	0	0.000	0.000	0.000	0.000	0.000	0.000	0.000	0.000	0.000	0.000	0.000	0.000	0.000	0.000	0.057	0.072	0.113	0.130	4.713	0.865	0.816	316	2384	100	189	3305	3494	314	4344	4658	Error	Error	-4.128	189	3305	314	4344	508807	2075877	-0.121	0.412	0	0	0
1	14	14	"A84"	"A84"	16955	4040	100	1939	2528	2132	84	1272	1272	1563	1341	85	25	13	0	8434	8455	3522	41	2223	2223	2656	1635	61	92	74	0	0.000	0.000	0.000	0.000	0.000	0.000	0.000	0.000	0.000	0.000	0.000	0.000	0.000	0.000	0.107	0.202	0.149	0.144	3.755	0.368	0.322	316	2384	100	667	6211	6878	1256	6232	7488	Error	Error	-3.219	667	6211	1256	6232	798772	2671783	0.720	3.547	0	0	0
1	15	14	"A84"	"A84"	17255	4040	100	1643	1811	1203	66	1264	1264	1596	1412	88	7	1	0	6587	7398	3447	46	2246	2246	2701	1725	63	89	59	0	0.000	0.000	0.000	0.000	0.000	0.000	0.000	0.000	0.000	0.000	0.000	0.000	0.000	0.000	0.087	0.106	0.121	0.114	3.109	0.346	0.360	316	2384	100	379	4341	4720	547	5152	5699	Error	Error	-3.518	379	4341	547	5152	572431	2337733	0.152	2.723	0	0	0
1	16	14	"A85"	"A85"	17555	4040	100	1684	1786	775	43	1241	1241	1606	3493	217	0	0	0	7881	7661	3506	45	2231	2231	2798	4451	159	55	18	0	0.000	0.000	0.000	0.000	0.000	0.000	0.000	0.000	0.000	0.000	0.000	0.000	0.000	0.000	0.078	0.100	0.112	0.110	3.168	0.120	0.207	316	2384	100	443	5650	6093	545	5430	5975	Error	Error	-3.673	443	5650	545	5430	564350	2420968	0.052	1.093	0	0	0
1	17	14	"A85"	"A85"	17855	4040	100	1748	1803	606	33	1233	1233	1320	922	69	26	2	0	8715	8592	3679	42	2240	2240	2366	1055	44	90	85	0	0.000	0.000	0.000	0.000	0.000	0.000	0.000	0.000	0.000	0.000	0.000	0.000	0.000	0.000	0.080	0.090	0.113	0.097	2.858	0.117	0.221	316	2384	100	515	6475	6990	570	6352	6922	Error	Error	-3.652	515	6475	570	6352	569829	2715056	0.524	5.901	0	0	0
1	18	14	"A85"	"A85"	18155	4035	100	1696	1844	1716	93	1276	1276	1332	563	42	40	15	0	7706	7856	4035	51	2267	2267	2388	1188	49	90	78	0	0.000	0.000	0.000	0.000	0.000	0.000	0.000	0.000	0.000	0.000	0.000	0.000	0.000	0.000	0.077	0.102	0.102	0.094	3.047	0.192	0.302	316	2384	100	420	5439	5859	568	5589	6157	Error	Error	-3.695	420	5439	568	5589	582840	2482392	0.909	4.603	0	0	0
1	1	15	"A86"	"A86"	13065	4350	100	1598	1634	503	30	1101	1101	1221	1427	116	5	0	0	9183	9011	2769	30	1981	1981	2129	1774	83	96	87	0	0.000	0.000	0.000	0.000	0.000	0.000	0.000	0.000	0.000	0.000	0.000	0.000	0.000	0.000	0.069	0.076	0.082	0.073	2.368	0.073	0.183	316	2384	100	497	7202	7699	533	7030	7563	Error	Error	-3.857	497	7202	533	7030	516345	2847356	0.289	3.879	0	0	0
1	2	15	"A86"	"A86"	13365	4350	100	1650	1702	550	32	1110	1110	1178	655	55	40	8	0	9585	9602	2485	25	1988	1988	2053	783	38	99	98	0	0.000	0.000	0.000	0.000	0.000	0.000	0.000	0.000	0.000	0.000	0.000	0.000	0.000	0.000	0.071	0.078	0.078	0.064	2.792	0.081	0.202	316	2384	100	540	7597	8137	592	7614	8206	Error	Error	-3.814	540	7597	592	7614	537884	3034250	0.800	9.641	0	0	0
1	3	15	"A86"	"A86"	13665	4350	100	1613	1709	616	36	1095	1095	1162	566	48	45	15	0	9524	9562	2698	28	1976	1976	2022	557	27	100	99	0	0.000	0.000	0.000	0.000	0.000	0.000	0.000	0.000	0.000	0.000	0.000	0.000	0.000	0.000	0.069	0.081	0.083	0.070	2.532	0.087	0.256	316	2384	100	518	7548	8066	614	7586	8200	Error	Error	-3.865	518	7548	614	7586	540023	3021520	0.966	13.537	0	0	0
1	4	15	"A87"	"A87"	13965	4350	100	1889	1974	858	43	1101	1101	1148	490	42	71	36	0	11882	11637	3700	31	2008	2008	2078	841	40	100	99	0	0.000	0.000	0.000	0.000	0.000	0.000	0.000	0.000	0.000	0.000	0.000	0.000	0.000	0.000	0.080	0.091	0.087	0.082	2.056	0.096	0.304	316	2384	100	788	9874	10662	873	9629	10502	Error	Error	-3.647	788	9874	873	9629	623732	3677180	1.686	11.366	0	0	0
1	5	15	"A87"	"A87"	14265	4350	100	1889	1952	626	32	1134	1134	1250	1178	94	27	0	0	12113	11571	4129	35	2085	2085	2198	1146	52	98	92	0	0.000	0.000	0.000	0.000	0.000	0.000	0.000	0.000	0.000	0.000	0.000	0.000	0.000	0.000	0.075	0.086	0.096	0.084	2.190	0.158	0.200	316	2384	100	755	10028	10783	818	9486	10304	Error	Error	-3.731	755	10028	818	9486	616765	3656346	0.596	8.179	0	0	0
1	6	15	"A87"	"A87"	14565	4345	100	1681	1772	644	36	1107	1107	1164	566	48	50	17	0	9823	9882	2802	28	2059	2059	2136	665	31	100	100	0	0.000	0.000	0.000	0.000	0.000	0.000	0.000	0.000	0.000	0.000	0.000	0.000	0.000	0.000	0.074	0.085	0.089	0.075	2.461	0.084	0.187	316	2384	100	574	7764	8338	665	7823	8488	Error	Error	-3.758	574	7764	665	7823	559866	3122645	1.074	11.648	0	0	0
1	7	15	"A88"	"A88"	14865	4345	100	1799	1875	706	37	1134	1134	1219	841	68	37	6	0	11871	11707	3378	28	2055	2055	2105	647	30	100	99	0	0.000	0.000	0.000	0.000	0.000	0.000	0.000	0.000	0.000	0.000	0.000	0.000	0.000	0.000	0.068	0.077	0.074	0.068	2.224	0.088	0.201	316	2384	100	665	9816	10481	741	9652	10393	Error	Error	-3.884	665	9816	741	9652	592622	3699550	0.780	14.841	0	0	0
1	8	15	"A88"	"A88"	15165	4345	100	1681	1753	659	37	1108	1108	1178	644	54	45	11	0	9504	9452	3273	34	2021	2021	2095	793	37	98	94	0	0.000	0.000	0.000	0.000	0.000	0.000	0.000	0.000	0.000	0.000	0.000	0.000	0.000	0.000	0.077	0.087	0.082	0.077	2.722	0.120	0.248	316	2384	100	573	7483	8056	645	7431	8076	Error	Error	-3.707	573	7483	645	7431	553914	2986712	0.893	9.277	0	0	0
1	9	15	"A88"	"A88"	15465	4345	100	1804	1879	666	35	1155	1155	1234	923	74	30	4	0	10741	10629	3396	31	2077	2077	2159	969	44	99	98	0	0.000	0.000	0.000	0.000	0.000	0.000	0.000	0.000	0.000	0.000	0.000	0.000	0.000	0.000	0.075	0.085	0.087	0.072	2.567	0.143	0.237	316	2384	100	649	8664	9313	724	8552	9276	Error	Error	-3.739	649	8664	724	8552	593729	3358818	0.699	8.741	0	0	0
1	10	15	"A89"	"A89"	15760	4345	100	2265	9618	18980	197	1247	1247	1411	1640	116	31	21	9	11049	15950	16776	105	2166	2166	2334	1576	67	96	92	8	0.000	0.000	0.000	0.000	0.000	0.000	0.000	0.000	0.000	0.000	0.000	0.000	0.000	0.000	0.115	0.607	0.140	0.171	3.623	0.996	0.903	316	2384	100	1018	8883	9901	8371	13784	22155	Error	Error	-3.125	1018	8883	8371	13784	3039177	5040177	5.004	8.640	0	0	0
1	11	15	"A89"	"A89"	16060	4345	100	1799	1863	593	31	1206	1206	1309	966	73	28	2	0	11003	10936	3968	36	2149	2149	2278	988	43	99	97	0	0.000	0.000	0.000	0.000	0.000	0.000	0.000	0.000	0.000	0.000	0.000	0.000	0.000	0.000	0.067	0.075	0.081	0.065	2.745	0.121	0.166	316	2384	100	593	8854	9447	657	8787	9444	Error	Error	-3.900	593	8854	657	8787	588736	3455652	0.573	8.763	0	0	0
1	12	15	"A89"	"A89"	16360	4345	100	1664	1811	1143	63	1217	1217	2759	8556	310	0	0	0	8931	9180	3670	39	2185	2185	4070	9464	232	25	0	0	0.000	0.000	0.000	0.000	0.000	0.000	0.000	0.000	0.000	0.000	0.000	0.000	0.000	0.000	0.066	0.085	0.090	0.076	2.627	0.186	0.304	316	2384	100	447	6746	7193	594	6995	7589	Error	Error	-3.916	447	6746	594	6995	572257	2900787	-0.111	0.540	0	0	0
1	13	15	"A90"	"A90"	16660	4340	100	1687	1769	576	32	1187	1187	1263	779	61	33	6	0	10490	9393	3943	41	2144	2144	2229	863	38	90	87	0	0.000	0.000	0.000	0.000	0.000	0.000	0.000	0.000	0.000	0.000	0.000	0.000	0.000	0.000	0.060	0.080	0.092	0.098	3.321	0.087	0.242	316	2384	100	500	8346	8846	582	7249	7831	Error	Error	-4.061	500	8346	582	7249	559028	2968128	0.650	8.301	0	0	0
1	14	15	"A90"	"A90"	16960	4340	100	1747	1830	773	42	1216	1216	1306	769	58	38	8	0	9667	9172	4034	43	2212	2212	2327	1017	43	94	86	0	0.000	0.000	0.000	0.000	0.000	0.000	0.000	0.000	0.000	0.000	0.000	0.000	0.000	0.000	0.071	0.088	0.095	0.089	2.418	0.123	0.294	316	2384	100	531	7455	7986	614	6960	7574	Error	Error	-3.811	531	7455	614	6960	578245	2898242	0.681	6.731	0	0	0
1	15	15	"A90"	"A90"	17260	4340	100	1779	1880	1058	56	1227	1227	1301	855	65	31	4	0	9976	9420	3417	36	2192	2192	2251	784	34	98	94	0	0.000	0.000	0.000	0.000	0.000	0.000	0.000	0.000	0.000	0.000	0.000	0.000	0.000	0.000	0.071	0.090	0.094	0.080	2.672	0.111	0.284	316	2384	100	552	7784	8336	653	7228	7881	Error	Error	-3.818	552	7784	653	7228	594095	2976831	0.677	9.144	0	0	0
1	16	15	"A91"	"A91"	17560	4340	100	1695	1861	1541	82	1292	1292	1597	1175	73	11	0	0	9032	9135	3963	43	2288	2288	2693	1474	54	97	85	0	0.000	0.000	0.000	0.000	0.000	0.000	0.000	0.000	0.000	0.000	0.000	0.000	0.000	0.000	0.060	0.083	0.084	0.076	2.364	0.241	0.273	316	2384	100	403	6744	7147	569	6847	7416	Error	Error	-4.065	403	6744	569	6847	588134	2886708	0.225	4.370	0	0	0
1	17	15	"A91"	"A91"	17860	4340	100	1823	1958	1213	61	1253	1253	1344	1058	78	22	2	0	10820	10428	4853	46	2281	2281	2387	1268	53	100	90	0	0.000	0.000	0.000	0.000	0.000	0.000	0.000	0.000	0.000	0.000	0.000	0.000	0.000	0.000	0.067	0.087	0.084	0.078	2.401	0.164	0.324	316	2384	100	570	8539	9109	705	8147	8852	Error	Error	-3.905	570	8539	705	8147	618648	3295208	0.580	6.341	0	0	0
1	18	15	"A91"	"A91"	18160	4340	100	1812	1908	655	34	1304	1304	1423	1052	73	20	1	0	9616	9682	4178	43	2355	2355	2472	1335	54	98	82	0	0.000	0.000	0.000	0.000	0.000	0.000	0.000	0.000	0.000	0.000	0.000	0.000	0.000	0.000	0.070	0.082	0.095	0.083	2.669	0.104	0.216	316	2384	100	508	7261	7769	604	7327	7931	Error	Error	-3.837	508	7261	604	7327	603016	3059559	0.461	5.401	0	0	0
1	1	16	"A92"	"A92"	13070	4650	100	1199	1257	459	36	1127	1127	1180	483	40	19	3	0	3045	3719	1810	48	1951	1951	1996	488	24	79	56	0	0.000	0.000	0.000	0.000	0.000	0.000	0.000	0.000	0.000	0.000	0.000	0.000	0.000	0.000	0.066	0.074	0.174	0.190	4.449	0.116	0.065	316	2384	100	72	1094	1166	130	1768	1898	Error	Error	-3.925	72	1094	130	1768	397219	1175146	0.159	3.531	0	0	0
1	2	16	"A92"	"A92"	13370	4650	100	1223	1325	797	60	1120	1120	1177	513	43	20	3	0	3756	4501	2108	46	1996	1996	2026	446	22	90	73	0	0.000	0.000	0.000	0.000	0.000	0.000	0.000	0.000	0.000	0.000	0.000	0.000	0.000	0.000	0.059	0.082	0.155	0.141	4.237	0.137	0.102	316	2384	100	103	1760	1863	205	2505	2710	Error	Error	-4.095	103	1760	205	2505	418621	1422317	0.288	5.549	0	0	0
1	3	16	"A92"	"A92"	13670	4650	100	1327	1384	664	47	1128	1128	1204	698	57	13	2	0	3689	4570	2158	47	2010	2010	2053	584	28	87	66	0	0.000	0.000	0.000	0.000	0.000	0.000	0.000	0.000	0.000	0.000	0.000	0.000	0.000	0.000	0.119	0.100	0.182	0.161	4.186	0.100	0.056	316	2384	100	199	1679	1878	256	2560	2816	Error	Error	-3.077	199	1679	256	2560	437243	1444213	0.258	4.310	0	0	0
1	4	16	"A93"	"A93"	13970	4650	100	1323	1399	672	48	1116	1116	1161	465	40	31	8	0	5697	5277	1901	36	1993	1993	2022	408	20	93	87	0	0.000	0.000	0.000	0.000	0.000	0.000	0.000	0.000	0.000	0.000	0.000	0.000	0.000	0.000	0.056	0.086	0.120	0.121	3.637	0.145	0.156	316	2384	100	207	3704	3911	283	3284	3567	Error	Error	-4.161	207	3704	283	3284	442186	1667460	0.512	7.978	0	0	0
1	5	16	"A93"	"A93"	14270	4650	100	1437	1461	479	32	1151	1151	1225	635	51	25	3	0	5782	5628	2187	38	2021	2021	2079	645	31	91	80	0	0.000	0.000	0.000	0.000	0.000	0.000	0.000	0.000	0.000	0.000	0.000	0.000	0.000	0.000	0.076	0.086	0.127	0.132	3.028	0.131	0.106	316	2384	100	286	3761	4047	310	3607	3917	Error	Error	-3.717	286	3761	310	3607	461822	1778348	0.372	5.502	0	0	0
1	6	16	"A93"	"A93"	14570	4650	100	1436	1470	509	34	1146	1146	1209	581	48	25	4	0	6763	6306	2105	33	2052	2052	2101	547	26	90	86	0	0.000	0.000	0.000	0.000	0.000	0.000	0.000	0.000	0.000	0.000	0.000	0.000	0.000	0.000	0.062	0.076	0.104	0.096	3.657	0.089	0.126	316	2384	100	290	4711	5001	324	4254	4578	Error	Error	-4.022	290	4711	324	4254	464618	1992613	0.449	7.687	0	0	0
1	7	16	"A94"	"A94"	14870	4645	100	1652	1786	916	51	1161	1161	1283	1216	94	16	1	0	8867	8801	3851	43	2084	2084	2185	996	45	93	89	0	0.000	0.000	0.000	0.000	0.000	0.000	0.000	0.000	0.000	0.000	0.000	0.000	0.000	0.000	0.072	0.093	0.096	0.091	2.749	0.186	0.200	316	2384	100	491	6783	7274	625	6717	7342	Error	Error	-3.788	491	6783	625	6717	564446	2781019	0.414	6.643	0	0	0
1	8	16	"A94"	"A94"	15170	4645	100	1652	1733	973	56	1152	1152	1271	1292	101	11	0	0	8112	8195	3927	47	2093	2093	2225	1317	59	90	78	0	0.000	0.000	0.000	0.000	0.000	0.000	0.000	0.000	0.000	0.000	0.000	0.000	0.000	0.000	0.083	0.095	0.107	0.091	3.055	0.278	0.281	316	2384	100	500	6019	6519	581	6102	6683	Error	Error	-3.590	500	6019	581	6102	547649	2589681	0.358	4.533	0	0	0
1	9	16	"A94"	"A94"	15470	4645	100	1675	1733	604	34	1188	1188	1962	6032	307	0	0	0	8590	8625	3731	43	2112	2112	2963	6361	214	51	3	0	0.000	0.000	0.000	0.000	0.000	0.000	0.000	0.000	0.000	0.000	0.000	0.000	0.000	0.000	0.075	0.084	0.088	0.082	2.898	0.906	0.865	316	2384	100	487	6478	6965	545	6513	7058	Error	Error	-3.734	487	6478	545	6513	547615	2725543	-0.038	0.890	0	0	0
1	10	16	"A95"	"A95"	15765	4645	100	1084	1166	825	70	1180	1180	1283	822	64	3	0	0	2954	3550	1665	46	2110	2110	2197	1097	49	43	24	0	0.000	0.000	0.000	0.000	0.000	0.000	0.000	0.000	0.000	0.000	0.000	0.000	0.000	0.000	-0.114	-0.010	0.221	0.244	6.557	0.247	0.166	316	2384	100	-96	844	748	-14	1440	1426	Error	Error	Error	-96	844	-14	1440	368375	1121900	-0.142	1.233	0	0	0
1	11	16	"A95"	"A95"	16065	4645	100	1386	1452	582	40	1192	1192	1236	597	48	23	2	0	3740	4562	2201	48	2095	2095	2145	678	31	76	55	0	0.000	0.000	0.000	0.000	0.000	0.000	0.000	0.000	0.000	0.000	0.000	0.000	0.000	0.000	0.118	0.105	0.173	0.199	4.268	0.175	0.144	316	2384	100	194	1645	1839	260	2467	2727	Error	Error	-3.084	194	1645	260	2467	458708	1441525	0.362	3.565	0	0	0
1	12	16	"A95"	"A95"	16365	4645	100	1216	1337	820	61	1201	1201	1316	1421	107	1	0	0	3625	3744	1223	32	2144	2144	2247	1297	57	56	15	0	0.000	0.000	0.000	0.000	0.000	0.000	0.000	0.000	0.000	0.000	0.000	0.000	0.000	0.000	0.010	0.085	0.181	0.171	4.837	1.002	0.487	316	2384	100	15	1481	1496	136	1600	1736	Error	Error	-6.625	15	1481	136	1600	422480	1183021	0.015	1.154	0	0	0
1	13	16	"A96"	"A96"	16665	4640	100	1347	1458	567	38	1204	1204	1280	1368	106	3	0	0	4127	5068	2395	47	2140	2140	2221	1440	64	64	37	0	0.000	0.000	0.000	0.000	0.000	0.000	0.000	0.000	0.000	0.000	0.000	0.000	0.000	0.000	0.072	0.087	0.131	0.142	3.599	0.577	0.516	316	2384	100	143	1987	2130	254	2928	3182	Error	Error	-3.797	143	1987	254	2928	460713	1601374	0.130	1.977	0	0	0
1	14	16	"A96"	"A96"	16965	4640	100	1422	1436	467	32	1238	1238	1342	1241	92	2	0	0	4107	5123	2423	47	2221	2221	2336	1587	67	56	37	0	0.000	0.000	0.000	0.000	0.000	0.000	0.000	0.000	0.000	0.000	0.000	0.000	0.000	0.000	0.098	0.068	0.153	0.164	4.780	0.102	0.088	316	2384	100	184	1886	2070	198	2902	3100	Error	Error	-3.358	184	1886	198	2902	453816	1618798	0.076	1.756	0	0	0
1	15	16	"A96"	"A96"	17265	4640	100	1360	1816	3416	188	1233	1233	1298	688	53	16	5	0	4074	4694	2793	59	2199	2199	2254	762	33	76	55	0	0.000	0.000	0.000	0.000	0.000	0.000	0.000	0.000	0.000	0.000	0.000	0.000	0.000	0.000	0.068	0.234	0.183	0.187	4.364	1.036	0.282	316	2384	100	127	1875	2002	583	2495	3078	Error	Error	-3.884	127	1875	583	2495	573874	1483184	0.753	3.202	0	0	0
1	16	16	"A97"	"A97"	17565	4640	100	1349	1653	3201	193	1238	1238	1303	786	60	13	1	0	4049	4619	3831	82	2211	2211	2264	792	34	79	56	0	0.000	0.000	0.000	0.000	0.000	0.000	0.000	0.000	0.000	0.000	0.000	0.000	0.000	0.000	0.060	0.172	0.181	0.181	3.884	0.714	0.694	316	2384	100	111	1838	1949	415	2408	2823	Error	Error	-4.050	111	1838	415	2408	522355	1459455	0.445	2.973	0	0	0
1	17	16	"A97"	"A97"	17865	4640	100	1626	2235	1679	75	1355	1355	2074	4781	230	5	0	0	6364	6181	2259	36	2372	2372	3160	4727	149	35	0	0	0.000	0.000	0.000	0.000	0.000	0.000	0.000	0.000	0.000	0.000	0.000	0.000	0.000	0.000	0.068	0.231	0.172	0.160	4.146	0.850	0.701	316	2384	100	271	3992	4263	880	3809	4689	Error	Error	-3.881	271	3992	880	3809	706137	1953257	0.034	0.639	0	0	0
1	18	16	"A97"	"A97"	18165	4640	100	1471	1597	1110	69	1349	1349	1832	3100	169	0	0	0	4676	5080	2152	42	2390	2390	2998	3540	118	28	4	0	0.000	0.000	0.000	0.000	0.000	0.000	0.000	0.000	0.000	0.000	0.000	0.000	0.000	0.000	0.053	0.092	0.155	0.142	3.919	0.168	0.141	316	2384	100	122	2286	2408	248	2690	2938	Error	Error	-4.228	122	2286	248	2690	504623	1605361	-0.076	0.588	0	0	0
1	1	17	"A98"	"A98"	13075	4950	100	1374	1371	477	34	1118	1118	1178	511	43	26	5	0	5554	5766	2129	36	2024	2024	2055	461	22	95	91	0	0.000	0.000	0.000	0.000	0.000	0.000	0.000	0.000	0.000	0.000	0.000	0.000	0.000	0.000	0.073	0.068	0.107	0.103	3.227	0.076	0.067	316	2384	100	256	3530	3786	253	3742	3995	Error	Error	-3.785	256	3530	253	3742	433340	1821950	0.378	8.050	0	0	0
1	2	17	"A98"	"A98"	13375	4950	100	1393	1419	433	30	1103	1103	1196	768	64	11	1	0	6843	7168	2120	29	2018	2018	2112	1016	48	99	96	0	0.000	0.000	0.000	0.000	0.000	0.000	0.000	0.000	0.000	0.000	0.000	0.000	0.000	0.000	0.060	0.061	0.080	0.074	2.520	0.061	0.090	316	2384	100	290	4825	5115	316	5150	5466	Error	Error	-4.056	290	4825	316	5150	448259	2265232	0.290	4.976	0	0	0
1	3	17	"A98"	"A98"	13675	4950	100	1433	1461	520	35	1128	1128	1241	1493	120	1	0	0	6829	7295	3676	50	2042	2042	2146	1614	75	88	66	0	0.000	0.000	0.000	0.000	0.000	0.000	0.000	0.000	0.000	0.000	0.000	0.000	0.000	0.000	0.064	0.063	0.088	0.081	2.832	0.049	0.089	316	2384	100	305	4787	5092	333	5253	5586	Error	Error	-3.972	305	4787	333	5253	461825	2305318	0.147	3.190	0	0	0
1	4	17	"A99"	"A99"	13975	4950	100	1596	1637	770	47	1108	1108	1196	1125	94	14	1	0	8366	8400	3081	36	2047	2047	2133	1064	49	96	90	0	0.000	0.000	0.000	0.000	0.000	0.000	0.000	0.000	0.000	0.000	0.000	0.000	0.000	0.000	0.077	0.083	0.095	0.082	2.691	0.095	0.201	316	2384	100	488	6319	6807	529	6353	6882	Error	Error	-3.695	488	6319	529	6353	517385	2654351	0.392	5.890	0	0	0
1	5	17	"A99"	"A99"	14275	4950	100	1638	1693	665	39	1124	1124	1180	574	48	43	16	0	8296	8172	3202	39	2067	2067	2136	612	28	98	94	0	0.000	0.000	0.000	0.000	0.000	0.000	0.000	0.000	0.000	0.000	0.000	0.000	0.000	0.000	0.083	0.093	0.104	0.092	2.841	0.097	0.257	316	2384	100	514	6229	6743	569	6105	6674	Error	Error	-3.599	514	6229	569	6105	535131	2582506	0.894	9.863	0	0	0
1	6	17	"A99"	"A99"	14575	4950	100	1565	1704	976	57	1142	1142	1216	706	58	32	7	0	8416	8592	3271	38	2110	2110	2182	772	35	99	97	0	0.000	0.000	0.000	0.000	0.000	0.000	0.000	0.000	0.000	0.000	0.000	0.000	0.000	0.000	0.067	0.087	0.084	0.073	2.595	0.126	0.247	316	2384	100	423	6306	6729	562	6482	7044	Error	Error	-3.898	423	6306	562	6482	538366	2715031	0.691	8.303	0	0	0
1	7	17	"A100"	"A100"	14875	4950	100	1220	1418	1123	79	1129	1129	1199	636	53	17	6	0	2935	3563	1624	45	2089	2089	2146	670	31	63	32	0	0.000	0.000	0.000	0.000	0.000	0.000	0.000	0.000	0.000	0.000	0.000	0.000	0.000	0.000	0.108	0.196	0.289	0.290	3.468	0.608	0.385	316	2384	100	91	846	937	289	1474	1763	Error	Error	-3.217	91	846	289	1474	448172	1126046	0.344	2.115	0	0	0
1	8	17	"A100"	"A100"	15175	4945	100	1193	1274	670	52	1102	1102	1172	583	49	13	2	0	2932	3296	1409	42	2067	2067	2125	581	27	68	36	0	0.000	0.000	0.000	0.000	0.000	0.000	0.000	0.000	0.000	0.000	0.000	0.000	0.000	0.000	0.105	0.140	0.353	0.349	4.722	0.337	0.205	316	2384	100	91	865	956	172	1229	1401	Error	Error	-3.249	91	865	172	1229	402502	1041484	0.175	2.015	0	0	0
1	9	17	"A100"	"A100"	15475	4945	100	1195	1241	416	33	1158	1158	1225	855	69	4	0	0	2812	3303	1398	42	2124	2124	2184	921	42	39	20	0	0.000	0.000	0.000	0.000	0.000	0.000	0.000	0.000	0.000	0.000	0.000	0.000	0.000	0.000	0.054	0.070	0.321	0.319	4.646	0.363	0.248	316	2384	100	37	688	725	83	1179	1262	Error	Error	-4.217	37	688	83	1179	392249	1043885	0.019	1.215	0	0	0
1	10	17	"A101"	"A101"	15770	4945	100	1299	1405	651	46	1190	1190	1279	1100	86	4	1	0	3995	4548	1991	43	2177	2177	2265	1434	63	57	32	0	0.000	0.000	0.000	0.000	0.000	0.000	0.000	0.000	0.000	0.000	0.000	0.000	0.000	0.000	0.060	0.091	0.144	0.166	3.656	0.527	0.583	316	2384	100	109	1818	1927	215	2371	2586	Error	Error	-4.060	109	1818	215	2371	444056	1437048	0.115	1.592	0	0	0
1	11	17	"A101"	"A101"	16070	4945	100	1392	1418	517	36	1211	1211	1269	670	52	15	2	0	4074	4984	2377	47	2197	2197	2245	626	27	84	67	0	0.000	0.000	0.000	0.000	0.000	0.000	0.000	0.000	0.000	0.000	0.000	0.000	0.000	0.000	0.096	0.074	0.153	0.161	3.687	0.196	0.222	316	2384	100	181	1877	2058	207	2787	2994	Error	Error	-3.374	181	1877	207	2787	447946	1574966	0.222	4.375	0	0	0
1	12	17	"A101"	"A101"	16370	4945	100	1329	1380	476	34	1193	1193	1284	882	68	7	0	0	4018	4736	2115	44	2194	2194	2272	902	39	72	50	0	0.000	0.000	0.000	0.000	0.000	0.000	0.000	0.000	0.000	0.000	0.000	0.000	0.000	0.000	0.075	0.074	0.139	0.150	4.312	0.295	0.209	316	2384	100	136	1824	1960	187	2542	2729	Error	Error	-3.745	136	1824	187	2542	435935	1496504	0.109	2.732	0	0	0
1	13	17	"A102"	"A102"	16670	4945	100	1415	2153	4935	229	1203	1203	1305	940	72	14	7	0	3828	4719	2669	56	2222	2222	2289	833	36	78	48	0	0.000	0.000	0.000	0.000	0.000	0.000	0.000	0.000	0.000	0.000	0.000	0.000	0.000	0.000	0.132	0.380	0.237	0.232	5.147	1.768	0.374	316	2384	100	212	1606	1818	950	2497	3447	Error	Error	-2.921	212	1606	950	2497	680488	1491136	0.902	2.917	0	0	0
1	14	17	"A102"	"A102"	16970	4940	100	1407	1438	581	40	1225	1225	1393	2027	145	0	0	0	4234	4877	2118	43	2236	2236	2358	1662	70	55	33	0	0.000	0.000	0.000	0.000	0.000	0.000	0.000	0.000	0.000	0.000	0.000	0.000	0.000	0.000	0.091	0.081	0.159	0.171	3.651	0.125	0.083	316	2384	100	182	1998	2180	213	2641	2854	Error	Error	-3.457	182	1998	213	2641	454251	1541217	0.022	1.516	0	0	0
1	15	17	"A102"	"A102"	17270	4940	100	1391	1412	469	33	1230	1230	1334	1354	101	1	0	0	3804	4374	1760	40	2270	2270	2346	1308	55	56	30	0	0.000	0.000	0.000	0.000	0.000	0.000	0.000	0.000	0.000	0.000	0.000	0.000	0.000	0.000	0.105	0.087	0.205	0.186	3.484	0.447	0.183	316	2384	100	161	1534	1695	182	2104	2286	Error	Error	-3.252	161	1534	182	2104	446193	1382232	0.058	1.550	0	0	0
1	16	17	"A103"	"A103"	17570	4940	100	1302	1495	1206	80	1241	1241	1353	935	69	8	2	0	2926	3256	1296	39	2298	2298	2391	1133	47	25	12	0	0.000	0.000	0.000	0.000	0.000	0.000	0.000	0.000	0.000	0.000	0.000	0.000	0.000	0.000	0.097	0.265	0.509	0.502	5.069	0.956	0.751	316	2384	100	61	628	689	254	958	1212	Error	Error	-3.364	61	628	254	958	472481	1028773	0.152	0.763	0	0	0
1	17	17	"A103"	"A103"	17870	4940	100	1356	1431	642	44	1292	1292	1408	1254	89	2	0	0	2995	3352	1408	42	2345	2345	2451	1443	58	22	9	0	0.000	0.000	0.000	0.000	0.000	0.000	0.000	0.000	0.000	0.000	0.000	0.000	0.000	0.000	0.098	0.138	0.366	0.330	4.670	0.515	0.639	316	2384	100	64	650	714	139	1007	1146	Error	Error	-3.344	64	650	139	1007	452175	1059350	0.018	0.624	0	0	0
1	18	17	"A103"	"A103"	18170	4940	100	1421	1484	566	38	1291	1291	1371	711	51	10	2	0	2931	3143	862	27	2396	2396	2465	833	33	32	14	0	0.000	0.000	0.000	0.000	0.000	0.000	0.000	0.000	0.000	0.000	0.000	0.000	0.000	0.000	0.243	0.258	0.492	0.440	4.592	0.728	0.108	316	2384	100	130	535	665	193	747	940	Error	Error	-2.041	130	535	193	747	468800	993184	0.159	0.814	0	0	0
1	1	18	"A104"	"A104"	13080	5255	100	1376	1382	484	35	1147	1147	1227	712	58	13	0	0	5542	5757	2595	45	2054	2054	2119	903	42	86	67	0	0.000	0.000	0.000	0.000	0.000	0.000	0.000	0.000	0.000	0.000	0.000	0.000	0.000	0.000	0.066	0.063	0.105	0.105	3.429	0.072	0.070	316	2384	100	229	3488	3717	235	3703	3938	Error	Error	-3.929	229	3488	235	3703	436569	1819186	0.218	4.029	0	0	0
1	2	18	"A104"	"A104"	13380	5250	100	1346	1451	567	39	1130	1130	1199	1139	94	6	0	0	4387	5309	2665	50	2025	2025	2068	474	22	88	76	0	0.000	0.000	0.000	0.000	0.000	0.000	0.000	0.000	0.000	0.000	0.000	0.000	0.000	0.000	0.091	0.098	0.146	0.148	4.544	0.089	0.122	316	2384	100	216	2362	2578	321	3284	3605	Error	Error	-3.451	216	2362	321	3284	458367	1677697	0.221	6.838	0	0	0
1	3	18	"A104"	"A104"	13680	5250	100	1310	1378	645	46	1137	1137	1196	640	53	17	2	0	4786	5225	2366	45	2036	2036	2084	601	28	86	71	0	0.000	0.000	0.000	0.000	0.000	0.000	0.000	0.000	0.000	0.000	0.000	0.000	0.000	0.000	0.063	0.076	0.117	0.121	3.787	0.127	0.135	316	2384	100	173	2750	2923	241	3189	3430	Error	Error	-3.991	173	2750	241	3189	435486	1651105	0.284	5.226	0	0	0
1	4	18	"A105"	"A105"	13980	5250	100	1334	1426	739	51	1151	1151	1270	1691	133	1	0	0	4399	5523	3011	54	2090	2090	2187	1610	73	62	40	0	0.000	0.000	0.000	0.000	0.000	0.000	0.000	0.000	0.000	0.000	0.000	0.000	0.000	0.000	0.079	0.080	0.106	0.123	4.113	0.094	0.115	316	2384	100	183	2309	2492	275	3433	3708	Error	Error	-3.657	183	2309	275	3433	450705	1745404	0.092	2.072	0	0	0
1	5	18	"A105"	"A105"	14280	5250	100	1351	1431	487	34	1162	1162	1252	905	72	11	0	0	4719	5933	3022	50	2100	2100	2169	671	30	93	76	0	0.000	0.000	0.000	0.000	0.000	0.000	0.000	0.000	0.000	0.000	0.000	0.000	0.000	0.000	0.072	0.070	0.106	0.099	3.567	0.143	0.070	316	2384	100	189	2619	2808	269	3833	4102	Error	Error	-3.793	189	2619	269	3833	452278	1874882	0.198	5.610	0	0	0
1	6	18	"A105"	"A105"	14580	5250	100	1352	1450	661	45	1149	1149	1242	782	62	15	2	0	4717	5782	2862	49	2119	2119	2182	815	37	91	69	0	0.000	0.000	0.000	0.000	0.000	0.000	0.000	0.000	0.000	0.000	0.000	0.000	0.000	0.000	0.078	0.082	0.120	0.130	3.469	0.087	0.113	316	2384	100	203	2598	2801	301	3663	3964	Error	Error	-3.678	203	2598	301	3663	458064	1827262	0.266	4.417	0	0	0
1	7	18	"A106"	"A106"	14880	5250	100	1403	1472	1046	71	1147	1147	1207	578	47	22	4	0	5398	5842	3068	52	2105	2105	2150	537	24	95	87	0	0.000	0.000	0.000	0.000	0.000	0.000	0.000	0.000	0.000	0.000	0.000	0.000	0.000	0.000	0.078	0.087	0.125	0.110	3.584	0.188	0.267	316	2384	100	256	3293	3549	325	3737	4062	Error	Error	-3.685	256	3293	325	3737	465244	1846162	0.458	6.875	0	0	0
1	8	18	"A106"	"A106"	15180	5245	100	1322	1447	641	44	1187	1187	1509	3382	224	0	0	0	5120	5691	2699	47	2114	2114	2485	3716	149	44	7	0	0.000	0.000	0.000	0.000	0.000	0.000	0.000	0.000	0.000	0.000	0.000	0.000	0.000	0.000	0.045	0.073	0.105	0.100	3.402	0.846	0.767	316	2384	100	135	3006	3141	260	3577	3837	Error	Error	-4.477	135	3006	260	3577	457370	1798212	-0.018	0.863	0	0	0
1	9	18	"A106"	"A106"	15475	5245	100	1292	1416	797	56	1148	1148	1248	967	77	7	1	0	4793	5423	2754	50	2114	2114	2208	1083	49	77	58	0	0.000	0.000	0.000	0.000	0.000	0.000	0.000	0.000	0.000	0.000	0.000	0.000	0.000	0.000	0.054	0.081	0.138	0.133	3.599	0.347	0.252	316	2384	100	144	2679	2823	268	3309	3577	Error	Error	-4.218	144	2679	268	3309	447309	1713801	0.174	2.969	0	0	0
1	10	18	"A107"	"A107"	15775	5245	100	1301	1515	2704	178	1193	1193	1281	808	63	7	1	0	3596	3858	1485	38	2166	2166	2232	947	42	63	39	0	0.000	0.000	0.000	0.000	0.000	0.000	0.000	0.000	0.000	0.000	0.000	0.000	0.000	0.000	0.076	0.190	0.246	0.257	4.483	2.002	0.100	316	2384	100	108	1430	1538	322	1692	2014	Error	Error	-3.727	108	1430	322	1692	478848	1219146	0.290	1.717	0	0	0
1	11	18	"A107"	"A107"	16075	5245	100	1304	1343	520	38	1219	1219	1272	559	43	14	2	0	3964	4165	1353	32	2212	2212	2257	672	29	78	62	0	0.000	0.000	0.000	0.000	0.000	0.000	0.000	0.000	0.000	0.000	0.000	0.000	0.000	0.000	0.049	0.063	0.188	0.187	4.294	0.281	0.219	316	2384	100	85	1752	1837	124	1953	2077	Error	Error	-4.365	85	1752	124	1953	424538	1316212	0.127	2.839	0	0	0
1	12	18	"A107"	"A107"	16375	5245	100	1364	1423	445	31	1197	1197	1282	859	67	8	0	0	5043	4889	1782	36	2200	2200	2285	992	43	72	60	0	0.000	0.000	0.000	0.000	0.000	0.000	0.000	0.000	0.000	0.000	0.000	0.000	0.000	0.000	0.059	0.084	0.132	0.129	4.209	0.385	0.259	316	2384	100	167	2843	3010	226	2689	2915	Error	Error	-4.089	167	2843	226	2689	449711	1544950	0.164	2.625	0	0	0
1	13	18	"A108"	"A108"	16675	5245	100	1480	1534	938	61	1186	1186	1288	871	67	9	0	0	6122	5954	2415	40	2203	2203	2283	1020	44	87	77	0	0.000	0.000	0.000	0.000	0.000	0.000	0.000	0.000	0.000	0.000	0.000	0.000	0.000	0.000	0.075	0.093	0.122	0.112	3.692	0.230	0.253	316	2384	100	294	3919	4213	348	3751	4099	Error	Error	-3.737	294	3919	348	3751	484660	1881520	0.282	3.599	0	0	0
1	14	18	"A108"	"A108"	16975	5245	100	1439	1514	595	39	1264	1264	1332	776	58	12	1	0	5570	5685	2041	35	2277	2277	2347	893	38	89	74	0	0.000	0.000	0.000	0.000	0.000	0.000	0.000	0.000	0.000	0.000	0.000	0.000	0.000	0.000	0.053	0.073	0.128	0.107	3.635	0.179	0.140	316	2384	100	175	3293	3468	250	3408	3658	Error	Error	-4.234	175	3293	250	3408	478580	1796606	0.235	3.738	0	0	0
1	15	18	"A108"	"A108"	17275	5240	100	1464	1543	450	29	1315	1315	1387	767	55	12	0	0	5539	5494	1712	31	2337	2337	2406	885	36	88	75	0	0.000	0.000	0.000	0.000	0.000	0.000	0.000	0.000	0.000	0.000	0.000	0.000	0.000	0.000	0.047	0.072	0.132	0.121	3.773	0.135	0.103	316	2384	100	149	3202	3351	228	3157	3385	Error	Error	-4.426	149	3202	228	3157	487681	1736117	0.203	3.489	0	0	0
1	16	18	"A109"	"A109"	17575	5240	100	1376	1454	458	31	1348	1348	1419	798	56	8	0	0	4130	4724	1969	41	2388	2388	2462	930	37	71	46	0	0.000	0.000	0.000	0.000	0.000	0.000	0.000	0.000	0.000	0.000	0.000	0.000	0.000	0.000	0.016	0.045	0.159	0.159	4.443	0.250	0.158	316	2384	100	28	1742	1770	106	2336	2442	Error	Error	-5.959	28	1742	106	2336	459565	1492771	0.044	2.432	0	0	0
1	17	18	"A109"	"A109"	17875	5240	100	1459	1658	1402	84	1366	1366	1440	787	54	13	1	0	3940	4613	2185	47	2418	2418	2481	750	30	73	50	0	0.000	0.000	0.000	0.000	0.000	0.000	0.000	0.000	0.000	0.000	0.000	0.000	0.000	0.000	0.061	0.133	0.188	0.205	4.121	0.400	0.280	316	2384	100	93	1522	1615	292	2195	2487	Error	Error	-4.033	93	1522	292	2195	523901	1457592	0.277	2.843	0	0	0
1	18	18	"A109"	"A109"	18175	5240	100	1503	1581	589	37	1385	1385	1625	2386	146	0	0	0	4076	4630	1819	39	2484	2484	2783	3343	120	22	1	0	0.000	0.000	0.000	0.000	0.000	0.000	0.000	0.000	0.000	0.000	0.000	0.000	0.000	0.000	0.074	0.091	0.195	0.163	4.493	0.162	0.090	316	2384	100	118	1592	1710	196	2146	2342	Error	Error	-3.754	118	1592	196	2146	499608	1462922	-0.018	0.552	0	0	0
1	1	19	"A110"	"A110"	13085	5555	100	2778	3402	2298	67	1183	1183	1239	526	42	71	58	0	7969	7992	3807	47	2062	2062	2118	550	25	93	89	0	0.000	0.000	0.000	0.000	0.000	0.000	0.000	0.000	0.000	0.000	0.000	0.000	0.000	0.000	0.270	0.374	0.333	0.316	2.508	0.420	0.693	316	2384	100	1595	5907	7502	2219	5930	8149	Error	Error	-1.889	1595	5907	2219	5930	1075062	2525552	4.112	10.680	0	0	0
1	2	19	"A110"	"A110"	13385	5555	100	2583	3579	4200	117	1168	1168	1244	540	43	62	54	0	7311	7522	4674	62	2058	2058	2178	810	37	88	69	0	0.000	0.000	0.000	0.000	0.000	0.000	0.000	0.000	0.000	0.000	0.000	0.000	0.000	0.000	0.269	0.441	0.360	0.327	2.388	0.616	0.665	316	2384	100	1415	5253	6668	2411	5464	7875	Error	Error	-1.892	1415	5253	2411	5464	1130909	2376925	4.324	6.598	0	0	0
1	3	19	"A110"	"A110"	13685	5550	100	2871	3459	2400	69	1213	1213	1285	819	63	63	50	0	7981	8111	3781	46	2131	2131	2210	823	37	95	85	0	0.000	0.000	0.000	0.000	0.000	0.000	0.000	0.000	0.000	0.000	0.000	0.000	0.000	0.000	0.283	0.376	0.316	0.280	2.284	0.456	0.714	316	2384	100	1658	5850	7508	2246	5980	8226	Error	Error	-1.819	1658	5850	2246	5980	1093106	2562998	2.654	7.170	0	0	0
1	4	19	"A111"	"A111"	13985	5550	100	1164	1220	441	36	1181	1181	1264	734	58	6	0	0	2531	2854	918	32	2123	2123	2189	840	38	31	16	0	0.000	0.000	0.000	0.000	0.000	0.000	0.000	0.000	0.000	0.000	0.000	0.000	0.000	0.000	-0.042	0.053	0.486	0.571	5.637	0.364	0.073	316	2384	100	-17	408	391	39	731	770	Error	Error	Error	-17	408	39	731	385445	901917	-0.060	0.792	0	0	0
1	5	19	"A111"	"A111"	14285	5550	100	1201	1260	422	33	1180	1180	1287	1105	85	1	0	0	2661	2947	983	33	2109	2109	2237	1859	83	16	0	0	0.000	0.000	0.000	0.000	0.000	0.000	0.000	0.000	0.000	0.000	0.000	0.000	0.000	0.000	0.038	0.095	0.353	0.418	5.606	0.206	0.223	316	2384	100	21	552	573	80	838	918	Error	Error	-4.716	21	552	80	838	398293	931213	-0.024	0.382	0	0	0
1	6	19	"A111"	"A111"	14585	5550	100	1204	1346	945	70	1165	1165	1222	548	44	18	2	0	2788	3107	1139	36	2127	2127	2159	496	22	56	39	0	0.000	0.000	0.000	0.000	0.000	0.000	0.000	0.000	0.000	0.000	0.000	0.000	0.000	0.000	0.059	0.185	0.450	0.461	4.951	0.533	0.104	316	2384	100	39	661	700	181	980	1161	Error	Error	-4.083	39	661	181	980	425289	981904	0.226	1.911	0	0	0
1	7	19	"A112"	"A112"	14885	5550	100	1287	1420	757	53	1193	1193	1800	5080	282	0	0	0	5307	5405	2188	40	2157	2157	2863	5795	202	12	0	0	0.000	0.000	0.000	0.000	0.000	0.000	0.000	0.000	0.000	0.000	0.000	0.000	0.000	0.000	0.030	0.070	0.129	0.130	4.273	0.459	0.541	316	2384	100	94	3150	3244	227	3248	3475	Error	Error	-5.067	94	3150	227	3248	448830	1707938	-0.075	0.439	0	0	0
1	8	19	"A112"	"A112"	15185	5550	100	1373	1416	574	40	1212	1212	1349	1650	122	0	0	0	4485	5371	2600	48	2184	2184	2297	1425	62	62	42	0	0.000	0.000	0.000	0.000	0.000	0.000	0.000	0.000	0.000	0.000	0.000	0.000	0.000	0.000	0.070	0.064	0.147	0.142	4.104	0.752	0.403	316	2384	100	161	2301	2462	204	3187	3391	Error	Error	-3.837	161	2301	204	3187	447503	1697282	0.041	2.157	0	0	0
1	9	19	"A112"	"A112"	15480	5545	100	1430	1472	605	41	1218	1218	1315	1038	78	5	1	0	4666	5330	2421	45	2216	2216	2292	936	40	72	56	0	0.000	0.000	0.000	0.000	0.000	0.000	0.000	0.000	0.000	0.000	0.000	0.000	0.000	0.000	0.087	0.082	0.142	0.150	3.985	0.361	0.220	316	2384	100	212	2450	2662	254	3114	3368	Error	Error	-3.531	212	2450	254	3114	465275	1684389	0.151	3.246	0	0	0
1	10	19	"A113"	"A113"	15780	5545	100	1318	1390	635	45	1241	1241	1326	771	58	8	1	0	3794	4136	1577	38	2226	2226	2286	678	29	73	55	0	0.000	0.000	0.000	0.000	0.000	0.000	0.000	0.000	0.000	0.000	0.000	0.000	0.000	0.000	0.049	0.078	0.178	0.197	5.132	0.395	0.180	316	2384	100	77	1568	1645	149	1910	2059	Error	Error	-4.348	77	1568	149	1910	439218	1307018	0.083	2.729	0	0	0
1	11	19	"A113"	"A113"	16080	5545	100	1292	1481	2553	172	1232	1232	1315	829	63	5	1	0	3187	3683	1624	44	2220	2220	2280	782	34	56	33	0	0.000	0.000	0.000	0.000	0.000	0.000	0.000	0.000	0.000	0.000	0.000	0.000	0.000	0.000	0.062	0.170	0.292	0.294	4.592	1.540	0.170	316	2384	100	60	967	1027	249	1463	1712	Error	Error	-4.010	60	967	249	1463	468001	1163868	0.200	1.794	0	0	0
1	12	19	"A113"	"A113"	16380	5545	100	1310	1379	622	45	1265	1265	1339	803	59	7	0	0	3377	3962	1685	42	2281	2281	2349	930	39	55	31	0	0.000	0.000	0.000	0.000	0.000	0.000	0.000	0.000	0.000	0.000	0.000	0.000	0.000	0.000	0.041	0.068	0.246	0.250	5.015	0.884	0.658	316	2384	100	45	1096	1141	114	1681	1795	Error	Error	-4.606	45	1096	114	1681	435866	1251913	0.050	1.734	0	0	0
1	13	19	"A114"	"A114"	16680	5545	100	1285	1899	5445	286	1268	1268	1337	667	49	10	3	0	2881	3441	3659	106	2280	2280	2345	707	30	43	18	0	0.000	0.000	0.000	0.000	0.000	0.000	0.000	0.000	0.000	0.000	0.000	0.000	0.000	0.000	0.028	0.543	0.440	0.488	5.362	1.545	0.819	316	2384	100	17	601	618	631	1161	1792	Error	Error	-5.144	17	601	631	1161	600125	1087314	0.843	1.550	0	0	0
1	14	19	"A114"	"A114"	16980	5545	100	1274	1362	827	60	1284	1284	1542	3089	200	0	0	0	2863	3177	1071	33	2316	2316	2578	3165	122	2	0	0	0.000	0.000	0.000	0.000	0.000	0.000	0.000	0.000	0.000	0.000	0.000	0.000	0.000	0.000	-0.018	0.091	0.402	0.432	4.317	0.985	0.920	316	2384	100	-10	547	537	78	861	939	Error	Error	Error	-10	547	78	861	430248	1003802	-0.058	0.189	0	0	0
1	15	19	"A114"	"A114"	17280	5545	100	1384	1450	707	48	1359	1359	1408	722	51	8	1	0	2877	3285	1414	43	2393	2393	2443	785	32	34	19	0	0.000	0.000	0.000	0.000	0.000	0.000	0.000	0.000	0.000	0.000	0.000	0.000	0.000	0.000	0.052	0.102	0.559	0.573	5.301	0.663	0.498	316	2384	100	25	484	509	91	892	983	Error	Error	-4.275	25	484	91	892	458181	1037913	0.058	1.073	0	0	0
1	16	19	"A115"	"A115"	17580	5540	100	1632	1707	783	45	1371	1371	1490	1182	79	6	1	0	6865	6795	3211	47	2458	2458	2565	1230	47	77	67	0	0.000	0.000	0.000	0.000	0.000	0.000	0.000	0.000	0.000	0.000	0.000	0.000	0.000	0.000	0.059	0.077	0.115	0.129	3.866	0.316	0.296	316	2384	100	261	4407	4668	336	4337	4673	Error	Error	-4.078	261	4407	336	4337	539295	2147076	0.184	3.439	0	0	0
1	17	19	"A115"	"A115"	17880	5540	100	1621	1811	1925	106	1378	1378	1466	828	56	16	0	0	4591	6368	4062	63	2484	2484	2571	1036	40	69	50	0	0.000	0.000	0.000	0.000	0.000	0.000	0.000	0.000	0.000	0.000	0.000	0.000	0.000	0.000	0.115	0.111	0.116	0.146	3.675	0.212	0.238	316	2384	100	243	2107	2350	433	3884	4317	Error	Error	-3.116	243	2107	433	3884	572324	2012269	0.417	3.665	0	0	0
1	18	19	"A115"	"A115"	18180	5540	100	1606	1654	485	29	1480	1480	1625	1488	91	1	0	0	4281	5713	2871	50	2577	2577	2646	984	37	67	48	0	0.000	0.000	0.000	0.000	0.000	0.000	0.000	0.000	0.000	0.000	0.000	0.000	0.000	0.000	0.074	0.055	0.115	0.133	4.551	0.128	0.028	316	2384	100	126	1704	1830	174	3136	3310	Error	Error	-3.757	126	1704	174	3136	522786	1805292	0.019	3.117	0	0	0
1	1	20	"A116"	"A116"	13090	5855	100	1190	1232	404	32	1248	1248	1311	680	51	5	0	0	2091	2094	285	13	2102	2102	2148	594	27	1	0	0	0.000	0.000	0.000	0.000	0.000	0.000	0.000	0.000	0.000	0.000	0.000	0.000	0.000	0.000	5.273	2.000	1.418	1.606	4.729	0.807	0.328	316	2384	100	-58	-11	-69	-16	-8	-24	Error	Error	2.399	-58	-11	-16	-8	389199	661590	-0.116	-0.091	0	0	0
1	2	20	"A116"	"A116"	13390	5855	100	1196	1256	419	33	1266	1266	1345	625	46	6	1	0	2056	2114	441	20	2153	2153	2193	578	26	3	0	0	0.000	0.000	0.000	0.000	0.000	0.000	0.000	0.000	0.000	0.000	0.000	0.000	0.000	0.000	0.722	0.256	1.157	1.024	5.272	1.667	0.113	316	2384	100	-70	-97	-167	-10	-39	-49	Error	Error	-0.471	-70	-97	-10	-39	396822	667892	-0.142	-0.137	0	0	0
1	3	20	"A116"	"A116"	13690	5855	100	1198	1250	428	34	1213	1213	1307	913	69	3	0	0	2111	2153	406	18	2141	2141	2194	574	26	4	0	0	0.000	0.000	0.000	0.000	0.000	0.000	0.000	0.000	0.000	0.000	0.000	0.000	0.000	0.000	0.500	3.083	1.141	1.319	4.261	2.679	0.075	316	2384	100	-15	-30	-45	37	12	49	Error	Error	-1.000	-15	-30	37	12	394947	680283	-0.062	-0.071	0	0	0
1	4	20	"A117"	"A117"	13990	5850	100	1084	1321	2759	208	1169	1169	1264	1075	85	1	1	0	2058	2087	555	26	2116	2116	2195	1361	62	0	0	0	0.000	0.000	0.000	0.000	0.000	0.000	0.000	0.000	0.000	0.000	0.000	0.000	0.000	0.000	1.466	-5.241	1.154	1.218	4.351	10.101	0.005	316	2384	100	-85	-58	-143	152	-29	123	Error	Error	0.551	-85	-58	152	-29	417386	659566	0.053	-0.079	0	0	0
1	5	20	"A117"	"A117"	14290	5850	100	1179	1232	613	49	1208	1208	1269	721	56	6	0	0	2071	2124	567	26	2139	2139	2190	769	35	1	0	0	0.000	0.000	0.000	0.000	0.000	0.000	0.000	0.000	0.000	0.000	0.000	0.000	0.000	0.000	0.426	-1.600	1.148	1.186	4.422	1.251	0.492	316	2384	100	-29	-68	-97	24	-15	9	Error	Error	-1.229	-29	-68	24	-15	389463	671126	-0.051	-0.086	0	0	0
1	6	20	"A117"	"A117"	14590	5850	100	1141	1214	539	44	1189	1189	1290	1120	86	0	0	0	2057	2103	409	19	2133	2133	2218	1292	58	0	0	0	0.000	0.000	0.000	0.000	0.000	0.000	0.000	0.000	0.000	0.000	0.000	0.000	0.000	0.000	0.632	-0.833	1.190	1.341	5.097	1.339	0.194	316	2384	100	-48	-76	-124	25	-30	-5	Error	Error	-0.663	-48	-76	25	-30	383529	664423	-0.068	-0.089	0	0	0
1	7	20	"A118"	"A118"	14890	5850	100	1164	1271	582	45	1223	1223	1307	702	53	9	1	0	2191	2251	802	35	2200	2200	2275	1283	56	1	0	0	0.000	0.000	0.000	0.000	0.000	0.000	0.000	0.000	0.000	0.000	0.000	0.000	0.000	0.000	6.556	0.941	1.491	1.525	4.044	0.855	0.453	316	2384	100	-59	-9	-68	48	51	99	Error	Error	2.713	-59	-9	48	51	401625	711451	-0.051	-0.019	0	0	0
1	8	20	"A118"	"A118"	15190	5850	100	1186	1236	448	36	1186	1186	1260	622	49	7	1	0	2184	2196	389	17	2164	2164	2237	834	37	1	0	0	0.000	0.000	0.000	0.000	0.000	0.000	0.000	0.000	0.000	0.000	0.000	0.000	0.000	0.000	0.000	1.563	1.151	1.141	5.288	0.809	0.315	316	2384	100	0	20	20	50	32	82	Error	Error	Error	0	20	50	32	390690	693814	-0.039	-0.049	0	0	0
1	9	20	"A118"	"A118"	15485	5850	100	1243	1270	424	33	1265	1265	1347	892	66	2	0	0	2226	2240	338	15	2231	2231	2328	1082	46	0	0	0	0.000	0.000	0.000	0.000	0.000	0.000	0.000	0.000	0.000	0.000	0.000	0.000	0.000	0.000	4.400	0.556	1.140	1.225	4.500	0.682	0.402	316	2384	100	-22	-5	-27	5	9	14	Error	Error	2.138	-22	-5	5	9	401323	707824	-0.086	-0.081	0	0	0
1	10	20	"A119"	"A119"	15785	5845	100	1200	1261	447	35	1258	1258	1327	827	62	3	0	0	2235	2277	379	16	2275	2275	2328	819	35	0	0	0	0.000	0.000	0.000	0.000	0.000	0.000	0.000	0.000	0.000	0.000	0.000	0.000	0.000	0.000	1.450	1.500	1.315	1.338	3.578	0.860	0.334	316	2384	100	-58	-40	-98	3	2	5	Error	Error	0.536	-58	-40	3	2	398448	719684	-0.080	-0.062	0	0	0
1	11	20	"A119"	"A119"	16085	5845	100	1209	1298	840	64	1294	1294	1394	1054	75	2	0	0	2315	2466	1379	55	2302	2302	2397	1168	48	2	1	0	0.000	0.000	0.000	0.000	0.000	0.000	0.000	0.000	0.000	0.000	0.000	0.000	0.000	0.000	-6.538	0.024	1.216	1.441	3.965	0.680	0.425	316	2384	100	-85	13	-72	4	164	168	Error	Error	Error	-85	13	4	164	410316	779194	-0.091	0.059	0	0	0
1	12	20	"A119"	"A119"	16385	5845	100	1305	1352	434	32	1274	1274	1380	961	69	3	0	0	2286	2322	337	14	2333	2333	2412	1029	42	0	0	0	0.000	0.000	0.000	0.000	0.000	0.000	0.000	0.000	0.000	0.000	0.000	0.000	0.000	0.000	-0.660	-7.091	1.232	1.333	4.475	0.810	0.490	316	2384	100	31	-47	-16	78	-11	67	Error	Error	Error	31	-47	78	-11	427323	733837	-0.029	-0.087	0	0	0
1	13	20	"A120"	"A120"	16685	5845	100	1252	1328	674	50	1293	1293	1369	657	47	7	1	0	2314	2385	830	34	2317	2317	2372	690	29	2	1	0	0.000	0.000	0.000	0.000	0.000	0.000	0.000	0.000	0.000	0.000	0.000	0.000	0.000	0.000	13.667	0.515	1.029	1.127	4.119	1.021	0.233	316	2384	100	-41	-3	-44	35	68	103	Error	Error	3.773	-41	-3	35	68	419523	753633	-0.062	0.019	0	0	0
1	14	20	"A120"	"A120"	16985	5845	100	1239	1382	826	59	1321	1321	1378	680	49	8	2	0	2263	2370	809	34	2358	2358	2403	669	27	4	2	0	0.000	0.000	0.000	0.000	0.000	0.000	0.000	0.000	0.000	0.000	0.000	0.000	0.000	0.000	0.863	5.083	1.174	1.089	3.806	1.091	0.172	316	2384	100	-82	-95	-177	61	12	73	Error	Error	-0.212	-82	-95	61	12	436777	748972	0.006	-0.049	0	0	0
1	15	20	"A120"	"A120"	17285	5845	100	1383	1406	484	34	1385	1385	1469	782	53	6	0	0	2417	2453	421	17	2449	2449	2494	643	25	2	0	0	0.000	0.000	0.000	0.000	0.000	0.000	0.000	0.000	0.000	0.000	0.000	0.000	0.000	0.000	0.063	5.250	1.223	1.168	4.548	1.573	0.214	316	2384	100	-2	-32	-34	21	4	25	Error	Error	-4.000	-2	-32	21	4	444304	775126	-0.081	-0.064	0	0	0
1	16	20	"A121"	"A121"	17585	5840	100	1370	1436	599	41	1417	1417	1536	1114	72	1	0	0	2448	2491	802	32	2512	2512	2594	1104	42	1	0	0	0.000	0.000	0.000	0.000	0.000	0.000	0.000	0.000	0.000	0.000	0.000	0.000	0.000	0.000	0.734	-0.905	1.124	1.214	3.375	0.875	0.210	316	2384	100	-47	-64	-111	19	-21	-2	Error	Error	-0.445	-47	-64	19	-21	453922	787216	-0.090	-0.093	0	0	0
1	17	20	"A121"	"A121"	17885	5840	100	1417	1535	679	44	1470	1470	1619	1521	93	1	0	0	2575	2628	540	20	2587	2587	2713	1402	51	0	0	0	0.000	0.000	0.000	0.000	0.000	0.000	0.000	0.000	0.000	0.000	0.000	0.000	0.000	0.000	4.417	1.585	1.400	1.504	5.048	1.410	0.505	316	2384	100	-53	-12	-65	65	41	106	Error	Error	2.143	-53	-12	65	41	485043	830424	-0.055	-0.061	0	0	0
1	18	20	"A121"	"A121"	18185	5840	100	1426	1474	463	31	1542	1542	1721	1739	101	0	0	0	2630	2634	343	13	2688	2688	2866	1719	59	0	0	0	0.000	0.000	0.000	0.000	0.000	0.000	0.000	0.000	0.000	0.000	0.000	0.000	0.000	0.000	2.000	1.259	1.495	1.403	4.141	1.384	0.727	316	2384	100	-116	-58	-174	-68	-54	-122	Error	Error	1.000	-116	-58	-68	-54	465865	832284	-0.142	-0.135	0	0	0
1	1	21	"Blank"	"Blank"	13095	6155	100	1241	1361	749	55	1273	1273	1328	499	37	16	5	0	2191	2262	691	30	2165	2165	2245	1106	49	2	0	0	0.000	0.000	0.000	0.000	0.000	0.000	0.000	0.000	0.000	0.000	0.000	0.000	0.000	0.000	-1.231	0.907	1.394	1.331	4.030	1.267	0.360	316	2384	100	-32	26	-6	88	97	185	Error	Error	Error	-32	26	88	97	430080	714850	0.066	0.015	0	0	0
1	2	21	"Blank"	"Blank"	13395	6155	100	1227	1292	560	43	1292	1292	1348	550	40	10	1	0	2152	2192	579	26	2172	2172	2214	560	25	4	0	0	0.000	0.000	0.000	0.000	0.000	0.000	0.000	0.000	0.000	0.000	0.000	0.000	0.000	0.000	3.250	0.000	1.392	1.500	4.604	0.581	0.110	316	2384	100	-65	-20	-85	0	20	20	Error	Error	1.700	-65	-20	0	20	408367	692818	-0.102	-0.039	0	0	0
1	3	21	"Blank"	"Blank"	13695	6155	100	1295	1358	677	49	1280	1280	1348	675	50	10	1	0	2156	2241	698	31	2197	2197	2247	694	30	4	0	0	0.000	0.000	0.000	0.000	0.000	0.000	0.000	0.000	0.000	0.000	0.000	0.000	0.000	0.000	-0.366	1.773	1.423	1.331	4.567	0.934	0.109	316	2384	100	15	-41	-26	78	44	122	Error	Error	Error	15	-41	78	44	429133	708016	0.015	-0.009	0	0	0
1	4	21	"Blank"	"Blank"	13995	6150	100	1230	1331	770	57	1294	1294	1340	548	40	9	1	0	2198	2287	835	36	2206	2206	2237	496	22	6	1	0	0.000	0.000	0.000	0.000	0.000	0.000	0.000	0.000	0.000	0.000	0.000	0.000	0.000	0.000	8.000	0.457	1.308	1.290	3.904	0.919	0.434	316	2384	100	-64	-8	-72	37	81	118	Error	Error	3.000	-64	-8	37	81	420561	722824	-0.016	0.101	0	0	0
1	5	21	"Blank"	"Blank"	14295	6150	100	1275	1349	569	42	1260	1260	1315	622	47	9	1	0	2158	2236	604	27	2174	2174	2237	999	44	0	0	0	0.000	0.000	0.000	0.000	0.000	0.000	0.000	0.000	0.000	0.000	0.000	0.000	0.000	0.000	-0.937	1.435	1.240	1.135	4.184	0.859	0.611	316	2384	100	15	-16	-1	89	62	151	Error	Error	Error	15	-16	89	62	426136	706491	0.055	-0.001	0	0	0
1	6	21	"Blank"	"Blank"	14595	6150	100	1265	1360	702	51	1301	1301	1358	581	42	11	2	0	2206	2291	819	35	2223	2223	2271	539	23	6	1	0	0.000	0.000	0.000	0.000	0.000	0.000	0.000	0.000	0.000	0.000	0.000	0.000	0.000	0.000	2.118	0.868	1.434	1.640	3.863	1.124	0.336	316	2384	100	-36	-17	-53	59	68	127	Error	Error	1.082	-36	-17	59	68	429897	723916	0.003	0.037	0	0	0
1	7	21	"Blank"	"Blank"	14895	6150	100	1361	1366	459	33	1344	1344	1415	651	46	8	0	0	2272	2283	324	14	2298	2298	2374	832	35	0	0	0	0.000	0.000	0.000	0.000	0.000	0.000	0.000	0.000	0.000	0.000	0.000	0.000	0.000	0.000	-0.654	-1.467	1.216	1.421	4.893	0.194	0.044	316	2384	100	17	-26	-9	22	-15	7	Error	Error	Error	17	-26	22	-15	431755	721412	-0.075	-0.109	0	0	0
1	8	21	"Blank"	"Blank"	15190	6150	100	1261	1338	514	38	1369	1369	1452	880	60	6	0	0	2260	2336	802	34	2305	2305	2369	929	39	2	1	0	0.000	0.000	0.000	0.000	0.000	0.000	0.000	0.000	0.000	0.000	0.000	0.000	0.000	0.000	2.400	-1.000	1.432	1.384	4.130	0.495	0.156	316	2384	100	-108	-45	-153	-31	31	0	Error	Error	1.263	-108	-45	-31	31	422905	738202	-0.130	-0.036	0	0	0
1	9	21	"Blank"	"Blank"	15490	6150	100	1390	1502	729	48	1394	1394	1471	663	45	10	3	0	2388	2467	613	24	2374	2374	2415	536	22	7	1	0	0.000	0.000	0.000	0.000	0.000	0.000	0.000	0.000	0.000	0.000	0.000	0.000	0.000	0.000	-0.286	1.161	1.433	1.284	4.934	1.677	0.170	316	2384	100	-4	14	10	108	93	201	Error	Error	Error	-4	14	108	93	474503	779487	0.047	0.097	0	0	0
1	10	21	"Blank"	"Blank"	15790	6150	100	1392	1453	462	31	1409	1409	1493	967	64	3	0	0	2389	2380	320	13	2395	2395	2451	725	29	1	0	0	0.000	0.000	0.000	0.000	0.000	0.000	0.000	0.000	0.000	0.000	0.000	0.000	0.000	0.000	2.833	-2.933	1.675	1.531	4.685	1.262	0.390	316	2384	100	-17	-6	-23	44	-15	29	Error	Error	1.503	-17	-6	44	-15	459090	752063	-0.041	-0.098	0	0	0
1	11	21	"Blank"	"Blank"	16090	6145	100	1435	1634	1869	114	1416	1416	1481	596	40	12	3	0	2382	2600	2173	83	2420	2420	2469	623	25	6	1	0	0.000	0.000	0.000	0.000	0.000	0.000	0.000	0.000	0.000	0.000	0.000	0.000	0.000	0.000	-0.500	1.211	1.448	1.612	4.689	0.659	0.538	316	2384	100	19	-38	-19	218	180	398	Error	Error	Error	19	-38	218	180	516434	821678	0.257	0.210	0	0	0
1	12	21	"Blank"	"Blank"	16390	6145	100	1494	1581	848	53	1523	1523	1598	650	40	9	2	0	2465	2582	988	38	2484	2484	2546	586	23	6	1	0	0.000	0.000	0.000	0.000	0.000	0.000	0.000	0.000	0.000	0.000	0.000	0.000	0.000	0.000	1.526	0.592	1.508	1.472	4.765	0.618	0.302	316	2384	100	-29	-19	-48	58	98	156	Error	Error	0.610	-29	-19	58	98	499699	816021	-0.026	0.061	0	0	0
1	13	21	"Blank"	"Blank"	16690	6145	100	1420	1489	597	40	1440	1440	1560	1784	114	0	0	0	2450	2490	557	22	2457	2457	2558	1744	68	0	0	0	0.000	0.000	0.000	0.000	0.000	0.000	0.000	0.000	0.000	0.000	0.000	0.000	0.000	0.000	2.857	1.485	1.447	1.584	5.063	0.751	0.418	316	2384	100	-20	-7	-27	49	33	82	Error	Error	1.515	-20	-7	49	33	470478	786889	-0.040	-0.039	0	0	0
1	14	21	"Blank"	"Blank"	16990	6145	100	1615	1675	635	37	1489	1489	1550	665	42	17	2	0	2547	2565	396	15	2507	2507	2537	610	24	7	0	0	0.000	0.000	0.000	0.000	0.000	0.000	0.000	0.000	0.000	0.000	0.000	0.000	0.000	0.000	3.150	3.207	1.437	1.458	4.650	1.460	0.155	316	2384	100	126	40	166	186	58	244	Error	Error	1.655	126	40	186	58	529414	810584	0.188	0.046	0	0	0
1	15	21	"Blank"	"Blank"	17290	6145	100	1415	1455	442	30	1501	1501	1726	2242	129	0	0	0	2515	2517	308	12	2558	2558	2778	2387	85	0	0	0	0.000	0.000	0.000	0.000	0.000	0.000	0.000	0.000	0.000	0.000	0.000	0.000	0.000	0.000	2.000	1.122	1.663	1.673	5.356	0.933	0.937	316	2384	100	-86	-43	-129	-46	-41	-87	Error	Error	1.000	-86	-43	-46	-41	459868	795363	-0.121	-0.109	0	0	0
1	16	21	"Blank"	"Blank"	17590	6145	100	1483	1524	476	31	1473	1473	1572	914	58	3	0	0	2552	2582	430	16	2548	2548	2632	854	32	1	0	0	0.000	0.000	0.000	0.000	0.000	0.000	0.000	0.000	0.000	0.000	0.000	0.000	0.000	0.000	2.500	1.500	1.138	1.263	4.234	2.279	0.135	316	2384	100	10	4	14	51	34	85	Error	Error	1.322	10	4	51	34	481617	815963	-0.053	-0.059	0	0	0
1	17	21	"Blank"	"Blank"	17890	6140	100	1419	1493	562	37	1489	1489	1588	759	47	6	0	0	2510	2563	673	26	2594	2594	2661	717	26	2	0	0	0.000	0.000	0.000	0.000	0.000	0.000	0.000	0.000	0.000	0.000	0.000	0.000	0.000	0.000	0.833	-0.129	1.313	1.295	4.235	0.947	0.285	316	2384	100	-70	-84	-154	4	-31	-27	Error	Error	-0.263	-70	-84	4	-31	471934	809829	-0.125	-0.137	0	0	0
1	18	21	"Blank"	"Blank"	18190	6140	100	1610	1743	707	40	1642	1642	1916	3133	163	0	0	0	2798	2882	545	18	2835	2835	3051	2781	91	0	0	0	0.000	0.000	0.000	0.000	0.000	0.000	0.000	0.000	0.000	0.000	0.000	0.000	0.000	0.000	0.865	2.149	1.218	1.263	4.702	0.979	0.314	316	2384	100	-32	-37	-69	101	47	148	Error	Error	-0.209	-32	-37	101	47	550842	910692	-0.055	-0.061	0	0	0
