# Supplementary material for: Application of hybridization control probe to increase accuracy on ligation detection or minisequencing diagnostic microarrays
Source: BMC Res Notes. 2009 Dec 14;2:249. doi: 10.1186/1756-0500-2-249 (PMC2799435; doi:10.1186/1756-0500-2-249)
Supplement: Additional file 3 — Gpr_files. Zip-compressed file containing raw microarray data in GenePix results format (.gpr) and GAL (GenePix Array List) files. [file 1756-0500-2-249-S3.ZIP › gpr_files/slide7/lasi7_3-16.gpr]

ATF	1.0
30	76    
"Type=GenePix Results 3"
"DateTime=2009/05/14 13:52:28"
"Settings=C:\Axon\Data\HPV\130509\lasi7.gps"
"GalFile=C:\Axon\Data\HPV\ArrayIt_032009_InstiBioGalfile.gal"
"ArrayOfArrays=3-16"
"PixelSize=5"
"Wavelengths=532	488"
"ImageFiles=C:\Axon\Data\HPV\130509\lasi7.tif 2	C:\Axon\Data\HPV\130509\lasi7.tif 3"
"NormalizationMethod=None"
"NormalizationFactors=1	1"
"JpegImage="
"StdDev=Type 1"
"RatioFormulations=W1/W3 (#1/532)	W1/W4 (#1/488)	W3/W4 (532/488)"
"FeatureType=Circular"
"Barcode="
"BackgroundSubtraction=LocalFeature"
"ImageOrigin=0, 0"
"JpegOrigin=3780, 0"
"Creator=GenePix Pro 6.1.0.2"
"Scanner=GenePix 4200A 01 Autoloader [2]"
"FocusPosition=0"
"Temperature=23.4375"
"LinesAveraged=2"
"Comment="
"PMTGain=630	530"
"ScanPower=100	100"
"LaserPower=2.73438	2.5592"
"Filters=Standard Green	Standard Blue"
"ScanRegion=720,0,3832,13800"
"Supplier="
"Block"	"Column"	"Row"	"Name"	"ID"	"X"	"Y"	"Dia."	"F532 Median"	"F532 Mean"	"F532 SD"	"F532 CV"	"B532"	"B532 Median"	"B532 Mean"	"B532 SD"	"B532 CV"	"% > B532+1SD"	"% > B532+2SD"	"F532 % Sat."	"F488 Median"	"F488 Mean"	"F488 SD"	"F488 CV"	"B488"	"B488 Median"	"B488 Mean"	"B488 SD"	"B488 CV"	"% > B488+1SD"	"% > B488+2SD"	"F488 % Sat."	"Ratio of Medians (#1/532)"	"Ratio of Means (#1/532)"	"Median of Ratios (#1/532)"	"Mean of Ratios (#1/532)"	"Ratios SD (#1/532)"	"Rgn Ratio (#1/532)"	"Rgn R2 (#1/532)"	"Ratio of Medians (#1/488)"	"Ratio of Means (#1/488)"	"Median of Ratios (#1/488)"	"Mean of Ratios (#1/488)"	"Ratios SD (#1/488)"	"Rgn Ratio (#1/488)"	"Rgn R2 (#1/488)"	"Ratio of Medians (532/488)"	"Ratio of Means (532/488)"	"Median of Ratios (532/488)"	"Mean of Ratios (532/488)"	"Ratios SD (532/488)"	"Rgn Ratio (532/488)"	"Rgn R2 (532/488)"	"F Pixels"	"B Pixels"	"Circularity"	"Sum of Medians (#1/532)"	"Sum of Medians (#1/488)"	"Sum of Medians (532/488)"	"Sum of Means (#1/532)"	"Sum of Means (#1/488)"	"Sum of Means (532/488)"	"Log Ratio (#1/532)"	"Log Ratio (#1/488)"	"Log Ratio (532/488)"	"F532 Median - B532"	"F488 Median - B488"	"F532 Mean - B532"	"F488 Mean - B488"	"F532 Total Intensity"	"F488 Total Intensity"	"SNR 532"	"SNR 488"	"Flags"	"Normalize"	"Autoflag"
1	1	1	"A1"	"A1"	4115	8850	100	1559	1577	536	33	1229	1229	1284	529	41	36	9	0	4804	6960	5495	78	1786	1786	2051	1432	69	52	50	0	0.000	0.000	0.000	0.000	0.000	0.000	0.000	0.000	0.000	0.000	0.000	0.000	0.000	0.000	0.109	0.067	0.102	0.149	5.627	0.065	0.172	316	2384	100	330	3018	3348	348	5174	5522	Error	Error	-3.193	330	3018	348	5174	498393	2199463	0.554	3.428	0	0	0
1	2	1	"A1"	"A1"	4410	8845	100	1514	1649	730	44	1183	1183	1256	1037	82	21	3	0	5520	8234	6571	79	1816	1816	2289	2004	87	52	49	0	0.000	0.000	0.000	0.000	0.000	0.000	0.000	0.000	0.000	0.000	0.000	0.000	0.000	0.000	0.089	0.073	0.098	0.164	5.867	0.071	0.344	316	2384	100	331	3704	4035	466	6418	6884	Error	Error	-3.484	331	3704	466	6418	521048	2602035	0.379	2.967	0	0	0
1	3	1	"A1"	"A1"	4710	8845	100	1439	1514	585	38	1132	1132	1177	434	36	38	16	0	6822	7392	5215	70	1784	1784	2129	1474	69	57	53	0	0.000	0.000	0.000	0.000	0.000	0.000	0.000	0.000	0.000	0.000	0.000	0.000	0.000	0.000	0.061	0.068	0.095	0.133	6.292	0.057	0.193	316	2384	100	307	5038	5345	382	5608	5990	Error	Error	-4.037	307	5038	382	5608	478431	2335770	0.776	3.571	0	0	0
1	4	1	"A2"	"A2"	5010	8845	100	1491	1545	589	38	1192	1192	1255	549	43	33	11	0	4130	5979	4105	68	1878	1878	2594	2793	107	46	33	0	0.000	0.000	0.000	0.000	0.000	0.000	0.000	0.000	0.000	0.000	0.000	0.000	0.000	0.000	0.133	0.086	0.128	0.150	4.168	0.076	0.260	316	2384	100	299	2252	2551	353	4101	4454	Error	Error	-2.913	299	2252	353	4101	488267	1889362	0.528	1.212	0	0	0
1	5	1	"A2"	"A2"	5310	8845	100	1446	1571	643	40	1143	1143	1228	1188	96	11	0	0	5699	7818	5545	70	1851	1851	2512	2572	102	57	45	0	0.000	0.000	0.000	0.000	0.000	0.000	0.000	0.000	0.000	0.000	0.000	0.000	0.000	0.000	0.079	0.072	0.101	0.107	3.741	0.065	0.290	316	2384	100	303	3848	4151	428	5967	6395	Error	Error	-3.667	303	3848	428	5967	496531	2470385	0.289	2.063	0	0	0
1	6	1	"A2"	"A2"	5610	8845	100	1363	1518	906	59	1095	1095	1165	563	48	32	9	0	4068	5924	4050	68	1800	1800	2192	1530	69	55	46	0	0.000	0.000	0.000	0.000	0.000	0.000	0.000	0.000	0.000	0.000	0.000	0.000	0.000	0.000	0.118	0.103	0.143	0.179	4.502	0.072	0.117	316	2384	100	268	2268	2536	423	4124	4547	Error	Error	-3.081	268	2268	423	4124	479653	1872064	0.627	2.439	0	0	0
1	7	1	"A3"	"A3"	5910	8845	100	1380	1662	1992	119	1098	1098	1157	444	38	39	17	0	2222	4673	3955	84	1779	1779	2084	1363	65	36	33	0	0.000	0.000	0.000	0.000	0.000	0.000	0.000	0.000	0.000	0.000	0.000	0.000	0.000	0.000	0.637	0.195	0.262	0.386	7.744	0.079	0.037	316	2384	100	282	443	725	564	2894	3458	Error	Error	-0.652	282	443	564	2894	525304	1476535	1.137	1.899	0	0	0
1	8	1	"A3"	"A3"	6210	8840	100	1362	1475	668	45	1154	1154	1204	455	37	32	16	0	2368	6088	5885	96	1838	1838	2135	1296	60	41	37	0	0.000	0.000	0.000	0.000	0.000	0.000	0.000	0.000	0.000	0.000	0.000	0.000	0.000	0.000	0.392	0.076	0.153	0.231	5.618	0.073	0.258	316	2384	100	208	530	738	321	4250	4571	Error	Error	-1.349	208	530	321	4250	466169	1923687	0.596	3.050	0	0	0
1	9	1	"A3"	"A3"	6510	8840	100	1242	1332	520	39	1105	1105	1147	445	38	31	10	0	2307	4828	3844	79	1798	1798	2070	1062	51	42	40	0	0.000	0.000	0.000	0.000	0.000	0.000	0.000	0.000	0.000	0.000	0.000	0.000	0.000	0.000	0.269	0.075	0.162	0.256	6.800	0.069	0.121	316	2384	100	137	509	646	227	3030	3257	Error	Error	-1.893	137	509	227	3030	420764	1525682	0.416	2.597	0	0	0
1	10	1	"A4"	"A4"	6810	8840	100	1271	1309	444	33	1132	1132	1195	531	44	21	1	0	2154	4263	3337	78	1818	1818	2232	1774	79	35	32	0	0.000	0.000	0.000	0.000	0.000	0.000	0.000	0.000	0.000	0.000	0.000	0.000	0.000	0.000	0.414	0.072	0.158	0.274	8.536	0.063	0.162	316	2384	100	139	336	475	177	2445	2622	Error	Error	-1.273	139	336	177	2445	413693	1347154	0.215	1.145	0	0	0
1	11	1	"A4"	"A4"	7110	8840	100	1372	1474	567	38	1178	1178	1220	455	37	32	12	0	2442	5472	4209	76	1863	1863	2170	1318	60	47	43	0	0.000	0.000	0.000	0.000	0.000	0.000	0.000	0.000	0.000	0.000	0.000	0.000	0.000	0.000	0.335	0.082	0.141	0.198	6.196	0.075	0.200	316	2384	100	194	579	773	296	3609	3905	Error	Error	-1.578	194	579	296	3609	465875	1729040	0.558	2.505	0	0	0
1	12	1	"A4"	"A4"	7410	8840	100	1443	1458	511	35	1213	1213	1252	477	38	30	7	0	2557	4952	3611	72	1896	1896	2331	1846	79	44	38	0	0.000	0.000	0.000	0.000	0.000	0.000	0.000	0.000	0.000	0.000	0.000	0.000	0.000	0.000	0.348	0.080	0.157	0.293	6.680	0.068	0.196	316	2384	100	230	661	891	245	3056	3301	Error	Error	-1.523	230	661	245	3056	460727	1564915	0.432	1.420	0	0	0
1	13	1	"A5"	"A5"	7710	8840	100	1252	1282	478	37	1173	1173	1210	422	34	23	6	0	2145	3261	2095	64	1892	1892	2020	712	35	36	32	0	0.000	0.000	0.000	0.000	0.000	0.000	0.000	0.000	0.000	0.000	0.000	0.000	0.000	0.000	0.312	0.080	0.413	0.556	8.127	0.068	0.052	316	2384	100	79	253	332	109	1369	1478	Error	Error	-1.679	79	253	109	1369	405077	1030524	0.171	1.743	0	0	0
1	14	1	"A5"	"A5"	8005	8835	100	1303	1354	471	34	1173	1173	1233	583	47	17	2	0	2116	4027	3404	84	1885	1885	2009	741	36	33	30	0	0.000	0.000	0.000	0.000	0.000	0.000	0.000	0.000	0.000	0.000	0.000	0.000	0.000	0.000	0.563	0.085	0.336	0.369	7.857	0.069	0.106	316	2384	100	130	231	361	181	2142	2323	Error	Error	-0.829	130	231	181	2142	427754	1272520	0.208	2.723	0	0	0
1	15	1	"A5"	"A5"	8305	8835	100	1307	1381	526	38	1238	1238	1281	449	35	26	7	0	2305	3968	3039	76	1930	1930	1987	422	21	46	37	0	0.000	0.000	0.000	0.000	0.000	0.000	0.000	0.000	0.000	0.000	0.000	0.000	0.000	0.000	0.184	0.070	0.298	0.418	7.852	0.074	0.077	316	2384	100	69	375	444	143	2038	2181	Error	Error	-2.442	69	375	143	2038	436357	1253851	0.223	4.694	0	0	0
1	16	1	"A6"	"A6"	8605	8835	100	1440	1507	522	34	1427	1427	2036	5340	262	0	0	0	2384	3620	2408	66	2107	2107	2949	5375	182	11	0	0	0.000	0.000	0.000	0.000	0.000	0.000	0.000	0.000	0.000	0.000	0.000	0.000	0.000	0.000	0.047	0.053	0.320	0.398	6.205	0.096	0.157	316	2384	100	13	277	290	80	1513	1593	Error	Error	-4.413	13	277	80	1513	476323	1143959	-0.099	0.125	0	0	0
1	17	1	"A6"	"A6"	8905	8835	100	1616	1713	596	34	1516	1516	1567	775	49	17	2	0	2526	4282	2965	69	2240	2240	2422	1010	41	34	33	0	0.000	0.000	0.000	0.000	0.000	0.000	0.000	0.000	0.000	0.000	0.000	0.000	0.000	0.000	0.350	0.096	0.326	0.434	6.674	0.086	0.109	316	2384	100	100	286	386	197	2042	2239	Error	Error	-1.516	100	286	197	2042	541191	1353175	0.188	1.842	0	0	0
1	18	1	"A6"	"A6"	9205	8835	100	1722	1778	624	35	1485	1485	1517	475	31	35	14	0	2533	5084	4594	90	2199	2199	2502	1366	54	36	31	0	0.000	0.000	0.000	0.000	0.000	0.000	0.000	0.000	0.000	0.000	0.000	0.000	0.000	0.000	0.710	0.102	0.245	0.369	6.192	0.081	0.231	316	2384	100	237	334	571	293	2885	3178	Error	Error	-0.495	237	334	293	2885	561818	1606548	0.549	1.890	0	0	0
1	1	2	"A7"	"A7"	4115	9150	100	1233	1278	445	34	1111	1111	1165	883	75	7	0	0	2029	2975	1740	58	1699	1699	1892	914	48	37	31	0	0.000	0.000	0.000	0.000	0.000	0.000	0.000	0.000	0.000	0.000	0.000	0.000	0.000	0.000	0.370	0.131	0.342	0.419	6.662	0.079	0.067	316	2384	100	122	330	452	167	1276	1443	Error	Error	-1.436	122	330	167	1276	403736	940104	0.128	1.185	0	0	0
1	2	2	"A7"	"A7"	4415	9145	100	1262	1324	597	45	1088	1088	1132	432	38	28	9	0	2101	4175	3464	82	1748	1748	1857	666	35	38	35	0	0.000	0.000	0.000	0.000	0.000	0.000	0.000	0.000	0.000	0.000	0.000	0.000	0.000	0.000	0.493	0.097	0.178	0.279	7.204	0.072	0.100	316	2384	100	174	353	527	236	2427	2663	Error	Error	-1.021	174	353	236	2427	418265	1319286	0.444	3.480	0	0	0
1	3	2	"A7"	"A7"	4715	9145	100	1225	1291	498	38	1072	1072	1158	913	78	7	0	0	2127	4430	3716	83	1758	1758	1852	554	29	44	40	0	0.000	0.000	0.000	0.000	0.000	0.000	0.000	0.000	0.000	0.000	0.000	0.000	0.000	0.000	0.415	0.082	0.162	0.263	7.290	0.077	0.093	316	2384	100	153	369	522	219	2672	2891	Error	Error	-1.270	153	369	219	2672	407805	1399868	0.146	4.653	0	0	0
1	4	2	"A8"	"A8"	5015	9145	100	1239	1330	544	40	1071	1071	1119	437	39	35	16	0	2276	5119	4376	85	1744	1744	2059	1458	70	40	38	0	0.000	0.000	0.000	0.000	0.000	0.000	0.000	0.000	0.000	0.000	0.000	0.000	0.000	0.000	0.316	0.077	0.138	0.260	6.829	0.072	0.222	316	2384	100	168	532	700	259	3375	3634	Error	Error	-1.663	168	532	259	3375	420344	1617496	0.483	2.099	0	0	0
1	5	2	"A8"	"A8"	5315	9145	100	1373	1575	1378	87	1067	1067	1119	439	39	39	19	0	2574	5831	4773	81	1748	1748	2095	1521	72	47	44	0	0.000	0.000	0.000	0.000	0.000	0.000	0.000	0.000	0.000	0.000	0.000	0.000	0.000	0.000	0.370	0.124	0.156	0.236	6.363	0.132	0.309	316	2384	100	306	826	1132	508	4083	4591	Error	Error	-1.433	306	826	508	4083	497670	1842653	1.039	2.456	0	0	0
1	6	2	"A8"	"A8"	5615	9145	100	1342	1486	785	52	1076	1076	1123	467	41	39	18	0	2993	6354	5068	79	1765	1765	2136	1564	73	48	46	0	0.000	0.000	0.000	0.000	0.000	0.000	0.000	0.000	0.000	0.000	0.000	0.000	0.000	0.000	0.217	0.089	0.121	0.204	5.928	0.082	0.293	316	2384	100	266	1228	1494	410	4589	4999	Error	Error	-2.207	266	1228	410	4589	469464	2008014	0.777	2.697	0	0	0
1	7	2	"A9"	"A9"	5915	9145	100	1237	1310	512	39	1092	1092	1125	426	37	31	10	0	2203	3992	2805	70	1769	1769	1975	1006	50	41	38	0	0.000	0.000	0.000	0.000	0.000	0.000	0.000	0.000	0.000	0.000	0.000	0.000	0.000	0.000	0.334	0.098	0.181	0.250	5.570	0.090	0.165	316	2384	100	145	434	579	218	2223	2441	Error	Error	-1.582	145	434	218	2223	413841	1261495	0.434	2.005	0	0	0
1	8	2	"A9"	"A9"	6215	9145	100	1282	1439	708	49	1081	1081	1129	422	37	37	18	0	2600	5837	5056	86	1774	1774	1963	808	41	50	44	0	0.000	0.000	0.000	0.000	0.000	0.000	0.000	0.000	0.000	0.000	0.000	0.000	0.000	0.000	0.243	0.088	0.139	0.236	6.715	0.087	0.266	316	2384	100	201	826	1027	358	4063	4421	Error	Error	-2.039	201	826	358	4063	454625	1844639	0.735	4.795	0	0	0
1	9	2	"A9"	"A9"	6515	9140	100	1317	1392	579	41	1074	1074	1134	550	48	32	11	0	2362	5454	4666	85	1783	1783	1989	899	45	45	43	0	0.000	0.000	0.000	0.000	0.000	0.000	0.000	0.000	0.000	0.000	0.000	0.000	0.000	0.000	0.420	0.087	0.148	0.263	6.113	0.082	0.270	316	2384	100	243	579	822	318	3671	3989	Error	Error	-1.253	243	579	318	3671	439796	1723494	0.469	3.854	0	0	0
1	10	2	"A10"	"A10"	6815	9140	100	1303	1370	593	43	1101	1101	1143	418	36	35	16	0	2903	5162	3829	74	1790	1790	2116	1597	75	46	43	0	0.000	0.000	0.000	0.000	0.000	0.000	0.000	0.000	0.000	0.000	0.000	0.000	0.000	0.000	0.181	0.080	0.149	0.251	6.754	0.083	0.266	316	2384	100	202	1113	1315	269	3372	3641	Error	Error	-2.462	202	1113	269	3372	432902	1631096	0.543	1.907	0	0	0
1	11	2	"A10"	"A10"	7115	9140	100	1287	1334	485	36	1097	1097	1127	407	36	33	12	0	2161	3790	2603	68	1764	1764	2006	1017	50	42	38	0	0.000	0.000	0.000	0.000	0.000	0.000	0.000	0.000	0.000	0.000	0.000	0.000	0.000	0.000	0.479	0.117	0.220	0.324	5.605	0.088	0.148	316	2384	100	190	397	587	237	2026	2263	Error	Error	-1.063	190	397	237	2026	421694	1197697	0.509	1.754	0	0	0
1	12	2	"A10"	"A10"	7415	9140	100	1385	1436	592	41	1111	1111	1157	439	37	37	16	0	3341	5860	4395	75	1804	1804	2202	1579	71	50	45	0	0.000	0.000	0.000	0.000	0.000	0.000	0.000	0.000	0.000	0.000	0.000	0.000	0.000	0.000	0.178	0.080	0.140	0.250	6.264	0.087	0.323	316	2384	100	274	1537	1811	325	4056	4381	Error	Error	-2.488	274	1537	325	4056	453703	1851773	0.636	2.317	0	0	0
1	13	2	"A11"	"A11"	7715	9140	100	1224	1280	481	37	1150	1150	1194	445	37	22	6	0	2932	4268	2891	67	1840	1840	2061	1194	57	48	45	0	0.000	0.000	0.000	0.000	0.000	0.000	0.000	0.000	0.000	0.000	0.000	0.000	0.000	0.000	0.068	0.054	0.169	0.258	5.626	0.079	0.161	316	2384	100	74	1092	1166	130	2428	2558	Error	Error	-3.883	74	1092	130	2428	404598	1348590	0.193	1.848	0	0	0
1	14	2	"A11"	"A11"	8010	9140	100	1257	1349	553	40	1143	1143	1198	478	39	25	7	0	2128	3795	3244	85	1857	1857	2062	833	40	35	31	0	0.000	0.000	0.000	0.000	0.000	0.000	0.000	0.000	0.000	0.000	0.000	0.000	0.000	0.000	0.421	0.106	0.337	0.379	6.137	0.081	0.116	316	2384	100	114	271	385	206	1938	2144	Error	Error	-1.249	114	271	206	1938	426182	1199106	0.316	2.080	0	0	0
1	15	2	"A11"	"A11"	8310	9135	100	1366	1387	520	37	1196	1196	1252	587	46	19	4	0	2293	4448	3803	85	1907	1907	2109	882	41	40	36	0	0.000	0.000	0.000	0.000	0.000	0.000	0.000	0.000	0.000	0.000	0.000	0.000	0.000	0.000	0.440	0.075	0.188	0.340	6.391	0.083	0.116	316	2384	100	170	386	556	191	2541	2732	Error	Error	-1.183	170	386	191	2541	438249	1405430	0.230	2.652	0	0	0
1	16	2	"A12"	"A12"	8610	9135	100	1341	1397	504	36	1258	1258	1313	479	36	22	5	0	2313	3536	2366	66	1959	1959	2397	1959	81	32	13	0	0.000	0.000	0.000	0.000	0.000	0.000	0.000	0.000	0.000	0.000	0.000	0.000	0.000	0.000	0.234	0.088	0.253	0.408	7.117	0.077	0.146	316	2384	100	83	354	437	139	1577	1716	Error	Error	-2.093	83	354	139	1577	441341	1117437	0.175	0.581	0	0	0
1	17	2	"A12"	"A12"	8910	9135	100	1351	1434	552	38	1311	1311	1377	820	59	9	1	0	2613	4045	2616	64	2005	2005	2105	645	30	49	42	0	0.000	0.000	0.000	0.000	0.000	0.000	0.000	0.000	0.000	0.000	0.000	0.000	0.000	0.000	0.066	0.060	0.282	0.337	6.648	0.103	0.017	316	2384	100	40	608	648	123	2040	2163	Error	Error	-3.926	40	608	123	2040	453182	1278106	0.070	3.008	0	0	0
1	18	2	"A12"	"A12"	9210	9135	100	1659	1706	620	36	1367	1367	1400	500	35	36	14	0	2674	5886	4785	81	2034	2034	2234	892	39	45	42	0	0.000	0.000	0.000	0.000	0.000	0.000	0.000	0.000	0.000	0.000	0.000	0.000	0.000	0.000	0.456	0.088	0.166	0.248	5.863	0.081	0.220	316	2384	100	292	640	932	339	3852	4191	Error	Error	-1.132	292	640	339	3852	539024	1859828	0.612	4.094	0	0	0
1	1	3	"A13"	"A13"	4120	9450	100	1151	1226	641	52	993	993	1046	471	45	29	8	0	2243	4684	3740	79	1633	1633	2072	1857	89	42	37	0	0.000	0.000	0.000	0.000	0.000	0.000	0.000	0.000	0.000	0.000	0.000	0.000	0.000	0.000	0.259	0.076	0.159	0.248	6.794	0.084	0.220	316	2384	100	158	610	768	233	3051	3284	Error	Error	-1.949	158	610	233	3051	387420	1480150	0.382	1.407	0	0	0
1	2	3	"A13"	"A13"	4420	9450	100	1183	1314	599	45	1037	1037	1094	426	38	36	16	0	2104	5176	4567	88	1703	1703	2101	1606	76	40	37	0	0.000	0.000	0.000	0.000	0.000	0.000	0.000	0.000	0.000	0.000	0.000	0.000	0.000	0.000	0.364	0.080	0.133	0.256	7.357	0.082	0.303	316	2384	100	146	401	547	277	3473	3750	Error	Error	-1.458	146	401	277	3473	415326	1635546	0.516	1.915	0	0	0
1	3	3	"A13"	"A13"	4720	9445	100	1229	1336	575	43	1081	1081	1137	465	40	29	14	0	2126	5346	4668	87	1752	1752	2230	1833	82	40	36	0	0.000	0.000	0.000	0.000	0.000	0.000	0.000	0.000	0.000	0.000	0.000	0.000	0.000	0.000	0.396	0.071	0.128	0.205	6.112	0.080	0.328	316	2384	100	148	374	522	255	3594	3849	Error	Error	-1.337	148	374	255	3594	422137	1689434	0.428	1.700	0	0	0
1	4	3	"A14"	"A14"	5020	9445	100	1176	1224	443	36	1060	1060	1107	431	38	20	6	0	2027	4100	3270	79	1717	1717	2131	1615	75	36	34	0	0.000	0.000	0.000	0.000	0.000	0.000	0.000	0.000	0.000	0.000	0.000	0.000	0.000	0.000	0.374	0.069	0.211	0.254	6.337	0.079	0.215	316	2384	100	116	310	426	164	2383	2547	Error	Error	-1.418	116	310	164	2383	386855	1295584	0.271	1.219	0	0	0
1	5	3	"A14"	"A14"	5320	9445	100	1229	1294	484	37	1065	1065	1124	484	43	29	8	0	2147	4107	3095	75	1738	1738	2081	1328	63	37	36	0	0.000	0.000	0.000	0.000	0.000	0.000	0.000	0.000	0.000	0.000	0.000	0.000	0.000	0.000	0.401	0.097	0.205	0.308	7.239	0.081	0.136	316	2384	100	164	409	573	229	2369	2598	Error	Error	-1.318	164	409	229	2369	409000	1297867	0.351	1.526	0	0	0
1	6	3	"A14"	"A14"	5620	9445	100	1305	1382	601	43	1076	1076	1117	421	37	34	15	0	2250	4858	3746	77	1778	1778	2131	1367	64	43	39	0	0.000	0.000	0.000	0.000	0.000	0.000	0.000	0.000	0.000	0.000	0.000	0.000	0.000	0.000	0.485	0.099	0.155	0.273	7.281	0.105	0.187	316	2384	100	229	472	701	306	3080	3386	Error	Error	-1.043	229	472	306	3080	436774	1535278	0.629	1.995	0	0	0
1	7	3	"A15"	"A15"	5920	9445	100	1196	1292	713	55	1082	1082	1139	455	39	25	5	0	2762	4042	2688	66	1775	1775	1945	897	46	50	46	0	0.000	0.000	0.000	0.000	0.000	0.000	0.000	0.000	0.000	0.000	0.000	0.000	0.000	0.000	0.116	0.093	0.173	0.253	6.391	0.115	0.142	316	2384	100	114	987	1101	210	2267	2477	Error	Error	-3.114	114	987	210	2267	408201	1277318	0.336	2.338	0	0	0
1	8	3	"A15"	"A15"	6220	9445	100	1286	1416	731	51	1076	1076	1121	412	36	36	14	0	2328	5031	4046	80	1792	1792	1994	843	42	46	42	0	0.000	0.000	0.000	0.000	0.000	0.000	0.000	0.000	0.000	0.000	0.000	0.000	0.000	0.000	0.392	0.105	0.140	0.226	6.026	0.075	0.136	316	2384	100	210	536	746	340	3239	3579	Error	Error	-1.352	210	536	340	3239	447500	1589774	0.716	3.603	0	0	0
1	9	3	"A15"	"A15"	6520	9440	100	1247	1308	528	40	1122	1122	1163	467	40	27	7	0	2198	4849	4097	84	1794	1794	1992	892	44	42	39	0	0.000	0.000	0.000	0.000	0.000	0.000	0.000	0.000	0.000	0.000	0.000	0.000	0.000	0.000	0.309	0.061	0.152	0.276	7.765	0.072	0.154	316	2384	100	125	404	529	186	3055	3241	Error	Error	-1.692	125	404	186	3055	413253	1532429	0.310	3.203	0	0	0
1	10	3	"A16"	"A16"	6820	9440	100	1286	1354	541	39	1076	1076	1145	589	51	24	6	0	2169	4096	3050	74	1785	1785	2045	1161	56	41	36	0	0.000	0.000	0.000	0.000	0.000	0.000	0.000	0.000	0.000	0.000	0.000	0.000	0.000	0.000	0.547	0.120	0.200	0.338	6.472	0.075	0.132	316	2384	100	210	384	594	278	2311	2589	Error	Error	-0.871	210	384	278	2311	427792	1294211	0.355	1.767	0	0	0
1	11	3	"A16"	"A16"	7120	9440	100	1232	1352	615	45	1080	1080	1136	489	43	28	11	0	2274	4587	3669	79	1789	1789	1988	870	43	43	38	0	0.000	0.000	0.000	0.000	0.000	0.000	0.000	0.000	0.000	0.000	0.000	0.000	0.000	0.000	0.313	0.097	0.186	0.273	6.811	0.086	0.176	316	2384	100	152	485	637	272	2798	3070	Error	Error	-1.674	152	485	272	2798	427124	1449522	0.442	2.987	0	0	0
1	12	3	"A16"	"A16"	7420	9440	100	1373	1428	546	38	1128	1128	1172	502	42	32	9	0	2372	4979	3923	78	1821	1821	2049	1073	52	44	40	0	0.000	0.000	0.000	0.000	0.000	0.000	0.000	0.000	0.000	0.000	0.000	0.000	0.000	0.000	0.445	0.095	0.200	0.281	5.933	0.075	0.180	316	2384	100	245	551	796	300	3158	3458	Error	Error	-1.169	245	551	300	3158	451104	1573251	0.510	2.731	0	0	0
1	13	3	"A17"	"A17"	7720	9440	100	1201	1232	462	37	1119	1119	1165	463	39	20	6	0	2247	3066	1534	50	1821	1821	1960	698	35	43	39	0	0.000	0.000	0.000	0.000	0.000	0.000	0.000	0.000	0.000	0.000	0.000	0.000	0.000	0.000	0.192	0.091	0.304	0.390	5.666	0.086	0.045	316	2384	100	82	426	508	113	1245	1358	Error	Error	-2.377	82	426	113	1245	389452	968753	0.145	1.585	0	0	0
1	14	3	"A17"	"A17"	8015	9440	100	1272	1353	713	52	1139	1139	1219	671	55	15	2	0	2080	2922	1535	52	1841	1841	2002	758	37	37	32	0	0.000	0.000	0.000	0.000	0.000	0.000	0.000	0.000	0.000	0.000	0.000	0.000	0.000	0.000	0.556	0.198	0.527	0.547	5.079	0.123	0.050	316	2384	100	133	239	372	214	1081	1295	Error	Error	-0.846	133	239	214	1081	427554	923265	0.200	1.214	0	0	0
1	15	3	"A17"	"A17"	8315	9440	100	1249	1308	626	47	1159	1159	1216	734	60	9	1	0	2188	3326	2087	62	1857	1857	1976	594	30	42	37	0	0.000	0.000	0.000	0.000	0.000	0.000	0.000	0.000	0.000	0.000	0.000	0.000	0.000	0.000	0.272	0.101	0.304	0.342	5.700	0.108	0.073	316	2384	100	90	331	421	149	1469	1618	Error	Error	-1.879	90	331	149	1469	413470	1051138	0.125	2.273	0	0	0
1	16	3	"A18"	"A18"	8615	9435	100	1233	1276	452	35	1164	1164	1215	437	35	21	3	0	2112	2962	1523	51	1913	1913	2099	819	39	35	31	0	0.000	0.000	0.000	0.000	0.000	0.000	0.000	0.000	0.000	0.000	0.000	0.000	0.000	0.000	0.347	0.107	0.571	0.592	6.887	0.110	0.095	316	2384	100	69	199	268	112	1049	1161	Error	Error	-1.528	69	199	112	1049	403142	935968	0.140	1.054	0	0	0
1	17	3	"A18"	"A18"	8915	9435	100	1442	1604	1017	63	1265	1265	1320	597	45	28	8	0	2393	4389	3174	72	1963	1963	2161	838	38	40	38	0	0.000	0.000	0.000	0.000	0.000	0.000	0.000	0.000	0.000	0.000	0.000	0.000	0.000	0.000	0.412	0.140	0.218	0.318	6.460	0.141	0.139	316	2384	100	177	430	607	339	2426	2765	Error	Error	-1.281	177	430	339	2426	506731	1386913	0.476	2.659	0	0	0
1	18	3	"A18"	"A18"	9215	9435	100	1477	1569	591	37	1267	1267	1332	530	39	30	10	0	2728	4776	3377	70	2007	2007	2170	749	34	49	44	0	0.000	0.000	0.000	0.000	0.000	0.000	0.000	0.000	0.000	0.000	0.000	0.000	0.000	0.000	0.291	0.109	0.168	0.268	6.082	0.115	0.156	316	2384	100	210	721	931	302	2769	3071	Error	Error	-1.780	210	721	302	2769	495753	1509281	0.447	3.479	0	0	0
1	1	4	"A19"	"A19"	4125	9750	100	1140	1189	431	36	1042	1042	1089	415	38	23	6	0	2068	3959	3116	78	1680	1680	1950	1252	64	41	33	0	0.000	0.000	0.000	0.000	0.000	0.000	0.000	0.000	0.000	0.000	0.000	0.000	0.000	0.000	0.253	0.065	0.216	0.308	7.415	0.077	0.200	316	2384	100	98	388	486	147	2279	2426	Error	Error	-1.985	98	388	147	2279	375754	1251050	0.241	1.605	0	0	0
1	2	4	"A19"	"A19"	4425	9750	100	1156	1241	517	41	1032	1032	1085	463	42	28	10	0	2445	4470	3424	76	1704	1704	1917	1054	54	47	43	0	0.000	0.000	0.000	0.000	0.000	0.000	0.000	0.000	0.000	0.000	0.000	0.000	0.000	0.000	0.167	0.076	0.168	0.228	6.333	0.249	0.361	316	2384	100	124	741	865	209	2766	2975	Error	Error	-2.579	124	741	209	2766	392264	1412581	0.337	2.422	0	0	0
1	3	4	"A19"	"A19"	4725	9750	100	1323	1403	557	39	1055	1055	1107	482	43	36	14	0	3987	6439	4957	76	1753	1753	1981	984	49	53	50	0	0.000	0.000	0.000	0.000	0.000	0.000	0.000	0.000	0.000	0.000	0.000	0.000	0.000	0.000	0.120	0.074	0.110	0.176	5.708	0.078	0.296	316	2384	100	268	2234	2502	348	4686	5034	Error	Error	-3.059	268	2234	348	4686	443407	2034665	0.614	4.530	0	0	0
1	4	4	"A20"	"A20"	5025	9745	100	1314	1360	561	41	1029	1029	1072	441	41	39	16	0	3519	6049	4691	77	1718	1718	2012	1573	78	50	46	0	0.000	0.000	0.000	0.000	0.000	0.000	0.000	0.000	0.000	0.000	0.000	0.000	0.000	0.000	0.158	0.076	0.114	0.200	6.388	0.070	0.230	316	2384	100	285	1801	2086	331	4331	4662	Error	Error	-2.660	285	1801	331	4331	429731	1911520	0.653	2.566	0	0	0
1	5	4	"A20"	"A20"	5325	9745	100	1337	1399	563	40	1072	1072	1119	490	43	35	13	0	2652	6896	5957	86	1745	1745	2344	2436	103	44	41	0	0.000	0.000	0.000	0.000	0.000	0.000	0.000	0.000	0.000	0.000	0.000	0.000	0.000	0.000	0.292	0.063	0.093	0.187	7.063	0.067	0.291	316	2384	100	265	907	1172	327	5151	5478	Error	Error	-1.775	265	907	327	5151	442091	2179000	0.571	1.869	0	0	0
1	6	4	"A20"	"A20"	5625	9745	100	1295	1427	631	44	1063	1063	1147	710	61	27	6	0	4401	8055	6552	81	1782	1782	2378	2409	101	50	47	0	0.000	0.000	0.000	0.000	0.000	0.000	0.000	0.000	0.000	0.000	0.000	0.000	0.000	0.000	0.089	0.058	0.094	0.148	5.786	0.064	0.376	316	2384	100	232	2619	2851	364	6273	6637	Error	Error	-3.497	232	2619	364	6273	451009	2545269	0.394	2.357	0	0	0
1	7	4	"A21"	"A21"	5925	9745	100	1295	1326	536	40	1060	1060	1094	424	38	36	12	0	2294	5348	4465	83	1778	1778	2121	1574	74	42	38	0	0.000	0.000	0.000	0.000	0.000	0.000	0.000	0.000	0.000	0.000	0.000	0.000	0.000	0.000	0.455	0.075	0.126	0.236	7.513	0.070	0.244	316	2384	100	235	516	751	266	3570	3836	Error	Error	-1.135	235	516	266	3570	419008	1690072	0.547	2.050	0	0	0
1	8	4	"A21"	"A21"	6225	9745	100	1268	1352	550	40	1057	1057	1114	475	42	34	13	0	2633	6075	4845	79	1785	1785	2079	1202	57	48	43	0	0.000	0.000	0.000	0.000	0.000	0.000	0.000	0.000	0.000	0.000	0.000	0.000	0.000	0.000	0.249	0.069	0.118	0.206	6.139	0.065	0.202	316	2384	100	211	848	1059	295	4290	4585	Error	Error	-2.007	211	848	295	4290	427236	1919556	0.501	3.324	0	0	0
1	9	4	"A21"	"A21"	6525	9745	100	1261	1336	526	39	1088	1088	1131	432	38	34	12	0	3139	5719	4218	73	1770	1770	2180	1874	85	47	45	0	0.000	0.000	0.000	0.000	0.000	0.000	0.000	0.000	0.000	0.000	0.000	0.000	0.000	0.000	0.126	0.063	0.113	0.174	6.065	0.070	0.250	316	2384	100	173	1369	1542	248	3949	4197	Error	Error	-2.984	173	1369	248	3949	422278	1807205	0.475	1.888	0	0	0
1	10	4	"A22"	"A22"	6825	9740	100	1369	1447	653	45	1060	1060	1103	412	37	42	20	0	8009	7053	4823	68	1806	1806	2123	1723	81	57	55	0	0.000	0.000	0.000	0.000	0.000	0.000	0.000	0.000	0.000	0.000	0.000	0.000	0.000	0.000	0.050	0.074	0.099	0.156	5.767	0.078	0.284	316	2384	100	309	6203	6512	387	5247	5634	Error	Error	-4.327	309	6203	387	5247	457220	2228879	0.835	2.861	0	0	0
1	11	4	"A22"	"A22"	7125	9740	100	1324	1365	561	41	1074	1074	1125	439	39	35	14	0	3809	6203	4530	73	1801	1801	2254	2142	95	49	46	0	0.000	0.000	0.000	0.000	0.000	0.000	0.000	0.000	0.000	0.000	0.000	0.000	0.000	0.000	0.125	0.066	0.111	0.166	5.824	0.072	0.345	316	2384	100	250	2008	2258	291	4402	4693	Error	Error	-3.006	250	2008	291	4402	431427	1960145	0.547	1.844	0	0	0
1	12	4	"A22"	"A22"	7425	9740	100	1415	1477	578	39	1122	1122	1186	540	45	36	10	0	7292	6759	4590	67	1830	1830	2238	1792	80	56	54	0	0.000	0.000	0.000	0.000	0.000	0.000	0.000	0.000	0.000	0.000	0.000	0.000	0.000	0.000	0.054	0.072	0.103	0.132	5.222	0.080	0.268	316	2384	100	293	5462	5755	355	4929	5284	Error	Error	-4.220	293	5462	355	4929	466643	2135708	0.539	2.523	0	0	0
1	13	4	"A23"	"A23"	7720	9740	100	1320	1402	574	40	1120	1120	1158	448	38	31	13	0	2258	4809	3631	75	1826	1826	1988	821	41	44	40	0	0.000	0.000	0.000	0.000	0.000	0.000	0.000	0.000	0.000	0.000	0.000	0.000	0.000	0.000	0.463	0.095	0.166	0.222	6.174	0.088	0.183	316	2384	100	200	432	632	282	2983	3265	Error	Error	-1.111	200	432	282	2983	442987	1519794	0.545	3.436	0	0	0
1	14	4	"A23"	"A23"	8020	9740	100	1384	1418	540	38	1114	1114	1157	422	36	37	15	0	2750	5543	4005	72	1833	1833	1958	658	33	53	49	0	0.000	0.000	0.000	0.000	0.000	0.000	0.000	0.000	0.000	0.000	0.000	0.000	0.000	0.000	0.294	0.082	0.128	0.221	7.092	0.079	0.190	316	2384	100	270	917	1187	304	3710	4014	Error	Error	-1.764	270	917	304	3710	448228	1751745	0.618	5.448	0	0	0
1	15	4	"A23"	"A23"	8320	9740	100	1442	1578	950	60	1127	1127	1180	561	47	34	16	0	4853	6634	5350	80	1857	1857	2004	750	37	56	52	0	0.000	0.000	0.000	0.000	0.000	0.000	0.000	0.000	0.000	0.000	0.000	0.000	0.000	0.000	0.105	0.094	0.134	0.204	5.267	0.108	0.348	316	2384	100	315	2996	3311	451	4777	5228	Error	Error	-3.250	315	2996	451	4777	498734	2096203	0.709	6.173	0	0	0
1	16	4	"A24"	"A24"	8620	9740	100	1324	1357	485	35	1174	1174	1217	429	35	27	8	0	2250	3529	2128	60	1882	1882	2049	827	40	43	40	0	0.000	0.000	0.000	0.000	0.000	0.000	0.000	0.000	0.000	0.000	0.000	0.000	0.000	0.000	0.408	0.111	0.282	0.375	6.337	0.085	0.097	316	2384	100	150	368	518	183	1647	1830	Error	Error	-1.295	150	368	183	1647	428775	1115086	0.326	1.790	0	0	0
1	17	4	"A24"	"A24"	8920	9735	100	1323	1413	585	41	1196	1196	1253	629	50	23	5	0	2452	4170	2741	65	1939	1939	2071	709	34	46	43	0	0.000	0.000	0.000	0.000	0.000	0.000	0.000	0.000	0.000	0.000	0.000	0.000	0.000	0.000	0.248	0.097	0.212	0.304	5.839	0.190	0.159	316	2384	100	127	513	640	217	2231	2448	Error	Error	-2.014	127	513	217	2231	446490	1317597	0.254	2.961	0	0	0
1	18	4	"A24"	"A24"	9220	9735	100	1525	1613	658	40	1253	1253	1330	923	69	19	2	0	2946	5674	4127	72	1986	1986	2183	849	38	50	47	0	0.000	0.000	0.000	0.000	0.000	0.000	0.000	0.000	0.000	0.000	0.000	0.000	0.000	0.000	0.283	0.098	0.156	0.262	5.989	0.090	0.214	316	2384	100	272	960	1232	360	3688	4048	Error	Error	-1.819	272	960	360	3688	509689	1793012	0.307	4.112	0	0	0
1	1	5	"A25"	"A25"	4130	10050	100	1112	1169	480	41	979	979	1028	404	39	31	9	0	2984	5247	3904	74	1671	1671	2011	1539	76	49	45	0	0.000	0.000	0.000	0.000	0.000	0.000	0.000	0.000	0.000	0.000	0.000	0.000	0.000	0.000	0.101	0.053	0.120	0.181	5.695	0.056	0.167	316	2384	100	133	1313	1446	190	3576	3766	Error	Error	-3.303	133	1313	190	3576	369450	1658173	0.349	2.103	0	0	0
1	2	5	"A25"	"A25"	4430	10050	100	1123	1228	656	53	959	959	1005	412	40	31	12	0	5165	5382	3373	62	1701	1701	1924	925	48	64	56	0	0.000	0.000	0.000	0.000	0.000	0.000	0.000	0.000	0.000	0.000	0.000	0.000	0.000	0.000	0.047	0.073	0.107	0.134	4.718	0.074	0.119	316	2384	100	164	3464	3628	269	3681	3950	Error	Error	-4.401	164	3464	269	3681	387911	1700731	0.541	3.738	0	0	0
1	3	5	"A25"	"A25"	4730	10050	100	1223	1311	537	40	1020	1020	1080	584	54	28	5	0	6983	6799	4157	61	1753	1753	1981	1016	51	70	62	0	0.000	0.000	0.000	0.000	0.000	0.000	0.000	0.000	0.000	0.000	0.000	0.000	0.000	0.000	0.039	0.058	0.080	0.104	5.055	0.058	0.154	316	2384	100	203	5230	5433	291	5046	5337	Error	Error	-4.687	203	5230	291	5046	414120	2148497	0.396	4.742	0	0	0
1	4	5	"A26"	"A26"	5030	10050	100	1358	1407	553	39	1019	1019	1060	434	40	43	17	0	6320	6562	3763	57	1805	1805	2208	1952	88	64	53	0	0.000	0.000	0.000	0.000	0.000	0.000	0.000	0.000	0.000	0.000	0.000	0.000	0.000	0.000	0.075	0.082	0.111	0.123	3.568	0.065	0.242	316	2384	100	339	4515	4854	388	4757	5145	Error	Error	-3.735	339	4515	388	4757	444638	2073625	0.800	2.231	0	0	0
1	5	5	"A26"	"A26"	5330	10045	100	1301	1366	540	39	1008	1008	1046	396	37	44	19	0	6147	6418	3703	57	1784	1784	2127	1376	64	70	56	0	0.000	0.000	0.000	0.000	0.000	0.000	0.000	0.000	0.000	0.000	0.000	0.000	0.000	0.000	0.067	0.077	0.121	0.110	3.880	0.065	0.191	316	2384	100	293	4363	4656	358	4634	4992	Error	Error	-3.896	293	4363	358	4634	431796	2028193	0.808	3.118	0	0	0
1	6	5	"A26"	"A26"	5630	10045	100	1326	1391	573	41	1014	1014	1056	445	42	38	19	0	6029	6562	3993	60	1813	1813	2172	1299	59	67	54	0	0.000	0.000	0.000	0.000	0.000	0.000	0.000	0.000	0.000	0.000	0.000	0.000	0.000	0.000	0.074	0.079	0.124	0.118	3.249	0.079	0.210	316	2384	100	312	4216	4528	377	4749	5126	Error	Error	-3.756	312	4216	377	4749	439662	2073473	0.753	3.380	0	0	0
1	7	5	"A27"	"A27"	5930	10045	100	1285	1317	466	35	1017	1017	1061	411	38	38	13	0	5519	6753	4282	63	1780	1780	2193	1731	78	65	50	0	0.000	0.000	0.000	0.000	0.000	0.000	0.000	0.000	0.000	0.000	0.000	0.000	0.000	0.000	0.072	0.060	0.095	0.118	5.866	0.063	0.258	316	2384	100	268	3739	4007	300	4973	5273	Error	Error	-3.802	268	3739	300	4973	416164	2133918	0.623	2.634	0	0	0
1	8	5	"A27"	"A27"	6230	10045	100	1344	1438	586	40	1008	1008	1048	407	38	44	21	0	6461	8176	5324	65	1752	1752	2171	1636	75	75	59	0	0.000	0.000	0.000	0.000	0.000	0.000	0.000	0.000	0.000	0.000	0.000	0.000	0.000	0.000	0.071	0.067	0.088	0.086	3.649	0.063	0.276	316	2384	100	336	4709	5045	430	6424	6854	Error	Error	-3.809	336	4709	430	6424	454470	2583524	0.958	3.671	0	0	0
1	9	5	"A27"	"A27"	6530	10045	100	1314	1406	600	42	1004	1004	1042	409	39	44	20	0	6530	7407	4464	60	1752	1752	1915	838	43	81	70	0	0.000	0.000	0.000	0.000	0.000	0.000	0.000	0.000	0.000	0.000	0.000	0.000	0.000	0.000	0.065	0.071	0.090	0.100	4.454	0.065	0.201	316	2384	100	310	4778	5088	402	5655	6057	Error	Error	-3.946	310	4778	402	5655	444450	2340704	0.890	6.554	0	0	0
1	10	5	"A28"	"A28"	6830	10045	100	1365	1413	605	42	1019	1019	1092	475	43	41	18	0	5338	8068	5921	73	1811	1811	2301	1989	86	56	48	0	0.000	0.000	0.000	0.000	0.000	0.000	0.000	0.000	0.000	0.000	0.000	0.000	0.000	0.000	0.098	0.063	0.088	0.125	5.630	0.067	0.332	316	2384	100	346	3527	3873	394	6257	6651	Error	Error	-3.350	346	3527	394	6257	446623	2549628	0.676	2.899	0	0	0
1	11	5	"A28"	"A28"	7130	10040	100	1416	1489	611	41	1037	1037	1136	1134	99	12	0	0	6260	8293	5784	69	1799	1799	2185	1851	84	62	54	0	0.000	0.000	0.000	0.000	0.000	0.000	0.000	0.000	0.000	0.000	0.000	0.000	0.000	0.000	0.085	0.070	0.090	0.113	4.163	0.143	0.153	316	2384	100	379	4461	4840	452	6494	6946	Error	Error	-3.557	379	4461	452	6494	470584	2620573	0.311	3.300	0	0	0
1	12	5	"A28"	"A28"	7430	10040	100	1431	1457	572	39	1047	1047	1099	467	42	44	19	0	7090	8019	4978	62	1785	1785	2156	1448	67	79	58	0	0.000	0.000	0.000	0.000	0.000	0.000	0.000	0.000	0.000	0.000	0.000	0.000	0.000	0.000	0.072	0.066	0.093	0.095	3.096	0.070	0.227	316	2384	100	384	5305	5689	410	6234	6644	Error	Error	-3.788	384	5305	410	6234	460516	2533906	0.767	4.049	0	0	0
1	13	5	"A29"	"A29"	7725	10040	100	1307	1362	518	38	1059	1059	1113	441	39	34	13	0	4096	5722	3948	68	1818	1818	2089	1328	63	55	49	0	0.000	0.000	0.000	0.000	0.000	0.000	0.000	0.000	0.000	0.000	0.000	0.000	0.000	0.000	0.109	0.078	0.133	0.189	5.324	0.061	0.150	316	2384	100	248	2278	2526	303	3904	4207	Error	Error	-3.199	248	2278	303	3904	430327	1808100	0.565	2.736	0	0	0
1	14	5	"A29"	"A29"	8025	10040	100	1356	1396	539	38	1090	1090	1131	416	36	41	14	0	5199	6183	3967	64	1844	1844	2066	1010	48	67	55	0	0.000	0.000	0.000	0.000	0.000	0.000	0.000	0.000	0.000	0.000	0.000	0.000	0.000	0.000	0.079	0.071	0.112	0.126	5.248	0.069	0.173	316	2384	100	266	3355	3621	306	4339	4645	Error	Error	-3.657	266	3355	306	4339	441115	1953982	0.637	4.076	0	0	0
1	15	5	"A29"	"A29"	8325	10040	100	1308	1372	504	36	1121	1121	1173	687	58	18	2	0	3654	5578	3921	70	1845	1845	2066	952	46	55	49	0	0.000	0.000	0.000	0.000	0.000	0.000	0.000	0.000	0.000	0.000	0.000	0.000	0.000	0.000	0.103	0.067	0.115	0.163	5.180	0.061	0.127	316	2384	100	187	1809	1996	251	3733	3984	Error	Error	-3.274	187	1809	251	3733	433450	1762760	0.290	3.689	0	0	0
1	16	5	"A30"	"A30"	8625	10040	100	1444	1533	616	40	1149	1149	1211	552	45	35	13	0	4444	6315	4688	74	1873	1873	2039	1005	49	58	51	0	0.000	0.000	0.000	0.000	0.000	0.000	0.000	0.000	0.000	0.000	0.000	0.000	0.000	0.000	0.115	0.086	0.130	0.166	5.025	0.073	0.116	316	2384	100	295	2571	2866	384	4442	4826	Error	Error	-3.124	295	2571	384	4442	484301	1995692	0.583	4.255	0	0	0
1	17	5	"A30"	"A30"	8925	10035	100	1458	1686	1179	69	1171	1171	1212	424	34	40	22	0	6177	7061	4882	69	1882	1882	2046	827	40	68	60	0	0.000	0.000	0.000	0.000	0.000	0.000	0.000	0.000	0.000	0.000	0.000	0.000	0.000	0.000	0.067	0.099	0.121	0.155	4.714	0.109	0.242	316	2384	100	287	4295	4582	515	5179	5694	Error	Error	-3.904	287	4295	515	5179	532621	2231118	1.118	6.064	0	0	0
1	18	5	"A30"	"A30"	9225	10035	100	1485	1584	650	41	1187	1187	1229	461	37	39	20	0	5194	6586	4566	69	1926	1926	2099	863	41	69	58	0	0.000	0.000	0.000	0.000	0.000	0.000	0.000	0.000	0.000	0.000	0.000	0.000	0.000	0.000	0.091	0.085	0.129	0.179	4.974	0.087	0.234	316	2384	100	298	3268	3566	397	4660	5057	Error	Error	-3.455	298	3268	397	4660	500700	2081153	0.770	5.199	0	0	0
1	1	6	"A31"	"A31"	4135	10350	100	1321	1379	534	38	1011	1011	1094	713	65	25	4	0	9246	8623	5103	59	1777	1777	2138	1844	86	71	63	0	0.000	0.000	0.000	0.000	0.000	0.000	0.000	0.000	0.000	0.000	0.000	0.000	0.000	0.000	0.042	0.054	0.073	0.073	4.829	0.059	0.106	316	2384	100	310	7469	7779	368	6846	7214	Error	Error	-4.591	310	7469	368	6846	435889	2724985	0.400	3.517	0	0	0
1	2	6	"A31"	"A31"	4435	10350	100	1395	1431	539	37	968	968	1023	435	42	48	18	0	7455	8092	5122	63	1770	1770	2043	1214	59	76	69	0	0.000	0.000	0.000	0.000	0.000	0.000	0.000	0.000	0.000	0.000	0.000	0.000	0.000	0.000	0.075	0.073	0.087	0.101	3.966	0.066	0.233	316	2384	100	427	5685	6112	463	6322	6785	Error	Error	-3.735	427	5685	463	6322	452063	2556925	0.938	4.983	0	0	0
1	3	6	"A31"	"A31"	4735	10350	100	1400	1453	551	37	978	978	1046	691	66	36	7	0	8874	8782	4470	50	1754	1754	1950	938	48	92	86	0	0.000	0.000	0.000	0.000	0.000	0.000	0.000	0.000	0.000	0.000	0.000	0.000	0.000	0.000	0.059	0.068	0.080	0.074	2.844	0.067	0.244	316	2384	100	422	7120	7542	475	7028	7503	Error	Error	-4.077	422	7120	475	7028	459147	2774995	0.589	7.284	0	0	0
1	4	6	"A32"	"A32"	5035	10350	100	1266	1364	662	48	967	967	1011	405	40	43	18	0	6732	7459	4845	64	1764	1764	2069	1376	66	71	56	0	0.000	0.000	0.000	0.000	0.000	0.000	0.000	0.000	0.000	0.000	0.000	0.000	0.000	0.000	0.060	0.070	0.084	0.101	3.969	0.073	0.287	316	2384	100	299	4968	5267	397	5695	6092	Error	Error	-4.054	299	4968	397	5695	430933	2356908	0.872	3.917	0	0	0
1	5	6	"A32"	"A32"	5335	10345	100	1245	1338	557	41	980	980	1015	392	38	40	24	0	6629	8430	5207	61	1783	1783	2072	1218	58	81	68	0	0.000	0.000	0.000	0.000	0.000	0.000	0.000	0.000	0.000	0.000	0.000	0.000	0.000	0.000	0.055	0.054	0.076	0.068	3.603	0.061	0.279	316	2384	100	265	4846	5111	358	6647	7005	Error	Error	-4.193	265	4846	358	6647	422920	2663892	0.824	5.220	0	0	0
1	6	6	"A32"	"A32"	5635	10345	100	1357	1398	525	37	978	978	1027	456	44	44	14	0	7529	8149	4837	59	1767	1767	2009	1078	53	87	70	0	0.000	0.000	0.000	0.000	0.000	0.000	0.000	0.000	0.000	0.000	0.000	0.000	0.000	0.000	0.066	0.066	0.084	0.087	3.665	0.059	0.170	316	2384	100	379	5762	6141	420	6382	6802	Error	Error	-3.926	379	5762	420	6382	441826	2575214	0.814	5.696	0	0	0
1	7	6	"A33"	"A33"	5935	10345	100	1131	1294	1030	79	968	968	1033	716	69	15	2	0	3384	5830	4902	84	1696	1696	1917	1250	65	51	46	0	0.000	0.000	0.000	0.000	0.000	0.000	0.000	0.000	0.000	0.000	0.000	0.000	0.000	0.000	0.097	0.079	0.107	0.177	5.415	0.069	0.111	316	2384	100	163	1688	1851	326	4134	4460	Error	Error	-3.372	163	1688	326	4134	408951	1842206	0.365	3.130	0	0	0
1	8	6	"A33"	"A33"	6235	10345	100	1093	1181	506	42	952	952	1006	491	48	28	8	0	4468	6135	4606	75	1690	1690	1821	698	38	61	56	0	0.000	0.000	0.000	0.000	0.000	0.000	0.000	0.000	0.000	0.000	0.000	0.000	0.000	0.000	0.051	0.052	0.096	0.146	6.074	0.063	0.097	316	2384	100	141	2778	2919	229	4445	4674	Error	Error	-4.300	141	2778	229	4445	373066	1938509	0.356	6.181	0	0	0
1	9	6	"A33"	"A33"	6535	10345	100	1189	1232	504	40	979	979	1037	512	49	28	7	0	5006	6680	5227	78	1691	1691	1806	735	40	62	57	0	0.000	0.000	0.000	0.000	0.000	0.000	0.000	0.000	0.000	0.000	0.000	0.000	0.000	0.000	0.063	0.051	0.092	0.127	5.841	0.051	0.160	316	2384	100	210	3315	3525	253	4989	5242	Error	Error	-3.981	210	3315	253	4989	389346	2110958	0.381	6.631	0	0	0
1	10	6	"A34"	"A34"	6835	10345	100	1236	1305	532	40	975	975	1011	376	37	42	20	0	5124	5974	4085	68	1721	1721	1831	673	36	61	59	0	0.000	0.000	0.000	0.000	0.000	0.000	0.000	0.000	0.000	0.000	0.000	0.000	0.000	0.000	0.077	0.078	0.115	0.161	5.518	0.065	0.179	316	2384	100	261	3403	3664	330	4253	4583	Error	Error	-3.705	261	3403	330	4253	412475	1887890	0.782	6.156	0	0	0
1	11	6	"A34"	"A34"	7135	10345	100	1249	1340	531	39	1002	1002	1034	396	38	39	18	0	4963	6355	4717	74	1750	1750	1890	680	35	59	55	0	0.000	0.000	0.000	0.000	0.000	0.000	0.000	0.000	0.000	0.000	0.000	0.000	0.000	0.000	0.077	0.073	0.109	0.152	5.702	0.068	0.225	316	2384	100	247	3213	3460	338	4605	4943	Error	Error	-3.701	247	3213	338	4605	423359	2008072	0.773	6.566	0	0	0
1	12	6	"A34"	"A34"	7435	10340	100	1221	1252	484	38	1018	1018	1057	413	39	30	9	0	4969	5438	3634	66	1767	1767	1998	1314	65	59	54	0	0.000	0.000	0.000	0.000	0.000	0.000	0.000	0.000	0.000	0.000	0.000	0.000	0.000	0.000	0.063	0.064	0.111	0.151	5.770	0.064	0.177	316	2384	100	203	3202	3405	234	3671	3905	Error	Error	-3.979	203	3202	234	3671	395550	1718305	0.472	2.618	0	0	0
1	13	6	"A35"	"A35"	7730	10340	100	1392	1532	918	59	1040	1040	1099	464	42	43	20	0	6874	6284	3964	63	1846	1846	2105	1278	60	62	56	0	0.000	0.000	0.000	0.000	0.000	0.000	0.000	0.000	0.000	0.000	0.000	0.000	0.000	0.000	0.070	0.111	0.140	0.156	4.821	0.123	0.289	316	2384	100	352	5028	5380	492	4438	4930	Error	Error	-3.836	352	5028	492	4438	484248	1985587	0.933	3.270	0	0	0
1	14	6	"A35"	"A35"	8030	10340	100	1228	1333	556	41	1063	1063	1099	407	37	34	16	0	3524	4802	3013	62	1844	1844	2143	1263	58	53	47	0	0.000	0.000	0.000	0.000	0.000	0.000	0.000	0.000	0.000	0.000	0.000	0.000	0.000	0.000	0.098	0.091	0.154	0.193	5.432	0.087	0.202	316	2384	100	165	1680	1845	270	2958	3228	Error	Error	-3.348	165	1680	270	2958	421244	1517423	0.575	2.105	0	0	0
1	15	6	"A35"	"A35"	8330	10340	100	1537	1667	802	48	1097	1097	1147	478	41	47	28	0	7655	7773	5379	69	1870	1870	2281	1701	74	58	52	0	0.000	0.000	0.000	0.000	0.000	0.000	0.000	0.000	0.000	0.000	0.000	0.000	0.000	0.000	0.076	0.097	0.112	0.170	4.882	0.073	0.244	316	2384	100	440	5785	6225	570	5903	6473	Error	Error	-3.717	440	5785	570	5903	526877	2456397	1.088	3.229	0	0	0
1	16	6	"A36"	"A36"	8630	10340	100	1474	1536	535	34	1131	1131	1156	448	38	41	18	0	6342	6724	3894	57	1842	1842	1945	674	34	78	69	0	0.000	0.000	0.000	0.000	0.000	0.000	0.000	0.000	0.000	0.000	0.000	0.000	0.000	0.000	0.076	0.083	0.102	0.119	3.733	0.082	0.198	316	2384	100	343	4500	4843	405	4882	5287	Error	Error	-3.714	343	4500	405	4882	485369	2124767	0.848	7.091	0	0	0
1	17	6	"A36"	"A36"	8930	10340	100	1467	1512	630	41	1135	1135	1188	494	41	40	15	0	4839	5932	3673	61	1891	1891	2010	657	32	74	68	0	0.000	0.000	0.000	0.000	0.000	0.000	0.000	0.000	0.000	0.000	0.000	0.000	0.000	0.000	0.113	0.093	0.130	0.170	4.765	0.095	0.209	316	2384	100	332	2948	3280	377	4041	4418	Error	Error	-3.150	332	2948	377	4041	477887	1874448	0.656	5.970	0	0	0
1	18	6	"A36"	"A36"	9230	10335	100	1529	1634	626	38	1169	1169	1264	1213	95	13	0	0	6092	7032	4384	62	1926	1926	2123	871	41	79	68	0	0.000	0.000	0.000	0.000	0.000	0.000	0.000	0.000	0.000	0.000	0.000	0.000	0.000	0.000	0.086	0.091	0.121	0.122	4.005	0.086	0.260	316	2384	100	360	4166	4526	465	5106	5571	Error	Error	-3.533	360	4166	465	5106	516296	2222122	0.305	5.636	0	0	0
1	1	7	"A37"	"A37"	4140	10650	100	1345	1473	759	51	982	982	1056	491	46	41	23	0	3864	5032	2792	55	1984	1984	2286	1258	55	57	46	0	0.000	0.000	0.000	0.000	0.000	0.000	0.000	0.000	0.000	0.000	0.000	0.000	0.000	0.000	0.193	0.161	0.218	0.211	3.482	0.150	0.328	316	2384	100	363	1880	2243	491	3048	3539	Error	Error	-2.373	363	1880	491	3048	465510	1590059	0.849	2.183	0	0	0
1	2	7	"A37"	"A37"	4440	10650	100	1370	1502	659	43	974	974	1031	428	41	47	28	0	4678	5565	3136	56	1919	1919	2451	2053	83	58	38	0	0.000	0.000	0.000	0.000	0.000	0.000	0.000	0.000	0.000	0.000	0.000	0.000	0.000	0.000	0.144	0.145	0.171	0.164	3.351	0.090	0.272	316	2384	100	396	2759	3155	528	3646	4174	Error	Error	-2.801	396	2759	528	3646	474517	1758494	1.100	1.517	0	0	0
1	3	7	"A37"	"A37"	4740	10650	100	1433	1539	654	42	964	964	1017	423	41	53	31	0	5988	6714	4154	61	1824	1824	2249	1718	76	73	55	0	0.000	0.000	0.000	0.000	0.000	0.000	0.000	0.000	0.000	0.000	0.000	0.000	0.000	0.000	0.113	0.118	0.146	0.133	2.611	0.087	0.320	316	2384	100	469	4164	4633	575	4890	5465	Error	Error	-3.150	469	4164	575	4890	486237	2121644	1.234	2.599	0	0	0
1	4	7	"A38"	"A38"	5040	10650	100	1315	1384	613	44	972	972	1019	428	42	45	25	0	7521	9267	6687	72	1804	1804	2346	2328	99	56	51	0	0.000	0.000	0.000	0.000	0.000	0.000	0.000	0.000	0.000	0.000	0.000	0.000	0.000	0.000	0.060	0.055	0.072	0.080	3.167	0.061	0.367	316	2384	100	343	5717	6060	412	7463	7875	Error	Error	-4.059	343	5717	412	7463	437396	2928483	0.853	2.973	0	0	0
1	5	7	"A38"	"A38"	5340	10650	100	1448	1479	636	43	963	963	1014	435	42	53	25	0	8403	8129	5259	64	1808	1808	2390	2362	98	60	52	0	0.000	0.000	0.000	0.000	0.000	0.000	0.000	0.000	0.000	0.000	0.000	0.000	0.000	0.000	0.074	0.082	0.091	0.097	2.978	0.075	0.365	316	2384	100	485	6595	7080	516	6321	6837	Error	Error	-3.765	485	6595	516	6321	467388	2568891	1.069	2.430	0	0	0
1	6	7	"A38"	"A38"	5640	10645	100	1362	1431	589	41	956	956	1013	403	39	50	29	0	5986	8757	6713	76	1797	1797	2315	2209	95	54	49	0	0.000	0.000	0.000	0.000	0.000	0.000	0.000	0.000	0.000	0.000	0.000	0.000	0.000	0.000	0.097	0.068	0.087	0.111	3.338	0.066	0.422	316	2384	100	406	4189	4595	475	6960	7435	Error	Error	-3.367	406	4189	475	6960	452084	2767099	1.037	2.916	0	0	0
1	7	7	"A39"	"A39"	5940	10645	100	1202	1308	571	43	923	923	971	400	41	40	18	0	6834	7037	4721	67	1686	1686	1849	888	48	68	59	0	0.000	0.000	0.000	0.000	0.000	0.000	0.000	0.000	0.000	0.000	0.000	0.000	0.000	0.000	0.054	0.072	0.088	0.106	3.835	0.069	0.238	316	2384	100	279	5148	5427	385	5351	5736	Error	Error	-4.206	279	5148	385	5351	413347	2223572	0.843	5.842	0	0	0
1	8	7	"A39"	"A39"	6240	10645	100	1200	1373	1056	76	934	934	985	475	48	36	14	0	4072	6357	4882	76	1700	1700	1875	838	44	60	53	0	0.000	0.000	0.000	0.000	0.000	0.000	0.000	0.000	0.000	0.000	0.000	0.000	0.000	0.000	0.112	0.094	0.112	0.162	6.359	0.074	0.129	316	2384	100	266	2372	2638	439	4657	5096	Error	Error	-3.157	266	2372	439	4657	433735	2008823	0.817	5.348	0	0	0
1	9	7	"A39"	"A39"	6540	10645	100	1204	1298	578	44	923	923	982	477	48	36	14	0	4581	6802	5341	78	1696	1696	1859	782	42	61	54	0	0.000	0.000	0.000	0.000	0.000	0.000	0.000	0.000	0.000	0.000	0.000	0.000	0.000	0.000	0.097	0.073	0.097	0.132	5.591	0.070	0.180	316	2384	100	281	2885	3166	375	5106	5481	Error	Error	-3.360	281	2885	375	5106	410193	2149408	0.662	6.321	0	0	0
1	10	7	"A40"	"A40"	6840	10645	100	1091	1133	447	39	920	920	1003	1001	99	5	0	0	4873	6117	4454	72	1660	1660	1942	1679	86	55	49	0	0.000	0.000	0.000	0.000	0.000	0.000	0.000	0.000	0.000	0.000	0.000	0.000	0.000	0.000	0.053	0.048	0.093	0.131	5.054	0.186	0.199	316	2384	100	171	3213	3384	213	4457	4670	Error	Error	-4.232	171	3213	213	4457	358090	1932996	0.130	2.487	0	0	0
1	11	7	"A40"	"A40"	7140	10645	100	1239	1296	524	40	935	935	976	382	39	45	21	0	5825	8024	5986	74	1713	1713	1881	883	46	68	57	0	0.000	0.000	0.000	0.000	0.000	0.000	0.000	0.000	0.000	0.000	0.000	0.000	0.000	0.000	0.074	0.057	0.072	0.086	4.609	0.054	0.264	316	2384	100	304	4112	4416	361	6311	6672	Error	Error	-3.758	304	4112	361	6311	409573	2535708	0.838	6.957	0	0	0
1	12	7	"A40"	"A40"	7440	10645	100	1362	1419	571	40	954	954	1000	446	44	46	24	0	6899	8540	6066	71	1751	1751	1947	1098	56	69	61	0	0.000	0.000	0.000	0.000	0.000	0.000	0.000	0.000	0.000	0.000	0.000	0.000	0.000	0.000	0.079	0.068	0.086	0.105	4.590	0.069	0.283	316	2384	100	408	5148	5556	465	6789	7254	Error	Error	-3.657	408	5148	465	6789	448291	2698540	0.939	6.005	0	0	0
1	13	7	"A41"	"A41"	7735	10640	100	1291	1373	638	46	1011	1011	1052	430	40	38	23	0	3834	6909	5290	76	1801	1801	2243	1941	86	50	45	0	0.000	0.000	0.000	0.000	0.000	0.000	0.000	0.000	0.000	0.000	0.000	0.000	0.000	0.000	0.138	0.071	0.107	0.147	4.184	0.081	0.390	316	2384	100	280	2033	2313	362	5108	5470	Error	Error	-2.860	280	2033	362	5108	433828	2183103	0.747	2.404	0	0	0
1	14	7	"A41"	"A41"	8035	10640	100	1223	1370	648	47	1030	1030	1133	1002	88	17	1	0	3356	5556	3823	68	1816	1816	2310	2042	88	46	40	0	0.000	0.000	0.000	0.000	0.000	0.000	0.000	0.000	0.000	0.000	0.000	0.000	0.000	0.000	0.125	0.091	0.139	0.161	3.770	0.089	0.330	316	2384	100	193	1540	1733	340	3740	4080	Error	Error	-2.996	193	1540	340	3740	432887	1755682	0.237	1.590	0	0	0
1	15	7	"A41"	"A41"	8335	10640	100	1439	1576	722	45	1060	1060	1117	488	43	42	23	0	5574	8069	6042	74	1862	1862	2465	2673	108	51	47	0	0.000	0.000	0.000	0.000	0.000	0.000	0.000	0.000	0.000	0.000	0.000	0.000	0.000	0.000	0.102	0.083	0.115	0.141	3.805	0.079	0.378	316	2384	100	379	3712	4091	516	6207	6723	Error	Error	-3.292	379	3712	516	6207	497934	2549936	0.941	2.097	0	0	0
1	16	7	"A42"	"A42"	8635	10640	100	1236	1303	531	40	1057	1057	1101	404	36	33	12	0	2551	5249	4499	85	1812	1812	1932	649	33	51	44	0	0.000	0.000	0.000	0.000	0.000	0.000	0.000	0.000	0.000	0.000	0.000	0.000	0.000	0.000	0.242	0.072	0.173	0.275	6.845	0.064	0.145	316	2384	100	179	739	918	246	3437	3683	Error	Error	-2.046	179	739	246	3437	411903	1658684	0.500	5.111	0	0	0
1	17	7	"A42"	"A42"	8935	10640	100	1327	1406	654	46	1117	1117	1165	509	43	26	12	0	4124	6124	5039	82	1857	1857	1966	647	32	63	55	0	0.000	0.000	0.000	0.000	0.000	0.000	0.000	0.000	0.000	0.000	0.000	0.000	0.000	0.000	0.093	0.068	0.122	0.174	6.150	0.074	0.171	316	2384	100	210	2267	2477	289	4267	4556	Error	Error	-3.432	210	2267	289	4267	444299	1935027	0.473	6.427	0	0	0
1	18	7	"A42"	"A42"	9235	10640	100	1276	1402	654	46	1101	1101	1136	432	38	32	14	0	2998	6130	5357	87	1860	1860	1962	656	33	54	49	0	0.000	0.000	0.000	0.000	0.000	0.000	0.000	0.000	0.000	0.000	0.000	0.000	0.000	0.000	0.154	0.070	0.115	0.193	5.703	0.071	0.202	316	2384	100	175	1138	1313	301	4270	4571	Error	Error	-2.701	175	1138	301	4270	442890	1937107	0.616	6.354	0	0	0
1	1	8	"A43"	"A43"	4145	10950	100	1366	1410	575	40	923	923	963	377	39	54	30	0	9250	9528	5878	61	1691	1691	1946	1275	65	81	66	0	0.000	0.000	0.000	0.000	0.000	0.000	0.000	0.000	0.000	0.000	0.000	0.000	0.000	0.000	0.059	0.062	0.076	0.075	2.915	0.063	0.355	316	2384	100	443	7559	8002	487	7837	8324	Error	Error	-4.093	443	7559	487	7837	445526	3010924	1.186	5.947	0	0	0
1	2	8	"A43"	"A43"	4445	10950	100	1314	1361	564	41	913	913	969	438	45	48	19	0	11129	9812	5952	60	1675	1675	1963	1452	73	74	66	0	0.000	0.000	0.000	0.000	0.000	0.000	0.000	0.000	0.000	0.000	0.000	0.000	0.000	0.000	0.042	0.055	0.067	0.069	3.889	0.057	0.330	316	2384	100	401	9454	9855	448	8137	8585	Error	Error	-4.559	401	9454	448	8137	429936	3100492	0.895	5.406	0	0	0
1	3	8	"A43"	"A43"	4745	10950	100	1451	1538	644	41	958	958	986	387	39	56	37	0	12535	11451	7200	62	1751	1751	2108	1498	71	75	67	0	0.000	0.000	0.000	0.000	0.000	0.000	0.000	0.000	0.000	0.000	0.000	0.000	0.000	0.000	0.046	0.060	0.066	0.070	3.141	0.058	0.381	316	2384	100	493	10784	11277	580	9700	10280	Error	Error	-4.451	493	10784	580	9700	486159	3618525	1.426	6.237	0	0	0
1	4	8	"A44"	"A44"	5045	10950	100	1492	1507	601	39	925	925	972	390	40	59	36	0	10748	9925	5491	55	1763	1763	1938	949	48	87	74	0	0.000	0.000	0.000	0.000	0.000	0.000	0.000	0.000	0.000	0.000	0.000	0.000	0.000	0.000	0.063	0.071	0.085	0.084	2.727	0.068	0.324	316	2384	100	567	8985	9552	582	8162	8744	Error	Error	-3.986	567	8985	582	8162	476213	3136143	1.372	8.416	0	0	0
1	5	8	"A44"	"A44"	5345	10950	100	1447	1489	603	40	931	931	985	418	42	55	30	0	10689	9671	6153	63	1771	1771	2099	1412	67	71	64	0	0.000	0.000	0.000	0.000	0.000	0.000	0.000	0.000	0.000	0.000	0.000	0.000	0.000	0.000	0.058	0.071	0.077	0.094	3.088	0.066	0.385	316	2384	100	516	8918	9434	558	7900	8458	Error	Error	-4.111	516	8918	558	7900	470627	3056079	1.206	5.363	0	0	0
1	6	8	"A44"	"A44"	5645	10950	100	1517	1571	700	44	924	924	972	385	39	61	42	0	11279	10572	6292	59	1797	1797	2129	1388	65	78	69	0	0.000	0.000	0.000	0.000	0.000	0.000	0.000	0.000	0.000	0.000	0.000	0.000	0.000	0.000	0.063	0.074	0.079	0.082	3.113	0.065	0.355	316	2384	100	593	9482	10075	647	8775	9422	Error	Error	-3.999	593	9482	647	8775	496537	3340615	1.556	6.083	0	0	0
1	7	8	"A45"	"A45"	5945	10945	100	1168	1272	639	50	881	881	927	380	40	42	19	0	7009	6312	3231	51	1649	1649	1806	975	53	75	69	0	0.000	0.000	0.000	0.000	0.000	0.000	0.000	0.000	0.000	0.000	0.000	0.000	0.000	0.000	0.054	0.084	0.098	0.112	4.743	0.070	0.165	316	2384	100	287	5360	5647	391	4663	5054	Error	Error	-4.223	287	5360	391	4663	401870	1994731	0.908	4.622	0	0	0
1	8	8	"A45"	"A45"	6245	10945	100	1194	1359	774	56	895	895	937	423	45	39	20	0	7454	7488	4315	57	1667	1667	1816	833	45	80	71	0	0.000	0.000	0.000	0.000	0.000	0.000	0.000	0.000	0.000	0.000	0.000	0.000	0.000	0.000	0.052	0.080	0.088	0.090	4.119	0.080	0.202	316	2384	100	299	5787	6086	464	5821	6285	Error	Error	-4.275	299	5787	464	5821	429499	2366207	0.998	6.809	0	0	0
1	9	8	"A45"	"A45"	6545	10945	100	1369	1557	993	63	932	932	985	596	60	43	18	0	9614	9057	5270	58	1734	1734	1967	1172	59	77	69	0	0.000	0.000	0.000	0.000	0.000	0.000	0.000	0.000	0.000	0.000	0.000	0.000	0.000	0.000	0.055	0.085	0.085	0.088	3.626	0.089	0.200	316	2384	100	437	7880	8317	625	7323	7948	Error	Error	-4.172	437	7880	625	7323	491868	2862138	0.960	6.049	0	0	0
1	10	8	"A47"	"A47"	6845	10945	100	1466	1492	611	40	925	925	967	412	42	57	28	0	11170	10889	7547	69	1783	1783	2223	2079	93	64	60	0	0.000	0.000	0.000	0.000	0.000	0.000	0.000	0.000	0.000	0.000	0.000	0.000	0.000	0.000	0.058	0.062	0.071	0.083	3.445	0.060	0.434	316	2384	100	541	9387	9928	567	9106	9673	Error	Error	-4.117	541	9387	567	9106	471366	3440909	1.274	4.168	0	0	0
1	11	8	"A47"	"A47"	7145	10945	100	1574	1609	704	43	908	908	973	482	49	60	33	0	13943	13173	8853	67	1801	1801	2165	1627	75	72	68	0	0.000	0.000	0.000	0.000	0.000	0.000	0.000	0.000	0.000	0.000	0.000	0.000	0.000	0.000	0.055	0.062	0.068	0.084	3.770	0.058	0.409	316	2384	100	666	12142	12808	701	11372	12073	Error	Error	-4.188	666	12142	701	11372	508344	4162560	1.320	6.766	0	0	0
1	12	8	"A47"	"A47"	7440	10945	100	1505	1592	687	43	934	934	1004	549	54	51	27	0	12985	12099	8595	71	1787	1787	2106	1466	69	69	64	0	0.000	0.000	0.000	0.000	0.000	0.000	0.000	0.000	0.000	0.000	0.000	0.000	0.000	0.000	0.051	0.064	0.076	0.088	3.656	0.058	0.395	316	2384	100	571	11198	11769	658	10312	10970	Error	Error	-4.294	571	11198	658	10312	503192	3823354	1.071	6.817	0	0	0
1	13	8	"A48"	"A48"	7740	10940	100	1079	1149	488	42	928	928	986	442	44	27	9	0	3341	5062	3825	75	1724	1724	2089	1800	86	49	38	0	0.000	0.000	0.000	0.000	0.000	0.000	0.000	0.000	0.000	0.000	0.000	0.000	0.000	0.000	0.093	0.066	0.140	0.214	5.964	0.083	0.281	316	2384	100	151	1617	1768	221	3338	3559	Error	Error	-3.421	151	1617	221	3338	363039	1599706	0.369	1.652	0	0	0
1	14	8	"A48"	"A48"	8040	10940	100	1160	1277	595	46	977	977	1029	476	46	31	9	0	4321	5495	3865	70	1742	1742	2223	2362	106	50	38	0	0.000	0.000	0.000	0.000	0.000	0.000	0.000	0.000	0.000	0.000	0.000	0.000	0.000	0.000	0.071	0.080	0.105	0.147	6.029	0.072	0.272	316	2384	100	183	2579	2762	300	3753	4053	Error	Error	-3.817	183	2579	300	3753	403428	1736364	0.521	1.385	0	0	0
1	15	8	"A48"	"A48"	8340	10940	100	1165	1254	572	45	1017	1017	1085	535	49	22	6	0	3467	4910	3420	69	1792	1792	2314	2574	111	46	28	0	0.000	0.000	0.000	0.000	0.000	0.000	0.000	0.000	0.000	0.000	0.000	0.000	0.000	0.000	0.088	0.076	0.144	0.191	5.979	0.083	0.352	316	2384	100	148	1675	1823	237	3118	3355	Error	Error	-3.500	148	1675	237	3118	396271	1551563	0.316	1.009	0	0	0
1	16	8	"A49"	"A49"	8640	10940	100	1417	1549	659	42	1027	1027	1104	987	89	22	2	0	8122	9062	6098	67	1811	1811	1983	1074	54	70	64	0	0.000	0.000	0.000	0.000	0.000	0.000	0.000	0.000	0.000	0.000	0.000	0.000	0.000	0.000	0.062	0.072	0.089	0.110	4.234	0.080	0.073	316	2384	100	390	6311	6701	522	7251	7773	Error	Error	-4.016	390	6311	522	7251	489638	2863659	0.451	6.591	0	0	0
1	17	8	"A49"	"A49"	8940	10940	100	1512	1573	624	39	1053	1053	1103	435	39	52	25	0	8711	8618	5344	62	1827	1827	1984	817	41	81	71	0	0.000	0.000	0.000	0.000	0.000	0.000	0.000	0.000	0.000	0.000	0.000	0.000	0.000	0.000	0.067	0.077	0.097	0.107	3.114	0.074	0.307	316	2384	100	459	6884	7343	520	6791	7311	Error	Error	-3.907	459	6884	520	6791	497045	2723218	1.080	8.120	0	0	0
1	18	8	"A49"	"A49"	9240	10940	100	1547	1610	630	39	1074	1074	1152	819	71	28	5	0	9694	9328	5822	62	1864	1864	2050	830	40	85	72	0	0.000	0.000	0.000	0.000	0.000	0.000	0.000	0.000	0.000	0.000	0.000	0.000	0.000	0.000	0.060	0.072	0.085	0.092	3.889	0.066	0.262	316	2384	100	473	7830	8303	536	7464	8000	Error	Error	-4.049	473	7830	536	7464	508836	2947623	0.559	8.769	0	0	0
1	1	9	"A50"	"A50"	4150	11250	100	1211	1295	580	44	927	927	963	381	39	41	24	0	6280	6878	5022	73	1627	1627	1836	1097	59	58	55	0	0.000	0.000	0.000	0.000	0.000	0.000	0.000	0.000	0.000	0.000	0.000	0.000	0.000	0.000	0.061	0.070	0.109	0.151	4.516	0.067	0.266	316	2384	100	284	4653	4937	368	5251	5619	Error	Error	-4.034	284	4653	368	5251	409120	2173509	0.871	4.596	0	0	0
1	2	9	"A50"	"A50"	4450	11250	100	1230	1333	737	55	900	900	934	384	41	45	23	0	7295	7317	4382	59	1600	1600	1694	581	34	80	73	0	0.000	0.000	0.000	0.000	0.000	0.000	0.000	0.000	0.000	0.000	0.000	0.000	0.000	0.000	0.058	0.076	0.089	0.110	3.940	0.079	0.232	316	2384	100	330	5695	6025	433	5717	6150	Error	Error	-4.109	330	5695	433	5717	421141	2312317	1.039	9.678	0	0	0
1	3	9	"A50"	"A50"	4750	11250	100	1258	1310	538	41	898	898	933	380	40	48	21	0	8590	8367	5353	63	1635	1635	1752	657	37	76	70	0	0.000	0.000	0.000	0.000	0.000	0.000	0.000	0.000	0.000	0.000	0.000	0.000	0.000	0.000	0.052	0.061	0.079	0.092	4.962	0.058	0.248	316	2384	100	360	6955	7315	412	6732	7144	Error	Error	-4.272	360	6955	412	6732	413980	2643839	0.992	10.068	0	0	0
1	4	9	"A51"	"A51"	5050	11250	100	1276	1361	597	43	911	911	966	404	41	47	24	0	9238	8971	5862	65	1707	1707	1980	1340	67	73	63	0	0.000	0.000	0.000	0.000	0.000	0.000	0.000	0.000	0.000	0.000	0.000	0.000	0.000	0.000	0.048	0.062	0.071	0.080	3.441	0.063	0.345	316	2384	100	365	7531	7896	450	7264	7714	Error	Error	-4.367	365	7531	450	7264	430084	2834830	0.978	5.217	0	0	0
1	5	9	"A51"	"A51"	5350	11250	100	1339	1414	644	45	926	926	996	733	73	31	5	0	8914	8893	6183	69	1753	1753	2188	1805	82	61	56	0	0.000	0.000	0.000	0.000	0.000	0.000	0.000	0.000	0.000	0.000	0.000	0.000	0.000	0.000	0.058	0.068	0.078	0.104	3.933	0.071	0.210	316	2384	100	413	7161	7574	488	7140	7628	Error	Error	-4.116	413	7161	488	7140	446869	2810195	0.570	3.715	0	0	0
1	6	9	"A51"	"A51"	5650	11250	100	1248	1309	534	40	910	910	977	442	45	43	20	0	9401	8025	5081	63	1754	1754	2328	2407	103	58	53	0	0.000	0.000	0.000	0.000	0.000	0.000	0.000	0.000	0.000	0.000	0.000	0.000	0.000	0.000	0.044	0.064	0.086	0.095	3.652	0.063	0.314	316	2384	100	338	7647	7985	399	6271	6670	Error	Error	-4.500	338	7647	399	6271	413653	2535814	0.751	2.367	0	0	0
1	7	9	"A52"	"A52"	5950	11250	100	1281	1310	565	43	899	899	960	573	59	36	9	0	6574	6333	4063	64	1713	1713	1988	1352	68	61	55	0	0.000	0.000	0.000	0.000	0.000	0.000	0.000	0.000	0.000	0.000	0.000	0.000	0.000	0.000	0.079	0.089	0.125	0.145	4.220	0.098	0.197	316	2384	100	382	4861	5243	411	4620	5031	Error	Error	-3.670	382	4861	411	4620	414111	2001208	0.611	3.214	0	0	0
1	8	9	"A52"	"A52"	6250	11245	100	1256	1373	625	45	889	889	950	493	51	40	20	0	5978	5757	3318	57	1706	1706	2025	1285	63	65	54	0	0.000	0.000	0.000	0.000	0.000	0.000	0.000	0.000	0.000	0.000	0.000	0.000	0.000	0.000	0.086	0.119	0.175	0.162	3.317	0.095	0.202	316	2384	100	367	4272	4639	484	4051	4535	Error	Error	-3.541	367	4272	484	4051	433928	1819327	0.858	2.904	0	0	0
1	9	9	"A52"	"A52"	6550	11245	100	1234	1322	611	46	889	889	952	538	56	38	18	0	5387	6095	4270	70	1694	1694	2054	1573	76	56	51	0	0.000	0.000	0.000	0.000	0.000	0.000	0.000	0.000	0.000	0.000	0.000	0.000	0.000	0.000	0.093	0.098	0.133	0.154	3.440	0.110	0.276	316	2384	100	345	3693	4038	433	4401	4834	Error	Error	-3.420	345	3693	433	4401	417596	1925990	0.688	2.569	0	0	0
1	10	9	"A53"	"A53"	6850	11245	100	1298	1364	607	44	914	914	987	538	54	41	13	0	8659	8653	6067	70	1780	1780	2139	1683	78	61	56	0	0.000	0.000	0.000	0.000	0.000	0.000	0.000	0.000	0.000	0.000	0.000	0.000	0.000	0.000	0.056	0.065	0.080	0.108	3.990	0.069	0.262	316	2384	100	384	6879	7263	450	6873	7323	Error	Error	-4.163	384	6879	450	6873	430872	2734378	0.701	3.870	0	0	0
1	11	9	"A53"	"A53"	7150	11245	100	1276	1364	586	42	924	924	993	545	54	38	16	0	7681	7433	4947	66	1764	1764	2162	1654	76	58	54	0	0.000	0.000	0.000	0.000	0.000	0.000	0.000	0.000	0.000	0.000	0.000	0.000	0.000	0.000	0.059	0.078	0.102	0.116	4.055	0.085	0.263	316	2384	100	352	5917	6269	440	5669	6109	Error	Error	-4.071	352	5917	440	5669	430885	2348748	0.681	3.187	0	0	0
1	12	9	"A53"	"A53"	7445	11245	100	1251	1356	623	45	928	928	993	489	49	39	19	0	5242	7466	5781	77	1767	1767	2182	1651	75	54	50	0	0.000	0.000	0.000	0.000	0.000	0.000	0.000	0.000	0.000	0.000	0.000	0.000	0.000	0.000	0.093	0.075	0.105	0.151	5.219	0.078	0.361	316	2384	100	323	3475	3798	428	5699	6127	Error	Error	-3.427	323	3475	428	5699	428593	2359376	0.742	3.200	0	0	0
1	13	9	"A54"	"A54"	7745	11245	100	1391	1468	660	44	949	949	1001	529	52	45	20	0	7714	7284	4789	65	1712	1712	2032	1637	80	60	56	0	0.000	0.000	0.000	0.000	0.000	0.000	0.000	0.000	0.000	0.000	0.000	0.000	0.000	0.000	0.074	0.093	0.111	0.126	3.625	0.087	0.313	316	2384	100	442	6002	6444	519	5572	6091	Error	Error	-3.763	442	6002	519	5572	463760	2301707	0.883	3.208	0	0	0
1	14	9	"A54"	"A54"	8045	11240	100	1218	1337	622	46	960	960	1030	630	61	30	9	0	3230	6930	5654	81	1737	1737	2156	1784	82	47	44	0	0.000	0.000	0.000	0.000	0.000	0.000	0.000	0.000	0.000	0.000	0.000	0.000	0.000	0.000	0.173	0.073	0.122	0.170	5.354	0.071	0.338	316	2384	100	258	1493	1751	377	5193	5570	Error	Error	-2.533	258	1493	377	5193	422383	2189880	0.487	2.676	0	0	0
1	15	9	"A54"	"A54"	8345	11240	100	1289	1366	616	45	1015	1015	1219	2490	204	0	0	0	2802	6357	5529	86	1799	1799	2522	3141	124	41	36	0	0.000	0.000	0.000	0.000	0.000	0.000	0.000	0.000	0.000	0.000	0.000	0.000	0.000	0.000	0.273	0.077	0.119	0.187	5.042	0.066	0.365	316	2384	100	274	1003	1277	351	4558	4909	Error	Error	-1.872	274	1003	351	4558	431576	2008934	0.059	1.221	0	0	0
1	16	9	"A55"	"A55"	8645	11240	100	1264	1305	575	44	982	982	1035	399	38	39	17	0	4194	6613	5057	76	1787	1787	1950	924	47	56	51	0	0.000	0.000	0.000	0.000	0.000	0.000	0.000	0.000	0.000	0.000	0.000	0.000	0.000	0.000	0.117	0.067	0.098	0.166	6.058	0.062	0.202	316	2384	100	282	2407	2689	323	4826	5149	Error	Error	-3.093	282	2407	323	4826	412482	2089556	0.677	5.047	0	0	0
1	17	9	"A55"	"A55"	8945	11240	100	1292	1365	579	42	1025	1025	1075	416	38	38	16	0	2584	5600	4604	82	1801	1801	2042	1059	51	46	41	0	0.000	0.000	0.000	0.000	0.000	0.000	0.000	0.000	0.000	0.000	0.000	0.000	0.000	0.000	0.341	0.089	0.147	0.215	5.469	0.075	0.212	316	2384	100	267	783	1050	340	3799	4139	Error	Error	-1.552	267	783	340	3799	431283	1769457	0.697	3.360	0	0	0
1	18	9	"A55"	"A55"	9245	11240	100	1232	1326	550	41	1071	1071	1137	1279	112	5	0	0	2730	5452	4180	76	1831	1831	2036	988	48	49	43	0	0.000	0.000	0.000	0.000	0.000	0.000	0.000	0.000	0.000	0.000	0.000	0.000	0.000	0.000	0.179	0.070	0.140	0.198	5.691	0.100	0.010	316	2384	100	161	899	1060	255	3621	3876	Error	Error	-2.481	161	899	255	3621	418935	1722682	0.148	3.457	0	0	0
1	1	10	"A56"	"A56"	4155	11555	100	1379	1453	609	41	929	929	1030	796	77	29	5	0	8018	7304	3644	49	1706	1706	2023	1652	81	72	67	0	0.000	0.000	0.000	0.000	0.000	0.000	0.000	0.000	0.000	0.000	0.000	0.000	0.000	0.000	0.071	0.094	0.110	0.106	3.519	0.072	0.258	316	2384	100	450	6312	6762	524	5598	6122	Error	Error	-3.810	450	6312	524	5598	459188	2308010	0.531	3.197	0	0	0
1	2	10	"A56"	"A56"	4455	11550	100	1311	1400	640	45	901	901	951	452	47	47	27	0	6874	6624	3972	59	1641	1641	2064	1937	93	62	57	0	0.000	0.000	0.000	0.000	0.000	0.000	0.000	0.000	0.000	0.000	0.000	0.000	0.000	0.000	0.078	0.100	0.133	0.125	3.130	0.084	0.362	316	2384	100	410	5233	5643	499	4983	5482	Error	Error	-3.674	410	5233	499	4983	442495	2093236	0.993	2.354	0	0	0
1	3	10	"A56"	"A56"	4755	11550	100	1329	1424	622	43	901	901	958	423	44	50	30	0	7698	7514	4351	57	1725	1725	2167	1998	92	66	60	0	0.000	0.000	0.000	0.000	0.000	0.000	0.000	0.000	0.000	0.000	0.000	0.000	0.000	0.000	0.072	0.090	0.107	0.100	2.935	0.076	0.343	316	2384	100	428	5973	6401	523	5789	6312	Error	Error	-3.803	428	5973	523	5789	449857	2374568	1.102	2.676	0	0	0
1	4	10	"A57"	"A57"	5055	11550	100	1244	1270	515	40	903	903	952	414	43	42	17	0	7196	7255	5416	74	1672	1672	2018	1618	80	56	51	0	0.000	0.000	0.000	0.000	0.000	0.000	0.000	0.000	0.000	0.000	0.000	0.000	0.000	0.000	0.062	0.066	0.089	0.138	4.307	0.060	0.272	316	2384	100	341	5524	5865	367	5583	5950	Error	Error	-4.018	341	5524	367	5583	401274	2292465	0.768	3.237	0	0	0
1	5	10	"A57"	"A57"	5355	11550	100	1226	1270	524	41	918	918	966	449	46	39	15	0	7317	7522	5271	70	1688	1688	2055	1567	76	59	53	0	0.000	0.000	0.000	0.000	0.000	0.000	0.000	0.000	0.000	0.000	0.000	0.000	0.000	0.000	0.055	0.060	0.087	0.114	4.530	0.064	0.233	316	2384	100	308	5629	5937	352	5834	6186	Error	Error	-4.192	308	5629	352	5834	401386	2376835	0.677	3.489	0	0	0
1	6	10	"A57"	"A57"	5655	11550	100	1186	1265	569	44	896	896	945	406	42	38	18	0	5587	6960	5102	73	1691	1691	2001	1377	68	55	52	0	0.000	0.000	0.000	0.000	0.000	0.000	0.000	0.000	0.000	0.000	0.000	0.000	0.000	0.000	0.074	0.070	0.098	0.122	4.867	0.065	0.252	316	2384	100	290	3896	4186	369	5269	5638	Error	Error	-3.748	290	3896	369	5269	399776	2199453	0.788	3.601	0	0	0
1	7	10	"A58"	"A58"	5955	11550	100	1095	1161	459	39	890	890	940	436	46	31	11	0	6790	6638	3967	59	1659	1659	1882	1282	68	65	63	0	0.000	0.000	0.000	0.000	0.000	0.000	0.000	0.000	0.000	0.000	0.000	0.000	0.000	0.000	0.040	0.054	0.085	0.097	5.019	0.060	0.219	316	2384	100	205	5131	5336	271	4979	5250	Error	Error	-4.646	205	5131	271	4979	366865	2097592	0.507	3.710	0	0	0
1	8	10	"A58"	"A58"	6255	11550	100	1118	1143	461	40	894	894	931	399	42	34	11	0	5063	6137	4289	69	1642	1642	1824	924	50	59	56	0	0.000	0.000	0.000	0.000	0.000	0.000	0.000	0.000	0.000	0.000	0.000	0.000	0.000	0.000	0.065	0.055	0.088	0.128	5.120	0.060	0.165	316	2384	100	224	3421	3645	249	4495	4744	Error	Error	-3.933	224	3421	249	4495	361063	1939179	0.531	4.668	0	0	0
1	9	10	"A58"	"A58"	6555	11545	100	1181	1221	543	44	910	910	1086	1891	174	0	0	0	5239	6366	4705	73	1664	1664	2023	2003	99	53	48	0	0.000	0.000	0.000	0.000	0.000	0.000	0.000	0.000	0.000	0.000	0.000	0.000	0.000	0.000	0.076	0.066	0.099	0.132	5.147	0.067	0.235	316	2384	100	271	3575	3846	311	4702	5013	Error	Error	-3.722	271	3575	311	4702	385741	2011680	0.071	2.168	0	0	0
1	10	10	"A59"	"A59"	6855	11545	100	1304	1353	600	44	880	880	924	380	41	51	31	0	8503	7754	4891	63	1697	1697	2033	1599	78	64	61	0	0.000	0.000	0.000	0.000	0.000	0.000	0.000	0.000	0.000	0.000	0.000	0.000	0.000	0.000	0.062	0.078	0.096	0.116	4.069	0.073	0.352	316	2384	100	424	6806	7230	473	6057	6530	Error	Error	-4.005	424	6806	473	6057	427409	2450400	1.129	3.578	0	0	0
1	11	10	"A59"	"A59"	7155	11545	100	1182	1278	744	58	904	904	990	619	62	27	6	0	5370	6215	4379	70	1671	1671	2212	2201	99	52	48	0	0.000	0.000	0.000	0.000	0.000	0.000	0.000	0.000	0.000	0.000	0.000	0.000	0.000	0.000	0.075	0.082	0.110	0.154	6.042	0.091	0.300	316	2384	100	278	3699	3977	374	4544	4918	Error	Error	-3.734	278	3699	374	4544	403891	1963956	0.465	1.819	0	0	0
1	12	10	"A59"	"A59"	7450	11545	100	1160	1231	586	47	922	922	1004	589	58	29	9	0	3864	5979	4475	74	1719	1719	2418	2707	111	47	40	0	0.000	0.000	0.000	0.000	0.000	0.000	0.000	0.000	0.000	0.000	0.000	0.000	0.000	0.000	0.111	0.073	0.115	0.164	4.787	0.088	0.276	316	2384	100	238	2145	2383	309	4260	4569	Error	Error	-3.172	238	2145	309	4260	388881	1889484	0.385	1.315	0	0	0
1	13	10	"A60"	"A60"	7750	11545	100	1121	1150	448	38	957	957	1007	414	41	28	7	0	4566	5129	3490	68	1731	1731	1823	584	32	66	61	0	0.000	0.000	0.000	0.000	0.000	0.000	0.000	0.000	0.000	0.000	0.000	0.000	0.000	0.000	0.058	0.057	0.118	0.167	6.217	0.053	0.075	316	2384	100	164	2835	2999	193	3398	3591	Error	Error	-4.112	164	2835	193	3398	363339	1620647	0.345	5.661	0	0	0
1	14	10	"A60"	"A60"	8050	11545	100	1112	1168	485	41	939	939	990	394	39	30	12	0	3610	5289	4084	77	1696	1696	1765	477	27	59	53	0	0.000	0.000	0.000	0.000	0.000	0.000	0.000	0.000	0.000	0.000	0.000	0.000	0.000	0.000	0.090	0.064	0.127	0.177	6.814	0.058	0.125	316	2384	100	173	1914	2087	229	3593	3822	Error	Error	-3.468	173	1914	229	3593	368966	1671459	0.452	7.388	0	0	0
1	15	10	"A60"	"A60"	8350	11540	100	1175	1207	496	41	975	975	1018	393	38	34	14	0	2742	5249	4373	83	1743	1743	1824	513	28	56	50	0	0.000	0.000	0.000	0.000	0.000	0.000	0.000	0.000	0.000	0.000	0.000	0.000	0.000	0.000	0.200	0.066	0.119	0.191	7.178	0.059	0.134	316	2384	100	200	999	1199	232	3506	3738	Error	Error	-2.320	200	999	232	3506	381255	1658676	0.481	6.676	0	0	0
1	16	10	"A61"	"A61"	8650	11540	100	1371	1452	590	40	1010	1010	1053	406	38	46	25	0	7376	7446	5097	68	1771	1771	2040	1585	77	60	59	0	0.000	0.000	0.000	0.000	0.000	0.000	0.000	0.000	0.000	0.000	0.000	0.000	0.000	0.000	0.064	0.078	0.098	0.135	5.481	0.071	0.327	316	2384	100	361	5605	5966	442	5675	6117	Error	Error	-3.957	361	5605	442	5675	458676	2352803	0.983	3.411	0	0	0
1	17	10	"A61"	"A61"	8950	11540	100	1441	1487	593	39	1057	1057	1108	488	44	41	18	0	6444	8012	6049	75	1812	1812	2064	1318	63	60	55	0	0.000	0.000	0.000	0.000	0.000	0.000	0.000	0.000	0.000	0.000	0.000	0.000	0.000	0.000	0.083	0.069	0.083	0.125	5.498	0.066	0.277	316	2384	100	384	4632	5016	430	6200	6630	Error	Error	-3.592	384	4632	430	6200	470030	2531894	0.777	4.513	0	0	0
1	18	10	"A61"	"A61"	9250	11540	100	1458	1578	666	42	1066	1066	1107	418	37	48	27	0	6474	8596	6534	76	1833	1833	2043	1070	52	63	57	0	0.000	0.000	0.000	0.000	0.000	0.000	0.000	0.000	0.000	0.000	0.000	0.000	0.000	0.000	0.084	0.076	0.093	0.129	5.252	0.067	0.311	316	2384	100	392	4641	5033	512	6763	7275	Error	Error	-3.566	392	4641	512	6763	498618	2716259	1.127	6.124	0	0	0
1	1	11	"A62"	"A62"	4160	11855	100	1128	1203	498	41	918	918	986	997	101	8	0	0	6271	6012	3811	63	1572	1572	1813	1558	85	64	60	0	0.000	0.000	0.000	0.000	0.000	0.000	0.000	0.000	0.000	0.000	0.000	0.000	0.000	0.000	0.045	0.064	0.104	0.145	6.929	0.060	0.205	316	2384	100	210	4699	4909	285	4440	4725	Error	Error	-4.484	210	4699	285	4440	380223	1899747	0.218	2.695	0	0	0
1	2	11	"A62"	"A62"	4460	11855	100	1250	1347	621	46	907	907	965	425	44	44	24	0	6993	8390	6955	82	1629	1629	1957	1602	81	55	52	0	0.000	0.000	0.000	0.000	0.000	0.000	0.000	0.000	0.000	0.000	0.000	0.000	0.000	0.000	0.064	0.065	0.083	0.118	5.337	0.057	0.340	316	2384	100	343	5364	5707	440	6761	7201	Error	Error	-3.967	343	5364	440	6761	425557	2651270	0.899	4.016	0	0	0
1	3	11	"A62"	"A62"	4760	11850	100	1277	1358	569	41	950	950	1000	420	42	42	22	0	7085	8365	6626	79	1667	1667	1959	1296	66	59	55	0	0.000	0.000	0.000	0.000	0.000	0.000	0.000	0.000	0.000	0.000	0.000	0.000	0.000	0.000	0.060	0.061	0.083	0.125	5.730	0.059	0.297	316	2384	100	327	5418	5745	408	6698	7106	Error	Error	-4.050	327	5418	408	6698	429018	2643467	0.852	4.943	0	0	0
1	4	11	"A63"	"A63"	5060	11850	100	1470	1518	704	46	937	937	1054	627	59	44	16	0	10819	10767	8008	74	1728	1728	2331	2701	115	56	55	0	0.000	0.000	0.000	0.000	0.000	0.000	0.000	0.000	0.000	0.000	0.000	0.000	0.000	0.000	0.059	0.064	0.078	0.100	3.700	0.070	0.298	316	2384	100	533	9091	9624	581	9039	9620	Error	Error	-4.092	533	9091	581	9039	479809	3402273	0.740	3.123	0	0	0
1	5	11	"A63"	"A63"	5360	11850	100	1182	1291	611	47	913	913	1000	1154	115	8	0	0	5818	7915	6042	76	1670	1670	2131	2090	98	59	50	0	0.000	0.000	0.000	0.000	0.000	0.000	0.000	0.000	0.000	0.000	0.000	0.000	0.000	0.000	0.065	0.061	0.076	0.091	4.207	0.062	0.319	316	2384	100	269	4148	4417	378	6245	6623	Error	Error	-3.947	269	4148	378	6245	407978	2501217	0.252	2.767	0	0	0
1	6	11	"A63"	"A63"	5660	11850	100	1429	1479	635	42	930	930	979	415	42	54	29	0	6926	8829	6736	76	1699	1699	2267	2459	108	55	50	0	0.000	0.000	0.000	0.000	0.000	0.000	0.000	0.000	0.000	0.000	0.000	0.000	0.000	0.000	0.095	0.077	0.098	0.121	3.488	0.064	0.332	316	2384	100	499	5227	5726	549	7130	7679	Error	Error	-3.389	499	5227	549	7130	467335	2790100	1.205	2.669	0	0	0
1	7	11	"A64"	"A64"	5960	11850	100	1151	1234	541	43	882	882	933	398	42	41	20	0	5855	5912	3745	63	1615	1615	1885	1526	80	62	58	0	0.000	0.000	0.000	0.000	0.000	0.000	0.000	0.000	0.000	0.000	0.000	0.000	0.000	0.000	0.063	0.082	0.108	0.129	4.828	0.087	0.366	316	2384	100	269	4240	4509	352	4297	4649	Error	Error	-3.978	269	4240	352	4297	390022	1868074	0.756	2.639	0	0	0
1	8	11	"A64"	"A64"	6260	11850	100	1332	1387	724	52	936	936	1001	717	71	27	5	0	7808	7050	4505	63	1682	1682	2020	1777	87	61	57	0	0.000	0.000	0.000	0.000	0.000	0.000	0.000	0.000	0.000	0.000	0.000	0.000	0.000	0.000	0.065	0.084	0.107	0.121	3.755	0.129	0.241	316	2384	100	396	6126	6522	451	5368	5819	Error	Error	-3.951	396	6126	451	5368	438303	2227778	0.538	2.831	0	0	0
1	9	11	"A64"	"A64"	6560	11845	100	1237	1343	622	46	917	917	979	533	54	37	15	0	3405	6365	4906	77	1665	1665	2035	1688	82	50	46	0	0.000	0.000	0.000	0.000	0.000	0.000	0.000	0.000	0.000	0.000	0.000	0.000	0.000	0.000	0.184	0.091	0.124	0.153	4.659	0.082	0.285	316	2384	100	320	1740	2060	426	4700	5126	Error	Error	-2.443	320	1740	426	4700	424251	2011280	0.683	2.565	0	0	0
1	10	11	"A65"	"A65"	6860	11845	100	1245	1284	547	42	897	897	961	489	50	40	13	0	8913	8000	5366	67	1649	1649	2073	2189	105	60	58	0	0.000	0.000	0.000	0.000	0.000	0.000	0.000	0.000	0.000	0.000	0.000	0.000	0.000	0.000	0.048	0.061	0.082	0.118	5.104	0.059	0.315	316	2384	100	348	7264	7612	387	6351	6738	Error	Error	-4.384	348	7264	387	6351	405657	2527923	0.661	2.708	0	0	0
1	11	11	"A65"	"A65"	7155	11845	100	1281	1361	589	43	921	921	995	521	52	38	14	0	4895	7757	6163	79	1707	1707	2153	2173	100	52	48	0	0.000	0.000	0.000	0.000	0.000	0.000	0.000	0.000	0.000	0.000	0.000	0.000	0.000	0.000	0.113	0.073	0.101	0.144	5.500	0.063	0.361	316	2384	100	360	3188	3548	440	6050	6490	Error	Error	-3.147	360	3188	440	6050	429953	2451326	0.702	2.579	0	0	0
1	12	11	"A65"	"A65"	7455	11845	100	1614	1906	1556	81	1000	1000	1064	511	48	54	33	0	8743	10284	8355	81	1768	1768	2333	2787	119	56	51	0	0.000	0.000	0.000	0.000	0.000	0.000	0.000	0.000	0.000	0.000	0.000	0.000	0.000	0.000	0.088	0.106	0.107	0.155	4.915	0.098	0.321	316	2384	100	614	6975	7589	906	8516	9422	Error	Error	-3.506	614	6975	906	8516	602333	3249669	1.648	2.853	0	0	0
1	13	11	"A66"	"A66"	7755	11845	100	1490	1561	658	42	1022	1022	1098	813	74	31	6	0	8363	9006	6722	74	1816	1816	2318	2410	103	55	51	0	0.000	0.000	0.000	0.000	0.000	0.000	0.000	0.000	0.000	0.000	0.000	0.000	0.000	0.000	0.071	0.075	0.095	0.138	4.792	0.066	0.408	316	2384	100	468	6547	7015	539	7190	7729	Error	Error	-3.806	468	6547	539	7190	493141	2845823	0.569	2.775	0	0	0
1	14	11	"A66"	"A66"	8055	11845	100	1371	1460	615	42	977	977	1029	420	40	47	25	0	7838	8076	6011	74	1736	1736	2086	1635	78	58	52	0	0.000	0.000	0.000	0.000	0.000	0.000	0.000	0.000	0.000	0.000	0.000	0.000	0.000	0.000	0.065	0.076	0.092	0.143	4.471	0.068	0.333	316	2384	100	394	6102	6496	483	6340	6823	Error	Error	-3.953	394	6102	483	6340	461327	2552146	1.026	3.664	0	0	0
1	15	11	"A66"	"A66"	8355	11845	100	1443	1519	692	45	1001	1001	1053	465	44	47	27	0	9027	9524	7347	77	1756	1756	2134	1734	81	59	53	0	0.000	0.000	0.000	0.000	0.000	0.000	0.000	0.000	0.000	0.000	0.000	0.000	0.000	0.000	0.061	0.067	0.086	0.119	4.501	0.065	0.398	316	2384	100	442	7271	7713	518	7768	8286	Error	Error	-4.040	442	7271	518	7768	479895	3009628	1.002	4.262	0	0	0
1	16	11	"A67"	"A67"	8655	11840	100	1347	1391	558	40	1010	1010	1059	418	39	43	19	0	5125	6810	5468	80	1756	1756	2006	1467	73	58	52	0	0.000	0.000	0.000	0.000	0.000	0.000	0.000	0.000	0.000	0.000	0.000	0.000	0.000	0.000	0.100	0.075	0.104	0.167	5.290	0.069	0.314	316	2384	100	337	3369	3706	381	5054	5435	Error	Error	-3.321	337	3369	381	5054	439546	2151947	0.794	3.275	0	0	0
1	17	11	"A67"	"A67"	8955	11840	100	1434	1523	690	45	1064	1064	1117	517	46	42	19	0	3074	7727	6576	85	1797	1797	2057	1125	54	51	45	0	0.000	0.000	0.000	0.000	0.000	0.000	0.000	0.000	0.000	0.000	0.000	0.000	0.000	0.000	0.290	0.077	0.107	0.173	4.810	0.075	0.353	316	2384	100	370	1277	1647	459	5930	6389	Error	Error	-1.787	370	1277	459	5930	481389	2441756	0.785	5.040	0	0	0
1	18	11	"A67"	"A67"	9255	11840	100	1379	1500	658	43	1097	1097	1136	413	36	43	23	0	4062	7138	5994	83	1842	1842	2046	1000	48	53	50	0	0.000	0.000	0.000	0.000	0.000	0.000	0.000	0.000	0.000	0.000	0.000	0.000	0.000	0.000	0.127	0.076	0.103	0.156	6.090	0.085	0.403	316	2384	100	282	2220	2502	403	5296	5699	Error	Error	-2.977	282	2220	403	5296	473977	2255670	0.881	5.092	0	0	0
1	1	12	"A68"	"A68"	4165	12155	100	1036	1100	426	38	981	981	1028	406	39	22	6	0	5636	5067	2608	51	1648	1648	1790	859	47	69	65	0	0.000	0.000	0.000	0.000	0.000	0.000	0.000	0.000	0.000	0.000	0.000	0.000	0.000	0.000	0.014	0.035	0.095	0.099	5.755	0.042	0.050	316	2384	100	55	3988	4043	119	3419	3538	Error	Error	-6.180	55	3988	119	3419	347578	1601089	0.177	3.815	0	0	0
1	2	12	"A68"	"A68"	4465	12155	100	1306	1369	551	40	950	950	995	404	40	45	23	0	8203	8099	6249	77	1657	1657	2076	1858	89	56	52	0	0.000	0.000	0.000	0.000	0.000	0.000	0.000	0.000	0.000	0.000	0.000	0.000	0.000	0.000	0.054	0.065	0.094	0.131	5.740	0.062	0.359	316	2384	100	356	6546	6902	419	6442	6861	Error	Error	-4.201	356	6546	419	6442	432621	2559266	0.926	3.242	0	0	0
1	3	12	"A68"	"A68"	4765	12155	100	1457	1539	680	44	947	947	988	397	40	55	34	0	9102	8909	6284	70	1668	1668	2019	1667	82	61	59	0	0.000	0.000	0.000	0.000	0.000	0.000	0.000	0.000	0.000	0.000	0.000	0.000	0.000	0.000	0.069	0.082	0.098	0.130	4.282	0.072	0.398	316	2384	100	510	7434	7944	592	7241	7833	Error	Error	-3.866	510	7434	592	7241	486473	2815110	1.388	4.133	0	0	0
1	4	12	"A69"	"A69"	5065	12150	100	1473	1516	623	41	940	940	1011	648	64	45	13	0	12774	10261	6828	66	1662	1662	2064	2207	106	65	59	0	0.000	0.000	0.000	0.000	0.000	0.000	0.000	0.000	0.000	0.000	0.000	0.000	0.000	0.000	0.048	0.067	0.077	0.103	4.305	0.078	0.273	316	2384	100	533	11112	11645	576	8599	9175	Error	Error	-4.382	533	11112	576	8599	479051	3242597	0.779	3.714	0	0	0
1	5	12	"A69"	"A69"	5365	12150	100	1188	1226	460	37	950	950	989	383	38	37	14	0	6522	6426	4576	71	1671	1671	2145	2017	94	56	52	0	0.000	0.000	0.000	0.000	0.000	0.000	0.000	0.000	0.000	0.000	0.000	0.000	0.000	0.000	0.049	0.058	0.092	0.149	6.732	0.054	0.243	316	2384	100	238	4851	5089	276	4755	5031	Error	Error	-4.349	238	4851	276	4755	387267	2030629	0.619	2.122	0	0	0
1	6	12	"A69"	"A69"	5665	12150	100	1411	1479	944	63	921	921	987	620	62	41	12	0	11843	10226	7030	68	1656	1656	2106	1952	92	63	60	0	0.000	0.000	0.000	0.000	0.000	0.000	0.000	0.000	0.000	0.000	0.000	0.000	0.000	0.000	0.048	0.065	0.071	0.108	4.785	0.060	0.132	316	2384	100	490	10187	10677	558	8570	9128	Error	Error	-4.378	490	10187	558	8570	467407	3231367	0.794	4.160	0	0	0
1	7	12	"A70"	"A70"	5965	12150	100	1244	1312	559	42	931	931	992	450	45	41	17	0	7062	7357	4877	66	1640	1640	1904	1463	76	65	62	0	0.000	0.000	0.000	0.000	0.000	0.000	0.000	0.000	0.000	0.000	0.000	0.000	0.000	0.000	0.058	0.067	0.090	0.112	5.484	0.067	0.256	316	2384	100	313	5422	5735	381	5717	6098	Error	Error	-4.115	313	5422	381	5717	414521	2324785	0.711	3.727	0	0	0
1	8	12	"A70"	"A70"	6265	12150	100	1207	1382	1073	77	946	946	1001	540	53	36	14	0	6924	7683	5594	72	1647	1647	1869	1271	68	62	58	0	0.000	0.000	0.000	0.000	0.000	0.000	0.000	0.000	0.000	0.000	0.000	0.000	0.000	0.000	0.049	0.072	0.088	0.120	4.724	0.074	0.209	316	2384	100	261	5277	5538	436	6036	6472	Error	Error	-4.338	261	5277	436	6036	436588	2427858	0.706	4.574	0	0	0
1	9	12	"A70"	"A70"	6565	12150	100	1278	1383	610	44	915	915	961	379	39	48	31	0	8577	8425	6062	71	1670	1670	1899	1162	61	63	59	0	0.000	0.000	0.000	0.000	0.000	0.000	0.000	0.000	0.000	0.000	0.000	0.000	0.000	0.000	0.053	0.069	0.090	0.118	4.937	0.066	0.316	316	2384	100	363	6907	7270	468	6755	7223	Error	Error	-4.250	363	6907	468	6755	436879	2662308	1.113	5.616	0	0	0
1	10	12	"A71"	"A71"	6865	12145	100	1325	1367	597	43	901	901	947	400	42	51	28	0	10500	8774	5985	68	1645	1645	1994	1929	96	62	58	0	0.000	0.000	0.000	0.000	0.000	0.000	0.000	0.000	0.000	0.000	0.000	0.000	0.000	0.000	0.048	0.065	0.083	0.114	4.603	0.055	0.308	316	2384	100	424	8855	9279	466	7129	7595	Error	Error	-4.384	424	8855	466	7129	432123	2772672	1.050	3.515	0	0	0
1	11	12	"A71"	"A71"	7160	12145	100	1177	1237	572	46	930	930	982	441	44	36	17	0	6512	7292	5344	73	1672	1672	2158	2198	101	55	50	0	0.000	0.000	0.000	0.000	0.000	0.000	0.000	0.000	0.000	0.000	0.000	0.000	0.000	0.000	0.051	0.055	0.090	0.121	5.957	0.062	0.340	316	2384	100	247	4840	5087	307	5620	5927	Error	Error	-4.292	247	4840	307	5620	390839	2304337	0.578	2.336	0	0	0
1	12	12	"A71"	"A71"	7460	12145	100	1360	1434	621	43	960	960	1019	463	45	47	23	0	11473	9276	6242	67	1718	1718	2192	2286	104	60	59	0	0.000	0.000	0.000	0.000	0.000	0.000	0.000	0.000	0.000	0.000	0.000	0.000	0.000	0.000	0.041	0.063	0.078	0.103	5.041	0.066	0.386	316	2384	100	400	9755	10155	474	7558	8032	Error	Error	-4.608	400	9755	474	7558	453044	2931078	0.896	3.099	0	0	0
1	13	12	"A72"	"A72"	7760	12145	100	1421	1496	627	41	1008	1008	1079	559	51	41	17	0	7596	7480	5081	67	1741	1741	2078	1605	77	59	56	0	0.000	0.000	0.000	0.000	0.000	0.000	0.000	0.000	0.000	0.000	0.000	0.000	0.000	0.000	0.071	0.085	0.111	0.135	4.066	0.085	0.356	316	2384	100	413	5855	6268	488	5739	6227	Error	Error	-3.825	413	5855	488	5739	472776	2363754	0.746	3.366	0	0	0
1	14	12	"A72"	"A72"	8060	12145	100	1519	1597	706	44	1022	1022	1064	448	42	51	31	0	7310	7005	5028	71	1745	1745	2022	1158	57	60	56	0	0.000	0.000	0.000	0.000	0.000	0.000	0.000	0.000	0.000	0.000	0.000	0.000	0.000	0.000	0.089	0.109	0.140	0.181	4.561	0.103	0.407	316	2384	100	497	5565	6062	575	5260	5835	Error	Error	-3.485	497	5565	575	5260	504754	2213630	1.190	4.303	0	0	0
1	15	12	"A72"	"A72"	8360	12145	100	1568	1622	691	42	1011	1011	1065	431	40	55	35	0	6387	7028	5103	72	1761	1761	2001	1196	59	60	56	0	0.000	0.000	0.000	0.000	0.000	0.000	0.000	0.000	0.000	0.000	0.000	0.000	0.000	0.000	0.120	0.116	0.146	0.176	3.418	0.090	0.331	316	2384	100	557	4626	5183	611	5267	5878	Error	Error	-3.054	557	4626	611	5267	512563	2220870	1.292	4.203	0	0	0
1	16	12	"A73"	"A73"	8660	12145	100	1240	1276	490	38	1024	1024	1062	437	41	31	9	0	3459	4682	3278	70	1755	1755	1800	387	21	69	64	0	0.000	0.000	0.000	0.000	0.000	0.000	0.000	0.000	0.000	0.000	0.000	0.000	0.000	0.000	0.127	0.086	0.160	0.194	4.797	0.070	0.108	316	2384	100	216	1704	1920	252	2927	3179	Error	Error	-2.980	216	1704	252	2927	403239	1479440	0.490	7.447	0	0	0
1	17	12	"A73"	"A73"	8960	12140	100	1202	1225	457	37	1071	1071	1115	491	44	21	5	0	2377	3988	2788	69	1800	1800	1837	365	19	56	48	0	0.000	0.000	0.000	0.000	0.000	0.000	0.000	0.000	0.000	0.000	0.000	0.000	0.000	0.000	0.227	0.070	0.174	0.242	6.245	0.071	0.056	316	2384	100	131	577	708	154	2188	2342	Error	Error	-2.139	131	577	154	2188	387193	1260271	0.224	5.893	0	0	0
1	18	12	"A73"	"A73"	9260	12140	100	1160	1271	615	48	1079	1079	1114	424	38	25	8	0	2293	3921	3250	82	1798	1798	1853	392	21	51	43	0	0.000	0.000	0.000	0.000	0.000	0.000	0.000	0.000	0.000	0.000	0.000	0.000	0.000	0.000	0.164	0.090	0.263	0.371	7.174	0.064	0.063	316	2384	100	81	495	576	192	2123	2315	Error	Error	-2.611	81	495	192	2123	401778	1239003	0.370	5.276	0	0	0
1	1	13	"A74"	"A74"	4170	12455	100	1540	1634	898	54	990	990	1030	414	40	59	33	0	10015	9360	5398	57	1660	1660	1897	1408	74	74	71	0	0.000	0.000	0.000	0.000	0.000	0.000	0.000	0.000	0.000	0.000	0.000	0.000	0.000	0.000	0.066	0.084	0.087	0.102	3.631	0.073	0.253	316	2384	100	550	8355	8905	644	7700	8344	Error	Error	-3.925	550	8355	644	7700	516187	2957873	1.459	5.300	0	0	0
1	2	13	"A74"	"A74"	4470	12455	100	1309	1407	663	47	934	934	984	407	41	47	28	0	5591	7503	5815	77	1659	1659	2097	1973	94	58	50	0	0.000	0.000	0.000	0.000	0.000	0.000	0.000	0.000	0.000	0.000	0.000	0.000	0.000	0.000	0.095	0.081	0.105	0.133	4.728	0.074	0.366	316	2384	100	375	3932	4307	473	5844	6317	Error	Error	-3.390	375	3932	473	5844	444722	2370907	1.039	2.740	0	0	0
1	3	13	"A74"	"A74"	4770	12455	100	1482	1515	631	41	961	961	1040	1381	132	8	0	0	10165	8897	5736	64	1701	1701	2060	1982	96	64	60	0	0.000	0.000	0.000	0.000	0.000	0.000	0.000	0.000	0.000	0.000	0.000	0.000	0.000	0.000	0.062	0.077	0.092	0.110	3.779	0.306	0.297	316	2384	100	521	8464	8985	554	7196	7750	Error	Error	-4.022	521	8464	554	7196	478817	2811373	0.344	3.450	0	0	0
1	4	13	"A75"	"A75"	5070	12455	100	1627	1727	853	49	975	975	1040	526	50	54	34	0	4967	6483	4598	70	1729	1729	2061	1665	80	57	50	0	0.000	0.000	0.000	0.000	0.000	0.000	0.000	0.000	0.000	0.000	0.000	0.000	0.000	0.000	0.201	0.158	0.199	0.230	3.708	0.120	0.397	316	2384	100	652	3238	3890	752	4754	5506	Error	Error	-2.312	652	3238	752	4754	545793	2048552	1.306	2.656	0	0	0
1	5	13	"A75"	"A75"	5370	12450	100	1752	1811	846	46	954	954	1005	439	43	64	46	0	6522	7194	4927	68	1717	1717	2125	1702	80	60	55	0	0.000	0.000	0.000	0.000	0.000	0.000	0.000	0.000	0.000	0.000	0.000	0.000	0.000	0.000	0.166	0.156	0.168	0.219	3.288	0.116	0.404	316	2384	100	798	4805	5603	857	5477	6334	Error	Error	-2.590	798	4805	857	5477	572236	2273210	1.836	2.978	0	0	0
1	6	13	"A75"	"A75"	5670	12450	100	1669	1752	802	45	910	910	973	438	45	62	47	0	5431	6460	4326	66	1668	1668	2166	2007	92	61	47	0	0.000	0.000	0.000	0.000	0.000	0.000	0.000	0.000	0.000	0.000	0.000	0.000	0.000	0.000	0.202	0.176	0.215	0.232	3.040	0.108	0.337	316	2384	100	759	3763	4522	842	4792	5634	Error	Error	-2.310	759	3763	842	4792	553618	2041212	1.779	2.140	0	0	0
1	7	13	"A76"	"A76"	5970	12450	100	1221	1277	555	43	913	913	959	403	42	43	18	0	6875	7126	4997	70	1642	1642	1885	1409	74	61	57	0	0.000	0.000	0.000	0.000	0.000	0.000	0.000	0.000	0.000	0.000	0.000	0.000	0.000	0.000	0.059	0.066	0.090	0.120	4.804	0.063	0.261	316	2384	100	308	5233	5541	364	5484	5848	Error	Error	-4.087	308	5233	364	5484	403579	2251733	0.789	3.720	0	0	0
1	8	13	"A76"	"A76"	6270	12450	100	1347	1384	637	46	898	898	941	407	43	53	27	0	8274	7951	5391	67	1675	1675	2086	1661	79	62	59	0	0.000	0.000	0.000	0.000	0.000	0.000	0.000	0.000	0.000	0.000	0.000	0.000	0.000	0.000	0.068	0.077	0.092	0.128	4.494	0.069	0.295	316	2384	100	449	6599	7048	486	6276	6762	Error	Error	-3.877	449	6599	486	6276	437357	2512584	1.088	3.531	0	0	0
1	9	13	"A76"	"A76"	6570	12450	100	1244	1293	558	43	904	904	971	639	65	28	6	0	8129	7562	5240	69	1659	1659	1995	1523	76	61	57	0	0.000	0.000	0.000	0.000	0.000	0.000	0.000	0.000	0.000	0.000	0.000	0.000	0.000	0.000	0.053	0.066	0.089	0.099	4.589	0.066	0.324	316	2384	100	340	6470	6810	389	5903	6292	Error	Error	-4.250	340	6470	389	5903	408737	2389462	0.504	3.655	0	0	0
1	10	13	"A77"	"A77"	6870	12450	100	1633	1925	1129	58	923	923	1037	1808	174	27	0	0	6437	6264	4126	65	1683	1683	1942	1354	69	57	54	0	0.000	0.000	0.000	0.000	0.000	0.000	0.000	0.000	0.000	0.000	0.000	0.000	0.000	0.000	0.149	0.219	0.253	0.286	3.152	0.270	0.107	316	2384	100	710	4754	5464	1002	4581	5583	Error	Error	-2.743	710	4754	1002	4581	608207	1979511	0.491	3.192	0	0	0
1	11	13	"A77"	"A77"	7165	12445	100	1401	1884	1214	64	924	924	1002	486	48	49	39	0	2678	5490	4385	79	1725	1725	2162	1712	79	48	42	0	0.000	0.000	0.000	0.000	0.000	0.000	0.000	0.000	0.000	0.000	0.000	0.000	0.000	0.000	0.501	0.255	0.361	0.447	4.382	0.199	0.507	316	2384	100	477	953	1430	960	3765	4725	Error	Error	-0.998	477	953	960	3765	595487	1734711	1.815	1.944	0	0	0
1	12	13	"A77"	"A77"	7465	12445	100	1383	1784	1110	62	958	958	1073	606	56	43	31	0	2676	5148	3918	76	1707	1707	2307	2104	91	46	40	0	0.000	0.000	0.000	0.000	0.000	0.000	0.000	0.000	0.000	0.000	0.000	0.000	0.000	0.000	0.439	0.240	0.323	0.435	4.429	0.207	0.547	316	2384	100	425	969	1394	826	3441	4267	Error	Error	-1.189	425	969	826	3441	563830	1626629	1.173	1.350	0	0	0
1	13	13	"A78"	"A78"	7765	12445	100	1267	1367	606	44	931	931	973	403	41	44	26	0	6657	6401	4301	67	1695	1695	1922	1324	68	59	56	0	0.000	0.000	0.000	0.000	0.000	0.000	0.000	0.000	0.000	0.000	0.000	0.000	0.000	0.000	0.068	0.093	0.126	0.170	4.876	0.089	0.369	316	2384	100	336	4962	5298	436	4706	5142	Error	Error	-3.884	336	4962	436	4706	431818	2022605	0.978	3.383	0	0	0
1	14	13	"A78"	"A78"	8065	12445	100	1357	1434	612	42	992	992	1059	448	42	43	22	0	3831	7117	5887	82	1744	1744	2156	1777	82	50	46	0	0.000	0.000	0.000	0.000	0.000	0.000	0.000	0.000	0.000	0.000	0.000	0.000	0.000	0.000	0.175	0.082	0.118	0.164	4.801	0.070	0.337	316	2384	100	365	2087	2452	442	5373	5815	Error	Error	-2.515	365	2087	442	5373	453043	2248902	0.837	2.792	0	0	0
1	15	13	"A78"	"A78"	8365	12445	100	1418	1470	571	38	1014	1014	1074	471	43	45	21	0	5671	7695	6052	78	1784	1784	2096	1458	69	54	52	0	0.000	0.000	0.000	0.000	0.000	0.000	0.000	0.000	0.000	0.000	0.000	0.000	0.000	0.000	0.104	0.077	0.108	0.155	5.651	0.065	0.296	316	2384	100	404	3887	4291	456	5911	6367	Error	Error	-3.266	404	3887	456	5911	464495	2431753	0.841	3.840	0	0	0
1	16	13	"A79"	"A79"	8665	12445	100	1322	1371	531	38	1019	1019	1073	436	40	36	15	0	5417	5940	4000	67	1779	1779	2050	1499	73	57	55	0	0.000	0.000	0.000	0.000	0.000	0.000	0.000	0.000	0.000	0.000	0.000	0.000	0.000	0.000	0.083	0.085	0.118	0.155	5.603	0.081	0.292	316	2384	100	303	3638	3941	352	4161	4513	Error	Error	-3.586	303	3638	352	4161	433338	1877189	0.683	2.595	0	0	0
1	17	13	"A79"	"A79"	8965	12440	100	1289	1399	609	43	1071	1071	1135	640	56	23	8	0	2777	5642	4304	76	1817	1817	2079	1175	56	47	43	0	0.000	0.000	0.000	0.000	0.000	0.000	0.000	0.000	0.000	0.000	0.000	0.000	0.000	0.000	0.227	0.086	0.138	0.192	5.385	0.082	0.235	316	2384	100	218	960	1178	328	3825	4153	Error	Error	-2.139	218	960	328	3825	442108	1782883	0.413	3.032	0	0	0
1	18	13	"A79"	"A79"	9265	12440	100	1413	1492	622	41	1133	1133	1197	695	58	28	6	0	2981	5811	4264	73	1865	1865	2233	1512	67	48	44	0	0.000	0.000	0.000	0.000	0.000	0.000	0.000	0.000	0.000	0.000	0.000	0.000	0.000	0.000	0.251	0.091	0.132	0.188	4.949	0.081	0.238	316	2384	100	280	1116	1396	359	3946	4305	Error	Error	-1.995	280	1116	359	3946	471327	1836278	0.424	2.366	0	0	0
1	1	14	"A80"	"A80"	4175	12755	100	1289	1365	520	38	988	988	1092	1506	137	2	0	0	7922	6983	4574	65	1616	1616	1848	1287	69	61	56	0	0.000	0.000	0.000	0.000	0.000	0.000	0.000	0.000	0.000	0.000	0.000	0.000	0.000	0.000	0.048	0.070	0.088	0.117	4.297	0.086	0.210	316	2384	100	301	6306	6607	377	5367	5744	Error	Error	-4.389	301	6306	377	5367	431201	2206622	0.181	3.990	0	0	0
1	2	14	"A80"	"A80"	4475	12755	100	1326	1698	3796	223	902	902	946	422	44	50	20	0	7636	6647	3940	59	1595	1595	1790	958	53	70	64	0	0.000	0.000	0.000	0.000	0.000	0.000	0.000	0.000	0.000	0.000	0.000	0.000	0.000	0.000	0.070	0.158	0.105	0.139	4.867	0.113	0.013	316	2384	100	424	6041	6465	796	5052	5848	Error	Error	-3.833	424	6041	796	5052	536415	2100539	1.782	5.070	0	0	0
1	3	14	"A80"	"A80"	4775	12755	100	1369	1393	593	42	929	929	972	397	40	53	26	0	9583	7899	4558	57	1652	1652	1897	1212	63	69	65	0	0.000	0.000	0.000	0.000	0.000	0.000	0.000	0.000	0.000	0.000	0.000	0.000	0.000	0.000	0.055	0.074	0.090	0.105	4.302	0.074	0.307	316	2384	100	440	7931	8371	464	6247	6711	Error	Error	-4.172	440	7931	464	6247	440187	2495937	1.060	4.952	0	0	0
1	4	14	"A81"	"A81"	5075	12755	100	1323	1428	638	44	952	952	1055	1584	150	3	0	0	9405	7944	5124	64	1640	1640	1927	1589	82	62	59	0	0.000	0.000	0.000	0.000	0.000	0.000	0.000	0.000	0.000	0.000	0.000	0.000	0.000	0.000	0.048	0.076	0.092	0.117	4.363	0.131	0.014	316	2384	100	371	7765	8136	476	6304	6780	Error	Error	-4.387	371	7765	476	6304	451342	2510390	0.235	3.787	0	0	0
1	5	14	"A81"	"A81"	5375	12750	100	1414	1448	626	43	936	936	983	433	44	52	27	0	9631	8862	6522	73	1638	1638	2129	2015	94	57	55	0	0.000	0.000	0.000	0.000	0.000	0.000	0.000	0.000	0.000	0.000	0.000	0.000	0.000	0.000	0.060	0.071	0.089	0.135	5.058	0.065	0.348	316	2384	100	478	7993	8471	512	7224	7736	Error	Error	-4.064	478	7993	512	7224	457639	2800353	1.074	3.341	0	0	0
1	6	14	"A81"	"A81"	5675	12750	100	1287	1352	606	44	919	919	970	439	45	46	23	0	8558	8388	6105	72	1621	1621	2024	1708	84	58	56	0	0.000	0.000	0.000	0.000	0.000	0.000	0.000	0.000	0.000	0.000	0.000	0.000	0.000	0.000	0.053	0.064	0.079	0.118	5.677	0.063	0.352	316	2384	100	368	6937	7305	433	6767	7200	Error	Error	-4.237	368	6937	433	6767	427138	2650579	0.870	3.726	0	0	0
1	7	14	"A82"	"A82"	5975	12750	100	1396	1416	577	40	915	915	961	418	43	52	30	0	11591	10345	6773	65	1631	1631	1859	1367	73	69	65	0	0.000	0.000	0.000	0.000	0.000	0.000	0.000	0.000	0.000	0.000	0.000	0.000	0.000	0.000	0.048	0.057	0.070	0.087	3.943	0.058	0.232	316	2384	100	481	9960	10441	501	8714	9215	Error	Error	-4.372	481	9960	501	8714	447389	3268901	1.089	6.208	0	0	0
1	8	14	"A82"	"A82"	6275	12750	100	1287	1373	583	42	889	889	931	409	43	49	28	0	9981	9352	6765	72	1598	1598	1847	1343	72	63	59	0	0.000	0.000	0.000	0.000	0.000	0.000	0.000	0.000	0.000	0.000	0.000	0.000	0.000	0.000	0.047	0.062	0.077	0.109	4.693	0.060	0.381	316	2384	100	398	8383	8781	484	7754	8238	Error	Error	-4.397	398	8383	484	7754	433925	2955378	1.081	5.588	0	0	0
1	9	14	"A82"	"A82"	6575	12750	100	1379	1417	611	43	909	909	964	434	45	51	28	0	11054	10304	8039	78	1637	1637	2105	2159	102	59	54	0	0.000	0.000	0.000	0.000	0.000	0.000	0.000	0.000	0.000	0.000	0.000	0.000	0.000	0.000	0.050	0.059	0.071	0.107	4.678	0.059	0.453	316	2384	100	470	9417	9887	508	8667	9175	Error	Error	-4.325	470	9417	508	8667	447796	3256209	1.044	3.798	0	0	0
1	10	14	"A83"	"A83"	6875	12750	100	1326	1365	556	40	914	914	970	510	52	43	15	0	9246	7837	4650	59	1631	1631	1841	1229	66	68	66	0	0.000	0.000	0.000	0.000	0.000	0.000	0.000	0.000	0.000	0.000	0.000	0.000	0.000	0.000	0.054	0.073	0.096	0.111	4.892	0.065	0.256	316	2384	100	412	7615	8027	451	6206	6657	Error	Error	-4.208	412	7615	451	6206	431185	2476512	0.775	4.879	0	0	0
1	11	14	"A83"	"A83"	7170	12750	100	1112	1154	473	40	870	870	945	677	71	18	1	0	4935	5384	3638	67	1605	1605	1832	998	54	58	54	0	0.000	0.000	0.000	0.000	0.000	0.000	0.000	0.000	0.000	0.000	0.000	0.000	0.000	0.000	0.073	0.075	0.121	0.143	5.142	0.065	0.147	316	2384	100	242	3330	3572	284	3779	4063	Error	Error	-3.782	242	3330	284	3779	364757	1701240	0.309	3.559	0	0	0
1	12	14	"A83"	"A83"	7470	12745	100	1268	1356	582	42	885	885	928	393	42	49	30	0	6474	6386	4382	68	1640	1640	1955	1327	67	60	56	0	0.000	0.000	0.000	0.000	0.000	0.000	0.000	0.000	0.000	0.000	0.000	0.000	0.000	0.000	0.079	0.099	0.129	0.175	4.835	0.085	0.327	316	2384	100	383	4834	5217	471	4746	5217	Error	Error	-3.658	383	4834	471	4746	428639	2017940	1.089	3.339	0	0	0
1	13	14	"A84"	"A84"	7770	12745	100	1348	1485	688	46	928	928	994	417	41	50	30	0	5459	6338	4955	78	1662	1662	1908	1291	67	55	52	0	0.000	0.000	0.000	0.000	0.000	0.000	0.000	0.000	0.000	0.000	0.000	0.000	0.000	0.000	0.111	0.119	0.166	0.224	4.492	0.090	0.286	316	2384	100	420	3797	4217	557	4676	5233	Error	Error	-3.176	420	3797	557	4676	469142	2002831	1.177	3.431	0	0	0
1	14	14	"A84"	"A84"	8070	12745	100	1420	1520	634	41	988	988	1040	428	41	50	28	0	5271	6723	5067	75	1728	1728	2103	1674	79	54	51	0	0.000	0.000	0.000	0.000	0.000	0.000	0.000	0.000	0.000	0.000	0.000	0.000	0.000	0.000	0.122	0.107	0.151	0.183	4.238	0.084	0.317	316	2384	100	432	3543	3975	532	4995	5527	Error	Error	-3.036	432	3543	532	4995	480235	2124442	1.121	2.760	0	0	0
1	15	14	"A84"	"A84"	8370	12745	100	1456	1491	658	44	1010	1010	1053	418	39	51	26	0	4846	7040	5659	80	1745	1745	2011	1259	62	54	51	0	0.000	0.000	0.000	0.000	0.000	0.000	0.000	0.000	0.000	0.000	0.000	0.000	0.000	0.000	0.144	0.091	0.124	0.193	5.132	0.073	0.266	316	2384	100	446	3101	3547	481	5295	5776	Error	Error	-2.798	446	3101	481	5295	471246	2224721	1.048	3.994	0	0	0
1	16	14	"A85"	"A85"	8670	12745	100	1365	1415	586	41	1065	1065	1117	560	50	31	12	0	3281	6068	4628	76	1773	1773	2055	1383	67	50	46	0	0.000	0.000	0.000	0.000	0.000	0.000	0.000	0.000	0.000	0.000	0.000	0.000	0.000	0.000	0.199	0.081	0.135	0.181	5.013	0.082	0.284	316	2384	100	300	1508	1808	350	4295	4645	Error	Error	-2.330	300	1508	350	4295	447092	1917448	0.532	2.902	0	0	0
1	17	14	"A85"	"A85"	8970	12745	100	1350	1471	623	42	1085	1085	1115	405	36	41	25	0	4869	6247	4329	69	1791	1791	1965	891	45	60	55	0	0.000	0.000	0.000	0.000	0.000	0.000	0.000	0.000	0.000	0.000	0.000	0.000	0.000	0.000	0.086	0.087	0.128	0.155	4.513	0.085	0.267	316	2384	100	265	3078	3343	386	4456	4842	Error	Error	-3.538	265	3078	386	4456	464865	1974087	0.879	4.806	0	0	0
1	18	14	"A85"	"A85"	9270	12740	100	1319	1423	605	42	1093	1093	1145	458	40	37	14	0	4721	6286	4653	74	1821	1821	1955	736	37	56	52	0	0.000	0.000	0.000	0.000	0.000	0.000	0.000	0.000	0.000	0.000	0.000	0.000	0.000	0.000	0.078	0.074	0.123	0.194	7.188	0.067	0.130	316	2384	100	226	2900	3126	330	4465	4795	Error	Error	-3.682	226	2900	330	4465	449512	1986356	0.607	5.885	0	0	0
1	1	15	"A86"	"A86"	4180	13055	100	1281	1355	551	40	960	960	1011	509	50	37	13	0	7741	7004	4695	67	1616	1616	1896	1428	75	60	56	0	0.000	0.000	0.000	0.000	0.000	0.000	0.000	0.000	0.000	0.000	0.000	0.000	0.000	0.000	0.052	0.073	0.097	0.131	5.767	0.076	0.200	316	2384	100	321	6125	6446	395	5388	5783	Error	Error	-4.254	321	6125	395	5388	428254	2213400	0.676	3.577	0	0	0
1	2	15	"A86"	"A86"	4480	13055	100	1278	1361	676	49	924	924	981	402	40	45	21	0	4252	6385	4704	73	1617	1617	2002	1626	81	52	49	0	0.000	0.000	0.000	0.000	0.000	0.000	0.000	0.000	0.000	0.000	0.000	0.000	0.000	0.000	0.134	0.092	0.118	0.184	5.503	0.074	0.245	316	2384	100	354	2635	2989	437	4768	5205	Error	Error	-2.896	354	2635	437	4768	430039	2017538	0.945	2.696	0	0	0
1	3	15	"A86"	"A86"	4780	13055	100	1228	1295	568	43	906	906	963	504	52	34	12	0	6974	6964	4392	63	1610	1610	1843	1244	67	66	63	0	0.000	0.000	0.000	0.000	0.000	0.000	0.000	0.000	0.000	0.000	0.000	0.000	0.000	0.000	0.060	0.073	0.088	0.107	4.399	0.070	0.133	316	2384	100	322	5364	5686	389	5354	5743	Error	Error	-4.058	322	5364	389	5354	409272	2200748	0.659	4.117	0	0	0
1	4	15	"A87"	"A87"	5080	13055	100	1202	1296	601	46	931	931	971	392	40	41	21	0	7464	6262	4268	68	1611	1611	1886	1408	74	58	53	0	0.000	0.000	0.000	0.000	0.000	0.000	0.000	0.000	0.000	0.000	0.000	0.000	0.000	0.000	0.046	0.078	0.111	0.158	6.485	0.070	0.242	316	2384	100	271	5853	6124	365	4651	5016	Error	Error	-4.433	271	5853	365	4651	409432	1978784	0.829	3.108	0	0	0
1	5	15	"A87"	"A87"	5380	13055	100	1244	1316	575	43	918	918	953	384	40	46	22	0	6631	7022	5160	73	1598	1598	1886	1407	74	58	56	0	0.000	0.000	0.000	0.000	0.000	0.000	0.000	0.000	0.000	0.000	0.000	0.000	0.000	0.000	0.065	0.073	0.108	0.144	5.561	0.065	0.257	316	2384	100	326	5033	5359	398	5424	5822	Error	Error	-3.948	326	5033	398	5424	415720	2218954	0.945	3.650	0	0	0
1	6	15	"A87"	"A87"	5680	13050	100	1091	1154	499	43	864	864	910	382	41	36	15	0	4604	5328	3735	70	1566	1566	1965	1663	84	56	48	0	0.000	0.000	0.000	0.000	0.000	0.000	0.000	0.000	0.000	0.000	0.000	0.000	0.000	0.000	0.075	0.077	0.131	0.170	6.112	0.054	0.144	316	2384	100	227	3038	3265	290	3762	4052	Error	Error	-3.742	227	3038	290	3762	364786	1683646	0.639	2.022	0	0	0
1	7	15	"A88"	"A88"	5980	13050	100	1115	1173	524	44	880	880	932	433	46	33	13	0	7403	6372	3936	61	1591	1591	1811	1242	68	63	59	0	0.000	0.000	0.000	0.000	0.000	0.000	0.000	0.000	0.000	0.000	0.000	0.000	0.000	0.000	0.040	0.061	0.089	0.122	5.397	0.067	0.250	316	2384	100	235	5812	6047	293	4781	5074	Error	Error	-4.628	235	5812	293	4781	370672	2013696	0.557	3.672	0	0	0
1	8	15	"A88"	"A88"	6280	13050	100	1182	1230	491	39	912	912	962	407	42	38	17	0	6793	6840	4791	70	1613	1613	2048	1776	86	55	53	0	0.000	0.000	0.000	0.000	0.000	0.000	0.000	0.000	0.000	0.000	0.000	0.000	0.000	0.000	0.052	0.061	0.087	0.112	4.354	0.060	0.278	316	2384	100	270	5180	5450	318	5227	5545	Error	Error	-4.262	270	5180	318	5227	388664	2161448	0.658	2.698	0	0	0
1	9	15	"A88"	"A88"	6580	13050	100	1168	1211	495	40	912	912	971	460	47	34	10	0	5640	6325	4494	71	1605	1605	1893	1383	73	56	54	0	0.000	0.000	0.000	0.000	0.000	0.000	0.000	0.000	0.000	0.000	0.000	0.000	0.000	0.000	0.063	0.063	0.096	0.129	5.655	0.061	0.232	316	2384	100	256	4035	4291	299	4720	5019	Error	Error	-3.978	256	4035	299	4720	382654	1998763	0.522	3.205	0	0	0
1	10	15	"A89"	"A89"	6875	13050	100	1210	1251	543	43	872	872	922	473	51	37	12	0	7433	7016	4671	66	1585	1585	1860	1488	80	60	59	0	0.000	0.000	0.000	0.000	0.000	0.000	0.000	0.000	0.000	0.000	0.000	0.000	0.000	0.000	0.058	0.070	0.078	0.103	4.280	0.061	0.273	316	2384	100	338	5848	6186	379	5431	5810	Error	Error	-4.113	338	5848	379	5431	395381	2217177	0.696	3.465	0	0	0
1	11	15	"A89"	"A89"	7175	13050	100	1017	1047	394	37	834	834	874	356	40	36	10	0	5520	5101	3141	61	1535	1535	1646	644	39	64	60	0	0.000	0.000	0.000	0.000	0.000	0.000	0.000	0.000	0.000	0.000	0.000	0.000	0.000	0.000	0.046	0.060	0.095	0.128	5.616	0.052	0.094	316	2384	100	183	3985	4168	213	3566	3779	Error	Error	-4.445	183	3985	213	3566	330861	1611853	0.486	5.365	0	0	0
1	12	15	"A89"	"A89"	7475	13050	100	1221	1234	487	39	881	881	944	517	54	34	8	0	7232	6609	4267	64	1612	1612	1793	963	53	63	59	0	0.000	0.000	0.000	0.000	0.000	0.000	0.000	0.000	0.000	0.000	0.000	0.000	0.000	0.000	0.060	0.071	0.094	0.144	5.554	0.059	0.193	316	2384	100	340	5620	5960	353	4997	5350	Error	Error	-4.047	340	5620	353	4997	389815	2088293	0.561	5.001	0	0	0
1	13	15	"A90"	"A90"	7775	13045	100	1180	1286	571	44	909	909	1019	1459	143	5	0	0	2383	6124	5244	85	1638	1638	2039	2079	101	45	40	0	0.000	0.000	0.000	0.000	0.000	0.000	0.000	0.000	0.000	0.000	0.000	0.000	0.000	0.000	0.364	0.084	0.123	0.180	5.485	0.127	0.105	316	2384	100	271	745	1016	377	4486	4863	Error	Error	-1.459	271	745	377	4486	406241	1935130	0.183	1.965	0	0	0
1	14	15	"A90"	"A90"	8075	13045	100	1215	1262	543	43	962	962	1026	614	59	25	7	0	3180	6148	4861	79	1685	1685	2065	1774	85	49	47	0	0.000	0.000	0.000	0.000	0.000	0.000	0.000	0.000	0.000	0.000	0.000	0.000	0.000	0.000	0.169	0.067	0.107	0.162	6.071	0.069	0.120	316	2384	100	253	1495	1748	300	4463	4763	Error	Error	-2.563	253	1495	300	4463	398714	1942892	0.384	2.302	0	0	0
1	15	15	"A90"	"A90"	8375	13045	100	1287	1353	588	43	969	969	1040	969	93	18	1	0	3990	7181	5914	82	1707	1707	2005	1574	78	52	48	0	0.000	0.000	0.000	0.000	0.000	0.000	0.000	0.000	0.000	0.000	0.000	0.000	0.000	0.000	0.139	0.070	0.096	0.138	6.717	0.126	0.150	316	2384	100	318	2283	2601	384	5474	5858	Error	Error	-2.844	318	2283	384	5474	427672	2269055	0.323	3.288	0	0	0
1	16	15	"A91"	"A91"	8675	13045	100	1334	1433	587	40	1006	1006	1058	494	46	39	17	0	8302	6999	4762	68	1744	1744	2011	1434	71	58	54	0	0.000	0.000	0.000	0.000	0.000	0.000	0.000	0.000	0.000	0.000	0.000	0.000	0.000	0.000	0.050	0.081	0.113	0.139	5.804	0.075	0.200	316	2384	100	328	6558	6886	427	5255	5682	Error	Error	-4.321	328	6558	427	5255	452810	2211694	0.759	3.478	0	0	0
1	17	15	"A91"	"A91"	8975	13045	100	1274	1417	615	43	1065	1065	1105	459	41	34	17	0	2708	6489	5586	86	1810	1810	2144	1438	67	47	46	0	0.000	0.000	0.000	0.000	0.000	0.000	0.000	0.000	0.000	0.000	0.000	0.000	0.000	0.000	0.233	0.075	0.115	0.173	5.833	0.074	0.280	316	2384	100	209	898	1107	352	4679	5031	Error	Error	-2.103	209	898	352	4679	447845	2050483	0.680	3.022	0	0	0
1	18	15	"A91"	"A91"	9275	13045	100	1426	1529	584	38	1108	1108	1151	421	36	44	23	0	4569	6384	4756	74	1843	1843	2137	1297	60	52	50	0	0.000	0.000	0.000	0.000	0.000	0.000	0.000	0.000	0.000	0.000	0.000	0.000	0.000	0.000	0.117	0.093	0.136	0.183	4.890	0.081	0.296	316	2384	100	318	2726	3044	421	4541	4962	Error	Error	-3.100	318	2726	421	4541	483105	2017475	0.898	3.274	0	0	0
1	1	16	"A92"	"A92"	4185	13355	100	1417	1462	573	39	984	984	1047	572	54	41	11	0	12696	9515	5977	62	1630	1630	2018	2046	101	65	62	0	0.000	0.000	0.000	0.000	0.000	0.000	0.000	0.000	0.000	0.000	0.000	0.000	0.000	0.000	0.039	0.061	0.073	0.105	5.040	0.066	0.225	316	2384	100	433	11066	11499	478	7885	8363	Error	Error	-4.676	433	11066	478	7885	461855	3006784	0.726	3.664	0	0	0
1	2	16	"A92"	"A92"	4485	13355	100	1447	1522	569	37	957	957	1034	635	61	41	10	0	12813	10109	6052	59	1648	1648	2240	2554	114	67	63	0	0.000	0.000	0.000	0.000	0.000	0.000	0.000	0.000	0.000	0.000	0.000	0.000	0.000	0.000	0.044	0.067	0.075	0.091	4.132	0.070	0.254	316	2384	100	490	11165	11655	565	8461	9026	Error	Error	-4.510	490	11165	565	8461	480962	3194326	0.769	3.081	0	0	0
1	3	16	"A92"	"A92"	4785	13355	100	1450	1476	585	39	975	975	1022	422	41	53	25	0	13765	10298	6230	60	1644	1644	2257	2722	120	66	63	0	0.000	0.000	0.000	0.000	0.000	0.000	0.000	0.000	0.000	0.000	0.000	0.000	0.000	0.000	0.039	0.058	0.065	0.093	4.692	0.061	0.410	316	2384	100	475	12121	12596	501	8654	9155	Error	Error	-4.673	475	12121	501	8654	466516	3254196	1.076	2.954	0	0	0
1	4	16	"A93"	"A93"	5085	13355	100	1146	1213	460	37	910	910	955	384	40	41	17	0	7505	7099	4467	62	1586	1586	1733	1042	60	68	66	0	0.000	0.000	0.000	0.000	0.000	0.000	0.000	0.000	0.000	0.000	0.000	0.000	0.000	0.000	0.040	0.055	0.079	0.100	5.067	0.054	0.184	316	2384	100	236	5919	6155	303	5513	5816	Error	Error	-4.648	236	5919	303	5513	383279	2243130	0.672	5.150	0	0	0
1	5	16	"A93"	"A93"	5385	13355	100	1406	1459	607	41	950	950	999	416	41	52	28	0	8186	8882	6684	75	1646	1646	1923	1335	69	64	59	0	0.000	0.000	0.000	0.000	0.000	0.000	0.000	0.000	0.000	0.000	0.000	0.000	0.000	0.000	0.070	0.070	0.095	0.121	4.629	0.059	0.316	316	2384	100	456	6540	6996	509	7236	7745	Error	Error	-3.842	456	6540	509	7236	461069	2806713	1.106	5.213	0	0	0
1	6	16	"A93"	"A93"	5685	13355	100	1348	1419	571	40	917	917	975	424	43	50	26	0	8113	8464	6236	73	1650	1650	1978	1522	76	62	59	0	0.000	0.000	0.000	0.000	0.000	0.000	0.000	0.000	0.000	0.000	0.000	0.000	0.000	0.000	0.067	0.074	0.084	0.123	4.529	0.060	0.317	316	2384	100	431	6463	6894	502	6814	7316	Error	Error	-3.906	431	6463	502	6814	448324	2674506	1.047	4.261	0	0	0
1	7	16	"A94"	"A94"	5985	13350	100	1225	1330	578	43	938	938	997	482	48	40	17	0	7382	8223	6425	78	1616	1616	1988	1850	93	54	52	0	0.000	0.000	0.000	0.000	0.000	0.000	0.000	0.000	0.000	0.000	0.000	0.000	0.000	0.000	0.050	0.059	0.083	0.131	5.671	0.060	0.350	316	2384	100	287	5766	6053	392	6607	6999	Error	Error	-4.328	287	5766	392	6607	420144	2598411	0.691	3.370	0	0	0
1	8	16	"A94"	"A94"	6285	13350	100	1209	1318	576	43	935	935	1192	3436	288	0	0	0	7638	8819	6956	78	1613	1613	2140	3012	140	54	50	0	0.000	0.000	0.000	0.000	0.000	0.000	0.000	0.000	0.000	0.000	0.000	0.000	0.000	0.000	0.045	0.053	0.071	0.129	6.291	0.057	0.361	316	2384	100	274	6025	6299	383	7206	7589	Error	Error	-4.459	274	6025	383	7206	416467	2786928	0.037	2.217	0	0	0
1	9	16	"A94"	"A94"	6585	13350	100	1179	1269	571	44	957	957	1003	405	40	37	19	0	7581	8111	6409	79	1638	1638	1955	1577	80	58	56	0	0.000	0.000	0.000	0.000	0.000	0.000	0.000	0.000	0.000	0.000	0.000	0.000	0.000	0.000	0.037	0.048	0.083	0.116	6.106	0.057	0.310	316	2384	100	222	5943	6165	312	6473	6785	Error	Error	-4.743	222	5943	312	6473	400908	2563150	0.657	3.904	0	0	0
1	10	16	"A95"	"A95"	6880	13350	100	1396	1430	619	43	898	898	954	416	43	54	30	0	13114	10256	6736	65	1619	1619	2025	2277	112	64	61	0	0.000	0.000	0.000	0.000	0.000	0.000	0.000	0.000	0.000	0.000	0.000	0.000	0.000	0.000	0.043	0.062	0.072	0.095	4.871	0.059	0.387	316	2384	100	498	11495	11993	532	8637	9169	Error	Error	-4.529	498	11495	532	8637	452024	3240928	1.144	3.615	0	0	0
1	11	16	"A95"	"A95"	7180	13350	100	1417	1970	3841	194	901	901	955	463	48	53	27	0	13211	10167	8075	79	1608	1608	2171	2526	116	60	57	0	0.000	0.000	0.000	0.000	0.000	0.000	0.000	0.000	0.000	0.000	0.000	0.000	0.000	0.000	0.044	0.125	0.087	0.132	4.921	0.174	0.263	316	2384	100	516	11603	12119	1069	8559	9628	Error	Error	-4.491	516	11603	1069	8559	622457	3212616	2.192	3.165	0	0	0
1	12	16	"A95"	"A95"	7480	13350	100	1463	1505	787	52	916	916	985	518	52	51	18	0	13711	10258	6917	67	1659	1659	2305	2811	121	61	59	0	0.000	0.000	0.000	0.000	0.000	0.000	0.000	0.000	0.000	0.000	0.000	0.000	0.000	0.000	0.045	0.068	0.071	0.111	4.811	0.061	0.255	316	2384	100	547	12052	12599	589	8599	9188	Error	Error	-4.462	547	12052	589	8599	475542	3241545	1.004	2.829	0	0	0
1	13	16	"A96"	"A96"	7780	13345	100	1381	1409	597	42	915	915	976	418	42	51	27	0	7747	8049	6055	75	1665	1665	2049	1930	94	59	55	0	0.000	0.000	0.000	0.000	0.000	0.000	0.000	0.000	0.000	0.000	0.000	0.000	0.000	0.000	0.077	0.077	0.101	0.143	4.574	0.072	0.411	316	2384	100	466	6082	6548	494	6384	6878	Error	Error	-3.706	466	6082	494	6384	445215	2543362	1.036	3.109	0	0	0
1	14	16	"A96"	"A96"	8080	13345	100	1360	1447	582	40	977	977	1058	958	90	21	0	0	9295	8331	5958	71	1708	1708	2119	1779	83	58	56	0	0.000	0.000	0.000	0.000	0.000	0.000	0.000	0.000	0.000	0.000	0.000	0.000	0.000	0.000	0.050	0.071	0.098	0.132	4.901	0.066	0.052	316	2384	100	383	7587	7970	470	6623	7093	Error	Error	-4.308	383	7587	470	6623	457156	2632740	0.406	3.492	0	0	0
1	15	16	"A96"	"A96"	8380	13345	100	1349	1459	696	47	960	960	1020	431	42	48	26	0	9027	8987	6793	75	1713	1713	1970	1285	65	59	56	0	0.000	0.000	0.000	0.000	0.000	0.000	0.000	0.000	0.000	0.000	0.000	0.000	0.000	0.000	0.053	0.069	0.087	0.126	5.192	0.072	0.402	316	2384	100	389	7314	7703	499	7274	7773	Error	Error	-4.233	389	7314	499	7274	461064	2839770	1.019	5.461	0	0	0
1	16	16	"A97"	"A97"	8680	13345	100	1668	1729	700	40	1005	1005	1046	419	40	65	43	0	16119	13549	9266	68	1745	1745	2024	1655	81	68	66	0	0.000	0.000	0.000	0.000	0.000	0.000	0.000	0.000	0.000	0.000	0.000	0.000	0.000	0.000	0.046	0.061	0.068	0.093	3.917	0.057	0.482	316	2384	100	663	14374	15037	724	11804	12528	Error	Error	-4.438	663	14374	724	11804	546395	4281597	1.630	6.964	0	0	0
1	17	16	"A97"	"A97"	8980	13345	100	1736	1723	733	42	1030	1030	1064	437	41	60	40	0	15700	12969	9398	72	1768	1768	2079	1669	80	64	62	0	0.000	0.000	0.000	0.000	0.000	0.000	0.000	0.000	0.000	0.000	0.000	0.000	0.000	0.000	0.051	0.062	0.071	0.099	3.850	0.061	0.530	316	2384	100	706	13932	14638	693	11201	11894	Error	Error	-4.303	706	13932	693	11201	544444	4098216	1.508	6.525	0	0	0
1	18	16	"A97"	"A97"	9280	13345	100	1669	1686	732	43	1078	1078	1120	457	40	53	34	0	15120	12327	8566	69	1814	1814	2290	2339	102	64	62	0	0.000	0.000	0.000	0.000	0.000	0.000	0.000	0.000	0.000	0.000	0.000	0.000	0.000	0.000	0.044	0.058	0.070	0.084	3.399	0.059	0.453	316	2384	100	591	13306	13897	608	10513	11121	Error	Error	-4.493	591	13306	608	10513	532917	3895429	1.239	4.291	0	0	0
1	1	17	"A98"	"A98"	4190	13655	100	1180	1190	440	36	972	972	1013	425	41	29	8	0	4057	5031	3523	70	1585	1585	1622	329	20	74	65	0	0.000	0.000	0.000	0.000	0.000	0.000	0.000	0.000	0.000	0.000	0.000	0.000	0.000	0.000	0.084	0.063	0.105	0.152	5.780	0.057	0.096	316	2384	100	208	2472	2680	218	3446	3664	Error	Error	-3.571	208	2472	218	3446	376155	1589820	0.416	10.362	0	0	0
1	2	17	"A98"	"A98"	4490	13655	100	1171	1214	524	43	935	935	977	385	39	37	16	0	3657	5584	4321	77	1569	1569	1602	331	20	74	68	0	0.000	0.000	0.000	0.000	0.000	0.000	0.000	0.000	0.000	0.000	0.000	0.000	0.000	0.000	0.113	0.069	0.131	0.162	5.078	0.065	0.169	316	2384	100	236	2088	2324	279	4015	4294	Error	Error	-3.145	236	2088	279	4015	383491	1764673	0.616	12.030	0	0	0
1	3	17	"A98"	"A98"	4790	13655	100	1105	1175	484	41	936	936	983	436	44	32	10	0	4161	5672	4307	75	1593	1593	1621	311	19	71	65	0	0.000	0.000	0.000	0.000	0.000	0.000	0.000	0.000	0.000	0.000	0.000	0.000	0.000	0.000	0.066	0.059	0.113	0.152	5.682	0.057	0.140	316	2384	100	169	2568	2737	239	4079	4318	Error	Error	-3.926	169	2568	239	4079	371414	1792215	0.440	13.026	0	0	0
1	4	17	"A99"	"A99"	5090	13655	100	1244	1269	516	40	953	953	1039	889	85	12	0	0	6673	6056	3848	63	1616	1616	1805	1223	67	62	58	0	0.000	0.000	0.000	0.000	0.000	0.000	0.000	0.000	0.000	0.000	0.000	0.000	0.000	0.000	0.058	0.071	0.105	0.155	5.141	0.066	0.177	316	2384	100	291	5057	5348	316	4440	4756	Error	Error	-4.119	291	5057	316	4440	401020	1913546	0.259	3.476	0	0	0
1	5	17	"A99"	"A99"	5390	13655	100	1184	1221	531	43	949	949	1003	420	41	34	10	0	4224	5714	4075	71	1625	1625	1855	1238	66	55	50	0	0.000	0.000	0.000	0.000	0.000	0.000	0.000	0.000	0.000	0.000	0.000	0.000	0.000	0.000	0.090	0.067	0.109	0.153	5.792	0.063	0.180	316	2384	100	235	2599	2834	272	4089	4361	Error	Error	-3.467	235	2599	272	4089	385773	1805693	0.519	3.117	0	0	0
1	6	17	"A99"	"A99"	5690	13655	100	1148	1221	528	43	947	947	1021	858	84	14	0	0	8250	6483	4334	66	1614	1614	2006	1813	90	57	54	0	0.000	0.000	0.000	0.000	0.000	0.000	0.000	0.000	0.000	0.000	0.000	0.000	0.000	0.000	0.030	0.056	0.084	0.116	6.060	0.056	0.219	316	2384	100	201	6636	6837	274	4869	5143	Error	Error	-5.045	201	6636	274	4869	385900	2048697	0.233	2.469	0	0	0
1	7	17	"A100"	"A100"	5990	13655	100	1375	1421	599	42	909	909	948	379	39	55	31	0	9778	9081	6444	70	1587	1587	1852	1559	84	64	59	0	0.000	0.000	0.000	0.000	0.000	0.000	0.000	0.000	0.000	0.000	0.000	0.000	0.000	0.000	0.057	0.068	0.090	0.123	5.482	0.058	0.314	316	2384	100	466	8191	8657	512	7494	8006	Error	Error	-4.136	466	8191	512	7494	449028	2869594	1.248	4.637	0	0	0
1	8	17	"A100"	"A100"	6290	13650	100	1275	2142	5497	256	904	904	958	393	41	46	25	0	3729	7925	7416	93	1593	1593	2039	2053	100	50	46	0	0.000	0.000	0.000	0.000	0.000	0.000	0.000	0.000	0.000	0.000	0.000	0.000	0.000	0.000	0.174	0.196	0.111	0.195	6.836	0.312	0.222	316	2384	100	371	2136	2507	1238	6332	7570	Error	Error	-2.525	371	2136	1238	6332	676786	2504348	3.013	2.867	0	0	0
1	9	17	"A100"	"A100"	6590	13650	100	1279	1351	618	45	907	907	950	408	42	47	24	0	3529	7893	6759	85	1592	1592	1969	1815	92	50	48	0	0.000	0.000	0.000	0.000	0.000	0.000	0.000	0.000	0.000	0.000	0.000	0.000	0.000	0.000	0.192	0.070	0.096	0.182	5.795	0.061	0.309	316	2384	100	372	1937	2309	444	6301	6745	Error	Error	-2.380	372	1937	444	6301	426873	2494193	0.983	3.264	0	0	0
1	10	17	"A101"	"A101"	6885	13650	100	1082	1128	481	42	900	900	949	411	43	30	10	0	4295	6201	4804	77	1583	1583	1700	700	41	56	54	0	0.000	0.000	0.000	0.000	0.000	0.000	0.000	0.000	0.000	0.000	0.000	0.000	0.000	0.000	0.067	0.049	0.090	0.149	6.760	0.062	0.132	316	2384	100	182	2712	2894	228	4618	4846	Error	Error	-3.897	182	2712	228	4618	356311	1959598	0.436	6.430	0	0	0
1	11	17	"A101"	"A101"	7185	13650	100	1148	1210	478	39	925	925	977	413	42	37	13	0	2635	6094	5582	91	1633	1633	1737	619	35	52	48	0	0.000	0.000	0.000	0.000	0.000	0.000	0.000	0.000	0.000	0.000	0.000	0.000	0.000	0.000	0.223	0.064	0.108	0.180	7.383	0.042	0.115	316	2384	100	223	1002	1225	285	4461	4746	Error	Error	-2.168	223	1002	285	4461	382277	1925852	0.564	7.039	0	0	0
1	12	17	"A101"	"A101"	7485	13650	100	1246	1358	717	52	981	981	1016	398	39	40	18	0	3698	7455	6873	92	1673	1673	1801	674	37	56	52	0	0.000	0.000	0.000	0.000	0.000	0.000	0.000	0.000	0.000	0.000	0.000	0.000	0.000	0.000	0.131	0.065	0.077	0.139	6.823	0.046	0.146	316	2384	100	265	2025	2290	377	5782	6159	Error	Error	-2.934	265	2025	377	5782	429163	2355849	0.859	8.389	0	0	0
1	13	17	"A102"	"A102"	7785	13650	100	1247	1313	573	43	930	930	970	396	40	43	22	0	7947	9838	8180	83	1634	1634	1777	828	46	61	58	0	0.000	0.000	0.000	0.000	0.000	0.000	0.000	0.000	0.000	0.000	0.000	0.000	0.000	0.000	0.050	0.047	0.064	0.119	6.426	0.047	0.283	316	2384	100	317	6313	6630	383	8204	8587	Error	Error	-4.316	317	6313	383	8204	414930	3108870	0.866	9.736	0	0	0
1	14	17	"A102"	"A102"	8085	13645	100	1167	1320	662	50	933	933	970	407	41	42	22	0	3762	9863	9112	92	1657	1657	1853	947	51	54	50	0	0.000	0.000	0.000	0.000	0.000	0.000	0.000	0.000	0.000	0.000	0.000	0.000	0.000	0.000	0.111	0.047	0.066	0.126	6.289	0.052	0.368	316	2384	100	234	2105	2339	387	8206	8593	Error	Error	-3.169	234	2105	387	8206	417083	3116686	0.860	8.458	0	0	0
1	15	17	"A102"	"A102"	8385	13645	100	1257	1377	626	45	941	941	988	387	39	46	25	0	5372	9940	9082	91	1686	1686	1776	586	32	63	57	0	0.000	0.000	0.000	0.000	0.000	0.000	0.000	0.000	0.000	0.000	0.000	0.000	0.000	0.000	0.086	0.053	0.070	0.110	5.393	0.052	0.361	316	2384	100	316	3686	4002	436	8254	8690	Error	Error	-3.544	316	3686	436	8254	435105	3141072	1.005	13.932	0	0	0
1	16	17	"A103"	"A103"	8685	13645	100	1293	1356	615	45	936	936	1006	598	59	31	11	0	6531	7134	5226	73	1658	1658	1931	1605	83	52	52	0	0.000	0.000	0.000	0.000	0.000	0.000	0.000	0.000	0.000	0.000	0.000	0.000	0.000	0.000	0.073	0.077	0.111	0.156	4.899	0.065	0.240	316	2384	100	357	4873	5230	420	5476	5896	Error	Error	-3.771	357	4873	420	5476	428624	2254459	0.585	3.242	0	0	0
1	17	17	"A103"	"A103"	8985	13645	100	1261	1353	545	40	1018	1018	1069	647	60	26	4	0	5099	6991	5207	74	1728	1728	1866	783	41	62	57	0	0.000	0.000	0.000	0.000	0.000	0.000	0.000	0.000	0.000	0.000	0.000	0.000	0.000	0.000	0.072	0.064	0.093	0.141	5.725	0.060	0.063	316	2384	100	243	3371	3614	335	5263	5598	Error	Error	-3.794	243	3371	335	5263	427583	2209135	0.439	6.545	0	0	0
1	18	17	"A103"	"A103"	9285	13645	100	1311	1371	569	41	1021	1021	1066	435	40	41	17	0	4765	7347	5850	79	1783	1783	1941	858	44	62	56	0	0.000	0.000	0.000	0.000	0.000	0.000	0.000	0.000	0.000	0.000	0.000	0.000	0.000	0.000	0.097	0.063	0.091	0.151	6.224	0.059	0.247	316	2384	100	290	2982	3272	350	5564	5914	Error	Error	-3.362	290	2982	350	5564	433181	2321561	0.701	6.301	0	0	0
1	1	18	"A104"	"A104"	4195	13960	100	1351	1405	566	40	952	952	999	479	47	43	17	0	9364	8264	3860	46	1568	1568	1619	445	27	88	83	0	0.000	0.000	0.000	0.000	0.000	0.000	0.000	0.000	0.000	0.000	0.000	0.000	0.000	0.000	0.051	0.068	0.081	0.078	4.149	0.071	0.260	316	2384	100	399	7796	8195	453	6696	7149	Error	Error	-4.288	399	7796	453	6696	444105	2611281	0.848	14.933	0	0	0
1	2	18	"A104"	"A104"	4495	13955	100	1389	1420	549	38	916	916	971	461	47	51	22	0	9057	8209	5014	61	1585	1585	1720	775	45	71	68	0	0.000	0.000	0.000	0.000	0.000	0.000	0.000	0.000	0.000	0.000	0.000	0.000	0.000	0.000	0.063	0.076	0.086	0.104	4.184	0.068	0.271	316	2384	100	473	7472	7945	504	6624	7128	Error	Error	-3.982	473	7472	504	6624	448641	2594112	0.974	8.373	0	0	0
1	3	18	"A104"	"A104"	4795	13955	100	1371	1442	546	37	932	932	971	374	38	55	29	0	10062	9580	5787	60	1587	1587	1745	873	50	79	75	0	0.000	0.000	0.000	0.000	0.000	0.000	0.000	0.000	0.000	0.000	0.000	0.000	0.000	0.000	0.052	0.064	0.072	0.084	4.670	0.058	0.302	316	2384	100	439	8475	8914	510	7993	8503	Error	Error	-4.271	439	8475	510	7993	455667	3027435	1.259	8.975	0	0	0
1	4	18	"A105"	"A105"	5095	13955	100	1320	1360	566	41	914	914	1029	1914	186	0	0	0	9766	8363	4709	56	1571	1571	1731	1259	72	73	70	0	0.000	0.000	0.000	0.000	0.000	0.000	0.000	0.000	0.000	0.000	0.000	0.000	0.000	0.000	0.050	0.066	0.083	0.097	4.283	0.384	0.104	316	2384	100	406	8195	8601	446	6792	7238	Error	Error	-4.335	406	8195	446	6792	429727	2642622	0.173	5.268	0	0	0
1	5	18	"A105"	"A105"	5395	13955	100	1333	1343	556	41	928	928	972	397	40	50	24	0	8716	8061	5488	68	1589	1589	1804	1183	65	65	62	0	0.000	0.000	0.000	0.000	0.000	0.000	0.000	0.000	0.000	0.000	0.000	0.000	0.000	0.000	0.057	0.064	0.091	0.123	4.789	0.063	0.332	316	2384	100	405	7127	7532	415	6472	6887	Error	Error	-4.137	405	7127	415	6472	424414	2547231	0.935	5.289	0	0	0
1	6	18	"A105"	"A105"	5695	13955	100	1402	1480	644	43	923	923	965	445	46	51	28	0	11669	9903	6016	60	1586	1586	1781	1099	61	74	70	0	0.000	0.000	0.000	0.000	0.000	0.000	0.000	0.000	0.000	0.000	0.000	0.000	0.000	0.000	0.048	0.067	0.082	0.103	5.052	0.062	0.257	316	2384	100	479	10083	10562	557	8317	8874	Error	Error	-4.396	479	10083	557	8317	467781	3129209	1.157	7.390	0	0	0
1	7	18	"A106"	"A106"	5995	13955	100	934	966	465	48	884	884	925	370	40	19	4	0	2232	2704	1431	52	1562	1562	1588	288	18	69	53	0	0.000	0.000	0.000	0.000	0.000	0.000	0.000	0.000	0.000	0.000	0.000	0.000	0.000	0.000	0.075	0.072	0.299	0.332	6.124	0.067	0.024	316	2384	100	50	670	720	82	1142	1224	Error	Error	-3.744	50	670	82	1142	305250	854329	0.111	3.875	0	0	0
1	8	18	"A106"	"A106"	6295	13950	100	956	996	438	43	869	869	901	362	40	23	6	0	2075	2765	1720	62	1544	1544	1573	298	18	62	48	0	0.000	0.000	0.000	0.000	0.000	0.000	0.000	0.000	0.000	0.000	0.000	0.000	0.000	0.000	0.164	0.104	0.387	0.421	7.104	0.070	0.027	316	2384	100	87	531	618	127	1221	1348	Error	Error	-2.610	87	531	127	1221	314857	873865	0.262	4.000	0	0	0
1	9	18	"A106"	"A106"	6590	13950	100	940	984	409	41	867	867	1004	1593	158	0	0	0	2081	2940	2095	71	1548	1548	1593	575	36	47	34	0	0.000	0.000	0.000	0.000	0.000	0.000	0.000	0.000	0.000	0.000	0.000	0.000	0.000	0.000	0.137	0.084	0.316	0.388	5.786	0.159	0.024	316	2384	100	73	533	606	117	1392	1509	Error	Error	-2.868	73	533	117	1392	311061	929074	-0.013	2.343	0	0	0
1	10	18	"A107"	"A107"	6890	13950	100	1033	1097	478	43	884	884	920	374	40	31	11	0	5792	6679	5012	75	1573	1573	1781	1436	80	64	58	0	0.000	0.000	0.000	0.000	0.000	0.000	0.000	0.000	0.000	0.000	0.000	0.000	0.000	0.000	0.035	0.042	0.074	0.111	6.370	0.049	0.213	316	2384	100	149	4219	4368	213	5106	5319	Error	Error	-4.824	149	4219	213	5106	346805	2110471	0.473	3.411	0	0	0
1	11	18	"A107"	"A107"	7190	13950	100	1163	1226	518	42	870	870	938	615	65	25	6	0	7634	8085	5653	69	1580	1580	1668	641	38	73	67	0	0.000	0.000	0.000	0.000	0.000	0.000	0.000	0.000	0.000	0.000	0.000	0.000	0.000	0.000	0.048	0.055	0.076	0.097	5.484	0.070	0.119	316	2384	100	293	6054	6347	356	6505	6861	Error	Error	-4.369	293	6054	356	6505	387363	2554940	0.468	10.011	0	0	0
1	12	18	"A107"	"A107"	7490	13950	100	1154	1205	455	37	902	902	937	385	41	35	15	0	7709	7620	5201	68	1592	1592	1700	655	38	69	66	0	0.000	0.000	0.000	0.000	0.000	0.000	0.000	0.000	0.000	0.000	0.000	0.000	0.000	0.000	0.041	0.050	0.068	0.101	6.382	0.050	0.203	316	2384	100	252	6117	6369	303	6028	6331	Error	Error	-4.601	252	6117	303	6028	380625	2408061	0.696	9.038	0	0	0
1	13	18	"A108"	"A108"	7790	13950	100	1306	1359	582	42	921	921	1018	1265	124	7	0	0	6994	8371	6375	76	1624	1624	1770	1220	68	60	58	0	0.000	0.000	0.000	0.000	0.000	0.000	0.000	0.000	0.000	0.000	0.000	0.000	0.000	0.000	0.072	0.065	0.080	0.124	5.454	0.144	0.107	316	2384	100	385	5370	5755	438	6747	7185	Error	Error	-3.802	385	5370	438	6747	429596	2645216	0.270	5.411	0	0	0
1	14	18	"A108"	"A108"	8090	13950	100	1238	1319	578	43	914	914	973	572	58	37	9	0	7326	9087	6688	73	1638	1638	1727	706	40	74	69	0	0.000	0.000	0.000	0.000	0.000	0.000	0.000	0.000	0.000	0.000	0.000	0.000	0.000	0.000	0.057	0.054	0.066	0.089	5.746	0.052	0.272	316	2384	100	324	5688	6012	405	7449	7854	Error	Error	-4.134	324	5688	405	7449	416845	2871468	0.605	10.425	0	0	0
1	15	18	"A108"	"A108"	8390	13945	100	1248	1317	594	45	930	930	997	644	64	27	9	0	6032	8323	6601	79	1670	1670	1753	645	36	72	65	0	0.000	0.000	0.000	0.000	0.000	0.000	0.000	0.000	0.000	0.000	0.000	0.000	0.000	0.000	0.073	0.058	0.078	0.105	5.757	0.055	0.186	316	2384	100	318	4362	4680	387	6653	7040	Error	Error	-3.778	318	4362	387	6653	416269	2630154	0.497	10.186	0	0	0
1	16	18	"A109"	"A109"	8690	13945	100	988	1026	399	38	913	913	957	419	43	20	4	0	3939	4638	2907	62	1642	1642	1669	332	19	73	66	0	0.000	0.000	0.000	0.000	0.000	0.000	0.000	0.000	0.000	0.000	0.000	0.000	0.000	0.000	0.033	0.038	0.112	0.144	7.485	0.038	0.034	316	2384	100	75	2297	2372	113	2996	3109	Error	Error	-4.937	75	2297	113	2996	324095	1465492	0.165	8.943	0	0	0
1	17	18	"A109"	"A109"	8990	13945	100	1055	1232	1520	123	957	957	1009	574	56	18	3	0	3062	4266	3163	74	1688	1688	1739	814	46	56	45	0	0.000	0.000	0.000	0.000	0.000	0.000	0.000	0.000	0.000	0.000	0.000	0.000	0.000	0.000	0.071	0.107	0.167	0.216	6.767	0.190	0.112	316	2384	100	98	1374	1472	275	2578	2853	Error	Error	-3.809	98	1374	275	2578	389336	1348152	0.389	3.104	0	0	0
1	18	18	"A109"	"A109"	9290	13945	100	1254	1294	540	41	1044	1044	1100	506	46	26	7	0	3053	4367	3214	73	1772	1772	1799	344	19	65	57	0	0.000	0.000	0.000	0.000	0.000	0.000	0.000	0.000	0.000	0.000	0.000	0.000	0.000	0.000	0.164	0.096	0.190	0.249	6.628	0.080	0.093	316	2384	100	210	1281	1491	250	2595	2845	Error	Error	-2.609	210	1281	250	2595	408899	1379981	0.383	7.465	0	0	0
1	1	19	"A110"	"A110"	4200	14260	100	1297	1391	576	41	972	972	1008	405	40	43	22	0	8388	9195	6290	68	1571	1571	1654	620	37	77	74	0	0.000	0.000	0.000	0.000	0.000	0.000	0.000	0.000	0.000	0.000	0.000	0.000	0.000	0.000	0.048	0.055	0.070	0.088	5.026	0.051	0.214	316	2384	100	325	6817	7142	419	7624	8043	Error	Error	-4.391	325	6817	419	7624	439689	2905568	0.946	12.163	0	0	0
1	2	19	"A110"	"A110"	4500	14260	100	1222	1588	3197	201	937	937	984	516	52	37	14	0	4706	7797	6573	84	1580	1580	1651	517	31	73	65	0	0.000	0.000	0.000	0.000	0.000	0.000	0.000	0.000	0.000	0.000	0.000	0.000	0.000	0.000	0.091	0.105	0.082	0.132	5.821	0.075	0.027	316	2384	100	285	3126	3411	651	6217	6868	Error	Error	-3.455	285	3126	651	6217	501738	2463805	1.171	11.888	0	0	0
1	3	19	"A110"	"A110"	4800	14255	100	1242	1304	566	43	933	933	977	387	39	43	20	0	5051	7938	6663	83	1581	1581	1686	630	37	70	61	0	0.000	0.000	0.000	0.000	0.000	0.000	0.000	0.000	0.000	0.000	0.000	0.000	0.000	0.000	0.089	0.058	0.094	0.133	5.773	0.050	0.230	316	2384	100	309	3470	3779	371	6357	6728	Error	Error	-3.489	309	3470	371	6357	412015	2508558	0.845	9.924	0	0	0
1	4	19	"A111"	"A111"	5100	14255	100	1226	1291	607	47	923	923	981	549	55	31	12	0	5275	7800	6069	77	1595	1595	1672	607	36	73	69	0	0.000	0.000	0.000	0.000	0.000	0.000	0.000	0.000	0.000	0.000	0.000	0.000	0.000	0.000	0.082	0.059	0.092	0.118	4.637	0.058	0.170	316	2384	100	303	3680	3983	368	6205	6573	Error	Error	-3.602	303	3680	368	6205	407957	2464848	0.565	10.096	0	0	0
1	5	19	"A111"	"A111"	5400	14255	100	1235	1348	594	44	930	930	965	384	39	44	26	0	5452	8337	7121	85	1610	1610	1695	540	31	71	64	0	0.000	0.000	0.000	0.000	0.000	0.000	0.000	0.000	0.000	0.000	0.000	0.000	0.000	0.000	0.079	0.062	0.081	0.125	5.144	0.058	0.304	316	2384	100	305	3842	4147	418	6727	7145	Error	Error	-3.655	305	3842	418	6727	426095	2634443	0.997	12.300	0	0	0
1	6	19	"A111"	"A111"	5700	14255	100	1227	1347	598	44	927	927	956	439	45	42	20	0	7475	9356	7540	80	1582	1582	1690	676	40	69	63	0	0.000	0.000	0.000	0.000	0.000	0.000	0.000	0.000	0.000	0.000	0.000	0.000	0.000	0.000	0.051	0.054	0.072	0.095	5.028	0.056	0.233	316	2384	100	300	5893	6193	420	7774	8194	Error	Error	-4.296	300	5893	420	7774	425554	2956435	0.891	11.340	0	0	0
1	7	19	"A112"	"A112"	6000	14255	100	1171	1219	485	39	886	886	922	379	41	41	17	0	7017	7225	4547	62	1589	1589	1671	660	39	75	71	0	0.000	0.000	0.000	0.000	0.000	0.000	0.000	0.000	0.000	0.000	0.000	0.000	0.000	0.000	0.053	0.059	0.077	0.095	4.586	0.055	0.178	316	2384	100	285	5428	5713	333	5636	5969	Error	Error	-4.251	285	5428	333	5636	385247	2283227	0.784	8.415	0	0	0
1	8	19	"A112"	"A112"	6300	14255	100	1127	1204	670	55	900	900	940	377	40	35	15	0	5715	7047	5013	71	1589	1589	1743	930	53	70	67	0	0.000	0.000	0.000	0.000	0.000	0.000	0.000	0.000	0.000	0.000	0.000	0.000	0.000	0.000	0.055	0.056	0.083	0.106	5.362	0.054	0.157	316	2384	100	227	4126	4353	304	5458	5762	Error	Error	-4.184	227	4126	304	5458	380306	2226706	0.700	5.703	0	0	0
1	9	19	"A112"	"A112"	6595	14250	100	1066	1154	560	48	841	841	898	624	69	25	6	0	5111	7356	6192	84	1521	1521	1713	1097	64	61	57	0	0.000	0.000	0.000	0.000	0.000	0.000	0.000	0.000	0.000	0.000	0.000	0.000	0.000	0.000	0.063	0.054	0.093	0.133	6.247	0.054	0.076	316	2384	100	225	3590	3815	313	5835	6148	Error	Error	-3.996	225	3590	313	5835	364554	2324512	0.410	5.144	0	0	0
1	10	19	"A113"	"A113"	6895	14250	100	1135	1208	542	44	873	873	944	608	64	27	8	0	4970	8188	7023	85	1598	1598	1729	748	43	60	55	0	0.000	0.000	0.000	0.000	0.000	0.000	0.000	0.000	0.000	0.000	0.000	0.000	0.000	0.000	0.078	0.051	0.077	0.131	6.732	0.054	0.154	316	2384	100	262	3372	3634	335	6590	6925	Error	Error	-3.686	262	3372	335	6590	381807	2587444	0.434	8.635	0	0	0
1	11	19	"A113"	"A113"	7195	14250	100	1119	1203	594	49	866	866	900	410	45	38	18	0	5288	8186	7234	88	1575	1575	1666	594	35	66	59	0	0.000	0.000	0.000	0.000	0.000	0.000	0.000	0.000	0.000	0.000	0.000	0.000	0.000	0.000	0.068	0.051	0.068	0.107	6.006	0.051	0.265	316	2384	100	253	3713	3966	337	6611	6948	Error	Error	-3.875	253	3713	337	6611	380165	2586630	0.739	10.976	0	0	0
1	12	19	"A113"	"A113"	7495	14250	100	1246	1323	567	42	900	900	959	546	56	37	13	0	6718	8440	6734	79	1625	1625	1738	731	42	65	61	0	0.000	0.000	0.000	0.000	0.000	0.000	0.000	0.000	0.000	0.000	0.000	0.000	0.000	0.000	0.068	0.062	0.078	0.126	5.684	0.054	0.275	316	2384	100	346	5093	5439	423	6815	7238	Error	Error	-3.880	346	5093	423	6815	418175	2666903	0.667	9.168	0	0	0
1	13	19	"A114"	"A114"	7795	14250	100	1334	1414	571	40	925	925	988	534	54	42	13	0	11209	10327	7027	68	1656	1656	1930	1793	92	65	64	0	0.000	0.000	0.000	0.000	0.000	0.000	0.000	0.000	0.000	0.000	0.000	0.000	0.000	0.000	0.043	0.056	0.069	0.093	4.531	0.052	0.335	316	2384	100	409	9553	9962	489	8671	9160	Error	Error	-4.546	409	9553	489	8671	446917	3263307	0.798	4.683	0	0	0
1	14	19	"A114"	"A114"	8095	14250	100	1285	1394	636	45	969	969	1005	460	45	42	22	0	12300	10658	7807	73	1673	1673	1935	1541	79	63	60	0	0.000	0.000	0.000	0.000	0.000	0.000	0.000	0.000	0.000	0.000	0.000	0.000	0.000	0.000	0.030	0.047	0.065	0.082	4.512	0.051	0.251	316	2384	100	316	10627	10943	425	8985	9410	Error	Error	-5.072	316	10627	425	8985	440537	3367797	0.846	5.661	0	0	0
1	15	19	"A114"	"A114"	8395	14250	100	1398	1444	577	39	966	966	1010	399	39	51	26	0	10947	10485	7507	71	1711	1711	1891	1012	53	68	63	0	0.000	0.000	0.000	0.000	0.000	0.000	0.000	0.000	0.000	0.000	0.000	0.000	0.000	0.000	0.047	0.054	0.070	0.092	4.624	0.051	0.322	316	2384	100	432	9236	9668	478	8774	9252	Error	Error	-4.418	432	9236	478	8774	456358	3313263	1.088	8.492	0	0	0
1	16	19	"A115"	"A115"	8695	14245	100	1212	1310	548	41	1017	1017	1058	540	51	26	7	0	4851	6650	5293	79	1740	1740	1810	519	28	70	63	0	0.000	0.000	0.000	0.000	0.000	0.000	0.000	0.000	0.000	0.000	0.000	0.000	0.000	0.000	0.063	0.060	0.110	0.146	6.113	0.054	0.152	316	2384	100	195	3111	3306	293	4910	5203	Error	Error	-3.996	195	3111	293	4910	413915	2101422	0.467	9.326	0	0	0
1	17	19	"A115"	"A115"	8995	14245	100	1187	1321	690	52	1037	1037	1079	490	45	29	10	0	3538	6154	5490	89	1763	1763	1822	468	25	65	57	0	0.000	0.000	0.000	0.000	0.000	0.000	0.000	0.000	0.000	0.000	0.000	0.000	0.000	0.000	0.085	0.065	0.118	0.193	7.473	0.061	0.161	316	2384	100	150	1775	1925	284	4391	4675	Error	Error	-3.565	150	1775	284	4391	417387	1944634	0.494	9.256	0	0	0
1	18	19	"A115"	"A115"	9295	14245	100	1423	1540	898	58	1116	1116	1172	438	37	40	20	0	4210	6604	5757	87	1832	1832	1899	458	24	68	59	0	0.000	0.000	0.000	0.000	0.000	0.000	0.000	0.000	0.000	0.000	0.000	0.000	0.000	0.000	0.129	0.089	0.138	0.213	5.972	0.074	0.174	316	2384	100	307	2378	2685	424	4772	5196	Error	Error	-2.953	307	2378	424	4772	486536	2086904	0.840	10.273	0	0	0
1	1	20	"A116"	"A116"	4205	14560	100	2352	2760	1736	62	983	983	1046	547	52	65	53	0	11813	10537	5756	54	1602	1602	1711	930	54	81	79	0	0.000	0.000	0.000	0.000	0.000	0.000	0.000	0.000	0.000	0.000	0.000	0.000	0.000	0.000	0.134	0.199	0.184	0.194	2.752	0.200	0.611	316	2384	100	1369	10211	11580	1777	8935	10712	Error	Error	-2.899	1369	10211	1777	8935	872240	3329539	3.133	9.490	0	0	0
1	2	20	"A116"	"A116"	4505	14560	100	2602	3006	2011	66	961	961	1179	2589	219	35	8	0	12226	10743	5920	55	1603	1603	1872	2145	114	77	73	0	0.000	0.000	0.000	0.000	0.000	0.000	0.000	0.000	0.000	0.000	0.000	0.000	0.000	0.000	0.154	0.224	0.187	0.201	3.083	0.462	0.411	316	2384	100	1641	10623	12264	2045	9140	11185	Error	Error	-2.695	1641	10623	2045	9140	949741	3394938	0.706	4.136	0	0	0
1	3	20	"A116"	"A116"	4805	14560	100	3210	3144	1734	55	941	941	1000	653	65	75	66	0	14041	12279	5901	48	1593	1593	1772	1165	65	84	79	0	0.000	0.000	0.000	0.000	0.000	0.000	0.000	0.000	0.000	0.000	0.000	0.000	0.000	0.000	0.182	0.206	0.187	0.200	2.216	0.184	0.613	316	2384	100	2269	12448	14717	2203	10686	12889	Error	Error	-2.456	2269	12448	2203	10686	993361	3880015	3.283	9.019	0	0	0
1	4	20	"A117"	"A117"	5105	14555	100	1022	1071	387	36	925	925	997	683	68	10	0	0	2377	3079	1912	62	1584	1584	1638	642	39	54	32	0	0.000	0.000	0.000	0.000	0.000	0.000	0.000	0.000	0.000	0.000	0.000	0.000	0.000	0.000	0.122	0.098	0.246	0.283	6.023	0.086	0.053	316	2384	100	97	793	890	146	1495	1641	Error	Error	-3.031	97	793	146	1495	338577	972812	0.108	2.245	0	0	0
1	5	20	"A117"	"A117"	5405	14555	100	958	1020	389	38	913	913	960	400	41	19	5	0	2359	3147	1917	60	1592	1592	1619	314	19	66	54	0	0.000	0.000	0.000	0.000	0.000	0.000	0.000	0.000	0.000	0.000	0.000	0.000	0.000	0.000	0.059	0.069	0.279	0.339	5.724	0.047	0.018	316	2384	100	45	767	812	107	1555	1662	Error	Error	-4.091	45	767	107	1555	322267	994402	0.150	4.866	0	0	0
1	6	20	"A117"	"A117"	5705	14555	100	1020	1137	900	79	916	916	973	560	57	17	2	0	2769	3682	2517	68	1596	1596	1638	536	32	64	51	0	0.000	0.000	0.000	0.000	0.000	0.000	0.000	0.000	0.000	0.000	0.000	0.000	0.000	0.000	0.089	0.106	0.220	0.269	5.880	0.069	0.027	316	2384	100	104	1173	1277	221	2086	2307	Error	Error	-3.496	104	1173	221	2086	359368	1163606	0.293	3.813	0	0	0
1	7	20	"A118"	"A118"	6005	14555	100	1157	1243	983	79	897	897	941	368	39	38	15	0	5453	6270	3960	63	1582	1582	1626	421	25	81	75	0	0.000	0.000	0.000	0.000	0.000	0.000	0.000	0.000	0.000	0.000	0.000	0.000	0.000	0.000	0.067	0.074	0.095	0.106	4.680	0.071	0.098	316	2384	100	260	3871	4131	346	4688	5034	Error	Error	-3.896	260	3871	346	4688	392733	1981275	0.821	11.031	0	0	0
1	8	20	"A118"	"A118"	6305	14555	100	1108	1188	485	40	895	895	961	510	53	29	7	0	3919	7017	6217	88	1588	1588	1652	507	30	78	68	0	0.000	0.000	0.000	0.000	0.000	0.000	0.000	0.000	0.000	0.000	0.000	0.000	0.000	0.000	0.091	0.054	0.082	0.119	5.566	0.045	0.103	316	2384	100	213	2331	2544	293	5429	5722	Error	Error	-3.452	213	2331	293	5429	375354	2217458	0.445	10.582	0	0	0
1	9	20	"A118"	"A118"	6600	14555	100	1110	1177	497	42	885	885	925	374	40	39	18	0	5778	7256	5468	75	1589	1589	1664	583	35	74	70	0	0.000	0.000	0.000	0.000	0.000	0.000	0.000	0.000	0.000	0.000	0.000	0.000	0.000	0.000	0.054	0.052	0.096	0.108	4.949	0.046	0.131	316	2384	100	225	4189	4414	292	5667	5959	Error	Error	-4.219	225	4189	292	5667	372082	2292924	0.674	9.592	0	0	0
1	10	20	"A119"	"A119"	6900	14550	100	1323	1365	599	43	904	904	953	553	58	38	13	0	9614	9374	6326	67	1588	1588	1671	622	37	77	71	0	0.000	0.000	0.000	0.000	0.000	0.000	0.000	0.000	0.000	0.000	0.000	0.000	0.000	0.000	0.052	0.059	0.073	0.087	4.437	0.059	0.330	316	2384	100	419	8026	8445	461	7786	8247	Error	Error	-4.260	419	8026	461	7786	431408	2962036	0.745	12.384	0	0	0
1	11	20	"A119"	"A119"	7200	14550	100	1237	1355	649	47	944	944	1109	2559	230	0	0	0	6974	8771	6798	77	1631	1631	1744	1570	90	62	59	0	0.000	0.000	0.000	0.000	0.000	0.000	0.000	0.000	0.000	0.000	0.000	0.000	0.000	0.000	0.055	0.058	0.084	0.127	6.049	0.221	0.048	316	2384	100	293	5343	5636	411	7140	7551	Error	Error	-4.189	293	5343	411	7140	428211	2771758	0.096	4.476	0	0	0
1	12	20	"A119"	"A119"	7500	14550	100	1276	1278	521	40	914	914	982	614	62	28	6	0	5187	7357	5645	76	1619	1619	1689	536	31	75	68	0	0.000	0.000	0.000	0.000	0.000	0.000	0.000	0.000	0.000	0.000	0.000	0.000	0.000	0.000	0.101	0.063	0.085	0.129	5.256	0.055	0.101	316	2384	100	362	3568	3930	364	5738	6102	Error	Error	-3.301	362	3568	364	5738	403962	2324685	0.482	10.575	0	0	0
1	13	20	"A120"	"A120"	7800	14550	100	1067	1140	443	38	938	938	1016	966	95	5	0	0	4530	5504	3491	63	1626	1626	1662	333	20	80	73	0	0.000	0.000	0.000	0.000	0.000	0.000	0.000	0.000	0.000	0.000	0.000	0.000	0.000	0.000	0.044	0.052	0.100	0.157	6.480	0.046	0.072	316	2384	100	129	2904	3033	202	3878	4080	Error	Error	-4.493	129	2904	202	3878	360175	1739112	0.128	11.538	0	0	0
1	14	20	"A120"	"A120"	8100	14550	100	1103	1184	451	38	923	923	980	523	53	25	6	0	4025	5378	3578	66	1669	1669	1699	316	18	77	71	0	0.000	0.000	0.000	0.000	0.000	0.000	0.000	0.000	0.000	0.000	0.000	0.000	0.000	0.000	0.076	0.070	0.107	0.128	5.104	0.053	0.091	316	2384	100	180	2356	2536	261	3709	3970	Error	Error	-3.710	180	2356	261	3709	374172	1699317	0.390	11.642	0	0	0
1	15	20	"A120"	"A120"	8400	14550	100	1145	1224	471	38	981	981	1025	432	42	27	10	0	4035	5876	4080	69	1706	1706	1731	311	17	82	73	0	0.000	0.000	0.000	0.000	0.000	0.000	0.000	0.000	0.000	0.000	0.000	0.000	0.000	0.000	0.070	0.058	0.092	0.101	4.101	0.059	0.139	316	2384	100	164	2329	2493	243	4170	4413	Error	Error	-3.828	164	2329	243	4170	386754	1856687	0.461	13.328	0	0	0
1	16	20	"A121"	"A121"	8700	14545	100	1512	1604	710	44	1026	1026	1084	534	49	47	24	0	11824	11367	7950	69	1764	1764	1877	824	43	74	69	0	0.000	0.000	0.000	0.000	0.000	0.000	0.000	0.000	0.000	0.000	0.000	0.000	0.000	0.000	0.048	0.060	0.070	0.092	5.075	0.060	0.273	316	2384	100	486	10060	10546	578	9603	10181	Error	Error	-4.372	486	10060	578	9603	506720	3591913	0.974	11.517	0	0	0
1	17	20	"A121"	"A121"	9000	14545	100	1361	1554	940	60	1023	1023	1077	487	45	40	21	0	5353	9761	8574	87	1760	1760	1864	690	37	80	71	0	0.000	0.000	0.000	0.000	0.000	0.000	0.000	0.000	0.000	0.000	0.000	0.000	0.000	0.000	0.094	0.066	0.084	0.103	4.569	0.056	0.242	316	2384	100	338	3593	3931	531	8001	8532	Error	Error	-3.410	338	3593	531	8001	491045	3084430	0.979	11.445	0	0	0
1	18	20	"A121"	"A121"	9300	14545	100	1580	1683	693	41	1087	1087	1177	1264	107	16	1	0	9889	12378	8715	70	1840	1840	2004	1181	58	82	73	0	0.000	0.000	0.000	0.000	0.000	0.000	0.000	0.000	0.000	0.000	0.000	0.000	0.000	0.000	0.061	0.057	0.067	0.080	3.924	0.096	0.114	316	2384	100	493	8049	8542	596	10538	11134	Error	Error	-4.029	493	8049	596	10538	531886	3911419	0.400	8.784	0	0	0
1	1	21	"Blank"	"Blank"	4210	14860	100	996	1049	392	37	997	997	1042	422	40	16	3	0	1570	1582	273	17	1549	1549	1562	243	15	18	2	0	0.000	0.000	0.000	0.000	0.000	0.000	0.000	0.000	0.000	0.000	0.000	0.000	0.000	0.000	-0.048	1.576	1.348	1.494	4.094	7.431	0.015	316	2384	100	-1	21	20	52	33	85	Error	Error	Error	-1	21	52	33	331500	499902	0.017	0.082	0	0	0
1	2	21	"Blank"	"Blank"	4510	14860	100	976	1026	397	38	927	927	973	367	37	24	6	0	1551	1562	261	16	1562	1562	1573	245	15	15	3	0	0.000	0.000	0.000	0.000	0.000	0.000	0.000	0.000	0.000	0.000	0.000	0.000	0.000	0.000	-4.455	100000.000	1.556	1.564	4.269	12.504	0.004	316	2384	100	49	-11	38	99	0	99	Error	Error	Error	49	-11	99	0	324072	493537	0.144	-0.045	0	0	0
1	3	21	"Blank"	"Blank"	4810	14860	100	934	986	463	46	933	933	995	491	49	13	2	0	1548	1572	267	16	1562	1562	1579	298	18	11	1	0	0.000	0.000	0.000	0.000	0.000	0.000	0.000	0.000	0.000	0.000	0.000	0.000	0.000	0.000	-0.071	5.300	1.522	1.576	4.440	8.778	0.016	316	2384	100	1	-14	-13	53	10	63	Error	Error	Error	1	-14	53	10	311493	496714	-0.018	-0.023	0	0	0
1	4	21	"Blank"	"Blank"	5110	14855	100	892	932	363	38	954	954	994	458	46	9	0	0	1548	1566	262	16	1569	1569	1604	423	26	6	0	0	0.000	0.000	0.000	0.000	0.000	0.000	0.000	0.000	0.000	0.000	0.000	0.000	0.000	0.000	2.952	7.333	1.234	1.415	4.543	7.613	0.008	316	2384	100	-62	-21	-83	-22	-3	-25	Error	Error	1.562	-62	-21	-22	-3	294474	495006	-0.135	-0.090	0	0	0
1	5	21	"Blank"	"Blank"	5410	14855	100	988	1005	391	38	939	939	976	383	39	16	3	0	1551	1575	271	17	1597	1597	1610	299	18	9	1	0	0.000	0.000	0.000	0.000	0.000	0.000	0.000	0.000	0.000	0.000	0.000	0.000	0.000	0.000	-1.065	-3.000	1.619	1.481	3.913	19.181	0.002	316	2384	100	49	-46	3	66	-22	44	Error	Error	Error	49	-46	66	-22	317621	497705	0.076	-0.117	0	0	0
1	6	21	"Blank"	"Blank"	5710	14855	100	953	1032	614	59	919	919	962	391	40	19	5	0	1581	1646	717	43	1583	1583	1599	265	16	15	2	0	0.000	0.000	0.000	0.000	0.000	0.000	0.000	0.000	0.000	0.000	0.000	0.000	0.000	0.000	-17.000	1.794	1.562	1.756	3.834	1.146	0.220	316	2384	100	34	-2	32	113	63	176	Error	Error	Error	34	-2	113	63	325957	520033	0.179	0.177	0	0	0
1	7	21	"Blank"	"Blank"	6010	14855	100	916	975	475	48	922	922	975	445	45	13	2	0	1562	1579	235	14	1586	1586	1607	299	18	11	0	0	0.000	0.000	0.000	0.000	0.000	0.000	0.000	0.000	0.000	0.000	0.000	0.000	0.000	0.000	0.250	-7.571	1.242	1.547	4.605	35.180	0.001	316	2384	100	-6	-24	-30	53	-7	46	Error	Error	-2.000	-6	-24	53	-7	308254	498825	0.000	-0.094	0	0	0
1	8	21	"Blank"	"Blank"	6305	14855	100	933	952	351	36	935	935	974	435	44	11	1	0	1572	1571	238	15	1573	1573	1584	340	21	6	0	0	0.000	0.000	0.000	0.000	0.000	0.000	0.000	0.000	0.000	0.000	0.000	0.000	0.000	0.000	2.000	-8.500	1.527	1.585	4.734	1.398	0.198	316	2384	100	-2	-1	-3	17	-2	15	Error	Error	1.000	-2	-1	17	-2	300678	496298	-0.051	-0.038	0	0	0
1	9	21	"Blank"	"Blank"	6605	14855	100	893	937	367	39	926	926	1032	1175	113	0	0	0	1565	1568	244	15	1586	1586	1601	309	19	7	0	0	0.000	0.000	0.000	0.000	0.000	0.000	0.000	0.000	0.000	0.000	0.000	0.000	0.000	0.000	1.571	-0.611	1.200	1.352	5.086	22.163	0.007	316	2384	100	-33	-21	-54	11	-18	-7	Error	Error	0.652	-33	-21	11	-18	296035	495631	-0.081	-0.107	0	0	0
1	10	21	"Blank"	"Blank"	6905	14855	100	942	958	354	36	913	913	972	525	54	7	1	0	1600	1606	261	16	1588	1588	1593	247	15	18	2	0	0.000	0.000	0.000	0.000	0.000	0.000	0.000	0.000	0.000	0.000	0.000	0.000	0.000	0.000	2.417	2.500	1.359	1.246	4.455	13.443	0.022	316	2384	100	29	12	41	45	18	63	Error	Error	1.273	29	12	45	18	302867	507441	-0.027	0.053	0	0	0
1	11	21	"Blank"	"Blank"	7205	14850	100	939	962	361	37	953	953	1021	900	88	1	0	0	1575	1606	255	15	1610	1610	1646	691	41	0	0	0	0.000	0.000	0.000	0.000	0.000	0.000	0.000	0.000	0.000	0.000	0.000	0.000	0.000	0.000	0.400	-2.250	1.313	1.313	4.547	16.499	0.002	316	2384	100	-14	-35	-49	9	-4	5	Error	Error	-1.322	-14	-35	9	-4	303858	507479	-0.066	-0.058	0	0	0
1	12	21	"Blank"	"Blank"	7505	14850	100	929	999	430	43	931	931	982	412	41	17	3	0	1652	1646	252	15	1615	1615	1632	275	16	14	1	0	0.000	0.000	0.000	0.000	0.000	0.000	0.000	0.000	0.000	0.000	0.000	0.000	0.000	0.000	-0.054	2.194	1.223	1.365	5.324	256.850	0.000	316	2384	100	-2	37	35	68	31	99	Error	Error	Error	-2	37	68	31	315644	520032	0.041	0.051	0	0	0
1	13	21	"Blank"	"Blank"	7805	14850	100	926	972	384	39	954	954	999	395	39	16	2	0	1611	1616	245	15	1631	1631	1643	267	16	12	2	0	0.000	0.000	0.000	0.000	0.000	0.000	0.000	0.000	0.000	0.000	0.000	0.000	0.000	0.000	1.400	-1.200	1.318	1.524	5.044	26.003	0.001	316	2384	100	-28	-20	-48	18	-15	3	Error	Error	0.485	-28	-20	18	-15	307247	510614	-0.068	-0.101	0	0	0
1	14	21	"Blank"	"Blank"	8105	14850	100	911	975	411	42	958	958	1006	412	40	17	3	0	1666	1675	247	14	1654	1654	1671	271	16	13	2	0	0.000	0.000	0.000	0.000	0.000	0.000	0.000	0.000	0.000	0.000	0.000	0.000	0.000	0.000	-3.917	0.810	1.684	1.908	4.710	6.786	0.020	316	2384	100	-47	12	-35	17	21	38	Error	Error	Error	-47	12	17	21	308243	529444	-0.075	0.015	0	0	0
1	15	21	"Blank"	"Blank"	8405	14850	100	1054	1129	728	64	994	994	1081	712	65	7	0	0	1683	1722	415	24	1690	1690	1717	514	29	4	1	0	0.000	0.000	0.000	0.000	0.000	0.000	0.000	0.000	0.000	0.000	0.000	0.000	0.000	0.000	-8.571	4.219	1.684	1.722	4.985	7.659	0.020	316	2384	100	60	-7	53	135	32	167	Error	Error	Error	60	-7	135	32	356872	544239	0.067	0.010	0	0	0
1	16	21	"Blank"	"Blank"	8705	14850	100	1069	1117	394	35	1043	1043	1118	645	57	8	0	0	1767	1773	319	17	1759	1759	1786	392	21	6	1	0	0.000	0.000	0.000	0.000	0.000	0.000	0.000	0.000	0.000	0.000	0.000	0.000	0.000	0.000	3.250	5.286	1.337	1.361	5.724	4.528	0.089	316	2384	100	26	8	34	74	14	88	Error	Error	1.700	26	8	74	14	353111	560274	-0.002	-0.033	0	0	0
1	17	21	"Blank"	"Blank"	9005	14845	100	1116	1172	390	33	1091	1091	1152	640	55	8	0	0	1805	1805	254	14	1803	1803	1816	290	15	12	0	0	0.000	0.000	0.000	0.000	0.000	0.000	0.000	0.000	0.000	0.000	0.000	0.000	0.000	0.000	12.500	40.500	1.397	1.267	4.754	15.755	0.002	316	2384	100	25	2	27	81	2	83	Error	Error	3.644	25	2	81	2	370380	570299	0.031	-0.038	0	0	0
1	18	21	"Blank"	"Blank"	9305	14845	100	1153	1238	613	49	1140	1140	1195	470	39	17	5	0	1858	1887	387	20	1860	1860	1864	325	17	8	1	0	0.000	0.000	0.000	0.000	0.000	0.000	0.000	0.000	0.000	0.000	0.000	0.000	0.000	0.000	-6.500	3.630	2.005	1.966	4.982	4.678	0.043	316	2384	100	13	-2	11	98	27	125	Error	Error	Error	13	-2	98	27	391121	596306	0.091	0.071	0	0	0
