# Supplementary material for: Application of hybridization control probe to increase accuracy on ligation detection or minisequencing diagnostic microarrays
Source: BMC Res Notes. 2009 Dec 14;2:249. doi: 10.1186/1756-0500-2-249 (PMC2799435; doi:10.1186/1756-0500-2-249)
Supplement: Additional file 3 — Gpr_files. Zip-compressed file containing raw microarray data in GenePix results format (.gpr) and GAL (GenePix Array List) files. [file 1756-0500-2-249-S3.ZIP › gpr_files/slide7/lasi7_4-16.gpr]

ATF	1.0
30	76    
"Type=GenePix Results 3"
"DateTime=2009/05/14 13:52:28"
"Settings=C:\Axon\Data\HPV\130509\lasi7.gps"
"GalFile=C:\Axon\Data\HPV\ArrayIt_032009_InstiBioGalfile.gal"
"ArrayOfArrays=4-16"
"PixelSize=5"
"Wavelengths=532	488"
"ImageFiles=C:\Axon\Data\HPV\130509\lasi7.tif 2	C:\Axon\Data\HPV\130509\lasi7.tif 3"
"NormalizationMethod=None"
"NormalizationFactors=1	1"
"JpegImage="
"StdDev=Type 1"
"RatioFormulations=W1/W3 (#1/532)	W1/W4 (#1/488)	W3/W4 (532/488)"
"FeatureType=Circular"
"Barcode="
"BackgroundSubtraction=LocalFeature"
"ImageOrigin=0, 0"
"JpegOrigin=3780, 0"
"Creator=GenePix Pro 6.1.0.2"
"Scanner=GenePix 4200A 01 Autoloader [2]"
"FocusPosition=0"
"Temperature=23.4375"
"LinesAveraged=2"
"Comment="
"PMTGain=630	530"
"ScanPower=100	100"
"LaserPower=2.73438	2.5592"
"Filters=Standard Green	Standard Blue"
"ScanRegion=720,0,3832,13800"
"Supplier="
"Block"	"Column"	"Row"	"Name"	"ID"	"X"	"Y"	"Dia."	"F532 Median"	"F532 Mean"	"F532 SD"	"F532 CV"	"B532"	"B532 Median"	"B532 Mean"	"B532 SD"	"B532 CV"	"% > B532+1SD"	"% > B532+2SD"	"F532 % Sat."	"F488 Median"	"F488 Mean"	"F488 SD"	"F488 CV"	"B488"	"B488 Median"	"B488 Mean"	"B488 SD"	"B488 CV"	"% > B488+1SD"	"% > B488+2SD"	"F488 % Sat."	"Ratio of Medians (#1/532)"	"Ratio of Means (#1/532)"	"Median of Ratios (#1/532)"	"Mean of Ratios (#1/532)"	"Ratios SD (#1/532)"	"Rgn Ratio (#1/532)"	"Rgn R2 (#1/532)"	"Ratio of Medians (#1/488)"	"Ratio of Means (#1/488)"	"Median of Ratios (#1/488)"	"Mean of Ratios (#1/488)"	"Ratios SD (#1/488)"	"Rgn Ratio (#1/488)"	"Rgn R2 (#1/488)"	"Ratio of Medians (532/488)"	"Ratio of Means (532/488)"	"Median of Ratios (532/488)"	"Mean of Ratios (532/488)"	"Ratios SD (532/488)"	"Rgn Ratio (532/488)"	"Rgn R2 (532/488)"	"F Pixels"	"B Pixels"	"Circularity"	"Sum of Medians (#1/532)"	"Sum of Medians (#1/488)"	"Sum of Medians (532/488)"	"Sum of Means (#1/532)"	"Sum of Means (#1/488)"	"Sum of Means (532/488)"	"Log Ratio (#1/532)"	"Log Ratio (#1/488)"	"Log Ratio (532/488)"	"F532 Median - B532"	"F488 Median - B488"	"F532 Mean - B532"	"F488 Mean - B488"	"F532 Total Intensity"	"F488 Total Intensity"	"SNR 532"	"SNR 488"	"Flags"	"Normalize"	"Autoflag"
1	1	1	"A1"	"A1"	13155	8840	100	2140	2218	749	33	1707	1707	1755	593	33	42	16	0	8311	9344	5842	62	2576	2576	2684	1084	40	68	64	0	0.000	0.000	0.000	0.000	0.000	0.000	0.000	0.000	0.000	0.000	0.000	0.000	0.000	0.000	0.076	0.076	0.098	0.129	4.934	0.073	0.202	316	2384	100	433	5735	6168	511	6768	7279	Error	Error	-3.727	433	5735	511	6768	700915	2952791	0.781	6.144	0	0	0
1	2	1	"A1"	"A1"	13450	8835	100	2104	2163	719	33	1673	1673	1707	540	31	44	19	0	7205	8582	5403	62	2615	2615	2802	1082	38	70	65	0	0.000	0.000	0.000	0.000	0.000	0.000	0.000	0.000	0.000	0.000	0.000	0.000	0.000	0.000	0.094	0.082	0.109	0.132	4.999	0.077	0.254	316	2384	100	431	4590	5021	490	5967	6457	Error	Error	-3.413	431	4590	490	5967	683381	2711883	0.844	5.342	0	0	0
1	3	1	"A1"	"A1"	13750	8835	100	2051	2093	707	33	1580	1580	1623	534	32	45	18	0	7430	8561	5005	58	2654	2654	2770	871	31	74	69	0	0.000	0.000	0.000	0.000	0.000	0.000	0.000	0.000	0.000	0.000	0.000	0.000	0.000	0.000	0.099	0.087	0.118	0.140	5.230	0.081	0.230	316	2384	100	471	4776	5247	513	5907	6420	Error	Error	-3.342	471	4776	513	5907	661374	2705192	0.880	6.649	0	0	0
1	4	1	"A2"	"A2"	14050	8835	100	2219	2220	734	33	1500	1500	1566	581	37	56	25	0	11377	10493	5453	51	2453	2453	2664	1317	49	81	70	0	0.000	0.000	0.000	0.000	0.000	0.000	0.000	0.000	0.000	0.000	0.000	0.000	0.000	0.000	0.081	0.090	0.103	0.106	2.674	0.079	0.319	316	2384	100	719	8924	9643	720	8040	8760	Error	Error	-3.634	719	8924	720	8040	701434	3315754	1.126	5.945	0	0	0
1	5	1	"A2"	"A2"	14350	8835	100	2196	2260	741	32	1534	1534	1604	627	39	52	23	0	10958	10799	6043	55	2443	2443	2641	1072	40	82	74	0	0.000	0.000	0.000	0.000	0.000	0.000	0.000	0.000	0.000	0.000	0.000	0.000	0.000	0.000	0.078	0.087	0.106	0.113	3.451	0.081	0.312	316	2384	100	662	8515	9177	726	8356	9082	Error	Error	-3.685	662	8515	726	8356	714153	3412588	1.046	7.610	0	0	0
1	6	1	"A2"	"A2"	14650	8835	100	2244	2366	844	35	1575	1575	1661	806	48	43	13	0	10881	10886	5348	49	2482	2482	2718	1211	44	85	80	0	0.000	0.000	0.000	0.000	0.000	0.000	0.000	0.000	0.000	0.000	0.000	0.000	0.000	0.000	0.080	0.094	0.101	0.098	3.179	0.088	0.277	316	2384	100	669	8399	9068	791	8404	9195	Error	Error	-3.650	669	8399	791	8404	747738	3439921	0.875	6.745	0	0	0
1	7	1	"A3"	"A3"	14950	8835	100	1592	1690	666	39	1436	1436	1497	505	33	32	11	0	4306	5272	3397	64	2347	2347	2454	852	34	59	53	0	0.000	0.000	0.000	0.000	0.000	0.000	0.000	0.000	0.000	0.000	0.000	0.000	0.000	0.000	0.080	0.087	0.220	0.274	4.887	0.100	0.195	316	2384	100	156	1959	2115	254	2925	3179	Error	Error	-3.650	156	1959	254	2925	534104	1666056	0.382	3.308	0	0	0
1	8	1	"A3"	"A3"	15250	8830	100	1765	1871	689	36	1501	1501	1537	537	34	35	13	0	5634	6768	4215	62	2410	2410	2530	779	30	68	62	0	0.000	0.000	0.000	0.000	0.000	0.000	0.000	0.000	0.000	0.000	0.000	0.000	0.000	0.000	0.082	0.085	0.122	0.184	6.137	0.080	0.152	316	2384	100	264	3224	3488	370	4358	4728	Error	Error	-3.610	264	3224	370	4358	591276	2138752	0.622	5.440	0	0	0
1	9	1	"A3"	"A3"	15550	8830	100	1863	2005	1134	56	1552	1552	1612	538	33	35	16	0	5626	7033	4569	64	2478	2478	2699	1125	41	64	55	0	0.000	0.000	0.000	0.000	0.000	0.000	0.000	0.000	0.000	0.000	0.000	0.000	0.000	0.000	0.099	0.099	0.139	0.183	5.601	0.116	0.239	316	2384	100	311	3148	3459	453	4555	5008	Error	Error	-3.339	311	3148	453	4555	633555	2222510	0.730	3.852	0	0	0
1	10	1	"A4"	"A4"	15850	8830	100	1808	1809	596	32	1565	1565	1615	615	38	21	3	0	5132	4935	2208	44	2479	2479	2557	817	31	60	58	0	0.000	0.000	0.000	0.000	0.000	0.000	0.000	0.000	0.000	0.000	0.000	0.000	0.000	0.000	0.092	0.099	0.192	0.245	5.371	0.105	0.084	316	2384	100	243	2653	2896	244	2456	2700	Error	Error	-3.449	243	2653	244	2456	571567	1559316	0.315	2.911	0	0	0
1	11	1	"A4"	"A4"	16150	8830	100	1919	2002	662	33	1588	1588	1662	713	42	31	6	0	5693	6424	3591	55	2550	2550	2686	751	27	65	62	0	0.000	0.000	0.000	0.000	0.000	0.000	0.000	0.000	0.000	0.000	0.000	0.000	0.000	0.000	0.105	0.107	0.154	0.173	4.212	0.102	0.175	316	2384	100	331	3143	3474	414	3874	4288	Error	Error	-3.247	331	3143	414	3874	632504	2029935	0.477	4.977	0	0	0
1	12	1	"A4"	"A4"	16450	8830	100	1558	1586	624	39	1550	1550	1603	535	33	18	3	0	3396	3947	1653	41	2537	2537	2565	434	16	61	49	0	0.000	0.000	0.000	0.000	0.000	0.000	0.000	0.000	0.000	0.000	0.000	0.000	0.000	0.000	0.009	0.026	0.226	0.302	4.690	0.118	0.035	316	2384	100	8	859	867	36	1410	1446	Error	Error	-6.747	8	859	36	1410	501181	1247134	-0.032	3.184	0	0	0
1	13	1	"A5"	"A5"	16750	8830	100	1716	1835	1005	54	1634	1634	1700	677	39	14	2	0	3092	3768	1958	51	2591	2591	2656	617	23	45	29	0	0.000	0.000	0.000	0.000	0.000	0.000	0.000	0.000	0.000	0.000	0.000	0.000	0.000	0.000	0.164	0.171	0.427	0.452	5.866	0.342	0.161	316	2384	100	82	501	583	201	1177	1378	Error	Error	-2.611	82	501	201	1177	579895	1190630	0.199	1.802	0	0	0
1	14	1	"A5"	"A5"	17045	8825	100	1651	1761	533	30	1594	1594	1650	500	30	24	8	0	3243	4226	2320	54	2601	2601	2645	520	19	53	42	0	0.000	0.000	0.000	0.000	0.000	0.000	0.000	0.000	0.000	0.000	0.000	0.000	0.000	0.000	0.089	0.103	0.297	0.283	6.011	0.073	0.029	316	2384	100	57	642	699	167	1625	1792	Error	Error	-3.494	57	642	167	1625	556556	1335309	0.222	3.040	0	0	0
1	15	1	"A5"	"A5"	17345	8825	100	1738	1788	562	31	1643	1643	1682	535	31	21	5	0	3408	3995	1868	46	2657	2657	2713	626	23	53	37	0	0.000	0.000	0.000	0.000	0.000	0.000	0.000	0.000	0.000	0.000	0.000	0.000	0.000	0.000	0.126	0.108	0.357	0.386	5.374	0.098	0.025	316	2384	100	95	751	846	145	1338	1483	Error	Error	-2.983	95	751	145	1338	564858	1262285	0.198	2.048	0	0	0
1	16	1	"A6"	"A6"	17645	8825	100	1816	1882	563	29	1694	1694	1757	573	32	22	6	0	4606	4766	2069	43	2780	2780	2933	936	31	56	49	0	0.000	0.000	0.000	0.000	0.000	0.000	0.000	0.000	0.000	0.000	0.000	0.000	0.000	0.000	0.067	0.095	0.249	0.268	4.991	0.099	0.090	316	2384	100	122	1826	1948	188	1986	2174	Error	Error	-3.904	122	1826	188	1986	594850	1505934	0.218	1.958	0	0	0
1	17	1	"A6"	"A6"	17945	8825	100	1839	1903	655	34	1726	1726	1783	599	33	23	7	0	4343	5577	3612	64	2825	2825	2973	1050	35	52	46	0	0.000	0.000	0.000	0.000	0.000	0.000	0.000	0.000	0.000	0.000	0.000	0.000	0.000	0.000	0.074	0.064	0.200	0.247	5.941	0.086	0.108	316	2384	100	113	1518	1631	177	2752	2929	Error	Error	-3.748	113	1518	177	2752	601343	1762370	0.200	2.480	0	0	0
1	18	1	"A6"	"A6"	18245	8825	100	1994	2095	926	44	1718	1718	1746	599	34	30	10	0	5946	5875	2958	50	2869	2869	3059	1317	43	60	54	0	0.000	0.000	0.000	0.000	0.000	0.000	0.000	0.000	0.000	0.000	0.000	0.000	0.000	0.000	0.090	0.125	0.173	0.217	5.065	0.114	0.150	316	2384	100	276	3077	3353	377	3006	3383	Error	Error	-3.479	276	3077	377	3006	661914	1856612	0.583	2.138	0	0	0
1	1	2	"A7"	"A7"	13155	9140	100	1622	1667	572	34	1453	1453	1560	1527	97	0	0	0	2919	3590	1697	47	2322	2322	2408	1094	45	37	20	0	0.000	0.000	0.000	0.000	0.000	0.000	0.000	0.000	0.000	0.000	0.000	0.000	0.000	0.000	0.283	0.169	0.431	0.465	4.987	0.155	0.104	316	2384	100	169	597	766	214	1268	1482	Error	Error	-1.821	169	597	214	1268	526867	1134314	0.070	1.080	0	0	0
1	2	2	"A7"	"A7"	13455	9135	100	1656	1720	571	33	1453	1453	1510	541	35	27	7	0	3443	4859	3000	61	2356	2356	2400	465	19	64	52	0	0.000	0.000	0.000	0.000	0.000	0.000	0.000	0.000	0.000	0.000	0.000	0.000	0.000	0.000	0.187	0.107	0.181	0.227	5.492	0.094	0.080	316	2384	100	203	1087	1290	267	2503	2770	Error	Error	-2.421	203	1087	267	2503	543431	1535334	0.388	5.288	0	0	0
1	3	2	"A7"	"A7"	13755	9135	100	1345	1395	481	34	1441	1441	1507	849	56	4	0	0	2956	3460	1394	40	2318	2318	2404	1038	43	41	22	0	0.000	0.000	0.000	0.000	0.000	0.000	0.000	0.000	0.000	0.000	0.000	0.000	0.000	0.000	-0.150	-0.040	0.476	0.519	5.910	0.176	0.039	316	2384	100	-96	638	542	-46	1142	1096	Error	Error	Error	-96	638	-46	1142	440957	1093310	-0.132	1.017	0	0	0
1	4	2	"A8"	"A8"	14055	9135	100	1652	1784	738	41	1408	1408	1453	493	33	35	14	0	5623	5695	3216	56	2326	2326	2448	930	37	57	55	0	0.000	0.000	0.000	0.000	0.000	0.000	0.000	0.000	0.000	0.000	0.000	0.000	0.000	0.000	0.074	0.112	0.170	0.227	5.987	0.104	0.185	316	2384	100	244	3297	3541	376	3369	3745	Error	Error	-3.756	244	3297	376	3369	563894	1799670	0.671	3.491	0	0	0
1	5	2	"A8"	"A8"	14355	9135	100	1700	1868	1623	86	1452	1452	1490	540	36	34	15	0	5715	6826	4450	65	2341	2341	2454	868	35	65	56	0	0.000	0.000	0.000	0.000	0.000	0.000	0.000	0.000	0.000	0.000	0.000	0.000	0.000	0.000	0.074	0.093	0.118	0.177	5.472	0.099	0.082	316	2384	100	248	3374	3622	416	4485	4901	Error	Error	-3.766	248	3374	416	4485	590294	2156910	0.700	5.037	0	0	0
1	6	2	"A8"	"A8"	14655	9135	100	1778	1885	827	43	1428	1428	1479	513	34	41	20	0	7027	7525	4412	58	2342	2342	2487	852	34	73	68	0	0.000	0.000	0.000	0.000	0.000	0.000	0.000	0.000	0.000	0.000	0.000	0.000	0.000	0.000	0.075	0.088	0.118	0.151	4.527	0.085	0.186	316	2384	100	350	4685	5035	457	5183	5640	Error	Error	-3.743	350	4685	457	5183	595579	2378003	0.791	5.913	0	0	0
1	7	2	"A9"	"A9"	14955	9135	100	1596	1670	600	35	1439	1439	1487	527	35	30	9	0	3940	5137	3231	62	2343	2343	2512	1253	49	51	47	0	0.000	0.000	0.000	0.000	0.000	0.000	0.000	0.000	0.000	0.000	0.000	0.000	0.000	0.000	0.098	0.083	0.163	0.269	5.839	0.085	0.156	316	2384	100	157	1597	1754	231	2794	3025	Error	Error	-3.347	157	1597	231	2794	527594	1623433	0.347	2.095	0	0	0
1	8	2	"A9"	"A9"	15255	9135	100	1888	1938	667	34	1466	1466	1545	677	43	35	11	0	7641	7997	4480	56	2384	2384	2569	993	38	75	71	0	0.000	0.000	0.000	0.000	0.000	0.000	0.000	0.000	0.000	0.000	0.000	0.000	0.000	0.000	0.080	0.084	0.123	0.133	4.294	0.080	0.200	316	2384	100	422	5257	5679	472	5613	6085	Error	Error	-3.639	422	5257	472	5613	612334	2527085	0.581	5.466	0	0	0
1	9	2	"A9"	"A9"	15555	9130	100	1783	1827	612	33	1419	1419	1485	643	43	31	9	0	6391	6900	4466	64	2379	2379	2535	939	37	68	61	0	0.000	0.000	0.000	0.000	0.000	0.000	0.000	0.000	0.000	0.000	0.000	0.000	0.000	0.000	0.091	0.090	0.124	0.162	4.135	0.080	0.196	316	2384	100	364	4012	4376	408	4521	4929	Error	Error	-3.462	364	4012	408	4521	577419	2180320	0.532	4.649	0	0	0
1	10	2	"A10"	"A10"	15855	9130	100	1682	1747	602	34	1426	1426	1477	535	36	33	11	0	5691	6091	3406	55	2382	2382	2531	1130	44	62	59	0	0.000	0.000	0.000	0.000	0.000	0.000	0.000	0.000	0.000	0.000	0.000	0.000	0.000	0.000	0.077	0.087	0.153	0.187	5.188	0.095	0.208	316	2384	100	256	3309	3565	321	3709	4030	Error	Error	-3.692	256	3309	321	3709	552130	1924696	0.505	3.150	0	0	0
1	11	2	"A10"	"A10"	16155	9130	100	1852	1947	728	37	1489	1489	1536	703	45	34	9	0	6680	6871	3760	54	2434	2434	2553	819	32	71	66	0	0.000	0.000	0.000	0.000	0.000	0.000	0.000	0.000	0.000	0.000	0.000	0.000	0.000	0.000	0.085	0.103	0.142	0.168	4.170	0.122	0.220	316	2384	100	363	4246	4609	458	4437	4895	Error	Error	-3.548	363	4246	458	4437	615194	2171166	0.585	5.272	0	0	0
1	12	2	"A10"	"A10"	16455	9130	100	1941	1959	673	34	1496	1496	1567	819	52	26	2	0	6443	6631	3070	46	2468	2468	2588	884	34	77	70	0	0.000	0.000	0.000	0.000	0.000	0.000	0.000	0.000	0.000	0.000	0.000	0.000	0.000	0.000	0.112	0.111	0.148	0.172	4.275	0.104	0.159	316	2384	100	445	3975	4420	463	4163	4626	Error	Error	-3.159	445	3975	463	4163	619148	2095282	0.479	4.574	0	0	0
1	13	2	"A11"	"A11"	16755	9130	100	1840	1862	559	30	1553	1553	1612	606	37	26	6	0	4701	5445	3414	62	2506	2506	2582	718	27	63	57	0	0.000	0.000	0.000	0.000	0.000	0.000	0.000	0.000	0.000	0.000	0.000	0.000	0.000	0.000	0.131	0.105	0.195	0.227	5.335	0.076	0.083	316	2384	100	287	2195	2482	309	2939	3248	Error	Error	-2.935	287	2195	309	2939	588383	1720520	0.413	3.987	0	0	0
1	14	2	"A11"	"A11"	17050	9130	100	1784	1847	639	34	1590	1590	1683	1440	85	4	0	0	4851	5536	3251	58	2538	2538	2655	1515	57	61	35	0	0.000	0.000	0.000	0.000	0.000	0.000	0.000	0.000	0.000	0.000	0.000	0.000	0.000	0.000	0.084	0.086	0.157	0.188	4.627	0.110	0.138	316	2384	100	194	2313	2507	257	2998	3255	Error	Error	-3.576	194	2313	257	2998	583602	1749256	0.114	1.902	0	0	0
1	15	2	"A11"	"A11"	17350	9125	100	1822	1882	619	32	1561	1561	1614	522	32	31	10	0	4719	5784	3598	62	2597	2597	2682	589	21	65	59	0	0.000	0.000	0.000	0.000	0.000	0.000	0.000	0.000	0.000	0.000	0.000	0.000	0.000	0.000	0.123	0.101	0.180	0.221	4.896	0.088	0.118	316	2384	100	261	2122	2383	321	3187	3508	Error	Error	-3.023	261	2122	321	3187	594855	1827731	0.513	5.267	0	0	0
1	16	2	"A12"	"A12"	17650	9125	100	1840	1923	711	36	1652	1652	1700	587	34	28	10	0	5312	6349	4056	63	2682	2682	2773	718	25	64	59	0	0.000	0.000	0.000	0.000	0.000	0.000	0.000	0.000	0.000	0.000	0.000	0.000	0.000	0.000	0.071	0.074	0.157	0.187	4.432	0.106	0.161	316	2384	100	188	2630	2818	271	3667	3938	Error	Error	-3.806	188	2630	271	3667	607800	2006189	0.380	4.981	0	0	0
1	17	2	"A12"	"A12"	17950	9125	100	2010	2127	828	38	1706	1706	1766	674	38	32	12	0	7089	7802	4514	57	2774	2774	2915	1035	35	71	65	0	0.000	0.000	0.000	0.000	0.000	0.000	0.000	0.000	0.000	0.000	0.000	0.000	0.000	0.000	0.070	0.084	0.138	0.160	4.758	0.096	0.143	316	2384	100	304	4315	4619	421	5028	5449	Error	Error	-3.827	304	4315	421	5028	672170	2465461	0.536	4.722	0	0	0
1	18	2	"A12"	"A12"	18250	9125	100	2066	2182	876	40	1767	1767	1813	632	34	30	11	0	6399	6954	3786	54	2883	2883	3058	1216	39	66	60	0	0.000	0.000	0.000	0.000	0.000	0.000	0.000	0.000	0.000	0.000	0.000	0.000	0.000	0.000	0.085	0.102	0.155	0.194	4.865	0.134	0.033	316	2384	100	299	3516	3815	415	4071	4486	Error	Error	-3.556	299	3516	415	4071	689491	2197573	0.584	3.204	0	0	0
1	1	3	"A13"	"A13"	13160	9440	100	1676	1830	962	52	1406	1406	1442	487	33	33	14	0	4554	4519	2028	44	2224	2224	2331	934	40	64	56	0	0.000	0.000	0.000	0.000	0.000	0.000	0.000	0.000	0.000	0.000	0.000	0.000	0.000	0.000	0.116	0.185	0.243	0.303	5.344	0.146	0.122	316	2384	100	270	2330	2600	424	2295	2719	Error	Error	-3.109	270	2330	424	2295	578415	1428117	0.797	2.343	0	0	0
1	2	3	"A13"	"A13"	13460	9440	100	1634	1730	685	39	1371	1371	1730	4133	238	0	0	0	5869	6356	4043	63	2255	2255	2787	4403	157	43	13	0	0.000	0.000	0.000	0.000	0.000	0.000	0.000	0.000	0.000	0.000	0.000	0.000	0.000	0.000	0.073	0.088	0.170	0.197	4.672	0.089	0.202	316	2384	100	263	3614	3877	359	4101	4460	Error	Error	-3.780	263	3614	359	4101	546759	2008444	0.000	0.811	0	0	0
1	3	3	"A13"	"A13"	13760	9435	100	1492	1581	904	57	1342	1342	1399	512	36	22	9	0	4190	4528	2592	57	2255	2255	2450	1039	42	56	48	0	0.000	0.000	0.000	0.000	0.000	0.000	0.000	0.000	0.000	0.000	0.000	0.000	0.000	0.000	0.078	0.105	0.241	0.299	5.206	0.120	0.140	316	2384	100	150	1935	2085	239	2273	2512	Error	Error	-3.689	150	1935	239	2273	499685	1430887	0.355	2.000	0	0	0
1	4	3	"A14"	"A14"	14060	9435	100	1659	1752	738	42	1353	1353	1409	510	36	37	18	0	5975	6000	3668	61	2239	2239	2416	1042	43	59	56	0	0.000	0.000	0.000	0.000	0.000	0.000	0.000	0.000	0.000	0.000	0.000	0.000	0.000	0.000	0.082	0.106	0.165	0.205	4.988	0.102	0.207	316	2384	100	306	3736	4042	399	3761	4160	Error	Error	-3.610	306	3736	399	3761	553538	1895916	0.673	3.440	0	0	0
1	5	3	"A14"	"A14"	14360	9435	100	1706	1747	747	42	1369	1369	1422	536	37	33	12	0	6904	6363	3788	59	2264	2264	2437	953	39	60	57	0	0.000	0.000	0.000	0.000	0.000	0.000	0.000	0.000	0.000	0.000	0.000	0.000	0.000	0.000	0.073	0.092	0.141	0.181	5.399	0.091	0.165	316	2384	100	337	4640	4977	378	4099	4477	Error	Error	-3.783	337	4640	378	4099	551939	2010787	0.606	4.120	0	0	0
1	6	3	"A14"	"A14"	14660	9435	100	1753	1847	754	40	1378	1378	1411	499	35	43	20	0	8593	8108	4844	59	2251	2251	2501	1321	52	66	63	0	0.000	0.000	0.000	0.000	0.000	0.000	0.000	0.000	0.000	0.000	0.000	0.000	0.000	0.000	0.059	0.080	0.101	0.142	5.530	0.080	0.239	316	2384	100	375	6342	6717	469	5857	6326	Error	Error	-4.080	375	6342	469	5857	583797	2562054	0.874	4.245	0	0	0
1	7	3	"A15"	"A15"	14960	9435	100	1521	1634	641	39	1338	1338	1389	516	37	28	13	0	4849	5144	2946	57	2253	2253	2425	1189	49	57	51	0	0.000	0.000	0.000	0.000	0.000	0.000	0.000	0.000	0.000	0.000	0.000	0.000	0.000	0.000	0.070	0.102	0.204	0.247	5.500	0.107	0.194	316	2384	100	183	2596	2779	296	2891	3187	Error	Error	-3.826	183	2596	296	2891	516243	1625639	0.475	2.287	0	0	0
1	8	3	"A15"	"A15"	15260	9435	100	1792	1880	691	36	1345	1345	1435	1063	74	19	3	0	7251	8357	5692	68	2284	2284	2527	1321	52	70	64	0	0.000	0.000	0.000	0.000	0.000	0.000	0.000	0.000	0.000	0.000	0.000	0.000	0.000	0.000	0.090	0.088	0.110	0.146	4.609	0.075	0.249	316	2384	100	447	4967	5414	535	6073	6608	Error	Error	-3.474	447	4967	535	6073	594021	2640834	0.419	4.413	0	0	0
1	9	3	"A15"	"A15"	15560	9430	100	1671	1800	739	41	1342	1342	1422	747	52	29	11	0	6734	8244	6288	76	2327	2327	2638	1440	54	63	56	0	0.000	0.000	0.000	0.000	0.000	0.000	0.000	0.000	0.000	0.000	0.000	0.000	0.000	0.000	0.075	0.077	0.108	0.150	5.454	0.076	0.294	316	2384	100	329	4407	4736	458	5917	6375	Error	Error	-3.744	329	4407	458	5917	568753	2604958	0.506	3.893	0	0	0
1	10	3	"A16"	"A16"	15860	9430	100	1611	1688	613	36	1353	1353	1395	518	37	32	12	0	5326	6319	5020	79	2293	2293	2419	1043	43	66	58	0	0.000	0.000	0.000	0.000	0.000	0.000	0.000	0.000	0.000	0.000	0.000	0.000	0.000	0.000	0.085	0.083	0.130	0.158	5.115	0.058	0.114	316	2384	100	258	3033	3291	335	4026	4361	Error	Error	-3.555	258	3033	335	4026	533250	1996956	0.566	3.739	0	0	0
1	11	3	"A16"	"A16"	16160	9430	100	1556	1611	550	34	1393	1393	1444	548	37	25	7	0	5323	5325	2608	48	2345	2345	2498	873	34	63	62	0	0.000	0.000	0.000	0.000	0.000	0.000	0.000	0.000	0.000	0.000	0.000	0.000	0.000	0.000	0.055	0.073	0.153	0.187	4.818	0.080	0.084	316	2384	100	163	2978	3141	218	2980	3198	Error	Error	-4.191	163	2978	218	2980	509049	1682646	0.305	3.238	0	0	0
1	12	3	"A16"	"A16"	16460	9430	100	1866	1900	587	30	1616	1616	1679	612	36	27	6	0	5401	5334	2369	44	2482	2482	2641	892	33	67	65	0	0.000	0.000	0.000	0.000	0.000	0.000	0.000	0.000	0.000	0.000	0.000	0.000	0.000	0.000	0.086	0.100	0.191	0.208	4.097	0.110	0.132	316	2384	100	250	2919	3169	284	2852	3136	Error	Error	-3.545	250	2919	284	2852	600533	1685403	0.361	3.019	0	0	0
1	13	3	"A17"	"A17"	16760	9430	100	1861	1926	569	29	1767	1767	1839	615	33	19	3	0	3242	3343	932	27	2513	2513	2605	907	34	46	15	0	0.000	0.000	0.000	0.000	0.000	0.000	0.000	0.000	0.000	0.000	0.000	0.000	0.000	0.000	0.129	0.192	0.524	0.462	4.005	0.219	0.040	316	2384	100	94	729	823	159	830	989	Error	Error	-2.955	94	729	159	830	608595	1056534	0.141	0.814	0	0	0
1	14	3	"A17"	"A17"	17055	9430	100	1825	2230	3370	151	1485	1485	1541	551	35	37	15	0	4824	4875	2910	59	2451	2451	2567	753	29	62	58	0	0.000	0.000	0.000	0.000	0.000	0.000	0.000	0.000	0.000	0.000	0.000	0.000	0.000	0.000	0.143	0.307	0.251	0.356	6.035	0.757	0.127	316	2384	100	340	2373	2713	745	2424	3169	Error	Error	-2.803	340	2373	745	2424	704568	1540393	1.250	3.065	0	0	0
1	15	3	"A17"	"A17"	17355	9430	100	1588	1635	579	35	1472	1472	1544	591	38	23	4	0	4609	4687	1981	42	2513	2513	2639	940	35	65	53	0	0.000	0.000	0.000	0.000	0.000	0.000	0.000	0.000	0.000	0.000	0.000	0.000	0.000	0.000	0.055	0.075	0.187	0.229	4.832	0.094	0.068	316	2384	100	116	2096	2212	163	2174	2337	Error	Error	-4.175	116	2096	163	2174	516577	1481221	0.154	2.179	0	0	0
1	16	3	"A18"	"A18"	17655	9425	100	1736	1812	612	33	1575	1575	1651	980	59	12	0	0	4923	5146	2571	49	2633	2633	2809	1380	49	55	46	0	0.000	0.000	0.000	0.000	0.000	0.000	0.000	0.000	0.000	0.000	0.000	0.000	0.000	0.000	0.070	0.094	0.232	0.309	7.232	0.075	0.073	316	2384	100	161	2290	2451	237	2513	2750	Error	Error	-3.830	161	2290	237	2513	572536	1626218	0.164	1.693	0	0	0
1	17	3	"A18"	"A18"	17955	9425	100	1955	2006	647	32	1654	1654	1723	631	36	28	9	0	5679	5530	2604	47	2717	2717	2906	1457	50	61	50	0	0.000	0.000	0.000	0.000	0.000	0.000	0.000	0.000	0.000	0.000	0.000	0.000	0.000	0.000	0.102	0.125	0.189	0.251	5.594	0.106	0.166	316	2384	100	301	2962	3263	352	2813	3165	Error	Error	-3.299	301	2962	352	2813	633801	1747630	0.448	1.801	0	0	0
1	18	3	"A18"	"A18"	18255	9425	100	2095	2146	684	31	1743	1743	1844	1177	63	12	1	0	7226	7440	4119	55	2871	2871	3164	1564	49	67	58	0	0.000	0.000	0.000	0.000	0.000	0.000	0.000	0.000	0.000	0.000	0.000	0.000	0.000	0.000	0.081	0.088	0.129	0.165	4.932	0.119	0.161	316	2384	100	352	4355	4707	403	4569	4972	Error	Error	-3.629	352	4355	403	4569	678225	2350916	0.257	2.734	0	0	0
1	1	4	"A19"	"A19"	13165	9740	100	1676	1741	617	35	1473	1473	1514	544	35	25	8	0	3467	3886	1774	45	2151	2151	2234	606	27	63	50	0	0.000	0.000	0.000	0.000	0.000	0.000	0.000	0.000	0.000	0.000	0.000	0.000	0.000	0.000	0.154	0.154	0.256	0.320	5.435	0.099	0.044	316	2384	100	203	1316	1519	268	1735	2003	Error	Error	-2.697	203	1316	268	1735	550187	1228033	0.417	2.726	0	0	0
1	2	4	"A19"	"A19"	13465	9740	100	1584	1628	674	41	1306	1306	1367	564	41	32	8	0	4208	4860	2680	55	2185	2185	2251	569	25	70	62	0	0.000	0.000	0.000	0.000	0.000	0.000	0.000	0.000	0.000	0.000	0.000	0.000	0.000	0.000	0.137	0.120	0.204	0.266	4.835	0.126	0.134	316	2384	100	278	2023	2301	322	2675	2997	Error	Error	-2.863	278	2023	322	2675	514431	1535841	0.463	4.585	0	0	0
1	3	4	"A19"	"A19"	13765	9740	100	1621	1702	645	37	1336	1336	1402	555	39	35	12	0	4127	5295	3175	59	2220	2220	2303	573	24	72	66	0	0.000	0.000	0.000	0.000	0.000	0.000	0.000	0.000	0.000	0.000	0.000	0.000	0.000	0.000	0.149	0.119	0.186	0.217	4.445	0.120	0.176	316	2384	100	285	1907	2192	366	3075	3441	Error	Error	-2.742	285	1907	366	3075	537792	1673069	0.541	5.222	0	0	0
1	4	4	"A20"	"A20"	14065	9735	100	1898	1933	716	37	1329	1329	1376	508	36	52	28	0	11366	9475	5824	61	2200	2200	2341	994	42	67	62	0	0.000	0.000	0.000	0.000	0.000	0.000	0.000	0.000	0.000	0.000	0.000	0.000	0.000	0.000	0.062	0.083	0.104	0.151	5.016	0.078	0.326	316	2384	100	569	9166	9735	604	7275	7879	Error	Error	-4.010	569	9166	604	7275	610739	2993966	1.096	7.177	0	0	0
1	5	4	"A20"	"A20"	14365	9735	100	1971	2031	735	36	1319	1319	1391	651	46	50	19	0	11373	11311	6848	60	2225	2225	2407	1014	42	78	73	0	0.000	0.000	0.000	0.000	0.000	0.000	0.000	0.000	0.000	0.000	0.000	0.000	0.000	0.000	0.071	0.078	0.086	0.118	4.122	0.077	0.311	316	2384	100	652	9148	9800	712	9086	9798	Error	Error	-3.811	652	9148	712	9086	641738	3574317	0.983	8.781	0	0	0
1	6	4	"A20"	"A20"	14665	9735	100	1949	2037	744	36	1322	1322	1401	760	54	44	12	0	11743	11604	6564	56	2263	2263	2430	1009	41	81	76	0	0.000	0.000	0.000	0.000	0.000	0.000	0.000	0.000	0.000	0.000	0.000	0.000	0.000	0.000	0.066	0.077	0.082	0.097	3.351	0.075	0.271	316	2384	100	627	9480	10107	715	9341	10056	Error	Error	-3.918	627	9480	715	9341	643610	3666919	0.837	9.092	0	0	0
1	7	4	"A21"	"A21"	14965	9735	100	1689	1814	859	47	1321	1321	1363	563	41	40	14	0	7860	8005	4954	61	2245	2245	2371	840	35	67	62	0	0.000	0.000	0.000	0.000	0.000	0.000	0.000	0.000	0.000	0.000	0.000	0.000	0.000	0.000	0.066	0.086	0.107	0.140	4.477	0.075	0.174	316	2384	100	368	5615	5983	493	5760	6253	Error	Error	-3.932	368	5615	493	5760	573374	2529715	0.801	6.707	0	0	0
1	8	4	"A21"	"A21"	15265	9735	100	1803	1889	728	38	1284	1284	1346	655	48	41	16	0	9249	9384	5104	54	2239	2239	2371	820	34	83	77	0	0.000	0.000	0.000	0.000	0.000	0.000	0.000	0.000	0.000	0.000	0.000	0.000	0.000	0.000	0.074	0.085	0.101	0.099	3.491	0.096	0.298	316	2384	100	519	7010	7529	605	7145	7750	Error	Error	-3.756	519	7010	605	7145	596769	2965493	0.829	8.552	0	0	0
1	9	4	"A21"	"A21"	15565	9735	100	1891	1877	664	35	1320	1320	1389	597	42	48	16	0	10268	9816	4987	50	2276	2276	2454	894	36	83	79	0	0.000	0.000	0.000	0.000	0.000	0.000	0.000	0.000	0.000	0.000	0.000	0.000	0.000	0.000	0.071	0.074	0.093	0.098	3.631	0.074	0.189	316	2384	100	571	7992	8563	557	7540	8097	Error	Error	-3.807	571	7992	557	7540	593057	3101852	0.817	8.235	0	0	0
1	10	4	"A22"	"A22"	15865	9730	100	1790	1855	657	35	1276	1276	1335	508	38	50	22	0	8894	7802	4148	53	2244	2244	2370	1049	44	69	65	0	0.000	0.000	0.000	0.000	0.000	0.000	0.000	0.000	0.000	0.000	0.000	0.000	0.000	0.000	0.077	0.104	0.123	0.158	4.391	0.088	0.272	316	2384	100	514	6650	7164	579	5558	6137	Error	Error	-3.694	514	6650	579	5558	586304	2465344	1.024	5.178	0	0	0
1	11	4	"A22"	"A22"	16165	9730	100	1710	1798	652	36	1390	1390	1439	530	36	40	16	0	7757	7387	3723	50	2340	2340	2422	564	23	78	73	0	0.000	0.000	0.000	0.000	0.000	0.000	0.000	0.000	0.000	0.000	0.000	0.000	0.000	0.000	0.059	0.081	0.125	0.151	5.339	0.094	0.186	316	2384	100	320	5417	5737	408	5047	5455	Error	Error	-4.081	320	5417	408	5047	568098	2334286	0.677	8.803	0	0	0
1	12	4	"A22"	"A22"	16465	9730	100	2028	2039	661	32	1547	1547	1681	1713	101	3	0	0	8331	7698	3316	43	2429	2429	2550	1495	58	77	72	0	0.000	0.000	0.000	0.000	0.000	0.000	0.000	0.000	0.000	0.000	0.000	0.000	0.000	0.000	0.081	0.093	0.108	0.126	3.865	0.536	0.346	316	2384	100	481	5902	6383	492	5269	5761	Error	Error	-3.617	481	5902	492	5269	644250	2432501	0.209	3.443	0	0	0
1	13	4	"A23"	"A23"	16760	9730	100	2222	2260	679	30	1856	1856	1905	606	31	33	11	0	5900	6221	3204	51	2530	2530	2593	562	21	73	64	0	0.000	0.000	0.000	0.000	0.000	0.000	0.000	0.000	0.000	0.000	0.000	0.000	0.000	0.000	0.109	0.109	0.166	0.213	4.822	0.084	0.078	316	2384	100	366	3370	3736	404	3691	4095	Error	Error	-3.203	366	3370	404	3691	714250	1965842	0.586	6.456	0	0	0
1	14	4	"A23"	"A23"	17060	9730	100	2051	2155	715	33	1693	1693	1773	950	53	23	2	0	7004	7390	3742	50	2550	2550	2665	1182	44	78	66	0	0.000	0.000	0.000	0.000	0.000	0.000	0.000	0.000	0.000	0.000	0.000	0.000	0.000	0.000	0.080	0.095	0.129	0.136	3.989	0.213	0.206	316	2384	100	358	4454	4812	462	4840	5302	Error	Error	-3.637	358	4454	462	4840	680948	2335116	0.402	3.997	0	0	0
1	15	4	"A23"	"A23"	17360	9730	100	1914	1961	680	34	1517	1517	1592	624	39	33	10	0	7760	7790	3802	48	2570	2570	2676	1008	37	77	71	0	0.000	0.000	0.000	0.000	0.000	0.000	0.000	0.000	0.000	0.000	0.000	0.000	0.000	0.000	0.076	0.085	0.114	0.127	4.463	0.083	0.133	316	2384	100	397	5190	5587	444	5220	5664	Error	Error	-3.709	397	5190	444	5220	619541	2461691	0.591	5.073	0	0	0
1	16	4	"A24"	"A24"	17660	9730	100	1857	1900	574	30	1535	1535	1605	583	36	33	9	0	5964	5930	2456	41	2611	2611	2666	576	21	78	71	0	0.000	0.000	0.000	0.000	0.000	0.000	0.000	0.000	0.000	0.000	0.000	0.000	0.000	0.000	0.096	0.110	0.163	0.170	4.318	0.115	0.150	316	2384	100	322	3353	3675	365	3319	3684	Error	Error	-3.380	322	3353	365	3319	600263	1873955	0.506	5.667	0	0	0
1	17	4	"A24"	"A24"	17960	9725	100	1884	1987	668	33	1602	1602	1685	1145	67	12	1	0	5922	6599	3479	52	2681	2681	2778	915	32	75	66	0	0.000	0.000	0.000	0.000	0.000	0.000	0.000	0.000	0.000	0.000	0.000	0.000	0.000	0.000	0.087	0.098	0.144	0.180	4.613	0.250	0.104	316	2384	100	282	3241	3523	385	3918	4303	Error	Error	-3.523	282	3241	385	3918	627824	2085198	0.264	4.176	0	0	0
1	18	4	"A24"	"A24"	18260	9725	100	2002	2131	748	35	1721	1721	1805	958	53	22	3	0	6768	7347	3940	53	2867	2867	2967	782	26	75	69	0	0.000	0.000	0.000	0.000	0.000	0.000	0.000	0.000	0.000	0.000	0.000	0.000	0.000	0.000	0.072	0.092	0.138	0.164	4.508	0.100	0.183	316	2384	100	281	3901	4182	410	4480	4890	Error	Error	-3.795	281	3901	410	4480	673313	2321600	0.340	5.601	0	0	0
1	1	5	"A25"	"A25"	13170	10040	100	1484	1535	664	43	1243	1243	1278	457	35	34	12	0	5323	5954	3581	60	2103	2103	2216	1421	64	64	53	0	0.000	0.000	0.000	0.000	0.000	0.000	0.000	0.000	0.000	0.000	0.000	0.000	0.000	0.000	0.075	0.076	0.122	0.148	5.264	0.078	0.128	316	2384	100	241	3220	3461	292	3851	4143	Error	Error	-3.740	241	3220	292	3851	484912	1881437	0.562	2.631	0	0	0
1	2	5	"A25"	"A25"	13470	10040	100	1736	1805	648	35	1301	1301	1379	878	63	25	4	0	7974	8528	4682	54	2157	2157	2332	957	41	80	75	0	0.000	0.000	0.000	0.000	0.000	0.000	0.000	0.000	0.000	0.000	0.000	0.000	0.000	0.000	0.075	0.079	0.099	0.113	3.757	0.074	0.054	316	2384	100	435	5817	6252	504	6371	6875	Error	Error	-3.741	435	5817	504	6371	570524	2694945	0.485	6.474	0	0	0
1	3	5	"A25"	"A25"	13770	10040	100	1625	1684	593	35	1273	1273	1331	688	51	26	5	0	6349	7329	4243	57	2170	2170	2298	833	36	79	71	0	0.000	0.000	0.000	0.000	0.000	0.000	0.000	0.000	0.000	0.000	0.000	0.000	0.000	0.000	0.084	0.080	0.101	0.113	4.022	0.112	0.149	316	2384	100	352	4179	4531	411	5159	5570	Error	Error	-3.570	352	4179	411	5159	532103	2316000	0.513	6.040	0	0	0
1	4	5	"A26"	"A26"	14070	10040	100	1676	1763	724	41	1273	1273	1332	598	44	38	15	0	7447	8740	5724	65	2194	2194	2317	905	39	74	69	0	0.000	0.000	0.000	0.000	0.000	0.000	0.000	0.000	0.000	0.000	0.000	0.000	0.000	0.000	0.077	0.075	0.099	0.120	4.334	0.077	0.278	316	2384	100	403	5253	5656	490	6546	7036	Error	Error	-3.704	403	5253	490	6546	557013	2761792	0.721	7.097	0	0	0
1	5	5	"A26"	"A26"	14370	10035	100	1729	1840	727	39	1304	1304	1368	668	48	35	12	0	7650	7957	4423	55	2216	2216	2379	1316	55	76	69	0	0.000	0.000	0.000	0.000	0.000	0.000	0.000	0.000	0.000	0.000	0.000	0.000	0.000	0.000	0.078	0.093	0.116	0.134	3.965	0.089	0.280	316	2384	100	425	5434	5859	536	5741	6277	Error	Error	-3.676	425	5434	536	5741	581593	2514365	0.707	4.239	0	0	0
1	6	5	"A26"	"A26"	14670	10035	100	1734	1885	804	42	1289	1289	1383	743	53	36	13	0	8696	8728	4034	46	2250	2250	2516	1562	62	85	75	0	0.000	0.000	0.000	0.000	0.000	0.000	0.000	0.000	0.000	0.000	0.000	0.000	0.000	0.000	0.069	0.092	0.110	0.099	3.559	0.102	0.178	316	2384	100	445	6446	6891	596	6478	7074	Error	Error	-3.857	445	6446	596	6478	595655	2758033	0.676	3.977	0	0	0
1	7	5	"A27"	"A27"	14970	10035	100	1663	1788	686	38	1288	1288	1341	709	52	33	10	0	8129	8985	5550	61	2224	2224	2349	1033	43	73	68	0	0.000	0.000	0.000	0.000	0.000	0.000	0.000	0.000	0.000	0.000	0.000	0.000	0.000	0.000	0.064	0.074	0.095	0.108	4.129	0.076	0.218	316	2384	100	375	5905	6280	500	6761	7261	Error	Error	-3.977	375	5905	500	6761	564956	2839358	0.630	6.424	0	0	0
1	8	5	"A27"	"A27"	15270	10035	100	1715	1803	646	35	1304	1304	1346	506	37	45	19	0	8195	8586	4484	52	2245	2245	2452	1204	49	85	76	0	0.000	0.000	0.000	0.000	0.000	0.000	0.000	0.000	0.000	0.000	0.000	0.000	0.000	0.000	0.069	0.079	0.102	0.099	3.475	0.082	0.238	316	2384	100	411	5950	6361	499	6341	6840	Error	Error	-3.856	411	5950	499	6341	569637	2713159	0.903	5.095	0	0	0
1	9	5	"A27"	"A27"	15570	10035	100	1734	1836	689	37	1339	1339	1378	508	36	43	21	0	7534	8462	4995	59	2257	2257	2412	966	40	81	71	0	0.000	0.000	0.000	0.000	0.000	0.000	0.000	0.000	0.000	0.000	0.000	0.000	0.000	0.000	0.075	0.080	0.105	0.099	3.803	0.082	0.241	316	2384	100	395	5277	5672	497	6205	6702	Error	Error	-3.740	395	5277	497	6205	580134	2673935	0.902	6.263	0	0	0
1	10	5	"A28"	"A28"	15870	10035	100	1895	1939	678	34	1363	1363	1418	560	39	48	20	0	11171	10250	5957	58	2333	2333	2511	1271	50	74	68	0	0.000	0.000	0.000	0.000	0.000	0.000	0.000	0.000	0.000	0.000	0.000	0.000	0.000	0.000	0.060	0.073	0.087	0.100	3.968	0.073	0.321	316	2384	100	532	8838	9370	576	7917	8493	Error	Error	-4.054	532	8838	576	7917	612813	3238863	0.930	6.089	0	0	0
1	11	5	"A28"	"A28"	16170	10030	100	2050	2117	755	35	1402	1402	1452	550	37	56	26	0	11205	11257	5489	48	2408	2408	2638	1183	44	95	84	0	0.000	0.000	0.000	0.000	0.000	0.000	0.000	0.000	0.000	0.000	0.000	0.000	0.000	0.000	0.074	0.081	0.086	0.083	2.407	0.084	0.306	316	2384	100	648	8797	9445	715	8849	9564	Error	Error	-3.763	648	8797	715	8849	668865	3557368	1.209	7.286	0	0	0
1	12	5	"A28"	"A28"	16470	10030	100	2030	2133	802	37	1431	1431	1497	561	37	51	25	0	9885	9980	5303	53	2409	2409	2604	1024	39	89	78	0	0.000	0.000	0.000	0.000	0.000	0.000	0.000	0.000	0.000	0.000	0.000	0.000	0.000	0.000	0.080	0.093	0.106	0.105	3.319	0.088	0.277	316	2384	100	599	7476	8075	702	7571	8273	Error	Error	-3.642	599	7476	702	7571	674067	3153590	1.134	7.203	0	0	0
1	13	5	"A29"	"A29"	16765	10030	100	1753	1968	2334	118	1539	1539	1585	576	36	28	10	0	6125	6591	3894	59	2432	2432	2534	879	34	68	63	0	0.000	0.000	0.000	0.000	0.000	0.000	0.000	0.000	0.000	0.000	0.000	0.000	0.000	0.000	0.058	0.103	0.149	0.166	5.747	0.237	0.191	316	2384	100	214	3693	3907	429	4159	4588	Error	Error	-4.109	214	3693	429	4159	622017	2082657	0.665	4.615	0	0	0
1	14	5	"A29"	"A29"	17065	10030	100	1942	2109	1358	64	1535	1535	1602	586	36	39	15	0	6652	7268	3371	46	2509	2509	2654	868	32	86	75	0	0.000	0.000	0.000	0.000	0.000	0.000	0.000	0.000	0.000	0.000	0.000	0.000	0.000	0.000	0.098	0.121	0.140	0.134	3.461	0.114	0.112	316	2384	100	407	4143	4550	574	4759	5333	Error	Error	-3.348	407	4143	574	4759	666446	2296764	0.865	5.316	0	0	0
1	15	5	"A29"	"A29"	17365	10030	100	1826	1942	704	36	1527	1527	1592	784	49	25	7	0	7590	7644	3473	45	2560	2560	2659	697	26	87	78	0	0.000	0.000	0.000	0.000	0.000	0.000	0.000	0.000	0.000	0.000	0.000	0.000	0.000	0.000	0.059	0.082	0.115	0.112	3.866	0.083	0.138	316	2384	100	299	5030	5329	415	5084	5499	Error	Error	-4.072	299	5030	415	5084	613797	2415548	0.446	7.152	0	0	0
1	16	5	"A30"	"A30"	17665	10030	100	1835	1958	895	45	1521	1521	1566	527	33	37	17	0	6614	7510	4660	62	2569	2569	2693	948	35	67	62	0	0.000	0.000	0.000	0.000	0.000	0.000	0.000	0.000	0.000	0.000	0.000	0.000	0.000	0.000	0.078	0.088	0.134	0.165	5.436	0.090	0.185	316	2384	100	314	4045	4359	437	4941	5378	Error	Error	-3.687	314	4045	437	4941	618638	2373306	0.744	5.081	0	0	0
1	17	5	"A30"	"A30"	17965	10025	100	1972	2017	724	35	1549	1549	1609	554	34	41	16	0	6592	7392	4175	56	2671	2671	2736	548	20	81	73	0	0.000	0.000	0.000	0.000	0.000	0.000	0.000	0.000	0.000	0.000	0.000	0.000	0.000	0.000	0.108	0.099	0.134	0.163	4.222	0.115	0.156	316	2384	100	423	3921	4344	468	4721	5189	Error	Error	-3.212	423	3921	468	4721	637261	2335758	0.736	8.496	0	0	0
1	18	5	"A30"	"A30"	18265	10025	100	2064	2216	805	36	1656	1656	1763	1026	58	25	5	0	7799	8484	4728	55	2838	2838	3055	1348	44	71	67	0	0.000	0.000	0.000	0.000	0.000	0.000	0.000	0.000	0.000	0.000	0.000	0.000	0.000	0.000	0.082	0.099	0.122	0.158	4.374	0.097	0.253	316	2384	100	408	4961	5369	560	5646	6206	Error	Error	-3.604	408	4961	560	5646	700111	2680787	0.442	4.027	0	0	0
1	1	6	"A31"	"A31"	13175	10340	100	1605	1709	745	43	1233	1233	1298	596	45	35	13	0	7512	8026	4648	57	2119	2119	2259	1118	49	74	69	0	0.000	0.000	0.000	0.000	0.000	0.000	0.000	0.000	0.000	0.000	0.000	0.000	0.000	0.000	0.069	0.081	0.105	0.112	4.405	0.085	0.274	316	2384	100	372	5393	5765	476	5907	6383	Error	Error	-3.858	372	5393	476	5907	539936	2536203	0.690	5.158	0	0	0
1	2	6	"A31"	"A31"	13475	10340	100	1740	1857	704	37	1254	1254	1309	515	39	49	23	0	6770	8796	5394	61	2135	2135	2242	737	32	90	82	0	0.000	0.000	0.000	0.000	0.000	0.000	0.000	0.000	0.000	0.000	0.000	0.000	0.000	0.000	0.105	0.091	0.108	0.104	3.647	0.085	0.300	316	2384	100	486	4635	5121	603	6661	7264	Error	Error	-3.254	486	4635	603	6661	586932	2779472	1.064	8.893	0	0	0
1	3	6	"A31"	"A31"	13775	10340	100	1720	1812	844	46	1236	1236	1294	518	40	47	21	0	7327	9033	5351	59	2155	2155	2257	1008	44	88	77	0	0.000	0.000	0.000	0.000	0.000	0.000	0.000	0.000	0.000	0.000	0.000	0.000	0.000	0.000	0.094	0.084	0.100	0.108	3.212	0.089	0.249	316	2384	100	484	5172	5656	576	6878	7454	Error	Error	-3.418	484	5172	576	6878	572549	2854373	1.000	6.722	0	0	0
1	4	6	"A32"	"A32"	14075	10340	100	1913	2016	684	33	1266	1266	1301	493	37	60	37	0	11209	12257	6992	57	2204	2204	2303	775	33	91	84	0	0.000	0.000	0.000	0.000	0.000	0.000	0.000	0.000	0.000	0.000	0.000	0.000	0.000	0.000	0.072	0.075	0.086	0.090	3.066	0.070	0.362	316	2384	100	647	9005	9652	750	10053	10803	Error	Error	-3.799	647	9005	750	10053	637082	3873107	1.450	12.844	0	0	0
1	5	6	"A32"	"A32"	14375	10335	100	1828	1974	935	47	1259	1259	1356	914	67	36	7	0	9834	10677	5858	54	2226	2226	2409	1141	47	91	79	0	0.000	0.000	0.000	0.000	0.000	0.000	0.000	0.000	0.000	0.000	0.000	0.000	0.000	0.000	0.075	0.085	0.088	0.088	3.157	0.097	0.244	316	2384	100	569	7608	8177	715	8451	9166	Error	Error	-3.741	569	7608	715	8451	623933	3374062	0.676	7.246	0	0	0
1	6	6	"A32"	"A32"	14675	10335	100	1858	1913	705	36	1290	1290	1394	841	60	34	7	0	9617	10224	5811	56	2246	2246	2458	1178	47	85	75	0	0.000	0.000	0.000	0.000	0.000	0.000	0.000	0.000	0.000	0.000	0.000	0.000	0.000	0.000	0.077	0.078	0.089	0.091	3.166	0.077	0.316	316	2384	100	568	7371	7939	623	7978	8601	Error	Error	-3.698	568	7371	623	7978	604527	3230832	0.617	6.593	0	0	0
1	7	6	"A33"	"A33"	14975	10335	100	1535	1691	772	45	1222	1222	1286	578	44	36	16	0	4908	6680	4864	72	2167	2167	2208	496	22	77	69	0	0.000	0.000	0.000	0.000	0.000	0.000	0.000	0.000	0.000	0.000	0.000	0.000	0.000	0.000	0.114	0.104	0.139	0.181	4.730	0.100	0.170	316	2384	100	313	2741	3054	469	4513	4982	Error	Error	-3.130	313	2741	469	4513	534437	2111011	0.701	9.016	0	0	0
1	8	6	"A33"	"A33"	15275	10335	100	1483	1630	734	45	1277	1277	1339	543	40	32	13	0	4758	6903	5070	73	2225	2225	2272	482	21	74	66	0	0.000	0.000	0.000	0.000	0.000	0.000	0.000	0.000	0.000	0.000	0.000	0.000	0.000	0.000	0.081	0.075	0.115	0.170	4.978	0.083	0.208	316	2384	100	206	2533	2739	353	4678	5031	Error	Error	-3.620	206	2533	353	4678	514922	2181483	0.536	9.608	0	0	0
1	9	6	"A33"	"A33"	15575	10335	100	1578	1647	573	34	1306	1306	1390	965	69	12	0	0	5955	7787	5044	64	2273	2273	2316	508	21	85	76	0	0.000	0.000	0.000	0.000	0.000	0.000	0.000	0.000	0.000	0.000	0.000	0.000	0.000	0.000	0.074	0.062	0.098	0.119	4.568	0.066	0.091	316	2384	100	272	3682	3954	341	5514	5855	Error	Error	-3.759	272	3682	341	5514	520446	2460733	0.266	10.770	0	0	0
1	10	6	"A34"	"A34"	15875	10335	100	1583	1711	856	50	1318	1318	1372	494	36	35	16	0	5899	6412	3296	51	2339	2339	2391	566	23	77	74	0	0.000	0.000	0.000	0.000	0.000	0.000	0.000	0.000	0.000	0.000	0.000	0.000	0.000	0.000	0.074	0.096	0.136	0.131	5.424	0.105	0.171	316	2384	100	265	3560	3825	393	4073	4466	Error	Error	-3.748	265	3560	393	4073	540705	2026114	0.686	7.104	0	0	0
1	11	6	"A34"	"A34"	16175	10335	100	1732	1923	1378	71	1370	1370	1462	1441	98	10	0	0	6009	7757	4893	63	2356	2356	2406	518	21	88	83	0	0.000	0.000	0.000	0.000	0.000	0.000	0.000	0.000	0.000	0.000	0.000	0.000	0.000	0.000	0.099	0.102	0.124	0.137	4.279	0.111	0.191	316	2384	100	362	3653	4015	553	5401	5954	Error	Error	-3.335	362	3653	553	5401	607593	2451233	0.320	10.330	0	0	0
1	12	6	"A34"	"A34"	16475	10330	100	1724	1777	670	37	1391	1391	1480	785	53	24	4	0	6034	7486	4335	57	2390	2390	2505	917	36	78	71	0	0.000	0.000	0.000	0.000	0.000	0.000	0.000	0.000	0.000	0.000	0.000	0.000	0.000	0.000	0.091	0.076	0.107	0.141	4.260	0.078	0.125	316	2384	100	333	3644	3977	386	5096	5482	Error	Error	-3.452	333	3644	386	5096	561578	2365634	0.378	5.432	0	0	0
1	13	6	"A35"	"A35"	16770	10330	100	2080	2190	820	37	1413	1413	1510	1059	70	33	6	0	13115	12199	6524	53	2424	2424	2573	1207	46	82	74	0	0.000	0.000	0.000	0.000	0.000	0.000	0.000	0.000	0.000	0.000	0.000	0.000	0.000	0.000	0.062	0.079	0.087	0.083	3.318	0.077	0.111	316	2384	100	667	10691	11358	777	9775	10552	Error	Error	-4.003	667	10691	777	9775	692135	3854952	0.642	7.975	0	0	0
1	14	6	"A35"	"A35"	17070	10330	100	2142	2164	759	35	1429	1429	1491	605	40	56	29	0	13068	12374	6283	50	2483	2483	2661	1107	41	94	80	0	0.000	0.000	0.000	0.000	0.000	0.000	0.000	0.000	0.000	0.000	0.000	0.000	0.000	0.000	0.067	0.074	0.086	0.081	2.742	0.076	0.277	316	2384	100	713	10585	11298	735	9891	10626	Error	Error	-3.892	713	10585	735	9891	683828	3910155	1.112	8.774	0	0	0
1	15	6	"A35"	"A35"	17370	10330	100	2209	2224	814	36	1430	1430	1495	599	40	56	29	0	11902	11867	5949	50	2522	2522	2685	1085	40	90	79	0	0.000	0.000	0.000	0.000	0.000	0.000	0.000	0.000	0.000	0.000	0.000	0.000	0.000	0.000	0.083	0.085	0.092	0.089	2.668	0.086	0.328	316	2384	100	779	9380	10159	794	9345	10139	Error	Error	-3.590	779	9380	794	9345	702778	3749997	1.217	8.463	0	0	0
1	16	6	"A36"	"A36"	17670	10330	100	1928	2011	714	35	1488	1488	1549	678	43	37	11	0	7894	9000	5048	56	2592	2592	2688	797	29	85	76	0	0.000	0.000	0.000	0.000	0.000	0.000	0.000	0.000	0.000	0.000	0.000	0.000	0.000	0.000	0.083	0.082	0.104	0.109	3.515	0.089	0.228	316	2384	100	440	5302	5742	523	6408	6931	Error	Error	-3.591	440	5302	523	6408	635576	2843996	0.681	7.920	0	0	0
1	17	6	"A36"	"A36"	17970	10330	100	1921	2088	734	35	1539	1539	1598	533	33	44	22	0	8049	9347	4875	52	2691	2691	2778	717	25	94	88	0	0.000	0.000	0.000	0.000	0.000	0.000	0.000	0.000	0.000	0.000	0.000	0.000	0.000	0.000	0.071	0.082	0.104	0.096	2.741	0.083	0.243	316	2384	100	382	5358	5740	549	6656	7205	Error	Error	-3.810	382	5358	549	6656	659932	2953743	0.919	9.162	0	0	0
1	18	6	"A36"	"A36"	18270	10325	100	2053	2209	940	42	1595	1595	1656	713	43	38	13	0	8209	8913	4900	54	2786	2786	2907	940	32	80	71	0	0.000	0.000	0.000	0.000	0.000	0.000	0.000	0.000	0.000	0.000	0.000	0.000	0.000	0.000	0.084	0.100	0.120	0.126	4.404	0.110	0.216	316	2384	100	458	5423	5881	614	6127	6741	Error	Error	-3.566	458	5423	614	6127	697904	2816493	0.776	6.389	0	0	0
1	1	7	"A37"	"A37"	13180	10640	100	1913	2016	823	40	1197	1197	1289	900	69	41	13	0	10390	9505	5158	54	2113	2113	2346	1491	63	75	67	0	0.000	0.000	0.000	0.000	0.000	0.000	0.000	0.000	0.000	0.000	0.000	0.000	0.000	0.000	0.087	0.111	0.120	0.122	2.847	0.098	0.351	316	2384	100	716	8277	8993	819	7392	8211	Error	Error	-3.531	716	8277	819	7392	637158	3003511	0.808	4.801	0	0	0
1	2	7	"A37"	"A37"	13480	10640	100	1918	2117	1086	51	1226	1226	1337	939	70	41	13	0	11209	10279	5667	55	2169	2169	2524	2426	96	71	65	0	0.000	0.000	0.000	0.000	0.000	0.000	0.000	0.000	0.000	0.000	0.000	0.000	0.000	0.000	0.077	0.110	0.108	0.121	2.898	0.128	0.460	316	2384	100	692	9040	9732	891	8110	9001	Error	Error	-3.707	692	9040	891	8110	668842	3248159	0.831	3.197	0	0	0
1	3	7	"A37"	"A37"	13780	10640	100	1897	2073	1113	53	1235	1235	1323	793	59	43	20	0	10087	9244	4966	53	2195	2195	2404	1284	53	76	70	0	0.000	0.000	0.000	0.000	0.000	0.000	0.000	0.000	0.000	0.000	0.000	0.000	0.000	0.000	0.084	0.119	0.128	0.128	2.964	0.119	0.380	316	2384	100	662	7892	8554	838	7049	7887	Error	Error	-3.575	662	7892	838	7049	655081	2921138	0.946	5.327	0	0	0
1	4	7	"A38"	"A38"	14080	10640	100	1959	2037	864	42	1214	1214	1273	493	38	58	39	0	14012	12056	6969	57	2226	2226	2386	1235	51	76	71	0	0.000	0.000	0.000	0.000	0.000	0.000	0.000	0.000	0.000	0.000	0.000	0.000	0.000	0.000	0.063	0.084	0.093	0.098	3.182	0.077	0.409	316	2384	100	745	11786	12531	823	9830	10653	Error	Error	-3.984	745	11786	823	9830	643660	3809788	1.550	7.830	0	0	0
1	5	7	"A38"	"A38"	14380	10640	100	2045	2176	1171	53	1226	1226	1285	533	41	65	37	0	14130	13125	7214	54	2261	2261	2465	1451	58	88	77	0	0.000	0.000	0.000	0.000	0.000	0.000	0.000	0.000	0.000	0.000	0.000	0.000	0.000	0.000	0.069	0.087	0.093	0.092	2.348	0.090	0.379	316	2384	100	819	11869	12688	950	10864	11814	Error	Error	-3.857	819	11869	950	10864	687462	4147553	1.672	7.347	0	0	0
1	6	7	"A38"	"A38"	14680	10635	100	1942	2025	736	36	1282	1282	1333	584	43	52	24	0	14294	13139	6784	51	2275	2275	2516	1415	56	91	79	0	0.000	0.000	0.000	0.000	0.000	0.000	0.000	0.000	0.000	0.000	0.000	0.000	0.000	0.000	0.055	0.068	0.075	0.069	2.710	0.069	0.388	316	2384	100	660	12019	12679	743	10864	11607	Error	Error	-4.187	660	12019	743	10864	639989	4151970	1.185	7.507	0	0	0
1	7	7	"A39"	"A39"	14980	10635	100	1596	1661	612	36	1249	1249	1312	536	40	36	11	0	5718	7048	4653	66	2205	2205	2289	736	32	76	68	0	0.000	0.000	0.000	0.000	0.000	0.000	0.000	0.000	0.000	0.000	0.000	0.000	0.000	0.000	0.099	0.085	0.112	0.130	3.930	0.086	0.194	316	2384	100	347	3513	3860	412	4843	5255	Error	Error	-3.340	347	3513	412	4843	524987	2227210	0.651	6.466	0	0	0
1	8	7	"A39"	"A39"	15280	10635	100	1616	1738	762	43	1256	1256	1335	931	69	22	6	0	6163	8166	5672	69	2250	2250	2408	1338	55	76	58	0	0.000	0.000	0.000	0.000	0.000	0.000	0.000	0.000	0.000	0.000	0.000	0.000	0.000	0.000	0.092	0.081	0.104	0.116	4.252	0.078	0.166	316	2384	100	360	3913	4273	482	5916	6398	Error	Error	-3.442	360	3913	482	5916	549253	2580609	0.433	4.303	0	0	0
1	9	7	"A39"	"A39"	15580	10635	100	1616	1707	723	42	1283	1283	1337	609	45	35	14	0	5938	8339	5776	69	2272	2272	2374	762	32	83	75	0	0.000	0.000	0.000	0.000	0.000	0.000	0.000	0.000	0.000	0.000	0.000	0.000	0.000	0.000	0.091	0.070	0.107	0.125	4.369	0.072	0.209	316	2384	100	333	3666	3999	424	6067	6491	Error	Error	-3.461	333	3666	424	6067	539561	2635229	0.608	7.828	0	0	0
1	10	7	"A40"	"A40"	15880	10635	100	1949	1979	774	39	1355	1355	1440	778	54	39	9	0	9596	10571	6609	62	2386	2386	2533	1003	39	78	70	0	0.000	0.000	0.000	0.000	0.000	0.000	0.000	0.000	0.000	0.000	0.000	0.000	0.000	0.000	0.082	0.076	0.090	0.109	4.314	0.072	0.300	316	2384	100	594	7210	7804	624	8185	8809	Error	Error	-3.601	594	7210	624	8185	625232	3340306	0.693	8.014	0	0	0
1	11	7	"A40"	"A40"	16180	10635	100	1702	1804	733	40	1322	1322	1381	571	41	40	16	0	8601	9475	5168	54	2371	2371	2479	820	33	91	83	0	0.000	0.000	0.000	0.000	0.000	0.000	0.000	0.000	0.000	0.000	0.000	0.000	0.000	0.000	0.061	0.068	0.089	0.090	3.163	0.073	0.200	316	2384	100	380	6230	6610	482	7104	7586	Error	Error	-4.035	380	6230	482	7104	570024	2994155	0.741	8.532	0	0	0
1	12	7	"A40"	"A40"	16480	10635	100	1399	1569	1090	69	1297	1297	1350	641	47	21	4	0	4555	6055	3904	64	2359	2359	2442	816	33	82	59	0	0.000	0.000	0.000	0.000	0.000	0.000	0.000	0.000	0.000	0.000	0.000	0.000	0.000	0.000	0.046	0.074	0.131	0.139	4.592	0.158	0.204	316	2384	100	102	2196	2298	272	3696	3968	Error	Error	-4.428	102	2196	272	3696	495767	1913463	0.342	4.428	0	0	0
1	13	7	"A41"	"A41"	16775	10630	100	2027	2184	984	45	1403	1403	1457	567	38	54	32	0	11826	10729	6529	60	2453	2453	2658	1366	51	71	66	0	0.000	0.000	0.000	0.000	0.000	0.000	0.000	0.000	0.000	0.000	0.000	0.000	0.000	0.000	0.067	0.094	0.103	0.114	3.332	0.132	0.253	316	2384	100	624	9373	9997	781	8276	9057	Error	Error	-3.909	624	9373	781	8276	690235	3390244	1.282	5.908	0	0	0
1	14	7	"A41"	"A41"	17075	10630	100	2095	2141	830	38	1386	1386	1458	798	54	48	17	0	12987	11853	7123	60	2482	2482	2755	1424	51	75	64	0	0.000	0.000	0.000	0.000	0.000	0.000	0.000	0.000	0.000	0.000	0.000	0.000	0.000	0.000	0.067	0.081	0.092	0.103	2.793	0.083	0.371	316	2384	100	709	10505	11214	755	9371	10126	Error	Error	-3.889	709	10505	755	9371	676661	3745574	0.856	6.389	0	0	0
1	15	7	"A41"	"A41"	17375	10630	100	2107	2212	903	40	1409	1409	1470	639	43	52	28	0	12590	11597	6757	58	2548	2548	2822	1599	56	73	67	0	0.000	0.000	0.000	0.000	0.000	0.000	0.000	0.000	0.000	0.000	0.000	0.000	0.000	0.000	0.070	0.089	0.095	0.111	3.154	0.086	0.336	316	2384	100	698	10042	10740	803	9049	9852	Error	Error	-3.847	698	10042	803	9049	699084	3664644	1.161	5.488	0	0	0
1	16	7	"A42"	"A42"	17675	10630	100	1653	1818	1263	69	1465	1465	1536	674	43	19	5	0	5857	6510	3931	60	2603	2603	2686	679	25	72	68	0	0.000	0.000	0.000	0.000	0.000	0.000	0.000	0.000	0.000	0.000	0.000	0.000	0.000	0.000	0.058	0.090	0.130	0.169	6.794	0.114	0.133	316	2384	100	188	3254	3442	353	3907	4260	Error	Error	-4.113	188	3254	353	3907	574388	2057032	0.418	5.632	0	0	0
1	17	7	"A42"	"A42"	17975	10630	100	1773	1848	711	38	1503	1503	1572	699	44	27	8	0	5514	7540	5387	71	2670	2670	2805	1028	36	69	62	0	0.000	0.000	0.000	0.000	0.000	0.000	0.000	0.000	0.000	0.000	0.000	0.000	0.000	0.000	0.095	0.071	0.126	0.159	3.978	0.090	0.172	316	2384	100	270	2844	3114	345	4870	5215	Error	Error	-3.397	270	2844	345	4870	583997	2382626	0.395	4.606	0	0	0
1	18	7	"A42"	"A42"	18275	10630	100	2042	2090	834	39	1622	1622	1683	665	39	37	13	0	6261	8240	5752	69	2806	2806	2932	948	32	73	66	0	0.000	0.000	0.000	0.000	0.000	0.000	0.000	0.000	0.000	0.000	0.000	0.000	0.000	0.000	0.122	0.086	0.141	0.161	4.241	0.078	0.188	316	2384	100	420	3455	3875	468	5434	5902	Error	Error	-3.040	420	3455	468	5434	660384	2603977	0.612	5.599	0	0	0
1	1	8	"A43"	"A43"	13185	10940	100	1974	2022	841	41	1150	1150	1207	515	42	62	39	0	13584	13476	7821	58	2094	2094	2223	1052	47	89	79	0	0.000	0.000	0.000	0.000	0.000	0.000	0.000	0.000	0.000	0.000	0.000	0.000	0.000	0.000	0.072	0.077	0.082	0.083	2.415	0.077	0.486	316	2384	100	824	11490	12314	872	11382	12254	Error	Error	-3.802	824	11490	872	11382	638817	4258419	1.583	10.697	0	0	0
1	2	8	"A43"	"A43"	13485	10940	100	2020	1990	724	36	1180	1180	1268	663	52	57	23	0	12335	12843	7186	55	2097	2097	2227	865	38	90	84	0	0.000	0.000	0.000	0.000	0.000	0.000	0.000	0.000	0.000	0.000	0.000	0.000	0.000	0.000	0.082	0.075	0.079	0.076	2.553	0.072	0.306	316	2384	100	840	10238	11078	810	10746	11556	Error	Error	-3.607	840	10238	810	10746	628689	4058354	1.089	12.273	0	0	0
1	3	8	"A43"	"A43"	13785	10940	100	1928	2027	746	36	1169	1169	1218	527	43	63	39	0	12642	13461	7157	53	2114	2114	2227	854	38	95	92	0	0.000	0.000	0.000	0.000	0.000	0.000	0.000	0.000	0.000	0.000	0.000	0.000	0.000	0.000	0.072	0.076	0.077	0.076	2.795	0.070	0.358	316	2384	100	759	10528	11287	858	11347	12205	Error	Error	-3.794	759	10528	858	11347	640667	4253571	1.535	13.155	0	0	0
1	4	8	"A44"	"A44"	14085	10940	100	2009	2030	724	35	1236	1236	1295	587	45	58	32	0	14847	12424	6074	48	2189	2189	2291	813	35	87	80	0	0.000	0.000	0.000	0.000	0.000	0.000	0.000	0.000	0.000	0.000	0.000	0.000	0.000	0.000	0.061	0.078	0.089	0.091	2.724	0.080	0.358	316	2384	100	773	12658	13431	794	10235	11029	Error	Error	-4.033	773	12658	794	10235	641436	3926088	1.252	12.464	0	0	0
1	5	8	"A44"	"A44"	14385	10940	100	1949	2013	723	35	1252	1252	1298	534	41	59	32	0	13519	11816	5893	49	2209	2209	2303	848	36	86	78	0	0.000	0.000	0.000	0.000	0.000	0.000	0.000	0.000	0.000	0.000	0.000	0.000	0.000	0.000	0.062	0.079	0.086	0.092	2.908	0.077	0.371	316	2384	100	697	11310	12007	761	9607	10368	Error	Error	-4.020	697	11310	761	9607	636070	3733720	1.339	11.218	0	0	0
1	6	8	"A44"	"A44"	14685	10940	100	2041	2090	921	44	1245	1245	1299	484	37	64	41	0	13882	12265	5577	45	2232	2232	2325	816	35	94	92	0	0.000	0.000	0.000	0.000	0.000	0.000	0.000	0.000	0.000	0.000	0.000	0.000	0.000	0.000	0.068	0.084	0.089	0.089	2.412	0.081	0.316	316	2384	100	796	11650	12446	845	10033	10878	Error	Error	-3.871	796	11650	845	10033	660288	3875584	1.634	12.181	0	0	0
1	7	8	"A45"	"A45"	14985	10935	100	1674	1767	747	42	1248	1248	1330	706	53	30	13	0	7070	8151	4904	60	2228	2228	2319	811	34	78	72	0	0.000	0.000	0.000	0.000	0.000	0.000	0.000	0.000	0.000	0.000	0.000	0.000	0.000	0.000	0.088	0.088	0.109	0.131	4.773	0.099	0.208	316	2384	100	426	4842	5268	519	5923	6442	Error	Error	-3.507	426	4842	519	5923	558382	2575750	0.619	7.191	0	0	0
1	8	8	"A45"	"A45"	15285	10935	100	1760	1935	846	43	1302	1302	1375	682	49	40	16	0	7103	8236	4438	53	2290	2290	2406	978	40	87	80	0	0.000	0.000	0.000	0.000	0.000	0.000	0.000	0.000	0.000	0.000	0.000	0.000	0.000	0.000	0.095	0.106	0.124	0.123	3.078	0.117	0.275	316	2384	100	458	4813	5271	633	5946	6579	Error	Error	-3.394	458	4813	633	5946	611373	2602575	0.821	5.961	0	0	0
1	9	8	"A45"	"A45"	15585	10935	100	1707	1885	815	43	1257	1257	1307	545	41	44	24	0	7929	8809	4574	51	2254	2254	2328	770	33	88	81	0	0.000	0.000	0.000	0.000	0.000	0.000	0.000	0.000	0.000	0.000	0.000	0.000	0.000	0.000	0.079	0.096	0.107	0.103	3.473	0.105	0.262	316	2384	100	450	5675	6125	628	6555	7183	Error	Error	-3.657	450	5675	628	6555	595516	2783543	1.061	8.417	0	0	0
1	10	8	"A47"	"A47"	15885	10935	100	1747	1837	747	40	1276	1276	1356	718	52	37	12	0	8935	9102	4486	49	2353	2353	2498	1052	42	86	80	0	0.000	0.000	0.000	0.000	0.000	0.000	0.000	0.000	0.000	0.000	0.000	0.000	0.000	0.000	0.072	0.083	0.104	0.104	3.839	0.095	0.288	316	2384	100	471	6582	7053	561	6749	7310	Error	Error	-3.805	471	6582	561	6749	580438	2876087	0.670	6.278	0	0	0
1	11	8	"A47"	"A47"	16185	10935	100	2169	2208	795	36	1340	1340	1418	660	46	58	28	0	15040	12887	6198	48	2450	2450	2604	1033	39	93	85	0	0.000	0.000	0.000	0.000	0.000	0.000	0.000	0.000	0.000	0.000	0.000	0.000	0.000	0.000	0.066	0.083	0.093	0.080	2.819	0.084	0.370	316	2384	100	829	12590	13419	868	10437	11305	Error	Error	-3.925	829	12590	868	10437	697689	4072194	1.197	9.955	0	0	0
1	12	8	"A47"	"A47"	16480	10935	100	2186	2266	798	35	1357	1357	1412	667	47	56	27	0	15186	13447	6343	47	2459	2459	2588	922	35	98	90	0	0.000	0.000	0.000	0.000	0.000	0.000	0.000	0.000	0.000	0.000	0.000	0.000	0.000	0.000	0.065	0.083	0.084	0.082	2.272	0.092	0.344	316	2384	100	829	12727	13556	909	10988	11897	Error	Error	-3.940	829	12727	909	10988	716058	4249152	1.280	11.778	0	0	0
1	13	8	"A48"	"A48"	16780	10930	100	1473	1590	792	49	1387	1387	1444	723	50	14	1	0	4897	4874	2079	42	2408	2408	2540	1032	40	68	55	0	0.000	0.000	0.000	0.000	0.000	0.000	0.000	0.000	0.000	0.000	0.000	0.000	0.000	0.000	0.035	0.082	0.166	0.202	4.845	0.160	0.204	316	2384	100	86	2489	2575	203	2466	2669	Error	Error	-4.855	86	2489	203	2466	502494	1540320	0.202	2.262	0	0	0
1	14	8	"A48"	"A48"	17080	10930	100	1717	1893	1091	57	1387	1387	1446	558	38	38	15	0	7319	7447	4358	58	2466	2466	2596	939	36	78	75	0	0.000	0.000	0.000	0.000	0.000	0.000	0.000	0.000	0.000	0.000	0.000	0.000	0.000	0.000	0.068	0.102	0.138	0.142	4.094	0.100	0.187	316	2384	100	330	4853	5183	506	4981	5487	Error	Error	-3.878	330	4853	506	4981	598330	2353365	0.801	5.166	0	0	0
1	15	8	"A48"	"A48"	17380	10930	100	1767	1842	645	35	1419	1419	1476	630	42	33	10	0	7111	7208	3418	47	2530	2530	2647	900	34	80	75	0	0.000	0.000	0.000	0.000	0.000	0.000	0.000	0.000	0.000	0.000	0.000	0.000	0.000	0.000	0.076	0.090	0.116	0.126	4.244	0.100	0.181	316	2384	100	348	4581	4929	423	4678	5101	Error	Error	-3.719	348	4581	423	4678	581977	2277707	0.581	5.068	0	0	0
1	16	8	"A49"	"A49"	17680	10930	100	1940	2038	783	38	1450	1450	1516	572	37	43	23	0	7231	8553	4785	55	2612	2612	2685	817	30	80	73	0	0.000	0.000	0.000	0.000	0.000	0.000	0.000	0.000	0.000	0.000	0.000	0.000	0.000	0.000	0.106	0.099	0.109	0.135	3.335	0.102	0.259	316	2384	100	490	4619	5109	588	5941	6529	Error	Error	-3.237	490	4619	588	5941	643924	2702759	0.913	7.182	0	0	0
1	17	8	"A49"	"A49"	17980	10930	100	2011	2140	991	46	1552	1552	1607	572	35	44	23	0	8680	9654	4867	50	2677	2677	2771	914	32	93	84	0	0.000	0.000	0.000	0.000	0.000	0.000	0.000	0.000	0.000	0.000	0.000	0.000	0.000	0.000	0.076	0.084	0.097	0.095	2.721	0.093	0.239	316	2384	100	459	6003	6462	588	6977	7565	Error	Error	-3.709	459	6003	588	6977	676291	3050561	0.932	7.531	0	0	0
1	18	8	"A49"	"A49"	18280	10930	100	1932	2131	1103	51	1576	1576	1686	1482	87	8	1	0	8116	9360	4950	52	2779	2779	2876	1360	47	84	75	0	0.000	0.000	0.000	0.000	0.000	0.000	0.000	0.000	0.000	0.000	0.000	0.000	0.000	0.000	0.067	0.084	0.106	0.097	3.735	0.099	0.216	316	2384	100	356	5337	5693	555	6581	7136	Error	Error	-3.906	356	5337	555	6581	673335	2957873	0.300	4.768	0	0	0
1	1	9	"A50"	"A50"	13190	11240	100	1198	1284	629	48	1162	1162	1218	546	44	18	4	0	3204	3771	1988	52	2058	2058	2110	591	28	60	49	0	0.000	0.000	0.000	0.000	0.000	0.000	0.000	0.000	0.000	0.000	0.000	0.000	0.000	0.000	0.031	0.071	0.265	0.315	5.774	0.119	0.074	316	2384	100	36	1146	1182	122	1713	1835	Error	Error	-4.992	36	1146	122	1713	405798	1191714	0.121	2.810	0	0	0
1	2	9	"A50"	"A50"	13490	11240	100	1592	1682	799	47	1215	1215	1299	1114	85	15	2	0	4791	6060	3705	61	2085	2085	2131	563	26	85	76	0	0.000	0.000	0.000	0.000	0.000	0.000	0.000	0.000	0.000	0.000	0.000	0.000	0.000	0.000	0.139	0.117	0.165	0.172	4.142	0.119	0.215	316	2384	100	377	2706	3083	467	3975	4442	Error	Error	-2.844	377	2706	467	3975	531423	1914876	0.344	6.979	0	0	0
1	3	9	"A50"	"A50"	13790	11240	100	1261	1338	613	45	1179	1179	1252	788	62	11	1	0	3648	3841	1554	40	2079	2079	2127	568	26	75	61	0	0.000	0.000	0.000	0.000	0.000	0.000	0.000	0.000	0.000	0.000	0.000	0.000	0.000	0.000	0.052	0.090	0.196	0.229	4.633	0.135	0.062	316	2384	100	82	1569	1651	159	1762	1921	Error	Error	-4.258	82	1569	159	1762	422790	1213767	0.109	3.018	0	0	0
1	4	9	"A51"	"A51"	14090	11240	100	1718	1835	1014	55	1213	1213	1276	535	41	47	22	0	8481	9325	6347	68	2153	2153	2288	922	40	70	65	0	0.000	0.000	0.000	0.000	0.000	0.000	0.000	0.000	0.000	0.000	0.000	0.000	0.000	0.000	0.080	0.087	0.093	0.125	4.630	0.086	0.261	316	2384	100	505	6328	6833	622	7172	7794	Error	Error	-3.647	505	6328	622	7172	579721	2946784	1.045	7.632	0	0	0
1	5	9	"A51"	"A51"	14390	11240	100	1674	1800	880	48	1227	1227	1277	554	43	43	22	0	7529	9035	5604	62	2191	2191	2281	736	32	84	74	0	0.000	0.000	0.000	0.000	0.000	0.000	0.000	0.000	0.000	0.000	0.000	0.000	0.000	0.000	0.084	0.084	0.106	0.119	3.614	0.085	0.297	316	2384	100	447	5338	5785	573	6844	7417	Error	Error	-3.578	447	5338	573	6844	568868	2855130	0.944	9.177	0	0	0
1	6	9	"A51"	"A51"	14690	11240	100	1726	1806	722	39	1274	1274	1335	661	49	38	13	0	8074	8879	4972	55	2230	2230	2329	816	35	85	78	0	0.000	0.000	0.000	0.000	0.000	0.000	0.000	0.000	0.000	0.000	0.000	0.000	0.000	0.000	0.077	0.080	0.104	0.110	3.606	0.083	0.283	316	2384	100	452	5844	6296	532	6649	7181	Error	Error	-3.693	452	5844	532	6649	570545	2805878	0.713	8.027	0	0	0
1	7	9	"A52"	"A52"	14990	11240	100	1732	1866	934	50	1257	1257	1314	612	46	42	19	0	7321	7254	3607	49	2220	2220	2292	693	30	83	75	0	0.000	0.000	0.000	0.000	0.000	0.000	0.000	0.000	0.000	0.000	0.000	0.000	0.000	0.000	0.093	0.121	0.141	0.136	3.807	0.141	0.296	316	2384	100	475	5101	5576	609	5034	5643	Error	Error	-3.425	475	5101	609	5034	589668	2292295	0.902	7.160	0	0	0
1	8	9	"A52"	"A52"	15290	11235	100	1723	1800	679	37	1268	1268	1323	590	44	43	16	0	6687	7341	3799	51	2211	2211	2313	766	33	85	74	0	0.000	0.000	0.000	0.000	0.000	0.000	0.000	0.000	0.000	0.000	0.000	0.000	0.000	0.000	0.102	0.104	0.129	0.128	3.340	0.112	0.255	316	2384	100	455	4476	4931	532	5130	5662	Error	Error	-3.298	455	4476	532	5130	568737	2319910	0.808	6.564	0	0	0
1	9	9	"A52"	"A52"	15590	11235	100	1752	1972	982	49	1275	1275	1342	686	51	40	19	0	7674	7407	3733	50	2266	2266	2388	940	39	76	72	0	0.000	0.000	0.000	0.000	0.000	0.000	0.000	0.000	0.000	0.000	0.000	0.000	0.000	0.000	0.088	0.136	0.158	0.175	3.509	0.150	0.366	316	2384	100	477	5408	5885	697	5141	5838	Error	Error	-3.503	477	5408	697	5141	623224	2340538	0.918	5.339	0	0	0
1	10	9	"A53"	"A53"	15890	11235	100	1752	1887	766	40	1336	1336	1415	726	51	35	10	0	9266	7737	4206	54	2384	2384	2560	1232	48	68	61	0	0.000	0.000	0.000	0.000	0.000	0.000	0.000	0.000	0.000	0.000	0.000	0.000	0.000	0.000	0.060	0.103	0.130	0.135	3.816	0.101	0.308	316	2384	100	416	6882	7298	551	5353	5904	Error	Error	-4.048	416	6882	551	5353	596143	2445007	0.650	4.202	0	0	0
1	11	9	"A53"	"A53"	16190	11235	100	1900	1956	711	36	1363	1363	1434	628	43	44	17	0	9657	9087	5377	59	2425	2425	2607	1114	42	72	65	0	0.000	0.000	0.000	0.000	0.000	0.000	0.000	0.000	0.000	0.000	0.000	0.000	0.000	0.000	0.074	0.089	0.103	0.117	3.846	0.094	0.294	316	2384	100	537	7232	7769	593	6662	7255	Error	Error	-3.751	537	7232	593	6662	618099	2871398	0.831	5.817	0	0	0
1	12	9	"A53"	"A53"	16485	11235	100	1873	1942	675	34	1370	1370	1426	708	49	39	12	0	8436	8655	5017	57	2427	2427	2597	1273	49	71	64	0	0.000	0.000	0.000	0.000	0.000	0.000	0.000	0.000	0.000	0.000	0.000	0.000	0.000	0.000	0.084	0.092	0.104	0.121	3.698	0.113	0.211	316	2384	100	503	6009	6512	572	6228	6800	Error	Error	-3.578	503	6009	572	6228	613786	2735024	0.729	4.759	0	0	0
1	13	9	"A54"	"A54"	16785	11235	100	1780	1920	888	46	1317	1317	1404	672	47	37	14	0	8529	7330	4160	56	2408	2408	2577	1490	57	62	58	0	0.000	0.000	0.000	0.000	0.000	0.000	0.000	0.000	0.000	0.000	0.000	0.000	0.000	0.000	0.076	0.123	0.136	0.172	5.063	0.117	0.279	316	2384	100	463	6121	6584	603	4922	5525	Error	Error	-3.725	463	6121	603	4922	606585	2316319	0.768	3.190	0	0	0
1	14	9	"A54"	"A54"	17085	11230	100	1888	2518	4909	194	1392	1392	1472	673	45	42	20	0	6750	7067	4654	65	2465	2465	2742	1561	56	55	52	0	0.000	0.000	0.000	0.000	0.000	0.000	0.000	0.000	0.000	0.000	0.000	0.000	0.000	0.000	0.116	0.245	0.164	0.245	6.952	0.191	0.019	316	2384	100	496	4285	4781	1126	4602	5728	Error	Error	-3.111	496	4285	1126	4602	795669	2233146	1.554	2.771	0	0	0
1	15	9	"A54"	"A54"	17385	11230	100	1825	1959	842	42	1461	1461	1546	877	56	25	7	0	7882	7389	4431	59	2553	2553	2753	1150	41	59	56	0	0.000	0.000	0.000	0.000	0.000	0.000	0.000	0.000	0.000	0.000	0.000	0.000	0.000	0.000	0.068	0.103	0.144	0.167	4.810	0.102	0.212	316	2384	100	364	5329	5693	498	4836	5334	Error	Error	-3.872	364	5329	498	4836	619160	2334785	0.471	4.031	0	0	0
1	16	9	"A55"	"A55"	17685	11230	100	1749	1834	967	52	1502	1502	1563	595	38	26	9	0	5884	6131	3544	57	2634	2634	2782	1189	42	57	53	0	0.000	0.000	0.000	0.000	0.000	0.000	0.000	0.000	0.000	0.000	0.000	0.000	0.000	0.000	0.076	0.095	0.147	0.243	5.883	0.113	0.129	316	2384	100	247	3250	3497	332	3497	3829	Error	Error	-3.718	247	3250	332	3497	579551	1937380	0.455	2.817	0	0	0
1	17	9	"A55"	"A55"	17985	11230	100	1805	1932	1086	56	1566	1566	1647	786	47	21	4	0	5640	6322	3648	57	2719	2719	2876	1050	36	62	56	0	0.000	0.000	0.000	0.000	0.000	0.000	0.000	0.000	0.000	0.000	0.000	0.000	0.000	0.000	0.082	0.102	0.140	0.180	5.363	0.126	0.186	316	2384	100	239	2921	3160	366	3603	3969	Error	Error	-3.611	239	2921	366	3603	610358	1997702	0.363	3.282	0	0	0
1	18	9	"A55"	"A55"	18285	11230	100	2014	2063	742	35	1626	1626	1691	711	42	30	6	0	6662	7199	3977	55	2826	2826	2973	1021	34	68	62	0	0.000	0.000	0.000	0.000	0.000	0.000	0.000	0.000	0.000	0.000	0.000	0.000	0.000	0.000	0.101	0.100	0.121	0.166	4.321	0.091	0.106	316	2384	100	388	3836	4224	437	4373	4810	Error	Error	-3.305	388	3836	437	4373	651955	2274888	0.523	4.139	0	0	0
1	1	10	"A56"	"A56"	13195	11545	100	1670	1722	617	35	1191	1191	1248	577	46	44	17	0	6972	7890	4153	52	2052	2052	2144	1168	54	81	74	0	0.000	0.000	0.000	0.000	0.000	0.000	0.000	0.000	0.000	0.000	0.000	0.000	0.000	0.000	0.097	0.091	0.118	0.120	3.778	0.084	0.245	316	2384	100	479	4920	5399	531	5838	6369	Error	Error	-3.361	479	4920	531	5838	544299	2493276	0.821	4.920	0	0	0
1	2	10	"A56"	"A56"	13495	11540	100	1654	1769	767	43	1238	1238	1305	692	53	37	9	0	6436	7228	3971	54	2117	2117	2212	702	31	86	79	0	0.000	0.000	0.000	0.000	0.000	0.000	0.000	0.000	0.000	0.000	0.000	0.000	0.000	0.000	0.096	0.104	0.116	0.116	3.428	0.106	0.137	316	2384	100	416	4319	4735	531	5111	5642	Error	Error	-3.376	416	4319	531	5111	558879	2284002	0.671	7.145	0	0	0
1	3	10	"A56"	"A56"	13795	11540	100	1733	1811	728	40	1221	1221	1286	518	40	49	24	0	7854	7593	3383	44	2158	2158	2223	656	29	88	81	0	0.000	0.000	0.000	0.000	0.000	0.000	0.000	0.000	0.000	0.000	0.000	0.000	0.000	0.000	0.090	0.109	0.127	0.130	3.097	0.128	0.291	316	2384	100	512	5696	6208	590	5435	6025	Error	Error	-3.476	512	5696	590	5435	572265	2399305	1.014	8.186	0	0	0
1	4	10	"A57"	"A57"	14095	11540	100	1448	1487	575	38	1226	1226	1285	566	44	28	8	0	5030	5513	3337	60	2176	2176	2264	748	33	66	60	0	0.000	0.000	0.000	0.000	0.000	0.000	0.000	0.000	0.000	0.000	0.000	0.000	0.000	0.000	0.078	0.078	0.146	0.194	5.999	0.095	0.119	316	2384	100	222	2854	3076	261	3337	3598	Error	Error	-3.684	222	2854	261	3337	470018	1741967	0.357	4.344	0	0	0
1	5	10	"A57"	"A57"	14395	11540	100	1625	1769	1306	73	1250	1250	1346	1104	82	15	1	0	6315	7145	3998	55	2199	2199	2329	842	36	82	73	0	0.000	0.000	0.000	0.000	0.000	0.000	0.000	0.000	0.000	0.000	0.000	0.000	0.000	0.000	0.091	0.105	0.118	0.125	4.237	0.096	0.024	316	2384	100	375	4116	4491	519	4946	5465	Error	Error	-3.456	375	4116	519	4946	559129	2257843	0.383	5.720	0	0	0
1	6	10	"A57"	"A57"	14695	11540	100	1676	1857	1420	76	1281	1281	1366	924	67	23	2	0	6745	7656	4915	64	2233	2233	2351	885	37	83	75	0	0.000	0.000	0.000	0.000	0.000	0.000	0.000	0.000	0.000	0.000	0.000	0.000	0.000	0.000	0.088	0.106	0.123	0.120	4.181	0.069	0.070	316	2384	100	395	4512	4907	576	5423	5999	Error	Error	-3.514	395	4512	576	5423	586779	2419182	0.531	5.994	0	0	0
1	7	10	"A58"	"A58"	14995	11540	100	1538	1618	609	37	1278	1278	1368	969	70	12	0	0	5347	5798	2927	50	2228	2228	2322	1227	52	71	61	0	0.000	0.000	0.000	0.000	0.000	0.000	0.000	0.000	0.000	0.000	0.000	0.000	0.000	0.000	0.083	0.095	0.144	0.155	4.112	0.086	0.062	316	2384	100	260	3119	3379	340	3570	3910	Error	Error	-3.584	260	3119	340	3570	511424	1832251	0.258	2.833	0	0	0
1	8	10	"A58"	"A58"	15295	11540	100	1536	1660	1115	67	1265	1265	1356	897	66	16	3	0	5526	6265	3441	54	2241	2241	2337	1186	50	75	60	0	0.000	0.000	0.000	0.000	0.000	0.000	0.000	0.000	0.000	0.000	0.000	0.000	0.000	0.000	0.082	0.098	0.129	0.122	3.524	0.208	0.300	316	2384	100	271	3285	3556	395	4024	4419	Error	Error	-3.600	271	3285	395	4024	524685	1979889	0.339	3.312	0	0	0
1	9	10	"A58"	"A58"	15595	11535	100	1585	1669	615	36	1292	1292	1377	844	61	20	3	0	6481	6916	3576	51	2275	2275	2382	923	38	77	74	0	0.000	0.000	0.000	0.000	0.000	0.000	0.000	0.000	0.000	0.000	0.000	0.000	0.000	0.000	0.070	0.081	0.106	0.144	4.525	0.111	0.140	316	2384	100	293	4206	4499	377	4641	5018	Error	Error	-3.843	293	4206	377	4641	527425	2185394	0.346	4.912	0	0	0
1	10	10	"A59"	"A59"	15895	11535	100	1814	1835	801	43	1344	1344	1415	717	50	35	4	0	8151	7405	3480	46	2363	2363	2522	1080	42	73	70	0	0.000	0.000	0.000	0.000	0.000	0.000	0.000	0.000	0.000	0.000	0.000	0.000	0.000	0.000	0.081	0.097	0.122	0.133	5.062	0.140	0.203	316	2384	100	470	5788	6258	491	5042	5533	Error	Error	-3.622	470	5788	491	5042	579816	2339983	0.586	4.521	0	0	0
1	11	10	"A59"	"A59"	16195	11535	100	1832	1886	646	34	1360	1360	1435	674	46	39	10	0	9317	8277	3734	45	2388	2388	2507	802	31	82	79	0	0.000	0.000	0.000	0.000	0.000	0.000	0.000	0.000	0.000	0.000	0.000	0.000	0.000	0.000	0.068	0.089	0.108	0.110	3.988	0.106	0.179	316	2384	100	472	6929	7401	526	5889	6415	Error	Error	-3.876	472	6929	526	5889	595915	2615410	0.669	7.195	0	0	0
1	12	10	"A59"	"A59"	16490	11535	100	1760	1886	987	52	1383	1383	1447	547	37	38	13	0	7163	6948	3027	43	2418	2418	2527	840	33	80	76	0	0.000	0.000	0.000	0.000	0.000	0.000	0.000	0.000	0.000	0.000	0.000	0.000	0.000	0.000	0.079	0.111	0.113	0.147	4.257	0.104	0.141	316	2384	100	377	4745	5122	503	4530	5033	Error	Error	-3.654	377	4745	503	4530	595924	2195594	0.803	5.263	0	0	0
1	13	10	"A60"	"A60"	16790	11535	100	1555	1606	512	31	1418	1418	1495	641	42	17	2	0	3276	3476	1008	28	2471	2471	2541	661	26	54	32	0	0.000	0.000	0.000	0.000	0.000	0.000	0.000	0.000	0.000	0.000	0.000	0.000	0.000	0.000	0.170	0.187	0.475	0.446	4.593	0.409	0.098	316	2384	100	137	805	942	188	1005	1193	Error	Error	-2.555	137	805	188	1005	507343	1098275	0.173	1.415	0	0	0
1	14	10	"A60"	"A60"	17090	11535	100	1546	1615	554	34	1418	1418	1503	1175	78	4	0	0	3677	4149	1703	41	2528	2528	2560	482	18	69	54	0	0.000	0.000	0.000	0.000	0.000	0.000	0.000	0.000	0.000	0.000	0.000	0.000	0.000	0.000	0.111	0.122	0.303	0.294	5.124	0.212	0.073	316	2384	100	128	1149	1277	197	1621	1818	Error	Error	-3.166	128	1149	197	1621	510198	1311112	0.095	3.297	0	0	0
1	15	10	"A60"	"A60"	17390	11530	100	1562	1823	2046	112	1460	1460	1533	789	51	13	3	0	3573	4295	2253	52	2525	2525	2603	680	26	61	44	0	0.000	0.000	0.000	0.000	0.000	0.000	0.000	0.000	0.000	0.000	0.000	0.000	0.000	0.000	0.097	0.205	0.300	0.346	4.524	0.585	0.249	316	2384	100	102	1048	1150	363	1770	2133	Error	Error	-3.361	102	1048	363	1770	575970	1357257	0.368	2.488	0	0	0
1	16	10	"A61"	"A61"	17690	11530	100	1783	1873	689	36	1500	1500	1576	658	41	29	9	0	6013	6683	3664	54	2638	2638	2761	1040	37	71	63	0	0.000	0.000	0.000	0.000	0.000	0.000	0.000	0.000	0.000	0.000	0.000	0.000	0.000	0.000	0.084	0.092	0.138	0.175	4.713	0.090	0.162	316	2384	100	283	3375	3658	373	4045	4418	Error	Error	-3.576	283	3375	373	4045	591877	2111750	0.451	3.771	0	0	0
1	17	10	"A61"	"A61"	17990	11530	100	1985	2097	694	33	1549	1549	1608	620	38	39	13	0	7771	8492	4503	53	2708	2708	2853	1225	42	77	72	0	0.000	0.000	0.000	0.000	0.000	0.000	0.000	0.000	0.000	0.000	0.000	0.000	0.000	0.000	0.086	0.095	0.112	0.115	3.569	0.091	0.212	316	2384	100	436	5063	5499	548	5784	6332	Error	Error	-3.538	436	5063	548	5784	662542	2683336	0.789	4.603	0	0	0
1	18	10	"A61"	"A61"	18290	11530	100	1969	2011	618	30	1616	1616	1672	671	40	31	6	0	6024	6877	3405	49	2817	2817	2925	830	28	79	69	0	0.000	0.000	0.000	0.000	0.000	0.000	0.000	0.000	0.000	0.000	0.000	0.000	0.000	0.000	0.110	0.097	0.141	0.143	4.508	0.125	0.136	316	2384	100	353	3207	3560	395	4060	4455	Error	Error	-3.183	353	3207	395	4060	635394	2173184	0.505	4.761	0	0	0
1	1	11	"A62"	"A62"	13200	11845	100	1412	1435	569	39	1216	1216	1266	493	38	25	5	0	3746	3722	1404	37	2064	2064	2129	561	26	67	61	0	0.000	0.000	0.000	0.000	0.000	0.000	0.000	0.000	0.000	0.000	0.000	0.000	0.000	0.000	0.117	0.132	0.238	0.285	5.402	0.119	0.048	316	2384	100	196	1682	1878	219	1658	1877	Error	Error	-3.101	196	1682	219	1658	453449	1176254	0.343	2.840	0	0	0
1	2	11	"A62"	"A62"	13500	11845	100	1370	1400	477	34	1236	1236	1304	632	48	16	1	0	3586	4126	2021	48	2104	2104	2207	736	33	67	50	0	0.000	0.000	0.000	0.000	0.000	0.000	0.000	0.000	0.000	0.000	0.000	0.000	0.000	0.000	0.090	0.081	0.220	0.224	5.340	0.208	0.147	316	2384	100	134	1482	1616	164	2022	2186	Error	Error	-3.467	134	1482	164	2022	442476	1303746	0.152	2.607	0	0	0
1	3	11	"A62"	"A62"	13800	11840	100	1381	1447	647	44	1219	1219	1292	911	70	6	0	0	3634	3972	1809	45	2104	2104	2188	874	39	63	45	0	0.000	0.000	0.000	0.000	0.000	0.000	0.000	0.000	0.000	0.000	0.000	0.000	0.000	0.000	0.106	0.122	0.236	0.297	5.587	0.541	0.271	316	2384	100	162	1530	1692	228	1868	2096	Error	Error	-3.239	162	1530	228	1868	457301	1255087	0.170	2.041	0	0	0
1	4	11	"A63"	"A63"	14100	11840	100	1588	1729	808	46	1243	1243	1326	917	69	25	4	0	10045	8702	5372	61	2163	2163	2396	1510	63	64	61	0	0.000	0.000	0.000	0.000	0.000	0.000	0.000	0.000	0.000	0.000	0.000	0.000	0.000	0.000	0.044	0.074	0.095	0.113	4.656	0.081	0.117	316	2384	100	345	7882	8227	486	6539	7025	Error	Error	-4.514	345	7882	486	6539	546498	2749963	0.439	4.176	0	0	0
1	5	11	"A63"	"A63"	14400	11840	100	1768	1861	843	45	1231	1231	1302	611	46	44	17	0	9599	9566	6050	63	2182	2182	2402	1417	58	70	67	0	0.000	0.000	0.000	0.000	0.000	0.000	0.000	0.000	0.000	0.000	0.000	0.000	0.000	0.000	0.072	0.085	0.097	0.120	4.679	0.090	0.264	316	2384	100	537	7417	7954	630	7384	8014	Error	Error	-3.788	537	7417	630	7384	587995	3022830	0.915	5.056	0	0	0
1	6	11	"A63"	"A63"	14700	11840	100	1792	1880	763	40	1260	1260	1334	740	55	40	11	0	11623	10086	5806	57	2210	2210	2409	1335	55	73	69	0	0.000	0.000	0.000	0.000	0.000	0.000	0.000	0.000	0.000	0.000	0.000	0.000	0.000	0.000	0.057	0.079	0.091	0.103	3.564	0.086	0.315	316	2384	100	532	9413	9945	620	7876	8496	Error	Error	-4.145	532	9413	620	7876	594197	3187246	0.738	5.751	0	0	0
1	7	11	"A64"	"A64"	15000	11840	100	1632	1718	643	37	1257	1257	1348	791	58	25	5	0	7077	7042	4251	60	2209	2209	2438	1375	56	63	59	0	0.000	0.000	0.000	0.000	0.000	0.000	0.000	0.000	0.000	0.000	0.000	0.000	0.000	0.000	0.077	0.095	0.126	0.160	4.845	0.117	0.249	316	2384	100	375	4868	5243	461	4833	5294	Error	Error	-3.698	375	4868	461	4833	542872	2225303	0.468	3.348	0	0	0
1	8	11	"A64"	"A64"	15300	11840	100	1714	1940	1901	97	1321	1321	1373	567	41	42	19	0	7035	7180	3879	54	2266	2266	2454	1153	46	73	70	0	0.000	0.000	0.000	0.000	0.000	0.000	0.000	0.000	0.000	0.000	0.000	0.000	0.000	0.000	0.082	0.126	0.125	0.127	3.980	0.191	0.242	316	2384	100	393	4769	5162	619	4914	5533	Error	Error	-3.601	393	4769	619	4914	613177	2268780	1.000	4.099	0	0	0
1	9	11	"A64"	"A64"	15600	11835	100	1672	1765	643	36	1327	1327	1391	743	53	31	6	0	6924	7294	4349	59	2307	2307	2509	1197	47	65	63	0	0.000	0.000	0.000	0.000	0.000	0.000	0.000	0.000	0.000	0.000	0.000	0.000	0.000	0.000	0.075	0.088	0.112	0.149	4.574	0.117	0.187	316	2384	100	345	4617	4962	438	4987	5425	Error	Error	-3.742	345	4617	438	4987	557835	2305046	0.503	3.997	0	0	0
1	10	11	"A65"	"A65"	15900	11835	100	1780	1893	753	39	1350	1350	1423	655	46	39	16	0	11578	9710	5907	60	2367	2367	2622	1636	62	64	61	0	0.000	0.000	0.000	0.000	0.000	0.000	0.000	0.000	0.000	0.000	0.000	0.000	0.000	0.000	0.047	0.074	0.098	0.136	4.713	0.079	0.291	316	2384	100	430	9211	9641	543	7343	7886	Error	Error	-4.421	430	9211	543	7343	598032	3068210	0.718	4.333	0	0	0
1	11	11	"A65"	"A65"	16195	11835	100	1839	1892	735	38	1361	1361	1417	560	39	45	19	0	11542	9520	5948	62	2393	2393	2581	1229	47	67	63	0	0.000	0.000	0.000	0.000	0.000	0.000	0.000	0.000	0.000	0.000	0.000	0.000	0.000	0.000	0.052	0.075	0.088	0.124	4.642	0.087	0.352	316	2384	100	478	9149	9627	531	7127	7658	Error	Error	-4.259	478	9149	531	7127	597864	3008408	0.848	5.646	0	0	0
1	12	11	"A65"	"A65"	16495	11835	100	1847	1935	890	45	1400	1400	1464	728	49	34	9	0	9840	9296	5593	60	2420	2420	2631	1387	52	69	66	0	0.000	0.000	0.000	0.000	0.000	0.000	0.000	0.000	0.000	0.000	0.000	0.000	0.000	0.000	0.060	0.078	0.092	0.111	4.382	0.082	0.277	316	2384	100	447	7420	7867	535	6876	7411	Error	Error	-4.053	447	7420	535	6876	611517	2937524	0.647	4.805	0	0	0
1	13	11	"A66"	"A66"	16795	11835	100	1770	1893	699	36	1431	1431	1551	1115	71	15	1	0	8408	8112	4600	56	2470	2470	2676	1320	49	65	64	0	0.000	0.000	0.000	0.000	0.000	0.000	0.000	0.000	0.000	0.000	0.000	0.000	0.000	0.000	0.057	0.082	0.114	0.145	4.979	0.160	0.154	316	2384	100	339	5938	6277	462	5642	6104	Error	Error	-4.131	339	5938	462	5642	598307	2563516	0.307	4.118	0	0	0
1	14	11	"A66"	"A66"	17095	11835	100	1990	2112	800	37	1476	1476	1543	631	40	43	21	0	9765	9563	5407	56	2559	2559	2745	1064	38	74	70	0	0.000	0.000	0.000	0.000	0.000	0.000	0.000	0.000	0.000	0.000	0.000	0.000	0.000	0.000	0.071	0.091	0.104	0.112	3.930	0.094	0.281	316	2384	100	514	7206	7720	636	7004	7640	Error	Error	-3.809	514	7206	636	7004	667237	3021969	0.902	6.408	0	0	0
1	15	11	"A66"	"A66"	17395	11835	100	1963	1957	679	34	1485	1485	1548	684	44	37	8	0	8926	8110	4057	50	2573	2573	2743	1114	40	72	68	0	0.000	0.000	0.000	0.000	0.000	0.000	0.000	0.000	0.000	0.000	0.000	0.000	0.000	0.000	0.075	0.085	0.112	0.123	3.861	0.086	0.225	316	2384	100	478	6353	6831	472	5537	6009	Error	Error	-3.732	478	6353	472	5537	618540	2562739	0.598	4.818	0	0	0
1	16	11	"A67"	"A67"	17695	11830	100	1882	1933	660	34	1526	1526	1576	589	37	37	13	0	7391	7130	3931	55	2650	2650	2773	891	32	65	61	0	0.000	0.000	0.000	0.000	0.000	0.000	0.000	0.000	0.000	0.000	0.000	0.000	0.000	0.000	0.075	0.091	0.122	0.170	5.283	0.084	0.151	316	2384	100	356	4741	5097	407	4480	4887	Error	Error	-3.735	356	4741	407	4480	610959	2253077	0.606	4.890	0	0	0
1	17	11	"A67"	"A67"	17995	11830	100	1924	2128	1180	55	1561	1561	1634	693	42	32	11	0	7327	8390	5477	65	2723	2723	2944	1256	42	68	64	0	0.000	0.000	0.000	0.000	0.000	0.000	0.000	0.000	0.000	0.000	0.000	0.000	0.000	0.000	0.079	0.100	0.113	0.144	5.604	0.080	0.140	316	2384	100	363	4604	4967	567	5667	6234	Error	Error	-3.665	363	4604	567	5667	672297	2651159	0.713	4.336	0	0	0
1	18	11	"A67"	"A67"	18295	11830	100	2264	2346	918	39	1610	1610	1691	723	42	47	18	0	10551	11893	7359	61	2871	2871	3093	1276	41	74	72	0	0.000	0.000	0.000	0.000	0.000	0.000	0.000	0.000	0.000	0.000	0.000	0.000	0.000	0.000	0.085	0.082	0.096	0.105	3.262	0.087	0.305	316	2384	100	654	7680	8334	736	9022	9758	Error	Error	-3.554	654	7680	736	9022	741358	3758054	0.906	6.897	0	0	0
1	1	12	"A68"	"A68"	13205	12145	100	1434	1522	596	39	1279	1279	1316	481	36	28	8	0	5252	5446	2777	50	2089	2089	2185	1063	48	69	64	0	0.000	0.000	0.000	0.000	0.000	0.000	0.000	0.000	0.000	0.000	0.000	0.000	0.000	0.000	0.049	0.072	0.122	0.152	4.322	0.076	0.096	316	2384	100	155	3163	3318	243	3357	3600	Error	Error	-4.351	155	3163	243	3357	481031	1720910	0.428	3.068	0	0	0
1	2	12	"A68"	"A68"	13505	12145	100	1581	1627	567	34	1285	1285	1354	740	54	21	3	0	5511	6753	4191	62	2117	2117	2222	778	35	84	74	0	0.000	0.000	0.000	0.000	0.000	0.000	0.000	0.000	0.000	0.000	0.000	0.000	0.000	0.000	0.087	0.074	0.112	0.127	4.293	0.065	0.131	316	2384	100	296	3394	3690	342	4636	4978	Error	Error	-3.519	296	3394	342	4636	514253	2133848	0.369	5.824	0	0	0
1	3	12	"A68"	"A68"	13805	12145	100	1474	1573	669	42	1245	1245	1330	749	56	20	5	0	5474	6128	3209	52	2118	2118	2192	732	33	84	78	0	0.000	0.000	0.000	0.000	0.000	0.000	0.000	0.000	0.000	0.000	0.000	0.000	0.000	0.000	0.068	0.082	0.119	0.128	3.511	0.126	0.135	316	2384	100	229	3356	3585	328	4010	4338	Error	Error	-3.873	229	3356	328	4010	497015	1936332	0.324	5.377	0	0	0
1	4	12	"A69"	"A69"	14105	12140	100	1750	1886	922	48	1236	1236	1305	513	39	50	28	0	11531	10153	6143	60	2156	2156	2319	1219	52	71	66	0	0.000	0.000	0.000	0.000	0.000	0.000	0.000	0.000	0.000	0.000	0.000	0.000	0.000	0.000	0.055	0.081	0.096	0.115	4.288	0.080	0.325	316	2384	100	514	9375	9889	650	7997	8647	Error	Error	-4.189	514	9375	650	7997	596120	3208371	1.133	6.427	0	0	0
1	5	12	"A69"	"A69"	14405	12140	100	1812	1889	762	40	1278	1278	1350	847	62	37	8	0	12651	12262	7888	64	2202	2202	2373	1291	54	77	74	0	0.000	0.000	0.000	0.000	0.000	0.000	0.000	0.000	0.000	0.000	0.000	0.000	0.000	0.000	0.051	0.061	0.073	0.083	3.583	0.072	0.175	316	2384	100	534	10449	10983	611	10060	10671	Error	Error	-4.290	534	10449	611	10060	596769	3874753	0.636	7.660	0	0	0
1	6	12	"A69"	"A69"	14705	12140	100	2075	2180	1239	56	1262	1262	1331	639	48	60	26	0	15548	13111	6299	48	2230	2230	2388	1144	47	84	80	0	0.000	0.000	0.000	0.000	0.000	0.000	0.000	0.000	0.000	0.000	0.000	0.000	0.000	0.000	0.061	0.084	0.080	0.086	2.961	0.084	0.275	316	2384	100	813	13318	14131	918	10881	11799	Error	Error	-4.034	813	13318	918	10881	689037	4142965	1.329	9.373	0	0	0
1	7	12	"A70"	"A70"	15005	12140	100	1638	1705	704	41	1292	1292	1347	708	52	31	8	0	6966	7949	4946	62	2231	2231	2313	730	31	74	70	0	0.000	0.000	0.000	0.000	0.000	0.000	0.000	0.000	0.000	0.000	0.000	0.000	0.000	0.000	0.073	0.072	0.094	0.111	4.292	0.078	0.201	316	2384	100	346	4735	5081	413	5718	6131	Error	Error	-3.775	346	4735	413	5718	538765	2511801	0.506	7.721	0	0	0
1	8	12	"A70"	"A70"	15305	12140	100	1689	1795	991	55	1339	1339	1404	634	45	33	8	0	5832	7355	4626	62	2288	2288	2392	855	35	75	71	0	0.000	0.000	0.000	0.000	0.000	0.000	0.000	0.000	0.000	0.000	0.000	0.000	0.000	0.000	0.099	0.090	0.121	0.141	4.517	0.105	0.185	316	2384	100	350	3544	3894	456	5067	5523	Error	Error	-3.340	350	3544	456	5067	567286	2324112	0.617	5.805	0	0	0
1	9	12	"A70"	"A70"	15605	12140	100	1672	1757	769	43	1280	1280	1380	883	63	23	4	0	7596	9093	5393	59	2288	2288	2393	967	40	82	77	0	0.000	0.000	0.000	0.000	0.000	0.000	0.000	0.000	0.000	0.000	0.000	0.000	0.000	0.000	0.074	0.070	0.086	0.090	3.615	0.088	0.182	316	2384	100	392	5308	5700	477	6805	7282	Error	Error	-3.759	392	5308	477	6805	555293	2873444	0.427	6.929	0	0	0
1	10	12	"A71"	"A71"	15905	12135	100	1917	2009	875	43	1336	1336	1407	727	51	42	13	0	12411	10639	5778	54	2327	2327	2542	1433	56	72	71	0	0.000	0.000	0.000	0.000	0.000	0.000	0.000	0.000	0.000	0.000	0.000	0.000	0.000	0.000	0.058	0.081	0.087	0.106	4.140	0.083	0.249	316	2384	100	581	10084	10665	673	8312	8985	Error	Error	-4.117	581	10084	673	8312	634781	3361899	0.828	5.650	0	0	0
1	11	12	"A71"	"A71"	16200	12135	100	1774	1910	988	51	1284	1284	1372	794	57	36	11	0	11865	10974	6315	57	2324	2324	2495	1143	45	81	73	0	0.000	0.000	0.000	0.000	0.000	0.000	0.000	0.000	0.000	0.000	0.000	0.000	0.000	0.000	0.051	0.072	0.083	0.087	3.969	0.078	0.292	316	2384	100	490	9541	10031	626	8650	9276	Error	Error	-4.283	490	9541	626	8650	603632	3467833	0.678	7.418	0	0	0
1	12	12	"A71"	"A71"	16500	12135	100	2015	2092	933	44	1379	1379	1436	584	40	52	22	0	13032	11599	5545	47	2419	2419	2530	834	32	87	81	0	0.000	0.000	0.000	0.000	0.000	0.000	0.000	0.000	0.000	0.000	0.000	0.000	0.000	0.000	0.060	0.078	0.086	0.093	3.821	0.084	0.298	316	2384	100	636	10613	11249	713	9180	9893	Error	Error	-4.061	636	10613	713	9180	661171	3665411	1.123	10.874	0	0	0
1	13	12	"A72"	"A72"	16800	12135	100	1866	1889	677	35	1393	1393	1448	603	41	40	13	0	8061	8587	5043	58	2474	2474	2604	1122	43	72	71	0	0.000	0.000	0.000	0.000	0.000	0.000	0.000	0.000	0.000	0.000	0.000	0.000	0.000	0.000	0.085	0.081	0.109	0.148	4.492	0.077	0.221	316	2384	100	473	5587	6060	496	6113	6609	Error	Error	-3.562	473	5587	496	6113	596824	2713504	0.731	5.332	0	0	0
1	14	12	"A72"	"A72"	17100	12135	100	1680	1794	760	42	1454	1454	1531	783	51	25	6	0	6151	7304	4210	57	2568	2568	2722	1176	43	78	68	0	0.000	0.000	0.000	0.000	0.000	0.000	0.000	0.000	0.000	0.000	0.000	0.000	0.000	0.000	0.063	0.072	0.137	0.149	4.094	0.095	0.180	316	2384	100	226	3583	3809	340	4736	5076	Error	Error	-3.987	226	3583	340	4736	566803	2308037	0.336	3.896	0	0	0
1	15	12	"A72"	"A72"	17400	12135	100	1998	2093	771	36	1436	1436	1494	679	45	45	17	0	9190	8930	4001	44	2581	2581	2720	1055	38	84	81	0	0.000	0.000	0.000	0.000	0.000	0.000	0.000	0.000	0.000	0.000	0.000	0.000	0.000	0.000	0.085	0.103	0.126	0.138	3.990	0.114	0.242	316	2384	100	562	6609	7171	657	6349	7006	Error	Error	-3.556	562	6609	657	6349	661408	2821890	0.882	5.886	0	0	0
1	16	12	"A73"	"A73"	17700	12135	100	1636	1685	568	33	1477	1477	1568	958	61	9	0	0	3443	4401	2647	60	2631	2631	2734	1554	56	27	16	0	0.000	0.000	0.000	0.000	0.000	0.000	0.000	0.000	0.000	0.000	0.000	0.000	0.000	0.000	0.196	0.118	0.341	0.386	5.147	0.204	0.092	316	2384	100	159	812	971	208	1770	1978	Error	Error	-2.352	159	812	208	1770	532610	1390568	0.122	1.073	0	0	0
1	17	12	"A73"	"A73"	18000	12130	100	1638	1693	815	48	1507	1507	1589	811	51	12	1	0	3442	4154	2019	48	2683	2683	2754	750	27	50	30	0	0.000	0.000	0.000	0.000	0.000	0.000	0.000	0.000	0.000	0.000	0.000	0.000	0.000	0.000	0.173	0.126	0.387	0.388	7.253	0.246	0.113	316	2384	100	131	759	890	186	1471	1657	Error	Error	-2.535	131	759	186	1471	534892	1312670	0.128	1.867	0	0	0
1	18	12	"A73"	"A73"	18300	12130	100	1673	1747	733	41	1608	1608	1682	836	49	8	0	0	3496	4259	2050	48	2811	2811	2883	947	32	39	25	0	0.000	0.000	0.000	0.000	0.000	0.000	0.000	0.000	0.000	0.000	0.000	0.000	0.000	0.000	0.095	0.096	0.318	0.375	5.987	0.330	0.171	316	2384	100	65	685	750	139	1448	1587	Error	Error	-3.398	65	685	139	1448	552193	1345966	0.078	1.453	0	0	0
1	1	13	"A74"	"A74"	13210	12445	100	1805	2056	2333	113	1367	1367	1421	575	40	45	18	0	7937	8412	5554	66	2120	2120	2229	974	43	66	65	0	0.000	0.000	0.000	0.000	0.000	0.000	0.000	0.000	0.000	0.000	0.000	0.000	0.000	0.000	0.075	0.110	0.115	0.152	5.443	0.120	0.114	316	2384	100	438	5817	6255	689	6292	6981	Error	Error	-3.731	438	5817	689	6292	649540	2658289	1.104	6.348	0	0	0
1	2	13	"A74"	"A74"	13510	12445	100	1814	1885	707	37	1369	1369	1455	993	68	23	2	0	9067	8871	4868	54	2133	2133	2270	1012	44	82	78	0	0.000	0.000	0.000	0.000	0.000	0.000	0.000	0.000	0.000	0.000	0.000	0.000	0.000	0.000	0.064	0.077	0.094	0.098	3.696	0.090	0.069	316	2384	100	445	6934	7379	516	6738	7254	Error	Error	-3.962	445	6934	516	6738	595699	2803147	0.433	6.523	0	0	0
1	3	13	"A74"	"A74"	13810	12445	100	1786	1872	796	42	1246	1246	1294	500	38	52	26	0	9526	9626	5492	57	2133	2133	2229	831	37	83	79	0	0.000	0.000	0.000	0.000	0.000	0.000	0.000	0.000	0.000	0.000	0.000	0.000	0.000	0.000	0.073	0.084	0.094	0.102	3.369	0.084	0.313	316	2384	100	540	7393	7933	626	7493	8119	Error	Error	-3.775	540	7393	626	7493	591473	3041809	1.156	8.901	0	0	0
1	4	13	"A75"	"A75"	14110	12445	100	2087	2310	1153	49	1238	1238	1329	716	53	54	31	0	8966	9048	5926	65	2169	2169	2307	1048	45	69	67	0	0.000	0.000	0.000	0.000	0.000	0.000	0.000	0.000	0.000	0.000	0.000	0.000	0.000	0.000	0.125	0.156	0.193	0.218	3.939	0.136	0.417	316	2384	100	849	6797	7646	1072	6879	7951	Error	Error	-3.001	849	6797	1072	6879	730017	2859039	1.370	6.432	0	0	0
1	5	13	"A75"	"A75"	14410	12440	100	2030	2314	1244	53	1253	1253	1310	518	39	60	41	0	9609	9023	4890	54	2173	2173	2402	1256	52	77	73	0	0.000	0.000	0.000	0.000	0.000	0.000	0.000	0.000	0.000	0.000	0.000	0.000	0.000	0.000	0.104	0.155	0.161	0.165	2.979	0.154	0.421	316	2384	100	777	7436	8213	1061	6850	7911	Error	Error	-3.259	777	7436	1061	6850	731192	2851187	1.938	5.271	0	0	0
1	6	13	"A75"	"A75"	14710	12440	100	1973	2316	1318	56	1278	1278	1344	611	45	53	37	0	8241	8914	5206	58	2210	2210	2412	1193	49	75	72	0	0.000	0.000	0.000	0.000	0.000	0.000	0.000	0.000	0.000	0.000	0.000	0.000	0.000	0.000	0.115	0.155	0.159	0.162	4.540	0.146	0.338	316	2384	100	695	6031	6726	1038	6704	7742	Error	Error	-3.117	695	6031	1038	6704	731799	2816687	1.591	5.450	0	0	0
1	7	13	"A76"	"A76"	15010	12440	100	1793	1821	710	38	1249	1249	1308	543	41	50	21	0	9292	10203	7057	69	2223	2223	2336	900	38	72	69	0	0.000	0.000	0.000	0.000	0.000	0.000	0.000	0.000	0.000	0.000	0.000	0.000	0.000	0.000	0.077	0.072	0.091	0.121	4.657	0.082	0.250	316	2384	100	544	7069	7613	572	7980	8552	Error	Error	-3.700	544	7069	572	7980	575337	3224150	0.945	8.741	0	0	0
1	8	13	"A76"	"A76"	15310	12440	100	1950	2010	790	39	1259	1259	1325	630	47	53	25	0	12284	11609	6102	52	2281	2281	2512	1255	49	83	81	0	0.000	0.000	0.000	0.000	0.000	0.000	0.000	0.000	0.000	0.000	0.000	0.000	0.000	0.000	0.069	0.081	0.089	0.095	2.855	0.082	0.356	316	2384	100	691	10003	10694	751	9328	10079	Error	Error	-3.856	691	10003	751	9328	635085	3668291	1.087	7.249	0	0	0
1	9	13	"A76"	"A76"	15610	12440	100	1950	2013	971	48	1283	1283	1339	580	43	53	29	0	11201	11395	6729	59	2286	2286	2460	1065	43	80	76	0	0.000	0.000	0.000	0.000	0.000	0.000	0.000	0.000	0.000	0.000	0.000	0.000	0.000	0.000	0.075	0.080	0.089	0.098	3.274	0.075	0.295	316	2384	100	667	8915	9582	730	9109	9839	Error	Error	-3.740	667	8915	730	9109	636109	3600946	1.162	8.390	0	0	0
1	10	13	"A77"	"A77"	15910	12440	100	2072	2680	2708	101	1273	1273	1371	869	63	48	30	0	9579	8326	4930	59	2315	2315	2473	1173	47	68	64	0	0.000	0.000	0.000	0.000	0.000	0.000	0.000	0.000	0.000	0.000	0.000	0.000	0.000	0.000	0.110	0.234	0.236	0.230	3.159	0.335	0.445	316	2384	100	799	7264	8063	1407	6011	7418	Error	Error	-3.184	799	7264	1407	6011	846846	2630949	1.506	4.990	0	0	0
1	11	13	"A77"	"A77"	16205	12435	100	2533	2956	2586	87	1332	1332	1403	864	61	55	38	0	9275	8517	4951	58	2387	2387	2677	1628	60	66	64	0	0.000	0.000	0.000	0.000	0.000	0.000	0.000	0.000	0.000	0.000	0.000	0.000	0.000	0.000	0.174	0.265	0.260	0.284	3.440	0.240	0.316	316	2384	100	1201	6888	8089	1624	6130	7754	Error	Error	-2.520	1201	6888	1624	6130	934120	2691214	1.797	3.587	0	0	0
1	12	13	"A77"	"A77"	16505	12435	100	2428	2905	1754	60	1365	1365	1446	711	49	58	42	0	9325	9724	5383	55	2454	2454	2719	1443	53	74	71	0	0.000	0.000	0.000	0.000	0.000	0.000	0.000	0.000	0.000	0.000	0.000	0.000	0.000	0.000	0.155	0.212	0.218	0.227	3.089	0.210	0.410	316	2384	100	1063	6871	7934	1540	7270	8810	Error	Error	-2.692	1063	6871	1540	7270	917917	3072630	2.052	4.854	0	0	0
1	13	13	"A78"	"A78"	16805	12435	100	2088	2118	748	35	1397	1397	1484	819	55	41	9	0	11201	10217	5941	58	2509	2509	2694	1353	50	71	65	0	0.000	0.000	0.000	0.000	0.000	0.000	0.000	0.000	0.000	0.000	0.000	0.000	0.000	0.000	0.079	0.094	0.109	0.128	4.440	0.099	0.302	316	2384	100	691	8692	9383	721	7708	8429	Error	Error	-3.653	691	8692	721	7708	669168	3228437	0.774	5.560	0	0	0
1	14	13	"A78"	"A78"	17105	12435	100	2220	2247	808	35	1498	1498	1575	846	53	44	11	0	10947	10275	6234	60	2679	2679	2992	1757	58	68	66	0	0.000	0.000	0.000	0.000	0.000	0.000	0.000	0.000	0.000	0.000	0.000	0.000	0.000	0.000	0.087	0.099	0.119	0.146	4.859	0.097	0.279	316	2384	100	722	8268	8990	749	7596	8345	Error	Error	-3.517	722	8268	749	7596	710158	3246753	0.794	4.145	0	0	0
1	15	13	"A78"	"A78"	17405	12435	100	2058	2184	797	36	1531	1531	1597	608	38	45	22	0	11358	11002	6122	55	2771	2771	3025	1553	51	75	69	0	0.000	0.000	0.000	0.000	0.000	0.000	0.000	0.000	0.000	0.000	0.000	0.000	0.000	0.000	0.061	0.079	0.093	0.099	3.902	0.080	0.260	316	2384	100	527	8587	9114	653	8231	8884	Error	Error	-4.026	527	8587	653	8231	690242	3476625	0.965	5.137	0	0	0
1	16	13	"A79"	"A79"	17705	12435	100	1996	2119	1138	53	1547	1547	1879	3657	194	0	0	0	6775	8641	5939	68	2762	2762	3197	3636	113	53	31	0	0.000	0.000	0.000	0.000	0.000	0.000	0.000	0.000	0.000	0.000	0.000	0.000	0.000	0.000	0.112	0.097	0.127	0.166	4.012	0.776	0.610	316	2384	100	449	4013	4462	572	5879	6451	Error	Error	-3.160	449	4013	572	5879	669454	2730405	0.066	1.497	0	0	0
1	17	13	"A79"	"A79"	18005	12430	100	1912	2002	689	34	1547	1547	1681	1122	66	15	1	0	6034	8626	6190	71	2751	2751	2958	1302	44	65	55	0	0.000	0.000	0.000	0.000	0.000	0.000	0.000	0.000	0.000	0.000	0.000	0.000	0.000	0.000	0.111	0.077	0.111	0.145	4.399	0.099	0.160	316	2384	100	365	3283	3648	455	5875	6330	Error	Error	-3.169	365	3283	455	5875	632548	2725717	0.286	4.353	0	0	0
1	18	13	"A79"	"A79"	18305	12430	100	2149	2275	929	40	1572	1572	1634	642	39	47	21	0	9721	11094	7076	63	2795	2795	2965	1194	40	73	67	0	0.000	0.000	0.000	0.000	0.000	0.000	0.000	0.000	0.000	0.000	0.000	0.000	0.000	0.000	0.083	0.085	0.087	0.103	4.264	0.090	0.328	316	2384	100	577	6926	7503	703	8299	9002	Error	Error	-3.585	577	6926	703	8299	718759	3505803	0.998	6.808	0	0	0
1	1	14	"A80"	"A80"	13215	12745	100	1898	1953	612	31	1694	1694	1761	627	35	24	5	0	6710	7232	3773	52	2196	2196	2235	460	20	82	77	0	0.000	0.000	0.000	0.000	0.000	0.000	0.000	0.000	0.000	0.000	0.000	0.000	0.000	0.000	0.045	0.051	0.094	0.123	6.083	0.057	0.087	316	2384	100	204	4514	4718	259	5036	5295	Error	Error	-4.468	204	4514	259	5036	617238	2285389	0.306	10.863	0	0	0
1	2	14	"A80"	"A80"	13515	12745	100	2311	2352	682	28	1769	1769	1819	583	32	45	18	0	7511	7938	3333	41	2240	2240	2292	488	21	93	90	0	0.000	0.000	0.000	0.000	0.000	0.000	0.000	0.000	0.000	0.000	0.000	0.000	0.000	0.000	0.103	0.102	0.119	0.120	3.926	0.084	0.123	316	2384	100	542	5271	5813	583	5698	6281	Error	Error	-3.282	542	5271	583	5698	743152	2508562	0.914	11.570	0	0	0
1	3	14	"A80"	"A80"	13815	12745	100	1765	1889	818	43	1305	1305	1379	783	56	32	7	0	9125	9406	5209	55	2104	2104	2164	783	36	86	83	0	0.000	0.000	0.000	0.000	0.000	0.000	0.000	0.000	0.000	0.000	0.000	0.000	0.000	0.000	0.066	0.080	0.091	0.093	3.293	0.099	0.207	316	2384	100	460	7021	7481	584	7302	7886	Error	Error	-3.932	460	7021	584	7302	596855	2972433	0.651	9.249	0	0	0
1	4	14	"A81"	"A81"	14115	12745	100	1838	1921	687	35	1196	1196	1257	695	55	47	16	0	13305	12774	7728	60	2090	2090	2175	869	39	80	76	0	0.000	0.000	0.000	0.000	0.000	0.000	0.000	0.000	0.000	0.000	0.000	0.000	0.000	0.000	0.057	0.068	0.077	0.088	3.845	0.067	0.377	316	2384	100	642	11215	11857	725	10684	11409	Error	Error	-4.127	642	11215	725	10684	607041	4036635	0.955	12.197	0	0	0
1	5	14	"A81"	"A81"	14415	12740	100	1933	1982	877	44	1233	1233	1296	770	59	46	13	0	14840	13133	6584	50	2157	2157	2323	1149	49	84	81	0	0.000	0.000	0.000	0.000	0.000	0.000	0.000	0.000	0.000	0.000	0.000	0.000	0.000	0.000	0.055	0.068	0.071	0.073	3.345	0.072	0.339	316	2384	100	700	12683	13383	749	10976	11725	Error	Error	-4.179	700	12683	749	10976	626298	4149923	0.891	9.408	0	0	0
1	6	14	"A81"	"A81"	14715	12740	100	2166	2217	951	42	1247	1247	1304	796	61	56	19	0	15974	14894	6941	46	2165	2165	2344	1331	56	87	85	0	0.000	0.000	0.000	0.000	0.000	0.000	0.000	0.000	0.000	0.000	0.000	0.000	0.000	0.000	0.067	0.076	0.079	0.077	2.929	0.079	0.318	316	2384	100	919	13809	14728	970	12729	13699	Error	Error	-3.909	919	13809	970	12729	700603	4706601	1.147	9.429	0	0	0
1	7	14	"A82"	"A82"	15015	12740	100	2095	2133	943	44	1199	1199	1272	671	52	60	30	0	18403	15665	9224	58	2186	2186	2282	884	38	82	78	0	0.000	0.000	0.000	0.000	0.000	0.000	0.000	0.000	0.000	0.000	0.000	0.000	0.000	0.000	0.055	0.069	0.072	0.082	3.736	0.067	0.391	316	2384	100	896	16217	17113	934	13479	14413	Error	Error	-4.178	896	16217	934	13479	674111	4950062	1.283	15.139	0	0	0
1	8	14	"A82"	"A82"	15315	12740	100	2231	2276	772	33	1239	1239	1311	646	49	68	36	0	20125	18074	7899	43	2232	2232	2357	1006	42	90	88	0	0.000	0.000	0.000	0.000	0.000	0.000	0.000	0.000	0.000	0.000	0.000	0.000	0.000	0.000	0.055	0.065	0.068	0.070	3.027	0.063	0.388	316	2384	100	992	17893	18885	1037	15842	16879	Error	Error	-4.173	992	17893	1037	15842	719210	5711363	1.494	15.623	0	0	0
1	9	14	"A82"	"A82"	15615	12740	100	2152	2209	1214	54	1230	1230	1318	873	66	51	15	0	18740	16217	8283	51	2235	2235	2363	1001	42	90	85	0	0.000	0.000	0.000	0.000	0.000	0.000	0.000	0.000	0.000	0.000	0.000	0.000	0.000	0.000	0.056	0.070	0.071	0.075	2.870	0.077	0.269	316	2384	100	922	16505	17427	979	13982	14961	Error	Error	-4.162	922	16505	979	13982	698078	5124508	1.021	13.840	0	0	0
1	10	14	"A83"	"A83"	15915	12740	100	1885	1946	651	33	1306	1306	1376	933	67	30	3	0	12502	11204	5631	50	2311	2311	2448	1281	52	79	77	0	0.000	0.000	0.000	0.000	0.000	0.000	0.000	0.000	0.000	0.000	0.000	0.000	0.000	0.000	0.057	0.072	0.081	0.095	3.836	0.076	0.201	316	2384	100	579	10191	10770	640	8893	9533	Error	Error	-4.138	579	10191	640	8893	615034	3540529	0.611	6.835	0	0	0
1	11	14	"A83"	"A83"	16210	12740	100	2120	2215	1442	65	1408	1408	1584	2151	135	4	0	0	11450	10187	4904	48	2410	2410	2624	1960	74	79	72	0	0.000	0.000	0.000	0.000	0.000	0.000	0.000	0.000	0.000	0.000	0.000	0.000	0.000	0.000	0.079	0.104	0.104	0.109	3.104	0.276	0.190	316	2384	100	712	9040	9752	807	7777	8584	Error	Error	-3.666	712	9040	807	7777	699906	3219119	0.293	3.859	0	0	0
1	12	14	"A83"	"A83"	16510	12735	100	1969	2017	739	36	1317	1317	1397	734	52	44	15	0	10515	9617	4347	45	2390	2390	2513	1096	43	81	79	0	0.000	0.000	0.000	0.000	0.000	0.000	0.000	0.000	0.000	0.000	0.000	0.000	0.000	0.000	0.080	0.097	0.109	0.115	4.312	0.095	0.316	316	2384	100	652	8125	8777	700	7227	7927	Error	Error	-3.639	652	8125	700	7227	637328	3039028	0.845	6.482	0	0	0
1	13	14	"A84"	"A84"	16810	12735	100	1974	2104	1697	80	1379	1379	1482	1012	68	30	5	0	10361	9554	6007	62	2480	2480	2648	1268	47	69	66	0	0.000	0.000	0.000	0.000	0.000	0.000	0.000	0.000	0.000	0.000	0.000	0.000	0.000	0.000	0.075	0.102	0.106	0.139	4.707	0.144	0.294	316	2384	100	595	7881	8476	725	7074	7799	Error	Error	-3.727	595	7881	725	7074	664855	3019072	0.615	5.446	0	0	0
1	14	14	"A84"	"A84"	17110	12735	100	2210	2348	1456	62	1593	1593	1736	1306	75	23	2	0	9297	9079	4576	50	2847	2847	3092	1632	52	72	71	0	0.000	0.000	0.000	0.000	0.000	0.000	0.000	0.000	0.000	0.000	0.000	0.000	0.000	0.000	0.096	0.121	0.140	0.151	4.518	0.156	0.191	316	2384	100	617	6450	7067	755	6232	6987	Error	Error	-3.386	617	6450	755	6232	741879	2868813	0.469	3.669	0	0	0
1	15	14	"A84"	"A84"	17410	12735	100	3073	3199	1309	40	2037	2037	4432	11195	252	0	0	0	11909	12033	5467	45	3447	3447	5899	10782	182	37	0	0	0.000	0.000	0.000	0.000	0.000	0.000	0.000	0.000	0.000	0.000	0.000	0.000	0.000	0.000	0.122	0.135	0.140	0.143	2.877	1.028	0.905	316	2384	100	1036	8462	9498	1162	8586	9748	Error	Error	-3.030	1036	8462	1162	8586	1010910	3802349	-0.110	0.569	0	0	0
1	16	14	"A85"	"A85"	17710	12735	100	1868	1966	750	38	1541	1541	1679	1766	105	6	0	0	6968	7853	4282	54	2755	2755	2886	1769	61	74	55	0	0.000	0.000	0.000	0.000	0.000	0.000	0.000	0.000	0.000	0.000	0.000	0.000	0.000	0.000	0.078	0.083	0.123	0.137	4.097	0.168	0.186	316	2384	100	327	4213	4540	425	5098	5523	Error	Error	-3.687	327	4213	425	5098	621243	2481452	0.163	2.808	0	0	0
1	17	14	"A85"	"A85"	18010	12735	100	1810	1910	754	39	1506	1506	1612	1185	73	11	2	0	6517	7879	4293	54	2682	2682	2766	1061	38	81	69	0	0.000	0.000	0.000	0.000	0.000	0.000	0.000	0.000	0.000	0.000	0.000	0.000	0.000	0.000	0.079	0.078	0.114	0.114	4.028	0.131	0.136	316	2384	100	304	3835	4139	404	5197	5601	Error	Error	-3.657	304	3835	404	5197	603408	2489906	0.251	4.819	0	0	0
1	18	14	"A85"	"A85"	18310	12730	100	2020	2182	1021	46	1574	1574	1646	703	42	36	16	0	7313	8925	5115	57	2797	2797	2907	1181	40	78	68	0	0.000	0.000	0.000	0.000	0.000	0.000	0.000	0.000	0.000	0.000	0.000	0.000	0.000	0.000	0.099	0.099	0.120	0.133	3.845	0.114	0.274	316	2384	100	446	4516	4962	608	6128	6736	Error	Error	-3.340	446	4516	608	6128	689643	2820217	0.762	5.096	0	0	0
1	1	15	"A86"	"A86"	13220	13045	100	1918	2023	708	34	1578	1578	1627	597	36	35	12	0	7573	8546	5338	62	2135	2135	2243	919	40	72	68	0	0.000	0.000	0.000	0.000	0.000	0.000	0.000	0.000	0.000	0.000	0.000	0.000	0.000	0.000	0.063	0.069	0.088	0.111	5.183	0.067	0.178	316	2384	100	340	5438	5778	445	6411	6856	Error	Error	-3.999	340	5438	445	6411	639359	2700440	0.663	6.859	0	0	0
1	2	15	"A86"	"A86"	13520	13045	100	1977	2004	733	36	1362	1362	1426	571	40	52	21	0	12386	11015	5259	47	2101	2101	2302	1211	52	82	79	0	0.000	0.000	0.000	0.000	0.000	0.000	0.000	0.000	0.000	0.000	0.000	0.000	0.000	0.000	0.060	0.072	0.078	0.080	3.690	0.067	0.230	316	2384	100	615	10285	10900	642	8914	9556	Error	Error	-4.064	615	10285	642	8914	633224	3480725	1.012	7.195	0	0	0
1	3	15	"A86"	"A86"	13820	13045	100	1855	1937	901	46	1263	1263	1314	533	40	53	27	0	10784	9932	5739	57	2091	2091	2246	1054	46	78	76	0	0.000	0.000	0.000	0.000	0.000	0.000	0.000	0.000	0.000	0.000	0.000	0.000	0.000	0.000	0.068	0.086	0.091	0.106	3.606	0.088	0.249	316	2384	100	592	8693	9285	674	7841	8515	Error	Error	-3.876	592	8693	674	7841	611947	3138417	1.169	7.292	0	0	0
1	4	15	"A87"	"A87"	14120	13045	100	1636	1762	665	37	1155	1155	1216	555	45	45	20	0	10148	10389	6638	63	2073	2073	2213	1129	51	72	70	0	0.000	0.000	0.000	0.000	0.000	0.000	0.000	0.000	0.000	0.000	0.000	0.000	0.000	0.000	0.060	0.073	0.084	0.097	4.726	0.068	0.341	316	2384	100	481	8075	8556	607	8316	8923	Error	Error	-4.069	481	8075	607	8316	556721	3283026	0.984	7.242	0	0	0
1	5	15	"A87"	"A87"	14420	13045	100	1759	1827	931	50	1178	1178	1242	547	44	51	25	0	11406	10671	5672	53	2114	2114	2251	1002	44	82	78	0	0.000	0.000	0.000	0.000	0.000	0.000	0.000	0.000	0.000	0.000	0.000	0.000	0.000	0.000	0.063	0.076	0.078	0.087	3.593	0.086	0.276	316	2384	100	581	9292	9873	649	8557	9206	Error	Error	-3.999	581	9292	649	8557	577263	3372023	1.069	8.403	0	0	0
1	6	15	"A87"	"A87"	14720	13040	100	1785	1846	680	36	1186	1186	1255	699	55	45	13	0	12507	11661	6504	55	2139	2139	2357	1340	56	78	75	0	0.000	0.000	0.000	0.000	0.000	0.000	0.000	0.000	0.000	0.000	0.000	0.000	0.000	0.000	0.058	0.069	0.080	0.087	3.524	0.074	0.200	316	2384	100	599	10368	10967	660	9522	10182	Error	Error	-4.113	599	10368	660	9522	583457	3684881	0.845	6.943	0	0	0
1	7	15	"A88"	"A88"	15020	13040	100	1490	1735	1357	78	1174	1174	1249	783	62	27	7	0	8757	10089	6724	66	2164	2164	2318	1190	51	74	70	0	0.000	0.000	0.000	0.000	0.000	0.000	0.000	0.000	0.000	0.000	0.000	0.000	0.000	0.000	0.048	0.071	0.076	0.098	5.588	0.075	0.212	316	2384	100	316	6593	6909	561	7925	8486	Error	Error	-4.383	316	6593	561	7925	548106	3188114	0.621	6.530	0	0	0
1	8	15	"A88"	"A88"	15320	13040	100	1671	1836	975	53	1210	1210	1306	1074	82	24	3	0	9237	10706	7213	67	2185	2185	2434	1815	74	72	66	0	0.000	0.000	0.000	0.000	0.000	0.000	0.000	0.000	0.000	0.000	0.000	0.000	0.000	0.000	0.065	0.073	0.085	0.099	4.780	0.081	0.294	316	2384	100	461	7052	7513	626	8521	9147	Error	Error	-3.935	461	7052	626	8521	580227	3383040	0.493	4.558	0	0	0
1	9	15	"A88"	"A88"	15620	13040	100	1927	1947	975	50	1230	1230	1310	952	72	33	6	0	14310	13064	8283	63	2237	2237	2399	1172	48	77	76	0	0.000	0.000	0.000	0.000	0.000	0.000	0.000	0.000	0.000	0.000	0.000	0.000	0.000	0.000	0.058	0.066	0.070	0.087	3.690	0.064	0.303	316	2384	100	697	12073	12770	717	10827	11544	Error	Error	-4.114	697	12073	717	10827	615176	4128123	0.669	9.100	0	0	0
1	10	15	"A89"	"A89"	15915	13040	100	1749	1853	720	38	1248	1248	1350	1305	96	18	0	0	11748	12718	8376	65	2282	2282	2448	1365	55	73	71	0	0.000	0.000	0.000	0.000	0.000	0.000	0.000	0.000	0.000	0.000	0.000	0.000	0.000	0.000	0.053	0.058	0.074	0.095	4.341	0.065	0.260	316	2384	100	501	9466	9967	605	10436	11041	Error	Error	-4.240	501	9466	605	10436	585443	4019000	0.385	7.524	0	0	0
1	11	15	"A89"	"A89"	16215	13040	100	1831	1934	850	43	1310	1310	1393	777	55	35	12	0	9991	11880	7981	67	2364	2364	2513	1116	44	77	73	0	0.000	0.000	0.000	0.000	0.000	0.000	0.000	0.000	0.000	0.000	0.000	0.000	0.000	0.000	0.068	0.066	0.074	0.095	4.913	0.070	0.254	316	2384	100	521	7627	8148	624	9516	10140	Error	Error	-3.872	521	7627	624	9516	611159	3753999	0.696	8.393	0	0	0
1	12	15	"A89"	"A89"	16515	13040	100	1760	1869	720	38	1275	1275	1383	989	71	28	3	0	7770	10922	7864	72	2359	2359	2505	1323	52	78	71	0	0.000	0.000	0.000	0.000	0.000	0.000	0.000	0.000	0.000	0.000	0.000	0.000	0.000	0.000	0.090	0.069	0.089	0.114	4.243	0.068	0.248	316	2384	100	485	5411	5896	594	8563	9157	Error	Error	-3.480	485	5411	594	8563	590637	3451306	0.491	6.362	0	0	0
1	13	15	"A90"	"A90"	16815	13035	100	1886	2010	937	46	1373	1373	1484	1049	70	25	4	0	9967	9610	5818	60	2483	2483	2738	1751	63	67	65	0	0.000	0.000	0.000	0.000	0.000	0.000	0.000	0.000	0.000	0.000	0.000	0.000	0.000	0.000	0.069	0.089	0.104	0.115	3.931	0.145	0.237	316	2384	100	513	7484	7997	637	7127	7764	Error	Error	-3.867	513	7484	637	7127	635030	3036696	0.501	3.925	0	0	0
1	14	15	"A90"	"A90"	17115	13035	100	1962	2086	849	40	1483	1483	1554	716	46	37	13	0	11713	11148	6754	60	2682	2682	2992	1645	54	71	69	0	0.000	0.000	0.000	0.000	0.000	0.000	0.000	0.000	0.000	0.000	0.000	0.000	0.000	0.000	0.053	0.071	0.088	0.096	4.209	0.087	0.241	316	2384	100	479	9031	9510	603	8466	9069	Error	Error	-4.237	479	9031	603	8466	659074	3522723	0.743	4.958	0	0	0
1	15	15	"A90"	"A90"	17415	13035	100	2059	2134	725	33	1587	1587	1651	721	43	33	12	0	9268	10140	6199	61	2844	2844	3089	1510	48	70	65	0	0.000	0.000	0.000	0.000	0.000	0.000	0.000	0.000	0.000	0.000	0.000	0.000	0.000	0.000	0.073	0.075	0.094	0.131	5.005	0.089	0.229	316	2384	100	472	6424	6896	547	7296	7843	Error	Error	-3.767	472	6424	547	7296	674282	3204354	0.670	4.670	0	0	0
1	16	15	"A91"	"A91"	17715	13035	100	1861	1995	1064	53	1481	1481	1566	819	52	26	6	0	7497	7405	4135	55	2670	2670	2879	1498	52	62	58	0	0.000	0.000	0.000	0.000	0.000	0.000	0.000	0.000	0.000	0.000	0.000	0.000	0.000	0.000	0.079	0.109	0.136	0.178	4.542	0.126	0.202	316	2384	100	380	4827	5207	514	4735	5249	Error	Error	-3.667	380	4827	514	4735	630517	2340027	0.524	3.021	0	0	0
1	17	15	"A91"	"A91"	18015	13035	100	1845	1974	733	37	1545	1545	1644	986	59	22	3	0	6450	7618	4564	59	2727	2727	2944	1477	50	64	54	0	0.000	0.000	0.000	0.000	0.000	0.000	0.000	0.000	0.000	0.000	0.000	0.000	0.000	0.000	0.081	0.088	0.125	0.145	4.675	0.188	0.241	316	2384	100	300	3723	4023	429	4891	5320	Error	Error	-3.633	300	3723	429	4891	623669	2407209	0.335	3.165	0	0	0
1	18	15	"A91"	"A91"	18315	13035	100	2153	2222	1089	49	1571	1571	1662	667	40	45	19	0	7609	8781	5421	61	2830	2830	3038	1359	44	66	57	0	0.000	0.000	0.000	0.000	0.000	0.000	0.000	0.000	0.000	0.000	0.000	0.000	0.000	0.000	0.122	0.109	0.129	0.168	4.541	0.113	0.272	316	2384	100	582	4779	5361	651	5951	6602	Error	Error	-3.038	582	4779	651	5951	702051	2774731	0.840	4.226	0	0	0
1	1	16	"A92"	"A92"	13225	13345	100	1807	1861	742	39	1301	1301	1372	1284	93	13	0	0	11092	9795	4833	49	2077	2077	2220	1062	47	77	76	0	0.000	0.000	0.000	0.000	0.000	0.000	0.000	0.000	0.000	0.000	0.000	0.000	0.000	0.000	0.056	0.073	0.090	0.093	4.215	0.077	0.032	316	2384	100	506	9015	9521	560	7718	8278	Error	Error	-4.155	506	9015	560	7718	588027	3095228	0.381	7.133	0	0	0
1	2	16	"A92"	"A92"	13525	13345	100	1897	1920	675	35	1244	1244	1290	500	38	60	29	0	13558	12705	5530	43	2073	2073	2178	945	43	92	89	0	0.000	0.000	0.000	0.000	0.000	0.000	0.000	0.000	0.000	0.000	0.000	0.000	0.000	0.000	0.057	0.064	0.073	0.068	3.239	0.065	0.311	316	2384	100	653	11485	12138	676	10632	11308	Error	Error	-4.137	653	11485	676	10632	606799	4014793	1.260	11.140	0	0	0
1	3	16	"A92"	"A92"	13825	13345	100	2000	2014	707	35	1181	1181	1243	655	52	58	20	0	14878	14060	5783	41	2077	2077	2192	1084	49	91	87	0	0.000	0.000	0.000	0.000	0.000	0.000	0.000	0.000	0.000	0.000	0.000	0.000	0.000	0.000	0.064	0.070	0.068	0.071	2.963	0.063	0.376	316	2384	100	819	12801	13620	833	11983	12816	Error	Error	-3.966	819	12801	833	11983	636496	4443051	1.177	10.948	0	0	0
1	4	16	"A93"	"A93"	14125	13345	100	1671	1799	803	44	1184	1184	1249	606	48	42	18	0	8585	10615	7362	69	2080	2080	2159	674	31	81	75	0	0.000	0.000	0.000	0.000	0.000	0.000	0.000	0.000	0.000	0.000	0.000	0.000	0.000	0.000	0.075	0.072	0.076	0.090	4.348	0.067	0.302	316	2384	100	487	6505	6992	615	8535	9150	Error	Error	-3.740	487	6505	615	8535	568511	3354472	0.908	12.546	0	0	0
1	5	16	"A93"	"A93"	14425	13345	100	1670	1744	712	40	1186	1186	1239	553	44	43	20	0	9062	10401	6482	62	2097	2097	2182	670	30	87	81	0	0.000	0.000	0.000	0.000	0.000	0.000	0.000	0.000	0.000	0.000	0.000	0.000	0.000	0.000	0.069	0.067	0.083	0.084	3.338	0.068	0.294	316	2384	100	484	6965	7449	558	8304	8862	Error	Error	-3.847	484	6965	558	8304	551208	3286679	0.913	12.267	0	0	0
1	6	16	"A93"	"A93"	14725	13345	100	1689	1766	689	39	1148	1148	1212	669	55	41	14	0	10134	11003	6367	57	2105	2105	2168	627	28	90	85	0	0.000	0.000	0.000	0.000	0.000	0.000	0.000	0.000	0.000	0.000	0.000	0.000	0.000	0.000	0.067	0.069	0.079	0.085	3.460	0.072	0.244	316	2384	100	541	8029	8570	618	8898	9516	Error	Error	-3.892	541	8029	618	8898	558023	3476996	0.828	14.091	0	0	0
1	7	16	"A94"	"A94"	15025	13340	100	1628	1808	1184	65	1185	1185	1255	791	63	35	9	0	7994	10556	7848	74	2155	2155	2324	1415	60	72	69	0	0.000	0.000	0.000	0.000	0.000	0.000	0.000	0.000	0.000	0.000	0.000	0.000	0.000	0.000	0.076	0.074	0.080	0.100	5.085	0.093	0.293	316	2384	100	443	5839	6282	623	8401	9024	Error	Error	-3.720	443	5839	623	8401	571243	3335672	0.699	5.818	0	0	0
1	8	16	"A94"	"A94"	15325	13340	100	1823	1982	1039	52	1228	1228	1281	570	44	52	27	0	13001	14120	8791	62	2189	2189	2374	1331	56	83	79	0	0.000	0.000	0.000	0.000	0.000	0.000	0.000	0.000	0.000	0.000	0.000	0.000	0.000	0.000	0.055	0.063	0.063	0.069	4.231	0.065	0.377	316	2384	100	595	10812	11407	754	11931	12685	Error	Error	-4.184	595	10812	754	11931	626258	4461969	1.230	8.825	0	0	0
1	9	16	"A94"	"A94"	15625	13340	100	1925	2075	1220	58	1217	1217	1319	849	64	43	12	0	11507	13943	9271	66	2255	2255	2468	1506	61	80	77	0	0.000	0.000	0.000	0.000	0.000	0.000	0.000	0.000	0.000	0.000	0.000	0.000	0.000	0.000	0.077	0.073	0.072	0.076	3.834	0.066	0.240	316	2384	100	708	9252	9960	858	11688	12546	Error	Error	-3.708	708	9252	858	11688	655543	4405896	0.890	7.620	0	0	0
1	10	16	"A95"	"A95"	15920	13340	100	2222	2186	833	38	1254	1254	1327	758	57	58	24	0	20043	17123	8435	49	2283	2283	2486	1559	62	84	80	0	0.000	0.000	0.000	0.000	0.000	0.000	0.000	0.000	0.000	0.000	0.000	0.000	0.000	0.000	0.055	0.063	0.069	0.072	2.491	0.065	0.472	316	2384	100	968	17760	18728	932	14840	15772	Error	Error	-4.197	968	17760	932	14840	690846	5410718	1.133	9.389	0	0	0
1	11	16	"A95"	"A95"	16220	13340	100	2332	2354	868	36	1303	1303	1403	852	60	56	22	0	21563	18204	8792	48	2360	2360	2503	1056	42	91	86	0	0.000	0.000	0.000	0.000	0.000	0.000	0.000	0.000	0.000	0.000	0.000	0.000	0.000	0.000	0.054	0.066	0.068	0.069	2.781	0.074	0.277	316	2384	100	1029	19203	20232	1051	15844	16895	Error	Error	-4.222	1029	19203	1051	15844	743725	5752528	1.116	14.868	0	0	0
1	12	16	"A95"	"A95"	16520	13340	100	2245	2398	1078	44	1345	1345	1478	1696	114	20	1	0	20079	17626	7919	44	2396	2396	2587	1814	70	87	85	0	0.000	0.000	0.000	0.000	0.000	0.000	0.000	0.000	0.000	0.000	0.000	0.000	0.000	0.000	0.051	0.069	0.069	0.069	2.589	0.072	0.303	316	2384	100	900	17683	18583	1053	15230	16283	Error	Error	-4.296	900	17683	1053	15230	757816	5569904	0.542	8.291	0	0	0
1	13	16	"A96"	"A96"	16820	13335	100	2068	2149	1191	55	1366	1366	1434	714	49	49	20	0	13273	11162	6257	56	2483	2483	2670	1375	51	73	69	0	0.000	0.000	0.000	0.000	0.000	0.000	0.000	0.000	0.000	0.000	0.000	0.000	0.000	0.000	0.065	0.090	0.101	0.121	3.701	0.096	0.276	316	2384	100	702	10790	11492	783	8679	9462	Error	Error	-3.942	702	10790	783	8679	679019	3527035	1.001	6.176	0	0	0
1	14	16	"A96"	"A96"	17120	13335	100	2011	2149	1198	55	1422	1422	1533	1151	75	24	4	0	11925	11534	6848	59	2576	2576	2775	1308	47	82	75	0	0.000	0.000	0.000	0.000	0.000	0.000	0.000	0.000	0.000	0.000	0.000	0.000	0.000	0.000	0.063	0.081	0.093	0.105	3.510	0.095	0.238	316	2384	100	589	9349	9938	727	8958	9685	Error	Error	-3.988	589	9349	727	8958	679091	3644785	0.535	6.696	0	0	0
1	15	16	"A96"	"A96"	17420	13335	100	2020	2101	747	35	1425	1425	1527	937	61	36	6	0	9203	10343	5849	56	2592	2592	2742	1092	39	82	77	0	0.000	0.000	0.000	0.000	0.000	0.000	0.000	0.000	0.000	0.000	0.000	0.000	0.000	0.000	0.090	0.087	0.106	0.111	3.502	0.146	0.228	316	2384	100	595	6611	7206	676	7751	8427	Error	Error	-3.474	595	6611	676	7751	664026	3268508	0.613	6.961	0	0	0
1	16	16	"A97"	"A97"	17720	13335	100	2242	2487	2169	87	1469	1469	1549	829	53	47	20	0	14594	13177	7968	60	2659	2659	2774	991	35	79	75	0	0.000	0.000	0.000	0.000	0.000	0.000	0.000	0.000	0.000	0.000	0.000	0.000	0.000	0.000	0.065	0.097	0.093	0.112	4.660	0.118	0.317	316	2384	100	773	11935	12708	1018	10518	11536	Error	Error	-3.949	773	11935	1018	10518	785915	4163844	1.131	10.497	0	0	0
1	17	16	"A97"	"A97"	18020	13335	100	2183	2340	1191	50	1496	1496	1637	1508	92	18	2	0	14816	13639	7326	53	2686	2686	2828	1598	56	87	80	0	0.000	0.000	0.000	0.000	0.000	0.000	0.000	0.000	0.000	0.000	0.000	0.000	0.000	0.000	0.057	0.077	0.084	0.086	3.121	0.128	0.219	316	2384	100	687	12130	12817	844	10953	11797	Error	Error	-4.142	687	12130	844	10953	739512	4309774	0.466	6.765	0	0	0
1	18	16	"A97"	"A97"	18320	13335	100	2197	2269	787	34	1564	1564	1634	816	49	42	13	0	13224	13094	7135	54	2824	2824	2906	884	30	88	84	0	0.000	0.000	0.000	0.000	0.000	0.000	0.000	0.000	0.000	0.000	0.000	0.000	0.000	0.000	0.061	0.069	0.085	0.085	3.178	0.071	0.280	316	2384	100	633	10400	11033	705	10270	10975	Error	Error	-4.038	633	10400	705	10270	716973	4137673	0.778	11.525	0	0	0
1	1	17	"A98"	"A98"	13230	13645	100	1303	1357	503	37	1239	1239	1275	508	39	19	4	0	3001	4036	3054	75	2039	2039	2093	494	23	63	49	0	0.000	0.000	0.000	0.000	0.000	0.000	0.000	0.000	0.000	0.000	0.000	0.000	0.000	0.000	0.067	0.059	0.264	0.301	6.329	0.073	0.065	316	2384	100	64	962	1026	118	1997	2115	Error	Error	-3.910	64	962	118	1997	428693	1275429	0.161	3.933	0	0	0
1	2	17	"A98"	"A98"	13530	13645	100	1379	1441	544	37	1212	1212	1264	499	39	27	6	0	3574	4862	3561	73	2058	2058	2093	454	21	71	61	0	0.000	0.000	0.000	0.000	0.000	0.000	0.000	0.000	0.000	0.000	0.000	0.000	0.000	0.000	0.110	0.082	0.195	0.191	5.054	0.072	0.101	316	2384	100	167	1516	1683	229	2804	3033	Error	Error	-3.182	167	1516	229	2804	455318	1536245	0.355	6.099	0	0	0
1	3	17	"A98"	"A98"	13830	13645	100	1329	1422	561	39	1187	1187	1237	482	38	26	9	0	3660	5159	3662	70	2066	2066	2115	474	22	74	59	0	0.000	0.000	0.000	0.000	0.000	0.000	0.000	0.000	0.000	0.000	0.000	0.000	0.000	0.000	0.089	0.076	0.124	0.176	4.419	0.084	0.105	316	2384	100	142	1594	1736	235	3093	3328	Error	Error	-3.489	142	1594	235	3093	449204	1630126	0.384	6.422	0	0	0
1	4	17	"A99"	"A99"	14130	13645	100	1498	1595	611	38	1184	1184	1255	580	46	35	7	0	5917	6543	3887	59	2100	2100	2248	1233	54	66	60	0	0.000	0.000	0.000	0.000	0.000	0.000	0.000	0.000	0.000	0.000	0.000	0.000	0.000	0.000	0.082	0.093	0.114	0.155	4.937	0.089	0.167	316	2384	100	314	3817	4131	411	4443	4854	Error	Error	-3.604	314	3817	411	4443	503915	2067694	0.586	3.483	0	0	0
1	5	17	"A99"	"A99"	14430	13645	100	1510	1629	708	43	1203	1203	1240	540	43	36	14	0	5384	6956	4240	60	2114	2114	2211	757	34	73	68	0	0.000	0.000	0.000	0.000	0.000	0.000	0.000	0.000	0.000	0.000	0.000	0.000	0.000	0.000	0.094	0.088	0.118	0.148	4.122	0.080	0.203	316	2384	100	307	3270	3577	426	4842	5268	Error	Error	-3.413	307	3270	426	4842	514800	2198157	0.720	6.268	0	0	0
1	6	17	"A99"	"A99"	14730	13645	100	1529	1594	604	37	1193	1193	1250	560	44	35	11	0	7543	7771	4245	54	2126	2126	2213	709	32	83	77	0	0.000	0.000	0.000	0.000	0.000	0.000	0.000	0.000	0.000	0.000	0.000	0.000	0.000	0.000	0.062	0.071	0.096	0.100	4.396	0.070	0.174	316	2384	100	336	5417	5753	401	5645	6046	Error	Error	-4.011	336	5417	401	5645	503565	2455579	0.614	7.839	0	0	0
1	7	17	"A100"	"A100"	15030	13645	100	1762	1867	776	41	1200	1200	1293	898	69	36	7	0	10175	11024	7209	65	2170	2170	2339	1234	52	68	67	0	0.000	0.000	0.000	0.000	0.000	0.000	0.000	0.000	0.000	0.000	0.000	0.000	0.000	0.000	0.070	0.075	0.091	0.115	4.593	0.091	0.239	316	2384	100	562	8005	8567	667	8854	9521	Error	Error	-3.832	562	8005	667	8854	589974	3483736	0.639	7.038	0	0	0
1	8	17	"A100"	"A100"	15330	13640	100	1786	1892	723	38	1206	1206	1345	1230	91	23	1	0	11662	11421	6982	61	2204	2204	2504	1695	67	74	71	0	0.000	0.000	0.000	0.000	0.000	0.000	0.000	0.000	0.000	0.000	0.000	0.000	0.000	0.000	0.061	0.074	0.084	0.102	3.836	0.076	0.299	316	2384	100	580	9458	10038	686	9217	9903	Error	Error	-4.027	580	9458	686	9217	597820	3608984	0.445	5.261	0	0	0
1	9	17	"A100"	"A100"	15630	13640	100	1729	1804	868	48	1197	1197	1267	658	51	43	14	0	10984	11267	7377	65	2215	2215	2414	1303	53	70	67	0	0.000	0.000	0.000	0.000	0.000	0.000	0.000	0.000	0.000	0.000	0.000	0.000	0.000	0.000	0.061	0.067	0.077	0.099	4.319	0.061	0.260	316	2384	100	532	8769	9301	607	9052	9659	Error	Error	-4.043	532	8769	607	9052	570171	3560512	0.816	6.794	0	0	0
1	10	17	"A101"	"A101"	15925	13640	100	1353	1479	612	41	1231	1231	1345	903	67	14	2	0	3912	5726	4688	81	2251	2251	2372	830	34	62	50	0	0.000	0.000	0.000	0.000	0.000	0.000	0.000	0.000	0.000	0.000	0.000	0.000	0.000	0.000	0.073	0.071	0.150	0.176	5.572	0.086	0.097	316	2384	100	122	1661	1783	248	3475	3723	Error	Error	-3.767	122	1661	248	3475	467344	1809517	0.148	4.041	0	0	0
1	11	17	"A101"	"A101"	16225	13640	100	1597	1786	1686	94	1294	1294	1428	1607	112	6	0	0	4914	8140	6830	83	2345	2345	2507	1731	69	58	42	0	0.000	0.000	0.000	0.000	0.000	0.000	0.000	0.000	0.000	0.000	0.000	0.000	0.000	0.000	0.118	0.085	0.112	0.163	5.034	0.272	0.200	316	2384	100	303	2569	2872	492	5795	6287	Error	Error	-3.084	303	2569	492	5795	564218	2572221	0.223	3.254	0	0	0
1	12	17	"A101"	"A101"	16525	13640	100	1449	1607	669	41	1310	1310	1393	858	61	16	3	0	5015	8157	7000	85	2374	2374	2513	1186	47	70	52	0	0.000	0.000	0.000	0.000	0.000	0.000	0.000	0.000	0.000	0.000	0.000	0.000	0.000	0.000	0.053	0.051	0.089	0.120	5.551	0.058	0.187	316	2384	100	139	2641	2780	297	5783	6080	Error	Error	-4.248	139	2641	297	5783	507955	2577704	0.249	4.759	0	0	0
1	13	17	"A102"	"A102"	16825	13640	100	1613	1760	1029	58	1366	1366	1558	2198	141	1	0	0	5163	7302	5564	76	2439	2439	2582	1470	56	65	47	0	0.000	0.000	0.000	0.000	0.000	0.000	0.000	0.000	0.000	0.000	0.000	0.000	0.000	0.000	0.091	0.081	0.105	0.143	4.630	0.105	0.133	316	2384	100	247	2724	2971	394	4863	5257	Error	Error	-3.463	247	2724	394	4863	556067	2307288	0.092	3.211	0	0	0
1	14	17	"A102"	"A102"	17125	13635	100	1688	1797	911	50	1417	1417	1505	1122	74	12	2	0	5214	7799	6203	79	2511	2511	2624	1104	42	67	55	0	0.000	0.000	0.000	0.000	0.000	0.000	0.000	0.000	0.000	0.000	0.000	0.000	0.000	0.000	0.100	0.072	0.117	0.148	4.399	0.090	0.230	316	2384	100	271	2703	2974	380	5288	5668	Error	Error	-3.318	271	2703	380	5288	567782	2464457	0.260	4.688	0	0	0
1	15	17	"A102"	"A102"	17425	13635	100	1680	1749	592	33	1415	1415	1497	859	57	18	2	0	4723	7080	5382	76	2533	2533	2658	996	37	65	52	0	0.000	0.000	0.000	0.000	0.000	0.000	0.000	0.000	0.000	0.000	0.000	0.000	0.000	0.000	0.121	0.073	0.125	0.156	5.124	0.130	0.185	316	2384	100	265	2190	2455	334	4547	4881	Error	Error	-3.047	265	2190	334	4547	552818	2237277	0.293	4.440	0	0	0
1	16	17	"A103"	"A103"	17725	13635	100	1752	1845	698	37	1462	1462	1570	1502	95	5	0	0	4887	7634	5422	71	2627	2627	2848	1794	62	54	41	0	0.000	0.000	0.000	0.000	0.000	0.000	0.000	0.000	0.000	0.000	0.000	0.000	0.000	0.000	0.128	0.076	0.127	0.184	5.520	0.152	0.256	316	2384	100	290	2260	2550	383	5007	5390	Error	Error	-2.962	290	2260	383	5007	583016	2412354	0.183	2.668	0	0	0
1	17	17	"A103"	"A103"	18025	13635	100	1770	1897	712	37	1478	1478	1591	1064	66	17	0	0	5529	7981	5354	67	2653	2653	2806	1473	52	63	48	0	0.000	0.000	0.000	0.000	0.000	0.000	0.000	0.000	0.000	0.000	0.000	0.000	0.000	0.000	0.102	0.079	0.116	0.146	4.657	0.126	0.160	316	2384	100	292	2876	3168	419	5328	5747	Error	Error	-3.300	292	2876	419	5328	599357	2522024	0.288	3.513	0	0	0
1	18	17	"A103"	"A103"	18325	13635	100	1943	2030	826	40	1551	1551	1653	910	55	24	3	0	5672	8795	5899	67	2820	2820	2952	1070	36	72	58	0	0.000	0.000	0.000	0.000	0.000	0.000	0.000	0.000	0.000	0.000	0.000	0.000	0.000	0.000	0.137	0.080	0.114	0.135	4.002	0.086	0.148	316	2384	100	392	2852	3244	479	5975	6454	Error	Error	-2.863	392	2852	479	5975	641500	2779116	0.414	5.461	0	0	0
1	1	18	"A104"	"A104"	13235	13950	100	1556	1605	624	38	1240	1240	1275	483	37	36	14	0	6391	7315	4289	58	2053	2053	2086	374	17	82	79	0	0.000	0.000	0.000	0.000	0.000	0.000	0.000	0.000	0.000	0.000	0.000	0.000	0.000	0.000	0.073	0.069	0.106	0.122	5.209	0.062	0.121	316	2384	100	316	4338	4654	365	5262	5627	Error	Error	-3.779	316	4338	365	5262	507218	2311559	0.683	13.981	0	0	0
1	2	18	"A104"	"A104"	13535	13945	100	1733	1834	710	38	1415	1415	1492	602	40	35	12	0	9674	9705	5327	54	2165	2165	2266	787	34	86	81	0	0.000	0.000	0.000	0.000	0.000	0.000	0.000	0.000	0.000	0.000	0.000	0.000	0.000	0.000	0.042	0.056	0.079	0.082	4.774	0.051	0.111	316	2384	100	318	7509	7827	419	7540	7959	Error	Error	-4.562	318	7509	419	7540	579480	3066762	0.568	9.452	0	0	0
1	3	18	"A104"	"A104"	13835	13945	100	1756	1850	828	44	1269	1269	1327	652	49	40	12	0	12086	11058	5816	52	2093	2093	2158	593	27	92	89	0	0.000	0.000	0.000	0.000	0.000	0.000	0.000	0.000	0.000	0.000	0.000	0.000	0.000	0.000	0.049	0.065	0.078	0.075	3.280	0.068	0.273	316	2384	100	487	9993	10480	581	8965	9546	Error	Error	-4.359	487	9993	581	8965	584457	3494238	0.802	15.008	0	0	0
1	4	18	"A105"	"A105"	14135	13945	100	1715	1779	664	37	1199	1199	1254	563	44	47	19	0	8965	9862	5661	57	2093	2093	2175	731	33	81	78	0	0.000	0.000	0.000	0.000	0.000	0.000	0.000	0.000	0.000	0.000	0.000	0.000	0.000	0.000	0.075	0.075	0.088	0.100	4.517	0.072	0.293	316	2384	100	516	6872	7388	580	7769	8349	Error	Error	-3.735	516	6872	580	7769	562141	3116393	0.933	10.516	0	0	0
1	5	18	"A105"	"A105"	14435	13945	100	1774	1952	1204	61	1213	1213	1275	617	48	46	19	0	9575	10654	5882	55	2105	2105	2161	632	29	91	88	0	0.000	0.000	0.000	0.000	0.000	0.000	0.000	0.000	0.000	0.000	0.000	0.000	0.000	0.000	0.075	0.086	0.097	0.105	3.382	0.092	0.224	316	2384	100	561	7470	8031	739	8549	9288	Error	Error	-3.735	561	7470	739	8549	616739	3366806	1.097	13.438	0	0	0
1	6	18	"A105"	"A105"	14735	13945	100	1762	1878	865	46	1209	1209	1271	643	50	45	18	0	10423	10901	5668	51	2141	2141	2210	745	33	93	90	0	0.000	0.000	0.000	0.000	0.000	0.000	0.000	0.000	0.000	0.000	0.000	0.000	0.000	0.000	0.067	0.076	0.079	0.081	2.794	0.076	0.277	316	2384	100	553	8282	8835	669	8760	9429	Error	Error	-3.905	553	8282	669	8760	593533	3444861	0.944	11.666	0	0	0
1	7	18	"A106"	"A106"	15035	13945	100	1278	1327	532	40	1203	1203	1262	586	46	16	3	0	2776	3134	1251	39	2161	2161	2202	557	25	54	25	0	0.000	0.000	0.000	0.000	0.000	0.000	0.000	0.000	0.000	0.000	0.000	0.000	0.000	0.000	0.122	0.127	0.431	0.400	4.781	0.261	0.064	316	2384	100	75	615	690	124	973	1097	Error	Error	-3.036	75	615	124	973	419485	990287	0.111	1.673	0	0	0
1	8	18	"A106"	"A106"	15335	13940	100	1264	1339	611	45	1200	1200	1281	721	56	9	0	0	2849	3450	1918	55	2175	2175	2251	1004	44	33	19	0	0.000	0.000	0.000	0.000	0.000	0.000	0.000	0.000	0.000	0.000	0.000	0.000	0.000	0.000	0.095	0.109	0.368	0.331	5.711	0.136	0.050	316	2384	100	64	674	738	139	1275	1414	Error	Error	-3.397	64	674	139	1275	423007	1090150	0.080	1.194	0	0	0
1	9	18	"A106"	"A106"	15630	13940	100	1322	1379	482	34	1255	1255	1335	666	49	12	2	0	2831	3627	2078	57	2218	2218	2263	566	25	52	32	0	0.000	0.000	0.000	0.000	0.000	0.000	0.000	0.000	0.000	0.000	0.000	0.000	0.000	0.000	0.109	0.088	0.350	0.322	4.670	0.243	0.137	316	2384	100	67	613	680	124	1409	1533	Error	Error	-3.194	67	613	124	1409	435657	1146129	0.066	2.410	0	0	0
1	10	18	"A107"	"A107"	15930	13940	100	1536	1603	568	35	1262	1262	1346	818	60	20	2	0	7032	7218	3929	54	2254	2254	2348	892	37	75	71	0	0.000	0.000	0.000	0.000	0.000	0.000	0.000	0.000	0.000	0.000	0.000	0.000	0.000	0.000	0.057	0.069	0.092	0.098	4.237	0.075	0.110	316	2384	100	274	4778	5052	341	4964	5305	Error	Error	-4.124	274	4778	341	4964	506692	2280799	0.314	5.460	0	0	0
1	11	18	"A107"	"A107"	16230	13940	100	1738	1822	728	39	1269	1269	1365	1033	75	23	3	0	8163	8866	5284	59	2328	2328	2408	1156	48	75	65	0	0.000	0.000	0.000	0.000	0.000	0.000	0.000	0.000	0.000	0.000	0.000	0.000	0.000	0.000	0.080	0.085	0.103	0.118	3.840	0.108	0.223	316	2384	100	469	5835	6304	553	6538	7091	Error	Error	-3.637	469	5835	553	6538	575668	2801535	0.442	5.587	0	0	0
1	12	18	"A107"	"A107"	16530	13940	100	1755	1794	823	45	1298	1298	1383	677	48	33	6	0	10235	9754	4802	49	2355	2355	2420	726	30	91	85	0	0.000	0.000	0.000	0.000	0.000	0.000	0.000	0.000	0.000	0.000	0.000	0.000	0.000	0.000	0.058	0.067	0.081	0.079	3.650	0.093	0.186	316	2384	100	457	7880	8337	496	7399	7895	Error	Error	-4.108	457	7880	496	7399	566798	3082387	0.607	10.102	0	0	0
1	13	18	"A108"	"A108"	16830	13940	100	1642	1751	766	43	1339	1339	1443	1033	71	14	1	0	5766	7889	5977	75	2433	2433	2515	959	38	69	65	0	0.000	0.000	0.000	0.000	0.000	0.000	0.000	0.000	0.000	0.000	0.000	0.000	0.000	0.000	0.091	0.076	0.115	0.161	5.088	0.066	0.158	316	2384	100	303	3333	3636	412	5456	5868	Error	Error	-3.459	303	3333	412	5456	553455	2492955	0.298	5.604	0	0	0
1	14	18	"A108"	"A108"	17130	13940	100	1953	2160	1081	50	1443	1443	1536	985	64	29	7	0	9243	10504	6459	61	2520	2520	2599	822	31	86	77	0	0.000	0.000	0.000	0.000	0.000	0.000	0.000	0.000	0.000	0.000	0.000	0.000	0.000	0.000	0.076	0.090	0.096	0.104	3.298	0.082	0.188	316	2384	100	510	6723	7233	717	7984	8701	Error	Error	-3.721	510	6723	717	7984	682458	3319308	0.634	9.617	0	0	0
1	15	18	"A108"	"A108"	17430	13935	100	1750	1850	762	41	1420	1420	1498	781	52	24	6	0	5371	8045	5826	72	2558	2558	2657	946	35	74	59	0	0.000	0.000	0.000	0.000	0.000	0.000	0.000	0.000	0.000	0.000	0.000	0.000	0.000	0.000	0.117	0.078	0.121	0.152	4.703	0.087	0.127	316	2384	100	330	2813	3143	430	5487	5917	Error	Error	-3.092	330	2813	430	5487	584714	2542294	0.451	5.696	0	0	0
1	16	18	"A109"	"A109"	17730	13935	100	1575	1637	889	54	1429	1429	1538	991	64	6	0	0	3281	3908	1993	50	2604	2604	2658	790	29	43	21	0	0.000	0.000	0.000	0.000	0.000	0.000	0.000	0.000	0.000	0.000	0.000	0.000	0.000	0.000	0.216	0.160	0.384	0.369	5.538	0.339	0.116	316	2384	100	146	677	823	208	1304	1512	Error	Error	-2.213	146	677	208	1304	517338	1234948	0.100	1.582	0	0	0
1	17	18	"A109"	"A109"	18030	13935	100	1736	1812	958	52	1529	1529	1634	872	53	11	2	0	3617	4825	2746	56	2718	2718	2788	813	29	54	35	0	0.000	0.000	0.000	0.000	0.000	0.000	0.000	0.000	0.000	0.000	0.000	0.000	0.000	0.000	0.230	0.134	0.283	0.302	4.964	0.309	0.218	316	2384	100	207	899	1106	283	2107	2390	Error	Error	-2.119	207	899	283	2107	572486	1524588	0.204	2.506	0	0	0
1	18	18	"A109"	"A109"	18330	13935	100	1708	1804	1316	72	1602	1602	1686	798	47	11	1	0	3813	4515	2205	48	2810	2810	2867	654	22	62	42	0	0.000	0.000	0.000	0.000	0.000	0.000	0.000	0.000	0.000	0.000	0.000	0.000	0.000	0.000	0.106	0.118	0.288	0.280	5.175	0.502	0.259	316	2384	100	106	1003	1109	202	1705	1907	Error	Error	-3.242	106	1003	202	1705	570073	1426892	0.148	2.520	0	0	0
1	1	19	"A110"	"A110"	13240	14250	100	1449	1553	735	47	1272	1272	1331	727	54	19	5	0	4029	5891	4905	83	2080	2080	2171	669	30	63	56	0	0.000	0.000	0.000	0.000	0.000	0.000	0.000	0.000	0.000	0.000	0.000	0.000	0.000	0.000	0.091	0.074	0.144	0.196	6.368	0.072	0.138	316	2384	100	177	1949	2126	281	3811	4092	Error	Error	-3.461	177	1949	281	3811	490860	1861412	0.305	5.561	0	0	0
1	2	19	"A110"	"A110"	13540	14250	100	2064	2085	654	31	1426	1426	1482	514	34	55	26	0	7614	8080	4630	57	2153	2153	2235	637	28	77	73	0	0.000	0.000	0.000	0.000	0.000	0.000	0.000	0.000	0.000	0.000	0.000	0.000	0.000	0.000	0.117	0.111	0.123	0.166	3.912	0.087	0.241	316	2384	100	638	5461	6099	659	5927	6586	Error	Error	-3.098	638	5461	659	5927	658930	2553172	1.173	9.176	0	0	0
1	3	19	"A110"	"A110"	13840	14245	100	1479	1589	863	54	1234	1234	1297	601	46	29	9	0	4078	7369	6475	87	2105	2105	2201	809	36	67	53	0	0.000	0.000	0.000	0.000	0.000	0.000	0.000	0.000	0.000	0.000	0.000	0.000	0.000	0.000	0.124	0.067	0.122	0.152	5.793	0.080	0.161	316	2384	100	245	1973	2218	355	5264	5619	Error	Error	-3.010	245	1973	355	5264	501984	2328538	0.486	6.388	0	0	0
1	4	19	"A111"	"A111"	14140	14245	100	1401	1524	666	43	1184	1184	1233	487	39	33	14	0	5029	7307	5997	82	2097	2097	2148	584	27	71	67	0	0.000	0.000	0.000	0.000	0.000	0.000	0.000	0.000	0.000	0.000	0.000	0.000	0.000	0.000	0.074	0.065	0.105	0.150	5.294	0.073	0.233	316	2384	100	217	2932	3149	340	5210	5550	Error	Error	-3.756	217	2932	340	5210	481565	2308990	0.598	8.834	0	0	0
1	5	19	"A111"	"A111"	14440	14245	100	1423	1563	762	48	1215	1215	1413	2414	170	1	0	0	4587	8410	7002	83	2140	2140	2293	2071	90	53	40	0	0.000	0.000	0.000	0.000	0.000	0.000	0.000	0.000	0.000	0.000	0.000	0.000	0.000	0.000	0.085	0.056	0.099	0.120	4.956	0.076	0.261	316	2384	100	208	2447	2655	348	6270	6618	Error	Error	-3.556	208	2447	348	6270	493965	2657627	0.062	2.954	0	0	0
1	6	19	"A111"	"A111"	14740	14245	100	1581	1752	770	43	1243	1243	1311	523	39	39	22	0	5576	9236	7356	79	2208	2208	2289	890	38	79	66	0	0.000	0.000	0.000	0.000	0.000	0.000	0.000	0.000	0.000	0.000	0.000	0.000	0.000	0.000	0.100	0.072	0.097	0.111	3.378	0.073	0.263	316	2384	100	338	3368	3706	509	7028	7537	Error	Error	-3.317	338	3368	509	7028	553607	2918521	0.843	7.806	0	0	0
1	7	19	"A112"	"A112"	15040	14245	100	1525	1579	582	36	1260	1260	1341	786	58	18	2	0	6361	7154	4803	67	2194	2194	2300	846	36	68	66	0	0.000	0.000	0.000	0.000	0.000	0.000	0.000	0.000	0.000	0.000	0.000	0.000	0.000	0.000	0.064	0.064	0.103	0.131	5.219	0.083	0.114	316	2384	100	265	4167	4432	319	4960	5279	Error	Error	-3.975	265	4167	319	4960	499012	2260587	0.303	5.738	0	0	0
1	8	19	"A112"	"A112"	15340	14245	100	1650	1817	969	53	1234	1234	1284	586	45	42	17	0	10173	11111	6145	55	2214	2214	2293	775	33	92	88	0	0.000	0.000	0.000	0.000	0.000	0.000	0.000	0.000	0.000	0.000	0.000	0.000	0.000	0.000	0.052	0.066	0.068	0.073	3.781	0.072	0.186	316	2384	100	416	7959	8375	583	8897	9480	Error	Error	-4.258	416	7959	583	8897	574050	3511081	0.910	11.378	0	0	0
1	9	19	"A112"	"A112"	15635	14240	100	1565	1665	1043	62	1281	1281	1366	693	50	27	4	0	5340	7206	4963	68	2270	2270	2407	983	40	77	64	0	0.000	0.000	0.000	0.000	0.000	0.000	0.000	0.000	0.000	0.000	0.000	0.000	0.000	0.000	0.093	0.078	0.105	0.139	5.081	0.109	0.181	316	2384	100	284	3070	3354	384	4936	5320	Error	Error	-3.434	284	3070	384	4936	526166	2276938	0.431	4.882	0	0	0
1	10	19	"A113"	"A113"	15935	14240	100	1450	1538	656	42	1253	1253	1332	882	66	13	2	0	4488	6265	4865	77	2286	2286	2394	1065	44	62	50	0	0.000	0.000	0.000	0.000	0.000	0.000	0.000	0.000	0.000	0.000	0.000	0.000	0.000	0.000	0.089	0.072	0.142	0.159	5.531	0.140	0.177	316	2384	100	197	2202	2399	285	3979	4264	Error	Error	-3.483	197	2202	285	3979	486069	1979828	0.234	3.635	0	0	0
1	11	19	"A113"	"A113"	16235	14240	100	1593	1693	689	40	1275	1275	1349	738	54	27	10	0	6209	8352	6308	75	2308	2308	2406	895	37	77	65	0	0.000	0.000	0.000	0.000	0.000	0.000	0.000	0.000	0.000	0.000	0.000	0.000	0.000	0.000	0.082	0.069	0.110	0.124	4.682	0.082	0.184	316	2384	100	318	3901	4219	418	6044	6462	Error	Error	-3.617	318	3901	418	6044	534969	2639231	0.466	6.644	0	0	0
1	12	19	"A113"	"A113"	16535	14240	100	1706	1790	861	48	1351	1351	1501	1658	110	6	0	0	5308	8574	6931	80	2416	2416	2611	1691	64	63	45	0	0.000	0.000	0.000	0.000	0.000	0.000	0.000	0.000	0.000	0.000	0.000	0.000	0.000	0.000	0.123	0.071	0.107	0.142	5.339	0.102	0.189	316	2384	100	355	2892	3247	439	6158	6597	Error	Error	-3.026	355	2892	439	6158	565745	2709458	0.174	3.526	0	0	0
1	13	19	"A114"	"A114"	16835	14240	100	1779	1961	1084	55	1350	1350	1425	728	51	38	12	0	10345	9881	5906	59	2481	2481	2587	972	37	74	67	0	0.000	0.000	0.000	0.000	0.000	0.000	0.000	0.000	0.000	0.000	0.000	0.000	0.000	0.000	0.055	0.083	0.095	0.116	4.236	0.079	0.221	316	2384	100	429	7864	8293	611	7400	8011	Error	Error	-4.196	429	7864	611	7400	619528	3122450	0.736	7.504	0	0	0
1	14	19	"A114"	"A114"	17135	14240	100	1981	2080	964	46	1465	1465	1536	823	53	32	7	0	8157	9629	5902	61	2565	2565	2696	1017	37	83	76	0	0.000	0.000	0.000	0.000	0.000	0.000	0.000	0.000	0.000	0.000	0.000	0.000	0.000	0.000	0.092	0.087	0.099	0.118	4.190	0.091	0.215	316	2384	100	516	5592	6108	615	7064	7679	Error	Error	-3.438	516	5592	615	7064	657269	3042767	0.661	6.817	0	0	0
1	15	19	"A114"	"A114"	17435	14240	100	1887	1971	674	34	1463	1463	1572	1217	77	12	1	0	8893	9717	5306	54	2587	2587	2717	1254	46	80	76	0	0.000	0.000	0.000	0.000	0.000	0.000	0.000	0.000	0.000	0.000	0.000	0.000	0.000	0.000	0.067	0.071	0.090	0.089	3.761	0.078	0.177	316	2384	100	424	6306	6730	508	7130	7638	Error	Error	-3.895	424	6306	508	7130	622819	3070592	0.328	5.582	0	0	0
1	16	19	"A115"	"A115"	17735	14235	100	1665	1783	997	55	1491	1491	1569	671	42	22	3	0	3824	5125	3452	67	2661	2661	2745	786	28	56	43	0	0.000	0.000	0.000	0.000	0.000	0.000	0.000	0.000	0.000	0.000	0.000	0.000	0.000	0.000	0.150	0.119	0.298	0.321	5.493	0.129	0.118	316	2384	100	174	1163	1337	292	2464	2756	Error	Error	-2.741	174	1163	292	2464	563520	1619524	0.319	3.028	0	0	0
1	17	19	"A115"	"A115"	18035	14235	100	1868	1973	765	38	1619	1619	1740	1206	69	6	0	0	4258	6710	4932	73	2799	2799	2922	1132	38	56	40	0	0.000	0.000	0.000	0.000	0.000	0.000	0.000	0.000	0.000	0.000	0.000	0.000	0.000	0.000	0.171	0.091	0.178	0.205	4.509	0.133	0.145	316	2384	100	249	1459	1708	354	3911	4265	Error	Error	-2.551	249	1459	354	3911	623417	2120319	0.193	3.346	0	0	0
1	18	19	"A115"	"A115"	18335	14235	100	1889	2033	1091	53	1622	1622	1708	1004	58	16	3	0	4750	6560	4529	69	2881	2881	2969	919	30	65	50	0	0.000	0.000	0.000	0.000	0.000	0.000	0.000	0.000	0.000	0.000	0.000	0.000	0.000	0.000	0.143	0.112	0.159	0.199	5.767	0.127	0.168	316	2384	100	267	1869	2136	411	3679	4090	Error	Error	-2.807	267	1869	411	3679	642287	2073037	0.324	3.908	0	0	0
1	1	20	"A116"	"A116"	13245	14550	100	2188	2641	1556	58	1287	1287	1344	552	41	61	44	0	10164	9780	5764	58	2112	2112	2192	786	35	75	70	0	0.000	0.000	0.000	0.000	0.000	0.000	0.000	0.000	0.000	0.000	0.000	0.000	0.000	0.000	0.112	0.177	0.176	0.220	4.315	0.203	0.576	316	2384	100	901	8052	8953	1354	7668	9022	Error	Error	-3.160	901	8052	1354	7668	834424	3090460	2.350	9.654	0	0	0
1	2	20	"A116"	"A116"	13545	14550	100	1948	2594	1796	69	1261	1261	1346	643	47	50	36	0	8002	9506	6007	63	2133	2133	2271	1163	51	79	74	0	0.000	0.000	0.000	0.000	0.000	0.000	0.000	0.000	0.000	0.000	0.000	0.000	0.000	0.000	0.117	0.181	0.165	0.193	3.554	0.223	0.524	316	2384	100	687	5869	6556	1333	7373	8706	Error	Error	-3.095	687	5869	1333	7373	819631	3003765	1.941	6.221	0	0	0
1	3	20	"A116"	"A116"	13845	14550	100	2121	2854	1805	63	1247	1247	1300	540	41	63	46	0	9735	11063	6010	54	2137	2137	2248	1454	64	89	82	0	0.000	0.000	0.000	0.000	0.000	0.000	0.000	0.000	0.000	0.000	0.000	0.000	0.000	0.000	0.115	0.180	0.149	0.143	2.700	0.192	0.510	316	2384	100	874	7598	8472	1607	8926	10533	Error	Error	-3.120	874	7598	1607	8926	901758	3495958	2.878	6.063	0	0	0
1	4	20	"A117"	"A117"	14145	14545	100	1330	1386	475	34	1234	1234	1285	578	44	19	2	0	2928	3581	1875	52	2124	2124	2166	511	23	59	43	0	0.000	0.000	0.000	0.000	0.000	0.000	0.000	0.000	0.000	0.000	0.000	0.000	0.000	0.000	0.119	0.104	0.305	0.357	5.279	0.215	0.103	316	2384	100	96	804	900	152	1457	1609	Error	Error	-3.066	96	804	152	1457	438128	1131524	0.175	2.769	0	0	0
1	5	20	"A117"	"A117"	14445	14545	100	1321	1385	458	33	1255	1255	1304	620	47	14	0	0	3064	3751	1898	50	2153	2153	2195	674	30	60	38	0	0.000	0.000	0.000	0.000	0.000	0.000	0.000	0.000	0.000	0.000	0.000	0.000	0.000	0.000	0.072	0.081	0.232	0.266	4.474	0.186	0.103	316	2384	100	66	911	977	130	1598	1728	Error	Error	-3.787	66	911	130	1598	437526	1185428	0.131	2.309	0	0	0
1	6	20	"A117"	"A117"	14745	14545	100	1540	1588	695	43	1362	1362	1521	1070	70	6	0	0	3397	4198	2183	52	2252	2252	2360	1043	44	54	28	0	0.000	0.000	0.000	0.000	0.000	0.000	0.000	0.000	0.000	0.000	0.000	0.000	0.000	0.000	0.155	0.116	0.248	0.244	5.350	0.376	0.161	316	2384	100	178	1145	1323	226	1946	2172	Error	Error	-2.685	178	1145	226	1946	501753	1326574	0.063	1.762	0	0	0
1	7	20	"A118"	"A118"	15045	14545	100	1451	1588	732	46	1279	1279	1344	632	47	24	7	0	4154	6274	5036	80	2231	2231	2290	669	29	68	58	0	0.000	0.000	0.000	0.000	0.000	0.000	0.000	0.000	0.000	0.000	0.000	0.000	0.000	0.000	0.089	0.076	0.144	0.166	4.993	0.085	0.184	316	2384	100	172	1923	2095	309	4043	4352	Error	Error	-3.483	172	1923	309	4043	501942	1982653	0.386	5.955	0	0	0
1	8	20	"A118"	"A118"	15345	14545	100	1502	1578	560	35	1230	1230	1299	528	40	31	13	0	4882	7495	6127	81	2226	2226	2311	768	33	77	68	0	0.000	0.000	0.000	0.000	0.000	0.000	0.000	0.000	0.000	0.000	0.000	0.000	0.000	0.000	0.102	0.066	0.108	0.133	4.849	0.061	0.201	316	2384	100	272	2656	2928	348	5269	5617	Error	Error	-3.288	272	2656	348	5269	498660	2368471	0.528	6.750	0	0	0
1	9	20	"A118"	"A118"	15640	14545	100	1531	1681	761	45	1297	1297	1368	670	48	23	8	0	5161	7647	5846	76	2296	2296	2354	770	32	82	69	0	0.000	0.000	0.000	0.000	0.000	0.000	0.000	0.000	0.000	0.000	0.000	0.000	0.000	0.000	0.082	0.072	0.095	0.106	4.720	0.099	0.201	316	2384	100	234	2865	3099	384	5351	5735	Error	Error	-3.614	234	2865	384	5351	531339	2416413	0.467	6.874	0	0	0
1	10	20	"A119"	"A119"	15940	14540	100	1506	1603	645	40	1266	1266	1351	718	53	22	6	0	3880	6468	4895	75	2301	2301	2361	729	30	67	51	0	0.000	0.000	0.000	0.000	0.000	0.000	0.000	0.000	0.000	0.000	0.000	0.000	0.000	0.000	0.152	0.081	0.127	0.158	4.737	0.105	0.101	316	2384	100	240	1579	1819	337	4167	4504	Error	Error	-2.718	240	1579	337	4167	506603	2044043	0.351	5.634	0	0	0
1	11	20	"A119"	"A119"	16240	14540	100	1572	1698	858	50	1304	1304	1405	903	64	18	2	0	4524	7134	5212	73	2365	2365	2430	700	28	70	57	0	0.000	0.000	0.000	0.000	0.000	0.000	0.000	0.000	0.000	0.000	0.000	0.000	0.000	0.000	0.124	0.083	0.109	0.153	4.888	0.105	0.195	316	2384	100	268	2159	2427	394	4769	5163	Error	Error	-3.010	268	2159	394	4769	536578	2254243	0.324	6.720	0	0	0
1	12	20	"A119"	"A119"	16540	14540	100	1664	1754	640	36	1355	1355	1438	818	56	24	3	0	5634	7776	5441	69	2417	2417	2486	702	28	78	67	0	0.000	0.000	0.000	0.000	0.000	0.000	0.000	0.000	0.000	0.000	0.000	0.000	0.000	0.000	0.096	0.074	0.118	0.139	4.139	0.103	0.120	316	2384	100	309	3217	3526	399	5359	5758	Error	Error	-3.380	309	3217	399	5359	554162	2457078	0.386	7.536	0	0	0
1	13	20	"A120"	"A120"	16840	14540	100	1506	1579	628	39	1391	1391	1468	848	57	12	0	0	3641	4871	3216	66	2467	2467	2515	775	30	61	42	0	0.000	0.000	0.000	0.000	0.000	0.000	0.000	0.000	0.000	0.000	0.000	0.000	0.000	0.000	0.098	0.078	0.234	0.275	4.849	0.161	0.134	316	2384	100	115	1174	1289	188	2404	2592	Error	Error	-3.352	115	1174	188	2404	498928	1539266	0.131	3.040	0	0	0
1	14	20	"A120"	"A120"	17140	14540	100	1557	1700	987	58	1476	1476	1590	1220	76	5	1	0	3726	5347	3282	61	2560	2560	2646	1035	39	51	39	0	0.000	0.000	0.000	0.000	0.000	0.000	0.000	0.000	0.000	0.000	0.000	0.000	0.000	0.000	0.069	0.080	0.209	0.274	6.374	0.162	0.126	316	2384	100	81	1166	1247	224	2787	3011	Error	Error	-3.848	81	1166	224	2787	537062	1689650	0.090	2.610	0	0	0
1	15	20	"A120"	"A120"	17440	14540	100	1648	1722	928	53	1502	1502	1580	677	42	16	2	0	3423	4814	2934	60	2605	2605	2661	580	21	57	42	0	0.000	0.000	0.000	0.000	0.000	0.000	0.000	0.000	0.000	0.000	0.000	0.000	0.000	0.000	0.178	0.100	0.285	0.299	5.596	0.225	0.207	316	2384	100	146	818	964	220	2209	2429	Error	Error	-2.486	146	818	220	2209	544065	1521127	0.210	3.712	0	0	0
1	16	20	"A121"	"A121"	17740	14535	100	1821	1986	1014	51	1546	1546	1695	1766	104	5	0	0	5308	8307	6295	75	2699	2699	2845	1671	58	62	43	0	0.000	0.000	0.000	0.000	0.000	0.000	0.000	0.000	0.000	0.000	0.000	0.000	0.000	0.000	0.105	0.078	0.114	0.137	4.606	0.095	0.195	316	2384	100	275	2609	2884	440	5608	6048	Error	Error	-3.246	275	2609	440	5608	627473	2625161	0.165	3.269	0	0	0
1	17	20	"A121"	"A121"	18040	14535	100	1894	2040	705	34	1627	1627	1730	845	48	21	5	0	4936	8193	6793	82	2843	2843	2995	1152	38	69	46	0	0.000	0.000	0.000	0.000	0.000	0.000	0.000	0.000	0.000	0.000	0.000	0.000	0.000	0.000	0.128	0.077	0.125	0.158	4.798	0.102	0.184	316	2384	100	267	2093	2360	413	5350	5763	Error	Error	-2.971	267	2093	413	5350	644562	2588897	0.367	4.512	0	0	0
1	18	20	"A121"	"A121"	18340	14535	100	2020	2167	985	45	1711	1711	1802	999	55	21	4	0	5253	8289	6184	74	2957	2957	3084	1036	33	76	54	0	0.000	0.000	0.000	0.000	0.000	0.000	0.000	0.000	0.000	0.000	0.000	0.000	0.000	0.000	0.135	0.086	0.138	0.163	3.558	0.089	0.216	316	2384	100	309	2296	2605	456	5332	5788	Error	Error	-2.893	309	2296	456	5332	684637	2619371	0.365	5.024	0	0	0
1	1	21	"Blank"	"Blank"	13250	14850	100	1278	1296	430	33	1290	1290	1339	514	38	12	1	0	2070	2066	296	14	2119	2119	2140	392	18	6	0	0	0.000	0.000	0.000	0.000	0.000	0.000	0.000	0.000	0.000	0.000	0.000	0.000	0.000	0.000	0.245	-0.113	1.393	1.434	5.152	1.237	0.209	316	2384	100	-12	-49	-61	6	-53	-47	Error	Error	-2.030	-12	-49	6	-53	409519	652789	-0.084	-0.189	0	0	0
1	2	21	"Blank"	"Blank"	13550	14850	100	1293	1331	460	34	1295	1295	1346	506	37	15	4	0	2124	2153	416	19	2141	2141	2180	610	27	3	0	0	0.000	0.000	0.000	0.000	0.000	0.000	0.000	0.000	0.000	0.000	0.000	0.000	0.000	0.000	0.118	3.000	1.315	1.397	4.065	4.193	0.027	316	2384	100	-2	-17	-19	36	12	48	Error	Error	-3.087	-2	-17	36	12	420577	680229	-0.030	-0.044	0	0	0
1	3	21	"Blank"	"Blank"	13850	14850	100	1285	1369	463	33	1300	1300	1348	483	35	19	3	0	2142	2234	815	36	2155	2155	2186	426	19	11	4	0	0.000	0.000	0.000	0.000	0.000	0.000	0.000	0.000	0.000	0.000	0.000	0.000	0.000	0.000	1.154	0.873	1.266	1.333	4.764	0.683	0.057	316	2384	100	-15	-13	-28	69	79	148	Error	Error	0.206	-15	-13	69	79	432749	706085	0.043	0.113	0	0	0
1	4	21	"Blank"	"Blank"	14150	14845	100	1285	1386	1275	91	1302	1302	1365	702	51	7	0	0	2175	2238	745	33	2161	2161	2185	514	23	5	0	0	0.000	0.000	0.000	0.000	0.000	0.000	0.000	0.000	0.000	0.000	0.000	0.000	0.000	0.000	-1.214	1.091	1.478	1.576	4.698	1.598	0.587	316	2384	100	-17	14	-3	84	77	161	Error	Error	Error	-17	14	84	77	438127	707215	0.030	0.103	0	0	0
1	5	21	"Blank"	"Blank"	14450	14845	100	1277	1350	533	39	1314	1314	1362	504	37	14	2	0	2161	2173	327	15	2195	2195	2232	505	22	6	0	0	0.000	0.000	0.000	0.000	0.000	0.000	0.000	0.000	0.000	0.000	0.000	0.000	0.000	0.000	1.088	-1.636	1.424	1.177	4.587	7.851	0.008	316	2384	100	-37	-34	-71	36	-22	14	Error	Error	0.122	-37	-34	36	-22	426515	686584	-0.024	-0.117	0	0	0
1	6	21	"Blank"	"Blank"	14750	14845	100	1260	1352	473	34	1322	1322	1391	649	46	12	0	0	2258	2253	323	14	2236	2236	2282	679	29	1	0	0	0.000	0.000	0.000	0.000	0.000	0.000	0.000	0.000	0.000	0.000	0.000	0.000	0.000	0.000	-2.818	1.765	1.567	1.576	4.829	1.078	0.307	316	2384	100	-62	22	-40	30	17	47	Error	Error	Error	-62	22	30	17	427244	711984	-0.060	-0.043	0	0	0
1	7	21	"Blank"	"Blank"	15050	14845	100	1232	1340	592	44	1327	1327	1377	516	37	13	1	0	2220	2263	462	20	2246	2246	2275	754	33	2	0	0	0.000	0.000	0.000	0.000	0.000	0.000	0.000	0.000	0.000	0.000	0.000	0.000	0.000	0.000	3.654	0.765	1.512	1.499	4.031	1.204	0.185	316	2384	100	-95	-26	-121	13	17	30	Error	Error	1.869	-95	-26	13	17	423583	715187	-0.072	-0.016	0	0	0
1	8	21	"Blank"	"Blank"	15345	14845	100	1308	1392	543	39	1342	1342	1397	592	42	12	1	0	2275	2314	418	18	2295	2295	2315	418	18	8	2	0	0.000	0.000	0.000	0.000	0.000	0.000	0.000	0.000	0.000	0.000	0.000	0.000	0.000	0.000	1.700	2.632	1.579	1.608	4.918	4.597	0.025	316	2384	100	-34	-20	-54	50	19	69	Error	Error	0.766	-34	-20	50	19	440018	731195	-0.008	-0.002	0	0	0
1	9	21	"Blank"	"Blank"	15645	14845	100	1349	1397	476	34	1364	1364	1445	742	51	8	0	0	2331	2330	310	13	2328	2328	2388	635	26	2	0	0	0.000	0.000	0.000	0.000	0.000	0.000	0.000	0.000	0.000	0.000	0.000	0.000	0.000	0.000	-5.000	16.500	1.562	1.447	6.182	1.205	0.407	316	2384	100	-15	3	-12	33	2	35	Error	Error	Error	-15	3	33	2	441294	736368	-0.065	-0.091	0	0	0
1	10	21	"Blank"	"Blank"	15945	14845	100	1417	1432	497	34	1392	1392	1459	768	52	6	0	0	2357	2369	308	13	2382	2382	2426	724	29	0	0	0	0.000	0.000	0.000	0.000	0.000	0.000	0.000	0.000	0.000	0.000	0.000	0.000	0.000	0.000	-1.000	-3.077	1.355	1.325	4.010	0.965	0.517	316	2384	100	25	-25	0	40	-13	27	Error	Error	Error	25	-25	40	-13	452564	748516	-0.035	-0.079	0	0	0
1	11	21	"Blank"	"Blank"	16245	14840	100	1434	1474	664	45	1420	1420	1504	909	60	4	0	0	2361	2432	630	25	2420	2420	2478	672	27	3	0	0	0.000	0.000	0.000	0.000	0.000	0.000	0.000	0.000	0.000	0.000	0.000	0.000	0.000	0.000	-0.237	4.500	1.518	1.516	4.400	0.774	0.064	316	2384	100	14	-59	-45	54	12	66	Error	Error	Error	14	-59	54	12	465765	768603	-0.033	-0.068	0	0	0
1	12	21	"Blank"	"Blank"	16545	14840	100	1545	1580	521	32	1458	1458	1548	1006	64	4	0	0	2539	2550	374	14	2495	2495	2556	941	36	1	0	0	0.000	0.000	0.000	0.000	0.000	0.000	0.000	0.000	0.000	0.000	0.000	0.000	0.000	0.000	1.977	2.218	1.588	1.780	3.875	1.140	0.474	316	2384	100	87	44	131	122	55	177	Error	Error	0.984	87	44	122	55	499408	805838	0.032	-0.006	0	0	0
1	13	21	"Blank"	"Blank"	16845	14840	100	1478	1524	480	31	1480	1480	1588	1021	64	3	0	0	2523	2536	331	13	2552	2552	2626	797	30	0	0	0	0.000	0.000	0.000	0.000	0.000	0.000	0.000	0.000	0.000	0.000	0.000	0.000	0.000	0.000	0.069	-2.750	1.462	1.392	4.482	1.262	0.364	316	2384	100	-2	-29	-31	44	-16	28	Error	Error	-3.858	-2	-29	44	-16	481715	801361	-0.063	-0.113	0	0	0
1	14	21	"Blank"	"Blank"	17145	14840	100	1550	1593	564	35	1504	1504	1625	1205	74	3	0	0	2569	2593	363	13	2608	2608	2688	967	35	0	0	0	0.000	0.000	0.000	0.000	0.000	0.000	0.000	0.000	0.000	0.000	0.000	0.000	0.000	0.000	-1.179	-5.933	1.290	1.366	4.161	1.418	0.212	316	2384	100	46	-39	7	89	-15	74	Error	Error	Error	46	-39	89	-15	503247	819329	-0.027	-0.098	0	0	0
1	15	21	"Blank"	"Blank"	17445	14840	100	1494	1552	512	32	1537	1537	1637	943	57	4	0	0	2659	2662	333	12	2683	2683	2746	737	26	1	0	0	0.000	0.000	0.000	0.000	0.000	0.000	0.000	0.000	0.000	0.000	0.000	0.000	0.000	0.000	1.792	-0.714	1.835	1.922	5.647	0.559	0.150	316	2384	100	-43	-24	-67	15	-21	-6	Error	Error	0.841	-43	-24	15	-21	490531	841232	-0.090	-0.114	0	0	0
1	16	21	"Blank"	"Blank"	17745	14840	100	1583	1663	502	30	1621	1621	1773	1711	96	0	0	0	2728	2760	364	13	2771	2771	2846	969	34	0	0	0	0.000	0.000	0.000	0.000	0.000	0.000	0.000	0.000	0.000	0.000	0.000	0.000	0.000	0.000	0.884	-3.818	1.195	1.259	4.788	1.901	0.172	316	2384	100	-38	-43	-81	42	-11	31	Error	Error	-0.178	-38	-43	42	-11	525502	872301	-0.064	-0.089	0	0	0
1	17	21	"Blank"	"Blank"	18045	14835	100	1718	1733	534	30	1686	1686	1782	1051	58	3	0	0	2838	2854	325	11	2857	2857	2923	921	31	0	0	0	0.000	0.000	0.000	0.000	0.000	0.000	0.000	0.000	0.000	0.000	0.000	0.000	0.000	0.000	-1.684	-15.667	1.744	1.757	3.784	1.038	0.489	316	2384	100	32	-19	13	47	-3	44	Error	Error	Error	32	-19	47	-3	547487	901774	-0.047	-0.075	0	0	0
1	18	21	"Blank"	"Blank"	18345	14835	100	1750	1914	1607	83	1780	1780	1893	1255	66	4	1	0	3020	3111	1120	36	3063	3063	3118	1123	36	1	0	0	0.000	0.000	0.000	0.000	0.000	0.000	0.000	0.000	0.000	0.000	0.000	0.000	0.000	0.000	0.698	2.792	1.498	1.333	4.911	1.623	0.500	316	2384	100	-30	-43	-73	134	48	182	Error	Error	-0.519	-30	-43	134	48	604763	983203	0.017	-0.006	0	0	0
