# Supplementary material for: Application of hybridization control probe to increase accuracy on ligation detection or minisequencing diagnostic microarrays
Source: BMC Res Notes. 2009 Dec 14;2:249. doi: 10.1186/1756-0500-2-249 (PMC2799435; doi:10.1186/1756-0500-2-249)
Supplement: Additional file 3 — Gpr_files. Zip-compressed file containing raw microarray data in GenePix results format (.gpr) and GAL (GenePix Array List) files. [file 1756-0500-2-249-S3.ZIP › gpr_files/slide7/lasi7_5-16.gpr]

ATF	1.0
30	76    
"Type=GenePix Results 3"
"DateTime=2009/05/14 13:52:28"
"Settings=C:\Axon\Data\HPV\130509\lasi7.gps"
"GalFile=C:\Axon\Data\HPV\ArrayIt_032009_InstiBioGalfile.gal"
"ArrayOfArrays=5-16"
"PixelSize=5"
"Wavelengths=532	488"
"ImageFiles=C:\Axon\Data\HPV\130509\lasi7.tif 2	C:\Axon\Data\HPV\130509\lasi7.tif 3"
"NormalizationMethod=None"
"NormalizationFactors=1	1"
"JpegImage="
"StdDev=Type 1"
"RatioFormulations=W1/W3 (#1/532)	W1/W4 (#1/488)	W3/W4 (532/488)"
"FeatureType=Circular"
"Barcode="
"BackgroundSubtraction=LocalFeature"
"ImageOrigin=0, 0"
"JpegOrigin=3780, 0"
"Creator=GenePix Pro 6.1.0.2"
"Scanner=GenePix 4200A 01 Autoloader [2]"
"FocusPosition=0"
"Temperature=23.4375"
"LinesAveraged=2"
"Comment="
"PMTGain=630	530"
"ScanPower=100	100"
"LaserPower=2.73438	2.5592"
"Filters=Standard Green	Standard Blue"
"ScanRegion=720,0,3832,13800"
"Supplier="
"Block"	"Column"	"Row"	"Name"	"ID"	"X"	"Y"	"Dia."	"F532 Median"	"F532 Mean"	"F532 SD"	"F532 CV"	"B532"	"B532 Median"	"B532 Mean"	"B532 SD"	"B532 CV"	"% > B532+1SD"	"% > B532+2SD"	"F532 % Sat."	"F488 Median"	"F488 Mean"	"F488 SD"	"F488 CV"	"B488"	"B488 Median"	"B488 Mean"	"B488 SD"	"B488 CV"	"% > B488+1SD"	"% > B488+2SD"	"F488 % Sat."	"Ratio of Medians (#1/532)"	"Ratio of Means (#1/532)"	"Median of Ratios (#1/532)"	"Mean of Ratios (#1/532)"	"Ratios SD (#1/532)"	"Rgn Ratio (#1/532)"	"Rgn R2 (#1/532)"	"Ratio of Medians (#1/488)"	"Ratio of Means (#1/488)"	"Median of Ratios (#1/488)"	"Mean of Ratios (#1/488)"	"Ratios SD (#1/488)"	"Rgn Ratio (#1/488)"	"Rgn R2 (#1/488)"	"Ratio of Medians (532/488)"	"Ratio of Means (532/488)"	"Median of Ratios (532/488)"	"Mean of Ratios (532/488)"	"Ratios SD (532/488)"	"Rgn Ratio (532/488)"	"Rgn R2 (532/488)"	"F Pixels"	"B Pixels"	"Circularity"	"Sum of Medians (#1/532)"	"Sum of Medians (#1/488)"	"Sum of Medians (532/488)"	"Sum of Means (#1/532)"	"Sum of Means (#1/488)"	"Sum of Means (532/488)"	"Log Ratio (#1/532)"	"Log Ratio (#1/488)"	"Log Ratio (532/488)"	"F532 Median - B532"	"F488 Median - B488"	"F532 Mean - B532"	"F488 Mean - B488"	"F532 Total Intensity"	"F488 Total Intensity"	"SNR 532"	"SNR 488"	"Flags"	"Normalize"	"Autoflag"
1	1	1	"A1"	"A1"	4235	17785	100	1492	1638	801	48	1049	1049	1088	417	38	51	36	0	11986	12911	10186	78	1709	1709	2010	1966	97	60	57	0	0.000	0.000	0.000	0.000	0.000	0.000	0.000	0.000	0.000	0.000	0.000	0.000	0.000	0.000	0.043	0.053	0.064	0.099	5.793	0.056	0.486	316	2384	100	443	10277	10720	589	11202	11791	Error	Error	-4.536	443	10277	589	11202	517720	4079898	1.319	5.545	0	0	0
1	2	1	"A1"	"A1"	4530	17780	100	1414	1577	755	47	1022	1022	1122	765	68	34	12	0	8673	12948	10858	83	1696	1696	2592	3996	154	58	47	0	0.000	0.000	0.000	0.000	0.000	0.000	0.000	0.000	0.000	0.000	0.000	0.000	0.000	0.000	0.056	0.049	0.065	0.099	5.516	0.052	0.199	316	2384	100	392	6977	7369	555	11252	11807	Error	Error	-4.154	392	6977	555	11252	498343	4091652	0.595	2.592	0	0	0
1	3	1	"A1"	"A1"	4830	17780	100	1455	1621	770	47	1004	1004	1071	512	47	47	29	0	10426	13438	10856	80	1716	1716	2608	3950	151	60	52	0	0.000	0.000	0.000	0.000	0.000	0.000	0.000	0.000	0.000	0.000	0.000	0.000	0.000	0.000	0.052	0.053	0.064	0.096	5.180	0.053	0.456	316	2384	100	451	8710	9161	617	11722	12339	Error	Error	-4.271	451	8710	617	11722	512384	4246390	1.074	2.742	0	0	0
1	4	1	"A2"	"A2"	5130	17780	100	1499	1587	703	44	1032	1032	1098	542	49	46	23	0	7159	10660	9290	87	1754	1754	2169	2296	105	53	51	0	0.000	0.000	0.000	0.000	0.000	0.000	0.000	0.000	0.000	0.000	0.000	0.000	0.000	0.000	0.086	0.062	0.073	0.133	5.769	0.055	0.434	316	2384	100	467	5405	5872	555	8906	9461	Error	Error	-3.533	467	5405	555	8906	501490	3368566	0.902	3.698	0	0	0
1	5	1	"A2"	"A2"	5430	17780	100	1716	1745	669	38	1092	1092	1142	435	38	57	36	0	13877	13491	8966	66	1817	1817	2282	2371	103	68	66	0	0.000	0.000	0.000	0.000	0.000	0.000	0.000	0.000	0.000	0.000	0.000	0.000	0.000	0.000	0.052	0.056	0.059	0.071	4.301	0.052	0.421	316	2384	100	624	12060	12684	653	11674	12327	Error	Error	-4.273	624	12060	653	11674	551488	4263007	1.386	4.728	0	0	0
1	6	1	"A2"	"A2"	5730	17780	100	1716	1698	706	41	1103	1103	1161	465	40	55	32	0	11104	11397	8432	73	1835	1835	2443	2900	118	64	59	0	0.000	0.000	0.000	0.000	0.000	0.000	0.000	0.000	0.000	0.000	0.000	0.000	0.000	0.000	0.066	0.062	0.075	0.096	3.836	0.056	0.427	316	2384	100	613	9269	9882	595	9562	10157	Error	Error	-3.918	613	9269	595	9562	536663	3601491	1.155	3.088	0	0	0
1	7	1	"A3"	"A3"	6030	17780	100	1233	1315	734	55	1097	1097	1153	472	40	25	6	0	3672	5593	4372	78	1791	1791	2157	2016	93	49	41	0	0.000	0.000	0.000	0.000	0.000	0.000	0.000	0.000	0.000	0.000	0.000	0.000	0.000	0.000	0.072	0.057	0.111	0.164	7.051	0.062	0.147	316	2384	100	136	1881	2017	218	3802	4020	Error	Error	-3.790	136	1881	218	3802	415444	1767441	0.343	1.704	0	0	0
1	8	1	"A3"	"A3"	6330	17775	100	1318	1385	490	35	1160	1160	1203	443	36	27	9	0	5062	5966	4675	78	1864	1864	2384	2279	95	54	37	0	0.000	0.000	0.000	0.000	0.000	0.000	0.000	0.000	0.000	0.000	0.000	0.000	0.000	0.000	0.049	0.055	0.108	0.139	5.702	0.056	0.239	316	2384	100	158	3198	3356	225	4102	4327	Error	Error	-4.339	158	3198	225	4102	437601	1885381	0.411	1.572	0	0	0
1	9	1	"A3"	"A3"	6630	17775	100	1343	1432	560	39	1182	1182	1228	478	38	28	12	0	5467	6824	5600	82	1918	1918	2368	2010	84	56	47	0	0.000	0.000	0.000	0.000	0.000	0.000	0.000	0.000	0.000	0.000	0.000	0.000	0.000	0.000	0.045	0.051	0.087	0.116	5.421	0.053	0.172	316	2384	100	161	3549	3710	250	4906	5156	Error	Error	-4.462	161	3549	250	4906	452594	2156532	0.427	2.217	0	0	0
1	10	1	"A4"	"A4"	6930	17775	100	1299	1356	434	32	1186	1186	1327	2142	161	0	0	0	4487	4765	2886	60	1926	1926	2287	2321	101	50	33	0	0.000	0.000	0.000	0.000	0.000	0.000	0.000	0.000	0.000	0.000	0.000	0.000	0.000	0.000	0.044	0.060	0.144	0.203	6.621	0.682	0.361	316	2384	100	113	2561	2674	170	2839	3009	Error	Error	-4.502	113	2561	170	2839	428468	1505814	0.014	1.068	0	0	0
1	11	1	"A4"	"A4"	7230	17775	100	1414	1510	636	42	1222	1222	1259	446	35	36	14	0	7302	7727	5290	68	1954	1954	2413	2133	88	63	56	0	0.000	0.000	0.000	0.000	0.000	0.000	0.000	0.000	0.000	0.000	0.000	0.000	0.000	0.000	0.036	0.050	0.087	0.129	6.901	0.053	0.198	316	2384	100	192	5348	5540	288	5773	6061	Error	Error	-4.800	192	5348	288	5773	477189	2441800	0.563	2.491	0	0	0
1	12	1	"A4"	"A4"	7530	17775	100	1445	1506	490	32	1211	1211	1250	433	34	37	13	0	6872	6025	2948	48	1939	1939	2197	1352	61	69	68	0	0.000	0.000	0.000	0.000	0.000	0.000	0.000	0.000	0.000	0.000	0.000	0.000	0.000	0.000	0.047	0.072	0.106	0.127	5.005	0.059	0.136	316	2384	100	234	4933	5167	295	4086	4381	Error	Error	-4.398	234	4933	295	4086	475919	1903786	0.591	2.831	0	0	0
1	13	1	"A5"	"A5"	7830	17775	100	1372	1415	535	37	1270	1270	1337	797	59	11	1	0	2716	4705	3962	84	1980	1980	2102	835	39	49	35	0	0.000	0.000	0.000	0.000	0.000	0.000	0.000	0.000	0.000	0.000	0.000	0.000	0.000	0.000	0.139	0.053	0.215	0.279	7.253	0.055	0.080	316	2384	100	102	736	838	145	2725	2870	Error	Error	-2.851	102	736	145	2725	447190	1486640	0.098	3.117	0	0	0
1	14	1	"A5"	"A5"	8125	17770	100	1292	1355	463	34	1267	1267	1320	489	37	17	3	0	2542	3602	2713	75	2017	2017	2164	798	36	45	32	0	0.000	0.000	0.000	0.000	0.000	0.000	0.000	0.000	0.000	0.000	0.000	0.000	0.000	0.000	0.048	0.056	0.326	0.358	6.985	0.052	0.051	316	2384	100	25	525	550	88	1585	1673	Error	Error	-4.392	25	525	88	1585	428235	1138121	0.072	1.802	0	0	0
1	15	1	"A5"	"A5"	8425	17770	100	1466	1526	500	32	1352	1352	1393	452	32	24	8	0	2894	4489	3483	77	2092	2092	2181	541	24	52	46	0	0.000	0.000	0.000	0.000	0.000	0.000	0.000	0.000	0.000	0.000	0.000	0.000	0.000	0.000	0.142	0.073	0.183	0.242	5.488	0.068	0.085	316	2384	100	114	802	916	174	2397	2571	Error	Error	-2.815	114	802	174	2397	482128	1418448	0.294	4.266	0	0	0
1	16	1	"A6"	"A6"	8725	17770	100	1620	1647	531	32	1445	1445	1489	507	34	26	7	0	2592	4502	3431	76	2160	2160	2616	2231	85	33	24	0	0.000	0.000	0.000	0.000	0.000	0.000	0.000	0.000	0.000	0.000	0.000	0.000	0.000	0.000	0.405	0.086	0.321	0.366	6.388	0.055	0.143	316	2384	100	175	432	607	202	2342	2544	Error	Error	-1.304	175	432	202	2342	520543	1422734	0.312	0.845	0	0	0
1	17	1	"A6"	"A6"	9025	17770	100	1602	1694	558	32	1456	1456	1501	486	32	25	12	0	3061	5725	4387	76	2175	2175	2614	2184	83	44	35	0	0.000	0.000	0.000	0.000	0.000	0.000	0.000	0.000	0.000	0.000	0.000	0.000	0.000	0.000	0.165	0.067	0.140	0.223	7.376	0.060	0.203	316	2384	100	146	886	1032	238	3550	3788	Error	Error	-2.601	146	886	238	3550	535250	1808988	0.397	1.424	0	0	0
1	18	1	"A6"	"A6"	9325	17770	100	1741	1817	595	32	1492	1492	1514	465	30	36	16	0	3900	6078	4453	73	2215	2215	2610	1865	71	49	42	0	0.000	0.000	0.000	0.000	0.000	0.000	0.000	0.000	0.000	0.000	0.000	0.000	0.000	0.000	0.148	0.084	0.180	0.232	5.407	0.065	0.203	316	2384	100	249	1685	1934	325	3863	4188	Error	Error	-2.759	249	1685	325	3863	574257	1920666	0.652	1.860	0	0	0
1	1	2	"A7"	"A7"	4235	18085	100	1082	1176	631	53	977	977	1022	422	41	23	7	0	2128	3886	3306	85	1642	1642	1865	1383	74	36	28	0	0.000	0.000	0.000	0.000	0.000	0.000	0.000	0.000	0.000	0.000	0.000	0.000	0.000	0.000	0.216	0.089	0.183	0.265	6.526	0.047	0.062	316	2384	100	105	486	591	199	2244	2443	Error	Error	-2.211	105	486	199	2244	371717	1227949	0.365	1.461	0	0	0
1	2	2	"A7"	"A7"	4535	18080	100	1029	1069	438	40	969	969	1026	406	39	20	6	0	2177	3343	2662	79	1675	1675	2037	1684	82	30	18	0	0.000	0.000	0.000	0.000	0.000	0.000	0.000	0.000	0.000	0.000	0.000	0.000	0.000	0.000	0.120	0.060	0.269	0.304	6.569	0.061	0.135	316	2384	100	60	502	562	100	1668	1768	Error	Error	-3.065	60	502	100	1668	337790	1056407	0.106	0.776	0	0	0
1	3	2	"A7"	"A7"	4835	18080	100	1088	1161	446	38	995	995	1048	456	43	22	7	0	2484	3999	3403	85	1688	1688	2040	1690	82	37	24	0	0.000	0.000	0.000	0.000	0.000	0.000	0.000	0.000	0.000	0.000	0.000	0.000	0.000	0.000	0.117	0.072	0.174	0.216	5.272	0.062	0.166	316	2384	100	93	796	889	166	2311	2477	Error	Error	-3.097	93	796	166	2311	366841	1263635	0.248	1.159	0	0	0
1	4	2	"A8"	"A8"	5135	18080	100	1301	1405	630	44	984	984	1025	408	39	42	26	0	7422	8479	6907	81	1680	1680	1978	1711	86	56	55	0	0.000	0.000	0.000	0.000	0.000	0.000	0.000	0.000	0.000	0.000	0.000	0.000	0.000	0.000	0.055	0.062	0.086	0.132	5.156	0.059	0.345	316	2384	100	317	5742	6059	421	6799	7220	Error	Error	-4.179	317	5742	421	6799	443865	2679221	0.931	3.800	0	0	0
1	5	2	"A8"	"A8"	5435	18080	100	1428	1492	600	40	1000	1000	1062	434	40	49	25	0	10411	10604	6669	62	1707	1707	2275	3043	133	72	65	0	0.000	0.000	0.000	0.000	0.000	0.000	0.000	0.000	0.000	0.000	0.000	0.000	0.000	0.000	0.049	0.055	0.067	0.073	4.005	0.057	0.431	316	2384	100	428	8704	9132	492	8897	9389	Error	Error	-4.346	428	8704	492	8897	471562	3350719	0.991	2.737	0	0	0
1	6	2	"A8"	"A8"	5735	18080	100	1527	1568	655	41	1012	1012	1082	587	54	45	16	0	10385	10358	6498	62	1714	1714	2300	2777	120	74	64	0	0.000	0.000	0.000	0.000	0.000	0.000	0.000	0.000	0.000	0.000	0.000	0.000	0.000	0.000	0.059	0.064	0.075	0.097	4.041	0.069	0.310	316	2384	100	515	8671	9186	556	8644	9200	Error	Error	-4.074	515	8671	556	8644	495450	3273203	0.828	2.902	0	0	0
1	7	2	"A9"	"A9"	6035	18080	100	1300	1350	576	42	1024	1024	1258	2269	180	0	0	0	4930	6880	5762	83	1712	1712	2261	2921	129	52	38	0	0.000	0.000	0.000	0.000	0.000	0.000	0.000	0.000	0.000	0.000	0.000	0.000	0.000	0.000	0.086	0.063	0.104	0.167	5.814	0.063	0.272	316	2384	100	276	3218	3494	326	5168	5494	Error	Error	-3.543	276	3218	326	5168	426674	2174111	0.041	1.581	0	0	0
1	8	2	"A9"	"A9"	6335	18080	100	1330	1416	601	42	1036	1036	1084	441	40	41	20	0	7502	8054	6176	76	1735	1735	2270	2510	110	62	53	0	0.000	0.000	0.000	0.000	0.000	0.000	0.000	0.000	0.000	0.000	0.000	0.000	0.000	0.000	0.051	0.060	0.084	0.111	5.008	0.066	0.414	316	2384	100	294	5767	6061	380	6319	6699	Error	Error	-4.294	294	5767	380	6319	447382	2545109	0.753	2.304	0	0	0
1	9	2	"A9"	"A9"	6635	18075	100	1375	1457	642	44	1031	1031	1084	424	39	44	22	0	6501	8112	6567	80	1758	1758	2309	2406	104	59	49	0	0.000	0.000	0.000	0.000	0.000	0.000	0.000	0.000	0.000	0.000	0.000	0.000	0.000	0.000	0.073	0.067	0.092	0.115	4.898	0.066	0.381	316	2384	100	344	4743	5087	426	6354	6780	Error	Error	-3.785	344	4743	426	6354	460332	2563469	0.880	2.412	0	0	0
1	10	2	"A10"	"A10"	6935	18075	100	1269	1334	523	39	1139	1139	2064	5680	275	0	0	0	4009	5423	4121	75	1807	1807	2837	4504	158	36	14	0	0.000	0.000	0.000	0.000	0.000	0.000	0.000	0.000	0.000	0.000	0.000	0.000	0.000	0.000	0.059	0.054	0.127	0.191	6.892	0.729	0.388	316	2384	100	130	2202	2332	195	3616	3811	Error	Error	-4.082	130	2202	195	3616	421654	1713611	-0.129	0.574	0	0	0
1	11	2	"A10"	"A10"	7235	18075	100	1374	1449	619	42	1065	1065	1117	445	39	43	20	0	7562	8638	6788	78	1781	1781	2393	2854	119	62	50	0	0.000	0.000	0.000	0.000	0.000	0.000	0.000	0.000	0.000	0.000	0.000	0.000	0.000	0.000	0.053	0.056	0.080	0.121	5.189	0.065	0.438	316	2384	100	309	5781	6090	384	6857	7241	Error	Error	-4.226	309	5781	384	6857	457832	2729534	0.746	2.188	0	0	0
1	12	2	"A10"	"A10"	7535	18075	100	1407	1528	634	41	1062	1062	1114	452	40	46	21	0	8947	9505	6701	70	1793	1793	2522	3294	130	67	54	0	0.000	0.000	0.000	0.000	0.000	0.000	0.000	0.000	0.000	0.000	0.000	0.000	0.000	0.000	0.048	0.060	0.083	0.091	4.647	0.065	0.467	316	2384	100	345	7154	7499	466	7712	8178	Error	Error	-4.374	345	7154	466	7712	482720	3003591	0.916	2.120	0	0	0
1	13	2	"A11"	"A11"	7835	18075	100	1257	1369	559	40	1063	1063	1108	429	38	31	17	0	4409	6247	5361	85	1810	1810	2117	1968	92	52	42	0	0.000	0.000	0.000	0.000	0.000	0.000	0.000	0.000	0.000	0.000	0.000	0.000	0.000	0.000	0.075	0.069	0.116	0.184	5.666	0.061	0.307	316	2384	100	194	2599	2793	306	4437	4743	Error	Error	-3.744	194	2599	306	4437	432594	1974068	0.608	2.099	0	0	0
1	14	2	"A11"	"A11"	8130	18075	100	1271	1363	582	42	1118	1118	1160	450	38	30	13	0	5425	6923	6101	88	1865	1865	2341	2244	95	51	45	0	0.000	0.000	0.000	0.000	0.000	0.000	0.000	0.000	0.000	0.000	0.000	0.000	0.000	0.000	0.043	0.048	0.097	0.160	7.168	0.055	0.278	316	2384	100	153	3560	3713	245	5058	5303	Error	Error	-4.540	153	3560	245	5058	430792	2187542	0.451	2.042	0	0	0
1	15	2	"A11"	"A11"	8430	18070	100	1355	1446	603	41	1162	1162	1212	468	38	31	13	0	4036	6357	6080	95	1917	1917	2393	2276	95	49	34	0	0.000	0.000	0.000	0.000	0.000	0.000	0.000	0.000	0.000	0.000	0.000	0.000	0.000	0.000	0.091	0.064	0.115	0.184	6.386	0.062	0.333	316	2384	100	193	2119	2312	284	4440	4724	Error	Error	-3.457	193	2119	284	4440	457005	2008931	0.500	1.742	0	0	0
1	16	2	"A12"	"A12"	8730	18070	100	1417	1505	645	42	1195	1195	1260	608	48	27	9	0	3259	7346	7182	97	1932	1932	2378	2297	96	44	34	0	0.000	0.000	0.000	0.000	0.000	0.000	0.000	0.000	0.000	0.000	0.000	0.000	0.000	0.000	0.167	0.057	0.109	0.204	7.419	0.066	0.359	316	2384	100	222	1327	1549	310	5414	5724	Error	Error	-2.580	222	1327	310	5414	475577	2321479	0.403	2.163	0	0	0
1	17	2	"A12"	"A12"	9030	18070	100	1354	1503	647	43	1197	1197	1243	449	36	33	16	0	3419	7109	6648	93	1964	1964	2352	2208	93	45	36	0	0.000	0.000	0.000	0.000	0.000	0.000	0.000	0.000	0.000	0.000	0.000	0.000	0.000	0.000	0.108	0.059	0.106	0.169	6.875	0.058	0.283	316	2384	100	157	1455	1612	306	5145	5451	Error	Error	-3.212	157	1455	306	5145	474936	2246356	0.579	2.154	0	0	0
1	18	2	"A12"	"A12"	9330	18070	100	1484	1572	603	38	1271	1271	1304	436	33	35	15	0	3691	7418	6882	92	2004	2004	2369	2008	84	46	38	0	0.000	0.000	0.000	0.000	0.000	0.000	0.000	0.000	0.000	0.000	0.000	0.000	0.000	0.000	0.126	0.056	0.103	0.177	5.639	0.059	0.280	316	2384	100	213	1687	1900	301	5414	5715	Error	Error	-2.986	213	1687	301	5414	496831	2344197	0.615	2.514	0	0	0
1	1	3	"A13"	"A13"	4240	18385	100	1207	1259	488	38	978	978	1021	396	38	38	15	0	6588	6262	4270	68	1633	1633	1883	1471	78	60	56	0	0.000	0.000	0.000	0.000	0.000	0.000	0.000	0.000	0.000	0.000	0.000	0.000	0.000	0.000	0.046	0.061	0.098	0.139	6.077	0.059	0.217	316	2384	100	229	4955	5184	281	4629	4910	Error	Error	-4.435	229	4955	281	4629	397901	1978906	0.601	2.977	0	0	0
1	2	3	"A13"	"A13"	4540	18385	100	1286	1468	1666	113	994	994	1062	620	58	27	6	0	6113	6829	4502	65	1663	1663	2196	2564	116	63	44	0	0.000	0.000	0.000	0.000	0.000	0.000	0.000	0.000	0.000	0.000	0.000	0.000	0.000	0.000	0.066	0.092	0.095	0.135	5.106	0.078	0.133	316	2384	100	292	4450	4742	474	5166	5640	Error	Error	-3.930	292	4450	474	5166	463871	2157840	0.655	1.807	0	0	0
1	3	3	"A13"	"A13"	4840	18380	100	1258	1359	552	40	988	988	1050	437	41	38	17	0	6402	7487	5709	76	1661	1661	2160	2224	102	67	53	0	0.000	0.000	0.000	0.000	0.000	0.000	0.000	0.000	0.000	0.000	0.000	0.000	0.000	0.000	0.057	0.064	0.081	0.113	5.633	0.067	0.351	316	2384	100	270	4741	5011	371	5826	6197	Error	Error	-4.134	270	4741	371	5826	429396	2365835	0.707	2.395	0	0	0
1	4	3	"A14"	"A14"	5140	18380	100	1336	1452	611	42	991	991	1051	433	41	46	25	0	5505	9145	7929	86	1660	1660	2249	3066	136	51	48	0	0.000	0.000	0.000	0.000	0.000	0.000	0.000	0.000	0.000	0.000	0.000	0.000	0.000	0.000	0.090	0.062	0.078	0.124	5.802	0.053	0.412	316	2384	100	345	3845	4190	461	7485	7946	Error	Error	-3.478	345	3845	461	7485	458932	2889969	0.926	2.249	0	0	0
1	5	3	"A14"	"A14"	5440	18380	100	1465	1514	682	45	993	993	1053	442	41	51	29	0	11648	11717	8428	71	1679	1679	2485	3598	144	62	59	0	0.000	0.000	0.000	0.000	0.000	0.000	0.000	0.000	0.000	0.000	0.000	0.000	0.000	0.000	0.047	0.052	0.063	0.089	4.204	0.054	0.474	316	2384	100	472	9969	10441	521	10038	10559	Error	Error	-4.401	472	9969	521	10038	478282	3702559	1.043	2.566	0	0	0
1	6	3	"A14"	"A14"	5740	18380	100	1430	1506	631	41	996	996	1056	461	43	48	27	0	11854	11495	8807	76	1687	1687	2748	4209	153	58	54	0	0.000	0.000	0.000	0.000	0.000	0.000	0.000	0.000	0.000	0.000	0.000	0.000	0.000	0.000	0.043	0.052	0.066	0.104	5.062	0.053	0.500	316	2384	100	434	10167	10601	510	9808	10318	Error	Error	-4.550	434	10167	510	9808	475941	3632370	0.976	2.078	0	0	0
1	7	3	"A15"	"A15"	6040	18380	100	1181	1290	658	51	959	959	1009	405	40	37	17	0	5206	6398	5193	81	1654	1654	1989	1816	91	53	49	0	0.000	0.000	0.000	0.000	0.000	0.000	0.000	0.000	0.000	0.000	0.000	0.000	0.000	0.000	0.063	0.070	0.100	0.156	6.588	0.068	0.270	316	2384	100	222	3552	3774	331	4744	5075	Error	Error	-4.000	222	3552	331	4744	407746	2021768	0.694	2.428	0	0	0
1	8	3	"A15"	"A15"	6340	18380	100	1293	1399	620	44	993	993	1054	642	60	26	8	0	7513	8738	7219	82	1674	1674	2333	2947	126	60	49	0	0.000	0.000	0.000	0.000	0.000	0.000	0.000	0.000	0.000	0.000	0.000	0.000	0.000	0.000	0.051	0.057	0.071	0.091	4.432	0.053	0.363	316	2384	100	300	5839	6139	406	7064	7470	Error	Error	-4.283	300	5839	406	7064	442145	2761168	0.537	2.173	0	0	0
1	9	3	"A15"	"A15"	6640	18375	100	1256	1332	562	42	990	990	1049	451	42	37	14	0	7018	8190	6600	80	1690	1690	2351	2879	122	62	47	0	0.000	0.000	0.000	0.000	0.000	0.000	0.000	0.000	0.000	0.000	0.000	0.000	0.000	0.000	0.050	0.053	0.078	0.115	4.421	0.057	0.357	316	2384	100	266	5328	5594	342	6500	6842	Error	Error	-4.324	266	5328	342	6500	420979	2588106	0.627	2.028	0	0	0
1	10	3	"A16"	"A16"	6940	18375	100	1282	1304	477	36	989	989	1031	387	37	42	15	0	4355	5997	4795	79	1686	1686	2048	1928	94	51	43	0	0.000	0.000	0.000	0.000	0.000	0.000	0.000	0.000	0.000	0.000	0.000	0.000	0.000	0.000	0.110	0.073	0.118	0.187	6.343	0.060	0.271	316	2384	100	293	2669	2962	315	4311	4626	Error	Error	-3.187	293	2669	315	4311	411991	1894911	0.705	2.048	0	0	0
1	11	3	"A16"	"A16"	7240	18375	100	1238	1357	623	45	1019	1019	1076	594	55	25	9	0	6806	8794	7737	87	1728	1728	2318	2915	125	60	45	0	0.000	0.000	0.000	0.000	0.000	0.000	0.000	0.000	0.000	0.000	0.000	0.000	0.000	0.000	0.043	0.048	0.076	0.099	5.721	0.057	0.199	316	2384	100	219	5078	5297	338	7066	7404	Error	Error	-4.535	219	5078	338	7066	428679	2778941	0.473	2.222	0	0	0
1	12	3	"A16"	"A16"	7540	18375	100	1257	1340	579	43	1016	1016	1066	432	40	33	15	0	6419	8972	8044	89	1744	1744	2383	3133	131	57	44	0	0.000	0.000	0.000	0.000	0.000	0.000	0.000	0.000	0.000	0.000	0.000	0.000	0.000	0.000	0.052	0.045	0.067	0.099	6.024	0.053	0.430	316	2384	100	241	4675	4916	324	7228	7552	Error	Error	-4.278	241	4675	324	7228	423406	2835231	0.634	2.103	0	0	0
1	13	3	"A17"	"A17"	7840	18375	100	1200	1258	488	38	1013	1013	1060	449	42	32	10	0	5075	5169	3424	66	1737	1737	2068	1747	84	53	49	0	0.000	0.000	0.000	0.000	0.000	0.000	0.000	0.000	0.000	0.000	0.000	0.000	0.000	0.000	0.056	0.071	0.131	0.207	6.213	0.066	0.220	316	2384	100	187	3338	3525	245	3432	3677	Error	Error	-4.158	187	3338	245	3432	397544	1633501	0.441	1.775	0	0	0
1	14	3	"A17"	"A17"	8135	18375	100	1320	1366	524	38	1033	1033	1074	401	37	40	19	0	7664	7097	4325	60	1762	1762	2115	1751	82	63	61	0	0.000	0.000	0.000	0.000	0.000	0.000	0.000	0.000	0.000	0.000	0.000	0.000	0.000	0.000	0.049	0.062	0.100	0.146	5.876	0.061	0.242	316	2384	100	287	5902	6189	333	5335	5668	Error	Error	-4.362	287	5902	333	5335	431739	2242569	0.728	2.845	0	0	0
1	15	3	"A17"	"A17"	8435	18375	100	1265	1352	544	40	1038	1038	1092	417	38	36	15	0	7008	5975	3317	55	1815	1815	2192	1784	81	64	59	0	0.000	0.000	0.000	0.000	0.000	0.000	0.000	0.000	0.000	0.000	0.000	0.000	0.000	0.000	0.044	0.075	0.110	0.128	5.038	0.062	0.179	316	2384	100	227	5193	5420	314	4160	4474	Error	Error	-4.516	227	5193	314	4160	427150	1888176	0.624	2.121	0	0	0
1	16	3	"A18"	"A18"	8735	18370	100	1223	1314	541	41	1114	1114	1158	520	44	21	6	0	3239	4796	3538	73	1831	1831	2181	1961	89	46	32	0	0.000	0.000	0.000	0.000	0.000	0.000	0.000	0.000	0.000	0.000	0.000	0.000	0.000	0.000	0.077	0.067	0.155	0.205	6.342	0.063	0.175	316	2384	100	109	1408	1517	200	2965	3165	Error	Error	-3.691	109	1408	200	2965	415131	1515406	0.300	1.334	0	0	0
1	17	3	"A18"	"A18"	9035	18370	100	1390	1484	742	50	1117	1117	1183	507	42	33	12	0	4326	5242	3799	72	1871	1871	2226	1732	77	54	42	0	0.000	0.000	0.000	0.000	0.000	0.000	0.000	0.000	0.000	0.000	0.000	0.000	0.000	0.000	0.111	0.109	0.176	0.219	5.517	0.086	0.243	316	2384	100	273	2455	2728	367	3371	3738	Error	Error	-3.169	273	2455	367	3371	469010	1656622	0.594	1.741	0	0	0
1	18	3	"A18"	"A18"	9335	18370	100	1362	1458	581	39	1183	1183	1261	807	63	15	2	0	5309	5907	4220	71	1917	1917	2270	1467	64	57	52	0	0.000	0.000	0.000	0.000	0.000	0.000	0.000	0.000	0.000	0.000	0.000	0.000	0.000	0.000	0.053	0.069	0.129	0.178	7.016	0.077	0.242	316	2384	100	179	3392	3571	275	3990	4265	Error	Error	-4.244	179	3392	275	3990	460824	1866613	0.244	2.479	0	0	0
1	1	4	"A19"	"A19"	4245	18685	100	1130	1178	457	38	960	960	996	378	37	31	12	0	3787	4258	2689	63	1644	1644	1775	790	44	59	55	0	0.000	0.000	0.000	0.000	0.000	0.000	0.000	0.000	0.000	0.000	0.000	0.000	0.000	0.000	0.079	0.083	0.143	0.210	6.325	0.074	0.131	316	2384	100	170	2143	2313	218	2614	2832	Error	Error	-3.656	170	2143	218	2614	372120	1345496	0.481	3.143	0	0	0
1	2	4	"A19"	"A19"	4545	18685	100	1284	1287	505	39	960	960	1022	583	57	28	6	0	5332	6236	4006	64	1677	1677	1921	1366	71	70	60	0	0.000	0.000	0.000	0.000	0.000	0.000	0.000	0.000	0.000	0.000	0.000	0.000	0.000	0.000	0.089	0.072	0.106	0.127	4.516	0.067	0.088	316	2384	100	324	3655	3979	327	4559	4886	Error	Error	-3.496	324	3655	327	4559	406688	1970653	0.455	3.159	0	0	0
1	3	4	"A19"	"A19"	4845	18685	100	1261	1299	492	37	970	970	1004	369	36	42	18	0	5589	5701	2660	46	1676	1676	1926	1299	67	78	69	0	0.000	0.000	0.000	0.000	0.000	0.000	0.000	0.000	0.000	0.000	0.000	0.000	0.000	0.000	0.074	0.082	0.112	0.114	4.130	0.072	0.229	316	2384	100	291	3913	4204	329	4025	4354	Error	Error	-3.749	291	3913	329	4025	410608	1801385	0.799	2.906	0	0	0
1	4	4	"A20"	"A20"	5145	18680	100	1435	1512	666	44	961	961	1025	453	44	50	29	0	14193	11938	9523	79	1674	1674	2320	3559	153	55	53	0	0.000	0.000	0.000	0.000	0.000	0.000	0.000	0.000	0.000	0.000	0.000	0.000	0.000	0.000	0.038	0.054	0.068	0.111	5.972	0.053	0.524	316	2384	100	474	12519	12993	551	10264	10815	Error	Error	-4.723	474	12519	551	10264	477843	3772542	1.075	2.702	0	0	0
1	5	4	"A20"	"A20"	5445	18680	100	1687	1666	764	45	977	977	1042	454	43	58	37	0	17161	14550	9395	64	1700	1700	2487	3753	150	71	64	0	0.000	0.000	0.000	0.000	0.000	0.000	0.000	0.000	0.000	0.000	0.000	0.000	0.000	0.000	0.046	0.054	0.055	0.069	3.654	0.055	0.520	316	2384	100	710	15461	16171	689	12850	13539	Error	Error	-4.445	710	15461	689	12850	526533	4597942	1.374	3.214	0	0	0
1	6	4	"A20"	"A20"	5745	18680	100	1566	1651	679	41	995	995	1064	471	44	55	32	0	13467	14581	9400	64	1698	1698	2650	4164	157	71	67	0	0.000	0.000	0.000	0.000	0.000	0.000	0.000	0.000	0.000	0.000	0.000	0.000	0.000	0.000	0.049	0.051	0.058	0.066	3.666	0.051	0.473	316	2384	100	571	11769	12340	656	12883	13539	Error	Error	-4.365	571	11769	656	12883	521662	4607596	1.246	2.865	0	0	0
1	7	4	"A21"	"A21"	6045	18680	100	1208	1283	558	43	964	964	1001	389	38	39	20	0	6711	7514	5864	78	1647	1647	1918	1661	86	57	56	0	0.000	0.000	0.000	0.000	0.000	0.000	0.000	0.000	0.000	0.000	0.000	0.000	0.000	0.000	0.048	0.054	0.077	0.125	6.253	0.059	0.321	316	2384	100	244	5064	5308	319	5867	6186	Error	Error	-4.375	244	5064	319	5867	405286	2374367	0.725	3.369	0	0	0
1	8	4	"A21"	"A21"	6345	18680	100	1333	1394	601	43	953	953	1010	430	42	45	22	0	8418	9047	5956	65	1665	1665	2174	2517	115	69	64	0	0.000	0.000	0.000	0.000	0.000	0.000	0.000	0.000	0.000	0.000	0.000	0.000	0.000	0.000	0.056	0.060	0.075	0.097	5.145	0.058	0.322	316	2384	100	380	6753	7133	441	7382	7823	Error	Error	-4.151	380	6753	441	7382	440446	2858889	0.893	2.731	0	0	0
1	9	4	"A21"	"A21"	6645	18680	100	1340	1436	571	39	940	940	980	397	40	50	26	0	8679	10252	7040	68	1667	1667	2081	2431	116	74	62	0	0.000	0.000	0.000	0.000	0.000	0.000	0.000	0.000	0.000	0.000	0.000	0.000	0.000	0.000	0.057	0.058	0.066	0.078	3.634	0.056	0.431	316	2384	100	400	7012	7412	496	8585	9081	Error	Error	-4.132	400	7012	496	8585	453638	3239788	1.149	3.361	0	0	0
1	10	4	"A22"	"A22"	6945	18675	100	1310	1395	618	44	963	963	1065	931	87	21	2	0	10442	10051	7580	75	1677	1677	2108	2252	106	60	57	0	0.000	0.000	0.000	0.000	0.000	0.000	0.000	0.000	0.000	0.000	0.000	0.000	0.000	0.000	0.040	0.052	0.069	0.103	6.058	0.051	0.367	316	2384	100	347	8765	9112	432	8374	8806	Error	Error	-4.659	347	8765	432	8374	440729	3176102	0.354	3.527	0	0	0
1	11	4	"A22"	"A22"	7245	18675	100	1494	1584	721	45	947	947	999	409	40	58	36	0	13805	13008	8440	64	1720	1720	2285	3073	134	74	66	0	0.000	0.000	0.000	0.000	0.000	0.000	0.000	0.000	0.000	0.000	0.000	0.000	0.000	0.000	0.045	0.056	0.064	0.076	3.620	0.058	0.530	316	2384	100	547	12085	12632	637	11288	11925	Error	Error	-4.466	547	12085	637	11288	500466	4110521	1.430	3.489	0	0	0
1	12	4	"A22"	"A22"	7545	18675	100	1643	1699	711	41	987	987	1061	530	49	56	27	0	16114	14614	9176	62	1766	1766	2618	3697	141	73	66	0	0.000	0.000	0.000	0.000	0.000	0.000	0.000	0.000	0.000	0.000	0.000	0.000	0.000	0.000	0.046	0.055	0.061	0.074	4.291	0.055	0.541	316	2384	100	656	14348	15004	712	12848	13560	Error	Error	-4.451	656	14348	712	12848	536934	4617868	1.204	3.245	0	0	0
1	13	4	"A23"	"A23"	7840	18675	100	1447	1530	658	43	1001	1001	1039	414	39	52	29	0	11457	10518	7586	72	1760	1760	2007	1681	83	65	63	0	0.000	0.000	0.000	0.000	0.000	0.000	0.000	0.000	0.000	0.000	0.000	0.000	0.000	0.000	0.046	0.060	0.072	0.088	4.547	0.059	0.386	316	2384	100	446	9697	10143	529	8758	9287	Error	Error	-4.442	446	9697	529	8758	483335	3323766	1.186	5.063	0	0	0
1	14	4	"A23"	"A23"	8140	18675	100	1475	1546	644	41	1007	1007	1055	416	39	54	30	0	11753	11773	8193	69	1794	1794	2357	2675	113	67	64	0	0.000	0.000	0.000	0.000	0.000	0.000	0.000	0.000	0.000	0.000	0.000	0.000	0.000	0.000	0.047	0.054	0.063	0.075	4.400	0.053	0.426	316	2384	100	468	9959	10427	539	9979	10518	Error	Error	-4.411	468	9959	539	9979	488484	3720375	1.180	3.520	0	0	0
1	15	4	"A23"	"A23"	8440	18675	100	1437	1542	645	41	1017	1017	1071	424	39	50	28	0	10891	11501	7402	64	1810	1810	2370	2695	113	72	68	0	0.000	0.000	0.000	0.000	0.000	0.000	0.000	0.000	0.000	0.000	0.000	0.000	0.000	0.000	0.046	0.054	0.069	0.082	4.665	0.053	0.385	316	2384	100	420	9081	9501	525	9691	10216	Error	Error	-4.434	420	9081	525	9691	487377	3634359	1.111	3.388	0	0	0
1	16	4	"A24"	"A24"	8740	18675	100	1241	1324	616	46	1024	1024	1070	402	37	37	13	0	5249	5247	3344	63	1802	1802	2007	1430	71	59	52	0	0.000	0.000	0.000	0.000	0.000	0.000	0.000	0.000	0.000	0.000	0.000	0.000	0.000	0.000	0.063	0.087	0.126	0.165	6.602	0.074	0.204	316	2384	100	217	3447	3664	300	3445	3745	Error	Error	-3.990	217	3447	300	3445	418239	1658146	0.632	2.266	0	0	0
1	17	4	"A24"	"A24"	9040	18670	100	1378	1473	594	40	1128	1128	1220	618	50	27	7	0	5998	6787	4981	73	1888	1888	2265	1766	77	61	54	0	0.000	0.000	0.000	0.000	0.000	0.000	0.000	0.000	0.000	0.000	0.000	0.000	0.000	0.000	0.061	0.070	0.118	0.149	4.852	0.072	0.160	316	2384	100	250	4110	4360	345	4899	5244	Error	Error	-4.039	250	4110	345	4899	465427	2144588	0.409	2.561	0	0	0
1	18	4	"A24"	"A24"	9340	18670	100	1459	1552	629	40	1128	1128	1173	426	36	43	22	0	6352	7104	5143	72	1900	1900	2144	1163	54	62	57	0	0.000	0.000	0.000	0.000	0.000	0.000	0.000	0.000	0.000	0.000	0.000	0.000	0.000	0.000	0.074	0.081	0.111	0.155	5.063	0.070	0.259	316	2384	100	331	4452	4783	424	5204	5628	Error	Error	-3.750	331	4452	424	5204	490298	2244918	0.890	4.265	0	0	0
1	1	5	"A25"	"A25"	4250	18985	100	1309	1388	635	45	952	952	1008	440	43	43	19	0	9513	10507	8121	77	1661	1661	2081	2404	115	61	57	0	0.000	0.000	0.000	0.000	0.000	0.000	0.000	0.000	0.000	0.000	0.000	0.000	0.000	0.000	0.045	0.049	0.060	0.087	5.855	0.050	0.392	316	2384	100	357	7852	8209	436	8846	9282	Error	Error	-4.459	357	7852	436	8846	438616	3320206	0.864	3.505	0	0	0
1	2	5	"A25"	"A25"	4550	18985	100	1319	1384	614	44	960	960	1031	532	51	40	14	0	10610	10486	7680	73	1660	1660	2517	3793	150	63	54	0	0.000	0.000	0.000	0.000	0.000	0.000	0.000	0.000	0.000	0.000	0.000	0.000	0.000	0.000	0.040	0.048	0.065	0.089	5.018	0.050	0.431	316	2384	100	359	8950	9309	424	8826	9250	Error	Error	-4.640	359	8950	424	8826	437457	3313719	0.664	2.101	0	0	0
1	3	5	"A25"	"A25"	4850	18985	100	1506	1542	618	40	940	940	1001	423	42	58	35	0	12724	13358	9378	70	1664	1664	2504	3895	155	69	61	0	0.000	0.000	0.000	0.000	0.000	0.000	0.000	0.000	0.000	0.000	0.000	0.000	0.000	0.000	0.051	0.051	0.054	0.068	4.179	0.049	0.505	316	2384	100	566	11060	11626	602	11694	12296	Error	Error	-4.288	566	11060	602	11694	487189	4221092	1.279	2.787	0	0	0
1	4	5	"A26"	"A26"	5150	18985	100	1321	1418	588	41	958	958	1029	684	66	34	7	0	9903	8825	6282	71	1683	1683	2135	2320	108	57	56	0	0.000	0.000	0.000	0.000	0.000	0.000	0.000	0.000	0.000	0.000	0.000	0.000	0.000	0.000	0.044	0.064	0.081	0.106	4.584	0.060	0.253	316	2384	100	363	8220	8583	460	7142	7602	Error	Error	-4.501	363	8220	460	7142	448026	2788821	0.569	2.884	0	0	0
1	5	5	"A26"	"A26"	5450	18980	100	1350	1428	621	43	985	985	1043	456	43	45	24	0	11972	9462	6413	67	1702	1702	2468	2992	121	60	56	0	0.000	0.000	0.000	0.000	0.000	0.000	0.000	0.000	0.000	0.000	0.000	0.000	0.000	0.000	0.036	0.057	0.074	0.086	4.433	0.062	0.397	316	2384	100	365	10270	10635	443	7760	8203	Error	Error	-4.814	365	10270	443	7760	451399	2990036	0.844	2.338	0	0	0
1	6	5	"A26"	"A26"	5750	18980	100	1363	1427	628	44	967	967	1028	428	41	48	25	0	10628	9621	6825	70	1727	1727	2468	2862	115	59	56	0	0.000	0.000	0.000	0.000	0.000	0.000	0.000	0.000	0.000	0.000	0.000	0.000	0.000	0.000	0.044	0.058	0.079	0.106	4.389	0.057	0.368	316	2384	100	396	8901	9297	460	7894	8354	Error	Error	-4.490	396	8901	460	7894	450889	3040103	0.932	2.499	0	0	0
1	7	5	"A27"	"A27"	6050	18980	100	1299	1358	575	42	940	940	1015	613	60	32	10	0	8359	9832	8452	85	1659	1659	2166	2731	126	56	54	0	0.000	0.000	0.000	0.000	0.000	0.000	0.000	0.000	0.000	0.000	0.000	0.000	0.000	0.000	0.054	0.051	0.066	0.116	5.540	0.051	0.190	316	2384	100	359	6700	7059	418	8173	8591	Error	Error	-4.222	359	6700	418	8173	429159	3106932	0.560	2.807	0	0	0
1	8	5	"A27"	"A27"	6350	18980	100	1221	1301	609	46	937	937	989	425	42	40	20	0	8209	9598	8107	84	1641	1641	2689	4127	153	56	41	0	0.000	0.000	0.000	0.000	0.000	0.000	0.000	0.000	0.000	0.000	0.000	0.000	0.000	0.000	0.043	0.046	0.070	0.103	6.046	0.048	0.422	316	2384	100	284	6568	6852	364	7957	8321	Error	Error	-4.531	284	6568	364	7957	411266	3032982	0.734	1.674	0	0	0
1	9	5	"A27"	"A27"	6650	18980	100	1352	2661	5213	195	937	937	1021	618	60	38	18	0	9838	11449	8879	77	1657	1657	2287	2980	130	70	62	0	0.000	0.000	0.000	0.000	0.000	0.000	0.000	0.000	0.000	0.000	0.000	0.000	0.000	0.000	0.051	0.176	0.077	0.106	5.006	0.254	0.282	316	2384	100	415	8181	8596	1724	9792	11516	Error	Error	-4.301	415	8181	1724	9792	840868	3617900	2.654	3.074	0	0	0
1	10	5	"A28"	"A28"	6950	18980	100	1332	1430	625	43	939	939	990	408	41	49	30	0	14547	11747	8654	73	1686	1686	2201	2790	126	60	57	0	0.000	0.000	0.000	0.000	0.000	0.000	0.000	0.000	0.000	0.000	0.000	0.000	0.000	0.000	0.031	0.049	0.065	0.101	6.074	0.051	0.453	316	2384	100	393	12861	13254	491	10061	10552	Error	Error	-5.032	393	12861	491	10061	451935	3711938	1.078	3.422	0	0	0
1	11	5	"A28"	"A28"	7250	18975	100	1508	1567	667	42	971	971	1033	451	43	55	31	0	16118	13235	9307	70	1722	1722	2787	4267	153	62	59	0	0.000	0.000	0.000	0.000	0.000	0.000	0.000	0.000	0.000	0.000	0.000	0.000	0.000	0.000	0.037	0.052	0.058	0.081	4.721	0.053	0.529	316	2384	100	537	14396	14933	596	11513	12109	Error	Error	-4.745	537	14396	596	11513	495248	4182291	1.184	2.449	0	0	0
1	12	5	"A28"	"A28"	7550	18975	100	1503	1586	680	42	978	978	1045	460	44	53	32	0	15673	13549	9910	73	1779	1779	2764	3902	141	63	56	0	0.000	0.000	0.000	0.000	0.000	0.000	0.000	0.000	0.000	0.000	0.000	0.000	0.000	0.000	0.038	0.052	0.058	0.071	3.599	0.055	0.556	316	2384	100	525	13894	14419	608	11770	12378	Error	Error	-4.726	525	13894	608	11770	501050	4281523	1.176	2.764	0	0	0
1	13	5	"A29"	"A29"	7845	18975	100	1223	1272	503	39	974	974	1032	413	40	37	14	0	7989	8089	6404	79	1776	1776	2370	2903	122	52	50	0	0.000	0.000	0.000	0.000	0.000	0.000	0.000	0.000	0.000	0.000	0.000	0.000	0.000	0.000	0.040	0.047	0.070	0.142	7.317	0.054	0.384	316	2384	100	249	6213	6462	298	6313	6611	Error	Error	-4.641	249	6213	298	6313	402010	2556070	0.581	1.970	0	0	0
1	14	5	"A29"	"A29"	8145	18975	100	1313	1381	609	44	1010	1010	1068	448	41	39	20	0	6660	9534	7851	82	1820	1820	2693	3491	129	51	49	0	0.000	0.000	0.000	0.000	0.000	0.000	0.000	0.000	0.000	0.000	0.000	0.000	0.000	0.000	0.063	0.048	0.072	0.126	6.384	0.054	0.413	316	2384	100	303	4840	5143	371	7714	8085	Error	Error	-3.998	303	4840	371	7714	436244	3012638	0.699	1.960	0	0	0
1	15	5	"A29"	"A29"	8445	18975	100	1399	1445	595	41	1010	1010	1095	576	52	37	12	0	11305	10152	7866	77	1821	1821	2529	3156	124	54	53	0	0.000	0.000	0.000	0.000	0.000	0.000	0.000	0.000	0.000	0.000	0.000	0.000	0.000	0.000	0.041	0.052	0.068	0.113	7.211	0.060	0.280	316	2384	100	389	9484	9873	435	8331	8766	Error	Error	-4.608	389	9484	435	8331	456681	3207885	0.608	2.415	0	0	0
1	16	5	"A30"	"A30"	8745	18975	100	1313	1466	682	46	1027	1027	1077	420	38	41	28	0	5340	7894	6663	84	1817	1817	2177	2186	100	55	48	0	0.000	0.000	0.000	0.000	0.000	0.000	0.000	0.000	0.000	0.000	0.000	0.000	0.000	0.000	0.081	0.072	0.112	0.158	4.866	0.058	0.311	316	2384	100	286	3523	3809	439	6077	6516	Error	Error	-3.623	286	3523	439	6077	463332	2494575	0.926	2.615	0	0	0
1	17	5	"A30"	"A30"	9045	18970	100	1397	1464	543	37	1083	1083	1147	513	44	36	12	0	6969	8554	6333	74	1868	1868	2407	2640	109	61	49	0	0.000	0.000	0.000	0.000	0.000	0.000	0.000	0.000	0.000	0.000	0.000	0.000	0.000	0.000	0.062	0.057	0.085	0.127	6.860	0.059	0.328	316	2384	100	314	5101	5415	381	6686	7067	Error	Error	-4.022	314	5101	381	6686	462469	2703126	0.618	2.328	0	0	0
1	18	5	"A30"	"A30"	9345	18970	100	1338	1467	621	42	1106	1106	1157	518	44	33	14	0	4488	8168	7434	91	1915	1915	2398	2388	99	50	42	0	0.000	0.000	0.000	0.000	0.000	0.000	0.000	0.000	0.000	0.000	0.000	0.000	0.000	0.000	0.090	0.058	0.093	0.173	6.472	0.056	0.321	316	2384	100	232	2573	2805	361	6253	6614	Error	Error	-3.471	232	2573	361	6253	463608	2580972	0.598	2.416	0	0	0
1	1	6	"A31"	"A31"	4255	19285	100	1352	1453	699	48	964	964	1020	507	49	43	18	0	9532	10877	7967	73	1697	1697	2142	2615	122	66	62	0	0.000	0.000	0.000	0.000	0.000	0.000	0.000	0.000	0.000	0.000	0.000	0.000	0.000	0.000	0.050	0.053	0.065	0.101	6.179	0.049	0.329	316	2384	100	388	7835	8223	489	9180	9669	Error	Error	-4.336	388	7835	489	9180	459104	3437198	0.854	3.340	0	0	0
1	2	6	"A31"	"A31"	4555	19285	100	1408	1455	619	42	953	953	1004	416	41	52	30	0	9039	11118	8085	72	1709	1709	2386	3368	141	68	52	0	0.000	0.000	0.000	0.000	0.000	0.000	0.000	0.000	0.000	0.000	0.000	0.000	0.000	0.000	0.062	0.053	0.065	0.082	3.699	0.050	0.428	316	2384	100	455	7330	7785	502	9409	9911	Error	Error	-4.010	455	7330	502	9409	459773	3513183	1.084	2.593	0	0	0
1	3	6	"A31"	"A31"	4855	19285	100	1441	1501	601	40	958	958	1009	447	44	52	28	0	11179	12218	8023	65	1709	1709	2407	3584	148	72	59	0	0.000	0.000	0.000	0.000	0.000	0.000	0.000	0.000	0.000	0.000	0.000	0.000	0.000	0.000	0.051	0.052	0.063	0.073	4.138	0.050	0.429	316	2384	100	483	9470	9953	543	10509	11052	Error	Error	-4.293	483	9470	543	10509	474370	3860836	1.101	2.737	0	0	0
1	4	6	"A32"	"A32"	5155	19285	100	1431	1527	696	45	943	943	993	432	43	53	31	0	13009	13762	10163	73	1690	1690	2018	2131	105	65	63	0	0.000	0.000	0.000	0.000	0.000	0.000	0.000	0.000	0.000	0.000	0.000	0.000	0.000	0.000	0.043	0.048	0.055	0.076	4.703	0.051	0.502	316	2384	100	488	11319	11807	584	12072	12656	Error	Error	-4.536	488	11319	584	12072	482629	4348720	1.236	5.511	0	0	0
1	5	6	"A32"	"A32"	5455	19280	100	1470	1506	671	44	952	952	1031	570	55	45	20	0	13534	13745	10220	74	1699	1699	2531	3833	151	61	59	0	0.000	0.000	0.000	0.000	0.000	0.000	0.000	0.000	0.000	0.000	0.000	0.000	0.000	0.000	0.044	0.046	0.054	0.073	4.145	0.049	0.523	316	2384	100	518	11835	12353	554	12046	12600	Error	Error	-4.514	518	11835	554	12046	475802	4343262	0.833	2.926	0	0	0
1	6	6	"A32"	"A32"	5755	19280	100	1536	1725	1868	108	950	950	1026	464	45	55	34	0	18194	15121	10062	66	1696	1696	2449	3768	153	68	63	0	0.000	0.000	0.000	0.000	0.000	0.000	0.000	0.000	0.000	0.000	0.000	0.000	0.000	0.000	0.036	0.058	0.056	0.067	4.063	0.056	0.234	316	2384	100	586	16498	17084	775	13425	14200	Error	Error	-4.815	586	16498	775	13425	544968	4778288	1.506	3.363	0	0	0
1	7	6	"A33"	"A33"	6055	19280	100	1335	1424	674	47	912	912	951	373	39	53	30	0	7667	13341	12052	90	1631	1631	1777	1014	57	66	61	0	0.000	0.000	0.000	0.000	0.000	0.000	0.000	0.000	0.000	0.000	0.000	0.000	0.000	0.000	0.070	0.044	0.060	0.094	5.877	0.043	0.446	316	2384	100	423	6036	6459	512	11710	12222	Error	Error	-3.835	423	6036	512	11710	450041	4215798	1.268	11.404	0	0	0
1	8	6	"A33"	"A33"	6355	19280	100	1203	1322	666	50	898	898	947	399	42	43	23	0	5538	9793	9675	98	1605	1605	2293	3686	160	51	36	0	0.000	0.000	0.000	0.000	0.000	0.000	0.000	0.000	0.000	0.000	0.000	0.000	0.000	0.000	0.078	0.052	0.068	0.107	6.137	0.043	0.401	316	2384	100	305	3933	4238	424	8188	8612	Error	Error	-3.689	305	3933	424	8188	417754	3094740	0.940	2.035	0	0	0
1	9	6	"A33"	"A33"	6655	19280	100	1206	1388	697	50	929	929	984	437	44	41	23	0	6402	10821	10154	93	1653	1653	2191	3412	155	57	39	0	0.000	0.000	0.000	0.000	0.000	0.000	0.000	0.000	0.000	0.000	0.000	0.000	0.000	0.000	0.058	0.050	0.072	0.093	5.200	0.047	0.463	316	2384	100	277	4749	5026	459	9168	9627	Error	Error	-4.100	277	4749	459	9168	438727	3419343	0.924	2.529	0	0	0
1	10	6	"A34"	"A34"	6955	19280	100	1202	1288	580	45	943	943	995	440	44	40	18	0	6203	8844	7244	81	1669	1669	2108	2714	128	61	45	0	0.000	0.000	0.000	0.000	0.000	0.000	0.000	0.000	0.000	0.000	0.000	0.000	0.000	0.000	0.057	0.048	0.067	0.111	6.433	0.048	0.322	316	2384	100	259	4534	4793	345	7175	7520	Error	Error	-4.130	259	4534	345	7175	406852	2794606	0.666	2.482	0	0	0
1	11	6	"A34"	"A34"	7255	19280	100	1252	1325	568	42	953	953	994	398	40	43	21	0	9197	9788	7377	75	1717	1717	2227	2651	119	63	57	0	0.000	0.000	0.000	0.000	0.000	0.000	0.000	0.000	0.000	0.000	0.000	0.000	0.000	0.000	0.040	0.046	0.066	0.100	6.294	0.048	0.330	316	2384	100	299	7480	7779	372	8071	8443	Error	Error	-4.645	299	7480	372	8071	418849	3093039	0.832	2.852	0	0	0
1	12	6	"A34"	"A34"	7555	19275	100	1257	1341	574	42	965	965	1016	408	40	41	18	0	5597	8008	6593	82	1739	1739	2132	2602	122	64	39	0	0.000	0.000	0.000	0.000	0.000	0.000	0.000	0.000	0.000	0.000	0.000	0.000	0.000	0.000	0.076	0.060	0.080	0.111	5.155	0.054	0.381	316	2384	100	292	3858	4150	376	6269	6645	Error	Error	-3.724	292	3858	376	6269	423864	2530634	0.797	2.258	0	0	0
1	13	6	"A35"	"A35"	7850	19275	100	1488	1528	665	43	970	970	1026	425	41	52	31	0	9303	9042	6182	68	1817	1817	2091	1705	81	64	58	0	0.000	0.000	0.000	0.000	0.000	0.000	0.000	0.000	0.000	0.000	0.000	0.000	0.000	0.000	0.069	0.077	0.108	0.110	3.263	0.069	0.383	316	2384	100	518	7486	8004	558	7225	7783	Error	Error	-3.853	518	7486	558	7225	482696	2857349	1.181	4.077	0	0	0
1	14	6	"A35"	"A35"	8150	19275	100	1544	1565	689	44	1011	1011	1063	427	40	53	35	0	8128	8669	6140	70	1862	1862	2381	2379	99	57	54	0	0.000	0.000	0.000	0.000	0.000	0.000	0.000	0.000	0.000	0.000	0.000	0.000	0.000	0.000	0.085	0.081	0.105	0.122	3.054	0.072	0.433	316	2384	100	533	6266	6799	554	6807	7361	Error	Error	-3.555	533	6266	554	6807	494658	2739272	1.176	2.643	0	0	0
1	15	6	"A35"	"A35"	8450	19275	100	1721	1742	679	38	1016	1016	1079	536	49	58	32	0	11536	10386	5623	54	1863	1863	2223	1694	76	74	70	0	0.000	0.000	0.000	0.000	0.000	0.000	0.000	0.000	0.000	0.000	0.000	0.000	0.000	0.000	0.073	0.085	0.098	0.101	3.669	0.076	0.258	316	2384	100	705	9673	10378	726	8523	9249	Error	Error	-3.778	705	9673	726	8523	550412	3282001	1.237	4.819	0	0	0
1	16	6	"A36"	"A36"	8750	19275	100	1381	1456	624	42	1032	1032	1083	417	38	43	22	0	7522	8014	5656	70	1808	1808	2058	1529	74	62	58	0	0.000	0.000	0.000	0.000	0.000	0.000	0.000	0.000	0.000	0.000	0.000	0.000	0.000	0.000	0.061	0.068	0.098	0.136	5.369	0.066	0.320	316	2384	100	349	5714	6063	424	6206	6630	Error	Error	-4.033	349	5714	424	6206	460241	2532305	0.894	3.895	0	0	0
1	17	6	"A36"	"A36"	9050	19275	100	1538	1595	673	42	1055	1055	1107	445	40	52	27	0	9064	9341	6751	72	1852	1852	2240	2083	92	61	55	0	0.000	0.000	0.000	0.000	0.000	0.000	0.000	0.000	0.000	0.000	0.000	0.000	0.000	0.000	0.067	0.072	0.082	0.107	4.001	0.068	0.406	316	2384	100	483	7212	7695	540	7489	8029	Error	Error	-3.900	483	7212	540	7489	503941	2951844	1.097	3.409	0	0	0
1	18	6	"A36"	"A36"	9350	19270	100	1446	1508	628	41	1113	1113	1157	439	37	42	21	0	8124	8567	6312	73	1899	1899	2349	2180	92	57	54	0	0.000	0.000	0.000	0.000	0.000	0.000	0.000	0.000	0.000	0.000	0.000	0.000	0.000	0.000	0.053	0.059	0.085	0.132	6.030	0.063	0.360	316	2384	100	333	6225	6558	395	6668	7063	Error	Error	-4.224	333	6225	395	6668	476522	2707059	0.800	2.852	0	0	0
1	1	7	"A37"	"A37"	4260	19585	100	1419	2015	3912	194	954	954	1001	412	41	53	32	0	9087	8010	5373	67	1773	1773	2027	1360	67	68	63	0	0.000	0.000	0.000	0.000	0.000	0.000	0.000	0.000	0.000	0.000	0.000	0.000	0.000	0.000	0.064	0.170	0.118	0.153	4.785	0.426	0.305	316	2384	100	465	7314	7779	1061	6237	7298	Error	Error	-3.975	465	7314	1061	6237	636627	2531125	2.461	4.399	0	0	0
1	2	7	"A37"	"A37"	4560	19585	100	1334	1430	624	43	956	956	1022	436	42	47	24	0	7669	7149	3827	53	1843	1843	2351	2054	87	70	63	0	0.000	0.000	0.000	0.000	0.000	0.000	0.000	0.000	0.000	0.000	0.000	0.000	0.000	0.000	0.065	0.089	0.115	0.125	4.607	0.087	0.310	316	2384	100	378	5826	6204	474	5306	5780	Error	Error	-3.946	378	5826	474	5306	451857	2259049	0.936	2.336	0	0	0
1	3	7	"A37"	"A37"	4860	19585	100	1476	1526	637	41	943	943	1012	466	46	51	27	0	7434	7636	3742	49	1835	1835	2247	1610	71	81	75	0	0.000	0.000	0.000	0.000	0.000	0.000	0.000	0.000	0.000	0.000	0.000	0.000	0.000	0.000	0.095	0.100	0.127	0.106	3.365	0.098	0.308	316	2384	100	533	5599	6132	583	5801	6384	Error	Error	-3.393	533	5599	583	5801	482245	2412986	1.103	3.347	0	0	0
1	4	7	"A38"	"A38"	5160	19585	100	1391	1495	626	41	941	941	1002	441	44	50	30	0	8492	9238	7020	75	1724	1724	2226	2598	116	58	55	0	0.000	0.000	0.000	0.000	0.000	0.000	0.000	0.000	0.000	0.000	0.000	0.000	0.000	0.000	0.066	0.074	0.093	0.120	3.941	0.064	0.429	316	2384	100	450	6768	7218	554	7514	8068	Error	Error	-3.911	450	6768	554	7514	472534	2919356	1.118	2.699	0	0	0
1	5	7	"A38"	"A38"	5460	19585	100	1524	1566	682	43	982	982	1035	442	42	54	32	0	11048	10842	7427	68	1781	1781	2501	3089	123	63	59	0	0.000	0.000	0.000	0.000	0.000	0.000	0.000	0.000	0.000	0.000	0.000	0.000	0.000	0.000	0.058	0.064	0.077	0.088	3.492	0.058	0.410	316	2384	100	542	9267	9809	584	9061	9645	Error	Error	-4.096	542	9267	584	9061	494941	3426134	1.201	2.700	0	0	0
1	6	7	"A38"	"A38"	5760	19580	100	1571	1619	645	39	947	947	1002	425	42	61	38	0	14858	13218	8297	62	1745	1745	2443	3140	128	68	65	0	0.000	0.000	0.000	0.000	0.000	0.000	0.000	0.000	0.000	0.000	0.000	0.000	0.000	0.000	0.048	0.059	0.064	0.074	3.000	0.056	0.466	316	2384	100	624	13113	13737	672	11473	12145	Error	Error	-4.393	624	13113	672	11473	511542	4176769	1.452	3.432	0	0	0
1	7	7	"A39"	"A39"	6060	19580	100	1192	1275	568	44	922	922	1008	1247	123	6	0	0	5096	8274	7442	89	1645	1645	2092	2439	116	56	43	0	0.000	0.000	0.000	0.000	0.000	0.000	0.000	0.000	0.000	0.000	0.000	0.000	0.000	0.000	0.078	0.053	0.080	0.118	7.717	0.058	0.037	316	2384	100	270	3451	3721	353	6629	6982	Error	Error	-3.676	270	3451	353	6629	402871	2614504	0.214	2.535	0	0	0
1	8	7	"A39"	"A39"	6360	19580	100	1234	1453	1258	86	933	933	1013	1018	100	16	2	0	7452	9396	8305	88	1670	1670	2406	3388	140	58	42	0	0.000	0.000	0.000	0.000	0.000	0.000	0.000	0.000	0.000	0.000	0.000	0.000	0.000	0.000	0.052	0.067	0.069	0.107	5.194	0.049	0.212	316	2384	100	301	5782	6083	520	7726	8246	Error	Error	-4.264	301	5782	520	7726	459000	2969198	0.432	2.063	0	0	0
1	9	7	"A39"	"A39"	6660	19580	100	1171	1323	692	52	918	918	1034	1371	132	6	0	0	6359	9076	8298	91	1686	1686	2544	4323	169	51	30	0	0.000	0.000	0.000	0.000	0.000	0.000	0.000	0.000	0.000	0.000	0.000	0.000	0.000	0.000	0.054	0.055	0.075	0.095	4.713	0.042	0.030	316	2384	100	253	4673	4926	405	7390	7795	Error	Error	-4.207	253	4673	405	7390	418060	2867929	0.211	1.511	0	0	0
1	10	7	"A40"	"A40"	6960	19580	100	1199	1291	586	45	913	913	978	473	48	37	18	0	8683	11204	9170	81	1695	1695	2332	3569	153	56	49	0	0.000	0.000	0.000	0.000	0.000	0.000	0.000	0.000	0.000	0.000	0.000	0.000	0.000	0.000	0.041	0.040	0.054	0.077	5.824	0.044	0.437	316	2384	100	286	6988	7274	378	9509	9887	Error	Error	-4.611	286	6988	378	9509	407865	3540311	0.662	2.486	0	0	0
1	11	7	"A40"	"A40"	7260	19580	100	1426	1518	709	46	940	940	1013	464	45	51	29	0	9771	13887	11043	79	1724	1724	2655	4641	174	60	47	0	0.000	0.000	0.000	0.000	0.000	0.000	0.000	0.000	0.000	0.000	0.000	0.000	0.000	0.000	0.060	0.048	0.058	0.082	4.316	0.048	0.574	316	2384	100	486	8047	8533	578	12163	12741	Error	Error	-4.049	486	8047	578	12163	479698	4388245	1.088	2.420	0	0	0
1	12	7	"A40"	"A40"	7560	19580	100	1271	1430	644	45	952	952	1008	446	44	44	25	0	10761	13446	10165	75	1743	1743	2672	4561	170	64	49	0	0.000	0.000	0.000	0.000	0.000	0.000	0.000	0.000	0.000	0.000	0.000	0.000	0.000	0.000	0.035	0.041	0.054	0.065	5.290	0.044	0.471	316	2384	100	319	9018	9337	478	11703	12181	Error	Error	-4.821	319	9018	478	11703	451886	4248927	0.946	2.362	0	0	0
1	13	7	"A41"	"A41"	7855	19575	100	1366	1468	628	42	966	966	1016	435	42	48	28	0	9974	9359	6928	74	1776	1776	2306	2503	108	57	54	0	0.000	0.000	0.000	0.000	0.000	0.000	0.000	0.000	0.000	0.000	0.000	0.000	0.000	0.000	0.049	0.066	0.089	0.122	4.798	0.066	0.450	316	2384	100	400	8198	8598	502	7583	8085	Error	Error	-4.357	400	8198	502	7583	464040	2957380	1.039	2.818	0	0	0
1	14	7	"A41"	"A41"	8155	19575	100	1350	1546	891	57	957	957	1109	1565	141	12	0	0	9220	8957	6537	72	1803	1803	2390	2765	115	56	54	0	0.000	0.000	0.000	0.000	0.000	0.000	0.000	0.000	0.000	0.000	0.000	0.000	0.000	0.000	0.053	0.082	0.108	0.135	4.212	0.424	0.267	316	2384	100	393	7417	7810	589	7154	7743	Error	Error	-4.238	393	7417	589	7154	488478	2830557	0.279	2.375	0	0	0
1	15	7	"A41"	"A41"	8455	19575	100	1604	1655	690	41	1029	1029	1114	1244	111	17	0	0	13113	11906	7659	64	1829	1829	2417	2692	111	68	64	0	0.000	0.000	0.000	0.000	0.000	0.000	0.000	0.000	0.000	0.000	0.000	0.000	0.000	0.000	0.051	0.062	0.071	0.079	3.235	0.061	0.423	316	2384	100	575	11284	11859	626	10077	10703	Error	Error	-4.295	575	11284	626	10077	523007	3762281	0.435	3.525	0	0	0
1	16	7	"A42"	"A42"	8755	19575	100	1198	1372	644	46	1026	1026	1073	480	44	34	17	0	5125	8330	7805	93	1804	1804	2281	2858	125	53	36	0	0.000	0.000	0.000	0.000	0.000	0.000	0.000	0.000	0.000	0.000	0.000	0.000	0.000	0.000	0.052	0.053	0.081	0.133	6.103	0.052	0.365	316	2384	100	172	3321	3493	346	6526	6872	Error	Error	-4.271	172	3321	346	6526	433440	2632128	0.623	2.117	0	0	0
1	17	7	"A42"	"A42"	9055	19575	100	1263	1398	631	45	1033	1033	1100	554	50	33	12	0	5133	8600	7825	90	1843	1843	2289	2563	111	52	44	0	0.000	0.000	0.000	0.000	0.000	0.000	0.000	0.000	0.000	0.000	0.000	0.000	0.000	0.000	0.070	0.054	0.093	0.116	5.693	0.052	0.354	316	2384	100	230	3290	3520	365	6757	7122	Error	Error	-3.838	230	3290	365	6757	441670	2717469	0.538	2.462	0	0	0
1	18	7	"A42"	"A42"	9355	19575	100	1342	1460	682	46	1051	1051	1110	843	75	23	6	0	5194	9032	8631	95	1865	1865	2187	1929	88	58	48	0	0.000	0.000	0.000	0.000	0.000	0.000	0.000	0.000	0.000	0.000	0.000	0.000	0.000	0.000	0.087	0.057	0.084	0.130	5.812	0.054	0.382	316	2384	100	291	3329	3620	409	7167	7576	Error	Error	-3.516	291	3329	409	7167	461348	2854246	0.415	3.548	0	0	0
1	1	8	"A43"	"A43"	4265	19885	100	1531	1544	644	41	940	940	988	405	40	60	37	0	18569	14108	9306	65	1651	1651	2103	2746	130	68	64	0	0.000	0.000	0.000	0.000	0.000	0.000	0.000	0.000	0.000	0.000	0.000	0.000	0.000	0.000	0.035	0.048	0.057	0.075	3.814	0.048	0.475	316	2384	100	591	16918	17509	604	12457	13061	Error	Error	-4.839	591	16918	604	12457	487752	4458130	1.373	4.372	0	0	0
1	2	8	"A43"	"A43"	4565	19885	100	1447	1524	683	44	927	927	1079	1201	111	22	0	0	17431	14602	9601	65	1661	1661	2461	3774	153	72	62	0	0.000	0.000	0.000	0.000	0.000	0.000	0.000	0.000	0.000	0.000	0.000	0.000	0.000	0.000	0.033	0.046	0.057	0.064	3.555	0.049	0.492	316	2384	100	520	15770	16290	597	12941	13538	Error	Error	-4.923	520	15770	597	12941	481627	4614193	0.371	3.217	0	0	0
1	3	8	"A43"	"A43"	4865	19885	100	1655	1666	673	40	922	922	985	464	47	63	39	0	21355	16934	8854	52	1658	1658	2380	3455	145	78	76	0	0.000	0.000	0.000	0.000	0.000	0.000	0.000	0.000	0.000	0.000	0.000	0.000	0.000	0.000	0.037	0.049	0.052	0.054	2.717	0.052	0.497	316	2384	100	733	19697	20430	744	15276	16020	Error	Error	-4.748	733	19697	744	15276	526333	5351088	1.468	4.212	0	0	0
1	4	8	"A44"	"A44"	5165	19885	100	1576	1606	645	40	1003	1003	1043	417	39	59	37	0	14294	12017	7350	61	1720	1720	1966	1592	80	72	68	0	0.000	0.000	0.000	0.000	0.000	0.000	0.000	0.000	0.000	0.000	0.000	0.000	0.000	0.000	0.046	0.059	0.067	0.079	3.174	0.060	0.393	316	2384	100	573	12574	13147	603	10297	10900	Error	Error	-4.456	573	12574	603	10297	507455	3797319	1.350	6.313	0	0	0
1	5	8	"A44"	"A44"	5465	19885	100	1733	1720	657	38	1010	1010	1069	436	40	63	41	0	16567	15209	7865	51	1754	1754	2294	2798	121	79	76	0	0.000	0.000	0.000	0.000	0.000	0.000	0.000	0.000	0.000	0.000	0.000	0.000	0.000	0.000	0.049	0.053	0.059	0.057	2.663	0.052	0.454	316	2384	100	723	14813	15536	710	13455	14165	Error	Error	-4.357	723	14813	710	13455	543553	4806054	1.493	4.616	0	0	0
1	6	8	"A44"	"A44"	5765	19885	100	1693	1717	801	46	934	934	989	423	42	66	42	0	15359	14328	7960	55	1715	1715	2348	3067	130	75	73	0	0.000	0.000	0.000	0.000	0.000	0.000	0.000	0.000	0.000	0.000	0.000	0.000	0.000	0.000	0.056	0.062	0.065	0.072	2.692	0.054	0.392	316	2384	100	759	13644	14403	783	12613	13396	Error	Error	-4.168	759	13644	783	12613	542501	4527781	1.721	3.906	0	0	0
1	7	8	"A45"	"A45"	6065	19880	100	1339	1450	738	50	909	909	958	393	41	52	30	0	9522	10299	6847	66	1664	1664	2058	2369	115	70	67	0	0.000	0.000	0.000	0.000	0.000	0.000	0.000	0.000	0.000	0.000	0.000	0.000	0.000	0.000	0.055	0.063	0.072	0.092	4.466	0.057	0.348	316	2384	100	430	7858	8288	541	8635	9176	Error	Error	-4.192	430	7858	541	8635	458120	3254570	1.252	3.479	0	0	0
1	8	8	"A45"	"A45"	6365	19880	100	1370	1407	560	39	917	917	966	412	42	52	27	0	12772	13117	7138	54	1684	1684	2132	2414	113	81	79	0	0.000	0.000	0.000	0.000	0.000	0.000	0.000	0.000	0.000	0.000	0.000	0.000	0.000	0.000	0.041	0.043	0.051	0.051	3.839	0.049	0.342	316	2384	100	453	11088	11541	490	11433	11923	Error	Error	-4.613	453	11088	490	11433	444574	4145057	1.070	4.551	0	0	0
1	9	8	"A45"	"A45"	6665	19880	100	1381	1463	624	42	911	911	964	421	43	52	28	0	10290	11551	7194	62	1680	1680	2100	2460	117	80	68	0	0.000	0.000	0.000	0.000	0.000	0.000	0.000	0.000	0.000	0.000	0.000	0.000	0.000	0.000	0.055	0.056	0.065	0.070	3.509	0.048	0.341	316	2384	100	470	8610	9080	552	9871	10423	Error	Error	-4.195	470	8610	552	9871	462296	3650056	1.185	3.842	0	0	0
1	10	8	"A47"	"A47"	6965	19880	100	1149	1237	543	43	907	907	953	417	43	40	17	0	8032	8241	5499	66	1687	1687	1951	1583	81	71	65	0	0.000	0.000	0.000	0.000	0.000	0.000	0.000	0.000	0.000	0.000	0.000	0.000	0.000	0.000	0.038	0.050	0.077	0.090	5.334	0.064	0.315	316	2384	100	242	6345	6587	330	6554	6884	Error	Error	-4.713	242	6345	330	6554	391043	2604187	0.681	3.973	0	0	0
1	11	8	"A47"	"A47"	7265	19880	100	1538	1560	650	41	911	911	956	417	43	62	39	0	14039	12438	7409	59	1720	1720	2063	1816	88	74	70	0	0.000	0.000	0.000	0.000	0.000	0.000	0.000	0.000	0.000	0.000	0.000	0.000	0.000	0.000	0.051	0.061	0.069	0.076	3.329	0.063	0.427	316	2384	100	627	12319	12946	649	10718	11367	Error	Error	-4.296	627	12319	649	10718	492837	3930438	1.448	5.713	0	0	0
1	12	8	"A47"	"A47"	7560	19880	100	1589	1607	640	39	929	929	1006	669	66	49	17	0	11721	11510	6699	58	1737	1737	2064	1631	79	77	74	0	0.000	0.000	0.000	0.000	0.000	0.000	0.000	0.000	0.000	0.000	0.000	0.000	0.000	0.000	0.066	0.069	0.079	0.080	2.836	0.071	0.456	316	2384	100	660	9984	10644	678	9773	10451	Error	Error	-3.919	660	9984	678	9773	507835	3637039	0.898	5.792	0	0	0
1	13	8	"A48"	"A48"	7860	19875	100	1583	1688	776	45	946	946	1016	560	55	53	31	0	23933	17659	12660	71	1757	1757	2445	3722	152	63	62	0	0.000	0.000	0.000	0.000	0.000	0.000	0.000	0.000	0.000	0.000	0.000	0.000	0.000	0.000	0.029	0.047	0.054	0.079	4.719	0.047	0.582	316	2384	100	637	22176	22813	742	15902	16644	Error	Error	-5.122	637	22176	742	15902	533517	5580375	1.200	4.088	0	0	0
1	14	8	"A48"	"A48"	8160	19875	100	1680	1760	995	56	978	978	1037	459	44	56	42	0	21789	17691	12749	72	1759	1759	2614	4305	164	64	61	0	0.000	0.000	0.000	0.000	0.000	0.000	0.000	0.000	0.000	0.000	0.000	0.000	0.000	0.000	0.035	0.049	0.057	0.077	4.699	0.051	0.527	316	2384	100	702	20030	20732	782	15932	16714	Error	Error	-4.835	702	20030	782	15932	556004	5590422	1.575	3.502	0	0	0
1	15	8	"A48"	"A48"	8460	19875	100	1961	1950	812	41	1000	1000	1054	448	42	69	54	0	26478	21070	12223	58	1799	1799	2524	4073	161	76	70	0	0.000	0.000	0.000	0.000	0.000	0.000	0.000	0.000	0.000	0.000	0.000	0.000	0.000	0.000	0.039	0.049	0.053	0.062	2.942	0.049	0.613	316	2384	100	961	24679	25640	950	19271	20221	Error	Error	-4.683	961	24679	950	19271	616142	6658247	2.000	4.553	0	0	0
1	16	8	"A49"	"A49"	8760	19875	100	1460	1522	601	39	1019	1019	1060	423	39	51	28	0	11121	11001	7455	67	1800	1800	2104	1988	94	66	64	0	0.000	0.000	0.000	0.000	0.000	0.000	0.000	0.000	0.000	0.000	0.000	0.000	0.000	0.000	0.047	0.055	0.064	0.079	4.509	0.056	0.420	316	2384	100	441	9321	9762	503	9201	9704	Error	Error	-4.402	441	9321	503	9201	480826	3476266	1.092	4.475	0	0	0
1	17	8	"A49"	"A49"	9060	19875	100	1388	1515	799	52	1075	1075	1344	1642	122	4	0	0	7579	9943	7994	80	1861	1861	2501	2586	103	60	52	0	0.000	0.000	0.000	0.000	0.000	0.000	0.000	0.000	0.000	0.000	0.000	0.000	0.000	0.000	0.055	0.054	0.067	0.104	5.541	0.157	0.167	316	2384	100	313	5718	6031	440	8082	8522	Error	Error	-4.191	313	5718	440	8082	478678	3141854	0.104	2.878	0	0	0
1	18	8	"A49"	"A49"	9360	19875	100	1512	1584	679	42	1046	1046	1100	512	46	47	23	0	9916	10647	7861	73	1860	1860	2263	2184	96	66	58	0	0.000	0.000	0.000	0.000	0.000	0.000	0.000	0.000	0.000	0.000	0.000	0.000	0.000	0.000	0.058	0.061	0.074	0.096	4.792	0.060	0.438	316	2384	100	466	8056	8522	538	8787	9325	Error	Error	-4.112	466	8056	538	8787	500585	3364477	0.945	3.839	0	0	0
1	1	9	"A50"	"A50"	4270	20185	100	1265	1321	560	42	917	917	953	371	38	47	27	0	5984	8516	6271	73	1608	1608	1674	527	31	76	69	0	0.000	0.000	0.000	0.000	0.000	0.000	0.000	0.000	0.000	0.000	0.000	0.000	0.000	0.000	0.080	0.058	0.079	0.111	4.813	0.058	0.276	316	2384	100	348	4376	4724	404	6908	7312	Error	Error	-3.652	348	4376	404	6908	417400	2691037	0.992	12.983	0	0	0
1	2	9	"A50"	"A50"	4570	20185	100	1217	1323	560	42	910	910	960	385	40	44	26	0	6600	9260	6734	72	1622	1622	1874	1662	88	78	64	0	0.000	0.000	0.000	0.000	0.000	0.000	0.000	0.000	0.000	0.000	0.000	0.000	0.000	0.000	0.062	0.054	0.067	0.077	3.867	0.053	0.373	316	2384	100	307	4978	5285	413	7638	8051	Error	Error	-4.019	307	4978	413	7638	417917	2926272	0.943	4.444	0	0	0
1	3	9	"A50"	"A50"	4870	20185	100	1178	1300	537	41	921	921	974	392	40	42	22	0	6005	9393	7217	76	1625	1625	1758	1218	69	80	72	0	0.000	0.000	0.000	0.000	0.000	0.000	0.000	0.000	0.000	0.000	0.000	0.000	0.000	0.000	0.059	0.049	0.062	0.069	3.702	0.047	0.293	316	2384	100	257	4380	4637	379	7768	8147	Error	Error	-4.091	257	4380	379	7768	410788	2968313	0.832	6.268	0	0	0
1	4	9	"A51"	"A51"	5170	20185	100	1372	1480	627	42	1008	1008	1041	389	37	48	30	0	12039	10668	7242	67	1699	1699	1957	1602	81	65	63	0	0.000	0.000	0.000	0.000	0.000	0.000	0.000	0.000	0.000	0.000	0.000	0.000	0.000	0.000	0.035	0.053	0.071	0.092	5.027	0.053	0.357	316	2384	100	364	10340	10704	472	8969	9441	Error	Error	-4.828	364	10340	472	8969	467672	3371097	1.129	5.438	0	0	0
1	5	9	"A51"	"A51"	5470	20185	100	1459	1501	569	37	980	980	1038	454	43	52	24	0	13188	11830	6863	58	1684	1684	2137	2246	105	77	71	0	0.000	0.000	0.000	0.000	0.000	0.000	0.000	0.000	0.000	0.000	0.000	0.000	0.000	0.000	0.042	0.051	0.057	0.062	3.304	0.057	0.418	316	2384	100	479	11504	11983	521	10146	10667	Error	Error	-4.586	479	11504	521	10146	474368	3738179	1.020	4.316	0	0	0
1	6	9	"A51"	"A51"	5770	20185	100	1320	1355	546	40	940	940	994	416	41	48	20	0	10473	10763	6243	58	1664	1664	2120	2153	101	78	73	0	0.000	0.000	0.000	0.000	0.000	0.000	0.000	0.000	0.000	0.000	0.000	0.000	0.000	0.000	0.043	0.046	0.060	0.064	4.046	0.052	0.346	316	2384	100	380	8809	9189	415	9099	9514	Error	Error	-4.535	380	8809	415	9099	428242	3401100	0.868	4.014	0	0	0
1	7	9	"A52"	"A52"	6070	20185	100	1431	1465	597	40	936	936	973	413	42	52	32	0	6856	6298	3119	49	1676	1676	1800	923	51	75	70	0	0.000	0.000	0.000	0.000	0.000	0.000	0.000	0.000	0.000	0.000	0.000	0.000	0.000	0.000	0.096	0.114	0.156	0.155	3.753	0.099	0.258	316	2384	100	495	5180	5675	529	4622	5151	Error	Error	-3.387	495	5180	529	4622	463063	1990274	1.191	4.873	0	0	0
1	8	9	"A52"	"A52"	6370	20180	100	1325	1384	573	41	925	925	979	408	41	49	27	0	6937	6807	3144	46	1682	1682	1935	1313	67	82	76	0	0.000	0.000	0.000	0.000	0.000	0.000	0.000	0.000	0.000	0.000	0.000	0.000	0.000	0.000	0.076	0.090	0.110	0.108	3.261	0.088	0.251	316	2384	100	400	5255	5655	459	5125	5584	Error	Error	-3.716	400	5255	459	5125	437379	2150878	0.993	3.711	0	0	0
1	9	9	"A52"	"A52"	6670	20180	100	1206	1352	641	47	894	894	948	412	43	44	21	0	7969	7238	3787	52	1651	1651	1871	1235	66	80	70	0	0.000	0.000	0.000	0.000	0.000	0.000	0.000	0.000	0.000	0.000	0.000	0.000	0.000	0.000	0.049	0.082	0.092	0.103	4.427	0.081	0.269	316	2384	100	312	6318	6630	458	5587	6045	Error	Error	-4.340	312	6318	458	5587	427166	2287286	0.981	4.346	0	0	0
1	10	9	"A53"	"A53"	6970	20180	100	1199	1309	883	67	899	899	954	417	43	41	18	0	8616	8100	5674	70	1653	1653	1970	1680	85	61	57	0	0.000	0.000	0.000	0.000	0.000	0.000	0.000	0.000	0.000	0.000	0.000	0.000	0.000	0.000	0.043	0.064	0.083	0.115	5.253	0.064	0.228	316	2384	100	300	6963	7263	410	6447	6857	Error	Error	-4.537	300	6963	410	6447	413744	2559747	0.851	3.649	0	0	0
1	11	9	"A53"	"A53"	7270	20180	100	1292	1359	560	41	923	923	973	425	43	45	23	0	7877	8404	5367	63	1683	1683	2137	2155	100	70	61	0	0.000	0.000	0.000	0.000	0.000	0.000	0.000	0.000	0.000	0.000	0.000	0.000	0.000	0.000	0.060	0.065	0.077	0.105	4.259	0.067	0.390	316	2384	100	369	6194	6563	436	6721	7157	Error	Error	-4.069	369	6194	436	6721	429343	2655519	0.908	2.908	0	0	0
1	12	9	"A53"	"A53"	7565	20180	100	1205	1235	507	41	926	926	971	434	44	39	14	0	7157	7214	4132	57	1716	1716	2159	1985	91	70	62	0	0.000	0.000	0.000	0.000	0.000	0.000	0.000	0.000	0.000	0.000	0.000	0.000	0.000	0.000	0.051	0.056	0.079	0.096	4.265	0.065	0.282	316	2384	100	279	5441	5720	309	5498	5807	Error	Error	-4.286	279	5441	309	5498	390169	2279512	0.608	2.547	0	0	0
1	13	9	"A54"	"A54"	7865	20180	100	1308	1401	628	44	936	936	990	410	41	46	27	0	7609	7693	5587	72	1726	1726	2091	1901	90	59	55	0	0.000	0.000	0.000	0.000	0.000	0.000	0.000	0.000	0.000	0.000	0.000	0.000	0.000	0.000	0.063	0.078	0.104	0.148	4.551	0.075	0.396	316	2384	100	372	5883	6255	465	5967	6432	Error	Error	-3.983	372	5883	465	5967	442731	2431108	1.002	2.947	0	0	0
1	14	9	"A54"	"A54"	8165	20175	100	1351	1380	607	43	947	947	1000	470	47	46	19	0	9821	8509	5432	63	1737	1737	2228	2138	95	65	62	0	0.000	0.000	0.000	0.000	0.000	0.000	0.000	0.000	0.000	0.000	0.000	0.000	0.000	0.000	0.050	0.064	0.081	0.113	5.170	0.063	0.326	316	2384	100	404	8084	8488	433	6772	7205	Error	Error	-4.323	404	8084	433	6772	436178	2688901	0.809	2.938	0	0	0
1	15	9	"A54"	"A54"	8465	20175	100	1530	1534	594	38	999	999	1059	500	47	51	22	0	12415	10992	7337	66	1801	1801	2432	2840	116	65	62	0	0.000	0.000	0.000	0.000	0.000	0.000	0.000	0.000	0.000	0.000	0.000	0.000	0.000	0.000	0.050	0.058	0.079	0.108	4.467	0.061	0.444	316	2384	100	531	10614	11145	535	9191	9726	Error	Error	-4.321	531	10614	535	9191	484732	3473373	0.950	3.014	0	0	0
1	16	9	"A55"	"A55"	8765	20175	100	1180	1286	552	42	1014	1014	1059	435	41	31	13	0	4543	7213	6396	88	1800	1800	2115	1810	85	53	44	0	0.000	0.000	0.000	0.000	0.000	0.000	0.000	0.000	0.000	0.000	0.000	0.000	0.000	0.000	0.061	0.050	0.091	0.132	5.972	0.053	0.259	316	2384	100	166	2743	2909	272	5413	5685	Error	Error	-4.046	166	2743	272	5413	406320	2279184	0.522	2.817	0	0	0
1	17	9	"A55"	"A55"	9065	20175	100	1248	1345	580	43	1016	1016	1067	428	40	39	18	0	5082	7151	5629	78	1815	1815	2277	2444	107	56	43	0	0.000	0.000	0.000	0.000	0.000	0.000	0.000	0.000	0.000	0.000	0.000	0.000	0.000	0.000	0.071	0.062	0.091	0.132	5.480	0.060	0.337	316	2384	100	232	3267	3499	329	5336	5665	Error	Error	-3.816	232	3267	329	5336	425090	2259853	0.650	1.994	0	0	0
1	18	9	"A55"	"A55"	9365	20175	100	1396	1538	963	62	1043	1043	1113	434	38	43	22	0	6161	8582	7016	81	1851	1851	2235	2066	92	62	50	0	0.000	0.000	0.000	0.000	0.000	0.000	0.000	0.000	0.000	0.000	0.000	0.000	0.000	0.000	0.082	0.074	0.091	0.135	5.100	0.072	0.339	316	2384	100	353	4310	4663	495	6731	7226	Error	Error	-3.610	353	4310	495	6731	486056	2712045	0.979	3.072	0	0	0
1	1	10	"A56"	"A56"	4275	20490	100	1331	1377	522	37	970	970	1017	403	39	47	20	0	8453	7912	4475	56	1630	1630	1781	1032	57	78	73	0	0.000	0.000	0.000	0.000	0.000	0.000	0.000	0.000	0.000	0.000	0.000	0.000	0.000	0.000	0.053	0.065	0.074	0.086	4.540	0.064	0.234	316	2384	100	361	6823	7184	407	6282	6689	Error	Error	-4.240	361	6823	407	6282	435108	2500155	0.893	5.941	0	0	0
1	2	10	"A56"	"A56"	4575	20485	100	1239	1308	537	41	935	935	979	394	40	43	19	0	5023	6081	3681	60	1634	1634	1892	1452	76	74	56	0	0.000	0.000	0.000	0.000	0.000	0.000	0.000	0.000	0.000	0.000	0.000	0.000	0.000	0.000	0.090	0.084	0.118	0.119	3.958	0.069	0.237	316	2384	100	304	3389	3693	373	4447	4820	Error	Error	-3.479	304	3389	373	4447	413469	1921508	0.835	2.885	0	0	0
1	3	10	"A56"	"A56"	4875	20485	100	1275	1340	544	40	960	960	1001	431	43	41	18	0	6017	7528	4712	62	1627	1627	1928	1589	82	79	61	0	0.000	0.000	0.000	0.000	0.000	0.000	0.000	0.000	0.000	0.000	0.000	0.000	0.000	0.000	0.072	0.064	0.087	0.101	4.178	0.067	0.262	316	2384	100	315	4390	4705	380	5901	6281	Error	Error	-3.801	315	4390	380	5901	423469	2378847	0.787	3.524	0	0	0
1	4	10	"A57"	"A57"	5175	20485	100	1420	1457	639	43	955	955	993	398	40	52	32	0	11733	12037	8665	71	1643	1643	2052	2330	113	68	63	0	0.000	0.000	0.000	0.000	0.000	0.000	0.000	0.000	0.000	0.000	0.000	0.000	0.000	0.000	0.046	0.048	0.062	0.079	4.031	0.050	0.445	316	2384	100	465	10090	10555	502	10394	10896	Error	Error	-4.440	465	10090	502	10394	460317	3803639	1.166	4.285	0	0	0
1	5	10	"A57"	"A57"	5475	20485	100	1512	1522	643	42	950	950	999	428	42	57	29	0	13357	13505	9025	66	1660	1660	2298	3205	139	73	62	0	0.000	0.000	0.000	0.000	0.000	0.000	0.000	0.000	0.000	0.000	0.000	0.000	0.000	0.000	0.048	0.048	0.058	0.071	3.709	0.053	0.490	316	2384	100	562	11697	12259	572	11845	12417	Error	Error	-4.379	562	11697	572	11845	480842	4267658	1.222	3.497	0	0	0
1	6	10	"A57"	"A57"	5775	20485	100	1485	1522	613	40	941	941	997	439	44	55	31	0	14087	13414	8517	63	1665	1665	2310	3136	135	76	64	0	0.000	0.000	0.000	0.000	0.000	0.000	0.000	0.000	0.000	0.000	0.000	0.000	0.000	0.000	0.044	0.049	0.058	0.065	4.046	0.047	0.392	316	2384	100	544	12422	12966	581	11749	12330	Error	Error	-4.513	544	12422	581	11749	481090	4238829	1.196	3.541	0	0	0
1	7	10	"A58"	"A58"	6075	20485	100	3451	6921	7088	102	933	933	1497	3908	261	43	33	0	7606	7563	4854	64	1624	1624	1937	1905	98	68	60	0	0.000	0.000	0.000	0.000	0.000	0.000	0.000	0.000	0.000	0.000	0.000	0.000	0.000	0.000	0.421	1.008	0.791	0.693	3.003	1.704	0.777	316	2384	100	2518	5982	8500	5988	5939	11927	Error	Error	-1.248	2518	5982	5988	5939	2186888	2389979	1.388	2.953	0	0	0
1	8	10	"A58"	"A58"	6375	20485	100	3186	10211	14031	137	917	917	1723	5556	322	35	28	0	7130	9380	7010	74	1628	1628	2057	2550	123	72	52	0	0.000	0.000	0.000	0.000	0.000	0.000	0.000	0.000	0.000	0.000	0.000	0.000	0.000	0.000	0.412	1.199	0.582	0.662	2.688	1.995	0.803	316	2384	100	2269	5502	7771	9294	7752	17046	Error	Error	-1.278	2269	5502	9294	7752	3226654	2964186	1.528	2.872	0	0	0
1	9	10	"A58"	"A58"	6675	20480	100	2981	9927	14812	149	926	926	1748	5336	305	27	25	0	7050	9338	7332	78	1649	1649	2170	2789	128	72	47	0	0.000	0.000	0.000	0.000	0.000	0.000	0.000	0.000	0.000	0.000	0.000	0.000	0.000	0.000	0.380	1.171	0.522	0.642	2.920	1.916	0.820	316	2384	100	2055	5401	7456	9001	7689	16690	Error	Error	-1.394	2055	5401	9001	7689	3136871	2950913	1.533	2.570	0	0	0
1	10	10	"A59"	"A59"	6975	20480	100	1213	1258	516	41	894	894	978	623	63	30	5	0	9282	7929	5137	64	1660	1660	1991	1700	85	64	60	0	0.000	0.000	0.000	0.000	0.000	0.000	0.000	0.000	0.000	0.000	0.000	0.000	0.000	0.000	0.042	0.058	0.076	0.109	6.160	0.061	0.310	316	2384	100	319	7622	7941	364	6269	6633	Error	Error	-4.579	319	7622	364	6269	397373	2505560	0.449	3.493	0	0	0
1	11	10	"A59"	"A59"	7275	20480	100	1296	1353	509	37	913	913	976	426	43	48	21	0	7608	7948	5063	63	1675	1675	2094	2133	101	68	57	0	0.000	0.000	0.000	0.000	0.000	0.000	0.000	0.000	0.000	0.000	0.000	0.000	0.000	0.000	0.065	0.070	0.087	0.108	3.933	0.062	0.323	316	2384	100	383	5933	6316	440	6273	6713	Error	Error	-3.953	383	5933	440	6273	427587	2511434	0.885	2.744	0	0	0
1	12	10	"A59"	"A59"	7570	20480	100	1318	1307	531	40	935	935	992	466	46	44	15	0	6464	7462	4898	65	1709	1709	2126	1989	93	69	54	0	0.000	0.000	0.000	0.000	0.000	0.000	0.000	0.000	0.000	0.000	0.000	0.000	0.000	0.000	0.081	0.065	0.090	0.111	4.409	0.065	0.305	316	2384	100	383	4755	5138	372	5753	6125	Error	Error	-3.634	383	4755	372	5753	413167	2357968	0.676	2.683	0	0	0
1	13	10	"A60"	"A60"	7870	20480	100	1108	1189	479	40	959	959	1002	448	44	27	9	0	3574	5862	5289	90	1722	1722	1812	593	32	65	59	0	0.000	0.000	0.000	0.000	0.000	0.000	0.000	0.000	0.000	0.000	0.000	0.000	0.000	0.000	0.080	0.056	0.103	0.135	6.156	0.050	0.119	316	2384	100	149	1852	2001	230	4140	4370	Error	Error	-3.636	149	1852	230	4140	375823	1852494	0.417	6.830	0	0	0
1	14	10	"A60"	"A60"	8170	20480	100	1094	1138	454	39	947	947	973	386	39	31	9	0	3621	5015	4272	85	1719	1719	1859	770	41	73	61	0	0.000	0.000	0.000	0.000	0.000	0.000	0.000	0.000	0.000	0.000	0.000	0.000	0.000	0.000	0.077	0.058	0.142	0.149	5.221	0.049	0.107	316	2384	100	147	1902	2049	191	3296	3487	Error	Error	-3.694	147	1902	191	3296	359588	1584755	0.427	4.099	0	0	0
1	15	10	"A60"	"A60"	8470	20475	100	1052	1107	467	42	946	946	1072	1915	178	0	0	0	3643	5175	4613	89	1737	1737	1973	2186	110	44	24	0	0.000	0.000	0.000	0.000	0.000	0.000	0.000	0.000	0.000	0.000	0.000	0.000	0.000	0.000	0.056	0.047	0.116	0.176	5.882	0.042	0.082	316	2384	100	106	1906	2012	161	3438	3599	Error	Error	-4.168	106	1906	161	3438	349934	1635342	0.018	1.465	0	0	0
1	16	10	"A61"	"A61"	8770	20475	100	1345	1419	598	42	983	983	1046	430	41	45	21	0	7945	9174	7152	77	1786	1786	2153	2253	104	60	57	0	0.000	0.000	0.000	0.000	0.000	0.000	0.000	0.000	0.000	0.000	0.000	0.000	0.000	0.000	0.059	0.059	0.074	0.111	4.950	0.059	0.408	316	2384	100	362	6159	6521	436	7388	7824	Error	Error	-4.089	362	6159	436	7388	448547	2899127	0.867	3.116	0	0	0
1	17	10	"A61"	"A61"	9070	20475	100	1452	1510	628	41	1037	1037	1099	637	57	35	10	0	7699	10016	7680	76	1818	1818	2183	1971	90	69	57	0	0.000	0.000	0.000	0.000	0.000	0.000	0.000	0.000	0.000	0.000	0.000	0.000	0.000	0.000	0.071	0.058	0.084	0.100	4.724	0.059	0.319	316	2384	100	415	5881	6296	473	8198	8671	Error	Error	-3.825	415	5881	473	8198	477021	3165197	0.645	3.974	0	0	0
1	18	10	"A61"	"A61"	9370	20475	100	1520	1608	662	41	1063	1063	1110	428	38	51	27	0	9315	10927	7908	72	1864	1864	2301	2225	96	71	60	0	0.000	0.000	0.000	0.000	0.000	0.000	0.000	0.000	0.000	0.000	0.000	0.000	0.000	0.000	0.061	0.060	0.073	0.090	4.005	0.058	0.420	316	2384	100	457	7451	7908	545	9063	9608	Error	Error	-4.027	457	7451	545	9063	508265	3452908	1.164	3.877	0	0	0
1	1	11	"A62"	"A62"	4280	20790	100	1173	1224	482	39	979	979	1044	779	74	12	0	0	4049	5651	4202	74	1651	1651	1936	1831	94	55	40	0	0.000	0.000	0.000	0.000	0.000	0.000	0.000	0.000	0.000	0.000	0.000	0.000	0.000	0.000	0.081	0.061	0.116	0.142	5.002	0.053	0.207	316	2384	100	194	2398	2592	245	4000	4245	Error	Error	-3.628	194	2398	245	4000	386869	1785649	0.231	2.029	0	0	0
1	2	11	"A62"	"A62"	4580	20790	100	1112	1177	468	39	937	937	979	385	39	33	14	0	4679	6262	4689	74	1625	1625	1970	2039	103	56	43	0	0.000	0.000	0.000	0.000	0.000	0.000	0.000	0.000	0.000	0.000	0.000	0.000	0.000	0.000	0.057	0.052	0.095	0.122	5.388	0.052	0.245	316	2384	100	175	3054	3229	240	4637	4877	Error	Error	-4.125	175	3054	240	4637	371990	1978902	0.514	2.105	0	0	0
1	3	11	"A62"	"A62"	4880	20785	100	1189	1243	484	38	942	942	1015	583	57	24	4	0	4413	6441	5133	79	1652	1652	2268	3027	133	47	30	0	0.000	0.000	0.000	0.000	0.000	0.000	0.000	0.000	0.000	0.000	0.000	0.000	0.000	0.000	0.089	0.063	0.105	0.148	5.347	0.059	0.185	316	2384	100	247	2761	3008	301	4789	5090	Error	Error	-3.483	247	2761	301	4789	392836	2035379	0.391	1.379	0	0	0
1	4	11	"A63"	"A63"	5180	20785	100	1646	1711	885	51	947	947	1018	480	47	58	37	0	19283	14330	10365	72	1641	1641	2359	3541	150	62	58	0	0.000	0.000	0.000	0.000	0.000	0.000	0.000	0.000	0.000	0.000	0.000	0.000	0.000	0.000	0.040	0.060	0.065	0.099	4.642	0.059	0.524	316	2384	100	699	17642	18341	764	12689	13453	Error	Error	-4.658	699	17642	764	12689	540636	4528339	1.444	3.381	0	0	0
1	5	11	"A63"	"A63"	5480	20785	100	1768	1754	756	43	944	944	1006	451	44	62	46	0	20989	16722	10121	60	1688	1688	2312	3092	133	73	69	0	0.000	0.000	0.000	0.000	0.000	0.000	0.000	0.000	0.000	0.000	0.000	0.000	0.000	0.000	0.043	0.054	0.062	0.070	3.204	0.056	0.561	316	2384	100	824	19301	20125	810	15034	15844	Error	Error	-4.550	824	19301	810	15034	554204	5284283	1.659	4.660	0	0	0
1	6	11	"A63"	"A63"	5780	20785	100	1666	1706	797	46	927	927	1010	499	49	60	38	0	19293	16081	10864	67	1677	1677	2610	4164	159	68	63	0	0.000	0.000	0.000	0.000	0.000	0.000	0.000	0.000	0.000	0.000	0.000	0.000	0.000	0.000	0.042	0.054	0.061	0.075	3.323	0.057	0.548	316	2384	100	739	17616	18355	779	14404	15183	Error	Error	-4.575	739	17616	779	14404	539116	5081639	1.395	3.235	0	0	0
1	7	11	"A64"	"A64"	6080	20785	100	1288	1328	571	42	919	919	969	423	43	46	19	0	9162	8764	5965	68	1657	1657	2036	1974	96	64	61	0	0.000	0.000	0.000	0.000	0.000	0.000	0.000	0.000	0.000	0.000	0.000	0.000	0.000	0.000	0.049	0.058	0.075	0.100	4.750	0.067	0.389	316	2384	100	369	7505	7874	409	7107	7516	Error	Error	-4.346	369	7505	409	7107	419606	2769444	0.849	3.408	0	0	0
1	8	11	"A64"	"A64"	6380	20785	100	1288	1360	582	42	902	902	955	395	41	49	26	0	9760	9624	6631	68	1658	1658	2036	2032	99	66	61	0	0.000	0.000	0.000	0.000	0.000	0.000	0.000	0.000	0.000	0.000	0.000	0.000	0.000	0.000	0.048	0.057	0.072	0.106	5.934	0.058	0.393	316	2384	100	386	8102	8488	458	7966	8424	Error	Error	-4.392	386	8102	458	7966	429850	3041149	1.025	3.734	0	0	0
1	9	11	"A64"	"A64"	6680	20780	100	1273	1345	593	44	895	895	956	444	46	47	25	0	10494	9234	6137	66	1667	1667	2208	2565	116	64	58	0	0.000	0.000	0.000	0.000	0.000	0.000	0.000	0.000	0.000	0.000	0.000	0.000	0.000	0.000	0.043	0.059	0.078	0.092	4.437	0.060	0.418	316	2384	100	378	8827	9205	450	7567	8017	Error	Error	-4.545	378	8827	450	7567	425127	2917833	0.876	2.739	0	0	0
1	10	11	"A65"	"A65"	6980	20780	100	1491	1608	1057	65	922	922	984	433	44	55	37	0	16783	13240	9183	69	1676	1676	2555	4220	165	62	59	0	0.000	0.000	0.000	0.000	0.000	0.000	0.000	0.000	0.000	0.000	0.000	0.000	0.000	0.000	0.038	0.059	0.066	0.087	4.103	0.056	0.406	316	2384	100	569	15107	15676	686	11564	12250	Error	Error	-4.731	569	15107	686	11564	508172	4183685	1.441	2.532	0	0	0
1	11	11	"A65"	"A65"	7275	20780	100	1441	1490	648	43	917	917	991	451	45	53	30	0	14275	12360	8484	68	1693	1693	2568	4206	163	66	56	0	0.000	0.000	0.000	0.000	0.000	0.000	0.000	0.000	0.000	0.000	0.000	0.000	0.000	0.000	0.042	0.054	0.066	0.086	4.472	0.057	0.553	316	2384	100	524	12582	13106	573	10667	11240	Error	Error	-4.586	524	12582	573	10667	470800	3905884	1.106	2.328	0	0	0
1	12	11	"A65"	"A65"	7575	20780	100	1320	1394	567	40	934	934	1004	457	45	45	21	0	10159	9838	7107	72	1727	1727	2485	3555	143	63	52	0	0.000	0.000	0.000	0.000	0.000	0.000	0.000	0.000	0.000	0.000	0.000	0.000	0.000	0.000	0.046	0.057	0.068	0.088	4.932	0.056	0.451	316	2384	100	386	8432	8818	460	8111	8571	Error	Error	-4.449	386	8432	460	8111	440615	3108785	0.853	2.068	0	0	0
1	13	11	"A66"	"A66"	7875	20780	100	1424	1504	674	44	959	959	1004	400	39	53	30	0	10325	10311	7132	69	1759	1759	2130	2262	106	65	62	0	0.000	0.000	0.000	0.000	0.000	0.000	0.000	0.000	0.000	0.000	0.000	0.000	0.000	0.000	0.054	0.064	0.071	0.089	4.486	0.060	0.441	316	2384	100	465	8566	9031	545	8552	9097	Error	Error	-4.203	465	8566	545	8552	475142	3258361	1.250	3.617	0	0	0
1	14	11	"A66"	"A66"	8175	20780	100	1498	1539	596	38	952	952	1011	433	42	57	30	0	12498	11999	7433	61	1774	1774	2324	2614	112	73	66	0	0.000	0.000	0.000	0.000	0.000	0.000	0.000	0.000	0.000	0.000	0.000	0.000	0.000	0.000	0.051	0.057	0.064	0.075	3.634	0.057	0.433	316	2384	100	546	10724	11270	587	10225	10812	Error	Error	-4.296	546	10724	587	10225	486169	3791748	1.219	3.701	0	0	0
1	15	11	"A66"	"A66"	8475	20780	100	1464	1539	629	40	962	962	1010	418	41	55	30	0	13617	12787	7965	62	1766	1766	2131	1976	92	76	72	0	0.000	0.000	0.000	0.000	0.000	0.000	0.000	0.000	0.000	0.000	0.000	0.000	0.000	0.000	0.042	0.052	0.058	0.058	3.158	0.052	0.394	316	2384	100	502	11851	12353	577	11021	11598	Error	Error	-4.561	502	11851	577	11021	486383	4040665	1.266	5.393	0	0	0
1	16	11	"A67"	"A67"	8775	20775	100	1333	1420	633	44	997	997	1077	514	47	37	18	0	8429	9165	7246	79	1793	1793	2404	3037	126	56	52	0	0.000	0.000	0.000	0.000	0.000	0.000	0.000	0.000	0.000	0.000	0.000	0.000	0.000	0.000	0.051	0.057	0.080	0.125	5.801	0.057	0.328	316	2384	100	336	6636	6972	423	7372	7795	Error	Error	-4.304	336	6636	423	7372	448849	2896135	0.667	2.226	0	0	0
1	17	11	"A67"	"A67"	9075	20775	100	1284	1415	652	46	1010	1010	1064	436	40	41	20	0	6531	8509	6968	81	1824	1824	2452	3124	127	59	37	0	0.000	0.000	0.000	0.000	0.000	0.000	0.000	0.000	0.000	0.000	0.000	0.000	0.000	0.000	0.058	0.061	0.084	0.099	4.410	0.058	0.200	316	2384	100	274	4707	4981	405	6685	7090	Error	Error	-4.103	274	4707	405	6685	447030	2688842	0.805	1.939	0	0	0
1	18	11	"A67"	"A67"	9375	20775	100	1409	1543	751	48	1027	1027	1127	771	68	26	8	0	7685	9879	8033	81	1841	1841	2630	3493	132	62	43	0	0.000	0.000	0.000	0.000	0.000	0.000	0.000	0.000	0.000	0.000	0.000	0.000	0.000	0.000	0.065	0.064	0.076	0.099	4.873	0.064	0.416	316	2384	100	382	5844	6226	516	8038	8554	Error	Error	-3.935	382	5844	516	8038	487517	3121756	0.540	2.075	0	0	0
1	1	12	"A68"	"A68"	4285	21090	100	1372	1467	623	42	972	972	1028	700	68	32	8	0	8420	9878	6919	70	1664	1664	1974	1894	95	68	63	0	0.000	0.000	0.000	0.000	0.000	0.000	0.000	0.000	0.000	0.000	0.000	0.000	0.000	0.000	0.059	0.060	0.077	0.111	5.189	0.056	0.378	316	2384	100	400	6756	7156	495	8214	8709	Error	Error	-4.078	400	6756	495	8214	463566	3121538	0.627	4.173	0	0	0
1	2	12	"A68"	"A68"	4585	21090	100	1340	1394	543	38	913	913	960	407	42	50	26	0	8224	10415	6941	66	1630	1630	2108	2796	132	72	53	0	0.000	0.000	0.000	0.000	0.000	0.000	0.000	0.000	0.000	0.000	0.000	0.000	0.000	0.000	0.065	0.055	0.067	0.078	3.840	0.052	0.404	316	2384	100	427	6594	7021	481	8785	9266	Error	Error	-3.949	427	6594	481	8785	440572	3291294	1.066	2.971	0	0	0
1	3	12	"A68"	"A68"	4885	21090	100	1337	1409	614	43	921	921	1044	1930	184	2	0	0	8673	11033	7571	68	1649	1649	2090	2794	133	74	53	0	0.000	0.000	0.000	0.000	0.000	0.000	0.000	0.000	0.000	0.000	0.000	0.000	0.000	0.000	0.059	0.052	0.063	0.070	3.562	0.138	0.109	316	2384	100	416	7024	7440	488	9384	9872	Error	Error	-4.078	416	7024	488	9384	445330	3486286	0.189	3.201	0	0	0
1	4	12	"A69"	"A69"	5185	21085	100	1673	1727	848	49	930	930	986	434	44	61	45	0	26596	18761	13550	72	1665	1665	2347	3799	161	64	61	0	0.000	0.000	0.000	0.000	0.000	0.000	0.000	0.000	0.000	0.000	0.000	0.000	0.000	0.000	0.030	0.047	0.050	0.074	4.545	0.047	0.531	316	2384	100	743	24931	25674	797	17096	17893	Error	Error	-5.068	743	24931	797	17096	545867	5928630	1.707	4.321	0	0	0
1	5	12	"A69"	"A69"	5485	21085	100	1697	1745	776	44	928	928	989	431	43	62	46	0	22202	17959	12257	68	1679	1679	2496	4140	165	73	61	0	0.000	0.000	0.000	0.000	0.000	0.000	0.000	0.000	0.000	0.000	0.000	0.000	0.000	0.000	0.037	0.050	0.054	0.068	3.274	0.050	0.637	316	2384	100	769	20523	21292	817	16280	17097	Error	Error	-4.738	769	20523	817	16280	551368	5675000	1.754	3.735	0	0	0
1	6	12	"A69"	"A69"	5785	21085	100	1759	1795	756	42	941	941	1004	442	44	67	45	0	24563	18739	12029	64	1682	1682	2630	4546	172	73	62	0	0.000	0.000	0.000	0.000	0.000	0.000	0.000	0.000	0.000	0.000	0.000	0.000	0.000	0.000	0.036	0.050	0.054	0.068	3.133	0.049	0.618	316	2384	100	818	22881	23699	854	17057	17911	Error	Error	-4.806	818	22881	854	17057	567273	5921418	1.790	3.544	0	0	0
1	7	12	"A70"	"A70"	6085	21085	100	1170	1237	496	40	890	890	958	515	53	32	9	0	6206	7915	6170	77	1654	1654	2063	2314	112	60	49	0	0.000	0.000	0.000	0.000	0.000	0.000	0.000	0.000	0.000	0.000	0.000	0.000	0.000	0.000	0.062	0.055	0.069	0.107	6.253	0.053	0.308	316	2384	100	280	4552	4832	347	6261	6608	Error	Error	-4.023	280	4552	347	6261	390837	2501041	0.542	2.529	0	0	0
1	8	12	"A70"	"A70"	6385	21085	100	1118	1215	561	46	910	910	962	411	42	34	13	0	4460	6725	5282	78	1654	1654	2101	2762	131	50	37	0	0.000	0.000	0.000	0.000	0.000	0.000	0.000	0.000	0.000	0.000	0.000	0.000	0.000	0.000	0.074	0.060	0.093	0.109	5.186	0.047	0.283	316	2384	100	208	2806	3014	305	5071	5376	Error	Error	-3.754	208	2806	305	5071	383843	2125013	0.616	1.674	0	0	0
1	9	12	"A70"	"A70"	6685	21085	100	1218	1272	556	43	905	905	960	423	44	42	17	0	7482	9330	6502	69	1674	1674	2118	2781	131	70	52	0	0.000	0.000	0.000	0.000	0.000	0.000	0.000	0.000	0.000	0.000	0.000	0.000	0.000	0.000	0.054	0.048	0.062	0.072	4.250	0.049	0.336	316	2384	100	313	5808	6121	367	7656	8023	Error	Error	-4.214	313	5808	367	7656	401948	2948230	0.738	2.593	0	0	0
1	10	12	"A71"	"A71"	6985	21080	100	1514	1590	738	46	919	919	1023	947	92	32	5	0	18218	14235	9427	66	1699	1699	2270	3205	141	68	63	0	0.000	0.000	0.000	0.000	0.000	0.000	0.000	0.000	0.000	0.000	0.000	0.000	0.000	0.000	0.036	0.054	0.059	0.075	4.113	0.052	0.510	316	2384	100	595	16519	17114	671	12536	13207	Error	Error	-4.795	595	16519	671	12536	502568	4498261	0.599	3.733	0	0	0
1	11	12	"A71"	"A71"	7280	21080	100	1452	1499	620	41	924	924	993	559	56	48	17	0	10568	13033	9279	71	1720	1720	2406	3690	153	69	50	0	0.000	0.000	0.000	0.000	0.000	0.000	0.000	0.000	0.000	0.000	0.000	0.000	0.000	0.000	0.060	0.051	0.056	0.073	3.652	0.059	0.430	316	2384	100	528	8848	9376	575	11313	11888	Error	Error	-4.067	528	8848	575	11313	473610	4118466	0.905	2.880	0	0	0
1	12	12	"A71"	"A71"	7580	21080	100	1481	1551	695	44	920	920	985	456	46	54	32	0	13817	13551	9208	67	1742	1742	2478	3856	155	67	56	0	0.000	0.000	0.000	0.000	0.000	0.000	0.000	0.000	0.000	0.000	0.000	0.000	0.000	0.000	0.046	0.053	0.062	0.072	3.872	0.053	0.386	316	2384	100	561	12075	12636	631	11809	12440	Error	Error	-4.428	561	12075	631	11809	490026	4282013	1.241	2.872	0	0	0
1	13	12	"A72"	"A72"	7880	21080	100	1297	1429	641	44	944	944	989	428	43	45	26	0	7883	7854	4959	63	1806	1806	2052	1294	63	67	62	0	0.000	0.000	0.000	0.000	0.000	0.000	0.000	0.000	0.000	0.000	0.000	0.000	0.000	0.000	0.058	0.080	0.110	0.113	3.822	0.082	0.298	316	2384	100	353	6077	6430	485	6048	6533	Error	Error	-4.106	353	6077	485	6048	451672	2482020	1.028	4.484	0	0	0
1	14	12	"A72"	"A72"	8180	21080	100	1386	1501	643	42	959	959	1015	432	42	49	26	0	8081	7776	3954	50	1837	1837	2279	2079	91	77	65	0	0.000	0.000	0.000	0.000	0.000	0.000	0.000	0.000	0.000	0.000	0.000	0.000	0.000	0.000	0.068	0.091	0.111	0.113	3.143	0.083	0.363	316	2384	100	427	6244	6671	542	5939	6481	Error	Error	-3.870	427	6244	542	5939	474297	2457283	1.125	2.644	0	0	0
1	15	12	"A72"	"A72"	8480	21080	100	1512	1579	651	41	982	982	1024	458	44	54	33	0	7318	7518	3541	47	1858	1858	2132	1478	69	81	78	0	0.000	0.000	0.000	0.000	0.000	0.000	0.000	0.000	0.000	0.000	0.000	0.000	0.000	0.000	0.097	0.105	0.136	0.115	2.916	0.082	0.267	316	2384	100	530	5460	5990	597	5660	6257	Error	Error	-3.365	530	5460	597	5660	498931	2375795	1.212	3.644	0	0	0
1	16	12	"A73"	"A73"	8780	21080	100	1023	1122	524	46	956	956	1002	488	48	18	7	0	3635	4489	3326	74	1771	1771	1811	432	23	68	62	0	0.000	0.000	0.000	0.000	0.000	0.000	0.000	0.000	0.000	0.000	0.000	0.000	0.000	0.000	0.036	0.061	0.156	0.202	5.603	0.053	0.060	316	2384	100	67	1864	1931	166	2718	2884	Error	Error	-4.798	67	1864	166	2718	354561	1418506	0.246	6.199	0	0	0
1	17	12	"A73"	"A73"	9080	21075	100	1127	1194	533	44	997	997	1033	410	39	26	8	0	2735	3980	2894	72	1808	1808	1871	511	27	63	47	0	0.000	0.000	0.000	0.000	0.000	0.000	0.000	0.000	0.000	0.000	0.000	0.000	0.000	0.000	0.140	0.091	0.199	0.228	5.016	0.074	0.084	316	2384	100	130	927	1057	197	2172	2369	Error	Error	-2.834	130	927	197	2172	377379	1257786	0.393	4.127	0	0	0
1	18	12	"A73"	"A73"	9380	21075	100	1181	1245	505	40	1046	1046	1119	617	55	18	2	0	2984	4511	4097	90	1839	1839	1896	539	28	65	50	0	0.000	0.000	0.000	0.000	0.000	0.000	0.000	0.000	0.000	0.000	0.000	0.000	0.000	0.000	0.118	0.074	0.186	0.229	4.947	0.120	0.119	316	2384	100	135	1145	1280	199	2672	2871	Error	Error	-3.084	135	1145	199	2672	393462	1425537	0.204	4.852	0	0	0
1	1	13	"A74"	"A74"	4290	21390	100	1358	1385	604	43	940	940	980	391	39	50	29	0	9690	8432	5267	62	1640	1640	1855	1232	66	69	66	0	0.000	0.000	0.000	0.000	0.000	0.000	0.000	0.000	0.000	0.000	0.000	0.000	0.000	0.000	0.052	0.066	0.089	0.127	5.157	0.067	0.319	316	2384	100	418	8050	8468	445	6792	7237	Error	Error	-4.267	418	8050	445	6792	437740	2664479	1.036	5.338	0	0	0
1	2	13	"A74"	"A74"	4590	21390	100	1243	1345	562	41	912	912	949	383	40	46	25	0	6387	8632	5567	64	1628	1628	1908	1588	83	81	66	0	0.000	0.000	0.000	0.000	0.000	0.000	0.000	0.000	0.000	0.000	0.000	0.000	0.000	0.000	0.070	0.062	0.084	0.083	4.073	0.061	0.328	316	2384	100	331	4759	5090	433	7004	7437	Error	Error	-3.846	331	4759	433	7004	424879	2727644	1.034	4.234	0	0	0
1	3	13	"A74"	"A74"	4890	21390	100	1330	1392	557	40	912	912	956	374	39	53	28	0	8784	9904	6096	61	1642	1642	1860	1266	68	85	79	0	0.000	0.000	0.000	0.000	0.000	0.000	0.000	0.000	0.000	0.000	0.000	0.000	0.000	0.000	0.059	0.058	0.075	0.073	3.701	0.059	0.364	316	2384	100	418	7142	7560	480	8262	8742	Error	Error	-4.095	418	7142	480	8262	439761	3129609	1.166	6.354	0	0	0
1	4	13	"A75"	"A75"	5190	21390	100	1565	1772	950	53	915	915	963	476	49	56	41	0	8136	7046	4064	57	1674	1674	1925	1481	76	67	65	0	0.000	0.000	0.000	0.000	0.000	0.000	0.000	0.000	0.000	0.000	0.000	0.000	0.000	0.000	0.101	0.160	0.190	0.187	3.356	0.133	0.433	316	2384	100	650	6462	7112	857	5372	6229	Error	Error	-3.313	650	6462	857	5372	560062	2226572	1.700	3.458	0	0	0
1	5	13	"A75"	"A75"	5490	21385	100	1298	1450	685	47	931	931	1017	567	55	38	16	0	7319	7036	3591	51	1704	1704	2142	2013	93	75	63	0	0.000	0.000	0.000	0.000	0.000	0.000	0.000	0.000	0.000	0.000	0.000	0.000	0.000	0.000	0.065	0.097	0.119	0.115	4.184	0.112	0.281	316	2384	100	367	5615	5982	519	5332	5851	Error	Error	-3.935	367	5615	519	5332	458233	2223284	0.764	2.431	0	0	0
1	6	13	"A75"	"A75"	5790	21385	100	1325	1464	701	47	894	894	975	479	49	46	23	0	6897	7085	3786	53	1662	1662	2027	1667	82	79	67	0	0.000	0.000	0.000	0.000	0.000	0.000	0.000	0.000	0.000	0.000	0.000	0.000	0.000	0.000	0.082	0.105	0.121	0.134	3.538	0.097	0.262	316	2384	100	431	5235	5666	570	5423	5993	Error	Error	-3.602	431	5235	570	5423	462682	2238867	1.021	3.034	0	0	0
1	7	13	"A76"	"A76"	6090	21385	100	1448	1519	719	47	900	900	954	442	46	54	32	0	8959	8623	5954	69	1652	1652	1889	1339	70	65	61	0	0.000	0.000	0.000	0.000	0.000	0.000	0.000	0.000	0.000	0.000	0.000	0.000	0.000	0.000	0.075	0.089	0.104	0.124	3.744	0.085	0.381	316	2384	100	548	7307	7855	619	6971	7590	Error	Error	-3.737	548	7307	619	6971	480065	2724914	1.278	5.029	0	0	0
1	8	13	"A76"	"A76"	6390	21385	100	1200	1323	608	45	921	921	997	531	53	35	14	0	6896	8202	5553	67	1692	1692	2162	2082	96	69	53	0	0.000	0.000	0.000	0.000	0.000	0.000	0.000	0.000	0.000	0.000	0.000	0.000	0.000	0.000	0.054	0.062	0.084	0.088	4.409	0.076	0.411	316	2384	100	279	5204	5483	402	6510	6912	Error	Error	-4.221	279	5204	402	6510	418011	2591811	0.614	2.901	0	0	0
1	9	13	"A76"	"A76"	6690	21385	100	1286	1350	563	41	904	904	981	554	56	35	12	0	8652	8921	5763	64	1687	1687	2039	1727	84	75	66	0	0.000	0.000	0.000	0.000	0.000	0.000	0.000	0.000	0.000	0.000	0.000	0.000	0.000	0.000	0.055	0.062	0.075	0.085	3.902	0.069	0.214	316	2384	100	382	6965	7347	446	7234	7680	Error	Error	-4.188	382	6965	446	7234	426468	2819034	0.666	3.985	0	0	0
1	10	13	"A77"	"A77"	6990	21385	100	1457	1826	1142	62	919	919	1054	1371	130	30	8	0	8031	7520	5136	68	1725	1725	1994	1517	76	61	57	0	0.000	0.000	0.000	0.000	0.000	0.000	0.000	0.000	0.000	0.000	0.000	0.000	0.000	0.000	0.085	0.157	0.192	0.192	4.487	0.293	0.291	316	2384	100	538	6306	6844	907	5795	6702	Error	Error	-3.551	538	6306	907	5795	576950	2376311	0.563	3.643	0	0	0
1	11	13	"A77"	"A77"	7285	21380	100	1423	1702	987	57	924	924	1046	618	59	44	25	0	8251	7826	4754	60	1754	1754	2172	1696	78	70	64	0	0.000	0.000	0.000	0.000	0.000	0.000	0.000	0.000	0.000	0.000	0.000	0.000	0.000	0.000	0.077	0.128	0.133	0.141	3.764	0.153	0.406	316	2384	100	499	6497	6996	778	6072	6850	Error	Error	-3.703	499	6497	778	6072	537692	2473119	1.061	3.334	0	0	0
1	12	13	"A77"	"A77"	7585	21380	100	1935	2077	1152	55	932	932	1026	631	61	59	45	0	8458	7890	4206	53	1763	1763	2234	2029	90	72	68	0	0.000	0.000	0.000	0.000	0.000	0.000	0.000	0.000	0.000	0.000	0.000	0.000	0.000	0.000	0.150	0.187	0.207	0.185	3.332	0.180	0.449	316	2384	100	1003	6695	7698	1145	6127	7272	Error	Error	-2.739	1003	6695	1145	6127	656351	2493229	1.666	2.788	0	0	0
1	13	13	"A78"	"A78"	7885	21380	100	1455	1556	899	57	928	928	993	463	46	53	29	0	8182	8622	5783	67	1802	1802	2070	1479	71	64	61	0	0.000	0.000	0.000	0.000	0.000	0.000	0.000	0.000	0.000	0.000	0.000	0.000	0.000	0.000	0.083	0.092	0.110	0.126	3.435	0.114	0.157	316	2384	100	527	6380	6907	628	6820	7448	Error	Error	-3.598	527	6380	628	6820	491827	2724651	1.216	4.430	0	0	0
1	14	13	"A78"	"A78"	8185	21380	100	1619	1718	1010	58	966	966	1029	430	41	61	39	0	8830	9461	5404	57	1845	1845	2163	1704	78	75	72	0	0.000	0.000	0.000	0.000	0.000	0.000	0.000	0.000	0.000	0.000	0.000	0.000	0.000	0.000	0.093	0.099	0.102	0.106	3.285	0.084	0.299	316	2384	100	653	6985	7638	752	7616	8368	Error	Error	-3.419	653	6985	752	7616	542920	2989530	1.602	4.283	0	0	0
1	15	13	"A78"	"A78"	8485	21380	100	1576	1616	622	38	950	950	1007	449	44	63	32	0	12034	10917	5865	53	1833	1833	2096	1339	63	78	73	0	0.000	0.000	0.000	0.000	0.000	0.000	0.000	0.000	0.000	0.000	0.000	0.000	0.000	0.000	0.061	0.073	0.079	0.089	3.447	0.078	0.375	316	2384	100	626	10201	10827	666	9084	9750	Error	Error	-4.026	626	10201	666	9084	510804	3449700	1.356	6.588	0	0	0
1	16	13	"A79"	"A79"	8785	21380	100	1246	1334	622	46	954	954	1003	423	42	42	19	0	7072	7682	5603	72	1760	1760	1998	1457	72	61	56	0	0.000	0.000	0.000	0.000	0.000	0.000	0.000	0.000	0.000	0.000	0.000	0.000	0.000	0.000	0.055	0.064	0.084	0.125	5.026	0.067	0.329	316	2384	100	292	5312	5604	380	5922	6302	Error	Error	-4.185	292	5312	380	5922	421396	2427639	0.783	3.901	0	0	0
1	17	13	"A79"	"A79"	9085	21375	100	1353	1379	573	41	1007	1007	1074	539	50	35	11	0	5262	7108	5441	76	1835	1835	2230	1988	89	59	46	0	0.000	0.000	0.000	0.000	0.000	0.000	0.000	0.000	0.000	0.000	0.000	0.000	0.000	0.000	0.101	0.071	0.103	0.169	5.120	0.076	0.242	316	2384	100	346	3427	3773	372	5273	5645	Error	Error	-3.308	346	3427	372	5273	435771	2246158	0.566	2.454	0	0	0
1	18	13	"A79"	"A79"	9385	21375	100	1403	1482	650	43	1048	1048	1089	405	37	46	23	0	6698	8959	7525	83	1863	1863	2129	1260	59	61	56	0	0.000	0.000	0.000	0.000	0.000	0.000	0.000	0.000	0.000	0.000	0.000	0.000	0.000	0.000	0.073	0.061	0.080	0.137	6.638	0.060	0.311	316	2384	100	355	4835	5190	434	7096	7530	Error	Error	-3.768	355	4835	434	7096	468204	2831190	0.970	5.421	0	0	0
1	1	14	"A80"	"A80"	4295	21690	100	1309	1380	533	38	924	924	980	519	52	40	12	0	6976	8488	6013	70	1637	1637	1757	906	51	73	68	0	0.000	0.000	0.000	0.000	0.000	0.000	0.000	0.000	0.000	0.000	0.000	0.000	0.000	0.000	0.072	0.067	0.082	0.101	4.871	0.066	0.190	316	2384	100	385	5339	5724	456	6851	7307	Error	Error	-3.794	385	5339	456	6851	436205	2682237	0.771	7.429	0	0	0
1	2	14	"A80"	"A80"	4595	21690	100	1119	1200	511	42	927	927	968	400	41	36	15	0	3993	6182	5045	81	1630	1630	1939	1841	94	61	33	0	0.000	0.000	0.000	0.000	0.000	0.000	0.000	0.000	0.000	0.000	0.000	0.000	0.000	0.000	0.081	0.060	0.092	0.125	4.542	0.055	0.235	316	2384	100	192	2363	2555	273	4552	4825	Error	Error	-3.621	192	2363	273	4552	379122	1953628	0.580	2.305	0	0	0
1	3	14	"A80"	"A80"	4895	21690	100	1300	1361	588	43	891	891	953	454	47	47	20	0	6787	8753	5747	65	1646	1646	1851	1211	65	82	70	0	0.000	0.000	0.000	0.000	0.000	0.000	0.000	0.000	0.000	0.000	0.000	0.000	0.000	0.000	0.080	0.066	0.081	0.084	3.677	0.066	0.384	316	2384	100	409	5141	5550	470	7107	7577	Error	Error	-3.652	409	5141	470	7107	430192	2765867	0.899	5.699	0	0	0
1	4	14	"A81"	"A81"	5195	21690	100	1453	1487	628	42	911	911	962	411	42	56	37	0	14142	11518	7867	68	1659	1659	1894	1462	77	67	64	0	0.000	0.000	0.000	0.000	0.000	0.000	0.000	0.000	0.000	0.000	0.000	0.000	0.000	0.000	0.043	0.058	0.069	0.089	4.204	0.056	0.408	316	2384	100	542	12483	13025	576	9859	10435	Error	Error	-4.526	542	12483	576	9859	469913	3639797	1.277	6.583	0	0	0
1	5	14	"A81"	"A81"	5495	21685	100	1347	1396	577	41	941	941	999	418	41	48	23	0	7684	10315	7206	69	1676	1676	2175	2538	116	75	59	0	0.000	0.000	0.000	0.000	0.000	0.000	0.000	0.000	0.000	0.000	0.000	0.000	0.000	0.000	0.068	0.053	0.066	0.086	3.819	0.055	0.367	316	2384	100	406	6008	6414	455	8639	9094	Error	Error	-3.887	406	6008	455	8639	440980	3259541	0.950	3.207	0	0	0
1	6	14	"A81"	"A81"	5795	21685	100	1382	1443	619	42	923	923	988	510	51	45	20	0	9489	10720	6805	63	1665	1665	2153	2540	117	77	64	0	0.000	0.000	0.000	0.000	0.000	0.000	0.000	0.000	0.000	0.000	0.000	0.000	0.000	0.000	0.059	0.057	0.069	0.080	3.852	0.056	0.275	316	2384	100	459	7824	8283	520	9055	9575	Error	Error	-4.091	459	7824	520	9055	455937	3387429	0.892	3.373	0	0	0
1	7	14	"A82"	"A82"	6095	21685	100	1401	1456	584	40	898	898	977	1249	127	10	0	0	12454	11183	8078	72	1661	1661	1932	1569	81	63	62	0	0.000	0.000	0.000	0.000	0.000	0.000	0.000	0.000	0.000	0.000	0.000	0.000	0.000	0.000	0.047	0.059	0.072	0.108	5.204	0.054	0.371	316	2384	100	503	10793	11296	558	9522	10080	Error	Error	-4.423	503	10793	558	9522	459954	3533863	0.384	5.896	0	0	0
1	8	14	"A82"	"A82"	6395	21685	100	1245	1312	725	55	920	920	1021	1377	134	5	0	0	4973	8259	7224	87	1647	1647	2041	2170	106	56	41	0	0.000	0.000	0.000	0.000	0.000	0.000	0.000	0.000	0.000	0.000	0.000	0.000	0.000	0.000	0.098	0.059	0.081	0.131	6.144	0.058	0.026	316	2384	100	325	3326	3651	392	6612	7004	Error	Error	-3.355	325	3326	392	6612	414614	2609704	0.211	2.865	0	0	0
1	9	14	"A82"	"A82"	6695	21685	100	1364	1416	590	41	870	870	930	442	47	53	28	0	10610	11432	7102	62	1646	1646	2105	2440	115	77	66	0	0.000	0.000	0.000	0.000	0.000	0.000	0.000	0.000	0.000	0.000	0.000	0.000	0.000	0.000	0.055	0.056	0.066	0.073	3.232	0.060	0.305	316	2384	100	494	8964	9458	546	9786	10332	Error	Error	-4.182	494	8964	546	9786	447313	3612465	1.100	3.823	0	0	0
1	10	14	"A83"	"A83"	6995	21685	100	2806	7807	7893	101	887	887	1009	861	85	57	51	0	9133	8396	5784	68	1654	1654	1922	1603	83	64	58	0	0.000	0.000	0.000	0.000	0.000	0.000	0.000	0.000	0.000	0.000	0.000	0.000	0.000	0.000	0.257	1.026	0.935	0.785	3.122	1.214	0.639	316	2384	100	1919	7479	9398	6920	6742	13662	Error	Error	-1.962	1919	7479	6920	6742	2467143	2653035	7.895	4.039	0	0	0
1	11	14	"A83"	"A83"	7290	21685	100	1577	5784	7751	134	915	915	1545	3879	251	29	25	0	7477	7923	4951	62	1668	1668	2040	1918	94	73	59	0	0.000	0.000	0.000	0.000	0.000	0.000	0.000	0.000	0.000	0.000	0.000	0.000	0.000	0.000	0.114	0.778	0.278	0.313	4.934	1.921	0.485	316	2384	100	662	5809	6471	4869	6255	11124	Error	Error	-3.133	662	5809	4869	6255	1827777	2503713	1.093	3.067	0	0	0
1	12	14	"A83"	"A83"	7590	21680	100	1506	5525	7888	142	927	927	1518	3148	207	27	25	0	8841	8608	5033	58	1689	1689	2263	2423	107	71	65	0	0.000	0.000	0.000	0.000	0.000	0.000	0.000	0.000	0.000	0.000	0.000	0.000	0.000	0.000	0.081	0.665	0.237	0.272	5.551	1.385	0.456	316	2384	100	579	7152	7731	4598	6919	11517	Error	Error	-3.627	579	7152	4598	6919	1745754	2720239	1.273	2.619	0	0	0
1	13	14	"A84"	"A84"	7890	21680	100	1434	1513	684	45	938	938	996	412	41	55	32	0	8242	8122	5481	67	1752	1752	1969	1319	66	63	60	0	0.000	0.000	0.000	0.000	0.000	0.000	0.000	0.000	0.000	0.000	0.000	0.000	0.000	0.000	0.076	0.090	0.116	0.131	3.361	0.087	0.401	316	2384	100	496	6490	6986	575	6370	6945	Error	Error	-3.710	496	6490	575	6370	478160	2566564	1.255	4.665	0	0	0
1	14	14	"A84"	"A84"	8190	21680	100	1430	1642	1057	64	954	954	1013	445	43	51	31	0	9503	8880	4845	54	1776	1776	2123	1644	77	75	72	0	0.000	0.000	0.000	0.000	0.000	0.000	0.000	0.000	0.000	0.000	0.000	0.000	0.000	0.000	0.062	0.097	0.097	0.102	3.381	0.098	0.343	316	2384	100	476	7727	8203	688	7104	7792	Error	Error	-4.021	476	7727	688	7104	518906	2806172	1.413	4.110	0	0	0
1	15	14	"A84"	"A84"	8490	21680	100	1488	1519	653	42	962	962	1050	715	68	38	8	0	9667	8932	4807	53	1785	1785	2041	1417	69	75	71	0	0.000	0.000	0.000	0.000	0.000	0.000	0.000	0.000	0.000	0.000	0.000	0.000	0.000	0.000	0.067	0.078	0.092	0.106	3.165	0.088	0.266	316	2384	100	526	7882	8408	557	7147	7704	Error	Error	-3.905	526	7882	557	7147	480091	2822616	0.656	4.863	0	0	0
1	16	14	"A85"	"A85"	8790	21680	100	1301	1408	619	43	974	974	1023	399	39	43	25	0	6866	7203	4693	65	1779	1779	1917	954	49	68	65	0	0.000	0.000	0.000	0.000	0.000	0.000	0.000	0.000	0.000	0.000	0.000	0.000	0.000	0.000	0.064	0.080	0.112	0.118	3.800	0.078	0.310	316	2384	100	327	5087	5414	434	5424	5858	Error	Error	-3.959	327	5087	434	5424	444836	2276217	0.965	5.541	0	0	0
1	17	14	"A85"	"A85"	9090	21680	100	1323	1409	586	41	1009	1009	1121	1350	120	5	0	0	6287	7284	4880	66	1817	1817	2110	2014	95	64	52	0	0.000	0.000	0.000	0.000	0.000	0.000	0.000	0.000	0.000	0.000	0.000	0.000	0.000	0.000	0.070	0.073	0.096	0.111	3.842	0.075	0.337	316	2384	100	314	4470	4784	400	5467	5867	Error	Error	-3.831	314	4470	400	5467	445089	2301800	0.213	2.569	0	0	0
1	18	14	"A85"	"A85"	9390	21675	100	1360	1467	640	43	1039	1039	1123	1179	104	9	0	0	6856	7300	4429	60	1870	1870	2111	1422	67	72	64	0	0.000	0.000	0.000	0.000	0.000	0.000	0.000	0.000	0.000	0.000	0.000	0.000	0.000	0.000	0.064	0.079	0.092	0.112	4.734	0.073	0.254	316	2384	100	321	4986	5307	428	5430	5858	Error	Error	-3.957	321	4986	428	5430	463521	2306903	0.292	3.649	0	0	0
1	1	15	"A86"	"A86"	4300	21990	100	1223	1291	550	42	928	928	974	397	40	41	20	0	7004	7268	4857	66	1663	1663	1925	1622	84	63	61	0	0.000	0.000	0.000	0.000	0.000	0.000	0.000	0.000	0.000	0.000	0.000	0.000	0.000	0.000	0.055	0.065	0.086	0.105	5.801	0.059	0.282	316	2384	100	295	5341	5636	363	5605	5968	Error	Error	-4.178	295	5341	363	5605	408042	2296731	0.798	3.294	0	0	0
1	2	15	"A86"	"A86"	4600	21990	100	1181	1264	529	41	945	945	1114	2064	185	0	0	0	4413	6058	4895	80	1662	1662	2142	2582	120	53	26	0	0.000	0.000	0.000	0.000	0.000	0.000	0.000	0.000	0.000	0.000	0.000	0.000	0.000	0.000	0.086	0.073	0.116	0.132	4.512	0.322	0.225	316	2384	100	236	2751	2987	319	4396	4715	Error	Error	-3.543	236	2751	319	4396	399510	1914343	0.073	1.517	0	0	0
1	3	15	"A86"	"A86"	4900	21990	100	1228	1405	1085	77	914	914	967	457	47	41	22	0	7002	7920	5432	68	1664	1664	1944	1466	75	69	64	0	0.000	0.000	0.000	0.000	0.000	0.000	0.000	0.000	0.000	0.000	0.000	0.000	0.000	0.000	0.059	0.078	0.091	0.117	4.272	0.076	0.215	316	2384	100	314	5338	5652	491	6256	6747	Error	Error	-4.087	314	5338	491	6256	444013	2502733	0.958	4.076	0	0	0
1	4	15	"A87"	"A87"	5200	21990	100	1301	1334	526	39	906	906	956	607	63	37	7	0	8852	8020	5287	65	1648	1648	1832	1242	67	65	63	0	0.000	0.000	0.000	0.000	0.000	0.000	0.000	0.000	0.000	0.000	0.000	0.000	0.000	0.000	0.055	0.067	0.087	0.115	4.568	0.062	0.100	316	2384	100	395	7204	7599	428	6372	6800	Error	Error	-4.189	395	7204	428	6372	421400	2534174	0.623	4.982	0	0	0
1	5	15	"A87"	"A87"	5500	21990	100	1139	1194	459	38	915	915	969	419	43	31	10	0	4613	6248	4634	74	1676	1676	1913	1441	75	68	51	0	0.000	0.000	0.000	0.000	0.000	0.000	0.000	0.000	0.000	0.000	0.000	0.000	0.000	0.000	0.076	0.061	0.089	0.108	5.179	0.055	0.218	316	2384	100	224	2937	3161	279	4572	4851	Error	Error	-3.713	224	2937	279	4572	377165	1974217	0.537	3.008	0	0	0
1	6	15	"A87"	"A87"	5800	21985	100	1239	1316	556	42	923	923	961	390	40	44	19	0	5768	7312	4672	63	1681	1681	2069	1820	87	76	53	0	0.000	0.000	0.000	0.000	0.000	0.000	0.000	0.000	0.000	0.000	0.000	0.000	0.000	0.000	0.077	0.070	0.092	0.109	5.110	0.066	0.312	316	2384	100	316	4087	4403	393	5631	6024	Error	Error	-3.693	316	4087	393	5631	415809	2310711	0.910	2.881	0	0	0
1	7	15	"A88"	"A88"	6100	21985	100	1171	1286	580	45	902	902	971	606	62	31	8	0	7842	8347	6268	75	1669	1669	1885	1142	60	60	58	0	0.000	0.000	0.000	0.000	0.000	0.000	0.000	0.000	0.000	0.000	0.000	0.000	0.000	0.000	0.044	0.058	0.073	0.106	5.948	0.054	0.223	316	2384	100	269	6173	6442	384	6678	7062	Error	Error	-4.520	269	6173	384	6678	406466	2637796	0.520	5.658	0	0	0
1	8	15	"A88"	"A88"	6400	21985	100	1119	1204	595	49	887	887	947	433	45	33	14	0	4592	6685	5206	77	1661	1661	2102	2098	99	64	36	0	0.000	0.000	0.000	0.000	0.000	0.000	0.000	0.000	0.000	0.000	0.000	0.000	0.000	0.000	0.079	0.063	0.099	0.100	4.921	0.062	0.232	316	2384	100	232	2931	3163	317	5024	5341	Error	Error	-3.659	232	2931	317	5024	380442	2112404	0.594	2.184	0	0	0
1	9	15	"A88"	"A88"	6700	21985	100	1146	1248	540	43	874	874	922	421	45	39	20	0	7194	8954	6084	67	1632	1632	2027	1975	97	73	61	0	0.000	0.000	0.000	0.000	0.000	0.000	0.000	0.000	0.000	0.000	0.000	0.000	0.000	0.000	0.049	0.051	0.060	0.076	4.854	0.055	0.277	316	2384	100	272	5562	5834	374	7322	7696	Error	Error	-4.354	272	5562	374	7322	394255	2829378	0.774	3.507	0	0	0
1	10	15	"A89"	"A89"	6995	21985	100	1339	1397	744	53	874	874	932	426	45	51	27	0	14133	11912	8337	69	1670	1670	2207	2990	135	63	61	0	0.000	0.000	0.000	0.000	0.000	0.000	0.000	0.000	0.000	0.000	0.000	0.000	0.000	0.000	0.037	0.051	0.058	0.089	5.856	0.047	0.338	316	2384	100	465	12463	12928	523	10242	10765	Error	Error	-4.744	465	12463	523	10242	441535	3764132	1.092	3.246	0	0	0
1	11	15	"A89"	"A89"	7295	21985	100	1205	1265	524	41	908	908	976	741	75	22	3	0	10334	10533	6749	64	1659	1659	2215	2993	135	75	57	0	0.000	0.000	0.000	0.000	0.000	0.000	0.000	0.000	0.000	0.000	0.000	0.000	0.000	0.000	0.034	0.040	0.054	0.057	3.902	0.046	0.091	316	2384	100	297	8675	8972	357	8874	9231	Error	Error	-4.868	297	8675	357	8874	399720	3328312	0.390	2.779	0	0	0
1	12	15	"A89"	"A89"	7595	21985	100	1391	1405	568	40	919	919	972	418	43	54	24	0	10153	10500	6579	62	1708	1708	2257	3000	132	77	58	0	0.000	0.000	0.000	0.000	0.000	0.000	0.000	0.000	0.000	0.000	0.000	0.000	0.000	0.000	0.056	0.055	0.064	0.081	4.011	0.053	0.391	316	2384	100	472	8445	8917	486	8792	9278	Error	Error	-4.161	472	8445	486	8792	443938	3318056	1.036	2.748	0	0	0
1	13	15	"A90"	"A90"	7895	21980	100	1237	1309	583	44	949	949	992	431	43	42	20	0	4300	6872	5172	75	1728	1728	2073	1730	83	52	49	0	0.000	0.000	0.000	0.000	0.000	0.000	0.000	0.000	0.000	0.000	0.000	0.000	0.000	0.000	0.112	0.070	0.098	0.163	7.423	0.074	0.348	316	2384	100	288	2572	2860	360	5144	5504	Error	Error	-3.159	288	2572	360	5144	413793	2171644	0.735	2.774	0	0	0
1	14	15	"A90"	"A90"	8195	21980	100	1211	1388	1080	77	954	954	1014	459	45	35	16	0	6914	7729	5363	69	1757	1757	2142	1898	88	66	57	0	0.000	0.000	0.000	0.000	0.000	0.000	0.000	0.000	0.000	0.000	0.000	0.000	0.000	0.000	0.050	0.073	0.079	0.117	5.875	0.065	0.159	316	2384	100	257	5157	5414	434	5972	6406	Error	Error	-4.327	257	5157	434	5972	438487	2442515	0.815	2.944	0	0	0
1	15	15	"A90"	"A90"	8495	21980	100	1329	1378	554	40	970	970	1019	448	43	43	18	0	8032	7513	4767	63	1766	1766	2149	1824	84	64	59	0	0.000	0.000	0.000	0.000	0.000	0.000	0.000	0.000	0.000	0.000	0.000	0.000	0.000	0.000	0.057	0.071	0.089	0.113	4.637	0.073	0.332	316	2384	100	359	6266	6625	408	5747	6155	Error	Error	-4.125	359	6266	408	5747	435533	2374196	0.801	2.941	0	0	0
1	16	15	"A91"	"A91"	8795	21980	100	1341	1458	639	43	995	995	1032	424	41	44	25	0	7093	7116	5133	72	1800	1800	2024	1326	65	56	54	0	0.000	0.000	0.000	0.000	0.000	0.000	0.000	0.000	0.000	0.000	0.000	0.000	0.000	0.000	0.065	0.087	0.115	0.152	4.749	0.077	0.297	316	2384	100	346	5293	5639	463	5316	5779	Error	Error	-3.935	346	5293	463	5316	460592	2248600	1.005	3.840	0	0	0
1	17	15	"A91"	"A91"	9095	21980	100	1352	1493	771	51	996	996	1042	422	40	46	28	0	8613	7918	4913	62	1845	1845	2206	1820	82	65	62	0	0.000	0.000	0.000	0.000	0.000	0.000	0.000	0.000	0.000	0.000	0.000	0.000	0.000	0.000	0.053	0.082	0.103	0.127	4.848	0.084	0.353	316	2384	100	356	6768	7124	497	6073	6570	Error	Error	-4.249	356	6768	497	6073	471803	2502106	1.069	3.138	0	0	0
1	18	15	"A91"	"A91"	9395	21980	100	1418	1505	599	39	1047	1047	1098	432	39	45	22	0	9919	9111	5859	64	1890	1890	2345	2067	88	67	63	0	0.000	0.000	0.000	0.000	0.000	0.000	0.000	0.000	0.000	0.000	0.000	0.000	0.000	0.000	0.046	0.063	0.076	0.096	4.598	0.064	0.349	316	2384	100	371	8029	8400	458	7221	7679	Error	Error	-4.436	371	8029	458	7221	475518	2879128	0.942	3.273	0	0	0
1	1	16	"A92"	"A92"	4305	22290	100	1258	1320	554	41	919	919	968	415	42	45	22	0	12881	10424	6640	63	1646	1646	1892	1582	83	69	66	0	0.000	0.000	0.000	0.000	0.000	0.000	0.000	0.000	0.000	0.000	0.000	0.000	0.000	0.000	0.030	0.046	0.061	0.074	4.968	0.051	0.312	316	2384	100	339	11235	11574	401	8778	9179	Error	Error	-5.051	339	11235	401	8778	417076	3294051	0.848	5.393	0	0	0
1	2	16	"A92"	"A92"	4605	22290	100	1301	1366	586	42	938	938	1067	1144	107	11	0	0	7698	10010	6693	66	1666	1666	2397	3421	142	68	48	0	0.000	0.000	0.000	0.000	0.000	0.000	0.000	0.000	0.000	0.000	0.000	0.000	0.000	0.000	0.060	0.051	0.066	0.072	3.566	0.081	0.120	316	2384	100	363	6032	6395	428	8344	8772	Error	Error	-4.055	363	6032	428	8344	431764	3163171	0.261	2.225	0	0	0
1	3	16	"A92"	"A92"	4905	22290	100	1292	1350	513	38	920	920	972	435	44	46	19	0	7934	9871	6488	65	1660	1660	2195	2927	133	71	50	0	0.000	0.000	0.000	0.000	0.000	0.000	0.000	0.000	0.000	0.000	0.000	0.000	0.000	0.000	0.059	0.052	0.062	0.074	3.640	0.052	0.402	316	2384	100	372	6274	6646	430	8211	8641	Error	Error	-4.076	372	6274	430	8211	426740	3119080	0.869	2.622	0	0	0
1	4	16	"A93"	"A93"	5205	22290	100	1330	1385	574	41	922	922	971	548	56	41	13	0	9588	9207	6102	66	1661	1661	1800	966	53	72	69	0	0.000	0.000	0.000	0.000	0.000	0.000	0.000	0.000	0.000	0.000	0.000	0.000	0.000	0.000	0.051	0.061	0.077	0.093	4.108	0.061	0.322	316	2384	100	408	7927	8335	463	7546	8009	Error	Error	-4.280	408	7927	463	7546	437512	2909497	0.755	7.668	0	0	0
1	5	16	"A93"	"A93"	5505	22290	100	1145	1252	515	41	926	926	971	387	39	39	20	0	5076	7525	5739	76	1666	1666	1854	1100	59	82	70	0	0.000	0.000	0.000	0.000	0.000	0.000	0.000	0.000	0.000	0.000	0.000	0.000	0.000	0.000	0.064	0.056	0.076	0.083	3.779	0.057	0.274	316	2384	100	219	3410	3629	326	5859	6185	Error	Error	-3.961	219	3410	326	5859	395545	2377819	0.726	5.155	0	0	0
1	6	16	"A93"	"A93"	5805	22290	100	1256	1376	704	51	899	899	950	474	49	43	20	0	6634	8884	5956	67	1647	1647	1882	1463	77	85	70	0	0.000	0.000	0.000	0.000	0.000	0.000	0.000	0.000	0.000	0.000	0.000	0.000	0.000	0.000	0.072	0.066	0.084	0.092	3.953	0.064	0.271	316	2384	100	357	4987	5344	477	7237	7714	Error	Error	-3.804	357	4987	477	7237	434944	2807265	0.899	4.786	0	0	0
1	7	16	"A94"	"A94"	6105	22285	100	1403	1468	686	46	950	950	996	408	40	51	31	0	11188	12094	9377	77	1704	1704	1866	1004	53	67	61	0	0.000	0.000	0.000	0.000	0.000	0.000	0.000	0.000	0.000	0.000	0.000	0.000	0.000	0.000	0.048	0.050	0.064	0.099	6.677	0.052	0.393	316	2384	100	453	9484	9937	518	10390	10908	Error	Error	-4.388	453	9484	518	10390	464029	3821769	1.157	10.187	0	0	0
1	8	16	"A94"	"A94"	6405	22285	100	1219	1314	635	48	872	872	923	399	43	43	26	0	5293	10398	9623	92	1653	1653	2159	2906	134	58	37	0	0.000	0.000	0.000	0.000	0.000	0.000	0.000	0.000	0.000	0.000	0.000	0.000	0.000	0.000	0.095	0.051	0.065	0.084	3.949	0.049	0.450	316	2384	100	347	3640	3987	442	8745	9187	Error	Error	-3.391	347	3640	442	8745	415078	3285765	0.980	2.835	0	0	0
1	9	16	"A94"	"A94"	6705	22285	100	1287	1416	686	48	892	892	944	405	42	49	31	0	6900	12435	9725	78	1674	1674	2051	2291	111	73	55	0	0.000	0.000	0.000	0.000	0.000	0.000	0.000	0.000	0.000	0.000	0.000	0.000	0.000	0.000	0.076	0.049	0.059	0.075	3.936	0.051	0.458	316	2384	100	395	5226	5621	524	10761	11285	Error	Error	-3.726	395	5226	524	10761	447557	3929521	1.165	4.533	0	0	0
1	10	16	"A95"	"A95"	7000	22285	100	1462	1578	946	59	896	896	948	443	46	55	34	0	15725	12666	8562	67	1662	1662	2112	2548	120	66	62	0	0.000	0.000	0.000	0.000	0.000	0.000	0.000	0.000	0.000	0.000	0.000	0.000	0.000	0.000	0.040	0.062	0.066	0.095	4.909	0.054	0.359	316	2384	100	566	14063	14629	682	11004	11686	Error	Error	-4.635	566	14063	682	11004	498586	4002424	1.422	4.142	0	0	0
1	11	16	"A95"	"A95"	7300	22285	100	1543	1598	663	41	896	896	960	460	47	61	35	0	19860	16165	9081	56	1698	1698	2370	3297	139	80	72	0	0.000	0.000	0.000	0.000	0.000	0.000	0.000	0.000	0.000	0.000	0.000	0.000	0.000	0.000	0.036	0.049	0.051	0.061	3.579	0.052	0.518	316	2384	100	647	18162	18809	702	14467	15169	Error	Error	-4.811	647	18162	702	14467	505084	5108104	1.387	4.184	0	0	0
1	12	16	"A95"	"A95"	7600	22285	100	1646	1619	654	40	924	924	1002	475	47	61	32	0	18608	15857	8725	55	1713	1713	2414	3330	137	79	71	0	0.000	0.000	0.000	0.000	0.000	0.000	0.000	0.000	0.000	0.000	0.000	0.000	0.000	0.000	0.043	0.049	0.050	0.052	2.962	0.053	0.490	316	2384	100	722	16895	17617	695	14144	14839	Error	Error	-4.548	722	16895	695	14144	511759	5010751	1.299	4.037	0	0	0
1	13	16	"A96"	"A96"	7900	22280	100	1331	1470	782	53	935	935	998	437	43	46	27	0	10032	9875	7478	75	1743	1743	2214	2323	104	59	55	0	0.000	0.000	0.000	0.000	0.000	0.000	0.000	0.000	0.000	0.000	0.000	0.000	0.000	0.000	0.048	0.066	0.080	0.111	4.448	0.066	0.395	316	2384	100	396	8289	8685	535	8132	8667	Error	Error	-4.388	396	8289	535	8132	464596	3120517	1.080	3.298	0	0	0
1	14	16	"A96"	"A96"	8200	22280	100	1445	1508	609	40	954	954	1040	688	66	38	10	0	11667	11368	7093	62	1770	1770	2476	2989	120	70	66	0	0.000	0.000	0.000	0.000	0.000	0.000	0.000	0.000	0.000	0.000	0.000	0.000	0.000	0.000	0.050	0.058	0.070	0.085	4.022	0.056	0.399	316	2384	100	491	9897	10388	554	9598	10152	Error	Error	-4.333	491	9897	554	9598	476502	3592357	0.680	2.975	0	0	0
1	15	16	"A96"	"A96"	8500	22280	100	1539	1600	699	43	957	957	1025	453	44	56	32	0	15722	13207	8245	62	1791	1791	2306	2575	111	72	68	0	0.000	0.000	0.000	0.000	0.000	0.000	0.000	0.000	0.000	0.000	0.000	0.000	0.000	0.000	0.042	0.056	0.062	0.068	4.122	0.061	0.461	316	2384	100	582	13931	14513	643	11416	12059	Error	Error	-4.581	582	13931	643	11416	505728	4173533	1.269	4.233	0	0	0
1	16	16	"A97"	"A97"	8800	22280	100	1511	1626	701	43	981	981	1032	439	42	55	38	0	16384	12603	8396	66	1793	1793	2061	1546	75	67	65	0	0.000	0.000	0.000	0.000	0.000	0.000	0.000	0.000	0.000	0.000	0.000	0.000	0.000	0.000	0.036	0.060	0.067	0.087	3.816	0.061	0.431	316	2384	100	530	14591	15121	645	10810	11455	Error	Error	-4.783	530	14591	645	10810	513973	3982558	1.353	6.819	0	0	0
1	17	16	"A97"	"A97"	9100	22280	100	1610	1643	646	39	1013	1013	1212	2300	189	0	0	0	12580	12256	7095	57	1866	1866	2366	2897	122	77	69	0	0.000	0.000	0.000	0.000	0.000	0.000	0.000	0.000	0.000	0.000	0.000	0.000	0.000	0.000	0.056	0.061	0.069	0.076	3.097	0.085	0.171	316	2384	100	597	10714	11311	630	10390	11020	Error	Error	-4.166	597	10714	630	10390	519119	3872803	0.187	3.414	0	0	0
1	18	16	"A97"	"A97"	9400	22280	100	1705	1756	855	48	1040	1040	1096	456	41	61	35	0	14164	12516	6984	55	1905	1905	2318	2198	94	77	72	0	0.000	0.000	0.000	0.000	0.000	0.000	0.000	0.000	0.000	0.000	0.000	0.000	0.000	0.000	0.054	0.067	0.073	0.084	4.004	0.065	0.330	316	2384	100	665	12259	12924	716	10611	11327	Error	Error	-4.204	665	12259	716	10611	554780	3955144	1.447	4.640	0	0	0
1	1	17	"A98"	"A98"	4310	22590	100	982	1024	405	39	934	934	971	368	37	23	6	0	2062	2510	1269	50	1664	1664	1696	345	20	53	37	0	0.000	0.000	0.000	0.000	0.000	0.000	0.000	0.000	0.000	0.000	0.000	0.000	0.000	0.000	0.121	0.106	0.344	0.451	4.952	0.120	0.048	316	2384	100	48	398	446	90	846	936	Error	Error	-3.052	48	398	90	846	323448	793176	0.144	2.359	0	0	0
1	2	17	"A98"	"A98"	4610	22590	100	1125	1202	476	39	1050	1050	1162	583	50	15	3	0	2205	3380	2287	67	1760	1760	1852	456	24	50	45	0	0.000	0.000	0.000	0.000	0.000	0.000	0.000	0.000	0.000	0.000	0.000	0.000	0.000	0.000	0.169	0.094	0.287	0.311	5.434	0.109	0.110	316	2384	100	75	445	520	152	1620	1772	Error	Error	-2.569	75	445	152	1620	379761	1067995	0.069	3.351	0	0	0
1	3	17	"A98"	"A98"	4910	22590	100	1035	1067	426	39	961	961	993	382	38	20	5	0	2174	3214	1999	62	1671	1671	1744	517	29	50	41	0	0.000	0.000	0.000	0.000	0.000	0.000	0.000	0.000	0.000	0.000	0.000	0.000	0.000	0.000	0.147	0.069	0.261	0.289	6.439	0.079	0.065	316	2384	100	74	503	577	106	1543	1649	Error	Error	-2.765	74	503	106	1543	337144	1015662	0.194	2.843	0	0	0
1	4	17	"A99"	"A99"	5210	22590	100	1102	1172	510	43	921	921	973	396	40	31	12	0	4049	5896	4040	68	1675	1675	1796	887	49	65	58	0	0.000	0.000	0.000	0.000	0.000	0.000	0.000	0.000	0.000	0.000	0.000	0.000	0.000	0.000	0.076	0.059	0.097	0.129	6.084	0.058	0.146	316	2384	100	181	2374	2555	251	4221	4472	Error	Error	-3.713	181	2374	251	4221	370416	1863203	0.503	4.622	0	0	0
1	5	17	"A99"	"A99"	5510	22590	100	1069	1117	433	38	969	969	1082	1515	140	0	0	0	3475	5092	3539	69	1694	1694	1943	1541	79	57	36	0	0.000	0.000	0.000	0.000	0.000	0.000	0.000	0.000	0.000	0.000	0.000	0.000	0.000	0.000	0.056	0.044	0.092	0.134	6.177	0.054	0.128	316	2384	100	100	1781	1881	148	3398	3546	Error	Error	-4.155	100	1781	148	3398	353045	1609065	0.023	2.043	0	0	0
1	6	17	"A99"	"A99"	5810	22590	100	1154	1426	2218	155	924	924	979	454	46	28	9	0	3478	5209	3606	69	1684	1684	1966	1527	77	56	38	0	0.000	0.000	0.000	0.000	0.000	0.000	0.000	0.000	0.000	0.000	0.000	0.000	0.000	0.000	0.128	0.142	0.138	0.150	5.012	0.122	0.091	316	2384	100	230	1794	2024	502	3525	4027	Error	Error	-2.963	230	1794	502	3525	450566	1646180	0.985	2.124	0	0	0
1	7	17	"A100"	"A100"	6110	22590	100	1417	1461	567	38	1091	1091	1165	522	44	35	14	0	8824	8303	5562	66	1785	1785	1878	596	31	70	66	0	0.000	0.000	0.000	0.000	0.000	0.000	0.000	0.000	0.000	0.000	0.000	0.000	0.000	0.000	0.046	0.057	0.079	0.106	4.601	0.061	0.235	316	2384	100	326	7039	7365	370	6518	6888	Error	Error	-4.432	326	7039	370	6518	461546	2623767	0.567	10.780	0	0	0
1	8	17	"A100"	"A100"	6410	22585	100	1134	1247	581	46	951	951	1007	427	42	35	15	0	3266	6417	5824	90	1712	1712	2069	1880	90	44	34	0	0.000	0.000	0.000	0.000	0.000	0.000	0.000	0.000	0.000	0.000	0.000	0.000	0.000	0.000	0.118	0.063	0.122	0.166	4.745	0.062	0.288	316	2384	100	183	1554	1737	296	4705	5001	Error	Error	-3.086	183	1554	296	4705	393901	2027833	0.562	2.313	0	0	0
1	9	17	"A100"	"A100"	6710	22585	100	1202	1273	568	44	932	932	1001	728	72	21	5	0	4151	7233	6167	85	1679	1679	2047	1978	96	59	37	0	0.000	0.000	0.000	0.000	0.000	0.000	0.000	0.000	0.000	0.000	0.000	0.000	0.000	0.000	0.109	0.061	0.096	0.137	5.910	0.077	0.151	316	2384	100	270	2472	2742	341	5554	5895	Error	Error	-3.195	270	2472	341	5554	402200	2285691	0.374	2.622	0	0	0
1	10	17	"A101"	"A101"	7005	22585	100	1141	1253	595	47	911	911	954	393	41	41	18	0	4272	8127	7182	88	1670	1670	1778	597	33	61	57	0	0.000	0.000	0.000	0.000	0.000	0.000	0.000	0.000	0.000	0.000	0.000	0.000	0.000	0.000	0.088	0.053	0.084	0.131	6.011	0.054	0.270	316	2384	100	230	2602	2832	342	6457	6799	Error	Error	-3.500	230	2602	342	6457	395886	2568237	0.761	10.635	0	0	0
1	11	17	"A101"	"A101"	7305	22585	100	1074	1164	509	43	919	919	971	408	42	31	14	0	3173	5587	5720	102	1700	1700	2073	2368	114	34	23	0	0.000	0.000	0.000	0.000	0.000	0.000	0.000	0.000	0.000	0.000	0.000	0.000	0.000	0.000	0.105	0.063	0.133	0.178	5.391	0.058	0.338	316	2384	100	155	1473	1628	245	3887	4132	Error	Error	-3.248	155	1473	245	3887	367907	1765561	0.473	1.484	0	0	0
1	12	17	"A101"	"A101"	7605	22585	100	1105	1203	539	44	947	947	991	402	40	29	13	0	3511	6694	6852	102	1708	1708	2157	2503	116	39	27	0	0.000	0.000	0.000	0.000	0.000	0.000	0.000	0.000	0.000	0.000	0.000	0.000	0.000	0.000	0.088	0.051	0.094	0.135	5.728	0.050	0.341	316	2384	100	158	1803	1961	256	4986	5242	Error	Error	-3.512	158	1803	256	4986	380030	2115176	0.527	1.813	0	0	0
1	13	17	"A102"	"A102"	7905	22585	100	1307	1407	728	51	934	934	987	450	45	44	20	0	7036	9517	7725	81	1726	1726	1860	834	44	64	61	0	0.000	0.000	0.000	0.000	0.000	0.000	0.000	0.000	0.000	0.000	0.000	0.000	0.000	0.000	0.070	0.061	0.066	0.112	5.954	0.052	0.219	316	2384	100	373	5310	5683	473	7791	8264	Error	Error	-3.831	373	5310	473	7791	444568	3007407	0.933	9.181	0	0	0
1	14	17	"A102"	"A102"	8205	22580	100	1172	1281	675	52	960	960	1021	447	43	32	14	0	4933	6559	6091	92	1751	1751	2270	2825	124	51	23	0	0.000	0.000	0.000	0.000	0.000	0.000	0.000	0.000	0.000	0.000	0.000	0.000	0.000	0.000	0.067	0.067	0.112	0.140	5.151	0.057	0.330	316	2384	100	212	3182	3394	321	4808	5129	Error	Error	-3.908	212	3182	321	4808	404642	2072705	0.582	1.518	0	0	0
1	15	17	"A102"	"A102"	8505	22580	100	1223	1331	600	45	982	982	1044	580	55	29	8	0	4691	7983	7809	97	1786	1786	2064	1838	89	56	43	0	0.000	0.000	0.000	0.000	0.000	0.000	0.000	0.000	0.000	0.000	0.000	0.000	0.000	0.000	0.083	0.056	0.095	0.138	5.666	0.053	0.182	316	2384	100	241	2905	3146	349	6197	6546	Error	Error	-3.591	241	2905	349	6197	420516	2522506	0.495	3.220	0	0	0
1	16	17	"A103"	"A103"	8805	22580	100	1344	1374	573	41	985	985	1027	394	38	47	22	0	8140	8574	6048	70	1788	1788	1918	821	42	66	63	0	0.000	0.000	0.000	0.000	0.000	0.000	0.000	0.000	0.000	0.000	0.000	0.000	0.000	0.000	0.057	0.057	0.073	0.107	5.933	0.060	0.302	316	2384	100	359	6352	6711	389	6786	7175	Error	Error	-4.145	359	6352	389	6786	434305	2709362	0.881	8.107	0	0	0
1	17	17	"A103"	"A103"	9105	22580	100	1249	1356	554	40	1031	1031	1076	457	42	39	13	0	4849	7241	5475	75	1835	1835	2009	1183	58	69	57	0	0.000	0.000	0.000	0.000	0.000	0.000	0.000	0.000	0.000	0.000	0.000	0.000	0.000	0.000	0.072	0.060	0.086	0.110	4.789	0.065	0.248	316	2384	100	218	3014	3232	325	5406	5731	Error	Error	-3.789	218	3014	325	5406	428621	2288035	0.613	4.423	0	0	0
1	18	17	"A103"	"A103"	9405	22580	100	1356	1404	559	39	1045	1045	1098	466	42	38	12	0	5234	7403	5344	72	1934	1934	2257	1843	81	64	44	0	0.000	0.000	0.000	0.000	0.000	0.000	0.000	0.000	0.000	0.000	0.000	0.000	0.000	0.000	0.094	0.066	0.100	0.135	4.717	0.064	0.249	316	2384	100	311	3300	3611	359	5469	5828	Error	Error	-3.407	311	3300	359	5469	443632	2339193	0.657	2.792	0	0	0
1	1	18	"A104"	"A104"	4315	22895	100	1261	1285	486	37	1001	1001	1026	378	36	41	16	0	7269	7384	3969	53	1699	1699	1738	394	22	87	83	0	0.000	0.000	0.000	0.000	0.000	0.000	0.000	0.000	0.000	0.000	0.000	0.000	0.000	0.000	0.047	0.050	0.076	0.077	3.879	0.055	0.180	316	2384	100	260	5570	5830	284	5685	5969	Error	Error	-4.421	260	5570	284	5685	406211	2333306	0.685	14.330	0	0	0
1	2	18	"A104"	"A104"	4615	22890	100	1466	1545	536	34	1195	1195	1377	759	55	20	2	0	4580	6805	4431	65	1847	1847	2113	1514	71	76	46	0	0.000	0.000	0.000	0.000	0.000	0.000	0.000	0.000	0.000	0.000	0.000	0.000	0.000	0.000	0.099	0.071	0.106	0.122	4.142	0.042	0.098	316	2384	100	271	2733	3004	350	4958	5308	Error	Error	-3.334	271	2733	350	4958	488173	2150320	0.221	3.099	0	0	0
1	3	18	"A104"	"A104"	4915	22890	100	1217	1276	499	39	942	942	1007	580	57	26	6	0	5842	7796	5119	65	1689	1689	1934	1683	87	78	54	0	0.000	0.000	0.000	0.000	0.000	0.000	0.000	0.000	0.000	0.000	0.000	0.000	0.000	0.000	0.066	0.055	0.074	0.078	3.357	0.056	0.304	316	2384	100	275	4153	4428	334	6107	6441	Error	Error	-3.917	275	4153	334	6107	403207	2463617	0.464	3.483	0	0	0
1	4	18	"A105"	"A105"	5215	22890	100	1409	1458	576	39	950	950	1029	626	60	39	10	0	12305	10445	6131	58	1705	1705	1875	1095	58	74	72	0	0.000	0.000	0.000	0.000	0.000	0.000	0.000	0.000	0.000	0.000	0.000	0.000	0.000	0.000	0.043	0.058	0.069	0.085	4.521	0.059	0.200	316	2384	100	459	10600	11059	508	8740	9248	Error	Error	-4.529	459	10600	508	8740	460811	3300687	0.685	7.826	0	0	0
1	5	18	"A105"	"A105"	5515	22890	100	1328	1352	574	42	957	957	1031	657	63	26	6	0	6841	8871	5223	58	1696	1696	1900	1355	71	86	80	0	0.000	0.000	0.000	0.000	0.000	0.000	0.000	0.000	0.000	0.000	0.000	0.000	0.000	0.000	0.072	0.055	0.072	0.070	2.855	0.063	0.304	316	2384	100	371	5145	5516	395	7175	7570	Error	Error	-3.794	371	5145	395	7175	427236	2803226	0.489	5.145	0	0	0
1	6	18	"A105"	"A105"	5815	22890	100	1426	1465	548	37	941	941	985	413	41	54	29	0	10507	10871	5602	51	1690	1690	1896	1376	72	91	85	0	0.000	0.000	0.000	0.000	0.000	0.000	0.000	0.000	0.000	0.000	0.000	0.000	0.000	0.000	0.055	0.057	0.064	0.067	3.070	0.057	0.346	316	2384	100	485	8817	9302	524	9181	9705	Error	Error	-4.184	485	8817	524	9181	462877	3435287	1.162	6.523	0	0	0
1	7	18	"A106"	"A106"	6115	22890	100	1086	1282	1333	103	953	953	1059	1835	173	1	1	0	2280	2916	1754	60	1684	1684	1762	1479	83	28	13	0	0.000	0.000	0.000	0.000	0.000	0.000	0.000	0.000	0.000	0.000	0.000	0.000	0.000	0.000	0.223	0.267	0.451	0.472	4.561	0.532	0.243	316	2384	100	133	596	729	329	1232	1561	Error	Error	-2.164	133	596	329	1232	405024	921458	0.122	0.780	0	0	0
1	8	18	"A106"	"A106"	6415	22885	100	970	1014	403	39	923	923	971	650	66	9	0	0	2106	2539	1170	46	1685	1685	1732	603	34	43	25	0	0.000	0.000	0.000	0.000	0.000	0.000	0.000	0.000	0.000	0.000	0.000	0.000	0.000	0.000	0.112	0.107	0.487	0.501	5.549	0.658	0.333	316	2384	100	47	421	468	91	854	945	Error	Error	-3.163	47	421	91	854	320491	802294	0.066	1.338	0	0	0
1	9	18	"A106"	"A106"	6710	22885	100	905	979	386	39	895	895	924	369	39	23	5	0	1972	2766	1765	63	1637	1637	1672	320	19	51	34	0	0.000	0.000	0.000	0.000	0.000	0.000	0.000	0.000	0.000	0.000	0.000	0.000	0.000	0.000	0.030	0.074	0.476	0.458	5.140	0.071	0.034	316	2384	100	10	335	345	84	1129	1213	Error	Error	-5.066	10	335	84	1129	309225	873950	0.149	3.419	0	0	0
1	10	18	"A107"	"A107"	7010	22885	100	1104	1149	459	39	896	896	942	419	44	31	10	0	4384	6167	4463	72	1672	1672	1719	421	24	76	67	0	0.000	0.000	0.000	0.000	0.000	0.000	0.000	0.000	0.000	0.000	0.000	0.000	0.000	0.000	0.077	0.056	0.087	0.106	5.451	0.052	0.131	316	2384	100	208	2712	2920	253	4495	4748	Error	Error	-3.705	208	2712	253	4495	363148	1948799	0.494	10.565	0	0	0
1	11	18	"A107"	"A107"	7310	22885	100	1171	1208	491	40	896	896	941	442	46	34	12	0	3791	6406	4960	77	1675	1675	1780	740	41	75	61	0	0.000	0.000	0.000	0.000	0.000	0.000	0.000	0.000	0.000	0.000	0.000	0.000	0.000	0.000	0.130	0.066	0.103	0.127	4.869	0.055	0.180	316	2384	100	275	2116	2391	312	4731	5043	Error	Error	-2.944	275	2116	312	4731	381735	2024402	0.604	6.251	0	0	0
1	12	18	"A107"	"A107"	7610	22885	100	1035	1172	543	46	916	916	963	402	41	34	14	0	3798	6284	5193	82	1690	1690	1829	904	49	71	55	0	0.000	0.000	0.000	0.000	0.000	0.000	0.000	0.000	0.000	0.000	0.000	0.000	0.000	0.000	0.056	0.056	0.101	0.122	4.123	0.060	0.230	316	2384	100	119	2108	2227	256	4594	4850	Error	Error	-4.147	119	2108	256	4594	370390	1985780	0.520	4.928	0	0	0
1	13	18	"A108"	"A108"	7910	22885	100	1180	1224	484	39	924	924	992	1063	107	7	0	0	5713	7141	4746	66	1714	1714	1757	395	22	81	75	0	0.000	0.000	0.000	0.000	0.000	0.000	0.000	0.000	0.000	0.000	0.000	0.000	0.000	0.000	0.064	0.055	0.078	0.102	4.562	0.055	0.178	316	2384	100	256	3999	4255	300	5427	5727	Error	Error	-3.965	256	3999	300	5427	386917	2256504	0.218	13.630	0	0	0
1	14	18	"A108"	"A108"	8210	22885	100	1224	1343	626	46	951	951	995	441	44	38	17	0	5529	7502	5261	70	1775	1775	1888	825	43	83	75	0	0.000	0.000	0.000	0.000	0.000	0.000	0.000	0.000	0.000	0.000	0.000	0.000	0.000	0.000	0.073	0.068	0.087	0.101	4.073	0.052	0.178	316	2384	100	273	3754	4027	392	5727	6119	Error	Error	-3.781	273	3754	392	5727	424392	2370626	0.789	6.805	0	0	0
1	15	18	"A108"	"A108"	8510	22880	100	1288	1331	473	35	980	980	1034	580	56	29	4	0	5529	7530	5669	75	1777	1777	1881	741	39	80	75	0	0.000	0.000	0.000	0.000	0.000	0.000	0.000	0.000	0.000	0.000	0.000	0.000	0.000	0.000	0.082	0.061	0.083	0.099	3.939	0.057	0.102	316	2384	100	308	3752	4060	351	5753	6104	Error	Error	-3.607	308	3752	351	5753	420511	2379385	0.512	7.623	0	0	0
1	16	18	"A109"	"A109"	8810	22880	100	1117	1172	477	40	998	998	1042	483	46	21	5	0	2693	3970	2752	69	1808	1808	1843	344	18	66	55	0	0.000	0.000	0.000	0.000	0.000	0.000	0.000	0.000	0.000	0.000	0.000	0.000	0.000	0.000	0.134	0.080	0.223	0.253	5.670	0.081	0.066	316	2384	100	119	885	1004	174	2162	2336	Error	Error	-2.895	119	885	174	2162	370392	1254666	0.269	6.183	0	0	0
1	17	18	"A109"	"A109"	9110	22880	100	1144	1200	502	41	1031	1031	1085	700	64	11	1	0	2836	3929	2559	65	1854	1854	1904	456	23	67	51	0	0.000	0.000	0.000	0.000	0.000	0.000	0.000	0.000	0.000	0.000	0.000	0.000	0.000	0.000	0.115	0.081	0.209	0.270	5.200	0.071	0.044	316	2384	100	113	982	1095	169	2075	2244	Error	Error	-3.119	113	982	169	2075	379055	1241572	0.164	4.441	0	0	0
1	18	18	"A109"	"A109"	9410	22880	100	1094	1130	448	39	1081	1081	1206	1462	121	0	0	0	2931	4142	2733	65	1951	1951	2062	1266	61	43	28	0	0.000	0.000	0.000	0.000	0.000	0.000	0.000	0.000	0.000	0.000	0.000	0.000	0.000	0.000	0.013	0.022	0.152	0.192	5.112	0.046	0.031	316	2384	100	13	980	993	49	2191	2240	Error	Error	-6.236	13	980	49	2191	357137	1308964	-0.052	1.643	0	0	0
1	1	19	"A110"	"A110"	4320	23195	100	1577	2669	2640	98	984	984	1019	376	36	58	46	0	4122	5904	4888	82	1693	1693	1723	326	18	75	66	0	0.000	0.000	0.000	0.000	0.000	0.000	0.000	0.000	0.000	0.000	0.000	0.000	0.000	0.000	0.244	0.400	0.403	0.405	2.905	0.459	0.740	316	2384	100	593	2429	3022	1685	4211	5896	Error	Error	-2.034	593	2429	1685	4211	843323	1865579	4.388	12.825	0	0	0
1	2	19	"A110"	"A110"	4620	23195	100	1533	3414	3851	112	944	944	1000	488	48	53	42	0	2955	6649	6103	91	1677	1677	1761	610	34	62	50	0	0.000	0.000	0.000	0.000	0.000	0.000	0.000	0.000	0.000	0.000	0.000	0.000	0.000	0.000	0.461	0.497	0.467	0.502	3.106	0.607	0.800	316	2384	100	589	1278	1867	2470	4972	7442	Error	Error	-1.118	589	1278	2470	4972	1078847	2101075	4.947	8.013	0	0	0
1	3	19	"A110"	"A110"	4920	23190	100	1346	3435	4124	120	964	964	1015	457	45	46	38	0	2596	6758	6608	97	1679	1679	1777	610	34	57	45	0	0.000	0.000	0.000	0.000	0.000	0.000	0.000	0.000	0.000	0.000	0.000	0.000	0.000	0.000	0.417	0.487	0.456	0.481	3.232	0.594	0.834	316	2384	100	382	917	1299	2471	5079	7550	Error	Error	-1.263	382	917	2471	5079	1085434	2135592	5.295	8.166	0	0	0
1	4	19	"A111"	"A111"	5220	23190	100	1180	1329	813	61	927	927	990	599	60	27	7	0	4458	7412	6248	84	1693	1693	1755	456	25	71	67	0	0.000	0.000	0.000	0.000	0.000	0.000	0.000	0.000	0.000	0.000	0.000	0.000	0.000	0.000	0.092	0.070	0.085	0.133	5.533	0.072	0.208	316	2384	100	253	2765	3018	402	5719	6121	Error	Error	-3.450	253	2765	402	5719	419904	2342146	0.566	12.406	0	0	0
1	5	19	"A111"	"A111"	5520	23190	100	1149	1264	584	46	936	936	972	387	39	37	22	0	3332	7077	6647	93	1683	1683	1791	698	38	70	56	0	0.000	0.000	0.000	0.000	0.000	0.000	0.000	0.000	0.000	0.000	0.000	0.000	0.000	0.000	0.129	0.061	0.100	0.144	4.744	0.060	0.301	316	2384	100	213	1649	1862	328	5394	5722	Error	Error	-2.953	213	1649	328	5394	399348	2236242	0.755	7.573	0	0	0
1	6	19	"A111"	"A111"	5820	23190	100	1042	1161	549	47	933	933	989	421	42	28	13	0	3251	6232	6359	102	1702	1702	1910	1486	77	51	35	0	0.000	0.000	0.000	0.000	0.000	0.000	0.000	0.000	0.000	0.000	0.000	0.000	0.000	0.000	0.070	0.050	0.112	0.169	5.807	0.056	0.267	316	2384	100	109	1549	1658	228	4530	4758	Error	Error	-3.829	109	1549	228	4530	367020	1969247	0.409	2.908	0	0	0
1	7	19	"A112"	"A112"	6120	23190	100	2683	7600	8804	115	972	972	1045	556	53	68	58	0	5151	7336	5551	75	1704	1704	1774	479	27	74	69	0	0.000	0.000	0.000	0.000	0.000	0.000	0.000	0.000	0.000	0.000	0.000	0.000	0.000	0.000	0.496	1.177	0.921	0.881	2.456	1.465	0.837	316	2384	100	1711	3447	5158	6628	5632	12260	Error	Error	-1.011	1711	3447	6628	5632	2401464	2318217	11.790	11.612	0	0	0
1	8	19	"A112"	"A112"	6420	23190	100	2050	6359	8219	129	966	966	1392	3298	236	31	28	0	3929	7435	6361	85	1707	1707	1975	1903	96	53	40	0	0.000	0.000	0.000	0.000	0.000	0.000	0.000	0.000	0.000	0.000	0.000	0.000	0.000	0.000	0.488	0.942	0.696	0.619	2.891	1.458	0.832	316	2384	100	1084	2222	3306	5393	5728	11121	Error	Error	-1.035	1084	2222	5393	5728	2009557	2349435	1.506	2.869	0	0	0
1	9	19	"A112"	"A112"	6715	23185	100	1985	5802	7906	136	933	933	1268	2389	188	31	25	0	4103	7014	6123	87	1677	1677	1970	1923	97	56	37	0	0.000	0.000	0.000	0.000	0.000	0.000	0.000	0.000	0.000	0.000	0.000	0.000	0.000	0.000	0.434	0.912	0.571	0.566	2.518	1.236	0.883	316	2384	100	1052	2426	3478	4869	5337	10206	Error	Error	-1.205	1052	2426	4869	5337	1833589	2216382	1.898	2.623	0	0	0
1	10	19	"A113"	"A113"	7015	23185	100	1163	1238	503	40	890	890	939	380	40	41	20	0	6458	7312	5145	70	1681	1681	1786	676	37	68	65	0	0.000	0.000	0.000	0.000	0.000	0.000	0.000	0.000	0.000	0.000	0.000	0.000	0.000	0.000	0.057	0.062	0.088	0.133	5.929	0.058	0.240	316	2384	100	273	4777	5050	348	5631	5979	Error	Error	-4.129	273	4777	348	5631	391328	2310695	0.787	8.175	0	0	0
1	11	19	"A113"	"A113"	7315	23185	100	1264	1361	607	44	925	925	993	573	57	34	11	0	5331	7869	5507	69	1690	1690	1860	990	53	76	69	0	0.000	0.000	0.000	0.000	0.000	0.000	0.000	0.000	0.000	0.000	0.000	0.000	0.000	0.000	0.093	0.071	0.084	0.105	4.301	0.073	0.145	316	2384	100	339	3641	3980	436	6179	6615	Error	Error	-3.425	339	3641	436	6179	430042	2486699	0.642	6.070	0	0	0
1	12	19	"A113"	"A113"	7615	23185	100	1289	1337	594	44	930	930	984	415	42	46	21	0	6058	8440	5894	69	1719	1719	1922	1227	63	78	69	0	0.000	0.000	0.000	0.000	0.000	0.000	0.000	0.000	0.000	0.000	0.000	0.000	0.000	0.000	0.083	0.061	0.081	0.094	3.723	0.061	0.276	316	2384	100	359	4339	4698	407	6721	7128	Error	Error	-3.595	359	4339	407	6721	422590	2666961	0.851	5.312	0	0	0
1	13	19	"A114"	"A114"	7915	23185	100	1202	1312	611	46	948	948	1001	531	53	33	10	0	8239	7081	4137	58	1738	1738	1887	1050	55	68	64	0	0.000	0.000	0.000	0.000	0.000	0.000	0.000	0.000	0.000	0.000	0.000	0.000	0.000	0.000	0.039	0.068	0.087	0.108	4.332	0.064	0.194	316	2384	100	254	6501	6755	364	5343	5707	Error	Error	-4.678	254	6501	364	5343	414488	2237455	0.586	4.947	0	0	0
1	14	19	"A114"	"A114"	8215	23185	100	1379	1543	1367	88	1070	1070	1409	2573	182	1	0	0	8832	8859	4987	56	1862	1862	2457	2781	113	75	59	0	0.000	0.000	0.000	0.000	0.000	0.000	0.000	0.000	0.000	0.000	0.000	0.000	0.000	0.000	0.044	0.068	0.076	0.084	3.930	0.243	0.084	316	2384	100	309	6970	7279	473	6997	7470	Error	Error	-4.495	309	6970	473	6997	487566	2799346	0.052	2.302	0	0	0
1	15	19	"A114"	"A114"	8515	23185	100	1322	1439	658	45	994	994	1131	1989	175	1	0	0	8932	8965	5229	58	1824	1824	2137	2055	96	73	65	0	0.000	0.000	0.000	0.000	0.000	0.000	0.000	0.000	0.000	0.000	0.000	0.000	0.000	0.000	0.046	0.062	0.073	0.085	4.278	0.241	0.114	316	2384	100	328	7108	7436	445	7141	7586	Error	Error	-4.438	328	7108	445	7141	454745	2833047	0.155	3.323	0	0	0
1	16	19	"A115"	"A115"	8815	23180	100	1296	1397	600	42	1027	1027	1081	436	40	40	14	0	4498	6396	4847	75	1875	1875	1953	571	29	70	63	0	0.000	0.000	0.000	0.000	0.000	0.000	0.000	0.000	0.000	0.000	0.000	0.000	0.000	0.000	0.103	0.082	0.114	0.147	5.257	0.064	0.178	316	2384	100	269	2623	2892	370	4521	4891	Error	Error	-3.286	269	2623	370	4521	441583	2021267	0.725	7.781	0	0	0
1	17	19	"A115"	"A115"	9115	23180	100	1212	1299	489	37	1070	1070	1193	1183	99	4	0	0	3297	5141	4432	86	1913	1913	2084	1322	63	51	32	0	0.000	0.000	0.000	0.000	0.000	0.000	0.000	0.000	0.000	0.000	0.000	0.000	0.000	0.000	0.103	0.071	0.178	0.203	5.606	0.092	0.189	316	2384	100	142	1384	1526	229	3228	3457	Error	Error	-3.285	142	1384	229	3228	410355	1624627	0.090	2.312	0	0	0
1	18	19	"A115"	"A115"	9415	23180	100	1299	1314	483	36	1095	1095	1141	445	39	28	9	0	4289	5696	4402	77	1970	1970	2123	1021	48	66	52	0	0.000	0.000	0.000	0.000	0.000	0.000	0.000	0.000	0.000	0.000	0.000	0.000	0.000	0.000	0.088	0.059	0.119	0.163	5.793	0.057	0.167	316	2384	100	204	2319	2523	219	3726	3945	Error	Error	-3.507	204	2319	219	3726	415147	1800084	0.389	3.500	0	0	0
1	1	20	"A116"	"A116"	4325	23495	100	2222	2300	1201	52	1006	1006	1047	444	42	68	59	0	13288	10598	5645	53	1716	1716	1846	967	52	77	75	0	0.000	0.000	0.000	0.000	0.000	0.000	0.000	0.000	0.000	0.000	0.000	0.000	0.000	0.000	0.105	0.146	0.153	0.171	2.925	0.155	0.605	316	2384	100	1216	11572	12788	1294	8882	10176	Error	Error	-3.250	1216	11572	1294	8882	726907	3348912	2.822	9.051	0	0	0
1	2	20	"A116"	"A116"	4625	23495	100	1656	1977	1112	56	980	980	1036	468	45	57	43	0	9354	9109	5131	56	1712	1712	1848	1035	56	93	82	0	0.000	0.000	0.000	0.000	0.000	0.000	0.000	0.000	0.000	0.000	0.000	0.000	0.000	0.000	0.088	0.135	0.135	0.122	2.642	0.159	0.623	316	2384	100	676	7642	8318	997	7397	8394	Error	Error	-3.499	676	7642	997	7397	624800	2878296	2.011	7.015	0	0	0
1	3	20	"A116"	"A116"	4925	23495	100	2129	2437	1420	58	964	964	1014	435	42	68	55	0	12015	10965	5135	46	1721	1721	1845	1013	54	93	91	0	0.000	0.000	0.000	0.000	0.000	0.000	0.000	0.000	0.000	0.000	0.000	0.000	0.000	0.000	0.113	0.159	0.147	0.132	2.399	0.175	0.645	316	2384	100	1165	10294	11459	1473	9244	10717	Error	Error	-3.143	1165	10294	1473	9244	769995	3464962	3.271	9.003	0	0	0
1	4	20	"A117"	"A117"	5225	23490	100	1037	1071	435	40	954	954	1000	375	37	24	8	0	2680	3819	2503	65	1710	1710	1727	286	16	69	60	0	0.000	0.000	0.000	0.000	0.000	0.000	0.000	0.000	0.000	0.000	0.000	0.000	0.000	0.000	0.086	0.055	0.182	0.259	6.320	0.058	0.050	316	2384	100	83	970	1053	117	2109	2226	Error	Error	-3.547	83	970	117	2109	338567	1206961	0.189	7.315	0	0	0
1	5	20	"A117"	"A117"	5525	23490	100	985	1018	393	38	957	957	993	378	38	20	3	0	2142	3027	2016	66	1709	1709	1743	330	18	59	38	0	0.000	0.000	0.000	0.000	0.000	0.000	0.000	0.000	0.000	0.000	0.000	0.000	0.000	0.000	0.065	0.046	0.469	0.351	6.821	0.050	0.028	316	2384	100	28	433	461	61	1318	1379	Error	Error	-3.951	28	433	61	1318	321566	956507	0.066	3.891	0	0	0
1	6	20	"A117"	"A117"	5825	23490	100	1037	1077	420	38	979	979	1026	509	49	14	2	0	2296	3509	2354	67	1697	1697	1736	360	20	64	46	0	0.000	0.000	0.000	0.000	0.000	0.000	0.000	0.000	0.000	0.000	0.000	0.000	0.000	0.000	0.097	0.054	0.248	0.272	5.812	0.093	0.044	316	2384	100	58	599	657	98	1812	1910	Error	Error	-3.368	58	599	98	1812	340222	1108991	0.100	4.925	0	0	0
1	7	20	"A118"	"A118"	6125	23490	100	1186	1242	515	41	973	973	1080	937	86	11	0	0	4401	6776	5441	80	1708	1708	1786	615	34	76	66	0	0.000	0.000	0.000	0.000	0.000	0.000	0.000	0.000	0.000	0.000	0.000	0.000	0.000	0.000	0.079	0.053	0.090	0.118	5.138	0.057	0.126	316	2384	100	213	2693	2906	269	5068	5337	Error	Error	-3.660	213	2693	269	5068	392620	2141075	0.173	8.114	0	0	0
1	8	20	"A118"	"A118"	6425	23490	100	1213	1287	574	44	970	970	1013	396	39	36	14	0	3802	7302	6192	84	1715	1715	1783	531	29	77	63	0	0.000	0.000	0.000	0.000	0.000	0.000	0.000	0.000	0.000	0.000	0.000	0.000	0.000	0.000	0.116	0.057	0.086	0.113	5.289	0.050	0.186	316	2384	100	243	2087	2330	317	5587	5904	Error	Error	-3.102	243	2087	317	5587	406568	2307576	0.692	10.394	0	0	0
1	9	20	"A118"	"A118"	6720	23490	100	1218	1315	626	47	964	964	1006	407	40	38	20	0	3878	7228	6236	86	1727	1727	1770	457	25	87	77	0	0.000	0.000	0.000	0.000	0.000	0.000	0.000	0.000	0.000	0.000	0.000	0.000	0.000	0.000	0.118	0.064	0.099	0.124	4.289	0.062	0.247	316	2384	100	254	2151	2405	351	5501	5852	Error	Error	-3.082	254	2151	351	5501	415634	2283959	0.759	11.943	0	0	0
1	10	20	"A119"	"A119"	7020	23485	100	1174	1266	568	44	976	976	1043	812	77	16	2	0	4900	6333	4318	68	1720	1720	1859	1663	89	63	47	0	0.000	0.000	0.000	0.000	0.000	0.000	0.000	0.000	0.000	0.000	0.000	0.000	0.000	0.000	0.062	0.063	0.102	0.131	5.854	0.067	0.170	316	2384	100	198	3180	3378	290	4613	4903	Error	Error	-4.005	198	3180	290	4613	399937	2001139	0.275	2.690	0	0	0
1	11	20	"A119"	"A119"	7320	23485	100	1169	1217	492	40	954	954	994	399	40	38	12	0	4896	6754	4489	66	1737	1737	1805	486	26	83	80	0	0.000	0.000	0.000	0.000	0.000	0.000	0.000	0.000	0.000	0.000	0.000	0.000	0.000	0.000	0.068	0.052	0.082	0.096	4.701	0.055	0.151	316	2384	100	215	3159	3374	263	5017	5280	Error	Error	-3.877	215	3159	263	5017	384551	2134247	0.559	10.183	0	0	0
1	12	20	"A119"	"A119"	7620	23485	100	1221	1328	514	38	977	977	1018	409	40	37	19	0	5610	7171	4542	63	1762	1762	1825	462	25	86	81	0	0.000	0.000	0.000	0.000	0.000	0.000	0.000	0.000	0.000	0.000	0.000	0.000	0.000	0.000	0.063	0.065	0.089	0.088	4.434	0.062	0.190	316	2384	100	244	3848	4092	351	5409	5760	Error	Error	-3.979	244	3848	351	5409	419510	2266171	0.758	11.571	0	0	0
1	13	20	"A120"	"A120"	7920	23485	100	1107	1140	445	39	977	977	1040	599	57	15	2	0	3270	4037	2383	59	1770	1770	1799	330	18	75	68	0	0.000	0.000	0.000	0.000	0.000	0.000	0.000	0.000	0.000	0.000	0.000	0.000	0.000	0.000	0.087	0.072	0.194	0.203	6.055	0.070	0.062	316	2384	100	130	1500	1630	163	2267	2430	Error	Error	-3.528	130	1500	163	2267	360396	1275686	0.167	6.782	0	0	0
1	14	20	"A120"	"A120"	8220	23485	100	1187	1241	490	39	1010	1010	1076	599	55	20	2	0	3358	4601	2687	58	1812	1812	1859	401	21	83	70	0	0.000	0.000	0.000	0.000	0.000	0.000	0.000	0.000	0.000	0.000	0.000	0.000	0.000	0.000	0.114	0.083	0.148	0.166	4.600	0.072	0.031	316	2384	100	177	1546	1723	231	2789	3020	Error	Error	-3.127	177	1546	231	2789	392054	1453770	0.275	6.838	0	0	0
1	15	20	"A120"	"A120"	8520	23485	100	1196	1270	544	42	1038	1038	1106	965	87	8	1	0	2941	4273	2740	64	1872	1872	1896	413	21	77	60	0	0.000	0.000	0.000	0.000	0.000	0.000	0.000	0.000	0.000	0.000	0.000	0.000	0.000	0.000	0.148	0.097	0.190	0.230	5.365	0.408	0.066	316	2384	100	158	1069	1227	232	2401	2633	Error	Error	-2.758	158	1069	232	2401	401388	1350132	0.170	5.755	0	0	0
1	16	20	"A121"	"A121"	8820	23480	100	1368	1451	589	40	1068	1068	1116	485	43	37	14	0	6209	8719	6429	73	1880	1880	1954	601	30	78	74	0	0.000	0.000	0.000	0.000	0.000	0.000	0.000	0.000	0.000	0.000	0.000	0.000	0.000	0.000	0.069	0.056	0.077	0.107	4.672	0.054	0.215	316	2384	100	300	4329	4629	383	6839	7222	Error	Error	-3.851	300	4329	383	6839	458475	2755122	0.691	11.256	0	0	0
1	17	20	"A121"	"A121"	9120	23480	100	1378	1534	755	49	1103	1103	1156	500	43	38	19	0	5452	9273	7541	81	1942	1942	2076	925	44	75	63	0	0.000	0.000	0.000	0.000	0.000	0.000	0.000	0.000	0.000	0.000	0.000	0.000	0.000	0.000	0.078	0.059	0.083	0.099	4.147	0.060	0.278	316	2384	100	275	3510	3785	431	7331	7762	Error	Error	-3.674	275	3510	431	7331	484667	2930224	0.756	7.781	0	0	0
1	18	20	"A121"	"A121"	9420	23480	100	1509	1575	593	37	1174	1174	1248	1772	141	2	0	0	7103	9753	6676	68	2026	2026	2183	1340	61	81	75	0	0.000	0.000	0.000	0.000	0.000	0.000	0.000	0.000	0.000	0.000	0.000	0.000	0.000	0.000	0.066	0.052	0.066	0.076	4.082	0.055	0.238	316	2384	100	335	5077	5412	401	7727	8128	Error	Error	-3.922	335	5077	401	7727	497632	3081889	0.185	5.649	0	0	0
1	1	21	"Blank"	"Blank"	4330	23795	100	951	994	356	35	985	985	1028	402	39	15	1	0	1716	1713	257	15	1715	1715	1727	270	15	16	0	0	0.000	0.000	0.000	0.000	0.000	0.000	0.000	0.000	0.000	0.000	0.000	0.000	0.000	0.000	-34.000	-4.500	1.607	1.645	5.184	12.476	0.003	316	2384	100	-34	1	-33	9	-2	7	Error	Error	Error	-34	1	9	-2	314142	541423	-0.085	-0.052	0	0	0
1	2	21	"Blank"	"Blank"	4630	23795	100	952	979	369	37	974	974	1019	407	39	13	2	0	1680	1704	262	15	1697	1697	1714	255	14	16	3	0	0.000	0.000	0.000	0.000	0.000	0.000	0.000	0.000	0.000	0.000	0.000	0.000	0.000	0.000	1.294	0.714	1.210	1.184	4.687	834.973	0.000	316	2384	100	-22	-17	-39	5	7	12	Error	Error	0.372	-22	-17	5	7	309452	538329	-0.098	-0.039	0	0	0
1	3	21	"Blank"	"Blank"	4930	23795	100	976	1030	561	54	996	996	1045	573	54	6	0	0	1710	1720	292	16	1714	1714	1732	314	18	9	1	0	0.000	0.000	0.000	0.000	0.000	0.000	0.000	0.000	0.000	0.000	0.000	0.000	0.000	0.000	5.000	5.667	1.333	1.261	4.737	12.129	0.034	316	2384	100	-20	-4	-24	34	6	40	Error	Error	2.322	-20	-4	34	6	325428	543625	-0.026	-0.038	0	0	0
1	4	21	"Blank"	"Blank"	5230	23790	100	972	1035	412	39	997	997	1034	398	38	18	3	0	1715	1716	266	15	1719	1719	1742	278	15	12	1	0	0.000	0.000	0.000	0.000	0.000	0.000	0.000	0.000	0.000	0.000	0.000	0.000	0.000	0.000	6.250	-12.667	1.554	1.718	5.077	12.120	0.003	316	2384	100	-25	-4	-29	38	-3	35	Error	Error	2.644	-25	-4	38	-3	327143	542187	0.003	-0.094	0	0	0
1	5	21	"Blank"	"Blank"	5530	23790	100	969	993	369	37	990	990	1026	379	36	16	3	0	1732	1725	257	14	1725	1725	1741	285	16	13	0	0	0.000	0.000	0.000	0.000	0.000	0.000	0.000	0.000	0.000	0.000	0.000	0.000	0.000	0.000	-3.000	100000.000	1.530	1.370	5.326	34.923	0.000	316	2384	100	-21	7	-14	3	0	3	Error	Error	Error	-21	7	3	0	313744	545029	-0.087	-0.056	0	0	0
1	6	21	"Blank"	"Blank"	5830	23790	100	992	1072	492	45	1011	1011	1052	488	46	12	3	0	1739	1791	439	24	1736	1736	1771	596	33	4	1	0	0.000	0.000	0.000	0.000	0.000	0.000	0.000	0.000	0.000	0.000	0.000	0.000	0.000	0.000	-6.333	1.109	1.719	1.840	4.707	0.633	0.394	316	2384	100	-19	3	-16	61	55	116	Error	Error	Error	-19	3	61	55	338801	565943	0.041	0.034	0	0	0
1	7	21	"Blank"	"Blank"	6130	23790	100	1103	1694	2640	155	1001	1001	1057	454	42	24	9	0	1794	2454	2712	110	1740	1740	1765	371	21	21	9	0	0.000	0.000	0.000	0.000	0.000	0.000	0.000	0.000	0.000	0.000	0.000	0.000	0.000	0.000	1.889	0.971	1.199	1.347	3.979	1.039	0.860	316	2384	100	102	54	156	693	714	1407	Error	Error	0.918	102	54	693	714	535334	775422	1.403	1.857	0	0	0
1	8	21	"Blank"	"Blank"	6425	23790	100	1049	1082	405	37	1017	1017	1066	424	39	16	4	0	1740	1769	289	16	1747	1747	1768	281	15	16	4	0	0.000	0.000	0.000	0.000	0.000	0.000	0.000	0.000	0.000	0.000	0.000	0.000	0.000	0.000	-4.571	2.955	1.566	1.548	4.965	19.864	0.002	316	2384	100	32	-7	25	65	22	87	Error	Error	Error	32	-7	65	22	341886	558893	0.038	0.004	0	0	0
1	9	21	"Blank"	"Blank"	6725	23790	100	1031	1079	405	37	1019	1019	1077	741	68	5	0	0	1762	1767	244	13	1755	1755	1771	311	17	11	0	0	0.000	0.000	0.000	0.000	0.000	0.000	0.000	0.000	0.000	0.000	0.000	0.000	0.000	0.000	1.714	5.000	1.678	1.424	4.669	2.633	0.028	316	2384	100	12	7	19	60	12	72	Error	Error	0.778	12	7	60	12	340952	558264	0.003	-0.013	0	0	0
1	10	21	"Blank"	"Blank"	7025	23790	100	1013	1084	533	49	1003	1003	1051	401	38	21	5	0	1752	1776	324	18	1776	1776	1800	353	19	8	0	0	0.000	0.000	0.000	0.000	0.000	0.000	0.000	0.000	0.000	0.000	0.000	0.000	0.000	0.000	-0.417	100000.000	1.337	1.394	4.410	1.475	0.027	316	2384	100	10	-24	-14	81	0	81	Error	Error	Error	10	-24	81	0	342701	561058	0.082	-0.068	0	0	0
1	11	21	"Blank"	"Blank"	7325	23785	100	1088	1071	424	39	1009	1009	1047	414	39	18	5	0	1773	1781	299	16	1782	1782	1801	305	16	12	1	0	0.000	0.000	0.000	0.000	0.000	0.000	0.000	0.000	0.000	0.000	0.000	0.000	0.000	0.000	-8.778	-62.000	1.584	1.648	3.608	3.121	0.042	316	2384	100	79	-9	70	62	-1	61	Error	Error	Error	79	-9	62	-1	338567	562833	0.058	-0.066	0	0	0
1	12	21	"Blank"	"Blank"	7625	23785	100	996	1044	416	39	1025	1025	1062	416	39	18	3	0	1772	1792	297	16	1797	1797	1818	298	16	12	3	0	0.000	0.000	0.000	0.000	0.000	0.000	0.000	0.000	0.000	0.000	0.000	0.000	0.000	0.000	1.160	-3.800	1.236	1.261	4.441	8.498	0.006	316	2384	100	-29	-25	-54	19	-5	14	Error	Error	0.214	-29	-25	19	-5	329842	566366	-0.043	-0.087	0	0	0
1	13	21	"Blank"	"Blank"	7925	23785	100	1001	1063	511	48	1008	1008	1062	421	39	18	3	0	1819	1832	353	19	1815	1815	1835	291	15	12	1	0	0.000	0.000	0.000	0.000	0.000	0.000	0.000	0.000	0.000	0.000	0.000	0.000	0.000	0.000	-1.750	3.235	1.491	1.545	4.762	4.638	0.036	316	2384	100	-7	4	-3	55	17	72	Error	Error	Error	-7	4	55	17	335839	578916	0.002	-0.010	0	0	0
1	14	21	"Blank"	"Blank"	8225	23785	100	977	1117	509	45	1036	1036	1076	412	38	20	7	0	1878	1896	343	18	1841	1841	1863	311	16	15	2	0	0.000	0.000	0.000	0.000	0.000	0.000	0.000	0.000	0.000	0.000	0.000	0.000	0.000	0.000	-1.595	1.473	1.589	1.651	3.904	4.769	0.021	316	2384	100	-59	37	-22	81	55	136	Error	Error	Error	-59	37	81	55	352906	599011	0.100	0.106	0	0	0
1	15	21	"Blank"	"Blank"	8525	23785	100	1088	1133	436	38	1062	1062	1158	799	68	5	0	0	1908	1915	281	14	1888	1888	1933	589	30	0	0	0	0.000	0.000	0.000	0.000	0.000	0.000	0.000	0.000	0.000	0.000	0.000	0.000	0.000	0.000	1.300	2.630	1.683	1.750	4.682	3.788	0.064	316	2384	100	26	20	46	71	27	98	Error	Error	0.379	26	20	71	27	358172	605164	-0.031	-0.031	0	0	0
1	16	21	"Blank"	"Blank"	8825	23785	100	1078	1209	1031	85	1098	1098	1137	439	38	16	4	0	1960	2091	1481	70	1920	1920	1937	320	16	19	5	0	0.000	0.000	0.000	0.000	0.000	0.000	0.000	0.000	0.000	0.000	0.000	0.000	0.000	0.000	-0.500	0.649	1.341	1.465	4.298	0.735	0.396	316	2384	100	-20	40	20	111	171	282	Error	Error	Error	-20	40	111	171	382091	660809	0.164	0.481	0	0	0
1	17	21	"Blank"	"Blank"	9125	23780	100	1142	1157	405	35	1137	1137	1195	539	45	9	1	0	1972	1971	292	14	1969	1969	2002	466	23	5	0	0	0.000	0.000	0.000	0.000	0.000	0.000	0.000	0.000	0.000	0.000	0.000	0.000	0.000	0.000	1.667	10.000	1.357	1.392	4.740	5.868	0.022	316	2384	100	5	3	8	20	2	22	Error	Error	0.737	5	3	20	2	365703	622761	-0.071	-0.067	0	0	0
1	18	21	"Blank"	"Blank"	9425	23780	100	1201	1237	420	33	1182	1182	1221	499	40	12	2	0	2103	2103	283	13	2067	2067	2096	385	18	9	0	0	0.000	0.000	0.000	0.000	0.000	0.000	0.000	0.000	0.000	0.000	0.000	0.000	0.000	0.000	0.528	1.528	1.084	1.256	4.644	6.325	0.019	316	2384	100	19	36	55	55	36	91	Error	Error	-0.922	19	36	55	36	390835	664573	0.032	0.018	0	0	0
