# Supplementary material for: Application of hybridization control probe to increase accuracy on ligation detection or minisequencing diagnostic microarrays
Source: BMC Res Notes. 2009 Dec 14;2:249. doi: 10.1186/1756-0500-2-249 (PMC2799435; doi:10.1186/1756-0500-2-249)
Supplement: Additional file 3 — Gpr_files. Zip-compressed file containing raw microarray data in GenePix results format (.gpr) and GAL (GenePix Array List) files. [file 1756-0500-2-249-S3.ZIP › gpr_files/slide7/lasi7_6-16.gpr]

ATF	1.0
30	76    
"Type=GenePix Results 3"
"DateTime=2009/05/14 13:52:28"
"Settings=C:\Axon\Data\HPV\130509\lasi7.gps"
"GalFile=C:\Axon\Data\HPV\ArrayIt_032009_InstiBioGalfile.gal"
"ArrayOfArrays=6-16"
"PixelSize=5"
"Wavelengths=532	488"
"ImageFiles=C:\Axon\Data\HPV\130509\lasi7.tif 2	C:\Axon\Data\HPV\130509\lasi7.tif 3"
"NormalizationMethod=None"
"NormalizationFactors=1	1"
"JpegImage="
"StdDev=Type 1"
"RatioFormulations=W1/W3 (#1/532)	W1/W4 (#1/488)	W3/W4 (532/488)"
"FeatureType=Circular"
"Barcode="
"BackgroundSubtraction=LocalFeature"
"ImageOrigin=0, 0"
"JpegOrigin=3780, 0"
"Creator=GenePix Pro 6.1.0.2"
"Scanner=GenePix 4200A 01 Autoloader [2]"
"FocusPosition=0"
"Temperature=23.4375"
"LinesAveraged=2"
"Comment="
"PMTGain=630	530"
"ScanPower=100	100"
"LaserPower=2.73438	2.5592"
"Filters=Standard Green	Standard Blue"
"ScanRegion=720,0,3832,13800"
"Supplier="
"Block"	"Column"	"Row"	"Name"	"ID"	"X"	"Y"	"Dia."	"F532 Median"	"F532 Mean"	"F532 SD"	"F532 CV"	"B532"	"B532 Median"	"B532 Mean"	"B532 SD"	"B532 CV"	"% > B532+1SD"	"% > B532+2SD"	"F532 % Sat."	"F488 Median"	"F488 Mean"	"F488 SD"	"F488 CV"	"B488"	"B488 Median"	"B488 Mean"	"B488 SD"	"B488 CV"	"% > B488+1SD"	"% > B488+2SD"	"F488 % Sat."	"Ratio of Medians (#1/532)"	"Ratio of Means (#1/532)"	"Median of Ratios (#1/532)"	"Mean of Ratios (#1/532)"	"Ratios SD (#1/532)"	"Rgn Ratio (#1/532)"	"Rgn R2 (#1/532)"	"Ratio of Medians (#1/488)"	"Ratio of Means (#1/488)"	"Median of Ratios (#1/488)"	"Mean of Ratios (#1/488)"	"Ratios SD (#1/488)"	"Rgn Ratio (#1/488)"	"Rgn R2 (#1/488)"	"Ratio of Medians (532/488)"	"Ratio of Means (532/488)"	"Median of Ratios (532/488)"	"Mean of Ratios (532/488)"	"Ratios SD (532/488)"	"Rgn Ratio (532/488)"	"Rgn R2 (532/488)"	"F Pixels"	"B Pixels"	"Circularity"	"Sum of Medians (#1/532)"	"Sum of Medians (#1/488)"	"Sum of Medians (532/488)"	"Sum of Means (#1/532)"	"Sum of Means (#1/488)"	"Sum of Means (532/488)"	"Log Ratio (#1/532)"	"Log Ratio (#1/488)"	"Log Ratio (532/488)"	"F532 Median - B532"	"F488 Median - B488"	"F532 Mean - B532"	"F488 Mean - B488"	"F532 Total Intensity"	"F488 Total Intensity"	"SNR 532"	"SNR 488"	"Flags"	"Normalize"	"Autoflag"
1	1	1	"A1"	"A1"	13255	17805	100	2465	2478	718	28	1899	1899	1931	604	31	46	18	0	10508	11370	5923	52	2439	2439	2466	465	18	94	87	0	0.000	0.000	0.000	0.000	0.000	0.000	0.000	0.000	0.000	0.000	0.000	0.000	0.000	0.000	0.070	0.065	0.082	0.080	3.368	0.065	0.228	316	2384	100	566	8069	8635	579	8931	9510	Error	Error	-3.834	566	8069	579	8931	783022	3592889	0.906	19.148	0	0	0
1	2	1	"A1"	"A1"	13550	17800	100	2713	2770	1390	50	2030	2030	2070	618	29	52	25	0	16452	13994	6206	44	2547	2547	2619	619	23	93	91	0	0.000	0.000	0.000	0.000	0.000	0.000	0.000	0.000	0.000	0.000	0.000	0.000	0.000	0.000	0.049	0.065	0.079	0.075	2.979	0.077	0.243	316	2384	100	683	13905	14588	740	11447	12187	Error	Error	-4.348	683	13905	740	11447	875258	4421984	1.133	18.376	0	0	0
1	3	1	"A1"	"A1"	13850	17800	100	3464	3441	845	24	2578	2578	2688	873	32	50	14	0	15417	14131	6723	47	2942	2942	3053	736	24	93	87	0	0.000	0.000	0.000	0.000	0.000	0.000	0.000	0.000	0.000	0.000	0.000	0.000	0.000	0.000	0.071	0.077	0.095	0.096	3.900	0.073	0.246	316	2384	100	886	12475	13361	863	11189	12052	Error	Error	-3.816	886	12475	863	11189	1087468	4465549	0.863	15.052	0	0	0
1	4	1	"A2"	"A2"	14150	17800	100	3135	3133	917	29	2189	2189	2270	711	31	61	28	0	12144	11722	5975	50	2822	2822	2907	922	31	81	76	0	0.000	0.000	0.000	0.000	0.000	0.000	0.000	0.000	0.000	0.000	0.000	0.000	0.000	0.000	0.101	0.106	0.117	0.135	3.394	0.097	0.334	316	2384	100	946	9322	10268	944	8900	9844	Error	Error	-3.301	946	9322	944	8900	990184	3704264	1.214	9.561	0	0	0
1	5	1	"A2"	"A2"	14450	17800	100	2688	2766	1610	58	1838	1838	1904	778	40	53	22	0	11368	11240	6738	59	2613	2613	2783	1309	47	73	69	0	0.000	0.000	0.000	0.000	0.000	0.000	0.000	0.000	0.000	0.000	0.000	0.000	0.000	0.000	0.097	0.108	0.118	0.132	3.750	0.102	0.275	316	2384	100	850	8755	9605	928	8627	9555	Error	Error	-3.365	850	8755	928	8627	874054	3551865	1.108	6.461	0	0	0
1	6	1	"A2"	"A2"	14750	17800	100	2817	2921	1998	68	1785	1785	1858	745	40	59	30	0	13376	13036	7680	58	2624	2624	2884	1516	52	76	69	0	0.000	0.000	0.000	0.000	0.000	0.000	0.000	0.000	0.000	0.000	0.000	0.000	0.000	0.000	0.096	0.109	0.106	0.135	3.762	0.105	0.257	316	2384	100	1032	10752	11784	1136	10412	11548	Error	Error	-3.381	1032	10752	1136	10412	923111	4119516	1.427	6.697	0	0	0
1	7	1	"A3"	"A3"	15050	17800	100	1913	2039	694	34	1714	1714	1813	1340	73	11	0	0	6358	7981	4662	58	2585	2585	2681	846	31	82	77	0	0.000	0.000	0.000	0.000	0.000	0.000	0.000	0.000	0.000	0.000	0.000	0.000	0.000	0.000	0.053	0.060	0.111	0.107	4.274	0.074	0.102	316	2384	100	199	3773	3972	325	5396	5721	Error	Error	-4.245	199	3773	325	5396	644474	2521899	0.169	6.265	0	0	0
1	8	1	"A3"	"A3"	15350	17795	100	1987	2052	645	31	1667	1667	1734	713	41	26	6	0	7372	8058	4235	52	2577	2577	2707	846	31	80	74	0	0.000	0.000	0.000	0.000	0.000	0.000	0.000	0.000	0.000	0.000	0.000	0.000	0.000	0.000	0.067	0.070	0.101	0.115	4.846	0.089	0.116	316	2384	100	320	4795	5115	385	5481	5866	Error	Error	-3.905	320	4795	385	5481	648367	2546215	0.446	6.325	0	0	0
1	9	1	"A3"	"A3"	15650	17795	100	2005	2118	743	35	1591	1591	1663	609	36	37	15	0	8641	9177	4904	53	2574	2574	2705	910	33	82	77	0	0.000	0.000	0.000	0.000	0.000	0.000	0.000	0.000	0.000	0.000	0.000	0.000	0.000	0.000	0.068	0.080	0.097	0.104	3.843	0.083	0.220	316	2384	100	414	6067	6481	527	6603	7130	Error	Error	-3.873	414	6067	527	6603	669235	2899935	0.747	7.112	0	0	0
1	10	1	"A4"	"A4"	15950	17795	100	1883	1908	684	35	1601	1601	1703	735	43	18	2	0	5566	5393	1958	36	2583	2583	2693	844	31	76	72	0	0.000	0.000	0.000	0.000	0.000	0.000	0.000	0.000	0.000	0.000	0.000	0.000	0.000	0.000	0.095	0.109	0.183	0.193	3.936	0.578	0.181	316	2384	100	282	2983	3265	307	2810	3117	Error	Error	-3.403	282	2983	307	2810	602890	1704170	0.279	3.199	0	0	0
1	11	1	"A4"	"A4"	16250	17795	100	1963	2138	1211	56	1615	1615	1750	1309	74	9	2	0	7585	7516	3887	51	2600	2600	2776	1150	41	71	66	0	0.000	0.000	0.000	0.000	0.000	0.000	0.000	0.000	0.000	0.000	0.000	0.000	0.000	0.000	0.070	0.106	0.108	0.126	4.687	0.282	0.182	316	2384	100	348	4985	5333	523	4916	5439	Error	Error	-3.840	348	4985	523	4916	675753	2375194	0.296	4.122	0	0	0
1	12	1	"A4"	"A4"	16550	17795	100	1832	1984	1054	53	1581	1581	1682	906	53	14	3	0	5735	5820	2296	39	2584	2584	2740	1037	37	79	70	0	0.000	0.000	0.000	0.000	0.000	0.000	0.000	0.000	0.000	0.000	0.000	0.000	0.000	0.000	0.080	0.125	0.158	0.182	4.019	0.140	0.120	316	2384	100	251	3151	3402	403	3236	3639	Error	Error	-3.650	251	3151	403	3236	626812	1838975	0.333	2.970	0	0	0
1	13	1	"A5"	"A5"	16850	17795	100	1641	1783	1044	58	1623	1623	1697	734	43	13	1	0	3802	4159	1635	39	2603	2603	2671	689	25	65	44	0	0.000	0.000	0.000	0.000	0.000	0.000	0.000	0.000	0.000	0.000	0.000	0.000	0.000	0.000	0.015	0.103	0.296	0.305	6.141	0.319	0.154	316	2384	100	18	1199	1217	160	1556	1716	Error	Error	-6.058	18	1199	160	1556	563492	1314258	0.117	2.160	0	0	0
1	14	1	"A5"	"A5"	17145	17790	100	1791	1850	561	30	1704	1704	1787	763	42	13	1	0	4404	4626	1681	36	2685	2685	2771	654	23	73	60	0	0.000	0.000	0.000	0.000	0.000	0.000	0.000	0.000	0.000	0.000	0.000	0.000	0.000	0.000	0.051	0.075	0.223	0.224	5.306	0.112	0.027	316	2384	100	87	1719	1806	146	1941	2087	Error	Error	-4.304	87	1719	146	1941	584492	1461764	0.083	2.836	0	0	0
1	15	1	"A5"	"A5"	17445	17790	100	1775	1896	877	46	1701	1701	1773	763	43	12	2	0	4211	4478	1640	36	2718	2718	2807	778	27	69	47	0	0.000	0.000	0.000	0.000	0.000	0.000	0.000	0.000	0.000	0.000	0.000	0.000	0.000	0.000	0.050	0.111	0.238	0.254	5.177	0.379	0.244	316	2384	100	74	1493	1567	195	1760	1955	Error	Error	-4.335	74	1493	195	1760	599028	1415117	0.161	2.148	0	0	0
1	16	1	"A6"	"A6"	17745	17790	100	1963	2161	1488	68	1748	1748	1825	862	47	18	3	0	5867	5983	2553	42	2821	2821	2923	904	30	74	68	0	0.000	0.000	0.000	0.000	0.000	0.000	0.000	0.000	0.000	0.000	0.000	0.000	0.000	0.000	0.071	0.131	0.173	0.198	4.463	0.181	0.121	316	2384	100	215	3046	3261	413	3162	3575	Error	Error	-3.825	215	3046	413	3162	682736	1890687	0.390	3.385	0	0	0
1	17	1	"A6"	"A6"	18045	17790	100	1942	2041	672	32	1800	1800	1872	738	39	19	5	0	6060	6056	2681	44	2893	2893	3006	791	26	70	65	0	0.000	0.000	0.000	0.000	0.000	0.000	0.000	0.000	0.000	0.000	0.000	0.000	0.000	0.000	0.045	0.076	0.145	0.169	4.733	0.148	0.118	316	2384	100	142	3167	3309	241	3163	3404	Error	Error	-4.479	142	3167	241	3163	644905	1913651	0.229	3.856	0	0	0
1	18	1	"A6"	"A6"	18345	17790	100	2226	2333	827	35	1976	1976	2025	657	32	27	8	0	8010	7998	4430	55	3071	3071	3223	897	27	68	64	0	0.000	0.000	0.000	0.000	0.000	0.000	0.000	0.000	0.000	0.000	0.000	0.000	0.000	0.000	0.051	0.072	0.104	0.138	5.942	0.073	0.124	316	2384	100	250	4939	5189	357	4927	5284	Error	Error	-4.304	250	4939	357	4927	737207	2527495	0.469	5.323	0	0	0
1	1	2	"A7"	"A7"	13255	18105	100	1661	1701	511	30	1564	1564	1607	492	30	19	4	0	3197	3375	998	29	2269	2269	2317	529	22	67	44	0	0.000	0.000	0.000	0.000	0.000	0.000	0.000	0.000	0.000	0.000	0.000	0.000	0.000	0.000	0.105	0.124	0.330	0.341	4.522	0.063	0.008	316	2384	100	97	928	1025	137	1106	1243	Error	Error	-3.258	97	928	137	1106	537504	1066421	0.191	2.000	0	0	0
1	2	2	"A7"	"A7"	13555	18100	100	1733	1826	720	39	1575	1575	1625	538	33	26	7	0	4375	4529	2365	52	2291	2291	2365	548	23	78	71	0	0.000	0.000	0.000	0.000	0.000	0.000	0.000	0.000	0.000	0.000	0.000	0.000	0.000	0.000	0.076	0.112	0.217	0.240	4.885	0.102	0.052	316	2384	100	158	2084	2242	251	2238	2489	Error	Error	-3.721	158	2084	251	2238	576917	1431139	0.374	3.949	0	0	0
1	3	2	"A7"	"A7"	13855	18100	100	1777	1829	593	32	1631	1631	1702	1073	63	8	0	0	4291	4663	2082	44	2374	2374	2465	1015	41	65	46	0	0.000	0.000	0.000	0.000	0.000	0.000	0.000	0.000	0.000	0.000	0.000	0.000	0.000	0.000	0.076	0.087	0.205	0.245	5.049	0.128	0.065	316	2384	100	146	1917	2063	198	2289	2487	Error	Error	-3.715	146	1917	198	2289	577937	1473571	0.118	2.166	0	0	0
1	4	2	"A8"	"A8"	14155	18100	100	1852	1884	552	29	1568	1568	1683	795	47	16	2	0	6729	6377	3222	50	2379	2379	2516	893	35	70	66	0	0.000	0.000	0.000	0.000	0.000	0.000	0.000	0.000	0.000	0.000	0.000	0.000	0.000	0.000	0.065	0.079	0.114	0.133	4.373	0.074	0.117	316	2384	100	284	4350	4634	316	3998	4314	Error	Error	-3.937	284	4350	316	3998	595490	2015153	0.253	4.324	0	0	0
1	5	2	"A8"	"A8"	14455	18100	100	1689	1739	546	31	1475	1475	1547	592	38	26	5	0	6193	6103	3203	52	2342	2342	2599	1347	51	64	60	0	0.000	0.000	0.000	0.000	0.000	0.000	0.000	0.000	0.000	0.000	0.000	0.000	0.000	0.000	0.056	0.070	0.128	0.144	5.593	0.071	0.128	316	2384	100	214	3851	4065	264	3761	4025	Error	Error	-4.170	214	3851	264	3761	549551	1928689	0.324	2.601	0	0	0
1	6	2	"A8"	"A8"	14755	18100	100	1772	1837	621	33	1463	1463	1520	599	39	35	9	0	7824	7151	3934	55	2340	2340	2617	1358	51	64	62	0	0.000	0.000	0.000	0.000	0.000	0.000	0.000	0.000	0.000	0.000	0.000	0.000	0.000	0.000	0.056	0.078	0.113	0.148	4.884	0.076	0.189	316	2384	100	309	5484	5793	374	4811	5185	Error	Error	-4.150	309	5484	374	4811	580407	2259774	0.529	3.339	0	0	0
1	7	2	"A9"	"A9"	15055	18100	100	1657	1698	656	38	1422	1422	1487	617	41	24	5	0	5104	4986	2217	44	2355	2355	2464	758	30	69	63	0	0.000	0.000	0.000	0.000	0.000	0.000	0.000	0.000	0.000	0.000	0.000	0.000	0.000	0.000	0.085	0.105	0.187	0.211	5.821	0.105	0.101	316	2384	100	235	2749	2984	276	2631	2907	Error	Error	-3.548	235	2749	276	2631	536698	1575437	0.342	3.327	0	0	0
1	8	2	"A9"	"A9"	15355	18100	100	1900	2002	806	40	1457	1457	1551	778	50	32	10	0	8824	9382	5477	58	2425	2425	2662	1200	45	77	71	0	0.000	0.000	0.000	0.000	0.000	0.000	0.000	0.000	0.000	0.000	0.000	0.000	0.000	0.000	0.069	0.078	0.100	0.106	3.775	0.079	0.162	316	2384	100	443	6399	6842	545	6957	7502	Error	Error	-3.852	443	6399	545	6957	632605	2964654	0.580	5.600	0	0	0
1	9	2	"A9"	"A9"	15655	18095	100	1702	1831	1158	63	1429	1429	1535	791	51	20	4	0	6488	6380	2760	43	2395	2395	2621	1128	43	76	73	0	0.000	0.000	0.000	0.000	0.000	0.000	0.000	0.000	0.000	0.000	0.000	0.000	0.000	0.000	0.067	0.101	0.124	0.121	3.737	0.139	0.101	316	2384	100	273	4093	4366	402	3985	4387	Error	Error	-3.906	273	4093	402	3985	578673	2016119	0.374	3.332	0	0	0
1	10	2	"A10"	"A10"	15955	18095	100	1385	1477	717	48	1474	1474	1799	3250	180	0	0	0	4469	4725	2077	43	2440	2440	2798	3083	110	33	5	0	0.000	0.000	0.000	0.000	0.000	0.000	0.000	0.000	0.000	0.000	0.000	0.000	0.000	0.000	-0.044	0.001	0.174	0.209	6.653	0.181	0.095	316	2384	100	-89	2029	1940	3	2285	2288	Error	Error	Error	-89	2029	3	2285	466840	1492942	-0.099	0.625	0	0	0
1	11	2	"A10"	"A10"	16255	18095	100	1969	2405	3966	164	1446	1446	1531	820	53	32	10	0	9211	10461	6992	66	2437	2437	2665	1179	44	80	75	0	0.000	0.000	0.000	0.000	0.000	0.000	0.000	0.000	0.000	0.000	0.000	0.000	0.000	0.000	0.077	0.120	0.096	0.109	3.610	0.451	0.429	316	2384	100	523	6774	7297	959	8024	8983	Error	Error	-3.695	523	6774	959	8024	759990	3305829	1.066	6.612	0	0	0
1	12	2	"A10"	"A10"	16555	18095	100	1717	1850	1146	61	1424	1424	1571	1305	83	9	0	0	7783	7869	4025	51	2464	2464	2754	1632	59	76	69	0	0.000	0.000	0.000	0.000	0.000	0.000	0.000	0.000	0.000	0.000	0.000	0.000	0.000	0.000	0.055	0.079	0.105	0.115	4.339	0.126	0.183	316	2384	100	293	5319	5612	426	5405	5831	Error	Error	-4.182	293	5319	426	5405	584443	2486559	0.214	3.134	0	0	0
1	13	2	"A11"	"A11"	16855	18095	100	1627	1696	663	39	1442	1442	1583	1603	101	1	0	0	4903	5619	3341	59	2457	2457	2619	1162	44	67	51	0	0.000	0.000	0.000	0.000	0.000	0.000	0.000	0.000	0.000	0.000	0.000	0.000	0.000	0.000	0.076	0.080	0.140	0.167	5.116	0.118	0.132	316	2384	100	185	2446	2631	254	3162	3416	Error	Error	-3.725	185	2446	254	3162	535803	1775538	0.070	2.582	0	0	0
1	14	2	"A11"	"A11"	17150	18095	100	1595	1700	787	46	1451	1451	1549	862	55	12	2	0	5346	6130	3536	57	2515	2515	2660	1008	37	71	63	0	0.000	0.000	0.000	0.000	0.000	0.000	0.000	0.000	0.000	0.000	0.000	0.000	0.000	0.000	0.051	0.069	0.145	0.192	5.801	0.120	0.098	316	2384	100	144	2831	2975	249	3615	3864	Error	Error	-4.297	144	2831	249	3615	537301	1936968	0.175	3.442	0	0	0
1	15	2	"A11"	"A11"	17450	18090	100	1683	1741	561	32	1506	1506	1601	823	51	14	1	0	5785	6361	3466	54	2592	2592	2754	1012	36	67	61	0	0.000	0.000	0.000	0.000	0.000	0.000	0.000	0.000	0.000	0.000	0.000	0.000	0.000	0.000	0.055	0.062	0.126	0.140	5.235	0.095	0.108	316	2384	100	177	3193	3370	235	3769	4004	Error	Error	-4.173	177	3193	235	3769	550266	2010128	0.170	3.564	0	0	0
1	16	2	"A12"	"A12"	17750	18090	100	1841	1964	717	36	1574	1574	1654	748	45	25	7	0	5864	6732	3701	54	2687	2687	2803	1016	36	74	57	0	0.000	0.000	0.000	0.000	0.000	0.000	0.000	0.000	0.000	0.000	0.000	0.000	0.000	0.000	0.084	0.096	0.160	0.166	3.928	0.113	0.163	316	2384	100	267	3177	3444	390	4045	4435	Error	Error	-3.573	267	3177	390	4045	620608	2127228	0.414	3.867	0	0	0
1	17	2	"A12"	"A12"	18050	18090	100	1860	1951	696	35	1640	1640	1712	722	42	23	4	0	5356	6358	3342	52	2760	2760	2884	905	31	68	56	0	0.000	0.000	0.000	0.000	0.000	0.000	0.000	0.000	0.000	0.000	0.000	0.000	0.000	0.000	0.085	0.086	0.156	0.190	4.229	0.119	0.167	316	2384	100	220	2596	2816	311	3598	3909	Error	Error	-3.561	220	2596	311	3598	616370	2009005	0.331	3.839	0	0	0
1	18	2	"A12"	"A12"	18350	18090	100	1883	2022	732	36	1740	1740	1787	685	38	24	7	0	5569	6429	3403	52	2920	2920	3047	1219	40	64	51	0	0.000	0.000	0.000	0.000	0.000	0.000	0.000	0.000	0.000	0.000	0.000	0.000	0.000	0.000	0.054	0.080	0.143	0.197	5.267	0.096	0.116	316	2384	100	143	2649	2792	282	3509	3791	Error	Error	-4.211	143	2649	282	3509	638861	2031572	0.343	2.774	0	0	0
1	1	3	"A13"	"A13"	13260	18405	100	1828	1907	569	29	1499	1499	1576	786	49	23	2	0	6232	6659	3749	56	2231	2231	2312	776	33	83	77	0	0.000	0.000	0.000	0.000	0.000	0.000	0.000	0.000	0.000	0.000	0.000	0.000	0.000	0.000	0.082	0.092	0.123	0.131	3.931	0.070	0.121	316	2384	100	329	4001	4330	408	4428	4836	Error	Error	-3.604	329	4001	408	4428	602683	2104300	0.421	5.602	0	0	0
1	2	3	"A13"	"A13"	13560	18405	100	1747	1824	871	47	1369	1369	1465	923	63	20	0	0	6491	6754	3366	49	2211	2211	2443	1334	54	76	69	0	0.000	0.000	0.000	0.000	0.000	0.000	0.000	0.000	0.000	0.000	0.000	0.000	0.000	0.000	0.088	0.100	0.137	0.155	4.042	0.128	0.119	316	2384	100	378	4280	4658	455	4543	4998	Error	Error	-3.501	378	4280	455	4543	576473	2134302	0.389	3.232	0	0	0
1	3	3	"A13"	"A13"	13860	18400	100	1813	1913	762	39	1382	1382	1439	600	41	39	13	0	7868	7532	3591	47	2230	2230	2439	1262	51	76	73	0	0.000	0.000	0.000	0.000	0.000	0.000	0.000	0.000	0.000	0.000	0.000	0.000	0.000	0.000	0.076	0.100	0.126	0.133	3.777	0.094	0.197	316	2384	100	431	5638	6069	531	5302	5833	Error	Error	-3.709	431	5638	531	5302	604383	2380244	0.790	4.036	0	0	0
1	4	3	"A14"	"A14"	14160	18400	100	1851	1901	700	36	1353	1353	1434	696	48	40	11	0	10341	11082	6034	54	2189	2189	2299	900	39	86	81	0	0.000	0.000	0.000	0.000	0.000	0.000	0.000	0.000	0.000	0.000	0.000	0.000	0.000	0.000	0.061	0.062	0.079	0.081	3.248	0.071	0.184	316	2384	100	498	8152	8650	548	8893	9441	Error	Error	-4.033	498	8152	548	8893	600644	3501779	0.671	9.759	0	0	0
1	5	3	"A14"	"A14"	14460	18400	100	1977	2069	1140	55	1345	1345	1408	723	51	44	15	0	14299	12455	6570	52	2210	2210	2465	1466	59	77	75	0	0.000	0.000	0.000	0.000	0.000	0.000	0.000	0.000	0.000	0.000	0.000	0.000	0.000	0.000	0.052	0.071	0.076	0.084	4.011	0.087	0.235	316	2384	100	632	12089	12721	724	10245	10969	Error	Error	-4.258	632	12089	724	10245	653783	3935914	0.914	6.814	0	0	0
1	6	3	"A14"	"A14"	14760	18400	100	1914	1991	959	48	1334	1334	1397	512	36	54	25	0	13184	12843	7324	57	2246	2246	2642	2048	77	76	73	0	0.000	0.000	0.000	0.000	0.000	0.000	0.000	0.000	0.000	0.000	0.000	0.000	0.000	0.000	0.053	0.062	0.063	0.076	3.911	0.065	0.271	316	2384	100	580	10938	11518	657	10597	11254	Error	Error	-4.237	580	10938	657	10597	629139	4058361	1.160	4.981	0	0	0
1	7	3	"A15"	"A15"	15060	18400	100	1331	1474	737	50	1287	1287	1389	1241	89	5	0	0	3599	4909	3047	62	2211	2211	2312	1116	48	56	39	0	0.000	0.000	0.000	0.000	0.000	0.000	0.000	0.000	0.000	0.000	0.000	0.000	0.000	0.000	0.032	0.069	0.193	0.246	5.116	0.483	0.267	316	2384	100	44	1388	1432	187	2698	2885	Error	Error	-4.979	44	1388	187	2698	465896	1551169	0.068	2.327	0	0	0
1	8	3	"A15"	"A15"	15360	18400	100	1495	1638	777	47	1273	1273	1340	540	40	33	14	0	4863	7095	4834	68	2223	2223	2431	1138	46	76	55	0	0.000	0.000	0.000	0.000	0.000	0.000	0.000	0.000	0.000	0.000	0.000	0.000	0.000	0.000	0.084	0.075	0.113	0.127	4.244	0.084	0.219	316	2384	100	222	2640	2862	365	4872	5237	Error	Error	-3.572	222	2640	365	4872	517677	2241874	0.552	4.098	0	0	0
1	9	3	"A15"	"A15"	15660	18395	100	1168	1253	582	46	1182	1182	1245	682	54	10	1	0	3940	4140	1700	41	2139	2139	2212	611	27	75	67	0	0.000	0.000	0.000	0.000	0.000	0.000	0.000	0.000	0.000	0.000	0.000	0.000	0.000	0.000	-0.008	0.035	0.186	0.186	4.831	0.242	0.118	316	2384	100	-14	1801	1787	71	2001	2072	Error	Error	Error	-14	1801	71	2001	396030	1308270	0.012	3.155	0	0	0
1	10	3	"A16"	"A16"	15960	18395	100	1498	1614	772	47	1333	1333	1429	869	60	12	2	0	5128	5298	2134	40	2346	2346	2436	806	33	84	75	0	0.000	0.000	0.000	0.000	0.000	0.000	0.000	0.000	0.000	0.000	0.000	0.000	0.000	0.000	0.059	0.095	0.151	0.133	4.188	0.234	0.123	316	2384	100	165	2782	2947	281	2952	3233	Error	Error	-4.076	165	2782	281	2952	509907	1674190	0.213	3.551	0	0	0
1	11	3	"A16"	"A16"	16260	18395	100	1591	1846	1753	94	1318	1318	1393	655	47	26	9	0	6543	6838	3602	52	2350	2350	2487	823	33	81	77	0	0.000	0.000	0.000	0.000	0.000	0.000	0.000	0.000	0.000	0.000	0.000	0.000	0.000	0.000	0.065	0.118	0.122	0.137	4.640	0.204	0.233	316	2384	100	273	4193	4466	528	4488	5016	Error	Error	-3.941	273	4193	528	4488	583336	2160697	0.692	5.287	0	0	0
1	12	3	"A16"	"A16"	16560	18395	100	1680	1786	911	51	1355	1355	1459	1139	78	10	1	0	7636	7800	3708	47	2403	2403	2558	1154	45	82	78	0	0.000	0.000	0.000	0.000	0.000	0.000	0.000	0.000	0.000	0.000	0.000	0.000	0.000	0.000	0.062	0.080	0.097	0.099	3.940	0.258	0.264	316	2384	100	325	5233	5558	431	5397	5828	Error	Error	-4.009	325	5233	431	5397	564297	2464787	0.287	4.542	0	0	0
1	13	3	"A17"	"A17"	16860	18395	100	1796	1835	590	32	1380	1380	1499	1097	73	12	0	0	6104	5864	2377	40	2409	2409	2546	1479	58	70	60	0	0.000	0.000	0.000	0.000	0.000	0.000	0.000	0.000	0.000	0.000	0.000	0.000	0.000	0.000	0.113	0.132	0.183	0.218	5.257	0.179	0.142	316	2384	100	416	3695	4111	455	3455	3910	Error	Error	-3.151	416	3695	455	3455	579834	1853026	0.306	2.243	0	0	0
1	14	3	"A17"	"A17"	17155	18395	100	1616	1747	904	51	1391	1391	1522	1738	114	2	0	0	7234	6780	3202	47	2465	2465	2712	1740	64	70	66	0	0.000	0.000	0.000	0.000	0.000	0.000	0.000	0.000	0.000	0.000	0.000	0.000	0.000	0.000	0.047	0.083	0.115	0.131	4.815	0.530	0.356	316	2384	100	225	4769	4994	356	4315	4671	Error	Error	-4.406	225	4769	356	4315	551990	2142393	0.129	2.338	0	0	0
1	15	3	"A17"	"A17"	17455	18395	100	1735	1798	663	36	1441	1441	1532	974	63	12	2	0	7647	6913	3396	49	2539	2539	2725	1091	40	68	64	0	0.000	0.000	0.000	0.000	0.000	0.000	0.000	0.000	0.000	0.000	0.000	0.000	0.000	0.000	0.058	0.082	0.114	0.137	4.635	0.113	0.119	316	2384	100	294	5108	5402	357	4374	4731	Error	Error	-4.119	294	5108	357	4374	568210	2184646	0.273	3.839	0	0	0
1	16	3	"A18"	"A18"	17755	18390	100	1875	1961	839	42	1539	1539	1657	1006	60	16	3	0	6595	6951	3584	51	2642	2642	2792	1182	42	78	70	0	0.000	0.000	0.000	0.000	0.000	0.000	0.000	0.000	0.000	0.000	0.000	0.000	0.000	0.000	0.085	0.098	0.135	0.147	3.974	0.138	0.199	316	2384	100	336	3953	4289	422	4309	4731	Error	Error	-3.556	336	3953	422	4309	619746	2196389	0.302	3.519	0	0	0
1	17	3	"A18"	"A18"	18055	18390	100	1962	2068	768	37	1606	1606	1685	743	44	27	5	0	7157	7724	4660	60	2729	2729	2937	1254	42	74	68	0	0.000	0.000	0.000	0.000	0.000	0.000	0.000	0.000	0.000	0.000	0.000	0.000	0.000	0.000	0.080	0.092	0.116	0.141	5.118	0.091	0.159	316	2384	100	356	4428	4784	462	4995	5457	Error	Error	-3.637	356	4428	462	4995	653399	2440813	0.515	3.817	0	0	0
1	18	3	"A18"	"A18"	18355	18390	100	2069	2149	785	36	1713	1713	1820	1299	71	11	1	0	7312	8475	5092	60	2870	2870	3118	1284	41	73	68	0	0.000	0.000	0.000	0.000	0.000	0.000	0.000	0.000	0.000	0.000	0.000	0.000	0.000	0.000	0.080	0.078	0.110	0.122	4.501	0.169	0.120	316	2384	100	356	4442	4798	436	5605	6041	Error	Error	-3.641	356	4442	436	5605	679176	2678026	0.253	4.172	0	0	0
1	1	4	"A19"	"A19"	13265	18705	100	1521	1601	507	31	1325	1325	1384	557	40	24	7	0	4836	4784	2069	43	2152	2152	2227	688	30	79	71	0	0.000	0.000	0.000	0.000	0.000	0.000	0.000	0.000	0.000	0.000	0.000	0.000	0.000	0.000	0.073	0.105	0.186	0.184	4.251	0.149	0.148	316	2384	100	196	2684	2880	276	2632	2908	Error	Error	-3.775	196	2684	276	2632	505852	1511788	0.390	3.717	0	0	0
1	2	4	"A19"	"A19"	13565	18705	100	1426	1487	531	35	1258	1258	1544	1884	122	0	0	0	4816	4726	1833	38	2169	2169	2447	1426	58	70	45	0	0.000	0.000	0.000	0.000	0.000	0.000	0.000	0.000	0.000	0.000	0.000	0.000	0.000	0.000	0.063	0.090	0.155	0.170	4.414	2.265	0.051	316	2384	100	168	2647	2815	229	2557	2786	Error	Error	-3.978	168	2647	229	2557	469753	1493442	-0.030	1.598	0	0	0
1	3	4	"A19"	"A19"	13865	18705	100	1416	1509	712	47	1232	1232	1322	1123	84	6	1	0	4370	4323	1880	43	2157	2157	2280	956	41	70	56	0	0.000	0.000	0.000	0.000	0.000	0.000	0.000	0.000	0.000	0.000	0.000	0.000	0.000	0.000	0.083	0.128	0.225	0.240	4.805	0.733	0.252	316	2384	100	184	2213	2397	277	2166	2443	Error	Error	-3.588	184	2213	277	2166	476729	1365920	0.167	2.137	0	0	0
1	4	4	"A20"	"A20"	14165	18700	100	2056	2047	753	36	1237	1237	1328	1269	95	24	0	0	15614	14300	7689	53	2184	2184	2327	1239	53	86	78	0	0.000	0.000	0.000	0.000	0.000	0.000	0.000	0.000	0.000	0.000	0.000	0.000	0.000	0.000	0.061	0.067	0.071	0.084	3.052	0.067	0.203	316	2384	100	819	13430	14249	810	12116	12926	Error	Error	-4.035	819	13430	810	12116	646702	4518912	0.567	9.663	0	0	0
1	5	4	"A20"	"A20"	14465	18700	100	2172	2186	951	43	1246	1246	1307	584	44	63	37	0	20870	17156	9438	55	2199	2199	2579	2206	85	76	70	0	0.000	0.000	0.000	0.000	0.000	0.000	0.000	0.000	0.000	0.000	0.000	0.000	0.000	0.000	0.050	0.063	0.065	0.076	3.215	0.062	0.443	316	2384	100	926	18671	19597	940	14957	15897	Error	Error	-4.334	926	18671	940	14957	690698	5421258	1.505	6.608	0	0	0
1	6	4	"A20"	"A20"	14765	18700	100	2300	2284	952	41	1284	1284	1362	620	45	62	42	0	22918	17990	10471	58	2261	2261	2736	2566	93	72	69	0	0.000	0.000	0.000	0.000	0.000	0.000	0.000	0.000	0.000	0.000	0.000	0.000	0.000	0.000	0.049	0.064	0.069	0.070	3.236	0.063	0.502	316	2384	100	1016	20657	21673	1000	15729	16729	Error	Error	-4.346	1016	20657	1000	15729	721804	5684952	1.487	5.945	0	0	0
1	7	4	"A21"	"A21"	15065	18700	100	1893	2482	3497	140	1329	1329	1413	1058	74	29	9	0	10154	11595	8413	72	2299	2299	2414	917	37	75	68	0	0.000	0.000	0.000	0.000	0.000	0.000	0.000	0.000	0.000	0.000	0.000	0.000	0.000	0.000	0.072	0.124	0.089	0.111	4.028	0.177	0.186	316	2384	100	564	7855	8419	1153	9296	10449	Error	Error	-3.800	564	7855	1153	9296	784270	3664068	1.010	10.012	0	0	0
1	8	4	"A21"	"A21"	15365	18700	100	1339	1483	687	46	1229	1229	1346	1307	97	8	0	0	5182	7640	6077	79	2205	2205	2399	1277	53	74	54	0	0.000	0.000	0.000	0.000	0.000	0.000	0.000	0.000	0.000	0.000	0.000	0.000	0.000	0.000	0.037	0.047	0.098	0.115	4.147	0.093	0.268	316	2384	100	110	2977	3087	254	5435	5689	Error	Error	-4.758	110	2977	254	5435	468626	2414381	0.105	4.104	0	0	0
1	9	4	"A21"	"A21"	15665	18700	100	1896	1949	805	41	1203	1203	1333	1507	113	18	0	0	13780	13413	7983	59	2224	2224	2542	1979	77	74	72	0	0.000	0.000	0.000	0.000	0.000	0.000	0.000	0.000	0.000	0.000	0.000	0.000	0.000	0.000	0.060	0.067	0.077	0.083	2.859	0.070	0.321	316	2384	100	693	11556	12249	746	11189	11935	Error	Error	-4.060	693	11556	746	11189	615890	4238564	0.409	5.493	0	0	0
1	10	4	"A22"	"A22"	15965	18695	100	2007	2147	1003	46	1205	1205	1295	753	58	52	24	0	15785	14169	8778	61	2223	2223	2346	962	41	83	74	0	0.000	0.000	0.000	0.000	0.000	0.000	0.000	0.000	0.000	0.000	0.000	0.000	0.000	0.000	0.059	0.079	0.084	0.099	3.709	0.069	0.296	316	2384	100	802	13562	14364	942	11946	12888	Error	Error	-4.080	802	13562	942	11946	678375	4477334	1.131	12.290	0	0	0
1	11	4	"A22"	"A22"	16265	18695	100	2285	2243	908	40	1268	1268	1380	1463	106	29	1	0	19664	16744	8694	51	2348	2348	2626	1615	61	82	74	0	0.000	0.000	0.000	0.000	0.000	0.000	0.000	0.000	0.000	0.000	0.000	0.000	0.000	0.000	0.059	0.068	0.073	0.074	2.787	0.080	0.115	316	2384	100	1017	17316	18333	975	14396	15371	Error	Error	-4.090	1017	17316	975	14396	708699	5291114	0.590	8.742	0	0	0
1	12	4	"A22"	"A22"	16565	18695	100	2356	2389	1097	45	1363	1363	1472	1251	84	37	5	0	20096	17169	8030	46	2435	2435	2727	1805	66	86	80	0	0.000	0.000	0.000	0.000	0.000	0.000	0.000	0.000	0.000	0.000	0.000	0.000	0.000	0.000	0.056	0.070	0.069	0.072	2.701	0.072	0.329	316	2384	100	993	17661	18654	1026	14734	15760	Error	Error	-4.153	993	17661	1026	14734	754906	5425546	0.733	8.001	0	0	0
1	13	4	"A23"	"A23"	16860	18695	100	1816	1925	814	42	1343	1343	1455	1072	73	19	4	0	9798	10257	7245	70	2430	2430	2633	1324	50	67	62	0	0.000	0.000	0.000	0.000	0.000	0.000	0.000	0.000	0.000	0.000	0.000	0.000	0.000	0.000	0.064	0.074	0.087	0.113	3.954	0.112	0.171	316	2384	100	473	7368	7841	582	7827	8409	Error	Error	-3.961	473	7368	582	7827	608161	3241349	0.438	5.758	0	0	0
1	14	4	"A23"	"A23"	17160	18695	100	1953	2048	1056	51	1380	1380	1447	672	46	44	17	0	12088	11311	6977	61	2470	2470	2774	1469	52	69	65	0	0.000	0.000	0.000	0.000	0.000	0.000	0.000	0.000	0.000	0.000	0.000	0.000	0.000	0.000	0.060	0.076	0.088	0.111	4.297	0.073	0.204	316	2384	100	573	9618	10191	668	8841	9509	Error	Error	-4.069	573	9618	668	8841	647272	3574368	0.894	5.811	0	0	0
1	15	4	"A23"	"A23"	17460	18695	100	1961	2019	991	49	1421	1421	1506	830	55	37	5	0	11910	11027	7114	64	2545	2545	2807	1435	51	65	62	0	0.000	0.000	0.000	0.000	0.000	0.000	0.000	0.000	0.000	0.000	0.000	0.000	0.000	0.000	0.058	0.071	0.082	0.110	4.236	0.076	0.208	316	2384	100	540	9365	9905	598	8482	9080	Error	Error	-4.116	540	9365	598	8482	637879	3484619	0.618	5.728	0	0	0
1	16	4	"A24"	"A24"	17760	18695	100	1778	1854	801	43	1478	1478	1683	2678	159	0	0	0	6229	7140	4701	65	2619	2619	2944	2925	99	56	27	0	0.000	0.000	0.000	0.000	0.000	0.000	0.000	0.000	0.000	0.000	0.000	0.000	0.000	0.000	0.083	0.083	0.116	0.141	4.436	0.131	0.187	316	2384	100	300	3610	3910	376	4521	4897	Error	Error	-3.589	300	3610	376	4521	585893	2256268	0.064	1.435	0	0	0
1	17	4	"A24"	"A24"	18060	18690	100	1929	1984	807	40	1571	1571	1669	823	49	21	5	0	6112	7128	4684	65	2718	2718	2886	1126	39	67	58	0	0.000	0.000	0.000	0.000	0.000	0.000	0.000	0.000	0.000	0.000	0.000	0.000	0.000	0.000	0.105	0.094	0.157	0.194	5.092	0.134	0.181	316	2384	100	358	3394	3752	413	4410	4823	Error	Error	-3.245	358	3394	413	4410	626851	2252324	0.383	3.767	0	0	0
1	18	4	"A24"	"A24"	18360	18690	100	1916	2055	1126	54	1650	1650	1754	1276	72	10	1	0	5184	6826	4308	63	2879	2879	3030	1402	46	61	44	0	0.000	0.000	0.000	0.000	0.000	0.000	0.000	0.000	0.000	0.000	0.000	0.000	0.000	0.000	0.115	0.103	0.140	0.165	4.454	0.112	0.127	316	2384	100	266	2305	2571	405	3947	4352	Error	Error	-3.115	266	2305	405	3947	649361	2156934	0.236	2.708	0	0	0
1	1	5	"A25"	"A25"	13270	19005	100	1454	1549	601	38	1252	1252	1309	682	52	22	4	0	7702	7635	4514	59	2092	2092	2230	1008	45	68	67	0	0.000	0.000	0.000	0.000	0.000	0.000	0.000	0.000	0.000	0.000	0.000	0.000	0.000	0.000	0.036	0.054	0.090	0.099	4.660	0.092	0.100	316	2384	100	202	5610	5812	297	5543	5840	Error	Error	-4.796	202	5610	297	5543	489459	2412657	0.352	5.362	0	0	0
1	2	5	"A25"	"A25"	13570	19005	100	1878	1936	686	35	1219	1219	1291	881	68	39	6	0	14588	14912	8701	58	2137	2137	2428	1534	63	79	76	0	0.000	0.000	0.000	0.000	0.000	0.000	0.000	0.000	0.000	0.000	0.000	0.000	0.000	0.000	0.053	0.056	0.062	0.066	3.275	0.067	0.156	316	2384	100	659	12451	13110	717	12775	13492	Error	Error	-4.240	659	12451	717	12775	611711	4712275	0.732	8.138	0	0	0
1	3	5	"A25"	"A25"	13870	19005	100	1840	1931	829	42	1217	1217	1309	1003	76	34	6	0	13086	13628	9548	70	2139	2139	2422	1369	56	73	67	0	0.000	0.000	0.000	0.000	0.000	0.000	0.000	0.000	0.000	0.000	0.000	0.000	0.000	0.000	0.057	0.062	0.073	0.086	3.859	0.063	0.308	316	2384	100	623	10947	11570	714	11489	12203	Error	Error	-4.135	623	10947	714	11489	610290	4306424	0.620	8.186	0	0	0
1	4	5	"A26"	"A26"	14170	19005	100	1715	1791	756	42	1155	1155	1213	571	47	49	21	0	11992	10726	5657	52	2120	2120	2220	954	42	79	75	0	0.000	0.000	0.000	0.000	0.000	0.000	0.000	0.000	0.000	0.000	0.000	0.000	0.000	0.000	0.057	0.074	0.078	0.081	3.131	0.076	0.303	316	2384	100	560	9872	10432	636	8606	9242	Error	Error	-4.140	560	9872	636	8606	566050	3389408	1.012	8.916	0	0	0
1	5	5	"A26"	"A26"	14470	19000	100	1796	1916	1278	66	1190	1190	1246	599	48	50	22	0	12822	12420	7069	56	2170	2170	2362	1432	60	78	76	0	0.000	0.000	0.000	0.000	0.000	0.000	0.000	0.000	0.000	0.000	0.000	0.000	0.000	0.000	0.057	0.071	0.078	0.083	3.653	0.083	0.261	316	2384	100	606	10652	11258	726	10250	10976	Error	Error	-4.136	606	10652	726	10250	605355	3924607	1.119	7.024	0	0	0
1	6	5	"A26"	"A26"	14770	19000	100	2111	2116	775	36	1178	1178	1296	1069	82	42	7	0	16179	14899	7940	53	2213	2213	2672	2293	85	77	76	0	0.000	0.000	0.000	0.000	0.000	0.000	0.000	0.000	0.000	0.000	0.000	0.000	0.000	0.000	0.067	0.074	0.075	0.090	2.931	0.068	0.288	316	2384	100	933	13966	14899	938	12686	13624	Error	Error	-3.904	933	13966	938	12686	668592	4708147	0.767	5.332	0	0	0
1	7	5	"A27"	"A27"	15070	19000	100	1965	2083	1039	49	1211	1211	1310	1141	87	31	4	0	11381	13409	8409	62	2155	2155	2276	1613	70	82	75	0	0.000	0.000	0.000	0.000	0.000	0.000	0.000	0.000	0.000	0.000	0.000	0.000	0.000	0.000	0.082	0.077	0.079	0.085	2.823	0.127	0.283	316	2384	100	754	9226	9980	872	11254	12126	Error	Error	-3.613	754	9226	872	11254	658125	4237169	0.677	6.902	0	0	0
1	8	5	"A27"	"A27"	15370	19000	100	1849	2035	1230	60	1222	1222	1362	1719	126	11	1	0	14455	13689	8354	61	2216	2216	2601	2603	100	75	68	0	0.000	0.000	0.000	0.000	0.000	0.000	0.000	0.000	0.000	0.000	0.000	0.000	0.000	0.000	0.051	0.071	0.076	0.089	3.625	0.081	0.286	316	2384	100	627	12239	12866	813	11473	12286	Error	Error	-4.287	627	12239	813	11473	643086	4325830	0.392	4.260	0	0	0
1	9	5	"A27"	"A27"	15670	19000	100	2059	1995	791	39	1202	1202	1295	762	58	53	18	0	16502	15267	9048	59	2246	2246	2477	1533	61	78	74	0	0.000	0.000	0.000	0.000	0.000	0.000	0.000	0.000	0.000	0.000	0.000	0.000	0.000	0.000	0.060	0.061	0.069	0.081	3.830	0.066	0.234	316	2384	100	857	14256	15113	793	13021	13814	Error	Error	-4.056	857	14256	793	13021	630469	4824251	0.919	8.343	0	0	0
1	10	5	"A28"	"A28"	15970	19000	100	2106	2247	1236	55	1237	1237	1380	1601	116	16	2	0	18225	16263	8179	50	2287	2287	2463	1463	59	87	81	0	0.000	0.000	0.000	0.000	0.000	0.000	0.000	0.000	0.000	0.000	0.000	0.000	0.000	0.000	0.055	0.072	0.067	0.076	2.837	0.101	0.121	316	2384	100	869	15938	16807	1010	13976	14986	Error	Error	-4.197	869	15938	1010	13976	709914	5139162	0.542	9.433	0	0	0
1	11	5	"A28"	"A28"	16270	18995	100	2326	2331	957	41	1264	1264	1499	2277	151	6	0	0	22238	19573	9910	50	2338	2338	2732	2196	80	84	77	0	0.000	0.000	0.000	0.000	0.000	0.000	0.000	0.000	0.000	0.000	0.000	0.000	0.000	0.000	0.053	0.062	0.061	0.064	2.932	0.087	0.122	316	2384	100	1062	19900	20962	1067	17235	18302	Error	Error	-4.228	1062	19900	1067	17235	736620	6185059	0.365	7.669	0	0	0
1	12	5	"A28"	"A28"	16570	18995	100	2418	2473	1207	48	1308	1308	1383	1009	72	53	18	0	21154	18989	8998	47	2396	2396	2761	2087	75	86	82	0	0.000	0.000	0.000	0.000	0.000	0.000	0.000	0.000	0.000	0.000	0.000	0.000	0.000	0.000	0.059	0.070	0.069	0.068	2.454	0.082	0.325	316	2384	100	1110	18758	19868	1165	16593	17758	Error	Error	-4.079	1110	18758	1165	16593	781336	6000613	1.080	7.776	0	0	0
1	13	5	"A29"	"A29"	16865	18995	100	1828	1929	809	41	1338	1338	1455	1168	80	18	2	0	12436	11926	6458	54	2432	2432	2618	1328	50	79	75	0	0.000	0.000	0.000	0.000	0.000	0.000	0.000	0.000	0.000	0.000	0.000	0.000	0.000	0.000	0.049	0.062	0.073	0.078	4.015	0.067	0.198	316	2384	100	490	10004	10494	591	9494	10085	Error	Error	-4.352	490	10004	591	9494	609464	3768681	0.406	7.009	0	0	0
1	14	5	"A29"	"A29"	17165	18995	100	2098	2111	715	33	1379	1379	1497	1320	88	22	0	0	16190	13438	7544	56	2490	2490	2826	1961	69	70	68	0	0.000	0.000	0.000	0.000	0.000	0.000	0.000	0.000	0.000	0.000	0.000	0.000	0.000	0.000	0.052	0.067	0.075	0.092	4.115	0.071	0.245	316	2384	100	719	13700	14419	732	10948	11680	Error	Error	-4.252	719	13700	732	10948	667189	4246477	0.465	5.412	0	0	0
1	15	5	"A29"	"A29"	17465	18995	100	2215	2204	783	35	1436	1436	1535	1311	85	25	1	0	15987	14258	8284	58	2570	2570	2796	1584	56	73	69	0	0.000	0.000	0.000	0.000	0.000	0.000	0.000	0.000	0.000	0.000	0.000	0.000	0.000	0.000	0.058	0.066	0.074	0.087	3.144	0.069	0.217	316	2384	100	779	13417	14196	768	11688	12456	Error	Error	-4.106	779	13417	768	11688	696614	4505588	0.510	7.236	0	0	0
1	16	5	"A30"	"A30"	17765	18995	100	2034	2342	2056	87	1477	1477	1618	1156	71	27	7	0	11550	11356	6556	57	2662	2662	2801	1303	46	78	73	0	0.000	0.000	0.000	0.000	0.000	0.000	0.000	0.000	0.000	0.000	0.000	0.000	0.000	0.000	0.063	0.099	0.095	0.109	4.423	0.131	0.279	316	2384	100	557	8888	9445	865	8694	9559	Error	Error	-3.996	557	8888	865	8694	739973	3588480	0.626	6.566	0	0	0
1	17	5	"A30"	"A30"	18065	18990	100	2180	2240	850	37	1546	1546	1629	896	55	37	10	0	11350	11978	7084	59	2745	2745	2867	1106	38	82	75	0	0.000	0.000	0.000	0.000	0.000	0.000	0.000	0.000	0.000	0.000	0.000	0.000	0.000	0.000	0.074	0.075	0.089	0.100	3.818	0.081	0.208	316	2384	100	634	8605	9239	694	9233	9927	Error	Error	-3.763	634	8605	694	9233	707751	3785168	0.682	8.238	0	0	0
1	18	5	"A30"	"A30"	18365	18990	100	2173	2241	877	39	1641	1641	1792	1306	72	18	2	0	10494	11283	6784	60	2875	2875	3153	1804	57	73	67	0	0.000	0.000	0.000	0.000	0.000	0.000	0.000	0.000	0.000	0.000	0.000	0.000	0.000	0.000	0.070	0.071	0.092	0.117	3.969	0.092	0.152	316	2384	100	532	7619	8151	600	8408	9008	Error	Error	-3.840	532	7619	600	8408	708169	3565550	0.344	4.507	0	0	0
1	1	6	"A31"	"A31"	13275	19305	100	1804	1862	692	37	1225	1225	1310	1184	90	20	1	0	10977	12562	7806	62	2111	2111	2264	1246	55	82	76	0	0.000	0.000	0.000	0.000	0.000	0.000	0.000	0.000	0.000	0.000	0.000	0.000	0.000	0.000	0.065	0.061	0.069	0.074	3.629	0.059	0.368	316	2384	100	579	8866	9445	637	10451	11088	Error	Error	-3.937	579	8866	637	10451	588360	3969507	0.466	8.265	0	0	0
1	2	6	"A31"	"A31"	13575	19305	100	1981	2473	4280	173	1209	1209	1274	747	58	51	23	0	14005	13982	9128	65	2146	2146	2389	1854	77	75	71	0	0.000	0.000	0.000	0.000	0.000	0.000	0.000	0.000	0.000	0.000	0.000	0.000	0.000	0.000	0.065	0.107	0.081	0.095	3.456	0.153	0.173	316	2384	100	772	11859	12631	1264	11836	13100	Error	Error	-3.941	772	11859	1264	11836	781327	4418240	1.605	6.253	0	0	0
1	3	6	"A31"	"A31"	13875	19305	100	1983	1997	812	40	1183	1183	1357	1908	140	8	0	0	15203	14410	9350	64	2153	2153	2474	2211	89	69	65	0	0.000	0.000	0.000	0.000	0.000	0.000	0.000	0.000	0.000	0.000	0.000	0.000	0.000	0.000	0.061	0.066	0.072	0.091	3.388	0.069	0.290	316	2384	100	800	13050	13850	814	12257	13071	Error	Error	-4.028	800	13050	814	12257	631026	4553698	0.335	5.398	0	0	0
1	4	6	"A32"	"A32"	14175	19305	100	2005	2116	1450	68	1174	1174	1236	631	51	56	31	0	17676	16627	11097	66	2135	2135	2339	1321	56	81	70	0	0.000	0.000	0.000	0.000	0.000	0.000	0.000	0.000	0.000	0.000	0.000	0.000	0.000	0.000	0.053	0.065	0.068	0.074	2.992	0.069	0.309	316	2384	100	831	15541	16372	942	14492	15434	Error	Error	-4.225	831	15541	942	14492	668805	5254145	1.395	10.816	0	0	0
1	5	6	"A32"	"A32"	14475	19300	100	2125	2127	1097	51	1189	1189	1271	873	68	52	16	0	20669	17750	10847	61	2145	2145	2450	1716	70	77	73	0	0.000	0.000	0.000	0.000	0.000	0.000	0.000	0.000	0.000	0.000	0.000	0.000	0.000	0.000	0.051	0.060	0.062	0.075	3.662	0.062	0.249	316	2384	100	936	18524	19460	938	15605	16543	Error	Error	-4.307	936	18524	938	15605	672268	5608977	0.981	8.916	0	0	0
1	6	6	"A32"	"A32"	14775	19300	100	2183	2167	785	36	1188	1188	1271	818	64	55	20	0	23013	19535	10668	54	2189	2189	2506	1774	70	84	78	0	0.000	0.000	0.000	0.000	0.000	0.000	0.000	0.000	0.000	0.000	0.000	0.000	0.000	0.000	0.048	0.056	0.060	0.067	3.164	0.057	0.417	316	2384	100	995	20824	21819	979	17346	18325	Error	Error	-4.387	995	20824	979	17346	684918	6173042	1.095	9.599	0	0	0
1	7	6	"A33"	"A33"	15075	19300	100	1496	1630	749	45	1205	1205	1287	863	67	26	5	0	4958	10101	9743	96	2210	2210	2335	991	42	64	56	0	0.000	0.000	0.000	0.000	0.000	0.000	0.000	0.000	0.000	0.000	0.000	0.000	0.000	0.000	0.106	0.054	0.076	0.135	7.567	0.058	0.274	316	2384	100	291	2748	3039	425	7891	8316	Error	Error	-3.239	291	2748	425	7891	515187	3191821	0.397	7.837	0	0	0
1	8	6	"A33"	"A33"	15375	19300	100	1216	1313	642	48	1182	1182	1276	885	69	3	0	0	4588	5844	3939	67	2209	2209	2286	845	36	63	53	0	0.000	0.000	0.000	0.000	0.000	0.000	0.000	0.000	0.000	0.000	0.000	0.000	0.000	0.000	0.014	0.036	0.098	0.147	7.050	0.105	0.065	316	2384	100	34	2379	2413	131	3635	3766	Error	Error	-6.129	34	2379	131	3635	414828	1846639	0.042	4.211	0	0	0
1	9	6	"A33"	"A33"	15675	19300	100	1401	1490	603	40	1211	1211	1346	1156	85	8	0	0	6913	9270	7251	78	2220	2220	2352	1043	44	69	62	0	0.000	0.000	0.000	0.000	0.000	0.000	0.000	0.000	0.000	0.000	0.000	0.000	0.000	0.000	0.040	0.040	0.066	0.098	5.397	0.056	0.094	316	2384	100	190	4693	4883	279	7050	7329	Error	Error	-4.626	190	4693	279	7050	470945	2929420	0.125	6.633	0	0	0
1	10	6	"A34"	"A34"	15975	19300	100	1514	1793	1408	78	1211	1211	1340	1137	84	17	4	0	6238	8493	6911	81	2253	2253	2368	911	38	76	66	0	0.000	0.000	0.000	0.000	0.000	0.000	0.000	0.000	0.000	0.000	0.000	0.000	0.000	0.000	0.076	0.093	0.101	0.108	4.724	0.140	0.147	316	2384	100	303	3985	4288	582	6240	6822	Error	Error	-3.717	303	3985	582	6240	566648	2683790	0.398	6.723	0	0	0
1	11	6	"A34"	"A34"	16275	19300	100	1570	1731	1633	94	1330	1330	1459	1338	91	3	0	0	7134	7415	3833	51	2396	2396	2623	1370	52	75	68	0	0.000	0.000	0.000	0.000	0.000	0.000	0.000	0.000	0.000	0.000	0.000	0.000	0.000	0.000	0.051	0.080	0.093	0.101	4.771	0.176	0.116	316	2384	100	240	4738	4978	401	5019	5420	Error	Error	-4.303	240	4738	401	5019	546948	2343102	0.203	3.498	0	0	0
1	12	6	"A34"	"A34"	16575	19295	100	1655	1784	753	42	1272	1272	1459	1873	128	5	0	0	7659	8909	5862	65	2380	2380	2638	1888	71	77	62	0	0.000	0.000	0.000	0.000	0.000	0.000	0.000	0.000	0.000	0.000	0.000	0.000	0.000	0.000	0.073	0.078	0.096	0.113	4.363	0.083	0.238	316	2384	100	383	5279	5662	512	6529	7041	Error	Error	-3.785	383	5279	512	6529	563606	2815136	0.174	3.322	0	0	0
1	13	6	"A35"	"A35"	16870	19295	100	2038	2171	1278	58	1339	1339	1464	1579	107	16	0	0	12902	11215	5953	53	2445	2445	2758	2401	87	72	68	0	0.000	0.000	0.000	0.000	0.000	0.000	0.000	0.000	0.000	0.000	0.000	0.000	0.000	0.000	0.067	0.095	0.104	0.118	3.709	0.128	0.240	316	2384	100	699	10457	11156	832	8770	9602	Error	Error	-3.903	699	10457	832	8770	686139	3543801	0.448	3.522	0	0	0
1	14	6	"A35"	"A35"	17170	19295	100	2073	2226	1753	78	1355	1355	1481	1036	69	34	7	0	10188	9539	5964	62	2484	2484	2939	2195	74	65	62	0	0.000	0.000	0.000	0.000	0.000	0.000	0.000	0.000	0.000	0.000	0.000	0.000	0.000	0.000	0.093	0.123	0.135	0.161	4.218	0.104	0.202	316	2384	100	718	7704	8422	871	7055	7926	Error	Error	-3.424	718	7704	871	7055	703457	3014462	0.719	3.007	0	0	0
1	15	6	"A35"	"A35"	17470	19295	100	2166	2255	943	41	1422	1422	1504	960	63	39	9	0	14004	12338	7892	63	2558	2558	2923	2014	68	64	62	0	0.000	0.000	0.000	0.000	0.000	0.000	0.000	0.000	0.000	0.000	0.000	0.000	0.000	0.000	0.065	0.085	0.100	0.138	4.282	0.075	0.240	316	2384	100	744	11446	12190	833	9780	10613	Error	Error	-3.943	744	11446	833	9780	712590	3898684	0.782	4.675	0	0	0
1	16	6	"A36"	"A36"	17770	19295	100	1975	2097	848	40	1481	1481	1564	809	51	36	13	0	8350	9640	6164	63	2630	2630	2786	1158	41	71	63	0	0.000	0.000	0.000	0.000	0.000	0.000	0.000	0.000	0.000	0.000	0.000	0.000	0.000	0.000	0.086	0.088	0.111	0.125	4.414	0.102	0.232	316	2384	100	494	5720	6214	616	7010	7626	Error	Error	-3.533	494	5720	616	7010	662719	3046228	0.659	5.919	0	0	0
1	17	6	"A36"	"A36"	18070	19295	100	2015	2279	1764	77	1548	1548	1668	1474	88	10	3	0	9934	9400	5650	60	2721	2721	2894	1630	56	68	59	0	0.000	0.000	0.000	0.000	0.000	0.000	0.000	0.000	0.000	0.000	0.000	0.000	0.000	0.000	0.065	0.109	0.107	0.131	5.124	0.172	0.274	316	2384	100	467	7213	7680	731	6679	7410	Error	Error	-3.949	467	7213	731	6679	720190	2970295	0.415	3.991	0	0	0
1	18	6	"A36"	"A36"	18370	19290	100	2115	2228	829	37	1622	1622	1748	1100	62	24	4	0	8802	10138	6599	65	2846	2846	2990	1253	41	71	65	0	0.000	0.000	0.000	0.000	0.000	0.000	0.000	0.000	0.000	0.000	0.000	0.000	0.000	0.000	0.083	0.083	0.106	0.127	3.979	0.092	0.167	316	2384	100	493	5956	6449	606	7292	7898	Error	Error	-3.595	493	5956	606	7292	703904	3203688	0.436	5.705	0	0	0
1	1	7	"A37"	"A37"	13280	19605	100	1818	1910	741	38	1218	1218	1266	507	40	55	30	0	10626	9813	5267	53	2118	2118	2224	798	35	85	76	0	0.000	0.000	0.000	0.000	0.000	0.000	0.000	0.000	0.000	0.000	0.000	0.000	0.000	0.000	0.071	0.090	0.103	0.115	3.112	0.082	0.327	316	2384	100	600	8508	9108	692	7695	8387	Error	Error	-3.826	600	8508	692	7695	603575	3100847	1.270	9.510	0	0	0
1	2	7	"A37"	"A37"	13580	19605	100	2241	2288	962	42	1239	1239	1282	522	40	67	48	0	10407	9794	4423	45	2215	2215	2450	1513	61	81	77	0	0.000	0.000	0.000	0.000	0.000	0.000	0.000	0.000	0.000	0.000	0.000	0.000	0.000	0.000	0.122	0.138	0.150	0.135	2.892	0.118	0.403	316	2384	100	1002	8192	9194	1049	7579	8628	Error	Error	-3.031	1002	8192	1049	7579	723128	3094781	1.927	4.854	0	0	0
1	3	7	"A37"	"A37"	13880	19605	100	2285	2259	957	42	1208	1208	1264	616	48	64	43	0	9570	8956	4477	49	2226	2226	2517	1917	76	75	72	0	0.000	0.000	0.000	0.000	0.000	0.000	0.000	0.000	0.000	0.000	0.000	0.000	0.000	0.000	0.147	0.156	0.186	0.183	3.025	0.113	0.275	316	2384	100	1077	7344	8421	1051	6730	7781	Error	Error	-2.770	1077	7344	1051	6730	713877	2830250	1.615	3.359	0	0	0
1	4	7	"A38"	"A38"	14180	19605	100	2248	2175	825	37	1184	1184	1263	845	66	58	20	0	18345	16969	8520	50	2194	2194	2374	1325	55	86	80	0	0.000	0.000	0.000	0.000	0.000	0.000	0.000	0.000	0.000	0.000	0.000	0.000	0.000	0.000	0.066	0.067	0.073	0.072	2.414	0.068	0.275	316	2384	100	1064	16151	17215	991	14775	15766	Error	Error	-3.924	1064	16151	991	14775	687446	5362076	1.079	11.015	0	0	0
1	5	7	"A38"	"A38"	14480	19605	100	2245	2366	2191	92	1194	1194	1273	757	59	62	26	0	18358	16160	8483	52	2188	2188	2468	1751	70	81	76	0	0.000	0.000	0.000	0.000	0.000	0.000	0.000	0.000	0.000	0.000	0.000	0.000	0.000	0.000	0.065	0.084	0.077	0.086	3.233	0.087	0.255	316	2384	100	1051	16170	17221	1172	13972	15144	Error	Error	-3.943	1051	16170	1172	13972	747770	5106446	1.444	7.820	0	0	0
1	6	7	"A38"	"A38"	14780	19600	100	2500	2664	1550	58	1316	1316	1557	1952	125	19	2	0	19685	18045	7994	44	2300	2300	2830	2655	93	83	82	0	0.000	0.000	0.000	0.000	0.000	0.000	0.000	0.000	0.000	0.000	0.000	0.000	0.000	0.000	0.068	0.086	0.078	0.081	2.701	0.080	0.274	316	2384	100	1184	17385	18569	1348	15745	17093	Error	Error	-3.876	1184	17385	1348	15745	841770	5702157	0.567	5.731	0	0	0
1	7	7	"A39"	"A39"	15080	19600	100	1643	1846	1013	54	1158	1158	1246	841	67	35	12	0	8445	12518	9672	77	2165	2165	2283	915	40	85	76	0	0.000	0.000	0.000	0.000	0.000	0.000	0.000	0.000	0.000	0.000	0.000	0.000	0.000	0.000	0.077	0.066	0.081	0.085	3.234	0.069	0.195	316	2384	100	485	6280	6765	688	10353	11041	Error	Error	-3.695	485	6280	688	10353	583218	3955671	0.713	11.186	0	0	0
1	8	7	"A39"	"A39"	15380	19600	100	1922	2114	1302	61	1274	1274	1432	1285	89	23	3	0	14260	15815	9305	58	2267	2267	2486	1295	52	93	87	0	0.000	0.000	0.000	0.000	0.000	0.000	0.000	0.000	0.000	0.000	0.000	0.000	0.000	0.000	0.054	0.062	0.062	0.062	2.737	0.073	0.101	316	2384	100	648	11993	12641	840	13548	14388	Error	Error	-4.210	648	11993	840	13548	668054	4997414	0.531	10.293	0	0	0
1	9	7	"A39"	"A39"	15680	19600	100	1902	2135	1283	60	1249	1249	1392	1206	86	30	5	0	12641	14740	9492	64	2308	2308	2498	1386	55	88	82	0	0.000	0.000	0.000	0.000	0.000	0.000	0.000	0.000	0.000	0.000	0.000	0.000	0.000	0.000	0.063	0.071	0.068	0.074	3.369	0.093	0.148	316	2384	100	653	10333	10986	886	12432	13318	Error	Error	-3.984	653	10333	886	12432	674602	4657725	0.616	8.833	0	0	0
1	10	7	"A40"	"A40"	15980	19600	100	1885	2045	1037	50	1283	1283	1532	2583	168	2	0	0	16329	15584	8558	54	2316	2316	2541	2136	84	86	76	0	0.000	0.000	0.000	0.000	0.000	0.000	0.000	0.000	0.000	0.000	0.000	0.000	0.000	0.000	0.043	0.057	0.060	0.059	2.887	0.077	0.169	316	2384	100	602	14013	14615	762	13268	14030	Error	Error	-4.541	602	14013	762	13268	646259	4924696	0.199	6.106	0	0	0
1	11	7	"A40"	"A40"	16280	19600	100	2229	2297	895	38	1295	1295	1421	1283	90	32	5	0	20558	18851	8836	46	2365	2365	2498	1591	63	93	87	0	0.000	0.000	0.000	0.000	0.000	0.000	0.000	0.000	0.000	0.000	0.000	0.000	0.000	0.000	0.051	0.061	0.061	0.060	2.192	0.082	0.188	316	2384	100	934	18193	19127	1002	16486	17488	Error	Error	-4.284	934	18193	1002	16486	725822	5956909	0.683	10.278	0	0	0
1	12	7	"A40"	"A40"	16580	19600	100	2249	2310	1089	47	1362	1362	1462	917	62	47	12	0	19204	18469	8546	46	2424	2424	2547	1061	41	97	92	0	0.000	0.000	0.000	0.000	0.000	0.000	0.000	0.000	0.000	0.000	0.000	0.000	0.000	0.000	0.053	0.059	0.059	0.055	2.311	0.061	0.294	316	2384	100	887	16780	17667	948	16045	16993	Error	Error	-4.242	887	16780	948	16045	729821	5836334	0.925	15.007	0	0	0
1	13	7	"A41"	"A41"	16875	19595	100	2190	2374	1486	62	1334	1334	1500	2026	135	11	1	0	15853	14615	7307	49	2451	2451	2644	2214	83	80	78	0	0.000	0.000	0.000	0.000	0.000	0.000	0.000	0.000	0.000	0.000	0.000	0.000	0.000	0.000	0.064	0.085	0.085	0.086	3.084	0.205	0.225	316	2384	100	856	13402	14258	1040	12164	13204	Error	Error	-3.969	856	13402	1040	12164	750274	4618424	0.431	5.407	0	0	0
1	14	7	"A41"	"A41"	17175	19595	100	2439	2488	1044	41	1389	1389	1486	1004	67	52	15	0	16659	14873	7342	49	2522	2522	2776	1591	57	81	77	0	0.000	0.000	0.000	0.000	0.000	0.000	0.000	0.000	0.000	0.000	0.000	0.000	0.000	0.000	0.074	0.089	0.096	0.104	2.735	0.094	0.213	316	2384	100	1050	14137	15187	1099	12351	13450	Error	Error	-3.751	1050	14137	1099	12351	786112	4699985	0.998	7.603	0	0	0
1	15	7	"A41"	"A41"	17475	19595	100	2227	2342	1097	46	1433	1433	1537	1205	78	33	2	0	13981	13024	7571	58	2569	2569	2830	1522	53	76	69	0	0.000	0.000	0.000	0.000	0.000	0.000	0.000	0.000	0.000	0.000	0.000	0.000	0.000	0.000	0.070	0.087	0.092	0.103	3.120	0.093	0.261	316	2384	100	794	11412	12206	909	10455	11364	Error	Error	-3.845	794	11412	909	10455	739951	4115517	0.668	6.698	0	0	0
1	16	7	"A42"	"A42"	17775	19595	100	1989	2148	1064	49	1490	1490	1698	2501	147	3	0	0	8074	11676	8309	71	2645	2645	2835	2233	78	75	58	0	0.000	0.000	0.000	0.000	0.000	0.000	0.000	0.000	0.000	0.000	0.000	0.000	0.000	0.000	0.092	0.073	0.090	0.098	3.609	0.319	0.254	316	2384	100	499	5429	5928	658	9031	9689	Error	Error	-3.444	499	5429	658	9031	678711	3689622	0.180	3.959	0	0	0
1	17	7	"A42"	"A42"	18075	19595	100	2087	2232	1064	47	1532	1532	1785	2137	119	3	0	0	10500	12547	8323	66	2734	2734	2981	2029	68	78	68	0	0.000	0.000	0.000	0.000	0.000	0.000	0.000	0.000	0.000	0.000	0.000	0.000	0.000	0.000	0.071	0.071	0.085	0.088	3.647	0.074	0.242	316	2384	100	555	7766	8321	700	9813	10513	Error	Error	-3.807	555	7766	700	9813	705427	3964814	0.209	4.715	0	0	0
1	18	7	"A42"	"A42"	18375	19595	100	2095	2402	1963	81	1653	1653	1741	1161	66	19	6	0	7115	10036	7203	71	2869	2869	2964	859	28	84	72	0	0.000	0.000	0.000	0.000	0.000	0.000	0.000	0.000	0.000	0.000	0.000	0.000	0.000	0.000	0.104	0.105	0.106	0.123	3.731	0.150	0.146	316	2384	100	442	4246	4688	749	7167	7916	Error	Error	-3.264	442	4246	749	7167	759032	3171510	0.569	8.233	0	0	0
1	1	8	"A43"	"A43"	13285	19905	100	2241	2212	796	35	1196	1196	1276	1021	80	51	10	0	23199	19734	9865	49	2099	2099	2258	1452	64	88	82	0	0.000	0.000	0.000	0.000	0.000	0.000	0.000	0.000	0.000	0.000	0.000	0.000	0.000	0.000	0.050	0.058	0.061	0.061	2.534	0.055	0.161	316	2384	100	1045	21100	22145	1016	17635	18651	Error	Error	-4.336	1045	21100	1016	17635	699133	6235932	0.917	12.036	0	0	0
1	2	8	"A43"	"A43"	13585	19905	100	2181	2117	728	34	1162	1162	1241	753	60	62	22	0	22554	19793	9355	47	2131	2131	2344	1490	63	88	84	0	0.000	0.000	0.000	0.000	0.000	0.000	0.000	0.000	0.000	0.000	0.000	0.000	0.000	0.000	0.050	0.054	0.057	0.059	2.225	0.058	0.334	316	2384	100	1019	20423	21442	955	17662	18617	Error	Error	-4.325	1019	20423	955	17662	668833	6254489	1.163	11.711	0	0	0
1	3	8	"A43"	"A43"	13885	19905	100	2253	2306	945	40	1172	1172	1283	1661	129	27	2	0	23594	20004	10338	51	2160	2160	2466	1975	80	83	77	0	0.000	0.000	0.000	0.000	0.000	0.000	0.000	0.000	0.000	0.000	0.000	0.000	0.000	0.000	0.050	0.064	0.064	0.069	2.486	0.068	0.103	316	2384	100	1081	21434	22515	1134	17844	18978	Error	Error	-4.309	1081	21434	1134	17844	728690	6321120	0.616	8.880	0	0	0
1	4	8	"A44"	"A44"	14185	19905	100	2096	2126	1021	48	1208	1208	1298	855	65	51	13	0	19586	16292	8818	54	2175	2175	2435	1925	79	76	74	0	0.000	0.000	0.000	0.000	0.000	0.000	0.000	0.000	0.000	0.000	0.000	0.000	0.000	0.000	0.051	0.065	0.067	0.074	2.913	0.065	0.208	316	2384	100	888	17411	18299	918	14117	15035	Error	Error	-4.293	888	17411	918	14117	671948	5148129	0.968	7.198	0	0	0
1	5	8	"A44"	"A44"	14485	19905	100	2119	2115	875	41	1194	1194	1248	544	43	67	41	0	18833	15944	8630	54	2186	2186	2547	2417	94	76	71	0	0.000	0.000	0.000	0.000	0.000	0.000	0.000	0.000	0.000	0.000	0.000	0.000	0.000	0.000	0.056	0.067	0.073	0.073	2.564	0.064	0.414	316	2384	100	925	16647	17572	921	13758	14679	Error	Error	-4.170	925	16647	921	13758	668337	5038459	1.594	5.543	0	0	0
1	6	8	"A44"	"A44"	14785	19905	100	2164	2212	965	43	1201	1201	1300	785	60	57	25	0	16564	15185	9274	61	2213	2213	2601	2202	84	72	69	0	0.000	0.000	0.000	0.000	0.000	0.000	0.000	0.000	0.000	0.000	0.000	0.000	0.000	0.000	0.067	0.078	0.085	0.094	3.281	0.070	0.381	316	2384	100	963	14351	15314	1011	12972	13983	Error	Error	-3.897	963	14351	1011	12972	698957	4798535	1.162	5.715	0	0	0
1	7	8	"A45"	"A45"	15085	19900	100	1891	1984	779	39	1195	1195	1277	889	69	40	11	0	12267	13234	6912	52	2178	2178	2307	1041	45	93	86	0	0.000	0.000	0.000	0.000	0.000	0.000	0.000	0.000	0.000	0.000	0.000	0.000	0.000	0.000	0.069	0.071	0.074	0.072	2.854	0.091	0.177	316	2384	100	696	10089	10785	789	11056	11845	Error	Error	-3.858	696	10089	789	11056	627036	4182030	0.795	10.497	0	0	0
1	8	8	"A45"	"A45"	15385	19900	100	2075	2271	1347	59	1198	1198	1366	1885	137	13	2	0	14293	13996	6366	45	2221	2221	2542	2088	82	86	83	0	0.000	0.000	0.000	0.000	0.000	0.000	0.000	0.000	0.000	0.000	0.000	0.000	0.000	0.000	0.073	0.091	0.077	0.087	3.124	0.104	0.195	316	2384	100	877	12072	12949	1073	11775	12848	Error	Error	-3.783	877	12072	1073	11775	717646	4422838	0.480	5.486	0	0	0
1	9	8	"A45"	"A45"	15685	19900	100	2066	2350	1603	68	1254	1254	1401	1355	96	25	6	0	13352	13128	7060	53	2269	2269	2515	1441	57	84	77	0	0.000	0.000	0.000	0.000	0.000	0.000	0.000	0.000	0.000	0.000	0.000	0.000	0.000	0.000	0.073	0.101	0.083	0.101	3.044	0.089	0.211	316	2384	100	812	11083	11895	1096	10859	11955	Error	Error	-3.771	812	11083	1096	10859	742506	4148357	0.700	7.365	0	0	0
1	10	8	"A47"	"A47"	15985	19900	100	2234	2302	974	42	1306	1306	1571	1846	117	13	0	0	17459	16379	7666	46	2374	2374	2655	1879	70	86	82	0	0.000	0.000	0.000	0.000	0.000	0.000	0.000	0.000	0.000	0.000	0.000	0.000	0.000	0.000	0.062	0.071	0.068	0.070	2.574	0.071	0.165	316	2384	100	928	15085	16013	996	14005	15001	Error	Error	-4.023	928	15085	996	14005	727415	5175826	0.396	7.304	0	0	0
1	11	8	"A47"	"A47"	16285	19900	100	2283	2375	1244	52	1316	1316	1616	2424	150	4	0	0	17716	15789	7518	47	2428	2428	2753	2125	77	80	78	0	0.000	0.000	0.000	0.000	0.000	0.000	0.000	0.000	0.000	0.000	0.000	0.000	0.000	0.000	0.063	0.079	0.080	0.084	2.620	0.084	0.228	316	2384	100	967	15288	16255	1059	13361	14420	Error	Error	-3.983	967	15288	1059	13361	750499	4989207	0.313	6.135	0	0	0
1	12	8	"A47"	"A47"	16580	19900	100	2344	2371	1138	47	1305	1305	1404	999	71	50	12	0	17178	15555	8444	54	2420	2420	2773	1965	70	79	74	0	0.000	0.000	0.000	0.000	0.000	0.000	0.000	0.000	0.000	0.000	0.000	0.000	0.000	0.000	0.070	0.081	0.088	0.090	3.088	0.080	0.245	316	2384	100	1039	14758	15797	1066	13135	14201	Error	Error	-3.828	1039	14758	1066	13135	749150	4915335	0.968	6.505	0	0	0
1	13	8	"A48"	"A48"	16880	19895	100	2642	2529	940	37	1324	1324	1420	1144	80	57	11	0	31134	24717	12968	52	2434	2434	2588	1440	55	90	80	0	0.000	0.000	0.000	0.000	0.000	0.000	0.000	0.000	0.000	0.000	0.000	0.000	0.000	0.000	0.046	0.054	0.056	0.059	2.391	0.058	0.421	316	2384	100	1318	28700	30018	1205	22283	23488	Error	Error	-4.445	1318	28700	1205	22283	799100	7810596	0.969	15.367	0	0	0
1	14	8	"A48"	"A48"	17180	19895	100	2763	2675	1042	38	1379	1379	1490	1059	71	58	23	0	29443	23853	13131	55	2514	2514	2772	1631	58	84	75	0	0.000	0.000	0.000	0.000	0.000	0.000	0.000	0.000	0.000	0.000	0.000	0.000	0.000	0.000	0.051	0.061	0.067	0.071	2.563	0.062	0.375	316	2384	100	1384	26929	28313	1296	21339	22635	Error	Error	-4.282	1384	26929	1296	21339	845260	7537566	1.119	12.925	0	0	0
1	15	8	"A48"	"A48"	17480	19895	100	2511	2654	1901	71	1432	1432	1674	2902	173	4	0	0	25845	20524	12121	59	2583	2583	2978	3074	103	73	67	0	0.000	0.000	0.000	0.000	0.000	0.000	0.000	0.000	0.000	0.000	0.000	0.000	0.000	0.000	0.046	0.068	0.071	0.082	3.184	0.174	0.202	316	2384	100	1079	23262	24341	1222	17941	19163	Error	Error	-4.430	1079	23262	1222	17941	838570	6485536	0.338	5.708	0	0	0
1	16	8	"A49"	"A49"	17780	19895	100	2103	2274	1045	45	1470	1470	1564	1004	64	35	11	0	13144	13395	7458	55	2634	2634	2764	1209	43	87	81	0	0.000	0.000	0.000	0.000	0.000	0.000	0.000	0.000	0.000	0.000	0.000	0.000	0.000	0.000	0.060	0.075	0.076	0.074	3.372	0.078	0.190	316	2384	100	633	10510	11143	804	10761	11565	Error	Error	-4.053	633	10510	804	10761	718642	4232743	0.707	8.793	0	0	0
1	17	8	"A49"	"A49"	18080	19895	100	2016	2211	1077	48	1552	1552	1638	844	51	37	10	0	10754	11871	7934	66	2730	2730	2885	1025	35	77	68	0	0.000	0.000	0.000	0.000	0.000	0.000	0.000	0.000	0.000	0.000	0.000	0.000	0.000	0.000	0.058	0.072	0.087	0.108	4.013	0.080	0.224	316	2384	100	464	8024	8488	659	9141	9800	Error	Error	-4.112	464	8024	659	9141	698564	3751353	0.679	8.767	0	0	0
1	18	8	"A49"	"A49"	18380	19895	100	2070	2285	969	42	1626	1626	1719	713	41	41	21	0	9320	11815	8258	69	2885	2885	3059	995	32	77	68	0	0.000	0.000	0.000	0.000	0.000	0.000	0.000	0.000	0.000	0.000	0.000	0.000	0.000	0.000	0.069	0.074	0.099	0.117	3.793	0.082	0.264	316	2384	100	444	6435	6879	659	8930	9589	Error	Error	-3.857	444	6435	659	8930	722164	3733659	0.794	8.800	0	0	0
1	1	9	"A50"	"A50"	13290	20205	100	1484	1549	598	38	1187	1187	1268	960	75	16	1	0	5371	7632	5474	71	2085	2085	2191	1611	73	75	51	0	0.000	0.000	0.000	0.000	0.000	0.000	0.000	0.000	0.000	0.000	0.000	0.000	0.000	0.000	0.090	0.065	0.099	0.108	4.718	0.055	0.141	316	2384	100	297	3286	3583	362	5547	5909	Error	Error	-3.468	297	3286	362	5547	489401	2411854	0.293	3.377	0	0	0
1	2	9	"A50"	"A50"	13590	20205	100	1523	1622	665	40	1146	1146	1219	791	64	27	6	0	6660	9168	6575	71	2084	2084	2147	578	26	87	82	0	0.000	0.000	0.000	0.000	0.000	0.000	0.000	0.000	0.000	0.000	0.000	0.000	0.000	0.000	0.082	0.067	0.081	0.084	3.598	0.059	0.238	316	2384	100	377	4576	4953	476	7084	7560	Error	Error	-3.601	377	4576	476	7084	512425	2897198	0.509	12.147	0	0	0
1	3	9	"A50"	"A50"	13890	20205	100	1592	1714	693	40	1162	1162	1227	680	55	36	15	0	6921	10149	7994	78	2101	2101	2193	815	37	80	73	0	0.000	0.000	0.000	0.000	0.000	0.000	0.000	0.000	0.000	0.000	0.000	0.000	0.000	0.000	0.089	0.069	0.081	0.102	3.370	0.068	0.183	316	2384	100	430	4820	5250	552	8048	8600	Error	Error	-3.487	430	4820	552	8048	541479	3206993	0.716	9.762	0	0	0
1	4	9	"A51"	"A51"	14190	20205	100	1937	1944	753	38	1161	1161	1240	797	64	48	12	0	15618	14246	7571	53	2144	2144	2256	1087	48	85	80	0	0.000	0.000	0.000	0.000	0.000	0.000	0.000	0.000	0.000	0.000	0.000	0.000	0.000	0.000	0.058	0.065	0.072	0.070	2.950	0.064	0.430	316	2384	100	776	13474	14250	783	12102	12885	Error	Error	-4.118	776	13474	783	12102	614409	4501704	0.883	11.030	0	0	0
1	5	9	"A51"	"A51"	14490	20205	100	1784	2031	1261	62	1187	1187	1263	690	54	46	23	0	13778	12827	8322	64	2159	2159	2325	1037	44	77	70	0	0.000	0.000	0.000	0.000	0.000	0.000	0.000	0.000	0.000	0.000	0.000	0.000	0.000	0.000	0.051	0.079	0.084	0.104	4.148	0.080	0.331	316	2384	100	597	11619	12216	844	10668	11512	Error	Error	-4.283	597	11619	844	10668	641926	4053250	1.113	10.127	0	0	0
1	6	9	"A51"	"A51"	14790	20205	100	1902	1988	942	47	1200	1200	1272	699	54	50	20	0	14855	13115	7603	57	2185	2185	2380	1213	50	78	70	0	0.000	0.000	0.000	0.000	0.000	0.000	0.000	0.000	0.000	0.000	0.000	0.000	0.000	0.000	0.055	0.072	0.078	0.088	3.638	0.072	0.332	316	2384	100	702	12670	13372	788	10930	11718	Error	Error	-4.174	702	12670	788	10930	628321	4144407	1.024	8.850	0	0	0
1	7	9	"A52"	"A52"	15090	20205	100	1892	1976	962	48	1188	1188	1272	839	65	41	9	0	9649	9001	4492	49	2202	2202	2354	1226	52	76	73	0	0.000	0.000	0.000	0.000	0.000	0.000	0.000	0.000	0.000	0.000	0.000	0.000	0.000	0.000	0.095	0.116	0.117	0.138	3.311	0.097	0.192	316	2384	100	704	7447	8151	788	6799	7587	Error	Error	-3.403	704	7447	788	6799	624291	2844277	0.839	5.422	0	0	0
1	8	9	"A52"	"A52"	15390	20200	100	1976	2125	1377	64	1220	1220	1306	829	63	47	13	0	9602	9098	5066	55	2236	2236	2371	991	41	76	70	0	0.000	0.000	0.000	0.000	0.000	0.000	0.000	0.000	0.000	0.000	0.000	0.000	0.000	0.000	0.103	0.132	0.124	0.146	3.981	0.142	0.280	316	2384	100	756	7366	8122	905	6862	7767	Error	Error	-3.284	756	7366	905	6862	671469	2874889	0.988	6.788	0	0	0
1	9	9	"A52"	"A52"	15690	20200	100	2051	2115	1206	57	1240	1240	1358	1380	101	25	2	0	9269	8813	4655	52	2280	2280	2461	1590	64	73	69	0	0.000	0.000	0.000	0.000	0.000	0.000	0.000	0.000	0.000	0.000	0.000	0.000	0.000	0.000	0.116	0.134	0.143	0.156	3.411	0.129	0.239	316	2384	100	811	6989	7800	875	6533	7408	Error	Error	-3.107	811	6989	875	6533	668483	2784943	0.549	3.995	0	0	0
1	10	9	"A53"	"A53"	15990	20200	100	2230	2349	1636	69	1260	1260	1342	806	60	57	19	0	16118	14887	5350	35	2304	2304	2415	1408	58	92	88	0	0.000	0.000	0.000	0.000	0.000	0.000	0.000	0.000	0.000	0.000	0.000	0.000	0.000	0.000	0.070	0.087	0.084	0.078	2.255	0.099	0.240	316	2384	100	970	13814	14784	1089	12583	13672	Error	Error	-3.832	970	13814	1089	12583	742380	4704418	1.249	8.858	0	0	0
1	11	9	"A53"	"A53"	16290	20200	100	2141	2160	862	39	1277	1277	1441	1338	92	25	2	0	15118	13551	6794	50	2369	2369	2531	1351	53	82	76	0	0.000	0.000	0.000	0.000	0.000	0.000	0.000	0.000	0.000	0.000	0.000	0.000	0.000	0.000	0.068	0.079	0.079	0.083	3.203	0.082	0.171	316	2384	100	864	12749	13613	883	11182	12065	Error	Error	-3.883	864	12749	883	11182	682637	4282204	0.537	8.157	0	0	0
1	12	9	"A53"	"A53"	16585	20200	100	2039	2089	931	44	1299	1299	1400	1109	79	32	4	0	12843	11513	6390	55	2391	2391	2565	1373	53	76	71	0	0.000	0.000	0.000	0.000	0.000	0.000	0.000	0.000	0.000	0.000	0.000	0.000	0.000	0.000	0.071	0.087	0.092	0.114	3.576	0.110	0.190	316	2384	100	740	10452	11192	790	9122	9912	Error	Error	-3.820	740	10452	790	9122	660058	3638146	0.621	6.517	0	0	0
1	13	9	"A54"	"A54"	16885	20200	100	2015	2165	1080	49	1346	1346	1473	1312	89	18	3	0	11507	11130	5261	47	2450	2450	2623	1593	60	79	78	0	0.000	0.000	0.000	0.000	0.000	0.000	0.000	0.000	0.000	0.000	0.000	0.000	0.000	0.000	0.074	0.094	0.099	0.100	3.641	0.162	0.201	316	2384	100	669	9057	9726	819	8680	9499	Error	Error	-3.759	669	9057	819	8680	684088	3517030	0.527	5.340	0	0	0
1	14	9	"A54"	"A54"	17185	20195	100	2017	2089	751	35	1430	1430	1525	933	61	36	5	0	12873	11558	6913	59	2520	2520	2757	1716	62	69	65	0	0.000	0.000	0.000	0.000	0.000	0.000	0.000	0.000	0.000	0.000	0.000	0.000	0.000	0.000	0.057	0.073	0.093	0.111	4.018	0.072	0.242	316	2384	100	587	10353	10940	659	9038	9697	Error	Error	-4.141	587	10353	659	9038	660029	3652429	0.605	5.129	0	0	0
1	15	9	"A54"	"A54"	17485	20195	100	1979	2060	796	38	1496	1496	2189	5486	250	0	0	0	11238	10381	5776	55	2583	2583	3158	3773	119	66	59	0	0.000	0.000	0.000	0.000	0.000	0.000	0.000	0.000	0.000	0.000	0.000	0.000	0.000	0.000	0.056	0.072	0.095	0.110	5.088	1.216	0.476	316	2384	100	483	8655	9138	564	7798	8362	Error	Error	-4.163	483	8655	564	7798	650998	3280401	-0.024	1.914	0	0	0
1	16	9	"A55"	"A55"	17785	20195	100	2012	2142	872	40	1484	1484	1574	946	60	30	8	0	9576	11607	6334	54	2643	2643	2740	1091	39	94	86	0	0.000	0.000	0.000	0.000	0.000	0.000	0.000	0.000	0.000	0.000	0.000	0.000	0.000	0.000	0.076	0.073	0.080	0.075	3.038	0.078	0.268	316	2384	100	528	6933	7461	658	8964	9622	Error	Error	-3.715	528	6933	658	8964	676926	3667937	0.600	8.127	0	0	0
1	17	9	"A55"	"A55"	18085	20195	100	2022	2140	884	41	1537	1537	1628	832	51	37	9	0	7765	9820	6132	62	2702	2702	2796	797	28	86	77	0	0.000	0.000	0.000	0.000	0.000	0.000	0.000	0.000	0.000	0.000	0.000	0.000	0.000	0.000	0.096	0.085	0.105	0.111	3.573	0.097	0.206	316	2384	100	485	5063	5548	603	7118	7721	Error	Error	-3.384	485	5063	603	7118	676232	3102968	0.615	8.813	0	0	0
1	18	9	"A55"	"A55"	18385	20195	100	1938	2141	948	44	1634	1634	1741	953	54	22	5	0	6346	7827	4538	57	2881	2881	2964	847	28	78	64	0	0.000	0.000	0.000	0.000	0.000	0.000	0.000	0.000	0.000	0.000	0.000	0.000	0.000	0.000	0.088	0.103	0.138	0.149	4.816	0.129	0.131	316	2384	100	304	3465	3769	507	4946	5453	Error	Error	-3.511	304	3465	507	4946	676489	2473373	0.420	5.741	0	0	0
1	1	10	"A56"	"A56"	13295	20510	100	1697	1808	912	50	1213	1213	1287	701	54	37	12	0	9177	8384	4623	55	2114	2114	2262	1061	46	78	71	0	0.000	0.000	0.000	0.000	0.000	0.000	0.000	0.000	0.000	0.000	0.000	0.000	0.000	0.000	0.069	0.095	0.115	0.121	3.973	0.103	0.211	316	2384	100	484	7063	7547	595	6270	6865	Error	Error	-3.867	484	7063	595	6270	571279	2649266	0.743	5.770	0	0	0
1	2	10	"A56"	"A56"	13595	20505	100	1710	1831	916	50	1185	1185	1255	816	65	35	9	0	11081	10492	5500	52	2104	2104	2333	1347	57	80	75	0	0.000	0.000	0.000	0.000	0.000	0.000	0.000	0.000	0.000	0.000	0.000	0.000	0.000	0.000	0.058	0.077	0.084	0.086	3.594	0.076	0.304	316	2384	100	525	8977	9502	646	8388	9034	Error	Error	-4.096	525	8977	646	8388	578460	3315477	0.706	6.057	0	0	0
1	3	10	"A56"	"A56"	13895	20505	100	1661	1829	1298	70	1190	1190	1238	588	47	45	17	0	9437	8896	5701	64	2123	2123	2335	1247	53	72	68	0	0.000	0.000	0.000	0.000	0.000	0.000	0.000	0.000	0.000	0.000	0.000	0.000	0.000	0.000	0.064	0.094	0.115	0.117	3.808	0.112	0.300	316	2384	100	471	7314	7785	639	6773	7412	Error	Error	-3.957	471	7314	639	6773	578002	2810989	1.005	5.261	0	0	0
1	4	10	"A57"	"A57"	14195	20505	100	1905	2001	827	41	1148	1148	1236	970	78	39	8	0	14103	15295	7926	51	2143	2143	2241	1199	53	92	87	0	0.000	0.000	0.000	0.000	0.000	0.000	0.000	0.000	0.000	0.000	0.000	0.000	0.000	0.000	0.063	0.065	0.070	0.063	2.666	0.072	0.164	316	2384	100	757	11960	12717	853	13152	14005	Error	Error	-3.982	757	11960	853	13152	632247	4833290	0.789	10.887	0	0	0
1	5	10	"A57"	"A57"	14495	20505	100	1829	1937	1176	60	1200	1200	1273	607	47	50	21	0	14450	13136	7290	55	2175	2175	2355	1095	46	81	74	0	0.000	0.000	0.000	0.000	0.000	0.000	0.000	0.000	0.000	0.000	0.000	0.000	0.000	0.000	0.051	0.067	0.069	0.076	3.503	0.065	0.201	316	2384	100	629	12275	12904	737	10961	11698	Error	Error	-4.287	629	12275	737	10961	612073	4150939	1.094	9.846	0	0	0
1	6	10	"A57"	"A57"	14795	20505	100	1918	1996	919	46	1210	1210	1342	1239	92	22	1	0	15345	14076	7833	55	2221	2221	2465	1498	60	76	74	0	0.000	0.000	0.000	0.000	0.000	0.000	0.000	0.000	0.000	0.000	0.000	0.000	0.000	0.000	0.054	0.066	0.067	0.078	3.059	0.075	0.297	316	2384	100	708	13124	13832	786	11855	12641	Error	Error	-4.212	708	13124	786	11855	630887	4448032	0.528	7.751	0	0	0
1	7	10	"A58"	"A58"	15095	20505	100	1611	1739	699	40	1213	1213	1290	688	53	37	10	0	10316	10502	6426	61	2193	2193	2325	1047	45	80	74	0	0.000	0.000	0.000	0.000	0.000	0.000	0.000	0.000	0.000	0.000	0.000	0.000	0.000	0.000	0.049	0.063	0.081	0.086	4.080	0.065	0.191	316	2384	100	398	8123	8521	526	8309	8835	Error	Error	-4.351	398	8123	526	8309	549597	3318764	0.653	7.810	0	0	0
1	8	10	"A58"	"A58"	15395	20505	100	1831	1878	722	38	1199	1199	1267	866	68	38	8	0	13155	12771	7355	57	2226	2226	2408	1580	65	81	76	0	0.000	0.000	0.000	0.000	0.000	0.000	0.000	0.000	0.000	0.000	0.000	0.000	0.000	0.000	0.058	0.064	0.074	0.077	2.776	0.063	0.216	316	2384	100	632	10929	11561	679	10545	11224	Error	Error	-4.112	632	10929	679	10545	593579	4035789	0.706	6.559	0	0	0
1	9	10	"A58"	"A58"	15695	20500	100	1883	1933	889	45	1218	1218	1324	1333	100	14	0	0	11679	12489	7179	57	2249	2249	2394	1524	63	81	77	0	0.000	0.000	0.000	0.000	0.000	0.000	0.000	0.000	0.000	0.000	0.000	0.000	0.000	0.000	0.071	0.070	0.072	0.078	2.946	0.066	0.259	316	2384	100	665	9430	10095	715	10240	10955	Error	Error	-3.826	665	9430	715	10240	610816	3946559	0.457	6.624	0	0	0
1	10	10	"A59"	"A59"	15995	20500	100	1924	2070	1080	52	1256	1256	1338	853	63	36	8	0	11078	10845	3943	36	2289	2289	2415	1027	42	94	91	0	0.000	0.000	0.000	0.000	0.000	0.000	0.000	0.000	0.000	0.000	0.000	0.000	0.000	0.000	0.076	0.095	0.088	0.082	3.012	0.109	0.210	316	2384	100	668	8789	9457	814	8556	9370	Error	Error	-3.718	668	8789	814	8556	654140	3426997	0.858	8.208	0	0	0
1	11	10	"A59"	"A59"	16295	20500	100	1965	2063	834	40	1312	1312	1435	1222	85	22	1	0	11869	10807	4974	46	2357	2357	2528	1361	53	83	78	0	0.000	0.000	0.000	0.000	0.000	0.000	0.000	0.000	0.000	0.000	0.000	0.000	0.000	0.000	0.069	0.089	0.094	0.097	3.409	0.102	0.096	316	2384	100	653	9512	10165	751	8450	9201	Error	Error	-3.865	653	9512	751	8450	652026	3414953	0.514	6.083	0	0	0
1	12	10	"A59"	"A59"	16590	20500	100	2057	2088	665	31	1318	1318	1412	905	64	40	6	0	13976	12395	5012	40	2390	2390	2603	1671	64	83	81	0	0.000	0.000	0.000	0.000	0.000	0.000	0.000	0.000	0.000	0.000	0.000	0.000	0.000	0.000	0.064	0.077	0.078	0.078	2.939	0.091	0.233	316	2384	100	739	11586	12325	770	10005	10775	Error	Error	-3.971	739	11586	770	10005	659889	3916906	0.747	5.860	0	0	0
1	13	10	"A60"	"A60"	16890	20500	100	1545	1646	810	49	1357	1357	1440	1214	84	8	0	0	4951	5756	3629	63	2417	2417	2500	962	38	70	56	0	0.000	0.000	0.000	0.000	0.000	0.000	0.000	0.000	0.000	0.000	0.000	0.000	0.000	0.000	0.074	0.087	0.156	0.179	6.569	0.335	0.182	316	2384	100	188	2534	2722	289	3339	3628	Error	Error	-3.753	188	2534	289	3339	520192	1818884	0.170	3.385	0	0	0
1	14	10	"A60"	"A60"	17190	20500	100	1669	1782	1198	67	1460	1460	1575	1281	81	4	0	0	5063	6781	5108	75	2549	2549	2674	1251	46	66	50	0	0.000	0.000	0.000	0.000	0.000	0.000	0.000	0.000	0.000	0.000	0.000	0.000	0.000	0.000	0.083	0.076	0.126	0.144	5.263	0.156	0.116	316	2384	100	209	2514	2723	322	4232	4554	Error	Error	-3.588	209	2514	322	4232	563080	2142844	0.162	3.283	0	0	0
1	15	10	"A60"	"A60"	17490	20495	100	1551	1847	1668	90	1419	1419	1503	700	46	17	6	0	4457	5124	2728	53	2537	2537	2622	796	30	74	60	0	0.000	0.000	0.000	0.000	0.000	0.000	0.000	0.000	0.000	0.000	0.000	0.000	0.000	0.000	0.069	0.165	0.172	0.199	4.556	0.322	0.238	316	2384	100	132	1920	2052	428	2587	3015	Error	Error	-3.862	132	1920	428	2587	583771	1619166	0.491	3.143	0	0	0
1	16	10	"A61"	"A61"	17790	20495	100	2123	2190	808	36	1480	1480	1664	2211	132	5	0	0	11353	12409	7084	57	2613	2613	2830	2280	80	81	69	0	0.000	0.000	0.000	0.000	0.000	0.000	0.000	0.000	0.000	0.000	0.000	0.000	0.000	0.000	0.074	0.072	0.083	0.084	3.104	0.078	0.140	316	2384	100	643	8740	9383	710	9796	10506	Error	Error	-3.765	643	8740	710	9796	692134	3921162	0.238	4.201	0	0	0
1	17	10	"A61"	"A61"	18090	20495	100	2127	2232	968	43	1521	1521	1682	1879	111	7	0	0	10828	12132	7452	61	2712	2712	2892	1908	65	75	64	0	0.000	0.000	0.000	0.000	0.000	0.000	0.000	0.000	0.000	0.000	0.000	0.000	0.000	0.000	0.075	0.075	0.085	0.099	3.242	0.086	0.141	316	2384	100	606	8116	8722	711	9420	10131	Error	Error	-3.743	606	8116	711	9420	705209	3833632	0.293	4.843	0	0	0
1	18	10	"A61"	"A61"	18390	20495	100	2107	2206	822	37	1619	1619	1698	849	50	33	6	0	7619	9497	5875	61	2885	2885	2988	935	31	77	67	0	0.000	0.000	0.000	0.000	0.000	0.000	0.000	0.000	0.000	0.000	0.000	0.000	0.000	0.000	0.103	0.089	0.107	0.129	4.249	0.090	0.194	316	2384	100	488	4734	5222	587	6612	7199	Error	Error	-3.278	488	4734	587	6612	697157	3001065	0.598	6.961	0	0	0
1	1	11	"A62"	"A62"	13300	20810	100	1523	1635	1011	61	1181	1181	1246	607	48	31	9	0	7009	8663	5601	64	2084	2084	2148	735	34	93	83	0	0.000	0.000	0.000	0.000	0.000	0.000	0.000	0.000	0.000	0.000	0.000	0.000	0.000	0.000	0.069	0.069	0.082	0.087	3.076	0.075	0.145	316	2384	100	342	4925	5267	454	6579	7033	Error	Error	-3.848	342	4925	454	6579	516586	2737512	0.641	8.864	0	0	0
1	2	11	"A62"	"A62"	13600	20810	100	1652	1775	694	39	1149	1149	1231	793	64	32	11	0	8700	10921	7386	67	2100	2100	2180	1043	47	96	82	0	0.000	0.000	0.000	0.000	0.000	0.000	0.000	0.000	0.000	0.000	0.000	0.000	0.000	0.000	0.076	0.071	0.081	0.080	2.644	0.070	0.305	316	2384	100	503	6600	7103	626	8821	9447	Error	Error	-3.714	503	6600	626	8821	560816	3450900	0.686	8.381	0	0	0
1	3	11	"A62"	"A62"	13900	20805	100	1659	1718	642	37	1173	1173	1249	1177	94	14	1	0	8770	9947	5757	57	2124	2124	2243	1323	58	92	79	0	0.000	0.000	0.000	0.000	0.000	0.000	0.000	0.000	0.000	0.000	0.000	0.000	0.000	0.000	0.073	0.070	0.078	0.070	3.097	0.172	0.197	316	2384	100	486	6646	7132	545	7823	8368	Error	Error	-3.773	486	6646	545	7823	543043	3143120	0.398	5.823	0	0	0
1	4	11	"A63"	"A63"	14200	20805	100	2331	2358	973	41	1173	1173	1234	753	61	68	31	0	21338	18971	7732	40	2146	2146	2195	722	32	98	94	0	0.000	0.000	0.000	0.000	0.000	0.000	0.000	0.000	0.000	0.000	0.000	0.000	0.000	0.000	0.060	0.070	0.070	0.065	2.167	0.069	0.451	316	2384	100	1158	19192	20350	1185	16825	18010	Error	Error	-4.051	1158	19192	1185	16825	745138	5994904	1.493	23.235	0	0	0
1	5	11	"A63"	"A63"	14500	20805	100	2440	2452	925	37	1183	1183	1270	810	63	72	34	0	24901	21875	8706	39	2195	2195	2318	1055	45	96	91	0	0.000	0.000	0.000	0.000	0.000	0.000	0.000	0.000	0.000	0.000	0.000	0.000	0.000	0.000	0.055	0.064	0.063	0.061	2.239	0.064	0.502	316	2384	100	1257	22706	23963	1269	19680	20949	Error	Error	-4.175	1257	22706	1269	19680	774800	6912375	1.459	18.537	0	0	0
1	6	11	"A63"	"A63"	14800	20805	100	2378	2391	792	33	1198	1198	1275	736	57	72	36	0	23062	20655	8700	42	2208	2208	2353	1062	45	94	88	0	0.000	0.000	0.000	0.000	0.000	0.000	0.000	0.000	0.000	0.000	0.000	0.000	0.000	0.000	0.057	0.065	0.066	0.067	2.182	0.064	0.428	316	2384	100	1180	20854	22034	1193	18447	19640	Error	Error	-4.143	1180	20854	1193	18447	755626	6526823	1.516	17.234	0	0	0
1	7	11	"A64"	"A64"	15100	20805	100	1794	1913	1227	64	1169	1169	1290	1154	89	23	2	0	11915	11876	5194	43	2232	2232	2359	1344	56	91	87	0	0.000	0.000	0.000	0.000	0.000	0.000	0.000	0.000	0.000	0.000	0.000	0.000	0.000	0.000	0.065	0.077	0.080	0.074	3.330	0.096	0.153	316	2384	100	625	9683	10308	744	9644	10388	Error	Error	-3.954	625	9683	744	9644	604545	3752779	0.540	7.081	0	0	0
1	8	11	"A64"	"A64"	15400	20805	100	2044	2144	1051	49	1217	1217	1327	864	65	47	11	0	14776	14118	5816	41	2265	2265	2444	1201	49	93	87	0	0.000	0.000	0.000	0.000	0.000	0.000	0.000	0.000	0.000	0.000	0.000	0.000	0.000	0.000	0.066	0.078	0.080	0.075	2.295	0.085	0.269	316	2384	100	827	12511	13338	927	11853	12780	Error	Error	-3.919	827	12511	927	11853	677435	4461375	0.946	9.720	0	0	0
1	9	11	"A64"	"A64"	15700	20800	100	2050	2133	1008	47	1225	1225	1341	1420	105	19	1	0	14864	13890	5151	37	2295	2295	2406	1029	42	96	91	0	0.000	0.000	0.000	0.000	0.000	0.000	0.000	0.000	0.000	0.000	0.000	0.000	0.000	0.000	0.066	0.078	0.074	0.072	2.271	0.118	0.132	316	2384	100	825	12569	13394	908	11595	12503	Error	Error	-3.929	825	12569	908	11595	674024	4389148	0.558	11.160	0	0	0
1	10	11	"A65"	"A65"	16000	20800	100	2017	2129	1193	56	1289	1289	1369	883	64	43	8	0	15201	14971	7419	49	2323	2323	2523	1856	73	88	82	0	0.000	0.000	0.000	0.000	0.000	0.000	0.000	0.000	0.000	0.000	0.000	0.000	0.000	0.000	0.057	0.066	0.067	0.065	2.452	0.081	0.263	316	2384	100	728	12878	13606	840	12648	13488	Error	Error	-4.145	728	12878	840	12648	672788	4730945	0.861	6.707	0	0	0
1	11	11	"A65"	"A65"	16295	20800	100	2089	2124	909	42	1312	1312	1423	1174	82	26	3	0	15660	15755	7996	50	2361	2361	2633	1829	69	87	80	0	0.000	0.000	0.000	0.000	0.000	0.000	0.000	0.000	0.000	0.000	0.000	0.000	0.000	0.000	0.058	0.061	0.064	0.062	2.711	0.063	0.264	316	2384	100	777	13299	14076	812	13394	14206	Error	Error	-4.097	777	13299	812	13394	671077	4978727	0.597	7.174	0	0	0
1	12	11	"A65"	"A65"	16595	20800	100	2157	2226	1601	71	1332	1332	1420	883	62	46	6	0	14295	14040	7266	51	2417	2417	2654	1492	56	84	79	0	0.000	0.000	0.000	0.000	0.000	0.000	0.000	0.000	0.000	0.000	0.000	0.000	0.000	0.000	0.069	0.077	0.079	0.080	3.094	0.091	0.181	316	2384	100	825	11878	12703	894	11623	12517	Error	Error	-3.848	825	11878	894	11623	703509	4436780	0.913	7.631	0	0	0
1	13	11	"A66"	"A66"	16895	20800	100	2183	2296	1431	62	1358	1358	1460	877	60	47	12	0	18177	16277	7452	45	2463	2463	2571	1071	41	92	82	0	0.000	0.000	0.000	0.000	0.000	0.000	0.000	0.000	0.000	0.000	0.000	0.000	0.000	0.000	0.053	0.068	0.066	0.061	2.659	0.080	0.335	316	2384	100	825	15714	16539	938	13814	14752	Error	Error	-4.252	825	15714	938	13814	725655	5143387	0.953	12.797	0	0	0
1	14	11	"A66"	"A66"	17195	20800	100	2448	2507	1071	42	1429	1429	1534	1159	75	45	8	0	21876	18052	10074	55	2536	2536	2732	1388	50	81	74	0	0.000	0.000	0.000	0.000	0.000	0.000	0.000	0.000	0.000	0.000	0.000	0.000	0.000	0.000	0.053	0.069	0.073	0.086	3.184	0.074	0.299	316	2384	100	1019	19340	20359	1078	15516	16594	Error	Error	-4.246	1019	19340	1078	15516	792195	5704276	0.840	11.037	0	0	0
1	15	11	"A66"	"A66"	17495	20800	100	2153	2212	799	36	1431	1431	1531	1055	68	36	6	0	16936	14542	7573	52	2584	2584	2760	1346	48	79	73	0	0.000	0.000	0.000	0.000	0.000	0.000	0.000	0.000	0.000	0.000	0.000	0.000	0.000	0.000	0.050	0.065	0.070	0.076	3.232	0.079	0.193	316	2384	100	722	14352	15074	781	11958	12739	Error	Error	-4.313	722	14352	781	11958	699116	4595280	0.645	8.753	0	0	0
1	16	11	"A67"	"A67"	17795	20795	100	2021	2118	793	37	1471	1471	1597	1020	63	30	5	0	10663	12070	7465	61	2650	2650	2796	1100	39	82	77	0	0.000	0.000	0.000	0.000	0.000	0.000	0.000	0.000	0.000	0.000	0.000	0.000	0.000	0.000	0.069	0.069	0.083	0.097	3.890	0.086	0.155	316	2384	100	550	8013	8563	647	9420	10067	Error	Error	-3.865	550	8013	647	9420	669211	3814135	0.511	8.431	0	0	0
1	17	11	"A67"	"A67"	18095	20795	100	2217	2393	1105	46	1537	1537	1640	828	50	45	16	0	15507	14557	8456	58	2732	2732	2875	1111	38	84	77	0	0.000	0.000	0.000	0.000	0.000	0.000	0.000	0.000	0.000	0.000	0.000	0.000	0.000	0.000	0.053	0.072	0.076	0.082	3.022	0.080	0.276	316	2384	100	680	12775	13455	856	11825	12681	Error	Error	-4.232	680	12775	856	11825	756288	4599926	0.909	10.515	0	0	0
1	18	11	"A67"	"A67"	18395	20795	100	2202	2378	1321	55	1627	1627	1721	931	54	34	9	0	11827	12130	6773	55	2874	2874	3082	1467	47	81	75	0	0.000	0.000	0.000	0.000	0.000	0.000	0.000	0.000	0.000	0.000	0.000	0.000	0.000	0.000	0.064	0.081	0.094	0.095	3.848	0.092	0.217	316	2384	100	575	8953	9528	751	9256	10007	Error	Error	-3.961	575	8953	751	9256	751406	3833087	0.706	6.168	0	0	0
1	1	12	"A68"	"A68"	13305	21110	100	1700	1758	691	39	1172	1172	1237	754	60	37	6	0	11600	10991	5393	49	2086	2086	2155	747	34	93	87	0	0.000	0.000	0.000	0.000	0.000	0.000	0.000	0.000	0.000	0.000	0.000	0.000	0.000	0.000	0.055	0.066	0.072	0.071	3.247	0.074	0.204	316	2384	100	528	9514	10042	586	8905	9491	Error	Error	-4.171	528	9514	586	8905	555398	3473002	0.691	11.829	0	0	0
1	2	12	"A68"	"A68"	13605	21110	100	1970	1962	708	36	1175	1175	1242	645	51	55	25	0	15919	14612	7064	48	2116	2116	2270	1163	51	89	84	0	0.000	0.000	0.000	0.000	0.000	0.000	0.000	0.000	0.000	0.000	0.000	0.000	0.000	0.000	0.058	0.063	0.069	0.064	2.613	0.079	0.241	316	2384	100	795	13803	14598	787	12496	13283	Error	Error	-4.118	795	13803	787	12496	620063	4617473	1.116	10.612	0	0	0
1	3	12	"A68"	"A68"	13905	21110	100	1922	1963	905	46	1153	1153	1231	681	55	53	20	0	16788	14868	7431	49	2147	2147	2324	1417	60	87	81	0	0.000	0.000	0.000	0.000	0.000	0.000	0.000	0.000	0.000	0.000	0.000	0.000	0.000	0.000	0.053	0.064	0.064	0.064	2.787	0.065	0.265	316	2384	100	769	14641	15410	810	12721	13531	Error	Error	-4.251	769	14641	810	12721	620368	4698440	1.075	8.853	0	0	0
1	4	12	"A69"	"A69"	14205	21105	100	2218	2369	1859	78	1146	1146	1232	846	68	58	27	0	24736	20547	9653	46	2180	2180	2298	1323	57	94	88	0	0.000	0.000	0.000	0.000	0.000	0.000	0.000	0.000	0.000	0.000	0.000	0.000	0.000	0.000	0.048	0.067	0.063	0.059	2.452	0.073	0.272	316	2384	100	1072	22556	23628	1223	18367	19590	Error	Error	-4.395	1072	22556	1223	18367	748594	6492956	1.344	13.794	0	0	0
1	5	12	"A69"	"A69"	14505	21105	100	2546	2458	863	35	1198	1198	1279	753	58	72	40	0	27635	22748	11143	48	2208	2208	2401	1231	51	91	81	0	0.000	0.000	0.000	0.000	0.000	0.000	0.000	0.000	0.000	0.000	0.000	0.000	0.000	0.000	0.053	0.061	0.065	0.069	2.168	0.064	0.401	316	2384	100	1348	25427	26775	1260	20540	21800	Error	Error	-4.237	1348	25427	1260	20540	776619	7188329	1.566	16.529	0	0	0
1	6	12	"A69"	"A69"	14805	21105	100	2454	2456	1051	42	1195	1195	1282	920	71	61	27	0	26618	22296	11015	49	2222	2222	2460	1455	59	89	80	0	0.000	0.000	0.000	0.000	0.000	0.000	0.000	0.000	0.000	0.000	0.000	0.000	0.000	0.000	0.052	0.063	0.064	0.066	2.415	0.062	0.449	316	2384	100	1259	24396	25655	1261	20074	21335	Error	Error	-4.276	1259	24396	1261	20074	776118	7045380	1.276	13.633	0	0	0
1	7	12	"A70"	"A70"	15105	21105	100	1754	1842	713	38	1190	1190	1285	741	57	43	11	0	10184	12026	7097	59	2234	2234	2371	1148	48	90	85	0	0.000	0.000	0.000	0.000	0.000	0.000	0.000	0.000	0.000	0.000	0.000	0.000	0.000	0.000	0.071	0.067	0.077	0.076	2.886	0.068	0.269	316	2384	100	564	7950	8514	652	9792	10444	Error	Error	-3.817	564	7950	652	9792	581999	3800185	0.752	8.410	0	0	0
1	8	12	"A70"	"A70"	15405	21105	100	2019	2164	1091	50	1228	1228	1324	1053	79	38	6	0	15342	14479	7316	50	2265	2265	2413	1115	46	94	87	0	0.000	0.000	0.000	0.000	0.000	0.000	0.000	0.000	0.000	0.000	0.000	0.000	0.000	0.000	0.060	0.077	0.076	0.073	2.627	0.074	0.367	316	2384	100	791	13077	13868	936	12214	13150	Error	Error	-4.047	791	13077	936	12214	683975	4575371	0.798	10.822	0	0	0
1	9	12	"A70"	"A70"	15705	21105	100	1825	1992	1326	66	1266	1266	1345	868	64	36	8	0	12301	13070	8052	61	2311	2311	2452	1310	53	88	79	0	0.000	0.000	0.000	0.000	0.000	0.000	0.000	0.000	0.000	0.000	0.000	0.000	0.000	0.000	0.056	0.067	0.071	0.068	2.576	0.069	0.223	316	2384	100	559	9990	10549	726	10759	11485	Error	Error	-4.160	559	9990	726	10759	629316	4130073	0.745	8.105	0	0	0
1	10	12	"A71"	"A71"	16005	21100	100	1974	2082	1010	48	1262	1262	1355	889	65	38	10	0	14697	13693	6860	50	2322	2322	2404	829	34	95	87	0	0.000	0.000	0.000	0.000	0.000	0.000	0.000	0.000	0.000	0.000	0.000	0.000	0.000	0.000	0.058	0.072	0.076	0.075	2.573	0.092	0.210	316	2384	100	712	12375	13087	820	11371	12191	Error	Error	-4.119	712	12375	820	11371	657981	4327044	0.818	13.618	0	0	0
1	11	12	"A71"	"A71"	16300	21100	100	2007	2159	1221	56	1319	1319	1432	1427	99	21	2	0	17678	15280	8284	54	2393	2393	2593	1437	55	82	76	0	0.000	0.000	0.000	0.000	0.000	0.000	0.000	0.000	0.000	0.000	0.000	0.000	0.000	0.000	0.045	0.065	0.067	0.069	2.953	0.083	0.156	316	2384	100	688	15285	15973	840	12887	13727	Error	Error	-4.474	688	15285	840	12887	682150	4828614	0.509	8.829	0	0	0
1	12	12	"A71"	"A71"	16600	21100	100	2027	2156	983	45	1344	1344	1441	971	67	36	8	0	14025	13454	7044	52	2439	2439	2624	1473	56	85	77	0	0.000	0.000	0.000	0.000	0.000	0.000	0.000	0.000	0.000	0.000	0.000	0.000	0.000	0.000	0.059	0.074	0.073	0.080	3.116	0.070	0.200	316	2384	100	683	11586	12269	812	11015	11827	Error	Error	-4.084	683	11586	812	11015	681306	4251442	0.736	7.352	0	0	0
1	13	12	"A72"	"A72"	16900	21100	100	2177	2342	1740	74	1369	1369	1499	1575	105	17	1	0	11465	11150	5507	49	2504	2504	2668	1436	53	81	79	0	0.000	0.000	0.000	0.000	0.000	0.000	0.000	0.000	0.000	0.000	0.000	0.000	0.000	0.000	0.090	0.113	0.110	0.111	2.839	0.151	0.269	316	2384	100	808	8961	9769	973	8646	9619	Error	Error	-3.471	808	8961	973	8646	739967	3523255	0.535	5.907	0	0	0
1	14	12	"A72"	"A72"	17200	21100	100	2423	2546	1221	47	1424	1424	1539	1444	93	30	3	0	13941	12989	6388	49	2576	2576	2774	1962	70	82	78	0	0.000	0.000	0.000	0.000	0.000	0.000	0.000	0.000	0.000	0.000	0.000	0.000	0.000	0.000	0.088	0.108	0.106	0.116	2.642	0.125	0.285	316	2384	100	999	11365	12364	1122	10413	11535	Error	Error	-3.508	999	11365	1122	10413	804568	4104678	0.697	5.206	0	0	0
1	15	12	"A72"	"A72"	17500	21100	100	2429	2446	1014	41	1439	1439	1553	1073	69	47	6	0	12370	11944	6360	53	2621	2621	2783	1055	37	83	77	0	0.000	0.000	0.000	0.000	0.000	0.000	0.000	0.000	0.000	0.000	0.000	0.000	0.000	0.000	0.102	0.108	0.112	0.121	3.166	0.107	0.260	316	2384	100	990	9749	10739	1007	9323	10330	Error	Error	-3.300	990	9749	1007	9323	772847	3774459	0.832	8.683	0	0	0
1	16	12	"A73"	"A73"	17800	21100	100	1624	1765	1004	56	1493	1493	1631	1319	80	5	1	0	4045	5787	4042	69	2653	2653	2772	1058	38	55	44	0	0.000	0.000	0.000	0.000	0.000	0.000	0.000	0.000	0.000	0.000	0.000	0.000	0.000	0.000	0.094	0.087	0.172	0.213	5.143	0.282	0.223	316	2384	100	131	1392	1523	272	3134	3406	Error	Error	-3.410	131	1392	272	3134	557883	1828645	0.102	2.850	0	0	0
1	17	12	"A73"	"A73"	18100	21095	100	1791	1853	1188	64	1546	1546	1656	1078	65	9	0	0	3907	5478	3272	59	2737	2737	2831	1052	37	53	37	0	0.000	0.000	0.000	0.000	0.000	0.000	0.000	0.000	0.000	0.000	0.000	0.000	0.000	0.000	0.209	0.112	0.214	0.246	4.345	0.162	0.114	316	2384	100	245	1170	1415	307	2741	3048	Error	Error	-2.256	245	1170	307	2741	585433	1730918	0.183	2.516	0	0	0
1	18	12	"A73"	"A73"	18400	21095	100	1721	1830	978	53	1610	1610	1731	1193	68	5	2	0	3811	5008	3054	60	2867	2867	2958	1041	35	47	32	0	0.000	0.000	0.000	0.000	0.000	0.000	0.000	0.000	0.000	0.000	0.000	0.000	0.000	0.000	0.118	0.103	0.315	0.342	5.637	0.482	0.249	316	2384	100	111	944	1055	220	2141	2361	Error	Error	-3.088	111	944	220	2141	578436	1582522	0.083	1.969	0	0	0
1	1	13	"A74"	"A74"	13310	21410	100	1799	1910	907	47	1190	1190	1261	789	62	39	10	0	10815	10908	5404	49	2122	2122	2236	1481	66	87	83	0	0.000	0.000	0.000	0.000	0.000	0.000	0.000	0.000	0.000	0.000	0.000	0.000	0.000	0.000	0.070	0.082	0.085	0.077	3.175	0.073	0.256	316	2384	100	609	8693	9302	720	8786	9506	Error	Error	-3.835	609	8693	720	8786	603481	3446966	0.823	5.856	0	0	0
1	2	13	"A74"	"A74"	13610	21410	100	1926	1950	694	35	1181	1181	1253	657	52	54	19	0	12210	12096	6615	54	2117	2117	2220	781	35	87	80	0	0.000	0.000	0.000	0.000	0.000	0.000	0.000	0.000	0.000	0.000	0.000	0.000	0.000	0.000	0.074	0.077	0.084	0.093	3.207	0.071	0.266	316	2384	100	745	10093	10838	769	9979	10748	Error	Error	-3.760	745	10093	769	9979	616244	3822438	1.061	12.645	0	0	0
1	3	13	"A74"	"A74"	13910	21410	100	1897	1845	701	37	1152	1152	1223	894	73	39	4	0	11720	11044	6398	57	2130	2130	2240	1027	45	77	73	0	0.000	0.000	0.000	0.000	0.000	0.000	0.000	0.000	0.000	0.000	0.000	0.000	0.000	0.000	0.078	0.078	0.088	0.099	3.349	0.100	0.185	316	2384	100	745	9590	10335	693	8914	9607	Error	Error	-3.686	745	9590	693	8914	583112	3490017	0.696	8.573	0	0	0
1	4	13	"A75"	"A75"	14210	21410	100	2577	2786	2321	83	1197	1197	1301	1214	93	53	22	0	10408	10329	6009	58	2178	2178	2311	1532	66	79	77	0	0.000	0.000	0.000	0.000	0.000	0.000	0.000	0.000	0.000	0.000	0.000	0.000	0.000	0.000	0.168	0.195	0.195	0.185	2.965	0.261	0.461	316	2384	100	1380	8230	9610	1589	8151	9740	Error	Error	-2.576	1380	8230	1589	8151	880292	3264072	1.223	5.234	0	0	0
1	5	13	"A75"	"A75"	14510	21405	100	2330	2648	1720	64	1186	1186	1286	832	64	58	39	0	9461	9155	5200	56	2199	2199	2434	1402	57	74	70	0	0.000	0.000	0.000	0.000	0.000	0.000	0.000	0.000	0.000	0.000	0.000	0.000	0.000	0.000	0.158	0.210	0.246	0.249	3.280	0.199	0.319	316	2384	100	1144	7262	8406	1462	6956	8418	Error	Error	-2.666	1144	7262	1462	6956	836688	2893038	1.637	4.794	0	0	0
1	6	13	"A75"	"A75"	14810	21405	100	2636	2676	1243	46	1193	1193	1299	1238	95	56	20	0	11511	10732	5737	53	2235	2235	2477	1558	62	75	73	0	0.000	0.000	0.000	0.000	0.000	0.000	0.000	0.000	0.000	0.000	0.000	0.000	0.000	0.000	0.156	0.175	0.182	0.186	2.624	0.184	0.251	316	2384	100	1443	9276	10719	1483	8497	9980	Error	Error	-2.684	1443	9276	1483	8497	845710	3391168	1.112	5.298	0	0	0
1	7	13	"A76"	"A76"	15110	21405	100	1931	1977	936	47	1172	1172	1258	750	59	50	12	0	12577	12392	5720	46	2232	2232	2334	960	41	91	85	0	0.000	0.000	0.000	0.000	0.000	0.000	0.000	0.000	0.000	0.000	0.000	0.000	0.000	0.000	0.073	0.079	0.083	0.080	2.683	0.083	0.235	316	2384	100	759	10345	11104	805	10160	10965	Error	Error	-3.769	759	10345	805	10160	624697	3915760	0.959	10.477	0	0	0
1	8	13	"A76"	"A76"	15410	21405	100	1851	1963	868	44	1239	1239	1566	3420	218	0	0	0	12405	11382	6536	57	2290	2290	2632	2062	78	73	69	0	0.000	0.000	0.000	0.000	0.000	0.000	0.000	0.000	0.000	0.000	0.000	0.000	0.000	0.000	0.061	0.080	0.089	0.095	3.921	0.199	0.082	316	2384	100	612	10115	10727	724	9092	9816	Error	Error	-4.047	612	10115	724	9092	620361	3596581	0.116	4.243	0	0	0
1	9	13	"A76"	"A76"	15710	21405	100	1855	1998	971	48	1264	1264	1356	1024	75	30	6	0	11660	10582	6520	61	2313	2313	2543	1410	55	69	66	0	0.000	0.000	0.000	0.000	0.000	0.000	0.000	0.000	0.000	0.000	0.000	0.000	0.000	0.000	0.063	0.089	0.099	0.121	3.719	0.103	0.259	316	2384	100	591	9347	9938	734	8269	9003	Error	Error	-3.983	591	9347	734	8269	631245	3344040	0.627	5.701	0	0	0
1	10	13	"A77"	"A77"	16010	21405	100	3153	3247	2544	78	1288	1288	1385	1044	75	64	45	0	10889	10863	4259	39	2351	2351	2460	1346	54	89	86	0	0.000	0.000	0.000	0.000	0.000	0.000	0.000	0.000	0.000	0.000	0.000	0.000	0.000	0.000	0.218	0.230	0.234	0.188	2.767	0.263	0.339	316	2384	100	1865	8538	10403	1959	8512	10471	Error	Error	-2.195	1865	8538	1959	8512	1025989	3432729	1.784	6.243	0	0	0
1	11	13	"A77"	"A77"	16305	21400	100	3516	3443	2776	80	1333	1333	1463	1245	85	63	42	0	9898	9720	5218	53	2434	2434	2738	1823	66	76	72	0	0.000	0.000	0.000	0.000	0.000	0.000	0.000	0.000	0.000	0.000	0.000	0.000	0.000	0.000	0.292	0.290	0.303	0.311	3.105	0.294	0.475	316	2384	100	2183	7464	9647	2110	7286	9396	Error	Error	-1.774	2183	7464	2110	7286	1087994	3071647	1.590	3.830	0	0	0
1	12	13	"A77"	"A77"	16605	21400	100	3651	3437	1535	44	1362	1362	1479	1150	77	69	50	0	10656	10602	5218	49	2495	2495	2760	1468	53	81	77	0	0.000	0.000	0.000	0.000	0.000	0.000	0.000	0.000	0.000	0.000	0.000	0.000	0.000	0.000	0.280	0.256	0.295	0.268	2.418	0.211	0.450	316	2384	100	2289	8161	10450	2075	8107	10182	Error	Error	-1.834	2289	8161	2075	8107	1086112	3350157	1.703	5.342	0	0	0
1	13	13	"A78"	"A78"	16905	21400	100	2274	2324	1021	43	1377	1377	1499	1333	88	28	3	0	10958	11351	6459	56	2487	2487	2640	1541	58	81	80	0	0.000	0.000	0.000	0.000	0.000	0.000	0.000	0.000	0.000	0.000	0.000	0.000	0.000	0.000	0.106	0.107	0.121	0.118	3.124	0.110	0.199	316	2384	100	897	8471	9368	947	8864	9811	Error	Error	-3.239	897	8471	947	8864	734231	3586797	0.619	5.653	0	0	0
1	14	13	"A78"	"A78"	17205	21400	100	2179	2321	1168	50	1424	1424	1544	1271	82	29	3	0	10621	10882	6525	59	2569	2569	2840	1777	62	72	68	0	0.000	0.000	0.000	0.000	0.000	0.000	0.000	0.000	0.000	0.000	0.000	0.000	0.000	0.000	0.094	0.108	0.112	0.127	3.579	0.090	0.201	316	2384	100	755	8052	8807	897	8313	9210	Error	Error	-3.415	755	8052	897	8313	733495	3438625	0.611	4.526	0	0	0
1	15	13	"A78"	"A78"	17505	21400	100	2333	2314	889	38	1461	1461	1538	797	51	52	17	0	12172	11752	6765	57	2611	2611	2806	1401	49	74	71	0	0.000	0.000	0.000	0.000	0.000	0.000	0.000	0.000	0.000	0.000	0.000	0.000	0.000	0.000	0.091	0.093	0.104	0.116	3.217	0.121	0.219	316	2384	100	872	9561	10433	853	9141	9994	Error	Error	-3.455	872	9561	853	9141	731184	3713759	0.974	6.385	0	0	0
1	16	13	"A79"	"A79"	17805	21400	100	2083	2164	792	36	1507	1507	1739	2288	131	2	0	0	11875	11988	7324	61	2668	2668	2923	2447	83	74	59	0	0.000	0.000	0.000	0.000	0.000	0.000	0.000	0.000	0.000	0.000	0.000	0.000	0.000	0.000	0.063	0.070	0.090	0.095	3.512	0.108	0.159	316	2384	100	576	9207	9783	657	9320	9977	Error	Error	-3.999	576	9207	657	9320	683863	3788264	0.186	3.705	0	0	0
1	17	13	"A79"	"A79"	18105	21395	100	2241	2337	1048	44	1554	1554	1630	840	51	43	12	0	12581	12890	7321	56	2728	2728	2831	1016	35	86	79	0	0.000	0.000	0.000	0.000	0.000	0.000	0.000	0.000	0.000	0.000	0.000	0.000	0.000	0.000	0.070	0.077	0.084	0.088	3.404	0.086	0.198	316	2384	100	687	9853	10540	783	10162	10945	Error	Error	-3.842	687	9853	783	10162	738565	4073242	0.842	9.901	0	0	0
1	18	13	"A79"	"A79"	18405	21395	100	2106	2248	1141	50	1560	1560	1686	1112	65	28	2	0	12199	11607	7263	62	2839	2839	3034	1293	42	76	66	0	0.000	0.000	0.000	0.000	0.000	0.000	0.000	0.000	0.000	0.000	0.000	0.000	0.000	0.000	0.058	0.078	0.092	0.099	4.036	0.122	0.222	316	2384	100	546	9360	9906	688	8768	9456	Error	Error	-4.100	546	9360	688	8768	710378	3667726	0.505	6.630	0	0	0
1	1	14	"A80"	"A80"	13315	21710	100	1676	1739	690	39	1219	1219	1280	668	52	37	10	0	8775	9236	5731	62	2135	2135	2221	745	33	81	73	0	0.000	0.000	0.000	0.000	0.000	0.000	0.000	0.000	0.000	0.000	0.000	0.000	0.000	0.000	0.069	0.073	0.093	0.103	4.477	0.067	0.222	316	2384	100	457	6640	7097	520	7101	7621	Error	Error	-3.861	457	6640	520	7101	549676	2918705	0.687	9.416	0	0	0
1	2	14	"A80"	"A80"	13615	21710	100	1661	1803	854	47	1207	1207	1285	649	50	40	18	0	9955	11064	7587	68	2164	2164	2384	1148	48	69	64	0	0.000	0.000	0.000	0.000	0.000	0.000	0.000	0.000	0.000	0.000	0.000	0.000	0.000	0.000	0.058	0.067	0.081	0.092	4.220	0.076	0.157	316	2384	100	454	7791	8245	596	8900	9496	Error	Error	-4.101	454	7791	596	8900	569690	3496345	0.798	7.561	0	0	0
1	3	14	"A80"	"A80"	13915	21710	100	1810	1874	738	39	1159	1159	1225	741	60	47	16	0	11681	12328	8380	67	2146	2146	2352	1360	57	69	66	0	0.000	0.000	0.000	0.000	0.000	0.000	0.000	0.000	0.000	0.000	0.000	0.000	0.000	0.000	0.068	0.070	0.076	0.097	4.155	0.075	0.253	316	2384	100	651	9535	10186	715	10182	10897	Error	Error	-3.873	651	9535	715	10182	592243	3895674	0.876	7.335	0	0	0
1	4	14	"A81"	"A81"	14215	21710	100	1923	1982	1209	60	1167	1167	1251	840	67	45	10	0	14329	13082	7804	59	2154	2154	2323	1159	49	80	73	0	0.000	0.000	0.000	0.000	0.000	0.000	0.000	0.000	0.000	0.000	0.000	0.000	0.000	0.000	0.062	0.075	0.075	0.086	3.418	0.070	0.191	316	2384	100	756	12175	12931	815	10928	11743	Error	Error	-4.009	756	12175	815	10928	626350	4133980	0.870	9.283	0	0	0
1	5	14	"A81"	"A81"	14515	21705	100	1889	1924	830	43	1182	1182	1280	816	63	43	12	0	16006	13048	8293	63	2208	2208	2488	1557	62	68	66	0	0.000	0.000	0.000	0.000	0.000	0.000	0.000	0.000	0.000	0.000	0.000	0.000	0.000	0.000	0.051	0.068	0.077	0.093	3.573	0.065	0.367	316	2384	100	707	13798	14505	742	10840	11582	Error	Error	-4.287	707	13798	742	10840	607921	4123155	0.789	6.782	0	0	0
1	6	14	"A81"	"A81"	14815	21705	100	1940	1985	804	40	1209	1209	1293	780	60	48	16	0	15746	13857	8381	60	2209	2209	2534	1791	70	72	67	0	0.000	0.000	0.000	0.000	0.000	0.000	0.000	0.000	0.000	0.000	0.000	0.000	0.000	0.000	0.054	0.067	0.076	0.093	3.672	0.066	0.374	316	2384	100	731	13537	14268	776	11648	12424	Error	Error	-4.211	731	13537	776	11648	627184	4378749	0.887	6.322	0	0	0
1	7	14	"A82"	"A82"	15115	21705	100	2071	2015	704	34	1193	1193	1279	874	68	50	10	0	15411	13988	7767	55	2246	2246	2399	1211	50	80	75	0	0.000	0.000	0.000	0.000	0.000	0.000	0.000	0.000	0.000	0.000	0.000	0.000	0.000	0.000	0.067	0.070	0.078	0.090	3.487	0.075	0.238	316	2384	100	878	13165	14043	822	11742	12564	Error	Error	-3.906	878	13165	822	11742	636646	4420175	0.842	9.570	0	0	0
1	8	14	"A82"	"A82"	15415	21705	100	2008	2215	3155	142	1206	1206	1304	985	75	39	6	0	15208	12719	8028	63	2270	2270	2546	1435	56	71	65	0	0.000	0.000	0.000	0.000	0.000	0.000	0.000	0.000	0.000	0.000	0.000	0.000	0.000	0.000	0.062	0.097	0.091	0.115	3.341	0.117	0.164	316	2384	100	802	12938	13740	1009	10449	11458	Error	Error	-4.012	802	12938	1009	10449	699935	4019320	0.925	7.089	0	0	0
1	9	14	"A82"	"A82"	15715	21705	100	2051	2019	966	47	1235	1235	1341	1024	76	37	6	0	16215	13056	8606	65	2307	2307	2600	1947	74	65	61	0	0.000	0.000	0.000	0.000	0.000	0.000	0.000	0.000	0.000	0.000	0.000	0.000	0.000	0.000	0.059	0.073	0.080	0.104	3.716	0.071	0.319	316	2384	100	816	13908	14724	784	10749	11533	Error	Error	-4.091	816	13908	784	10749	637933	4125598	0.662	5.370	0	0	0
1	10	14	"A83"	"A83"	16015	21705	100	1912	2007	1371	68	1273	1273	1383	1165	84	24	1	0	11122	10507	6311	60	2330	2330	2500	1361	54	71	68	0	0.000	0.000	0.000	0.000	0.000	0.000	0.000	0.000	0.000	0.000	0.000	0.000	0.000	0.000	0.073	0.090	0.099	0.114	3.494	0.118	0.150	316	2384	100	639	8792	9431	734	8177	8911	Error	Error	-3.782	639	8792	734	8177	634168	3320364	0.536	5.883	0	0	0
1	11	14	"A83"	"A83"	16310	21705	100	1894	2049	1294	63	1323	1323	1420	971	68	30	4	0	11383	10225	6164	60	2390	2390	2613	1706	65	70	67	0	0.000	0.000	0.000	0.000	0.000	0.000	0.000	0.000	0.000	0.000	0.000	0.000	0.000	0.000	0.063	0.093	0.106	0.141	4.637	0.102	0.277	316	2384	100	571	8993	9564	726	7835	8561	Error	Error	-3.977	571	8993	726	7835	647530	3231153	0.648	4.462	0	0	0
1	12	14	"A83"	"A83"	16610	21700	100	1968	2102	1995	94	1359	1359	1486	1191	80	23	1	0	10917	10039	5890	58	2429	2429	2666	1603	60	69	66	0	0.000	0.000	0.000	0.000	0.000	0.000	0.000	0.000	0.000	0.000	0.000	0.000	0.000	0.000	0.072	0.098	0.105	0.132	4.538	0.121	0.159	316	2384	100	609	8488	9097	743	7610	8353	Error	Error	-3.801	609	8488	743	7610	664134	3172316	0.517	4.600	0	0	0
1	13	14	"A84"	"A84"	16910	21700	100	1956	2230	2703	121	1429	1429	1545	1098	71	25	3	0	11498	10228	5302	51	2533	2533	2688	1366	50	74	71	0	0.000	0.000	0.000	0.000	0.000	0.000	0.000	0.000	0.000	0.000	0.000	0.000	0.000	0.000	0.059	0.104	0.096	0.108	3.593	0.159	0.143	316	2384	100	527	8965	9492	801	7695	8496	Error	Error	-4.088	527	8965	801	7695	704778	3232123	0.624	5.520	0	0	0
1	14	14	"A84"	"A84"	17210	21700	100	2194	2508	2330	92	1502	1502	1591	941	59	41	10	0	10208	9927	6045	60	2599	2599	2818	1336	47	70	64	0	0.000	0.000	0.000	0.000	0.000	0.000	0.000	0.000	0.000	0.000	0.000	0.000	0.000	0.000	0.091	0.137	0.131	0.158	4.056	0.167	0.259	316	2384	100	692	7609	8301	1006	7328	8334	Error	Error	-3.459	692	7609	1006	7328	792394	3137002	0.974	5.321	0	0	0
1	15	14	"A84"	"A84"	17510	21700	100	2035	2177	1653	75	1467	1467	1560	975	62	31	5	0	10312	9481	6167	65	2621	2621	2838	1355	47	65	62	0	0.000	0.000	0.000	0.000	0.000	0.000	0.000	0.000	0.000	0.000	0.000	0.000	0.000	0.000	0.074	0.103	0.118	0.139	4.160	0.143	0.242	316	2384	100	568	7691	8259	710	6860	7570	Error	Error	-3.759	568	7691	710	6860	687894	2996152	0.633	4.903	0	0	0
1	16	14	"A85"	"A85"	17810	21700	100	1875	2033	1061	52	1484	1484	1600	1459	91	10	0	0	8465	8396	4803	57	2639	2639	2766	1324	47	69	62	0	0.000	0.000	0.000	0.000	0.000	0.000	0.000	0.000	0.000	0.000	0.000	0.000	0.000	0.000	0.067	0.095	0.128	0.140	4.741	0.255	0.244	316	2384	100	391	5826	6217	549	5757	6306	Error	Error	-3.897	391	5826	549	5757	642305	2653083	0.297	4.252	0	0	0
1	17	14	"A85"	"A85"	18110	21700	100	1968	2060	963	46	1482	1482	1609	1200	74	18	1	0	7997	8481	4987	58	2687	2687	2834	1298	45	67	60	0	0.000	0.000	0.000	0.000	0.000	0.000	0.000	0.000	0.000	0.000	0.000	0.000	0.000	0.000	0.092	0.100	0.122	0.133	4.073	0.091	0.153	316	2384	100	486	5310	5796	578	5794	6372	Error	Error	-3.450	486	5310	578	5794	650835	2679872	0.376	4.351	0	0	0
1	18	14	"A85"	"A85"	18410	21695	100	1963	2090	947	45	1587	1587	1703	1141	66	20	2	0	7590	8609	5270	61	2836	2836	3007	1307	43	65	60	0	0.000	0.000	0.000	0.000	0.000	0.000	0.000	0.000	0.000	0.000	0.000	0.000	0.000	0.000	0.079	0.087	0.123	0.150	4.904	0.180	0.227	316	2384	100	376	4754	5130	503	5773	6276	Error	Error	-3.660	376	4754	503	5773	660572	2720494	0.339	4.286	0	0	0
1	1	15	"A86"	"A86"	13320	22010	100	1676	1821	1200	65	1217	1217	1278	614	48	41	18	0	9737	9765	5794	59	2153	2153	2218	722	32	86	79	0	0.000	0.000	0.000	0.000	0.000	0.000	0.000	0.000	0.000	0.000	0.000	0.000	0.000	0.000	0.061	0.079	0.097	0.088	3.495	0.098	0.296	316	2384	100	459	7584	8043	604	7612	8216	Error	Error	-4.046	459	7584	604	7612	575310	3085725	0.884	10.453	0	0	0
1	2	15	"A86"	"A86"	13620	22010	100	1849	1910	800	41	1228	1228	1359	1933	142	5	0	0	12196	10748	5378	50	2198	2198	2459	2168	88	76	71	0	0.000	0.000	0.000	0.000	0.000	0.000	0.000	0.000	0.000	0.000	0.000	0.000	0.000	0.000	0.062	0.080	0.089	0.098	3.121	0.077	0.283	316	2384	100	621	9998	10619	682	8550	9232	Error	Error	-4.009	621	9998	682	8550	603619	3396334	0.285	3.823	0	0	0
1	3	15	"A86"	"A86"	13920	22010	100	1742	1831	725	39	1188	1188	1258	743	59	41	11	0	11557	10722	5985	55	2155	2155	2325	1113	47	78	71	0	0.000	0.000	0.000	0.000	0.000	0.000	0.000	0.000	0.000	0.000	0.000	0.000	0.000	0.000	0.059	0.075	0.085	0.095	3.428	0.081	0.181	316	2384	100	554	9402	9956	643	8567	9210	Error	Error	-4.085	554	9402	643	8567	578581	3388229	0.771	7.544	0	0	0
1	4	15	"A87"	"A87"	14220	22010	100	1784	1874	1114	59	1171	1171	1268	907	71	33	6	0	11006	10425	5506	52	2170	2170	2310	1079	46	82	76	0	0.000	0.000	0.000	0.000	0.000	0.000	0.000	0.000	0.000	0.000	0.000	0.000	0.000	0.000	0.069	0.085	0.087	0.093	3.384	0.087	0.224	316	2384	100	613	8836	9449	703	8255	8958	Error	Error	-3.849	613	8836	703	8255	592097	3294411	0.668	7.521	0	0	0
1	5	15	"A87"	"A87"	14520	22010	100	1750	2018	2485	123	1183	1183	1265	762	60	38	12	0	11206	10323	6849	66	2220	2220	2459	1428	58	66	63	0	0.000	0.000	0.000	0.000	0.000	0.000	0.000	0.000	0.000	0.000	0.000	0.000	0.000	0.000	0.063	0.103	0.100	0.119	3.989	0.153	0.259	316	2384	100	567	8986	9553	835	8103	8938	Error	Error	-3.986	567	8986	835	8103	637743	3262182	0.988	5.507	0	0	0
1	6	15	"A87"	"A87"	14820	22005	100	1776	1837	708	38	1193	1193	1278	921	72	30	5	0	11377	10534	5850	55	2223	2223	2499	1577	63	75	72	0	0.000	0.000	0.000	0.000	0.000	0.000	0.000	0.000	0.000	0.000	0.000	0.000	0.000	0.000	0.064	0.077	0.081	0.096	4.070	0.075	0.183	316	2384	100	583	9154	9737	644	8311	8955	Error	Error	-3.973	583	9154	644	8311	580380	3328843	0.607	5.095	0	0	0
1	7	15	"A88"	"A88"	15120	22005	100	1733	1940	1465	75	1188	1188	1309	1491	113	16	0	0	12176	11836	7085	59	2250	2250	2433	1563	64	78	73	0	0.000	0.000	0.000	0.000	0.000	0.000	0.000	0.000	0.000	0.000	0.000	0.000	0.000	0.000	0.055	0.078	0.083	0.088	3.283	0.083	0.254	316	2384	100	545	9926	10471	752	9586	10338	Error	Error	-4.187	545	9926	752	9586	612997	3740174	0.423	6.016	0	0	0
1	8	15	"A88"	"A88"	15420	22005	100	1892	1956	709	36	1217	1217	1334	1402	105	15	0	0	14718	13428	6421	47	2274	2274	2393	1075	44	85	80	0	0.000	0.000	0.000	0.000	0.000	0.000	0.000	0.000	0.000	0.000	0.000	0.000	0.000	0.000	0.054	0.066	0.072	0.072	2.905	0.095	0.087	316	2384	100	675	12444	13119	739	11154	11893	Error	Error	-4.204	675	12444	739	11154	617984	4243363	0.444	10.265	0	0	0
1	9	15	"A88"	"A88"	15720	22005	100	1914	2007	915	45	1248	1248	1377	1279	92	22	3	0	15915	13326	7909	59	2348	2348	2557	1540	60	72	69	0	0.000	0.000	0.000	0.000	0.000	0.000	0.000	0.000	0.000	0.000	0.000	0.000	0.000	0.000	0.049	0.069	0.073	0.080	3.555	0.106	0.185	316	2384	100	666	13567	14233	759	10978	11737	Error	Error	-4.348	666	13567	759	10978	634150	4210904	0.493	6.993	0	0	0
1	10	15	"A89"	"A89"	16015	22005	100	1841	1899	767	40	1285	1285	1413	1272	90	16	0	0	12609	11812	6353	53	2372	2372	2572	1576	61	75	73	0	0.000	0.000	0.000	0.000	0.000	0.000	0.000	0.000	0.000	0.000	0.000	0.000	0.000	0.000	0.054	0.065	0.075	0.073	3.607	0.088	0.113	316	2384	100	556	10237	10793	614	9440	10054	Error	Error	-4.203	556	10237	614	9440	600069	3732654	0.382	5.863	0	0	0
1	11	15	"A89"	"A89"	16315	22005	100	2023	2101	738	35	1352	1352	1461	1210	82	24	2	0	14648	13770	7451	54	2438	2438	2658	1482	55	81	75	0	0.000	0.000	0.000	0.000	0.000	0.000	0.000	0.000	0.000	0.000	0.000	0.000	0.000	0.000	0.055	0.066	0.072	0.080	3.530	0.092	0.145	316	2384	100	671	12210	12881	749	11332	12081	Error	Error	-4.186	671	12210	749	11332	663940	4351298	0.529	7.498	0	0	0
1	12	15	"A89"	"A89"	16615	22005	100	1960	2130	944	44	1370	1370	1502	1235	82	21	4	0	12977	12740	6142	48	2477	2477	2694	1571	58	85	79	0	0.000	0.000	0.000	0.000	0.000	0.000	0.000	0.000	0.000	0.000	0.000	0.000	0.000	0.000	0.056	0.074	0.074	0.075	3.216	0.100	0.164	316	2384	100	590	10500	11090	760	10263	11023	Error	Error	-4.154	590	10500	760	10263	673190	4025913	0.509	6.395	0	0	0
1	13	15	"A90"	"A90"	16915	22000	100	2160	2260	913	40	1605	1605	1747	1466	83	15	0	0	10800	10973	5434	49	2640	2640	2812	1405	49	84	79	0	0.000	0.000	0.000	0.000	0.000	0.000	0.000	0.000	0.000	0.000	0.000	0.000	0.000	0.000	0.068	0.079	0.091	0.094	3.378	0.100	0.250	316	2384	100	555	8160	8715	655	8333	8988	Error	Error	-3.878	555	8160	655	8333	714064	3467352	0.350	5.809	0	0	0
1	14	15	"A90"	"A90"	17215	22000	100	2217	2312	1066	46	1626	1626	1786	967	54	31	5	0	11745	10764	5791	53	2739	2739	2976	1315	44	74	72	0	0.000	0.000	0.000	0.000	0.000	0.000	0.000	0.000	0.000	0.000	0.000	0.000	0.000	0.000	0.066	0.085	0.098	0.115	3.791	0.102	0.189	316	2384	100	591	9006	9597	686	8025	8711	Error	Error	-3.930	591	9006	686	8025	730627	3401543	0.544	5.922	0	0	0
1	15	15	"A90"	"A90"	17515	22000	100	2054	2189	1055	48	1443	1443	1586	1366	86	19	1	0	12589	11284	6087	53	2619	2619	2802	1172	41	78	71	0	0.000	0.000	0.000	0.000	0.000	0.000	0.000	0.000	0.000	0.000	0.000	0.000	0.000	0.000	0.061	0.086	0.094	0.112	3.459	0.088	0.174	316	2384	100	611	9970	10581	746	8665	9411	Error	Error	-4.028	611	9970	746	8665	691769	3565774	0.441	7.237	0	0	0
1	16	15	"A91"	"A91"	17815	22000	100	2090	2269	1038	45	1434	1434	1551	942	60	36	8	0	10463	10554	4825	45	2646	2646	2769	1387	50	88	82	0	0.000	0.000	0.000	0.000	0.000	0.000	0.000	0.000	0.000	0.000	0.000	0.000	0.000	0.000	0.084	0.106	0.108	0.105	3.157	0.116	0.250	316	2384	100	656	7817	8473	835	7908	8743	Error	Error	-3.575	656	7817	835	7908	717086	3335128	0.762	5.613	0	0	0
1	17	15	"A91"	"A91"	18115	22000	100	1922	2029	886	43	1509	1509	1601	1103	68	22	1	0	9170	9381	5298	56	2697	2697	2858	1446	50	72	66	0	0.000	0.000	0.000	0.000	0.000	0.000	0.000	0.000	0.000	0.000	0.000	0.000	0.000	0.000	0.064	0.078	0.102	0.110	4.449	0.136	0.161	316	2384	100	413	6473	6886	520	6684	7204	Error	Error	-3.970	413	6473	520	6684	641093	2964430	0.388	4.511	0	0	0
1	18	15	"A91"	"A91"	18415	22000	100	2133	2356	1845	78	1566	1566	1663	1156	69	25	4	0	10803	10108	5668	56	2850	2850	3021	1421	47	70	67	0	0.000	0.000	0.000	0.000	0.000	0.000	0.000	0.000	0.000	0.000	0.000	0.000	0.000	0.000	0.071	0.109	0.110	0.139	4.656	0.136	0.229	316	2384	100	567	7953	8520	790	7258	8048	Error	Error	-3.810	567	7953	790	7258	744594	3194038	0.599	4.987	0	0	0
1	1	16	"A92"	"A92"	13325	22310	100	1804	1812	612	33	1266	1266	1316	593	45	46	13	0	11107	10390	5359	51	2162	2162	2256	804	35	84	79	0	0.000	0.000	0.000	0.000	0.000	0.000	0.000	0.000	0.000	0.000	0.000	0.000	0.000	0.000	0.060	0.066	0.079	0.084	3.348	0.064	0.174	316	2384	100	538	8945	9483	546	8228	8774	Error	Error	-4.055	538	8945	546	8228	572676	3283299	0.836	10.117	0	0	0
1	2	16	"A92"	"A92"	13625	22310	100	1758	1842	638	34	1195	1195	1261	563	44	49	22	0	13341	11829	6331	53	2159	2159	2354	1376	58	79	74	0	0.000	0.000	0.000	0.000	0.000	0.000	0.000	0.000	0.000	0.000	0.000	0.000	0.000	0.000	0.050	0.067	0.075	0.073	3.063	0.059	0.257	316	2384	100	563	11182	11745	647	9670	10317	Error	Error	-4.312	563	11182	647	9670	581928	3737943	1.032	6.886	0	0	0
1	3	16	"A92"	"A92"	13925	22310	100	1782	1854	750	40	1212	1212	1320	1058	80	23	1	0	13510	12133	7064	58	2190	2190	2396	1254	52	77	71	0	0.000	0.000	0.000	0.000	0.000	0.000	0.000	0.000	0.000	0.000	0.000	0.000	0.000	0.000	0.050	0.065	0.070	0.080	3.537	0.064	0.168	316	2384	100	570	11320	11890	642	9943	10585	Error	Error	-4.312	570	11320	642	9943	585722	3833976	0.505	7.765	0	0	0
1	4	16	"A93"	"A93"	14225	22310	100	1814	1892	827	43	1181	1181	1290	1221	94	21	1	0	10859	12012	7821	65	2209	2209	2396	1415	59	79	73	0	0.000	0.000	0.000	0.000	0.000	0.000	0.000	0.000	0.000	0.000	0.000	0.000	0.000	0.000	0.073	0.073	0.082	0.097	3.113	0.084	0.133	316	2384	100	633	8650	9283	711	9803	10514	Error	Error	-3.772	633	8650	711	9803	597781	3795635	0.493	6.796	0	0	0
1	5	16	"A93"	"A93"	14525	22310	100	1807	1904	1062	55	1170	1170	1263	822	65	39	8	0	10307	11130	8360	75	2209	2209	2485	1631	65	62	59	0	0.000	0.000	0.000	0.000	0.000	0.000	0.000	0.000	0.000	0.000	0.000	0.000	0.000	0.000	0.079	0.082	0.090	0.126	3.985	0.060	0.141	316	2384	100	637	8098	8735	734	8921	9655	Error	Error	-3.668	637	8098	734	8921	601605	3517140	0.780	5.300	0	0	0
1	6	16	"A93"	"A93"	14825	22310	100	1809	1946	1317	67	1197	1197	1308	1169	89	27	1	0	11723	11310	7420	65	2234	2234	2506	1561	62	67	64	0	0.000	0.000	0.000	0.000	0.000	0.000	0.000	0.000	0.000	0.000	0.000	0.000	0.000	0.000	0.064	0.083	0.083	0.109	4.313	0.080	0.107	316	2384	100	612	9489	10101	749	9076	9825	Error	Error	-3.955	612	9489	749	9076	615045	3574042	0.546	5.640	0	0	0
1	7	16	"A94"	"A94"	15125	22305	100	2114	2106	818	38	1213	1213	1295	939	72	47	11	0	15980	15449	9335	60	2268	2268	2404	1333	55	86	76	0	0.000	0.000	0.000	0.000	0.000	0.000	0.000	0.000	0.000	0.000	0.000	0.000	0.000	0.000	0.066	0.068	0.075	0.078	2.390	0.074	0.215	316	2384	100	901	13712	14613	893	13181	14074	Error	Error	-3.928	901	13712	893	13181	665364	4881874	0.864	9.786	0	0	0
1	8	16	"A94"	"A94"	15425	22305	100	2020	2084	972	46	1234	1234	1356	1109	81	36	5	0	18909	15793	9913	62	2303	2303	2520	1418	56	76	69	0	0.000	0.000	0.000	0.000	0.000	0.000	0.000	0.000	0.000	0.000	0.000	0.000	0.000	0.000	0.047	0.063	0.067	0.084	3.484	0.074	0.155	316	2384	100	786	16606	17392	850	13490	14340	Error	Error	-4.401	786	16606	850	13490	658432	4990736	0.656	9.360	0	0	0
1	9	16	"A94"	"A94"	15725	22305	100	2250	2306	1032	44	1261	1261	1396	1446	103	29	2	0	21171	17522	9632	54	2332	2332	2530	1366	53	84	76	0	0.000	0.000	0.000	0.000	0.000	0.000	0.000	0.000	0.000	0.000	0.000	0.000	0.000	0.000	0.052	0.069	0.075	0.080	2.844	0.076	0.175	316	2384	100	989	18839	19828	1045	15190	16235	Error	Error	-4.252	989	18839	1045	15190	728744	5537096	0.629	10.975	0	0	0
1	10	16	"A95"	"A95"	16020	22305	100	2116	2207	1022	46	1296	1296	1428	1387	97	24	3	0	17383	14727	7786	52	2383	2383	2674	2070	77	77	74	0	0.000	0.000	0.000	0.000	0.000	0.000	0.000	0.000	0.000	0.000	0.000	0.000	0.000	0.000	0.055	0.074	0.073	0.086	3.091	0.090	0.148	316	2384	100	820	15000	15820	911	12344	13255	Error	Error	-4.193	820	15000	911	12344	697295	4653790	0.562	5.823	0	0	0
1	11	16	"A95"	"A95"	16320	22305	100	2092	2241	1085	48	1336	1336	1475	1190	80	30	5	0	17868	15048	8502	56	2429	2429	2804	2156	76	74	71	0	0.000	0.000	0.000	0.000	0.000	0.000	0.000	0.000	0.000	0.000	0.000	0.000	0.000	0.000	0.049	0.072	0.080	0.084	3.298	0.072	0.269	316	2384	100	756	15439	16195	905	12619	13524	Error	Error	-4.352	756	15439	905	12619	708024	4755014	0.644	5.679	0	0	0
1	12	16	"A95"	"A95"	16620	22305	100	2408	2521	2215	87	1400	1400	1539	1431	92	27	3	0	19102	16226	8626	53	2504	2504	2907	2312	79	77	73	0	0.000	0.000	0.000	0.000	0.000	0.000	0.000	0.000	0.000	0.000	0.000	0.000	0.000	0.000	0.061	0.082	0.072	0.080	2.924	0.088	0.150	316	2384	100	1008	16598	17606	1121	13722	14843	Error	Error	-4.041	1008	16598	1121	13722	796672	5127402	0.686	5.761	0	0	0
1	13	16	"A96"	"A96"	16920	22300	100	2126	2226	1145	51	1401	1401	1513	1025	67	34	5	0	13465	12488	5542	44	2541	2541	2653	1019	38	88	83	0	0.000	0.000	0.000	0.000	0.000	0.000	0.000	0.000	0.000	0.000	0.000	0.000	0.000	0.000	0.066	0.083	0.082	0.081	2.839	0.098	0.198	316	2384	100	725	10924	11649	825	9947	10772	Error	Error	-3.913	725	10924	825	9947	703270	3946194	0.696	9.652	0	0	0
1	14	16	"A96"	"A96"	17220	22300	100	2280	2392	1469	61	1433	1433	1553	1409	90	26	2	0	16685	14950	6284	42	2575	2575	2774	1611	58	84	82	0	0.000	0.000	0.000	0.000	0.000	0.000	0.000	0.000	0.000	0.000	0.000	0.000	0.000	0.000	0.060	0.077	0.076	0.071	2.957	0.091	0.201	316	2384	100	847	14110	14957	959	12375	13334	Error	Error	-4.058	847	14110	959	12375	755829	4724095	0.595	7.558	0	0	0
1	15	16	"A96"	"A96"	17520	22300	100	2202	2783	3341	120	1422	1422	1532	1087	70	37	10	0	15378	13715	7811	56	2592	2592	2809	1671	59	78	75	0	0.000	0.000	0.000	0.000	0.000	0.000	0.000	0.000	0.000	0.000	0.000	0.000	0.000	0.000	0.061	0.122	0.099	0.101	3.039	0.187	0.364	316	2384	100	780	12786	13566	1361	11123	12484	Error	Error	-4.035	780	12786	1361	11123	879500	4333823	1.151	6.527	0	0	0
1	16	16	"A97"	"A97"	17820	22300	100	2087	2214	1292	58	1496	1496	1734	2341	135	3	0	0	12559	11556	5881	50	2691	2691	3104	2922	94	75	68	0	0.000	0.000	0.000	0.000	0.000	0.000	0.000	0.000	0.000	0.000	0.000	0.000	0.000	0.000	0.060	0.081	0.089	0.097	3.757	0.337	0.335	316	2384	100	591	9868	10459	718	8865	9583	Error	Error	-4.062	591	9868	718	8865	699759	3651665	0.205	2.893	0	0	0
1	17	16	"A97"	"A97"	18120	22300	100	2080	2163	861	39	1524	1524	1613	927	57	32	6	0	14190	11785	6675	56	2742	2742	2986	1463	48	72	67	0	0.000	0.000	0.000	0.000	0.000	0.000	0.000	0.000	0.000	0.000	0.000	0.000	0.000	0.000	0.049	0.071	0.084	0.098	4.246	0.103	0.201	316	2384	100	556	11448	12004	639	9043	9682	Error	Error	-4.364	556	11448	639	9043	683397	3723962	0.593	6.014	0	0	0
1	18	16	"A97"	"A97"	18420	22300	100	2273	2399	987	41	1610	1610	1730	1153	66	31	6	0	13435	12001	6641	55	2906	2906	3140	1491	47	73	69	0	0.000	0.000	0.000	0.000	0.000	0.000	0.000	0.000	0.000	0.000	0.000	0.000	0.000	0.000	0.063	0.087	0.096	0.114	3.992	0.101	0.171	316	2384	100	663	10529	11192	789	9095	9884	Error	Error	-3.989	663	10529	789	9095	757935	3792200	0.580	5.943	0	0	0
1	1	17	"A98"	"A98"	13330	22610	100	1412	1509	857	56	1317	1317	1375	664	48	17	2	0	3196	3585	1365	38	2195	2195	2273	1009	44	49	28	0	0.000	0.000	0.000	0.000	0.000	0.000	0.000	0.000	0.000	0.000	0.000	0.000	0.000	0.000	0.095	0.138	0.393	0.336	4.973	0.426	0.152	316	2384	100	95	1001	1096	192	1390	1582	Error	Error	-3.397	95	1001	192	1390	476705	1132933	0.202	1.300	0	0	0
1	2	17	"A98"	"A98"	13630	22610	100	1427	1505	528	35	1273	1273	1376	1289	93	2	0	0	3866	4290	2041	47	2191	2191	2248	771	34	72	52	0	0.000	0.000	0.000	0.000	0.000	0.000	0.000	0.000	0.000	0.000	0.000	0.000	0.000	0.000	0.092	0.111	0.244	0.268	4.755	3.353	0.004	316	2384	100	154	1675	1829	232	2099	2331	Error	Error	-3.443	154	1675	232	2099	475568	1355658	0.100	2.649	0	0	0
1	3	17	"A98"	"A98"	13930	22610	100	1377	1461	530	36	1242	1242	1315	711	54	17	2	0	3582	4284	2786	65	2188	2188	2268	831	36	66	43	0	0.000	0.000	0.000	0.000	0.000	0.000	0.000	0.000	0.000	0.000	0.000	0.000	0.000	0.000	0.097	0.104	0.234	0.246	5.064	0.086	0.047	316	2384	100	135	1394	1529	219	2096	2315	Error	Error	-3.368	135	1394	219	2096	461820	1353833	0.205	2.426	0	0	0
1	4	17	"A99"	"A99"	14230	22610	100	1597	1650	583	35	1222	1222	1326	1046	78	14	0	0	6242	7208	3639	50	2205	2205	2276	880	38	83	75	0	0.000	0.000	0.000	0.000	0.000	0.000	0.000	0.000	0.000	0.000	0.000	0.000	0.000	0.000	0.093	0.086	0.114	0.125	3.659	0.173	0.169	316	2384	100	375	4037	4412	428	5003	5431	Error	Error	-3.428	375	4037	428	5003	521516	2277807	0.310	5.605	0	0	0
1	5	17	"A99"	"A99"	14530	22610	100	1546	1829	2682	146	1233	1233	1302	726	55	28	6	0	6294	7236	4903	67	2232	2232	2285	596	26	81	72	0	0.000	0.000	0.000	0.000	0.000	0.000	0.000	0.000	0.000	0.000	0.000	0.000	0.000	0.000	0.077	0.119	0.117	0.134	4.689	0.287	0.339	316	2384	100	313	4062	4375	596	5004	5600	Error	Error	-3.698	313	4062	596	5004	578098	2286527	0.726	8.307	0	0	0
1	6	17	"A99"	"A99"	14830	22610	100	1558	1696	1403	82	1238	1238	1321	1021	77	13	1	0	8179	7715	4387	56	2238	2238	2346	1114	47	73	67	0	0.000	0.000	0.000	0.000	0.000	0.000	0.000	0.000	0.000	0.000	0.000	0.000	0.000	0.000	0.054	0.084	0.104	0.108	4.440	0.137	0.175	316	2384	100	320	5941	6261	458	5477	5935	Error	Error	-4.215	320	5941	458	5477	536062	2437883	0.367	4.820	0	0	0
1	7	17	"A100"	"A100"	15130	22610	100	1876	2030	1384	68	1228	1228	1314	975	74	33	4	0	10150	10659	5693	53	2270	2270	2364	990	41	89	81	0	0.000	0.000	0.000	0.000	0.000	0.000	0.000	0.000	0.000	0.000	0.000	0.000	0.000	0.000	0.082	0.096	0.098	0.099	3.095	0.104	0.186	316	2384	100	648	7880	8528	802	8389	9191	Error	Error	-3.604	648	7880	802	8389	641477	3368097	0.734	8.379	0	0	0
1	8	17	"A100"	"A100"	15430	22605	100	1929	2144	3209	149	1265	1265	1354	918	67	37	8	0	12092	11431	7373	64	2302	2302	2461	1289	52	76	68	0	0.000	0.000	0.000	0.000	0.000	0.000	0.000	0.000	0.000	0.000	0.000	0.000	0.000	0.000	0.068	0.096	0.097	0.104	3.614	0.144	0.191	316	2384	100	664	9790	10454	879	9129	10008	Error	Error	-3.882	664	9790	879	9129	677527	3612149	0.861	6.959	0	0	0
1	9	17	"A100"	"A100"	15730	22605	100	1986	2092	1146	54	1243	1243	1356	880	64	41	12	0	14035	12253	6715	54	2344	2344	2461	1032	41	81	77	0	0.000	0.000	0.000	0.000	0.000	0.000	0.000	0.000	0.000	0.000	0.000	0.000	0.000	0.000	0.064	0.086	0.090	0.099	2.859	0.088	0.214	316	2384	100	743	11691	12434	849	9909	10758	Error	Error	-3.976	743	11691	849	9909	661068	3871854	0.836	9.488	0	0	0
1	10	17	"A101"	"A101"	16025	22605	100	1652	1774	693	39	1298	1298	1432	1542	107	8	0	0	5977	9231	7374	79	2380	2380	2512	1746	69	65	50	0	0.000	0.000	0.000	0.000	0.000	0.000	0.000	0.000	0.000	0.000	0.000	0.000	0.000	0.000	0.098	0.069	0.101	0.119	3.628	0.135	0.123	316	2384	100	354	3597	3951	476	6851	7327	Error	Error	-3.345	354	3597	476	6851	560600	2917033	0.222	3.848	0	0	0
1	11	17	"A101"	"A101"	16325	22605	100	1700	1824	795	43	1305	1305	1404	970	69	24	4	0	6437	9751	7355	75	2413	2413	2504	929	37	78	65	0	0.000	0.000	0.000	0.000	0.000	0.000	0.000	0.000	0.000	0.000	0.000	0.000	0.000	0.000	0.098	0.071	0.091	0.115	3.578	0.071	0.201	316	2384	100	395	4024	4419	519	7338	7857	Error	Error	-3.349	395	4024	519	7338	576310	3081257	0.433	7.801	0	0	0
1	12	17	"A101"	"A101"	16625	22605	100	1724	2001	1382	69	1374	1374	1497	1199	80	15	4	0	7324	9777	6715	68	2476	2476	2606	1194	45	79	70	0	0.000	0.000	0.000	0.000	0.000	0.000	0.000	0.000	0.000	0.000	0.000	0.000	0.000	0.000	0.072	0.086	0.091	0.093	3.711	0.131	0.134	316	2384	100	350	4848	5198	627	7301	7928	Error	Error	-3.792	350	4848	627	7301	632421	3089425	0.420	6.006	0	0	0
1	13	17	"A102"	"A102"	16925	22605	100	1707	2045	1799	87	1362	1362	1480	1205	81	19	4	0	7257	10096	7076	70	2491	2491	2594	1013	39	85	74	0	0.000	0.000	0.000	0.000	0.000	0.000	0.000	0.000	0.000	0.000	0.000	0.000	0.000	0.000	0.072	0.090	0.085	0.097	3.501	0.121	0.248	316	2384	100	345	4766	5111	683	7605	8288	Error	Error	-3.788	345	4766	683	7605	646211	3190400	0.469	7.406	0	0	0
1	14	17	"A102"	"A102"	17225	22600	100	1732	1896	780	41	1363	1363	1488	1449	97	12	1	0	7704	10917	7380	67	2516	2516	2607	1018	39	94	79	0	0.000	0.000	0.000	0.000	0.000	0.000	0.000	0.000	0.000	0.000	0.000	0.000	0.000	0.000	0.071	0.063	0.077	0.077	3.307	0.101	0.128	316	2384	100	369	5188	5557	533	8401	8934	Error	Error	-3.813	369	5188	533	8401	599194	3449770	0.282	8.163	0	0	0
1	15	17	"A102"	"A102"	17525	22600	100	1758	1971	1682	85	1400	1400	1537	1182	76	15	1	0	6588	9461	6720	71	2593	2593	2705	1122	41	80	62	0	0.000	0.000	0.000	0.000	0.000	0.000	0.000	0.000	0.000	0.000	0.000	0.000	0.000	0.000	0.090	0.083	0.095	0.105	3.432	0.109	0.131	316	2384	100	358	3995	4353	571	6868	7439	Error	Error	-3.480	358	3995	571	6868	622831	2989734	0.367	6.021	0	0	0
1	16	17	"A103"	"A103"	17825	22600	100	1951	2087	932	44	1454	1454	1618	1761	108	6	0	0	11848	10353	5170	49	2635	2635	2754	1413	51	81	71	0	0.000	0.000	0.000	0.000	0.000	0.000	0.000	0.000	0.000	0.000	0.000	0.000	0.000	0.000	0.054	0.082	0.094	0.097	3.240	0.102	0.198	316	2384	100	497	9213	9710	633	7718	8351	Error	Error	-4.212	497	9213	633	7718	659524	3271571	0.266	5.378	0	0	0
1	17	17	"A103"	"A103"	18125	22600	100	1890	2094	1503	71	1521	1521	1645	1135	68	15	2	0	9886	9532	5133	53	2741	2741	2871	1454	50	76	64	0	0.000	0.000	0.000	0.000	0.000	0.000	0.000	0.000	0.000	0.000	0.000	0.000	0.000	0.000	0.052	0.084	0.089	0.103	4.007	0.097	0.110	316	2384	100	369	7145	7514	573	6791	7364	Error	Error	-4.275	369	7145	573	6791	661629	3012090	0.396	4.581	0	0	0
1	18	17	"A103"	"A103"	18425	22600	100	2090	2191	829	37	1607	1607	1700	1085	63	22	4	0	8817	9748	5257	53	2897	2897	2980	826	27	86	75	0	0.000	0.000	0.000	0.000	0.000	0.000	0.000	0.000	0.000	0.000	0.000	0.000	0.000	0.000	0.082	0.085	0.106	0.117	3.375	0.118	0.132	316	2384	100	483	5920	6403	584	6851	7435	Error	Error	-3.616	483	5920	584	6851	692343	3080523	0.453	8.194	0	0	0
1	1	18	"A104"	"A104"	13335	22915	100	1741	1800	748	41	1370	1370	1433	700	48	26	7	0	8068	8417	4663	55	2227	2227	2321	748	32	81	73	0	0.000	0.000	0.000	0.000	0.000	0.000	0.000	0.000	0.000	0.000	0.000	0.000	0.000	0.000	0.064	0.069	0.095	0.099	3.525	0.072	0.149	316	2384	100	371	5841	6212	430	6190	6620	Error	Error	-3.977	371	5841	430	6190	568906	2659700	0.524	8.150	0	0	0
1	2	18	"A104"	"A104"	13635	22910	100	1811	1864	665	35	1339	1339	1390	536	38	47	20	0	10060	9981	5511	55	2220	2220	2288	596	26	87	79	0	0.000	0.000	0.000	0.000	0.000	0.000	0.000	0.000	0.000	0.000	0.000	0.000	0.000	0.000	0.060	0.068	0.091	0.097	4.388	0.064	0.221	316	2384	100	472	7840	8312	525	7761	8286	Error	Error	-4.054	472	7840	525	7761	589085	3154089	0.884	12.908	0	0	0
1	3	18	"A104"	"A104"	13935	22910	100	1762	1851	986	53	1262	1262	1322	568	42	45	20	0	8323	9562	6109	63	2219	2219	2313	1144	49	73	67	0	0.000	0.000	0.000	0.000	0.000	0.000	0.000	0.000	0.000	0.000	0.000	0.000	0.000	0.000	0.082	0.080	0.095	0.117	4.302	0.085	0.230	316	2384	100	500	6104	6604	589	7343	7932	Error	Error	-3.610	500	6104	589	7343	584771	3021576	0.931	6.337	0	0	0
1	4	18	"A105"	"A105"	14235	22910	100	1848	1965	836	42	1292	1292	1375	795	57	37	11	0	11652	10918	6039	55	2266	2266	2397	1047	43	78	73	0	0.000	0.000	0.000	0.000	0.000	0.000	0.000	0.000	0.000	0.000	0.000	0.000	0.000	0.000	0.059	0.078	0.088	0.100	3.603	0.085	0.246	316	2384	100	556	9386	9942	673	8652	9325	Error	Error	-4.077	556	9386	673	8652	621000	3450053	0.742	8.138	0	0	0
1	5	18	"A105"	"A105"	14535	22910	100	1858	1912	707	36	1270	1270	1337	571	42	50	22	0	10938	10118	6076	60	2273	2273	2480	1325	53	69	66	0	0.000	0.000	0.000	0.000	0.000	0.000	0.000	0.000	0.000	0.000	0.000	0.000	0.000	0.000	0.068	0.082	0.093	0.116	4.562	0.075	0.288	316	2384	100	588	8665	9253	642	7845	8487	Error	Error	-3.881	588	8665	642	7845	604316	3197276	1.007	5.765	0	0	0
1	6	18	"A105"	"A105"	14835	22910	100	1959	2047	979	47	1287	1287	1396	1084	77	31	3	0	11702	11058	6608	59	2291	2291	2551	1590	62	69	67	0	0.000	0.000	0.000	0.000	0.000	0.000	0.000	0.000	0.000	0.000	0.000	0.000	0.000	0.000	0.071	0.087	0.097	0.111	4.022	0.097	0.208	316	2384	100	672	9411	10083	760	8767	9527	Error	Error	-3.808	672	9411	760	8767	646872	3494464	0.601	5.350	0	0	0
1	7	18	"A106"	"A106"	15135	22910	100	1334	1445	1118	77	1285	1285	1378	862	62	6	0	0	3075	3726	1895	50	2312	2312	2394	955	39	42	23	0	0.000	0.000	0.000	0.000	0.000	0.000	0.000	0.000	0.000	0.000	0.000	0.000	0.000	0.000	0.064	0.113	0.351	0.336	6.262	0.511	0.254	316	2384	100	49	763	812	160	1414	1574	Error	Error	-3.961	49	763	160	1414	456542	1177473	0.078	1.395	0	0	0
1	8	18	"A106"	"A106"	15435	22905	100	1413	1465	483	32	1317	1317	1415	1283	90	2	0	0	3064	3964	2509	63	2326	2326	2403	1165	48	36	16	0	0.000	0.000	0.000	0.000	0.000	0.000	0.000	0.000	0.000	0.000	0.000	0.000	0.000	0.000	0.130	0.090	0.326	0.318	5.226	0.137	0.053	316	2384	100	96	738	834	148	1638	1786	Error	Error	-2.943	96	738	148	1638	462988	1252654	0.039	1.340	0	0	0
1	9	18	"A106"	"A106"	15730	22905	100	1517	1643	1426	86	1432	1432	1537	1370	89	1	0	0	2996	3855	2139	55	2427	2427	2506	1027	40	34	21	0	0.000	0.000	0.000	0.000	0.000	0.000	0.000	0.000	0.000	0.000	0.000	0.000	0.000	0.000	0.149	0.148	0.512	0.458	5.370	0.364	0.067	316	2384	100	85	569	654	211	1428	1639	Error	Error	-2.743	85	569	211	1428	519178	1218082	0.077	1.314	0	0	0
1	10	18	"A107"	"A107"	16030	22905	100	1628	1794	1090	60	1361	1361	1451	862	59	20	3	0	4853	7136	5166	72	2422	2422	2509	872	34	72	59	0	0.000	0.000	0.000	0.000	0.000	0.000	0.000	0.000	0.000	0.000	0.000	0.000	0.000	0.000	0.110	0.092	0.125	0.155	4.581	0.112	0.181	316	2384	100	267	2431	2698	433	4714	5147	Error	Error	-3.187	267	2431	433	4714	566817	2254848	0.398	5.306	0	0	0
1	11	18	"A107"	"A107"	16330	22905	100	1573	1722	1146	66	1350	1350	1482	1542	104	5	0	0	4376	7177	5670	79	2435	2435	2580	1471	57	56	41	0	0.000	0.000	0.000	0.000	0.000	0.000	0.000	0.000	0.000	0.000	0.000	0.000	0.000	0.000	0.115	0.078	0.131	0.195	5.219	0.107	0.198	316	2384	100	223	1941	2164	372	4742	5114	Error	Error	-3.122	223	1941	372	4742	544224	2268010	0.156	3.125	0	0	0
1	12	18	"A107"	"A107"	16630	22905	100	1683	1852	1222	65	1359	1359	1458	976	66	16	4	0	5473	7943	5855	73	2481	2481	2598	1398	53	64	53	0	0.000	0.000	0.000	0.000	0.000	0.000	0.000	0.000	0.000	0.000	0.000	0.000	0.000	0.000	0.108	0.090	0.120	0.155	4.957	0.086	0.126	316	2384	100	324	2992	3316	493	5462	5955	Error	Error	-3.207	324	2992	493	5462	585306	2510054	0.404	3.823	0	0	0
1	13	18	"A108"	"A108"	16930	22905	100	1613	1743	831	47	1351	1351	1508	1709	113	3	0	0	6018	8164	5977	73	2480	2480	2626	1522	57	70	56	0	0.000	0.000	0.000	0.000	0.000	0.000	0.000	0.000	0.000	0.000	0.000	0.000	0.000	0.000	0.074	0.069	0.095	0.111	4.687	0.127	0.151	316	2384	100	262	3538	3800	392	5684	6076	Error	Error	-3.755	262	3538	392	5684	550838	2579963	0.138	3.639	0	0	0
1	14	18	"A108"	"A108"	17230	22905	100	1705	1839	921	50	1370	1370	1490	1350	90	8	0	0	6609	8871	6399	72	2530	2530	2675	1244	46	73	62	0	0.000	0.000	0.000	0.000	0.000	0.000	0.000	0.000	0.000	0.000	0.000	0.000	0.000	0.000	0.082	0.074	0.104	0.126	4.916	0.100	0.141	316	2384	100	335	4079	4414	469	6341	6810	Error	Error	-3.606	335	4079	469	6341	581173	2803185	0.259	4.981	0	0	0
1	15	18	"A108"	"A108"	17530	22900	100	1763	1910	1091	57	1388	1388	1488	941	63	22	2	0	6618	9132	6411	70	2587	2587	2718	1196	44	74	63	0	0.000	0.000	0.000	0.000	0.000	0.000	0.000	0.000	0.000	0.000	0.000	0.000	0.000	0.000	0.093	0.080	0.093	0.115	4.123	0.081	0.198	316	2384	100	375	4031	4406	522	6545	7067	Error	Error	-3.426	375	4031	522	6545	603677	2885788	0.448	5.363	0	0	0
1	16	18	"A109"	"A109"	17830	22900	100	1611	1703	822	48	1451	1451	1614	1647	102	2	0	0	3812	4588	2407	52	2654	2654	2789	1529	54	37	20	0	0.000	0.000	0.000	0.000	0.000	0.000	0.000	0.000	0.000	0.000	0.000	0.000	0.000	0.000	0.138	0.130	0.289	0.324	4.880	0.783	0.414	316	2384	100	160	1158	1318	252	1934	2186	Error	Error	-2.855	160	1158	252	1934	538089	1449723	0.054	1.177	0	0	0
1	17	18	"A109"	"A109"	18130	22900	100	1589	1707	657	38	1531	1531	1654	1092	66	6	1	0	3411	4436	2463	55	2749	2749	2850	1031	36	40	24	0	0.000	0.000	0.000	0.000	0.000	0.000	0.000	0.000	0.000	0.000	0.000	0.000	0.000	0.000	0.088	0.104	0.423	0.389	6.231	0.419	0.277	316	2384	100	58	662	720	176	1687	1863	Error	Error	-3.513	58	662	176	1687	539556	1401637	0.049	1.538	0	0	0
1	18	18	"A109"	"A109"	18430	22900	100	1724	1817	880	48	1621	1621	1754	1545	88	2	0	0	3758	4562	2279	49	2892	2892	3009	1203	39	38	20	0	0.000	0.000	0.000	0.000	0.000	0.000	0.000	0.000	0.000	0.000	0.000	0.000	0.000	0.000	0.119	0.117	0.341	0.405	5.260	0.516	0.209	316	2384	100	103	866	969	196	1670	1866	Error	Error	-3.072	103	866	196	1670	574288	1441505	0.041	1.291	0	0	0
1	1	19	"A110"	"A110"	13340	23215	100	1643	1666	602	36	1408	1408	1470	882	60	13	0	0	4788	6529	4327	66	2236	2236	2283	709	31	74	65	0	0.000	0.000	0.000	0.000	0.000	0.000	0.000	0.000	0.000	0.000	0.000	0.000	0.000	0.000	0.092	0.060	0.110	0.155	5.404	0.074	0.113	316	2384	100	235	2552	2787	258	4293	4551	Error	Error	-3.441	235	2552	258	4293	526418	2063021	0.222	5.989	0	0	0
1	2	19	"A110"	"A110"	13640	23215	100	1594	1686	528	31	1393	1393	1434	472	32	30	10	0	3964	6143	4572	74	2196	2196	2239	739	33	74	55	0	0.000	0.000	0.000	0.000	0.000	0.000	0.000	0.000	0.000	0.000	0.000	0.000	0.000	0.000	0.114	0.074	0.137	0.143	4.016	0.055	0.091	316	2384	100	201	1768	1969	293	3947	4240	Error	Error	-3.137	201	1768	293	3947	532636	1941105	0.534	5.283	0	0	0
1	3	19	"A110"	"A110"	13940	23210	100	1554	1646	629	38	1382	1382	1685	3497	207	0	0	0	4362	6896	5344	77	2266	2266	2595	3643	140	39	24	0	0.000	0.000	0.000	0.000	0.000	0.000	0.000	0.000	0.000	0.000	0.000	0.000	0.000	0.000	0.082	0.057	0.112	0.143	4.395	0.067	0.143	316	2384	100	172	2096	2268	264	4630	4894	Error	Error	-3.607	172	2096	264	4630	520185	2178996	-0.011	1.181	0	0	0
1	4	19	"A111"	"A111"	14240	23210	100	1643	1749	714	40	1337	1337	1384	533	38	37	15	0	5119	7077	5352	75	2292	2292	2321	378	16	87	78	0	0.000	0.000	0.000	0.000	0.000	0.000	0.000	0.000	0.000	0.000	0.000	0.000	0.000	0.000	0.108	0.086	0.133	0.141	4.710	0.073	0.178	316	2384	100	306	2827	3133	412	4785	5197	Error	Error	-3.208	306	2827	412	4785	552802	2236412	0.685	12.582	0	0	0
1	5	19	"A111"	"A111"	14540	23210	100	1576	1676	627	37	1297	1297	1372	747	54	23	6	0	5170	7651	5771	75	2281	2281	2353	661	28	81	67	0	0.000	0.000	0.000	0.000	0.000	0.000	0.000	0.000	0.000	0.000	0.000	0.000	0.000	0.000	0.097	0.071	0.109	0.123	4.191	0.083	0.142	316	2384	100	279	2889	3168	379	5370	5749	Error	Error	-3.372	279	2889	379	5370	529467	2417728	0.407	8.015	0	0	0
1	6	19	"A111"	"A111"	14840	23210	100	1526	1614	868	53	1319	1319	1392	765	54	18	2	0	5092	6918	4488	64	2318	2318	2382	800	33	81	68	0	0.000	0.000	0.000	0.000	0.000	0.000	0.000	0.000	0.000	0.000	0.000	0.000	0.000	0.000	0.075	0.064	0.108	0.124	3.982	0.098	0.127	316	2384	100	207	2774	2981	295	4600	4895	Error	Error	-3.744	207	2774	295	4600	510091	2185984	0.290	5.670	0	0	0
1	7	19	"A112"	"A112"	15140	23210	100	1679	1783	951	53	1321	1321	1410	1092	77	12	1	0	6598	7972	4809	60	2338	2338	2431	1025	42	76	67	0	0.000	0.000	0.000	0.000	0.000	0.000	0.000	0.000	0.000	0.000	0.000	0.000	0.000	0.000	0.084	0.082	0.106	0.112	4.244	0.115	0.179	316	2384	100	358	4260	4618	462	5634	6096	Error	Error	-3.573	358	4260	462	5634	563319	2519100	0.342	5.406	0	0	0
1	8	19	"A112"	"A112"	15440	23210	100	1718	1879	935	49	1409	1409	1494	1170	78	15	1	0	6118	8721	5765	66	2412	2412	2510	1155	46	77	62	0	0.000	0.000	0.000	0.000	0.000	0.000	0.000	0.000	0.000	0.000	0.000	0.000	0.000	0.000	0.083	0.074	0.093	0.108	3.882	0.132	0.148	316	2384	100	309	3706	4015	470	6309	6779	Error	Error	-3.584	309	3706	470	6309	593874	2755743	0.329	5.377	0	0	0
1	9	19	"A112"	"A112"	15735	23205	100	2296	2321	710	30	1842	1842	1942	1067	54	18	2	0	5723	7390	4521	61	2687	2687	2773	828	29	77	62	0	0.000	0.000	0.000	0.000	0.000	0.000	0.000	0.000	0.000	0.000	0.000	0.000	0.000	0.000	0.150	0.102	0.155	0.192	4.136	0.100	0.140	316	2384	100	454	3036	3490	479	4703	5182	Error	Error	-2.741	454	3036	479	4703	733481	2335272	0.355	5.576	0	0	0
1	10	19	"A113"	"A113"	16035	23205	100	2158	2297	1083	47	1765	1765	1887	988	52	23	3	0	7556	8456	4597	54	2695	2695	2776	991	35	83	68	0	0.000	0.000	0.000	0.000	0.000	0.000	0.000	0.000	0.000	0.000	0.000	0.000	0.000	0.000	0.081	0.092	0.117	0.131	4.101	0.129	0.133	316	2384	100	393	4861	5254	532	5761	6293	Error	Error	-3.629	393	4861	532	5761	725735	2672183	0.415	5.732	0	0	0
1	11	19	"A113"	"A113"	16335	23205	100	1885	1988	1392	70	1400	1400	1486	914	61	25	5	0	8582	10402	6228	59	2489	2489	2588	1161	44	85	74	0	0.000	0.000	0.000	0.000	0.000	0.000	0.000	0.000	0.000	0.000	0.000	0.000	0.000	0.000	0.080	0.074	0.086	0.087	3.865	0.087	0.167	316	2384	100	485	6093	6578	588	7913	8501	Error	Error	-3.651	485	6093	588	7913	628214	3287108	0.549	6.730	0	0	0
1	12	19	"A113"	"A113"	16635	23205	100	1846	2039	955	46	1363	1363	1443	735	50	40	11	0	9728	10633	6132	57	2498	2498	2567	718	27	89	83	0	0.000	0.000	0.000	0.000	0.000	0.000	0.000	0.000	0.000	0.000	0.000	0.000	0.000	0.000	0.067	0.083	0.093	0.097	3.232	0.077	0.169	316	2384	100	483	7230	7713	676	8135	8811	Error	Error	-3.904	483	7230	676	8135	644299	3360002	0.811	11.234	0	0	0
1	13	19	"A114"	"A114"	16935	23205	100	1908	2188	2378	108	1377	1377	1459	885	60	30	8	0	12223	11924	6160	51	2504	2504	2606	933	35	91	81	0	0.000	0.000	0.000	0.000	0.000	0.000	0.000	0.000	0.000	0.000	0.000	0.000	0.000	0.000	0.055	0.086	0.076	0.082	3.553	0.131	0.172	316	2384	100	531	9719	10250	811	9420	10231	Error	Error	-4.194	531	9719	811	9420	691547	3767942	0.824	9.987	0	0	0
1	14	19	"A114"	"A114"	17235	23205	100	2073	2279	1797	78	1381	1381	1553	1465	94	16	1	0	14041	12588	6397	50	2560	2560	2754	1553	56	85	75	0	0.000	0.000	0.000	0.000	0.000	0.000	0.000	0.000	0.000	0.000	0.000	0.000	0.000	0.000	0.060	0.090	0.084	0.087	3.178	0.112	0.189	316	2384	100	692	11481	12173	898	10028	10926	Error	Error	-4.052	692	11481	898	10028	720144	3977827	0.496	6.332	0	0	0
1	15	19	"A114"	"A114"	17535	23205	100	1949	2015	1013	50	1425	1425	1526	906	59	25	4	0	11148	10503	5527	52	2601	2601	2730	1072	39	82	75	0	0.000	0.000	0.000	0.000	0.000	0.000	0.000	0.000	0.000	0.000	0.000	0.000	0.000	0.000	0.061	0.075	0.082	0.092	3.540	0.101	0.131	316	2384	100	524	8547	9071	590	7902	8492	Error	Error	-4.028	524	8547	590	7902	636647	3319015	0.540	7.251	0	0	0
1	16	19	"A115"	"A115"	17835	23200	100	1724	1818	1086	59	1472	1472	1573	980	62	11	1	0	6002	7870	4970	63	2680	2680	2750	886	32	81	69	0	0.000	0.000	0.000	0.000	0.000	0.000	0.000	0.000	0.000	0.000	0.000	0.000	0.000	0.000	0.076	0.067	0.112	0.123	4.889	0.108	0.101	316	2384	100	252	3322	3574	346	5190	5536	Error	Error	-3.721	252	3322	346	5190	574566	2487035	0.250	5.779	0	0	0
1	17	19	"A115"	"A115"	18135	23200	100	1715	1954	1553	79	1556	1556	1682	1288	76	8	1	0	5186	6643	4046	60	2756	2756	2834	1061	37	70	55	0	0.000	0.000	0.000	0.000	0.000	0.000	0.000	0.000	0.000	0.000	0.000	0.000	0.000	0.000	0.065	0.102	0.148	0.159	3.792	0.189	0.160	316	2384	100	159	2430	2589	398	3887	4285	Error	Error	-3.934	159	2430	398	3887	617563	2099308	0.211	3.590	0	0	0
1	18	19	"A115"	"A115"	18435	23200	100	1859	2027	1816	89	1627	1627	1773	1150	64	10	1	0	5088	6673	4227	63	2931	2931	3030	976	32	68	53	0	0.000	0.000	0.000	0.000	0.000	0.000	0.000	0.000	0.000	0.000	0.000	0.000	0.000	0.000	0.108	0.107	0.148	0.172	4.645	0.166	0.119	316	2384	100	232	2157	2389	400	3742	4142	Error	Error	-3.217	232	2157	400	3742	640492	2108557	0.221	3.733	0	0	0
1	1	20	"A116"	"A116"	13345	23515	100	2504	2792	1384	49	1540	1540	1610	603	37	60	41	0	10426	9624	4897	50	2387	2387	2487	762	30	81	75	0	0.000	0.000	0.000	0.000	0.000	0.000	0.000	0.000	0.000	0.000	0.000	0.000	0.000	0.000	0.120	0.173	0.166	0.182	3.607	0.173	0.373	316	2384	100	964	8039	9003	1252	7237	8489	Error	Error	-3.060	964	8039	1252	7237	882188	3041129	1.960	9.366	0	0	0
1	2	20	"A116"	"A116"	13645	23515	100	2369	2580	1073	41	1520	1520	1576	672	42	59	35	0	10153	9105	3872	42	2312	2312	2471	1180	47	81	77	0	0.000	0.000	0.000	0.000	0.000	0.000	0.000	0.000	0.000	0.000	0.000	0.000	0.000	0.000	0.108	0.156	0.173	0.161	2.733	0.163	0.432	316	2384	100	849	7841	8690	1060	6793	7853	Error	Error	-3.207	849	7841	1060	6793	815286	2877078	1.494	5.622	0	0	0
1	3	20	"A116"	"A116"	13945	23515	100	2790	3033	1533	50	1472	1472	1540	777	50	60	44	0	12416	10355	5220	50	2361	2361	2544	1238	48	77	72	0	0.000	0.000	0.000	0.000	0.000	0.000	0.000	0.000	0.000	0.000	0.000	0.000	0.000	0.000	0.131	0.195	0.196	0.206	3.045	0.203	0.586	316	2384	100	1318	10055	11373	1561	7994	9555	Error	Error	-2.931	1318	10055	1561	7994	958522	3272065	1.921	6.309	0	0	0
1	4	20	"A117"	"A117"	14245	23510	100	1473	1519	458	30	1393	1393	1485	795	53	6	0	0	3106	3690	1667	45	2355	2355	2435	936	38	40	21	0	0.000	0.000	0.000	0.000	0.000	0.000	0.000	0.000	0.000	0.000	0.000	0.000	0.000	0.000	0.107	0.094	0.343	0.365	4.853	0.215	0.092	316	2384	100	80	751	831	126	1335	1461	Error	Error	-3.231	80	751	126	1335	479873	1166117	0.043	1.341	0	0	0
1	5	20	"A117"	"A117"	14545	23510	100	1423	1511	798	52	1373	1373	1452	781	53	9	0	0	2996	3626	1683	46	2366	2366	2424	809	33	43	22	0	0.000	0.000	0.000	0.000	0.000	0.000	0.000	0.000	0.000	0.000	0.000	0.000	0.000	0.000	0.079	0.110	0.409	0.360	5.550	0.145	0.034	316	2384	100	50	630	680	138	1260	1398	Error	Error	-3.655	50	630	138	1260	477484	1145956	0.076	1.486	0	0	0
1	6	20	"A117"	"A117"	14845	23510	100	1427	1475	525	35	1407	1407	1507	1198	79	2	0	0	3158	3934	3259	82	2386	2386	2490	1496	60	26	16	0	0.000	0.000	0.000	0.000	0.000	0.000	0.000	0.000	0.000	0.000	0.000	0.000	0.000	0.000	0.026	0.044	0.403	0.354	4.735	0.422	0.188	316	2384	100	20	772	792	68	1548	1616	Error	Error	-5.271	20	772	68	1548	466136	1243249	-0.027	0.965	0	0	0
1	7	20	"A118"	"A118"	15145	23510	100	1580	1672	736	44	1392	1392	1455	668	45	23	4	0	4294	5961	4308	72	2429	2429	2498	835	33	67	53	0	0.000	0.000	0.000	0.000	0.000	0.000	0.000	0.000	0.000	0.000	0.000	0.000	0.000	0.000	0.101	0.079	0.178	0.190	4.935	0.080	0.093	316	2384	100	188	1865	2053	280	3532	3812	Error	Error	-3.310	188	1865	280	3532	528283	1883555	0.325	4.147	0	0	0
1	8	20	"A118"	"A118"	15445	23510	100	1749	1854	713	38	1469	1469	1552	801	51	22	3	0	5274	7492	5218	69	2519	2519	2621	1012	38	72	57	0	0.000	0.000	0.000	0.000	0.000	0.000	0.000	0.000	0.000	0.000	0.000	0.000	0.000	0.000	0.102	0.077	0.116	0.149	3.756	0.077	0.123	316	2384	100	280	2755	3035	385	4973	5358	Error	Error	-3.299	280	2755	385	4973	585852	2367347	0.377	4.813	0	0	0
1	9	20	"A118"	"A118"	15740	23510	100	1848	1916	630	32	1612	1612	1700	1110	65	10	0	0	5408	7020	4659	66	2630	2630	2729	932	34	73	57	0	0.000	0.000	0.000	0.000	0.000	0.000	0.000	0.000	0.000	0.000	0.000	0.000	0.000	0.000	0.085	0.069	0.128	0.137	4.117	0.168	0.108	316	2384	100	236	2778	3014	304	4390	4694	Error	Error	-3.557	236	2778	304	4390	605448	2218184	0.195	4.604	0	0	0
1	10	20	"A119"	"A119"	16040	23505	100	1900	2004	1272	63	1716	1716	1816	950	52	11	0	0	5224	6652	4228	63	2699	2699	2760	700	25	78	68	0	0.000	0.000	0.000	0.000	0.000	0.000	0.000	0.000	0.000	0.000	0.000	0.000	0.000	0.000	0.073	0.073	0.121	0.152	5.581	0.142	0.078	316	2384	100	184	2525	2709	288	3953	4241	Error	Error	-3.779	184	2525	288	3953	633220	2101984	0.198	5.560	0	0	0
1	11	20	"A119"	"A119"	16340	23505	100	1681	1815	1181	65	1463	1463	1554	1035	66	11	2	0	5870	7450	4320	57	2586	2586	2680	917	34	75	64	0	0.000	0.000	0.000	0.000	0.000	0.000	0.000	0.000	0.000	0.000	0.000	0.000	0.000	0.000	0.066	0.072	0.116	0.120	4.360	0.113	0.109	316	2384	100	218	3284	3502	352	4864	5216	Error	Error	-3.913	218	3284	352	4864	573624	2354091	0.252	5.202	0	0	0
1	12	20	"A119"	"A119"	16640	23505	100	1785	2035	2939	144	1432	1432	1550	1651	106	5	0	0	6487	8167	5113	62	2574	2574	2704	1759	65	63	51	0	0.000	0.000	0.000	0.000	0.000	0.000	0.000	0.000	0.000	0.000	0.000	0.000	0.000	0.000	0.090	0.108	0.107	0.134	4.589	0.442	0.287	316	2384	100	353	3913	4266	603	5593	6196	Error	Error	-3.471	353	3913	603	5593	642986	2580775	0.294	3.106	0	0	0
1	13	20	"A120"	"A120"	16940	23505	100	1449	1584	968	61	1419	1419	1539	1153	74	4	0	0	3602	4616	2677	57	2595	2595	2698	1007	37	49	31	0	0.000	0.000	0.000	0.000	0.000	0.000	0.000	0.000	0.000	0.000	0.000	0.000	0.000	0.000	0.030	0.082	0.310	0.288	5.097	0.567	0.243	316	2384	100	30	1007	1037	165	2021	2186	Error	Error	-5.069	30	1007	165	2021	500426	1458576	0.039	1.905	0	0	0
1	14	20	"A120"	"A120"	17240	23505	100	1524	1650	1153	69	1428	1428	1569	1314	83	4	0	0	3771	4831	2677	55	2611	2611	2745	1302	47	45	24	0	0.000	0.000	0.000	0.000	0.000	0.000	0.000	0.000	0.000	0.000	0.000	0.000	0.000	0.000	0.083	0.100	0.251	0.250	4.033	0.328	0.131	316	2384	100	96	1160	1256	222	2220	2442	Error	Error	-3.595	96	1160	222	2220	521270	1526654	0.062	1.602	0	0	0
1	15	20	"A120"	"A120"	17540	23505	100	1510	1642	1049	63	1480	1480	1597	1107	69	6	1	0	3474	4463	2650	59	2705	2705	2817	1105	39	39	22	0	0.000	0.000	0.000	0.000	0.000	0.000	0.000	0.000	0.000	0.000	0.000	0.000	0.000	0.000	0.039	0.092	0.312	0.373	5.900	0.340	0.274	316	2384	100	30	769	799	162	1758	1920	Error	Error	-4.680	30	769	162	1758	518802	1410261	0.041	1.490	0	0	0
1	16	20	"A121"	"A121"	17840	23500	100	1895	2012	776	38	1573	1573	1698	1193	70	12	1	0	7228	9103	6283	69	2786	2786	2913	1436	49	66	59	0	0.000	0.000	0.000	0.000	0.000	0.000	0.000	0.000	0.000	0.000	0.000	0.000	0.000	0.000	0.072	0.069	0.096	0.120	5.126	0.127	0.213	316	2384	100	322	4442	4764	439	6317	6756	Error	Error	-3.786	322	4442	439	6317	635661	2876528	0.263	4.311	0	0	0
1	17	20	"A121"	"A121"	18140	23500	100	2103	2850	5057	177	1629	1629	1727	973	56	31	9	0	6936	10450	7660	73	2874	2874	3010	1093	36	78	67	0	0.000	0.000	0.000	0.000	0.000	0.000	0.000	0.000	0.000	0.000	0.000	0.000	0.000	0.000	0.117	0.161	0.108	0.131	4.054	0.314	0.241	316	2384	100	474	4062	4536	1221	7576	8797	Error	Error	-3.099	474	4062	1221	7576	900493	3302307	1.154	6.807	0	0	0
1	18	20	"A121"	"A121"	18440	23500	100	2124	2240	1168	52	1751	1751	1866	1007	53	22	4	0	6746	9707	6647	68	3061	3061	3211	1099	34	73	58	0	0.000	0.000	0.000	0.000	0.000	0.000	0.000	0.000	0.000	0.000	0.000	0.000	0.000	0.000	0.101	0.074	0.104	0.126	3.577	0.099	0.169	316	2384	100	373	3685	4058	489	6646	7135	Error	Error	-3.304	373	3685	489	6646	707881	3067267	0.371	5.911	0	0	0
1	1	21	"Blank"	"Blank"	13350	23815	100	1663	1681	492	29	1661	1661	1723	600	34	12	1	0	2492	2513	308	12	2495	2495	2534	626	24	2	0	0	0.000	0.000	0.000	0.000	0.000	0.000	0.000	0.000	0.000	0.000	0.000	0.000	0.000	0.000	-0.667	1.111	1.560	1.601	4.525	4.574	0.067	316	2384	100	2	-3	-1	20	18	38	Error	Error	Error	2	-3	20	18	531339	794107	-0.070	-0.034	0	0	0
1	2	21	"Blank"	"Blank"	13650	23815	100	1730	2004	2074	103	1627	1627	1698	782	46	12	4	0	2522	2783	2167	77	2459	2459	2506	778	31	6	2	0	0.000	0.000	0.000	0.000	0.000	0.000	0.000	0.000	0.000	0.000	0.000	0.000	0.000	0.000	1.635	1.164	1.615	1.478	5.151	1.091	0.546	316	2384	100	103	63	166	377	324	701	Error	Error	0.709	103	63	377	324	633248	879411	0.391	0.356	0	0	0
1	3	21	"Blank"	"Blank"	13950	23815	100	1510	1536	459	29	1554	1554	1638	956	58	1	0	0	2460	2455	314	12	2463	2463	2533	942	37	0	0	0	0.000	0.000	0.000	0.000	0.000	0.000	0.000	0.000	0.000	0.000	0.000	0.000	0.000	0.000	14.667	2.250	1.472	1.474	4.793	0.794	0.310	316	2384	100	-44	-3	-47	-18	-8	-26	Error	Error	3.874	-44	-3	-18	-8	485330	775646	-0.107	-0.083	0	0	0
1	4	21	"Blank"	"Blank"	14250	23810	100	1503	1556	519	33	1503	1503	1571	919	58	6	0	0	2420	2457	399	16	2459	2459	2523	1104	43	0	0	0	0.000	0.000	0.000	0.000	0.000	0.000	0.000	0.000	0.000	0.000	0.000	0.000	0.000	0.000	0.000	-26.500	1.567	1.357	4.640	0.556	0.161	316	2384	100	0	-39	-39	53	-2	51	Error	Error	Error	0	-39	53	-2	491592	776316	-0.016	-0.060	0	0	0
1	5	21	"Blank"	"Blank"	14550	23810	100	1513	1791	2069	115	1474	1474	1536	682	44	12	4	0	2445	2646	1696	64	2480	2480	2516	553	21	6	2	0	0.000	0.000	0.000	0.000	0.000	0.000	0.000	0.000	0.000	0.000	0.000	0.000	0.000	0.000	-1.114	1.910	1.492	1.333	4.323	1.089	0.445	316	2384	100	39	-35	4	317	166	483	Error	Error	Error	39	-35	317	166	566036	836048	0.374	0.235	0	0	0
1	6	21	"Blank"	"Blank"	14850	23810	100	1509	1578	816	51	1517	1517	1584	668	42	10	0	0	2458	2524	731	28	2525	2525	2568	818	31	1	0	0	0.000	0.000	0.000	0.000	0.000	0.000	0.000	0.000	0.000	0.000	0.000	0.000	0.000	0.000	0.119	-61.000	1.489	1.524	5.495	1.611	0.441	316	2384	100	-8	-67	-75	61	-1	60	Error	Error	-3.066	-8	-67	61	-1	498663	797548	-0.009	-0.054	0	0	0
1	7	21	"Blank"	"Blank"	15150	23810	100	1473	1577	679	43	1500	1500	1575	764	48	8	0	0	2536	2585	628	24	2553	2553	2606	771	29	2	0	0	0.000	0.000	0.000	0.000	0.000	0.000	0.000	0.000	0.000	0.000	0.000	0.000	0.000	0.000	1.588	2.406	1.341	1.389	4.530	1.268	0.299	316	2384	100	-27	-17	-44	77	32	109	Error	Error	0.667	-27	-17	77	32	498272	816999	0.003	-0.027	0	0	0
1	8	21	"Blank"	"Blank"	15445	23810	100	1485	1536	466	30	1531	1531	1628	942	57	3	0	0	2594	2701	1756	65	2629	2629	2679	709	26	2	0	0	0.000	0.000	0.000	0.000	0.000	0.000	0.000	0.000	0.000	0.000	0.000	0.000	0.000	0.000	1.314	0.069	1.519	1.516	3.665	0.386	0.045	316	2384	100	-46	-35	-81	5	72	77	Error	Error	0.394	-46	-35	5	72	485474	853382	-0.098	0.031	0	0	0
1	9	21	"Blank"	"Blank"	15745	23810	100	1498	1640	1162	70	1584	1584	1701	1332	78	1	0	0	2585	2743	1728	62	2670	2670	2796	1806	64	0	0	0	0.000	0.000	0.000	0.000	0.000	0.000	0.000	0.000	0.000	0.000	0.000	0.000	0.000	0.000	1.012	0.767	1.291	1.353	4.206	0.566	0.260	316	2384	100	-86	-85	-171	56	73	129	Error	Error	0.017	-86	-85	56	73	518092	866770	-0.046	-0.029	0	0	0
1	10	21	"Blank"	"Blank"	16045	23810	100	1588	1643	590	35	1559	1559	1660	982	59	5	0	0	2690	2716	374	13	2666	2666	2743	927	33	1	0	0	0.000	0.000	0.000	0.000	0.000	0.000	0.000	0.000	0.000	0.000	0.000	0.000	0.000	0.000	1.208	1.680	1.396	1.535	4.884	1.485	0.250	316	2384	100	29	24	53	84	50	134	Error	Error	0.273	29	24	84	50	519060	858345	-0.017	-0.029	0	0	0
1	11	21	"Blank"	"Blank"	16345	23805	100	1515	1604	990	61	1466	1466	1565	964	61	5	0	0	2555	2609	608	23	2625	2625	2708	1098	40	0	0	0	0.000	0.000	0.000	0.000	0.000	0.000	0.000	0.000	0.000	0.000	0.000	0.000	0.000	0.000	-0.700	-8.625	1.256	1.215	3.703	0.513	0.116	316	2384	100	49	-70	-21	138	-16	122	Error	Error	Error	49	-70	138	-16	506962	824372	0.040	-0.090	0	0	0
1	12	21	"Blank"	"Blank"	16645	23805	100	1727	1810	691	38	1527	1527	1628	1181	72	5	1	0	2658	2789	1003	35	2665	2665	2751	1215	44	1	1	0	0.000	0.000	0.000	0.000	0.000	0.000	0.000	0.000	0.000	0.000	0.000	0.000	0.000	0.000	-28.571	2.282	1.549	1.522	3.039	0.981	0.185	316	2384	100	200	-7	193	283	124	407	Error	Error	Error	200	-7	283	124	572057	881206	0.154	0.031	0	0	0
1	13	21	"Blank"	"Blank"	16945	23805	100	1505	1567	634	40	1511	1511	1592	868	54	7	1	0	2713	2762	581	21	2654	2654	2731	917	33	3	1	0	0.000	0.000	0.000	0.000	0.000	0.000	0.000	0.000	0.000	0.000	0.000	0.000	0.000	0.000	-0.102	0.519	1.461	1.323	4.360	1.007	0.156	316	2384	100	-6	59	53	56	108	164	Error	Error	Error	-6	59	56	108	495316	872836	-0.029	0.034	0	0	0
1	14	21	"Blank"	"Blank"	17245	23805	100	1494	1607	1177	73	1507	1507	1595	813	50	4	0	0	2663	2726	666	24	2716	2716	2768	774	27	2	1	0	0.000	0.000	0.000	0.000	0.000	0.000	0.000	0.000	0.000	0.000	0.000	0.000	0.000	0.000	0.245	10.000	1.590	1.490	4.883	1.146	0.112	316	2384	100	-13	-53	-66	100	10	110	Error	Error	-2.027	-13	-53	100	10	507922	861395	0.015	-0.054	0	0	0
1	15	21	"Blank"	"Blank"	17545	23805	100	1506	1678	1213	72	1550	1550	1656	878	53	9	1	0	2804	2891	801	27	2767	2767	2832	625	22	6	1	0	0.000	0.000	0.000	0.000	0.000	0.000	0.000	0.000	0.000	0.000	0.000	0.000	0.000	0.000	-1.189	1.032	1.444	1.621	4.345	1.624	0.346	316	2384	100	-44	37	-7	128	124	252	Error	Error	Error	-44	37	128	124	530174	913533	0.025	0.094	0	0	0
1	16	21	"Blank"	"Blank"	17845	23805	100	1712	1812	833	45	1679	1679	1829	1506	82	2	0	0	2944	3010	1058	35	2916	2916	3057	1832	59	1	0	0	0.000	0.000	0.000	0.000	0.000	0.000	0.000	0.000	0.000	0.000	0.000	0.000	0.000	0.000	1.179	1.415	1.238	1.225	4.296	1.044	0.145	316	2384	100	33	28	61	133	94	227	Error	Error	0.237	33	28	133	94	572721	951270	-0.011	-0.026	0	0	0
1	17	21	"Blank"	"Blank"	18145	23800	100	1757	1808	523	28	1805	1805	1918	1020	53	3	0	0	2964	2992	349	11	3028	3028	3093	733	23	1	0	0	0.000	0.000	0.000	0.000	0.000	0.000	0.000	0.000	0.000	0.000	0.000	0.000	0.000	0.000	0.750	-0.083	1.735	1.511	4.974	2.527	0.350	316	2384	100	-48	-64	-112	3	-36	-33	Error	Error	-0.415	-48	-64	3	-36	571464	945541	-0.108	-0.138	0	0	0
1	18	21	"Blank"	"Blank"	18445	23800	100	1753	1843	618	33	1825	1825	1928	1139	59	2	0	0	3155	3194	511	15	3169	3169	3272	1206	36	1	0	0	0.000	0.000	0.000	0.000	0.000	0.000	0.000	0.000	0.000	0.000	0.000	0.000	0.000	0.000	5.143	0.720	1.266	1.269	3.748	1.202	0.571	316	2384	100	-72	-14	-86	18	25	43	Error	Error	2.363	-72	-14	18	25	582423	1009364	-0.075	-0.065	0	0	0
