# Supplementary material for: Application of hybridization control probe to increase accuracy on ligation detection or minisequencing diagnostic microarrays
Source: BMC Res Notes. 2009 Dec 14;2:249. doi: 10.1186/1756-0500-2-249 (PMC2799435; doi:10.1186/1756-0500-2-249)
Supplement: Additional file 3 — Gpr_files. Zip-compressed file containing raw microarray data in GenePix results format (.gpr) and GAL (GenePix Array List) files. [file 1756-0500-2-249-S3.ZIP › gpr_files/slide7/lasi7_7-16.gpr]

ATF	1.0
30	76    
"Type=GenePix Results 3"
"DateTime=2009/05/14 13:52:28"
"Settings=C:\Axon\Data\HPV\130509\lasi7.gps"
"GalFile=C:\Axon\Data\HPV\ArrayIt_032009_InstiBioGalfile.gal"
"ArrayOfArrays=7-16"
"PixelSize=5"
"Wavelengths=532	488"
"ImageFiles=C:\Axon\Data\HPV\130509\lasi7.tif 2	C:\Axon\Data\HPV\130509\lasi7.tif 3"
"NormalizationMethod=None"
"NormalizationFactors=1	1"
"JpegImage="
"StdDev=Type 1"
"RatioFormulations=W1/W3 (#1/532)	W1/W4 (#1/488)	W3/W4 (532/488)"
"FeatureType=Circular"
"Barcode="
"BackgroundSubtraction=LocalFeature"
"ImageOrigin=0, 0"
"JpegOrigin=3780, 0"
"Creator=GenePix Pro 6.1.0.2"
"Scanner=GenePix 4200A 01 Autoloader [2]"
"FocusPosition=0"
"Temperature=23.4375"
"LinesAveraged=2"
"Comment="
"PMTGain=630	530"
"ScanPower=100	100"
"LaserPower=2.73438	2.5592"
"Filters=Standard Green	Standard Blue"
"ScanRegion=720,0,3832,13800"
"Supplier="
"Block"	"Column"	"Row"	"Name"	"ID"	"X"	"Y"	"Dia."	"F532 Median"	"F532 Mean"	"F532 SD"	"F532 CV"	"B532"	"B532 Median"	"B532 Mean"	"B532 SD"	"B532 CV"	"% > B532+1SD"	"% > B532+2SD"	"F532 % Sat."	"F488 Median"	"F488 Mean"	"F488 SD"	"F488 CV"	"B488"	"B488 Median"	"B488 Mean"	"B488 SD"	"B488 CV"	"% > B488+1SD"	"% > B488+2SD"	"F488 % Sat."	"Ratio of Medians (#1/532)"	"Ratio of Means (#1/532)"	"Median of Ratios (#1/532)"	"Mean of Ratios (#1/532)"	"Ratios SD (#1/532)"	"Rgn Ratio (#1/532)"	"Rgn R2 (#1/532)"	"Ratio of Medians (#1/488)"	"Ratio of Means (#1/488)"	"Median of Ratios (#1/488)"	"Mean of Ratios (#1/488)"	"Ratios SD (#1/488)"	"Rgn Ratio (#1/488)"	"Rgn R2 (#1/488)"	"Ratio of Medians (532/488)"	"Ratio of Means (532/488)"	"Median of Ratios (532/488)"	"Mean of Ratios (532/488)"	"Ratios SD (532/488)"	"Rgn Ratio (532/488)"	"Rgn R2 (532/488)"	"F Pixels"	"B Pixels"	"Circularity"	"Sum of Medians (#1/532)"	"Sum of Medians (#1/488)"	"Sum of Medians (532/488)"	"Sum of Means (#1/532)"	"Sum of Means (#1/488)"	"Sum of Means (532/488)"	"Log Ratio (#1/532)"	"Log Ratio (#1/488)"	"Log Ratio (532/488)"	"F532 Median - B532"	"F488 Median - B488"	"F532 Mean - B532"	"F488 Mean - B488"	"F532 Total Intensity"	"F488 Total Intensity"	"SNR 532"	"SNR 488"	"Flags"	"Normalize"	"Autoflag"
1	1	1	"A1"	"A1"	4385	26795	100	1825	1822	651	35	1374	1374	1430	577	40	42	13	0	9271	10637	5982	56	2053	2053	2066	313	15	92	90	0	0.000	0.000	0.000	0.000	0.000	0.000	0.000	0.000	0.000	0.000	0.000	0.000	0.000	0.000	0.062	0.052	0.069	0.074	3.550	0.055	0.182	316	2384	100	451	7218	7669	448	8584	9032	Error	Error	-4.000	451	7218	448	8584	575907	3361307	0.679	27.383	0	0	0
1	2	1	"A1"	"A1"	4680	26790	100	2040	2075	622	29	1390	1390	1446	737	50	45	9	0	12202	13524	6390	47	2100	2100	2125	330	15	98	95	0	0.000	0.000	0.000	0.000	0.000	0.000	0.000	0.000	0.000	0.000	0.000	0.000	0.000	0.000	0.064	0.060	0.065	0.060	2.773	0.053	0.251	316	2384	100	650	10102	10752	685	11424	12109	Error	Error	-3.958	650	10102	685	11424	655629	4273465	0.853	34.542	0	0	0
1	3	1	"A1"	"A1"	4980	26790	100	1994	2030	641	31	1321	1321	1358	462	34	62	33	0	13811	14549	6412	44	2044	2044	2061	329	15	99	98	0	0.000	0.000	0.000	0.000	0.000	0.000	0.000	0.000	0.000	0.000	0.000	0.000	0.000	0.000	0.057	0.057	0.063	0.053	2.537	0.055	0.314	316	2384	100	673	11767	12440	709	12505	13214	Error	Error	-4.128	673	11767	709	12505	641555	4597381	1.455	37.957	0	0	0
1	4	1	"A2"	"A2"	5280	26790	100	1850	1918	636	33	1375	1375	1729	2882	166	0	0	0	11276	11000	5235	47	2104	2104	2421	3016	124	83	69	0	0.000	0.000	0.000	0.000	0.000	0.000	0.000	0.000	0.000	0.000	0.000	0.000	0.000	0.000	0.052	0.061	0.068	0.069	2.994	0.064	0.261	316	2384	100	475	9172	9647	543	8896	9439	Error	Error	-4.271	475	9172	543	8896	606002	3476153	0.066	2.844	0	0	0
1	5	1	"A2"	"A2"	5580	26790	100	2022	2104	739	35	1330	1330	1383	586	42	59	22	0	13320	13026	4280	32	2042	2042	2066	356	17	100	100	0	0.000	0.000	0.000	0.000	0.000	0.000	0.000	0.000	0.000	0.000	0.000	0.000	0.000	0.000	0.061	0.070	0.073	0.065	2.493	0.067	0.085	316	2384	100	692	11278	11970	774	10984	11758	Error	Error	-4.027	692	11278	774	10984	664811	4116303	1.230	30.787	0	0	0
1	6	1	"A2"	"A2"	5880	26790	100	1938	1991	610	30	1329	1329	1376	529	38	56	23	0	13307	12504	4370	34	2048	2048	2072	377	18	99	97	0	0.000	0.000	0.000	0.000	0.000	0.000	0.000	0.000	0.000	0.000	0.000	0.000	0.000	0.000	0.054	0.063	0.065	0.062	2.650	0.061	0.271	316	2384	100	609	11259	11868	662	10456	11118	Error	Error	-4.208	609	11259	662	10456	629153	3951207	1.163	27.671	0	0	0
1	7	1	"A3"	"A3"	6180	26790	100	1526	1612	567	35	1296	1296	1333	459	34	35	13	0	6583	7238	3908	53	2021	2021	2031	350	17	87	82	0	0.000	0.000	0.000	0.000	0.000	0.000	0.000	0.000	0.000	0.000	0.000	0.000	0.000	0.000	0.050	0.061	0.095	0.102	4.719	0.057	0.122	316	2384	100	230	4562	4792	316	5217	5533	Error	Error	-4.310	230	4562	316	5217	509392	2287237	0.608	14.877	0	0	0
1	8	1	"A3"	"A3"	6480	26785	100	1755	1811	601	33	1436	1436	1485	564	37	33	11	0	7038	8472	5095	60	2138	2138	2230	814	36	89	85	0	0.000	0.000	0.000	0.000	0.000	0.000	0.000	0.000	0.000	0.000	0.000	0.000	0.000	0.000	0.065	0.059	0.088	0.085	3.177	0.058	0.146	316	2384	100	319	4900	5219	375	6334	6709	Error	Error	-3.941	319	4900	375	6334	572423	2677143	0.578	7.668	0	0	0
1	9	1	"A3"	"A3"	6780	26785	100	1820	1956	745	38	1501	1501	1549	557	35	39	13	0	6522	8771	5391	61	2245	2245	2285	459	20	92	85	0	0.000	0.000	0.000	0.000	0.000	0.000	0.000	0.000	0.000	0.000	0.000	0.000	0.000	0.000	0.075	0.070	0.094	0.104	3.711	0.082	0.131	316	2384	100	319	4277	4596	455	6526	6981	Error	Error	-3.745	319	4277	455	6526	618062	2771740	0.731	14.131	0	0	0
1	10	1	"A4"	"A4"	7080	26785	100	1903	1973	564	28	1808	1808	1987	2628	132	0	0	0	5557	5480	2328	42	2466	2466	2580	1484	57	67	51	0	0.000	0.000	0.000	0.000	0.000	0.000	0.000	0.000	0.000	0.000	0.000	0.000	0.000	0.000	0.031	0.055	0.131	0.162	5.334	0.046	0.030	316	2384	100	95	3091	3186	165	3014	3179	Error	Error	-5.024	95	3091	165	3014	623376	1731639	-0.005	1.954	0	0	0
1	11	1	"A4"	"A4"	7380	26785	100	2613	2636	575	21	2421	2421	2469	657	26	22	3	0	5425	5951	2507	42	2866	2866	2966	883	29	76	66	0	0.000	0.000	0.000	0.000	0.000	0.000	0.000	0.000	0.000	0.000	0.000	0.000	0.000	0.000	0.075	0.070	0.149	0.180	5.252	0.043	0.022	316	2384	100	192	2559	2751	215	3085	3300	Error	Error	-3.736	192	2559	215	3085	832849	1880618	0.254	3.381	0	0	0
1	12	1	"A4"	"A4"	7680	26785	100	2315	2374	615	25	2132	2132	2188	653	29	23	5	0	6046	6315	2632	41	2658	2658	2728	675	24	81	77	0	0.000	0.000	0.000	0.000	0.000	0.000	0.000	0.000	0.000	0.000	0.000	0.000	0.000	0.000	0.054	0.066	0.145	0.153	4.488	0.071	0.082	316	2384	100	183	3388	3571	242	3657	3899	Error	Error	-4.211	183	3388	242	3657	750326	1995398	0.285	5.314	0	0	0
1	13	1	"A5"	"A5"	7980	26785	100	1797	1994	1355	67	1735	1735	1764	531	30	22	7	0	3913	4260	1833	43	2350	2350	2366	324	13	84	75	0	0.000	0.000	0.000	0.000	0.000	0.000	0.000	0.000	0.000	0.000	0.000	0.000	0.000	0.000	0.040	0.136	0.301	0.283	5.126	0.330	0.113	316	2384	100	62	1563	1625	259	1910	2169	Error	Error	-4.656	62	1563	259	1910	630097	1346251	0.433	5.846	0	0	0
1	14	1	"A5"	"A5"	8275	26780	100	1796	1850	547	29	1715	1715	1771	537	30	21	6	0	3522	4328	2446	56	2395	2395	2408	392	16	77	62	0	0.000	0.000	0.000	0.000	0.000	0.000	0.000	0.000	0.000	0.000	0.000	0.000	0.000	0.000	0.072	0.070	0.334	0.310	5.403	0.058	0.022	316	2384	100	81	1127	1208	135	1933	2068	Error	Error	-3.798	81	1127	135	1933	584729	1367727	0.147	4.898	0	0	0
1	15	1	"A5"	"A5"	8575	26780	100	1917	2010	592	29	1852	1852	1914	780	40	15	1	0	3534	4210	2218	52	2480	2480	2501	358	14	79	62	0	0.000	0.000	0.000	0.000	0.000	0.000	0.000	0.000	0.000	0.000	0.000	0.000	0.000	0.000	0.062	0.091	0.320	0.348	4.399	0.089	0.036	316	2384	100	65	1054	1119	158	1730	1888	Error	Error	-4.019	65	1054	158	1730	635048	1330306	0.123	4.774	0	0	0
1	16	1	"A6"	"A6"	8875	26780	100	2163	2206	548	24	2079	2079	2114	593	28	18	2	0	5527	5365	2166	40	2603	2603	2635	476	18	74	69	0	0.000	0.000	0.000	0.000	0.000	0.000	0.000	0.000	0.000	0.000	0.000	0.000	0.000	0.000	0.029	0.046	0.170	0.212	5.598	0.049	0.021	316	2384	100	84	2924	3008	127	2762	2889	Error	Error	-5.121	84	2924	127	2762	697207	1695378	0.155	5.735	0	0	0
1	17	1	"A6"	"A6"	9175	26780	100	2570	2573	621	24	2255	2255	2313	654	28	26	6	0	6390	6546	2549	38	2721	2721	2750	444	16	89	81	0	0.000	0.000	0.000	0.000	0.000	0.000	0.000	0.000	0.000	0.000	0.000	0.000	0.000	0.000	0.086	0.083	0.145	0.152	4.061	0.075	0.063	316	2384	100	315	3669	3984	318	3825	4143	Error	Error	-3.542	315	3669	318	3825	813008	2068633	0.398	8.550	0	0	0
1	18	1	"A6"	"A6"	9475	26780	100	2367	2445	691	28	2170	2170	2337	1056	45	12	1	0	7030	7349	3099	42	2812	2812	3016	1046	34	83	75	0	0.000	0.000	0.000	0.000	0.000	0.000	0.000	0.000	0.000	0.000	0.000	0.000	0.000	0.000	0.047	0.061	0.117	0.116	4.401	0.152	0.105	316	2384	100	197	4218	4415	275	4537	4812	Error	Error	-4.420	197	4218	275	4537	772687	2322131	0.102	4.142	0	0	0
1	1	2	"A7"	"A7"	4385	27095	100	1202	1265	447	35	1176	1176	1208	480	39	17	3	0	3748	4052	1923	47	1883	1883	1910	367	19	78	68	0	0.000	0.000	0.000	0.000	0.000	0.000	0.000	0.000	0.000	0.000	0.000	0.000	0.000	0.000	0.014	0.041	0.189	0.199	5.393	0.051	0.018	316	2384	100	26	1865	1891	89	2169	2258	Error	Error	-6.165	26	1865	89	2169	399806	1280366	0.119	5.837	0	0	0
1	2	2	"A7"	"A7"	4685	27090	100	1369	1419	583	41	1138	1138	1182	425	35	35	11	0	3718	5597	4256	76	1876	1876	1906	377	19	80	66	0	0.000	0.000	0.000	0.000	0.000	0.000	0.000	0.000	0.000	0.000	0.000	0.000	0.000	0.000	0.125	0.076	0.161	0.180	4.686	0.058	0.102	316	2384	100	231	1842	2073	281	3721	4002	Error	Error	-2.995	231	1842	281	3721	448545	1768598	0.558	9.790	0	0	0
1	3	2	"A7"	"A7"	4985	27090	100	1384	1431	549	38	1191	1191	1253	538	42	25	6	0	3707	4806	3408	70	1912	1912	1961	515	26	81	62	0	0.000	0.000	0.000	0.000	0.000	0.000	0.000	0.000	0.000	0.000	0.000	0.000	0.000	0.000	0.108	0.083	0.203	0.211	4.596	0.059	0.033	316	2384	100	193	1795	1988	240	2894	3134	Error	Error	-3.217	193	1795	240	2894	452170	1518554	0.331	5.524	0	0	0
1	4	2	"A8"	"A8"	5285	27090	100	1535	1582	526	33	1159	1159	1314	1586	120	1	0	0	8904	8542	3306	38	1919	1919	1980	724	36	92	90	0	0.000	0.000	0.000	0.000	0.000	0.000	0.000	0.000	0.000	0.000	0.000	0.000	0.000	0.000	0.054	0.064	0.079	0.076	3.422	0.064	0.185	316	2384	100	376	6985	7361	423	6623	7046	Error	Error	-4.215	376	6985	423	6623	499914	2699232	0.169	9.064	0	0	0
1	5	2	"A8"	"A8"	5585	27090	100	1742	1818	675	37	1139	1139	1179	430	36	60	39	0	11202	12676	5260	41	1890	1890	1911	320	16	99	99	0	0.000	0.000	0.000	0.000	0.000	0.000	0.000	0.000	0.000	0.000	0.000	0.000	0.000	0.000	0.065	0.063	0.069	0.060	2.429	0.064	0.356	316	2384	100	603	9312	9915	679	10786	11465	Error	Error	-3.949	603	9312	679	10786	574546	4005681	1.486	33.641	0	0	0
1	6	2	"A8"	"A8"	5885	27090	100	1642	1674	522	31	1153	1153	1195	460	38	51	20	0	9870	10450	3696	35	1914	1914	1932	344	17	99	98	0	0.000	0.000	0.000	0.000	0.000	0.000	0.000	0.000	0.000	0.000	0.000	0.000	0.000	0.000	0.061	0.061	0.068	0.059	2.544	0.066	0.184	316	2384	100	489	7956	8445	521	8536	9057	Error	Error	-4.024	489	7956	521	8536	528928	3302265	1.041	24.762	0	0	0
1	7	2	"A9"	"A9"	6185	27090	100	1576	1636	620	37	1168	1168	1216	469	38	45	17	0	8271	8097	3698	45	1912	1912	1942	384	19	93	86	0	0.000	0.000	0.000	0.000	0.000	0.000	0.000	0.000	0.000	0.000	0.000	0.000	0.000	0.000	0.064	0.076	0.085	0.080	3.207	0.068	0.162	316	2384	100	408	6359	6767	468	6185	6653	Error	Error	-3.962	408	6359	468	6185	516993	2558742	0.896	16.029	0	0	0
1	8	2	"A9"	"A9"	6485	27090	100	1725	1822	631	34	1221	1221	1268	462	36	54	26	0	8540	10022	5202	51	1971	1971	2024	522	25	95	92	0	0.000	0.000	0.000	0.000	0.000	0.000	0.000	0.000	0.000	0.000	0.000	0.000	0.000	0.000	0.077	0.075	0.088	0.083	2.732	0.070	0.306	316	2384	100	504	6569	7073	601	8051	8652	Error	Error	-3.704	504	6569	601	8051	575669	3166984	1.199	15.322	0	0	0
1	9	2	"A9"	"A9"	6785	27085	100	1807	1840	679	36	1321	1321	1361	472	34	51	25	0	8179	9229	5327	57	2032	2032	2100	546	26	90	86	0	0.000	0.000	0.000	0.000	0.000	0.000	0.000	0.000	0.000	0.000	0.000	0.000	0.000	0.000	0.079	0.072	0.099	0.099	3.161	0.072	0.271	316	2384	100	486	6147	6633	519	7197	7716	Error	Error	-3.661	486	6147	519	7197	581556	2916507	1.015	13.057	0	0	0
1	10	2	"A10"	"A10"	7085	27085	100	1719	1751	568	32	1428	1428	1494	759	50	19	2	0	7997	7968	3899	48	2117	2117	2139	397	18	87	82	0	0.000	0.000	0.000	0.000	0.000	0.000	0.000	0.000	0.000	0.000	0.000	0.000	0.000	0.000	0.049	0.055	0.085	0.089	4.123	0.064	0.158	316	2384	100	291	5880	6171	323	5851	6174	Error	Error	-4.337	291	5880	323	5851	553224	2517968	0.339	14.683	0	0	0
1	11	2	"A10"	"A10"	7385	27085	100	1954	2050	636	31	1640	1640	1690	529	31	38	12	0	8779	9168	3989	43	2275	2275	2313	411	17	95	93	0	0.000	0.000	0.000	0.000	0.000	0.000	0.000	0.000	0.000	0.000	0.000	0.000	0.000	0.000	0.048	0.059	0.080	0.074	3.112	0.060	0.132	316	2384	100	314	6504	6818	410	6893	7303	Error	Error	-4.372	314	6504	410	6893	647898	2897111	0.681	16.679	0	0	0
1	12	2	"A10"	"A10"	7685	27085	100	1924	2018	730	36	1571	1571	1617	524	32	39	16	0	8676	9370	4114	43	2219	2219	2277	503	22	95	93	0	0.000	0.000	0.000	0.000	0.000	0.000	0.000	0.000	0.000	0.000	0.000	0.000	0.000	0.000	0.055	0.063	0.082	0.072	3.324	0.063	0.143	316	2384	100	353	6457	6810	447	7151	7598	Error	Error	-4.193	353	6457	447	7151	637591	2960867	0.765	14.101	0	0	0
1	13	2	"A11"	"A11"	7985	27085	100	1651	1740	684	39	1420	1420	1472	473	32	34	15	0	5575	7709	5353	69	2147	2147	2162	316	14	92	86	0	0.000	0.000	0.000	0.000	0.000	0.000	0.000	0.000	0.000	0.000	0.000	0.000	0.000	0.000	0.067	0.058	0.092	0.101	4.610	0.061	0.159	316	2384	100	231	3428	3659	320	5562	5882	Error	Error	-3.891	231	3428	320	5562	549889	2435967	0.567	17.554	0	0	0
1	14	2	"A11"	"A11"	8280	27085	100	1758	1814	607	33	1469	1469	1505	499	33	35	14	0	6583	8979	6458	71	2177	2177	2237	487	21	89	84	0	0.000	0.000	0.000	0.000	0.000	0.000	0.000	0.000	0.000	0.000	0.000	0.000	0.000	0.000	0.066	0.051	0.077	0.089	4.012	0.051	0.168	316	2384	100	289	4406	4695	345	6802	7147	Error	Error	-3.930	289	4406	345	6802	573211	2837254	0.619	13.844	0	0	0
1	15	2	"A11"	"A11"	8580	27080	100	1877	1948	626	32	1546	1546	1609	634	39	29	8	0	7249	9084	6065	66	2265	2265	2327	583	25	88	83	0	0.000	0.000	0.000	0.000	0.000	0.000	0.000	0.000	0.000	0.000	0.000	0.000	0.000	0.000	0.066	0.059	0.087	0.098	4.146	0.053	0.138	316	2384	100	331	4984	5315	402	6819	7221	Error	Error	-3.912	331	4984	402	6819	615428	2870459	0.535	11.590	0	0	0
1	16	2	"A12"	"A12"	8880	27080	100	1862	1945	673	34	1643	1643	1862	2149	115	1	0	0	6814	7622	4135	54	2320	2320	2488	1872	75	71	56	0	0.000	0.000	0.000	0.000	0.000	0.000	0.000	0.000	0.000	0.000	0.000	0.000	0.000	0.000	0.049	0.057	0.122	0.126	5.404	0.622	0.359	316	2384	100	219	4494	4713	302	5302	5604	Error	Error	-4.359	219	4494	302	5302	614754	2408407	0.039	2.743	0	0	0
1	17	2	"A12"	"A12"	9180	27080	100	2155	2186	679	31	1749	1749	1777	583	32	38	12	0	7785	8990	5394	60	2386	2386	2427	532	21	91	85	0	0.000	0.000	0.000	0.000	0.000	0.000	0.000	0.000	0.000	0.000	0.000	0.000	0.000	0.000	0.075	0.066	0.092	0.108	3.542	0.064	0.164	316	2384	100	406	5399	5805	437	6604	7041	Error	Error	-3.733	406	5399	437	6604	690658	2840695	0.702	12.336	0	0	0
1	18	2	"A12"	"A12"	9480	27080	100	2427	3047	2098	68	1807	1807	2216	2369	106	15	9	0	10317	11285	6574	58	2573	2573	3029	2069	68	81	68	0	0.000	0.000	0.000	0.000	0.000	0.000	0.000	0.000	0.000	0.000	0.000	0.000	0.000	0.000	0.080	0.142	0.140	0.121	4.104	0.166	0.186	316	2384	100	620	7744	8364	1240	8712	9952	Error	Error	-3.643	620	7744	1240	8712	962755	3566077	0.351	3.990	0	0	0
1	1	3	"A13"	"A13"	4390	27395	100	1590	1681	1070	63	1084	1084	1139	584	51	44	12	0	7890	8085	3348	41	1805	1805	1844	426	23	94	90	0	0.000	0.000	0.000	0.000	0.000	0.000	0.000	0.000	0.000	0.000	0.000	0.000	0.000	0.000	0.083	0.095	0.103	0.090	3.057	0.110	0.148	316	2384	100	506	6085	6591	597	6280	6877	Error	Error	-3.588	506	6085	597	6280	531310	2554935	0.928	14.650	0	0	0
1	2	3	"A13"	"A13"	4690	27395	100	1515	1586	594	37	1078	1078	1116	412	36	52	29	0	8617	8701	3556	40	1823	1823	1844	369	20	95	92	0	0.000	0.000	0.000	0.000	0.000	0.000	0.000	0.000	0.000	0.000	0.000	0.000	0.000	0.000	0.064	0.074	0.084	0.080	2.664	0.073	0.252	316	2384	100	437	6794	7231	508	6878	7386	Error	Error	-3.959	437	6794	508	6878	501119	2749544	1.141	18.583	0	0	0
1	3	3	"A13"	"A13"	4990	27390	100	1779	1855	624	33	1094	1094	1123	395	35	71	42	0	13581	12510	4876	38	1826	1826	1879	615	32	97	93	0	0.000	0.000	0.000	0.000	0.000	0.000	0.000	0.000	0.000	0.000	0.000	0.000	0.000	0.000	0.058	0.071	0.073	0.070	2.622	0.067	0.404	316	2384	100	685	11755	12440	761	10684	11445	Error	Error	-4.101	685	11755	761	10684	586093	3953007	1.853	17.286	0	0	0
1	4	3	"A14"	"A14"	5290	27390	100	1515	1592	582	36	1102	1102	1136	429	37	47	24	0	10639	10369	5277	50	1843	1843	1880	496	26	92	84	0	0.000	0.000	0.000	0.000	0.000	0.000	0.000	0.000	0.000	0.000	0.000	0.000	0.000	0.000	0.047	0.057	0.069	0.063	3.418	0.059	0.266	316	2384	100	413	8796	9209	490	8526	9016	Error	Error	-4.413	413	8796	490	8526	502990	3276665	1.063	17.115	0	0	0
1	5	3	"A14"	"A14"	5590	27390	100	1624	1711	593	34	1116	1116	1182	598	50	43	15	0	12277	11932	4298	36	1852	1852	1912	621	32	97	93	0	0.000	0.000	0.000	0.000	0.000	0.000	0.000	0.000	0.000	0.000	0.000	0.000	0.000	0.000	0.049	0.059	0.062	0.057	2.679	0.055	0.218	316	2384	100	508	10425	10933	595	10080	10675	Error	Error	-4.359	508	10425	595	10080	540664	3770635	0.885	16.135	0	0	0
1	6	3	"A14"	"A14"	5890	27390	100	1649	1697	627	36	1107	1107	1281	2175	169	1	0	0	12707	11832	5177	43	1853	1853	2013	1325	65	88	84	0	0.000	0.000	0.000	0.000	0.000	0.000	0.000	0.000	0.000	0.000	0.000	0.000	0.000	0.000	0.050	0.059	0.059	0.061	2.931	0.187	0.061	316	2384	100	542	10854	11396	590	9979	10569	Error	Error	-4.324	542	10854	590	9979	536156	3739016	0.191	7.411	0	0	0
1	7	3	"A15"	"A15"	6190	27390	100	1478	1549	556	35	1143	1143	1183	460	38	38	18	0	7841	7473	3605	48	1844	1844	1882	424	22	86	80	0	0.000	0.000	0.000	0.000	0.000	0.000	0.000	0.000	0.000	0.000	0.000	0.000	0.000	0.000	0.056	0.072	0.091	0.095	4.068	0.074	0.180	316	2384	100	335	5997	6332	406	5629	6035	Error	Error	-4.162	335	5997	406	5629	489402	2361408	0.796	13.186	0	0	0
1	8	3	"A15"	"A15"	6490	27390	100	1625	1669	580	34	1161	1161	1197	419	35	52	28	0	9124	9430	4648	49	1913	1913	1994	698	35	90	86	0	0.000	0.000	0.000	0.000	0.000	0.000	0.000	0.000	0.000	0.000	0.000	0.000	0.000	0.000	0.064	0.068	0.092	0.084	3.762	0.065	0.259	316	2384	100	464	7211	7675	508	7517	8025	Error	Error	-3.958	464	7211	508	7517	527504	2980013	1.126	10.653	0	0	0
1	9	3	"A15"	"A15"	6790	27385	100	1906	1951	748	38	1253	1253	1304	1166	89	22	2	0	10159	12517	7729	61	1968	1968	2018	525	26	92	89	0	0.000	0.000	0.000	0.000	0.000	0.000	0.000	0.000	0.000	0.000	0.000	0.000	0.000	0.000	0.080	0.066	0.076	0.075	2.772	0.063	0.052	316	2384	100	653	8191	8844	698	10549	11247	Error	Error	-3.649	653	8191	698	10549	616400	3955362	0.555	19.998	0	0	0
1	10	3	"A16"	"A16"	7090	27385	100	1571	1633	569	34	1250	1250	1299	463	35	38	16	0	8048	7253	3239	44	1990	1990	2015	369	18	90	84	0	0.000	0.000	0.000	0.000	0.000	0.000	0.000	0.000	0.000	0.000	0.000	0.000	0.000	0.000	0.053	0.073	0.101	0.099	4.081	0.067	0.143	316	2384	100	321	6058	6379	383	5263	5646	Error	Error	-4.238	321	6058	383	5263	516078	2291935	0.721	14.195	0	0	0
1	11	3	"A16"	"A16"	7390	27385	100	1728	1790	567	31	1312	1312	1353	492	36	44	18	0	8940	8982	3811	42	2042	2042	2062	334	16	97	94	0	0.000	0.000	0.000	0.000	0.000	0.000	0.000	0.000	0.000	0.000	0.000	0.000	0.000	0.000	0.060	0.069	0.087	0.076	2.628	0.063	0.159	316	2384	100	416	6898	7314	478	6940	7418	Error	Error	-4.052	416	6898	478	6940	565745	2838176	0.888	20.719	0	0	0
1	12	3	"A16"	"A16"	7690	27385	100	1721	1744	597	34	1334	1334	1403	577	41	36	11	0	8042	9036	4042	44	2066	2066	2110	473	22	97	96	0	0.000	0.000	0.000	0.000	0.000	0.000	0.000	0.000	0.000	0.000	0.000	0.000	0.000	0.000	0.065	0.059	0.081	0.074	3.023	0.061	0.185	316	2384	100	387	5976	6363	410	6970	7380	Error	Error	-3.949	387	5976	410	6970	551043	2855493	0.591	14.643	0	0	0
1	13	3	"A17"	"A17"	7990	27385	100	1695	1765	658	37	1298	1298	1459	2557	175	0	0	0	6424	7418	3843	51	2050	2050	2165	2022	93	78	52	0	0.000	0.000	0.000	0.000	0.000	0.000	0.000	0.000	0.000	0.000	0.000	0.000	0.000	0.000	0.091	0.087	0.113	0.115	3.674	0.076	0.168	316	2384	100	397	4374	4771	467	5368	5835	Error	Error	-3.462	397	4374	467	5368	557892	2344067	0.120	2.598	0	0	0
1	14	3	"A17"	"A17"	8285	27385	100	1550	1595	520	32	1405	1405	2158	5982	277	0	0	0	6298	6211	1911	30	2144	2144	2981	6142	206	14	0	0	0.000	0.000	0.000	0.000	0.000	0.000	0.000	0.000	0.000	0.000	0.000	0.000	0.000	0.000	0.035	0.047	0.104	0.089	3.632	0.113	0.093	316	2384	100	145	4154	4299	190	4067	4257	Error	Error	-4.840	145	4154	190	4067	504110	1962724	-0.094	0.526	0	0	0
1	15	3	"A17"	"A17"	8585	27385	100	1695	1827	714	39	1399	1399	1455	804	55	25	4	0	7026	8301	4527	54	2131	2131	2159	371	17	93	89	0	0.000	0.000	0.000	0.000	0.000	0.000	0.000	0.000	0.000	0.000	0.000	0.000	0.000	0.000	0.060	0.069	0.092	0.086	3.581	0.083	0.044	316	2384	100	296	4895	5191	428	6170	6598	Error	Error	-4.048	296	4895	428	6170	577354	2623093	0.463	16.555	0	0	0
1	16	3	"A18"	"A18"	8885	27380	100	1714	1783	626	35	1485	1485	1584	1193	75	7	0	0	5474	5496	2156	39	2193	2193	2258	726	32	82	78	0	0.000	0.000	0.000	0.000	0.000	0.000	0.000	0.000	0.000	0.000	0.000	0.000	0.000	0.000	0.070	0.090	0.139	0.141	4.079	0.340	0.159	316	2384	100	229	3281	3510	298	3303	3601	Error	Error	-3.841	229	3281	298	3303	563367	1736861	0.167	4.460	0	0	0
1	17	3	"A18"	"A18"	9185	27380	100	1681	1733	530	30	1500	1500	1556	675	43	21	2	0	5404	5627	2425	43	2233	2233	2302	717	31	81	76	0	0.000	0.000	0.000	0.000	0.000	0.000	0.000	0.000	0.000	0.000	0.000	0.000	0.000	0.000	0.057	0.069	0.132	0.130	4.442	0.111	0.096	316	2384	100	181	3171	3352	233	3394	3627	Error	Error	-4.131	181	3171	233	3394	547619	1778138	0.262	4.637	0	0	0
1	18	3	"A18"	"A18"	9485	27380	100	1963	2291	1190	51	1692	1692	2207	1816	82	13	3	0	6601	6705	2620	39	2502	2502	3120	1787	57	80	58	0	0.000	0.000	0.000	0.000	0.000	0.000	0.000	0.000	0.000	0.000	0.000	0.000	0.000	0.000	0.066	0.143	0.191	0.177	5.221	0.635	0.335	316	2384	100	271	4099	4370	599	4203	4802	Error	Error	-3.919	271	4099	599	4203	723913	2118876	0.046	2.006	0	0	0
1	1	4	"A19"	"A19"	4395	27695	100	1330	1412	570	40	1067	1067	1115	460	41	34	13	0	6251	6391	2859	44	1807	1807	1823	430	23	92	87	0	0.000	0.000	0.000	0.000	0.000	0.000	0.000	0.000	0.000	0.000	0.000	0.000	0.000	0.000	0.059	0.075	0.094	0.087	4.152	0.086	0.130	316	2384	100	263	4444	4707	345	4584	4929	Error	Error	-4.079	263	4444	345	4584	446084	2019581	0.646	10.623	0	0	0
1	2	4	"A19"	"A19"	4695	27695	100	1323	1380	496	35	1059	1059	1104	418	37	35	13	0	6652	6676	2342	35	1795	1795	1807	283	15	98	96	0	0.000	0.000	0.000	0.000	0.000	0.000	0.000	0.000	0.000	0.000	0.000	0.000	0.000	0.000	0.054	0.066	0.084	0.071	2.923	0.067	0.116	316	2384	100	264	4857	5121	321	4881	5202	Error	Error	-4.201	264	4857	321	4881	436009	2109516	0.660	17.205	0	0	0
1	3	4	"A19"	"A19"	4995	27695	100	1350	1413	497	35	1051	1051	1110	474	42	34	12	0	6993	6993	2892	41	1813	1813	1854	476	25	96	93	0	0.000	0.000	0.000	0.000	0.000	0.000	0.000	0.000	0.000	0.000	0.000	0.000	0.000	0.000	0.058	0.070	0.094	0.081	3.565	0.063	0.124	316	2384	100	299	5180	5479	362	5180	5542	Error	Error	-4.115	299	5180	362	5180	446370	2209670	0.639	10.796	0	0	0
1	4	4	"A20"	"A20"	5295	27690	100	1769	2130	4282	201	1077	1077	1201	1163	96	27	2	0	14848	13218	6875	52	1822	1822	1965	1220	62	82	79	0	0.000	0.000	0.000	0.000	0.000	0.000	0.000	0.000	0.000	0.000	0.000	0.000	0.000	0.000	0.053	0.092	0.070	0.073	3.582	0.094	0.053	316	2384	100	692	13026	13718	1053	11396	12449	Error	Error	-4.234	692	13026	1053	11396	672929	4176932	0.799	9.224	0	0	0
1	5	4	"A20"	"A20"	5595	27690	100	1786	1824	610	33	1088	1088	1149	742	64	48	9	0	14757	14660	6001	40	1841	1841	1876	411	21	98	95	0	0.000	0.000	0.000	0.000	0.000	0.000	0.000	0.000	0.000	0.000	0.000	0.000	0.000	0.000	0.054	0.057	0.059	0.058	2.365	0.058	0.344	316	2384	100	698	12916	13614	736	12819	13555	Error	Error	-4.210	698	12916	736	12819	576330	4632486	0.910	31.105	0	0	0
1	6	4	"A20"	"A20"	5895	27690	100	1855	1928	904	46	1083	1083	1161	901	77	41	7	0	14822	15076	5710	37	1833	1833	1886	469	24	99	97	0	0.000	0.000	0.000	0.000	0.000	0.000	0.000	0.000	0.000	0.000	0.000	0.000	0.000	0.000	0.059	0.064	0.064	0.056	2.630	0.056	0.034	316	2384	100	772	12989	13761	845	13243	14088	Error	Error	-4.073	772	12989	845	13243	609328	4764026	0.851	28.124	0	0	0
1	7	4	"A21"	"A21"	6195	27690	100	1564	1587	583	36	1088	1088	1150	557	48	43	13	0	9531	9734	5300	54	1836	1836	1858	337	18	92	87	0	0.000	0.000	0.000	0.000	0.000	0.000	0.000	0.000	0.000	0.000	0.000	0.000	0.000	0.000	0.062	0.063	0.081	0.074	5.115	0.060	0.242	316	2384	100	476	7695	8171	499	7898	8397	Error	Error	-4.015	476	7695	499	7898	501559	3075872	0.785	23.371	0	0	0
1	8	4	"A21"	"A21"	6495	27690	100	1576	1661	594	35	1087	1087	1180	983	83	20	3	0	10691	11788	5825	49	1855	1855	1891	436	23	97	94	0	0.000	0.000	0.000	0.000	0.000	0.000	0.000	0.000	0.000	0.000	0.000	0.000	0.000	0.000	0.055	0.058	0.062	0.058	2.957	0.055	0.052	316	2384	100	489	8836	9325	574	9933	10507	Error	Error	-4.175	489	8836	574	9933	524943	3725161	0.489	22.700	0	0	0
1	9	4	"A21"	"A21"	6795	27690	100	1732	1792	597	33	1133	1133	1189	506	42	56	25	0	11688	12261	5138	41	1914	1914	1939	373	19	99	98	0	0.000	0.000	0.000	0.000	0.000	0.000	0.000	0.000	0.000	0.000	0.000	0.000	0.000	0.000	0.061	0.064	0.071	0.063	2.852	0.057	0.192	316	2384	100	599	9774	10373	659	10347	11006	Error	Error	-4.028	599	9774	659	10347	566236	3874462	1.192	27.673	0	0	0
1	10	4	"A22"	"A22"	7095	27685	100	1864	1906	654	34	1154	1154	1200	471	39	65	34	0	14600	14744	5910	40	1917	1917	1942	317	16	99	97	0	0.000	0.000	0.000	0.000	0.000	0.000	0.000	0.000	0.000	0.000	0.000	0.000	0.000	0.000	0.056	0.059	0.060	0.054	2.988	0.057	0.367	316	2384	100	710	12683	13393	752	12827	13579	Error	Error	-4.159	710	12683	752	12827	602322	4658983	1.499	40.385	0	0	0
1	11	4	"A22"	"A22"	7395	27685	100	1921	2010	646	32	1152	1152	1182	466	39	72	40	0	14246	15315	4721	30	1934	1934	1953	336	17	100	100	0	0.000	0.000	0.000	0.000	0.000	0.000	0.000	0.000	0.000	0.000	0.000	0.000	0.000	0.000	0.062	0.064	0.065	0.057	2.135	0.061	0.315	316	2384	100	769	12312	13081	858	13381	14239	Error	Error	-4.001	769	12312	858	13381	635083	4839615	1.777	39.768	0	0	0
1	12	4	"A22"	"A22"	7695	27685	100	1899	1976	648	32	1191	1191	1257	666	52	53	16	0	13513	14505	5569	38	1993	1993	2066	630	30	98	96	0	0.000	0.000	0.000	0.000	0.000	0.000	0.000	0.000	0.000	0.000	0.000	0.000	0.000	0.000	0.061	0.063	0.064	0.059	2.552	0.060	0.367	316	2384	100	708	11520	12228	785	12512	13297	Error	Error	-4.024	708	11520	785	12512	624301	4583438	1.080	19.744	0	0	0
1	13	4	"A23"	"A23"	7990	27685	100	1702	1767	706	39	1201	1201	1240	436	35	53	27	0	10460	10753	5660	52	1974	1974	1998	391	19	94	89	0	0.000	0.000	0.000	0.000	0.000	0.000	0.000	0.000	0.000	0.000	0.000	0.000	0.000	0.000	0.059	0.064	0.076	0.078	3.218	0.061	0.252	316	2384	100	501	8486	8987	566	8779	9345	Error	Error	-4.082	501	8486	566	8779	558339	3398062	1.209	22.391	0	0	0
1	14	4	"A23"	"A23"	8290	27685	100	1811	1816	612	33	1223	1223	1263	452	35	57	32	0	11742	11882	5761	48	2024	2024	2104	634	30	90	86	0	0.000	0.000	0.000	0.000	0.000	0.000	0.000	0.000	0.000	0.000	0.000	0.000	0.000	0.000	0.061	0.060	0.073	0.073	3.037	0.054	0.250	316	2384	100	588	9718	10306	593	9858	10451	Error	Error	-4.047	588	9718	593	9858	573954	3754633	1.223	15.423	0	0	0
1	15	4	"A23"	"A23"	8590	27685	100	1758	1853	641	34	1258	1258	1455	2606	179	0	0	0	11408	11816	5967	50	2083	2083	2201	1551	70	87	83	0	0.000	0.000	0.000	0.000	0.000	0.000	0.000	0.000	0.000	0.000	0.000	0.000	0.000	0.000	0.054	0.061	0.066	0.061	3.150	0.058	0.269	316	2384	100	500	9325	9825	595	9733	10328	Error	Error	-4.221	500	9325	595	9733	585612	3733789	0.153	6.199	0	0	0
1	16	4	"A24"	"A24"	8890	27685	100	1650	1706	586	34	1332	1332	1388	522	37	37	12	0	6789	7043	3565	50	2113	2113	2143	378	17	88	83	0	0.000	0.000	0.000	0.000	0.000	0.000	0.000	0.000	0.000	0.000	0.000	0.000	0.000	0.000	0.068	0.076	0.102	0.099	4.246	0.089	0.162	316	2384	100	318	4676	4994	374	4930	5304	Error	Error	-3.878	318	4676	374	4930	539208	2225536	0.609	12.963	0	0	0
1	17	4	"A24"	"A24"	9190	27680	100	1702	1732	612	35	1365	1365	1421	481	33	37	14	0	7762	7529	3401	45	2169	2169	2220	547	24	88	84	0	0.000	0.000	0.000	0.000	0.000	0.000	0.000	0.000	0.000	0.000	0.000	0.000	0.000	0.000	0.060	0.068	0.096	0.103	4.195	0.061	0.106	316	2384	100	337	5593	5930	367	5360	5727	Error	Error	-4.053	337	5593	367	5360	547449	2379177	0.647	9.706	0	0	0
1	18	4	"A24"	"A24"	9490	27680	100	1824	2080	1079	51	1544	1544	2036	2071	101	8	0	0	8730	9090	4908	53	2434	2434	3028	1869	61	79	63	0	0.000	0.000	0.000	0.000	0.000	0.000	0.000	0.000	0.000	0.000	0.000	0.000	0.000	0.000	0.044	0.081	0.106	0.114	4.733	0.140	0.208	316	2384	100	280	6296	6576	536	6656	7192	Error	Error	-4.491	280	6296	536	6656	657136	2872541	0.021	3.243	0	0	0
1	1	5	"A25"	"A25"	4400	27995	100	1536	1577	612	38	1065	1065	1123	853	75	25	5	0	11620	11794	6654	56	1805	1805	1833	336	18	94	89	0	0.000	0.000	0.000	0.000	0.000	0.000	0.000	0.000	0.000	0.000	0.000	0.000	0.000	0.000	0.048	0.051	0.060	0.065	3.753	0.050	0.273	316	2384	100	471	9815	10286	512	9989	10501	Error	Error	-4.381	471	9815	512	9989	498268	3726972	0.532	29.646	0	0	0
1	2	5	"A25"	"A25"	4700	27995	100	1576	1665	588	35	1081	1081	1118	426	38	52	29	0	13980	13586	7576	55	1847	1847	1912	588	30	93	87	0	0.000	0.000	0.000	0.000	0.000	0.000	0.000	0.000	0.000	0.000	0.000	0.000	0.000	0.000	0.041	0.050	0.056	0.058	3.456	0.045	0.289	316	2384	100	495	12133	12628	584	11739	12323	Error	Error	-4.615	495	12133	584	11739	526080	4293037	1.284	19.854	0	0	0
1	3	5	"A25"	"A25"	5000	27995	100	1657	1798	1403	78	1049	1049	1095	423	38	60	33	0	11517	12874	6948	53	1819	1819	1849	328	17	99	99	0	0.000	0.000	0.000	0.000	0.000	0.000	0.000	0.000	0.000	0.000	0.000	0.000	0.000	0.000	0.063	0.068	0.068	0.067	2.925	0.072	0.241	316	2384	100	608	9698	10306	749	11055	11804	Error	Error	-3.996	608	9698	749	11055	568210	4068099	1.662	33.613	0	0	0
1	4	5	"A26"	"A26"	5300	27995	100	1650	1730	702	40	1015	1015	1070	405	37	62	40	0	12093	11098	5352	48	1815	1815	1851	445	24	93	87	0	0.000	0.000	0.000	0.000	0.000	0.000	0.000	0.000	0.000	0.000	0.000	0.000	0.000	0.000	0.062	0.077	0.082	0.086	2.973	0.067	0.317	316	2384	100	635	10278	10913	715	9283	9998	Error	Error	-4.017	635	10278	715	9283	546534	3507097	1.630	20.780	0	0	0
1	5	5	"A26"	"A26"	5600	27990	100	1539	1640	681	41	1045	1045	1089	458	42	54	27	0	11812	11035	5089	46	1816	1816	1918	788	41	91	84	0	0.000	0.000	0.000	0.000	0.000	0.000	0.000	0.000	0.000	0.000	0.000	0.000	0.000	0.000	0.049	0.065	0.072	0.071	2.821	0.062	0.288	316	2384	100	494	9996	10490	595	9219	9814	Error	Error	-4.339	494	9996	595	9219	518185	3487019	1.203	11.570	0	0	0
1	6	5	"A26"	"A26"	5900	27990	100	1640	1667	652	39	1068	1068	1144	676	59	44	12	0	11241	10707	5335	49	1851	1851	2005	1101	54	81	79	0	0.000	0.000	0.000	0.000	0.000	0.000	0.000	0.000	0.000	0.000	0.000	0.000	0.000	0.000	0.061	0.068	0.081	0.076	2.867	0.082	0.187	316	2384	100	572	9390	9962	599	8856	9455	Error	Error	-4.037	572	9390	599	8856	526687	3383538	0.774	7.904	0	0	0
1	7	5	"A27"	"A27"	6200	27990	100	1555	1627	645	39	1044	1044	1112	782	70	34	7	0	13188	12840	6650	51	1853	1853	1875	358	19	96	92	0	0.000	0.000	0.000	0.000	0.000	0.000	0.000	0.000	0.000	0.000	0.000	0.000	0.000	0.000	0.045	0.053	0.059	0.060	3.232	0.053	0.318	316	2384	100	511	11335	11846	583	10987	11570	Error	Error	-4.471	511	11335	583	10987	514073	4057309	0.659	30.628	0	0	0
1	8	5	"A27"	"A27"	6500	27990	100	1674	1803	872	48	1100	1100	1249	1638	131	6	0	0	14955	14134	6898	48	1861	1861	2024	1595	78	90	86	0	0.000	0.000	0.000	0.000	0.000	0.000	0.000	0.000	0.000	0.000	0.000	0.000	0.000	0.000	0.044	0.057	0.059	0.052	3.118	0.063	0.349	316	2384	100	574	13094	13668	703	12273	12976	Error	Error	-4.512	574	13094	703	12273	569716	4466365	0.338	7.592	0	0	0
1	9	5	"A27"	"A27"	6800	27990	100	1660	1724	690	40	1091	1091	1121	418	37	58	36	0	12194	12959	6672	51	1886	1886	1902	314	16	98	97	0	0.000	0.000	0.000	0.000	0.000	0.000	0.000	0.000	0.000	0.000	0.000	0.000	0.000	0.000	0.055	0.057	0.061	0.053	3.065	0.058	0.350	316	2384	100	569	10308	10877	633	11073	11706	Error	Error	-4.179	569	10308	633	11073	544840	4095099	1.443	35.213	0	0	0
1	10	5	"A28"	"A28"	7100	27990	100	2071	2069	663	32	1108	1108	1157	566	48	72	40	0	18918	17107	6403	37	1926	1926	1958	485	24	98	94	0	0.000	0.000	0.000	0.000	0.000	0.000	0.000	0.000	0.000	0.000	0.000	0.000	0.000	0.000	0.057	0.063	0.066	0.064	2.268	0.063	0.509	316	2384	100	963	16992	17955	961	15181	16142	Error	Error	-4.141	963	16992	961	15181	653806	5405655	1.611	31.235	0	0	0
1	11	5	"A28"	"A28"	7400	27985	100	1820	1867	727	38	1112	1112	1189	840	70	42	11	0	18234	16673	8380	50	1933	1933	2013	737	36	96	90	0	0.000	0.000	0.000	0.000	0.000	0.000	0.000	0.000	0.000	0.000	0.000	0.000	0.000	0.000	0.043	0.051	0.050	0.048	2.355	0.054	0.142	316	2384	100	708	16301	17009	755	14740	15495	Error	Error	-4.525	708	16301	755	14740	590049	5268568	0.807	19.891	0	0	0
1	12	5	"A28"	"A28"	7700	27985	100	1900	1953	740	37	1182	1182	2315	7777	335	0	0	0	16880	15630	7493	47	1998	1998	3203	7906	246	69	46	0	0.000	0.000	0.000	0.000	0.000	0.000	0.000	0.000	0.000	0.000	0.000	0.000	0.000	0.000	0.048	0.057	0.062	0.056	2.778	0.063	0.205	316	2384	100	718	14882	15600	771	13632	14403	Error	Error	-4.373	718	14882	771	13632	617258	4939141	-0.047	1.572	0	0	0
1	13	5	"A29"	"A29"	7995	27985	100	1597	1632	604	37	1180	1180	1217	440	36	47	19	0	10324	10278	5357	52	1980	1980	2009	439	21	91	85	0	0.000	0.000	0.000	0.000	0.000	0.000	0.000	0.000	0.000	0.000	0.000	0.000	0.000	0.000	0.050	0.054	0.064	0.075	3.329	0.055	0.218	316	2384	100	417	8344	8761	452	8298	8750	Error	Error	-4.323	417	8344	452	8298	515742	3247946	0.943	18.836	0	0	0
1	14	5	"A29"	"A29"	8295	27985	100	1656	1711	658	38	1171	1171	1217	440	36	51	26	0	11317	11341	5954	52	2008	2008	2096	726	34	92	86	0	0.000	0.000	0.000	0.000	0.000	0.000	0.000	0.000	0.000	0.000	0.000	0.000	0.000	0.000	0.052	0.058	0.066	0.063	3.034	0.057	0.274	316	2384	100	485	9309	9794	540	9333	9873	Error	Error	-4.263	485	9309	540	9333	540829	3583845	1.123	12.734	0	0	0
1	15	5	"A29"	"A29"	8595	27985	100	1685	1760	632	35	1194	1194	1245	487	39	50	25	0	10841	11238	6080	54	2051	2051	2120	623	29	92	87	0	0.000	0.000	0.000	0.000	0.000	0.000	0.000	0.000	0.000	0.000	0.000	0.000	0.000	0.000	0.056	0.062	0.069	0.070	3.582	0.060	0.295	316	2384	100	491	8790	9281	566	9187	9753	Error	Error	-4.162	491	8790	566	9187	556199	3551345	1.057	14.636	0	0	0
1	16	5	"A30"	"A30"	8895	27985	100	1653	1707	651	38	1234	1234	1301	590	45	36	13	0	8299	9749	5845	59	2088	2088	2135	534	25	88	80	0	0.000	0.000	0.000	0.000	0.000	0.000	0.000	0.000	0.000	0.000	0.000	0.000	0.000	0.000	0.067	0.062	0.075	0.087	4.245	0.063	0.141	316	2384	100	419	6211	6630	473	7661	8134	Error	Error	-3.890	419	6211	473	7661	539391	3080710	0.688	14.258	0	0	0
1	17	5	"A30"	"A30"	9195	27980	100	1830	1905	781	40	1358	1358	1819	1646	90	6	0	0	11800	11556	5641	48	2215	2215	2722	1694	62	86	81	0	0.000	0.000	0.000	0.000	0.000	0.000	0.000	0.000	0.000	0.000	0.000	0.000	0.000	0.000	0.049	0.059	0.067	0.063	3.094	0.109	0.146	316	2384	100	472	9585	10057	547	9341	9888	Error	Error	-4.344	472	9585	547	9341	601996	3651651	0.052	5.215	0	0	0
1	18	5	"A30"	"A30"	9495	27980	100	1733	1831	687	37	1368	1368	1505	799	53	28	6	0	8761	11105	7338	66	2273	2273	2450	905	36	84	79	0	0.000	0.000	0.000	0.000	0.000	0.000	0.000	0.000	0.000	0.000	0.000	0.000	0.000	0.000	0.056	0.052	0.071	0.071	3.624	0.056	0.216	316	2384	100	365	6488	6853	463	8832	9295	Error	Error	-4.152	365	6488	463	8832	578448	3509070	0.408	9.564	0	0	0
1	1	6	"A31"	"A31"	4405	28295	100	1743	1781	648	36	1057	1057	1092	410	37	65	40	0	14462	13560	5108	37	1854	1854	1875	293	15	99	98	0	0.000	0.000	0.000	0.000	0.000	0.000	0.000	0.000	0.000	0.000	0.000	0.000	0.000	0.000	0.054	0.062	0.061	0.056	2.484	0.060	0.345	316	2384	100	686	12608	13294	724	11706	12430	Error	Error	-4.200	686	12608	724	11706	562670	4285097	1.680	39.881	0	0	0
1	2	6	"A31"	"A31"	4705	28295	100	1736	1812	683	37	1072	1072	1126	525	46	59	31	0	15464	14788	7172	48	1883	1883	1941	527	27	98	96	0	0.000	0.000	0.000	0.000	0.000	0.000	0.000	0.000	0.000	0.000	0.000	0.000	0.000	0.000	0.049	0.057	0.060	0.053	2.847	0.057	0.407	316	2384	100	664	13581	14245	740	12905	13645	Error	Error	-4.354	664	13581	740	12905	572545	4672856	1.307	24.378	0	0	0
1	3	6	"A31"	"A31"	5005	28295	100	1792	1821	665	36	1079	1079	1158	744	64	47	12	0	16006	14616	6256	42	1872	1872	1931	663	34	99	98	0	0.000	0.000	0.000	0.000	0.000	0.000	0.000	0.000	0.000	0.000	0.000	0.000	0.000	0.000	0.050	0.058	0.063	0.059	2.491	0.056	0.359	316	2384	100	713	14134	14847	742	12744	13486	Error	Error	-4.309	713	14134	742	12744	575371	4618812	0.891	19.133	0	0	0
1	4	6	"A32"	"A32"	5305	28295	100	1715	1741	636	36	1052	1052	1106	533	48	58	25	0	16724	14744	8011	54	1837	1837	1892	567	29	89	84	0	0.000	0.000	0.000	0.000	0.000	0.000	0.000	0.000	0.000	0.000	0.000	0.000	0.000	0.000	0.045	0.053	0.062	0.069	4.144	0.050	0.292	316	2384	100	663	14887	15550	689	12907	13596	Error	Error	-4.489	663	14887	689	12907	550297	4658991	1.191	22.667	0	0	0
1	5	6	"A32"	"A32"	5605	28290	100	1623	1681	672	39	1035	1035	1093	468	42	56	31	0	12634	13756	8726	63	1833	1833	1923	797	41	88	79	0	0.000	0.000	0.000	0.000	0.000	0.000	0.000	0.000	0.000	0.000	0.000	0.000	0.000	0.000	0.054	0.054	0.066	0.075	3.558	0.051	0.315	316	2384	100	588	10801	11389	646	11923	12569	Error	Error	-4.199	588	10801	646	11923	531111	4346820	1.256	14.847	0	0	0
1	6	6	"A32"	"A32"	5905	28290	100	1682	1707	675	39	1050	1050	1089	430	39	62	36	0	14329	14052	8084	57	1839	1839	1877	430	22	95	89	0	0.000	0.000	0.000	0.000	0.000	0.000	0.000	0.000	0.000	0.000	0.000	0.000	0.000	0.000	0.051	0.054	0.063	0.068	3.086	0.053	0.348	316	2384	100	632	12490	13122	657	12213	12870	Error	Error	-4.305	632	12490	657	12213	539373	4440396	1.437	28.314	0	0	0
1	7	6	"A33"	"A33"	6205	28290	100	1517	1654	1118	67	1041	1041	1103	664	60	36	12	0	10485	12778	8275	64	1825	1825	1864	491	26	95	91	0	0.000	0.000	0.000	0.000	0.000	0.000	0.000	0.000	0.000	0.000	0.000	0.000	0.000	0.000	0.055	0.056	0.060	0.059	3.149	0.048	0.179	316	2384	100	476	8660	9136	613	10953	11566	Error	Error	-4.185	476	8660	613	10953	522705	4037770	0.830	22.228	0	0	0
1	8	6	"A33"	"A33"	6505	28290	100	1486	1565	662	42	1037	1037	1103	497	45	46	20	0	9258	12610	8802	69	1858	1858	1881	417	22	99	95	0	0.000	0.000	0.000	0.000	0.000	0.000	0.000	0.000	0.000	0.000	0.000	0.000	0.000	0.000	0.061	0.049	0.060	0.057	3.007	0.047	0.320	316	2384	100	449	7400	7849	528	10752	11280	Error	Error	-4.043	449	7400	528	10752	494653	3984612	0.930	25.729	0	0	0
1	9	6	"A33"	"A33"	6805	28290	100	1524	1614	611	37	1057	1057	1131	1011	89	22	1	0	11284	14708	9598	65	1860	1860	1878	296	15	99	98	0	0.000	0.000	0.000	0.000	0.000	0.000	0.000	0.000	0.000	0.000	0.000	0.000	0.000	0.000	0.050	0.043	0.051	0.051	2.541	0.040	0.323	316	2384	100	467	9424	9891	557	12848	13405	Error	Error	-4.335	467	9424	557	12848	510153	4647759	0.478	43.345	0	0	0
1	10	6	"A34"	"A34"	7105	28290	100	1458	1559	740	47	1095	1095	1504	4122	274	0	0	0	8525	9501	5550	58	1892	1892	2247	3864	171	67	45	0	0.000	0.000	0.000	0.000	0.000	0.000	0.000	0.000	0.000	0.000	0.000	0.000	0.000	0.000	0.055	0.061	0.076	0.077	3.004	0.584	0.413	316	2384	100	363	6633	6996	464	7609	8073	Error	Error	-4.192	363	6633	464	7609	492776	3002350	0.013	1.877	0	0	0
1	11	6	"A34"	"A34"	7405	28290	100	1473	1600	675	42	1122	1122	1171	563	48	39	16	0	8473	10520	6603	62	1921	1921	1964	457	23	96	92	0	0.000	0.000	0.000	0.000	0.000	0.000	0.000	0.000	0.000	0.000	0.000	0.000	0.000	0.000	0.054	0.056	0.065	0.067	3.025	0.056	0.180	316	2384	100	351	6552	6903	478	8599	9077	Error	Error	-4.222	351	6552	478	8599	505468	3324227	0.762	18.722	0	0	0
1	12	6	"A34"	"A34"	7705	28285	100	1510	1587	861	54	1109	1109	1369	2980	217	0	0	0	8373	9600	5452	56	1975	1975	2158	2044	94	86	68	0	0.000	0.000	0.000	0.000	0.000	0.000	0.000	0.000	0.000	0.000	0.000	0.000	0.000	0.000	0.063	0.063	0.065	0.059	3.267	0.062	0.194	316	2384	100	401	6398	6799	478	7625	8103	Error	Error	-3.996	401	6398	478	7625	501407	3033752	0.073	3.641	0	0	0
1	13	6	"A35"	"A35"	8000	28285	100	1788	1852	704	38	1138	1138	1185	471	39	61	32	0	12702	11271	5016	44	2010	2010	2047	495	24	92	86	0	0.000	0.000	0.000	0.000	0.000	0.000	0.000	0.000	0.000	0.000	0.000	0.000	0.000	0.000	0.061	0.077	0.080	0.085	3.132	0.069	0.302	316	2384	100	650	10692	11342	714	9261	9975	Error	Error	-4.040	650	10692	714	9261	585177	3561593	1.416	18.634	0	0	0
1	14	6	"A35"	"A35"	8300	28285	100	1828	1826	650	35	1122	1122	1176	499	42	63	30	0	12687	12056	5361	44	2012	2012	2112	860	40	90	84	0	0.000	0.000	0.000	0.000	0.000	0.000	0.000	0.000	0.000	0.000	0.000	0.000	0.000	0.000	0.066	0.070	0.080	0.076	2.996	0.065	0.350	316	2384	100	706	10675	11381	704	10044	10748	Error	Error	-3.918	706	10675	704	10044	577093	3809779	1.303	11.563	0	0	0
1	15	6	"A35"	"A35"	8600	28285	100	1774	1838	648	35	1146	1146	1200	651	54	48	18	0	12003	11639	5254	45	2054	2054	2141	688	32	93	88	0	0.000	0.000	0.000	0.000	0.000	0.000	0.000	0.000	0.000	0.000	0.000	0.000	0.000	0.000	0.063	0.072	0.081	0.077	3.972	0.069	0.150	316	2384	100	628	9949	10577	692	9585	10277	Error	Error	-3.986	628	9949	692	9585	580787	3677932	0.980	13.805	0	0	0
1	16	6	"A36"	"A36"	8900	28285	100	1605	1676	621	37	1151	1151	1203	503	41	46	19	0	11051	10728	4587	42	2014	2014	2048	369	18	98	94	0	0.000	0.000	0.000	0.000	0.000	0.000	0.000	0.000	0.000	0.000	0.000	0.000	0.000	0.000	0.050	0.060	0.065	0.065	2.898	0.059	0.210	316	2384	100	454	9037	9491	525	8714	9239	Error	Error	-4.315	454	9037	525	8714	529670	3390123	0.940	23.523	0	0	0
1	17	6	"A36"	"A36"	9200	28285	100	2008	2835	2386	84	1372	1372	1915	1791	93	19	13	0	10598	10548	5155	48	2224	2224	2840	1874	65	83	78	0	0.000	0.000	0.000	0.000	0.000	0.000	0.000	0.000	0.000	0.000	0.000	0.000	0.000	0.000	0.076	0.176	0.114	0.129	3.939	0.295	0.262	316	2384	100	636	8374	9010	1463	8324	9787	Error	Error	-3.719	636	8374	1463	8324	895882	3333216	0.514	4.113	0	0	0
1	18	6	"A36"	"A36"	9500	28280	100	1569	1682	624	37	1241	1241	1311	1042	79	18	0	0	9037	9800	5528	56	2208	2208	2321	1199	51	82	78	0	0.000	0.000	0.000	0.000	0.000	0.000	0.000	0.000	0.000	0.000	0.000	0.000	0.000	0.000	0.048	0.058	0.077	0.078	3.475	0.071	0.274	316	2384	100	328	6829	7157	441	7592	8033	Error	Error	-4.380	328	6829	441	7592	531486	3096949	0.356	6.238	0	0	0
1	1	7	"A37"	"A37"	4410	28595	100	1991	2113	927	43	1072	1072	1153	796	69	54	23	0	9597	9928	3122	31	1948	1948	1995	410	20	99	98	0	0.000	0.000	0.000	0.000	0.000	0.000	0.000	0.000	0.000	0.000	0.000	0.000	0.000	0.000	0.120	0.130	0.129	0.114	2.557	0.117	0.331	316	2384	100	919	7649	8568	1041	7980	9021	Error	Error	-3.057	919	7649	1041	7980	667728	3137151	1.206	19.349	0	0	0
1	2	7	"A37"	"A37"	4710	28595	100	1971	2061	849	41	1049	1049	1096	421	38	71	54	0	9311	9726	3638	37	1957	1957	2021	647	32	99	95	0	0.000	0.000	0.000	0.000	0.000	0.000	0.000	0.000	0.000	0.000	0.000	0.000	0.000	0.000	0.125	0.130	0.148	0.116	2.935	0.102	0.319	316	2384	100	922	7354	8276	1012	7769	8781	Error	Error	-2.996	922	7354	1012	7769	651188	3073439	2.292	11.909	0	0	0
1	3	7	"A37"	"A37"	5010	28595	100	1908	1991	803	40	1063	1063	1094	421	38	68	50	0	7978	8710	2963	34	1939	1939	1996	454	22	100	100	0	0.000	0.000	0.000	0.000	0.000	0.000	0.000	0.000	0.000	0.000	0.000	0.000	0.000	0.000	0.140	0.137	0.157	0.125	2.910	0.110	0.170	316	2384	100	845	6039	6884	928	6771	7699	Error	Error	-2.837	845	6039	928	6771	629254	2752433	2.131	14.789	0	0	0
1	4	7	"A38"	"A38"	5310	28595	100	1892	1942	686	35	1065	1065	1199	1919	160	8	0	0	17826	16275	6971	42	1886	1886	1988	1794	90	88	85	0	0.000	0.000	0.000	0.000	0.000	0.000	0.000	0.000	0.000	0.000	0.000	0.000	0.000	0.000	0.052	0.061	0.067	0.060	2.375	0.071	0.363	316	2384	100	827	15940	16767	877	14389	15266	Error	Error	-4.269	827	15940	877	14389	613692	5142848	0.387	7.964	0	0	0
1	5	7	"A38"	"A38"	5610	28595	100	1816	1872	754	40	1049	1049	1174	1942	165	6	0	0	17539	16086	6077	37	1860	1860	1942	1279	65	92	88	0	0.000	0.000	0.000	0.000	0.000	0.000	0.000	0.000	0.000	0.000	0.000	0.000	0.000	0.000	0.049	0.058	0.056	0.053	2.536	0.121	0.082	316	2384	100	767	15679	16446	823	14226	15049	Error	Error	-4.353	767	15679	823	14226	591488	5083033	0.359	11.059	0	0	0
1	6	7	"A38"	"A38"	5910	28590	100	1802	1830	617	33	1026	1026	1084	447	41	70	42	0	16987	15753	5611	35	1855	1855	1900	481	25	99	95	0	0.000	0.000	0.000	0.000	0.000	0.000	0.000	0.000	0.000	0.000	0.000	0.000	0.000	0.000	0.051	0.058	0.060	0.053	2.339	0.056	0.389	316	2384	100	776	15132	15908	804	13898	14702	Error	Error	-4.285	776	15132	804	13898	578230	4977928	1.669	28.800	0	0	0
1	7	7	"A39"	"A39"	6210	28590	100	1483	1565	691	44	1051	1051	1201	2133	177	2	0	0	9132	11095	7291	65	1853	1853	1958	1930	98	78	72	0	0.000	0.000	0.000	0.000	0.000	0.000	0.000	0.000	0.000	0.000	0.000	0.000	0.000	0.000	0.059	0.056	0.066	0.070	3.599	0.055	0.079	316	2384	100	432	7279	7711	514	9242	9756	Error	Error	-4.075	432	7279	514	9242	494590	3505889	0.171	4.734	0	0	0
1	8	7	"A39"	"A39"	6510	28590	100	1421	1501	639	42	1037	1037	1089	449	41	46	22	0	7698	10016	7298	72	1848	1848	1877	404	21	96	91	0	0.000	0.000	0.000	0.000	0.000	0.000	0.000	0.000	0.000	0.000	0.000	0.000	0.000	0.000	0.066	0.057	0.065	0.076	3.045	0.055	0.295	316	2384	100	384	5850	6234	464	8168	8632	Error	Error	-3.929	384	5850	464	8168	474286	3164913	0.918	20.146	0	0	0
1	9	7	"A39"	"A39"	6810	28590	100	1474	1549	608	39	1038	1038	1080	422	39	50	27	0	10276	12251	7528	61	1859	1859	1883	356	18	99	97	0	0.000	0.000	0.000	0.000	0.000	0.000	0.000	0.000	0.000	0.000	0.000	0.000	0.000	0.000	0.052	0.049	0.059	0.056	2.959	0.047	0.286	316	2384	100	436	8417	8853	511	10392	10903	Error	Error	-4.271	436	8417	511	10392	489401	3871395	1.111	29.124	0	0	0
1	10	7	"A40"	"A40"	7110	28590	100	1610	1704	694	40	1053	1053	1115	550	49	50	23	0	17918	16410	9293	56	1876	1876	1933	480	24	93	91	0	0.000	0.000	0.000	0.000	0.000	0.000	0.000	0.000	0.000	0.000	0.000	0.000	0.000	0.000	0.035	0.045	0.045	0.050	3.389	0.047	0.407	316	2384	100	557	16042	16599	651	14534	15185	Error	Error	-4.848	557	16042	651	14534	538476	5185506	1.071	30.160	0	0	0
1	11	7	"A40"	"A40"	7410	28590	100	1719	1793	743	41	1069	1069	1114	456	40	60	35	0	16985	15400	9084	58	1882	1882	1922	366	19	100	99	0	0.000	0.000	0.000	0.000	0.000	0.000	0.000	0.000	0.000	0.000	0.000	0.000	0.000	0.000	0.043	0.054	0.056	0.058	2.501	0.051	0.337	316	2384	100	650	15103	15753	724	13518	14242	Error	Error	-4.538	650	15103	724	13518	566734	4866503	1.489	36.825	0	0	0
1	12	7	"A40"	"A40"	7710	28590	100	1663	1742	770	44	1058	1058	1112	520	46	55	25	0	15755	15393	9527	61	1912	1912	1942	354	18	99	98	0	0.000	0.000	0.000	0.000	0.000	0.000	0.000	0.000	0.000	0.000	0.000	0.000	0.000	0.000	0.044	0.051	0.054	0.054	2.507	0.049	0.304	316	2384	100	605	13843	14448	684	13481	14165	Error	Error	-4.516	605	13843	684	13481	550557	4864291	1.212	37.997	0	0	0
1	13	7	"A41"	"A41"	8005	28585	100	1826	1866	693	37	1091	1091	1150	482	41	65	38	0	13996	12222	5604	45	1976	1976	2037	708	34	92	83	0	0.000	0.000	0.000	0.000	0.000	0.000	0.000	0.000	0.000	0.000	0.000	0.000	0.000	0.000	0.061	0.076	0.078	0.077	2.376	0.073	0.377	316	2384	100	735	12020	12755	775	10246	11021	Error	Error	-4.032	735	12020	775	10246	589643	3862206	1.485	14.386	0	0	0
1	14	7	"A41"	"A41"	8305	28585	100	2008	1982	660	33	1127	1127	1200	622	51	66	25	0	15406	14389	5882	40	2009	2009	2084	676	32	95	92	0	0.000	0.000	0.000	0.000	0.000	0.000	0.000	0.000	0.000	0.000	0.000	0.000	0.000	0.000	0.066	0.069	0.070	0.071	2.414	0.069	0.252	316	2384	100	881	13397	14278	855	12380	13235	Error	Error	-3.927	881	13397	855	12380	626313	4546971	1.257	18.203	0	0	0
1	15	7	"A41"	"A41"	8605	28585	100	2006	2056	1081	52	1098	1098	1152	428	37	75	52	0	15069	14338	5743	40	2020	2020	2039	324	15	99	99	0	0.000	0.000	0.000	0.000	0.000	0.000	0.000	0.000	0.000	0.000	0.000	0.000	0.000	0.000	0.070	0.078	0.073	0.071	2.410	0.072	0.315	316	2384	100	908	13049	13957	958	12318	13276	Error	Error	-3.845	908	13049	958	12318	649777	4530847	2.112	37.960	0	0	0
1	16	7	"A42"	"A42"	8905	28585	100	1488	1530	641	41	1116	1116	1177	519	44	41	14	0	7749	9173	5161	56	2013	2013	2041	419	20	94	91	0	0.000	0.000	0.000	0.000	0.000	0.000	0.000	0.000	0.000	0.000	0.000	0.000	0.000	0.000	0.065	0.058	0.082	0.077	3.459	0.057	0.161	316	2384	100	372	5736	6108	414	7160	7574	Error	Error	-3.947	372	5736	414	7160	483473	2898711	0.680	17.021	0	0	0
1	17	7	"A42"	"A42"	9205	28585	100	2281	3514	2813	80	1297	1297	1827	1834	100	34	23	0	7803	8406	3751	44	2186	2186	2768	1886	68	87	69	0	0.000	0.000	0.000	0.000	0.000	0.000	0.000	0.000	0.000	0.000	0.000	0.000	0.000	0.000	0.175	0.356	0.292	0.248	3.101	0.595	0.561	316	2384	100	984	5617	6601	2217	6220	8437	Error	Error	-2.513	984	5617	2217	6220	1110579	2656403	0.920	2.989	0	0	0
1	18	7	"A42"	"A42"	9505	28585	100	1420	1507	623	41	1225	1225	1268	513	40	29	8	0	5830	6705	3254	48	2207	2207	2216	372	16	94	90	0	0.000	0.000	0.000	0.000	0.000	0.000	0.000	0.000	0.000	0.000	0.000	0.000	0.000	0.000	0.054	0.063	0.117	0.107	3.833	0.078	0.095	316	2384	100	195	3623	3818	282	4498	4780	Error	Error	-4.216	195	3623	282	4498	476138	2118713	0.466	12.067	0	0	0
1	1	8	"A43"	"A43"	4415	28895	100	1862	1907	717	37	1078	1078	1127	503	44	63	38	0	19524	17435	6517	37	1845	1845	1876	351	18	99	98	0	0.000	0.000	0.000	0.000	0.000	0.000	0.000	0.000	0.000	0.000	0.000	0.000	0.000	0.000	0.044	0.053	0.053	0.050	2.386	0.075	0.197	316	2384	100	784	17679	18463	829	15590	16419	Error	Error	-4.495	784	17679	829	15590	602640	5509307	1.551	44.328	0	0	0
1	2	8	"A43"	"A43"	4715	28895	100	1925	1948	683	35	1031	1031	1075	421	39	74	52	0	22100	19815	7314	36	1835	1835	1869	317	16	100	100	0	0.000	0.000	0.000	0.000	0.000	0.000	0.000	0.000	0.000	0.000	0.000	0.000	0.000	0.000	0.044	0.051	0.050	0.045	2.220	0.051	0.446	316	2384	100	894	20265	21159	917	17980	18897	Error	Error	-4.503	894	20265	917	17980	615668	6261476	2.074	56.612	0	0	0
1	3	8	"A43"	"A43"	5015	28895	100	2087	2101	688	32	1057	1057	1100	441	40	81	55	0	22187	20520	6085	29	1843	1843	1880	317	16	100	100	0	0.000	0.000	0.000	0.000	0.000	0.000	0.000	0.000	0.000	0.000	0.000	0.000	0.000	0.000	0.051	0.056	0.056	0.050	2.100	0.054	0.463	316	2384	100	1030	20344	21374	1044	18677	19721	Error	Error	-4.304	1030	20344	1044	18677	663764	6484348	2.270	58.801	0	0	0
1	4	8	"A44"	"A44"	5315	28895	100	1803	1838	612	33	1027	1027	1084	451	41	72	39	0	12842	12251	4238	34	1883	1883	1916	427	22	99	96	0	0.000	0.000	0.000	0.000	0.000	0.000	0.000	0.000	0.000	0.000	0.000	0.000	0.000	0.000	0.071	0.078	0.080	0.075	2.544	0.074	0.311	316	2384	100	776	10959	11735	811	10368	11179	Error	Error	-3.820	776	10959	811	10368	580960	3871369	1.672	24.204	0	0	0
1	5	8	"A44"	"A44"	5615	28895	100	1882	1922	625	32	1026	1026	1087	478	43	72	44	0	13834	13510	4215	31	1875	1875	1926	498	25	100	98	0	0.000	0.000	0.000	0.000	0.000	0.000	0.000	0.000	0.000	0.000	0.000	0.000	0.000	0.000	0.072	0.077	0.076	0.066	2.466	0.070	0.396	316	2384	100	856	11959	12815	896	11635	12531	Error	Error	-3.804	856	11959	896	11635	607472	4269039	1.747	23.261	0	0	0
1	6	8	"A44"	"A44"	5915	28895	100	1850	1943	723	37	1056	1056	1106	459	41	72	41	0	13762	13302	5014	37	1880	1880	1933	510	26	99	97	0	0.000	0.000	0.000	0.000	0.000	0.000	0.000	0.000	0.000	0.000	0.000	0.000	0.000	0.000	0.067	0.078	0.073	0.068	2.418	0.066	0.302	316	2384	100	794	11882	12676	887	11422	12309	Error	Error	-3.903	794	11882	887	11422	614115	4203333	1.824	22.292	0	0	0
1	7	8	"A45"	"A45"	6215	28890	100	1707	1712	661	38	1030	1030	1068	415	38	65	40	0	15100	13823	6056	43	1858	1858	1892	365	19	95	91	0	0.000	0.000	0.000	0.000	0.000	0.000	0.000	0.000	0.000	0.000	0.000	0.000	0.000	0.000	0.051	0.057	0.059	0.060	2.832	0.058	0.377	316	2384	100	677	13242	13919	682	11965	12647	Error	Error	-4.290	677	13242	682	11965	540930	4367931	1.552	32.688	0	0	0
1	8	8	"A45"	"A45"	6515	28890	100	1687	1752	654	37	1030	1030	1095	665	60	49	14	0	13930	14270	6101	42	1864	1864	1899	435	22	96	93	0	0.000	0.000	0.000	0.000	0.000	0.000	0.000	0.000	0.000	0.000	0.000	0.000	0.000	0.000	0.054	0.058	0.060	0.061	3.167	0.054	0.325	316	2384	100	657	12066	12723	722	12406	13128	Error	Error	-4.199	657	12066	722	12406	553708	4509474	0.988	28.439	0	0	0
1	9	8	"A45"	"A45"	6815	28890	100	1654	1753	704	40	1007	1007	1059	440	41	62	36	0	13425	13400	6282	46	1846	1846	1869	317	16	99	99	0	0.000	0.000	0.000	0.000	0.000	0.000	0.000	0.000	0.000	0.000	0.000	0.000	0.000	0.000	0.056	0.065	0.066	0.061	2.743	0.059	0.340	316	2384	100	647	11579	12226	746	11554	12300	Error	Error	-4.162	647	11579	746	11554	554090	4234351	1.577	36.375	0	0	0
1	10	8	"A47"	"A47"	7115	28890	100	1888	1862	689	37	1000	1000	1054	523	49	66	38	0	15929	14171	5944	41	1860	1860	1900	497	26	94	91	0	0.000	0.000	0.000	0.000	0.000	0.000	0.000	0.000	0.000	0.000	0.000	0.000	0.000	0.000	0.063	0.070	0.070	0.068	2.654	0.068	0.306	316	2384	100	888	14069	14957	862	12311	13173	Error	Error	-3.986	888	14069	862	12311	588316	4477878	1.545	24.690	0	0	0
1	11	8	"A47"	"A47"	7415	28890	100	1898	1934	586	30	1025	1025	1076	465	43	77	47	0	16236	15632	3662	23	1892	1892	1926	368	19	100	100	0	0.000	0.000	0.000	0.000	0.000	0.000	0.000	0.000	0.000	0.000	0.000	0.000	0.000	0.000	0.061	0.066	0.068	0.059	1.994	0.065	0.422	316	2384	100	873	14344	15217	909	13740	14649	Error	Error	-4.038	873	14344	909	13740	611160	4939810	1.845	37.245	0	0	0
1	12	8	"A47"	"A47"	7710	28890	100	1971	2045	637	31	1091	1091	1188	625	52	68	28	0	16717	15725	4696	29	1923	1923	1966	389	19	100	100	0	0.000	0.000	0.000	0.000	0.000	0.000	0.000	0.000	0.000	0.000	0.000	0.000	0.000	0.000	0.059	0.069	0.064	0.063	2.079	0.061	0.222	316	2384	100	880	14794	15674	954	13802	14756	Error	Error	-4.071	880	14794	954	13802	646332	4969078	1.371	35.370	0	0	0
1	13	8	"A48"	"A48"	8010	28885	100	2008	1996	713	35	1096	1096	1156	543	46	67	35	0	20525	18461	8103	43	1954	1954	2011	591	29	97	94	0	0.000	0.000	0.000	0.000	0.000	0.000	0.000	0.000	0.000	0.000	0.000	0.000	0.000	0.000	0.049	0.055	0.057	0.055	2.311	0.054	0.226	316	2384	100	912	18571	19483	900	16507	17407	Error	Error	-4.348	912	18571	900	16507	630868	5833745	1.547	27.834	0	0	0
1	14	8	"A48"	"A48"	8310	28885	100	1978	1981	690	34	1092	1092	1156	488	42	73	43	0	20735	18841	7991	42	1972	1972	2014	451	22	99	97	0	0.000	0.000	0.000	0.000	0.000	0.000	0.000	0.000	0.000	0.000	0.000	0.000	0.000	0.000	0.047	0.053	0.055	0.054	2.298	0.051	0.429	316	2384	100	886	18763	19649	889	16869	17758	Error	Error	-4.404	886	18763	889	16869	626088	5953886	1.691	37.310	0	0	0
1	15	8	"A48"	"A48"	8610	28885	100	1937	1988	664	33	1083	1083	1141	475	41	73	44	0	19664	18600	7252	38	1994	1994	2017	385	19	99	98	0	0.000	0.000	0.000	0.000	0.000	0.000	0.000	0.000	0.000	0.000	0.000	0.000	0.000	0.000	0.048	0.054	0.057	0.055	2.287	0.052	0.427	316	2384	100	854	17670	18524	905	16606	17511	Error	Error	-4.371	854	17670	905	16606	628073	5877675	1.783	43.073	0	0	0
1	16	8	"A49"	"A49"	8910	28885	100	1642	1672	640	38	1103	1103	1151	511	44	51	22	0	10518	10894	5562	51	1982	1982	2009	380	18	96	92	0	0.000	0.000	0.000	0.000	0.000	0.000	0.000	0.000	0.000	0.000	0.000	0.000	0.000	0.000	0.063	0.064	0.074	0.071	3.229	0.063	0.301	316	2384	100	539	8536	9075	569	8912	9481	Error	Error	-3.985	539	8536	569	8912	528368	3442421	1.020	23.382	0	0	0
1	17	8	"A49"	"A49"	9210	28885	100	1630	1673	665	39	1291	1291	1952	2082	106	0	0	0	10098	10137	4989	49	2173	2173	2899	2114	72	85	71	0	0.000	0.000	0.000	0.000	0.000	0.000	0.000	0.000	0.000	0.000	0.000	0.000	0.000	0.000	0.043	0.048	0.070	0.062	3.119	0.205	0.134	316	2384	100	339	7925	8264	382	7964	8346	Error	Error	-4.547	339	7925	382	7964	528657	3203417	-0.134	3.424	0	0	0
1	18	8	"A49"	"A49"	9510	28885	100	1776	1878	875	46	1198	1198	1249	491	39	55	31	0	11035	11480	5569	48	2187	2187	2246	556	24	96	93	0	0.000	0.000	0.000	0.000	0.000	0.000	0.000	0.000	0.000	0.000	0.000	0.000	0.000	0.000	0.065	0.073	0.082	0.072	2.987	0.072	0.284	316	2384	100	578	8848	9426	680	9293	9973	Error	Error	-3.936	578	8848	680	9293	593382	3627522	1.281	16.608	0	0	0
1	1	9	"A50"	"A50"	4420	29195	100	1353	1393	502	36	1095	1095	1137	459	40	35	8	0	7539	7870	3896	49	1862	1862	1876	293	15	93	91	0	0.000	0.000	0.000	0.000	0.000	0.000	0.000	0.000	0.000	0.000	0.000	0.000	0.000	0.000	0.045	0.050	0.067	0.069	3.917	0.051	0.129	316	2384	100	258	5677	5935	298	6008	6306	Error	Error	-4.460	258	5677	298	6008	440326	2486768	0.558	20.457	0	0	0
1	2	9	"A50"	"A50"	4720	29195	100	1396	1498	620	41	1054	1054	1105	527	47	39	12	0	7752	9617	6234	64	1863	1863	1878	302	16	99	98	0	0.000	0.000	0.000	0.000	0.000	0.000	0.000	0.000	0.000	0.000	0.000	0.000	0.000	0.000	0.058	0.057	0.075	0.071	2.638	0.058	0.271	316	2384	100	342	5889	6231	444	7754	8198	Error	Error	-4.106	342	5889	444	7754	473518	3038835	0.746	25.626	0	0	0
1	3	9	"A50"	"A50"	5020	29195	100	1320	1380	510	36	1044	1044	1083	419	38	39	14	0	7570	8644	4933	57	1846	1846	1855	295	15	99	97	0	0.000	0.000	0.000	0.000	0.000	0.000	0.000	0.000	0.000	0.000	0.000	0.000	0.000	0.000	0.048	0.049	0.075	0.070	3.147	0.046	0.139	316	2384	100	276	5724	6000	336	6798	7134	Error	Error	-4.374	276	5724	336	6798	436114	2731644	0.709	23.014	0	0	0
1	4	9	"A51"	"A51"	5320	29195	100	1630	1609	591	36	1058	1058	1116	495	44	54	24	0	11345	10937	5625	51	1860	1860	1904	435	22	91	87	0	0.000	0.000	0.000	0.000	0.000	0.000	0.000	0.000	0.000	0.000	0.000	0.000	0.000	0.000	0.060	0.061	0.068	0.072	3.252	0.063	0.243	316	2384	100	572	9485	10057	551	9077	9628	Error	Error	-4.052	572	9485	551	9077	508367	3456001	0.996	20.766	0	0	0
1	5	9	"A51"	"A51"	5620	29195	100	1540	1592	615	38	1018	1018	1066	411	38	55	32	0	11016	10714	5088	47	1847	1847	1886	398	21	97	91	0	0.000	0.000	0.000	0.000	0.000	0.000	0.000	0.000	0.000	0.000	0.000	0.000	0.000	0.000	0.057	0.065	0.073	0.070	2.725	0.065	0.316	316	2384	100	522	9169	9691	574	8867	9441	Error	Error	-4.135	522	9169	574	8867	502924	3385505	1.280	22.181	0	0	0
1	6	9	"A51"	"A51"	5920	29195	100	1563	1623	643	39	1020	1020	1078	440	40	55	31	0	13181	11877	6843	57	1855	1855	1989	1070	53	80	77	0	0.000	0.000	0.000	0.000	0.000	0.000	0.000	0.000	0.000	0.000	0.000	0.000	0.000	0.000	0.048	0.060	0.067	0.073	3.349	0.058	0.361	316	2384	100	543	11326	11869	603	10022	10625	Error	Error	-4.383	543	11326	603	10022	512758	3753252	1.239	9.241	0	0	0
1	7	9	"A52"	"A52"	6220	29195	100	1532	1584	575	36	1029	1029	1084	617	56	43	11	0	8980	8610	3160	36	1861	1861	1898	470	24	96	93	0	0.000	0.000	0.000	0.000	0.000	0.000	0.000	0.000	0.000	0.000	0.000	0.000	0.000	0.000	0.071	0.082	0.095	0.084	3.580	0.071	0.209	316	2384	100	503	7119	7622	555	6749	7304	Error	Error	-3.823	503	7119	555	6749	500697	2720704	0.810	14.281	0	0	0
1	8	9	"A52"	"A52"	6520	29190	100	1525	1604	605	37	1027	1027	1075	532	49	47	20	0	9739	9175	3762	41	1852	1852	1908	434	22	96	92	0	0.000	0.000	0.000	0.000	0.000	0.000	0.000	0.000	0.000	0.000	0.000	0.000	0.000	0.000	0.063	0.079	0.094	0.089	2.797	0.069	0.221	316	2384	100	498	7887	8385	577	7323	7900	Error	Error	-3.985	498	7887	577	7323	506805	2899324	0.994	16.744	0	0	0
1	9	9	"A52"	"A52"	6820	29190	100	1533	1597	590	36	1013	1013	1059	414	39	59	34	0	8939	8955	3610	40	1864	1864	1886	337	17	97	94	0	0.000	0.000	0.000	0.000	0.000	0.000	0.000	0.000	0.000	0.000	0.000	0.000	0.000	0.000	0.073	0.082	0.091	0.085	3.021	0.072	0.244	316	2384	100	520	7075	7595	584	7091	7675	Error	Error	-3.766	520	7075	584	7091	504629	2829855	1.300	20.976	0	0	0
1	10	9	"A53"	"A53"	7120	29190	100	1733	1873	1009	53	1065	1065	1754	5596	319	0	0	0	11944	10447	4762	45	1910	1910	2593	5506	212	74	39	0	0.000	0.000	0.000	0.000	0.000	0.000	0.000	0.000	0.000	0.000	0.000	0.000	0.000	0.000	0.067	0.095	0.087	0.095	3.852	0.945	0.734	316	2384	100	668	10034	10702	808	8537	9345	Error	Error	-3.909	668	10034	808	8537	591906	3301256	0.021	1.426	0	0	0
1	11	9	"A53"	"A53"	7420	29190	100	1544	1574	598	37	1015	1015	1057	423	40	56	33	0	10555	9436	4765	50	1888	1888	1936	578	29	89	83	0	0.000	0.000	0.000	0.000	0.000	0.000	0.000	0.000	0.000	0.000	0.000	0.000	0.000	0.000	0.061	0.074	0.089	0.083	3.654	0.072	0.307	316	2384	100	529	8667	9196	559	7548	8107	Error	Error	-4.034	529	8667	559	7548	497371	2981891	1.222	12.976	0	0	0
1	12	9	"A53"	"A53"	7715	29190	100	1654	1860	1906	102	1071	1071	1165	828	71	39	9	0	11134	10083	5253	52	1945	1945	2046	799	39	83	79	0	0.000	0.000	0.000	0.000	0.000	0.000	0.000	0.000	0.000	0.000	0.000	0.000	0.000	0.000	0.063	0.097	0.088	0.094	3.117	0.088	0.123	316	2384	100	583	9189	9772	789	8138	8927	Error	Error	-3.978	583	9189	789	8138	587907	3186375	0.839	10.059	0	0	0
1	13	9	"A54"	"A54"	8015	29190	100	1425	1506	622	41	1060	1060	1098	444	40	44	22	0	9140	8631	4601	53	1947	1947	1992	553	27	84	78	0	0.000	0.000	0.000	0.000	0.000	0.000	0.000	0.000	0.000	0.000	0.000	0.000	0.000	0.000	0.051	0.067	0.082	0.086	4.410	0.064	0.194	316	2384	100	365	7193	7558	446	6684	7130	Error	Error	-4.301	365	7193	446	6684	475778	2727489	0.919	12.005	0	0	0
1	14	9	"A54"	"A54"	8315	29185	100	1525	1611	673	41	1087	1087	1139	501	43	44	22	0	8935	9315	4814	51	1972	1972	2052	726	35	86	80	0	0.000	0.000	0.000	0.000	0.000	0.000	0.000	0.000	0.000	0.000	0.000	0.000	0.000	0.000	0.063	0.071	0.078	0.081	3.433	0.071	0.254	316	2384	100	438	6963	7401	524	7343	7867	Error	Error	-3.991	438	6963	524	7343	509159	2943469	0.942	10.004	0	0	0
1	15	9	"A54"	"A54"	8615	29185	100	1540	1629	696	42	1087	1087	1131	456	40	49	26	0	9422	9518	5039	52	1992	1992	2065	797	38	84	79	0	0.000	0.000	0.000	0.000	0.000	0.000	0.000	0.000	0.000	0.000	0.000	0.000	0.000	0.000	0.061	0.072	0.087	0.093	3.280	0.069	0.251	316	2384	100	453	7430	7883	542	7526	8068	Error	Error	-4.036	453	7430	542	7526	514905	3007662	1.092	9.351	0	0	0
1	16	9	"A55"	"A55"	8915	29185	100	1373	1490	696	46	1118	1118	1181	591	50	31	10	0	6509	8004	5306	66	2024	2024	2091	642	30	79	73	0	0.000	0.000	0.000	0.000	0.000	0.000	0.000	0.000	0.000	0.000	0.000	0.000	0.000	0.000	0.057	0.062	0.085	0.098	4.236	0.066	0.178	316	2384	100	255	4485	4740	372	5980	6352	Error	Error	-4.137	255	4485	372	5980	470819	2529117	0.523	9.210	0	0	0
1	17	9	"A55"	"A55"	9215	29185	100	1505	1614	806	49	1224	1224	1720	1856	107	3	0	0	7255	8737	5214	59	2141	2141	2679	1863	69	78	61	0	0.000	0.000	0.000	0.000	0.000	0.000	0.000	0.000	0.000	0.000	0.000	0.000	0.000	0.000	0.055	0.059	0.078	0.089	3.987	0.076	0.182	316	2384	100	281	5114	5395	390	6596	6986	Error	Error	-4.186	281	5114	390	6596	510014	2760740	-0.057	3.252	0	0	0
1	18	9	"A55"	"A55"	9515	29185	100	1523	1631	704	43	1177	1177	1226	488	39	42	19	0	7297	9038	5605	62	2176	2176	2226	541	24	89	81	0	0.000	0.000	0.000	0.000	0.000	0.000	0.000	0.000	0.000	0.000	0.000	0.000	0.000	0.000	0.068	0.066	0.083	0.095	3.507	0.065	0.217	316	2384	100	346	5121	5467	454	6862	7316	Error	Error	-3.888	346	5121	454	6862	515466	2855863	0.830	12.591	0	0	0
1	1	10	"A56"	"A56"	4425	29500	100	1628	1784	1020	57	1058	1058	1118	489	43	54	29	0	9784	9112	3406	37	1861	1861	1885	336	17	96	93	0	0.000	0.000	0.000	0.000	0.000	0.000	0.000	0.000	0.000	0.000	0.000	0.000	0.000	0.000	0.072	0.100	0.095	0.084	3.192	0.111	0.309	316	2384	100	570	7923	8493	726	7251	7977	Error	Error	-3.797	570	7923	726	7251	563798	2879250	1.362	21.509	0	0	0
1	2	10	"A56"	"A56"	4725	29495	100	1722	1827	801	43	1095	1095	1197	1421	118	17	2	0	9304	8934	3669	41	1919	1919	1973	563	28	98	96	0	0.000	0.000	0.000	0.000	0.000	0.000	0.000	0.000	0.000	0.000	0.000	0.000	0.000	0.000	0.085	0.104	0.113	0.093	2.909	0.097	0.268	316	2384	100	627	7385	8012	732	7015	7747	Error	Error	-3.558	627	7385	732	7015	577197	2823274	0.443	12.364	0	0	0
1	3	10	"A56"	"A56"	5025	29495	100	1855	1958	985	50	1128	1128	1187	470	39	62	37	0	9537	9247	3508	37	1952	1952	1985	370	18	99	98	0	0.000	0.000	0.000	0.000	0.000	0.000	0.000	0.000	0.000	0.000	0.000	0.000	0.000	0.000	0.096	0.114	0.115	0.104	2.648	0.113	0.307	316	2384	100	727	7585	8312	830	7295	8125	Error	Error	-3.383	727	7585	830	7295	618782	2922187	1.640	19.627	0	0	0
1	4	10	"A57"	"A57"	5325	29495	100	1501	1567	567	36	1068	1068	1178	1687	143	1	0	0	12222	12246	5640	46	1899	1899	1956	1123	57	94	90	0	0.000	0.000	0.000	0.000	0.000	0.000	0.000	0.000	0.000	0.000	0.000	0.000	0.000	0.000	0.042	0.048	0.056	0.050	2.890	0.148	0.092	316	2384	100	433	10323	10756	499	10347	10846	Error	Error	-4.575	433	10323	499	10347	495020	3869858	0.231	9.163	0	0	0
1	5	10	"A57"	"A57"	5625	29495	100	1542	1565	597	38	1050	1050	1105	470	42	50	25	0	11070	12212	6712	54	1884	1884	1925	440	22	98	95	0	0.000	0.000	0.000	0.000	0.000	0.000	0.000	0.000	0.000	0.000	0.000	0.000	0.000	0.000	0.054	0.050	0.065	0.061	2.869	0.049	0.244	316	2384	100	492	9186	9678	515	10328	10843	Error	Error	-4.223	492	9186	515	10328	494581	3858980	0.979	23.380	0	0	0
1	6	10	"A57"	"A57"	5925	29495	100	1578	1636	604	36	1058	1058	1109	526	47	49	20	0	13220	13130	6954	52	1884	1884	1924	463	24	95	92	0	0.000	0.000	0.000	0.000	0.000	0.000	0.000	0.000	0.000	0.000	0.000	0.000	0.000	0.000	0.046	0.051	0.058	0.055	2.726	0.049	0.214	316	2384	100	520	11336	11856	578	11246	11824	Error	Error	-4.446	520	11336	578	11246	517053	4149106	1.002	24.203	0	0	0
1	7	10	"A58"	"A58"	6225	29495	100	1464	1534	563	36	1041	1041	1088	461	42	47	20	0	11090	10949	5431	49	1857	1857	1876	363	19	94	91	0	0.000	0.000	0.000	0.000	0.000	0.000	0.000	0.000	0.000	0.000	0.000	0.000	0.000	0.000	0.046	0.054	0.061	0.057	3.359	0.053	0.231	316	2384	100	423	9233	9656	493	9092	9585	Error	Error	-4.448	423	9233	493	9092	484607	3459914	0.967	24.994	0	0	0
1	8	10	"A58"	"A58"	6525	29495	100	1491	1572	601	38	1006	1006	1072	857	79	30	5	0	11577	12312	6531	53	1879	1879	1918	567	29	98	95	0	0.000	0.000	0.000	0.000	0.000	0.000	0.000	0.000	0.000	0.000	0.000	0.000	0.000	0.000	0.050	0.054	0.060	0.054	2.745	0.063	0.086	316	2384	100	485	9698	10183	566	10433	10999	Error	Error	-4.322	485	9698	566	10433	496659	3890624	0.583	18.332	0	0	0
1	9	10	"A58"	"A58"	6825	29490	100	1501	1560	656	42	1031	1031	1099	664	60	35	7	0	10204	11271	6105	54	1888	1888	1932	456	23	96	94	0	0.000	0.000	0.000	0.000	0.000	0.000	0.000	0.000	0.000	0.000	0.000	0.000	0.000	0.000	0.057	0.056	0.059	0.063	3.202	0.054	0.172	316	2384	100	470	8316	8786	529	9383	9912	Error	Error	-4.145	470	8316	529	9383	492999	3561478	0.694	20.480	0	0	0
1	10	10	"A59"	"A59"	7125	29490	100	1373	1448	564	38	1003	1003	1056	452	42	45	15	0	9087	8546	3358	39	1888	1888	1922	405	21	93	89	0	0.000	0.000	0.000	0.000	0.000	0.000	0.000	0.000	0.000	0.000	0.000	0.000	0.000	0.000	0.051	0.067	0.079	0.070	4.629	0.064	0.170	316	2384	100	370	7199	7569	445	6658	7103	Error	Error	-4.282	370	7199	445	6658	457472	2700488	0.867	16.356	0	0	0
1	11	10	"A59"	"A59"	7425	29490	100	1525	1591	827	51	1030	1030	1087	499	45	49	19	0	9815	9677	4307	44	1901	1901	1943	513	26	97	94	0	0.000	0.000	0.000	0.000	0.000	0.000	0.000	0.000	0.000	0.000	0.000	0.000	0.000	0.000	0.063	0.072	0.071	0.068	3.252	0.070	0.210	316	2384	100	495	7914	8409	561	7776	8337	Error	Error	-3.999	495	7914	561	7776	502710	3057814	1.010	15.076	0	0	0
1	12	10	"A59"	"A59"	7720	29490	100	1524	1599	594	37	1065	1065	1114	494	44	47	21	0	9876	9308	3963	42	1933	1933	1969	475	24	96	93	0	0.000	0.000	0.000	0.000	0.000	0.000	0.000	0.000	0.000	0.000	0.000	0.000	0.000	0.000	0.058	0.072	0.083	0.072	3.298	0.075	0.217	316	2384	100	459	7943	8402	534	7375	7909	Error	Error	-4.113	459	7943	534	7375	505348	2941435	0.982	15.451	0	0	0
1	13	10	"A60"	"A60"	8020	29490	100	1231	1300	567	43	1084	1084	1227	1396	113	1	0	0	4717	5659	3492	61	1962	1962	2068	1307	63	69	51	0	0.000	0.000	0.000	0.000	0.000	0.000	0.000	0.000	0.000	0.000	0.000	0.000	0.000	0.000	0.053	0.058	0.109	0.137	3.646	0.470	0.300	316	2384	100	147	2755	2902	216	3697	3913	Error	Error	-4.228	147	2755	216	3697	410818	1788203	0.052	2.748	0	0	0
1	14	10	"A60"	"A60"	8320	29490	100	1222	1304	542	41	1057	1057	1111	471	42	29	7	0	4754	6519	4792	73	1969	1969	1996	391	19	95	86	0	0.000	0.000	0.000	0.000	0.000	0.000	0.000	0.000	0.000	0.000	0.000	0.000	0.000	0.000	0.059	0.054	0.105	0.102	3.481	0.051	0.116	316	2384	100	165	2785	2950	247	4550	4797	Error	Error	-4.077	165	2785	247	4550	412153	2059847	0.410	11.568	0	0	0
1	15	10	"A60"	"A60"	8620	29485	100	1153	1234	514	41	1100	1100	1176	686	58	11	1	0	4626	6057	3952	65	1997	1997	2040	535	26	87	77	0	0.000	0.000	0.000	0.000	0.000	0.000	0.000	0.000	0.000	0.000	0.000	0.000	0.000	0.000	0.020	0.033	0.092	0.094	5.103	0.070	0.051	316	2384	100	53	2629	2682	134	4060	4194	Error	Error	-5.632	53	2629	134	4060	389787	1913944	0.085	7.508	0	0	0
1	16	10	"A61"	"A61"	8920	29485	100	1622	1856	1669	89	1217	1217	1660	1878	113	4	1	0	11412	11298	5535	48	2124	2124	2581	1836	71	85	81	0	0.000	0.000	0.000	0.000	0.000	0.000	0.000	0.000	0.000	0.000	0.000	0.000	0.000	0.000	0.044	0.070	0.065	0.064	2.832	0.095	0.155	316	2384	100	405	9288	9693	639	9174	9813	Error	Error	-4.519	405	9288	639	9174	586358	3570068	0.104	4.748	0	0	0
1	17	10	"A61"	"A61"	9220	29485	100	1585	1726	1049	60	1117	1117	1220	694	56	38	11	0	10565	10481	5161	49	2083	2083	2143	581	27	97	91	0	0.000	0.000	0.000	0.000	0.000	0.000	0.000	0.000	0.000	0.000	0.000	0.000	0.000	0.000	0.055	0.073	0.077	0.070	2.665	0.074	0.220	316	2384	100	468	8482	8950	609	8398	9007	Error	Error	-4.180	468	8482	609	8398	545410	3311975	0.729	14.351	0	0	0
1	18	10	"A61"	"A61"	9520	29485	100	1649	1787	698	39	1199	1199	1251	501	40	48	26	0	11412	12091	6441	53	2223	2223	2263	477	21	97	92	0	0.000	0.000	0.000	0.000	0.000	0.000	0.000	0.000	0.000	0.000	0.000	0.000	0.000	0.000	0.049	0.060	0.072	0.064	3.213	0.059	0.290	316	2384	100	450	9189	9639	588	9868	10456	Error	Error	-4.352	450	9189	588	9868	564636	3820693	1.070	20.604	0	0	0
1	1	11	"A62"	"A62"	4430	29800	100	1320	1468	851	57	1052	1052	1093	414	37	40	14	0	8074	8073	3105	38	1855	1855	1873	293	15	99	97	0	0.000	0.000	0.000	0.000	0.000	0.000	0.000	0.000	0.000	0.000	0.000	0.000	0.000	0.000	0.043	0.067	0.072	0.061	3.891	0.070	0.130	316	2384	100	268	6219	6487	416	6218	6634	Error	Error	-4.536	268	6219	416	6218	463960	2551134	0.906	21.160	0	0	0
1	2	11	"A62"	"A62"	4730	29800	100	1401	1462	501	34	1061	1061	1115	484	43	40	13	0	9213	9625	4365	45	1881	1881	1905	364	19	98	97	0	0.000	0.000	0.000	0.000	0.000	0.000	0.000	0.000	0.000	0.000	0.000	0.000	0.000	0.000	0.046	0.052	0.065	0.057	2.875	0.053	0.154	316	2384	100	340	7332	7672	401	7744	8145	Error	Error	-4.431	340	7332	401	7744	461879	3041428	0.717	21.209	0	0	0
1	3	11	"A62"	"A62"	5030	29795	100	1446	1558	653	41	1108	1108	1186	691	58	31	7	0	9736	10828	6678	61	1913	1913	1951	403	20	98	94	0	0.000	0.000	0.000	0.000	0.000	0.000	0.000	0.000	0.000	0.000	0.000	0.000	0.000	0.000	0.043	0.050	0.060	0.059	3.480	0.048	0.084	316	2384	100	338	7823	8161	450	8915	9365	Error	Error	-4.533	338	7823	450	8915	492245	3421609	0.538	22.027	0	0	0
1	4	11	"A63"	"A63"	5330	29795	100	1698	1778	729	41	1090	1090	1214	1679	138	8	0	0	16076	14483	7094	48	1927	1927	2049	1671	81	82	81	0	0.000	0.000	0.000	0.000	0.000	0.000	0.000	0.000	0.000	0.000	0.000	0.000	0.000	0.000	0.043	0.055	0.058	0.063	3.738	0.132	0.133	316	2384	100	608	14149	14757	688	12556	13244	Error	Error	-4.540	608	14149	688	12556	561794	4576629	0.336	7.441	0	0	0
1	5	11	"A63"	"A63"	5630	29795	100	1795	1832	618	33	1023	1023	1076	644	59	60	20	0	16790	16137	5839	36	1876	1876	1905	410	21	100	97	0	0.000	0.000	0.000	0.000	0.000	0.000	0.000	0.000	0.000	0.000	0.000	0.000	0.000	0.000	0.052	0.057	0.059	0.054	2.539	0.055	0.387	316	2384	100	772	14914	15686	809	14261	15070	Error	Error	-4.272	772	14914	809	14261	578987	5099406	1.174	34.712	0	0	0
1	6	11	"A63"	"A63"	5930	29795	100	1483	1558	589	37	1003	1003	1057	465	43	51	23	0	13245	12944	5186	40	1860	1860	1889	410	21	99	98	0	0.000	0.000	0.000	0.000	0.000	0.000	0.000	0.000	0.000	0.000	0.000	0.000	0.000	0.000	0.042	0.050	0.060	0.049	2.738	0.049	0.281	316	2384	100	480	11385	11865	555	11084	11639	Error	Error	-4.568	480	11385	555	11084	492241	4090418	1.077	26.963	0	0	0
1	7	11	"A64"	"A64"	6230	29795	100	1708	1751	705	40	1009	1009	1103	1303	118	18	1	0	13248	12396	5259	42	1847	1847	1918	906	47	93	89	0	0.000	0.000	0.000	0.000	0.000	0.000	0.000	0.000	0.000	0.000	0.000	0.000	0.000	0.000	0.061	0.070	0.072	0.068	2.861	0.348	0.236	316	2384	100	699	11401	12100	742	10549	11291	Error	Error	-4.028	699	11401	742	10549	553434	3917051	0.497	11.565	0	0	0
1	8	11	"A64"	"A64"	6530	29795	100	1810	1781	623	34	1015	1015	1160	2110	181	2	0	0	15009	14074	5382	38	1914	1914	2024	1959	96	91	87	0	0.000	0.000	0.000	0.000	0.000	0.000	0.000	0.000	0.000	0.000	0.000	0.000	0.000	0.000	0.061	0.063	0.067	0.066	2.552	0.063	0.340	316	2384	100	795	13095	13890	766	12160	12926	Error	Error	-4.042	795	13095	766	12160	562750	4447261	0.294	6.151	0	0	0
1	9	11	"A64"	"A64"	6830	29790	100	1611	1687	648	38	1004	1004	1060	475	44	58	31	0	13334	13017	5905	45	1905	1905	1955	547	27	95	91	0	0.000	0.000	0.000	0.000	0.000	0.000	0.000	0.000	0.000	0.000	0.000	0.000	0.000	0.000	0.053	0.061	0.067	0.062	2.526	0.062	0.362	316	2384	100	607	11429	12036	683	11112	11795	Error	Error	-4.235	607	11429	683	11112	533219	4113423	1.320	20.223	0	0	0
1	10	11	"A65"	"A65"	7130	29790	100	1550	1545	587	37	1026	1026	1079	435	40	55	24	0	13147	11772	5751	48	1903	1903	2014	932	46	83	81	0	0.000	0.000	0.000	0.000	0.000	0.000	0.000	0.000	0.000	0.000	0.000	0.000	0.000	0.000	0.047	0.053	0.061	0.069	4.054	0.050	0.246	316	2384	100	524	11244	11768	519	9869	10388	Error	Error	-4.423	524	11244	519	9869	488343	3719986	1.071	10.470	0	0	0
1	11	11	"A65"	"A65"	7425	29790	100	1639	1634	544	33	1043	1043	1107	546	49	53	17	0	12950	12934	5221	40	1923	1923	1989	622	31	95	93	0	0.000	0.000	0.000	0.000	0.000	0.000	0.000	0.000	0.000	0.000	0.000	0.000	0.000	0.000	0.054	0.054	0.060	0.055	3.043	0.053	0.306	316	2384	100	596	11027	11623	591	11011	11602	Error	Error	-4.210	596	11027	591	11011	516234	4087051	0.965	17.596	0	0	0
1	12	11	"A65"	"A65"	7725	29790	100	1618	1700	614	36	1042	1042	1133	765	67	39	9	0	14688	13384	5394	40	1952	1952	2009	563	28	98	97	0	0.000	0.000	0.000	0.000	0.000	0.000	0.000	0.000	0.000	0.000	0.000	0.000	0.000	0.000	0.045	0.058	0.061	0.054	2.644	0.057	0.302	316	2384	100	576	12736	13312	658	11432	12090	Error	Error	-4.467	576	12736	658	11432	537315	4229413	0.741	20.204	0	0	0
1	13	11	"A66"	"A66"	8025	29790	100	1683	1789	925	51	1055	1055	1100	437	39	61	36	0	12892	12905	5685	44	1965	1965	1989	330	16	97	95	0	0.000	0.000	0.000	0.000	0.000	0.000	0.000	0.000	0.000	0.000	0.000	0.000	0.000	0.000	0.057	0.067	0.067	0.062	3.049	0.072	0.354	316	2384	100	628	10927	11555	734	10940	11674	Error	Error	-4.121	628	10927	734	10940	565428	4077858	1.577	33.079	0	0	0
1	14	11	"A66"	"A66"	8325	29790	100	1641	1774	889	50	1095	1095	1158	747	64	40	12	0	11935	12299	6543	53	1985	1985	2069	907	43	87	81	0	0.000	0.000	0.000	0.000	0.000	0.000	0.000	0.000	0.000	0.000	0.000	0.000	0.000	0.000	0.055	0.066	0.066	0.072	2.938	0.071	0.284	316	2384	100	546	9950	10496	679	10314	10993	Error	Error	-4.188	546	9950	679	10314	560434	3886347	0.825	11.279	0	0	0
1	15	11	"A66"	"A66"	8625	29790	100	1734	1859	821	44	1080	1080	1139	502	44	60	33	0	12831	13302	6377	47	2014	2014	2042	377	18	98	94	0	0.000	0.000	0.000	0.000	0.000	0.000	0.000	0.000	0.000	0.000	0.000	0.000	0.000	0.000	0.060	0.069	0.071	0.067	2.716	0.065	0.345	316	2384	100	654	10817	11471	779	11288	12067	Error	Error	-4.048	654	10817	779	11288	587486	4203564	1.434	29.867	0	0	0
1	16	11	"A67"	"A67"	8925	29785	100	1661	2612	6373	243	1272	1272	1871	2120	113	6	2	0	8439	9886	8428	85	2196	2196	2853	1917	67	75	65	1	0.000	0.000	0.000	0.000	0.000	0.000	0.000	0.000	0.000	0.000	0.000	0.000	0.000	0.000	0.062	0.174	0.095	0.101	5.037	0.491	0.277	316	2384	100	389	6243	6632	1340	7690	9030	Error	Error	-4.004	389	6243	1340	7690	825506	3123837	0.350	3.669	0	0	0
1	17	11	"A67"	"A67"	9225	29785	100	1496	1626	745	45	1132	1132	1170	437	37	45	25	0	8531	10576	6561	62	2087	2087	2124	433	20	93	90	0	0.000	0.000	0.000	0.000	0.000	0.000	0.000	0.000	0.000	0.000	0.000	0.000	0.000	0.000	0.056	0.058	0.069	0.064	3.395	0.060	0.222	316	2384	100	364	6444	6808	494	8489	8983	Error	Error	-4.146	364	6444	494	8489	513727	3342022	1.043	19.520	0	0	0
1	18	11	"A67"	"A67"	9525	29785	100	1648	1790	912	50	1232	1232	1395	2319	166	2	0	0	9856	11705	7302	62	2246	2246	2357	1558	66	84	78	0	0.000	0.000	0.000	0.000	0.000	0.000	0.000	0.000	0.000	0.000	0.000	0.000	0.000	0.000	0.055	0.059	0.071	0.065	3.551	0.247	0.120	316	2384	100	416	7610	8026	558	9459	10017	Error	Error	-4.193	416	7610	558	9459	565779	3698837	0.170	6.000	0	0	0
1	1	12	"A68"	"A68"	4435	30100	100	1489	1686	1641	97	1096	1096	1171	695	59	33	9	0	9158	9367	4648	49	1924	1924	1976	550	27	93	89	0	0.000	0.000	0.000	0.000	0.000	0.000	0.000	0.000	0.000	0.000	0.000	0.000	0.000	0.000	0.054	0.079	0.080	0.073	3.154	0.093	0.112	316	2384	100	393	7234	7627	590	7443	8033	Error	Error	-4.202	393	7234	590	7443	532769	2959853	0.741	13.438	0	0	0
1	2	12	"A68"	"A68"	4735	30100	100	1503	1502	553	36	1109	1109	1258	1367	108	4	0	0	6740	7179	2787	38	1924	1924	2009	831	41	95	92	0	0.000	0.000	0.000	0.000	0.000	0.000	0.000	0.000	0.000	0.000	0.000	0.000	0.000	0.000	0.082	0.075	0.103	0.090	3.208	0.559	0.127	316	2384	100	394	4816	5210	393	5255	5648	Error	Error	-3.612	394	4816	393	5255	474774	2268535	0.178	6.221	0	0	0
1	3	12	"A68"	"A68"	5035	30100	100	1534	2703	7194	266	1059	1059	1147	653	56	41	18	0	7780	10322	8378	81	1905	1905	1943	465	23	99	98	0	0.000	0.000	0.000	0.000	0.000	0.000	0.000	0.000	0.000	0.000	0.000	0.000	0.000	0.000	0.081	0.195	0.096	0.096	2.612	0.571	0.490	316	2384	100	475	5875	6350	1644	8417	10061	Error	Error	-3.629	475	5875	1644	8417	854204	3261612	2.383	18.019	0	0	0
1	4	12	"A69"	"A69"	5335	30095	100	1682	1775	639	36	1075	1075	1175	1340	114	16	0	0	16645	14288	6759	47	1952	1952	2038	1151	56	85	82	0	0.000	0.000	0.000	0.000	0.000	0.000	0.000	0.000	0.000	0.000	0.000	0.000	0.000	0.000	0.041	0.057	0.063	0.062	4.015	0.056	0.375	316	2384	100	607	14693	15300	700	12336	13036	Error	Error	-4.597	607	14693	700	12336	561047	4515137	0.448	10.643	0	0	0
1	5	12	"A69"	"A69"	5635	30095	100	1826	2020	1281	63	1078	1078	1158	733	63	51	17	0	16541	14481	6637	45	1935	1935	1974	427	21	97	96	0	0.000	0.000	0.000	0.000	0.000	0.000	0.000	0.000	0.000	0.000	0.000	0.000	0.000	0.000	0.051	0.075	0.071	0.076	2.793	0.071	0.258	316	2384	100	748	14606	15354	942	12546	13488	Error	Error	-4.287	748	14606	942	12546	638471	4575903	1.176	29.290	0	0	0
1	6	12	"A69"	"A69"	5935	30095	100	1660	1716	624	36	1038	1038	1103	498	45	56	30	0	16487	15258	7291	47	1943	1943	1990	451	22	98	96	0	0.000	0.000	0.000	0.000	0.000	0.000	0.000	0.000	0.000	0.000	0.000	0.000	0.000	0.000	0.043	0.051	0.054	0.050	2.750	0.051	0.375	316	2384	100	622	14544	15166	678	13315	13993	Error	Error	-4.547	622	14544	678	13315	542217	4821550	1.231	29.419	0	0	0
1	7	12	"A70"	"A70"	6235	30095	100	1388	1433	523	36	1021	1021	1064	441	41	44	18	0	8912	9335	5330	57	1890	1890	1937	506	26	87	82	0	0.000	0.000	0.000	0.000	0.000	0.000	0.000	0.000	0.000	0.000	0.000	0.000	0.000	0.000	0.052	0.055	0.067	0.078	4.705	0.053	0.192	316	2384	100	367	7022	7389	412	7445	7857	Error	Error	-4.258	367	7022	412	7445	452819	2949905	0.837	14.621	0	0	0
1	8	12	"A70"	"A70"	6535	30095	100	1325	1451	608	41	1005	1005	1054	427	40	43	23	0	10231	10801	6099	56	1892	1892	1917	358	18	98	96	0	0.000	0.000	0.000	0.000	0.000	0.000	0.000	0.000	0.000	0.000	0.000	0.000	0.000	0.000	0.038	0.050	0.058	0.054	2.631	0.048	0.220	316	2384	100	320	8339	8659	446	8909	9355	Error	Error	-4.704	320	8339	446	8909	458423	3412987	0.930	24.816	0	0	0
1	9	12	"A70"	"A70"	6835	30095	100	1524	1650	629	38	1023	1023	1071	435	40	54	31	0	11012	13096	7352	56	1931	1931	1957	365	18	99	98	0	0.000	0.000	0.000	0.000	0.000	0.000	0.000	0.000	0.000	0.000	0.000	0.000	0.000	0.000	0.055	0.056	0.063	0.054	2.741	0.052	0.309	316	2384	100	501	9081	9582	627	11165	11792	Error	Error	-4.180	501	9081	627	11165	521439	4138373	1.331	30.518	0	0	0
1	10	12	"A71"	"A71"	7135	30090	100	1546	1610	594	36	999	999	1052	515	48	51	22	0	17747	15225	6678	43	1931	1931	1959	425	21	96	91	0	0.000	0.000	0.000	0.000	0.000	0.000	0.000	0.000	0.000	0.000	0.000	0.000	0.000	0.000	0.035	0.046	0.048	0.045	2.803	0.049	0.275	316	2384	100	547	15816	16363	611	13294	13905	Error	Error	-4.854	547	15816	611	13294	508901	4811182	1.083	31.214	0	0	0
1	11	12	"A71"	"A71"	7430	30090	100	1692	1759	654	37	1071	1071	1162	1429	122	13	0	0	15702	14813	7434	50	1967	1967	2028	618	30	99	96	0	0.000	0.000	0.000	0.000	0.000	0.000	0.000	0.000	0.000	0.000	0.000	0.000	0.000	0.000	0.045	0.054	0.055	0.054	2.553	0.062	0.041	316	2384	100	621	13735	14356	688	12846	13534	Error	Error	-4.467	621	13735	688	12846	555999	4680997	0.418	20.688	0	0	0
1	12	12	"A71"	"A71"	7730	30090	100	1731	1775	636	35	1038	1038	1171	1859	158	4	0	0	16836	15780	6832	43	1956	1956	2016	947	46	98	95	0	0.000	0.000	0.000	0.000	0.000	0.000	0.000	0.000	0.000	0.000	0.000	0.000	0.000	0.000	0.047	0.053	0.057	0.053	2.528	0.048	0.066	316	2384	100	693	14880	15573	737	13824	14561	Error	Error	-4.424	693	14880	737	13824	560956	4986543	0.325	14.534	0	0	0
1	13	12	"A72"	"A72"	8030	30090	100	1696	1951	1379	70	1047	1047	1103	503	45	56	31	0	7684	8192	4342	53	1989	1989	2044	532	26	86	84	0	0.000	0.000	0.000	0.000	0.000	0.000	0.000	0.000	0.000	0.000	0.000	0.000	0.000	0.000	0.114	0.146	0.139	0.145	3.965	0.140	0.294	316	2384	100	649	5695	6344	904	6203	7107	Error	Error	-3.133	649	5695	904	6203	616586	2588634	1.686	11.556	0	0	0
1	14	12	"A72"	"A72"	8330	30090	100	1644	1791	736	41	1117	1117	1177	543	46	48	28	0	10670	10877	5923	54	2060	2060	2137	695	32	91	85	0	0.000	0.000	0.000	0.000	0.000	0.000	0.000	0.000	0.000	0.000	0.000	0.000	0.000	0.000	0.061	0.076	0.089	0.085	2.761	0.075	0.336	316	2384	100	527	8610	9137	674	8817	9491	Error	Error	-4.030	527	8610	674	8817	565844	3437277	1.131	12.576	0	0	0
1	15	12	"A72"	"A72"	8630	30090	100	1770	1820	645	35	1101	1101	1177	775	65	43	12	0	9962	9817	4039	41	2060	2060	2101	566	26	96	93	0	0.000	0.000	0.000	0.000	0.000	0.000	0.000	0.000	0.000	0.000	0.000	0.000	0.000	0.000	0.085	0.093	0.099	0.090	3.140	0.084	0.245	316	2384	100	669	7902	8571	719	7757	8476	Error	Error	-3.562	669	7902	719	7757	575196	3102263	0.830	13.633	0	0	0
1	16	12	"A73"	"A73"	8930	30090	100	1691	2316	1578	68	1231	1231	1798	1752	97	28	10	0	3881	4649	2272	48	2194	2194	2839	1783	62	48	29	0	0.000	0.000	0.000	0.000	0.000	0.000	0.000	0.000	0.000	0.000	0.000	0.000	0.000	0.000	0.273	0.442	0.558	0.461	3.022	0.808	0.739	316	2384	100	460	1687	2147	1085	2455	3540	Error	Error	-1.875	460	1687	1085	2455	731812	1469140	0.296	1.015	0	0	0
1	17	12	"A73"	"A73"	9230	30085	100	1226	1263	414	32	1165	1165	1220	608	49	12	1	0	3214	3652	1524	41	2122	2122	2157	513	23	73	53	0	0.000	0.000	0.000	0.000	0.000	0.000	0.000	0.000	0.000	0.000	0.000	0.000	0.000	0.000	0.056	0.064	0.200	0.208	4.077	0.285	0.106	316	2384	100	61	1092	1153	98	1530	1628	Error	Error	-4.162	61	1092	98	1530	399233	1153981	0.071	2.914	0	0	0
1	18	12	"A73"	"A73"	9530	30085	100	1349	1364	488	35	1227	1227	1435	2811	195	0	0	0	3367	3978	1878	47	2292	2292	2479	2710	109	15	5	0	0.000	0.000	0.000	0.000	0.000	0.000	0.000	0.000	0.000	0.000	0.000	0.000	0.000	0.000	0.113	0.081	0.267	0.224	4.620	0.895	0.654	316	2384	100	122	1075	1197	137	1686	1823	Error	Error	-3.139	122	1075	137	1686	431091	1257175	-0.025	0.553	0	0	0
1	1	13	"A74"	"A74"	4440	30400	100	1499	1603	583	36	1065	1065	1108	414	37	53	29	0	10017	9148	4061	44	1935	1935	1959	341	17	93	89	0	0.000	0.000	0.000	0.000	0.000	0.000	0.000	0.000	0.000	0.000	0.000	0.000	0.000	0.000	0.054	0.075	0.085	0.085	3.196	0.073	0.267	316	2384	100	434	8082	8516	538	7213	7751	Error	Error	-4.219	434	8082	538	7213	506652	2890804	1.196	21.082	0	0	0
1	2	13	"A74"	"A74"	4740	30400	100	1574	1635	606	37	1075	1075	1128	451	39	52	29	0	9825	9428	3837	40	1957	1957	1985	337	16	99	98	0	0.000	0.000	0.000	0.000	0.000	0.000	0.000	0.000	0.000	0.000	0.000	0.000	0.000	0.000	0.063	0.075	0.090	0.079	2.708	0.072	0.220	316	2384	100	499	7868	8367	560	7471	8031	Error	Error	-3.979	499	7868	560	7471	516655	2979350	1.124	22.086	0	0	0
1	3	13	"A74"	"A74"	5040	30400	100	1619	1663	559	33	1068	1068	1136	795	69	37	3	0	9959	9668	3659	37	1950	1950	1978	375	18	100	99	0	0.000	0.000	0.000	0.000	0.000	0.000	0.000	0.000	0.000	0.000	0.000	0.000	0.000	0.000	0.069	0.077	0.091	0.076	2.450	0.073	0.277	316	2384	100	551	8009	8560	595	7718	8313	Error	Error	-3.861	551	8009	595	7718	525352	3054937	0.663	20.507	0	0	0
1	4	13	"A75"	"A75"	5340	30400	100	1962	2256	1432	63	1101	1101	1151	464	40	65	48	0	9872	8725	3790	43	1995	1995	2028	404	19	89	85	0	0.000	0.000	0.000	0.000	0.000	0.000	0.000	0.000	0.000	0.000	0.000	0.000	0.000	0.000	0.109	0.172	0.178	0.157	3.421	0.177	0.362	316	2384	100	861	7877	8738	1155	6730	7885	Error	Error	-3.194	861	7877	1155	6730	712825	2757019	2.381	16.577	0	0	0
1	5	13	"A75"	"A75"	5640	30395	100	1939	2100	1041	49	1079	1079	1139	497	43	61	44	0	9835	9127	3755	41	1966	1966	2023	550	27	93	86	0	0.000	0.000	0.000	0.000	0.000	0.000	0.000	0.000	0.000	0.000	0.000	0.000	0.000	0.000	0.109	0.143	0.147	0.139	3.171	0.140	0.367	316	2384	100	860	7869	8729	1021	7161	8182	Error	Error	-3.194	860	7869	1021	7161	663722	2884127	1.934	12.916	0	0	0
1	6	13	"A75"	"A75"	5940	30395	100	1912	2113	1055	49	1065	1065	1112	534	48	60	44	0	10895	10137	4158	41	1977	1977	2036	587	28	93	87	0	0.000	0.000	0.000	0.000	0.000	0.000	0.000	0.000	0.000	0.000	0.000	0.000	0.000	0.000	0.095	0.128	0.136	0.112	3.710	0.134	0.320	316	2384	100	847	8918	9765	1048	8160	9208	Error	Error	-3.396	847	8918	1048	8160	667649	3203344	1.875	13.801	0	0	0
1	7	13	"A76"	"A76"	6240	30395	100	1647	1686	667	39	1062	1062	1111	487	43	56	27	0	11062	10435	4409	42	1970	1970	2000	381	19	96	91	0	0.000	0.000	0.000	0.000	0.000	0.000	0.000	0.000	0.000	0.000	0.000	0.000	0.000	0.000	0.064	0.074	0.081	0.076	3.021	0.070	0.245	316	2384	100	585	9092	9677	624	8465	9089	Error	Error	-3.958	585	9092	624	8465	532664	3297459	1.181	22.139	0	0	0
1	8	13	"A76"	"A76"	6540	30395	100	1602	1690	758	44	1016	1016	1078	475	44	56	30	0	11153	10377	4432	42	1963	1963	2020	600	29	94	89	0	0.000	0.000	0.000	0.000	0.000	0.000	0.000	0.000	0.000	0.000	0.000	0.000	0.000	0.000	0.064	0.080	0.085	0.087	3.022	0.072	0.265	316	2384	100	586	9190	9776	674	8414	9088	Error	Error	-3.971	586	9190	674	8414	534107	3279263	1.288	13.928	0	0	0
1	9	13	"A76"	"A76"	6840	30395	100	1561	1641	692	42	993	993	1054	498	47	56	24	0	11143	10509	4271	40	1926	1926	1945	361	18	98	94	0	0.000	0.000	0.000	0.000	0.000	0.000	0.000	0.000	0.000	0.000	0.000	0.000	0.000	0.000	0.062	0.075	0.082	0.076	2.715	0.070	0.278	316	2384	100	568	9217	9785	648	8583	9231	Error	Error	-4.020	568	9217	648	8583	518495	3320997	1.179	23.723	0	0	0
1	10	13	"A77"	"A77"	7140	30395	100	2121	2305	1205	52	1008	1008	1068	521	48	67	51	0	10653	9762	4427	45	1977	1977	2045	641	31	86	81	0	0.000	0.000	0.000	0.000	0.000	0.000	0.000	0.000	0.000	0.000	0.000	0.000	0.000	0.000	0.128	0.167	0.182	0.154	3.107	0.163	0.429	316	2384	100	1113	8676	9789	1297	7785	9082	Error	Error	-2.963	1113	8676	1297	7785	728348	3084770	2.374	12.039	0	0	0
1	11	13	"A77"	"A77"	7435	30390	100	2092	2409	1392	57	1026	1026	1088	482	44	67	52	0	10536	9774	4424	45	2007	2007	2126	1081	50	84	79	0	0.000	0.000	0.000	0.000	0.000	0.000	0.000	0.000	0.000	0.000	0.000	0.000	0.000	0.000	0.125	0.178	0.175	0.152	3.278	0.160	0.403	316	2384	100	1066	8529	9595	1383	7767	9150	Error	Error	-3.000	1066	8529	1383	7767	761346	3088469	2.741	7.075	0	0	0
1	12	13	"A77"	"A77"	7735	30390	100	2244	2440	1339	54	1040	1040	1093	459	41	68	56	0	10397	9940	4632	46	2020	2020	2127	1017	47	85	80	0	0.000	0.000	0.000	0.000	0.000	0.000	0.000	0.000	0.000	0.000	0.000	0.000	0.000	0.000	0.144	0.177	0.190	0.165	3.148	0.160	0.449	316	2384	100	1204	8377	9581	1400	7920	9320	Error	Error	-2.799	1204	8377	1400	7920	771191	3141134	2.935	7.682	0	0	0
1	13	13	"A78"	"A78"	8035	30390	100	1729	1898	1043	54	1036	1036	1102	602	54	55	32	0	11767	9873	5380	54	2052	2052	2145	919	42	75	71	0	0.000	0.000	0.000	0.000	0.000	0.000	0.000	0.000	0.000	0.000	0.000	0.000	0.000	0.000	0.071	0.110	0.130	0.125	3.875	0.117	0.430	316	2384	100	693	9715	10408	862	7821	8683	Error	Error	-3.809	693	9715	862	7821	599702	3119892	1.322	8.409	0	0	0
1	14	13	"A78"	"A78"	8335	30390	100	2021	2298	1285	55	1110	1110	1163	515	44	65	45	0	12068	11453	4708	41	2100	2100	2131	422	19	95	93	0	0.000	0.000	0.000	0.000	0.000	0.000	0.000	0.000	0.000	0.000	0.000	0.000	0.000	0.000	0.091	0.127	0.121	0.116	2.955	0.133	0.476	316	2384	100	911	9968	10879	1188	9353	10541	Error	Error	-3.452	911	9968	1188	9353	726213	3619122	2.204	22.090	0	0	0
1	15	13	"A78"	"A78"	8635	30390	100	1902	2076	1066	51	1100	1100	1171	550	46	61	38	0	11319	10280	4393	42	2114	2114	2171	609	28	91	86	0	0.000	0.000	0.000	0.000	0.000	0.000	0.000	0.000	0.000	0.000	0.000	0.000	0.000	0.000	0.087	0.120	0.121	0.116	2.828	0.110	0.365	316	2384	100	802	9205	10007	976	8166	9142	Error	Error	-3.521	802	9205	976	8166	655887	3248402	1.645	13.315	0	0	0
1	16	13	"A79"	"A79"	8935	30390	100	2479	3253	2017	62	1278	1278	1794	1812	101	35	19	0	11866	11313	4361	38	2254	2254	2911	1849	63	93	85	0	0.000	0.000	0.000	0.000	0.000	0.000	0.000	0.000	0.000	0.000	0.000	0.000	0.000	0.000	0.125	0.218	0.162	0.165	3.482	0.229	0.242	316	2384	100	1201	9612	10813	1975	9059	11034	Error	Error	-3.001	1201	9612	1975	9059	1028096	3574904	0.805	4.544	0	0	0
1	17	13	"A79"	"A79"	9235	30385	100	1589	1723	713	41	1153	1153	1219	529	43	45	24	0	9021	9262	4624	49	2168	2168	2232	576	25	89	84	0	0.000	0.000	0.000	0.000	0.000	0.000	0.000	0.000	0.000	0.000	0.000	0.000	0.000	0.000	0.064	0.080	0.097	0.095	3.479	0.079	0.257	316	2384	100	436	6853	7289	570	7094	7664	Error	Error	-3.974	436	6853	570	7094	544602	2926671	0.953	12.205	0	0	0
1	18	13	"A79"	"A79"	9535	30385	100	1796	1810	686	37	1261	1261	1311	620	47	42	14	0	9274	9683	5518	56	2313	2313	2439	991	40	78	74	0	0.000	0.000	0.000	0.000	0.000	0.000	0.000	0.000	0.000	0.000	0.000	0.000	0.000	0.000	0.077	0.074	0.089	0.100	3.607	0.090	0.229	316	2384	100	535	6961	7496	549	7370	7919	Error	Error	-3.702	535	6961	549	7370	571940	3059898	0.805	7.310	0	0	0
1	1	14	"A80"	"A80"	4445	30700	100	1326	1381	492	35	1127	1127	1157	441	38	30	9	0	5300	5672	2369	41	2005	2005	2021	310	15	93	88	0	0.000	0.000	0.000	0.000	0.000	0.000	0.000	0.000	0.000	0.000	0.000	0.000	0.000	0.000	0.060	0.069	0.111	0.100	4.574	0.068	0.075	316	2384	100	199	3295	3494	254	3667	3921	Error	Error	-4.049	199	3295	254	3667	436510	1792341	0.508	11.777	0	0	0
1	2	14	"A80"	"A80"	4745	30700	100	1621	1757	814	46	1104	1104	1158	469	40	51	30	0	9221	8890	3683	41	2011	2011	2058	478	23	96	92	0	0.000	0.000	0.000	0.000	0.000	0.000	0.000	0.000	0.000	0.000	0.000	0.000	0.000	0.000	0.072	0.095	0.110	0.091	2.978	0.099	0.298	316	2384	100	517	7210	7727	653	6879	7532	Error	Error	-3.802	517	7210	653	6879	555194	2809115	1.277	14.293	0	0	0
1	3	14	"A80"	"A80"	5045	30700	100	1567	1662	661	39	1092	1092	1148	471	41	50	26	0	8432	8072	3495	43	2005	2005	2056	495	24	93	88	0	0.000	0.000	0.000	0.000	0.000	0.000	0.000	0.000	0.000	0.000	0.000	0.000	0.000	0.000	0.074	0.094	0.110	0.106	2.973	0.083	0.218	316	2384	100	475	6427	6902	570	6067	6637	Error	Error	-3.758	475	6427	570	6067	525034	2550778	1.091	12.154	0	0	0
1	4	14	"A81"	"A81"	5345	30700	100	1508	1606	605	37	1082	1082	1124	436	38	49	25	0	11062	9562	4302	44	2004	2004	2043	422	20	89	85	0	0.000	0.000	0.000	0.000	0.000	0.000	0.000	0.000	0.000	0.000	0.000	0.000	0.000	0.000	0.047	0.069	0.078	0.080	3.960	0.065	0.243	316	2384	100	426	9058	9484	524	7558	8082	Error	Error	-4.410	426	9058	524	7558	507573	3021712	1.106	17.818	0	0	0
1	5	14	"A81"	"A81"	5645	30695	100	1664	1738	722	41	1075	1075	1134	465	41	57	32	0	10488	9986	4914	49	2027	2027	2089	606	29	89	83	0	0.000	0.000	0.000	0.000	0.000	0.000	0.000	0.000	0.000	0.000	0.000	0.000	0.000	0.000	0.070	0.083	0.094	0.104	3.526	0.070	0.230	316	2384	100	589	8461	9050	663	7959	8622	Error	Error	-3.844	589	8461	663	7959	549242	3155729	1.299	13.031	0	0	0
1	6	14	"A81"	"A81"	5945	30695	100	1685	1726	649	37	1065	1065	1120	544	48	54	25	0	12787	12158	5493	45	2008	2008	2081	684	32	93	87	0	0.000	0.000	0.000	0.000	0.000	0.000	0.000	0.000	0.000	0.000	0.000	0.000	0.000	0.000	0.058	0.065	0.071	0.070	2.544	0.073	0.182	316	2384	100	620	10779	11399	661	10150	10811	Error	Error	-4.120	620	10779	661	10150	545473	3841911	1.114	14.732	0	0	0
1	7	14	"A82"	"A82"	6245	30695	100	1646	1713	754	44	1054	1054	1107	551	49	52	24	0	13478	11715	5160	44	1993	1993	2043	483	23	92	87	0	0.000	0.000	0.000	0.000	0.000	0.000	0.000	0.000	0.000	0.000	0.000	0.000	0.000	0.000	0.052	0.068	0.077	0.072	2.857	0.072	0.300	316	2384	100	592	11485	12077	659	9722	10381	Error	Error	-4.278	592	11485	659	9722	541461	3702053	1.100	20.025	0	0	0
1	8	14	"A82"	"A82"	6545	30695	100	1734	1794	711	39	1028	1028	1100	508	46	60	32	0	13220	12454	4673	37	1985	1985	2031	488	24	98	95	0	0.000	0.000	0.000	0.000	0.000	0.000	0.000	0.000	0.000	0.000	0.000	0.000	0.000	0.000	0.063	0.073	0.076	0.072	2.539	0.071	0.349	316	2384	100	706	11235	11941	766	10469	11235	Error	Error	-3.992	706	11235	766	10469	566890	3935370	1.366	21.359	0	0	0
1	9	14	"A82"	"A82"	6845	30695	100	1710	1721	633	36	1021	1021	1064	437	41	63	41	0	13931	13159	6355	48	1991	1991	2037	481	23	94	88	0	0.000	0.000	0.000	0.000	0.000	0.000	0.000	0.000	0.000	0.000	0.000	0.000	0.000	0.000	0.058	0.063	0.069	0.070	3.120	0.054	0.291	316	2384	100	689	11940	12629	700	11168	11868	Error	Error	-4.115	689	11940	700	11168	543700	4158194	1.503	23.123	0	0	0
1	10	14	"A83"	"A83"	7145	30695	100	1446	1531	697	45	1012	1012	1084	505	46	48	20	0	10171	9158	4014	43	1981	1981	2024	400	19	94	87	0	0.000	0.000	0.000	0.000	0.000	0.000	0.000	0.000	0.000	0.000	0.000	0.000	0.000	0.000	0.053	0.072	0.087	0.079	3.288	0.071	0.210	316	2384	100	434	8190	8624	519	7177	7696	Error	Error	-4.238	434	8190	519	7177	483877	2893813	0.885	17.835	0	0	0
1	11	14	"A83"	"A83"	7440	30695	100	1506	1626	911	56	1020	1020	1090	935	85	25	2	0	9750	9439	4204	44	1993	1993	2043	520	25	94	88	0	0.000	0.000	0.000	0.000	0.000	0.000	0.000	0.000	0.000	0.000	0.000	0.000	0.000	0.000	0.063	0.081	0.085	0.081	3.018	0.069	0.143	316	2384	100	486	7757	8243	606	7446	8052	Error	Error	-3.996	486	7757	606	7446	513972	2982639	0.573	14.223	0	0	0
1	12	14	"A83"	"A83"	7740	30690	100	1513	1538	586	38	1071	1071	1148	1311	114	8	0	0	10920	10042	4690	46	2031	2031	2160	1005	46	86	81	0	0.000	0.000	0.000	0.000	0.000	0.000	0.000	0.000	0.000	0.000	0.000	0.000	0.000	0.000	0.050	0.058	0.070	0.067	3.863	0.103	0.048	316	2384	100	442	8889	9331	467	8011	8478	Error	Error	-4.330	442	8889	467	8011	486066	3173121	0.297	7.843	0	0	0
1	13	14	"A84"	"A84"	8040	30690	100	1575	1695	746	44	1054	1054	1123	669	59	44	16	0	9643	8666	4072	46	2056	2056	2112	645	30	84	80	0	0.000	0.000	0.000	0.000	0.000	0.000	0.000	0.000	0.000	0.000	0.000	0.000	0.000	0.000	0.069	0.097	0.118	0.113	3.860	0.093	0.274	316	2384	100	521	7587	8108	641	6610	7251	Error	Error	-3.864	521	7587	641	6610	535709	2738559	0.855	10.161	0	0	0
1	14	14	"A84"	"A84"	8340	30690	100	1683	1806	730	40	1110	1110	1213	1487	122	14	0	0	9500	9417	4323	45	2136	2136	2221	845	38	87	81	0	0.000	0.000	0.000	0.000	0.000	0.000	0.000	0.000	0.000	0.000	0.000	0.000	0.000	0.000	0.078	0.096	0.112	0.118	3.957	0.077	0.215	316	2384	100	573	7364	7937	696	7281	7977	Error	Error	-3.684	573	7364	696	7281	570627	2975781	0.399	8.516	0	0	0
1	15	14	"A84"	"A84"	8640	30690	100	1633	1745	752	43	1146	1146	1268	1407	110	14	0	0	8989	8698	3867	44	2146	2146	2271	1340	59	83	78	0	0.000	0.000	0.000	0.000	0.000	0.000	0.000	0.000	0.000	0.000	0.000	0.000	0.000	0.000	0.071	0.091	0.104	0.096	3.332	0.271	0.232	316	2384	100	487	6843	7330	599	6552	7151	Error	Error	-3.813	487	6843	599	6552	551341	2748655	0.339	4.796	0	0	0
1	16	14	"A85"	"A85"	8940	30690	100	1715	1820	675	37	1297	1297	1748	1422	81	10	0	0	9874	9137	3603	39	2284	2284	2854	1605	56	83	80	0	0.000	0.000	0.000	0.000	0.000	0.000	0.000	0.000	0.000	0.000	0.000	0.000	0.000	0.000	0.055	0.076	0.093	0.081	3.821	0.111	0.165	316	2384	100	418	7590	8008	523	6853	7376	Error	Error	-4.183	418	7590	523	6853	575239	2887410	0.051	3.915	0	0	0
1	17	14	"A85"	"A85"	9240	30690	100	1651	1779	781	43	1182	1182	1236	626	50	40	17	0	9343	8620	3746	43	2230	2230	2268	463	20	94	89	0	0.000	0.000	0.000	0.000	0.000	0.000	0.000	0.000	0.000	0.000	0.000	0.000	0.000	0.000	0.066	0.093	0.102	0.088	3.630	0.098	0.153	316	2384	100	469	7113	7582	597	6390	6987	Error	Error	-3.923	469	7113	597	6390	562270	2723873	0.867	13.719	0	0	0
1	18	14	"A85"	"A85"	9540	30685	100	1687	1819	1110	61	1248	1248	1313	599	45	40	16	0	9888	9491	4482	47	2361	2361	2418	516	21	94	87	0	0.000	0.000	0.000	0.000	0.000	0.000	0.000	0.000	0.000	0.000	0.000	0.000	0.000	0.000	0.058	0.080	0.088	0.092	3.800	0.087	0.133	316	2384	100	439	7527	7966	571	7130	7701	Error	Error	-4.100	439	7527	571	7130	574648	2999137	0.845	13.707	0	0	0
1	1	15	"A86"	"A86"	4450	31000	100	1574	1610	594	36	1097	1097	1148	446	38	51	23	0	9595	8667	3268	37	2040	2040	2070	430	20	92	88	0	0.000	0.000	0.000	0.000	0.000	0.000	0.000	0.000	0.000	0.000	0.000	0.000	0.000	0.000	0.063	0.077	0.091	0.082	3.485	0.071	0.192	316	2384	100	477	7555	8032	513	6627	7140	Error	Error	-3.985	477	7555	513	6627	508856	2738708	1.036	15.342	0	0	0
1	2	15	"A86"	"A86"	4750	31000	100	1659	1653	620	37	1069	1069	1124	482	42	56	25	0	9549	8874	3940	44	2013	2013	2048	441	21	97	95	0	0.000	0.000	0.000	0.000	0.000	0.000	0.000	0.000	0.000	0.000	0.000	0.000	0.000	0.000	0.078	0.085	0.099	0.083	3.107	0.081	0.218	316	2384	100	590	7536	8126	584	6861	7445	Error	Error	-3.675	590	7536	584	6861	522263	2804214	1.098	15.478	0	0	0
1	3	15	"A86"	"A86"	5050	31000	100	1662	1706	597	34	1071	1071	1159	1463	126	8	0	0	9778	9240	2512	27	2026	2026	2051	369	17	98	97	0	0.000	0.000	0.000	0.000	0.000	0.000	0.000	0.000	0.000	0.000	0.000	0.000	0.000	0.000	0.076	0.088	0.093	0.081	3.116	0.118	0.018	316	2384	100	591	7752	8343	635	7214	7849	Error	Error	-3.713	591	7752	635	7214	539162	2919822	0.374	19.482	0	0	0
1	4	15	"A87"	"A87"	5350	31000	100	1488	1680	1217	72	1085	1085	1162	590	50	38	18	0	9000	8072	3722	46	2049	2049	2107	566	26	86	78	0	0.000	0.000	0.000	0.000	0.000	0.000	0.000	0.000	0.000	0.000	0.000	0.000	0.000	0.000	0.058	0.099	0.113	0.099	3.605	0.110	0.206	316	2384	100	403	6951	7354	595	6023	6618	Error	Error	-4.108	403	6951	595	6023	530921	2550902	0.878	10.539	0	0	0
1	5	15	"A87"	"A87"	5650	31000	100	1637	2134	2480	116	1073	1073	1167	905	77	34	11	0	9776	10114	4048	40	2039	2039	2083	502	24	98	96	0	0.000	0.000	0.000	0.000	0.000	0.000	0.000	0.000	0.000	0.000	0.000	0.000	0.000	0.000	0.073	0.131	0.097	0.082	3.700	0.185	0.232	316	2384	100	564	7737	8301	1061	8075	9136	Error	Error	-3.778	564	7737	1061	8075	674194	3196163	1.069	15.998	0	0	0
1	6	15	"A87"	"A87"	5950	30995	100	1602	1713	709	41	1092	1092	1243	2049	164	2	0	0	9180	8831	4044	45	2057	2057	2221	1673	75	79	76	0	0.000	0.000	0.000	0.000	0.000	0.000	0.000	0.000	0.000	0.000	0.000	0.000	0.000	0.000	0.072	0.092	0.108	0.106	3.563	0.086	0.197	316	2384	100	510	7123	7633	621	6774	7395	Error	Error	-3.804	510	7123	621	6774	541380	2790617	0.229	3.951	0	0	0
1	7	15	"A88"	"A88"	6250	30995	100	1452	1574	659	41	1051	1051	1107	483	43	45	24	0	9828	8579	3952	46	2028	2028	2069	470	22	90	81	0	0.000	0.000	0.000	0.000	0.000	0.000	0.000	0.000	0.000	0.000	0.000	0.000	0.000	0.000	0.051	0.080	0.097	0.097	4.018	0.083	0.288	316	2384	100	401	7800	8201	523	6551	7074	Error	Error	-4.282	401	7800	523	6551	497249	2711029	0.967	13.851	0	0	0
1	8	15	"A88"	"A88"	6550	30995	100	1484	1574	765	48	1070	1070	1134	577	50	41	16	0	8231	8410	4328	51	2052	2052	2140	767	35	83	79	0	0.000	0.000	0.000	0.000	0.000	0.000	0.000	0.000	0.000	0.000	0.000	0.000	0.000	0.000	0.067	0.079	0.101	0.107	4.194	0.079	0.227	316	2384	100	414	6179	6593	504	6358	6862	Error	Error	-3.900	414	6179	504	6358	497378	2657452	0.763	8.175	0	0	0
1	9	15	"A88"	"A88"	6850	30995	100	1505	1729	1008	58	1078	1078	1234	2255	182	4	0	0	8296	9215	4756	51	2083	2083	2191	1417	64	84	80	0	0.000	0.000	0.000	0.000	0.000	0.000	0.000	0.000	0.000	0.000	0.000	0.000	0.000	0.000	0.069	0.091	0.100	0.089	3.361	0.102	0.296	316	2384	100	427	6213	6640	651	7132	7783	Error	Error	-3.863	427	6213	651	7132	546336	2911793	0.220	4.957	0	0	0
1	10	15	"A89"	"A89"	7145	30995	100	1697	1795	892	49	1019	1019	1084	514	47	58	31	0	16102	14150	6532	46	2025	2025	2074	567	27	93	90	0	0.000	0.000	0.000	0.000	0.000	0.000	0.000	0.000	0.000	0.000	0.000	0.000	0.000	0.000	0.048	0.064	0.067	0.064	2.761	0.063	0.350	316	2384	100	678	14077	14755	776	12125	12901	Error	Error	-4.376	678	14077	776	12125	567286	4471247	1.383	21.298	0	0	0
1	11	15	"A89"	"A89"	7445	30995	100	1682	1810	1037	57	1030	1030	1093	479	43	59	33	0	16129	14239	6549	45	2026	2026	2064	435	21	99	94	0	0.000	0.000	0.000	0.000	0.000	0.000	0.000	0.000	0.000	0.000	0.000	0.000	0.000	0.000	0.046	0.064	0.065	0.060	2.870	0.068	0.331	316	2384	100	652	14103	14755	780	12213	12993	Error	Error	-4.435	652	14103	780	12213	571964	4499584	1.497	27.989	0	0	0
1	12	15	"A89"	"A89"	7745	30995	100	1682	1800	902	50	1071	1071	1121	468	41	57	35	0	14264	12753	7004	54	2066	2066	2106	437	20	98	95	0	0.000	0.000	0.000	0.000	0.000	0.000	0.000	0.000	0.000	0.000	0.000	0.000	0.000	0.000	0.050	0.068	0.075	0.066	2.933	0.070	0.354	316	2384	100	611	12198	12809	729	10687	11416	Error	Error	-4.319	611	12198	729	10687	568704	4029990	1.451	24.364	0	0	0
1	13	15	"A90"	"A90"	8045	30990	100	1569	1798	1608	89	1032	1032	1090	503	46	52	30	0	11670	10298	4890	47	2085	2085	2134	623	29	85	81	0	0.000	0.000	0.000	0.000	0.000	0.000	0.000	0.000	0.000	0.000	0.000	0.000	0.000	0.000	0.056	0.093	0.091	0.089	3.518	0.111	0.249	316	2384	100	537	9585	10122	766	8213	8979	Error	Error	-4.158	537	9585	766	8213	568279	3254012	1.408	13.104	0	0	0
1	14	15	"A90"	"A90"	8345	30990	100	1633	1692	672	39	1090	1090	1151	584	50	45	15	0	11104	10343	4467	43	2120	2120	2163	502	23	92	87	0	0.000	0.000	0.000	0.000	0.000	0.000	0.000	0.000	0.000	0.000	0.000	0.000	0.000	0.000	0.060	0.073	0.076	0.078	3.719	0.073	0.159	316	2384	100	543	8984	9527	602	8223	8825	Error	Error	-4.048	543	8984	602	8223	534569	3268344	0.926	16.295	0	0	0
1	15	15	"A90"	"A90"	8645	30990	100	1847	2086	1182	56	1286	1286	1675	1238	73	22	7	0	11073	10219	5068	49	2313	2313	2867	1570	54	78	75	0	0.000	0.000	0.000	0.000	0.000	0.000	0.000	0.000	0.000	0.000	0.000	0.000	0.000	0.000	0.064	0.101	0.100	0.103	3.214	0.161	0.223	316	2384	100	561	8760	9321	800	7906	8706	Error	Error	-3.965	561	8760	800	7906	659154	3229316	0.332	4.683	0	0	0
1	16	15	"A91"	"A91"	8945	30990	100	1603	1788	821	45	1150	1150	1216	552	45	45	25	0	10135	8822	4278	48	2229	2229	2312	880	38	78	73	0	0.000	0.000	0.000	0.000	0.000	0.000	0.000	0.000	0.000	0.000	0.000	0.000	0.000	0.000	0.057	0.097	0.107	0.105	3.990	0.086	0.236	316	2384	100	453	7906	8359	638	6593	7231	Error	Error	-4.125	453	7906	638	6593	565146	2787682	1.036	7.398	0	0	0
1	17	15	"A91"	"A91"	9245	30990	100	1734	1809	682	37	1184	1184	1239	495	39	51	27	0	10724	10027	4754	47	2276	2276	2363	734	31	84	80	0	0.000	0.000	0.000	0.000	0.000	0.000	0.000	0.000	0.000	0.000	0.000	0.000	0.000	0.000	0.065	0.081	0.093	0.096	3.320	0.073	0.247	316	2384	100	550	8448	8998	625	7751	8376	Error	Error	-3.941	550	8448	625	7751	571657	3168619	1.152	10.441	0	0	0
1	18	15	"A91"	"A91"	9545	30990	100	1814	1914	723	37	1243	1243	1312	696	53	44	14	0	11666	10724	5422	50	2419	2419	2549	1033	40	80	77	0	0.000	0.000	0.000	0.000	0.000	0.000	0.000	0.000	0.000	0.000	0.000	0.000	0.000	0.000	0.062	0.081	0.089	0.108	3.806	0.076	0.275	316	2384	100	571	9247	9818	671	8305	8976	Error	Error	-4.017	571	9247	671	8305	604745	3388915	0.865	7.914	0	0	0
1	1	16	"A92"	"A92"	4455	31300	100	1736	1749	588	33	1084	1084	1128	475	42	61	31	0	17053	15415	6131	39	2067	2067	2095	357	17	98	96	0	0.000	0.000	0.000	0.000	0.000	0.000	0.000	0.000	0.000	0.000	0.000	0.000	0.000	0.000	0.044	0.050	0.055	0.048	2.741	0.049	0.337	316	2384	100	652	14986	15638	665	13348	14013	Error	Error	-4.523	652	14986	665	13348	552668	4871279	1.307	37.311	0	0	0
1	2	16	"A92"	"A92"	4755	31300	100	1529	1630	652	40	1071	1071	1118	463	41	49	26	0	14987	13846	6238	45	2053	2053	2106	507	24	97	93	0	0.000	0.000	0.000	0.000	0.000	0.000	0.000	0.000	0.000	0.000	0.000	0.000	0.000	0.000	0.035	0.047	0.055	0.048	2.929	0.049	0.288	316	2384	100	458	12934	13392	559	11793	12352	Error	Error	-4.820	458	12934	559	11793	514962	4375303	1.106	23.156	0	0	0
1	3	16	"A92"	"A92"	5055	31300	100	1843	1858	638	34	1043	1043	1101	451	40	70	43	0	17085	15271	5795	37	2052	2052	2092	447	21	99	96	0	0.000	0.000	0.000	0.000	0.000	0.000	0.000	0.000	0.000	0.000	0.000	0.000	0.000	0.000	0.053	0.062	0.065	0.061	2.539	0.060	0.403	316	2384	100	800	15033	15833	815	13219	14034	Error	Error	-4.232	800	15033	815	13219	587078	4825487	1.678	29.483	0	0	0
1	4	16	"A93"	"A93"	5355	31300	100	1715	1792	732	40	1085	1085	1176	1300	110	19	1	0	10318	9491	3880	40	2084	2084	2110	375	17	96	92	0	0.000	0.000	0.000	0.000	0.000	0.000	0.000	0.000	0.000	0.000	0.000	0.000	0.000	0.000	0.077	0.095	0.105	0.093	3.454	0.093	0.290	316	2384	100	630	8234	8864	707	7407	8114	Error	Error	-3.708	630	8234	707	7407	566135	2999022	0.474	19.683	0	0	0
1	5	16	"A93"	"A93"	5655	31300	100	1623	1676	692	41	1079	1079	1139	853	74	34	4	0	9622	9584	4268	44	2070	2070	2102	404	19	97	92	0	0.000	0.000	0.000	0.000	0.000	0.000	0.000	0.000	0.000	0.000	0.000	0.000	0.000	0.000	0.072	0.079	0.096	0.093	3.129	0.073	0.065	316	2384	100	544	7552	8096	597	7514	8111	Error	Error	-3.795	544	7552	597	7514	529771	3028426	0.630	18.520	0	0	0
1	6	16	"A93"	"A93"	5955	31300	100	1458	1697	1043	61	1036	1036	1096	466	42	48	27	0	7997	7868	3620	46	2059	2059	2113	500	23	91	86	0	0.000	0.000	0.000	0.000	0.000	0.000	0.000	0.000	0.000	0.000	0.000	0.000	0.000	0.000	0.071	0.114	0.134	0.119	3.634	0.120	0.281	316	2384	100	422	5938	6360	661	5809	6470	Error	Error	-3.815	422	5938	661	5809	536199	2486414	1.290	11.510	0	0	0
1	7	16	"A94"	"A94"	6255	31295	100	1597	1677	759	45	1065	1065	1120	469	41	53	21	0	12283	11371	6201	54	2085	2085	2124	435	20	87	82	0	0.000	0.000	0.000	0.000	0.000	0.000	0.000	0.000	0.000	0.000	0.000	0.000	0.000	0.000	0.052	0.066	0.067	0.084	3.956	0.061	0.238	316	2384	100	532	10198	10730	612	9286	9898	Error	Error	-4.261	532	10198	612	9286	529783	3593133	1.188	21.257	0	0	0
1	8	16	"A94"	"A94"	6555	31295	100	1584	1684	693	41	1083	1083	1161	742	63	38	10	0	10607	11870	6538	55	2120	2120	2179	873	40	91	86	0	0.000	0.000	0.000	0.000	0.000	0.000	0.000	0.000	0.000	0.000	0.000	0.000	0.000	0.000	0.059	0.062	0.069	0.076	3.396	0.056	0.257	316	2384	100	501	8487	8988	601	9750	10351	Error	Error	-4.082	501	8487	601	9750	532280	3750791	0.705	11.101	0	0	0
1	9	16	"A94"	"A94"	6855	31295	100	1573	1656	896	54	1083	1083	1153	738	64	33	9	0	10728	11841	6701	56	2087	2087	2142	586	27	91	87	0	0.000	0.000	0.000	0.000	0.000	0.000	0.000	0.000	0.000	0.000	0.000	0.000	0.000	0.000	0.057	0.059	0.066	0.063	3.378	0.057	0.187	316	2384	100	490	8641	9131	573	9754	10327	Error	Error	-4.140	490	8641	573	9754	523380	3741716	0.682	16.551	0	0	0
1	10	16	"A95"	"A95"	7150	31295	100	2048	2045	800	39	1107	1107	2945	9570	324	0	0	0	19851	17676	8164	46	2168	2168	4296	10226	238	76	30	0	0.000	0.000	0.000	0.000	0.000	0.000	0.000	0.000	0.000	0.000	0.000	0.000	0.000	0.000	0.053	0.060	0.063	0.065	2.659	0.063	0.430	316	2384	100	941	17683	18624	938	15508	16446	Error	Error	-4.232	941	17683	938	15508	646236	5585510	-0.094	1.308	0	0	0
1	11	16	"A95"	"A95"	7450	31295	100	2039	2077	795	38	1173	1173	4754	13493	283	0	0	0	19360	17292	7078	40	2216	2216	6209	14139	227	70	0	0	0.000	0.000	0.000	0.000	0.000	0.000	0.000	0.000	0.000	0.000	0.000	0.000	0.000	0.000	0.051	0.060	0.061	0.059	2.440	0.770	0.631	316	2384	100	866	17144	18010	904	15076	15980	Error	Error	-4.307	866	17144	904	15076	656202	5464255	-0.198	0.784	0	0	0
1	12	16	"A95"	"A95"	7750	31295	100	2060	2138	1035	48	1039	1039	1102	607	55	68	40	0	19925	17669	8209	46	2110	2110	2166	554	25	97	93	0	0.000	0.000	0.000	0.000	0.000	0.000	0.000	0.000	0.000	0.000	0.000	0.000	0.000	0.000	0.057	0.071	0.069	0.068	2.368	0.071	0.333	316	2384	100	1021	17815	18836	1099	15559	16658	Error	Error	-4.125	1021	17815	1099	15559	675512	5583424	1.707	27.984	0	0	0
1	13	16	"A96"	"A96"	8050	31290	100	1909	2043	1021	49	1103	1103	1158	551	47	60	36	0	12724	10984	5989	54	2139	2139	2263	951	42	79	73	0	0.000	0.000	0.000	0.000	0.000	0.000	0.000	0.000	0.000	0.000	0.000	0.000	0.000	0.000	0.076	0.106	0.115	0.124	3.047	0.113	0.421	316	2384	100	806	10585	11391	940	8845	9785	Error	Error	-3.715	806	10585	940	8845	645737	3470954	1.606	9.170	0	0	0
1	14	16	"A96"	"A96"	8350	31290	100	2539	8878	16565	186	1130	1130	1203	581	48	66	53	3	14391	20653	19711	95	2237	2237	2372	984	41	86	81	11	0.000	0.000	0.000	0.000	0.000	0.000	0.000	0.000	0.000	0.000	0.000	0.000	0.000	0.000	0.116	0.421	0.169	0.180	2.973	0.666	0.716	316	2384	100	1409	12154	13563	7748	18416	26164	Error	Error	-3.109	1409	12154	7748	18416	2805408	6526361	13.210	18.578	0	0	0
1	15	16	"A96"	"A96"	8650	31290	100	2393	2497	1156	46	1287	1287	1630	1170	71	46	15	0	12652	11905	5535	46	2388	2388	2850	1469	51	94	85	0	0.000	0.000	0.000	0.000	0.000	0.000	0.000	0.000	0.000	0.000	0.000	0.000	0.000	0.000	0.108	0.127	0.120	0.123	2.978	0.125	0.191	316	2384	100	1106	10264	11370	1210	9517	10727	Error	Error	-3.214	1106	10264	1210	9517	789069	3762008	0.741	6.164	0	0	0
1	16	16	"A97"	"A97"	8950	31290	100	1665	1777	776	43	1181	1181	1251	669	53	37	13	0	9609	9746	5211	53	2293	2293	2346	636	27	86	81	0	0.000	0.000	0.000	0.000	0.000	0.000	0.000	0.000	0.000	0.000	0.000	0.000	0.000	0.000	0.066	0.080	0.099	0.108	4.057	0.075	0.218	316	2384	100	484	7316	7800	596	7453	8049	Error	Error	-3.918	484	7316	596	7453	561511	3079782	0.786	11.635	0	0	0
1	17	16	"A97"	"A97"	9250	31290	100	1700	1828	746	40	1172	1172	1225	503	41	51	28	0	9803	10915	5734	52	2308	2308	2336	527	22	94	89	0	0.000	0.000	0.000	0.000	0.000	0.000	0.000	0.000	0.000	0.000	0.000	0.000	0.000	0.000	0.070	0.076	0.086	0.081	2.753	0.076	0.333	316	2384	100	528	7495	8023	656	8607	9263	Error	Error	-3.827	528	7495	656	8607	577748	3449219	1.199	16.279	0	0	0
1	18	16	"A97"	"A97"	9550	31290	100	1819	1989	1381	69	1272	1272	1342	619	46	43	19	0	10777	11956	6242	52	2471	2471	2552	718	28	95	87	0	0.000	0.000	0.000	0.000	0.000	0.000	0.000	0.000	0.000	0.000	0.000	0.000	0.000	0.000	0.066	0.076	0.071	0.071	2.770	0.091	0.227	316	2384	100	547	8306	8853	717	9485	10202	Error	Error	-3.925	547	8306	717	9485	628393	3778031	1.045	13.097	0	0	0
1	1	17	"A98"	"A98"	4460	31600	100	1145	1190	454	38	1100	1100	1140	448	39	19	4	0	3204	3819	1884	49	2076	2076	2096	320	15	82	69	0	0.000	0.000	0.000	0.000	0.000	0.000	0.000	0.000	0.000	0.000	0.000	0.000	0.000	0.000	0.040	0.052	0.231	0.225	5.775	0.055	0.017	316	2384	100	45	1128	1173	90	1743	1833	Error	Error	-4.648	45	1128	90	1743	376081	1206876	0.112	5.384	0	0	0
1	2	17	"A98"	"A98"	4760	31600	100	1198	1248	539	43	1080	1080	1117	429	38	27	8	0	3648	5095	3403	66	2062	2062	2089	345	16	86	76	0	0.000	0.000	0.000	0.000	0.000	0.000	0.000	0.000	0.000	0.000	0.000	0.000	0.000	0.000	0.074	0.055	0.165	0.162	4.366	0.046	0.041	316	2384	100	118	1586	1704	168	3033	3201	Error	Error	-3.749	118	1586	168	3033	394402	1610070	0.305	8.713	0	0	0
1	3	17	"A98"	"A98"	5060	31600	100	1146	1216	468	38	1089	1089	1222	1828	149	0	0	0	3476	4890	3244	66	2060	2060	2132	1415	66	50	25	0	0.000	0.000	0.000	0.000	0.000	0.000	0.000	0.000	0.000	0.000	0.000	0.000	0.000	0.000	0.040	0.045	0.146	0.142	4.148	0.251	0.089	316	2384	100	57	1416	1473	127	2830	2957	Error	Error	-4.635	57	1416	127	2830	384394	1545213	-0.003	1.949	0	0	0
1	4	17	"A99"	"A99"	5360	31600	100	1267	1346	494	36	1081	1081	1128	517	45	26	7	0	5982	6279	2872	45	2087	2087	2117	483	22	89	84	0	0.000	0.000	0.000	0.000	0.000	0.000	0.000	0.000	0.000	0.000	0.000	0.000	0.000	0.000	0.048	0.063	0.099	0.102	4.144	0.056	0.072	316	2384	100	186	3895	4081	265	4192	4457	Error	Error	-4.388	186	3895	265	4192	425479	1984113	0.422	8.617	0	0	0
1	5	17	"A99"	"A99"	5660	31600	100	1316	1334	505	37	1072	1072	1126	456	40	30	10	0	5375	6235	3281	52	2092	2092	2131	422	19	90	81	0	0.000	0.000	0.000	0.000	0.000	0.000	0.000	0.000	0.000	0.000	0.000	0.000	0.000	0.000	0.074	0.063	0.105	0.116	4.249	0.058	0.082	316	2384	100	244	3283	3527	262	4143	4405	Error	Error	-3.750	244	3283	262	4143	421428	1970391	0.456	9.725	0	0	0
1	6	17	"A99"	"A99"	5960	31600	100	1333	1409	530	37	1076	1076	1135	505	44	30	9	0	6598	7018	3563	50	2087	2087	2144	509	23	89	82	0	0.000	0.000	0.000	0.000	0.000	0.000	0.000	0.000	0.000	0.000	0.000	0.000	0.000	0.000	0.057	0.068	0.086	0.090	4.559	0.062	0.061	316	2384	100	257	4511	4768	333	4931	5264	Error	Error	-4.134	257	4511	333	4931	445214	2217662	0.543	9.576	0	0	0
1	7	17	"A100"	"A100"	6260	31600	100	1535	1639	774	47	1063	1063	1113	493	44	48	23	0	8638	8209	3766	45	2102	2102	2128	427	20	88	84	0	0.000	0.000	0.000	0.000	0.000	0.000	0.000	0.000	0.000	0.000	0.000	0.000	0.000	0.000	0.072	0.094	0.101	0.107	4.502	0.089	0.204	316	2384	100	472	6536	7008	576	6107	6683	Error	Error	-3.792	472	6536	576	6107	517806	2594050	1.067	14.241	0	0	0
1	8	17	"A100"	"A100"	6560	31595	100	1509	1586	696	43	1095	1095	1170	864	73	25	4	0	7294	8161	4205	51	2113	2113	2161	552	25	89	83	0	0.000	0.000	0.000	0.000	0.000	0.000	0.000	0.000	0.000	0.000	0.000	0.000	0.000	0.000	0.080	0.081	0.107	0.100	3.537	0.081	0.054	316	2384	100	414	5181	5595	491	6048	6539	Error	Error	-3.646	414	5181	491	6048	501133	2578721	0.481	10.870	0	0	0
1	9	17	"A100"	"A100"	6860	31595	100	1402	1520	767	50	1091	1091	1150	547	47	36	14	0	8125	8763	4296	49	2104	2104	2150	524	24	91	85	0	0.000	0.000	0.000	0.000	0.000	0.000	0.000	0.000	0.000	0.000	0.000	0.000	0.000	0.000	0.052	0.064	0.084	0.081	3.457	0.063	0.146	316	2384	100	311	6021	6332	429	6659	7088	Error	Error	-4.275	311	6021	429	6659	480350	2769157	0.676	12.620	0	0	0
1	10	17	"A101"	"A101"	7155	31595	100	1226	1454	1828	125	1067	1067	1128	495	43	26	7	0	4573	5866	4014	68	2089	2089	2136	536	25	79	73	0	0.000	0.000	0.000	0.000	0.000	0.000	0.000	0.000	0.000	0.000	0.000	0.000	0.000	0.000	0.064	0.102	0.124	0.141	5.088	0.387	0.276	316	2384	100	159	2484	2643	387	3777	4164	Error	Error	-3.966	159	2484	387	3777	459428	1853803	0.659	6.959	0	0	0
1	11	17	"A101"	"A101"	7455	31595	100	1328	1422	894	62	1097	1097	1158	498	43	31	9	0	4622	6786	4775	70	2133	2133	2167	424	19	93	84	0	0.000	0.000	0.000	0.000	0.000	0.000	0.000	0.000	0.000	0.000	0.000	0.000	0.000	0.000	0.093	0.070	0.111	0.106	3.850	0.067	0.108	316	2384	100	231	2489	2720	325	4653	4978	Error	Error	-3.430	231	2489	325	4653	449461	2144527	0.530	10.894	0	0	0
1	12	17	"A101"	"A101"	7755	31595	100	1306	1371	680	49	1079	1079	1156	800	69	14	2	0	5397	7493	5356	71	2155	2155	2206	558	25	86	79	0	0.000	0.000	0.000	0.000	0.000	0.000	0.000	0.000	0.000	0.000	0.000	0.000	0.000	0.000	0.070	0.055	0.096	0.093	4.616	0.055	0.099	316	2384	100	227	3242	3469	292	5338	5630	Error	Error	-3.836	227	3242	292	5338	433162	2367648	0.269	9.475	0	0	0
1	13	17	"A102"	"A102"	8055	31595	100	1238	1364	579	42	1100	1100	1158	552	47	26	6	0	4751	5964	3755	62	2160	2160	2198	587	26	81	71	0	0.000	0.000	0.000	0.000	0.000	0.000	0.000	0.000	0.000	0.000	0.000	0.000	0.000	0.000	0.053	0.069	0.120	0.156	4.754	0.094	0.142	316	2384	100	138	2591	2729	264	3804	4068	Error	Error	-4.231	138	2591	264	3804	431066	1884772	0.373	6.416	0	0	0
1	14	17	"A102"	"A102"	8355	31590	100	1460	1500	571	38	1282	1282	1707	2002	117	0	0	0	5834	8680	6451	74	2355	2355	2863	2058	71	65	47	0	0.000	0.000	0.000	0.000	0.000	0.000	0.000	0.000	0.000	0.000	0.000	0.000	0.000	0.000	0.051	0.034	0.075	0.088	4.339	0.094	0.103	316	2384	100	178	3479	3657	218	6325	6543	Error	Error	-4.289	178	3479	218	6325	473869	2743030	-0.103	2.827	0	0	0
1	15	17	"A102"	"A102"	8655	31590	100	1479	1530	555	36	1177	1177	1251	610	48	27	7	0	6224	8360	5584	66	2261	2261	2304	634	27	90	83	0	0.000	0.000	0.000	0.000	0.000	0.000	0.000	0.000	0.000	0.000	0.000	0.000	0.000	0.000	0.076	0.058	0.088	0.095	3.247	0.065	0.092	316	2384	100	302	3963	4265	353	6099	6452	Error	Error	-3.714	302	3963	353	6099	483374	2641868	0.457	9.552	0	0	0
1	16	17	"A103"	"A103"	8955	31590	100	1440	1530	597	39	1195	1195	1272	690	54	23	5	0	6803	7792	4541	58	2323	2323	2364	488	20	81	76	0	0.000	0.000	0.000	0.000	0.000	0.000	0.000	0.000	0.000	0.000	0.000	0.000	0.000	0.000	0.055	0.061	0.082	0.102	4.845	0.074	0.096	316	2384	100	245	4480	4725	335	5469	5804	Error	Error	-4.193	245	4480	335	5469	483374	2462128	0.374	11.123	0	0	0
1	17	17	"A103"	"A103"	9255	31590	100	1520	1670	667	39	1212	1212	1306	792	60	24	7	0	6636	8887	5419	60	2345	2345	2433	823	33	90	80	0	0.000	0.000	0.000	0.000	0.000	0.000	0.000	0.000	0.000	0.000	0.000	0.000	0.000	0.000	0.072	0.070	0.091	0.086	3.530	0.086	0.155	316	2384	100	308	4291	4599	458	6542	7000	Error	Error	-3.800	308	4291	458	6542	527834	2808291	0.460	7.842	0	0	0
1	18	17	"A103"	"A103"	9555	31590	100	1691	1756	787	44	1324	1324	1387	590	42	36	12	0	7220	9171	5195	56	2558	2558	2599	568	21	93	86	0	0.000	0.000	0.000	0.000	0.000	0.000	0.000	0.000	0.000	0.000	0.000	0.000	0.000	0.000	0.079	0.065	0.086	0.091	3.397	0.091	0.083	316	2384	100	367	4662	5029	432	6613	7045	Error	Error	-3.667	367	4662	432	6613	554846	2898066	0.625	11.570	0	0	0
1	1	18	"A104"	"A104"	4465	31905	100	1458	1507	552	36	1105	1105	1156	467	40	41	15	0	8585	8265	3637	44	2138	2138	2156	370	17	91	89	0	0.000	0.000	0.000	0.000	0.000	0.000	0.000	0.000	0.000	0.000	0.000	0.000	0.000	0.000	0.055	0.066	0.088	0.079	3.915	0.062	0.155	316	2384	100	353	6447	6800	402	6127	6529	Error	Error	-4.191	353	6447	402	6127	476243	2611673	0.752	16.511	0	0	0
1	2	18	"A104"	"A104"	4765	31900	100	1412	1512	576	38	1089	1089	1141	476	41	41	17	0	8850	9532	4544	47	2121	2121	2143	383	17	99	96	0	0.000	0.000	0.000	0.000	0.000	0.000	0.000	0.000	0.000	0.000	0.000	0.000	0.000	0.000	0.048	0.057	0.071	0.063	3.573	0.055	0.157	316	2384	100	323	6729	7052	423	7411	7834	Error	Error	-4.381	323	6729	423	7411	477850	3012211	0.779	19.292	0	0	0
1	3	18	"A104"	"A104"	5065	31900	100	1492	1550	538	34	1065	1065	1119	438	39	49	23	0	10084	10714	4800	44	2123	2123	2149	368	17	99	98	0	0.000	0.000	0.000	0.000	0.000	0.000	0.000	0.000	0.000	0.000	0.000	0.000	0.000	0.000	0.054	0.056	0.070	0.061	2.920	0.049	0.179	316	2384	100	427	7961	8388	485	8591	9076	Error	Error	-4.221	427	7961	485	8591	489647	3385592	0.984	23.274	0	0	0
1	4	18	"A105"	"A105"	5365	31900	100	1609	1659	622	37	1102	1102	1162	499	42	50	21	0	12000	11208	4406	39	2148	2148	2174	396	18	98	97	0	0.000	0.000	0.000	0.000	0.000	0.000	0.000	0.000	0.000	0.000	0.000	0.000	0.000	0.000	0.051	0.061	0.068	0.062	2.893	0.058	0.208	316	2384	100	507	9852	10359	557	9060	9617	Error	Error	-4.280	507	9852	557	9060	524207	3541663	0.996	22.813	0	0	0
1	5	18	"A105"	"A105"	5665	31900	100	1519	1610	768	47	1082	1082	1133	462	40	48	25	0	10580	10749	4460	41	2133	2133	2162	396	18	99	97	0	0.000	0.000	0.000	0.000	0.000	0.000	0.000	0.000	0.000	0.000	0.000	0.000	0.000	0.000	0.052	0.061	0.071	0.061	3.042	0.064	0.200	316	2384	100	437	8447	8884	528	8616	9144	Error	Error	-4.273	437	8447	528	8616	508787	3396703	1.032	21.684	0	0	0
1	6	18	"A105"	"A105"	5965	31900	100	1778	1852	647	34	1101	1101	1160	493	42	64	29	0	13334	12961	4418	34	2163	2163	2197	423	19	99	99	0	0.000	0.000	0.000	0.000	0.000	0.000	0.000	0.000	0.000	0.000	0.000	0.000	0.000	0.000	0.061	0.070	0.070	0.066	2.546	0.061	0.221	316	2384	100	677	11171	11848	751	10798	11549	Error	Error	-4.044	677	11171	751	10798	585237	4095528	1.404	25.447	0	0	0
1	7	18	"A106"	"A106"	6265	31900	100	1155	1223	509	41	1086	1086	1144	627	54	13	2	0	3302	3627	1374	37	2127	2127	2158	447	20	80	61	0	0.000	0.000	0.000	0.000	0.000	0.000	0.000	0.000	0.000	0.000	0.000	0.000	0.000	0.000	0.059	0.091	0.236	0.241	4.490	0.109	0.029	316	2384	100	69	1175	1244	137	1500	1637	Error	Error	-4.090	69	1175	137	1500	386347	1145985	0.126	3.286	0	0	0
1	8	18	"A106"	"A106"	6565	31895	100	1150	1217	509	41	1087	1087	1139	476	41	18	5	0	3153	3430	1249	36	2128	2128	2157	417	19	80	59	0	0.000	0.000	0.000	0.000	0.000	0.000	0.000	0.000	0.000	0.000	0.000	0.000	0.000	0.000	0.061	0.100	0.268	0.248	4.370	0.127	0.033	316	2384	100	63	1025	1088	130	1302	1432	Error	Error	-4.024	63	1025	130	1302	384631	1083990	0.164	3.053	0	0	0
1	9	18	"A106"	"A106"	6860	31895	100	1107	1163	507	43	1077	1077	1138	576	50	10	1	0	3149	3629	1567	43	2129	2129	2165	505	23	78	51	0	0.000	0.000	0.000	0.000	0.000	0.000	0.000	0.000	0.000	0.000	0.000	0.000	0.000	0.000	0.029	0.057	0.291	0.268	4.509	0.189	0.049	316	2384	100	30	1020	1050	86	1500	1586	Error	Error	-5.087	30	1020	86	1500	367551	1146652	0.043	2.899	0	0	0
1	10	18	"A107"	"A107"	7160	31895	100	1188	1221	494	40	1087	1087	1129	482	42	15	6	0	4358	5200	3052	58	2154	2154	2183	534	24	81	69	0	0.000	0.000	0.000	0.000	0.000	0.000	0.000	0.000	0.000	0.000	0.000	0.000	0.000	0.000	0.046	0.044	0.133	0.139	5.543	0.037	0.026	316	2384	100	101	2204	2305	134	3046	3180	Error	Error	-4.448	101	2204	134	3046	385797	1643067	0.191	5.650	0	0	0
1	11	18	"A107"	"A107"	7460	31895	100	1226	1272	476	37	1099	1099	1147	487	42	23	6	0	4468	5296	2687	50	2156	2156	2186	444	20	92	79	0	0.000	0.000	0.000	0.000	0.000	0.000	0.000	0.000	0.000	0.000	0.000	0.000	0.000	0.000	0.055	0.055	0.129	0.130	3.813	0.051	0.029	316	2384	100	127	2312	2439	173	3140	3313	Error	Error	-4.186	127	2312	173	3140	402028	1673445	0.257	7.005	0	0	0
1	12	18	"A107"	"A107"	7760	31895	100	1252	1351	643	47	1115	1115	1185	624	52	19	4	0	4499	5985	3659	61	2178	2178	2230	540	24	93	82	0	0.000	0.000	0.000	0.000	0.000	0.000	0.000	0.000	0.000	0.000	0.000	0.000	0.000	0.000	0.059	0.062	0.122	0.115	3.990	0.054	0.061	316	2384	100	137	2321	2458	236	3807	4043	Error	Error	-4.082	137	2321	236	3807	426855	1891216	0.266	6.954	0	0	0
1	13	18	"A108"	"A108"	8060	31895	100	1342	1379	497	36	1118	1118	1179	557	47	26	5	0	6195	7311	3777	51	2209	2209	2242	549	24	92	87	0	0.000	0.000	0.000	0.000	0.000	0.000	0.000	0.000	0.000	0.000	0.000	0.000	0.000	0.000	0.056	0.051	0.086	0.097	3.867	0.058	0.106	316	2384	100	224	3986	4210	261	5102	5363	Error	Error	-4.153	224	3986	261	5102	435799	2310410	0.359	9.233	0	0	0
1	14	18	"A108"	"A108"	8360	31895	100	1368	1446	538	37	1306	1306	1634	1229	75	2	0	0	6027	7995	5129	64	2409	2409	2820	1398	49	81	58	0	0.000	0.000	0.000	0.000	0.000	0.000	0.000	0.000	0.000	0.000	0.000	0.000	0.000	0.000	0.017	0.025	0.065	0.070	3.309	0.094	0.076	316	2384	100	62	3618	3680	140	5586	5726	Error	Error	-5.867	62	3618	140	5586	457052	2526391	-0.153	3.702	0	0	0
1	15	18	"A108"	"A108"	8660	31890	100	1451	1536	596	38	1192	1192	1262	627	49	26	6	0	5439	7856	5544	70	2315	2315	2359	575	24	95	87	0	0.000	0.000	0.000	0.000	0.000	0.000	0.000	0.000	0.000	0.000	0.000	0.000	0.000	0.000	0.083	0.062	0.103	0.104	3.430	0.052	0.106	316	2384	100	259	3124	3383	344	5541	5885	Error	Error	-3.592	259	3124	344	5541	485502	2482484	0.437	9.560	0	0	0
1	16	18	"A109"	"A109"	8960	31890	100	1256	1317	495	37	1261	1261	1524	2490	163	0	0	0	3291	3506	1112	31	2387	2387	2620	2360	90	9	1	0	0.000	0.000	0.000	0.000	0.000	0.000	0.000	0.000	0.000	0.000	0.000	0.000	0.000	0.000	-0.006	0.050	0.392	0.370	4.412	1.119	0.624	316	2384	100	-5	904	899	56	1119	1175	Error	Error	Error	-5	904	56	1119	416144	1107935	-0.083	0.375	0	0	0
1	17	18	"A109"	"A109"	9260	31890	100	1378	1404	607	43	1249	1249	1444	1920	132	0	0	0	3372	3806	1562	41	2387	2387	2555	1720	67	22	9	0	0.000	0.000	0.000	0.000	0.000	0.000	0.000	0.000	0.000	0.000	0.000	0.000	0.000	0.000	0.131	0.109	0.387	0.358	4.077	2.507	0.130	316	2384	100	129	985	1114	155	1419	1574	Error	Error	-2.933	129	985	155	1419	443668	1202697	-0.021	0.727	0	0	0
1	18	18	"A109"	"A109"	9560	31890	100	1313	1352	488	36	1284	1284	1350	561	41	13	2	0	3588	3964	1551	39	2515	2515	2559	530	20	76	50	0	0.000	0.000	0.000	0.000	0.000	0.000	0.000	0.000	0.000	0.000	0.000	0.000	0.000	0.000	0.027	0.047	0.276	0.264	5.834	0.127	0.035	316	2384	100	29	1073	1102	68	1449	1517	Error	Error	-5.209	29	1073	68	1449	427292	1252632	0.004	2.651	0	0	0
1	1	19	"A110"	"A110"	4470	32205	100	1353	1426	825	57	1125	1125	1177	445	37	33	11	0	6470	6775	3516	51	2170	2170	2202	368	16	91	87	0	0.000	0.000	0.000	0.000	0.000	0.000	0.000	0.000	0.000	0.000	0.000	0.000	0.000	0.000	0.053	0.065	0.113	0.103	3.659	0.085	0.140	316	2384	100	228	4300	4528	301	4605	4906	Error	Error	-4.237	228	4300	301	4605	450765	2140832	0.560	12.427	0	0	0
1	2	19	"A110"	"A110"	4770	32205	100	1378	1424	526	36	1107	1107	1161	438	37	38	12	0	6467	8060	5091	63	2147	2147	2170	379	17	94	88	0	0.000	0.000	0.000	0.000	0.000	0.000	0.000	0.000	0.000	0.000	0.000	0.000	0.000	0.000	0.063	0.054	0.084	0.096	3.664	0.046	0.114	316	2384	100	271	4320	4591	317	5913	6230	Error	Error	-3.995	271	4320	317	5913	449927	2546848	0.600	15.541	0	0	0
1	3	19	"A110"	"A110"	5070	32200	100	1317	1434	628	43	1098	1098	1148	447	38	36	15	0	6114	6718	3665	54	2157	2157	2205	448	20	87	81	0	0.000	0.000	0.000	0.000	0.000	0.000	0.000	0.000	0.000	0.000	0.000	0.000	0.000	0.000	0.055	0.074	0.107	0.118	4.068	0.072	0.142	316	2384	100	219	3957	4176	336	4561	4897	Error	Error	-4.175	219	3957	336	4561	453063	2122853	0.640	10.074	0	0	0
1	4	19	"A111"	"A111"	5370	32200	100	1326	1343	487	36	1118	1118	1210	701	57	16	1	0	5380	6595	4014	60	2191	2191	2244	610	27	81	77	0	0.000	0.000	0.000	0.000	0.000	0.000	0.000	0.000	0.000	0.000	0.000	0.000	0.000	0.000	0.065	0.051	0.101	0.108	4.332	0.095	0.080	316	2384	100	208	3189	3397	225	4404	4629	Error	Error	-3.938	208	3189	225	4404	424425	2084020	0.190	7.133	0	0	0
1	5	19	"A111"	"A111"	5670	32200	100	1317	1393	555	39	1115	1115	1176	562	47	25	8	0	5567	7260	4730	65	2159	2159	2194	400	18	97	90	0	0.000	0.000	0.000	0.000	0.000	0.000	0.000	0.000	0.000	0.000	0.000	0.000	0.000	0.000	0.059	0.054	0.093	0.094	3.316	0.047	0.067	316	2384	100	202	3408	3610	278	5101	5379	Error	Error	-4.076	202	3408	278	5101	440054	2294222	0.386	12.665	0	0	0
1	6	19	"A111"	"A111"	5970	32200	100	1320	1394	551	39	1072	1072	1117	452	40	34	14	0	5773	8121	5914	72	2145	2145	2173	390	17	96	93	0	0.000	0.000	0.000	0.000	0.000	0.000	0.000	0.000	0.000	0.000	0.000	0.000	0.000	0.000	0.068	0.054	0.080	0.082	3.549	0.050	0.158	316	2384	100	248	3628	3876	322	5976	6298	Error	Error	-3.871	248	3628	322	5976	440539	2566107	0.613	15.251	0	0	0
1	7	19	"A112"	"A112"	6270	32200	100	1385	1437	556	38	1094	1094	1160	525	45	35	11	0	7036	7843	4511	57	2166	2166	2232	588	26	80	76	0	0.000	0.000	0.000	0.000	0.000	0.000	0.000	0.000	0.000	0.000	0.000	0.000	0.000	0.000	0.060	0.060	0.093	0.116	5.158	0.060	0.127	316	2384	100	291	4870	5161	343	5677	6020	Error	Error	-4.065	291	4870	343	5677	454155	2478541	0.528	9.543	0	0	0
1	8	19	"A112"	"A112"	6570	32200	100	1556	1628	646	39	1143	1143	1253	855	68	24	4	0	6801	8994	5413	60	2250	2250	2384	847	35	94	86	0	0.000	0.000	0.000	0.000	0.000	0.000	0.000	0.000	0.000	0.000	0.000	0.000	0.000	0.000	0.091	0.072	0.086	0.084	3.022	0.076	0.112	316	2384	100	413	4551	4964	485	6744	7229	Error	Error	-3.462	413	4551	485	6744	514375	2842007	0.439	7.804	0	0	0
1	9	19	"A112"	"A112"	6865	32195	100	1393	1494	635	42	1113	1113	1169	483	41	37	15	0	5884	8178	5385	65	2201	2201	2250	518	23	87	84	0	0.000	0.000	0.000	0.000	0.000	0.000	0.000	0.000	0.000	0.000	0.000	0.000	0.000	0.000	0.076	0.064	0.088	0.091	4.324	0.066	0.207	316	2384	100	280	3683	3963	381	5977	6358	Error	Error	-3.717	280	3683	381	5977	471972	2584131	0.673	11.444	0	0	0
1	10	19	"A113"	"A113"	7165	32195	100	1384	1460	568	38	1117	1117	1185	570	48	31	9	0	7591	8611	4787	55	2203	2203	2246	518	23	91	86	0	0.000	0.000	0.000	0.000	0.000	0.000	0.000	0.000	0.000	0.000	0.000	0.000	0.000	0.000	0.050	0.054	0.073	0.071	3.687	0.056	0.101	316	2384	100	267	5388	5655	343	6408	6751	Error	Error	-4.335	267	5388	343	6408	461331	2721162	0.482	12.288	0	0	0
1	11	19	"A113"	"A113"	7465	32195	100	1425	1514	682	45	1144	1144	1201	501	41	34	15	0	6701	8504	5312	62	2227	2227	2270	446	19	93	85	0	0.000	0.000	0.000	0.000	0.000	0.000	0.000	0.000	0.000	0.000	0.000	0.000	0.000	0.000	0.063	0.059	0.083	0.085	3.992	0.050	0.112	316	2384	100	281	4474	4755	370	6277	6647	Error	Error	-3.993	281	4474	370	6277	478412	2687410	0.625	13.978	0	0	0
1	12	19	"A113"	"A113"	7765	32195	100	1369	1453	572	39	1129	1129	1195	538	45	31	10	0	6145	7678	4564	59	2246	2246	2280	462	20	95	86	0	0.000	0.000	0.000	0.000	0.000	0.000	0.000	0.000	0.000	0.000	0.000	0.000	0.000	0.000	0.062	0.060	0.084	0.089	4.036	0.051	0.068	316	2384	100	240	3899	4139	324	5432	5756	Error	Error	-4.022	240	3899	324	5432	459108	2426280	0.480	11.684	0	0	0
1	13	19	"A114"	"A114"	8065	32195	100	2138	2793	1931	69	1275	1275	1655	1323	79	39	20	0	9533	9232	3585	38	2365	2365	2777	1356	48	90	84	0	0.000	0.000	0.000	0.000	0.000	0.000	0.000	0.000	0.000	0.000	0.000	0.000	0.000	0.000	0.120	0.221	0.200	0.177	3.290	0.325	0.330	316	2384	100	863	7168	8031	1518	6867	8385	Error	Error	-3.054	863	7168	1518	6867	882617	2917295	0.860	4.760	0	0	0
1	14	19	"A114"	"A114"	8365	32195	100	1654	1671	572	34	1210	1210	1287	659	51	33	8	0	9330	10203	4676	45	2348	2348	2407	642	26	98	95	0	0.000	0.000	0.000	0.000	0.000	0.000	0.000	0.000	0.000	0.000	0.000	0.000	0.000	0.000	0.064	0.059	0.071	0.071	2.606	0.075	0.134	316	2384	100	444	6982	7426	461	7855	8316	Error	Error	-3.975	444	6982	461	7855	528111	3224154	0.583	12.143	0	0	0
1	15	19	"A114"	"A114"	8665	32195	100	1671	1724	706	40	1252	1252	1350	1472	109	5	0	0	8495	10096	4774	47	2401	2401	2446	641	26	98	96	0	0.000	0.000	0.000	0.000	0.000	0.000	0.000	0.000	0.000	0.000	0.000	0.000	0.000	0.000	0.069	0.061	0.078	0.072	2.793	0.061	0.136	316	2384	100	419	6094	6513	472	7695	8167	Error	Error	-3.862	419	6094	472	7695	544826	3190271	0.254	11.934	0	0	0
1	16	19	"A115"	"A115"	8965	32190	100	1405	1550	1474	95	1279	1279	1345	1133	84	4	0	0	4389	5081	2815	55	2420	2420	2479	1005	40	68	48	0	0.000	0.000	0.000	0.000	0.000	0.000	0.000	0.000	0.000	0.000	0.000	0.000	0.000	0.000	0.064	0.102	0.176	0.176	4.277	0.094	0.021	316	2384	100	126	1969	2095	271	2661	2932	Error	Error	-3.966	126	1969	271	2661	489822	1605654	0.181	2.589	0	0	0
1	17	19	"A115"	"A115"	9265	32190	100	1377	1518	1022	67	1236	1236	1307	631	48	23	5	0	5131	6695	4200	62	2427	2427	2490	744	29	92	72	0	0.000	0.000	0.000	0.000	0.000	0.000	0.000	0.000	0.000	0.000	0.000	0.000	0.000	0.000	0.052	0.066	0.117	0.122	3.772	0.093	0.108	316	2384	100	141	2704	2845	282	4268	4550	Error	Error	-4.261	141	2704	282	4268	479660	2115756	0.334	5.652	0	0	0
1	18	19	"A115"	"A115"	9565	32190	100	1526	1590	663	41	1310	1310	1377	809	58	16	3	0	5324	6758	4272	63	2573	2573	2613	813	31	86	69	0	0.000	0.000	0.000	0.000	0.000	0.000	0.000	0.000	0.000	0.000	0.000	0.000	0.000	0.000	0.079	0.067	0.120	0.121	4.258	0.061	0.094	316	2384	100	216	2751	2967	280	4185	4465	Error	Error	-3.671	216	2751	280	4185	502548	2135621	0.263	5.098	0	0	0
1	1	20	"A116"	"A116"	4475	32505	100	2012	2054	853	41	1171	1171	1222	534	43	60	41	0	12189	10760	4924	45	2215	2215	2268	598	26	85	81	0	0.000	0.000	0.000	0.000	0.000	0.000	0.000	0.000	0.000	0.000	0.000	0.000	0.000	0.000	0.084	0.103	0.108	0.106	3.211	0.109	0.371	316	2384	100	841	9974	10815	883	8545	9428	Error	Error	-3.568	841	9974	883	8545	648963	3400317	1.558	14.201	0	0	0
1	2	20	"A116"	"A116"	4775	32505	100	2350	2394	970	40	1190	1190	1292	1299	100	43	7	0	13043	11959	3958	33	2209	2209	2269	592	26	99	98	0	0.000	0.000	0.000	0.000	0.000	0.000	0.000	0.000	0.000	0.000	0.000	0.000	0.000	0.000	0.107	0.123	0.126	0.102	2.781	0.127	0.449	316	2384	100	1160	10834	11994	1204	9750	10954	Error	Error	-3.223	1160	10834	1204	9750	756453	3779147	0.848	16.368	0	0	0
1	3	20	"A116"	"A116"	5075	32505	100	2130	2275	999	43	1133	1133	1184	485	40	75	52	0	12737	11751	3730	31	2166	2166	2204	424	19	100	98	0	0.000	0.000	0.000	0.000	0.000	0.000	0.000	0.000	0.000	0.000	0.000	0.000	0.000	0.000	0.094	0.119	0.114	0.107	2.322	0.120	0.424	316	2384	100	997	10571	11568	1142	9585	10727	Error	Error	-3.406	997	10571	1142	9585	718854	3713225	2.249	22.517	0	0	0
1	4	20	"A117"	"A117"	5375	32500	100	1213	1258	459	36	1142	1142	1206	679	56	12	1	0	2805	3093	1118	36	2205	2205	2232	391	17	59	42	0	0.000	0.000	0.000	0.000	0.000	0.000	0.000	0.000	0.000	0.000	0.000	0.000	0.000	0.000	0.118	0.131	0.563	0.524	4.804	0.186	0.033	316	2384	100	71	600	671	116	888	1004	Error	Error	-3.079	71	600	116	888	397551	977466	0.077	2.202	0	0	0
1	5	20	"A117"	"A117"	5675	32500	100	1140	1183	473	39	1137	1137	1202	556	46	11	1	0	2757	3065	1150	37	2176	2176	2210	457	20	57	33	0	0.000	0.000	0.000	0.000	0.000	0.000	0.000	0.000	0.000	0.000	0.000	0.000	0.000	0.000	0.005	0.052	0.427	0.413	5.525	0.136	0.023	316	2384	100	3	581	584	46	889	935	Error	Error	-7.597	3	581	46	889	373861	968647	-0.034	1.871	0	0	0
1	6	20	"A117"	"A117"	5975	32500	100	1185	1251	520	41	1132	1132	1191	522	43	18	2	0	2961	3313	1328	40	2170	2170	2193	434	19	70	43	0	0.000	0.000	0.000	0.000	0.000	0.000	0.000	0.000	0.000	0.000	0.000	0.000	0.000	0.000	0.067	0.104	0.390	0.355	4.954	0.248	0.079	316	2384	100	53	791	844	119	1143	1262	Error	Error	-3.900	53	791	119	1143	395271	1046775	0.115	2.581	0	0	0
1	7	20	"A118"	"A118"	6275	32500	100	1382	1870	4202	224	1136	1136	1249	1413	113	5	2	0	5115	6035	4311	71	2182	2182	2213	394	17	87	80	0	0.000	0.000	0.000	0.000	0.000	0.000	0.000	0.000	0.000	0.000	0.000	0.000	0.000	0.000	0.084	0.191	0.133	0.171	5.225	1.891	0.074	316	2384	100	246	2933	3179	734	3853	4587	Error	Error	-3.576	246	2933	734	3853	590787	1907133	0.439	9.701	0	0	0
1	8	20	"A118"	"A118"	6575	32500	100	1348	1429	550	38	1158	1158	1232	752	61	16	2	0	4759	6863	5008	72	2229	2229	2279	616	27	86	78	0	0.000	0.000	0.000	0.000	0.000	0.000	0.000	0.000	0.000	0.000	0.000	0.000	0.000	0.000	0.075	0.058	0.099	0.110	4.517	0.051	0.106	316	2384	100	190	2530	2720	271	4634	4905	Error	Error	-3.735	190	2530	271	4634	451647	2168628	0.262	7.442	0	0	0
1	9	20	"A118"	"A118"	6870	32500	100	1353	1431	607	42	1185	1185	1233	536	43	24	6	0	4550	6262	4289	68	2248	2248	2278	462	20	91	81	0	0.000	0.000	0.000	0.000	0.000	0.000	0.000	0.000	0.000	0.000	0.000	0.000	0.000	0.000	0.073	0.061	0.108	0.119	5.241	0.048	0.051	316	2384	100	168	2302	2470	246	4014	4260	Error	Error	-3.776	168	2302	246	4014	452270	1978919	0.369	8.623	0	0	0
1	10	20	"A119"	"A119"	7170	32495	100	1305	1383	614	44	1175	1175	1237	509	41	23	5	0	4531	5149	2258	43	2226	2226	2268	431	19	87	81	0	0.000	0.000	0.000	0.000	0.000	0.000	0.000	0.000	0.000	0.000	0.000	0.000	0.000	0.000	0.056	0.071	0.135	0.146	4.759	0.068	0.040	316	2384	100	130	2305	2435	208	2923	3131	Error	Error	-4.148	130	2305	208	2923	437038	1627164	0.287	6.684	0	0	0
1	11	20	"A119"	"A119"	7470	32495	100	1295	1345	478	35	1185	1185	1245	530	42	21	3	0	4041	5348	3063	57	2254	2254	2284	470	20	82	65	0	0.000	0.000	0.000	0.000	0.000	0.000	0.000	0.000	0.000	0.000	0.000	0.000	0.000	0.000	0.062	0.052	0.118	0.152	4.455	0.053	0.039	316	2384	100	110	1787	1897	160	3094	3254	Error	Error	-4.022	110	1787	160	3094	425015	1689954	0.189	6.519	0	0	0
1	12	20	"A119"	"A119"	7770	32495	100	1376	1425	507	35	1256	1256	1665	1598	95	1	0	0	4328	5243	2608	49	2343	2343	2810	1752	62	56	31	0	0.000	0.000	0.000	0.000	0.000	0.000	0.000	0.000	0.000	0.000	0.000	0.000	0.000	0.000	0.060	0.058	0.133	0.144	4.751	0.087	0.089	316	2384	100	120	1985	2105	169	2900	3069	Error	Error	-4.048	120	1985	169	2900	450287	1656903	-0.150	1.389	0	0	0
1	13	20	"A120"	"A120"	8070	32495	100	1257	1354	683	50	1335	1335	1818	1578	86	0	0	0	3013	3187	931	29	2386	2386	2854	1555	54	16	3	0	0.000	0.000	0.000	0.000	0.000	0.000	0.000	0.000	0.000	0.000	0.000	0.000	0.000	0.000	-0.124	0.024	0.557	0.604	4.908	0.296	0.016	316	2384	100	-78	627	549	19	801	820	Error	Error	Error	-78	627	19	801	427947	1006991	-0.294	0.214	0	0	0
1	14	20	"A120"	"A120"	8370	32495	100	1290	1339	545	40	1234	1234	1332	1460	109	0	0	0	3329	3689	1386	37	2353	2353	2395	657	27	65	32	0	0.000	0.000	0.000	0.000	0.000	0.000	0.000	0.000	0.000	0.000	0.000	0.000	0.000	0.000	0.057	0.079	0.301	0.273	4.211	0.233	0.109	316	2384	100	56	976	1032	105	1336	1441	Error	Error	-4.123	56	976	105	1336	423180	1165782	0.005	1.970	0	0	0
1	15	20	"A120"	"A120"	8670	32495	100	1353	1438	1138	79	1252	1252	1322	627	47	14	3	0	3160	3595	1515	42	2379	2379	2432	632	25	57	26	0	0.000	0.000	0.000	0.000	0.000	0.000	0.000	0.000	0.000	0.000	0.000	0.000	0.000	0.000	0.129	0.153	0.365	0.410	5.522	0.351	0.073	316	2384	100	101	781	882	186	1216	1402	Error	Error	-2.951	101	781	186	1216	454454	1135917	0.185	1.840	0	0	0
1	16	20	"A121"	"A121"	8970	32490	100	1533	1642	784	47	1303	1303	1459	1742	119	2	1	0	6264	7350	4204	57	2433	2433	2533	1058	41	80	69	0	0.000	0.000	0.000	0.000	0.000	0.000	0.000	0.000	0.000	0.000	0.000	0.000	0.000	0.000	0.060	0.069	0.096	0.110	5.051	0.164	0.160	316	2384	100	230	3831	4061	339	4917	5256	Error	Error	-4.058	230	3831	339	4917	518933	2322469	0.105	4.553	0	0	0
1	17	20	"A121"	"A121"	9270	32490	100	1571	1712	735	42	1291	1291	1340	521	38	35	18	0	6225	9389	6419	68	2493	2493	2523	476	18	94	91	0	0.000	0.000	0.000	0.000	0.000	0.000	0.000	0.000	0.000	0.000	0.000	0.000	0.000	0.000	0.075	0.061	0.089	0.082	3.627	0.060	0.171	316	2384	100	280	3732	4012	421	6896	7317	Error	Error	-3.736	280	3732	421	6896	541092	2966807	0.714	14.424	0	0	0
1	18	20	"A121"	"A121"	9570	32490	100	1729	1875	863	46	1345	1345	1418	666	46	34	12	0	8710	11400	6863	60	2592	2592	2657	738	27	99	97	0	0.000	0.000	0.000	0.000	0.000	0.000	0.000	0.000	0.000	0.000	0.000	0.000	0.000	0.000	0.063	0.060	0.067	0.064	3.122	0.067	0.169	316	2384	100	384	6118	6502	530	8808	9338	Error	Error	-3.994	384	6118	530	8808	592379	3602493	0.686	11.847	0	0	0
1	1	21	"Blank"	"Blank"	4480	32805	100	1218	1282	514	40	1202	1202	1270	693	54	11	0	0	2277	2311	401	17	2249	2249	2298	643	27	4	0	0	0.000	0.000	0.000	0.000	0.000	0.000	0.000	0.000	0.000	0.000	0.000	0.000	0.000	0.000	0.571	1.290	1.558	1.360	5.446	1.052	0.399	316	2384	100	16	28	44	80	62	142	Error	Error	-0.807	16	28	80	62	405020	730411	0.017	0.020	0	0	0
1	2	21	"Blank"	"Blank"	4780	32805	100	1179	1227	446	36	1189	1189	1231	463	37	15	2	0	2260	2259	365	16	2219	2219	2237	361	16	15	2	0	0.000	0.000	0.000	0.000	0.000	0.000	0.000	0.000	0.000	0.000	0.000	0.000	0.000	0.000	-0.244	0.950	1.473	1.361	4.052	4.234	0.013	316	2384	100	-10	41	31	38	40	78	Error	Error	Error	-10	41	38	40	387804	713941	-0.009	0.061	0	0	0
1	3	21	"Blank"	"Blank"	5080	32805	100	1166	1225	485	39	1172	1172	1212	527	43	13	3	0	2264	2278	348	15	2221	2221	2242	407	18	13	2	0	0.000	0.000	0.000	0.000	0.000	0.000	0.000	0.000	0.000	0.000	0.000	0.000	0.000	0.000	-0.140	0.930	1.220	1.304	4.128	3.390	0.024	316	2384	100	-6	43	37	53	57	110	Error	Error	Error	-6	43	53	57	387104	719817	0.025	0.088	0	0	0
1	4	21	"Blank"	"Blank"	5380	32800	100	1236	1393	1420	101	1207	1207	1268	492	38	17	4	0	2274	2471	1596	64	2247	2247	2287	412	18	14	5	0	0.000	0.000	0.000	0.000	0.000	0.000	0.000	0.000	0.000	0.000	0.000	0.000	0.000	0.000	1.074	0.830	1.147	1.139	4.338	0.901	0.541	316	2384	100	29	27	56	186	224	410	Error	Error	0.103	29	27	186	224	440230	780685	0.254	0.447	0	0	0
1	5	21	"Blank"	"Blank"	5680	32800	100	1233	1275	444	34	1221	1221	1282	569	44	12	1	0	2280	2299	326	14	2269	2269	2311	525	22	6	0	0	0.000	0.000	0.000	0.000	0.000	0.000	0.000	0.000	0.000	0.000	0.000	0.000	0.000	0.000	1.091	1.800	1.305	1.199	4.779	2.059	0.045	316	2384	100	12	11	23	54	30	84	Error	Error	0.126	12	11	54	30	402898	726550	-0.012	-0.023	0	0	0
1	6	21	"Blank"	"Blank"	5980	32800	100	1156	1225	550	44	1185	1185	1321	1964	148	0	0	0	2256	2279	540	23	2248	2248	2275	386	16	12	1	0	0.000	0.000	0.000	0.000	0.000	0.000	0.000	0.000	0.000	0.000	0.000	0.000	0.000	0.000	-3.625	1.290	1.283	1.492	4.843	2.358	0.026	316	2384	100	-29	8	-21	40	31	71	Error	Error	Error	-29	8	40	31	387073	720119	-0.049	0.010	0	0	0
1	7	21	"Blank"	"Blank"	6280	32800	100	1189	1271	699	54	1154	1154	1214	525	43	15	2	0	2240	2300	630	27	2231	2231	2262	391	17	14	2	0	0.000	0.000	0.000	0.000	0.000	0.000	0.000	0.000	0.000	0.000	0.000	0.000	0.000	0.000	3.889	1.696	1.382	1.341	5.190	1.943	0.085	316	2384	100	35	9	44	117	69	186	Error	Error	1.959	35	9	117	69	401637	726667	0.109	0.097	0	0	0
1	8	21	"Blank"	"Blank"	6575	32800	100	1141	1235	763	61	1174	1174	1237	523	42	11	3	0	2248	2303	496	21	2233	2233	2270	467	20	11	0	0	0.000	0.000	0.000	0.000	0.000	0.000	0.000	0.000	0.000	0.000	0.000	0.000	0.000	0.000	-2.200	0.871	1.298	1.222	5.378	3.015	0.045	316	2384	100	-33	15	-18	61	70	131	Error	Error	Error	-33	15	61	70	390143	727690	-0.004	0.071	0	0	0
1	9	21	"Blank"	"Blank"	6875	32800	100	1206	1232	456	37	1201	1201	1265	514	40	12	2	0	2263	2282	379	16	2273	2273	2300	436	18	10	0	0	0.000	0.000	0.000	0.000	0.000	0.000	0.000	0.000	0.000	0.000	0.000	0.000	0.000	0.000	-0.500	3.444	1.196	1.267	5.149	3.229	0.018	316	2384	100	5	-10	-5	31	9	40	Error	Error	Error	5	-10	31	9	389346	721171	-0.064	-0.041	0	0	0
1	10	21	"Blank"	"Blank"	7175	32800	100	1157	1189	499	41	1218	1218	1258	524	41	10	1	0	2255	2299	389	16	2293	2293	2317	423	18	6	0	0	0.000	0.000	0.000	0.000	0.000	0.000	0.000	0.000	0.000	0.000	0.000	0.000	0.000	0.000	1.605	-4.833	1.275	1.410	5.462	2.920	0.021	316	2384	100	-61	-38	-99	-29	6	-23	Error	Error	0.683	-61	-38	-29	6	375717	726472	-0.132	-0.043	0	0	0
1	11	21	"Blank"	"Blank"	7475	32795	100	1154	1263	571	45	1230	1230	1336	1232	92	2	0	0	2274	2333	432	18	2318	2318	2380	760	31	3	1	0	0.000	0.000	0.000	0.000	0.000	0.000	0.000	0.000	0.000	0.000	0.000	0.000	0.000	0.000	1.727	2.200	1.388	1.248	4.789	1.308	0.109	316	2384	100	-76	-44	-120	33	15	48	Error	Error	0.788	-76	-44	33	15	399251	737280	-0.059	-0.062	0	0	0
1	12	21	"Blank"	"Blank"	7775	32795	100	3134	4286	3112	72	1399	1399	2088	2126	101	48	32	0	4366	5706	3429	60	2456	2456	3201	2230	69	48	32	0	0.000	0.000	0.000	0.000	0.000	0.000	0.000	0.000	0.000	0.000	0.000	0.000	0.000	0.000	0.908	0.888	0.940	0.969	2.291	0.911	0.887	316	2384	100	1735	1910	3645	2887	3250	6137	Error	Error	-0.139	1735	1910	2887	3250	1354420	1803169	1.034	1.123	0	0	0
1	13	21	"Blank"	"Blank"	8075	32795	100	1268	1345	567	42	1265	1265	1341	643	47	11	1	0	2382	2444	625	25	2391	2391	2428	699	28	3	0	0	0.000	0.000	0.000	0.000	0.000	0.000	0.000	0.000	0.000	0.000	0.000	0.000	0.000	0.000	-0.333	1.509	1.423	1.452	4.463	3.117	0.016	316	2384	100	3	-9	-6	80	53	133	Error	Error	Error	3	-9	80	53	425154	772164	0.006	0.023	0	0	0
1	14	21	"Blank"	"Blank"	8375	32795	100	1305	1368	659	48	1256	1256	1334	658	49	11	1	0	2341	2420	768	31	2393	2393	2448	586	23	6	1	0	0.000	0.000	0.000	0.000	0.000	0.000	0.000	0.000	0.000	0.000	0.000	0.000	0.000	0.000	-0.942	4.148	1.166	1.155	4.018	0.980	0.259	316	2384	100	49	-52	-3	112	27	139	Error	Error	Error	49	-52	112	27	432266	764650	0.052	-0.048	0	0	0
1	15	21	"Blank"	"Blank"	8675	32795	100	1250	1289	441	34	1297	1297	1362	645	47	7	0	0	2436	2435	337	13	2448	2448	2495	606	24	2	0	0	0.000	0.000	0.000	0.000	0.000	0.000	0.000	0.000	0.000	0.000	0.000	0.000	0.000	0.000	3.917	0.615	1.265	1.146	4.625	1.236	0.242	316	2384	100	-47	-12	-59	-8	-13	-21	Error	Error	1.970	-47	-12	-8	-13	407404	769520	-0.113	-0.099	0	0	0
1	16	21	"Blank"	"Blank"	8975	32795	100	1342	1400	713	50	1317	1317	1385	623	44	14	2	0	2474	2528	548	21	2503	2503	2537	512	20	8	1	0	0.000	0.000	0.000	0.000	0.000	0.000	0.000	0.000	0.000	0.000	0.000	0.000	0.000	0.000	-0.862	3.320	1.310	1.311	3.914	1.195	0.148	316	2384	100	25	-29	-4	83	25	108	Error	Error	Error	25	-29	83	25	442300	798856	0.024	-0.018	0	0	0
1	17	21	"Blank"	"Blank"	9275	32790	100	1391	1423	536	37	1378	1378	1477	900	60	5	0	0	2568	2632	549	20	2582	2582	2653	698	26	5	1	0	0.000	0.000	0.000	0.000	0.000	0.000	0.000	0.000	0.000	0.000	0.000	0.000	0.000	0.000	-0.929	0.900	1.342	1.209	4.323	0.915	0.170	316	2384	100	13	-14	-1	45	50	95	Error	Error	Error	13	-14	45	50	449735	831661	-0.060	-0.030	0	0	0
1	18	21	"Blank"	"Blank"	9575	32790	100	1423	1494	524	35	1414	1414	1501	821	54	8	0	0	2649	2700	458	16	2665	2665	2732	706	25	4	1	0	0.000	0.000	0.000	0.000	0.000	0.000	0.000	0.000	0.000	0.000	0.000	0.000	0.000	0.000	-0.562	2.286	1.302	1.108	5.035	1.950	0.146	316	2384	100	9	-16	-7	80	35	115	Error	Error	Error	9	-16	80	35	472165	853323	-0.009	-0.045	0	0	0
