# Supplementary material for: Application of hybridization control probe to increase accuracy on ligation detection or minisequencing diagnostic microarrays
Source: BMC Res Notes. 2009 Dec 14;2:249. doi: 10.1186/1756-0500-2-249 (PMC2799435; doi:10.1186/1756-0500-2-249)
Supplement: Additional file 3 — Gpr_files. Zip-compressed file containing raw microarray data in GenePix results format (.gpr) and GAL (GenePix Array List) files. [file 1756-0500-2-249-S3.ZIP › gpr_files/slide7/lasi7_8-16.gpr]

ATF	1.0
30	76    
"Type=GenePix Results 3"
"DateTime=2009/05/14 13:52:28"
"Settings=C:\Axon\Data\HPV\130509\lasi7.gps"
"GalFile=C:\Axon\Data\HPV\ArrayIt_032009_InstiBioGalfile.gal"
"ArrayOfArrays=8-16"
"PixelSize=5"
"Wavelengths=532	488"
"ImageFiles=C:\Axon\Data\HPV\130509\lasi7.tif 2	C:\Axon\Data\HPV\130509\lasi7.tif 3"
"NormalizationMethod=None"
"NormalizationFactors=1	1"
"JpegImage="
"StdDev=Type 1"
"RatioFormulations=W1/W3 (#1/532)	W1/W4 (#1/488)	W3/W4 (532/488)"
"FeatureType=Circular"
"Barcode="
"BackgroundSubtraction=LocalFeature"
"ImageOrigin=0, 0"
"JpegOrigin=3780, 0"
"Creator=GenePix Pro 6.1.0.2"
"Scanner=GenePix 4200A 01 Autoloader [2]"
"FocusPosition=0"
"Temperature=23.4375"
"LinesAveraged=2"
"Comment="
"PMTGain=630	530"
"ScanPower=100	100"
"LaserPower=2.73438	2.5592"
"Filters=Standard Green	Standard Blue"
"ScanRegion=720,0,3832,13800"
"Supplier="
"Block"	"Column"	"Row"	"Name"	"ID"	"X"	"Y"	"Dia."	"F532 Median"	"F532 Mean"	"F532 SD"	"F532 CV"	"B532"	"B532 Median"	"B532 Mean"	"B532 SD"	"B532 CV"	"% > B532+1SD"	"% > B532+2SD"	"F532 % Sat."	"F488 Median"	"F488 Mean"	"F488 SD"	"F488 CV"	"B488"	"B488 Median"	"B488 Mean"	"B488 SD"	"B488 CV"	"% > B488+1SD"	"% > B488+2SD"	"F488 % Sat."	"Ratio of Medians (#1/532)"	"Ratio of Means (#1/532)"	"Median of Ratios (#1/532)"	"Mean of Ratios (#1/532)"	"Ratios SD (#1/532)"	"Rgn Ratio (#1/532)"	"Rgn R2 (#1/532)"	"Ratio of Medians (#1/488)"	"Ratio of Means (#1/488)"	"Median of Ratios (#1/488)"	"Mean of Ratios (#1/488)"	"Ratios SD (#1/488)"	"Rgn Ratio (#1/488)"	"Rgn R2 (#1/488)"	"Ratio of Medians (532/488)"	"Ratio of Means (532/488)"	"Median of Ratios (532/488)"	"Mean of Ratios (532/488)"	"Ratios SD (532/488)"	"Rgn Ratio (532/488)"	"Rgn R2 (532/488)"	"F Pixels"	"B Pixels"	"Circularity"	"Sum of Medians (#1/532)"	"Sum of Medians (#1/488)"	"Sum of Medians (532/488)"	"Sum of Means (#1/532)"	"Sum of Means (#1/488)"	"Sum of Means (532/488)"	"Log Ratio (#1/532)"	"Log Ratio (#1/488)"	"Log Ratio (532/488)"	"F532 Median - B532"	"F488 Median - B488"	"F532 Mean - B532"	"F488 Mean - B488"	"F532 Total Intensity"	"F488 Total Intensity"	"SNR 532"	"SNR 488"	"Flags"	"Normalize"	"Autoflag"
1	1	1	"A1"	"A1"	13395	26755	100	1873	2077	1286	61	1519	1519	1587	733	46	30	11	0	7882	10301	8673	84	2527	2527	2733	1700	62	60	56	0	0.000	0.000	0.000	0.000	0.000	0.000	0.000	0.000	0.000	0.000	0.000	0.000	0.000	0.000	0.066	0.072	0.086	0.123	4.712	0.071	0.302	316	2384	100	354	5355	5709	558	7774	8332	Error	Error	-3.919	354	5355	558	7774	656463	3255201	0.668	4.452	0	0	0
1	2	1	"A1"	"A1"	13690	26750	100	1914	2162	1285	59	1564	1564	1635	835	51	32	11	0	6683	10646	9212	86	2583	2583	3129	2963	94	51	45	0	0.000	0.000	0.000	0.000	0.000	0.000	0.000	0.000	0.000	0.000	0.000	0.000	0.000	0.000	0.085	0.074	0.100	0.162	6.428	0.066	0.291	316	2384	100	350	4100	4450	598	8063	8661	Error	Error	-3.550	350	4100	598	8063	683211	3364071	0.631	2.537	0	0	0
1	3	1	"A1"	"A1"	13990	26750	100	1865	1982	794	40	1549	1549	1672	1098	65	19	1	0	6318	10018	8174	81	2596	2596	2958	2137	72	54	48	0	0.000	0.000	0.000	0.000	0.000	0.000	0.000	0.000	0.000	0.000	0.000	0.000	0.000	0.000	0.085	0.058	0.094	0.169	6.223	0.073	0.220	316	2384	100	316	3722	4038	433	7422	7855	Error	Error	-3.558	316	3722	433	7422	626164	3165738	0.282	3.304	0	0	0
1	4	1	"A2"	"A2"	14290	26750	100	1933	2045	706	34	1556	1556	1658	757	45	31	8	0	10373	10032	6500	64	2598	2598	2860	1912	66	64	59	0	0.000	0.000	0.000	0.000	0.000	0.000	0.000	0.000	0.000	0.000	0.000	0.000	0.000	0.000	0.048	0.066	0.097	0.116	4.935	0.066	0.195	316	2384	100	377	7775	8152	489	7434	7923	Error	Error	-4.366	377	7775	489	7434	646250	3170032	0.511	3.751	0	0	0
1	5	1	"A2"	"A2"	14590	26750	100	2211	2201	766	34	1562	1562	1653	887	53	41	8	0	11895	10713	6920	64	2615	2615	2992	2213	73	62	59	0	0.000	0.000	0.000	0.000	0.000	0.000	0.000	0.000	0.000	0.000	0.000	0.000	0.000	0.000	0.070	0.079	0.099	0.138	4.846	0.082	0.222	316	2384	100	649	9280	9929	639	8098	8737	Error	Error	-3.838	649	9280	639	8098	695667	3385183	0.618	3.489	0	0	0
1	6	1	"A2"	"A2"	14890	26750	100	1956	2165	1381	63	1582	1582	1724	1632	94	9	1	0	10582	10502	7181	68	2634	2634	3078	2356	76	59	56	0	0.000	0.000	0.000	0.000	0.000	0.000	0.000	0.000	0.000	0.000	0.000	0.000	0.000	0.000	0.047	0.074	0.088	0.123	5.076	0.102	0.136	316	2384	100	374	7948	8322	583	7868	8451	Error	Error	-4.409	374	7948	583	7868	684024	3318765	0.270	3.151	0	0	0
1	7	1	"A3"	"A3"	15190	26750	100	1798	1906	700	36	1545	1545	1673	1399	83	7	0	0	5522	6881	4486	65	2619	2619	3047	2628	86	50	39	0	0.000	0.000	0.000	0.000	0.000	0.000	0.000	0.000	0.000	0.000	0.000	0.000	0.000	0.000	0.087	0.085	0.138	0.217	5.613	0.071	0.227	316	2384	100	253	2903	3156	361	4262	4623	Error	Error	-3.520	253	2903	361	4262	602235	2174353	0.167	1.459	0	0	0
1	8	1	"A3"	"A3"	15490	26745	100	1761	1883	692	36	1550	1550	1640	891	54	20	3	0	4328	8364	7058	84	2649	2649	3174	2777	87	47	37	0	0.000	0.000	0.000	0.000	0.000	0.000	0.000	0.000	0.000	0.000	0.000	0.000	0.000	0.000	0.126	0.058	0.109	0.152	6.609	0.070	0.189	316	2384	100	211	1679	1890	333	5715	6048	Error	Error	-2.992	211	1679	333	5715	595178	2642962	0.273	1.869	0	0	0
1	9	1	"A3"	"A3"	15790	26745	100	1833	1942	707	36	1572	1572	1701	1311	77	9	0	0	4268	8107	6617	81	2684	2684	3240	2730	84	47	37	0	0.000	0.000	0.000	0.000	0.000	0.000	0.000	0.000	0.000	0.000	0.000	0.000	0.000	0.000	0.165	0.068	0.105	0.174	6.296	0.069	0.220	316	2384	100	261	1584	1845	370	5423	5793	Error	Error	-2.601	261	1584	370	5423	613641	2561664	0.184	1.783	0	0	0
1	10	1	"A4"	"A4"	16090	26745	100	1674	1821	1061	58	1579	1579	1693	1047	61	8	1	0	3476	5381	3298	61	2672	2672	3130	2362	75	42	31	0	0.000	0.000	0.000	0.000	0.000	0.000	0.000	0.000	0.000	0.000	0.000	0.000	0.000	0.000	0.118	0.089	0.236	0.358	7.680	0.092	0.111	316	2384	100	95	804	899	242	2709	2951	Error	Error	-3.081	95	804	242	2709	575491	1700303	0.122	0.953	0	0	0
1	11	1	"A4"	"A4"	16390	26745	100	1704	1814	669	36	1561	1561	1716	1379	80	6	0	0	3375	5894	4454	75	2700	2700	3280	2500	76	39	28	0	0.000	0.000	0.000	0.000	0.000	0.000	0.000	0.000	0.000	0.000	0.000	0.000	0.000	0.000	0.212	0.079	0.245	0.342	6.202	0.161	0.146	316	2384	100	143	675	818	253	3194	3447	Error	Error	-2.239	143	675	253	3194	573376	1862492	0.071	1.046	0	0	0
1	12	1	"A4"	"A4"	16690	26745	100	1749	1810	600	33	1575	1575	1684	984	58	11	0	0	3378	6691	5234	78	2738	2738	3324	2539	76	41	33	0	0.000	0.000	0.000	0.000	0.000	0.000	0.000	0.000	0.000	0.000	0.000	0.000	0.000	0.000	0.272	0.059	0.155	0.234	6.435	0.081	0.098	316	2384	100	174	640	814	235	3953	4188	Error	Error	-1.879	174	640	235	3953	571974	2114293	0.128	1.326	0	0	0
1	13	1	"A5"	"A5"	16990	26745	100	1642	1766	1007	57	1559	1559	1661	1348	81	3	1	0	3645	4460	2769	62	2720	2720	2867	1252	43	43	21	0	0.000	0.000	0.000	0.000	0.000	0.000	0.000	0.000	0.000	0.000	0.000	0.000	0.000	0.000	0.090	0.119	0.345	0.358	5.324	0.518	0.095	316	2384	100	83	925	1008	207	1740	1947	Error	Error	-3.478	83	925	207	1740	557929	1409283	0.078	1.272	0	0	0
1	14	1	"A5"	"A5"	17285	26740	100	1673	1835	1054	57	1555	1555	1700	1524	89	3	1	0	3579	5143	3764	73	2766	2766	2950	1204	40	45	32	0	0.000	0.000	0.000	0.000	0.000	0.000	0.000	0.000	0.000	0.000	0.000	0.000	0.000	0.000	0.145	0.118	0.249	0.384	7.364	0.183	0.083	316	2384	100	118	813	931	280	2377	2657	Error	Error	-2.784	118	813	280	2377	579858	1625155	0.089	1.821	0	0	0
1	15	1	"A5"	"A5"	17585	26740	100	1831	1956	1565	80	1631	1631	1733	1069	61	11	1	0	3621	4708	2770	58	2916	2916	3089	1400	45	41	19	0	0.000	0.000	0.000	0.000	0.000	0.000	0.000	0.000	0.000	0.000	0.000	0.000	0.000	0.000	0.284	0.181	0.336	0.419	6.328	0.388	0.202	316	2384	100	200	705	905	325	1792	2117	Error	Error	-1.818	200	705	325	1792	618122	1487697	0.209	1.156	0	0	0
1	16	1	"A6"	"A6"	17885	26740	100	1881	2152	1382	64	1761	1761	1882	1108	58	12	4	0	5280	6445	3857	59	3022	3022	3374	1905	56	51	43	0	0.000	0.000	0.000	0.000	0.000	0.000	0.000	0.000	0.000	0.000	0.000	0.000	0.000	0.000	0.053	0.114	0.199	0.277	5.668	0.152	0.154	316	2384	100	120	2258	2378	391	3423	3814	Error	Error	-4.234	120	2258	391	3423	680037	2036613	0.244	1.612	0	0	0
1	17	1	"A6"	"A6"	18185	26740	100	2038	2376	3307	139	1868	1868	2001	1354	67	8	1	0	4705	7213	5046	69	3120	3120	3563	2158	60	48	41	0	0.000	0.000	0.000	0.000	0.000	0.000	0.000	0.000	0.000	0.000	0.000	0.000	0.000	0.000	0.107	0.124	0.170	0.250	6.519	0.269	0.186	316	2384	100	170	1585	1755	508	4093	4601	Error	Error	-3.221	170	1585	508	4093	750967	2279325	0.277	1.691	0	0	0
1	18	1	"A6"	"A6"	18485	26740	100	2203	2365	1042	44	2004	2004	2143	1139	53	13	1	0	4395	7213	4722	65	3329	3329	3906	2473	63	45	35	0	0.000	0.000	0.000	0.000	0.000	0.000	0.000	0.000	0.000	0.000	0.000	0.000	0.000	0.000	0.187	0.093	0.162	0.229	5.252	0.111	0.172	316	2384	100	199	1066	1265	361	3884	4245	Error	Error	-2.421	199	1066	361	3884	747389	2279179	0.195	1.337	0	0	0
1	1	2	"A7"	"A7"	13395	27055	100	1477	1474	474	32	1334	1334	1410	806	57	7	0	0	3628	3793	1383	36	2335	2335	2555	1446	56	45	18	0	0.000	0.000	0.000	0.000	0.000	0.000	0.000	0.000	0.000	0.000	0.000	0.000	0.000	0.000	0.111	0.096	0.293	0.367	5.371	0.122	0.077	316	2384	100	143	1293	1436	140	1458	1598	Error	Error	-3.177	143	1293	140	1458	465839	1198528	0.079	0.856	0	0	0
1	2	2	"A7"	"A7"	13695	27050	100	1548	1587	578	36	1333	1333	1398	778	55	16	2	0	3836	6017	4831	80	2364	2364	2546	1098	43	53	44	0	0.000	0.000	0.000	0.000	0.000	0.000	0.000	0.000	0.000	0.000	0.000	0.000	0.000	0.000	0.146	0.070	0.132	0.199	7.057	0.085	0.093	316	2384	100	215	1472	1687	254	3653	3907	Error	Error	-2.775	215	1472	254	3653	501619	1901503	0.243	3.161	0	0	0
1	3	2	"A7"	"A7"	13995	27050	100	1478	1567	688	43	1334	1334	1583	2399	151	1	0	0	4128	6023	4292	71	2393	2393	2721	2321	85	45	33	0	0.000	0.000	0.000	0.000	0.000	0.000	0.000	0.000	0.000	0.000	0.000	0.000	0.000	0.000	0.083	0.064	0.144	0.196	5.601	0.075	0.102	316	2384	100	144	1735	1879	233	3630	3863	Error	Error	-3.591	144	1735	233	3630	495189	1903133	-0.007	1.423	0	0	0
1	4	2	"A8"	"A8"	14295	27050	100	1572	1662	624	37	1324	1324	1477	1711	115	2	0	0	6972	6679	3777	56	2375	2375	2681	2212	82	59	51	0	0.000	0.000	0.000	0.000	0.000	0.000	0.000	0.000	0.000	0.000	0.000	0.000	0.000	0.000	0.054	0.079	0.129	0.167	5.434	0.339	0.263	316	2384	100	248	4597	4845	338	4304	4642	Error	Error	-4.212	248	4597	338	4304	525051	2110702	0.108	1.807	0	0	0
1	5	2	"A8"	"A8"	14595	27050	100	1684	1793	722	40	1336	1336	1426	952	66	21	2	0	7814	8192	5449	66	2416	2416	2788	1985	71	58	53	0	0.000	0.000	0.000	0.000	0.000	0.000	0.000	0.000	0.000	0.000	0.000	0.000	0.000	0.000	0.064	0.079	0.121	0.150	5.950	0.077	0.140	316	2384	100	348	5398	5746	457	5776	6233	Error	Error	-3.955	348	5398	457	5776	566515	2588733	0.386	2.722	0	0	0
1	6	2	"A8"	"A8"	14895	27050	100	1594	1704	711	41	1367	1367	1444	805	55	21	2	0	7441	7677	5047	65	2424	2424	2818	1951	69	56	54	0	0.000	0.000	0.000	0.000	0.000	0.000	0.000	0.000	0.000	0.000	0.000	0.000	0.000	0.000	0.045	0.064	0.097	0.131	6.300	0.112	0.178	316	2384	100	227	5017	5244	337	5253	5590	Error	Error	-4.466	227	5017	337	5253	538424	2425860	0.323	2.491	0	0	0
1	7	2	"A9"	"A9"	15195	27050	100	1599	1618	601	37	1346	1346	1448	1185	81	6	0	0	6280	5682	2972	52	2430	2430	2643	1582	59	56	52	0	0.000	0.000	0.000	0.000	0.000	0.000	0.000	0.000	0.000	0.000	0.000	0.000	0.000	0.000	0.066	0.084	0.140	0.187	6.018	0.227	0.120	316	2384	100	253	3850	4103	272	3252	3524	Error	Error	-3.928	253	3850	272	3252	511385	1795491	0.143	1.921	0	0	0
1	8	2	"A9"	"A9"	15495	27050	100	1578	1713	959	55	1327	1327	1454	1488	102	5	0	0	6846	6564	4608	70	2441	2441	2815	1767	62	55	54	0	0.000	0.000	0.000	0.000	0.000	0.000	0.000	0.000	0.000	0.000	0.000	0.000	0.000	0.000	0.057	0.094	0.126	0.173	6.030	0.136	0.098	316	2384	100	251	4405	4656	386	4123	4509	Error	Error	-4.133	251	4405	386	4123	541461	2074361	0.174	2.122	0	0	0
1	9	2	"A9"	"A9"	15795	27045	100	1614	1813	1410	77	1380	1380	1509	1199	79	8	2	0	5386	5990	3592	59	2470	2470	2824	1707	60	52	47	0	0.000	0.000	0.000	0.000	0.000	0.000	0.000	0.000	0.000	0.000	0.000	0.000	0.000	0.000	0.080	0.123	0.148	0.185	4.650	0.186	0.143	316	2384	100	234	2916	3150	433	3520	3953	Error	Error	-3.639	234	2916	433	3520	572987	1892881	0.254	1.855	0	0	0
1	10	2	"A10"	"A10"	16095	27045	100	1678	1842	968	52	1403	1403	1537	1390	90	8	0	0	7329	7729	5320	68	2535	2535	2965	2679	90	57	46	0	0.000	0.000	0.000	0.000	0.000	0.000	0.000	0.000	0.000	0.000	0.000	0.000	0.000	0.000	0.057	0.085	0.119	0.178	6.244	0.085	0.177	316	2384	100	275	4794	5069	439	5194	5633	Error	Error	-4.124	275	4794	439	5194	582095	2442298	0.219	1.778	0	0	0
1	11	2	"A10"	"A10"	16395	27045	100	1743	1861	812	43	1384	1384	1498	1239	82	14	0	0	6118	8279	6084	73	2532	2532	3019	2414	79	53	46	0	0.000	0.000	0.000	0.000	0.000	0.000	0.000	0.000	0.000	0.000	0.000	0.000	0.000	0.000	0.100	0.083	0.111	0.172	6.189	0.080	0.229	316	2384	100	359	3586	3945	477	5747	6224	Error	Error	-3.320	359	3586	477	5747	588058	2616126	0.293	2.179	0	0	0
1	12	2	"A10"	"A10"	16695	27045	100	1835	1952	918	47	1370	1370	1509	1312	86	16	1	0	8946	10024	7306	72	2532	2532	3091	2476	80	57	52	0	0.000	0.000	0.000	0.000	0.000	0.000	0.000	0.000	0.000	0.000	0.000	0.000	0.000	0.000	0.072	0.078	0.103	0.145	5.145	0.083	0.093	316	2384	100	465	6414	6879	582	7492	8074	Error	Error	-3.786	465	6414	582	7492	616746	3167518	0.338	2.800	0	0	0
1	13	2	"A11"	"A11"	16995	27045	100	1581	1689	746	44	1428	1428	1581	1312	82	6	0	0	5808	7307	5552	75	2572	2572	3020	2790	92	53	35	0	0.000	0.000	0.000	0.000	0.000	0.000	0.000	0.000	0.000	0.000	0.000	0.000	0.000	0.000	0.047	0.055	0.112	0.158	5.681	0.124	0.181	316	2384	100	153	3236	3389	261	4735	4996	Error	Error	-4.403	153	3236	261	4735	533683	2309022	0.082	1.537	0	0	0
1	14	2	"A11"	"A11"	17290	27045	100	1589	1823	1203	65	1402	1402	1591	2003	125	2	0	0	6306	7409	5220	70	2564	2564	3002	2976	99	56	30	0	0.000	0.000	0.000	0.000	0.000	0.000	0.000	0.000	0.000	0.000	0.000	0.000	0.000	0.000	0.050	0.087	0.118	0.136	5.894	0.079	0.089	316	2384	100	187	3742	3929	421	4845	5266	Error	Error	-4.323	187	3742	421	4845	576038	2341227	0.116	1.481	0	0	0
1	15	2	"A11"	"A11"	17590	27040	100	1708	2135	2948	138	1451	1451	1591	1308	82	11	3	0	4813	8444	7387	87	2680	2680	3095	2354	76	49	40	0	0.000	0.000	0.000	0.000	0.000	0.000	0.000	0.000	0.000	0.000	0.000	0.000	0.000	0.000	0.120	0.119	0.126	0.177	5.991	0.129	0.127	316	2384	100	257	2133	2390	684	5764	6448	Error	Error	-3.053	257	2133	684	5764	674798	2668299	0.416	2.272	0	0	0
1	16	2	"A12"	"A12"	17890	27040	100	1858	1933	665	34	1567	1567	1705	1661	97	3	0	0	8425	8382	5332	63	2768	2768	3145	2577	81	59	52	0	0.000	0.000	0.000	0.000	0.000	0.000	0.000	0.000	0.000	0.000	0.000	0.000	0.000	0.000	0.051	0.065	0.094	0.123	5.651	0.103	0.177	316	2384	100	291	5657	5948	366	5614	5980	Error	Error	-4.281	291	5657	366	5614	610922	2648621	0.137	2.032	0	0	0
1	17	2	"A12"	"A12"	18190	27040	100	1935	2211	1268	57	1612	1612	1771	1605	90	13	2	0	7875	9577	6887	71	2878	2878	3334	2594	77	56	49	0	0.000	0.000	0.000	0.000	0.000	0.000	0.000	0.000	0.000	0.000	0.000	0.000	0.000	0.000	0.065	0.089	0.122	0.178	5.629	0.142	0.182	316	2384	100	323	4997	5320	599	6699	7298	Error	Error	-3.951	323	4997	599	6699	698538	3026392	0.274	2.407	0	0	0
1	18	2	"A12"	"A12"	18490	27040	100	2107	2300	1183	51	1696	1696	1892	1821	96	10	1	0	9919	10968	7961	72	3089	3089	3688	3170	85	54	50	0	0.000	0.000	0.000	0.000	0.000	0.000	0.000	0.000	0.000	0.000	0.000	0.000	0.000	0.000	0.060	0.077	0.104	0.154	5.291	0.132	0.165	316	2384	100	411	6830	7241	604	7879	8483	Error	Error	-4.055	411	6830	604	7879	726763	3465778	0.224	2.297	0	0	0
1	1	3	"A13"	"A13"	13400	27355	100	1578	1770	1148	64	1280	1280	1370	779	56	27	6	0	7018	8108	6357	78	2320	2320	2725	2619	96	59	44	0	0.000	0.000	0.000	0.000	0.000	0.000	0.000	0.000	0.000	0.000	0.000	0.000	0.000	0.000	0.063	0.085	0.101	0.138	4.685	0.098	0.436	316	2384	100	298	4698	4996	490	5788	6278	Error	Error	-3.979	298	4698	490	5788	559459	2562161	0.513	2.055	0	0	0
1	2	3	"A13"	"A13"	13700	27355	100	1460	1642	1329	80	1272	1272	1366	926	67	16	2	0	4689	6433	4615	71	2311	2311	2801	2118	75	50	43	0	0.000	0.000	0.000	0.000	0.000	0.000	0.000	0.000	0.000	0.000	0.000	0.000	0.000	0.000	0.079	0.090	0.160	0.225	5.893	0.115	0.196	316	2384	100	188	2378	2566	370	4122	4492	Error	Error	-3.661	188	2378	370	4122	518743	2032837	0.298	1.715	0	0	0
1	3	3	"A13"	"A13"	14000	27350	100	1468	1602	631	39	1294	1294	1413	1133	80	9	0	0	3966	6143	4391	71	2319	2319	2821	2149	76	48	39	0	0.000	0.000	0.000	0.000	0.000	0.000	0.000	0.000	0.000	0.000	0.000	0.000	0.000	0.000	0.106	0.081	0.127	0.189	6.364	0.124	0.168	316	2384	100	174	1647	1821	308	3824	4132	Error	Error	-3.243	174	1647	308	3824	506211	1941031	0.167	1.546	0	0	0
1	4	3	"A14"	"A14"	14300	27350	100	1572	1699	1066	62	1271	1271	1383	1305	94	8	0	0	7691	7622	5519	72	2355	2355	2824	2631	93	53	50	0	0.000	0.000	0.000	0.000	0.000	0.000	0.000	0.000	0.000	0.000	0.000	0.000	0.000	0.000	0.056	0.081	0.117	0.161	5.495	0.125	0.120	316	2384	100	301	5336	5637	428	5267	5695	Error	Error	-4.148	301	5336	428	5267	536783	2408512	0.242	1.824	0	0	0
1	5	3	"A14"	"A14"	14600	27350	100	1658	1843	1645	89	1308	1308	1456	1558	107	7	1	0	7788	8878	6578	74	2352	2352	3015	3081	102	55	48	0	0.000	0.000	0.000	0.000	0.000	0.000	0.000	0.000	0.000	0.000	0.000	0.000	0.000	0.000	0.064	0.082	0.094	0.136	5.266	0.103	0.141	316	2384	100	350	5436	5786	535	6526	7061	Error	Error	-3.957	350	5436	535	6526	582358	2805321	0.248	1.903	0	0	0
1	6	3	"A14"	"A14"	14900	27350	100	1588	1746	1011	57	1303	1303	1430	1442	100	10	0	0	4365	9692	7858	81	2396	2396	3194	3221	100	48	45	0	0.000	0.000	0.000	0.000	0.000	0.000	0.000	0.000	0.000	0.000	0.000	0.000	0.000	0.000	0.145	0.061	0.086	0.143	7.114	0.084	0.120	316	2384	100	285	1969	2254	443	7296	7739	Error	Error	-2.788	285	1969	443	7296	551700	3062564	0.219	2.017	0	0	0
1	7	3	"A15"	"A15"	15200	27350	100	1712	1862	1026	55	1289	1289	1486	2196	147	2	0	0	7631	8905	7072	79	2387	2387	2805	2762	98	59	49	0	0.000	0.000	0.000	0.000	0.000	0.000	0.000	0.000	0.000	0.000	0.000	0.000	0.000	0.000	0.081	0.088	0.106	0.152	5.031	0.089	0.185	316	2384	100	423	5244	5667	573	6518	7091	Error	Error	-3.632	423	5244	573	6518	588305	2813912	0.171	2.209	0	0	0
1	8	3	"A15"	"A15"	15500	27350	100	1656	1826	871	47	1302	1302	1412	1214	85	19	2	0	7736	10958	9433	86	2395	2395	2988	2754	92	53	49	0	0.000	0.000	0.000	0.000	0.000	0.000	0.000	0.000	0.000	0.000	0.000	0.000	0.000	0.000	0.066	0.061	0.096	0.149	5.327	0.109	0.174	316	2384	100	354	5341	5695	524	8563	9087	Error	Error	-3.915	354	5341	524	8563	577074	3462783	0.341	2.894	0	0	0
1	9	3	"A15"	"A15"	15800	27345	100	1696	2065	2477	119	1320	1320	1453	1250	86	19	6	0	4684	10602	9826	92	2438	2438	3284	3713	113	47	41	0	0.000	0.000	0.000	0.000	0.000	0.000	0.000	0.000	0.000	0.000	0.000	0.000	0.000	0.000	0.167	0.091	0.102	0.165	6.652	0.104	0.169	316	2384	100	376	2246	2622	745	8164	8909	Error	Error	-2.579	376	2246	745	8164	652536	3350232	0.490	1.971	0	0	0
1	10	3	"A16"	"A16"	16100	27345	100	1483	1713	2514	146	1330	1330	1433	934	65	10	1	0	5374	5497	2706	49	2468	2468	2718	1676	61	60	45	0	0.000	0.000	0.000	0.000	0.000	0.000	0.000	0.000	0.000	0.000	0.000	0.000	0.000	0.000	0.053	0.126	0.161	0.193	5.810	0.234	0.067	316	2384	100	153	2906	3059	383	3029	3412	Error	Error	-4.247	153	2906	383	3029	541168	1737019	0.300	1.658	0	0	0
1	11	3	"A16"	"A16"	16400	27345	100	1630	1750	940	53	1332	1332	1474	1439	97	6	0	0	5919	6529	4021	61	2512	2512	2977	2240	75	57	42	0	0.000	0.000	0.000	0.000	0.000	0.000	0.000	0.000	0.000	0.000	0.000	0.000	0.000	0.000	0.087	0.104	0.122	0.182	5.656	0.110	0.119	316	2384	100	298	3407	3705	418	4017	4435	Error	Error	-3.515	298	3407	418	4017	553054	2063137	0.192	1.586	0	0	0
1	12	3	"A16"	"A16"	16700	27345	100	1604	1982	3621	182	1316	1316	1444	1120	77	15	2	0	5721	7976	5804	72	2472	2472	2912	2066	70	56	44	0	0.000	0.000	0.000	0.000	0.000	0.000	0.000	0.000	0.000	0.000	0.000	0.000	0.000	0.000	0.089	0.121	0.113	0.159	6.083	0.171	0.088	316	2384	100	288	3249	3537	666	5504	6170	Error	Error	-3.496	288	3249	666	5504	626174	2520558	0.480	2.451	0	0	0
1	13	3	"A17"	"A17"	17000	27345	100	1648	1907	2450	128	1330	1330	1505	1712	113	4	0	0	8128	7844	5005	63	2501	2501	2819	2065	73	60	57	0	0.000	0.000	0.000	0.000	0.000	0.000	0.000	0.000	0.000	0.000	0.000	0.000	0.000	0.000	0.057	0.108	0.106	0.143	5.272	0.185	0.159	316	2384	100	318	5627	5945	577	5343	5920	Error	Error	-4.145	318	5627	577	5343	602753	2478638	0.235	2.433	0	0	0
1	14	3	"A17"	"A17"	17295	27345	100	1659	1828	1087	59	1360	1360	1522	1392	91	8	1	0	5180	7970	5746	72	2576	2576	3101	2501	80	50	47	0	0.000	0.000	0.000	0.000	0.000	0.000	0.000	0.000	0.000	0.000	0.000	0.000	0.000	0.000	0.115	0.087	0.108	0.178	5.826	0.117	0.114	316	2384	100	299	2604	2903	468	5394	5862	Error	Error	-3.123	299	2604	468	5394	577522	2518471	0.220	1.947	0	0	0
1	15	3	"A17"	"A17"	17595	27345	100	1675	1820	1003	55	1419	1419	1573	1517	96	6	0	0	4888	7417	5256	70	2626	2626	3141	2579	82	49	42	0	0.000	0.000	0.000	0.000	0.000	0.000	0.000	0.000	0.000	0.000	0.000	0.000	0.000	0.000	0.113	0.084	0.117	0.179	5.830	0.152	0.160	316	2384	100	256	2262	2518	401	4791	5192	Error	Error	-3.143	256	2262	401	4791	575232	2343622	0.163	1.658	0	0	0
1	16	3	"A18"	"A18"	17895	27340	100	1635	1799	1334	74	1478	1478	1631	1514	92	4	1	0	6141	6128	3384	55	2713	2713	2971	1675	56	56	50	0	0.000	0.000	0.000	0.000	0.000	0.000	0.000	0.000	0.000	0.000	0.000	0.000	0.000	0.000	0.046	0.094	0.142	0.168	6.058	0.369	0.208	316	2384	100	157	3428	3585	321	3415	3736	Error	Error	-4.449	157	3428	321	3415	568487	1936568	0.111	1.885	0	0	0
1	17	3	"A18"	"A18"	18195	27340	100	1791	1924	1157	60	1560	1560	1740	1856	106	2	0	0	5688	6546	3458	52	2838	2838	3221	2368	73	55	39	0	0.000	0.000	0.000	0.000	0.000	0.000	0.000	0.000	0.000	0.000	0.000	0.000	0.000	0.000	0.081	0.098	0.145	0.204	5.304	0.262	0.212	316	2384	100	231	2850	3081	364	3708	4072	Error	Error	-3.625	231	2850	364	3708	607830	2068579	0.099	1.404	0	0	0
1	18	3	"A18"	"A18"	18495	27340	100	1768	1979	1362	68	1658	1658	1798	1465	81	5	0	0	4617	6942	5069	73	2986	2986	3546	2504	70	47	36	0	0.000	0.000	0.000	0.000	0.000	0.000	0.000	0.000	0.000	0.000	0.000	0.000	0.000	0.000	0.067	0.081	0.140	0.191	6.145	0.255	0.161	316	2384	100	110	1631	1741	321	3956	4277	Error	Error	-3.890	110	1631	321	3956	625381	2193750	0.124	1.356	0	0	0
1	1	4	"A19"	"A19"	13405	27655	100	1423	1480	663	44	1226	1226	1328	822	61	13	0	0	5005	5169	2675	51	2274	2274	2485	1382	55	60	49	0	0.000	0.000	0.000	0.000	0.000	0.000	0.000	0.000	0.000	0.000	0.000	0.000	0.000	0.000	0.072	0.088	0.145	0.199	6.058	0.109	0.134	316	2384	100	197	2731	2928	254	2895	3149	Error	Error	-3.793	197	2731	254	2895	467821	1633278	0.185	1.942	0	0	0
1	2	4	"A19"	"A19"	13705	27655	100	1458	1512	562	37	1212	1212	1304	933	71	12	1	0	5079	5645	3358	59	2283	2283	2578	1650	64	57	42	0	0.000	0.000	0.000	0.000	0.000	0.000	0.000	0.000	0.000	0.000	0.000	0.000	0.000	0.000	0.088	0.089	0.155	0.203	6.473	0.082	0.174	316	2384	100	246	2796	3042	300	3362	3662	Error	Error	-3.507	246	2796	300	3362	477871	1783927	0.223	1.859	0	0	0
1	3	4	"A19"	"A19"	14005	27655	100	1395	1480	628	42	1226	1226	1319	1087	82	9	0	0	4565	5386	3291	61	2274	2274	2539	1382	54	56	45	0	0.000	0.000	0.000	0.000	0.000	0.000	0.000	0.000	0.000	0.000	0.000	0.000	0.000	0.000	0.074	0.082	0.141	0.184	5.085	0.136	0.233	316	2384	100	169	2291	2460	254	3112	3366	Error	Error	-3.761	169	2291	254	3112	467543	1701847	0.148	2.060	0	0	0
1	4	4	"A20"	"A20"	14305	27650	100	1656	1933	1452	75	1207	1207	1308	1063	81	23	4	0	10486	10273	6992	68	2280	2280	2584	1859	71	64	63	0	0.000	0.000	0.000	0.000	0.000	0.000	0.000	0.000	0.000	0.000	0.000	0.000	0.000	0.000	0.055	0.091	0.100	0.122	4.970	0.103	0.265	316	2384	100	449	8206	8655	726	7993	8719	Error	Error	-4.192	449	8206	726	7993	610857	3246308	0.588	4.136	0	0	0
1	5	4	"A20"	"A20"	14605	27650	100	1701	1937	1902	98	1238	1238	1376	1512	109	10	0	0	11897	9947	6474	65	2333	2333	2810	2639	93	59	58	0	0.000	0.000	0.000	0.000	0.000	0.000	0.000	0.000	0.000	0.000	0.000	0.000	0.000	0.000	0.048	0.092	0.087	0.131	5.903	0.180	0.201	316	2384	100	463	9564	10027	699	7614	8313	Error	Error	-4.369	463	9564	699	7614	612091	3143207	0.371	2.704	0	0	0
1	6	4	"A20"	"A20"	14905	27650	100	1735	1877	1073	57	1230	1230	1344	1149	85	18	3	0	12108	9979	6504	65	2328	2328	2774	2276	82	60	58	0	0.000	0.000	0.000	0.000	0.000	0.000	0.000	0.000	0.000	0.000	0.000	0.000	0.000	0.000	0.052	0.085	0.093	0.129	4.290	0.095	0.222	316	2384	100	505	9780	10285	647	7651	8298	Error	Error	-4.275	505	9780	647	7651	593028	3153287	0.464	3.166	0	0	0
1	7	4	"A21"	"A21"	15205	27650	100	1515	1853	2332	125	1247	1247	1724	4316	250	1	0	0	8149	8189	6136	74	2345	2345	2874	3954	137	57	30	0	0.000	0.000	0.000	0.000	0.000	0.000	0.000	0.000	0.000	0.000	0.000	0.000	0.000	0.000	0.046	0.104	0.102	0.152	6.194	0.128	0.103	316	2384	100	268	5804	6072	606	5844	6450	Error	Error	-4.437	268	5804	606	5844	585418	2587682	0.030	1.344	0	0	0
1	8	4	"A21"	"A21"	15505	27650	100	1575	1781	1504	84	1277	1277	1443	1664	115	5	0	0	9552	9154	6498	70	2362	2362	2745	2262	82	60	58	0	0.000	0.000	0.000	0.000	0.000	0.000	0.000	0.000	0.000	0.000	0.000	0.000	0.000	0.000	0.041	0.074	0.087	0.122	7.278	0.106	0.188	316	2384	100	298	7190	7488	504	6792	7296	Error	Error	-4.593	298	7190	504	6792	562936	2892719	0.203	2.833	0	0	0
1	9	4	"A21"	"A21"	15805	27650	100	1684	1873	1063	56	1271	1271	1410	1561	110	14	0	0	9248	11049	8878	80	2406	2406	2820	2195	77	59	55	0	0.000	0.000	0.000	0.000	0.000	0.000	0.000	0.000	0.000	0.000	0.000	0.000	0.000	0.000	0.060	0.070	0.082	0.132	5.065	0.088	0.197	316	2384	100	413	6842	7255	602	8643	9245	Error	Error	-4.050	413	6842	602	8643	591764	3491612	0.297	3.749	0	0	0
1	10	4	"A22"	"A22"	16105	27645	100	1864	2103	1735	82	1262	1262	1451	2190	150	6	1	0	12438	11867	8162	68	2427	2427	2881	2764	95	63	60	0	0.000	0.000	0.000	0.000	0.000	0.000	0.000	0.000	0.000	0.000	0.000	0.000	0.000	0.000	0.060	0.089	0.083	0.105	4.165	0.119	0.153	316	2384	100	602	10011	10613	841	9440	10281	Error	Error	-4.056	602	10011	841	9440	664686	3749864	0.298	3.251	0	0	0
1	11	4	"A22"	"A22"	16405	27645	100	1876	2090	1649	78	1334	1334	1510	1729	114	9	1	0	11909	11897	8025	67	2474	2474	2986	2641	88	65	63	0	0.000	0.000	0.000	0.000	0.000	0.000	0.000	0.000	0.000	0.000	0.000	0.000	0.000	0.000	0.057	0.080	0.084	0.108	4.514	0.088	0.161	316	2384	100	542	9435	9977	756	9423	10179	Error	Error	-4.122	542	9435	756	9423	660359	3759492	0.335	3.374	0	0	0
1	12	4	"A22"	"A22"	16705	27645	100	1957	2178	2326	106	1333	1333	1497	1964	131	5	0	0	12187	12217	8177	66	2492	2492	2966	2743	92	68	63	0	0.000	0.000	0.000	0.000	0.000	0.000	0.000	0.000	0.000	0.000	0.000	0.000	0.000	0.000	0.064	0.087	0.085	0.108	3.907	0.118	0.099	316	2384	100	624	9695	10319	845	9725	10570	Error	Error	-3.958	624	9695	845	9725	688284	3860605	0.347	3.373	0	0	0
1	13	4	"A23"	"A23"	17000	27645	100	1588	1705	911	53	1355	1355	1508	1589	105	5	0	0	4001	8442	7245	85	2513	2513	2997	2389	79	49	45	0	0.000	0.000	0.000	0.000	0.000	0.000	0.000	0.000	0.000	0.000	0.000	0.000	0.000	0.000	0.157	0.059	0.086	0.150	6.663	0.082	0.103	316	2384	100	233	1488	1721	350	5929	6279	Error	Error	-2.675	233	1488	350	5929	538692	2667758	0.124	2.279	0	0	0
1	14	4	"A23"	"A23"	17300	27645	100	1729	1875	930	49	1344	1344	1530	1883	123	5	0	0	9028	9811	7596	77	2579	2579	3130	2693	86	54	52	0	0.000	0.000	0.000	0.000	0.000	0.000	0.000	0.000	0.000	0.000	0.000	0.000	0.000	0.000	0.060	0.073	0.089	0.149	4.990	0.172	0.138	316	2384	100	385	6449	6834	531	7232	7763	Error	Error	-4.066	385	6449	531	7232	592616	3100401	0.183	2.481	0	0	0
1	15	4	"A23"	"A23"	17600	27645	100	1866	2061	1105	53	1391	1391	1600	1830	114	8	1	0	9592	10329	8050	77	2643	2643	3099	2360	76	57	56	0	0.000	0.000	0.000	0.000	0.000	0.000	0.000	0.000	0.000	0.000	0.000	0.000	0.000	0.000	0.068	0.087	0.100	0.133	4.600	0.146	0.148	316	2384	100	475	6949	7424	670	7686	8356	Error	Error	-3.871	475	6949	670	7686	651170	3263948	0.252	3.064	0	0	0
1	16	4	"A24"	"A24"	17900	27645	100	1752	1971	2737	138	1451	1451	1598	1655	103	3	0	0	8792	8172	4339	53	2660	2660	2906	2474	85	66	60	0	0.000	0.000	0.000	0.000	0.000	0.000	0.000	0.000	0.000	0.000	0.000	0.000	0.000	0.000	0.049	0.094	0.099	0.112	5.090	0.304	0.251	316	2384	100	301	6132	6433	520	5512	6032	Error	Error	-4.349	301	6132	520	5512	622986	2582341	0.225	2.129	0	0	0
1	17	4	"A24"	"A24"	18200	27640	100	1867	2058	1389	67	1501	1501	1658	1607	96	10	0	0	7888	8137	5378	66	2750	2750	3076	1959	63	58	54	0	0.000	0.000	0.000	0.000	0.000	0.000	0.000	0.000	0.000	0.000	0.000	0.000	0.000	0.000	0.071	0.103	0.124	0.156	5.917	0.198	0.151	316	2384	100	366	5138	5504	557	5387	5944	Error	Error	-3.811	366	5138	557	5387	650360	2571305	0.249	2.583	0	0	0
1	18	4	"A24"	"A24"	18500	27640	100	2010	2189	2111	96	1573	1573	1832	2436	132	1	0	0	8579	9304	5920	63	2939	2939	3349	2744	81	58	50	0	0.000	0.000	0.000	0.000	0.000	0.000	0.000	0.000	0.000	0.000	0.000	0.000	0.000	0.000	0.077	0.097	0.100	0.147	5.711	0.202	0.149	316	2384	100	437	5640	6077	616	6365	6981	Error	Error	-3.690	437	5640	616	6365	691759	2939933	0.147	2.170	0	0	0
1	1	5	"A25"	"A25"	13410	27955	100	1603	1742	1099	63	1234	1234	1306	677	51	29	8	0	7245	8992	7494	83	2261	2261	2623	2372	90	57	50	0	0.000	0.000	0.000	0.000	0.000	0.000	0.000	0.000	0.000	0.000	0.000	0.000	0.000	0.000	0.074	0.075	0.087	0.135	5.248	0.071	0.254	316	2384	100	369	4984	5353	508	6731	7239	Error	Error	-3.756	369	4984	508	6731	550339	2841441	0.644	2.685	0	0	0
1	2	5	"A25"	"A25"	13710	27955	100	1761	1902	1229	64	1205	1205	1298	887	68	32	9	0	9235	11691	9852	84	2255	2255	2931	3247	110	56	50	0	0.000	0.000	0.000	0.000	0.000	0.000	0.000	0.000	0.000	0.000	0.000	0.000	0.000	0.000	0.080	0.074	0.083	0.143	6.146	0.060	0.219	316	2384	100	556	6980	7536	697	9436	10133	Error	Error	-3.650	556	6980	697	9436	600957	3694230	0.681	2.698	0	0	0
1	3	5	"A25"	"A25"	14010	27955	100	1575	1786	1261	70	1194	1194	1315	1456	110	13	1	0	7404	10616	9333	87	2245	2245	2694	2342	86	60	50	0	0.000	0.000	0.000	0.000	0.000	0.000	0.000	0.000	0.000	0.000	0.000	0.000	0.000	0.000	0.074	0.071	0.080	0.114	4.915	0.075	0.067	316	2384	100	381	5159	5540	592	8371	8963	Error	Error	-3.759	381	5159	592	8371	564252	3354582	0.323	3.383	0	0	0
1	4	5	"A26"	"A26"	14310	27955	100	1696	1860	902	48	1228	1228	1313	884	67	31	9	0	10800	10224	6624	64	2283	2283	2555	2036	79	64	62	0	0.000	0.000	0.000	0.000	0.000	0.000	0.000	0.000	0.000	0.000	0.000	0.000	0.000	0.000	0.055	0.080	0.092	0.109	4.802	0.083	0.398	316	2384	100	468	8517	8985	632	7941	8573	Error	Error	-4.186	468	8517	632	7941	587901	3230813	0.619	3.767	0	0	0
1	5	5	"A26"	"A26"	14610	27950	100	1719	1959	2611	133	1206	1206	1325	1114	84	21	3	0	9969	11105	8476	76	2296	2296	2931	3353	114	61	53	0	0.000	0.000	0.000	0.000	0.000	0.000	0.000	0.000	0.000	0.000	0.000	0.000	0.000	0.000	0.067	0.085	0.087	0.129	5.886	0.138	0.247	316	2384	100	513	7673	8186	753	8809	9562	Error	Error	-3.903	513	7673	753	8809	619104	3509195	0.569	2.438	0	0	0
1	6	5	"A26"	"A26"	14910	27950	100	1643	1902	1238	65	1234	1234	1389	1583	113	16	1	0	5767	10585	9168	86	2328	2328	3051	2999	98	50	44	0	0.000	0.000	0.000	0.000	0.000	0.000	0.000	0.000	0.000	0.000	0.000	0.000	0.000	0.000	0.119	0.081	0.095	0.149	4.859	0.080	0.069	316	2384	100	409	3439	3848	668	8257	8925	Error	Error	-3.072	409	3439	668	8257	600922	3344898	0.324	2.512	0	0	0
1	7	5	"A27"	"A27"	15210	27950	100	1575	1777	1135	63	1191	1191	1314	1124	85	20	2	0	10063	11011	8684	78	2305	2305	2768	2962	107	60	55	0	0.000	0.000	0.000	0.000	0.000	0.000	0.000	0.000	0.000	0.000	0.000	0.000	0.000	0.000	0.049	0.067	0.082	0.101	4.934	0.079	0.185	316	2384	100	384	7758	8142	586	8706	9292	Error	Error	-4.337	384	7758	586	8706	561496	3479458	0.412	2.783	0	0	0
1	8	5	"A27"	"A27"	15510	27950	100	1670	1971	2070	105	1235	1235	1372	1093	79	23	5	0	8243	10994	9133	83	2347	2347	2946	2738	92	54	50	0	0.000	0.000	0.000	0.000	0.000	0.000	0.000	0.000	0.000	0.000	0.000	0.000	0.000	0.000	0.074	0.085	0.090	0.148	5.731	0.085	0.197	316	2384	100	435	5896	6331	736	8647	9383	Error	Error	-3.761	435	5896	736	8647	622740	3474044	0.548	2.939	0	0	0
1	9	5	"A27"	"A27"	15810	27950	100	1716	1942	1564	80	1257	1257	1432	1815	126	8	0	0	8689	11124	9220	82	2372	2372	2970	3274	110	55	47	0	0.000	0.000	0.000	0.000	0.000	0.000	0.000	0.000	0.000	0.000	0.000	0.000	0.000	0.000	0.073	0.078	0.088	0.132	5.282	0.082	0.098	316	2384	100	459	6317	6776	685	8752	9437	Error	Error	-3.783	459	6317	685	8752	613648	3515218	0.281	2.491	0	0	0
1	10	5	"A28"	"A28"	16110	27950	100	1919	2056	1091	53	1258	1258	1433	1713	119	16	1	0	17937	15173	11094	73	2371	2371	3123	4279	137	61	56	0	0.000	0.000	0.000	0.000	0.000	0.000	0.000	0.000	0.000	0.000	0.000	0.000	0.000	0.000	0.042	0.062	0.070	0.094	3.890	0.103	0.178	316	2384	100	661	15566	16227	798	12802	13600	Error	Error	-4.558	661	15566	798	12802	649610	4794567	0.364	2.816	0	0	0
1	11	5	"A28"	"A28"	16410	27945	100	1670	1995	1215	60	1269	1269	1448	1401	96	23	3	0	7738	13625	11835	86	2440	2440	3473	4564	131	50	46	0	0.000	0.000	0.000	0.000	0.000	0.000	0.000	0.000	0.000	0.000	0.000	0.000	0.000	0.000	0.076	0.065	0.080	0.148	5.900	0.073	0.264	316	2384	100	401	5298	5699	726	11185	11911	Error	Error	-3.724	401	5298	726	11185	630288	4305626	0.390	2.224	0	0	0
1	12	5	"A28"	"A28"	16710	27945	100	1694	2000	1293	64	1279	1279	1461	1553	106	19	0	0	5648	13401	12238	91	2465	2465	3626	4913	135	48	43	0	0.000	0.000	0.000	0.000	0.000	0.000	0.000	0.000	0.000	0.000	0.000	0.000	0.000	0.000	0.130	0.066	0.083	0.152	5.574	0.061	0.199	316	2384	100	415	3183	3598	721	10936	11657	Error	Error	-2.939	415	3183	721	10936	631853	4234681	0.347	1.990	0	0	0
1	13	5	"A29"	"A29"	17005	27945	100	1756	1803	696	38	1299	1299	1463	1346	92	13	0	0	10294	10662	7608	71	2495	2495	3055	3087	101	59	55	0	0.000	0.000	0.000	0.000	0.000	0.000	0.000	0.000	0.000	0.000	0.000	0.000	0.000	0.000	0.059	0.062	0.082	0.136	6.071	0.067	0.085	316	2384	100	457	7799	8256	504	8167	8671	Error	Error	-4.093	457	7799	504	8167	569708	3369250	0.253	2.464	0	0	0
1	14	5	"A29"	"A29"	17305	27945	100	1582	1708	880	51	1344	1344	1542	1828	118	3	0	0	7458	9845	7742	78	2554	2554	3318	3512	105	52	45	0	0.000	0.000	0.000	0.000	0.000	0.000	0.000	0.000	0.000	0.000	0.000	0.000	0.000	0.000	0.049	0.050	0.078	0.125	6.982	0.077	0.101	316	2384	100	238	4904	5142	364	7291	7655	Error	Error	-4.365	238	4904	364	7291	539672	3110883	0.091	1.858	0	0	0
1	15	5	"A29"	"A29"	17605	27945	100	1648	1951	1888	96	1399	1399	1582	1955	123	3	1	0	7920	9941	7819	78	2597	2597	3270	3152	96	52	46	0	0.000	0.000	0.000	0.000	0.000	0.000	0.000	0.000	0.000	0.000	0.000	0.000	0.000	0.000	0.047	0.075	0.085	0.108	4.990	0.139	0.134	316	2384	100	249	5323	5572	552	7344	7896	Error	Error	-4.418	249	5323	552	7344	616425	3141217	0.189	2.116	0	0	0
1	16	5	"A30"	"A30"	17905	27945	100	1809	2794	5741	205	1436	1436	1633	1836	112	11	3	0	8893	9917	8125	81	2630	2630	3107	2989	96	57	50	0	0.000	0.000	0.000	0.000	0.000	0.000	0.000	0.000	0.000	0.000	0.000	0.000	0.000	0.000	0.060	0.186	0.121	0.161	5.793	0.364	0.348	316	2384	100	373	6263	6636	1358	7287	8645	Error	Error	-4.070	373	6263	1358	7287	882871	3133661	0.632	2.278	0	0	0
1	17	5	"A30"	"A30"	18205	27940	100	1884	2092	1390	66	1481	1481	1674	2402	143	3	2	0	7476	8465	5954	70	2732	2732	3378	3284	97	54	40	0	0.000	0.000	0.000	0.000	0.000	0.000	0.000	0.000	0.000	0.000	0.000	0.000	0.000	0.000	0.085	0.107	0.120	0.175	4.742	0.211	0.277	316	2384	100	403	4744	5147	611	5733	6344	Error	Error	-3.557	403	4744	611	5733	661087	2675036	0.174	1.549	0	0	0
1	18	5	"A30"	"A30"	18505	27940	100	1901	2150	1436	66	1553	1553	1813	2382	131	3	0	0	5197	8619	6837	79	2893	2893	3631	3463	95	49	37	0	0.000	0.000	0.000	0.000	0.000	0.000	0.000	0.000	0.000	0.000	0.000	0.000	0.000	0.000	0.151	0.104	0.139	0.201	5.604	0.193	0.188	316	2384	100	348	2304	2652	597	5726	6323	Error	Error	-2.727	348	2304	597	5726	679382	2723720	0.141	1.440	0	0	0
1	1	6	"A31"	"A31"	13415	28255	100	1523	1663	996	59	1191	1191	1279	940	73	19	4	0	8797	10617	7663	72	2240	2240	2603	2591	99	68	55	0	0.000	0.000	0.000	0.000	0.000	0.000	0.000	0.000	0.000	0.000	0.000	0.000	0.000	0.000	0.051	0.056	0.069	0.084	4.544	0.076	0.355	316	2384	100	332	6557	6889	472	8377	8849	Error	Error	-4.304	332	6557	472	8377	525562	3355077	0.409	3.093	0	0	0
1	2	6	"A31"	"A31"	13715	28255	100	1697	1921	1249	65	1205	1205	1318	1034	78	28	7	0	8745	11991	9829	81	2270	2270	2785	2870	103	60	51	0	0.000	0.000	0.000	0.000	0.000	0.000	0.000	0.000	0.000	0.000	0.000	0.000	0.000	0.000	0.076	0.074	0.081	0.115	4.846	0.083	0.215	316	2384	100	492	6475	6967	716	9721	10437	Error	Error	-3.718	492	6475	716	9721	607036	3789243	0.583	3.208	0	0	0
1	3	6	"A31"	"A31"	14015	28255	100	1700	1825	809	44	1190	1190	1295	1003	77	29	5	0	11032	12480	9200	73	2264	2264	2662	2340	87	65	60	0	0.000	0.000	0.000	0.000	0.000	0.000	0.000	0.000	0.000	0.000	0.000	0.000	0.000	0.000	0.058	0.062	0.078	0.109	4.849	0.064	0.461	316	2384	100	510	8768	9278	635	10216	10851	Error	Error	-4.104	510	8768	635	10216	576744	3943707	0.528	4.196	0	0	0
1	4	6	"A32"	"A32"	14315	28255	100	1494	1707	1188	69	1212	1212	1363	947	69	22	6	0	9055	10923	9393	85	2315	2315	3020	3647	120	55	47	0	0.000	0.000	0.000	0.000	0.000	0.000	0.000	0.000	0.000	0.000	0.000	0.000	0.000	0.000	0.042	0.058	0.075	0.114	5.729	0.063	0.316	316	2384	100	282	6740	7022	495	8608	9103	Error	Error	-4.579	282	6740	495	8608	539516	3451706	0.363	2.167	0	0	0
1	5	6	"A32"	"A32"	14615	28250	100	1546	1737	866	49	1224	1224	1328	1032	77	24	6	0	4409	12074	11725	97	2320	2320	3167	4046	127	46	40	0	0.000	0.000	0.000	0.000	0.000	0.000	0.000	0.000	0.000	0.000	0.000	0.000	0.000	0.000	0.154	0.053	0.078	0.137	6.260	0.058	0.257	316	2384	100	322	2089	2411	513	9754	10267	Error	Error	-2.698	322	2089	513	9754	549000	3815284	0.396	2.201	0	0	0
1	6	6	"A32"	"A32"	14915	28250	100	1566	1853	1246	67	1206	1206	1351	1229	90	24	4	0	5148	13845	13240	95	2356	2356	3397	4589	135	47	42	0	0.000	0.000	0.000	0.000	0.000	0.000	0.000	0.000	0.000	0.000	0.000	0.000	0.000	0.000	0.129	0.056	0.073	0.135	6.338	0.066	0.223	316	2384	100	360	2792	3152	647	11489	12136	Error	Error	-2.955	360	2792	647	11489	585436	4375068	0.408	2.277	0	0	0
1	7	6	"A33"	"A33"	15215	28250	100	1585	1880	2621	139	1185	1185	1345	1500	111	10	1	0	6876	10926	10627	97	2310	2310	2806	3065	109	55	41	0	0.000	0.000	0.000	0.000	0.000	0.000	0.000	0.000	0.000	0.000	0.000	0.000	0.000	0.000	0.088	0.081	0.091	0.126	5.579	0.077	0.131	316	2384	100	400	4566	4966	695	8616	9311	Error	Error	-3.513	400	4566	695	8616	594060	3452692	0.357	2.649	0	0	0
1	8	6	"A33"	"A33"	15515	28250	100	1515	1737	1031	59	1226	1226	1358	1416	104	12	0	0	7455	11784	11002	93	2344	2344	2670	2234	83	62	54	0	0.000	0.000	0.000	0.000	0.000	0.000	0.000	0.000	0.000	0.000	0.000	0.000	0.000	0.000	0.057	0.054	0.067	0.100	6.255	0.068	0.149	316	2384	100	289	5111	5400	511	9440	9951	Error	Error	-4.144	289	5111	511	9440	548975	3723791	0.268	4.080	0	0	0
1	9	6	"A33"	"A33"	15815	28250	100	1591	1752	790	45	1241	1241	1359	1147	84	21	1	0	8034	11672	9935	85	2369	2369	2685	2207	82	61	54	0	0.000	0.000	0.000	0.000	0.000	0.000	0.000	0.000	0.000	0.000	0.000	0.000	0.000	0.000	0.062	0.055	0.078	0.122	5.739	0.079	0.153	316	2384	100	350	5665	6015	511	9303	9814	Error	Error	-4.017	350	5665	511	9303	553710	3688469	0.343	4.072	0	0	0
1	10	6	"A34"	"A34"	16115	28250	100	1631	1677	574	34	1224	1224	1359	1166	85	10	0	0	7653	8308	5339	64	2368	2368	2584	1552	60	68	61	0	0.000	0.000	0.000	0.000	0.000	0.000	0.000	0.000	0.000	0.000	0.000	0.000	0.000	0.000	0.077	0.076	0.098	0.119	5.148	0.097	0.158	316	2384	100	407	5285	5692	453	5940	6393	Error	Error	-3.699	407	5285	453	5940	529834	2625367	0.273	3.688	0	0	0
1	11	6	"A34"	"A34"	16415	28250	100	1686	1865	1130	60	1259	1259	1428	1924	134	6	0	0	8480	11396	8920	78	2414	2414	2773	2482	89	67	53	0	0.000	0.000	0.000	0.000	0.000	0.000	0.000	0.000	0.000	0.000	0.000	0.000	0.000	0.000	0.070	0.067	0.084	0.110	5.192	0.128	0.192	316	2384	100	427	6066	6493	606	8982	9588	Error	Error	-3.828	427	6066	606	8982	589366	3601067	0.227	3.474	0	0	0
1	12	6	"A34"	"A34"	16715	28245	100	1600	1878	2352	125	1236	1236	1408	1834	130	6	0	0	7780	10491	8593	81	2406	2406	2807	2561	91	61	52	0	0.000	0.000	0.000	0.000	0.000	0.000	0.000	0.000	0.000	0.000	0.000	0.000	0.000	0.000	0.068	0.079	0.095	0.133	6.216	0.104	0.101	316	2384	100	364	5374	5738	642	8085	8727	Error	Error	-3.884	364	5374	642	8085	593572	3314999	0.256	3.000	0	0	0
1	13	6	"A35"	"A35"	17010	28245	100	2016	2068	910	44	1288	1288	1555	2427	156	1	0	0	10358	10021	6264	62	2529	2529	2983	2913	97	66	60	0	0.000	0.000	0.000	0.000	0.000	0.000	0.000	0.000	0.000	0.000	0.000	0.000	0.000	0.000	0.093	0.104	0.124	0.152	4.082	0.148	0.179	316	2384	100	728	7829	8557	780	7492	8272	Error	Error	-3.427	728	7829	780	7492	653332	3166672	0.211	2.416	0	0	0
1	14	6	"A35"	"A35"	17310	28245	100	1830	2113	2002	94	1352	1352	1519	1812	119	10	1	0	11564	10667	7544	70	2634	2634	3184	2865	89	58	55	0	0.000	0.000	0.000	0.000	0.000	0.000	0.000	0.000	0.000	0.000	0.000	0.000	0.000	0.000	0.054	0.095	0.097	0.132	4.663	0.109	0.156	316	2384	100	478	8930	9408	761	8033	8794	Error	Error	-4.224	478	8930	761	8033	667764	3370729	0.328	2.612	0	0	0
1	15	6	"A35"	"A35"	17610	28245	100	1827	2033	1389	68	1407	1407	1573	1544	98	13	0	0	11083	10313	6820	66	2660	2660	3149	2895	91	58	57	0	0.000	0.000	0.000	0.000	0.000	0.000	0.000	0.000	0.000	0.000	0.000	0.000	0.000	0.000	0.050	0.082	0.111	0.140	4.978	0.172	0.256	316	2384	100	420	8423	8843	626	7653	8279	Error	Error	-4.326	420	8423	626	7653	642464	3258914	0.298	2.475	0	0	0
1	16	6	"A36"	"A36"	17910	28245	100	1767	2040	2566	125	1438	1438	1607	1642	102	4	1	0	7697	8635	6104	70	2657	2657	3076	2590	84	59	49	0	0.000	0.000	0.000	0.000	0.000	0.000	0.000	0.000	0.000	0.000	0.000	0.000	0.000	0.000	0.065	0.101	0.109	0.155	5.590	0.221	0.271	316	2384	100	329	5040	5369	602	5978	6580	Error	Error	-3.937	329	5040	602	5978	644668	2728794	0.264	2.146	0	0	0
1	17	6	"A36"	"A36"	18210	28245	100	1801	1930	1101	57	1450	1450	1688	2329	137	2	0	0	7743	9177	6718	73	2699	2699	3119	2598	83	58	49	0	0.000	0.000	0.000	0.000	0.000	0.000	0.000	0.000	0.000	0.000	0.000	0.000	0.000	0.000	0.070	0.074	0.099	0.131	4.928	0.301	0.274	316	2384	100	351	5044	5395	480	6478	6958	Error	Error	-3.845	351	5044	480	6478	609953	2900049	0.104	2.332	0	0	0
1	18	6	"A36"	"A36"	18510	28240	100	1871	1997	929	46	1549	1549	1750	1711	97	6	0	0	9288	9517	6642	69	2910	2910	3353	2684	80	55	52	0	0.000	0.000	0.000	0.000	0.000	0.000	0.000	0.000	0.000	0.000	0.000	0.000	0.000	0.000	0.050	0.068	0.101	0.135	4.951	0.155	0.156	316	2384	100	322	6378	6700	448	6607	7055	Error	Error	-4.308	322	6378	448	6607	631163	3007319	0.144	2.297	0	0	0
1	1	7	"A37"	"A37"	13420	28555	100	1579	1800	1207	67	1221	1221	1330	882	66	29	9	0	8494	7995	5241	65	2293	2293	2732	2365	86	59	54	0	0.000	0.000	0.000	0.000	0.000	0.000	0.000	0.000	0.000	0.000	0.000	0.000	0.000	0.000	0.058	0.102	0.132	0.147	4.342	0.117	0.316	316	2384	100	358	6201	6559	579	5702	6281	Error	Error	-4.114	358	6201	579	5702	568904	2526347	0.533	2.225	0	0	0
1	2	7	"A37"	"A37"	13720	28555	100	1574	1837	1571	85	1168	1168	1291	1267	98	20	3	0	6566	7757	5210	67	2268	2268	2825	2731	96	57	45	0	0.000	0.000	0.000	0.000	0.000	0.000	0.000	0.000	0.000	0.000	0.000	0.000	0.000	0.000	0.094	0.122	0.141	0.175	4.997	0.138	0.267	316	2384	100	406	4298	4704	669	5489	6158	Error	Error	-3.404	406	4298	669	5489	580530	2451107	0.431	1.806	0	0	0
1	3	7	"A37"	"A37"	14020	28555	100	1626	1877	1441	76	1199	1199	1325	1157	87	24	6	0	8695	8452	5776	68	2335	2335	2770	2332	84	59	55	0	0.000	0.000	0.000	0.000	0.000	0.000	0.000	0.000	0.000	0.000	0.000	0.000	0.000	0.000	0.067	0.111	0.164	0.185	4.952	0.170	0.279	316	2384	100	427	6360	6787	678	6117	6795	Error	Error	-3.897	427	6360	678	6117	593158	2670902	0.477	2.437	0	0	0
1	4	7	"A38"	"A38"	14320	28555	100	1889	2332	2224	95	1226	1226	1401	1368	97	25	4	0	16731	14539	9903	68	2346	2346	2763	2634	95	66	63	0	0.000	0.000	0.000	0.000	0.000	0.000	0.000	0.000	0.000	0.000	0.000	0.000	0.000	0.000	0.046	0.091	0.086	0.110	4.782	0.099	0.350	316	2384	100	663	14385	15048	1106	12193	13299	Error	Error	-4.439	663	14385	1106	12193	736795	4594291	0.681	4.471	0	0	0
1	5	7	"A38"	"A38"	14620	28555	100	1800	2043	2066	101	1205	1205	1352	1442	106	19	2	0	12590	12330	8529	69	2329	2329	2913	3188	109	63	59	0	0.000	0.000	0.000	0.000	0.000	0.000	0.000	0.000	0.000	0.000	0.000	0.000	0.000	0.000	0.058	0.084	0.079	0.110	5.106	0.075	0.126	316	2384	100	595	10261	10856	838	10001	10839	Error	Error	-4.108	595	10261	838	10001	645536	3896233	0.479	2.954	0	0	0
1	6	7	"A38"	"A38"	14920	28550	100	1632	1789	1023	57	1222	1222	1346	1190	88	19	4	0	9496	10191	7621	74	2358	2358	3206	3775	117	56	49	0	0.000	0.000	0.000	0.000	0.000	0.000	0.000	0.000	0.000	0.000	0.000	0.000	0.000	0.000	0.057	0.072	0.095	0.138	5.274	0.086	0.207	316	2384	100	410	7138	7548	567	7833	8400	Error	Error	-4.122	410	7138	567	7833	565351	3220278	0.372	1.850	0	0	0
1	7	7	"A39"	"A39"	15220	28550	100	1600	1872	1977	105	1220	1220	1381	1711	123	8	1	0	7328	8835	6930	78	2365	2365	2693	2113	78	62	56	0	0.000	0.000	0.000	0.000	0.000	0.000	0.000	0.000	0.000	0.000	0.000	0.000	0.000	0.000	0.077	0.101	0.108	0.157	5.297	0.212	0.224	316	2384	100	380	4963	5343	652	6470	7122	Error	Error	-3.707	380	4963	652	6470	591470	2791866	0.287	2.907	0	0	0
1	8	7	"A39"	"A39"	15520	28550	100	1560	1990	3729	187	1215	1215	1335	1283	96	15	2	0	7744	9614	7567	78	2362	2362	2704	1829	67	61	56	0	0.000	0.000	0.000	0.000	0.000	0.000	0.000	0.000	0.000	0.000	0.000	0.000	0.000	0.000	0.064	0.107	0.101	0.132	4.936	0.178	0.097	316	2384	100	345	5382	5727	775	7252	8027	Error	Error	-3.963	345	5382	775	7252	628985	3038052	0.511	3.778	0	0	0
1	9	7	"A39"	"A39"	15820	28550	100	1599	1816	1335	73	1267	1267	1412	1524	107	12	1	0	7886	8864	6232	70	2362	2362	2691	1928	71	63	58	0	0.000	0.000	0.000	0.000	0.000	0.000	0.000	0.000	0.000	0.000	0.000	0.000	0.000	0.000	0.060	0.084	0.104	0.136	5.327	0.143	0.083	316	2384	100	332	5524	5856	549	6502	7051	Error	Error	-4.056	332	5524	549	6502	573747	2800883	0.265	3.202	0	0	0
1	10	7	"A40"	"A40"	16120	28550	100	1533	1684	948	56	1242	1242	1386	1643	118	6	0	0	5724	10089	8882	88	2396	2396	2828	2765	97	54	35	0	0.000	0.000	0.000	0.000	0.000	0.000	0.000	0.000	0.000	0.000	0.000	0.000	0.000	0.000	0.087	0.057	0.078	0.115	5.086	0.100	0.092	316	2384	100	291	3328	3619	442	7693	8135	Error	Error	-3.516	291	3328	442	7693	532160	3188215	0.181	2.626	0	0	0
1	11	7	"A40"	"A40"	16420	28550	100	1522	1754	1401	79	1242	1242	1433	1896	132	5	0	0	5422	9801	8951	91	2398	2398	2839	2754	97	51	38	0	0.000	0.000	0.000	0.000	0.000	0.000	0.000	0.000	0.000	0.000	0.000	0.000	0.000	0.000	0.093	0.069	0.085	0.141	5.821	0.074	0.081	316	2384	100	280	3024	3304	512	7403	7915	Error	Error	-3.433	280	3024	512	7403	554366	3097206	0.169	2.528	0	0	0
1	12	7	"A40"	"A40"	16720	28550	100	1540	1762	1930	109	1249	1249	1442	1794	124	3	0	0	5766	9101	7843	86	2429	2429	3003	3356	111	49	32	0	0.000	0.000	0.000	0.000	0.000	0.000	0.000	0.000	0.000	0.000	0.000	0.000	0.000	0.000	0.087	0.077	0.093	0.156	6.381	0.091	0.163	316	2384	100	291	3337	3628	513	6672	7185	Error	Error	-3.519	291	3337	513	6672	556841	2875787	0.178	1.817	0	0	0
1	13	7	"A41"	"A41"	17015	28545	100	1749	2128	3023	142	1329	1329	1467	1270	86	22	1	0	11652	11025	8133	73	2532	2532	3125	3132	100	56	54	0	0.000	0.000	0.000	0.000	0.000	0.000	0.000	0.000	0.000	0.000	0.000	0.000	0.000	0.000	0.046	0.094	0.105	0.129	4.407	0.135	0.217	316	2384	100	420	9120	9540	799	8493	9292	Error	Error	-4.441	420	9120	799	8493	672325	3483845	0.520	2.522	0	0	0
1	14	7	"A41"	"A41"	17315	28545	100	1842	2060	1411	68	1359	1359	1570	2160	137	6	1	0	8503	11543	9555	82	2589	2589	3418	3868	113	52	47	0	0.000	0.000	0.000	0.000	0.000	0.000	0.000	0.000	0.000	0.000	0.000	0.000	0.000	0.000	0.082	0.078	0.102	0.157	5.877	0.088	0.094	316	2384	100	483	5914	6397	701	8954	9655	Error	Error	-3.614	483	5914	701	8954	650813	3647715	0.227	2.101	0	0	0
1	15	7	"A41"	"A41"	17615	28545	100	1869	2232	2623	117	1372	1372	1641	2166	131	5	1	0	8525	10695	8521	79	2633	2633	3661	4709	128	51	42	0	0.000	0.000	0.000	0.000	0.000	0.000	0.000	0.000	0.000	0.000	0.000	0.000	0.000	0.000	0.084	0.107	0.107	0.163	5.055	0.130	0.202	316	2384	100	497	5892	6389	860	8062	8922	Error	Error	-3.567	497	5892	860	8062	705278	3379496	0.273	1.494	0	0	0
1	16	7	"A42"	"A42"	17915	28545	100	1743	2112	3319	157	1404	1404	1577	1857	117	3	1	0	8089	8412	5453	64	2665	2665	3065	2775	90	61	48	0	0.000	0.000	0.000	0.000	0.000	0.000	0.000	0.000	0.000	0.000	0.000	0.000	0.000	0.000	0.063	0.123	0.110	0.156	4.885	0.178	0.138	316	2384	100	339	5424	5763	708	5747	6455	Error	Error	-4.000	339	5424	708	5747	667463	2658049	0.288	1.927	0	0	0
1	17	7	"A42"	"A42"	18215	28545	100	1700	1827	1032	56	1450	1450	1711	2674	156	0	0	0	6391	7627	5044	66	2705	2705	3083	2808	91	56	39	0	0.000	0.000	0.000	0.000	0.000	0.000	0.000	0.000	0.000	0.000	0.000	0.000	0.000	0.000	0.068	0.077	0.122	0.161	5.372	0.172	0.235	316	2384	100	250	3686	3936	377	4922	5299	Error	Error	-3.882	250	3686	377	4922	577401	2410217	0.043	1.618	0	0	0
1	18	7	"A42"	"A42"	18515	28545	100	1857	1955	1115	57	1568	1568	1770	1919	108	1	0	0	6886	8044	5475	68	2877	2877	3217	2233	69	58	47	0	0.000	0.000	0.000	0.000	0.000	0.000	0.000	0.000	0.000	0.000	0.000	0.000	0.000	0.000	0.072	0.075	0.110	0.135	5.597	0.157	0.153	316	2384	100	289	4009	4298	387	5167	5554	Error	Error	-3.794	289	4009	387	5167	617784	2541905	0.096	2.162	0	0	0
1	1	8	"A43"	"A43"	13425	28855	100	1677	1974	1879	95	1212	1212	1317	1110	84	28	3	0	9808	11605	8560	73	2259	2259	2629	2515	95	63	60	0	0.000	0.000	0.000	0.000	0.000	0.000	0.000	0.000	0.000	0.000	0.000	0.000	0.000	0.000	0.062	0.082	0.082	0.099	4.537	0.079	0.246	316	2384	100	465	7549	8014	762	9346	10108	Error	Error	-4.021	465	7549	762	9346	623710	3667202	0.592	3.569	0	0	0
1	2	8	"A43"	"A43"	13725	28855	100	1791	1877	843	44	1189	1189	1281	795	62	40	15	0	11288	12183	8851	72	2247	2247	2769	2863	103	63	60	0	0.000	0.000	0.000	0.000	0.000	0.000	0.000	0.000	0.000	0.000	0.000	0.000	0.000	0.000	0.067	0.069	0.078	0.116	4.847	0.073	0.362	316	2384	100	602	9041	9643	688	9936	10624	Error	Error	-3.909	602	9041	688	9936	593132	3849940	0.750	3.288	0	0	0
1	3	8	"A43"	"A43"	14025	28855	100	1543	1692	692	40	1206	1206	1299	954	73	25	2	0	6594	9693	7167	73	2275	2275	2685	2446	91	60	47	0	0.000	0.000	0.000	0.000	0.000	0.000	0.000	0.000	0.000	0.000	0.000	0.000	0.000	0.000	0.078	0.066	0.089	0.115	4.583	0.079	0.231	316	2384	100	337	4319	4656	486	7418	7904	Error	Error	-3.680	337	4319	486	7418	534531	3062859	0.412	2.865	0	0	0
1	4	8	"A44"	"A44"	14325	28855	100	1842	1887	734	38	1217	1217	1345	1336	99	17	0	0	14788	12476	6786	54	2293	2293	2512	1758	69	74	70	0	0.000	0.000	0.000	0.000	0.000	0.000	0.000	0.000	0.000	0.000	0.000	0.000	0.000	0.000	0.050	0.066	0.079	0.088	3.805	0.088	0.145	316	2384	100	625	12495	13120	670	10183	10853	Error	Error	-4.321	625	12495	670	10183	596265	3942509	0.406	5.668	0	0	0
1	5	8	"A44"	"A44"	14625	28855	100	2114	2222	1949	87	1226	1226	1355	1490	109	20	1	0	12907	11440	5673	49	2320	2320	2526	1596	63	79	75	0	0.000	0.000	0.000	0.000	0.000	0.000	0.000	0.000	0.000	0.000	0.000	0.000	0.000	0.000	0.084	0.109	0.104	0.106	2.843	0.146	0.120	316	2384	100	888	10587	11475	996	9120	10116	Error	Error	-3.576	888	10587	996	9120	702165	3615165	0.582	5.585	0	0	0
1	6	8	"A44"	"A44"	14925	28855	100	1914	2053	1011	49	1233	1233	1378	1363	98	21	4	0	13958	12300	7362	59	2334	2334	2690	2013	74	70	68	0	0.000	0.000	0.000	0.000	0.000	0.000	0.000	0.000	0.000	0.000	0.000	0.000	0.000	0.000	0.059	0.082	0.082	0.096	3.382	0.086	0.204	316	2384	100	681	11624	12305	820	9966	10786	Error	Error	-4.093	681	11624	820	9966	648705	3886782	0.495	4.774	0	0	0
1	7	8	"A45"	"A45"	15225	28850	100	1729	1837	741	40	1217	1217	1391	2185	157	3	0	0	12447	11389	6932	60	2337	2337	2624	2317	88	68	65	0	0.000	0.000	0.000	0.000	0.000	0.000	0.000	0.000	0.000	0.000	0.000	0.000	0.000	0.000	0.051	0.068	0.083	0.104	4.958	0.098	0.190	316	2384	100	512	10110	10622	620	9052	9672	Error	Error	-4.303	512	10110	620	9052	580502	3598785	0.204	3.783	0	0	0
1	8	8	"A45"	"A45"	15525	28850	100	1708	1917	992	51	1252	1252	1400	1903	135	8	1	0	10920	11231	7150	63	2361	2361	2825	2549	90	69	63	0	0.000	0.000	0.000	0.000	0.000	0.000	0.000	0.000	0.000	0.000	0.000	0.000	0.000	0.000	0.053	0.075	0.084	0.106	4.574	0.094	0.106	316	2384	100	456	8559	9015	665	8870	9535	Error	Error	-4.230	456	8559	665	8870	605800	3548987	0.272	3.298	0	0	0
1	9	8	"A45"	"A45"	15825	28850	100	1744	1956	1007	51	1237	1237	1389	1590	114	14	3	0	10837	11482	7550	65	2349	2349	2713	2253	83	69	66	0	0.000	0.000	0.000	0.000	0.000	0.000	0.000	0.000	0.000	0.000	0.000	0.000	0.000	0.000	0.060	0.079	0.089	0.098	4.071	0.108	0.147	316	2384	100	507	8488	8995	719	9133	9852	Error	Error	-4.065	507	8488	719	9133	618207	3628196	0.357	3.892	0	0	0
1	10	8	"A47"	"A47"	16125	28850	100	2040	2307	2959	128	1264	1264	1509	2497	165	3	1	0	16764	14558	8717	59	2419	2419	2906	3171	109	71	70	0	0.000	0.000	0.000	0.000	0.000	0.000	0.000	0.000	0.000	0.000	0.000	0.000	0.000	0.000	0.054	0.086	0.077	0.090	4.068	0.114	0.209	316	2384	100	776	14345	15121	1043	12139	13182	Error	Error	-4.208	776	14345	1043	12139	728872	4600406	0.320	3.675	0	0	0
1	11	8	"A47"	"A47"	16425	28850	100	2010	2247	2026	90	1255	1255	1439	1797	124	15	2	0	16403	14445	9165	63	2413	2413	2844	2505	88	71	68	0	0.000	0.000	0.000	0.000	0.000	0.000	0.000	0.000	0.000	0.000	0.000	0.000	0.000	0.000	0.054	0.082	0.083	0.113	4.210	0.100	0.255	316	2384	100	755	13990	14745	992	12032	13024	Error	Error	-4.212	755	13990	992	12032	710016	4564467	0.450	4.631	0	0	0
1	12	8	"A47"	"A47"	16720	28850	100	2037	2273	3026	133	1302	1302	1495	2010	134	10	0	0	14275	13583	9509	70	2443	2443	3110	3286	105	64	57	0	0.000	0.000	0.000	0.000	0.000	0.000	0.000	0.000	0.000	0.000	0.000	0.000	0.000	0.000	0.062	0.087	0.085	0.110	4.335	0.111	0.115	316	2384	100	735	11832	12567	971	11140	12111	Error	Error	-4.009	735	11832	971	11140	718196	4292122	0.387	3.187	0	0	0
1	13	8	"A48"	"A48"	17020	28845	100	1828	2138	1780	83	1338	1338	1509	1775	117	12	1	0	14389	13875	9903	71	2501	2501	3098	3655	117	63	59	0	0.000	0.000	0.000	0.000	0.000	0.000	0.000	0.000	0.000	0.000	0.000	0.000	0.000	0.000	0.041	0.070	0.072	0.097	4.473	0.099	0.207	316	2384	100	490	11888	12378	800	11374	12174	Error	Error	-4.601	490	11888	800	11374	675625	4384497	0.354	2.949	0	0	0
1	14	8	"A48"	"A48"	17320	28845	100	1942	2080	1012	48	1349	1349	1537	1795	116	10	1	0	14351	14017	9961	71	2555	2555	3176	3525	110	63	56	0	0.000	0.000	0.000	0.000	0.000	0.000	0.000	0.000	0.000	0.000	0.000	0.000	0.000	0.000	0.050	0.064	0.071	0.101	5.500	0.069	0.212	316	2384	100	593	11796	12389	731	11462	12193	Error	Error	-4.314	593	11796	731	11462	657147	4429404	0.303	3.075	0	0	0
1	15	8	"A48"	"A48"	17620	28845	100	1868	2166	1415	65	1386	1386	1571	2321	147	6	0	0	13372	15171	11349	74	2596	2596	3268	4182	127	62	54	0	0.000	0.000	0.000	0.000	0.000	0.000	0.000	0.000	0.000	0.000	0.000	0.000	0.000	0.000	0.045	0.062	0.070	0.098	5.536	0.084	0.225	316	2384	100	482	10776	11258	780	12575	13355	Error	Error	-4.483	482	10776	780	12575	684436	4794104	0.256	2.846	0	0	0
1	16	8	"A49"	"A49"	17920	28845	100	1748	2106	2644	125	1394	1394	1549	1631	105	7	1	0	10802	10913	6867	62	2621	2621	2899	2365	81	71	67	0	0.000	0.000	0.000	0.000	0.000	0.000	0.000	0.000	0.000	0.000	0.000	0.000	0.000	0.000	0.043	0.086	0.079	0.093	4.666	0.112	0.128	316	2384	100	354	8181	8535	712	8292	9004	Error	Error	-4.530	354	8181	712	8292	665466	3448470	0.342	3.389	0	0	0
1	17	8	"A49"	"A49"	18220	28845	100	1815	1865	693	37	1431	1431	1599	1742	108	5	0	0	9486	9756	6166	63	2667	2667	3029	2290	75	64	60	0	0.000	0.000	0.000	0.000	0.000	0.000	0.000	0.000	0.000	0.000	0.000	0.000	0.000	0.000	0.056	0.061	0.090	0.123	6.390	0.129	0.106	316	2384	100	384	6819	7203	434	7089	7523	Error	Error	-4.150	384	6819	434	7089	589255	3083014	0.153	2.938	0	0	0
1	18	8	"A49"	"A49"	18520	28845	100	1904	2223	1906	85	1556	1556	1722	1503	87	11	2	0	9163	10222	7249	70	2877	2877	3275	2361	72	62	58	0	0.000	0.000	0.000	0.000	0.000	0.000	0.000	0.000	0.000	0.000	0.000	0.000	0.000	0.000	0.055	0.091	0.091	0.124	5.795	0.169	0.307	316	2384	100	348	6286	6634	667	7345	8012	Error	Error	-4.175	348	6286	667	7345	702342	3230045	0.333	2.942	0	0	0
1	1	9	"A50"	"A50"	13430	29155	100	1338	1400	462	33	1204	1204	1287	883	68	7	0	0	3493	4236	2599	61	2259	2259	2380	1043	43	53	32	0	0.000	0.000	0.000	0.000	0.000	0.000	0.000	0.000	0.000	0.000	0.000	0.000	0.000	0.000	0.109	0.099	0.215	0.246	6.779	0.114	0.063	316	2384	100	134	1234	1368	196	1977	2173	Error	Error	-3.203	134	1234	196	1977	442269	1338438	0.128	1.779	0	0	0
1	2	9	"A50"	"A50"	13730	29155	100	1341	1469	734	49	1191	1191	1259	660	52	21	7	0	3887	5871	4853	82	2258	2258	2578	2248	87	42	25	0	0.000	0.000	0.000	0.000	0.000	0.000	0.000	0.000	0.000	0.000	0.000	0.000	0.000	0.000	0.092	0.077	0.148	0.186	5.449	0.075	0.168	316	2384	100	150	1629	1779	278	3613	3891	Error	Error	-3.441	150	1629	278	3613	464234	1855291	0.318	1.465	0	0	0
1	3	9	"A50"	"A50"	14030	29155	100	1518	1666	928	55	1224	1224	1302	998	76	16	2	0	6410	8098	6256	77	2278	2278	2471	1379	55	66	61	0	0.000	0.000	0.000	0.000	0.000	0.000	0.000	0.000	0.000	0.000	0.000	0.000	0.000	0.000	0.071	0.076	0.091	0.115	4.517	0.078	0.116	316	2384	100	294	4132	4426	442	5820	6262	Error	Error	-3.813	294	4132	442	5820	526313	2558946	0.365	4.080	0	0	0
1	4	9	"A51"	"A51"	14330	29155	100	1709	1936	2006	103	1208	1208	1359	1775	130	6	1	0	10944	10224	6910	67	2264	2264	2556	1889	73	61	59	0	0.000	0.000	0.000	0.000	0.000	0.000	0.000	0.000	0.000	0.000	0.000	0.000	0.000	0.000	0.058	0.091	0.094	0.131	5.581	0.092	0.146	316	2384	100	501	8680	9181	728	7960	8688	Error	Error	-4.115	501	8680	728	7960	611618	3230928	0.325	4.059	0	0	0
1	5	9	"A51"	"A51"	14630	29155	100	1582	1721	858	49	1189	1189	1308	1254	95	16	2	0	6233	10218	8742	85	2283	2283	2758	2535	91	52	48	0	0.000	0.000	0.000	0.000	0.000	0.000	0.000	0.000	0.000	0.000	0.000	0.000	0.000	0.000	0.099	0.067	0.100	0.184	6.197	0.102	0.162	316	2384	100	393	3950	4343	532	7935	8467	Error	Error	-3.329	393	3950	532	7935	543797	3228774	0.329	2.943	0	0	0
1	6	9	"A51"	"A51"	14930	29155	100	1649	1728	719	41	1231	1231	1369	1321	96	13	0	0	7000	10351	8609	83	2324	2324	2822	2598	92	54	46	0	0.000	0.000	0.000	0.000	0.000	0.000	0.000	0.000	0.000	0.000	0.000	0.000	0.000	0.000	0.089	0.062	0.082	0.149	5.522	0.086	0.137	316	2384	100	418	4676	5094	497	8027	8524	Error	Error	-3.484	418	4676	497	8027	546125	3270772	0.272	2.898	0	0	0
1	7	9	"A52"	"A52"	15230	29155	100	1653	1883	2292	121	1227	1227	1315	1425	108	11	0	0	8154	8019	4859	60	2322	2322	2511	1684	67	64	60	0	0.000	0.000	0.000	0.000	0.000	0.000	0.000	0.000	0.000	0.000	0.000	0.000	0.000	0.000	0.073	0.115	0.111	0.137	4.983	0.182	0.177	316	2384	100	426	5832	6258	656	5697	6353	Error	Error	-3.775	426	5832	656	5697	594884	2534000	0.399	3.271	0	0	0
1	8	9	"A52"	"A52"	15530	29150	100	1667	1920	2047	106	1233	1233	1403	1770	126	6	0	0	8544	8264	6117	74	2349	2349	2717	2160	79	60	56	0	0.000	0.000	0.000	0.000	0.000	0.000	0.000	0.000	0.000	0.000	0.000	0.000	0.000	0.000	0.070	0.116	0.124	0.167	4.926	0.206	0.194	316	2384	100	434	6195	6629	687	5915	6602	Error	Error	-3.835	434	6195	687	5915	606680	2611560	0.292	2.568	0	0	0
1	9	9	"A52"	"A52"	15830	29150	100	1661	1793	751	41	1240	1240	1422	1584	111	10	0	0	9119	8072	5148	63	2381	2381	2737	2514	91	56	54	0	0.000	0.000	0.000	0.000	0.000	0.000	0.000	0.000	0.000	0.000	0.000	0.000	0.000	0.000	0.062	0.097	0.128	0.167	4.860	0.257	0.324	316	2384	100	421	6738	7159	553	5691	6244	Error	Error	-4.000	421	6738	553	5691	566689	2550615	0.234	2.122	0	0	0
1	10	9	"A53"	"A53"	16130	29150	100	1733	1770	745	42	1254	1254	1427	1923	134	3	0	0	10766	9920	6368	64	2501	2501	2865	2387	83	60	56	0	0.000	0.000	0.000	0.000	0.000	0.000	0.000	0.000	0.000	0.000	0.000	0.000	0.000	0.000	0.058	0.070	0.093	0.119	4.561	0.189	0.174	316	2384	100	479	8265	8744	516	7419	7935	Error	Error	-4.109	479	8265	516	7419	559433	3134707	0.178	2.956	0	0	0
1	11	9	"A53"	"A53"	16430	29150	100	1555	1837	1627	88	1279	1279	1427	1492	104	9	1	0	5844	8971	6903	76	2426	2426	2878	2402	83	52	48	0	0.000	0.000	0.000	0.000	0.000	0.000	0.000	0.000	0.000	0.000	0.000	0.000	0.000	0.000	0.081	0.085	0.103	0.159	6.086	0.106	0.145	316	2384	100	276	3418	3694	558	6545	7103	Error	Error	-3.630	276	3418	558	6545	580522	2834960	0.275	2.537	0	0	0
1	12	9	"A53"	"A53"	16725	29150	100	1678	2043	1830	89	1288	1288	1434	1704	118	12	2	0	7651	9649	7602	78	2467	2467	2988	2812	94	54	49	0	0.000	0.000	0.000	0.000	0.000	0.000	0.000	0.000	0.000	0.000	0.000	0.000	0.000	0.000	0.075	0.105	0.108	0.143	5.256	0.157	0.218	316	2384	100	390	5184	5574	755	7182	7937	Error	Error	-3.733	390	5184	755	7182	645476	3049154	0.357	2.369	0	0	0
1	13	9	"A54"	"A54"	17025	29150	100	1726	2006	2857	142	1296	1296	1480	1571	106	13	1	0	9201	9593	7200	75	2475	2475	2971	2749	92	55	52	0	0.000	0.000	0.000	0.000	0.000	0.000	0.000	0.000	0.000	0.000	0.000	0.000	0.000	0.000	0.064	0.100	0.102	0.148	5.968	0.157	0.216	316	2384	100	430	6726	7156	710	7118	7828	Error	Error	-3.967	430	6726	710	7118	634032	3031344	0.335	2.409	0	0	0
1	14	9	"A54"	"A54"	17325	29145	100	1615	1920	3231	168	1369	1369	1523	1735	113	4	0	0	3387	6955	6176	88	2556	2556	3156	2638	83	42	37	0	0.000	0.000	0.000	0.000	0.000	0.000	0.000	0.000	0.000	0.000	0.000	0.000	0.000	0.000	0.296	0.125	0.177	0.242	5.773	0.257	0.215	316	2384	100	246	831	1077	551	4399	4950	Error	Error	-1.756	246	831	551	4399	606597	2197890	0.229	1.440	0	0	0
1	15	9	"A54"	"A54"	17625	29145	100	1786	2029	2317	114	1432	1432	1624	1930	118	5	0	0	3852	7771	5733	73	2643	2643	3212	2995	93	46	43	0	0.000	0.000	0.000	0.000	0.000	0.000	0.000	0.000	0.000	0.000	0.000	0.000	0.000	0.000	0.293	0.116	0.128	0.198	6.326	0.263	0.172	316	2384	100	354	1209	1563	597	5128	5725	Error	Error	-1.772	354	1209	597	5128	641291	2455478	0.210	1.522	0	0	0
1	16	9	"A55"	"A55"	17925	29145	100	1669	1780	803	45	1397	1397	1621	2521	155	1	0	0	5746	8046	5795	72	2635	2635	3146	3202	101	50	40	0	0.000	0.000	0.000	0.000	0.000	0.000	0.000	0.000	0.000	0.000	0.000	0.000	0.000	0.000	0.087	0.071	0.113	0.177	6.731	0.227	0.209	316	2384	100	272	3111	3383	383	5411	5794	Error	Error	-3.516	272	3111	383	5411	562607	2542431	0.063	1.530	0	0	0
1	17	9	"A55"	"A55"	18225	29145	100	1673	1813	868	47	1489	1489	1639	1988	121	2	0	0	4116	7528	5962	79	2698	2698	3184	2453	77	48	37	0	0.000	0.000	0.000	0.000	0.000	0.000	0.000	0.000	0.000	0.000	0.000	0.000	0.000	0.000	0.130	0.067	0.117	0.187	6.894	0.205	0.126	316	2384	100	184	1418	1602	324	4830	5154	Error	Error	-2.946	184	1418	324	4830	572870	2378758	0.088	1.771	0	0	0
1	18	9	"A55"	"A55"	18525	29145	100	1947	2151	2936	136	1593	1593	1817	2278	125	2	0	0	4408	7592	6077	80	2909	2909	3550	3450	97	46	32	0	0.000	0.000	0.000	0.000	0.000	0.000	0.000	0.000	0.000	0.000	0.000	0.000	0.000	0.000	0.236	0.119	0.131	0.201	5.905	0.296	0.203	316	2384	100	354	1499	1853	558	4683	5241	Error	Error	-2.082	354	1499	558	4683	679722	2399212	0.147	1.172	0	0	0
1	1	10	"A56"	"A56"	13435	29460	100	1716	1873	1177	62	1232	1232	1292	672	52	39	16	0	8939	8403	4398	52	2294	2294	2458	1264	51	73	69	0	0.000	0.000	0.000	0.000	0.000	0.000	0.000	0.000	0.000	0.000	0.000	0.000	0.000	0.000	0.073	0.105	0.118	0.135	4.267	0.134	0.224	316	2384	100	484	6645	7129	641	6109	6750	Error	Error	-3.779	484	6645	641	6109	591886	2655275	0.865	4.703	0	0	0
1	2	10	"A56"	"A56"	13735	29455	100	1680	1904	951	49	1233	1233	1308	635	48	42	20	0	9351	8869	5407	60	2312	2312	2750	2286	83	64	57	0	0.000	0.000	0.000	0.000	0.000	0.000	0.000	0.000	0.000	0.000	0.000	0.000	0.000	0.000	0.064	0.102	0.126	0.146	4.214	0.102	0.292	316	2384	100	447	7039	7486	671	6557	7228	Error	Error	-3.977	447	7039	671	6557	601711	2802638	0.939	2.677	0	0	0
1	3	10	"A56"	"A56"	14035	29455	100	1802	2168	1839	84	1229	1229	1347	967	71	34	12	0	10226	9257	5424	58	2330	2330	2764	2292	82	66	63	0	0.000	0.000	0.000	0.000	0.000	0.000	0.000	0.000	0.000	0.000	0.000	0.000	0.000	0.000	0.073	0.136	0.128	0.154	4.976	0.117	0.219	316	2384	100	573	7896	8469	939	6927	7866	Error	Error	-3.785	573	7896	939	6927	685006	2925166	0.849	2.833	0	0	0
1	4	10	"A57"	"A57"	14335	29455	100	1582	1718	821	47	1227	1227	1327	1078	81	20	3	0	10475	10434	6845	65	2319	2319	2689	2393	88	66	63	0	0.000	0.000	0.000	0.000	0.000	0.000	0.000	0.000	0.000	0.000	0.000	0.000	0.000	0.000	0.044	0.061	0.077	0.104	5.456	0.077	0.120	316	2384	100	355	8156	8511	491	8115	8606	Error	Error	-4.522	355	8156	491	8115	543033	3297097	0.363	3.237	0	0	0
1	5	10	"A57"	"A57"	14635	29455	100	1696	1800	824	45	1228	1228	1353	1056	78	20	5	0	10423	11995	9137	76	2331	2331	2858	2711	94	62	56	0	0.000	0.000	0.000	0.000	0.000	0.000	0.000	0.000	0.000	0.000	0.000	0.000	0.000	0.000	0.058	0.059	0.065	0.088	5.623	0.059	0.229	316	2384	100	468	8092	8560	572	9664	10236	Error	Error	-4.112	468	8092	572	9664	568727	3790283	0.423	3.370	0	0	0
1	6	10	"A57"	"A57"	14935	29455	100	1708	1842	874	47	1230	1230	1384	1612	116	9	0	0	9523	11730	8915	76	2336	2336	2988	3307	110	61	50	0	0.000	0.000	0.000	0.000	0.000	0.000	0.000	0.000	0.000	0.000	0.000	0.000	0.000	0.000	0.067	0.065	0.083	0.136	5.818	0.106	0.175	316	2384	100	478	7187	7665	612	9394	10006	Error	Error	-3.910	478	7187	612	9394	582102	3706755	0.284	2.643	0	0	0
1	7	10	"A58"	"A58"	15235	29455	100	1610	1748	1282	73	1202	1202	1331	1471	110	6	0	0	9052	9471	6366	67	2344	2344	2643	2030	76	64	62	0	0.000	0.000	0.000	0.000	0.000	0.000	0.000	0.000	0.000	0.000	0.000	0.000	0.000	0.000	0.061	0.077	0.087	0.120	5.458	0.115	0.134	316	2384	100	408	6708	7116	546	7127	7673	Error	Error	-4.039	408	6708	546	7127	552260	2992893	0.283	3.364	0	0	0
1	8	10	"A58"	"A58"	15535	29455	100	1638	1800	1126	62	1249	1249	1382	1472	106	9	1	0	10329	11486	7902	68	2355	2355	2672	1934	72	70	67	0	0.000	0.000	0.000	0.000	0.000	0.000	0.000	0.000	0.000	0.000	0.000	0.000	0.000	0.000	0.049	0.060	0.066	0.079	4.335	0.069	0.160	316	2384	100	389	7974	8363	551	9131	9682	Error	Error	-4.357	389	7974	551	9131	568742	3629678	0.284	4.557	0	0	0
1	9	10	"A58"	"A58"	15835	29450	100	1674	2003	3432	171	1282	1282	1421	1645	115	8	0	0	9712	11496	8715	75	2421	2421	2968	2908	97	61	52	0	0.000	0.000	0.000	0.000	0.000	0.000	0.000	0.000	0.000	0.000	0.000	0.000	0.000	0.000	0.054	0.079	0.080	0.126	5.391	0.110	0.102	316	2384	100	392	7291	7683	721	9075	9796	Error	Error	-4.217	392	7291	721	9075	632810	3632589	0.354	2.933	0	0	0
1	10	10	"A59"	"A59"	16135	29450	100	1731	1888	1246	65	1293	1293	1471	1623	110	6	1	0	10759	9853	5883	59	2440	2440	2833	2510	88	65	63	0	0.000	0.000	0.000	0.000	0.000	0.000	0.000	0.000	0.000	0.000	0.000	0.000	0.000	0.000	0.053	0.080	0.096	0.130	5.247	0.116	0.136	316	2384	100	438	8319	8757	595	7413	8008	Error	Error	-4.247	438	8319	595	7413	596664	3113443	0.257	2.797	0	0	0
1	11	10	"A59"	"A59"	16435	29450	100	1730	1972	2182	110	1279	1279	1432	1283	89	17	1	0	8868	9583	6224	64	2459	2459	2906	2609	89	63	55	0	0.000	0.000	0.000	0.000	0.000	0.000	0.000	0.000	0.000	0.000	0.000	0.000	0.000	0.000	0.070	0.097	0.104	0.139	5.310	0.110	0.157	316	2384	100	451	6409	6860	693	7124	7817	Error	Error	-3.829	451	6409	693	7124	623034	3028071	0.421	2.559	0	0	0
1	12	10	"A59"	"A59"	16730	29450	100	1797	1977	1242	62	1310	1310	1477	1681	113	7	1	0	11212	10018	5528	55	2469	2469	2784	2248	80	68	65	0	0.000	0.000	0.000	0.000	0.000	0.000	0.000	0.000	0.000	0.000	0.000	0.000	0.000	0.000	0.056	0.088	0.091	0.117	5.354	0.160	0.128	316	2384	100	487	8743	9230	667	7549	8216	Error	Error	-4.166	487	8743	667	7549	624705	3165728	0.297	3.218	0	0	0
1	13	10	"A60"	"A60"	17030	29450	100	1445	1564	753	48	1280	1280	1430	1557	108	3	0	0	5211	7088	5148	72	2500	2500	2734	1972	72	57	41	0	0.000	0.000	0.000	0.000	0.000	0.000	0.000	0.000	0.000	0.000	0.000	0.000	0.000	0.000	0.061	0.062	0.104	0.139	6.123	0.223	0.238	316	2384	100	165	2711	2876	284	4588	4872	Error	Error	-4.038	165	2711	284	4588	494272	2239874	0.086	2.208	0	0	0
1	14	10	"A60"	"A60"	17330	29450	100	1594	1815	2410	132	1363	1363	1487	1315	88	5	0	0	4706	7205	6090	84	2554	2554	2818	1859	65	53	38	0	0.000	0.000	0.000	0.000	0.000	0.000	0.000	0.000	0.000	0.000	0.000	0.000	0.000	0.000	0.107	0.097	0.113	0.139	5.298	0.170	0.116	316	2384	100	231	2152	2383	452	4651	5103	Error	Error	-3.220	231	2152	452	4651	573496	2276807	0.249	2.360	0	0	0
1	15	10	"A60"	"A60"	17630	29445	100	1571	1848	2864	154	1400	1400	1571	1874	119	1	0	0	4549	6753	6439	95	2608	2608	2940	2402	81	43	23	0	0.000	0.000	0.000	0.000	0.000	0.000	0.000	0.000	0.000	0.000	0.000	0.000	0.000	0.000	0.088	0.108	0.192	0.259	6.003	0.219	0.202	316	2384	100	171	1941	2112	448	4145	4593	Error	Error	-3.505	171	1941	448	4145	583917	2134031	0.148	1.587	0	0	0
1	16	10	"A61"	"A61"	17930	29445	100	1783	2047	2783	135	1427	1427	1610	1560	96	6	1	0	9481	9717	7067	72	2662	2662	3157	3032	96	58	52	0	0.000	0.000	0.000	0.000	0.000	0.000	0.000	0.000	0.000	0.000	0.000	0.000	0.000	0.000	0.052	0.088	0.087	0.111	4.706	0.187	0.169	316	2384	100	356	6819	7175	620	7055	7675	Error	Error	-4.260	356	6819	620	7055	646888	3070658	0.280	2.164	0	0	0
1	17	10	"A61"	"A61"	18230	29445	100	1863	2134	1932	90	1490	1490	1681	2022	120	3	0	0	9045	10543	7562	71	2747	2747	3206	2616	81	61	53	0	0.000	0.000	0.000	0.000	0.000	0.000	0.000	0.000	0.000	0.000	0.000	0.000	0.000	0.000	0.059	0.083	0.091	0.120	5.280	0.120	0.141	316	2384	100	373	6298	6671	644	7796	8440	Error	Error	-4.078	373	6298	644	7796	674310	3331556	0.224	2.805	0	0	0
1	18	10	"A61"	"A61"	18530	29445	100	1981	2168	1149	52	1597	1597	1773	1962	110	7	0	0	9703	10836	7340	67	2927	2927	3433	2752	80	61	54	0	0.000	0.000	0.000	0.000	0.000	0.000	0.000	0.000	0.000	0.000	0.000	0.000	0.000	0.000	0.057	0.072	0.093	0.123	5.141	0.141	0.152	316	2384	100	384	6776	7160	571	7909	8480	Error	Error	-4.141	384	6776	571	7909	685078	3424145	0.201	2.690	0	0	0
1	1	11	"A62"	"A62"	13440	29760	100	1435	1541	744	48	1248	1248	1310	660	50	20	5	0	4229	5471	3500	63	2335	2335	2597	1651	63	53	37	0	0.000	0.000	0.000	0.000	0.000	0.000	0.000	0.000	0.000	0.000	0.000	0.000	0.000	0.000	0.099	0.093	0.155	0.190	5.319	0.085	0.123	316	2384	100	187	1894	2081	293	3136	3429	Error	Error	-3.340	187	1894	293	3136	487095	1728784	0.350	1.741	0	0	0
1	2	11	"A62"	"A62"	13740	29760	100	1459	1581	1203	76	1237	1237	1352	1023	75	10	0	0	4501	6770	5337	78	2319	2319	2727	2246	82	49	38	0	0.000	0.000	0.000	0.000	0.000	0.000	0.000	0.000	0.000	0.000	0.000	0.000	0.000	0.000	0.102	0.077	0.124	0.168	5.946	0.083	0.164	316	2384	100	222	2182	2404	344	4451	4795	Error	Error	-3.297	222	2182	344	4451	499506	2139246	0.224	1.800	0	0	0
1	3	11	"A62"	"A62"	14040	29755	100	1740	3993	10155	254	1251	1251	1345	1054	78	26	13	2	6144	9328	11026	118	2339	2339	2799	2533	90	56	41	2	0.000	0.000	0.000	0.000	0.000	0.000	0.000	0.000	0.000	0.000	0.000	0.000	0.000	0.000	0.129	0.392	0.206	0.226	5.178	0.756	0.678	316	2384	100	489	3805	4294	2742	6989	9731	Error	Error	-2.960	489	3805	2742	6989	1261905	2947761	2.512	2.578	0	0	0
1	4	11	"A63"	"A63"	14340	29755	100	1718	1859	932	50	1230	1230	1336	998	74	31	5	0	13358	11972	8939	74	2299	2299	2785	2867	102	58	56	0	0.000	0.000	0.000	0.000	0.000	0.000	0.000	0.000	0.000	0.000	0.000	0.000	0.000	0.000	0.044	0.065	0.079	0.116	4.403	0.066	0.326	316	2384	100	488	11059	11547	629	9673	10302	Error	Error	-4.502	488	11059	629	9673	587597	3783105	0.524	3.204	0	0	0
1	5	11	"A63"	"A63"	14640	29755	100	1747	1924	1449	75	1238	1238	1366	1061	77	29	5	0	11515	12758	9639	75	2318	2318	2898	3040	104	61	57	0	0.000	0.000	0.000	0.000	0.000	0.000	0.000	0.000	0.000	0.000	0.000	0.000	0.000	0.000	0.055	0.066	0.077	0.104	4.734	0.084	0.202	316	2384	100	509	9197	9706	686	10440	11126	Error	Error	-4.175	509	9197	686	10440	607904	4031407	0.526	3.243	0	0	0
1	6	11	"A63"	"A63"	14940	29755	100	1806	1930	833	43	1212	1212	1332	1096	82	30	5	0	11660	13561	10349	76	2336	2336	3008	3543	117	60	53	0	0.000	0.000	0.000	0.000	0.000	0.000	0.000	0.000	0.000	0.000	0.000	0.000	0.000	0.000	0.064	0.064	0.075	0.109	4.580	0.064	0.239	316	2384	100	594	9324	9918	718	11225	11943	Error	Error	-3.972	594	9324	718	11225	609933	4285173	0.546	2.979	0	0	0
1	7	11	"A64"	"A64"	15240	29755	100	1645	2006	3679	183	1224	1224	1364	1390	101	13	1	0	11295	10379	7216	69	2340	2340	2809	2503	89	59	58	0	0.000	0.000	0.000	0.000	0.000	0.000	0.000	0.000	0.000	0.000	0.000	0.000	0.000	0.000	0.047	0.097	0.091	0.119	4.820	0.148	0.119	316	2384	100	421	8955	9376	782	8039	8821	Error	Error	-4.411	421	8955	782	8039	633755	3279610	0.462	3.024	0	0	0
1	8	11	"A64"	"A64"	15540	29755	100	1698	2093	2469	117	1243	1243	1388	1428	102	17	3	0	10442	10778	7852	72	2385	2385	2990	2920	97	61	58	0	0.000	0.000	0.000	0.000	0.000	0.000	0.000	0.000	0.000	0.000	0.000	0.000	0.000	0.000	0.056	0.101	0.095	0.139	4.773	0.102	0.135	316	2384	100	455	8057	8512	850	8393	9243	Error	Error	-4.146	455	8057	850	8393	661385	3405939	0.494	2.667	0	0	0
1	9	11	"A64"	"A64"	15840	29750	100	1733	1938	2067	106	1267	1267	1405	1502	106	14	1	0	8656	10376	8102	78	2395	2395	3047	3534	115	54	49	0	0.000	0.000	0.000	0.000	0.000	0.000	0.000	0.000	0.000	0.000	0.000	0.000	0.000	0.000	0.074	0.084	0.091	0.138	5.950	0.112	0.289	316	2384	100	466	6261	6727	671	7981	8652	Error	Error	-3.748	466	6261	671	7981	612418	3278787	0.355	2.074	0	0	0
1	10	11	"A65"	"A65"	16140	29750	100	1760	1931	1694	87	1294	1294	1486	2286	153	3	0	0	13275	10921	7375	67	2442	2442	3163	3640	115	57	56	0	0.000	0.000	0.000	0.000	0.000	0.000	0.000	0.000	0.000	0.000	0.000	0.000	0.000	0.000	0.043	0.075	0.081	0.124	4.783	0.132	0.190	316	2384	100	466	10833	11299	637	8479	9116	Error	Error	-4.539	466	10833	637	8479	610329	3450894	0.195	2.131	0	0	0
1	11	11	"A65"	"A65"	16435	29750	100	1772	1914	1158	60	1280	1280	1480	1703	115	7	0	0	12626	10705	7566	70	2452	2452	3201	3579	111	55	54	0	0.000	0.000	0.000	0.000	0.000	0.000	0.000	0.000	0.000	0.000	0.000	0.000	0.000	0.000	0.048	0.077	0.089	0.147	5.106	0.102	0.194	316	2384	100	492	10174	10666	634	8253	8887	Error	Error	-4.370	492	10174	634	8253	604695	3382746	0.255	2.097	0	0	0
1	12	11	"A65"	"A65"	16735	29750	100	1650	1997	3212	160	1302	1302	1526	2176	142	2	1	0	10809	9155	6104	66	2503	2503	3288	3512	106	56	51	0	0.000	0.000	0.000	0.000	0.000	0.000	0.000	0.000	0.000	0.000	0.000	0.000	0.000	0.000	0.042	0.104	0.097	0.129	5.117	0.158	0.161	316	2384	100	348	8306	8654	695	6652	7347	Error	Error	-4.577	348	8306	695	6652	631129	2892948	0.216	1.671	0	0	0
1	13	11	"A66"	"A66"	17035	29750	100	1762	2002	2118	105	1328	1328	1495	1364	91	10	2	0	10855	10760	7792	72	2531	2531	3052	3179	104	59	55	0	0.000	0.000	0.000	0.000	0.000	0.000	0.000	0.000	0.000	0.000	0.000	0.000	0.000	0.000	0.052	0.082	0.083	0.121	5.164	0.101	0.170	316	2384	100	434	8324	8758	674	8229	8903	Error	Error	-4.262	434	8324	674	8229	632786	3400176	0.372	2.425	0	0	0
1	14	11	"A66"	"A66"	17335	29750	100	1724	2034	1335	65	1366	1366	1534	1560	101	14	2	0	7745	11533	10071	87	2596	2596	3380	3712	109	52	42	0	0.000	0.000	0.000	0.000	0.000	0.000	0.000	0.000	0.000	0.000	0.000	0.000	0.000	0.000	0.070	0.075	0.096	0.148	7.262	0.099	0.182	316	2384	100	358	5149	5507	668	8937	9605	Error	Error	-3.846	358	5149	668	8937	642708	3644543	0.321	2.196	0	0	0
1	15	11	"A66"	"A66"	17635	29750	100	1800	2164	3492	161	1377	1377	1587	1845	116	8	1	0	9056	11906	9690	81	2630	2630	3345	3710	110	56	48	0	0.000	0.000	0.000	0.000	0.000	0.000	0.000	0.000	0.000	0.000	0.000	0.000	0.000	0.000	0.066	0.085	0.083	0.137	5.211	0.124	0.168	316	2384	100	423	6426	6849	787	9276	10063	Error	Error	-3.925	423	6426	787	9276	683775	3762362	0.313	2.308	0	0	0
1	16	11	"A67"	"A67"	17935	29745	100	1650	1876	1904	101	1402	1402	1591	1649	103	5	0	0	5869	7821	5728	73	2681	2681	3283	3074	93	50	40	0	0.000	0.000	0.000	0.000	0.000	0.000	0.000	0.000	0.000	0.000	0.000	0.000	0.000	0.000	0.078	0.092	0.126	0.186	6.858	0.102	0.123	316	2384	100	248	3188	3436	474	5140	5614	Error	Error	-3.684	248	3188	474	5140	592722	2471554	0.173	1.476	0	0	0
1	17	11	"A67"	"A67"	18235	29745	100	1804	2007	1261	62	1481	1481	1684	1798	106	6	0	0	6871	9761	8034	82	2746	2746	3389	3161	93	51	41	0	0.000	0.000	0.000	0.000	0.000	0.000	0.000	0.000	0.000	0.000	0.000	0.000	0.000	0.000	0.078	0.075	0.097	0.146	6.376	0.124	0.171	316	2384	100	323	4125	4448	526	7015	7541	Error	Error	-3.675	323	4125	526	7015	634157	3084484	0.180	2.016	0	0	0
1	18	11	"A67"	"A67"	18535	29745	100	1719	2115	2808	132	1574	1574	1722	1545	89	9	1	0	6257	8923	7253	81	2929	2929	3614	3477	96	48	33	0	0.000	0.000	0.000	0.000	0.000	0.000	0.000	0.000	0.000	0.000	0.000	0.000	0.000	0.000	0.044	0.090	0.110	0.170	6.161	0.146	0.155	316	2384	100	145	3328	3473	541	5994	6535	Error	Error	-4.521	145	3328	541	5994	668369	2819637	0.254	1.527	0	0	0
1	1	12	"A68"	"A68"	13445	30060	100	1519	1660	1420	85	1265	1265	1330	860	64	14	2	0	6090	6818	4063	59	2341	2341	2520	1269	50	70	60	0	0.000	0.000	0.000	0.000	0.000	0.000	0.000	0.000	0.000	0.000	0.000	0.000	0.000	0.000	0.068	0.088	0.107	0.123	4.687	0.107	0.057	316	2384	100	254	3749	4003	395	4477	4872	Error	Error	-3.884	254	3749	395	4477	524503	2154428	0.384	3.387	0	0	0
1	2	12	"A68"	"A68"	13745	30060	100	1592	1686	849	50	1233	1233	1350	1174	86	12	0	0	7342	9623	7287	75	2363	2363	2820	2605	92	62	48	0	0.000	0.000	0.000	0.000	0.000	0.000	0.000	0.000	0.000	0.000	0.000	0.000	0.000	0.000	0.072	0.062	0.083	0.118	5.300	0.065	0.204	316	2384	100	359	4979	5338	453	7260	7713	Error	Error	-3.794	359	4979	453	7260	532781	3040845	0.286	2.612	0	0	0
1	3	12	"A68"	"A68"	14045	30060	100	1485	1586	663	41	1220	1220	1319	1070	81	12	1	0	5820	7823	5517	70	2319	2319	2592	1738	67	65	50	0	0.000	0.000	0.000	0.000	0.000	0.000	0.000	0.000	0.000	0.000	0.000	0.000	0.000	0.000	0.076	0.066	0.105	0.126	4.948	0.068	0.259	316	2384	100	265	3501	3766	366	5504	5870	Error	Error	-3.724	265	3501	366	5504	501124	2472114	0.250	3.010	0	0	0
1	4	12	"A69"	"A69"	14345	30055	100	1833	1917	1169	60	1255	1255	1366	917	67	32	8	0	13860	13479	9877	73	2348	2348	2931	3494	119	62	57	0	0.000	0.000	0.000	0.000	0.000	0.000	0.000	0.000	0.000	0.000	0.000	0.000	0.000	0.000	0.050	0.059	0.069	0.112	4.769	0.064	0.381	316	2384	100	578	11512	12090	662	11131	11793	Error	Error	-4.316	578	11512	662	11131	605848	4259445	0.601	3.019	0	0	0
1	5	12	"A69"	"A69"	14645	30055	100	1900	1988	933	46	1239	1239	1367	1121	82	28	6	0	10283	13902	11035	79	2338	2338	3067	3872	126	61	50	0	0.000	0.000	0.000	0.000	0.000	0.000	0.000	0.000	0.000	0.000	0.000	0.000	0.000	0.000	0.083	0.065	0.080	0.120	4.743	0.068	0.254	316	2384	100	661	7945	8606	749	11564	12313	Error	Error	-3.587	661	7945	749	11564	628161	4393096	0.554	2.798	0	0	0
1	6	12	"A69"	"A69"	14945	30055	100	1740	1922	837	43	1240	1240	1362	1093	80	30	6	0	11249	14015	11157	79	2363	2363	3038	3537	116	58	54	0	0.000	0.000	0.000	0.000	0.000	0.000	0.000	0.000	0.000	0.000	0.000	0.000	0.000	0.000	0.056	0.059	0.071	0.108	5.162	0.063	0.317	316	2384	100	500	8886	9386	682	11652	12334	Error	Error	-4.152	500	8886	682	11652	607350	4428808	0.512	3.103	0	0	0
1	7	12	"A70"	"A70"	15245	30055	100	1659	1804	1537	85	1221	1221	1332	1450	108	10	0	0	11370	10841	7010	64	2382	2382	2675	2267	84	66	63	0	0.000	0.000	0.000	0.000	0.000	0.000	0.000	0.000	0.000	0.000	0.000	0.000	0.000	0.000	0.049	0.069	0.081	0.096	4.760	0.072	0.203	316	2384	100	438	8988	9426	583	8459	9042	Error	Error	-4.359	438	8988	583	8459	570089	3425603	0.326	3.602	0	0	0
1	8	12	"A70"	"A70"	15545	30055	100	1660	1942	1776	91	1216	1216	1331	1115	83	22	4	0	11111	11820	7933	67	2379	2379	2649	1977	74	72	70	0	0.000	0.000	0.000	0.000	0.000	0.000	0.000	0.000	0.000	0.000	0.000	0.000	0.000	0.000	0.051	0.077	0.077	0.081	3.796	0.095	0.175	316	2384	100	444	8732	9176	726	9441	10167	Error	Error	-4.298	444	8732	726	9441	613585	3735047	0.548	4.639	0	0	0
1	9	12	"A70"	"A70"	15845	30055	100	1750	2030	2363	116	1275	1275	1387	1242	89	18	3	0	8933	12214	9063	74	2413	2413	2808	2444	87	69	59	0	0.000	0.000	0.000	0.000	0.000	0.000	0.000	0.000	0.000	0.000	0.000	0.000	0.000	0.000	0.073	0.077	0.079	0.094	4.109	0.121	0.169	316	2384	100	475	6520	6995	755	9801	10556	Error	Error	-3.779	475	6520	755	9801	641609	3859490	0.518	3.849	0	0	0
1	10	12	"A71"	"A71"	16145	30050	100	1729	1851	1071	57	1247	1247	1374	1243	90	17	3	0	11134	11155	7771	69	2411	2411	2930	3225	110	62	57	0	0.000	0.000	0.000	0.000	0.000	0.000	0.000	0.000	0.000	0.000	0.000	0.000	0.000	0.000	0.055	0.069	0.085	0.111	4.689	0.079	0.139	316	2384	100	482	8723	9205	604	8744	9348	Error	Error	-4.178	482	8723	604	8744	584972	3524922	0.384	2.550	0	0	0
1	11	12	"A71"	"A71"	16440	30050	100	1687	1887	1358	71	1257	1257	1407	1493	106	13	0	0	8805	11649	9065	77	2446	2446	3064	3569	116	57	49	0	0.000	0.000	0.000	0.000	0.000	0.000	0.000	0.000	0.000	0.000	0.000	0.000	0.000	0.000	0.068	0.068	0.076	0.106	4.890	0.093	0.210	316	2384	100	430	6359	6789	630	9203	9833	Error	Error	-3.886	430	6359	630	9203	596254	3680960	0.322	2.405	0	0	0
1	12	12	"A71"	"A71"	16740	30050	100	1686	1972	1909	96	1275	1275	1479	2323	157	4	1	0	9032	11710	9125	77	2497	2497	3066	3241	105	58	50	0	0.000	0.000	0.000	0.000	0.000	0.000	0.000	0.000	0.000	0.000	0.000	0.000	0.000	0.000	0.063	0.076	0.075	0.112	6.276	0.111	0.104	316	2384	100	411	6535	6946	697	9213	9910	Error	Error	-3.991	411	6535	697	9213	623289	3700414	0.212	2.667	0	0	0
1	13	12	"A72"	"A72"	17040	30050	100	1803	2009	1217	60	1342	1342	1539	2094	136	6	0	0	10308	9254	5575	60	2554	2554	2882	2143	74	63	61	0	0.000	0.000	0.000	0.000	0.000	0.000	0.000	0.000	0.000	0.000	0.000	0.000	0.000	0.000	0.059	0.100	0.114	0.138	4.143	0.198	0.267	316	2384	100	461	7754	8215	667	6700	7367	Error	Error	-4.072	461	7754	667	6700	634790	2924334	0.224	2.973	0	0	0
1	14	12	"A72"	"A72"	17340	30050	100	1756	2088	1882	90	1328	1328	1515	2076	137	7	0	0	8183	9383	6871	73	2558	2558	2994	2350	78	64	53	0	0.000	0.000	0.000	0.000	0.000	0.000	0.000	0.000	0.000	0.000	0.000	0.000	0.000	0.000	0.076	0.111	0.131	0.150	4.493	0.124	0.287	316	2384	100	428	5625	6053	760	6825	7585	Error	Error	-3.716	428	5625	760	6825	659845	2965114	0.276	2.719	0	0	0
1	15	12	"A72"	"A72"	17640	30050	100	1925	2244	2333	103	1369	1369	1607	2116	131	10	1	0	9484	8790	5954	67	2637	2637	3149	3026	96	62	53	0	0.000	0.000	0.000	0.000	0.000	0.000	0.000	0.000	0.000	0.000	0.000	0.000	0.000	0.000	0.081	0.142	0.152	0.167	3.807	0.215	0.171	316	2384	100	556	6847	7403	875	6153	7028	Error	Error	-3.622	556	6847	875	6153	709167	2777514	0.301	1.864	0	0	0
1	16	12	"A73"	"A73"	17940	30050	100	1508	1884	3129	166	1382	1382	1577	1841	116	1	1	0	3904	4772	3000	62	2681	2681	2864	1812	63	34	16	0	0.000	0.000	0.000	0.000	0.000	0.000	0.000	0.000	0.000	0.000	0.000	0.000	0.000	0.000	0.103	0.240	0.255	0.268	5.892	0.868	0.415	316	2384	100	126	1223	1349	502	2091	2593	Error	Error	-3.279	126	1223	502	2091	595219	1508013	0.167	1.053	0	0	0
1	17	12	"A73"	"A73"	18240	30045	100	1700	2848	7316	256	1449	1449	1621	1588	97	6	4	0	4087	5944	7080	119	2741	2741	2907	1543	53	45	25	0	0.000	0.000	0.000	0.000	0.000	0.000	0.000	0.000	0.000	0.000	0.000	0.000	0.000	0.000	0.186	0.437	0.270	0.293	4.532	0.983	0.662	316	2384	100	251	1346	1597	1399	3203	4602	Error	Error	-2.423	251	1346	1399	3203	899905	1878440	0.773	1.968	0	0	0
1	18	12	"A73"	"A73"	18540	30045	100	1565	1743	1106	63	1569	1569	1984	3667	184	1	0	0	3781	4564	2876	63	2928	2928	3164	2271	71	20	8	0	0.000	0.000	0.000	0.000	0.000	0.000	0.000	0.000	0.000	0.000	0.000	0.000	0.000	0.000	-0.005	0.106	0.285	0.357	6.250	3.878	0.104	316	2384	100	-4	853	849	174	1636	1810	Error	Error	Error	-4	853	174	1636	550879	1442319	-0.066	0.616	0	0	0
1	1	13	"A74"	"A74"	13450	30360	100	1584	1710	709	41	1282	1282	1327	640	48	31	12	0	8060	8725	5796	66	2390	2390	2611	1694	64	64	60	0	0.000	0.000	0.000	0.000	0.000	0.000	0.000	0.000	0.000	0.000	0.000	0.000	0.000	0.000	0.053	0.068	0.095	0.116	4.931	0.069	0.269	316	2384	100	302	5670	5972	428	6335	6763	Error	Error	-4.231	302	5670	428	6335	540361	2757061	0.598	3.609	0	0	0
1	2	13	"A74"	"A74"	13750	30360	100	1723	1892	1288	68	1254	1254	1340	1012	75	25	5	0	9380	10195	6486	63	2368	2368	2670	1812	67	69	66	0	0.000	0.000	0.000	0.000	0.000	0.000	0.000	0.000	0.000	0.000	0.000	0.000	0.000	0.000	0.067	0.082	0.089	0.115	4.629	0.075	0.054	316	2384	100	469	7012	7481	638	7827	8465	Error	Error	-3.902	469	7012	638	7827	598022	3221569	0.545	4.153	0	0	0
1	3	13	"A74"	"A74"	14050	30360	100	1641	1742	787	45	1241	1241	1319	629	47	37	15	0	10635	11071	7254	65	2347	2347	2628	1866	71	71	67	0	0.000	0.000	0.000	0.000	0.000	0.000	0.000	0.000	0.000	0.000	0.000	0.000	0.000	0.000	0.048	0.057	0.076	0.092	5.068	0.066	0.292	316	2384	100	400	8288	8688	501	8724	9225	Error	Error	-4.373	400	8288	501	8724	550627	3498479	0.672	4.525	0	0	0
1	4	13	"A75"	"A75"	14350	30360	100	2218	2520	1437	57	1237	1237	1391	2028	145	28	2	0	11493	10080	6803	67	2357	2357	2649	2197	82	63	59	0	0.000	0.000	0.000	0.000	0.000	0.000	0.000	0.000	0.000	0.000	0.000	0.000	0.000	0.000	0.107	0.166	0.184	0.181	3.715	0.237	0.273	316	2384	100	981	9136	10117	1283	7723	9006	Error	Error	-3.219	981	9136	1283	7723	796437	3185348	0.557	3.382	0	0	0
1	5	13	"A75"	"A75"	14650	30355	100	1861	2263	1591	70	1262	1262	1401	884	63	38	21	0	10264	9723	8216	84	2379	2379	2797	2194	78	55	53	0	0.000	0.000	0.000	0.000	0.000	0.000	0.000	0.000	0.000	0.000	0.000	0.000	0.000	0.000	0.076	0.136	0.153	0.217	5.325	0.155	0.465	316	2384	100	599	7885	8484	1001	7344	8345	Error	Error	-3.718	599	7885	1001	7344	715075	3072518	0.975	3.157	0	0	0
1	6	13	"A75"	"A75"	14950	30355	100	1838	2172	1156	53	1238	1238	1391	1458	104	31	6	0	9626	8873	6323	71	2398	2398	2988	2896	96	54	52	0	0.000	0.000	0.000	0.000	0.000	0.000	0.000	0.000	0.000	0.000	0.000	0.000	0.000	0.000	0.083	0.144	0.182	0.238	4.003	0.141	0.433	316	2384	100	600	7228	7828	934	6475	7409	Error	Error	-3.591	600	7228	934	6475	686361	2804007	0.536	2.032	0	0	0
1	7	13	"A76"	"A76"	15250	30355	100	1890	2005	1252	62	1214	1214	1356	1258	92	25	3	0	14091	12317	8449	68	2378	2378	2764	2325	84	62	60	0	0.000	0.000	0.000	0.000	0.000	0.000	0.000	0.000	0.000	0.000	0.000	0.000	0.000	0.000	0.058	0.080	0.080	0.113	4.409	0.094	0.288	316	2384	100	676	11713	12389	791	9939	10730	Error	Error	-4.115	676	11713	791	9939	633488	3892285	0.516	4.109	0	0	0
1	8	13	"A76"	"A76"	15550	30355	100	1636	2029	2858	140	1227	1227	1385	1243	89	19	3	0	6905	10354	8780	84	2401	2401	3010	2695	89	54	48	0	0.000	0.000	0.000	0.000	0.000	0.000	0.000	0.000	0.000	0.000	0.000	0.000	0.000	0.000	0.091	0.101	0.113	0.212	5.881	0.128	0.214	316	2384	100	409	4504	4913	802	7953	8755	Error	Error	-3.461	409	4504	802	7953	641141	3271977	0.518	2.725	0	0	0
1	9	13	"A76"	"A76"	15850	30355	100	1686	1953	2275	116	1280	1280	1514	2537	167	3	0	0	9072	10328	8227	79	2438	2438	2981	2985	100	55	51	0	0.000	0.000	0.000	0.000	0.000	0.000	0.000	0.000	0.000	0.000	0.000	0.000	0.000	0.000	0.061	0.085	0.095	0.128	5.565	0.170	0.109	316	2384	100	406	6634	7040	673	7890	8563	Error	Error	-4.030	406	6634	673	7890	617269	3263763	0.173	2.461	0	0	0
1	10	13	"A77"	"A77"	16150	30355	100	2093	2704	2884	106	1250	1250	1458	1866	127	32	7	0	10315	9652	6777	70	2432	2432	2847	2672	93	58	54	0	0.000	0.000	0.000	0.000	0.000	0.000	0.000	0.000	0.000	0.000	0.000	0.000	0.000	0.000	0.107	0.201	0.211	0.304	4.636	0.211	0.337	316	2384	100	843	7883	8726	1454	7220	8674	Error	Error	-3.225	843	7883	1454	7220	854436	3049898	0.668	2.547	0	0	0
1	11	13	"A77"	"A77"	16445	30350	100	1746	2429	1718	70	1267	1267	1537	1814	118	29	9	0	3840	8619	7017	81	2473	2473	3205	3146	98	47	42	0	0.000	0.000	0.000	0.000	0.000	0.000	0.000	0.000	0.000	0.000	0.000	0.000	0.000	0.000	0.350	0.189	0.252	0.309	3.859	0.220	0.335	316	2384	100	479	1367	1846	1162	6146	7308	Error	Error	-1.513	479	1367	1162	6146	767448	2723697	0.492	1.721	0	0	0
1	12	13	"A77"	"A77"	16745	30350	100	1778	2561	2089	81	1318	1318	1603	2258	140	26	5	0	3602	8145	6430	78	2546	2546	3323	3082	92	46	44	0	0.000	0.000	0.000	0.000	0.000	0.000	0.000	0.000	0.000	0.000	0.000	0.000	0.000	0.000	0.436	0.222	0.315	0.363	3.810	0.210	0.312	316	2384	100	460	1056	1516	1243	5599	6842	Error	Error	-1.199	460	1056	1243	5599	809203	2573942	0.424	1.565	0	0	0
1	13	13	"A78"	"A78"	17045	30350	100	1985	2338	2035	87	1298	1298	1481	1857	125	20	2	0	11075	9320	5926	63	2544	2544	2888	2612	90	58	54	0	0.000	0.000	0.000	0.000	0.000	0.000	0.000	0.000	0.000	0.000	0.000	0.000	0.000	0.000	0.081	0.153	0.155	0.194	4.158	0.196	0.238	316	2384	100	687	8531	9218	1040	6776	7816	Error	Error	-3.634	687	8531	1040	6776	738680	2945054	0.461	2.462	0	0	0
1	14	13	"A78"	"A78"	17345	30350	100	1775	2058	1416	68	1318	1318	1505	1646	109	17	3	0	5437	9191	7361	80	2586	2586	3187	3117	97	49	44	0	0.000	0.000	0.000	0.000	0.000	0.000	0.000	0.000	0.000	0.000	0.000	0.000	0.000	0.000	0.160	0.112	0.136	0.187	4.664	0.131	0.339	316	2384	100	457	2851	3308	740	6605	7345	Error	Error	-2.641	457	2851	740	6605	650386	2904351	0.336	1.926	0	0	0
1	15	13	"A78"	"A78"	17645	30350	100	1820	1995	904	45	1346	1346	1560	1822	116	12	0	0	7023	8111	5802	71	2660	2660	3189	2504	78	51	49	0	0.000	0.000	0.000	0.000	0.000	0.000	0.000	0.000	0.000	0.000	0.000	0.000	0.000	0.000	0.109	0.119	0.148	0.208	4.895	0.188	0.321	316	2384	100	474	4363	4837	649	5451	6100	Error	Error	-3.202	474	4363	649	5451	630502	2563080	0.239	1.966	0	0	0
1	16	13	"A79"	"A79"	17945	30350	100	1755	2018	1918	95	1422	1422	1601	1848	115	8	1	0	7985	9376	7337	78	2740	2740	3212	2826	87	53	49	0	0.000	0.000	0.000	0.000	0.000	0.000	0.000	0.000	0.000	0.000	0.000	0.000	0.000	0.000	0.063	0.090	0.105	0.157	5.116	0.135	0.111	316	2384	100	333	5245	5578	596	6636	7232	Error	Error	-3.977	333	5245	596	6636	637642	2962966	0.226	2.181	0	0	0
1	17	13	"A79"	"A79"	18245	30345	100	1754	1974	1199	60	1434	1434	1608	1621	100	9	1	0	7113	9132	7222	79	2784	2784	3311	2903	87	51	44	0	0.000	0.000	0.000	0.000	0.000	0.000	0.000	0.000	0.000	0.000	0.000	0.000	0.000	0.000	0.074	0.085	0.115	0.172	6.766	0.091	0.127	316	2384	100	320	4329	4649	540	6348	6888	Error	Error	-3.758	320	4329	540	6348	623892	2885557	0.226	2.005	0	0	0
1	18	13	"A79"	"A79"	18545	30345	100	1628	1926	1906	98	1540	1540	1729	1706	98	3	1	0	4010	7947	7374	92	2945	2945	3643	3166	86	46	32	0	0.000	0.000	0.000	0.000	0.000	0.000	0.000	0.000	0.000	0.000	0.000	0.000	0.000	0.000	0.083	0.077	0.134	0.203	7.573	0.147	0.227	316	2384	100	88	1065	1153	386	5002	5388	Error	Error	-3.597	88	1065	386	5002	608720	2511109	0.115	1.359	0	0	0
1	1	14	"A80"	"A80"	13455	30660	100	1699	1956	1686	86	1291	1291	1350	562	41	42	18	0	6680	8505	5918	69	2413	2413	2583	1338	51	65	60	0	0.000	0.000	0.000	0.000	0.000	0.000	0.000	0.000	0.000	0.000	0.000	0.000	0.000	0.000	0.096	0.109	0.107	0.140	4.656	0.110	0.187	316	2384	100	408	4267	4675	665	6092	6757	Error	Error	-3.387	408	4267	665	6092	618170	2687640	1.078	4.426	0	0	0
1	2	14	"A80"	"A80"	13755	30660	100	1765	2000	1221	61	1278	1278	1356	707	52	39	20	0	10548	11111	7629	68	2422	2422	2723	1756	64	70	64	0	0.000	0.000	0.000	0.000	0.000	0.000	0.000	0.000	0.000	0.000	0.000	0.000	0.000	0.000	0.060	0.083	0.101	0.127	5.076	0.093	0.376	316	2384	100	487	8126	8613	722	8689	9411	Error	Error	-4.061	487	8126	722	8689	632092	3511140	0.911	4.777	0	0	0
1	3	14	"A80"	"A80"	14055	30660	100	1681	1808	896	49	1257	1257	1342	1005	74	23	3	0	9233	10193	6565	64	2402	2402	2571	1500	58	69	67	0	0.000	0.000	0.000	0.000	0.000	0.000	0.000	0.000	0.000	0.000	0.000	0.000	0.000	0.000	0.062	0.071	0.084	0.100	4.091	0.132	0.244	316	2384	100	424	6831	7255	551	7791	8342	Error	Error	-4.010	424	6831	551	7791	571358	3220839	0.464	5.081	0	0	0
1	4	14	"A81"	"A81"	14355	30660	100	1915	2059	960	46	1251	1251	1351	831	61	45	16	0	16496	13308	7982	59	2398	2398	2638	2036	77	70	66	0	0.000	0.000	0.000	0.000	0.000	0.000	0.000	0.000	0.000	0.000	0.000	0.000	0.000	0.000	0.047	0.074	0.084	0.106	4.115	0.077	0.293	316	2384	100	664	14098	14762	808	10910	11718	Error	Error	-4.408	664	14098	808	10910	650596	4205208	0.852	5.241	0	0	0
1	5	14	"A81"	"A81"	14655	30655	100	1705	1953	1728	88	1282	1282	1391	1177	84	22	3	0	10371	10664	7244	67	2414	2414	2756	1979	71	64	62	0	0.000	0.000	0.000	0.000	0.000	0.000	0.000	0.000	0.000	0.000	0.000	0.000	0.000	0.000	0.053	0.081	0.084	0.116	4.282	0.098	0.137	316	2384	100	423	7957	8380	671	8250	8921	Error	Error	-4.233	423	7957	671	8250	617163	3369781	0.477	3.996	0	0	0
1	6	14	"A81"	"A81"	14955	30655	100	1735	2005	1090	54	1238	1238	1371	1184	86	28	6	0	11062	12239	8852	72	2415	2415	2835	2373	83	63	60	0	0.000	0.000	0.000	0.000	0.000	0.000	0.000	0.000	0.000	0.000	0.000	0.000	0.000	0.000	0.057	0.078	0.093	0.125	4.500	0.084	0.279	316	2384	100	497	8647	9144	767	9824	10591	Error	Error	-4.121	497	8647	767	9824	633635	3867650	0.535	3.963	0	0	0
1	7	14	"A82"	"A82"	15255	30655	100	1933	2026	965	47	1207	1207	1415	1474	104	23	1	0	15254	14147	9761	68	2406	2406	2664	1871	70	68	63	0	0.000	0.000	0.000	0.000	0.000	0.000	0.000	0.000	0.000	0.000	0.000	0.000	0.000	0.000	0.057	0.070	0.084	0.114	4.211	0.072	0.192	316	2384	100	726	12848	13574	819	11741	12560	Error	Error	-4.145	726	12848	819	11741	640182	4470537	0.415	6.137	0	0	0
1	8	14	"A82"	"A82"	15555	30655	100	1713	1970	2349	119	1233	1233	1392	1792	128	8	0	0	12761	11930	8223	68	2410	2410	2911	2773	95	62	57	0	0.000	0.000	0.000	0.000	0.000	0.000	0.000	0.000	0.000	0.000	0.000	0.000	0.000	0.000	0.046	0.077	0.081	0.123	5.591	0.128	0.106	316	2384	100	480	10351	10831	737	9520	10257	Error	Error	-4.431	480	10351	737	9520	622653	3770000	0.323	3.252	0	0	0
1	9	14	"A82"	"A82"	15855	30655	100	1866	2037	1481	72	1301	1301	1472	1923	130	7	0	0	12468	11275	7694	68	2436	2436	2916	2986	102	61	58	0	0.000	0.000	0.000	0.000	0.000	0.000	0.000	0.000	0.000	0.000	0.000	0.000	0.000	0.000	0.056	0.083	0.095	0.128	4.667	0.085	0.198	316	2384	100	565	10032	10597	736	8839	9575	Error	Error	-4.150	565	10032	736	8839	643714	3563006	0.294	2.799	0	0	0
1	10	14	"A83"	"A83"	16155	30655	100	1746	1821	909	49	1289	1289	1422	1277	89	15	1	0	10862	9428	6091	64	2454	2454	2698	1802	66	62	60	0	0.000	0.000	0.000	0.000	0.000	0.000	0.000	0.000	0.000	0.000	0.000	0.000	0.000	0.000	0.054	0.076	0.096	0.125	5.904	0.085	0.202	316	2384	100	457	8408	8865	532	6974	7506	Error	Error	-4.201	457	8408	532	6974	575581	2979256	0.312	3.735	0	0	0
1	11	14	"A83"	"A83"	16450	30655	100	1863	1862	956	51	1264	1264	1386	1265	91	17	0	0	11789	10479	5691	54	2476	2476	2673	1630	60	73	68	0	0.000	0.000	0.000	0.000	0.000	0.000	0.000	0.000	0.000	0.000	0.000	0.000	0.000	0.000	0.064	0.075	0.095	0.113	4.249	0.106	0.167	316	2384	100	599	9313	9912	598	8003	8601	Error	Error	-3.959	599	9313	598	8003	588284	3311272	0.376	4.789	0	0	0
1	12	14	"A83"	"A83"	16750	30650	100	1666	1874	1765	94	1281	1281	1397	1077	77	16	4	0	9355	9393	6679	71	2510	2510	2875	2051	71	58	55	0	0.000	0.000	0.000	0.000	0.000	0.000	0.000	0.000	0.000	0.000	0.000	0.000	0.000	0.000	0.056	0.086	0.091	0.142	5.832	0.103	0.152	316	2384	100	385	6845	7230	593	6883	7476	Error	Error	-4.152	385	6845	593	6883	592280	2968250	0.443	3.178	0	0	0
1	13	14	"A84"	"A84"	17050	30650	100	1602	1866	1322	70	1323	1323	1503	1983	131	5	0	0	8526	8770	6421	73	2561	2561	2923	2487	85	57	54	0	0.000	0.000	0.000	0.000	0.000	0.000	0.000	0.000	0.000	0.000	0.000	0.000	0.000	0.000	0.047	0.087	0.116	0.150	5.442	0.119	0.369	316	2384	100	279	5965	6244	543	6209	6752	Error	Error	-4.418	279	5965	543	6209	589646	2771344	0.183	2.351	0	0	0
1	14	14	"A84"	"A84"	17350	30650	100	1792	2104	1864	88	1332	1332	1515	2017	133	7	1	0	8482	8409	5969	70	2610	2610	3143	3017	95	53	49	0	0.000	0.000	0.000	0.000	0.000	0.000	0.000	0.000	0.000	0.000	0.000	0.000	0.000	0.000	0.078	0.133	0.172	0.191	4.349	0.208	0.186	316	2384	100	460	5872	6332	772	5799	6571	Error	Error	-3.674	460	5872	772	5799	665000	2657336	0.292	1.745	0	0	0
1	15	14	"A84"	"A84"	17650	30650	100	1763	2069	1846	89	1378	1378	1562	1812	116	9	1	0	8735	9176	6450	70	2657	2657	3102	2641	85	56	52	0	0.000	0.000	0.000	0.000	0.000	0.000	0.000	0.000	0.000	0.000	0.000	0.000	0.000	0.000	0.063	0.106	0.120	0.163	5.974	0.221	0.208	316	2384	100	385	6078	6463	691	6519	7210	Error	Error	-3.981	385	6078	691	6519	653858	2899507	0.280	2.300	0	0	0
1	16	14	"A85"	"A85"	17950	30650	100	1849	2049	1326	64	1418	1418	1549	1359	87	16	2	0	9073	8283	4526	54	2696	2696	2968	2129	71	63	59	0	0.000	0.000	0.000	0.000	0.000	0.000	0.000	0.000	0.000	0.000	0.000	0.000	0.000	0.000	0.068	0.113	0.139	0.162	4.649	0.160	0.223	316	2384	100	431	6377	6808	631	5587	6218	Error	Error	-3.887	431	6377	631	5587	647353	2617465	0.368	2.496	0	0	0
1	17	14	"A85"	"A85"	18250	30650	100	1773	1968	983	49	1461	1461	1695	2237	131	2	0	0	7878	8401	5092	60	2799	2799	3244	3061	94	61	45	0	0.000	0.000	0.000	0.000	0.000	0.000	0.000	0.000	0.000	0.000	0.000	0.000	0.000	0.000	0.061	0.091	0.129	0.158	5.222	0.247	0.235	316	2384	100	312	5079	5391	507	5602	6109	Error	Error	-4.025	312	5079	507	5602	621823	2654789	0.122	1.685	0	0	0
1	18	14	"A85"	"A85"	18550	30645	100	1867	2087	2026	97	1564	1564	1773	1994	112	5	1	0	7817	8086	5069	62	2993	2993	3449	2588	75	58	48	0	0.000	0.000	0.000	0.000	0.000	0.000	0.000	0.000	0.000	0.000	0.000	0.000	0.000	0.000	0.063	0.103	0.127	0.173	5.671	0.316	0.264	316	2384	100	303	4824	5127	523	5093	5616	Error	Error	-3.993	303	4824	523	5093	659474	2555044	0.157	1.792	0	0	0
1	1	15	"A86"	"A86"	13460	30960	100	1752	8488	18032	212	1337	1337	1889	4750	251	18	14	6	3757	10081	17133	169	2443	2443	2977	4345	145	22	16	6	0.000	0.000	0.000	0.000	0.000	0.000	0.000	0.000	0.000	0.000	0.000	0.000	0.000	0.000	0.316	0.936	0.919	0.705	4.180	1.071	0.919	316	2384	100	415	1314	1729	7151	7638	14789	Error	Error	-1.663	415	1314	7151	7638	2682137	3185718	1.389	1.635	0	0	0
1	2	15	"A86"	"A86"	13760	30960	100	4975	20873	25801	123	1600	1600	8787	18866	214	32	24	20	8911	22366	24848	111	2658	2658	9809	18369	187	34	24	19	0.000	0.000	0.000	0.000	0.000	0.000	0.000	0.000	0.000	0.000	0.000	0.000	0.000	0.000	0.540	0.978	1.017	0.849	2.811	1.035	0.967	316	2384	100	3375	6253	9628	19273	19708	38981	Error	Error	-0.890	3375	6253	19273	19708	6595897	7067703	0.641	0.684	0	0	0
1	3	15	"A86"	"A86"	14060	30960	100	2335	8850	15303	172	1293	1293	1404	1115	79	49	40	2	9900	14459	16194	111	2435	2435	2844	2033	71	63	55	3	0.000	0.000	0.000	0.000	0.000	0.000	0.000	0.000	0.000	0.000	0.000	0.000	0.000	0.000	0.140	0.628	0.407	0.426	3.307	0.841	0.806	316	2384	100	1042	7465	8507	7557	12024	19581	Error	Error	-2.841	1042	7465	7557	12024	2796753	4569109	6.678	5.713	0	0	0
1	4	15	"A87"	"A87"	14360	30960	100	1712	1836	1106	60	1264	1264	1337	597	44	39	21	0	9697	8806	5522	62	2407	2407	2586	1247	48	66	62	0	0.000	0.000	0.000	0.000	0.000	0.000	0.000	0.000	0.000	0.000	0.000	0.000	0.000	0.000	0.061	0.089	0.121	0.138	5.076	0.113	0.299	316	2384	100	448	7290	7738	572	6399	6971	Error	Error	-4.024	448	7290	572	6399	580204	2782725	0.836	4.988	0	0	0
1	5	15	"A87"	"A87"	14660	30960	100	1669	1813	820	45	1287	1287	1409	979	69	25	6	0	8754	8975	5979	66	2435	2435	2840	2136	75	60	56	0	0.000	0.000	0.000	0.000	0.000	0.000	0.000	0.000	0.000	0.000	0.000	0.000	0.000	0.000	0.060	0.080	0.106	0.131	4.742	0.108	0.252	316	2384	100	382	6319	6701	526	6540	7066	Error	Error	-4.048	382	6319	526	6540	572870	2836226	0.413	2.872	0	0	0
1	6	15	"A87"	"A87"	14960	30955	100	1578	1798	1165	64	1276	1276	1381	1186	85	18	1	0	8160	8603	5999	69	2430	2430	2823	1846	65	57	56	0	0.000	0.000	0.000	0.000	0.000	0.000	0.000	0.000	0.000	0.000	0.000	0.000	0.000	0.000	0.053	0.085	0.114	0.148	4.730	0.107	0.068	316	2384	100	302	5730	6032	522	6173	6695	Error	Error	-4.246	302	5730	522	6173	568014	2718557	0.352	3.131	0	0	0
1	7	15	"A88"	"A88"	15260	30955	100	1485	1647	752	45	1215	1215	1326	864	65	23	6	0	7602	9127	6824	74	2403	2403	2811	2337	83	57	52	0	0.000	0.000	0.000	0.000	0.000	0.000	0.000	0.000	0.000	0.000	0.000	0.000	0.000	0.000	0.052	0.064	0.092	0.142	6.053	0.082	0.208	316	2384	100	270	5199	5469	432	6724	7156	Error	Error	-4.267	270	5199	432	6724	520310	2884031	0.372	2.703	0	0	0
1	8	15	"A88"	"A88"	15560	30955	100	1639	1873	1013	54	1276	1276	1550	2900	187	2	0	0	9794	10241	6831	66	2451	2451	2909	2789	95	62	57	0	0.000	0.000	0.000	0.000	0.000	0.000	0.000	0.000	0.000	0.000	0.000	0.000	0.000	0.000	0.049	0.077	0.091	0.113	4.775	0.279	0.217	316	2384	100	363	7343	7706	597	7790	8387	Error	Error	-4.338	363	7343	597	7790	591951	3236103	0.111	2.629	0	0	0
1	9	15	"A88"	"A88"	15860	30955	100	1711	1986	1299	65	1322	1322	1426	998	69	27	7	0	6551	8460	6635	78	2467	2467	2850	2133	74	54	47	0	0.000	0.000	0.000	0.000	0.000	0.000	0.000	0.000	0.000	0.000	0.000	0.000	0.000	0.000	0.095	0.111	0.136	0.188	5.018	0.104	0.265	316	2384	100	389	4084	4473	664	5993	6657	Error	Error	-3.392	389	4084	664	5993	627618	2673285	0.561	2.630	0	0	0
1	10	15	"A89"	"A89"	16155	30955	100	1697	1968	1487	75	1301	1301	1590	3033	190	1	0	0	11756	11702	8455	72	2506	2506	3039	3256	107	57	54	0	0.000	0.000	0.000	0.000	0.000	0.000	0.000	0.000	0.000	0.000	0.000	0.000	0.000	0.000	0.043	0.073	0.088	0.121	5.751	0.102	0.087	316	2384	100	396	9250	9646	667	9196	9863	Error	Error	-4.546	396	9250	667	9196	621996	3697929	0.125	2.661	0	0	0
1	11	15	"A89"	"A89"	16455	30955	100	1711	1856	798	42	1301	1301	1433	1292	90	18	1	0	7374	10765	8353	77	2499	2499	2977	2638	88	55	49	0	0.000	0.000	0.000	0.000	0.000	0.000	0.000	0.000	0.000	0.000	0.000	0.000	0.000	0.000	0.084	0.067	0.089	0.126	5.664	0.087	0.182	316	2384	100	410	4875	5285	555	8266	8821	Error	Error	-3.572	410	4875	555	8266	586617	3401742	0.327	2.952	0	0	0
1	12	15	"A89"	"A89"	16755	30955	100	1702	1923	1416	73	1287	1287	1406	1063	75	24	5	0	10022	11836	8220	69	2549	2549	3010	2695	89	69	57	0	0.000	0.000	0.000	0.000	0.000	0.000	0.000	0.000	0.000	0.000	0.000	0.000	0.000	0.000	0.056	0.068	0.083	0.109	5.260	0.090	0.359	316	2384	100	415	7473	7888	636	9287	9923	Error	Error	-4.171	415	7473	636	9287	607615	3740324	0.486	3.275	0	0	0
1	13	15	"A90"	"A90"	17055	30950	100	1779	2213	2677	120	1299	1299	1508	1880	124	10	2	0	11299	10417	7436	71	2584	2584	3018	2527	83	57	53	0	0.000	0.000	0.000	0.000	0.000	0.000	0.000	0.000	0.000	0.000	0.000	0.000	0.000	0.000	0.055	0.117	0.113	0.174	4.571	0.166	0.156	316	2384	100	480	8715	9195	914	7833	8747	Error	Error	-4.182	480	8715	914	7833	699374	3291639	0.375	2.928	0	0	0
1	14	15	"A90"	"A90"	17355	30950	100	1726	1963	1398	71	1358	1358	1560	1680	107	10	0	0	3754	9375	7841	83	2641	2641	3381	3129	92	46	44	0	0.000	0.000	0.000	0.000	0.000	0.000	0.000	0.000	0.000	0.000	0.000	0.000	0.000	0.000	0.331	0.090	0.104	0.173	5.773	0.122	0.289	316	2384	100	368	1113	1481	605	6734	7339	Error	Error	-1.597	368	1113	605	6734	620343	2962624	0.240	1.916	0	0	0
1	15	15	"A90"	"A90"	17655	30950	100	1850	2198	1945	88	1411	1411	1605	1850	115	10	2	0	7635	9731	7368	75	2687	2687	3319	2898	87	51	48	0	0.000	0.000	0.000	0.000	0.000	0.000	0.000	0.000	0.000	0.000	0.000	0.000	0.000	0.000	0.089	0.112	0.118	0.172	5.365	0.110	0.194	316	2384	100	439	4948	5387	787	7044	7831	Error	Error	-3.495	439	4948	787	7044	694472	3074965	0.321	2.213	0	0	0
1	16	15	"A91"	"A91"	17955	30950	100	1783	1950	1270	65	1423	1423	1624	1562	96	8	1	0	9110	9023	6266	69	2744	2744	3194	2397	75	55	51	0	0.000	0.000	0.000	0.000	0.000	0.000	0.000	0.000	0.000	0.000	0.000	0.000	0.000	0.000	0.057	0.084	0.108	0.167	5.348	0.151	0.200	316	2384	100	360	6366	6726	527	6279	6806	Error	Error	-4.144	360	6366	527	6279	616158	2851200	0.209	2.432	0	0	0
1	17	15	"A91"	"A91"	18255	30950	100	1776	1986	1423	71	1460	1460	1692	2082	123	5	0	0	4528	8074	5846	72	2806	2806	3379	2743	81	48	44	0	0.000	0.000	0.000	0.000	0.000	0.000	0.000	0.000	0.000	0.000	0.000	0.000	0.000	0.000	0.184	0.100	0.134	0.198	6.274	0.160	0.178	316	2384	100	316	1722	2038	526	5268	5794	Error	Error	-2.446	316	1722	526	5268	627423	2551409	0.141	1.712	0	0	0
1	18	15	"A91"	"A91"	18555	30950	100	1855	2094	1406	67	1553	1553	1745	1568	89	9	2	0	4434	8028	5790	72	2987	2987	3550	2753	77	46	43	0	0.000	0.000	0.000	0.000	0.000	0.000	0.000	0.000	0.000	0.000	0.000	0.000	0.000	0.000	0.209	0.107	0.163	0.243	6.479	0.128	0.182	316	2384	100	302	1447	1749	541	5041	5582	Error	Error	-2.260	302	1447	541	5041	661832	2536726	0.223	1.627	0	0	0
1	1	16	"A92"	"A92"	13465	31260	100	1726	1945	1698	87	1330	1330	1410	898	63	25	7	0	8633	10315	8426	81	2468	2468	2772	1939	69	67	60	0	0.000	0.000	0.000	0.000	0.000	0.000	0.000	0.000	0.000	0.000	0.000	0.000	0.000	0.000	0.064	0.078	0.085	0.102	4.919	0.098	0.318	316	2384	100	396	6165	6561	615	7847	8462	Error	Error	-3.961	396	6165	615	7847	614670	3259384	0.596	3.890	0	0	0
1	2	16	"A92"	"A92"	13765	31260	100	1684	1771	837	47	1315	1315	1385	826	59	22	6	0	7691	9727	6767	69	2477	2477	2793	1975	70	67	54	0	0.000	0.000	0.000	0.000	0.000	0.000	0.000	0.000	0.000	0.000	0.000	0.000	0.000	0.000	0.071	0.063	0.087	0.126	4.704	0.070	0.296	316	2384	100	369	5214	5583	456	7250	7706	Error	Error	-3.821	369	5214	456	7250	559521	3073781	0.467	3.511	0	0	0
1	3	16	"A92"	"A92"	14065	31260	100	1759	1857	846	45	1293	1293	1372	790	57	33	11	0	10712	12045	8337	69	2470	2470	2809	2260	80	68	59	0	0.000	0.000	0.000	0.000	0.000	0.000	0.000	0.000	0.000	0.000	0.000	0.000	0.000	0.000	0.057	0.059	0.076	0.096	4.497	0.066	0.383	316	2384	100	466	8242	8708	564	9575	10139	Error	Error	-4.145	466	8242	564	9575	586831	3806076	0.614	4.087	0	0	0
1	4	16	"A93"	"A93"	14365	31260	100	1727	1934	963	49	1283	1283	1354	671	49	40	18	0	9719	9247	5488	59	2447	2447	2614	1258	48	68	64	0	0.000	0.000	0.000	0.000	0.000	0.000	0.000	0.000	0.000	0.000	0.000	0.000	0.000	0.000	0.061	0.096	0.105	0.119	4.578	0.099	0.344	316	2384	100	444	7272	7716	651	6800	7451	Error	Error	-4.034	444	7272	651	6800	611229	2922125	0.864	5.273	0	0	0
1	5	16	"A93"	"A93"	14665	31260	100	1743	1908	791	41	1260	1260	1341	629	46	42	19	0	9091	9062	5846	64	2447	2447	2678	1375	51	64	61	0	0.000	0.000	0.000	0.000	0.000	0.000	0.000	0.000	0.000	0.000	0.000	0.000	0.000	0.000	0.073	0.098	0.104	0.142	5.819	0.082	0.255	316	2384	100	483	6644	7127	648	6615	7263	Error	Error	-3.782	483	6644	648	6615	602913	2863476	0.901	4.643	0	0	0
1	6	16	"A93"	"A93"	14965	31260	100	1757	1864	812	43	1280	1280	1368	848	61	33	10	0	9158	9909	6638	66	2450	2450	2701	1559	57	68	63	0	0.000	0.000	0.000	0.000	0.000	0.000	0.000	0.000	0.000	0.000	0.000	0.000	0.000	0.000	0.071	0.078	0.099	0.129	4.738	0.088	0.264	316	2384	100	477	6708	7185	584	7459	8043	Error	Error	-3.814	477	6708	584	7459	588929	3131185	0.585	4.623	0	0	0
1	7	16	"A94"	"A94"	15265	31255	100	1611	1725	829	48	1271	1271	1361	776	57	25	6	0	8079	9067	6574	72	2462	2462	2761	1888	68	61	56	0	0.000	0.000	0.000	0.000	0.000	0.000	0.000	0.000	0.000	0.000	0.000	0.000	0.000	0.000	0.061	0.069	0.096	0.145	5.286	0.071	0.191	316	2384	100	340	5617	5957	454	6605	7059	Error	Error	-4.046	340	5617	454	6605	545128	2865063	0.469	3.340	0	0	0
1	8	16	"A94"	"A94"	15565	31255	100	1752	1978	1559	78	1292	1292	1410	1026	72	24	6	0	8720	10975	8887	80	2489	2489	2887	2183	75	58	56	0	0.000	0.000	0.000	0.000	0.000	0.000	0.000	0.000	0.000	0.000	0.000	0.000	0.000	0.000	0.074	0.081	0.090	0.141	5.901	0.073	0.177	316	2384	100	460	6231	6691	686	8486	9172	Error	Error	-3.760	460	6231	686	8486	624934	3468231	0.554	3.705	0	0	0
1	9	16	"A94"	"A94"	15865	31255	100	1686	1916	1155	60	1305	1305	1410	823	58	32	10	0	9380	11842	9158	77	2512	2512	2814	1908	67	65	62	0	0.000	0.000	0.000	0.000	0.000	0.000	0.000	0.000	0.000	0.000	0.000	0.000	0.000	0.000	0.055	0.065	0.074	0.081	3.866	0.078	0.285	316	2384	100	381	6868	7249	611	9330	9941	Error	Error	-4.172	381	6868	611	9330	605529	3742080	0.615	4.732	0	0	0
1	10	16	"A95"	"A95"	16160	31255	100	2125	2470	2039	82	1339	1339	1467	1221	83	37	11	0	16888	14354	10103	70	2539	2539	2926	2313	79	63	60	0	0.000	0.000	0.000	0.000	0.000	0.000	0.000	0.000	0.000	0.000	0.000	0.000	0.000	0.000	0.055	0.096	0.093	0.124	4.549	0.097	0.335	316	2384	100	786	14349	15135	1131	11815	12946	Error	Error	-4.190	786	14349	1131	11815	780668	4536003	0.821	4.941	0	0	0
1	11	16	"A95"	"A95"	16460	31255	100	1830	2187	1625	74	1324	1324	1482	1257	84	29	7	0	10423	13174	10172	77	2566	2566	3118	2819	90	59	53	0	0.000	0.000	0.000	0.000	0.000	0.000	0.000	0.000	0.000	0.000	0.000	0.000	0.000	0.000	0.064	0.081	0.089	0.123	4.474	0.090	0.234	316	2384	100	506	7857	8363	863	10608	11471	Error	Error	-3.957	506	7857	863	10608	691179	4163022	0.561	3.567	0	0	0
1	12	16	"A95"	"A95"	16760	31255	100	1936	2224	1314	59	1333	1333	1453	823	56	42	21	0	12300	14224	10731	75	2604	2604	3129	2867	91	61	54	0	0.000	0.000	0.000	0.000	0.000	0.000	0.000	0.000	0.000	0.000	0.000	0.000	0.000	0.000	0.062	0.077	0.084	0.113	4.276	0.078	0.345	316	2384	100	603	9696	10299	891	11620	12511	Error	Error	-4.007	603	9696	891	11620	702719	4494656	0.937	3.870	0	0	0
1	13	16	"A96"	"A96"	17060	31250	100	2276	2965	3662	123	1367	1367	1993	5079	254	4	1	0	12479	12236	8482	69	2683	2683	3570	5456	152	60	47	0	0.000	0.000	0.000	0.000	0.000	0.000	0.000	0.000	0.000	0.000	0.000	0.000	0.000	0.000	0.093	0.167	0.144	0.186	3.767	0.376	0.394	316	2384	100	909	9796	10705	1598	9553	11151	Error	Error	-3.430	909	9796	1598	9553	936937	3866729	0.191	1.588	0	0	0
1	14	16	"A96"	"A96"	17360	31250	100	1744	2254	1684	74	1372	1372	1541	1468	95	23	6	0	6224	10060	7942	78	2702	2702	3144	2373	75	55	46	0	0.000	0.000	0.000	0.000	0.000	0.000	0.000	0.000	0.000	0.000	0.000	0.000	0.000	0.000	0.106	0.120	0.145	0.198	4.896	0.172	0.246	316	2384	100	372	3522	3894	882	7358	8240	Error	Error	-3.243	372	3522	882	7358	712399	3179080	0.486	2.914	0	0	0
1	15	16	"A96"	"A96"	17660	31250	100	1989	2283	1171	51	1465	1465	1643	1397	85	25	4	0	8359	11077	7764	70	2768	2768	3207	2473	77	60	52	0	0.000	0.000	0.000	0.000	0.000	0.000	0.000	0.000	0.000	0.000	0.000	0.000	0.000	0.000	0.094	0.098	0.118	0.146	3.938	0.130	0.203	316	2384	100	524	5591	6115	818	8309	9127	Error	Error	-3.415	524	5591	818	8309	721362	3500317	0.458	3.182	0	0	0
1	16	16	"A97"	"A97"	17960	31250	100	1781	2106	1735	82	1439	1439	1636	1899	116	6	1	0	9473	9967	6739	67	2768	2768	3070	2299	74	63	60	0	0.000	0.000	0.000	0.000	0.000	0.000	0.000	0.000	0.000	0.000	0.000	0.000	0.000	0.000	0.051	0.093	0.094	0.116	4.427	0.232	0.249	316	2384	100	342	6705	7047	667	7199	7866	Error	Error	-4.293	342	6705	667	7199	665396	3149631	0.247	3.000	0	0	0
1	17	16	"A97"	"A97"	18260	31250	100	1854	2079	1158	55	1476	1476	1642	1591	96	12	2	0	8861	9813	7101	72	2810	2810	3233	2412	74	58	53	0	0.000	0.000	0.000	0.000	0.000	0.000	0.000	0.000	0.000	0.000	0.000	0.000	0.000	0.000	0.062	0.086	0.104	0.151	5.061	0.119	0.187	316	2384	100	378	6051	6429	603	7003	7606	Error	Error	-4.001	378	6051	603	7003	656940	3100925	0.275	2.728	0	0	0
1	18	16	"A97"	"A97"	18560	31250	100	2050	2179	1019	46	1536	1536	1734	1855	106	9	0	0	9654	11099	7709	69	2994	2994	3334	1983	59	63	58	0	0.000	0.000	0.000	0.000	0.000	0.000	0.000	0.000	0.000	0.000	0.000	0.000	0.000	0.000	0.077	0.079	0.105	0.165	6.178	0.136	0.113	316	2384	100	514	6660	7174	643	8105	8748	Error	Error	-3.696	514	6660	643	8105	688490	3507225	0.240	3.916	0	0	0
1	1	17	"A98"	"A98"	13470	31560	100	1395	1474	558	37	1321	1321	1379	558	40	21	4	0	3531	3911	1909	48	2475	2475	2555	656	25	59	42	0	0.000	0.000	0.000	0.000	0.000	0.000	0.000	0.000	0.000	0.000	0.000	0.000	0.000	0.000	0.070	0.107	0.340	0.397	5.571	0.132	0.082	316	2384	100	74	1056	1130	153	1436	1589	Error	Error	-3.835	74	1056	153	1436	465855	1235934	0.170	2.067	0	0	0
1	2	17	"A98"	"A98"	13770	31560	100	1372	1456	847	58	1294	1294	1347	709	52	11	1	0	3496	4699	3234	68	2457	2457	2572	833	32	55	39	0	0.000	0.000	0.000	0.000	0.000	0.000	0.000	0.000	0.000	0.000	0.000	0.000	0.000	0.000	0.075	0.072	0.233	0.289	6.022	0.117	0.076	316	2384	100	78	1039	1117	162	2242	2404	Error	Error	-3.736	78	1039	162	2242	459964	1484920	0.154	2.553	0	0	0
1	3	17	"A98"	"A98"	14070	31560	100	1455	1505	623	41	1334	1334	1380	674	48	14	2	0	3552	4967	3788	76	2476	2476	2562	796	31	55	42	0	0.000	0.000	0.000	0.000	0.000	0.000	0.000	0.000	0.000	0.000	0.000	0.000	0.000	0.000	0.112	0.069	0.196	0.254	5.317	0.116	0.109	316	2384	100	121	1076	1197	171	2491	2662	Error	Error	-3.153	121	1076	171	2491	475579	1569418	0.185	3.021	0	0	0
1	4	17	"A99"	"A99"	14370	31560	100	1554	1639	695	42	1307	1307	1379	656	47	26	6	0	7272	7437	4556	61	2495	2495	2689	1410	52	58	54	0	0.000	0.000	0.000	0.000	0.000	0.000	0.000	0.000	0.000	0.000	0.000	0.000	0.000	0.000	0.052	0.067	0.104	0.153	7.126	0.074	0.106	316	2384	100	247	4777	5024	332	4942	5274	Error	Error	-4.274	247	4777	332	4942	517848	2349945	0.396	3.367	0	0	0
1	5	17	"A99"	"A99"	14670	31560	100	1481	1602	1371	85	1288	1288	1390	745	53	17	3	0	5267	6693	4294	64	2470	2470	2667	1200	44	59	52	0	0.000	0.000	0.000	0.000	0.000	0.000	0.000	0.000	0.000	0.000	0.000	0.000	0.000	0.000	0.069	0.074	0.126	0.173	7.204	0.102	0.101	316	2384	100	193	2797	2990	314	4223	4537	Error	Error	-3.857	193	2797	314	4223	506315	2115062	0.285	3.355	0	0	0
1	6	17	"A99"	"A99"	14970	31560	100	1423	1469	616	41	1303	1303	1363	591	43	17	4	0	4327	5878	3830	65	2466	2466	2696	1357	50	55	41	0	0.000	0.000	0.000	0.000	0.000	0.000	0.000	0.000	0.000	0.000	0.000	0.000	0.000	0.000	0.064	0.049	0.144	0.217	5.965	0.071	0.117	316	2384	100	120	1861	1981	166	3412	3578	Error	Error	-3.955	120	1861	166	3412	464153	1857448	0.179	2.345	0	0	0
1	7	17	"A100"	"A100"	15270	31560	100	1593	1782	978	54	1309	1309	1383	624	45	30	12	0	7539	8748	6168	70	2475	2475	2725	1617	59	62	59	0	0.000	0.000	0.000	0.000	0.000	0.000	0.000	0.000	0.000	0.000	0.000	0.000	0.000	0.000	0.056	0.075	0.107	0.143	6.609	0.082	0.229	316	2384	100	284	5064	5348	473	6273	6746	Error	Error	-4.156	284	5064	473	6273	563141	2764290	0.639	3.725	0	0	0
1	8	17	"A100"	"A100"	15570	31555	100	1532	1665	797	47	1264	1264	1394	933	66	21	4	0	5078	8222	6690	81	2454	2454	2898	2171	74	50	45	0	0.000	0.000	0.000	0.000	0.000	0.000	0.000	0.000	0.000	0.000	0.000	0.000	0.000	0.000	0.102	0.070	0.109	0.159	5.476	0.079	0.245	316	2384	100	268	2624	2892	401	5768	6169	Error	Error	-3.291	268	2624	401	5768	526037	2598172	0.290	2.452	0	0	0
1	9	17	"A100"	"A100"	15870	31555	100	1611	1799	1117	62	1299	1299	1419	1116	78	18	2	0	7040	9505	7469	78	2527	2527	2940	2221	75	54	50	0	0.000	0.000	0.000	0.000	0.000	0.000	0.000	0.000	0.000	0.000	0.000	0.000	0.000	0.000	0.069	0.072	0.101	0.149	5.752	0.078	0.226	316	2384	100	312	4513	4825	500	6978	7478	Error	Error	-3.854	312	4513	500	6978	568560	3003710	0.341	2.956	0	0	0
1	10	17	"A101"	"A101"	16165	31555	100	1465	1590	630	39	1391	1391	1529	1309	85	4	0	0	4372	5743	3799	66	2590	2590	2810	1558	55	51	40	0	0.000	0.000	0.000	0.000	0.000	0.000	0.000	0.000	0.000	0.000	0.000	0.000	0.000	0.000	0.042	0.063	0.189	0.239	7.997	0.119	0.060	316	2384	100	74	1782	1856	199	3153	3352	Error	Error	-4.590	74	1782	199	3153	502529	1814722	0.047	1.883	0	0	0
1	11	17	"A101"	"A101"	16465	31555	100	1506	1701	1209	71	1325	1325	1425	983	68	15	2	0	5375	8196	7081	86	2565	2565	2794	1413	50	58	49	0	0.000	0.000	0.000	0.000	0.000	0.000	0.000	0.000	0.000	0.000	0.000	0.000	0.000	0.000	0.064	0.067	0.106	0.167	6.518	0.095	0.147	316	2384	100	181	2810	2991	376	5631	6007	Error	Error	-3.957	181	2810	376	5631	537660	2589995	0.281	3.823	0	0	0
1	12	17	"A101"	"A101"	16765	31555	100	1484	1667	889	53	1327	1327	1433	896	62	18	5	0	5143	7966	7173	90	2581	2581	2804	1271	45	57	50	0	0.000	0.000	0.000	0.000	0.000	0.000	0.000	0.000	0.000	0.000	0.000	0.000	0.000	0.000	0.061	0.063	0.117	0.184	6.052	0.068	0.114	316	2384	100	157	2562	2719	340	5385	5725	Error	Error	-4.028	157	2562	340	5385	526847	2517134	0.261	4.061	0	0	0
1	13	17	"A102"	"A102"	17065	31555	100	1521	1613	690	42	1345	1345	1467	1150	78	8	1	0	5976	6883	4920	71	2613	2613	2914	2086	71	59	41	0	0.000	0.000	0.000	0.000	0.000	0.000	0.000	0.000	0.000	0.000	0.000	0.000	0.000	0.000	0.052	0.063	0.130	0.194	6.011	0.082	0.180	316	2384	100	176	3363	3539	268	4270	4538	Error	Error	-4.256	176	3363	268	4270	509691	2175047	0.127	1.903	0	0	0
1	14	17	"A102"	"A102"	17365	31550	100	1615	1858	1788	96	1390	1390	1524	1165	76	9	1	0	5755	6742	4614	68	2672	2672	3112	2628	84	53	26	0	0.000	0.000	0.000	0.000	0.000	0.000	0.000	0.000	0.000	0.000	0.000	0.000	0.000	0.000	0.073	0.115	0.137	0.166	5.759	0.114	0.134	316	2384	100	225	3083	3308	468	4070	4538	Error	Error	-3.776	225	3083	468	4070	587216	2130527	0.287	1.381	0	0	0
1	15	17	"A102"	"A102"	17665	31550	100	1597	1733	1096	63	1418	1418	1581	1446	91	5	0	0	5003	7063	5727	81	2733	2733	3029	2002	66	51	34	0	0.000	0.000	0.000	0.000	0.000	0.000	0.000	0.000	0.000	0.000	0.000	0.000	0.000	0.000	0.079	0.073	0.129	0.197	5.796	0.115	0.138	316	2384	100	179	2270	2449	315	4330	4645	Error	Error	-3.665	179	2270	315	4330	547695	2231983	0.105	2.015	0	0	0
1	16	17	"A103"	"A103"	17965	31550	100	1623	1870	1585	84	1422	1422	1598	1525	95	7	0	0	6121	8208	5899	71	2749	2749	3094	2020	65	57	45	0	0.000	0.000	0.000	0.000	0.000	0.000	0.000	0.000	0.000	0.000	0.000	0.000	0.000	0.000	0.060	0.082	0.101	0.161	5.877	0.141	0.114	316	2384	100	201	3372	3573	448	5459	5907	Error	Error	-4.068	201	3372	448	5459	590909	2593667	0.178	2.532	0	0	0
1	17	17	"A103"	"A103"	18265	31550	100	1774	1949	1165	59	1491	1491	1657	1681	101	6	1	0	5787	7475	5380	71	2826	2826	3217	2239	69	54	33	0	0.000	0.000	0.000	0.000	0.000	0.000	0.000	0.000	0.000	0.000	0.000	0.000	0.000	0.000	0.096	0.099	0.127	0.190	5.998	0.109	0.164	316	2384	100	283	2961	3244	458	4649	5107	Error	Error	-3.387	283	2961	458	4649	615733	2362211	0.174	1.902	0	0	0
1	18	17	"A103"	"A103"	18565	31550	100	1826	1970	1364	69	1617	1617	1771	1532	86	6	0	0	6592	7986	5384	67	3051	3051	3431	2423	70	55	38	0	0.000	0.000	0.000	0.000	0.000	0.000	0.000	0.000	0.000	0.000	0.000	0.000	0.000	0.000	0.059	0.072	0.132	0.176	5.319	0.184	0.186	316	2384	100	209	3541	3750	353	4935	5288	Error	Error	-4.083	209	3541	353	4935	622525	2523454	0.130	1.880	0	0	0
1	1	18	"A104"	"A104"	13475	31865	100	1626	1692	700	41	1373	1373	1464	940	64	14	1	0	6166	7397	4527	61	2544	2544	2691	1227	45	73	63	0	0.000	0.000	0.000	0.000	0.000	0.000	0.000	0.000	0.000	0.000	0.000	0.000	0.000	0.000	0.070	0.066	0.109	0.144	4.764	0.070	0.101	316	2384	100	253	3622	3875	319	4853	5172	Error	Error	-3.840	253	3622	319	4853	534768	2337450	0.243	3.835	0	0	0
1	2	18	"A104"	"A104"	13775	31860	100	1706	1728	576	33	1393	1393	1485	1128	75	8	0	0	6598	8076	5229	64	2548	2548	2789	1743	62	65	54	0	0.000	0.000	0.000	0.000	0.000	0.000	0.000	0.000	0.000	0.000	0.000	0.000	0.000	0.000	0.077	0.061	0.097	0.119	4.149	0.182	0.126	316	2384	100	313	4050	4363	335	5528	5863	Error	Error	-3.694	313	4050	335	5528	546162	2551994	0.215	3.033	0	0	0
1	3	18	"A104"	"A104"	14075	31860	100	1691	1746	612	35	1420	1420	1461	553	37	30	9	0	8014	9221	5917	64	2586	2586	2814	1876	66	70	62	0	0.000	0.000	0.000	0.000	0.000	0.000	0.000	0.000	0.000	0.000	0.000	0.000	0.000	0.000	0.050	0.049	0.081	0.099	5.849	0.049	0.158	316	2384	100	271	5428	5699	326	6635	6961	Error	Error	-4.324	271	5428	326	6635	551829	2913863	0.515	3.415	0	0	0
1	4	18	"A105"	"A105"	14375	31860	100	1783	1938	767	39	1427	1427	1526	771	50	31	8	0	11287	10953	6282	57	2600	2600	2767	1365	49	75	69	0	0.000	0.000	0.000	0.000	0.000	0.000	0.000	0.000	0.000	0.000	0.000	0.000	0.000	0.000	0.041	0.061	0.075	0.090	4.900	0.067	0.265	316	2384	100	356	8687	9043	511	8353	8864	Error	Error	-4.609	356	8687	511	8353	612351	3461128	0.534	5.997	0	0	0
1	5	18	"A105"	"A105"	14675	31860	100	1907	1974	709	35	1399	1399	1479	733	49	36	10	0	11186	11515	6700	58	2592	2592	2757	1189	43	77	71	0	0.000	0.000	0.000	0.000	0.000	0.000	0.000	0.000	0.000	0.000	0.000	0.000	0.000	0.000	0.059	0.064	0.081	0.093	4.020	0.066	0.189	316	2384	100	508	8594	9102	575	8923	9498	Error	Error	-4.080	508	8594	575	8923	623909	3638589	0.675	7.366	0	0	0
1	6	18	"A105"	"A105"	14975	31860	100	1823	1931	915	47	1339	1339	1419	620	43	44	15	0	10828	10694	5939	55	2547	2547	2723	1257	46	76	73	0	0.000	0.000	0.000	0.000	0.000	0.000	0.000	0.000	0.000	0.000	0.000	0.000	0.000	0.000	0.058	0.073	0.078	0.096	4.201	0.078	0.276	316	2384	100	484	8281	8765	592	8147	8739	Error	Error	-4.097	484	8281	592	8147	610153	3379438	0.826	6.341	0	0	0
1	7	18	"A106"	"A106"	15275	31860	100	1497	1592	979	61	1331	1331	1424	771	54	13	2	0	3301	3780	1767	46	2529	2529	2587	755	29	50	23	0	0.000	0.000	0.000	0.000	0.000	0.000	0.000	0.000	0.000	0.000	0.000	0.000	0.000	0.000	0.215	0.209	0.487	0.482	5.582	0.261	0.117	316	2384	100	166	772	938	261	1251	1512	Error	Error	-2.217	166	772	261	1251	503168	1194550	0.218	1.580	0	0	0
1	8	18	"A106"	"A106"	15575	31855	100	1293	1366	493	36	1296	1296	1395	851	61	7	0	0	3435	4040	2161	53	2528	2528	2598	729	28	55	29	0	0.000	0.000	0.000	0.000	0.000	0.000	0.000	0.000	0.000	0.000	0.000	0.000	0.000	0.000	-0.003	0.046	0.346	0.382	5.494	0.083	0.022	316	2384	100	-3	907	904	70	1512	1582	Error	Error	Error	-3	907	70	1512	431541	1276784	-0.034	1.978	0	0	0
1	9	18	"A106"	"A106"	15870	31855	100	1394	1464	723	49	1321	1321	1424	963	67	6	1	0	3459	4177	2451	58	2536	2536	2650	962	36	48	25	0	0.000	0.000	0.000	0.000	0.000	0.000	0.000	0.000	0.000	0.000	0.000	0.000	0.000	0.000	0.079	0.087	0.369	0.395	4.869	0.319	0.104	316	2384	100	73	923	996	143	1641	1784	Error	Error	-3.660	73	923	143	1641	462647	1319800	0.042	1.587	0	0	0
1	10	18	"A107"	"A107"	16170	31855	100	1403	1562	1002	64	1323	1323	1422	932	65	9	2	0	4536	5646	3652	64	2562	2562	2674	911	34	64	52	0	0.000	0.000	0.000	0.000	0.000	0.000	0.000	0.000	0.000	0.000	0.000	0.000	0.000	0.000	0.041	0.077	0.177	0.192	6.855	0.075	0.048	316	2384	100	80	1974	2054	239	3084	3323	Error	Error	-4.625	80	1974	239	3084	493740	1784047	0.150	3.262	0	0	0
1	11	18	"A107"	"A107"	16470	31855	100	1463	1583	894	56	1342	1342	1441	912	63	12	2	0	4796	6906	5126	74	2590	2590	2729	1025	37	66	52	0	0.000	0.000	0.000	0.000	0.000	0.000	0.000	0.000	0.000	0.000	0.000	0.000	0.000	0.000	0.055	0.056	0.125	0.189	5.449	0.074	0.087	316	2384	100	121	2206	2327	241	4316	4557	Error	Error	-4.188	121	2206	241	4316	500311	2182451	0.156	4.075	0	0	0
1	12	18	"A107"	"A107"	16770	31855	100	1511	1603	686	42	1322	1322	1413	1065	75	10	0	0	4702	6617	4764	71	2601	2601	2737	1236	45	61	46	0	0.000	0.000	0.000	0.000	0.000	0.000	0.000	0.000	0.000	0.000	0.000	0.000	0.000	0.000	0.090	0.070	0.170	0.208	5.268	0.077	0.072	316	2384	100	189	2101	2290	281	4016	4297	Error	Error	-3.475	189	2101	281	4016	506432	2091005	0.178	3.139	0	0	0
1	13	18	"A108"	"A108"	17070	31855	100	1522	1661	1057	63	1356	1356	1483	1250	84	5	0	0	5801	7069	4690	66	2644	2644	2814	1413	50	69	54	0	0.000	0.000	0.000	0.000	0.000	0.000	0.000	0.000	0.000	0.000	0.000	0.000	0.000	0.000	0.053	0.069	0.118	0.138	5.586	0.072	0.075	316	2384	100	166	3157	3323	305	4425	4730	Error	Error	-4.249	166	3157	305	4425	524883	2233720	0.142	3.011	0	0	0
1	14	18	"A108"	"A108"	17370	31855	100	1693	1901	1584	83	1414	1414	1543	1299	84	14	1	0	5956	9131	7076	77	2687	2687	2928	1906	65	68	44	0	0.000	0.000	0.000	0.000	0.000	0.000	0.000	0.000	0.000	0.000	0.000	0.000	0.000	0.000	0.085	0.076	0.092	0.105	4.642	0.116	0.150	316	2384	100	279	3269	3548	487	6444	6931	Error	Error	-3.551	279	3269	487	6444	600688	2885547	0.276	3.254	0	0	0
1	15	18	"A108"	"A108"	17670	31850	100	1535	1642	604	36	1428	1428	1552	1151	74	7	0	0	5474	7302	5501	75	2733	2733	3005	1977	65	59	35	0	0.000	0.000	0.000	0.000	0.000	0.000	0.000	0.000	0.000	0.000	0.000	0.000	0.000	0.000	0.039	0.047	0.124	0.136	6.226	0.077	0.078	316	2384	100	107	2741	2848	214	4569	4783	Error	Error	-4.679	107	2741	214	4569	518872	2307277	0.078	2.173	0	0	0
1	16	18	"A109"	"A109"	17970	31850	100	1516	1686	1425	84	1412	1412	1569	1333	84	3	0	0	3485	3882	2415	62	2752	2752	2902	1585	54	17	7	0	0.000	0.000	0.000	0.000	0.000	0.000	0.000	0.000	0.000	0.000	0.000	0.000	0.000	0.000	0.142	0.242	0.476	0.455	4.182	0.637	0.483	316	2384	100	104	733	837	274	1130	1404	Error	Error	-2.817	104	733	274	1130	532905	1226583	0.088	0.618	0	0	0
1	17	18	"A109"	"A109"	18270	31850	100	1598	1761	1267	71	1482	1482	1628	1211	74	6	1	0	3611	4288	2521	58	2843	2843	2970	1603	53	25	11	0	0.000	0.000	0.000	0.000	0.000	0.000	0.000	0.000	0.000	0.000	0.000	0.000	0.000	0.000	0.151	0.193	0.424	0.408	6.345	0.455	0.212	316	2384	100	116	768	884	279	1445	1724	Error	Error	-2.727	116	768	279	1445	556588	1354997	0.110	0.822	0	0	0
1	18	18	"A109"	"A109"	18570	31850	100	1718	1850	1130	61	1686	1686	1878	1925	102	2	1	0	3781	4407	2018	45	3100	3100	3318	2111	63	17	9	0	0.000	0.000	0.000	0.000	0.000	0.000	0.000	0.000	0.000	0.000	0.000	0.000	0.000	0.000	0.047	0.125	0.515	0.424	5.152	0.465	0.327	316	2384	100	32	681	713	164	1307	1471	Error	Error	-4.412	32	681	164	1307	584599	1392671	-0.015	0.516	0	0	0
1	1	19	"A110"	"A110"	13480	32165	100	1631	1760	849	48	1518	1518	1632	1506	92	4	1	0	4292	5580	3271	58	2662	2662	2779	969	34	57	46	0	0.000	0.000	0.000	0.000	0.000	0.000	0.000	0.000	0.000	0.000	0.000	0.000	0.000	0.000	0.069	0.083	0.191	0.214	6.980	0.145	0.049	316	2384	100	113	1630	1743	242	2918	3160	Error	Error	-3.850	113	1630	242	2918	556268	1763331	0.085	2.891	0	0	0
1	2	19	"A110"	"A110"	13780	32165	100	1623	1711	645	37	1455	1455	1531	805	52	16	4	0	3995	6933	5489	79	2622	2622	2743	903	32	61	44	0	0.000	0.000	0.000	0.000	0.000	0.000	0.000	0.000	0.000	0.000	0.000	0.000	0.000	0.000	0.122	0.059	0.147	0.197	4.687	0.058	0.125	316	2384	100	168	1373	1541	256	4311	4567	Error	Error	-3.031	168	1373	256	4311	540575	2190823	0.224	4.640	0	0	0
1	3	19	"A110"	"A110"	14080	32160	100	1592	1694	688	40	1415	1415	1482	608	41	25	11	0	4319	6681	5253	78	2638	2638	2813	1218	43	55	40	0	0.000	0.000	0.000	0.000	0.000	0.000	0.000	0.000	0.000	0.000	0.000	0.000	0.000	0.000	0.105	0.069	0.144	0.169	5.471	0.071	0.181	316	2384	100	177	1681	1858	279	4043	4322	Error	Error	-3.247	177	1681	279	4043	535314	2111301	0.349	3.176	0	0	0
1	4	19	"A111"	"A111"	14380	32160	100	1577	1658	664	40	1432	1432	1493	604	40	23	5	0	5078	6300	4942	78	2594	2594	2683	711	26	67	62	0	0.000	0.000	0.000	0.000	0.000	0.000	0.000	0.000	0.000	0.000	0.000	0.000	0.000	0.000	0.058	0.061	0.139	0.184	6.550	0.052	0.057	316	2384	100	145	2484	2629	226	3706	3932	Error	Error	-4.099	145	2484	226	3706	523781	1990803	0.273	5.087	0	0	0
1	5	19	"A111"	"A111"	14680	32160	100	1599	1805	1485	82	1398	1398	1468	609	41	30	10	0	4605	7233	6139	84	2608	2608	2743	892	32	68	52	0	0.000	0.000	0.000	0.000	0.000	0.000	0.000	0.000	0.000	0.000	0.000	0.000	0.000	0.000	0.101	0.088	0.159	0.206	5.315	0.412	0.342	316	2384	100	201	1997	2198	407	4625	5032	Error	Error	-3.313	201	1997	407	4625	570362	2285592	0.553	5.034	0	0	0
1	6	19	"A111"	"A111"	14980	32160	100	1669	1769	771	43	1403	1403	1498	1569	104	6	0	0	5073	7335	5762	78	2610	2610	2772	1025	36	65	55	0	0.000	0.000	0.000	0.000	0.000	0.000	0.000	0.000	0.000	0.000	0.000	0.000	0.000	0.000	0.108	0.077	0.122	0.153	5.301	0.088	0.018	316	2384	100	266	2463	2729	366	4725	5091	Error	Error	-3.211	266	2463	366	4725	558977	2317796	0.173	4.452	0	0	0
1	7	19	"A112"	"A112"	15280	32160	100	1394	1556	855	54	1352	1352	1439	634	44	20	6	0	5393	6475	4145	64	2611	2611	2785	1299	46	63	52	0	0.000	0.000	0.000	0.000	0.000	0.000	0.000	0.000	0.000	0.000	0.000	0.000	0.000	0.000	0.015	0.053	0.110	0.139	5.430	0.078	0.133	316	2384	100	42	2782	2824	204	3864	4068	Error	Error	-6.050	42	2782	204	3864	491552	2046188	0.185	2.841	0	0	0
1	8	19	"A112"	"A112"	15580	32160	100	1614	1749	750	42	1383	1383	1545	2100	135	1	0	0	5700	8539	6563	76	2633	2633	3019	2660	88	56	34	0	0.000	0.000	0.000	0.000	0.000	0.000	0.000	0.000	0.000	0.000	0.000	0.000	0.000	0.000	0.075	0.062	0.107	0.135	5.653	0.220	0.122	316	2384	100	231	3067	3298	366	5906	6272	Error	Error	-3.731	231	3067	366	5906	552722	2698427	0.097	2.075	0	0	0
1	9	19	"A112"	"A112"	15875	32155	100	1562	1728	895	51	1355	1355	1455	887	60	20	4	0	5514	8237	6638	80	2634	2634	3004	2155	71	54	40	0	0.000	0.000	0.000	0.000	0.000	0.000	0.000	0.000	0.000	0.000	0.000	0.000	0.000	0.000	0.072	0.067	0.113	0.176	6.184	0.079	0.165	316	2384	100	207	2880	3087	373	5603	5976	Error	Error	-3.798	207	2880	373	5603	546116	2602760	0.308	2.428	0	0	0
1	10	19	"A113"	"A113"	16175	32155	100	1630	1724	832	48	1359	1359	1447	819	56	20	3	0	5709	7867	5607	71	2612	2612	2882	1854	64	57	46	0	0.000	0.000	0.000	0.000	0.000	0.000	0.000	0.000	0.000	0.000	0.000	0.000	0.000	0.000	0.088	0.069	0.102	0.149	5.480	0.063	0.094	316	2384	100	271	3097	3368	365	5255	5620	Error	Error	-3.515	271	3097	365	5255	544777	2486112	0.338	2.689	0	0	0
1	11	19	"A113"	"A113"	16475	32155	100	1618	1827	1496	81	1338	1338	1446	1260	87	13	1	0	5002	8703	6758	77	2632	2632	2856	1675	58	56	46	0	0.000	0.000	0.000	0.000	0.000	0.000	0.000	0.000	0.000	0.000	0.000	0.000	0.000	0.000	0.118	0.081	0.108	0.144	5.407	0.080	0.124	316	2384	100	280	2370	2650	489	6071	6560	Error	Error	-3.081	280	2370	489	6071	577221	2750211	0.302	3.491	0	0	0
1	12	19	"A113"	"A113"	16775	32155	100	1594	1779	1230	69	1378	1378	1484	846	57	20	3	0	4571	8299	7289	87	2664	2664	2905	1409	48	56	44	0	0.000	0.000	0.000	0.000	0.000	0.000	0.000	0.000	0.000	0.000	0.000	0.000	0.000	0.000	0.113	0.071	0.114	0.152	6.632	0.063	0.115	316	2384	100	216	1907	2123	401	5635	6036	Error	Error	-3.142	216	1907	401	5635	562290	2622448	0.349	3.828	0	0	0
1	13	19	"A114"	"A114"	17075	32155	100	1778	1842	699	37	1367	1367	1485	1065	71	17	2	0	9325	8925	5379	60	2693	2693	2992	2065	69	64	61	0	0.000	0.000	0.000	0.000	0.000	0.000	0.000	0.000	0.000	0.000	0.000	0.000	0.000	0.000	0.062	0.076	0.096	0.121	6.232	0.092	0.160	316	2384	100	411	6632	7043	475	6232	6707	Error	Error	-4.012	411	6632	475	6232	582120	2820192	0.335	2.873	0	0	0
1	14	19	"A114"	"A114"	17375	32155	100	1762	1886	1208	64	1411	1411	1534	1237	80	12	1	0	9067	9731	6483	66	2709	2709	3185	2742	86	62	52	0	0.000	0.000	0.000	0.000	0.000	0.000	0.000	0.000	0.000	0.000	0.000	0.000	0.000	0.000	0.055	0.068	0.096	0.131	5.527	0.105	0.122	316	2384	100	351	6358	6709	475	7022	7497	Error	Error	-4.179	351	6358	475	7022	595996	3075064	0.285	2.387	0	0	0
1	15	19	"A114"	"A114"	17675	32155	100	1720	1895	1080	56	1424	1424	1563	1326	84	10	0	0	8610	8880	5487	61	2746	2746	3143	2396	76	65	56	0	0.000	0.000	0.000	0.000	0.000	0.000	0.000	0.000	0.000	0.000	0.000	0.000	0.000	0.000	0.050	0.077	0.093	0.120	5.357	0.083	0.103	316	2384	100	296	5864	6160	471	6134	6605	Error	Error	-4.308	296	5864	471	6134	598877	2805952	0.250	2.394	0	0	0
1	16	19	"A115"	"A115"	17975	32150	100	1578	1782	1410	79	1440	1440	1584	1441	90	6	0	0	5327	6309	4425	70	2782	2782	2992	1510	50	57	43	0	0.000	0.000	0.000	0.000	0.000	0.000	0.000	0.000	0.000	0.000	0.000	0.000	0.000	0.000	0.054	0.097	0.170	0.217	5.796	0.120	0.114	316	2384	100	138	2545	2683	342	3527	3869	Error	Error	-4.205	138	2545	342	3527	562970	1993564	0.137	2.197	0	0	0
1	17	19	"A115"	"A115"	18275	32150	100	1826	1942	1043	53	1602	1602	1728	1241	71	9	1	0	5519	6548	4204	64	2931	2931	3255	1997	61	58	30	0	0.000	0.000	0.000	0.000	0.000	0.000	0.000	0.000	0.000	0.000	0.000	0.000	0.000	0.000	0.087	0.094	0.214	0.239	7.564	0.084	0.113	316	2384	100	224	2588	2812	340	3617	3957	Error	Error	-3.530	224	2588	340	3617	613663	2069293	0.172	1.649	0	0	0
1	18	19	"A115"	"A115"	18575	32150	100	1972	2083	1044	50	1672	1672	1811	1499	82	6	0	0	5742	7279	5188	71	3131	3131	3355	1645	49	58	39	0	0.000	0.000	0.000	0.000	0.000	0.000	0.000	0.000	0.000	0.000	0.000	0.000	0.000	0.000	0.115	0.099	0.165	0.215	6.449	0.144	0.133	316	2384	100	300	2611	2911	411	4148	4559	Error	Error	-3.122	300	2611	411	4148	658236	2300280	0.181	2.385	0	0	0
1	1	20	"A116"	"A116"	13485	32465	100	2562	2756	1442	52	1546	1546	1660	1105	66	45	21	0	11881	11045	5955	53	2697	2697	2821	1022	36	77	74	0	0.000	0.000	0.000	0.000	0.000	0.000	0.000	0.000	0.000	0.000	0.000	0.000	0.000	0.000	0.111	0.145	0.153	0.159	3.264	0.170	0.442	316	2384	100	1016	9184	10200	1210	8348	9558	Error	Error	-3.176	1016	9184	1210	8348	870953	3490082	0.992	8.047	0	0	0
1	2	20	"A116"	"A116"	13785	32465	100	2315	2805	1594	56	1504	1504	1604	1422	88	37	16	0	9402	9902	5546	56	2646	2646	2831	1585	55	79	64	0	0.000	0.000	0.000	0.000	0.000	0.000	0.000	0.000	0.000	0.000	0.000	0.000	0.000	0.000	0.120	0.179	0.184	0.190	3.143	0.278	0.344	316	2384	100	811	6756	7567	1301	7256	8557	Error	Error	-3.058	811	6756	1301	7256	886284	3128929	0.845	4.461	0	0	0
1	3	20	"A116"	"A116"	14085	32465	100	2427	2822	1622	57	1461	1461	1535	724	47	57	38	0	9440	10576	6023	56	2639	2639	2762	1038	37	87	79	0	0.000	0.000	0.000	0.000	0.000	0.000	0.000	0.000	0.000	0.000	0.000	0.000	0.000	0.000	0.142	0.171	0.162	0.172	2.903	0.306	0.437	316	2384	100	966	6801	7767	1361	7937	9298	Error	Error	-2.816	966	6801	1361	7937	891638	3342017	1.778	7.528	0	0	0
1	4	20	"A117"	"A117"	14385	32460	100	1478	1529	540	35	1430	1430	1493	627	41	15	2	0	3042	3276	987	30	2602	2602	2629	427	16	50	27	0	0.000	0.000	0.000	0.000	0.000	0.000	0.000	0.000	0.000	0.000	0.000	0.000	0.000	0.000	0.109	0.147	0.638	0.677	5.260	1.108	0.033	316	2384	100	48	440	488	99	674	773	Error	Error	-3.196	48	440	99	674	483072	1035343	0.057	1.515	0	0	0
1	5	20	"A117"	"A117"	14685	32460	100	1526	1578	563	35	1441	1441	1505	629	41	17	2	0	3140	3454	1153	33	2619	2619	2668	511	19	50	27	0	0.000	0.000	0.000	0.000	0.000	0.000	0.000	0.000	0.000	0.000	0.000	0.000	0.000	0.000	0.163	0.164	0.589	0.556	5.709	0.028	0.003	316	2384	100	85	521	606	137	835	972	Error	Error	-2.616	85	521	137	835	498531	1091312	0.116	1.538	0	0	0
1	6	20	"A117"	"A117"	14985	32460	100	1482	1516	513	33	1427	1427	1505	707	46	11	1	0	3221	3542	1196	33	2638	2638	2687	543	20	52	26	0	0.000	0.000	0.000	0.000	0.000	0.000	0.000	0.000	0.000	0.000	0.000	0.000	0.000	0.000	0.094	0.098	0.575	0.605	5.445	0.240	0.043	316	2384	100	55	583	638	89	904	993	Error	Error	-3.406	55	583	89	904	479012	1119259	0.016	1.575	0	0	0
1	7	20	"A118"	"A118"	15285	32460	100	1558	1647	589	35	1453	1453	1525	648	42	21	5	0	4856	5810	3811	65	2644	2644	2755	1215	44	65	45	0	0.000	0.000	0.000	0.000	0.000	0.000	0.000	0.000	0.000	0.000	0.000	0.000	0.000	0.000	0.047	0.061	0.161	0.193	6.009	0.076	0.063	316	2384	100	105	2212	2317	194	3166	3360	Error	Error	-4.397	105	2212	194	3166	520562	1836101	0.188	2.514	0	0	0
1	8	20	"A118"	"A118"	15585	32460	100	1729	1777	704	39	1445	1445	1678	2890	172	0	0	0	5702	7816	5574	71	2691	2691	2984	3136	105	49	29	0	0.000	0.000	0.000	0.000	0.000	0.000	0.000	0.000	0.000	0.000	0.000	0.000	0.000	0.000	0.094	0.065	0.118	0.130	4.818	0.067	0.131	316	2384	100	284	3011	3295	332	5125	5457	Error	Error	-3.406	284	3011	332	5125	561508	2469732	0.034	1.541	0	0	0
1	9	20	"A118"	"A118"	15880	32460	100	1641	1778	756	42	1425	1425	1499	792	52	21	6	0	5852	8521	6328	74	2669	2669	2761	801	29	75	68	0	0.000	0.000	0.000	0.000	0.000	0.000	0.000	0.000	0.000	0.000	0.000	0.000	0.000	0.000	0.068	0.060	0.087	0.115	4.987	0.069	0.152	316	2384	100	216	3183	3399	353	5852	6205	Error	Error	-3.881	216	3183	353	5852	562004	2692596	0.352	7.191	0	0	0
1	10	20	"A119"	"A119"	16180	32455	100	1600	1650	656	39	1409	1409	1529	1351	88	4	0	0	4753	5848	3288	56	2657	2657	2792	1419	50	59	41	0	0.000	0.000	0.000	0.000	0.000	0.000	0.000	0.000	0.000	0.000	0.000	0.000	0.000	0.000	0.091	0.076	0.156	0.188	5.896	0.118	0.084	316	2384	100	191	2096	2287	241	3191	3432	Error	Error	-3.456	191	2096	241	3191	521412	1848104	0.090	2.154	0	0	0
1	11	20	"A119"	"A119"	16480	32455	100	1601	1662	586	35	1420	1420	1637	2648	161	0	0	0	4433	6702	4425	66	2659	2659	2914	2586	88	44	33	0	0.000	0.000	0.000	0.000	0.000	0.000	0.000	0.000	0.000	0.000	0.000	0.000	0.000	0.000	0.102	0.060	0.127	0.161	5.038	0.201	0.131	316	2384	100	181	1774	1955	242	4043	4285	Error	Error	-3.293	181	1774	242	4043	525137	2117805	0.009	1.465	0	0	0
1	12	20	"A119"	"A119"	16780	32455	100	1707	1827	1091	59	1466	1466	1544	778	50	22	4	0	4113	6347	4460	70	2721	2721	2854	1429	50	49	36	0	0.000	0.000	0.000	0.000	0.000	0.000	0.000	0.000	0.000	0.000	0.000	0.000	0.000	0.000	0.173	0.100	0.178	0.232	5.886	0.105	0.115	316	2384	100	241	1392	1633	361	3626	3987	Error	Error	-2.530	241	1392	361	3626	577399	2005746	0.364	2.444	0	0	0
1	13	20	"A120"	"A120"	17080	32455	100	1500	1587	592	37	1423	1423	1545	1043	67	7	0	0	3736	4034	1504	37	2715	2715	2791	956	34	52	18	0	0.000	0.000	0.000	0.000	0.000	0.000	0.000	0.000	0.000	0.000	0.000	0.000	0.000	0.000	0.075	0.124	0.411	0.380	4.631	0.454	0.115	316	2384	100	77	1021	1098	164	1319	1483	Error	Error	-3.729	77	1021	164	1319	501494	1274778	0.040	1.300	0	0	0
1	14	20	"A120"	"A120"	17380	32455	100	1552	1589	577	36	1504	1504	1623	1293	79	2	0	0	3518	4049	2010	49	2768	2768	2854	880	30	44	19	0	0.000	0.000	0.000	0.000	0.000	0.000	0.000	0.000	0.000	0.000	0.000	0.000	0.000	0.000	0.064	0.066	0.342	0.357	5.359	0.447	0.128	316	2384	100	48	750	798	85	1281	1366	Error	Error	-3.966	48	750	85	1281	502040	1279524	-0.026	1.358	0	0	0
1	15	20	"A120"	"A120"	17680	32455	100	1608	1674	652	38	1521	1521	1656	1763	106	0	0	0	3515	3881	1511	38	2829	2829	2926	1198	40	27	10	0	0.000	0.000	0.000	0.000	0.000	0.000	0.000	0.000	0.000	0.000	0.000	0.000	0.000	0.000	0.127	0.145	0.473	0.513	4.241	0.725	0.258	316	2384	100	87	686	773	153	1052	1205	Error	Error	-2.979	87	686	153	1052	528848	1226500	0.010	0.797	0	0	0
1	16	20	"A121"	"A121"	17980	32450	100	1790	2016	1934	95	1515	1515	1611	843	52	18	5	0	7132	8430	5837	69	2847	2847	2990	1106	36	72	66	0	0.000	0.000	0.000	0.000	0.000	0.000	0.000	0.000	0.000	0.000	0.000	0.000	0.000	0.000	0.064	0.090	0.111	0.137	5.152	0.092	0.100	316	2384	100	275	4285	4560	501	5583	6084	Error	Error	-3.962	275	4285	501	5583	636984	2663750	0.480	4.919	0	0	0
1	17	20	"A121"	"A121"	18280	32450	100	2031	2259	1164	51	1631	1631	1741	1258	72	19	5	0	7338	9654	6612	68	3005	3005	3192	1478	46	76	66	0	0.000	0.000	0.000	0.000	0.000	0.000	0.000	0.000	0.000	0.000	0.000	0.000	0.000	0.000	0.092	0.094	0.113	0.130	4.126	0.104	0.203	316	2384	100	400	4333	4733	628	6649	7277	Error	Error	-3.437	400	4333	628	6649	713949	3050539	0.412	4.372	0	0	0
1	18	20	"A121"	"A121"	18580	32450	100	2026	2184	1013	46	1764	1764	2062	2879	139	0	0	0	8098	10092	6332	62	3248	3248	3560	2579	72	67	47	0	0.000	0.000	0.000	0.000	0.000	0.000	0.000	0.000	0.000	0.000	0.000	0.000	0.000	0.000	0.054	0.061	0.096	0.109	5.323	0.092	0.121	316	2384	100	262	4850	5112	420	6844	7264	Error	Error	-4.210	262	4850	420	6844	690209	3189228	0.042	2.533	0	0	0
1	1	21	"Blank"	"Blank"	13490	32765	100	1473	1599	1020	63	1507	1507	1576	681	43	14	2	0	2625	2834	2055	72	2672	2672	2705	488	18	12	3	0	0.000	0.000	0.000	0.000	0.000	0.000	0.000	0.000	0.000	0.000	0.000	0.000	0.000	0.000	0.723	0.568	1.166	1.231	5.207	0.097	0.021	316	2384	100	-34	-47	-81	92	162	254	Error	Error	-0.467	-34	-47	92	162	505229	895403	0.034	0.264	0	0	0
1	2	21	"Blank"	"Blank"	13790	32765	100	1460	1541	733	47	1499	1499	1574	603	38	12	2	0	2618	2843	2657	93	2673	2673	2699	469	17	9	3	0	0.000	0.000	0.000	0.000	0.000	0.000	0.000	0.000	0.000	0.000	0.000	0.000	0.000	0.000	0.709	0.247	1.221	1.257	4.159	0.035	0.003	316	2384	100	-39	-55	-94	42	170	212	Error	Error	-0.496	-39	-55	42	170	487078	898450	-0.055	0.307	0	0	0
1	3	21	"Blank"	"Blank"	14090	32765	100	1518	1562	539	34	1458	1458	1525	638	41	15	2	0	2643	2680	439	16	2634	2634	2674	517	19	12	0	0	0.000	0.000	0.000	0.000	0.000	0.000	0.000	0.000	0.000	0.000	0.000	0.000	0.000	0.000	6.667	2.261	1.484	1.406	4.744	1.693	0.029	316	2384	100	60	9	69	104	46	150	Error	Error	2.737	60	9	104	46	493649	846973	0.058	0.012	0	0	0
1	4	21	"Blank"	"Blank"	14390	32760	100	1410	1463	560	38	1454	1454	1522	621	40	13	2	0	2628	2660	574	21	2647	2647	2672	570	21	3	1	0	0.000	0.000	0.000	0.000	0.000	0.000	0.000	0.000	0.000	0.000	0.000	0.000	0.000	0.000	2.316	0.692	1.934	1.671	4.494	2.322	0.028	316	2384	100	-44	-19	-63	9	13	22	Error	Error	1.212	-44	-19	9	13	462392	840554	-0.095	-0.021	0	0	0
1	5	21	"Blank"	"Blank"	14690	32760	100	1462	1500	496	33	1449	1449	1514	629	41	13	1	0	2613	2622	359	13	2635	2635	2664	484	18	6	0	0	0.000	0.000	0.000	0.000	0.000	0.000	0.000	0.000	0.000	0.000	0.000	0.000	0.000	0.000	-0.591	-3.923	1.467	1.354	4.948	4.180	0.027	316	2384	100	13	-22	-9	51	-13	38	Error	Error	Error	13	-22	51	-13	473887	828686	-0.022	-0.087	0	0	0
1	6	21	"Blank"	"Blank"	14990	32760	100	1482	1545	570	36	1458	1458	1523	596	39	16	3	0	2612	2661	443	16	2631	2631	2693	613	22	7	1	0	0.000	0.000	0.000	0.000	0.000	0.000	0.000	0.000	0.000	0.000	0.000	0.000	0.000	0.000	-1.263	2.900	1.249	1.268	4.719	3.661	0.028	316	2384	100	24	-19	5	87	30	117	Error	Error	Error	24	-19	87	30	488257	840984	0.037	-0.052	0	0	0
1	7	21	"Blank"	"Blank"	15290	32760	100	1409	1509	668	44	1423	1423	1490	619	41	15	3	0	2652	2687	509	18	2647	2647	2682	558	20	7	1	0	0.000	0.000	0.000	0.000	0.000	0.000	0.000	0.000	0.000	0.000	0.000	0.000	0.000	0.000	-2.800	2.150	1.435	1.545	4.914	1.526	0.122	316	2384	100	-14	5	-9	86	40	126	Error	Error	Error	-14	5	86	40	476838	848997	0.031	0.009	0	0	0
1	8	21	"Blank"	"Blank"	15585	32760	100	1447	1522	662	43	1464	1464	1537	719	46	9	1	0	2640	2663	361	13	2642	2642	2695	672	24	4	0	0	0.000	0.000	0.000	0.000	0.000	0.000	0.000	0.000	0.000	0.000	0.000	0.000	0.000	0.000	8.500	2.762	1.374	1.414	5.021	0.476	0.133	316	2384	100	-17	-2	-19	58	21	79	Error	Error	3.087	-17	-2	58	21	480833	841498	-0.021	-0.048	0	0	0
1	9	21	"Blank"	"Blank"	15885	32760	100	1490	1598	1409	88	1464	1464	1564	1047	66	5	0	0	2660	2830	1783	63	2677	2677	2755	1053	38	1	0	0	0.000	0.000	0.000	0.000	0.000	0.000	0.000	0.000	0.000	0.000	0.000	0.000	0.000	0.000	-1.529	0.876	1.515	1.414	5.838	1.139	0.202	316	2384	100	26	-17	9	134	153	287	Error	Error	Error	26	-17	134	153	504917	894373	0.032	0.071	0	0	0
1	10	21	"Blank"	"Blank"	16185	32760	100	1491	1595	1200	75	1442	1442	1557	1280	82	4	1	0	2673	2787	864	31	2674	2674	2768	999	36	1	1	0	0.000	0.000	0.000	0.000	0.000	0.000	0.000	0.000	0.000	0.000	0.000	0.000	0.000	0.000	-49.000	1.354	1.554	1.690	3.925	1.362	0.310	316	2384	100	49	-1	48	153	113	266	Error	Error	Error	49	-1	153	113	504132	880652	0.030	0.019	0	0	0
1	11	21	"Blank"	"Blank"	16485	32755	100	1431	1605	1457	90	1464	1464	1559	930	59	5	0	0	2749	2972	1939	65	2731	2731	2802	1004	35	2	1	0	0.000	0.000	0.000	0.000	0.000	0.000	0.000	0.000	0.000	0.000	0.000	0.000	0.000	0.000	-1.833	0.585	1.340	1.389	4.187	0.780	0.336	316	2384	100	-33	18	-15	141	241	382	Error	Error	Error	-33	18	141	241	507214	939183	0.049	0.169	0	0	0
1	12	21	"Blank"	"Blank"	16785	32755	100	1419	1533	980	63	1484	1484	1581	984	62	5	0	0	2805	2859	613	21	2754	2754	2832	1094	38	1	0	0	0.000	0.000	0.000	0.000	0.000	0.000	0.000	0.000	0.000	0.000	0.000	0.000	0.000	0.000	-1.275	0.467	1.169	1.358	5.712	1.129	0.357	316	2384	100	-65	51	-14	49	105	154	Error	Error	Error	-65	51	49	105	484478	903582	-0.049	0.025	0	0	0
1	13	21	"Blank"	"Blank"	17085	32755	100	1476	1525	521	34	1481	1481	1635	1453	88	0	0	0	2752	2799	540	19	2751	2751	2854	1269	44	1	0	0	0.000	0.000	0.000	0.000	0.000	0.000	0.000	0.000	0.000	0.000	0.000	0.000	0.000	0.000	-5.000	0.917	1.404	1.342	4.562	0.824	0.330	316	2384	100	-5	1	-4	44	48	92	Error	Error	Error	-5	1	44	48	481822	884626	-0.076	-0.043	0	0	0
1	14	21	"Blank"	"Blank"	17385	32755	100	1555	1620	625	38	1587	1587	1674	1031	61	4	0	0	2837	2874	514	17	2871	2871	2948	1052	35	0	0	0	0.000	0.000	0.000	0.000	0.000	0.000	0.000	0.000	0.000	0.000	0.000	0.000	0.000	0.000	0.941	11.000	1.326	1.213	3.742	0.429	0.026	316	2384	100	-32	-34	-66	33	3	36	Error	Error	-0.087	-32	-34	33	3	511917	908108	-0.052	-0.070	0	0	0
1	15	21	"Blank"	"Blank"	17685	32755	100	1564	1620	539	33	1553	1553	1688	1207	71	2	0	0	2842	2857	412	14	2847	2847	2946	959	32	1	0	0	0.000	0.000	0.000	0.000	0.000	0.000	0.000	0.000	0.000	0.000	0.000	0.000	0.000	0.000	-2.200	6.700	1.439	1.272	4.884	2.592	0.259	316	2384	100	11	-5	6	67	10	77	Error	Error	Error	11	-5	67	10	511932	902709	-0.056	-0.093	0	0	0
1	16	21	"Blank"	"Blank"	17985	32755	100	1704	1810	1110	61	1737	1737	1857	1084	58	4	1	0	3038	3096	683	22	3032	3032	3124	1155	36	1	0	0	0.000	0.000	0.000	0.000	0.000	0.000	0.000	0.000	0.000	0.000	0.000	0.000	0.000	0.000	-5.500	1.141	1.425	1.536	5.201	1.019	0.497	316	2384	100	-33	6	-27	73	64	137	Error	Error	Error	-33	6	73	64	571867	978347	-0.043	-0.024	0	0	0
1	17	21	"Blank"	"Blank"	18285	32750	100	1735	1828	741	40	1713	1713	1815	921	50	7	1	0	3071	3136	1042	33	3056	3056	3159	978	30	1	0	0	0.000	0.000	0.000	0.000	0.000	0.000	0.000	0.000	0.000	0.000	0.000	0.000	0.000	0.000	1.467	1.438	1.243	1.208	3.954	0.746	0.309	316	2384	100	22	15	37	115	80	195	Error	Error	0.553	22	15	115	80	577774	990853	0.014	-0.024	0	0	0
1	18	21	"Blank"	"Blank"	18585	32750	100	1864	1965	691	35	1907	1907	2033	1017	50	6	1	0	3419	3546	1665	46	3373	3373	3495	1661	47	1	1	0	0.000	0.000	0.000	0.000	0.000	0.000	0.000	0.000	0.000	0.000	0.000	0.000	0.000	0.000	-0.935	0.335	1.118	1.168	5.165	0.193	0.124	316	2384	100	-43	46	3	58	173	231	Error	Error	Error	-43	46	58	173	621030	1120503	-0.067	0.031	0	0	0
