# Supplementary material for: Application of hybridization control probe to increase accuracy on ligation detection or minisequencing diagnostic microarrays
Source: BMC Res Notes. 2009 Dec 14;2:249. doi: 10.1186/1756-0500-2-249 (PMC2799435; doi:10.1186/1756-0500-2-249)
Supplement: Additional file 3 — Gpr_files. Zip-compressed file containing raw microarray data in GenePix results format (.gpr) and GAL (GenePix Array List) files. [file 1756-0500-2-249-S3.ZIP › gpr_files/slide7/lasi7_9-16.gpr]

ATF	1.0
30	76    
"Type=GenePix Results 3"
"DateTime=2009/05/14 13:52:28"
"Settings=C:\Axon\Data\HPV\130509\lasi7.gps"
"GalFile=C:\Axon\Data\HPV\ArrayIt_032009_InstiBioGalfile.gal"
"ArrayOfArrays=9-16"
"PixelSize=5"
"Wavelengths=532	488"
"ImageFiles=C:\Axon\Data\HPV\130509\lasi7.tif 2	C:\Axon\Data\HPV\130509\lasi7.tif 3"
"NormalizationMethod=None"
"NormalizationFactors=1	1"
"JpegImage="
"StdDev=Type 1"
"RatioFormulations=W1/W3 (#1/532)	W1/W4 (#1/488)	W3/W4 (532/488)"
"FeatureType=Circular"
"Barcode="
"BackgroundSubtraction=LocalFeature"
"ImageOrigin=0, 0"
"JpegOrigin=3780, 0"
"Creator=GenePix Pro 6.1.0.2"
"Scanner=GenePix 4200A 01 Autoloader [2]"
"FocusPosition=0"
"Temperature=23.4375"
"LinesAveraged=2"
"Comment="
"PMTGain=630	530"
"ScanPower=100	100"
"LaserPower=2.73438	2.5592"
"Filters=Standard Green	Standard Blue"
"ScanRegion=720,0,3832,13800"
"Supplier="
"Block"	"Column"	"Row"	"Name"	"ID"	"X"	"Y"	"Dia."	"F532 Median"	"F532 Mean"	"F532 SD"	"F532 CV"	"B532"	"B532 Median"	"B532 Mean"	"B532 SD"	"B532 CV"	"% > B532+1SD"	"% > B532+2SD"	"F532 % Sat."	"F488 Median"	"F488 Mean"	"F488 SD"	"F488 CV"	"B488"	"B488 Median"	"B488 Mean"	"B488 SD"	"B488 CV"	"% > B488+1SD"	"% > B488+2SD"	"F488 % Sat."	"Ratio of Medians (#1/532)"	"Ratio of Means (#1/532)"	"Median of Ratios (#1/532)"	"Mean of Ratios (#1/532)"	"Ratios SD (#1/532)"	"Rgn Ratio (#1/532)"	"Rgn R2 (#1/532)"	"Ratio of Medians (#1/488)"	"Ratio of Means (#1/488)"	"Median of Ratios (#1/488)"	"Mean of Ratios (#1/488)"	"Ratios SD (#1/488)"	"Rgn Ratio (#1/488)"	"Rgn R2 (#1/488)"	"Ratio of Medians (532/488)"	"Ratio of Means (532/488)"	"Median of Ratios (532/488)"	"Mean of Ratios (532/488)"	"Ratios SD (532/488)"	"Rgn Ratio (532/488)"	"Rgn R2 (532/488)"	"F Pixels"	"B Pixels"	"Circularity"	"Sum of Medians (#1/532)"	"Sum of Medians (#1/488)"	"Sum of Medians (532/488)"	"Sum of Means (#1/532)"	"Sum of Means (#1/488)"	"Sum of Means (532/488)"	"Log Ratio (#1/532)"	"Log Ratio (#1/488)"	"Log Ratio (532/488)"	"F532 Median - B532"	"F488 Median - B488"	"F532 Mean - B532"	"F488 Mean - B488"	"F532 Total Intensity"	"F488 Total Intensity"	"SNR 532"	"SNR 488"	"Flags"	"Normalize"	"Autoflag"
1	1	1	"A1"	"A1"	4310	35825	100	1992	2075	844	40	1396	1396	1445	522	36	52	35	0	11511	13470	9866	73	2487	2487	2625	1050	40	67	65	0	0.000	0.000	0.000	0.000	0.000	0.000	0.000	0.000	0.000	0.000	0.000	0.000	0.000	0.000	0.066	0.062	0.076	0.110	5.593	0.061	0.372	316	2384	100	596	9024	9620	679	10983	11662	Error	Error	-3.920	596	9024	679	10983	655577	4256422	1.207	10.329	0	0	0
1	2	1	"A1"	"A1"	4605	35820	100	1803	1937	839	43	1372	1372	1446	696	48	40	17	0	10211	13354	10795	80	2452	2452	2749	1822	66	59	56	0	0.000	0.000	0.000	0.000	0.000	0.000	0.000	0.000	0.000	0.000	0.000	0.000	0.000	0.000	0.056	0.052	0.071	0.099	5.758	0.051	0.337	316	2384	100	431	7759	8190	565	10902	11467	Error	Error	-4.170	431	7759	565	10902	612154	4219868	0.705	5.821	0	0	0
1	3	1	"A1"	"A1"	4905	35820	100	1781	1936	782	40	1339	1339	1412	622	44	44	21	0	10244	12501	9740	77	2437	2437	2811	2267	80	61	57	0	0.000	0.000	0.000	0.000	0.000	0.000	0.000	0.000	0.000	0.000	0.000	0.000	0.000	0.000	0.057	0.059	0.073	0.110	5.190	0.061	0.186	316	2384	100	442	7807	8249	597	10064	10661	Error	Error	-4.143	442	7807	597	10064	611719	3950362	0.842	4.274	0	0	0
1	4	1	"A2"	"A2"	5205	35820	100	1803	1907	732	38	1383	1383	1443	609	42	41	19	0	12674	11680	8334	71	2445	2445	2803	2092	74	60	57	0	0.000	0.000	0.000	0.000	0.000	0.000	0.000	0.000	0.000	0.000	0.000	0.000	0.000	0.000	0.041	0.057	0.078	0.115	4.946	0.059	0.257	316	2384	100	420	10229	10649	524	9235	9759	Error	Error	-4.606	420	10229	524	9235	602694	3690951	0.762	4.243	0	0	0
1	5	1	"A2"	"A2"	5505	35820	100	1759	1845	717	38	1375	1375	1417	527	37	43	19	0	10440	9842	6732	68	2419	2419	2768	1928	69	62	57	0	0.000	0.000	0.000	0.000	0.000	0.000	0.000	0.000	0.000	0.000	0.000	0.000	0.000	0.000	0.048	0.063	0.090	0.123	5.407	0.066	0.313	316	2384	100	384	8021	8405	470	7423	7893	Error	Error	-4.385	384	8021	470	7423	582917	3110022	0.812	3.669	0	0	0
1	6	1	"A2"	"A2"	5805	35820	100	1811	1875	775	41	1336	1336	1399	530	37	47	25	0	10489	10648	7512	70	2411	2411	2785	1890	67	61	57	0	0.000	0.000	0.000	0.000	0.000	0.000	0.000	0.000	0.000	0.000	0.000	0.000	0.000	0.000	0.059	0.065	0.086	0.109	5.411	0.062	0.301	316	2384	100	475	8078	8553	539	8237	8776	Error	Error	-4.088	475	8078	539	8237	592608	3364731	0.898	4.160	0	0	0
1	7	1	"A3"	"A3"	6105	35820	100	1550	1567	555	35	1360	1360	1423	547	38	24	7	0	2963	5707	4381	76	2405	2405	2837	2024	71	43	36	0	0.000	0.000	0.000	0.000	0.000	0.000	0.000	0.000	0.000	0.000	0.000	0.000	0.000	0.000	0.341	0.063	0.140	0.241	7.583	0.063	0.186	316	2384	100	190	558	748	207	3302	3509	Error	Error	-1.554	190	558	207	3302	495289	1803469	0.263	1.418	0	0	0
1	8	1	"A3"	"A3"	6405	35815	100	1523	1646	686	41	1345	1345	1399	528	37	32	13	0	3274	8068	7315	90	2419	2419	2789	1597	57	46	43	0	0.000	0.000	0.000	0.000	0.000	0.000	0.000	0.000	0.000	0.000	0.000	0.000	0.000	0.000	0.208	0.053	0.103	0.193	6.570	0.052	0.178	316	2384	100	178	855	1033	301	5649	5950	Error	Error	-2.264	178	855	301	5649	520170	2549480	0.468	3.306	0	0	0
1	9	1	"A3"	"A3"	6705	35815	100	1686	1812	1013	55	1318	1318	1374	590	42	37	15	0	4383	8774	7792	88	2406	2406	2741	1556	56	51	47	0	0.000	0.000	0.000	0.000	0.000	0.000	0.000	0.000	0.000	0.000	0.000	0.000	0.000	0.000	0.186	0.078	0.110	0.187	6.255	0.073	0.201	316	2384	100	368	1977	2345	494	6368	6862	Error	Error	-2.426	368	1977	494	6368	572618	2772493	0.742	3.877	0	0	0
1	10	1	"A4"	"A4"	7005	35815	100	1327	1400	581	41	1434	1434	2135	2101	98	0	0	0	3056	4440	2654	59	2470	2470	3539	2591	73	35	12	0	0.000	0.000	0.000	0.000	0.000	0.000	0.000	0.000	0.000	0.000	0.000	0.000	0.000	0.000	-0.183	-0.017	0.435	0.345	6.636	0.099	0.110	316	2384	100	-107	586	479	-34	1970	1936	Error	Error	Error	-107	586	-34	1970	442546	1403087	-0.350	0.348	0	0	0
1	11	1	"A4"	"A4"	7305	35815	100	1311	1347	472	35	1302	1302	1360	541	39	13	1	0	2815	3654	1679	45	2373	2373	2599	1052	40	40	32	0	0.000	0.000	0.000	0.000	0.000	0.000	0.000	0.000	0.000	0.000	0.000	0.000	0.000	0.000	0.020	0.035	0.306	0.366	8.246	0.056	0.028	316	2384	100	9	442	451	45	1281	1326	Error	Error	-5.618	9	442	45	1281	425770	1154760	-0.024	1.003	0	0	0
1	12	1	"A4"	"A4"	7605	35815	100	1492	1580	1323	83	1349	1349	1395	556	39	25	5	0	3088	4253	2190	51	2411	2411	2630	1063	40	45	42	0	0.000	0.000	0.000	0.000	0.000	0.000	0.000	0.000	0.000	0.000	0.000	0.000	0.000	0.000	0.211	0.125	0.280	0.421	7.838	0.106	0.044	316	2384	100	143	677	820	231	1842	2073	Error	Error	-2.243	143	677	231	1842	499234	1344077	0.333	1.527	0	0	0
1	13	1	"A5"	"A5"	7905	35815	100	1338	1442	505	35	1330	1330	1389	554	39	19	2	0	3018	3579	1820	50	2405	2405	2504	649	25	47	32	0	0.000	0.000	0.000	0.000	0.000	0.000	0.000	0.000	0.000	0.000	0.000	0.000	0.000	0.000	0.013	0.095	0.465	0.464	5.646	0.096	0.043	316	2384	100	8	613	621	112	1174	1286	Error	Error	-6.260	8	613	112	1174	455666	1131018	0.096	1.656	0	0	0
1	14	1	"A5"	"A5"	8200	35810	100	1393	1502	624	41	1352	1352	1407	565	40	21	8	0	2963	4349	3365	77	2440	2440	2545	609	23	46	37	0	0.000	0.000	0.000	0.000	0.000	0.000	0.000	0.000	0.000	0.000	0.000	0.000	0.000	0.000	0.078	0.079	0.354	0.487	5.248	0.082	0.070	316	2384	100	41	523	564	150	1909	2059	Error	Error	-3.673	41	523	150	1909	474499	1374343	0.168	2.962	0	0	0
1	15	1	"A5"	"A5"	8500	35810	100	1679	3420	9076	265	1433	1433	1558	1379	88	8	4	0	3657	6312	8551	135	2544	2544	2731	1412	51	45	31	0	0.000	0.000	0.000	0.000	0.000	0.000	0.000	0.000	0.000	0.000	0.000	0.000	0.000	0.000	0.221	0.527	0.422	0.390	6.477	1.063	0.801	316	2384	100	246	1113	1359	1987	3768	5755	Error	Error	-2.178	246	1113	1987	3768	1080753	1994713	1.350	2.536	0	0	0
1	16	1	"A6"	"A6"	8800	35810	100	1517	1645	869	52	1422	1422	1501	592	39	25	5	0	3168	5010	3325	66	2558	2558	2786	1088	39	43	38	0	0.000	0.000	0.000	0.000	0.000	0.000	0.000	0.000	0.000	0.000	0.000	0.000	0.000	0.000	0.156	0.091	0.270	0.410	7.168	0.087	0.091	316	2384	100	95	610	705	223	2452	2675	Error	Error	-2.683	95	610	223	2452	519957	1583272	0.243	2.044	0	0	0
1	17	1	"A6"	"A6"	9100	35810	100	1545	1607	668	41	1445	1445	1516	737	48	14	1	0	3670	5210	2913	55	2558	2558	2790	1255	44	49	47	0	0.000	0.000	0.000	0.000	0.000	0.000	0.000	0.000	0.000	0.000	0.000	0.000	0.000	0.000	0.090	0.061	0.172	0.256	6.989	0.064	0.059	316	2384	100	100	1112	1212	162	2652	2814	Error	Error	-3.475	100	1112	162	2652	507953	1646211	0.123	1.928	0	0	0
1	18	1	"A6"	"A6"	9400	35810	100	1673	1777	614	34	1526	1526	1621	736	45	19	4	0	4124	5616	3499	62	2725	2725	3001	1371	45	50	42	0	0.000	0.000	0.000	0.000	0.000	0.000	0.000	0.000	0.000	0.000	0.000	0.000	0.000	0.000	0.105	0.087	0.263	0.265	5.991	0.070	0.073	316	2384	100	147	1399	1546	251	2891	3142	Error	Error	-3.251	147	1399	251	2891	561526	1774667	0.212	1.907	0	0	0
1	1	2	"A7"	"A7"	4310	36125	100	1368	1404	473	33	1332	1332	1374	481	35	20	3	0	2852	3193	1161	36	2388	2388	2528	923	36	29	15	0	0.000	0.000	0.000	0.000	0.000	0.000	0.000	0.000	0.000	0.000	0.000	0.000	0.000	0.000	0.078	0.089	0.533	0.493	5.542	0.053	0.026	316	2384	100	36	464	500	72	805	877	Error	Error	-3.688	36	464	72	805	443511	1008992	0.062	0.720	0	0	0
1	2	2	"A7"	"A7"	4610	36120	100	1481	1582	627	39	1276	1276	1328	507	38	30	10	0	3586	5716	4607	80	2362	2362	2466	640	25	60	49	0	0.000	0.000	0.000	0.000	0.000	0.000	0.000	0.000	0.000	0.000	0.000	0.000	0.000	0.000	0.167	0.091	0.166	0.202	5.392	0.072	0.136	316	2384	100	205	1224	1429	306	3354	3660	Error	Error	-2.578	205	1224	306	3354	499974	1806373	0.501	5.078	0	0	0
1	3	2	"A7"	"A7"	4910	36120	100	1397	1458	541	37	1275	1275	1322	493	37	22	8	0	3600	5685	4462	78	2344	2344	2427	578	23	65	52	0	0.000	0.000	0.000	0.000	0.000	0.000	0.000	0.000	0.000	0.000	0.000	0.000	0.000	0.000	0.097	0.055	0.136	0.194	6.050	0.067	0.101	316	2384	100	122	1256	1378	183	3341	3524	Error	Error	-3.364	122	1256	183	3341	460831	1796534	0.276	5.637	0	0	0
1	4	2	"A8"	"A8"	5210	36120	100	1471	1571	686	43	1269	1269	1326	522	39	31	11	0	4407	6794	5359	78	2310	2310	2539	1155	45	55	49	0	0.000	0.000	0.000	0.000	0.000	0.000	0.000	0.000	0.000	0.000	0.000	0.000	0.000	0.000	0.096	0.067	0.121	0.195	6.624	0.064	0.137	316	2384	100	202	2097	2299	302	4484	4786	Error	Error	-3.376	202	2097	302	4484	496575	2146827	0.469	3.684	0	0	0
1	5	2	"A8"	"A8"	5510	36120	100	1465	1603	686	42	1268	1268	1315	497	37	31	16	0	4804	6510	5074	77	2317	2317	2531	1127	44	60	51	0	0.000	0.000	0.000	0.000	0.000	0.000	0.000	0.000	0.000	0.000	0.000	0.000	0.000	0.000	0.079	0.080	0.152	0.205	6.439	0.068	0.162	316	2384	100	197	2487	2684	335	4193	4528	Error	Error	-3.658	197	2487	335	4193	506647	2057258	0.579	3.531	0	0	0
1	6	2	"A8"	"A8"	5810	36120	100	1596	1648	681	41	1244	1244	1321	582	44	34	12	0	7167	7991	5639	70	2302	2302	2558	1325	51	63	61	0	0.000	0.000	0.000	0.000	0.000	0.000	0.000	0.000	0.000	0.000	0.000	0.000	0.000	0.000	0.072	0.071	0.103	0.125	5.446	0.064	0.145	316	2384	100	352	4865	5217	404	5689	6093	Error	Error	-3.789	352	4865	404	5689	520769	2525270	0.562	4.100	0	0	0
1	7	2	"A9"	"A9"	6110	36120	100	1275	1365	508	37	1232	1232	1296	511	39	24	4	0	2893	4838	4066	84	2263	2263	2788	2754	98	29	15	0	0.000	0.000	0.000	0.000	0.000	0.000	0.000	0.000	0.000	0.000	0.000	0.000	0.000	0.000	0.068	0.052	0.219	0.253	7.524	0.059	0.209	316	2384	100	43	630	673	133	2575	2708	Error	Error	-3.873	43	630	133	2575	431337	1528699	0.135	0.744	0	0	0
1	8	2	"A9"	"A9"	6410	36120	100	1598	1728	783	45	1258	1258	1307	504	38	42	20	0	8520	10606	8332	78	2286	2286	2686	1672	62	65	60	0	0.000	0.000	0.000	0.000	0.000	0.000	0.000	0.000	0.000	0.000	0.000	0.000	0.000	0.000	0.055	0.056	0.084	0.096	5.565	0.059	0.295	316	2384	100	340	6234	6574	470	8320	8790	Error	Error	-4.197	340	6234	470	8320	546085	3351628	0.835	4.737	0	0	0
1	9	2	"A9"	"A9"	6710	36115	100	1452	1609	727	45	1237	1237	1310	551	42	34	15	0	7322	8977	7287	81	2282	2282	2883	2893	100	60	44	0	0.000	0.000	0.000	0.000	0.000	0.000	0.000	0.000	0.000	0.000	0.000	0.000	0.000	0.000	0.043	0.056	0.086	0.124	6.778	0.066	0.340	316	2384	100	215	5040	5255	372	6695	7067	Error	Error	-4.551	215	5040	372	6695	508433	2836669	0.543	2.106	0	0	0
1	10	2	"A10"	"A10"	7010	36115	100	1449	1516	602	39	1258	1258	1438	1011	70	12	0	0	6452	7973	6013	75	2288	2288	2749	1935	70	53	50	0	0.000	0.000	0.000	0.000	0.000	0.000	0.000	0.000	0.000	0.000	0.000	0.000	0.000	0.000	0.046	0.045	0.087	0.122	4.923	0.062	0.196	316	2384	100	191	4164	4355	258	5685	5943	Error	Error	-4.446	191	4164	258	5685	479040	2519550	0.077	2.700	0	0	0
1	11	2	"A10"	"A10"	7310	36115	100	1493	1614	866	53	1286	1286	1612	1413	87	4	0	0	6422	8407	6384	75	2329	2329	3018	2372	78	58	47	0	0.000	0.000	0.000	0.000	0.000	0.000	0.000	0.000	0.000	0.000	0.000	0.000	0.000	0.000	0.051	0.054	0.096	0.164	6.404	0.064	0.202	316	2384	100	207	4093	4300	328	6078	6406	Error	Error	-4.305	207	4093	328	6078	509922	2656596	0.001	2.272	0	0	0
1	12	2	"A10"	"A10"	7610	36115	100	1534	1641	647	39	1225	1225	1323	1099	83	13	1	0	6656	8980	6754	75	2305	2305	2637	1544	58	65	56	0	0.000	0.000	0.000	0.000	0.000	0.000	0.000	0.000	0.000	0.000	0.000	0.000	0.000	0.000	0.071	0.062	0.086	0.120	6.098	0.098	0.092	316	2384	100	309	4351	4660	416	6675	7091	Error	Error	-3.816	309	4351	416	6675	518703	2837739	0.289	4.108	0	0	0
1	13	2	"A11"	"A11"	7910	36115	100	1365	1431	528	36	1227	1227	1290	533	41	25	5	0	3239	5457	4324	79	2295	2295	2462	890	36	50	44	0	0.000	0.000	0.000	0.000	0.000	0.000	0.000	0.000	0.000	0.000	0.000	0.000	0.000	0.000	0.146	0.065	0.166	0.263	7.983	0.058	0.085	316	2384	100	138	944	1082	204	3162	3366	Error	Error	-2.774	138	944	204	3162	452220	1724533	0.265	3.365	0	0	0
1	14	2	"A11"	"A11"	8205	36115	100	1535	1596	655	41	1276	1276	1335	624	46	26	6	0	4621	7240	5762	79	2371	2371	2602	1183	45	58	49	0	0.000	0.000	0.000	0.000	0.000	0.000	0.000	0.000	0.000	0.000	0.000	0.000	0.000	0.000	0.115	0.066	0.105	0.158	6.076	0.061	0.131	316	2384	100	259	2250	2509	320	4869	5189	Error	Error	-3.119	259	2250	320	4869	504432	2287751	0.418	3.921	0	0	0
1	15	2	"A11"	"A11"	8505	36110	100	1421	1526	686	44	1335	1335	1392	792	56	10	2	0	3447	4011	1910	47	2379	2379	2593	1239	47	46	27	0	0.000	0.000	0.000	0.000	0.000	0.000	0.000	0.000	0.000	0.000	0.000	0.000	0.000	0.000	0.081	0.117	0.228	0.241	6.164	0.172	0.095	316	2384	100	86	1068	1154	191	1632	1823	Error	Error	-3.634	86	1068	191	1632	482119	1267386	0.169	1.144	0	0	0
1	16	2	"A12"	"A12"	8805	36110	100	1480	1603	830	51	1298	1298	1365	585	42	24	8	0	4018	5955	4204	70	2415	2415	2591	997	38	52	48	0	0.000	0.000	0.000	0.000	0.000	0.000	0.000	0.000	0.000	0.000	0.000	0.000	0.000	0.000	0.114	0.086	0.161	0.213	5.817	0.076	0.106	316	2384	100	182	1603	1785	305	3540	3845	Error	Error	-3.139	182	1603	305	3540	506513	1881795	0.407	3.374	0	0	0
1	17	2	"A12"	"A12"	9105	36110	100	1556	1672	698	41	1331	1331	1414	800	56	20	5	0	6543	9148	7733	84	2446	2446	2717	1415	52	62	58	0	0.000	0.000	0.000	0.000	0.000	0.000	0.000	0.000	0.000	0.000	0.000	0.000	0.000	0.000	0.055	0.051	0.086	0.122	6.125	0.055	0.159	316	2384	100	225	4097	4322	341	6702	7043	Error	Error	-4.187	225	4097	341	6702	528215	2890835	0.323	4.545	0	0	0
1	18	2	"A12"	"A12"	9405	36110	100	1668	1827	825	45	1358	1358	1413	543	38	39	20	0	7651	10127	8760	86	2504	2504	2912	1773	60	62	56	0	0.000	0.000	0.000	0.000	0.000	0.000	0.000	0.000	0.000	0.000	0.000	0.000	0.000	0.000	0.060	0.062	0.091	0.143	5.754	0.057	0.262	316	2384	100	310	5147	5457	469	7623	8092	Error	Error	-4.053	310	5147	469	7623	577265	3200185	0.762	4.069	0	0	0
1	1	3	"A13"	"A13"	4315	36425	100	1465	1477	551	37	1322	1322	1391	699	50	15	2	0	4992	4751	2098	44	2427	2427	2573	794	30	60	56	0	0.000	0.000	0.000	0.000	0.000	0.000	0.000	0.000	0.000	0.000	0.000	0.000	0.000	0.000	0.056	0.067	0.209	0.248	5.922	0.141	0.071	316	2384	100	143	2565	2708	155	2324	2479	Error	Error	-4.165	143	2565	155	2324	466655	1501350	0.123	2.743	0	0	0
1	2	3	"A13"	"A13"	4615	36425	100	1551	1613	579	35	1282	1282	1322	484	36	35	12	0	6453	6268	3296	52	2378	2378	2667	1345	50	66	60	0	0.000	0.000	0.000	0.000	0.000	0.000	0.000	0.000	0.000	0.000	0.000	0.000	0.000	0.000	0.066	0.085	0.104	0.146	5.243	0.069	0.127	316	2384	100	269	4075	4344	331	3890	4221	Error	Error	-3.921	269	4075	331	3890	509806	1980835	0.601	2.677	0	0	0
1	3	3	"A13"	"A13"	4915	36420	100	1466	1507	521	34	1287	1287	1355	540	39	23	6	0	6789	6501	3309	50	2365	2365	2644	1262	47	68	65	0	0.000	0.000	0.000	0.000	0.000	0.000	0.000	0.000	0.000	0.000	0.000	0.000	0.000	0.000	0.040	0.053	0.101	0.116	5.906	0.054	0.076	316	2384	100	179	4424	4603	220	4136	4356	Error	Error	-4.627	179	4424	220	4136	476063	2054270	0.281	3.056	0	0	0
1	4	3	"A14"	"A14"	5215	36420	100	1421	1559	630	40	1266	1266	1328	548	41	31	11	0	3672	7010	5639	80	2347	2347	2792	2240	80	48	39	0	0.000	0.000	0.000	0.000	0.000	0.000	0.000	0.000	0.000	0.000	0.000	0.000	0.000	0.000	0.117	0.063	0.105	0.181	7.074	0.067	0.282	316	2384	100	155	1325	1480	293	4663	4956	Error	Error	-3.096	155	1325	293	4663	492660	2215272	0.422	1.883	0	0	0
1	5	3	"A14"	"A14"	5515	36420	100	1471	1581	669	42	1256	1256	1318	536	40	34	12	0	6181	8861	7394	83	2337	2337	2868	2483	86	53	46	0	0.000	0.000	0.000	0.000	0.000	0.000	0.000	0.000	0.000	0.000	0.000	0.000	0.000	0.000	0.056	0.050	0.090	0.148	7.609	0.052	0.236	316	2384	100	215	3844	4059	325	6524	6849	Error	Error	-4.160	215	3844	325	6524	499562	2800019	0.491	2.414	0	0	0
1	6	3	"A14"	"A14"	5815	36420	100	1399	1553	697	44	1242	1242	1320	791	59	21	6	0	6048	9926	8641	87	2330	2330	2887	2472	85	54	47	0	0.000	0.000	0.000	0.000	0.000	0.000	0.000	0.000	0.000	0.000	0.000	0.000	0.000	0.000	0.042	0.041	0.073	0.122	7.747	0.050	0.276	316	2384	100	157	3718	3875	311	7596	7907	Error	Error	-4.566	157	3718	311	7596	490607	3136760	0.295	2.847	0	0	0
1	7	3	"A15"	"A15"	6115	36420	100	1400	1475	608	41	1191	1191	1249	509	40	29	11	0	3181	6974	5634	80	2287	2287	2544	1242	48	48	45	0	0.000	0.000	0.000	0.000	0.000	0.000	0.000	0.000	0.000	0.000	0.000	0.000	0.000	0.000	0.234	0.061	0.122	0.191	7.548	0.054	0.140	316	2384	100	209	894	1103	284	4687	4971	Error	Error	-2.097	209	894	284	4687	465970	2203875	0.444	3.567	0	0	0
1	8	3	"A15"	"A15"	6415	36420	100	1538	1636	735	44	1225	1225	1287	538	41	36	17	0	6461	9558	8184	85	2299	2299	2794	2337	83	58	48	0	0.000	0.000	0.000	0.000	0.000	0.000	0.000	0.000	0.000	0.000	0.000	0.000	0.000	0.000	0.075	0.057	0.085	0.135	4.886	0.057	0.272	316	2384	100	313	4162	4475	411	7259	7670	Error	Error	-3.733	313	4162	411	7259	516865	3020309	0.649	2.894	0	0	0
1	9	3	"A15"	"A15"	6715	36415	100	1472	1555	770	49	1216	1216	1281	527	41	32	11	0	5277	7409	6243	84	2280	2280	2733	2261	82	53	41	0	0.000	0.000	0.000	0.000	0.000	0.000	0.000	0.000	0.000	0.000	0.000	0.000	0.000	0.000	0.085	0.066	0.118	0.165	5.866	0.059	0.150	316	2384	100	256	2997	3253	339	5129	5468	Error	Error	-3.549	256	2997	339	5129	491424	2341145	0.520	2.068	0	0	0
1	10	3	"A16"	"A16"	7015	36415	100	1377	1469	649	44	1205	1205	1269	662	52	22	3	0	5361	5654	3465	61	2278	2278	2512	1217	48	56	51	0	0.000	0.000	0.000	0.000	0.000	0.000	0.000	0.000	0.000	0.000	0.000	0.000	0.000	0.000	0.056	0.078	0.145	0.192	6.210	0.073	0.059	316	2384	100	172	3083	3255	264	3376	3640	Error	Error	-4.164	172	3083	264	3376	464151	1786615	0.302	2.582	0	0	0
1	11	3	"A16"	"A16"	7315	36415	100	1372	1427	535	37	1383	1383	2057	1948	94	0	0	0	5185	6158	4136	67	2438	2438	3526	2448	69	51	34	0	0.000	0.000	0.000	0.000	0.000	0.000	0.000	0.000	0.000	0.000	0.000	0.000	0.000	0.000	-0.004	0.012	0.106	0.154	6.522	0.219	0.152	316	2384	100	-11	2747	2736	44	3720	3764	Error	Error	Error	-11	2747	44	3720	451005	1946076	-0.323	1.075	0	0	0
1	12	3	"A16"	"A16"	7615	36415	100	1403	1463	553	37	1267	1267	1333	629	47	18	3	0	5640	6684	4462	66	2344	2344	2840	2158	75	58	43	0	0.000	0.000	0.000	0.000	0.000	0.000	0.000	0.000	0.000	0.000	0.000	0.000	0.000	0.000	0.041	0.045	0.116	0.128	5.619	0.046	0.114	316	2384	100	136	3296	3432	196	4340	4536	Error	Error	-4.599	136	3296	196	4340	462266	2112170	0.207	1.781	0	0	0
1	13	3	"A17"	"A17"	7915	36415	100	1330	1402	504	35	1260	1260	1314	511	38	21	5	0	3034	4461	2548	57	2314	2314	2492	1009	40	48	45	0	0.000	0.000	0.000	0.000	0.000	0.000	0.000	0.000	0.000	0.000	0.000	0.000	0.000	0.000	0.097	0.066	0.211	0.259	7.490	0.078	0.083	316	2384	100	70	720	790	142	2147	2289	Error	Error	-3.363	70	720	142	2147	442986	1409813	0.172	1.951	0	0	0
1	14	3	"A17"	"A17"	8210	36415	100	1394	1446	560	38	1268	1268	1323	610	46	18	4	0	3013	4587	2787	60	2347	2347	2564	981	38	46	40	0	0.000	0.000	0.000	0.000	0.000	0.000	0.000	0.000	0.000	0.000	0.000	0.000	0.000	0.000	0.189	0.079	0.207	0.304	6.161	0.077	0.058	316	2384	100	126	666	792	178	2240	2418	Error	Error	-2.402	126	666	178	2240	457082	1449568	0.202	2.062	0	0	0
1	15	3	"A17"	"A17"	8510	36415	100	1355	1494	681	45	1287	1287	1371	688	50	16	3	0	3548	4432	2274	51	2390	2390	2550	875	34	51	47	0	0.000	0.000	0.000	0.000	0.000	0.000	0.000	0.000	0.000	0.000	0.000	0.000	0.000	0.000	0.059	0.101	0.274	0.306	6.331	0.120	0.084	316	2384	100	68	1158	1226	207	2042	2249	Error	Error	-4.090	68	1158	207	2042	472173	1400543	0.179	2.151	0	0	0
1	16	3	"A18"	"A18"	8810	36410	100	1347	1459	771	52	1257	1257	1329	655	49	14	2	0	3250	3685	1661	45	2394	2394	2594	1077	41	44	18	0	0.000	0.000	0.000	0.000	0.000	0.000	0.000	0.000	0.000	0.000	0.000	0.000	0.000	0.000	0.105	0.156	0.383	0.385	5.528	0.093	0.038	316	2384	100	90	856	946	202	1291	1493	Error	Error	-3.250	90	856	202	1291	461029	1164584	0.198	1.013	0	0	0
1	17	3	"A18"	"A18"	9110	36410	100	1448	1502	589	39	1303	1303	1385	789	56	16	1	0	3240	4353	2579	59	2429	2429	2639	1089	41	47	37	0	0.000	0.000	0.000	0.000	0.000	0.000	0.000	0.000	0.000	0.000	0.000	0.000	0.000	0.000	0.179	0.103	0.326	0.396	6.210	0.113	0.053	316	2384	100	145	811	956	199	1924	2123	Error	Error	-2.484	145	811	199	1924	474681	1375613	0.148	1.574	0	0	0
1	18	3	"A18"	"A18"	9410	36410	100	1546	1592	582	36	1374	1374	1438	738	51	16	3	0	3718	5345	3759	70	2530	2530	2741	1078	39	51	42	0	0.000	0.000	0.000	0.000	0.000	0.000	0.000	0.000	0.000	0.000	0.000	0.000	0.000	0.000	0.145	0.077	0.223	0.265	5.062	0.082	0.089	316	2384	100	172	1188	1360	218	2815	3033	Error	Error	-2.788	172	1188	218	2815	503040	1688909	0.209	2.416	0	0	0
1	1	4	"A19"	"A19"	4320	36725	100	1401	1451	558	38	1296	1296	1357	604	44	19	4	0	4217	4975	2820	56	2391	2391	2555	1165	45	56	44	0	0.000	0.000	0.000	0.000	0.000	0.000	0.000	0.000	0.000	0.000	0.000	0.000	0.000	0.000	0.058	0.060	0.162	0.264	6.501	0.058	0.065	316	2384	100	105	1826	1931	155	2584	2739	Error	Error	-4.120	105	1826	155	2584	458651	1572181	0.156	2.077	0	0	0
1	2	4	"A19"	"A19"	4620	36725	100	1433	1487	554	37	1261	1261	1315	657	49	17	4	0	4815	5471	3089	56	2345	2345	2527	1038	41	63	53	0	0.000	0.000	0.000	0.000	0.000	0.000	0.000	0.000	0.000	0.000	0.000	0.000	0.000	0.000	0.070	0.072	0.141	0.173	4.689	0.070	0.111	316	2384	100	172	2470	2642	226	3126	3352	Error	Error	-3.844	172	2470	226	3126	469826	1728922	0.262	2.836	0	0	0
1	3	4	"A19"	"A19"	4920	36725	100	1405	1527	591	38	1249	1249	1386	1429	103	4	0	0	5780	6010	3178	52	2325	2325	2500	1389	55	66	54	0	0.000	0.000	0.000	0.000	0.000	0.000	0.000	0.000	0.000	0.000	0.000	0.000	0.000	0.000	0.045	0.075	0.125	0.126	4.240	0.496	0.313	316	2384	100	156	3455	3611	278	3685	3963	Error	Error	-4.469	156	3455	278	3685	482540	1899233	0.099	2.527	0	0	0
1	4	4	"A20"	"A20"	5220	36720	100	1462	1528	637	41	1228	1228	1281	494	38	32	11	0	3733	7653	6507	85	2312	2312	2650	1900	71	49	44	0	0.000	0.000	0.000	0.000	0.000	0.000	0.000	0.000	0.000	0.000	0.000	0.000	0.000	0.000	0.165	0.056	0.104	0.168	6.786	0.054	0.219	316	2384	100	234	1421	1655	300	5341	5641	Error	Error	-2.602	234	1421	300	5341	482932	2418229	0.500	2.633	0	0	0
1	5	4	"A20"	"A20"	5520	36720	100	1597	1750	847	48	1240	1240	1303	628	48	34	15	0	7676	10313	8344	80	2304	2304	2608	1780	68	62	55	0	0.000	0.000	0.000	0.000	0.000	0.000	0.000	0.000	0.000	0.000	0.000	0.000	0.000	0.000	0.066	0.064	0.087	0.133	5.884	0.084	0.168	316	2384	100	357	5372	5729	510	8009	8519	Error	Error	-3.911	357	5372	510	8009	553073	3258885	0.712	4.329	0	0	0
1	6	4	"A20"	"A20"	5820	36720	100	1583	1729	781	45	1223	1223	1301	747	57	35	9	0	8084	11369	9121	80	2285	2285	2563	1467	57	64	61	0	0.000	0.000	0.000	0.000	0.000	0.000	0.000	0.000	0.000	0.000	0.000	0.000	0.000	0.000	0.062	0.056	0.070	0.094	5.436	0.053	0.141	316	2384	100	360	5799	6159	506	9084	9590	Error	Error	-4.010	360	5799	506	9084	546446	3592623	0.573	6.003	0	0	0
1	7	4	"A21"	"A21"	6120	36720	100	1378	1524	739	48	1184	1184	1243	513	41	33	17	0	4715	7893	6684	84	2268	2268	2613	1868	71	51	48	0	0.000	0.000	0.000	0.000	0.000	0.000	0.000	0.000	0.000	0.000	0.000	0.000	0.000	0.000	0.079	0.060	0.113	0.159	6.546	0.063	0.229	316	2384	100	194	2447	2641	340	5625	5965	Error	Error	-3.657	194	2447	340	5625	481436	2494268	0.548	2.827	0	0	0
1	8	4	"A21"	"A21"	6420	36720	100	1473	1623	796	49	1198	1198	1266	542	42	34	16	0	7922	9486	7222	76	2258	2258	2600	2119	81	63	59	0	0.000	0.000	0.000	0.000	0.000	0.000	0.000	0.000	0.000	0.000	0.000	0.000	0.000	0.000	0.049	0.059	0.080	0.111	5.382	0.065	0.304	316	2384	100	275	5664	5939	425	7228	7653	Error	Error	-4.364	275	5664	425	7228	512726	2997596	0.659	3.250	0	0	0
1	9	4	"A21"	"A21"	6720	36720	100	1590	1715	739	43	1189	1189	1249	610	48	42	16	0	9595	10730	7537	70	2257	2257	2541	1531	60	63	61	0	0.000	0.000	0.000	0.000	0.000	0.000	0.000	0.000	0.000	0.000	0.000	0.000	0.000	0.000	0.055	0.062	0.083	0.110	4.994	0.062	0.192	316	2384	100	401	7338	7739	526	8473	8999	Error	Error	-4.194	401	7338	526	8473	542024	3390764	0.764	5.349	0	0	0
1	10	4	"A22"	"A22"	7020	36715	100	1423	1580	760	48	1185	1185	1270	612	48	32	14	0	5370	8499	6648	78	2279	2279	2816	2586	91	51	47	0	0.000	0.000	0.000	0.000	0.000	0.000	0.000	0.000	0.000	0.000	0.000	0.000	0.000	0.000	0.077	0.064	0.109	0.174	6.723	0.068	0.328	316	2384	100	238	3091	3329	395	6220	6615	Error	Error	-3.699	238	3091	395	6220	499193	2685822	0.507	2.198	0	0	0
1	11	4	"A22"	"A22"	7320	36715	100	2115	3417	2729	79	1302	1302	1833	1716	93	37	26	0	10201	10237	5467	53	2355	2355	3117	2081	66	79	68	0	0.000	0.000	0.000	0.000	0.000	0.000	0.000	0.000	0.000	0.000	0.000	0.000	0.000	0.000	0.104	0.268	0.284	0.227	4.373	0.332	0.338	316	2384	100	813	7846	8659	2115	7882	9997	Error	Error	-3.271	813	7846	2115	7882	1079900	3234922	0.923	3.421	0	0	0
1	12	4	"A22"	"A22"	7620	36715	100	1549	1698	772	45	1184	1184	1260	542	43	41	20	0	8713	10141	7599	74	2271	2271	2469	1190	48	64	58	0	0.000	0.000	0.000	0.000	0.000	0.000	0.000	0.000	0.000	0.000	0.000	0.000	0.000	0.000	0.057	0.065	0.089	0.114	4.888	0.063	0.294	316	2384	100	365	6442	6807	514	7870	8384	Error	Error	-4.142	365	6442	514	7870	536488	3204684	0.808	6.447	0	0	0
1	13	4	"A23"	"A23"	7915	36715	100	1324	1372	609	44	1164	1164	1247	602	48	22	5	0	3604	5999	5290	88	2246	2246	2562	1727	67	48	38	0	0.000	0.000	0.000	0.000	0.000	0.000	0.000	0.000	0.000	0.000	0.000	0.000	0.000	0.000	0.118	0.055	0.176	0.260	7.265	0.060	0.191	316	2384	100	160	1358	1518	208	3753	3961	Error	Error	-3.085	160	1358	208	3753	433426	1895684	0.208	1.990	0	0	0
1	14	4	"A23"	"A23"	8215	36715	100	1436	1568	727	46	1202	1202	1258	531	42	34	13	0	4989	8204	6813	83	2297	2297	2432	793	32	63	58	0	0.000	0.000	0.000	0.000	0.000	0.000	0.000	0.000	0.000	0.000	0.000	0.000	0.000	0.000	0.087	0.062	0.091	0.129	4.763	0.058	0.187	316	2384	100	234	2692	2926	366	5907	6273	Error	Error	-3.524	234	2692	366	5907	495432	2592370	0.584	7.279	0	0	0
1	15	4	"A23"	"A23"	8515	36715	100	1450	1635	765	46	1235	1235	1332	1375	103	9	1	0	4501	7576	6337	83	2326	2326	2461	773	31	60	54	0	0.000	0.000	0.000	0.000	0.000	0.000	0.000	0.000	0.000	0.000	0.000	0.000	0.000	0.000	0.099	0.076	0.125	0.172	5.368	0.073	0.194	316	2384	100	215	2175	2390	400	5250	5650	Error	Error	-3.339	215	2175	400	5250	516646	2393890	0.220	6.617	0	0	0
1	16	4	"A24"	"A24"	8815	36715	100	1358	1443	529	36	1247	1247	1334	814	61	12	1	0	3585	4193	1941	46	2353	2353	2518	1039	41	52	38	0	0.000	0.000	0.000	0.000	0.000	0.000	0.000	0.000	0.000	0.000	0.000	0.000	0.000	0.000	0.090	0.107	0.251	0.279	6.507	0.101	0.050	316	2384	100	111	1232	1343	196	1840	2036	Error	Error	-3.472	111	1232	196	1840	455892	1325139	0.134	1.612	0	0	0
1	17	4	"A24"	"A24"	9115	36710	100	1473	1543	616	39	1270	1270	1365	815	59	17	2	0	4884	5843	3640	62	2389	2389	2569	1155	44	61	51	0	0.000	0.000	0.000	0.000	0.000	0.000	0.000	0.000	0.000	0.000	0.000	0.000	0.000	0.000	0.081	0.079	0.173	0.210	5.622	0.111	0.144	316	2384	100	203	2495	2698	273	3454	3727	Error	Error	-3.619	203	2495	273	3454	487581	1846376	0.218	2.835	0	0	0
1	18	4	"A24"	"A24"	9415	36710	100	1599	1629	582	35	1317	1317	1458	1434	98	4	0	0	5345	6120	3976	64	2491	2491	2689	1071	39	60	55	0	0.000	0.000	0.000	0.000	0.000	0.000	0.000	0.000	0.000	0.000	0.000	0.000	0.000	0.000	0.099	0.086	0.148	0.186	4.793	0.083	0.100	316	2384	100	282	2854	3136	312	3629	3941	Error	Error	-3.339	282	2854	312	3629	514869	1933882	0.119	3.204	0	0	0
1	1	5	"A25"	"A25"	4325	37025	100	1453	1553	598	38	1237	1237	1293	471	36	34	12	0	5252	6985	5357	76	2375	2375	2781	2039	73	51	45	0	0.000	0.000	0.000	0.000	0.000	0.000	0.000	0.000	0.000	0.000	0.000	0.000	0.000	0.000	0.075	0.069	0.109	0.169	7.202	0.048	0.150	316	2384	100	216	2877	3093	316	4610	4926	Error	Error	-3.735	216	2877	316	4610	490687	2207191	0.552	2.062	0	0	0
1	2	5	"A25"	"A25"	4625	37025	100	1448	1486	552	37	1242	1242	1293	495	38	31	8	0	5720	7054	5141	72	2347	2347	2882	2826	98	51	38	0	0.000	0.000	0.000	0.000	0.000	0.000	0.000	0.000	0.000	0.000	0.000	0.000	0.000	0.000	0.061	0.052	0.109	0.158	6.866	0.051	0.224	316	2384	100	206	3373	3579	244	4707	4951	Error	Error	-4.033	206	3373	244	4707	469446	2229044	0.390	1.476	0	0	0
1	3	5	"A25"	"A25"	4925	37025	100	1511	1587	625	39	1216	1216	1273	566	44	33	12	0	8025	9518	7418	77	2311	2311	2799	2654	94	63	51	0	0.000	0.000	0.000	0.000	0.000	0.000	0.000	0.000	0.000	0.000	0.000	0.000	0.000	0.000	0.052	0.051	0.075	0.097	5.048	0.046	0.184	316	2384	100	295	5714	6009	371	7207	7578	Error	Error	-4.276	295	5714	371	7207	501531	3007706	0.555	2.532	0	0	0
1	4	5	"A26"	"A26"	5225	37025	100	1513	1614	647	40	1200	1200	1269	547	43	36	15	0	10163	9913	7232	72	2316	2316	2770	2559	92	57	56	0	0.000	0.000	0.000	0.000	0.000	0.000	0.000	0.000	0.000	0.000	0.000	0.000	0.000	0.000	0.040	0.054	0.082	0.142	6.507	0.064	0.330	316	2384	100	313	7847	8160	414	7597	8011	Error	Error	-4.648	313	7847	414	7597	510103	3132587	0.631	2.791	0	0	0
1	5	5	"A26"	"A26"	5525	37020	100	1713	1835	836	45	1220	1220	1282	538	41	47	27	0	11163	10800	6904	63	2314	2314	3077	3215	104	63	61	0	0.000	0.000	0.000	0.000	0.000	0.000	0.000	0.000	0.000	0.000	0.000	0.000	0.000	0.000	0.056	0.072	0.097	0.124	5.751	0.066	0.336	316	2384	100	493	8849	9342	615	8486	9101	Error	Error	-4.166	493	8849	615	8486	579793	3412932	1.028	2.402	0	0	0
1	6	5	"A26"	"A26"	5825	37020	100	1676	1785	829	46	1186	1186	1267	613	48	42	18	0	11293	10365	7029	67	2305	2305	2968	2559	86	60	57	0	0.000	0.000	0.000	0.000	0.000	0.000	0.000	0.000	0.000	0.000	0.000	0.000	0.000	0.000	0.055	0.074	0.092	0.126	5.570	0.068	0.316	316	2384	100	490	8988	9478	599	8060	8659	Error	Error	-4.197	490	8988	599	8060	564043	3275457	0.845	2.891	0	0	0
1	7	5	"A27"	"A27"	6125	37020	100	1587	1650	678	41	1191	1191	1280	999	78	18	2	0	10790	10801	7990	73	2267	2267	2596	1790	68	57	56	0	0.000	0.000	0.000	0.000	0.000	0.000	0.000	0.000	0.000	0.000	0.000	0.000	0.000	0.000	0.046	0.054	0.070	0.111	5.869	0.048	0.044	316	2384	100	396	8523	8919	459	8534	8993	Error	Error	-4.428	396	8523	459	8534	521325	3413211	0.370	4.584	0	0	0
1	8	5	"A27"	"A27"	6425	37020	100	1628	1812	1038	57	1186	1186	1242	570	45	43	22	0	9919	11991	9351	77	2251	2251	2521	1422	56	62	57	0	0.000	0.000	0.000	0.000	0.000	0.000	0.000	0.000	0.000	0.000	0.000	0.000	0.000	0.000	0.058	0.064	0.082	0.124	5.679	0.061	0.257	316	2384	100	442	7668	8110	626	9740	10366	Error	Error	-4.117	442	7668	626	9740	572572	3789218	1.000	6.660	0	0	0
1	9	5	"A27"	"A27"	6725	37020	100	1472	1553	627	40	1166	1166	1239	529	42	35	14	0	9031	9687	7040	72	2246	2246	2820	3011	106	61	52	0	0.000	0.000	0.000	0.000	0.000	0.000	0.000	0.000	0.000	0.000	0.000	0.000	0.000	0.000	0.045	0.052	0.067	0.093	6.051	0.050	0.267	316	2384	100	306	6785	7091	387	7441	7828	Error	Error	-4.471	306	6785	387	7441	490804	3061219	0.594	2.281	0	0	0
1	10	5	"A28"	"A28"	7025	37020	100	1539	1652	772	46	1150	1150	1249	714	57	35	11	0	13394	10977	8067	73	2222	2222	2907	3487	119	53	53	0	0.000	0.000	0.000	0.000	0.000	0.000	0.000	0.000	0.000	0.000	0.000	0.000	0.000	0.000	0.035	0.057	0.079	0.124	6.844	0.056	0.290	316	2384	100	389	11172	11561	502	8755	9257	Error	Error	-4.844	389	11172	502	8755	522002	3468588	0.564	2.314	0	0	0
1	11	5	"A28"	"A28"	7325	37015	100	2448	3467	2783	80	1277	1277	1804	1684	93	42	26	0	10274	11690	7709	65	2328	2328	3361	3183	94	69	58	0	0.000	0.000	0.000	0.000	0.000	0.000	0.000	0.000	0.000	0.000	0.000	0.000	0.000	0.000	0.147	0.234	0.337	0.250	4.490	0.153	0.170	316	2384	100	1171	7946	9117	2190	9362	11552	Error	Error	-2.762	1171	7946	2190	9362	1095607	3693954	0.988	2.617	0	0	0
1	12	5	"A28"	"A28"	7625	37015	100	1474	1589	775	48	1171	1171	1301	911	70	23	4	0	8223	10628	8488	79	2263	2263	2921	2956	101	52	50	0	0.000	0.000	0.000	0.000	0.000	0.000	0.000	0.000	0.000	0.000	0.000	0.000	0.000	0.000	0.051	0.050	0.070	0.123	6.607	0.056	0.330	316	2384	100	303	5960	6263	418	8365	8783	Error	Error	-4.298	303	5960	418	8365	502232	3358518	0.316	2.607	0	0	0
1	13	5	"A29"	"A29"	7920	37015	100	1322	1416	594	41	1148	1148	1216	532	43	27	10	0	4312	7483	5660	75	2249	2249	2782	2596	93	49	47	0	0.000	0.000	0.000	0.000	0.000	0.000	0.000	0.000	0.000	0.000	0.000	0.000	0.000	0.000	0.084	0.051	0.094	0.161	6.894	0.053	0.201	316	2384	100	174	2063	2237	268	5234	5502	Error	Error	-3.568	174	2063	268	5234	447542	2364773	0.376	1.811	0	0	0
1	14	5	"A29"	"A29"	8220	37015	100	1426	1591	734	46	1213	1213	1272	555	43	32	13	0	5245	8936	7646	85	2286	2286	2658	1717	64	53	48	0	0.000	0.000	0.000	0.000	0.000	0.000	0.000	0.000	0.000	0.000	0.000	0.000	0.000	0.000	0.072	0.057	0.092	0.151	6.873	0.055	0.215	316	2384	100	213	2959	3172	378	6650	7028	Error	Error	-3.796	213	2959	378	6650	502650	2823779	0.575	3.656	0	0	0
1	15	5	"A29"	"A29"	8520	37015	100	1427	1515	628	41	1206	1206	1268	637	50	29	8	0	4399	8561	7030	82	2325	2325	2665	1614	60	51	47	0	0.000	0.000	0.000	0.000	0.000	0.000	0.000	0.000	0.000	0.000	0.000	0.000	0.000	0.000	0.107	0.050	0.083	0.156	6.755	0.052	0.194	316	2384	100	221	2074	2295	309	6236	6545	Error	Error	-3.230	221	2074	309	6236	478799	2705141	0.388	3.653	0	0	0
1	16	5	"A30"	"A30"	8820	37015	100	1341	1438	588	40	1217	1217	1305	640	49	20	6	0	6091	6415	4465	69	2358	2358	2808	2549	90	55	32	0	0.000	0.000	0.000	0.000	0.000	0.000	0.000	0.000	0.000	0.000	0.000	0.000	0.000	0.000	0.033	0.054	0.109	0.145	5.740	0.063	0.241	316	2384	100	124	3733	3857	221	4057	4278	Error	Error	-4.912	124	3733	221	4057	454254	2026991	0.208	1.415	0	0	0
1	17	5	"A30"	"A30"	9120	37010	100	1474	1617	728	45	1214	1214	1292	714	55	27	9	0	6452	8863	7480	84	2378	2378	2601	1276	49	56	52	0	0.000	0.000	0.000	0.000	0.000	0.000	0.000	0.000	0.000	0.000	0.000	0.000	0.000	0.000	0.064	0.062	0.099	0.150	5.406	0.061	0.235	316	2384	100	260	4074	4334	403	6485	6888	Error	Error	-3.970	260	4074	403	6485	511125	2800829	0.455	4.908	0	0	0
1	18	5	"A30"	"A30"	9420	37010	100	1608	1704	695	40	1305	1305	1415	1432	101	8	0	0	5164	8140	6256	76	2472	2472	2739	1435	52	52	49	0	0.000	0.000	0.000	0.000	0.000	0.000	0.000	0.000	0.000	0.000	0.000	0.000	0.000	0.000	0.113	0.070	0.109	0.164	6.176	0.061	0.193	316	2384	100	303	2692	2995	399	5668	6067	Error	Error	-3.151	303	2692	399	5668	538374	2572171	0.202	3.764	0	0	0
1	1	6	"A31"	"A31"	4330	37325	100	1614	1701	718	42	1260	1260	1324	540	40	40	18	0	9077	10258	7601	74	2396	2396	2776	2198	79	58	54	0	0.000	0.000	0.000	0.000	0.000	0.000	0.000	0.000	0.000	0.000	0.000	0.000	0.000	0.000	0.053	0.056	0.080	0.114	5.305	0.055	0.285	316	2384	100	354	6681	7035	441	7862	8303	Error	Error	-4.238	354	6681	441	7862	537374	3241483	0.698	3.404	0	0	0
1	2	6	"A31"	"A31"	4630	37325	100	1720	1845	768	41	1276	1276	1342	714	53	35	14	0	10838	12474	9055	72	2379	2379	2708	2099	77	68	64	0	0.000	0.000	0.000	0.000	0.000	0.000	0.000	0.000	0.000	0.000	0.000	0.000	0.000	0.000	0.052	0.056	0.079	0.096	5.505	0.059	0.249	316	2384	100	444	8459	8903	569	10095	10664	Error	Error	-4.252	444	8459	569	10095	583051	3941755	0.704	4.653	0	0	0
1	3	6	"A31"	"A31"	4930	37325	100	1747	1886	746	39	1234	1234	1286	490	38	52	30	0	14056	13006	8186	62	2352	2352	2620	1620	61	76	73	0	0.000	0.000	0.000	0.000	0.000	0.000	0.000	0.000	0.000	0.000	0.000	0.000	0.000	0.000	0.044	0.061	0.072	0.088	4.682	0.056	0.344	316	2384	100	513	11704	12217	652	10654	11306	Error	Error	-4.512	513	11704	652	10654	596042	4109837	1.224	6.411	0	0	0
1	4	6	"A32"	"A32"	5230	37325	100	1956	2045	907	44	1234	1234	1282	508	39	56	39	0	16391	17042	13407	78	2332	2332	2700	2054	76	60	57	0	0.000	0.000	0.000	0.000	0.000	0.000	0.000	0.000	0.000	0.000	0.000	0.000	0.000	0.000	0.051	0.055	0.064	0.097	4.493	0.052	0.470	316	2384	100	722	14059	14781	811	14710	15521	Error	Error	-4.283	722	14059	811	14710	646305	5385380	1.502	6.982	0	0	0
1	5	6	"A32"	"A32"	5530	37320	100	1898	1978	836	42	1241	1241	1312	575	43	52	33	0	16688	16777	11577	69	2336	2336	3194	4226	132	66	63	0	0.000	0.000	0.000	0.000	0.000	0.000	0.000	0.000	0.000	0.000	0.000	0.000	0.000	0.000	0.046	0.051	0.060	0.076	4.164	0.051	0.489	316	2384	100	657	14352	15009	737	14441	15178	Error	Error	-4.449	657	14352	737	14441	625153	5301684	1.158	3.214	0	0	0
1	6	6	"A32"	"A32"	5830	37320	100	1941	2026	879	43	1192	1192	1271	534	42	56	37	0	23360	18220	12236	67	2323	2323	2991	3772	126	67	64	0	0.000	0.000	0.000	0.000	0.000	0.000	0.000	0.000	0.000	0.000	0.000	0.000	0.000	0.000	0.036	0.052	0.062	0.080	4.690	0.052	0.497	316	2384	100	749	21037	21786	834	15897	16731	Error	Error	-4.812	749	21037	834	15897	640096	5757674	1.414	4.037	0	0	0
1	7	6	"A33"	"A33"	6130	37320	100	1514	1636	745	45	1185	1185	1276	635	49	34	12	0	7066	10199	9638	94	2277	2277	2711	2863	105	57	44	0	0.000	0.000	0.000	0.000	0.000	0.000	0.000	0.000	0.000	0.000	0.000	0.000	0.000	0.000	0.069	0.057	0.097	0.150	6.403	0.049	0.314	316	2384	100	329	4789	5118	451	7922	8373	Error	Error	-3.864	329	4789	451	7922	516972	3223040	0.567	2.615	0	0	0
1	8	6	"A33"	"A33"	6430	37320	100	1716	1867	877	46	1188	1188	1243	502	40	51	30	0	12438	15060	11601	77	2283	2283	2469	1113	45	71	66	0	0.000	0.000	0.000	0.000	0.000	0.000	0.000	0.000	0.000	0.000	0.000	0.000	0.000	0.000	0.052	0.053	0.067	0.085	4.269	0.054	0.385	316	2384	100	528	10155	10683	679	12777	13456	Error	Error	-4.266	528	10155	679	12777	589870	4758995	1.243	11.313	0	0	0
1	9	6	"A33"	"A33"	6730	37320	100	1592	1723	785	45	1185	1185	1237	491	39	45	24	0	9868	12896	10588	82	2269	2269	2483	1681	67	73	67	0	0.000	0.000	0.000	0.000	0.000	0.000	0.000	0.000	0.000	0.000	0.000	0.000	0.000	0.000	0.054	0.051	0.064	0.085	5.372	0.052	0.366	316	2384	100	407	7599	8006	538	10627	11165	Error	Error	-4.223	407	7599	538	10627	544595	4075006	0.990	6.195	0	0	0
1	10	6	"A34"	"A34"	7030	37320	100	1550	1687	874	51	1188	1188	1300	860	66	29	5	0	8293	10218	7699	75	2294	2294	2502	1334	53	62	60	0	0.000	0.000	0.000	0.000	0.000	0.000	0.000	0.000	0.000	0.000	0.000	0.000	0.000	0.000	0.060	0.063	0.086	0.127	5.521	0.079	0.216	316	2384	100	362	5999	6361	499	7924	8423	Error	Error	-4.051	362	5999	499	7924	533071	3228921	0.450	5.784	0	0	0
1	11	6	"A34"	"A34"	7330	37320	100	1557	1685	776	46	1350	1350	1975	1800	91	2	0	0	8080	9968	7066	70	2410	2410	3300	2188	66	69	57	0	0.000	0.000	0.000	0.000	0.000	0.000	0.000	0.000	0.000	0.000	0.000	0.000	0.000	0.000	0.037	0.044	0.079	0.109	5.808	0.110	0.111	316	2384	100	207	5670	5877	335	7558	7893	Error	Error	-4.776	207	5670	335	7558	532432	3149873	-0.161	3.048	0	0	0
1	12	6	"A34"	"A34"	7630	37315	100	1511	1635	660	40	1188	1188	1246	494	39	41	18	0	7272	8827	5967	67	2278	2278	2588	1575	60	73	65	0	0.000	0.000	0.000	0.000	0.000	0.000	0.000	0.000	0.000	0.000	0.000	0.000	0.000	0.000	0.065	0.068	0.091	0.093	4.247	0.061	0.260	316	2384	100	323	4994	5317	447	6549	6996	Error	Error	-3.951	323	4994	447	6549	516717	2789472	0.787	3.961	0	0	0
1	13	6	"A35"	"A35"	7925	37315	100	1583	1734	808	46	1196	1196	1254	511	40	44	27	0	10611	9079	6310	69	2303	2303	2712	2130	78	55	53	0	0.000	0.000	0.000	0.000	0.000	0.000	0.000	0.000	0.000	0.000	0.000	0.000	0.000	0.000	0.047	0.079	0.112	0.139	4.807	0.076	0.352	316	2384	100	387	8308	8695	538	6776	7314	Error	Error	-4.424	387	8308	538	6776	548082	2868944	0.939	2.989	0	0	0
1	14	6	"A35"	"A35"	8225	37315	100	1809	1971	1002	50	1217	1217	1291	541	41	51	32	0	12225	12627	9693	76	2374	2374	2804	2120	75	59	57	0	0.000	0.000	0.000	0.000	0.000	0.000	0.000	0.000	0.000	0.000	0.000	0.000	0.000	0.000	0.060	0.074	0.092	0.133	4.647	0.067	0.386	316	2384	100	592	9851	10443	754	10253	11007	Error	Error	-4.057	592	9851	754	10253	622930	3990275	1.257	4.633	0	0	0
1	15	6	"A35"	"A35"	8525	37315	100	1806	1867	824	44	1220	1220	1281	520	40	51	29	0	10359	11801	9132	77	2368	2368	2745	2008	73	58	54	0	0.000	0.000	0.000	0.000	0.000	0.000	0.000	0.000	0.000	0.000	0.000	0.000	0.000	0.000	0.073	0.069	0.084	0.124	6.024	0.063	0.373	316	2384	100	586	7991	8577	647	9433	10080	Error	Error	-3.769	586	7991	647	9433	590041	3728959	1.127	4.510	0	0	0
1	16	6	"A36"	"A36"	8825	37315	100	1482	1641	813	49	1221	1221	1290	582	45	33	14	0	7311	8433	6511	77	2382	2382	2739	2331	85	61	52	0	0.000	0.000	0.000	0.000	0.000	0.000	0.000	0.000	0.000	0.000	0.000	0.000	0.000	0.000	0.053	0.069	0.116	0.134	5.515	0.065	0.217	316	2384	100	261	4929	5190	420	6051	6471	Error	Error	-4.239	261	4929	420	6051	518623	2664727	0.603	2.443	0	0	0
1	17	6	"A36"	"A36"	9125	37315	100	1574	1675	711	42	1266	1266	1307	543	41	35	13	0	7209	8745	6157	70	2407	2407	2542	993	39	72	65	0	0.000	0.000	0.000	0.000	0.000	0.000	0.000	0.000	0.000	0.000	0.000	0.000	0.000	0.000	0.064	0.065	0.104	0.124	4.896	0.062	0.190	316	2384	100	308	4802	5110	409	6338	6747	Error	Error	-3.963	308	4802	409	6338	529258	2763297	0.678	6.247	0	0	0
1	18	6	"A36"	"A36"	9425	37310	100	1654	1826	775	42	1313	1313	1396	760	54	32	12	0	8251	9642	7160	74	2493	2493	2773	1416	51	61	56	0	0.000	0.000	0.000	0.000	0.000	0.000	0.000	0.000	0.000	0.000	0.000	0.000	0.000	0.000	0.059	0.072	0.097	0.150	5.096	0.074	0.277	316	2384	100	341	5758	6099	513	7149	7662	Error	Error	-4.078	341	5758	513	7149	576942	3046953	0.566	4.851	0	0	0
1	1	7	"A37"	"A37"	4335	37625	100	1813	2059	1192	57	1276	1276	1340	567	42	48	26	0	10633	9720	6283	64	2422	2422	2795	2017	72	63	61	0	0.000	0.000	0.000	0.000	0.000	0.000	0.000	0.000	0.000	0.000	0.000	0.000	0.000	0.000	0.065	0.107	0.121	0.155	5.352	0.093	0.340	316	2384	100	537	8211	8748	783	7298	8081	Error	Error	-3.935	537	8211	783	7298	650661	3071592	1.268	3.433	0	0	0
1	2	7	"A37"	"A37"	4635	37625	100	1988	2037	895	43	1285	1285	1336	525	39	56	33	0	13094	11357	6488	57	2414	2414	2850	2235	78	69	67	0	0.000	0.000	0.000	0.000	0.000	0.000	0.000	0.000	0.000	0.000	0.000	0.000	0.000	0.000	0.066	0.084	0.098	0.127	4.086	0.077	0.346	316	2384	100	703	10680	11383	752	8943	9695	Error	Error	-3.925	703	10680	752	8943	643565	3588749	1.335	3.806	0	0	0
1	3	7	"A37"	"A37"	4935	37625	100	1929	1970	766	38	1283	1283	1361	565	41	53	23	0	14733	14320	8493	59	2439	2439	3214	3341	103	72	71	0	0.000	0.000	0.000	0.000	0.000	0.000	0.000	0.000	0.000	0.000	0.000	0.000	0.000	0.000	0.053	0.058	0.068	0.085	4.575	0.054	0.352	316	2384	100	646	12294	12940	687	11881	12568	Error	Error	-4.250	646	12294	687	11881	622629	4525210	1.078	3.324	0	0	0
1	4	7	"A38"	"A38"	5235	37625	100	1879	1988	883	44	1260	1260	1323	544	41	52	32	0	16967	15493	11100	71	2328	2328	2835	2757	97	63	60	0	0.000	0.000	0.000	0.000	0.000	0.000	0.000	0.000	0.000	0.000	0.000	0.000	0.000	0.000	0.042	0.055	0.068	0.092	5.787	0.054	0.393	316	2384	100	619	14639	15258	728	13165	13893	Error	Error	-4.564	619	14639	728	13165	628240	4895674	1.222	4.591	0	0	0
1	5	7	"A38"	"A38"	5535	37625	100	2084	2209	1149	52	1234	1234	1298	559	43	60	41	0	19589	17438	11665	66	2338	2338	2759	2329	84	69	66	0	0.000	0.000	0.000	0.000	0.000	0.000	0.000	0.000	0.000	0.000	0.000	0.000	0.000	0.000	0.049	0.065	0.067	0.096	4.514	0.068	0.405	316	2384	100	850	17251	18101	975	15100	16075	Error	Error	-4.343	850	17251	975	15100	697902	5510298	1.630	6.303	0	0	0
1	6	7	"A38"	"A38"	5835	37620	100	1907	2035	951	46	1240	1240	1325	580	43	54	34	0	17732	16793	12170	72	2352	2352	3147	3460	109	63	61	0	0.000	0.000	0.000	0.000	0.000	0.000	0.000	0.000	0.000	0.000	0.000	0.000	0.000	0.000	0.043	0.055	0.065	0.103	5.569	0.057	0.494	316	2384	100	667	15380	16047	795	14441	15236	Error	Error	-4.527	667	15380	795	14441	643143	5306713	1.224	3.944	0	0	0
1	7	7	"A39"	"A39"	6135	37620	100	1402	1562	748	47	1206	1206	1287	547	42	29	12	0	6139	7940	6556	82	2305	2305	2815	2930	104	55	35	0	0.000	0.000	0.000	0.000	0.000	0.000	0.000	0.000	0.000	0.000	0.000	0.000	0.000	0.000	0.051	0.063	0.101	0.155	6.861	0.057	0.287	316	2384	100	196	3834	4030	356	5635	5991	Error	Error	-4.290	196	3834	356	5635	493691	2509068	0.503	1.749	0	0	0
1	8	7	"A39"	"A39"	6435	37620	100	1597	1860	1297	69	1205	1205	1276	580	45	43	20	0	6521	11809	10549	89	2301	2301	2632	1646	62	65	55	0	0.000	0.000	0.000	0.000	0.000	0.000	0.000	0.000	0.000	0.000	0.000	0.000	0.000	0.000	0.093	0.069	0.083	0.118	5.194	0.072	0.309	316	2384	100	392	4220	4612	655	9508	10163	Error	Error	-3.428	392	4220	655	9508	587651	3731620	1.007	5.575	0	0	0
1	9	7	"A39"	"A39"	6735	37620	100	1568	1762	855	48	1214	1214	1277	558	43	40	24	0	8799	13047	10614	81	2276	2276	2621	1657	63	69	65	0	0.000	0.000	0.000	0.000	0.000	0.000	0.000	0.000	0.000	0.000	0.000	0.000	0.000	0.000	0.054	0.051	0.067	0.080	5.230	0.052	0.288	316	2384	100	354	6523	6877	548	10771	11319	Error	Error	-4.204	354	6523	548	10771	556787	4122705	0.869	6.292	0	0	0
1	10	7	"A40"	"A40"	7035	37620	100	1597	1791	911	50	1195	1195	1262	586	46	44	25	0	12012	14146	11413	80	2282	2282	2579	1553	60	60	55	0	0.000	0.000	0.000	0.000	0.000	0.000	0.000	0.000	0.000	0.000	0.000	0.000	0.000	0.000	0.041	0.050	0.065	0.108	5.412	0.053	0.316	316	2384	100	402	9730	10132	596	11864	12460	Error	Error	-4.597	402	9730	596	11864	565836	4469990	0.903	7.448	0	0	0
1	11	7	"A40"	"A40"	7335	37620	100	1586	1714	784	45	1266	1266	1690	1481	87	10	0	0	11405	12229	8948	73	2362	2362	3256	2949	90	60	57	0	0.000	0.000	0.000	0.000	0.000	0.000	0.000	0.000	0.000	0.000	0.000	0.000	0.000	0.000	0.035	0.045	0.066	0.098	6.242	0.051	0.272	316	2384	100	320	9043	9363	448	9867	10315	Error	Error	-4.821	320	9043	448	9867	541620	3864234	0.016	3.043	0	0	0
1	12	7	"A40"	"A40"	7635	37620	100	1617	1711	746	43	1177	1177	1246	545	43	44	21	0	11556	12697	9297	73	2260	2260	2750	2697	98	63	60	0	0.000	0.000	0.000	0.000	0.000	0.000	0.000	0.000	0.000	0.000	0.000	0.000	0.000	0.000	0.047	0.051	0.067	0.096	4.793	0.050	0.292	316	2384	100	440	9296	9736	534	10437	10971	Error	Error	-4.401	440	9296	534	10437	540628	4012123	0.853	3.688	0	0	0
1	13	7	"A41"	"A41"	7930	37615	100	1553	1700	738	43	1193	1193	1258	521	41	44	24	0	8890	8536	5911	69	2302	2302	2756	2394	86	55	51	0	0.000	0.000	0.000	0.000	0.000	0.000	0.000	0.000	0.000	0.000	0.000	0.000	0.000	0.000	0.055	0.081	0.117	0.155	5.011	0.073	0.335	316	2384	100	360	6588	6948	507	6234	6741	Error	Error	-4.194	360	6588	507	6234	537270	2697251	0.848	2.414	0	0	0
1	14	7	"A41"	"A41"	8230	37615	100	1699	1829	865	47	1233	1233	1315	743	56	39	13	0	11357	11176	8249	73	2353	2353	2830	2346	82	56	56	0	0.000	0.000	0.000	0.000	0.000	0.000	0.000	0.000	0.000	0.000	0.000	0.000	0.000	0.000	0.052	0.068	0.090	0.135	4.989	0.063	0.302	316	2384	100	466	9004	9470	596	8823	9419	Error	Error	-4.272	466	9004	596	8823	577999	3531487	0.692	3.558	0	0	0
1	15	7	"A41"	"A41"	8530	37615	100	1665	1766	773	43	1213	1213	1304	743	56	37	14	0	10618	11057	8420	76	2351	2351	2818	2395	84	56	53	0	0.000	0.000	0.000	0.000	0.000	0.000	0.000	0.000	0.000	0.000	0.000	0.000	0.000	0.000	0.055	0.064	0.085	0.131	6.447	0.060	0.200	316	2384	100	452	8267	8719	553	8706	9259	Error	Error	-4.193	452	8267	553	8706	558006	3494058	0.622	3.440	0	0	0
1	16	7	"A42"	"A42"	8830	37615	100	1376	1485	969	65	1237	1237	1299	565	43	22	5	0	4711	6336	4928	77	2367	2367	2763	2523	91	46	25	0	0.000	0.000	0.000	0.000	0.000	0.000	0.000	0.000	0.000	0.000	0.000	0.000	0.000	0.000	0.059	0.062	0.139	0.157	6.113	0.046	0.094	316	2384	100	139	2344	2483	248	3969	4217	Error	Error	-4.076	139	2344	248	3969	469309	2002227	0.329	1.416	0	0	0
1	17	7	"A42"	"A42"	9130	37615	100	1566	1612	649	40	1306	1306	1380	932	67	16	1	0	5538	9043	7552	83	2431	2431	2588	1081	41	66	59	0	0.000	0.000	0.000	0.000	0.000	0.000	0.000	0.000	0.000	0.000	0.000	0.000	0.000	0.000	0.084	0.046	0.082	0.121	5.629	0.051	0.145	316	2384	100	260	3107	3367	306	6612	6918	Error	Error	-3.579	260	3107	306	6612	509360	2857480	0.249	5.971	0	0	0
1	18	7	"A42"	"A42"	9430	37615	100	1679	1794	733	40	1307	1307	1365	589	43	40	16	0	6179	9930	8315	83	2496	2496	2699	1091	40	66	58	0	0.000	0.000	0.000	0.000	0.000	0.000	0.000	0.000	0.000	0.000	0.000	0.000	0.000	0.000	0.101	0.066	0.091	0.143	5.466	0.061	0.244	316	2384	100	372	3683	4055	487	7434	7921	Error	Error	-3.308	372	3683	487	7434	566909	3137835	0.728	6.628	0	0	0
1	1	8	"A43"	"A43"	4340	37925	100	1897	1899	720	37	1287	1287	1354	750	55	41	11	0	15106	14194	9410	66	2428	2428	2807	2366	84	69	66	0	0.000	0.000	0.000	0.000	0.000	0.000	0.000	0.000	0.000	0.000	0.000	0.000	0.000	0.000	0.048	0.052	0.065	0.081	4.724	0.050	0.149	316	2384	100	610	12678	13288	612	11766	12378	Error	Error	-4.377	610	12678	612	11766	600094	4485257	0.727	4.813	0	0	0
1	2	8	"A43"	"A43"	4640	37925	100	1848	1900	722	38	1281	1281	1354	541	39	50	23	0	14217	15067	9580	63	2416	2416	2974	3295	110	75	61	0	0.000	0.000	0.000	0.000	0.000	0.000	0.000	0.000	0.000	0.000	0.000	0.000	0.000	0.000	0.048	0.049	0.058	0.069	3.807	0.050	0.397	316	2384	100	567	11801	12368	619	12651	13270	Error	Error	-4.379	567	11801	619	12651	600508	4761170	1.009	3.670	0	0	0
1	3	8	"A43"	"A43"	4940	37925	100	2084	2101	824	39	1250	1250	1303	502	38	62	40	0	21170	17670	9347	52	2393	2393	2789	2586	92	84	79	0	0.000	0.000	0.000	0.000	0.000	0.000	0.000	0.000	0.000	0.000	0.000	0.000	0.000	0.000	0.044	0.056	0.057	0.061	2.886	0.055	0.461	316	2384	100	834	18777	19611	851	15277	16128	Error	Error	-4.493	834	18777	851	15277	664068	5583797	1.590	5.754	0	0	0
1	4	8	"A44"	"A44"	5240	37925	100	1604	1824	1381	75	1274	1274	1330	526	39	39	18	0	10654	9781	6447	65	2357	2357	2667	1887	70	61	59	0	0.000	0.000	0.000	0.000	0.000	0.000	0.000	0.000	0.000	0.000	0.000	0.000	0.000	0.000	0.040	0.074	0.083	0.126	5.043	0.070	0.178	316	2384	100	330	8297	8627	550	7424	7974	Error	Error	-4.652	330	8297	550	7424	576532	3090849	0.939	3.770	0	0	0
1	5	8	"A44"	"A44"	5540	37925	100	1741	1847	740	40	1229	1229	1302	590	45	44	22	0	12962	11566	6019	52	2326	2326	2576	1430	55	77	74	0	0.000	0.000	0.000	0.000	0.000	0.000	0.000	0.000	0.000	0.000	0.000	0.000	0.000	0.000	0.048	0.067	0.078	0.084	3.865	0.059	0.162	316	2384	100	512	10636	11148	618	9240	9858	Error	Error	-4.377	512	10636	618	9240	583574	3654866	0.924	6.287	0	0	0
1	6	8	"A44"	"A44"	5840	37925	100	1888	1964	812	41	1217	1217	1279	557	43	54	31	0	13899	11896	5968	50	2335	2335	2626	1686	64	75	73	0	0.000	0.000	0.000	0.000	0.000	0.000	0.000	0.000	0.000	0.000	0.000	0.000	0.000	0.000	0.058	0.078	0.088	0.101	4.230	0.070	0.326	316	2384	100	671	11564	12235	747	9561	10308	Error	Error	-4.107	671	11564	747	9561	620631	3759087	1.230	5.498	0	0	0
1	7	8	"A45"	"A45"	6140	37920	100	1807	1852	850	45	1189	1189	1260	508	40	55	28	0	12608	12288	8105	65	2289	2289	2623	1914	72	68	64	0	0.000	0.000	0.000	0.000	0.000	0.000	0.000	0.000	0.000	0.000	0.000	0.000	0.000	0.000	0.060	0.066	0.072	0.096	4.627	0.059	0.323	316	2384	100	618	10319	10937	663	9999	10662	Error	Error	-4.062	618	10319	663	9999	585166	3883038	1.165	5.050	0	0	0
1	8	8	"A45"	"A45"	6440	37920	100	1717	1809	733	40	1186	1186	1252	526	42	50	26	0	13881	14256	8906	62	2275	2275	2687	2393	89	77	71	0	0.000	0.000	0.000	0.000	0.000	0.000	0.000	0.000	0.000	0.000	0.000	0.000	0.000	0.000	0.046	0.052	0.065	0.070	3.908	0.051	0.344	316	2384	100	531	11606	12137	623	11981	12604	Error	Error	-4.450	531	11606	623	11981	571629	4504846	1.059	4.835	0	0	0
1	9	8	"A45"	"A45"	6740	37920	100	1700	1831	847	46	1198	1198	1242	514	41	48	26	0	12697	12999	7788	59	2269	2269	2467	1314	53	79	75	0	0.000	0.000	0.000	0.000	0.000	0.000	0.000	0.000	0.000	0.000	0.000	0.000	0.000	0.000	0.048	0.059	0.070	0.080	4.181	0.053	0.243	316	2384	100	502	10428	10930	633	10730	11363	Error	Error	-4.377	502	10428	633	10730	578505	4107789	1.146	8.015	0	0	0
1	10	8	"A47"	"A47"	7040	37920	100	1759	1822	806	44	1200	1200	1256	565	44	49	23	0	15347	12932	7617	58	2235	2235	2582	1959	75	73	70	0	0.000	0.000	0.000	0.000	0.000	0.000	0.000	0.000	0.000	0.000	0.000	0.000	0.000	0.000	0.043	0.058	0.071	0.094	5.176	0.061	0.280	316	2384	100	559	13112	13671	622	10697	11319	Error	Error	-4.552	559	13112	622	10697	575889	4086393	1.002	5.283	0	0	0
1	11	8	"A47"	"A47"	7340	37920	100	1850	1882	763	40	1169	1169	1293	800	61	45	12	0	14206	12772	6840	53	2245	2245	2594	1768	68	76	73	0	0.000	0.000	0.000	0.000	0.000	0.000	0.000	0.000	0.000	0.000	0.000	0.000	0.000	0.000	0.057	0.068	0.080	0.083	3.587	0.067	0.262	316	2384	100	681	11961	12642	713	10527	11240	Error	Error	-4.135	681	11961	713	10527	594581	4035946	0.736	5.757	0	0	0
1	12	8	"A47"	"A47"	7635	37920	100	1828	1847	737	39	1235	1235	1488	1097	73	25	2	0	13778	12064	7069	58	2287	2287	2766	1840	66	74	69	0	0.000	0.000	0.000	0.000	0.000	0.000	0.000	0.000	0.000	0.000	0.000	0.000	0.000	0.000	0.052	0.063	0.076	0.089	4.349	0.064	0.335	316	2384	100	593	11491	12084	612	9777	10389	Error	Error	-4.276	593	11491	612	9777	583720	3812277	0.327	5.053	0	0	0
1	13	8	"A48"	"A48"	7935	37915	100	1577	1655	640	38	1219	1219	1283	514	40	38	17	0	7146	9176	6441	70	2341	2341	2609	1656	63	64	61	0	0.000	0.000	0.000	0.000	0.000	0.000	0.000	0.000	0.000	0.000	0.000	0.000	0.000	0.000	0.075	0.064	0.084	0.122	4.701	0.058	0.215	316	2384	100	358	4805	5163	436	6835	7271	Error	Error	-3.747	358	4805	436	6835	522918	2899498	0.724	3.966	0	0	0
1	14	8	"A48"	"A48"	8235	37915	100	1636	1725	732	42	1224	1224	1287	567	44	40	19	0	11935	11932	8961	75	2334	2334	2613	1604	61	63	58	0	0.000	0.000	0.000	0.000	0.000	0.000	0.000	0.000	0.000	0.000	0.000	0.000	0.000	0.000	0.043	0.052	0.066	0.109	5.572	0.051	0.282	316	2384	100	412	9601	10013	501	9598	10099	Error	Error	-4.542	412	9601	501	9598	545018	3770597	0.772	5.810	0	0	0
1	15	8	"A48"	"A48"	8535	37915	100	1743	1946	1330	68	1249	1249	1315	597	45	45	23	0	12320	15287	12377	80	2349	2349	2703	2127	78	59	56	0	0.000	0.000	0.000	0.000	0.000	0.000	0.000	0.000	0.000	0.000	0.000	0.000	0.000	0.000	0.050	0.054	0.065	0.107	5.850	0.054	0.304	316	2384	100	494	9971	10465	697	12938	13635	Error	Error	-4.335	494	9971	697	12938	614972	4830729	1.057	5.916	0	0	0
1	16	8	"A49"	"A49"	8835	37915	100	1603	1717	860	50	1233	1233	1306	664	50	33	10	0	12273	11058	7474	67	2354	2354	2608	1367	52	64	61	0	0.000	0.000	0.000	0.000	0.000	0.000	0.000	0.000	0.000	0.000	0.000	0.000	0.000	0.000	0.037	0.056	0.067	0.089	5.767	0.059	0.129	316	2384	100	370	9919	10289	484	8704	9188	Error	Error	-4.745	370	9919	484	8704	542614	3494349	0.619	6.181	0	0	0
1	17	8	"A49"	"A49"	9135	37915	100	1662	1745	629	36	1279	1279	1367	702	51	33	6	0	8161	9873	6813	69	2449	2449	2643	1357	51	68	64	0	0.000	0.000	0.000	0.000	0.000	0.000	0.000	0.000	0.000	0.000	0.000	0.000	0.000	0.000	0.067	0.063	0.080	0.110	5.382	0.060	0.167	316	2384	100	383	5712	6095	466	7424	7890	Error	Error	-3.899	383	5712	466	7424	551429	3120001	0.538	5.328	0	0	0
1	18	8	"A49"	"A49"	9435	37915	100	1833	3841	8109	211	1347	1347	1410	651	46	43	23	0	10124	12235	10609	86	2536	2536	2706	1017	37	68	62	0	0.000	0.000	0.000	0.000	0.000	0.000	0.000	0.000	0.000	0.000	0.000	0.000	0.000	0.000	0.064	0.257	0.117	0.148	4.837	0.504	0.426	316	2384	100	486	7588	8074	2494	9699	12193	Error	Error	-3.965	486	7588	2494	9699	1213836	3866308	3.734	9.370	0	0	0
1	1	9	"A50"	"A50"	4345	38225	100	1661	1703	658	38	1312	1312	1381	624	45	33	12	0	6436	9121	6885	75	2421	2421	2511	683	27	74	68	0	0.000	0.000	0.000	0.000	0.000	0.000	0.000	0.000	0.000	0.000	0.000	0.000	0.000	0.000	0.087	0.058	0.098	0.120	5.441	0.055	0.106	316	2384	100	349	4015	4364	391	6700	7091	Error	Error	-3.524	349	4015	391	6700	538002	2882316	0.516	9.678	0	0	0
1	2	9	"A50"	"A50"	4645	38225	100	1666	1752	712	40	1250	1250	1309	516	39	45	18	0	9055	11048	6567	59	2360	2360	2489	1009	40	87	84	0	0.000	0.000	0.000	0.000	0.000	0.000	0.000	0.000	0.000	0.000	0.000	0.000	0.000	0.000	0.062	0.058	0.066	0.070	3.381	0.053	0.204	316	2384	100	416	6695	7111	502	8688	9190	Error	Error	-4.008	416	6695	502	8688	553617	3491033	0.859	8.483	0	0	0
1	3	9	"A50"	"A50"	4945	38225	100	1777	1836	699	38	1251	1251	1310	491	37	52	26	0	10983	13714	8101	59	2329	2329	2436	924	37	87	82	0	0.000	0.000	0.000	0.000	0.000	0.000	0.000	0.000	0.000	0.000	0.000	0.000	0.000	0.000	0.061	0.051	0.063	0.068	3.751	0.049	0.269	316	2384	100	526	8654	9180	585	11385	11970	Error	Error	-4.040	526	8654	585	11385	580026	4333532	1.071	12.206	0	0	0
1	4	9	"A51"	"A51"	5245	38225	100	1499	1595	669	41	1262	1262	1320	514	38	34	11	0	7223	8482	6240	73	2340	2340	2688	2181	81	61	53	0	0.000	0.000	0.000	0.000	0.000	0.000	0.000	0.000	0.000	0.000	0.000	0.000	0.000	0.000	0.049	0.054	0.081	0.113	6.284	0.060	0.260	316	2384	100	237	4883	5120	333	6142	6475	Error	Error	-4.365	237	4883	333	6142	503975	2680290	0.535	2.657	0	0	0
1	5	9	"A51"	"A51"	5545	38225	100	1885	2156	2935	136	1252	1252	1310	508	38	58	30	0	12564	12032	6983	58	2331	2331	2490	1123	45	79	74	0	0.000	0.000	0.000	0.000	0.000	0.000	0.000	0.000	0.000	0.000	0.000	0.000	0.000	0.000	0.062	0.093	0.089	0.099	4.357	0.078	0.070	316	2384	100	633	10233	10866	904	9701	10605	Error	Error	-4.015	633	10233	904	9701	681397	3802039	1.665	8.497	0	0	0
1	6	9	"A51"	"A51"	5845	38225	100	1769	1864	817	43	1241	1241	1290	529	41	49	25	0	14629	12371	7543	60	2314	2314	2615	2008	76	69	67	0	0.000	0.000	0.000	0.000	0.000	0.000	0.000	0.000	0.000	0.000	0.000	0.000	0.000	0.000	0.043	0.062	0.076	0.099	4.997	0.060	0.297	316	2384	100	528	12315	12843	623	10057	10680	Error	Error	-4.544	528	12315	623	10057	588939	3909149	1.085	4.859	0	0	0
1	7	9	"A52"	"A52"	6145	38225	100	1718	1761	756	42	1225	1225	1278	509	39	49	23	0	9847	8373	4533	54	2305	2305	2481	1188	47	69	66	0	0.000	0.000	0.000	0.000	0.000	0.000	0.000	0.000	0.000	0.000	0.000	0.000	0.000	0.000	0.065	0.088	0.114	0.134	3.979	0.084	0.254	316	2384	100	493	7542	8035	536	6068	6604	Error	Error	-3.935	493	7542	536	6068	556342	2645900	0.949	4.960	0	0	0
1	8	9	"A52"	"A52"	6445	38220	100	1670	1772	732	41	1178	1178	1253	539	43	47	23	0	10804	9378	5690	60	2293	2293	2602	1671	64	67	62	0	0.000	0.000	0.000	0.000	0.000	0.000	0.000	0.000	0.000	0.000	0.000	0.000	0.000	0.000	0.058	0.084	0.099	0.125	5.053	0.074	0.284	316	2384	100	492	8511	9003	594	7085	7679	Error	Error	-4.113	492	8511	594	7085	559931	2963326	0.963	4.055	0	0	0
1	9	9	"A52"	"A52"	6745	38220	100	1715	1859	864	46	1197	1197	1274	670	52	44	18	0	10413	9270	5646	60	2239	2239	2536	1679	66	66	62	0	0.000	0.000	0.000	0.000	0.000	0.000	0.000	0.000	0.000	0.000	0.000	0.000	0.000	0.000	0.063	0.094	0.107	0.133	4.755	0.097	0.274	316	2384	100	518	8174	8692	662	7031	7693	Error	Error	-3.980	518	8174	662	7031	587488	2929437	0.873	4.011	0	0	0
1	10	9	"A53"	"A53"	7045	38220	100	1592	1718	1048	61	1150	1150	1273	1262	99	13	0	0	10901	10160	7003	68	2224	2224	2692	2403	89	62	58	0	0.000	0.000	0.000	0.000	0.000	0.000	0.000	0.000	0.000	0.000	0.000	0.000	0.000	0.000	0.051	0.072	0.087	0.132	6.208	0.069	0.051	316	2384	100	442	8677	9119	568	7936	8504	Error	Error	-4.295	442	8677	568	7936	542765	3210608	0.353	3.108	0	0	0
1	11	9	"A53"	"A53"	7345	38220	100	1676	1744	806	46	1156	1156	1248	686	54	39	12	0	12629	10382	6822	65	2210	2210	2655	2385	89	60	58	0	0.000	0.000	0.000	0.000	0.000	0.000	0.000	0.000	0.000	0.000	0.000	0.000	0.000	0.000	0.050	0.072	0.084	0.112	5.629	0.062	0.266	316	2384	100	520	10419	10939	588	8172	8760	Error	Error	-4.325	520	10419	588	8172	551063	3280702	0.723	3.240	0	0	0
1	12	9	"A53"	"A53"	7640	38220	100	1736	1762	731	41	1319	1319	1640	1163	70	16	1	0	9869	9592	7086	73	2398	2398	3173	2436	76	55	52	0	0.000	0.000	0.000	0.000	0.000	0.000	0.000	0.000	0.000	0.000	0.000	0.000	0.000	0.000	0.056	0.062	0.093	0.146	5.881	0.071	0.341	316	2384	100	417	7471	7888	443	7194	7637	Error	Error	-4.163	417	7471	443	7194	556677	3030935	0.105	2.635	0	0	0
1	13	9	"A54"	"A54"	7940	38220	100	1478	1567	589	37	1230	1230	1313	596	45	30	8	0	8011	7581	4477	59	2323	2323	2608	1520	58	64	60	0	0.000	0.000	0.000	0.000	0.000	0.000	0.000	0.000	0.000	0.000	0.000	0.000	0.000	0.000	0.044	0.064	0.109	0.129	5.228	0.070	0.168	316	2384	100	248	5688	5936	337	5258	5595	Error	Error	-4.520	248	5688	337	5258	495211	2395686	0.426	3.272	0	0	0
1	14	9	"A54"	"A54"	8240	38215	100	1601	1672	736	44	1256	1256	1337	725	54	28	7	0	7248	7261	4953	68	2351	2351	2730	1805	66	54	52	0	0.000	0.000	0.000	0.000	0.000	0.000	0.000	0.000	0.000	0.000	0.000	0.000	0.000	0.000	0.070	0.085	0.132	0.184	5.820	0.081	0.158	316	2384	100	345	4897	5242	416	4910	5326	Error	Error	-3.827	345	4897	416	4910	528296	2294577	0.462	2.510	0	0	0
1	15	9	"A54"	"A54"	8540	38215	100	1630	1771	774	43	1265	1265	1328	586	44	39	18	0	10183	9184	5981	65	2374	2374	2657	1608	60	63	58	0	0.000	0.000	0.000	0.000	0.000	0.000	0.000	0.000	0.000	0.000	0.000	0.000	0.000	0.000	0.047	0.074	0.104	0.146	5.306	0.067	0.203	316	2384	100	365	7809	8174	506	6810	7316	Error	Error	-4.419	365	7809	506	6810	559725	2902094	0.756	4.059	0	0	0
1	16	9	"A55"	"A55"	8840	38215	100	1468	1563	752	48	1220	1220	1290	635	49	27	8	0	6931	7844	5777	73	2372	2372	2727	1827	66	54	52	0	0.000	0.000	0.000	0.000	0.000	0.000	0.000	0.000	0.000	0.000	0.000	0.000	0.000	0.000	0.054	0.063	0.100	0.159	6.395	0.061	0.153	316	2384	100	248	4559	4807	343	5472	5815	Error	Error	-4.200	248	4559	343	5472	494032	2478739	0.430	2.801	0	0	0
1	17	9	"A55"	"A55"	9140	38215	100	1588	1684	654	38	1253	1253	1338	883	65	20	3	0	5840	7648	5386	70	2427	2427	2662	1778	66	57	49	0	0.000	0.000	0.000	0.000	0.000	0.000	0.000	0.000	0.000	0.000	0.000	0.000	0.000	0.000	0.098	0.083	0.133	0.162	5.065	0.064	0.174	316	2384	100	335	3413	3748	431	5221	5652	Error	Error	-3.349	335	3413	431	5221	532108	2416813	0.392	2.804	0	0	0
1	18	9	"A55"	"A55"	9440	38215	100	1712	1803	781	43	1330	1330	1408	662	47	34	11	0	6405	8933	6926	77	2534	2534	2807	1375	48	58	54	0	0.000	0.000	0.000	0.000	0.000	0.000	0.000	0.000	0.000	0.000	0.000	0.000	0.000	0.000	0.099	0.074	0.100	0.171	7.031	0.064	0.147	316	2384	100	382	3871	4253	473	6399	6872	Error	Error	-3.341	382	3871	473	6399	569760	2822809	0.597	4.455	0	0	0
1	1	10	"A56"	"A56"	4350	38530	100	1623	1723	639	37	1351	1351	1424	693	48	29	6	0	9598	8641	4558	52	2426	2426	2563	997	38	73	69	0	0.000	0.000	0.000	0.000	0.000	0.000	0.000	0.000	0.000	0.000	0.000	0.000	0.000	0.000	0.038	0.060	0.095	0.109	4.549	0.056	0.071	316	2384	100	272	7172	7444	372	6215	6587	Error	Error	-4.721	272	7172	372	6215	544509	2730486	0.431	6.096	0	0	0
1	2	10	"A56"	"A56"	4650	38525	100	1724	1825	827	45	1310	1310	1359	505	37	42	18	0	10259	10443	5998	57	2394	2394	2598	1291	49	81	75	0	0.000	0.000	0.000	0.000	0.000	0.000	0.000	0.000	0.000	0.000	0.000	0.000	0.000	0.000	0.053	0.064	0.077	0.092	4.426	0.067	0.257	316	2384	100	414	7865	8279	515	8049	8564	Error	Error	-4.248	414	7865	515	8049	576725	3300143	0.923	6.077	0	0	0
1	3	10	"A56"	"A56"	4950	38525	100	1746	1863	719	38	1247	1247	1308	520	39	49	23	0	10685	9682	4773	49	2333	2333	2571	1534	59	78	74	0	0.000	0.000	0.000	0.000	0.000	0.000	0.000	0.000	0.000	0.000	0.000	0.000	0.000	0.000	0.060	0.084	0.095	0.105	4.239	0.073	0.278	316	2384	100	499	8352	8851	616	7349	7965	Error	Error	-4.065	499	8352	616	7349	588805	3059451	1.067	4.636	0	0	0
1	4	10	"A57"	"A57"	5250	38525	100	1484	1590	616	38	1246	1246	1315	575	43	31	11	0	6934	8848	7053	79	2333	2333	2693	1988	73	57	52	0	0.000	0.000	0.000	0.000	0.000	0.000	0.000	0.000	0.000	0.000	0.000	0.000	0.000	0.000	0.052	0.053	0.079	0.135	6.522	0.055	0.203	316	2384	100	238	4601	4839	344	6515	6859	Error	Error	-4.273	238	4601	344	6515	502426	2795967	0.478	3.096	0	0	0
1	5	10	"A57"	"A57"	5550	38525	100	1583	1684	728	43	1253	1253	1301	537	41	39	15	0	12093	11247	7211	64	2296	2296	2661	1991	74	68	67	0	0.000	0.000	0.000	0.000	0.000	0.000	0.000	0.000	0.000	0.000	0.000	0.000	0.000	0.000	0.034	0.048	0.069	0.085	7.166	0.054	0.262	316	2384	100	330	9797	10127	431	8951	9382	Error	Error	-4.892	330	9797	431	8951	532195	3553962	0.713	4.312	0	0	0
1	6	10	"A57"	"A57"	5850	38525	100	1753	1873	773	41	1222	1222	1297	597	46	47	21	0	13825	14401	9741	67	2314	2314	2813	2537	90	69	66	0	0.000	0.000	0.000	0.000	0.000	0.000	0.000	0.000	0.000	0.000	0.000	0.000	0.000	0.000	0.046	0.054	0.060	0.080	4.244	0.054	0.402	316	2384	100	531	11511	12042	651	12087	12738	Error	Error	-4.438	531	11511	651	12087	591727	4550790	0.965	4.568	0	0	0
1	7	10	"A58"	"A58"	6150	38525	100	1469	1534	637	41	1226	1226	1288	526	40	32	12	0	7928	8827	6122	69	2279	2279	2646	2128	80	62	58	0	0.000	0.000	0.000	0.000	0.000	0.000	0.000	0.000	0.000	0.000	0.000	0.000	0.000	0.000	0.043	0.047	0.084	0.124	6.223	0.056	0.212	316	2384	100	243	5649	5892	308	6548	6856	Error	Error	-4.539	243	5649	308	6548	484733	2789433	0.468	2.905	0	0	0
1	8	10	"A58"	"A58"	6450	38525	100	1640	1697	652	38	1211	1211	1274	530	41	42	19	0	11263	11057	6580	59	2262	2262	2522	1625	64	74	70	0	0.000	0.000	0.000	0.000	0.000	0.000	0.000	0.000	0.000	0.000	0.000	0.000	0.000	0.000	0.048	0.055	0.073	0.094	4.680	0.055	0.259	316	2384	100	429	9001	9430	486	8795	9281	Error	Error	-4.391	429	9001	486	8795	536309	3494107	0.798	5.252	0	0	0
1	9	10	"A58"	"A58"	6750	38520	100	1452	1556	641	41	1165	1165	1245	652	52	32	8	0	10167	9752	6511	66	2220	2220	2482	1479	59	64	62	0	0.000	0.000	0.000	0.000	0.000	0.000	0.000	0.000	0.000	0.000	0.000	0.000	0.000	0.000	0.036	0.052	0.076	0.090	4.726	0.050	0.182	316	2384	100	287	7947	8234	391	7532	7923	Error	Error	-4.791	287	7947	391	7532	491836	3081531	0.477	4.915	0	0	0
1	10	10	"A59"	"A59"	7050	38520	100	1702	1713	743	43	1168	1168	1248	693	55	44	12	0	15458	11805	7331	62	2245	2245	2808	2813	100	65	63	0	0.000	0.000	0.000	0.000	0.000	0.000	0.000	0.000	0.000	0.000	0.000	0.000	0.000	0.000	0.040	0.057	0.072	0.098	4.637	0.059	0.296	316	2384	100	534	13213	13747	545	9560	10105	Error	Error	-4.629	534	13213	545	9560	541324	3730333	0.671	3.198	0	0	0
1	11	10	"A59"	"A59"	7350	38520	100	1699	1744	656	37	1185	1185	1257	590	46	45	17	0	14423	11613	6475	55	2257	2257	2645	2064	78	71	67	0	0.000	0.000	0.000	0.000	0.000	0.000	0.000	0.000	0.000	0.000	0.000	0.000	0.000	0.000	0.042	0.060	0.072	0.085	4.092	0.057	0.267	316	2384	100	514	12166	12680	559	9356	9915	Error	Error	-4.565	514	12166	559	9356	551121	3669758	0.825	4.345	0	0	0
1	12	10	"A59"	"A59"	7645	38520	100	1653	1741	665	38	1299	1299	1587	1119	70	17	0	0	13678	10892	6220	57	2377	2377	3053	2127	69	68	65	0	0.000	0.000	0.000	0.000	0.000	0.000	0.000	0.000	0.000	0.000	0.000	0.000	0.000	0.000	0.031	0.052	0.071	0.097	5.449	0.062	0.218	316	2384	100	354	11301	11655	442	8515	8957	Error	Error	-4.997	354	11301	442	8515	550244	3441739	0.138	3.685	0	0	0
1	13	10	"A60"	"A60"	7945	38520	100	1289	1383	531	38	1206	1206	1266	540	42	18	6	0	4079	5140	3660	71	2272	2272	2490	1470	59	53	36	0	0.000	0.000	0.000	0.000	0.000	0.000	0.000	0.000	0.000	0.000	0.000	0.000	0.000	0.000	0.046	0.062	0.201	0.214	6.792	0.050	0.079	316	2384	100	83	1807	1890	177	2868	3045	Error	Error	-4.444	83	1807	177	2868	436884	1624099	0.217	1.803	0	0	0
1	14	10	"A60"	"A60"	8245	38520	100	1498	1587	769	48	1224	1224	1281	652	50	26	7	0	5008	8018	6736	84	2317	2317	2443	763	31	73	65	0	0.000	0.000	0.000	0.000	0.000	0.000	0.000	0.000	0.000	0.000	0.000	0.000	0.000	0.000	0.102	0.064	0.108	0.142	4.854	0.056	0.137	316	2384	100	274	2691	2965	363	5701	6064	Error	Error	-3.296	274	2691	363	5701	501477	2533751	0.469	7.307	0	0	0
1	15	10	"A60"	"A60"	8545	38515	100	1582	1590	601	37	1240	1240	1312	573	43	33	9	0	6065	8362	6594	78	2351	2351	2500	857	34	72	66	0	0.000	0.000	0.000	0.000	0.000	0.000	0.000	0.000	0.000	0.000	0.000	0.000	0.000	0.000	0.092	0.058	0.093	0.112	4.986	0.054	0.184	316	2384	100	342	3714	4056	350	6011	6361	Error	Error	-3.441	342	3714	350	6011	502422	2642543	0.485	6.840	0	0	0
1	16	10	"A61"	"A61"	8845	38515	100	1572	1650	682	41	1233	1233	1292	557	43	36	16	0	7308	8840	6018	68	2334	2334	2677	1996	74	63	57	0	0.000	0.000	0.000	0.000	0.000	0.000	0.000	0.000	0.000	0.000	0.000	0.000	0.000	0.000	0.068	0.064	0.110	0.152	5.828	0.064	0.191	316	2384	100	339	4974	5313	417	6506	6923	Error	Error	-3.875	339	4974	417	6506	521494	2793484	0.643	3.088	0	0	0
1	17	10	"A61"	"A61"	9145	38515	100	1651	1746	740	42	1251	1251	1330	774	58	31	8	0	11756	10392	6104	58	2371	2371	2674	1779	66	69	65	0	0.000	0.000	0.000	0.000	0.000	0.000	0.000	0.000	0.000	0.000	0.000	0.000	0.000	0.000	0.043	0.062	0.081	0.099	4.691	0.068	0.136	316	2384	100	400	9385	9785	495	8021	8516	Error	Error	-4.552	400	9385	495	8021	551581	3283924	0.537	4.338	0	0	0
1	18	10	"A61"	"A61"	9445	38515	100	1614	1706	695	40	1361	1361	1443	967	67	16	2	0	7443	8769	5756	65	2505	2505	2830	1763	62	66	56	0	0.000	0.000	0.000	0.000	0.000	0.000	0.000	0.000	0.000	0.000	0.000	0.000	0.000	0.000	0.051	0.055	0.087	0.106	4.997	0.074	0.159	316	2384	100	253	4938	5191	345	6264	6609	Error	Error	-4.287	253	4938	345	6264	539250	2771136	0.272	3.369	0	0	0
1	1	11	"A62"	"A62"	4355	38830	100	1308	1358	487	35	1307	1307	1343	498	37	17	3	0	3787	4027	1594	39	2437	2437	2547	722	28	64	48	0	0.000	0.000	0.000	0.000	0.000	0.000	0.000	0.000	0.000	0.000	0.000	0.000	0.000	0.000	0.001	0.032	0.250	0.293	6.699	0.080	0.036	316	2384	100	1	1350	1351	51	1590	1641	Error	Error	Error	1	1350	51	1590	429145	1272519	0.030	2.050	0	0	0
1	2	11	"A62"	"A62"	4655	38830	100	1449	1516	567	37	1299	1299	1405	1180	83	4	0	0	6134	5817	2371	40	2395	2395	2598	1316	50	75	65	0	0.000	0.000	0.000	0.000	0.000	0.000	0.000	0.000	0.000	0.000	0.000	0.000	0.000	0.000	0.040	0.063	0.137	0.137	4.567	0.342	0.183	316	2384	100	150	3739	3889	217	3422	3639	Error	Error	-4.640	150	3739	217	3422	479189	1838086	0.094	2.446	0	0	0
1	3	11	"A62"	"A62"	4955	38825	100	1456	1487	466	31	1266	1266	1329	612	46	20	2	0	5230	5319	2267	42	2366	2366	2557	1039	40	72	66	0	0.000	0.000	0.000	0.000	0.000	0.000	0.000	0.000	0.000	0.000	0.000	0.000	0.000	0.000	0.066	0.075	0.129	0.150	4.676	0.102	0.091	316	2384	100	190	2864	3054	221	2953	3174	Error	Error	-3.914	190	2864	221	2953	470042	1680853	0.258	2.658	0	0	0
1	4	11	"A63"	"A63"	5255	38825	100	1600	1701	746	43	1278	1278	1339	529	39	40	19	0	8221	10105	7067	69	2364	2364	2971	3094	104	62	48	0	0.000	0.000	0.000	0.000	0.000	0.000	0.000	0.000	0.000	0.000	0.000	0.000	0.000	0.000	0.055	0.055	0.090	0.121	5.726	0.062	0.368	316	2384	100	322	5857	6179	423	7741	8164	Error	Error	-4.185	322	5857	423	7741	537632	3193194	0.684	2.306	0	0	0
1	5	11	"A63"	"A63"	5555	38825	100	1766	1811	734	40	1235	1235	1286	516	40	51	24	0	13600	11957	7474	62	2324	2324	2749	2246	81	67	66	0	0.000	0.000	0.000	0.000	0.000	0.000	0.000	0.000	0.000	0.000	0.000	0.000	0.000	0.000	0.047	0.060	0.073	0.100	4.713	0.057	0.311	316	2384	100	531	11276	11807	576	9633	10209	Error	Error	-4.408	531	11276	576	9633	572281	3778417	1.017	4.100	0	0	0
1	6	11	"A63"	"A63"	5855	38825	100	1798	1859	805	43	1229	1229	1291	647	50	47	18	0	15460	12390	7874	63	2295	2295	2844	2706	95	64	63	0	0.000	0.000	0.000	0.000	0.000	0.000	0.000	0.000	0.000	0.000	0.000	0.000	0.000	0.000	0.043	0.062	0.075	0.098	4.421	0.061	0.382	316	2384	100	569	13165	13734	630	10095	10725	Error	Error	-4.532	569	13165	630	10095	587510	3915285	0.878	3.528	0	0	0
1	7	11	"A64"	"A64"	6155	38825	100	1526	1680	780	46	1223	1223	1282	512	39	39	17	0	9455	9880	6925	70	2295	2295	2678	2095	78	60	57	0	0.000	0.000	0.000	0.000	0.000	0.000	0.000	0.000	0.000	0.000	0.000	0.000	0.000	0.000	0.042	0.060	0.075	0.108	4.947	0.058	0.264	316	2384	100	303	7160	7463	457	7585	8042	Error	Error	-4.563	303	7160	457	7585	531008	3121985	0.777	3.438	0	0	0
1	8	11	"A64"	"A64"	6455	38825	100	1609	1745	746	42	1184	1184	1267	681	53	38	13	0	12278	11287	7401	65	2275	2275	2644	1994	75	66	62	0	0.000	0.000	0.000	0.000	0.000	0.000	0.000	0.000	0.000	0.000	0.000	0.000	0.000	0.000	0.042	0.062	0.072	0.086	4.268	0.062	0.313	316	2384	100	425	10003	10428	561	9012	9573	Error	Error	-4.557	425	10003	561	9012	551469	3566806	0.702	4.335	0	0	0
1	9	11	"A64"	"A64"	6755	38820	100	1433	1555	675	43	1204	1204	1273	612	48	31	12	0	8824	9557	6671	69	2271	2271	2678	2053	76	61	58	0	0.000	0.000	0.000	0.000	0.000	0.000	0.000	0.000	0.000	0.000	0.000	0.000	0.000	0.000	0.035	0.048	0.086	0.121	6.505	0.056	0.226	316	2384	100	229	6553	6782	351	7286	7637	Error	Error	-4.839	229	6553	351	7286	491423	3020011	0.461	3.351	0	0	0
1	10	11	"A65"	"A65"	7055	38820	100	1708	1799	789	43	1195	1195	1249	508	40	50	26	0	16416	14958	10919	72	2279	2279	2926	3079	105	62	58	0	0.000	0.000	0.000	0.000	0.000	0.000	0.000	0.000	0.000	0.000	0.000	0.000	0.000	0.000	0.036	0.048	0.057	0.086	5.268	0.042	0.300	316	2384	100	513	14137	14650	604	12679	13283	Error	Error	-4.784	513	14137	604	12679	568367	4726589	1.083	3.908	0	0	0
1	11	11	"A65"	"A65"	7350	38820	100	1703	1849	1000	54	1191	1191	1254	556	44	47	25	0	13792	12340	8592	69	2258	2258	2691	2048	76	63	59	0	0.000	0.000	0.000	0.000	0.000	0.000	0.000	0.000	0.000	0.000	0.000	0.000	0.000	0.000	0.044	0.065	0.070	0.108	6.050	0.054	0.245	316	2384	100	512	11534	12046	658	10082	10740	Error	Error	-4.494	512	11534	658	10082	584177	3899445	1.070	4.711	0	0	0
1	12	11	"A65"	"A65"	7650	38820	100	1692	1740	750	43	1243	1243	1463	911	62	26	4	0	14995	13294	9387	70	2332	2332	3026	2393	79	63	60	0	0.000	0.000	0.000	0.000	0.000	0.000	0.000	0.000	0.000	0.000	0.000	0.000	0.000	0.000	0.035	0.045	0.062	0.095	6.127	0.050	0.234	316	2384	100	449	12663	13112	497	10962	11459	Error	Error	-4.818	449	12663	497	10962	549773	4200857	0.304	4.291	0	0	0
1	13	11	"A66"	"A66"	7950	38820	100	1528	1634	671	41	1213	1213	1275	573	44	36	15	0	10930	9655	6492	67	2283	2283	2745	2463	89	57	55	0	0.000	0.000	0.000	0.000	0.000	0.000	0.000	0.000	0.000	0.000	0.000	0.000	0.000	0.000	0.036	0.057	0.080	0.110	6.435	0.054	0.236	316	2384	100	315	8647	8962	421	7372	7793	Error	Error	-4.779	315	8647	421	7372	516300	3050893	0.627	2.806	0	0	0
1	14	11	"A66"	"A66"	8250	38820	100	1725	2160	4118	190	1234	1234	1301	583	44	46	19	0	12907	10984	7155	65	2322	2322	2730	2198	80	63	61	0	0.000	0.000	0.000	0.000	0.000	0.000	0.000	0.000	0.000	0.000	0.000	0.000	0.000	0.000	0.046	0.107	0.085	0.127	5.725	0.108	0.073	316	2384	100	491	10585	11076	926	8662	9588	Error	Error	-4.430	491	10585	926	8662	682568	3471054	1.473	3.755	0	0	0
1	15	11	"A66"	"A66"	8550	38820	100	1688	1777	747	42	1229	1229	1323	712	53	38	12	0	13277	11218	6937	61	2377	2377	2752	2109	76	66	63	0	0.000	0.000	0.000	0.000	0.000	0.000	0.000	0.000	0.000	0.000	0.000	0.000	0.000	0.000	0.042	0.062	0.083	0.099	5.179	0.063	0.286	316	2384	100	459	10900	11359	548	8841	9389	Error	Error	-4.570	459	10900	548	8841	561449	3545031	0.638	4.014	0	0	0
1	16	11	"A67"	"A67"	8850	38815	100	1501	1641	839	51	1231	1231	1297	611	47	32	11	0	7961	8512	6023	70	2362	2362	2863	2553	89	59	51	0	0.000	0.000	0.000	0.000	0.000	0.000	0.000	0.000	0.000	0.000	0.000	0.000	0.000	0.000	0.048	0.067	0.104	0.159	6.884	0.057	0.213	316	2384	100	270	5599	5869	410	6150	6560	Error	Error	-4.374	270	5599	410	6150	518524	2689691	0.563	2.213	0	0	0
1	17	11	"A67"	"A67"	9150	38815	100	1752	1804	883	48	1275	1275	1336	584	43	43	14	0	9417	9930	6872	69	2411	2411	2667	1412	52	62	59	0	0.000	0.000	0.000	0.000	0.000	0.000	0.000	0.000	0.000	0.000	0.000	0.000	0.000	0.000	0.068	0.070	0.082	0.121	5.318	0.063	0.144	316	2384	100	477	7006	7483	529	7519	8048	Error	Error	-3.877	477	7006	529	7519	569922	3138025	0.801	5.144	0	0	0
1	18	11	"A67"	"A67"	9450	38815	100	1578	1780	884	49	1282	1282	1383	771	55	28	10	0	6739	10413	8341	80	2520	2520	2904	1823	62	62	52	0	0.000	0.000	0.000	0.000	0.000	0.000	0.000	0.000	0.000	0.000	0.000	0.000	0.000	0.000	0.070	0.063	0.087	0.122	5.858	0.069	0.189	316	2384	100	296	4219	4515	498	7893	8391	Error	Error	-3.833	296	4219	498	7893	562323	3290450	0.515	4.119	0	0	0
1	1	12	"A68"	"A68"	4360	39130	100	1571	1634	628	38	1292	1292	1345	506	37	37	13	0	5557	7589	5639	74	2382	2382	2570	1060	41	61	55	0	0.000	0.000	0.000	0.000	0.000	0.000	0.000	0.000	0.000	0.000	0.000	0.000	0.000	0.000	0.088	0.066	0.110	0.154	4.956	0.064	0.194	316	2384	100	279	3175	3454	342	5207	5549	Error	Error	-3.508	279	3175	342	5207	516483	2398150	0.571	4.735	0	0	0
1	2	12	"A68"	"A68"	4660	39130	100	1697	1776	690	38	1319	1319	2140	6427	300	0	0	0	10006	10860	6893	63	2400	2400	3441	6548	190	54	34	0	0.000	0.000	0.000	0.000	0.000	0.000	0.000	0.000	0.000	0.000	0.000	0.000	0.000	0.000	0.050	0.054	0.077	0.098	5.197	0.713	0.461	316	2384	100	378	7606	7984	457	8460	8917	Error	Error	-4.331	378	7606	457	8460	561323	3431780	-0.057	1.133	0	0	0
1	3	12	"A68"	"A68"	4960	39130	100	1677	1743	652	37	1255	1255	1307	508	38	45	20	0	8725	10998	7354	66	2326	2326	2548	1395	54	76	74	0	0.000	0.000	0.000	0.000	0.000	0.000	0.000	0.000	0.000	0.000	0.000	0.000	0.000	0.000	0.066	0.056	0.069	0.081	4.494	0.057	0.263	316	2384	100	422	6399	6821	488	8672	9160	Error	Error	-3.923	422	6399	488	8672	550651	3475520	0.858	6.057	0	0	0
1	4	12	"A69"	"A69"	5260	39125	100	1663	1725	793	45	1264	1264	1317	504	38	45	20	0	10650	10135	7094	69	2337	2337	2700	2063	76	61	57	0	0.000	0.000	0.000	0.000	0.000	0.000	0.000	0.000	0.000	0.000	0.000	0.000	0.000	0.000	0.048	0.059	0.086	0.124	6.330	0.057	0.229	316	2384	100	399	8313	8712	461	7798	8259	Error	Error	-4.381	399	8313	461	7798	545108	3202581	0.810	3.604	0	0	0
1	5	12	"A69"	"A69"	5560	39125	100	1820	1981	948	47	1224	1224	1288	492	38	54	31	0	10523	11851	8375	70	2325	2325	2666	1977	74	69	67	0	0.000	0.000	0.000	0.000	0.000	0.000	0.000	0.000	0.000	0.000	0.000	0.000	0.000	0.000	0.073	0.079	0.083	0.109	4.777	0.060	0.310	316	2384	100	596	8198	8794	757	9526	10283	Error	Error	-3.782	596	8198	757	9526	625938	3744766	1.409	4.646	0	0	0
1	6	12	"A69"	"A69"	5860	39125	100	1660	1793	806	44	1204	1204	1279	691	54	37	15	0	11568	13007	9250	71	2289	2289	2744	2613	95	68	66	0	0.000	0.000	0.000	0.000	0.000	0.000	0.000	0.000	0.000	0.000	0.000	0.000	0.000	0.000	0.049	0.055	0.069	0.076	4.619	0.053	0.329	316	2384	100	456	9279	9735	589	10718	11307	Error	Error	-4.347	456	9279	589	10718	566730	4110239	0.744	3.928	0	0	0
1	7	12	"A70"	"A70"	6160	39125	100	1510	1554	622	40	1193	1193	1245	505	40	36	14	0	9253	8550	5030	58	2242	2242	2527	1515	59	69	67	0	0.000	0.000	0.000	0.000	0.000	0.000	0.000	0.000	0.000	0.000	0.000	0.000	0.000	0.000	0.045	0.057	0.091	0.111	6.611	0.056	0.165	316	2384	100	317	7011	7328	361	6308	6669	Error	Error	-4.467	317	7011	361	6308	491044	2701760	0.612	3.976	0	0	0
1	8	12	"A70"	"A70"	6460	39125	100	1401	1455	533	36	1184	1184	1267	700	55	18	1	0	8258	7386	3855	52	2248	2248	2466	1167	47	70	67	0	0.000	0.000	0.000	0.000	0.000	0.000	0.000	0.000	0.000	0.000	0.000	0.000	0.000	0.000	0.036	0.053	0.088	0.084	4.687	0.073	0.075	316	2384	100	217	6010	6227	271	5138	5409	Error	Error	-4.792	217	6010	271	5138	459662	2333957	0.269	4.216	0	0	0
1	9	12	"A70"	"A70"	6760	39125	100	1531	1582	600	37	1171	1171	1226	514	41	38	13	0	9390	8609	4593	53	2236	2236	2448	1253	51	74	71	0	0.000	0.000	0.000	0.000	0.000	0.000	0.000	0.000	0.000	0.000	0.000	0.000	0.000	0.000	0.050	0.064	0.080	0.094	4.578	0.063	0.185	316	2384	100	360	7154	7514	411	6373	6784	Error	Error	-4.313	360	7154	411	6373	500021	2720366	0.693	4.917	0	0	0
1	10	12	"A71"	"A71"	7060	39120	100	1608	1691	741	43	1153	1153	1235	585	47	41	17	0	15531	12409	8440	68	2224	2224	2871	3173	110	62	59	0	0.000	0.000	0.000	0.000	0.000	0.000	0.000	0.000	0.000	0.000	0.000	0.000	0.000	0.000	0.034	0.053	0.065	0.097	6.209	0.046	0.203	316	2384	100	455	13307	13762	538	10185	10723	Error	Error	-4.870	455	13307	538	10185	534510	3921174	0.779	3.006	0	0	0
1	11	12	"A71"	"A71"	7355	39120	100	1720	1804	843	46	1231	1231	1415	835	59	31	8	0	15355	13272	8801	66	2296	2296	2854	2163	75	67	65	0	0.000	0.000	0.000	0.000	0.000	0.000	0.000	0.000	0.000	0.000	0.000	0.000	0.000	0.000	0.037	0.052	0.064	0.084	5.177	0.055	0.300	316	2384	100	489	13059	13548	573	10976	11549	Error	Error	-4.739	489	13059	573	10976	570208	4193808	0.466	4.816	0	0	0
1	12	12	"A71"	"A71"	7655	39120	100	1842	1960	970	49	1187	1187	1252	602	48	52	28	0	17029	14942	9543	63	2258	2258	2802	2799	99	69	66	0	0.000	0.000	0.000	0.000	0.000	0.000	0.000	0.000	0.000	0.000	0.000	0.000	0.000	0.000	0.044	0.061	0.069	0.089	4.355	0.059	0.403	316	2384	100	655	14771	15426	773	12684	13457	Error	Error	-4.495	655	14771	773	12684	619400	4721687	1.176	4.337	0	0	0
1	13	12	"A72"	"A72"	7955	39120	100	1441	1565	664	42	1181	1181	1246	600	48	32	10	0	6675	8373	6175	73	2261	2261	2661	2327	87	61	47	0	0.000	0.000	0.000	0.000	0.000	0.000	0.000	0.000	0.000	0.000	0.000	0.000	0.000	0.000	0.059	0.063	0.096	0.144	6.234	0.060	0.219	316	2384	100	260	4414	4674	384	6112	6496	Error	Error	-4.086	260	4414	384	6112	494661	2645898	0.532	2.455	0	0	0
1	14	12	"A72"	"A72"	8255	39120	100	1678	1769	740	41	1212	1212	1288	585	45	43	20	0	11596	10421	6306	60	2291	2291	2557	1515	59	69	66	0	0.000	0.000	0.000	0.000	0.000	0.000	0.000	0.000	0.000	0.000	0.000	0.000	0.000	0.000	0.050	0.069	0.083	0.096	3.888	0.065	0.202	316	2384	100	466	9305	9771	557	8130	8687	Error	Error	-4.320	466	9305	557	8130	559023	3293028	0.822	5.191	0	0	0
1	15	12	"A72"	"A72"	8555	39120	100	1722	1786	774	43	1216	1216	1287	566	43	46	23	0	11038	10284	6075	59	2326	2326	2551	1387	54	71	65	0	0.000	0.000	0.000	0.000	0.000	0.000	0.000	0.000	0.000	0.000	0.000	0.000	0.000	0.000	0.058	0.072	0.094	0.103	4.050	0.071	0.286	316	2384	100	506	8712	9218	570	7958	8528	Error	Error	-4.106	506	8712	570	7958	564499	3249885	0.882	5.575	0	0	0
1	16	12	"A73"	"A73"	8855	39120	100	1352	1441	638	44	1214	1214	1304	825	63	12	3	0	4679	5399	3108	57	2328	2328	2421	691	28	72	63	0	0.000	0.000	0.000	0.000	0.000	0.000	0.000	0.000	0.000	0.000	0.000	0.000	0.000	0.000	0.059	0.074	0.169	0.181	5.742	0.134	0.090	316	2384	100	138	2351	2489	227	3071	3298	Error	Error	-4.091	138	2351	227	3071	455251	1706102	0.166	4.310	0	0	0
1	17	12	"A73"	"A73"	9155	39115	100	1432	1506	571	37	1251	1251	1322	767	58	15	2	0	3833	4672	2853	61	2361	2361	2450	689	28	64	50	0	0.000	0.000	0.000	0.000	0.000	0.000	0.000	0.000	0.000	0.000	0.000	0.000	0.000	0.000	0.123	0.110	0.192	0.309	6.360	0.124	0.085	316	2384	100	181	1472	1653	255	2311	2566	Error	Error	-3.024	181	1472	255	2311	475830	1476331	0.240	3.225	0	0	0
1	18	12	"A73"	"A73"	9455	39115	100	1335	1444	756	52	1256	1256	1351	892	66	9	1	0	3632	4620	2785	60	2461	2461	2578	1110	43	51	34	0	0.000	0.000	0.000	0.000	0.000	0.000	0.000	0.000	0.000	0.000	0.000	0.000	0.000	0.000	0.067	0.087	0.257	0.249	5.420	0.077	0.059	316	2384	100	79	1171	1250	188	2159	2347	Error	Error	-3.890	79	1171	188	2159	456190	1459908	0.104	1.840	0	0	0
1	1	13	"A74"	"A74"	4365	39430	100	1530	1635	715	43	1268	1268	1322	494	37	38	14	0	6826	8509	5567	65	2390	2390	2640	1584	60	71	64	0	0.000	0.000	0.000	0.000	0.000	0.000	0.000	0.000	0.000	0.000	0.000	0.000	0.000	0.000	0.059	0.060	0.092	0.112	5.794	0.061	0.211	316	2384	100	262	4436	4698	367	6119	6486	Error	Error	-4.082	262	4436	367	6119	516740	2688834	0.634	3.705	0	0	0
1	2	13	"A74"	"A74"	4665	39430	100	1655	1731	658	38	1261	1261	1303	519	39	42	17	0	12001	11094	6342	57	2355	2355	2578	1438	55	72	69	0	0.000	0.000	0.000	0.000	0.000	0.000	0.000	0.000	0.000	0.000	0.000	0.000	0.000	0.000	0.041	0.054	0.071	0.085	5.235	0.057	0.263	316	2384	100	394	9646	10040	470	8739	9209	Error	Error	-4.614	394	9646	470	8739	547105	3505666	0.825	5.922	0	0	0
1	3	13	"A74"	"A74"	4965	39430	100	1809	1901	794	41	1210	1210	1280	491	38	55	32	0	12776	11529	6458	56	2348	2348	2515	1164	46	76	71	0	0.000	0.000	0.000	0.000	0.000	0.000	0.000	0.000	0.000	0.000	0.000	0.000	0.000	0.000	0.057	0.075	0.088	0.099	4.209	0.071	0.322	316	2384	100	599	10428	11027	691	9181	9872	Error	Error	-4.122	599	10428	691	9181	600677	3643070	1.265	7.744	0	0	0
1	4	13	"A75"	"A75"	5265	39430	100	1726	1993	1036	51	1256	1256	1339	605	45	44	23	0	8165	8716	5088	58	2383	2383	2616	1411	53	74	70	0	0.000	0.000	0.000	0.000	0.000	0.000	0.000	0.000	0.000	0.000	0.000	0.000	0.000	0.000	0.081	0.116	0.135	0.134	3.713	0.133	0.404	316	2384	100	470	5782	6252	737	6333	7070	Error	Error	-3.621	470	5782	737	6333	629923	2754411	1.081	4.323	0	0	0
1	5	13	"A75"	"A75"	5565	39425	100	2033	2229	1118	50	1245	1245	1302	502	38	57	43	0	10707	10181	6189	60	2330	2330	2617	1650	63	68	66	0	0.000	0.000	0.000	0.000	0.000	0.000	0.000	0.000	0.000	0.000	0.000	0.000	0.000	0.000	0.094	0.125	0.146	0.182	4.281	0.109	0.429	316	2384	100	788	8377	9165	984	7851	8835	Error	Error	-3.410	788	8377	984	7851	704242	3217082	1.847	4.584	0	0	0
1	6	13	"A75"	"A75"	5865	39425	100	1844	2126	1150	54	1220	1220	1297	568	43	51	36	0	10404	10307	6651	64	2310	2310	2661	1820	68	67	65	0	0.000	0.000	0.000	0.000	0.000	0.000	0.000	0.000	0.000	0.000	0.000	0.000	0.000	0.000	0.077	0.113	0.130	0.151	3.692	0.107	0.419	316	2384	100	624	8094	8718	906	7997	8903	Error	Error	-3.697	624	8094	906	7997	671731	3257018	1.460	4.201	0	0	0
1	7	13	"A76"	"A76"	6165	39425	100	1479	1575	693	44	1201	1201	1259	519	41	35	14	0	7735	8692	6063	69	2278	2278	2603	1875	72	62	59	0	0.000	0.000	0.000	0.000	0.000	0.000	0.000	0.000	0.000	0.000	0.000	0.000	0.000	0.000	0.051	0.058	0.086	0.145	6.271	0.068	0.270	316	2384	100	278	5457	5735	374	6414	6788	Error	Error	-4.295	278	5457	374	6414	497657	2746729	0.609	3.247	0	0	0
1	8	13	"A76"	"A76"	6465	39425	100	1641	1686	627	37	1179	1179	1244	527	42	46	16	0	11615	10745	6068	56	2263	2263	2673	2068	77	70	69	0	0.000	0.000	0.000	0.000	0.000	0.000	0.000	0.000	0.000	0.000	0.000	0.000	0.000	0.000	0.049	0.060	0.068	0.085	5.122	0.062	0.263	316	2384	100	462	9352	9814	507	8482	8989	Error	Error	-4.339	462	9352	507	8482	532926	3395374	0.839	3.903	0	0	0
1	9	13	"A76"	"A76"	6765	39425	100	1677	1717	667	38	1178	1178	1249	565	45	48	17	0	12298	10804	5987	55	2259	2259	2657	2099	78	72	70	0	0.000	0.000	0.000	0.000	0.000	0.000	0.000	0.000	0.000	0.000	0.000	0.000	0.000	0.000	0.050	0.063	0.079	0.091	3.697	0.064	0.274	316	2384	100	499	10039	10538	539	8545	9084	Error	Error	-4.330	499	10039	539	8545	542614	3414163	0.828	3.881	0	0	0
1	10	13	"A77"	"A77"	7065	39425	100	2238	2527	1558	61	1172	1172	1262	611	48	59	47	0	10307	8958	5349	59	2258	2258	2488	1409	56	68	62	0	0.000	0.000	0.000	0.000	0.000	0.000	0.000	0.000	0.000	0.000	0.000	0.000	0.000	0.000	0.132	0.202	0.214	0.252	3.716	0.207	0.554	316	2384	100	1066	8049	9115	1355	6700	8055	Error	Error	-2.917	1066	8049	1355	6700	798666	2830580	2.070	4.592	0	0	0
1	11	13	"A77"	"A77"	7360	39420	100	1864	2169	1223	56	1297	1297	1566	1008	64	37	17	0	8569	8659	5823	67	2335	2335	3017	2313	76	58	55	0	0.000	0.000	0.000	0.000	0.000	0.000	0.000	0.000	0.000	0.000	0.000	0.000	0.000	0.000	0.091	0.138	0.166	0.187	4.081	0.170	0.442	316	2384	100	567	6234	6801	872	6324	7196	Error	Error	-3.459	567	6234	872	6324	685455	2736272	0.598	2.439	0	0	0
1	12	13	"A77"	"A77"	7660	39420	100	1963	2333	1430	61	1175	1175	1275	625	49	54	42	0	9508	9496	6882	72	2258	2258	2711	2233	82	57	54	0	0.000	0.000	0.000	0.000	0.000	0.000	0.000	0.000	0.000	0.000	0.000	0.000	0.000	0.000	0.109	0.160	0.192	0.238	3.692	0.139	0.497	316	2384	100	788	7250	8038	1158	7238	8396	Error	Error	-3.202	788	7250	1158	7238	737175	3000691	1.693	3.039	0	0	0
1	13	13	"A78"	"A78"	7960	39420	100	1534	1742	1118	64	1165	1165	1258	629	50	35	15	0	5330	8014	6139	76	2267	2267	2714	2103	77	51	49	0	0.000	0.000	0.000	0.000	0.000	0.000	0.000	0.000	0.000	0.000	0.000	0.000	0.000	0.000	0.120	0.100	0.122	0.174	5.212	0.095	0.308	316	2384	100	369	3063	3432	577	5747	6324	Error	Error	-3.053	369	3063	577	5747	550571	2532463	0.769	2.520	0	0	0
1	14	13	"A78"	"A78"	8260	39420	100	1632	1666	732	43	1194	1194	1298	688	53	32	8	0	6998	7492	5046	67	2307	2307	2821	2262	80	52	50	0	0.000	0.000	0.000	0.000	0.000	0.000	0.000	0.000	0.000	0.000	0.000	0.000	0.000	0.000	0.093	0.091	0.127	0.200	5.177	0.098	0.262	316	2384	100	438	4691	5129	472	5185	5657	Error	Error	-3.421	438	4691	472	5185	526457	2367331	0.535	2.065	0	0	0
1	15	13	"A78"	"A78"	8560	39420	100	1766	1845	866	46	1232	1232	1315	596	45	45	21	0	10627	9108	6032	66	2374	2374	2736	1928	70	62	58	0	0.000	0.000	0.000	0.000	0.000	0.000	0.000	0.000	0.000	0.000	0.000	0.000	0.000	0.000	0.065	0.091	0.119	0.163	5.363	0.089	0.374	316	2384	100	534	8253	8787	613	6734	7347	Error	Error	-3.950	534	8253	613	6734	582891	2878279	0.889	3.305	0	0	0
1	16	13	"A79"	"A79"	8860	39420	100	1649	1742	867	49	1233	1233	1299	592	45	40	19	0	11460	10959	7792	71	2380	2380	2786	2019	72	58	56	0	0.000	0.000	0.000	0.000	0.000	0.000	0.000	0.000	0.000	0.000	0.000	0.000	0.000	0.000	0.046	0.059	0.084	0.113	5.254	0.061	0.300	316	2384	100	416	9080	9496	509	8579	9088	Error	Error	-4.448	416	9080	509	8579	550596	3463040	0.748	4.048	0	0	0
1	17	13	"A79"	"A79"	9160	39415	100	1626	1710	678	39	1275	1275	1374	769	55	31	5	0	8003	10080	7616	75	2402	2402	2806	1879	66	56	51	0	0.000	0.000	0.000	0.000	0.000	0.000	0.000	0.000	0.000	0.000	0.000	0.000	0.000	0.000	0.063	0.057	0.077	0.141	6.606	0.060	0.217	316	2384	100	351	5601	5952	435	7678	8113	Error	Error	-3.996	351	5601	435	7678	540375	3185244	0.437	3.871	0	0	0
1	18	13	"A79"	"A79"	9460	39415	100	1618	1777	979	55	1280	1280	1352	576	42	39	18	0	7667	10312	8054	78	2511	2511	3083	2356	76	57	51	0	0.000	0.000	0.000	0.000	0.000	0.000	0.000	0.000	0.000	0.000	0.000	0.000	0.000	0.000	0.066	0.064	0.088	0.135	6.436	0.067	0.270	316	2384	100	338	5156	5494	497	7801	8298	Error	Error	-3.931	338	5156	497	7801	561660	3258496	0.738	3.068	0	0	0
1	1	14	"A80"	"A80"	4370	39730	100	1558	1587	670	42	1294	1294	1367	895	65	13	2	0	5574	7406	5356	72	2404	2404	2657	1524	57	62	51	0	0.000	0.000	0.000	0.000	0.000	0.000	0.000	0.000	0.000	0.000	0.000	0.000	0.000	0.000	0.083	0.059	0.106	0.159	6.420	0.104	0.110	316	2384	100	264	3170	3434	293	5002	5295	Error	Error	-3.586	264	3170	293	5002	501553	2340322	0.246	3.116	0	0	0
1	2	14	"A80"	"A80"	4670	39730	100	1752	1781	671	37	1264	1264	1326	532	40	46	18	0	9493	10267	5997	58	2367	2367	2548	1113	43	81	77	0	0.000	0.000	0.000	0.000	0.000	0.000	0.000	0.000	0.000	0.000	0.000	0.000	0.000	0.000	0.068	0.065	0.081	0.095	4.512	0.062	0.263	316	2384	100	488	7126	7614	517	7900	8417	Error	Error	-3.868	488	7126	517	7900	562664	3244257	0.855	6.935	0	0	0
1	3	14	"A80"	"A80"	4970	39730	100	1672	1767	685	38	1259	1259	1318	556	42	41	17	0	9854	10495	6048	57	2364	2364	2515	1055	41	80	78	0	0.000	0.000	0.000	0.000	0.000	0.000	0.000	0.000	0.000	0.000	0.000	0.000	0.000	0.000	0.055	0.062	0.076	0.084	3.951	0.058	0.157	316	2384	100	413	7490	7903	508	8131	8639	Error	Error	-4.181	413	7490	508	8131	558380	3316545	0.808	7.564	0	0	0
1	4	14	"A81"	"A81"	5270	39730	100	1602	1704	694	40	1273	1273	1345	578	42	37	13	0	7916	8286	5650	68	2360	2360	2726	2166	79	57	54	0	0.000	0.000	0.000	0.000	0.000	0.000	0.000	0.000	0.000	0.000	0.000	0.000	0.000	0.000	0.059	0.073	0.105	0.158	6.368	0.069	0.263	316	2384	100	329	5556	5885	431	5926	6357	Error	Error	-4.078	329	5556	431	5926	538580	2618405	0.621	2.567	0	0	0
1	5	14	"A81"	"A81"	5570	39725	100	1775	1861	738	39	1244	1244	1319	551	41	48	23	0	12540	11266	6845	60	2336	2336	2719	2086	76	68	66	0	0.000	0.000	0.000	0.000	0.000	0.000	0.000	0.000	0.000	0.000	0.000	0.000	0.000	0.000	0.052	0.069	0.085	0.104	4.401	0.069	0.351	316	2384	100	531	10204	10735	617	8930	9547	Error	Error	-4.264	531	10204	617	8930	588140	3559997	0.984	4.097	0	0	0
1	6	14	"A81"	"A81"	5870	39725	100	1822	1852	753	40	1240	1240	1303	545	41	51	25	0	13693	12073	7539	62	2308	2308	2852	2680	93	66	64	0	0.000	0.000	0.000	0.000	0.000	0.000	0.000	0.000	0.000	0.000	0.000	0.000	0.000	0.000	0.051	0.063	0.079	0.116	5.507	0.065	0.372	316	2384	100	582	11385	11967	612	9765	10377	Error	Error	-4.290	582	11385	612	9765	585244	3815201	1.007	3.441	0	0	0
1	7	14	"A82"	"A82"	6170	39725	100	1511	1568	664	42	1194	1194	1248	527	42	37	14	0	10219	9741	7021	72	2255	2255	2604	2003	76	58	56	0	0.000	0.000	0.000	0.000	0.000	0.000	0.000	0.000	0.000	0.000	0.000	0.000	0.000	0.000	0.040	0.050	0.080	0.123	6.600	0.054	0.229	316	2384	100	317	7964	8281	374	7486	7860	Error	Error	-4.651	317	7964	374	7486	495398	3078301	0.607	3.563	0	0	0
1	8	14	"A82"	"A82"	6470	39725	100	1804	1872	803	42	1197	1197	1267	645	50	49	20	0	14141	12690	7810	61	2244	2244	2525	1685	66	74	70	0	0.000	0.000	0.000	0.000	0.000	0.000	0.000	0.000	0.000	0.000	0.000	0.000	0.000	0.000	0.051	0.065	0.080	0.101	3.988	0.064	0.331	316	2384	100	607	11897	12504	675	10446	11121	Error	Error	-4.293	607	11897	675	10446	591432	4010173	0.938	6.033	0	0	0
1	9	14	"A82"	"A82"	6770	39725	100	1648	1858	1274	68	1159	1159	1217	546	44	48	25	0	13840	12462	7810	62	2204	2204	2418	1338	55	72	70	0	0.000	0.000	0.000	0.000	0.000	0.000	0.000	0.000	0.000	0.000	0.000	0.000	0.000	0.000	0.042	0.068	0.072	0.085	4.700	0.064	0.230	316	2384	100	489	11636	12125	699	10258	10957	Error	Error	-4.573	489	11636	699	10258	587249	3937947	1.174	7.507	0	0	0
1	10	14	"A83"	"A83"	7070	39725	100	1548	1675	768	45	1146	1146	1204	517	42	47	21	0	11613	10054	5605	55	2185	2185	2506	1789	71	70	68	0	0.000	0.000	0.000	0.000	0.000	0.000	0.000	0.000	0.000	0.000	0.000	0.000	0.000	0.000	0.043	0.067	0.084	0.109	5.293	0.075	0.242	316	2384	100	402	9428	9830	529	7869	8398	Error	Error	-4.552	402	9428	529	7869	529304	3176908	0.911	4.219	0	0	0
1	11	14	"A83"	"A83"	7365	39725	100	2161	2418	1207	49	1228	1228	1431	1104	77	43	19	0	11554	10774	5396	50	2285	2285	2774	1880	67	81	74	0	0.000	0.000	0.000	0.000	0.000	0.000	0.000	0.000	0.000	0.000	0.000	0.000	0.000	0.000	0.101	0.140	0.138	0.154	4.126	0.101	0.208	316	2384	100	933	9269	10202	1190	8489	9679	Error	Error	-3.312	933	9269	1190	8489	764067	3404554	0.894	4.255	0	0	0
1	12	14	"A83"	"A83"	7665	39720	100	1711	1774	716	40	1157	1157	1254	610	48	46	21	0	11479	10170	6094	59	2257	2257	2655	1963	73	67	65	0	0.000	0.000	0.000	0.000	0.000	0.000	0.000	0.000	0.000	0.000	0.000	0.000	0.000	0.000	0.060	0.078	0.093	0.109	4.619	0.072	0.299	316	2384	100	554	9222	9776	617	7913	8530	Error	Error	-4.057	554	9222	617	7913	560569	3213580	0.852	3.828	0	0	0
1	13	14	"A84"	"A84"	7965	39720	100	1604	1747	792	45	1164	1164	1232	521	42	46	25	0	10249	9298	5982	64	2265	2265	2549	1630	63	63	60	0	0.000	0.000	0.000	0.000	0.000	0.000	0.000	0.000	0.000	0.000	0.000	0.000	0.000	0.000	0.055	0.083	0.111	0.145	5.267	0.080	0.307	316	2384	100	440	7984	8424	583	7033	7616	Error	Error	-4.182	440	7984	583	7033	552090	2938245	0.988	4.140	0	0	0
1	14	14	"A84"	"A84"	8265	39720	100	1666	1780	746	41	1192	1192	1263	539	42	48	24	0	10139	8998	5815	64	2281	2281	2609	1773	67	61	58	0	0.000	0.000	0.000	0.000	0.000	0.000	0.000	0.000	0.000	0.000	0.000	0.000	0.000	0.000	0.060	0.088	0.106	0.137	4.217	0.074	0.275	316	2384	100	474	7858	8332	588	6717	7305	Error	Error	-4.051	474	7858	588	6717	562481	2843249	0.959	3.603	0	0	0
1	15	14	"A84"	"A84"	8565	39720	100	1694	1824	798	43	1229	1229	1377	1908	138	7	0	0	10846	9413	5941	63	2335	2335	2609	1684	64	64	62	0	0.000	0.000	0.000	0.000	0.000	0.000	0.000	0.000	0.000	0.000	0.000	0.000	0.000	0.000	0.055	0.084	0.109	0.144	4.872	0.110	0.023	316	2384	100	465	8511	8976	595	7078	7673	Error	Error	-4.194	465	8511	595	7078	576485	2974545	0.234	4.040	0	0	0
1	16	14	"A85"	"A85"	8865	39720	100	1698	1757	708	40	1212	1212	1304	709	54	37	12	0	9580	8367	4811	57	2343	2343	2565	1406	54	66	62	0	0.000	0.000	0.000	0.000	0.000	0.000	0.000	0.000	0.000	0.000	0.000	0.000	0.000	0.000	0.067	0.090	0.109	0.128	4.205	0.090	0.224	316	2384	100	486	7237	7723	545	6024	6569	Error	Error	-3.896	486	7237	545	6024	555129	2644029	0.639	4.127	0	0	0
1	17	14	"A85"	"A85"	9165	39720	100	1596	1714	772	45	1278	1278	1364	744	54	31	8	0	9744	9036	5604	62	2401	2401	2635	1473	55	64	61	0	0.000	0.000	0.000	0.000	0.000	0.000	0.000	0.000	0.000	0.000	0.000	0.000	0.000	0.000	0.043	0.066	0.090	0.126	5.536	0.084	0.193	316	2384	100	318	7343	7661	436	6635	7071	Error	Error	-4.529	318	7343	436	6635	541709	2855337	0.470	4.346	0	0	0
1	18	14	"A85"	"A85"	9465	39715	100	1958	2957	6755	228	1271	1271	1345	769	57	46	19	0	5990	8927	8768	98	2452	2452	2848	2085	73	59	46	0	0.000	0.000	0.000	0.000	0.000	0.000	0.000	0.000	0.000	0.000	0.000	0.000	0.000	0.000	0.194	0.260	0.220	0.238	4.107	0.434	0.347	316	2384	100	687	3538	4225	1686	6475	8161	Error	Error	-2.365	687	3538	1686	6475	934491	2820842	2.096	2.916	0	0	0
1	1	15	"A86"	"A86"	4375	40030	100	1670	1710	676	39	1256	1256	1306	490	37	47	21	0	8574	9726	6506	66	2414	2414	2666	1515	56	68	64	0	0.000	0.000	0.000	0.000	0.000	0.000	0.000	0.000	0.000	0.000	0.000	0.000	0.000	0.000	0.067	0.062	0.092	0.126	5.494	0.059	0.261	316	2384	100	414	6160	6574	454	7312	7766	Error	Error	-3.895	414	6160	454	7312	540517	3073292	0.824	4.660	0	0	0
1	2	15	"A86"	"A86"	4675	40030	100	1580	1642	658	40	1252	1252	1301	499	38	38	17	0	9675	9779	6171	63	2372	2372	2704	1760	65	68	64	0	0.000	0.000	0.000	0.000	0.000	0.000	0.000	0.000	0.000	0.000	0.000	0.000	0.000	0.000	0.045	0.053	0.071	0.102	5.115	0.056	0.249	316	2384	100	328	7303	7631	390	7407	7797	Error	Error	-4.477	328	7303	390	7407	518879	3090149	0.683	4.020	0	0	0
1	3	15	"A86"	"A86"	4975	40030	100	1641	1771	776	43	1247	1247	1302	514	39	43	22	0	9878	9803	6269	63	2368	2368	2563	1185	46	69	66	0	0.000	0.000	0.000	0.000	0.000	0.000	0.000	0.000	0.000	0.000	0.000	0.000	0.000	0.000	0.052	0.070	0.096	0.125	4.623	0.067	0.267	316	2384	100	394	7510	7904	524	7435	7959	Error	Error	-4.253	394	7510	524	7435	559546	3097626	0.912	6.110	0	0	0
1	4	15	"A87"	"A87"	5275	40030	100	1726	1788	718	40	1258	1258	1312	510	38	46	20	0	11391	10158	6390	62	2345	2345	2604	1558	59	67	62	0	0.000	0.000	0.000	0.000	0.000	0.000	0.000	0.000	0.000	0.000	0.000	0.000	0.000	0.000	0.052	0.068	0.083	0.113	5.037	0.059	0.232	316	2384	100	468	9046	9514	530	7813	8343	Error	Error	-4.273	468	9046	530	7813	565002	3209953	0.933	4.849	0	0	0
1	5	15	"A87"	"A87"	5575	40030	100	1589	1668	658	39	1205	1205	1257	516	41	43	18	0	11042	10084	6132	60	2292	2292	2534	1399	55	69	65	0	0.000	0.000	0.000	0.000	0.000	0.000	0.000	0.000	0.000	0.000	0.000	0.000	0.000	0.000	0.044	0.059	0.083	0.098	5.804	0.057	0.210	316	2384	100	384	8750	9134	463	7792	8255	Error	Error	-4.510	384	8750	463	7792	527070	3186435	0.797	5.397	0	0	0
1	6	15	"A87"	"A87"	5875	40025	100	1650	1678	668	39	1195	1195	1269	554	43	42	17	0	12799	10609	6412	60	2306	2306	2778	2251	81	66	63	0	0.000	0.000	0.000	0.000	0.000	0.000	0.000	0.000	0.000	0.000	0.000	0.000	0.000	0.000	0.043	0.058	0.081	0.111	5.701	0.061	0.282	316	2384	100	455	10493	10948	483	8303	8786	Error	Error	-4.527	455	10493	483	8303	530190	3352510	0.738	3.479	0	0	0
1	7	15	"A88"	"A88"	6175	40025	100	1547	1580	696	44	1187	1187	1252	501	40	40	14	0	7493	8245	6101	73	2280	2280	2666	2065	77	56	53	0	0.000	0.000	0.000	0.000	0.000	0.000	0.000	0.000	0.000	0.000	0.000	0.000	0.000	0.000	0.069	0.066	0.098	0.155	5.745	0.065	0.219	316	2384	100	360	5213	5573	393	5965	6358	Error	Error	-3.856	360	5213	393	5965	499366	2605462	0.655	2.702	0	0	0
1	8	15	"A88"	"A88"	6475	40025	100	1505	1571	684	43	1169	1169	1237	559	45	36	12	0	10504	9978	6234	62	2262	2262	2701	2298	85	66	62	0	0.000	0.000	0.000	0.000	0.000	0.000	0.000	0.000	0.000	0.000	0.000	0.000	0.000	0.000	0.041	0.052	0.072	0.095	5.603	0.053	0.236	316	2384	100	336	8242	8578	402	7716	8118	Error	Error	-4.616	336	8242	402	7716	496311	3152973	0.597	3.167	0	0	0
1	9	15	"A88"	"A88"	6775	40025	100	1447	1579	678	42	1171	1171	1244	657	52	30	10	0	7844	9714	6848	70	2234	2234	2483	1494	60	68	64	0	0.000	0.000	0.000	0.000	0.000	0.000	0.000	0.000	0.000	0.000	0.000	0.000	0.000	0.000	0.049	0.055	0.074	0.100	6.375	0.055	0.236	316	2384	100	276	5610	5886	408	7480	7888	Error	Error	-4.345	276	5610	408	7480	499049	3069643	0.510	4.840	0	0	0
1	10	15	"A89"	"A89"	7070	40025	100	1617	1711	858	50	1134	1134	1194	525	43	46	20	0	13944	12860	8869	68	2246	2246	2712	2497	92	64	61	0	0.000	0.000	0.000	0.000	0.000	0.000	0.000	0.000	0.000	0.000	0.000	0.000	0.000	0.000	0.041	0.054	0.065	0.077	4.225	0.052	0.313	316	2384	100	483	11698	12181	577	10614	11191	Error	Error	-4.598	483	11698	577	10614	540801	4063908	0.985	4.064	0	0	0
1	11	15	"A89"	"A89"	7370	40025	100	1670	1784	779	43	1195	1195	1351	827	61	34	7	0	17041	14107	8752	62	2276	2276	2754	1999	72	71	68	0	0.000	0.000	0.000	0.000	0.000	0.000	0.000	0.000	0.000	0.000	0.000	0.000	0.000	0.000	0.032	0.050	0.056	0.077	4.387	0.055	0.227	316	2384	100	475	14765	15240	589	11831	12420	Error	Error	-4.958	475	14765	589	11831	563697	4457764	0.524	5.679	0	0	0
1	12	15	"A89"	"A89"	7670	40025	100	1580	1689	821	48	1152	1152	1219	586	48	39	15	0	15591	13451	8151	60	2233	2233	2791	2871	102	70	67	0	0.000	0.000	0.000	0.000	0.000	0.000	0.000	0.000	0.000	0.000	0.000	0.000	0.000	0.000	0.032	0.048	0.059	0.075	4.308	0.052	0.336	316	2384	100	428	13358	13786	537	11218	11755	Error	Error	-4.964	428	13358	537	11218	533864	4250446	0.802	3.713	0	0	0
1	13	15	"A90"	"A90"	7970	40020	100	1492	1569	630	40	1135	1135	1213	578	47	36	13	0	4935	8369	6227	74	2256	2256	2693	2113	78	51	48	0	0.000	0.000	0.000	0.000	0.000	0.000	0.000	0.000	0.000	0.000	0.000	0.000	0.000	0.000	0.133	0.071	0.100	0.156	6.275	0.062	0.190	316	2384	100	357	2679	3036	434	6113	6547	Error	Error	-2.908	357	2679	434	6113	495735	2644481	0.616	2.686	0	0	0
1	14	15	"A90"	"A90"	8270	40020	100	1571	1663	858	51	1185	1185	1250	563	45	39	13	0	9018	8864	6021	67	2295	2295	2669	1806	67	61	57	0	0.000	0.000	0.000	0.000	0.000	0.000	0.000	0.000	0.000	0.000	0.000	0.000	0.000	0.000	0.057	0.073	0.100	0.159	6.935	0.067	0.199	316	2384	100	386	6723	7109	478	6569	7047	Error	Error	-4.122	386	6723	478	6569	525560	2800919	0.734	3.430	0	0	0
1	15	15	"A90"	"A90"	8570	40020	100	1566	1721	899	52	1198	1198	1271	644	50	38	13	0	10295	9536	5638	59	2327	2327	2637	1766	66	67	63	0	0.000	0.000	0.000	0.000	0.000	0.000	0.000	0.000	0.000	0.000	0.000	0.000	0.000	0.000	0.046	0.073	0.095	0.105	5.160	0.079	0.249	316	2384	100	368	7968	8336	523	7209	7732	Error	Error	-4.436	368	7968	523	7209	543969	3013220	0.699	3.907	0	0	0
1	16	15	"A91"	"A91"	8870	40020	100	2107	5242	5759	109	1235	1235	1485	1756	118	41	35	0	10231	9687	6815	70	2361	2361	2731	1975	72	58	56	0	0.000	0.000	0.000	0.000	0.000	0.000	0.000	0.000	0.000	0.000	0.000	0.000	0.000	0.000	0.111	0.547	0.468	0.412	3.761	0.788	0.576	316	2384	100	872	7870	8742	4007	7326	11333	Error	Error	-3.174	872	7870	4007	7326	1656356	3061115	2.140	3.522	0	0	0
1	17	15	"A91"	"A91"	9170	40020	100	2553	7817	8646	110	1258	1258	1374	926	67	53	46	0	11345	10099	6779	67	2405	2405	2743	1877	68	62	58	0	0.000	0.000	0.000	0.000	0.000	0.000	0.000	0.000	0.000	0.000	0.000	0.000	0.000	0.000	0.145	0.852	0.693	0.556	3.721	1.023	0.478	316	2384	100	1295	8940	10235	6559	7694	14253	Error	Error	-2.787	1295	8940	6559	7694	2470162	3191333	6.958	3.919	0	0	0
1	18	15	"A91"	"A91"	9470	40020	100	3222	8575	8946	104	1299	1299	1383	780	56	58	52	0	11414	10282	6921	67	2533	2533	2846	1651	58	62	58	0	0.000	0.000	0.000	0.000	0.000	0.000	0.000	0.000	0.000	0.000	0.000	0.000	0.000	0.000	0.217	0.939	0.829	0.730	3.985	1.085	0.496	316	2384	100	1923	8881	10804	7276	7749	15025	Error	Error	-2.207	1923	8881	7276	7749	2709642	3249223	9.221	4.504	0	0	0
1	1	16	"A92"	"A92"	4380	40330	100	1610	1691	797	47	1283	1283	1333	497	37	39	15	0	6408	9080	7252	79	2420	2420	2808	2274	80	60	47	0	0.000	0.000	0.000	0.000	0.000	0.000	0.000	0.000	0.000	0.000	0.000	0.000	0.000	0.000	0.082	0.061	0.098	0.115	5.001	0.084	0.258	316	2384	100	327	3988	4315	408	6660	7068	Error	Error	-3.608	327	3988	408	6660	534410	2869311	0.720	2.758	0	0	0
1	2	16	"A92"	"A92"	4680	40330	100	1718	1820	777	42	1290	1290	1358	678	49	39	16	0	12450	12069	8096	67	2399	2399	2671	1559	58	70	66	0	0.000	0.000	0.000	0.000	0.000	0.000	0.000	0.000	0.000	0.000	0.000	0.000	0.000	0.000	0.043	0.055	0.073	0.098	5.704	0.059	0.295	316	2384	100	428	10051	10479	530	9670	10200	Error	Error	-4.554	428	10051	530	9670	575263	3813911	0.681	6.028	0	0	0
1	3	16	"A92"	"A92"	4980	40330	100	1746	1841	729	39	1259	1259	1332	644	48	43	17	0	13208	12625	7903	62	2378	2378	2650	1602	60	75	69	0	0.000	0.000	0.000	0.000	0.000	0.000	0.000	0.000	0.000	0.000	0.000	0.000	0.000	0.000	0.045	0.057	0.070	0.085	4.496	0.055	0.313	316	2384	100	487	10830	11317	582	10247	10829	Error	Error	-4.475	487	10830	582	10247	581826	3989599	0.790	6.227	0	0	0
1	4	16	"A93"	"A93"	5280	40330	100	1769	1847	956	51	1261	1261	1310	514	39	49	22	0	13085	10823	5907	54	2348	2348	2502	937	37	77	71	0	0.000	0.000	0.000	0.000	0.000	0.000	0.000	0.000	0.000	0.000	0.000	0.000	0.000	0.000	0.047	0.069	0.081	0.107	4.500	0.068	0.221	316	2384	100	508	10737	11245	586	8475	9061	Error	Error	-4.402	508	10737	586	8475	583606	3420059	1.045	8.880	0	0	0
1	5	16	"A93"	"A93"	5580	40330	100	1783	1860	808	43	1222	1222	1280	528	41	51	24	0	12133	10744	5633	52	2322	2322	2434	780	32	84	80	0	0.000	0.000	0.000	0.000	0.000	0.000	0.000	0.000	0.000	0.000	0.000	0.000	0.000	0.000	0.057	0.076	0.078	0.087	3.420	0.070	0.286	316	2384	100	561	9811	10372	638	8422	9060	Error	Error	-4.128	561	9811	638	8422	587632	3395168	1.098	10.654	0	0	0
1	6	16	"A93"	"A93"	5880	40330	100	1796	1904	959	50	1205	1205	1284	764	59	41	11	0	13438	11716	5371	45	2303	2303	2568	1545	60	83	80	0	0.000	0.000	0.000	0.000	0.000	0.000	0.000	0.000	0.000	0.000	0.000	0.000	0.000	0.000	0.053	0.074	0.074	0.084	3.411	0.074	0.238	316	2384	100	591	11135	11726	699	9413	10112	Error	Error	-4.236	591	11135	699	9413	601532	3702225	0.812	5.921	0	0	0
1	7	16	"A94"	"A94"	6180	40325	100	1788	1889	929	49	1211	1211	1313	850	64	38	12	0	14660	13582	9927	73	2293	2293	2881	3017	104	60	56	0	0.000	0.000	0.000	0.000	0.000	0.000	0.000	0.000	0.000	0.000	0.000	0.000	0.000	0.000	0.047	0.060	0.070	0.111	5.634	0.058	0.184	316	2384	100	577	12367	12944	678	11289	11967	Error	Error	-4.422	577	12367	678	11289	596931	4291762	0.678	3.547	0	0	0
1	8	16	"A94"	"A94"	6480	40325	100	1846	1907	776	40	1197	1197	1273	571	44	53	28	0	18211	14866	9206	61	2260	2260	2667	2304	86	72	68	0	0.000	0.000	0.000	0.000	0.000	0.000	0.000	0.000	0.000	0.000	0.000	0.000	0.000	0.000	0.041	0.056	0.066	0.083	4.303	0.052	0.382	316	2384	100	649	15951	16600	710	12606	13316	Error	Error	-4.619	649	15951	710	12606	602725	4697531	1.110	5.295	0	0	0
1	9	16	"A94"	"A94"	6780	40325	100	1888	2040	980	48	1187	1187	1256	544	43	59	33	0	19961	16262	9840	60	2265	2265	2639	2308	87	74	70	0	0.000	0.000	0.000	0.000	0.000	0.000	0.000	0.000	0.000	0.000	0.000	0.000	0.000	0.000	0.040	0.061	0.066	0.088	4.209	0.057	0.356	316	2384	100	701	17696	18397	853	13997	14850	Error	Error	-4.658	701	17696	853	13997	644596	5138900	1.441	5.903	0	0	0
1	10	16	"A95"	"A95"	7075	40325	100	1852	1943	846	43	1260	1260	1438	843	58	41	13	0	19737	15509	10263	66	2343	2343	2897	2371	81	66	63	0	0.000	0.000	0.000	0.000	0.000	0.000	0.000	0.000	0.000	0.000	0.000	0.000	0.000	0.000	0.034	0.052	0.066	0.081	4.674	0.057	0.222	316	2384	100	592	17394	17986	683	13166	13849	Error	Error	-4.877	592	17394	683	13166	614064	4900953	0.599	5.319	0	0	0
1	11	16	"A95"	"A95"	7375	40325	100	2084	2183	1815	83	1146	1146	1217	648	53	58	32	0	21302	17674	9388	53	2232	2232	2578	2016	78	79	74	0	0.000	0.000	0.000	0.000	0.000	0.000	0.000	0.000	0.000	0.000	0.000	0.000	0.000	0.000	0.049	0.067	0.066	0.077	3.780	0.065	0.250	316	2384	100	938	19070	20008	1037	15442	16479	Error	Error	-4.346	938	19070	1037	15442	689971	5584871	1.491	7.488	0	0	0
1	12	16	"A95"	"A95"	7675	40325	100	2031	2016	821	40	1152	1152	1248	666	53	57	27	0	21751	17897	9233	51	2264	2264	2774	2704	97	77	75	0	0.000	0.000	0.000	0.000	0.000	0.000	0.000	0.000	0.000	0.000	0.000	0.000	0.000	0.000	0.045	0.055	0.060	0.069	3.585	0.054	0.386	316	2384	100	879	19487	20366	864	15633	16497	Error	Error	-4.471	879	19487	864	15633	636966	5655534	1.153	5.593	0	0	0
1	13	16	"A96"	"A96"	7975	40320	100	1596	1702	805	47	1158	1158	1265	1441	113	9	0	0	11710	9625	6098	63	2261	2261	2575	1802	69	63	61	0	0.000	0.000	0.000	0.000	0.000	0.000	0.000	0.000	0.000	0.000	0.000	0.000	0.000	0.000	0.046	0.074	0.085	0.134	6.015	0.071	0.027	316	2384	100	438	9449	9887	544	7364	7908	Error	Error	-4.431	438	9449	544	7364	537895	3041485	0.303	3.912	0	0	0
1	14	16	"A96"	"A96"	8275	40320	100	1586	1673	695	41	1190	1190	1254	597	47	38	15	0	11031	9972	5182	51	2288	2288	2551	1597	62	75	73	0	0.000	0.000	0.000	0.000	0.000	0.000	0.000	0.000	0.000	0.000	0.000	0.000	0.000	0.000	0.045	0.063	0.080	0.090	4.490	0.081	0.338	316	2384	100	396	8743	9139	483	7684	8167	Error	Error	-4.465	396	8743	483	7684	528781	3151082	0.702	4.647	0	0	0
1	15	16	"A96"	"A96"	8575	40320	100	1719	1770	720	40	1209	1209	1316	1046	79	22	1	0	10790	10111	4950	48	2302	2302	2449	977	39	80	78	0	0.000	0.000	0.000	0.000	0.000	0.000	0.000	0.000	0.000	0.000	0.000	0.000	0.000	0.000	0.060	0.072	0.085	0.090	3.934	0.071	0.076	316	2384	100	510	8488	8998	561	7809	8370	Error	Error	-4.057	510	8488	561	7809	559414	3195051	0.434	7.842	0	0	0
1	16	16	"A97"	"A97"	8875	40320	100	1778	1875	779	41	1242	1242	1302	628	48	44	21	0	13267	12260	8410	68	2357	2357	2731	1987	72	64	62	0	0.000	0.000	0.000	0.000	0.000	0.000	0.000	0.000	0.000	0.000	0.000	0.000	0.000	0.000	0.049	0.064	0.081	0.118	5.103	0.063	0.358	316	2384	100	536	10910	11446	633	9903	10536	Error	Error	-4.347	536	10910	633	9903	592376	3874190	0.912	4.796	0	0	0
1	17	16	"A97"	"A97"	9175	40320	100	2060	2094	775	37	1248	1248	1317	767	58	51	19	0	17639	15429	8688	56	2424	2424	2579	1028	39	80	77	0	0.000	0.000	0.000	0.000	0.000	0.000	0.000	0.000	0.000	0.000	0.000	0.000	0.000	0.000	0.053	0.065	0.070	0.088	3.669	0.065	0.447	316	2384	100	812	15215	16027	846	13005	13851	Error	Error	-4.228	812	15215	846	13005	661822	4875625	1.013	12.500	0	0	0
1	18	16	"A97"	"A97"	9475	40320	100	2101	2171	964	44	1391	1391	2015	4707	233	0	0	0	15717	14993	9270	61	2565	2565	3444	5140	149	67	54	0	0.000	0.000	0.000	0.000	0.000	0.000	0.000	0.000	0.000	0.000	0.000	0.000	0.000	0.000	0.054	0.063	0.070	0.082	4.356	0.515	0.385	316	2384	100	710	13152	13862	780	12428	13208	Error	Error	-4.211	710	13152	780	12428	686122	4737726	0.033	2.247	0	0	0
1	1	17	"A98"	"A98"	4385	40630	100	1348	1363	463	33	1294	1294	1379	1233	89	1	0	0	3218	3983	2380	59	2387	2387	2448	440	17	61	48	0	0.000	0.000	0.000	0.000	0.000	0.000	0.000	0.000	0.000	0.000	0.000	0.000	0.000	0.000	0.065	0.043	0.307	0.353	6.303	0.043	0.016	316	2384	100	54	831	885	69	1596	1665	Error	Error	-3.944	54	831	69	1596	430597	1258505	-0.013	3.489	0	0	0
1	2	17	"A98"	"A98"	4685	40630	100	1408	1439	522	36	1277	1277	1320	479	36	25	7	0	3532	4863	3453	71	2361	2361	2423	560	23	68	50	0	0.000	0.000	0.000	0.000	0.000	0.000	0.000	0.000	0.000	0.000	0.000	0.000	0.000	0.000	0.112	0.065	0.187	0.217	5.449	0.053	0.056	316	2384	100	131	1171	1302	162	2502	2664	Error	Error	-3.160	131	1171	162	2502	454749	1536776	0.248	4.357	0	0	0
1	3	17	"A98"	"A98"	4985	40630	100	1362	1422	567	39	1252	1252	1294	494	38	20	6	0	3506	5041	3617	71	2346	2346	2405	497	20	71	55	0	0.000	0.000	0.000	0.000	0.000	0.000	0.000	0.000	0.000	0.000	0.000	0.000	0.000	0.000	0.095	0.063	0.205	0.210	7.496	0.052	0.055	316	2384	100	110	1160	1270	170	2695	2865	Error	Error	-3.399	110	1160	170	2695	449220	1592825	0.259	5.304	0	0	0
1	4	17	"A99"	"A99"	5285	40630	100	1356	1447	634	43	1255	1255	1309	588	44	20	4	0	4429	5688	3477	61	2323	2323	2489	1114	44	59	49	0	0.000	0.000	0.000	0.000	0.000	0.000	0.000	0.000	0.000	0.000	0.000	0.000	0.000	0.000	0.048	0.057	0.126	0.177	8.150	0.063	0.078	316	2384	100	101	2106	2207	192	3365	3557	Error	Error	-4.382	101	2106	192	3365	457409	1797449	0.235	2.872	0	0	0
1	5	17	"A99"	"A99"	5585	40630	100	1350	1445	577	39	1189	1189	1240	502	40	28	10	0	6098	6425	3505	54	2267	2267	2391	882	36	70	64	0	0.000	0.000	0.000	0.000	0.000	0.000	0.000	0.000	0.000	0.000	0.000	0.000	0.000	0.000	0.042	0.062	0.114	0.117	5.501	0.063	0.093	316	2384	100	161	3831	3992	256	4158	4414	Error	Error	-4.573	161	3831	256	4158	456773	2030454	0.408	4.574	0	0	0
1	6	17	"A99"	"A99"	5885	40630	100	1471	1492	564	37	1186	1186	1241	502	40	31	12	0	5956	6945	4088	58	2271	2271	2455	1180	48	69	60	0	0.000	0.000	0.000	0.000	0.000	0.000	0.000	0.000	0.000	0.000	0.000	0.000	0.000	0.000	0.077	0.065	0.115	0.154	5.948	0.061	0.123	316	2384	100	285	3685	3970	306	4674	4980	Error	Error	-3.693	285	3685	306	4674	471536	2194633	0.500	3.805	0	0	0
1	7	17	"A100"	"A100"	6185	40630	100	1488	1583	663	41	1173	1173	1230	502	40	35	20	0	6422	9285	7218	77	2242	2242	2527	1720	68	60	56	0	0.000	0.000	0.000	0.000	0.000	0.000	0.000	0.000	0.000	0.000	0.000	0.000	0.000	0.000	0.075	0.058	0.087	0.137	5.503	0.059	0.268	316	2384	100	315	4180	4495	410	7043	7453	Error	Error	-3.730	315	4180	410	7043	500181	2934065	0.703	3.929	0	0	0
1	8	17	"A100"	"A100"	6485	40625	100	1490	1590	615	38	1190	1190	1275	579	45	35	12	0	7220	9361	6883	73	2249	2249	2561	1819	71	63	56	0	0.000	0.000	0.000	0.000	0.000	0.000	0.000	0.000	0.000	0.000	0.000	0.000	0.000	0.000	0.060	0.056	0.083	0.124	5.550	0.053	0.224	316	2384	100	300	4971	5271	400	7112	7512	Error	Error	-4.051	300	4971	400	7112	502342	2958126	0.544	3.738	0	0	0
1	9	17	"A100"	"A100"	6785	40625	100	1567	1628	638	39	1156	1156	1215	555	45	40	14	0	10285	10468	7036	67	2240	2240	2474	1482	59	66	62	0	0.000	0.000	0.000	0.000	0.000	0.000	0.000	0.000	0.000	0.000	0.000	0.000	0.000	0.000	0.051	0.057	0.075	0.106	5.497	0.051	0.239	316	2384	100	411	8045	8456	472	8228	8700	Error	Error	-4.291	411	8045	472	8228	514575	3308029	0.744	5.394	0	0	0
1	10	17	"A101"	"A101"	7080	40625	100	1389	1471	629	42	1234	1234	1360	696	51	17	3	0	3991	5545	4088	73	2335	2335	2691	1660	61	50	32	0	0.000	0.000	0.000	0.000	0.000	0.000	0.000	0.000	0.000	0.000	0.000	0.000	0.000	0.000	0.094	0.074	0.196	0.225	5.316	0.054	0.059	316	2384	100	155	1656	1811	237	3210	3447	Error	Error	-3.417	155	1656	237	3210	464893	1752233	0.159	1.719	0	0	0
1	11	17	"A101"	"A101"	7380	40625	100	1313	1426	679	47	1147	1147	1211	544	44	27	8	0	4783	6428	5104	79	2224	2224	2404	1272	52	62	50	0	0.000	0.000	0.000	0.000	0.000	0.000	0.000	0.000	0.000	0.000	0.000	0.000	0.000	0.000	0.065	0.066	0.141	0.173	6.026	0.047	0.095	316	2384	100	166	2559	2725	279	4204	4483	Error	Error	-3.946	166	2559	279	4204	450568	2031366	0.395	3.164	0	0	0
1	12	17	"A101"	"A101"	7680	40625	100	1393	1505	741	49	1144	1144	1225	679	55	25	6	0	5887	8408	6545	77	2222	2222	2388	887	37	70	63	0	0.000	0.000	0.000	0.000	0.000	0.000	0.000	0.000	0.000	0.000	0.000	0.000	0.000	0.000	0.068	0.058	0.099	0.133	6.850	0.049	0.115	316	2384	100	249	3665	3914	361	6186	6547	Error	Error	-3.880	249	3665	361	6186	475583	2656918	0.412	6.787	0	0	0
1	13	17	"A102"	"A102"	7980	40625	100	1372	1509	777	51	1149	1149	1235	650	52	27	7	0	5155	7696	6427	83	2244	2244	2586	2209	85	56	38	0	0.000	0.000	0.000	0.000	0.000	0.000	0.000	0.000	0.000	0.000	0.000	0.000	0.000	0.000	0.077	0.066	0.097	0.132	5.963	0.048	0.157	316	2384	100	223	2911	3134	360	5452	5812	Error	Error	-3.706	223	2911	360	5452	476837	2432073	0.422	2.313	0	0	0
1	14	17	"A102"	"A102"	8280	40620	100	1355	1414	673	47	1166	1166	1225	526	42	25	8	0	4710	6832	5536	81	2277	2277	2511	1623	64	59	44	0	0.000	0.000	0.000	0.000	0.000	0.000	0.000	0.000	0.000	0.000	0.000	0.000	0.000	0.000	0.078	0.054	0.109	0.131	6.202	0.057	0.169	316	2384	100	189	2433	2622	248	4555	4803	Error	Error	-3.686	189	2433	248	4555	446799	2158883	0.359	2.662	0	0	0
1	15	17	"A102"	"A102"	8580	40620	100	1434	1485	611	41	1193	1193	1271	594	46	26	7	0	4984	7712	6537	84	2316	2316	2570	1770	68	59	43	0	0.000	0.000	0.000	0.000	0.000	0.000	0.000	0.000	0.000	0.000	0.000	0.000	0.000	0.000	0.090	0.054	0.101	0.134	5.837	0.051	0.156	316	2384	100	241	2668	2909	292	5396	5688	Error	Error	-3.469	241	2668	292	5396	469243	2437117	0.360	2.905	0	0	0
1	16	17	"A103"	"A103"	8880	40620	100	1463	1523	716	47	1268	1268	1336	642	48	23	5	0	5527	6513	4302	66	2370	2370	2628	1528	58	60	50	0	0.000	0.000	0.000	0.000	0.000	0.000	0.000	0.000	0.000	0.000	0.000	0.000	0.000	0.000	0.062	0.062	0.100	0.176	6.306	0.064	0.103	316	2384	100	195	3157	3352	255	4143	4398	Error	Error	-4.017	195	3157	255	4143	481179	2058171	0.291	2.543	0	0	0
1	17	17	"A103"	"A103"	9180	40620	100	1540	1592	623	39	1277	1277	1349	790	58	18	3	0	6692	7831	5132	65	2402	2402	2588	1323	51	68	61	0	0.000	0.000	0.000	0.000	0.000	0.000	0.000	0.000	0.000	0.000	0.000	0.000	0.000	0.000	0.061	0.058	0.089	0.112	4.534	0.085	0.151	316	2384	100	263	4290	4553	315	5429	5744	Error	Error	-4.028	263	4290	315	5429	503210	2474461	0.308	3.963	0	0	0
1	18	17	"A103"	"A103"	9480	40620	100	1656	1769	1110	62	1299	1299	1382	737	53	27	5	0	7771	9309	6009	64	2514	2514	2911	2209	75	69	55	0	0.000	0.000	0.000	0.000	0.000	0.000	0.000	0.000	0.000	0.000	0.000	0.000	0.000	0.000	0.068	0.069	0.086	0.114	5.086	0.072	0.200	316	2384	100	357	5257	5614	470	6795	7265	Error	Error	-3.880	357	5257	470	6795	558883	2941586	0.525	2.896	0	0	0
1	1	18	"A104"	"A104"	4390	40935	100	1469	1526	530	34	1311	1311	1362	494	36	27	9	0	6311	6469	3495	54	2427	2427	2527	997	39	69	66	0	0.000	0.000	0.000	0.000	0.000	0.000	0.000	0.000	0.000	0.000	0.000	0.000	0.000	0.000	0.041	0.053	0.110	0.127	5.734	0.049	0.071	316	2384	100	158	3884	4042	215	4042	4257	Error	Error	-4.620	158	3884	215	4042	482083	2044238	0.332	3.954	0	0	0
1	2	18	"A104"	"A104"	4690	40930	100	1584	1688	633	37	1279	1279	1358	531	39	37	16	0	7646	8606	4763	55	2424	2424	2615	1233	47	77	73	0	0.000	0.000	0.000	0.000	0.000	0.000	0.000	0.000	0.000	0.000	0.000	0.000	0.000	0.000	0.058	0.066	0.089	0.098	4.365	0.067	0.204	316	2384	100	305	5222	5527	409	6182	6591	Error	Error	-4.098	305	5222	409	6182	533303	2719569	0.621	4.859	0	0	0
1	3	18	"A104"	"A104"	4990	40930	100	1545	1649	621	37	1272	1272	1323	489	36	38	17	0	8581	9531	5446	57	2392	2392	2641	1597	60	78	74	0	0.000	0.000	0.000	0.000	0.000	0.000	0.000	0.000	0.000	0.000	0.000	0.000	0.000	0.000	0.044	0.053	0.077	0.081	4.715	0.051	0.170	316	2384	100	273	6189	6462	377	7139	7516	Error	Error	-4.503	273	6189	377	7139	521169	3011846	0.667	4.314	0	0	0
1	4	18	"A105"	"A105"	5290	40930	100	1550	1691	697	41	1253	1253	1314	638	48	34	10	0	7705	8693	5699	65	2360	2360	2547	1186	46	64	62	0	0.000	0.000	0.000	0.000	0.000	0.000	0.000	0.000	0.000	0.000	0.000	0.000	0.000	0.000	0.056	0.069	0.104	0.145	6.502	0.063	0.112	316	2384	100	297	5345	5642	438	6333	6771	Error	Error	-4.170	297	5345	438	6333	534241	2746932	0.591	5.182	0	0	0
1	5	18	"A105"	"A105"	5590	40930	100	1657	1742	668	38	1216	1216	1275	539	42	43	18	0	9770	10199	6276	61	2310	2310	2470	1089	44	74	70	0	0.000	0.000	0.000	0.000	0.000	0.000	0.000	0.000	0.000	0.000	0.000	0.000	0.000	0.000	0.059	0.067	0.088	0.108	4.938	0.060	0.191	316	2384	100	441	7460	7901	526	7889	8415	Error	Error	-4.080	441	7460	526	7889	550524	3222998	0.866	7.097	0	0	0
1	6	18	"A105"	"A105"	5890	40930	100	1604	1697	738	43	1221	1221	1281	537	41	41	19	0	10724	10884	6511	59	2292	2292	2518	1482	58	75	72	0	0.000	0.000	0.000	0.000	0.000	0.000	0.000	0.000	0.000	0.000	0.000	0.000	0.000	0.000	0.045	0.055	0.074	0.077	4.663	0.062	0.278	316	2384	100	383	8432	8815	476	8592	9068	Error	Error	-4.460	383	8432	476	8592	536152	3439349	0.775	5.645	0	0	0
1	7	18	"A106"	"A106"	6190	40930	100	1223	1296	527	40	1175	1175	1230	509	41	18	5	0	3164	3708	2081	56	2223	2223	2273	461	20	64	50	0	0.000	0.000	0.000	0.000	0.000	0.000	0.000	0.000	0.000	0.000	0.000	0.000	0.000	0.000	0.051	0.081	0.311	0.293	6.389	0.097	0.045	316	2384	100	48	941	989	121	1485	1606	Error	Error	-4.293	48	941	121	1485	409566	1171818	0.130	3.113	0	0	0
1	8	18	"A106"	"A106"	6490	40925	100	1232	1298	517	39	1181	1181	1264	719	56	11	2	0	3227	3766	2052	54	2218	2218	2288	612	26	63	42	0	0.000	0.000	0.000	0.000	0.000	0.000	0.000	0.000	0.000	0.000	0.000	0.000	0.000	0.000	0.051	0.076	0.317	0.324	6.113	0.215	0.054	316	2384	100	51	1009	1060	117	1548	1665	Error	Error	-4.306	51	1009	117	1548	410135	1189914	0.047	2.415	0	0	0
1	9	18	"A106"	"A106"	6785	40925	100	1206	1334	665	49	1222	1222	1362	1267	93	5	1	0	3126	3907	2445	62	2274	2274	2393	651	27	54	39	0	0.000	0.000	0.000	0.000	0.000	0.000	0.000	0.000	0.000	0.000	0.000	0.000	0.000	0.000	-0.019	0.069	0.283	0.311	5.504	0.160	0.040	316	2384	100	-16	852	836	112	1633	1745	Error	Error	Error	-16	852	112	1633	421476	1234457	-0.022	2.326	0	0	0
1	10	18	"A107"	"A107"	7085	40925	100	1328	1503	1356	90	1159	1159	1217	507	41	27	9	0	4759	6200	4801	77	2220	2220	2372	1071	45	62	56	0	0.000	0.000	0.000	0.000	0.000	0.000	0.000	0.000	0.000	0.000	0.000	0.000	0.000	0.000	0.067	0.086	0.140	0.190	6.871	0.069	0.085	316	2384	100	169	2539	2708	344	3980	4324	Error	Error	-3.909	169	2539	344	3980	474938	1959076	0.564	3.574	0	0	0
1	11	18	"A107"	"A107"	7385	40925	100	1322	1407	544	38	1163	1163	1222	526	43	25	7	0	5169	6170	4195	67	2215	2215	2366	1238	52	69	55	0	0.000	0.000	0.000	0.000	0.000	0.000	0.000	0.000	0.000	0.000	0.000	0.000	0.000	0.000	0.054	0.062	0.121	0.136	5.356	0.057	0.109	316	2384	100	159	2954	3113	244	3955	4199	Error	Error	-4.216	159	2954	244	3955	444766	1949696	0.352	3.073	0	0	0
1	12	18	"A107"	"A107"	7685	40925	100	1400	1498	784	52	1175	1175	1235	505	40	30	11	0	6133	8279	5723	69	2245	2245	2337	661	28	76	73	0	0.000	0.000	0.000	0.000	0.000	0.000	0.000	0.000	0.000	0.000	0.000	0.000	0.000	0.000	0.058	0.054	0.083	0.099	5.229	0.053	0.123	316	2384	100	225	3888	4113	323	6034	6357	Error	Error	-4.111	225	3888	323	6034	473293	2616154	0.521	8.989	0	0	0
1	13	18	"A108"	"A108"	7985	40925	100	1377	1455	776	53	1171	1171	1236	560	45	28	6	0	4333	6716	5560	82	2262	2262	2440	1181	48	60	45	0	0.000	0.000	0.000	0.000	0.000	0.000	0.000	0.000	0.000	0.000	0.000	0.000	0.000	0.000	0.099	0.064	0.145	0.214	6.276	0.059	0.105	316	2384	100	206	2071	2277	284	4454	4738	Error	Error	-3.330	206	2071	284	4454	459926	2122132	0.391	3.621	0	0	0
1	14	18	"A108"	"A108"	8285	40925	100	1437	1496	594	39	1215	1215	1288	679	52	21	2	0	6983	8318	5570	66	2303	2303	2447	1041	42	80	72	0	0.000	0.000	0.000	0.000	0.000	0.000	0.000	0.000	0.000	0.000	0.000	0.000	0.000	0.000	0.047	0.047	0.076	0.095	4.600	0.055	0.082	316	2384	100	222	4680	4902	281	6015	6296	Error	Error	-4.398	222	4680	281	6015	472717	2628639	0.306	5.640	0	0	0
1	15	18	"A108"	"A108"	8585	40920	100	1466	1545	818	52	1238	1238	1307	610	46	26	5	0	5219	6790	4824	71	2340	2340	2433	799	32	77	68	0	0.000	0.000	0.000	0.000	0.000	0.000	0.000	0.000	0.000	0.000	0.000	0.000	0.000	0.000	0.079	0.069	0.125	0.147	5.151	0.049	0.042	316	2384	100	228	2879	3107	307	4450	4757	Error	Error	-3.658	228	2879	307	4450	488140	2145529	0.390	5.453	0	0	0
1	16	18	"A109"	"A109"	8885	40920	100	1318	1398	547	39	1263	1263	1408	1463	103	2	0	0	3215	3866	1972	51	2378	2378	2456	685	27	56	36	0	0.000	0.000	0.000	0.000	0.000	0.000	0.000	0.000	0.000	0.000	0.000	0.000	0.000	0.000	0.066	0.091	0.295	0.321	5.293	0.190	0.044	316	2384	100	55	837	892	135	1488	1623	Error	Error	-3.928	55	837	135	1488	441729	1221554	-0.007	2.058	0	0	0
1	17	18	"A109"	"A109"	9185	40920	100	1299	1374	599	43	1294	1294	1374	821	59	7	1	0	3558	4098	1964	47	2410	2410	2463	553	22	69	51	0	0.000	0.000	0.000	0.000	0.000	0.000	0.000	0.000	0.000	0.000	0.000	0.000	0.000	0.000	0.004	0.047	0.290	0.252	6.335	0.118	0.033	316	2384	100	5	1148	1153	80	1688	1768	Error	Error	-7.843	5	1148	80	1688	434118	1294972	0.000	2.957	0	0	0
1	18	18	"A109"	"A109"	9485	40920	100	1427	1507	832	55	1307	1307	1389	737	53	13	3	0	3644	4243	1951	45	2520	2520	2567	594	23	68	47	0	0.000	0.000	0.000	0.000	0.000	0.000	0.000	0.000	0.000	0.000	0.000	0.000	0.000	0.000	0.107	0.116	0.305	0.306	4.942	0.194	0.071	316	2384	100	120	1124	1244	200	1723	1923	Error	Error	-3.228	120	1124	200	1723	476162	1340833	0.160	2.822	0	0	0
1	1	19	"A110"	"A110"	4395	41235	100	1413	1476	541	36	1341	1341	1414	939	66	6	0	0	4854	4924	2028	41	2462	2462	2533	600	23	75	69	0	0.000	0.000	0.000	0.000	0.000	0.000	0.000	0.000	0.000	0.000	0.000	0.000	0.000	0.000	0.030	0.055	0.171	0.189	4.421	0.112	0.048	316	2384	100	72	2392	2464	135	2462	2597	Error	Error	-5.054	72	2392	135	2462	466349	1555937	0.066	3.985	0	0	0
1	2	19	"A110"	"A110"	4695	41235	100	1481	1541	550	35	1297	1297	1338	488	36	27	8	0	5667	6655	3927	59	2417	2417	2514	784	31	74	65	0	0.000	0.000	0.000	0.000	0.000	0.000	0.000	0.000	0.000	0.000	0.000	0.000	0.000	0.000	0.057	0.058	0.106	0.129	4.852	0.060	0.109	316	2384	100	184	3250	3434	244	4238	4482	Error	Error	-4.143	184	3250	244	4238	486822	2102922	0.416	5.282	0	0	0
1	3	19	"A110"	"A110"	4995	41230	100	1464	1498	557	37	1273	1273	1331	537	40	24	6	0	5709	7782	5239	67	2407	2407	2516	790	31	75	62	0	0.000	0.000	0.000	0.000	0.000	0.000	0.000	0.000	0.000	0.000	0.000	0.000	0.000	0.000	0.058	0.042	0.076	0.111	5.862	0.043	0.088	316	2384	100	191	3302	3493	225	5375	5600	Error	Error	-4.112	191	3302	225	5375	473461	2459218	0.311	6.666	0	0	0
1	4	19	"A111"	"A111"	5295	41230	100	1338	1412	594	42	1252	1252	1316	583	44	19	4	0	4184	5202	3719	71	2352	2352	2496	1055	42	60	45	0	0.000	0.000	0.000	0.000	0.000	0.000	0.000	0.000	0.000	0.000	0.000	0.000	0.000	0.000	0.047	0.056	0.175	0.232	6.300	0.065	0.102	316	2384	100	86	1832	1918	160	2850	3010	Error	Error	-4.413	86	1832	160	2850	446182	1643954	0.165	2.565	0	0	0
1	5	19	"A111"	"A111"	5595	41230	100	1477	1526	609	39	1218	1218	1277	582	45	27	9	0	4707	7369	5702	77	2311	2311	2406	635	26	71	63	0	0.000	0.000	0.000	0.000	0.000	0.000	0.000	0.000	0.000	0.000	0.000	0.000	0.000	0.000	0.108	0.061	0.099	0.150	5.427	0.054	0.132	316	2384	100	259	2396	2655	308	5058	5366	Error	Error	-3.210	259	2396	308	5058	482059	2328499	0.428	7.816	0	0	0
1	6	19	"A111"	"A111"	5895	41230	100	1490	1657	1147	69	1202	1202	1253	485	38	35	15	0	6523	8226	6135	74	2302	2302	2406	711	29	73	66	0	0.000	0.000	0.000	0.000	0.000	0.000	0.000	0.000	0.000	0.000	0.000	0.000	0.000	0.000	0.068	0.077	0.098	0.128	4.647	0.089	0.229	316	2384	100	288	4221	4509	455	5924	6379	Error	Error	-3.873	288	4221	455	5924	523745	2599312	0.833	8.186	0	0	0
1	7	19	"A112"	"A112"	6195	41230	100	1423	1448	553	38	1222	1222	1316	927	70	11	0	0	6063	7068	4586	64	2290	2290	2426	968	39	69	65	0	0.000	0.000	0.000	0.000	0.000	0.000	0.000	0.000	0.000	0.000	0.000	0.000	0.000	0.000	0.053	0.047	0.117	0.170	6.310	0.074	0.041	316	2384	100	201	3773	3974	226	4778	5004	Error	Error	-4.230	201	3773	226	4778	457604	2233408	0.142	4.795	0	0	0
1	8	19	"A112"	"A112"	6495	41230	100	1488	1543	609	39	1153	1153	1215	504	41	40	16	0	5653	7949	5807	73	2242	2242	2349	778	33	77	71	0	0.000	0.000	0.000	0.000	0.000	0.000	0.000	0.000	0.000	0.000	0.000	0.000	0.000	0.000	0.098	0.068	0.107	0.129	5.046	0.058	0.150	316	2384	100	335	3411	3746	390	5707	6097	Error	Error	-3.348	335	3411	390	5707	487690	2511883	0.651	7.198	0	0	0
1	9	19	"A112"	"A112"	6790	41225	100	1587	1722	858	49	1192	1192	1263	552	43	39	17	0	5985	7753	5169	66	2258	2258	2409	806	33	77	71	0	0.000	0.000	0.000	0.000	0.000	0.000	0.000	0.000	0.000	0.000	0.000	0.000	0.000	0.000	0.106	0.096	0.139	0.164	4.856	0.081	0.150	316	2384	100	395	3727	4122	530	5495	6025	Error	Error	-3.238	395	3727	530	5495	544052	2450086	0.832	6.630	0	0	0
1	10	19	"A113"	"A113"	7090	41225	100	1394	1481	567	38	1158	1158	1241	1224	98	7	0	0	7526	7468	4660	62	2228	2228	2346	715	30	69	64	0	0.000	0.000	0.000	0.000	0.000	0.000	0.000	0.000	0.000	0.000	0.000	0.000	0.000	0.000	0.045	0.062	0.103	0.122	5.264	0.053	0.095	316	2384	100	236	5298	5534	323	5240	5563	Error	Error	-4.489	236	5298	323	5240	467995	2359897	0.196	7.164	0	0	0
1	11	19	"A113"	"A113"	7390	41225	100	1234	1304	509	39	1165	1165	1240	540	43	18	4	0	4689	6033	3890	64	2250	2250	2412	1211	50	63	50	0	0.000	0.000	0.000	0.000	0.000	0.000	0.000	0.000	0.000	0.000	0.000	0.000	0.000	0.000	0.028	0.037	0.111	0.128	6.016	0.051	0.082	316	2384	100	69	2439	2508	139	3783	3922	Error	Error	-5.144	69	2439	139	3783	411951	1906302	0.119	2.990	0	0	0
1	12	19	"A113"	"A113"	7690	41225	100	1357	1403	536	38	1165	1165	1228	526	42	27	7	0	4681	6610	4645	70	2245	2245	2420	1235	51	60	49	0	0.000	0.000	0.000	0.000	0.000	0.000	0.000	0.000	0.000	0.000	0.000	0.000	0.000	0.000	0.079	0.055	0.115	0.152	5.608	0.046	0.073	316	2384	100	192	2436	2628	238	4365	4603	Error	Error	-3.665	192	2436	238	4365	443200	2088915	0.333	3.393	0	0	0
1	13	19	"A114"	"A114"	7990	41225	100	1549	1628	622	38	1213	1213	1278	572	44	34	12	0	11003	10151	6253	61	2298	2298	2574	1737	67	67	63	0	0.000	0.000	0.000	0.000	0.000	0.000	0.000	0.000	0.000	0.000	0.000	0.000	0.000	0.000	0.039	0.053	0.079	0.109	4.549	0.047	0.154	316	2384	100	336	8705	9041	415	7853	8268	Error	Error	-4.695	336	8705	415	7853	514319	3207606	0.612	4.362	0	0	0
1	14	19	"A114"	"A114"	8290	41225	100	1525	1633	750	45	1229	1229	1282	530	41	35	12	0	12605	10827	6391	59	2315	2315	2482	1162	46	70	68	0	0.000	0.000	0.000	0.000	0.000	0.000	0.000	0.000	0.000	0.000	0.000	0.000	0.000	0.000	0.029	0.047	0.061	0.073	5.200	0.049	0.158	316	2384	100	296	10290	10586	404	8512	8916	Error	Error	-5.120	296	10290	404	8512	515875	3421485	0.662	7.182	0	0	0
1	15	19	"A114"	"A114"	8590	41225	100	1621	1658	713	43	1266	1266	1333	645	48	29	6	0	8907	9782	5931	60	2344	2344	2491	1088	43	78	74	0	0.000	0.000	0.000	0.000	0.000	0.000	0.000	0.000	0.000	0.000	0.000	0.000	0.000	0.000	0.054	0.053	0.072	0.098	4.378	0.055	0.178	316	2384	100	355	6563	6918	392	7438	7830	Error	Error	-4.208	355	6563	392	7438	523824	3090979	0.504	6.701	0	0	0
1	16	19	"A115"	"A115"	8890	41220	100	1456	1540	786	51	1221	1221	1308	694	53	21	6	0	4768	6544	4963	75	2373	2373	2502	915	36	64	56	0	0.000	0.000	0.000	0.000	0.000	0.000	0.000	0.000	0.000	0.000	0.000	0.000	0.000	0.000	0.098	0.076	0.116	0.148	5.022	0.089	0.127	316	2384	100	235	2395	2630	319	4171	4490	Error	Error	-3.349	235	2395	319	4171	486603	2068034	0.334	4.417	0	0	0
1	17	19	"A115"	"A115"	9190	41220	100	1488	1543	702	45	1267	1267	1339	607	45	22	6	0	5687	7064	5109	72	2408	2408	2515	659	26	75	66	0	0.000	0.000	0.000	0.000	0.000	0.000	0.000	0.000	0.000	0.000	0.000	0.000	0.000	0.000	0.067	0.059	0.099	0.140	4.522	0.055	0.085	316	2384	100	221	3279	3500	276	4656	4932	Error	Error	-3.891	221	3279	276	4656	487731	2232098	0.336	6.903	0	0	0
1	18	19	"A115"	"A115"	9490	41220	100	1579	1655	661	39	1343	1343	1411	647	45	24	7	0	6904	8531	6167	72	2566	2566	2722	981	36	71	67	0	0.000	0.000	0.000	0.000	0.000	0.000	0.000	0.000	0.000	0.000	0.000	0.000	0.000	0.000	0.054	0.052	0.083	0.119	5.497	0.053	0.114	316	2384	100	236	4338	4574	312	5965	6277	Error	Error	-4.200	236	4338	312	5965	522845	2695658	0.377	5.922	0	0	0
1	1	20	"A116"	"A116"	4400	41535	100	1640	1755	734	41	1340	1340	1405	1013	72	16	3	0	7641	6870	3133	45	2490	2490	2595	727	28	75	72	0	0.000	0.000	0.000	0.000	0.000	0.000	0.000	0.000	0.000	0.000	0.000	0.000	0.000	0.000	0.058	0.095	0.144	0.170	4.334	0.108	0.210	316	2384	100	300	5151	5451	415	4380	4795	Error	Error	-4.102	300	5151	415	4380	554702	2170864	0.346	5.880	0	0	0
1	2	20	"A116"	"A116"	4700	41535	100	1762	1947	937	48	1300	1300	1367	503	36	49	26	0	7449	7734	4243	54	2451	2451	2568	819	31	82	72	0	0.000	0.000	0.000	0.000	0.000	0.000	0.000	0.000	0.000	0.000	0.000	0.000	0.000	0.000	0.092	0.122	0.139	0.137	4.025	0.113	0.265	316	2384	100	462	4998	5460	647	5283	5930	Error	Error	-3.435	462	4998	647	5283	615315	2443922	1.153	6.308	0	0	0
1	3	20	"A116"	"A116"	5000	41535	100	2009	2149	1019	47	1317	1317	1379	566	41	53	31	0	9491	9193	4754	51	2442	2442	2580	883	34	87	79	0	0.000	0.000	0.000	0.000	0.000	0.000	0.000	0.000	0.000	0.000	0.000	0.000	0.000	0.000	0.098	0.123	0.137	0.132	2.942	0.130	0.404	316	2384	100	692	7049	7741	832	6751	7583	Error	Error	-3.349	692	7049	832	6751	679123	2904926	1.360	7.489	0	0	0
1	4	20	"A117"	"A117"	5300	41530	100	1331	1339	487	36	1258	1258	1329	550	41	14	3	0	2868	3320	1211	36	2384	2384	2418	418	17	53	38	0	0.000	0.000	0.000	0.000	0.000	0.000	0.000	0.000	0.000	0.000	0.000	0.000	0.000	0.000	0.151	0.087	0.383	0.473	5.827	0.142	0.015	316	2384	100	73	484	557	81	936	1017	Error	Error	-2.729	73	484	81	936	423082	1049234	0.018	2.158	0	0	0
1	5	20	"A117"	"A117"	5600	41530	100	1305	1351	466	34	1255	1255	1301	533	40	16	2	0	2872	3327	1322	39	2356	2356	2388	434	18	53	33	0	0.000	0.000	0.000	0.000	0.000	0.000	0.000	0.000	0.000	0.000	0.000	0.000	0.000	0.000	0.097	0.099	0.466	0.525	5.253	0.216	0.061	316	2384	100	50	516	566	96	971	1067	Error	Error	-3.367	50	516	96	971	427073	1051312	0.094	2.164	0	0	0
1	6	20	"A117"	"A117"	5900	41530	100	1210	1288	549	42	1242	1242	1388	1477	106	1	0	0	2751	3137	1089	34	2318	2318	2410	1497	62	21	6	0	0.000	0.000	0.000	0.000	0.000	0.000	0.000	0.000	0.000	0.000	0.000	0.000	0.000	0.000	-0.074	0.056	0.389	0.429	6.184	0.319	0.016	316	2384	100	-32	433	401	46	819	865	Error	Error	Error	-32	433	46	819	406883	991362	-0.068	0.486	0	0	0
1	7	20	"A118"	"A118"	6200	41530	100	1493	1569	603	38	1227	1227	1293	586	45	32	8	0	5987	7110	4684	65	2315	2315	2408	702	29	66	60	0	0.000	0.000	0.000	0.000	0.000	0.000	0.000	0.000	0.000	0.000	0.000	0.000	0.000	0.000	0.072	0.071	0.116	0.166	5.858	0.067	0.114	316	2384	100	266	3672	3938	342	4795	5137	Error	Error	-3.787	266	3672	342	4795	495912	2246619	0.471	6.698	0	0	0
1	8	20	"A118"	"A118"	6500	41530	100	1451	1535	697	45	1234	1234	1311	712	54	21	4	0	5114	6788	4615	67	2299	2299	2434	991	40	73	58	0	0.000	0.000	0.000	0.000	0.000	0.000	0.000	0.000	0.000	0.000	0.000	0.000	0.000	0.000	0.077	0.067	0.099	0.121	4.275	0.064	0.068	316	2384	100	217	2815	3032	301	4489	4790	Error	Error	-3.697	217	2815	301	4489	485135	2145127	0.315	4.394	0	0	0
1	9	20	"A118"	"A118"	6795	41530	100	1452	1532	608	39	1242	1242	1285	479	37	32	15	0	5498	7474	5057	67	2280	2280	2342	509	21	85	74	0	0.000	0.000	0.000	0.000	0.000	0.000	0.000	0.000	0.000	0.000	0.000	0.000	0.000	0.000	0.065	0.056	0.095	0.123	5.122	0.061	0.161	316	2384	100	210	3218	3428	290	5194	5484	Error	Error	-3.938	210	3218	290	5194	483966	2361820	0.516	10.083	0	0	0
1	10	20	"A119"	"A119"	7095	41525	100	1377	1435	533	37	1222	1222	1307	946	72	8	0	0	3999	5582	4004	71	2287	2287	2368	765	32	62	51	0	0.000	0.000	0.000	0.000	0.000	0.000	0.000	0.000	0.000	0.000	0.000	0.000	0.000	0.000	0.091	0.065	0.171	0.192	6.485	0.055	0.029	316	2384	100	155	1712	1867	213	3295	3508	Error	Error	-3.465	155	1712	213	3295	453477	1763799	0.135	4.201	0	0	0
1	11	20	"A119"	"A119"	7395	41525	100	1306	1360	561	41	1216	1216	1292	594	45	18	4	0	3523	4424	2766	62	2290	2290	2375	740	31	62	43	0	0.000	0.000	0.000	0.000	0.000	0.000	0.000	0.000	0.000	0.000	0.000	0.000	0.000	0.000	0.073	0.067	0.234	0.283	5.819	0.068	0.056	316	2384	100	90	1233	1323	144	2134	2278	Error	Error	-3.776	90	1233	144	2134	429613	1397904	0.114	2.769	0	0	0
1	12	20	"A119"	"A119"	7695	41525	100	1415	1464	615	42	1227	1227	1284	592	46	24	6	0	4614	6447	4508	69	2287	2287	2357	516	21	75	67	0	0.000	0.000	0.000	0.000	0.000	0.000	0.000	0.000	0.000	0.000	0.000	0.000	0.000	0.000	0.081	0.057	0.125	0.160	5.963	0.053	0.074	316	2384	100	188	2327	2515	237	4160	4397	Error	Error	-3.630	188	2327	237	4160	462531	2037352	0.304	7.926	0	0	0
1	13	20	"A120"	"A120"	7995	41525	100	1270	1262	448	35	1211	1211	1276	603	47	10	0	0	2983	3681	1968	53	2299	2299	2343	452	19	60	43	0	0.000	0.000	0.000	0.000	0.000	0.000	0.000	0.000	0.000	0.000	0.000	0.000	0.000	0.000	0.086	0.037	0.355	0.347	5.602	0.066	0.013	316	2384	100	59	684	743	51	1382	1433	Error	Error	-3.535	59	684	51	1382	398664	1163057	-0.023	2.960	0	0	0
1	14	20	"A120"	"A120"	8295	41525	100	1305	1360	478	35	1219	1219	1280	561	43	16	3	0	3256	3986	2020	50	2342	2342	2382	519	21	65	46	0	0.000	0.000	0.000	0.000	0.000	0.000	0.000	0.000	0.000	0.000	0.000	0.000	0.000	0.000	0.094	0.086	0.238	0.248	5.558	0.074	0.029	316	2384	100	86	914	1000	141	1644	1785	Error	Error	-3.410	86	914	141	1644	429851	1259548	0.143	3.091	0	0	0
1	15	20	"A120"	"A120"	8595	41525	100	1301	1387	631	45	1251	1251	1341	843	62	9	1	0	3343	3950	1791	45	2372	2372	2432	706	29	58	37	0	0.000	0.000	0.000	0.000	0.000	0.000	0.000	0.000	0.000	0.000	0.000	0.000	0.000	0.000	0.051	0.086	0.308	0.323	5.220	0.128	0.049	316	2384	100	50	971	1021	136	1578	1714	Error	Error	-4.279	50	971	136	1578	438358	1248253	0.055	2.150	0	0	0
1	16	20	"A121"	"A121"	8895	41520	100	1581	1807	910	50	1294	1294	1339	537	40	40	22	0	7331	10510	8228	78	2431	2431	2676	1393	52	63	56	0	0.000	0.000	0.000	0.000	0.000	0.000	0.000	0.000	0.000	0.000	0.000	0.000	0.000	0.000	0.059	0.063	0.084	0.107	5.433	0.063	0.209	316	2384	100	287	4900	5187	513	8079	8592	Error	Error	-4.094	287	4900	513	8079	570939	3321065	0.872	5.624	0	0	0
1	17	20	"A121"	"A121"	9195	41520	100	1651	1747	706	40	1307	1307	1380	661	47	32	11	0	7321	11372	9121	80	2459	2459	2682	1348	50	73	66	0	0.000	0.000	0.000	0.000	0.000	0.000	0.000	0.000	0.000	0.000	0.000	0.000	0.000	0.000	0.071	0.049	0.076	0.101	5.307	0.051	0.219	316	2384	100	344	4862	5206	440	8913	9353	Error	Error	-3.821	344	4862	440	8913	551933	3593544	0.555	6.447	0	0	0
1	18	20	"A121"	"A121"	9495	41520	100	1696	1877	864	46	1356	1356	1423	679	47	37	16	0	9618	12396	8400	67	2615	2615	2950	2106	71	75	66	0	0.000	0.000	0.000	0.000	0.000	0.000	0.000	0.000	0.000	0.000	0.000	0.000	0.000	0.000	0.049	0.053	0.070	0.085	4.796	0.055	0.302	316	2384	100	340	7003	7343	521	9781	10302	Error	Error	-4.364	340	7003	521	9781	593060	3917190	0.669	4.485	0	0	0
1	1	21	"Blank"	"Blank"	4405	41835	100	1385	1424	505	35	1387	1387	1459	594	40	13	1	0	2556	2562	306	11	2541	2541	2571	465	18	7	0	0	0.000	0.000	0.000	0.000	0.000	0.000	0.000	0.000	0.000	0.000	0.000	0.000	0.000	0.000	-0.133	1.762	1.479	1.528	4.517	15.696	0.002	316	2384	100	-2	15	13	37	21	58	Error	Error	Error	-2	15	37	21	450027	809675	-0.059	-0.019	0	0	0
1	2	21	"Blank"	"Blank"	4705	41835	100	1411	1474	556	37	1380	1380	1442	595	41	16	4	0	2531	2537	358	14	2479	2479	2506	439	17	12	0	0	0.000	0.000	0.000	0.000	0.000	0.000	0.000	0.000	0.000	0.000	0.000	0.000	0.000	0.000	0.596	1.621	1.710	1.692	3.886	3.002	0.095	316	2384	100	31	52	83	94	58	152	Error	Error	-0.746	31	52	94	58	465829	801746	0.054	0.071	0	0	0
1	3	21	"Blank"	"Blank"	5005	41835	100	1355	1516	988	65	1362	1362	1444	660	45	15	2	0	2485	2531	550	21	2475	2475	2504	436	17	11	2	0	0.000	0.000	0.000	0.000	0.000	0.000	0.000	0.000	0.000	0.000	0.000	0.000	0.000	0.000	-0.700	2.750	1.559	1.592	6.236	2.708	0.162	316	2384	100	-7	10	3	154	56	210	Error	Error	Error	-7	10	154	56	479047	799911	0.109	0.062	0	0	0
1	4	21	"Blank"	"Blank"	5305	41830	100	1344	1385	496	35	1302	1302	1375	582	42	16	2	0	2406	2439	347	14	2420	2420	2448	448	18	10	0	0	0.000	0.000	0.000	0.000	0.000	0.000	0.000	0.000	0.000	0.000	0.000	0.000	0.000	0.000	-3.000	4.368	1.779	1.503	4.456	12.555	0.006	316	2384	100	42	-14	28	83	19	102	Error	Error	Error	42	-14	83	19	437719	770641	0.017	-0.020	0	0	0
1	5	21	"Blank"	"Blank"	5605	41830	100	1356	1409	502	35	1317	1317	1384	739	53	10	0	0	2428	2438	345	14	2386	2386	2431	535	22	7	0	0	0.000	0.000	0.000	0.000	0.000	0.000	0.000	0.000	0.000	0.000	0.000	0.000	0.000	0.000	0.929	1.769	1.624	1.678	4.736	1.448	0.037	316	2384	100	39	42	81	92	52	144	Error	Error	-0.107	39	42	92	52	445105	770345	0.034	0.013	0	0	0
1	6	21	"Blank"	"Blank"	5905	41830	100	1332	1371	509	37	1302	1302	1352	519	38	16	3	0	2404	2443	409	16	2397	2397	2426	401	16	14	2	0	0.000	0.000	0.000	0.000	0.000	0.000	0.000	0.000	0.000	0.000	0.000	0.000	0.000	0.000	4.286	1.500	1.466	1.350	5.161	5.079	0.013	316	2384	100	30	7	37	69	46	115	Error	Error	2.100	30	7	69	46	433299	771958	0.037	0.042	0	0	0
1	7	21	"Blank"	"Blank"	6205	41830	100	1296	1325	495	37	1278	1278	1348	676	50	8	0	0	2412	2434	420	17	2373	2373	2404	548	22	7	0	0	0.000	0.000	0.000	0.000	0.000	0.000	0.000	0.000	0.000	0.000	0.000	0.000	0.000	0.000	0.462	0.770	1.483	1.332	5.278	12.232	0.003	316	2384	100	18	39	57	47	61	108	Error	Error	-1.115	18	39	47	61	418804	769083	-0.034	0.055	0	0	0
1	8	21	"Blank"	"Blank"	6500	41830	100	1297	1333	503	37	1280	1280	1341	671	50	9	1	0	2348	2352	315	13	2347	2347	2364	386	16	11	1	0	0.000	0.000	0.000	0.000	0.000	0.000	0.000	0.000	0.000	0.000	0.000	0.000	0.000	0.000	17.000	10.600	1.743	1.881	4.546	6.587	0.010	316	2384	100	17	1	18	53	5	58	Error	Error	4.087	17	1	53	5	421266	743327	-0.012	-0.031	0	0	0
1	9	21	"Blank"	"Blank"	6800	41830	100	1299	1331	475	35	1330	1330	1386	513	37	13	3	0	2373	2393	343	14	2364	2364	2385	370	15	13	1	0	0.000	0.000	0.000	0.000	0.000	0.000	0.000	0.000	0.000	0.000	0.000	0.000	0.000	0.000	-3.444	0.034	1.471	1.374	4.823	13.436	0.003	316	2384	100	-31	9	-22	1	29	30	Error	Error	Error	-31	9	1	29	420741	756153	-0.107	0.022	0	0	0
1	10	21	"Blank"	"Blank"	7100	41830	100	1287	1357	531	39	1279	1279	1353	577	42	15	4	0	2315	2358	360	15	2342	2342	2361	361	15	13	3	0	0.000	0.000	0.000	0.000	0.000	0.000	0.000	0.000	0.000	0.000	0.000	0.000	0.000	0.000	-0.296	4.875	1.615	1.443	4.218	5.902	0.020	316	2384	100	8	-27	-19	78	16	94	Error	Error	Error	8	-27	78	16	428906	745145	0.007	-0.008	0	0	0
1	11	21	"Blank"	"Blank"	7400	41825	100	1341	1397	511	36	1279	1279	1346	565	41	17	4	0	2339	2359	369	15	2344	2344	2370	385	16	13	1	0	0.000	0.000	0.000	0.000	0.000	0.000	0.000	0.000	0.000	0.000	0.000	0.000	0.000	0.000	-12.400	7.867	1.639	1.608	4.646	4.257	0.052	316	2384	100	62	-5	57	118	15	133	Error	Error	Error	62	-5	118	15	441301	745431	0.090	-0.029	0	0	0
1	12	21	"Blank"	"Blank"	7700	41825	100	1270	1315	535	40	1275	1275	1322	494	37	14	3	0	2311	2380	580	24	2356	2356	2375	377	15	10	2	0	0.000	0.000	0.000	0.000	0.000	0.000	0.000	0.000	0.000	0.000	0.000	0.000	0.000	0.000	0.111	1.667	1.590	1.625	4.899	3.700	0.017	316	2384	100	-5	-45	-50	40	24	64	Error	Error	-3.170	-5	-45	40	24	415519	752101	-0.014	0.013	0	0	0
1	13	21	"Blank"	"Blank"	8000	41825	100	1236	1274	462	36	1289	1289	1358	551	40	11	1	0	2394	2397	368	15	2388	2388	2422	461	19	7	0	0	0.000	0.000	0.000	0.000	0.000	0.000	0.000	0.000	0.000	0.000	0.000	0.000	0.000	0.000	-8.833	-1.667	1.488	1.292	4.866	1.890	0.038	316	2384	100	-53	6	-47	-15	9	-6	Error	Error	Error	-53	6	-15	9	402621	757590	-0.152	-0.054	0	0	0
1	14	21	"Blank"	"Blank"	8300	41825	100	1306	1346	469	34	1274	1274	1345	533	39	15	3	0	2412	2425	366	15	2399	2399	2418	425	17	11	1	0	0.000	0.000	0.000	0.000	0.000	0.000	0.000	0.000	0.000	0.000	0.000	0.000	0.000	0.000	2.462	2.769	1.242	1.458	4.501	2.067	0.032	316	2384	100	32	13	45	72	26	98	Error	Error	1.300	32	13	72	26	425435	766297	0.002	0.016	0	0	0
1	15	21	"Blank"	"Blank"	8600	41825	100	1354	1405	502	35	1320	1320	1361	505	37	18	3	0	2410	2434	461	18	2434	2434	2459	429	17	9	0	0	0.000	0.000	0.000	0.000	0.000	0.000	0.000	0.000	0.000	0.000	0.000	0.000	0.000	0.000	-1.417	100000.000	1.331	1.345	4.457	3.194	0.017	316	2384	100	34	-24	10	85	0	85	Error	Error	Error	34	-24	85	0	444057	769013	0.087	-0.058	0	0	0
1	16	21	"Blank"	"Blank"	8900	41825	100	1405	1419	465	32	1337	1337	1405	655	46	10	0	0	2471	2502	450	17	2457	2457	2493	504	20	10	0	0	0.000	0.000	0.000	0.000	0.000	0.000	0.000	0.000	0.000	0.000	0.000	0.000	0.000	0.000	4.857	1.822	1.880	1.628	4.434	2.922	0.069	316	2384	100	68	14	82	82	45	127	Error	Error	2.280	68	14	82	45	448501	790624	0.021	0.018	0	0	0
1	17	21	"Blank"	"Blank"	9200	41820	100	1440	1462	493	33	1400	1400	1458	647	44	13	1	0	2518	2552	348	13	2505	2505	2547	533	20	7	0	0	0.000	0.000	0.000	0.000	0.000	0.000	0.000	0.000	0.000	0.000	0.000	0.000	0.000	0.000	3.077	1.319	1.415	1.321	4.701	2.386	0.033	316	2384	100	40	13	53	62	47	109	Error	Error	1.621	40	13	62	47	461981	806482	0.006	0.009	0	0	0
1	18	21	"Blank"	"Blank"	9500	41820	100	1472	1507	512	33	1444	1444	1498	579	38	14	2	0	2610	2726	1146	42	2664	2664	2690	434	16	12	2	0	0.000	0.000	0.000	0.000	0.000	0.000	0.000	0.000	0.000	0.000	0.000	0.000	0.000	0.000	-0.519	1.016	1.249	1.215	4.906	0.568	0.057	316	2384	100	28	-54	-26	63	62	125	Error	Error	Error	28	-54	63	62	476286	861486	0.016	0.083	0	0	0
