# Supplementary material for: Application of hybridization control probe to increase accuracy on ligation detection or minisequencing diagnostic microarrays
Source: BMC Res Notes. 2009 Dec 14;2:249. doi: 10.1186/1756-0500-2-249 (PMC2799435; doi:10.1186/1756-0500-2-249)
Supplement: Additional file 3 — Gpr_files. Zip-compressed file containing raw microarray data in GenePix results format (.gpr) and GAL (GenePix Array List) files. [file 1756-0500-2-249-S3.ZIP › gpr_files/slide8/lasi8_10-16.gpr]

ATF	1.0
30	76    
"Type=GenePix Results 3"
"DateTime=2009/05/14 15:02:12"
"Settings=C:\Axon\Data\HPV\130509\lasi8.gps"
"GalFile=C:\Axon\Data\HPV\ArrayIt_032009_InstiBioGalfile.gal"
"ArrayOfArrays=10-16"
"PixelSize=5"
"Wavelengths=532	488"
"ImageFiles=C:\Axon\Data\HPV\130509\lasi8.tif 2	C:\Axon\Data\HPV\130509\lasi8.tif 3"
"NormalizationMethod=None"
"NormalizationFactors=1	1"
"JpegImage="
"StdDev=Type 1"
"RatioFormulations=W1/W3 (#1/532)	W1/W4 (#1/488)	W3/W4 (532/488)"
"FeatureType=Circular"
"Barcode="
"BackgroundSubtraction=LocalFeature"
"ImageOrigin=0, 0"
"JpegOrigin=3620, 0"
"Creator=GenePix Pro 6.1.0.2"
"Scanner=GenePix 4200A 01 Autoloader [2]"
"FocusPosition=0"
"Temperature=23.9375"
"LinesAveraged=2"
"Comment="
"PMTGain=630	530"
"ScanPower=100	100"
"LaserPower=2.69592	2.5592"
"Filters=Standard Green	Standard Blue"
"ScanRegion=720,0,3832,13800"
"Supplier="
"Block"	"Column"	"Row"	"Name"	"ID"	"X"	"Y"	"Dia."	"F532 Median"	"F532 Mean"	"F532 SD"	"F532 CV"	"B532"	"B532 Median"	"B532 Mean"	"B532 SD"	"B532 CV"	"% > B532+1SD"	"% > B532+2SD"	"F532 % Sat."	"F488 Median"	"F488 Mean"	"F488 SD"	"F488 CV"	"B488"	"B488 Median"	"B488 Mean"	"B488 SD"	"B488 CV"	"% > B488+1SD"	"% > B488+2SD"	"F488 % Sat."	"Ratio of Medians (#1/532)"	"Ratio of Means (#1/532)"	"Median of Ratios (#1/532)"	"Mean of Ratios (#1/532)"	"Ratios SD (#1/532)"	"Rgn Ratio (#1/532)"	"Rgn R2 (#1/532)"	"Ratio of Medians (#1/488)"	"Ratio of Means (#1/488)"	"Median of Ratios (#1/488)"	"Mean of Ratios (#1/488)"	"Ratios SD (#1/488)"	"Rgn Ratio (#1/488)"	"Rgn R2 (#1/488)"	"Ratio of Medians (532/488)"	"Ratio of Means (532/488)"	"Median of Ratios (532/488)"	"Mean of Ratios (532/488)"	"Ratios SD (532/488)"	"Rgn Ratio (532/488)"	"Rgn R2 (532/488)"	"F Pixels"	"B Pixels"	"Circularity"	"Sum of Medians (#1/532)"	"Sum of Medians (#1/488)"	"Sum of Medians (532/488)"	"Sum of Means (#1/532)"	"Sum of Means (#1/488)"	"Sum of Means (532/488)"	"Log Ratio (#1/532)"	"Log Ratio (#1/488)"	"Log Ratio (532/488)"	"F532 Median - B532"	"F488 Median - B488"	"F532 Mean - B532"	"F488 Mean - B488"	"F532 Total Intensity"	"F488 Total Intensity"	"SNR 532"	"SNR 488"	"Flags"	"Normalize"	"Autoflag"
1	1	1	"A1"	"A1"	13155	35890	100	1374	1419	525	36	1012	1012	1063	462	43	42	16	0	8430	8020	4701	58	1667	1667	1739	825	47	75	70	0	0.000	0.000	0.000	0.000	0.000	0.000	0.000	0.000	0.000	0.000	0.000	0.000	0.000	0.000	0.054	0.064	0.080	0.089	3.474	0.065	0.222	316	2384	100	362	6763	7125	407	6353	6760	Error	Error	-4.224	362	6763	407	6353	448386	2534227	0.771	7.613	0	0	0
1	2	1	"A1"	"A1"	13450	35885	100	1307	1369	530	38	986	986	1031	458	44	37	16	0	8083	8466	4562	53	1582	1582	1642	576	35	87	81	0	0.000	0.000	0.000	0.000	0.000	0.000	0.000	0.000	0.000	0.000	0.000	0.000	0.000	0.000	0.049	0.056	0.072	0.070	3.781	0.059	0.227	316	2384	100	321	6501	6822	383	6884	7267	Error	Error	-4.340	321	6501	383	6884	432569	2675178	0.738	11.847	0	0	0
1	3	1	"A1"	"A1"	13750	35885	100	1256	1298	499	38	945	945	1001	410	40	43	16	0	8180	8081	4910	60	1580	1580	1668	749	44	79	74	0	0.000	0.000	0.000	0.000	0.000	0.000	0.000	0.000	0.000	0.000	0.000	0.000	0.000	0.000	0.047	0.054	0.073	0.087	4.424	0.055	0.193	316	2384	100	311	6600	6911	353	6501	6854	Error	Error	-4.407	311	6600	353	6501	410322	2553582	0.724	8.562	0	0	0
1	4	1	"A2"	"A2"	14050	35885	100	1243	1319	608	46	952	952	1009	623	61	29	7	0	9364	8371	5371	64	1557	1557	1683	967	57	69	66	0	0.000	0.000	0.000	0.000	0.000	0.000	0.000	0.000	0.000	0.000	0.000	0.000	0.000	0.000	0.037	0.054	0.066	0.087	5.247	0.056	0.198	316	2384	100	291	7807	8098	367	6814	7181	Error	Error	-4.746	291	7807	367	6814	416929	2645213	0.498	6.916	0	0	0
1	5	1	"A2"	"A2"	14350	35885	100	1369	1429	535	37	1001	1001	1054	457	43	45	18	0	10049	9170	5711	62	1627	1627	1785	1155	64	72	67	0	0.000	0.000	0.000	0.000	0.000	0.000	0.000	0.000	0.000	0.000	0.000	0.000	0.000	0.000	0.044	0.057	0.068	0.082	4.060	0.058	0.269	316	2384	100	368	8422	8790	428	7543	7971	Error	Error	-4.516	368	8422	428	7543	451481	2897630	0.821	6.394	0	0	0
1	6	1	"A2"	"A2"	14650	35885	100	1356	1391	610	43	1011	1011	1098	1156	105	8	0	0	8209	7788	4811	61	1631	1631	1771	1058	59	70	66	0	0.000	0.000	0.000	0.000	0.000	0.000	0.000	0.000	0.000	0.000	0.000	0.000	0.000	0.000	0.052	0.062	0.078	0.096	4.189	0.064	0.223	316	2384	100	345	6578	6923	380	6157	6537	Error	Error	-4.253	345	6578	380	6157	439561	2461121	0.253	5.687	0	0	0
1	7	1	"A3"	"A3"	14950	35880	100	1123	1222	499	40	977	977	1042	550	52	23	5	0	6313	6386	3673	57	1572	1572	1663	650	39	77	72	0	0.000	0.000	0.000	0.000	0.000	0.000	0.000	0.000	0.000	0.000	0.000	0.000	0.000	0.000	0.031	0.051	0.084	0.092	5.249	0.063	0.125	316	2384	100	146	4741	4887	245	4814	5059	Error	Error	-5.021	146	4741	245	4814	386159	2017918	0.327	7.266	0	0	0
1	8	1	"A3"	"A3"	15250	35880	100	1177	1350	1087	80	944	944	1102	2038	184	2	1	0	5870	7266	4826	66	1548	1548	1748	2201	125	70	49	0	0.000	0.000	0.000	0.000	0.000	0.000	0.000	0.000	0.000	0.000	0.000	0.000	0.000	0.000	0.054	0.071	0.077	0.087	4.711	0.075	0.093	316	2384	100	233	4322	4555	406	5718	6124	Error	Error	-4.213	233	4322	406	5718	426620	2296112	0.122	2.507	0	0	0
1	9	1	"A3"	"A3"	15550	35880	100	1208	1267	527	41	915	915	997	613	61	31	6	0	9266	9379	6122	65	1527	1527	1651	878	53	77	71	0	0.000	0.000	0.000	0.000	0.000	0.000	0.000	0.000	0.000	0.000	0.000	0.000	0.000	0.000	0.038	0.045	0.065	0.072	4.448	0.054	0.147	316	2384	100	293	7739	8032	352	7852	8204	Error	Error	-4.723	293	7739	352	7852	400262	2963723	0.440	8.802	0	0	0
1	10	1	"A4"	"A4"	15850	35880	100	1172	1230	498	40	962	962	1048	915	87	8	1	0	4743	4871	2641	54	1572	1572	1693	1098	64	71	60	0	0.000	0.000	0.000	0.000	0.000	0.000	0.000	0.000	0.000	0.000	0.000	0.000	0.000	0.000	0.066	0.081	0.140	0.135	4.717	0.326	0.293	316	2384	100	210	3171	3381	268	3299	3567	Error	Error	-3.916	210	3171	268	3299	388564	1539101	0.199	2.894	0	0	0
1	11	1	"A4"	"A4"	16150	35880	100	1082	1128	544	48	912	912	986	485	49	24	6	0	5330	4911	2775	56	1545	1545	1658	810	48	66	62	0	0.000	0.000	0.000	0.000	0.000	0.000	0.000	0.000	0.000	0.000	0.000	0.000	0.000	0.000	0.045	0.064	0.112	0.154	6.287	0.056	0.060	316	2384	100	170	3785	3955	216	3366	3582	Error	Error	-4.477	170	3785	216	3366	356399	1551877	0.293	4.016	0	0	0
1	12	1	"A4"	"A4"	16450	35875	100	1219	1398	1335	95	918	918	1028	1187	115	8	1	0	6291	6144	4120	67	1539	1539	1688	1097	64	65	60	0	0.000	0.000	0.000	0.000	0.000	0.000	0.000	0.000	0.000	0.000	0.000	0.000	0.000	0.000	0.063	0.104	0.104	0.152	5.436	0.121	0.135	316	2384	100	301	4752	5053	480	4605	5085	Error	Error	-3.981	301	4752	480	4605	441647	1941553	0.312	4.062	0	0	0
1	13	1	"A5"	"A5"	16750	35875	100	947	1019	457	44	937	937	1046	1100	105	1	0	0	2673	2952	1388	47	1549	1549	1609	1409	87	39	10	0	0.000	0.000	0.000	0.000	0.000	0.000	0.000	0.000	0.000	0.000	0.000	0.000	0.000	0.000	0.009	0.058	0.233	0.216	4.707	0.187	0.049	316	2384	100	10	1124	1134	82	1403	1485	Error	Error	-6.812	10	1124	82	1403	321992	932733	-0.025	0.953	0	0	0
1	14	1	"A5"	"A5"	17045	35875	100	1058	1847	4581	248	924	924	1022	854	83	19	10	0	2766	3988	5959	149	1533	1533	1617	892	55	56	39	0	0.000	0.000	0.000	0.000	0.000	0.000	0.000	0.000	0.000	0.000	0.000	0.000	0.000	0.000	0.109	0.376	0.399	0.395	3.697	0.694	0.639	316	2384	100	134	1233	1367	923	2455	3378	Error	Error	-3.202	134	1233	923	2455	583792	1260067	0.966	2.658	0	0	0
1	15	1	"A5"	"A5"	17345	35875	100	924	1010	528	52	941	941	1085	1765	162	1	0	0	2380	2620	1120	42	1525	1525	1632	1197	73	36	12	0	0.000	0.000	0.000	0.000	0.000	0.000	0.000	0.000	0.000	0.000	0.000	0.000	0.000	0.000	-0.020	0.063	0.321	0.348	4.950	0.234	0.061	316	2384	100	-17	855	838	69	1095	1164	Error	Error	Error	-17	855	69	1095	319177	827900	-0.042	0.825	0	0	0
1	16	1	"A6"	"A6"	17645	35875	100	1072	1179	836	70	1002	1002	1351	3083	228	0	0	0	3224	3838	2122	55	1609	1609	2036	3557	174	23	3	0	0.000	0.000	0.000	0.000	0.000	0.000	0.000	0.000	0.000	0.000	0.000	0.000	0.000	0.000	0.043	0.079	0.156	0.171	4.528	0.303	0.185	316	2384	100	70	1615	1685	177	2229	2406	Error	Error	-4.528	70	1615	177	2229	372474	1212869	-0.056	0.507	0	0	0
1	17	1	"A6"	"A6"	17945	35870	100	1078	1212	905	74	962	962	1015	466	45	24	6	0	3383	3797	1836	48	1587	1587	1662	590	35	76	62	0	0.000	0.000	0.000	0.000	0.000	0.000	0.000	0.000	0.000	0.000	0.000	0.000	0.000	0.000	0.065	0.113	0.189	0.201	4.781	0.137	0.085	316	2384	100	116	1796	1912	250	2210	2460	Error	Error	-3.953	116	1796	250	2210	382897	1199945	0.423	3.619	0	0	0
1	18	1	"A6"	"A6"	18245	35870	100	1048	1143	531	46	996	996	1056	534	50	16	4	0	3744	4678	3303	70	1628	1628	1703	573	33	75	66	0	0.000	0.000	0.000	0.000	0.000	0.000	0.000	0.000	0.000	0.000	0.000	0.000	0.000	0.000	0.025	0.048	0.114	0.135	4.482	0.075	0.076	316	2384	100	52	2116	2168	147	3050	3197	Error	Error	-5.347	52	2116	147	3050	361275	1478174	0.163	5.192	0	0	0
1	1	2	"A7"	"A7"	13155	36190	100	973	1014	417	41	969	969	1041	640	61	7	0	0	2256	2478	852	34	1635	1635	1714	902	52	38	11	0	0.000	0.000	0.000	0.000	0.000	0.000	0.000	0.000	0.000	0.000	0.000	0.000	0.000	0.000	0.006	0.053	0.390	0.389	5.325	0.496	0.233	316	2384	100	4	621	625	45	843	888	Error	Error	-7.278	4	621	45	843	320323	782937	-0.042	0.847	0	0	0
1	2	2	"A7"	"A7"	13455	36185	100	997	1048	447	42	960	960	1042	1216	116	0	0	0	2386	2635	1094	41	1566	1566	1611	448	27	59	47	0	0.000	0.000	0.000	0.000	0.000	0.000	0.000	0.000	0.000	0.000	0.000	0.000	0.000	0.000	0.045	0.082	0.285	0.347	5.017	0.208	0.067	316	2384	100	37	820	857	88	1069	1157	Error	Error	-4.470	37	820	88	1069	331027	832637	0.005	2.286	0	0	0
1	3	2	"A7"	"A7"	13755	36185	100	1063	1091	450	41	949	949	1032	759	73	7	0	0	2298	3049	1985	65	1553	1553	1625	788	48	48	33	0	0.000	0.000	0.000	0.000	0.000	0.000	0.000	0.000	0.000	0.000	0.000	0.000	0.000	0.000	0.153	0.095	0.243	0.305	5.621	0.351	0.149	316	2384	100	114	745	859	142	1496	1638	Error	Error	-2.708	114	745	142	1496	344757	963429	0.078	1.807	0	0	0
1	4	2	"A8"	"A8"	14055	36185	100	1077	1138	508	44	946	946	1029	1028	99	4	0	0	3649	3868	1924	49	1545	1545	1665	1581	94	59	30	0	0.000	0.000	0.000	0.000	0.000	0.000	0.000	0.000	0.000	0.000	0.000	0.000	0.000	0.000	0.062	0.083	0.154	0.150	5.067	0.469	0.678	316	2384	100	131	2104	2235	192	2323	2515	Error	Error	-4.005	131	2104	192	2323	359569	1222373	0.106	1.393	0	0	0
1	5	2	"A8"	"A8"	14355	36185	100	1158	1215	485	39	1028	1028	1949	6720	344	0	0	0	5108	5265	3091	58	1673	1673	2813	7107	252	12	0	0	0.000	0.000	0.000	0.000	0.000	0.000	0.000	0.000	0.000	0.000	0.000	0.000	0.000	0.000	0.038	0.052	0.100	0.116	5.329	0.057	0.089	316	2384	100	130	3435	3565	187	3592	3779	Error	Error	-4.724	130	3435	187	3592	383920	1663863	-0.109	0.345	0	0	0
1	6	2	"A8"	"A8"	14655	36185	100	1173	1246	518	41	1014	1014	1069	523	48	27	6	0	5733	5814	3542	60	1625	1625	1783	955	53	69	61	0	0.000	0.000	0.000	0.000	0.000	0.000	0.000	0.000	0.000	0.000	0.000	0.000	0.000	0.000	0.039	0.055	0.100	0.116	4.056	0.065	0.130	316	2384	100	159	4108	4267	232	4189	4421	Error	Error	-4.691	159	4108	232	4189	393679	1837269	0.338	4.221	0	0	0
1	7	2	"A9"	"A9"	14955	36180	100	1058	1093	426	38	951	951	1052	1443	137	1	0	0	4075	4218	1888	44	1577	1577	1672	1451	86	70	42	0	0.000	0.000	0.000	0.000	0.000	0.000	0.000	0.000	0.000	0.000	0.000	0.000	0.000	0.000	0.043	0.054	0.104	0.117	5.051	0.074	0.061	316	2384	100	107	2498	2605	142	2641	2783	Error	Error	-4.545	107	2498	142	2641	345269	1332790	0.028	1.755	0	0	0
1	8	2	"A9"	"A9"	15255	36180	100	1022	1079	434	40	873	873	926	401	43	30	10	0	4685	4839	2501	51	1511	1511	1667	963	57	76	65	0	0.000	0.000	0.000	0.000	0.000	0.000	0.000	0.000	0.000	0.000	0.000	0.000	0.000	0.000	0.047	0.062	0.118	0.119	4.177	0.063	0.092	316	2384	100	149	3174	3323	206	3328	3534	Error	Error	-4.413	149	3174	206	3328	340892	1529098	0.382	3.294	0	0	0
1	9	2	"A9"	"A9"	15555	36180	100	1058	1096	443	40	905	905	958	509	53	20	3	0	4931	5321	3370	63	1520	1520	1652	857	51	73	60	0	0.000	0.000	0.000	0.000	0.000	0.000	0.000	0.000	0.000	0.000	0.000	0.000	0.000	0.000	0.045	0.050	0.096	0.104	4.701	0.059	0.061	316	2384	100	153	3411	3564	191	3801	3992	Error	Error	-4.479	153	3411	191	3801	346417	1681491	0.271	4.281	0	0	0
1	10	2	"A10"	"A10"	15855	36180	100	1086	1211	1048	86	910	910	972	481	49	28	6	0	5373	5903	3991	67	1528	1528	1620	667	41	80	73	0	0.000	0.000	0.000	0.000	0.000	0.000	0.000	0.000	0.000	0.000	0.000	0.000	0.000	0.000	0.046	0.069	0.086	0.117	4.308	0.100	0.153	316	2384	100	176	3845	4021	301	4375	4676	Error	Error	-4.449	176	3845	301	4375	382685	1865346	0.497	6.421	0	0	0
1	11	2	"A10"	"A10"	16155	36180	100	1204	1454	3553	244	967	967	1093	1195	109	6	0	0	6140	6813	5157	75	1582	1582	1766	1113	63	75	67	0	0.000	0.000	0.000	0.000	0.000	0.000	0.000	0.000	0.000	0.000	0.000	0.000	0.000	0.000	0.052	0.093	0.094	0.100	4.211	0.345	0.285	316	2384	100	237	4558	4795	487	5231	5718	Error	Error	-4.265	237	4558	487	5231	459379	2152801	0.302	4.535	0	0	0
1	12	2	"A10"	"A10"	16455	36175	100	1259	1355	685	50	1004	1004	1164	1058	90	11	1	0	5709	7081	4618	65	1597	1597	1788	1258	70	80	62	0	0.000	0.000	0.000	0.000	0.000	0.000	0.000	0.000	0.000	0.000	0.000	0.000	0.000	0.000	0.062	0.064	0.088	0.094	4.792	0.139	0.106	316	2384	100	255	4112	4367	351	5484	5835	Error	Error	-4.011	255	4112	351	5484	428070	2237601	0.181	4.207	0	0	0
1	13	2	"A11"	"A11"	16750	36175	100	988	1164	1914	164	924	924	991	501	50	14	4	0	2599	3126	2050	65	1521	1521	1645	802	48	56	36	0	0.000	0.000	0.000	0.000	0.000	0.000	0.000	0.000	0.000	0.000	0.000	0.000	0.000	0.000	0.059	0.150	0.286	0.308	5.312	0.324	0.115	316	2384	100	64	1078	1142	240	1605	1845	Error	Error	-4.074	64	1078	240	1605	367736	987679	0.345	1.847	0	0	0
1	14	2	"A11"	"A11"	17050	36175	100	960	1059	594	56	910	910	987	544	55	13	2	0	3415	4786	3661	76	1513	1513	1585	544	34	74	60	0	0.000	0.000	0.000	0.000	0.000	0.000	0.000	0.000	0.000	0.000	0.000	0.000	0.000	0.000	0.026	0.046	0.095	0.155	6.753	0.057	0.055	316	2384	100	50	1902	1952	149	3273	3422	Error	Error	-5.249	50	1902	149	3273	334732	1512303	0.132	5.884	0	0	0
1	15	2	"A11"	"A11"	17350	36175	100	964	995	419	42	900	900	986	627	63	8	2	0	2964	4296	3172	73	1490	1490	1578	617	39	68	52	0	0.000	0.000	0.000	0.000	0.000	0.000	0.000	0.000	0.000	0.000	0.000	0.000	0.000	0.000	0.043	0.034	0.125	0.146	5.146	0.062	0.057	316	2384	100	64	1474	1538	95	2806	2901	Error	Error	-4.526	64	1474	95	2806	314426	1357505	0.014	4.405	0	0	0
1	16	2	"A12"	"A12"	17650	36175	100	932	1069	1074	100	959	959	1029	588	57	9	3	0	2746	3361	2535	75	1558	1558	1664	1053	63	52	31	0	0.000	0.000	0.000	0.000	0.000	0.000	0.000	0.000	0.000	0.000	0.000	0.000	0.000	0.000	-0.023	0.061	0.192	0.205	5.441	0.245	0.326	316	2384	100	-27	1188	1161	110	1803	1913	Error	Error	Error	-27	1188	110	1803	337810	1062226	0.068	1.612	0	0	0
1	17	2	"A12"	"A12"	17950	36170	100	1040	1106	514	46	970	970	1054	600	56	11	3	0	3397	4045	2336	57	1606	1606	1738	1036	59	62	45	0	0.000	0.000	0.000	0.000	0.000	0.000	0.000	0.000	0.000	0.000	0.000	0.000	0.000	0.000	0.039	0.056	0.142	0.140	4.027	0.063	0.044	316	2384	100	70	1791	1861	136	2439	2575	Error	Error	-4.677	70	1791	136	2439	349468	1278159	0.087	2.227	0	0	0
1	18	2	"A12"	"A12"	18250	36170	100	1013	1063	395	37	967	967	1065	1070	100	1	0	0	3694	4942	3477	70	1627	1627	1729	1022	59	59	50	0	0.000	0.000	0.000	0.000	0.000	0.000	0.000	0.000	0.000	0.000	0.000	0.000	0.000	0.000	0.022	0.029	0.096	0.108	5.502	0.050	0.060	316	2384	100	46	2067	2113	96	3315	3411	Error	Error	-5.490	46	2067	96	3315	335842	1561782	-0.002	3.144	0	0	0
1	1	3	"A13"	"A13"	13160	36490	100	1045	1098	439	39	949	949	989	390	39	25	6	0	2369	2634	1062	40	1635	1635	1724	915	53	39	13	0	0.000	0.000	0.000	0.000	0.000	0.000	0.000	0.000	0.000	0.000	0.000	0.000	0.000	0.000	0.131	0.149	0.374	0.349	4.534	0.081	0.040	316	2384	100	96	734	830	149	999	1148	Error	Error	-2.935	96	734	149	999	347121	832218	0.279	0.995	0	0	0
1	2	3	"A13"	"A13"	13460	36490	100	1144	1465	3029	206	944	944	1072	1955	182	2	1	0	2657	2980	1395	46	1577	1577	1668	1209	72	44	13	0	0.000	0.000	0.000	0.000	0.000	0.000	0.000	0.000	0.000	0.000	0.000	0.000	0.000	0.000	0.185	0.371	0.291	0.312	3.412	2.224	0.226	316	2384	100	200	1080	1280	521	1403	1924	Error	Error	-2.433	200	1080	521	1403	463057	941532	0.201	1.085	0	0	0
1	3	3	"A13"	"A13"	13760	36485	100	1022	1046	402	38	897	897	960	458	47	20	3	0	2668	2878	1093	37	1522	1522	1599	594	37	75	48	0	0.000	0.000	0.000	0.000	0.000	0.000	0.000	0.000	0.000	0.000	0.000	0.000	0.000	0.000	0.109	0.110	0.252	0.252	3.498	0.138	0.073	316	2384	100	125	1146	1271	149	1356	1505	Error	Error	-3.197	125	1146	149	1356	330517	909292	0.188	2.153	0	0	0
1	4	3	"A14"	"A14"	14060	36485	100	1230	1289	483	37	952	952	1022	664	64	22	3	0	6843	6860	4213	61	1556	1556	1709	1123	65	70	67	0	0.000	0.000	0.000	0.000	0.000	0.000	0.000	0.000	0.000	0.000	0.000	0.000	0.000	0.000	0.053	0.064	0.085	0.107	4.490	0.066	0.112	316	2384	100	278	5287	5565	337	5304	5641	Error	Error	-4.249	278	5287	337	5304	407380	2167662	0.402	4.587	0	0	0
1	5	3	"A14"	"A14"	14360	36485	100	1320	1394	693	49	1004	1004	1072	748	69	22	4	0	7478	7219	4345	60	1612	1612	1764	1208	68	71	67	0	0.000	0.000	0.000	0.000	0.000	0.000	0.000	0.000	0.000	0.000	0.000	0.000	0.000	0.000	0.054	0.070	0.088	0.096	4.396	0.070	0.172	316	2384	100	316	5866	6182	390	5607	5997	Error	Error	-4.214	316	5866	390	5607	440392	2281161	0.430	4.516	0	0	0
1	6	3	"A14"	"A14"	14660	36485	100	1280	1401	746	53	1000	1000	1046	635	60	26	5	0	7101	7091	4426	62	1623	1623	1807	1289	71	69	65	0	0.000	0.000	0.000	0.000	0.000	0.000	0.000	0.000	0.000	0.000	0.000	0.000	0.000	0.000	0.051	0.073	0.099	0.110	4.676	0.066	0.182	316	2384	100	280	5478	5758	401	5468	5869	Error	Error	-4.290	280	5478	401	5468	442762	2240900	0.559	4.099	0	0	0
1	7	3	"A15"	"A15"	14960	36485	100	1022	1090	517	47	902	902	981	978	99	3	0	0	3858	3920	1937	49	1530	1530	1611	615	38	72	66	0	0.000	0.000	0.000	0.000	0.000	0.000	0.000	0.000	0.000	0.000	0.000	0.000	0.000	0.000	0.052	0.079	0.139	0.159	4.965	0.069	0.048	316	2384	100	120	2328	2448	188	2390	2578	Error	Error	-4.278	120	2328	188	2390	344323	1238869	0.111	3.754	0	0	0
1	8	3	"A15"	"A15"	15260	36480	100	1057	1103	506	45	912	912	954	410	42	24	6	0	4210	4361	2149	49	1554	1554	1659	721	43	76	69	0	0.000	0.000	0.000	0.000	0.000	0.000	0.000	0.000	0.000	0.000	0.000	0.000	0.000	0.000	0.055	0.068	0.115	0.119	4.737	0.062	0.060	316	2384	100	145	2656	2801	191	2807	2998	Error	Error	-4.195	145	2656	191	2807	348523	1377934	0.363	3.748	0	0	0
1	9	3	"A15"	"A15"	15560	36480	100	1079	1106	414	37	890	890	936	400	42	29	10	0	4342	4454	2245	50	1526	1526	1625	720	44	76	67	0	0.000	0.000	0.000	0.000	0.000	0.000	0.000	0.000	0.000	0.000	0.000	0.000	0.000	0.000	0.067	0.074	0.126	0.147	4.090	0.062	0.078	316	2384	100	189	2816	3005	216	2928	3144	Error	Error	-3.897	189	2816	216	2928	349510	1407548	0.425	3.929	0	0	0
1	10	3	"A16"	"A16"	15860	36480	100	1000	1075	721	67	891	891	945	465	49	21	3	0	2653	2739	820	29	1516	1516	1565	505	32	82	56	0	0.000	0.000	0.000	0.000	0.000	0.000	0.000	0.000	0.000	0.000	0.000	0.000	0.000	0.000	0.096	0.150	0.281	0.256	3.291	0.226	0.059	316	2384	100	109	1137	1246	184	1223	1407	Error	Error	-3.383	109	1137	184	1223	339707	865598	0.280	2.325	0	0	0
1	11	3	"A16"	"A16"	16155	36480	100	1010	1080	584	54	896	896	960	612	63	16	1	0	3196	3328	1423	42	1537	1537	1623	608	37	76	62	0	0.000	0.000	0.000	0.000	0.000	0.000	0.000	0.000	0.000	0.000	0.000	0.000	0.000	0.000	0.069	0.103	0.222	0.232	4.453	0.260	0.109	316	2384	100	114	1659	1773	184	1791	1975	Error	Error	-3.863	114	1659	184	1791	341336	1051557	0.196	2.804	0	0	0
1	12	3	"A16"	"A16"	16455	36480	100	1069	1125	447	39	931	931	1016	646	63	14	1	0	3627	3655	1468	40	1556	1556	1689	769	45	75	63	0	0.000	0.000	0.000	0.000	0.000	0.000	0.000	0.000	0.000	0.000	0.000	0.000	0.000	0.000	0.067	0.092	0.177	0.179	4.766	0.134	0.073	316	2384	100	138	2071	2209	194	2099	2293	Error	Error	-3.908	138	2071	194	2099	355603	1154842	0.169	2.557	0	0	0
1	13	3	"A17"	"A17"	16755	36475	100	1005	1051	451	42	911	911	1029	1597	155	0	0	0	3380	3932	2025	51	1517	1517	1624	1482	91	60	29	0	0.000	0.000	0.000	0.000	0.000	0.000	0.000	0.000	0.000	0.000	0.000	0.000	0.000	0.000	0.050	0.058	0.162	0.180	4.591	0.778	0.587	316	2384	100	94	1863	1957	140	2415	2555	Error	Error	-4.309	94	1863	140	2415	332035	1242380	0.014	1.557	0	0	0
1	14	3	"A17"	"A17"	17055	36475	100	998	1067	561	52	893	893	974	620	63	13	1	0	3007	3492	2470	70	1517	1517	1623	695	42	63	51	0	0.000	0.000	0.000	0.000	0.000	0.000	0.000	0.000	0.000	0.000	0.000	0.000	0.000	0.000	0.070	0.088	0.208	0.229	5.439	0.097	0.055	316	2384	100	105	1490	1595	174	1975	2149	Error	Error	-3.827	105	1490	174	1975	337016	1103383	0.150	2.689	0	0	0
1	15	3	"A17"	"A17"	17355	36475	100	988	1093	631	57	925	925	1014	1414	139	3	0	0	3042	3186	1487	46	1518	1518	1624	1393	85	51	22	0	0.000	0.000	0.000	0.000	0.000	0.000	0.000	0.000	0.000	0.000	0.000	0.000	0.000	0.000	0.041	0.101	0.250	0.258	5.151	0.173	0.092	316	2384	100	63	1524	1587	168	1668	1836	Error	Error	-4.596	63	1524	168	1668	345529	1006790	0.056	1.121	0	0	0
1	16	3	"A18"	"A18"	17655	36475	100	1080	1339	1439	107	935	935	1029	885	86	10	4	0	2908	3277	1876	57	1571	1571	1670	1200	71	51	24	0	0.000	0.000	0.000	0.000	0.000	0.000	0.000	0.000	0.000	0.000	0.000	0.000	0.000	0.000	0.108	0.237	0.304	0.276	3.826	0.471	0.550	316	2384	100	145	1337	1482	404	1706	2110	Error	Error	-3.205	145	1337	404	1706	423087	1035484	0.350	1.339	0	0	0
1	17	3	"A18"	"A18"	17955	36475	100	970	1033	462	44	997	997	1135	1679	147	1	0	0	2484	2730	1179	43	1630	1630	1778	1777	99	21	4	0	0.000	0.000	0.000	0.000	0.000	0.000	0.000	0.000	0.000	0.000	0.000	0.000	0.000	0.000	-0.032	0.033	0.306	0.361	4.948	0.225	0.049	316	2384	100	-27	854	827	36	1100	1136	Error	Error	Error	-27	854	36	1100	326330	862684	-0.061	0.536	0	0	0
1	18	3	"A18"	"A18"	18255	36470	100	1087	1307	2572	196	983	983	1063	815	76	7	1	0	2798	3507	2308	65	1656	1656	1787	1337	74	48	27	0	0.000	0.000	0.000	0.000	0.000	0.000	0.000	0.000	0.000	0.000	0.000	0.000	0.000	0.000	0.091	0.175	0.219	0.238	5.151	0.747	0.270	316	2384	100	104	1142	1246	324	1851	2175	Error	Error	-3.457	104	1142	324	1851	412859	1108309	0.299	1.286	0	0	0
1	1	4	"A19"	"A19"	13165	36790	100	1120	1178	460	39	932	932	1158	2769	239	0	0	0	3011	3249	1302	40	1580	1580	1664	1438	86	49	18	0	0.000	0.000	0.000	0.000	0.000	0.000	0.000	0.000	0.000	0.000	0.000	0.000	0.000	0.000	0.131	0.147	0.226	0.223	3.982	0.398	0.063	316	2384	100	188	1431	1619	246	1669	1915	Error	Error	-2.928	188	1431	246	1669	372257	1026752	0.007	1.102	0	0	0
1	2	4	"A19"	"A19"	13465	36790	100	1154	1207	506	41	903	903	948	436	45	35	12	0	3666	4738	3237	68	1521	1521	1657	898	54	73	56	0	0.000	0.000	0.000	0.000	0.000	0.000	0.000	0.000	0.000	0.000	0.000	0.000	0.000	0.000	0.117	0.094	0.153	0.161	5.029	0.070	0.133	316	2384	100	251	2145	2396	304	3217	3521	Error	Error	-3.095	251	2145	304	3217	381476	1497155	0.594	3.431	0	0	0
1	3	4	"A19"	"A19"	13765	36785	100	1161	1224	495	40	880	880	948	635	66	26	3	0	3591	4382	2792	63	1509	1509	1598	630	39	68	61	0	0.000	0.000	0.000	0.000	0.000	0.000	0.000	0.000	0.000	0.000	0.000	0.000	0.000	0.000	0.135	0.120	0.163	0.201	5.233	0.105	0.174	316	2384	100	281	2082	2363	344	2873	3217	Error	Error	-2.889	281	2082	344	2873	386890	1384736	0.435	4.419	0	0	0
1	4	4	"A20"	"A20"	14065	36785	100	1401	1499	644	42	944	944	1004	550	54	44	19	0	8983	9795	6658	67	1583	1583	1729	1295	74	72	68	0	0.000	0.000	0.000	0.000	0.000	0.000	0.000	0.000	0.000	0.000	0.000	0.000	0.000	0.000	0.062	0.068	0.077	0.095	3.920	0.063	0.304	316	2384	100	457	7400	7857	555	8212	8767	Error	Error	-4.017	457	7400	555	8212	473826	3095236	0.900	6.229	0	0	0
1	5	4	"A20"	"A20"	14365	36785	100	1298	1387	612	44	975	975	1081	1342	124	7	0	0	7719	8272	5431	65	1576	1576	1794	1758	97	69	59	0	0.000	0.000	0.000	0.000	0.000	0.000	0.000	0.000	0.000	0.000	0.000	0.000	0.000	0.000	0.053	0.062	0.081	0.087	3.930	0.063	0.242	316	2384	100	323	6143	6466	412	6696	7108	Error	Error	-4.249	323	6143	412	6696	438287	2614031	0.228	3.685	0	0	0
1	6	4	"A20"	"A20"	14665	36785	100	1673	2443	4163	170	1013	1013	1171	1429	122	17	6	0	9222	10551	7104	67	1633	1633	1858	1423	76	79	66	0	0.000	0.000	0.000	0.000	0.000	0.000	0.000	0.000	0.000	0.000	0.000	0.000	0.000	0.000	0.087	0.160	0.090	0.116	3.721	0.183	0.107	316	2384	100	660	7589	8249	1430	8918	10348	Error	Error	-3.523	660	7589	1430	8918	771937	3334014	0.890	6.109	0	0	0
1	7	4	"A21"	"A21"	14965	36785	100	1324	1645	1615	98	899	899	977	782	80	34	9	0	7724	9222	6482	70	1534	1534	1670	1087	65	76	72	0	0.000	0.000	0.000	0.000	0.000	0.000	0.000	0.000	0.000	0.000	0.000	0.000	0.000	0.000	0.069	0.097	0.087	0.106	4.146	0.111	0.318	316	2384	100	425	6190	6615	746	7688	8434	Error	Error	-3.864	425	6190	746	7688	519819	2914308	0.854	6.948	0	0	0
1	8	4	"A21"	"A21"	15265	36780	100	1424	1460	622	42	871	871	971	1022	105	24	2	0	11617	10394	6296	60	1510	1510	1676	1128	67	78	71	0	0.000	0.000	0.000	0.000	0.000	0.000	0.000	0.000	0.000	0.000	0.000	0.000	0.000	0.000	0.055	0.066	0.071	0.079	3.318	0.068	0.397	316	2384	100	553	10107	10660	589	8884	9473	Error	Error	-4.192	553	10107	589	8884	461243	3284494	0.478	7.729	0	0	0
1	9	4	"A21"	"A21"	15565	36780	100	1426	1468	636	43	879	879	934	419	44	57	31	0	10567	9346	5553	59	1511	1511	1647	1031	62	78	71	0	0.000	0.000	0.000	0.000	0.000	0.000	0.000	0.000	0.000	0.000	0.000	0.000	0.000	0.000	0.060	0.075	0.079	0.086	3.383	0.079	0.429	316	2384	100	547	9056	9603	589	7835	8424	Error	Error	-4.049	547	9056	589	7835	463949	2953471	1.274	7.468	0	0	0
1	10	4	"A22"	"A22"	15860	36780	100	1314	1392	539	38	898	898	961	488	50	46	18	0	7367	6849	3537	51	1523	1523	1642	943	57	77	74	0	0.000	0.000	0.000	0.000	0.000	0.000	0.000	0.000	0.000	0.000	0.000	0.000	0.000	0.000	0.071	0.093	0.102	0.105	3.182	0.079	0.227	316	2384	100	416	5844	6260	494	5326	5820	Error	Error	-3.812	416	5844	494	5326	439911	2164354	0.883	5.522	0	0	0
1	11	4	"A22"	"A22"	16160	36780	100	1191	1333	1227	92	861	861	916	421	45	42	15	0	7221	6623	4260	64	1512	1512	1666	957	57	70	64	0	0.000	0.000	0.000	0.000	0.000	0.000	0.000	0.000	0.000	0.000	0.000	0.000	0.000	0.000	0.058	0.092	0.093	0.122	4.332	0.094	0.160	316	2384	100	330	5709	6039	472	5111	5583	Error	Error	-4.113	330	5709	472	5111	421364	2092728	0.990	5.180	0	0	0
1	12	4	"A22"	"A22"	16460	36780	100	1194	1273	547	42	870	870	954	806	84	23	2	0	7052	7165	4767	66	1502	1502	1674	1204	71	70	62	0	0.000	0.000	0.000	0.000	0.000	0.000	0.000	0.000	0.000	0.000	0.000	0.000	0.000	0.000	0.058	0.071	0.093	0.104	4.267	0.109	0.167	316	2384	100	324	5550	5874	403	5663	6066	Error	Error	-4.098	324	5550	403	5663	402301	2264076	0.396	4.561	0	0	0
1	13	4	"A23"	"A23"	16760	36780	100	1074	1184	576	48	864	864	932	475	50	31	12	0	4929	6509	4997	76	1514	1514	1723	1641	95	65	51	0	0.000	0.000	0.000	0.000	0.000	0.000	0.000	0.000	0.000	0.000	0.000	0.000	0.000	0.000	0.061	0.064	0.091	0.129	5.465	0.058	0.212	316	2384	100	210	3415	3625	320	4995	5315	Error	Error	-4.023	210	3415	320	4995	374024	2056929	0.531	2.917	0	0	0
1	14	4	"A23"	"A23"	17060	36775	100	1256	1311	547	41	868	868	942	596	63	38	9	0	6603	7987	5726	71	1538	1538	1644	798	48	77	68	0	0.000	0.000	0.000	0.000	0.000	0.000	0.000	0.000	0.000	0.000	0.000	0.000	0.000	0.000	0.077	0.069	0.087	0.093	4.420	0.062	0.277	316	2384	100	388	5065	5453	443	6449	6892	Error	Error	-3.706	388	5065	443	6449	414119	2523756	0.619	7.949	0	0	0
1	15	4	"A23"	"A23"	17360	36775	100	1253	1315	566	43	906	906	994	1303	131	6	0	0	4912	7264	5306	73	1547	1547	1661	1197	72	72	61	0	0.000	0.000	0.000	0.000	0.000	0.000	0.000	0.000	0.000	0.000	0.000	0.000	0.000	0.000	0.103	0.072	0.098	0.119	4.200	0.065	0.210	316	2384	100	347	3365	3712	409	5717	6126	Error	Error	-3.278	347	3365	409	5717	415445	2295497	0.246	4.681	0	0	0
1	16	4	"A24"	"A24"	17660	36775	100	1150	1273	706	55	941	941	1003	512	51	27	8	0	4024	4560	2636	57	1576	1576	1655	564	34	76	67	0	0.000	0.000	0.000	0.000	0.000	0.000	0.000	0.000	0.000	0.000	0.000	0.000	0.000	0.000	0.085	0.111	0.158	0.174	4.968	0.117	0.157	316	2384	100	209	2448	2657	332	2984	3316	Error	Error	-3.550	209	2448	332	2984	402188	1440929	0.527	5.151	0	0	0
1	17	4	"A24"	"A24"	17960	36775	100	1243	1326	643	48	980	980	1079	641	59	26	4	0	4882	5561	3508	63	1619	1619	1703	689	40	74	67	0	0.000	0.000	0.000	0.000	0.000	0.000	0.000	0.000	0.000	0.000	0.000	0.000	0.000	0.000	0.081	0.088	0.113	0.139	4.134	0.094	0.162	316	2384	100	263	3263	3526	346	3942	4288	Error	Error	-3.633	263	3263	346	3942	419059	1757295	0.385	5.599	0	0	0
1	18	4	"A24"	"A24"	18260	36775	100	1224	1261	506	40	983	983	1042	605	58	19	4	0	3553	4940	3407	68	1633	1633	1770	1289	72	63	42	0	0.000	0.000	0.000	0.000	0.000	0.000	0.000	0.000	0.000	0.000	0.000	0.000	0.000	0.000	0.126	0.084	0.122	0.144	5.085	0.058	0.071	316	2384	100	241	1920	2161	278	3307	3585	Error	Error	-2.994	241	1920	278	3307	398479	1561006	0.362	2.459	0	0	0
1	1	5	"A25"	"A25"	13170	37090	100	1236	1362	1097	80	906	906	969	486	50	36	12	0	7989	8009	4839	60	1573	1573	1634	687	42	83	77	0	0.000	0.000	0.000	0.000	0.000	0.000	0.000	0.000	0.000	0.000	0.000	0.000	0.000	0.000	0.051	0.071	0.078	0.083	4.080	0.068	0.114	316	2384	100	330	6416	6746	456	6436	6892	Error	Error	-4.281	330	6416	456	6436	430337	2530942	0.809	9.279	0	0	0
1	2	5	"A25"	"A25"	13470	37090	100	1196	1258	490	38	899	899	966	632	65	25	6	0	5013	6628	4669	70	1496	1496	1592	803	50	76	68	0	0.000	0.000	0.000	0.000	0.000	0.000	0.000	0.000	0.000	0.000	0.000	0.000	0.000	0.000	0.084	0.070	0.097	0.105	4.382	0.061	0.110	316	2384	100	297	3517	3814	359	5132	5491	Error	Error	-3.566	297	3517	359	5132	397592	2094602	0.462	6.271	0	0	0
1	3	5	"A25"	"A25"	13770	37090	100	1233	1396	1257	90	865	865	922	490	53	40	14	0	7163	8388	6429	76	1487	1487	1681	1265	75	67	59	0	0.000	0.000	0.000	0.000	0.000	0.000	0.000	0.000	0.000	0.000	0.000	0.000	0.000	0.000	0.065	0.077	0.084	0.111	4.582	0.077	0.162	316	2384	100	368	5676	6044	531	6901	7432	Error	Error	-3.947	368	5676	531	6901	441072	2650462	0.967	5.302	0	0	0
1	4	5	"A26"	"A26"	14070	37085	100	1411	1469	616	41	925	925	1006	703	69	36	8	0	10094	9357	6020	64	1578	1578	1831	1709	93	69	66	0	0.000	0.000	0.000	0.000	0.000	0.000	0.000	0.000	0.000	0.000	0.000	0.000	0.000	0.000	0.057	0.070	0.086	0.110	4.120	0.072	0.390	316	2384	100	486	8516	9002	544	7779	8323	Error	Error	-4.131	486	8516	544	7779	464325	2956948	0.659	4.404	0	0	0
1	5	5	"A26"	"A26"	14370	37085	100	1440	1478	592	40	961	961	1166	2042	175	1	0	0	10342	10208	5827	57	1608	1608	1902	1780	93	77	75	0	0.000	0.000	0.000	0.000	0.000	0.000	0.000	0.000	0.000	0.000	0.000	0.000	0.000	0.000	0.055	0.060	0.069	0.073	3.184	0.058	0.335	316	2384	100	479	8734	9213	517	8600	9117	Error	Error	-4.189	479	8734	517	8600	467102	3225826	0.153	4.666	0	0	0
1	6	5	"A26"	"A26"	14670	37085	100	1311	1391	562	40	912	912	989	629	63	35	8	0	8033	7903	4489	56	1538	1538	1687	1140	67	78	73	0	0.000	0.000	0.000	0.000	0.000	0.000	0.000	0.000	0.000	0.000	0.000	0.000	0.000	0.000	0.061	0.075	0.087	0.092	4.170	0.062	0.215	316	2384	100	399	6495	6894	479	6365	6844	Error	Error	-4.025	399	6495	479	6365	439424	2497378	0.639	5.453	0	0	0
1	7	5	"A27"	"A27"	14970	37085	100	1252	1352	579	42	912	912	1009	776	76	25	3	0	7229	8110	5188	63	1538	1538	1646	828	50	81	75	0	0.000	0.000	0.000	0.000	0.000	0.000	0.000	0.000	0.000	0.000	0.000	0.000	0.000	0.000	0.060	0.067	0.086	0.090	3.298	0.065	0.282	316	2384	100	340	5691	6031	440	6572	7012	Error	Error	-4.065	340	5691	440	6572	427230	2562805	0.442	7.807	0	0	0
1	8	5	"A27"	"A27"	15265	37085	100	1314	1383	575	41	879	879	935	500	53	43	16	0	6417	7893	5920	75	1525	1525	1746	1271	72	68	60	0	0.000	0.000	0.000	0.000	0.000	0.000	0.000	0.000	0.000	0.000	0.000	0.000	0.000	0.000	0.089	0.079	0.091	0.118	4.511	0.072	0.228	316	2384	100	435	4892	5327	504	6368	6872	Error	Error	-3.491	435	4892	504	6368	436995	2494077	0.896	4.836	0	0	0
1	9	5	"A27"	"A27"	15565	37080	100	1280	1303	580	44	833	833	906	464	51	47	19	0	9198	9458	6880	72	1482	1482	1687	1303	77	70	64	0	0.000	0.000	0.000	0.000	0.000	0.000	0.000	0.000	0.000	0.000	0.000	0.000	0.000	0.000	0.058	0.059	0.066	0.090	4.298	0.056	0.282	316	2384	100	447	7716	8163	470	7976	8446	Error	Error	-4.110	447	7716	470	7976	411789	2988795	0.856	5.964	0	0	0
1	10	5	"A28"	"A28"	15865	37080	100	1336	1421	698	49	847	847	928	720	77	38	10	0	9930	10330	7680	74	1494	1494	1809	2175	120	66	63	0	0.000	0.000	0.000	0.000	0.000	0.000	0.000	0.000	0.000	0.000	0.000	0.000	0.000	0.000	0.058	0.065	0.079	0.101	3.949	0.063	0.493	316	2384	100	489	8436	8925	574	8836	9410	Error	Error	-4.109	489	8436	574	8836	449139	3264270	0.685	3.918	0	0	0
1	11	5	"A28"	"A28"	16165	37080	100	1512	1515	624	41	876	876	944	536	56	53	25	0	12843	10760	6858	63	1525	1525	1721	1414	82	70	65	0	0.000	0.000	0.000	0.000	0.000	0.000	0.000	0.000	0.000	0.000	0.000	0.000	0.000	0.000	0.056	0.069	0.078	0.107	3.821	0.064	0.307	316	2384	100	636	11318	11954	639	9235	9874	Error	Error	-4.153	636	11318	639	9235	478686	3400049	1.065	6.393	0	0	0
1	12	5	"A28"	"A28"	16465	37080	100	1454	1554	760	48	879	879	940	551	58	51	23	0	14860	12415	8186	65	1526	1526	1804	1852	102	68	65	0	0.000	0.000	0.000	0.000	0.000	0.000	0.000	0.000	0.000	0.000	0.000	0.000	0.000	0.000	0.043	0.062	0.068	0.088	4.181	0.057	0.296	316	2384	100	575	13334	13909	675	10889	11564	Error	Error	-4.535	575	13334	675	10889	490986	3923030	1.114	5.729	0	0	0
1	13	5	"A29"	"A29"	16765	37080	100	1198	1250	499	39	858	858	934	883	94	13	0	0	6966	8162	4847	59	1494	1494	1557	791	50	90	86	0	0.000	0.000	0.000	0.000	0.000	0.000	0.000	0.000	0.000	0.000	0.000	0.000	0.000	0.000	0.062	0.059	0.073	0.068	3.251	0.150	0.193	316	2384	100	340	5472	5812	392	6668	7060	Error	Error	-4.008	340	5472	392	6668	394907	2579163	0.358	8.350	0	0	0
1	14	5	"A29"	"A29"	17065	37075	100	1351	1372	502	36	885	885	967	742	76	27	3	0	9553	9265	5639	60	1536	1536	1653	1183	71	81	74	0	0.000	0.000	0.000	0.000	0.000	0.000	0.000	0.000	0.000	0.000	0.000	0.000	0.000	0.000	0.058	0.063	0.072	0.083	3.808	0.138	0.144	316	2384	100	466	8017	8483	487	7729	8216	Error	Error	-4.105	466	8017	487	7729	433587	2927615	0.546	6.434	0	0	0
1	15	5	"A29"	"A29"	17365	37075	100	1364	1444	569	39	926	926	1273	3606	283	0	0	0	8526	8907	5504	61	1561	1561	1959	3728	190	66	47	0	0.000	0.000	0.000	0.000	0.000	0.000	0.000	0.000	0.000	0.000	0.000	0.000	0.000	0.000	0.063	0.071	0.085	0.089	3.384	0.188	0.142	316	2384	100	438	6965	7403	518	7346	7864	Error	Error	-3.991	438	6965	518	7346	456414	2814516	0.047	1.864	0	0	0
1	16	5	"A30"	"A30"	17665	37075	100	1079	1189	526	44	920	920	997	645	64	19	4	0	5116	5763	3469	60	1541	1541	1661	831	50	78	71	0	0.000	0.000	0.000	0.000	0.000	0.000	0.000	0.000	0.000	0.000	0.000	0.000	0.000	0.000	0.044	0.064	0.104	0.109	4.234	0.138	0.246	316	2384	100	159	3575	3734	269	4222	4491	Error	Error	-4.491	159	3575	269	4222	375686	1821074	0.298	4.936	0	0	0
1	17	5	"A30"	"A30"	17965	37075	100	1230	1315	563	42	908	908	1012	1510	149	2	0	0	6643	7444	4990	67	1583	1583	1720	1568	91	74	59	0	0.000	0.000	0.000	0.000	0.000	0.000	0.000	0.000	0.000	0.000	0.000	0.000	0.000	0.000	0.064	0.069	0.083	0.096	4.392	0.061	0.185	316	2384	100	322	5060	5382	407	5861	6268	Error	Error	-3.974	322	5060	407	5861	415577	2352278	0.201	3.651	0	0	0
1	18	5	"A30"	"A30"	18265	37075	100	1213	1289	519	40	951	951	1034	767	74	19	3	0	5196	6395	4332	67	1615	1615	1746	873	50	75	69	0	0.000	0.000	0.000	0.000	0.000	0.000	0.000	0.000	0.000	0.000	0.000	0.000	0.000	0.000	0.073	0.071	0.100	0.116	4.262	0.100	0.088	316	2384	100	262	3581	3843	338	4780	5118	Error	Error	-3.773	262	3581	338	4780	407285	2020783	0.332	5.325	0	0	0
1	1	6	"A31"	"A31"	13175	37390	100	1377	1463	583	39	998	998	1086	1355	124	6	0	0	8645	8827	5753	65	1653	1653	1799	1645	91	70	66	0	0.000	0.000	0.000	0.000	0.000	0.000	0.000	0.000	0.000	0.000	0.000	0.000	0.000	0.000	0.054	0.065	0.074	0.090	4.200	0.204	0.236	316	2384	100	379	6992	7371	465	7174	7639	Error	Error	-4.205	379	6992	465	7174	462180	2789317	0.278	4.272	0	0	0
1	2	6	"A31"	"A31"	13475	37390	100	1299	1380	620	44	914	914	967	425	43	47	25	0	6250	9073	7171	79	1545	1545	1712	1118	65	68	63	0	0.000	0.000	0.000	0.000	0.000	0.000	0.000	0.000	0.000	0.000	0.000	0.000	0.000	0.000	0.082	0.062	0.085	0.111	4.326	0.074	0.217	316	2384	100	385	4705	5090	466	7528	7994	Error	Error	-3.611	385	4705	466	7528	436183	2867149	0.972	6.584	0	0	0
1	3	6	"A31"	"A31"	13775	37390	100	1347	1427	647	45	911	911	974	649	66	38	12	0	7933	9401	7348	78	1538	1538	1779	1749	98	62	60	0	0.000	0.000	0.000	0.000	0.000	0.000	0.000	0.000	0.000	0.000	0.000	0.000	0.000	0.000	0.068	0.066	0.076	0.103	4.312	0.060	0.382	316	2384	100	436	6395	6831	516	7863	8379	Error	Error	-3.875	436	6395	516	7863	450935	2970719	0.698	4.358	0	0	0
1	4	6	"A32"	"A32"	14075	37390	100	1275	1468	1122	76	928	928	1011	1005	99	16	3	0	5709	8730	7466	85	1562	1562	1737	1294	74	70	64	0	0.000	0.000	0.000	0.000	0.000	0.000	0.000	0.000	0.000	0.000	0.000	0.000	0.000	0.000	0.084	0.075	0.085	0.112	4.626	0.074	0.289	316	2384	100	347	4147	4494	540	7168	7708	Error	Error	-3.579	347	4147	540	7168	463740	2758746	0.455	5.404	0	0	0
1	5	6	"A32"	"A32"	14375	37385	100	1536	1621	747	46	914	914	968	408	42	58	42	0	11305	12809	8807	68	1564	1564	1671	1004	60	81	74	0	0.000	0.000	0.000	0.000	0.000	0.000	0.000	0.000	0.000	0.000	0.000	0.000	0.000	0.000	0.064	0.063	0.070	0.077	2.916	0.064	0.384	316	2384	100	622	9741	10363	707	11245	11952	Error	Error	-3.969	622	9741	707	11245	512253	4047644	1.600	11.094	0	0	0
1	6	6	"A32"	"A32"	14675	37385	100	1249	1433	821	57	877	877	928	427	46	46	28	0	6897	9586	7121	74	1504	1504	1590	1369	86	78	65	0	0.000	0.000	0.000	0.000	0.000	0.000	0.000	0.000	0.000	0.000	0.000	0.000	0.000	0.000	0.069	0.069	0.079	0.083	3.796	0.064	0.295	316	2384	100	372	5393	5765	556	8082	8638	Error	Error	-3.858	372	5393	556	8082	452840	3029285	1.183	5.841	0	0	0
1	7	6	"A33"	"A33"	14970	37385	100	1040	1165	573	49	882	882	934	446	47	31	9	0	3409	4735	4097	86	1493	1493	1680	1586	94	56	31	0	0.000	0.000	0.000	0.000	0.000	0.000	0.000	0.000	0.000	0.000	0.000	0.000	0.000	0.000	0.082	0.087	0.139	0.165	5.540	0.067	0.229	316	2384	100	158	1916	2074	283	3242	3525	Error	Error	-3.600	158	1916	283	3242	368285	1496270	0.518	1.926	0	0	0
1	8	6	"A33"	"A33"	15270	37385	100	1133	1243	706	56	884	884	931	439	47	35	16	0	3980	7141	6476	90	1484	1484	1600	836	52	69	59	0	0.000	0.000	0.000	0.000	0.000	0.000	0.000	0.000	0.000	0.000	0.000	0.000	0.000	0.000	0.100	0.063	0.093	0.120	4.461	0.068	0.259	316	2384	100	249	2496	2745	359	5657	6016	Error	Error	-3.325	249	2496	359	5657	392806	2256433	0.711	6.628	0	0	0
1	9	6	"A33"	"A33"	15570	37385	100	1146	1273	595	46	858	858	908	409	45	41	23	0	3741	7227	6789	93	1472	1472	1594	867	54	70	57	0	0.000	0.000	0.000	0.000	0.000	0.000	0.000	0.000	0.000	0.000	0.000	0.000	0.000	0.000	0.127	0.072	0.111	0.131	4.859	0.060	0.247	316	2384	100	288	2269	2557	415	5755	6170	Error	Error	-2.978	288	2269	415	5755	402123	2283626	0.892	6.497	0	0	0
1	10	6	"A34"	"A34"	15870	37380	100	1143	1193	484	40	855	855	927	645	69	25	4	0	4625	5356	3440	64	1481	1481	1552	743	47	80	73	0	0.000	0.000	0.000	0.000	0.000	0.000	0.000	0.000	0.000	0.000	0.000	0.000	0.000	0.000	0.092	0.087	0.122	0.131	4.528	0.092	0.140	316	2384	100	288	3144	3432	338	3875	4213	Error	Error	-3.448	288	3144	338	3875	377066	1692376	0.412	5.120	0	0	0
1	11	6	"A34"	"A34"	16170	37380	100	1147	1202	527	43	849	849	933	889	95	17	0	0	5614	7184	5677	79	1470	1470	1632	1735	106	64	53	0	0.000	0.000	0.000	0.000	0.000	0.000	0.000	0.000	0.000	0.000	0.000	0.000	0.000	0.000	0.072	0.062	0.082	0.107	4.760	0.066	0.234	316	2384	100	298	4144	4442	353	5714	6067	Error	Error	-3.798	298	4144	353	5714	379954	2270098	0.303	3.200	0	0	0
1	12	6	"A34"	"A34"	16470	37380	100	1156	1276	792	62	881	881	928	476	51	34	12	0	4977	6530	5261	80	1500	1500	1570	689	43	77	67	0	0.000	0.000	0.000	0.000	0.000	0.000	0.000	0.000	0.000	0.000	0.000	0.000	0.000	0.000	0.079	0.079	0.104	0.106	4.180	0.090	0.314	316	2384	100	275	3477	3752	395	5030	5425	Error	Error	-3.660	275	3477	395	5030	403238	2063518	0.731	7.199	0	0	0
1	13	6	"A35"	"A35"	16770	37380	100	1355	1444	978	67	892	892	957	646	67	38	10	0	10178	9637	5488	56	1505	1505	1600	860	53	81	75	0	0.000	0.000	0.000	0.000	0.000	0.000	0.000	0.000	0.000	0.000	0.000	0.000	0.000	0.000	0.053	0.068	0.073	0.077	3.117	0.081	0.271	316	2384	100	463	8673	9136	552	8132	8684	Error	Error	-4.227	463	8673	552	8132	456209	3045257	0.754	9.345	0	0	0
1	14	6	"A35"	"A35"	17070	37380	100	1433	1512	734	48	875	875	922	409	44	61	34	0	9658	9549	6116	64	1500	1500	1623	1072	66	75	70	0	0.000	0.000	0.000	0.000	0.000	0.000	0.000	0.000	0.000	0.000	0.000	0.000	0.000	0.000	0.068	0.079	0.092	0.101	3.118	0.070	0.350	316	2384	100	558	8158	8716	637	8049	8686	Error	Error	-3.870	558	8158	637	8049	477706	3017582	1.443	7.394	0	0	0
1	15	6	"A35"	"A35"	17370	37375	100	1427	1517	657	43	876	876	934	432	46	56	32	0	9032	9532	5869	61	1523	1523	1599	719	44	86	78	0	0.000	0.000	0.000	0.000	0.000	0.000	0.000	0.000	0.000	0.000	0.000	0.000	0.000	0.000	0.073	0.080	0.089	0.090	2.948	0.074	0.393	316	2384	100	551	7509	8060	641	8009	8650	Error	Error	-3.768	551	7509	641	8009	479322	3012130	1.350	11.033	0	0	0
1	16	6	"A36"	"A36"	17670	37375	100	1337	1400	570	40	902	902	962	443	46	48	23	0	6415	7703	4920	63	1544	1544	1646	1125	68	85	76	0	0.000	0.000	0.000	0.000	0.000	0.000	0.000	0.000	0.000	0.000	0.000	0.000	0.000	0.000	0.089	0.081	0.092	0.099	3.424	0.073	0.313	316	2384	100	435	4871	5306	498	6159	6657	Error	Error	-3.485	435	4871	498	6159	442262	2434069	0.989	5.384	0	0	0
1	17	6	"A36"	"A36"	17970	37375	100	1304	1372	579	42	907	907	971	549	56	40	15	0	6561	7379	4809	65	1534	1534	1605	713	44	85	78	0	0.000	0.000	0.000	0.000	0.000	0.000	0.000	0.000	0.000	0.000	0.000	0.000	0.000	0.000	0.079	0.080	0.097	0.090	3.557	0.083	0.274	316	2384	100	397	5027	5424	465	5845	6310	Error	Error	-3.662	397	5027	465	5845	433454	2331852	0.730	8.098	0	0	0
1	18	6	"A36"	"A36"	18270	37375	100	1247	1380	618	44	943	943	990	504	50	39	17	0	6135	7483	5142	68	1574	1574	1673	763	45	86	76	0	0.000	0.000	0.000	0.000	0.000	0.000	0.000	0.000	0.000	0.000	0.000	0.000	0.000	0.000	0.067	0.074	0.094	0.091	3.337	0.072	0.253	316	2384	100	304	4561	4865	437	5909	6346	Error	Error	-3.907	304	4561	437	5909	436091	2364555	0.774	7.615	0	0	0
1	1	7	"A37"	"A37"	13180	37690	100	1515	1534	628	40	970	970	1014	396	39	57	36	0	10448	10047	4900	48	1657	1657	1751	1184	67	86	81	0	0.000	0.000	0.000	0.000	0.000	0.000	0.000	0.000	0.000	0.000	0.000	0.000	0.000	0.000	0.062	0.067	0.079	0.076	3.067	0.059	0.269	316	2384	100	545	8791	9336	564	8390	8954	Error	Error	-4.012	545	8791	564	8390	484684	3174707	1.313	7.007	0	0	0
1	2	7	"A37"	"A37"	13480	37690	100	1544	1887	2875	152	995	995	1057	532	50	51	23	0	8211	8159	4994	61	1593	1593	1687	895	53	85	77	0	0.000	0.000	0.000	0.000	0.000	0.000	0.000	0.000	0.000	0.000	0.000	0.000	0.000	0.000	0.083	0.136	0.119	0.120	2.991	0.246	0.298	316	2384	100	549	6618	7167	892	6566	7458	Error	Error	-3.592	549	6618	892	6566	596420	2578353	1.560	7.231	0	0	0
1	3	7	"A37"	"A37"	13780	37690	100	1390	1513	798	52	933	933	1065	1150	107	16	3	0	10637	9535	5421	56	1573	1573	1747	1473	84	75	70	0	0.000	0.000	0.000	0.000	0.000	0.000	0.000	0.000	0.000	0.000	0.000	0.000	0.000	0.000	0.050	0.073	0.079	0.099	4.124	0.063	0.227	316	2384	100	457	9064	9521	580	7962	8542	Error	Error	-4.310	457	9064	580	7962	478044	3013025	0.390	5.287	0	0	0
1	4	7	"A38"	"A38"	14080	37690	100	1589	1754	1161	66	940	940	1102	1952	177	7	1	0	15051	13936	7573	54	1579	1579	1707	1198	70	85	80	0	0.000	0.000	0.000	0.000	0.000	0.000	0.000	0.000	0.000	0.000	0.000	0.000	0.000	0.000	0.048	0.066	0.064	0.062	2.879	0.183	0.140	316	2384	100	649	13472	14121	814	12357	13171	Error	Error	-4.376	649	13472	814	12357	554232	4403734	0.334	10.208	0	0	0
1	5	7	"A38"	"A38"	14375	37685	100	1458	1653	1452	87	914	914	952	399	41	58	37	0	12503	11862	7727	65	1560	1560	1746	1494	85	74	70	0	0.000	0.000	0.000	0.000	0.000	0.000	0.000	0.000	0.000	0.000	0.000	0.000	0.000	0.000	0.050	0.072	0.072	0.079	3.357	0.082	0.342	316	2384	100	544	10943	11487	739	10302	11041	Error	Error	-4.330	544	10943	739	10302	522411	3748528	1.757	6.771	0	0	0
1	6	7	"A38"	"A38"	14675	37685	100	1469	1495	711	47	916	916	974	652	66	43	13	0	14412	12444	7685	61	1559	1559	1773	1716	96	72	69	0	0.000	0.000	0.000	0.000	0.000	0.000	0.000	0.000	0.000	0.000	0.000	0.000	0.000	0.000	0.043	0.053	0.062	0.065	3.710	0.055	0.380	316	2384	100	553	12853	13406	579	10885	11464	Error	Error	-4.539	553	12853	579	10885	472550	3932275	0.799	6.219	0	0	0
1	7	7	"A39"	"A39"	14975	37685	100	981	1092	605	55	849	849	910	613	67	19	5	0	4372	5376	3569	66	1465	1465	1547	764	49	76	65	0	0.000	0.000	0.000	0.000	0.000	0.000	0.000	0.000	0.000	0.000	0.000	0.000	0.000	0.000	0.045	0.062	0.106	0.127	5.331	0.118	0.136	316	2384	100	132	2907	3039	243	3911	4154	Error	Error	-4.461	132	2907	243	3911	344976	1698848	0.297	5.012	0	0	0
1	8	7	"A39"	"A39"	15275	37685	100	1112	1204	569	47	845	845	908	689	75	22	5	0	5627	6530	4722	72	1470	1470	1563	733	46	79	64	0	0.000	0.000	0.000	0.000	0.000	0.000	0.000	0.000	0.000	0.000	0.000	0.000	0.000	0.000	0.064	0.071	0.093	0.117	4.337	0.076	0.235	316	2384	100	267	4157	4424	359	5060	5419	Error	Error	-3.961	267	4157	359	5060	380368	2063341	0.430	6.776	0	0	0
1	9	7	"A39"	"A39"	15575	37685	100	1087	1174	554	47	870	870	912	410	44	36	15	0	4120	5881	4524	76	1492	1492	1640	1561	95	60	47	0	0.000	0.000	0.000	0.000	0.000	0.000	0.000	0.000	0.000	0.000	0.000	0.000	0.000	0.000	0.083	0.069	0.099	0.126	5.466	0.067	0.203	316	2384	100	217	2628	2845	304	4389	4693	Error	Error	-3.598	217	2628	304	4389	370991	1858247	0.639	2.717	0	0	0
1	10	7	"A40"	"A40"	15875	37680	100	1208	1287	519	40	861	861	906	459	50	42	16	0	6772	8439	5562	65	1471	1471	1526	590	38	91	86	0	0.000	0.000	0.000	0.000	0.000	0.000	0.000	0.000	0.000	0.000	0.000	0.000	0.000	0.000	0.065	0.061	0.073	0.078	3.494	0.058	0.316	316	2384	100	347	5301	5648	426	6968	7394	Error	Error	-3.933	347	5301	426	6968	406759	2666675	0.830	11.717	0	0	0
1	11	7	"A40"	"A40"	16175	37680	100	1167	1274	595	46	812	812	886	723	81	27	7	0	7934	10012	6993	69	1431	1431	1513	776	51	86	80	0	0.000	0.000	0.000	0.000	0.000	0.000	0.000	0.000	0.000	0.000	0.000	0.000	0.000	0.000	0.055	0.054	0.068	0.066	3.500	0.054	0.268	316	2384	100	355	6503	6858	462	8581	9043	Error	Error	-4.195	355	6503	462	8581	402665	3163661	0.537	10.952	0	0	0
1	12	7	"A40"	"A40"	16475	37680	100	1175	1368	922	67	846	846	899	509	56	41	16	0	5927	8846	6851	77	1476	1476	1551	695	44	86	77	0	0.000	0.000	0.000	0.000	0.000	0.000	0.000	0.000	0.000	0.000	0.000	0.000	0.000	0.000	0.074	0.071	0.074	0.093	4.277	0.066	0.232	316	2384	100	329	4451	4780	522	7370	7892	Error	Error	-3.758	329	4451	522	7370	432330	2795299	0.921	10.496	0	0	0
1	13	7	"A41"	"A41"	16775	37680	100	1274	1352	728	53	815	815	871	405	46	52	29	0	10523	10351	7025	67	1468	1468	1535	873	56	81	72	0	0.000	0.000	0.000	0.000	0.000	0.000	0.000	0.000	0.000	0.000	0.000	0.000	0.000	0.000	0.051	0.060	0.065	0.076	4.141	0.058	0.321	316	2384	100	459	9055	9514	537	8883	9420	Error	Error	-4.302	459	9055	537	8883	427335	3271063	1.188	10.099	0	0	0
1	14	7	"A41"	"A41"	17075	37680	100	1042	1119	473	42	870	870	986	884	89	10	0	0	4851	4723	2499	52	1512	1512	1646	1054	64	71	57	0	0.000	0.000	0.000	0.000	0.000	0.000	0.000	0.000	0.000	0.000	0.000	0.000	0.000	0.000	0.052	0.078	0.125	0.136	4.219	0.095	0.120	316	2384	100	172	3339	3511	249	3211	3460	Error	Error	-4.279	172	3339	249	3211	353711	1492568	0.150	2.919	0	0	0
1	15	7	"A41"	"A41"	17375	37675	100	1193	1258	497	39	874	874	928	455	49	38	15	0	6827	6447	3239	50	1507	1507	1561	522	33	91	81	0	0.000	0.000	0.000	0.000	0.000	0.000	0.000	0.000	0.000	0.000	0.000	0.000	0.000	0.000	0.060	0.078	0.090	0.085	3.577	0.079	0.200	316	2384	100	319	5320	5639	384	4940	5324	Error	Error	-4.060	319	5320	384	4940	397561	2037118	0.725	9.360	0	0	0
1	16	7	"A42"	"A42"	17675	37675	100	1180	1414	1727	122	919	919	978	523	53	29	12	0	4992	6279	4625	73	1570	1570	1617	496	30	95	86	0	0.000	0.000	0.000	0.000	0.000	0.000	0.000	0.000	0.000	0.000	0.000	0.000	0.000	0.000	0.076	0.105	0.107	0.107	3.174	0.192	0.349	316	2384	100	261	3422	3683	495	4709	5204	Error	Error	-3.713	261	3422	495	4709	446735	1984102	0.834	9.399	0	0	0
1	17	7	"A42"	"A42"	17975	37675	100	1178	1270	541	42	902	902	955	550	57	31	10	0	4651	6505	4669	71	1543	1543	1603	769	47	86	74	0	0.000	0.000	0.000	0.000	0.000	0.000	0.000	0.000	0.000	0.000	0.000	0.000	0.000	0.000	0.089	0.074	0.109	0.102	3.243	0.087	0.161	316	2384	100	276	3108	3384	368	4962	5330	Error	Error	-3.493	276	3108	368	4962	401462	2055711	0.573	6.375	0	0	0
1	18	7	"A42"	"A42"	18270	37675	100	1160	1265	677	53	936	936	1007	589	58	23	7	0	4593	5377	3437	63	1580	1580	1643	1096	66	70	56	0	0.000	0.000	0.000	0.000	0.000	0.000	0.000	0.000	0.000	0.000	0.000	0.000	0.000	0.000	0.074	0.087	0.133	0.124	4.059	0.064	0.102	316	2384	100	224	3013	3237	329	3797	4126	Error	Error	-3.750	224	3013	329	3797	399631	1699272	0.438	3.407	0	0	0
1	1	8	"A43"	"A43"	13185	37990	100	1449	1570	1405	89	992	992	1038	412	39	52	27	0	11706	10554	5874	55	1679	1679	1762	894	50	84	81	0	0.000	0.000	0.000	0.000	0.000	0.000	0.000	0.000	0.000	0.000	0.000	0.000	0.000	0.000	0.046	0.065	0.067	0.064	3.333	0.088	0.292	316	2384	100	457	10027	10484	578	8875	9453	Error	Error	-4.456	457	10027	578	8875	496171	3335161	1.291	9.834	0	0	0
1	2	8	"A43"	"A43"	13485	37990	100	1365	1461	635	43	942	942	984	399	40	52	28	0	12041	11200	6680	59	1557	1557	1641	942	57	89	82	0	0.000	0.000	0.000	0.000	0.000	0.000	0.000	0.000	0.000	0.000	0.000	0.000	0.000	0.000	0.040	0.054	0.065	0.064	2.901	0.059	0.387	316	2384	100	423	10484	10907	519	9643	10162	Error	Error	-4.631	423	10484	519	9643	461682	3539075	1.195	10.148	0	0	0
1	3	8	"A43"	"A43"	13785	37990	100	1401	1534	765	49	908	908	959	399	41	58	34	0	12051	11139	5925	53	1559	1559	1643	749	45	92	86	0	0.000	0.000	0.000	0.000	0.000	0.000	0.000	0.000	0.000	0.000	0.000	0.000	0.000	0.000	0.047	0.065	0.069	0.062	2.824	0.064	0.360	316	2384	100	493	10492	10985	626	9580	10206	Error	Error	-4.412	493	10492	626	9580	484820	3520062	1.441	12.678	0	0	0
1	4	8	"A44"	"A44"	14080	37990	100	1271	1343	606	45	897	897	998	848	84	24	2	0	12713	10959	7211	65	1565	1565	1751	1420	81	70	65	0	0.000	0.000	0.000	0.000	0.000	0.000	0.000	0.000	0.000	0.000	0.000	0.000	0.000	0.000	0.034	0.047	0.062	0.069	4.185	0.063	0.109	316	2384	100	374	11148	11522	446	9394	9840	Error	Error	-4.898	374	11148	446	9394	424448	3462939	0.407	6.485	0	0	0
1	5	8	"A44"	"A44"	14380	37990	100	1131	1248	647	51	853	853	915	503	54	37	13	0	10002	8676	5953	68	1483	1483	1790	1910	106	62	60	0	0.000	0.000	0.000	0.000	0.000	0.000	0.000	0.000	0.000	0.000	0.000	0.000	0.000	0.000	0.033	0.055	0.073	0.092	4.303	0.058	0.272	316	2384	100	278	8519	8797	395	7193	7588	Error	Error	-4.938	278	8519	395	7193	394380	2741520	0.662	3.605	0	0	0
1	6	8	"A44"	"A44"	14680	37985	100	1268	1431	849	59	903	903	964	840	87	24	7	0	9416	8822	5262	59	1518	1518	1745	1494	85	76	71	0	0.000	0.000	0.000	0.000	0.000	0.000	0.000	0.000	0.000	0.000	0.000	0.000	0.000	0.000	0.046	0.072	0.077	0.088	4.033	0.072	0.303	316	2384	100	365	7898	8263	528	7304	7832	Error	Error	-4.436	365	7898	528	7304	452321	2787749	0.556	4.737	0	0	0
1	7	8	"A45"	"A45"	14980	37985	100	1284	1380	638	46	839	839	895	448	50	49	24	0	9322	8711	4963	56	1466	1466	1585	1243	78	77	72	0	0.000	0.000	0.000	0.000	0.000	0.000	0.000	0.000	0.000	0.000	0.000	0.000	0.000	0.000	0.057	0.075	0.083	0.085	3.810	0.061	0.241	316	2384	100	445	7856	8301	541	7245	7786	Error	Error	-4.142	445	7856	541	7245	436022	2752546	1.083	5.733	0	0	0
1	8	8	"A45"	"A45"	15280	37985	100	1170	1339	804	60	841	841	893	453	50	41	21	0	6880	7941	5049	63	1447	1447	1600	1277	79	79	67	0	0.000	0.000	0.000	0.000	0.000	0.000	0.000	0.000	0.000	0.000	0.000	0.000	0.000	0.000	0.061	0.077	0.084	0.089	3.819	0.069	0.185	316	2384	100	329	5433	5762	498	6494	6992	Error	Error	-4.046	329	5433	498	6494	423114	2509369	0.985	4.966	0	0	0
1	9	8	"A45"	"A45"	15580	37985	100	1186	1357	745	54	863	863	916	470	51	40	20	0	7421	7279	4930	67	1476	1476	1604	941	58	73	68	0	0.000	0.000	0.000	0.000	0.000	0.000	0.000	0.000	0.000	0.000	0.000	0.000	0.000	0.000	0.054	0.085	0.102	0.126	4.498	0.083	0.298	316	2384	100	323	5945	6268	494	5803	6297	Error	Error	-4.202	323	5945	494	5803	428839	2300138	0.938	6.031	0	0	0
1	10	8	"A47"	"A47"	15880	37985	100	1463	1532	872	56	811	811	857	375	43	64	40	0	10463	10076	4773	47	1440	1440	1499	614	40	94	88	0	0.000	0.000	0.000	0.000	0.000	0.000	0.000	0.000	0.000	0.000	0.000	0.000	0.000	0.000	0.072	0.083	0.083	0.078	2.490	0.084	0.367	316	2384	100	652	9023	9675	721	8636	9357	Error	Error	-3.791	652	9023	721	8636	484109	3183970	1.800	13.969	0	0	0
1	11	8	"A47"	"A47"	16180	37980	100	1523	1565	556	35	776	776	840	510	60	69	29	0	10830	10718	4438	41	1401	1401	1454	833	57	95	92	0	0.000	0.000	0.000	0.000	0.000	0.000	0.000	0.000	0.000	0.000	0.000	0.000	0.000	0.000	0.079	0.085	0.082	0.085	2.640	0.067	0.344	316	2384	100	747	9429	10176	789	9317	10106	Error	Error	-3.658	747	9429	789	9317	494565	3386825	1.422	11.121	0	0	0
1	12	8	"A47"	"A47"	16480	37980	100	1471	1520	751	49	837	837	913	583	63	52	18	0	10160	9954	5161	51	1464	1464	1553	813	52	87	82	0	0.000	0.000	0.000	0.000	0.000	0.000	0.000	0.000	0.000	0.000	0.000	0.000	0.000	0.000	0.073	0.080	0.087	0.086	3.088	0.086	0.234	316	2384	100	634	8696	9330	683	8490	9173	Error	Error	-3.778	634	8696	683	8490	480410	3145484	1.041	10.333	0	0	0
1	13	8	"A48"	"A48"	16780	37980	100	1319	1370	615	44	807	807	874	610	69	43	15	0	14333	13486	7731	57	1431	1431	1506	835	55	87	82	0	0.000	0.000	0.000	0.000	0.000	0.000	0.000	0.000	0.000	0.000	0.000	0.000	0.000	0.000	0.040	0.047	0.055	0.057	3.340	0.052	0.186	316	2384	100	512	12902	13414	563	12055	12618	Error	Error	-4.655	512	12902	563	12055	433017	4261686	0.813	14.347	0	0	0
1	14	8	"A48"	"A48"	17080	37980	100	1276	1393	659	47	841	841	900	463	51	48	26	0	11608	12131	7924	65	1439	1439	1573	1141	72	80	74	0	0.000	0.000	0.000	0.000	0.000	0.000	0.000	0.000	0.000	0.000	0.000	0.000	0.000	0.000	0.043	0.052	0.063	0.061	3.690	0.049	0.289	316	2384	100	435	10169	10604	552	10692	11244	Error	Error	-4.547	435	10169	552	10692	440135	3833544	1.065	9.253	0	0	0
1	15	8	"A48"	"A48"	17380	37980	100	1465	1496	762	50	852	852	907	439	48	58	35	0	14603	13261	8110	61	1474	1474	1558	768	49	87	80	0	0.000	0.000	0.000	0.000	0.000	0.000	0.000	0.000	0.000	0.000	0.000	0.000	0.000	0.000	0.047	0.055	0.060	0.062	2.937	0.055	0.394	316	2384	100	613	13129	13742	644	11787	12431	Error	Error	-4.421	613	13129	644	11787	472658	4190325	1.342	15.238	0	0	0
1	16	8	"A49"	"A49"	17675	37975	100	1261	1557	3667	235	842	842	918	569	61	39	13	0	9131	9918	6553	66	1498	1498	1589	1058	66	85	83	0	0.000	0.000	0.000	0.000	0.000	0.000	0.000	0.000	0.000	0.000	0.000	0.000	0.000	0.000	0.055	0.085	0.075	0.072	2.912	0.187	0.206	316	2384	100	419	7633	8052	715	8420	9135	Error	Error	-4.187	419	7633	715	8420	492003	3134133	1.123	7.872	0	0	0
1	17	8	"A49"	"A49"	17975	37975	100	1183	1314	618	47	841	841	902	548	60	39	16	0	8831	9772	6693	68	1494	1494	1591	812	51	77	71	0	0.000	0.000	0.000	0.000	0.000	0.000	0.000	0.000	0.000	0.000	0.000	0.000	0.000	0.000	0.047	0.057	0.070	0.078	3.682	0.058	0.264	316	2384	100	342	7337	7679	473	8278	8751	Error	Error	-4.423	342	7337	473	8278	415206	3087863	0.752	10.075	0	0	0
1	18	8	"A49"	"A49"	18275	37975	100	1241	1351	835	61	887	887	987	1519	153	5	0	0	6267	8054	6269	77	1535	1535	1701	1607	94	67	54	0	0.000	0.000	0.000	0.000	0.000	0.000	0.000	0.000	0.000	0.000	0.000	0.000	0.000	0.000	0.075	0.071	0.084	0.113	4.232	0.071	0.213	316	2384	100	354	4732	5086	464	6519	6983	Error	Error	-3.741	354	4732	464	6519	427007	2545107	0.240	3.953	0	0	0
1	1	9	"A50"	"A50"	13190	38290	100	1204	1236	495	40	962	962	998	392	39	38	13	0	5788	6655	4289	64	1599	1599	1666	525	31	82	73	0	0.000	0.000	0.000	0.000	0.000	0.000	0.000	0.000	0.000	0.000	0.000	0.000	0.000	0.000	0.058	0.054	0.080	0.097	3.711	0.061	0.180	316	2384	100	242	4189	4431	274	5056	5330	Error	Error	-4.114	242	4189	274	5056	390466	2102895	0.607	9.503	0	0	0
1	2	9	"A50"	"A50"	13485	38290	100	958	1056	493	46	883	883	928	432	46	25	12	0	2933	5822	5643	96	1514	1514	1684	942	55	54	46	0	0.000	0.000	0.000	0.000	0.000	0.000	0.000	0.000	0.000	0.000	0.000	0.000	0.000	0.000	0.053	0.040	0.094	0.151	6.022	0.053	0.176	316	2384	100	75	1419	1494	173	4308	4481	Error	Error	-4.242	75	1419	173	4308	333667	1839676	0.296	4.393	0	0	0
1	3	9	"A50"	"A50"	13785	38290	100	1060	1147	516	44	912	912	974	529	54	20	8	0	4295	5871	4975	84	1538	1538	1706	1109	65	60	54	0	0.000	0.000	0.000	0.000	0.000	0.000	0.000	0.000	0.000	0.000	0.000	0.000	0.000	0.000	0.054	0.054	0.113	0.146	5.480	0.057	0.164	316	2384	100	148	2757	2905	235	4333	4568	Error	Error	-4.219	148	2757	235	4333	362603	1855376	0.327	3.756	0	0	0
1	4	9	"A51"	"A51"	14085	38290	100	1121	1226	513	41	867	867	923	436	47	37	17	0	7290	7929	5727	72	1502	1502	1648	1118	67	68	64	0	0.000	0.000	0.000	0.000	0.000	0.000	0.000	0.000	0.000	0.000	0.000	0.000	0.000	0.000	0.044	0.056	0.080	0.108	4.822	0.052	0.213	316	2384	100	254	5788	6042	359	6427	6786	Error	Error	-4.510	254	5788	359	6427	387336	2505524	0.695	5.618	0	0	0
1	5	9	"A51"	"A51"	14385	38290	100	1103	1229	629	51	877	877	928	454	48	37	15	0	7241	7345	5564	75	1477	1477	1669	1154	69	60	57	0	0.000	0.000	0.000	0.000	0.000	0.000	0.000	0.000	0.000	0.000	0.000	0.000	0.000	0.000	0.039	0.060	0.084	0.107	4.913	0.064	0.243	316	2384	100	226	5764	5990	352	5868	6220	Error	Error	-4.673	226	5764	352	5868	388433	2321098	0.663	4.919	0	0	0
1	6	9	"A51"	"A51"	14685	38285	100	1087	1174	506	43	850	850	936	649	69	25	4	0	7273	7315	5225	71	1465	1465	1658	1190	71	64	60	0	0.000	0.000	0.000	0.000	0.000	0.000	0.000	0.000	0.000	0.000	0.000	0.000	0.000	0.000	0.041	0.055	0.080	0.092	4.422	0.052	0.134	316	2384	100	237	5808	6045	324	5850	6174	Error	Error	-4.615	237	5808	324	5850	370974	2311667	0.367	4.754	0	0	0
1	7	9	"A52"	"A52"	14985	38285	100	1200	1308	728	55	874	874	1031	1346	130	4	0	0	6825	6582	3684	55	1451	1451	1653	1460	88	73	68	0	0.000	0.000	0.000	0.000	0.000	0.000	0.000	0.000	0.000	0.000	0.000	0.000	0.000	0.000	0.061	0.085	0.096	0.114	4.163	0.158	0.097	316	2384	100	326	5374	5700	434	5131	5565	Error	Error	-4.043	326	5374	434	5131	413240	2079782	0.206	3.376	0	0	0
1	8	9	"A52"	"A52"	15285	38285	100	1104	1178	551	46	838	838	944	936	99	11	0	0	5616	5754	3537	61	1425	1425	1635	1372	83	68	62	0	0.000	0.000	0.000	0.000	0.000	0.000	0.000	0.000	0.000	0.000	0.000	0.000	0.000	0.000	0.063	0.079	0.108	0.126	4.940	0.079	0.133	316	2384	100	266	4191	4457	340	4329	4669	Error	Error	-3.978	266	4191	340	4329	372357	1818320	0.250	3.002	0	0	0
1	9	9	"A52"	"A52"	15585	38285	100	1106	1242	732	58	866	866	914	484	52	37	12	0	5589	5802	3772	65	1464	1464	1678	1466	87	62	57	0	0.000	0.000	0.000	0.000	0.000	0.000	0.000	0.000	0.000	0.000	0.000	0.000	0.000	0.000	0.058	0.087	0.116	0.144	5.565	0.087	0.172	316	2384	100	240	4125	4365	376	4338	4714	Error	Error	-4.103	240	4125	376	4338	392391	1833361	0.678	2.813	0	0	0
1	10	9	"A53"	"A53"	15885	38285	100	1198	1245	507	40	824	824	875	509	58	41	13	0	8247	7475	4299	57	1414	1414	1521	922	60	75	71	0	0.000	0.000	0.000	0.000	0.000	0.000	0.000	0.000	0.000	0.000	0.000	0.000	0.000	0.000	0.055	0.069	0.086	0.095	4.297	0.060	0.164	316	2384	100	374	6833	7207	421	6061	6482	Error	Error	-4.191	374	6833	421	6061	393322	2362014	0.727	6.458	0	0	0
1	11	9	"A53"	"A53"	16185	38285	100	1051	1132	567	50	786	786	854	517	60	32	7	0	7246	7148	4670	65	1397	1397	1556	1139	73	68	67	0	0.000	0.000	0.000	0.000	0.000	0.000	0.000	0.000	0.000	0.000	0.000	0.000	0.000	0.000	0.045	0.060	0.081	0.088	3.669	0.066	0.266	316	2384	100	265	5849	6114	346	5751	6097	Error	Error	-4.464	265	5849	346	5751	357784	2258709	0.538	4.910	0	0	0
1	12	9	"A53"	"A53"	16485	38280	100	1147	1154	443	38	823	823	873	467	53	37	10	0	6830	7072	4617	65	1424	1424	1626	1446	88	67	64	0	0.000	0.000	0.000	0.000	0.000	0.000	0.000	0.000	0.000	0.000	0.000	0.000	0.000	0.000	0.060	0.059	0.075	0.097	4.118	0.055	0.184	316	2384	100	324	5406	5730	331	5648	5979	Error	Error	-4.060	324	5406	331	5648	364733	2234630	0.602	3.766	0	0	0
1	13	9	"A54"	"A54"	16785	38280	100	1241	1288	498	38	864	864	928	683	73	26	4	0	7938	8099	3840	47	1441	1441	1498	577	38	93	88	0	0.000	0.000	0.000	0.000	0.000	0.000	0.000	0.000	0.000	0.000	0.000	0.000	0.000	0.000	0.058	0.064	0.069	0.065	3.463	0.075	0.106	316	2384	100	377	6497	6874	424	6658	7082	Error	Error	-4.107	377	6497	424	6658	406986	2559133	0.527	11.440	0	0	0
1	14	9	"A54"	"A54"	17085	38280	100	1160	1226	523	42	840	840	902	636	70	28	5	0	7711	7187	4096	56	1437	1437	1522	812	53	76	72	0	0.000	0.000	0.000	0.000	0.000	0.000	0.000	0.000	0.000	0.000	0.000	0.000	0.000	0.000	0.051	0.067	0.084	0.091	4.462	0.061	0.157	316	2384	100	320	6274	6594	386	5750	6136	Error	Error	-4.293	320	6274	386	5750	387447	2271090	0.509	6.977	0	0	0
1	15	9	"A54"	"A54"	17380	38280	100	1081	1210	795	65	848	848	896	424	47	35	16	0	5434	6176	3839	62	1433	1433	1542	972	63	73	68	0	0.000	0.000	0.000	0.000	0.000	0.000	0.000	0.000	0.000	0.000	0.000	0.000	0.000	0.000	0.058	0.076	0.089	0.097	5.627	0.079	0.157	316	2384	100	233	4001	4234	362	4743	5105	Error	Error	-4.102	233	4001	362	4743	382439	1951614	0.741	4.767	0	0	0
1	16	9	"A55"	"A55"	17680	38280	100	1058	1130	504	44	836	836	883	470	53	33	8	0	6496	6340	3644	57	1457	1457	1522	631	41	79	74	0	0.000	0.000	0.000	0.000	0.000	0.000	0.000	0.000	0.000	0.000	0.000	0.000	0.000	0.000	0.044	0.060	0.084	0.106	5.361	0.062	0.148	316	2384	100	222	5039	5261	294	4883	5177	Error	Error	-4.505	222	5039	294	4883	357228	2003437	0.526	7.635	0	0	0
1	17	9	"A55"	"A55"	17980	38275	100	1023	1106	518	46	845	845	906	465	51	26	6	0	6494	6215	3166	50	1450	1450	1512	612	40	86	81	0	0.000	0.000	0.000	0.000	0.000	0.000	0.000	0.000	0.000	0.000	0.000	0.000	0.000	0.000	0.035	0.055	0.081	0.078	3.603	0.063	0.112	316	2384	100	178	5044	5222	261	4765	5026	Error	Error	-4.825	178	5044	261	4765	349509	1963978	0.430	7.685	0	0	0
1	18	9	"A55"	"A55"	18280	38275	100	1035	1149	567	49	893	893	1190	2826	237	0	0	0	4068	5541	3917	70	1533	1533	1812	2168	119	51	43	0	0.000	0.000	0.000	0.000	0.000	0.000	0.000	0.000	0.000	0.000	0.000	0.000	0.000	0.000	0.056	0.064	0.091	0.120	5.535	0.761	0.188	316	2384	100	142	2535	2677	256	4008	4264	Error	Error	-4.158	142	2535	256	4008	363188	1751029	-0.015	1.720	0	0	0
1	1	10	"A56"	"A56"	13190	38595	100	1198	1319	776	58	955	955	1009	448	44	36	14	0	7866	7296	4342	59	1613	1613	1805	1509	83	66	63	0	0.000	0.000	0.000	0.000	0.000	0.000	0.000	0.000	0.000	0.000	0.000	0.000	0.000	0.000	0.039	0.064	0.084	0.109	4.938	0.050	0.115	316	2384	100	243	6253	6496	364	5683	6047	Error	Error	-4.686	243	6253	364	5683	416763	2305441	0.692	3.639	0	0	0
1	2	10	"A56"	"A56"	13490	38590	100	1074	1213	818	67	898	898	968	671	69	18	4	0	4368	5363	3586	66	1524	1524	1591	577	36	83	68	0	0.000	0.000	0.000	0.000	0.000	0.000	0.000	0.000	0.000	0.000	0.000	0.000	0.000	0.000	0.062	0.082	0.113	0.134	5.578	0.070	0.093	316	2384	100	176	2844	3020	315	3839	4154	Error	Error	-4.014	176	2844	315	3839	383235	1694645	0.365	6.537	0	0	0
1	3	10	"A56"	"A56"	13790	38590	100	942	977	355	36	907	907	939	352	37	21	6	0	2948	3553	1995	56	1525	1525	1624	1315	80	52	28	0	0.000	0.000	0.000	0.000	0.000	0.000	0.000	0.000	0.000	0.000	0.000	0.000	0.000	0.000	0.025	0.035	0.149	0.172	6.173	0.021	0.013	316	2384	100	35	1423	1458	70	2028	2098	Error	Error	-5.345	35	1423	70	2028	308876	1122734	0.108	1.467	0	0	0
1	4	10	"A57"	"A57"	14090	38590	100	1114	1163	498	42	887	887	937	401	42	33	9	0	5332	5225	2777	53	1507	1507	1618	1168	72	69	62	0	0.000	0.000	0.000	0.000	0.000	0.000	0.000	0.000	0.000	0.000	0.000	0.000	0.000	0.000	0.059	0.074	0.095	0.112	4.911	0.054	0.082	316	2384	100	227	3825	4052	276	3718	3994	Error	Error	-4.075	227	3825	276	3718	367558	1650974	0.564	3.088	0	0	0
1	5	10	"A57"	"A57"	14390	38590	100	1407	1493	776	51	950	950	1426	3570	250	0	0	0	11639	10359	5628	54	1543	1543	1855	1997	107	76	73	0	0.000	0.000	0.000	0.000	0.000	0.000	0.000	0.000	0.000	0.000	0.000	0.000	0.000	0.000	0.045	0.062	0.068	0.073	3.999	0.948	0.241	316	2384	100	457	10096	10553	543	8816	9359	Error	Error	-4.465	457	10096	543	8816	471708	3273597	0.019	4.258	0	0	0
1	6	10	"A57"	"A57"	14690	38590	100	1226	1295	530	40	913	913	983	655	66	28	4	0	7861	8172	5116	62	1491	1491	1593	1056	66	80	73	0	0.000	0.000	0.000	0.000	0.000	0.000	0.000	0.000	0.000	0.000	0.000	0.000	0.000	0.000	0.049	0.057	0.066	0.076	3.865	0.057	0.152	316	2384	100	313	6370	6683	382	6681	7063	Error	Error	-4.347	313	6370	382	6681	409219	2582243	0.476	6.230	0	0	0
1	7	10	"A58"	"A58"	14990	38585	100	1237	1308	514	39	889	889	950	517	54	37	12	0	8017	8370	4285	51	1498	1498	1552	587	37	92	85	0	0.000	0.000	0.000	0.000	0.000	0.000	0.000	0.000	0.000	0.000	0.000	0.000	0.000	0.000	0.053	0.061	0.071	0.075	3.487	0.059	0.217	316	2384	100	348	6519	6867	419	6872	7291	Error	Error	-4.227	348	6519	419	6872	413253	2644934	0.692	11.615	0	0	0
1	8	10	"A58"	"A58"	15290	38585	100	1212	1267	509	40	871	871	922	463	50	40	15	0	10321	9267	5242	56	1471	1471	1550	696	44	84	78	0	0.000	0.000	0.000	0.000	0.000	0.000	0.000	0.000	0.000	0.000	0.000	0.000	0.000	0.000	0.039	0.051	0.067	0.066	3.812	0.051	0.188	316	2384	100	341	8850	9191	396	7796	8192	Error	Error	-4.698	341	8850	396	7796	400410	2928226	0.745	11.088	0	0	0
1	9	10	"A58"	"A58"	15590	38585	100	1213	1277	486	38	825	825	891	433	48	46	18	0	9671	9330	5227	56	1445	1445	1527	714	46	84	79	0	0.000	0.000	0.000	0.000	0.000	0.000	0.000	0.000	0.000	0.000	0.000	0.000	0.000	0.000	0.047	0.057	0.063	0.069	3.490	0.054	0.252	316	2384	100	388	8226	8614	452	7885	8337	Error	Error	-4.406	388	8226	452	7885	403491	2948248	0.891	10.929	0	0	0
1	10	10	"A59"	"A59"	15890	38585	100	1176	1211	462	38	885	885	945	465	49	33	10	0	8090	6970	3102	44	1481	1481	1603	796	49	81	77	0	0.000	0.000	0.000	0.000	0.000	0.000	0.000	0.000	0.000	0.000	0.000	0.000	0.000	0.000	0.044	0.059	0.074	0.066	4.117	0.062	0.152	316	2384	100	291	6609	6900	326	5489	5815	Error	Error	-4.505	291	6609	326	5489	382710	2202632	0.572	6.742	0	0	0
1	11	10	"A59"	"A59"	16190	38585	100	1199	1208	422	34	853	853	901	475	52	39	9	0	6958	6329	2737	43	1454	1454	1546	710	45	87	80	0	0.000	0.000	0.000	0.000	0.000	0.000	0.000	0.000	0.000	0.000	0.000	0.000	0.000	0.000	0.063	0.073	0.089	0.102	3.701	0.067	0.172	316	2384	100	346	5504	5850	355	4875	5230	Error	Error	-3.992	346	5504	355	4875	381705	1999935	0.646	6.737	0	0	0
1	12	10	"A59"	"A59"	16490	38580	100	1244	1304	880	67	850	850	895	442	49	45	14	0	8219	7537	3286	43	1445	1445	1544	742	48	87	83	0	0.000	0.000	0.000	0.000	0.000	0.000	0.000	0.000	0.000	0.000	0.000	0.000	0.000	0.000	0.058	0.075	0.079	0.083	4.099	0.063	0.099	316	2384	100	394	6774	7168	454	6092	6546	Error	Error	-4.104	394	6774	454	6092	412111	2381832	0.925	8.077	0	0	0
1	13	10	"A60"	"A60"	16785	38580	100	960	1035	496	47	856	856	945	1449	153	0	0	0	3835	4313	2642	61	1424	1424	1503	1402	93	63	43	0	0.000	0.000	0.000	0.000	0.000	0.000	0.000	0.000	0.000	0.000	0.000	0.000	0.000	0.000	0.043	0.062	0.108	0.132	4.665	0.100	0.070	316	2384	100	104	2411	2515	179	2889	3068	Error	Error	-4.535	104	2411	179	2889	327138	1362911	0.062	2.004	0	0	0
1	14	10	"A60"	"A60"	17085	38580	100	946	998	398	39	852	852	913	535	58	16	2	0	3839	4580	3546	77	1429	1429	1496	612	40	73	61	0	0.000	0.000	0.000	0.000	0.000	0.000	0.000	0.000	0.000	0.000	0.000	0.000	0.000	0.000	0.039	0.046	0.093	0.124	5.639	0.063	0.073	316	2384	100	94	2410	2504	146	3151	3297	Error	Error	-4.680	94	2410	146	3151	315252	1447209	0.159	5.039	0	0	0
1	15	10	"A60"	"A60"	17385	38580	100	976	1050	486	46	846	846	902	481	53	21	7	0	3776	5130	4110	80	1433	1433	1503	878	58	68	56	0	0.000	0.000	0.000	0.000	0.000	0.000	0.000	0.000	0.000	0.000	0.000	0.000	0.000	0.000	0.055	0.055	0.093	0.122	4.951	0.065	0.123	316	2384	100	130	2343	2473	204	3697	3901	Error	Error	-4.172	130	2343	204	3697	331834	1621148	0.308	4.131	0	0	0
1	16	10	"A61"	"A61"	17685	38580	100	1177	1257	662	52	867	867	924	463	50	38	10	0	8571	8056	3870	48	1458	1458	1524	709	46	86	80	0	0.000	0.000	0.000	0.000	0.000	0.000	0.000	0.000	0.000	0.000	0.000	0.000	0.000	0.000	0.044	0.059	0.067	0.072	4.295	0.061	0.184	316	2384	100	310	7113	7423	390	6598	6988	Error	Error	-4.520	310	7113	390	6598	397304	2545833	0.719	9.213	0	0	0
1	17	10	"A61"	"A61"	17985	38575	100	1210	1245	516	41	884	884	949	514	54	31	7	0	7301	7349	3828	52	1482	1482	1555	859	55	86	81	0	0.000	0.000	0.000	0.000	0.000	0.000	0.000	0.000	0.000	0.000	0.000	0.000	0.000	0.000	0.056	0.062	0.071	0.075	3.465	0.063	0.153	316	2384	100	326	5819	6145	361	5867	6228	Error	Error	-4.158	326	5819	361	5867	393270	2322317	0.576	6.745	0	0	0
1	18	10	"A61"	"A61"	18285	38575	100	1367	1427	603	42	922	922	987	811	82	21	3	0	10188	9658	3568	36	1504	1504	1574	692	43	96	91	0	0.000	0.000	0.000	0.000	0.000	0.000	0.000	0.000	0.000	0.000	0.000	0.000	0.000	0.000	0.051	0.062	0.065	0.058	3.029	0.061	0.228	316	2384	100	445	8684	9129	505	8154	8659	Error	Error	-4.286	445	8684	505	8154	451016	3051811	0.543	11.682	0	0	0
1	1	11	"A62"	"A62"	13195	38895	100	1064	1107	484	43	922	922	985	492	49	21	3	0	2729	2875	1101	38	1575	1575	1620	424	26	87	68	0	0.000	0.000	0.000	0.000	0.000	0.000	0.000	0.000	0.000	0.000	0.000	0.000	0.000	0.000	0.123	0.142	0.282	0.251	3.479	0.079	0.020	316	2384	100	142	1154	1296	185	1300	1485	Error	Error	-3.023	142	1154	185	1300	349857	908458	0.248	2.960	0	0	0
1	2	11	"A62"	"A62"	13495	38895	100	950	997	414	41	908	908	952	461	48	15	2	0	2632	2852	1125	39	1494	1494	1549	480	30	81	57	0	0.000	0.000	0.000	0.000	0.000	0.000	0.000	0.000	0.000	0.000	0.000	0.000	0.000	0.000	0.037	0.066	0.283	0.251	3.627	0.073	0.021	316	2384	100	42	1138	1180	89	1358	1447	Error	Error	-4.760	42	1138	89	1358	315165	901241	0.098	2.715	0	0	0
1	3	11	"A62"	"A62"	13795	38890	100	1029	1046	381	36	922	922	961	386	40	24	4	0	3307	3509	1308	37	1503	1503	1552	742	47	83	61	0	0.000	0.000	0.000	0.000	0.000	0.000	0.000	0.000	0.000	0.000	0.000	0.000	0.000	0.000	0.059	0.062	0.147	0.141	3.537	0.122	0.074	316	2384	100	107	1804	1911	124	2006	2130	Error	Error	-4.076	107	1804	124	2006	330629	1108879	0.220	2.637	0	0	0
1	4	11	"A63"	"A63"	14095	38890	100	1106	1210	511	42	877	877	926	414	44	36	15	0	6101	5668	2846	50	1480	1480	1532	564	36	80	74	0	0.000	0.000	0.000	0.000	0.000	0.000	0.000	0.000	0.000	0.000	0.000	0.000	0.000	0.000	0.050	0.080	0.098	0.103	4.498	0.074	0.156	316	2384	100	229	4621	4850	333	4188	4521	Error	Error	-4.335	229	4621	333	4188	382297	1791240	0.686	7.333	0	0	0
1	5	11	"A63"	"A63"	14395	38890	100	1443	1499	595	39	876	876	927	436	47	60	33	0	12940	11238	5639	50	1452	1452	1519	687	45	90	81	0	0.000	0.000	0.000	0.000	0.000	0.000	0.000	0.000	0.000	0.000	0.000	0.000	0.000	0.000	0.049	0.064	0.072	0.073	3.522	0.062	0.308	316	2384	100	567	11488	12055	623	9786	10409	Error	Error	-4.341	567	11488	623	9786	473746	3551062	1.312	14.147	0	0	0
1	6	11	"A63"	"A63"	14695	38890	100	1389	1458	828	56	900	900	953	561	58	45	12	0	11512	10082	5672	56	1459	1459	1582	1081	68	79	73	0	0.000	0.000	0.000	0.000	0.000	0.000	0.000	0.000	0.000	0.000	0.000	0.000	0.000	0.000	0.049	0.065	0.072	0.075	3.251	0.068	0.230	316	2384	100	489	10053	10542	558	8623	9181	Error	Error	-4.362	489	10053	558	8623	460849	3185981	0.900	7.863	0	0	0
1	7	11	"A64"	"A64"	14995	38890	100	1275	1297	532	41	864	864	944	822	87	17	1	0	9709	9076	4724	52	1426	1426	1522	867	56	86	81	0	0.000	0.000	0.000	0.000	0.000	0.000	0.000	0.000	0.000	0.000	0.000	0.000	0.000	0.000	0.050	0.057	0.066	0.067	3.578	0.088	0.059	316	2384	100	411	8283	8694	433	7650	8083	Error	Error	-4.333	411	8283	433	7650	409752	2867981	0.429	8.713	0	0	0
1	8	11	"A64"	"A64"	15295	38885	100	1239	1320	594	45	892	892	974	613	62	30	7	0	7637	7591	3987	52	1477	1477	1545	616	39	91	84	0	0.000	0.000	0.000	0.000	0.000	0.000	0.000	0.000	0.000	0.000	0.000	0.000	0.000	0.000	0.056	0.070	0.074	0.075	3.510	0.063	0.159	316	2384	100	347	6160	6507	428	6114	6542	Error	Error	-4.150	347	6160	428	6114	416964	2398760	0.564	9.815	0	0	0
1	9	11	"A64"	"A64"	15595	38885	100	1256	1339	599	44	901	901	995	1038	104	12	0	0	9078	8336	4691	56	1455	1455	1555	985	63	83	76	0	0.000	0.000	0.000	0.000	0.000	0.000	0.000	0.000	0.000	0.000	0.000	0.000	0.000	0.000	0.047	0.064	0.084	0.083	3.231	0.064	0.217	316	2384	100	355	7623	7978	438	6881	7319	Error	Error	-4.424	355	7623	438	6881	423105	2634190	0.331	6.884	0	0	0
1	10	11	"A65"	"A65"	15895	38885	100	1178	1244	503	40	874	874	928	472	50	34	10	0	7603	7181	2880	40	1457	1457	1538	812	52	87	84	0	0.000	0.000	0.000	0.000	0.000	0.000	0.000	0.000	0.000	0.000	0.000	0.000	0.000	0.000	0.049	0.065	0.078	0.073	3.165	0.063	0.142	316	2384	100	304	6146	6450	370	5724	6094	Error	Error	-4.338	304	6146	370	5724	393140	2269121	0.669	6.950	0	0	0
1	11	11	"A65"	"A65"	16195	38885	100	1189	1255	518	41	841	841	928	1446	155	3	0	0	9275	8433	4063	48	1417	1417	1563	1165	74	80	77	0	0.000	0.000	0.000	0.000	0.000	0.000	0.000	0.000	0.000	0.000	0.000	0.000	0.000	0.000	0.044	0.059	0.065	0.067	3.410	0.182	0.088	316	2384	100	348	7858	8206	414	7016	7430	Error	Error	-4.497	348	7858	414	7016	396486	2664831	0.226	5.897	0	0	0
1	12	11	"A65"	"A65"	16490	38885	100	1324	1368	533	38	824	824	884	467	52	51	20	0	14325	11841	6357	53	1406	1406	1628	1503	92	78	75	0	0.000	0.000	0.000	0.000	0.000	0.000	0.000	0.000	0.000	0.000	0.000	0.000	0.000	0.000	0.039	0.052	0.057	0.061	3.201	0.053	0.296	316	2384	100	500	12919	13419	544	10435	10979	Error	Error	-4.691	500	12919	544	10435	432435	3741633	1.036	6.795	0	0	0
1	13	11	"A66"	"A66"	16790	38880	100	1368	1380	474	34	832	832	890	518	58	51	14	0	12064	11062	5726	51	1411	1411	1453	517	35	90	86	0	0.000	0.000	0.000	0.000	0.000	0.000	0.000	0.000	0.000	0.000	0.000	0.000	0.000	0.000	0.050	0.057	0.061	0.062	3.016	0.056	0.199	316	2384	100	536	10653	11189	548	9651	10199	Error	Error	-4.313	536	10653	548	9651	436151	3495582	0.946	18.586	0	0	0
1	14	11	"A66"	"A66"	17090	38880	100	1245	1301	527	40	828	828	891	500	56	44	15	0	10820	9916	5566	56	1397	1397	1498	1012	67	84	77	0	0.000	0.000	0.000	0.000	0.000	0.000	0.000	0.000	0.000	0.000	0.000	0.000	0.000	0.000	0.044	0.056	0.064	0.062	3.517	0.056	0.244	316	2384	100	417	9423	9840	473	8519	8992	Error	Error	-4.498	417	9423	473	8519	411197	3133376	0.820	8.318	0	0	0
1	15	11	"A66"	"A66"	17390	38880	100	1167	1274	599	47	845	845	900	516	57	39	12	0	10498	10071	5549	55	1399	1399	1444	541	37	89	83	0	0.000	0.000	0.000	0.000	0.000	0.000	0.000	0.000	0.000	0.000	0.000	0.000	0.000	0.000	0.035	0.049	0.056	0.050	3.809	0.054	0.261	316	2384	100	322	9099	9421	429	8672	9101	Error	Error	-4.821	322	9099	429	8672	402521	3182476	0.725	15.946	0	0	0
1	16	11	"A67"	"A67"	17690	38880	100	1142	1221	609	49	838	838	887	507	57	35	11	0	7903	8970	5225	58	1411	1411	1476	691	46	92	87	0	0.000	0.000	0.000	0.000	0.000	0.000	0.000	0.000	0.000	0.000	0.000	0.000	0.000	0.000	0.047	0.051	0.064	0.061	3.301	0.061	0.166	316	2384	100	304	6492	6796	383	7559	7942	Error	Error	-4.417	304	6492	383	7559	385720	2834469	0.659	10.845	0	0	0
1	17	11	"A67"	"A67"	17990	38880	100	1198	1277	593	46	869	869	959	785	81	20	2	0	7504	7751	4252	54	1429	1429	1538	1159	75	81	76	0	0.000	0.000	0.000	0.000	0.000	0.000	0.000	0.000	0.000	0.000	0.000	0.000	0.000	0.000	0.054	0.065	0.081	0.088	3.941	0.093	0.183	316	2384	100	329	6075	6404	408	6322	6730	Error	Error	-4.207	329	6075	408	6322	403450	2449177	0.405	5.361	0	0	0
1	18	11	"A67"	"A67"	18290	38875	100	1144	1196	488	40	912	912	963	447	46	31	12	0	6287	6589	3868	58	1452	1452	1521	637	41	85	79	0	0.000	0.000	0.000	0.000	0.000	0.000	0.000	0.000	0.000	0.000	0.000	0.000	0.000	0.000	0.048	0.055	0.076	0.074	3.802	0.064	0.159	316	2384	100	232	4835	5067	284	5137	5421	Error	Error	-4.381	232	4835	284	5137	378068	2081978	0.521	7.956	0	0	0
1	1	12	"A68"	"A68"	13200	39195	100	1099	1141	436	38	939	939	1015	1394	137	1	0	0	4217	4425	1955	44	1559	1559	1657	1448	87	74	45	0	0.000	0.000	0.000	0.000	0.000	0.000	0.000	0.000	0.000	0.000	0.000	0.000	0.000	0.000	0.060	0.070	0.133	0.127	3.602	0.060	0.072	316	2384	100	160	2658	2818	202	2866	3068	Error	Error	-4.054	160	2658	202	2866	360423	1398170	0.090	1.912	0	0	0
1	2	12	"A68"	"A68"	13500	39195	100	988	1059	408	38	915	915	954	402	42	25	6	0	2608	2990	1496	50	1502	1502	1567	777	49	66	36	0	0.000	0.000	0.000	0.000	0.000	0.000	0.000	0.000	0.000	0.000	0.000	0.000	0.000	0.000	0.066	0.097	0.198	0.202	4.268	0.030	0.010	316	2384	100	73	1106	1179	144	1488	1632	Error	Error	-3.921	73	1106	144	1488	334692	944777	0.261	1.831	0	0	0
1	3	12	"A68"	"A68"	13800	39190	100	1038	1110	481	43	916	916	958	394	41	28	9	0	3734	4000	1693	42	1485	1485	1546	586	37	86	73	0	0.000	0.000	0.000	0.000	0.000	0.000	0.000	0.000	0.000	0.000	0.000	0.000	0.000	0.000	0.054	0.077	0.137	0.134	3.836	0.075	0.078	316	2384	100	122	2249	2371	194	2515	2709	Error	Error	-4.204	122	2249	194	2515	350881	1264114	0.386	4.188	0	0	0
1	4	12	"A69"	"A69"	14100	39190	100	1350	1400	618	44	844	844	933	946	101	25	1	0	12089	11443	6395	55	1397	1397	1490	870	58	86	79	0	0.000	0.000	0.000	0.000	0.000	0.000	0.000	0.000	0.000	0.000	0.000	0.000	0.000	0.000	0.047	0.055	0.060	0.058	3.042	0.085	0.131	316	2384	100	506	10692	11198	556	10046	10602	Error	Error	-4.401	506	10692	556	10046	442260	3615864	0.494	11.440	0	0	0
1	5	12	"A69"	"A69"	14400	39190	100	1312	1424	769	54	847	847	908	463	50	50	25	0	13891	11995	6619	55	1422	1422	1493	731	48	85	78	0	0.000	0.000	0.000	0.000	0.000	0.000	0.000	0.000	0.000	0.000	0.000	0.000	0.000	0.000	0.037	0.055	0.057	0.059	3.596	0.050	0.262	316	2384	100	465	12469	12934	577	10573	11150	Error	Error	-4.745	465	12469	577	10573	450025	3790413	1.114	14.367	0	0	0
1	6	12	"A69"	"A69"	14700	39190	100	1359	1460	654	44	858	858	915	458	50	54	28	0	15608	12886	6741	52	1421	1421	1542	1170	75	84	80	0	0.000	0.000	0.000	0.000	0.000	0.000	0.000	0.000	0.000	0.000	0.000	0.000	0.000	0.000	0.035	0.053	0.056	0.053	3.064	0.051	0.333	316	2384	100	501	14187	14688	602	11465	12067	Error	Error	-4.824	501	14187	602	11465	461401	4071985	1.190	9.696	0	0	0
1	7	12	"A70"	"A70"	15000	39190	100	1113	1159	445	38	849	849	911	443	48	34	9	0	4541	5088	2646	52	1404	1404	1460	776	53	89	78	0	0.000	0.000	0.000	0.000	0.000	0.000	0.000	0.000	0.000	0.000	0.000	0.000	0.000	0.000	0.084	0.084	0.119	0.115	3.450	0.071	0.131	316	2384	100	264	3137	3401	310	3684	3994	Error	Error	-3.571	264	3137	310	3684	366247	1607839	0.560	4.675	0	0	0
1	8	12	"A70"	"A70"	15300	39185	100	1184	1227	494	40	880	880	936	447	47	35	12	0	7493	7347	3410	46	1433	1433	1482	506	34	96	91	0	0.000	0.000	0.000	0.000	0.000	0.000	0.000	0.000	0.000	0.000	0.000	0.000	0.000	0.000	0.050	0.059	0.073	0.065	3.072	0.070	0.182	316	2384	100	304	6060	6364	347	5914	6261	Error	Error	-4.317	304	6060	347	5914	387817	2321615	0.651	11.591	0	0	0
1	9	12	"A70"	"A70"	15600	39185	100	1050	1070	401	37	873	873	917	503	54	19	3	0	4622	4684	1587	33	1393	1393	1491	1117	74	88	80	0	0.000	0.000	0.000	0.000	0.000	0.000	0.000	0.000	0.000	0.000	0.000	0.000	0.000	0.000	0.055	0.060	0.098	0.089	3.303	0.071	0.074	316	2384	100	177	3229	3406	197	3291	3488	Error	Error	-4.189	177	3229	197	3291	338103	1480257	0.304	2.859	0	0	0
1	10	12	"A71"	"A71"	15895	39185	100	1332	1385	645	46	846	846	894	475	53	51	20	0	13414	11921	5876	49	1403	1403	1527	1060	69	86	81	0	0.000	0.000	0.000	0.000	0.000	0.000	0.000	0.000	0.000	0.000	0.000	0.000	0.000	0.000	0.040	0.051	0.057	0.057	3.423	0.051	0.322	316	2384	100	486	12011	12497	539	10518	11057	Error	Error	-4.627	486	12011	539	10518	437766	3767069	1.034	9.806	0	0	0
1	11	12	"A71"	"A71"	16195	39185	100	1362	1408	553	39	865	865	928	541	58	46	17	0	13187	11006	5457	49	1420	1420	1548	1050	67	83	77	0	0.000	0.000	0.000	0.000	0.000	0.000	0.000	0.000	0.000	0.000	0.000	0.000	0.000	0.000	0.042	0.057	0.067	0.065	2.914	0.060	0.325	316	2384	100	497	11767	12264	543	9586	10129	Error	Error	-4.565	497	11767	543	9586	444795	3478010	0.887	9.008	0	0	0
1	12	12	"A71"	"A71"	16495	39185	100	1377	1440	722	50	868	868	928	516	55	48	18	0	13298	11254	6119	54	1410	1410	1601	1389	86	78	75	0	0.000	0.000	0.000	0.000	0.000	0.000	0.000	0.000	0.000	0.000	0.000	0.000	0.000	0.000	0.043	0.058	0.060	0.067	3.595	0.057	0.321	316	2384	100	509	11888	12397	572	9844	10416	Error	Error	-4.546	509	11888	572	9844	455035	3556140	0.992	6.950	0	0	0
1	13	12	"A72"	"A72"	16795	39180	100	1126	1237	570	46	829	829	885	559	63	30	11	0	7646	7824	4108	52	1359	1359	1412	699	49	87	84	0	0.000	0.000	0.000	0.000	0.000	0.000	0.000	0.000	0.000	0.000	0.000	0.000	0.000	0.000	0.047	0.063	0.067	0.070	3.569	0.065	0.214	316	2384	100	297	6287	6584	408	6465	6873	Error	Error	-4.404	297	6287	408	6465	390835	2472496	0.630	9.173	0	0	0
1	14	12	"A72"	"A72"	17095	39180	100	1195	1308	655	50	828	828	881	386	43	48	20	0	8224	7618	4148	54	1367	1367	1418	462	32	85	79	0	0.000	0.000	0.000	0.000	0.000	0.000	0.000	0.000	0.000	0.000	0.000	0.000	0.000	0.000	0.054	0.077	0.079	0.094	3.450	0.070	0.235	316	2384	100	367	6857	7224	480	6251	6731	Error	Error	-4.224	367	6857	480	6251	413460	2407440	1.106	13.420	0	0	0
1	15	12	"A72"	"A72"	17395	39180	100	1294	1387	778	56	860	860	936	683	72	31	7	0	9011	8161	4185	51	1385	1385	1474	1007	68	82	77	0	0.000	0.000	0.000	0.000	0.000	0.000	0.000	0.000	0.000	0.000	0.000	0.000	0.000	0.000	0.057	0.078	0.083	0.088	3.854	0.141	0.306	316	2384	100	434	7626	8060	527	6776	7303	Error	Error	-4.135	434	7626	527	6776	438407	2578972	0.660	6.641	0	0	0
1	16	12	"A73"	"A73"	17695	39180	100	886	959	401	41	875	875	932	494	53	15	3	0	2161	2827	1749	61	1391	1391	1456	510	35	59	43	0	0.000	0.000	0.000	0.000	0.000	0.000	0.000	0.000	0.000	0.000	0.000	0.000	0.000	0.000	0.014	0.058	0.226	0.314	5.726	0.152	0.121	316	2384	100	11	770	781	84	1436	1520	Error	Error	-6.129	11	770	84	1436	303101	893387	0.055	2.688	0	0	0
1	17	12	"A73"	"A73"	17995	39180	100	1017	1105	499	45	892	892	958	643	67	17	2	0	3510	4327	2627	60	1412	1412	1477	801	54	79	58	0	0.000	0.000	0.000	0.000	0.000	0.000	0.000	0.000	0.000	0.000	0.000	0.000	0.000	0.000	0.060	0.073	0.144	0.139	4.724	0.081	0.097	316	2384	100	125	2098	2223	213	2915	3128	Error	Error	-4.069	125	2098	213	2915	349093	1367351	0.229	3.558	0	0	0
1	18	12	"A73"	"A73"	18295	39180	100	1007	1077	429	39	936	936	998	495	49	17	2	0	2301	2620	1099	41	1455	1455	1504	456	30	71	47	0	0.000	0.000	0.000	0.000	0.000	0.000	0.000	0.000	0.000	0.000	0.000	0.000	0.000	0.000	0.084	0.121	0.260	0.279	4.028	0.260	0.144	316	2384	100	71	846	917	141	1165	1306	Error	Error	-3.575	71	846	141	1165	340241	828011	0.160	2.447	0	0	0
1	1	13	"A74"	"A74"	13205	39495	100	1296	1379	590	42	898	898	949	429	45	46	21	0	9738	9107	4698	51	1522	1522	1613	1057	65	81	77	0	0.000	0.000	0.000	0.000	0.000	0.000	0.000	0.000	0.000	0.000	0.000	0.000	0.000	0.000	0.048	0.063	0.075	0.070	3.681	0.055	0.203	316	2384	100	398	8216	8614	481	7585	8066	Error	Error	-4.368	398	8216	481	7585	435778	2877748	1.002	7.090	0	0	0
1	2	13	"A74"	"A74"	13505	39495	100	1346	1418	1008	71	886	886	919	399	43	55	25	0	8815	8547	5150	60	1453	1453	1551	965	62	77	73	0	0.000	0.000	0.000	0.000	0.000	0.000	0.000	0.000	0.000	0.000	0.000	0.000	0.000	0.000	0.062	0.075	0.082	0.099	4.257	0.056	0.112	316	2384	100	460	7362	7822	532	7094	7626	Error	Error	-4.000	460	7362	532	7094	448109	2700907	1.251	7.250	0	0	0
1	3	13	"A74"	"A74"	13805	39495	100	1386	1432	597	41	874	874	933	551	59	46	16	0	8476	7600	4578	60	1435	1435	1585	1186	74	71	68	0	0.000	0.000	0.000	0.000	0.000	0.000	0.000	0.000	0.000	0.000	0.000	0.000	0.000	0.000	0.073	0.091	0.101	0.130	3.968	0.073	0.240	316	2384	100	512	7041	7553	558	6165	6723	Error	Error	-3.782	512	7041	558	6165	452456	2401705	0.906	5.072	0	0	0
1	4	13	"A75"	"A75"	14105	39490	100	1562	1749	868	49	886	886	944	570	60	56	30	0	7710	7796	3772	48	1426	1426	1498	681	45	90	84	0	0.000	0.000	0.000	0.000	0.000	0.000	0.000	0.000	0.000	0.000	0.000	0.000	0.000	0.000	0.108	0.135	0.128	0.135	3.130	0.109	0.320	316	2384	100	676	6284	6960	863	6370	7233	Error	Error	-3.217	676	6284	863	6370	552632	2463525	1.412	9.248	0	0	0
1	5	13	"A75"	"A75"	14405	39490	100	1631	2082	2574	123	900	900	1002	807	80	47	22	0	7831	7547	4243	56	1454	1454	1604	1027	64	78	75	0	0.000	0.000	0.000	0.000	0.000	0.000	0.000	0.000	0.000	0.000	0.000	0.000	0.000	0.000	0.115	0.194	0.176	0.176	3.390	0.260	0.229	316	2384	100	731	6377	7108	1182	6093	7275	Error	Error	-3.125	731	6377	1182	6093	657986	2384903	1.338	5.787	0	0	0
1	6	13	"A75"	"A75"	14705	39490	100	1645	1792	943	52	874	874	943	634	67	55	33	0	6870	7110	4054	57	1435	1435	1558	941	60	79	75	0	0.000	0.000	0.000	0.000	0.000	0.000	0.000	0.000	0.000	0.000	0.000	0.000	0.000	0.000	0.142	0.162	0.201	0.179	3.473	0.138	0.229	316	2384	100	771	5435	6206	918	5675	6593	Error	Error	-2.817	771	5435	918	5675	566164	2246790	1.339	5.900	0	0	0
1	7	13	"A76"	"A76"	15005	39490	100	1395	1453	736	50	844	844	906	407	44	61	29	0	9077	8566	4103	47	1409	1409	1470	848	57	85	82	0	0.000	0.000	0.000	0.000	0.000	0.000	0.000	0.000	0.000	0.000	0.000	0.000	0.000	0.000	0.072	0.085	0.084	0.086	3.015	0.080	0.281	316	2384	100	551	7668	8219	609	7157	7766	Error	Error	-3.799	551	7668	609	7157	459174	2706811	1.344	8.368	0	0	0
1	8	13	"A76"	"A76"	15305	39490	100	1362	1402	640	45	909	909	972	548	56	44	14	0	8523	8551	5220	61	1431	1431	1552	923	59	78	71	0	0.000	0.000	0.000	0.000	0.000	0.000	0.000	0.000	0.000	0.000	0.000	0.000	0.000	0.000	0.064	0.069	0.080	0.092	3.967	0.069	0.280	316	2384	100	453	7092	7545	493	7120	7613	Error	Error	-3.969	453	7092	493	7120	442880	2702160	0.785	7.583	0	0	0
1	9	13	"A76"	"A76"	15600	39485	100	1395	1421	663	46	879	879	948	512	54	50	19	0	8668	7572	4799	63	1408	1408	1614	1278	79	68	64	0	0.000	0.000	0.000	0.000	0.000	0.000	0.000	0.000	0.000	0.000	0.000	0.000	0.000	0.000	0.071	0.088	0.103	0.128	4.165	0.074	0.276	316	2384	100	516	7260	7776	542	6164	6706	Error	Error	-3.815	516	7260	542	6164	448991	2392830	0.924	4.662	0	0	0
1	10	13	"A77"	"A77"	15900	39485	100	2162	2146	1130	52	830	830	891	444	49	76	59	0	8298	7788	3995	51	1366	1366	1439	579	40	87	81	0	0.000	0.000	0.000	0.000	0.000	0.000	0.000	0.000	0.000	0.000	0.000	0.000	0.000	0.000	0.192	0.205	0.233	0.218	2.506	0.228	0.480	316	2384	100	1332	6932	8264	1316	6422	7738	Error	Error	-2.380	1332	6932	1316	6422	678075	2461108	2.827	10.965	0	0	0
1	11	13	"A77"	"A77"	16200	39485	100	1647	1824	1008	55	881	881	931	462	49	60	42	0	7067	7127	4318	60	1413	1413	1548	976	63	76	70	0	0.000	0.000	0.000	0.000	0.000	0.000	0.000	0.000	0.000	0.000	0.000	0.000	0.000	0.000	0.135	0.165	0.177	0.178	2.983	0.148	0.411	316	2384	100	766	5654	6420	943	5714	6657	Error	Error	-2.884	766	5654	943	5714	576236	2252058	1.933	5.716	0	0	0
1	12	13	"A77"	"A77"	16500	39485	100	1826	1909	1018	53	873	873	937	505	53	59	48	0	5911	6617	4368	66	1402	1402	1619	1347	83	67	62	0	0.000	0.000	0.000	0.000	0.000	0.000	0.000	0.000	0.000	0.000	0.000	0.000	0.000	0.000	0.211	0.199	0.218	0.246	3.331	0.153	0.456	316	2384	100	953	4509	5462	1036	5215	6251	Error	Error	-2.242	953	4509	1036	5215	603158	2090846	1.925	3.710	0	0	0
1	13	13	"A78"	"A78"	16800	39485	100	1435	1453	580	39	861	861	926	489	52	55	25	0	10016	9205	4724	51	1388	1388	1446	587	40	91	84	0	0.000	0.000	0.000	0.000	0.000	0.000	0.000	0.000	0.000	0.000	0.000	0.000	0.000	0.000	0.067	0.076	0.079	0.078	3.235	0.069	0.276	316	2384	100	574	8628	9202	592	7817	8409	Error	Error	-3.910	574	8628	592	7817	459005	2908642	1.078	13.218	0	0	0
1	14	13	"A78"	"A78"	17100	39480	100	1335	1389	574	41	862	862	906	460	50	51	21	0	7970	7434	4470	60	1377	1377	1468	825	56	79	73	0	0.000	0.000	0.000	0.000	0.000	0.000	0.000	0.000	0.000	0.000	0.000	0.000	0.000	0.000	0.072	0.087	0.097	0.114	4.556	0.073	0.245	316	2384	100	473	6593	7066	527	6057	6584	Error	Error	-3.801	473	6593	527	6057	438931	2349216	1.050	7.232	0	0	0
1	15	13	"A78"	"A78"	17400	39480	100	1430	1472	676	45	854	854	917	478	52	57	25	0	10361	9046	4691	51	1385	1385	1444	609	42	87	80	0	0.000	0.000	0.000	0.000	0.000	0.000	0.000	0.000	0.000	0.000	0.000	0.000	0.000	0.000	0.064	0.081	0.092	0.092	3.179	0.081	0.258	316	2384	100	576	8976	9552	618	7661	8279	Error	Error	-3.962	576	8976	618	7661	465224	2858673	1.161	12.483	0	0	0
1	16	13	"A79"	"A79"	17700	39480	100	1304	1389	529	38	879	879	959	1436	149	5	0	0	9984	9861	4663	47	1394	1394	1473	1332	90	85	82	0	0.000	0.000	0.000	0.000	0.000	0.000	0.000	0.000	0.000	0.000	0.000	0.000	0.000	0.000	0.049	0.060	0.066	0.064	3.043	0.061	0.219	316	2384	100	425	8590	9015	510	8467	8977	Error	Error	-4.337	425	8590	510	8467	438825	3115923	0.299	6.297	0	0	0
1	17	13	"A79"	"A79"	18000	39480	100	1245	1315	645	49	862	862	922	476	51	42	17	0	9023	8351	5205	62	1383	1383	1498	856	57	75	70	0	0.000	0.000	0.000	0.000	0.000	0.000	0.000	0.000	0.000	0.000	0.000	0.000	0.000	0.000	0.050	0.065	0.073	0.080	4.694	0.063	0.226	316	2384	100	383	7640	8023	453	6968	7421	Error	Error	-4.318	383	7640	453	6968	415690	2638941	0.826	8.006	0	0	0
1	18	13	"A79"	"A79"	18300	39480	100	1213	1287	547	42	913	913	981	581	59	30	6	0	5993	6500	4179	64	1425	1425	1559	851	54	73	67	0	0.000	0.000	0.000	0.000	0.000	0.000	0.000	0.000	0.000	0.000	0.000	0.000	0.000	0.000	0.066	0.074	0.089	0.117	5.047	0.089	0.151	316	2384	100	300	4568	4868	374	5075	5449	Error	Error	-3.929	300	4568	374	5075	406571	2054151	0.527	5.806	0	0	0
1	1	14	"A80"	"A80"	13210	39795	100	1227	1319	644	48	956	956	1028	877	85	14	1	0	5721	6128	4240	69	1568	1568	1653	780	47	73	68	0	0.000	0.000	0.000	0.000	0.000	0.000	0.000	0.000	0.000	0.000	0.000	0.000	0.000	0.000	0.065	0.080	0.117	0.138	4.650	0.084	0.041	316	2384	100	271	4153	4424	363	4560	4923	Error	Error	-3.938	271	4153	363	4560	416812	1936331	0.332	5.737	0	0	0
1	2	14	"A80"	"A80"	13510	39795	100	1210	1257	506	40	862	862	913	385	42	46	22	0	7766	7443	4140	55	1425	1425	1571	916	58	78	74	0	0.000	0.000	0.000	0.000	0.000	0.000	0.000	0.000	0.000	0.000	0.000	0.000	0.000	0.000	0.055	0.066	0.082	0.093	3.939	0.061	0.231	316	2384	100	348	6341	6689	395	6018	6413	Error	Error	-4.188	348	6341	395	6018	397084	2351830	0.894	6.410	0	0	0
1	3	14	"A80"	"A80"	13810	39795	100	1242	1302	530	40	865	865	910	467	51	43	17	0	7460	7306	4634	63	1412	1412	1550	914	58	73	68	0	0.000	0.000	0.000	0.000	0.000	0.000	0.000	0.000	0.000	0.000	0.000	0.000	0.000	0.000	0.062	0.074	0.088	0.102	4.471	0.060	0.145	316	2384	100	377	6048	6425	437	5894	6331	Error	Error	-4.004	377	6048	437	5894	411385	2308687	0.839	6.298	0	0	0
1	4	14	"A81"	"A81"	14110	39790	100	1442	1494	598	40	863	863	906	405	44	62	37	0	12166	10904	5652	51	1418	1418	1476	630	42	91	81	0	0.000	0.000	0.000	0.000	0.000	0.000	0.000	0.000	0.000	0.000	0.000	0.000	0.000	0.000	0.054	0.067	0.070	0.070	2.564	0.065	0.413	316	2384	100	579	10748	11327	631	9486	10117	Error	Error	-4.214	579	10748	631	9486	472226	3445524	1.452	14.965	0	0	0
1	5	14	"A81"	"A81"	14410	39790	100	1513	1524	648	42	867	867	956	773	80	41	7	0	9788	9143	5486	60	1423	1423	1600	1620	101	73	70	0	0.000	0.000	0.000	0.000	0.000	0.000	0.000	0.000	0.000	0.000	0.000	0.000	0.000	0.000	0.077	0.085	0.093	0.105	3.095	0.104	0.231	316	2384	100	646	8365	9011	657	7720	8377	Error	Error	-3.695	646	8365	657	7720	481576	2889284	0.735	4.656	0	0	0
1	6	14	"A81"	"A81"	14710	39790	100	1317	1386	626	45	878	878	940	500	53	45	18	0	10170	9050	5416	59	1430	1430	1592	1146	71	75	72	0	0.000	0.000	0.000	0.000	0.000	0.000	0.000	0.000	0.000	0.000	0.000	0.000	0.000	0.000	0.050	0.067	0.072	0.086	3.882	0.064	0.328	316	2384	100	439	8740	9179	508	7620	8128	Error	Error	-4.315	439	8740	508	7620	438111	2859901	0.892	6.508	0	0	0
1	7	14	"A82"	"A82"	15005	39790	100	1516	1584	615	38	920	920	972	490	50	57	28	0	12089	10507	5495	52	1438	1438	1514	774	51	87	79	0	0.000	0.000	0.000	0.000	0.000	0.000	0.000	0.000	0.000	0.000	0.000	0.000	0.000	0.000	0.056	0.073	0.083	0.082	3.550	0.070	0.392	316	2384	100	596	10651	11247	664	9069	9733	Error	Error	-4.160	596	10651	664	9069	500502	3320316	1.249	11.619	0	0	0
1	8	14	"A82"	"A82"	15305	39790	100	1386	1404	569	40	896	896	949	445	46	52	25	0	10630	8963	6040	67	1433	1433	1701	1687	99	65	61	0	0.000	0.000	0.000	0.000	0.000	0.000	0.000	0.000	0.000	0.000	0.000	0.000	0.000	0.000	0.053	0.067	0.085	0.110	3.954	0.063	0.296	316	2384	100	490	9197	9687	508	7530	8038	Error	Error	-4.230	490	9197	508	7530	443751	2832346	1.022	4.305	0	0	0
1	9	14	"A82"	"A82"	15605	39790	100	1486	1484	646	43	868	868	921	420	45	60	34	0	12814	10958	6324	57	1393	1393	1480	828	55	85	74	0	0.000	0.000	0.000	0.000	0.000	0.000	0.000	0.000	0.000	0.000	0.000	0.000	0.000	0.000	0.054	0.064	0.071	0.079	3.211	0.063	0.396	316	2384	100	618	11421	12039	616	9565	10181	Error	Error	-4.208	618	11421	616	9565	468844	3462826	1.340	11.447	0	0	0
1	10	14	"A83"	"A83"	15905	39785	100	1307	1363	505	37	852	852	902	407	45	54	25	0	7549	7343	3160	43	1398	1398	1485	1135	76	87	83	0	0.000	0.000	0.000	0.000	0.000	0.000	0.000	0.000	0.000	0.000	0.000	0.000	0.000	0.000	0.074	0.086	0.092	0.084	3.288	0.090	0.251	316	2384	100	455	6151	6606	511	5945	6456	Error	Error	-3.757	455	6151	511	5945	430772	2320513	1.133	5.161	0	0	0
1	11	14	"A83"	"A83"	16205	39785	100	1231	1343	687	51	903	903	980	722	73	25	3	0	5680	5647	2734	48	1440	1440	1560	1047	67	83	76	0	0.000	0.000	0.000	0.000	0.000	0.000	0.000	0.000	0.000	0.000	0.000	0.000	0.000	0.000	0.077	0.105	0.122	0.114	3.680	0.117	0.206	316	2384	100	328	4240	4568	440	4207	4647	Error	Error	-3.692	328	4240	440	4207	424256	1784524	0.503	3.904	0	0	0
1	12	14	"A83"	"A83"	16505	39785	100	1271	1369	752	54	881	881	930	438	47	45	20	0	6985	6723	3589	53	1401	1401	1495	691	46	91	81	0	0.000	0.000	0.000	0.000	0.000	0.000	0.000	0.000	0.000	0.000	0.000	0.000	0.000	0.000	0.070	0.092	0.108	0.102	2.710	0.107	0.326	316	2384	100	390	5584	5974	488	5322	5810	Error	Error	-3.840	390	5584	488	5322	432586	2124355	1.002	7.566	0	0	0
1	13	14	"A84"	"A84"	16805	39785	100	1340	1380	637	46	853	853	911	576	63	42	12	0	7898	7550	4368	57	1372	1372	1431	606	42	83	75	0	0.000	0.000	0.000	0.000	0.000	0.000	0.000	0.000	0.000	0.000	0.000	0.000	0.000	0.000	0.075	0.085	0.099	0.101	3.697	0.084	0.300	316	2384	100	487	6526	7013	527	6178	6705	Error	Error	-3.744	487	6526	527	6178	436218	2385941	0.814	10.097	0	0	0
1	14	14	"A84"	"A84"	17105	39785	100	1343	1407	648	46	892	892	1012	1036	102	16	1	0	5978	6238	4158	66	1424	1424	1710	1493	87	64	59	0	0.000	0.000	0.000	0.000	0.000	0.000	0.000	0.000	0.000	0.000	0.000	0.000	0.000	0.000	0.099	0.107	0.131	0.148	4.795	0.084	0.239	316	2384	100	451	4554	5005	515	4814	5329	Error	Error	-3.336	451	4554	515	4814	444513	1971149	0.381	3.033	0	0	0
1	15	14	"A84"	"A84"	17405	39780	100	1408	1440	584	40	913	913	1025	1207	117	13	0	0	6953	7300	4599	63	1427	1427	1597	1143	71	73	68	0	0.000	0.000	0.000	0.000	0.000	0.000	0.000	0.000	0.000	0.000	0.000	0.000	0.000	0.000	0.090	0.090	0.106	0.129	4.263	0.165	0.102	316	2384	100	495	5526	6021	527	5873	6400	Error	Error	-3.481	495	5526	527	5873	455020	2306899	0.344	4.990	0	0	0
1	16	14	"A85"	"A85"	17705	39780	100	1373	1414	673	47	891	891	971	665	68	35	9	0	7455	7483	4067	54	1415	1415	1479	689	46	83	78	0	0.000	0.000	0.000	0.000	0.000	0.000	0.000	0.000	0.000	0.000	0.000	0.000	0.000	0.000	0.080	0.086	0.095	0.102	3.671	0.090	0.221	316	2384	100	482	6040	6522	523	6068	6591	Error	Error	-3.647	482	6040	523	6068	446786	2364549	0.666	8.714	0	0	0
1	17	14	"A85"	"A85"	18005	39780	100	1303	1341	543	40	900	900	994	927	93	17	1	0	6194	6385	3576	56	1400	1400	1504	837	55	78	74	0	0.000	0.000	0.000	0.000	0.000	0.000	0.000	0.000	0.000	0.000	0.000	0.000	0.000	0.000	0.084	0.088	0.112	0.111	3.787	0.083	0.214	316	2384	100	403	4794	5197	441	4985	5426	Error	Error	-3.572	403	4794	441	4985	423733	2017557	0.374	5.832	0	0	0
1	18	14	"A85"	"A85"	18305	39780	100	1290	1302	494	37	915	915	980	616	62	32	4	0	5951	6697	4132	61	1410	1410	1551	899	57	76	70	0	0.000	0.000	0.000	0.000	0.000	0.000	0.000	0.000	0.000	0.000	0.000	0.000	0.000	0.000	0.083	0.073	0.102	0.104	4.001	0.070	0.205	316	2384	100	375	4541	4916	387	5287	5674	Error	Error	-3.598	375	4541	387	5287	411546	2116234	0.523	5.724	0	0	0
1	1	15	"A86"	"A86"	13215	40095	100	1271	1311	493	37	900	900	951	497	52	39	10	0	7629	7209	2785	38	1505	1505	1574	877	55	88	85	0	0.000	0.000	0.000	0.000	0.000	0.000	0.000	0.000	0.000	0.000	0.000	0.000	0.000	0.000	0.061	0.072	0.083	0.075	3.270	0.088	0.174	316	2384	100	371	6124	6495	411	5704	6115	Error	Error	-4.045	371	6124	411	5704	414165	2278086	0.724	6.425	0	0	0
1	2	15	"A86"	"A86"	13515	40095	100	1264	1363	632	46	902	902	955	493	51	42	15	0	6922	6631	3356	50	1459	1459	1599	958	59	86	76	0	0.000	0.000	0.000	0.000	0.000	0.000	0.000	0.000	0.000	0.000	0.000	0.000	0.000	0.000	0.066	0.089	0.102	0.097	3.087	0.089	0.175	316	2384	100	362	5463	5825	461	5172	5633	Error	Error	-3.916	362	5463	461	5172	430567	2095428	0.828	5.253	0	0	0
1	3	15	"A86"	"A86"	13815	40095	100	1356	1422	583	40	916	916	986	585	59	42	12	0	8118	7581	3894	51	1495	1495	1603	729	45	91	81	0	0.000	0.000	0.000	0.000	0.000	0.000	0.000	0.000	0.000	0.000	0.000	0.000	0.000	0.000	0.066	0.083	0.096	0.096	3.287	0.076	0.160	316	2384	100	440	6623	7063	506	6086	6592	Error	Error	-3.912	440	6623	506	6086	449289	2395485	0.745	8.200	0	0	0
1	4	15	"A87"	"A87"	14115	40095	100	1308	1343	553	41	916	916	1045	1590	152	3	0	0	8568	7599	4373	57	1459	1459	1606	1100	68	71	68	0	0.000	0.000	0.000	0.000	0.000	0.000	0.000	0.000	0.000	0.000	0.000	0.000	0.000	0.000	0.055	0.070	0.083	0.102	3.541	0.090	0.148	316	2384	100	392	7109	7501	427	6140	6567	Error	Error	-4.181	392	7109	427	6140	424529	2401257	0.187	5.448	0	0	0
1	5	15	"A87"	"A87"	14415	40090	100	1402	1423	559	39	896	896	946	459	48	53	23	0	7437	7249	4426	61	1439	1439	1613	1315	81	72	67	0	0.000	0.000	0.000	0.000	0.000	0.000	0.000	0.000	0.000	0.000	0.000	0.000	0.000	0.000	0.084	0.091	0.103	0.113	3.769	0.076	0.209	316	2384	100	506	5998	6504	527	5810	6337	Error	Error	-3.567	506	5998	527	5810	449710	2290539	1.039	4.286	0	0	0
1	6	15	"A87"	"A87"	14710	40090	100	1310	1358	587	43	892	892	951	528	55	42	12	0	7592	6959	4270	61	1437	1437	1666	1433	86	68	66	0	0.000	0.000	0.000	0.000	0.000	0.000	0.000	0.000	0.000	0.000	0.000	0.000	0.000	0.000	0.068	0.084	0.102	0.123	4.034	0.075	0.215	316	2384	100	418	6155	6573	466	5522	5988	Error	Error	-3.880	418	6155	466	5522	429002	2199131	0.771	3.694	0	0	0
1	7	15	"A88"	"A88"	15010	40090	100	1404	1497	751	50	891	891	950	469	49	53	26	0	11521	9825	5217	53	1413	1413	1506	972	64	82	75	0	0.000	0.000	0.000	0.000	0.000	0.000	0.000	0.000	0.000	0.000	0.000	0.000	0.000	0.000	0.051	0.072	0.076	0.084	3.575	0.073	0.350	316	2384	100	513	10108	10621	606	8412	9018	Error	Error	-4.300	513	10108	606	8412	473115	3104680	1.166	8.559	0	0	0
1	8	15	"A88"	"A88"	15310	40090	100	1247	1287	580	45	908	908	993	721	72	23	3	0	6499	7214	4957	68	1429	1429	1659	1478	89	67	62	0	0.000	0.000	0.000	0.000	0.000	0.000	0.000	0.000	0.000	0.000	0.000	0.000	0.000	0.000	0.067	0.066	0.095	0.124	5.375	0.073	0.123	316	2384	100	339	5070	5409	379	5785	6164	Error	Error	-3.903	339	5070	379	5785	406543	2279734	0.408	3.758	0	0	0
1	9	15	"A88"	"A88"	15610	40090	100	1426	1501	826	55	893	893	950	465	48	53	24	0	10945	9128	6110	66	1404	1404	1660	1590	95	65	62	0	0.000	0.000	0.000	0.000	0.000	0.000	0.000	0.000	0.000	0.000	0.000	0.000	0.000	0.000	0.056	0.079	0.090	0.120	4.267	0.072	0.354	316	2384	100	533	9541	10074	608	7724	8332	Error	Error	-4.162	533	9541	608	7724	474233	2884594	1.185	4.697	0	0	0
1	10	15	"A89"	"A89"	15910	40085	100	1330	1444	821	56	891	891	997	1071	107	15	1	0	10221	9405	4719	50	1409	1409	1551	1264	81	84	80	0	0.000	0.000	0.000	0.000	0.000	0.000	0.000	0.000	0.000	0.000	0.000	0.000	0.000	0.000	0.050	0.069	0.071	0.073	3.506	0.071	0.110	316	2384	100	439	8812	9251	553	7996	8549	Error	Error	-4.327	439	8812	553	7996	456297	2971836	0.417	6.214	0	0	0
1	11	15	"A89"	"A89"	16210	40085	100	1282	1384	701	50	889	889	964	541	56	39	12	0	7781	7707	4103	53	1424	1424	1542	864	56	89	81	0	0.000	0.000	0.000	0.000	0.000	0.000	0.000	0.000	0.000	0.000	0.000	0.000	0.000	0.000	0.062	0.079	0.086	0.092	3.545	0.076	0.200	316	2384	100	393	6357	6750	495	6283	6778	Error	Error	-4.016	393	6357	495	6283	437411	2435382	0.776	7.135	0	0	0
1	12	15	"A89"	"A89"	16510	40085	100	1260	1312	548	41	874	874	946	605	63	37	8	0	9864	8905	5115	57	1393	1393	1570	1104	70	79	72	0	0.000	0.000	0.000	0.000	0.000	0.000	0.000	0.000	0.000	0.000	0.000	0.000	0.000	0.000	0.046	0.058	0.068	0.070	3.144	0.061	0.225	316	2384	100	386	8471	8857	438	7512	7950	Error	Error	-4.456	386	8471	438	7512	414645	2814053	0.605	6.644	0	0	0
1	13	15	"A90"	"A90"	16810	40085	100	1517	1566	798	50	946	946	1185	2402	202	0	0	0	10095	9197	5166	56	1438	1438	1626	1665	102	77	73	0	0.000	0.000	0.000	0.000	0.000	0.000	0.000	0.000	0.000	0.000	0.000	0.000	0.000	0.000	0.066	0.080	0.089	0.093	3.267	0.304	0.117	316	2384	100	571	8657	9228	620	7759	8379	Error	Error	-3.922	571	8657	620	7759	494898	2906223	0.159	4.547	0	0	0
1	14	15	"A90"	"A90"	17110	40085	100	1364	1408	625	44	887	887	1045	2000	191	1	0	0	7845	8014	4893	61	1408	1408	1648	1871	113	74	67	0	0.000	0.000	0.000	0.000	0.000	0.000	0.000	0.000	0.000	0.000	0.000	0.000	0.000	0.000	0.074	0.079	0.091	0.102	3.915	0.276	0.266	316	2384	100	477	6437	6914	521	6606	7127	Error	Error	-3.754	477	6437	521	6606	444900	2532331	0.182	3.402	0	0	0
1	15	15	"A90"	"A90"	17410	40080	100	1441	1509	595	39	859	859	940	976	103	24	1	0	9735	8764	4209	48	1369	1369	1434	650	45	87	81	0	0.000	0.000	0.000	0.000	0.000	0.000	0.000	0.000	0.000	0.000	0.000	0.000	0.000	0.000	0.070	0.088	0.093	0.099	3.359	0.103	0.213	316	2384	100	582	8366	8948	650	7395	8045	Error	Error	-3.845	582	8366	650	7395	476913	2769355	0.583	11.277	0	0	0
1	16	15	"A91"	"A91"	17710	40080	100	1363	1416	554	39	898	898	962	529	54	43	16	0	7309	6954	3883	55	1405	1405	1497	739	49	80	72	0	0.000	0.000	0.000	0.000	0.000	0.000	0.000	0.000	0.000	0.000	0.000	0.000	0.000	0.000	0.079	0.093	0.107	0.121	4.113	0.077	0.131	316	2384	100	465	5904	6369	518	5549	6067	Error	Error	-3.666	465	5904	518	5549	447567	2197369	0.858	7.384	0	0	0
1	17	15	"A91"	"A91"	18010	40080	100	1369	1502	1118	74	891	891	945	478	50	50	19	0	6665	6779	3708	54	1398	1398	1500	796	53	82	78	0	0.000	0.000	0.000	0.000	0.000	0.000	0.000	0.000	0.000	0.000	0.000	0.000	0.000	0.000	0.091	0.114	0.105	0.116	4.288	0.092	0.149	316	2384	100	478	5267	5745	611	5381	5992	Error	Error	-3.462	478	5267	611	5381	474690	2142047	1.165	6.632	0	0	0
1	18	15	"A91"	"A91"	18305	40080	100	1390	1492	1088	72	917	917	973	487	50	49	19	0	6955	6474	3833	59	1413	1413	1601	1123	70	73	69	0	0.000	0.000	0.000	0.000	0.000	0.000	0.000	0.000	0.000	0.000	0.000	0.000	0.000	0.000	0.085	0.114	0.126	0.142	3.840	0.121	0.280	316	2384	100	473	5542	6015	575	5061	5636	Error	Error	-3.550	473	5542	575	5061	471442	2045635	1.066	4.339	0	0	0
1	1	16	"A92"	"A92"	13220	40395	100	1147	1162	416	35	931	931	1045	954	91	4	0	0	5110	5041	1759	34	1521	1521	1661	1344	80	86	68	0	0.000	0.000	0.000	0.000	0.000	0.000	0.000	0.000	0.000	0.000	0.000	0.000	0.000	0.000	0.060	0.066	0.095	0.091	3.863	0.056	0.073	316	2384	100	216	3589	3805	231	3520	3751	Error	Error	-4.054	216	3589	231	3520	367284	1592969	0.123	2.515	0	0	0
1	2	16	"A92"	"A92"	13520	40395	100	1256	1305	500	38	912	912	998	803	80	21	1	0	6894	6875	3611	52	1481	1481	1594	1041	65	89	74	0	0.000	0.000	0.000	0.000	0.000	0.000	0.000	0.000	0.000	0.000	0.000	0.000	0.000	0.000	0.064	0.073	0.094	0.093	2.952	0.069	0.212	316	2384	100	344	5413	5757	393	5394	5787	Error	Error	-3.976	344	5413	393	5394	412520	2172653	0.382	5.073	0	0	0
1	3	16	"A92"	"A92"	13820	40395	100	1217	1247	471	37	901	901	971	614	63	26	3	0	6703	6784	3451	50	1462	1462	1548	654	42	91	82	0	0.000	0.000	0.000	0.000	0.000	0.000	0.000	0.000	0.000	0.000	0.000	0.000	0.000	0.000	0.060	0.065	0.081	0.084	3.001	0.072	0.110	316	2384	100	316	5241	5557	346	5322	5668	Error	Error	-4.052	316	5241	346	5322	394062	2143697	0.450	8.006	0	0	0
1	4	16	"A93"	"A93"	14115	40395	100	1408	1427	574	40	909	909	996	690	69	36	7	0	10186	9135	5015	54	1454	1454	1562	755	48	82	76	0	0.000	0.000	0.000	0.000	0.000	0.000	0.000	0.000	0.000	0.000	0.000	0.000	0.000	0.000	0.057	0.067	0.084	0.084	3.199	0.066	0.113	316	2384	100	499	8732	9231	518	7681	8199	Error	Error	-4.129	499	8732	518	7681	450789	2886744	0.625	10.030	0	0	0
1	5	16	"A93"	"A93"	14415	40395	100	1143	1251	574	45	862	862	909	409	44	43	18	0	5514	6006	4024	66	1389	1389	1517	901	59	69	64	0	0.000	0.000	0.000	0.000	0.000	0.000	0.000	0.000	0.000	0.000	0.000	0.000	0.000	0.000	0.068	0.084	0.120	0.137	4.628	0.082	0.248	316	2384	100	281	4125	4406	389	4617	5006	Error	Error	-3.876	281	4125	389	4617	395162	1897888	0.836	4.982	0	0	0
1	6	16	"A93"	"A93"	14715	40390	100	1373	1424	555	38	919	919	973	537	55	43	14	0	7508	7757	4983	64	1454	1454	1608	1020	63	74	70	0	0.000	0.000	0.000	0.000	0.000	0.000	0.000	0.000	0.000	0.000	0.000	0.000	0.000	0.000	0.075	0.080	0.099	0.108	3.778	0.077	0.251	316	2384	100	454	6054	6508	505	6303	6808	Error	Error	-3.737	454	6054	505	6303	449872	2451224	0.840	6.028	0	0	0
1	7	16	"A94"	"A94"	15015	40390	100	1394	1510	690	45	929	929	972	405	41	55	31	0	10322	9424	4484	47	1456	1456	1515	521	34	92	87	0	0.000	0.000	0.000	0.000	0.000	0.000	0.000	0.000	0.000	0.000	0.000	0.000	0.000	0.000	0.052	0.073	0.082	0.075	3.444	0.083	0.290	316	2384	100	465	8866	9331	581	7968	8549	Error	Error	-4.253	465	8866	581	7968	477304	2978095	1.328	15.180	0	0	0
1	8	16	"A94"	"A94"	15315	40390	100	1515	1611	613	38	938	938	1094	2343	214	1	0	0	12768	12158	5369	44	1469	1469	1777	2610	146	87	81	0	0.000	0.000	0.000	0.000	0.000	0.000	0.000	0.000	0.000	0.000	0.000	0.000	0.000	0.000	0.051	0.063	0.067	0.059	2.676	0.066	0.279	316	2384	100	577	11299	11876	673	10689	11362	Error	Error	-4.291	577	11299	673	10689	509116	3841896	0.221	3.977	0	0	0
1	9	16	"A94"	"A94"	15615	40390	100	1591	1631	690	42	901	901	969	503	51	62	31	0	12797	11334	6005	52	1451	1451	1605	934	58	90	81	0	0.000	0.000	0.000	0.000	0.000	0.000	0.000	0.000	0.000	0.000	0.000	0.000	0.000	0.000	0.061	0.074	0.077	0.080	2.675	0.071	0.351	316	2384	100	690	11346	12036	730	9883	10613	Error	Error	-4.039	690	11346	730	9883	515475	3581393	1.316	10.416	0	0	0
1	10	16	"A95"	"A95"	15915	40390	100	1377	1474	956	64	910	910	963	468	48	50	20	0	9430	8617	4132	47	1423	1423	1496	759	50	85	81	0	0.000	0.000	0.000	0.000	0.000	0.000	0.000	0.000	0.000	0.000	0.000	0.000	0.000	0.000	0.058	0.078	0.087	0.088	3.503	0.086	0.269	316	2384	100	467	8007	8474	564	7194	7758	Error	Error	-4.100	467	8007	564	7194	465647	2722972	1.092	9.382	0	0	0
1	11	16	"A95"	"A95"	16215	40385	100	1234	1357	630	46	936	936	1056	1108	104	12	0	0	7682	7377	4208	57	1432	1432	1593	917	57	86	75	0	0.000	0.000	0.000	0.000	0.000	0.000	0.000	0.000	0.000	0.000	0.000	0.000	0.000	0.000	0.048	0.071	0.090	0.085	3.661	0.075	0.236	316	2384	100	298	6250	6548	421	5945	6366	Error	Error	-4.390	298	6250	421	5945	428792	2331193	0.272	6.308	0	0	0
1	12	16	"A95"	"A95"	16515	40385	100	1404	1521	1289	84	883	883	1176	2922	248	0	0	0	11342	10871	5488	50	1415	1415	1785	2908	162	80	70	0	0.000	0.000	0.000	0.000	0.000	0.000	0.000	0.000	0.000	0.000	0.000	0.000	0.000	0.000	0.052	0.067	0.071	0.063	2.658	0.499	0.398	316	2384	100	521	9927	10448	638	9456	10094	Error	Error	-4.252	521	9927	638	9456	480632	3435312	0.118	3.124	0	0	0
1	13	16	"A96"	"A96"	16815	40385	100	1490	1520	679	44	876	876	936	557	59	53	17	0	10714	9801	5260	53	1410	1410	1461	628	42	90	82	0	0.000	0.000	0.000	0.000	0.000	0.000	0.000	0.000	0.000	0.000	0.000	0.000	0.000	0.000	0.066	0.077	0.081	0.086	2.911	0.072	0.361	316	2384	100	614	9304	9918	644	8391	9035	Error	Error	-3.922	614	9304	644	8391	480435	3097047	1.048	13.280	0	0	0
1	14	16	"A96"	"A96"	17115	40385	100	1333	1462	851	58	897	897	968	809	83	31	4	0	7526	8225	4880	59	1409	1409	1604	1297	80	81	75	0	0.000	0.000	0.000	0.000	0.000	0.000	0.000	0.000	0.000	0.000	0.000	0.000	0.000	0.000	0.071	0.083	0.094	0.091	3.502	0.093	0.169	316	2384	100	436	6117	6553	565	6816	7381	Error	Error	-3.810	436	6117	565	6816	461957	2599079	0.611	5.105	0	0	0
1	15	16	"A96"	"A96"	17415	40385	100	1326	1390	583	41	876	876	960	734	76	32	6	0	9510	9095	5537	60	1403	1403	1560	1153	73	74	71	0	0.000	0.000	0.000	0.000	0.000	0.000	0.000	0.000	0.000	0.000	0.000	0.000	0.000	0.000	0.056	0.067	0.075	0.078	4.102	0.065	0.310	316	2384	100	450	8107	8557	514	7692	8206	Error	Error	-4.171	450	8107	514	7692	439312	2873905	0.586	6.535	0	0	0
1	16	16	"A97"	"A97"	17715	40380	100	1413	1502	589	39	955	955	1030	555	53	43	16	0	9515	8944	3980	44	1434	1434	1501	573	38	92	87	0	0.000	0.000	0.000	0.000	0.000	0.000	0.000	0.000	0.000	0.000	0.000	0.000	0.000	0.000	0.057	0.073	0.082	0.075	3.122	0.075	0.260	316	2384	100	458	8081	8539	547	7510	8057	Error	Error	-4.141	458	8081	547	7510	474772	2826358	0.850	12.990	0	0	0
1	17	16	"A97"	"A97"	18010	40380	100	1298	1431	656	45	920	920	981	466	47	44	23	0	8733	8279	4235	51	1422	1422	1547	784	50	90	83	0	0.000	0.000	0.000	0.000	0.000	0.000	0.000	0.000	0.000	0.000	0.000	0.000	0.000	0.000	0.052	0.075	0.088	0.074	3.540	0.072	0.233	316	2384	100	378	7311	7689	511	6857	7368	Error	Error	-4.274	378	7311	511	6857	452083	2616268	0.966	8.587	0	0	0
1	18	16	"A97"	"A97"	18310	40380	100	1534	1571	676	43	951	951	1012	525	51	53	26	0	10355	9301	4362	46	1456	1456	1595	789	49	90	86	0	0.000	0.000	0.000	0.000	0.000	0.000	0.000	0.000	0.000	0.000	0.000	0.000	0.000	0.000	0.066	0.079	0.085	0.083	2.795	0.087	0.305	316	2384	100	583	8899	9482	620	7845	8465	Error	Error	-3.932	583	8899	620	7845	496455	2939238	1.065	9.767	0	0	0
1	1	17	"A98"	"A98"	13225	40695	100	1079	1132	496	43	963	963	1016	471	46	22	5	0	3426	3712	1861	50	1560	1560	1593	349	21	84	78	0	0.000	0.000	0.000	0.000	0.000	0.000	0.000	0.000	0.000	0.000	0.000	0.000	0.000	0.000	0.062	0.079	0.173	0.194	4.199	0.093	0.063	316	2384	100	116	1866	1982	169	2152	2321	Error	Error	-4.008	116	1866	169	2152	357617	1172961	0.246	6.072	0	0	0
1	2	17	"A98"	"A98"	13520	40695	100	1085	1140	458	40	951	951	1034	690	66	12	1	0	3069	4001	2901	72	1496	1496	1552	587	37	72	58	0	0.000	0.000	0.000	0.000	0.000	0.000	0.000	0.000	0.000	0.000	0.000	0.000	0.000	0.000	0.085	0.075	0.166	0.189	4.913	0.174	0.129	316	2384	100	134	1573	1707	189	2505	2694	Error	Error	-3.553	134	1573	189	2505	360350	1264219	0.154	4.172	0	0	0
1	3	17	"A98"	"A98"	13820	40695	100	1019	1107	496	44	919	919	977	485	49	24	7	0	3013	3955	3032	76	1449	1449	1481	382	25	76	68	0	0.000	0.000	0.000	0.000	0.000	0.000	0.000	0.000	0.000	0.000	0.000	0.000	0.000	0.000	0.064	0.075	0.204	0.238	5.263	0.073	0.078	316	2384	100	100	1564	1664	188	2506	2694	Error	Error	-3.967	100	1564	188	2506	349773	1249904	0.268	6.476	0	0	0
1	4	17	"A99"	"A99"	14120	40695	100	1161	1185	474	40	915	915	1003	1107	110	4	0	0	5323	5477	2747	50	1433	1433	1556	1727	110	75	51	0	0.000	0.000	0.000	0.000	0.000	0.000	0.000	0.000	0.000	0.000	0.000	0.000	0.000	0.000	0.063	0.067	0.097	0.108	4.479	0.070	0.133	316	2384	100	246	3890	4136	270	4044	4314	Error	Error	-3.983	246	3890	270	4044	374422	1730635	0.164	2.270	0	0	0
1	5	17	"A99"	"A99"	14420	40695	100	1163	1198	435	36	902	902	990	1184	119	3	0	0	5559	5134	2984	58	1414	1414	1480	518	35	75	67	0	0.000	0.000	0.000	0.000	0.000	0.000	0.000	0.000	0.000	0.000	0.000	0.000	0.000	0.000	0.063	0.080	0.123	0.152	4.697	0.071	0.122	316	2384	100	261	4145	4406	296	3720	4016	Error	Error	-3.989	261	4145	296	3720	378583	1622298	0.176	7.054	0	0	0
1	6	17	"A99"	"A99"	14720	40690	100	1191	1217	583	47	951	951	997	429	43	32	10	0	4860	4930	2398	48	1463	1463	1509	476	31	85	77	0	0.000	0.000	0.000	0.000	0.000	0.000	0.000	0.000	0.000	0.000	0.000	0.000	0.000	0.000	0.071	0.077	0.124	0.128	4.590	0.086	0.112	316	2384	100	240	3397	3637	266	3467	3733	Error	Error	-3.823	240	3397	266	3467	384648	1557849	0.513	7.187	0	0	0
1	7	17	"A100"	"A100"	15020	40690	100	1460	1540	551	35	942	942	1009	613	60	41	13	0	10637	9319	4387	47	1459	1459	1535	851	55	87	82	0	0.000	0.000	0.000	0.000	0.000	0.000	0.000	0.000	0.000	0.000	0.000	0.000	0.000	0.000	0.056	0.076	0.081	0.079	3.399	0.080	0.200	316	2384	100	518	9178	9696	598	7860	8458	Error	Error	-4.147	518	9178	598	7860	486592	2944841	0.866	9.147	0	0	0
1	8	17	"A100"	"A100"	15320	40690	100	1460	1490	585	39	930	930	988	430	43	56	29	0	8207	7876	4325	54	1453	1453	1588	907	57	81	76	0	0.000	0.000	0.000	0.000	0.000	0.000	0.000	0.000	0.000	0.000	0.000	0.000	0.000	0.000	0.078	0.087	0.095	0.102	3.172	0.080	0.297	316	2384	100	530	6754	7284	560	6423	6983	Error	Error	-3.672	530	6754	560	6423	470985	2488704	1.167	6.933	0	0	0
1	9	17	"A100"	"A100"	15620	40690	100	1429	1448	743	51	921	921	980	449	45	52	23	0	9326	8088	4515	55	1425	1425	1572	1085	69	75	70	0	0.000	0.000	0.000	0.000	0.000	0.000	0.000	0.000	0.000	0.000	0.000	0.000	0.000	0.000	0.064	0.079	0.095	0.098	3.871	0.074	0.260	316	2384	100	508	7901	8409	527	6663	7190	Error	Error	-3.959	508	7901	527	6663	457447	2555746	1.042	6.006	0	0	0
1	10	17	"A101"	"A101"	15920	40690	100	1139	1265	728	57	918	918	996	847	85	14	2	0	4415	6045	4665	77	1407	1407	1454	627	43	80	71	0	0.000	0.000	0.000	0.000	0.000	0.000	0.000	0.000	0.000	0.000	0.000	0.000	0.000	0.000	0.073	0.075	0.093	0.116	4.133	0.073	0.174	316	2384	100	221	3008	3229	347	4638	4985	Error	Error	-3.767	221	3008	347	4638	399629	1910229	0.318	7.322	0	0	0
1	11	17	"A101"	"A101"	16220	40685	100	1121	1230	542	44	911	911	1017	1051	103	9	0	0	4057	5803	4394	75	1409	1409	1482	666	44	81	69	0	0.000	0.000	0.000	0.000	0.000	0.000	0.000	0.000	0.000	0.000	0.000	0.000	0.000	0.000	0.079	0.073	0.093	0.113	4.803	0.156	0.094	316	2384	100	210	2648	2858	319	4394	4713	Error	Error	-3.656	210	2648	319	4394	388681	1833606	0.203	6.488	0	0	0
1	12	17	"A101"	"A101"	16520	40685	100	1111	1207	526	43	914	914	977	458	46	30	12	0	4004	5540	4249	76	1396	1396	1444	472	32	86	79	0	0.000	0.000	0.000	0.000	0.000	0.000	0.000	0.000	0.000	0.000	0.000	0.000	0.000	0.000	0.076	0.071	0.107	0.114	4.199	0.064	0.148	316	2384	100	197	2608	2805	293	4144	4437	Error	Error	-3.727	197	2608	293	4144	381276	1750670	0.502	8.678	0	0	0
1	13	17	"A102"	"A102"	16820	40685	100	1201	1300	675	51	916	916	976	489	50	38	14	0	6027	6488	4236	65	1423	1423	1463	497	33	87	81	0	0.000	0.000	0.000	0.000	0.000	0.000	0.000	0.000	0.000	0.000	0.000	0.000	0.000	0.000	0.062	0.076	0.107	0.123	4.733	0.087	0.215	316	2384	100	285	4604	4889	384	5065	5449	Error	Error	-4.014	285	4604	384	5065	410924	2050144	0.663	10.111	0	0	0
1	14	17	"A102"	"A102"	17120	40685	100	1111	1236	699	56	935	935	1016	697	68	18	3	0	3993	5686	4100	72	1433	1433	1493	645	43	79	64	0	0.000	0.000	0.000	0.000	0.000	0.000	0.000	0.000	0.000	0.000	0.000	0.000	0.000	0.000	0.069	0.071	0.101	0.124	4.264	0.085	0.150	316	2384	100	176	2560	2736	301	4253	4554	Error	Error	-3.862	176	2560	301	4253	390577	1796782	0.316	6.501	0	0	0
1	15	17	"A102"	"A102"	17415	40685	100	1146	1225	564	46	902	902	966	481	49	31	12	0	3015	5319	4287	80	1395	1395	1459	639	43	73	57	0	0.000	0.000	0.000	0.000	0.000	0.000	0.000	0.000	0.000	0.000	0.000	0.000	0.000	0.000	0.151	0.082	0.115	0.137	3.955	0.080	0.210	316	2384	100	244	1620	1864	323	3924	4247	Error	Error	-2.731	244	1620	323	3924	387242	1680816	0.538	6.041	0	0	0
1	16	17	"A103"	"A103"	17715	40685	100	1270	1358	589	43	929	929	992	472	47	40	12	0	7548	7003	3187	45	1424	1424	1481	533	35	90	85	0	0.000	0.000	0.000	0.000	0.000	0.000	0.000	0.000	0.000	0.000	0.000	0.000	0.000	0.000	0.056	0.077	0.093	0.093	3.141	0.080	0.227	316	2384	100	341	6124	6465	429	5579	6008	Error	Error	-4.167	341	6124	429	5579	429152	2213043	0.775	10.360	0	0	0
1	17	17	"A103"	"A103"	18015	40680	100	1259	1282	482	37	915	915	1024	1214	118	4	0	0	6741	6662	3462	51	1405	1405	1501	1358	90	78	70	0	0.000	0.000	0.000	0.000	0.000	0.000	0.000	0.000	0.000	0.000	0.000	0.000	0.000	0.000	0.064	0.070	0.090	0.092	3.623	0.070	0.180	316	2384	100	344	5336	5680	367	5257	5624	Error	Error	-3.955	344	5336	367	5257	405004	2105195	0.213	3.800	0	0	0
1	18	17	"A103"	"A103"	18315	40680	100	1358	1414	603	42	967	967	1014	533	52	42	12	0	7689	6901	3320	48	1420	1420	1501	702	46	84	78	0	0.000	0.000	0.000	0.000	0.000	0.000	0.000	0.000	0.000	0.000	0.000	0.000	0.000	0.000	0.062	0.082	0.094	0.096	3.247	0.094	0.261	316	2384	100	391	6269	6660	447	5481	5928	Error	Error	-4.003	391	6269	447	5481	446974	2180601	0.750	7.692	0	0	0
1	1	18	"A104"	"A104"	13225	41000	100	1293	1324	473	35	1011	1011	1064	458	43	37	9	0	6132	6184	3204	51	1608	1608	1658	468	28	85	77	0	0.000	0.000	0.000	0.000	0.000	0.000	0.000	0.000	0.000	0.000	0.000	0.000	0.000	0.000	0.062	0.068	0.098	0.098	4.110	0.066	0.129	316	2384	100	282	4524	4806	313	4576	4889	Error	Error	-4.004	282	4524	313	4576	418371	1954113	0.568	9.671	0	0	0
1	2	18	"A104"	"A104"	13525	40995	100	1391	1445	564	39	986	986	1037	423	40	48	23	0	6999	7018	3590	51	1529	1529	1605	722	44	88	81	0	0.000	0.000	0.000	0.000	0.000	0.000	0.000	0.000	0.000	0.000	0.000	0.000	0.000	0.000	0.074	0.084	0.100	0.101	3.602	0.070	0.183	316	2384	100	405	5470	5875	459	5489	5948	Error	Error	-3.756	405	5470	459	5489	456702	2217601	0.965	7.497	0	0	0
1	3	18	"A104"	"A104"	13825	40995	100	1295	1380	606	43	988	988	1045	563	53	34	12	0	6535	7006	4045	57	1529	1529	1612	634	39	83	75	0	0.000	0.000	0.000	0.000	0.000	0.000	0.000	0.000	0.000	0.000	0.000	0.000	0.000	0.000	0.061	0.072	0.090	0.110	3.642	0.073	0.174	316	2384	100	307	5006	5313	392	5477	5869	Error	Error	-4.027	307	5006	392	5477	436071	2213839	0.595	8.508	0	0	0
1	4	18	"A105"	"A105"	14125	40995	100	1353	1514	1084	71	961	961	1033	651	63	34	7	0	7089	7068	4076	57	1471	1471	1562	735	47	80	73	0	0.000	0.000	0.000	0.000	0.000	0.000	0.000	0.000	0.000	0.000	0.000	0.000	0.000	0.000	0.070	0.099	0.106	0.116	4.242	0.081	0.120	316	2384	100	392	5618	6010	553	5597	6150	Error	Error	-3.841	392	5618	553	5597	478540	2233386	0.739	7.491	0	0	0
1	5	18	"A105"	"A105"	14425	40995	100	1266	1286	544	42	927	927	970	434	44	43	15	0	7044	7041	4165	59	1437	1437	1570	1097	69	75	69	0	0.000	0.000	0.000	0.000	0.000	0.000	0.000	0.000	0.000	0.000	0.000	0.000	0.000	0.000	0.060	0.064	0.090	0.108	4.189	0.068	0.200	316	2384	100	339	5607	5946	359	5604	5963	Error	Error	-4.048	339	5607	359	5604	406256	2224941	0.728	4.987	0	0	0
1	6	18	"A105"	"A105"	14725	40995	100	1411	1410	572	40	990	990	1039	482	46	45	16	0	8135	7420	4173	56	1502	1502	1647	963	58	77	72	0	0.000	0.000	0.000	0.000	0.000	0.000	0.000	0.000	0.000	0.000	0.000	0.000	0.000	0.000	0.063	0.071	0.095	0.103	3.949	0.074	0.258	316	2384	100	421	6633	7054	420	5918	6338	Error	Error	-3.978	421	6633	420	5918	445493	2344654	0.770	5.995	0	0	0
1	7	18	"A106"	"A106"	15025	40990	100	943	990	401	40	897	897	951	421	44	18	3	0	2456	3037	2061	67	1406	1406	1455	763	52	62	32	0	0.000	0.000	0.000	0.000	0.000	0.000	0.000	0.000	0.000	0.000	0.000	0.000	0.000	0.000	0.044	0.057	0.220	0.240	4.965	0.047	0.030	316	2384	100	46	1050	1096	93	1631	1724	Error	Error	-4.513	46	1050	93	1631	312855	959545	0.093	2.073	0	0	0
1	8	18	"A106"	"A106"	15325	40990	100	981	1045	459	43	919	919	988	535	54	16	2	0	2315	3259	2551	78	1423	1423	1461	375	25	73	55	0	0.000	0.000	0.000	0.000	0.000	0.000	0.000	0.000	0.000	0.000	0.000	0.000	0.000	0.000	0.070	0.069	0.223	0.246	5.360	0.092	0.075	316	2384	100	62	892	954	126	1836	1962	Error	Error	-3.847	62	892	126	1836	330103	1029924	0.107	4.795	0	0	0
1	9	18	"A106"	"A106"	15625	40990	100	1039	1257	1438	114	952	952	1000	443	44	23	10	0	2266	3260	2649	81	1421	1421	1466	745	50	54	35	0	0.000	0.000	0.000	0.000	0.000	0.000	0.000	0.000	0.000	0.000	0.000	0.000	0.000	0.000	0.103	0.166	0.226	0.282	5.738	0.326	0.234	316	2384	100	87	845	932	305	1839	2144	Error	Error	-3.280	87	845	305	1839	397359	1030171	0.580	2.408	0	0	0
1	10	18	"A107"	"A107"	15925	40990	100	1061	1123	515	45	924	924	990	617	62	15	2	0	2833	4033	3231	80	1408	1408	1483	1075	72	56	37	0	0.000	0.000	0.000	0.000	0.000	0.000	0.000	0.000	0.000	0.000	0.000	0.000	0.000	0.000	0.096	0.076	0.162	0.216	5.265	0.072	0.086	316	2384	100	137	1425	1562	199	2625	2824	Error	Error	-3.379	137	1425	199	2625	354948	1274569	0.216	2.372	0	0	0
1	11	18	"A107"	"A107"	16225	40990	100	1075	1179	854	72	939	939	993	527	53	22	4	0	2815	3794	2779	73	1405	1405	1462	648	44	69	53	0	0.000	0.000	0.000	0.000	0.000	0.000	0.000	0.000	0.000	0.000	0.000	0.000	0.000	0.000	0.096	0.100	0.168	0.229	4.709	0.187	0.200	316	2384	100	136	1410	1546	240	2389	2629	Error	Error	-3.374	136	1410	240	2389	372531	1198840	0.353	3.599	0	0	0
1	12	18	"A107"	"A107"	16525	40985	100	1056	1331	2961	222	932	932	1067	1570	147	2	0	0	3035	4217	3409	80	1411	1411	1514	1408	92	55	34	0	0.000	0.000	0.000	0.000	0.000	0.000	0.000	0.000	0.000	0.000	0.000	0.000	0.000	0.000	0.076	0.142	0.118	0.151	4.370	0.603	0.236	316	2384	100	124	1624	1748	399	2806	3205	Error	Error	-3.711	124	1624	399	2806	420527	1332462	0.168	1.920	0	0	0
1	13	18	"A108"	"A108"	16825	40985	100	1123	1178	508	43	954	954	1005	505	50	19	4	0	3512	4506	2995	66	1427	1427	1453	392	26	85	80	0	0.000	0.000	0.000	0.000	0.000	0.000	0.000	0.000	0.000	0.000	0.000	0.000	0.000	0.000	0.081	0.073	0.114	0.116	4.958	0.080	0.094	316	2384	100	169	2085	2254	224	3079	3303	Error	Error	-3.625	169	2085	224	3079	372213	1423872	0.343	7.788	0	0	0
1	14	18	"A108"	"A108"	17120	40985	100	1035	1135	594	52	929	929	980	444	45	27	11	0	3631	4858	3603	74	1421	1421	1483	474	31	81	70	0	0.000	0.000	0.000	0.000	0.000	0.000	0.000	0.000	0.000	0.000	0.000	0.000	0.000	0.000	0.048	0.060	0.113	0.121	4.408	0.080	0.139	316	2384	100	106	2210	2316	206	3437	3643	Error	Error	-4.382	106	2210	206	3437	358659	1535275	0.349	7.120	0	0	0
1	15	18	"A108"	"A108"	17420	40985	100	1119	1182	506	42	941	941	998	491	49	27	6	0	3262	4781	3589	75	1403	1403	1457	465	31	79	65	0	0.000	0.000	0.000	0.000	0.000	0.000	0.000	0.000	0.000	0.000	0.000	0.000	0.000	0.000	0.096	0.071	0.122	0.141	4.977	0.075	0.120	316	2384	100	178	1859	2037	241	3378	3619	Error	Error	-3.385	178	1859	241	3378	373483	1510773	0.375	7.148	0	0	0
1	16	18	"A109"	"A109"	17720	40985	100	960	1041	533	51	941	941	1005	492	48	18	4	0	2137	2563	1482	57	1426	1426	1470	414	28	70	45	0	0.000	0.000	0.000	0.000	0.000	0.000	0.000	0.000	0.000	0.000	0.000	0.000	0.000	0.000	0.027	0.088	0.373	0.360	5.304	0.243	0.108	316	2384	100	19	711	730	100	1137	1237	Error	Error	-5.226	19	711	100	1137	328973	809767	0.073	2.640	0	0	0
1	17	18	"A109"	"A109"	18020	40980	100	1132	1184	463	39	967	967	1025	504	49	21	4	0	2206	2706	1735	64	1406	1406	1443	469	32	64	43	0	0.000	0.000	0.000	0.000	0.000	0.000	0.000	0.000	0.000	0.000	0.000	0.000	0.000	0.000	0.206	0.167	0.368	0.332	4.643	0.301	0.160	316	2384	100	165	800	965	217	1300	1517	Error	Error	-2.278	165	800	217	1300	374275	855014	0.315	2.693	0	0	0
1	18	18	"A109"	"A109"	18320	40980	100	966	1022	415	40	938	938	1003	557	55	14	1	0	2040	2697	1830	67	1404	1404	1442	444	30	59	39	0	0.000	0.000	0.000	0.000	0.000	0.000	0.000	0.000	0.000	0.000	0.000	0.000	0.000	0.000	0.044	0.065	0.383	0.358	5.624	0.237	0.109	316	2384	100	28	636	664	84	1293	1377	Error	Error	-4.506	28	636	84	1293	323072	852158	0.034	2.827	0	0	0
1	1	19	"A110"	"A110"	13230	41300	100	1090	1138	455	39	969	969	1035	525	50	18	3	0	3002	3688	2126	57	1605	1605	1639	470	28	72	58	0	0.000	0.000	0.000	0.000	0.000	0.000	0.000	0.000	0.000	0.000	0.000	0.000	0.000	0.000	0.087	0.081	0.159	0.244	5.112	0.082	0.068	316	2384	100	121	1397	1518	169	2083	2252	Error	Error	-3.529	121	1397	169	2083	359620	1165345	0.196	4.360	0	0	0
1	2	19	"A110"	"A110"	13530	41295	100	1126	1227	609	49	959	959	1010	446	44	31	10	0	3873	4639	2848	61	1521	1521	1552	329	21	87	76	0	0.000	0.000	0.000	0.000	0.000	0.000	0.000	0.000	0.000	0.000	0.000	0.000	0.000	0.000	0.071	0.086	0.137	0.153	4.159	0.096	0.112	316	2384	100	167	2352	2519	268	3118	3386	Error	Error	-3.816	167	2352	268	3118	387818	1465972	0.487	9.383	0	0	0
1	3	19	"A110"	"A110"	13830	41295	100	1191	1460	2156	147	1024	1024	1089	524	48	23	7	0	3639	4416	2906	65	1564	1564	1611	446	27	81	67	0	0.000	0.000	0.000	0.000	0.000	0.000	0.000	0.000	0.000	0.000	0.000	0.000	0.000	0.000	0.080	0.153	0.177	0.171	4.396	0.380	0.212	316	2384	100	167	2075	2242	436	2852	3288	Error	Error	-3.635	167	2075	436	2852	461264	1395469	0.708	6.289	0	0	0
1	4	19	"A111"	"A111"	14130	41295	100	1163	1249	508	40	1066	1066	1211	1466	121	1	0	0	3311	4222	2913	68	1578	1578	1667	775	46	67	53	0	0.000	0.000	0.000	0.000	0.000	0.000	0.000	0.000	0.000	0.000	0.000	0.000	0.000	0.000	0.056	0.069	0.154	0.157	5.452	0.108	0.101	316	2384	100	97	1733	1830	183	2644	2827	Error	Error	-4.159	97	1733	183	2644	394565	1334289	0.026	3.297	0	0	0
1	5	19	"A111"	"A111"	14430	41295	100	1139	1230	552	44	991	991	1025	425	41	31	12	0	3217	4902	4316	88	1517	1517	1554	376	24	80	70	0	0.000	0.000	0.000	0.000	0.000	0.000	0.000	0.000	0.000	0.000	0.000	0.000	0.000	0.000	0.087	0.071	0.151	0.181	4.880	0.068	0.159	316	2384	100	148	1700	1848	239	3385	3624	Error	Error	-3.522	148	1700	239	3385	388713	1549021	0.482	8.904	0	0	0
1	6	19	"A111"	"A111"	14730	41295	100	1082	1139	534	46	952	952	1013	457	45	25	9	0	3450	4805	4144	86	1456	1456	1525	474	31	77	69	0	0.000	0.000	0.000	0.000	0.000	0.000	0.000	0.000	0.000	0.000	0.000	0.000	0.000	0.000	0.065	0.056	0.133	0.190	5.739	0.074	0.155	316	2384	100	130	1994	2124	187	3349	3536	Error	Error	-3.939	130	1994	187	3349	359945	1518382	0.276	6.920	0	0	0
1	7	19	"A112"	"A112"	15030	41295	100	1209	1285	523	40	1018	1018	1089	1068	98	6	0	0	4780	5962	3676	61	1490	1490	1550	512	33	84	75	0	0.000	0.000	0.000	0.000	0.000	0.000	0.000	0.000	0.000	0.000	0.000	0.000	0.000	0.000	0.058	0.060	0.093	0.104	4.161	0.060	0.114	316	2384	100	191	3290	3481	267	4472	4739	Error	Error	-4.106	191	3290	267	4472	406089	1884077	0.184	8.617	0	0	0
1	8	19	"A112"	"A112"	15330	41290	100	1239	1280	512	40	1025	1025	1095	690	63	19	1	0	3950	5358	3297	61	1504	1504	1564	733	46	82	63	0	0.000	0.000	0.000	0.000	0.000	0.000	0.000	0.000	0.000	0.000	0.000	0.000	0.000	0.000	0.087	0.066	0.114	0.119	3.834	0.066	0.116	316	2384	100	214	2446	2660	255	3854	4109	Error	Error	-3.515	214	2446	255	3854	404494	1693105	0.268	5.176	0	0	0
1	9	19	"A112"	"A112"	15630	41290	100	1215	1297	518	39	1007	1007	1062	533	50	26	7	0	5004	6186	3902	63	1488	1488	1548	569	36	82	73	0	0.000	0.000	0.000	0.000	0.000	0.000	0.000	0.000	0.000	0.000	0.000	0.000	0.000	0.000	0.059	0.062	0.094	0.098	4.503	0.068	0.105	316	2384	100	208	3516	3724	290	4698	4988	Error	Error	-4.079	208	3516	290	4698	409751	1954883	0.441	8.151	0	0	0
1	10	19	"A113"	"A113"	15930	41290	100	1173	1225	470	38	986	986	1042	480	46	27	7	0	4045	4760	3094	65	1468	1468	1496	371	24	87	78	0	0.000	0.000	0.000	0.000	0.000	0.000	0.000	0.000	0.000	0.000	0.000	0.000	0.000	0.000	0.073	0.073	0.131	0.138	3.821	0.081	0.116	316	2384	100	187	2577	2764	239	3292	3531	Error	Error	-3.785	187	2577	239	3292	387110	1504248	0.381	8.798	0	0	0
1	11	19	"A113"	"A113"	16230	41290	100	1073	1136	454	39	958	958	1035	710	68	13	0	0	4045	4526	2693	59	1454	1454	1509	732	48	79	68	0	0.000	0.000	0.000	0.000	0.000	0.000	0.000	0.000	0.000	0.000	0.000	0.000	0.000	0.000	0.044	0.058	0.133	0.129	4.274	0.212	0.220	316	2384	100	115	2591	2706	178	3072	3250	Error	Error	-4.494	115	2591	178	3072	358914	1430122	0.142	4.122	0	0	0
1	12	19	"A113"	"A113"	16525	41290	100	1126	1199	801	66	967	967	1011	411	40	27	9	0	2982	4371	3229	73	1447	1447	1504	567	37	71	57	0	0.000	0.000	0.000	0.000	0.000	0.000	0.000	0.000	0.000	0.000	0.000	0.000	0.000	0.000	0.104	0.079	0.134	0.164	4.622	0.084	0.100	316	2384	100	159	1535	1694	232	2924	3156	Error	Error	-3.271	159	1535	232	2924	378888	1381303	0.457	5.056	0	0	0
1	13	19	"A114"	"A114"	16825	41285	100	1329	1395	635	45	951	951	1022	816	79	21	2	0	8190	7682	3434	44	1427	1427	1483	677	45	91	82	0	0.000	0.000	0.000	0.000	0.000	0.000	0.000	0.000	0.000	0.000	0.000	0.000	0.000	0.000	0.056	0.071	0.083	0.077	3.331	0.071	0.188	316	2384	100	378	6763	7141	444	6255	6699	Error	Error	-4.161	378	6763	444	6255	440967	2427385	0.457	9.157	0	0	0
1	14	19	"A114"	"A114"	17125	41285	100	1312	1353	531	39	964	964	1029	542	52	35	9	0	7145	6976	3589	51	1460	1460	1517	635	41	87	81	0	0.000	0.000	0.000	0.000	0.000	0.000	0.000	0.000	0.000	0.000	0.000	0.000	0.000	0.000	0.061	0.071	0.086	0.080	3.231	0.077	0.198	316	2384	100	348	5685	6033	389	5516	5905	Error	Error	-4.030	348	5685	389	5516	427516	2204308	0.598	8.597	0	0	0
1	15	19	"A114"	"A114"	17425	41285	100	1300	1376	657	47	967	967	1109	1263	113	5	0	0	8274	7587	3644	48	1455	1455	1569	1084	69	82	78	0	0.000	0.000	0.000	0.000	0.000	0.000	0.000	0.000	0.000	0.000	0.000	0.000	0.000	0.000	0.049	0.067	0.086	0.086	3.991	0.077	0.172	316	2384	100	333	6819	7152	409	6132	6541	Error	Error	-4.356	333	6819	409	6132	434814	2397489	0.211	5.552	0	0	0
1	16	19	"A115"	"A115"	17725	41285	100	1124	1152	439	38	983	983	1228	2896	235	0	0	0	3807	4705	2960	62	1451	1451	1720	3182	185	40	11	0	0.000	0.000	0.000	0.000	0.000	0.000	0.000	0.000	0.000	0.000	0.000	0.000	0.000	0.000	0.060	0.052	0.107	0.113	4.002	0.068	0.083	316	2384	100	141	2356	2497	169	3254	3423	Error	Error	-4.063	141	2356	169	3254	364143	1486687	-0.026	0.938	0	0	0
1	17	19	"A115"	"A115"	18025	41285	100	1071	1167	512	43	1012	1012	1116	948	84	7	0	0	2818	4252	3337	78	1462	1462	1510	473	31	78	59	0	0.000	0.000	0.000	0.000	0.000	0.000	0.000	0.000	0.000	0.000	0.000	0.000	0.000	0.000	0.044	0.056	0.151	0.169	5.064	0.118	0.093	316	2384	100	59	1356	1415	155	2790	2945	Error	Error	-4.522	59	1356	155	2790	368683	1343518	0.054	5.797	0	0	0
1	18	19	"A115"	"A115"	18325	41280	100	1089	1195	647	54	973	973	1024	485	47	23	5	0	3344	4609	3534	76	1466	1466	1504	390	25	83	73	0	0.000	0.000	0.000	0.000	0.000	0.000	0.000	0.000	0.000	0.000	0.000	0.000	0.000	0.000	0.062	0.071	0.134	0.137	4.611	0.066	0.075	316	2384	100	116	1878	1994	222	3143	3365	Error	Error	-4.017	116	1878	222	3143	377671	1456416	0.353	7.962	0	0	0
1	1	20	"A116"	"A116"	13235	41600	100	1683	2302	1636	71	1017	1017	1077	433	40	59	44	0	6782	6847	3664	53	1667	1667	1721	569	33	85	77	0	0.000	0.000	0.000	0.000	0.000	0.000	0.000	0.000	0.000	0.000	0.000	0.000	0.000	0.000	0.130	0.248	0.220	0.216	3.360	0.247	0.432	316	2384	100	666	5115	5781	1285	5180	6465	Error	Error	-2.941	666	5115	1285	5180	727502	2163771	2.829	9.009	0	0	0
1	2	20	"A116"	"A116"	13535	41600	100	1875	2903	2330	80	990	990	1056	514	48	62	48	0	6622	6978	3632	52	1555	1555	1631	717	43	85	80	0	0.000	0.000	0.000	0.000	0.000	0.000	0.000	0.000	0.000	0.000	0.000	0.000	0.000	0.000	0.175	0.353	0.292	0.282	3.488	0.402	0.425	316	2384	100	885	5067	5952	1913	5423	7336	Error	Error	-2.517	885	5067	1913	5423	917251	2204987	3.593	7.457	0	0	0
1	3	20	"A116"	"A116"	13835	41595	100	1709	2560	2089	81	1054	1054	1160	859	74	42	29	0	5927	7048	4212	59	1623	1623	1747	1151	65	80	74	0	0.000	0.000	0.000	0.000	0.000	0.000	0.000	0.000	0.000	0.000	0.000	0.000	0.000	0.000	0.152	0.278	0.228	0.218	3.487	0.366	0.401	316	2384	100	655	4304	4959	1506	5425	6931	Error	Error	-2.716	655	4304	1506	5425	809081	2227190	1.630	4.606	0	0	0
1	4	20	"A117"	"A117"	14135	41595	100	1092	1136	449	39	1081	1081	1159	988	85	3	0	0	2097	2283	1047	45	1596	1596	1649	778	47	29	6	0	0.000	0.000	0.000	0.000	0.000	0.000	0.000	0.000	0.000	0.000	0.000	0.000	0.000	0.000	0.022	0.080	0.558	0.552	4.413	0.545	0.068	316	2384	100	11	501	512	55	687	742	Error	Error	-5.509	11	501	55	687	358903	721391	-0.023	0.815	0	0	0
1	5	20	"A117"	"A117"	14435	41595	100	1073	1117	437	39	1010	1010	1056	439	41	20	5	0	2059	2459	1475	59	1536	1536	1569	365	23	63	36	0	0.000	0.000	0.000	0.000	0.000	0.000	0.000	0.000	0.000	0.000	0.000	0.000	0.000	0.000	0.120	0.116	0.481	0.490	4.905	0.142	0.048	316	2384	100	63	523	586	107	923	1030	Error	Error	-3.053	63	523	107	923	353102	776894	0.139	2.438	0	0	0
1	6	20	"A117"	"A117"	14735	41595	100	1013	1086	522	48	1012	1012	1066	477	44	16	5	0	1958	2331	1262	54	1516	1516	1553	410	26	53	26	0	0.000	0.000	0.000	0.000	0.000	0.000	0.000	0.000	0.000	0.000	0.000	0.000	0.000	0.000	0.002	0.091	0.544	0.549	5.346	0.188	0.057	316	2384	100	1	442	443	74	815	889	Error	Error	-8.788	1	442	74	815	343286	736464	0.042	1.898	0	0	0
1	7	20	"A118"	"A118"	15035	41595	100	1139	1229	536	43	953	953	1011	456	45	31	9	0	3689	4753	2956	62	1453	1453	1503	427	28	83	71	0	0.000	0.000	0.000	0.000	0.000	0.000	0.000	0.000	0.000	0.000	0.000	0.000	0.000	0.000	0.083	0.084	0.122	0.146	4.175	0.080	0.115	316	2384	100	186	2236	2422	276	3300	3576	Error	Error	-3.588	186	2236	276	3300	388438	1501892	0.478	7.611	0	0	0
1	8	20	"A118"	"A118"	15335	41590	100	1159	1227	596	48	1016	1016	1179	2006	170	0	0	0	2855	3961	2411	60	1497	1497	1572	729	46	63	49	0	0.000	0.000	0.000	0.000	0.000	0.000	0.000	0.000	0.000	0.000	0.000	0.000	0.000	0.000	0.105	0.086	0.156	0.191	4.883	0.124	0.135	316	2384	100	143	1358	1501	211	2464	2675	Error	Error	-3.247	143	1358	211	2464	387740	1251816	0.024	3.277	0	0	0
1	9	20	"A118"	"A118"	15635	41590	100	1135	1213	493	40	990	990	1049	479	45	26	6	0	3055	4148	2609	62	1486	1486	1517	407	26	84	69	0	0.000	0.000	0.000	0.000	0.000	0.000	0.000	0.000	0.000	0.000	0.000	0.000	0.000	0.000	0.092	0.084	0.144	0.146	4.673	0.093	0.091	316	2384	100	145	1569	1714	223	2662	2885	Error	Error	-3.436	145	1569	223	2662	383175	1310817	0.342	6.464	0	0	0
1	10	20	"A119"	"A119"	15935	41590	100	1114	1157	496	42	993	993	1084	1467	135	0	0	0	2702	3498	2178	62	1477	1477	1552	1551	99	41	20	0	0.000	0.000	0.000	0.000	0.000	0.000	0.000	0.000	0.000	0.000	0.000	0.000	0.000	0.000	0.099	0.081	0.207	0.213	4.702	0.719	0.539	316	2384	100	121	1225	1346	164	2021	2185	Error	Error	-3.340	121	1225	164	2021	365540	1105525	0.050	1.255	0	0	0
1	11	20	"A119"	"A119"	16230	41590	100	1202	1515	2410	159	997	997	1062	675	63	23	5	0	2844	4442	3414	76	1481	1481	1524	468	30	74	58	0	0.000	0.000	0.000	0.000	0.000	0.000	0.000	0.000	0.000	0.000	0.000	0.000	0.000	0.000	0.150	0.175	0.200	0.204	4.483	0.310	0.147	316	2384	100	205	1363	1568	518	2961	3479	Error	Error	-2.733	205	1363	518	2961	478841	1403650	0.671	6.235	0	0	0
1	12	20	"A119"	"A119"	16530	41590	100	1087	1173	504	42	983	983	1054	519	49	20	4	0	2437	3514	2595	73	1449	1449	1483	381	25	73	56	0	0.000	0.000	0.000	0.000	0.000	0.000	0.000	0.000	0.000	0.000	0.000	0.000	0.000	0.000	0.105	0.092	0.248	0.242	4.528	0.083	0.057	316	2384	100	104	988	1092	190	2065	2255	Error	Error	-3.248	104	988	190	2065	370617	1110299	0.229	5.331	0	0	0
1	13	20	"A120"	"A120"	16830	41585	100	1041	1077	393	36	959	959	1029	578	56	11	0	0	2046	2346	1146	48	1443	1443	1487	469	31	58	31	0	0.000	0.000	0.000	0.000	0.000	0.000	0.000	0.000	0.000	0.000	0.000	0.000	0.000	0.000	0.136	0.131	0.458	0.462	4.019	0.179	0.038	316	2384	100	82	603	685	118	903	1021	Error	Error	-2.878	82	603	118	903	340230	741409	0.083	1.832	0	0	0
1	14	20	"A120"	"A120"	17130	41585	100	1016	1043	391	37	996	996	1080	797	73	4	0	0	2047	2384	1311	54	1476	1476	1508	372	24	61	42	0	0.000	0.000	0.000	0.000	0.000	0.000	0.000	0.000	0.000	0.000	0.000	0.000	0.000	0.000	0.035	0.052	0.361	0.354	6.232	1.891	0.055	316	2384	100	20	571	591	47	908	955	Error	Error	-4.835	20	571	47	908	329530	753351	-0.046	2.355	0	0	0
1	15	20	"A120"	"A120"	17430	41585	100	1073	1092	442	40	999	999	1063	617	58	8	0	0	2125	2562	1545	60	1473	1473	1518	552	36	55	31	0	0.000	0.000	0.000	0.000	0.000	0.000	0.000	0.000	0.000	0.000	0.000	0.000	0.000	0.000	0.113	0.085	0.276	0.323	4.798	0.097	0.031	316	2384	100	74	652	726	93	1089	1182	Error	Error	-3.139	74	652	93	1089	344974	809714	0.047	1.891	0	0	0
1	16	20	"A121"	"A121"	17730	41585	100	1363	1382	542	39	1016	1016	1145	1251	109	6	0	0	7188	7201	3491	48	1498	1498	1593	819	51	88	82	0	0.000	0.000	0.000	0.000	0.000	0.000	0.000	0.000	0.000	0.000	0.000	0.000	0.000	0.000	0.061	0.064	0.086	0.089	3.488	0.185	0.099	316	2384	100	347	5690	6037	366	5703	6069	Error	Error	-4.035	347	5690	366	5703	436790	2275514	0.189	6.847	0	0	0
1	17	20	"A121"	"A121"	18030	41585	100	1270	1421	843	59	1057	1057	1108	656	59	24	4	0	4668	5600	3599	64	1501	1501	1557	592	38	89	75	0	0.000	0.000	0.000	0.000	0.000	0.000	0.000	0.000	0.000	0.000	0.000	0.000	0.000	0.000	0.067	0.089	0.121	0.117	4.446	0.112	0.233	316	2384	100	213	3167	3380	364	4099	4463	Error	Error	-3.894	213	3167	364	4099	449023	1769675	0.477	6.829	0	0	0
1	18	20	"A121"	"A121"	18330	41580	100	1498	2145	3188	148	1028	1028	1117	771	69	32	11	0	6923	6783	3697	54	1527	1527	1589	715	44	90	81	0	0.000	0.000	0.000	0.000	0.000	0.000	0.000	0.000	0.000	0.000	0.000	0.000	0.000	0.000	0.087	0.213	0.124	0.138	3.277	0.391	0.288	316	2384	100	470	5396	5866	1117	5256	6373	Error	Error	-3.521	470	5396	1117	5256	677801	2143438	1.333	7.264	0	0	0
1	1	21	"Blank"	"Blank"	13240	41900	100	1285	1307	505	38	1239	1239	1310	747	57	6	0	0	1949	2069	1691	81	1887	1887	1924	505	26	9	2	0	0.000	0.000	0.000	0.000	0.000	0.000	0.000	0.000	0.000	0.000	0.000	0.000	0.000	0.000	0.742	0.374	1.611	1.452	3.673	0.113	0.015	316	2384	100	46	62	108	68	182	250	Error	Error	-0.431	46	62	68	182	412867	653837	-0.004	0.287	0	0	0
1	2	21	"Blank"	"Blank"	13540	41900	100	1147	1224	537	43	1133	1133	1184	522	44	16	3	0	1717	1814	826	45	1708	1708	1755	604	34	5	2	0	0.000	0.000	0.000	0.000	0.000	0.000	0.000	0.000	0.000	0.000	0.000	0.000	0.000	0.000	1.556	0.858	1.490	1.595	4.585	0.819	0.041	316	2384	100	14	9	23	91	106	197	Error	Error	0.637	14	9	91	106	386714	573089	0.077	0.098	0	0	0
1	3	21	"Blank"	"Blank"	13840	41900	100	1204	1247	454	36	1175	1175	1229	543	44	13	2	0	1752	1800	403	22	1726	1726	1749	325	18	17	5	0	0.000	0.000	0.000	0.000	0.000	0.000	0.000	0.000	0.000	0.000	0.000	0.000	0.000	0.000	1.115	0.973	1.444	1.415	5.189	6.791	0.007	316	2384	100	29	26	55	72	74	146	Error	Error	0.158	29	26	72	74	394205	568838	0.033	0.157	0	0	0
1	4	21	"Blank"	"Blank"	14140	41895	100	1159	1230	496	40	1130	1130	1187	524	44	15	2	0	1691	1734	354	20	1667	1667	1696	345	20	15	3	0	0.000	0.000	0.000	0.000	0.000	0.000	0.000	0.000	0.000	0.000	0.000	0.000	0.000	0.000	1.208	1.493	1.416	1.310	6.196	3.454	0.035	316	2384	100	29	24	53	100	67	167	Error	Error	0.273	29	24	100	67	388566	547947	0.082	0.110	0	0	0
1	5	21	"Blank"	"Blank"	14440	41895	100	1104	1153	552	47	1051	1051	1111	587	52	13	2	0	1539	1672	1812	108	1544	1544	1595	829	51	1	0	0	0.000	0.000	0.000	0.000	0.000	0.000	0.000	0.000	0.000	0.000	0.000	0.000	0.000	0.000	-10.600	0.797	1.370	1.587	4.715	0.043	0.005	316	2384	100	53	-5	48	102	128	230	Error	Error	Error	53	-5	102	128	364235	528240	0.072	0.093	0	0	0
1	6	21	"Blank"	"Blank"	14740	41895	100	1044	1124	489	43	1054	1054	1113	608	54	8	0	0	1542	1577	395	25	1563	1563	1595	384	24	6	0	0	0.000	0.000	0.000	0.000	0.000	0.000	0.000	0.000	0.000	0.000	0.000	0.000	0.000	0.000	0.476	5.000	1.417	1.614	4.668	2.709	0.092	316	2384	100	-10	-21	-31	70	14	84	Error	Error	-1.070	-10	-21	70	14	355287	498268	0.018	-0.047	0	0	0
1	7	21	"Blank"	"Blank"	15040	41895	100	1136	1225	514	41	1118	1118	1221	1552	127	1	0	0	1628	1684	377	22	1599	1599	1650	573	34	6	0	0	0.000	0.000	0.000	0.000	0.000	0.000	0.000	0.000	0.000	0.000	0.000	0.000	0.000	0.000	0.621	1.259	1.895	1.703	4.322	3.641	0.076	316	2384	100	18	29	47	107	85	192	Error	Error	-0.688	18	29	107	85	387035	532054	0.003	0.059	0	0	0
1	8	21	"Blank"	"Blank"	15340	41895	100	1055	1116	475	42	1078	1078	1144	521	45	13	2	0	1636	1667	429	25	1608	1608	1647	612	37	4	1	0	0.000	0.000	0.000	0.000	0.000	0.000	0.000	0.000	0.000	0.000	0.000	0.000	0.000	0.000	-0.821	0.644	1.409	1.382	4.194	1.111	0.302	316	2384	100	-23	28	5	38	59	97	Error	Error	Error	-23	28	38	59	352651	526682	-0.054	0.033	0	0	0
1	9	21	"Blank"	"Blank"	15635	41890	100	1065	1096	436	39	1035	1035	1079	443	41	14	3	0	1583	1594	298	18	1532	1532	1550	331	21	16	3	0	0.000	0.000	0.000	0.000	0.000	0.000	0.000	0.000	0.000	0.000	0.000	0.000	0.000	0.000	0.588	0.984	1.399	1.462	4.409	4.086	0.045	316	2384	100	30	51	81	61	62	123	Error	Error	-0.766	30	51	61	62	346220	503611	0.038	0.133	0	0	0
1	10	21	"Blank"	"Blank"	15935	41890	100	1094	1132	583	51	1038	1038	1086	449	41	18	2	0	1552	1587	456	28	1534	1534	1556	323	20	15	3	0	0.000	0.000	0.000	0.000	0.000	0.000	0.000	0.000	0.000	0.000	0.000	0.000	0.000	0.000	3.111	1.774	1.365	1.637	5.473	2.100	0.136	316	2384	100	56	18	74	94	53	147	Error	Error	1.637	56	18	94	53	357752	501406	0.102	0.096	0	0	0
1	11	21	"Blank"	"Blank"	16235	41890	100	1039	1053	401	38	1075	1075	1176	1530	130	0	0	0	1554	1568	292	18	1554	1554	1637	1633	99	0	0	0	0.000	0.000	0.000	0.000	0.000	0.000	0.000	0.000	0.000	0.000	0.000	0.000	0.000	0.000	100000.000	-1.571	1.517	1.532	4.109	0.925	0.846	316	2384	100	-36	0	-36	-22	14	-8	Error	Error	16.610	-36	0	-22	14	332784	495604	-0.080	-0.042	0	0	0
1	12	21	"Blank"	"Blank"	16535	41890	100	1074	1109	439	39	1058	1058	1165	1150	98	1	0	0	1574	1590	330	20	1526	1526	1618	1301	80	0	0	0	0.000	0.000	0.000	0.000	0.000	0.000	0.000	0.000	0.000	0.000	0.000	0.000	0.000	0.000	0.333	0.797	1.485	1.640	4.058	1.064	0.822	316	2384	100	16	48	64	51	64	115	Error	Error	-1.585	16	48	51	64	350362	502337	-0.049	-0.022	0	0	0
1	13	21	"Blank"	"Blank"	16835	41890	100	1027	1057	396	37	1071	1071	1131	657	58	5	0	0	1489	1521	240	15	1525	1525	1576	691	43	0	0	0	0.000	0.000	0.000	0.000	0.000	0.000	0.000	0.000	0.000	0.000	0.000	0.000	0.000	0.000	1.222	3.500	1.844	1.553	4.988	0.064	0.007	316	2384	100	-44	-36	-80	-14	-4	-18	Error	Error	0.290	-44	-36	-14	-4	333871	480610	-0.113	-0.080	0	0	0
1	14	21	"Blank"	"Blank"	17135	41885	100	1170	1232	430	34	1076	1076	1164	651	55	12	1	0	1638	1639	306	18	1583	1583	1635	544	33	3	0	0	0.000	0.000	0.000	0.000	0.000	0.000	0.000	0.000	0.000	0.000	0.000	0.000	0.000	0.000	1.709	2.786	1.538	1.364	4.404	1.972	0.042	316	2384	100	94	55	149	156	56	212	Error	Error	0.773	94	55	156	56	389246	518006	0.104	0.007	0	0	0
1	15	21	"Blank"	"Blank"	17435	41885	100	1005	1020	366	35	1033	1033	1081	613	56	4	0	0	1538	1536	272	17	1521	1521	1557	363	23	7	0	0	0.000	0.000	0.000	0.000	0.000	0.000	0.000	0.000	0.000	0.000	0.000	0.000	0.000	0.000	-1.647	-0.867	1.457	1.371	4.584	2.555	0.096	316	2384	100	-28	17	-11	-13	15	2	Error	Error	Error	-28	17	-13	15	322436	485465	-0.100	-0.058	0	0	0
1	16	21	"Blank"	"Blank"	17735	41885	100	1139	1213	553	45	1089	1089	1216	1433	117	1	0	0	1552	1617	354	21	1599	1599	1678	1003	59	0	0	0	0.000	0.000	0.000	0.000	0.000	0.000	0.000	0.000	0.000	0.000	0.000	0.000	0.000	0.000	-1.064	6.889	1.376	1.563	5.779	1.871	0.214	316	2384	100	50	-47	3	124	18	142	Error	Error	Error	50	-47	124	18	383392	510835	-0.002	-0.061	0	0	0
1	17	21	"Blank"	"Blank"	18035	41885	100	1144	1202	455	37	1122	1122	1180	479	40	13	3	0	1595	1637	396	24	1590	1590	1620	369	22	13	3	0	0.000	0.000	0.000	0.000	0.000	0.000	0.000	0.000	0.000	0.000	0.000	0.000	0.000	0.000	4.400	1.702	1.443	1.256	4.415	3.149	0.067	316	2384	100	22	5	27	80	47	127	Error	Error	2.138	22	5	80	47	379738	517218	0.046	0.046	0	0	0
1	18	21	"Blank"	"Blank"	18335	41885	100	1187	1522	1650	108	1134	1134	1242	867	69	10	4	0	1698	1868	937	50	1617	1617	1665	537	32	12	5	0	0.000	0.000	0.000	0.000	0.000	0.000	0.000	0.000	0.000	0.000	0.000	0.000	0.000	0.000	0.654	1.546	1.345	1.513	3.914	1.747	0.507	316	2384	100	53	81	134	388	251	639	Error	Error	-0.612	53	81	388	251	480891	590135	0.323	0.378	0	0	0
