# Supplementary material for: Application of hybridization control probe to increase accuracy on ligation detection or minisequencing diagnostic microarrays
Source: BMC Res Notes. 2009 Dec 14;2:249. doi: 10.1186/1756-0500-2-249 (PMC2799435; doi:10.1186/1756-0500-2-249)
Supplement: Additional file 3 — Gpr_files. Zip-compressed file containing raw microarray data in GenePix results format (.gpr) and GAL (GenePix Array List) files. [file 1756-0500-2-249-S3.ZIP › gpr_files/slide8/lasi8_11-16.gpr]

ATF	1.0
30	76    
"Type=GenePix Results 3"
"DateTime=2009/05/14 15:02:12"
"Settings=C:\Axon\Data\HPV\130509\lasi8.gps"
"GalFile=C:\Axon\Data\HPV\ArrayIt_032009_InstiBioGalfile.gal"
"ArrayOfArrays=11-16"
"PixelSize=5"
"Wavelengths=532	488"
"ImageFiles=C:\Axon\Data\HPV\130509\lasi8.tif 2	C:\Axon\Data\HPV\130509\lasi8.tif 3"
"NormalizationMethod=None"
"NormalizationFactors=1	1"
"JpegImage="
"StdDev=Type 1"
"RatioFormulations=W1/W3 (#1/532)	W1/W4 (#1/488)	W3/W4 (532/488)"
"FeatureType=Circular"
"Barcode="
"BackgroundSubtraction=LocalFeature"
"ImageOrigin=0, 0"
"JpegOrigin=3620, 0"
"Creator=GenePix Pro 6.1.0.2"
"Scanner=GenePix 4200A 01 Autoloader [2]"
"FocusPosition=0"
"Temperature=23.9375"
"LinesAveraged=2"
"Comment="
"PMTGain=630	530"
"ScanPower=100	100"
"LaserPower=2.69592	2.5592"
"Filters=Standard Green	Standard Blue"
"ScanRegion=720,0,3832,13800"
"Supplier="
"Block"	"Column"	"Row"	"Name"	"ID"	"X"	"Y"	"Dia."	"F532 Median"	"F532 Mean"	"F532 SD"	"F532 CV"	"B532"	"B532 Median"	"B532 Mean"	"B532 SD"	"B532 CV"	"% > B532+1SD"	"% > B532+2SD"	"F532 % Sat."	"F488 Median"	"F488 Mean"	"F488 SD"	"F488 CV"	"B488"	"B488 Median"	"B488 Mean"	"B488 SD"	"B488 CV"	"% > B488+1SD"	"% > B488+2SD"	"F488 % Sat."	"Ratio of Medians (#1/532)"	"Ratio of Means (#1/532)"	"Median of Ratios (#1/532)"	"Mean of Ratios (#1/532)"	"Ratios SD (#1/532)"	"Rgn Ratio (#1/532)"	"Rgn R2 (#1/532)"	"Ratio of Medians (#1/488)"	"Ratio of Means (#1/488)"	"Median of Ratios (#1/488)"	"Mean of Ratios (#1/488)"	"Ratios SD (#1/488)"	"Rgn Ratio (#1/488)"	"Rgn R2 (#1/488)"	"Ratio of Medians (532/488)"	"Ratio of Means (532/488)"	"Median of Ratios (532/488)"	"Mean of Ratios (532/488)"	"Ratios SD (532/488)"	"Rgn Ratio (532/488)"	"Rgn R2 (532/488)"	"F Pixels"	"B Pixels"	"Circularity"	"Sum of Medians (#1/532)"	"Sum of Medians (#1/488)"	"Sum of Medians (532/488)"	"Sum of Means (#1/532)"	"Sum of Means (#1/488)"	"Sum of Means (532/488)"	"Log Ratio (#1/532)"	"Log Ratio (#1/488)"	"Log Ratio (532/488)"	"F532 Median - B532"	"F488 Median - B488"	"F532 Mean - B532"	"F488 Mean - B488"	"F532 Total Intensity"	"F488 Total Intensity"	"SNR 532"	"SNR 488"	"Flags"	"Normalize"	"Autoflag"
1	1	1	"A1"	"A1"	4300	44895	100	1562	1632	1020	62	938	938	997	580	58	52	16	0	13393	11945	5615	47	1580	1580	1609	476	29	93	89	0	0.000	0.000	0.000	0.000	0.000	0.000	0.000	0.000	0.000	0.000	0.000	0.000	0.000	0.000	0.053	0.067	0.067	0.066	3.239	0.066	0.151	316	2384	100	624	11813	12437	694	10365	11059	Error	Error	-4.243	624	11813	694	10365	515863	3774645	1.095	21.714	0	0	0
1	2	1	"A1"	"A1"	4595	44890	100	1549	1597	610	38	962	962	1019	539	52	52	22	0	11704	12692	6922	54	1564	1564	1613	541	33	93	90	0	0.000	0.000	0.000	0.000	0.000	0.000	0.000	0.000	0.000	0.000	0.000	0.000	0.000	0.000	0.058	0.057	0.061	0.059	2.969	0.053	0.272	316	2384	100	587	10140	10727	635	11128	11763	Error	Error	-4.111	587	10140	635	11128	504567	4010829	1.072	20.479	0	0	0
1	3	1	"A1"	"A1"	4895	44890	100	1515	1592	662	41	952	952	996	416	41	58	34	0	11884	12585	6481	51	1555	1555	1591	449	28	96	92	0	0.000	0.000	0.000	0.000	0.000	0.000	0.000	0.000	0.000	0.000	0.000	0.000	0.000	0.000	0.055	0.058	0.062	0.060	2.857	0.054	0.329	316	2384	100	563	10329	10892	640	11030	11670	Error	Error	-4.197	563	10329	640	11030	503056	3977003	1.433	24.486	0	0	0
1	4	1	"A2"	"A2"	5195	44890	100	1686	1719	682	39	951	951	1012	586	57	59	25	0	11889	11964	7657	64	1542	1542	1603	720	44	84	80	0	0.000	0.000	0.000	0.000	0.000	0.000	0.000	0.000	0.000	0.000	0.000	0.000	0.000	0.000	0.071	0.074	0.078	0.093	4.163	0.066	0.258	316	2384	100	735	10347	11082	768	10422	11190	Error	Error	-3.815	735	10347	768	10422	543251	3780542	1.206	14.390	0	0	0
1	5	1	"A2"	"A2"	5495	44890	100	1682	1716	633	36	918	918	963	439	45	70	40	0	13316	13386	7541	56	1504	1504	1552	505	32	93	90	0	0.000	0.000	0.000	0.000	0.000	0.000	0.000	0.000	0.000	0.000	0.000	0.000	0.000	0.000	0.065	0.067	0.073	0.080	3.259	0.052	0.336	316	2384	100	764	11812	12576	798	11882	12680	Error	Error	-3.951	764	11812	798	11882	542360	4230075	1.715	23.434	0	0	0
1	6	1	"A2"	"A2"	5795	44890	100	1717	1791	802	44	897	897	941	408	43	75	50	0	13221	13756	6919	50	1476	1476	1520	519	34	95	93	0	0.000	0.000	0.000	0.000	0.000	0.000	0.000	0.000	0.000	0.000	0.000	0.000	0.000	0.000	0.070	0.073	0.073	0.071	3.528	0.060	0.338	316	2384	100	820	11745	12565	894	12280	13174	Error	Error	-3.840	820	11745	894	12280	565979	4347030	2.083	23.576	0	0	0
1	7	1	"A3"	"A3"	6095	44885	100	1444	1511	806	53	890	890	935	393	42	61	34	0	12513	12053	6067	50	1456	1456	1487	422	28	92	87	0	0.000	0.000	0.000	0.000	0.000	0.000	0.000	0.000	0.000	0.000	0.000	0.000	0.000	0.000	0.050	0.059	0.060	0.066	3.306	0.055	0.238	316	2384	100	554	11057	11611	621	10597	11218	Error	Error	-4.319	554	11057	621	10597	477415	3808594	1.466	25.038	0	0	0
1	8	1	"A3"	"A3"	6395	44885	100	1344	1447	699	48	922	922	974	422	43	49	27	0	10413	11979	7721	64	1474	1474	1523	491	32	93	88	0	0.000	0.000	0.000	0.000	0.000	0.000	0.000	0.000	0.000	0.000	0.000	0.000	0.000	0.000	0.047	0.050	0.059	0.063	3.191	0.055	0.354	316	2384	100	422	8939	9361	525	10505	11030	Error	Error	-4.405	422	8939	525	10505	457142	3785248	1.121	21.295	0	0	0
1	9	1	"A3"	"A3"	6695	44885	100	1326	1445	624	43	885	885	932	420	45	51	29	0	10104	11031	6857	62	1439	1439	1469	369	25	94	88	0	0.000	0.000	0.000	0.000	0.000	0.000	0.000	0.000	0.000	0.000	0.000	0.000	0.000	0.000	0.051	0.058	0.068	0.071	3.177	0.054	0.310	316	2384	100	441	8665	9106	560	9592	10152	Error	Error	-4.296	441	8665	560	9592	456756	3485692	1.221	25.913	0	0	0
1	10	1	"A4"	"A4"	6995	44885	100	1475	1527	617	40	927	927	967	416	43	60	34	0	11995	11179	5503	49	1449	1449	1515	582	38	88	84	0	0.000	0.000	0.000	0.000	0.000	0.000	0.000	0.000	0.000	0.000	0.000	0.000	0.000	0.000	0.052	0.062	0.071	0.070	3.674	0.058	0.338	316	2384	100	548	10546	11094	600	9730	10330	Error	Error	-4.266	548	10546	600	9730	482521	3532430	1.346	16.605	0	0	0
1	11	1	"A4"	"A4"	7295	44885	100	1364	1437	619	43	899	899	937	397	42	55	30	0	9822	10765	6721	62	1410	1410	1451	407	28	92	87	0	0.000	0.000	0.000	0.000	0.000	0.000	0.000	0.000	0.000	0.000	0.000	0.000	0.000	0.000	0.055	0.058	0.069	0.069	3.230	0.053	0.286	316	2384	100	465	8412	8877	538	9355	9893	Error	Error	-4.177	465	8412	538	9355	453973	3401769	1.259	22.885	0	0	0
1	12	1	"A4"	"A4"	7595	44880	100	1402	1477	652	44	850	850	901	404	44	60	37	0	10560	12421	8392	67	1431	1431	1519	730	48	86	83	0	0.000	0.000	0.000	0.000	0.000	0.000	0.000	0.000	0.000	0.000	0.000	0.000	0.000	0.000	0.060	0.057	0.062	0.074	3.399	0.053	0.389	316	2384	100	552	9129	9681	627	10990	11617	Error	Error	-4.048	552	9129	627	10990	466769	3925169	1.426	14.934	0	0	0
1	13	1	"A5"	"A5"	7895	44880	100	1033	1107	510	46	902	902	944	389	41	29	9	0	3228	3534	1889	53	1465	1465	1481	289	19	81	72	0	0.000	0.000	0.000	0.000	0.000	0.000	0.000	0.000	0.000	0.000	0.000	0.000	0.000	0.000	0.074	0.099	0.184	0.199	4.483	0.099	0.084	316	2384	100	131	1763	1894	205	2069	2274	Error	Error	-3.750	131	1763	205	2069	349965	1116630	0.419	7.104	0	0	0
1	14	1	"A5"	"A5"	8190	44880	100	1092	1091	414	37	907	907	967	1133	117	1	0	0	3136	3852	2264	58	1464	1464	1482	277	18	82	76	0	0.000	0.000	0.000	0.000	0.000	0.000	0.000	0.000	0.000	0.000	0.000	0.000	0.000	0.000	0.111	0.077	0.144	0.178	5.281	0.635	0.003	316	2384	100	185	1672	1857	184	2388	2572	Error	Error	-3.176	185	1672	184	2388	344771	1217260	0.109	8.556	0	0	0
1	15	1	"A5"	"A5"	8490	44880	100	1080	1171	521	44	924	924	958	399	41	32	14	0	3544	4434	3296	74	1472	1472	1488	294	19	84	78	0	0.000	0.000	0.000	0.000	0.000	0.000	0.000	0.000	0.000	0.000	0.000	0.000	0.000	0.000	0.075	0.083	0.169	0.176	4.061	0.075	0.112	316	2384	100	156	2072	2228	247	2962	3209	Error	Error	-3.731	156	2072	247	2962	369906	1401144	0.534	10.020	0	0	0
1	16	1	"A6"	"A6"	8790	44880	100	1333	1409	602	42	908	908	948	387	40	52	30	0	8505	8018	4939	61	1473	1473	1518	500	32	81	73	0	0.000	0.000	0.000	0.000	0.000	0.000	0.000	0.000	0.000	0.000	0.000	0.000	0.000	0.000	0.060	0.077	0.094	0.102	4.352	0.070	0.283	316	2384	100	425	7032	7457	501	6545	7046	Error	Error	-4.048	425	7032	501	6545	445105	2533758	1.191	13.000	0	0	0
1	17	1	"A6"	"A6"	9090	44875	100	1412	1511	645	42	925	925	982	477	48	50	25	0	6455	8013	5740	71	1504	1504	1570	618	39	81	75	0	0.000	0.000	0.000	0.000	0.000	0.000	0.000	0.000	0.000	0.000	0.000	0.000	0.000	0.000	0.098	0.090	0.104	0.124	4.219	0.076	0.259	316	2384	100	487	4951	5438	586	6509	7095	Error	Error	-3.346	487	4951	586	6509	477337	2532070	1.109	10.426	0	0	0
1	18	1	"A6"	"A6"	9390	44875	100	1390	1499	709	47	986	986	1033	514	49	44	21	0	7001	8641	5837	67	1564	1564	1638	701	42	82	78	0	0.000	0.000	0.000	0.000	0.000	0.000	0.000	0.000	0.000	0.000	0.000	0.000	0.000	0.000	0.074	0.072	0.091	0.102	4.097	0.072	0.237	316	2384	100	404	5437	5841	513	7077	7590	Error	Error	-3.750	404	5437	513	7077	473631	2730658	0.907	9.990	0	0	0
1	1	2	"A7"	"A7"	4300	45195	100	1110	1201	576	47	946	946	1003	524	52	25	9	0	4214	4445	2337	52	1586	1586	1638	564	34	73	70	0	0.000	0.000	0.000	0.000	0.000	0.000	0.000	0.000	0.000	0.000	0.000	0.000	0.000	0.000	0.062	0.089	0.160	0.188	6.262	0.080	0.085	316	2384	100	164	2628	2792	255	2859	3114	Error	Error	-4.002	164	2628	255	2859	379473	1404700	0.378	4.977	0	0	0
1	2	2	"A7"	"A7"	4600	45190	100	1171	1261	561	44	923	923	989	475	48	37	13	0	5955	6903	4756	68	1515	1515	1564	414	26	83	76	0	0.000	0.000	0.000	0.000	0.000	0.000	0.000	0.000	0.000	0.000	0.000	0.000	0.000	0.000	0.056	0.063	0.085	0.104	4.474	0.060	0.164	316	2384	100	248	4440	4688	338	5388	5726	Error	Error	-4.162	248	4440	338	5388	398484	2181292	0.573	12.896	0	0	0
1	3	2	"A7"	"A7"	4900	45190	100	1158	1208	504	41	922	922	969	400	41	35	14	0	4223	4920	3129	63	1513	1513	1554	367	23	84	77	0	0.000	0.000	0.000	0.000	0.000	0.000	0.000	0.000	0.000	0.000	0.000	0.000	0.000	0.000	0.087	0.084	0.144	0.160	5.035	0.061	0.084	316	2384	100	236	2710	2946	286	3407	3693	Error	Error	-3.521	236	2710	286	3407	381789	1554815	0.598	9.172	0	0	0
1	4	2	"A8"	"A8"	5200	45190	100	1416	1522	731	48	918	918	979	541	55	45	20	0	10247	9762	5961	61	1518	1518	1569	566	36	81	75	0	0.000	0.000	0.000	0.000	0.000	0.000	0.000	0.000	0.000	0.000	0.000	0.000	0.000	0.000	0.057	0.073	0.081	0.093	4.301	0.064	0.182	316	2384	100	498	8729	9227	604	8244	8848	Error	Error	-4.132	498	8729	604	8244	480966	3084782	1.004	14.475	0	0	0
1	5	2	"A8"	"A8"	5500	45190	100	1533	1649	864	52	933	933	1106	2263	204	1	0	0	10671	11515	6874	59	1508	1508	1692	2226	131	80	77	0	0.000	0.000	0.000	0.000	0.000	0.000	0.000	0.000	0.000	0.000	0.000	0.000	0.000	0.000	0.065	0.072	0.075	0.078	3.383	0.398	0.305	316	2384	100	600	9163	9763	716	10007	10723	Error	Error	-3.933	600	9163	716	10007	521137	3638881	0.240	4.413	0	0	0
1	6	2	"A8"	"A8"	5800	45190	100	1534	1575	867	55	906	906	954	414	43	62	34	0	12847	12662	7324	57	1474	1474	1582	853	53	84	80	0	0.000	0.000	0.000	0.000	0.000	0.000	0.000	0.000	0.000	0.000	0.000	0.000	0.000	0.000	0.055	0.060	0.062	0.071	3.254	0.052	0.246	316	2384	100	628	11373	12001	669	11188	11857	Error	Error	-4.179	628	11373	669	11188	497738	4001066	1.500	12.989	0	0	0
1	7	2	"A9"	"A9"	6100	45185	100	1152	1263	571	45	922	922	1003	933	93	14	1	0	6737	6405	4359	68	1458	1458	1607	1130	70	64	60	0	0.000	0.000	0.000	0.000	0.000	0.000	0.000	0.000	0.000	0.000	0.000	0.000	0.000	0.000	0.044	0.069	0.094	0.112	5.090	0.085	0.154	316	2384	100	230	5279	5509	341	4947	5288	Error	Error	-4.521	230	5279	341	4947	399069	2023866	0.279	4.246	0	0	0
1	8	2	"A9"	"A9"	6400	45185	100	1197	1268	534	42	900	900	934	460	49	37	15	0	7943	7284	4095	56	1428	1428	1525	804	52	75	73	0	0.000	0.000	0.000	0.000	0.000	0.000	0.000	0.000	0.000	0.000	0.000	0.000	0.000	0.000	0.046	0.063	0.087	0.098	4.040	0.060	0.217	316	2384	100	297	6515	6812	368	5856	6224	Error	Error	-4.455	297	6515	368	5856	400620	2301719	0.726	7.163	0	0	0
1	9	2	"A9"	"A9"	6700	45185	100	1268	1373	597	43	893	893	933	420	45	46	25	0	7541	8237	5309	64	1423	1423	1510	611	40	80	75	0	0.000	0.000	0.000	0.000	0.000	0.000	0.000	0.000	0.000	0.000	0.000	0.000	0.000	0.000	0.061	0.070	0.089	0.100	4.130	0.068	0.291	316	2384	100	375	6118	6493	480	6814	7294	Error	Error	-4.028	375	6118	480	6814	433773	2602998	1.048	11.010	0	0	0
1	10	2	"A10"	"A10"	7000	45185	100	1363	1437	590	41	894	894	942	390	41	55	33	0	10340	9649	5470	56	1432	1432	1523	597	39	86	81	0	0.000	0.000	0.000	0.000	0.000	0.000	0.000	0.000	0.000	0.000	0.000	0.000	0.000	0.000	0.053	0.066	0.074	0.083	3.765	0.060	0.288	316	2384	100	469	8908	9377	543	8217	8760	Error	Error	-4.247	469	8908	543	8217	453990	3048953	1.269	13.611	0	0	0
1	11	2	"A10"	"A10"	7300	45185	100	1181	1296	752	58	893	893	940	446	47	37	13	0	6050	6290	3262	51	1437	1437	1525	662	43	88	83	0	0.000	0.000	0.000	0.000	0.000	0.000	0.000	0.000	0.000	0.000	0.000	0.000	0.000	0.000	0.062	0.083	0.102	0.098	3.991	0.085	0.150	316	2384	100	288	4613	4901	403	4853	5256	Error	Error	-4.002	288	4613	403	4853	409442	1987654	0.798	7.198	0	0	0
1	12	2	"A10"	"A10"	7600	45180	100	1315	1396	642	45	886	886	921	393	42	53	26	0	8536	8510	4848	56	1410	1410	1520	687	45	84	81	0	0.000	0.000	0.000	0.000	0.000	0.000	0.000	0.000	0.000	0.000	0.000	0.000	0.000	0.000	0.060	0.072	0.080	0.090	3.744	0.061	0.214	316	2384	100	429	7126	7555	510	7100	7610	Error	Error	-4.054	429	7126	510	7100	441061	2689122	1.209	10.175	0	0	0
1	13	2	"A11"	"A11"	7895	45180	100	1171	1259	576	45	868	868	924	527	57	33	10	0	7684	7766	5701	73	1405	1405	1511	832	55	68	65	0	0.000	0.000	0.000	0.000	0.000	0.000	0.000	0.000	0.000	0.000	0.000	0.000	0.000	0.000	0.048	0.061	0.084	0.106	5.252	0.073	0.180	316	2384	100	303	6279	6582	391	6361	6752	Error	Error	-4.373	303	6279	391	6361	397904	2454082	0.636	7.518	0	0	0
1	14	2	"A11"	"A11"	8195	45180	100	1209	1318	635	48	931	931	972	428	44	40	17	0	6818	7085	4759	67	1446	1446	1507	487	32	79	73	0	0.000	0.000	0.000	0.000	0.000	0.000	0.000	0.000	0.000	0.000	0.000	0.000	0.000	0.000	0.052	0.069	0.089	0.104	4.898	0.063	0.189	316	2384	100	278	5372	5650	387	5639	6026	Error	Error	-4.272	278	5372	387	5639	416337	2238817	0.808	11.454	0	0	0
1	15	2	"A11"	"A11"	8495	45180	100	1152	1198	518	43	898	898	946	438	46	36	14	0	5873	6443	4409	68	1438	1438	1522	651	42	75	71	0	0.000	0.000	0.000	0.000	0.000	0.000	0.000	0.000	0.000	0.000	0.000	0.000	0.000	0.000	0.057	0.060	0.084	0.101	4.309	0.060	0.188	316	2384	100	254	4435	4689	300	5005	5305	Error	Error	-4.126	254	4435	300	5005	378634	2036039	0.575	7.559	0	0	0
1	16	2	"A12"	"A12"	8795	45180	100	1284	1340	576	42	899	899	953	415	43	48	20	0	7322	6569	3770	57	1447	1447	1497	549	36	77	71	0	0.000	0.000	0.000	0.000	0.000	0.000	0.000	0.000	0.000	0.000	0.000	0.000	0.000	0.000	0.066	0.086	0.105	0.125	5.021	0.073	0.203	316	2384	100	385	5875	6260	441	5122	5563	Error	Error	-3.932	385	5875	441	5122	423565	2075891	0.933	9.239	0	0	0
1	17	2	"A12"	"A12"	9095	45175	100	1284	1338	569	42	913	913	951	395	41	48	22	0	7742	7707	5002	64	1464	1464	1526	469	30	84	77	0	0.000	0.000	0.000	0.000	0.000	0.000	0.000	0.000	0.000	0.000	0.000	0.000	0.000	0.000	0.059	0.068	0.080	0.093	4.792	0.058	0.190	316	2384	100	371	6278	6649	425	6243	6668	Error	Error	-4.081	371	6278	425	6243	422848	2435526	0.980	13.179	0	0	0
1	18	2	"A12"	"A12"	9395	45175	100	1278	1359	621	45	949	949	1042	993	95	15	1	0	6469	6654	4078	61	1519	1519	1591	743	46	79	74	0	0.000	0.000	0.000	0.000	0.000	0.000	0.000	0.000	0.000	0.000	0.000	0.000	0.000	0.000	0.066	0.080	0.099	0.116	4.377	0.066	0.052	316	2384	100	329	4950	5279	410	5135	5545	Error	Error	-3.911	329	4950	410	5135	429563	2102821	0.319	6.814	0	0	0
1	1	3	"A13"	"A13"	4305	45495	100	1445	1558	849	54	931	931	984	409	41	54	34	0	10171	9804	6394	65	1568	1568	1656	741	44	75	71	0	0.000	0.000	0.000	0.000	0.000	0.000	0.000	0.000	0.000	0.000	0.000	0.000	0.000	0.000	0.060	0.076	0.087	0.104	4.138	0.071	0.352	316	2384	100	514	8603	9117	627	8236	8863	Error	Error	-4.065	514	8603	627	8236	492225	3097965	1.403	10.996	0	0	0
1	2	3	"A13"	"A13"	4605	45495	100	1443	1506	614	40	942	942	990	410	41	55	30	0	10858	10616	5918	55	1557	1557	1608	522	32	92	84	0	0.000	0.000	0.000	0.000	0.000	0.000	0.000	0.000	0.000	0.000	0.000	0.000	0.000	0.000	0.054	0.062	0.071	0.076	3.041	0.059	0.301	316	2384	100	501	9301	9802	564	9059	9623	Error	Error	-4.215	501	9301	564	9059	475906	3354517	1.259	17.257	0	0	0
1	3	3	"A13"	"A13"	4905	45490	100	1459	1550	628	40	928	928	973	410	42	59	34	0	13591	12715	6917	54	1535	1535	1629	778	47	86	80	0	0.000	0.000	0.000	0.000	0.000	0.000	0.000	0.000	0.000	0.000	0.000	0.000	0.000	0.000	0.044	0.056	0.059	0.064	3.698	0.053	0.337	316	2384	100	531	12056	12587	622	11180	11802	Error	Error	-4.505	531	12056	622	11180	489894	4017990	1.407	14.249	0	0	0
1	4	3	"A14"	"A14"	5205	45490	100	1467	1530	695	45	922	922	965	417	43	56	31	0	12124	11290	6744	59	1506	1506	1564	635	40	83	75	0	0.000	0.000	0.000	0.000	0.000	0.000	0.000	0.000	0.000	0.000	0.000	0.000	0.000	0.000	0.051	0.062	0.068	0.084	3.772	0.060	0.347	316	2384	100	545	10618	11163	608	9784	10392	Error	Error	-4.284	545	10618	608	9784	483487	3567768	1.355	15.317	0	0	0
1	5	3	"A14"	"A14"	5505	45490	100	1571	1624	739	45	916	916	961	403	41	65	41	0	14035	12910	6399	49	1496	1496	1579	751	47	91	85	0	0.000	0.000	0.000	0.000	0.000	0.000	0.000	0.000	0.000	0.000	0.000	0.000	0.000	0.000	0.052	0.062	0.066	0.069	3.142	0.055	0.304	316	2384	100	655	12539	13194	708	11414	12122	Error	Error	-4.259	655	12539	708	11414	513236	4079604	1.645	15.088	0	0	0
1	6	3	"A14"	"A14"	5805	45490	100	1464	1557	606	38	924	924	977	626	64	46	16	0	13526	12222	6023	49	1486	1486	1590	809	50	87	83	0	0.000	0.000	0.000	0.000	0.000	0.000	0.000	0.000	0.000	0.000	0.000	0.000	0.000	0.000	0.045	0.059	0.064	0.060	3.165	0.055	0.132	316	2384	100	540	12040	12580	633	10736	11369	Error	Error	-4.479	540	12040	633	10736	492015	3862194	0.927	13.142	0	0	0
1	7	3	"A15"	"A15"	6105	45490	100	1167	1245	488	39	868	868	905	383	42	41	22	0	7306	7324	3633	49	1435	1435	1475	492	33	87	82	0	0.000	0.000	0.000	0.000	0.000	0.000	0.000	0.000	0.000	0.000	0.000	0.000	0.000	0.000	0.051	0.064	0.079	0.073	3.457	0.063	0.214	316	2384	100	299	5871	6170	377	5889	6266	Error	Error	-4.295	299	5871	377	5889	393337	2314368	0.888	11.888	0	0	0
1	8	3	"A15"	"A15"	6405	45485	100	1161	1184	505	42	864	864	911	388	42	39	18	0	5510	5883	3246	55	1407	1407	1466	493	33	81	76	0	0.000	0.000	0.000	0.000	0.000	0.000	0.000	0.000	0.000	0.000	0.000	0.000	0.000	0.000	0.072	0.071	0.106	0.110	3.941	0.065	0.143	316	2384	100	297	4103	4400	320	4476	4796	Error	Error	-3.788	297	4103	320	4476	374081	1858880	0.704	8.959	0	0	0
1	9	3	"A15"	"A15"	6705	45485	100	1197	1237	509	41	898	898	948	416	43	41	16	0	5967	6085	3030	49	1423	1423	1494	550	36	85	81	0	0.000	0.000	0.000	0.000	0.000	0.000	0.000	0.000	0.000	0.000	0.000	0.000	0.000	0.000	0.066	0.073	0.103	0.106	4.341	0.062	0.125	316	2384	100	299	4544	4843	339	4662	5001	Error	Error	-3.926	299	4544	339	4662	390734	1922955	0.695	8.347	0	0	0
1	10	3	"A16"	"A16"	7005	45485	100	1516	1591	789	49	903	903	952	437	45	61	36	0	12163	13003	7489	57	1431	1431	1490	593	39	90	84	0	0.000	0.000	0.000	0.000	0.000	0.000	0.000	0.000	0.000	0.000	0.000	0.000	0.000	0.000	0.057	0.059	0.061	0.071	4.768	0.052	0.301	316	2384	100	613	10732	11345	688	11572	12260	Error	Error	-4.130	613	10732	688	11572	502676	4109008	1.462	19.415	0	0	0
1	11	3	"A16"	"A16"	7300	45485	100	1405	1465	639	43	884	884	926	400	43	60	32	0	10624	10485	6910	65	1427	1427	1509	571	37	88	81	0	0.000	0.000	0.000	0.000	0.000	0.000	0.000	0.000	0.000	0.000	0.000	0.000	0.000	0.000	0.057	0.064	0.074	0.087	3.878	0.054	0.278	316	2384	100	521	9197	9718	581	9058	9639	Error	Error	-4.142	521	9197	581	9058	462785	3313177	1.348	15.720	0	0	0
1	12	3	"A16"	"A16"	7600	45485	100	1435	1494	638	42	867	867	899	378	42	62	40	0	13707	13355	8071	60	1394	1394	1462	529	36	91	86	0	0.000	0.000	0.000	0.000	0.000	0.000	0.000	0.000	0.000	0.000	0.000	0.000	0.000	0.000	0.046	0.052	0.059	0.067	3.344	0.051	0.359	316	2384	100	568	12313	12881	627	11961	12588	Error	Error	-4.438	568	12313	627	11961	472011	4220247	1.574	22.482	0	0	0
1	13	3	"A17"	"A17"	7900	45480	100	1195	1240	509	41	856	856	901	475	52	38	14	0	6909	6387	4105	64	1391	1391	1455	551	37	71	65	0	0.000	0.000	0.000	0.000	0.000	0.000	0.000	0.000	0.000	0.000	0.000	0.000	0.000	0.000	0.061	0.077	0.099	0.132	5.672	0.060	0.137	316	2384	100	339	5518	5857	384	4996	5380	Error	Error	-4.025	339	5518	384	4996	391894	2018314	0.714	8.951	0	0	0
1	14	3	"A17"	"A17"	8200	45480	100	1247	1264	525	41	878	878	916	440	48	43	19	0	8100	8261	4862	58	1407	1407	1456	451	30	90	87	0	0.000	0.000	0.000	0.000	0.000	0.000	0.000	0.000	0.000	0.000	0.000	0.000	0.000	0.000	0.055	0.056	0.073	0.081	3.924	0.053	0.135	316	2384	100	369	6693	7062	386	6854	7240	Error	Error	-4.181	369	6693	386	6854	399278	2610440	0.791	15.089	0	0	0
1	15	3	"A17"	"A17"	8500	45480	100	1295	1346	510	37	922	922	977	578	59	36	9	0	7794	7539	4076	54	1426	1426	1468	352	23	94	92	0	0.000	0.000	0.000	0.000	0.000	0.000	0.000	0.000	0.000	0.000	0.000	0.000	0.000	0.000	0.059	0.069	0.085	0.088	3.248	0.065	0.187	316	2384	100	373	6368	6741	424	6113	6537	Error	Error	-4.094	373	6368	424	6113	425423	2382480	0.638	17.247	0	0	0
1	16	3	"A18"	"A18"	8800	45480	100	1197	1253	510	40	929	929	1002	780	77	17	2	0	5682	5671	3677	64	1485	1485	1577	992	62	68	64	0	0.000	0.000	0.000	0.000	0.000	0.000	0.000	0.000	0.000	0.000	0.000	0.000	0.000	0.000	0.064	0.077	0.123	0.154	5.080	0.067	0.166	316	2384	100	268	4197	4465	324	4186	4510	Error	Error	-3.969	268	4197	324	4186	395903	1792013	0.322	4.127	0	0	0
1	17	3	"A18"	"A18"	9100	45480	100	1358	1378	543	39	905	905	951	385	40	55	29	0	9702	9338	5625	60	1447	1447	1512	494	32	91	85	0	0.000	0.000	0.000	0.000	0.000	0.000	0.000	0.000	0.000	0.000	0.000	0.000	0.000	0.000	0.055	0.060	0.070	0.076	3.602	0.057	0.279	316	2384	100	453	8255	8708	473	7891	8364	Error	Error	-4.188	453	8255	473	7891	435598	2950807	1.109	15.842	0	0	0
1	18	3	"A18"	"A18"	9400	45475	100	1443	1476	647	43	885	885	933	449	48	54	31	0	9905	10071	6242	61	1440	1440	1522	547	35	87	82	0	0.000	0.000	0.000	0.000	0.000	0.000	0.000	0.000	0.000	0.000	0.000	0.000	0.000	0.000	0.066	0.068	0.083	0.082	3.650	0.064	0.334	316	2384	100	558	8465	9023	591	8631	9222	Error	Error	-3.923	558	8465	591	8631	466561	3182359	1.209	15.629	0	0	0
1	1	4	"A19"	"A19"	4310	45795	100	1098	1175	511	43	927	927	981	422	43	32	12	0	4500	4810	2608	54	1543	1543	1573	378	24	80	75	0	0.000	0.000	0.000	0.000	0.000	0.000	0.000	0.000	0.000	0.000	0.000	0.000	0.000	0.000	0.058	0.076	0.134	0.153	5.086	0.072	0.086	316	2384	100	171	2957	3128	248	3267	3515	Error	Error	-4.112	171	2957	248	3267	371363	1519877	0.460	8.563	0	0	0
1	2	4	"A19"	"A19"	4610	45795	100	1278	1325	534	40	943	943	992	418	42	44	20	0	6088	7322	4249	58	1522	1522	1586	505	31	92	89	0	0.000	0.000	0.000	0.000	0.000	0.000	0.000	0.000	0.000	0.000	0.000	0.000	0.000	0.000	0.073	0.066	0.095	0.087	4.576	0.057	0.148	316	2384	100	335	4566	4901	382	5800	6182	Error	Error	-3.769	335	4566	382	5800	418640	2313650	0.797	11.358	0	0	0
1	3	4	"A19"	"A19"	4910	45790	100	1228	1317	576	43	915	915	987	668	67	25	7	0	5712	7126	4741	66	1506	1506	1581	660	41	84	81	0	0.000	0.000	0.000	0.000	0.000	0.000	0.000	0.000	0.000	0.000	0.000	0.000	0.000	0.000	0.074	0.072	0.092	0.092	3.456	0.066	0.222	316	2384	100	313	4206	4519	402	5620	6022	Error	Error	-3.748	313	4206	402	5620	416220	2251905	0.494	8.402	0	0	0
1	4	4	"A20"	"A20"	5210	45790	100	1718	1807	739	40	924	924	985	447	45	71	44	0	20919	17079	8770	51	1507	1507	1794	2046	114	80	76	0	0.000	0.000	0.000	0.000	0.000	0.000	0.000	0.000	0.000	0.000	0.000	0.000	0.000	0.000	0.041	0.057	0.058	0.061	2.661	0.051	0.075	316	2384	100	794	19412	20206	883	15572	16455	Error	Error	-4.612	794	19412	883	15572	571031	5396867	1.839	7.471	0	0	0
1	5	4	"A20"	"A20"	5510	45790	100	1732	1786	709	39	923	923	1008	1198	118	32	2	0	20901	17419	8520	48	1487	1487	1644	1225	74	89	86	0	0.000	0.000	0.000	0.000	0.000	0.000	0.000	0.000	0.000	0.000	0.000	0.000	0.000	0.000	0.042	0.054	0.056	0.054	3.018	0.049	0.058	316	2384	100	809	19414	20223	863	15932	16795	Error	Error	-4.585	809	19414	863	15932	564228	5504279	0.649	12.878	0	0	0
1	6	4	"A20"	"A20"	5810	45790	100	1781	1803	690	38	894	894	952	468	49	71	49	0	21494	18219	8131	44	1445	1445	1560	917	58	91	89	0	0.000	0.000	0.000	0.000	0.000	0.000	0.000	0.000	0.000	0.000	0.000	0.000	0.000	0.000	0.044	0.054	0.059	0.052	2.601	0.052	0.444	316	2384	100	887	20049	20936	909	16774	17683	Error	Error	-4.498	887	20049	909	16774	569690	5757182	1.818	18.167	0	0	0
1	7	4	"A21"	"A21"	6110	45790	100	1668	1651	625	37	889	889	968	852	88	45	5	0	18068	15256	7147	46	1423	1423	1663	1572	94	83	80	0	0.000	0.000	0.000	0.000	0.000	0.000	0.000	0.000	0.000	0.000	0.000	0.000	0.000	0.000	0.047	0.055	0.056	0.060	2.655	0.055	0.472	316	2384	100	779	16645	17424	762	13833	14595	Error	Error	-4.417	779	16645	762	13833	521748	4821033	0.802	8.647	0	0	0
1	8	4	"A21"	"A21"	6410	45785	100	1544	1591	656	41	879	879	928	454	48	64	37	0	15560	13220	6457	48	1408	1408	1569	1394	88	82	79	0	0.000	0.000	0.000	0.000	0.000	0.000	0.000	0.000	0.000	0.000	0.000	0.000	0.000	0.000	0.047	0.060	0.065	0.069	3.043	0.055	0.306	316	2384	100	665	14152	14817	712	11812	12524	Error	Error	-4.412	665	14152	712	11812	502742	4177485	1.460	8.358	0	0	0
1	9	4	"A21"	"A21"	6710	45785	100	1578	1597	645	40	869	869	930	596	64	55	20	0	15966	13515	6568	48	1397	1397	1570	1375	87	84	81	0	0.000	0.000	0.000	0.000	0.000	0.000	0.000	0.000	0.000	0.000	0.000	0.000	0.000	0.000	0.049	0.060	0.062	0.065	3.124	0.063	0.244	316	2384	100	709	14569	15278	728	12118	12846	Error	Error	-4.361	709	14569	728	12118	504547	4270692	1.119	8.687	0	0	0
1	10	4	"A22"	"A22"	7005	45785	100	1591	1606	660	41	882	882	924	399	43	68	45	0	17725	13920	8122	58	1408	1408	1569	1351	86	75	73	0	0.000	0.000	0.000	0.000	0.000	0.000	0.000	0.000	0.000	0.000	0.000	0.000	0.000	0.000	0.043	0.058	0.065	0.077	3.586	0.055	0.467	316	2384	100	709	16317	17026	724	12512	13236	Error	Error	-4.524	709	16317	724	12512	507507	4398847	1.709	9.142	0	0	0
1	11	4	"A22"	"A22"	7305	45785	100	1531	1556	647	41	888	888	929	393	42	61	42	0	17200	14016	7694	54	1413	1413	1477	572	38	87	82	0	0.000	0.000	0.000	0.000	0.000	0.000	0.000	0.000	0.000	0.000	0.000	0.000	0.000	0.000	0.041	0.053	0.060	0.070	3.575	0.053	0.416	316	2384	100	643	15787	16430	668	12603	13271	Error	Error	-4.618	643	15787	668	12603	491674	4428907	1.595	21.921	0	0	0
1	12	4	"A22"	"A22"	7605	45785	100	1646	1684	699	41	854	854	928	578	62	62	29	0	17552	14873	7186	48	1407	1407	1560	1263	80	85	80	0	0.000	0.000	0.000	0.000	0.000	0.000	0.000	0.000	0.000	0.000	0.000	0.000	0.000	0.000	0.049	0.062	0.065	0.068	2.673	0.059	0.479	316	2384	100	792	16145	16937	830	13466	14296	Error	Error	-4.349	792	16145	830	13466	532125	4700013	1.308	10.541	0	0	0
1	13	4	"A23"	"A23"	7905	45785	100	1511	1560	631	40	862	862	907	406	44	65	41	0	14719	12208	6538	53	1387	1387	1439	527	36	89	80	0	0.000	0.000	0.000	0.000	0.000	0.000	0.000	0.000	0.000	0.000	0.000	0.000	0.000	0.000	0.049	0.065	0.068	0.072	3.329	0.060	0.395	316	2384	100	649	13332	13981	698	10821	11519	Error	Error	-4.361	649	13332	698	10821	493091	3857811	1.608	20.435	0	0	0
1	14	4	"A23"	"A23"	8205	45780	100	1594	1614	661	40	866	866	920	506	55	61	35	0	18638	15110	7454	49	1403	1403	1499	748	49	89	84	0	0.000	0.000	0.000	0.000	0.000	0.000	0.000	0.000	0.000	0.000	0.000	0.000	0.000	0.000	0.042	0.055	0.059	0.057	3.019	0.055	0.460	316	2384	100	728	17235	17963	748	13707	14455	Error	Error	-4.565	728	17235	748	13707	510163	4774651	1.372	18.197	0	0	0
1	15	4	"A23"	"A23"	8505	45780	100	1590	1625	667	41	931	931	977	428	43	62	40	0	12928	11129	5605	50	1454	1454	1508	491	32	90	86	0	0.000	0.000	0.000	0.000	0.000	0.000	0.000	0.000	0.000	0.000	0.000	0.000	0.000	0.000	0.057	0.072	0.074	0.072	3.032	0.071	0.399	316	2384	100	659	11474	12133	694	9675	10369	Error	Error	-4.122	659	11474	694	9675	513423	3516631	1.514	19.595	0	0	0
1	16	4	"A24"	"A24"	8805	45780	100	1410	1444	577	39	906	906	955	401	41	56	31	0	8101	8348	5127	61	1440	1440	1476	434	29	85	77	0	0.000	0.000	0.000	0.000	0.000	0.000	0.000	0.000	0.000	0.000	0.000	0.000	0.000	0.000	0.076	0.078	0.088	0.099	3.816	0.070	0.321	316	2384	100	504	6661	7165	538	6908	7446	Error	Error	-3.724	504	6661	538	6908	456450	2638112	1.219	15.834	0	0	0
1	17	4	"A24"	"A24"	9105	45780	100	1345	1425	583	40	907	907	947	389	41	53	28	0	9364	9605	4892	50	1441	1441	1515	611	40	89	86	0	0.000	0.000	0.000	0.000	0.000	0.000	0.000	0.000	0.000	0.000	0.000	0.000	0.000	0.000	0.055	0.063	0.071	0.069	3.320	0.063	0.304	316	2384	100	438	7923	8361	518	8164	8682	Error	Error	-4.177	438	7923	518	8164	450184	3035135	1.229	13.241	0	0	0
1	18	4	"A24"	"A24"	9405	45780	100	1352	1390	585	42	885	885	924	373	40	56	30	0	8374	9591	6229	64	1418	1418	1450	342	23	94	91	0	0.000	0.000	0.000	0.000	0.000	0.000	0.000	0.000	0.000	0.000	0.000	0.000	0.000	0.000	0.067	0.062	0.073	0.077	2.982	0.059	0.336	316	2384	100	467	6956	7423	505	8173	8678	Error	Error	-3.897	467	6956	505	8173	439245	3030861	1.249	23.804	0	0	0
1	1	5	"A25"	"A25"	4315	46095	100	1443	1498	599	39	947	947	990	411	41	57	30	0	10668	10931	6864	62	1553	1553	1602	610	38	80	75	0	0.000	0.000	0.000	0.000	0.000	0.000	0.000	0.000	0.000	0.000	0.000	0.000	0.000	0.000	0.054	0.059	0.067	0.082	4.313	0.053	0.322	316	2384	100	496	9115	9611	551	9378	9929	Error	Error	-4.200	496	9115	551	9378	473422	3454139	1.236	15.293	0	0	0
1	2	5	"A25"	"A25"	4615	46095	100	1435	1524	623	40	917	917	966	431	44	54	33	0	13496	12850	6829	53	1512	1512	1594	666	41	91	87	0	0.000	0.000	0.000	0.000	0.000	0.000	0.000	0.000	0.000	0.000	0.000	0.000	0.000	0.000	0.043	0.054	0.057	0.057	3.311	0.050	0.277	316	2384	100	518	11984	12502	607	11338	11945	Error	Error	-4.532	518	11984	607	11338	481559	4060708	1.295	16.901	0	0	0
1	3	5	"A25"	"A25"	4915	46095	100	1427	1464	603	41	932	932	983	425	43	54	28	0	12221	12282	6386	51	1505	1505	1556	464	29	95	93	0	0.000	0.000	0.000	0.000	0.000	0.000	0.000	0.000	0.000	0.000	0.000	0.000	0.000	0.000	0.046	0.049	0.056	0.053	2.958	0.045	0.229	316	2384	100	495	10716	11211	532	10777	11309	Error	Error	-4.436	495	10716	532	10777	462672	3881046	1.132	23.116	0	0	0
1	4	5	"A26"	"A26"	5215	46090	100	1409	1487	615	41	930	930	975	433	44	53	27	0	10189	10319	6354	61	1503	1503	1631	990	60	79	75	0	0.000	0.000	0.000	0.000	0.000	0.000	0.000	0.000	0.000	0.000	0.000	0.000	0.000	0.000	0.055	0.063	0.070	0.074	3.850	0.054	0.292	316	2384	100	479	8686	9165	557	8816	9373	Error	Error	-4.181	479	8686	557	8816	469974	3260696	1.182	8.776	0	0	0
1	5	5	"A26"	"A26"	5515	46090	100	1395	1463	551	37	919	919	959	395	41	55	29	0	9509	9341	4571	48	1474	1474	1566	822	52	87	85	0	0.000	0.000	0.000	0.000	0.000	0.000	0.000	0.000	0.000	0.000	0.000	0.000	0.000	0.000	0.059	0.069	0.081	0.082	3.219	0.058	0.243	316	2384	100	476	8035	8511	544	7867	8411	Error	Error	-4.077	476	8035	544	7867	462389	2951805	1.276	9.459	0	0	0
1	6	5	"A26"	"A26"	5815	46090	100	1398	1447	552	38	883	883	935	389	41	58	33	0	9833	10430	5418	51	1438	1438	1541	758	49	90	86	0	0.000	0.000	0.000	0.000	0.000	0.000	0.000	0.000	0.000	0.000	0.000	0.000	0.000	0.000	0.061	0.063	0.068	0.070	3.451	0.054	0.276	316	2384	100	515	8395	8910	564	8992	9556	Error	Error	-4.027	515	8395	564	8992	457132	3296013	1.316	11.727	0	0	0
1	7	5	"A27"	"A27"	6115	46090	100	1351	1403	584	41	863	863	916	392	42	55	32	0	11411	10879	6855	63	1436	1436	1499	717	47	79	75	0	0.000	0.000	0.000	0.000	0.000	0.000	0.000	0.000	0.000	0.000	0.000	0.000	0.000	0.000	0.049	0.057	0.070	0.073	4.006	0.051	0.314	316	2384	100	488	9975	10463	540	9443	9983	Error	Error	-4.353	488	9975	540	9443	443235	3437898	1.242	13.082	0	0	0
1	8	5	"A27"	"A27"	6410	46090	100	1302	1340	552	41	882	882	936	425	45	49	22	0	10269	10523	6306	59	1408	1408	1480	612	41	87	83	0	0.000	0.000	0.000	0.000	0.000	0.000	0.000	0.000	0.000	0.000	0.000	0.000	0.000	0.000	0.047	0.050	0.062	0.068	3.861	0.046	0.230	316	2384	100	420	8861	9281	458	9115	9573	Error	Error	-4.399	420	8861	458	9115	423359	3325317	0.951	14.776	0	0	0
1	9	5	"A27"	"A27"	6710	46085	100	1377	1397	539	38	852	852	924	618	66	42	10	0	10894	10979	6853	62	1402	1402	1543	934	60	81	77	0	0.000	0.000	0.000	0.000	0.000	0.000	0.000	0.000	0.000	0.000	0.000	0.000	0.000	0.000	0.055	0.057	0.068	0.077	3.775	0.046	0.262	316	2384	100	525	9492	10017	545	9577	10122	Error	Error	-4.176	525	9492	545	9577	441511	3469415	0.765	10.103	0	0	0
1	10	5	"A28"	"A28"	7010	46085	100	1399	1475	653	44	881	881	927	403	43	55	34	0	14625	12519	8558	68	1400	1400	1584	1464	92	69	65	0	0.000	0.000	0.000	0.000	0.000	0.000	0.000	0.000	0.000	0.000	0.000	0.000	0.000	0.000	0.039	0.053	0.064	0.073	4.216	0.050	0.395	316	2384	100	518	13225	13743	594	11119	11713	Error	Error	-4.674	518	13225	594	11119	466113	3956058	1.360	7.469	0	0	0
1	11	5	"A28"	"A28"	7310	46085	100	1583	1560	653	41	897	897	936	401	42	63	40	0	16240	13161	7331	55	1396	1396	1507	857	56	81	78	0	0.000	0.000	0.000	0.000	0.000	0.000	0.000	0.000	0.000	0.000	0.000	0.000	0.000	0.000	0.046	0.056	0.060	0.070	3.880	0.057	0.373	316	2384	100	686	14844	15530	663	11765	12428	Error	Error	-4.436	686	14844	663	11765	492982	4158918	1.556	13.599	0	0	0
1	12	5	"A28"	"A28"	7610	46085	100	1518	1541	648	42	890	890	928	391	42	64	37	0	14629	12591	6901	54	1415	1415	1486	636	42	87	80	0	0.000	0.000	0.000	0.000	0.000	0.000	0.000	0.000	0.000	0.000	0.000	0.000	0.000	0.000	0.048	0.058	0.064	0.066	3.152	0.057	0.387	316	2384	100	628	13214	13842	651	11176	11827	Error	Error	-4.395	628	13214	651	11176	487102	3978788	1.568	17.461	0	0	0
1	13	5	"A29"	"A29"	7910	46085	100	1331	1378	618	44	901	901	939	392	41	52	32	0	10812	10026	6122	61	1419	1419	1499	735	49	79	74	0	0.000	0.000	0.000	0.000	0.000	0.000	0.000	0.000	0.000	0.000	0.000	0.000	0.000	0.000	0.046	0.055	0.072	0.087	4.216	0.056	0.305	316	2384	100	430	9393	9823	477	8607	9084	Error	Error	-4.449	430	9393	477	8607	435417	3168079	1.120	11.601	0	0	0
1	14	5	"A29"	"A29"	8210	46080	100	1341	1403	581	41	902	902	954	420	44	51	25	0	10239	9867	5864	59	1441	1441	1557	832	53	81	78	0	0.000	0.000	0.000	0.000	0.000	0.000	0.000	0.000	0.000	0.000	0.000	0.000	0.000	0.000	0.050	0.059	0.068	0.079	4.063	0.055	0.259	316	2384	100	439	8798	9237	501	8426	8927	Error	Error	-4.325	439	8798	501	8426	443335	3118086	1.069	9.988	0	0	0
1	15	5	"A29"	"A29"	8510	46080	100	1323	1382	606	43	919	919	968	449	46	45	20	0	9150	9360	5785	61	1429	1429	1537	846	55	79	75	0	0.000	0.000	0.000	0.000	0.000	0.000	0.000	0.000	0.000	0.000	0.000	0.000	0.000	0.000	0.052	0.058	0.072	0.081	4.280	0.054	0.238	316	2384	100	404	7721	8125	463	7931	8394	Error	Error	-4.256	404	7721	463	7931	436782	2957694	0.922	9.247	0	0	0
1	16	5	"A30"	"A30"	8810	46080	100	1355	1405	633	45	914	914	961	418	43	50	24	0	8770	7850	4238	53	1438	1438	1518	685	45	78	74	0	0.000	0.000	0.000	0.000	0.000	0.000	0.000	0.000	0.000	0.000	0.000	0.000	0.000	0.000	0.060	0.077	0.094	0.098	4.007	0.069	0.234	316	2384	100	441	7332	7773	491	6412	6903	Error	Error	-4.055	441	7332	491	6412	444019	2480686	1.062	9.244	0	0	0
1	17	5	"A30"	"A30"	9110	46080	100	1372	1463	627	42	952	952	1001	414	41	51	27	0	8802	8531	4906	57	1464	1464	1509	391	25	90	87	0	0.000	0.000	0.000	0.000	0.000	0.000	0.000	0.000	0.000	0.000	0.000	0.000	0.000	0.000	0.057	0.072	0.083	0.086	3.003	0.069	0.273	316	2384	100	420	7338	7758	511	7067	7578	Error	Error	-4.127	420	7338	511	7067	462224	2695903	1.116	17.959	0	0	0
1	18	5	"A30"	"A30"	9410	46080	100	1265	1377	595	43	896	896	955	494	51	44	16	0	8523	8482	5005	59	1430	1430	1494	510	34	87	81	0	0.000	0.000	0.000	0.000	0.000	0.000	0.000	0.000	0.000	0.000	0.000	0.000	0.000	0.000	0.052	0.068	0.084	0.099	4.201	0.061	0.245	316	2384	100	369	7093	7462	481	7052	7533	Error	Error	-4.265	369	7093	481	7052	435193	2680440	0.854	13.702	0	0	0
1	1	6	"A31"	"A31"	4320	46395	100	1497	1571	649	41	940	940	1000	426	42	61	31	0	12142	12161	7166	58	1553	1553	1605	592	36	89	84	0	0.000	0.000	0.000	0.000	0.000	0.000	0.000	0.000	0.000	0.000	0.000	0.000	0.000	0.000	0.053	0.059	0.067	0.077	3.663	0.054	0.330	316	2384	100	557	10589	11146	631	10608	11239	Error	Error	-4.249	557	10589	631	10608	496374	3842872	1.340	17.831	0	0	0
1	2	6	"A31"	"A31"	4620	46395	100	1639	1698	691	40	944	944	998	446	44	64	39	0	15049	14913	7091	47	1531	1531	1608	601	37	97	95	0	0.000	0.000	0.000	0.000	0.000	0.000	0.000	0.000	0.000	0.000	0.000	0.000	0.000	0.000	0.051	0.056	0.060	0.053	2.482	0.054	0.383	316	2384	100	695	13518	14213	754	13382	14136	Error	Error	-4.282	695	13518	754	13382	536713	4712376	1.570	22.138	0	0	0
1	3	6	"A31"	"A31"	4920	46395	100	1442	1534	634	41	922	922	966	413	42	56	32	0	11846	11638	6093	52	1496	1496	1528	416	27	94	93	0	0.000	0.000	0.000	0.000	0.000	0.000	0.000	0.000	0.000	0.000	0.000	0.000	0.000	0.000	0.050	0.060	0.066	0.062	2.915	0.057	0.339	316	2384	100	520	10350	10870	612	10142	10754	Error	Error	-4.315	520	10350	612	10142	484773	3677699	1.375	24.303	0	0	0
1	4	6	"A32"	"A32"	5220	46395	100	1441	1478	597	40	906	906	969	417	43	57	31	0	12734	12707	7380	58	1483	1483	1527	453	29	92	86	0	0.000	0.000	0.000	0.000	0.000	0.000	0.000	0.000	0.000	0.000	0.000	0.000	0.000	0.000	0.048	0.051	0.058	0.062	3.565	0.047	0.327	316	2384	100	535	11251	11786	572	11224	11796	Error	Error	-4.394	535	11251	572	11224	466970	4015278	1.221	24.680	0	0	0
1	5	6	"A32"	"A32"	5520	46390	100	1403	1448	587	40	905	905	964	551	57	45	18	0	10554	12203	7643	62	1454	1454	1501	481	32	91	86	0	0.000	0.000	0.000	0.000	0.000	0.000	0.000	0.000	0.000	0.000	0.000	0.000	0.000	0.000	0.055	0.051	0.062	0.067	3.975	0.047	0.315	316	2384	100	498	9100	9598	543	10749	11292	Error	Error	-4.192	498	9100	543	10749	457448	3856090	0.878	22.249	0	0	0
1	6	6	"A32"	"A32"	5820	46390	100	1391	1427	654	45	897	897	954	713	74	34	8	0	10250	12157	8061	66	1425	1425	1491	643	43	83	81	0	0.000	0.000	0.000	0.000	0.000	0.000	0.000	0.000	0.000	0.000	0.000	0.000	0.000	0.000	0.056	0.049	0.057	0.069	4.217	0.145	0.132	316	2384	100	494	8825	9319	530	10732	11262	Error	Error	-4.159	494	8825	530	10732	450813	3841479	0.663	16.588	0	0	0
1	7	6	"A33"	"A33"	6115	46390	100	1120	1214	522	42	904	904	928	386	41	36	17	0	5874	8227	6687	81	1411	1411	1442	335	23	89	81	0	0.000	0.000	0.000	0.000	0.000	0.000	0.000	0.000	0.000	0.000	0.000	0.000	0.000	0.000	0.048	0.045	0.067	0.078	4.897	0.043	0.172	316	2384	100	216	4463	4679	310	6816	7126	Error	Error	-4.369	216	4463	310	6816	383619	2599654	0.741	20.254	0	0	0
1	8	6	"A33"	"A33"	6415	46390	100	1148	1237	586	47	876	876	916	381	41	43	22	0	5607	8779	7078	80	1406	1406	1441	406	28	88	82	0	0.000	0.000	0.000	0.000	0.000	0.000	0.000	0.000	0.000	0.000	0.000	0.000	0.000	0.000	0.065	0.049	0.073	0.094	4.148	0.049	0.250	316	2384	100	272	4201	4473	361	7373	7734	Error	Error	-3.949	272	4201	361	7373	390823	2774181	0.843	18.074	0	0	0
1	9	6	"A33"	"A33"	6715	46390	100	1200	1313	807	61	878	878	942	546	57	34	13	0	5433	8113	6611	81	1402	1402	1433	372	25	89	86	0	0.000	0.000	0.000	0.000	0.000	0.000	0.000	0.000	0.000	0.000	0.000	0.000	0.000	0.000	0.080	0.065	0.081	0.096	3.499	0.058	0.181	316	2384	100	322	4031	4353	435	6711	7146	Error	Error	-3.646	322	4031	435	6711	414819	2563795	0.679	17.957	0	0	0
1	10	6	"A34"	"A34"	7015	46385	100	1206	1306	609	46	896	896	945	470	49	38	19	0	6575	8391	6048	72	1386	1386	1432	541	37	82	77	0	0.000	0.000	0.000	0.000	0.000	0.000	0.000	0.000	0.000	0.000	0.000	0.000	0.000	0.000	0.060	0.059	0.079	0.091	4.373	0.068	0.232	316	2384	100	310	5189	5499	410	7005	7415	Error	Error	-4.065	310	5189	410	7005	412678	2651711	0.768	12.863	0	0	0
1	11	6	"A34"	"A34"	7315	46385	100	1172	1242	583	46	871	871	930	453	48	39	15	0	5537	7365	5609	76	1368	1368	1408	386	27	89	82	0	0.000	0.000	0.000	0.000	0.000	0.000	0.000	0.000	0.000	0.000	0.000	0.000	0.000	0.000	0.072	0.062	0.090	0.106	4.111	0.060	0.190	316	2384	100	301	4169	4470	371	5997	6368	Error	Error	-3.792	301	4169	371	5997	392453	2327490	0.689	15.433	0	0	0
1	12	6	"A34"	"A34"	7615	46385	100	1110	1190	519	43	872	872	924	504	54	29	9	0	4814	6423	4884	76	1387	1387	1425	444	31	88	84	0	0.000	0.000	0.000	0.000	0.000	0.000	0.000	0.000	0.000	0.000	0.000	0.000	0.000	0.000	0.069	0.063	0.093	0.090	5.172	0.054	0.153	316	2384	100	238	3427	3665	318	5036	5354	Error	Error	-3.848	238	3427	318	5036	376007	2029766	0.528	11.257	0	0	0
1	13	6	"A35"	"A35"	7915	46385	100	1371	1409	565	40	865	865	911	424	46	56	29	0	11664	10190	5908	57	1397	1397	1460	651	44	81	76	0	0.000	0.000	0.000	0.000	0.000	0.000	0.000	0.000	0.000	0.000	0.000	0.000	0.000	0.000	0.049	0.062	0.077	0.084	4.249	0.052	0.229	316	2384	100	506	10267	10773	544	8793	9337	Error	Error	-4.343	506	10267	544	8793	445294	3220009	1.175	13.410	0	0	0
1	14	6	"A35"	"A35"	8215	46385	100	1446	1480	552	37	875	875	935	497	53	54	21	0	10431	10244	4624	45	1408	1408	1481	633	42	94	89	0	0.000	0.000	0.000	0.000	0.000	0.000	0.000	0.000	0.000	0.000	0.000	0.000	0.000	0.000	0.063	0.068	0.077	0.073	3.085	0.058	0.287	316	2384	100	571	9023	9594	605	8836	9441	Error	Error	-3.982	571	9023	605	8836	467648	3237017	1.097	13.844	0	0	0
1	15	6	"A35"	"A35"	8515	46380	100	1483	1512	638	42	896	896	946	421	44	61	33	0	9207	9077	5977	65	1425	1425	1521	824	54	80	77	0	0.000	0.000	0.000	0.000	0.000	0.000	0.000	0.000	0.000	0.000	0.000	0.000	0.000	0.000	0.075	0.081	0.100	0.121	3.961	0.063	0.265	316	2384	100	587	7782	8369	616	7652	8268	Error	Error	-3.729	587	7782	616	7652	477768	2868370	1.344	9.170	0	0	0
1	16	6	"A36"	"A36"	8815	46380	100	1261	1336	567	42	896	896	939	412	43	46	20	0	7989	7681	4503	58	1422	1422	1475	512	34	80	73	0	0.000	0.000	0.000	0.000	0.000	0.000	0.000	0.000	0.000	0.000	0.000	0.000	0.000	0.000	0.056	0.070	0.088	0.095	5.262	0.067	0.228	316	2384	100	365	6567	6932	440	6259	6699	Error	Error	-4.169	365	6567	440	6259	422275	2427252	0.964	12.121	0	0	0
1	17	6	"A36"	"A36"	9115	46380	100	1234	1299	538	41	905	905	989	1424	143	3	0	0	6792	6918	4040	58	1447	1447	1546	1495	96	79	68	0	0.000	0.000	0.000	0.000	0.000	0.000	0.000	0.000	0.000	0.000	0.000	0.000	0.000	0.000	0.062	0.072	0.092	0.088	4.132	0.067	0.218	316	2384	100	329	5345	5674	394	5471	5865	Error	Error	-4.022	329	5345	394	5471	410453	2186071	0.218	3.593	0	0	0
1	18	6	"A36"	"A36"	9415	46380	100	1324	1383	619	44	904	904	958	439	45	48	22	0	7681	7626	4236	55	1427	1427	1498	543	36	86	81	0	0.000	0.000	0.000	0.000	0.000	0.000	0.000	0.000	0.000	0.000	0.000	0.000	0.000	0.000	0.067	0.077	0.091	0.093	3.243	0.067	0.166	316	2384	100	420	6254	6674	479	6199	6678	Error	Error	-3.896	420	6254	479	6199	436970	2409687	0.968	11.285	0	0	0
1	1	7	"A37"	"A37"	4325	46695	100	1619	1640	675	41	942	942	1008	513	50	60	29	0	9667	9526	5633	59	1553	1553	1614	618	38	85	81	0	0.000	0.000	0.000	0.000	0.000	0.000	0.000	0.000	0.000	0.000	0.000	0.000	0.000	0.000	0.083	0.088	0.103	0.113	3.870	0.069	0.257	316	2384	100	677	8114	8791	698	7973	8671	Error	Error	-3.583	677	8114	698	7973	518377	3010197	1.232	12.803	0	0	0
1	2	7	"A37"	"A37"	4625	46695	100	1468	1550	603	38	907	907	967	593	61	48	15	0	9669	9317	4738	50	1519	1519	1595	697	43	89	87	0	0.000	0.000	0.000	0.000	0.000	0.000	0.000	0.000	0.000	0.000	0.000	0.000	0.000	0.000	0.069	0.082	0.084	0.088	3.171	0.067	0.280	316	2384	100	561	8150	8711	643	7798	8441	Error	Error	-3.861	561	8150	643	7798	489951	2944132	0.983	11.079	0	0	0
1	3	7	"A37"	"A37"	4925	46695	100	1508	1598	627	39	917	917	1114	2498	224	0	0	0	8679	8908	4466	50	1511	1511	1731	2634	152	86	65	0	0.000	0.000	0.000	0.000	0.000	0.000	0.000	0.000	0.000	0.000	0.000	0.000	0.000	0.000	0.082	0.092	0.100	0.103	3.653	0.070	0.227	316	2384	100	591	7168	7759	681	7397	8078	Error	Error	-3.600	591	7168	681	7397	505079	2814876	0.194	2.725	0	0	0
1	4	7	"A38"	"A38"	5225	46695	100	1772	1776	725	40	926	926	993	551	55	66	37	0	20033	17679	9081	51	1489	1489	1520	403	26	95	89	0	0.000	0.000	0.000	0.000	0.000	0.000	0.000	0.000	0.000	0.000	0.000	0.000	0.000	0.000	0.046	0.053	0.056	0.059	2.629	0.048	0.263	316	2384	100	846	18544	19390	850	16190	17040	Error	Error	-4.454	846	18544	850	16190	561167	5586510	1.421	40.097	0	0	0
1	5	7	"A38"	"A38"	5520	46690	100	1569	1643	681	41	916	916	957	401	41	65	42	0	16883	14820	7687	51	1482	1482	1633	1047	64	87	83	0	0.000	0.000	0.000	0.000	0.000	0.000	0.000	0.000	0.000	0.000	0.000	0.000	0.000	0.000	0.042	0.055	0.056	0.064	3.024	0.055	0.436	316	2384	100	653	15401	16054	727	13338	14065	Error	Error	-4.560	653	15401	727	13338	519207	4682976	1.711	12.595	0	0	0
1	6	7	"A38"	"A38"	5820	46690	100	1612	1666	704	42	894	894	950	406	42	66	45	0	15696	14611	7633	52	1458	1458	1554	883	56	87	84	0	0.000	0.000	0.000	0.000	0.000	0.000	0.000	0.000	0.000	0.000	0.000	0.000	0.000	0.000	0.050	0.059	0.064	0.063	2.857	0.055	0.417	316	2384	100	718	14238	14956	772	13153	13925	Error	Error	-4.310	718	14238	772	13153	526394	4616927	1.764	14.787	0	0	0
1	7	7	"A39"	"A39"	6120	46690	100	1166	1292	675	52	887	887	929	415	44	40	23	0	6500	8010	5508	68	1418	1418	1470	494	33	86	81	0	0.000	0.000	0.000	0.000	0.000	0.000	0.000	0.000	0.000	0.000	0.000	0.000	0.000	0.000	0.055	0.061	0.087	0.089	5.089	0.060	0.215	316	2384	100	279	5082	5361	405	6592	6997	Error	Error	-4.187	279	5082	405	6592	408303	2531300	0.875	13.239	0	0	0
1	8	7	"A39"	"A39"	6420	46690	100	1221	1281	591	46	845	845	893	386	43	49	26	0	7058	7830	5428	69	1358	1358	1414	555	39	87	86	0	0.000	0.000	0.000	0.000	0.000	0.000	0.000	0.000	0.000	0.000	0.000	0.000	0.000	0.000	0.066	0.067	0.082	0.088	4.380	0.062	0.262	316	2384	100	376	5700	6076	436	6472	6908	Error	Error	-3.922	376	5700	436	6472	404910	2474198	1.005	11.560	0	0	0
1	9	7	"A39"	"A39"	6720	46690	100	1265	1318	563	42	899	899	1008	1697	168	2	0	0	6481	7458	4933	66	1415	1415	1489	1401	94	83	65	0	0.000	0.000	0.000	0.000	0.000	0.000	0.000	0.000	0.000	0.000	0.000	0.000	0.000	0.000	0.072	0.069	0.083	0.093	3.930	0.062	0.225	316	2384	100	366	5066	5432	419	6043	6462	Error	Error	-3.791	366	5066	419	6043	416526	2356736	0.183	4.261	0	0	0
1	10	7	"A40"	"A40"	7020	46685	100	1297	1387	609	43	891	891	981	1190	121	15	0	0	7511	8975	6663	74	1395	1395	1450	513	35	77	74	0	0.000	0.000	0.000	0.000	0.000	0.000	0.000	0.000	0.000	0.000	0.000	0.000	0.000	0.000	0.066	0.065	0.086	0.103	4.437	0.056	0.303	316	2384	100	406	6116	6522	496	7580	8076	Error	Error	-3.913	406	6116	496	7580	438419	2836094	0.341	14.669	0	0	0
1	11	7	"A40"	"A40"	7320	46685	100	1141	1283	914	71	884	884	935	467	49	34	16	0	7162	9265	6982	75	1375	1375	1429	587	41	78	74	0	0.000	0.000	0.000	0.000	0.000	0.000	0.000	0.000	0.000	0.000	0.000	0.000	0.000	0.000	0.044	0.051	0.067	0.090	5.349	0.052	0.192	316	2384	100	257	5787	6044	399	7890	8289	Error	Error	-4.493	257	5787	399	7890	405424	2927712	0.745	13.349	0	0	0
1	12	7	"A40"	"A40"	7620	46685	100	1208	1289	554	42	896	896	931	405	43	43	19	0	6569	9255	6676	72	1378	1378	1423	408	28	88	84	0	0.000	0.000	0.000	0.000	0.000	0.000	0.000	0.000	0.000	0.000	0.000	0.000	0.000	0.000	0.060	0.050	0.064	0.071	4.341	0.047	0.234	316	2384	100	312	5191	5503	393	7877	8270	Error	Error	-4.056	312	5191	393	7877	407224	2924474	0.884	19.196	0	0	0
1	13	7	"A41"	"A41"	7920	46685	100	1493	1537	580	37	855	855	909	403	44	66	38	0	14844	12386	6650	53	1396	1396	1454	610	41	86	82	0	0.000	0.000	0.000	0.000	0.000	0.000	0.000	0.000	0.000	0.000	0.000	0.000	0.000	0.000	0.047	0.062	0.068	0.073	3.436	0.053	0.356	316	2384	100	638	13448	14086	682	10990	11672	Error	Error	-4.398	638	13448	682	10990	485661	3914022	1.558	17.921	0	0	0
1	14	7	"A41"	"A41"	8220	46685	100	1394	1448	585	40	874	874	922	410	44	54	32	0	9376	9428	5175	54	1400	1400	1503	818	54	86	81	0	0.000	0.000	0.000	0.000	0.000	0.000	0.000	0.000	0.000	0.000	0.000	0.000	0.000	0.000	0.065	0.071	0.081	0.092	3.632	0.063	0.312	316	2384	100	520	7976	8496	574	8028	8602	Error	Error	-3.939	520	7976	574	8028	457534	2979335	1.283	9.688	0	0	0
1	15	7	"A41"	"A41"	8520	46680	100	1564	1592	650	40	889	889	937	407	43	67	38	0	11508	10844	5766	53	1400	1400	1516	942	62	83	80	0	0.000	0.000	0.000	0.000	0.000	0.000	0.000	0.000	0.000	0.000	0.000	0.000	0.000	0.000	0.067	0.074	0.077	0.085	3.479	0.064	0.371	316	2384	100	675	10108	10783	703	9444	10147	Error	Error	-3.904	675	10108	703	9444	503109	3426709	1.609	9.902	0	0	0
1	16	7	"A42"	"A42"	8820	46680	100	1275	1308	550	42	907	907	956	499	52	37	16	0	7062	7207	4539	62	1416	1416	1479	598	40	81	76	0	0.000	0.000	0.000	0.000	0.000	0.000	0.000	0.000	0.000	0.000	0.000	0.000	0.000	0.000	0.065	0.069	0.093	0.099	3.980	0.075	0.154	316	2384	100	368	5646	6014	401	5791	6192	Error	Error	-3.939	368	5646	401	5791	413304	2277415	0.705	9.579	0	0	0
1	17	7	"A42"	"A42"	9120	46680	100	1126	1244	567	45	906	906	939	397	42	38	20	0	5954	7241	5047	69	1418	1418	1472	505	34	84	80	0	0.000	0.000	0.000	0.000	0.000	0.000	0.000	0.000	0.000	0.000	0.000	0.000	0.000	0.000	0.049	0.058	0.073	0.090	4.283	0.057	0.189	316	2384	100	220	4536	4756	338	5823	6161	Error	Error	-4.366	220	4536	338	5823	392949	2288181	0.768	11.424	0	0	0
1	18	7	"A42"	"A42"	9415	46680	100	1096	1205	520	43	919	919	988	506	51	27	9	0	4920	6184	4223	68	1464	1464	1502	429	28	84	78	0	0.000	0.000	0.000	0.000	0.000	0.000	0.000	0.000	0.000	0.000	0.000	0.000	0.000	0.000	0.051	0.061	0.086	0.102	4.738	0.063	0.094	316	2384	100	177	3456	3633	286	4720	5006	Error	Error	-4.287	177	3456	286	4720	380929	1954186	0.429	10.914	0	0	0
1	1	8	"A43"	"A43"	4330	46995	100	1690	1783	884	49	914	914	978	539	55	67	30	0	17959	16285	8026	49	1545	1545	1599	530	33	94	90	0	0.000	0.000	0.000	0.000	0.000	0.000	0.000	0.000	0.000	0.000	0.000	0.000	0.000	0.000	0.047	0.059	0.058	0.063	2.641	0.058	0.365	316	2384	100	776	16414	17190	869	14740	15609	Error	Error	-4.403	776	16414	869	14740	563382	5146054	1.494	27.709	0	0	0
1	2	8	"A43"	"A43"	4630	46995	100	1606	1682	653	38	908	908	959	408	42	69	42	0	15628	15566	6952	44	1525	1525	1617	791	48	92	90	0	0.000	0.000	0.000	0.000	0.000	0.000	0.000	0.000	0.000	0.000	0.000	0.000	0.000	0.000	0.049	0.055	0.056	0.057	3.029	0.050	0.391	316	2384	100	698	14103	14801	774	14041	14815	Error	Error	-4.337	698	14103	774	14041	531650	4918805	1.772	17.635	0	0	0
1	3	8	"A43"	"A43"	4930	46995	100	1591	1648	629	38	915	915	977	510	52	61	31	0	15433	14915	6194	41	1502	1502	1570	544	34	94	91	0	0.000	0.000	0.000	0.000	0.000	0.000	0.000	0.000	0.000	0.000	0.000	0.000	0.000	0.000	0.049	0.055	0.057	0.051	2.906	0.053	0.303	316	2384	100	676	13931	14607	733	13413	14146	Error	Error	-4.365	676	13931	733	13413	520698	4712994	1.316	24.531	0	0	0
1	4	8	"A44"	"A44"	5225	46995	100	1594	1632	627	38	889	889	931	426	45	68	41	0	14408	12782	5562	43	1451	1451	1489	323	21	96	93	0	0.000	0.000	0.000	0.000	0.000	0.000	0.000	0.000	0.000	0.000	0.000	0.000	0.000	0.000	0.054	0.066	0.069	0.068	3.072	0.060	0.374	316	2384	100	705	12957	13662	743	11331	12074	Error	Error	-4.200	705	12957	743	11331	515799	4039118	1.646	34.963	0	0	0
1	5	8	"A44"	"A44"	5525	46995	100	1344	1436	595	41	834	834	888	398	44	60	28	0	10607	11540	5045	43	1421	1421	1475	458	31	96	95	0	0.000	0.000	0.000	0.000	0.000	0.000	0.000	0.000	0.000	0.000	0.000	0.000	0.000	0.000	0.056	0.059	0.061	0.057	2.970	0.047	0.222	316	2384	100	510	9186	9696	602	10119	10721	Error	Error	-4.171	510	9186	602	10119	453931	3646507	1.377	21.976	0	0	0
1	6	8	"A44"	"A44"	5825	46990	100	1421	1467	551	37	845	845	889	379	42	66	36	0	10120	10649	5075	47	1411	1411	1489	619	41	93	92	0	0.000	0.000	0.000	0.000	0.000	0.000	0.000	0.000	0.000	0.000	0.000	0.000	0.000	0.000	0.066	0.067	0.069	0.073	3.162	0.049	0.233	316	2384	100	576	8709	9285	622	9238	9860	Error	Error	-3.918	576	8709	622	9238	463548	3364958	1.525	14.798	0	0	0
1	7	8	"A45"	"A45"	6125	46990	100	1415	1469	639	43	848	848	897	394	43	60	34	0	12957	11493	5502	47	1404	1404	1449	408	28	92	87	0	0.000	0.000	0.000	0.000	0.000	0.000	0.000	0.000	0.000	0.000	0.000	0.000	0.000	0.000	0.049	0.062	0.064	0.066	3.391	0.059	0.327	316	2384	100	567	11553	12120	621	10089	10710	Error	Error	-4.349	567	11553	621	10089	464336	3631841	1.452	24.618	0	0	0
1	8	8	"A45"	"A45"	6425	46990	100	1337	1441	635	44	878	878	921	384	41	57	33	0	11070	10529	5778	54	1410	1410	1488	619	41	90	89	0	0.000	0.000	0.000	0.000	0.000	0.000	0.000	0.000	0.000	0.000	0.000	0.000	0.000	0.000	0.048	0.062	0.067	0.073	3.777	0.055	0.278	316	2384	100	459	9660	10119	563	9119	9682	Error	Error	-4.395	459	9660	563	9119	455253	3327292	1.354	14.606	0	0	0
1	9	8	"A45"	"A45"	6725	46990	100	1279	1399	724	51	862	862	910	379	41	52	25	0	9324	9656	5361	55	1378	1378	1430	550	38	90	87	0	0.000	0.000	0.000	0.000	0.000	0.000	0.000	0.000	0.000	0.000	0.000	0.000	0.000	0.000	0.052	0.065	0.072	0.075	3.812	0.057	0.237	316	2384	100	417	7946	8363	537	8278	8815	Error	Error	-4.252	417	7946	537	8278	442172	3051286	1.290	14.956	0	0	0
1	10	8	"A47"	"A47"	7025	46990	100	1444	1503	667	44	894	894	941	401	42	61	33	0	10002	8727	4994	57	1389	1389	1426	437	30	84	78	0	0.000	0.000	0.000	0.000	0.000	0.000	0.000	0.000	0.000	0.000	0.000	0.000	0.000	0.000	0.064	0.083	0.092	0.110	4.196	0.071	0.301	316	2384	100	550	8613	9163	609	7338	7947	Error	Error	-3.969	550	8613	609	7338	474866	2757607	1.401	16.707	0	0	0
1	11	8	"A47"	"A47"	7325	46985	100	1387	1438	620	43	875	875	939	510	54	50	22	0	9366	9473	6031	63	1380	1380	1469	614	41	81	77	0	0.000	0.000	0.000	0.000	0.000	0.000	0.000	0.000	0.000	0.000	0.000	0.000	0.000	0.000	0.064	0.070	0.083	0.095	4.327	0.059	0.219	316	2384	100	512	7986	8498	563	8093	8656	Error	Error	-3.963	512	7986	563	8093	454486	2993613	0.978	13.036	0	0	0
1	12	8	"A47"	"A47"	7625	46985	100	1484	1546	672	43	863	863	918	465	50	60	32	0	10455	10651	6508	61	1387	1387	1496	950	63	83	80	0	0.000	0.000	0.000	0.000	0.000	0.000	0.000	0.000	0.000	0.000	0.000	0.000	0.000	0.000	0.068	0.074	0.078	0.086	3.290	0.063	0.346	316	2384	100	621	9068	9689	683	9264	9947	Error	Error	-3.868	621	9068	683	9264	488454	3365569	1.351	9.637	0	0	0
1	13	8	"A48"	"A48"	7925	46985	100	1300	1386	568	40	900	900	963	544	56	41	13	0	10387	10356	5727	55	1408	1408	1844	2359	127	80	77	0	0.000	0.000	0.000	0.000	0.000	0.000	0.000	0.000	0.000	0.000	0.000	0.000	0.000	0.000	0.045	0.054	0.064	0.066	4.237	0.052	0.341	316	2384	100	400	8979	9379	486	8948	9434	Error	Error	-4.488	400	8979	486	8948	438033	3272463	0.778	3.608	0	0	0
1	14	8	"A48"	"A48"	8225	46985	100	1264	1348	568	42	888	888	925	423	45	47	23	0	9359	9545	5818	60	1388	1388	1797	2327	129	77	74	0	0.000	0.000	0.000	0.000	0.000	0.000	0.000	0.000	0.000	0.000	0.000	0.000	0.000	0.000	0.047	0.056	0.070	0.076	3.731	0.052	0.334	316	2384	100	376	7971	8347	460	8157	8617	Error	Error	-4.406	376	7971	460	8157	425855	3016335	1.000	3.330	0	0	0
1	15	8	"A48"	"A48"	8525	46985	100	1307	1416	627	44	889	889	933	406	43	51	29	0	10458	11366	7020	61	1404	1404	1810	2220	122	85	79	0	0.000	0.000	0.000	0.000	0.000	0.000	0.000	0.000	0.000	0.000	0.000	0.000	0.000	0.000	0.046	0.053	0.062	0.068	3.826	0.052	0.346	316	2384	100	418	9054	9472	527	9962	10489	Error	Error	-4.437	418	9054	527	9962	447552	3591636	1.190	4.305	0	0	0
1	16	8	"A49"	"A49"	8820	46980	100	1364	1412	568	40	869	869	905	379	41	57	33	0	11080	11023	5289	47	1408	1408	1458	522	35	91	87	0	0.000	0.000	0.000	0.000	0.000	0.000	0.000	0.000	0.000	0.000	0.000	0.000	0.000	0.000	0.051	0.056	0.064	0.059	3.592	0.057	0.330	316	2384	100	495	9672	10167	543	9615	10158	Error	Error	-4.288	495	9672	543	9615	446339	3483225	1.338	18.324	0	0	0
1	17	8	"A49"	"A49"	9120	46980	100	1440	1464	639	43	893	893	938	429	45	58	27	0	9796	10825	6657	61	1420	1420	1486	540	36	89	87	0	0.000	0.000	0.000	0.000	0.000	0.000	0.000	0.000	0.000	0.000	0.000	0.000	0.000	0.000	0.065	0.061	0.066	0.078	4.091	0.049	0.211	316	2384	100	547	8376	8923	571	9405	9976	Error	Error	-3.937	547	8376	571	9405	462719	3420748	1.226	17.294	0	0	0
1	18	8	"A49"	"A49"	9420	46980	100	1306	1384	625	45	928	928	980	528	53	38	12	0	8310	8765	5093	58	1454	1454	1506	570	37	86	85	0	0.000	0.000	0.000	0.000	0.000	0.000	0.000	0.000	0.000	0.000	0.000	0.000	0.000	0.000	0.055	0.062	0.076	0.082	3.736	0.069	0.191	316	2384	100	378	6856	7234	456	7311	7767	Error	Error	-4.181	378	6856	456	7311	437248	2769615	0.765	12.735	0	0	0
1	1	9	"A50"	"A50"	4335	47295	100	1285	1364	583	42	924	924	971	395	40	48	24	0	8007	8504	4084	48	1541	1541	1564	306	19	96	93	0	0.000	0.000	0.000	0.000	0.000	0.000	0.000	0.000	0.000	0.000	0.000	0.000	0.000	0.000	0.056	0.063	0.075	0.075	3.202	0.058	0.191	316	2384	100	361	6466	6827	440	6963	7403	Error	Error	-4.163	361	6466	440	6963	431055	2687285	0.995	22.680	0	0	0
1	2	9	"A50"	"A50"	4630	47295	100	1378	1439	596	41	923	923	970	399	41	54	28	0	7696	8786	4620	52	1505	1505	1528	283	18	100	98	0	0.000	0.000	0.000	0.000	0.000	0.000	0.000	0.000	0.000	0.000	0.000	0.000	0.000	0.000	0.073	0.071	0.081	0.074	3.131	0.066	0.261	316	2384	100	455	6191	6646	516	7281	7797	Error	Error	-3.766	455	6191	516	7281	454757	2776343	1.175	25.647	0	0	0
1	3	9	"A50"	"A50"	4930	47295	100	1285	1326	610	46	926	926	972	409	42	47	22	0	6396	7888	4780	60	1497	1497	1514	306	20	97	95	0	0.000	0.000	0.000	0.000	0.000	0.000	0.000	0.000	0.000	0.000	0.000	0.000	0.000	0.000	0.073	0.063	0.082	0.086	3.079	0.062	0.224	316	2384	100	359	4899	5258	400	6391	6791	Error	Error	-3.770	359	4899	400	6391	418870	2492732	0.866	20.830	0	0	0
1	4	9	"A51"	"A51"	5230	47295	100	1313	1387	567	40	887	887	977	970	99	19	0	0	11039	10236	4850	47	1453	1453	1488	371	24	93	88	0	0.000	0.000	0.000	0.000	0.000	0.000	0.000	0.000	0.000	0.000	0.000	0.000	0.000	0.000	0.044	0.057	0.065	0.067	3.448	0.053	0.030	316	2384	100	426	9586	10012	500	8783	9283	Error	Error	-4.492	426	9586	500	8783	438195	3234432	0.423	23.580	0	0	0
1	5	9	"A51"	"A51"	5530	47295	100	1363	1392	510	36	870	870	946	652	68	38	4	0	9360	9698	4140	42	1430	1430	1487	525	35	93	93	0	0.000	0.000	0.000	0.000	0.000	0.000	0.000	0.000	0.000	0.000	0.000	0.000	0.000	0.000	0.062	0.063	0.073	0.067	2.790	0.057	0.237	316	2384	100	493	7930	8423	522	8268	8790	Error	Error	-4.008	493	7930	522	8268	439787	3064435	0.684	15.640	0	0	0
1	6	9	"A51"	"A51"	5830	47290	100	1290	1432	801	55	882	882	935	396	42	51	29	0	8688	9000	4484	49	1441	1441	1496	497	33	88	86	0	0.000	0.000	0.000	0.000	0.000	0.000	0.000	0.000	0.000	0.000	0.000	0.000	0.000	0.000	0.056	0.073	0.075	0.071	3.711	0.065	0.210	316	2384	100	408	7247	7655	550	7559	8109	Error	Error	-4.151	408	7247	550	7559	452426	2844157	1.255	15.099	0	0	0
1	7	9	"A52"	"A52"	6130	47290	100	1289	1445	922	63	923	923	963	410	42	46	26	0	6870	6094	2834	46	1450	1450	1514	589	38	83	76	0	0.000	0.000	0.000	0.000	0.000	0.000	0.000	0.000	0.000	0.000	0.000	0.000	0.000	0.000	0.068	0.112	0.141	0.159	4.953	0.084	0.122	316	2384	100	366	5420	5786	522	4644	5166	Error	Error	-3.888	366	5420	522	4644	456628	1925779	1.176	7.776	0	0	0
1	8	9	"A52"	"A52"	6430	47290	100	1373	1477	628	42	923	923	961	392	40	54	33	0	6512	6639	3176	47	1446	1446	1525	593	38	88	86	0	0.000	0.000	0.000	0.000	0.000	0.000	0.000	0.000	0.000	0.000	0.000	0.000	0.000	0.000	0.089	0.107	0.125	0.117	3.643	0.075	0.192	316	2384	100	450	5066	5516	554	5193	5747	Error	Error	-3.493	450	5066	554	5193	466704	2098018	1.316	8.624	0	0	0
1	9	9	"A52"	"A52"	6730	47290	100	1320	1393	538	38	900	900	955	477	49	46	20	0	7401	7190	3519	48	1400	1400	1457	488	33	91	88	0	0.000	0.000	0.000	0.000	0.000	0.000	0.000	0.000	0.000	0.000	0.000	0.000	0.000	0.000	0.070	0.085	0.098	0.106	3.816	0.064	0.194	316	2384	100	420	6001	6421	493	5790	6283	Error	Error	-3.837	420	6001	493	5790	440269	2271909	0.918	11.748	0	0	0
1	10	9	"A53"	"A53"	7030	47290	100	1357	1391	541	38	860	860	923	562	60	46	12	0	8137	7628	3967	52	1358	1358	1409	490	34	88	83	0	0.000	0.000	0.000	0.000	0.000	0.000	0.000	0.000	0.000	0.000	0.000	0.000	0.000	0.000	0.073	0.085	0.094	0.102	3.594	0.071	0.244	316	2384	100	497	6779	7276	531	6270	6801	Error	Error	-3.770	497	6779	531	6270	439484	2410387	0.833	12.692	0	0	0
1	11	9	"A53"	"A53"	7330	47290	100	1274	1319	508	38	854	854	905	403	44	51	23	0	7664	7812	3593	45	1369	1369	1401	381	27	93	89	0	0.000	0.000	0.000	0.000	0.000	0.000	0.000	0.000	0.000	0.000	0.000	0.000	0.000	0.000	0.067	0.072	0.079	0.075	3.369	0.059	0.165	316	2384	100	420	6295	6715	465	6443	6908	Error	Error	-3.906	420	6295	465	6443	416904	2468556	1.027	16.827	0	0	0
1	12	9	"A53"	"A53"	7630	47285	100	1377	1382	512	37	899	899	960	551	57	44	9	0	8450	8128	3890	47	1405	1405	1478	600	40	87	85	0	0.000	0.000	0.000	0.000	0.000	0.000	0.000	0.000	0.000	0.000	0.000	0.000	0.000	0.000	0.068	0.072	0.089	0.087	3.897	0.061	0.159	316	2384	100	478	7045	7523	483	6723	7206	Error	Error	-3.882	478	7045	483	6723	436812	2568369	0.766	11.083	0	0	0
1	13	9	"A54"	"A54"	7930	47285	100	1300	1326	524	39	883	883	924	401	43	50	22	0	8972	8499	4858	57	1390	1390	1449	616	42	82	77	0	0.000	0.000	0.000	0.000	0.000	0.000	0.000	0.000	0.000	0.000	0.000	0.000	0.000	0.000	0.055	0.062	0.077	0.083	4.130	0.052	0.192	316	2384	100	417	7582	7999	443	7109	7552	Error	Error	-4.184	417	7582	443	7109	419021	2685582	1.002	11.445	0	0	0
1	14	9	"A54"	"A54"	8230	47285	100	1325	1368	721	52	851	851	908	383	42	55	26	0	7309	7951	4094	51	1382	1382	1443	660	45	89	86	0	0.000	0.000	0.000	0.000	0.000	0.000	0.000	0.000	0.000	0.000	0.000	0.000	0.000	0.000	0.080	0.079	0.079	0.082	4.068	0.060	0.163	316	2384	100	474	5927	6401	517	6569	7086	Error	Error	-3.644	474	5927	517	6569	432366	2512370	1.201	9.861	0	0	0
1	15	9	"A54"	"A54"	8525	47285	100	1288	1353	526	38	850	850	902	418	46	51	22	0	8320	8348	3923	46	1386	1386	1436	545	37	90	87	0	0.000	0.000	0.000	0.000	0.000	0.000	0.000	0.000	0.000	0.000	0.000	0.000	0.000	0.000	0.063	0.072	0.076	0.082	3.630	0.057	0.203	316	2384	100	438	6934	7372	503	6962	7465	Error	Error	-3.985	438	6934	503	6962	427406	2637813	1.079	12.683	0	0	0
1	16	9	"A55"	"A55"	8825	47285	100	1279	1301	528	40	910	910	955	413	43	45	20	0	6947	7346	4579	62	1418	1418	1470	421	28	89	82	0	0.000	0.000	0.000	0.000	0.000	0.000	0.000	0.000	0.000	0.000	0.000	0.000	0.000	0.000	0.067	0.066	0.088	0.090	3.904	0.062	0.228	316	2384	100	369	5529	5898	391	5928	6319	Error	Error	-3.905	369	5529	391	5928	411039	2321441	0.838	13.957	0	0	0
1	17	9	"A55"	"A55"	9125	47280	100	1217	1309	576	44	921	921	966	409	42	40	20	0	6188	6802	3987	58	1442	1442	1495	492	32	86	81	0	0.000	0.000	0.000	0.000	0.000	0.000	0.000	0.000	0.000	0.000	0.000	0.000	0.000	0.000	0.062	0.072	0.097	0.097	4.800	0.067	0.173	316	2384	100	296	4746	5042	388	5360	5748	Error	Error	-4.003	296	4746	388	5360	413668	2149549	0.839	10.787	0	0	0
1	18	9	"A55"	"A55"	9425	47280	100	1259	1354	686	50	925	925	1017	982	96	15	2	0	7048	7653	4167	54	1460	1460	1543	868	56	86	83	0	0.000	0.000	0.000	0.000	0.000	0.000	0.000	0.000	0.000	0.000	0.000	0.000	0.000	0.000	0.060	0.069	0.087	0.084	3.910	0.065	0.162	316	2384	100	334	5588	5922	429	6193	6622	Error	Error	-4.064	334	5588	429	6193	427981	2418447	0.343	7.039	0	0	0
1	1	10	"A56"	"A56"	4335	47600	100	1502	1546	548	35	944	944	1012	677	66	38	10	0	10229	9824	4369	44	1552	1552	1600	613	38	93	90	0	0.000	0.000	0.000	0.000	0.000	0.000	0.000	0.000	0.000	0.000	0.000	0.000	0.000	0.000	0.064	0.073	0.078	0.079	3.067	0.083	0.145	316	2384	100	558	8677	9235	602	8272	8874	Error	Error	-3.959	558	8677	602	8272	488682	3104520	0.789	13.416	0	0	0
1	2	10	"A56"	"A56"	4635	47595	100	1359	1449	567	39	922	922	975	416	42	50	26	0	8371	9178	4448	48	1523	1523	1587	658	41	92	88	0	0.000	0.000	0.000	0.000	0.000	0.000	0.000	0.000	0.000	0.000	0.000	0.000	0.000	0.000	0.064	0.069	0.071	0.073	2.938	0.058	0.201	316	2384	100	437	6848	7285	527	7655	8182	Error	Error	-3.970	437	6848	527	7655	457764	2900138	1.139	11.536	0	0	0
1	3	10	"A56"	"A56"	4935	47595	100	1466	1504	584	38	936	936	997	574	57	46	16	0	7910	8580	4352	50	1521	1521	1602	715	44	91	87	0	0.000	0.000	0.000	0.000	0.000	0.000	0.000	0.000	0.000	0.000	0.000	0.000	0.000	0.000	0.083	0.080	0.098	0.090	3.283	0.075	0.271	316	2384	100	530	6389	6919	568	7059	7627	Error	Error	-3.592	530	6389	568	7059	475109	2711336	0.883	9.759	0	0	0
1	4	10	"A57"	"A57"	5235	47595	100	1305	1407	580	41	919	919	965	465	48	45	21	0	10962	10791	5675	52	1484	1484	1527	473	30	91	87	0	0.000	0.000	0.000	0.000	0.000	0.000	0.000	0.000	0.000	0.000	0.000	0.000	0.000	0.000	0.041	0.052	0.062	0.061	4.454	0.048	0.223	316	2384	100	386	9478	9864	488	9307	9795	Error	Error	-4.618	386	9478	488	9307	444709	3410013	0.951	19.586	0	0	0
1	5	10	"A57"	"A57"	5535	47595	100	1326	1413	597	42	891	891	954	448	46	48	25	0	8950	9410	5649	60	1456	1456	1503	475	31	90	88	0	0.000	0.000	0.000	0.000	0.000	0.000	0.000	0.000	0.000	0.000	0.000	0.000	0.000	0.000	0.058	0.066	0.073	0.081	3.712	0.057	0.263	316	2384	100	435	7494	7929	522	7954	8476	Error	Error	-4.107	435	7494	522	7954	446352	2973492	1.025	16.646	0	0	0
1	6	10	"A57"	"A57"	5835	47595	100	1329	1376	594	43	914	914	977	546	55	37	15	0	8963	9892	5953	60	1457	1457	1506	458	30	91	87	0	0.000	0.000	0.000	0.000	0.000	0.000	0.000	0.000	0.000	0.000	0.000	0.000	0.000	0.000	0.055	0.055	0.064	0.069	3.382	0.051	0.114	316	2384	100	415	7506	7921	462	8435	8897	Error	Error	-4.177	415	7506	462	8435	434947	3125893	0.731	18.310	0	0	0
1	7	10	"A58"	"A58"	6135	47590	100	1333	1353	533	39	892	892	976	1119	114	9	0	0	11160	10332	5803	56	1442	1442	1515	590	38	85	78	0	0.000	0.000	0.000	0.000	0.000	0.000	0.000	0.000	0.000	0.000	0.000	0.000	0.000	0.000	0.045	0.052	0.059	0.066	4.084	0.052	0.285	316	2384	100	441	9718	10159	461	8890	9351	Error	Error	-4.462	441	9718	461	8890	427633	3265033	0.337	14.944	0	0	0
1	8	10	"A58"	"A58"	6435	47590	100	1307	1340	509	37	913	913	996	666	66	30	5	0	7070	8703	5837	67	1443	1443	1560	895	57	81	76	0	0.000	0.000	0.000	0.000	0.000	0.000	0.000	0.000	0.000	0.000	0.000	0.000	0.000	0.000	0.070	0.059	0.079	0.099	4.409	0.050	0.172	316	2384	100	394	5627	6021	427	7260	7687	Error	Error	-3.836	394	5627	427	7260	423413	2750044	0.517	7.981	0	0	0
1	9	10	"A58"	"A58"	6735	47590	100	1227	1316	579	43	906	906	969	473	48	40	17	0	7436	8488	5600	65	1430	1430	1501	613	40	83	79	0	0.000	0.000	0.000	0.000	0.000	0.000	0.000	0.000	0.000	0.000	0.000	0.000	0.000	0.000	0.053	0.058	0.079	0.085	4.353	0.055	0.149	316	2384	100	321	6006	6327	410	7058	7468	Error	Error	-4.226	321	6006	410	7058	415824	2682159	0.734	11.398	0	0	0
1	10	10	"A59"	"A59"	7035	47590	100	1284	1365	624	45	891	891	941	409	43	48	23	0	9403	8051	3782	46	1416	1416	1493	705	47	82	78	0	0.000	0.000	0.000	0.000	0.000	0.000	0.000	0.000	0.000	0.000	0.000	0.000	0.000	0.000	0.049	0.071	0.074	0.071	3.995	0.068	0.227	316	2384	100	393	7987	8380	474	6635	7109	Error	Error	-4.345	393	7987	474	6635	431392	2544015	1.037	9.302	0	0	0
1	11	10	"A59"	"A59"	7335	47590	100	1286	1307	498	38	876	876	918	392	42	52	24	0	7968	7130	3401	47	1406	1406	1506	773	51	84	82	0	0.000	0.000	0.000	0.000	0.000	0.000	0.000	0.000	0.000	0.000	0.000	0.000	0.000	0.000	0.062	0.075	0.097	0.096	3.822	0.074	0.256	316	2384	100	410	6562	6972	431	5724	6155	Error	Error	-4.000	410	6562	431	5724	413146	2253118	0.992	7.276	0	0	0
1	12	10	"A59"	"A59"	7635	47585	100	1297	1351	544	40	918	918	970	465	47	43	19	0	8057	7203	3321	46	1427	1427	1543	820	53	83	81	0	0.000	0.000	0.000	0.000	0.000	0.000	0.000	0.000	0.000	0.000	0.000	0.000	0.000	0.000	0.057	0.075	0.097	0.088	3.865	0.071	0.233	316	2384	100	379	6630	7009	433	5776	6209	Error	Error	-4.129	379	6630	433	5776	426951	2276164	0.819	6.902	0	0	0
1	13	10	"A60"	"A60"	7930	47585	100	1045	1126	483	42	874	874	919	403	43	32	11	0	4319	4940	3173	64	1369	1369	1396	339	24	81	74	0	0.000	0.000	0.000	0.000	0.000	0.000	0.000	0.000	0.000	0.000	0.000	0.000	0.000	0.000	0.058	0.071	0.115	0.138	5.567	0.053	0.070	316	2384	100	171	2950	3121	252	3571	3823	Error	Error	-4.109	171	2950	252	3571	355820	1561114	0.514	10.454	0	0	0
1	14	10	"A60"	"A60"	8230	47585	100	1016	1085	471	43	870	870	908	384	42	29	12	0	3409	5664	4930	87	1373	1373	1414	376	26	82	77	0	0.000	0.000	0.000	0.000	0.000	0.000	0.000	0.000	0.000	0.000	0.000	0.000	0.000	0.000	0.072	0.050	0.095	0.117	5.847	0.045	0.111	316	2384	100	146	2036	2182	215	4291	4506	Error	Error	-3.802	146	2036	215	4291	342783	1789813	0.461	11.303	0	0	0
1	15	10	"A60"	"A60"	8530	47585	100	1016	1088	463	42	863	863	910	381	41	33	14	0	3391	4817	3630	75	1383	1383	1413	328	23	87	81	0	0.000	0.000	0.000	0.000	0.000	0.000	0.000	0.000	0.000	0.000	0.000	0.000	0.000	0.000	0.076	0.066	0.135	0.135	4.277	0.062	0.117	316	2384	100	153	2008	2161	225	3434	3659	Error	Error	-3.714	153	2008	225	3434	343882	1522293	0.467	10.378	0	0	0
1	16	10	"A61"	"A61"	8830	47585	100	1284	1360	553	40	911	911	953	402	42	47	26	0	9305	8473	4568	53	1426	1426	1469	480	32	87	80	0	0.000	0.000	0.000	0.000	0.000	0.000	0.000	0.000	0.000	0.000	0.000	0.000	0.000	0.000	0.047	0.064	0.079	0.080	4.104	0.061	0.236	316	2384	100	373	7879	8252	449	7047	7496	Error	Error	-4.401	373	7879	449	7047	429766	2677613	1.012	14.592	0	0	0
1	17	10	"A61"	"A61"	9130	47580	100	1240	1301	522	40	918	918	948	379	39	46	21	0	6191	6732	4039	59	1443	1443	1501	583	38	84	80	0	0.000	0.000	0.000	0.000	0.000	0.000	0.000	0.000	0.000	0.000	0.000	0.000	0.000	0.000	0.068	0.072	0.097	0.094	4.180	0.063	0.188	316	2384	100	322	4748	5070	383	5289	5672	Error	Error	-3.882	322	4748	383	5289	411021	2127442	0.931	8.973	0	0	0
1	18	10	"A61"	"A61"	9430	47580	100	1257	1370	779	56	910	910	961	423	44	46	19	0	7647	6967	3372	48	1436	1436	1487	559	37	81	79	0	0.000	0.000	0.000	0.000	0.000	0.000	0.000	0.000	0.000	0.000	0.000	0.000	0.000	0.000	0.056	0.083	0.096	0.108	4.889	0.080	0.196	316	2384	100	347	6211	6558	460	5531	5991	Error	Error	-4.162	347	6211	460	5531	432832	2201726	0.967	9.803	0	0	0
1	1	11	"A62"	"A62"	4340	47900	100	1284	1379	591	42	946	946	1001	423	42	46	20	0	9121	8830	5037	57	1546	1546	1582	388	24	88	83	0	0.000	0.000	0.000	0.000	0.000	0.000	0.000	0.000	0.000	0.000	0.000	0.000	0.000	0.000	0.045	0.059	0.076	0.077	4.289	0.058	0.213	316	2384	100	338	7575	7913	433	7284	7717	Error	Error	-4.486	338	7575	433	7284	435694	2790338	0.894	18.680	0	0	0
1	2	11	"A62"	"A62"	4640	47900	100	1295	1376	586	42	899	899	965	437	45	46	23	0	6721	9641	6791	70	1516	1516	1549	408	26	92	89	0	0.000	0.000	0.000	0.000	0.000	0.000	0.000	0.000	0.000	0.000	0.000	0.000	0.000	0.000	0.076	0.059	0.073	0.079	3.182	0.054	0.283	316	2384	100	396	5205	5601	477	8125	8602	Error	Error	-3.716	396	5205	477	8125	434683	3046579	0.941	19.833	0	0	0
1	3	11	"A62"	"A62"	4940	47895	100	1290	1385	626	45	927	927	971	439	45	45	22	0	6804	9506	7120	74	1501	1501	1563	602	38	86	81	0	0.000	0.000	0.000	0.000	0.000	0.000	0.000	0.000	0.000	0.000	0.000	0.000	0.000	0.000	0.068	0.057	0.078	0.078	3.930	0.053	0.265	316	2384	100	363	5303	5666	458	8005	8463	Error	Error	-3.869	363	5303	458	8005	437655	3003791	0.943	13.194	0	0	0
1	4	11	"A63"	"A63"	5240	47895	100	1586	1675	754	45	928	928	990	595	60	53	24	0	18484	14539	8182	56	1492	1492	1599	934	58	82	77	0	0.000	0.000	0.000	0.000	0.000	0.000	0.000	0.000	0.000	0.000	0.000	0.000	0.000	0.000	0.039	0.057	0.062	0.073	3.987	0.053	0.412	316	2384	100	658	16992	17650	747	13047	13794	Error	Error	-4.691	658	16992	747	13047	529227	4594433	1.151	13.854	0	0	0
1	5	11	"A63"	"A63"	5540	47895	100	1493	1559	615	39	910	910	952	406	42	64	33	0	14432	13246	6460	48	1477	1477	1566	761	48	88	86	0	0.000	0.000	0.000	0.000	0.000	0.000	0.000	0.000	0.000	0.000	0.000	0.000	0.000	0.000	0.045	0.055	0.055	0.061	3.771	0.050	0.319	316	2384	100	583	12955	13538	649	11769	12418	Error	Error	-4.474	583	12955	649	11769	492638	4185707	1.495	15.348	0	0	0
1	6	11	"A63"	"A63"	5840	47895	100	1560	1576	598	37	910	910	972	578	59	56	18	0	14643	13194	6238	47	1466	1466	1549	772	49	89	86	0	0.000	0.000	0.000	0.000	0.000	0.000	0.000	0.000	0.000	0.000	0.000	0.000	0.000	0.000	0.049	0.057	0.059	0.058	2.689	0.059	0.209	316	2384	100	650	13177	13827	666	11728	12394	Error	Error	-4.341	650	13177	666	11728	497880	4169436	1.045	15.084	0	0	0
1	7	11	"A64"	"A64"	6140	47895	100	1475	1471	569	38	909	909	965	418	43	57	31	0	11340	9691	5138	53	1445	1445	1524	732	48	80	76	0	0.000	0.000	0.000	0.000	0.000	0.000	0.000	0.000	0.000	0.000	0.000	0.000	0.000	0.000	0.057	0.068	0.073	0.091	3.932	0.060	0.280	316	2384	100	566	9895	10461	562	8246	8808	Error	Error	-4.128	566	9895	562	8246	464723	3062512	1.211	11.157	0	0	0
1	8	11	"A64"	"A64"	6440	47890	100	1283	1379	567	41	928	928	977	413	42	44	25	0	8961	9134	5513	60	1435	1435	1558	1029	66	79	77	0	0.000	0.000	0.000	0.000	0.000	0.000	0.000	0.000	0.000	0.000	0.000	0.000	0.000	0.000	0.047	0.059	0.075	0.075	4.149	0.054	0.249	316	2384	100	355	7526	7881	451	7699	8150	Error	Error	-4.406	355	7526	451	7699	435856	2886403	0.973	7.362	0	0	0
1	9	11	"A64"	"A64"	6740	47890	100	1326	1399	613	43	892	892	961	653	67	37	12	0	8774	8918	5179	58	1425	1425	1550	1146	73	80	77	0	0.000	0.000	0.000	0.000	0.000	0.000	0.000	0.000	0.000	0.000	0.000	0.000	0.000	0.000	0.059	0.068	0.085	0.092	3.668	0.060	0.252	316	2384	100	434	7349	7783	507	7493	8000	Error	Error	-4.082	434	7349	507	7493	442219	2818118	0.671	6.429	0	0	0
1	10	11	"A65"	"A65"	7040	47890	100	1310	1384	600	43	940	940	976	402	41	48	25	0	9470	9826	7593	77	1417	1417	1658	1749	105	63	58	0	0.000	0.000	0.000	0.000	0.000	0.000	0.000	0.000	0.000	0.000	0.000	0.000	0.000	0.000	0.046	0.053	0.065	0.104	6.140	0.049	0.348	316	2384	100	370	8053	8423	444	8409	8853	Error	Error	-4.444	370	8053	444	8409	437320	3105057	1.015	4.670	0	0	0
1	11	11	"A65"	"A65"	7340	47890	100	1376	1401	582	41	910	910	964	507	52	47	19	0	7672	10338	7036	68	1412	1412	1527	1057	69	83	79	0	0.000	0.000	0.000	0.000	0.000	0.000	0.000	0.000	0.000	0.000	0.000	0.000	0.000	0.000	0.074	0.055	0.074	0.086	4.006	0.052	0.239	316	2384	100	466	6260	6726	491	8926	9417	Error	Error	-3.748	466	6260	491	8926	442736	3266681	0.862	8.336	0	0	0
1	12	11	"A65"	"A65"	7635	47890	100	1381	1436	597	41	853	853	962	1276	132	12	0	0	12133	11624	6931	59	1369	1369	1477	1069	72	84	81	0	0.000	0.000	0.000	0.000	0.000	0.000	0.000	0.000	0.000	0.000	0.000	0.000	0.000	0.000	0.049	0.057	0.061	0.067	3.669	0.083	0.066	316	2384	100	528	10764	11292	583	10255	10838	Error	Error	-4.350	528	10764	583	10255	453645	3673224	0.371	9.492	0	0	0
1	13	11	"A66"	"A66"	7935	47885	100	1341	1388	575	41	857	857	900	382	42	57	32	0	11234	10423	6247	59	1390	1390	1498	968	64	78	75	0	0.000	0.000	0.000	0.000	0.000	0.000	0.000	0.000	0.000	0.000	0.000	0.000	0.000	0.000	0.049	0.059	0.068	0.077	3.593	0.056	0.355	316	2384	100	484	9844	10328	531	9033	9564	Error	Error	-4.346	484	9844	531	9033	438756	3293516	1.277	9.220	0	0	0
1	14	11	"A66"	"A66"	8235	47885	100	1390	1447	589	40	867	867	912	391	42	61	31	0	10593	10629	6199	58	1392	1392	1484	801	53	82	80	0	0.000	0.000	0.000	0.000	0.000	0.000	0.000	0.000	0.000	0.000	0.000	0.000	0.000	0.000	0.057	0.063	0.071	0.082	4.151	0.058	0.327	316	2384	100	523	9201	9724	580	9237	9817	Error	Error	-4.137	523	9201	580	9237	457276	3358768	1.368	11.417	0	0	0
1	15	11	"A66"	"A66"	8535	47885	100	1345	1364	568	41	864	864	915	438	47	53	26	0	11051	10863	6246	57	1405	1405	1486	774	52	83	80	0	0.000	0.000	0.000	0.000	0.000	0.000	0.000	0.000	0.000	0.000	0.000	0.000	0.000	0.000	0.050	0.053	0.062	0.069	4.095	0.053	0.349	316	2384	100	481	9646	10127	500	9458	9958	Error	Error	-4.326	481	9646	500	9458	431161	3432727	1.025	12.115	0	0	0
1	16	11	"A67"	"A67"	8835	47885	100	1300	1344	528	39	908	908	954	393	41	49	23	0	8872	8417	5091	60	1433	1433	1516	681	44	77	73	0	0.000	0.000	0.000	0.000	0.000	0.000	0.000	0.000	0.000	0.000	0.000	0.000	0.000	0.000	0.053	0.062	0.080	0.095	4.630	0.057	0.250	316	2384	100	392	7439	7831	436	6984	7420	Error	Error	-4.246	392	7439	436	6984	424570	2659667	0.992	10.134	0	0	0
1	17	11	"A67"	"A67"	9135	47885	100	1228	1269	575	45	887	887	935	387	41	46	22	0	6803	8165	5185	63	1428	1428	1474	503	34	86	84	0	0.000	0.000	0.000	0.000	0.000	0.000	0.000	0.000	0.000	0.000	0.000	0.000	0.000	0.000	0.063	0.057	0.075	0.084	3.552	0.058	0.235	316	2384	100	341	5375	5716	382	6737	7119	Error	Error	-3.978	341	5375	382	6737	400922	2580257	0.863	13.302	0	0	0
1	18	11	"A67"	"A67"	9435	47880	100	1207	1297	571	44	933	933	995	498	50	31	16	0	5680	6834	4423	64	1473	1473	1582	817	51	78	74	0	0.000	0.000	0.000	0.000	0.000	0.000	0.000	0.000	0.000	0.000	0.000	0.000	0.000	0.000	0.065	0.068	0.098	0.106	4.148	0.066	0.211	316	2384	100	274	4207	4481	364	5361	5725	Error	Error	-3.941	274	4207	364	5361	409803	2159401	0.606	6.428	0	0	0
1	1	12	"A68"	"A68"	4345	48200	100	1316	1386	561	40	939	939	990	403	40	47	22	0	8351	8542	5164	60	1543	1543	1586	399	25	86	82	0	0.000	0.000	0.000	0.000	0.000	0.000	0.000	0.000	0.000	0.000	0.000	0.000	0.000	0.000	0.055	0.064	0.080	0.095	4.169	0.057	0.220	316	2384	100	377	6808	7185	447	6999	7446	Error	Error	-4.175	377	6808	447	6999	438078	2699203	0.983	17.434	0	0	0
1	2	12	"A68"	"A68"	4645	48200	100	1338	1430	576	40	925	925	969	403	41	50	27	0	9584	10380	5773	55	1517	1517	1566	507	32	91	87	0	0.000	0.000	0.000	0.000	0.000	0.000	0.000	0.000	0.000	0.000	0.000	0.000	0.000	0.000	0.051	0.057	0.061	0.064	3.661	0.052	0.243	316	2384	100	413	8067	8480	505	8863	9368	Error	Error	-4.288	413	8067	505	8863	451938	3280061	1.144	17.385	0	0	0
1	3	12	"A68"	"A68"	4945	48195	100	1277	1348	548	40	935	935	972	417	42	44	22	0	6444	8209	5477	66	1511	1511	1581	631	39	83	80	0	0.000	0.000	0.000	0.000	0.000	0.000	0.000	0.000	0.000	0.000	0.000	0.000	0.000	0.000	0.069	0.062	0.078	0.082	4.445	0.053	0.184	316	2384	100	342	4933	5275	413	6698	7111	Error	Error	-3.850	342	4933	413	6698	425835	2594087	0.902	10.504	0	0	0
1	4	12	"A69"	"A69"	5245	48195	100	1629	1641	668	40	923	923	975	436	44	63	40	0	19701	17090	8472	49	1472	1472	1536	578	37	93	87	0	0.000	0.000	0.000	0.000	0.000	0.000	0.000	0.000	0.000	0.000	0.000	0.000	0.000	0.000	0.039	0.046	0.048	0.050	2.730	0.046	0.415	316	2384	100	706	18229	18935	718	15618	16336	Error	Error	-4.690	706	18229	718	15618	518501	5400383	1.528	26.910	0	0	0
1	5	12	"A69"	"A69"	5545	48195	100	1455	1547	656	42	908	908	978	578	59	48	22	0	14904	14023	8158	58	1448	1448	1550	885	57	86	82	0	0.000	0.000	0.000	0.000	0.000	0.000	0.000	0.000	0.000	0.000	0.000	0.000	0.000	0.000	0.041	0.051	0.058	0.060	3.211	0.049	0.196	316	2384	100	547	13456	14003	639	12575	13214	Error	Error	-4.621	547	13456	639	12575	488797	4431301	0.984	14.094	0	0	0
1	6	12	"A69"	"A69"	5845	48195	100	1463	1526	630	41	928	928	963	407	42	56	33	0	14508	13679	7655	55	1452	1452	1536	812	52	89	86	0	0.000	0.000	0.000	0.000	0.000	0.000	0.000	0.000	0.000	0.000	0.000	0.000	0.000	0.000	0.041	0.049	0.056	0.055	3.519	0.047	0.311	316	2384	100	535	13056	13591	598	12227	12825	Error	Error	-4.609	535	13056	598	12227	482180	4322455	1.383	14.954	0	0	0
1	7	12	"A70"	"A70"	6145	48195	100	1309	1468	828	56	873	873	919	395	42	52	32	0	11943	11482	7488	65	1423	1423	1495	739	49	79	75	0	0.000	0.000	0.000	0.000	0.000	0.000	0.000	0.000	0.000	0.000	0.000	0.000	0.000	0.000	0.041	0.059	0.062	0.078	4.224	0.054	0.300	316	2384	100	436	10520	10956	595	10059	10654	Error	Error	-4.593	436	10520	595	10059	463775	3628393	1.390	13.514	0	0	0
1	8	12	"A70"	"A70"	6445	48190	100	1260	1344	596	44	891	891	944	418	44	46	23	0	7313	10429	7898	75	1407	1407	1588	1273	80	76	74	0	0.000	0.000	0.000	0.000	0.000	0.000	0.000	0.000	0.000	0.000	0.000	0.000	0.000	0.000	0.062	0.050	0.063	0.079	4.253	0.047	0.318	316	2384	100	369	5906	6275	453	9022	9475	Error	Error	-4.000	369	5906	453	9022	424827	3295485	0.957	6.945	0	0	0
1	9	12	"A70"	"A70"	6745	48190	100	1324	1390	590	42	913	913	956	395	41	50	28	0	6595	9302	6906	74	1422	1422	1568	1037	66	76	74	0	0.000	0.000	0.000	0.000	0.000	0.000	0.000	0.000	0.000	0.000	0.000	0.000	0.000	0.000	0.079	0.061	0.078	0.102	5.295	0.056	0.311	316	2384	100	411	5173	5584	477	7880	8357	Error	Error	-3.654	411	5173	477	7880	439292	2939323	1.099	7.458	0	0	0
1	10	12	"A71"	"A71"	7040	48190	100	1430	1442	568	39	928	928	967	416	43	55	25	0	10283	9781	4873	49	1404	1404	1464	534	36	88	85	0	0.000	0.000	0.000	0.000	0.000	0.000	0.000	0.000	0.000	0.000	0.000	0.000	0.000	0.000	0.057	0.061	0.067	0.071	3.836	0.063	0.193	316	2384	100	502	8879	9381	514	8377	8891	Error	Error	-4.145	502	8879	514	8377	455619	3090832	1.142	15.575	0	0	0
1	11	12	"A71"	"A71"	7340	48190	100	1422	1481	609	41	937	937	1023	891	87	24	1	0	10232	9349	5433	58	1414	1414	1548	1026	66	85	78	0	0.000	0.000	0.000	0.000	0.000	0.000	0.000	0.000	0.000	0.000	0.000	0.000	0.000	0.000	0.055	0.069	0.077	0.077	3.013	0.064	0.249	316	2384	100	485	8818	9303	544	7935	8479	Error	Error	-4.184	485	8818	544	7935	467921	2954315	0.514	7.603	0	0	0
1	12	12	"A71"	"A71"	7640	48190	100	1438	1478	583	39	849	849	900	385	42	65	38	0	11909	11008	5099	46	1374	1374	1459	735	50	88	87	0	0.000	0.000	0.000	0.000	0.000	0.000	0.000	0.000	0.000	0.000	0.000	0.000	0.000	0.000	0.056	0.065	0.073	0.068	2.880	0.060	0.347	316	2384	100	589	10535	11124	629	9634	10263	Error	Error	-4.161	589	10535	629	9634	466925	3478383	1.501	12.992	0	0	0
1	13	12	"A72"	"A72"	7940	48185	100	1306	1392	651	46	830	830	877	407	46	56	32	0	10757	8792	5309	60	1342	1342	1424	777	54	74	71	0	0.000	0.000	0.000	0.000	0.000	0.000	0.000	0.000	0.000	0.000	0.000	0.000	0.000	0.000	0.051	0.075	0.088	0.112	4.273	0.067	0.267	316	2384	100	476	9415	9891	562	7450	8012	Error	Error	-4.306	476	9415	562	7450	440012	2778269	1.265	9.483	0	0	0
1	14	12	"A72"	"A72"	8240	48185	100	1256	1386	1004	72	862	862	900	370	41	52	31	0	7239	7952	4837	60	1384	1384	1514	1022	67	78	76	0	0.000	0.000	0.000	0.000	0.000	0.000	0.000	0.000	0.000	0.000	0.000	0.000	0.000	0.000	0.067	0.080	0.088	0.093	3.977	0.070	0.182	316	2384	100	394	5855	6249	524	6568	7092	Error	Error	-3.893	394	5855	524	6568	437916	2512757	1.314	6.299	0	0	0
1	15	12	"A72"	"A72"	8540	48185	100	1333	1366	616	45	912	912	957	417	43	50	26	0	6738	7435	4661	62	1400	1400	1490	811	54	76	74	0	0.000	0.000	0.000	0.000	0.000	0.000	0.000	0.000	0.000	0.000	0.000	0.000	0.000	0.000	0.079	0.075	0.099	0.124	4.230	0.070	0.256	316	2384	100	421	5338	5759	454	6035	6489	Error	Error	-3.664	421	5338	454	6035	431810	2349576	0.981	7.330	0	0	0
1	16	12	"A73"	"A73"	8840	48185	100	979	1067	434	40	873	873	948	775	81	9	0	0	2821	3198	1738	54	1399	1399	1434	508	35	75	60	0	0.000	0.000	0.000	0.000	0.000	0.000	0.000	0.000	0.000	0.000	0.000	0.000	0.000	0.000	0.075	0.108	0.208	0.229	5.053	0.473	0.221	316	2384	100	106	1422	1528	194	1799	1993	Error	Error	-3.746	106	1422	194	1799	337162	1010532	0.154	3.472	0	0	0
1	17	12	"A73"	"A73"	9140	48185	100	967	1024	497	48	888	888	1044	2103	201	0	0	0	2559	3401	2183	64	1430	1430	1568	2144	136	31	14	0	0.000	0.000	0.000	0.000	0.000	0.000	0.000	0.000	0.000	0.000	0.000	0.000	0.000	0.000	0.070	0.069	0.196	0.220	4.649	0.874	0.782	316	2384	100	79	1129	1208	136	1971	2107	Error	Error	-3.837	79	1129	136	1971	323661	1074824	-0.010	0.855	0	0	0
1	18	12	"A73"	"A73"	9440	48185	100	1028	1095	530	48	941	941	1124	2382	211	0	0	0	2532	3345	2219	66	1455	1455	1597	2365	148	29	11	0	0.000	0.000	0.000	0.000	0.000	0.000	0.000	0.000	0.000	0.000	0.000	0.000	0.000	0.000	0.081	0.081	0.192	0.222	5.170	0.916	0.819	316	2384	100	87	1077	1164	154	1890	2044	Error	Error	-3.630	87	1077	154	1890	346133	1057095	-0.012	0.739	0	0	0
1	1	13	"A74"	"A74"	4350	48500	100	1587	1618	585	36	971	971	1024	523	51	58	23	0	13311	12265	5510	44	1563	1563	1603	584	36	92	89	0	0.000	0.000	0.000	0.000	0.000	0.000	0.000	0.000	0.000	0.000	0.000	0.000	0.000	0.000	0.052	0.060	0.067	0.064	3.148	0.058	0.349	316	2384	100	616	11748	12364	647	10702	11349	Error	Error	-4.253	616	11748	647	10702	511419	3875796	1.136	18.257	0	0	0
1	2	13	"A74"	"A74"	4650	48500	100	1495	1544	570	36	928	928	971	404	41	61	35	0	10406	10873	4673	42	1515	1515	1543	355	23	98	97	0	0.000	0.000	0.000	0.000	0.000	0.000	0.000	0.000	0.000	0.000	0.000	0.000	0.000	0.000	0.064	0.066	0.070	0.064	2.357	0.061	0.294	316	2384	100	567	8891	9458	616	9358	9974	Error	Error	-3.971	567	8891	616	9358	487818	3435900	1.418	26.282	0	0	0
1	3	13	"A74"	"A74"	4950	48500	100	1478	1492	543	36	937	937	967	417	43	56	31	0	11011	11350	4724	41	1491	1491	1521	335	22	97	96	0	0.000	0.000	0.000	0.000	0.000	0.000	0.000	0.000	0.000	0.000	0.000	0.000	0.000	0.000	0.057	0.056	0.063	0.058	3.369	0.054	0.265	316	2384	100	541	9520	10061	555	9859	10414	Error	Error	-4.137	541	9520	555	9859	471588	3586747	1.259	29.340	0	0	0
1	4	13	"A75"	"A75"	5250	48495	100	2013	2042	944	46	921	921	964	408	42	75	61	0	9727	9024	4745	52	1475	1475	1554	785	50	80	77	0	0.000	0.000	0.000	0.000	0.000	0.000	0.000	0.000	0.000	0.000	0.000	0.000	0.000	0.000	0.132	0.148	0.149	0.172	2.871	0.118	0.437	316	2384	100	1092	8252	9344	1121	7549	8670	Error	Error	-2.918	1092	8252	1121	7549	645420	2851551	2.642	9.516	0	0	0
1	5	13	"A75"	"A75"	5550	48495	100	1831	1917	863	45	910	910	965	444	46	71	51	0	10313	9524	4381	45	1472	1472	1574	752	47	89	87	0	0.000	0.000	0.000	0.000	0.000	0.000	0.000	0.000	0.000	0.000	0.000	0.000	0.000	0.000	0.104	0.125	0.119	0.132	3.338	0.095	0.318	316	2384	100	921	8841	9762	1007	8052	9059	Error	Error	-3.263	921	8841	1007	8052	605707	3009558	2.144	10.572	0	0	0
1	6	13	"A75"	"A75"	5850	48495	100	1947	1984	885	44	888	888	947	554	58	70	47	0	8275	8431	4951	58	1428	1428	1539	832	54	87	83	0	0.000	0.000	0.000	0.000	0.000	0.000	0.000	0.000	0.000	0.000	0.000	0.000	0.000	0.000	0.155	0.157	0.179	0.201	4.097	0.097	0.234	316	2384	100	1059	6847	7906	1096	7003	8099	Error	Error	-2.693	1059	6847	1096	7003	627023	2664064	1.872	8.284	0	0	0
1	7	13	"A76"	"A76"	6150	48495	100	1338	1420	620	43	861	861	907	388	42	58	31	0	9969	8803	4234	48	1385	1385	1427	458	32	88	84	0	0.000	0.000	0.000	0.000	0.000	0.000	0.000	0.000	0.000	0.000	0.000	0.000	0.000	0.000	0.056	0.075	0.084	0.093	3.422	0.068	0.270	316	2384	100	477	8584	9061	559	7418	7977	Error	Error	-4.170	477	8584	559	7418	448790	2781673	1.322	16.105	0	0	0
1	8	13	"A76"	"A76"	6450	48495	100	1572	1576	580	36	900	900	953	478	50	61	30	0	11511	10862	4545	41	1428	1428	1490	513	34	92	90	0	0.000	0.000	0.000	0.000	0.000	0.000	0.000	0.000	0.000	0.000	0.000	0.000	0.000	0.000	0.067	0.072	0.077	0.070	3.264	0.063	0.216	316	2384	100	672	10083	10755	676	9434	10110	Error	Error	-3.907	672	10083	676	9434	497899	3432471	1.303	18.269	0	0	0
1	9	13	"A76"	"A76"	6745	48490	100	1408	1473	580	39	916	916	950	394	41	60	31	0	11701	10311	5276	51	1433	1433	1510	667	44	85	80	0	0.000	0.000	0.000	0.000	0.000	0.000	0.000	0.000	0.000	0.000	0.000	0.000	0.000	0.000	0.048	0.063	0.072	0.075	4.392	0.058	0.280	316	2384	100	492	10268	10760	557	8878	9435	Error	Error	-4.383	492	10268	557	8878	465495	3258152	1.327	13.195	0	0	0
1	10	13	"A77"	"A77"	7045	48490	100	2377	2276	1027	45	908	908	1010	1649	163	40	1	0	7077	7244	4296	59	1436	1436	1572	1548	98	75	71	0	0.000	0.000	0.000	0.000	0.000	0.000	0.000	0.000	0.000	0.000	0.000	0.000	0.000	0.000	0.260	0.236	0.254	0.260	2.266	0.496	0.467	316	2384	100	1469	5641	7110	1368	5808	7176	Error	Error	-1.941	1469	5641	1368	5808	719360	2289100	0.768	3.664	0	0	0
1	11	13	"A77"	"A77"	7345	48490	100	1688	1923	1034	53	912	912	967	437	45	63	44	0	7054	7203	3922	54	1426	1426	1496	551	36	84	79	0	0.000	0.000	0.000	0.000	0.000	0.000	0.000	0.000	0.000	0.000	0.000	0.000	0.000	0.000	0.138	0.175	0.180	0.172	3.920	0.152	0.420	316	2384	100	776	5628	6404	1011	5777	6788	Error	Error	-2.858	776	5628	1011	5777	607786	2276284	2.188	10.358	0	0	0
1	12	13	"A77"	"A77"	7645	48490	100	1667	1876	982	52	870	870	933	575	61	58	41	0	7619	7271	3765	51	1386	1386	1498	867	57	80	78	0	0.000	0.000	0.000	0.000	0.000	0.000	0.000	0.000	0.000	0.000	0.000	0.000	0.000	0.000	0.128	0.171	0.203	0.192	3.556	0.150	0.435	316	2384	100	797	6233	7030	1006	5885	6891	Error	Error	-2.967	797	6233	1006	5885	592880	2297637	1.640	6.659	0	0	0
1	13	13	"A78"	"A78"	7945	48490	100	1422	1470	618	42	866	866	911	396	43	58	34	0	8826	8200	5162	62	1370	1370	1436	594	41	77	73	0	0.000	0.000	0.000	0.000	0.000	0.000	0.000	0.000	0.000	0.000	0.000	0.000	0.000	0.000	0.075	0.088	0.108	0.120	4.123	0.071	0.307	316	2384	100	556	7456	8012	604	6830	7434	Error	Error	-3.745	556	7456	604	6830	464459	2591242	1.412	11.387	0	0	0
1	14	13	"A78"	"A78"	8245	48485	100	1455	1483	641	43	884	884	938	396	42	61	35	0	9525	8416	4910	58	1412	1412	1612	1185	73	75	72	0	0.000	0.000	0.000	0.000	0.000	0.000	0.000	0.000	0.000	0.000	0.000	0.000	0.000	0.000	0.070	0.086	0.102	0.113	3.911	0.122	0.252	316	2384	100	571	8113	8684	599	7004	7603	Error	Error	-3.829	571	8113	599	7004	468759	2659379	1.376	5.742	0	0	0
1	15	13	"A78"	"A78"	8545	48485	100	1429	1479	934	63	891	891	934	429	45	58	28	0	9568	8564	4863	56	1408	1408	1474	628	42	81	76	0	0.000	0.000	0.000	0.000	0.000	0.000	0.000	0.000	0.000	0.000	0.000	0.000	0.000	0.000	0.066	0.082	0.089	0.103	3.886	0.066	0.174	316	2384	100	538	8160	8698	588	7156	7744	Error	Error	-3.923	538	8160	588	7156	467406	2706291	1.270	11.290	0	0	0
1	16	13	"A79"	"A79"	8845	48485	100	1372	1408	577	40	886	886	938	429	45	55	28	0	9620	8768	4984	56	1416	1416	1458	453	31	82	77	0	0.000	0.000	0.000	0.000	0.000	0.000	0.000	0.000	0.000	0.000	0.000	0.000	0.000	0.000	0.059	0.071	0.087	0.088	3.957	0.067	0.302	316	2384	100	486	8204	8690	522	7352	7874	Error	Error	-4.077	486	8204	522	7352	444802	2770684	1.096	16.137	0	0	0
1	17	13	"A79"	"A79"	9145	48485	100	1227	1281	558	43	927	927	978	439	44	38	15	0	7129	7555	4277	56	1441	1441	1488	458	30	88	83	0	0.000	0.000	0.000	0.000	0.000	0.000	0.000	0.000	0.000	0.000	0.000	0.000	0.000	0.000	0.053	0.058	0.078	0.090	4.036	0.058	0.152	316	2384	100	300	5688	5988	354	6114	6468	Error	Error	-4.245	300	5688	354	6114	404671	2387402	0.690	13.247	0	0	0
1	18	13	"A79"	"A79"	9445	48485	100	1473	1506	550	36	925	925	974	435	44	58	30	0	8961	8189	3579	43	1458	1458	1565	779	49	86	83	0	0.000	0.000	0.000	0.000	0.000	0.000	0.000	0.000	0.000	0.000	0.000	0.000	0.000	0.000	0.073	0.086	0.097	0.101	3.323	0.078	0.302	316	2384	100	548	7503	8051	581	6731	7312	Error	Error	-3.775	548	7503	581	6731	475905	2587722	1.223	8.503	0	0	0
1	1	14	"A80"	"A80"	4355	48800	100	1436	1500	572	38	989	989	1096	623	56	37	11	0	9700	9948	5055	50	1580	1580	1645	536	32	88	86	0	0.000	0.000	0.000	0.000	0.000	0.000	0.000	0.000	0.000	0.000	0.000	0.000	0.000	0.000	0.055	0.061	0.070	0.073	3.726	0.057	0.228	316	2384	100	447	8120	8567	511	8368	8879	Error	Error	-4.183	447	8120	511	8368	473999	3143429	0.648	15.491	0	0	0
1	2	14	"A80"	"A80"	4655	48800	100	1656	1842	2565	139	965	965	1020	631	61	52	19	0	12304	12030	4057	33	1557	1557	1622	782	48	96	94	0	0.000	0.000	0.000	0.000	0.000	0.000	0.000	0.000	0.000	0.000	0.000	0.000	0.000	0.000	0.064	0.084	0.072	0.063	2.700	0.098	0.092	316	2384	100	691	10747	11438	877	10473	11350	Error	Error	-3.959	691	10747	877	10473	582185	3801431	1.303	13.309	0	0	0
1	3	14	"A80"	"A80"	4955	48800	100	1467	1565	562	35	919	919	967	422	43	62	32	0	11493	11152	3802	34	1505	1505	1556	427	27	99	96	0	0.000	0.000	0.000	0.000	0.000	0.000	0.000	0.000	0.000	0.000	0.000	0.000	0.000	0.000	0.055	0.067	0.068	0.061	2.604	0.061	0.268	316	2384	100	548	9988	10536	646	9647	10293	Error	Error	-4.188	548	9988	646	9647	494463	3523994	1.417	22.473	0	0	0
1	4	14	"A81"	"A81"	5255	48795	100	1609	1642	601	36	922	922	969	399	41	68	43	0	12831	11938	5886	49	1486	1486	1522	367	24	93	88	0	0.000	0.000	0.000	0.000	0.000	0.000	0.000	0.000	0.000	0.000	0.000	0.000	0.000	0.000	0.061	0.069	0.072	0.078	3.468	0.062	0.353	316	2384	100	687	11345	12032	720	10452	11172	Error	Error	-4.046	687	11345	720	10452	518777	3772517	1.687	28.381	0	0	0
1	5	14	"A81"	"A81"	5555	48795	100	1517	1529	546	35	890	890	965	840	87	35	4	0	12954	12494	5584	44	1455	1455	1583	1213	76	89	87	0	0.000	0.000	0.000	0.000	0.000	0.000	0.000	0.000	0.000	0.000	0.000	0.000	0.000	0.000	0.055	0.058	0.064	0.060	3.435	0.083	0.186	316	2384	100	627	11499	12126	639	11039	11678	Error	Error	-4.197	627	11499	639	11039	483254	3948021	0.671	8.995	0	0	0
1	6	14	"A81"	"A81"	5855	48795	100	1582	1611	623	38	904	904	950	419	44	65	38	0	12365	11530	4226	36	1453	1453	1529	616	40	90	90	0	0.000	0.000	0.000	0.000	0.000	0.000	0.000	0.000	0.000	0.000	0.000	0.000	0.000	0.000	0.062	0.070	0.071	0.070	3.104	0.065	0.344	316	2384	100	678	10912	11590	707	10077	10784	Error	Error	-4.008	678	10912	707	10077	509115	3643390	1.578	16.235	0	0	0
1	7	14	"A82"	"A82"	6150	48795	100	1568	1602	631	39	897	897	946	399	42	66	41	0	14121	12126	6555	54	1449	1449	1504	616	40	85	81	0	0.000	0.000	0.000	0.000	0.000	0.000	0.000	0.000	0.000	0.000	0.000	0.000	0.000	0.000	0.053	0.066	0.068	0.076	3.245	0.059	0.386	316	2384	100	671	12672	13343	705	10677	11382	Error	Error	-4.239	671	12672	705	10677	506309	3831663	1.644	17.244	0	0	0
1	8	14	"A82"	"A82"	6450	48795	100	1533	1574	587	37	921	921	958	406	42	63	37	0	13450	12334	5952	48	1459	1459	1561	781	50	87	84	0	0.000	0.000	0.000	0.000	0.000	0.000	0.000	0.000	0.000	0.000	0.000	0.000	0.000	0.000	0.051	0.060	0.066	0.073	3.725	0.055	0.339	316	2384	100	612	11991	12603	653	10875	11528	Error	Error	-4.292	612	11991	653	10875	497227	3897410	1.517	13.794	0	0	0
1	9	14	"A82"	"A82"	6750	48795	100	1561	1574	603	38	912	912	953	390	40	64	42	0	12811	12056	6562	54	1431	1431	1510	643	42	87	82	0	0.000	0.000	0.000	0.000	0.000	0.000	0.000	0.000	0.000	0.000	0.000	0.000	0.000	0.000	0.057	0.062	0.074	0.080	3.406	0.057	0.365	316	2384	100	649	11380	12029	662	10625	11287	Error	Error	-4.132	649	11380	662	10625	497227	3809567	1.592	16.401	0	0	0
1	10	14	"A83"	"A83"	7050	48790	100	1344	1405	548	39	889	889	943	479	50	49	18	0	7522	7444	3730	50	1398	1398	1461	487	33	87	85	0	0.000	0.000	0.000	0.000	0.000	0.000	0.000	0.000	0.000	0.000	0.000	0.000	0.000	0.000	0.074	0.085	0.092	0.094	3.548	0.083	0.182	316	2384	100	455	6124	6579	516	6046	6562	Error	Error	-3.751	455	6124	516	6046	443976	2352425	0.965	12.285	0	0	0
1	11	14	"A83"	"A83"	7350	48790	100	1366	1468	1008	68	894	894	935	378	40	56	31	0	7623	7073	3334	47	1414	1414	1486	526	35	85	82	0	0.000	0.000	0.000	0.000	0.000	0.000	0.000	0.000	0.000	0.000	0.000	0.000	0.000	0.000	0.076	0.101	0.106	0.110	4.042	0.103	0.228	316	2384	100	472	6209	6681	574	5659	6233	Error	Error	-3.718	472	6209	574	5659	463818	2235129	1.410	10.622	0	0	0
1	12	14	"A83"	"A83"	7650	48790	100	1347	1408	544	38	897	897	942	398	42	53	28	0	8815	7888	3662	46	1412	1412	1515	660	43	87	83	0	0.000	0.000	0.000	0.000	0.000	0.000	0.000	0.000	0.000	0.000	0.000	0.000	0.000	0.000	0.061	0.079	0.086	0.090	3.578	0.070	0.234	316	2384	100	450	7403	7853	511	6476	6987	Error	Error	-4.040	450	7403	511	6476	444811	2492602	1.171	9.656	0	0	0
1	13	14	"A84"	"A84"	7950	48790	100	1365	1453	1075	73	877	877	919	382	41	55	31	0	8584	7617	3938	51	1390	1390	1431	464	32	86	80	0	0.000	0.000	0.000	0.000	0.000	0.000	0.000	0.000	0.000	0.000	0.000	0.000	0.000	0.000	0.068	0.093	0.112	0.107	3.593	0.073	0.053	316	2384	100	488	7194	7682	576	6227	6803	Error	Error	-3.882	488	7194	576	6227	459298	2407075	1.398	13.332	0	0	0
1	14	14	"A84"	"A84"	8250	48790	100	1349	1419	605	42	882	882	920	381	41	56	30	0	7843	7500	4053	54	1408	1408	1456	410	28	87	84	0	0.000	0.000	0.000	0.000	0.000	0.000	0.000	0.000	0.000	0.000	0.000	0.000	0.000	0.000	0.073	0.088	0.104	0.106	3.753	0.076	0.238	316	2384	100	467	6435	6902	537	6092	6629	Error	Error	-3.784	467	6435	537	6092	448410	2369940	1.310	14.741	0	0	0
1	15	14	"A84"	"A84"	8550	48785	100	1414	1450	652	44	891	891	943	481	51	52	25	0	8071	7672	4241	55	1412	1412	1475	609	41	81	79	0	0.000	0.000	0.000	0.000	0.000	0.000	0.000	0.000	0.000	0.000	0.000	0.000	0.000	0.000	0.079	0.089	0.111	0.128	4.439	0.076	0.164	316	2384	100	523	6659	7182	559	6260	6819	Error	Error	-3.670	523	6659	559	6260	458087	2424440	1.054	10.176	0	0	0
1	16	14	"A85"	"A85"	8850	48785	100	1446	1550	692	44	906	906	982	846	86	35	7	0	8581	7914	4297	54	1443	1443	1505	893	59	78	75	0	0.000	0.000	0.000	0.000	0.000	0.000	0.000	0.000	0.000	0.000	0.000	0.000	0.000	0.000	0.076	0.100	0.113	0.128	3.902	0.147	0.207	316	2384	100	540	7138	7678	644	6471	7115	Error	Error	-3.724	540	7138	644	6471	489820	2500919	0.671	7.177	0	0	0
1	17	14	"A85"	"A85"	9150	48785	100	1343	1449	1146	79	954	954	997	447	44	43	18	0	6517	6891	3407	49	1465	1465	1493	369	24	90	86	0	0.000	0.000	0.000	0.000	0.000	0.000	0.000	0.000	0.000	0.000	0.000	0.000	0.000	0.000	0.077	0.091	0.105	0.110	4.051	0.066	0.067	316	2384	100	389	5052	5441	495	5426	5921	Error	Error	-3.699	389	5052	495	5426	457984	2177669	1.011	14.629	0	0	0
1	18	14	"A85"	"A85"	9450	48785	100	1280	1314	489	37	922	922	971	403	41	46	19	0	7015	6838	3168	46	1439	1439	1495	512	34	89	85	0	0.000	0.000	0.000	0.000	0.000	0.000	0.000	0.000	0.000	0.000	0.000	0.000	0.000	0.000	0.064	0.073	0.094	0.091	3.911	0.067	0.182	316	2384	100	358	5576	5934	392	5399	5791	Error	Error	-3.961	358	5576	392	5399	415084	2160874	0.851	10.436	0	0	0
1	1	15	"A86"	"A86"	4360	49100	100	1462	1563	659	42	964	964	1010	428	42	56	30	0	9017	8902	4479	50	1572	1572	1619	520	32	88	83	0	0.000	0.000	0.000	0.000	0.000	0.000	0.000	0.000	0.000	0.000	0.000	0.000	0.000	0.000	0.067	0.082	0.097	0.098	4.244	0.070	0.250	316	2384	100	498	7445	7943	599	7330	7929	Error	Error	-3.902	498	7445	599	7330	494028	2812949	1.292	14.006	0	0	0
1	2	15	"A86"	"A86"	4660	49100	100	1483	1544	578	37	923	923	982	429	43	59	32	0	9581	9365	3697	39	1531	1531	1571	451	28	93	91	0	0.000	0.000	0.000	0.000	0.000	0.000	0.000	0.000	0.000	0.000	0.000	0.000	0.000	0.000	0.070	0.079	0.086	0.075	3.747	0.061	0.213	316	2384	100	560	8050	8610	621	7834	8455	Error	Error	-3.845	560	8050	621	7834	487803	2959249	1.310	17.282	0	0	0
1	3	15	"A86"	"A86"	4960	49100	100	1485	1523	544	35	934	934	988	414	41	58	33	0	9359	9100	3739	41	1513	1513	1564	478	30	93	91	0	0.000	0.000	0.000	0.000	0.000	0.000	0.000	0.000	0.000	0.000	0.000	0.000	0.000	0.000	0.070	0.078	0.086	0.082	3.341	0.071	0.219	316	2384	100	551	7846	8397	589	7587	8176	Error	Error	-3.832	551	7846	589	7587	481311	2875507	1.292	15.766	0	0	0
1	4	15	"A87"	"A87"	5260	49100	100	1339	1377	515	37	898	898	960	628	65	34	8	0	9742	9008	4296	47	1448	1448	1493	544	36	89	85	0	0.000	0.000	0.000	0.000	0.000	0.000	0.000	0.000	0.000	0.000	0.000	0.000	0.000	0.000	0.053	0.063	0.070	0.076	3.865	0.056	0.204	316	2384	100	441	8294	8735	479	7560	8039	Error	Error	-4.233	441	8294	479	7560	435242	2846524	0.664	13.814	0	0	0
1	5	15	"A87"	"A87"	5560	49095	100	1399	1452	557	38	920	920	953	402	42	54	26	0	9153	8712	3849	44	1474	1474	1559	610	39	89	86	0	0.000	0.000	0.000	0.000	0.000	0.000	0.000	0.000	0.000	0.000	0.000	0.000	0.000	0.000	0.062	0.074	0.078	0.083	3.457	0.066	0.236	316	2384	100	479	7679	8158	532	7238	7770	Error	Error	-4.003	479	7679	532	7238	458909	2753026	1.241	11.726	0	0	0
1	6	15	"A87"	"A87"	5855	49095	100	1383	1424	484	33	898	898	949	420	44	54	25	0	9068	9131	5015	54	1449	1449	1566	927	59	85	82	0	0.000	0.000	0.000	0.000	0.000	0.000	0.000	0.000	0.000	0.000	0.000	0.000	0.000	0.000	0.064	0.068	0.079	0.085	3.868	0.052	0.235	316	2384	100	485	7619	8104	526	7682	8208	Error	Error	-3.974	485	7619	526	7682	449828	2885492	1.131	8.161	0	0	0
1	7	15	"A88"	"A88"	6155	49095	100	1332	1442	584	40	897	897	955	832	87	27	4	0	12886	10729	5471	50	1418	1418	1472	487	33	88	82	0	0.000	0.000	0.000	0.000	0.000	0.000	0.000	0.000	0.000	0.000	0.000	0.000	0.000	0.000	0.038	0.059	0.067	0.071	3.678	0.056	0.293	316	2384	100	435	11468	11903	545	9311	9856	Error	Error	-4.720	435	11468	545	9311	455611	3390251	0.585	19.008	0	0	0
1	8	15	"A88"	"A88"	6455	49095	100	1427	1484	561	37	876	876	923	387	41	63	33	0	10370	10223	5157	50	1416	1416	1499	644	42	88	84	0	0.000	0.000	0.000	0.000	0.000	0.000	0.000	0.000	0.000	0.000	0.000	0.000	0.000	0.000	0.062	0.069	0.070	0.078	3.630	0.062	0.333	316	2384	100	551	8954	9505	608	8807	9415	Error	Error	-4.022	551	8954	608	8807	469061	3230467	1.450	13.547	0	0	0
1	9	15	"A88"	"A88"	6755	49095	100	1371	1408	538	38	922	922	1017	1483	145	4	0	0	10041	9564	4941	51	1432	1432	1523	1478	97	84	82	0	0.000	0.000	0.000	0.000	0.000	0.000	0.000	0.000	0.000	0.000	0.000	0.000	0.000	0.000	0.052	0.060	0.067	0.073	3.770	0.057	0.258	316	2384	100	449	8609	9058	486	8132	8618	Error	Error	-4.261	449	8609	486	8132	444783	3022164	0.264	5.440	0	0	0
1	10	15	"A89"	"A89"	7055	49090	100	1336	1391	571	41	925	925	965	424	43	49	25	0	11968	11502	6710	58	1424	1424	1526	891	58	80	77	0	0.000	0.000	0.000	0.000	0.000	0.000	0.000	0.000	0.000	0.000	0.000	0.000	0.000	0.000	0.039	0.046	0.057	0.062	4.677	0.049	0.330	316	2384	100	411	10544	10955	466	10078	10544	Error	Error	-4.681	411	10544	466	10078	439413	3634690	1.005	11.196	0	0	0
1	11	15	"A89"	"A89"	7355	49090	100	1440	1496	652	43	902	902	935	399	42	58	33	0	9510	10784	6762	62	1423	1423	1513	948	62	84	81	0	0.000	0.000	0.000	0.000	0.000	0.000	0.000	0.000	0.000	0.000	0.000	0.000	0.000	0.000	0.067	0.063	0.072	0.072	3.559	0.059	0.368	316	2384	100	538	8087	8625	594	9361	9955	Error	Error	-3.910	538	8087	594	9361	472859	3407832	1.406	9.780	0	0	0
1	12	15	"A89"	"A89"	7655	49090	100	1457	1491	613	41	891	891	941	440	46	55	32	0	10804	11116	6173	55	1417	1417	1499	811	54	89	85	0	0.000	0.000	0.000	0.000	0.000	0.000	0.000	0.000	0.000	0.000	0.000	0.000	0.000	0.000	0.060	0.062	0.070	0.078	3.777	0.059	0.365	316	2384	100	566	9387	9953	600	9699	10299	Error	Error	-4.052	566	9387	600	9699	471269	3512563	1.250	11.858	0	0	0
1	13	15	"A90"	"A90"	7955	49090	100	1417	1447	552	38	893	893	954	498	52	51	20	0	10701	8992	4930	54	1426	1426	1475	513	34	84	78	0	0.000	0.000	0.000	0.000	0.000	0.000	0.000	0.000	0.000	0.000	0.000	0.000	0.000	0.000	0.056	0.073	0.080	0.088	3.394	0.069	0.319	316	2384	100	524	9275	9799	554	7566	8120	Error	Error	-4.146	524	9275	554	7566	457269	2841577	0.990	14.653	0	0	0
1	14	15	"A90"	"A90"	8255	49090	100	1467	1472	590	40	909	909	961	428	44	57	31	0	8748	8218	4086	49	1425	1425	1503	615	40	84	81	0	0.000	0.000	0.000	0.000	0.000	0.000	0.000	0.000	0.000	0.000	0.000	0.000	0.000	0.000	0.076	0.083	0.095	0.098	3.181	0.079	0.323	316	2384	100	558	7323	7881	563	6793	7356	Error	Error	-3.714	558	7323	563	6793	465282	2597035	1.194	10.919	0	0	0
1	15	15	"A90"	"A90"	8555	49085	100	1373	1390	517	37	885	885	969	1256	129	9	0	0	8952	8252	4323	52	1415	1415	1502	699	46	82	80	0	0.000	0.000	0.000	0.000	0.000	0.000	0.000	0.000	0.000	0.000	0.000	0.000	0.000	0.000	0.065	0.074	0.082	0.088	3.274	0.072	0.217	316	2384	100	488	7537	8025	505	6837	7342	Error	Error	-3.949	488	7537	505	6837	439300	2607635	0.335	9.657	0	0	0
1	16	15	"A91"	"A91"	8855	49085	100	1363	1408	603	42	908	908	948	400	42	54	27	0	7034	6542	3678	56	1438	1438	1526	759	49	74	72	0	0.000	0.000	0.000	0.000	0.000	0.000	0.000	0.000	0.000	0.000	0.000	0.000	0.000	0.000	0.081	0.098	0.123	0.146	4.428	0.085	0.245	316	2384	100	455	5596	6051	500	5104	5604	Error	Error	-3.620	455	5596	500	5104	444956	2067160	1.150	6.609	0	0	0
1	17	15	"A91"	"A91"	9155	49085	100	1272	1352	529	39	938	938	995	707	71	26	5	0	6411	6315	3307	52	1458	1458	1539	712	46	81	77	0	0.000	0.000	0.000	0.000	0.000	0.000	0.000	0.000	0.000	0.000	0.000	0.000	0.000	0.000	0.067	0.085	0.106	0.118	4.417	0.139	0.158	316	2384	100	334	4953	5287	414	4857	5271	Error	Error	-3.890	334	4953	414	4857	427359	1995411	0.505	6.708	0	0	0
1	18	15	"A91"	"A91"	9450	49085	100	1372	1400	506	36	895	895	965	511	52	46	15	0	7711	6998	3487	49	1424	1424	1482	536	36	82	80	0	0.000	0.000	0.000	0.000	0.000	0.000	0.000	0.000	0.000	0.000	0.000	0.000	0.000	0.000	0.076	0.091	0.106	0.125	4.127	0.077	0.238	316	2384	100	477	6287	6764	505	5574	6079	Error	Error	-3.720	477	6287	505	5574	442292	2211330	0.851	10.291	0	0	0
1	1	16	"A92"	"A92"	4365	49400	100	1567	1643	1262	76	978	978	1034	430	41	58	35	0	14333	11718	6935	59	1599	1599	1686	651	38	81	73	0	0.000	0.000	0.000	0.000	0.000	0.000	0.000	0.000	0.000	0.000	0.000	0.000	0.000	0.000	0.046	0.066	0.069	0.084	4.008	0.066	0.226	316	2384	100	589	12734	13323	665	10119	10784	Error	Error	-4.434	589	12734	665	10119	519322	3703020	1.416	15.410	0	0	0
1	2	16	"A92"	"A92"	4665	49400	100	1568	1641	650	39	944	944	988	418	42	64	36	0	16139	14012	7116	50	1562	1562	1702	1194	70	88	86	0	0.000	0.000	0.000	0.000	0.000	0.000	0.000	0.000	0.000	0.000	0.000	0.000	0.000	0.000	0.043	0.056	0.061	0.057	3.079	0.052	0.371	316	2384	100	624	14577	15201	697	12450	13147	Error	Error	-4.546	624	14577	697	12450	518485	4427949	1.562	10.310	0	0	0
1	3	16	"A92"	"A92"	4965	49400	100	1552	1589	686	43	917	917	966	402	41	58	39	0	16269	13874	7432	53	1504	1504	1609	947	58	90	87	0	0.000	0.000	0.000	0.000	0.000	0.000	0.000	0.000	0.000	0.000	0.000	0.000	0.000	0.000	0.043	0.054	0.062	0.060	2.859	0.054	0.412	316	2384	100	635	14765	15400	672	12370	13042	Error	Error	-4.539	635	14765	672	12370	502129	4384160	1.550	12.951	0	0	0
1	4	16	"A93"	"A93"	5260	49400	100	1495	1532	575	37	932	932	991	560	56	50	17	0	10912	10044	4777	47	1480	1480	1527	510	33	90	87	0	0.000	0.000	0.000	0.000	0.000	0.000	0.000	0.000	0.000	0.000	0.000	0.000	0.000	0.000	0.060	0.070	0.075	0.074	3.182	0.059	0.257	316	2384	100	563	9432	9995	600	8564	9164	Error	Error	-4.066	563	9432	600	8564	484248	3174033	0.966	16.700	0	0	0
1	5	16	"A93"	"A93"	5560	49400	100	1463	1487	551	37	919	919	960	408	42	59	31	0	10323	10170	4486	44	1462	1462	1504	454	30	93	91	0	0.000	0.000	0.000	0.000	0.000	0.000	0.000	0.000	0.000	0.000	0.000	0.000	0.000	0.000	0.061	0.065	0.074	0.071	3.384	0.057	0.230	316	2384	100	544	8861	9405	568	8708	9276	Error	Error	-4.026	544	8861	568	8708	469767	3213860	1.292	19.088	0	0	0
1	6	16	"A93"	"A93"	5860	49395	100	1324	1405	598	42	903	903	1003	1327	132	9	0	0	8995	9751	5367	55	1437	1437	1618	1955	120	82	80	0	0.000	0.000	0.000	0.000	0.000	0.000	0.000	0.000	0.000	0.000	0.000	0.000	0.000	0.000	0.056	0.060	0.072	0.080	4.448	0.057	0.224	316	2384	100	421	7558	7979	502	8314	8816	Error	Error	-4.166	421	7558	502	8314	443857	3081305	0.303	4.160	0	0	0
1	7	16	"A94"	"A94"	6160	49395	100	1545	1571	619	39	890	890	946	472	49	61	32	0	18055	13787	7892	57	1429	1429	1568	1180	75	77	74	0	0.000	0.000	0.000	0.000	0.000	0.000	0.000	0.000	0.000	0.000	0.000	0.000	0.000	0.000	0.039	0.055	0.062	0.070	4.172	0.051	0.422	316	2384	100	655	16626	17281	681	12358	13039	Error	Error	-4.666	655	16626	681	12358	496478	4356535	1.324	10.355	0	0	0
1	8	16	"A94"	"A94"	6460	49395	100	1638	1705	662	38	902	902	949	460	48	69	38	0	18890	14820	7897	53	1460	1460	1708	1745	102	80	76	0	0.000	0.000	0.000	0.000	0.000	0.000	0.000	0.000	0.000	0.000	0.000	0.000	0.000	0.000	0.042	0.060	0.063	0.080	4.166	0.061	0.445	316	2384	100	736	17430	18166	803	13360	14163	Error	Error	-4.566	736	17430	803	13360	538766	4683131	1.643	7.514	0	0	0
1	9	16	"A94"	"A94"	6760	49395	100	1603	1628	647	39	904	904	947	388	40	64	45	0	16443	13829	7641	55	1424	1424	1565	1007	64	83	80	0	0.000	0.000	0.000	0.000	0.000	0.000	0.000	0.000	0.000	0.000	0.000	0.000	0.000	0.000	0.047	0.058	0.065	0.069	3.479	0.055	0.425	316	2384	100	699	15019	15718	724	12405	13129	Error	Error	-4.425	699	15019	724	12405	514557	4369972	1.755	12.179	0	0	0
1	10	16	"A95"	"A95"	7060	49395	100	1482	1522	591	38	883	883	942	483	51	57	29	0	11871	10474	5709	54	1430	1430	1520	756	49	86	82	0	0.000	0.000	0.000	0.000	0.000	0.000	0.000	0.000	0.000	0.000	0.000	0.000	0.000	0.000	0.057	0.071	0.079	0.086	2.999	0.064	0.224	316	2384	100	599	10441	11040	639	9044	9683	Error	Error	-4.124	599	10441	639	9044	480855	3309841	1.201	11.844	0	0	0
1	11	16	"A95"	"A95"	7360	49390	100	1458	1509	610	40	914	914	949	396	41	61	33	0	13081	11135	5848	52	1414	1414	1605	1321	82	81	78	0	0.000	0.000	0.000	0.000	0.000	0.000	0.000	0.000	0.000	0.000	0.000	0.000	0.000	0.000	0.047	0.061	0.065	0.071	3.169	0.061	0.382	316	2384	100	544	11667	12211	595	9721	10316	Error	Error	-4.423	544	11667	595	9721	476968	3518576	1.414	7.214	0	0	0
1	12	16	"A95"	"A95"	7660	49390	100	1543	1586	610	38	910	910	955	399	41	64	38	0	12155	10733	5429	50	1426	1426	1549	769	49	85	82	0	0.000	0.000	0.000	0.000	0.000	0.000	0.000	0.000	0.000	0.000	0.000	0.000	0.000	0.000	0.059	0.073	0.082	0.088	3.085	0.067	0.365	316	2384	100	633	10729	11362	676	9307	9983	Error	Error	-4.083	633	10729	676	9307	501181	3391658	1.581	11.943	0	0	0
1	13	16	"A96"	"A96"	7960	49390	100	1304	1333	549	41	874	874	924	558	60	40	12	0	6967	7032	4144	58	1408	1408	1535	863	56	81	77	0	0.000	0.000	0.000	0.000	0.000	0.000	0.000	0.000	0.000	0.000	0.000	0.000	0.000	0.000	0.077	0.082	0.105	0.111	3.631	0.075	0.111	316	2384	100	430	5559	5989	459	5624	6083	Error	Error	-3.692	430	5559	459	5624	421379	2222044	0.733	6.370	0	0	0
1	14	16	"A96"	"A96"	8260	49390	100	1274	1359	583	42	883	883	918	388	42	50	28	0	8613	8088	4732	58	1412	1412	1590	1122	70	81	75	0	0.000	0.000	0.000	0.000	0.000	0.000	0.000	0.000	0.000	0.000	0.000	0.000	0.000	0.000	0.054	0.071	0.088	0.093	3.711	0.070	0.309	316	2384	100	391	7201	7592	476	6676	7152	Error	Error	-4.203	391	7201	476	6676	429524	2555696	1.137	5.791	0	0	0
1	15	16	"A96"	"A96"	8560	49390	100	1276	1309	528	40	909	909	997	1414	141	3	0	0	5780	6484	4105	63	1455	1455	1596	1471	92	75	57	0	0.000	0.000	0.000	0.000	0.000	0.000	0.000	0.000	0.000	0.000	0.000	0.000	0.000	0.000	0.085	0.080	0.109	0.117	4.159	0.071	0.216	316	2384	100	367	4325	4692	400	5029	5429	Error	Error	-3.559	367	4325	400	5029	413518	2049015	0.221	3.323	0	0	0
1	16	16	"A97"	"A97"	8860	49385	100	1398	1473	615	41	915	915	965	515	53	47	21	0	10706	8957	4784	53	1465	1465	1550	647	41	83	77	0	0.000	0.000	0.000	0.000	0.000	0.000	0.000	0.000	0.000	0.000	0.000	0.000	0.000	0.000	0.052	0.074	0.086	0.095	3.897	0.067	0.306	316	2384	100	483	9241	9724	558	7492	8050	Error	Error	-4.258	483	9241	558	7492	465363	2830501	0.986	11.448	0	0	0
1	17	16	"A97"	"A97"	9155	49385	100	1406	1467	610	41	927	927	988	817	82	27	4	0	9837	8657	4598	53	1447	1447	1550	744	48	85	80	0	0.000	0.000	0.000	0.000	0.000	0.000	0.000	0.000	0.000	0.000	0.000	0.000	0.000	0.000	0.057	0.075	0.086	0.084	3.934	0.092	0.162	316	2384	100	479	8390	8869	540	7210	7750	Error	Error	-4.131	479	8390	540	7210	463692	2735461	0.586	9.552	0	0	0
1	18	16	"A97"	"A97"	9455	49385	100	1429	1469	580	39	929	929	984	512	52	48	16	0	9403	9054	4417	48	1463	1463	1592	817	51	87	84	0	0.000	0.000	0.000	0.000	0.000	0.000	0.000	0.000	0.000	0.000	0.000	0.000	0.000	0.000	0.063	0.071	0.078	0.080	3.394	0.066	0.235	316	2384	100	500	7940	8440	540	7591	8131	Error	Error	-3.989	500	7940	540	7591	464067	2861142	0.947	9.133	0	0	0
1	1	17	"A98"	"A98"	4370	49700	100	1076	1155	512	44	963	963	1012	406	40	29	11	0	3076	4078	2920	71	1578	1578	1596	308	19	80	70	0	0.000	0.000	0.000	0.000	0.000	0.000	0.000	0.000	0.000	0.000	0.000	0.000	0.000	0.000	0.075	0.077	0.167	0.221	5.020	0.073	0.084	316	2384	100	113	1498	1611	192	2500	2692	Error	Error	-3.729	113	1498	192	2500	364836	1288529	0.352	8.058	0	0	0
1	2	17	"A98"	"A98"	4665	49700	100	1114	1162	493	42	953	953	1021	550	53	22	4	0	3310	4181	2875	68	1546	1546	1584	447	28	88	77	0	0.000	0.000	0.000	0.000	0.000	0.000	0.000	0.000	0.000	0.000	0.000	0.000	0.000	0.000	0.091	0.079	0.185	0.187	3.833	0.069	0.070	316	2384	100	161	1764	1925	209	2635	2844	Error	Error	-3.454	161	1764	209	2635	367184	1321046	0.256	5.810	0	0	0
1	3	17	"A98"	"A98"	4965	49700	100	1070	1145	448	39	949	949	1000	412	41	31	7	0	3124	4454	3479	78	1516	1516	1544	292	18	88	84	0	0.000	0.000	0.000	0.000	0.000	0.000	0.000	0.000	0.000	0.000	0.000	0.000	0.000	0.000	0.075	0.067	0.165	0.155	4.066	0.065	0.064	316	2384	100	121	1608	1729	196	2938	3134	Error	Error	-3.732	121	1608	196	2938	361924	1407541	0.352	9.966	0	0	0
1	4	17	"A99"	"A99"	5265	49700	100	1318	1340	512	38	973	973	1023	444	43	40	14	0	8777	7455	3346	44	1506	1506	1541	350	22	88	85	0	0.000	0.000	0.000	0.000	0.000	0.000	0.000	0.000	0.000	0.000	0.000	0.000	0.000	0.000	0.047	0.062	0.077	0.079	3.619	0.058	0.139	316	2384	100	345	7271	7616	367	5949	6316	Error	Error	-4.397	345	7271	367	5949	423522	2355826	0.714	16.897	0	0	0
1	5	17	"A99"	"A99"	5565	49700	100	1218	1263	467	36	948	948	1013	840	82	12	0	0	5811	5872	2825	48	1480	1480	1541	1101	71	82	75	0	0.000	0.000	0.000	0.000	0.000	0.000	0.000	0.000	0.000	0.000	0.000	0.000	0.000	0.000	0.062	0.072	0.106	0.108	3.646	0.079	0.129	316	2384	100	270	4331	4601	315	4392	4707	Error	Error	-4.004	270	4331	315	4392	399018	1855576	0.298	3.934	0	0	0
1	6	17	"A99"	"A99"	5865	49695	100	1214	1295	541	41	905	905	959	414	43	43	20	0	7939	6914	3299	47	1451	1451	1511	548	36	84	84	0	0.000	0.000	0.000	0.000	0.000	0.000	0.000	0.000	0.000	0.000	0.000	0.000	0.000	0.000	0.048	0.071	0.095	0.092	3.626	0.070	0.197	316	2384	100	309	6488	6797	390	5463	5853	Error	Error	-4.392	309	6488	390	5463	409208	2184686	0.812	9.859	0	0	0
1	7	17	"A100"	"A100"	6165	49695	100	1428	1483	636	42	918	918	1002	1390	138	9	0	0	10511	8601	5039	58	1449	1449	1597	1426	89	71	68	0	0.000	0.000	0.000	0.000	0.000	0.000	0.000	0.000	0.000	0.000	0.000	0.000	0.000	0.000	0.056	0.079	0.086	0.112	4.871	0.075	0.322	316	2384	100	510	9062	9572	565	7152	7717	Error	Error	-4.151	510	9062	565	7152	468613	2717961	0.346	4.912	0	0	0
1	8	17	"A100"	"A100"	6465	49695	100	1281	1362	545	40	905	905	962	439	45	43	22	0	7690	8045	4644	57	1437	1437	1566	983	62	79	77	0	0.000	0.000	0.000	0.000	0.000	0.000	0.000	0.000	0.000	0.000	0.000	0.000	0.000	0.000	0.060	0.069	0.088	0.092	4.142	0.063	0.235	316	2384	100	376	6253	6629	457	6608	7065	Error	Error	-4.056	376	6253	457	6608	430542	2542074	0.911	6.591	0	0	0
1	9	17	"A100"	"A100"	6765	49695	100	1383	1524	1130	74	905	905	953	409	42	55	29	0	9452	9262	5316	57	1419	1419	1552	960	61	79	77	0	0.000	0.000	0.000	0.000	0.000	0.000	0.000	0.000	0.000	0.000	0.000	0.000	0.000	0.000	0.060	0.079	0.076	0.094	4.245	0.079	0.243	316	2384	100	478	8033	8511	619	7843	8462	Error	Error	-4.071	478	8033	619	7843	481596	2926778	1.396	8.031	0	0	0
1	10	17	"A101"	"A101"	7065	49695	100	1079	1168	586	50	894	894	940	395	42	35	15	0	5021	6522	4955	75	1411	1411	1463	453	30	80	74	0	0.000	0.000	0.000	0.000	0.000	0.000	0.000	0.000	0.000	0.000	0.000	0.000	0.000	0.000	0.051	0.054	0.090	0.097	4.830	0.056	0.166	316	2384	100	185	3610	3795	274	5111	5385	Error	Error	-4.286	185	3610	274	5111	369009	2060873	0.577	11.168	0	0	0
1	11	17	"A101"	"A101"	7365	49690	100	1114	1166	518	44	906	906	959	457	47	29	8	0	3072	5667	5193	91	1418	1418	1490	538	36	74	61	0	0.000	0.000	0.000	0.000	0.000	0.000	0.000	0.000	0.000	0.000	0.000	0.000	0.000	0.000	0.126	0.061	0.128	0.158	4.707	0.055	0.100	316	2384	100	208	1654	1862	260	4249	4509	Error	Error	-2.991	208	1654	260	4249	368546	1790908	0.453	7.764	0	0	0
1	12	17	"A101"	"A101"	7665	49690	100	1112	1190	537	45	887	887	932	404	43	33	16	0	3470	6177	5746	93	1393	1393	1454	526	36	77	68	0	0.000	0.000	0.000	0.000	0.000	0.000	0.000	0.000	0.000	0.000	0.000	0.000	0.000	0.000	0.108	0.063	0.104	0.131	5.617	0.056	0.197	316	2384	100	225	2077	2302	303	4784	5087	Error	Error	-3.207	225	2077	303	4784	376023	1951998	0.639	8.979	0	0	0
1	13	17	"A102"	"A102"	7965	49690	100	1209	1270	529	41	886	886	926	380	41	46	23	0	5663	7624	5771	75	1405	1405	1476	534	36	79	76	0	0.000	0.000	0.000	0.000	0.000	0.000	0.000	0.000	0.000	0.000	0.000	0.000	0.000	0.000	0.076	0.062	0.077	0.089	4.080	0.055	0.256	316	2384	100	323	4258	4581	384	6219	6603	Error	Error	-3.721	323	4258	384	6219	401219	2409322	0.905	11.513	0	0	0
1	14	17	"A102"	"A102"	8265	49690	100	1218	1258	529	42	885	885	923	371	40	47	23	0	5496	7635	5765	75	1402	1402	1451	479	33	86	80	0	0.000	0.000	0.000	0.000	0.000	0.000	0.000	0.000	0.000	0.000	0.000	0.000	0.000	0.000	0.081	0.060	0.084	0.103	4.194	0.050	0.204	316	2384	100	333	4094	4427	373	6233	6606	Error	Error	-3.620	333	4094	373	6233	397473	2412611	0.903	12.910	0	0	0
1	15	17	"A102"	"A102"	8560	49690	100	1168	1232	544	44	901	901	954	518	54	32	10	0	4219	6379	4915	77	1428	1428	1457	434	29	88	80	0	0.000	0.000	0.000	0.000	0.000	0.000	0.000	0.000	0.000	0.000	0.000	0.000	0.000	0.000	0.096	0.067	0.097	0.108	3.751	0.091	0.122	316	2384	100	267	2791	3058	331	4951	5282	Error	Error	-3.386	267	2791	331	4951	389357	2015792	0.537	11.341	0	0	0
1	16	17	"A103"	"A103"	8860	49690	100	1277	1401	1385	98	931	931	1003	654	65	26	3	0	5682	6812	4138	60	1440	1440	1484	493	33	85	78	0	0.000	0.000	0.000	0.000	0.000	0.000	0.000	0.000	0.000	0.000	0.000	0.000	0.000	0.000	0.082	0.087	0.097	0.117	4.889	0.072	0.064	316	2384	100	346	4242	4588	470	5372	5842	Error	Error	-3.616	346	4242	470	5372	442681	2152741	0.609	10.807	0	0	0
1	17	17	"A103"	"A103"	9160	49685	100	1200	1234	517	41	914	914	974	514	52	35	8	0	6215	6827	4167	61	1434	1434	1499	583	38	81	78	0	0.000	0.000	0.000	0.000	0.000	0.000	0.000	0.000	0.000	0.000	0.000	0.000	0.000	0.000	0.060	0.059	0.092	0.105	4.810	0.057	0.159	316	2384	100	286	4781	5067	320	5393	5713	Error	Error	-4.063	286	4781	320	5393	389942	2157226	0.506	9.139	0	0	0
1	18	17	"A103"	"A103"	9460	49685	100	1372	1405	536	38	929	929	984	506	51	44	12	0	9034	8072	4133	51	1464	1464	1528	631	41	84	82	0	0.000	0.000	0.000	0.000	0.000	0.000	0.000	0.000	0.000	0.000	0.000	0.000	0.000	0.000	0.059	0.072	0.079	0.095	4.464	0.068	0.149	316	2384	100	443	7570	8013	476	6608	7084	Error	Error	-4.095	443	7570	476	6608	444124	2550886	0.832	10.371	0	0	0
1	1	18	"A104"	"A104"	4370	50005	100	1379	1440	587	40	971	971	1014	424	41	47	21	0	9626	8709	3727	42	1570	1570	1584	281	17	93	90	0	0.000	0.000	0.000	0.000	0.000	0.000	0.000	0.000	0.000	0.000	0.000	0.000	0.000	0.000	0.051	0.066	0.075	0.084	3.437	0.063	0.195	316	2384	100	408	8056	8464	469	7139	7608	Error	Error	-4.303	408	8056	469	7139	454940	2752114	1.005	25.356	0	0	0
1	2	18	"A104"	"A104"	4670	50000	100	1447	1457	543	37	975	975	1025	501	48	48	18	0	10815	9732	4248	43	1560	1560	1613	483	29	92	88	0	0.000	0.000	0.000	0.000	0.000	0.000	0.000	0.000	0.000	0.000	0.000	0.000	0.000	0.000	0.051	0.059	0.070	0.064	3.528	0.057	0.219	316	2384	100	472	9255	9727	482	8172	8654	Error	Error	-4.293	472	9255	482	8172	460477	3075282	0.862	16.810	0	0	0
1	3	18	"A104"	"A104"	4970	50000	100	1427	1504	583	38	973	973	1027	437	42	51	23	0	10955	9755	4534	46	1547	1547	1597	527	32	90	86	0	0.000	0.000	0.000	0.000	0.000	0.000	0.000	0.000	0.000	0.000	0.000	0.000	0.000	0.000	0.048	0.065	0.068	0.067	3.453	0.061	0.261	316	2384	100	454	9408	9862	531	8208	8739	Error	Error	-4.373	454	9408	531	8208	475274	3082737	1.092	15.480	0	0	0
1	4	18	"A105"	"A105"	5270	50000	100	1433	1651	1775	107	959	959	1012	467	46	50	22	0	9673	8937	4695	52	1525	1525	1572	493	31	87	81	0	0.000	0.000	0.000	0.000	0.000	0.000	0.000	0.000	0.000	0.000	0.000	0.000	0.000	0.000	0.058	0.093	0.084	0.099	4.108	0.120	0.195	316	2384	100	474	8148	8622	692	7412	8104	Error	Error	-4.103	474	8148	692	7412	521805	2824041	1.368	14.939	0	0	0
1	5	18	"A105"	"A105"	5570	50000	100	1362	1466	603	41	952	952	1011	453	44	48	22	0	7976	8502	3927	46	1505	1505	1564	538	34	92	88	0	0.000	0.000	0.000	0.000	0.000	0.000	0.000	0.000	0.000	0.000	0.000	0.000	0.000	0.000	0.063	0.073	0.083	0.074	3.536	0.070	0.226	316	2384	100	410	6471	6881	514	6997	7511	Error	Error	-3.980	410	6471	514	6997	463371	2686509	1.004	12.896	0	0	0
1	6	18	"A105"	"A105"	5870	50000	100	1500	1544	551	35	949	949	988	439	44	58	29	0	10807	9700	3643	37	1471	1471	1527	561	36	92	89	0	0.000	0.000	0.000	0.000	0.000	0.000	0.000	0.000	0.000	0.000	0.000	0.000	0.000	0.000	0.059	0.072	0.081	0.074	3.187	0.067	0.288	316	2384	100	551	9336	9887	595	8229	8824	Error	Error	-4.083	551	9336	595	8229	487955	3065295	1.267	14.569	0	0	0
1	7	18	"A106"	"A106"	6170	49995	100	940	1007	410	40	908	908	945	402	42	22	6	0	1977	2372	1370	57	1424	1424	1445	284	19	68	48	0	0.000	0.000	0.000	0.000	0.000	0.000	0.000	0.000	0.000	0.000	0.000	0.000	0.000	0.000	0.058	0.104	0.442	0.437	5.944	0.075	0.013	316	2384	100	32	553	585	99	948	1047	Error	Error	-4.111	32	553	99	948	318094	749638	0.154	3.264	0	0	0
1	8	18	"A106"	"A106"	6470	49995	100	954	1011	410	40	900	900	945	431	45	19	5	0	2158	2567	1434	55	1415	1415	1436	303	21	74	55	0	0.000	0.000	0.000	0.000	0.000	0.000	0.000	0.000	0.000	0.000	0.000	0.000	0.000	0.000	0.073	0.096	0.307	0.314	4.979	0.120	0.044	316	2384	100	54	743	797	111	1152	1263	Error	Error	-3.782	54	743	111	1152	319620	811084	0.153	3.733	0	0	0
1	9	18	"A106"	"A106"	6770	49995	100	943	1026	508	49	896	896	946	427	45	21	6	0	1962	2353	1461	62	1409	1409	1427	294	20	64	47	0	0.000	0.000	0.000	0.000	0.000	0.000	0.000	0.000	0.000	0.000	0.000	0.000	0.000	0.000	0.085	0.138	0.545	0.498	5.549	0.177	0.065	316	2384	100	47	553	600	130	944	1074	Error	Error	-3.557	47	553	130	944	324107	743459	0.187	3.150	0	0	0
1	10	18	"A107"	"A107"	7070	49995	100	1074	1135	460	40	890	890	961	710	73	13	1	0	3713	4432	3209	72	1409	1409	1471	702	47	73	62	0	0.000	0.000	0.000	0.000	0.000	0.000	0.000	0.000	0.000	0.000	0.000	0.000	0.000	0.000	0.080	0.081	0.139	0.157	4.827	0.063	0.091	316	2384	100	184	2304	2488	245	3023	3268	Error	Error	-3.646	184	2304	245	3023	358731	1400507	0.245	4.218	0	0	0
1	11	18	"A107"	"A107"	7370	49995	100	1013	1100	449	40	911	911	957	426	44	27	8	0	2909	4248	3451	81	1418	1418	1444	287	19	85	76	0	0.000	0.000	0.000	0.000	0.000	0.000	0.000	0.000	0.000	0.000	0.000	0.000	0.000	0.000	0.068	0.067	0.163	0.195	5.425	0.057	0.069	316	2384	100	102	1491	1593	189	2830	3019	Error	Error	-3.870	102	1491	189	2830	347707	1342495	0.336	9.770	0	0	0
1	12	18	"A107"	"A107"	7670	49990	100	1048	1115	528	47	909	909	947	412	43	31	11	0	3157	4642	3864	83	1405	1405	1450	439	30	80	70	0	0.000	0.000	0.000	0.000	0.000	0.000	0.000	0.000	0.000	0.000	0.000	0.000	0.000	0.000	0.079	0.064	0.129	0.177	5.787	0.065	0.121	316	2384	100	139	1752	1891	206	3237	3443	Error	Error	-3.656	139	1752	206	3237	352478	1466872	0.408	7.271	0	0	0
1	13	18	"A108"	"A108"	7970	49990	100	1058	1118	448	40	891	891	1011	1371	135	1	0	0	4563	5270	3691	70	1395	1395	1496	1176	78	66	56	0	0.000	0.000	0.000	0.000	0.000	0.000	0.000	0.000	0.000	0.000	0.000	0.000	0.000	0.000	0.053	0.059	0.102	0.119	5.829	0.440	0.286	316	2384	100	167	3168	3335	227	3875	4102	Error	Error	-4.246	167	3168	227	3875	353158	1665215	0.078	3.209	0	0	0
1	14	18	"A108"	"A108"	8265	49990	100	1026	1135	491	43	917	917	960	562	58	21	4	0	3784	4771	3177	66	1435	1435	1473	622	42	81	75	0	0.000	0.000	0.000	0.000	0.000	0.000	0.000	0.000	0.000	0.000	0.000	0.000	0.000	0.000	0.046	0.065	0.132	0.138	5.248	0.144	0.193	316	2384	100	109	2349	2458	218	3336	3554	Error	Error	-4.430	109	2349	218	3336	358749	1507683	0.311	5.302	0	0	0
1	15	18	"A108"	"A108"	8565	49990	100	1099	1157	479	41	877	877	928	407	43	33	14	0	4536	5967	4352	72	1387	1387	1422	350	24	88	84	0	0.000	0.000	0.000	0.000	0.000	0.000	0.000	0.000	0.000	0.000	0.000	0.000	0.000	0.000	0.070	0.061	0.100	0.101	3.848	0.057	0.139	316	2384	100	222	3149	3371	280	4580	4860	Error	Error	-3.826	222	3149	280	4580	365527	1885438	0.563	12.986	0	0	0
1	16	18	"A109"	"A109"	8865	49990	100	991	1031	399	38	918	918	987	834	84	5	0	0	2223	2699	1659	61	1444	1444	1467	533	36	64	39	0	0.000	0.000	0.000	0.000	0.000	0.000	0.000	0.000	0.000	0.000	0.000	0.000	0.000	0.000	0.094	0.090	0.266	0.271	4.215	0.535	0.227	316	2384	100	73	779	852	113	1255	1368	Error	Error	-3.416	73	779	113	1255	325925	852951	0.053	2.311	0	0	0
1	17	18	"A109"	"A109"	9165	49985	100	1009	1057	438	41	979	979	1018	443	43	13	4	0	2059	2562	1506	58	1470	1470	1491	274	18	68	52	0	0.000	0.000	0.000	0.000	0.000	0.000	0.000	0.000	0.000	0.000	0.000	0.000	0.000	0.000	0.051	0.071	0.333	0.413	6.177	0.079	0.020	316	2384	100	30	589	619	78	1092	1170	Error	Error	-4.295	30	589	78	1092	333867	809670	0.088	3.909	0	0	0
1	18	18	"A109"	"A109"	9465	49985	100	1086	1148	551	47	1052	1052	1246	1394	111	1	0	0	2139	2559	1455	56	1552	1552	1684	1176	69	25	12	0	0.000	0.000	0.000	0.000	0.000	0.000	0.000	0.000	0.000	0.000	0.000	0.000	0.000	0.000	0.058	0.095	0.523	0.469	5.764	1.097	0.697	316	2384	100	34	587	621	96	1007	1103	Error	Error	-4.110	34	587	96	1007	362707	808649	-0.070	0.744	0	0	0
1	1	19	"A110"	"A110"	4375	50305	100	1075	1181	479	40	969	969	1017	422	41	30	12	0	3714	4698	3049	64	1569	1569	1598	311	19	88	84	0	0.000	0.000	0.000	0.000	0.000	0.000	0.000	0.000	0.000	0.000	0.000	0.000	0.000	0.000	0.049	0.068	0.134	0.138	4.501	0.063	0.081	316	2384	100	106	2145	2251	212	3129	3341	Error	Error	-4.339	106	2145	212	3129	373327	1484683	0.389	9.968	0	0	0
1	2	19	"A110"	"A110"	4675	50300	100	1273	1663	3982	239	940	940	985	417	42	41	16	0	6034	7925	6044	76	1526	1526	1567	411	26	90	86	0	0.000	0.000	0.000	0.000	0.000	0.000	0.000	0.000	0.000	0.000	0.000	0.000	0.000	0.000	0.074	0.113	0.075	0.089	5.051	0.309	0.269	316	2384	100	333	4508	4841	723	6399	7122	Error	Error	-3.759	333	4508	723	6399	525636	2504173	1.626	15.470	0	0	0
1	3	19	"A110"	"A110"	4975	50300	100	1082	1152	496	43	942	942	1004	444	44	28	9	0	3679	5787	4598	79	1538	1538	1577	411	26	88	82	0	0.000	0.000	0.000	0.000	0.000	0.000	0.000	0.000	0.000	0.000	0.000	0.000	0.000	0.000	0.065	0.049	0.099	0.110	4.465	0.046	0.083	316	2384	100	140	2141	2281	210	4249	4459	Error	Error	-3.935	140	2141	210	4249	364069	1828781	0.333	10.243	0	0	0
1	4	19	"A111"	"A111"	5275	50300	100	1048	1132	501	44	943	943	1013	770	76	10	0	0	4152	5327	3906	73	1505	1505	1554	658	42	80	77	0	0.000	0.000	0.000	0.000	0.000	0.000	0.000	0.000	0.000	0.000	0.000	0.000	0.000	0.000	0.040	0.049	0.111	0.119	4.797	0.056	0.102	316	2384	100	105	2647	2752	189	3822	4011	Error	Error	-4.656	105	2647	189	3822	357790	1683371	0.155	5.734	0	0	0
1	5	19	"A111"	"A111"	5575	50300	100	1180	1243	553	44	951	951	1040	1321	127	5	0	0	4505	6106	4460	73	1489	1489	1565	1087	69	80	63	0	0.000	0.000	0.000	0.000	0.000	0.000	0.000	0.000	0.000	0.000	0.000	0.000	0.000	0.000	0.076	0.063	0.100	0.105	3.877	0.293	0.240	316	2384	100	229	3016	3245	292	4617	4909	Error	Error	-3.719	229	3016	292	4617	392836	1929460	0.154	4.178	0	0	0
1	6	19	"A111"	"A111"	5875	50300	100	1138	1208	509	42	923	923	969	413	42	36	14	0	4983	5783	3810	65	1475	1475	1495	303	20	88	85	0	0.000	0.000	0.000	0.000	0.000	0.000	0.000	0.000	0.000	0.000	0.000	0.000	0.000	0.000	0.061	0.066	0.102	0.115	4.807	0.062	0.129	316	2384	100	215	3508	3723	285	4308	4593	Error	Error	-4.028	215	3508	285	4308	381715	1827359	0.579	14.152	0	0	0
1	7	19	"A112"	"A112"	6175	50300	100	1200	1270	551	43	930	930	966	407	42	40	18	0	6668	7405	4404	59	1438	1438	1464	344	23	88	84	0	0.000	0.000	0.000	0.000	0.000	0.000	0.000	0.000	0.000	0.000	0.000	0.000	0.000	0.000	0.052	0.057	0.083	0.086	4.026	0.059	0.196	316	2384	100	270	5230	5500	340	5967	6307	Error	Error	-4.276	270	5230	340	5967	401433	2340133	0.747	17.270	0	0	0
1	8	19	"A112"	"A112"	6475	50295	100	1254	1320	664	50	885	885	929	392	42	47	21	0	8422	8214	4695	57	1408	1408	1467	559	38	87	82	0	0.000	0.000	0.000	0.000	0.000	0.000	0.000	0.000	0.000	0.000	0.000	0.000	0.000	0.000	0.053	0.064	0.082	0.083	3.916	0.061	0.204	316	2384	100	369	7014	7383	435	6806	7241	Error	Error	-4.249	369	7014	435	6806	416974	2595601	0.997	12.070	0	0	0
1	9	19	"A112"	"A112"	6775	50295	100	1135	1168	498	42	903	903	964	562	58	25	7	0	4084	5875	4346	73	1411	1411	1476	571	38	77	71	0	0.000	0.000	0.000	0.000	0.000	0.000	0.000	0.000	0.000	0.000	0.000	0.000	0.000	0.000	0.087	0.059	0.107	0.139	5.064	0.051	0.122	316	2384	100	232	2673	2905	265	4464	4729	Error	Error	-3.526	232	2673	265	4464	368946	1856501	0.363	7.704	0	0	0
1	10	19	"A113"	"A113"	7075	50295	100	1095	1149	495	43	904	904	968	746	77	16	1	0	4915	6244	4583	73	1417	1417	1435	309	21	89	84	0	0.000	0.000	0.000	0.000	0.000	0.000	0.000	0.000	0.000	0.000	0.000	0.000	0.000	0.000	0.055	0.051	0.082	0.097	4.206	0.046	0.019	316	2384	100	191	3498	3689	245	4827	5072	Error	Error	-4.195	191	3498	245	4827	363095	1973110	0.243	15.563	0	0	0
1	11	19	"A113"	"A113"	7375	50295	100	1104	1179	487	41	927	927	970	507	52	26	7	0	3110	4990	4393	88	1419	1419	1453	415	28	83	72	0	0.000	0.000	0.000	0.000	0.000	0.000	0.000	0.000	0.000	0.000	0.000	0.000	0.000	0.000	0.105	0.071	0.133	0.143	4.642	0.059	0.085	316	2384	100	177	1691	1868	252	3571	3823	Error	Error	-3.256	177	1691	252	3571	372621	1576692	0.412	8.523	0	0	0
1	12	19	"A113"	"A113"	7670	50295	100	1118	1200	544	45	913	913	955	407	42	32	14	0	4548	6001	4368	72	1417	1417	1434	300	20	92	87	0	0.000	0.000	0.000	0.000	0.000	0.000	0.000	0.000	0.000	0.000	0.000	0.000	0.000	0.000	0.065	0.063	0.096	0.106	3.977	0.070	0.105	316	2384	100	205	3131	3336	287	4584	4871	Error	Error	-3.933	205	3131	287	4584	379316	1896471	0.602	15.223	0	0	0
1	13	19	"A114"	"A114"	7970	50290	100	1460	1537	668	43	906	906	951	414	43	60	32	0	13031	10814	5502	50	1448	1448	1505	602	40	83	79	0	0.000	0.000	0.000	0.000	0.000	0.000	0.000	0.000	0.000	0.000	0.000	0.000	0.000	0.000	0.048	0.067	0.072	0.078	3.328	0.064	0.370	316	2384	100	554	11583	12137	631	9366	9997	Error	Error	-4.386	554	11583	631	9366	485840	3417349	1.415	15.463	0	0	0
1	14	19	"A114"	"A114"	8270	50290	100	1264	1357	584	43	926	926	984	683	69	30	6	0	8333	8880	4894	55	1429	1429	1488	617	41	88	85	0	0.000	0.000	0.000	0.000	0.000	0.000	0.000	0.000	0.000	0.000	0.000	0.000	0.000	0.000	0.049	0.058	0.067	0.066	3.286	0.063	0.251	316	2384	100	338	6904	7242	431	7451	7882	Error	Error	-4.352	338	6904	431	7451	428720	2806089	0.546	11.981	0	0	0
1	15	19	"A114"	"A114"	8570	50290	100	1333	1354	515	38	912	912	958	392	40	51	23	0	9006	8953	4439	49	1457	1457	1491	483	32	89	87	0	0.000	0.000	0.000	0.000	0.000	0.000	0.000	0.000	0.000	0.000	0.000	0.000	0.000	0.000	0.056	0.059	0.070	0.070	3.060	0.057	0.245	316	2384	100	421	7549	7970	442	7496	7938	Error	Error	-4.164	421	7549	442	7496	427776	2829165	1.010	15.449	0	0	0
1	16	19	"A115"	"A115"	8870	50290	100	1052	1109	413	37	920	920	974	596	61	15	1	0	3227	3987	2810	70	1435	1435	1459	269	18	86	79	0	0.000	0.000	0.000	0.000	0.000	0.000	0.000	0.000	0.000	0.000	0.000	0.000	0.000	0.000	0.074	0.074	0.154	0.164	4.874	0.050	0.011	316	2384	100	132	1792	1924	189	2552	2741	Error	Error	-3.763	132	1792	189	2552	350585	1260026	0.227	9.398	0	0	0
1	17	19	"A115"	"A115"	9170	50290	100	1046	1104	468	42	937	937	1077	2094	194	0	0	0	3361	4577	3398	74	1438	1438	1472	361	24	87	81	0	0.000	0.000	0.000	0.000	0.000	0.000	0.000	0.000	0.000	0.000	0.000	0.000	0.000	0.000	0.057	0.053	0.120	0.133	4.201	0.061	0.095	316	2384	100	109	1923	2032	167	3139	3306	Error	Error	-4.141	109	1923	167	3139	348982	1446483	0.013	8.601	0	0	0
1	18	19	"A115"	"A115"	9470	50285	100	1104	1198	688	57	974	974	1110	856	77	10	1	0	4126	4894	3252	66	1486	1486	1547	451	29	84	77	0	0.000	0.000	0.000	0.000	0.000	0.000	0.000	0.000	0.000	0.000	0.000	0.000	0.000	0.000	0.049	0.066	0.132	0.142	4.559	0.105	0.037	316	2384	100	130	2640	2770	224	3408	3632	Error	Error	-4.344	130	2640	224	3408	378683	1546573	0.103	7.421	0	0	0
1	1	20	"A116"	"A116"	4380	50605	100	2041	2170	1156	53	1032	1032	1085	448	41	66	51	0	8624	8019	4092	51	1622	1622	1670	443	26	81	78	0	0.000	0.000	0.000	0.000	0.000	0.000	0.000	0.000	0.000	0.000	0.000	0.000	0.000	0.000	0.144	0.178	0.177	0.196	3.220	0.193	0.498	316	2384	100	1009	7002	8011	1138	6397	7535	Error	Error	-2.795	1009	7002	1138	6397	685728	2534026	2.422	14.332	0	0	0
1	2	20	"A116"	"A116"	4680	50605	100	1929	2378	1493	62	982	982	1045	489	46	66	49	0	8131	8124	3402	41	1576	1576	1684	847	50	91	88	0	0.000	0.000	0.000	0.000	0.000	0.000	0.000	0.000	0.000	0.000	0.000	0.000	0.000	0.000	0.144	0.213	0.174	0.166	2.792	0.215	0.484	316	2384	100	947	6555	7502	1396	6548	7944	Error	Error	-2.791	947	6555	1396	6548	751454	2567243	2.726	7.603	0	0	0
1	3	20	"A116"	"A116"	4980	50600	100	1413	1897	1351	71	990	990	1051	481	45	47	32	0	6708	7269	3837	52	1544	1544	1675	979	58	83	80	0	0.000	0.000	0.000	0.000	0.000	0.000	0.000	0.000	0.000	0.000	0.000	0.000	0.000	0.000	0.082	0.158	0.143	0.131	3.550	0.188	0.448	316	2384	100	423	5164	5587	907	5725	6632	Error	Error	-3.610	423	5164	907	5725	599296	2297127	1.759	5.714	0	0	0
1	4	20	"A117"	"A117"	5280	50600	100	999	1042	438	42	968	968	1020	488	47	16	3	0	2415	2761	1478	53	1504	1504	1526	362	23	79	61	0	0.000	0.000	0.000	0.000	0.000	0.000	0.000	0.000	0.000	0.000	0.000	0.000	0.000	0.000	0.034	0.059	0.314	0.308	4.385	0.170	0.072	316	2384	100	31	911	942	74	1257	1331	Error	Error	-4.877	31	911	74	1257	329280	872549	0.045	3.412	0	0	0
1	5	20	"A117"	"A117"	5580	50600	100	1094	1112	456	41	956	956	1036	871	84	6	0	0	2429	2939	1837	62	1490	1490	1533	564	36	65	43	0	0.000	0.000	0.000	0.000	0.000	0.000	0.000	0.000	0.000	0.000	0.000	0.000	0.000	0.000	0.147	0.108	0.305	0.292	4.324	0.626	0.214	316	2384	100	138	939	1077	156	1449	1605	Error	Error	-2.766	138	939	156	1449	351332	928769	0.087	2.493	0	0	0
1	6	20	"A117"	"A117"	5880	50600	100	1046	1061	433	40	956	956	1014	574	56	12	2	0	2504	2912	1606	55	1476	1476	1507	461	30	74	54	0	0.000	0.000	0.000	0.000	0.000	0.000	0.000	0.000	0.000	0.000	0.000	0.000	0.000	0.000	0.088	0.073	0.274	0.268	4.092	0.064	0.018	316	2384	100	90	1028	1118	105	1436	1541	Error	Error	-3.514	90	1028	105	1436	335164	920274	0.082	3.048	0	0	0
1	7	20	"A118"	"A118"	6180	50600	100	1039	1111	464	41	947	947	990	443	44	24	7	0	3557	4707	3679	78	1462	1462	1524	507	33	72	65	0	0.000	0.000	0.000	0.000	0.000	0.000	0.000	0.000	0.000	0.000	0.000	0.000	0.000	0.000	0.044	0.051	0.120	0.155	6.620	0.056	0.087	316	2384	100	92	2095	2187	164	3245	3409	Error	Error	-4.509	92	2095	164	3245	350959	1487451	0.273	6.278	0	0	0
1	8	20	"A118"	"A118"	6480	50595	100	1118	1226	546	44	927	927	989	425	42	33	12	0	5563	6233	4615	74	1434	1434	1492	515	34	77	70	0	0.000	0.000	0.000	0.000	0.000	0.000	0.000	0.000	0.000	0.000	0.000	0.000	0.000	0.000	0.046	0.062	0.092	0.113	5.183	0.060	0.137	316	2384	100	191	4129	4320	299	4799	5098	Error	Error	-4.434	191	4129	299	4799	387510	1969722	0.558	9.206	0	0	0
1	9	20	"A118"	"A118"	6780	50595	100	1021	1117	513	45	927	927	978	400	40	25	9	0	3795	4737	3655	77	1406	1406	1457	488	33	72	66	0	0.000	0.000	0.000	0.000	0.000	0.000	0.000	0.000	0.000	0.000	0.000	0.000	0.000	0.000	0.039	0.057	0.128	0.158	6.086	0.063	0.122	316	2384	100	94	2389	2483	190	3331	3521	Error	Error	-4.668	94	2389	190	3331	353097	1497044	0.348	6.721	0	0	0
1	10	20	"A119"	"A119"	7080	50595	100	1312	1461	825	56	926	926	972	402	41	49	28	0	6003	6042	3094	51	1422	1422	1461	353	24	88	85	0	0.000	0.000	0.000	0.000	0.000	0.000	0.000	0.000	0.000	0.000	0.000	0.000	0.000	0.000	0.084	0.116	0.127	0.132	3.205	0.115	0.235	316	2384	100	386	4581	4967	535	4620	5155	Error	Error	-3.569	386	4581	535	4620	461518	1909220	1.216	12.977	0	0	0
1	11	20	"A119"	"A119"	7375	50595	100	1421	1444	630	43	945	945	992	425	42	52	25	0	5839	6272	3515	56	1442	1442	1473	411	27	86	82	0	0.000	0.000	0.000	0.000	0.000	0.000	0.000	0.000	0.000	0.000	0.000	0.000	0.000	0.000	0.108	0.103	0.128	0.140	4.069	0.100	0.255	316	2384	100	476	4397	4873	499	4830	5329	Error	Error	-3.207	476	4397	499	4830	456303	1982058	1.064	11.676	0	0	0
1	12	20	"A119"	"A119"	7675	50595	100	1318	1379	554	40	914	914	959	399	41	50	23	0	5979	6091	3371	55	1434	1434	1492	524	35	85	78	0	0.000	0.000	0.000	0.000	0.000	0.000	0.000	0.000	0.000	0.000	0.000	0.000	0.000	0.000	0.089	0.100	0.116	0.129	3.964	0.098	0.255	316	2384	100	404	4545	4949	465	4657	5122	Error	Error	-3.492	404	4545	465	4657	435858	1924826	1.053	8.777	0	0	0
1	13	20	"A120"	"A120"	7975	50590	100	1094	1112	428	38	945	945	990	418	42	23	7	0	2569	3296	1859	56	1453	1453	1474	262	17	80	71	0	0.000	0.000	0.000	0.000	0.000	0.000	0.000	0.000	0.000	0.000	0.000	0.000	0.000	0.000	0.134	0.091	0.230	0.235	5.215	0.064	0.031	316	2384	100	149	1116	1265	167	1843	2010	Error	Error	-2.905	149	1116	167	1843	351420	1041588	0.292	6.954	0	0	0
1	14	20	"A120"	"A120"	8275	50590	100	973	1059	562	53	919	919	1000	1403	140	0	0	0	2685	3743	2551	68	1422	1422	1449	299	20	77	69	0	0.000	0.000	0.000	0.000	0.000	0.000	0.000	0.000	0.000	0.000	0.000	0.000	0.000	0.000	0.043	0.060	0.133	0.162	5.747	0.068	0.055	316	2384	100	54	1263	1317	140	2321	2461	Error	Error	-4.548	54	1263	140	2321	334702	1182840	0.042	7.672	0	0	0
1	15	20	"A120"	"A120"	8575	50590	100	1048	1161	566	48	931	931	1005	512	50	23	8	0	2727	3504	2085	59	1462	1462	1499	402	26	75	61	0	0.000	0.000	0.000	0.000	0.000	0.000	0.000	0.000	0.000	0.000	0.000	0.000	0.000	0.000	0.092	0.113	0.231	0.210	5.985	0.105	0.084	316	2384	100	117	1265	1382	230	2042	2272	Error	Error	-3.435	117	1265	230	2042	366741	1107335	0.305	4.988	0	0	0
1	16	20	"A121"	"A121"	8875	50590	100	1319	1362	522	38	946	946	979	391	39	48	21	0	9004	8622	4501	52	1444	1444	1486	436	29	92	85	0	0.000	0.000	0.000	0.000	0.000	0.000	0.000	0.000	0.000	0.000	0.000	0.000	0.000	0.000	0.049	0.058	0.069	0.072	3.582	0.054	0.218	316	2384	100	373	7560	7933	416	7178	7594	Error	Error	-4.341	373	7560	416	7178	430339	2724394	0.980	16.367	0	0	0
1	17	20	"A121"	"A121"	9175	50590	100	1217	1256	495	39	937	937	977	397	40	39	15	0	5534	6196	3747	60	1465	1465	1489	374	25	92	86	0	0.000	0.000	0.000	0.000	0.000	0.000	0.000	0.000	0.000	0.000	0.000	0.000	0.000	0.000	0.069	0.067	0.103	0.104	3.378	0.065	0.180	316	2384	100	280	4069	4349	319	4731	5050	Error	Error	-3.861	280	4069	319	4731	396877	1957986	0.703	12.586	0	0	0
1	18	20	"A121"	"A121"	9475	50585	100	1323	1368	507	37	904	904	954	392	41	53	23	0	9793	9301	4902	52	1457	1457	1512	557	36	90	86	0	0.000	0.000	0.000	0.000	0.000	0.000	0.000	0.000	0.000	0.000	0.000	0.000	0.000	0.000	0.050	0.059	0.068	0.076	3.729	0.053	0.241	316	2384	100	419	8336	8755	464	7844	8308	Error	Error	-4.314	419	8336	464	7844	432222	2939141	1.056	13.984	0	0	0
1	1	21	"Blank"	"Blank"	4385	50905	100	1280	1308	489	37	1168	1168	1218	452	37	20	5	0	1779	1800	268	14	1770	1770	1790	300	16	14	2	0	0.000	0.000	0.000	0.000	0.000	0.000	0.000	0.000	0.000	0.000	0.000	0.000	0.000	0.000	12.444	4.667	1.789	1.762	4.223	10.277	0.009	316	2384	100	112	9	121	140	30	170	Error	Error	3.637	112	9	140	30	413303	568824	0.199	0.033	0	0	0
1	2	21	"Blank"	"Blank"	4685	50905	100	1239	1278	481	37	1178	1178	1269	883	69	6	0	0	1723	1758	296	16	1722	1722	1777	662	37	3	0	0	0.000	0.000	0.000	0.000	0.000	0.000	0.000	0.000	0.000	0.000	0.000	0.000	0.000	0.000	61.000	2.778	1.296	1.425	3.909	1.794	0.138	316	2384	100	61	1	62	100	36	136	Error	Error	5.931	61	1	100	36	404003	555626	0.010	-0.029	0	0	0
1	3	21	"Blank"	"Blank"	4985	50905	100	1181	1260	680	53	1154	1154	1251	1325	105	1	0	0	1737	1799	634	35	1682	1682	1700	309	18	18	4	0	0.000	0.000	0.000	0.000	0.000	0.000	0.000	0.000	0.000	0.000	0.000	0.000	0.000	0.000	0.491	0.906	1.337	1.452	5.097	1.850	0.148	316	2384	100	27	55	82	106	117	223	Error	Error	-1.026	27	55	106	117	398069	568361	0.007	0.320	0	0	0
1	4	21	"Blank"	"Blank"	5285	50900	100	1135	1216	611	50	1083	1083	1140	467	40	21	5	0	1650	1663	331	19	1597	1597	1625	324	19	16	2	0	0.000	0.000	0.000	0.000	0.000	0.000	0.000	0.000	0.000	0.000	0.000	0.000	0.000	0.000	0.981	2.015	1.695	1.727	4.224	3.420	0.094	316	2384	100	52	53	105	133	66	199	Error	Error	-0.027	52	53	133	66	384271	525641	0.163	0.117	0	0	0
1	5	21	"Blank"	"Blank"	5585	50900	100	1173	1180	480	40	1120	1120	1185	536	45	12	2	0	1654	1676	312	18	1630	1630	1661	386	23	12	2	0	0.000	0.000	0.000	0.000	0.000	0.000	0.000	0.000	0.000	0.000	0.000	0.000	0.000	0.000	2.208	1.304	1.751	1.640	4.316	1.639	0.219	316	2384	100	53	24	77	60	46	106	Error	Error	1.143	53	24	60	46	372793	529731	-0.009	0.039	0	0	0
1	6	21	"Blank"	"Blank"	5885	50900	100	1140	1175	419	35	1113	1113	1168	559	47	11	1	0	1565	1581	289	18	1602	1602	1622	358	22	8	1	0	0.000	0.000	0.000	0.000	0.000	0.000	0.000	0.000	0.000	0.000	0.000	0.000	0.000	0.000	-0.730	-2.952	1.423	1.565	4.119	2.082	0.227	316	2384	100	27	-37	-10	62	-21	41	Error	Error	Error	27	-37	62	-21	371414	499449	0.013	-0.115	0	0	0
1	7	21	"Blank"	"Blank"	6185	50900	100	1203	1231	447	36	1145	1145	1341	2702	201	0	0	0	1605	1629	290	17	1610	1610	1771	2552	144	0	0	0	0.000	0.000	0.000	0.000	0.000	0.000	0.000	0.000	0.000	0.000	0.000	0.000	0.000	0.000	-11.600	4.526	1.733	1.677	4.424	2.363	0.085	316	2384	100	58	-5	53	86	19	105	Error	Error	Error	58	-5	86	19	388867	514682	-0.041	-0.056	0	0	0
1	8	21	"Blank"	"Blank"	6485	50900	100	1118	1153	393	34	1116	1116	1159	451	38	15	1	0	1588	1589	264	16	1574	1574	1590	277	17	14	2	0	0.000	0.000	0.000	0.000	0.000	0.000	0.000	0.000	0.000	0.000	0.000	0.000	0.000	0.000	0.143	2.467	1.410	1.607	4.693	29.174	0.001	316	2384	100	2	14	16	37	15	52	Error	Error	-2.807	2	14	37	15	364356	502061	-0.013	-0.004	0	0	0
1	9	21	"Blank"	"Blank"	6780	50895	100	1060	1158	572	49	1093	1093	1144	526	45	14	2	0	1582	1582	317	20	1542	1542	1561	336	21	12	1	0	0.000	0.000	0.000	0.000	0.000	0.000	0.000	0.000	0.000	0.000	0.000	0.000	0.000	0.000	-0.825	1.625	1.966	1.704	4.011	6.553	0.029	316	2384	100	-33	40	7	65	40	105	Error	Error	Error	-33	40	65	40	366081	499982	0.027	0.063	0	0	0
1	10	21	"Blank"	"Blank"	7080	50895	100	1087	1118	454	40	1065	1065	1125	572	50	13	1	0	1568	1570	312	19	1541	1541	1572	477	30	5	0	0	0.000	0.000	0.000	0.000	0.000	0.000	0.000	0.000	0.000	0.000	0.000	0.000	0.000	0.000	0.815	1.828	1.705	1.588	4.111	1.305	0.424	316	2384	100	22	27	49	53	29	82	Error	Error	-0.295	22	27	53	29	353216	496267	-0.012	-0.004	0	0	0
1	11	21	"Blank"	"Blank"	7380	50895	100	1033	1075	379	35	1022	1022	1063	434	40	15	3	0	1521	1523	261	17	1503	1503	1517	271	17	15	3	0	0.000	0.000	0.000	0.000	0.000	0.000	0.000	0.000	0.000	0.000	0.000	0.000	0.000	0.000	0.611	2.650	1.113	1.176	3.911	4.384	0.038	316	2384	100	11	18	29	53	20	73	Error	Error	-0.710	11	18	53	20	339742	481411	0.028	0.022	0	0	0
1	12	21	"Blank"	"Blank"	7680	50895	100	1005	1056	430	40	1010	1010	1069	467	43	14	3	0	1488	1517	264	17	1495	1495	1512	285	18	15	2	0	0.000	0.000	0.000	0.000	0.000	0.000	0.000	0.000	0.000	0.000	0.000	0.000	0.000	0.000	0.714	2.091	1.646	1.792	4.118	3.459	0.104	316	2384	100	-5	-7	-12	46	22	68	Error	Error	-0.485	-5	-7	46	22	333661	479449	-0.028	0.018	0	0	0
1	13	21	"Blank"	"Blank"	7980	50895	100	1065	1108	434	39	1028	1028	1081	434	40	19	6	0	1563	1564	269	17	1538	1538	1562	278	17	18	2	0	0.000	0.000	0.000	0.000	0.000	0.000	0.000	0.000	0.000	0.000	0.000	0.000	0.000	0.000	1.480	3.077	1.532	1.450	5.274	15.510	0.005	316	2384	100	37	25	62	80	26	106	Error	Error	0.566	37	25	80	26	350210	494352	0.062	0.007	0	0	0
1	14	21	"Blank"	"Blank"	8280	50890	100	955	1007	398	39	988	988	1038	766	73	4	0	0	1480	1488	249	16	1471	1471	1494	594	39	2	0	0	0.000	0.000	0.000	0.000	0.000	0.000	0.000	0.000	0.000	0.000	0.000	0.000	0.000	0.000	-3.667	1.118	1.598	1.682	4.132	11.556	0.006	316	2384	100	-33	9	-24	19	17	36	Error	Error	Error	-33	9	19	17	318227	470256	-0.040	-0.010	0	0	0
1	15	21	"Blank"	"Blank"	8580	50890	100	1009	1057	422	39	982	982	1031	426	41	18	5	0	1488	1489	246	16	1493	1493	1510	346	22	9	0	0	0.000	0.000	0.000	0.000	0.000	0.000	0.000	0.000	0.000	0.000	0.000	0.000	0.000	0.000	-5.400	-18.750	1.498	1.673	4.788	1.195	0.104	316	2384	100	27	-5	22	75	-4	71	Error	Error	Error	27	-5	75	-4	334033	470520	0.061	-0.061	0	0	0
1	16	21	"Blank"	"Blank"	8880	50890	100	992	1028	397	38	994	994	1032	405	39	17	3	0	1450	1483	251	16	1503	1503	1512	259	17	13	1	0	0.000	0.000	0.000	0.000	0.000	0.000	0.000	0.000	0.000	0.000	0.000	0.000	0.000	0.000	0.038	-1.700	1.622	1.510	4.467	9.165	0.009	316	2384	100	-2	-53	-55	34	-20	14	Error	Error	-4.728	-2	-53	34	-20	324864	468760	-0.010	-0.112	0	0	0
1	17	21	"Blank"	"Blank"	9180	50890	100	1103	1343	3021	224	1056	1056	1100	438	39	21	6	0	1613	1799	1949	108	1584	1584	1595	271	16	24	6	0	0.000	0.000	0.000	0.000	0.000	0.000	0.000	0.000	0.000	0.000	0.000	0.000	0.000	0.000	1.621	1.335	1.355	1.611	5.025	1.612	0.840	316	2384	100	47	29	76	287	215	502	Error	Error	0.697	47	29	287	215	424254	568476	0.555	0.753	0	0	0
1	18	21	"Blank"	"Blank"	9480	50890	100	1090	1107	424	38	1085	1085	1173	1390	118	0	0	0	1581	1597	254	15	1593	1593	1621	375	23	8	0	0	0.000	0.000	0.000	0.000	0.000	0.000	0.000	0.000	0.000	0.000	0.000	0.000	0.000	0.000	-0.417	5.500	1.552	1.677	4.223	3.221	0.488	316	2384	100	5	-12	-7	22	4	26	Error	Error	Error	5	-12	22	4	349764	504784	-0.047	-0.064	0	0	0
