# Supplementary material for: Application of hybridization control probe to increase accuracy on ligation detection or minisequencing diagnostic microarrays
Source: BMC Res Notes. 2009 Dec 14;2:249. doi: 10.1186/1756-0500-2-249 (PMC2799435; doi:10.1186/1756-0500-2-249)
Supplement: Additional file 3 — Gpr_files. Zip-compressed file containing raw microarray data in GenePix results format (.gpr) and GAL (GenePix Array List) files. [file 1756-0500-2-249-S3.ZIP › gpr_files/slide8/lasi8_1-16.gpr]

ATF	1.0
30	76    
"Type=GenePix Results 3"
"DateTime=2009/05/14 15:02:12"
"Settings=C:\Axon\Data\HPV\130509\lasi8.gps"
"GalFile=C:\Axon\Data\HPV\ArrayIt_032009_InstiBioGalfile.gal"
"ArrayOfArrays=1-16"
"PixelSize=5"
"Wavelengths=532	488"
"ImageFiles=C:\Axon\Data\HPV\130509\lasi8.tif 2	C:\Axon\Data\HPV\130509\lasi8.tif 3"
"NormalizationMethod=None"
"NormalizationFactors=1	1"
"JpegImage="
"StdDev=Type 1"
"RatioFormulations=W1/W3 (#1/532)	W1/W4 (#1/488)	W3/W4 (532/488)"
"FeatureType=Circular"
"Barcode="
"BackgroundSubtraction=LocalFeature"
"ImageOrigin=0, 0"
"JpegOrigin=3620, 0"
"Creator=GenePix Pro 6.1.0.2"
"Scanner=GenePix 4200A 01 Autoloader [2]"
"FocusPosition=0"
"Temperature=23.9375"
"LinesAveraged=2"
"Comment="
"PMTGain=630	530"
"ScanPower=100	100"
"LaserPower=2.69592	2.5592"
"Filters=Standard Green	Standard Blue"
"ScanRegion=720,0,3832,13800"
"Supplier="
"Block"	"Column"	"Row"	"Name"	"ID"	"X"	"Y"	"Dia."	"F532 Median"	"F532 Mean"	"F532 SD"	"F532 CV"	"B532"	"B532 Median"	"B532 Mean"	"B532 SD"	"B532 CV"	"% > B532+1SD"	"% > B532+2SD"	"F532 % Sat."	"F488 Median"	"F488 Mean"	"F488 SD"	"F488 CV"	"B488"	"B488 Median"	"B488 Mean"	"B488 SD"	"B488 CV"	"% > B488+1SD"	"% > B488+2SD"	"F488 % Sat."	"Ratio of Medians (#1/532)"	"Ratio of Means (#1/532)"	"Median of Ratios (#1/532)"	"Mean of Ratios (#1/532)"	"Ratios SD (#1/532)"	"Rgn Ratio (#1/532)"	"Rgn R2 (#1/532)"	"Ratio of Medians (#1/488)"	"Ratio of Means (#1/488)"	"Median of Ratios (#1/488)"	"Mean of Ratios (#1/488)"	"Ratios SD (#1/488)"	"Rgn Ratio (#1/488)"	"Rgn R2 (#1/488)"	"Ratio of Medians (532/488)"	"Ratio of Means (532/488)"	"Median of Ratios (532/488)"	"Mean of Ratios (532/488)"	"Ratios SD (532/488)"	"Rgn Ratio (532/488)"	"Rgn R2 (532/488)"	"F Pixels"	"B Pixels"	"Circularity"	"Sum of Medians (#1/532)"	"Sum of Medians (#1/488)"	"Sum of Medians (532/488)"	"Sum of Means (#1/532)"	"Sum of Means (#1/488)"	"Sum of Means (532/488)"	"Log Ratio (#1/532)"	"Log Ratio (#1/488)"	"Log Ratio (532/488)"	"F532 Median - B532"	"F488 Median - B488"	"F532 Mean - B532"	"F488 Mean - B488"	"F532 Total Intensity"	"F488 Total Intensity"	"SNR 532"	"SNR 488"	"Flags"	"Normalize"	"Autoflag"
1	1	1	"A1"	"A1"	3820	205	100	840	911	396	43	670	670	708	351	49	33	12	0	4407	5379	3627	67	986	986	1023	349	34	87	81	0	0.000	0.000	0.000	0.000	0.000	0.000	0.000	0.000	0.000	0.000	0.000	0.000	0.000	0.000	0.050	0.055	0.079	0.088	4.077	0.053	0.179	316	2384	100	170	3421	3591	241	4393	4634	Error	Error	-4.331	170	3421	241	4393	287895	1699738	0.578	12.481	0	0	0
1	2	1	"A1"	"A1"	4115	200	100	849	919	428	46	665	665	735	850	115	9	0	0	3193	4452	3433	77	980	980	1151	1022	88	65	53	0	0.000	0.000	0.000	0.000	0.000	0.000	0.000	0.000	0.000	0.000	0.000	0.000	0.000	0.000	0.083	0.073	0.108	0.140	4.895	0.076	0.161	316	2384	100	184	2213	2397	254	3472	3726	Error	Error	-3.588	184	2213	254	3472	290271	1406880	0.216	3.230	0	0	0
1	3	1	"A1"	"A1"	4415	200	100	867	941	424	45	644	644	689	305	44	42	20	0	5049	5543	3891	70	966	966	1048	482	45	78	71	0	0.000	0.000	0.000	0.000	0.000	0.000	0.000	0.000	0.000	0.000	0.000	0.000	0.000	0.000	0.055	0.065	0.084	0.107	4.725	0.057	0.191	316	2384	100	223	4083	4306	297	4577	4874	Error	Error	-4.195	223	4083	297	4577	297490	1751598	0.826	9.326	0	0	0
1	4	1	"A2"	"A2"	4715	200	100	1015	1064	555	52	632	632	675	316	46	54	28	0	7145	7173	4730	65	944	944	1037	692	66	75	74	0	0.000	0.000	0.000	0.000	0.000	0.000	0.000	0.000	0.000	0.000	0.000	0.000	0.000	0.000	0.062	0.069	0.071	0.091	4.389	0.064	0.309	316	2384	100	383	6201	6584	432	6229	6661	Error	Error	-4.017	383	6201	432	6229	336202	2266600	1.231	8.867	0	0	0
1	5	1	"A2"	"A2"	5015	200	100	954	1084	910	83	627	627	671	311	46	52	27	0	5548	5978	4008	67	934	934	1083	842	77	73	72	0	0.000	0.000	0.000	0.000	0.000	0.000	0.000	0.000	0.000	0.000	0.000	0.000	0.000	0.000	0.071	0.091	0.087	0.110	5.180	0.083	0.215	316	2384	100	327	4614	4941	457	5044	5501	Error	Error	-3.819	327	4614	457	5044	342626	1888907	1.328	5.814	0	0	0
1	6	1	"A2"	"A2"	5315	200	100	903	969	444	45	640	640	675	310	45	45	24	0	6297	6361	4292	67	933	933	1100	919	83	70	70	0	0.000	0.000	0.000	0.000	0.000	0.000	0.000	0.000	0.000	0.000	0.000	0.000	0.000	0.000	0.049	0.061	0.079	0.100	4.512	0.058	0.252	316	2384	100	263	5364	5627	329	5428	5757	Error	Error	-4.350	263	5364	329	5428	306224	2010228	0.948	5.725	0	0	0
1	7	1	"A3"	"A3"	5615	195	100	900	1003	481	47	646	646	685	327	47	45	24	0	5608	6547	4628	70	945	945	1114	1135	101	73	70	0	0.000	0.000	0.000	0.000	0.000	0.000	0.000	0.000	0.000	0.000	0.000	0.000	0.000	0.000	0.054	0.064	0.082	0.101	4.703	0.061	0.354	316	2384	100	254	4663	4917	357	5602	5959	Error	Error	-4.198	254	4663	357	5602	316933	2068838	0.972	4.787	0	0	0
1	8	1	"A3"	"A3"	5915	195	100	867	919	432	47	681	681	842	2220	263	0	0	0	5592	5855	4030	68	964	964	1331	2115	158	68	54	0	0.000	0.000	0.000	0.000	0.000	0.000	0.000	0.000	0.000	0.000	0.000	0.000	0.000	0.000	0.040	0.049	0.081	0.096	4.875	0.066	0.335	316	2384	100	186	4628	4814	238	4891	5129	Error	Error	-4.637	186	4628	238	4891	290448	1850077	0.035	2.139	0	0	0
1	9	1	"A3"	"A3"	6215	195	100	960	998	473	47	660	660	704	415	58	37	17	0	6083	6754	4689	69	951	951	1143	1217	106	70	68	0	0.000	0.000	0.000	0.000	0.000	0.000	0.000	0.000	0.000	0.000	0.000	0.000	0.000	0.000	0.058	0.058	0.080	0.099	5.465	0.062	0.298	316	2384	100	300	5132	5432	338	5803	6141	Error	Error	-4.096	300	5132	338	5803	315522	2134170	0.708	4.611	0	0	0
1	10	1	"A4"	"A4"	6515	195	100	1002	1043	441	42	683	683	719	354	49	45	20	0	6362	6652	4235	63	962	962	1034	569	55	77	74	0	0.000	0.000	0.000	0.000	0.000	0.000	0.000	0.000	0.000	0.000	0.000	0.000	0.000	0.000	0.059	0.063	0.081	0.094	5.336	0.057	0.263	316	2384	100	319	5400	5719	360	5690	6050	Error	Error	-4.081	319	5400	360	5690	329565	2102155	0.915	9.873	0	0	0
1	11	1	"A4"	"A4"	6815	195	100	988	1033	440	42	704	704	743	326	43	47	19	0	6544	6390	3655	57	979	979	1193	1190	99	77	76	0	0.000	0.000	0.000	0.000	0.000	0.000	0.000	0.000	0.000	0.000	0.000	0.000	0.000	0.000	0.051	0.061	0.082	0.087	4.293	0.061	0.284	316	2384	100	284	5565	5849	329	5411	5740	Error	Error	-4.292	284	5565	329	5411	326271	2019126	0.890	4.367	0	0	0
1	12	1	"A4"	"A4"	7115	190	100	934	978	434	44	681	681	723	332	45	43	18	0	5326	5815	3918	67	981	981	1235	1252	101	73	69	0	0.000	0.000	0.000	0.000	0.000	0.000	0.000	0.000	0.000	0.000	0.000	0.000	0.000	0.000	0.058	0.061	0.087	0.108	5.335	0.064	0.275	316	2384	100	253	4345	4598	297	4834	5131	Error	Error	-4.102	253	4345	297	4834	309069	1837562	0.768	3.658	0	0	0
1	13	1	"A5"	"A5"	7415	190	100	842	928	433	46	690	690	721	309	42	36	20	0	3913	5187	3888	74	978	978	1050	554	52	77	71	0	0.000	0.000	0.000	0.000	0.000	0.000	0.000	0.000	0.000	0.000	0.000	0.000	0.000	0.000	0.052	0.057	0.084	0.105	4.517	0.059	0.217	316	2384	100	152	2935	3087	238	4209	4447	Error	Error	-4.271	152	2935	238	4209	293153	1639069	0.670	7.468	0	0	0
1	14	1	"A5"	"A5"	7710	190	100	884	994	517	52	693	693	729	331	45	39	20	0	4969	5951	4508	75	1020	1020	1211	917	75	68	64	0	0.000	0.000	0.000	0.000	0.000	0.000	0.000	0.000	0.000	0.000	0.000	0.000	0.000	0.000	0.048	0.061	0.075	0.109	5.276	0.063	0.210	316	2384	100	191	3949	4140	301	4931	5232	Error	Error	-4.370	191	3949	301	4931	314079	1880658	0.801	5.169	0	0	0
1	15	1	"A5"	"A5"	8010	190	100	881	947	435	45	732	732	862	1723	199	0	0	0	3997	4968	3649	73	1074	1074	1300	1941	149	68	35	0	0.000	0.000	0.000	0.000	0.000	0.000	0.000	0.000	0.000	0.000	0.000	0.000	0.000	0.000	0.051	0.055	0.083	0.109	5.039	0.542	0.405	316	2384	100	149	2923	3072	215	3894	4109	Error	Error	-4.294	149	2923	215	3894	299096	1569985	0.049	1.890	0	0	0
1	16	1	"A6"	"A6"	8310	190	100	1068	1097	477	43	762	762	802	357	44	45	19	0	6806	7110	4510	63	1090	1090	1209	859	71	79	76	0	0.000	0.000	0.000	0.000	0.000	0.000	0.000	0.000	0.000	0.000	0.000	0.000	0.000	0.000	0.054	0.056	0.079	0.094	4.111	0.055	0.213	316	2384	100	306	5716	6022	335	6020	6355	Error	Error	-4.223	306	5716	335	6020	346574	2246683	0.826	6.870	0	0	0
1	17	1	"A6"	"A6"	8610	185	100	937	1007	468	46	761	761	852	1318	154	3	0	0	3533	4686	3639	77	1118	1118	1295	1153	89	73	52	0	0.000	0.000	0.000	0.000	0.000	0.000	0.000	0.000	0.000	0.000	0.000	0.000	0.000	0.000	0.073	0.069	0.112	0.122	4.995	0.069	0.192	316	2384	100	176	2415	2591	246	3568	3814	Error	Error	-3.778	176	2415	246	3568	318156	1480716	0.118	2.941	0	0	0
1	18	1	"A6"	"A6"	8910	185	100	941	985	421	42	761	761	796	328	41	35	14	0	4738	5520	3764	68	1116	1116	1343	1333	99	74	62	0	0.000	0.000	0.000	0.000	0.000	0.000	0.000	0.000	0.000	0.000	0.000	0.000	0.000	0.000	0.050	0.051	0.084	0.102	4.696	0.059	0.207	316	2384	100	180	3622	3802	224	4404	4628	Error	Error	-4.331	180	3622	224	4404	311350	1744335	0.576	3.134	0	0	0
1	1	2	"A7"	"A7"	3820	505	100	1020	1063	427	40	730	730	792	781	98	13	1	0	5470	5494	2592	47	1082	1082	1149	958	83	89	77	0	0.000	0.000	0.000	0.000	0.000	0.000	0.000	0.000	0.000	0.000	0.000	0.000	0.000	0.000	0.066	0.075	0.093	0.085	3.658	0.071	0.188	316	2384	100	290	4388	4678	333	4412	4745	Error	Error	-3.919	290	4388	333	4412	335974	1735989	0.347	4.535	0	0	0
1	2	2	"A7"	"A7"	4120	500	100	956	964	366	37	719	719	761	325	42	37	16	0	3820	3669	1284	34	1088	1088	1172	455	38	92	89	0	0.000	0.000	0.000	0.000	0.000	0.000	0.000	0.000	0.000	0.000	0.000	0.000	0.000	0.000	0.087	0.095	0.130	0.134	3.111	0.088	0.106	316	2384	100	237	2732	2969	245	2581	2826	Error	Error	-3.527	237	2732	245	2581	304583	1159285	0.625	5.488	0	0	0
1	3	2	"A7"	"A7"	4420	500	100	1164	1185	434	36	727	727	778	445	57	49	16	0	8176	7773	3447	44	1091	1091	1170	527	45	96	93	0	0.000	0.000	0.000	0.000	0.000	0.000	0.000	0.000	0.000	0.000	0.000	0.000	0.000	0.000	0.062	0.069	0.074	0.062	3.162	0.067	0.296	316	2384	100	437	7085	7522	458	6682	7140	Error	Error	-4.019	437	7085	458	6682	374340	2456330	0.915	12.529	0	0	0
1	4	2	"A8"	"A8"	4720	500	100	1150	1172	451	38	719	719	753	326	43	60	32	0	10051	8911	3857	43	1072	1072	1112	431	38	90	88	0	0.000	0.000	0.000	0.000	0.000	0.000	0.000	0.000	0.000	0.000	0.000	0.000	0.000	0.000	0.048	0.058	0.066	0.065	3.239	0.057	0.322	316	2384	100	431	8979	9410	453	7839	8292	Error	Error	-4.381	431	8979	453	7839	370421	2815789	1.285	18.095	0	0	0
1	5	2	"A8"	"A8"	5020	500	100	1108	1164	482	41	729	729	996	2883	289	0	0	0	9158	8336	4297	51	1073	1073	1336	2030	151	77	75	0	0.000	0.000	0.000	0.000	0.000	0.000	0.000	0.000	0.000	0.000	0.000	0.000	0.000	0.000	0.047	0.060	0.071	0.070	4.166	0.052	0.257	316	2384	100	379	8085	8464	435	7263	7698	Error	Error	-4.415	379	8085	435	7263	367836	2634152	0.058	3.448	0	0	0
1	6	2	"A8"	"A8"	5320	500	100	1065	1130	484	42	715	715	751	319	42	53	28	0	8326	7702	4006	52	1066	1066	1263	1219	96	79	77	0	0.000	0.000	0.000	0.000	0.000	0.000	0.000	0.000	0.000	0.000	0.000	0.000	0.000	0.000	0.048	0.063	0.073	0.078	3.652	0.061	0.305	316	2384	100	350	7260	7610	415	6636	7051	Error	Error	-4.375	350	7260	415	6636	357080	2433793	1.188	5.282	0	0	0
1	7	2	"A9"	"A9"	5620	495	100	963	1059	466	44	698	698	737	321	43	44	25	0	6290	7318	4486	61	1047	1047	1092	405	37	87	83	0	0.000	0.000	0.000	0.000	0.000	0.000	0.000	0.000	0.000	0.000	0.000	0.000	0.000	0.000	0.051	0.058	0.073	0.074	3.580	0.055	0.253	316	2384	100	265	5243	5508	361	6271	6632	Error	Error	-4.306	265	5243	361	6271	334504	2312476	1.003	15.373	0	0	0
1	8	2	"A9"	"A9"	5920	495	100	1076	1147	493	42	752	752	1044	3267	312	0	0	0	8289	8467	5512	65	1110	1110	1572	3369	214	68	51	0	0.000	0.000	0.000	0.000	0.000	0.000	0.000	0.000	0.000	0.000	0.000	0.000	0.000	0.000	0.045	0.054	0.062	0.076	4.603	0.080	0.162	316	2384	100	324	7179	7503	395	7357	7752	Error	Error	-4.470	324	7179	395	7357	362297	2675579	0.032	2.047	0	0	0
1	9	2	"A9"	"A9"	6220	495	100	1032	1130	500	44	703	703	736	312	42	52	31	0	8797	8760	5598	63	1058	1058	1153	666	57	82	79	0	0.000	0.000	0.000	0.000	0.000	0.000	0.000	0.000	0.000	0.000	0.000	0.000	0.000	0.000	0.043	0.055	0.060	0.073	4.778	0.051	0.306	316	2384	100	329	7739	8068	427	7702	8129	Error	Error	-4.556	329	7739	427	7702	357064	2768151	1.263	11.422	0	0	0
1	10	2	"A10"	"A10"	6520	495	100	1074	1108	413	37	732	732	754	323	42	52	22	0	8149	7345	3296	44	1054	1054	1088	307	28	98	96	0	0.000	0.000	0.000	0.000	0.000	0.000	0.000	0.000	0.000	0.000	0.000	0.000	0.000	0.000	0.048	0.060	0.067	0.060	3.066	0.058	0.241	316	2384	100	342	7095	7437	376	6291	6667	Error	Error	-4.375	342	7095	376	6291	350170	2320952	1.096	20.381	0	0	0
1	11	2	"A10"	"A10"	6820	495	100	1037	1089	443	40	729	729	761	309	40	49	28	0	8114	7381	3561	48	1065	1065	1132	428	37	95	93	0	0.000	0.000	0.000	0.000	0.000	0.000	0.000	0.000	0.000	0.000	0.000	0.000	0.000	0.000	0.044	0.057	0.073	0.067	2.963	0.055	0.233	316	2384	100	308	7049	7357	360	6316	6676	Error	Error	-4.516	308	7049	360	6316	344010	2332553	1.061	14.600	0	0	0
1	12	2	"A10"	"A10"	7120	490	100	971	1020	430	42	729	729	767	348	45	39	15	0	6369	6324	3379	53	1081	1081	1280	1089	85	84	78	0	0.000	0.000	0.000	0.000	0.000	0.000	0.000	0.000	0.000	0.000	0.000	0.000	0.000	0.000	0.046	0.056	0.075	0.078	3.978	0.058	0.188	316	2384	100	242	5288	5530	291	5243	5534	Error	Error	-4.450	242	5288	291	5243	322192	1998359	0.727	4.632	0	0	0
1	13	2	"A11"	"A11"	7415	490	100	1032	1070	439	41	715	715	828	1744	210	0	0	0	7438	7324	4434	60	1066	1066	1218	2083	171	74	61	0	0.000	0.000	0.000	0.000	0.000	0.000	0.000	0.000	0.000	0.000	0.000	0.000	0.000	0.000	0.050	0.057	0.077	0.089	4.403	0.053	0.255	316	2384	100	317	6372	6689	355	6258	6613	Error	Error	-4.329	317	6372	355	6258	338061	2314313	0.139	2.931	0	0	0
1	14	2	"A11"	"A11"	7715	490	100	1003	1033	420	40	711	711	762	328	43	44	18	0	5767	6585	3730	56	1069	1069	1208	921	76	86	85	0	0.000	0.000	0.000	0.000	0.000	0.000	0.000	0.000	0.000	0.000	0.000	0.000	0.000	0.000	0.062	0.058	0.075	0.076	3.463	0.057	0.260	316	2384	100	292	4698	4990	322	5516	5838	Error	Error	-4.008	292	4698	322	5516	326515	2080944	0.826	5.838	0	0	0
1	15	2	"A11"	"A11"	8015	490	100	1107	1151	494	42	717	717	750	320	42	56	29	0	6950	7532	4004	53	1074	1074	1138	520	45	90	88	0	0.000	0.000	0.000	0.000	0.000	0.000	0.000	0.000	0.000	0.000	0.000	0.000	0.000	0.000	0.066	0.067	0.077	0.078	3.083	0.067	0.340	316	2384	100	390	5876	6266	434	6458	6892	Error	Error	-3.913	390	5876	434	6458	363565	2380104	1.253	12.296	0	0	0
1	16	2	"A12"	"A12"	8315	490	100	979	1041	453	43	729	729	804	702	87	18	1	0	5863	5659	3308	58	1081	1081	1169	667	57	76	72	0	0.000	0.000	0.000	0.000	0.000	0.000	0.000	0.000	0.000	0.000	0.000	0.000	0.000	0.000	0.052	0.068	0.098	0.115	4.732	0.077	0.121	316	2384	100	250	4782	5032	312	4578	4890	Error	Error	-4.258	250	4782	312	4578	328880	1788204	0.338	6.732	0	0	0
1	17	2	"A12"	"A12"	8615	485	100	970	1036	441	42	735	735	820	1416	172	2	0	0	5054	5441	2596	47	1078	1078	1177	776	65	87	86	0	0.000	0.000	0.000	0.000	0.000	0.000	0.000	0.000	0.000	0.000	0.000	0.000	0.000	0.000	0.059	0.069	0.087	0.082	3.690	0.074	0.244	316	2384	100	235	3976	4211	301	4363	4664	Error	Error	-4.081	235	3976	301	4363	327532	1719323	0.153	5.495	0	0	0
1	18	2	"A12"	"A12"	8915	485	100	985	1077	497	46	742	742	771	324	42	44	24	0	4724	5615	3247	57	1098	1098	1212	882	72	86	80	0	0.000	0.000	0.000	0.000	0.000	0.000	0.000	0.000	0.000	0.000	0.000	0.000	0.000	0.000	0.067	0.074	0.088	0.087	3.968	0.071	0.275	316	2384	100	243	3626	3869	335	4517	4852	Error	Error	-3.899	243	3626	335	4517	340419	1774342	0.944	4.992	0	0	0
1	1	3	"A13"	"A13"	3825	805	100	1093	1161	514	44	739	739	774	325	41	51	33	0	5720	7697	5291	68	1105	1105	1152	727	63	86	82	0	0.000	0.000	0.000	0.000	0.000	0.000	0.000	0.000	0.000	0.000	0.000	0.000	0.000	0.000	0.077	0.064	0.080	0.081	3.340	0.063	0.305	316	2384	100	354	4615	4969	422	6592	7014	Error	Error	-3.705	354	4615	422	6592	366947	2432244	1.191	9.003	0	0	0
1	2	3	"A13"	"A13"	4125	805	100	1057	1120	516	46	725	725	760	397	52	44	22	0	7383	8176	5538	67	1091	1091	1167	543	46	84	79	0	0.000	0.000	0.000	0.000	0.000	0.000	0.000	0.000	0.000	0.000	0.000	0.000	0.000	0.000	0.053	0.056	0.075	0.076	3.373	0.056	0.222	316	2384	100	332	6292	6624	395	7085	7480	Error	Error	-4.244	332	6292	395	7085	353843	2583681	0.907	12.908	0	0	0
1	3	3	"A13"	"A13"	4425	800	100	1052	1113	517	46	722	722	760	331	43	49	26	0	6453	7788	5777	74	1086	1086	1150	417	36	78	72	0	0.000	0.000	0.000	0.000	0.000	0.000	0.000	0.000	0.000	0.000	0.000	0.000	0.000	0.000	0.061	0.058	0.070	0.091	4.959	0.057	0.314	316	2384	100	330	5367	5697	391	6702	7093	Error	Error	-4.024	330	5367	391	6702	351633	2461129	1.066	15.918	0	0	0
1	4	3	"A14"	"A14"	4725	800	100	1215	1261	511	40	722	722	782	416	53	56	27	0	13201	10907	5964	54	1095	1095	1232	1080	87	79	76	0	0.000	0.000	0.000	0.000	0.000	0.000	0.000	0.000	0.000	0.000	0.000	0.000	0.000	0.000	0.041	0.055	0.059	0.068	3.215	0.050	0.299	316	2384	100	493	12106	12599	539	9812	10351	Error	Error	-4.618	493	12106	539	9812	398607	3446594	1.151	8.958	0	0	0
1	5	3	"A14"	"A14"	5025	800	100	1216	1255	525	41	736	736	774	339	43	59	35	0	11602	9774	5722	58	1101	1101	1336	1348	100	77	73	0	0.000	0.000	0.000	0.000	0.000	0.000	0.000	0.000	0.000	0.000	0.000	0.000	0.000	0.000	0.046	0.060	0.070	0.079	3.573	0.055	0.390	316	2384	100	480	10501	10981	519	8673	9192	Error	Error	-4.451	480	10501	519	8673	396654	3088558	1.419	6.260	0	0	0
1	6	3	"A14"	"A14"	5325	800	100	1209	1216	480	39	723	723	751	325	43	61	36	0	12929	10553	6126	58	1076	1076	1358	1532	112	77	73	0	0.000	0.000	0.000	0.000	0.000	0.000	0.000	0.000	0.000	0.000	0.000	0.000	0.000	0.000	0.041	0.052	0.062	0.067	4.048	0.050	0.394	316	2384	100	486	11853	12339	493	9477	9970	Error	Error	-4.608	486	11853	493	9477	384313	3334768	1.431	6.002	0	0	0
1	7	3	"A15"	"A15"	5625	800	100	1219	1232	512	41	685	685	724	317	43	64	38	0	8878	8273	4394	53	1055	1055	1092	357	32	90	86	0	0.000	0.000	0.000	0.000	0.000	0.000	0.000	0.000	0.000	0.000	0.000	0.000	0.000	0.000	0.068	0.076	0.080	0.083	3.137	0.069	0.359	316	2384	100	534	7823	8357	547	7218	7765	Error	Error	-3.873	534	7823	547	7218	389318	2614117	1.603	20.115	0	0	0
1	8	3	"A15"	"A15"	5925	795	100	1061	1147	522	45	717	717	754	326	43	50	31	0	7481	6470	4143	64	1079	1079	1337	1259	94	69	65	0	0.000	0.000	0.000	0.000	0.000	0.000	0.000	0.000	0.000	0.000	0.000	0.000	0.000	0.000	0.054	0.080	0.099	0.126	4.649	0.072	0.348	316	2384	100	344	6402	6746	430	5391	5821	Error	Error	-4.218	344	6402	430	5391	362537	2044575	1.206	4.077	0	0	0
1	9	3	"A15"	"A15"	6225	795	100	1122	1156	505	43	693	693	735	319	43	57	33	0	7523	6556	3601	54	1076	1076	1275	1137	89	75	72	0	0.000	0.000	0.000	0.000	0.000	0.000	0.000	0.000	0.000	0.000	0.000	0.000	0.000	0.000	0.067	0.084	0.091	0.111	3.957	0.079	0.368	316	2384	100	429	6447	6876	463	5480	5943	Error	Error	-3.910	429	6447	463	5480	365280	2071809	1.320	4.645	0	0	0
1	10	3	"A16"	"A16"	6525	795	100	1257	1267	487	38	725	725	762	309	40	67	44	0	10009	9363	3343	35	1074	1074	1174	856	72	92	91	0	0.000	0.000	0.000	0.000	0.000	0.000	0.000	0.000	0.000	0.000	0.000	0.000	0.000	0.000	0.060	0.065	0.070	0.063	3.125	0.065	0.393	316	2384	100	532	8935	9467	542	8289	8831	Error	Error	-4.070	532	8935	542	8289	400268	2958767	1.634	9.567	0	0	0
1	11	3	"A16"	"A16"	6820	795	100	1245	1306	532	40	748	748	793	350	44	63	34	0	10496	9083	4408	48	1075	1075	1351	1580	116	81	78	0	0.000	0.000	0.000	0.000	0.000	0.000	0.000	0.000	0.000	0.000	0.000	0.000	0.000	0.000	0.053	0.070	0.076	0.078	3.461	0.069	0.435	316	2384	100	497	9421	9918	558	8008	8566	Error	Error	-4.245	497	9421	558	8008	412624	2870157	1.466	4.894	0	0	0
1	12	3	"A16"	"A16"	7120	795	100	1241	1306	536	41	754	754	806	440	54	53	21	0	11012	9489	4241	44	1102	1102	1449	1786	123	84	82	0	0.000	0.000	0.000	0.000	0.000	0.000	0.000	0.000	0.000	0.000	0.000	0.000	0.000	0.000	0.049	0.066	0.068	0.070	3.100	0.066	0.359	316	2384	100	487	9910	10397	552	8387	8939	Error	Error	-4.347	487	9910	552	8387	412612	2998377	1.136	4.502	0	0	0
1	13	3	"A17"	"A17"	7420	790	100	1128	1195	546	45	734	734	762	326	42	55	32	0	10121	8534	5295	62	1080	1080	1223	1022	83	73	69	0	0.000	0.000	0.000	0.000	0.000	0.000	0.000	0.000	0.000	0.000	0.000	0.000	0.000	0.000	0.044	0.062	0.068	0.080	3.884	0.060	0.366	316	2384	100	394	9041	9435	461	7454	7915	Error	Error	-4.520	394	9041	461	7454	377528	2696679	1.328	7.154	0	0	0
1	14	3	"A17"	"A17"	7720	790	100	1046	1100	478	43	721	721	772	359	46	46	21	0	8218	7931	4348	54	1086	1086	1449	1852	127	77	75	0	0.000	0.000	0.000	0.000	0.000	0.000	0.000	0.000	0.000	0.000	0.000	0.000	0.000	0.000	0.046	0.055	0.065	0.063	3.777	0.063	0.340	316	2384	100	325	7132	7457	379	6845	7224	Error	Error	-4.456	325	7132	379	6845	347473	2506136	0.914	3.500	0	0	0
1	15	3	"A17"	"A17"	8020	790	100	1093	1120	528	47	726	726	763	336	44	51	29	0	8271	8041	4603	57	1080	1080	1337	1566	117	78	75	0	0.000	0.000	0.000	0.000	0.000	0.000	0.000	0.000	0.000	0.000	0.000	0.000	0.000	0.000	0.051	0.057	0.075	0.081	3.306	0.062	0.384	316	2384	100	367	7191	7558	394	6961	7355	Error	Error	-4.292	367	7191	394	6961	353974	2540989	1.063	4.281	0	0	0
1	16	3	"A18"	"A18"	8320	790	100	1212	1247	499	40	704	704	749	320	42	64	39	0	8990	7972	3900	48	1070	1070	1094	299	27	92	87	0	0.000	0.000	0.000	0.000	0.000	0.000	0.000	0.000	0.000	0.000	0.000	0.000	0.000	0.000	0.064	0.079	0.085	0.089	2.807	0.069	0.357	316	2384	100	508	7920	8428	543	6902	7445	Error	Error	-3.963	508	7920	543	6902	394047	2519242	1.556	23.003	0	0	0
1	17	3	"A18"	"A18"	8620	790	100	1218	1277	532	41	714	714	749	386	51	60	33	0	9423	8582	4298	50	1063	1063	1152	800	69	87	83	0	0.000	0.000	0.000	0.000	0.000	0.000	0.000	0.000	0.000	0.000	0.000	0.000	0.000	0.000	0.060	0.075	0.080	0.081	3.506	0.065	0.350	316	2384	100	504	8360	8864	563	7519	8082	Error	Error	-4.052	504	8360	563	7519	403671	2711763	1.368	9.288	0	0	0
1	18	3	"A18"	"A18"	8920	785	100	1123	1193	508	42	721	721	765	337	44	55	30	0	6919	7296	3956	54	1076	1076	1367	1769	129	82	76	0	0.000	0.000	0.000	0.000	0.000	0.000	0.000	0.000	0.000	0.000	0.000	0.000	0.000	0.000	0.069	0.076	0.093	0.095	3.802	0.071	0.424	316	2384	100	402	5843	6245	472	6220	6692	Error	Error	-3.861	402	5843	472	6220	376974	2305600	1.270	3.352	0	0	0
1	1	4	"A19"	"A19"	3830	1105	100	1188	1190	461	38	734	734	777	333	42	59	29	0	8662	8585	3922	45	1102	1102	1140	329	28	96	92	0	0.000	0.000	0.000	0.000	0.000	0.000	0.000	0.000	0.000	0.000	0.000	0.000	0.000	0.000	0.060	0.061	0.069	0.067	3.034	0.057	0.269	316	2384	100	454	7560	8014	456	7483	7939	Error	Error	-4.058	454	7560	456	7483	376164	2712738	1.240	22.629	0	0	0
1	2	4	"A19"	"A19"	4130	1105	100	1177	1204	444	36	724	724	779	499	64	46	11	0	10054	8869	4354	49	1107	1107	1294	1136	87	83	81	0	0.000	0.000	0.000	0.000	0.000	0.000	0.000	0.000	0.000	0.000	0.000	0.000	0.000	0.000	0.051	0.062	0.070	0.073	3.816	0.051	0.254	316	2384	100	453	8947	9400	480	7762	8242	Error	Error	-4.304	453	8947	480	7762	380524	2802658	0.852	6.668	0	0	0
1	3	4	"A19"	"A19"	4430	1100	100	1166	1179	447	37	725	725	759	330	43	57	30	0	10121	9447	4621	48	1098	1098	1207	836	69	86	83	0	0.000	0.000	0.000	0.000	0.000	0.000	0.000	0.000	0.000	0.000	0.000	0.000	0.000	0.000	0.049	0.054	0.060	0.055	3.390	0.050	0.287	316	2384	100	441	9023	9464	454	8349	8803	Error	Error	-4.355	441	9023	454	8349	372474	2985216	1.273	9.856	0	0	0
1	4	4	"A20"	"A20"	4730	1100	100	1115	1153	521	45	735	735	776	426	54	46	18	0	7123	6756	3641	53	1091	1091	1139	727	63	89	87	0	0.000	0.000	0.000	0.000	0.000	0.000	0.000	0.000	0.000	0.000	0.000	0.000	0.000	0.000	0.063	0.074	0.082	0.085	3.600	0.067	0.236	316	2384	100	380	6032	6412	418	5665	6083	Error	Error	-3.989	380	6032	418	5665	364252	2134779	0.885	7.726	0	0	0
1	5	4	"A20"	"A20"	5030	1100	100	1136	1186	477	40	733	733	773	339	43	55	28	0	6554	6194	2953	47	1094	1094	1228	967	78	83	81	0	0.000	0.000	0.000	0.000	0.000	0.000	0.000	0.000	0.000	0.000	0.000	0.000	0.000	0.000	0.074	0.089	0.096	0.098	3.222	0.070	0.264	316	2384	100	403	5460	5863	453	5100	5553	Error	Error	-3.760	403	5460	453	5100	374727	1957354	1.218	5.135	0	0	0
1	6	4	"A20"	"A20"	5330	1100	100	1154	1163	426	36	725	725	766	393	51	53	19	0	6196	5813	2464	42	1080	1080	1235	1000	80	86	80	0	0.000	0.000	0.000	0.000	0.000	0.000	0.000	0.000	0.000	0.000	0.000	0.000	0.000	0.000	0.084	0.093	0.101	0.094	3.248	0.070	0.156	316	2384	100	429	5116	5545	438	4733	5171	Error	Error	-3.576	429	5116	438	4733	367599	1836820	1.010	4.578	0	0	0
1	7	4	"A21"	"A21"	5630	1100	100	1160	1217	471	38	704	704	759	362	47	59	28	0	10002	9408	4028	42	1063	1063	1080	249	23	96	94	0	0.000	0.000	0.000	0.000	0.000	0.000	0.000	0.000	0.000	0.000	0.000	0.000	0.000	0.000	0.051	0.061	0.066	0.064	3.027	0.054	0.228	316	2384	100	456	8939	9395	513	8345	8858	Error	Error	-4.293	456	8939	513	8345	384462	2972901	1.265	33.446	0	0	0
1	8	4	"A21"	"A21"	5930	1095	100	1111	1129	488	43	726	726	758	324	42	54	28	0	6727	6648	3919	58	1076	1076	1143	512	44	81	76	0	0.000	0.000	0.000	0.000	0.000	0.000	0.000	0.000	0.000	0.000	0.000	0.000	0.000	0.000	0.068	0.072	0.085	0.102	3.949	0.067	0.271	316	2384	100	385	5651	6036	403	5572	5975	Error	Error	-3.876	385	5651	403	5572	356906	2100711	1.145	10.752	0	0	0
1	9	4	"A21"	"A21"	6230	1095	100	1090	1139	467	41	735	735	810	959	118	12	0	0	8680	7628	3556	46	1049	1049	1231	1577	128	81	78	0	0.000	0.000	0.000	0.000	0.000	0.000	0.000	0.000	0.000	0.000	0.000	0.000	0.000	0.000	0.047	0.061	0.069	0.064	3.940	0.056	0.139	316	2384	100	355	7631	7986	404	6579	6983	Error	Error	-4.426	355	7631	404	6579	359999	2410318	0.343	4.056	0	0	0
1	10	4	"A22"	"A22"	6525	1095	100	1250	1261	464	36	712	712	742	307	41	68	44	0	9609	8514	4389	51	1047	1047	1071	295	27	93	88	0	0.000	0.000	0.000	0.000	0.000	0.000	0.000	0.000	0.000	0.000	0.000	0.000	0.000	0.000	0.063	0.074	0.081	0.081	3.113	0.065	0.362	316	2384	100	538	8562	9100	549	7467	8016	Error	Error	-3.992	538	8562	549	7467	398450	2690563	1.691	25.231	0	0	0
1	11	4	"A22"	"A22"	6825	1095	100	1218	1254	482	38	731	731	764	388	50	59	31	0	9699	8573	4441	51	1056	1056	1153	695	60	83	79	0	0.000	0.000	0.000	0.000	0.000	0.000	0.000	0.000	0.000	0.000	0.000	0.000	0.000	0.000	0.056	0.070	0.079	0.084	3.744	0.067	0.391	316	2384	100	487	8643	9130	523	7517	8040	Error	Error	-4.150	487	8643	523	7517	396147	2709010	1.263	10.676	0	0	0
1	12	4	"A22"	"A22"	7125	1095	100	1268	1278	488	38	735	735	770	318	41	65	39	0	10496	9267	4161	44	1072	1072	1170	792	67	87	83	0	0.000	0.000	0.000	0.000	0.000	0.000	0.000	0.000	0.000	0.000	0.000	0.000	0.000	0.000	0.057	0.066	0.073	0.072	3.665	0.063	0.382	316	2384	100	533	9424	9957	543	8195	8738	Error	Error	-4.144	533	9424	543	8195	403716	2928370	1.597	10.223	0	0	0
1	13	4	"A23"	"A23"	7425	1095	100	1076	1076	402	37	729	729	772	434	56	41	11	0	7050	6959	3155	45	1069	1069	1095	341	31	92	89	0	0.000	0.000	0.000	0.000	0.000	0.000	0.000	0.000	0.000	0.000	0.000	0.000	0.000	0.000	0.058	0.059	0.079	0.073	3.546	0.055	0.200	316	2384	100	347	5981	6328	347	5890	6237	Error	Error	-4.107	347	5981	347	5890	339947	2199006	0.700	17.196	0	0	0
1	14	4	"A23"	"A23"	7725	1090	100	1192	1264	575	45	739	739	826	933	112	21	1	0	8404	7553	3078	40	1083	1083	1193	1168	97	87	82	0	0.000	0.000	0.000	0.000	0.000	0.000	0.000	0.000	0.000	0.000	0.000	0.000	0.000	0.000	0.062	0.081	0.082	0.077	3.538	0.072	0.221	316	2384	100	453	7321	7774	525	6470	6995	Error	Error	-4.014	453	7321	525	6470	399450	2386835	0.469	5.445	0	0	0
1	15	4	"A23"	"A23"	8025	1090	100	1089	1126	426	37	723	723	755	320	42	53	26	0	8077	7545	2836	37	1080	1080	1161	654	56	93	90	0	0.000	0.000	0.000	0.000	0.000	0.000	0.000	0.000	0.000	0.000	0.000	0.000	0.000	0.000	0.052	0.062	0.067	0.061	2.922	0.064	0.273	316	2384	100	366	6997	7363	403	6465	6868	Error	Error	-4.257	366	6997	403	6465	355966	2384081	1.159	9.761	0	0	0
1	16	4	"A24"	"A24"	8325	1090	100	1182	1223	527	43	738	738	765	319	41	55	34	0	8564	8373	3879	46	1078	1078	1112	365	32	92	89	0	0.000	0.000	0.000	0.000	0.000	0.000	0.000	0.000	0.000	0.000	0.000	0.000	0.000	0.000	0.059	0.066	0.071	0.072	4.106	0.058	0.248	316	2384	100	444	7486	7930	485	7295	7780	Error	Error	-4.076	444	7486	485	7295	386508	2645946	1.436	19.893	0	0	0
1	17	4	"A24"	"A24"	8625	1090	100	1231	1250	517	41	749	749	773	340	43	57	34	0	8916	8862	3225	36	1085	1085	1104	297	26	98	96	0	0.000	0.000	0.000	0.000	0.000	0.000	0.000	0.000	0.000	0.000	0.000	0.000	0.000	0.000	0.062	0.064	0.069	0.058	3.184	0.064	0.258	316	2384	100	482	7831	8313	501	7777	8278	Error	Error	-4.022	482	7831	501	7777	395032	2800345	1.403	26.121	0	0	0
1	18	4	"A24"	"A24"	8925	1090	100	1230	1268	492	38	735	735	778	333	42	62	32	0	7586	7639	3271	42	1083	1083	1141	548	48	94	92	0	0.000	0.000	0.000	0.000	0.000	0.000	0.000	0.000	0.000	0.000	0.000	0.000	0.000	0.000	0.076	0.081	0.081	0.075	2.932	0.072	0.323	316	2384	100	495	6503	6998	533	6556	7089	Error	Error	-3.716	495	6503	533	6556	400701	2413852	1.471	11.858	0	0	0
1	1	5	"A25"	"A25"	3835	1405	100	1231	1243	475	38	744	744	790	507	64	47	13	0	11466	10321	5401	52	1103	1103	1190	904	75	84	80	0	0.000	0.000	0.000	0.000	0.000	0.000	0.000	0.000	0.000	0.000	0.000	0.000	0.000	0.000	0.047	0.054	0.057	0.064	3.606	0.050	0.345	316	2384	100	487	10363	10850	499	9218	9717	Error	Error	-4.411	487	10363	499	9218	392766	3261466	0.893	10.101	0	0	0
1	2	5	"A25"	"A25"	4135	1405	100	1216	1233	487	39	745	745	790	630	79	38	6	0	11850	10137	5831	57	1097	1097	1304	1234	94	79	75	0	0.000	0.000	0.000	0.000	0.000	0.000	0.000	0.000	0.000	0.000	0.000	0.000	0.000	0.000	0.044	0.054	0.060	0.067	3.909	0.047	0.284	316	2384	100	471	10753	11224	488	9040	9528	Error	Error	-4.513	471	10753	488	9040	389732	3203391	0.703	7.158	0	0	0
1	3	5	"A25"	"A25"	4435	1405	100	1218	1271	497	39	726	726	770	335	43	63	39	0	12101	10413	5091	48	1099	1099	1176	602	51	89	84	0	0.000	0.000	0.000	0.000	0.000	0.000	0.000	0.000	0.000	0.000	0.000	0.000	0.000	0.000	0.045	0.059	0.065	0.068	3.479	0.054	0.367	316	2384	100	492	11002	11494	545	9314	9859	Error	Error	-4.483	492	11002	545	9314	401516	3290583	1.496	15.344	0	0	0
1	4	5	"A26"	"A26"	4735	1400	100	1179	1216	465	38	761	761	862	1750	203	0	0	0	8646	8478	4117	48	1112	1112	1277	2372	185	81	77	0	0.000	0.000	0.000	0.000	0.000	0.000	0.000	0.000	0.000	0.000	0.000	0.000	0.000	0.000	0.055	0.062	0.074	0.070	3.799	0.056	0.280	316	2384	100	418	7534	7952	455	7366	7821	Error	Error	-4.172	418	7534	455	7366	384233	2679032	0.202	3.036	0	0	0
1	5	5	"A26"	"A26"	5035	1400	100	1266	1277	472	36	775	775	879	1232	140	6	0	0	11031	9945	4794	48	1117	1117	1345	1759	130	83	81	0	0.000	0.000	0.000	0.000	0.000	0.000	0.000	0.000	0.000	0.000	0.000	0.000	0.000	0.000	0.050	0.057	0.069	0.071	3.628	0.187	0.241	316	2384	100	491	9914	10405	502	8828	9330	Error	Error	-4.336	491	9914	502	8828	403550	3142478	0.323	4.889	0	0	0
1	6	5	"A26"	"A26"	5335	1400	100	1169	1201	468	38	721	721	768	338	44	60	31	0	8417	8500	5407	63	1088	1088	1263	1122	88	75	71	0	0.000	0.000	0.000	0.000	0.000	0.000	0.000	0.000	0.000	0.000	0.000	0.000	0.000	0.000	0.061	0.065	0.071	0.092	4.141	0.051	0.302	316	2384	100	448	7329	7777	480	7412	7892	Error	Error	-4.032	448	7329	480	7412	379578	2686073	1.281	6.450	0	0	0
1	7	5	"A27"	"A27"	5635	1400	100	1012	1121	556	49	703	703	749	314	41	49	29	0	5088	7663	6011	78	1066	1066	1116	485	43	84	79	0	0.000	0.000	0.000	0.000	0.000	0.000	0.000	0.000	0.000	0.000	0.000	0.000	0.000	0.000	0.077	0.063	0.075	0.090	4.931	0.053	0.277	316	2384	100	309	4022	4331	418	6597	7015	Error	Error	-3.702	309	4022	418	6597	354233	2421416	1.185	13.499	0	0	0
1	8	5	"A27"	"A27"	5930	1400	100	1081	1130	525	46	717	717	760	415	54	45	20	0	8421	9078	6675	73	1057	1057	1110	470	42	82	77	0	0.000	0.000	0.000	0.000	0.000	0.000	0.000	0.000	0.000	0.000	0.000	0.000	0.000	0.000	0.049	0.051	0.061	0.070	3.798	0.049	0.306	316	2384	100	364	7364	7728	413	8021	8434	Error	Error	-4.338	364	7364	413	8021	356977	2868770	0.892	16.953	0	0	0
1	9	5	"A27"	"A27"	6230	1395	100	1021	1049	447	42	706	706	743	325	43	49	21	0	6806	7976	5805	72	1064	1064	1149	727	63	77	73	0	0.000	0.000	0.000	0.000	0.000	0.000	0.000	0.000	0.000	0.000	0.000	0.000	0.000	0.000	0.055	0.050	0.063	0.084	4.992	0.046	0.265	316	2384	100	315	5742	6057	343	6912	7255	Error	Error	-4.188	315	5742	343	6912	331585	2520307	0.942	9.391	0	0	0
1	10	5	"A28"	"A28"	6530	1395	100	1081	1102	458	41	714	714	760	363	47	50	23	0	6182	7116	4702	66	1058	1058	1111	456	41	82	79	0	0.000	0.000	0.000	0.000	0.000	0.000	0.000	0.000	0.000	0.000	0.000	0.000	0.000	0.000	0.072	0.064	0.084	0.099	4.716	0.056	0.271	316	2384	100	367	5124	5491	388	6058	6446	Error	Error	-3.803	367	5124	388	6058	348359	2248498	0.942	13.169	0	0	0
1	11	5	"A28"	"A28"	6830	1395	100	1108	1153	506	43	710	710	749	338	45	56	29	0	7977	8158	5018	61	1051	1051	1119	544	48	81	77	0	0.000	0.000	0.000	0.000	0.000	0.000	0.000	0.000	0.000	0.000	0.000	0.000	0.000	0.000	0.057	0.062	0.066	0.079	5.047	0.055	0.279	316	2384	100	398	6926	7324	443	7107	7550	Error	Error	-4.121	398	6926	443	7107	364449	2578040	1.195	12.939	0	0	0
1	12	5	"A28"	"A28"	7130	1395	100	1056	1150	584	50	711	711	757	341	45	51	24	0	6763	7222	4286	59	1044	1044	1188	1156	97	81	77	0	0.000	0.000	0.000	0.000	0.000	0.000	0.000	0.000	0.000	0.000	0.000	0.000	0.000	0.000	0.060	0.071	0.082	0.089	3.565	0.093	0.263	316	2384	100	345	5719	6064	439	6178	6617	Error	Error	-4.051	345	5719	439	6178	363292	2282153	1.152	5.220	0	0	0
1	13	5	"A29"	"A29"	7430	1395	100	1045	1130	450	39	731	731	785	695	88	25	2	0	7313	6676	3516	52	1052	1052	1116	594	53	85	81	0	0.000	0.000	0.000	0.000	0.000	0.000	0.000	0.000	0.000	0.000	0.000	0.000	0.000	0.000	0.050	0.071	0.086	0.083	3.781	0.065	0.245	316	2384	100	314	6261	6575	399	5624	6023	Error	Error	-4.318	314	6261	399	5624	357150	2109493	0.496	9.360	0	0	0
1	14	5	"A29"	"A29"	7730	1390	100	1083	1120	456	40	724	724	761	325	42	53	25	0	4787	4601	2336	50	1088	1088	1237	789	63	77	75	0	0.000	0.000	0.000	0.000	0.000	0.000	0.000	0.000	0.000	0.000	0.000	0.000	0.000	0.000	0.097	0.113	0.147	0.152	3.729	0.093	0.227	316	2384	100	359	3699	4058	396	3513	3909	Error	Error	-3.365	359	3699	396	3513	354072	1453810	1.105	4.264	0	0	0
1	15	5	"A29"	"A29"	8030	1390	100	1083	1117	455	40	729	729	775	464	59	39	13	0	4826	4580	2462	53	1082	1082	1173	495	42	80	78	0	0.000	0.000	0.000	0.000	0.000	0.000	0.000	0.000	0.000	0.000	0.000	0.000	0.000	0.000	0.095	0.111	0.135	0.129	3.664	0.104	0.105	316	2384	100	354	3744	4098	388	3498	3886	Error	Error	-3.403	354	3744	388	3498	352875	1447356	0.737	6.883	0	0	0
1	16	5	"A30"	"A30"	8330	1390	100	1074	1123	457	40	734	734	773	361	46	49	23	0	6467	5790	3063	52	1073	1073	1160	623	53	80	76	0	0.000	0.000	0.000	0.000	0.000	0.000	0.000	0.000	0.000	0.000	0.000	0.000	0.000	0.000	0.063	0.082	0.097	0.105	4.777	0.071	0.207	316	2384	100	340	5394	5734	389	4717	5106	Error	Error	-3.988	340	5394	389	4717	354715	1829614	0.970	7.432	0	0	0
1	17	5	"A30"	"A30"	8630	1390	100	1056	1127	439	38	743	743	794	498	62	34	9	0	6872	6418	2952	45	1090	1090	1227	850	69	85	83	0	0.000	0.000	0.000	0.000	0.000	0.000	0.000	0.000	0.000	0.000	0.000	0.000	0.000	0.000	0.054	0.072	0.079	0.083	4.701	0.065	0.209	316	2384	100	313	5782	6095	384	5328	5712	Error	Error	-4.207	313	5782	384	5328	356276	2028107	0.669	6.107	0	0	0
1	18	5	"A30"	"A30"	8930	1390	100	1095	1134	468	41	734	734	778	342	43	51	25	0	7134	6968	3530	50	1082	1082	1189	730	61	83	81	0	0.000	0.000	0.000	0.000	0.000	0.000	0.000	0.000	0.000	0.000	0.000	0.000	0.000	0.000	0.060	0.068	0.083	0.083	3.769	0.063	0.261	316	2384	100	361	6052	6413	400	5886	6286	Error	Error	-4.067	361	6052	400	5886	358419	2202034	1.041	7.916	0	0	0
1	1	6	"A31"	"A31"	3840	1705	100	1286	1343	530	39	723	723	784	526	67	54	15	0	7282	8017	3818	47	1085	1085	1126	424	37	98	95	0	0.000	0.000	0.000	0.000	0.000	0.000	0.000	0.000	0.000	0.000	0.000	0.000	0.000	0.000	0.091	0.089	0.089	0.093	3.047	0.058	0.183	316	2384	100	563	6197	6760	620	6932	7552	Error	Error	-3.460	563	6197	620	6932	424505	2533249	1.063	16.252	0	0	0
1	2	6	"A31"	"A31"	4140	1705	100	1237	1300	467	35	724	724	765	400	52	62	28	0	5659	5999	2925	48	1112	1112	1173	558	47	94	91	0	0.000	0.000	0.000	0.000	0.000	0.000	0.000	0.000	0.000	0.000	0.000	0.000	0.000	0.000	0.113	0.118	0.124	0.120	2.965	0.083	0.165	316	2384	100	513	4547	5060	576	4887	5463	Error	Error	-3.148	513	4547	576	4887	410698	1895698	1.338	8.649	0	0	0
1	3	6	"A31"	"A31"	4440	1705	100	1284	1293	441	34	731	731	769	361	46	66	32	0	5329	5904	3071	52	1106	1106	1140	306	26	97	95	0	0.000	0.000	0.000	0.000	0.000	0.000	0.000	0.000	0.000	0.000	0.000	0.000	0.000	0.000	0.131	0.117	0.129	0.124	2.745	0.081	0.202	316	2384	100	553	4223	4776	562	4798	5360	Error	Error	-2.933	553	4223	562	4798	408619	1865634	1.452	15.569	0	0	0
1	4	6	"A32"	"A32"	4740	1705	100	1251	1304	511	39	708	708	750	325	43	68	40	0	11024	10342	4553	44	1091	1091	1110	238	21	99	99	0	0.000	0.000	0.000	0.000	0.000	0.000	0.000	0.000	0.000	0.000	0.000	0.000	0.000	0.000	0.055	0.064	0.067	0.061	2.452	0.056	0.313	316	2384	100	543	9933	10476	596	9251	9847	Error	Error	-4.193	543	9933	596	9251	412175	3268073	1.705	38.790	0	0	0
1	5	6	"A32"	"A32"	5040	1700	100	1262	1295	450	34	712	712	762	435	57	59	23	0	8299	8019	4143	51	1079	1079	1120	417	37	93	89	0	0.000	0.000	0.000	0.000	0.000	0.000	0.000	0.000	0.000	0.000	0.000	0.000	0.000	0.000	0.076	0.084	0.089	0.091	3.264	0.065	0.286	316	2384	100	550	7220	7770	583	6940	7523	Error	Error	-3.714	550	7220	583	6940	409227	2533866	1.225	16.544	0	0	0
1	6	6	"A32"	"A32"	5340	1700	100	1236	1230	434	35	718	718	754	318	42	68	38	0	8255	7959	3899	48	1082	1082	1130	483	42	92	86	0	0.000	0.000	0.000	0.000	0.000	0.000	0.000	0.000	0.000	0.000	0.000	0.000	0.000	0.000	0.072	0.074	0.083	0.088	3.185	0.061	0.289	316	2384	100	518	7173	7691	512	6877	7389	Error	Error	-3.792	518	7173	512	6877	388810	2515033	1.497	14.139	0	0	0
1	7	6	"A33"	"A33"	5635	1700	100	1111	1179	494	41	713	713	753	338	44	55	32	0	7868	8929	5195	58	1053	1053	1070	214	20	98	98	0	0.000	0.000	0.000	0.000	0.000	0.000	0.000	0.000	0.000	0.000	0.000	0.000	0.000	0.000	0.058	0.059	0.065	0.064	3.081	0.051	0.270	316	2384	100	398	6815	7213	466	7876	8342	Error	Error	-4.098	398	6815	466	7876	372574	2821432	1.260	36.724	0	0	0
1	8	6	"A33"	"A33"	5935	1700	100	1029	1081	435	40	718	718	752	324	43	48	23	0	7812	7555	4140	54	1048	1048	1074	296	27	94	90	0	0.000	0.000	0.000	0.000	0.000	0.000	0.000	0.000	0.000	0.000	0.000	0.000	0.000	0.000	0.046	0.056	0.070	0.070	3.411	0.043	0.149	316	2384	100	311	6764	7075	363	6507	6870	Error	Error	-4.443	311	6764	363	6507	341627	2387322	1.015	21.895	0	0	0
1	9	6	"A33"	"A33"	6235	1700	100	1097	1116	440	39	700	700	825	1998	242	0	0	0	8468	8200	4528	55	1046	1046	1143	1715	150	85	73	0	0.000	0.000	0.000	0.000	0.000	0.000	0.000	0.000	0.000	0.000	0.000	0.000	0.000	0.000	0.053	0.058	0.066	0.072	2.996	0.051	0.259	316	2384	100	397	7422	7819	416	7154	7570	Error	Error	-4.225	397	7422	416	7154	352808	2591256	0.146	4.115	0	0	0
1	10	6	"A34"	"A34"	6535	1695	100	984	1061	458	43	720	720	801	1108	138	6	0	0	7672	8166	4992	61	1044	1044	1080	404	37	90	87	0	0.000	0.000	0.000	0.000	0.000	0.000	0.000	0.000	0.000	0.000	0.000	0.000	0.000	0.000	0.040	0.048	0.059	0.063	4.525	0.048	0.172	316	2384	100	264	6628	6892	341	7122	7463	Error	Error	-4.650	264	6628	341	7122	335277	2580336	0.235	17.540	0	0	0
1	11	6	"A34"	"A34"	6835	1695	100	1065	1125	583	51	721	721	821	1485	180	2	0	0	8163	8192	4569	55	1051	1051	1147	1255	109	83	79	0	0.000	0.000	0.000	0.000	0.000	0.000	0.000	0.000	0.000	0.000	0.000	0.000	0.000	0.000	0.048	0.057	0.071	0.068	3.938	0.051	0.213	316	2384	100	344	7112	7456	404	7141	7545	Error	Error	-4.370	344	7112	404	7141	355525	2588560	0.205	5.614	0	0	0
1	12	6	"A34"	"A34"	7135	1695	100	1107	1134	511	45	698	698	737	323	43	57	29	0	7862	8310	4463	53	1040	1040	1105	550	49	90	88	0	0.000	0.000	0.000	0.000	0.000	0.000	0.000	0.000	0.000	0.000	0.000	0.000	0.000	0.000	0.060	0.060	0.067	0.066	3.202	0.053	0.242	316	2384	100	409	6822	7231	436	7270	7706	Error	Error	-4.060	409	6822	436	7270	358255	2626001	1.229	13.100	0	0	0
1	13	6	"A35"	"A35"	7435	1695	100	1096	1150	451	39	704	704	748	348	46	55	26	0	6977	6533	2471	37	1051	1051	1069	238	22	97	94	0	0.000	0.000	0.000	0.000	0.000	0.000	0.000	0.000	0.000	0.000	0.000	0.000	0.000	0.000	0.066	0.081	0.084	0.083	3.207	0.065	0.144	316	2384	100	392	5926	6318	446	5482	5928	Error	Error	-3.918	392	5926	446	5482	363293	2064489	1.155	22.958	0	0	0
1	14	6	"A35"	"A35"	7735	1695	100	1163	1200	431	35	717	717	753	401	53	53	22	0	5074	5254	2118	40	1073	1073	1130	399	35	95	94	0	0.000	0.000	0.000	0.000	0.000	0.000	0.000	0.000	0.000	0.000	0.000	0.000	0.000	0.000	0.111	0.116	0.130	0.115	3.028	0.093	0.227	316	2384	100	446	4001	4447	483	4181	4664	Error	Error	-3.165	446	4001	483	4181	379337	1660279	1.115	10.336	0	0	0
1	15	6	"A35"	"A35"	8035	1690	100	1166	1195	443	37	710	710	746	314	42	66	34	0	4692	5205	2569	49	1070	1070	1125	394	35	91	89	0	0.000	0.000	0.000	0.000	0.000	0.000	0.000	0.000	0.000	0.000	0.000	0.000	0.000	0.000	0.126	0.117	0.129	0.132	3.176	0.086	0.228	316	2384	100	456	3622	4078	485	4135	4620	Error	Error	-2.990	456	3622	485	4135	377615	1644727	1.430	10.355	0	0	0
1	16	6	"A36"	"A36"	8335	1690	100	1080	1322	3616	273	718	718	755	340	45	52	24	0	8411	8548	4573	53	1059	1059	1082	288	26	93	90	0	0.000	0.000	0.000	0.000	0.000	0.000	0.000	0.000	0.000	0.000	0.000	0.000	0.000	0.000	0.049	0.081	0.063	0.061	3.532	0.111	0.026	316	2384	100	362	7352	7714	604	7489	8093	Error	Error	-4.344	362	7352	604	7489	417654	2701118	1.668	25.924	0	0	0
1	17	6	"A36"	"A36"	8635	1690	100	1130	1162	439	37	715	715	758	326	43	59	28	0	7391	8663	4338	50	1072	1072	1097	331	30	96	94	0	0.000	0.000	0.000	0.000	0.000	0.000	0.000	0.000	0.000	0.000	0.000	0.000	0.000	0.000	0.066	0.059	0.064	0.066	2.933	0.048	0.234	316	2384	100	415	6319	6734	447	7591	8038	Error	Error	-3.929	415	6319	447	7591	367160	2737355	1.239	22.858	0	0	0
1	18	6	"A36"	"A36"	8935	1690	100	1122	1188	474	39	740	740	771	338	43	56	31	0	7860	9273	4701	50	1082	1082	1105	288	26	96	95	0	0.000	0.000	0.000	0.000	0.000	0.000	0.000	0.000	0.000	0.000	0.000	0.000	0.000	0.000	0.056	0.055	0.062	0.056	3.092	0.052	0.282	316	2384	100	382	6778	7160	448	8191	8639	Error	Error	-4.149	382	6778	448	8191	375455	2930212	1.234	28.361	0	0	0
1	1	7	"A37"	"A37"	3845	2005	100	1245	1258	482	38	714	714	767	466	60	53	20	0	12177	11113	3887	34	1091	1091	1151	499	43	97	95	0	0.000	0.000	0.000	0.000	0.000	0.000	0.000	0.000	0.000	0.000	0.000	0.000	0.000	0.000	0.048	0.054	0.058	0.050	2.419	0.053	0.295	316	2384	100	531	11086	11617	544	10022	10566	Error	Error	-4.384	531	11086	544	10022	397399	3511642	1.054	19.964	0	0	0
1	2	7	"A37"	"A37"	4145	2005	100	1232	1254	450	35	733	733	824	1502	182	2	0	0	11108	10297	4129	40	1117	1117	1335	1615	120	91	87	0	0.000	0.000	0.000	0.000	0.000	0.000	0.000	0.000	0.000	0.000	0.000	0.000	0.000	0.000	0.050	0.057	0.063	0.056	3.031	0.050	0.281	316	2384	100	499	9991	10490	521	9180	9701	Error	Error	-4.324	499	9991	521	9180	396106	3253903	0.286	5.549	0	0	0
1	3	7	"A37"	"A37"	4445	2005	100	1237	1273	442	34	709	709	803	1385	172	3	0	0	11361	10700	3390	31	1116	1116	1264	906	71	97	94	0	0.000	0.000	0.000	0.000	0.000	0.000	0.000	0.000	0.000	0.000	0.000	0.000	0.000	0.000	0.052	0.059	0.060	0.055	2.790	0.054	0.169	316	2384	100	528	10245	10773	564	9584	10148	Error	Error	-4.278	528	10245	564	9584	402261	3381223	0.339	10.415	0	0	0
1	4	7	"A38"	"A38"	4745	2005	100	1145	1211	469	38	722	722	766	421	54	50	21	0	8446	8179	3218	39	1083	1083	1100	242	22	98	96	0	0.000	0.000	0.000	0.000	0.000	0.000	0.000	0.000	0.000	0.000	0.000	0.000	0.000	0.000	0.057	0.069	0.072	0.072	3.057	0.051	0.163	316	2384	100	423	7363	7786	489	7096	7585	Error	Error	-4.122	423	7363	489	7096	382739	2584576	1.057	29.252	0	0	0
1	5	7	"A38"	"A38"	5040	2000	100	1107	1167	547	46	731	731	763	316	41	54	29	0	7380	6728	3424	50	1094	1094	1213	902	74	81	77	0	0.000	0.000	0.000	0.000	0.000	0.000	0.000	0.000	0.000	0.000	0.000	0.000	0.000	0.000	0.060	0.077	0.079	0.082	3.982	0.061	0.216	316	2384	100	376	6286	6662	436	5634	6070	Error	Error	-4.063	376	6286	436	5634	368830	2126004	1.278	6.114	0	0	0
1	6	7	"A38"	"A38"	5340	2000	100	1054	1116	482	43	720	720	753	321	42	51	25	0	6322	5905	3496	59	1088	1088	1182	686	58	74	71	0	0.000	0.000	0.000	0.000	0.000	0.000	0.000	0.000	0.000	0.000	0.000	0.000	0.000	0.000	0.064	0.082	0.103	0.119	4.687	0.061	0.196	316	2384	100	334	5234	5568	396	4817	5213	Error	Error	-3.970	334	5234	396	4817	352597	1866122	1.131	6.885	0	0	0
1	7	7	"A39"	"A39"	5640	2000	100	1073	1136	491	43	704	704	747	346	46	52	26	0	7000	6524	3322	50	1059	1059	1106	425	38	86	81	0	0.000	0.000	0.000	0.000	0.000	0.000	0.000	0.000	0.000	0.000	0.000	0.000	0.000	0.000	0.062	0.079	0.093	0.096	3.928	0.057	0.137	316	2384	100	369	5941	6310	432	5465	5897	Error	Error	-4.009	369	5941	432	5465	359093	2061442	1.124	12.748	0	0	0
1	8	7	"A39"	"A39"	5940	2000	100	1080	1121	490	43	705	705	752	378	50	49	20	0	6767	6485	3575	55	1053	1053	1161	773	66	82	76	0	0.000	0.000	0.000	0.000	0.000	0.000	0.000	0.000	0.000	0.000	0.000	0.000	0.000	0.000	0.066	0.077	0.090	0.097	4.606	0.052	0.153	316	2384	100	375	5714	6089	416	5432	5848	Error	Error	-3.930	375	5714	416	5432	354193	2049359	0.976	6.887	0	0	0
1	9	7	"A39"	"A39"	6240	2000	100	1138	1187	507	42	719	719	761	367	48	52	27	0	7457	6820	3223	47	1066	1066	1148	680	59	85	83	0	0.000	0.000	0.000	0.000	0.000	0.000	0.000	0.000	0.000	0.000	0.000	0.000	0.000	0.000	0.066	0.081	0.097	0.089	4.347	0.055	0.122	316	2384	100	419	6391	6810	468	5754	6222	Error	Error	-3.931	419	6391	468	5754	375234	2155275	1.161	8.341	0	0	0
1	10	7	"A40"	"A40"	6540	1995	100	1205	1251	519	41	700	700	746	333	44	62	37	0	5027	5419	2839	52	1053	1053	1124	466	41	88	87	0	0.000	0.000	0.000	0.000	0.000	0.000	0.000	0.000	0.000	0.000	0.000	0.000	0.000	0.000	0.127	0.126	0.141	0.141	3.305	0.097	0.246	316	2384	100	505	3974	4479	551	4366	4917	Error	Error	-2.976	505	3974	551	4366	395462	1712328	1.517	9.217	0	0	0
1	11	7	"A40"	"A40"	6840	1995	100	1212	1245	516	41	712	712	755	340	45	64	34	0	5074	5311	2789	52	1071	1071	1183	662	55	85	81	0	0.000	0.000	0.000	0.000	0.000	0.000	0.000	0.000	0.000	0.000	0.000	0.000	0.000	0.000	0.125	0.126	0.156	0.150	3.319	0.097	0.253	316	2384	100	500	4003	4503	533	4240	4773	Error	Error	-3.001	500	4003	533	4240	393468	1678391	1.441	6.236	0	0	0
1	12	7	"A40"	"A40"	7140	1995	100	1189	1226	465	37	706	706	783	922	117	17	1	0	5750	6126	3307	53	1051	1051	1183	737	62	85	81	0	0.000	0.000	0.000	0.000	0.000	0.000	0.000	0.000	0.000	0.000	0.000	0.000	0.000	0.000	0.103	0.102	0.115	0.118	3.361	0.083	0.271	316	2384	100	483	4699	5182	520	5075	5595	Error	Error	-3.282	483	4699	520	5075	387415	1935907	0.480	6.707	0	0	0
1	13	7	"A41"	"A41"	7440	1995	100	1173	1191	477	40	691	691	723	319	44	62	37	0	10598	9671	4726	48	1030	1030	1067	355	33	91	87	0	0.000	0.000	0.000	0.000	0.000	0.000	0.000	0.000	0.000	0.000	0.000	0.000	0.000	0.000	0.050	0.058	0.063	0.068	3.341	0.051	0.289	316	2384	100	482	9568	10050	500	8641	9141	Error	Error	-4.311	482	9568	500	8641	376330	3056108	1.467	24.237	0	0	0
1	14	7	"A41"	"A41"	7740	1995	100	1148	1165	443	38	709	709	754	339	44	56	30	0	10315	9808	4016	40	1063	1063	1235	1044	84	90	88	0	0.000	0.000	0.000	0.000	0.000	0.000	0.000	0.000	0.000	0.000	0.000	0.000	0.000	0.000	0.047	0.052	0.056	0.057	3.531	0.047	0.260	316	2384	100	439	9252	9691	456	8745	9201	Error	Error	-4.397	439	9252	456	8745	368189	3099453	1.212	8.212	0	0	0
1	15	7	"A41"	"A41"	8040	1990	100	1219	1203	430	35	711	711	749	328	43	65	34	0	10779	9612	4887	50	1066	1066	1174	843	71	83	81	0	0.000	0.000	0.000	0.000	0.000	0.000	0.000	0.000	0.000	0.000	0.000	0.000	0.000	0.000	0.052	0.058	0.064	0.068	3.540	0.051	0.326	316	2384	100	508	9713	10221	492	8546	9038	Error	Error	-4.257	508	9713	492	8546	380079	3037422	1.384	10.009	0	0	0
1	16	7	"A42"	"A42"	8340	1990	100	1076	1142	451	39	712	712	749	330	44	52	27	0	7785	7738	4293	55	1065	1065	1119	472	42	88	84	0	0.000	0.000	0.000	0.000	0.000	0.000	0.000	0.000	0.000	0.000	0.000	0.000	0.000	0.000	0.054	0.064	0.070	0.074	4.561	0.054	0.226	316	2384	100	364	6720	7084	430	6673	7103	Error	Error	-4.206	364	6720	430	6673	360855	2445253	1.191	14.023	0	0	0
1	17	7	"A42"	"A42"	8640	1990	100	1189	1226	471	38	740	740	770	332	43	61	31	0	7709	7787	4072	52	1090	1090	1212	784	64	88	85	0	0.000	0.000	0.000	0.000	0.000	0.000	0.000	0.000	0.000	0.000	0.000	0.000	0.000	0.000	0.068	0.073	0.084	0.085	3.401	0.062	0.289	316	2384	100	449	6619	7068	486	6697	7183	Error	Error	-3.882	449	6619	486	6697	387277	2460764	1.373	8.386	0	0	0
1	18	7	"A42"	"A42"	8935	1990	100	1061	1125	480	42	744	744	777	340	43	46	23	0	7886	7133	4754	66	1103	1103	1267	1010	79	70	69	0	0.000	0.000	0.000	0.000	0.000	0.000	0.000	0.000	0.000	0.000	0.000	0.000	0.000	0.000	0.047	0.063	0.073	0.095	5.273	0.052	0.254	316	2384	100	317	6783	7100	381	6030	6411	Error	Error	-4.419	317	6783	381	6030	355385	2254150	1.024	5.808	0	0	0
1	1	8	"A43"	"A43"	3850	2305	100	1074	1121	472	42	719	719	757	351	46	50	24	0	10106	9593	4872	50	1081	1081	1096	248	22	99	98	0	0.000	0.000	0.000	0.000	0.000	0.000	0.000	0.000	0.000	0.000	0.000	0.000	0.000	0.000	0.039	0.047	0.057	0.050	2.865	0.045	0.231	316	2384	100	355	9025	9380	402	8512	8914	Error	Error	-4.668	355	9025	402	8512	354298	3031455	1.037	34.262	0	0	0
1	2	8	"A43"	"A43"	4150	2305	100	1138	1183	483	40	728	728	874	2276	260	0	0	0	9849	9094	4642	51	1077	1077	1201	2187	182	86	70	0	0.000	0.000	0.000	0.000	0.000	0.000	0.000	0.000	0.000	0.000	0.000	0.000	0.000	0.000	0.047	0.057	0.063	0.063	2.795	0.530	0.399	316	2384	100	410	8772	9182	455	8017	8472	Error	Error	-4.419	410	8772	455	8017	373947	2873652	0.136	3.609	0	0	0
1	3	8	"A43"	"A43"	4450	2305	100	1075	1126	514	45	713	713	746	328	43	52	26	0	10588	9459	4659	49	1076	1076	1086	229	21	100	99	0	0.000	0.000	0.000	0.000	0.000	0.000	0.000	0.000	0.000	0.000	0.000	0.000	0.000	0.000	0.038	0.049	0.056	0.053	2.676	0.046	0.225	316	2384	100	362	9512	9874	413	8383	8796	Error	Error	-4.716	362	9512	413	8383	355856	2988944	1.159	36.563	0	0	0
1	4	8	"A44"	"A44"	4745	2305	100	1078	1109	417	37	716	716	755	323	42	53	22	0	7997	7659	2949	38	1070	1070	1082	218	20	99	99	0	0.000	0.000	0.000	0.000	0.000	0.000	0.000	0.000	0.000	0.000	0.000	0.000	0.000	0.000	0.052	0.060	0.066	0.057	3.097	0.049	0.170	316	2384	100	362	6927	7289	393	6589	6982	Error	Error	-4.258	362	6927	393	6589	350372	2420231	1.096	30.170	0	0	0
1	5	8	"A44"	"A44"	5045	2305	100	1062	1094	408	37	718	718	756	352	46	49	20	0	6316	5982	2929	48	1086	1086	1159	647	55	85	81	0	0.000	0.000	0.000	0.000	0.000	0.000	0.000	0.000	0.000	0.000	0.000	0.000	0.000	0.000	0.066	0.077	0.090	0.095	3.748	0.058	0.144	316	2384	100	344	5230	5574	376	4896	5272	Error	Error	-3.926	344	5230	376	4896	345663	1890208	0.960	7.454	0	0	0
1	6	8	"A44"	"A44"	5345	2300	100	1089	1132	443	39	716	716	760	331	43	54	25	0	6337	5890	2885	48	1065	1065	1151	664	57	83	80	0	0.000	0.000	0.000	0.000	0.000	0.000	0.000	0.000	0.000	0.000	0.000	0.000	0.000	0.000	0.071	0.086	0.102	0.114	4.089	0.069	0.211	316	2384	100	373	5272	5645	416	4825	5241	Error	Error	-3.821	373	5272	416	4825	357691	1861096	1.124	7.137	0	0	0
1	7	8	"A45"	"A45"	5645	2300	100	1128	1158	431	37	714	714	764	513	67	40	8	0	3601	3744	1400	37	1062	1062	1081	407	37	94	91	0	0.000	0.000	0.000	0.000	0.000	0.000	0.000	0.000	0.000	0.000	0.000	0.000	0.000	0.000	0.163	0.166	0.191	0.161	3.162	0.132	0.186	316	2384	100	414	2539	2953	444	2682	3126	Error	Error	-2.617	414	2539	444	2682	365914	1183146	0.768	6.543	0	0	0
1	8	8	"A45"	"A45"	5945	2300	100	1147	1169	455	38	709	709	754	330	43	57	31	0	4326	4700	2529	53	1070	1070	1151	675	58	87	76	0	0.000	0.000	0.000	0.000	0.000	0.000	0.000	0.000	0.000	0.000	0.000	0.000	0.000	0.000	0.135	0.127	0.169	0.150	4.185	0.065	0.137	316	2384	100	438	3256	3694	460	3630	4090	Error	Error	-2.894	438	3256	460	3630	369536	1485355	1.258	5.258	0	0	0
1	9	8	"A45"	"A45"	6245	2300	100	1103	1141	396	34	704	704	743	323	43	58	28	0	4444	4613	2015	43	1053	1053	1081	345	31	92	88	0	0.000	0.000	0.000	0.000	0.000	0.000	0.000	0.000	0.000	0.000	0.000	0.000	0.000	0.000	0.118	0.123	0.148	0.131	3.388	0.083	0.174	316	2384	100	399	3391	3790	437	3560	3997	Error	Error	-3.087	399	3391	437	3560	360531	1457760	1.232	10.238	0	0	0
1	10	8	"A47"	"A47"	6545	2300	100	1160	1194	434	36	710	710	786	1319	167	4	0	0	5598	5538	2292	41	1071	1071	1093	266	24	96	93	0	0.000	0.000	0.000	0.000	0.000	0.000	0.000	0.000	0.000	0.000	0.000	0.000	0.000	0.000	0.099	0.108	0.126	0.117	3.128	0.286	0.022	316	2384	100	450	4527	4977	484	4467	4951	Error	Error	-3.331	450	4527	484	4467	377291	1750008	0.309	16.711	0	0	0
1	11	8	"A47"	"A47"	6845	2295	100	1156	1191	442	37	717	717	754	325	43	59	33	0	5718	5505	2680	48	1075	1075	1118	434	38	90	84	0	0.000	0.000	0.000	0.000	0.000	0.000	0.000	0.000	0.000	0.000	0.000	0.000	0.000	0.000	0.095	0.107	0.132	0.121	3.277	0.078	0.209	316	2384	100	439	4643	5082	474	4430	4904	Error	Error	-3.403	439	4643	474	4430	376283	1739422	1.345	10.108	0	0	0
1	12	8	"A47"	"A47"	7145	2295	100	1043	1098	441	40	676	676	739	513	69	36	8	0	4466	4772	2396	50	1059	1059	1156	669	57	88	84	0	0.000	0.000	0.000	0.000	0.000	0.000	0.000	0.000	0.000	0.000	0.000	0.000	0.000	0.000	0.108	0.114	0.139	0.136	3.274	0.086	0.146	316	2384	100	367	3407	3774	422	3713	4135	Error	Error	-3.215	367	3407	422	3713	346822	1507799	0.700	5.405	0	0	0
1	13	8	"A48"	"A48"	7445	2295	100	1010	1044	420	40	689	689	726	324	44	48	20	0	5560	5425	2177	40	1028	1028	1042	215	20	95	94	0	0.000	0.000	0.000	0.000	0.000	0.000	0.000	0.000	0.000	0.000	0.000	0.000	0.000	0.000	0.071	0.081	0.099	0.090	3.694	0.063	0.138	316	2384	100	321	4532	4853	355	4397	4752	Error	Error	-3.820	321	4532	355	4397	330054	1714288	0.981	20.386	0	0	0
1	14	8	"A48"	"A48"	7745	2295	100	1100	1158	465	40	716	716	751	321	42	55	31	0	6316	6101	2250	36	1078	1078	1111	363	32	96	95	0	0.000	0.000	0.000	0.000	0.000	0.000	0.000	0.000	0.000	0.000	0.000	0.000	0.000	0.000	0.073	0.088	0.087	0.084	3.622	0.063	0.146	316	2384	100	384	5238	5622	442	5023	5465	Error	Error	-3.770	384	5238	442	5023	366042	1927798	1.268	13.747	0	0	0
1	15	8	"A48"	"A48"	8045	2295	100	1109	1151	428	37	719	719	765	401	52	49	17	0	5598	5606	1987	35	1070	1070	1088	249	22	98	97	0	0.000	0.000	0.000	0.000	0.000	0.000	0.000	0.000	0.000	0.000	0.000	0.000	0.000	0.000	0.086	0.095	0.106	0.103	3.146	0.064	0.130	316	2384	100	390	4528	4918	432	4536	4968	Error	Error	-3.537	390	4528	432	4536	363836	1771620	0.963	18.145	0	0	0
1	16	8	"A49"	"A49"	8340	2290	100	1085	1129	415	36	723	723	762	338	44	52	24	0	7322	6747	2697	39	1076	1076	1100	316	28	94	92	0	0.000	0.000	0.000	0.000	0.000	0.000	0.000	0.000	0.000	0.000	0.000	0.000	0.000	0.000	0.058	0.072	0.081	0.085	3.514	0.057	0.168	316	2384	100	362	6246	6608	406	5671	6077	Error	Error	-4.109	362	6246	406	5671	356782	2132182	1.086	17.870	0	0	0
1	17	8	"A49"	"A49"	8640	2290	100	1035	1078	432	40	722	722	774	636	82	23	3	0	6730	6517	2449	37	1068	1068	1127	548	48	93	91	0	0.000	0.000	0.000	0.000	0.000	0.000	0.000	0.000	0.000	0.000	0.000	0.000	0.000	0.000	0.055	0.065	0.077	0.067	3.683	0.073	0.050	316	2384	100	313	5662	5975	356	5449	5805	Error	Error	-4.177	313	5662	356	5449	340734	2059278	0.478	9.836	0	0	0
1	18	8	"A49"	"A49"	8940	2290	100	1040	1077	408	37	726	726	768	442	57	36	10	0	6706	6496	2395	36	1081	1081	1197	771	64	93	92	0	0.000	0.000	0.000	0.000	0.000	0.000	0.000	0.000	0.000	0.000	0.000	0.000	0.000	0.000	0.056	0.065	0.074	0.069	3.319	0.069	0.118	316	2384	100	314	5625	5939	351	5415	5766	Error	Error	-4.163	314	5625	351	5415	340223	2052789	0.699	6.873	0	0	0
1	1	9	"A50"	"A50"	3855	2605	100	1120	1128	434	38	776	776	810	372	45	46	16	0	4932	4987	2275	45	1082	1082	1116	320	28	94	87	0	0.000	0.000	0.000	0.000	0.000	0.000	0.000	0.000	0.000	0.000	0.000	0.000	0.000	0.000	0.089	0.090	0.114	0.110	3.601	0.068	0.116	316	2384	100	344	3850	4194	352	3905	4257	Error	Error	-3.484	344	3850	352	3905	356508	1575853	0.855	12.097	0	0	0
1	2	9	"A50"	"A50"	4150	2605	100	1066	1150	485	42	746	746	774	332	42	49	27	0	5083	5683	3559	62	1087	1087	1261	1001	79	77	69	0	0.000	0.000	0.000	0.000	0.000	0.000	0.000	0.000	0.000	0.000	0.000	0.000	0.000	0.000	0.080	0.088	0.123	0.119	3.789	0.067	0.219	316	2384	100	320	3996	4316	404	4596	5000	Error	Error	-3.642	320	3996	404	4596	363455	1795812	1.133	4.418	0	0	0
1	3	9	"A50"	"A50"	4450	2605	100	1064	1102	468	42	717	717	752	332	44	51	21	0	4856	5258	3196	60	1084	1084	1194	774	64	77	73	0	0.000	0.000	0.000	0.000	0.000	0.000	0.000	0.000	0.000	0.000	0.000	0.000	0.000	0.000	0.092	0.092	0.123	0.127	3.891	0.054	0.117	316	2384	100	347	3772	4119	385	4174	4559	Error	Error	-3.442	347	3772	385	4174	348113	1661566	1.054	5.251	0	0	0
1	4	9	"A51"	"A51"	4750	2605	100	3595	4695	3700	78	745	745	1045	3607	345	41	17	0	9669	9091	3789	41	1092	1092	1340	3180	237	83	75	0	0.000	0.000	0.000	0.000	0.000	0.000	0.000	0.000	0.000	0.000	0.000	0.000	0.000	0.000	0.332	0.494	0.385	0.378	2.592	0.601	0.543	316	2384	100	2850	8577	11427	3950	7999	11949	Error	Error	-1.590	2850	8577	3950	7999	1483727	2872880	1.012	2.437	0	0	0
1	5	9	"A51"	"A51"	5050	2605	100	2919	4724	4166	88	724	724	761	328	43	82	70	0	7098	6948	3743	53	1073	1073	1143	531	46	84	79	0	0.000	0.000	0.000	0.000	0.000	0.000	0.000	0.000	0.000	0.000	0.000	0.000	0.000	0.000	0.364	0.681	0.598	0.513	3.182	0.787	0.517	316	2384	100	2195	6025	8220	4000	5875	9875	Error	Error	-1.457	2195	6025	4000	5875	1492853	2195569	12.082	10.932	0	0	0
1	6	9	"A51"	"A51"	5350	2600	100	2454	3554	3239	91	728	728	789	433	54	70	58	0	9351	7880	4499	57	1066	1066	1177	726	61	78	75	0	0.000	0.000	0.000	0.000	0.000	0.000	0.000	0.000	0.000	0.000	0.000	0.000	0.000	0.000	0.208	0.415	0.342	0.328	3.173	0.458	0.501	316	2384	100	1726	8285	10011	2826	6814	9640	Error	Error	-2.263	1726	8285	2826	6814	1122995	2490101	6.386	9.233	0	0	0
1	7	9	"A52"	"A52"	5650	2600	100	996	1043	434	41	714	714	753	335	44	48	18	0	7628	7011	3060	43	1059	1059	1106	444	40	89	87	0	0.000	0.000	0.000	0.000	0.000	0.000	0.000	0.000	0.000	0.000	0.000	0.000	0.000	0.000	0.043	0.055	0.065	0.059	4.186	0.048	0.145	316	2384	100	282	6569	6851	329	5952	6281	Error	Error	-4.542	282	6569	329	5952	329433	2215397	0.866	13.300	0	0	0
1	8	9	"A52"	"A52"	5950	2600	100	1058	1113	493	44	724	724	791	652	82	24	3	0	6738	5955	3469	58	1066	1066	1140	561	49	75	73	0	0.000	0.000	0.000	0.000	0.000	0.000	0.000	0.000	0.000	0.000	0.000	0.000	0.000	0.000	0.059	0.080	0.083	0.099	4.735	0.061	0.152	316	2384	100	334	5672	6006	389	4889	5278	Error	Error	-4.086	334	5672	389	4889	351641	1881845	0.494	8.583	0	0	0
1	9	9	"A52"	"A52"	6250	2600	100	1040	1076	436	40	739	739	771	338	43	45	21	0	7880	6925	3607	52	1059	1059	1129	555	49	81	78	0	0.000	0.000	0.000	0.000	0.000	0.000	0.000	0.000	0.000	0.000	0.000	0.000	0.000	0.000	0.044	0.057	0.074	0.083	4.148	0.052	0.188	316	2384	100	301	6821	7122	337	5866	6203	Error	Error	-4.502	301	6821	337	5866	340013	2188325	0.902	10.443	0	0	0
1	10	9	"A53"	"A53"	6550	2600	100	1168	1196	435	36	748	748	787	364	46	56	25	0	5387	5525	2038	36	1070	1070	1134	446	39	94	93	0	0.000	0.000	0.000	0.000	0.000	0.000	0.000	0.000	0.000	0.000	0.000	0.000	0.000	0.000	0.097	0.101	0.116	0.109	2.697	0.081	0.151	316	2384	100	420	4317	4737	448	4455	4903	Error	Error	-3.362	420	4317	448	4455	377955	1745975	1.124	9.845	0	0	0
1	11	9	"A53"	"A53"	6850	2600	100	1135	1163	454	39	736	736	772	338	43	54	27	0	5752	5676	2099	36	1086	1086	1168	577	49	93	91	0	0.000	0.000	0.000	0.000	0.000	0.000	0.000	0.000	0.000	0.000	0.000	0.000	0.000	0.000	0.086	0.093	0.115	0.105	3.256	0.078	0.175	316	2384	100	399	4666	5065	427	4590	5017	Error	Error	-3.548	399	4666	427	4590	367582	1793568	1.157	7.813	0	0	0
1	12	9	"A53"	"A53"	7150	2595	100	1030	1051	373	35	725	725	786	515	65	31	4	0	7470	6723	2640	39	1060	1060	1252	984	78	87	85	0	0.000	0.000	0.000	0.000	0.000	0.000	0.000	0.000	0.000	0.000	0.000	0.000	0.000	0.000	0.048	0.058	0.072	0.070	3.435	0.052	0.074	316	2384	100	305	6410	6715	326	5663	5989	Error	Error	-4.393	305	6410	326	5663	332183	2124404	0.515	5.560	0	0	0
1	13	9	"A54"	"A54"	7450	2595	100	911	964	448	46	708	708	756	344	45	34	18	0	3846	5626	4467	79	1041	1041	1064	271	25	86	81	0	0.000	0.000	0.000	0.000	0.000	0.000	0.000	0.000	0.000	0.000	0.000	0.000	0.000	0.000	0.072	0.056	0.084	0.106	5.038	0.049	0.142	316	2384	100	203	2805	3008	256	4585	4841	Error	Error	-3.788	203	2805	256	4585	304653	1777897	0.605	16.834	0	0	0
1	14	9	"A54"	"A54"	7750	2595	100	943	1007	461	45	732	732	769	339	44	40	19	0	3912	5695	4402	77	1060	1060	1116	409	36	86	82	0	0.000	0.000	0.000	0.000	0.000	0.000	0.000	0.000	0.000	0.000	0.000	0.000	0.000	0.000	0.074	0.059	0.085	0.098	4.802	0.057	0.184	316	2384	100	211	2852	3063	275	4635	4910	Error	Error	-3.757	211	2852	275	4635	318309	1799632	0.702	11.196	0	0	0
1	15	9	"A54"	"A54"	8045	2595	100	969	999	402	40	733	733	765	330	43	40	16	0	4738	5744	3838	66	1082	1082	1122	344	30	89	86	0	0.000	0.000	0.000	0.000	0.000	0.000	0.000	0.000	0.000	0.000	0.000	0.000	0.000	0.000	0.065	0.057	0.091	0.098	4.676	0.051	0.148	316	2384	100	236	3656	3892	266	4662	4928	Error	Error	-3.953	236	3656	266	4662	315576	1814975	0.709	13.436	0	0	0
1	16	9	"A55"	"A55"	8345	2595	100	1185	1219	474	38	747	747	825	774	93	24	2	0	10021	9298	3818	41	1090	1090	1147	725	63	90	88	0	0.000	0.000	0.000	0.000	0.000	0.000	0.000	0.000	0.000	0.000	0.000	0.000	0.000	0.000	0.049	0.058	0.061	0.059	2.652	0.052	0.245	316	2384	100	438	8931	9369	472	8208	8680	Error	Error	-4.350	438	8931	472	8208	385302	2938058	0.509	11.243	0	0	0
1	17	9	"A55"	"A55"	8645	2590	100	1226	1240	426	34	755	755	792	335	42	62	28	0	10398	9149	4023	43	1102	1102	1180	706	59	86	84	0	0.000	0.000	0.000	0.000	0.000	0.000	0.000	0.000	0.000	0.000	0.000	0.000	0.000	0.000	0.051	0.060	0.061	0.068	3.651	0.050	0.252	316	2384	100	471	9296	9767	485	8047	8532	Error	Error	-4.303	471	9296	485	8047	391908	2891145	1.337	11.288	0	0	0
1	18	9	"A55"	"A55"	8945	2590	100	1145	1204	433	35	770	770	808	343	42	53	28	0	9988	8756	3959	45	1095	1095	1209	866	71	85	82	0	0.000	0.000	0.000	0.000	0.000	0.000	0.000	0.000	0.000	0.000	0.000	0.000	0.000	0.000	0.042	0.057	0.063	0.061	3.485	0.050	0.242	316	2384	100	375	8893	9268	434	7661	8095	Error	Error	-4.568	375	8893	434	7661	380308	2766739	1.155	8.715	0	0	0
1	1	10	"A56"	"A56"	3855	2910	100	1014	1070	400	37	775	775	817	348	42	42	14	0	5988	6409	2315	36	1083	1083	1103	294	26	100	100	0	0.000	0.000	0.000	0.000	0.000	0.000	0.000	0.000	0.000	0.000	0.000	0.000	0.000	0.000	0.049	0.055	0.064	0.060	2.591	0.049	0.107	316	2384	100	239	4905	5144	295	5326	5621	Error	Error	-4.359	239	4905	295	5326	338171	2025317	0.727	18.048	0	0	0
1	2	10	"A56"	"A56"	4155	2905	100	1188	1234	484	39	718	718	762	335	43	61	32	0	12039	10933	4531	41	1082	1082	1131	416	36	97	95	0	0.000	0.000	0.000	0.000	0.000	0.000	0.000	0.000	0.000	0.000	0.000	0.000	0.000	0.000	0.043	0.052	0.054	0.051	2.412	0.046	0.278	316	2384	100	470	10957	11427	516	9851	10367	Error	Error	-4.543	470	10957	516	9851	389837	3454711	1.409	23.563	0	0	0
1	3	10	"A56"	"A56"	4455	2905	100	1113	1142	408	35	728	728	756	325	42	56	26	0	9016	8548	3168	37	1078	1078	1109	272	24	99	99	0	0.000	0.000	0.000	0.000	0.000	0.000	0.000	0.000	0.000	0.000	0.000	0.000	0.000	0.000	0.049	0.055	0.065	0.057	2.995	0.047	0.192	316	2384	100	385	7938	8323	414	7470	7884	Error	Error	-4.366	385	7938	414	7470	360965	2701250	1.188	27.349	0	0	0
1	4	10	"A57"	"A57"	4755	2905	100	1220	1256	476	37	716	716	759	337	44	63	36	0	11289	10419	3384	32	1085	1085	1091	235	21	98	98	0	0.000	0.000	0.000	0.000	0.000	0.000	0.000	0.000	0.000	0.000	0.000	0.000	0.000	0.000	0.049	0.058	0.063	0.054	2.868	0.053	0.289	316	2384	100	504	10204	10708	540	9334	9874	Error	Error	-4.340	504	10204	540	9334	396754	3292512	1.475	39.694	0	0	0
1	5	10	"A57"	"A57"	5055	2905	100	1276	1286	477	37	720	720	759	347	45	64	37	0	11903	10473	4131	39	1074	1074	1110	415	37	95	92	0	0.000	0.000	0.000	0.000	0.000	0.000	0.000	0.000	0.000	0.000	0.000	0.000	0.000	0.000	0.051	0.060	0.063	0.056	3.446	0.055	0.321	316	2384	100	556	10829	11385	566	9399	9965	Error	Error	-4.284	556	10829	566	9399	406423	3309425	1.519	22.561	0	0	0
1	6	10	"A57"	"A57"	5355	2905	100	1295	1364	518	37	730	730	771	393	50	66	35	0	9805	8696	3379	38	1065	1065	1110	474	42	94	87	0	0.000	0.000	0.000	0.000	0.000	0.000	0.000	0.000	0.000	0.000	0.000	0.000	0.000	0.000	0.065	0.083	0.084	0.082	2.689	0.075	0.366	316	2384	100	565	8740	9305	634	7631	8265	Error	Error	-3.951	565	8740	634	7631	431064	2747873	1.509	16.004	0	0	0
1	7	10	"A58"	"A58"	5655	2900	100	1129	1168	445	38	721	721	756	350	46	55	27	0	8968	8181	3289	40	1056	1056	1077	292	27	96	92	0	0.000	0.000	0.000	0.000	0.000	0.000	0.000	0.000	0.000	0.000	0.000	0.000	0.000	0.000	0.052	0.063	0.065	0.062	3.111	0.057	0.207	316	2384	100	408	7912	8320	447	7125	7572	Error	Error	-4.277	408	7912	447	7125	369120	2585189	1.177	24.329	0	0	0
1	8	10	"A58"	"A58"	5955	2900	100	1083	1138	453	39	712	712	749	331	44	54	26	0	7000	6643	3350	50	1055	1055	1118	598	53	86	84	0	0.000	0.000	0.000	0.000	0.000	0.000	0.000	0.000	0.000	0.000	0.000	0.000	0.000	0.000	0.062	0.076	0.094	0.079	3.607	0.063	0.235	316	2384	100	371	5945	6316	426	5588	6014	Error	Error	-4.002	371	5945	426	5588	359580	2099175	1.175	9.239	0	0	0
1	9	10	"A58"	"A58"	6255	2900	100	1161	1212	438	36	735	735	777	565	72	37	9	0	10037	9091	3508	38	1063	1063	1109	479	43	93	92	0	0.000	0.000	0.000	0.000	0.000	0.000	0.000	0.000	0.000	0.000	0.000	0.000	0.000	0.000	0.047	0.059	0.063	0.062	3.440	0.053	0.211	316	2384	100	426	8974	9400	477	8028	8505	Error	Error	-4.397	426	8974	477	8028	382960	2872881	0.770	16.664	0	0	0
1	10	10	"A59"	"A59"	6555	2900	100	1357	1392	464	33	741	741	773	329	42	74	45	0	14026	13284	3279	24	1079	1079	1135	555	48	99	98	0	0.000	0.000	0.000	0.000	0.000	0.000	0.000	0.000	0.000	0.000	0.000	0.000	0.000	0.000	0.048	0.053	0.054	0.047	2.325	0.050	0.383	316	2384	100	616	12947	13563	651	12205	12856	Error	Error	-4.394	616	12947	651	12205	439788	4197776	1.881	21.890	0	0	0
1	11	10	"A59"	"A59"	6855	2900	100	1344	1380	480	34	750	750	812	850	104	29	2	0	14032	13179	2916	22	1069	1069	1129	449	39	100	98	0	0.000	0.000	0.000	0.000	0.000	0.000	0.000	0.000	0.000	0.000	0.000	0.000	0.000	0.000	0.046	0.052	0.053	0.047	2.118	0.048	0.321	316	2384	100	594	12963	13557	630	12110	12740	Error	Error	-4.448	594	12963	630	12110	435964	4164484	0.668	26.837	0	0	0
1	12	10	"A59"	"A59"	7155	2895	100	1306	1349	449	33	738	738	781	355	45	70	41	0	14389	13141	4036	30	1088	1088	1335	1571	117	93	92	0	0.000	0.000	0.000	0.000	0.000	0.000	0.000	0.000	0.000	0.000	0.000	0.000	0.000	0.000	0.043	0.051	0.053	0.048	2.690	0.050	0.405	316	2384	100	568	13301	13869	611	12053	12664	Error	Error	-4.549	568	13301	611	12053	426379	4152474	1.600	7.515	0	0	0
1	13	10	"A60"	"A60"	7450	2895	100	1141	1187	460	38	719	719	754	342	45	56	34	0	8923	8291	3720	44	1057	1057	1084	293	27	94	90	0	0.000	0.000	0.000	0.000	0.000	0.000	0.000	0.000	0.000	0.000	0.000	0.000	0.000	0.000	0.054	0.065	0.069	0.065	3.448	0.058	0.246	316	2384	100	422	7866	8288	468	7234	7702	Error	Error	-4.220	422	7866	468	7234	375153	2620031	1.266	24.597	0	0	0
1	14	10	"A60"	"A60"	7750	2895	100	1143	1185	478	40	753	753	788	340	43	53	27	0	9964	9010	3504	38	1094	1094	1154	547	47	91	89	0	0.000	0.000	0.000	0.000	0.000	0.000	0.000	0.000	0.000	0.000	0.000	0.000	0.000	0.000	0.044	0.055	0.062	0.055	3.168	0.055	0.264	316	2384	100	390	8870	9260	432	7916	8348	Error	Error	-4.507	390	8870	432	7916	374544	2847074	1.168	14.362	0	0	0
1	15	10	"A60"	"A60"	8050	2895	100	1253	1289	460	35	764	764	790	333	42	63	34	0	10572	9933	3600	36	1107	1107	1138	404	35	95	94	0	0.000	0.000	0.000	0.000	0.000	0.000	0.000	0.000	0.000	0.000	0.000	0.000	0.000	0.000	0.052	0.059	0.065	0.060	2.732	0.059	0.322	316	2384	100	489	9465	9954	525	8826	9351	Error	Error	-4.275	489	9465	525	8826	407280	3138883	1.498	21.770	0	0	0
1	16	10	"A61"	"A61"	8350	2895	100	1258	1313	470	35	747	747	785	338	43	66	39	0	10788	10279	4148	40	1087	1087	1106	233	21	98	96	0	0.000	0.000	0.000	0.000	0.000	0.000	0.000	0.000	0.000	0.000	0.000	0.000	0.000	0.000	0.053	0.062	0.066	0.061	2.664	0.057	0.320	316	2384	100	511	9701	10212	566	9192	9758	Error	Error	-4.247	511	9701	566	9192	414864	3248063	1.562	39.369	0	0	0
1	17	10	"A61"	"A61"	8650	2890	100	1212	1262	506	40	779	779	808	338	41	57	32	0	10360	10189	4286	42	1117	1117	1185	624	52	91	90	0	0.000	0.000	0.000	0.000	0.000	0.000	0.000	0.000	0.000	0.000	0.000	0.000	0.000	0.000	0.047	0.053	0.058	0.056	3.624	0.052	0.293	316	2384	100	433	9243	9676	483	9072	9555	Error	Error	-4.416	433	9243	483	9072	398915	3219603	1.343	14.429	0	0	0
1	18	10	"A61"	"A61"	8950	2890	100	1226	1263	509	40	784	784	831	369	44	54	27	0	9426	9434	4730	50	1138	1138	1242	743	59	89	88	0	0.000	0.000	0.000	0.000	0.000	0.000	0.000	0.000	0.000	0.000	0.000	0.000	0.000	0.000	0.053	0.058	0.066	0.070	3.412	0.052	0.249	316	2384	100	442	8288	8730	479	8296	8775	Error	Error	-4.229	442	8288	479	8296	399073	2981295	1.171	11.026	0	0	0
1	1	11	"A62"	"A62"	3860	3210	100	1165	1225	498	40	760	760	796	346	43	55	29	0	8505	8271	3136	37	1064	1064	1095	618	56	99	97	0	0.000	0.000	0.000	0.000	0.000	0.000	0.000	0.000	0.000	0.000	0.000	0.000	0.000	0.000	0.054	0.065	0.069	0.060	2.721	0.057	0.224	316	2384	100	405	7441	7846	465	7207	7672	Error	Error	-4.200	405	7441	465	7207	387219	2613720	1.240	11.612	0	0	0
1	2	11	"A62"	"A62"	4160	3210	100	1129	1210	487	40	724	724	771	379	49	55	25	0	8344	8221	3514	42	1086	1086	1168	664	56	93	90	0	0.000	0.000	0.000	0.000	0.000	0.000	0.000	0.000	0.000	0.000	0.000	0.000	0.000	0.000	0.056	0.068	0.075	0.067	2.581	0.056	0.212	316	2384	100	405	7258	7663	486	7135	7621	Error	Error	-4.164	405	7258	486	7135	382250	2597783	1.158	10.622	0	0	0
1	3	11	"A62"	"A62"	4460	3205	100	1044	1120	488	43	733	733	769	346	44	47	20	0	7472	7142	3468	48	1080	1080	1169	626	53	91	87	0	0.000	0.000	0.000	0.000	0.000	0.000	0.000	0.000	0.000	0.000	0.000	0.000	0.000	0.000	0.049	0.064	0.070	0.064	3.693	0.057	0.206	316	2384	100	311	6392	6703	387	6062	6449	Error	Error	-4.361	311	6392	387	6062	354075	2256763	1.014	9.542	0	0	0
1	4	11	"A63"	"A63"	4760	3205	100	1222	1263	503	39	699	699	745	321	43	69	38	0	13623	11922	5344	44	1061	1061	1095	346	31	94	91	0	0.000	0.000	0.000	0.000	0.000	0.000	0.000	0.000	0.000	0.000	0.000	0.000	0.000	0.000	0.042	0.052	0.052	0.055	2.813	0.049	0.366	316	2384	100	523	12562	13085	564	10861	11425	Error	Error	-4.586	523	12562	564	10861	398991	3767501	1.614	31.292	0	0	0
1	5	11	"A63"	"A63"	5060	3205	100	1291	1300	496	38	729	729	770	447	58	60	25	0	12961	11499	5013	43	1067	1067	1157	757	65	89	86	0	0.000	0.000	0.000	0.000	0.000	0.000	0.000	0.000	0.000	0.000	0.000	0.000	0.000	0.000	0.047	0.055	0.059	0.056	3.065	0.053	0.368	316	2384	100	562	11894	12456	571	10432	11003	Error	Error	-4.404	562	11894	571	10432	410760	3633812	1.186	13.662	0	0	0
1	6	11	"A63"	"A63"	5360	3205	100	1241	1263	528	41	726	726	777	349	44	61	36	0	14454	12308	5821	47	1068	1068	1155	774	67	87	84	0	0.000	0.000	0.000	0.000	0.000	0.000	0.000	0.000	0.000	0.000	0.000	0.000	0.000	0.000	0.038	0.048	0.053	0.050	3.051	0.046	0.326	316	2384	100	515	13386	13901	537	11240	11777	Error	Error	-4.700	515	13386	537	11240	399183	3889375	1.393	14.410	0	0	0
1	7	11	"A64"	"A64"	5660	3205	100	1266	1292	470	36	716	716	743	315	42	68	42	0	11572	11342	3105	27	1061	1061	1078	240	22	100	100	0	0.000	0.000	0.000	0.000	0.000	0.000	0.000	0.000	0.000	0.000	0.000	0.000	0.000	0.000	0.052	0.056	0.057	0.048	2.492	0.055	0.353	316	2384	100	550	10511	11061	576	10281	10857	Error	Error	-4.256	550	10511	576	10281	408253	3584084	1.743	42.767	0	0	0
1	8	11	"A64"	"A64"	5960	3200	100	1146	1176	471	40	721	721	773	532	68	39	10	0	10413	9570	4333	45	1056	1056	1222	1028	84	89	87	0	0.000	0.000	0.000	0.000	0.000	0.000	0.000	0.000	0.000	0.000	0.000	0.000	0.000	0.000	0.045	0.053	0.062	0.054	3.162	0.056	0.349	316	2384	100	425	9357	9782	455	8514	8969	Error	Error	-4.461	425	9357	455	8514	371486	3024204	0.758	8.121	0	0	0
1	9	11	"A64"	"A64"	6260	3200	100	1286	1325	486	36	736	736	784	388	49	62	31	0	12385	11359	4669	41	1077	1077	1228	932	75	91	89	0	0.000	0.000	0.000	0.000	0.000	0.000	0.000	0.000	0.000	0.000	0.000	0.000	0.000	0.000	0.049	0.057	0.054	0.057	2.779	0.053	0.303	316	2384	100	550	11308	11858	589	10282	10871	Error	Error	-4.362	550	11308	589	10282	418788	3589325	1.394	10.870	0	0	0
1	10	11	"A65"	"A65"	6560	3200	100	1283	1318	469	35	731	731	763	333	43	69	41	0	12837	11801	4291	36	1064	1064	1124	539	47	96	94	0	0.000	0.000	0.000	0.000	0.000	0.000	0.000	0.000	0.000	0.000	0.000	0.000	0.000	0.000	0.047	0.055	0.055	0.052	2.841	0.055	0.399	316	2384	100	552	11773	12325	587	10737	11324	Error	Error	-4.415	552	11773	587	10737	416503	3729130	1.667	19.809	0	0	0
1	11	11	"A65"	"A65"	6860	3200	100	1311	1337	514	38	724	724	773	347	44	70	42	0	13516	12103	4529	37	1077	1077	1206	917	76	92	91	0	0.000	0.000	0.000	0.000	0.000	0.000	0.000	0.000	0.000	0.000	0.000	0.000	0.000	0.000	0.047	0.056	0.056	0.051	2.383	0.055	0.380	316	2384	100	587	12439	13026	613	11026	11639	Error	Error	-4.405	587	12439	613	11026	422495	3824509	1.625	11.883	0	0	0
1	12	11	"A65"	"A65"	7155	3200	100	1341	1379	486	35	737	737	780	357	45	70	40	0	13271	12033	4854	40	1071	1071	1215	896	73	92	91	0	0.000	0.000	0.000	0.000	0.000	0.000	0.000	0.000	0.000	0.000	0.000	0.000	0.000	0.000	0.050	0.059	0.060	0.059	2.565	0.055	0.370	316	2384	100	604	12200	12804	642	10962	11604	Error	Error	-4.336	604	12200	642	10962	435713	3802421	1.678	12.074	0	0	0
1	13	11	"A66"	"A66"	7455	3195	100	1146	1167	472	40	714	714	778	936	120	13	0	0	6210	5930	2920	49	1059	1059	1085	358	32	88	84	0	0.000	0.000	0.000	0.000	0.000	0.000	0.000	0.000	0.000	0.000	0.000	0.000	0.000	0.000	0.084	0.093	0.098	0.103	3.708	0.090	0.023	316	2384	100	432	5151	5583	453	4871	5324	Error	Error	-3.576	432	5151	453	4871	368698	1873886	0.416	13.534	0	0	0
1	14	11	"A66"	"A66"	7755	3195	100	1085	1124	471	41	745	745	785	362	46	48	25	0	7450	6782	3863	56	1075	1075	1218	943	77	77	75	0	0.000	0.000	0.000	0.000	0.000	0.000	0.000	0.000	0.000	0.000	0.000	0.000	0.000	0.000	0.053	0.066	0.084	0.098	4.381	0.059	0.205	316	2384	100	340	6375	6715	379	5707	6086	Error	Error	-4.229	340	6375	379	5707	355083	2143269	0.936	5.900	0	0	0
1	15	11	"A66"	"A66"	8055	3195	100	1117	1183	608	51	778	778	814	364	44	46	21	0	6987	6279	3081	49	1110	1110	1212	690	56	82	79	0	0.000	0.000	0.000	0.000	0.000	0.000	0.000	0.000	0.000	0.000	0.000	0.000	0.000	0.000	0.058	0.078	0.090	0.088	3.785	0.074	0.201	316	2384	100	339	5877	6216	405	5169	5574	Error	Error	-4.116	339	5877	405	5169	373818	1984169	1.014	7.343	0	0	0
1	16	11	"A67"	"A67"	8355	3195	100	963	1045	512	48	761	761	808	363	44	35	13	0	3197	5493	4211	76	1090	1090	1118	249	22	95	90	0	0.000	0.000	0.000	0.000	0.000	0.000	0.000	0.000	0.000	0.000	0.000	0.000	0.000	0.000	0.096	0.065	0.103	0.108	3.639	0.057	0.162	316	2384	100	202	2107	2309	284	4403	4687	Error	Error	-3.383	202	2107	284	4403	330262	1735880	0.653	17.570	0	0	0
1	17	11	"A67"	"A67"	8655	3195	100	883	921	396	42	769	769	806	340	42	27	10	0	2452	3524	2692	76	1112	1112	1148	315	27	84	70	0	0.000	0.000	0.000	0.000	0.000	0.000	0.000	0.000	0.000	0.000	0.000	0.000	0.000	0.000	0.085	0.063	0.146	0.170	3.957	0.071	0.102	316	2384	100	114	1340	1454	152	2412	2564	Error	Error	-3.555	114	1340	152	2412	291064	1113461	0.338	7.543	0	0	0
1	18	11	"A67"	"A67"	8955	3190	100	939	1017	576	56	791	791	827	355	42	34	13	0	2224	3508	2900	82	1118	1118	1180	414	35	75	57	0	0.000	0.000	0.000	0.000	0.000	0.000	0.000	0.000	0.000	0.000	0.000	0.000	0.000	0.000	0.134	0.095	0.209	0.241	5.371	0.073	0.090	316	2384	100	148	1106	1254	226	2390	2616	Error	Error	-2.902	148	1106	226	2390	321395	1108549	0.535	5.623	0	0	0
1	1	12	"A68"	"A68"	3865	3510	100	1218	1296	496	38	784	784	824	360	43	57	27	0	6370	6690	3103	46	1057	1057	1074	232	21	97	95	0	0.000	0.000	0.000	0.000	0.000	0.000	0.000	0.000	0.000	0.000	0.000	0.000	0.000	0.000	0.082	0.091	0.093	0.096	3.428	0.068	0.195	316	2384	100	434	5313	5747	512	5633	6145	Error	Error	-3.614	434	5313	512	5633	409378	2113890	1.311	24.207	0	0	0
1	2	12	"A68"	"A68"	4165	3510	100	1222	1229	431	35	745	745	791	418	52	54	17	0	7350	7308	3125	42	1072	1072	1150	656	57	95	93	0	0.000	0.000	0.000	0.000	0.000	0.000	0.000	0.000	0.000	0.000	0.000	0.000	0.000	0.000	0.076	0.078	0.082	0.080	3.037	0.055	0.204	316	2384	100	477	6278	6755	484	6236	6720	Error	Error	-3.718	477	6278	484	6236	388364	2309352	1.048	9.387	0	0	0
1	3	12	"A68"	"A68"	4465	3505	100	1184	1200	437	36	721	721	760	329	43	62	31	0	6517	6245	2769	44	1062	1062	1090	711	65	91	87	0	0.000	0.000	0.000	0.000	0.000	0.000	0.000	0.000	0.000	0.000	0.000	0.000	0.000	0.000	0.085	0.092	0.102	0.094	2.989	0.073	0.246	316	2384	100	463	5455	5918	479	5183	5662	Error	Error	-3.558	463	5455	479	5183	379202	1973476	1.337	7.250	0	0	0
1	4	12	"A69"	"A69"	4765	3505	100	1715	1738	713	41	731	731	774	340	43	80	66	0	4381	4893	2261	46	1066	1066	1088	238	21	98	96	0	0.000	0.000	0.000	0.000	0.000	0.000	0.000	0.000	0.000	0.000	0.000	0.000	0.000	0.000	0.297	0.263	0.307	0.243	2.945	0.181	0.294	316	2384	100	984	3315	4299	1007	3827	4834	Error	Error	-1.752	984	3315	1007	3827	549068	1546331	2.835	15.987	0	0	0
1	5	12	"A69"	"A69"	5065	3505	100	1552	1579	592	37	721	721	774	368	47	78	55	0	5385	5376	2350	43	1074	1074	1132	508	44	96	94	0	0.000	0.000	0.000	0.000	0.000	0.000	0.000	0.000	0.000	0.000	0.000	0.000	0.000	0.000	0.193	0.199	0.228	0.207	3.438	0.099	0.181	316	2384	100	831	4311	5142	858	4302	5160	Error	Error	-2.375	831	4311	858	4302	498905	1698915	2.188	8.354	0	0	0
1	6	12	"A69"	"A69"	5365	3505	100	1610	1639	638	38	746	746	783	345	44	80	59	0	4784	5020	1887	37	1072	1072	1154	618	53	97	95	0	0.000	0.000	0.000	0.000	0.000	0.000	0.000	0.000	0.000	0.000	0.000	0.000	0.000	0.000	0.233	0.226	0.260	0.223	2.827	0.123	0.203	316	2384	100	864	3712	4576	893	3948	4841	Error	Error	-2.103	864	3712	893	3948	517810	1586423	2.481	6.256	0	0	0
1	7	12	"A70"	"A70"	5665	3505	100	1091	1141	452	39	708	708	750	327	43	56	28	0	5184	5019	2390	47	1049	1049	1062	209	19	96	93	0	0.000	0.000	0.000	0.000	0.000	0.000	0.000	0.000	0.000	0.000	0.000	0.000	0.000	0.000	0.093	0.109	0.123	0.120	3.108	0.091	0.218	316	2384	100	383	4135	4518	433	3970	4403	Error	Error	-3.432	383	4135	433	3970	360682	1586151	1.196	18.933	0	0	0
1	8	12	"A70"	"A70"	5965	3500	100	1141	1159	450	38	727	727	775	347	44	56	29	0	5062	5598	3199	57	1062	1062	1124	617	54	85	81	0	0.000	0.000	0.000	0.000	0.000	0.000	0.000	0.000	0.000	0.000	0.000	0.000	0.000	0.000	0.104	0.095	0.105	0.118	3.982	0.065	0.185	316	2384	100	414	4000	4414	432	4536	4968	Error	Error	-3.272	414	4000	432	4536	366205	1768990	1.107	7.251	0	0	0
1	9	12	"A70"	"A70"	6265	3500	100	1208	1212	446	36	738	738	797	844	105	18	0	0	4787	5027	2490	49	1053	1053	1087	629	57	90	85	0	0.000	0.000	0.000	0.000	0.000	0.000	0.000	0.000	0.000	0.000	0.000	0.000	0.000	0.000	0.126	0.119	0.138	0.133	3.488	0.272	0.193	316	2384	100	470	3734	4204	474	3974	4448	Error	Error	-2.990	470	3734	474	3974	383019	1588689	0.492	6.264	0	0	0
1	10	12	"A71"	"A71"	6560	3500	100	1972	1977	735	37	741	741	792	535	67	84	62	0	4211	4248	1694	39	1050	1050	1090	455	41	91	89	0	0.000	0.000	0.000	0.000	0.000	0.000	0.000	0.000	0.000	0.000	0.000	0.000	0.000	0.000	0.389	0.386	0.384	0.385	2.123	0.357	0.579	316	2384	100	1231	3161	4392	1236	3198	4434	Error	Error	-1.361	1231	3161	1236	3198	624775	1342284	2.215	6.941	0	0	0
1	11	12	"A71"	"A71"	6860	3500	100	1928	1828	735	40	752	752	792	372	46	80	69	0	3629	3738	1970	52	1056	1056	1101	421	38	81	77	0	0.000	0.000	0.000	0.000	0.000	0.000	0.000	0.000	0.000	0.000	0.000	0.000	0.000	0.000	0.457	0.401	0.434	0.472	2.712	0.350	0.493	316	2384	100	1176	2573	3749	1076	2682	3758	Error	Error	-1.130	1176	2573	1076	2682	577502	1181144	2.785	6.264	0	0	0
1	12	12	"A71"	"A71"	7160	3500	100	1773	1790	842	47	735	735	787	361	45	77	62	0	3612	4206	2287	54	1080	1080	1172	603	51	83	79	0	0.000	0.000	0.000	0.000	0.000	0.000	0.000	0.000	0.000	0.000	0.000	0.000	0.000	0.000	0.410	0.337	0.389	0.354	3.378	0.200	0.289	316	2384	100	1038	2532	3570	1055	3126	4181	Error	Error	-1.286	1038	2532	1055	3126	565516	1329019	2.778	5.032	0	0	0
1	13	12	"A72"	"A72"	7460	3495	100	1197	1213	462	38	744	744	774	330	42	58	31	0	3869	4358	2228	51	1052	1052	1071	273	25	93	88	0	0.000	0.000	0.000	0.000	0.000	0.000	0.000	0.000	0.000	0.000	0.000	0.000	0.000	0.000	0.161	0.142	0.160	0.135	3.385	0.123	0.276	316	2384	100	453	2817	3270	469	3306	3775	Error	Error	-2.637	453	2817	469	3306	383190	1377152	1.330	12.040	0	0	0
1	14	12	"A72"	"A72"	7760	3495	100	1210	1252	524	41	772	772	805	355	44	57	29	0	4603	5474	3421	62	1098	1098	1184	612	51	83	77	0	0.000	0.000	0.000	0.000	0.000	0.000	0.000	0.000	0.000	0.000	0.000	0.000	0.000	0.000	0.125	0.110	0.140	0.145	3.543	0.080	0.238	316	2384	100	438	3505	3943	480	4376	4856	Error	Error	-3.000	438	3505	480	4376	395480	1729749	1.259	7.010	0	0	0
1	15	12	"A72"	"A72"	8060	3495	100	1216	1208	464	38	757	757	793	332	41	59	29	0	4101	4398	2281	51	1098	1098	1138	362	31	90	85	0	0.000	0.000	0.000	0.000	0.000	0.000	0.000	0.000	0.000	0.000	0.000	0.000	0.000	0.000	0.153	0.137	0.157	0.154	2.774	0.111	0.238	316	2384	100	459	3003	3462	451	3300	3751	Error	Error	-2.710	459	3003	451	3300	381738	1389614	1.250	9.006	0	0	0
1	16	12	"A73"	"A73"	8360	3495	100	1229	1314	835	63	761	761	802	351	43	61	32	0	6402	6589	3185	48	1090	1090	1100	227	20	98	96	0	0.000	0.000	0.000	0.000	0.000	0.000	0.000	0.000	0.000	0.000	0.000	0.000	0.000	0.000	0.088	0.101	0.106	0.098	2.868	0.104	0.257	316	2384	100	468	5312	5780	553	5499	6052	Error	Error	-3.505	468	5312	553	5499	415255	2082057	1.459	24.181	0	0	0
1	17	12	"A73"	"A73"	8660	3495	100	1248	1288	474	36	837	837	1836	6609	359	0	0	0	6847	6800	2362	34	1149	1149	2336	7293	312	23	0	0	0.000	0.000	0.000	0.000	0.000	0.000	0.000	0.000	0.000	0.000	0.000	0.000	0.000	0.000	0.072	0.080	0.092	0.079	3.090	0.897	0.881	316	2384	100	411	5698	6109	451	5651	6102	Error	Error	-3.793	411	5698	451	5651	407013	2148836	-0.083	0.612	0	0	0
1	18	12	"A73"	"A73"	8960	3495	100	1373	1351	455	33	801	801	847	421	49	61	25	0	7413	7355	2888	39	1133	1133	1265	811	64	96	93	0	0.000	0.000	0.000	0.000	0.000	0.000	0.000	0.000	0.000	0.000	0.000	0.000	0.000	0.000	0.091	0.088	0.096	0.092	2.688	0.071	0.246	316	2384	100	572	6280	6852	550	6222	6772	Error	Error	-3.457	572	6280	550	6222	426944	2324335	1.197	7.509	0	0	0
1	1	13	"A74"	"A74"	3870	3810	100	1152	1198	461	38	799	799	863	477	55	41	11	0	8659	8134	2982	36	1061	1061	1080	254	23	98	97	0	0.000	0.000	0.000	0.000	0.000	0.000	0.000	0.000	0.000	0.000	0.000	0.000	0.000	0.000	0.046	0.056	0.070	0.060	2.709	0.059	0.211	316	2384	100	353	7598	7951	399	7073	7472	Error	Error	-4.428	353	7598	399	7073	378454	2570307	0.702	27.772	0	0	0
1	2	13	"A74"	"A74"	4170	3810	100	1094	1125	415	36	733	733	774	378	48	49	18	0	7098	6866	3277	47	1060	1060	1170	713	60	87	83	0	0.000	0.000	0.000	0.000	0.000	0.000	0.000	0.000	0.000	0.000	0.000	0.000	0.000	0.000	0.060	0.068	0.072	0.072	3.596	0.060	0.219	316	2384	100	361	6038	6399	392	5806	6198	Error	Error	-4.064	361	6038	392	5806	355653	2169576	0.929	7.989	0	0	0
1	3	13	"A74"	"A74"	4470	3810	100	1016	1063	423	39	717	717	754	324	42	45	21	0	6088	5947	2701	45	1063	1063	1126	496	44	91	87	0	0.000	0.000	0.000	0.000	0.000	0.000	0.000	0.000	0.000	0.000	0.000	0.000	0.000	0.000	0.060	0.071	0.086	0.085	3.809	0.063	0.176	316	2384	100	299	5025	5324	346	4884	5230	Error	Error	-4.071	299	5025	346	4884	335931	1879358	0.954	9.720	0	0	0
1	4	13	"A75"	"A75"	4770	3805	100	1249	1291	481	37	761	761	1111	3583	322	0	0	0	7790	7129	2763	38	1088	1088	1429	3515	245	81	42	0	0.000	0.000	0.000	0.000	0.000	0.000	0.000	0.000	0.000	0.000	0.000	0.000	0.000	0.000	0.073	0.088	0.091	0.086	3.037	0.080	0.295	316	2384	100	488	6702	7190	530	6041	6571	Error	Error	-3.780	488	6702	530	6041	407931	2252919	0.050	1.622	0	0	0
1	5	13	"A75"	"A75"	5070	3805	100	1132	1177	486	41	737	737	801	703	87	28	2	0	6954	5953	3363	56	1069	1069	1180	784	66	74	71	0	0.000	0.000	0.000	0.000	0.000	0.000	0.000	0.000	0.000	0.000	0.000	0.000	0.000	0.000	0.067	0.090	0.110	0.120	3.739	0.074	0.178	316	2384	100	395	5885	6280	440	4884	5324	Error	Error	-3.897	395	5885	440	4884	372086	1881100	0.535	6.088	0	0	0
1	6	13	"A75"	"A75"	5370	3805	100	1238	1306	531	40	726	726	759	325	42	67	40	0	6237	6063	2613	43	1068	1068	1141	675	59	90	86	0	0.000	0.000	0.000	0.000	0.000	0.000	0.000	0.000	0.000	0.000	0.000	0.000	0.000	0.000	0.099	0.116	0.117	0.119	2.690	0.091	0.271	316	2384	100	512	5169	5681	580	4995	5575	Error	Error	-3.336	512	5169	580	4995	412553	1915982	1.683	7.292	0	0	0
1	7	13	"A76"	"A76"	5670	3805	100	1189	1206	460	38	706	706	747	361	48	60	29	0	7161	6622	2972	44	1059	1059	1082	314	29	91	87	0	0.000	0.000	0.000	0.000	0.000	0.000	0.000	0.000	0.000	0.000	0.000	0.000	0.000	0.000	0.079	0.090	0.093	0.093	3.021	0.084	0.259	316	2384	100	483	6102	6585	500	5563	6063	Error	Error	-3.659	483	6102	500	5563	381251	2092558	1.271	17.643	0	0	0
1	8	13	"A76"	"A76"	5970	3805	100	1137	1177	485	41	739	739	782	359	45	53	25	0	8223	7531	3750	49	1066	1066	1123	589	52	87	82	0	0.000	0.000	0.000	0.000	0.000	0.000	0.000	0.000	0.000	0.000	0.000	0.000	0.000	0.000	0.056	0.068	0.076	0.076	3.627	0.059	0.237	316	2384	100	398	7157	7555	438	6465	6903	Error	Error	-4.169	398	7157	438	6465	371897	2379885	1.100	10.879	0	0	0
1	9	13	"A76"	"A76"	6265	3800	100	1124	1159	471	40	729	729	766	333	43	56	28	0	5722	5497	3891	70	1058	1058	1184	923	77	69	65	0	0.000	0.000	0.000	0.000	0.000	0.000	0.000	0.000	0.000	0.000	0.000	0.000	0.000	0.000	0.085	0.097	0.114	0.154	4.991	0.068	0.241	316	2384	100	395	4664	5059	430	4439	4869	Error	Error	-3.562	395	4664	430	4439	366244	1736935	1.180	4.673	0	0	0
1	10	13	"A77"	"A77"	6565	3800	100	1233	1269	480	37	733	733	784	349	44	62	35	0	4185	4132	1386	33	1068	1068	1130	460	40	93	91	0	0.000	0.000	0.000	0.000	0.000	0.000	0.000	0.000	0.000	0.000	0.000	0.000	0.000	0.000	0.160	0.175	0.190	0.177	2.703	0.144	0.238	316	2384	100	500	3117	3617	536	3064	3600	Error	Error	-2.640	500	3117	536	3064	401069	1305639	1.390	6.526	0	0	0
1	11	13	"A77"	"A77"	6865	3800	100	1165	1192	475	39	742	742	789	354	44	53	25	0	5407	5272	1914	36	1080	1080	1184	611	51	93	90	0	0.000	0.000	0.000	0.000	0.000	0.000	0.000	0.000	0.000	0.000	0.000	0.000	0.000	0.000	0.098	0.107	0.123	0.105	3.142	0.095	0.191	316	2384	100	423	4327	4750	450	4192	4642	Error	Error	-3.355	423	4327	450	4192	376786	1665809	1.138	6.691	0	0	0
1	12	13	"A77"	"A77"	7165	3800	100	1224	1241	486	39	740	740	779	343	44	62	31	0	5311	5141	1530	29	1074	1074	1163	557	47	94	92	0	0.000	0.000	0.000	0.000	0.000	0.000	0.000	0.000	0.000	0.000	0.000	0.000	0.000	0.000	0.114	0.123	0.139	0.115	3.001	0.119	0.276	316	2384	100	484	4237	4721	501	4067	4568	Error	Error	-3.130	484	4237	501	4067	392267	1624577	1.347	7.142	0	0	0
1	13	13	"A78"	"A78"	7465	3800	100	1230	1271	499	39	737	737	779	349	44	62	32	0	3245	3523	1516	43	1071	1071	1096	258	23	93	91	0	0.000	0.000	0.000	0.000	0.000	0.000	0.000	0.000	0.000	0.000	0.000	0.000	0.000	0.000	0.227	0.218	0.236	0.231	2.726	0.177	0.240	316	2384	100	493	2174	2667	534	2452	2986	Error	Error	-2.141	493	2174	534	2452	401480	1113186	1.410	9.407	0	0	0
1	14	13	"A78"	"A78"	7765	3795	100	1218	1229	480	39	779	779	829	439	52	49	17	0	4597	4961	2876	57	1119	1119	1213	566	46	84	80	0	0.000	0.000	0.000	0.000	0.000	0.000	0.000	0.000	0.000	0.000	0.000	0.000	0.000	0.000	0.126	0.117	0.163	0.159	3.649	0.080	0.115	316	2384	100	439	3478	3917	450	3842	4292	Error	Error	-2.986	439	3478	450	3842	388433	1567619	0.911	6.622	0	0	0
1	15	13	"A78"	"A78"	8065	3795	100	1317	1380	531	38	776	776	822	353	42	65	39	0	4047	4263	1764	41	1141	1141	1193	379	31	92	90	0	0.000	0.000	0.000	0.000	0.000	0.000	0.000	0.000	0.000	0.000	0.000	0.000	0.000	0.000	0.186	0.193	0.201	0.196	3.324	0.169	0.280	316	2384	100	541	2906	3447	604	3122	3726	Error	Error	-2.425	541	2906	604	3122	436215	1347082	1.581	8.100	0	0	0
1	16	13	"A79"	"A79"	8365	3795	100	1057	1160	500	43	756	756	800	366	45	45	21	0	5817	5440	2475	45	1092	1092	1130	340	30	92	85	0	0.000	0.000	0.000	0.000	0.000	0.000	0.000	0.000	0.000	0.000	0.000	0.000	0.000	0.000	0.064	0.093	0.106	0.107	3.641	0.073	0.129	316	2384	100	301	4725	5026	404	4348	4752	Error	Error	-3.972	301	4725	404	4348	366447	1719141	0.984	12.676	0	0	0
1	17	13	"A79"	"A79"	8665	3795	100	1117	1171	456	38	770	770	867	1400	161	3	0	0	5533	5275	2576	48	1096	1096	1192	1322	110	80	73	0	0.000	0.000	0.000	0.000	0.000	0.000	0.000	0.000	0.000	0.000	0.000	0.000	0.000	0.000	0.078	0.096	0.107	0.111	3.557	0.079	0.198	316	2384	100	347	4437	4784	401	4179	4580	Error	Error	-3.677	347	4437	401	4179	370051	1666762	0.217	3.089	0	0	0
1	18	13	"A79"	"A79"	8965	3795	100	1135	1160	456	39	755	755	806	364	45	51	22	0	5466	5619	2488	44	1089	1089	1140	471	41	92	87	0	0.000	0.000	0.000	0.000	0.000	0.000	0.000	0.000	0.000	0.000	0.000	0.000	0.000	0.000	0.087	0.089	0.108	0.102	3.270	0.069	0.139	316	2384	100	380	4377	4757	405	4530	4935	Error	Error	-3.526	380	4377	405	4530	366658	1775729	0.973	9.510	0	0	0
1	1	14	"A80"	"A80"	3875	4110	100	1294	1317	462	35	772	772	814	386	47	61	27	0	6984	7136	2158	30	1068	1068	1086	212	19	100	100	0	0.000	0.000	0.000	0.000	0.000	0.000	0.000	0.000	0.000	0.000	0.000	0.000	0.000	0.000	0.088	0.090	0.094	0.082	2.811	0.072	0.218	316	2384	100	522	5916	6438	545	6068	6613	Error	Error	-3.503	522	5916	545	6068	416144	2254878	1.303	28.538	0	0	0
1	2	14	"A80"	"A80"	4175	4110	100	1240	1251	478	38	759	759	803	349	43	60	29	0	6108	6640	2496	37	1086	1086	1180	621	52	98	97	0	0.000	0.000	0.000	0.000	0.000	0.000	0.000	0.000	0.000	0.000	0.000	0.000	0.000	0.000	0.096	0.089	0.105	0.089	2.964	0.068	0.176	316	2384	100	481	5022	5503	492	5554	6046	Error	Error	-3.384	481	5022	492	5554	395374	2098247	1.284	8.792	0	0	0
1	3	14	"A80"	"A80"	4475	4110	100	1133	1180	448	37	733	733	768	334	43	56	27	0	6167	6464	2470	38	1079	1079	1139	514	45	99	96	0	0.000	0.000	0.000	0.000	0.000	0.000	0.000	0.000	0.000	0.000	0.000	0.000	0.000	0.000	0.079	0.083	0.077	0.076	3.138	0.064	0.175	316	2384	100	400	5088	5488	447	5385	5832	Error	Error	-3.669	400	5088	447	5385	372854	2042485	1.234	10.360	0	0	0
1	4	14	"A81"	"A81"	4775	4105	100	1134	1165	459	39	724	724	761	336	44	58	25	0	4385	4752	2190	46	1073	1073	1080	206	19	99	95	0	0.000	0.000	0.000	0.000	0.000	0.000	0.000	0.000	0.000	0.000	0.000	0.000	0.000	0.000	0.124	0.120	0.134	0.125	2.975	0.099	0.190	316	2384	100	410	3312	3722	441	3679	4120	Error	Error	-3.014	410	3312	441	3679	368251	1501699	1.202	17.825	0	0	0
1	5	14	"A81"	"A81"	5075	4105	100	1096	1135	441	38	730	730	769	337	43	52	22	0	6169	5927	2835	47	1061	1061	1125	566	50	93	86	0	0.000	0.000	0.000	0.000	0.000	0.000	0.000	0.000	0.000	0.000	0.000	0.000	0.000	0.000	0.072	0.083	0.097	0.096	3.423	0.059	0.163	316	2384	100	366	5108	5474	405	4866	5271	Error	Error	-3.803	366	5108	405	4866	358611	1872858	1.086	8.484	0	0	0
1	6	14	"A81"	"A81"	5375	4105	100	1101	1144	420	36	719	719	760	340	44	54	23	0	5085	5499	2972	54	1069	1069	1146	653	56	90	81	0	0.000	0.000	0.000	0.000	0.000	0.000	0.000	0.000	0.000	0.000	0.000	0.000	0.000	0.000	0.095	0.096	0.108	0.108	3.752	0.061	0.154	316	2384	100	382	4016	4398	425	4430	4855	Error	Error	-3.394	382	4016	425	4430	361482	1737541	1.129	6.666	0	0	0
1	7	14	"A82"	"A82"	5670	4105	100	1106	1136	439	38	730	730	768	346	45	53	22	0	6781	6527	2579	39	1053	1053	1074	259	24	97	95	0	0.000	0.000	0.000	0.000	0.000	0.000	0.000	0.000	0.000	0.000	0.000	0.000	0.000	0.000	0.066	0.074	0.083	0.081	3.066	0.064	0.176	316	2384	100	376	5728	6104	406	5474	5880	Error	Error	-3.929	376	5728	406	5474	358871	2062434	1.064	21.054	0	0	0
1	8	14	"A82"	"A82"	5970	4105	100	1108	1151	453	39	721	721	776	342	44	54	23	0	7700	6893	3216	46	1079	1079	1210	921	76	87	81	0	0.000	0.000	0.000	0.000	0.000	0.000	0.000	0.000	0.000	0.000	0.000	0.000	0.000	0.000	0.058	0.074	0.075	0.081	3.448	0.061	0.231	316	2384	100	387	6621	7008	430	5814	6244	Error	Error	-4.097	387	6621	430	5814	363592	2178229	1.096	6.170	0	0	0
1	9	14	"A82"	"A82"	6270	4105	100	1159	1221	469	38	741	741	786	439	55	48	20	0	7031	6513	3061	46	1068	1068	1152	683	59	89	85	0	0.000	0.000	0.000	0.000	0.000	0.000	0.000	0.000	0.000	0.000	0.000	0.000	0.000	0.000	0.070	0.088	0.102	0.099	3.009	0.067	0.216	316	2384	100	418	5963	6381	480	5445	5925	Error	Error	-3.834	418	5963	480	5445	385736	2058191	0.991	7.849	0	0	0
1	10	14	"A83"	"A83"	6570	4100	100	1153	1185	416	35	741	741	818	1419	173	1	0	0	9671	9413	2677	28	1061	1061	1078	245	22	100	100	0	0.000	0.000	0.000	0.000	0.000	0.000	0.000	0.000	0.000	0.000	0.000	0.000	0.000	0.000	0.048	0.053	0.056	0.048	2.645	0.051	0.240	316	2384	100	412	8610	9022	444	8352	8796	Error	Error	-4.385	412	8610	444	8352	374454	2974447	0.259	34.020	0	0	0
1	11	14	"A83"	"A83"	6870	4100	100	1223	1286	426	33	740	740	785	476	60	51	16	0	10109	9422	3357	35	1068	1068	1121	406	36	98	95	0	0.000	0.000	0.000	0.000	0.000	0.000	0.000	0.000	0.000	0.000	0.000	0.000	0.000	0.000	0.053	0.065	0.069	0.065	2.756	0.059	0.301	316	2384	100	483	9041	9524	546	8354	8900	Error	Error	-4.226	483	9041	546	8354	406296	2977296	1.053	20.446	0	0	0
1	12	14	"A83"	"A83"	7170	4100	100	1217	1269	627	49	765	765	801	340	42	58	29	0	10003	9326	2816	30	1098	1098	1171	520	44	98	96	0	0.000	0.000	0.000	0.000	0.000	0.000	0.000	0.000	0.000	0.000	0.000	0.000	0.000	0.000	0.051	0.061	0.062	0.058	2.770	0.059	0.223	316	2384	100	452	8905	9357	504	8228	8732	Error	Error	-4.300	452	8905	504	8228	400967	2947128	1.376	15.683	0	0	0
1	13	14	"A84"	"A84"	7470	4100	100	1242	1272	456	35	769	769	798	354	44	59	29	0	4801	5315	2442	45	1097	1097	1102	211	19	98	97	0	0.000	0.000	0.000	0.000	0.000	0.000	0.000	0.000	0.000	0.000	0.000	0.000	0.000	0.000	0.128	0.119	0.134	0.121	3.082	0.087	0.125	316	2384	100	473	3704	4177	503	4218	4721	Error	Error	-2.969	473	3704	503	4218	401871	1679587	1.339	19.967	0	0	0
1	14	14	"A84"	"A84"	7770	4100	100	1272	1290	509	39	778	778	845	912	107	17	1	0	5755	5747	2459	42	1098	1098	1160	452	38	93	89	0	0.000	0.000	0.000	0.000	0.000	0.000	0.000	0.000	0.000	0.000	0.000	0.000	0.000	0.000	0.106	0.110	0.121	0.117	3.028	0.110	0.026	316	2384	100	494	4657	5151	512	4649	5161	Error	Error	-3.237	494	4657	512	4649	407655	1816149	0.488	10.148	0	0	0
1	15	14	"A84"	"A84"	8070	4095	100	1177	1206	445	36	732	732	778	337	43	60	33	0	5342	5688	2528	44	1078	1078	1113	286	25	95	92	0	0.000	0.000	0.000	0.000	0.000	0.000	0.000	0.000	0.000	0.000	0.000	0.000	0.000	0.000	0.104	0.103	0.120	0.107	3.490	0.084	0.213	316	2384	100	445	4264	4709	474	4610	5084	Error	Error	-3.260	445	4264	474	4610	381250	1797440	1.270	15.997	0	0	0
1	16	14	"A85"	"A85"	8370	4095	100	1105	1143	449	39	745	745	781	335	42	50	23	0	4567	4650	2139	46	1072	1072	1088	226	20	95	92	0	0.000	0.000	0.000	0.000	0.000	0.000	0.000	0.000	0.000	0.000	0.000	0.000	0.000	0.000	0.103	0.111	0.132	0.119	3.871	0.093	0.193	316	2384	100	360	3495	3855	398	3578	3976	Error	Error	-3.279	360	3495	398	3578	361232	1469479	1.081	15.761	0	0	0
1	17	14	"A85"	"A85"	8670	4095	100	1133	1211	442	36	765	765	803	363	45	50	24	0	6178	6068	2328	38	1097	1097	1136	369	32	96	92	0	0.000	0.000	0.000	0.000	0.000	0.000	0.000	0.000	0.000	0.000	0.000	0.000	0.000	0.000	0.072	0.090	0.100	0.087	3.330	0.073	0.149	316	2384	100	368	5081	5449	446	4971	5417	Error	Error	-3.787	368	5081	446	4971	382767	1917331	1.124	13.366	0	0	0
1	18	14	"A85"	"A85"	8970	4095	100	1232	1336	1189	88	797	797	930	2057	221	0	0	0	6510	6404	2625	40	1121	1121	1231	1732	140	90	74	0	0.000	0.000	0.000	0.000	0.000	0.000	0.000	0.000	0.000	0.000	0.000	0.000	0.000	0.000	0.081	0.102	0.101	0.101	2.985	0.118	0.167	316	2384	100	435	5389	5824	539	5283	5822	Error	Error	-3.631	435	5389	539	5283	422184	2023745	0.197	2.987	0	0	0
1	1	15	"A86"	"A86"	3880	4410	100	1261	1289	473	36	776	776	816	399	48	54	25	0	11446	10946	2807	25	1077	1077	1098	266	24	100	100	0	0.000	0.000	0.000	0.000	0.000	0.000	0.000	0.000	0.000	0.000	0.000	0.000	0.000	0.000	0.047	0.052	0.053	0.046	2.690	0.051	0.198	316	2384	100	485	10369	10854	513	9869	10382	Error	Error	-4.418	485	10369	513	9869	407257	3459010	1.185	37.023	0	0	0
1	2	15	"A86"	"A86"	4180	4410	100	1404	1436	499	34	806	806	866	575	66	52	13	0	12512	11866	3562	30	1086	1086	1244	876	70	97	96	0	0.000	0.000	0.000	0.000	0.000	0.000	0.000	0.000	0.000	0.000	0.000	0.000	0.000	0.000	0.052	0.058	0.058	0.051	2.702	0.051	0.114	316	2384	100	598	11426	12024	630	10780	11410	Error	Error	-4.256	598	11426	630	10780	453883	3749608	0.991	12.126	0	0	0
1	3	15	"A86"	"A86"	4480	4410	100	1297	1331	446	33	744	744	798	438	54	61	25	0	11686	11215	2994	26	1094	1094	1203	672	55	100	99	0	0.000	0.000	0.000	0.000	0.000	0.000	0.000	0.000	0.000	0.000	0.000	0.000	0.000	0.000	0.052	0.058	0.059	0.053	2.300	0.055	0.319	316	2384	100	553	10592	11145	587	10121	10708	Error	Error	-4.260	553	10592	587	10121	420680	3544080	1.217	14.899	0	0	0
1	4	15	"A87"	"A87"	4780	4410	100	1163	1206	450	37	740	740	774	327	42	58	31	0	4877	5600	2990	53	1057	1057	1076	224	20	95	95	0	0.000	0.000	0.000	0.000	0.000	0.000	0.000	0.000	0.000	0.000	0.000	0.000	0.000	0.000	0.111	0.103	0.117	0.112	3.304	0.078	0.207	316	2384	100	423	3820	4243	466	4543	5009	Error	Error	-3.175	423	3820	466	4543	381243	1769457	1.321	20.196	0	0	0
1	5	15	"A87"	"A87"	5080	4405	100	1174	1202	455	37	732	732	765	324	42	59	32	0	6582	6178	2827	45	1074	1074	1125	464	41	93	89	0	0.000	0.000	0.000	0.000	0.000	0.000	0.000	0.000	0.000	0.000	0.000	0.000	0.000	0.000	0.080	0.092	0.099	0.098	4.241	0.069	0.199	316	2384	100	442	5508	5950	470	5104	5574	Error	Error	-3.639	442	5508	470	5104	379871	1952296	1.349	10.890	0	0	0
1	6	15	"A87"	"A87"	5375	4405	100	1179	1199	429	35	745	745	792	366	46	54	24	0	4914	5328	3095	58	1075	1075	1159	592	51	86	78	0	0.000	0.000	0.000	0.000	0.000	0.000	0.000	0.000	0.000	0.000	0.000	0.000	0.000	0.000	0.113	0.107	0.118	0.132	3.593	0.075	0.190	316	2384	100	434	3839	4273	454	4253	4707	Error	Error	-3.145	434	3839	454	4253	378972	1683532	1.112	7.042	0	0	0
1	7	15	"A88"	"A88"	5675	4405	100	1219	1240	418	33	731	731	783	384	49	58	24	0	9105	8860	3292	37	1067	1067	1105	340	30	98	98	0	0.000	0.000	0.000	0.000	0.000	0.000	0.000	0.000	0.000	0.000	0.000	0.000	0.000	0.000	0.061	0.065	0.070	0.065	2.577	0.055	0.206	316	2384	100	488	8038	8526	509	7793	8302	Error	Error	-4.042	488	8038	509	7793	391979	2799673	1.190	22.809	0	0	0
1	8	15	"A88"	"A88"	5975	4405	100	1249	1260	425	33	757	757	798	392	49	59	24	0	9485	8419	4028	47	1079	1079	1268	991	78	90	86	0	0.000	0.000	0.000	0.000	0.000	0.000	0.000	0.000	0.000	0.000	0.000	0.000	0.000	0.000	0.059	0.069	0.072	0.071	2.911	0.056	0.246	316	2384	100	492	8406	8898	503	7340	7843	Error	Error	-4.095	492	8406	503	7340	398221	2660456	1.179	7.216	0	0	0
1	9	15	"A88"	"A88"	6275	4405	100	1303	1350	482	35	777	777	833	404	48	60	26	0	11406	10170	4559	44	1089	1089	1207	722	59	94	92	0	0.000	0.000	0.000	0.000	0.000	0.000	0.000	0.000	0.000	0.000	0.000	0.000	0.000	0.000	0.051	0.063	0.065	0.062	2.807	0.068	0.204	316	2384	100	526	10317	10843	573	9081	9654	Error	Error	-4.294	526	10317	573	9081	426475	3213738	1.280	12.414	0	0	0
1	10	15	"A89"	"A89"	6575	4400	100	1319	1375	509	37	756	756	805	413	51	62	29	0	9964	9280	3042	32	1082	1082	1106	300	27	99	98	0	0.000	0.000	0.000	0.000	0.000	0.000	0.000	0.000	0.000	0.000	0.000	0.000	0.000	0.000	0.063	0.076	0.078	0.069	2.394	0.070	0.340	316	2384	100	563	8882	9445	619	8198	8817	Error	Error	-3.980	563	8882	619	8198	434347	2932480	1.380	27.247	0	0	0
1	11	15	"A89"	"A89"	6875	4400	100	1286	1357	479	35	765	765	805	360	44	67	35	0	10003	9373	3249	34	1101	1101	1234	809	65	94	93	0	0.000	0.000	0.000	0.000	0.000	0.000	0.000	0.000	0.000	0.000	0.000	0.000	0.000	0.000	0.059	0.072	0.075	0.069	2.325	0.068	0.337	316	2384	100	521	8902	9423	592	8272	8864	Error	Error	-4.095	521	8902	592	8272	428753	2961726	1.533	10.061	0	0	0
1	12	15	"A89"	"A89"	7175	4400	100	1380	1440	579	40	768	768	812	404	49	68	33	0	9942	9480	3359	35	1108	1108	1303	1025	78	93	92	0	0.000	0.000	0.000	0.000	0.000	0.000	0.000	0.000	0.000	0.000	0.000	0.000	0.000	0.000	0.069	0.080	0.078	0.074	2.508	0.076	0.333	316	2384	100	612	8834	9446	672	8372	9044	Error	Error	-3.851	612	8834	672	8372	455122	2995699	1.554	7.978	0	0	0
1	13	15	"A90"	"A90"	7475	4400	100	1251	1309	477	36	774	774	829	773	93	23	3	0	7679	7307	2655	36	1095	1095	1117	247	22	99	97	0	0.000	0.000	0.000	0.000	0.000	0.000	0.000	0.000	0.000	0.000	0.000	0.000	0.000	0.000	0.072	0.086	0.082	0.081	3.142	0.068	0.029	316	2384	100	477	6584	7061	535	6212	6747	Error	Error	-3.787	477	6584	535	6212	413496	2308969	0.621	25.061	0	0	0
1	14	15	"A90"	"A90"	7775	4400	100	1153	1203	439	36	749	749	782	340	43	55	31	0	6968	6783	2360	34	1103	1103	1177	555	47	95	94	0	0.000	0.000	0.000	0.000	0.000	0.000	0.000	0.000	0.000	0.000	0.000	0.000	0.000	0.000	0.069	0.080	0.089	0.079	3.053	0.072	0.233	316	2384	100	404	5865	6269	454	5680	6134	Error	Error	-3.860	404	5865	454	5680	380203	2143285	1.238	10.101	0	0	0
1	15	15	"A90"	"A90"	8075	4395	100	1190	1244	455	36	749	749	795	355	44	56	30	0	7094	6886	2943	42	1125	1125	1202	512	42	92	89	0	0.000	0.000	0.000	0.000	0.000	0.000	0.000	0.000	0.000	0.000	0.000	0.000	0.000	0.000	0.074	0.086	0.092	0.088	3.396	0.073	0.228	316	2384	100	441	5969	6410	495	5761	6256	Error	Error	-3.759	441	5969	495	5761	393233	2175931	1.265	11.102	0	0	0
1	16	15	"A91"	"A91"	8375	4395	100	1222	1282	475	37	754	754	788	341	43	62	36	0	9026	8400	3106	36	1091	1091	1122	301	26	98	97	0	0.000	0.000	0.000	0.000	0.000	0.000	0.000	0.000	0.000	0.000	0.000	0.000	0.000	0.000	0.059	0.072	0.074	0.067	3.112	0.066	0.271	316	2384	100	468	7935	8403	528	7309	7837	Error	Error	-4.084	468	7935	528	7309	405160	2654321	1.449	24.179	0	0	0
1	17	15	"A91"	"A91"	8675	4395	100	1304	1346	504	37	754	754	800	378	47	64	34	0	8315	7949	3015	37	1103	1103	1199	644	53	94	92	0	0.000	0.000	0.000	0.000	0.000	0.000	0.000	0.000	0.000	0.000	0.000	0.000	0.000	0.000	0.076	0.086	0.084	0.082	3.020	0.075	0.308	316	2384	100	550	7212	7762	592	6846	7438	Error	Error	-3.713	550	7212	592	6846	425201	2511939	1.444	10.481	0	0	0
1	18	15	"A91"	"A91"	8970	4395	100	1285	1331	482	36	773	773	821	387	47	60	32	0	10514	9599	3683	38	1140	1140	1341	1080	80	93	91	0	0.000	0.000	0.000	0.000	0.000	0.000	0.000	0.000	0.000	0.000	0.000	0.000	0.000	0.000	0.055	0.066	0.071	0.061	2.714	0.057	0.300	316	2384	100	512	9374	9886	558	8459	9017	Error	Error	-4.194	512	9374	558	8459	420605	3033184	1.318	7.646	0	0	0
1	1	16	"A92"	"A92"	3885	4710	100	940	998	418	41	783	783	830	378	45	31	10	0	3436	4712	3398	72	1061	1061	1078	240	22	91	87	0	0.000	0.000	0.000	0.000	0.000	0.000	0.000	0.000	0.000	0.000	0.000	0.000	0.000	0.000	0.066	0.059	0.101	0.111	3.871	0.052	0.092	316	2384	100	157	2375	2532	215	3651	3866	Error	Error	-3.919	157	2375	215	3651	315229	1489133	0.444	15.142	0	0	0
1	2	16	"A92"	"A92"	4185	4710	100	956	1028	445	43	820	820	864	393	45	30	12	0	3368	4944	3561	72	1066	1066	1081	252	23	99	97	0	0.000	0.000	0.000	0.000	0.000	0.000	0.000	0.000	0.000	0.000	0.000	0.000	0.000	0.000	0.059	0.054	0.098	0.097	3.156	0.048	0.075	316	2384	100	136	2302	2438	208	3878	4086	Error	Error	-4.081	136	2302	208	3878	324968	1562272	0.417	15.329	0	0	0
1	3	16	"A92"	"A92"	4485	4710	100	900	976	418	42	798	798	873	440	50	23	6	0	3339	5035	3787	75	1076	1076	1099	264	24	99	96	0	0.000	0.000	0.000	0.000	0.000	0.000	0.000	0.000	0.000	0.000	0.000	0.000	0.000	0.000	0.045	0.045	0.092	0.092	3.560	0.039	0.042	316	2384	100	102	2263	2365	178	3959	4137	Error	Error	-4.472	102	2263	178	3959	308352	1591167	0.234	14.909	0	0	0
1	4	16	"A93"	"A93"	4780	4710	100	1151	1217	489	40	771	771	806	354	43	52	23	0	8392	7958	2262	28	1084	1084	1099	222	20	99	99	0	0.000	0.000	0.000	0.000	0.000	0.000	0.000	0.000	0.000	0.000	0.000	0.000	0.000	0.000	0.052	0.065	0.069	0.059	3.066	0.064	0.228	316	2384	100	380	7308	7688	446	6874	7320	Error	Error	-4.265	380	7308	446	6874	384568	2514862	1.161	30.896	0	0	0
1	5	16	"A93"	"A93"	5080	4710	100	1080	1151	448	38	748	748	786	334	42	50	25	0	7558	6636	2711	40	1075	1075	1099	288	26	95	89	0	0.000	0.000	0.000	0.000	0.000	0.000	0.000	0.000	0.000	0.000	0.000	0.000	0.000	0.000	0.051	0.072	0.079	0.073	3.745	0.064	0.201	316	2384	100	332	6483	6815	403	5561	5964	Error	Error	-4.287	332	6483	403	5561	363611	2097007	1.093	19.226	0	0	0
1	6	16	"A93"	"A93"	5380	4705	100	1054	1092	467	42	732	732	799	829	103	14	0	0	7304	6460	2658	41	1066	1066	1095	290	26	96	91	0	0.000	0.000	0.000	0.000	0.000	0.000	0.000	0.000	0.000	0.000	0.000	0.000	0.000	0.000	0.052	0.067	0.080	0.074	3.683	0.062	0.166	316	2384	100	322	6238	6560	360	5394	5754	Error	Error	-4.276	322	6238	360	5394	345219	2041294	0.353	18.500	0	0	0
1	7	16	"A94"	"A94"	5680	4705	100	1267	1289	454	35	741	741	781	355	45	65	31	0	7064	6616	2685	40	1049	1049	1067	213	19	97	95	0	0.000	0.000	0.000	0.000	0.000	0.000	0.000	0.000	0.000	0.000	0.000	0.000	0.000	0.000	0.087	0.098	0.103	0.099	3.069	0.091	0.235	316	2384	100	526	6015	6541	548	5567	6115	Error	Error	-3.515	526	6015	548	5567	407335	2090613	1.431	26.052	0	0	0
1	8	16	"A94"	"A94"	5980	4705	100	1283	1312	454	34	735	735	787	378	48	66	30	0	6814	6607	3143	47	1061	1061	1122	516	45	93	89	0	0.000	0.000	0.000	0.000	0.000	0.000	0.000	0.000	0.000	0.000	0.000	0.000	0.000	0.000	0.095	0.104	0.113	0.109	3.246	0.072	0.243	316	2384	100	548	5753	6301	577	5546	6123	Error	Error	-3.392	548	5753	577	5546	414622	2087677	1.389	10.630	0	0	0
1	9	16	"A94"	"A94"	6280	4705	100	1281	1322	463	35	751	751	790	464	58	55	21	0	7858	7381	2941	39	1063	1063	1091	340	31	97	94	0	0.000	0.000	0.000	0.000	0.000	0.000	0.000	0.000	0.000	0.000	0.000	0.000	0.000	0.000	0.078	0.090	0.091	0.087	3.140	0.071	0.222	316	2384	100	530	6795	7325	571	6318	6889	Error	Error	-3.680	530	6795	571	6318	417731	2332430	1.147	18.500	0	0	0
1	10	16	"A95"	"A95"	6580	4705	100	1068	1099	469	42	767	767	804	349	43	43	18	0	5825	7056	4233	59	1068	1068	1081	216	19	98	96	0	0.000	0.000	0.000	0.000	0.000	0.000	0.000	0.000	0.000	0.000	0.000	0.000	0.000	0.000	0.063	0.055	0.071	0.069	2.794	0.058	0.236	316	2384	100	301	4757	5058	332	5988	6320	Error	Error	-3.982	301	4757	332	5988	347403	2229634	0.845	27.662	0	0	0
1	11	16	"A95"	"A95"	6880	4700	100	1046	1087	436	40	767	767	809	444	54	37	8	0	6339	6796	4152	61	1075	1075	1101	341	30	95	92	0	0.000	0.000	0.000	0.000	0.000	0.000	0.000	0.000	0.000	0.000	0.000	0.000	0.000	0.000	0.053	0.056	0.075	0.075	3.737	0.049	0.118	316	2384	100	279	5264	5543	320	5721	6041	Error	Error	-4.238	279	5264	320	5721	343374	2147642	0.626	16.701	0	0	0
1	12	16	"A95"	"A95"	7180	4700	100	1042	1087	525	48	756	756	800	528	66	28	6	0	4978	6525	4318	66	1058	1058	1077	269	24	97	93	0	0.000	0.000	0.000	0.000	0.000	0.000	0.000	0.000	0.000	0.000	0.000	0.000	0.000	0.000	0.073	0.061	0.089	0.090	3.782	0.050	0.142	316	2384	100	286	3920	4206	331	5467	5798	Error	Error	-3.777	286	3920	331	5467	343397	2062031	0.544	20.253	0	0	0
1	13	16	"A96"	"A96"	7480	4700	100	1128	1183	649	54	752	752	797	347	43	52	23	0	6652	6704	3552	52	1067	1067	1079	214	19	95	91	0	0.000	0.000	0.000	0.000	0.000	0.000	0.000	0.000	0.000	0.000	0.000	0.000	0.000	0.000	0.067	0.076	0.081	0.083	3.779	0.065	0.164	316	2384	100	376	5585	5961	431	5637	6068	Error	Error	-3.893	376	5585	431	5637	373854	2118621	1.112	26.285	0	0	0
1	14	16	"A96"	"A96"	7780	4700	100	1065	1130	464	41	730	730	772	346	44	47	28	0	6308	7204	3822	53	1082	1082	1108	295	26	97	96	0	0.000	0.000	0.000	0.000	0.000	0.000	0.000	0.000	0.000	0.000	0.000	0.000	0.000	0.000	0.064	0.065	0.078	0.070	2.987	0.059	0.210	316	2384	100	335	5226	5561	400	6122	6522	Error	Error	-3.963	335	5226	400	6122	356944	2276332	1.035	20.664	0	0	0
1	15	16	"A96"	"A96"	8080	4700	100	1033	1091	447	40	750	750	786	347	44	42	19	0	6413	6907	3693	53	1090	1090	1111	244	21	98	96	0	0.000	0.000	0.000	0.000	0.000	0.000	0.000	0.000	0.000	0.000	0.000	0.000	0.000	0.000	0.053	0.059	0.077	0.073	3.024	0.051	0.148	316	2384	100	283	5323	5606	341	5817	6158	Error	Error	-4.233	283	5323	341	5817	344754	2182522	0.879	23.754	0	0	0
1	16	16	"A97"	"A97"	8380	4695	100	1233	1229	467	37	786	786	842	496	58	44	12	0	7740	6911	2802	40	1137	1137	1166	310	26	93	89	0	0.000	0.000	0.000	0.000	0.000	0.000	0.000	0.000	0.000	0.000	0.000	0.000	0.000	0.000	0.068	0.077	0.093	0.090	3.407	0.071	0.223	316	2384	100	447	6603	7050	443	5774	6217	Error	Error	-3.885	447	6603	443	5774	388219	2183985	0.780	18.532	0	0	0
1	17	16	"A97"	"A97"	8675	4695	100	1264	1327	541	40	784	784	831	478	57	50	21	0	7635	7161	2267	31	1122	1122	1158	356	30	96	94	0	0.000	0.000	0.000	0.000	0.000	0.000	0.000	0.000	0.000	0.000	0.000	0.000	0.000	0.000	0.074	0.090	0.102	0.089	3.055	0.088	0.142	316	2384	100	480	6513	6993	543	6039	6582	Error	Error	-3.762	480	6513	543	6039	419422	2262974	1.038	16.862	0	0	0
1	18	16	"A97"	"A97"	8975	4695	100	1212	1258	452	35	780	780	837	461	55	46	14	0	7985	7740	2171	28	1129	1129	1183	510	43	98	94	0	0.000	0.000	0.000	0.000	0.000	0.000	0.000	0.000	0.000	0.000	0.000	0.000	0.000	0.000	0.063	0.072	0.074	0.060	3.150	0.077	0.171	316	2384	100	432	6856	7288	478	6611	7089	Error	Error	-3.988	432	6856	478	6611	397407	2445769	0.913	12.857	0	0	0
1	1	17	"A98"	"A98"	3890	5010	100	1170	1196	439	36	795	795	836	341	40	52	25	0	9115	8033	3489	43	1068	1068	1094	286	26	94	89	0	0.000	0.000	0.000	0.000	0.000	0.000	0.000	0.000	0.000	0.000	0.000	0.000	0.000	0.000	0.047	0.058	0.067	0.066	3.009	0.056	0.226	316	2384	100	375	8047	8422	401	6965	7366	Error	Error	-4.423	375	8047	401	6965	377910	2538345	1.056	24.262	0	0	0
1	2	17	"A98"	"A98"	4185	5010	100	1174	1233	514	41	876	876	940	532	56	28	6	0	8230	7838	3751	47	1077	1077	1133	473	41	94	89	0	0.000	0.000	0.000	0.000	0.000	0.000	0.000	0.000	0.000	0.000	0.000	0.000	0.000	0.000	0.042	0.053	0.062	0.056	3.666	0.045	0.045	316	2384	100	298	7153	7451	357	6761	7118	Error	Error	-4.585	298	7153	357	6761	389517	2476766	0.551	14.175	0	0	0
1	3	17	"A98"	"A98"	4485	5010	100	1181	1226	453	36	790	790	837	367	43	52	25	0	8682	8425	3399	40	1080	1080	1137	498	43	96	91	0	0.000	0.000	0.000	0.000	0.000	0.000	0.000	0.000	0.000	0.000	0.000	0.000	0.000	0.000	0.051	0.059	0.069	0.058	3.138	0.053	0.214	316	2384	100	391	7602	7993	436	7345	7781	Error	Error	-4.281	391	7602	436	7345	387301	2662301	1.060	14.635	0	0	0
1	4	17	"A99"	"A99"	4785	5010	100	1273	1295	503	38	773	773	829	366	44	60	29	0	7321	7132	3194	44	1068	1068	1083	216	19	99	97	0	0.000	0.000	0.000	0.000	0.000	0.000	0.000	0.000	0.000	0.000	0.000	0.000	0.000	0.000	0.080	0.086	0.092	0.086	2.872	0.074	0.258	316	2384	100	500	6253	6753	522	6064	6586	Error	Error	-3.645	500	6253	522	6064	409124	2253605	1.273	28.005	0	0	0
1	5	17	"A99"	"A99"	5085	5010	100	1257	1268	441	34	753	753	792	369	46	62	27	0	8554	7795	3572	45	1078	1078	1125	503	44	93	91	0	0.000	0.000	0.000	0.000	0.000	0.000	0.000	0.000	0.000	0.000	0.000	0.000	0.000	0.000	0.067	0.077	0.084	0.089	2.978	0.059	0.014	316	2384	100	504	7476	7980	515	6717	7232	Error	Error	-3.891	504	7476	515	6717	400592	2463262	1.290	13.260	0	0	0
1	6	17	"A99"	"A99"	5385	5005	100	1226	1205	444	36	739	739	781	347	44	62	28	0	8006	7466	3046	40	1077	1077	1153	558	48	91	90	0	0.000	0.000	0.000	0.000	0.000	0.000	0.000	0.000	0.000	0.000	0.000	0.000	0.000	0.000	0.070	0.073	0.086	0.084	3.309	0.063	0.228	316	2384	100	487	6929	7416	466	6389	6855	Error	Error	-3.831	487	6929	466	6389	380657	2359114	1.222	11.314	0	0	0
1	7	17	"A100"	"A100"	5685	5005	100	864	911	372	40	737	737	792	600	75	13	0	0	2595	3501	2581	73	1041	1041	1077	795	73	80	47	0	0.000	0.000	0.000	0.000	0.000	0.000	0.000	0.000	0.000	0.000	0.000	0.000	0.000	0.000	0.082	0.071	0.144	0.139	4.421	0.112	0.063	316	2384	100	127	1554	1681	174	2460	2634	Error	Error	-3.613	127	1554	174	2460	287774	1106455	0.198	3.049	0	0	0
1	8	17	"A100"	"A100"	5985	5005	100	864	949	490	51	742	742	783	370	47	28	12	0	2416	3522	2818	80	1053	1053	1069	218	20	88	80	0	0.000	0.000	0.000	0.000	0.000	0.000	0.000	0.000	0.000	0.000	0.000	0.000	0.000	0.000	0.090	0.084	0.164	0.193	4.830	0.072	0.075	316	2384	100	122	1363	1485	207	2469	2676	Error	Error	-3.482	122	1363	207	2469	300016	1112942	0.449	11.252	0	0	0
1	9	17	"A100"	"A100"	6285	5005	100	834	906	373	41	737	737	771	342	44	29	7	0	2366	3541	2810	79	1042	1042	1051	196	18	89	82	0	0.000	0.000	0.000	0.000	0.000	0.000	0.000	0.000	0.000	0.000	0.000	0.000	0.000	0.000	0.073	0.068	0.119	0.131	4.211	0.065	0.107	316	2384	100	97	1324	1421	169	2499	2668	Error	Error	-3.771	97	1324	169	2499	286249	1118842	0.395	12.704	0	0	0
1	10	17	"A101"	"A101"	6585	5005	100	956	1019	466	45	756	756	805	440	54	29	12	0	4227	5247	3304	62	1034	1034	1059	342	32	93	88	0	0.000	0.000	0.000	0.000	0.000	0.000	0.000	0.000	0.000	0.000	0.000	0.000	0.000	0.000	0.063	0.062	0.099	0.098	3.326	0.063	0.154	316	2384	100	200	3193	3393	263	4213	4476	Error	Error	-3.997	200	3193	263	4213	321915	1657965	0.486	12.246	0	0	0
1	11	17	"A101"	"A101"	6885	5000	100	889	978	618	63	768	768	809	353	43	33	11	0	2950	4625	3629	78	1067	1067	1079	237	21	90	85	0	0.000	0.000	0.000	0.000	0.000	0.000	0.000	0.000	0.000	0.000	0.000	0.000	0.000	0.000	0.064	0.059	0.105	0.128	4.605	0.056	0.092	316	2384	100	121	1883	2004	210	3558	3768	Error	Error	-3.960	121	1883	210	3558	309032	1461572	0.479	14.962	0	0	0
1	12	17	"A101"	"A101"	7185	5000	100	891	937	401	42	750	750	791	346	43	29	11	0	3249	4766	3479	72	1056	1056	1076	224	20	91	88	0	0.000	0.000	0.000	0.000	0.000	0.000	0.000	0.000	0.000	0.000	0.000	0.000	0.000	0.000	0.064	0.050	0.088	0.090	4.313	0.057	0.134	316	2384	100	141	2193	2334	187	3710	3897	Error	Error	-3.959	141	2193	187	3710	295971	1506176	0.422	16.473	0	0	0
1	13	17	"A102"	"A102"	7485	5000	100	954	1020	430	42	755	755	790	335	42	34	16	0	4629	5719	3522	61	1058	1058	1070	217	20	91	87	0	0.000	0.000	0.000	0.000	0.000	0.000	0.000	0.000	0.000	0.000	0.000	0.000	0.000	0.000	0.056	0.057	0.083	0.079	3.722	0.055	0.150	316	2384	100	199	3571	3770	265	4661	4926	Error	Error	-4.165	199	3571	265	4661	322169	1807105	0.687	21.424	0	0	0
1	14	17	"A102"	"A102"	7785	5000	100	980	1002	424	42	750	750	789	355	44	37	15	0	4863	5946	3798	63	1062	1062	1084	276	25	96	92	0	0.000	0.000	0.000	0.000	0.000	0.000	0.000	0.000	0.000	0.000	0.000	0.000	0.000	0.000	0.061	0.052	0.084	0.085	3.561	0.048	0.121	316	2384	100	230	3801	4031	252	4884	5136	Error	Error	-4.047	230	3801	252	4884	316528	1879033	0.600	17.616	0	0	0
1	15	17	"A102"	"A102"	8080	5000	100	1030	1054	500	47	774	774	819	381	46	38	13	0	4993	5873	3523	59	1088	1088	1105	255	23	97	92	0	0.000	0.000	0.000	0.000	0.000	0.000	0.000	0.000	0.000	0.000	0.000	0.000	0.000	0.000	0.066	0.059	0.087	0.085	3.295	0.053	0.092	316	2384	100	256	3905	4161	280	4785	5065	Error	Error	-3.931	256	3905	280	4785	333037	1855962	0.617	18.698	0	0	0
1	16	17	"A103"	"A103"	8380	5000	100	1023	1257	785	62	764	764	808	349	43	43	25	0	2241	2965	2022	68	1088	1088	1095	207	18	91	86	0	0.000	0.000	0.000	0.000	0.000	0.000	0.000	0.000	0.000	0.000	0.000	0.000	0.000	0.000	0.225	0.263	0.333	0.307	3.194	0.311	0.499	316	2384	100	259	1153	1412	493	1877	2370	Error	Error	-2.154	259	1153	493	1877	397131	937000	1.287	9.034	0	0	0
1	17	17	"A103"	"A103"	8680	4995	100	1010	1278	837	65	772	772	819	361	44	43	26	0	2329	2915	1956	67	1086	1086	1102	219	19	88	79	0	0.000	0.000	0.000	0.000	0.000	0.000	0.000	0.000	0.000	0.000	0.000	0.000	0.000	0.000	0.191	0.277	0.350	0.334	4.037	0.337	0.502	316	2384	100	238	1243	1481	506	1829	2335	Error	Error	-2.385	238	1243	506	1829	403771	921014	1.271	8.279	0	0	0
1	18	17	"A103"	"A103"	8980	4995	100	1019	1180	670	56	769	769	828	550	66	30	14	0	2126	2715	1757	64	1085	1085	1125	446	39	78	60	0	0.000	0.000	0.000	0.000	0.000	0.000	0.000	0.000	0.000	0.000	0.000	0.000	0.000	0.000	0.240	0.252	0.293	0.302	3.088	0.282	0.346	316	2384	100	250	1041	1291	411	1630	2041	Error	Error	-2.058	250	1041	411	1630	372972	858033	0.640	3.565	0	0	0
1	1	18	"A104"	"A104"	3890	5315	100	1122	1199	484	40	813	813	857	367	42	45	23	0	6601	7134	3749	52	1081	1081	1100	278	25	99	96	0	0.000	0.000	0.000	0.000	0.000	0.000	0.000	0.000	0.000	0.000	0.000	0.000	0.000	0.000	0.056	0.064	0.075	0.070	2.917	0.062	0.201	316	2384	100	309	5520	5829	386	6053	6439	Error	Error	-4.159	309	5520	386	6053	378848	2254353	0.932	21.705	0	0	0
1	2	18	"A104"	"A104"	4190	5310	100	1329	1337	512	38	856	856	908	763	84	29	1	0	8315	7949	3477	43	1082	1082	1098	222	20	100	99	0	0.000	0.000	0.000	0.000	0.000	0.000	0.000	0.000	0.000	0.000	0.000	0.000	0.000	0.000	0.065	0.070	0.081	0.068	3.119	0.066	0.237	316	2384	100	473	7233	7706	481	6867	7348	Error	Error	-3.935	473	7233	481	6867	422444	2511970	0.562	30.860	0	0	0
1	3	18	"A104"	"A104"	4490	5310	100	1281	1391	922	66	805	805	921	1105	119	13	1	0	10143	9241	3891	42	1100	1100	1166	792	67	97	91	0	0.000	0.000	0.000	0.000	0.000	0.000	0.000	0.000	0.000	0.000	0.000	0.000	0.000	0.000	0.053	0.072	0.070	0.065	2.904	0.072	0.171	316	2384	100	476	9043	9519	586	8141	8727	Error	Error	-4.248	476	9043	586	8141	439664	2920239	0.425	10.196	0	0	0
1	4	18	"A105"	"A105"	4790	5310	100	984	1056	433	41	788	788	842	516	61	25	5	0	4641	6010	4313	71	1070	1070	1098	274	24	93	87	0	0.000	0.000	0.000	0.000	0.000	0.000	0.000	0.000	0.000	0.000	0.000	0.000	0.000	0.000	0.055	0.054	0.078	0.081	4.620	0.052	0.065	316	2384	100	196	3571	3767	268	4940	5208	Error	Error	-4.187	196	3571	268	4940	333745	1899091	0.415	17.927	0	0	0
1	5	18	"A105"	"A105"	5090	5310	100	1063	1124	533	47	750	750	798	386	48	44	17	0	4762	7020	5089	72	1072	1072	1089	237	21	100	98	0	0.000	0.000	0.000	0.000	0.000	0.000	0.000	0.000	0.000	0.000	0.000	0.000	0.000	0.000	0.085	0.063	0.084	0.078	3.155	0.063	0.227	316	2384	100	313	3690	4003	374	5948	6322	Error	Error	-3.559	313	3690	374	5948	355198	2218474	0.845	25.025	0	0	0
1	6	18	"A105"	"A105"	5390	5310	100	1072	1150	487	42	764	764	986	2822	286	0	0	0	5072	7453	5222	70	1077	1077	1282	2819	219	64	41	0	0.000	0.000	0.000	0.000	0.000	0.000	0.000	0.000	0.000	0.000	0.000	0.000	0.000	0.000	0.077	0.061	0.081	0.071	3.102	0.628	0.445	316	2384	100	308	3995	4303	386	6376	6762	Error	Error	-3.697	308	3995	386	6376	363393	2355170	0.058	2.189	0	0	0
1	7	18	"A106"	"A106"	5690	5305	100	1105	1143	477	41	765	765	815	860	105	15	1	0	8774	7822	3906	49	1061	1061	1078	282	26	93	89	0	0.000	0.000	0.000	0.000	0.000	0.000	0.000	0.000	0.000	0.000	0.000	0.000	0.000	0.000	0.044	0.056	0.069	0.065	3.727	0.057	0.243	316	2384	100	340	7713	8053	378	6761	7139	Error	Error	-4.504	340	7713	378	6761	361229	2471684	0.381	23.915	0	0	0
1	8	18	"A106"	"A106"	5990	5305	100	1179	1220	468	38	772	772	802	338	42	55	29	0	8243	8127	3136	38	1066	1066	1088	286	26	100	100	0	0.000	0.000	0.000	0.000	0.000	0.000	0.000	0.000	0.000	0.000	0.000	0.000	0.000	0.000	0.057	0.063	0.069	0.062	2.482	0.061	0.253	316	2384	100	407	7177	7584	448	7061	7509	Error	Error	-4.140	407	7177	448	7061	385642	2568128	1.237	24.612	0	0	0
1	9	18	"A106"	"A106"	6290	5305	100	1061	1108	442	39	755	755	792	342	43	46	20	0	6641	6915	3424	49	1063	1063	1077	222	20	99	99	0	0.000	0.000	0.000	0.000	0.000	0.000	0.000	0.000	0.000	0.000	0.000	0.000	0.000	0.000	0.055	0.060	0.073	0.063	2.770	0.060	0.217	316	2384	100	306	5578	5884	353	5852	6205	Error	Error	-4.188	306	5578	353	5852	350103	2185039	0.924	26.297	0	0	0
1	10	18	"A107"	"A107"	6590	5305	100	937	1015	451	44	775	775	823	475	57	25	6	0	4807	5791	3498	60	1061	1061	1099	620	56	87	84	0	0.000	0.000	0.000	0.000	0.000	0.000	0.000	0.000	0.000	0.000	0.000	0.000	0.000	0.000	0.043	0.051	0.069	0.068	4.311	0.049	0.107	316	2384	100	162	3746	3908	240	4730	4970	Error	Error	-4.531	162	3746	240	4730	320840	1830100	0.404	7.568	0	0	0
1	11	18	"A107"	"A107"	6890	5305	100	950	997	419	42	790	790	827	367	44	31	9	0	3211	4539	3090	68	1078	1078	1098	315	28	93	88	0	0.000	0.000	0.000	0.000	0.000	0.000	0.000	0.000	0.000	0.000	0.000	0.000	0.000	0.000	0.075	0.060	0.106	0.113	4.255	0.057	0.101	316	2384	100	160	2133	2293	207	3461	3668	Error	Error	-3.737	160	2133	207	3461	314909	1434313	0.463	10.924	0	0	0
1	12	18	"A107"	"A107"	7190	5300	100	986	1029	451	43	752	752	791	333	42	40	18	0	3696	5157	3433	66	1040	1040	1053	198	18	98	94	0	0.000	0.000	0.000	0.000	0.000	0.000	0.000	0.000	0.000	0.000	0.000	0.000	0.000	0.000	0.088	0.067	0.100	0.096	3.428	0.059	0.140	316	2384	100	234	2656	2890	277	4117	4394	Error	Error	-3.505	234	2656	277	4117	325238	1629611	0.715	20.727	0	0	0
1	13	18	"A108"	"A108"	7490	5300	100	1147	1189	452	38	766	766	811	370	45	51	22	0	10812	9200	4020	43	1074	1074	1113	382	34	93	88	0	0.000	0.000	0.000	0.000	0.000	0.000	0.000	0.000	0.000	0.000	0.000	0.000	0.000	0.000	0.039	0.052	0.054	0.058	3.228	0.050	0.250	316	2384	100	381	9738	10119	423	8126	8549	Error	Error	-4.676	381	9738	423	8126	375576	2907049	1.022	21.170	0	0	0
1	14	18	"A108"	"A108"	7785	5300	100	1323	1338	436	32	762	762	806	367	45	66	34	0	11709	11225	2198	19	1079	1079	1106	284	25	100	100	0	0.000	0.000	0.000	0.000	0.000	0.000	0.000	0.000	0.000	0.000	0.000	0.000	0.000	0.000	0.053	0.057	0.059	0.049	2.535	0.053	0.287	316	2384	100	561	10630	11191	576	10146	10722	Error	Error	-4.244	561	10630	576	10146	422801	3547022	1.450	35.630	0	0	0
1	15	18	"A108"	"A108"	8085	5300	100	1109	1165	464	39	786	786	839	711	84	21	2	0	9799	8722	3765	43	1080	1080	1096	237	21	100	99	0	0.000	0.000	0.000	0.000	0.000	0.000	0.000	0.000	0.000	0.000	0.000	0.000	0.000	0.000	0.037	0.050	0.059	0.054	2.511	0.049	0.038	316	2384	100	323	8719	9042	379	7642	8021	Error	Error	-4.755	323	8719	379	7642	368130	2756247	0.459	32.177	0	0	0
1	16	18	"A109"	"A109"	8385	5300	100	944	1020	498	48	787	787	834	459	55	24	7	0	4246	4984	3065	61	1072	1072	1090	222	20	94	91	0	0.000	0.000	0.000	0.000	0.000	0.000	0.000	0.000	0.000	0.000	0.000	0.000	0.000	0.000	0.049	0.060	0.083	0.089	4.371	0.054	0.086	316	2384	100	157	3174	3331	233	3912	4145	Error	Error	-4.337	157	3174	233	3912	322244	1574970	0.405	17.541	0	0	0
1	17	18	"A109"	"A109"	8685	5295	100	1017	1049	468	44	772	772	820	378	46	40	14	0	4429	5436	3349	61	1084	1084	1097	213	19	98	95	0	0.000	0.000	0.000	0.000	0.000	0.000	0.000	0.000	0.000	0.000	0.000	0.000	0.000	0.000	0.073	0.064	0.108	0.099	3.209	0.058	0.101	316	2384	100	245	3345	3590	277	4352	4629	Error	Error	-3.771	245	3345	277	4352	331630	1717847	0.606	20.371	0	0	0
1	18	18	"A109"	"A109"	8985	5295	100	999	1040	422	40	765	765	801	346	43	41	17	0	4486	5521	3291	59	1082	1082	1100	212	19	99	98	0	0.000	0.000	0.000	0.000	0.000	0.000	0.000	0.000	0.000	0.000	0.000	0.000	0.000	0.000	0.069	0.062	0.087	0.085	3.340	0.053	0.122	316	2384	100	234	3404	3638	275	4439	4714	Error	Error	-3.863	234	3404	275	4439	328589	1744572	0.691	20.854	0	0	0
1	1	19	"A110"	"A110"	3895	5615	100	3060	2939	1504	51	866	866	930	675	72	75	68	0	7736	6999	3592	51	1083	1083	1139	657	57	84	81	0	0.000	0.000	0.000	0.000	0.000	0.000	0.000	0.000	0.000	0.000	0.000	0.000	0.000	0.000	0.330	0.350	0.367	0.355	2.221	0.321	0.603	316	2384	100	2194	6653	8847	2073	5916	7989	Error	Error	-1.600	2194	6653	2073	5916	928732	2211678	2.976	8.919	0	0	0
1	2	19	"A110"	"A110"	4195	5610	100	2590	2810	1429	50	846	846	892	427	47	86	72	0	7956	7958	3095	38	1078	1078	1106	306	27	98	97	0	0.000	0.000	0.000	0.000	0.000	0.000	0.000	0.000	0.000	0.000	0.000	0.000	0.000	0.000	0.254	0.285	0.208	0.240	3.393	0.211	0.304	316	2384	100	1744	6878	8622	1964	6880	8844	Error	Error	-1.980	1744	6878	1964	6880	888014	2514824	4.492	22.392	0	0	0
1	3	19	"A110"	"A110"	4495	5610	100	2620	2710	1379	50	835	835	919	1316	143	59	29	0	8662	8323	3395	40	1099	1099	1146	638	55	98	95	0	0.000	0.000	0.000	0.000	0.000	0.000	0.000	0.000	0.000	0.000	0.000	0.000	0.000	0.000	0.236	0.260	0.207	0.223	3.456	0.204	0.295	316	2384	100	1785	7563	9348	1875	7224	9099	Error	Error	-2.083	1785	7563	1875	7224	856275	2630050	1.361	11.249	0	0	0
1	4	19	"A111"	"A111"	4795	5610	100	879	931	394	42	803	803	854	725	84	6	0	0	1848	2435	1806	74	1070	1070	1097	512	46	63	39	0	0.000	0.000	0.000	0.000	0.000	0.000	0.000	0.000	0.000	0.000	0.000	0.000	0.000	0.000	0.098	0.094	0.234	0.279	5.586	0.088	0.055	316	2384	100	76	778	854	128	1365	1493	Error	Error	-3.356	76	778	128	1365	294133	769428	0.106	2.613	0	0	0
1	5	19	"A111"	"A111"	5095	5610	100	879	880	364	41	748	748	798	382	47	22	4	0	1954	2577	1757	68	1066	1066	1083	306	28	86	65	0	0.000	0.000	0.000	0.000	0.000	0.000	0.000	0.000	0.000	0.000	0.000	0.000	0.000	0.000	0.148	0.087	0.269	0.257	3.615	0.066	0.037	316	2384	100	131	888	1019	132	1511	1643	Error	Error	-2.761	131	888	132	1511	278133	814271	0.215	4.882	0	0	0
1	6	19	"A111"	"A111"	5395	5610	100	830	867	336	38	758	758	803	445	55	17	1	0	1895	2422	1624	67	1046	1046	1066	255	23	86	69	0	0.000	0.000	0.000	0.000	0.000	0.000	0.000	0.000	0.000	0.000	0.000	0.000	0.000	0.000	0.085	0.079	0.273	0.275	4.150	0.076	0.039	316	2384	100	72	849	921	109	1376	1485	Error	Error	-3.560	72	849	109	1376	273934	765450	0.144	5.318	0	0	0
1	7	19	"A112"	"A112"	5695	5610	100	1073	1099	448	40	762	762	801	417	52	39	12	0	7325	6747	3363	49	1058	1058	1092	324	29	92	87	0	0.000	0.000	0.000	0.000	0.000	0.000	0.000	0.000	0.000	0.000	0.000	0.000	0.000	0.000	0.050	0.059	0.074	0.081	4.571	0.058	0.193	316	2384	100	311	6267	6578	337	5689	6026	Error	Error	-4.333	311	6267	337	5689	347352	2132132	0.715	17.454	0	0	0
1	8	19	"A112"	"A112"	5995	5605	100	1053	1089	426	39	763	763	808	357	44	45	18	0	7055	6517	3389	52	1063	1063	1102	377	34	97	94	0	0.000	0.000	0.000	0.000	0.000	0.000	0.000	0.000	0.000	0.000	0.000	0.000	0.000	0.000	0.048	0.060	0.080	0.071	3.365	0.050	0.141	316	2384	100	290	5992	6282	326	5454	5780	Error	Error	-4.369	290	5992	326	5454	344166	2059323	0.787	14.363	0	0	0
1	9	19	"A112"	"A112"	6295	5605	100	1063	1270	2626	206	774	774	817	368	45	41	18	0	7708	6745	3845	57	1075	1075	1106	298	26	97	92	0	0.000	0.000	0.000	0.000	0.000	0.000	0.000	0.000	0.000	0.000	0.000	0.000	0.000	0.000	0.044	0.087	0.077	0.078	3.573	0.104	0.045	316	2384	100	289	6633	6922	496	5670	6166	Error	Error	-4.521	289	6633	496	5670	401456	2131494	1.231	18.923	0	0	0
1	10	19	"A113"	"A113"	6595	5605	100	997	1070	451	42	793	793	824	354	42	37	14	0	4626	5807	3732	64	1055	1055	1097	337	30	86	81	0	0.000	0.000	0.000	0.000	0.000	0.000	0.000	0.000	0.000	0.000	0.000	0.000	0.000	0.000	0.057	0.058	0.093	0.094	4.197	0.053	0.145	316	2384	100	204	3571	3775	277	4752	5029	Error	Error	-4.130	204	3571	277	4752	337980	1835117	0.695	13.976	0	0	0
1	11	19	"A113"	"A113"	6895	5605	100	963	1034	491	47	801	801	846	395	46	31	12	0	3827	5279	3744	70	1079	1079	1099	257	23	93	86	0	0.000	0.000	0.000	0.000	0.000	0.000	0.000	0.000	0.000	0.000	0.000	0.000	0.000	0.000	0.059	0.055	0.084	0.083	4.588	0.057	0.133	316	2384	100	162	2748	2910	233	4200	4433	Error	Error	-4.084	162	2748	233	4200	326835	1668250	0.476	16.265	0	0	0
1	12	19	"A113"	"A113"	7190	5605	100	1017	1072	460	42	759	759	792	343	43	43	19	0	4682	5891	3664	62	1052	1052	1071	232	21	97	93	0	0.000	0.000	0.000	0.000	0.000	0.000	0.000	0.000	0.000	0.000	0.000	0.000	0.000	0.000	0.071	0.065	0.086	0.088	3.298	0.057	0.150	316	2384	100	258	3630	3888	313	4839	5152	Error	Error	-3.815	258	3630	313	4839	338739	1861612	0.816	20.776	0	0	0
1	13	19	"A114"	"A114"	7490	5600	100	816	854	365	42	751	751	789	341	43	26	5	0	1949	2540	1824	71	1035	1035	1051	215	20	79	72	0	0.000	0.000	0.000	0.000	0.000	0.000	0.000	0.000	0.000	0.000	0.000	0.000	0.000	0.000	0.071	0.068	0.223	0.235	5.004	0.064	0.037	316	2384	100	65	914	979	103	1505	1608	Error	Error	-3.814	65	914	103	1505	269724	802661	0.191	6.926	0	0	0
1	14	19	"A114"	"A114"	7790	5600	100	888	908	378	41	759	759	799	344	43	26	8	0	2144	2820	1980	70	1073	1073	1088	219	20	87	78	0	0.000	0.000	0.000	0.000	0.000	0.000	0.000	0.000	0.000	0.000	0.000	0.000	0.000	0.000	0.120	0.085	0.212	0.229	4.294	0.073	0.060	316	2384	100	129	1071	1200	149	1747	1896	Error	Error	-3.054	129	1071	149	1747	286863	891172	0.317	7.909	0	0	0
1	15	19	"A114"	"A114"	8090	5600	100	822	895	431	48	756	756	807	351	43	26	10	0	2112	2662	1740	65	1065	1065	1083	227	20	91	80	0	0.000	0.000	0.000	0.000	0.000	0.000	0.000	0.000	0.000	0.000	0.000	0.000	0.000	0.000	0.063	0.087	0.221	0.239	4.303	0.080	0.047	316	2384	100	66	1047	1113	139	1597	1736	Error	Error	-3.988	66	1047	139	1597	282955	841149	0.251	6.956	0	0	0
1	16	19	"A115"	"A115"	8390	5600	100	1212	1261	503	39	764	764	823	556	67	41	11	0	7727	7419	3049	41	1094	1094	1121	304	27	94	91	0	0.000	0.000	0.000	0.000	0.000	0.000	0.000	0.000	0.000	0.000	0.000	0.000	0.000	0.000	0.068	0.079	0.084	0.078	2.911	0.071	0.240	316	2384	100	448	6633	7081	497	6325	6822	Error	Error	-3.888	448	6633	497	6325	398617	2344264	0.788	20.717	0	0	0
1	17	19	"A115"	"A115"	8690	5600	100	1263	1288	471	36	786	786	819	345	42	60	32	0	8925	8707	2698	30	1120	1120	1157	375	32	99	97	0	0.000	0.000	0.000	0.000	0.000	0.000	0.000	0.000	0.000	0.000	0.000	0.000	0.000	0.000	0.061	0.066	0.074	0.064	2.709	0.059	0.229	316	2384	100	477	7805	8282	502	7587	8089	Error	Error	-4.032	477	7805	502	7587	406915	2751374	1.359	20.133	0	0	0
1	18	19	"A115"	"A115"	8990	5595	100	1191	1266	457	36	780	780	867	1088	125	9	0	0	8179	8081	2915	36	1143	1143	1254	857	68	94	94	0	0.000	0.000	0.000	0.000	0.000	0.000	0.000	0.000	0.000	0.000	0.000	0.000	0.000	0.000	0.058	0.070	0.076	0.070	3.158	0.062	0.240	316	2384	100	411	7036	7447	486	6938	7424	Error	Error	-4.098	411	7036	486	6938	400105	2553567	0.367	7.966	0	0	0
1	1	20	"A116"	"A116"	3900	5915	100	914	964	446	46	891	891	1050	1684	160	0	0	0	1093	1118	212	18	1115	1115	1150	653	56	0	0	0	0.000	0.000	0.000	0.000	0.000	0.000	0.000	0.000	0.000	0.000	0.000	0.000	0.000	0.000	-1.045	24.333	2.037	1.983	4.058	7.302	0.036	316	2384	100	23	-22	1	73	3	76	Error	Error	Error	23	-22	73	3	304573	353210	-0.051	-0.049	0	0	0
1	2	20	"A116"	"A116"	4200	5915	100	850	877	351	40	845	845	890	365	41	15	3	0	1069	1093	204	18	1101	1101	1115	226	20	11	1	0	0.000	0.000	0.000	0.000	0.000	0.000	0.000	0.000	0.000	0.000	0.000	0.000	0.000	0.000	-0.156	-4.000	1.776	1.506	3.833	12.672	0.007	316	2384	100	5	-32	-27	32	-8	24	Error	Error	Error	5	-32	32	-8	277251	345311	-0.036	-0.097	0	0	0
1	3	20	"A116"	"A116"	4500	5910	100	857	905	372	41	836	836	883	447	50	17	2	0	1094	1114	210	18	1087	1087	1100	232	21	14	3	0	0.000	0.000	0.000	0.000	0.000	0.000	0.000	0.000	0.000	0.000	0.000	0.000	0.000	0.000	3.000	2.556	1.826	1.880	4.515	15.983	0.006	316	2384	100	21	7	28	69	27	96	Error	Error	1.585	21	7	69	27	285923	351941	0.049	0.060	0	0	0
1	4	20	"A117"	"A117"	4800	5910	100	826	883	371	42	854	854	958	1502	156	0	0	0	1063	1081	196	18	1094	1094	1163	1523	130	0	0	0	0.000	0.000	0.000	0.000	0.000	0.000	0.000	0.000	0.000	0.000	0.000	0.000	0.000	0.000	0.903	-2.231	1.719	1.659	3.931	0.967	0.801	316	2384	100	-28	-31	-59	29	-13	16	Error	Error	-0.147	-28	-31	29	-13	279089	341658	-0.050	-0.054	0	0	0
1	5	20	"A117"	"A117"	5100	5910	100	1021	3621	9841	271	833	833	871	540	61	33	23	1	1229	3499	9280	265	1103	1103	1124	339	30	32	24	1	0.000	0.000	0.000	0.000	0.000	0.000	0.000	0.000	0.000	0.000	0.000	0.000	0.000	0.000	1.492	1.164	1.241	1.271	3.643	1.071	0.874	316	2384	100	188	126	314	2788	2396	5184	Error	Error	0.577	188	126	2788	2396	1144224	1105726	5.093	7.006	0	0	0
1	6	20	"A117"	"A117"	5400	5910	100	759	813	464	57	790	790	843	525	62	8	1	0	1111	1119	298	26	1082	1082	1088	231	21	16	2	0	0.000	0.000	0.000	0.000	0.000	0.000	0.000	0.000	0.000	0.000	0.000	0.000	0.000	0.000	-1.069	0.622	1.496	1.615	5.011	4.630	0.204	316	2384	100	-31	29	-2	23	37	60	Error	Error	Error	-31	29	23	37	257010	353686	-0.057	0.134	0	0	0
1	7	20	"A118"	"A118"	5700	5910	100	797	822	331	40	780	780	815	337	41	16	4	0	1062	1066	192	18	1077	1077	1090	206	18	13	2	0	0.000	0.000	0.000	0.000	0.000	0.000	0.000	0.000	0.000	0.000	0.000	0.000	0.000	0.000	-1.133	-3.818	1.588	1.666	3.739	-44.874	0.001	316	2384	100	17	-15	2	42	-11	31	Error	Error	Error	17	-15	42	-11	259870	336775	0.021	-0.117	0	0	0
1	8	20	"A118"	"A118"	6000	5905	100	810	852	335	39	858	858	899	407	45	12	1	0	1076	1091	211	19	1103	1103	1116	229	20	13	2	0	0.000	0.000	0.000	0.000	0.000	0.000	0.000	0.000	0.000	0.000	0.000	0.000	0.000	0.000	1.778	0.500	1.373	1.706	4.822	19.659	0.003	316	2384	100	-48	-27	-75	-6	-12	-18	Error	Error	0.830	-48	-27	-6	-12	269224	344853	-0.115	-0.109	0	0	0
1	9	20	"A118"	"A118"	6300	5905	100	794	840	361	42	821	821	858	359	41	16	3	0	1032	1052	199	18	1071	1071	1084	218	20	11	2	0	0.000	0.000	0.000	0.000	0.000	0.000	0.000	0.000	0.000	0.000	0.000	0.000	0.000	0.000	0.692	-1.000	1.735	1.639	3.860	22.889	0.002	316	2384	100	-27	-39	-66	19	-19	0	Error	Error	-0.531	-27	-39	19	-19	265433	332315	-0.050	-0.147	0	0	0
1	10	20	"A119"	"A119"	6600	5905	100	803	864	348	40	811	811	867	370	42	17	4	0	1095	1100	207	18	1069	1069	1085	207	19	20	4	0	0.000	0.000	0.000	0.000	0.000	0.000	0.000	0.000	0.000	0.000	0.000	0.000	0.000	0.000	-0.308	1.710	1.696	1.480	4.972	-435.822	0.000	316	2384	100	-8	26	18	53	31	84	Error	Error	Error	-8	26	53	31	273092	347479	-0.008	0.072	0	0	0
1	11	20	"A119"	"A119"	6895	5905	100	768	826	363	43	777	777	817	352	43	17	5	0	1086	1087	193	17	1066	1066	1076	206	19	16	4	0	0.000	0.000	0.000	0.000	0.000	0.000	0.000	0.000	0.000	0.000	0.000	0.000	0.000	0.000	-0.450	2.333	1.720	1.588	5.114	-35.130	0.001	316	2384	100	-9	20	11	49	21	70	Error	Error	Error	-9	20	49	21	261143	343596	0.026	0.053	0	0	0
1	12	20	"A119"	"A119"	7195	5905	100	754	827	358	43	752	752	796	344	43	22	6	0	1055	1063	206	19	1046	1046	1055	197	18	18	4	0	0.000	0.000	0.000	0.000	0.000	0.000	0.000	0.000	0.000	0.000	0.000	0.000	0.000	0.000	0.222	4.412	1.902	1.856	4.975	122.454	0.000	316	2384	100	2	9	11	75	17	92	Error	Error	-2.170	2	9	75	17	261272	336046	0.090	0.041	0	0	0
1	13	20	"A120"	"A120"	7495	5900	100	767	796	324	40	751	751	785	334	42	18	2	0	1047	1057	212	20	1050	1050	1057	206	19	16	3	0	0.000	0.000	0.000	0.000	0.000	0.000	0.000	0.000	0.000	0.000	0.000	0.000	0.000	0.000	-5.333	6.429	1.688	1.763	4.271	-47.359	0.000	316	2384	100	16	-3	13	45	7	52	Error	Error	Error	16	-3	45	7	251443	334075	0.033	0.000	0	0	0
1	14	20	"A120"	"A120"	7795	5900	100	796	821	363	44	780	780	817	422	51	14	2	0	1091	1086	227	20	1053	1053	1081	331	30	6	0	0	0.000	0.000	0.000	0.000	0.000	0.000	0.000	0.000	0.000	0.000	0.000	0.000	0.000	0.000	0.421	1.242	1.516	1.736	5.673	35.837	0.001	316	2384	100	16	38	54	41	33	74	Error	Error	-1.248	16	38	41	33	259322	343046	0.009	0.015	0	0	0
1	15	20	"A120"	"A120"	8095	5900	100	778	818	405	49	778	778	812	350	43	16	2	0	1079	1082	206	19	1068	1068	1077	200	18	15	3	0	0.000	0.000	0.000	0.000	0.000	0.000	0.000	0.000	0.000	0.000	0.000	0.000	0.000	0.000	0.000	2.857	2.121	1.866	4.891	2.725	0.323	316	2384	100	0	11	11	40	14	54	Error	Error	Error	0	11	40	14	258342	342011	0.017	0.025	0	0	0
1	16	20	"A121"	"A121"	8395	5900	100	768	791	324	40	784	784	826	359	43	13	2	0	1095	1102	208	18	1072	1072	1083	213	19	18	4	0	0.000	0.000	0.000	0.000	0.000	0.000	0.000	0.000	0.000	0.000	0.000	0.000	0.000	0.000	-0.696	0.233	1.497	1.435	4.195	85.996	0.000	316	2384	100	-16	23	7	7	30	37	Error	Error	Error	-16	23	7	30	250018	348158	-0.097	0.089	0	0	0
1	17	20	"A121"	"A121"	8695	5900	100	924	972	471	48	798	798	836	441	52	23	5	0	1139	1179	316	26	1093	1093	1106	217	19	25	8	0	0.000	0.000	0.000	0.000	0.000	0.000	0.000	0.000	0.000	0.000	0.000	0.000	0.000	0.000	2.739	2.023	1.780	1.726	4.266	5.651	0.031	316	2384	100	126	46	172	174	86	260	Error	Error	1.454	126	46	174	86	307278	372659	0.308	0.336	0	0	0
1	18	20	"A121"	"A121"	8995	5895	100	811	843	359	42	810	810	851	369	43	15	3	0	1080	1101	213	19	1105	1105	1123	270	24	12	0	0	0.000	0.000	0.000	0.000	0.000	0.000	0.000	0.000	0.000	0.000	0.000	0.000	0.000	0.000	-0.040	-8.250	1.664	1.689	5.104	23.259	0.002	316	2384	100	1	-25	-24	33	-4	29	Error	Error	Error	1	-25	33	-4	266303	347767	-0.022	-0.081	0	0	0
1	1	21	"Blank"	"Blank"	3905	6215	100	1021	1065	420	39	1061	1061	1981	6124	309	0	0	0	1185	1201	236	19	1200	1200	1354	1751	129	0	0	0	0.000	0.000	0.000	0.000	0.000	0.000	0.000	0.000	0.000	0.000	0.000	0.000	0.000	0.000	2.667	4.000	1.597	1.405	4.053	8.926	0.683	316	2384	100	-40	-15	-55	4	1	5	Error	Error	1.415	-40	-15	4	1	336664	379551	-0.150	-0.087	0	0	0
1	2	21	"Blank"	"Blank"	4205	6215	100	780	893	879	98	855	855	931	510	54	7	2	0	1129	1129	223	19	1162	1162	1183	263	22	6	1	0	0.000	0.000	0.000	0.000	0.000	0.000	0.000	0.000	0.000	0.000	0.000	0.000	0.000	0.000	2.273	-1.152	1.808	1.669	4.965	9.807	0.061	316	2384	100	-75	-33	-108	38	-33	5	Error	Error	1.184	-75	-33	38	-33	282153	356855	-0.075	-0.205	0	0	0
1	3	21	"Blank"	"Blank"	4505	6215	100	834	920	720	78	892	892	1220	3639	298	0	0	0	1163	1175	206	17	1168	1168	1255	1482	118	0	0	0	0.000	0.000	0.000	0.000	0.000	0.000	0.000	0.000	0.000	0.000	0.000	0.000	0.000	0.000	11.600	4.000	1.512	1.517	4.695	14.166	0.015	316	2384	100	-58	-5	-63	28	7	35	Error	Error	3.536	-58	-5	28	7	290612	371371	-0.082	-0.054	0	0	0
1	4	21	"Blank"	"Blank"	4805	6210	100	1042	2504	7752	309	933	933	1010	726	71	15	9	1	1214	1656	3943	238	1162	1162	1183	246	20	23	7	0	0.000	0.000	0.000	0.000	0.000	0.000	0.000	0.000	0.000	0.000	0.000	0.000	0.000	0.000	2.096	3.180	2.095	1.863	4.039	2.486	0.616	316	2384	100	109	52	161	1571	494	2065	Error	Error	1.068	109	52	1571	494	791207	523179	2.058	1.923	0	0	0
1	5	21	"Blank"	"Blank"	5105	6210	100	918	945	359	37	910	910	1004	969	96	1	0	0	1124	1150	224	19	1156	1156	1179	304	25	6	1	0	0.000	0.000	0.000	0.000	0.000	0.000	0.000	0.000	0.000	0.000	0.000	0.000	0.000	0.000	-0.250	-5.833	1.497	1.556	5.293	9.629	0.105	316	2384	100	8	-32	-24	35	-6	29	Error	Error	Error	8	-32	35	-6	298672	363328	-0.061	-0.095	0	0	0
1	6	21	"Blank"	"Blank"	5405	6210	100	968	993	425	42	922	922	962	422	43	16	5	0	1159	1172	273	23	1154	1154	1166	229	19	10	4	0	0.000	0.000	0.000	0.000	0.000	0.000	0.000	0.000	0.000	0.000	0.000	0.000	0.000	0.000	9.200	3.944	2.017	2.177	4.303	15.167	0.008	316	2384	100	46	5	51	71	18	89	Error	Error	3.202	46	5	71	18	313865	370243	0.073	0.026	0	0	0
1	7	21	"Blank"	"Blank"	5705	6210	100	976	1178	1997	169	941	941	988	554	56	10	1	0	1207	1309	1130	86	1178	1178	1199	246	20	13	3	0	0.000	0.000	0.000	0.000	0.000	0.000	0.000	0.000	0.000	0.000	0.000	0.000	0.000	0.000	1.207	1.809	1.974	1.680	4.904	1.947	0.722	316	2384	100	35	29	64	237	131	368	Error	Error	0.271	35	29	237	131	372115	413618	0.343	0.447	0	0	0
1	8	21	"Blank"	"Blank"	6005	6210	100	998	1048	376	35	1035	1035	1080	407	37	15	3	0	1223	1252	236	18	1264	1264	1273	229	17	13	2	0	0.000	0.000	0.000	0.000	0.000	0.000	0.000	0.000	0.000	0.000	0.000	0.000	0.000	0.000	0.902	-1.083	1.589	1.699	3.906	14.594	0.007	316	2384	100	-37	-41	-78	13	-12	1	Error	Error	-0.148	-37	-41	13	-12	331086	395609	-0.079	-0.092	0	0	0
1	9	21	"Blank"	"Blank"	6300	6205	100	984	1021	381	37	998	998	1044	443	42	13	2	0	1197	1210	203	16	1226	1226	1232	238	19	10	2	0	0.000	0.000	0.000	0.000	0.000	0.000	0.000	0.000	0.000	0.000	0.000	0.000	0.000	0.000	0.483	-1.437	2.287	1.944	4.131	-1817.578	0.000	316	2384	100	-14	-29	-43	23	-16	7	Error	Error	-1.051	-14	-29	23	-16	322691	382397	-0.052	-0.092	0	0	0
1	10	21	"Blank"	"Blank"	6600	6205	100	924	962	355	36	949	949	1000	572	57	5	0	0	1202	1198	206	17	1182	1182	1194	215	18	17	2	0	0.000	0.000	0.000	0.000	0.000	0.000	0.000	0.000	0.000	0.000	0.000	0.000	0.000	0.000	-1.250	0.813	1.524	1.554	4.081	39.122	0.004	316	2384	100	-25	20	-5	13	16	29	Error	Error	Error	-25	20	13	16	303940	378526	-0.066	0.019	0	0	0
1	11	21	"Blank"	"Blank"	6900	6205	100	891	918	378	41	902	902	952	401	42	12	2	0	1184	1210	240	19	1175	1175	1194	242	20	17	3	0	0.000	0.000	0.000	0.000	0.000	0.000	0.000	0.000	0.000	0.000	0.000	0.000	0.000	0.000	-1.222	0.457	1.641	1.728	3.960	35.249	0.001	316	2384	100	-11	9	-2	16	35	51	Error	Error	Error	-11	9	16	35	289975	382379	-0.085	0.066	0	0	0
1	12	21	"Blank"	"Blank"	7200	6205	100	844	884	352	39	832	832	900	784	87	3	0	0	1069	1108	212	19	1110	1110	1130	283	25	10	0	0	0.000	0.000	0.000	0.000	0.000	0.000	0.000	0.000	0.000	0.000	0.000	0.000	0.000	0.000	-0.293	-26.000	1.415	1.436	4.735	11.000	0.010	316	2384	100	12	-41	-29	52	-2	50	Error	Error	Error	12	-41	52	-2	279448	350262	-0.020	-0.078	0	0	0
1	13	21	"Blank"	"Blank"	7500	6205	100	787	823	450	54	862	862	1542	4944	320	0	0	0	1080	1086	196	18	1117	1117	1250	2298	183	0	0	0	0.000	0.000	0.000	0.000	0.000	0.000	0.000	0.000	0.000	0.000	0.000	0.000	0.000	0.000	2.027	1.258	1.455	1.428	4.590	2.323	0.503	316	2384	100	-75	-37	-112	-39	-31	-70	Error	Error	1.019	-75	-37	-39	-31	260083	343318	-0.145	-0.071	0	0	0
1	14	21	"Blank"	"Blank"	7800	6200	100	889	942	377	40	897	897	941	404	42	17	3	0	1190	1199	220	18	1163	1163	1175	221	18	20	3	0	0.000	0.000	0.000	0.000	0.000	0.000	0.000	0.000	0.000	0.000	0.000	0.000	0.000	0.000	-0.296	1.250	1.563	1.408	4.779	86.716	0.000	316	2384	100	-8	27	19	45	36	81	Error	Error	Error	-8	27	45	36	297544	378835	0.002	0.109	0	0	0
1	15	21	"Blank"	"Blank"	8100	6200	100	841	882	347	39	887	887	929	398	42	13	2	0	1161	1160	213	18	1165	1165	1174	225	19	14	2	0	0.000	0.000	0.000	0.000	0.000	0.000	0.000	0.000	0.000	0.000	0.000	0.000	0.000	0.000	11.500	1.000	1.885	1.629	6.260	-1151.154	0.000	316	2384	100	-46	-4	-50	-5	-5	-10	Error	Error	3.524	-46	-4	-5	-5	278674	366666	-0.118	-0.062	0	0	0
1	16	21	"Blank"	"Blank"	8400	6200	100	977	976	373	38	885	885	922	385	41	19	4	0	1154	1168	232	19	1157	1157	1170	218	18	14	3	0	0.000	0.000	0.000	0.000	0.000	0.000	0.000	0.000	0.000	0.000	0.000	0.000	0.000	0.000	-30.667	8.273	1.671	1.865	4.304	33.666	0.001	316	2384	100	92	-3	89	91	11	102	Error	Error	Error	92	-3	91	11	308260	369114	0.140	-0.009	0	0	0
1	17	21	"Blank"	"Blank"	8700	6200	100	943	1035	648	62	926	926	1071	2175	203	0	0	0	1201	1221	231	18	1183	1183	1201	405	33	6	0	0	0.000	0.000	0.000	0.000	0.000	0.000	0.000	0.000	0.000	0.000	0.000	0.000	0.000	0.000	0.944	2.868	1.740	1.745	3.907	3.977	0.400	316	2384	100	17	18	35	109	38	147	Error	Error	-0.082	17	18	109	38	326936	385784	-0.017	0.049	0	0	0
1	18	21	"Blank"	"Blank"	9000	6200	100	929	996	740	74	929	929	974	417	42	13	2	0	1205	1208	217	17	1205	1205	1216	219	18	15	2	0	0.000	0.000	0.000	0.000	0.000	0.000	0.000	0.000	0.000	0.000	0.000	0.000	0.000	0.000	0.000	22.333	1.490	1.492	5.930	19.587	0.011	316	2384	100	0	0	0	67	3	70	Error	Error	Error	0	0	67	3	314689	381782	0.053	-0.037	0	0	0
