# Supplementary material for: Application of hybridization control probe to increase accuracy on ligation detection or minisequencing diagnostic microarrays
Source: BMC Res Notes. 2009 Dec 14;2:249. doi: 10.1186/1756-0500-2-249 (PMC2799435; doi:10.1186/1756-0500-2-249)
Supplement: Additional file 3 — Gpr_files. Zip-compressed file containing raw microarray data in GenePix results format (.gpr) and GAL (GenePix Array List) files. [file 1756-0500-2-249-S3.ZIP › gpr_files/slide8/lasi8_12-16.gpr]

ATF	1.0
30	76    
"Type=GenePix Results 3"
"DateTime=2009/05/14 15:02:12"
"Settings=C:\Axon\Data\HPV\130509\lasi8.gps"
"GalFile=C:\Axon\Data\HPV\ArrayIt_032009_InstiBioGalfile.gal"
"ArrayOfArrays=12-16"
"PixelSize=5"
"Wavelengths=532	488"
"ImageFiles=C:\Axon\Data\HPV\130509\lasi8.tif 2	C:\Axon\Data\HPV\130509\lasi8.tif 3"
"NormalizationMethod=None"
"NormalizationFactors=1	1"
"JpegImage="
"StdDev=Type 1"
"RatioFormulations=W1/W3 (#1/532)	W1/W4 (#1/488)	W3/W4 (532/488)"
"FeatureType=Circular"
"Barcode="
"BackgroundSubtraction=LocalFeature"
"ImageOrigin=0, 0"
"JpegOrigin=3620, 0"
"Creator=GenePix Pro 6.1.0.2"
"Scanner=GenePix 4200A 01 Autoloader [2]"
"FocusPosition=0"
"Temperature=23.9375"
"LinesAveraged=2"
"Comment="
"PMTGain=630	530"
"ScanPower=100	100"
"LaserPower=2.69592	2.5592"
"Filters=Standard Green	Standard Blue"
"ScanRegion=720,0,3832,13800"
"Supplier="
"Block"	"Column"	"Row"	"Name"	"ID"	"X"	"Y"	"Dia."	"F532 Median"	"F532 Mean"	"F532 SD"	"F532 CV"	"B532"	"B532 Median"	"B532 Mean"	"B532 SD"	"B532 CV"	"% > B532+1SD"	"% > B532+2SD"	"F532 % Sat."	"F488 Median"	"F488 Mean"	"F488 SD"	"F488 CV"	"B488"	"B488 Median"	"B488 Mean"	"B488 SD"	"B488 CV"	"% > B488+1SD"	"% > B488+2SD"	"F488 % Sat."	"Ratio of Medians (#1/532)"	"Ratio of Means (#1/532)"	"Median of Ratios (#1/532)"	"Mean of Ratios (#1/532)"	"Ratios SD (#1/532)"	"Rgn Ratio (#1/532)"	"Rgn R2 (#1/532)"	"Ratio of Medians (#1/488)"	"Ratio of Means (#1/488)"	"Median of Ratios (#1/488)"	"Mean of Ratios (#1/488)"	"Ratios SD (#1/488)"	"Rgn Ratio (#1/488)"	"Rgn R2 (#1/488)"	"Ratio of Medians (532/488)"	"Ratio of Means (532/488)"	"Median of Ratios (532/488)"	"Mean of Ratios (532/488)"	"Ratios SD (532/488)"	"Rgn Ratio (532/488)"	"Rgn R2 (532/488)"	"F Pixels"	"B Pixels"	"Circularity"	"Sum of Medians (#1/532)"	"Sum of Medians (#1/488)"	"Sum of Medians (532/488)"	"Sum of Means (#1/532)"	"Sum of Means (#1/488)"	"Sum of Means (532/488)"	"Log Ratio (#1/532)"	"Log Ratio (#1/488)"	"Log Ratio (532/488)"	"F532 Median - B532"	"F488 Median - B488"	"F532 Mean - B532"	"F488 Mean - B488"	"F532 Total Intensity"	"F488 Total Intensity"	"SNR 532"	"SNR 488"	"Flags"	"Normalize"	"Autoflag"
1	1	1	"A1"	"A1"	13320	44870	100	1636	1964	1851	94	1037	1037	1145	1190	103	24	5	0	11224	10298	6358	61	1604	1604	1747	1325	75	73	70	0	0.000	0.000	0.000	0.000	0.000	0.000	0.000	0.000	0.000	0.000	0.000	0.000	0.000	0.000	0.062	0.107	0.091	0.127	4.183	0.120	0.110	316	2384	100	599	9620	10219	927	8694	9621	Error	Error	-4.005	599	9620	927	8694	620640	3254136	0.688	6.454	0	0	0
1	2	1	"A1"	"A1"	13615	44865	100	1394	1450	634	43	963	963	1056	788	74	27	5	0	6692	7964	5643	70	1513	1513	1767	1787	101	72	61	0	0.000	0.000	0.000	0.000	0.000	0.000	0.000	0.000	0.000	0.000	0.000	0.000	0.000	0.000	0.083	0.075	0.102	0.123	4.477	0.066	0.166	316	2384	100	431	5179	5610	487	6451	6938	Error	Error	-3.587	431	5179	487	6451	458290	2516614	0.500	3.468	0	0	0
1	3	1	"A1"	"A1"	13915	44865	100	1404	1460	608	41	1024	1024	1133	1057	93	14	1	0	6235	7195	4659	64	1550	1550	1725	1322	76	75	67	0	0.000	0.000	0.000	0.000	0.000	0.000	0.000	0.000	0.000	0.000	0.000	0.000	0.000	0.000	0.081	0.077	0.099	0.137	4.783	0.121	0.096	316	2384	100	380	4685	5065	436	5645	6081	Error	Error	-3.624	380	4685	436	5645	461513	2273625	0.309	4.138	0	0	0
1	4	1	"A2"	"A2"	14215	44865	100	1647	1720	706	41	983	983	1119	1856	165	5	0	0	8873	9107	6262	68	1525	1525	1695	1741	102	67	62	0	0.000	0.000	0.000	0.000	0.000	0.000	0.000	0.000	0.000	0.000	0.000	0.000	0.000	0.000	0.090	0.097	0.102	0.133	4.226	0.080	0.300	316	2384	100	664	7348	8012	737	7582	8319	Error	Error	-3.468	664	7348	737	7582	543575	2877676	0.324	4.257	0	0	0
1	5	1	"A2"	"A2"	14515	44865	100	1746	1918	1533	79	988	988	1077	671	62	54	22	0	14484	13190	8246	62	1508	1508	1702	1507	88	75	72	0	0.000	0.000	0.000	0.000	0.000	0.000	0.000	0.000	0.000	0.000	0.000	0.000	0.000	0.000	0.058	0.080	0.071	0.092	4.013	0.080	0.208	316	2384	100	758	12976	13734	930	11682	12612	Error	Error	-4.098	758	12976	930	11682	606065	4168160	1.253	7.623	0	0	0
1	6	1	"A2"	"A2"	14815	44865	100	1812	1832	734	40	984	984	1063	700	65	56	23	0	15283	13805	8478	61	1516	1516	1702	1340	78	79	75	0	0.000	0.000	0.000	0.000	0.000	0.000	0.000	0.000	0.000	0.000	0.000	0.000	0.000	0.000	0.060	0.069	0.078	0.100	3.935	0.066	0.232	316	2384	100	828	13767	14595	848	12289	13137	Error	Error	-4.055	828	13767	848	12289	578831	4362241	1.099	9.032	0	0	0
1	7	1	"A3"	"A3"	15115	44860	100	1340	1368	578	42	927	927	996	526	52	41	14	0	9715	8422	5492	65	1450	1450	1600	1110	69	69	65	0	0.000	0.000	0.000	0.000	0.000	0.000	0.000	0.000	0.000	0.000	0.000	0.000	0.000	0.000	0.050	0.063	0.077	0.099	4.944	0.060	0.173	316	2384	100	413	8265	8678	441	6972	7413	Error	Error	-4.323	413	8265	441	6972	432345	2661415	0.707	6.146	0	0	0
1	8	1	"A3"	"A3"	15415	44860	100	1373	1478	671	45	960	960	1047	659	62	36	10	0	7209	9152	6621	72	1485	1485	1628	1210	74	74	67	0	0.000	0.000	0.000	0.000	0.000	0.000	0.000	0.000	0.000	0.000	0.000	0.000	0.000	0.000	0.072	0.068	0.082	0.107	4.471	0.059	0.168	316	2384	100	413	5724	6137	518	7667	8185	Error	Error	-3.793	413	5724	518	7667	466897	2892063	0.654	6.218	0	0	0
1	9	1	"A3"	"A3"	15715	44860	100	1504	1574	630	40	1034	1034	1085	438	40	52	25	0	8071	8381	5477	65	1554	1554	1704	1185	69	73	69	0	0.000	0.000	0.000	0.000	0.000	0.000	0.000	0.000	0.000	0.000	0.000	0.000	0.000	0.000	0.072	0.079	0.093	0.116	4.473	0.072	0.307	316	2384	100	470	6517	6987	540	6827	7367	Error	Error	-3.793	470	6517	540	6827	497473	2648272	1.116	5.635	0	0	0
1	10	1	"A4"	"A4"	16015	44860	100	1525	1600	638	39	1144	1144	1229	1122	91	15	0	0	7612	7577	5100	67	1649	1649	1820	1169	64	66	62	0	0.000	0.000	0.000	0.000	0.000	0.000	0.000	0.000	0.000	0.000	0.000	0.000	0.000	0.000	0.064	0.077	0.099	0.127	5.245	0.075	0.265	316	2384	100	381	5963	6344	456	5928	6384	Error	Error	-3.968	381	5963	456	5928	505548	2394280	0.331	4.925	0	0	0
1	11	1	"A4"	"A4"	16315	44860	100	1367	1433	603	42	964	964	1015	475	46	47	19	0	7132	8799	6956	79	1461	1461	1604	945	58	73	68	0	0.000	0.000	0.000	0.000	0.000	0.000	0.000	0.000	0.000	0.000	0.000	0.000	0.000	0.000	0.071	0.064	0.076	0.100	4.465	0.056	0.256	316	2384	100	403	5671	6074	469	7338	7807	Error	Error	-3.815	403	5671	469	7338	452760	2780545	0.880	7.614	0	0	0
1	12	1	"A4"	"A4"	16615	44855	100	1307	1447	741	51	977	977	1031	511	49	38	20	0	7593	9286	6962	74	1461	1461	1667	1108	66	69	66	0	0.000	0.000	0.000	0.000	0.000	0.000	0.000	0.000	0.000	0.000	0.000	0.000	0.000	0.000	0.054	0.060	0.079	0.106	5.844	0.059	0.295	316	2384	100	330	6132	6462	470	7825	8295	Error	Error	-4.216	330	6132	470	7825	457379	2934225	0.814	6.876	0	0	0
1	13	1	"A5"	"A5"	16915	44855	100	1053	1108	500	45	965	965	1090	1972	180	0	0	0	2525	2960	1727	58	1444	1444	1611	1966	122	30	10	0	0.000	0.000	0.000	0.000	0.000	0.000	0.000	0.000	0.000	0.000	0.000	0.000	0.000	0.000	0.081	0.094	0.327	0.347	6.869	0.129	0.072	316	2384	100	88	1081	1169	143	1516	1659	Error	Error	-3.619	88	1081	143	1516	350248	935493	0.009	0.686	0	0	0
1	14	1	"A5"	"A5"	17210	44855	100	1086	1130	441	39	932	932	991	443	44	26	7	0	2701	3608	2641	73	1414	1414	1475	736	49	57	47	0	0.000	0.000	0.000	0.000	0.000	0.000	0.000	0.000	0.000	0.000	0.000	0.000	0.000	0.000	0.120	0.090	0.174	0.221	5.368	0.059	0.057	316	2384	100	154	1287	1441	198	2194	2392	Error	Error	-3.063	154	1287	198	2194	357150	1140051	0.314	2.898	0	0	0
1	15	1	"A5"	"A5"	17510	44855	100	1136	1226	575	46	962	962	1015	450	44	30	11	0	2853	3752	2652	70	1413	1413	1474	531	36	61	53	0	0.000	0.000	0.000	0.000	0.000	0.000	0.000	0.000	0.000	0.000	0.000	0.000	0.000	0.000	0.121	0.113	0.216	0.288	4.929	0.128	0.173	316	2384	100	174	1440	1614	264	2339	2603	Error	Error	-3.049	174	1440	264	2339	387553	1185504	0.469	4.290	0	0	0
1	16	1	"A6"	"A6"	17810	44855	100	1387	1474	734	49	1047	1047	1117	575	51	33	13	0	6103	5896	4210	71	1512	1512	1629	756	46	61	57	0	0.000	0.000	0.000	0.000	0.000	0.000	0.000	0.000	0.000	0.000	0.000	0.000	0.000	0.000	0.074	0.097	0.145	0.218	6.076	0.090	0.156	316	2384	100	340	4591	4931	427	4384	4811	Error	Error	-3.755	340	4591	427	4384	465870	1863075	0.621	5.644	0	0	0
1	17	1	"A6"	"A6"	18110	44850	100	1318	1436	618	43	1047	1047	1120	523	46	34	13	0	5350	6143	4885	79	1516	1516	1721	1144	66	57	55	0	0.000	0.000	0.000	0.000	0.000	0.000	0.000	0.000	0.000	0.000	0.000	0.000	0.000	0.000	0.071	0.084	0.112	0.160	5.795	0.079	0.247	316	2384	100	271	3834	4105	389	4627	5016	Error	Error	-3.822	271	3834	389	4627	453905	1941176	0.604	3.865	0	0	0
1	18	1	"A6"	"A6"	18410	44850	100	1346	1458	623	42	1067	1067	1124	502	44	37	18	0	5687	5977	4466	74	1539	1539	1710	1104	64	57	55	0	0.000	0.000	0.000	0.000	0.000	0.000	0.000	0.000	0.000	0.000	0.000	0.000	0.000	0.000	0.067	0.088	0.131	0.177	6.634	0.074	0.223	316	2384	100	279	4148	4427	391	4438	4829	Error	Error	-3.894	279	4148	391	4438	460863	1888785	0.665	3.865	0	0	0
1	1	2	"A7"	"A7"	13320	45170	100	1213	1829	4458	243	1005	1005	1090	593	54	24	6	0	3177	3836	3094	80	1573	1573	1666	1041	62	60	39	0	0.000	0.000	0.000	0.000	0.000	0.000	0.000	0.000	0.000	0.000	0.000	0.000	0.000	0.000	0.130	0.364	0.272	0.300	5.086	1.180	0.351	316	2384	100	208	1604	1812	824	2263	3087	Error	Error	-2.947	208	1604	824	2263	577971	1212191	1.246	2.085	0	0	0
1	2	2	"A7"	"A7"	13620	45165	100	1118	1223	567	46	921	921	973	428	43	33	16	0	4210	4715	3219	68	1447	1447	1535	842	54	65	58	0	0.000	0.000	0.000	0.000	0.000	0.000	0.000	0.000	0.000	0.000	0.000	0.000	0.000	0.000	0.071	0.092	0.157	0.213	5.679	0.081	0.131	316	2384	100	197	2763	2960	302	3268	3570	Error	Error	-3.810	197	2763	302	3268	386440	1489946	0.584	3.777	0	0	0
1	3	2	"A7"	"A7"	13920	45165	100	1178	1273	567	44	1013	1013	1265	2548	201	0	0	0	2711	4475	3698	82	1532	1532	1750	2380	136	39	23	0	0.000	0.000	0.000	0.000	0.000	0.000	0.000	0.000	0.000	0.000	0.000	0.000	0.000	0.000	0.140	0.088	0.178	0.259	5.782	0.564	0.326	316	2384	100	165	1179	1344	260	2943	3203	Error	Error	-2.837	165	1179	260	2943	402221	1414256	0.003	1.145	0	0	0
1	4	2	"A8"	"A8"	14220	45165	100	1276	1420	790	55	974	974	1048	590	56	36	13	0	7223	7215	5183	71	1483	1483	1597	775	48	67	63	0	0.000	0.000	0.000	0.000	0.000	0.000	0.000	0.000	0.000	0.000	0.000	0.000	0.000	0.000	0.053	0.078	0.100	0.134	5.249	0.089	0.149	316	2384	100	302	5740	6042	446	5732	6178	Error	Error	-4.248	302	5740	446	5732	448709	2279797	0.631	7.249	0	0	0
1	5	2	"A8"	"A8"	14520	45165	100	1462	1586	812	51	964	964	1122	1599	142	8	0	0	10346	10210	7072	69	1485	1485	1703	1305	76	70	67	0	0.000	0.000	0.000	0.000	0.000	0.000	0.000	0.000	0.000	0.000	0.000	0.000	0.000	0.000	0.056	0.071	0.082	0.112	4.835	0.101	0.069	316	2384	100	498	8861	9359	622	8725	9347	Error	Error	-4.153	498	8861	622	8725	501176	3226304	0.290	6.519	0	0	0
1	6	2	"A8"	"A8"	14820	45165	100	1488	1547	717	46	980	980	1038	573	55	44	19	0	8603	9004	5916	65	1507	1507	1668	933	55	75	71	0	0.000	0.000	0.000	0.000	0.000	0.000	0.000	0.000	0.000	0.000	0.000	0.000	0.000	0.000	0.072	0.076	0.095	0.126	4.076	0.073	0.298	316	2384	100	508	7096	7604	567	7497	8064	Error	Error	-3.804	508	7096	567	7497	488934	2845110	0.888	7.863	0	0	0
1	7	2	"A9"	"A9"	15120	45160	100	1334	1412	590	41	963	963	1012	454	44	43	20	0	5638	5541	3907	70	1470	1470	1586	744	46	60	56	0	0.000	0.000	0.000	0.000	0.000	0.000	0.000	0.000	0.000	0.000	0.000	0.000	0.000	0.000	0.089	0.110	0.139	0.216	4.876	0.115	0.218	316	2384	100	371	4168	4539	449	4071	4520	Error	Error	-3.490	371	4168	449	4071	446039	1750862	0.881	5.316	0	0	0
1	8	2	"A9"	"A9"	15420	45160	100	1436	1518	662	43	983	983	1021	425	41	51	27	0	7125	7419	4774	64	1466	1466	1689	1082	64	73	71	0	0.000	0.000	0.000	0.000	0.000	0.000	0.000	0.000	0.000	0.000	0.000	0.000	0.000	0.000	0.080	0.090	0.112	0.134	4.501	0.081	0.310	316	2384	100	453	5659	6112	535	5953	6488	Error	Error	-3.643	453	5659	535	5953	479682	2344362	1.169	5.296	0	0	0
1	9	2	"A9"	"A9"	15720	45160	100	1472	1645	1069	64	1023	1023	1073	434	40	51	30	0	7887	7786	5199	66	1509	1509	1664	862	51	71	66	0	0.000	0.000	0.000	0.000	0.000	0.000	0.000	0.000	0.000	0.000	0.000	0.000	0.000	0.000	0.070	0.099	0.104	0.128	4.412	0.097	0.265	316	2384	100	449	6378	6827	622	6277	6899	Error	Error	-3.828	449	6378	622	6277	519716	2460398	1.318	7.102	0	0	0
1	10	2	"A10"	"A10"	16020	45160	100	1437	1488	650	43	1162	1162	1257	575	45	27	6	0	4008	4413	2677	60	1681	1681	1870	1098	58	63	52	0	0.000	0.000	0.000	0.000	0.000	0.000	0.000	0.000	0.000	0.000	0.000	0.000	0.000	0.000	0.118	0.119	0.206	0.269	4.785	0.084	0.081	316	2384	100	275	2327	2602	326	2732	3058	Error	Error	-3.081	275	2327	326	2732	470297	1394381	0.402	2.316	0	0	0
1	11	2	"A10"	"A10"	16320	45160	100	1500	2434	6086	250	968	968	1036	957	92	32	8	0	7716	8150	6289	77	1436	1436	1637	1173	71	76	74	0	0.000	0.000	0.000	0.000	0.000	0.000	0.000	0.000	0.000	0.000	0.000	0.000	0.000	0.000	0.085	0.218	0.113	0.136	4.170	0.568	0.291	316	2384	100	532	6280	6812	1466	6714	8180	Error	Error	-3.561	532	6280	1466	6714	769009	2575318	1.461	5.552	0	0	0
1	12	2	"A10"	"A10"	16620	45155	100	1363	1372	589	42	967	967	1004	437	43	46	18	0	6269	6182	3961	64	1432	1432	1592	804	50	70	67	0	0.000	0.000	0.000	0.000	0.000	0.000	0.000	0.000	0.000	0.000	0.000	0.000	0.000	0.000	0.082	0.085	0.107	0.142	5.496	0.087	0.229	316	2384	100	396	4837	5233	405	4750	5155	Error	Error	-3.611	396	4837	405	4750	433561	1953623	0.842	5.709	0	0	0
1	13	2	"A11"	"A11"	16915	45155	100	1146	1250	533	42	971	971	1030	446	43	31	15	0	3938	5188	4236	81	1438	1438	1538	657	42	60	55	0	0.000	0.000	0.000	0.000	0.000	0.000	0.000	0.000	0.000	0.000	0.000	0.000	0.000	0.000	0.070	0.074	0.117	0.164	4.709	0.077	0.210	316	2384	100	175	2500	2675	279	3750	4029	Error	Error	-3.837	175	2500	279	3750	395079	1639442	0.493	5.556	0	0	0
1	14	2	"A11"	"A11"	17215	45155	100	1137	1233	596	48	930	930	992	475	47	32	12	0	3831	5793	5207	89	1421	1421	1529	677	44	58	55	0	0.000	0.000	0.000	0.000	0.000	0.000	0.000	0.000	0.000	0.000	0.000	0.000	0.000	0.000	0.086	0.069	0.107	0.169	6.462	0.063	0.167	316	2384	100	207	2410	2617	303	4372	4675	Error	Error	-3.541	207	2410	303	4372	389564	1830720	0.507	6.298	0	0	0
1	15	2	"A11"	"A11"	17515	45155	100	1241	1328	544	40	954	954	1004	461	45	39	16	0	4071	6135	5162	84	1412	1412	1530	656	42	62	56	0	0.000	0.000	0.000	0.000	0.000	0.000	0.000	0.000	0.000	0.000	0.000	0.000	0.000	0.000	0.108	0.079	0.105	0.155	5.168	0.068	0.220	316	2384	100	287	2659	2946	374	4723	5097	Error	Error	-3.212	287	2659	374	4723	419758	1938768	0.703	7.020	0	0	0
1	16	2	"A12"	"A12"	17815	45155	100	1155	1259	539	42	1011	1011	1198	2491	207	0	0	0	3704	4127	2705	65	1447	1447	1680	2476	147	48	23	0	0.000	0.000	0.000	0.000	0.000	0.000	0.000	0.000	0.000	0.000	0.000	0.000	0.000	0.000	0.064	0.093	0.152	0.188	5.644	0.093	0.132	316	2384	100	144	2257	2401	248	2680	2928	Error	Error	-3.970	144	2257	248	2680	397915	1304103	0.024	0.988	0	0	0
1	17	2	"A12"	"A12"	18115	45150	100	1300	1407	676	48	957	957	1013	459	45	43	19	0	4970	6844	5446	79	1437	1437	1585	871	54	64	60	0	0.000	0.000	0.000	0.000	0.000	0.000	0.000	0.000	0.000	0.000	0.000	0.000	0.000	0.000	0.097	0.083	0.114	0.157	6.456	0.073	0.227	316	2384	100	343	3533	3876	450	5407	5857	Error	Error	-3.365	343	3533	450	5407	444704	2162785	0.858	6.038	0	0	0
1	18	2	"A12"	"A12"	18415	45150	100	1349	1430	644	45	1000	1000	1083	732	67	28	6	0	4614	6051	4460	73	1463	1463	1594	783	49	66	59	0	0.000	0.000	0.000	0.000	0.000	0.000	0.000	0.000	0.000	0.000	0.000	0.000	0.000	0.000	0.111	0.094	0.128	0.183	4.760	0.089	0.269	316	2384	100	349	3151	3500	430	4588	5018	Error	Error	-3.175	349	3151	430	4588	452034	1912050	0.474	5.692	0	0	0
1	1	3	"A13"	"A13"	13325	45470	100	1360	1420	647	45	970	970	1056	692	65	30	7	0	9145	7848	5004	63	1511	1511	1732	1187	68	67	64	0	0.000	0.000	0.000	0.000	0.000	0.000	0.000	0.000	0.000	0.000	0.000	0.000	0.000	0.000	0.051	0.071	0.092	0.127	4.992	0.066	0.153	316	2384	100	390	7634	8024	450	6337	6787	Error	Error	-4.291	390	7634	450	6337	448603	2479817	0.526	5.152	0	0	0
1	2	3	"A13"	"A13"	13625	45470	100	1266	1368	631	46	910	910	1011	998	98	19	1	0	9248	8785	5527	62	1422	1422	1602	1094	68	75	71	0	0.000	0.000	0.000	0.000	0.000	0.000	0.000	0.000	0.000	0.000	0.000	0.000	0.000	0.000	0.045	0.062	0.073	0.090	4.618	0.063	0.159	316	2384	100	356	7826	8182	458	7363	7821	Error	Error	-4.458	356	7826	458	7363	432150	2775915	0.358	6.566	0	0	0
1	3	3	"A13"	"A13"	13925	45465	100	1335	1509	1006	66	945	945	1045	861	82	28	4	0	8543	8164	5332	65	1456	1456	1611	883	54	71	67	0	0.000	0.000	0.000	0.000	0.000	0.000	0.000	0.000	0.000	0.000	0.000	0.000	0.000	0.000	0.055	0.084	0.090	0.115	4.390	0.082	0.115	316	2384	100	390	7087	7477	564	6708	7272	Error	Error	-4.184	390	7087	564	6708	476729	2579962	0.539	7.421	0	0	0
1	4	3	"A14"	"A14"	14225	45465	100	1451	1565	702	44	974	974	1086	1264	116	17	0	0	10370	8908	5454	61	1499	1499	1734	1820	104	68	65	0	0.000	0.000	0.000	0.000	0.000	0.000	0.000	0.000	0.000	0.000	0.000	0.000	0.000	0.000	0.054	0.080	0.091	0.098	4.294	0.070	0.230	316	2384	100	477	8871	9348	591	7409	8000	Error	Error	-4.217	477	8871	591	7409	494502	2815055	0.379	3.942	0	0	0
1	5	3	"A14"	"A14"	14525	45465	100	1350	1399	586	41	903	903	970	530	54	43	16	0	9756	9393	5568	59	1440	1440	1574	899	57	78	72	0	0.000	0.000	0.000	0.000	0.000	0.000	0.000	0.000	0.000	0.000	0.000	0.000	0.000	0.000	0.054	0.062	0.076	0.095	5.107	0.061	0.288	316	2384	100	447	8316	8763	496	7953	8449	Error	Error	-4.218	447	8316	496	7953	441938	2968280	0.809	8.697	0	0	0
1	6	3	"A14"	"A14"	14825	45465	100	1325	1410	576	40	923	923	1016	1512	148	6	0	0	11260	10088	5640	55	1410	1410	1624	1711	105	77	74	0	0.000	0.000	0.000	0.000	0.000	0.000	0.000	0.000	0.000	0.000	0.000	0.000	0.000	0.000	0.041	0.056	0.069	0.075	4.098	0.054	0.271	316	2384	100	402	9850	10252	487	8678	9165	Error	Error	-4.615	402	9850	487	8678	445444	3187931	0.261	4.947	0	0	0
1	7	3	"A15"	"A15"	15125	45465	100	1201	1427	2098	147	945	945	1020	729	71	20	2	0	5244	5370	3662	68	1431	1431	1557	908	58	73	69	0	0.000	0.000	0.000	0.000	0.000	0.000	0.000	0.000	0.000	0.000	0.000	0.000	0.000	0.000	0.067	0.122	0.121	0.144	5.103	0.274	0.314	316	2384	100	256	3813	4069	482	3939	4421	Error	Error	-3.897	256	3813	482	3939	451061	1696891	0.558	4.199	0	0	0
1	8	3	"A15"	"A15"	15425	45460	100	1211	1294	538	41	997	997	1037	445	42	32	12	0	4680	5086	2965	58	1474	1474	1618	790	48	71	69	0	0.000	0.000	0.000	0.000	0.000	0.000	0.000	0.000	0.000	0.000	0.000	0.000	0.000	0.000	0.067	0.082	0.114	0.130	4.891	0.075	0.112	316	2384	100	214	3206	3420	297	3612	3909	Error	Error	-3.905	214	3206	297	3612	409013	1607298	0.578	4.390	0	0	0
1	9	3	"A15"	"A15"	15725	45460	100	1250	1381	769	55	966	966	1021	435	42	41	18	0	5663	5844	3560	60	1446	1446	1563	743	47	73	71	0	0.000	0.000	0.000	0.000	0.000	0.000	0.000	0.000	0.000	0.000	0.000	0.000	0.000	0.000	0.067	0.094	0.114	0.123	4.833	0.095	0.201	316	2384	100	284	4217	4501	415	4398	4813	Error	Error	-3.892	284	4217	415	4398	436553	1846557	0.828	5.762	0	0	0
1	10	3	"A16"	"A16"	16025	45460	100	1376	1483	661	44	977	977	1042	649	62	35	10	0	8667	8981	6896	76	1424	1424	1572	1002	63	64	60	0	0.000	0.000	0.000	0.000	0.000	0.000	0.000	0.000	0.000	0.000	0.000	0.000	0.000	0.000	0.055	0.067	0.085	0.124	4.393	0.066	0.268	316	2384	100	399	7243	7642	506	7557	8063	Error	Error	-4.182	399	7243	506	7557	468710	2837938	0.680	7.394	0	0	0
1	11	3	"A16"	"A16"	16320	45460	100	1373	1451	657	45	928	928	973	409	42	50	29	0	7410	9513	7215	75	1406	1406	1577	982	62	74	68	0	0.000	0.000	0.000	0.000	0.000	0.000	0.000	0.000	0.000	0.000	0.000	0.000	0.000	0.000	0.074	0.065	0.078	0.101	4.056	0.062	0.358	316	2384	100	445	6004	6449	523	8107	8630	Error	Error	-3.754	445	6004	523	8107	458653	3006087	1.169	8.081	0	0	0
1	12	3	"A16"	"A16"	16620	45460	100	1422	1495	657	43	970	970	1025	447	43	50	24	0	10065	9760	6409	65	1452	1452	1624	977	60	77	75	0	0.000	0.000	0.000	0.000	0.000	0.000	0.000	0.000	0.000	0.000	0.000	0.000	0.000	0.000	0.052	0.063	0.070	0.080	3.892	0.063	0.295	316	2384	100	452	8613	9065	525	8308	8833	Error	Error	-4.252	452	8613	525	8308	472325	3084288	1.051	8.328	0	0	0
1	13	3	"A17"	"A17"	16920	45455	100	1199	1265	563	44	943	943	994	428	43	36	14	0	4356	4829	3155	65	1407	1407	1512	795	52	66	61	0	0.000	0.000	0.000	0.000	0.000	0.000	0.000	0.000	0.000	0.000	0.000	0.000	0.000	0.000	0.087	0.094	0.143	0.171	4.915	0.080	0.147	316	2384	100	256	2949	3205	322	3422	3744	Error	Error	-3.526	256	2949	322	3422	399742	1525833	0.633	4.172	0	0	0
1	14	3	"A17"	"A17"	17220	45455	100	1314	1374	698	50	928	928	981	489	49	40	13	0	7452	6992	4542	64	1384	1384	1521	802	52	78	72	0	0.000	0.000	0.000	0.000	0.000	0.000	0.000	0.000	0.000	0.000	0.000	0.000	0.000	0.000	0.064	0.080	0.089	0.099	4.165	0.122	0.103	316	2384	100	386	6068	6454	446	5608	6054	Error	Error	-3.975	386	6068	446	5608	434116	2209366	0.804	6.822	0	0	0
1	15	3	"A17"	"A17"	17520	45455	100	1250	1333	589	44	935	935	994	492	49	36	15	0	6097	6799	4357	64	1414	1414	1554	1081	69	74	68	0	0.000	0.000	0.000	0.000	0.000	0.000	0.000	0.000	0.000	0.000	0.000	0.000	0.000	0.000	0.067	0.074	0.091	0.102	4.574	0.067	0.210	316	2384	100	315	4683	4998	398	5385	5783	Error	Error	-3.894	315	4683	398	5385	421247	2148630	0.689	4.852	0	0	0
1	16	3	"A18"	"A18"	17820	45455	100	1227	1328	606	45	936	936	1002	552	55	35	11	0	6454	6197	4756	76	1402	1402	1519	716	47	58	55	0	0.000	0.000	0.000	0.000	0.000	0.000	0.000	0.000	0.000	0.000	0.000	0.000	0.000	0.000	0.058	0.082	0.115	0.179	6.463	0.076	0.147	316	2384	100	291	5052	5343	392	4795	5187	Error	Error	-4.118	291	5052	392	4795	419573	1958136	0.591	6.534	0	0	0
1	17	3	"A18"	"A18"	18120	45455	100	1375	1475	856	58	988	988	1027	427	41	45	23	0	5310	6550	4913	75	1433	1433	1572	1002	63	68	66	0	0.000	0.000	0.000	0.000	0.000	0.000	0.000	0.000	0.000	0.000	0.000	0.000	0.000	0.000	0.100	0.095	0.115	0.134	3.746	0.094	0.262	316	2384	100	387	3877	4264	487	5117	5604	Error	Error	-3.325	387	3877	487	5117	466011	2069866	1.049	4.968	0	0	0
1	18	3	"A18"	"A18"	18420	45450	100	1319	1473	679	46	1018	1018	1075	506	47	38	17	0	6589	6675	4627	69	1461	1461	1658	982	59	68	65	0	0.000	0.000	0.000	0.000	0.000	0.000	0.000	0.000	0.000	0.000	0.000	0.000	0.000	0.000	0.059	0.087	0.111	0.129	5.273	0.088	0.263	316	2384	100	301	5128	5429	455	5214	5669	Error	Error	-4.091	301	5128	455	5214	465389	2109245	0.787	5.109	0	0	0
1	1	4	"A19"	"A19"	13330	45770	100	1232	1318	602	45	990	990	1144	2105	184	1	0	0	4122	4932	3280	66	1527	1527	1699	1966	115	60	35	0	0.000	0.000	0.000	0.000	0.000	0.000	0.000	0.000	0.000	0.000	0.000	0.000	0.000	0.000	0.093	0.096	0.140	0.189	4.988	0.126	0.145	316	2384	100	242	2595	2837	328	3405	3733	Error	Error	-3.423	242	2595	328	3405	416564	1558653	0.083	1.644	0	0	0
1	2	4	"A19"	"A19"	13630	45770	100	1216	1323	611	46	968	968	1067	1019	95	15	1	0	4635	5885	4241	72	1470	1470	1630	1128	69	75	64	0	0.000	0.000	0.000	0.000	0.000	0.000	0.000	0.000	0.000	0.000	0.000	0.000	0.000	0.000	0.078	0.080	0.114	0.131	4.274	0.164	0.275	316	2384	100	248	3165	3413	355	4415	4770	Error	Error	-3.674	248	3165	355	4415	418173	1859709	0.251	3.772	0	0	0
1	3	4	"A19"	"A19"	13930	45765	100	1225	1334	632	47	967	967	1071	996	92	13	1	0	4589	5418	3858	71	1474	1474	1605	1042	64	66	61	0	0.000	0.000	0.000	0.000	0.000	0.000	0.000	0.000	0.000	0.000	0.000	0.000	0.000	0.000	0.083	0.093	0.118	0.167	5.384	0.085	0.182	316	2384	100	258	3115	3373	367	3944	4311	Error	Error	-3.594	258	3115	367	3944	421560	1711948	0.264	3.659	0	0	0
1	4	4	"A20"	"A20"	14230	45765	100	1496	1665	886	53	973	973	1094	1078	98	28	4	0	14074	10318	6735	65	1463	1463	1831	2086	113	65	62	0	0.000	0.000	0.000	0.000	0.000	0.000	0.000	0.000	0.000	0.000	0.000	0.000	0.000	0.000	0.041	0.078	0.080	0.097	4.506	0.082	0.185	316	2384	100	523	12611	13134	692	8855	9547	Error	Error	-4.592	523	12611	692	8855	526027	3260447	0.530	4.069	0	0	0
1	5	4	"A20"	"A20"	14530	45765	100	1597	1663	677	40	962	962	1095	1184	108	23	1	0	12951	10644	6191	58	1467	1467	1705	1401	82	75	73	0	0.000	0.000	0.000	0.000	0.000	0.000	0.000	0.000	0.000	0.000	0.000	0.000	0.000	0.000	0.055	0.076	0.084	0.104	3.558	0.067	0.168	316	2384	100	635	11484	12119	701	9177	9878	Error	Error	-4.177	635	11484	701	9177	525477	3363660	0.480	6.380	0	0	0
1	6	4	"A20"	"A20"	14830	45765	100	1623	1637	709	43	928	928	987	543	55	59	28	0	15633	12971	7351	56	1415	1415	1675	1631	97	77	75	0	0.000	0.000	0.000	0.000	0.000	0.000	0.000	0.000	0.000	0.000	0.000	0.000	0.000	0.000	0.049	0.061	0.067	0.079	4.005	0.062	0.298	316	2384	100	695	14218	14913	709	11556	12265	Error	Error	-4.355	695	14218	709	11556	517362	4098880	1.197	6.926	0	0	0
1	7	4	"A21"	"A21"	15130	45765	100	1525	1577	639	40	882	882	949	553	58	56	24	0	13826	11819	6108	51	1396	1396	1625	1447	89	77	75	0	0.000	0.000	0.000	0.000	0.000	0.000	0.000	0.000	0.000	0.000	0.000	0.000	0.000	0.000	0.052	0.067	0.070	0.087	4.152	0.060	0.381	316	2384	100	643	12430	13073	695	10423	11118	Error	Error	-4.273	643	12430	695	10423	498345	3734915	1.136	7.045	0	0	0
1	8	4	"A21"	"A21"	15430	45760	100	1562	1580	725	45	936	936	1035	1080	104	24	1	0	13624	11128	6619	59	1424	1424	1841	2172	117	71	68	0	0.000	0.000	0.000	0.000	0.000	0.000	0.000	0.000	0.000	0.000	0.000	0.000	0.000	0.000	0.051	0.066	0.073	0.100	4.560	0.061	0.349	316	2384	100	626	12200	12826	644	9704	10348	Error	Error	-4.285	626	12200	644	9704	499248	3516322	0.505	4.276	0	0	0
1	9	4	"A21"	"A21"	15730	45760	100	1771	1881	987	52	974	974	1034	543	52	62	38	0	15080	12090	7016	58	1453	1453	1822	2044	112	72	69	0	0.000	0.000	0.000	0.000	0.000	0.000	0.000	0.000	0.000	0.000	0.000	0.000	0.000	0.000	0.058	0.085	0.083	0.104	3.738	0.079	0.379	316	2384	100	797	13627	14424	907	10637	11544	Error	Error	-4.096	797	13627	907	10637	594335	3820395	1.560	5.023	0	0	0
1	10	4	"A22"	"A22"	16025	45760	100	1517	1516	663	43	959	959	1032	445	43	54	30	0	12924	9408	6812	72	1438	1438	1753	2044	116	59	56	0	0.000	0.000	0.000	0.000	0.000	0.000	0.000	0.000	0.000	0.000	0.000	0.000	0.000	0.000	0.049	0.070	0.080	0.132	4.893	0.070	0.441	316	2384	100	558	11486	12044	557	7970	8527	Error	Error	-4.363	558	11486	557	7970	478979	2972952	1.088	3.745	0	0	0
1	11	4	"A22"	"A22"	16325	45760	100	1560	1607	729	45	945	945	1016	552	54	52	28	0	13867	10907	7069	64	1413	1413	1664	1443	86	68	65	0	0.000	0.000	0.000	0.000	0.000	0.000	0.000	0.000	0.000	0.000	0.000	0.000	0.000	0.000	0.049	0.070	0.081	0.106	4.493	0.067	0.411	316	2384	100	615	12454	13069	662	9494	10156	Error	Error	-4.340	615	12454	662	9494	507751	3446678	1.071	6.405	0	0	0
1	12	4	"A22"	"A22"	16625	45760	100	1611	1679	774	46	984	984	1033	474	45	58	33	0	14171	11474	6735	58	1423	1423	1621	1180	72	77	71	0	0.000	0.000	0.000	0.000	0.000	0.000	0.000	0.000	0.000	0.000	0.000	0.000	0.000	0.000	0.049	0.069	0.075	0.088	4.211	0.067	0.330	316	2384	100	627	12748	13375	695	10051	10746	Error	Error	-4.346	627	12748	695	10051	530641	3625897	1.363	8.350	0	0	0
1	13	4	"A23"	"A23"	16925	45760	100	1552	1618	710	43	994	994	1056	550	52	50	25	0	11717	9511	5968	62	1423	1423	1586	1019	64	70	67	0	0.000	0.000	0.000	0.000	0.000	0.000	0.000	0.000	0.000	0.000	0.000	0.000	0.000	0.000	0.054	0.077	0.093	0.105	3.497	0.078	0.307	316	2384	100	558	10294	10852	624	8088	8712	Error	Error	-4.205	558	10294	624	8088	511351	3005326	1.022	7.777	0	0	0
1	14	4	"A23"	"A23"	17225	45755	100	1590	1663	718	43	968	968	1023	475	46	59	33	0	10757	9811	6729	68	1405	1405	1604	1119	69	68	64	0	0.000	0.000	0.000	0.000	0.000	0.000	0.000	0.000	0.000	0.000	0.000	0.000	0.000	0.000	0.067	0.083	0.085	0.126	4.676	0.068	0.280	316	2384	100	622	9352	9974	695	8406	9101	Error	Error	-3.910	622	9352	695	8406	525553	3100311	1.347	7.334	0	0	0
1	15	4	"A23"	"A23"	17525	45755	100	1404	1495	740	49	929	929	988	437	44	52	27	0	10978	9800	6645	67	1383	1383	1599	1315	82	67	65	0	0.000	0.000	0.000	0.000	0.000	0.000	0.000	0.000	0.000	0.000	0.000	0.000	0.000	0.000	0.050	0.067	0.076	0.092	4.934	0.064	0.339	316	2384	100	475	9595	10070	566	8417	8983	Error	Error	-4.336	475	9595	566	8417	472575	3096737	1.160	6.237	0	0	0
1	16	4	"A24"	"A24"	17825	45755	100	1285	1365	595	43	943	943	1002	476	47	41	16	0	6357	6968	5359	76	1394	1394	1478	570	38	67	61	0	0.000	0.000	0.000	0.000	0.000	0.000	0.000	0.000	0.000	0.000	0.000	0.000	0.000	0.000	0.069	0.076	0.097	0.139	4.933	0.073	0.207	316	2384	100	342	4963	5305	422	5574	5996	Error	Error	-3.859	342	4963	422	5574	431329	2201971	0.763	9.632	0	0	0
1	17	4	"A24"	"A24"	18125	45755	100	1346	1424	610	42	959	959	1018	484	47	41	17	0	6917	7708	5509	71	1413	1413	1549	1019	65	72	67	0	0.000	0.000	0.000	0.000	0.000	0.000	0.000	0.000	0.000	0.000	0.000	0.000	0.000	0.000	0.070	0.074	0.091	0.101	3.527	0.071	0.300	316	2384	100	387	5504	5891	465	6295	6760	Error	Error	-3.830	387	5504	465	6295	450083	2435586	0.839	6.044	0	0	0
1	18	4	"A24"	"A24"	18425	45755	100	1446	1515	669	44	1000	1000	1089	1449	133	7	0	0	7855	8348	5855	70	1418	1418	1546	1231	79	71	66	0	0.000	0.000	0.000	0.000	0.000	0.000	0.000	0.000	0.000	0.000	0.000	0.000	0.000	0.000	0.069	0.074	0.087	0.123	4.794	0.065	0.205	316	2384	100	446	6437	6883	515	6930	7445	Error	Error	-3.851	446	6437	515	6930	478670	2637824	0.294	5.526	0	0	0
1	1	5	"A25"	"A25"	13335	46070	100	1163	1250	618	49	905	905	1003	883	88	16	2	0	4047	5855	4950	84	1418	1418	1468	472	32	77	64	0	0.000	0.000	0.000	0.000	0.000	0.000	0.000	0.000	0.000	0.000	0.000	0.000	0.000	0.000	0.098	0.078	0.116	0.155	4.970	0.088	0.093	316	2384	100	258	2629	2887	345	4437	4782	Error	Error	-3.349	258	2629	345	4437	394934	1850076	0.280	9.294	0	0	0
1	2	5	"A25"	"A25"	13635	46070	100	1351	1389	602	43	980	980	1035	552	53	38	10	0	5963	7667	5645	73	1464	1464	1571	848	53	73	69	0	0.000	0.000	0.000	0.000	0.000	0.000	0.000	0.000	0.000	0.000	0.000	0.000	0.000	0.000	0.082	0.066	0.084	0.114	5.803	0.062	0.216	316	2384	100	371	4499	4870	409	6203	6612	Error	Error	-3.600	371	4499	409	6203	438800	2422851	0.641	7.189	0	0	0
1	3	5	"A25"	"A25"	13935	46070	100	1287	1366	655	47	882	882	950	498	52	43	16	0	8884	8978	5542	61	1420	1420	1527	760	49	80	77	0	0.000	0.000	0.000	0.000	0.000	0.000	0.000	0.000	0.000	0.000	0.000	0.000	0.000	0.000	0.054	0.064	0.075	0.085	4.116	0.062	0.255	316	2384	100	405	7464	7869	484	7558	8042	Error	Error	-4.204	405	7464	484	7558	431788	2837182	0.835	9.804	0	0	0
1	4	5	"A26"	"A26"	14235	46065	100	1346	1412	682	48	929	929	1029	921	89	22	2	0	7815	7502	4889	65	1453	1453	1698	1387	81	68	65	0	0.000	0.000	0.000	0.000	0.000	0.000	0.000	0.000	0.000	0.000	0.000	0.000	0.000	0.000	0.066	0.080	0.098	0.103	4.491	0.066	0.206	316	2384	100	417	6362	6779	483	6049	6532	Error	Error	-3.931	417	6362	483	6049	446302	2370649	0.416	4.185	0	0	0
1	5	5	"A26"	"A26"	14535	46065	100	1229	1353	689	50	903	903	1259	3270	259	0	0	0	7864	8127	4841	59	1390	1390	1905	3624	190	72	44	0	0.000	0.000	0.000	0.000	0.000	0.000	0.000	0.000	0.000	0.000	0.000	0.000	0.000	0.000	0.050	0.067	0.079	0.092	4.905	0.669	0.550	316	2384	100	326	6474	6800	450	6737	7187	Error	Error	-4.312	326	6474	450	6737	427413	2568047	0.029	1.717	0	0	0
1	6	5	"A26"	"A26"	14835	46065	100	1270	1428	826	57	869	869	922	403	43	49	30	0	7826	7972	5109	64	1370	1370	1500	955	63	74	72	0	0.000	0.000	0.000	0.000	0.000	0.000	0.000	0.000	0.000	0.000	0.000	0.000	0.000	0.000	0.062	0.085	0.092	0.114	4.257	0.073	0.233	316	2384	100	401	6456	6857	559	6602	7161	Error	Error	-4.009	401	6456	559	6602	451216	2519146	1.256	6.777	0	0	0
1	7	5	"A27"	"A27"	15135	46065	100	1326	1369	576	42	867	867	920	597	64	41	12	0	10262	9081	5874	64	1357	1357	1514	1074	70	71	67	0	0.000	0.000	0.000	0.000	0.000	0.000	0.000	0.000	0.000	0.000	0.000	0.000	0.000	0.000	0.052	0.065	0.080	0.098	4.387	0.063	0.350	316	2384	100	459	8905	9364	502	7724	8226	Error	Error	-4.278	459	8905	502	7724	432674	2869664	0.752	7.046	0	0	0
1	8	5	"A27"	"A27"	15430	46065	100	1272	1351	581	43	905	905	954	862	90	21	3	0	8730	8594	5463	63	1358	1358	1516	947	62	77	74	0	0.000	0.000	0.000	0.000	0.000	0.000	0.000	0.000	0.000	0.000	0.000	0.000	0.000	0.000	0.050	0.062	0.083	0.084	3.931	0.060	0.283	316	2384	100	367	7372	7739	446	7236	7682	Error	Error	-4.328	367	7372	446	7236	426861	2715586	0.461	7.474	0	0	0
1	9	5	"A27"	"A27"	15730	46060	100	1300	1359	573	42	936	936	1005	718	71	26	5	0	7979	8686	6258	72	1411	1411	1577	993	62	70	67	0	0.000	0.000	0.000	0.000	0.000	0.000	0.000	0.000	0.000	0.000	0.000	0.000	0.000	0.000	0.055	0.058	0.074	0.107	5.474	0.062	0.106	316	2384	100	364	6568	6932	423	7275	7698	Error	Error	-4.173	364	6568	423	7275	429530	2744699	0.493	7.159	0	0	0
1	10	5	"A28"	"A28"	16030	46060	100	1537	1630	732	44	973	973	1082	880	81	35	8	0	13608	11692	7963	68	1429	1429	1858	2559	137	65	64	0	0.000	0.000	0.000	0.000	0.000	0.000	0.000	0.000	0.000	0.000	0.000	0.000	0.000	0.000	0.046	0.064	0.077	0.096	4.549	0.060	0.211	316	2384	100	564	12179	12743	657	10263	10920	Error	Error	-4.433	564	12179	657	10263	515200	3694624	0.623	3.843	0	0	0
1	11	5	"A28"	"A28"	16330	46060	100	1470	1491	636	42	922	922	985	876	88	32	3	0	13461	11634	7108	61	1390	1390	1630	1456	89	75	71	0	0.000	0.000	0.000	0.000	0.000	0.000	0.000	0.000	0.000	0.000	0.000	0.000	0.000	0.000	0.045	0.056	0.067	0.078	4.527	0.055	0.368	316	2384	100	548	12071	12619	569	10244	10813	Error	Error	-4.461	548	12071	569	10244	471274	3676495	0.578	6.871	0	0	0
1	12	5	"A28"	"A28"	16630	46060	100	1498	1594	681	42	954	954	1022	524	51	50	26	0	13165	11145	6750	60	1403	1403	1659	1522	91	75	72	0	0.000	0.000	0.000	0.000	0.000	0.000	0.000	0.000	0.000	0.000	0.000	0.000	0.000	0.000	0.046	0.066	0.079	0.084	4.744	0.062	0.310	316	2384	100	544	11762	12306	640	9742	10382	Error	Error	-4.434	544	11762	640	9742	503684	3521911	1.092	6.233	0	0	0
1	13	5	"A29"	"A29"	16930	46060	100	1317	1392	612	43	966	966	1005	515	51	39	18	0	8129	7483	5664	75	1403	1403	1591	1288	80	59	57	0	0.000	0.000	0.000	0.000	0.000	0.000	0.000	0.000	0.000	0.000	0.000	0.000	0.000	0.000	0.052	0.070	0.096	0.135	5.495	0.071	0.299	316	2384	100	351	6726	7077	426	6080	6506	Error	Error	-4.260	351	6726	426	6080	439728	2364558	0.751	4.575	0	0	0
1	14	5	"A29"	"A29"	17230	46055	100	1381	1404	569	40	949	949	1021	688	67	33	6	0	6620	6927	4937	71	1394	1394	1598	1262	78	63	60	0	0.000	0.000	0.000	0.000	0.000	0.000	0.000	0.000	0.000	0.000	0.000	0.000	0.000	0.000	0.083	0.082	0.102	0.146	4.478	0.097	0.262	316	2384	100	432	5226	5658	455	5533	5988	Error	Error	-3.597	432	5226	455	5533	443663	2189032	0.557	4.223	0	0	0
1	15	5	"A29"	"A29"	17530	46055	100	1301	1341	569	42	925	925	1013	1403	138	5	0	0	8083	7643	5814	76	1378	1378	1629	1928	118	58	55	0	0.000	0.000	0.000	0.000	0.000	0.000	0.000	0.000	0.000	0.000	0.000	0.000	0.000	0.000	0.056	0.066	0.089	0.129	5.694	0.055	0.227	316	2384	100	376	6705	7081	416	6265	6681	Error	Error	-4.156	376	6705	416	6265	423678	2415091	0.234	3.119	0	0	0
1	16	5	"A30"	"A30"	17830	46055	100	1412	1485	634	42	951	951	1006	486	48	48	19	0	7439	6797	5077	74	1400	1400	1621	1342	82	60	57	0	0.000	0.000	0.000	0.000	0.000	0.000	0.000	0.000	0.000	0.000	0.000	0.000	0.000	0.000	0.076	0.099	0.110	0.176	5.659	0.069	0.167	316	2384	100	461	6039	6500	534	5397	5931	Error	Error	-3.711	461	6039	534	5397	469165	2147951	0.986	3.857	0	0	0
1	17	5	"A30"	"A30"	18130	46055	100	1208	1333	562	42	949	949	1001	429	42	40	19	0	5501	6757	5065	74	1390	1390	1593	1220	76	64	62	0	0.000	0.000	0.000	0.000	0.000	0.000	0.000	0.000	0.000	0.000	0.000	0.000	0.000	0.000	0.063	0.072	0.099	0.125	4.956	0.065	0.227	316	2384	100	259	4111	4370	384	5367	5751	Error	Error	-3.988	259	4111	384	5367	421370	2135345	0.774	4.233	0	0	0
1	18	5	"A30"	"A30"	18430	46055	100	1462	1815	2799	154	981	981	1106	1599	144	9	1	0	6652	8706	6436	73	1416	1416	1608	1270	78	72	67	0	0.000	0.000	0.000	0.000	0.000	0.000	0.000	0.000	0.000	0.000	0.000	0.000	0.000	0.000	0.092	0.114	0.098	0.119	4.244	0.119	0.110	316	2384	100	481	5236	5717	834	7290	8124	Error	Error	-3.444	481	5236	834	7290	573439	2751154	0.443	5.589	0	0	0
1	1	6	"A31"	"A31"	13340	46370	100	835	939	533	56	819	819	890	642	72	11	1	0	3083	3404	1874	55	1228	1228	1272	371	29	73	66	0	0.000	0.000	0.000	0.000	0.000	0.000	0.000	0.000	0.000	0.000	0.000	0.000	0.000	0.000	0.009	0.055	0.176	0.219	6.065	0.183	0.062	316	2384	100	16	1855	1871	120	2176	2296	Error	Error	-6.857	16	1855	120	2176	296585	1075567	0.076	5.747	0	0	0
1	2	6	"A31"	"A31"	13640	46370	100	1552	1643	645	39	932	932	998	665	66	48	18	0	11710	10728	5698	53	1435	1435	1555	959	61	88	87	0	0.000	0.000	0.000	0.000	0.000	0.000	0.000	0.000	0.000	0.000	0.000	0.000	0.000	0.000	0.060	0.077	0.085	0.079	2.788	0.075	0.176	316	2384	100	620	10275	10895	711	9293	10004	Error	Error	-4.051	620	10275	711	9293	519121	3390064	0.970	9.565	0	0	0
1	3	6	"A31"	"A31"	13940	46370	100	1489	1541	617	40	899	899	959	464	48	58	31	0	9916	10345	6355	61	1423	1423	1514	796	52	85	81	0	0.000	0.000	0.000	0.000	0.000	0.000	0.000	0.000	0.000	0.000	0.000	0.000	0.000	0.000	0.069	0.072	0.082	0.097	3.210	0.089	0.085	316	2384	100	590	8493	9083	642	8922	9564	Error	Error	-3.847	590	8493	642	8922	486962	3268863	1.254	11.094	0	0	0
1	4	6	"A32"	"A32"	14240	46370	100	1516	1558	628	40	937	937	1029	884	85	32	5	0	11899	11417	6652	58	1413	1413	1505	773	51	82	78	0	0.000	0.000	0.000	0.000	0.000	0.000	0.000	0.000	0.000	0.000	0.000	0.000	0.000	0.000	0.055	0.062	0.070	0.086	4.366	0.056	0.142	316	2384	100	579	10486	11065	621	10004	10625	Error	Error	-4.179	579	10486	621	10004	492416	3607650	0.598	12.823	0	0	0
1	5	6	"A32"	"A32"	14540	46365	100	1255	1338	575	42	886	886	1102	2397	217	0	0	0	7308	9018	6452	71	1367	1367	1588	1745	109	69	66	0	0.000	0.000	0.000	0.000	0.000	0.000	0.000	0.000	0.000	0.000	0.000	0.000	0.000	0.000	0.062	0.059	0.068	0.084	5.469	0.290	0.157	316	2384	100	369	5941	6310	452	7651	8103	Error	Error	-4.009	369	5941	452	7651	422761	2849579	0.098	4.258	0	0	0
1	6	6	"A32"	"A32"	14840	46365	100	1243	1362	789	57	881	881	940	582	61	37	13	0	7444	9111	6803	74	1331	1331	1504	1303	86	68	66	0	0.000	0.000	0.000	0.000	0.000	0.000	0.000	0.000	0.000	0.000	0.000	0.000	0.000	0.000	0.059	0.062	0.072	0.091	5.252	0.053	0.223	316	2384	100	362	6113	6475	481	7780	8261	Error	Error	-4.078	362	6113	481	7780	430368	2879204	0.725	5.838	0	0	0
1	7	6	"A33"	"A33"	15135	46365	100	1216	1342	671	50	882	882	955	685	71	30	7	0	5318	7560	6083	80	1352	1352	1428	677	47	80	77	0	0.000	0.000	0.000	0.000	0.000	0.000	0.000	0.000	0.000	0.000	0.000	0.000	0.000	0.000	0.084	0.074	0.084	0.096	4.658	0.074	0.098	316	2384	100	334	3966	4300	460	6208	6668	Error	Error	-3.570	334	3966	460	6208	423916	2388914	0.565	9.058	0	0	0
1	8	6	"A33"	"A33"	15435	46365	100	1124	1206	581	48	858	858	895	380	42	41	21	0	5426	7812	6471	82	1312	1312	1380	516	37	79	75	0	0.000	0.000	0.000	0.000	0.000	0.000	0.000	0.000	0.000	0.000	0.000	0.000	0.000	0.000	0.065	0.054	0.078	0.097	4.677	0.085	0.128	316	2384	100	266	4114	4380	348	6500	6848	Error	Error	-3.951	266	4114	348	6500	381005	2468482	0.818	12.465	0	0	0
1	9	6	"A33"	"A33"	15735	46365	100	1140	1206	529	43	868	868	917	432	47	37	14	0	4617	6538	5388	82	1327	1327	1407	646	45	73	68	0	0.000	0.000	0.000	0.000	0.000	0.000	0.000	0.000	0.000	0.000	0.000	0.000	0.000	0.000	0.083	0.065	0.095	0.131	4.738	0.059	0.229	316	2384	100	272	3290	3562	338	5211	5549	Error	Error	-3.596	272	3290	338	5211	380940	2065980	0.669	7.943	0	0	0
1	10	6	"A34"	"A34"	16035	46360	100	1187	1299	587	45	916	916	1001	645	64	30	8	0	6194	7823	6223	79	1371	1371	1468	708	48	70	67	0	0.000	0.000	0.000	0.000	0.000	0.000	0.000	0.000	0.000	0.000	0.000	0.000	0.000	0.000	0.056	0.059	0.080	0.110	5.572	0.055	0.123	316	2384	100	271	4823	5094	383	6452	6835	Error	Error	-4.154	271	4823	383	6452	410508	2472147	0.462	8.976	0	0	0
1	11	6	"A34"	"A34"	16335	46360	100	1255	1311	602	45	926	926	980	490	50	39	14	0	5034	7248	5763	79	1367	1367	1477	780	52	75	70	0	0.000	0.000	0.000	0.000	0.000	0.000	0.000	0.000	0.000	0.000	0.000	0.000	0.000	0.000	0.090	0.065	0.101	0.125	4.447	0.060	0.224	316	2384	100	329	3667	3996	385	5881	6266	Error	Error	-3.478	329	3667	385	5881	414159	2290301	0.676	7.399	0	0	0
1	12	6	"A34"	"A34"	16635	46360	100	1267	1347	572	42	919	919	973	565	58	34	13	0	4849	6925	5695	82	1369	1369	1469	723	49	69	67	0	0.000	0.000	0.000	0.000	0.000	0.000	0.000	0.000	0.000	0.000	0.000	0.000	0.000	0.000	0.100	0.077	0.101	0.134	5.668	0.066	0.176	316	2384	100	348	3480	3828	428	5556	5984	Error	Error	-3.322	348	3480	428	5556	425606	2188212	0.662	7.546	0	0	0
1	13	6	"A35"	"A35"	16935	46360	100	1464	1501	691	46	918	918	958	435	45	56	33	0	9055	8352	5771	69	1353	1353	1524	1226	80	67	64	0	0.000	0.000	0.000	0.000	0.000	0.000	0.000	0.000	0.000	0.000	0.000	0.000	0.000	0.000	0.071	0.083	0.098	0.135	4.327	0.071	0.317	316	2384	100	546	7702	8248	583	6999	7582	Error	Error	-3.818	546	7702	583	6999	474298	2639158	1.248	5.569	0	0	0
1	14	6	"A35"	"A35"	17235	46360	100	1332	1415	596	42	929	929	978	478	48	44	20	0	8089	7592	4586	60	1359	1359	1556	1180	75	73	69	0	0.000	0.000	0.000	0.000	0.000	0.000	0.000	0.000	0.000	0.000	0.000	0.000	0.000	0.000	0.060	0.078	0.090	0.104	4.458	0.069	0.247	316	2384	100	403	6730	7133	486	6233	6719	Error	Error	-4.062	403	6730	486	6233	447260	2399050	0.914	5.115	0	0	0
1	15	6	"A35"	"A35"	17535	46355	100	1376	1431	606	42	979	979	1042	751	72	30	5	0	6759	7371	5403	73	1386	1386	1612	1310	81	66	62	0	0.000	0.000	0.000	0.000	0.000	0.000	0.000	0.000	0.000	0.000	0.000	0.000	0.000	0.000	0.074	0.076	0.098	0.133	4.912	0.093	0.140	316	2384	100	397	5373	5770	452	5985	6437	Error	Error	-3.759	397	5373	452	5985	452142	2329386	0.518	4.396	0	0	0
1	16	6	"A36"	"A36"	17835	46355	100	1339	1412	648	45	936	936	989	493	49	43	22	0	7726	7478	5457	72	1366	1366	1510	975	64	65	60	0	0.000	0.000	0.000	0.000	0.000	0.000	0.000	0.000	0.000	0.000	0.000	0.000	0.000	0.000	0.063	0.078	0.100	0.130	4.880	0.249	0.257	316	2384	100	403	6360	6763	476	6112	6588	Error	Error	-3.980	403	6360	476	6112	446069	2363203	0.858	6.121	0	0	0
1	17	6	"A36"	"A36"	18135	46355	100	1320	1393	748	53	920	920	972	466	47	47	19	0	6648	7776	6314	81	1364	1364	1544	1042	67	69	66	0	0.000	0.000	0.000	0.000	0.000	0.000	0.000	0.000	0.000	0.000	0.000	0.000	0.000	0.000	0.076	0.074	0.099	0.134	5.472	0.048	0.133	316	2384	100	400	5284	5684	473	6412	6885	Error	Error	-3.724	400	5284	473	6412	440117	2457245	0.903	5.981	0	0	0
1	18	6	"A36"	"A36"	18435	46355	100	1309	1434	1090	76	914	914	948	376	39	51	24	0	7398	7131	5105	71	1350	1350	1527	1214	79	67	64	0	0.000	0.000	0.000	0.000	0.000	0.000	0.000	0.000	0.000	0.000	0.000	0.000	0.000	0.000	0.065	0.090	0.098	0.150	6.040	0.081	0.203	316	2384	100	395	6048	6443	520	5781	6301	Error	Error	-3.937	395	6048	520	5781	453167	2253526	1.293	4.616	0	0	0
1	1	7	"A37"	"A37"	13345	46670	100	1430	1538	684	44	935	935	1029	1450	140	12	0	0	9745	8485	5698	67	1441	1441	1632	1421	87	64	63	0	0.000	0.000	0.000	0.000	0.000	0.000	0.000	0.000	0.000	0.000	0.000	0.000	0.000	0.000	0.060	0.086	0.101	0.140	5.005	0.067	0.270	316	2384	100	495	8304	8799	603	7044	7647	Error	Error	-4.068	495	8304	603	7044	485946	2681360	0.351	4.823	0	0	0
1	2	7	"A37"	"A37"	13645	46670	100	1531	1657	836	50	906	906	1003	864	86	34	8	0	8310	8356	5163	61	1415	1415	1661	1519	91	77	74	0	0.000	0.000	0.000	0.000	0.000	0.000	0.000	0.000	0.000	0.000	0.000	0.000	0.000	0.000	0.091	0.108	0.112	0.131	4.362	0.068	0.218	316	2384	100	625	6895	7520	751	6941	7692	Error	Error	-3.464	625	6895	751	6941	523511	2640561	0.757	4.408	0	0	0
1	3	7	"A37"	"A37"	13945	46670	100	1479	1628	1088	66	934	934	1013	723	71	40	12	0	7254	7977	5325	66	1424	1424	1580	1336	84	73	70	0	0.000	0.000	0.000	0.000	0.000	0.000	0.000	0.000	0.000	0.000	0.000	0.000	0.000	0.000	0.093	0.106	0.111	0.129	3.470	0.089	0.254	316	2384	100	545	5830	6375	694	6553	7247	Error	Error	-3.419	545	5830	694	6553	514562	2520683	0.851	4.788	0	0	0
1	4	7	"A38"	"A38"	14245	46670	100	1448	1561	1006	64	934	934	1107	2066	186	2	0	0	11174	9809	6675	68	1416	1416	1703	2325	136	66	60	0	0.000	0.000	0.000	0.000	0.000	0.000	0.000	0.000	0.000	0.000	0.000	0.000	0.000	0.000	0.053	0.075	0.087	0.111	4.090	0.079	0.216	316	2384	100	514	9758	10272	627	8393	9020	Error	Error	-4.247	514	9758	627	8393	493323	3099492	0.220	3.486	0	0	0
1	5	7	"A38"	"A38"	14540	46665	100	1419	1484	633	42	922	922	1034	1498	144	9	0	0	11127	10038	6255	62	1380	1380	1665	1591	95	74	71	0	0.000	0.000	0.000	0.000	0.000	0.000	0.000	0.000	0.000	0.000	0.000	0.000	0.000	0.000	0.051	0.065	0.076	0.101	4.671	0.071	0.068	316	2384	100	497	9747	10244	562	8658	9220	Error	Error	-4.294	497	9747	562	8658	469070	3172034	0.300	5.263	0	0	0
1	6	7	"A38"	"A38"	14840	46665	100	1463	1482	632	42	881	881	929	494	53	55	25	0	11889	10453	6923	66	1349	1349	1499	1081	72	73	69	0	0.000	0.000	0.000	0.000	0.000	0.000	0.000	0.000	0.000	0.000	0.000	0.000	0.000	0.000	0.055	0.066	0.077	0.099	4.899	0.059	0.363	316	2384	100	582	10540	11122	601	9104	9705	Error	Error	-4.179	582	10540	601	9104	468160	3303115	1.119	8.283	0	0	0
1	7	7	"A39"	"A39"	15140	46665	100	1137	1257	542	43	887	887	942	785	83	19	3	0	5901	5883	4065	69	1347	1347	1453	748	51	69	65	0	0.000	0.000	0.000	0.000	0.000	0.000	0.000	0.000	0.000	0.000	0.000	0.000	0.000	0.000	0.055	0.082	0.107	0.129	4.528	0.082	0.217	316	2384	100	250	4554	4804	370	4536	4906	Error	Error	-4.187	250	4554	370	4536	397222	1858887	0.401	5.922	0	0	0
1	8	7	"A39"	"A39"	15440	46665	100	1216	1902	4480	235	873	873	931	507	54	40	21	0	6915	7737	7048	91	1320	1320	1429	861	60	79	74	0	0.000	0.000	0.000	0.000	0.000	0.000	0.000	0.000	0.000	0.000	0.000	0.000	0.000	0.000	0.061	0.160	0.111	0.127	3.904	0.370	0.400	316	2384	100	343	5595	5938	1029	6417	7446	Error	Error	-4.028	343	5595	1029	6417	600970	2444758	1.915	7.326	0	0	0
1	9	7	"A39"	"A39"	15740	46665	100	1218	1378	862	62	903	903	949	404	42	43	21	0	6364	7368	5562	75	1336	1336	1420	908	63	76	69	0	0.000	0.000	0.000	0.000	0.000	0.000	0.000	0.000	0.000	0.000	0.000	0.000	0.000	0.000	0.063	0.079	0.091	0.100	4.617	0.073	0.122	316	2384	100	315	5028	5343	475	6032	6507	Error	Error	-3.997	315	5028	475	6032	435305	2328369	1.062	6.551	0	0	0
1	10	7	"A40"	"A40"	16040	46660	100	1284	1409	871	61	888	888	977	1212	124	12	1	0	6281	8060	6460	80	1342	1342	1466	942	64	66	60	0	0.000	0.000	0.000	0.000	0.000	0.000	0.000	0.000	0.000	0.000	0.000	0.000	0.000	0.000	0.080	0.078	0.092	0.153	6.360	0.065	0.170	316	2384	100	396	4939	5335	521	6718	7239	Error	Error	-3.641	396	4939	521	6718	445106	2546817	0.356	7.000	0	0	0
1	11	7	"A40"	"A40"	16340	46660	100	1154	1261	547	43	906	906	973	475	48	34	14	0	6080	8203	6578	80	1349	1349	1449	700	48	70	67	0	0.000	0.000	0.000	0.000	0.000	0.000	0.000	0.000	0.000	0.000	0.000	0.000	0.000	0.000	0.052	0.052	0.073	0.089	5.883	0.048	0.199	316	2384	100	248	4731	4979	355	6854	7209	Error	Error	-4.254	248	4731	355	6854	398600	2592072	0.606	9.649	0	0	0
1	12	7	"A40"	"A40"	16640	46660	100	1246	1303	540	41	916	916	965	423	43	42	21	0	6925	8480	6345	74	1350	1350	1454	743	51	75	71	0	0.000	0.000	0.000	0.000	0.000	0.000	0.000	0.000	0.000	0.000	0.000	0.000	0.000	0.000	0.059	0.054	0.073	0.093	4.161	0.054	0.251	316	2384	100	330	5575	5905	387	7130	7517	Error	Error	-4.078	330	5575	387	7130	411751	2679564	0.799	9.456	0	0	0
1	13	7	"A41"	"A41"	16940	46660	100	1401	1499	677	45	948	948	1019	765	75	34	5	0	9337	8619	5722	66	1363	1363	1549	1301	83	68	64	0	0.000	0.000	0.000	0.000	0.000	0.000	0.000	0.000	0.000	0.000	0.000	0.000	0.000	0.000	0.057	0.076	0.081	0.105	3.990	0.071	0.338	316	2384	100	453	7974	8427	551	7256	7807	Error	Error	-4.138	453	7974	551	7256	473793	2723575	0.627	5.434	0	0	0
1	14	7	"A41"	"A41"	17240	46660	100	1329	1430	703	49	970	970	1019	470	46	40	17	0	7911	7392	4634	62	1379	1379	1630	1403	86	69	66	0	0.000	0.000	0.000	0.000	0.000	0.000	0.000	0.000	0.000	0.000	0.000	0.000	0.000	0.000	0.055	0.077	0.093	0.117	5.222	0.066	0.211	316	2384	100	359	6532	6891	460	6013	6473	Error	Error	-4.185	359	6532	460	6013	451787	2335769	0.874	4.107	0	0	0
1	15	7	"A41"	"A41"	17540	46655	100	1190	1299	601	46	956	956	1035	1213	117	7	0	0	4034	6123	5312	86	1360	1360	1620	1619	99	57	45	0	0.000	0.000	0.000	0.000	0.000	0.000	0.000	0.000	0.000	0.000	0.000	0.000	0.000	0.000	0.088	0.072	0.112	0.152	6.266	0.069	0.026	316	2384	100	234	2674	2908	343	4763	5106	Error	Error	-3.514	234	2674	343	4763	410477	1934934	0.218	2.781	0	0	0
1	16	7	"A42"	"A42"	17840	46655	100	1146	1294	644	49	979	979	1082	1356	125	6	0	0	2607	5307	4776	89	1386	1386	1538	899	58	51	48	0	0.000	0.000	0.000	0.000	0.000	0.000	0.000	0.000	0.000	0.000	0.000	0.000	0.000	0.000	0.137	0.080	0.136	0.214	6.714	0.216	0.071	316	2384	100	167	1221	1388	315	3921	4236	Error	Error	-2.870	167	1221	315	3921	408879	1677141	0.156	4.192	0	0	0
1	17	7	"A42"	"A42"	18140	46655	100	1164	1261	645	51	924	924	964	387	40	40	20	0	4101	6111	5175	84	1355	1355	1487	992	66	65	56	0	0.000	0.000	0.000	0.000	0.000	0.000	0.000	0.000	0.000	0.000	0.000	0.000	0.000	0.000	0.087	0.071	0.109	0.168	5.803	0.071	0.257	316	2384	100	240	2746	2986	337	4756	5093	Error	Error	-3.516	240	2746	337	4756	398576	1930928	0.767	4.661	0	0	0
1	18	7	"A42"	"A42"	18435	46655	100	1118	1213	543	44	965	965	1042	689	66	16	3	0	3884	5062	4274	84	1366	1366	1501	901	60	58	53	0	0.000	0.000	0.000	0.000	0.000	0.000	0.000	0.000	0.000	0.000	0.000	0.000	0.000	0.000	0.061	0.067	0.147	0.186	6.997	0.128	0.148	316	2384	100	153	2518	2671	248	3696	3944	Error	Error	-4.041	153	2518	248	3696	383189	1599663	0.248	3.952	0	0	0
1	1	8	"A43"	"A43"	13350	46970	100	1475	1543	708	45	865	865	974	1428	146	15	0	0	13680	12123	8399	69	1345	1345	1614	2099	130	69	65	0	0.000	0.000	0.000	0.000	0.000	0.000	0.000	0.000	0.000	0.000	0.000	0.000	0.000	0.000	0.049	0.063	0.074	0.096	4.176	0.058	0.326	316	2384	100	610	12335	12945	678	10778	11456	Error	Error	-4.338	610	12335	678	10778	487591	3830723	0.398	5.007	0	0	0
1	2	8	"A43"	"A43"	13650	46970	100	1326	1529	836	54	831	831	916	651	71	43	20	0	10107	10686	7424	69	1277	1277	1421	947	66	73	69	0	0.000	0.000	0.000	0.000	0.000	0.000	0.000	0.000	0.000	0.000	0.000	0.000	0.000	0.000	0.056	0.074	0.072	0.101	4.349	0.073	0.290	316	2384	100	495	8830	9325	698	9409	10107	Error	Error	-4.157	495	8830	698	9409	483055	3376878	0.942	9.784	0	0	0
1	3	8	"A43"	"A43"	13950	46970	100	1554	1656	833	50	899	899	1081	2011	186	5	0	0	12521	12294	7634	62	1384	1384	1659	1788	107	77	73	0	0.000	0.000	0.000	0.000	0.000	0.000	0.000	0.000	0.000	0.000	0.000	0.000	0.000	0.000	0.059	0.069	0.072	0.092	3.981	0.066	0.351	316	2384	100	655	11137	11792	757	10910	11667	Error	Error	-4.088	655	11137	757	10910	523266	3885025	0.286	5.948	0	0	0
1	4	8	"A44"	"A44"	14245	46970	100	1384	1415	609	43	841	841	978	1440	147	6	0	0	8979	8353	4723	56	1355	1355	1470	1087	73	79	75	0	0.000	0.000	0.000	0.000	0.000	0.000	0.000	0.000	0.000	0.000	0.000	0.000	0.000	0.000	0.071	0.082	0.089	0.099	4.041	0.070	0.161	316	2384	100	543	7624	8167	574	6998	7572	Error	Error	-3.812	543	7624	574	6998	447244	2639586	0.303	6.332	0	0	0
1	5	8	"A44"	"A44"	14545	46970	100	1503	1572	648	41	893	893	955	492	51	59	28	0	7992	8247	3769	45	1365	1365	1459	718	49	89	87	0	0.000	0.000	0.000	0.000	0.000	0.000	0.000	0.000	0.000	0.000	0.000	0.000	0.000	0.000	0.092	0.099	0.099	0.096	3.339	0.067	0.167	316	2384	100	610	6627	7237	679	6882	7561	Error	Error	-3.441	610	6627	679	6882	496730	2606205	1.254	9.454	0	0	0
1	6	8	"A44"	"A44"	14845	46965	100	1378	1462	606	41	857	857	909	440	48	55	29	0	7975	7913	3942	49	1316	1316	1451	933	64	83	81	0	0.000	0.000	0.000	0.000	0.000	0.000	0.000	0.000	0.000	0.000	0.000	0.000	0.000	0.000	0.078	0.092	0.105	0.113	4.242	0.077	0.245	316	2384	100	521	6659	7180	605	6597	7202	Error	Error	-3.676	521	6659	605	6597	462009	2500520	1.257	6.926	0	0	0
1	7	8	"A45"	"A45"	15145	46965	100	1210	1350	666	49	870	870	914	376	41	47	26	0	8048	7503	4838	64	1328	1328	1461	1087	74	73	68	0	0.000	0.000	0.000	0.000	0.000	0.000	0.000	0.000	0.000	0.000	0.000	0.000	0.000	0.000	0.051	0.078	0.089	0.113	4.934	0.068	0.239	316	2384	100	340	6720	7060	480	6175	6655	Error	Error	-4.305	340	6720	480	6175	426735	2371091	1.160	5.558	0	0	0
1	8	8	"A45"	"A45"	15445	46965	100	1274	1343	816	60	881	881	936	485	51	43	17	0	6993	7362	4901	66	1342	1342	1490	982	65	73	71	0	0.000	0.000	0.000	0.000	0.000	0.000	0.000	0.000	0.000	0.000	0.000	0.000	0.000	0.000	0.070	0.077	0.088	0.116	4.934	0.064	0.147	316	2384	100	393	5651	6044	462	6020	6482	Error	Error	-3.846	393	5651	462	6020	424420	2326296	0.839	5.980	0	0	0
1	9	8	"A45"	"A45"	15745	46965	100	1327	1420	682	48	914	914	964	439	45	48	23	0	8641	7907	4917	62	1321	1321	1488	1138	76	73	70	0	0.000	0.000	0.000	0.000	0.000	0.000	0.000	0.000	0.000	0.000	0.000	0.000	0.000	0.000	0.056	0.077	0.085	0.099	4.318	0.067	0.245	316	2384	100	413	7320	7733	506	6586	7092	Error	Error	-4.148	413	7320	506	6586	448761	2498763	1.039	5.641	0	0	0
1	10	8	"A47"	"A47"	16045	46965	100	1335	1422	607	42	911	911	972	584	60	40	13	0	9438	8455	5949	70	1348	1348	1509	1216	80	67	63	0	0.000	0.000	0.000	0.000	0.000	0.000	0.000	0.000	0.000	0.000	0.000	0.000	0.000	0.000	0.052	0.072	0.091	0.126	5.491	0.229	0.244	316	2384	100	424	8090	8514	511	7107	7618	Error	Error	-4.254	424	8090	511	7107	449309	2671660	0.771	5.712	0	0	0
1	11	8	"A47"	"A47"	16345	46960	100	1450	1524	720	47	932	932	1027	666	64	42	14	0	9351	9196	7386	80	1389	1389	1750	1984	113	57	54	0	0.000	0.000	0.000	0.000	0.000	0.000	0.000	0.000	0.000	0.000	0.000	0.000	0.000	0.000	0.065	0.076	0.094	0.154	5.830	0.063	0.173	316	2384	100	518	7962	8480	592	7807	8399	Error	Error	-3.942	518	7962	592	7807	481662	2905965	0.746	3.753	0	0	0
1	12	8	"A47"	"A47"	16645	46960	100	1374	1499	658	43	924	924	994	581	58	44	18	0	8311	8692	6488	74	1367	1367	1650	1545	93	67	63	0	0.000	0.000	0.000	0.000	0.000	0.000	0.000	0.000	0.000	0.000	0.000	0.000	0.000	0.000	0.065	0.078	0.092	0.121	4.742	0.076	0.258	316	2384	100	450	6944	7394	575	7325	7900	Error	Error	-3.948	450	6944	575	7325	473607	2746629	0.869	4.558	0	0	0
1	13	8	"A48"	"A48"	16945	46960	100	1239	1344	563	41	963	963	1030	513	49	33	14	0	7023	7494	5834	77	1381	1381	1854	2248	121	62	58	0	0.000	0.000	0.000	0.000	0.000	0.000	0.000	0.000	0.000	0.000	0.000	0.000	0.000	0.000	0.049	0.062	0.084	0.100	5.524	0.057	0.228	316	2384	100	276	5642	5918	381	6113	6494	Error	Error	-4.353	276	5642	381	6113	424569	2367959	0.612	2.509	0	0	0
1	14	8	"A48"	"A48"	17245	46960	100	1395	1475	820	55	967	967	1045	565	54	38	13	0	7792	9526	6774	71	1397	1397	1998	2621	131	75	62	0	0.000	0.000	0.000	0.000	0.000	0.000	0.000	0.000	0.000	0.000	0.000	0.000	0.000	0.000	0.067	0.062	0.071	0.085	4.658	0.057	0.227	316	2384	100	428	6395	6823	508	8129	8637	Error	Error	-3.901	428	6395	508	8129	465961	3010316	0.761	2.872	0	0	0
1	15	8	"A48"	"A48"	17545	46960	100	1149	1225	536	43	900	900	954	410	42	40	18	0	6723	8236	6650	80	1324	1324	1864	2581	138	67	52	0	0.000	0.000	0.000	0.000	0.000	0.000	0.000	0.000	0.000	0.000	0.000	0.000	0.000	0.000	0.046	0.047	0.069	0.096	4.810	0.051	0.327	316	2384	100	249	5399	5648	325	6912	7237	Error	Error	-4.438	249	5399	325	6912	386978	2602454	0.661	2.469	0	0	0
1	16	8	"A49"	"A49"	17840	46955	100	1184	1285	636	49	911	911	971	656	67	28	6	0	7507	7874	6421	81	1340	1340	1524	1233	80	60	57	0	0.000	0.000	0.000	0.000	0.000	0.000	0.000	0.000	0.000	0.000	0.000	0.000	0.000	0.000	0.044	0.057	0.078	0.119	5.777	0.060	0.311	316	2384	100	273	6167	6440	374	6534	6908	Error	Error	-4.498	273	6167	374	6534	406100	2488323	0.479	5.150	0	0	0
1	17	8	"A49"	"A49"	18140	46955	100	1351	1463	740	50	949	949	993	501	50	44	19	0	7545	8521	6117	71	1364	1364	1489	800	53	74	73	0	0.000	0.000	0.000	0.000	0.000	0.000	0.000	0.000	0.000	0.000	0.000	0.000	0.000	0.000	0.065	0.072	0.078	0.099	4.599	0.107	0.186	316	2384	100	402	6181	6583	514	7157	7671	Error	Error	-3.943	402	6181	514	7157	462464	2692722	0.938	8.790	0	0	0
1	18	8	"A49"	"A49"	18440	46955	100	1275	1379	643	46	948	948	1000	420	42	43	22	0	6287	7398	5548	74	1376	1376	1500	836	55	71	67	0	0.000	0.000	0.000	0.000	0.000	0.000	0.000	0.000	0.000	0.000	0.000	0.000	0.000	0.000	0.067	0.072	0.092	0.121	5.473	0.067	0.177	316	2384	100	327	4911	5238	431	6022	6453	Error	Error	-3.909	327	4911	431	6022	435891	2337700	0.902	7.055	0	0	0
1	1	9	"A50"	"A50"	13355	47270	100	808	878	407	46	763	763	849	769	90	6	0	0	1968	2166	1045	48	1151	1151	1225	741	60	52	28	0	0.000	0.000	0.000	0.000	0.000	0.000	0.000	0.000	0.000	0.000	0.000	0.000	0.000	0.000	0.055	0.113	0.347	0.449	4.707	0.386	0.109	316	2384	100	45	817	862	115	1015	1130	Error	Error	-4.182	45	817	115	1015	277499	684426	0.038	1.270	0	0	0
1	2	9	"A50"	"A50"	13650	47270	100	1133	1177	548	46	842	842	943	1068	113	10	0	0	3983	6096	4576	75	1298	1298	1428	1181	82	73	53	0	0.000	0.000	0.000	0.000	0.000	0.000	0.000	0.000	0.000	0.000	0.000	0.000	0.000	0.000	0.108	0.070	0.101	0.132	4.904	0.090	0.101	316	2384	100	291	2685	2976	335	4798	5133	Error	Error	-3.206	291	2685	335	4798	371831	1926319	0.219	3.953	0	0	0
1	3	9	"A50"	"A50"	13950	47270	100	853	914	375	41	843	843	898	462	51	15	1	0	2058	2599	1275	49	1271	1271	1344	1519	113	37	14	0	0.000	0.000	0.000	0.000	0.000	0.000	0.000	0.000	0.000	0.000	0.000	0.000	0.000	0.000	0.013	0.053	0.206	0.232	4.739	0.175	0.096	316	2384	100	10	787	797	71	1328	1399	Error	Error	-6.298	10	787	71	1328	288690	821245	0.035	0.826	0	0	0
1	4	9	"A51"	"A51"	14250	47270	100	1251	1279	547	42	872	872	982	962	97	14	0	0	8568	8647	5343	61	1365	1365	1488	869	58	77	74	0	0.000	0.000	0.000	0.000	0.000	0.000	0.000	0.000	0.000	0.000	0.000	0.000	0.000	0.000	0.053	0.056	0.073	0.081	4.369	0.056	0.244	316	2384	100	379	7203	7582	407	7282	7689	Error	Error	-4.248	379	7203	407	7282	404086	2732360	0.309	8.238	0	0	0
1	5	9	"A51"	"A51"	14550	47270	100	1255	1335	494	37	836	836	881	388	44	51	27	0	7819	7924	4512	56	1329	1329	1384	525	37	87	80	0	0.000	0.000	0.000	0.000	0.000	0.000	0.000	0.000	0.000	0.000	0.000	0.000	0.000	0.000	0.065	0.076	0.085	0.094	3.506	0.057	0.199	316	2384	100	419	6490	6909	499	6595	7094	Error	Error	-3.953	419	6490	499	6595	421918	2504085	1.170	12.457	0	0	0
1	6	9	"A51"	"A51"	14850	47265	100	1302	1334	552	41	844	844	904	709	78	31	6	0	8223	8380	5192	61	1322	1322	1432	806	56	76	74	0	0.000	0.000	0.000	0.000	0.000	0.000	0.000	0.000	0.000	0.000	0.000	0.000	0.000	0.000	0.066	0.069	0.083	0.098	4.149	0.062	0.196	316	2384	100	458	6901	7359	490	7058	7548	Error	Error	-3.913	458	6901	490	7058	421616	2648232	0.606	8.620	0	0	0
1	7	9	"A52"	"A52"	15150	47265	100	1221	1336	737	55	895	895	948	460	48	42	17	0	5998	5553	3331	59	1355	1355	1508	1010	66	68	65	0	0.000	0.000	0.000	0.000	0.000	0.000	0.000	0.000	0.000	0.000	0.000	0.000	0.000	0.000	0.070	0.105	0.130	0.170	4.429	0.093	0.203	316	2384	100	326	4643	4969	441	4198	4639	Error	Error	-3.832	326	4643	441	4198	422305	1754595	0.843	4.005	0	0	0
1	8	9	"A52"	"A52"	15450	47265	100	1262	1364	761	55	877	877	937	527	56	39	17	0	6225	5948	3312	55	1349	1349	1489	956	64	76	73	0	0.000	0.000	0.000	0.000	0.000	0.000	0.000	0.000	0.000	0.000	0.000	0.000	0.000	0.000	0.079	0.106	0.137	0.146	4.380	0.096	0.195	316	2384	100	385	4876	5261	487	4599	5086	Error	Error	-3.663	385	4876	487	4599	430982	1879709	0.810	4.664	0	0	0
1	9	9	"A52"	"A52"	15750	47265	100	1255	1321	580	43	889	889	922	398	43	48	23	0	6432	5958	3644	61	1317	1317	1448	1095	75	70	68	0	0.000	0.000	0.000	0.000	0.000	0.000	0.000	0.000	0.000	0.000	0.000	0.000	0.000	0.000	0.072	0.093	0.116	0.135	3.664	0.076	0.213	316	2384	100	366	5115	5481	432	4641	5073	Error	Error	-3.805	366	5115	432	4641	417416	1882697	1.003	4.119	0	0	0
1	10	9	"A53"	"A53"	16050	47265	100	1393	1404	563	40	891	891	940	433	46	52	24	0	7836	6961	4435	63	1345	1345	1445	836	57	70	67	0	0.000	0.000	0.000	0.000	0.000	0.000	0.000	0.000	0.000	0.000	0.000	0.000	0.000	0.000	0.077	0.091	0.105	0.141	4.105	0.079	0.260	316	2384	100	502	6491	6993	513	5616	6129	Error	Error	-3.693	502	6491	513	5616	443712	2199783	1.072	6.598	0	0	0
1	11	9	"A53"	"A53"	16350	47265	100	1229	1285	548	42	895	895	987	1473	149	3	0	0	7165	7058	4544	64	1338	1338	1508	1476	97	71	65	0	0.000	0.000	0.000	0.000	0.000	0.000	0.000	0.000	0.000	0.000	0.000	0.000	0.000	0.000	0.057	0.068	0.091	0.112	5.740	0.282	0.216	316	2384	100	334	5827	6161	390	5720	6110	Error	Error	-4.125	334	5827	390	5720	406175	2230403	0.202	3.760	0	0	0
1	12	9	"A53"	"A53"	16650	47260	100	1535	1724	1869	108	941	941	1020	671	65	44	15	0	10449	9713	6203	63	1385	1385	1632	1502	92	72	71	0	0.000	0.000	0.000	0.000	0.000	0.000	0.000	0.000	0.000	0.000	0.000	0.000	0.000	0.000	0.066	0.094	0.084	0.107	5.223	0.083	0.153	316	2384	100	594	9064	9658	783	8328	9111	Error	Error	-3.932	594	9064	783	8328	544940	3069362	1.049	5.380	0	0	0
1	13	9	"A54"	"A54"	16950	47260	100	1195	1252	539	43	904	904	958	444	46	36	15	0	7025	6661	5011	75	1344	1344	1527	1182	77	57	56	0	0.000	0.000	0.000	0.000	0.000	0.000	0.000	0.000	0.000	0.000	0.000	0.000	0.000	0.000	0.051	0.065	0.091	0.129	6.371	0.059	0.210	316	2384	100	291	5681	5972	348	5317	5665	Error	Error	-4.287	291	5681	348	5317	395497	2104791	0.662	4.343	0	0	0
1	14	9	"A54"	"A54"	17250	47260	100	1172	1230	525	42	879	879	954	791	82	19	1	0	5839	6175	4491	72	1319	1319	1473	1044	70	64	60	0	0.000	0.000	0.000	0.000	0.000	0.000	0.000	0.000	0.000	0.000	0.000	0.000	0.000	0.000	0.065	0.072	0.106	0.130	5.333	0.090	0.149	316	2384	100	293	4520	4813	351	4856	5207	Error	Error	-3.947	293	4520	351	4856	388830	1951263	0.349	4.504	0	0	0
1	15	9	"A54"	"A54"	17545	47260	100	1220	1308	560	42	914	914	986	626	63	31	7	0	6157	6220	4592	73	1322	1322	1501	1070	71	62	59	0	0.000	0.000	0.000	0.000	0.000	0.000	0.000	0.000	0.000	0.000	0.000	0.000	0.000	0.000	0.063	0.080	0.099	0.127	4.571	0.072	0.273	316	2384	100	306	4835	5141	394	4898	5292	Error	Error	-3.982	306	4835	394	4898	413251	1965644	0.514	4.410	0	0	0
1	16	9	"A55"	"A55"	17845	47260	100	1096	1188	566	47	942	942	988	622	62	22	5	0	4585	5609	4111	73	1343	1343	1468	929	63	65	63	0	0.000	0.000	0.000	0.000	0.000	0.000	0.000	0.000	0.000	0.000	0.000	0.000	0.000	0.000	0.048	0.058	0.098	0.137	6.201	0.096	0.115	316	2384	100	154	3242	3396	246	4266	4512	Error	Error	-4.396	154	3242	246	4266	375313	1772536	0.322	4.457	0	0	0
1	17	9	"A55"	"A55"	18145	47255	100	1156	1222	528	43	937	937	981	404	41	32	13	0	5434	5171	3417	66	1356	1356	1468	801	54	65	63	0	0.000	0.000	0.000	0.000	0.000	0.000	0.000	0.000	0.000	0.000	0.000	0.000	0.000	0.000	0.054	0.075	0.110	0.149	5.308	0.061	0.113	316	2384	100	219	4078	4297	285	3815	4100	Error	Error	-4.219	219	4078	285	3815	386052	1634127	0.597	4.623	0	0	0
1	18	9	"A55"	"A55"	18445	47255	100	1136	1220	543	44	945	945	1014	690	68	19	3	0	4011	4964	3592	72	1365	1365	1547	1500	96	58	48	0	0.000	0.000	0.000	0.000	0.000	0.000	0.000	0.000	0.000	0.000	0.000	0.000	0.000	0.000	0.072	0.076	0.134	0.161	5.719	0.155	0.257	316	2384	100	191	2646	2837	275	3599	3874	Error	Error	-3.792	191	2646	275	3599	385444	1568562	0.299	2.278	0	0	0
1	1	10	"A56"	"A56"	13355	47575	100	1314	1338	556	41	878	878	950	507	53	44	16	0	9033	7727	4565	59	1426	1426	1526	786	51	76	71	0	0.000	0.000	0.000	0.000	0.000	0.000	0.000	0.000	0.000	0.000	0.000	0.000	0.000	0.000	0.057	0.073	0.083	0.104	4.545	0.069	0.213	316	2384	100	436	7607	8043	460	6301	6761	Error	Error	-4.125	436	7607	460	6301	422965	2441581	0.765	7.889	0	0	0
1	2	10	"A56"	"A56"	13655	47570	100	1274	1324	586	44	893	893	977	955	97	16	0	0	6211	6819	4281	62	1400	1400	1571	1221	77	77	72	0	0.000	0.000	0.000	0.000	0.000	0.000	0.000	0.000	0.000	0.000	0.000	0.000	0.000	0.000	0.079	0.080	0.108	0.119	4.490	0.077	0.142	316	2384	100	381	4811	5192	431	5419	5850	Error	Error	-3.658	381	4811	431	5419	418397	2154830	0.363	4.298	0	0	0
1	3	10	"A56"	"A56"	13955	47570	100	1294	1443	1721	119	939	939	1026	659	64	29	5	0	7324	7456	4582	61	1426	1426	1582	978	61	76	74	0	0.000	0.000	0.000	0.000	0.000	0.000	0.000	0.000	0.000	0.000	0.000	0.000	0.000	0.000	0.060	0.084	0.088	0.102	3.653	0.125	0.165	316	2384	100	355	5898	6253	504	6030	6534	Error	Error	-4.054	355	5898	504	6030	456096	2356120	0.633	6.006	0	0	0
1	4	10	"A57"	"A57"	14255	47570	100	1397	2481	6697	269	874	874	1005	1699	169	12	4	0	8845	9335	7929	84	1380	1380	1489	904	60	72	68	0	0.000	0.000	0.000	0.000	0.000	0.000	0.000	0.000	0.000	0.000	0.000	0.000	0.000	0.000	0.070	0.202	0.105	0.132	4.149	0.504	0.395	316	2384	100	523	7465	7988	1607	7955	9562	Error	Error	-3.835	523	7465	1607	7955	784145	2949900	0.869	8.679	0	0	0
1	5	10	"A57"	"A57"	14555	47570	100	1183	1277	782	61	846	846	903	506	56	37	11	0	6578	7799	5310	68	1310	1310	1439	921	64	73	71	0	0.000	0.000	0.000	0.000	0.000	0.000	0.000	0.000	0.000	0.000	0.000	0.000	0.000	0.000	0.064	0.066	0.077	0.105	4.652	0.063	0.155	316	2384	100	337	5268	5605	431	6489	6920	Error	Error	-3.966	337	5268	431	6489	403650	2464515	0.739	6.906	0	0	0
1	6	10	"A57"	"A57"	14855	47570	100	1182	1313	697	53	856	856	921	495	53	39	19	0	7046	7675	5192	67	1314	1314	1462	1081	73	72	68	0	0.000	0.000	0.000	0.000	0.000	0.000	0.000	0.000	0.000	0.000	0.000	0.000	0.000	0.000	0.057	0.072	0.086	0.099	4.731	0.064	0.216	316	2384	100	326	5732	6058	457	6361	6818	Error	Error	-4.136	326	5732	457	6361	414822	2425346	0.792	5.747	0	0	0
1	7	10	"A58"	"A58"	15155	47565	100	1283	1407	787	55	880	880	938	443	47	47	20	0	6920	7342	5386	73	1349	1349	1493	926	62	66	64	0	0.000	0.000	0.000	0.000	0.000	0.000	0.000	0.000	0.000	0.000	0.000	0.000	0.000	0.000	0.072	0.088	0.097	0.144	5.155	0.075	0.258	316	2384	100	403	5571	5974	527	5993	6520	Error	Error	-3.789	403	5571	527	5993	444477	2319967	1.059	6.316	0	0	0
1	8	10	"A58"	"A58"	15455	47565	100	1139	1239	540	43	879	879	929	389	41	40	23	0	5051	7070	5368	75	1336	1336	1463	854	58	69	66	0	0.000	0.000	0.000	0.000	0.000	0.000	0.000	0.000	0.000	0.000	0.000	0.000	0.000	0.000	0.070	0.063	0.089	0.125	6.194	0.059	0.235	316	2384	100	260	3715	3975	360	5734	6094	Error	Error	-3.837	260	3715	360	5734	391417	2234046	0.797	6.566	0	0	0
1	9	10	"A58"	"A58"	15755	47565	100	1182	1334	1163	87	874	874	942	575	61	35	12	0	6486	7228	5166	71	1333	1333	1451	796	54	69	66	0	0.000	0.000	0.000	0.000	0.000	0.000	0.000	0.000	0.000	0.000	0.000	0.000	0.000	0.000	0.060	0.078	0.097	0.135	5.697	0.065	0.071	316	2384	100	308	5153	5461	460	5895	6355	Error	Error	-4.064	308	5153	460	5895	421572	2283928	0.682	7.258	0	0	0
1	10	10	"A59"	"A59"	16055	47565	100	1284	1344	543	40	884	884	939	407	43	49	23	0	7783	6546	3693	56	1340	1340	1493	944	63	73	70	0	0.000	0.000	0.000	0.000	0.000	0.000	0.000	0.000	0.000	0.000	0.000	0.000	0.000	0.000	0.062	0.088	0.101	0.116	4.279	0.076	0.194	316	2384	100	400	6443	6843	460	5206	5666	Error	Error	-4.010	400	6443	460	5206	424796	2068668	0.995	5.353	0	0	0
1	11	10	"A59"	"A59"	16355	47565	100	1287	1321	506	38	885	885	937	446	47	47	16	0	9192	7757	4445	57	1321	1321	1554	1364	87	73	71	0	0.000	0.000	0.000	0.000	0.000	0.000	0.000	0.000	0.000	0.000	0.000	0.000	0.000	0.000	0.051	0.068	0.081	0.095	4.240	0.068	0.287	316	2384	100	402	7871	8273	436	6436	6872	Error	Error	-4.291	402	7871	436	6436	417460	2451325	0.861	4.548	0	0	0
1	12	10	"A59"	"A59"	16655	47560	100	1274	1310	523	39	897	897	989	734	74	21	4	0	9223	7503	4457	59	1374	1374	1610	1213	75	69	67	0	0.000	0.000	0.000	0.000	0.000	0.000	0.000	0.000	0.000	0.000	0.000	0.000	0.000	0.000	0.048	0.067	0.081	0.097	4.395	0.065	0.064	316	2384	100	377	7849	8226	413	6129	6542	Error	Error	-4.380	377	7849	413	6129	413828	2370961	0.437	4.858	0	0	0
1	13	10	"A60"	"A60"	16950	47560	100	977	1047	513	48	925	925	1019	881	86	6	1	0	2846	4295	3874	90	1361	1361	1482	811	54	54	49	0	0.000	0.000	0.000	0.000	0.000	0.000	0.000	0.000	0.000	0.000	0.000	0.000	0.000	0.000	0.035	0.042	0.143	0.233	7.096	0.071	0.036	316	2384	100	52	1485	1537	122	2934	3056	Error	Error	-4.836	52	1485	122	2934	330768	1357335	0.032	3.469	0	0	0
1	14	10	"A60"	"A60"	17250	47560	100	1001	1077	460	42	880	880	932	406	43	29	11	0	2838	4606	4207	91	1295	1295	1354	433	31	65	60	0	0.000	0.000	0.000	0.000	0.000	0.000	0.000	0.000	0.000	0.000	0.000	0.000	0.000	0.000	0.078	0.059	0.121	0.175	6.236	0.059	0.112	316	2384	100	121	1543	1664	197	3311	3508	Error	Error	-3.673	121	1543	197	3311	340185	1455399	0.357	7.510	0	0	0
1	15	10	"A60"	"A60"	17550	47560	100	1152	1194	477	39	898	898	955	441	46	33	9	0	3040	4760	4112	86	1324	1324	1393	506	36	65	59	0	0.000	0.000	0.000	0.000	0.000	0.000	0.000	0.000	0.000	0.000	0.000	0.000	0.000	0.000	0.148	0.086	0.144	0.183	5.540	0.058	0.114	316	2384	100	254	1716	1970	296	3436	3732	Error	Error	-2.756	254	1716	296	3436	377397	1504098	0.542	6.654	0	0	0
1	16	10	"A61"	"A61"	17850	47560	100	1274	1407	833	59	949	949	1004	486	48	41	17	0	6779	7596	5861	77	1347	1347	1578	1400	88	60	57	0	0.000	0.000	0.000	0.000	0.000	0.000	0.000	0.000	0.000	0.000	0.000	0.000	0.000	0.000	0.060	0.073	0.089	0.122	5.222	0.071	0.260	316	2384	100	325	5432	5757	458	6249	6707	Error	Error	-4.063	325	5432	458	6249	444455	2400353	0.829	4.299	0	0	0
1	17	10	"A61"	"A61"	18150	47555	100	1193	1292	576	44	912	912	966	461	47	37	16	0	4417	6300	5124	81	1347	1347	1526	1142	74	59	56	0	0.000	0.000	0.000	0.000	0.000	0.000	0.000	0.000	0.000	0.000	0.000	0.000	0.000	0.000	0.092	0.077	0.095	0.133	6.079	0.073	0.229	316	2384	100	281	3070	3351	380	4953	5333	Error	Error	-3.450	281	3070	380	4953	408165	1990844	0.707	4.180	0	0	0
1	18	10	"A61"	"A61"	18450	47555	100	1296	1320	532	40	954	954	1021	706	69	23	3	0	6275	6013	4454	74	1384	1384	1670	2024	121	54	51	0	0.000	0.000	0.000	0.000	0.000	0.000	0.000	0.000	0.000	0.000	0.000	0.000	0.000	0.000	0.070	0.079	0.108	0.173	5.840	0.064	0.242	316	2384	100	342	4891	5233	366	4629	4995	Error	Error	-3.838	342	4891	366	4629	417067	1900072	0.424	2.146	0	0	0
1	1	11	"A62"	"A62"	13360	47875	100	1126	1191	525	44	919	919	970	547	56	26	7	0	4330	5162	3534	68	1437	1437	1531	960	62	69	59	0	0.000	0.000	0.000	0.000	0.000	0.000	0.000	0.000	0.000	0.000	0.000	0.000	0.000	0.000	0.072	0.073	0.129	0.162	6.122	0.063	0.139	316	2384	100	207	2893	3100	272	3725	3997	Error	Error	-3.805	207	2893	272	3725	376467	1631306	0.404	3.782	0	0	0
1	2	11	"A62"	"A62"	13660	47875	100	1141	1196	540	45	881	881	940	486	51	33	10	0	4798	6636	5252	79	1382	1382	1482	750	50	74	70	0	0.000	0.000	0.000	0.000	0.000	0.000	0.000	0.000	0.000	0.000	0.000	0.000	0.000	0.000	0.076	0.060	0.102	0.118	4.774	0.061	0.233	316	2384	100	260	3416	3676	315	5254	5569	Error	Error	-3.716	260	3416	315	5254	377783	2096918	0.527	6.872	0	0	0
1	3	11	"A62"	"A62"	13960	47870	100	1278	1358	627	46	881	881	950	735	77	29	5	0	5445	7944	6512	81	1375	1375	1524	1137	74	69	66	0	0.000	0.000	0.000	0.000	0.000	0.000	0.000	0.000	0.000	0.000	0.000	0.000	0.000	0.000	0.098	0.073	0.085	0.112	4.373	0.059	0.072	316	2384	100	397	4070	4467	477	6569	7046	Error	Error	-3.358	397	4070	477	6569	428986	2510398	0.555	5.646	0	0	0
1	4	11	"A63"	"A63"	14260	47870	100	1371	1390	596	42	896	896	962	628	65	40	8	0	11091	9863	6787	68	1353	1353	1555	1331	85	66	65	0	0.000	0.000	0.000	0.000	0.000	0.000	0.000	0.000	0.000	0.000	0.000	0.000	0.000	0.000	0.049	0.058	0.068	0.106	5.596	0.053	0.121	316	2384	100	475	9738	10213	494	8510	9004	Error	Error	-4.358	475	9738	494	8510	439196	3116750	0.682	6.242	0	0	0
1	5	11	"A63"	"A63"	14560	47870	100	1348	1425	681	47	891	891	962	691	71	36	9	0	10053	9066	6223	68	1355	1355	1563	1425	91	66	65	0	0.000	0.000	0.000	0.000	0.000	0.000	0.000	0.000	0.000	0.000	0.000	0.000	0.000	0.000	0.053	0.069	0.088	0.118	5.014	0.070	0.134	316	2384	100	457	8698	9155	534	7711	8245	Error	Error	-4.250	457	8698	534	7711	450401	2864853	0.670	5.265	0	0	0
1	6	11	"A63"	"A63"	14860	47870	100	1436	1503	651	43	884	884	934	450	48	54	34	0	13146	10991	7214	65	1359	1359	1563	1549	99	69	66	0	0.000	0.000	0.000	0.000	0.000	0.000	0.000	0.000	0.000	0.000	0.000	0.000	0.000	0.000	0.047	0.064	0.074	0.093	3.876	0.056	0.382	316	2384	100	552	11787	12339	619	9632	10251	Error	Error	-4.416	552	11787	619	9632	474913	3473053	1.264	6.087	0	0	0
1	7	11	"A64"	"A64"	15160	47870	100	1211	1330	824	61	878	878	932	416	44	45	22	0	10279	8181	5292	64	1338	1338	1500	1198	79	66	65	0	0.000	0.000	0.000	0.000	0.000	0.000	0.000	0.000	0.000	0.000	0.000	0.000	0.000	0.000	0.037	0.066	0.082	0.102	5.719	0.062	0.206	316	2384	100	333	8941	9274	452	6843	7295	Error	Error	-4.747	333	8941	452	6843	420129	2585061	0.957	5.577	0	0	0
1	8	11	"A64"	"A64"	15460	47865	100	1210	1274	601	47	869	869	924	497	53	38	12	0	6418	7243	5421	74	1330	1330	1571	1447	92	64	61	0	0.000	0.000	0.000	0.000	0.000	0.000	0.000	0.000	0.000	0.000	0.000	0.000	0.000	0.000	0.067	0.068	0.086	0.122	5.164	0.057	0.220	316	2384	100	341	5088	5429	405	5913	6318	Error	Error	-3.899	341	5088	405	5913	402460	2288704	0.704	3.920	0	0	0
1	9	11	"A64"	"A64"	15760	47865	100	1227	1278	563	44	857	857	930	473	50	42	17	0	7888	8240	5932	71	1322	1322	1557	1516	97	65	62	0	0.000	0.000	0.000	0.000	0.000	0.000	0.000	0.000	0.000	0.000	0.000	0.000	0.000	0.000	0.056	0.061	0.082	0.115	4.836	0.058	0.230	316	2384	100	370	6566	6936	421	6918	7339	Error	Error	-4.149	370	6566	421	6918	403818	2603704	0.736	4.408	0	0	0
1	10	11	"A65"	"A65"	16060	47865	100	1230	1371	689	50	873	873	927	418	45	46	29	0	8822	9150	7178	78	1333	1333	1595	1800	112	61	59	0	0.000	0.000	0.000	0.000	0.000	0.000	0.000	0.000	0.000	0.000	0.000	0.000	0.000	0.000	0.048	0.064	0.081	0.116	5.814	0.057	0.361	316	2384	100	357	7489	7846	498	7817	8315	Error	Error	-4.391	357	7489	498	7817	433096	2891533	1.062	4.197	0	0	0
1	11	11	"A65"	"A65"	16360	47865	100	1424	1528	672	43	910	910	988	608	61	46	17	0	13382	10946	7521	68	1334	1334	1595	1709	107	66	63	0	0.000	0.000	0.000	0.000	0.000	0.000	0.000	0.000	0.000	0.000	0.000	0.000	0.000	0.000	0.043	0.064	0.077	0.105	4.716	0.060	0.292	316	2384	100	514	12048	12562	618	9612	10230	Error	Error	-4.551	514	12048	618	9612	483001	3459040	0.888	5.472	0	0	0
1	12	11	"A65"	"A65"	16655	47865	100	1412	1467	629	42	913	913	966	500	51	50	23	0	10886	9791	6849	69	1340	1340	1585	1616	101	67	64	0	0.000	0.000	0.000	0.000	0.000	0.000	0.000	0.000	0.000	0.000	0.000	0.000	0.000	0.000	0.052	0.066	0.076	0.102	4.591	0.061	0.360	316	2384	100	499	9546	10045	554	8451	9005	Error	Error	-4.258	499	9546	554	8451	463699	3094099	1.002	5.078	0	0	0
1	13	11	"A66"	"A66"	16955	47860	100	1526	1562	718	45	948	948	1012	499	49	54	26	0	13272	10438	7445	71	1383	1383	1633	1527	93	64	60	0	0.000	0.000	0.000	0.000	0.000	0.000	0.000	0.000	0.000	0.000	0.000	0.000	0.000	0.000	0.049	0.068	0.081	0.114	4.744	0.061	0.371	316	2384	100	578	11889	12467	614	9055	9669	Error	Error	-4.362	578	11889	614	9055	493733	3298361	1.102	5.766	0	0	0
1	14	11	"A66"	"A66"	17255	47860	100	1328	1436	686	47	934	934	1026	918	89	24	3	0	7929	8488	6601	77	1359	1359	1647	1651	100	60	58	0	0.000	0.000	0.000	0.000	0.000	0.000	0.000	0.000	0.000	0.000	0.000	0.000	0.000	0.000	0.060	0.070	0.088	0.132	5.449	0.073	0.245	316	2384	100	394	6570	6964	502	7129	7631	Error	Error	-4.060	394	6570	502	7129	453873	2682067	0.447	4.144	0	0	0
1	15	11	"A66"	"A66"	17555	47860	100	1333	1404	630	44	934	934	1001	481	48	45	19	0	8083	8078	6282	77	1349	1349	1635	1583	96	59	56	0	0.000	0.000	0.000	0.000	0.000	0.000	0.000	0.000	0.000	0.000	0.000	0.000	0.000	0.000	0.059	0.070	0.086	0.129	5.489	0.061	0.235	316	2384	100	399	6734	7133	470	6729	7199	Error	Error	-4.077	399	6734	470	6729	443511	2552505	0.838	4.070	0	0	0
1	16	11	"A67"	"A67"	17855	47860	100	1277	1340	613	45	947	947	1007	505	50	35	12	0	7213	6772	4927	72	1356	1356	1533	1201	78	64	60	0	0.000	0.000	0.000	0.000	0.000	0.000	0.000	0.000	0.000	0.000	0.000	0.000	0.000	0.000	0.056	0.073	0.100	0.130	5.160	0.072	0.227	316	2384	100	330	5857	6187	393	5416	5809	Error	Error	-4.150	330	5857	393	5416	423378	2140058	0.659	4.362	0	0	0
1	17	11	"A67"	"A67"	18155	47860	100	1266	1325	542	40	915	915	979	469	47	40	16	0	7108	7210	5400	74	1348	1348	1536	1300	84	62	61	0	0.000	0.000	0.000	0.000	0.000	0.000	0.000	0.000	0.000	0.000	0.000	0.000	0.000	0.000	0.061	0.070	0.080	0.102	4.450	0.060	0.275	316	2384	100	351	5760	6111	410	5862	6272	Error	Error	-4.037	351	5760	410	5862	418556	2278457	0.738	4.365	0	0	0
1	18	11	"A67"	"A67"	18455	47855	100	1293	1402	634	45	951	951	994	431	43	44	21	0	5488	7573	6399	84	1377	1377	1575	1132	71	60	57	0	0.000	0.000	0.000	0.000	0.000	0.000	0.000	0.000	0.000	0.000	0.000	0.000	0.000	0.000	0.083	0.073	0.096	0.131	4.641	0.062	0.303	316	2384	100	342	4111	4453	451	6196	6647	Error	Error	-3.587	342	4111	451	6196	443019	2392966	0.947	5.299	0	0	0
1	1	12	"A68"	"A68"	13365	48175	100	1166	1226	489	39	915	915	962	425	44	36	11	0	4842	5070	3343	65	1429	1429	1528	948	62	69	64	0	0.000	0.000	0.000	0.000	0.000	0.000	0.000	0.000	0.000	0.000	0.000	0.000	0.000	0.000	0.074	0.085	0.116	0.151	4.672	0.071	0.159	316	2384	100	251	3413	3664	311	3641	3952	Error	Error	-3.765	251	3413	311	3641	387448	1602087	0.621	3.736	0	0	0
1	2	12	"A68"	"A68"	13665	48175	100	1165	1216	519	42	904	904	965	747	77	17	2	0	4868	5999	4184	69	1389	1389	1547	1150	74	71	65	0	0.000	0.000	0.000	0.000	0.000	0.000	0.000	0.000	0.000	0.000	0.000	0.000	0.000	0.000	0.075	0.068	0.096	0.137	5.235	0.116	0.123	316	2384	100	261	3479	3740	312	4610	4922	Error	Error	-3.737	261	3479	312	4610	384105	1895702	0.336	3.871	0	0	0
1	3	12	"A68"	"A68"	13965	48170	100	1173	1229	529	43	872	872	1001	1258	125	5	0	0	5994	7244	5362	74	1352	1352	1537	1132	73	69	66	0	0.000	0.000	0.000	0.000	0.000	0.000	0.000	0.000	0.000	0.000	0.000	0.000	0.000	0.000	0.065	0.061	0.084	0.124	5.855	0.084	0.045	316	2384	100	301	4642	4943	357	5892	6249	Error	Error	-3.947	301	4642	357	5892	388295	2289153	0.181	5.042	0	0	0
1	4	12	"A69"	"A69"	14265	48170	100	1481	1484	651	43	858	858	1013	1937	191	1	0	0	13865	11648	8203	70	1344	1344	1656	2351	141	65	62	0	0.000	0.000	0.000	0.000	0.000	0.000	0.000	0.000	0.000	0.000	0.000	0.000	0.000	0.000	0.050	0.061	0.069	0.101	5.181	0.066	0.159	316	2384	100	623	12521	13144	626	10304	10930	Error	Error	-4.329	623	12521	626	10304	468934	3680677	0.243	4.250	0	0	0
1	5	12	"A69"	"A69"	14565	48170	100	1486	1497	630	42	832	832	900	1027	114	28	1	0	16593	13245	8907	67	1299	1299	1537	1705	110	69	65	0	0.000	0.000	0.000	0.000	0.000	0.000	0.000	0.000	0.000	0.000	0.000	0.000	0.000	0.000	0.043	0.056	0.062	0.090	5.028	0.049	0.063	316	2384	100	654	15294	15948	665	11946	12611	Error	Error	-4.548	654	15294	665	11946	473091	4185336	0.581	6.867	0	0	0
1	6	12	"A69"	"A69"	14865	48170	100	1337	1427	654	45	828	828	877	410	46	58	32	0	12732	10766	6537	60	1308	1308	1506	1456	96	74	71	0	0.000	0.000	0.000	0.000	0.000	0.000	0.000	0.000	0.000	0.000	0.000	0.000	0.000	0.000	0.045	0.063	0.071	0.088	4.121	0.056	0.362	316	2384	100	509	11424	11933	599	9458	10057	Error	Error	-4.488	509	11424	599	9458	450943	3402198	1.341	6.360	0	0	0
1	7	12	"A70"	"A70"	15165	48170	100	1352	1388	593	42	893	893	945	409	43	52	27	0	7905	8685	6213	71	1336	1336	1489	1183	79	68	65	0	0.000	0.000	0.000	0.000	0.000	0.000	0.000	0.000	0.000	0.000	0.000	0.000	0.000	0.000	0.070	0.067	0.077	0.098	4.431	0.056	0.263	316	2384	100	459	6569	7028	495	7349	7844	Error	Error	-3.839	459	6569	495	7349	438760	2744425	1.083	6.083	0	0	0
1	8	12	"A70"	"A70"	15465	48165	100	1197	1319	611	46	895	895	944	425	45	44	24	0	5795	7538	5823	77	1339	1339	1493	956	64	66	64	0	0.000	0.000	0.000	0.000	0.000	0.000	0.000	0.000	0.000	0.000	0.000	0.000	0.000	0.000	0.068	0.068	0.087	0.125	4.905	0.066	0.251	316	2384	100	302	4456	4758	424	6199	6623	Error	Error	-3.883	302	4456	424	6199	416846	2382039	0.882	6.323	0	0	0
1	9	12	"A70"	"A70"	15765	48165	100	1259	1328	617	46	825	825	875	397	45	51	31	0	7454	8926	7075	79	1287	1287	1501	1352	90	63	60	0	0.000	0.000	0.000	0.000	0.000	0.000	0.000	0.000	0.000	0.000	0.000	0.000	0.000	0.000	0.070	0.066	0.080	0.130	5.468	0.058	0.358	316	2384	100	434	6167	6601	503	7639	8142	Error	Error	-3.829	434	6167	503	7639	419534	2820684	1.141	5.492	0	0	0
1	10	12	"A71"	"A71"	16060	48165	100	1307	1343	529	39	840	840	892	382	42	58	29	0	11156	9045	5897	65	1283	1283	1534	1581	103	67	64	0	0.000	0.000	0.000	0.000	0.000	0.000	0.000	0.000	0.000	0.000	0.000	0.000	0.000	0.000	0.047	0.065	0.074	0.101	4.276	0.059	0.347	316	2384	100	467	9873	10340	503	7762	8265	Error	Error	-4.402	467	9873	503	7762	424543	2858172	1.181	4.751	0	0	0
1	11	12	"A71"	"A71"	16360	48165	100	1432	1439	571	39	887	887	961	626	65	45	14	0	11431	9646	5971	61	1320	1320	1584	1604	101	72	69	0	0.000	0.000	0.000	0.000	0.000	0.000	0.000	0.000	0.000	0.000	0.000	0.000	0.000	0.000	0.054	0.066	0.078	0.088	3.598	0.059	0.349	316	2384	100	545	10111	10656	552	8326	8878	Error	Error	-4.214	545	10111	552	8326	454812	3048074	0.764	5.026	0	0	0
1	12	12	"A71"	"A71"	16660	48165	100	1372	1430	566	39	861	861	907	443	48	53	27	0	11966	10177	5571	54	1295	1295	1435	955	66	80	76	0	0.000	0.000	0.000	0.000	0.000	0.000	0.000	0.000	0.000	0.000	0.000	0.000	0.000	0.000	0.048	0.064	0.067	0.071	4.213	0.057	0.270	316	2384	100	511	10671	11182	569	8882	9451	Error	Error	-4.384	511	10671	569	8882	451820	3215915	1.181	9.154	0	0	0
1	13	12	"A72"	"A72"	16960	48160	100	1334	1412	685	48	927	927	1012	751	74	31	6	0	6835	6791	4983	73	1374	1374	1566	1269	81	61	59	0	0.000	0.000	0.000	0.000	0.000	0.000	0.000	0.000	0.000	0.000	0.000	0.000	0.000	0.000	0.075	0.090	0.119	0.183	5.262	0.086	0.307	316	2384	100	407	5461	5868	485	5417	5902	Error	Error	-3.746	407	5461	485	5417	446126	2145946	0.533	4.117	0	0	0
1	14	12	"A72"	"A72"	17260	48160	100	1363	1480	726	49	939	939	990	454	45	47	25	0	6662	7736	5849	75	1379	1379	1583	1213	76	65	62	0	0.000	0.000	0.000	0.000	0.000	0.000	0.000	0.000	0.000	0.000	0.000	0.000	0.000	0.000	0.080	0.085	0.099	0.132	4.935	0.072	0.299	316	2384	100	424	5283	5707	541	6357	6898	Error	Error	-3.639	424	5283	541	6357	467643	2444586	1.079	5.073	0	0	0
1	15	12	"A72"	"A72"	17560	48160	100	1273	1355	635	46	889	889	939	423	45	47	26	0	7046	6822	4828	70	1310	1310	1461	955	65	65	62	0	0.000	0.000	0.000	0.000	0.000	0.000	0.000	0.000	0.000	0.000	0.000	0.000	0.000	0.000	0.067	0.085	0.107	0.146	5.208	0.083	0.316	316	2384	100	384	5736	6120	466	5512	5978	Error	Error	-3.901	384	5736	466	5512	428041	2155610	0.983	5.614	0	0	0
1	16	12	"A73"	"A73"	17860	48160	100	1009	1049	405	38	880	880	945	472	49	21	5	0	1941	2714	1809	66	1307	1307	1356	382	28	62	45	0	0.000	0.000	0.000	0.000	0.000	0.000	0.000	0.000	0.000	0.000	0.000	0.000	0.000	0.000	0.203	0.120	0.289	0.309	5.628	0.102	0.065	316	2384	100	129	634	763	169	1407	1576	Error	Error	-2.297	129	634	169	1407	331634	857768	0.220	3.555	0	0	0
1	17	12	"A73"	"A73"	18160	48160	100	986	1058	400	37	947	947	992	454	45	19	4	0	2085	2295	1001	43	1359	1359	1407	397	28	61	46	0	0.000	0.000	0.000	0.000	0.000	0.000	0.000	0.000	0.000	0.000	0.000	0.000	0.000	0.000	0.054	0.119	0.390	0.330	6.332	0.197	0.033	316	2384	100	39	726	765	111	936	1047	Error	Error	-4.218	39	726	111	936	334225	725211	0.145	2.237	0	0	0
1	18	12	"A73"	"A73"	18460	48160	100	1029	1063	401	37	957	957	1000	451	45	20	2	0	1962	2560	1398	54	1357	1357	1406	404	28	61	44	0	0.000	0.000	0.000	0.000	0.000	0.000	0.000	0.000	0.000	0.000	0.000	0.000	0.000	0.000	0.119	0.088	0.279	0.321	5.031	0.132	0.046	316	2384	100	72	605	677	106	1203	1309	Error	Error	-3.071	72	605	106	1203	335879	809002	0.140	2.856	0	0	0
1	1	13	"A74"	"A74"	13370	48475	100	1368	1427	665	46	887	887	992	1189	119	17	1	0	9238	7880	5040	63	1401	1401	1561	1622	103	68	63	0	0.000	0.000	0.000	0.000	0.000	0.000	0.000	0.000	0.000	0.000	0.000	0.000	0.000	0.000	0.061	0.083	0.094	0.129	4.447	0.179	0.312	316	2384	100	481	7837	8318	540	6479	7019	Error	Error	-4.026	481	7837	540	6479	450935	2490037	0.366	3.896	0	0	0
1	2	13	"A74"	"A74"	13670	48475	100	1327	1411	611	43	883	883	949	709	74	34	8	0	7929	7769	4362	56	1374	1374	1437	613	42	81	78	0	0.000	0.000	0.000	0.000	0.000	0.000	0.000	0.000	0.000	0.000	0.000	0.000	0.000	0.000	0.068	0.083	0.089	0.104	4.575	0.075	0.290	316	2384	100	444	6555	6999	528	6395	6923	Error	Error	-3.884	444	6555	528	6395	445837	2454977	0.652	10.330	0	0	0
1	3	13	"A74"	"A74"	13970	48475	100	1350	1411	688	48	849	849	899	416	46	56	28	0	8667	8184	4199	51	1333	1333	1392	521	37	86	83	0	0.000	0.000	0.000	0.000	0.000	0.000	0.000	0.000	0.000	0.000	0.000	0.000	0.000	0.000	0.068	0.082	0.084	0.098	3.937	0.068	0.190	316	2384	100	501	7334	7835	562	6851	7413	Error	Error	-3.872	501	7334	562	6851	445760	2586119	1.231	13.036	0	0	0
1	4	13	"A75"	"A75"	14270	48470	100	1429	1661	959	57	883	883	1019	1581	155	18	1	0	7606	7212	4746	65	1319	1319	1457	1097	75	68	65	0	0.000	0.000	0.000	0.000	0.000	0.000	0.000	0.000	0.000	0.000	0.000	0.000	0.000	0.000	0.087	0.132	0.160	0.190	4.684	0.115	0.288	316	2384	100	546	6287	6833	778	5893	6671	Error	Error	-3.525	546	6287	778	5893	525010	2279021	0.406	5.246	0	0	0
1	5	13	"A75"	"A75"	14570	48470	100	1471	1619	959	59	846	846	901	438	48	57	40	0	7164	6644	4125	62	1302	1302	1428	803	56	73	71	0	0.000	0.000	0.000	0.000	0.000	0.000	0.000	0.000	0.000	0.000	0.000	0.000	0.000	0.000	0.107	0.145	0.156	0.191	4.008	0.117	0.275	316	2384	100	625	5862	6487	773	5342	6115	Error	Error	-3.229	625	5862	773	5342	511487	2099406	1.639	6.496	0	0	0
1	6	13	"A75"	"A75"	14870	48470	100	1517	1588	809	50	869	869	930	554	59	52	29	0	7272	7395	4958	67	1312	1312	1417	844	59	75	73	0	0.000	0.000	0.000	0.000	0.000	0.000	0.000	0.000	0.000	0.000	0.000	0.000	0.000	0.000	0.109	0.118	0.127	0.162	3.796	0.115	0.266	316	2384	100	648	5960	6608	719	6083	6802	Error	Error	-3.201	648	5960	719	6083	501932	2336975	1.188	7.083	0	0	0
1	7	13	"A76"	"A76"	15170	48470	100	1397	1420	606	42	884	884	935	413	44	57	30	0	8957	7533	4417	58	1324	1324	1419	817	57	72	68	0	0.000	0.000	0.000	0.000	0.000	0.000	0.000	0.000	0.000	0.000	0.000	0.000	0.000	0.000	0.067	0.086	0.102	0.118	4.124	0.081	0.349	316	2384	100	513	7633	8146	536	6209	6745	Error	Error	-3.895	513	7633	536	6209	448859	2380385	1.174	7.483	0	0	0
1	8	13	"A76"	"A76"	15470	48470	100	1359	1377	561	40	836	836	877	392	44	61	29	0	10115	9264	5525	59	1281	1281	1389	841	60	79	76	0	0.000	0.000	0.000	0.000	0.000	0.000	0.000	0.000	0.000	0.000	0.000	0.000	0.000	0.000	0.059	0.068	0.076	0.093	4.030	0.060	0.294	316	2384	100	523	8834	9357	541	7983	8524	Error	Error	-4.078	523	8834	541	7983	435068	2927438	1.276	9.364	0	0	0
1	9	13	"A76"	"A76"	15765	48465	100	1215	1285	554	43	831	831	881	397	45	48	26	0	7851	7050	4597	65	1266	1266	1456	1211	83	68	65	0	0.000	0.000	0.000	0.000	0.000	0.000	0.000	0.000	0.000	0.000	0.000	0.000	0.000	0.000	0.058	0.078	0.097	0.126	5.136	0.066	0.244	316	2384	100	384	6585	6969	454	5784	6238	Error	Error	-4.100	384	6585	454	5784	406079	2227705	1.018	4.619	0	0	0
1	10	13	"A77"	"A77"	16065	48465	100	1624	1852	1055	56	859	859	929	462	49	59	46	0	4556	5142	3658	71	1276	1276	1411	911	64	62	58	0	0.000	0.000	0.000	0.000	0.000	0.000	0.000	0.000	0.000	0.000	0.000	0.000	0.000	0.000	0.233	0.257	0.327	0.368	3.420	0.203	0.432	316	2384	100	765	3280	4045	993	3866	4859	Error	Error	-2.100	765	3280	993	3866	585336	1624842	1.998	4.095	0	0	0
1	11	13	"A77"	"A77"	16365	48465	100	1656	1971	1193	60	883	883	942	447	47	61	46	0	5429	5615	3700	65	1288	1288	1439	888	61	68	67	0	0.000	0.000	0.000	0.000	0.000	0.000	0.000	0.000	0.000	0.000	0.000	0.000	0.000	0.000	0.187	0.251	0.305	0.298	3.328	0.204	0.397	316	2384	100	773	4141	4914	1088	4327	5415	Error	Error	-2.421	773	4141	1088	4327	622935	1774186	2.302	4.703	0	0	0
1	12	13	"A77"	"A77"	16665	48465	100	1916	2060	1114	54	884	884	950	518	54	65	50	0	5427	6440	4634	71	1299	1299	1504	1312	87	66	63	0	0.000	0.000	0.000	0.000	0.000	0.000	0.000	0.000	0.000	0.000	0.000	0.000	0.000	0.000	0.250	0.229	0.255	0.312	3.114	0.176	0.416	316	2384	100	1032	4128	5160	1176	5141	6317	Error	Error	-2.000	1032	4128	1176	5141	650821	2035185	2.143	3.762	0	0	0
1	13	13	"A78"	"A78"	16965	48465	100	1321	1330	536	40	876	876	931	442	47	50	20	0	6072	6550	4750	72	1311	1311	1427	932	65	64	61	0	0.000	0.000	0.000	0.000	0.000	0.000	0.000	0.000	0.000	0.000	0.000	0.000	0.000	0.000	0.093	0.087	0.112	0.143	4.994	0.080	0.271	316	2384	100	445	4761	5206	454	5239	5693	Error	Error	-3.419	445	4761	454	5239	420201	2069909	0.903	5.497	0	0	0
1	14	13	"A78"	"A78"	17265	48460	100	1437	1512	692	45	926	926	1017	1041	102	24	2	0	5023	8188	6968	85	1350	1350	1600	1444	90	59	55	0	0.000	0.000	0.000	0.000	0.000	0.000	0.000	0.000	0.000	0.000	0.000	0.000	0.000	0.000	0.139	0.086	0.102	0.156	5.044	0.068	0.067	316	2384	100	511	3673	4184	586	6838	7424	Error	Error	-2.846	511	3673	586	6838	477658	2587447	0.476	4.562	0	0	0
1	15	13	"A78"	"A78"	17565	48460	100	1280	1399	655	46	868	868	916	399	43	50	31	0	6887	6575	4756	72	1327	1327	1569	1581	100	61	56	0	0.000	0.000	0.000	0.000	0.000	0.000	0.000	0.000	0.000	0.000	0.000	0.000	0.000	0.000	0.074	0.101	0.131	0.160	4.828	0.082	0.361	316	2384	100	412	5560	5972	531	5248	5779	Error	Error	-3.754	412	5560	531	5248	442060	2077769	1.211	3.166	0	0	0
1	16	13	"A79"	"A79"	17865	48460	100	1154	1217	544	44	862	862	917	397	43	41	19	0	6855	6523	4831	74	1301	1301	1513	1342	88	59	56	0	0.000	0.000	0.000	0.000	0.000	0.000	0.000	0.000	0.000	0.000	0.000	0.000	0.000	0.000	0.053	0.068	0.098	0.139	6.049	0.066	0.252	316	2384	100	292	5554	5846	355	5222	5577	Error	Error	-4.249	292	5554	355	5222	384726	2061152	0.756	3.733	0	0	0
1	17	13	"A79"	"A79"	18165	48460	100	1270	1353	594	43	930	930	987	437	44	43	23	0	5355	6080	4382	72	1358	1358	1489	823	55	63	62	0	0.000	0.000	0.000	0.000	0.000	0.000	0.000	0.000	0.000	0.000	0.000	0.000	0.000	0.000	0.085	0.090	0.126	0.163	4.806	0.079	0.202	316	2384	100	340	3997	4337	423	4722	5145	Error	Error	-3.555	340	3997	423	4722	427481	1921321	0.838	5.578	0	0	0
1	18	13	"A79"	"A79"	18465	48460	100	1320	1349	577	42	921	921	978	448	45	45	18	0	6584	6405	4310	67	1335	1335	1496	953	63	65	63	0	0.000	0.000	0.000	0.000	0.000	0.000	0.000	0.000	0.000	0.000	0.000	0.000	0.000	0.000	0.076	0.084	0.111	0.141	4.277	0.075	0.252	316	2384	100	399	5249	5648	428	5070	5498	Error	Error	-3.718	399	5249	428	5070	426176	2023944	0.828	5.151	0	0	0
1	1	14	"A80"	"A80"	13375	48775	100	1410	2469	7036	284	884	884	926	454	49	54	30	0	7508	8292	7458	89	1395	1395	1469	638	43	75	70	0	0.000	0.000	0.000	0.000	0.000	0.000	0.000	0.000	0.000	0.000	0.000	0.000	0.000	0.000	0.086	0.230	0.120	0.143	3.845	0.659	0.495	316	2384	100	526	6113	6639	1585	6897	8482	Error	Error	-3.539	526	6113	1585	6897	780180	2620129	3.399	10.694	0	0	0
1	2	14	"A80"	"A80"	13675	48775	100	1339	1399	634	45	884	884	955	719	75	31	6	0	8739	8438	4594	54	1358	1358	1511	981	64	81	78	0	0.000	0.000	0.000	0.000	0.000	0.000	0.000	0.000	0.000	0.000	0.000	0.000	0.000	0.000	0.062	0.073	0.087	0.092	3.759	0.072	0.262	316	2384	100	455	7381	7836	515	7080	7595	Error	Error	-4.020	455	7381	515	7080	442126	2666547	0.618	7.061	0	0	0
1	3	14	"A80"	"A80"	13975	48775	100	1270	1353	684	50	889	889	955	500	52	41	12	0	7933	8077	4542	56	1367	1367	1457	651	44	82	81	0	0.000	0.000	0.000	0.000	0.000	0.000	0.000	0.000	0.000	0.000	0.000	0.000	0.000	0.000	0.058	0.069	0.082	0.098	4.155	0.065	0.162	316	2384	100	381	6566	6947	464	6710	7174	Error	Error	-4.107	381	6566	464	6710	427629	2552424	0.796	10.169	0	0	0
1	4	14	"A81"	"A81"	14275	48770	100	1360	1403	602	42	922	922	1043	1786	171	3	0	0	11439	9444	6357	67	1376	1376	1531	1099	71	70	66	0	0.000	0.000	0.000	0.000	0.000	0.000	0.000	0.000	0.000	0.000	0.000	0.000	0.000	0.000	0.044	0.060	0.079	0.096	5.034	0.059	0.261	316	2384	100	438	10063	10501	481	8068	8549	Error	Error	-4.522	438	10063	481	8068	443363	2984212	0.202	7.200	0	0	0
1	5	14	"A81"	"A81"	14575	48770	100	1541	1599	633	39	901	901	998	1023	102	28	1	0	10741	9597	5440	56	1364	1364	1541	1229	79	77	75	0	0.000	0.000	0.000	0.000	0.000	0.000	0.000	0.000	0.000	0.000	0.000	0.000	0.000	0.000	0.068	0.085	0.088	0.096	3.088	0.084	0.202	316	2384	100	640	9377	10017	698	8233	8931	Error	Error	-3.873	640	9377	698	8233	505357	3032717	0.587	6.555	0	0	0
1	6	14	"A81"	"A81"	14875	48770	100	1646	1914	2323	121	890	890	974	1022	104	32	6	0	9684	8827	4811	54	1349	1349	1488	1086	72	79	75	0	0.000	0.000	0.000	0.000	0.000	0.000	0.000	0.000	0.000	0.000	0.000	0.000	0.000	0.000	0.091	0.137	0.110	0.137	3.985	0.149	0.193	316	2384	100	756	8335	9091	1024	7478	8502	Error	Error	-3.463	756	8335	1024	7478	604668	2789247	0.920	6.758	0	0	0
1	7	14	"A82"	"A82"	15170	48770	100	1366	1460	872	59	869	869	912	414	45	55	31	0	10648	9239	6275	67	1296	1296	1421	988	69	70	66	0	0.000	0.000	0.000	0.000	0.000	0.000	0.000	0.000	0.000	0.000	0.000	0.000	0.000	0.000	0.053	0.074	0.085	0.121	5.258	0.073	0.363	316	2384	100	497	9352	9849	591	7943	8534	Error	Error	-4.234	497	9352	591	7943	461337	2919430	1.324	7.913	0	0	0
1	8	14	"A82"	"A82"	15470	48770	100	1285	1318	544	41	861	861	913	430	47	49	24	0	9157	8839	5620	63	1289	1289	1448	1122	77	73	69	0	0.000	0.000	0.000	0.000	0.000	0.000	0.000	0.000	0.000	0.000	0.000	0.000	0.000	0.000	0.054	0.061	0.072	0.091	4.463	0.053	0.228	316	2384	100	424	7868	8292	457	7550	8007	Error	Error	-4.214	424	7868	457	7550	416371	2793271	0.942	6.587	0	0	0
1	9	14	"A82"	"A82"	15770	48770	100	1302	1321	567	42	864	864	903	421	46	50	25	0	9342	8768	5926	67	1283	1283	1377	726	52	73	69	0	0.000	0.000	0.000	0.000	0.000	0.000	0.000	0.000	0.000	0.000	0.000	0.000	0.000	0.000	0.054	0.061	0.071	0.099	4.901	0.060	0.306	316	2384	100	438	8059	8497	457	7485	7942	Error	Error	-4.202	438	8059	457	7485	417410	2770773	0.993	10.180	0	0	0
1	10	14	"A83"	"A83"	16070	48765	100	1207	1243	499	40	890	890	933	432	46	41	17	0	6167	5805	3664	63	1323	1323	1462	854	58	66	63	0	0.000	0.000	0.000	0.000	0.000	0.000	0.000	0.000	0.000	0.000	0.000	0.000	0.000	0.000	0.065	0.079	0.113	0.165	5.537	0.081	0.256	316	2384	100	317	4844	5161	353	4482	4835	Error	Error	-3.934	317	4844	353	4482	392803	1834309	0.718	5.085	0	0	0
1	11	14	"A83"	"A83"	16370	48765	100	1203	1258	499	39	851	851	900	398	44	45	20	0	6159	5593	3534	63	1284	1284	1485	1083	72	66	63	0	0.000	0.000	0.000	0.000	0.000	0.000	0.000	0.000	0.000	0.000	0.000	0.000	0.000	0.000	0.072	0.094	0.118	0.151	4.782	0.076	0.240	316	2384	100	352	4875	5227	407	4309	4716	Error	Error	-3.792	352	4875	407	4309	397429	1767233	0.899	3.793	0	0	0
1	12	14	"A83"	"A83"	16670	48765	100	1161	1190	535	44	845	845	892	419	46	40	15	0	5864	5508	3325	60	1258	1258	1448	1039	71	69	66	0	0.000	0.000	0.000	0.000	0.000	0.000	0.000	0.000	0.000	0.000	0.000	0.000	0.000	0.000	0.069	0.081	0.112	0.151	4.710	0.081	0.247	316	2384	100	316	4606	4922	345	4250	4595	Error	Error	-3.866	316	4606	345	4250	376145	1740443	0.711	3.908	0	0	0
1	13	14	"A84"	"A84"	16970	48765	100	1279	1330	624	46	843	843	900	413	45	51	27	0	4455	5071	3618	71	1278	1278	1351	680	50	65	62	0	0.000	0.000	0.000	0.000	0.000	0.000	0.000	0.000	0.000	0.000	0.000	0.000	0.000	0.000	0.137	0.128	0.184	0.216	4.327	0.112	0.290	316	2384	100	436	3177	3613	487	3793	4280	Error	Error	-2.865	436	3177	487	3793	420437	1602535	1.041	5.471	0	0	0
1	14	14	"A84"	"A84"	17270	48765	100	1418	1410	566	40	907	907	940	396	42	55	32	0	5877	6040	3957	65	1319	1319	1510	1102	72	68	64	0	0.000	0.000	0.000	0.000	0.000	0.000	0.000	0.000	0.000	0.000	0.000	0.000	0.000	0.000	0.112	0.107	0.137	0.174	4.104	0.091	0.288	316	2384	100	511	4558	5069	503	4721	5224	Error	Error	-3.157	511	4558	503	4721	445549	1908740	1.187	4.111	0	0	0
1	15	14	"A84"	"A84"	17570	48760	100	1442	1562	830	53	909	909	987	608	61	47	18	0	7170	6822	5053	74	1350	1350	1560	1207	77	62	59	0	0.000	0.000	0.000	0.000	0.000	0.000	0.000	0.000	0.000	0.000	0.000	0.000	0.000	0.000	0.092	0.119	0.135	0.201	4.667	0.090	0.264	316	2384	100	533	5820	6353	653	5472	6125	Error	Error	-3.449	533	5820	653	5472	493528	2155834	0.946	4.360	0	0	0
1	16	14	"A85"	"A85"	17870	48760	100	1205	1290	576	44	854	854	904	389	43	48	27	0	6873	6210	4049	65	1280	1280	1416	1010	71	66	62	0	0.000	0.000	0.000	0.000	0.000	0.000	0.000	0.000	0.000	0.000	0.000	0.000	0.000	0.000	0.063	0.088	0.119	0.140	4.503	0.076	0.260	316	2384	100	351	5593	5944	436	4930	5366	Error	Error	-3.994	351	5593	436	4930	407530	1962473	0.992	4.747	0	0	0
1	17	14	"A85"	"A85"	18170	48760	100	1244	1339	794	59	929	929	980	410	41	40	22	0	5275	5423	3622	66	1333	1333	1478	1073	72	65	62	0	0.000	0.000	0.000	0.000	0.000	0.000	0.000	0.000	0.000	0.000	0.000	0.000	0.000	0.000	0.080	0.100	0.122	0.176	5.477	0.086	0.175	316	2384	100	315	3942	4257	410	4090	4500	Error	Error	-3.646	315	3942	410	4090	423010	1713658	0.876	3.677	0	0	0
1	18	14	"A85"	"A85"	18470	48760	100	1325	1410	587	41	942	942	1012	476	47	44	19	0	5823	5810	3706	63	1354	1354	1491	885	59	68	66	0	0.000	0.000	0.000	0.000	0.000	0.000	0.000	0.000	0.000	0.000	0.000	0.000	0.000	0.000	0.086	0.105	0.128	0.153	4.662	0.090	0.268	316	2384	100	383	4469	4852	468	4456	4924	Error	Error	-3.545	383	4469	468	4456	445488	1835890	0.836	4.880	0	0	0
1	1	15	"A86"	"A86"	13380	49075	100	1273	1330	567	42	934	934	987	442	44	44	19	0	6594	6083	3859	63	1432	1432	1578	999	63	67	62	0	0.000	0.000	0.000	0.000	0.000	0.000	0.000	0.000	0.000	0.000	0.000	0.000	0.000	0.000	0.066	0.085	0.124	0.179	5.046	0.079	0.248	316	2384	100	339	5162	5501	396	4651	5047	Error	Error	-3.929	339	5162	396	4651	420146	1922085	0.776	4.510	0	0	0
1	2	15	"A86"	"A86"	13680	49075	100	1267	1318	547	41	886	886	954	604	63	33	10	0	6748	6521	3494	53	1382	1382	1549	983	63	77	75	0	0.000	0.000	0.000	0.000	0.000	0.000	0.000	0.000	0.000	0.000	0.000	0.000	0.000	0.000	0.071	0.084	0.107	0.123	4.381	0.076	0.240	316	2384	100	381	5366	5747	432	5139	5571	Error	Error	-3.816	381	5366	432	5139	416639	2060661	0.603	5.058	0	0	0
1	3	15	"A86"	"A86"	13980	49075	100	1219	1293	548	42	901	901	991	695	70	28	4	0	7314	7309	4334	59	1386	1386	1558	978	62	78	76	0	0.000	0.000	0.000	0.000	0.000	0.000	0.000	0.000	0.000	0.000	0.000	0.000	0.000	0.000	0.054	0.066	0.088	0.111	4.917	0.074	0.161	316	2384	100	318	5928	6246	392	5923	6315	Error	Error	-4.220	318	5928	392	5923	408583	2309695	0.435	5.880	0	0	0
1	4	15	"A87"	"A87"	14280	49075	100	1300	1382	608	43	888	888	950	452	47	48	22	0	7707	7273	5102	70	1369	1369	1546	1326	85	67	62	0	0.000	0.000	0.000	0.000	0.000	0.000	0.000	0.000	0.000	0.000	0.000	0.000	0.000	0.000	0.065	0.084	0.104	0.129	4.597	0.071	0.266	316	2384	100	412	6338	6750	494	5904	6398	Error	Error	-3.943	412	6338	494	5904	436612	2298170	0.956	4.319	0	0	0
1	5	15	"A87"	"A87"	14580	49070	100	1104	1175	506	43	827	827	876	445	50	38	14	0	4781	5835	4390	75	1305	1305	1483	1085	73	65	56	0	0.000	0.000	0.000	0.000	0.000	0.000	0.000	0.000	0.000	0.000	0.000	0.000	0.000	0.000	0.080	0.077	0.114	0.158	6.142	0.056	0.172	316	2384	100	277	3476	3753	348	4530	4878	Error	Error	-3.649	277	3476	348	4530	371328	1843885	0.672	4.011	0	0	0
1	6	15	"A87"	"A87"	14875	49070	100	1265	1281	506	39	873	873	972	1008	103	14	0	0	7911	6992	4392	62	1350	1350	1556	1189	76	68	65	0	0.000	0.000	0.000	0.000	0.000	0.000	0.000	0.000	0.000	0.000	0.000	0.000	0.000	0.000	0.060	0.072	0.099	0.114	5.040	0.064	0.036	316	2384	100	392	6561	6953	408	5642	6050	Error	Error	-4.065	392	6561	408	5642	404689	2209365	0.307	4.572	0	0	0
1	7	15	"A88"	"A88"	15175	49070	100	1210	1267	556	43	811	811	888	913	102	20	2	0	9149	7593	5095	67	1280	1280	1440	1218	84	65	62	0	0.000	0.000	0.000	0.000	0.000	0.000	0.000	0.000	0.000	0.000	0.000	0.000	0.000	0.000	0.051	0.072	0.084	0.103	4.191	0.063	0.280	316	2384	100	399	7869	8268	456	6313	6769	Error	Error	-4.302	399	7869	456	6313	400391	2399349	0.415	5.052	0	0	0
1	8	15	"A88"	"A88"	15475	49070	100	1137	1210	527	43	806	806	853	372	43	45	23	0	6754	7383	5164	69	1269	1269	1427	1031	72	69	66	0	0.000	0.000	0.000	0.000	0.000	0.000	0.000	0.000	0.000	0.000	0.000	0.000	0.000	0.000	0.060	0.066	0.086	0.104	4.753	0.061	0.271	316	2384	100	331	5485	5816	404	6114	6518	Error	Error	-4.051	331	5485	404	6114	382354	2333061	0.960	5.777	0	0	0
1	9	15	"A88"	"A88"	15775	49070	100	1147	1223	542	44	819	819	859	387	45	45	22	0	8065	7530	5166	68	1273	1273	1456	1422	97	67	62	0	0.000	0.000	0.000	0.000	0.000	0.000	0.000	0.000	0.000	0.000	0.000	0.000	0.000	0.000	0.048	0.065	0.080	0.112	4.778	0.058	0.248	316	2384	100	328	6792	7120	404	6257	6661	Error	Error	-4.372	328	6792	404	6257	386463	2379605	0.941	4.271	0	0	0
1	10	15	"A89"	"A89"	16075	49065	100	1253	1280	584	45	831	831	892	625	70	37	9	0	12338	9173	6850	74	1293	1293	1613	2011	124	59	56	0	0.000	0.000	0.000	0.000	0.000	0.000	0.000	0.000	0.000	0.000	0.000	0.000	0.000	0.000	0.038	0.057	0.071	0.106	4.642	0.051	0.322	316	2384	100	422	11045	11467	449	7880	8329	Error	Error	-4.710	422	11045	449	7880	404608	2898755	0.621	3.759	0	0	0
1	11	15	"A89"	"A89"	16375	49065	100	1321	1345	623	46	833	833	882	409	46	53	28	0	12729	10059	6696	66	1262	1262	1451	1340	92	68	67	0	0.000	0.000	0.000	0.000	0.000	0.000	0.000	0.000	0.000	0.000	0.000	0.000	0.000	0.000	0.043	0.058	0.072	0.100	5.484	0.058	0.327	316	2384	100	488	11467	11955	512	8797	9309	Error	Error	-4.554	488	11467	512	8797	424882	3178788	1.132	6.424	0	0	0
1	12	15	"A89"	"A89"	16675	49065	100	1245	1335	661	49	837	837	894	451	50	47	22	0	10094	9357	6492	69	1276	1276	1530	1554	101	68	63	0	0.000	0.000	0.000	0.000	0.000	0.000	0.000	0.000	0.000	0.000	0.000	0.000	0.000	0.000	0.046	0.062	0.071	0.098	5.218	0.059	0.315	316	2384	100	408	8818	9226	498	8081	8579	Error	Error	-4.434	408	8818	498	8081	421900	2956736	0.978	5.037	0	0	0
1	13	15	"A90"	"A90"	16975	49065	100	1317	1385	628	45	879	879	926	444	47	49	26	0	5988	6343	4470	70	1313	1313	1502	1337	89	63	60	0	0.000	0.000	0.000	0.000	0.000	0.000	0.000	0.000	0.000	0.000	0.000	0.000	0.000	0.000	0.094	0.101	0.115	0.144	4.316	0.087	0.292	316	2384	100	438	4675	5113	506	5030	5536	Error	Error	-3.416	438	4675	506	5030	437714	2004259	1.034	3.621	0	0	0
1	14	15	"A90"	"A90"	17275	49065	100	1378	1431	591	41	875	875	935	486	51	51	24	0	8333	7730	4887	63	1314	1314	1470	1001	68	71	69	0	0.000	0.000	0.000	0.000	0.000	0.000	0.000	0.000	0.000	0.000	0.000	0.000	0.000	0.000	0.072	0.087	0.100	0.127	3.891	0.073	0.269	316	2384	100	503	7019	7522	556	6416	6972	Error	Error	-3.803	503	7019	556	6416	452302	2442670	1.021	6.254	0	0	0
1	15	15	"A90"	"A90"	17575	49060	100	1344	1387	576	41	908	908	978	532	54	44	17	0	7034	6172	4264	69	1315	1315	1491	1165	78	60	58	0	0.000	0.000	0.000	0.000	0.000	0.000	0.000	0.000	0.000	0.000	0.000	0.000	0.000	0.000	0.076	0.099	0.127	0.177	4.694	0.096	0.317	316	2384	100	436	5719	6155	479	4857	5336	Error	Error	-3.713	436	5719	479	4857	438215	1950353	0.769	4.018	0	0	0
1	16	15	"A91"	"A91"	17875	49060	100	1213	1299	615	47	891	891	938	406	43	43	22	0	4371	5526	4319	78	1297	1297	1486	1061	71	54	52	0	0.000	0.000	0.000	0.000	0.000	0.000	0.000	0.000	0.000	0.000	0.000	0.000	0.000	0.000	0.105	0.096	0.129	0.226	6.524	0.071	0.198	316	2384	100	322	3074	3396	408	4229	4637	Error	Error	-3.255	322	3074	408	4229	410391	1746348	0.889	3.808	0	0	0
1	17	15	"A91"	"A91"	18175	49060	100	1254	1310	599	45	932	932	981	431	43	40	18	0	5044	5592	4146	74	1342	1342	1562	1284	82	60	56	0	0.000	0.000	0.000	0.000	0.000	0.000	0.000	0.000	0.000	0.000	0.000	0.000	0.000	0.000	0.087	0.089	0.109	0.159	5.104	0.076	0.211	316	2384	100	322	3702	4024	378	4250	4628	Error	Error	-3.523	322	3702	378	4250	414025	1767069	0.763	3.139	0	0	0
1	18	15	"A91"	"A91"	18470	49060	100	1286	1364	613	44	955	955	1050	744	70	25	5	0	4685	5243	3766	71	1361	1361	1625	1399	86	57	53	0	0.000	0.000	0.000	0.000	0.000	0.000	0.000	0.000	0.000	0.000	0.000	0.000	0.000	0.000	0.100	0.105	0.151	0.246	7.059	0.106	0.070	316	2384	100	331	3324	3655	409	3882	4291	Error	Error	-3.328	331	3324	409	3882	430920	1656654	0.422	2.586	0	0	0
1	1	16	"A92"	"A92"	13385	49375	100	1392	1469	676	46	932	932	1009	575	56	43	16	0	10032	8265	6110	73	1477	1477	1793	1981	110	57	56	0	0.000	0.000	0.000	0.000	0.000	0.000	0.000	0.000	0.000	0.000	0.000	0.000	0.000	0.000	0.054	0.079	0.100	0.145	4.467	0.071	0.329	316	2384	100	460	8555	9015	537	6788	7325	Error	Error	-4.217	460	8555	537	6788	464148	2611812	0.800	3.267	0	0	0
1	2	16	"A92"	"A92"	13685	49375	100	1355	1442	768	53	939	939	1010	520	51	43	17	0	7137	8385	5859	69	1452	1452	1724	1701	98	69	65	0	0.000	0.000	0.000	0.000	0.000	0.000	0.000	0.000	0.000	0.000	0.000	0.000	0.000	0.000	0.073	0.073	0.091	0.112	4.647	0.073	0.338	316	2384	100	416	5685	6101	503	6933	7436	Error	Error	-3.773	416	5685	503	6933	455733	2649605	0.831	3.916	0	0	0
1	3	16	"A92"	"A92"	13985	49375	100	1393	1480	618	41	934	934	1015	825	81	29	5	0	10566	9600	6217	64	1425	1425	1692	1695	100	70	68	0	0.000	0.000	0.000	0.000	0.000	0.000	0.000	0.000	0.000	0.000	0.000	0.000	0.000	0.000	0.050	0.067	0.078	0.105	4.841	0.068	0.021	316	2384	100	459	9141	9600	546	8175	8721	Error	Error	-4.316	459	9141	546	8175	467676	3033556	0.564	4.665	0	0	0
1	4	16	"A93"	"A93"	14280	49375	100	1471	2011	4319	214	901	901	949	636	67	45	18	0	9505	8891	6193	69	1386	1386	1474	765	51	78	72	0	0.000	0.000	0.000	0.000	0.000	0.000	0.000	0.000	0.000	0.000	0.000	0.000	0.000	0.000	0.070	0.148	0.104	0.127	4.130	0.327	0.304	316	2384	100	570	8119	8689	1110	7505	8615	Error	Error	-3.832	570	8119	1110	7505	635337	2809471	1.670	9.695	0	0	0
1	5	16	"A93"	"A93"	14580	49375	100	1361	1425	596	41	900	900	985	577	58	43	14	0	7680	7567	4312	56	1367	1367	1475	727	49	80	75	0	0.000	0.000	0.000	0.000	0.000	0.000	0.000	0.000	0.000	0.000	0.000	0.000	0.000	0.000	0.073	0.085	0.099	0.113	3.890	0.085	0.195	316	2384	100	461	6313	6774	525	6200	6725	Error	Error	-3.775	461	6313	525	6200	450241	2391108	0.763	8.380	0	0	0
1	6	16	"A93"	"A93"	14880	49370	100	1317	1388	545	39	871	871	911	379	41	56	29	0	7926	7496	4654	62	1338	1338	1470	855	58	74	70	0	0.000	0.000	0.000	0.000	0.000	0.000	0.000	0.000	0.000	0.000	0.000	0.000	0.000	0.000	0.068	0.084	0.095	0.122	4.418	0.131	0.174	316	2384	100	446	6588	7034	517	6158	6675	Error	Error	-3.885	446	6588	517	6158	438622	2368871	1.259	7.048	0	0	0
1	7	16	"A94"	"A94"	15180	49370	100	1357	1462	674	46	869	869	941	716	76	40	10	0	13978	10470	7378	70	1324	1324	1634	2027	124	63	61	0	0.000	0.000	0.000	0.000	0.000	0.000	0.000	0.000	0.000	0.000	0.000	0.000	0.000	0.000	0.039	0.065	0.074	0.097	4.036	0.073	0.200	316	2384	100	488	12654	13142	593	9146	9739	Error	Error	-4.697	488	12654	593	9146	461965	3308516	0.728	4.359	0	0	0
1	8	16	"A94"	"A94"	15480	49370	100	1413	1463	665	45	855	855	954	1269	133	16	0	0	15005	12179	8228	67	1303	1303	1622	1772	109	69	66	0	0.000	0.000	0.000	0.000	0.000	0.000	0.000	0.000	0.000	0.000	0.000	0.000	0.000	0.000	0.041	0.056	0.063	0.090	5.160	0.058	0.224	316	2384	100	558	13702	14260	608	10876	11484	Error	Error	-4.618	558	13702	608	10876	462170	3848691	0.401	5.958	0	0	0
1	9	16	"A94"	"A94"	15780	49370	100	1398	1474	653	44	854	854	969	1780	183	6	0	0	13394	11170	7533	67	1288	1288	1653	2193	132	68	65	0	0.000	0.000	0.000	0.000	0.000	0.000	0.000	0.000	0.000	0.000	0.000	0.000	0.000	0.000	0.045	0.063	0.072	0.096	5.594	0.063	0.326	316	2384	100	544	12106	12650	620	9882	10502	Error	Error	-4.476	544	12106	620	9882	465733	3529772	0.284	4.340	0	0	0
1	10	16	"A95"	"A95"	16080	49370	100	1246	1379	871	63	856	856	922	451	48	45	23	0	9034	7547	5032	66	1278	1278	1578	1701	107	63	61	0	0.000	0.000	0.000	0.000	0.000	0.000	0.000	0.000	0.000	0.000	0.000	0.000	0.000	0.000	0.050	0.083	0.090	0.120	4.889	0.065	0.206	316	2384	100	390	7756	8146	523	6269	6792	Error	Error	-4.314	390	7756	523	6269	435732	2384759	1.013	3.509	0	0	0
1	11	16	"A95"	"A95"	16380	49365	100	1261	1363	629	46	851	851	911	574	63	42	12	0	8782	7495	5114	68	1290	1290	1596	1665	104	64	60	0	0.000	0.000	0.000	0.000	0.000	0.000	0.000	0.000	0.000	0.000	0.000	0.000	0.000	0.000	0.055	0.083	0.095	0.137	5.099	0.071	0.332	316	2384	100	410	7492	7902	512	6205	6717	Error	Error	-4.192	410	7492	512	6205	430854	2368574	0.787	3.543	0	0	0
1	12	16	"A95"	"A95"	16680	49365	100	1408	1438	601	41	880	880	912	403	44	55	33	0	10760	8909	5157	57	1290	1290	1491	1015	68	75	71	0	0.000	0.000	0.000	0.000	0.000	0.000	0.000	0.000	0.000	0.000	0.000	0.000	0.000	0.000	0.056	0.073	0.087	0.098	4.486	0.071	0.386	316	2384	100	528	9470	9998	558	7619	8177	Error	Error	-4.165	528	9470	558	7619	454452	2815307	1.305	7.308	0	0	0
1	13	16	"A96"	"A96"	16980	49365	100	1218	1228	550	44	889	889	956	488	51	36	13	0	6823	6047	3949	65	1310	1310	1570	1484	94	63	60	0	0.000	0.000	0.000	0.000	0.000	0.000	0.000	0.000	0.000	0.000	0.000	0.000	0.000	0.000	0.060	0.072	0.103	0.156	5.870	0.083	0.234	316	2384	100	329	5513	5842	339	4737	5076	Error	Error	-4.067	329	5513	339	4737	387945	1910863	0.557	3.017	0	0	0
1	14	16	"A96"	"A96"	17280	49365	100	1280	1400	841	60	902	902	947	462	48	42	18	0	6173	5799	3563	61	1319	1319	1507	1285	85	69	64	0	0.000	0.000	0.000	0.000	0.000	0.000	0.000	0.000	0.000	0.000	0.000	0.000	0.000	0.000	0.078	0.111	0.127	0.165	4.083	0.094	0.216	316	2384	100	378	4854	5232	498	4480	4978	Error	Error	-3.683	378	4854	498	4480	442541	1832569	0.981	3.340	0	0	0
1	15	16	"A96"	"A96"	17580	49365	100	1312	1389	590	42	906	906	967	453	46	48	24	0	7130	6255	3808	60	1322	1322	1539	1235	80	67	65	0	0.000	0.000	0.000	0.000	0.000	0.000	0.000	0.000	0.000	0.000	0.000	0.000	0.000	0.000	0.070	0.098	0.117	0.137	4.553	0.071	0.199	316	2384	100	406	5808	6214	483	4933	5416	Error	Error	-3.838	406	5808	483	4933	438821	1976629	0.932	3.819	0	0	0
1	16	16	"A97"	"A97"	17880	49360	100	1267	1371	605	44	935	935	997	482	48	43	18	0	7001	6520	4447	68	1353	1353	1628	1482	91	62	59	0	0.000	0.000	0.000	0.000	0.000	0.000	0.000	0.000	0.000	0.000	0.000	0.000	0.000	0.000	0.059	0.084	0.113	0.156	4.855	0.079	0.294	316	2384	100	332	5648	5980	436	5167	5603	Error	Error	-4.088	332	5648	436	5167	433216	2060335	0.776	3.301	0	0	0
1	17	16	"A97"	"A97"	18175	49360	100	1317	1436	625	43	940	940	976	427	43	48	26	0	6431	6364	4337	68	1351	1351	1521	892	58	63	62	0	0.000	0.000	0.000	0.000	0.000	0.000	0.000	0.000	0.000	0.000	0.000	0.000	0.000	0.000	0.074	0.099	0.114	0.155	4.251	0.086	0.285	316	2384	100	377	5080	5457	496	5013	5509	Error	Error	-3.752	377	5080	496	5013	453743	2010937	1.077	5.429	0	0	0
1	18	16	"A97"	"A97"	18475	49360	100	1336	1381	525	38	974	974	1039	650	62	30	6	0	7912	6987	4410	63	1371	1371	1530	817	53	68	67	0	0.000	0.000	0.000	0.000	0.000	0.000	0.000	0.000	0.000	0.000	0.000	0.000	0.000	0.000	0.055	0.072	0.087	0.118	5.516	0.068	0.191	316	2384	100	362	6541	6903	407	5616	6023	Error	Error	-4.175	362	6541	407	5616	436474	2207926	0.526	6.679	0	0	0
1	1	17	"A98"	"A98"	13390	49675	100	960	1002	414	41	903	903	962	638	66	7	1	0	2520	3102	2207	71	1404	1404	1433	329	22	65	57	0	0.000	0.000	0.000	0.000	0.000	0.000	0.000	0.000	0.000	0.000	0.000	0.000	0.000	0.000	0.051	0.058	0.208	0.259	6.013	0.087	0.011	316	2384	100	57	1116	1173	99	1698	1797	Error	Error	-4.291	57	1116	99	1698	316700	980176	0.063	5.073	0	0	0
1	2	17	"A98"	"A98"	13685	49675	100	1001	1055	452	42	893	893	948	441	46	19	6	0	2489	3414	2746	80	1387	1387	1416	334	23	72	64	0	0.000	0.000	0.000	0.000	0.000	0.000	0.000	0.000	0.000	0.000	0.000	0.000	0.000	0.000	0.098	0.080	0.229	0.247	6.302	0.067	0.054	316	2384	100	108	1102	1210	162	2027	2189	Error	Error	-3.351	108	1102	162	2027	333488	1078674	0.243	5.982	0	0	0
1	3	17	"A98"	"A98"	13985	49675	100	960	1015	444	43	906	906	982	831	84	7	0	0	2491	3030	2089	68	1386	1386	1423	422	29	71	56	0	0.000	0.000	0.000	0.000	0.000	0.000	0.000	0.000	0.000	0.000	0.000	0.000	0.000	0.000	0.049	0.066	0.231	0.277	5.674	0.279	0.028	316	2384	100	54	1105	1159	109	1644	1753	Error	Error	-4.355	54	1105	109	1644	320884	957470	0.040	3.808	0	0	0
1	4	17	"A99"	"A99"	14285	49675	100	1195	1247	513	41	898	898	960	529	55	32	8	0	6947	5635	3361	59	1371	1371	1504	939	62	66	63	0	0.000	0.000	0.000	0.000	0.000	0.000	0.000	0.000	0.000	0.000	0.000	0.000	0.000	0.000	0.053	0.082	0.110	0.126	5.239	0.074	0.183	316	2384	100	297	5576	5873	349	4264	4613	Error	Error	-4.231	297	5576	349	4264	393990	1780591	0.543	4.399	0	0	0
1	5	17	"A99"	"A99"	14585	49675	100	1082	1181	534	45	884	884	941	475	50	31	12	0	5016	5172	3077	59	1347	1347	1433	646	45	72	70	0	0.000	0.000	0.000	0.000	0.000	0.000	0.000	0.000	0.000	0.000	0.000	0.000	0.000	0.000	0.054	0.078	0.130	0.137	6.094	0.075	0.097	316	2384	100	198	3669	3867	297	3825	4122	Error	Error	-4.212	198	3669	297	3825	373203	1634463	0.505	5.788	0	0	0
1	6	17	"A99"	"A99"	14885	49670	100	1189	1268	583	45	877	877	936	445	47	38	16	0	6855	5806	3634	62	1346	1346	1487	945	63	65	63	0	0.000	0.000	0.000	0.000	0.000	0.000	0.000	0.000	0.000	0.000	0.000	0.000	0.000	0.000	0.057	0.088	0.116	0.163	6.342	0.067	0.109	316	2384	100	312	5509	5821	391	4460	4851	Error	Error	-4.142	312	5509	391	4460	400780	1834729	0.746	4.570	0	0	0
1	7	17	"A100"	"A100"	15185	49670	100	1395	1664	2166	130	882	882	937	444	47	55	27	0	7257	7021	5154	73	1337	1337	1542	1310	84	59	56	0	0.000	0.000	0.000	0.000	0.000	0.000	0.000	0.000	0.000	0.000	0.000	0.000	0.000	0.000	0.087	0.138	0.110	0.174	5.427	0.090	0.081	316	2384	100	513	5920	6433	782	5684	6466	Error	Error	-3.529	513	5920	782	5684	525925	2218615	1.637	4.182	0	0	0
1	8	17	"A100"	"A100"	15485	49670	100	1215	1254	545	43	844	844	906	516	56	42	12	0	5758	6500	4986	76	1285	1285	1493	1175	78	62	59	0	0.000	0.000	0.000	0.000	0.000	0.000	0.000	0.000	0.000	0.000	0.000	0.000	0.000	0.000	0.083	0.079	0.122	0.168	5.359	0.079	0.237	316	2384	100	371	4473	4844	410	5215	5625	Error	Error	-3.592	371	4473	410	5215	396201	2053972	0.674	4.261	0	0	0
1	9	17	"A100"	"A100"	15785	49670	100	1249	1312	535	40	829	829	888	478	53	44	18	0	6196	6950	5100	73	1254	1254	1429	1203	84	63	60	0	0.000	0.000	0.000	0.000	0.000	0.000	0.000	0.000	0.000	0.000	0.000	0.000	0.000	0.000	0.085	0.085	0.101	0.151	5.461	0.061	0.155	316	2384	100	420	4942	5362	483	5696	6179	Error	Error	-3.557	420	4942	483	5696	414501	2196303	0.887	4.589	0	0	0
1	10	17	"A101"	"A101"	16085	49670	100	1077	1145	497	43	844	844	887	384	43	37	16	0	4391	5602	4442	79	1277	1277	1351	544	40	67	60	0	0.000	0.000	0.000	0.000	0.000	0.000	0.000	0.000	0.000	0.000	0.000	0.000	0.000	0.000	0.075	0.070	0.102	0.132	5.601	0.053	0.123	316	2384	100	233	3114	3347	301	4325	4626	Error	Error	-3.740	233	3114	301	4325	361852	1770266	0.672	7.814	0	0	0
1	11	17	"A101"	"A101"	16385	49665	100	1092	1187	546	45	903	903	955	485	50	26	11	0	2834	4709	4219	89	1315	1315	1396	545	39	62	56	0	0.000	0.000	0.000	0.000	0.000	0.000	0.000	0.000	0.000	0.000	0.000	0.000	0.000	0.000	0.124	0.084	0.135	0.189	5.308	0.168	0.163	316	2384	100	189	1519	1708	284	3394	3678	Error	Error	-3.007	189	1519	284	3394	375029	1487939	0.478	6.079	0	0	0
1	12	17	"A101"	"A101"	16685	49665	100	1107	1132	477	42	877	877	932	449	48	32	9	0	3194	5090	4339	85	1288	1288	1378	541	39	62	58	0	0.000	0.000	0.000	0.000	0.000	0.000	0.000	0.000	0.000	0.000	0.000	0.000	0.000	0.000	0.121	0.067	0.104	0.174	6.446	0.060	0.127	316	2384	100	230	1906	2136	255	3802	4057	Error	Error	-3.051	230	1906	255	3802	357757	1608540	0.445	6.861	0	0	0
1	13	17	"A102"	"A102"	16985	49665	100	1138	1192	523	43	883	883	932	456	48	33	13	0	5204	6001	4773	79	1301	1301	1420	759	53	58	56	0	0.000	0.000	0.000	0.000	0.000	0.000	0.000	0.000	0.000	0.000	0.000	0.000	0.000	0.000	0.065	0.066	0.101	0.149	6.397	0.066	0.187	316	2384	100	255	3903	4158	309	4700	5009	Error	Error	-3.936	255	3903	309	4700	376666	1896268	0.570	6.036	0	0	0
1	14	17	"A102"	"A102"	17285	49665	100	1181	1269	542	42	905	905	956	496	51	36	11	0	4297	6181	5102	82	1315	1315	1424	740	51	63	59	0	0.000	0.000	0.000	0.000	0.000	0.000	0.000	0.000	0.000	0.000	0.000	0.000	0.000	0.000	0.093	0.075	0.095	0.140	5.599	0.074	0.214	316	2384	100	276	2982	3258	364	4866	5230	Error	Error	-3.434	276	2982	364	4866	400897	1953074	0.631	6.428	0	0	0
1	15	17	"A102"	"A102"	17580	49665	100	1193	1421	1775	124	913	913	944	400	42	40	19	0	3849	5779	4727	81	1308	1308	1390	561	40	67	63	0	0.000	0.000	0.000	0.000	0.000	0.000	0.000	0.000	0.000	0.000	0.000	0.000	0.000	0.000	0.110	0.114	0.113	0.162	5.820	0.086	0.064	316	2384	100	280	2541	2821	508	4471	4979	Error	Error	-3.182	280	2541	508	4471	448939	1826301	1.193	7.824	0	0	0
1	16	17	"A103"	"A103"	17880	49665	100	1335	1399	658	47	948	948	990	488	49	43	14	0	8430	6881	4148	60	1325	1325	1464	1006	68	67	65	0	0.000	0.000	0.000	0.000	0.000	0.000	0.000	0.000	0.000	0.000	0.000	0.000	0.000	0.000	0.054	0.081	0.095	0.124	4.622	0.070	0.219	316	2384	100	387	7105	7492	451	5556	6007	Error	Error	-4.198	387	7105	451	5556	441931	2174510	0.838	5.385	0	0	0
1	17	17	"A103"	"A103"	18180	49660	100	1184	1255	614	48	940	940	1009	673	66	23	2	0	4687	5444	3887	71	1348	1348	1555	1294	83	60	55	0	0.000	0.000	0.000	0.000	0.000	0.000	0.000	0.000	0.000	0.000	0.000	0.000	0.000	0.000	0.073	0.077	0.116	0.170	5.793	0.085	0.116	316	2384	100	244	3339	3583	315	4096	4411	Error	Error	-3.774	244	3339	315	4096	396628	1720170	0.366	3.005	0	0	0
1	18	17	"A103"	"A103"	18480	49660	100	1251	1318	563	42	966	966	1032	487	47	37	13	0	5211	5740	3890	67	1385	1385	1546	998	64	63	61	0	0.000	0.000	0.000	0.000	0.000	0.000	0.000	0.000	0.000	0.000	0.000	0.000	0.000	0.000	0.074	0.081	0.111	0.152	4.451	0.078	0.227	316	2384	100	285	3826	4111	352	4355	4707	Error	Error	-3.747	285	3826	352	4355	416566	1813702	0.587	4.202	0	0	0
1	1	18	"A104"	"A104"	13390	49980	100	1300	1433	1078	75	914	914	952	432	45	48	22	0	8519	7202	4145	57	1407	1407	1482	759	51	75	70	0	0.000	0.000	0.000	0.000	0.000	0.000	0.000	0.000	0.000	0.000	0.000	0.000	0.000	0.000	0.054	0.090	0.095	0.117	4.456	0.083	0.192	316	2384	100	386	7112	7498	519	5795	6314	Error	Error	-4.204	386	7112	519	5795	452717	2275744	1.113	7.536	0	0	0
1	2	18	"A104"	"A104"	13690	49975	100	1331	1343	543	40	912	912	959	399	41	51	21	0	7367	7157	4351	60	1396	1396	1532	1148	74	75	70	0	0.000	0.000	0.000	0.000	0.000	0.000	0.000	0.000	0.000	0.000	0.000	0.000	0.000	0.000	0.070	0.075	0.087	0.120	4.721	0.064	0.235	316	2384	100	419	5971	6390	431	5761	6192	Error	Error	-3.833	419	5971	431	5761	424368	2261695	0.962	4.900	0	0	0
1	3	18	"A104"	"A104"	13990	49975	100	1443	1596	1532	95	1017	1017	1892	5907	312	0	0	0	6035	7354	4568	62	1480	1480	2415	6033	249	46	8	0	0.000	0.000	0.000	0.000	0.000	0.000	0.000	0.000	0.000	0.000	0.000	0.000	0.000	0.000	0.094	0.099	0.097	0.112	4.306	0.929	0.833	316	2384	100	426	4555	4981	579	5874	6453	Error	Error	-3.419	426	4555	579	5874	504420	2323767	-0.050	0.819	0	0	0
1	4	18	"A105"	"A105"	14290	49975	100	1368	1424	573	40	929	929	1026	1204	117	13	0	0	7932	7279	4168	57	1386	1386	1494	867	58	75	70	0	0.000	0.000	0.000	0.000	0.000	0.000	0.000	0.000	0.000	0.000	0.000	0.000	0.000	0.000	0.067	0.084	0.108	0.107	4.494	0.077	0.199	316	2384	100	439	6546	6985	495	5893	6388	Error	Error	-3.898	439	6546	495	5893	449910	2300250	0.331	6.672	0	0	0
1	5	18	"A105"	"A105"	14590	49975	100	1286	1339	481	35	886	886	952	937	98	16	0	0	7395	7238	4417	61	1346	1346	1454	959	65	76	74	0	0.000	0.000	0.000	0.000	0.000	0.000	0.000	0.000	0.000	0.000	0.000	0.000	0.000	0.000	0.066	0.077	0.095	0.109	4.835	0.060	0.022	316	2384	100	400	6049	6449	453	5892	6345	Error	Error	-3.919	400	6049	453	5892	423146	2287105	0.413	6.031	0	0	0
1	6	18	"A105"	"A105"	14890	49975	100	1264	1346	543	40	873	873	936	617	65	35	8	0	8170	7275	4209	57	1340	1340	1449	797	55	76	74	0	0.000	0.000	0.000	0.000	0.000	0.000	0.000	0.000	0.000	0.000	0.000	0.000	0.000	0.000	0.057	0.080	0.088	0.105	4.677	0.068	0.081	316	2384	100	391	6830	7221	473	5935	6408	Error	Error	-4.127	391	6830	473	5935	425250	2299009	0.665	7.310	0	0	0
1	7	18	"A106"	"A106"	15190	49970	100	959	1061	1068	100	858	858	903	371	41	25	7	0	1748	2276	1557	68	1301	1301	1320	257	19	64	45	0	0.000	0.000	0.000	0.000	0.000	0.000	0.000	0.000	0.000	0.000	0.000	0.000	0.000	0.000	0.226	0.208	0.467	0.478	5.343	0.327	0.071	316	2384	100	101	447	548	203	975	1178	Error	Error	-2.146	101	447	203	975	335177	719367	0.426	3.720	0	0	0
1	8	18	"A106"	"A106"	15490	49970	100	965	1009	426	42	883	883	912	390	42	24	8	0	1656	2112	1289	61	1286	1286	1323	465	35	45	26	0	0.000	0.000	0.000	0.000	0.000	0.000	0.000	0.000	0.000	0.000	0.000	0.000	0.000	0.000	0.222	0.153	0.563	0.526	5.235	0.149	0.051	316	2384	100	82	370	452	126	826	952	Error	Error	-2.174	82	370	126	826	318797	667501	0.249	1.697	0	0	0
1	9	18	"A106"	"A106"	15790	49970	100	903	916	372	40	866	866	917	505	55	11	0	0	1776	2203	1403	63	1257	1257	1292	594	45	45	23	0	0.000	0.000	0.000	0.000	0.000	0.000	0.000	0.000	0.000	0.000	0.000	0.000	0.000	0.000	0.071	0.053	0.322	0.381	6.331	0.067	0.007	316	2384	100	37	519	556	50	946	996	Error	Error	-3.810	37	519	50	946	289581	696189	-0.002	1.534	0	0	0
1	10	18	"A107"	"A107"	16090	49970	100	962	1014	522	51	851	851	912	527	57	18	3	0	2456	3585	3074	85	1265	1265	1313	405	30	68	59	0	0.000	0.000	0.000	0.000	0.000	0.000	0.000	0.000	0.000	0.000	0.000	0.000	0.000	0.000	0.093	0.070	0.177	0.233	5.197	0.110	0.095	316	2384	100	111	1191	1302	163	2320	2483	Error	Error	-3.424	111	1191	163	2320	320327	1132798	0.194	5.610	0	0	0
1	11	18	"A107"	"A107"	16390	49970	100	1029	1104	603	54	885	885	938	402	42	30	9	0	2456	3432	2802	81	1303	1303	1352	744	55	57	41	0	0.000	0.000	0.000	0.000	0.000	0.000	0.000	0.000	0.000	0.000	0.000	0.000	0.000	0.000	0.125	0.103	0.240	0.269	5.291	0.087	0.092	316	2384	100	144	1153	1297	219	2129	2348	Error	Error	-3.001	144	1153	219	2129	348982	1084475	0.413	2.796	0	0	0
1	12	18	"A107"	"A107"	16690	49965	100	974	1044	494	47	913	913	969	526	54	15	4	0	2343	3507	2921	83	1313	1313	1370	484	35	62	51	0	0.000	0.000	0.000	0.000	0.000	0.000	0.000	0.000	0.000	0.000	0.000	0.000	0.000	0.000	0.059	0.060	0.153	0.200	5.279	0.097	0.093	316	2384	100	61	1030	1091	131	2194	2325	Error	Error	-4.078	61	1030	131	2194	329988	1108156	0.143	4.415	0	0	0
1	13	18	"A108"	"A108"	16990	49965	100	1166	1185	503	42	912	912	962	423	43	33	11	0	3758	4493	3401	75	1316	1316	1387	662	47	63	57	0	0.000	0.000	0.000	0.000	0.000	0.000	0.000	0.000	0.000	0.000	0.000	0.000	0.000	0.000	0.104	0.086	0.129	0.193	6.601	0.074	0.112	316	2384	100	254	2442	2696	273	3177	3450	Error	Error	-3.265	254	2442	273	3177	374369	1419927	0.527	4.692	0	0	0
1	14	18	"A108"	"A108"	17285	49965	100	1089	1172	572	48	912	912	972	542	55	25	4	0	3743	4492	3161	70	1313	1313	1385	533	38	69	65	0	0.000	0.000	0.000	0.000	0.000	0.000	0.000	0.000	0.000	0.000	0.000	0.000	0.000	0.000	0.073	0.082	0.139	0.171	4.548	0.097	0.153	316	2384	100	177	2430	2607	260	3179	3439	Error	Error	-3.779	177	2430	260	3179	370372	1419588	0.369	5.829	0	0	0
1	15	18	"A108"	"A108"	17585	49965	100	1133	1215	604	49	939	939	986	434	44	31	11	0	3550	4305	3233	75	1324	1324	1401	525	37	70	63	0	0.000	0.000	0.000	0.000	0.000	0.000	0.000	0.000	0.000	0.000	0.000	0.000	0.000	0.000	0.087	0.093	0.130	0.171	5.531	0.093	0.157	316	2384	100	194	2226	2420	276	2981	3257	Error	Error	-3.520	194	2226	276	2981	383805	1360481	0.528	5.531	0	0	0
1	16	18	"A109"	"A109"	17885	49965	100	1023	1108	545	49	938	938	983	474	48	19	5	0	1827	2313	1504	65	1345	1345	1377	335	24	58	40	0	0.000	0.000	0.000	0.000	0.000	0.000	0.000	0.000	0.000	0.000	0.000	0.000	0.000	0.000	0.176	0.176	0.501	0.530	5.007	0.248	0.075	316	2384	100	85	482	567	170	968	1138	Error	Error	-2.503	85	482	170	968	350087	730833	0.264	2.794	0	0	0
1	17	18	"A109"	"A109"	18185	49960	100	1012	1100	521	47	946	946	998	451	45	21	6	0	1760	2347	1848	78	1353	1353	1389	330	23	55	38	0	0.000	0.000	0.000	0.000	0.000	0.000	0.000	0.000	0.000	0.000	0.000	0.000	0.000	0.000	0.162	0.155	0.500	0.540	5.699	0.283	0.210	316	2384	100	66	407	473	154	994	1148	Error	Error	-2.624	66	407	154	994	347678	741609	0.226	2.903	0	0	0
1	18	18	"A109"	"A109"	18485	49960	100	1007	1073	458	42	978	978	1047	995	95	2	0	0	1794	2451	1747	71	1372	1372	1412	402	28	50	36	0	0.000	0.000	0.000	0.000	0.000	0.000	0.000	0.000	0.000	0.000	0.000	0.000	0.000	0.000	0.069	0.088	0.393	0.506	6.757	0.091	0.026	316	2384	100	29	422	451	95	1079	1174	Error	Error	-3.863	29	422	95	1079	339125	774377	0.026	2.585	0	0	0
1	1	19	"A110"	"A110"	13395	50280	100	1091	1139	463	40	922	922	964	388	40	31	12	0	3297	4572	3638	79	1426	1426	1466	435	29	69	63	0	0.000	0.000	0.000	0.000	0.000	0.000	0.000	0.000	0.000	0.000	0.000	0.000	0.000	0.000	0.090	0.069	0.136	0.175	5.792	0.061	0.101	316	2384	100	169	1871	2040	217	3146	3363	Error	Error	-3.469	169	1871	217	3146	360047	1444725	0.451	7.140	0	0	0
1	2	19	"A110"	"A110"	13695	50275	100	1052	1183	558	47	918	918	965	394	40	31	13	0	3534	4991	4123	82	1411	1411	1501	657	43	68	59	0	0.000	0.000	0.000	0.000	0.000	0.000	0.000	0.000	0.000	0.000	0.000	0.000	0.000	0.000	0.063	0.074	0.133	0.172	5.369	0.069	0.159	316	2384	100	134	2123	2257	265	3580	3845	Error	Error	-3.986	134	2123	265	3580	373776	1577207	0.553	5.312	0	0	0
1	3	19	"A110"	"A110"	13995	50275	100	1080	1159	534	46	915	915	967	460	47	27	10	0	3410	4683	3712	79	1388	1388	1449	579	39	71	59	0	0.000	0.000	0.000	0.000	0.000	0.000	0.000	0.000	0.000	0.000	0.000	0.000	0.000	0.000	0.082	0.074	0.135	0.153	5.465	0.083	0.171	316	2384	100	165	2022	2187	244	3295	3539	Error	Error	-3.615	165	2022	244	3295	366269	1479771	0.417	5.585	0	0	0
1	4	19	"A111"	"A111"	14295	50275	100	1149	1233	520	42	919	919	961	430	44	35	16	0	4093	4777	3447	72	1367	1367	1395	456	32	78	72	0	0.000	0.000	0.000	0.000	0.000	0.000	0.000	0.000	0.000	0.000	0.000	0.000	0.000	0.000	0.084	0.092	0.142	0.147	4.709	0.079	0.123	316	2384	100	230	2726	2956	314	3410	3724	Error	Error	-3.567	230	2726	314	3410	389565	1509642	0.633	7.417	0	0	0
1	5	19	"A111"	"A111"	14595	50275	100	1037	1119	501	44	883	883	957	1226	128	5	0	0	2897	4319	3548	82	1352	1352	1389	386	27	76	70	0	0.000	0.000	0.000	0.000	0.000	0.000	0.000	0.000	0.000	0.000	0.000	0.000	0.000	0.000	0.100	0.080	0.167	0.192	5.142	0.668	0.037	316	2384	100	154	1545	1699	236	2967	3203	Error	Error	-3.327	154	1545	236	2967	353544	1364875	0.132	7.591	0	0	0
1	6	19	"A111"	"A111"	14895	50275	100	1131	1291	1081	83	921	921	968	401	41	31	16	0	3528	4738	3712	78	1352	1352	1382	294	21	84	75	0	0.000	0.000	0.000	0.000	0.000	0.000	0.000	0.000	0.000	0.000	0.000	0.000	0.000	0.000	0.097	0.109	0.117	0.157	4.829	0.089	0.089	316	2384	100	210	2176	2386	370	3386	3756	Error	Error	-3.373	210	2176	370	3386	407895	1497189	0.805	11.415	0	0	0
1	7	19	"A112"	"A112"	15195	50275	100	1140	1198	518	43	918	918	959	385	40	37	19	0	3714	5406	4044	74	1353	1353	1408	489	34	76	69	0	0.000	0.000	0.000	0.000	0.000	0.000	0.000	0.000	0.000	0.000	0.000	0.000	0.000	0.000	0.094	0.069	0.126	0.164	5.015	0.067	0.164	316	2384	100	222	2361	2583	280	4053	4333	Error	Error	-3.411	222	2361	280	4053	378568	1708198	0.621	8.176	0	0	0
1	8	19	"A112"	"A112"	15495	50270	100	1121	1166	462	39	873	873	931	488	52	35	6	0	3743	5523	4576	82	1319	1319	1416	707	49	68	62	0	0.000	0.000	0.000	0.000	0.000	0.000	0.000	0.000	0.000	0.000	0.000	0.000	0.000	0.000	0.102	0.070	0.108	0.140	5.155	0.056	0.182	316	2384	100	248	2424	2672	293	4204	4497	Error	Error	-3.289	248	2424	293	4204	368304	1745333	0.482	5.809	0	0	0
1	9	19	"A112"	"A112"	15795	50270	100	1136	1197	501	41	878	878	950	844	88	14	1	0	4900	5957	4244	71	1292	1292	1396	884	63	72	64	0	0.000	0.000	0.000	0.000	0.000	0.000	0.000	0.000	0.000	0.000	0.000	0.000	0.000	0.000	0.072	0.068	0.102	0.143	5.181	0.091	0.078	316	2384	100	258	3608	3866	319	4665	4984	Error	Error	-3.806	258	3608	319	4665	378363	1882279	0.293	5.160	0	0	0
1	10	19	"A113"	"A113"	16095	50270	100	1051	1119	470	42	881	881	973	1119	115	5	0	0	3459	4789	4086	85	1300	1300	1413	1422	100	57	44	0	0.000	0.000	0.000	0.000	0.000	0.000	0.000	0.000	0.000	0.000	0.000	0.000	0.000	0.000	0.079	0.068	0.114	0.159	5.583	0.074	0.091	316	2384	100	170	2159	2329	238	3489	3727	Error	Error	-3.667	170	2159	238	3489	353587	1513434	0.130	2.374	0	0	0
1	11	19	"A113"	"A113"	16395	50270	100	1128	1169	471	40	894	894	942	387	41	38	15	0	3879	4761	3622	76	1323	1323	1367	390	28	74	70	0	0.000	0.000	0.000	0.000	0.000	0.000	0.000	0.000	0.000	0.000	0.000	0.000	0.000	0.000	0.092	0.080	0.130	0.174	4.506	0.066	0.134	316	2384	100	234	2556	2790	275	3438	3713	Error	Error	-3.449	234	2556	275	3438	369363	1504587	0.587	8.703	0	0	0
1	12	19	"A113"	"A113"	16690	50270	100	1084	1166	551	47	904	904	952	387	40	33	15	0	3120	4907	3871	78	1310	1310	1356	405	29	76	70	0	0.000	0.000	0.000	0.000	0.000	0.000	0.000	0.000	0.000	0.000	0.000	0.000	0.000	0.000	0.099	0.073	0.139	0.167	5.910	0.072	0.155	316	2384	100	180	1810	1990	262	3597	3859	Error	Error	-3.330	180	1810	262	3597	368521	1550594	0.553	8.768	0	0	0
1	13	19	"A114"	"A114"	16990	50265	100	1307	1349	523	38	936	936	971	405	41	46	19	0	8453	7025	4573	65	1319	1319	1488	1169	78	64	62	0	0.000	0.000	0.000	0.000	0.000	0.000	0.000	0.000	0.000	0.000	0.000	0.000	0.000	0.000	0.052	0.072	0.080	0.109	5.116	0.065	0.246	316	2384	100	371	7134	7505	413	5706	6119	Error	Error	-4.265	371	7134	413	5706	426255	2219765	0.933	4.737	0	0	0
1	14	19	"A114"	"A114"	17290	50265	100	1253	1310	547	41	919	919	965	413	42	43	23	0	8574	7491	5026	67	1310	1310	1447	929	64	66	63	0	0.000	0.000	0.000	0.000	0.000	0.000	0.000	0.000	0.000	0.000	0.000	0.000	0.000	0.000	0.046	0.063	0.084	0.097	5.118	0.064	0.229	316	2384	100	334	7264	7598	391	6181	6572	Error	Error	-4.443	334	7264	391	6181	413878	2367307	0.835	6.506	0	0	0
1	15	19	"A114"	"A114"	17590	50265	100	1353	1376	554	40	926	926	980	422	43	50	24	0	8529	7381	4794	64	1349	1349	1523	1247	81	67	62	0	0.000	0.000	0.000	0.000	0.000	0.000	0.000	0.000	0.000	0.000	0.000	0.000	0.000	0.000	0.059	0.075	0.098	0.121	4.229	0.072	0.336	316	2384	100	427	7180	7607	450	6032	6482	Error	Error	-4.072	427	7180	450	6032	434752	2332532	0.938	4.698	0	0	0
1	16	19	"A115"	"A115"	17890	50265	100	1034	1093	452	41	915	915	980	432	44	30	6	0	2837	3560	2753	77	1344	1344	1401	445	31	65	58	0	0.000	0.000	0.000	0.000	0.000	0.000	0.000	0.000	0.000	0.000	0.000	0.000	0.000	0.000	0.080	0.080	0.195	0.255	4.984	0.093	0.079	316	2384	100	119	1493	1612	178	2216	2394	Error	Error	-3.649	119	1493	178	2216	345392	1124982	0.262	4.852	0	0	0
1	17	19	"A115"	"A115"	18190	50265	100	1108	1187	543	45	986	986	1070	850	79	8	2	0	2346	3571	3024	84	1385	1385	1465	658	44	59	43	0	0.000	0.000	0.000	0.000	0.000	0.000	0.000	0.000	0.000	0.000	0.000	0.000	0.000	0.000	0.127	0.092	0.203	0.284	6.462	0.109	0.059	316	2384	100	122	961	1083	201	2186	2387	Error	Error	-2.978	122	961	201	2186	375177	1128462	0.138	3.201	0	0	0
1	18	19	"A115"	"A115"	18490	50260	100	1145	1228	528	42	998	998	1086	978	90	7	0	0	2903	3955	3083	77	1422	1422	1495	673	45	62	52	0	0.000	0.000	0.000	0.000	0.000	0.000	0.000	0.000	0.000	0.000	0.000	0.000	0.000	0.000	0.099	0.091	0.186	0.249	6.843	0.344	0.162	316	2384	100	147	1481	1628	230	2533	2763	Error	Error	-3.333	147	1481	230	2533	388197	1249655	0.145	3.655	0	0	0
1	1	20	"A116"	"A116"	13400	50580	100	1909	2184	1284	58	954	954	1104	1862	168	26	5	0	8917	7656	4285	55	1445	1445	1591	1526	95	73	69	0	0.000	0.000	0.000	0.000	0.000	0.000	0.000	0.000	0.000	0.000	0.000	0.000	0.000	0.000	0.128	0.198	0.187	0.203	3.144	0.200	0.505	316	2384	100	955	7472	8427	1230	6211	7441	Error	Error	-2.968	955	7472	1230	6211	690219	2419381	0.580	3.974	0	0	0
1	2	20	"A116"	"A116"	13700	50580	100	1505	2062	1562	75	1018	1018	1083	486	44	50	34	0	4996	6222	4339	69	1472	1472	1592	865	54	75	73	0	0.000	0.000	0.000	0.000	0.000	0.000	0.000	0.000	0.000	0.000	0.000	0.000	0.000	0.000	0.138	0.220	0.211	0.219	4.433	0.255	0.458	316	2384	100	487	3524	4011	1044	4750	5794	Error	Error	-2.855	487	3524	1044	4750	651500	1966173	2.014	5.353	0	0	0
1	3	20	"A116"	"A116"	14000	50575	100	1638	2326	1979	85	949	949	1013	495	48	57	40	0	5895	6526	4365	66	1388	1388	1524	985	64	73	71	0	0.000	0.000	0.000	0.000	0.000	0.000	0.000	0.000	0.000	0.000	0.000	0.000	0.000	0.000	0.153	0.268	0.235	0.257	4.175	0.250	0.321	316	2384	100	689	4507	5196	1377	5138	6515	Error	Error	-2.710	689	4507	1377	5138	734949	2062076	2.653	5.078	0	0	0
1	4	20	"A117"	"A117"	14300	50575	100	1083	1765	5623	318	910	910	972	596	61	22	5	0	2194	3086	4949	160	1362	1362	1385	305	22	72	60	0	0.000	0.000	0.000	0.000	0.000	0.000	0.000	0.000	0.000	0.000	0.000	0.000	0.000	0.000	0.208	0.496	0.393	0.392	4.769	1.140	0.696	316	2384	100	173	832	1005	855	1724	2579	Error	Error	-2.266	173	832	855	1724	557683	975146	1.331	5.577	0	0	0
1	5	20	"A117"	"A117"	14600	50575	100	983	1052	485	46	906	906	950	523	55	15	4	0	2159	2664	1852	69	1342	1342	1375	601	43	60	32	0	0.000	0.000	0.000	0.000	0.000	0.000	0.000	0.000	0.000	0.000	0.000	0.000	0.000	0.000	0.094	0.110	0.357	0.383	6.175	0.106	0.056	316	2384	100	77	817	894	146	1322	1468	Error	Error	-3.407	77	817	146	1322	332346	841943	0.195	2.145	0	0	0
1	6	20	"A117"	"A117"	14900	50575	100	1032	1087	461	42	911	911	951	580	60	16	2	0	2124	2621	1633	62	1360	1360	1385	453	32	65	44	0	0.000	0.000	0.000	0.000	0.000	0.000	0.000	0.000	0.000	0.000	0.000	0.000	0.000	0.000	0.158	0.140	0.304	0.352	5.179	0.089	0.036	316	2384	100	121	764	885	176	1261	1437	Error	Error	-2.659	121	764	176	1261	343444	828341	0.234	2.728	0	0	0
1	7	20	"A118"	"A118"	15200	50575	100	1022	1084	477	44	874	874	920	396	43	30	10	0	2717	3937	3312	84	1333	1333	1375	384	27	68	60	0	0.000	0.000	0.000	0.000	0.000	0.000	0.000	0.000	0.000	0.000	0.000	0.000	0.000	0.000	0.107	0.081	0.179	0.228	5.741	0.072	0.114	316	2384	100	148	1384	1532	210	2604	2814	Error	Error	-3.225	148	1384	210	2604	342676	1244221	0.414	6.672	0	0	0
1	8	20	"A118"	"A118"	15500	50570	100	997	1069	473	44	864	864	914	379	41	32	13	0	2416	4656	4589	98	1300	1300	1391	595	42	57	48	0	0.000	0.000	0.000	0.000	0.000	0.000	0.000	0.000	0.000	0.000	0.000	0.000	0.000	0.000	0.119	0.061	0.156	0.217	6.062	0.053	0.151	316	2384	100	133	1116	1249	205	3356	3561	Error	Error	-3.069	133	1116	205	3356	337726	1471235	0.409	5.487	0	0	0
1	9	20	"A118"	"A118"	15800	50570	100	997	1082	448	41	876	876	915	378	41	29	11	0	2500	4081	3701	90	1298	1298	1363	470	34	64	55	0	0.000	0.000	0.000	0.000	0.000	0.000	0.000	0.000	0.000	0.000	0.000	0.000	0.000	0.000	0.101	0.074	0.136	0.202	7.056	0.064	0.142	316	2384	100	121	1202	1323	206	2783	2989	Error	Error	-3.312	121	1202	206	2783	341775	1289659	0.442	5.783	0	0	0
1	10	20	"A119"	"A119"	16100	50570	100	1212	1329	665	50	883	883	951	594	62	35	13	0	4557	4561	2810	61	1318	1318	1442	1265	87	66	56	0	0.000	0.000	0.000	0.000	0.000	0.000	0.000	0.000	0.000	0.000	0.000	0.000	0.000	0.000	0.102	0.138	0.177	0.199	3.728	0.198	0.399	316	2384	100	329	3239	3568	446	3243	3689	Error	Error	-3.299	329	3239	446	3243	419852	1441386	0.636	2.466	0	0	0
1	11	20	"A119"	"A119"	16395	50570	100	1212	1363	641	47	959	959	1050	1547	147	5	0	0	2970	3767	2440	64	1364	1364	1432	584	40	64	55	0	0.000	0.000	0.000	0.000	0.000	0.000	0.000	0.000	0.000	0.000	0.000	0.000	0.000	0.000	0.158	0.168	0.210	0.242	4.002	0.169	0.268	316	2384	100	253	1606	1859	404	2403	2807	Error	Error	-2.666	253	1606	404	2403	430706	1190393	0.202	3.998	0	0	0
1	12	20	"A119"	"A119"	16695	50570	100	1285	1380	642	46	895	895	946	487	51	42	21	0	6283	5983	3708	61	1310	1310	1379	536	38	77	73	0	0.000	0.000	0.000	0.000	0.000	0.000	0.000	0.000	0.000	0.000	0.000	0.000	0.000	0.000	0.078	0.104	0.136	0.168	4.784	0.112	0.236	316	2384	100	390	4973	5363	485	4673	5158	Error	Error	-3.673	390	4973	485	4673	436172	1890493	0.891	8.590	0	0	0
1	13	20	"A120"	"A120"	16995	50565	100	1003	1047	420	40	931	931	1008	919	91	5	0	0	2739	3265	2029	62	1322	1322	1384	648	46	62	50	0	0.000	0.000	0.000	0.000	0.000	0.000	0.000	0.000	0.000	0.000	0.000	0.000	0.000	0.000	0.051	0.060	0.169	0.220	5.743	0.080	0.061	316	2384	100	72	1417	1489	116	1943	2059	Error	Error	-4.299	72	1417	116	1943	330725	1031879	0.042	2.903	0	0	0
1	14	20	"A120"	"A120"	17295	50565	100	1039	1076	469	43	932	932	998	569	57	15	2	0	1972	2893	2083	72	1341	1341	1406	958	68	41	27	0	0.000	0.000	0.000	0.000	0.000	0.000	0.000	0.000	0.000	0.000	0.000	0.000	0.000	0.000	0.170	0.093	0.305	0.366	6.414	0.096	0.060	316	2384	100	107	631	738	144	1552	1696	Error	Error	-2.560	107	631	144	1552	340044	914247	0.137	1.552	0	0	0
1	15	20	"A120"	"A120"	17595	50565	100	1011	1081	478	44	951	951	1000	445	44	19	6	0	1863	2833	2149	75	1351	1351	1398	476	34	50	37	0	0.000	0.000	0.000	0.000	0.000	0.000	0.000	0.000	0.000	0.000	0.000	0.000	0.000	0.000	0.117	0.088	0.356	0.364	5.673	0.094	0.077	316	2384	100	60	512	572	130	1482	1612	Error	Error	-3.093	60	512	130	1482	341486	895126	0.182	3.015	0	0	0
1	16	20	"A121"	"A121"	17895	50565	100	1255	1324	563	42	963	963	1003	433	43	37	17	0	5807	6141	4241	69	1361	1361	1471	885	60	67	66	0	0.000	0.000	0.000	0.000	0.000	0.000	0.000	0.000	0.000	0.000	0.000	0.000	0.000	0.000	0.066	0.076	0.103	0.135	5.156	0.224	0.077	316	2384	100	292	4446	4738	361	4780	5141	Error	Error	-3.928	292	4446	361	4780	418323	1940660	0.741	5.277	0	0	0
1	17	20	"A121"	"A121"	18195	50565	100	1308	1348	564	41	976	976	1042	507	48	37	13	0	4829	6546	5234	79	1392	1392	1503	761	50	62	58	0	0.000	0.000	0.000	0.000	0.000	0.000	0.000	0.000	0.000	0.000	0.000	0.000	0.000	0.000	0.097	0.072	0.102	0.142	6.146	0.074	0.026	316	2384	100	332	3437	3769	372	5154	5526	Error	Error	-3.372	332	3437	372	5154	425931	2068523	0.604	6.627	0	0	0
1	18	20	"A121"	"A121"	18495	50560	100	1224	1297	600	46	999	999	1054	478	45	32	10	0	3022	5119	4571	89	1431	1431	1563	1111	71	58	43	0	0.000	0.000	0.000	0.000	0.000	0.000	0.000	0.000	0.000	0.000	0.000	0.000	0.000	0.000	0.141	0.081	0.126	0.201	6.295	0.073	0.190	316	2384	100	225	1591	1816	298	3688	3986	Error	Error	-2.822	225	1591	298	3688	409949	1617641	0.508	3.201	0	0	0
1	1	21	"Blank"	"Blank"	13405	50880	100	1099	1144	418	36	1107	1107	1141	464	40	17	1	0	1567	1585	245	15	1568	1568	1601	479	29	3	0	0	0.000	0.000	0.000	0.000	0.000	0.000	0.000	0.000	0.000	0.000	0.000	0.000	0.000	0.000	8.000	2.176	2.029	1.866	4.557	16.427	0.004	316	2384	100	-8	-1	-9	37	17	54	Error	Error	3.000	-8	-1	37	17	361592	500851	0.006	-0.033	0	0	0
1	2	21	"Blank"	"Blank"	13705	50880	100	1062	1092	400	36	1064	1064	1109	443	39	15	2	0	1480	1499	232	15	1521	1521	1536	297	19	8	0	0	0.000	0.000	0.000	0.000	0.000	0.000	0.000	0.000	0.000	0.000	0.000	0.000	0.000	0.000	0.049	-1.273	1.851	1.567	4.294	-230.262	0.000	316	2384	100	-2	-41	-43	28	-22	6	Error	Error	-4.358	-2	-41	28	-22	345184	473834	-0.038	-0.125	0	0	0
1	3	21	"Blank"	"Blank"	14005	50880	100	1041	1073	382	35	1031	1031	1083	430	39	15	2	0	1487	1488	234	15	1471	1471	1508	713	47	0	0	0	0.000	0.000	0.000	0.000	0.000	0.000	0.000	0.000	0.000	0.000	0.000	0.000	0.000	0.000	0.625	2.471	1.670	1.655	4.489	14.493	0.004	316	2384	100	10	16	26	42	17	59	Error	Error	-0.678	10	16	42	17	339090	470204	-0.023	-0.028	0	0	0
1	4	21	"Blank"	"Blank"	14305	50875	100	1019	1095	446	40	1037	1037	1101	598	54	10	2	0	1492	1510	287	19	1506	1506	1545	525	33	2	0	0	0.000	0.000	0.000	0.000	0.000	0.000	0.000	0.000	0.000	0.000	0.000	0.000	0.000	0.000	1.286	14.500	1.475	1.667	4.405	3.119	0.191	316	2384	100	-18	-14	-32	58	4	62	Error	Error	0.363	-18	-14	58	4	346050	477278	-0.010	-0.067	0	0	0
1	5	21	"Blank"	"Blank"	14605	50875	100	1026	1060	400	37	1001	1001	1063	587	55	8	1	0	1432	1456	247	16	1447	1447	1461	315	21	12	0	0	0.000	0.000	0.000	0.000	0.000	0.000	0.000	0.000	0.000	0.000	0.000	0.000	0.000	0.000	-1.667	6.556	2.052	2.109	4.903	3.042	0.334	316	2384	100	25	-15	10	59	9	68	Error	Error	Error	25	-15	59	9	335052	460210	-0.005	-0.016	0	0	0
1	6	21	"Blank"	"Blank"	14905	50875	100	930	975	365	37	931	931	980	403	41	16	3	0	1361	1374	236	17	1378	1378	1390	278	20	12	1	0	0.000	0.000	0.000	0.000	0.000	0.000	0.000	0.000	0.000	0.000	0.000	0.000	0.000	0.000	0.059	-11.000	1.331	1.399	5.143	7.873	0.006	316	2384	100	-1	-17	-18	44	-4	40	Error	Error	-4.087	-1	-17	44	-4	308162	434331	-0.012	-0.058	0	0	0
1	7	21	"Blank"	"Blank"	15205	50875	100	977	1027	454	44	939	939	1000	768	76	6	0	0	1381	1395	262	18	1358	1358	1394	818	58	1	0	0	0.000	0.000	0.000	0.000	0.000	0.000	0.000	0.000	0.000	0.000	0.000	0.000	0.000	0.000	1.652	2.378	1.748	1.480	4.755	9.342	0.014	316	2384	100	38	23	61	88	37	125	Error	Error	0.724	38	23	88	37	324448	440805	0.035	0.001	0	0	0
1	8	21	"Blank"	"Blank"	15505	50875	100	974	1006	371	36	939	939	983	403	40	20	2	0	1359	1370	243	17	1361	1361	1380	263	19	12	2	0	0.000	0.000	0.000	0.000	0.000	0.000	0.000	0.000	0.000	0.000	0.000	0.000	0.000	0.000	-17.500	7.444	2.102	1.901	3.727	147.182	0.000	316	2384	100	35	-2	33	67	9	76	Error	Error	Error	35	-2	67	9	317833	432925	0.057	-0.038	0	0	0
1	9	21	"Blank"	"Blank"	15800	50870	100	947	982	446	45	915	915	954	393	41	17	4	0	1338	1335	229	17	1332	1332	1349	252	18	12	1	0	0.000	0.000	0.000	0.000	0.000	0.000	0.000	0.000	0.000	0.000	0.000	0.000	0.000	0.000	5.333	22.333	1.684	1.524	4.559	11.668	0.006	316	2384	100	32	6	38	67	3	70	Error	Error	2.415	32	6	67	3	310329	421969	0.071	-0.056	0	0	0
1	10	21	"Blank"	"Blank"	16100	50870	100	892	943	380	40	956	956	1015	610	60	6	0	0	1342	1558	3354	215	1368	1368	1404	694	49	1	0	0	0.000	0.000	0.000	0.000	0.000	0.000	0.000	0.000	0.000	0.000	0.000	0.000	0.000	0.000	2.462	-0.068	1.510	1.582	4.258	0.076	0.037	316	2384	100	-64	-26	-90	-13	190	177	Error	Error	1.300	-64	-26	-13	190	297853	492200	-0.118	0.222	0	0	0
1	11	21	"Blank"	"Blank"	16400	50870	100	1078	1514	4688	309	997	997	1033	419	40	25	7	0	1410	2038	5263	258	1391	1391	1420	619	43	8	5	0	0.000	0.000	0.000	0.000	0.000	0.000	0.000	0.000	0.000	0.000	0.000	0.000	0.000	0.000	4.263	0.799	1.633	1.641	4.439	0.851	0.854	316	2384	100	81	19	100	517	647	1164	Error	Error	2.092	81	19	517	647	478529	643916	1.148	0.998	0	0	0
1	12	21	"Blank"	"Blank"	16700	50870	100	938	1010	397	39	981	981	1024	410	40	17	3	0	1400	1405	231	16	1392	1392	1425	443	31	4	0	0	0.000	0.000	0.000	0.000	0.000	0.000	0.000	0.000	0.000	0.000	0.000	0.000	0.000	0.000	-5.375	2.231	2.031	1.953	4.764	-19.339	0.001	316	2384	100	-43	8	-35	29	13	42	Error	Error	Error	-43	8	29	13	319177	443846	-0.034	-0.045	0	0	0
1	13	21	"Blank"	"Blank"	17000	50870	100	1022	1023	394	38	958	958	1018	585	57	10	0	0	1374	1365	333	24	1353	1353	1388	656	47	0	0	0	0.000	0.000	0.000	0.000	0.000	0.000	0.000	0.000	0.000	0.000	0.000	0.000	0.000	0.000	3.048	5.417	1.413	1.458	4.113	12.117	0.004	316	2384	100	64	21	85	65	12	77	Error	Error	1.608	64	21	65	12	323388	431266	0.009	-0.035	0	0	0
1	14	21	"Blank"	"Blank"	17300	50865	100	954	960	366	38	939	939	1006	1131	112	0	0	0	1343	1355	242	17	1361	1361	1379	321	23	7	1	0	0.000	0.000	0.000	0.000	0.000	0.000	0.000	0.000	0.000	0.000	0.000	0.000	0.000	0.000	-0.833	-3.500	1.697	1.679	4.447	2.088	0.066	316	2384	100	15	-18	-3	21	-6	15	Error	Error	Error	15	-18	21	-6	303364	428212	-0.041	-0.075	0	0	0
1	15	21	"Blank"	"Blank"	17600	50865	100	988	1077	603	55	1000	1000	1054	457	43	13	3	0	1364	1399	268	19	1388	1388	1417	328	23	9	2	0	0.000	0.000	0.000	0.000	0.000	0.000	0.000	0.000	0.000	0.000	0.000	0.000	0.000	0.000	0.500	7.000	1.361	1.365	4.021	4.435	0.059	316	2384	100	-12	-24	-36	77	11	88	Error	Error	-1.000	-12	-24	77	11	340428	441976	0.050	-0.055	0	0	0
1	16	21	"Blank"	"Blank"	17900	50865	100	1042	1104	472	42	1023	1023	1090	650	59	9	0	0	1432	1484	419	28	1420	1420	1468	590	40	2	0	0	0.000	0.000	0.000	0.000	0.000	0.000	0.000	0.000	0.000	0.000	0.000	0.000	0.000	0.000	1.583	1.266	1.443	1.496	4.525	1.068	0.132	316	2384	100	19	12	31	81	64	145	Error	Error	0.663	19	12	81	64	348970	468954	0.022	0.027	0	0	0
1	17	21	"Blank"	"Blank"	18200	50865	100	989	1132	1171	103	1034	1034	1073	464	43	15	3	0	1453	1503	506	33	1452	1452	1492	753	50	1	1	0	0.000	0.000	0.000	0.000	0.000	0.000	0.000	0.000	0.000	0.000	0.000	0.000	0.000	0.000	-45.000	1.922	1.761	2.049	4.994	0.319	0.040	316	2384	100	-45	1	-44	98	51	149	Error	Error	Error	-45	1	98	51	357759	475006	0.127	0.015	0	0	0
1	18	21	"Blank"	"Blank"	18500	50865	100	1159	1199	467	38	1117	1117	1160	493	42	19	2	0	1554	1580	311	19	1542	1542	1562	344	22	10	2	0	0.000	0.000	0.000	0.000	0.000	0.000	0.000	0.000	0.000	0.000	0.000	0.000	0.000	0.000	3.500	2.158	1.657	1.577	4.538	2.931	0.080	316	2384	100	42	12	54	82	38	120	Error	Error	1.807	42	12	82	38	378940	499364	0.079	0.052	0	0	0
