# Supplementary material for: Application of hybridization control probe to increase accuracy on ligation detection or minisequencing diagnostic microarrays
Source: BMC Res Notes. 2009 Dec 14;2:249. doi: 10.1186/1756-0500-2-249 (PMC2799435; doi:10.1186/1756-0500-2-249)
Supplement: Additional file 3 — Gpr_files. Zip-compressed file containing raw microarray data in GenePix results format (.gpr) and GAL (GenePix Array List) files. [file 1756-0500-2-249-S3.ZIP › gpr_files/slide8/lasi8_13-16.gpr]

ATF	1.0
30	76    
"Type=GenePix Results 3"
"DateTime=2009/05/14 15:02:12"
"Settings=C:\Axon\Data\HPV\130509\lasi8.gps"
"GalFile=C:\Axon\Data\HPV\ArrayIt_032009_InstiBioGalfile.gal"
"ArrayOfArrays=13-16"
"PixelSize=5"
"Wavelengths=532	488"
"ImageFiles=C:\Axon\Data\HPV\130509\lasi8.tif 2	C:\Axon\Data\HPV\130509\lasi8.tif 3"
"NormalizationMethod=None"
"NormalizationFactors=1	1"
"JpegImage="
"StdDev=Type 1"
"RatioFormulations=W1/W3 (#1/532)	W1/W4 (#1/488)	W3/W4 (532/488)"
"FeatureType=Circular"
"Barcode="
"BackgroundSubtraction=LocalFeature"
"ImageOrigin=0, 0"
"JpegOrigin=3620, 0"
"Creator=GenePix Pro 6.1.0.2"
"Scanner=GenePix 4200A 01 Autoloader [2]"
"FocusPosition=0"
"Temperature=23.9375"
"LinesAveraged=2"
"Comment="
"PMTGain=630	530"
"ScanPower=100	100"
"LaserPower=2.69592	2.5592"
"Filters=Standard Green	Standard Blue"
"ScanRegion=720,0,3832,13800"
"Supplier="
"Block"	"Column"	"Row"	"Name"	"ID"	"X"	"Y"	"Dia."	"F532 Median"	"F532 Mean"	"F532 SD"	"F532 CV"	"B532"	"B532 Median"	"B532 Mean"	"B532 SD"	"B532 CV"	"% > B532+1SD"	"% > B532+2SD"	"F532 % Sat."	"F488 Median"	"F488 Mean"	"F488 SD"	"F488 CV"	"B488"	"B488 Median"	"B488 Mean"	"B488 SD"	"B488 CV"	"% > B488+1SD"	"% > B488+2SD"	"F488 % Sat."	"Ratio of Medians (#1/532)"	"Ratio of Means (#1/532)"	"Median of Ratios (#1/532)"	"Mean of Ratios (#1/532)"	"Ratios SD (#1/532)"	"Rgn Ratio (#1/532)"	"Rgn R2 (#1/532)"	"Ratio of Medians (#1/488)"	"Ratio of Means (#1/488)"	"Median of Ratios (#1/488)"	"Mean of Ratios (#1/488)"	"Ratios SD (#1/488)"	"Rgn Ratio (#1/488)"	"Rgn R2 (#1/488)"	"Ratio of Medians (532/488)"	"Ratio of Means (532/488)"	"Median of Ratios (532/488)"	"Mean of Ratios (532/488)"	"Ratios SD (532/488)"	"Rgn Ratio (532/488)"	"Rgn R2 (532/488)"	"F Pixels"	"B Pixels"	"Circularity"	"Sum of Medians (#1/532)"	"Sum of Medians (#1/488)"	"Sum of Medians (532/488)"	"Sum of Means (#1/532)"	"Sum of Means (#1/488)"	"Sum of Means (532/488)"	"Log Ratio (#1/532)"	"Log Ratio (#1/488)"	"Log Ratio (532/488)"	"F532 Median - B532"	"F488 Median - B488"	"F532 Mean - B532"	"F488 Mean - B488"	"F532 Total Intensity"	"F488 Total Intensity"	"SNR 532"	"SNR 488"	"Flags"	"Normalize"	"Autoflag"
1	1	1	"A1"	"A1"	4395	53820	100	1396	1479	638	43	1042	1042	1081	427	39	43	25	0	5342	6997	4881	69	1529	1529	1586	505	31	79	73	0	0.000	0.000	0.000	0.000	0.000	0.000	0.000	0.000	0.000	0.000	0.000	0.000	0.000	0.000	0.093	0.080	0.108	0.133	4.099	0.079	0.264	316	2384	100	354	3813	4167	437	5468	5905	Error	Error	-3.429	354	3813	437	5468	467292	2211156	0.932	10.715	0	0	0
1	2	1	"A1"	"A1"	4690	53815	100	1299	1415	623	44	1023	1023	1083	544	50	34	13	0	4713	6163	4487	72	1507	1507	1651	910	55	64	59	0	0.000	0.000	0.000	0.000	0.000	0.000	0.000	0.000	0.000	0.000	0.000	0.000	0.000	0.000	0.086	0.084	0.117	0.154	5.354	0.078	0.265	316	2384	100	276	3206	3482	392	4656	5048	Error	Error	-3.538	276	3206	392	4656	447085	1947575	0.610	4.958	0	0	0
1	3	1	"A1"	"A1"	4990	53815	100	1238	1309	550	42	976	976	1043	542	51	33	8	0	5240	6585	4963	75	1456	1456	1626	1153	70	62	57	0	0.000	0.000	0.000	0.000	0.000	0.000	0.000	0.000	0.000	0.000	0.000	0.000	0.000	0.000	0.069	0.065	0.093	0.138	5.541	0.057	0.101	316	2384	100	262	3784	4046	333	5129	5462	Error	Error	-3.852	262	3784	333	5129	413523	2080793	0.491	4.301	0	0	0
1	4	1	"A2"	"A2"	5290	53815	100	1452	1486	645	43	943	943	988	418	42	54	33	0	9346	9173	6214	67	1423	1423	1509	635	42	74	71	0	0.000	0.000	0.000	0.000	0.000	0.000	0.000	0.000	0.000	0.000	0.000	0.000	0.000	0.000	0.064	0.070	0.091	0.112	4.351	0.069	0.331	316	2384	100	509	7923	8432	543	7750	8293	Error	Error	-3.960	509	7923	543	7750	469620	2898510	1.191	12.069	0	0	0
1	5	1	"A2"	"A2"	5590	53815	100	1495	1510	639	42	929	929	976	427	43	56	31	0	10264	9735	6065	62	1395	1395	1514	793	52	77	72	0	0.000	0.000	0.000	0.000	0.000	0.000	0.000	0.000	0.000	0.000	0.000	0.000	0.000	0.000	0.064	0.070	0.084	0.099	4.311	0.068	0.328	316	2384	100	566	8869	9435	581	8340	8921	Error	Error	-3.970	566	8869	581	8340	477060	3076222	1.251	10.367	0	0	0
1	6	1	"A2"	"A2"	5890	53815	100	1359	1443	596	41	948	948	1029	1104	107	17	0	0	10766	9218	5827	63	1407	1407	1558	918	58	73	68	0	0.000	0.000	0.000	0.000	0.000	0.000	0.000	0.000	0.000	0.000	0.000	0.000	0.000	0.000	0.044	0.063	0.077	0.082	4.432	0.062	0.243	316	2384	100	411	9359	9770	495	7811	8306	Error	Error	-4.509	411	9359	495	7811	455974	2912957	0.375	8.344	0	0	0
1	7	1	"A3"	"A3"	6190	53810	100	1231	1297	523	40	929	929	975	399	40	41	18	0	5391	5794	4134	71	1363	1363	1581	1433	90	66	60	0	0.000	0.000	0.000	0.000	0.000	0.000	0.000	0.000	0.000	0.000	0.000	0.000	0.000	0.000	0.075	0.083	0.108	0.150	4.563	0.062	0.216	316	2384	100	302	4028	4330	368	4431	4799	Error	Error	-3.737	302	4028	368	4431	409989	1830997	0.807	2.940	0	0	0
1	8	1	"A3"	"A3"	6490	53810	100	1231	1333	615	46	930	930	996	575	57	33	11	0	6340	6856	5200	75	1367	1367	1558	1153	74	65	61	0	0.000	0.000	0.000	0.000	0.000	0.000	0.000	0.000	0.000	0.000	0.000	0.000	0.000	0.000	0.061	0.073	0.090	0.133	4.956	0.081	0.176	316	2384	100	301	4973	5274	403	5489	5892	Error	Error	-4.046	301	4973	403	5489	421283	2166464	0.586	4.595	0	0	0
1	9	1	"A3"	"A3"	6790	53810	100	1272	1354	571	42	933	933	990	688	69	28	6	0	5991	6624	4557	68	1357	1357	1483	971	65	71	68	0	0.000	0.000	0.000	0.000	0.000	0.000	0.000	0.000	0.000	0.000	0.000	0.000	0.000	0.000	0.073	0.080	0.112	0.143	4.816	0.073	0.284	316	2384	100	339	4634	4973	421	5267	5688	Error	Error	-3.773	339	4634	421	5267	427923	2093269	0.529	5.295	0	0	0
1	10	1	"A4"	"A4"	7090	53810	100	1085	1170	461	39	952	952	1001	508	50	23	5	0	3171	4259	3294	77	1379	1379	1652	1711	103	51	32	0	0.000	0.000	0.000	0.000	0.000	0.000	0.000	0.000	0.000	0.000	0.000	0.000	0.000	0.000	0.074	0.076	0.129	0.178	6.723	0.084	0.205	316	2384	100	133	1792	1925	218	2880	3098	Error	Error	-3.752	133	1792	218	2880	369739	1345745	0.333	1.524	0	0	0
1	11	1	"A4"	"A4"	7390	53810	100	1199	1266	583	46	933	933	1033	1358	131	5	0	0	5167	5982	4433	74	1370	1370	1537	1326	86	64	58	0	0.000	0.000	0.000	0.000	0.000	0.000	0.000	0.000	0.000	0.000	0.000	0.000	0.000	0.000	0.070	0.072	0.113	0.153	4.981	0.189	0.166	316	2384	100	266	3797	4063	333	4612	4945	Error	Error	-3.835	266	3797	333	4612	399912	1890401	0.172	3.352	0	0	0
1	12	1	"A4"	"A4"	7690	53805	100	1395	1593	1552	97	951	951	1061	1258	118	12	3	0	6975	7266	5277	72	1382	1382	1726	1993	115	63	57	0	0.000	0.000	0.000	0.000	0.000	0.000	0.000	0.000	0.000	0.000	0.000	0.000	0.000	0.000	0.079	0.109	0.100	0.156	6.119	0.071	0.027	316	2384	100	444	5593	6037	642	5884	6526	Error	Error	-3.655	444	5593	642	5884	503356	2296152	0.423	2.780	0	0	0
1	13	1	"A5"	"A5"	7990	53805	100	1049	1090	456	41	944	944	1090	1328	121	0	0	0	1749	2046	1012	49	1379	1379	1417	356	25	50	34	0	0.000	0.000	0.000	0.000	0.000	0.000	0.000	0.000	0.000	0.000	0.000	0.000	0.000	0.000	0.284	0.219	0.615	0.609	4.588	0.830	0.026	316	2384	100	105	370	475	146	667	813	Error	Error	-1.817	105	370	146	667	344445	646413	0.000	1.767	0	0	0
1	14	1	"A5"	"A5"	8285	53805	100	928	981	432	44	931	931	1246	3254	261	0	0	0	2121	2313	1064	46	1357	1357	1461	1400	95	30	6	0	0.000	0.000	0.000	0.000	0.000	0.000	0.000	0.000	0.000	0.000	0.000	0.000	0.000	0.000	-0.004	0.052	0.358	0.346	5.477	0.123	0.026	316	2384	100	-3	764	761	50	956	1006	Error	Error	Error	-3	764	50	956	309983	730962	-0.081	0.609	0	0	0
1	15	1	"A5"	"A5"	8585	53805	100	1033	1125	504	44	991	991	1046	672	64	12	1	0	1874	2076	886	42	1408	1408	1442	307	21	61	38	0	0.000	0.000	0.000	0.000	0.000	0.000	0.000	0.000	0.000	0.000	0.000	0.000	0.000	0.000	0.090	0.201	0.603	0.538	4.563	0.278	0.090	316	2384	100	42	466	508	134	668	802	Error	Error	-3.472	42	466	134	668	355518	655918	0.118	2.065	0	0	0
1	16	1	"A6"	"A6"	8885	53805	100	1231	1297	531	40	945	945	1000	481	48	36	13	0	5926	5642	4115	72	1416	1416	1632	1510	92	59	55	0	0.000	0.000	0.000	0.000	0.000	0.000	0.000	0.000	0.000	0.000	0.000	0.000	0.000	0.000	0.063	0.083	0.116	0.164	6.132	0.076	0.209	316	2384	100	286	4510	4796	352	4226	4578	Error	Error	-3.979	286	4510	352	4226	409861	1782923	0.617	2.656	0	0	0
1	17	1	"A6"	"A6"	9185	53800	100	1307	1369	607	44	980	980	1021	406	39	44	22	0	6992	6917	5110	73	1452	1452	1699	1419	83	62	58	0	0.000	0.000	0.000	0.000	0.000	0.000	0.000	0.000	0.000	0.000	0.000	0.000	0.000	0.000	0.059	0.071	0.107	0.161	5.018	0.073	0.321	316	2384	100	327	5540	5867	389	5465	5854	Error	Error	-4.083	327	5540	389	5465	432716	2185615	0.857	3.677	0	0	0
1	18	1	"A6"	"A6"	9485	53800	100	1285	1369	589	43	994	994	1145	1962	171	1	0	0	6830	6498	4558	70	1474	1474	1889	2229	117	60	55	0	0.000	0.000	0.000	0.000	0.000	0.000	0.000	0.000	0.000	0.000	0.000	0.000	0.000	0.000	0.054	0.075	0.108	0.141	4.916	0.073	0.316	316	2384	100	291	5356	5647	375	5024	5399	Error	Error	-4.202	291	5356	375	5024	432714	2053307	0.114	2.068	0	0	0
1	1	2	"A7"	"A7"	4395	54120	100	1100	1262	1376	109	1045	1045	1098	445	40	19	6	0	1818	2154	2188	101	1507	1507	1566	431	27	43	22	0	0.000	0.000	0.000	0.000	0.000	0.000	0.000	0.000	0.000	0.000	0.000	0.000	0.000	0.000	0.177	0.335	0.931	0.890	5.379	0.536	0.541	316	2384	100	55	311	366	217	647	864	Error	Error	-2.499	55	311	217	647	398771	680520	0.369	1.364	0	0	0
1	2	2	"A7"	"A7"	4695	54115	100	1157	1294	985	76	1014	1014	1063	492	46	24	7	0	2422	2705	1408	52	1501	1501	1604	663	41	57	36	0	0.000	0.000	0.000	0.000	0.000	0.000	0.000	0.000	0.000	0.000	0.000	0.000	0.000	0.000	0.155	0.233	0.367	0.444	5.148	1.333	0.054	316	2384	100	143	921	1064	280	1204	1484	Error	Error	-2.687	143	921	280	1204	409018	854767	0.470	1.661	0	0	0
1	3	2	"A7"	"A7"	4995	54115	100	1116	1268	1199	94	1005	1005	1061	564	53	20	3	0	2609	2748	1510	54	1464	1464	1557	594	38	64	48	0	0.000	0.000	0.000	0.000	0.000	0.000	0.000	0.000	0.000	0.000	0.000	0.000	0.000	0.000	0.097	0.205	0.329	0.374	4.696	0.457	0.222	316	2384	100	111	1145	1256	263	1284	1547	Error	Error	-3.367	111	1145	263	1284	400639	868522	0.367	2.005	0	0	0
1	4	2	"A8"	"A8"	5295	54115	100	1331	1358	585	43	968	968	1065	1466	137	5	0	0	6643	6464	4397	68	1436	1436	1647	1450	88	64	60	0	0.000	0.000	0.000	0.000	0.000	0.000	0.000	0.000	0.000	0.000	0.000	0.000	0.000	0.000	0.070	0.078	0.106	0.154	5.503	0.094	0.022	316	2384	100	363	5207	5570	390	5028	5418	Error	Error	-3.842	363	5207	390	5028	428987	2042670	0.200	3.322	0	0	0
1	5	2	"A8"	"A8"	5595	54115	100	1353	1764	3864	219	930	930	977	424	43	50	30	0	8587	8010	5347	66	1398	1398	1589	1161	73	68	66	0	0.000	0.000	0.000	0.000	0.000	0.000	0.000	0.000	0.000	0.000	0.000	0.000	0.000	0.000	0.059	0.126	0.101	0.134	4.398	0.171	0.092	316	2384	100	423	7189	7612	834	6612	7446	Error	Error	-4.087	423	7189	834	6612	557403	2531120	1.856	5.531	0	0	0
1	6	2	"A8"	"A8"	5895	54115	100	1341	1384	568	41	920	920	998	1207	120	9	0	0	8910	8059	5611	69	1397	1397	1625	1368	84	65	61	0	0.000	0.000	0.000	0.000	0.000	0.000	0.000	0.000	0.000	0.000	0.000	0.000	0.000	0.000	0.056	0.070	0.083	0.118	4.795	0.065	0.301	316	2384	100	421	7513	7934	464	6662	7126	Error	Error	-4.157	421	7513	464	6662	437187	2546625	0.320	4.703	0	0	0
1	7	2	"A9"	"A9"	6195	54110	100	1146	1247	555	44	935	935	990	474	47	31	11	0	4556	4819	3753	77	1380	1380	1549	1121	72	56	53	0	0.000	0.000	0.000	0.000	0.000	0.000	0.000	0.000	0.000	0.000	0.000	0.000	0.000	0.000	0.066	0.091	0.132	0.200	6.941	0.084	0.256	316	2384	100	211	3176	3387	312	3439	3751	Error	Error	-3.912	211	3176	312	3439	394126	1522793	0.542	2.917	0	0	0
1	8	2	"A9"	"A9"	6495	54110	100	1278	1288	566	43	939	939	1138	2273	199	0	0	0	6135	6616	4695	70	1380	1380	1803	2430	134	66	48	0	0.000	0.000	0.000	0.000	0.000	0.000	0.000	0.000	0.000	0.000	0.000	0.000	0.000	0.000	0.071	0.067	0.104	0.140	5.218	0.066	0.059	316	2384	100	339	4755	5094	349	5236	5585	Error	Error	-3.810	339	4755	349	5236	407151	2090807	0.066	1.981	0	0	0
1	9	2	"A9"	"A9"	6795	54110	100	1264	1307	524	40	903	903	943	402	42	45	20	0	6298	6623	4940	74	1329	1329	1590	1319	82	63	58	0	0.000	0.000	0.000	0.000	0.000	0.000	0.000	0.000	0.000	0.000	0.000	0.000	0.000	0.000	0.073	0.076	0.103	0.140	4.966	0.069	0.306	316	2384	100	361	4969	5330	404	5294	5698	Error	Error	-3.783	361	4969	404	5294	412916	2092961	0.905	3.816	0	0	0
1	10	2	"A10"	"A10"	7095	54110	100	1090	1187	469	39	902	902	950	484	50	31	8	0	4337	4787	3659	76	1359	1359	1534	923	60	63	59	0	0.000	0.000	0.000	0.000	0.000	0.000	0.000	0.000	0.000	0.000	0.000	0.000	0.000	0.000	0.063	0.083	0.136	0.157	4.707	0.072	0.183	316	2384	100	188	2978	3166	285	3428	3713	Error	Error	-3.986	188	2978	285	3428	375068	1512796	0.490	3.524	0	0	0
1	11	2	"A10"	"A10"	7395	54110	100	1159	1288	617	47	896	896	932	382	40	42	23	0	5406	6301	4813	76	1351	1351	1527	1001	65	72	70	0	0.000	0.000	0.000	0.000	0.000	0.000	0.000	0.000	0.000	0.000	0.000	0.000	0.000	0.000	0.065	0.079	0.118	0.134	5.110	0.072	0.286	316	2384	100	263	4055	4318	392	4950	5342	Error	Error	-3.947	263	4055	392	4950	406880	1991013	0.932	4.769	0	0	0
1	12	2	"A10"	"A10"	7695	54105	100	1246	1299	651	50	955	955	1042	1159	111	7	0	0	5517	6484	4859	74	1373	1373	1644	1429	86	71	62	0	0.000	0.000	0.000	0.000	0.000	0.000	0.000	0.000	0.000	0.000	0.000	0.000	0.000	0.000	0.070	0.067	0.106	0.134	4.745	0.074	0.272	316	2384	100	291	4144	4435	344	5111	5455	Error	Error	-3.832	291	4144	344	5111	410619	2048982	0.222	3.387	0	0	0
1	13	2	"A11"	"A11"	7990	54105	100	981	1090	482	44	920	920	1020	1231	120	3	0	0	2276	3222	2285	70	1361	1361	1514	935	61	50	43	0	0.000	0.000	0.000	0.000	0.000	0.000	0.000	0.000	0.000	0.000	0.000	0.000	0.000	0.000	0.067	0.091	0.231	0.311	5.279	0.475	0.230	316	2384	100	61	915	976	170	1861	2031	Error	Error	-3.907	61	915	170	1861	344347	1018081	0.057	1.827	0	0	0
1	14	2	"A11"	"A11"	8290	54105	100	1022	1077	466	43	913	913	1022	1533	150	0	0	0	3590	4045	2838	70	1348	1348	1617	1368	84	56	45	0	0.000	0.000	0.000	0.000	0.000	0.000	0.000	0.000	0.000	0.000	0.000	0.000	0.000	0.000	0.049	0.061	0.149	0.214	6.926	0.424	0.066	316	2384	100	109	2242	2351	164	2697	2861	Error	Error	-4.362	109	2242	164	2697	340205	1278159	0.036	1.775	0	0	0
1	15	2	"A11"	"A11"	8590	54105	100	1030	1073	424	39	967	967	1027	614	59	11	1	0	2280	3273	2602	79	1384	1384	1543	863	55	50	36	0	0.000	0.000	0.000	0.000	0.000	0.000	0.000	0.000	0.000	0.000	0.000	0.000	0.000	0.000	0.070	0.056	0.252	0.334	6.206	0.128	0.079	316	2384	100	63	896	959	106	1889	1995	Error	Error	-3.830	63	896	106	1889	339061	1034305	0.075	2.005	0	0	0
1	16	2	"A12"	"A12"	8890	54105	100	1087	1155	430	37	932	932	982	451	45	26	6	0	4081	4483	2666	59	1395	1395	1503	786	52	67	61	0	0.000	0.000	0.000	0.000	0.000	0.000	0.000	0.000	0.000	0.000	0.000	0.000	0.000	0.000	0.058	0.072	0.129	0.141	5.586	0.075	0.093	316	2384	100	155	2686	2841	223	3088	3311	Error	Error	-4.115	155	2686	223	3088	364954	1416749	0.384	3.791	0	0	0
1	17	2	"A12"	"A12"	9190	54100	100	1143	1209	492	40	900	900	963	691	71	19	3	0	4164	5195	3835	73	1381	1381	1598	1242	77	59	53	0	0.000	0.000	0.000	0.000	0.000	0.000	0.000	0.000	0.000	0.000	0.000	0.000	0.000	0.000	0.087	0.081	0.117	0.172	5.589	0.074	0.224	316	2384	100	243	2783	3026	309	3814	4123	Error	Error	-3.518	243	2783	309	3814	382105	1641668	0.356	2.896	0	0	0
1	18	2	"A12"	"A12"	9490	54100	100	1127	1200	546	45	958	958	1045	1431	136	2	0	0	4104	4852	3299	67	1448	1448	1670	1545	92	57	45	0	0.000	0.000	0.000	0.000	0.000	0.000	0.000	0.000	0.000	0.000	0.000	0.000	0.000	0.000	0.064	0.071	0.130	0.164	5.727	0.080	0.189	316	2384	100	169	2656	2825	242	3404	3646	Error	Error	-3.974	169	2656	242	3404	379222	1533275	0.108	2.060	0	0	0
1	1	3	"A13"	"A13"	4400	54420	100	1396	2167	5420	250	999	999	1048	505	48	41	21	0	5869	6004	3717	61	1526	1526	1671	1113	66	68	64	0	0.000	0.000	0.000	0.000	0.000	0.000	0.000	0.000	0.000	0.000	0.000	0.000	0.000	0.000	0.091	0.261	0.140	0.179	5.164	0.402	0.031	316	2384	100	397	4343	4740	1168	4478	5646	Error	Error	-3.451	397	4343	1168	4478	684756	1897332	2.216	3.893	0	0	0
1	2	3	"A13"	"A13"	4700	54420	100	1595	1642	637	38	958	958	1009	442	43	60	33	0	10774	9241	4897	52	1499	1499	1661	1182	71	78	73	0	0.000	0.000	0.000	0.000	0.000	0.000	0.000	0.000	0.000	0.000	0.000	0.000	0.000	0.000	0.069	0.088	0.092	0.105	3.566	0.080	0.374	316	2384	100	637	9275	9912	684	7742	8426	Error	Error	-3.864	637	9275	684	7742	518794	2920137	1.432	6.413	0	0	0
1	3	3	"A13"	"A13"	5000	54415	100	1539	1579	661	41	946	946	1004	442	44	57	32	0	13068	10569	6259	59	1453	1453	1759	1889	107	70	68	0	0.000	0.000	0.000	0.000	0.000	0.000	0.000	0.000	0.000	0.000	0.000	0.000	0.000	0.000	0.051	0.069	0.083	0.098	4.216	0.065	0.390	316	2384	100	593	11615	12208	633	9116	9749	Error	Error	-4.292	593	11615	633	9116	499049	3339746	1.301	4.664	0	0	0
1	4	3	"A14"	"A14"	5300	54415	100	1348	1429	616	43	945	945	1012	519	51	42	16	0	9677	8732	5730	65	1441	1441	1661	1536	92	67	64	0	0.000	0.000	0.000	0.000	0.000	0.000	0.000	0.000	0.000	0.000	0.000	0.000	0.000	0.000	0.049	0.066	0.080	0.093	4.940	0.063	0.250	316	2384	100	403	8236	8639	484	7291	7775	Error	Error	-4.353	403	8236	484	7291	451579	2759407	0.803	4.604	0	0	0
1	5	3	"A14"	"A14"	5600	54415	100	1397	1458	592	40	932	932	1062	1787	168	2	0	0	11715	9662	6174	63	1444	1444	1803	2178	120	67	63	0	0.000	0.000	0.000	0.000	0.000	0.000	0.000	0.000	0.000	0.000	0.000	0.000	0.000	0.000	0.045	0.064	0.073	0.088	4.981	0.200	0.157	316	2384	100	465	10271	10736	526	8218	8744	Error	Error	-4.465	465	10271	526	8218	460805	3053109	0.222	3.608	0	0	0
1	6	3	"A14"	"A14"	5900	54415	100	1213	1319	573	43	927	927	996	546	54	37	12	0	9895	8224	5638	68	1403	1403	1707	1645	96	63	60	0	0.000	0.000	0.000	0.000	0.000	0.000	0.000	0.000	0.000	0.000	0.000	0.000	0.000	0.000	0.034	0.057	0.079	0.101	4.938	0.059	0.142	316	2384	100	286	8492	8778	392	6821	7213	Error	Error	-4.892	286	8492	392	6821	416893	2598832	0.592	3.962	0	0	0
1	7	3	"A15"	"A15"	6200	54415	100	1189	1243	511	41	903	903	977	669	68	24	3	0	5297	5877	4376	74	1374	1374	1508	916	60	67	65	0	0.000	0.000	0.000	0.000	0.000	0.000	0.000	0.000	0.000	0.000	0.000	0.000	0.000	0.000	0.073	0.076	0.096	0.138	4.954	0.071	0.074	316	2384	100	286	3923	4209	340	4503	4843	Error	Error	-3.778	286	3923	340	4503	392934	1856989	0.398	4.770	0	0	0
1	8	3	"A15"	"A15"	6500	54410	100	1243	1289	558	43	900	900	1005	1772	176	2	0	0	7681	7564	4882	64	1355	1355	1571	1318	83	72	68	0	0.000	0.000	0.000	0.000	0.000	0.000	0.000	0.000	0.000	0.000	0.000	0.000	0.000	0.000	0.054	0.063	0.084	0.106	5.125	0.064	0.270	316	2384	100	343	6326	6669	389	6209	6598	Error	Error	-4.205	343	6326	389	6209	407441	2390188	0.160	4.547	0	0	0
1	9	3	"A15"	"A15"	6800	54410	100	1147	1247	550	44	853	853	942	1518	161	2	0	0	8993	8220	5504	66	1315	1315	1539	1325	86	68	66	0	0.000	0.000	0.000	0.000	0.000	0.000	0.000	0.000	0.000	0.000	0.000	0.000	0.000	0.000	0.038	0.057	0.075	0.088	5.621	0.075	0.018	316	2384	100	294	7678	7972	394	6905	7299	Error	Error	-4.707	294	7678	394	6905	394187	2597566	0.201	5.042	0	0	0
1	10	3	"A16"	"A16"	7100	54410	100	1091	1120	467	41	858	858	919	626	68	21	1	0	3760	5005	4112	82	1300	1300	1501	1326	88	59	48	0	0.000	0.000	0.000	0.000	0.000	0.000	0.000	0.000	0.000	0.000	0.000	0.000	0.000	0.000	0.095	0.071	0.142	0.207	7.591	0.054	0.050	316	2384	100	233	2460	2693	262	3705	3967	Error	Error	-3.400	233	2460	262	3705	353937	1581439	0.321	2.643	0	0	0
1	11	3	"A16"	"A16"	7395	54410	100	1115	1186	505	42	856	856	911	483	53	33	10	0	5995	7078	5687	80	1310	1310	1489	1101	73	62	59	0	0.000	0.000	0.000	0.000	0.000	0.000	0.000	0.000	0.000	0.000	0.000	0.000	0.000	0.000	0.055	0.057	0.081	0.116	5.895	0.052	0.177	316	2384	100	259	4685	4944	330	5768	6098	Error	Error	-4.177	259	4685	330	5768	374628	2236685	0.569	5.076	0	0	0
1	12	3	"A16"	"A16"	7695	54410	100	1308	1370	637	46	890	890	983	1014	103	20	1	0	6137	7649	6358	83	1326	1326	1554	1180	75	66	60	0	0.000	0.000	0.000	0.000	0.000	0.000	0.000	0.000	0.000	0.000	0.000	0.000	0.000	0.000	0.087	0.076	0.101	0.150	5.360	0.086	0.070	316	2384	100	418	4811	5229	480	6323	6803	Error	Error	-3.525	418	4811	480	6323	432817	2417079	0.382	5.165	0	0	0
1	13	3	"A17"	"A17"	7995	54405	100	1111	1211	578	47	851	851	893	391	43	43	23	0	5188	6210	4973	80	1297	1297	1410	761	53	65	59	0	0.000	0.000	0.000	0.000	0.000	0.000	0.000	0.000	0.000	0.000	0.000	0.000	0.000	0.000	0.067	0.073	0.111	0.156	4.953	0.072	0.308	316	2384	100	260	3891	4151	360	4913	5273	Error	Error	-3.904	260	3891	360	4913	382673	1962473	0.813	6.307	0	0	0
1	14	3	"A17"	"A17"	8295	54405	100	1221	1357	1164	85	862	862	906	393	43	48	25	0	9132	7991	5407	67	1322	1322	1632	1569	96	66	62	0	0.000	0.000	0.000	0.000	0.000	0.000	0.000	0.000	0.000	0.000	0.000	0.000	0.000	0.000	0.046	0.074	0.094	0.112	4.901	0.070	0.181	316	2384	100	359	7810	8169	495	6669	7164	Error	Error	-4.443	359	7810	495	6669	428759	2525231	1.148	4.053	0	0	0
1	15	3	"A17"	"A17"	8595	54405	100	1320	1398	769	55	927	927	1681	5326	316	0	0	0	10100	8658	5468	63	1338	1338	1788	3337	186	68	59	0	0.000	0.000	0.000	0.000	0.000	0.000	0.000	0.000	0.000	0.000	0.000	0.000	0.000	0.000	0.045	0.064	0.073	0.094	5.341	1.375	0.272	316	2384	100	393	8762	9155	471	7320	7791	Error	Error	-4.479	393	8762	471	7320	441852	2735920	-0.053	2.059	0	0	0
1	16	3	"A18"	"A18"	8895	54405	100	1103	1184	588	49	900	900	952	393	41	34	13	0	4510	4229	2402	56	1356	1356	1450	705	48	66	63	0	0.000	0.000	0.000	0.000	0.000	0.000	0.000	0.000	0.000	0.000	0.000	0.000	0.000	0.000	0.064	0.099	0.148	0.193	5.884	0.082	0.134	316	2384	100	203	3154	3357	284	2873	3157	Error	Error	-3.958	203	3154	284	2873	373999	1336245	0.590	3.942	0	0	0
1	17	3	"A18"	"A18"	9195	54405	100	1076	1200	617	51	876	876	919	382	41	38	15	0	5141	5214	3157	60	1366	1366	1524	936	61	68	68	0	0.000	0.000	0.000	0.000	0.000	0.000	0.000	0.000	0.000	0.000	0.000	0.000	0.000	0.000	0.053	0.084	0.116	0.143	5.954	0.076	0.163	316	2384	100	200	3775	3975	324	3848	4172	Error	Error	-4.238	200	3775	324	3848	379042	1647589	0.736	3.942	0	0	0
1	18	3	"A18"	"A18"	9495	54400	100	1155	1216	506	41	893	893	940	430	45	39	14	0	5139	4896	2799	57	1388	1388	1616	1135	70	68	63	0	0.000	0.000	0.000	0.000	0.000	0.000	0.000	0.000	0.000	0.000	0.000	0.000	0.000	0.000	0.070	0.092	0.149	0.166	4.888	0.074	0.164	316	2384	100	262	3751	4013	323	3508	3831	Error	Error	-3.840	262	3751	323	3508	384251	1547237	0.642	2.890	0	0	0
1	1	4	"A19"	"A19"	4405	54720	100	1159	1223	507	41	991	991	1073	1363	127	2	0	0	2584	2555	858	33	1515	1515	1543	332	21	73	61	0	0.000	0.000	0.000	0.000	0.000	0.000	0.000	0.000	0.000	0.000	0.000	0.000	0.000	0.000	0.157	0.223	0.375	0.399	4.214	0.282	0.075	316	2384	100	168	1069	1237	232	1040	1272	Error	Error	-2.670	168	1069	232	1040	386618	807224	0.110	3.048	0	0	0
1	2	4	"A19"	"A19"	4705	54720	100	1204	1383	1539	111	947	947	1004	477	47	33	12	0	3395	3293	1375	41	1458	1458	1527	403	26	76	67	0	0.000	0.000	0.000	0.000	0.000	0.000	0.000	0.000	0.000	0.000	0.000	0.000	0.000	0.000	0.133	0.238	0.267	0.262	4.353	0.435	0.065	316	2384	100	257	1937	2194	436	1835	2271	Error	Error	-2.914	257	1937	436	1835	436949	1040621	0.795	4.382	0	0	0
1	3	4	"A19"	"A19"	5005	54715	100	1142	1257	671	53	933	933	978	469	47	31	13	0	3138	3281	1607	48	1458	1458	1536	501	32	70	59	0	0.000	0.000	0.000	0.000	0.000	0.000	0.000	0.000	0.000	0.000	0.000	0.000	0.000	0.000	0.124	0.178	0.264	0.300	4.813	0.150	0.115	316	2384	100	209	1680	1889	324	1823	2147	Error	Error	-3.007	209	1680	324	1823	397260	1036669	0.595	3.483	0	0	0
1	4	4	"A20"	"A20"	5305	54715	100	1598	1649	744	45	954	954	1048	1004	95	35	3	0	17608	12814	8720	68	1485	1485	2025	2840	140	65	61	0	0.000	0.000	0.000	0.000	0.000	0.000	0.000	0.000	0.000	0.000	0.000	0.000	0.000	0.000	0.040	0.061	0.067	0.090	4.015	0.059	0.482	316	2384	100	644	16123	16767	695	11329	12024	Error	Error	-4.646	644	16123	695	11329	520961	4049163	0.599	3.799	0	0	0
1	5	4	"A20"	"A20"	5605	54715	100	1600	1598	713	44	916	916	974	429	44	61	39	0	17846	13518	8678	64	1434	1434	2005	2940	146	67	64	0	0.000	0.000	0.000	0.000	0.000	0.000	0.000	0.000	0.000	0.000	0.000	0.000	0.000	0.000	0.042	0.056	0.059	0.075	4.041	0.054	0.466	316	2384	100	684	16412	17096	682	12084	12766	Error	Error	-4.585	684	16412	682	12084	504965	4271800	1.455	3.916	0	0	0
1	6	4	"A20"	"A20"	5905	54715	100	1545	1539	663	43	911	911	1021	1283	125	15	0	0	16125	12022	8305	69	1426	1426	2024	2970	146	63	59	0	0.000	0.000	0.000	0.000	0.000	0.000	0.000	0.000	0.000	0.000	0.000	0.000	0.000	0.000	0.043	0.059	0.066	0.102	5.090	0.063	0.323	316	2384	100	634	14699	15333	628	10596	11224	Error	Error	-4.535	634	14699	628	10596	486352	3798953	0.404	3.366	0	0	0
1	7	4	"A21"	"A21"	6205	54715	100	1367	1412	583	41	907	907	962	452	46	50	26	0	12223	9683	6267	64	1400	1400	1710	1924	112	67	63	0	0.000	0.000	0.000	0.000	0.000	0.000	0.000	0.000	0.000	0.000	0.000	0.000	0.000	0.000	0.043	0.061	0.074	0.093	4.058	0.064	0.376	316	2384	100	460	10823	11283	505	8283	8788	Error	Error	-4.556	460	10823	505	8283	446239	3059681	0.996	4.144	0	0	0
1	8	4	"A21"	"A21"	6505	54710	100	1322	1354	626	46	896	896	948	467	49	47	17	0	11096	9906	5679	57	1387	1387	1705	1984	116	75	71	0	0.000	0.000	0.000	0.000	0.000	0.000	0.000	0.000	0.000	0.000	0.000	0.000	0.000	0.000	0.044	0.054	0.064	0.074	4.298	0.058	0.354	316	2384	100	426	9709	10135	458	8519	8977	Error	Error	-4.510	426	9709	458	8519	427791	3130442	0.869	4.134	0	0	0
1	9	4	"A21"	"A21"	6805	54710	100	1405	1445	556	38	848	848	908	405	44	58	33	0	13382	11102	6291	56	1331	1331	1654	1974	119	74	70	0	0.000	0.000	0.000	0.000	0.000	0.000	0.000	0.000	0.000	0.000	0.000	0.000	0.000	0.000	0.046	0.061	0.067	0.078	3.122	0.059	0.425	316	2384	100	557	12051	12608	597	9771	10368	Error	Error	-4.435	557	12051	597	9771	456712	3508239	1.326	4.786	0	0	0
1	10	4	"A22"	"A22"	7100	54710	100	1382	1451	662	45	857	857	912	400	43	58	35	0	15129	10717	7787	72	1348	1348	1912	2870	150	60	56	0	0.000	0.000	0.000	0.000	0.000	0.000	0.000	0.000	0.000	0.000	0.000	0.000	0.000	0.000	0.038	0.063	0.075	0.101	3.844	0.059	0.488	316	2384	100	525	13781	14306	594	9369	9963	Error	Error	-4.714	525	13781	594	9369	458404	3386576	1.348	3.068	0	0	0
1	11	4	"A22"	"A22"	7400	54710	100	1429	1467	649	44	850	850	905	391	43	60	38	0	16880	12583	7798	61	1294	1294	1777	2549	143	68	66	0	0.000	0.000	0.000	0.000	0.000	0.000	0.000	0.000	0.000	0.000	0.000	0.000	0.000	0.000	0.037	0.055	0.060	0.077	3.918	0.053	0.456	316	2384	100	579	15586	16165	617	11289	11906	Error	Error	-4.751	579	15586	617	11289	463638	3976162	1.437	4.239	0	0	0
1	12	4	"A22"	"A22"	7700	54710	100	1514	1534	641	41	894	894	1026	1695	165	5	0	0	15141	11832	7383	62	1368	1368	1929	2719	140	68	66	0	0.000	0.000	0.000	0.000	0.000	0.000	0.000	0.000	0.000	0.000	0.000	0.000	0.000	0.000	0.045	0.061	0.068	0.090	4.071	0.061	0.164	316	2384	100	620	13773	14393	640	10464	11104	Error	Error	-4.473	620	13773	640	10464	484831	3738836	0.300	3.642	0	0	0
1	13	4	"A23"	"A23"	8000	54710	100	1282	1352	571	42	824	824	872	385	44	55	32	0	13222	10233	6384	62	1303	1303	1517	1535	101	68	66	0	0.000	0.000	0.000	0.000	0.000	0.000	0.000	0.000	0.000	0.000	0.000	0.000	0.000	0.000	0.038	0.059	0.069	0.077	3.976	0.056	0.384	316	2384	100	458	11919	12377	528	8930	9458	Error	Error	-4.702	458	11919	528	8930	427176	3233507	1.247	5.678	0	0	0
1	14	4	"A23"	"A23"	8300	54705	100	1353	1409	629	44	846	846	893	395	44	56	34	0	14790	11349	6870	60	1325	1325	1811	2541	140	68	68	0	0.000	0.000	0.000	0.000	0.000	0.000	0.000	0.000	0.000	0.000	0.000	0.000	0.000	0.000	0.038	0.056	0.068	0.078	3.857	0.056	0.426	316	2384	100	507	13465	13972	563	10024	10587	Error	Error	-4.731	507	13465	563	10024	445136	3586277	1.306	3.754	0	0	0
1	15	4	"A23"	"A23"	8600	54705	100	1316	1400	576	41	868	868	915	402	43	54	31	0	12590	10311	6030	58	1338	1338	1649	1812	109	72	69	0	0.000	0.000	0.000	0.000	0.000	0.000	0.000	0.000	0.000	0.000	0.000	0.000	0.000	0.000	0.040	0.059	0.070	0.081	3.955	0.059	0.389	316	2384	100	448	11252	11700	532	8973	9505	Error	Error	-4.651	448	11252	532	8973	442270	3258337	1.206	4.780	0	0	0
1	16	4	"A24"	"A24"	8900	54705	100	1259	1348	774	57	890	890	928	450	48	43	19	0	6233	6070	3984	65	1338	1338	1436	921	64	72	69	0	0.000	0.000	0.000	0.000	0.000	0.000	0.000	0.000	0.000	0.000	0.000	0.000	0.000	0.000	0.075	0.097	0.110	0.122	3.942	0.102	0.335	316	2384	100	369	4895	5264	458	4732	5190	Error	Error	-3.730	369	4895	458	4732	426058	1918027	0.933	5.031	0	0	0
1	17	4	"A24"	"A24"	9200	54705	100	1242	1294	515	39	895	895	939	409	43	46	18	0	6708	6814	4422	64	1363	1363	1643	1578	96	69	67	0	0.000	0.000	0.000	0.000	0.000	0.000	0.000	0.000	0.000	0.000	0.000	0.000	0.000	0.000	0.065	0.073	0.091	0.113	4.596	0.082	0.277	316	2384	100	347	5345	5692	399	5451	5850	Error	Error	-3.945	347	5345	399	5451	408801	2153151	0.868	3.277	0	0	0
1	18	4	"A24"	"A24"	9500	54705	100	1303	1356	537	39	878	878	924	406	43	51	25	0	8815	8387	4968	59	1352	1352	1581	1315	83	73	72	0	0.000	0.000	0.000	0.000	0.000	0.000	0.000	0.000	0.000	0.000	0.000	0.000	0.000	0.000	0.057	0.068	0.078	0.084	3.008	0.064	0.323	316	2384	100	425	7463	7888	478	7035	7513	Error	Error	-4.134	425	7463	478	7035	428414	2650340	1.064	5.176	0	0	0
1	1	5	"A25"	"A25"	4410	55020	100	1177	1247	550	44	998	998	1050	599	57	22	6	0	5868	6941	4858	69	1496	1496	1610	928	57	68	66	0	0.000	0.000	0.000	0.000	0.000	0.000	0.000	0.000	0.000	0.000	0.000	0.000	0.000	0.000	0.041	0.046	0.083	0.119	5.848	0.053	0.184	316	2384	100	179	4372	4551	249	5445	5694	Error	Error	-4.610	179	4372	249	5445	393930	2193322	0.329	5.745	0	0	0
1	2	5	"A25"	"A25"	4710	55020	100	1275	1333	533	39	925	925	972	436	44	43	18	0	8186	8483	5126	60	1432	1432	1647	1209	73	76	74	0	0.000	0.000	0.000	0.000	0.000	0.000	0.000	0.000	0.000	0.000	0.000	0.000	0.000	0.000	0.052	0.058	0.067	0.082	4.452	0.055	0.235	316	2384	100	350	6754	7104	408	7051	7459	Error	Error	-4.270	350	6754	408	7051	421115	2680626	0.828	5.654	0	0	0
1	3	5	"A25"	"A25"	5010	55020	100	1226	1318	513	38	911	911	953	420	44	43	18	0	9333	9024	5176	57	1429	1429	1642	1274	77	78	74	0	0.000	0.000	0.000	0.000	0.000	0.000	0.000	0.000	0.000	0.000	0.000	0.000	0.000	0.000	0.040	0.054	0.059	0.069	3.863	0.052	0.217	316	2384	100	315	7904	8219	407	7595	8002	Error	Error	-4.649	315	7904	407	7595	416426	2851699	0.869	5.794	0	0	0
1	4	5	"A26"	"A26"	5310	55015	100	1228	1310	569	43	924	924	996	722	72	25	4	0	6799	6820	4878	71	1422	1422	1715	1512	88	61	58	0	0.000	0.000	0.000	0.000	0.000	0.000	0.000	0.000	0.000	0.000	0.000	0.000	0.000	0.000	0.057	0.072	0.097	0.126	5.086	0.097	0.169	316	2384	100	304	5377	5681	386	5398	5784	Error	Error	-4.145	304	5377	386	5398	414056	2155141	0.435	3.376	0	0	0
1	5	5	"A26"	"A26"	5610	55015	100	1270	1356	599	44	903	903	950	398	41	49	25	0	6903	6957	4900	70	1421	1421	1791	1782	99	62	59	0	0.000	0.000	0.000	0.000	0.000	0.000	0.000	0.000	0.000	0.000	0.000	0.000	0.000	0.000	0.067	0.082	0.101	0.121	4.763	0.057	0.229	316	2384	100	367	5482	5849	453	5536	5989	Error	Error	-3.901	367	5482	453	5536	428344	2198352	1.020	2.899	0	0	0
1	6	5	"A26"	"A26"	5910	55015	100	1305	1373	611	44	920	920	960	411	42	47	23	0	8067	7226	4954	68	1400	1400	1772	1645	92	62	59	0	0.000	0.000	0.000	0.000	0.000	0.000	0.000	0.000	0.000	0.000	0.000	0.000	0.000	0.000	0.058	0.078	0.104	0.133	6.151	0.063	0.254	316	2384	100	385	6667	7052	453	5826	6279	Error	Error	-4.114	385	6667	453	5826	433711	2283266	1.005	3.316	0	0	0
1	7	5	"A27"	"A27"	6210	55015	100	1232	1437	1003	69	895	895	952	459	48	43	22	0	6812	7810	6047	77	1386	1386	1564	1235	78	65	62	0	0.000	0.000	0.000	0.000	0.000	0.000	0.000	0.000	0.000	0.000	0.000	0.000	0.000	0.000	0.062	0.084	0.101	0.139	5.300	0.078	0.256	316	2384	100	337	5426	5763	542	6424	6966	Error	Error	-4.009	337	5426	542	6424	454221	2467986	1.057	5.057	0	0	0
1	8	5	"A27"	"A27"	6505	55015	100	1247	1341	606	45	896	896	942	393	41	47	24	0	8281	7676	5415	70	1351	1351	1620	1500	92	63	61	0	0.000	0.000	0.000	0.000	0.000	0.000	0.000	0.000	0.000	0.000	0.000	0.000	0.000	0.000	0.051	0.070	0.090	0.129	5.478	0.062	0.298	316	2384	100	351	6930	7281	445	6325	6770	Error	Error	-4.303	351	6930	445	6325	423688	2425585	1.015	4.037	0	0	0
1	9	5	"A27"	"A27"	6805	55010	100	1235	1295	587	45	862	862	920	391	42	48	26	0	6488	7326	5756	78	1348	1348	1657	1590	95	58	54	0	0.000	0.000	0.000	0.000	0.000	0.000	0.000	0.000	0.000	0.000	0.000	0.000	0.000	0.000	0.073	0.072	0.099	0.144	4.926	0.063	0.326	316	2384	100	373	5140	5513	433	5978	6411	Error	Error	-3.785	373	5140	433	5978	409097	2315107	0.959	3.565	0	0	0
1	10	5	"A28"	"A28"	7105	55010	100	1411	1435	687	47	862	862	914	390	42	55	37	0	11767	9735	7163	73	1340	1340	1650	1901	115	62	58	0	0.000	0.000	0.000	0.000	0.000	0.000	0.000	0.000	0.000	0.000	0.000	0.000	0.000	0.000	0.053	0.068	0.078	0.110	4.394	0.064	0.429	316	2384	100	549	10427	10976	573	8395	8968	Error	Error	-4.247	549	10427	573	8395	453330	3076167	1.336	4.253	0	0	0
1	11	5	"A28"	"A28"	7405	55010	100	1270	1346	645	47	844	844	910	457	50	47	23	0	8833	8740	7042	80	1331	1331	1775	2241	126	54	53	0	0.000	0.000	0.000	0.000	0.000	0.000	0.000	0.000	0.000	0.000	0.000	0.000	0.000	0.000	0.057	0.068	0.087	0.140	6.281	0.062	0.429	316	2384	100	426	7502	7928	502	7409	7911	Error	Error	-4.138	426	7502	502	7409	425338	2761716	0.954	3.108	0	0	0
1	12	5	"A28"	"A28"	7705	55010	100	1294	1359	698	51	846	846	898	391	43	53	33	0	11616	9627	7264	75	1319	1319	1684	2013	119	61	56	0	0.000	0.000	0.000	0.000	0.000	0.000	0.000	0.000	0.000	0.000	0.000	0.000	0.000	0.000	0.044	0.062	0.080	0.127	6.253	0.058	0.400	316	2384	100	448	10297	10745	513	8308	8821	Error	Error	-4.523	448	10297	513	8308	429438	3042183	1.179	3.946	0	0	0
1	13	5	"A29"	"A29"	8005	55010	100	1156	1202	513	42	843	843	895	581	64	31	6	0	9473	7797	4881	62	1286	1286	1430	968	67	70	67	0	0.000	0.000	0.000	0.000	0.000	0.000	0.000	0.000	0.000	0.000	0.000	0.000	0.000	0.000	0.038	0.055	0.069	0.089	4.634	0.059	0.246	316	2384	100	313	8187	8500	359	6511	6870	Error	Error	-4.709	313	8187	359	6511	379905	2463699	0.528	6.577	0	0	0
1	14	5	"A29"	"A29"	8305	55005	100	1132	1201	494	41	856	856	893	378	42	39	20	0	5923	6405	4691	73	1304	1304	1660	1747	105	58	55	0	0.000	0.000	0.000	0.000	0.000	0.000	0.000	0.000	0.000	0.000	0.000	0.000	0.000	0.000	0.060	0.068	0.087	0.127	5.639	0.057	0.249	316	2384	100	276	4619	4895	345	5101	5446	Error	Error	-4.065	276	4619	345	5101	379363	2024037	0.815	2.716	0	0	0
1	15	5	"A29"	"A29"	8605	55005	100	1168	1269	559	44	886	886	929	475	51	39	16	0	8036	6744	4359	64	1333	1333	1507	1038	68	65	62	0	0.000	0.000	0.000	0.000	0.000	0.000	0.000	0.000	0.000	0.000	0.000	0.000	0.000	0.000	0.042	0.071	0.096	0.119	5.942	0.072	0.262	316	2384	100	282	6703	6985	383	5411	5794	Error	Error	-4.571	282	6703	383	5411	401062	2131072	0.716	5.045	0	0	0
1	16	5	"A30"	"A30"	8905	55005	100	1163	1220	506	41	907	907	945	389	41	39	18	0	5505	5428	3499	64	1323	1323	1499	1109	73	64	62	0	0.000	0.000	0.000	0.000	0.000	0.000	0.000	0.000	0.000	0.000	0.000	0.000	0.000	0.000	0.061	0.076	0.115	0.153	5.996	0.074	0.230	316	2384	100	256	4182	4438	313	4105	4418	Error	Error	-4.030	256	4182	313	4105	385549	1715215	0.707	3.543	0	0	0
1	17	5	"A30"	"A30"	9205	55005	100	1176	1313	652	49	899	899	1026	1795	174	2	0	0	7713	7007	4640	66	1340	1340	1543	1163	75	68	63	0	0.000	0.000	0.000	0.000	0.000	0.000	0.000	0.000	0.000	0.000	0.000	0.000	0.000	0.000	0.043	0.073	0.096	0.105	4.990	0.154	0.046	316	2384	100	277	6373	6650	414	5667	6081	Error	Error	-4.524	277	6373	414	5667	414982	2214152	0.160	4.698	0	0	0
1	18	5	"A30"	"A30"	9505	55005	100	1203	1235	486	39	880	880	923	390	42	44	21	0	7477	7211	4840	67	1328	1328	1681	1780	105	64	61	0	0.000	0.000	0.000	0.000	0.000	0.000	0.000	0.000	0.000	0.000	0.000	0.000	0.000	0.000	0.053	0.060	0.081	0.094	5.109	0.059	0.262	316	2384	100	323	6149	6472	355	5883	6238	Error	Error	-4.251	323	6149	355	5883	390226	2278643	0.800	3.107	0	0	0
1	1	6	"A31"	"A31"	4415	55320	100	1493	1553	637	41	965	965	1012	421	41	54	32	0	11172	10351	6429	62	1500	1500	1702	1477	86	73	71	0	0.000	0.000	0.000	0.000	0.000	0.000	0.000	0.000	0.000	0.000	0.000	0.000	0.000	0.000	0.055	0.066	0.076	0.091	4.041	0.060	0.354	316	2384	100	528	9672	10200	588	8851	9439	Error	Error	-4.195	528	9672	588	8851	490715	3270808	1.285	5.856	0	0	0
1	2	6	"A31"	"A31"	4715	55320	100	1444	1522	642	42	922	922	979	445	45	55	28	0	12478	11737	6203	52	1480	1480	1878	2245	119	81	78	0	0.000	0.000	0.000	0.000	0.000	0.000	0.000	0.000	0.000	0.000	0.000	0.000	0.000	0.000	0.047	0.058	0.065	0.067	3.169	0.054	0.371	316	2384	100	522	10998	11520	600	10257	10857	Error	Error	-4.397	522	10998	600	10257	480910	3708889	1.220	4.392	0	0	0
1	3	6	"A31"	"A31"	5015	55320	100	1416	1516	628	41	905	905	952	401	42	56	35	0	13905	13169	6793	51	1449	1449	1701	1753	103	85	81	0	0.000	0.000	0.000	0.000	0.000	0.000	0.000	0.000	0.000	0.000	0.000	0.000	0.000	0.000	0.041	0.052	0.058	0.059	3.465	0.054	0.407	316	2384	100	511	12456	12967	611	11720	12331	Error	Error	-4.607	511	12456	611	11720	478975	4161420	1.406	6.542	0	0	0
1	4	6	"A32"	"A32"	5315	55320	100	1488	1563	845	54	889	889	939	401	42	60	39	0	16749	12641	8270	65	1439	1439	1634	1444	88	69	66	0	0.000	0.000	0.000	0.000	0.000	0.000	0.000	0.000	0.000	0.000	0.000	0.000	0.000	0.000	0.039	0.060	0.067	0.084	4.807	0.053	0.332	316	2384	100	599	15310	15909	674	11202	11876	Error	Error	-4.676	599	15310	674	11202	493976	3994618	1.556	7.623	0	0	0
1	5	6	"A32"	"A32"	5615	55315	100	1426	1453	682	46	877	877	923	396	42	57	37	0	13364	11820	8315	70	1402	1402	1668	1720	103	67	63	0	0.000	0.000	0.000	0.000	0.000	0.000	0.000	0.000	0.000	0.000	0.000	0.000	0.000	0.000	0.046	0.055	0.068	0.087	5.126	0.055	0.426	316	2384	100	549	11962	12511	576	10418	10994	Error	Error	-4.446	549	11962	576	10418	459118	3735177	1.338	5.902	0	0	0
1	6	6	"A32"	"A32"	5915	55315	100	1344	1396	636	45	888	888	934	402	43	53	29	0	10808	9344	6597	70	1403	1403	1658	1870	112	64	60	0	0.000	0.000	0.000	0.000	0.000	0.000	0.000	0.000	0.000	0.000	0.000	0.000	0.000	0.000	0.048	0.064	0.083	0.119	5.291	0.063	0.405	316	2384	100	456	9405	9861	508	7941	8449	Error	Error	-4.366	456	9405	508	7941	441235	2952593	1.149	4.110	0	0	0
1	7	6	"A33"	"A33"	6210	55315	100	1148	1225	572	46	874	874	905	372	41	41	22	0	4966	7745	6766	87	1369	1369	1452	684	47	72	66	0	0.000	0.000	0.000	0.000	0.000	0.000	0.000	0.000	0.000	0.000	0.000	0.000	0.000	0.000	0.076	0.055	0.086	0.107	4.590	0.048	0.247	316	2384	100	274	3597	3871	351	6376	6727	Error	Error	-3.715	274	3597	351	6376	387005	2447365	0.860	9.200	0	0	0
1	8	6	"A33"	"A33"	6510	55315	100	1153	1234	566	45	861	861	908	387	42	42	23	0	5431	7897	7117	90	1341	1341	1506	1146	76	62	54	0	0.000	0.000	0.000	0.000	0.000	0.000	0.000	0.000	0.000	0.000	0.000	0.000	0.000	0.000	0.071	0.057	0.081	0.109	4.476	0.054	0.323	316	2384	100	292	4090	4382	373	6556	6929	Error	Error	-3.808	292	4090	373	6556	390100	2495474	0.842	5.577	0	0	0
1	9	6	"A33"	"A33"	6810	55315	100	1092	1212	601	49	860	860	900	384	42	40	22	0	5156	7985	7006	87	1321	1321	1458	1039	71	67	59	0	0.000	0.000	0.000	0.000	0.000	0.000	0.000	0.000	0.000	0.000	0.000	0.000	0.000	0.000	0.060	0.053	0.079	0.111	5.503	0.054	0.301	316	2384	100	232	3835	4067	352	6664	7016	Error	Error	-4.047	232	3835	352	6664	383042	2523314	0.813	6.282	0	0	0
1	10	6	"A34"	"A34"	7110	55310	100	1041	1166	547	46	872	872	924	619	66	24	4	0	4457	5095	4264	83	1329	1329	1509	1195	79	56	54	0	0.000	0.000	0.000	0.000	0.000	0.000	0.000	0.000	0.000	0.000	0.000	0.000	0.000	0.000	0.054	0.078	0.122	0.159	5.495	0.096	0.149	316	2384	100	169	3128	3297	294	3766	4060	Error	Error	-4.210	169	3128	294	3766	368379	1610086	0.391	3.001	0	0	0
1	11	6	"A34"	"A34"	7410	55310	100	1095	1172	521	44	865	865	901	380	42	38	19	0	4696	5932	4982	83	1321	1321	1491	888	59	63	60	0	0.000	0.000	0.000	0.000	0.000	0.000	0.000	0.000	0.000	0.000	0.000	0.000	0.000	0.000	0.068	0.067	0.107	0.154	5.476	0.060	0.226	316	2384	100	230	3375	3605	307	4611	4918	Error	Error	-3.875	230	3375	307	4611	370266	1874482	0.713	5.001	0	0	0
1	12	6	"A34"	"A34"	7710	55310	100	1157	1208	539	44	850	850	893	376	42	44	22	0	5498	6890	5008	72	1324	1324	1457	977	67	73	70	0	0.000	0.000	0.000	0.000	0.000	0.000	0.000	0.000	0.000	0.000	0.000	0.000	0.000	0.000	0.074	0.064	0.082	0.096	4.695	0.064	0.284	316	2384	100	307	4174	4481	358	5566	5924	Error	Error	-3.765	307	4174	358	5566	381649	2177384	0.838	5.561	0	0	0
1	13	6	"A35"	"A35"	8010	55310	100	1307	1360	558	41	849	849	892	360	40	56	33	0	9103	8090	4948	61	1324	1324	1459	963	66	74	70	0	0.000	0.000	0.000	0.000	0.000	0.000	0.000	0.000	0.000	0.000	0.000	0.000	0.000	0.000	0.059	0.076	0.086	0.104	4.270	0.070	0.335	316	2384	100	458	7779	8237	511	6766	7277	Error	Error	-4.086	458	7779	511	6766	429742	2556286	1.300	6.886	0	0	0
1	14	6	"A35"	"A35"	8310	55310	100	1299	1355	597	44	841	841	916	1073	117	16	0	0	7569	7401	4970	67	1324	1324	1639	1621	98	66	62	0	0.000	0.000	0.000	0.000	0.000	0.000	0.000	0.000	0.000	0.000	0.000	0.000	0.000	0.000	0.073	0.085	0.104	0.120	5.005	0.066	0.273	316	2384	100	458	6245	6703	514	6077	6591	Error	Error	-3.769	458	6245	514	6077	428172	2338841	0.409	3.555	0	0	0
1	15	6	"A35"	"A35"	8610	55305	100	1243	1293	541	41	866	866	895	378	42	50	22	0	6097	6441	4709	73	1315	1315	1565	1273	81	62	59	0	0.000	0.000	0.000	0.000	0.000	0.000	0.000	0.000	0.000	0.000	0.000	0.000	0.000	0.000	0.079	0.083	0.101	0.153	4.915	0.070	0.288	316	2384	100	377	4782	5159	427	5126	5553	Error	Error	-3.665	377	4782	427	5126	408441	2035274	1.053	3.830	0	0	0
1	16	6	"A36"	"A36"	8910	55305	100	1047	1160	502	43	876	876	912	388	42	34	18	0	5497	5064	3174	62	1305	1305	1429	855	59	66	62	0	0.000	0.000	0.000	0.000	0.000	0.000	0.000	0.000	0.000	0.000	0.000	0.000	0.000	0.000	0.041	0.076	0.137	0.156	5.452	0.080	0.213	316	2384	100	171	4192	4363	284	3759	4043	Error	Error	-4.616	171	4192	284	3759	366632	1600174	0.639	4.251	0	0	0
1	17	6	"A36"	"A36"	9210	55305	100	1212	1260	606	48	865	865	899	377	41	47	22	0	6197	6718	5082	75	1340	1340	1541	1165	75	63	60	0	0.000	0.000	0.000	0.000	0.000	0.000	0.000	0.000	0.000	0.000	0.000	0.000	0.000	0.000	0.071	0.073	0.084	0.121	4.841	0.071	0.298	316	2384	100	347	4857	5204	395	5378	5773	Error	Error	-3.807	347	4857	395	5378	398083	2122912	0.958	4.444	0	0	0
1	18	6	"A36"	"A36"	9510	55305	100	1083	1185	588	49	875	875	917	382	41	37	20	0	6153	6174	4619	74	1361	1361	1639	1361	83	59	58	0	0.000	0.000	0.000	0.000	0.000	0.000	0.000	0.000	0.000	0.000	0.000	0.000	0.000	0.000	0.043	0.064	0.097	0.138	5.696	0.071	0.280	316	2384	100	208	4792	5000	310	4813	5123	Error	Error	-4.526	208	4792	310	4813	374398	1951105	0.702	3.332	0	0	0
1	1	7	"A37"	"A37"	4420	55620	100	1024	1061	428	40	971	971	1026	426	41	20	4	0	3251	3329	1582	47	1529	1529	1621	622	38	68	59	0	0.000	0.000	0.000	0.000	0.000	0.000	0.000	0.000	0.000	0.000	0.000	0.000	0.000	0.000	0.031	0.050	0.209	0.221	5.140	0.068	0.050	316	2384	100	53	1722	1775	90	1800	1890	Error	Error	-5.022	53	1722	90	1800	335363	1052057	0.082	2.746	0	0	0
1	2	7	"A37"	"A37"	4720	55620	100	1518	1616	786	48	923	923	972	423	43	59	35	0	11097	10477	5467	52	1509	1509	1840	1697	92	81	79	0	0.000	0.000	0.000	0.000	0.000	0.000	0.000	0.000	0.000	0.000	0.000	0.000	0.000	0.000	0.062	0.077	0.085	0.083	3.910	0.061	0.256	316	2384	100	595	9588	10183	693	8968	9661	Error	Error	-4.010	595	9588	693	8968	510529	3310775	1.522	5.090	0	0	0
1	3	7	"A37"	"A37"	5020	55620	100	1507	1564	718	45	902	902	983	1265	128	16	1	0	8437	8861	4679	52	1451	1451	1716	1608	93	84	77	0	0.000	0.000	0.000	0.000	0.000	0.000	0.000	0.000	0.000	0.000	0.000	0.000	0.000	0.000	0.087	0.089	0.097	0.097	3.410	0.069	0.226	316	2384	100	605	6986	7591	662	7410	8072	Error	Error	-3.529	605	6986	662	7410	494152	2800171	0.459	4.443	0	0	0
1	4	7	"A38"	"A38"	5320	55620	100	1633	1634	699	42	877	877	926	417	45	65	43	0	16507	14184	8143	57	1424	1424	1522	772	50	84	78	0	0.000	0.000	0.000	0.000	0.000	0.000	0.000	0.000	0.000	0.000	0.000	0.000	0.000	0.000	0.050	0.059	0.065	0.070	2.983	0.056	0.304	316	2384	100	756	15083	15839	757	12760	13517	Error	Error	-4.318	756	15083	757	12760	516348	4482142	1.698	16.402	0	0	0
1	5	7	"A38"	"A38"	5615	55615	100	1399	1530	750	49	887	887	951	674	70	43	17	0	16142	13236	9802	74	1420	1420	1888	2477	131	63	59	0	0.000	0.000	0.000	0.000	0.000	0.000	0.000	0.000	0.000	0.000	0.000	0.000	0.000	0.000	0.035	0.054	0.063	0.082	4.403	0.057	0.221	316	2384	100	512	14722	15234	643	11816	12459	Error	Error	-4.846	512	14722	643	11816	483427	4182650	0.859	4.581	0	0	0
1	6	7	"A38"	"A38"	5915	55615	100	1395	1441	598	41	879	879	925	396	42	56	31	0	12720	11072	8280	74	1398	1398	1837	2188	119	62	59	0	0.000	0.000	0.000	0.000	0.000	0.000	0.000	0.000	0.000	0.000	0.000	0.000	0.000	0.000	0.046	0.058	0.065	0.094	4.704	0.053	0.441	316	2384	100	516	11322	11838	562	9674	10236	Error	Error	-4.456	516	11322	562	9674	455449	3498636	1.303	4.221	0	0	0
1	7	7	"A39"	"A39"	6215	55615	100	1107	1216	560	46	859	859	904	391	43	38	22	0	4755	6803	5674	83	1362	1362	1582	1339	84	67	57	0	0.000	0.000	0.000	0.000	0.000	0.000	0.000	0.000	0.000	0.000	0.000	0.000	0.000	0.000	0.073	0.066	0.094	0.123	5.295	0.056	0.262	316	2384	100	248	3393	3641	357	5441	5798	Error	Error	-3.774	248	3393	357	5441	384255	2149706	0.798	3.899	0	0	0
1	8	7	"A39"	"A39"	6515	55615	100	1196	1342	672	50	871	871	924	391	42	45	26	0	6254	7374	5615	76	1339	1339	1570	1440	91	71	61	0	0.000	0.000	0.000	0.000	0.000	0.000	0.000	0.000	0.000	0.000	0.000	0.000	0.000	0.000	0.066	0.078	0.101	0.115	4.493	0.066	0.306	316	2384	100	325	4915	5240	471	6035	6506	Error	Error	-3.919	325	4915	471	6035	424135	2330286	1.069	4.031	0	0	0
1	9	7	"A39"	"A39"	6815	55615	100	1240	1324	609	45	865	865	927	645	69	31	9	0	6994	8062	6249	77	1328	1328	1501	1070	71	71	68	0	0.000	0.000	0.000	0.000	0.000	0.000	0.000	0.000	0.000	0.000	0.000	0.000	0.000	0.000	0.066	0.068	0.094	0.120	4.609	0.051	0.242	316	2384	100	375	5666	6041	459	6734	7193	Error	Error	-3.917	375	5666	459	6734	418303	2547518	0.616	6.132	0	0	0
1	10	7	"A40"	"A40"	7115	55610	100	1152	1282	591	46	862	862	922	397	43	42	23	0	6262	7507	5509	73	1345	1345	1707	2171	127	66	54	0	0.000	0.000	0.000	0.000	0.000	0.000	0.000	0.000	0.000	0.000	0.000	0.000	0.000	0.000	0.059	0.068	0.081	0.099	4.123	0.062	0.376	316	2384	100	290	4917	5207	420	6162	6582	Error	Error	-4.084	290	4917	420	6162	404996	2372260	0.907	2.672	0	0	0
1	11	7	"A40"	"A40"	7415	55610	100	1298	1391	634	45	853	853	904	388	42	56	31	0	10475	9451	5589	59	1324	1324	1635	1972	120	76	71	0	0.000	0.000	0.000	0.000	0.000	0.000	0.000	0.000	0.000	0.000	0.000	0.000	0.000	0.000	0.049	0.066	0.078	0.088	4.400	0.065	0.416	316	2384	100	445	9151	9596	538	8127	8665	Error	Error	-4.362	445	9151	538	8127	439637	2986484	1.255	3.963	0	0	0
1	12	7	"A40"	"A40"	7715	55610	100	1292	1343	576	42	866	866	910	396	43	53	26	0	9661	9289	5748	61	1330	1330	1629	1796	110	74	69	0	0.000	0.000	0.000	0.000	0.000	0.000	0.000	0.000	0.000	0.000	0.000	0.000	0.000	0.000	0.051	0.060	0.071	0.087	4.643	0.061	0.374	316	2384	100	426	8331	8757	477	7959	8436	Error	Error	-4.290	426	8331	477	7959	424402	2935211	1.093	4.265	0	0	0
1	13	7	"A41"	"A41"	8015	55610	100	1416	1407	578	41	861	861	897	385	42	60	32	0	10069	8406	5179	61	1328	1328	1542	1342	87	73	67	0	0.000	0.000	0.000	0.000	0.000	0.000	0.000	0.000	0.000	0.000	0.000	0.000	0.000	0.000	0.063	0.077	0.089	0.119	4.958	0.065	0.278	316	2384	100	555	8741	9296	546	7078	7624	Error	Error	-3.977	555	8741	546	7078	444574	2656255	1.325	5.115	0	0	0
1	14	7	"A41"	"A41"	8315	55610	100	1287	1352	585	43	876	876	923	384	41	50	29	0	5565	6787	4927	72	1343	1343	1607	1357	84	65	61	0	0.000	0.000	0.000	0.000	0.000	0.000	0.000	0.000	0.000	0.000	0.000	0.000	0.000	0.000	0.097	0.087	0.111	0.144	4.988	0.071	0.303	316	2384	100	411	4222	4633	476	5444	5920	Error	Error	-3.361	411	4222	476	5444	427126	2144579	1.117	3.817	0	0	0
1	15	7	"A41"	"A41"	8615	55605	100	1250	1298	573	44	868	868	918	402	43	48	24	0	9502	8176	5557	67	1327	1327	1609	1594	99	65	61	0	0.000	0.000	0.000	0.000	0.000	0.000	0.000	0.000	0.000	0.000	0.000	0.000	0.000	0.000	0.047	0.063	0.079	0.111	5.282	0.061	0.337	316	2384	100	382	8175	8557	430	6849	7279	Error	Error	-4.420	382	8175	430	6849	410170	2583551	0.945	4.120	0	0	0
1	16	7	"A42"	"A42"	8915	55605	100	1015	1099	504	45	865	865	908	380	41	34	12	0	3151	4337	3485	80	1311	1311	1502	1153	76	60	44	0	0.000	0.000	0.000	0.000	0.000	0.000	0.000	0.000	0.000	0.000	0.000	0.000	0.000	0.000	0.082	0.077	0.132	0.165	5.616	0.060	0.152	316	2384	100	150	1840	1990	234	3026	3260	Error	Error	-3.617	150	1840	234	3026	347394	1370643	0.503	2.459	0	0	0
1	17	7	"A42"	"A42"	9215	55605	100	1096	1175	532	45	848	848	883	368	41	41	19	0	4253	5713	4435	77	1334	1334	1478	891	60	67	63	0	0.000	0.000	0.000	0.000	0.000	0.000	0.000	0.000	0.000	0.000	0.000	0.000	0.000	0.000	0.085	0.075	0.112	0.135	4.920	0.071	0.257	316	2384	100	248	2919	3167	327	4379	4706	Error	Error	-3.557	248	2919	327	4379	371429	1805448	0.793	4.753	0	0	0
1	18	7	"A42"	"A42"	9510	55605	100	998	1069	453	42	874	874	907	371	40	29	12	0	3978	4877	3520	72	1329	1329	1497	960	64	63	56	0	0.000	0.000	0.000	0.000	0.000	0.000	0.000	0.000	0.000	0.000	0.000	0.000	0.000	0.000	0.047	0.055	0.097	0.137	6.711	0.056	0.127	316	2384	100	124	2649	2773	195	3548	3743	Error	Error	-4.417	124	2649	195	3548	337764	1541085	0.437	3.521	0	0	0
1	1	8	"A43"	"A43"	4425	55920	100	1492	1545	629	40	1071	1071	1121	458	40	47	23	0	8753	9161	5813	63	1645	1645	1886	1359	72	77	70	0	0.000	0.000	0.000	0.000	0.000	0.000	0.000	0.000	0.000	0.000	0.000	0.000	0.000	0.000	0.059	0.063	0.082	0.105	4.182	0.062	0.296	316	2384	100	421	7108	7529	474	7516	7990	Error	Error	-4.078	421	7108	474	7516	488279	2894769	0.926	5.353	0	0	0
1	2	8	"A43"	"A43"	4725	55920	100	1583	1631	617	37	933	933	978	415	42	64	40	0	15462	13383	5836	43	1521	1521	1976	2262	114	85	82	0	0.000	0.000	0.000	0.000	0.000	0.000	0.000	0.000	0.000	0.000	0.000	0.000	0.000	0.000	0.047	0.059	0.063	0.061	2.992	0.058	0.409	316	2384	100	650	13941	14591	698	11862	12560	Error	Error	-4.423	650	13941	698	11862	515489	4229079	1.573	5.043	0	0	0
1	3	8	"A43"	"A43"	5025	55920	100	1657	1685	645	38	880	880	939	427	45	69	46	0	15691	14151	6237	44	1464	1464	1859	2087	112	87	84	0	0.000	0.000	0.000	0.000	0.000	0.000	0.000	0.000	0.000	0.000	0.000	0.000	0.000	0.000	0.055	0.063	0.065	0.065	3.035	0.061	0.446	316	2384	100	777	14227	15004	805	12687	13492	Error	Error	-4.195	777	14227	805	12687	532331	4471657	1.747	5.890	0	0	0
1	4	8	"A44"	"A44"	5320	55920	100	1428	1523	739	48	868	868	929	466	50	57	29	0	11768	9866	5733	58	1421	1421	1540	998	64	77	74	0	0.000	0.000	0.000	0.000	0.000	0.000	0.000	0.000	0.000	0.000	0.000	0.000	0.000	0.000	0.054	0.078	0.089	0.099	4.103	0.063	0.211	316	2384	100	560	10347	10907	655	8445	9100	Error	Error	-4.208	560	10347	655	8445	481178	3117751	1.275	8.343	0	0	0
1	5	8	"A44"	"A44"	5620	55920	100	1449	1508	606	40	871	871	929	409	44	61	34	0	11347	10298	5304	51	1406	1406	1732	1670	96	84	80	0	0.000	0.000	0.000	0.000	0.000	0.000	0.000	0.000	0.000	0.000	0.000	0.000	0.000	0.000	0.058	0.072	0.080	0.079	3.268	0.057	0.286	316	2384	100	578	9941	10519	637	8892	9529	Error	Error	-4.104	578	9941	637	8892	476677	3254022	1.416	5.129	0	0	0
1	6	8	"A44"	"A44"	5920	55915	100	1347	1367	552	40	864	864	912	405	44	53	29	0	9009	8693	5544	63	1391	1391	1788	1932	108	72	63	0	0.000	0.000	0.000	0.000	0.000	0.000	0.000	0.000	0.000	0.000	0.000	0.000	0.000	0.000	0.063	0.069	0.083	0.093	4.051	0.061	0.345	316	2384	100	483	7618	8101	503	7302	7805	Error	Error	-3.979	483	7618	503	7302	432052	2747009	1.123	3.574	0	0	0
1	7	8	"A45"	"A45"	6220	55915	100	1199	1281	576	44	842	842	892	481	53	39	17	0	7403	7672	5216	67	1349	1349	1581	1465	92	69	64	0	0.000	0.000	0.000	0.000	0.000	0.000	0.000	0.000	0.000	0.000	0.000	0.000	0.000	0.000	0.059	0.069	0.084	0.104	4.406	0.054	0.211	316	2384	100	357	6054	6411	439	6323	6762	Error	Error	-4.084	357	6054	439	6323	404717	2424316	0.809	4.158	0	0	0
1	8	8	"A45"	"A45"	6520	55915	100	1246	1316	637	48	842	842	893	393	44	50	25	0	8900	8659	5753	66	1338	1338	1675	1813	108	68	65	0	0.000	0.000	0.000	0.000	0.000	0.000	0.000	0.000	0.000	0.000	0.000	0.000	0.000	0.000	0.053	0.065	0.069	0.098	5.062	0.052	0.243	316	2384	100	404	7562	7966	474	7321	7795	Error	Error	-4.226	404	7562	474	7321	415993	2736245	1.076	3.852	0	0	0
1	9	8	"A45"	"A45"	6820	55915	100	1271	1339	642	47	845	845	901	479	53	46	23	0	8986	9139	6099	66	1327	1327	1550	1378	88	71	70	0	0.000	0.000	0.000	0.000	0.000	0.000	0.000	0.000	0.000	0.000	0.000	0.000	0.000	0.000	0.056	0.063	0.073	0.086	4.661	0.057	0.314	316	2384	100	426	7659	8085	494	7812	8306	Error	Error	-4.168	426	7659	494	7812	423245	2888064	0.914	5.507	0	0	0
1	10	8	"A47"	"A47"	7120	55915	100	1303	1374	551	40	848	848	959	1710	178	2	0	0	9967	8876	5283	59	1331	1331	1450	867	59	77	73	0	0.000	0.000	0.000	0.000	0.000	0.000	0.000	0.000	0.000	0.000	0.000	0.000	0.000	0.000	0.053	0.070	0.078	0.086	3.426	0.065	0.322	316	2384	100	455	8636	9091	526	7545	8071	Error	Error	-4.246	455	8636	526	7545	434245	2804915	0.243	8.565	0	0	0
1	11	8	"A47"	"A47"	7420	55910	100	1246	1336	560	41	854	854	967	1157	119	11	0	0	9306	8506	5329	62	1328	1328	1566	1593	101	72	68	0	0.000	0.000	0.000	0.000	0.000	0.000	0.000	0.000	0.000	0.000	0.000	0.000	0.000	0.000	0.049	0.067	0.079	0.095	4.304	0.061	0.289	316	2384	100	392	7978	8370	482	7178	7660	Error	Error	-4.347	392	7978	482	7178	422229	2688005	0.319	4.357	0	0	0
1	12	8	"A47"	"A47"	7720	55910	100	1161	1196	493	41	873	873	918	398	43	39	18	0	6633	6640	4739	71	1324	1324	1589	1500	94	63	59	0	0.000	0.000	0.000	0.000	0.000	0.000	0.000	0.000	0.000	0.000	0.000	0.000	0.000	0.000	0.054	0.061	0.096	0.135	5.656	0.062	0.251	316	2384	100	288	5309	5597	323	5316	5639	Error	Error	-4.204	288	5309	323	5316	377875	2098344	0.698	3.367	0	0	0
1	13	8	"A48"	"A48"	8020	55910	100	1266	1297	568	43	834	834	874	380	43	52	29	0	10832	10672	7819	73	1312	1312	1576	1839	116	65	63	0	0.000	0.000	0.000	0.000	0.000	0.000	0.000	0.000	0.000	0.000	0.000	0.000	0.000	0.000	0.045	0.049	0.061	0.087	5.120	0.051	0.425	316	2384	100	432	9520	9952	463	9360	9823	Error	Error	-4.462	432	9520	463	9360	409767	3372509	1.113	4.946	0	0	0
1	14	8	"A48"	"A48"	8320	55910	100	1611	1633	644	39	868	868	924	442	47	65	38	0	16322	13878	7884	56	1328	1328	1624	1922	118	78	74	0	0.000	0.000	0.000	0.000	0.000	0.000	0.000	0.000	0.000	0.000	0.000	0.000	0.000	0.000	0.050	0.061	0.064	0.077	3.390	0.059	0.432	316	2384	100	743	14994	15737	765	12550	13315	Error	Error	-4.335	743	14994	765	12550	516026	4385501	1.604	6.376	0	0	0
1	15	8	"A48"	"A48"	8620	55910	100	1292	1353	562	41	866	866	912	458	50	46	20	0	12340	10266	6785	66	1328	1328	1580	1627	102	70	64	0	0.000	0.000	0.000	0.000	0.000	0.000	0.000	0.000	0.000	0.000	0.000	0.000	0.000	0.000	0.039	0.054	0.059	0.075	4.531	0.054	0.264	316	2384	100	426	11012	11438	487	8938	9425	Error	Error	-4.692	426	11012	487	8938	427594	3244130	0.963	5.339	0	0	0
1	16	8	"A49"	"A49"	8915	55905	100	1248	1244	532	42	897	897	938	402	42	44	18	0	6153	6755	5152	76	1339	1339	1584	1431	90	62	59	0	0.000	0.000	0.000	0.000	0.000	0.000	0.000	0.000	0.000	0.000	0.000	0.000	0.000	0.000	0.073	0.064	0.091	0.142	5.661	0.061	0.298	316	2384	100	351	4814	5165	347	5416	5763	Error	Error	-3.778	351	4814	347	5416	393048	2134467	0.761	3.614	0	0	0
1	17	8	"A49"	"A49"	9215	55905	100	1235	1295	541	41	879	879	919	374	40	49	27	0	7843	7289	5384	73	1351	1351	1578	1192	75	64	59	0	0.000	0.000	0.000	0.000	0.000	0.000	0.000	0.000	0.000	0.000	0.000	0.000	0.000	0.000	0.055	0.070	0.089	0.136	6.637	0.061	0.275	316	2384	100	356	6492	6848	416	5938	6354	Error	Error	-4.189	356	6492	416	5938	409216	2303467	1.005	4.791	0	0	0
1	18	8	"A49"	"A49"	9515	55905	100	1343	1383	557	40	883	883	926	380	41	56	29	0	9787	9369	6369	67	1356	1356	1586	1358	85	71	68	0	0.000	0.000	0.000	0.000	0.000	0.000	0.000	0.000	0.000	0.000	0.000	0.000	0.000	0.000	0.055	0.062	0.077	0.091	4.166	0.057	0.334	316	2384	100	460	8431	8891	500	8013	8513	Error	Error	-4.196	460	8431	500	8013	436890	2960630	1.203	5.731	0	0	0
1	1	9	"A50"	"A50"	4430	56220	100	1184	1262	512	40	1058	1058	1184	1000	84	7	0	0	4310	4930	2907	58	1643	1643	1815	1015	55	75	63	0	0.000	0.000	0.000	0.000	0.000	0.000	0.000	0.000	0.000	0.000	0.000	0.000	0.000	0.000	0.047	0.062	0.132	0.152	4.689	0.353	0.268	316	2384	100	126	2667	2793	204	3287	3491	Error	Error	-4.404	126	2667	204	3287	398802	1557757	0.078	3.069	0	0	0
1	2	9	"A50"	"A50"	4725	56220	100	1226	1298	559	43	888	888	938	386	41	47	22	0	7621	9330	5580	59	1478	1478	1547	560	36	92	89	0	0.000	0.000	0.000	0.000	0.000	0.000	0.000	0.000	0.000	0.000	0.000	0.000	0.000	0.000	0.055	0.052	0.065	0.068	3.533	0.048	0.224	316	2384	100	338	6143	6481	410	7852	8262	Error	Error	-4.184	338	6143	410	7852	410106	2948154	0.933	13.898	0	0	0
1	3	9	"A50"	"A50"	5025	56220	100	1218	1277	508	39	878	878	929	428	46	40	16	0	6530	7688	4810	62	1420	1420	1466	389	26	91	86	0	0.000	0.000	0.000	0.000	0.000	0.000	0.000	0.000	0.000	0.000	0.000	0.000	0.000	0.000	0.067	0.064	0.074	0.083	3.753	0.055	0.235	316	2384	100	340	5110	5450	399	6268	6667	Error	Error	-3.910	340	5110	399	6268	403516	2429511	0.813	15.995	0	0	0
1	4	9	"A51"	"A51"	5325	56220	100	1127	1207	548	45	847	847	897	394	43	43	20	0	7713	7477	4669	62	1373	1373	1511	963	63	71	68	0	0.000	0.000	0.000	0.000	0.000	0.000	0.000	0.000	0.000	0.000	0.000	0.000	0.000	0.000	0.044	0.059	0.080	0.108	5.116	0.059	0.243	316	2384	100	280	6340	6620	360	6104	6464	Error	Error	-4.501	280	6340	360	6104	381271	2362801	0.787	6.195	0	0	0
1	5	9	"A51"	"A51"	5625	56220	100	1432	1434	571	39	863	863	913	425	46	56	29	0	10524	9834	4274	43	1392	1392	1553	1020	65	87	85	0	0.000	0.000	0.000	0.000	0.000	0.000	0.000	0.000	0.000	0.000	0.000	0.000	0.000	0.000	0.062	0.068	0.074	0.082	3.328	0.063	0.305	316	2384	100	569	9132	9701	571	8442	9013	Error	Error	-4.004	569	9132	571	8442	453139	3107678	1.226	8.119	0	0	0
1	6	9	"A51"	"A51"	5925	56215	100	1280	1325	572	43	859	859	913	461	50	44	20	0	9983	9165	4496	49	1378	1378	1557	1097	70	81	79	0	0.000	0.000	0.000	0.000	0.000	0.000	0.000	0.000	0.000	0.000	0.000	0.000	0.000	0.000	0.049	0.060	0.071	0.072	3.364	0.068	0.237	316	2384	100	421	8605	9026	466	7787	8253	Error	Error	-4.353	421	8605	466	7787	418557	2895987	0.894	6.935	0	0	0
1	7	9	"A52"	"A52"	6225	56215	100	1229	1291	537	41	845	845	897	381	42	50	26	0	6228	6143	3525	57	1359	1359	1470	675	45	77	72	0	0.000	0.000	0.000	0.000	0.000	0.000	0.000	0.000	0.000	0.000	0.000	0.000	0.000	0.000	0.079	0.093	0.124	0.139	4.254	0.077	0.196	316	2384	100	384	4869	5253	446	4784	5230	Error	Error	-3.664	384	4869	446	4784	407930	1941342	1.034	6.923	0	0	0
1	8	9	"A52"	"A52"	6525	56215	100	1284	1325	504	38	855	855	895	402	44	51	25	0	6935	6340	3663	57	1352	1352	1581	1192	75	73	69	0	0.000	0.000	0.000	0.000	0.000	0.000	0.000	0.000	0.000	0.000	0.000	0.000	0.000	0.000	0.077	0.094	0.107	0.121	5.267	0.073	0.233	316	2384	100	429	5583	6012	470	4988	5458	Error	Error	-3.702	429	5583	470	4988	418741	2003541	1.070	3.992	0	0	0
1	9	9	"A52"	"A52"	6825	56215	100	1249	1293	537	41	810	810	862	373	43	55	29	0	7150	6698	3926	58	1320	1320	1470	963	65	75	73	0	0.000	0.000	0.000	0.000	0.000	0.000	0.000	0.000	0.000	0.000	0.000	0.000	0.000	0.000	0.075	0.090	0.113	0.112	3.715	0.071	0.231	316	2384	100	439	5830	6269	483	5378	5861	Error	Error	-3.731	439	5830	483	5378	408699	2116443	1.155	5.429	0	0	0
1	10	9	"A53"	"A53"	7125	56215	100	1340	1369	535	39	865	865	911	390	42	55	27	0	9900	8422	4358	51	1342	1342	1476	826	55	80	75	0	0.000	0.000	0.000	0.000	0.000	0.000	0.000	0.000	0.000	0.000	0.000	0.000	0.000	0.000	0.056	0.071	0.081	0.092	4.930	0.070	0.302	316	2384	100	475	8558	9033	504	7080	7584	Error	Error	-4.171	475	8558	504	7080	432657	2661201	1.174	8.409	0	0	0
1	11	9	"A53"	"A53"	7425	56215	100	1191	1224	527	43	850	850	898	376	41	48	23	0	7674	6939	4201	60	1344	1344	1472	910	61	72	70	0	0.000	0.000	0.000	0.000	0.000	0.000	0.000	0.000	0.000	0.000	0.000	0.000	0.000	0.000	0.054	0.067	0.094	0.110	4.588	0.068	0.279	316	2384	100	341	6330	6671	374	5595	5969	Error	Error	-4.214	341	6330	374	5595	386792	2192688	0.867	6.008	0	0	0
1	12	9	"A53"	"A53"	7725	56210	100	1196	1313	783	59	869	869	919	439	47	43	17	0	5261	5890	4286	72	1346	1346	1579	1239	78	61	57	0	0.000	0.000	0.000	0.000	0.000	0.000	0.000	0.000	0.000	0.000	0.000	0.000	0.000	0.000	0.084	0.098	0.124	0.162	5.308	0.099	0.344	316	2384	100	327	3915	4242	444	4544	4988	Error	Error	-3.582	327	3915	444	4544	414861	1861084	0.897	3.479	0	0	0
1	13	9	"A54"	"A54"	8025	56210	100	1177	1236	501	40	868	868	906	379	41	43	21	0	6451	6318	4166	65	1350	1350	1503	995	66	67	64	0	0.000	0.000	0.000	0.000	0.000	0.000	0.000	0.000	0.000	0.000	0.000	0.000	0.000	0.000	0.061	0.074	0.100	0.122	5.062	0.064	0.213	316	2384	100	309	5101	5410	368	4968	5336	Error	Error	-4.045	309	5101	368	4968	390447	1996589	0.871	4.839	0	0	0
1	14	9	"A54"	"A54"	8325	56210	100	1194	1222	512	41	856	856	900	383	42	45	21	0	6827	6459	4203	65	1338	1338	1536	1290	83	68	64	0	0.000	0.000	0.000	0.000	0.000	0.000	0.000	0.000	0.000	0.000	0.000	0.000	0.000	0.000	0.062	0.071	0.095	0.119	4.594	0.054	0.157	316	2384	100	338	5489	5827	366	5121	5487	Error	Error	-4.021	338	5489	366	5121	386044	2041024	0.841	3.816	0	0	0
1	15	9	"A54"	"A54"	8620	56210	100	1161	1265	685	54	871	871	900	367	40	43	23	0	6771	6420	4233	65	1322	1322	1483	1054	71	67	63	0	0.000	0.000	0.000	0.000	0.000	0.000	0.000	0.000	0.000	0.000	0.000	0.000	0.000	0.000	0.053	0.077	0.110	0.146	5.149	0.073	0.241	316	2384	100	290	5449	5739	394	5098	5492	Error	Error	-4.232	290	5449	394	5098	399656	2028736	0.995	4.684	0	0	0
1	16	9	"A55"	"A55"	8920	56210	100	1091	1142	464	40	874	874	907	371	40	39	15	0	5308	5412	3526	65	1335	1335	1494	1071	71	65	62	0	0.000	0.000	0.000	0.000	0.000	0.000	0.000	0.000	0.000	0.000	0.000	0.000	0.000	0.000	0.055	0.066	0.100	0.126	5.837	0.065	0.201	316	2384	100	217	3973	4190	268	4077	4345	Error	Error	-4.194	217	3973	268	4077	360905	1710129	0.633	3.658	0	0	0
1	17	9	"A55"	"A55"	9220	56205	100	1169	1224	477	38	903	903	940	389	41	41	15	0	4681	5223	3474	66	1372	1372	1530	970	63	65	61	0	0.000	0.000	0.000	0.000	0.000	0.000	0.000	0.000	0.000	0.000	0.000	0.000	0.000	0.000	0.080	0.083	0.105	0.138	4.861	0.071	0.195	316	2384	100	266	3309	3575	321	3851	4172	Error	Error	-3.637	266	3309	321	3851	386878	1650523	0.730	3.807	0	0	0
1	18	9	"A55"	"A55"	9520	56205	100	1105	1178	526	44	888	888	928	387	41	37	14	0	4566	5401	3844	71	1392	1392	1601	1183	73	62	55	0	0.000	0.000	0.000	0.000	0.000	0.000	0.000	0.000	0.000	0.000	0.000	0.000	0.000	0.000	0.068	0.072	0.108	0.145	5.478	0.073	0.223	316	2384	100	217	3174	3391	290	4009	4299	Error	Error	-3.871	217	3174	290	4009	372378	1706863	0.646	3.212	0	0	0
1	1	10	"A56"	"A56"	4430	56525	100	1218	1268	506	39	984	984	1034	433	41	35	12	0	6768	6160	3102	50	1531	1531	1626	814	50	76	74	0	0.000	0.000	0.000	0.000	0.000	0.000	0.000	0.000	0.000	0.000	0.000	0.000	0.000	0.000	0.045	0.061	0.092	0.095	4.171	0.053	0.096	316	2384	100	234	5237	5471	284	4629	4913	Error	Error	-4.484	234	5237	284	4629	400629	1946712	0.540	5.570	0	0	0
1	2	10	"A56"	"A56"	4730	56520	100	1405	1426	585	41	927	927	985	464	47	50	23	0	9799	9130	4082	44	1498	1498	1716	1201	69	87	84	0	0.000	0.000	0.000	0.000	0.000	0.000	0.000	0.000	0.000	0.000	0.000	0.000	0.000	0.000	0.058	0.065	0.076	0.077	4.276	0.059	0.208	316	2384	100	478	8301	8779	499	7632	8131	Error	Error	-4.118	478	8301	499	7632	450626	2885064	0.950	6.173	0	0	0
1	3	10	"A56"	"A56"	5030	56520	100	1317	1404	547	38	916	916	1007	885	87	22	2	0	10579	9581	4304	44	1462	1462	1763	1673	94	84	82	0	0.000	0.000	0.000	0.000	0.000	0.000	0.000	0.000	0.000	0.000	0.000	0.000	0.000	0.000	0.044	0.060	0.065	0.062	3.693	0.124	0.137	316	2384	100	401	9117	9518	488	8119	8607	Error	Error	-4.507	401	9117	488	8119	443542	3027494	0.449	4.673	0	0	0
1	4	10	"A57"	"A57"	5330	56520	100	1140	1196	492	41	868	868	953	1350	141	3	0	0	7857	7342	4479	61	1400	1400	1587	1350	85	69	68	0	0.000	0.000	0.000	0.000	0.000	0.000	0.000	0.000	0.000	0.000	0.000	0.000	0.000	0.000	0.042	0.055	0.075	0.086	4.750	0.052	0.201	316	2384	100	272	6457	6729	328	5942	6270	Error	Error	-4.569	272	6457	328	5942	378076	2320205	0.180	4.263	0	0	0
1	5	10	"A57"	"A57"	5630	56520	100	1299	1396	748	53	895	895	937	410	43	49	23	0	9652	8886	4761	53	1376	1376	1541	1044	67	81	77	0	0.000	0.000	0.000	0.000	0.000	0.000	0.000	0.000	0.000	0.000	0.000	0.000	0.000	0.000	0.049	0.067	0.073	0.089	4.979	0.058	0.187	316	2384	100	404	8276	8680	501	7510	8011	Error	Error	-4.357	404	8276	501	7510	441111	2808037	1.120	7.035	0	0	0
1	6	10	"A57"	"A57"	5930	56520	100	1244	1336	550	41	889	889	946	511	54	40	14	0	9502	8978	5048	56	1402	1402	1616	1230	76	76	75	0	0.000	0.000	0.000	0.000	0.000	0.000	0.000	0.000	0.000	0.000	0.000	0.000	0.000	0.000	0.044	0.059	0.072	0.076	4.113	0.054	0.222	316	2384	100	355	8100	8455	447	7576	8023	Error	Error	-4.512	355	8100	447	7576	422042	2836986	0.763	5.985	0	0	0
1	7	10	"A58"	"A58"	6230	56515	100	1099	1162	475	40	879	879	930	396	42	37	15	0	5067	6015	4415	73	1389	1389	1617	1360	84	63	58	0	0.000	0.000	0.000	0.000	0.000	0.000	0.000	0.000	0.000	0.000	0.000	0.000	0.000	0.000	0.060	0.061	0.090	0.132	5.359	0.062	0.238	316	2384	100	220	3678	3898	283	4626	4909	Error	Error	-4.063	220	3678	283	4626	367294	1900873	0.586	3.234	0	0	0
1	8	10	"A58"	"A58"	6530	56515	100	1131	1209	511	42	859	859	919	558	60	30	9	0	6966	7244	4979	68	1365	1365	1531	1042	68	69	66	0	0.000	0.000	0.000	0.000	0.000	0.000	0.000	0.000	0.000	0.000	0.000	0.000	0.000	0.000	0.049	0.060	0.076	0.097	5.039	0.058	0.104	316	2384	100	272	5601	5873	350	5879	6229	Error	Error	-4.364	272	5601	350	5879	382149	2289109	0.520	5.483	0	0	0
1	9	10	"A58"	"A58"	6830	56515	100	1111	1164	516	44	861	861	904	382	42	40	19	0	6445	7145	4989	69	1338	1338	1470	900	61	68	66	0	0.000	0.000	0.000	0.000	0.000	0.000	0.000	0.000	0.000	0.000	0.000	0.000	0.000	0.000	0.049	0.052	0.077	0.116	5.654	0.057	0.242	316	2384	100	250	5107	5357	303	5807	6110	Error	Error	-4.352	250	5107	303	5807	367705	2257825	0.681	6.306	0	0	0
1	10	10	"A59"	"A59"	7130	56515	100	1212	1249	479	38	867	867	904	384	42	48	20	0	9043	7635	4192	54	1342	1342	1507	1049	69	75	71	0	0.000	0.000	0.000	0.000	0.000	0.000	0.000	0.000	0.000	0.000	0.000	0.000	0.000	0.000	0.045	0.061	0.073	0.092	4.881	0.057	0.220	316	2384	100	345	7701	8046	382	6293	6675	Error	Error	-4.480	345	7701	382	6293	394629	2412780	0.898	5.842	0	0	0
1	11	10	"A59"	"A59"	7430	56515	100	1195	1235	475	38	863	863	893	363	40	46	20	0	7569	7090	3986	56	1324	1324	1463	935	63	74	73	0	0.000	0.000	0.000	0.000	0.000	0.000	0.000	0.000	0.000	0.000	0.000	0.000	0.000	0.000	0.053	0.065	0.081	0.087	5.448	0.058	0.196	316	2384	100	332	6245	6577	372	5766	6138	Error	Error	-4.233	332	6245	372	5766	390136	2240363	0.942	6.018	0	0	0
1	12	10	"A59"	"A59"	7730	56510	100	1143	1189	506	42	858	858	906	381	42	42	15	0	6978	6410	3981	62	1342	1342	1504	988	65	67	65	0	0.000	0.000	0.000	0.000	0.000	0.000	0.000	0.000	0.000	0.000	0.000	0.000	0.000	0.000	0.051	0.065	0.089	0.118	5.016	0.062	0.192	316	2384	100	285	5636	5921	331	5068	5399	Error	Error	-4.306	285	5636	331	5068	375661	2025437	0.743	4.966	0	0	0
1	13	10	"A60"	"A60"	8025	56510	100	970	1026	447	43	867	867	906	385	42	25	10	0	3021	3800	2916	76	1336	1336	1408	457	32	63	58	0	0.000	0.000	0.000	0.000	0.000	0.000	0.000	0.000	0.000	0.000	0.000	0.000	0.000	0.000	0.061	0.065	0.174	0.209	5.916	0.057	0.071	316	2384	100	103	1685	1788	159	2464	2623	Error	Error	-4.032	103	1685	159	2464	324365	1200773	0.312	5.234	0	0	0
1	14	10	"A60"	"A60"	8325	56510	100	1042	1116	500	44	876	876	967	1217	125	5	0	0	3089	4834	4465	92	1378	1378	1477	621	42	61	56	0	0.000	0.000	0.000	0.000	0.000	0.000	0.000	0.000	0.000	0.000	0.000	0.000	0.000	0.000	0.097	0.069	0.135	0.185	5.094	0.117	0.019	316	2384	100	166	1711	1877	240	3456	3696	Error	Error	-3.366	166	1711	240	3456	352575	1527651	0.122	5.406	0	0	0
1	15	10	"A60"	"A60"	8625	56510	100	1031	1139	502	44	867	867	911	377	41	35	14	0	3261	4517	4025	89	1352	1352	1404	420	29	70	62	0	0.000	0.000	0.000	0.000	0.000	0.000	0.000	0.000	0.000	0.000	0.000	0.000	0.000	0.000	0.086	0.086	0.130	0.174	6.509	0.078	0.188	316	2384	100	164	1909	2073	272	3165	3437	Error	Error	-3.541	164	1909	272	3165	359815	1427260	0.605	7.412	0	0	0
1	16	10	"A61"	"A61"	8925	56510	100	1195	1255	520	41	904	904	956	447	46	39	13	0	7377	6274	3790	60	1366	1366	1540	1147	74	67	63	0	0.000	0.000	0.000	0.000	0.000	0.000	0.000	0.000	0.000	0.000	0.000	0.000	0.000	0.000	0.048	0.072	0.097	0.126	5.180	0.072	0.220	316	2384	100	291	6011	6302	351	4908	5259	Error	Error	-4.369	291	6011	351	4908	396598	1982534	0.669	4.127	0	0	0
1	17	10	"A61"	"A61"	9225	56505	100	1063	1148	521	45	889	889	946	397	41	32	14	0	3919	5251	4282	81	1386	1386	1603	1220	76	55	50	0	0.000	0.000	0.000	0.000	0.000	0.000	0.000	0.000	0.000	0.000	0.000	0.000	0.000	0.000	0.069	0.067	0.114	0.166	5.878	0.072	0.237	316	2384	100	174	2533	2707	259	3865	4124	Error	Error	-3.864	174	2533	259	3865	362823	1659217	0.509	2.990	0	0	0
1	18	10	"A61"	"A61"	9525	56505	100	1167	1230	521	42	862	862	906	399	44	41	18	0	7896	7770	4778	61	1378	1378	1782	1905	106	73	67	0	0.000	0.000	0.000	0.000	0.000	0.000	0.000	0.000	0.000	0.000	0.000	0.000	0.000	0.000	0.047	0.058	0.077	0.087	5.224	0.063	0.287	316	2384	100	305	6518	6823	368	6392	6760	Error	Error	-4.418	305	6518	368	6392	388619	2455235	0.812	3.143	0	0	0
1	1	11	"A62"	"A62"	4435	56825	100	1141	1178	497	42	971	971	1022	412	40	32	9	0	4463	5082	2963	58	1481	1481	1609	827	51	74	71	0	0.000	0.000	0.000	0.000	0.000	0.000	0.000	0.000	0.000	0.000	0.000	0.000	0.000	0.000	0.057	0.057	0.098	0.135	6.685	0.056	0.105	316	2384	100	170	2982	3152	207	3601	3808	Error	Error	-4.133	170	2982	207	3601	372306	1606047	0.379	4.200	0	0	0
1	2	11	"A62"	"A62"	4735	56825	100	1293	1327	547	41	933	933	983	425	43	44	20	0	7835	8665	5314	61	1465	1465	1639	1197	73	81	79	0	0.000	0.000	0.000	0.000	0.000	0.000	0.000	0.000	0.000	0.000	0.000	0.000	0.000	0.000	0.057	0.055	0.073	0.078	4.670	0.064	0.174	316	2384	100	360	6370	6730	394	7200	7594	Error	Error	-4.145	360	6370	394	7200	419359	2738224	0.809	5.870	0	0	0
1	3	11	"A62"	"A62"	5035	56820	100	1184	1231	494	40	913	913	962	400	41	40	16	0	6918	7076	4349	61	1440	1440	1669	1501	89	74	70	0	0.000	0.000	0.000	0.000	0.000	0.000	0.000	0.000	0.000	0.000	0.000	0.000	0.000	0.000	0.049	0.056	0.090	0.114	4.600	0.051	0.219	316	2384	100	271	5478	5749	318	5636	5954	Error	Error	-4.337	271	5478	318	5636	388926	2236074	0.673	3.602	0	0	0
1	4	11	"A63"	"A63"	5335	56820	100	1341	1409	630	44	924	924	986	984	99	19	2	0	10864	9135	5992	65	1417	1417	1644	1374	83	70	64	0	0.000	0.000	0.000	0.000	0.000	0.000	0.000	0.000	0.000	0.000	0.000	0.000	0.000	0.000	0.044	0.063	0.078	0.097	4.906	0.063	0.343	316	2384	100	417	9447	9864	485	7718	8203	Error	Error	-4.502	417	9447	485	7718	445109	2886787	0.430	5.452	0	0	0
1	5	11	"A63"	"A63"	5635	56820	100	1276	1339	541	40	871	871	921	393	42	50	25	0	9417	8918	5415	60	1371	1371	1672	1634	97	74	72	0	0.000	0.000	0.000	0.000	0.000	0.000	0.000	0.000	0.000	0.000	0.000	0.000	0.000	0.000	0.050	0.062	0.072	0.088	4.502	0.057	0.306	316	2384	100	405	8046	8451	468	7547	8015	Error	Error	-4.312	405	8046	468	7547	423064	2818197	1.064	4.435	0	0	0
1	6	11	"A63"	"A63"	5935	56820	100	1380	1428	574	40	899	899	953	418	43	53	28	0	11576	9487	5437	57	1400	1400	1708	1657	97	72	70	0	0.000	0.000	0.000	0.000	0.000	0.000	0.000	0.000	0.000	0.000	0.000	0.000	0.000	0.000	0.047	0.065	0.074	0.091	4.201	0.062	0.317	316	2384	100	481	10176	10657	529	8087	8616	Error	Error	-4.403	481	10176	529	8087	451298	2997766	1.136	4.695	0	0	0
1	7	11	"A64"	"A64"	6235	56820	100	1329	1347	553	41	901	901	950	398	41	51	25	0	8477	7741	4723	61	1371	1371	1520	963	63	74	70	0	0.000	0.000	0.000	0.000	0.000	0.000	0.000	0.000	0.000	0.000	0.000	0.000	0.000	0.000	0.060	0.070	0.082	0.102	4.190	0.066	0.276	316	2384	100	428	7106	7534	446	6370	6816	Error	Error	-4.053	428	7106	446	6370	425598	2446232	0.997	6.460	0	0	0
1	8	11	"A64"	"A64"	6535	56815	100	1300	1348	526	39	877	877	936	405	43	50	25	0	10714	8929	4708	52	1349	1349	1555	1168	75	77	77	0	0.000	0.000	0.000	0.000	0.000	0.000	0.000	0.000	0.000	0.000	0.000	0.000	0.000	0.000	0.045	0.062	0.071	0.072	3.564	0.064	0.299	316	2384	100	423	9365	9788	471	7580	8051	Error	Error	-4.469	423	9365	471	7580	425866	2821626	1.017	6.313	0	0	0
1	9	11	"A64"	"A64"	6835	56815	100	1304	1366	541	39	878	878	924	395	42	52	28	0	9697	8151	4599	56	1353	1353	1533	1247	81	75	72	0	0.000	0.000	0.000	0.000	0.000	0.000	0.000	0.000	0.000	0.000	0.000	0.000	0.000	0.000	0.051	0.072	0.087	0.094	3.725	0.063	0.276	316	2384	100	426	8344	8770	488	6798	7286	Error	Error	-4.292	426	8344	488	6798	431635	2575587	1.119	5.307	0	0	0
1	10	11	"A65"	"A65"	7135	56815	100	1224	1268	515	40	866	866	916	398	43	47	21	0	9153	7849	4453	56	1336	1336	1706	1964	115	71	67	0	0.000	0.000	0.000	0.000	0.000	0.000	0.000	0.000	0.000	0.000	0.000	0.000	0.000	0.000	0.046	0.062	0.078	0.094	4.614	0.059	0.287	316	2384	100	358	7817	8175	402	6513	6915	Error	Error	-4.449	358	7817	402	6513	400780	2480194	0.884	3.128	0	0	0
1	11	11	"A65"	"A65"	7435	56815	100	1301	1376	600	43	855	855	892	374	41	56	31	0	10937	8984	5166	57	1322	1322	1571	1527	97	75	69	0	0.000	0.000	0.000	0.000	0.000	0.000	0.000	0.000	0.000	0.000	0.000	0.000	0.000	0.000	0.046	0.068	0.078	0.088	4.342	0.062	0.352	316	2384	100	446	9615	10061	521	7662	8183	Error	Error	-4.430	446	9615	521	7662	434807	2838962	1.294	4.855	0	0	0
1	12	11	"A65"	"A65"	7730	56815	100	1244	1300	554	42	848	848	891	374	41	50	29	0	10854	8997	5362	59	1325	1325	1626	1689	103	72	67	0	0.000	0.000	0.000	0.000	0.000	0.000	0.000	0.000	0.000	0.000	0.000	0.000	0.000	0.000	0.042	0.059	0.073	0.086	4.022	0.057	0.331	316	2384	100	396	9529	9925	452	7672	8124	Error	Error	-4.589	396	9529	452	7672	410668	2843160	1.094	4.364	0	0	0
1	13	11	"A66"	"A66"	8030	56810	100	1155	1218	542	44	849	849	901	376	41	45	25	0	6802	6456	4787	74	1324	1324	1569	1466	93	55	53	0	0.000	0.000	0.000	0.000	0.000	0.000	0.000	0.000	0.000	0.000	0.000	0.000	0.000	0.000	0.056	0.072	0.103	0.152	5.296	0.063	0.302	316	2384	100	306	5478	5784	369	5132	5501	Error	Error	-4.162	306	5478	369	5132	384793	2040129	0.843	3.334	0	0	0
1	14	11	"A66"	"A66"	8330	56810	100	1157	1279	558	43	853	853	913	786	86	24	3	0	6939	6929	5078	73	1313	1313	1531	1255	81	61	59	0	0.000	0.000	0.000	0.000	0.000	0.000	0.000	0.000	0.000	0.000	0.000	0.000	0.000	0.000	0.054	0.076	0.096	0.127	5.724	0.067	0.314	316	2384	100	304	5626	5930	426	5616	6042	Error	Error	-4.210	304	5626	426	5616	404253	2189680	0.466	4.301	0	0	0
1	15	11	"A66"	"A66"	8630	56810	100	1152	1205	521	43	807	807	858	468	54	43	16	0	8261	7628	5089	66	1292	1292	1490	1234	82	66	63	0	0.000	0.000	0.000	0.000	0.000	0.000	0.000	0.000	0.000	0.000	0.000	0.000	0.000	0.000	0.050	0.063	0.075	0.097	4.519	0.061	0.303	316	2384	100	345	6969	7314	398	6336	6734	Error	Error	-4.336	345	6969	398	6336	380861	2410389	0.741	4.974	0	0	0
1	16	11	"A67"	"A67"	8930	56810	100	1080	1142	509	44	846	846	886	403	45	37	14	0	5422	6339	4753	74	1302	1302	1510	1224	81	61	59	0	0.000	0.000	0.000	0.000	0.000	0.000	0.000	0.000	0.000	0.000	0.000	0.000	0.000	0.000	0.057	0.059	0.096	0.138	5.363	0.068	0.279	316	2384	100	234	4120	4354	296	5037	5333	Error	Error	-4.138	234	4120	296	5037	360714	2003171	0.635	3.945	0	0	0
1	17	11	"A67"	"A67"	9230	56810	100	1130	1203	498	41	854	854	936	1313	140	3	0	0	5156	5396	3497	64	1328	1328	1488	1017	68	65	62	0	0.000	0.000	0.000	0.000	0.000	0.000	0.000	0.000	0.000	0.000	0.000	0.000	0.000	0.000	0.072	0.086	0.118	0.143	4.120	0.082	0.267	316	2384	100	276	3828	4104	349	4068	4417	Error	Error	-3.794	276	3828	349	4068	380210	1705139	0.203	3.843	0	0	0
1	18	11	"A67"	"A67"	9530	56805	100	1062	1101	480	43	764	764	809	356	44	43	19	0	6938	6342	4146	65	1274	1274	1533	1371	89	65	63	0	0.000	0.000	0.000	0.000	0.000	0.000	0.000	0.000	0.000	0.000	0.000	0.000	0.000	0.000	0.053	0.066	0.092	0.117	5.435	0.063	0.263	316	2384	100	298	5664	5962	337	5068	5405	Error	Error	-4.248	298	5664	337	5068	348047	2003958	0.820	3.508	0	0	0
1	1	12	"A68"	"A68"	4440	57125	100	1188	1246	495	39	952	952	994	405	40	36	14	0	4648	4447	2271	51	1454	1454	1552	626	40	75	69	0	0.000	0.000	0.000	0.000	0.000	0.000	0.000	0.000	0.000	0.000	0.000	0.000	0.000	0.000	0.074	0.098	0.154	0.179	4.644	0.087	0.137	316	2384	100	236	3194	3430	294	2993	3287	Error	Error	-3.759	236	3194	294	2993	393851	1405309	0.622	4.625	0	0	0
1	2	12	"A68"	"A68"	4740	57125	100	1231	1301	513	39	935	935	979	405	41	41	20	0	5537	5160	2284	44	1442	1442	1622	866	53	82	75	0	0.000	0.000	0.000	0.000	0.000	0.000	0.000	0.000	0.000	0.000	0.000	0.000	0.000	0.000	0.072	0.098	0.137	0.136	3.551	0.080	0.138	316	2384	100	296	4095	4391	366	3718	4084	Error	Error	-3.790	296	4095	366	3718	411063	1630447	0.795	4.085	0	0	0
1	3	12	"A68"	"A68"	5040	57120	100	1153	1210	490	40	932	932	977	399	40	36	12	0	5273	5091	2608	51	1408	1408	1589	917	57	77	73	0	0.000	0.000	0.000	0.000	0.000	0.000	0.000	0.000	0.000	0.000	0.000	0.000	0.000	0.000	0.057	0.075	0.122	0.130	4.169	0.065	0.121	316	2384	100	221	3865	4086	278	3683	3961	Error	Error	-4.128	221	3865	278	3683	382378	1608895	0.584	3.819	0	0	0
1	4	12	"A69"	"A69"	5340	57120	100	1214	1288	565	43	894	894	939	391	41	44	23	0	8080	7098	4209	59	1389	1389	1550	1029	66	72	67	0	0.000	0.000	0.000	0.000	0.000	0.000	0.000	0.000	0.000	0.000	0.000	0.000	0.000	0.000	0.048	0.069	0.090	0.110	4.933	0.070	0.271	316	2384	100	320	6691	7011	394	5709	6103	Error	Error	-4.386	320	6691	394	5709	407103	2243088	0.893	5.392	0	0	0
1	5	12	"A69"	"A69"	5640	57120	100	1218	1303	526	40	886	886	997	1575	157	3	0	0	9244	8217	4037	49	1354	1354	1566	1776	113	79	75	0	0.000	0.000	0.000	0.000	0.000	0.000	0.000	0.000	0.000	0.000	0.000	0.000	0.000	0.000	0.042	0.061	0.076	0.074	4.130	0.063	0.065	316	2384	100	332	7890	8222	417	6863	7280	Error	Error	-4.571	332	7890	417	6863	411619	2596422	0.194	3.745	0	0	0
1	6	12	"A69"	"A69"	5940	57120	100	1339	1373	575	41	888	888	940	414	44	52	26	0	10449	8954	4825	53	1364	1364	1627	1480	90	77	74	0	0.000	0.000	0.000	0.000	0.000	0.000	0.000	0.000	0.000	0.000	0.000	0.000	0.000	0.000	0.050	0.064	0.072	0.075	3.522	0.068	0.330	316	2384	100	451	9085	9536	485	7590	8075	Error	Error	-4.332	451	9085	485	7590	433830	2829394	1.046	4.951	0	0	0
1	7	12	"A70"	"A70"	6240	57120	100	1202	1267	522	41	849	849	894	390	43	47	23	0	7205	6867	4216	61	1323	1323	1488	1043	70	72	67	0	0.000	0.000	0.000	0.000	0.000	0.000	0.000	0.000	0.000	0.000	0.000	0.000	0.000	0.000	0.060	0.075	0.093	0.112	4.119	0.068	0.239	316	2384	100	353	5882	6235	418	5544	5962	Error	Error	-4.059	353	5882	418	5544	400405	2170008	0.956	5.157	0	0	0
1	8	12	"A70"	"A70"	6540	57115	100	1136	1190	537	45	856	856	1046	2599	248	0	0	0	6994	6692	4130	61	1333	1333	1676	2242	133	67	57	0	0.000	0.000	0.000	0.000	0.000	0.000	0.000	0.000	0.000	0.000	0.000	0.000	0.000	0.000	0.049	0.062	0.078	0.098	4.520	0.702	0.311	316	2384	100	280	5661	5941	334	5359	5693	Error	Error	-4.338	280	5661	334	5359	376144	2114776	0.055	2.237	0	0	0
1	9	12	"A70"	"A70"	6840	57115	100	1076	1142	464	40	832	832	870	406	46	36	14	0	8004	7318	4490	61	1319	1319	1606	1559	97	71	67	0	0.000	0.000	0.000	0.000	0.000	0.000	0.000	0.000	0.000	0.000	0.000	0.000	0.000	0.000	0.036	0.052	0.065	0.079	5.207	0.049	0.171	316	2384	100	244	6685	6929	310	5999	6309	Error	Error	-4.776	244	6685	310	5999	360924	2312437	0.670	3.664	0	0	0
1	10	12	"A71"	"A71"	7135	57115	100	1252	1283	493	38	796	796	844	366	43	56	30	0	8997	8157	4829	59	1298	1298	1442	981	68	74	72	0	0.000	0.000	0.000	0.000	0.000	0.000	0.000	0.000	0.000	0.000	0.000	0.000	0.000	0.000	0.059	0.071	0.078	0.090	4.267	0.061	0.304	316	2384	100	456	7699	8155	487	6859	7346	Error	Error	-4.078	456	7699	487	6859	405558	2577715	1.199	6.845	0	0	0
1	11	12	"A71"	"A71"	7435	57115	100	1254	1322	563	42	807	807	859	392	45	52	32	0	9961	8292	4827	58	1315	1315	1460	982	67	75	72	0	0.000	0.000	0.000	0.000	0.000	0.000	0.000	0.000	0.000	0.000	0.000	0.000	0.000	0.000	0.052	0.074	0.092	0.100	4.261	0.070	0.346	316	2384	100	447	8646	9093	515	6977	7492	Error	Error	-4.274	447	8646	515	6977	417752	2620244	1.181	6.957	0	0	0
1	12	12	"A71"	"A71"	7735	57115	100	1308	1315	520	39	794	794	841	376	44	57	29	0	11062	9015	5348	59	1276	1276	1440	998	69	74	70	0	0.000	0.000	0.000	0.000	0.000	0.000	0.000	0.000	0.000	0.000	0.000	0.000	0.000	0.000	0.053	0.067	0.072	0.092	4.303	0.062	0.348	316	2384	100	514	9786	10300	521	7739	8260	Error	Error	-4.251	514	9786	521	7739	415636	2848886	1.261	7.590	0	0	0
1	13	12	"A72"	"A72"	8035	57110	100	1067	1117	467	41	825	825	864	360	41	41	18	0	5701	5512	3818	69	1338	1338	1482	901	60	61	57	0	0.000	0.000	0.000	0.000	0.000	0.000	0.000	0.000	0.000	0.000	0.000	0.000	0.000	0.000	0.055	0.070	0.098	0.133	6.312	0.064	0.192	316	2384	100	242	4363	4605	292	4174	4466	Error	Error	-4.172	242	4363	292	4174	352896	1741689	0.703	4.473	0	0	0
1	14	12	"A72"	"A72"	8335	57110	100	1056	1109	513	46	783	783	827	372	44	39	20	0	4300	5086	3604	70	1295	1295	1479	996	67	63	58	0	0.000	0.000	0.000	0.000	0.000	0.000	0.000	0.000	0.000	0.000	0.000	0.000	0.000	0.000	0.091	0.086	0.134	0.157	5.475	0.072	0.197	316	2384	100	273	3005	3278	326	3791	4117	Error	Error	-3.460	273	3005	326	3791	350457	1607139	0.758	3.621	0	0	0
1	15	12	"A72"	"A72"	8635	57110	100	1131	1201	504	41	799	799	844	365	43	47	24	0	7497	6620	3892	58	1309	1309	1466	962	65	71	68	0	0.000	0.000	0.000	0.000	0.000	0.000	0.000	0.000	0.000	0.000	0.000	0.000	0.000	0.000	0.054	0.076	0.095	0.111	4.108	0.076	0.282	316	2384	100	332	6188	6520	402	5311	5713	Error	Error	-4.220	332	6188	402	5311	379449	2091815	0.978	5.358	0	0	0
1	16	12	"A73"	"A73"	8935	57110	100	990	1021	419	41	792	792	832	356	42	34	13	0	2571	3267	2374	72	1271	1271	1298	285	21	75	70	0	0.000	0.000	0.000	0.000	0.000	0.000	0.000	0.000	0.000	0.000	0.000	0.000	0.000	0.000	0.152	0.115	0.226	0.259	5.158	0.081	0.093	316	2384	100	198	1300	1498	229	1996	2225	Error	Error	-2.715	198	1300	229	1996	322657	1032245	0.531	6.909	0	0	0
1	17	12	"A73"	"A73"	9235	57110	100	910	956	405	42	824	824	859	359	41	24	9	0	2079	2408	1418	58	1289	1289	1310	278	21	67	57	0	0.000	0.000	0.000	0.000	0.000	0.000	0.000	0.000	0.000	0.000	0.000	0.000	0.000	0.000	0.109	0.118	0.293	0.327	5.479	0.106	0.051	316	2384	100	86	790	876	132	1119	1251	Error	Error	-3.199	86	790	132	1119	301982	760955	0.270	3.950	0	0	0
1	18	12	"A73"	"A73"	9535	57110	100	853	908	353	38	794	794	900	1258	139	0	0	0	2215	2781	1916	68	1287	1287	1343	674	50	54	39	0	0.000	0.000	0.000	0.000	0.000	0.000	0.000	0.000	0.000	0.000	0.000	0.000	0.000	0.000	0.064	0.076	0.242	0.287	7.219	1.339	0.310	316	2384	100	59	928	987	114	1494	1608	Error	Error	-3.975	59	928	114	1494	286984	878759	0.006	2.134	0	0	0
1	1	13	"A74"	"A74"	4445	57425	100	1362	1417	609	42	923	923	975	461	47	48	18	0	7908	7088	3417	48	1489	1489	1611	836	51	80	76	0	0.000	0.000	0.000	0.000	0.000	0.000	0.000	0.000	0.000	0.000	0.000	0.000	0.000	0.000	0.068	0.088	0.102	0.103	4.606	0.083	0.224	316	2384	100	439	6419	6858	494	5599	6093	Error	Error	-3.870	439	6419	494	5599	447874	2239872	0.959	6.551	0	0	0
1	2	13	"A74"	"A74"	4745	57425	100	1262	1371	596	43	920	920	976	457	46	41	19	0	7266	6852	2677	39	1457	1457	1583	806	50	88	85	0	0.000	0.000	0.000	0.000	0.000	0.000	0.000	0.000	0.000	0.000	0.000	0.000	0.000	0.000	0.059	0.084	0.101	0.092	3.943	0.082	0.157	316	2384	100	342	5809	6151	451	5395	5846	Error	Error	-4.086	342	5809	451	5395	433354	2165361	0.864	6.537	0	0	0
1	3	13	"A74"	"A74"	5045	57425	100	1320	1412	582	41	919	919	983	596	60	37	11	0	7421	7100	2910	40	1426	1426	1549	801	51	88	84	0	0.000	0.000	0.000	0.000	0.000	0.000	0.000	0.000	0.000	0.000	0.000	0.000	0.000	0.000	0.067	0.087	0.098	0.083	3.833	0.084	0.225	316	2384	100	401	5995	6396	493	5674	6167	Error	Error	-3.902	401	5995	493	5674	446072	2243657	0.720	6.930	0	0	0
1	4	13	"A75"	"A75"	5345	57420	100	1405	1498	649	43	929	929	988	445	45	52	29	0	6146	5759	3057	53	1429	1429	1581	845	53	76	72	0	0.000	0.000	0.000	0.000	0.000	0.000	0.000	0.000	0.000	0.000	0.000	0.000	0.000	0.000	0.101	0.131	0.143	0.156	3.854	0.126	0.273	316	2384	100	476	4717	5193	569	4330	4899	Error	Error	-3.309	476	4717	569	4330	473381	1819905	1.146	4.944	0	0	0
1	5	13	"A75"	"A75"	5645	57420	100	1502	1708	966	56	910	910	984	464	47	56	37	0	6834	6338	2979	47	1434	1434	1660	978	58	81	78	0	0.000	0.000	0.000	0.000	0.000	0.000	0.000	0.000	0.000	0.000	0.000	0.000	0.000	0.000	0.110	0.163	0.157	0.169	4.027	0.148	0.255	316	2384	100	592	5400	5992	798	4904	5702	Error	Error	-3.189	592	5400	798	4904	539876	2002923	1.560	4.783	0	0	0
1	6	13	"A75"	"A75"	5945	57420	100	1593	1690	764	45	976	976	1310	3354	256	0	0	0	6687	6024	2781	46	1475	1475	1899	3223	169	70	31	0	0.000	0.000	0.000	0.000	0.000	0.000	0.000	0.000	0.000	0.000	0.000	0.000	0.000	0.000	0.118	0.157	0.195	0.176	3.819	0.347	0.230	316	2384	100	617	5212	5829	714	4549	5263	Error	Error	-3.078	617	5212	714	4549	534145	1903733	0.113	1.280	0	0	0
1	7	13	"A76"	"A76"	6245	57420	100	1230	1286	532	41	930	930	971	405	41	43	21	0	5959	5457	3082	56	1394	1394	1474	514	34	75	68	0	0.000	0.000	0.000	0.000	0.000	0.000	0.000	0.000	0.000	0.000	0.000	0.000	0.000	0.000	0.066	0.088	0.119	0.136	4.658	0.089	0.192	316	2384	100	300	4565	4865	356	4063	4419	Error	Error	-3.928	300	4565	356	4063	406426	1724495	0.778	7.749	0	0	0
1	8	13	"A76"	"A76"	6545	57420	100	1305	1334	491	36	878	878	932	384	41	53	23	0	6392	6492	2930	45	1373	1373	1565	880	56	86	83	0	0.000	0.000	0.000	0.000	0.000	0.000	0.000	0.000	0.000	0.000	0.000	0.000	0.000	0.000	0.085	0.089	0.102	0.114	3.711	0.075	0.201	316	2384	100	427	5019	5446	456	5119	5575	Error	Error	-3.555	427	5019	456	5119	421478	2051318	1.047	5.599	0	0	0
1	9	13	"A76"	"A76"	6840	57415	100	1276	1354	568	41	885	885	925	403	43	48	25	0	6170	5890	3440	58	1368	1368	1563	902	57	71	69	0	0.000	0.000	0.000	0.000	0.000	0.000	0.000	0.000	0.000	0.000	0.000	0.000	0.000	0.000	0.081	0.104	0.130	0.144	4.480	0.089	0.234	316	2384	100	391	4802	5193	469	4522	4991	Error	Error	-3.618	391	4802	469	4522	427718	1861243	1.065	4.797	0	0	0
1	10	13	"A77"	"A77"	7140	57415	100	1554	1759	998	56	862	862	940	493	52	57	38	0	7303	6565	3666	55	1371	1371	1561	921	59	75	72	0	0.000	0.000	0.000	0.000	0.000	0.000	0.000	0.000	0.000	0.000	0.000	0.000	0.000	0.000	0.117	0.173	0.196	0.204	3.416	0.190	0.414	316	2384	100	692	5932	6624	897	5194	6091	Error	Error	-3.100	692	5932	897	5194	555818	2074391	1.661	5.433	0	0	0
1	11	13	"A77"	"A77"	7440	57415	100	1578	1870	1699	90	849	849	896	391	43	63	47	0	6545	6404	3922	61	1378	1378	1533	896	58	74	71	0	0.000	0.000	0.000	0.000	0.000	0.000	0.000	0.000	0.000	0.000	0.000	0.000	0.000	0.000	0.141	0.203	0.240	0.210	3.435	0.205	0.332	316	2384	100	729	5167	5896	1021	5026	6047	Error	Error	-2.825	729	5167	1021	5026	590943	2023630	2.491	5.436	0	0	0
1	12	13	"A77"	"A77"	7740	57415	100	1558	1694	892	52	795	795	894	1245	139	34	5	0	4339	5022	3193	63	1321	1321	1532	1001	65	72	63	0	0.000	0.000	0.000	0.000	0.000	0.000	0.000	0.000	0.000	0.000	0.000	0.000	0.000	0.000	0.253	0.243	0.268	0.271	3.402	0.273	0.075	316	2384	100	763	3018	3781	899	3701	4600	Error	Error	-1.984	763	3018	899	3701	535205	1587092	0.643	3.487	0	0	0
1	13	13	"A78"	"A78"	8040	57415	100	1202	1265	575	45	838	838	882	373	42	49	24	0	4736	5180	3237	62	1344	1344	1496	764	51	71	68	0	0.000	0.000	0.000	0.000	0.000	0.000	0.000	0.000	0.000	0.000	0.000	0.000	0.000	0.000	0.107	0.111	0.144	0.178	4.342	0.087	0.207	316	2384	100	364	3392	3756	427	3836	4263	Error	Error	-3.220	364	3392	427	3836	399674	1637026	1.027	4.822	0	0	0
1	14	13	"A78"	"A78"	8340	57410	100	1221	1283	617	48	869	869	973	1579	162	4	0	0	5019	4864	3330	68	1375	1375	1776	1934	108	56	48	0	0.000	0.000	0.000	0.000	0.000	0.000	0.000	0.000	0.000	0.000	0.000	0.000	0.000	0.000	0.097	0.119	0.155	0.218	4.639	0.100	0.277	316	2384	100	352	3644	3996	414	3489	3903	Error	Error	-3.372	352	3644	414	3489	405377	1537139	0.196	1.597	0	0	0
1	15	13	"A78"	"A78"	8640	57410	100	1313	1359	554	40	877	877	928	498	53	45	20	0	5749	5683	3480	61	1384	1384	1585	912	57	70	67	0	0.000	0.000	0.000	0.000	0.000	0.000	0.000	0.000	0.000	0.000	0.000	0.000	0.000	0.000	0.100	0.112	0.140	0.157	4.228	0.091	0.264	316	2384	100	436	4365	4801	482	4299	4781	Error	Error	-3.324	436	4365	482	4299	429310	1795929	0.865	4.493	0	0	0
1	16	13	"A79"	"A79"	8940	57410	100	1223	1258	517	41	863	863	912	381	41	47	20	0	5940	5672	3497	61	1338	1338	1492	889	59	67	64	0	0.000	0.000	0.000	0.000	0.000	0.000	0.000	0.000	0.000	0.000	0.000	0.000	0.000	0.000	0.078	0.091	0.110	0.151	4.747	0.086	0.251	316	2384	100	360	4602	4962	395	4334	4729	Error	Error	-3.676	360	4602	395	4334	397561	1792217	0.908	4.702	0	0	0
1	17	13	"A79"	"A79"	9240	57410	100	1225	1257	553	43	826	826	883	474	53	44	16	0	6510	6184	4128	66	1306	1306	1499	975	65	66	62	0	0.000	0.000	0.000	0.000	0.000	0.000	0.000	0.000	0.000	0.000	0.000	0.000	0.000	0.000	0.077	0.088	0.115	0.150	4.765	0.078	0.234	316	2384	100	399	5204	5603	431	4878	5309	Error	Error	-3.705	399	5204	431	4878	397151	1954234	0.789	4.805	0	0	0
1	18	13	"A79"	"A79"	9540	57410	100	1026	1104	478	43	821	821	883	628	71	21	4	0	5235	5277	3744	70	1291	1291	1542	1174	76	60	58	0	0.000	0.000	0.000	0.000	0.000	0.000	0.000	0.000	0.000	0.000	0.000	0.000	0.000	0.000	0.052	0.071	0.105	0.145	6.172	0.072	0.234	316	2384	100	205	3944	4149	283	3986	4269	Error	Error	-4.266	205	3944	283	3986	348749	1667656	0.352	3.181	0	0	0
1	1	14	"A80"	"A80"	4450	57725	100	1224	1275	488	38	961	961	1010	410	40	40	16	0	6102	5719	2881	50	1453	1453	1518	516	33	80	77	0	0.000	0.000	0.000	0.000	0.000	0.000	0.000	0.000	0.000	0.000	0.000	0.000	0.000	0.000	0.057	0.074	0.112	0.121	4.258	0.068	0.132	316	2384	100	263	4649	4912	314	4266	4580	Error	Error	-4.144	263	4649	314	4266	402787	1807210	0.646	8.141	0	0	0
1	2	14	"A80"	"A80"	4750	57725	100	1297	1343	501	37	945	945	991	415	41	46	19	0	7342	6775	2652	39	1472	1472	1596	699	43	89	86	0	0.000	0.000	0.000	0.000	0.000	0.000	0.000	0.000	0.000	0.000	0.000	0.000	0.000	0.000	0.060	0.075	0.098	0.081	3.155	0.072	0.160	316	2384	100	352	5870	6222	398	5303	5701	Error	Error	-4.060	352	5870	398	5303	424529	2140791	0.848	7.409	0	0	0
1	3	14	"A80"	"A80"	5050	57725	100	1304	1333	470	35	930	930	1009	785	77	18	1	0	6574	6330	1994	31	1478	1478	1562	681	43	93	91	0	0.000	0.000	0.000	0.000	0.000	0.000	0.000	0.000	0.000	0.000	0.000	0.000	0.000	0.000	0.073	0.083	0.100	0.086	3.180	0.076	0.131	316	2384	100	374	5096	5470	403	4852	5255	Error	Error	-3.768	374	5096	403	4852	421179	2000270	0.413	7.001	0	0	0
1	4	14	"A81"	"A81"	5350	57720	100	1259	1312	530	40	910	910	962	392	40	46	21	0	5769	5584	3278	58	1461	1461	1542	546	35	72	68	0	0.000	0.000	0.000	0.000	0.000	0.000	0.000	0.000	0.000	0.000	0.000	0.000	0.000	0.000	0.081	0.098	0.127	0.169	4.502	0.079	0.170	316	2384	100	349	4308	4657	402	4123	4525	Error	Error	-3.626	349	4308	402	4123	414646	1764419	0.893	7.403	0	0	0
1	5	14	"A81"	"A81"	5650	57720	100	1269	1349	517	38	895	895	951	408	42	46	24	0	8414	7629	3730	48	1449	1449	1708	1089	63	81	77	0	0.000	0.000	0.000	0.000	0.000	0.000	0.000	0.000	0.000	0.000	0.000	0.000	0.000	0.000	0.054	0.073	0.087	0.091	3.788	0.069	0.225	316	2384	100	374	6965	7339	454	6180	6634	Error	Error	-4.219	374	6965	454	6180	426383	2410897	0.975	5.437	0	0	0
1	6	14	"A81"	"A81"	5950	57720	100	1312	1373	541	39	931	931	971	424	43	47	21	0	6919	6246	3255	52	1448	1448	1622	859	52	77	73	0	0.000	0.000	0.000	0.000	0.000	0.000	0.000	0.000	0.000	0.000	0.000	0.000	0.000	0.000	0.070	0.092	0.113	0.115	4.129	0.086	0.216	316	2384	100	381	5471	5852	442	4798	5240	Error	Error	-3.844	381	5471	442	4798	433831	1973724	0.948	5.383	0	0	0
1	7	14	"A82"	"A82"	6245	57720	100	1187	1248	499	39	936	936	982	419	42	37	14	0	5301	5026	3164	62	1408	1408	1554	838	53	64	60	0	0.000	0.000	0.000	0.000	0.000	0.000	0.000	0.000	0.000	0.000	0.000	0.000	0.000	0.000	0.064	0.086	0.136	0.188	5.591	0.092	0.228	316	2384	100	251	3893	4144	312	3618	3930	Error	Error	-3.955	251	3893	312	3618	394350	1588157	0.635	4.143	0	0	0
1	8	14	"A82"	"A82"	6545	57720	100	1147	1222	530	43	914	914	953	394	41	40	17	0	5599	5265	3175	60	1363	1363	1552	866	55	69	66	0	0.000	0.000	0.000	0.000	0.000	0.000	0.000	0.000	0.000	0.000	0.000	0.000	0.000	0.000	0.055	0.079	0.123	0.150	4.966	0.079	0.184	316	2384	100	233	4236	4469	308	3902	4210	Error	Error	-4.184	233	4236	308	3902	386009	1663836	0.683	4.288	0	0	0
1	9	14	"A82"	"A82"	6845	57720	100	1275	1315	525	39	925	925	984	517	52	35	12	0	5532	5142	2992	58	1381	1381	1564	928	59	69	65	0	0.000	0.000	0.000	0.000	0.000	0.000	0.000	0.000	0.000	0.000	0.000	0.000	0.000	0.000	0.084	0.104	0.130	0.144	3.455	0.093	0.123	316	2384	100	350	4151	4501	390	3761	4151	Error	Error	-3.568	350	4151	390	3761	415535	1624871	0.640	3.856	0	0	0
1	10	14	"A83"	"A83"	7145	57715	100	1114	1176	469	39	902	902	944	383	40	35	15	0	5051	4887	2923	59	1383	1383	1573	917	58	66	63	0	0.000	0.000	0.000	0.000	0.000	0.000	0.000	0.000	0.000	0.000	0.000	0.000	0.000	0.000	0.058	0.078	0.111	0.133	4.720	0.076	0.173	316	2384	100	212	3668	3880	274	3504	3778	Error	Error	-4.113	212	3668	274	3504	371578	1544403	0.606	3.614	0	0	0
1	11	14	"A83"	"A83"	7445	57715	100	1140	1198	523	43	861	861	908	377	41	40	20	0	4689	4620	2704	58	1337	1337	1521	912	59	68	63	0	0.000	0.000	0.000	0.000	0.000	0.000	0.000	0.000	0.000	0.000	0.000	0.000	0.000	0.000	0.083	0.103	0.145	0.174	5.163	0.076	0.147	316	2384	100	279	3352	3631	337	3283	3620	Error	Error	-3.587	279	3352	337	3283	378564	1459854	0.769	3.398	0	0	0
1	12	14	"A83"	"A83"	7745	57715	100	1128	1193	512	42	854	854	893	368	41	43	19	0	4216	4169	2593	62	1353	1353	1522	845	55	61	58	0	0.000	0.000	0.000	0.000	0.000	0.000	0.000	0.000	0.000	0.000	0.000	0.000	0.000	0.000	0.096	0.120	0.170	0.193	4.446	0.095	0.204	316	2384	100	274	2863	3137	339	2816	3155	Error	Error	-3.385	274	2863	339	2816	376839	1317338	0.815	3.133	0	0	0
1	13	14	"A84"	"A84"	8045	57715	100	1132	1225	517	42	831	831	866	373	43	46	21	0	4151	4471	2674	59	1320	1320	1471	765	52	70	67	0	0.000	0.000	0.000	0.000	0.000	0.000	0.000	0.000	0.000	0.000	0.000	0.000	0.000	0.000	0.106	0.125	0.187	0.188	4.759	0.090	0.158	316	2384	100	301	2831	3132	394	3151	3545	Error	Error	-3.233	301	2831	394	3151	387107	1412898	0.962	3.922	0	0	0
1	14	14	"A84"	"A84"	8345	57715	100	1196	1249	512	40	894	894	1029	1741	169	0	0	0	6388	5979	3015	50	1367	1367	1615	1164	72	77	74	0	0.000	0.000	0.000	0.000	0.000	0.000	0.000	0.000	0.000	0.000	0.000	0.000	0.000	0.000	0.060	0.077	0.105	0.104	4.848	0.087	0.209	316	2384	100	302	5021	5323	355	4612	4967	Error	Error	-4.055	302	5021	355	4612	394676	1889331	0.126	3.749	0	0	0
1	15	14	"A84"	"A84"	8645	57710	100	1196	1262	535	42	902	902	938	390	41	41	19	0	4516	4599	2874	62	1389	1389	1608	1024	63	62	57	0	0.000	0.000	0.000	0.000	0.000	0.000	0.000	0.000	0.000	0.000	0.000	0.000	0.000	0.000	0.094	0.112	0.165	0.213	5.009	0.094	0.214	316	2384	100	294	3127	3421	360	3210	3570	Error	Error	-3.411	294	3127	360	3210	398898	1453340	0.831	2.921	0	0	0
1	16	14	"A85"	"A85"	8945	57710	100	1190	1242	566	45	860	860	904	373	41	44	22	0	5380	5143	3059	59	1338	1338	1485	786	52	67	66	0	0.000	0.000	0.000	0.000	0.000	0.000	0.000	0.000	0.000	0.000	0.000	0.000	0.000	0.000	0.082	0.100	0.143	0.182	4.843	0.081	0.171	316	2384	100	330	4042	4372	382	3805	4187	Error	Error	-3.615	330	4042	382	3805	392515	1625245	0.906	4.654	0	0	0
1	17	14	"A85"	"A85"	9245	57710	100	1086	1185	527	44	850	850	892	422	47	37	16	0	4747	4778	2939	61	1354	1354	1510	799	52	66	63	0	0.000	0.000	0.000	0.000	0.000	0.000	0.000	0.000	0.000	0.000	0.000	0.000	0.000	0.000	0.070	0.098	0.140	0.176	5.482	0.080	0.158	316	2384	100	236	3393	3629	335	3424	3759	Error	Error	-3.846	236	3393	335	3424	374495	1509751	0.694	4.090	0	0	0
1	18	14	"A85"	"A85"	9545	57710	100	1188	1184	467	39	830	830	875	363	41	48	21	0	4292	4554	2796	61	1347	1347	1533	924	60	67	62	0	0.000	0.000	0.000	0.000	0.000	0.000	0.000	0.000	0.000	0.000	0.000	0.000	0.000	0.000	0.122	0.110	0.172	0.182	4.626	0.082	0.173	316	2384	100	358	2945	3303	354	3207	3561	Error	Error	-3.040	358	2945	354	3207	373986	1439208	0.851	3.269	0	0	0
1	1	15	"A86"	"A86"	4455	58025	100	1319	1365	548	40	1045	1045	1088	428	39	39	15	0	5034	4685	2662	56	1474	1474	1602	706	44	67	63	0	0.000	0.000	0.000	0.000	0.000	0.000	0.000	0.000	0.000	0.000	0.000	0.000	0.000	0.000	0.077	0.100	0.151	0.192	5.119	0.094	0.162	316	2384	100	274	3560	3834	320	3211	3531	Error	Error	-3.700	274	3560	320	3211	431193	1480611	0.647	4.367	0	0	0
1	2	15	"A86"	"A86"	4755	58025	100	1429	1450	558	38	974	974	1027	419	40	52	23	0	6810	6241	2536	40	1507	1507	1663	854	51	85	83	0	0.000	0.000	0.000	0.000	0.000	0.000	0.000	0.000	0.000	0.000	0.000	0.000	0.000	0.000	0.086	0.101	0.123	0.130	3.959	0.089	0.186	316	2384	100	455	5303	5758	476	4734	5210	Error	Error	-3.543	455	5303	476	4734	458095	1972095	1.010	5.361	0	0	0
1	3	15	"A86"	"A86"	5055	58025	100	1415	1449	547	37	960	960	1015	443	43	50	20	0	6294	6073	2888	47	1495	1495	1670	904	54	82	78	0	0.000	0.000	0.000	0.000	0.000	0.000	0.000	0.000	0.000	0.000	0.000	0.000	0.000	0.000	0.095	0.107	0.122	0.132	3.366	0.091	0.199	316	2384	100	455	4799	5254	489	4578	5067	Error	Error	-3.399	455	4799	489	4578	457973	1919206	0.980	4.871	0	0	0
1	4	15	"A87"	"A87"	5355	58025	100	1207	1244	491	39	922	922	968	398	41	40	14	0	4604	4420	2340	52	1432	1432	1535	644	41	71	68	0	0.000	0.000	0.000	0.000	0.000	0.000	0.000	0.000	0.000	0.000	0.000	0.000	0.000	0.000	0.090	0.108	0.163	0.186	4.862	0.088	0.139	316	2384	100	285	3172	3457	322	2988	3310	Error	Error	-3.476	285	3172	322	2988	393186	1396569	0.693	4.480	0	0	0
1	5	15	"A87"	"A87"	5655	58020	100	1179	1232	507	41	898	898	945	423	44	40	15	0	4905	5180	2999	57	1448	1448	1664	994	59	73	67	0	0.000	0.000	0.000	0.000	0.000	0.000	0.000	0.000	0.000	0.000	0.000	0.000	0.000	0.000	0.081	0.089	0.135	0.144	4.520	0.071	0.110	316	2384	100	281	3457	3738	334	3732	4066	Error	Error	-3.621	281	3457	334	3732	389179	1636777	0.678	3.537	0	0	0
1	6	15	"A87"	"A87"	5950	58020	100	1262	1312	535	40	909	909	963	416	43	45	20	0	5684	5798	3408	58	1473	1473	1705	1018	59	71	69	0	0.000	0.000	0.000	0.000	0.000	0.000	0.000	0.000	0.000	0.000	0.000	0.000	0.000	0.000	0.084	0.093	0.131	0.133	4.603	0.072	0.159	316	2384	100	353	4211	4564	403	4325	4728	Error	Error	-3.576	353	4211	403	4325	414570	1832100	0.839	4.021	0	0	0
1	7	15	"A88"	"A88"	6250	58020	100	1083	1203	532	44	905	905	948	385	40	37	17	0	5478	5095	3369	66	1410	1410	1613	1080	66	59	57	0	0.000	0.000	0.000	0.000	0.000	0.000	0.000	0.000	0.000	0.000	0.000	0.000	0.000	0.000	0.044	0.081	0.134	0.172	5.974	0.081	0.212	316	2384	100	178	4068	4246	298	3685	3983	Error	Error	-4.514	178	4068	298	3685	380030	1609981	0.662	3.224	0	0	0
1	8	15	"A88"	"A88"	6550	58020	100	1160	1241	514	41	903	903	952	400	42	41	19	0	5815	5586	3186	57	1413	1413	1653	1086	65	69	68	0	0.000	0.000	0.000	0.000	0.000	0.000	0.000	0.000	0.000	0.000	0.000	0.000	0.000	0.000	0.058	0.081	0.121	0.122	4.877	0.072	0.166	316	2384	100	257	4402	4659	338	4173	4511	Error	Error	-4.098	257	4402	338	4173	392027	1765089	0.723	3.622	0	0	0
1	9	15	"A88"	"A88"	6850	58020	100	1266	1291	510	39	939	939	986	404	40	42	17	0	5816	5366	2819	52	1400	1400	1564	852	54	74	70	0	0.000	0.000	0.000	0.000	0.000	0.000	0.000	0.000	0.000	0.000	0.000	0.000	0.000	0.000	0.074	0.089	0.118	0.144	4.675	0.088	0.195	316	2384	100	327	4416	4743	352	3966	4318	Error	Error	-3.755	327	4416	352	3966	408025	1695721	0.755	4.462	0	0	0
1	10	15	"A89"	"A89"	7150	58015	100	1317	1360	558	41	928	928	980	585	59	37	11	0	6895	5645	3311	58	1383	1383	1551	920	59	66	64	0	0.000	0.000	0.000	0.000	0.000	0.000	0.000	0.000	0.000	0.000	0.000	0.000	0.000	0.000	0.071	0.101	0.133	0.164	4.572	0.093	0.286	316	2384	100	389	5512	5901	432	4262	4694	Error	Error	-3.825	389	5512	432	4262	429617	1783920	0.650	4.450	0	0	0
1	11	15	"A89"	"A89"	7450	58015	100	1249	1297	486	37	882	882	922	387	41	49	22	0	6420	5234	2571	49	1316	1316	1451	760	52	75	72	0	0.000	0.000	0.000	0.000	0.000	0.000	0.000	0.000	0.000	0.000	0.000	0.000	0.000	0.000	0.072	0.106	0.129	0.135	4.385	0.088	0.201	316	2384	100	367	5104	5471	415	3918	4333	Error	Error	-3.798	367	5104	415	3918	409784	1653828	0.969	4.978	0	0	0
1	12	15	"A89"	"A89"	7750	58015	100	1233	1262	525	41	907	907	949	394	41	40	15	0	6047	5055	2484	49	1340	1340	1489	794	53	74	70	0	0.000	0.000	0.000	0.000	0.000	0.000	0.000	0.000	0.000	0.000	0.000	0.000	0.000	0.000	0.069	0.096	0.113	0.134	5.057	0.097	0.187	316	2384	100	326	4707	5033	355	3715	4070	Error	Error	-3.852	326	4707	355	3715	398937	1597274	0.794	4.491	0	0	0
1	13	15	"A90"	"A90"	8050	58015	100	1160	1212	497	41	915	915	949	388	40	39	16	0	4030	3908	2038	52	1371	1371	1472	545	37	72	66	0	0.000	0.000	0.000	0.000	0.000	0.000	0.000	0.000	0.000	0.000	0.000	0.000	0.000	0.000	0.092	0.117	0.170	0.206	5.031	0.123	0.145	316	2384	100	245	2659	2904	297	2537	2834	Error	Error	-3.440	245	2659	297	2537	382864	1235040	0.678	4.470	0	0	0
1	14	15	"A90"	"A90"	8350	58015	100	1289	1357	553	40	919	919	968	414	42	46	22	0	3693	3670	1809	49	1369	1369	1522	686	45	71	66	0	0.000	0.000	0.000	0.000	0.000	0.000	0.000	0.000	0.000	0.000	0.000	0.000	0.000	0.000	0.159	0.190	0.239	0.269	4.524	0.131	0.140	316	2384	100	370	2324	2694	438	2301	2739	Error	Error	-2.651	370	2324	438	2301	428942	1159630	0.940	3.131	0	0	0
1	15	15	"A90"	"A90"	8650	58010	100	1218	1262	497	39	922	922	982	534	54	35	8	0	3618	4080	2252	55	1387	1387	1569	782	49	70	65	0	0.000	0.000	0.000	0.000	0.000	0.000	0.000	0.000	0.000	0.000	0.000	0.000	0.000	0.000	0.133	0.126	0.205	0.233	5.251	0.115	0.166	316	2384	100	296	2231	2527	340	2693	3033	Error	Error	-2.914	296	2231	340	2693	398754	1289196	0.524	3.211	0	0	0
1	16	15	"A91"	"A91"	8950	58010	100	1048	1123	492	43	907	907	954	410	42	30	11	0	4433	4261	2435	57	1371	1371	1562	856	54	65	63	0	0.000	0.000	0.000	0.000	0.000	0.000	0.000	0.000	0.000	0.000	0.000	0.000	0.000	0.000	0.046	0.075	0.158	0.187	5.731	0.094	0.140	316	2384	100	141	3062	3203	216	2890	3106	Error	Error	-4.441	141	3062	216	2890	354990	1346415	0.412	3.153	0	0	0
1	17	15	"A91"	"A91"	9250	58010	100	1084	1206	556	46	907	907	956	496	51	36	13	0	4320	4225	2583	61	1386	1386	1550	801	51	61	57	0	0.000	0.000	0.000	0.000	0.000	0.000	0.000	0.000	0.000	0.000	0.000	0.000	0.000	0.000	0.060	0.105	0.174	0.198	5.223	0.095	0.167	316	2384	100	177	2934	3111	299	2839	3138	Error	Error	-4.051	177	2934	299	2839	381149	1335138	0.504	3.340	0	0	0
1	18	15	"A91"	"A91"	9545	58010	100	1172	1207	484	40	873	873	918	387	42	41	14	0	4435	4325	2516	58	1364	1364	1586	1027	64	64	61	0	0.000	0.000	0.000	0.000	0.000	0.000	0.000	0.000	0.000	0.000	0.000	0.000	0.000	0.000	0.097	0.113	0.157	0.192	5.100	0.090	0.166	316	2384	100	299	3071	3370	334	2961	3295	Error	Error	-3.360	299	3071	334	2961	381257	1366618	0.747	2.667	0	0	0
1	1	16	"A92"	"A92"	4460	58325	100	1217	1327	540	40	1027	1027	1079	420	38	35	13	0	3977	3876	2224	57	1468	1468	1621	817	50	60	56	0	0.000	0.000	0.000	0.000	0.000	0.000	0.000	0.000	0.000	0.000	0.000	0.000	0.000	0.000	0.076	0.125	0.180	0.210	4.593	0.115	0.169	316	2384	100	190	2509	2699	300	2408	2708	Error	Error	-3.723	190	2509	300	2408	419213	1224753	0.590	2.760	0	0	0
1	2	16	"A92"	"A92"	4760	58325	100	1285	1344	672	50	1002	1002	1049	417	39	39	16	0	4870	4718	2507	53	1484	1484	1660	852	51	70	66	0	0.000	0.000	0.000	0.000	0.000	0.000	0.000	0.000	0.000	0.000	0.000	0.000	0.000	0.000	0.084	0.106	0.152	0.189	4.682	0.105	0.171	316	2384	100	283	3386	3669	342	3234	3576	Error	Error	-3.581	283	3386	342	3234	424700	1490844	0.707	3.589	0	0	0
1	3	16	"A92"	"A92"	5060	58325	100	1352	1374	460	33	1012	1012	1051	406	38	42	16	0	5527	5004	2439	48	1472	1472	1643	895	54	74	69	0	0.000	0.000	0.000	0.000	0.000	0.000	0.000	0.000	0.000	0.000	0.000	0.000	0.000	0.000	0.084	0.102	0.126	0.143	4.544	0.090	0.197	316	2384	100	340	4055	4395	362	3532	3894	Error	Error	-3.576	340	4055	362	3532	434047	1581156	0.796	3.755	0	0	0
1	4	16	"A93"	"A93"	5355	58325	100	1330	1352	500	36	979	979	1030	416	40	44	18	0	5225	5025	2371	47	1450	1450	1569	656	41	80	76	0	0.000	0.000	0.000	0.000	0.000	0.000	0.000	0.000	0.000	0.000	0.000	0.000	0.000	0.000	0.093	0.104	0.144	0.147	3.844	0.094	0.164	316	2384	100	351	3775	4126	373	3575	3948	Error	Error	-3.427	351	3775	373	3575	427183	1587933	0.774	5.268	0	0	0
1	5	16	"A93"	"A93"	5655	58325	100	1399	1462	562	38	982	982	1025	441	43	48	22	0	4966	4974	2266	45	1462	1462	1619	738	45	81	78	0	0.000	0.000	0.000	0.000	0.000	0.000	0.000	0.000	0.000	0.000	0.000	0.000	0.000	0.000	0.119	0.137	0.167	0.160	4.139	0.111	0.162	316	2384	100	417	3504	3921	480	3512	3992	Error	Error	-3.071	417	3504	480	3512	461991	1571678	0.991	4.546	0	0	0
1	6	16	"A93"	"A93"	5955	58320	100	1332	1380	534	38	951	951	1001	409	40	47	22	0	4063	4440	2612	58	1434	1434	1694	1028	60	68	58	0	0.000	0.000	0.000	0.000	0.000	0.000	0.000	0.000	0.000	0.000	0.000	0.000	0.000	0.000	0.145	0.143	0.195	0.198	4.818	0.101	0.197	316	2384	100	381	2629	3010	429	3006	3435	Error	Error	-2.787	381	2629	429	3006	435939	1403158	0.927	2.671	0	0	0
1	7	16	"A94"	"A94"	6255	58320	100	1187	1246	505	40	932	932	975	400	41	39	16	0	6332	5667	3541	62	1392	1392	1566	916	58	65	63	0	0.000	0.000	0.000	0.000	0.000	0.000	0.000	0.000	0.000	0.000	0.000	0.000	0.000	0.000	0.052	0.073	0.097	0.135	5.947	0.076	0.216	316	2384	100	255	4940	5195	314	4275	4589	Error	Error	-4.276	255	4940	314	4275	393821	1790703	0.678	4.477	0	0	0
1	8	16	"A94"	"A94"	6555	58320	100	1210	1258	517	41	943	943	986	408	41	40	15	0	5593	5381	3149	58	1415	1415	1678	1098	65	68	65	0	0.000	0.000	0.000	0.000	0.000	0.000	0.000	0.000	0.000	0.000	0.000	0.000	0.000	0.000	0.064	0.079	0.121	0.143	3.885	0.074	0.194	316	2384	100	267	4178	4445	315	3966	4281	Error	Error	-3.968	267	4178	315	3966	397542	1700312	0.667	3.372	0	0	0
1	9	16	"A94"	"A94"	6855	58320	100	1274	1305	553	42	931	931	973	410	42	46	21	0	6471	5801	3341	57	1442	1442	1662	1001	60	69	66	0	0.000	0.000	0.000	0.000	0.000	0.000	0.000	0.000	0.000	0.000	0.000	0.000	0.000	0.000	0.068	0.086	0.120	0.148	5.003	0.087	0.231	316	2384	100	343	5029	5372	374	4359	4733	Error	Error	-3.874	343	5029	374	4359	412343	1833269	0.810	4.135	0	0	0
1	10	16	"A95"	"A95"	7155	58320	100	1387	1436	693	48	933	933	969	402	41	54	25	0	8089	6655	3506	52	1376	1376	1547	906	58	74	71	0	0.000	0.000	0.000	0.000	0.000	0.000	0.000	0.000	0.000	0.000	0.000	0.000	0.000	0.000	0.068	0.095	0.108	0.115	3.779	0.096	0.296	316	2384	100	454	6713	7167	503	5279	5782	Error	Error	-3.886	454	6713	503	5279	453678	2102872	1.162	5.638	0	0	0
1	11	16	"A95"	"A95"	7455	58315	100	1274	1330	563	42	910	910	958	406	42	47	22	0	8311	6667	3814	57	1351	1351	1655	1395	84	69	66	0	0.000	0.000	0.000	0.000	0.000	0.000	0.000	0.000	0.000	0.000	0.000	0.000	0.000	0.000	0.052	0.079	0.095	0.118	4.592	0.086	0.313	316	2384	100	364	6960	7324	420	5316	5736	Error	Error	-4.257	364	6960	420	5316	420299	2106854	0.916	3.593	0	0	0
1	12	16	"A95"	"A95"	7755	58315	100	1288	1329	545	41	944	944	977	386	39	45	22	0	6719	5744	3379	58	1357	1357	1647	1252	76	67	64	0	0.000	0.000	0.000	0.000	0.000	0.000	0.000	0.000	0.000	0.000	0.000	0.000	0.000	0.000	0.064	0.088	0.118	0.136	4.108	0.091	0.310	316	2384	100	344	5362	5706	385	4387	4772	Error	Error	-3.962	344	5362	385	4387	419850	1815030	0.912	3.272	0	0	0
1	13	16	"A96"	"A96"	8055	58315	100	1184	1262	581	46	937	937	977	403	41	40	15	0	4917	4521	2708	59	1352	1352	1576	1085	68	62	58	0	0.000	0.000	0.000	0.000	0.000	0.000	0.000	0.000	0.000	0.000	0.000	0.000	0.000	0.000	0.069	0.103	0.141	0.171	5.460	0.086	0.169	316	2384	100	247	3565	3812	325	3169	3494	Error	Error	-3.851	247	3565	325	3169	398820	1428527	0.707	2.714	0	0	0
1	14	16	"A96"	"A96"	8355	58315	100	1190	1264	544	43	935	935	979	396	40	39	19	0	4995	4759	2937	61	1369	1369	1601	1041	65	62	60	0	0.000	0.000	0.000	0.000	0.000	0.000	0.000	0.000	0.000	0.000	0.000	0.000	0.000	0.000	0.070	0.097	0.145	0.185	5.339	0.091	0.229	316	2384	100	255	3626	3881	329	3390	3719	Error	Error	-3.830	255	3626	329	3390	399267	1503789	0.720	3.034	0	0	0
1	15	16	"A96"	"A96"	8655	58315	100	1226	1276	478	37	921	921	965	394	40	41	18	0	5091	4686	2791	59	1370	1370	1605	1048	65	63	60	0	0.000	0.000	0.000	0.000	0.000	0.000	0.000	0.000	0.000	0.000	0.000	0.000	0.000	0.000	0.082	0.107	0.139	0.162	4.459	0.092	0.225	316	2384	100	305	3721	4026	355	3316	3671	Error	Error	-3.609	305	3721	355	3316	403070	1480741	0.789	2.940	0	0	0
1	16	16	"A97"	"A97"	8955	58310	100	1177	1261	480	38	928	928	960	395	41	38	18	0	5477	5022	2932	58	1358	1358	1541	929	60	67	63	0	0.000	0.000	0.000	0.000	0.000	0.000	0.000	0.000	0.000	0.000	0.000	0.000	0.000	0.000	0.060	0.091	0.137	0.157	4.219	0.092	0.250	316	2384	100	249	4119	4368	333	3664	3997	Error	Error	-4.048	249	4119	333	3664	398629	1586968	0.762	3.747	0	0	0
1	17	16	"A97"	"A97"	9250	58310	100	1312	1322	521	39	934	934	978	395	40	48	21	0	5321	5062	3314	65	1375	1375	1580	1029	65	58	56	0	0.000	0.000	0.000	0.000	0.000	0.000	0.000	0.000	0.000	0.000	0.000	0.000	0.000	0.000	0.096	0.105	0.134	0.179	4.964	0.088	0.247	316	2384	100	378	3946	4324	388	3687	4075	Error	Error	-3.384	378	3946	388	3687	417629	1599619	0.871	3.384	0	0	0
1	18	16	"A97"	"A97"	9550	58310	100	1139	1217	632	51	924	924	1007	1411	140	2	0	0	4098	3703	2174	58	1377	1377	1674	1773	105	57	32	0	0.000	0.000	0.000	0.000	0.000	0.000	0.000	0.000	0.000	0.000	0.000	0.000	0.000	0.000	0.079	0.126	0.188	0.228	4.484	0.580	0.433	316	2384	100	215	2721	2936	293	2326	2619	Error	Error	-3.662	215	2721	293	2326	384620	1170150	0.149	1.144	0	0	0
1	1	17	"A98"	"A98"	4465	58625	100	1098	1139	460	40	1016	1016	1061	429	40	23	6	0	2161	2511	1397	55	1442	1442	1470	288	19	68	54	0	0.000	0.000	0.000	0.000	0.000	0.000	0.000	0.000	0.000	0.000	0.000	0.000	0.000	0.000	0.114	0.115	0.388	0.418	5.627	0.113	0.027	316	2384	100	82	719	801	123	1069	1192	Error	Error	-3.132	82	719	123	1069	360046	793454	0.182	3.615	0	0	0
1	2	17	"A98"	"A98"	4760	58625	100	1107	1166	461	39	1023	1023	1070	426	39	25	6	0	2238	2825	1730	61	1416	1416	1445	280	19	72	59	0	0.000	0.000	0.000	0.000	0.000	0.000	0.000	0.000	0.000	0.000	0.000	0.000	0.000	0.000	0.102	0.101	0.342	0.357	5.281	0.076	0.025	316	2384	100	84	822	906	143	1409	1552	Error	Error	-3.291	84	822	143	1409	368303	892585	0.225	4.929	0	0	0
1	3	17	"A98"	"A98"	5060	58625	100	1000	1020	412	40	975	975	1025	414	40	17	4	0	1425	1453	261	17	1404	1404	1424	261	18	17	4	0	0.000	0.000	0.000	0.000	0.000	0.000	0.000	0.000	0.000	0.000	0.000	0.000	0.000	0.000	1.190	0.918	1.981	1.959	4.663	10.235	0.009	316	2384	100	25	21	46	45	49	94	Error	Error	0.252	25	21	45	49	322169	459127	-0.012	0.111	0	0	0
1	4	17	"A99"	"A99"	5360	58625	100	1195	1224	472	38	973	973	1010	412	40	32	12	0	3153	3545	1926	54	1416	1416	1512	599	39	66	57	0	0.000	0.000	0.000	0.000	0.000	0.000	0.000	0.000	0.000	0.000	0.000	0.000	0.000	0.000	0.128	0.118	0.201	0.226	5.508	0.102	0.121	316	2384	100	222	1737	1959	251	2129	2380	Error	Error	-2.968	222	1737	251	2129	386784	1120255	0.519	3.394	0	0	0
1	5	17	"A99"	"A99"	5660	58625	100	1189	1231	465	37	984	984	1020	396	38	32	12	0	3486	3788	1924	50	1403	1403	1481	573	38	72	65	0	0.000	0.000	0.000	0.000	0.000	0.000	0.000	0.000	0.000	0.000	0.000	0.000	0.000	0.000	0.098	0.104	0.158	0.182	4.921	0.100	0.122	316	2384	100	205	2083	2288	247	2385	2632	Error	Error	-3.345	205	2083	247	2385	388939	1196980	0.533	4.026	0	0	0
1	6	17	"A99"	"A99"	5960	58620	100	1125	1187	449	37	992	992	1023	421	41	27	8	0	3581	3734	1855	49	1414	1414	1577	872	55	70	57	0	0.000	0.000	0.000	0.000	0.000	0.000	0.000	0.000	0.000	0.000	0.000	0.000	0.000	0.000	0.061	0.084	0.173	0.195	4.503	0.112	0.175	316	2384	100	133	2167	2300	195	2320	2515	Error	Error	-4.026	133	2167	195	2320	375008	1179786	0.390	2.474	0	0	0
1	7	17	"A100"	"A100"	6260	58620	100	1153	1197	503	42	984	984	1024	411	40	33	12	0	4058	4119	2438	59	1399	1399	1552	762	49	61	58	0	0.000	0.000	0.000	0.000	0.000	0.000	0.000	0.000	0.000	0.000	0.000	0.000	0.000	0.000	0.064	0.078	0.159	0.222	5.761	0.100	0.166	316	2384	100	169	2659	2828	213	2720	2933	Error	Error	-3.976	169	2659	213	2720	378409	1301470	0.421	3.369	0	0	0
1	8	17	"A100"	"A100"	6560	58620	100	1293	1339	550	41	973	973	998	405	40	43	18	0	5017	4629	2548	55	1383	1383	1547	840	54	68	64	0	0.000	0.000	0.000	0.000	0.000	0.000	0.000	0.000	0.000	0.000	0.000	0.000	0.000	0.000	0.088	0.113	0.170	0.210	5.488	0.110	0.219	316	2384	100	320	3634	3954	366	3246	3612	Error	Error	-3.505	320	3634	366	3246	423046	1462611	0.842	3.669	0	0	0
1	9	17	"A100"	"A100"	6860	58620	100	1194	1260	520	41	917	917	970	410	42	40	17	0	5347	4976	2598	52	1378	1378	1525	735	48	74	70	0	0.000	0.000	0.000	0.000	0.000	0.000	0.000	0.000	0.000	0.000	0.000	0.000	0.000	0.000	0.070	0.095	0.129	0.135	4.538	0.099	0.187	316	2384	100	277	3969	4246	343	3598	3941	Error	Error	-3.841	277	3969	343	3598	398111	1572293	0.707	4.695	0	0	0
1	10	17	"A101"	"A101"	7160	58620	100	979	1071	475	44	899	899	947	488	51	23	5	0	2498	3475	2463	70	1301	1301	1366	506	37	65	56	0	0.000	0.000	0.000	0.000	0.000	0.000	0.000	0.000	0.000	0.000	0.000	0.000	0.000	0.000	0.067	0.079	0.221	0.238	4.886	0.081	0.106	316	2384	100	80	1197	1277	172	2174	2346	Error	Error	-3.903	80	1197	172	2174	338389	1098236	0.254	4.168	0	0	0
1	11	17	"A101"	"A101"	7460	58615	100	974	1035	440	42	905	905	939	383	40	23	7	0	2261	3615	2689	74	1336	1336	1404	495	35	60	49	0	0.000	0.000	0.000	0.000	0.000	0.000	0.000	0.000	0.000	0.000	0.000	0.000	0.000	0.000	0.075	0.057	0.235	0.282	6.155	0.056	0.062	316	2384	100	69	925	994	130	2279	2409	Error	Error	-3.745	69	925	130	2279	327067	1142243	0.251	4.467	0	0	0
1	12	17	"A101"	"A101"	7760	58615	100	1089	1134	447	39	898	898	934	365	39	35	11	0	2670	3980	2943	73	1347	1347	1395	410	29	67	57	0	0.000	0.000	0.000	0.000	0.000	0.000	0.000	0.000	0.000	0.000	0.000	0.000	0.000	0.000	0.144	0.090	0.158	0.198	5.325	0.077	0.127	316	2384	100	191	1323	1514	236	2633	2869	Error	Error	-2.792	191	1323	236	2633	358285	1257650	0.548	6.305	0	0	0
1	13	17	"A102"	"A102"	8060	58615	100	1081	1097	434	39	875	875	919	374	40	33	11	0	3164	4254	3154	74	1328	1328	1415	669	47	64	56	0	0.000	0.000	0.000	0.000	0.000	0.000	0.000	0.000	0.000	0.000	0.000	0.000	0.000	0.000	0.112	0.076	0.136	0.199	6.070	0.062	0.118	316	2384	100	206	1836	2042	222	2926	3148	Error	Error	-3.156	206	1836	222	2926	346613	1344364	0.476	4.244	0	0	0
1	14	17	"A102"	"A102"	8360	58615	100	1075	1136	478	42	877	877	925	424	45	35	12	0	3451	4536	3032	66	1334	1334	1403	518	36	68	62	0	0.000	0.000	0.000	0.000	0.000	0.000	0.000	0.000	0.000	0.000	0.000	0.000	0.000	0.000	0.094	0.081	0.122	0.147	5.564	0.066	0.108	316	2384	100	198	2117	2315	259	3202	3461	Error	Error	-3.418	198	2117	259	3202	358918	1433355	0.498	6.048	0	0	0
1	15	17	"A102"	"A102"	8655	58615	100	1058	1138	488	42	917	917	957	403	42	33	11	0	3165	4378	3135	71	1346	1346	1420	513	36	65	57	0	0.000	0.000	0.000	0.000	0.000	0.000	0.000	0.000	0.000	0.000	0.000	0.000	0.000	0.000	0.078	0.073	0.142	0.208	6.474	0.072	0.113	316	2384	100	141	1819	1960	221	3032	3253	Error	Error	-3.689	141	1819	221	3032	359694	1383436	0.449	5.766	0	0	0
1	16	17	"A103"	"A103"	8955	58615	100	1241	1317	586	44	913	913	951	373	39	47	25	0	4816	4760	2705	56	1366	1366	1456	615	42	72	68	0	0.000	0.000	0.000	0.000	0.000	0.000	0.000	0.000	0.000	0.000	0.000	0.000	0.000	0.000	0.095	0.119	0.144	0.163	3.504	0.116	0.260	316	2384	100	328	3450	3778	404	3394	3798	Error	Error	-3.395	328	3450	404	3394	416259	1504237	0.981	5.372	0	0	0
1	17	17	"A103"	"A103"	9255	58610	100	1143	1223	524	42	932	932	968	413	42	38	15	0	4001	4303	2683	62	1364	1364	1486	732	49	63	59	0	0.000	0.000	0.000	0.000	0.000	0.000	0.000	0.000	0.000	0.000	0.000	0.000	0.000	0.000	0.080	0.099	0.170	0.201	4.602	0.110	0.205	316	2384	100	211	2637	2848	291	2939	3230	Error	Error	-3.644	211	2637	291	2939	386564	1359832	0.617	3.848	0	0	0
1	18	17	"A103"	"A103"	9555	58610	100	1139	1284	742	57	924	924	966	386	39	36	18	0	3104	3335	2671	80	1379	1379	1489	577	38	60	55	0	0.000	0.000	0.000	0.000	0.000	0.000	0.000	0.000	0.000	0.000	0.000	0.000	0.000	0.000	0.125	0.184	0.257	0.324	5.336	0.195	0.347	316	2384	100	215	1725	1940	360	1956	2316	Error	Error	-3.004	215	1725	360	1956	405678	1053918	0.824	3.199	0	0	0
1	1	18	"A104"	"A104"	4465	58930	100	1303	1320	500	37	1040	1040	1088	443	40	33	11	0	4518	4544	2280	50	1460	1460	1534	540	35	77	73	0	0.000	0.000	0.000	0.000	0.000	0.000	0.000	0.000	0.000	0.000	0.000	0.000	0.000	0.000	0.086	0.091	0.156	0.179	4.435	0.095	0.128	316	2384	100	263	3058	3321	280	3084	3364	Error	Error	-3.539	263	3058	280	3084	417034	1435899	0.524	5.574	0	0	0
1	2	18	"A104"	"A104"	4765	58925	100	1236	1282	481	37	1026	1026	1068	420	39	33	12	0	5846	5063	2367	46	1451	1451	1578	746	47	75	72	0	0.000	0.000	0.000	0.000	0.000	0.000	0.000	0.000	0.000	0.000	0.000	0.000	0.000	0.000	0.048	0.071	0.129	0.138	5.038	0.079	0.135	316	2384	100	210	4395	4605	256	3612	3868	Error	Error	-4.387	210	4395	256	3612	405197	1599846	0.510	4.672	0	0	0
1	3	18	"A104"	"A104"	5065	58925	100	1269	1300	507	39	1038	1038	1076	427	39	36	11	0	5549	5032	2402	47	1448	1448	1556	637	40	78	74	0	0.000	0.000	0.000	0.000	0.000	0.000	0.000	0.000	0.000	0.000	0.000	0.000	0.000	0.000	0.056	0.073	0.117	0.140	4.323	0.082	0.135	316	2384	100	231	4101	4332	262	3584	3846	Error	Error	-4.150	231	4101	262	3584	410761	1589994	0.525	5.457	0	0	0
1	4	18	"A105"	"A105"	5365	58925	100	1262	1337	537	40	982	982	1031	426	41	40	17	0	5141	4770	2523	52	1430	1430	1537	589	38	72	69	0	0.000	0.000	0.000	0.000	0.000	0.000	0.000	0.000	0.000	0.000	0.000	0.000	0.000	0.000	0.075	0.106	0.145	0.180	5.375	0.109	0.156	316	2384	100	280	3711	3991	355	3340	3695	Error	Error	-3.728	280	3711	355	3340	422386	1507322	0.718	5.489	0	0	0
1	5	18	"A105"	"A105"	5665	58925	100	1354	1413	549	38	982	982	1020	426	41	45	21	0	6077	5712	2437	42	1420	1420	1578	720	45	83	80	0	0.000	0.000	0.000	0.000	0.000	0.000	0.000	0.000	0.000	0.000	0.000	0.000	0.000	0.000	0.080	0.100	0.143	0.123	3.545	0.087	0.162	316	2384	100	372	4657	5029	431	4292	4723	Error	Error	-3.646	372	4657	431	4292	446423	1804997	0.923	5.742	0	0	0
1	6	18	"A105"	"A105"	5965	58925	100	1358	1408	514	36	984	984	1034	407	39	46	19	0	6251	5900	2416	40	1416	1416	1548	646	41	85	82	0	0.000	0.000	0.000	0.000	0.000	0.000	0.000	0.000	0.000	0.000	0.000	0.000	0.000	0.000	0.077	0.095	0.127	0.120	3.574	0.083	0.159	316	2384	100	374	4835	5209	424	4484	4908	Error	Error	-3.692	374	4835	424	4484	445028	1864507	0.919	6.737	0	0	0
1	7	18	"A106"	"A106"	6265	58920	100	969	1034	398	38	930	930	983	401	40	21	6	0	1646	1878	795	42	1372	1372	1388	263	18	50	32	0	0.000	0.000	0.000	0.000	0.000	0.000	0.000	0.000	0.000	0.000	0.000	0.000	0.000	0.000	0.142	0.206	0.715	0.687	5.412	0.306	0.027	316	2384	100	39	274	313	104	506	610	Error	Error	-2.813	39	274	104	506	326668	593501	0.127	1.863	0	0	0
1	8	18	"A106"	"A106"	6565	58920	100	1024	1081	450	41	941	941	981	389	39	27	7	0	1633	1841	774	42	1351	1351	1371	261	19	51	35	0	0.000	0.000	0.000	0.000	0.000	0.000	0.000	0.000	0.000	0.000	0.000	0.000	0.000	0.000	0.294	0.286	0.750	0.735	4.937	0.342	0.020	316	2384	100	83	282	365	140	490	630	Error	Error	-1.765	83	282	140	490	341565	581658	0.257	1.801	0	0	0
1	9	18	"A106"	"A106"	6865	58920	100	1003	1051	421	40	955	955	999	455	45	18	3	0	1655	1914	801	41	1358	1358	1368	253	18	54	35	0	0.000	0.000	0.000	0.000	0.000	0.000	0.000	0.000	0.000	0.000	0.000	0.000	0.000	0.000	0.162	0.173	0.563	0.735	4.520	0.958	0.010	316	2384	100	48	297	345	96	556	652	Error	Error	-2.629	48	297	96	556	332159	604746	0.114	2.158	0	0	0
1	10	18	"A107"	"A107"	7165	58920	100	972	1045	425	40	928	928	974	391	40	24	7	0	2301	2963	2091	70	1346	1346	1368	282	20	72	60	0	0.000	0.000	0.000	0.000	0.000	0.000	0.000	0.000	0.000	0.000	0.000	0.000	0.000	0.000	0.046	0.072	0.216	0.243	5.757	0.085	0.059	316	2384	100	44	955	999	117	1617	1734	Error	Error	-4.440	44	955	117	1617	330170	936246	0.182	5.656	0	0	0
1	11	18	"A107"	"A107"	7465	58920	100	1000	1046	438	41	910	910	948	370	39	27	8	0	2363	3350	2577	76	1328	1328	1357	287	21	75	62	0	0.000	0.000	0.000	0.000	0.000	0.000	0.000	0.000	0.000	0.000	0.000	0.000	0.000	0.000	0.087	0.067	0.163	0.220	5.972	0.077	0.085	316	2384	100	90	1035	1125	136	2022	2158	Error	Error	-3.524	90	1035	136	2022	330600	1058739	0.265	6.944	0	0	0
1	12	18	"A107"	"A107"	7765	58915	100	1047	1085	431	39	881	881	927	376	40	33	11	0	2397	3455	2753	79	1329	1329	1361	328	24	68	58	0	0.000	0.000	0.000	0.000	0.000	0.000	0.000	0.000	0.000	0.000	0.000	0.000	0.000	0.000	0.155	0.096	0.211	0.301	6.245	0.075	0.091	316	2384	100	166	1068	1234	204	2126	2330	Error	Error	-2.686	166	1068	204	2126	342794	1091889	0.420	6.384	0	0	0
1	13	18	"A108"	"A108"	8065	58915	100	1001	1050	450	42	871	871	916	381	41	28	13	0	3808	4239	2778	65	1307	1307	1350	366	27	71	65	0	0.000	0.000	0.000	0.000	0.000	0.000	0.000	0.000	0.000	0.000	0.000	0.000	0.000	0.000	0.052	0.061	0.118	0.156	5.710	0.065	0.087	316	2384	100	130	2501	2631	179	2932	3111	Error	Error	-4.266	130	2501	179	2932	331912	1339549	0.352	7.893	0	0	0
1	14	18	"A108"	"A108"	8360	58915	100	1032	1087	461	42	865	865	916	382	41	29	11	0	3030	4230	3047	72	1319	1319	1380	430	31	69	61	0	0.000	0.000	0.000	0.000	0.000	0.000	0.000	0.000	0.000	0.000	0.000	0.000	0.000	0.000	0.098	0.076	0.145	0.179	6.222	0.062	0.079	316	2384	100	167	1711	1878	222	2911	3133	Error	Error	-3.357	167	1711	222	2911	343639	1336675	0.448	6.628	0	0	0
1	15	18	"A108"	"A108"	8660	58915	100	1088	1125	471	41	911	911	950	757	79	9	0	0	3446	4285	3046	71	1341	1341	1392	400	28	68	63	0	0.000	0.000	0.000	0.000	0.000	0.000	0.000	0.000	0.000	0.000	0.000	0.000	0.000	0.000	0.084	0.073	0.150	0.204	5.622	0.065	0.099	316	2384	100	177	2105	2282	214	2944	3158	Error	Error	-3.572	177	2105	214	2944	355644	1354055	0.231	7.233	0	0	0
1	16	18	"A109"	"A109"	8960	58915	100	979	2038	7273	356	888	888	934	421	45	26	14	1	2207	3754	7191	191	1325	1325	1354	307	22	81	66	0	0.000	0.000	0.000	0.000	0.000	0.000	0.000	0.000	0.000	0.000	0.000	0.000	0.000	0.000	0.103	0.473	0.309	0.287	4.609	0.993	0.950	316	2384	100	91	882	973	1150	2429	3579	Error	Error	-3.277	91	882	1150	2429	643932	1186147	2.622	7.818	0	0	0
1	17	18	"A109"	"A109"	9260	58910	100	984	1202	2478	206	879	879	917	368	40	25	8	0	1842	2113	1117	52	1347	1347	1365	249	18	63	49	0	0.000	0.000	0.000	0.000	0.000	0.000	0.000	0.000	0.000	0.000	0.000	0.000	0.000	0.000	0.212	0.422	0.520	0.600	5.218	13.908	0.009	316	2384	100	105	495	600	323	766	1089	Error	Error	-2.237	105	495	323	766	379706	667777	0.774	3.004	0	0	0
1	18	18	"A109"	"A109"	9560	58910	100	811	885	376	42	887	887	936	402	42	15	3	0	1718	2074	1149	55	1328	1328	1343	254	18	60	43	0	0.000	0.000	0.000	0.000	0.000	0.000	0.000	0.000	0.000	0.000	0.000	0.000	0.000	0.000	-0.195	-0.003	0.613	0.597	5.835	0.080	0.007	316	2384	100	-76	390	314	-2	746	744	Error	Error	Error	-76	390	-2	746	279789	655400	-0.127	2.878	0	0	0
1	1	19	"A110"	"A110"	4470	59230	100	1192	1277	472	36	1032	1032	1078	427	39	30	11	0	2959	3355	1746	52	1471	1471	1494	317	21	81	73	0	0.000	0.000	0.000	0.000	0.000	0.000	0.000	0.000	0.000	0.000	0.000	0.000	0.000	0.000	0.108	0.130	0.221	0.223	4.623	0.114	0.079	316	2384	100	160	1488	1648	245	1884	2129	Error	Error	-3.217	160	1488	245	1884	403577	1060219	0.466	5.871	0	0	0
1	2	19	"A110"	"A110"	4770	59225	100	1267	1326	524	39	1065	1065	1102	429	38	32	12	0	3729	3959	1977	49	1483	1483	1535	440	28	79	73	0	0.000	0.000	0.000	0.000	0.000	0.000	0.000	0.000	0.000	0.000	0.000	0.000	0.000	0.000	0.090	0.105	0.202	0.224	4.619	0.112	0.105	316	2384	100	202	2246	2448	261	2476	2737	Error	Error	-3.475	202	2246	261	2476	419084	1251160	0.522	5.509	0	0	0
1	3	19	"A110"	"A110"	5070	59225	100	1265	1321	516	39	1064	1064	1114	453	40	32	10	0	3192	3910	2222	56	1442	1442	1516	480	31	78	68	0	0.000	0.000	0.000	0.000	0.000	0.000	0.000	0.000	0.000	0.000	0.000	0.000	0.000	0.000	0.115	0.104	0.193	0.204	4.714	0.084	0.080	316	2384	100	201	1750	1951	257	2468	2725	Error	Error	-3.122	201	1750	257	2468	417322	1235519	0.457	4.988	0	0	0
1	4	19	"A111"	"A111"	5370	59225	100	1224	1328	544	40	1034	1034	1070	405	37	37	17	0	2867	3359	2028	60	1401	1401	1429	284	19	81	70	0	0.000	0.000	0.000	0.000	0.000	0.000	0.000	0.000	0.000	0.000	0.000	0.000	0.000	0.000	0.130	0.150	0.261	0.242	4.081	0.126	0.106	316	2384	100	190	1466	1656	294	1958	2252	Error	Error	-2.948	190	1466	294	1958	419764	1061356	0.637	6.796	0	0	0
1	5	19	"A111"	"A111"	5670	59225	100	1126	1167	495	42	982	982	1021	402	39	30	10	0	2852	3696	2286	61	1416	1416	1446	316	21	82	75	0	0.000	0.000	0.000	0.000	0.000	0.000	0.000	0.000	0.000	0.000	0.000	0.000	0.000	0.000	0.100	0.081	0.183	0.204	4.860	0.083	0.074	316	2384	100	144	1436	1580	185	2280	2465	Error	Error	-3.318	144	1436	185	2280	368874	1168041	0.363	7.120	0	0	0
1	6	19	"A111"	"A111"	5970	59225	100	1143	1191	477	40	951	951	1001	392	39	31	13	0	2907	3653	2356	64	1389	1389	1412	284	20	77	69	0	0.000	0.000	0.000	0.000	0.000	0.000	0.000	0.000	0.000	0.000	0.000	0.000	0.000	0.000	0.126	0.106	0.187	0.211	4.987	0.092	0.097	316	2384	100	192	1518	1710	240	2264	2504	Error	Error	-2.983	192	1518	240	2264	376480	1154253	0.485	7.891	0	0	0
1	7	19	"A112"	"A112"	6270	59225	100	1101	1154	480	41	936	936	979	387	39	32	14	0	3222	3933	2297	58	1374	1374	1427	502	35	76	66	0	0.000	0.000	0.000	0.000	0.000	0.000	0.000	0.000	0.000	0.000	0.000	0.000	0.000	0.000	0.089	0.085	0.163	0.190	5.407	0.087	0.126	316	2384	100	165	1848	2013	218	2559	2777	Error	Error	-3.485	165	1848	218	2559	364509	1242737	0.452	4.992	0	0	0
1	8	19	"A112"	"A112"	6570	59220	100	1154	1212	476	39	962	962	1001	405	40	34	8	0	4196	4385	2388	54	1351	1351	1478	749	50	74	65	0	0.000	0.000	0.000	0.000	0.000	0.000	0.000	0.000	0.000	0.000	0.000	0.000	0.000	0.000	0.067	0.082	0.134	0.165	4.560	0.083	0.129	316	2384	100	192	2845	3037	250	3034	3284	Error	Error	-3.889	192	2845	250	3034	382999	1385596	0.521	3.881	0	0	0
1	9	19	"A112"	"A112"	6870	59220	100	1143	1205	467	38	964	964	1005	396	39	30	12	0	4235	4433	2336	52	1365	1365	1476	749	50	76	67	0	0.000	0.000	0.000	0.000	0.000	0.000	0.000	0.000	0.000	0.000	0.000	0.000	0.000	0.000	0.062	0.079	0.116	0.122	4.004	0.085	0.163	316	2384	100	179	2870	3049	241	3068	3309	Error	Error	-4.003	179	2870	241	3068	380827	1400820	0.505	3.948	0	0	0
1	10	19	"A113"	"A113"	7170	59220	100	1197	1229	457	37	979	979	1008	408	40	35	12	0	3186	3687	2070	56	1363	1363	1438	573	39	68	57	0	0.000	0.000	0.000	0.000	0.000	0.000	0.000	0.000	0.000	0.000	0.000	0.000	0.000	0.000	0.120	0.108	0.180	0.235	4.996	0.100	0.131	316	2384	100	218	1823	2041	250	2324	2574	Error	Error	-3.064	218	1823	250	2324	388373	1164999	0.542	3.925	0	0	0
1	11	19	"A113"	"A113"	7470	59220	100	1128	1193	480	40	941	941	977	386	39	32	12	0	3097	3738	2120	56	1357	1357	1400	358	25	78	67	0	0.000	0.000	0.000	0.000	0.000	0.000	0.000	0.000	0.000	0.000	0.000	0.000	0.000	0.000	0.107	0.106	0.171	0.179	3.944	0.100	0.108	316	2384	100	187	1740	1927	252	2381	2633	Error	Error	-3.218	187	1740	252	2381	377117	1181138	0.560	6.531	0	0	0
1	12	19	"A113"	"A113"	7765	59220	100	1117	1141	426	37	914	914	957	382	39	34	11	0	3036	3916	2361	60	1336	1336	1393	430	30	78	66	0	0.000	0.000	0.000	0.000	0.000	0.000	0.000	0.000	0.000	0.000	0.000	0.000	0.000	0.000	0.119	0.088	0.168	0.195	4.963	0.074	0.093	316	2384	100	203	1700	1903	227	2580	2807	Error	Error	-3.066	203	1700	227	2580	360705	1237597	0.482	5.867	0	0	0
1	13	19	"A114"	"A114"	8065	59215	100	1129	1143	440	38	913	913	949	395	41	34	12	0	4254	4258	2491	58	1315	1315	1404	640	45	66	62	0	0.000	0.000	0.000	0.000	0.000	0.000	0.000	0.000	0.000	0.000	0.000	0.000	0.000	0.000	0.073	0.078	0.136	0.177	6.113	0.075	0.129	316	2384	100	216	2939	3155	230	2943	3173	Error	Error	-3.766	216	2939	230	2943	361257	1345374	0.491	4.459	0	0	0
1	14	19	"A114"	"A114"	8365	59215	100	1180	1336	1593	119	911	911	947	365	38	40	16	0	5457	5075	2953	58	1338	1338	1467	806	54	69	68	0	0.000	0.000	0.000	0.000	0.000	0.000	0.000	0.000	0.000	0.000	0.000	0.000	0.000	0.000	0.065	0.114	0.112	0.136	5.758	0.167	0.181	316	2384	100	269	4119	4388	425	3737	4162	Error	Error	-3.937	269	4119	425	3737	422268	1603633	1.066	4.476	0	0	0
1	15	19	"A114"	"A114"	8665	59215	100	1202	1249	500	40	910	910	958	394	41	41	17	0	6040	5449	2932	53	1335	1335	1433	725	50	72	71	0	0.000	0.000	0.000	0.000	0.000	0.000	0.000	0.000	0.000	0.000	0.000	0.000	0.000	0.000	0.062	0.082	0.114	0.126	4.686	0.075	0.180	316	2384	100	292	4705	4997	339	4114	4453	Error	Error	-4.010	292	4705	339	4114	394764	1721862	0.739	5.539	0	0	0
1	16	19	"A115"	"A115"	8965	59215	100	940	980	395	40	885	885	916	370	40	23	6	0	2590	2847	1601	56	1317	1317	1340	302	22	66	60	0	0.000	0.000	0.000	0.000	0.000	0.000	0.000	0.000	0.000	0.000	0.000	0.000	0.000	0.000	0.043	0.062	0.201	0.231	5.122	0.079	0.040	316	2384	100	55	1273	1328	95	1530	1625	Error	Error	-4.533	55	1273	95	1530	309566	899551	0.173	4.990	0	0	0
1	17	19	"A115"	"A115"	9265	59215	100	942	1051	472	44	912	912	949	393	41	23	10	0	2485	3101	1965	63	1342	1342	1377	296	21	72	64	0	0.000	0.000	0.000	0.000	0.000	0.000	0.000	0.000	0.000	0.000	0.000	0.000	0.000	0.000	0.026	0.079	0.214	0.266	5.717	0.075	0.045	316	2384	100	30	1143	1173	139	1759	1898	Error	Error	-5.252	30	1143	139	1759	332221	979927	0.260	5.824	0	0	0
1	18	19	"A115"	"A115"	9565	59210	100	982	1102	594	53	905	905	933	363	38	28	11	0	2077	2561	1884	73	1336	1336	1370	308	22	63	53	0	0.000	0.000	0.000	0.000	0.000	0.000	0.000	0.000	0.000	0.000	0.000	0.000	0.000	0.000	0.104	0.161	0.373	0.441	5.772	0.207	0.224	316	2384	100	77	741	818	197	1225	1422	Error	Error	-3.267	77	741	197	1225	348345	809121	0.466	3.867	0	0	0
1	1	20	"A116"	"A116"	4475	59530	100	1407	1442	531	36	1099	1099	1155	467	40	38	12	0	4843	4617	1907	41	1526	1526	1587	506	31	87	80	0	0.000	0.000	0.000	0.000	0.000	0.000	0.000	0.000	0.000	0.000	0.000	0.000	0.000	0.000	0.093	0.111	0.167	0.177	4.516	0.090	0.100	316	2384	100	308	3317	3625	343	3091	3434	Error	Error	-3.429	308	3317	343	3091	455763	1458908	0.615	5.988	0	0	0
1	2	20	"A116"	"A116"	4775	59530	100	1445	1509	495	32	1106	1106	1155	481	41	39	14	0	5736	5325	2117	39	1505	1505	1582	591	37	88	85	0	0.000	0.000	0.000	0.000	0.000	0.000	0.000	0.000	0.000	0.000	0.000	0.000	0.000	0.000	0.080	0.105	0.136	0.128	4.060	0.089	0.144	316	2384	100	339	4231	4570	403	3820	4223	Error	Error	-3.642	339	4231	403	3820	476921	1682628	0.736	6.333	0	0	0
1	3	20	"A116"	"A116"	5075	59525	100	1369	1425	556	39	1107	1107	1146	436	38	36	15	0	4788	4650	2143	46	1470	1470	1562	625	40	83	72	0	0.000	0.000	0.000	0.000	0.000	0.000	0.000	0.000	0.000	0.000	0.000	0.000	0.000	0.000	0.079	0.100	0.165	0.164	4.116	0.088	0.114	316	2384	100	262	3318	3580	318	3180	3498	Error	Error	-3.663	262	3318	318	3180	450155	1469496	0.640	4.941	0	0	0
1	4	20	"A117"	"A117"	5375	59525	100	1102	1128	459	40	1069	1069	1105	440	39	15	3	0	1804	2060	912	44	1402	1402	1419	262	18	63	40	0	0.000	0.000	0.000	0.000	0.000	0.000	0.000	0.000	0.000	0.000	0.000	0.000	0.000	0.000	0.082	0.090	0.637	0.614	5.044	0.302	0.029	316	2384	100	33	402	435	59	658	717	Error	Error	-3.607	33	402	59	658	356536	651018	0.052	2.447	0	0	0
1	5	20	"A117"	"A117"	5675	59525	100	1235	1333	495	37	1143	1143	1194	474	39	26	7	0	1875	2155	1012	46	1430	1430	1443	266	18	63	42	0	0.000	0.000	0.000	0.000	0.000	0.000	0.000	0.000	0.000	0.000	0.000	0.000	0.000	0.000	0.207	0.262	0.773	0.708	4.522	0.294	0.044	316	2384	100	92	445	537	190	725	915	Error	Error	-2.274	92	445	190	725	421286	681057	0.293	2.677	0	0	0
1	6	20	"A117"	"A117"	5975	59525	100	1006	1043	400	38	1052	1052	1100	447	40	9	2	0	1779	2046	903	44	1397	1397	1416	246	17	61	43	0	0.000	0.000	0.000	0.000	0.000	0.000	0.000	0.000	0.000	0.000	0.000	0.000	0.000	0.000	-0.120	-0.014	0.536	0.577	5.866	0.137	0.006	316	2384	100	-46	382	336	-9	649	640	Error	Error	Error	-46	382	-9	649	329702	646612	-0.128	2.561	0	0	0
1	7	20	"A118"	"A118"	6275	59525	100	1149	1158	457	39	995	995	1033	440	42	25	7	0	2818	3395	2153	63	1383	1383	1426	362	25	74	66	0	0.000	0.000	0.000	0.000	0.000	0.000	0.000	0.000	0.000	0.000	0.000	0.000	0.000	0.000	0.107	0.081	0.181	0.234	5.445	0.078	0.063	316	2384	100	154	1435	1589	163	2012	2175	Error	Error	-3.220	154	1435	163	2012	365982	1072677	0.284	5.439	0	0	0
1	8	20	"A118"	"A118"	6575	59520	100	1092	1171	480	40	963	963	1020	532	52	21	4	0	3201	3576	2165	60	1377	1377	1433	412	28	75	68	0	0.000	0.000	0.000	0.000	0.000	0.000	0.000	0.000	0.000	0.000	0.000	0.000	0.000	0.000	0.071	0.095	0.185	0.209	6.022	0.102	0.037	316	2384	100	129	1824	1953	208	2199	2407	Error	Error	-3.822	129	1824	208	2199	369992	1130061	0.284	5.201	0	0	0
1	9	20	"A118"	"A118"	6875	59520	100	1148	1194	479	40	984	984	1014	396	39	32	9	0	3181	3658	2151	58	1367	1367	1425	427	29	76	69	0	0.000	0.000	0.000	0.000	0.000	0.000	0.000	0.000	0.000	0.000	0.000	0.000	0.000	0.000	0.090	0.092	0.173	0.198	4.518	0.075	0.063	316	2384	100	164	1814	1978	210	2291	2501	Error	Error	-3.467	164	1814	210	2291	377166	1155879	0.455	5.230	0	0	0
1	10	20	"A119"	"A119"	7175	59520	100	971	1010	397	39	928	928	964	385	39	21	5	0	2127	2617	1642	62	1319	1319	1352	293	21	71	60	0	0.000	0.000	0.000	0.000	0.000	0.000	0.000	0.000	0.000	0.000	0.000	0.000	0.000	0.000	0.053	0.063	0.287	0.319	4.999	0.086	0.040	316	2384	100	43	808	851	82	1298	1380	Error	Error	-4.232	43	808	82	1298	319035	826947	0.119	4.317	0	0	0
1	11	20	"A119"	"A119"	7470	59520	100	1023	1052	403	38	954	954	1000	386	38	22	4	0	2117	2769	1984	71	1337	1337	1365	267	19	71	56	0	0.000	0.000	0.000	0.000	0.000	0.000	0.000	0.000	0.000	0.000	0.000	0.000	0.000	0.000	0.088	0.068	0.287	0.346	5.085	0.068	0.034	316	2384	100	69	780	849	98	1432	1530	Error	Error	-3.499	69	780	98	1432	332569	874850	0.135	5.258	0	0	0
1	12	20	"A119"	"A119"	7770	59520	100	1015	1039	439	42	942	942	975	371	38	25	7	0	2220	2699	1701	63	1324	1324	1353	281	20	78	66	0	0.000	0.000	0.000	0.000	0.000	0.000	0.000	0.000	0.000	0.000	0.000	0.000	0.000	0.000	0.081	0.071	0.284	0.312	5.082	0.075	0.032	316	2384	100	73	896	969	97	1375	1472	Error	Error	-3.618	73	896	97	1375	328369	852950	0.173	4.790	0	0	0
1	13	20	"A120"	"A120"	8070	59515	100	1000	1190	2145	180	923	923	955	369	38	22	7	0	1809	2196	1604	73	1332	1332	1347	248	18	64	49	0	0.000	0.000	0.000	0.000	0.000	0.000	0.000	0.000	0.000	0.000	0.000	0.000	0.000	0.000	0.161	0.309	0.525	0.511	4.826	1.388	0.403	316	2384	100	77	477	554	267	864	1131	Error	Error	-2.631	77	477	267	864	376032	693899	0.637	3.423	0	0	0
1	14	20	"A120"	"A120"	8370	59515	100	918	983	401	40	919	919	960	382	39	19	5	0	1810	2243	1316	58	1327	1327	1343	253	18	64	47	0	0.000	0.000	0.000	0.000	0.000	0.000	0.000	0.000	0.000	0.000	0.000	0.000	0.000	0.000	-0.002	0.070	0.490	0.509	6.737	0.076	0.015	316	2384	100	-1	483	482	64	916	980	Error	Error	Error	-1	483	64	916	310628	708742	0.060	3.557	0	0	0
1	15	20	"A120"	"A120"	8670	59515	100	959	1003	389	38	918	918	971	557	57	12	0	0	1951	2454	1459	59	1335	1335	1376	570	41	52	31	0	0.000	0.000	0.000	0.000	0.000	0.000	0.000	0.000	0.000	0.000	0.000	0.000	0.000	0.000	0.067	0.076	0.389	0.419	5.650	0.405	0.292	316	2384	100	41	616	657	85	1119	1204	Error	Error	-3.909	41	616	85	1119	317095	775342	0.057	1.891	0	0	0
1	16	20	"A121"	"A121"	8970	59515	100	1113	1167	448	38	912	912	964	388	40	33	13	0	3739	4308	2503	58	1348	1348	1412	535	37	76	70	0	0.000	0.000	0.000	0.000	0.000	0.000	0.000	0.000	0.000	0.000	0.000	0.000	0.000	0.000	0.084	0.086	0.129	0.146	4.456	0.083	0.149	316	2384	100	201	2391	2592	255	2960	3215	Error	Error	-3.572	201	2391	255	2960	368915	1361334	0.523	5.413	0	0	0
1	17	20	"A121"	"A121"	9270	59515	100	1105	1133	459	40	908	908	953	377	39	33	10	0	4103	4561	2593	56	1337	1337	1403	497	35	81	74	0	0.000	0.000	0.000	0.000	0.000	0.000	0.000	0.000	0.000	0.000	0.000	0.000	0.000	0.000	0.071	0.070	0.116	0.129	4.014	0.076	0.133	316	2384	100	197	2766	2963	225	3224	3449	Error	Error	-3.812	197	2766	225	3224	357877	1441302	0.477	6.354	0	0	0
1	18	20	"A121"	"A121"	9570	59510	100	1271	1257	478	38	936	936	986	384	38	44	14	0	4299	4808	2897	60	1382	1382	1520	865	56	70	60	0	0.000	0.000	0.000	0.000	0.000	0.000	0.000	0.000	0.000	0.000	0.000	0.000	0.000	0.000	0.115	0.094	0.126	0.158	4.235	0.074	0.150	316	2384	100	335	2917	3252	321	3426	3747	Error	Error	-3.122	335	2917	321	3426	397106	1519387	0.706	3.801	0	0	0
1	1	21	"Blank"	"Blank"	4480	59830	100	1101	1132	469	41	1074	1074	1144	549	47	14	2	0	1497	1511	250	16	1537	1537	1552	302	19	10	0	0	0.000	0.000	0.000	0.000	0.000	0.000	0.000	0.000	0.000	0.000	0.000	0.000	0.000	0.000	-0.675	-2.231	1.918	1.953	4.399	11.124	0.009	316	2384	100	27	-40	-13	58	-26	32	Error	Error	Error	27	-40	58	-26	357584	477368	-0.022	-0.136	0	0	0
1	2	21	"Blank"	"Blank"	4780	59830	100	1069	1092	431	39	1096	1096	1138	456	40	12	4	0	1483	1506	275	18	1509	1509	1528	265	17	16	3	0	0.000	0.000	0.000	0.000	0.000	0.000	0.000	0.000	0.000	0.000	0.000	0.000	0.000	0.000	1.038	1.333	1.254	1.366	4.983	6.135	0.021	316	2384	100	-27	-26	-53	-4	-3	-7	Error	Error	0.054	-27	-26	-4	-3	345183	476025	-0.101	-0.083	0	0	0
1	3	21	"Blank"	"Blank"	5080	59830	100	1021	1072	419	39	1075	1075	1139	474	41	13	2	0	1443	1469	261	17	1489	1489	1509	284	18	14	1	0	0.000	0.000	0.000	0.000	0.000	0.000	0.000	0.000	0.000	0.000	0.000	0.000	0.000	0.000	1.174	0.150	1.528	1.538	4.978	3.482	0.112	316	2384	100	-54	-46	-100	-3	-20	-23	Error	Error	0.231	-54	-46	-3	-20	338908	464277	-0.141	-0.141	0	0	0
1	4	21	"Blank"	"Blank"	5380	59825	100	994	1031	403	39	1047	1047	1083	424	39	14	3	0	1415	1416	247	17	1433	1433	1442	252	17	12	2	0	0.000	0.000	0.000	0.000	0.000	0.000	0.000	0.000	0.000	0.000	0.000	0.000	0.000	0.000	2.944	0.941	1.463	1.551	4.461	13.508	0.007	316	2384	100	-53	-18	-71	-16	-17	-33	Error	Error	1.558	-53	-18	-16	-17	325877	447388	-0.123	-0.103	0	0	0
1	5	21	"Blank"	"Blank"	5680	59825	100	1043	1071	416	38	1078	1078	1116	468	41	9	3	0	1438	1436	246	17	1428	1428	1450	285	19	12	1	0	0.000	0.000	0.000	0.000	0.000	0.000	0.000	0.000	0.000	0.000	0.000	0.000	0.000	0.000	-3.500	-0.875	1.655	1.864	4.372	3.474	0.112	316	2384	100	-35	10	-25	-7	8	1	Error	Error	Error	-35	10	-7	8	338517	453845	-0.096	-0.049	0	0	0
1	6	21	"Blank"	"Blank"	5980	59825	100	1057	1093	406	37	1106	1106	1203	1215	100	0	0	0	1434	1468	289	19	1432	1432	1476	890	60	0	0	0	0.000	0.000	0.000	0.000	0.000	0.000	0.000	0.000	0.000	0.000	0.000	0.000	0.000	0.000	-24.500	-0.361	1.554	1.533	4.155	12.567	0.061	316	2384	100	-49	2	-47	-13	36	23	Error	Error	Error	-49	2	-13	36	345480	463817	-0.091	-0.009	0	0	0
1	7	21	"Blank"	"Blank"	6280	59825	100	1039	1116	458	41	1077	1077	1110	466	41	16	5	0	1419	1429	258	18	1407	1407	1421	244	17	18	3	0	0.000	0.000	0.000	0.000	0.000	0.000	0.000	0.000	0.000	0.000	0.000	0.000	0.000	0.000	-3.167	1.773	1.730	1.558	5.583	18.218	0.004	316	2384	100	-38	12	-26	39	22	61	Error	Error	Error	-38	12	39	22	352611	451441	0.013	0.033	0	0	0
1	8	21	"Blank"	"Blank"	6580	59825	100	985	1018	401	39	1016	1016	1064	402	37	16	3	0	1340	1353	227	16	1372	1372	1390	238	17	11	2	0	0.000	0.000	0.000	0.000	0.000	0.000	0.000	0.000	0.000	0.000	0.000	0.000	0.000	0.000	0.969	-0.105	1.795	1.665	5.125	61.757	0.000	316	2384	100	-31	-32	-63	2	-19	-17	Error	Error	-0.046	-31	-32	2	-19	321838	427458	-0.114	-0.155	0	0	0
1	9	21	"Blank"	"Blank"	6875	59820	100	998	1070	405	37	1023	1023	1063	411	38	19	3	0	1388	1384	225	16	1366	1366	1377	238	17	16	1	0	0.000	0.000	0.000	0.000	0.000	0.000	0.000	0.000	0.000	0.000	0.000	0.000	0.000	0.000	-1.136	2.611	1.957	1.985	4.732	13.021	0.008	316	2384	100	-25	22	-3	47	18	65	Error	Error	Error	-25	22	47	18	338241	437279	0.017	0.029	0	0	0
1	10	21	"Blank"	"Blank"	7175	59820	100	990	1054	418	39	1010	1010	1044	392	37	20	5	0	1381	1387	250	18	1374	1374	1382	237	17	17	5	0	0.000	0.000	0.000	0.000	0.000	0.000	0.000	0.000	0.000	0.000	0.000	0.000	0.000	0.000	-2.857	3.385	1.673	1.784	4.881	223.915	0.000	316	2384	100	-20	7	-13	44	13	57	Error	Error	Error	-20	7	44	13	333147	438201	0.026	0.021	0	0	0
1	11	21	"Blank"	"Blank"	7475	59820	100	1021	1057	402	38	987	987	1035	445	42	16	2	0	1376	1385	247	17	1372	1372	1390	264	18	14	2	0	0.000	0.000	0.000	0.000	0.000	0.000	0.000	0.000	0.000	0.000	0.000	0.000	0.000	0.000	8.500	5.385	1.592	1.799	5.309	25.039	0.002	316	2384	100	34	4	38	70	13	83	Error	Error	3.087	34	4	70	13	333964	437725	0.049	-0.019	0	0	0
1	12	21	"Blank"	"Blank"	7775	59820	100	980	1023	377	36	1009	1009	1077	707	65	4	0	0	1315	1333	242	18	1373	1373	1404	381	27	4	0	0	0.000	0.000	0.000	0.000	0.000	0.000	0.000	0.000	0.000	0.000	0.000	0.000	0.000	0.000	0.500	-0.350	1.464	1.494	4.282	2.243	0.565	316	2384	100	-29	-58	-87	14	-40	-26	Error	Error	-1.000	-29	-58	14	-40	323413	421210	-0.076	-0.186	0	0	0
1	13	21	"Blank"	"Blank"	8075	59820	100	1028	1050	383	36	1048	1048	1088	424	38	13	1	0	1361	1370	236	17	1419	1419	1435	268	18	8	1	0	0.000	0.000	0.000	0.000	0.000	0.000	0.000	0.000	0.000	0.000	0.000	0.000	0.000	0.000	0.345	-0.041	1.478	1.289	4.770	14.100	0.004	316	2384	100	-20	-58	-78	2	-49	-47	Error	Error	-1.536	-20	-58	2	-49	331651	433052	-0.090	-0.243	0	0	0
1	14	21	"Blank"	"Blank"	8375	59815	100	999	1022	374	36	1005	1005	1059	648	61	6	0	0	1386	1403	232	16	1407	1407	1426	334	23	6	0	0	0.000	0.000	0.000	0.000	0.000	0.000	0.000	0.000	0.000	0.000	0.000	0.000	0.000	0.000	0.286	-4.250	1.686	1.412	4.340	10.420	0.008	316	2384	100	-6	-21	-27	17	-4	13	Error	Error	-1.807	-6	-21	17	-4	323073	443412	-0.057	-0.069	0	0	0
1	15	21	"Blank"	"Blank"	8675	59815	100	963	1009	406	40	981	981	1024	398	38	16	4	0	1367	1382	222	16	1377	1377	1390	242	17	14	2	0	0.000	0.000	0.000	0.000	0.000	0.000	0.000	0.000	0.000	0.000	0.000	0.000	0.000	0.000	1.800	5.600	2.105	1.872	4.945	18.777	0.003	316	2384	100	-18	-10	-28	28	5	33	Error	Error	0.848	-18	-10	28	5	318973	436862	-0.038	-0.033	0	0	0
1	16	21	"Blank"	"Blank"	8975	59815	100	1012	1030	412	40	982	982	1019	399	39	16	5	0	1380	1400	232	16	1376	1376	1393	239	17	18	2	0	0.000	0.000	0.000	0.000	0.000	0.000	0.000	0.000	0.000	0.000	0.000	0.000	0.000	0.000	7.500	2.000	1.617	1.664	4.690	24.816	0.001	316	2384	100	30	4	34	48	24	72	Error	Error	2.907	30	4	48	24	325461	442287	0.028	0.029	0	0	0
1	17	21	"Blank"	"Blank"	9275	59815	100	959	1006	363	36	993	993	1037	479	46	9	1	0	1368	1385	254	18	1382	1382	1402	280	19	13	2	0	0.000	0.000	0.000	0.000	0.000	0.000	0.000	0.000	0.000	0.000	0.000	0.000	0.000	0.000	2.429	4.333	1.526	1.664	4.321	26.743	0.001	316	2384	100	-34	-14	-48	13	3	16	Error	Error	1.280	-34	-14	13	3	317997	437630	-0.065	-0.061	0	0	0
1	18	21	"Blank"	"Blank"	9575	59815	100	1006	1052	384	36	1024	1024	1058	402	37	17	3	0	1380	1405	241	17	1418	1418	1423	240	16	17	3	0	0.000	0.000	0.000	0.000	0.000	0.000	0.000	0.000	0.000	0.000	0.000	0.000	0.000	0.000	0.474	-2.154	1.409	1.561	3.880	23.908	0.002	316	2384	100	-18	-38	-56	28	-13	15	Error	Error	-1.078	-18	-38	28	-13	332441	444114	-0.015	-0.075	0	0	0
