# Supplementary material for: Application of hybridization control probe to increase accuracy on ligation detection or minisequencing diagnostic microarrays
Source: BMC Res Notes. 2009 Dec 14;2:249. doi: 10.1186/1756-0500-2-249 (PMC2799435; doi:10.1186/1756-0500-2-249)
Supplement: Additional file 3 — Gpr_files. Zip-compressed file containing raw microarray data in GenePix results format (.gpr) and GAL (GenePix Array List) files. [file 1756-0500-2-249-S3.ZIP › gpr_files/slide8/lasi8_14-16.gpr]

ATF	1.0
30	76    
"Type=GenePix Results 3"
"DateTime=2009/05/14 15:02:12"
"Settings=C:\Axon\Data\HPV\130509\lasi8.gps"
"GalFile=C:\Axon\Data\HPV\ArrayIt_032009_InstiBioGalfile.gal"
"ArrayOfArrays=14-16"
"PixelSize=5"
"Wavelengths=532	488"
"ImageFiles=C:\Axon\Data\HPV\130509\lasi8.tif 2	C:\Axon\Data\HPV\130509\lasi8.tif 3"
"NormalizationMethod=None"
"NormalizationFactors=1	1"
"JpegImage="
"StdDev=Type 1"
"RatioFormulations=W1/W3 (#1/532)	W1/W4 (#1/488)	W3/W4 (532/488)"
"FeatureType=Circular"
"Barcode="
"BackgroundSubtraction=LocalFeature"
"ImageOrigin=0, 0"
"JpegOrigin=3620, 0"
"Creator=GenePix Pro 6.1.0.2"
"Scanner=GenePix 4200A 01 Autoloader [2]"
"FocusPosition=0"
"Temperature=23.9375"
"LinesAveraged=2"
"Comment="
"PMTGain=630	530"
"ScanPower=100	100"
"LaserPower=2.69592	2.5592"
"Filters=Standard Green	Standard Blue"
"ScanRegion=720,0,3832,13800"
"Supplier="
"Block"	"Column"	"Row"	"Name"	"ID"	"X"	"Y"	"Dia."	"F532 Median"	"F532 Mean"	"F532 SD"	"F532 CV"	"B532"	"B532 Median"	"B532 Mean"	"B532 SD"	"B532 CV"	"% > B532+1SD"	"% > B532+2SD"	"F532 % Sat."	"F488 Median"	"F488 Mean"	"F488 SD"	"F488 CV"	"B488"	"B488 Median"	"B488 Mean"	"B488 SD"	"B488 CV"	"% > B488+1SD"	"% > B488+2SD"	"F488 % Sat."	"Ratio of Medians (#1/532)"	"Ratio of Means (#1/532)"	"Median of Ratios (#1/532)"	"Mean of Ratios (#1/532)"	"Ratios SD (#1/532)"	"Rgn Ratio (#1/532)"	"Rgn R2 (#1/532)"	"Ratio of Medians (#1/488)"	"Ratio of Means (#1/488)"	"Median of Ratios (#1/488)"	"Mean of Ratios (#1/488)"	"Ratios SD (#1/488)"	"Rgn Ratio (#1/488)"	"Rgn R2 (#1/488)"	"Ratio of Medians (532/488)"	"Ratio of Means (532/488)"	"Median of Ratios (532/488)"	"Mean of Ratios (532/488)"	"Ratios SD (532/488)"	"Rgn Ratio (532/488)"	"Rgn R2 (532/488)"	"F Pixels"	"B Pixels"	"Circularity"	"Sum of Medians (#1/532)"	"Sum of Medians (#1/488)"	"Sum of Medians (532/488)"	"Sum of Means (#1/532)"	"Sum of Means (#1/488)"	"Sum of Means (532/488)"	"Log Ratio (#1/532)"	"Log Ratio (#1/488)"	"Log Ratio (532/488)"	"F532 Median - B532"	"F488 Median - B488"	"F532 Mean - B532"	"F488 Mean - B488"	"F532 Total Intensity"	"F488 Total Intensity"	"SNR 532"	"SNR 488"	"Flags"	"Normalize"	"Autoflag"
1	1	1	"A1"	"A1"	13420	53825	100	1483	1693	1666	98	973	973	1028	472	45	51	25	0	8876	8742	4919	56	1395	1395	1429	463	32	90	86	0	0.000	0.000	0.000	0.000	0.000	0.000	0.000	0.000	0.000	0.000	0.000	0.000	0.000	0.000	0.068	0.098	0.092	0.102	4.316	0.086	0.120	316	2384	100	510	7481	7991	720	7347	8067	Error	Error	-3.875	510	7481	720	7347	534929	2762501	1.409	15.795	0	0	0
1	2	1	"A1"	"A1"	13715	53820	100	1520	1544	560	36	953	953	992	385	38	65	35	0	9312	9019	4060	45	1344	1344	1384	769	55	94	93	0	0.000	0.000	0.000	0.000	0.000	0.000	0.000	0.000	0.000	0.000	0.000	0.000	0.000	0.000	0.071	0.077	0.089	0.081	2.705	0.063	0.259	316	2384	100	567	7968	8535	591	7675	8266	Error	Error	-3.813	567	7968	591	7675	487825	2849898	1.434	9.928	0	0	0
1	3	1	"A1"	"A1"	14015	53820	100	1504	1589	656	41	959	959	1001	410	40	59	32	0	9957	9341	4051	43	1323	1323	1374	881	64	94	93	0	0.000	0.000	0.000	0.000	0.000	0.000	0.000	0.000	0.000	0.000	0.000	0.000	0.000	0.000	0.063	0.079	0.085	0.076	3.122	0.069	0.280	316	2384	100	545	8634	9179	630	8018	8648	Error	Error	-3.986	545	8634	630	8018	502237	2951617	1.434	9.043	0	0	0
1	4	1	"A2"	"A2"	14315	53820	100	1544	1564	546	34	919	919	950	376	39	66	41	0	11299	9904	5136	51	1270	1270	1296	325	25	96	88	0	0.000	0.000	0.000	0.000	0.000	0.000	0.000	0.000	0.000	0.000	0.000	0.000	0.000	0.000	0.062	0.075	0.084	0.083	3.236	0.065	0.344	316	2384	100	625	10029	10654	645	8634	9279	Error	Error	-4.004	625	10029	645	8634	494168	3129736	1.633	26.486	0	0	0
1	5	1	"A2"	"A2"	14615	53820	100	1638	1661	582	35	894	894	969	767	79	47	8	0	12591	11437	5504	48	1258	1258	1320	903	68	91	83	0	0.000	0.000	0.000	0.000	0.000	0.000	0.000	0.000	0.000	0.000	0.000	0.000	0.000	0.000	0.066	0.075	0.079	0.079	2.461	0.080	0.166	316	2384	100	744	11333	12077	767	10179	10946	Error	Error	-3.929	744	11333	767	10179	524750	3614198	0.902	11.204	0	0	0
1	6	1	"A2"	"A2"	14915	53820	100	1554	1587	566	35	911	911	963	533	55	56	23	0	13153	11733	5357	45	1250	1250	1278	335	26	98	94	0	0.000	0.000	0.000	0.000	0.000	0.000	0.000	0.000	0.000	0.000	0.000	0.000	0.000	0.000	0.054	0.064	0.070	0.067	2.755	0.059	0.357	316	2384	100	643	11903	12546	676	10483	11159	Error	Error	-4.210	643	11903	676	10483	501394	3707730	1.171	31.209	0	0	0
1	7	1	"A3"	"A3"	15215	53815	100	1316	1412	556	39	942	942	984	390	39	49	25	0	6971	7553	4153	54	1264	1264	1286	270	20	93	87	0	0.000	0.000	0.000	0.000	0.000	0.000	0.000	0.000	0.000	0.000	0.000	0.000	0.000	0.000	0.066	0.075	0.086	0.089	3.069	0.071	0.251	316	2384	100	374	5707	6081	470	6289	6759	Error	Error	-3.932	374	5707	470	6289	446212	2386664	1.097	23.211	0	0	0
1	8	1	"A3"	"A3"	15515	53815	100	1329	1364	509	37	934	934	987	451	45	46	15	0	6514	7301	3472	47	1264	1264	1280	343	26	96	94	0	0.000	0.000	0.000	0.000	0.000	0.000	0.000	0.000	0.000	0.000	0.000	0.000	0.000	0.000	0.075	0.071	0.080	0.079	3.453	0.067	0.160	316	2384	100	395	5250	5645	430	6037	6467	Error	Error	-3.732	395	5250	430	6037	431003	2307174	0.836	17.554	0	0	0
1	9	1	"A3"	"A3"	15815	53815	100	1386	1463	544	37	937	937	1008	833	82	27	3	0	8218	8389	4365	52	1257	1257	1304	641	49	91	87	0	0.000	0.000	0.000	0.000	0.000	0.000	0.000	0.000	0.000	0.000	0.000	0.000	0.000	0.000	0.065	0.074	0.084	0.080	2.888	0.069	0.267	316	2384	100	449	6961	7410	526	7132	7658	Error	Error	-3.955	449	6961	526	7132	462226	2650846	0.546	11.053	0	0	0
1	10	1	"A4"	"A4"	16115	53815	100	1332	1451	710	48	917	917	973	536	55	42	18	0	7786	7753	5410	69	1251	1251	1331	926	69	76	71	0	0.000	0.000	0.000	0.000	0.000	0.000	0.000	0.000	0.000	0.000	0.000	0.000	0.000	0.000	0.064	0.082	0.094	0.118	3.958	0.080	0.250	316	2384	100	415	6535	6950	534	6502	7036	Error	Error	-3.977	415	6535	534	6502	458619	2449987	0.892	6.935	0	0	0
1	11	1	"A4"	"A4"	16415	53815	100	1396	1457	606	41	928	928	988	555	56	44	15	0	9562	9542	6027	63	1284	1284	1323	492	37	92	85	0	0.000	0.000	0.000	0.000	0.000	0.000	0.000	0.000	0.000	0.000	0.000	0.000	0.000	0.000	0.057	0.064	0.076	0.075	3.098	0.063	0.352	316	2384	100	468	8278	8746	529	8258	8787	Error	Error	-4.145	468	8278	529	8258	460484	3015218	0.845	16.705	0	0	0
1	12	1	"A4"	"A4"	16715	53810	100	1521	1558	618	39	973	973	1092	1072	98	22	0	0	9927	9993	6447	64	1312	1312	1452	1066	73	80	75	0	0.000	0.000	0.000	0.000	0.000	0.000	0.000	0.000	0.000	0.000	0.000	0.000	0.000	0.000	0.064	0.067	0.075	0.074	3.115	0.066	0.342	316	2384	100	548	8615	9163	585	8681	9266	Error	Error	-3.975	548	8615	585	8681	492379	3157765	0.435	8.012	0	0	0
1	13	1	"A5"	"A5"	17015	53810	100	1144	1245	772	62	1017	1017	1115	809	72	9	0	0	2678	2988	1539	51	1337	1337	1385	546	39	79	58	0	0.000	0.000	0.000	0.000	0.000	0.000	0.000	0.000	0.000	0.000	0.000	0.000	0.000	0.000	0.095	0.138	0.253	0.234	3.744	0.252	0.081	316	2384	100	127	1341	1468	228	1651	1879	Error	Error	-3.400	127	1341	228	1651	393574	944062	0.161	2.936	0	0	0
1	14	1	"A5"	"A5"	17310	53810	100	1084	1161	475	40	1020	1020	1069	424	39	21	7	0	2692	2924	1510	51	1341	1341	1360	291	21	78	70	0	0.000	0.000	0.000	0.000	0.000	0.000	0.000	0.000	0.000	0.000	0.000	0.000	0.000	0.000	0.047	0.089	0.212	0.225	5.860	0.093	0.026	316	2384	100	64	1351	1415	141	1583	1724	Error	Error	-4.400	64	1351	141	1583	366992	924123	0.217	5.375	0	0	0
1	15	1	"A5"	"A5"	17610	53810	100	1100	1183	638	53	1002	1002	1061	513	48	20	2	0	2855	3269	2012	61	1319	1319	1344	309	22	80	73	0	0.000	0.000	0.000	0.000	0.000	0.000	0.000	0.000	0.000	0.000	0.000	0.000	0.000	0.000	0.064	0.093	0.229	0.263	5.499	0.124	0.086	316	2384	100	98	1536	1634	181	1950	2131	Error	Error	-3.970	98	1536	181	1950	373831	1032927	0.238	6.230	0	0	0
1	16	1	"A6"	"A6"	17910	53810	100	1464	1524	645	42	962	962	1019	457	44	51	29	0	8315	8486	5262	62	1292	1292	1360	679	49	81	77	0	0.000	0.000	0.000	0.000	0.000	0.000	0.000	0.000	0.000	0.000	0.000	0.000	0.000	0.000	0.071	0.078	0.094	0.104	4.621	0.074	0.346	316	2384	100	502	7023	7525	562	7194	7756	Error	Error	-3.806	502	7023	562	7194	481724	2681425	1.105	10.495	0	0	0
1	17	1	"A6"	"A6"	18210	53805	100	1380	1465	917	62	976	976	1056	771	73	25	3	0	7623	7746	5179	66	1294	1294	1364	678	49	75	69	0	0.000	0.000	0.000	0.000	0.000	0.000	0.000	0.000	0.000	0.000	0.000	0.000	0.000	0.000	0.064	0.076	0.086	0.097	3.648	0.088	0.196	316	2384	100	404	6329	6733	489	6452	6941	Error	Error	-3.970	404	6329	489	6452	462906	2447594	0.530	9.413	0	0	0
1	18	1	"A6"	"A6"	18510	53805	100	1524	1602	682	42	1024	1024	1082	559	51	46	20	0	7941	7813	4773	61	1303	1303	1353	466	34	81	76	0	0.000	0.000	0.000	0.000	0.000	0.000	0.000	0.000	0.000	0.000	0.000	0.000	0.000	0.000	0.075	0.089	0.107	0.128	3.716	0.088	0.266	316	2384	100	500	6638	7138	578	6510	7088	Error	Error	-3.731	500	6638	578	6510	506252	2468961	0.930	13.863	0	0	0
1	1	2	"A7"	"A7"	13420	54125	100	1032	1071	375	35	965	965	1001	397	39	20	3	0	2150	2392	1045	43	1348	1348	1365	276	20	81	63	0	0.000	0.000	0.000	0.000	0.000	0.000	0.000	0.000	0.000	0.000	0.000	0.000	0.000	0.000	0.084	0.102	0.330	0.372	4.445	0.086	0.020	316	2384	100	67	802	869	106	1044	1150	Error	Error	-3.581	67	802	106	1044	338473	755751	0.176	3.721	0	0	0
1	2	2	"A7"	"A7"	13720	54120	100	1094	1126	447	39	912	912	949	402	42	30	10	0	3114	3804	2182	57	1311	1311	1340	405	30	89	83	0	0.000	0.000	0.000	0.000	0.000	0.000	0.000	0.000	0.000	0.000	0.000	0.000	0.000	0.000	0.101	0.086	0.156	0.180	3.928	0.072	0.069	316	2384	100	182	1803	1985	214	2493	2707	Error	Error	-3.308	182	1803	214	2493	355670	1201978	0.440	6.084	0	0	0
1	3	2	"A7"	"A7"	14020	54120	100	1103	1129	428	37	879	879	913	376	41	38	12	0	3861	3979	1824	45	1269	1269	1289	303	23	89	87	0	0.000	0.000	0.000	0.000	0.000	0.000	0.000	0.000	0.000	0.000	0.000	0.000	0.000	0.000	0.086	0.092	0.179	0.169	4.130	0.094	0.121	316	2384	100	224	2592	2816	250	2710	2960	Error	Error	-3.532	224	2592	250	2710	356665	1257263	0.574	8.878	0	0	0
1	4	2	"A8"	"A8"	14320	54120	100	1388	1430	550	38	881	881	912	383	41	59	35	0	9902	9232	4067	44	1269	1269	1298	391	30	96	91	0	0.000	0.000	0.000	0.000	0.000	0.000	0.000	0.000	0.000	0.000	0.000	0.000	0.000	0.000	0.059	0.069	0.082	0.072	2.995	0.068	0.323	316	2384	100	507	8633	9140	549	7963	8512	Error	Error	-4.090	507	8633	549	7963	451933	2917287	1.352	20.292	0	0	0
1	5	2	"A8"	"A8"	14620	54120	100	1394	1456	588	40	895	895	1061	2197	207	0	0	0	10566	9480	4402	46	1263	1263	1399	1888	134	81	79	0	0.000	0.000	0.000	0.000	0.000	0.000	0.000	0.000	0.000	0.000	0.000	0.000	0.000	0.000	0.054	0.068	0.071	0.067	3.056	0.066	0.247	316	2384	100	499	9303	9802	561	8217	8778	Error	Error	-4.221	499	9303	561	8217	460082	2995803	0.180	4.280	0	0	0
1	6	2	"A8"	"A8"	14920	54120	100	1507	1525	545	35	924	924	965	371	38	64	38	0	11054	9932	3823	38	1294	1294	1384	804	58	93	88	0	0.000	0.000	0.000	0.000	0.000	0.000	0.000	0.000	0.000	0.000	0.000	0.000	0.000	0.000	0.060	0.070	0.072	0.071	2.440	0.066	0.329	316	2384	100	583	9760	10343	601	8638	9239	Error	Error	-4.065	583	9760	601	8638	481786	3138360	1.509	10.632	0	0	0
1	7	2	"A9"	"A9"	15220	54115	100	1222	1286	518	40	880	880	921	380	41	47	23	0	6153	6548	3971	60	1239	1239	1266	422	33	84	79	0	0.000	0.000	0.000	0.000	0.000	0.000	0.000	0.000	0.000	0.000	0.000	0.000	0.000	0.000	0.070	0.076	0.092	0.105	3.689	0.069	0.207	316	2384	100	342	4914	5256	406	5309	5715	Error	Error	-3.845	342	4914	406	5309	406415	2069082	0.961	12.517	0	0	0
1	8	2	"A9"	"A9"	15520	54115	100	1254	1327	484	36	878	878	918	368	40	50	25	0	7215	7877	4682	59	1243	1243	1369	784	57	82	78	0	0.000	0.000	0.000	0.000	0.000	0.000	0.000	0.000	0.000	0.000	0.000	0.000	0.000	0.000	0.063	0.068	0.078	0.086	2.972	0.060	0.260	316	2384	100	376	5972	6348	449	6634	7083	Error	Error	-3.989	376	5972	449	6634	419211	2489011	1.111	8.301	0	0	0
1	9	2	"A9"	"A9"	15820	54115	100	1374	1404	548	39	874	874	905	368	40	61	32	0	9264	8876	4705	53	1221	1221	1326	776	58	83	80	0	0.000	0.000	0.000	0.000	0.000	0.000	0.000	0.000	0.000	0.000	0.000	0.000	0.000	0.000	0.062	0.069	0.080	0.089	3.475	0.063	0.318	316	2384	100	500	8043	8543	530	7655	8185	Error	Error	-4.008	500	8043	530	7655	443590	2804868	1.356	9.729	0	0	0
1	10	2	"A10"	"A10"	16120	54115	100	1401	1436	573	39	899	899	973	960	98	22	2	0	8572	9377	5376	57	1253	1253	1308	800	61	91	85	0	0.000	0.000	0.000	0.000	0.000	0.000	0.000	0.000	0.000	0.000	0.000	0.000	0.000	0.000	0.069	0.066	0.076	0.072	2.498	0.087	0.075	316	2384	100	502	7319	7821	537	8124	8661	Error	Error	-3.866	502	7319	537	8124	453716	2963053	0.482	10.086	0	0	0
1	11	2	"A10"	"A10"	16420	54115	100	1623	1762	1278	72	931	931	1000	648	64	51	20	0	11792	12531	6628	52	1279	1279	1398	816	58	92	86	0	0.000	0.000	0.000	0.000	0.000	0.000	0.000	0.000	0.000	0.000	0.000	0.000	0.000	0.000	0.066	0.074	0.069	0.070	3.160	0.072	0.268	316	2384	100	692	10513	11205	831	11252	12083	Error	Error	-3.925	692	10513	831	11252	556746	3959642	1.176	13.643	0	0	0
1	12	2	"A10"	"A10"	16720	54110	100	1447	1521	658	43	928	928	977	428	43	56	31	0	10113	10200	5876	57	1278	1278	1371	683	49	86	81	0	0.000	0.000	0.000	0.000	0.000	0.000	0.000	0.000	0.000	0.000	0.000	0.000	0.000	0.000	0.059	0.066	0.075	0.082	2.897	0.063	0.318	316	2384	100	519	8835	9354	593	8922	9515	Error	Error	-4.089	519	8835	593	8922	480491	3223055	1.271	12.927	0	0	0
1	13	2	"A11"	"A11"	17015	54110	100	1136	1229	691	56	966	966	1038	564	54	23	6	0	4693	5436	4075	74	1283	1283	1350	529	39	71	66	0	0.000	0.000	0.000	0.000	0.000	0.000	0.000	0.000	0.000	0.000	0.000	0.000	0.000	0.000	0.050	0.063	0.100	0.123	5.730	0.068	0.102	316	2384	100	170	3410	3580	263	4153	4416	Error	Error	-4.326	170	3410	263	4153	388488	1717929	0.339	7.724	0	0	0
1	14	2	"A11"	"A11"	17315	54110	100	1299	1369	532	38	1013	1013	1098	941	85	13	0	0	5261	5724	3847	67	1338	1338	1438	882	61	71	66	0	0.000	0.000	0.000	0.000	0.000	0.000	0.000	0.000	0.000	0.000	0.000	0.000	0.000	0.000	0.073	0.081	0.111	0.137	4.442	0.130	0.074	316	2384	100	286	3923	4209	356	4386	4742	Error	Error	-3.778	286	3923	356	4386	432619	1808870	0.288	4.859	0	0	0
1	15	2	"A11"	"A11"	17615	54110	100	1282	1379	614	44	1034	1034	1100	654	59	25	6	0	6022	6606	4719	71	1330	1330	1396	536	38	73	68	0	0.000	0.000	0.000	0.000	0.000	0.000	0.000	0.000	0.000	0.000	0.000	0.000	0.000	0.000	0.053	0.065	0.091	0.127	5.330	0.078	0.105	316	2384	100	248	4692	4940	345	5276	5621	Error	Error	-4.242	248	4692	345	5276	435754	2087621	0.427	9.720	0	0	0
1	16	2	"A12"	"A12"	17915	54110	100	1419	1535	927	60	1012	1012	1095	715	65	28	9	0	6216	6434	4180	64	1338	1338	1386	465	33	81	74	0	0.000	0.000	0.000	0.000	0.000	0.000	0.000	0.000	0.000	0.000	0.000	0.000	0.000	0.000	0.083	0.103	0.114	0.123	4.060	0.111	0.132	316	2384	100	407	4878	5285	523	5096	5619	Error	Error	-3.583	407	4878	523	5096	485042	2033169	0.615	10.856	0	0	0
1	17	2	"A12"	"A12"	18215	54105	100	1311	1446	747	51	1022	1022	1074	438	40	41	17	0	5106	5756	4093	71	1355	1355	1416	514	36	79	72	0	0.000	0.000	0.000	0.000	0.000	0.000	0.000	0.000	0.000	0.000	0.000	0.000	0.000	0.000	0.077	0.096	0.130	0.148	4.843	0.087	0.200	316	2384	100	289	3751	4040	424	4401	4825	Error	Error	-3.698	289	3751	424	4401	456879	1819017	0.849	8.444	0	0	0
1	18	2	"A12"	"A12"	18515	54105	100	1392	1467	627	42	983	983	1038	438	42	46	24	0	7674	7106	4566	64	1298	1298	1350	484	35	79	72	0	0.000	0.000	0.000	0.000	0.000	0.000	0.000	0.000	0.000	0.000	0.000	0.000	0.000	0.000	0.064	0.083	0.102	0.121	4.613	0.082	0.258	316	2384	100	409	6376	6785	484	5808	6292	Error	Error	-3.962	409	6376	484	5808	463691	2245470	0.979	11.893	0	0	0
1	1	3	"A13"	"A13"	13425	54425	100	1431	1489	577	38	902	902	942	379	40	61	33	0	9522	8917	4127	46	1311	1311	1414	1277	90	87	80	0	0.000	0.000	0.000	0.000	0.000	0.000	0.000	0.000	0.000	0.000	0.000	0.000	0.000	0.000	0.064	0.077	0.081	0.079	2.776	0.075	0.348	316	2384	100	529	8211	8740	587	7606	8193	Error	Error	-3.956	529	8211	587	7606	470605	2817919	1.443	5.875	0	0	0
1	2	3	"A13"	"A13"	13725	54425	100	1687	1667	560	33	912	912	962	477	49	69	35	0	12028	11560	3301	28	1331	1331	1386	560	40	99	97	0	0.000	0.000	0.000	0.000	0.000	0.000	0.000	0.000	0.000	0.000	0.000	0.000	0.000	0.000	0.072	0.074	0.077	0.067	2.204	0.074	0.418	316	2384	100	775	10697	11472	755	10229	10984	Error	Error	-3.787	775	10697	755	10229	526780	3652859	1.478	18.168	0	0	0
1	3	3	"A13"	"A13"	14025	54420	100	1719	1741	617	35	933	933	976	388	39	72	51	0	12282	11313	3951	34	1330	1330	1388	555	39	97	93	0	0.000	0.000	0.000	0.000	0.000	0.000	0.000	0.000	0.000	0.000	0.000	0.000	0.000	0.000	0.072	0.081	0.082	0.075	2.243	0.083	0.249	316	2384	100	786	10952	11738	808	9983	10791	Error	Error	-3.801	786	10952	808	9983	550147	3574986	1.972	17.883	0	0	0
1	4	3	"A14"	"A14"	14325	54420	100	1345	1400	539	38	924	924	963	403	41	50	26	0	10420	9157	4345	47	1291	1291	1379	944	68	84	81	0	0.000	0.000	0.000	0.000	0.000	0.000	0.000	0.000	0.000	0.000	0.000	0.000	0.000	0.000	0.046	0.061	0.068	0.061	3.146	0.062	0.262	316	2384	100	421	9129	9550	476	7866	8342	Error	Error	-4.439	421	9129	476	7866	442538	2893695	1.084	8.239	0	0	0
1	5	3	"A14"	"A14"	14625	54420	100	1537	1560	516	33	937	937	966	379	39	65	38	0	10886	9893	4066	41	1300	1300	1329	382	28	98	93	0	0.000	0.000	0.000	0.000	0.000	0.000	0.000	0.000	0.000	0.000	0.000	0.000	0.000	0.000	0.063	0.073	0.076	0.069	2.857	0.066	0.319	316	2384	100	600	9586	10186	623	8593	9216	Error	Error	-3.998	600	9586	623	8593	492923	3126055	1.567	22.419	0	0	0
1	6	3	"A14"	"A14"	14925	54420	100	1458	1494	563	37	909	909	950	557	58	49	14	0	12240	10584	4544	42	1274	1274	1318	544	41	94	88	0	0.000	0.000	0.000	0.000	0.000	0.000	0.000	0.000	0.000	0.000	0.000	0.000	0.000	0.000	0.050	0.063	0.068	0.064	2.655	0.071	0.194	316	2384	100	549	10966	11515	585	9310	9895	Error	Error	-4.320	549	10966	585	9310	472209	3344552	0.977	17.033	0	0	0
1	7	3	"A15"	"A15"	15225	54420	100	1282	1347	580	43	874	874	929	452	48	46	22	0	7416	7717	4537	58	1229	1229	1292	783	60	84	80	0	0.000	0.000	0.000	0.000	0.000	0.000	0.000	0.000	0.000	0.000	0.000	0.000	0.000	0.000	0.066	0.073	0.092	0.088	3.318	0.072	0.305	316	2384	100	408	6187	6595	473	6488	6961	Error	Error	-3.923	408	6187	473	6488	425605	2438506	0.925	8.206	0	0	0
1	8	3	"A15"	"A15"	15525	54415	100	1307	1337	530	39	902	902	975	1513	155	3	0	0	7925	8023	4405	54	1243	1243	1336	1442	107	82	79	0	0.000	0.000	0.000	0.000	0.000	0.000	0.000	0.000	0.000	0.000	0.000	0.000	0.000	0.000	0.061	0.064	0.080	0.087	3.609	0.331	0.297	316	2384	100	405	6682	7087	435	6780	7215	Error	Error	-4.044	405	6682	435	6780	422356	2535332	0.239	4.637	0	0	0
1	9	3	"A15"	"A15"	15825	54415	100	1336	1412	663	46	872	872	929	463	49	50	24	0	8620	8634	4689	54	1230	1230	1287	519	40	88	82	0	0.000	0.000	0.000	0.000	0.000	0.000	0.000	0.000	0.000	0.000	0.000	0.000	0.000	0.000	0.063	0.073	0.087	0.101	3.568	0.074	0.242	316	2384	100	464	7390	7854	540	7404	7944	Error	Error	-3.993	464	7390	540	7404	446148	2728464	1.043	14.156	0	0	0
1	10	3	"A16"	"A16"	16125	54415	100	1343	1433	563	39	873	873	915	426	46	52	28	0	8406	9644	5549	57	1234	1234	1252	259	20	97	94	0	0.000	0.000	0.000	0.000	0.000	0.000	0.000	0.000	0.000	0.000	0.000	0.000	0.000	0.000	0.066	0.067	0.067	0.070	2.641	0.064	0.361	316	2384	100	470	7172	7642	560	8410	8970	Error	Error	-3.932	470	7172	560	8410	452954	3047395	1.216	32.402	0	0	0
1	11	3	"A16"	"A16"	16420	54415	100	1318	1421	670	47	912	912	953	435	45	46	23	0	8102	8819	5677	64	1261	1261	1341	741	55	81	76	0	0.000	0.000	0.000	0.000	0.000	0.000	0.000	0.000	0.000	0.000	0.000	0.000	0.000	0.000	0.059	0.067	0.075	0.080	3.998	0.063	0.207	316	2384	100	406	6841	7247	509	7558	8067	Error	Error	-4.075	406	6841	509	7558	449010	2786940	1.076	10.092	0	0	0
1	12	3	"A16"	"A16"	16720	54415	100	1522	1619	1152	71	946	946	1003	570	56	50	20	0	10618	10537	6472	61	1300	1300	1433	916	63	80	77	0	0.000	0.000	0.000	0.000	0.000	0.000	0.000	0.000	0.000	0.000	0.000	0.000	0.000	0.000	0.062	0.073	0.071	0.074	3.468	0.065	0.218	316	2384	100	576	9318	9894	673	9237	9910	Error	Error	-4.016	576	9318	673	9237	511686	3329839	1.081	9.939	0	0	0
1	13	3	"A17"	"A17"	17020	54410	100	1392	1459	610	41	949	949	1021	668	65	35	10	0	7778	8079	4694	58	1298	1298	1332	390	29	92	87	0	0.000	0.000	0.000	0.000	0.000	0.000	0.000	0.000	0.000	0.000	0.000	0.000	0.000	0.000	0.068	0.075	0.091	0.087	3.148	0.070	0.107	316	2384	100	443	6480	6923	510	6781	7291	Error	Error	-3.871	443	6480	510	6781	461178	2552865	0.656	17.300	0	0	0
1	14	3	"A17"	"A17"	17320	54410	100	1380	1438	570	39	924	924	957	373	38	55	33	0	9291	8322	4368	52	1253	1253	1327	618	46	85	80	0	0.000	0.000	0.000	0.000	0.000	0.000	0.000	0.000	0.000	0.000	0.000	0.000	0.000	0.000	0.057	0.073	0.083	0.083	3.530	0.072	0.331	316	2384	100	456	8038	8494	514	7069	7583	Error	Error	-4.140	456	8038	514	7069	454258	2629703	1.290	11.319	0	0	0
1	15	3	"A17"	"A17"	17620	54410	100	1473	1528	581	38	975	975	1046	653	62	39	11	0	9917	8621	4279	49	1301	1301	1388	735	52	84	79	0	0.000	0.000	0.000	0.000	0.000	0.000	0.000	0.000	0.000	0.000	0.000	0.000	0.000	0.000	0.058	0.076	0.086	0.087	3.564	0.071	0.292	316	2384	100	498	8616	9114	553	7320	7873	Error	Error	-4.113	498	8616	553	7320	482966	2724225	0.738	9.841	0	0	0
1	16	3	"A18"	"A18"	17920	54410	100	1304	1380	852	61	992	992	1088	886	81	16	1	0	4912	4809	2578	53	1304	1304	1374	1049	76	73	69	0	0.000	0.000	0.000	0.000	0.000	0.000	0.000	0.000	0.000	0.000	0.000	0.000	0.000	0.000	0.086	0.111	0.136	0.146	4.511	0.134	0.061	316	2384	100	312	3608	3920	388	3505	3893	Error	Error	-3.532	312	3608	388	3505	436029	1519496	0.330	3.275	0	0	0
1	17	3	"A18"	"A18"	18220	54410	100	1319	1375	492	35	1020	1020	1073	489	45	36	9	0	4917	5128	2208	43	1329	1329	1371	741	54	87	84	0	0.000	0.000	0.000	0.000	0.000	0.000	0.000	0.000	0.000	0.000	0.000	0.000	0.000	0.000	0.083	0.093	0.122	0.119	3.457	0.077	0.091	316	2384	100	299	3588	3887	355	3799	4154	Error	Error	-3.585	299	3588	355	3799	434583	1620556	0.618	5.070	0	0	0
1	18	3	"A18"	"A18"	18520	54405	100	1326	1449	641	44	1006	1006	1074	801	74	25	5	0	5551	5553	3085	55	1332	1332	1404	553	39	81	76	0	0.000	0.000	0.000	0.000	0.000	0.000	0.000	0.000	0.000	0.000	0.000	0.000	0.000	0.000	0.076	0.105	0.140	0.138	3.625	0.111	0.265	316	2384	100	320	4219	4539	443	4221	4664	Error	Error	-3.721	320	4219	443	4221	457814	1754645	0.468	7.503	0	0	0
1	1	4	"A19"	"A19"	13430	54725	100	1069	1106	437	39	873	873	911	404	44	29	9	0	3010	3025	1132	37	1291	1291	1340	858	64	79	50	0	0.000	0.000	0.000	0.000	0.000	0.000	0.000	0.000	0.000	0.000	0.000	0.000	0.000	0.000	0.114	0.134	0.215	0.209	3.011	0.063	0.028	316	2384	100	196	1719	1915	233	1734	1967	Error	Error	-3.133	196	1719	233	1734	349595	955975	0.483	1.964	0	0	0
1	2	4	"A19"	"A19"	13730	54725	100	1207	1325	958	72	900	900	933	371	39	45	22	0	4669	5104	2668	52	1297	1297	1370	883	64	89	78	0	0.000	0.000	0.000	0.000	0.000	0.000	0.000	0.000	0.000	0.000	0.000	0.000	0.000	0.000	0.091	0.112	0.129	0.124	3.382	0.097	0.123	316	2384	100	307	3372	3679	425	3807	4232	Error	Error	-3.457	307	3372	425	3807	418787	1612983	1.057	4.229	0	0	0
1	3	4	"A19"	"A19"	14030	54720	100	1138	1191	480	40	865	865	908	522	57	31	7	0	3454	3618	1462	40	1276	1276	1300	303	23	94	90	0	0.000	0.000	0.000	0.000	0.000	0.000	0.000	0.000	0.000	0.000	0.000	0.000	0.000	0.000	0.125	0.139	0.200	0.182	3.178	0.139	0.043	316	2384	100	273	2178	2451	326	2342	2668	Error	Error	-2.996	273	2178	326	2342	376406	1143145	0.542	7.650	0	0	0
1	4	4	"A20"	"A20"	14330	54720	100	1602	1634	611	37	833	833	886	468	52	68	40	0	15316	13450	5556	41	1258	1258	1347	888	65	92	88	0	0.000	0.000	0.000	0.000	0.000	0.000	0.000	0.000	0.000	0.000	0.000	0.000	0.000	0.000	0.055	0.066	0.065	0.064	2.263	0.067	0.372	316	2384	100	769	14058	14827	801	12192	12993	Error	Error	-4.192	769	14058	801	12192	516484	4250079	1.598	13.630	0	0	0
1	5	4	"A20"	"A20"	14630	54720	100	1645	1671	558	33	872	872	925	462	49	71	38	0	15248	14141	4284	30	1284	1284	1373	830	60	97	94	0	0.000	0.000	0.000	0.000	0.000	0.000	0.000	0.000	0.000	0.000	0.000	0.000	0.000	0.000	0.055	0.062	0.063	0.058	2.217	0.060	0.456	316	2384	100	773	13964	14737	799	12857	13656	Error	Error	-4.175	773	13964	799	12857	528123	4468400	1.615	15.383	0	0	0
1	6	4	"A20"	"A20"	14930	54720	100	1772	1894	1047	55	901	901	942	380	40	81	57	0	15239	14150	4291	30	1296	1296	1378	801	58	99	93	0	0.000	0.000	0.000	0.000	0.000	0.000	0.000	0.000	0.000	0.000	0.000	0.000	0.000	0.000	0.062	0.077	0.067	0.067	2.002	0.078	0.406	316	2384	100	871	13943	14814	993	12854	13847	Error	Error	-4.001	871	13943	993	12854	598628	4471372	2.505	15.945	0	0	0
1	7	4	"A21"	"A21"	15230	54720	100	1483	1509	541	35	870	870	913	385	42	67	39	0	12592	11380	4150	36	1236	1236	1289	482	37	97	94	0	0.000	0.000	0.000	0.000	0.000	0.000	0.000	0.000	0.000	0.000	0.000	0.000	0.000	0.000	0.054	0.063	0.068	0.061	2.279	0.064	0.403	316	2384	100	613	11356	11969	639	10144	10783	Error	Error	-4.211	613	11356	639	10144	476817	3596225	1.548	20.936	0	0	0
1	8	4	"A21"	"A21"	15530	54715	100	1602	1641	557	33	850	850	916	560	61	65	25	0	12827	11787	3844	32	1236	1236	1311	800	61	96	92	0	0.000	0.000	0.000	0.000	0.000	0.000	0.000	0.000	0.000	0.000	0.000	0.000	0.000	0.000	0.065	0.075	0.073	0.070	2.470	0.075	0.261	316	2384	100	752	11591	12343	791	10551	11342	Error	Error	-3.946	752	11591	791	10551	518623	3724577	1.295	13.095	0	0	0
1	9	4	"A21"	"A21"	15830	54715	100	1542	1609	561	34	854	854	906	396	43	73	44	0	12739	11387	4173	36	1214	1214	1266	667	52	95	91	0	0.000	0.000	0.000	0.000	0.000	0.000	0.000	0.000	0.000	0.000	0.000	0.000	0.000	0.000	0.060	0.074	0.078	0.073	2.535	0.068	0.368	316	2384	100	688	11525	12213	755	10173	10928	Error	Error	-4.066	688	11525	755	10173	508426	3598249	1.775	15.174	0	0	0
1	10	4	"A22"	"A22"	16125	54715	100	1631	1702	594	34	903	903	948	433	45	72	42	0	10451	9392	5820	61	1246	1246	1292	624	48	86	81	0	0.000	0.000	0.000	0.000	0.000	0.000	0.000	0.000	0.000	0.000	0.000	0.000	0.000	0.000	0.079	0.098	0.100	0.136	3.923	0.061	0.276	316	2384	100	728	9205	9933	799	8146	8945	Error	Error	-3.660	728	9205	799	8146	537971	2967974	1.741	12.981	0	0	0
1	11	4	"A22"	"A22"	16425	54715	100	1687	1702	786	46	861	861	949	1004	105	36	4	0	16467	13978	6521	46	1227	1227	1436	1461	101	83	79	0	0.000	0.000	0.000	0.000	0.000	0.000	0.000	0.000	0.000	0.000	0.000	0.000	0.000	0.000	0.054	0.066	0.066	0.065	3.032	0.062	0.437	316	2384	100	826	15240	16066	841	12751	13592	Error	Error	-4.206	826	15240	841	12751	537765	4417032	0.750	8.585	0	0	0
1	12	4	"A22"	"A22"	16725	54715	100	1675	1757	690	39	931	931	982	481	48	69	39	0	14576	12485	5940	47	1298	1298	1456	1201	82	86	79	0	0.000	0.000	0.000	0.000	0.000	0.000	0.000	0.000	0.000	0.000	0.000	0.000	0.000	0.000	0.056	0.074	0.075	0.077	2.496	0.069	0.447	316	2384	100	744	13278	14022	826	11187	12013	Error	Error	-4.158	744	13278	826	11187	555130	3945343	1.611	9.183	0	0	0
1	13	4	"A23"	"A23"	17025	54715	100	1547	1583	629	39	936	936	978	379	38	61	39	0	11866	10226	5123	50	1278	1278	1371	1072	78	83	77	0	0.000	0.000	0.000	0.000	0.000	0.000	0.000	0.000	0.000	0.000	0.000	0.000	0.000	0.000	0.058	0.072	0.080	0.075	2.806	0.066	0.353	316	2384	100	611	10588	11199	647	8948	9595	Error	Error	-4.115	611	10588	647	8948	500125	3231433	1.596	8.260	0	0	0
1	14	4	"A23"	"A23"	17325	54710	100	1622	1649	633	38	929	929	983	446	45	65	35	0	13097	11568	5205	44	1253	1253	1335	762	57	91	84	0	0.000	0.000	0.000	0.000	0.000	0.000	0.000	0.000	0.000	0.000	0.000	0.000	0.000	0.000	0.059	0.070	0.074	0.069	2.508	0.067	0.407	316	2384	100	693	11844	12537	720	10315	11035	Error	Error	-4.095	693	11844	720	10315	521188	3655376	1.493	13.429	0	0	0
1	15	4	"A23"	"A23"	17625	54710	100	1761	1854	941	50	958	958	1060	803	75	49	12	0	14071	12407	5509	44	1270	1270	1406	950	67	90	83	0	0.000	0.000	0.000	0.000	0.000	0.000	0.000	0.000	0.000	0.000	0.000	0.000	0.000	0.000	0.063	0.080	0.079	0.078	2.746	0.087	0.205	316	2384	100	803	12801	13604	896	11137	12033	Error	Error	-3.995	803	12801	896	11137	585997	3920764	0.989	11.580	0	0	0
1	16	4	"A24"	"A24"	17925	54710	100	1403	1483	628	42	940	940	990	399	40	54	34	0	7584	8162	4651	56	1264	1264	1302	376	28	91	85	0	0.000	0.000	0.000	0.000	0.000	0.000	0.000	0.000	0.000	0.000	0.000	0.000	0.000	0.000	0.073	0.079	0.095	0.093	3.480	0.077	0.236	316	2384	100	463	6320	6783	543	6898	7441	Error	Error	-3.771	463	6320	543	6898	468726	2579055	1.236	18.245	0	0	0
1	17	4	"A24"	"A24"	18225	54710	100	1456	1538	588	38	977	977	1034	448	43	51	26	0	7655	8595	5089	59	1291	1291	1358	936	68	86	80	0	0.000	0.000	0.000	0.000	0.000	0.000	0.000	0.000	0.000	0.000	0.000	0.000	0.000	0.000	0.075	0.077	0.083	0.090	2.945	0.065	0.217	316	2384	100	479	6364	6843	561	7304	7865	Error	Error	-3.732	479	6364	561	7304	486014	2715872	1.125	7.732	0	0	0
1	18	4	"A24"	"A24"	18525	54710	100	1588	1607	602	37	1004	1004	1058	506	47	55	24	0	9957	9622	5085	52	1311	1311	1409	1559	110	84	80	0	0.000	0.000	0.000	0.000	0.000	0.000	0.000	0.000	0.000	0.000	0.000	0.000	0.000	0.000	0.068	0.073	0.083	0.084	2.796	0.063	0.282	316	2384	100	584	8646	9230	603	8311	8914	Error	Error	-3.888	584	8646	603	8311	507895	3040482	1.085	5.268	0	0	0
1	1	5	"A25"	"A25"	13435	55025	100	1275	1402	968	69	851	851	890	373	41	55	29	0	9646	9302	4319	46	1268	1268	1337	1107	82	91	88	0	0.000	0.000	0.000	0.000	0.000	0.000	0.000	0.000	0.000	0.000	0.000	0.000	0.000	0.000	0.051	0.069	0.069	0.064	2.714	0.070	0.201	316	2384	100	424	8378	8802	551	8034	8585	Error	Error	-4.304	424	8378	551	8034	442996	2939544	1.373	7.195	0	0	0
1	2	5	"A25"	"A25"	13735	55025	100	1540	1548	510	32	857	857	910	379	41	72	42	0	11164	11418	4040	35	1286	1286	1349	1099	81	98	95	0	0.000	0.000	0.000	0.000	0.000	0.000	0.000	0.000	0.000	0.000	0.000	0.000	0.000	0.000	0.069	0.068	0.071	0.062	2.332	0.059	0.321	316	2384	100	683	9878	10561	691	10132	10823	Error	Error	-3.854	683	9878	691	10132	489199	3608144	1.683	9.162	0	0	0
1	3	5	"A25"	"A25"	14035	55025	100	1344	1390	540	38	868	868	914	394	43	53	27	0	10694	9742	4303	44	1265	1265	1367	1051	76	89	85	0	0.000	0.000	0.000	0.000	0.000	0.000	0.000	0.000	0.000	0.000	0.000	0.000	0.000	0.000	0.050	0.062	0.066	0.058	2.789	0.058	0.257	316	2384	100	476	9429	9905	522	8477	8999	Error	Error	-4.308	476	9429	522	8477	439262	3078432	1.208	7.969	0	0	0
1	4	5	"A26"	"A26"	14335	55020	100	1229	1269	486	38	847	847	897	404	45	48	19	0	6612	6615	3439	51	1266	1266	1330	631	47	81	79	0	0.000	0.000	0.000	0.000	0.000	0.000	0.000	0.000	0.000	0.000	0.000	0.000	0.000	0.000	0.071	0.079	0.091	0.102	3.750	0.067	0.159	316	2384	100	382	5346	5728	422	5349	5771	Error	Error	-3.807	382	5346	422	5349	401001	2090205	0.921	8.376	0	0	0
1	5	5	"A26"	"A26"	14635	55020	100	1242	1272	479	37	861	861	926	679	73	27	3	0	6628	6645	4242	63	1231	1231	1330	756	56	87	82	0	0.000	0.000	0.000	0.000	0.000	0.000	0.000	0.000	0.000	0.000	0.000	0.000	0.000	0.000	0.071	0.076	0.097	0.100	3.901	0.060	0.054	316	2384	100	381	5397	5778	411	5414	5825	Error	Error	-3.824	381	5397	411	5414	402078	2099732	0.510	7.030	0	0	0
1	6	5	"A26"	"A26"	14935	55020	100	1424	1484	537	36	901	901	973	864	88	26	3	0	8306	7901	3117	39	1282	1282	1301	309	23	98	95	0	0.000	0.000	0.000	0.000	0.000	0.000	0.000	0.000	0.000	0.000	0.000	0.000	0.000	0.000	0.074	0.088	0.090	0.081	3.137	0.072	0.226	316	2384	100	523	7024	7547	583	6619	7202	Error	Error	-3.747	523	7024	583	6619	469045	2496597	0.591	21.359	0	0	0
1	7	5	"A27"	"A27"	15235	55020	100	1317	1331	507	38	874	874	912	357	39	55	30	0	8162	7918	4567	57	1233	1233	1271	750	59	87	83	0	0.000	0.000	0.000	0.000	0.000	0.000	0.000	0.000	0.000	0.000	0.000	0.000	0.000	0.000	0.064	0.068	0.082	0.082	3.711	0.054	0.213	316	2384	100	443	6929	7372	457	6685	7142	Error	Error	-3.967	443	6929	457	6685	420712	2502059	1.174	8.863	0	0	0
1	8	5	"A27"	"A27"	15530	55020	100	1267	1316	533	40	867	867	904	370	40	52	26	0	6634	6461	4111	63	1225	1225	1342	774	57	75	74	0	0.000	0.000	0.000	0.000	0.000	0.000	0.000	0.000	0.000	0.000	0.000	0.000	0.000	0.000	0.074	0.086	0.107	0.114	4.142	0.067	0.211	316	2384	100	400	5409	5809	449	5236	5685	Error	Error	-3.757	400	5409	449	5236	415938	2041828	1.114	6.614	0	0	0
1	9	5	"A27"	"A27"	15830	55015	100	1224	1255	539	42	856	856	898	371	41	50	24	0	7396	7088	4102	57	1222	1222	1308	633	48	78	73	0	0.000	0.000	0.000	0.000	0.000	0.000	0.000	0.000	0.000	0.000	0.000	0.000	0.000	0.000	0.060	0.068	0.082	0.086	3.660	0.066	0.235	316	2384	100	368	6174	6542	399	5866	6265	Error	Error	-4.068	368	6174	399	5866	396442	2239809	0.962	9.131	0	0	0
1	10	5	"A28"	"A28"	16130	55015	100	1533	1540	671	43	892	892	939	387	41	62	42	0	12769	10224	6103	59	1263	1263	1455	1501	103	73	69	0	0.000	0.000	0.000	0.000	0.000	0.000	0.000	0.000	0.000	0.000	0.000	0.000	0.000	0.000	0.056	0.072	0.077	0.097	4.053	0.067	0.411	316	2384	100	641	11506	12147	648	8961	9609	Error	Error	-4.166	641	11506	648	8961	486785	3230828	1.553	5.842	0	0	0
1	11	5	"A28"	"A28"	16430	55015	100	1548	1592	633	39	923	923	1027	1499	145	10	0	0	12219	10597	5873	55	1273	1273	1454	1448	99	77	74	0	0.000	0.000	0.000	0.000	0.000	0.000	0.000	0.000	0.000	0.000	0.000	0.000	0.000	0.000	0.057	0.072	0.079	0.084	4.012	0.070	0.217	316	2384	100	625	10946	11571	669	9324	9993	Error	Error	-4.130	625	10946	669	9324	503038	3348541	0.377	6.314	0	0	0
1	12	5	"A28"	"A28"	16730	55015	100	1514	1539	583	37	888	888	932	388	41	64	41	0	13718	11079	6117	55	1233	1233	1363	1002	73	79	75	0	0.000	0.000	0.000	0.000	0.000	0.000	0.000	0.000	0.000	0.000	0.000	0.000	0.000	0.000	0.050	0.066	0.072	0.078	3.336	0.061	0.384	316	2384	100	626	12485	13111	651	9846	10497	Error	Error	-4.318	626	12485	651	9846	486192	3500986	1.564	9.697	0	0	0
1	13	5	"A29"	"A29"	17030	55015	100	1342	1407	568	40	890	890	926	406	43	52	25	0	8579	8691	3718	42	1224	1224	1256	714	56	93	91	0	0.000	0.000	0.000	0.000	0.000	0.000	0.000	0.000	0.000	0.000	0.000	0.000	0.000	0.000	0.061	0.069	0.082	0.069	2.655	0.066	0.219	316	2384	100	452	7355	7807	517	7467	7984	Error	Error	-4.024	452	7355	517	7467	444722	2746346	1.185	10.413	0	0	0
1	14	5	"A29"	"A29"	17330	55010	100	1302	1343	520	38	892	892	951	519	54	42	12	0	8725	7748	4505	58	1227	1227	1303	901	69	75	72	0	0.000	0.000	0.000	0.000	0.000	0.000	0.000	0.000	0.000	0.000	0.000	0.000	0.000	0.000	0.055	0.069	0.085	0.096	4.676	0.056	0.213	316	2384	100	410	7498	7908	451	6521	6972	Error	Error	-4.193	410	7498	451	6521	424458	2448354	0.755	7.153	0	0	0
1	15	5	"A29"	"A29"	17630	55010	100	1388	1445	574	39	947	947	996	681	68	35	7	0	9968	8646	4910	56	1258	1258	1341	916	68	77	74	0	0.000	0.000	0.000	0.000	0.000	0.000	0.000	0.000	0.000	0.000	0.000	0.000	0.000	0.000	0.051	0.067	0.083	0.086	4.951	0.086	0.148	316	2384	100	441	8710	9151	498	7388	7886	Error	Error	-4.304	441	8710	498	7388	456499	2732245	0.659	7.975	0	0	0
1	16	5	"A30"	"A30"	17930	55010	100	1526	1608	932	57	1007	1007	1035	414	40	54	29	0	7865	8217	4981	60	1309	1309	1376	889	64	83	77	0	0.000	0.000	0.000	0.000	0.000	0.000	0.000	0.000	0.000	0.000	0.000	0.000	0.000	0.000	0.079	0.087	0.085	0.093	3.521	0.074	0.201	316	2384	100	519	6556	7075	601	6908	7509	Error	Error	-3.659	519	6556	601	6908	508027	2596575	1.384	7.695	0	0	0
1	17	5	"A30"	"A30"	18230	55010	100	1541	1846	2033	110	1046	1046	1112	564	50	43	20	0	7040	7722	4751	61	1342	1342	1395	761	54	88	83	0	0.000	0.000	0.000	0.000	0.000	0.000	0.000	0.000	0.000	0.000	0.000	0.000	0.000	0.000	0.087	0.125	0.107	0.127	3.278	0.158	0.198	316	2384	100	495	5698	6193	800	6380	7180	Error	Error	-3.525	495	5698	800	6380	583220	2440251	1.301	8.314	0	0	0
1	18	5	"A30"	"A30"	18530	55010	100	1633	1725	724	41	1045	1045	1142	1508	132	11	1	0	8573	8107	3771	46	1339	1339	1457	1643	112	83	80	0	0.000	0.000	0.000	0.000	0.000	0.000	0.000	0.000	0.000	0.000	0.000	0.000	0.000	0.000	0.081	0.100	0.103	0.096	2.854	0.199	0.090	316	2384	100	588	7234	7822	680	6768	7448	Error	Error	-3.621	588	7234	680	6768	544949	2561742	0.387	4.047	0	0	0
1	1	6	"A31"	"A31"	13440	55325	100	1484	1542	586	38	875	875	928	519	55	56	24	0	10271	10195	4823	47	1300	1300	1322	307	23	100	98	0	0.000	0.000	0.000	0.000	0.000	0.000	0.000	0.000	0.000	0.000	0.000	0.000	0.000	0.000	0.068	0.075	0.077	0.071	2.613	0.072	0.379	316	2384	100	609	8971	9580	667	8895	9562	Error	Error	-3.881	609	8971	667	8895	487286	3221474	1.183	28.902	0	0	0
1	2	6	"A31"	"A31"	13740	55325	100	1326	1384	499	36	858	858	902	372	41	58	31	0	9442	9381	4052	43	1296	1296	1342	451	33	98	95	0	0.000	0.000	0.000	0.000	0.000	0.000	0.000	0.000	0.000	0.000	0.000	0.000	0.000	0.000	0.057	0.065	0.072	0.066	2.728	0.058	0.262	316	2384	100	468	8146	8614	526	8085	8611	Error	Error	-4.122	468	8146	526	8085	437298	2964346	1.296	17.825	0	0	0
1	3	6	"A31"	"A31"	14040	55325	100	1400	1430	490	34	890	890	934	393	42	60	29	0	9708	9815	4551	46	1302	1302	1374	801	58	91	86	0	0.000	0.000	0.000	0.000	0.000	0.000	0.000	0.000	0.000	0.000	0.000	0.000	0.000	0.000	0.061	0.063	0.070	0.066	3.026	0.059	0.303	316	2384	100	510	8406	8916	540	8513	9053	Error	Error	-4.043	510	8406	540	8513	451841	3101412	1.262	10.538	0	0	0
1	4	6	"A32"	"A32"	14340	55325	100	1444	1478	595	40	912	912	951	422	44	58	32	0	8618	8481	4494	52	1325	1325	1373	531	38	88	83	0	0.000	0.000	0.000	0.000	0.000	0.000	0.000	0.000	0.000	0.000	0.000	0.000	0.000	0.000	0.073	0.079	0.089	0.092	3.095	0.074	0.269	316	2384	100	532	7293	7825	566	7156	7722	Error	Error	-3.777	532	7293	566	7156	466984	2679852	1.249	13.386	0	0	0
1	5	6	"A32"	"A32"	14640	55320	100	1447	1475	638	43	842	842	880	371	42	62	42	0	10281	10160	5242	51	1257	1257	1276	294	23	98	93	0	0.000	0.000	0.000	0.000	0.000	0.000	0.000	0.000	0.000	0.000	0.000	0.000	0.000	0.000	0.067	0.071	0.080	0.069	2.662	0.068	0.355	316	2384	100	605	9024	9629	633	8903	9536	Error	Error	-3.899	605	9024	633	8903	466034	3210503	1.604	30.218	0	0	0
1	6	6	"A32"	"A32"	14940	55320	100	1573	1679	1607	95	895	895	961	867	90	35	5	0	10300	9651	3511	36	1279	1279	1297	266	20	99	98	0	0.000	0.000	0.000	0.000	0.000	0.000	0.000	0.000	0.000	0.000	0.000	0.000	0.000	0.000	0.075	0.094	0.082	0.076	2.625	0.095	0.058	316	2384	100	678	9021	9699	784	8372	9156	Error	Error	-3.734	678	9021	784	8372	530555	3049678	0.828	31.406	0	0	0
1	7	6	"A33"	"A33"	15235	55320	100	1124	1218	559	45	879	879	925	384	41	40	18	0	4399	6816	5464	80	1264	1264	1293	304	23	89	81	0	0.000	0.000	0.000	0.000	0.000	0.000	0.000	0.000	0.000	0.000	0.000	0.000	0.000	0.000	0.078	0.061	0.084	0.092	4.528	0.056	0.189	316	2384	100	245	3135	3380	339	5552	5891	Error	Error	-3.678	245	3135	339	5552	384839	2153833	0.763	18.168	0	0	0
1	8	6	"A33"	"A33"	15535	55320	100	1162	1265	603	47	862	862	903	373	41	44	25	0	5460	7347	5687	77	1256	1256	1294	734	56	82	73	0	0.000	0.000	0.000	0.000	0.000	0.000	0.000	0.000	0.000	0.000	0.000	0.000	0.000	0.000	0.071	0.066	0.091	0.110	4.994	0.066	0.292	316	2384	100	300	4204	4504	403	6091	6494	Error	Error	-3.809	300	4204	403	6091	399897	2321755	0.971	8.247	0	0	0
1	9	6	"A33"	"A33"	15835	55320	100	1183	1244	554	44	829	829	873	364	41	49	26	0	6374	8095	6010	74	1205	1205	1241	391	31	86	80	0	0.000	0.000	0.000	0.000	0.000	0.000	0.000	0.000	0.000	0.000	0.000	0.000	0.000	0.000	0.068	0.060	0.076	0.091	4.990	0.056	0.274	316	2384	100	354	5169	5523	415	6890	7305	Error	Error	-3.868	354	5169	415	6890	392996	2557943	1.019	17.529	0	0	0
1	10	6	"A34"	"A34"	16135	55315	100	1174	1246	573	45	840	840	882	359	40	48	25	0	4630	6658	5122	76	1221	1221	1262	462	36	84	80	0	0.000	0.000	0.000	0.000	0.000	0.000	0.000	0.000	0.000	0.000	0.000	0.000	0.000	0.000	0.098	0.075	0.103	0.123	3.773	0.072	0.309	316	2384	100	334	3409	3743	406	5437	5843	Error	Error	-3.351	334	3409	406	5437	393584	2103939	1.014	11.680	0	0	0
1	11	6	"A34"	"A34"	16435	55315	100	1323	1367	547	40	901	901	946	397	41	51	24	0	5613	7539	5084	67	1252	1252	1290	490	37	87	82	0	0.000	0.000	0.000	0.000	0.000	0.000	0.000	0.000	0.000	0.000	0.000	0.000	0.000	0.000	0.097	0.074	0.089	0.094	3.371	0.069	0.319	316	2384	100	422	4361	4783	466	6287	6753	Error	Error	-3.369	422	4361	466	6287	432093	2382330	1.060	12.753	0	0	0
1	12	6	"A34"	"A34"	16735	55315	100	1459	1606	910	56	892	892	937	412	43	60	35	0	8694	9555	5367	56	1234	1234	1261	372	29	96	91	0	0.000	0.000	0.000	0.000	0.000	0.000	0.000	0.000	0.000	0.000	0.000	0.000	0.000	0.000	0.076	0.086	0.084	0.085	3.173	0.078	0.289	316	2384	100	567	7460	8027	714	8321	9035	Error	Error	-3.718	567	7460	714	8321	507652	3019234	1.624	22.296	0	0	0
1	13	6	"A35"	"A35"	17035	55315	100	1397	1420	551	38	873	873	920	375	40	62	35	0	8537	8192	4583	55	1225	1225	1241	245	19	96	92	0	0.000	0.000	0.000	0.000	0.000	0.000	0.000	0.000	0.000	0.000	0.000	0.000	0.000	0.000	0.072	0.079	0.091	0.090	3.176	0.072	0.245	316	2384	100	524	7312	7836	547	6967	7514	Error	Error	-3.803	524	7312	547	6967	448726	2588747	1.333	28.371	0	0	0
1	14	6	"A35"	"A35"	17335	55315	100	1378	1412	525	37	894	894	935	396	42	54	27	0	7799	7992	4848	60	1214	1214	1298	1062	81	79	77	0	0.000	0.000	0.000	0.000	0.000	0.000	0.000	0.000	0.000	0.000	0.000	0.000	0.000	0.000	0.074	0.076	0.092	0.097	3.590	0.057	0.223	316	2384	100	484	6585	7069	518	6778	7296	Error	Error	-3.766	484	6585	518	6778	446203	2525461	1.205	6.303	0	0	0
1	15	6	"A35"	"A35"	17635	55310	100	1434	1546	634	41	966	966	1024	800	78	34	6	0	9762	8992	5486	61	1282	1282	1340	500	37	82	77	0	0.000	0.000	0.000	0.000	0.000	0.000	0.000	0.000	0.000	0.000	0.000	0.000	0.000	0.000	0.055	0.075	0.090	0.109	4.246	0.071	0.073	316	2384	100	468	8480	8948	580	7710	8290	Error	Error	-4.179	468	8480	580	7710	488683	2841419	0.653	15.304	0	0	0
1	16	6	"A36"	"A36"	17935	55310	100	1356	1428	562	39	978	978	1022	409	40	47	24	0	7499	7447	4004	53	1299	1299	1374	876	63	84	79	0	0.000	0.000	0.000	0.000	0.000	0.000	0.000	0.000	0.000	0.000	0.000	0.000	0.000	0.000	0.061	0.073	0.091	0.087	3.629	0.065	0.214	316	2384	100	378	6200	6578	450	6148	6598	Error	Error	-4.036	378	6200	450	6148	451262	2353159	0.993	6.933	0	0	0
1	17	6	"A36"	"A36"	18235	55310	100	1365	1479	640	43	980	980	1044	580	55	38	15	0	7019	7130	4131	57	1304	1304	1366	645	47	84	81	0	0.000	0.000	0.000	0.000	0.000	0.000	0.000	0.000	0.000	0.000	0.000	0.000	0.000	0.000	0.067	0.086	0.102	0.104	3.665	0.106	0.219	316	2384	100	385	5715	6100	499	5826	6325	Error	Error	-3.892	385	5715	499	5826	467385	2253098	0.750	8.936	0	0	0
1	18	6	"A36"	"A36"	18535	55310	100	1536	1591	583	36	1029	1029	1109	1003	90	21	1	0	6874	6697	3654	54	1309	1309	1376	534	38	89	83	0	0.000	0.000	0.000	0.000	0.000	0.000	0.000	0.000	0.000	0.000	0.000	0.000	0.000	0.000	0.091	0.104	0.132	0.132	3.797	0.075	0.181	316	2384	100	507	5565	6072	562	5388	5950	Error	Error	-3.456	507	5565	562	5388	502839	2116306	0.481	9.964	0	0	0
1	1	7	"A37"	"A37"	13445	55625	100	1426	1463	516	35	890	890	931	493	52	53	20	0	7891	7740	2981	38	1320	1320	1360	536	39	97	94	0	0.000	0.000	0.000	0.000	0.000	0.000	0.000	0.000	0.000	0.000	0.000	0.000	0.000	0.000	0.082	0.089	0.099	0.086	2.847	0.070	0.214	316	2384	100	536	6571	7107	573	6420	6993	Error	Error	-3.616	536	6571	573	6420	462316	2445971	1.079	11.903	0	0	0
1	2	7	"A37"	"A37"	13745	55625	100	1478	1567	719	45	875	875	917	392	42	63	36	0	9119	9006	3478	38	1323	1323	1356	343	25	98	97	0	0.000	0.000	0.000	0.000	0.000	0.000	0.000	0.000	0.000	0.000	0.000	0.000	0.000	0.000	0.077	0.090	0.087	0.080	2.994	0.076	0.255	316	2384	100	603	7796	8399	692	7683	8375	Error	Error	-3.693	603	7796	692	7683	495188	2845818	1.658	22.303	0	0	0
1	3	7	"A37"	"A37"	14045	55625	100	1440	1485	576	38	866	866	905	382	42	62	35	0	5638	6143	2673	43	1329	1329	1384	411	29	97	94	0	0.000	0.000	0.000	0.000	0.000	0.000	0.000	0.000	0.000	0.000	0.000	0.000	0.000	0.000	0.133	0.129	0.142	0.131	3.038	0.086	0.181	316	2384	100	574	4309	4883	619	4814	5433	Error	Error	-2.908	574	4309	619	4814	469227	1941252	1.518	11.579	0	0	0
1	4	7	"A38"	"A38"	14345	55625	100	1501	1522	551	36	868	868	902	366	40	67	44	0	11002	10166	4734	46	1292	1292	1303	237	18	98	96	0	0.000	0.000	0.000	0.000	0.000	0.000	0.000	0.000	0.000	0.000	0.000	0.000	0.000	0.000	0.065	0.074	0.083	0.073	2.883	0.066	0.357	316	2384	100	633	9710	10343	654	8874	9528	Error	Error	-3.939	633	9710	654	8874	480900	3212433	1.694	37.397	0	0	0
1	5	7	"A38"	"A38"	14640	55620	100	1560	1762	2233	126	863	863	901	366	40	74	47	0	11847	10628	5377	50	1273	1273	1364	963	70	88	84	0	0.000	0.000	0.000	0.000	0.000	0.000	0.000	0.000	0.000	0.000	0.000	0.000	0.000	0.000	0.066	0.096	0.083	0.094	3.123	0.073	0.080	316	2384	100	697	10574	11271	899	9355	10254	Error	Error	-3.923	697	10574	899	9355	556752	3358575	2.352	9.620	0	0	0
1	6	7	"A38"	"A38"	14940	55620	100	1473	1550	713	46	896	896	983	1245	126	15	0	0	11595	10404	5577	53	1290	1290	1396	945	67	83	80	0	0.000	0.000	0.000	0.000	0.000	0.000	0.000	0.000	0.000	0.000	0.000	0.000	0.000	0.000	0.056	0.072	0.075	0.078	3.192	0.062	0.314	316	2384	100	577	10305	10882	654	9114	9768	Error	Error	-4.159	577	10305	654	9114	489668	3287756	0.455	9.532	0	0	0
1	7	7	"A39"	"A39"	15240	55620	100	1126	1169	456	39	904	904	944	372	39	33	11	0	4517	4943	2993	60	1273	1273	1315	737	56	81	75	0	0.000	0.000	0.000	0.000	0.000	0.000	0.000	0.000	0.000	0.000	0.000	0.000	0.000	0.000	0.068	0.072	0.093	0.117	4.088	0.061	0.108	316	2384	100	222	3244	3466	265	3670	3935	Error	Error	-3.869	222	3244	265	3670	369512	1561843	0.605	4.923	0	0	0
1	8	7	"A39"	"A39"	15540	55620	100	1218	1272	518	40	883	883	933	523	56	34	12	0	7149	7880	4302	54	1246	1246	1301	452	34	94	87	0	0.000	0.000	0.000	0.000	0.000	0.000	0.000	0.000	0.000	0.000	0.000	0.000	0.000	0.000	0.057	0.059	0.079	0.068	3.454	0.055	0.086	316	2384	100	335	5903	6238	389	6634	7023	Error	Error	-4.139	335	5903	389	6634	401885	2490124	0.648	14.555	0	0	0
1	9	7	"A39"	"A39"	15840	55620	100	1308	1347	577	42	870	870	904	365	40	53	31	0	6997	7617	4542	59	1234	1234	1277	409	32	89	84	0	0.000	0.000	0.000	0.000	0.000	0.000	0.000	0.000	0.000	0.000	0.000	0.000	0.000	0.000	0.076	0.075	0.089	0.092	3.255	0.069	0.265	316	2384	100	438	5763	6201	477	6383	6860	Error	Error	-3.718	438	5763	477	6383	425517	2406953	1.214	15.501	0	0	0
1	10	7	"A40"	"A40"	16140	55615	100	1328	1346	553	41	847	847	873	348	39	57	31	0	10312	9678	5060	52	1199	1199	1230	313	25	97	95	0	0.000	0.000	0.000	0.000	0.000	0.000	0.000	0.000	0.000	0.000	0.000	0.000	0.000	0.000	0.053	0.059	0.068	0.065	2.798	0.058	0.331	316	2384	100	481	9113	9594	499	8479	8978	Error	Error	-4.244	481	9113	499	8479	425207	3058300	1.359	26.990	0	0	0
1	11	7	"A40"	"A40"	16440	55615	100	1369	1420	540	38	837	837	875	355	40	63	37	0	11585	10886	4875	44	1192	1192	1217	262	21	99	96	0	0.000	0.000	0.000	0.000	0.000	0.000	0.000	0.000	0.000	0.000	0.000	0.000	0.000	0.000	0.051	0.060	0.062	0.058	2.833	0.056	0.339	316	2384	100	532	10393	10925	583	9694	10277	Error	Error	-4.288	532	10393	583	9694	448584	3439893	1.535	36.905	0	0	0
1	12	7	"A40"	"A40"	16740	55615	100	1480	1483	579	39	854	854	902	394	43	65	36	0	11016	10273	4425	43	1223	1223	1257	369	29	98	92	0	0.000	0.000	0.000	0.000	0.000	0.000	0.000	0.000	0.000	0.000	0.000	0.000	0.000	0.000	0.064	0.070	0.076	0.069	2.787	0.065	0.335	316	2384	100	626	9793	10419	629	9050	9679	Error	Error	-3.968	626	9793	629	9050	468694	3246125	1.475	24.434	0	0	0
1	13	7	"A41"	"A41"	17040	55615	100	1525	1540	575	37	916	916	967	511	52	56	24	0	10077	8961	3970	44	1273	1273	1307	314	24	94	91	0	0.000	0.000	0.000	0.000	0.000	0.000	0.000	0.000	0.000	0.000	0.000	0.000	0.000	0.000	0.069	0.081	0.090	0.085	3.117	0.072	0.314	316	2384	100	609	8804	9413	624	7688	8312	Error	Error	-3.854	609	8804	624	7688	486661	2831785	1.121	24.376	0	0	0
1	14	7	"A41"	"A41"	17340	55615	100	1456	1504	558	37	933	933	975	395	40	59	33	0	9931	9244	5090	55	1273	1273	1343	575	42	84	79	0	0.000	0.000	0.000	0.000	0.000	0.000	0.000	0.000	0.000	0.000	0.000	0.000	0.000	0.000	0.060	0.072	0.075	0.084	3.743	0.065	0.289	316	2384	100	523	8658	9181	571	7971	8542	Error	Error	-4.049	523	8658	571	7971	475411	2921220	1.339	13.741	0	0	0
1	15	7	"A41"	"A41"	17640	55610	100	1551	1557	569	36	975	975	1025	505	49	54	19	0	10002	9129	4523	49	1310	1310	1378	525	38	89	82	0	0.000	0.000	0.000	0.000	0.000	0.000	0.000	0.000	0.000	0.000	0.000	0.000	0.000	0.000	0.066	0.074	0.087	0.090	3.865	0.060	0.232	316	2384	100	576	8692	9268	582	7819	8401	Error	Error	-3.916	576	8692	582	7819	491935	2884861	1.053	14.764	0	0	0
1	16	7	"A42"	"A42"	17940	55610	100	1235	1331	611	45	979	979	1018	392	38	35	20	0	4678	6181	4512	72	1266	1266	1314	522	39	91	84	0	0.000	0.000	0.000	0.000	0.000	0.000	0.000	0.000	0.000	0.000	0.000	0.000	0.000	0.000	0.075	0.072	0.104	0.111	3.775	0.061	0.164	316	2384	100	256	3412	3668	352	4915	5267	Error	Error	-3.736	256	3412	352	4915	420733	1953232	0.798	9.324	0	0	0
1	17	7	"A42"	"A42"	18240	55610	100	1229	1314	504	38	998	998	1048	508	48	30	8	0	4529	5210	3053	58	1282	1282	1314	367	27	93	86	0	0.000	0.000	0.000	0.000	0.000	0.000	0.000	0.000	0.000	0.000	0.000	0.000	0.000	0.000	0.071	0.080	0.106	0.103	3.631	0.076	0.113	316	2384	100	231	3247	3478	316	3928	4244	Error	Error	-3.813	231	3247	316	3928	415281	1646411	0.524	10.616	0	0	0
1	18	7	"A42"	"A42"	18535	55610	100	1391	1462	571	39	1079	1079	1140	495	43	36	15	0	5090	6080	3691	60	1358	1358	1394	399	28	93	90	0	0.000	0.000	0.000	0.000	0.000	0.000	0.000	0.000	0.000	0.000	0.000	0.000	0.000	0.000	0.084	0.081	0.114	0.101	3.181	0.082	0.187	316	2384	100	312	3732	4044	383	4722	5105	Error	Error	-3.580	312	3732	383	4722	461937	1921238	0.651	11.744	0	0	0
1	1	8	"A43"	"A43"	13450	55925	100	1458	1503	521	34	881	881	917	387	42	64	37	0	11593	11034	4642	42	1305	1305	1356	1129	83	96	90	0	0.000	0.000	0.000	0.000	0.000	0.000	0.000	0.000	0.000	0.000	0.000	0.000	0.000	0.000	0.056	0.064	0.063	0.061	2.518	0.052	0.275	316	2384	100	577	10288	10865	622	9729	10351	Error	Error	-4.156	577	10288	622	9729	475017	3486808	1.514	8.572	0	0	0
1	2	8	"A43"	"A43"	13750	55925	100	1520	1557	516	33	850	850	892	383	42	72	42	0	12035	11698	3297	28	1308	1308	1351	398	29	99	99	0	0.000	0.000	0.000	0.000	0.000	0.000	0.000	0.000	0.000	0.000	0.000	0.000	0.000	0.000	0.062	0.068	0.070	0.061	2.328	0.064	0.362	316	2384	100	670	10727	11397	707	10390	11097	Error	Error	-4.001	670	10727	707	10390	492159	3696468	1.736	25.997	0	0	0
1	3	8	"A43"	"A43"	14050	55925	100	1588	1614	493	30	846	846	898	453	50	70	37	0	12254	12010	2769	23	1312	1312	1357	396	29	100	100	0	0.000	0.000	0.000	0.000	0.000	0.000	0.000	0.000	0.000	0.000	0.000	0.000	0.000	0.000	0.068	0.072	0.072	0.061	2.292	0.071	0.306	316	2384	100	742	10942	11684	768	10698	11466	Error	Error	-3.882	742	10942	768	10698	510050	3795055	1.581	26.902	0	0	0
1	4	8	"A44"	"A44"	14345	55925	100	1321	1352	486	35	856	856	896	431	48	52	22	0	6835	6878	2741	39	1313	1313	1371	643	46	94	90	0	0.000	0.000	0.000	0.000	0.000	0.000	0.000	0.000	0.000	0.000	0.000	0.000	0.000	0.000	0.084	0.089	0.101	0.090	2.811	0.075	0.163	316	2384	100	465	5522	5987	496	5565	6061	Error	Error	-3.570	465	5522	496	5565	427252	2173439	1.058	8.565	0	0	0
1	5	8	"A44"	"A44"	14645	55925	100	1352	1379	469	34	873	873	910	391	42	59	24	0	7262	7719	3523	45	1309	1309	1390	619	44	95	90	0	0.000	0.000	0.000	0.000	0.000	0.000	0.000	0.000	0.000	0.000	0.000	0.000	0.000	0.000	0.080	0.079	0.086	0.082	3.345	0.060	0.190	316	2384	100	479	5953	6432	506	6410	6916	Error	Error	-3.636	479	5953	506	6410	435848	2439228	1.199	10.225	0	0	0
1	6	8	"A44"	"A44"	14945	55920	100	1316	1367	499	36	836	836	870	354	40	61	29	0	7092	6939	2831	40	1294	1294	1478	879	59	93	88	0	0.000	0.000	0.000	0.000	0.000	0.000	0.000	0.000	0.000	0.000	0.000	0.000	0.000	0.000	0.083	0.094	0.097	0.089	3.172	0.074	0.239	316	2384	100	480	5798	6278	531	5645	6176	Error	Error	-3.594	480	5798	531	5645	432009	2192825	1.404	6.213	0	0	0
1	7	8	"A45"	"A45"	15245	55920	100	1313	1348	495	36	850	850	887	356	40	58	28	0	7321	6885	2958	42	1273	1273	1294	280	21	96	93	0	0.000	0.000	0.000	0.000	0.000	0.000	0.000	0.000	0.000	0.000	0.000	0.000	0.000	0.000	0.077	0.089	0.096	0.098	3.002	0.074	0.232	316	2384	100	463	6048	6511	498	5612	6110	Error	Error	-3.707	463	6048	498	5612	426078	2175622	1.295	19.968	0	0	0
1	8	8	"A45"	"A45"	15545	55920	100	1352	1382	519	37	832	832	893	436	48	56	25	0	10047	9236	3989	43	1252	1252	1323	638	48	92	86	0	0.000	0.000	0.000	0.000	0.000	0.000	0.000	0.000	0.000	0.000	0.000	0.000	0.000	0.000	0.059	0.069	0.073	0.075	3.160	0.060	0.254	316	2384	100	520	8795	9315	550	7984	8534	Error	Error	-4.080	520	8795	550	7984	436680	2918603	1.122	12.403	0	0	0
1	9	8	"A45"	"A45"	15845	55920	100	1408	1460	600	41	853	853	901	540	59	50	18	0	8845	8006	3567	44	1261	1261	1374	845	61	89	84	0	0.000	0.000	0.000	0.000	0.000	0.000	0.000	0.000	0.000	0.000	0.000	0.000	0.000	0.000	0.073	0.090	0.090	0.089	3.404	0.068	0.102	316	2384	100	555	7584	8139	607	6745	7352	Error	Error	-3.772	555	7584	607	6745	461470	2529996	1.035	7.849	0	0	0
1	10	8	"A47"	"A47"	16145	55920	100	1455	1518	587	38	894	894	938	450	47	59	25	0	8860	8790	3621	41	1269	1269	1307	721	55	94	91	0	0.000	0.000	0.000	0.000	0.000	0.000	0.000	0.000	0.000	0.000	0.000	0.000	0.000	0.000	0.074	0.083	0.081	0.079	3.958	0.070	0.252	316	2384	100	561	7591	8152	624	7521	8145	Error	Error	-3.758	561	7591	624	7521	479713	2777516	1.289	10.379	0	0	0
1	11	8	"A47"	"A47"	16445	55915	100	1348	1402	852	60	857	857	889	359	40	59	31	0	8458	8193	3917	47	1239	1239	1272	289	22	96	91	0	0.000	0.000	0.000	0.000	0.000	0.000	0.000	0.000	0.000	0.000	0.000	0.000	0.000	0.000	0.068	0.078	0.086	0.083	3.002	0.075	0.207	316	2384	100	491	7219	7710	545	6954	7499	Error	Error	-3.878	491	7219	545	6954	443037	2589140	1.429	23.948	0	0	0
1	12	8	"A47"	"A47"	16745	55915	100	1459	1477	611	41	879	879	918	371	40	61	37	0	9182	8350	4564	54	1237	1237	1325	890	67	81	77	0	0.000	0.000	0.000	0.000	0.000	0.000	0.000	0.000	0.000	0.000	0.000	0.000	0.000	0.000	0.073	0.084	0.094	0.103	3.616	0.068	0.277	316	2384	100	580	7945	8525	598	7113	7711	Error	Error	-3.776	580	7945	598	7113	466606	2638654	1.507	7.893	0	0	0
1	13	8	"A48"	"A48"	17045	55915	100	1586	1626	639	39	938	938	985	440	44	63	34	0	13540	11947	5826	48	1282	1282	1308	370	28	97	93	0	0.000	0.000	0.000	0.000	0.000	0.000	0.000	0.000	0.000	0.000	0.000	0.000	0.000	0.000	0.053	0.065	0.069	0.070	2.932	0.063	0.406	316	2384	100	648	12258	12906	688	10665	11353	Error	Error	-4.242	648	12258	688	10665	513777	3775325	1.457	28.754	0	0	0
1	14	8	"A48"	"A48"	17345	55915	100	1530	1612	600	37	953	953	994	394	39	63	38	0	14199	12258	7016	57	1282	1282	1353	518	38	88	83	0	0.000	0.000	0.000	0.000	0.000	0.000	0.000	0.000	0.000	0.000	0.000	0.000	0.000	0.000	0.045	0.060	0.063	0.074	3.273	0.055	0.400	316	2384	100	577	12917	13494	659	10976	11635	Error	Error	-4.485	577	12917	659	10976	509459	3873555	1.569	21.052	0	0	0
1	15	8	"A48"	"A48"	17645	55915	100	1574	1600	622	38	939	939	978	417	42	62	37	0	14402	12860	6350	49	1247	1247	1276	373	29	95	87	0	0.000	0.000	0.000	0.000	0.000	0.000	0.000	0.000	0.000	0.000	0.000	0.000	0.000	0.000	0.048	0.057	0.061	0.060	2.459	0.057	0.410	316	2384	100	635	13155	13790	661	11613	12274	Error	Error	-4.373	635	13155	661	11613	505528	4063821	1.492	31.056	0	0	0
1	16	8	"A49"	"A49"	17940	55910	100	1525	1556	516	33	990	990	1041	399	38	61	30	0	8977	8961	3133	34	1300	1300	1330	335	25	98	97	0	0.000	0.000	0.000	0.000	0.000	0.000	0.000	0.000	0.000	0.000	0.000	0.000	0.000	0.000	0.070	0.074	0.077	0.073	2.703	0.066	0.244	316	2384	100	535	7677	8212	566	7661	8227	Error	Error	-3.843	535	7677	566	7661	491759	2831527	1.291	22.779	0	0	0
1	17	8	"A49"	"A49"	18240	55910	100	1407	1506	582	38	1001	1001	1047	502	47	44	18	0	7609	7626	4480	58	1277	1277	1338	503	37	87	81	0	0.000	0.000	0.000	0.000	0.000	0.000	0.000	0.000	0.000	0.000	0.000	0.000	0.000	0.000	0.064	0.080	0.095	0.096	3.713	0.071	0.238	316	2384	100	406	6332	6738	505	6349	6854	Error	Error	-3.963	406	6332	505	6349	476023	2409712	0.914	12.501	0	0	0
1	18	8	"A49"	"A49"	18540	55910	100	1532	1593	621	38	1074	1074	1132	579	51	43	16	0	8031	8068	4755	58	1358	1358	1419	496	34	85	81	0	0.000	0.000	0.000	0.000	0.000	0.000	0.000	0.000	0.000	0.000	0.000	0.000	0.000	0.000	0.069	0.077	0.099	0.109	4.178	0.074	0.165	316	2384	100	458	6673	7131	519	6710	7229	Error	Error	-3.865	458	6673	519	6710	503277	2549419	0.796	13.405	0	0	0
1	1	9	"A50"	"A50"	13455	56225	100	1011	1073	449	41	853	853	902	373	41	31	11	0	3099	4269	3016	70	1260	1260	1311	992	75	72	47	0	0.000	0.000	0.000	0.000	0.000	0.000	0.000	0.000	0.000	0.000	0.000	0.000	0.000	0.000	0.086	0.073	0.110	0.118	4.369	0.065	0.095	316	2384	100	158	1839	1997	220	3009	3229	Error	Error	-3.541	158	1839	220	3009	338999	1348863	0.458	2.982	0	0	0
1	2	9	"A50"	"A50"	13750	56225	100	1108	1170	483	41	873	873	929	560	60	27	5	0	3620	5258	3526	67	1297	1297	1336	557	41	91	75	0	0.000	0.000	0.000	0.000	0.000	0.000	0.000	0.000	0.000	0.000	0.000	0.000	0.000	0.000	0.101	0.075	0.109	0.109	3.496	0.073	0.176	316	2384	100	235	2323	2558	297	3961	4258	Error	Error	-3.305	235	2323	297	3961	369621	1661648	0.430	7.041	0	0	0
1	3	9	"A50"	"A50"	14050	56225	100	1086	1154	477	41	911	911	971	683	70	16	2	0	3621	4292	2277	53	1325	1325	1353	350	25	91	85	0	0.000	0.000	0.000	0.000	0.000	0.000	0.000	0.000	0.000	0.000	0.000	0.000	0.000	0.000	0.076	0.082	0.129	0.121	3.885	0.087	0.122	316	2384	100	175	2296	2471	243	2967	3210	Error	Error	-3.714	175	2296	243	2967	364780	1356352	0.268	8.397	0	0	0
1	4	9	"A51"	"A51"	14350	56225	100	1239	1286	512	39	883	883	937	535	57	35	9	0	6793	6941	2990	43	1306	1306	1350	357	26	96	92	0	0.000	0.000	0.000	0.000	0.000	0.000	0.000	0.000	0.000	0.000	0.000	0.000	0.000	0.000	0.065	0.072	0.085	0.078	3.090	0.073	0.182	316	2384	100	356	5487	5843	403	5635	6038	Error	Error	-3.946	356	5487	403	5635	406288	2193438	0.652	15.661	0	0	0
1	5	9	"A51"	"A51"	14650	56225	100	1211	1291	510	39	892	892	923	372	40	47	21	0	5754	6192	3326	53	1313	1313	1377	820	59	85	78	0	0.000	0.000	0.000	0.000	0.000	0.000	0.000	0.000	0.000	0.000	0.000	0.000	0.000	0.000	0.072	0.082	0.104	0.095	4.257	0.074	0.190	316	2384	100	319	4441	4760	399	4879	5278	Error	Error	-3.799	319	4441	399	4879	408075	1956526	0.989	5.872	0	0	0
1	6	9	"A51"	"A51"	14950	56220	100	1234	1254	453	36	814	814	853	357	41	54	23	0	6692	6455	3048	47	1241	1241	1292	691	53	87	83	0	0.000	0.000	0.000	0.000	0.000	0.000	0.000	0.000	0.000	0.000	0.000	0.000	0.000	0.000	0.077	0.084	0.100	0.097	3.379	0.072	0.216	316	2384	100	420	5451	5871	440	5214	5654	Error	Error	-3.698	420	5451	440	5214	396345	2039859	1.123	7.472	0	0	0
1	7	9	"A52"	"A52"	15250	56220	100	1257	1301	490	37	820	820	863	358	41	55	31	0	5859	5943	2532	42	1235	1235	1259	285	22	98	94	0	0.000	0.000	0.000	0.000	0.000	0.000	0.000	0.000	0.000	0.000	0.000	0.000	0.000	0.000	0.095	0.102	0.114	0.101	2.988	0.093	0.254	316	2384	100	437	4624	5061	481	4708	5189	Error	Error	-3.403	437	4624	481	4708	411239	1877939	1.223	16.435	0	0	0
1	8	9	"A52"	"A52"	15550	56220	100	1336	1363	546	40	855	855	893	367	41	59	31	0	5228	5161	2381	46	1284	1284	1349	473	35	89	85	0	0.000	0.000	0.000	0.000	0.000	0.000	0.000	0.000	0.000	0.000	0.000	0.000	0.000	0.000	0.122	0.131	0.162	0.148	3.143	0.105	0.222	316	2384	100	481	3944	4425	508	3877	4385	Error	Error	-3.036	481	3944	508	3877	430625	1631014	1.281	8.059	0	0	0
1	9	9	"A52"	"A52"	15850	56220	100	1345	1375	501	36	885	885	929	389	41	55	29	0	5124	5321	2654	49	1301	1301	1352	393	29	89	84	0	0.000	0.000	0.000	0.000	0.000	0.000	0.000	0.000	0.000	0.000	0.000	0.000	0.000	0.000	0.120	0.122	0.141	0.130	3.743	0.096	0.111	316	2384	100	460	3823	4283	490	4020	4510	Error	Error	-3.055	460	3823	490	4020	434409	1681315	1.147	10.099	0	0	0
1	10	9	"A53"	"A53"	16150	56220	100	1235	1292	497	38	860	860	905	430	47	45	21	0	6107	6145	2868	46	1264	1264	1295	311	24	91	86	0	0.000	0.000	0.000	0.000	0.000	0.000	0.000	0.000	0.000	0.000	0.000	0.000	0.000	0.000	0.077	0.089	0.104	0.093	2.849	0.085	0.239	316	2384	100	375	4843	5218	432	4881	5313	Error	Error	-3.691	375	4843	432	4881	408158	1941897	0.900	15.595	0	0	0
1	11	9	"A53"	"A53"	16450	56220	100	1185	1230	469	38	857	857	887	370	41	47	22	0	6519	6426	2438	37	1235	1235	1257	263	20	98	96	0	0.000	0.000	0.000	0.000	0.000	0.000	0.000	0.000	0.000	0.000	0.000	0.000	0.000	0.000	0.062	0.072	0.086	0.077	2.786	0.067	0.149	316	2384	100	328	5284	5612	373	5191	5564	Error	Error	-4.010	328	5284	373	5191	388538	2030721	0.927	19.654	0	0	0
1	12	9	"A53"	"A53"	16750	56215	100	1496	1517	584	38	902	902	945	390	41	63	35	0	5962	5939	3032	51	1270	1270	1321	424	32	91	85	0	0.000	0.000	0.000	0.000	0.000	0.000	0.000	0.000	0.000	0.000	0.000	0.000	0.000	0.000	0.127	0.132	0.152	0.159	3.133	0.107	0.257	316	2384	100	594	4692	5286	615	4669	5284	Error	Error	-2.982	594	4692	615	4669	479324	1876727	1.467	10.892	0	0	0
1	13	9	"A54"	"A54"	17050	56215	100	1312	1372	495	36	936	936	978	397	40	48	21	0	5716	5904	2491	42	1259	1259	1292	443	34	92	87	0	0.000	0.000	0.000	0.000	0.000	0.000	0.000	0.000	0.000	0.000	0.000	0.000	0.000	0.000	0.084	0.094	0.101	0.098	4.083	0.072	0.146	316	2384	100	376	4457	4833	436	4645	5081	Error	Error	-3.567	376	4457	436	4645	433463	1865547	0.992	10.411	0	0	0
1	14	9	"A54"	"A54"	17350	56215	100	1170	1257	519	41	911	911	948	367	38	41	20	0	6144	6012	2929	48	1242	1242	1274	625	49	84	80	0	0.000	0.000	0.000	0.000	0.000	0.000	0.000	0.000	0.000	0.000	0.000	0.000	0.000	0.000	0.053	0.073	0.097	0.097	4.610	0.066	0.149	316	2384	100	259	4902	5161	346	4770	5116	Error	Error	-4.242	259	4902	346	4770	397065	1899843	0.842	7.581	0	0	0
1	15	9	"A54"	"A54"	17645	56215	100	1336	1364	513	37	927	927	970	379	39	51	25	0	5969	5960	2976	49	1235	1235	1253	251	20	90	86	0	0.000	0.000	0.000	0.000	0.000	0.000	0.000	0.000	0.000	0.000	0.000	0.000	0.000	0.000	0.086	0.092	0.117	0.122	3.764	0.081	0.202	316	2384	100	409	4734	5143	437	4725	5162	Error	Error	-3.533	409	4734	437	4725	431177	1883308	1.040	18.753	0	0	0
1	16	9	"A55"	"A55"	17945	56215	100	1206	1247	487	39	967	967	1023	486	47	32	7	0	6158	6107	2902	47	1265	1265	1301	387	29	95	93	0	0.000	0.000	0.000	0.000	0.000	0.000	0.000	0.000	0.000	0.000	0.000	0.000	0.000	0.000	0.049	0.058	0.090	0.090	3.484	0.068	0.094	316	2384	100	239	4893	5132	280	4842	5122	Error	Error	-4.356	239	4893	280	4842	394090	1929762	0.461	12.419	0	0	0
1	17	9	"A55"	"A55"	18245	56210	100	1304	1398	502	35	1074	1074	1127	464	41	34	11	0	4930	5061	2485	49	1342	1342	1378	427	30	90	84	0	0.000	0.000	0.000	0.000	0.000	0.000	0.000	0.000	0.000	0.000	0.000	0.000	0.000	0.000	0.064	0.087	0.119	0.123	3.515	0.076	0.106	316	2384	100	230	3588	3818	324	3719	4043	Error	Error	-3.963	230	3588	324	3719	441694	1599139	0.584	8.625	0	0	0
1	18	9	"A55"	"A55"	18545	56210	100	1389	1464	570	38	1024	1024	1084	510	47	42	14	0	7713	7479	2770	37	1314	1314	1351	409	30	96	94	0	0.000	0.000	0.000	0.000	0.000	0.000	0.000	0.000	0.000	0.000	0.000	0.000	0.000	0.000	0.057	0.071	0.085	0.080	2.979	0.065	0.139	316	2384	100	365	6399	6764	440	6165	6605	Error	Error	-4.132	365	6399	440	6165	462611	2363362	0.745	14.983	0	0	0
1	1	10	"A56"	"A56"	13455	56530	100	1123	1196	523	43	895	895	981	1753	178	1	0	0	4505	4456	2018	45	1306	1306	1366	898	65	81	72	0	0.000	0.000	0.000	0.000	0.000	0.000	0.000	0.000	0.000	0.000	0.000	0.000	0.000	0.000	0.071	0.096	0.137	0.141	3.729	0.069	0.092	316	2384	100	228	3199	3427	301	3150	3451	Error	Error	-3.811	228	3199	301	3150	377923	1407942	0.123	3.441	0	0	0
1	2	10	"A56"	"A56"	13755	56525	100	1160	1257	546	43	897	897	939	380	40	42	20	0	5090	4793	1845	38	1321	1321	1374	829	60	88	78	0	0.000	0.000	0.000	0.000	0.000	0.000	0.000	0.000	0.000	0.000	0.000	0.000	0.000	0.000	0.070	0.104	0.130	0.117	3.121	0.097	0.135	316	2384	100	263	3769	4032	360	3472	3832	Error	Error	-3.841	263	3769	360	3472	397256	1514723	0.837	4.124	0	0	0
1	3	10	"A56"	"A56"	14055	56525	100	1236	1267	477	37	902	902	949	424	44	43	16	0	4565	4368	1472	33	1300	1300	1334	446	33	90	87	0	0.000	0.000	0.000	0.000	0.000	0.000	0.000	0.000	0.000	0.000	0.000	0.000	0.000	0.000	0.102	0.119	0.157	0.142	3.442	0.106	0.099	316	2384	100	334	3265	3599	365	3068	3433	Error	Error	-3.289	334	3265	365	3068	400398	1380222	0.750	6.803	0	0	0
1	4	10	"A57"	"A57"	14355	56525	100	1084	1143	485	42	881	881	1114	2819	253	0	0	0	4051	4143	2079	50	1268	1268	1552	3082	198	43	7	0	0.000	0.000	0.000	0.000	0.000	0.000	0.000	0.000	0.000	0.000	0.000	0.000	0.000	0.000	0.073	0.091	0.129	0.128	4.182	0.732	0.648	316	2384	100	203	2783	2986	262	2875	3137	Error	Error	-3.777	203	2783	262	2875	361079	1309261	0.010	0.841	0	0	0
1	5	10	"A57"	"A57"	14655	56525	100	1156	1614	3333	206	872	872	924	414	44	38	16	0	4843	5234	2625	50	1261	1261	1295	418	32	93	88	0	0.000	0.000	0.000	0.000	0.000	0.000	0.000	0.000	0.000	0.000	0.000	0.000	0.000	0.000	0.079	0.187	0.113	0.119	3.805	0.835	0.038	316	2384	100	284	3582	3866	742	3973	4715	Error	Error	-3.657	284	3582	742	3973	510003	1654073	1.667	9.423	0	0	0
1	6	10	"A57"	"A57"	14955	56525	100	1037	1070	395	36	835	835	882	368	41	34	11	0	4726	4849	1958	40	1245	1245	1283	983	76	91	80	0	0.000	0.000	0.000	0.000	0.000	0.000	0.000	0.000	0.000	0.000	0.000	0.000	0.000	0.000	0.058	0.065	0.103	0.090	2.961	0.037	0.031	316	2384	100	202	3481	3683	235	3604	3839	Error	Error	-4.107	202	3481	235	3604	338107	1532411	0.511	3.628	0	0	0
1	7	10	"A58"	"A58"	15255	56520	100	1047	1121	473	42	833	833	871	356	40	38	17	0	4912	5241	2572	49	1227	1227	1256	522	41	92	87	0	0.000	0.000	0.000	0.000	0.000	0.000	0.000	0.000	0.000	0.000	0.000	0.000	0.000	0.000	0.058	0.072	0.095	0.094	3.755	0.072	0.142	316	2384	100	214	3685	3899	288	4014	4302	Error	Error	-4.106	214	3685	288	4014	354333	1656122	0.702	7.634	0	0	0
1	8	10	"A58"	"A58"	15555	56520	100	1078	1116	460	41	817	817	881	826	93	12	0	0	4424	4628	2382	51	1203	1203	1228	311	25	91	86	0	0.000	0.000	0.000	0.000	0.000	0.000	0.000	0.000	0.000	0.000	0.000	0.000	0.000	0.000	0.081	0.087	0.123	0.134	3.511	0.079	0.136	316	2384	100	261	3221	3482	299	3425	3724	Error	Error	-3.625	261	3221	299	3425	352630	1462299	0.285	10.932	0	0	0
1	9	10	"A58"	"A58"	15855	56520	100	1073	1117	472	42	831	831	865	354	40	39	14	0	4877	4949	2505	50	1205	1205	1220	231	18	93	88	0	0.000	0.000	0.000	0.000	0.000	0.000	0.000	0.000	0.000	0.000	0.000	0.000	0.000	0.000	0.066	0.076	0.104	0.109	3.693	0.073	0.126	316	2384	100	242	3672	3914	286	3744	4030	Error	Error	-3.923	242	3672	286	3744	353038	1563933	0.712	16.143	0	0	0
1	10	10	"A59"	"A59"	16155	56520	100	1227	1274	506	39	847	847	894	424	47	46	19	0	5089	4927	2208	44	1238	1238	1268	547	43	86	81	0	0.000	0.000	0.000	0.000	0.000	0.000	0.000	0.000	0.000	0.000	0.000	0.000	0.000	0.000	0.099	0.116	0.138	0.130	3.253	0.112	0.152	316	2384	100	380	3851	4231	427	3689	4116	Error	Error	-3.341	380	3851	427	3689	402541	1556978	0.896	6.689	0	0	0
1	11	10	"A59"	"A59"	16455	56520	100	1188	1241	478	38	840	840	884	368	41	48	23	0	4887	4989	1889	37	1221	1221	1234	249	20	95	93	0	0.000	0.000	0.000	0.000	0.000	0.000	0.000	0.000	0.000	0.000	0.000	0.000	0.000	0.000	0.095	0.106	0.124	0.112	3.366	0.092	0.155	316	2384	100	348	3666	4014	401	3768	4169	Error	Error	-3.397	348	3666	401	3768	392078	1576535	0.970	15.080	0	0	0
1	12	10	"A59"	"A59"	16755	56515	100	1232	1283	532	41	865	865	905	371	40	49	22	0	5045	5036	2712	53	1233	1233	1264	324	25	86	80	0	0.000	0.000	0.000	0.000	0.000	0.000	0.000	0.000	0.000	0.000	0.000	0.000	0.000	0.000	0.096	0.110	0.133	0.148	3.772	0.106	0.246	316	2384	100	367	3812	4179	418	3803	4221	Error	Error	-3.377	367	3812	418	3803	405574	1591284	1.019	11.642	0	0	0
1	13	10	"A60"	"A60"	17050	56515	100	984	1029	431	41	895	895	941	405	43	23	6	0	2851	3371	1893	56	1233	1233	1268	636	50	77	59	0	0.000	0.000	0.000	0.000	0.000	0.000	0.000	0.000	0.000	0.000	0.000	0.000	0.000	0.000	0.055	0.063	0.157	0.156	4.544	0.080	0.054	316	2384	100	89	1618	1707	134	2138	2272	Error	Error	-4.184	89	1618	134	2138	325242	1065283	0.217	3.307	0	0	0
1	14	10	"A60"	"A60"	17350	56515	100	1055	1087	428	39	897	897	936	373	39	31	10	0	2498	2948	1904	64	1227	1227	1244	277	22	78	70	0	0.000	0.000	0.000	0.000	0.000	0.000	0.000	0.000	0.000	0.000	0.000	0.000	0.000	0.000	0.124	0.110	0.231	0.283	5.015	0.094	0.069	316	2384	100	158	1271	1429	190	1721	1911	Error	Error	-3.008	158	1271	190	1721	343611	931578	0.405	6.152	0	0	0
1	15	10	"A60"	"A60"	17650	56515	100	1060	1139	449	39	948	948	990	382	38	30	12	0	2828	3473	2247	64	1258	1258	1274	235	18	81	75	0	0.000	0.000	0.000	0.000	0.000	0.000	0.000	0.000	0.000	0.000	0.000	0.000	0.000	0.000	0.071	0.086	0.171	0.206	5.540	0.078	0.067	316	2384	100	112	1570	1682	191	2215	2406	Error	Error	-3.809	112	1570	191	2215	359895	1097398	0.390	9.357	0	0	0
1	16	10	"A61"	"A61"	17950	56515	100	1455	1511	615	40	978	978	1028	389	37	55	27	0	7876	7442	3413	45	1291	1291	1319	711	53	88	84	0	0.000	0.000	0.000	0.000	0.000	0.000	0.000	0.000	0.000	0.000	0.000	0.000	0.000	0.000	0.072	0.087	0.095	0.087	3.314	0.079	0.261	316	2384	100	477	6585	7062	533	6151	6684	Error	Error	-3.787	477	6585	533	6151	477463	2351688	1.242	8.612	0	0	0
1	17	10	"A61"	"A61"	18250	56510	100	1422	1452	526	36	1033	1033	1074	411	38	48	20	0	6087	6672	3857	57	1300	1300	1342	365	27	91	86	0	0.000	0.000	0.000	0.000	0.000	0.000	0.000	0.000	0.000	0.000	0.000	0.000	0.000	0.000	0.081	0.078	0.091	0.099	2.974	0.074	0.232	316	2384	100	389	4787	5176	419	5372	5791	Error	Error	-3.621	389	4787	419	5372	458877	2108277	0.920	14.603	0	0	0
1	18	10	"A61"	"A61"	18550	56510	100	1471	1513	577	38	1039	1039	1078	432	40	50	22	0	7154	7333	3387	46	1347	1347	1429	804	56	94	90	0	0.000	0.000	0.000	0.000	0.000	0.000	0.000	0.000	0.000	0.000	0.000	0.000	0.000	0.000	0.074	0.079	0.096	0.096	3.124	0.079	0.256	316	2384	100	432	5807	6239	474	5986	6460	Error	Error	-3.749	432	5807	474	5986	478001	2317214	1.007	7.343	0	0	0
1	1	11	"A62"	"A62"	13460	56830	100	1058	1107	423	38	873	873	923	440	47	25	7	0	3050	3224	1274	39	1285	1285	1323	735	55	83	59	0	0.000	0.000	0.000	0.000	0.000	0.000	0.000	0.000	0.000	0.000	0.000	0.000	0.000	0.000	0.105	0.121	0.191	0.171	4.153	0.110	0.063	316	2384	100	185	1765	1950	234	1939	2173	Error	Error	-3.254	185	1765	234	1939	349929	1018769	0.418	2.586	0	0	0
1	2	11	"A62"	"A62"	13760	56830	100	1057	1092	405	37	892	892	1019	1506	147	0	0	0	3077	3240	1062	32	1287	1287	1369	1204	87	73	29	0	0.000	0.000	0.000	0.000	0.000	0.000	0.000	0.000	0.000	0.000	0.000	0.000	0.000	0.000	0.092	0.102	0.177	0.166	2.871	0.978	0.692	316	2384	100	165	1790	1955	200	1953	2153	Error	Error	-3.439	165	1790	200	1953	344987	1023896	0.048	1.554	0	0	0
1	3	11	"A62"	"A62"	14060	56825	100	1040	1131	948	83	857	857	897	392	43	28	10	0	3555	3540	1346	38	1261	1261	1272	255	20	95	89	0	0.000	0.000	0.000	0.000	0.000	0.000	0.000	0.000	0.000	0.000	0.000	0.000	0.000	0.000	0.080	0.120	0.160	0.164	3.660	0.168	0.080	316	2384	100	183	2294	2477	274	2279	2553	Error	Error	-3.648	183	2294	274	2279	357468	1118495	0.597	8.894	0	0	0
1	4	11	"A63"	"A63"	14360	56825	100	1143	1181	458	38	850	850	905	485	53	32	9	0	4313	4188	1564	37	1244	1244	1264	320	25	92	87	0	0.000	0.000	0.000	0.000	0.000	0.000	0.000	0.000	0.000	0.000	0.000	0.000	0.000	0.000	0.095	0.112	0.146	0.159	3.452	0.114	0.150	316	2384	100	293	3069	3362	331	2944	3275	Error	Error	-3.389	293	3069	331	2944	373189	1323413	0.569	9.138	0	0	0
1	5	11	"A63"	"A63"	14660	56825	100	1170	1205	619	51	834	834	905	975	107	7	0	0	5813	5584	2520	45	1228	1228	1241	227	18	94	93	0	0.000	0.000	0.000	0.000	0.000	0.000	0.000	0.000	0.000	0.000	0.000	0.000	0.000	0.000	0.073	0.085	0.102	0.097	3.468	0.126	0.024	316	2384	100	336	4585	4921	371	4356	4727	Error	Error	-3.770	336	4585	371	4356	380690	1764450	0.308	19.132	0	0	0
1	6	11	"A63"	"A63"	14960	56825	100	1332	1379	530	38	824	824	866	401	46	58	29	0	6643	6786	3297	48	1236	1236	1257	289	22	93	89	0	0.000	0.000	0.000	0.000	0.000	0.000	0.000	0.000	0.000	0.000	0.000	0.000	0.000	0.000	0.094	0.100	0.113	0.110	3.196	0.090	0.232	316	2384	100	508	5407	5915	555	5550	6105	Error	Error	-3.412	508	5407	555	5550	435867	2144272	1.279	19.131	0	0	0
1	7	11	"A64"	"A64"	15260	56825	100	1155	1227	492	40	846	846	888	371	41	46	22	0	5442	5346	2510	46	1236	1236	1246	223	17	98	94	0	0.000	0.000	0.000	0.000	0.000	0.000	0.000	0.000	0.000	0.000	0.000	0.000	0.000	0.000	0.073	0.093	0.125	0.101	3.106	0.085	0.177	316	2384	100	309	4206	4515	381	4110	4491	Error	Error	-3.767	309	4206	381	4110	387876	1689319	0.914	18.386	0	0	0
1	8	11	"A64"	"A64"	15560	56820	100	1106	1186	467	39	815	815	858	364	42	45	21	0	4688	5099	2288	44	1196	1196	1209	231	19	96	93	0	0.000	0.000	0.000	0.000	0.000	0.000	0.000	0.000	0.000	0.000	0.000	0.000	0.000	0.000	0.083	0.095	0.120	0.106	3.251	0.081	0.146	316	2384	100	291	3492	3783	371	3903	4274	Error	Error	-3.585	291	3492	371	3903	374859	1611323	0.901	16.840	0	0	0
1	9	11	"A64"	"A64"	15860	56820	100	1143	1199	454	37	812	812	856	360	42	47	22	0	4806	5216	2360	45	1184	1184	1200	225	18	96	94	0	0.000	0.000	0.000	0.000	0.000	0.000	0.000	0.000	0.000	0.000	0.000	0.000	0.000	0.000	0.091	0.096	0.125	0.109	3.491	0.085	0.167	316	2384	100	331	3622	3953	387	4032	4419	Error	Error	-3.452	331	3622	387	4032	378749	1648325	0.953	17.849	0	0	0
1	10	11	"A65"	"A65"	16160	56820	100	1269	1350	560	41	880	880	934	522	55	39	11	0	6865	6691	2445	36	1262	1262	1285	289	22	95	93	0	0.000	0.000	0.000	0.000	0.000	0.000	0.000	0.000	0.000	0.000	0.000	0.000	0.000	0.000	0.069	0.087	0.093	0.088	3.102	0.083	0.120	316	2384	100	389	5603	5992	470	5429	5899	Error	Error	-3.848	389	5603	470	5429	426518	2114243	0.797	18.706	0	0	0
1	11	11	"A65"	"A65"	16460	56820	100	1213	1263	457	36	896	896	951	393	41	43	15	0	6889	6203	2616	42	1275	1275	1311	770	58	85	80	0	0.000	0.000	0.000	0.000	0.000	0.000	0.000	0.000	0.000	0.000	0.000	0.000	0.000	0.000	0.056	0.074	0.088	0.082	4.353	0.065	0.143	316	2384	100	317	5614	5931	367	4928	5295	Error	Error	-4.146	317	5614	367	4928	399222	1960012	0.794	6.353	0	0	0
1	12	11	"A65"	"A65"	16755	56820	100	1388	1454	575	39	942	942	983	428	43	51	22	0	8523	7469	3692	49	1274	1274	1321	438	33	87	80	0	0.000	0.000	0.000	0.000	0.000	0.000	0.000	0.000	0.000	0.000	0.000	0.000	0.000	0.000	0.062	0.083	0.095	0.095	4.109	0.076	0.266	316	2384	100	446	7249	7695	512	6195	6707	Error	Error	-4.023	446	7249	512	6195	459612	2360256	1.100	14.037	0	0	0
1	13	11	"A66"	"A66"	17055	56815	100	1394	1447	555	38	923	923	956	365	38	58	31	0	6323	6270	4288	68	1250	1250	1275	309	24	88	82	0	0.000	0.000	0.000	0.000	0.000	0.000	0.000	0.000	0.000	0.000	0.000	0.000	0.000	0.000	0.093	0.104	0.121	0.132	3.564	0.077	0.234	316	2384	100	471	5073	5544	524	5020	5544	Error	Error	-3.429	471	5073	524	5020	457281	1981380	1.345	16.165	0	0	0
1	14	11	"A66"	"A66"	17355	56815	100	1285	1324	487	36	900	900	934	382	40	50	23	0	7239	7311	3833	52	1226	1226	1249	281	22	92	88	0	0.000	0.000	0.000	0.000	0.000	0.000	0.000	0.000	0.000	0.000	0.000	0.000	0.000	0.000	0.064	0.070	0.085	0.084	3.517	0.063	0.203	316	2384	100	385	6013	6398	424	6085	6509	Error	Error	-3.965	385	6013	424	6085	418511	2310194	1.021	21.573	0	0	0
1	15	11	"A66"	"A66"	17655	56815	100	1432	1485	532	35	955	955	1003	415	41	53	25	0	7696	7707	3724	48	1274	1274	1288	254	19	94	91	0	0.000	0.000	0.000	0.000	0.000	0.000	0.000	0.000	0.000	0.000	0.000	0.000	0.000	0.000	0.074	0.082	0.093	0.095	3.453	0.079	0.292	316	2384	100	477	6422	6899	530	6433	6963	Error	Error	-3.751	477	6422	530	6433	469126	2435510	1.161	25.272	0	0	0
1	16	11	"A67"	"A67"	17955	56815	100	1286	1360	571	41	989	989	1031	451	43	38	15	0	5922	5915	3213	54	1280	1280	1304	315	24	90	85	0	0.000	0.000	0.000	0.000	0.000	0.000	0.000	0.000	0.000	0.000	0.000	0.000	0.000	0.000	0.064	0.080	0.107	0.115	3.897	0.086	0.213	316	2384	100	297	4642	4939	371	4635	5006	Error	Error	-3.966	297	4642	371	4635	429752	1869041	0.729	14.638	0	0	0
1	17	11	"A67"	"A67"	18255	56815	100	1326	1415	551	38	966	966	1024	436	42	44	18	0	5621	6012	3226	53	1286	1286	1310	376	28	94	90	0	0.000	0.000	0.000	0.000	0.000	0.000	0.000	0.000	0.000	0.000	0.000	0.000	0.000	0.000	0.083	0.095	0.111	0.111	3.215	0.095	0.277	316	2384	100	360	4335	4695	449	4726	5175	Error	Error	-3.590	360	4335	449	4726	447170	1899775	0.897	12.505	0	0	0
1	18	11	"A67"	"A67"	18555	56810	100	1321	1428	641	44	955	955	1002	407	40	45	27	0	6363	6654	3720	55	1274	1274	1298	307	23	92	86	0	0.000	0.000	0.000	0.000	0.000	0.000	0.000	0.000	0.000	0.000	0.000	0.000	0.000	0.000	0.072	0.088	0.110	0.115	3.801	0.092	0.285	316	2384	100	366	5089	5455	473	5380	5853	Error	Error	-3.797	366	5089	473	5380	451176	2102583	1.047	17.446	0	0	0
1	1	12	"A68"	"A68"	13465	57130	100	1191	1260	883	70	868	868	922	488	52	33	11	0	3986	3954	1537	38	1288	1288	1349	786	58	89	71	0	0.000	0.000	0.000	0.000	0.000	0.000	0.000	0.000	0.000	0.000	0.000	0.000	0.000	0.000	0.120	0.147	0.187	0.160	3.288	0.193	0.168	316	2384	100	323	2698	3021	392	2666	3058	Error	Error	-3.062	323	2698	392	2666	398199	1249479	0.693	3.314	0	0	0
1	2	12	"A68"	"A68"	13765	57130	100	1114	1137	418	36	863	863	905	372	41	38	13	0	4428	4162	1450	34	1271	1271	1291	243	18	99	96	0	0.000	0.000	0.000	0.000	0.000	0.000	0.000	0.000	0.000	0.000	0.000	0.000	0.000	0.000	0.080	0.095	0.130	0.120	2.981	0.104	0.116	316	2384	100	251	3157	3408	274	2891	3165	Error	Error	-3.653	251	3157	274	2891	359183	1315186	0.624	11.815	0	0	0
1	3	12	"A68"	"A68"	14065	57125	100	1103	1148	427	37	863	863	904	393	43	37	11	0	4217	4182	1575	37	1268	1268	1294	707	54	90	80	0	0.000	0.000	0.000	0.000	0.000	0.000	0.000	0.000	0.000	0.000	0.000	0.000	0.000	0.000	0.081	0.098	0.149	0.129	3.587	0.096	0.104	316	2384	100	240	2949	3189	285	2914	3199	Error	Error	-3.619	240	2949	285	2914	362869	1321364	0.621	4.085	0	0	0
1	4	12	"A69"	"A69"	14365	57125	100	1203	1368	1188	86	828	828	904	695	76	27	7	0	6331	6417	3171	49	1236	1236	1264	474	37	95	90	0	0.000	0.000	0.000	0.000	0.000	0.000	0.000	0.000	0.000	0.000	0.000	0.000	0.000	0.000	0.074	0.104	0.106	0.096	2.730	0.143	0.281	316	2384	100	375	5095	5470	540	5181	5721	Error	Error	-3.764	375	5095	540	5181	432323	2027616	0.668	10.871	0	0	0
1	5	12	"A69"	"A69"	14665	57125	100	1206	1274	568	44	803	803	846	419	49	48	20	0	5832	5798	2519	43	1200	1200	1209	291	24	95	92	0	0.000	0.000	0.000	0.000	0.000	0.000	0.000	0.000	0.000	0.000	0.000	0.000	0.000	0.000	0.087	0.102	0.119	0.122	3.638	0.093	0.218	316	2384	100	403	4632	5035	471	4598	5069	Error	Error	-3.523	403	4632	471	4598	402511	1832324	1.021	15.770	0	0	0
1	6	12	"A69"	"A69"	14965	57125	100	1269	1333	623	46	798	798	837	381	45	56	29	0	6266	6654	3421	51	1201	1201	1213	235	19	96	93	0	0.000	0.000	0.000	0.000	0.000	0.000	0.000	0.000	0.000	0.000	0.000	0.000	0.000	0.000	0.093	0.098	0.109	0.100	2.736	0.100	0.350	316	2384	100	471	5065	5536	535	5453	5988	Error	Error	-3.427	471	5065	535	5453	421128	2102581	1.302	23.153	0	0	0
1	7	12	"A70"	"A70"	15265	57125	100	1080	1171	545	46	823	823	850	345	40	43	18	0	4537	5102	2629	51	1203	1203	1215	219	18	97	93	0	0.000	0.000	0.000	0.000	0.000	0.000	0.000	0.000	0.000	0.000	0.000	0.000	0.000	0.000	0.077	0.089	0.107	0.102	3.087	0.093	0.194	316	2384	100	257	3334	3591	348	3899	4247	Error	Error	-3.697	257	3334	348	3899	370007	1612213	0.930	17.749	0	0	0
1	8	12	"A70"	"A70"	15565	57120	100	1153	1206	489	40	820	820	869	477	54	36	10	0	4356	5259	3018	57	1197	1197	1219	316	25	90	87	0	0.000	0.000	0.000	0.000	0.000	0.000	0.000	0.000	0.000	0.000	0.000	0.000	0.000	0.000	0.105	0.095	0.118	0.131	3.051	0.083	0.204	316	2384	100	333	3159	3492	386	4062	4448	Error	Error	-3.246	333	3159	386	4062	381234	1661686	0.706	12.785	0	0	0
1	9	12	"A70"	"A70"	15865	57120	100	1185	1398	1151	82	837	837	885	501	56	40	17	0	5935	6181	3452	55	1204	1204	1238	711	57	87	81	0	0.000	0.000	0.000	0.000	0.000	0.000	0.000	0.000	0.000	0.000	0.000	0.000	0.000	0.000	0.074	0.113	0.113	0.107	2.924	0.147	0.318	316	2384	100	348	4731	5079	561	4977	5538	Error	Error	-3.765	348	4731	561	4977	441861	1953049	1.024	6.952	0	0	0
1	10	12	"A71"	"A71"	16160	57120	100	1186	1249	517	41	907	907	936	365	38	44	23	0	5206	5806	3399	58	1231	1231	1252	264	21	90	86	0	0.000	0.000	0.000	0.000	0.000	0.000	0.000	0.000	0.000	0.000	0.000	0.000	0.000	0.000	0.070	0.075	0.108	0.105	4.113	0.074	0.202	316	2384	100	279	3975	4254	342	4575	4917	Error	Error	-3.833	279	3975	342	4575	394607	1834621	0.858	17.250	0	0	0
1	11	12	"A71"	"A71"	16460	57120	100	1438	1474	596	40	893	893	932	363	38	60	38	0	6949	7074	3921	55	1256	1256	1276	302	23	91	84	0	0.000	0.000	0.000	0.000	0.000	0.000	0.000	0.000	0.000	0.000	0.000	0.000	0.000	0.000	0.096	0.100	0.106	0.118	3.368	0.093	0.352	316	2384	100	545	5693	6238	581	5818	6399	Error	Error	-3.385	545	5693	581	5818	465913	2235322	1.493	19.199	0	0	0
1	12	12	"A71"	"A71"	16760	57120	100	1243	1295	493	38	837	837	886	381	43	51	25	0	7701	7579	4544	59	1214	1214	1261	493	39	83	78	0	0.000	0.000	0.000	0.000	0.000	0.000	0.000	0.000	0.000	0.000	0.000	0.000	0.000	0.000	0.063	0.072	0.082	0.091	3.325	0.065	0.294	316	2384	100	406	6487	6893	458	6365	6823	Error	Error	-3.998	406	6487	458	6365	409280	2394850	1.073	12.815	0	0	0
1	13	12	"A72"	"A72"	17060	57115	100	1455	1512	581	38	898	898	930	374	40	62	37	0	6699	6710	3106	46	1250	1250	1289	709	55	90	87	0	0.000	0.000	0.000	0.000	0.000	0.000	0.000	0.000	0.000	0.000	0.000	0.000	0.000	0.000	0.102	0.112	0.125	0.118	2.864	0.093	0.274	316	2384	100	557	5449	6006	614	5460	6074	Error	Error	-3.290	557	5449	614	5460	477708	2120248	1.556	7.646	0	0	0
1	14	12	"A72"	"A72"	17360	57115	100	1362	1433	581	40	932	932	967	371	38	53	33	0	6407	6332	3804	60	1271	1271	1320	397	30	83	77	0	0.000	0.000	0.000	0.000	0.000	0.000	0.000	0.000	0.000	0.000	0.000	0.000	0.000	0.000	0.084	0.099	0.123	0.122	4.180	0.091	0.280	316	2384	100	430	5136	5566	501	5061	5562	Error	Error	-3.578	430	5136	501	5061	452963	2001027	1.256	12.625	0	0	0
1	15	12	"A72"	"A72"	17660	57115	100	1355	1399	579	41	906	906	952	419	44	52	23	0	5898	6093	3203	52	1261	1261	1286	315	24	91	87	0	0.000	0.000	0.000	0.000	0.000	0.000	0.000	0.000	0.000	0.000	0.000	0.000	0.000	0.000	0.097	0.102	0.122	0.112	3.538	0.099	0.275	316	2384	100	449	4637	5086	493	4832	5325	Error	Error	-3.368	449	4637	493	4832	441984	1925282	1.067	15.260	0	0	0
1	16	12	"A73"	"A73"	17960	57115	100	1113	1145	447	39	951	951	1128	2690	238	0	0	0	2312	3049	1978	64	1259	1259	1368	2058	150	23	12	0	0.000	0.000	0.000	0.000	0.000	0.000	0.000	0.000	0.000	0.000	0.000	0.000	0.000	0.000	0.154	0.108	0.251	0.266	4.150	1.471	0.598	316	2384	100	162	1053	1215	194	1790	1984	Error	Error	-2.700	162	1053	194	1790	361949	963376	0.006	0.817	0	0	0
1	17	12	"A73"	"A73"	18260	57115	100	1023	1077	474	44	918	918	957	408	42	24	8	0	2206	2739	1732	63	1239	1239	1283	878	68	55	24	0	0.000	0.000	0.000	0.000	0.000	0.000	0.000	0.000	0.000	0.000	0.000	0.000	0.000	0.000	0.109	0.106	0.271	0.285	4.373	0.153	0.107	316	2384	100	105	967	1072	159	1500	1659	Error	Error	-3.203	105	967	159	1500	340293	865612	0.294	1.658	0	0	0
1	18	12	"A73"	"A73"	18560	57115	100	992	1046	436	41	852	852	904	431	47	22	7	0	2274	3133	2154	68	1207	1207	1227	276	22	89	75	0	0.000	0.000	0.000	0.000	0.000	0.000	0.000	0.000	0.000	0.000	0.000	0.000	0.000	0.000	0.131	0.101	0.217	0.234	4.309	0.064	0.059	316	2384	100	140	1067	1207	194	1926	2120	Error	Error	-2.930	140	1067	194	1926	330434	990093	0.329	6.906	0	0	0
1	1	13	"A74"	"A74"	13470	57430	100	1242	1281	503	39	875	875	907	362	39	50	28	0	4194	4714	2153	45	1301	1301	1335	855	64	88	77	0	0.000	0.000	0.000	0.000	0.000	0.000	0.000	0.000	0.000	0.000	0.000	0.000	0.000	0.000	0.127	0.119	0.149	0.134	2.843	0.106	0.181	316	2384	100	367	2893	3260	406	3413	3819	Error	Error	-2.979	367	2893	406	3413	404717	1489609	1.033	3.952	0	0	0
1	2	13	"A74"	"A74"	13770	57430	100	1259	1308	509	38	841	841	886	365	41	53	29	0	4825	5213	2205	42	1269	1269	1283	227	17	99	97	0	0.000	0.000	0.000	0.000	0.000	0.000	0.000	0.000	0.000	0.000	0.000	0.000	0.000	0.000	0.118	0.118	0.127	0.120	2.672	0.104	0.205	316	2384	100	418	3556	3974	467	3944	4411	Error	Error	-3.089	418	3556	467	3944	413386	1647250	1.156	17.313	0	0	0
1	3	13	"A74"	"A74"	14070	57430	100	1264	1290	489	37	829	829	859	350	40	56	31	0	5020	5458	2355	43	1225	1225	1242	235	18	99	97	0	0.000	0.000	0.000	0.000	0.000	0.000	0.000	0.000	0.000	0.000	0.000	0.000	0.000	0.000	0.115	0.109	0.120	0.108	3.052	0.096	0.214	316	2384	100	435	3795	4230	461	4233	4694	Error	Error	-3.125	435	3795	461	4233	407637	1724790	1.231	17.940	0	0	0
1	4	13	"A75"	"A75"	14370	57425	100	1406	1659	912	54	851	851	884	549	62	50	32	0	4304	4417	1831	41	1257	1257	1277	259	20	93	90	0	0.000	0.000	0.000	0.000	0.000	0.000	0.000	0.000	0.000	0.000	0.000	0.000	0.000	0.000	0.182	0.256	0.262	0.230	3.264	0.244	0.282	316	2384	100	555	3047	3602	808	3160	3968	Error	Error	-2.457	555	3047	808	3160	524140	1395803	1.412	12.124	0	0	0
1	5	13	"A75"	"A75"	14670	57425	100	1528	1664	736	44	815	815	894	682	76	51	23	0	4479	4814	1956	40	1233	1233	1264	307	24	97	95	0	0.000	0.000	0.000	0.000	0.000	0.000	0.000	0.000	0.000	0.000	0.000	0.000	0.000	0.000	0.220	0.237	0.244	0.215	3.300	0.197	0.262	316	2384	100	713	3246	3959	849	3581	4430	Error	Error	-2.187	713	3246	849	3581	525829	1521109	1.129	11.564	0	0	0
1	6	13	"A75"	"A75"	14970	57425	100	2002	2019	924	45	796	796	852	626	73	74	46	0	4865	5346	2145	40	1213	1213	1266	490	38	98	97	0	0.000	0.000	0.000	0.000	0.000	0.000	0.000	0.000	0.000	0.000	0.000	0.000	0.000	0.000	0.330	0.296	0.298	0.281	2.569	0.277	0.254	316	2384	100	1206	3652	4858	1223	4133	5356	Error	Error	-1.598	1206	3652	1223	4133	637907	1689387	1.864	8.327	0	0	0
1	7	13	"A76"	"A76"	15270	57425	100	1251	1294	497	38	808	808	846	357	42	55	29	0	4906	5252	1950	37	1210	1210	1241	312	25	99	98	0	0.000	0.000	0.000	0.000	0.000	0.000	0.000	0.000	0.000	0.000	0.000	0.000	0.000	0.000	0.120	0.120	0.130	0.118	2.552	0.108	0.210	316	2384	100	443	3696	4139	486	4042	4528	Error	Error	-3.061	443	3696	486	4042	408870	1659598	1.255	12.856	0	0	0
1	8	13	"A76"	"A76"	15570	57425	100	1139	1203	470	39	814	814	873	994	113	10	0	0	4533	4758	2002	42	1207	1207	1225	287	23	96	91	0	0.000	0.000	0.000	0.000	0.000	0.000	0.000	0.000	0.000	0.000	0.000	0.000	0.000	0.000	0.098	0.110	0.126	0.129	2.860	0.178	0.015	316	2384	100	325	3326	3651	389	3551	3940	Error	Error	-3.355	325	3326	389	3551	380215	1503541	0.332	12.310	0	0	0
1	9	13	"A76"	"A76"	15865	57420	100	1350	1397	547	39	865	865	904	379	41	59	27	0	5322	5784	3167	54	1253	1253	1333	492	36	90	82	0	0.000	0.000	0.000	0.000	0.000	0.000	0.000	0.000	0.000	0.000	0.000	0.000	0.000	0.000	0.119	0.117	0.132	0.143	3.039	0.093	0.250	316	2384	100	485	4069	4554	532	4531	5063	Error	Error	-3.069	485	4069	532	4531	441411	1827666	1.301	9.047	0	0	0
1	10	13	"A77"	"A77"	16165	57420	100	1843	2043	990	48	898	898	939	377	40	73	59	0	5213	5521	2383	43	1273	1273	1345	448	33	93	91	0	0.000	0.000	0.000	0.000	0.000	0.000	0.000	0.000	0.000	0.000	0.000	0.000	0.000	0.000	0.240	0.270	0.273	0.249	2.869	0.261	0.464	316	2384	100	945	3940	4885	1145	4248	5393	Error	Error	-2.060	945	3940	1145	4248	645454	1744644	2.928	9.321	0	0	0
1	11	13	"A77"	"A77"	16465	57420	100	2370	2318	1037	44	898	898	935	366	39	79	68	0	6900	7164	2850	39	1276	1276	1340	417	31	98	96	0	0.000	0.000	0.000	0.000	0.000	0.000	0.000	0.000	0.000	0.000	0.000	0.000	0.000	0.000	0.262	0.241	0.232	0.201	3.045	0.216	0.466	316	2384	100	1472	5624	7096	1420	5888	7308	Error	Error	-1.934	1472	5624	1420	5888	732351	2263902	3.779	13.966	0	0	0
1	12	13	"A77"	"A77"	16765	57420	100	2204	2164	916	42	855	855	904	439	48	79	64	0	6827	6788	3041	44	1272	1272	1383	1053	76	93	86	0	0.000	0.000	0.000	0.000	0.000	0.000	0.000	0.000	0.000	0.000	0.000	0.000	0.000	0.000	0.243	0.237	0.231	0.219	2.746	0.183	0.418	316	2384	100	1349	5555	6904	1309	5516	6825	Error	Error	-2.042	1349	5555	1309	5516	683706	2144980	2.870	5.133	0	0	0
1	13	13	"A78"	"A78"	17065	57420	100	1293	1341	549	40	862	862	902	387	42	53	28	0	5513	5564	2860	51	1251	1251	1304	388	29	88	83	0	0.000	0.000	0.000	0.000	0.000	0.000	0.000	0.000	0.000	0.000	0.000	0.000	0.000	0.000	0.101	0.111	0.132	0.127	3.390	0.103	0.265	316	2384	100	431	4262	4693	479	4313	4792	Error	Error	-3.306	431	4262	479	4313	423664	1758288	1.134	10.979	0	0	0
1	14	13	"A78"	"A78"	17365	57415	100	1502	1504	508	33	919	919	966	395	40	64	33	0	6177	6010	2738	45	1301	1301	1381	461	33	89	87	0	0.000	0.000	0.000	0.000	0.000	0.000	0.000	0.000	0.000	0.000	0.000	0.000	0.000	0.000	0.120	0.124	0.133	0.149	3.290	0.103	0.269	316	2384	100	583	4876	5459	585	4709	5294	Error	Error	-3.064	583	4876	585	4709	475380	1899143	1.362	10.041	0	0	0
1	15	13	"A78"	"A78"	17665	57415	100	1564	1594	588	36	890	890	925	368	39	68	46	0	6305	6208	2994	48	1282	1282	1355	745	54	89	87	0	0.000	0.000	0.000	0.000	0.000	0.000	0.000	0.000	0.000	0.000	0.000	0.000	0.000	0.000	0.134	0.143	0.138	0.133	2.927	0.109	0.303	316	2384	100	674	5023	5697	704	4926	5630	Error	Error	-2.898	674	5023	704	4926	503608	1961878	1.818	6.514	0	0	0
1	16	13	"A79"	"A79"	17965	57415	100	1289	1398	646	46	868	868	910	381	41	52	26	0	5233	5703	2860	50	1240	1240	1267	316	24	93	90	0	0.000	0.000	0.000	0.000	0.000	0.000	0.000	0.000	0.000	0.000	0.000	0.000	0.000	0.000	0.105	0.119	0.129	0.128	2.896	0.118	0.274	316	2384	100	421	3993	4414	530	4463	4993	Error	Error	-3.246	421	3993	530	4463	441924	1802297	1.281	14.038	0	0	0
1	17	13	"A79"	"A79"	18265	57415	100	1254	1290	577	44	831	831	882	482	54	46	18	0	5332	5790	3066	52	1208	1208	1244	645	51	87	84	0	0.000	0.000	0.000	0.000	0.000	0.000	0.000	0.000	0.000	0.000	0.000	0.000	0.000	0.000	0.103	0.100	0.134	0.137	3.293	0.091	0.122	316	2384	100	423	4124	4547	459	4582	5041	Error	Error	-3.285	423	4124	459	4582	407651	1829793	0.846	7.048	0	0	0
1	18	13	"A79"	"A79"	18565	57415	100	1475	1529	685	44	835	835	876	397	45	64	41	0	6578	7081	3247	45	1214	1214	1270	744	58	92	89	0	0.000	0.000	0.000	0.000	0.000	0.000	0.000	0.000	0.000	0.000	0.000	0.000	0.000	0.000	0.119	0.118	0.130	0.114	2.963	0.113	0.352	316	2384	100	640	5364	6004	694	5867	6561	Error	Error	-3.067	640	5364	694	5867	483099	2237531	1.645	7.810	0	0	0
1	1	14	"A80"	"A80"	13475	57730	100	997	1054	454	43	858	858	899	450	50	23	5	0	3012	3483	1881	54	1282	1282	1332	876	65	68	49	0	0.000	0.000	0.000	0.000	0.000	0.000	0.000	0.000	0.000	0.000	0.000	0.000	0.000	0.000	0.080	0.089	0.146	0.166	4.093	0.068	0.064	316	2384	100	139	1730	1869	196	2201	2397	Error	Error	-3.638	139	1730	196	2201	333007	1100470	0.344	2.455	0	0	0
1	2	14	"A80"	"A80"	13775	57730	100	1076	1114	455	40	860	860	896	365	40	39	16	0	3338	3688	1689	45	1272	1272	1312	521	39	86	76	0	0.000	0.000	0.000	0.000	0.000	0.000	0.000	0.000	0.000	0.000	0.000	0.000	0.000	0.000	0.105	0.105	0.199	0.179	3.401	0.110	0.124	316	2384	100	216	2066	2282	254	2416	2670	Error	Error	-3.258	216	2066	254	2416	351961	1165297	0.597	4.560	0	0	0
1	3	14	"A80"	"A80"	14075	57730	100	1139	1189	466	39	818	818	845	348	41	45	22	0	3657	4087	1968	48	1232	1232	1263	633	50	86	76	0	0.000	0.000	0.000	0.000	0.000	0.000	0.000	0.000	0.000	0.000	0.000	0.000	0.000	0.000	0.132	0.130	0.169	0.157	3.442	0.103	0.145	316	2384	100	321	2425	2746	371	2855	3226	Error	Error	-2.917	321	2425	371	2855	375667	1291559	0.989	4.461	0	0	0
1	4	14	"A81"	"A81"	14375	57725	100	1317	1365	571	41	836	836	864	357	41	58	33	0	5679	5839	2195	37	1244	1244	1303	1062	81	94	88	0	0.000	0.000	0.000	0.000	0.000	0.000	0.000	0.000	0.000	0.000	0.000	0.000	0.000	0.000	0.108	0.115	0.130	0.113	2.714	0.109	0.259	316	2384	100	481	4435	4916	529	4595	5124	Error	Error	-3.205	481	4435	529	4595	431375	1845228	1.403	4.271	0	0	0
1	5	14	"A81"	"A81"	14675	57725	100	1289	1337	487	36	812	812	849	354	41	61	29	0	5239	5430	2335	43	1237	1237	1283	647	50	92	87	0	0.000	0.000	0.000	0.000	0.000	0.000	0.000	0.000	0.000	0.000	0.000	0.000	0.000	0.000	0.119	0.125	0.145	0.125	2.842	0.103	0.244	316	2384	100	477	4002	4479	525	4193	4718	Error	Error	-3.069	477	4002	525	4193	422632	1715942	1.379	6.410	0	0	0
1	6	14	"A81"	"A81"	14975	57725	100	1353	1405	499	35	816	816	864	376	43	65	35	0	6933	7320	2808	38	1236	1236	1273	711	55	97	95	0	0.000	0.000	0.000	0.000	0.000	0.000	0.000	0.000	0.000	0.000	0.000	0.000	0.000	0.000	0.094	0.097	0.105	0.091	2.695	0.118	0.282	316	2384	100	537	5697	6234	589	6084	6673	Error	Error	-3.407	537	5697	589	6084	443930	2312974	1.439	8.505	0	0	0
1	7	14	"A82"	"A82"	15270	57725	100	1228	1281	526	41	817	817	863	375	43	53	29	0	5285	5779	2835	49	1222	1222	1240	265	21	96	93	0	0.000	0.000	0.000	0.000	0.000	0.000	0.000	0.000	0.000	0.000	0.000	0.000	0.000	0.000	0.101	0.102	0.135	0.109	3.542	0.092	0.239	316	2384	100	411	4063	4474	464	4557	5021	Error	Error	-3.305	411	4063	464	4557	404688	1826018	1.115	17.128	0	0	0
1	8	14	"A82"	"A82"	15570	57725	100	1094	1152	481	41	794	794	828	344	41	47	24	0	4539	4793	2913	60	1190	1190	1264	503	39	77	73	0	0.000	0.000	0.000	0.000	0.000	0.000	0.000	0.000	0.000	0.000	0.000	0.000	0.000	0.000	0.090	0.099	0.126	0.138	4.159	0.086	0.197	316	2384	100	300	3349	3649	358	3603	3961	Error	Error	-3.481	300	3349	358	3603	364118	1514443	0.942	7.016	0	0	0
1	9	14	"A82"	"A82"	15870	57725	100	1264	1315	506	38	794	794	835	347	41	60	33	0	5229	6206	2754	44	1192	1192	1208	238	19	98	98	0	0.000	0.000	0.000	0.000	0.000	0.000	0.000	0.000	0.000	0.000	0.000	0.000	0.000	0.000	0.116	0.104	0.109	0.104	2.808	0.092	0.273	316	2384	100	470	4037	4507	521	5014	5535	Error	Error	-3.103	470	4037	521	5014	415594	1961032	1.383	21.000	0	0	0
1	10	14	"A83"	"A83"	16170	57720	100	1133	1192	510	42	853	853	887	351	39	41	22	0	4794	4779	2151	45	1225	1225	1252	303	24	90	86	0	0.000	0.000	0.000	0.000	0.000	0.000	0.000	0.000	0.000	0.000	0.000	0.000	0.000	0.000	0.078	0.095	0.134	0.108	3.779	0.090	0.143	316	2384	100	280	3569	3849	339	3554	3893	Error	Error	-3.672	280	3569	339	3554	376670	1510157	0.869	11.640	0	0	0
1	11	14	"A83"	"A83"	16470	57720	100	1250	1270	495	38	876	876	903	358	39	51	23	0	5076	4677	2395	51	1247	1247	1301	427	32	81	73	0	0.000	0.000	0.000	0.000	0.000	0.000	0.000	0.000	0.000	0.000	0.000	0.000	0.000	0.000	0.098	0.115	0.137	0.150	4.397	0.105	0.217	316	2384	100	374	3829	4203	394	3430	3824	Error	Error	-3.356	374	3829	394	3430	401440	1478043	1.025	7.906	0	0	0
1	12	14	"A83"	"A83"	16770	57720	100	1027	1048	420	40	813	813	849	343	40	35	12	0	3594	3750	1825	48	1201	1201	1236	456	36	82	77	0	0.000	0.000	0.000	0.000	0.000	0.000	0.000	0.000	0.000	0.000	0.000	0.000	0.000	0.000	0.089	0.092	0.131	0.148	4.332	0.077	0.087	316	2384	100	214	2393	2607	235	2549	2784	Error	Error	-3.483	214	2393	235	2549	331191	1185018	0.580	5.513	0	0	0
1	13	14	"A84"	"A84"	17070	57720	100	1229	1291	512	39	898	898	1219	3055	250	0	0	0	4551	4665	2410	51	1298	1298	1562	2485	159	61	21	0	0.000	0.000	0.000	0.000	0.000	0.000	0.000	0.000	0.000	0.000	0.000	0.000	0.000	0.000	0.102	0.117	0.144	0.150	3.941	0.661	0.454	316	2384	100	331	3253	3584	393	3367	3760	Error	Error	-3.297	331	3253	393	3367	407936	1474142	0.024	1.249	0	0	0
1	14	14	"A84"	"A84"	17370	57720	100	1440	1644	2119	128	916	916	1030	1095	106	19	2	0	5891	5729	2442	42	1323	1323	1468	1026	69	87	82	0	0.000	0.000	0.000	0.000	0.000	0.000	0.000	0.000	0.000	0.000	0.000	0.000	0.000	0.000	0.115	0.165	0.145	0.146	3.660	0.298	0.137	316	2384	100	524	4568	5092	728	4406	5134	Error	Error	-3.124	524	4568	728	4406	519579	1810383	0.561	4.153	0	0	0
1	15	14	"A84"	"A84"	17670	57715	100	1474	1499	514	34	891	891	955	953	99	25	0	0	5734	5889	2582	43	1307	1307	1422	767	53	90	89	0	0.000	0.000	0.000	0.000	0.000	0.000	0.000	0.000	0.000	0.000	0.000	0.000	0.000	0.000	0.132	0.133	0.140	0.137	2.687	0.302	0.218	316	2384	100	583	4427	5010	608	4582	5190	Error	Error	-2.925	583	4427	608	4582	473631	1860943	0.571	5.824	0	0	0
1	16	14	"A85"	"A85"	17970	57715	100	1259	1319	550	41	851	851	898	377	41	52	26	0	4677	4818	2477	51	1235	1235	1270	336	26	90	84	0	0.000	0.000	0.000	0.000	0.000	0.000	0.000	0.000	0.000	0.000	0.000	0.000	0.000	0.000	0.119	0.131	0.140	0.138	3.356	0.114	0.240	316	2384	100	408	3442	3850	468	3583	4051	Error	Error	-3.077	408	3442	468	3583	416757	1522478	1.117	10.560	0	0	0
1	17	14	"A85"	"A85"	18270	57715	100	1256	1316	506	38	853	853	902	472	52	43	17	0	5229	5460	2166	39	1260	1260	1303	346	26	98	96	0	0.000	0.000	0.000	0.000	0.000	0.000	0.000	0.000	0.000	0.000	0.000	0.000	0.000	0.000	0.102	0.110	0.125	0.113	2.788	0.106	0.195	316	2384	100	403	3969	4372	463	4200	4663	Error	Error	-3.300	403	3969	463	4200	415770	1725315	0.877	12.014	0	0	0
1	18	14	"A85"	"A85"	18570	57715	100	1270	1339	564	42	871	871	913	425	46	48	20	0	4534	4584	1775	38	1253	1253	1289	380	29	94	90	0	0.000	0.000	0.000	0.000	0.000	0.000	0.000	0.000	0.000	0.000	0.000	0.000	0.000	0.000	0.122	0.140	0.164	0.148	2.978	0.129	0.180	316	2384	100	399	3281	3680	468	3331	3799	Error	Error	-3.040	399	3281	468	3331	423248	1448537	1.002	8.671	0	0	0
1	1	15	"A86"	"A86"	13480	58030	100	1129	1209	488	40	889	889	957	1385	144	2	0	0	3581	3718	1529	41	1275	1275	1349	1230	91	75	46	0	0.000	0.000	0.000	0.000	0.000	0.000	0.000	0.000	0.000	0.000	0.000	0.000	0.000	0.000	0.104	0.131	0.170	0.171	2.790	0.064	0.065	316	2384	100	240	2306	2546	320	2443	2763	Error	Error	-3.264	240	2306	320	2443	382064	1174824	0.182	1.926	0	0	0
1	2	15	"A86"	"A86"	13780	58030	100	1138	1207	523	43	842	842	881	404	45	41	18	0	3384	3582	1666	46	1256	1256	1362	1311	96	76	32	0	0.000	0.000	0.000	0.000	0.000	0.000	0.000	0.000	0.000	0.000	0.000	0.000	0.000	0.000	0.139	0.157	0.232	0.212	2.819	0.104	0.098	316	2384	100	296	2128	2424	365	2326	2691	Error	Error	-2.846	296	2128	365	2326	381544	1131976	0.807	1.693	0	0	0
1	3	15	"A86"	"A86"	14080	58030	100	1193	1292	528	40	872	872	906	355	39	46	24	0	4261	4578	1951	42	1266	1266	1342	909	67	91	82	0	0.000	0.000	0.000	0.000	0.000	0.000	0.000	0.000	0.000	0.000	0.000	0.000	0.000	0.000	0.107	0.127	0.135	0.126	3.303	0.087	0.136	316	2384	100	321	2995	3316	420	3312	3732	Error	Error	-3.222	321	2995	420	3312	408420	1446501	1.087	3.560	0	0	0
1	4	15	"A87"	"A87"	14380	58030	100	1036	1097	477	43	791	791	826	351	42	41	18	0	3432	3625	1919	52	1207	1207	1272	978	76	74	56	0	0.000	0.000	0.000	0.000	0.000	0.000	0.000	0.000	0.000	0.000	0.000	0.000	0.000	0.000	0.110	0.127	0.194	0.193	3.374	0.073	0.094	316	2384	100	245	2225	2470	306	2418	2724	Error	Error	-3.183	245	2225	306	2418	346776	1145365	0.772	2.406	0	0	0
1	5	15	"A87"	"A87"	14680	58025	100	1155	1191	516	43	839	839	892	468	52	36	12	0	3961	3919	1705	43	1235	1235	1334	1322	99	78	51	0	0.000	0.000	0.000	0.000	0.000	0.000	0.000	0.000	0.000	0.000	0.000	0.000	0.000	0.000	0.116	0.131	0.174	0.163	3.625	0.105	0.121	316	2384	100	316	2726	3042	352	2684	3036	Error	Error	-3.109	316	2726	352	2684	376391	1238549	0.639	1.955	0	0	0
1	6	15	"A87"	"A87"	14975	58025	100	1197	1207	448	37	833	833	868	350	40	50	21	0	3978	3937	1889	47	1243	1243	1315	618	46	77	73	0	0.000	0.000	0.000	0.000	0.000	0.000	0.000	0.000	0.000	0.000	0.000	0.000	0.000	0.000	0.133	0.139	0.192	0.217	4.541	0.100	0.145	316	2384	100	364	2735	3099	374	2694	3068	Error	Error	-2.910	364	2735	374	2694	381392	1244187	0.969	4.243	0	0	0
1	7	15	"A88"	"A88"	15275	58025	100	1143	1165	471	40	796	796	834	351	42	49	21	0	4933	5113	2424	47	1212	1212	1267	949	74	86	79	0	0.000	0.000	0.000	0.000	0.000	0.000	0.000	0.000	0.000	0.000	0.000	0.000	0.000	0.000	0.093	0.095	0.132	0.127	3.904	0.080	0.154	316	2384	100	347	3721	4068	369	3901	4270	Error	Error	-3.423	347	3721	369	3901	368076	1615806	0.943	4.053	0	0	0
1	8	15	"A88"	"A88"	15575	58025	100	1152	1201	448	37	823	823	861	352	40	48	22	0	4691	5153	2485	48	1195	1195	1269	851	67	90	82	0	0.000	0.000	0.000	0.000	0.000	0.000	0.000	0.000	0.000	0.000	0.000	0.000	0.000	0.000	0.094	0.096	0.117	0.113	3.744	0.074	0.144	316	2384	100	329	3496	3825	378	3958	4336	Error	Error	-3.410	329	3496	378	3958	379395	1628418	0.966	4.564	0	0	0
1	9	15	"A88"	"A88"	15875	58025	100	1261	1276	472	36	824	824	859	356	41	57	26	0	4179	4515	2000	44	1211	1211	1265	882	69	87	77	0	0.000	0.000	0.000	0.000	0.000	0.000	0.000	0.000	0.000	0.000	0.000	0.000	0.000	0.000	0.147	0.137	0.167	0.149	3.445	0.097	0.159	316	2384	100	437	2968	3405	452	3304	3756	Error	Error	-2.764	437	2968	452	3304	403172	1426883	1.171	3.685	0	0	0
1	10	15	"A89"	"A89"	16175	58020	100	1153	1171	433	36	864	864	903	371	41	43	14	0	5647	5086	2230	43	1232	1232	1305	682	52	81	76	0	0.000	0.000	0.000	0.000	0.000	0.000	0.000	0.000	0.000	0.000	0.000	0.000	0.000	0.000	0.065	0.080	0.108	0.114	3.646	0.082	0.178	316	2384	100	289	4415	4704	307	3854	4161	Error	Error	-3.933	289	4415	307	3854	370165	1607049	0.722	5.544	0	0	0
1	11	15	"A89"	"A89"	16475	58020	100	1177	1216	447	36	913	913	944	374	39	41	16	0	5601	5156	1962	38	1253	1253	1299	426	32	89	85	0	0.000	0.000	0.000	0.000	0.000	0.000	0.000	0.000	0.000	0.000	0.000	0.000	0.000	0.000	0.061	0.078	0.098	0.104	4.076	0.088	0.195	316	2384	100	264	4348	4612	303	3903	4206	Error	Error	-4.042	264	4348	303	3903	384219	1629385	0.727	9.054	0	0	0
1	12	15	"A89"	"A89"	16775	58020	100	1216	1257	438	34	889	889	943	446	47	37	12	0	5972	5619	1789	31	1261	1261	1337	945	70	92	88	0	0.000	0.000	0.000	0.000	0.000	0.000	0.000	0.000	0.000	0.000	0.000	0.000	0.000	0.000	0.069	0.084	0.101	0.091	3.006	0.063	0.074	316	2384	100	327	4711	5038	368	4358	4726	Error	Error	-3.849	327	4711	368	4358	397318	1775748	0.704	4.531	0	0	0
1	13	15	"A90"	"A90"	17075	58020	100	1402	1445	494	34	934	934	981	411	41	55	25	0	5219	5191	1767	34	1315	1315	1366	500	36	94	92	0	0.000	0.000	0.000	0.000	0.000	0.000	0.000	0.000	0.000	0.000	0.000	0.000	0.000	0.000	0.120	0.132	0.147	0.138	2.465	0.130	0.236	316	2384	100	468	3904	4372	511	3876	4387	Error	Error	-3.060	468	3904	511	3876	456613	1640302	1.129	7.650	0	0	0
1	14	15	"A90"	"A90"	17375	58020	100	1406	1448	502	34	865	865	907	371	40	63	37	0	4092	4637	2089	45	1271	1271	1311	490	37	95	91	0	0.000	0.000	0.000	0.000	0.000	0.000	0.000	0.000	0.000	0.000	0.000	0.000	0.000	0.000	0.192	0.173	0.204	0.184	2.828	0.134	0.194	316	2384	100	541	2821	3362	583	3366	3949	Error	Error	-2.383	541	2821	583	3366	457697	1465226	1.458	6.788	0	0	0
1	15	15	"A90"	"A90"	17675	58015	100	1364	1422	611	42	877	877	917	373	40	57	33	0	4288	4480	2195	48	1263	1263	1298	304	23	87	85	0	0.000	0.000	0.000	0.000	0.000	0.000	0.000	0.000	0.000	0.000	0.000	0.000	0.000	0.000	0.161	0.169	0.178	0.189	3.527	0.136	0.219	316	2384	100	487	3025	3512	545	3217	3762	Error	Error	-2.635	487	3025	545	3217	449319	1415683	1.354	10.467	0	0	0
1	16	15	"A91"	"A91"	17975	58015	100	1251	1357	618	45	875	875	918	374	40	50	25	0	4281	4278	2358	55	1258	1258	1304	415	31	77	72	0	0.000	0.000	0.000	0.000	0.000	0.000	0.000	0.000	0.000	0.000	0.000	0.000	0.000	0.000	0.124	0.160	0.180	0.202	3.710	0.147	0.270	316	2384	100	376	3023	3399	482	3020	3502	Error	Error	-3.007	376	3023	482	3020	428751	1351796	1.174	7.166	0	0	0
1	17	15	"A91"	"A91"	18275	58015	100	1211	1306	633	48	895	895	937	383	40	45	24	0	4035	4427	3225	72	1267	1267	1305	322	24	89	86	0	0.000	0.000	0.000	0.000	0.000	0.000	0.000	0.000	0.000	0.000	0.000	0.000	0.000	0.000	0.114	0.130	0.173	0.167	3.873	0.088	0.137	316	2384	100	316	2768	3084	411	3160	3571	Error	Error	-3.131	316	2768	411	3160	412761	1398786	0.963	9.696	0	0	0
1	18	15	"A91"	"A91"	18570	58015	100	1431	1508	599	39	953	953	1054	1702	161	3	0	0	4885	4759	2290	48	1317	1317	1418	1149	81	78	67	0	0.000	0.000	0.000	0.000	0.000	0.000	0.000	0.000	0.000	0.000	0.000	0.000	0.000	0.000	0.134	0.161	0.195	0.190	3.479	0.957	0.348	316	2384	100	478	3568	4046	555	3442	3997	Error	Error	-2.900	478	3568	555	3442	476616	1503773	0.267	2.908	0	0	0
1	1	16	"A92"	"A92"	13485	58330	100	1055	1087	443	40	884	884	930	560	60	19	3	0	2975	3079	985	31	1243	1243	1262	266	21	95	92	0	0.000	0.000	0.000	0.000	0.000	0.000	0.000	0.000	0.000	0.000	0.000	0.000	0.000	0.000	0.099	0.111	0.199	0.184	3.533	0.135	0.017	316	2384	100	171	1732	1903	203	1836	2039	Error	Error	-3.340	171	1732	203	1836	343605	972863	0.280	6.831	0	0	0
1	2	16	"A92"	"A92"	13785	58330	100	1113	1155	464	40	879	879	935	683	73	15	1	0	3459	3423	1106	32	1268	1268	1308	566	43	90	82	0	0.000	0.000	0.000	0.000	0.000	0.000	0.000	0.000	0.000	0.000	0.000	0.000	0.000	0.000	0.107	0.128	0.174	0.165	3.235	0.135	0.096	316	2384	100	234	2191	2425	276	2155	2431	Error	Error	-3.227	234	2191	276	2155	364994	1081688	0.322	3.737	0	0	0
1	3	16	"A92"	"A92"	14085	58330	100	1167	1215	447	36	905	905	942	429	45	36	10	0	3984	3925	1377	35	1285	1285	1308	285	21	92	88	0	0.000	0.000	0.000	0.000	0.000	0.000	0.000	0.000	0.000	0.000	0.000	0.000	0.000	0.000	0.097	0.117	0.160	0.151	3.606	0.112	0.071	316	2384	100	262	2699	2961	310	2640	2950	Error	Error	-3.365	262	2699	310	2640	383990	1240398	0.636	9.182	0	0	0
1	4	16	"A93"	"A93"	14380	58330	100	1157	1215	471	38	860	860	894	372	41	42	19	0	3860	4254	1876	44	1258	1258	1315	758	57	92	80	0	0.000	0.000	0.000	0.000	0.000	0.000	0.000	0.000	0.000	0.000	0.000	0.000	0.000	0.000	0.114	0.118	0.138	0.129	3.471	0.105	0.160	316	2384	100	297	2602	2899	355	2996	3351	Error	Error	-3.131	297	2602	355	2996	384070	1344312	0.863	3.877	0	0	0
1	5	16	"A93"	"A93"	14680	58330	100	1264	1296	510	39	868	868	901	360	39	51	26	0	4187	4665	2264	48	1241	1241	1285	708	55	87	83	0	0.000	0.000	0.000	0.000	0.000	0.000	0.000	0.000	0.000	0.000	0.000	0.000	0.000	0.000	0.134	0.125	0.149	0.145	3.198	0.105	0.199	316	2384	100	396	2946	3342	428	3424	3852	Error	Error	-2.895	396	2946	428	3424	409413	1473987	1.097	4.774	0	0	0
1	6	16	"A93"	"A93"	14980	58325	100	1227	1270	511	40	862	862	897	364	40	50	25	0	3980	4544	2504	55	1236	1236	1290	381	29	88	85	0	0.000	0.000	0.000	0.000	0.000	0.000	0.000	0.000	0.000	0.000	0.000	0.000	0.000	0.000	0.133	0.123	0.162	0.160	3.750	0.103	0.189	316	2384	100	365	2744	3109	408	3308	3716	Error	Error	-2.910	365	2744	408	3308	401448	1435844	1.025	8.541	0	0	0
1	7	16	"A94"	"A94"	15280	58325	100	1212	1238	448	36	858	858	889	354	39	49	23	0	4744	5435	2982	54	1226	1226	1278	518	40	89	84	0	0.000	0.000	0.000	0.000	0.000	0.000	0.000	0.000	0.000	0.000	0.000	0.000	0.000	0.000	0.101	0.090	0.124	0.128	3.106	0.076	0.192	316	2384	100	354	3518	3872	380	4209	4589	Error	Error	-3.313	354	3518	380	4209	391294	1717355	0.986	8.025	0	0	0
1	8	16	"A94"	"A94"	15580	58325	100	1244	1299	515	39	863	863	897	358	39	53	29	0	5437	5481	3000	54	1247	1247	1341	540	40	80	77	0	0.000	0.000	0.000	0.000	0.000	0.000	0.000	0.000	0.000	0.000	0.000	0.000	0.000	0.000	0.091	0.103	0.131	0.149	3.953	0.086	0.179	316	2384	100	381	4190	4571	436	4234	4670	Error	Error	-3.459	381	4190	436	4234	410355	1732141	1.123	7.667	0	0	0
1	9	16	"A94"	"A94"	15880	58325	100	1401	1394	495	35	861	861	919	540	58	50	12	0	6177	6150	2891	47	1247	1247	1303	543	41	88	85	0	0.000	0.000	0.000	0.000	0.000	0.000	0.000	0.000	0.000	0.000	0.000	0.000	0.000	0.000	0.110	0.109	0.117	0.121	3.261	0.095	0.271	316	2384	100	540	4930	5470	533	4903	5436	Error	Error	-3.191	540	4930	533	4903	440508	1943307	0.880	8.926	0	0	0
1	10	16	"A95"	"A95"	16180	58325	100	1310	1378	517	37	888	888	1005	1384	137	4	0	0	6523	6022	2442	40	1230	1230	1373	1712	124	84	74	0	0.000	0.000	0.000	0.000	0.000	0.000	0.000	0.000	0.000	0.000	0.000	0.000	0.000	0.000	0.080	0.102	0.107	0.108	2.985	0.435	0.349	316	2384	100	422	5293	5715	490	4792	5282	Error	Error	-3.649	422	5293	490	4792	435570	1902965	0.270	2.716	0	0	0
1	11	16	"A95"	"A95"	16480	58320	100	1240	1285	456	35	891	891	940	408	43	43	19	0	7014	6272	3043	48	1227	1227	1339	1197	89	82	80	0	0.000	0.000	0.000	0.000	0.000	0.000	0.000	0.000	0.000	0.000	0.000	0.000	0.000	0.000	0.060	0.078	0.095	0.095	3.976	0.059	0.155	316	2384	100	349	5787	6136	394	5045	5439	Error	Error	-4.052	349	5787	394	5045	406105	1981853	0.846	4.121	0	0	0
1	12	16	"A95"	"A95"	16780	58320	100	1409	1431	517	36	976	976	1006	387	38	53	25	0	7184	6373	2596	40	1278	1278	1378	713	51	85	82	0	0.000	0.000	0.000	0.000	0.000	0.000	0.000	0.000	0.000	0.000	0.000	0.000	0.000	0.000	0.073	0.089	0.107	0.111	3.684	0.102	0.304	316	2384	100	433	5906	6339	455	5095	5550	Error	Error	-3.770	433	5906	455	5095	452340	2013962	1.098	7.006	0	0	0
1	13	16	"A96"	"A96"	17080	58320	100	1282	1330	459	34	914	914	957	392	40	47	21	0	5958	5514	1964	35	1267	1267	1297	304	23	93	91	0	0.000	0.000	0.000	0.000	0.000	0.000	0.000	0.000	0.000	0.000	0.000	0.000	0.000	0.000	0.078	0.098	0.119	0.105	3.016	0.095	0.177	316	2384	100	368	4691	5059	416	4247	4663	Error	Error	-3.672	368	4691	416	4247	420296	1742307	0.952	13.872	0	0	0
1	14	16	"A96"	"A96"	17380	58320	100	1462	1463	501	34	919	919	963	370	38	62	31	0	6891	6652	2184	32	1306	1306	1370	487	35	97	93	0	0.000	0.000	0.000	0.000	0.000	0.000	0.000	0.000	0.000	0.000	0.000	0.000	0.000	0.000	0.097	0.102	0.105	0.096	2.358	0.094	0.264	316	2384	100	543	5585	6128	544	5346	5890	Error	Error	-3.363	543	5585	544	5346	462181	2102009	1.351	10.846	0	0	0
1	15	16	"A96"	"A96"	17680	58320	100	1573	1612	591	36	963	963	994	382	38	64	38	0	7323	6998	2522	36	1313	1313	1354	358	26	98	94	0	0.000	0.000	0.000	0.000	0.000	0.000	0.000	0.000	0.000	0.000	0.000	0.000	0.000	0.000	0.101	0.114	0.118	0.110	2.603	0.112	0.344	316	2384	100	610	6010	6620	649	5685	6334	Error	Error	-3.300	610	6010	649	5685	509392	2211210	1.618	15.765	0	0	0
1	16	16	"A97"	"A97"	17980	58315	100	1230	1276	500	39	872	872	911	727	79	22	3	0	6459	6158	3064	49	1243	1243	1303	629	48	83	80	0	0.000	0.000	0.000	0.000	0.000	0.000	0.000	0.000	0.000	0.000	0.000	0.000	0.000	0.000	0.069	0.082	0.101	0.106	4.596	0.081	0.225	316	2384	100	358	5216	5574	404	4915	5319	Error	Error	-3.865	358	5216	404	4915	403199	1945919	0.502	7.719	0	0	0
1	17	16	"A97"	"A97"	18275	58315	100	1264	1313	536	40	870	870	914	403	44	49	25	0	6515	6040	2837	46	1256	1256	1346	850	63	82	79	0	0.000	0.000	0.000	0.000	0.000	0.000	0.000	0.000	0.000	0.000	0.000	0.000	0.000	0.000	0.075	0.093	0.116	0.110	3.449	0.094	0.217	316	2384	100	394	5259	5653	443	4784	5227	Error	Error	-3.739	394	5259	443	4784	414904	1908518	0.990	5.522	0	0	0
1	18	16	"A97"	"A97"	18575	58315	100	1237	1322	625	47	912	912	966	488	50	37	14	0	5769	5513	2567	46	1285	1285	1338	524	39	85	82	0	0.000	0.000	0.000	0.000	0.000	0.000	0.000	0.000	0.000	0.000	0.000	0.000	0.000	0.000	0.072	0.097	0.123	0.113	3.100	0.112	0.194	316	2384	100	325	4484	4809	410	4228	4638	Error	Error	-3.786	325	4484	410	4228	417684	1742146	0.730	7.968	0	0	0
1	1	17	"A98"	"A98"	13490	58630	100	841	882	359	40	853	853	897	371	41	17	2	0	1211	1296	1145	88	1223	1223	1239	298	24	11	0	0	0.000	0.000	0.000	0.000	0.000	0.000	0.000	0.000	0.000	0.000	0.000	0.000	0.000	0.000	1.000	0.397	1.668	1.908	4.223	0.011	0.000	316	2384	100	-12	-12	-24	29	73	102	Error	Error	0.000	-12	-12	29	73	278593	409528	-0.040	0.191	0	0	0
1	2	17	"A98"	"A98"	13785	58630	100	870	894	367	41	887	887	926	407	43	12	2	0	1246	1249	210	16	1248	1248	1263	258	20	12	1	0	0.000	0.000	0.000	0.000	0.000	0.000	0.000	0.000	0.000	0.000	0.000	0.000	0.000	0.000	8.500	7.000	1.755	1.657	4.996	2.946	0.117	316	2384	100	-17	-2	-19	7	1	8	Error	Error	3.087	-17	-2	7	1	282504	394620	-0.079	-0.054	0	0	0
1	3	17	"A98"	"A98"	14085	58630	100	917	947	399	42	878	878	922	394	42	18	4	0	1285	1300	222	17	1250	1250	1271	350	27	8	0	0	0.000	0.000	0.000	0.000	0.000	0.000	0.000	0.000	0.000	0.000	0.000	0.000	0.000	0.000	1.114	1.380	1.753	1.644	4.182	87.822	0.000	316	2384	100	39	35	74	69	50	119	Error	Error	0.156	39	35	69	50	299254	410708	0.063	0.083	0	0	0
1	4	17	"A99"	"A99"	14385	58630	100	1037	1185	851	71	851	851	879	350	39	37	14	0	3172	3191	1647	51	1219	1219	1231	237	19	83	76	0	0.000	0.000	0.000	0.000	0.000	0.000	0.000	0.000	0.000	0.000	0.000	0.000	0.000	0.000	0.095	0.169	0.216	0.226	4.378	0.223	0.194	316	2384	100	186	1953	2139	334	1972	2306	Error	Error	-3.392	186	1953	334	1972	374347	1008297	0.874	8.270	0	0	0
1	5	17	"A99"	"A99"	14685	58630	100	1125	1140	460	40	856	856	938	1394	148	1	0	0	3240	3156	1198	37	1215	1215	1235	259	20	89	84	0	0.000	0.000	0.000	0.000	0.000	0.000	0.000	0.000	0.000	0.000	0.000	0.000	0.000	0.000	0.133	0.146	0.207	0.230	4.138	0.219	0.030	316	2384	100	269	2025	2294	284	1941	2225	Error	Error	-2.912	269	2025	284	1941	360165	997446	0.145	7.417	0	0	0
1	6	17	"A99"	"A99"	14985	58625	100	1176	1253	486	38	888	888	930	371	39	43	21	0	3988	3640	1195	32	1241	1241	1267	671	52	85	79	0	0.000	0.000	0.000	0.000	0.000	0.000	0.000	0.000	0.000	0.000	0.000	0.000	0.000	0.000	0.105	0.152	0.200	0.172	3.612	0.148	0.144	316	2384	100	288	2747	3035	365	2399	2764	Error	Error	-3.254	288	2747	365	2399	396003	1150361	0.871	3.537	0	0	0
1	7	17	"A100"	"A100"	15285	58625	100	1185	1245	493	39	896	896	928	384	41	43	20	0	4085	4114	1953	47	1251	1251	1288	307	23	85	82	0	0.000	0.000	0.000	0.000	0.000	0.000	0.000	0.000	0.000	0.000	0.000	0.000	0.000	0.000	0.102	0.122	0.162	0.163	3.411	0.117	0.173	316	2384	100	289	2834	3123	349	2863	3212	Error	Error	-3.294	289	2834	349	2863	393385	1300181	0.826	9.205	0	0	0
1	8	17	"A100"	"A100"	15585	58625	100	1159	1245	503	40	885	885	914	363	39	43	23	0	3817	4061	1958	48	1236	1236	1287	789	61	81	72	0	0.000	0.000	0.000	0.000	0.000	0.000	0.000	0.000	0.000	0.000	0.000	0.000	0.000	0.000	0.106	0.127	0.173	0.168	3.262	0.076	0.100	316	2384	100	274	2581	2855	360	2825	3185	Error	Error	-3.236	274	2581	360	2825	393378	1283350	0.912	3.516	0	0	0
1	9	17	"A100"	"A100"	15885	58625	100	1291	1320	530	40	888	888	929	365	39	52	27	0	4157	4287	1975	46	1248	1248	1268	262	20	90	86	0	0.000	0.000	0.000	0.000	0.000	0.000	0.000	0.000	0.000	0.000	0.000	0.000	0.000	0.000	0.139	0.142	0.181	0.171	3.602	0.124	0.189	316	2384	100	403	2909	3312	432	3039	3471	Error	Error	-2.852	403	2909	432	3039	417112	1354756	1.071	11.523	0	0	0
1	10	17	"A101"	"A101"	16185	58625	100	1098	1144	448	39	922	922	973	506	52	25	6	0	2275	2948	2329	79	1231	1231	1253	379	30	81	62	0	0.000	0.000	0.000	0.000	0.000	0.000	0.000	0.000	0.000	0.000	0.000	0.000	0.000	0.000	0.169	0.129	0.221	0.232	4.639	0.068	0.024	316	2384	100	176	1044	1220	222	1717	1939	Error	Error	-2.568	176	1044	222	1717	361359	931524	0.338	4.472	0	0	0
1	11	17	"A101"	"A101"	16485	58620	100	930	979	381	38	923	923	958	420	43	15	2	0	1619	2135	1239	58	1189	1189	1201	219	18	69	49	0	0.000	0.000	0.000	0.000	0.000	0.000	0.000	0.000	0.000	0.000	0.000	0.000	0.000	0.000	0.016	0.059	0.408	0.470	5.528	0.088	0.018	316	2384	100	7	430	437	56	946	1002	Error	Error	-5.941	7	430	56	946	309270	674659	0.050	4.265	0	0	0
1	12	17	"A101"	"A101"	16785	58620	100	1013	1052	405	38	916	916	954	360	37	25	7	0	1600	1787	713	39	1188	1188	1193	247	20	66	42	0	0.000	0.000	0.000	0.000	0.000	0.000	0.000	0.000	0.000	0.000	0.000	0.000	0.000	0.000	0.235	0.227	0.579	0.534	4.298	0.274	0.018	316	2384	100	97	412	509	136	599	735	Error	Error	-2.087	97	412	136	599	332350	564787	0.272	2.405	0	0	0
1	13	17	"A102"	"A102"	17085	58620	100	1056	1089	410	37	896	896	939	378	40	30	10	0	2761	3279	1700	51	1216	1216	1239	341	27	82	76	0	0.000	0.000	0.000	0.000	0.000	0.000	0.000	0.000	0.000	0.000	0.000	0.000	0.000	0.000	0.104	0.094	0.182	0.188	3.902	0.102	0.089	316	2384	100	160	1545	1705	193	2063	2256	Error	Error	-3.271	160	1545	193	2063	344026	1036307	0.397	5.982	0	0	0
1	14	17	"A102"	"A102"	17385	58620	100	1021	1053	401	38	876	876	915	359	39	27	11	0	3412	3609	1471	40	1220	1220	1235	234	18	95	91	0	0.000	0.000	0.000	0.000	0.000	0.000	0.000	0.000	0.000	0.000	0.000	0.000	0.000	0.000	0.066	0.074	0.161	0.140	3.281	0.073	0.051	316	2384	100	145	2192	2337	177	2389	2566	Error	Error	-3.918	145	2192	177	2389	332777	1140505	0.384	10.145	0	0	0
1	15	17	"A102"	"A102"	17680	58620	100	1080	1107	432	39	888	888	946	954	100	5	0	0	3438	3639	1751	48	1238	1238	1261	547	43	81	69	0	0.000	0.000	0.000	0.000	0.000	0.000	0.000	0.000	0.000	0.000	0.000	0.000	0.000	0.000	0.087	0.091	0.157	0.166	4.296	0.374	0.210	316	2384	100	192	2200	2392	219	2401	2620	Error	Error	-3.518	192	2200	219	2401	349797	1149771	0.169	4.347	0	0	0
1	16	17	"A103"	"A103"	17980	58620	100	1171	1191	458	38	855	855	904	370	40	44	17	0	3910	3884	1713	44	1228	1228	1247	264	21	90	84	0	0.000	0.000	0.000	0.000	0.000	0.000	0.000	0.000	0.000	0.000	0.000	0.000	0.000	0.000	0.118	0.127	0.162	0.166	3.740	0.112	0.143	316	2384	100	316	2682	2998	336	2656	2992	Error	Error	-3.085	316	2682	336	2656	376367	1227407	0.776	9.989	0	0	0
1	17	17	"A103"	"A103"	18280	58615	100	1176	1208	409	33	870	870	912	375	41	43	15	0	4392	4257	1381	32	1230	1230	1260	273	21	95	92	0	0.000	0.000	0.000	0.000	0.000	0.000	0.000	0.000	0.000	0.000	0.000	0.000	0.000	0.000	0.097	0.112	0.143	0.134	2.863	0.105	0.129	316	2384	100	306	3162	3468	338	3027	3365	Error	Error	-3.369	306	3162	338	3027	381703	1345349	0.789	10.978	0	0	0
1	18	17	"A103"	"A103"	18580	58615	100	1245	1314	493	37	880	880	926	388	41	48	21	0	4562	4582	2004	43	1252	1252	1280	317	24	90	85	0	0.000	0.000	0.000	0.000	0.000	0.000	0.000	0.000	0.000	0.000	0.000	0.000	0.000	0.000	0.110	0.130	0.147	0.146	3.081	0.137	0.247	316	2384	100	365	3310	3675	434	3330	3764	Error	Error	-3.181	365	3310	434	3330	415149	1447977	1.000	10.416	0	0	0
1	1	18	"A104"	"A104"	13490	58935	100	1055	1098	413	37	851	851	942	1618	171	0	0	0	4053	4347	3000	69	1253	1253	1259	224	17	93	90	0	0.000	0.000	0.000	0.000	0.000	0.000	0.000	0.000	0.000	0.000	0.000	0.000	0.000	0.000	0.073	0.080	0.111	0.117	3.768	0.049	0.062	316	2384	100	204	2800	3004	247	3094	3341	Error	Error	-3.779	204	2800	247	3094	347082	1373587	0.096	13.786	0	0	0
1	2	18	"A104"	"A104"	13790	58930	100	1186	1234	471	38	892	892	949	439	46	39	13	0	3940	4293	2946	68	1286	1286	1313	286	21	92	87	0	0.000	0.000	0.000	0.000	0.000	0.000	0.000	0.000	0.000	0.000	0.000	0.000	0.000	0.000	0.111	0.114	0.162	0.149	3.938	0.077	0.079	316	2384	100	294	2654	2948	342	3007	3349	Error	Error	-3.174	294	2654	342	3007	390010	1356738	0.649	10.420	0	0	0
1	3	18	"A104"	"A104"	14090	58930	100	1178	1204	452	37	860	860	920	795	86	15	0	0	4839	4789	1856	38	1260	1260	1288	492	38	94	91	0	0.000	0.000	0.000	0.000	0.000	0.000	0.000	0.000	0.000	0.000	0.000	0.000	0.000	0.000	0.089	0.097	0.131	0.112	3.100	0.256	0.116	316	2384	100	318	3579	3897	344	3529	3873	Error	Error	-3.492	318	3579	344	3529	380315	1513263	0.357	7.116	0	0	0
1	4	18	"A105"	"A105"	14390	58930	100	1262	1323	539	40	838	838	879	369	41	54	29	0	4831	4986	1877	37	1248	1248	1287	310	24	95	91	0	0.000	0.000	0.000	0.000	0.000	0.000	0.000	0.000	0.000	0.000	0.000	0.000	0.000	0.000	0.118	0.130	0.137	0.126	2.851	0.122	0.223	316	2384	100	424	3583	4007	485	3738	4223	Error	Error	-3.079	424	3583	485	3738	418018	1575439	1.203	11.932	0	0	0
1	5	18	"A105"	"A105"	14690	58930	100	1365	1426	549	38	864	864	906	388	42	59	30	0	4916	5153	2259	43	1244	1244	1305	647	49	91	87	0	0.000	0.000	0.000	0.000	0.000	0.000	0.000	0.000	0.000	0.000	0.000	0.000	0.000	0.000	0.136	0.144	0.167	0.155	3.055	0.117	0.232	316	2384	100	501	3672	4173	562	3909	4471	Error	Error	-2.874	501	3672	562	3909	450685	1628429	1.340	5.947	0	0	0
1	6	18	"A105"	"A105"	14990	58930	100	1350	1373	551	40	877	877	960	1427	148	6	0	0	4652	4967	2312	46	1280	1280	1371	1357	98	82	62	0	0.000	0.000	0.000	0.000	0.000	0.000	0.000	0.000	0.000	0.000	0.000	0.000	0.000	0.000	0.140	0.135	0.156	0.148	2.815	0.826	0.734	316	2384	100	473	3372	3845	496	3687	4183	Error	Error	-2.834	473	3372	496	3687	433919	1569468	0.289	2.650	0	0	0
1	7	18	"A106"	"A106"	15290	58925	100	1033	1065	387	36	1020	1020	1092	481	44	12	2	0	1636	1776	554	31	1327	1327	1371	720	52	21	6	0	0.000	0.000	0.000	0.000	0.000	0.000	0.000	0.000	0.000	0.000	0.000	0.000	0.000	0.000	0.042	0.100	0.693	0.685	4.342	0.135	0.007	316	2384	100	13	309	322	45	449	494	Error	Error	-4.571	13	309	45	449	336610	561112	-0.056	0.563	0	0	0
1	8	18	"A106"	"A106"	15590	58925	100	887	909	350	38	862	862	902	356	39	18	4	0	1600	1757	636	36	1225	1225	1237	223	18	62	45	0	0.000	0.000	0.000	0.000	0.000	0.000	0.000	0.000	0.000	0.000	0.000	0.000	0.000	0.000	0.067	0.088	0.562	0.548	5.269	0.147	0.004	316	2384	100	25	375	400	47	532	579	Error	Error	-3.907	25	375	47	532	287153	555320	0.020	2.332	0	0	0
1	9	18	"A106"	"A106"	15890	58925	100	921	948	394	41	872	872	928	473	50	13	1	0	1569	1712	525	30	1230	1230	1252	305	24	53	31	0	0.000	0.000	0.000	0.000	0.000	0.000	0.000	0.000	0.000	0.000	0.000	0.000	0.000	0.000	0.145	0.158	0.702	0.735	4.661	2.264	0.072	316	2384	100	49	339	388	76	482	558	Error	Error	-2.790	49	339	76	482	299487	541087	0.042	1.508	0	0	0
1	10	18	"A107"	"A107"	16190	58925	100	987	1011	400	39	891	891	935	391	41	23	5	0	1902	2313	1219	52	1224	1224	1241	327	26	76	51	0	0.000	0.000	0.000	0.000	0.000	0.000	0.000	0.000	0.000	0.000	0.000	0.000	0.000	0.000	0.142	0.110	0.347	0.346	4.531	0.102	0.022	316	2384	100	96	678	774	120	1089	1209	Error	Error	-2.820	96	678	120	1089	319516	730912	0.194	3.278	0	0	0
1	11	18	"A107"	"A107"	16490	58925	100	840	921	443	48	885	885	919	366	39	17	6	0	1329	1395	375	26	1153	1153	1170	437	37	22	5	0	0.000	0.000	0.000	0.000	0.000	0.000	0.000	0.000	0.000	0.000	0.000	0.000	0.000	0.000	-0.256	0.149	1.227	1.234	5.468	12.908	0.003	316	2384	100	-45	176	131	36	242	278	Error	Error	Error	-45	176	36	242	291035	440970	0.005	0.515	0	0	0
1	12	18	"A107"	"A107"	16790	58920	100	852	918	369	40	918	918	963	439	45	12	2	0	1110	1134	209	18	1111	1111	1146	701	61	0	0	0	0.000	0.000	0.000	0.000	0.000	0.000	0.000	0.000	0.000	0.000	0.000	0.000	0.000	0.000	66.000	0.000	1.861	1.782	4.015	0.153	0.067	316	2384	100	-66	-1	-67	0	23	23	Error	Error	6.044	-66	-1	0	23	290176	358320	-0.103	-0.017	0	0	0
1	13	18	"A108"	"A108"	17090	58920	100	975	978	363	37	878	878	906	359	39	23	5	0	2184	2463	1168	47	1203	1203	1215	232	19	87	71	0	0.000	0.000	0.000	0.000	0.000	0.000	0.000	0.000	0.000	0.000	0.000	0.000	0.000	0.000	0.099	0.079	0.271	0.248	4.527	0.085	0.026	316	2384	100	97	981	1078	100	1260	1360	Error	Error	-3.338	97	981	100	1260	309149	778205	0.201	5.379	0	0	0
1	14	18	"A108"	"A108"	17385	58920	100	996	1046	423	40	929	929	1066	1985	186	0	0	0	2698	3080	1489	48	1235	1235	1327	1430	107	51	22	0	0.000	0.000	0.000	0.000	0.000	0.000	0.000	0.000	0.000	0.000	0.000	0.000	0.000	0.000	0.046	0.063	0.191	0.170	4.846	1.269	0.701	316	2384	100	67	1463	1530	117	1845	1962	Error	Error	-4.449	67	1463	117	1845	330504	973383	-0.010	1.226	0	0	0
1	15	18	"A108"	"A108"	17685	58920	100	1042	1088	429	39	884	884	922	366	39	31	11	0	3038	3557	1736	48	1220	1220	1233	225	18	92	88	0	0.000	0.000	0.000	0.000	0.000	0.000	0.000	0.000	0.000	0.000	0.000	0.000	0.000	0.000	0.087	0.087	0.154	0.136	3.453	0.088	0.071	316	2384	100	158	1818	1976	204	2337	2541	Error	Error	-3.524	158	1818	204	2337	343842	1123911	0.454	10.329	0	0	0
1	16	18	"A109"	"A109"	17985	58920	100	903	958	381	39	864	864	950	1399	147	0	0	0	1717	2022	1040	51	1211	1211	1262	1134	89	19	8	0	0.000	0.000	0.000	0.000	0.000	0.000	0.000	0.000	0.000	0.000	0.000	0.000	0.000	0.000	0.077	0.116	0.392	0.453	4.868	0.094	0.024	316	2384	100	39	506	545	94	811	905	Error	Error	-3.698	39	506	94	811	302777	638853	0.006	0.670	0	0	0
1	17	18	"A109"	"A109"	18285	58915	100	972	986	389	39	865	865	908	381	41	24	5	0	1728	1984	966	48	1232	1232	1239	239	19	70	52	0	0.000	0.000	0.000	0.000	0.000	0.000	0.000	0.000	0.000	0.000	0.000	0.000	0.000	0.000	0.216	0.161	0.597	0.618	5.270	0.155	0.031	316	2384	100	107	496	603	121	752	873	Error	Error	-2.213	107	496	121	752	311685	627004	0.205	3.117	0	0	0
1	18	18	"A109"	"A109"	18585	58915	100	997	1072	603	56	914	914	951	380	39	28	8	0	1900	2190	1039	47	1259	1259	1272	245	19	78	56	0	0.000	0.000	0.000	0.000	0.000	0.000	0.000	0.000	0.000	0.000	0.000	0.000	0.000	0.000	0.129	0.170	0.426	0.392	4.720	0.259	0.059	316	2384	100	83	641	724	158	931	1089	Error	Error	-2.949	83	641	158	931	338847	691895	0.318	3.747	0	0	0
1	1	19	"A110"	"A110"	13495	59235	100	953	1018	416	40	856	856	893	368	41	27	9	0	2227	2602	1188	45	1253	1253	1312	1160	88	43	16	0	0.000	0.000	0.000	0.000	0.000	0.000	0.000	0.000	0.000	0.000	0.000	0.000	0.000	0.000	0.100	0.120	0.226	0.219	3.766	0.052	0.022	316	2384	100	97	974	1071	162	1349	1511	Error	Error	-3.328	97	974	162	1349	321715	822357	0.340	1.112	0	0	0
1	2	19	"A110"	"A110"	13795	59230	100	967	1010	389	38	828	828	875	368	42	31	9	0	2374	2801	1355	48	1232	1232	1247	260	20	90	79	0	0.000	0.000	0.000	0.000	0.000	0.000	0.000	0.000	0.000	0.000	0.000	0.000	0.000	0.000	0.122	0.116	0.198	0.212	4.083	0.086	0.036	316	2384	100	139	1142	1281	182	1569	1751	Error	Error	-3.038	139	1142	182	1569	319127	885101	0.367	5.977	0	0	0
1	3	19	"A110"	"A110"	14095	59230	100	1068	1090	415	38	848	848	893	358	40	36	10	0	2338	2692	1375	51	1260	1260	1276	517	40	70	51	0	0.000	0.000	0.000	0.000	0.000	0.000	0.000	0.000	0.000	0.000	0.000	0.000	0.000	0.000	0.204	0.169	0.301	0.299	4.200	0.072	0.037	316	2384	100	220	1078	1298	242	1432	1674	Error	Error	-2.293	220	1078	242	1432	344295	850577	0.550	2.739	0	0	0
1	4	19	"A111"	"A111"	14395	59230	100	892	963	447	46	851	851	881	352	39	23	9	0	2200	2718	1492	54	1215	1215	1226	222	18	86	78	0	0.000	0.000	0.000	0.000	0.000	0.000	0.000	0.000	0.000	0.000	0.000	0.000	0.000	0.000	0.042	0.075	0.251	0.232	4.285	0.115	0.065	316	2384	100	41	985	1026	112	1503	1615	Error	Error	-4.586	41	985	112	1503	304352	858895	0.233	6.721	0	0	0
1	5	19	"A111"	"A111"	14695	59230	100	913	962	412	42	822	822	853	344	40	28	9	0	2472	2916	1524	52	1202	1202	1234	623	50	78	50	0	0.000	0.000	0.000	0.000	0.000	0.000	0.000	0.000	0.000	0.000	0.000	0.000	0.000	0.000	0.072	0.082	0.219	0.204	4.430	0.071	0.044	316	2384	100	91	1270	1361	140	1714	1854	Error	Error	-3.803	91	1270	140	1714	304105	921612	0.317	2.700	0	0	0
1	6	19	"A111"	"A111"	14995	59230	100	1007	1024	391	38	894	894	971	1254	129	0	0	0	2399	2823	1404	49	1254	1254	1278	725	56	68	36	0	0.000	0.000	0.000	0.000	0.000	0.000	0.000	0.000	0.000	0.000	0.000	0.000	0.000	0.000	0.099	0.083	0.191	0.211	3.572	51.403	0.000	316	2384	100	113	1145	1258	130	1569	1699	Error	Error	-3.341	113	1145	130	1569	323607	892203	0.042	2.131	0	0	0
1	7	19	"A112"	"A112"	15295	59230	100	1081	1113	447	40	884	884	926	375	40	35	13	0	2902	3470	1702	49	1259	1259	1278	387	30	91	72	0	0.000	0.000	0.000	0.000	0.000	0.000	0.000	0.000	0.000	0.000	0.000	0.000	0.000	0.000	0.120	0.104	0.182	0.187	3.605	0.092	0.082	316	2384	100	197	1643	1840	229	2211	2440	Error	Error	-3.060	197	1643	229	2211	351862	1096504	0.499	5.664	0	0	0
1	8	19	"A112"	"A112"	15595	59225	100	1065	1119	463	41	871	871	913	382	41	33	12	0	3700	3905	1695	43	1247	1247	1256	250	19	95	90	0	0.000	0.000	0.000	0.000	0.000	0.000	0.000	0.000	0.000	0.000	0.000	0.000	0.000	0.000	0.079	0.093	0.140	0.135	3.518	0.085	0.081	316	2384	100	194	2453	2647	248	2658	2906	Error	Error	-3.660	194	2453	248	2658	353566	1233838	0.539	10.596	0	0	0
1	9	19	"A112"	"A112"	15895	59225	100	1129	1190	499	41	877	877	918	373	40	41	18	0	3871	3955	1760	44	1223	1223	1241	388	31	92	84	0	0.000	0.000	0.000	0.000	0.000	0.000	0.000	0.000	0.000	0.000	0.000	0.000	0.000	0.000	0.095	0.115	0.155	0.148	3.864	0.093	0.098	316	2384	100	252	2648	2900	313	2732	3045	Error	Error	-3.393	252	2648	313	2732	376164	1249824	0.729	6.995	0	0	0
1	10	19	"A113"	"A113"	16195	59225	100	1083	1148	523	45	885	885	925	367	39	35	13	0	3777	3698	1621	43	1227	1227	1242	228	18	91	87	0	0.000	0.000	0.000	0.000	0.000	0.000	0.000	0.000	0.000	0.000	0.000	0.000	0.000	0.000	0.078	0.106	0.159	0.158	3.236	0.117	0.112	316	2384	100	198	2550	2748	263	2471	2734	Error	Error	-3.687	198	2550	263	2471	362798	1168549	0.608	10.772	0	0	0
1	11	19	"A113"	"A113"	16495	59225	100	1030	1087	423	38	866	866	905	363	40	33	12	0	2984	3185	1887	59	1194	1194	1203	211	17	93	86	0	0.000	0.000	0.000	0.000	0.000	0.000	0.000	0.000	0.000	0.000	0.000	0.000	0.000	0.000	0.092	0.111	0.189	0.188	3.859	0.065	0.040	316	2384	100	164	1790	1954	221	1991	2212	Error	Error	-3.448	164	1790	221	1991	343399	1006460	0.501	9.393	0	0	0
1	12	19	"A113"	"A113"	16790	59225	100	1186	1203	492	40	903	903	1077	2221	206	0	0	0	3248	3354	1365	40	1243	1243	1420	2515	177	40	0	0	0.000	0.000	0.000	0.000	0.000	0.000	0.000	0.000	0.000	0.000	0.000	0.000	0.000	0.000	0.141	0.142	0.224	0.213	3.287	0.199	0.107	316	2384	100	283	2005	2288	300	2111	2411	Error	Error	-2.825	283	2005	300	2111	380241	1059883	0.057	0.769	0	0	0
1	13	19	"A114"	"A114"	17090	59220	100	1175	1227	490	39	947	947	1012	733	72	15	1	0	4394	4250	1752	41	1263	1263	1285	329	25	87	85	0	0.000	0.000	0.000	0.000	0.000	0.000	0.000	0.000	0.000	0.000	0.000	0.000	0.000	0.000	0.073	0.094	0.129	0.132	3.686	0.228	0.071	316	2384	100	228	3131	3359	280	2987	3267	Error	Error	-3.780	228	3131	280	2987	387763	1342866	0.293	9.012	0	0	0
1	14	19	"A114"	"A114"	17390	59220	100	1242	1280	505	39	935	935	984	569	57	28	4	0	5102	4860	1666	34	1264	1264	1278	320	25	96	92	0	0.000	0.000	0.000	0.000	0.000	0.000	0.000	0.000	0.000	0.000	0.000	0.000	0.000	0.000	0.080	0.096	0.121	0.102	3.265	0.102	0.151	316	2384	100	307	3838	4145	345	3596	3941	Error	Error	-3.644	307	3838	345	3596	404362	1535807	0.520	11.194	0	0	0
1	15	19	"A114"	"A114"	17690	59220	100	1257	1289	442	34	909	909	957	486	50	37	9	0	6060	5420	1971	36	1259	1259	1277	372	29	92	86	0	0.000	0.000	0.000	0.000	0.000	0.000	0.000	0.000	0.000	0.000	0.000	0.000	0.000	0.000	0.072	0.091	0.103	0.099	3.603	0.084	0.148	316	2384	100	348	4801	5149	380	4161	4541	Error	Error	-3.786	348	4801	380	4161	407410	1712652	0.683	11.137	0	0	0
1	16	19	"A115"	"A115"	17990	59220	100	1018	1055	403	38	894	894	940	372	39	28	10	0	2314	2728	1830	67	1232	1232	1279	898	70	59	31	0	0.000	0.000	0.000	0.000	0.000	0.000	0.000	0.000	0.000	0.000	0.000	0.000	0.000	0.000	0.115	0.108	0.240	0.233	4.447	0.025	0.009	316	2384	100	124	1082	1206	161	1496	1657	Error	Error	-3.125	124	1082	161	1496	333453	862197	0.309	1.614	0	0	0
1	17	19	"A115"	"A115"	18290	59220	100	1062	1115	446	40	914	914	971	636	65	15	1	0	2517	2825	1314	46	1251	1251	1299	933	71	62	29	0	0.000	0.000	0.000	0.000	0.000	0.000	0.000	0.000	0.000	0.000	0.000	0.000	0.000	0.000	0.117	0.128	0.238	0.241	3.773	0.160	0.070	316	2384	100	148	1266	1414	201	1574	1775	Error	Error	-3.097	148	1266	201	1574	352441	892583	0.226	1.636	0	0	0
1	18	19	"A115"	"A115"	18590	59215	100	1095	1130	473	41	932	932	982	408	41	29	7	0	2635	2963	1422	47	1253	1253	1285	462	35	83	64	0	0.000	0.000	0.000	0.000	0.000	0.000	0.000	0.000	0.000	0.000	0.000	0.000	0.000	0.000	0.118	0.116	0.224	0.221	4.112	0.125	0.062	316	2384	100	163	1382	1545	198	1710	1908	Error	Error	-3.084	163	1382	198	1710	357098	936440	0.363	3.632	0	0	0
1	1	20	"A116"	"A116"	13500	59535	100	1489	1552	587	37	885	885	928	377	40	65	38	0	4123	3981	1218	30	1286	1286	1298	330	25	97	93	0	0.000	0.000	0.000	0.000	0.000	0.000	0.000	0.000	0.000	0.000	0.000	0.000	0.000	0.000	0.213	0.247	0.247	0.210	2.926	0.239	0.302	316	2384	100	604	2837	3441	667	2695	3362	Error	Error	-2.232	604	2837	667	2695	490542	1257902	1.655	8.130	0	0	0
1	2	20	"A116"	"A116"	13800	59535	100	1663	1759	836	47	902	902	927	373	40	69	50	0	4759	4477	1578	35	1275	1275	1285	233	18	99	98	0	0.000	0.000	0.000	0.000	0.000	0.000	0.000	0.000	0.000	0.000	0.000	0.000	0.000	0.000	0.218	0.268	0.269	0.235	2.433	0.290	0.450	316	2384	100	761	3484	4245	857	3202	4059	Error	Error	-2.195	761	3484	857	3202	555915	1414805	2.231	13.700	0	0	0
1	3	20	"A116"	"A116"	14100	59530	100	1513	1671	854	51	899	899	955	539	56	54	30	0	4393	4216	1518	36	1267	1267	1303	662	50	91	78	0	0.000	0.000	0.000	0.000	0.000	0.000	0.000	0.000	0.000	0.000	0.000	0.000	0.000	0.000	0.196	0.262	0.254	0.209	3.020	0.320	0.208	316	2384	100	614	3126	3740	772	2949	3721	Error	Error	-2.348	614	3126	772	2949	527956	1332125	1.328	4.400	0	0	0
1	4	20	"A117"	"A117"	14400	59530	100	890	941	358	38	878	878	920	390	42	16	2	0	1551	1677	591	35	1249	1249	1286	779	60	12	6	0	0.000	0.000	0.000	0.000	0.000	0.000	0.000	0.000	0.000	0.000	0.000	0.000	0.000	0.000	0.040	0.147	0.848	0.897	5.338	0.623	0.008	316	2384	100	12	302	314	63	428	491	Error	Error	-4.653	12	302	63	428	297389	530076	0.054	0.502	0	0	0
1	5	20	"A117"	"A117"	14700	59530	100	824	879	343	39	828	828	870	364	41	18	5	0	1479	1674	710	42	1201	1201	1209	212	17	61	32	0	0.000	0.000	0.000	0.000	0.000	0.000	0.000	0.000	0.000	0.000	0.000	0.000	0.000	0.000	-0.014	0.108	0.630	0.596	4.493	0.140	0.004	316	2384	100	-4	278	274	51	473	524	Error	Error	Error	-4	278	51	473	277855	528984	0.025	2.193	0	0	0
1	6	20	"A117"	"A117"	15000	59530	100	884	944	381	40	870	870	909	381	41	17	5	0	1577	1800	804	44	1240	1240	1253	361	28	47	22	0	0.000	0.000	0.000	0.000	0.000	0.000	0.000	0.000	0.000	0.000	0.000	0.000	0.000	0.000	0.042	0.132	0.562	0.503	5.222	0.144	0.008	316	2384	100	14	337	351	74	560	634	Error	Error	-4.589	14	337	74	560	298307	568957	0.092	1.515	0	0	0
1	7	20	"A118"	"A118"	15300	59530	100	1010	1064	441	41	891	891	927	373	40	28	8	0	2459	2934	1559	53	1255	1255	1264	224	17	89	82	0	0.000	0.000	0.000	0.000	0.000	0.000	0.000	0.000	0.000	0.000	0.000	0.000	0.000	0.000	0.099	0.103	0.204	0.226	4.223	0.124	0.090	316	2384	100	119	1204	1323	173	1679	1852	Error	Error	-3.339	119	1204	173	1679	336173	927293	0.367	7.455	0	0	0
1	8	20	"A118"	"A118"	15600	59525	100	1032	1069	434	40	911	911	1014	1525	150	0	0	0	2291	2749	1424	51	1253	1253	1268	300	23	87	73	0	0.000	0.000	0.000	0.000	0.000	0.000	0.000	0.000	0.000	0.000	0.000	0.000	0.000	0.000	0.117	0.106	0.272	0.262	4.113	7.733	0.039	316	2384	100	121	1038	1159	158	1496	1654	Error	Error	-3.101	121	1038	158	1496	337875	868563	0.036	4.937	0	0	0
1	9	20	"A118"	"A118"	15900	59525	100	963	1015	423	41	865	865	956	1519	158	1	0	0	2456	2827	1417	50	1210	1210	1260	1232	97	50	18	0	0.000	0.000	0.000	0.000	0.000	0.000	0.000	0.000	0.000	0.000	0.000	0.000	0.000	0.000	0.079	0.093	0.204	0.186	4.593	0.089	0.036	316	2384	100	98	1246	1344	150	1617	1767	Error	Error	-3.668	98	1246	150	1617	320752	893191	0.039	1.272	0	0	0
1	10	20	"A119"	"A119"	16200	59525	100	889	959	395	41	882	882	936	806	86	5	0	0	1821	2050	999	48	1216	1216	1258	1053	83	20	8	0	0.000	0.000	0.000	0.000	0.000	0.000	0.000	0.000	0.000	0.000	0.000	0.000	0.000	0.000	0.012	0.092	0.439	0.408	5.336	0.113	0.019	316	2384	100	7	605	612	77	834	911	Error	Error	-6.433	7	605	77	834	302959	647643	0.029	0.752	0	0	0
1	11	20	"A119"	"A119"	16495	59525	100	1065	1110	537	48	939	939	992	417	42	26	6	0	1878	2264	1264	55	1239	1239	1260	231	18	78	61	0	0.000	0.000	0.000	0.000	0.000	0.000	0.000	0.000	0.000	0.000	0.000	0.000	0.000	0.000	0.197	0.167	0.378	0.461	4.546	0.231	0.082	316	2384	100	126	639	765	171	1025	1196	Error	Error	-2.342	126	639	171	1025	350773	715556	0.283	4.346	0	0	0
1	12	20	"A119"	"A119"	16795	59525	100	1088	1105	391	35	972	972	1018	428	42	18	4	0	1824	2253	1256	55	1265	1265	1280	248	19	75	56	0	0.000	0.000	0.000	0.000	0.000	0.000	0.000	0.000	0.000	0.000	0.000	0.000	0.000	0.000	0.208	0.135	0.407	0.397	4.085	0.037	0.017	316	2384	100	116	559	675	133	988	1121	Error	Error	-2.269	116	559	133	988	349183	711950	0.203	3.923	0	0	0
1	13	20	"A120"	"A120"	17095	59520	100	1073	1108	381	34	1079	1079	1124	424	37	14	0	0	1601	1722	536	31	1336	1336	1356	412	30	37	14	0	0.000	0.000	0.000	0.000	0.000	0.000	0.000	0.000	0.000	0.000	0.000	0.000	0.000	0.000	-0.023	0.075	1.010	0.911	4.887	0.052	0.002	316	2384	100	-6	265	259	29	386	415	Error	Error	Error	-6	265	29	386	350108	544129	-0.038	0.888	0	0	0
1	14	20	"A120"	"A120"	17395	59520	100	1005	1034	380	36	953	953	997	391	39	18	5	0	1629	1872	814	43	1271	1271	1291	434	33	43	21	0	0.000	0.000	0.000	0.000	0.000	0.000	0.000	0.000	0.000	0.000	0.000	0.000	0.000	0.000	0.145	0.135	0.616	0.595	4.740	0.178	0.014	316	2384	100	52	358	410	81	601	682	Error	Error	-2.783	52	358	81	601	326675	591468	0.095	1.339	0	0	0
1	15	20	"A120"	"A120"	17695	59520	100	998	1016	420	41	918	918	960	392	40	19	5	0	1647	2047	1180	57	1224	1224	1257	697	55	35	15	0	0.000	0.000	0.000	0.000	0.000	0.000	0.000	0.000	0.000	0.000	0.000	0.000	0.000	0.000	0.189	0.119	0.554	0.501	4.532	0.058	0.020	316	2384	100	80	423	503	98	823	921	Error	Error	-2.403	80	423	98	823	320960	646782	0.143	1.133	0	0	0
1	16	20	"A121"	"A121"	17995	59520	100	1140	1152	433	37	860	860	935	971	103	6	0	0	4197	4155	1758	42	1201	1201	1222	343	28	93	89	0	0.000	0.000	0.000	0.000	0.000	0.000	0.000	0.000	0.000	0.000	0.000	0.000	0.000	0.000	0.093	0.099	0.142	0.145	3.223	0.096	0.056	316	2384	100	280	2996	3276	292	2954	3246	Error	Error	-3.420	280	2996	292	2954	364158	1313072	0.223	8.551	0	0	0
1	17	20	"A121"	"A121"	18295	59520	100	1102	1158	463	39	890	890	927	393	42	31	10	0	4364	4253	1901	44	1222	1222	1240	269	21	91	86	0	0.000	0.000	0.000	0.000	0.000	0.000	0.000	0.000	0.000	0.000	0.000	0.000	0.000	0.000	0.067	0.088	0.121	0.128	4.404	0.088	0.109	316	2384	100	212	3142	3354	268	3031	3299	Error	Error	-3.890	212	3142	268	3031	365940	1343795	0.588	11.201	0	0	0
1	18	20	"A121"	"A121"	18595	59515	100	1220	1285	522	40	947	947	996	447	44	35	13	0	4561	4608	2292	49	1286	1286	1312	284	21	95	89	0	0.000	0.000	0.000	0.000	0.000	0.000	0.000	0.000	0.000	0.000	0.000	0.000	0.000	0.000	0.083	0.102	0.145	0.138	3.557	0.088	0.121	316	2384	100	273	3275	3548	338	3322	3660	Error	Error	-3.585	273	3275	338	3322	406125	1456195	0.647	11.606	0	0	0
1	1	21	"Blank"	"Blank"	13505	59835	100	967	1029	395	38	987	987	1011	379	37	18	4	0	1324	1520	2287	150	1336	1336	1398	1094	78	0	0	0	0.000	0.000	0.000	0.000	0.000	0.000	0.000	0.000	0.000	0.000	0.000	0.000	0.000	0.000	1.667	0.228	1.820	1.627	4.347	0.012	0.001	316	2384	100	-20	-12	-32	42	184	226	Error	Error	0.737	-20	-12	42	184	325115	480371	0.047	0.112	0	0	0
1	2	21	"Blank"	"Blank"	13805	59835	100	950	1007	372	36	971	971	1007	380	37	15	4	0	1324	1432	1824	127	1334	1334	1349	299	22	10	1	0	0.000	0.000	0.000	0.000	0.000	0.000	0.000	0.000	0.000	0.000	0.000	0.000	0.000	0.000	2.100	0.367	1.244	1.469	4.976	0.016	0.001	316	2384	100	-21	-10	-31	36	98	134	Error	Error	1.070	-21	-10	36	98	318105	452476	0.000	0.278	0	0	0
1	3	21	"Blank"	"Blank"	14105	59835	100	890	923	371	40	913	913	968	535	55	8	0	0	1263	1261	219	17	1286	1286	1316	589	44	0	0	0	0.000	0.000	0.000	0.000	0.000	0.000	0.000	0.000	0.000	0.000	0.000	0.000	0.000	0.000	1.000	-0.400	1.520	1.603	4.431	0.806	0.112	316	2384	100	-23	-23	-46	10	-25	-15	Error	Error	0.000	-23	-23	10	-25	291770	398356	-0.084	-0.093	0	0	0
1	4	21	"Blank"	"Blank"	14405	59830	100	926	982	449	45	905	905	944	355	37	21	5	0	1277	1284	232	18	1261	1261	1303	916	70	0	0	0	0.000	0.000	0.000	0.000	0.000	0.000	0.000	0.000	0.000	0.000	0.000	0.000	0.000	0.000	1.313	3.348	1.522	1.372	5.036	-0.027	0.000	316	2384	100	21	16	37	77	23	100	Error	Error	0.392	21	16	77	23	310179	405831	0.107	-0.021	0	0	0
1	5	21	"Blank"	"Blank"	14705	59830	100	817	868	333	38	890	890	933	397	42	13	1	0	1249	1237	219	17	1234	1234	1261	696	55	0	0	0	0.000	0.000	0.000	0.000	0.000	0.000	0.000	0.000	0.000	0.000	0.000	0.000	0.000	0.000	-4.867	-7.333	1.310	1.507	5.675	-0.008	0.000	316	2384	100	-73	15	-58	-22	3	-19	Error	Error	Error	-73	15	-22	3	274318	391021	-0.164	-0.034	0	0	0
1	6	21	"Blank"	"Blank"	15005	59830	100	965	988	370	37	949	949	987	383	38	16	3	0	1278	1403	1819	129	1281	1281	1301	231	17	18	3	0	0.000	0.000	0.000	0.000	0.000	0.000	0.000	0.000	0.000	0.000	0.000	0.000	0.000	0.000	-5.333	0.320	1.560	1.520	4.193	0.025	0.003	316	2384	100	16	-3	13	39	122	161	Error	Error	Error	16	-3	39	122	312064	443194	0.003	0.442	0	0	0
1	7	21	"Blank"	"Blank"	15305	59830	100	892	942	360	38	900	900	937	363	38	19	4	0	1241	1264	223	17	1246	1246	1259	226	17	17	3	0	0.000	0.000	0.000	0.000	0.000	0.000	0.000	0.000	0.000	0.000	0.000	0.000	0.000	0.000	1.600	2.333	1.266	1.298	5.250	122.136	0.000	316	2384	100	-8	-5	-13	42	18	60	Error	Error	0.678	-8	-5	42	18	297527	399338	0.014	0.022	0	0	0
1	8	21	"Blank"	"Blank"	15605	59830	100	877	921	339	36	908	908	942	358	38	15	2	0	1216	1222	210	17	1225	1225	1234	217	17	14	2	0	0.000	0.000	0.000	0.000	0.000	0.000	0.000	0.000	0.000	0.000	0.000	0.000	0.000	0.000	3.444	-4.333	1.674	1.521	4.954	-91.766	0.000	316	2384	100	-31	-9	-40	13	-3	10	Error	Error	1.784	-31	-9	13	-3	290973	386249	-0.059	-0.055	0	0	0
1	9	21	"Blank"	"Blank"	15900	59825	100	872	917	372	40	909	909	947	365	38	12	4	0	1209	1224	241	19	1219	1219	1236	220	17	19	3	0	0.000	0.000	0.000	0.000	0.000	0.000	0.000	0.000	0.000	0.000	0.000	0.000	0.000	0.000	3.700	1.600	1.327	1.460	3.643	13.713	0.006	316	2384	100	-37	-10	-47	8	5	13	Error	Error	1.888	-37	-10	8	5	289678	386793	-0.082	-0.055	0	0	0
1	10	21	"Blank"	"Blank"	16200	59825	100	895	941	403	42	893	893	991	1598	161	0	0	0	1203	1216	224	18	1208	1208	1261	819	64	0	0	0	0.000	0.000	0.000	0.000	0.000	0.000	0.000	0.000	0.000	0.000	0.000	0.000	0.000	0.000	-0.400	6.000	1.608	1.689	4.249	2.917	0.740	316	2384	100	2	-5	-3	48	8	56	Error	Error	Error	2	-5	48	8	297421	384329	-0.031	-0.055	0	0	0
1	11	21	"Blank"	"Blank"	16500	59825	100	947	1016	386	37	979	979	1003	380	37	17	5	0	1277	1284	209	16	1283	1283	1306	599	45	0	0	0	0.000	0.000	0.000	0.000	0.000	0.000	0.000	0.000	0.000	0.000	0.000	0.000	0.000	0.000	5.333	37.000	1.813	1.804	4.274	22.833	0.003	316	2384	100	-32	-6	-38	37	1	38	Error	Error	2.415	-32	-6	37	1	321199	405793	0.034	-0.037	0	0	0
1	12	21	"Blank"	"Blank"	16800	59825	100	1432	1454	497	34	1174	1174	1211	510	42	30	5	0	1567	1565	246	15	1426	1426	1434	263	18	29	7	0	0.000	0.000	0.000	0.000	0.000	0.000	0.000	0.000	0.000	0.000	0.000	0.000	0.000	0.000	1.830	2.014	2.020	2.033	4.736	12.926	0.011	316	2384	100	258	141	399	280	139	419	Error	Error	0.872	258	141	280	139	459571	494655	0.476	0.498	0	0	0
1	13	21	"Blank"	"Blank"	17100	59825	100	1333	1386	497	35	1274	1274	1302	445	34	20	5	0	1583	1585	257	16	1501	1501	1507	259	17	25	5	0	0.000	0.000	0.000	0.000	0.000	0.000	0.000	0.000	0.000	0.000	0.000	0.000	0.000	0.000	0.720	1.333	1.697	1.476	4.560	19.045	0.004	316	2384	100	59	82	141	112	84	196	Error	Error	-0.475	59	82	112	84	437961	501016	0.189	0.301	0	0	0
1	14	21	"Blank"	"Blank"	17400	59820	100	1224	1291	447	34	1089	1089	1174	929	79	7	0	0	1433	1475	269	18	1371	1371	1408	823	58	0	0	0	0.000	0.000	0.000	0.000	0.000	0.000	0.000	0.000	0.000	0.000	0.000	0.000	0.000	0.000	2.177	1.942	1.698	1.670	4.781	4.859	0.060	316	2384	100	135	62	197	202	104	306	Error	Error	1.123	135	62	202	104	408058	466223	0.126	0.081	0	0	0
1	15	21	"Blank"	"Blank"	17700	59820	100	964	989	382	38	955	955	1019	1044	102	0	0	0	1233	1230	216	17	1249	1249	1260	218	17	13	1	0	0.000	0.000	0.000	0.000	0.000	0.000	0.000	0.000	0.000	0.000	0.000	0.000	0.000	0.000	-0.562	-1.789	1.555	1.590	5.062	-254.435	0.000	316	2384	100	9	-16	-7	34	-19	15	Error	Error	Error	9	-16	34	-19	312611	388705	-0.029	-0.138	0	0	0
1	16	21	"Blank"	"Blank"	18000	59820	100	892	910	352	38	902	902	941	378	40	14	2	0	1192	1217	231	18	1219	1219	1239	219	17	15	3	0	0.000	0.000	0.000	0.000	0.000	0.000	0.000	0.000	0.000	0.000	0.000	0.000	0.000	0.000	0.370	-4.000	1.655	1.612	4.215	12.558	0.008	316	2384	100	-10	-27	-37	8	-2	6	Error	Error	-1.433	-10	-27	8	-2	287563	384628	-0.082	-0.100	0	0	0
1	17	21	"Blank"	"Blank"	18300	59820	100	915	962	372	38	927	927	966	393	40	17	3	0	1214	1236	210	16	1259	1259	1272	227	17	10	2	0	0.000	0.000	0.000	0.000	0.000	0.000	0.000	0.000	0.000	0.000	0.000	0.000	0.000	0.000	0.267	-1.522	1.682	1.719	4.631	9.150	0.012	316	2384	100	-12	-45	-57	35	-23	12	Error	Error	-1.907	-12	-45	35	-23	303967	390582	-0.010	-0.159	0	0	0
1	18	21	"Blank"	"Blank"	18600	59820	100	902	946	407	43	933	933	978	433	44	10	2	0	1223	1244	245	19	1237	1237	1251	243	19	12	3	0	0.000	0.000	0.000	0.000	0.000	0.000	0.000	0.000	0.000	0.000	0.000	0.000	0.000	0.000	2.214	1.857	1.517	1.489	3.913	9.151	0.014	316	2384	100	-31	-14	-45	13	7	20	Error	Error	1.147	-31	-14	13	7	298938	393013	-0.074	-0.029	0	0	0
