# Supplementary material for: Application of hybridization control probe to increase accuracy on ligation detection or minisequencing diagnostic microarrays
Source: BMC Res Notes. 2009 Dec 14;2:249. doi: 10.1186/1756-0500-2-249 (PMC2799435; doi:10.1186/1756-0500-2-249)
Supplement: Additional file 3 — Gpr_files. Zip-compressed file containing raw microarray data in GenePix results format (.gpr) and GAL (GenePix Array List) files. [file 1756-0500-2-249-S3.ZIP › gpr_files/slide8/lasi8_15-16.gpr]

ATF	1.0
30	76    
"Type=GenePix Results 3"
"DateTime=2009/05/14 15:02:12"
"Settings=C:\Axon\Data\HPV\130509\lasi8.gps"
"GalFile=C:\Axon\Data\HPV\ArrayIt_032009_InstiBioGalfile.gal"
"ArrayOfArrays=15-16"
"PixelSize=5"
"Wavelengths=532	488"
"ImageFiles=C:\Axon\Data\HPV\130509\lasi8.tif 2	C:\Axon\Data\HPV\130509\lasi8.tif 3"
"NormalizationMethod=None"
"NormalizationFactors=1	1"
"JpegImage="
"StdDev=Type 1"
"RatioFormulations=W1/W3 (#1/532)	W1/W4 (#1/488)	W3/W4 (532/488)"
"FeatureType=Circular"
"Barcode="
"BackgroundSubtraction=LocalFeature"
"ImageOrigin=0, 0"
"JpegOrigin=3620, 0"
"Creator=GenePix Pro 6.1.0.2"
"Scanner=GenePix 4200A 01 Autoloader [2]"
"FocusPosition=0"
"Temperature=23.9375"
"LinesAveraged=2"
"Comment="
"PMTGain=630	530"
"ScanPower=100	100"
"LaserPower=2.69592	2.5592"
"Filters=Standard Green	Standard Blue"
"ScanRegion=720,0,3832,13800"
"Supplier="
"Block"	"Column"	"Row"	"Name"	"ID"	"X"	"Y"	"Dia."	"F532 Median"	"F532 Mean"	"F532 SD"	"F532 CV"	"B532"	"B532 Median"	"B532 Mean"	"B532 SD"	"B532 CV"	"% > B532+1SD"	"% > B532+2SD"	"F532 % Sat."	"F488 Median"	"F488 Mean"	"F488 SD"	"F488 CV"	"B488"	"B488 Median"	"B488 Mean"	"B488 SD"	"B488 CV"	"% > B488+1SD"	"% > B488+2SD"	"F488 % Sat."	"Ratio of Medians (#1/532)"	"Ratio of Means (#1/532)"	"Median of Ratios (#1/532)"	"Mean of Ratios (#1/532)"	"Ratios SD (#1/532)"	"Rgn Ratio (#1/532)"	"Rgn R2 (#1/532)"	"Ratio of Medians (#1/488)"	"Ratio of Means (#1/488)"	"Median of Ratios (#1/488)"	"Mean of Ratios (#1/488)"	"Ratios SD (#1/488)"	"Rgn Ratio (#1/488)"	"Rgn R2 (#1/488)"	"Ratio of Medians (532/488)"	"Ratio of Means (532/488)"	"Median of Ratios (532/488)"	"Mean of Ratios (532/488)"	"Ratios SD (532/488)"	"Rgn Ratio (532/488)"	"Rgn R2 (532/488)"	"F Pixels"	"B Pixels"	"Circularity"	"Sum of Medians (#1/532)"	"Sum of Medians (#1/488)"	"Sum of Medians (532/488)"	"Sum of Means (#1/532)"	"Sum of Means (#1/488)"	"Sum of Means (532/488)"	"Log Ratio (#1/532)"	"Log Ratio (#1/488)"	"Log Ratio (532/488)"	"F532 Median - B532"	"F488 Median - B488"	"F532 Mean - B532"	"F488 Mean - B488"	"F532 Total Intensity"	"F488 Total Intensity"	"SNR 532"	"SNR 488"	"Flags"	"Normalize"	"Autoflag"
1	1	1	"A1"	"A1"	4535	62830	100	1424	1478	615	41	1049	1049	1099	437	39	45	21	0	6469	5833	2753	47	1612	1612	1634	325	19	87	81	0	0.000	0.000	0.000	0.000	0.000	0.000	0.000	0.000	0.000	0.000	0.000	0.000	0.000	0.000	0.077	0.102	0.139	0.146	4.261	0.096	0.175	316	2384	100	375	4857	5232	429	4221	4650	Error	Error	-3.695	375	4857	429	4221	466949	1843372	0.867	12.920	0	0	0
1	2	1	"A1"	"A1"	4830	62825	100	1453	1519	517	34	1061	1061	1097	424	38	47	20	0	6062	6244	1971	31	1611	1611	1629	293	17	99	97	0	0.000	0.000	0.000	0.000	0.000	0.000	0.000	0.000	0.000	0.000	0.000	0.000	0.000	0.000	0.088	0.099	0.115	0.093	3.521	0.090	0.163	316	2384	100	392	4451	4843	458	4633	5091	Error	Error	-3.505	392	4451	458	4633	479905	1973165	0.995	15.751	0	0	0
1	3	1	"A1"	"A1"	5130	62825	100	1564	2062	3732	180	1071	1071	1115	439	39	51	29	0	6878	6980	2582	36	1642	1642	1663	312	18	99	99	0	0.000	0.000	0.000	0.000	0.000	0.000	0.000	0.000	0.000	0.000	0.000	0.000	0.000	0.000	0.094	0.186	0.120	0.105	3.244	0.622	0.214	316	2384	100	493	5236	5729	991	5338	6329	Error	Error	-3.409	493	5236	991	5338	651442	2205648	2.157	17.042	0	0	0
1	4	1	"A2"	"A2"	5430	62825	100	1373	1424	526	36	1011	1011	1081	1137	105	7	0	0	6689	6346	2555	40	1592	1592	1618	380	23	92	86	0	0.000	0.000	0.000	0.000	0.000	0.000	0.000	0.000	0.000	0.000	0.000	0.000	0.000	0.000	0.071	0.087	0.099	0.107	3.444	0.176	0.035	316	2384	100	362	5097	5459	413	4754	5167	Error	Error	-3.816	362	5097	413	4754	450116	2005485	0.302	12.442	0	0	0
1	5	1	"A2"	"A2"	5730	62825	100	1375	1477	528	35	1000	1000	1050	416	39	47	25	0	7782	7432	2059	27	1534	1534	1557	330	21	99	99	0	0.000	0.000	0.000	0.000	0.000	0.000	0.000	0.000	0.000	0.000	0.000	0.000	0.000	0.000	0.060	0.081	0.087	0.067	3.621	0.081	0.190	316	2384	100	375	6248	6623	477	5898	6375	Error	Error	-4.058	375	6248	477	5898	466839	2348364	1.026	17.803	0	0	0
1	6	1	"A2"	"A2"	6030	62825	100	1492	1524	499	32	992	992	1036	395	38	56	29	0	7623	7367	2183	29	1526	1526	1560	369	23	100	98	0	0.000	0.000	0.000	0.000	0.000	0.000	0.000	0.000	0.000	0.000	0.000	0.000	0.000	0.000	0.082	0.091	0.105	0.085	2.744	0.085	0.222	316	2384	100	500	6097	6597	532	5841	6373	Error	Error	-3.608	500	6097	532	5841	481669	2328058	1.235	15.737	0	0	0
1	7	1	"A3"	"A3"	6330	62820	100	1244	1296	475	36	994	994	1029	398	38	37	14	0	5594	5022	2000	39	1494	1494	1512	267	17	87	84	0	0.000	0.000	0.000	0.000	0.000	0.000	0.000	0.000	0.000	0.000	0.000	0.000	0.000	0.000	0.061	0.086	0.124	0.128	4.302	0.075	0.089	316	2384	100	250	4100	4350	302	3528	3830	Error	Error	-4.036	250	4100	302	3528	409608	1586873	0.671	13.146	0	0	0
1	8	1	"A3"	"A3"	6630	62820	100	1244	1302	454	34	1004	1004	1059	637	60	22	2	0	4193	4681	1839	39	1501	1501	1534	443	28	93	91	0	0.000	0.000	0.000	0.000	0.000	0.000	0.000	0.000	0.000	0.000	0.000	0.000	0.000	0.000	0.089	0.094	0.125	0.112	3.680	0.094	0.099	316	2384	100	240	2692	2932	298	3180	3478	Error	Error	-3.488	240	2692	298	3180	411578	1479185	0.381	7.104	0	0	0
1	9	1	"A3"	"A3"	6930	62820	100	1194	1278	495	38	1013	1013	1052	411	39	34	15	0	4299	4396	1709	38	1488	1488	1512	297	19	95	88	0	0.000	0.000	0.000	0.000	0.000	0.000	0.000	0.000	0.000	0.000	0.000	0.000	0.000	0.000	0.064	0.091	0.162	0.138	3.236	0.099	0.103	316	2384	100	181	2811	2992	265	2908	3173	Error	Error	-3.957	181	2811	265	2908	403825	1389058	0.550	9.710	0	0	0
1	10	1	"A4"	"A4"	7230	62820	100	1301	1321	489	37	988	988	1024	406	39	40	15	0	5574	4939	1897	38	1474	1474	1502	347	23	88	81	0	0.000	0.000	0.000	0.000	0.000	0.000	0.000	0.000	0.000	0.000	0.000	0.000	0.000	0.000	0.076	0.096	0.135	0.126	3.744	0.103	0.154	316	2384	100	313	4100	4413	333	3465	3798	Error	Error	-3.711	313	4100	333	3465	417419	1560693	0.732	9.905	0	0	0
1	11	1	"A4"	"A4"	7530	62820	100	1112	1183	445	37	998	998	1032	402	38	27	9	0	4410	4211	1502	35	1456	1456	1478	296	20	91	85	0	0.000	0.000	0.000	0.000	0.000	0.000	0.000	0.000	0.000	0.000	0.000	0.000	0.000	0.000	0.039	0.067	0.129	0.115	3.788	0.070	0.059	316	2384	100	114	2954	3068	185	2755	2940	Error	Error	-4.696	114	2954	185	2755	373826	1330704	0.376	9.233	0	0	0
1	12	1	"A4"	"A4"	7830	62815	100	1220	1301	538	41	1016	1016	1067	442	41	31	12	0	4433	4412	1700	38	1495	1495	1543	425	27	85	81	0	0.000	0.000	0.000	0.000	0.000	0.000	0.000	0.000	0.000	0.000	0.000	0.000	0.000	0.000	0.069	0.098	0.123	0.139	3.695	0.101	0.107	316	2384	100	204	2938	3142	285	2917	3202	Error	Error	-3.848	204	2938	285	2917	411147	1394067	0.529	6.751	0	0	0
1	13	1	"A5"	"A5"	8130	62815	100	1047	1101	452	41	1021	1021	1083	480	44	16	4	0	2079	2323	854	36	1505	1505	1528	324	21	64	45	0	0.000	0.000	0.000	0.000	0.000	0.000	0.000	0.000	0.000	0.000	0.000	0.000	0.000	0.000	0.045	0.098	0.484	0.534	5.628	0.331	0.047	316	2384	100	26	574	600	80	818	898	Error	Error	-4.464	26	574	80	818	348034	734204	0.038	2.454	0	0	0
1	14	1	"A5"	"A5"	8425	62815	100	1030	1128	681	60	995	995	1058	608	57	13	2	0	2031	2427	1184	48	1475	1475	1500	470	31	53	33	0	0.000	0.000	0.000	0.000	0.000	0.000	0.000	0.000	0.000	0.000	0.000	0.000	0.000	0.000	0.063	0.140	0.466	0.456	6.595	0.767	0.319	316	2384	100	35	556	591	133	952	1085	Error	Error	-3.990	35	556	133	952	356600	766796	0.115	1.972	0	0	0
1	15	1	"A5"	"A5"	8725	62815	100	1111	1131	404	35	989	989	1050	961	91	3	0	0	2170	2273	701	30	1466	1466	1500	607	40	54	28	0	0.000	0.000	0.000	0.000	0.000	0.000	0.000	0.000	0.000	0.000	0.000	0.000	0.000	0.000	0.173	0.176	0.385	0.399	4.599	1.495	0.615	316	2384	100	122	704	826	142	807	949	Error	Error	-2.529	122	704	142	807	357440	718268	0.084	1.273	0	0	0
1	16	1	"A6"	"A6"	9025	62815	100	1291	1338	502	37	977	977	1020	384	37	43	20	0	5481	4985	2040	40	1498	1498	1517	296	19	87	81	0	0.000	0.000	0.000	0.000	0.000	0.000	0.000	0.000	0.000	0.000	0.000	0.000	0.000	0.000	0.079	0.104	0.146	0.141	4.072	0.092	0.140	316	2384	100	314	3983	4297	361	3487	3848	Error	Error	-3.665	314	3983	361	3487	422792	1575208	0.828	11.716	0	0	0
1	17	1	"A6"	"A6"	9325	62810	100	1280	1325	472	35	1005	1005	1267	2962	233	0	0	0	5163	4920	1807	36	1510	1510	1563	746	47	85	80	0	0.000	0.000	0.000	0.000	0.000	0.000	0.000	0.000	0.000	0.000	0.000	0.000	0.000	0.000	0.075	0.094	0.120	0.122	4.148	0.089	0.111	316	2384	100	275	3653	3928	320	3410	3730	Error	Error	-3.732	275	3653	320	3410	418736	1554721	0.020	4.500	0	0	0
1	18	1	"A6"	"A6"	9625	62810	100	1294	1431	1592	111	1022	1022	1067	398	37	39	14	0	5142	4823	1591	32	1603	1603	1652	418	25	88	86	0	0.000	0.000	0.000	0.000	0.000	0.000	0.000	0.000	0.000	0.000	0.000	0.000	0.000	0.000	0.077	0.127	0.137	0.132	3.560	0.171	0.063	316	2384	100	272	3539	3811	409	3220	3629	Error	Error	-3.702	272	3539	409	3220	452250	1523938	0.915	7.586	0	0	0
1	1	2	"A7"	"A7"	4535	63130	100	1160	1229	559	45	1039	1039	1083	489	45	22	6	0	3158	3431	1361	39	1594	1594	1613	281	17	90	84	0	0.000	0.000	0.000	0.000	0.000	0.000	0.000	0.000	0.000	0.000	0.000	0.000	0.000	0.000	0.077	0.103	0.220	0.209	4.009	0.131	0.031	316	2384	100	121	1564	1685	190	1837	2027	Error	Error	-3.692	121	1564	190	1837	388286	1084255	0.299	6.470	0	0	0
1	2	2	"A7"	"A7"	4835	63125	100	1175	1188	424	35	1040	1040	1077	493	45	19	3	0	2808	3313	1444	43	1582	1582	1606	320	19	87	75	0	0.000	0.000	0.000	0.000	0.000	0.000	0.000	0.000	0.000	0.000	0.000	0.000	0.000	0.000	0.110	0.085	0.201	0.220	4.892	0.102	0.032	316	2384	100	135	1226	1361	148	1731	1879	Error	Error	-3.183	135	1226	148	1731	375298	1046864	0.225	5.334	0	0	0
1	3	2	"A7"	"A7"	5135	63125	100	1158	1193	451	37	1040	1040	1107	1166	105	2	0	0	2615	3403	1733	50	1593	1593	1643	1184	72	46	31	0	0.000	0.000	0.000	0.000	0.000	0.000	0.000	0.000	0.000	0.000	0.000	0.000	0.000	0.000	0.115	0.085	0.228	0.240	4.605	0.213	0.195	316	2384	100	118	1022	1140	153	1810	1963	Error	Error	-3.115	118	1022	153	1810	377080	1075281	0.074	1.486	0	0	0
1	4	2	"A8"	"A8"	5435	63125	100	1246	1309	500	38	1047	1047	1094	434	39	31	12	0	5365	5220	2269	43	1571	1571	1601	353	22	88	83	0	0.000	0.000	0.000	0.000	0.000	0.000	0.000	0.000	0.000	0.000	0.000	0.000	0.000	0.000	0.052	0.072	0.109	0.112	3.830	0.080	0.111	316	2384	100	199	3794	3993	262	3649	3911	Error	Error	-4.253	199	3794	262	3649	413755	1649374	0.495	10.252	0	0	0
1	5	2	"A8"	"A8"	5735	63125	100	1354	1379	466	33	1035	1035	1098	532	48	32	6	0	5752	5730	1872	32	1543	1543	1591	446	28	95	93	0	0.000	0.000	0.000	0.000	0.000	0.000	0.000	0.000	0.000	0.000	0.000	0.000	0.000	0.000	0.076	0.082	0.110	0.099	2.980	0.095	0.108	316	2384	100	319	4209	4528	344	4187	4531	Error	Error	-3.722	319	4209	344	4187	435699	1810746	0.528	9.280	0	0	0
1	6	2	"A8"	"A8"	6035	63125	100	1339	1367	504	36	1030	1030	1268	2608	205	0	0	0	5098	5034	1357	26	1520	1520	1749	2582	147	81	10	0	0.000	0.000	0.000	0.000	0.000	0.000	0.000	0.000	0.000	0.000	0.000	0.000	0.000	0.000	0.086	0.096	0.132	0.112	3.157	0.139	0.137	316	2384	100	309	3578	3887	337	3514	3851	Error	Error	-3.533	309	3578	337	3514	431865	1590758	0.038	1.272	0	0	0
1	7	2	"A9"	"A9"	6335	63120	100	1199	1256	493	39	1015	1015	1057	414	39	31	11	0	4240	4070	1768	43	1494	1494	1525	371	24	81	75	0	0.000	0.000	0.000	0.000	0.000	0.000	0.000	0.000	0.000	0.000	0.000	0.000	0.000	0.000	0.067	0.094	0.161	0.158	4.083	0.087	0.074	316	2384	100	184	2746	2930	241	2576	2817	Error	Error	-3.900	184	2746	241	2576	396926	1286277	0.481	6.860	0	0	0
1	8	2	"A9"	"A9"	6635	63120	100	1315	1640	3801	231	1011	1011	1067	800	74	17	2	0	4469	4417	1657	37	1478	1478	1523	374	24	88	85	0	0.000	0.000	0.000	0.000	0.000	0.000	0.000	0.000	0.000	0.000	0.000	0.000	0.000	0.000	0.102	0.214	0.156	0.174	4.394	5.471	0.043	316	2384	100	304	2991	3295	629	2939	3568	Error	Error	-3.298	304	2991	629	2939	518268	1395800	0.716	7.738	0	0	0
1	9	2	"A9"	"A9"	6935	63120	100	1226	1303	481	36	1029	1029	1086	914	84	8	0	0	4593	4422	1431	32	1486	1486	1530	398	26	93	89	0	0.000	0.000	0.000	0.000	0.000	0.000	0.000	0.000	0.000	0.000	0.000	0.000	0.000	0.000	0.063	0.093	0.149	0.136	3.364	0.092	0.091	316	2384	100	197	3107	3304	274	2936	3210	Error	Error	-3.979	197	3107	274	2936	411902	1397240	0.237	7.266	0	0	0
1	10	2	"A10"	"A10"	7235	63120	100	1203	1233	458	37	1051	1051	1350	3324	246	0	0	0	3725	3830	1339	34	1481	1481	1824	3611	197	18	0	0	0.000	0.000	0.000	0.000	0.000	0.000	0.000	0.000	0.000	0.000	0.000	0.000	0.000	0.000	0.068	0.077	0.164	0.151	4.080	0.860	0.883	316	2384	100	152	2244	2396	182	2349	2531	Error	Error	-3.884	152	2244	182	2349	389735	1210317	-0.035	0.556	0	0	0
1	11	2	"A10"	"A10"	7535	63120	100	1208	1268	478	37	978	978	1012	402	39	35	11	0	4853	4839	1193	24	1430	1430	1458	317	21	98	97	0	0.000	0.000	0.000	0.000	0.000	0.000	0.000	0.000	0.000	0.000	0.000	0.000	0.000	0.000	0.067	0.085	0.110	0.091	3.489	0.082	0.082	316	2384	100	230	3423	3653	290	3409	3699	Error	Error	-3.896	230	3423	290	3409	400619	1529179	0.637	10.666	0	0	0
1	12	2	"A10"	"A10"	7835	63115	100	1333	1359	458	33	983	983	1041	491	47	35	10	0	5235	5148	1444	28	1465	1465	1512	483	31	96	92	0	0.000	0.000	0.000	0.000	0.000	0.000	0.000	0.000	0.000	0.000	0.000	0.000	0.000	0.000	0.093	0.102	0.127	0.113	3.493	0.102	0.136	316	2384	100	350	3770	4120	376	3683	4059	Error	Error	-3.429	350	3770	376	3683	429512	1626823	0.648	7.528	0	0	0
1	13	2	"A11"	"A11"	8130	63115	100	1142	1176	442	37	1038	1038	1093	482	44	21	4	0	2921	3328	1408	42	1494	1494	1530	375	24	85	75	0	0.000	0.000	0.000	0.000	0.000	0.000	0.000	0.000	0.000	0.000	0.000	0.000	0.000	0.000	0.073	0.075	0.214	0.211	3.836	0.156	0.072	316	2384	100	104	1427	1531	138	1834	1972	Error	Error	-3.778	104	1427	138	1834	371677	1051536	0.172	4.795	0	0	0
1	14	2	"A11"	"A11"	8430	63115	100	1202	1282	544	42	1061	1061	1158	1533	132	1	0	0	3108	3626	1635	45	1508	1508	1545	398	25	87	78	0	0.000	0.000	0.000	0.000	0.000	0.000	0.000	0.000	0.000	0.000	0.000	0.000	0.000	0.000	0.088	0.104	0.195	0.209	3.781	5.890	0.022	316	2384	100	141	1600	1741	221	2118	2339	Error	Error	-3.504	141	1600	221	2118	405205	1145820	0.081	5.229	0	0	0
1	15	2	"A11"	"A11"	8730	63115	100	1273	1342	525	39	1124	1124	1300	2243	172	0	0	0	3450	3713	1409	37	1545	1545	1672	1609	96	57	22	0	0.000	0.000	0.000	0.000	0.000	0.000	0.000	0.000	0.000	0.000	0.000	0.000	0.000	0.000	0.078	0.101	0.216	0.184	2.981	0.149	0.133	316	2384	100	149	1905	2054	218	2168	2386	Error	Error	-3.676	149	1905	218	2168	424141	1173311	0.019	1.268	0	0	0
1	16	2	"A12"	"A12"	9030	63115	100	1203	1256	511	40	1033	1033	1071	467	43	27	7	0	3638	4107	2046	49	1502	1502	1518	296	19	87	81	0	0.000	0.000	0.000	0.000	0.000	0.000	0.000	0.000	0.000	0.000	0.000	0.000	0.000	0.000	0.080	0.086	0.142	0.147	4.329	0.092	0.079	316	2384	100	170	2136	2306	223	2605	2828	Error	Error	-3.651	170	2136	223	2605	396870	1297769	0.396	8.747	0	0	0
1	17	2	"A12"	"A12"	9330	63110	100	1158	1234	515	41	996	996	1041	409	39	30	11	0	3436	3737	1508	40	1481	1481	1511	295	19	91	88	0	0.000	0.000	0.000	0.000	0.000	0.000	0.000	0.000	0.000	0.000	0.000	0.000	0.000	0.000	0.083	0.105	0.164	0.163	3.716	0.101	0.071	316	2384	100	162	1955	2117	238	2256	2494	Error	Error	-3.593	162	1955	238	2256	389804	1180773	0.472	7.546	0	0	0
1	18	2	"A12"	"A12"	9630	63110	100	1243	1271	488	38	1042	1042	1078	389	36	34	11	0	4070	4223	1807	42	1590	1590	1615	344	21	90	81	0	0.000	0.000	0.000	0.000	0.000	0.000	0.000	0.000	0.000	0.000	0.000	0.000	0.000	0.000	0.081	0.087	0.174	0.160	3.639	0.089	0.067	316	2384	100	201	2480	2681	229	2633	2862	Error	Error	-3.625	201	2480	229	2633	401616	1334582	0.496	7.581	0	0	0
1	1	3	"A13"	"A13"	4540	63430	100	1355	1473	951	64	998	998	1054	422	40	43	19	0	5190	4947	1765	35	1541	1541	1574	347	22	91	88	0	0.000	0.000	0.000	0.000	0.000	0.000	0.000	0.000	0.000	0.000	0.000	0.000	0.000	0.000	0.098	0.139	0.154	0.132	3.502	0.149	0.142	316	2384	100	357	3649	4006	475	3406	3881	Error	Error	-3.354	357	3649	475	3406	465505	1563209	0.993	9.720	0	0	0
1	2	3	"A13"	"A13"	4840	63430	100	1385	1480	606	40	1028	1028	1066	428	40	44	22	0	5191	5399	2609	48	1534	1534	1606	873	54	85	77	0	0.000	0.000	0.000	0.000	0.000	0.000	0.000	0.000	0.000	0.000	0.000	0.000	0.000	0.000	0.098	0.117	0.137	0.130	3.922	0.125	0.254	316	2384	100	357	3657	4014	452	3865	4317	Error	Error	-3.357	357	3657	452	3865	467786	1706197	0.967	4.345	0	0	0
1	3	3	"A13"	"A13"	5140	63425	100	1413	1474	496	33	1029	1029	1076	432	40	46	20	0	5660	5681	1753	30	1566	1566	1598	340	21	96	93	0	0.000	0.000	0.000	0.000	0.000	0.000	0.000	0.000	0.000	0.000	0.000	0.000	0.000	0.000	0.094	0.108	0.133	0.111	3.023	0.103	0.169	316	2384	100	384	4094	4478	445	4115	4560	Error	Error	-3.414	384	4094	445	4115	465800	1795224	0.921	12.009	0	0	0
1	4	3	"A14"	"A14"	5440	63425	100	1405	1446	565	39	1057	1057	1121	578	51	32	8	0	6108	5574	2289	41	1538	1538	1584	409	25	88	82	0	0.000	0.000	0.000	0.000	0.000	0.000	0.000	0.000	0.000	0.000	0.000	0.000	0.000	0.000	0.076	0.096	0.129	0.140	3.823	0.105	0.164	316	2384	100	348	4570	4918	389	4036	4425	Error	Error	-3.715	348	4570	389	4036	457027	1761326	0.562	9.756	0	0	0
1	5	3	"A14"	"A14"	5740	63425	100	1347	1417	520	36	995	995	1047	418	39	45	18	0	5732	5556	1512	27	1519	1519	1563	411	26	94	93	0	0.000	0.000	0.000	0.000	0.000	0.000	0.000	0.000	0.000	0.000	0.000	0.000	0.000	0.000	0.084	0.105	0.130	0.120	2.918	0.093	0.134	316	2384	100	352	4213	4565	422	4037	4459	Error	Error	-3.581	352	4213	422	4037	447709	1755853	0.885	9.715	0	0	0
1	6	3	"A14"	"A14"	6040	63425	100	1321	1380	503	36	1012	1012	1052	424	40	41	18	0	5789	5516	1705	30	1457	1457	1506	399	26	94	90	0	0.000	0.000	0.000	0.000	0.000	0.000	0.000	0.000	0.000	0.000	0.000	0.000	0.000	0.000	0.071	0.091	0.111	0.108	3.200	0.086	0.120	316	2384	100	309	4332	4641	368	4059	4427	Error	Error	-3.809	309	4332	368	4059	435999	1743175	0.774	10.050	0	0	0
1	7	3	"A15"	"A15"	6340	63425	100	1328	1359	460	33	1014	1014	1048	426	40	37	12	0	5164	5188	1377	26	1441	1441	1454	255	17	99	98	0	0.000	0.000	0.000	0.000	0.000	0.000	0.000	0.000	0.000	0.000	0.000	0.000	0.000	0.000	0.084	0.092	0.113	0.093	2.897	0.093	0.126	316	2384	100	314	3723	4037	345	3747	4092	Error	Error	-3.568	314	3723	345	3747	429440	1639268	0.730	14.643	0	0	0
1	8	3	"A15"	"A15"	6640	63420	100	1361	1403	553	39	1019	1019	1059	424	40	43	17	0	5891	5813	1905	32	1456	1456	1480	326	22	95	92	0	0.000	0.000	0.000	0.000	0.000	0.000	0.000	0.000	0.000	0.000	0.000	0.000	0.000	0.000	0.077	0.088	0.115	0.101	3.389	0.087	0.139	316	2384	100	342	4435	4777	384	4357	4741	Error	Error	-3.697	342	4435	384	4357	443397	1836819	0.811	13.291	0	0	0
1	9	3	"A15"	"A15"	6940	63420	100	1207	1262	487	38	977	977	1015	405	39	37	12	0	4883	4831	1162	24	1418	1418	1437	282	19	98	97	0	0.000	0.000	0.000	0.000	0.000	0.000	0.000	0.000	0.000	0.000	0.000	0.000	0.000	0.000	0.066	0.084	0.126	0.101	3.172	0.085	0.083	316	2384	100	230	3465	3695	285	3413	3698	Error	Error	-3.913	230	3465	285	3413	398725	1526459	0.610	12.035	0	0	0
1	10	3	"A16"	"A16"	7240	63420	100	1164	1368	1833	133	1012	1012	1046	398	38	27	9	0	2712	2846	1027	36	1441	1441	1458	267	18	96	91	0	0.000	0.000	0.000	0.000	0.000	0.000	0.000	0.000	0.000	0.000	0.000	0.000	0.000	0.000	0.120	0.253	0.262	0.233	3.233	1.354	0.301	316	2384	100	152	1271	1423	356	1405	1761	Error	Error	-3.064	152	1271	356	1405	432322	899448	0.809	5.199	0	0	0
1	11	3	"A16"	"A16"	7535	63420	100	1267	1252	445	35	976	976	1043	642	61	21	2	0	2659	2687	640	23	1431	1431	1457	304	20	93	84	0	0.000	0.000	0.000	0.000	0.000	0.000	0.000	0.000	0.000	0.000	0.000	0.000	0.000	0.000	0.237	0.220	0.352	0.306	3.649	0.195	0.034	316	2384	100	291	1228	1519	276	1256	1532	Error	Error	-2.077	291	1228	276	1256	395669	849204	0.326	4.046	0	0	0
1	12	3	"A16"	"A16"	7835	63420	100	1158	1240	477	38	989	989	1062	859	80	11	0	0	2890	2888	647	22	1400	1400	1435	389	27	96	85	0	0.000	0.000	0.000	0.000	0.000	0.000	0.000	0.000	0.000	0.000	0.000	0.000	0.000	0.000	0.113	0.169	0.276	0.230	3.417	0.169	0.037	316	2384	100	169	1490	1659	251	1488	1739	Error	Error	-3.140	169	1490	251	1488	391771	912576	0.207	3.735	0	0	0
1	13	3	"A17"	"A17"	8135	63415	100	1282	1344	526	39	1022	1022	1088	630	57	26	4	0	4891	4542	2179	47	1457	1457	1507	540	35	77	74	0	0.000	0.000	0.000	0.000	0.000	0.000	0.000	0.000	0.000	0.000	0.000	0.000	0.000	0.000	0.076	0.104	0.153	0.161	4.360	0.106	0.149	316	2384	100	260	3434	3694	322	3085	3407	Error	Error	-3.723	260	3434	322	3085	424604	1435403	0.406	5.620	0	0	0
1	14	3	"A17"	"A17"	8435	63415	100	1425	1470	526	35	1121	1121	1175	525	44	33	11	0	5337	5134	1551	30	1507	1507	1566	468	29	94	92	0	0.000	0.000	0.000	0.000	0.000	0.000	0.000	0.000	0.000	0.000	0.000	0.000	0.000	0.000	0.079	0.096	0.128	0.114	3.077	0.117	0.098	316	2384	100	304	3830	4134	349	3627	3976	Error	Error	-3.655	304	3830	349	3627	464575	1622369	0.562	7.624	0	0	0
1	15	3	"A17"	"A17"	8735	63415	100	1482	1526	473	30	1152	1152	1224	606	49	28	4	0	5405	5214	1667	31	1532	1532	1574	400	25	95	91	0	0.000	0.000	0.000	0.000	0.000	0.000	0.000	0.000	0.000	0.000	0.000	0.000	0.000	0.000	0.085	0.102	0.125	0.110	3.587	0.098	0.072	316	2384	100	330	3873	4203	374	3682	4056	Error	Error	-3.553	330	3873	374	3682	482324	1647520	0.498	9.100	0	0	0
1	16	3	"A18"	"A18"	9035	63415	100	1179	1209	438	36	997	997	1039	407	39	30	9	0	3653	3494	1313	37	1450	1450	1484	352	23	84	78	0	0.000	0.000	0.000	0.000	0.000	0.000	0.000	0.000	0.000	0.000	0.000	0.000	0.000	0.000	0.083	0.104	0.172	0.181	4.654	0.087	0.046	316	2384	100	182	2203	2385	212	2044	2256	Error	Error	-3.597	182	2203	212	2044	382173	1103967	0.418	5.710	0	0	0
1	17	3	"A18"	"A18"	9335	63415	100	1102	1138	403	35	997	997	1295	3680	284	0	0	0	3609	3510	1079	30	1459	1459	1733	3242	187	12	0	0	0.000	0.000	0.000	0.000	0.000	0.000	0.000	0.000	0.000	0.000	0.000	0.000	0.000	0.000	0.049	0.069	0.152	0.135	3.759	0.078	0.040	316	2384	100	105	2150	2255	141	2051	2192	Error	Error	-4.356	105	2150	141	2051	359529	1109236	-0.043	0.548	0	0	0
1	18	3	"A18"	"A18"	9635	63410	100	1251	1288	495	38	1030	1030	1069	413	38	35	9	0	3673	3528	1083	30	1501	1501	1548	420	27	90	81	0	0.000	0.000	0.000	0.000	0.000	0.000	0.000	0.000	0.000	0.000	0.000	0.000	0.000	0.000	0.102	0.127	0.192	0.197	3.551	0.089	0.040	316	2384	100	221	2172	2393	258	2027	2285	Error	Error	-3.297	221	2172	258	2027	407138	1114984	0.530	4.714	0	0	0
1	1	4	"A19"	"A19"	4545	63730	100	1163	1232	470	38	1033	1033	1126	1141	101	2	0	0	3898	4046	1664	41	1540	1540	1568	450	28	83	80	0	0.000	0.000	0.000	0.000	0.000	0.000	0.000	0.000	0.000	0.000	0.000	0.000	0.000	0.000	0.055	0.079	0.140	0.146	4.272	0.066	0.036	316	2384	100	130	2358	2488	199	2506	2705	Error	Error	-4.181	130	2358	199	2506	389166	1278629	0.093	5.507	0	0	0
1	2	4	"A19"	"A19"	4845	63730	100	1319	1335	429	32	1037	1037	1072	450	41	31	7	0	5344	5153	1532	29	1527	1527	1571	433	27	96	93	0	0.000	0.000	0.000	0.000	0.000	0.000	0.000	0.000	0.000	0.000	0.000	0.000	0.000	0.000	0.074	0.082	0.112	0.101	3.159	0.072	0.069	316	2384	100	282	3817	4099	298	3626	3924	Error	Error	-3.759	282	3817	298	3626	421843	1628476	0.584	8.273	0	0	0
1	3	4	"A19"	"A19"	5145	63725	100	1334	1337	464	34	1005	1005	1055	442	41	37	12	0	5416	5458	1901	34	1477	1477	1514	361	23	96	93	0	0.000	0.000	0.000	0.000	0.000	0.000	0.000	0.000	0.000	0.000	0.000	0.000	0.000	0.000	0.084	0.083	0.117	0.105	2.822	0.080	0.125	316	2384	100	329	3939	4268	332	3981	4313	Error	Error	-3.582	329	3939	332	3981	422631	1724645	0.638	10.925	0	0	0
1	4	4	"A20"	"A20"	5445	63725	100	1353	1402	558	39	1000	1000	1108	1734	156	1	0	0	6295	5768	2095	36	1455	1455	1547	1359	87	84	78	0	0.000	0.000	0.000	0.000	0.000	0.000	0.000	0.000	0.000	0.000	0.000	0.000	0.000	0.000	0.073	0.093	0.103	0.105	3.376	0.168	0.230	316	2384	100	353	4840	5193	402	4313	4715	Error	Error	-3.777	353	4840	402	4313	442986	1822714	0.170	3.106	0	0	0
1	5	4	"A20"	"A20"	5745	63725	100	1466	1510	545	36	985	985	1027	406	39	56	25	0	6488	6440	1575	24	1450	1450	1493	390	26	100	98	0	0.000	0.000	0.000	0.000	0.000	0.000	0.000	0.000	0.000	0.000	0.000	0.000	0.000	0.000	0.095	0.105	0.118	0.102	2.575	0.091	0.176	316	2384	100	481	5038	5519	525	4990	5515	Error	Error	-3.389	481	5038	525	4990	477025	2034886	1.190	12.685	0	0	0
1	6	4	"A20"	"A20"	6045	63725	100	1272	1376	516	37	974	974	1017	426	41	40	18	0	5755	5715	1288	22	1410	1410	1450	393	27	99	97	0	0.000	0.000	0.000	0.000	0.000	0.000	0.000	0.000	0.000	0.000	0.000	0.000	0.000	0.000	0.069	0.093	0.106	0.088	2.898	0.085	0.106	316	2384	100	298	4345	4643	402	4305	4707	Error	Error	-3.866	298	4345	402	4305	434951	1805939	0.843	10.852	0	0	0
1	7	4	"A21"	"A21"	6345	63725	100	1204	1241	457	36	990	990	1065	1263	118	1	0	0	4803	4550	1233	27	1395	1395	1414	269	19	97	94	0	0.000	0.000	0.000	0.000	0.000	0.000	0.000	0.000	0.000	0.000	0.000	0.000	0.000	0.000	0.063	0.080	0.129	0.110	2.736	0.081	0.070	316	2384	100	214	3408	3622	251	3155	3406	Error	Error	-3.993	214	3408	251	3155	392214	1437693	0.139	11.658	0	0	0
1	8	4	"A21"	"A21"	6645	63720	100	1234	1302	452	34	964	964	1050	907	86	11	0	0	4385	4208	1107	26	1390	1390	1437	674	46	92	90	0	0.000	0.000	0.000	0.000	0.000	0.000	0.000	0.000	0.000	0.000	0.000	0.000	0.000	0.000	0.090	0.120	0.142	0.122	3.311	0.554	0.303	316	2384	100	270	2995	3265	338	2818	3156	Error	Error	-3.472	270	2995	338	2818	411561	1329688	0.278	4.111	0	0	0
1	9	4	"A21"	"A21"	6945	63720	100	1186	1324	1439	108	972	972	1018	422	41	31	13	0	3962	3880	1051	27	1386	1386	1397	271	19	95	92	0	0.000	0.000	0.000	0.000	0.000	0.000	0.000	0.000	0.000	0.000	0.000	0.000	0.000	0.000	0.083	0.141	0.160	0.142	3.924	0.188	0.026	316	2384	100	214	2576	2790	352	2494	2846	Error	Error	-3.589	214	2576	352	2494	418482	1226116	0.725	9.162	0	0	0
1	10	4	"A22"	"A22"	7240	63720	100	1204	1288	463	35	1005	1005	1042	397	38	36	14	0	3960	3677	1397	37	1389	1389	1418	340	23	85	80	0	0.000	0.000	0.000	0.000	0.000	0.000	0.000	0.000	0.000	0.000	0.000	0.000	0.000	0.000	0.077	0.124	0.183	0.178	4.426	0.118	0.102	316	2384	100	199	2571	2770	283	2288	2571	Error	Error	-3.691	199	2571	283	2288	406920	1162039	0.620	6.644	0	0	0
1	11	4	"A22"	"A22"	7540	63720	100	1307	1476	1391	94	996	996	1036	410	39	41	17	0	4140	3956	1338	33	1376	1376	1407	309	21	92	87	0	0.000	0.000	0.000	0.000	0.000	0.000	0.000	0.000	0.000	0.000	0.000	0.000	0.000	0.000	0.113	0.186	0.181	0.175	3.853	0.265	0.088	316	2384	100	311	2764	3075	480	2580	3060	Error	Error	-3.152	311	2764	480	2580	466330	1250126	1.073	8.249	0	0	0
1	12	4	"A22"	"A22"	7840	63720	100	1709	1921	996	51	1026	1026	1092	857	78	42	17	0	4383	4197	1411	33	1416	1416	1469	490	33	90	85	0	0.000	0.000	0.000	0.000	0.000	0.000	0.000	0.000	0.000	0.000	0.000	0.000	0.000	0.000	0.230	0.322	0.310	0.294	2.897	0.345	0.359	316	2384	100	683	2967	3650	895	2781	3676	Error	Error	-2.119	683	2967	895	2781	606987	1326394	0.967	5.567	0	0	0
1	13	4	"A23"	"A23"	8140	63720	100	1019	1068	379	35	1013	1013	1064	433	40	14	2	0	1529	1649	505	30	1392	1392	1402	245	17	36	20	0	0.000	0.000	0.000	0.000	0.000	0.000	0.000	0.000	0.000	0.000	0.000	0.000	0.000	0.000	0.044	0.214	1.039	1.013	4.516	18.216	0.002	316	2384	100	6	137	143	55	257	312	Error	Error	-4.513	6	137	55	257	337481	521164	0.009	1.008	0	0	0
1	14	4	"A23"	"A23"	8440	63715	100	1191	1255	476	37	1141	1141	1377	2151	156	0	0	0	1663	2183	1249	57	1458	1458	1669	2109	126	17	1	0	0.000	0.000	0.000	0.000	0.000	0.000	0.000	0.000	0.000	0.000	0.000	0.000	0.000	0.000	0.244	0.157	0.554	0.570	4.658	0.292	0.071	316	2384	100	50	205	255	114	725	839	Error	Error	-2.036	50	205	114	725	396429	689944	-0.057	0.244	0	0	0
1	15	4	"A23"	"A23"	8740	63715	100	1065	1121	399	35	1060	1060	1148	853	74	4	0	0	1516	1761	825	46	1442	1442	1493	696	46	14	10	0	0.000	0.000	0.000	0.000	0.000	0.000	0.000	0.000	0.000	0.000	0.000	0.000	0.000	0.000	0.068	0.191	1.337	1.072	5.271	0.515	0.050	316	2384	100	5	74	79	61	319	380	Error	Error	-3.888	5	74	61	319	354337	556359	-0.032	0.385	0	0	0
1	16	4	"A24"	"A24"	9040	63715	100	1254	1276	428	33	1012	1012	1330	2977	223	0	0	0	4309	4068	1483	36	1401	1401	1731	2923	168	50	0	0	0.000	0.000	0.000	0.000	0.000	0.000	0.000	0.000	0.000	0.000	0.000	0.000	0.000	0.000	0.083	0.099	0.160	0.167	4.201	0.106	0.111	316	2384	100	242	2908	3150	264	2667	2931	Error	Error	-3.587	242	2908	264	2667	403075	1285626	-0.018	0.800	0	0	0
1	17	4	"A24"	"A24"	9340	63715	100	1300	1509	1767	117	991	991	1029	422	41	41	18	0	4280	4460	1847	41	1412	1412	1464	435	29	93	90	0	0.000	0.000	0.000	0.000	0.000	0.000	0.000	0.000	0.000	0.000	0.000	0.000	0.000	0.000	0.108	0.170	0.176	0.145	3.372	0.244	0.084	316	2384	100	309	2868	3177	518	3048	3566	Error	Error	-3.214	309	2868	518	3048	476943	1409446	1.137	6.887	0	0	0
1	18	4	"A24"	"A24"	9640	63715	100	1268	1330	476	35	1016	1016	1056	396	37	37	12	0	4066	4029	1158	28	1440	1440	1488	416	27	92	89	0	0.000	0.000	0.000	0.000	0.000	0.000	0.000	0.000	0.000	0.000	0.000	0.000	0.000	0.000	0.096	0.121	0.159	0.143	3.375	0.120	0.115	316	2384	100	252	2626	2878	314	2589	2903	Error	Error	-3.381	252	2626	314	2589	420393	1273013	0.692	6.108	0	0	0
1	1	5	"A25"	"A25"	4550	64030	100	1316	1347	557	41	1028	1028	1082	469	43	36	8	0	4775	4629	1640	35	1549	1549	1574	401	25	89	86	0	0.000	0.000	0.000	0.000	0.000	0.000	0.000	0.000	0.000	0.000	0.000	0.000	0.000	0.000	0.089	0.104	0.151	0.153	3.432	0.134	0.130	316	2384	100	288	3226	3514	319	3080	3399	Error	Error	-3.486	288	3226	319	3080	425750	1462854	0.565	7.618	0	0	0
1	2	5	"A25"	"A25"	4850	64030	100	1242	1326	515	38	1045	1045	1116	1256	112	3	0	0	4555	4445	1220	27	1542	1542	1580	367	23	94	91	0	0.000	0.000	0.000	0.000	0.000	0.000	0.000	0.000	0.000	0.000	0.000	0.000	0.000	0.000	0.065	0.097	0.128	0.106	3.941	4.836	0.004	316	2384	100	197	3013	3210	281	2903	3184	Error	Error	-3.935	197	3013	281	2903	419160	1404729	0.167	7.807	0	0	0
1	3	5	"A25"	"A25"	5150	64030	100	1250	1300	445	34	1036	1036	1090	849	77	10	0	0	4394	4356	1003	23	1498	1498	1531	330	21	98	95	0	0.000	0.000	0.000	0.000	0.000	0.000	0.000	0.000	0.000	0.000	0.000	0.000	0.000	0.000	0.074	0.092	0.156	0.124	2.895	0.070	0.037	316	2384	100	214	2896	3110	264	2858	3122	Error	Error	-3.758	214	2896	264	2858	410689	1376583	0.247	8.561	0	0	0
1	4	5	"A26"	"A26"	5450	64025	100	1284	1376	574	41	998	998	1042	453	43	40	18	0	4262	4220	1273	30	1469	1469	1508	434	28	94	88	0	0.000	0.000	0.000	0.000	0.000	0.000	0.000	0.000	0.000	0.000	0.000	0.000	0.000	0.000	0.102	0.137	0.189	0.144	3.832	0.104	0.103	316	2384	100	286	2793	3079	378	2751	3129	Error	Error	-3.288	286	2793	378	2751	434947	1333422	0.737	6.249	0	0	0
1	5	5	"A26"	"A26"	5750	64025	100	1417	1454	588	40	968	968	1010	412	40	51	23	0	4543	4684	1130	24	1467	1467	1547	542	35	99	98	0	0.000	0.000	0.000	0.000	0.000	0.000	0.000	0.000	0.000	0.000	0.000	0.000	0.000	0.000	0.146	0.151	0.174	0.151	2.658	0.172	0.233	316	2384	100	449	3076	3525	486	3217	3703	Error	Error	-2.776	449	3076	486	3217	459406	1480257	1.078	5.788	0	0	0
1	6	5	"A26"	"A26"	6050	64025	100	1409	1465	592	40	953	953	1003	452	45	50	23	0	3966	4027	1039	25	1437	1437	1526	517	33	98	95	0	0.000	0.000	0.000	0.000	0.000	0.000	0.000	0.000	0.000	0.000	0.000	0.000	0.000	0.000	0.180	0.198	0.254	0.210	3.052	0.136	0.111	316	2384	100	456	2529	2985	512	2590	3102	Error	Error	-2.471	456	2529	512	2590	462930	1272458	1.022	4.838	0	0	0
1	7	5	"A27"	"A27"	6350	64025	100	1235	1266	468	36	963	963	1006	485	48	34	9	0	4125	4267	1499	35	1385	1385	1401	253	18	96	93	0	0.000	0.000	0.000	0.000	0.000	0.000	0.000	0.000	0.000	0.000	0.000	0.000	0.000	0.000	0.099	0.105	0.149	0.139	4.405	0.105	0.107	316	2384	100	272	2740	3012	303	2882	3185	Error	Error	-3.332	272	2740	303	2882	400039	1348374	0.536	11.328	0	0	0
1	8	5	"A27"	"A27"	6645	64025	100	1263	1500	1687	112	962	962	1262	3681	291	1	1	0	3862	4082	1999	48	1388	1388	1609	2878	178	36	6	0	0.000	0.000	0.000	0.000	0.000	0.000	0.000	0.000	0.000	0.000	0.000	0.000	0.000	0.000	0.122	0.200	0.191	0.193	4.673	0.321	0.163	316	2384	100	301	2474	2775	538	2694	3232	Error	Error	-3.039	301	2474	538	2694	473922	1290062	0.065	0.859	0	0	0
1	9	5	"A27"	"A27"	6945	64020	100	1162	1255	545	43	958	958	1002	397	39	37	18	0	3929	4006	1210	30	1372	1372	1401	297	21	95	92	0	0.000	0.000	0.000	0.000	0.000	0.000	0.000	0.000	0.000	0.000	0.000	0.000	0.000	0.000	0.080	0.113	0.172	0.151	3.903	0.124	0.105	316	2384	100	204	2557	2761	297	2634	2931	Error	Error	-3.648	204	2557	297	2634	396576	1265753	0.637	8.771	0	0	0
1	10	5	"A28"	"A28"	7245	64020	100	1292	1338	545	40	971	971	1014	429	42	40	16	0	4495	4165	1884	45	1398	1398	1426	361	25	81	76	0	0.000	0.000	0.000	0.000	0.000	0.000	0.000	0.000	0.000	0.000	0.000	0.000	0.000	0.000	0.104	0.133	0.176	0.166	4.303	0.140	0.122	316	2384	100	321	3097	3418	367	2767	3134	Error	Error	-3.270	321	3097	367	2767	422931	1316129	0.755	7.587	0	0	0
1	11	5	"A28"	"A28"	7545	64020	100	1263	1355	507	37	975	975	1064	1256	118	5	0	0	4357	4411	1504	34	1395	1395	1507	1622	107	85	41	0	0.000	0.000	0.000	0.000	0.000	0.000	0.000	0.000	0.000	0.000	0.000	0.000	0.000	0.000	0.097	0.126	0.180	0.143	3.211	0.167	0.115	316	2384	100	288	2962	3250	380	3016	3396	Error	Error	-3.362	288	2962	380	3016	428126	1393939	0.232	1.790	0	0	0
1	12	5	"A28"	"A28"	7845	64020	100	1334	1406	517	36	977	977	1072	1422	132	4	0	0	4357	4426	1651	37	1382	1382	1411	375	26	90	88	0	0.000	0.000	0.000	0.000	0.000	0.000	0.000	0.000	0.000	0.000	0.000	0.000	0.000	0.000	0.120	0.141	0.170	0.162	3.387	0.154	0.188	316	2384	100	357	2975	3332	429	3044	3473	Error	Error	-3.059	357	2975	429	3044	444257	1398623	0.235	8.040	0	0	0
1	13	5	"A29"	"A29"	8145	64020	100	1259	1291	476	36	969	969	1019	404	39	40	14	0	3847	3657	1256	34	1370	1370	1392	266	19	87	82	0	0.000	0.000	0.000	0.000	0.000	0.000	0.000	0.000	0.000	0.000	0.000	0.000	0.000	0.000	0.117	0.141	0.184	0.187	3.646	0.138	0.112	316	2384	100	290	2477	2767	322	2287	2609	Error	Error	-3.094	290	2477	322	2287	407979	1155645	0.673	8.515	0	0	0
1	14	5	"A29"	"A29"	8445	64015	100	1159	1223	469	38	942	942	985	393	39	37	13	0	3464	3421	908	26	1365	1365	1394	331	23	94	91	0	0.000	0.000	0.000	0.000	0.000	0.000	0.000	0.000	0.000	0.000	0.000	0.000	0.000	0.000	0.103	0.137	0.209	0.176	3.082	0.132	0.071	316	2384	100	217	2099	2316	281	2056	2337	Error	Error	-3.274	217	2099	281	2056	386500	1081076	0.606	6.124	0	0	0
1	15	5	"A29"	"A29"	8745	64015	100	1251	1289	483	37	1014	1014	1253	3179	253	0	0	0	3589	3561	1111	31	1400	1400	1457	644	44	87	81	0	0.000	0.000	0.000	0.000	0.000	0.000	0.000	0.000	0.000	0.000	0.000	0.000	0.000	0.000	0.108	0.127	0.194	0.193	4.418	5.493	0.284	316	2384	100	237	2189	2426	275	2161	2436	Error	Error	-3.207	237	2189	275	2161	407358	1125371	0.011	3.267	0	0	0
1	16	5	"A30"	"A30"	9045	64015	100	1279	1353	542	40	975	975	1030	428	41	40	17	0	4141	4183	1563	37	1408	1408	1427	290	20	94	89	0	0.000	0.000	0.000	0.000	0.000	0.000	0.000	0.000	0.000	0.000	0.000	0.000	0.000	0.000	0.111	0.136	0.176	0.163	3.553	0.140	0.140	316	2384	100	304	2733	3037	378	2775	3153	Error	Error	-3.168	304	2733	378	2775	427562	1321924	0.755	9.503	0	0	0
1	17	5	"A30"	"A30"	9345	64015	100	1296	1377	822	59	961	961	1037	1388	133	4	0	0	4193	4228	1391	32	1392	1392	1451	1420	97	84	48	0	0.000	0.000	0.000	0.000	0.000	0.000	0.000	0.000	0.000	0.000	0.000	0.000	0.000	0.000	0.120	0.147	0.172	0.158	2.784	0.169	0.144	316	2384	100	335	2801	3136	416	2836	3252	Error	Error	-3.064	335	2801	416	2836	434998	1335909	0.245	1.956	0	0	0
1	18	5	"A30"	"A30"	9645	64015	100	1271	1393	874	62	976	976	1023	448	43	36	15	0	3975	4124	2400	58	1411	1411	1449	474	32	93	88	0	0.000	0.000	0.000	0.000	0.000	0.000	0.000	0.000	0.000	0.000	0.000	0.000	0.000	0.000	0.115	0.154	0.176	0.174	3.267	0.205	0.312	316	2384	100	295	2564	2859	417	2713	3130	Error	Error	-3.120	295	2564	417	2713	440301	1303098	0.826	5.643	0	0	0
1	1	6	"A31"	"A31"	4555	64330	100	1337	1403	602	42	1105	1105	2026	6723	331	0	0	0	5044	5427	1933	35	1586	1586	2476	6745	272	9	0	0	0.000	0.000	0.000	0.000	0.000	0.000	0.000	0.000	0.000	0.000	0.000	0.000	0.000	0.000	0.067	0.078	0.111	0.100	3.256	0.088	0.093	316	2384	100	232	3458	3690	298	3841	4139	Error	Error	-3.898	232	3458	298	3841	443491	1714793	-0.093	0.438	0	0	0
1	2	6	"A31"	"A31"	4855	64330	100	1429	1488	518	34	1041	1041	1097	442	40	46	18	0	5868	5929	1748	29	1559	1559	1597	389	24	97	95	0	0.000	0.000	0.000	0.000	0.000	0.000	0.000	0.000	0.000	0.000	0.000	0.000	0.000	0.000	0.090	0.102	0.117	0.101	2.982	0.103	0.183	316	2384	100	388	4309	4697	447	4370	4817	Error	Error	-3.473	388	4309	447	4370	470229	1873583	0.885	11.136	0	0	0
1	3	6	"A31"	"A31"	5155	64330	100	1363	1418	539	38	1066	1066	2147	7081	329	0	0	0	5424	5411	1825	33	1552	1552	2998	8299	276	0	0	0	0.000	0.000	0.000	0.000	0.000	0.000	0.000	0.000	0.000	0.000	0.000	0.000	0.000	0.000	0.077	0.091	0.122	0.109	3.686	0.094	0.129	316	2384	100	297	3872	4169	352	3859	4211	Error	Error	-3.705	297	3872	352	3859	448201	1709735	-0.103	0.291	0	0	0
1	4	6	"A32"	"A32"	5455	64330	100	1284	1347	520	38	1006	1006	1054	463	43	35	13	0	4720	4847	1743	35	1469	1469	1485	279	18	95	93	0	0.000	0.000	0.000	0.000	0.000	0.000	0.000	0.000	0.000	0.000	0.000	0.000	0.000	0.000	0.086	0.101	0.139	0.133	3.104	0.104	0.115	316	2384	100	278	3251	3529	341	3378	3719	Error	Error	-3.548	278	3251	341	3378	425649	1531551	0.633	12.050	0	0	0
1	5	6	"A32"	"A32"	5755	64325	100	1282	1378	605	43	982	982	1047	554	52	35	11	0	4663	4856	1975	40	1470	1470	1490	330	22	94	89	0	0.000	0.000	0.000	0.000	0.000	0.000	0.000	0.000	0.000	0.000	0.000	0.000	0.000	0.000	0.094	0.117	0.157	0.148	3.246	0.106	0.129	316	2384	100	300	3193	3493	396	3386	3782	Error	Error	-3.412	300	3193	396	3386	435392	1534405	0.597	10.200	0	0	0
1	6	6	"A32"	"A32"	6055	64325	100	1273	1320	521	39	954	954	1003	402	40	44	18	0	4664	4715	1934	41	1411	1411	1430	261	18	93	90	0	0.000	0.000	0.000	0.000	0.000	0.000	0.000	0.000	0.000	0.000	0.000	0.000	0.000	0.000	0.098	0.111	0.145	0.138	3.248	0.104	0.145	316	2384	100	319	3253	3572	366	3304	3670	Error	Error	-3.350	319	3253	366	3304	416969	1489937	0.789	12.586	0	0	0
1	7	6	"A33"	"A33"	6350	64325	100	1083	1129	452	40	962	962	1011	474	46	21	5	0	3559	3778	1653	43	1408	1408	1423	269	18	87	82	0	0.000	0.000	0.000	0.000	0.000	0.000	0.000	0.000	0.000	0.000	0.000	0.000	0.000	0.000	0.056	0.070	0.153	0.155	3.836	0.078	0.044	316	2384	100	121	2151	2272	167	2370	2537	Error	Error	-4.152	121	2151	167	2370	356875	1193840	0.249	8.755	0	0	0
1	8	6	"A33"	"A33"	6650	64325	100	1077	1131	440	38	959	959	1068	905	84	4	0	0	3623	3905	1483	37	1393	1393	1474	782	53	89	69	0	0.000	0.000	0.000	0.000	0.000	0.000	0.000	0.000	0.000	0.000	0.000	0.000	0.000	0.000	0.053	0.068	0.131	0.124	3.999	0.572	0.301	316	2384	100	118	2230	2348	172	2512	2684	Error	Error	-4.240	118	2230	172	2512	357460	1233936	0.070	3.109	0	0	0
1	9	6	"A33"	"A33"	6950	64325	100	1107	1160	472	40	960	960	1018	551	54	20	3	0	3535	3835	1364	35	1384	1384	1414	475	33	93	87	0	0.000	0.000	0.000	0.000	0.000	0.000	0.000	0.000	0.000	0.000	0.000	0.000	0.000	0.000	0.068	0.082	0.153	0.145	3.671	0.230	0.140	316	2384	100	147	2151	2298	200	2451	2651	Error	Error	-3.871	147	2151	200	2451	366601	1211710	0.258	5.097	0	0	0
1	10	6	"A34"	"A34"	7250	64320	100	1227	1354	1154	85	958	958	1029	702	68	19	3	0	3718	3851	1728	44	1398	1398	1429	466	32	86	77	0	0.000	0.000	0.000	0.000	0.000	0.000	0.000	0.000	0.000	0.000	0.000	0.000	0.000	0.000	0.116	0.161	0.186	0.170	3.883	0.515	0.255	316	2384	100	269	2320	2589	396	2453	2849	Error	Error	-3.108	269	2320	396	2453	427848	1217016	0.463	5.197	0	0	0
1	11	6	"A34"	"A34"	7550	64320	100	1198	1255	477	38	962	962	1010	422	41	35	13	0	3590	3705	1144	30	1390	1390	1416	295	20	96	92	0	0.000	0.000	0.000	0.000	0.000	0.000	0.000	0.000	0.000	0.000	0.000	0.000	0.000	0.000	0.107	0.127	0.166	0.170	2.969	0.151	0.108	316	2384	100	236	2200	2436	293	2315	2608	Error	Error	-3.221	236	2200	293	2315	396670	1170787	0.581	7.759	0	0	0
1	12	6	"A34"	"A34"	7850	64320	100	1218	1248	477	38	984	984	1017	406	39	33	11	0	3777	3967	1471	37	1382	1382	1402	264	18	96	93	0	0.000	0.000	0.000	0.000	0.000	0.000	0.000	0.000	0.000	0.000	0.000	0.000	0.000	0.000	0.098	0.102	0.149	0.148	3.095	0.091	0.191	316	2384	100	234	2395	2629	264	2585	2849	Error	Error	-3.355	234	2395	264	2585	394353	1253602	0.569	9.716	0	0	0
1	13	6	"A35"	"A35"	8150	64320	100	1334	1375	535	38	959	959	999	391	39	49	24	0	3533	3863	1839	47	1390	1390	1400	271	19	89	86	0	0.000	0.000	0.000	0.000	0.000	0.000	0.000	0.000	0.000	0.000	0.000	0.000	0.000	0.000	0.175	0.168	0.229	0.217	2.978	0.147	0.167	316	2384	100	375	2143	2518	416	2473	2889	Error	Error	-2.515	375	2143	416	2473	434522	1220607	0.962	9.089	0	0	0
1	14	6	"A35"	"A35"	8450	64320	100	1334	1459	571	39	974	974	1016	425	41	45	22	0	4093	4293	1336	31	1405	1405	1438	325	22	97	94	0	0.000	0.000	0.000	0.000	0.000	0.000	0.000	0.000	0.000	0.000	0.000	0.000	0.000	0.000	0.134	0.168	0.169	0.149	2.947	0.153	0.171	316	2384	100	360	2688	3048	485	2888	3373	Error	Error	-2.900	360	2688	485	2888	460944	1356491	1.042	8.785	0	0	0
1	15	6	"A35"	"A35"	8750	64315	100	1504	1571	606	38	1002	1002	1078	659	61	41	12	0	4362	4771	1894	39	1458	1458	1534	646	42	92	89	0	0.000	0.000	0.000	0.000	0.000	0.000	0.000	0.000	0.000	0.000	0.000	0.000	0.000	0.000	0.173	0.172	0.186	0.163	3.148	0.284	0.266	316	2384	100	502	2904	3406	569	3313	3882	Error	Error	-2.532	502	2904	569	3313	496364	1507714	0.748	5.011	0	0	0
1	16	6	"A36"	"A36"	9050	64315	100	1568	6490	14615	225	1004	1004	1070	642	60	47	33	4	4207	8917	14761	165	1421	1421	1457	318	21	86	82	4	0.000	0.000	0.000	0.000	0.000	0.000	0.000	0.000	0.000	0.000	0.000	0.000	0.000	0.000	0.202	0.732	0.415	0.377	3.720	0.948	0.955	316	2384	100	564	2786	3350	5486	7496	12982	Error	Error	-2.304	564	2786	5486	7496	2050896	2817820	8.442	23.459	0	0	0
1	17	6	"A36"	"A36"	9350	64315	100	1303	1377	522	37	1105	1105	3868	12154	314	0	0	0	3794	4017	1466	36	1505	1505	4545	12630	277	0	0	0	0.000	0.000	0.000	0.000	0.000	0.000	0.000	0.000	0.000	0.000	0.000	0.000	0.000	0.000	0.087	0.108	0.177	0.165	3.399	0.955	0.962	316	2384	100	198	2289	2487	272	2512	2784	Error	Error	-3.531	198	2289	272	2512	434981	1269395	-0.205	-0.042	0	0	0
1	18	6	"A36"	"A36"	9650	64315	100	1355	1422	530	37	1031	1031	1052	389	36	45	21	0	3867	4555	2127	46	1458	1458	1495	348	23	95	93	0	0.000	0.000	0.000	0.000	0.000	0.000	0.000	0.000	0.000	0.000	0.000	0.000	0.000	0.000	0.134	0.126	0.161	0.135	3.273	0.102	0.139	316	2384	100	324	2409	2733	391	3097	3488	Error	Error	-2.894	324	2409	391	3097	449300	1439397	0.951	8.793	0	0	0
1	1	7	"A37"	"A37"	4560	64630	100	1408	1518	576	37	1059	1059	1108	462	41	45	20	0	4959	5034	1276	25	1598	1598	1743	673	38	98	95	0	0.000	0.000	0.000	0.000	0.000	0.000	0.000	0.000	0.000	0.000	0.000	0.000	0.000	0.000	0.104	0.134	0.182	0.131	3.401	0.136	0.158	316	2384	100	349	3361	3710	459	3436	3895	Error	Error	-3.268	349	3361	459	3436	479675	1590679	0.887	4.890	0	0	0
1	2	7	"A37"	"A37"	4860	64630	100	1629	1655	593	35	1017	1017	1087	678	62	46	11	0	5083	5465	1600	29	1577	1577	1711	748	43	100	98	0	0.000	0.000	0.000	0.000	0.000	0.000	0.000	0.000	0.000	0.000	0.000	0.000	0.000	0.000	0.175	0.164	0.186	0.165	2.541	0.223	0.196	316	2384	100	612	3506	4118	638	3888	4526	Error	Error	-2.518	612	3506	638	3888	522972	1726857	0.838	5.019	0	0	0
1	3	7	"A37"	"A37"	5160	64630	100	1482	1592	646	40	1016	1016	1069	519	48	44	22	0	5560	5618	1228	21	1535	1535	1625	573	35	99	99	0	0.000	0.000	0.000	0.000	0.000	0.000	0.000	0.000	0.000	0.000	0.000	0.000	0.000	0.000	0.116	0.141	0.151	0.136	2.858	0.118	0.156	316	2384	100	466	4025	4491	576	4083	4659	Error	Error	-3.111	466	4025	576	4083	502924	1775378	1.008	6.969	0	0	0
1	4	7	"A38"	"A38"	5460	64630	100	1380	1427	518	36	977	977	1033	442	42	46	19	0	5322	5379	2008	37	1460	1460	1489	298	20	96	93	0	0.000	0.000	0.000	0.000	0.000	0.000	0.000	0.000	0.000	0.000	0.000	0.000	0.000	0.000	0.104	0.115	0.138	0.124	2.853	0.102	0.163	316	2384	100	403	3862	4265	450	3919	4369	Error	Error	-3.260	403	3862	450	3919	450912	1699781	0.891	13.054	0	0	0
1	5	7	"A38"	"A38"	5755	64625	100	1459	1484	477	32	971	971	1017	496	48	49	15	0	5735	5756	1771	30	1480	1480	1531	457	29	97	94	0	0.000	0.000	0.000	0.000	0.000	0.000	0.000	0.000	0.000	0.000	0.000	0.000	0.000	0.000	0.115	0.120	0.136	0.123	2.705	0.110	0.205	316	2384	100	488	4255	4743	513	4276	4789	Error	Error	-3.124	488	4255	513	4276	468934	1818798	0.942	9.245	0	0	0
1	6	7	"A38"	"A38"	6055	64625	100	1423	1464	539	36	958	958	1023	571	55	42	9	0	5279	5339	1624	30	1418	1418	1465	391	26	96	94	0	0.000	0.000	0.000	0.000	0.000	0.000	0.000	0.000	0.000	0.000	0.000	0.000	0.000	0.000	0.120	0.129	0.148	0.139	2.969	0.111	0.170	316	2384	100	465	3861	4326	506	3921	4427	Error	Error	-3.054	465	3861	506	3921	462511	1687063	0.772	9.908	0	0	0
1	7	7	"A39"	"A39"	6355	64625	100	1127	1194	491	41	959	959	1125	1840	163	1	0	0	3770	3834	1244	32	1380	1380	1430	769	53	91	74	0	0.000	0.000	0.000	0.000	0.000	0.000	0.000	0.000	0.000	0.000	0.000	0.000	0.000	0.000	0.070	0.096	0.142	0.134	3.753	0.587	0.146	316	2384	100	168	2390	2558	235	2454	2689	Error	Error	-3.830	168	2390	235	2454	377344	1211639	0.038	3.126	0	0	0
1	8	7	"A39"	"A39"	6655	64625	100	1130	1175	472	40	954	954	1000	546	54	23	5	0	3992	3958	1208	30	1379	1379	1395	278	19	98	96	0	0.000	0.000	0.000	0.000	0.000	0.000	0.000	0.000	0.000	0.000	0.000	0.000	0.000	0.000	0.067	0.086	0.151	0.125	3.357	0.091	0.062	316	2384	100	176	2613	2789	221	2579	2800	Error	Error	-3.892	176	2613	221	2579	371223	1250645	0.321	9.219	0	0	0
1	9	7	"A39"	"A39"	6955	64625	100	1107	1203	524	43	941	941	1073	1721	160	2	0	0	3944	3858	1059	27	1390	1390	1445	837	57	93	71	0	0.000	0.000	0.000	0.000	0.000	0.000	0.000	0.000	0.000	0.000	0.000	0.000	0.000	0.000	0.065	0.106	0.159	0.135	3.467	1.979	0.284	316	2384	100	166	2554	2720	262	2468	2730	Error	Error	-3.944	166	2554	262	2468	380094	1219002	0.076	2.883	0	0	0
1	10	7	"A40"	"A40"	7255	64620	100	1257	1326	552	41	967	967	1016	456	44	41	15	0	5093	4923	1864	37	1375	1375	1407	307	21	94	90	0	0.000	0.000	0.000	0.000	0.000	0.000	0.000	0.000	0.000	0.000	0.000	0.000	0.000	0.000	0.078	0.101	0.141	0.122	3.266	0.097	0.117	316	2384	100	290	3718	4008	359	3548	3907	Error	Error	-3.680	290	3718	359	3548	419112	1555808	0.680	11.453	0	0	0
1	11	7	"A40"	"A40"	7555	64620	100	1193	1245	461	37	929	929	1006	747	74	15	1	0	4202	4314	1611	37	1355	1355	1386	378	27	97	91	0	0.000	0.000	0.000	0.000	0.000	0.000	0.000	0.000	0.000	0.000	0.000	0.000	0.000	0.000	0.093	0.107	0.159	0.131	3.159	0.249	0.098	316	2384	100	264	2847	3111	316	2959	3275	Error	Error	-3.431	264	2847	316	2959	393431	1363187	0.320	7.746	0	0	0
1	12	7	"A40"	"A40"	7855	64620	100	1354	1379	505	36	984	984	1037	497	47	38	12	0	4653	4695	1591	33	1396	1396	1432	360	25	99	96	0	0.000	0.000	0.000	0.000	0.000	0.000	0.000	0.000	0.000	0.000	0.000	0.000	0.000	0.000	0.114	0.120	0.156	0.133	2.826	0.127	0.119	316	2384	100	370	3257	3627	395	3299	3694	Error	Error	-3.138	370	3257	395	3299	435775	1483577	0.688	9.064	0	0	0
1	13	7	"A41"	"A41"	8155	64620	100	1283	1493	2603	174	966	966	1176	2679	227	0	0	0	3913	4064	1672	41	1393	1393	1601	2646	165	45	7	0	0.000	0.000	0.000	0.000	0.000	0.000	0.000	0.000	0.000	0.000	0.000	0.000	0.000	0.000	0.126	0.197	0.184	0.170	3.445	0.952	0.676	316	2384	100	317	2520	2837	527	2671	3198	Error	Error	-2.991	317	2520	527	2671	471664	1284262	0.118	0.931	0	0	0
1	14	7	"A41"	"A41"	8455	64620	100	1299	1345	473	35	950	950	1001	472	47	38	13	0	4168	4246	1342	31	1388	1388	1430	391	27	96	93	0	0.000	0.000	0.000	0.000	0.000	0.000	0.000	0.000	0.000	0.000	0.000	0.000	0.000	0.000	0.126	0.138	0.169	0.144	2.826	0.139	0.170	316	2384	100	349	2780	3129	395	2858	3253	Error	Error	-2.994	349	2780	395	2858	425059	1341835	0.729	7.202	0	0	0
1	15	7	"A41"	"A41"	8755	64615	100	1664	1658	505	30	968	968	1025	485	47	64	29	0	4187	4435	1312	29	1448	1448	1537	547	35	96	94	0	0.000	0.000	0.000	0.000	0.000	0.000	0.000	0.000	0.000	0.000	0.000	0.000	0.000	0.000	0.254	0.231	0.252	0.213	2.751	0.176	0.210	316	2384	100	696	2739	3435	690	2987	3677	Error	Error	-1.976	696	2739	690	2987	523880	1401431	1.305	5.298	0	0	0
1	16	7	"A42"	"A42"	9055	64615	100	1088	1157	486	42	931	931	983	508	51	23	6	0	3310	3202	976	30	1368	1368	1394	398	28	90	84	0	0.000	0.000	0.000	0.000	0.000	0.000	0.000	0.000	0.000	0.000	0.000	0.000	0.000	0.000	0.081	0.123	0.197	0.189	3.792	0.125	0.060	316	2384	100	157	1942	2099	226	1834	2060	Error	Error	-3.629	157	1942	226	1834	365490	1011948	0.343	4.543	0	0	0
1	17	7	"A42"	"A42"	9355	64615	100	1157	1347	1895	140	958	958	1003	436	43	29	10	0	3626	3606	1129	31	1378	1378	1401	288	20	96	93	0	0.000	0.000	0.000	0.000	0.000	0.000	0.000	0.000	0.000	0.000	0.000	0.000	0.000	0.000	0.089	0.175	0.175	0.170	3.486	0.409	0.024	316	2384	100	199	2248	2447	389	2228	2617	Error	Error	-3.498	199	2248	389	2228	425644	1139611	0.789	7.656	0	0	0
1	18	7	"A42"	"A42"	9650	64615	100	1109	1134	415	36	970	970	1006	378	37	27	6	0	3247	3213	983	30	1395	1395	1412	260	18	94	89	0	0.000	0.000	0.000	0.000	0.000	0.000	0.000	0.000	0.000	0.000	0.000	0.000	0.000	0.000	0.075	0.090	0.180	0.169	3.289	0.087	0.033	316	2384	100	139	1852	1991	164	1818	1982	Error	Error	-3.736	139	1852	164	1818	358337	1015219	0.339	6.927	0	0	0
1	1	8	"A43"	"A43"	4565	64930	100	1463	1508	534	35	1044	1044	1104	512	46	43	13	0	6107	5914	1659	28	1521	1521	1557	392	25	100	100	0	0.000	0.000	0.000	0.000	0.000	0.000	0.000	0.000	0.000	0.000	0.000	0.000	0.000	0.000	0.091	0.106	0.132	0.106	2.671	0.119	0.154	316	2384	100	419	4586	5005	464	4393	4857	Error	Error	-3.452	419	4586	464	4393	476507	1868935	0.789	11.115	0	0	0
1	2	8	"A43"	"A43"	4865	64930	100	1421	1497	616	41	1005	1005	1077	951	88	18	1	0	5596	5903	1760	29	1499	1499	1545	520	33	100	100	0	0.000	0.000	0.000	0.000	0.000	0.000	0.000	0.000	0.000	0.000	0.000	0.000	0.000	0.000	0.102	0.112	0.118	0.097	3.072	0.112	0.174	316	2384	100	416	4097	4513	492	4404	4896	Error	Error	-3.300	416	4097	492	4404	472959	1865339	0.442	8.381	0	0	0
1	3	8	"A43"	"A43"	5165	64930	100	1498	1562	580	37	1018	1018	1129	1429	126	6	0	0	6065	6328	1691	26	1494	1494	1578	1262	79	100	93	0	0.000	0.000	0.000	0.000	0.000	0.000	0.000	0.000	0.000	0.000	0.000	0.000	0.000	0.000	0.105	0.113	0.116	0.099	2.776	0.105	0.113	316	2384	100	480	4571	5051	544	4834	5378	Error	Error	-3.251	480	4571	544	4834	493703	1999709	0.303	3.764	0	0	0
1	4	8	"A44"	"A44"	5460	64930	100	1351	1409	571	40	971	971	1027	467	45	43	18	0	4369	4354	1437	33	1458	1458	1497	383	25	93	89	0	0.000	0.000	0.000	0.000	0.000	0.000	0.000	0.000	0.000	0.000	0.000	0.000	0.000	0.000	0.131	0.151	0.205	0.181	3.155	0.153	0.099	316	2384	100	380	2911	3291	438	2896	3334	Error	Error	-2.937	380	2911	438	2896	445144	1375765	0.818	7.460	0	0	0
1	5	8	"A44"	"A44"	5760	64930	100	1408	1503	583	38	979	979	1974	7209	365	0	0	0	4339	4704	1567	33	1467	1467	2583	7588	293	3	0	0	0.000	0.000	0.000	0.000	0.000	0.000	0.000	0.000	0.000	0.000	0.000	0.000	0.000	0.000	0.149	0.162	0.183	0.150	2.942	0.129	0.144	316	2384	100	429	2872	3301	524	3237	3761	Error	Error	-2.743	429	2872	524	3237	474844	1486375	-0.065	0.280	0	0	0
1	6	8	"A44"	"A44"	6060	64925	100	1420	1458	551	37	932	932	1008	716	71	30	6	0	3809	4064	1092	26	1427	1427	1510	562	37	100	99	0	0.000	0.000	0.000	0.000	0.000	0.000	0.000	0.000	0.000	0.000	0.000	0.000	0.000	0.000	0.205	0.199	0.219	0.192	2.792	0.213	0.187	316	2384	100	488	2382	2870	526	2637	3163	Error	Error	-2.287	488	2382	526	2637	460618	1284122	0.628	4.544	0	0	0
1	7	8	"A45"	"A45"	6360	64925	100	1150	1261	590	46	940	940	992	454	45	34	13	0	3663	3652	1039	28	1365	1365	1400	326	23	93	92	0	0.000	0.000	0.000	0.000	0.000	0.000	0.000	0.000	0.000	0.000	0.000	0.000	0.000	0.000	0.091	0.140	0.205	0.174	3.346	0.141	0.102	316	2384	100	210	2298	2508	321	2287	2608	Error	Error	-3.452	210	2298	321	2287	398416	1154104	0.593	6.908	0	0	0
1	8	8	"A45"	"A45"	6660	64925	100	1270	1335	572	42	961	961	1013	486	47	36	12	0	3878	3934	960	24	1384	1384	1430	369	25	98	97	0	0.000	0.000	0.000	0.000	0.000	0.000	0.000	0.000	0.000	0.000	0.000	0.000	0.000	0.000	0.124	0.147	0.202	0.156	3.211	0.163	0.116	316	2384	100	309	2494	2803	374	2550	2924	Error	Error	-3.013	309	2494	374	2550	421821	1243050	0.663	6.786	0	0	0
1	9	8	"A45"	"A45"	6960	64925	100	1181	1278	516	40	947	947	1093	1596	146	2	0	0	3921	4152	1222	29	1371	1371	1566	2287	146	64	7	0	0.000	0.000	0.000	0.000	0.000	0.000	0.000	0.000	0.000	0.000	0.000	0.000	0.000	0.000	0.092	0.119	0.148	0.123	3.309	0.623	0.828	316	2384	100	234	2550	2784	331	2781	3112	Error	Error	-3.446	234	2550	331	2781	403716	1311977	0.116	1.131	0	0	0
1	10	8	"A47"	"A47"	7260	64925	100	1378	1419	531	37	941	941	999	687	68	32	4	0	4969	4974	1793	36	1374	1374	1409	324	22	94	92	0	0.000	0.000	0.000	0.000	0.000	0.000	0.000	0.000	0.000	0.000	0.000	0.000	0.000	0.000	0.122	0.133	0.160	0.138	3.490	0.117	0.142	316	2384	100	437	3595	4032	478	3600	4078	Error	Error	-3.040	437	3595	478	3600	448264	1571627	0.611	11.003	0	0	0
1	11	8	"A47"	"A47"	7560	64920	100	1288	1374	515	37	982	982	1015	450	44	41	16	0	4700	5040	1970	39	1370	1370	1418	392	27	96	93	0	0.000	0.000	0.000	0.000	0.000	0.000	0.000	0.000	0.000	0.000	0.000	0.000	0.000	0.000	0.092	0.107	0.124	0.115	3.485	0.093	0.097	316	2384	100	306	3330	3636	392	3670	4062	Error	Error	-3.444	306	3330	392	3670	434326	1592568	0.798	9.240	0	0	0
1	12	8	"A47"	"A47"	7860	64920	100	1537	1577	560	35	942	942	996	467	46	59	28	0	4959	4965	1506	30	1397	1397	1445	443	30	96	95	0	0.000	0.000	0.000	0.000	0.000	0.000	0.000	0.000	0.000	0.000	0.000	0.000	0.000	0.000	0.167	0.178	0.187	0.166	2.800	0.157	0.246	316	2384	100	595	3562	4157	635	3568	4203	Error	Error	-2.582	595	3562	635	3568	498443	1568985	1.244	7.946	0	0	0
1	13	8	"A48"	"A48"	8160	64920	100	1188	1247	567	45	938	938	989	418	42	35	9	0	4236	4268	1448	33	1356	1356	1366	247	18	96	94	0	0.000	0.000	0.000	0.000	0.000	0.000	0.000	0.000	0.000	0.000	0.000	0.000	0.000	0.000	0.087	0.106	0.144	0.123	3.290	0.105	0.095	316	2384	100	250	2880	3130	309	2912	3221	Error	Error	-3.526	250	2880	309	2912	394111	1348569	0.617	11.749	0	0	0
1	14	8	"A48"	"A48"	8460	64920	100	1335	1374	504	36	1013	1013	1456	3236	222	0	0	0	4857	4700	1457	31	1416	1416	1861	3405	182	51	0	0	0.000	0.000	0.000	0.000	0.000	0.000	0.000	0.000	0.000	0.000	0.000	0.000	0.000	0.000	0.094	0.110	0.132	0.129	3.088	0.110	0.124	316	2384	100	322	3441	3763	361	3284	3645	Error	Error	-3.418	322	3441	361	3284	434100	1485267	-0.025	0.834	0	0	0
1	15	8	"A48"	"A48"	8760	64920	100	1225	1276	439	34	962	962	1000	412	41	38	12	0	4479	4520	1215	26	1367	1367	1378	251	18	99	98	0	0.000	0.000	0.000	0.000	0.000	0.000	0.000	0.000	0.000	0.000	0.000	0.000	0.000	0.000	0.085	0.100	0.145	0.107	3.096	0.098	0.097	316	2384	100	263	3112	3375	314	3153	3467	Error	Error	-3.565	263	3112	314	3153	403083	1428456	0.670	12.518	0	0	0
1	16	8	"A49"	"A49"	9055	64915	100	1207	1230	488	39	964	964	1015	431	42	32	11	0	3467	4167	2137	51	1364	1364	1392	336	24	97	94	0	0.000	0.000	0.000	0.000	0.000	0.000	0.000	0.000	0.000	0.000	0.000	0.000	0.000	0.000	0.116	0.095	0.151	0.138	2.883	0.088	0.097	316	2384	100	243	2103	2346	266	2803	3069	Error	Error	-3.113	243	2103	266	2803	388643	1316640	0.499	8.259	0	0	0
1	17	8	"A49"	"A49"	9355	64915	100	1372	1471	777	52	999	999	1042	433	41	45	19	0	4026	4250	1301	30	1410	1410	1448	337	23	97	94	0	0.000	0.000	0.000	0.000	0.000	0.000	0.000	0.000	0.000	0.000	0.000	0.000	0.000	0.000	0.143	0.166	0.182	0.164	3.160	0.142	0.080	316	2384	100	373	2616	2989	472	2840	3312	Error	Error	-2.810	373	2616	472	2840	464758	1342871	0.991	8.315	0	0	0
1	18	8	"A49"	"A49"	9655	64915	100	1209	1268	466	36	969	969	1005	379	37	39	17	0	3449	3692	1368	37	1399	1399	1420	291	20	96	91	0	0.000	0.000	0.000	0.000	0.000	0.000	0.000	0.000	0.000	0.000	0.000	0.000	0.000	0.000	0.117	0.130	0.177	0.179	3.098	0.126	0.115	316	2384	100	240	2050	2290	299	2293	2592	Error	Error	-3.095	240	2050	299	2293	400769	1166711	0.694	7.808	0	0	0
1	1	9	"A50"	"A50"	4570	65230	100	1156	1198	479	39	1042	1042	1087	431	39	26	8	0	3341	3740	1594	42	1497	1497	1521	291	19	93	86	0	0.000	0.000	0.000	0.000	0.000	0.000	0.000	0.000	0.000	0.000	0.000	0.000	0.000	0.000	0.062	0.070	0.194	0.174	3.831	0.089	0.049	316	2384	100	114	1844	1958	156	2243	2399	Error	Error	-4.016	114	1844	156	2243	378468	1181973	0.258	7.625	0	0	0
1	2	9	"A50"	"A50"	4865	65230	100	1192	1328	1089	82	1060	1060	1223	2259	184	0	0	0	3977	4016	1429	35	1514	1514	1641	1870	113	62	20	0	0.000	0.000	0.000	0.000	0.000	0.000	0.000	0.000	0.000	0.000	0.000	0.000	0.000	0.000	0.054	0.107	0.146	0.130	3.725	0.913	0.653	316	2384	100	132	2463	2595	268	2502	2770	Error	Error	-4.222	132	2463	268	2502	419536	1269064	0.046	1.270	0	0	0
1	3	9	"A50"	"A50"	5165	65230	100	1140	1200	436	36	959	959	1017	480	47	25	6	0	3899	4066	1623	39	1439	1439	1474	476	32	91	82	0	0.000	0.000	0.000	0.000	0.000	0.000	0.000	0.000	0.000	0.000	0.000	0.000	0.000	0.000	0.074	0.092	0.145	0.142	3.100	0.112	0.070	316	2384	100	181	2460	2641	241	2627	2868	Error	Error	-3.765	181	2460	241	2627	379174	1284978	0.381	5.445	0	0	0
1	4	9	"A51"	"A51"	5465	65230	100	1235	1347	608	45	942	942	1031	812	78	20	2	0	3758	3971	1583	39	1428	1428	1459	393	26	90	87	0	0.000	0.000	0.000	0.000	0.000	0.000	0.000	0.000	0.000	0.000	0.000	0.000	0.000	0.000	0.126	0.159	0.213	0.187	3.393	0.244	0.083	316	2384	100	293	2330	2623	405	2543	2948	Error	Error	-2.991	293	2330	405	2543	425598	1254809	0.389	6.392	0	0	0
1	5	9	"A51"	"A51"	5765	65230	100	1262	1321	483	36	951	951	1002	428	42	42	13	0	3898	4303	1700	39	1390	1390	1432	323	22	97	96	0	0.000	0.000	0.000	0.000	0.000	0.000	0.000	0.000	0.000	0.000	0.000	0.000	0.000	0.000	0.124	0.127	0.162	0.145	3.270	0.097	0.054	316	2384	100	311	2508	2819	370	2913	3283	Error	Error	-3.012	311	2508	370	2913	417285	1359695	0.745	8.889	0	0	0
1	6	9	"A51"	"A51"	6065	65225	100	1256	1294	568	43	948	948	985	397	40	41	18	0	3568	3825	1463	38	1374	1374	1398	290	20	95	94	0	0.000	0.000	0.000	0.000	0.000	0.000	0.000	0.000	0.000	0.000	0.000	0.000	0.000	0.000	0.140	0.141	0.201	0.180	3.292	0.133	0.119	316	2384	100	308	2194	2502	346	2451	2797	Error	Error	-2.833	308	2194	346	2451	409009	1208591	0.778	8.369	0	0	0
1	7	9	"A52"	"A52"	6365	65225	100	1308	1389	588	42	927	927	1053	1555	147	4	0	0	3589	3686	1288	34	1392	1392	1456	487	33	90	86	0	0.000	0.000	0.000	0.000	0.000	0.000	0.000	0.000	0.000	0.000	0.000	0.000	0.000	0.000	0.173	0.201	0.276	0.238	3.714	0.390	0.180	316	2384	100	381	2197	2578	462	2294	2756	Error	Error	-2.528	381	2197	462	2294	438990	1164834	0.216	4.579	0	0	0
1	8	9	"A52"	"A52"	6665	65225	100	1496	1554	575	37	928	928	998	533	53	53	21	0	3463	3716	1136	30	1434	1434	1511	499	33	98	94	0	0.000	0.000	0.000	0.000	0.000	0.000	0.000	0.000	0.000	0.000	0.000	0.000	0.000	0.000	0.280	0.274	0.309	0.255	3.067	0.272	0.199	316	2384	100	568	2029	2597	626	2282	2908	Error	Error	-1.837	568	2029	626	2282	491203	1174411	1.043	4.419	0	0	0
1	9	9	"A52"	"A52"	6965	65225	100	1537	1543	532	34	938	938	1021	1068	104	18	0	0	3593	3916	1230	31	1419	1419	1492	557	37	98	94	0	0.000	0.000	0.000	0.000	0.000	0.000	0.000	0.000	0.000	0.000	0.000	0.000	0.000	0.000	0.276	0.242	0.284	0.252	2.719	0.970	0.201	316	2384	100	599	2174	2773	605	2497	3102	Error	Error	-1.860	599	2174	605	2497	487651	1237398	0.489	4.352	0	0	0
1	10	9	"A53"	"A53"	7265	65225	100	1298	1373	536	39	946	946	997	583	58	36	10	0	3631	3773	1406	37	1371	1371	1427	405	28	89	86	0	0.000	0.000	0.000	0.000	0.000	0.000	0.000	0.000	0.000	0.000	0.000	0.000	0.000	0.000	0.156	0.178	0.208	0.196	3.278	0.138	0.133	316	2384	100	352	2260	2612	427	2402	2829	Error	Error	-2.683	352	2260	427	2402	433926	1192401	0.645	5.793	0	0	0
1	11	9	"A53"	"A53"	7565	65225	100	1291	1364	522	38	965	965	1250	3339	267	0	0	0	4039	4101	1072	26	1366	1366	1604	2820	175	44	1	0	0.000	0.000	0.000	0.000	0.000	0.000	0.000	0.000	0.000	0.000	0.000	0.000	0.000	0.000	0.122	0.146	0.181	0.140	3.294	1.159	0.875	316	2384	100	326	2673	2999	399	2735	3134	Error	Error	-3.036	326	2673	399	2735	430979	1296051	0.034	0.885	0	0	0
1	12	9	"A53"	"A53"	7865	65220	100	1340	1355	503	37	948	948	991	397	40	49	19	0	3810	3825	963	25	1372	1372	1408	370	26	97	95	0	0.000	0.000	0.000	0.000	0.000	0.000	0.000	0.000	0.000	0.000	0.000	0.000	0.000	0.000	0.161	0.166	0.207	0.181	2.553	0.145	0.138	316	2384	100	392	2438	2830	407	2453	2860	Error	Error	-2.637	392	2438	407	2453	428256	1208590	0.917	6.532	0	0	0
1	13	9	"A54"	"A54"	8165	65220	100	1306	1543	2910	188	963	963	1002	452	45	42	18	0	3364	3577	1819	50	1404	1404	1446	358	24	90	88	0	0.000	0.000	0.000	0.000	0.000	0.000	0.000	0.000	0.000	0.000	0.000	0.000	0.000	0.000	0.175	0.267	0.262	0.238	3.625	1.150	0.413	316	2384	100	343	1960	2303	580	2173	2753	Error	Error	-2.515	343	1960	580	2173	487615	1130407	1.197	5.953	0	0	0
1	14	9	"A54"	"A54"	8465	65220	100	1346	1360	554	40	950	950	1060	1623	153	2	0	0	3487	3640	1041	28	1394	1394	1431	390	27	99	97	0	0.000	0.000	0.000	0.000	0.000	0.000	0.000	0.000	0.000	0.000	0.000	0.000	0.000	0.000	0.189	0.183	0.282	0.218	2.727	0.146	0.102	316	2384	100	396	2093	2489	410	2246	2656	Error	Error	-2.402	396	2093	410	2246	429758	1150344	0.185	5.664	0	0	0
1	15	9	"A54"	"A54"	8760	65220	100	1239	1311	510	38	953	953	1001	506	50	33	9	0	3114	3365	1214	36	1363	1363	1402	392	27	97	92	0	0.000	0.000	0.000	0.000	0.000	0.000	0.000	0.000	0.000	0.000	0.000	0.000	0.000	0.000	0.163	0.179	0.234	0.224	2.674	0.279	0.176	316	2384	100	286	1751	2037	358	2002	2360	Error	Error	-2.614	286	1751	358	2002	414225	1063208	0.613	5.008	0	0	0
1	16	9	"A55"	"A55"	9060	65220	100	1181	1336	1296	97	961	961	1019	681	66	21	4	0	3094	3104	1121	36	1353	1353	1399	632	45	81	65	0	0.000	0.000	0.000	0.000	0.000	0.000	0.000	0.000	0.000	0.000	0.000	0.000	0.000	0.000	0.126	0.214	0.251	0.249	3.632	1.121	0.641	316	2384	100	220	1741	1961	375	1751	2126	Error	Error	-2.984	220	1741	375	1751	422128	980771	0.465	2.698	0	0	0
1	17	9	"A55"	"A55"	9360	65215	100	1256	1325	552	41	1025	1025	1084	535	49	26	7	0	3125	3081	1000	32	1440	1440	1462	352	24	87	80	0	0.000	0.000	0.000	0.000	0.000	0.000	0.000	0.000	0.000	0.000	0.000	0.000	0.000	0.000	0.137	0.183	0.252	0.242	3.432	0.405	0.142	316	2384	100	231	1685	1916	300	1641	1941	Error	Error	-2.867	231	1685	300	1641	418637	973679	0.450	4.599	0	0	0
1	18	9	"A55"	"A55"	9660	65215	100	1317	1371	727	53	1132	1132	1216	1007	82	5	0	0	3130	3143	1048	33	1517	1517	1569	554	35	83	68	0	0.000	0.000	0.000	0.000	0.000	0.000	0.000	0.000	0.000	0.000	0.000	0.000	0.000	0.000	0.115	0.147	0.247	0.234	3.947	1.633	0.174	316	2384	100	185	1613	1798	239	1626	1865	Error	Error	-3.124	185	1613	239	1626	433380	993294	0.154	2.841	0	0	0
1	1	10	"A56"	"A56"	4570	65535	100	1406	1489	587	39	1067	1067	2019	6670	330	0	0	0	4350	4564	1634	35	1554	1554	2511	6702	266	3	0	0	0.000	0.000	0.000	0.000	0.000	0.000	0.000	0.000	0.000	0.000	0.000	0.000	0.000	0.000	0.121	0.140	0.175	0.165	2.922	0.994	0.970	316	2384	100	339	2796	3135	422	3010	3432	Error	Error	-3.044	339	2796	422	3010	470668	1442202	-0.079	0.306	0	0	0
1	2	10	"A56"	"A56"	4870	65530	100	1358	1441	573	39	1039	1039	1178	2149	182	0	0	0	4695	4770	1738	36	1522	1522	1659	2098	126	72	27	0	0.000	0.000	0.000	0.000	0.000	0.000	0.000	0.000	0.000	0.000	0.000	0.000	0.000	0.000	0.101	0.124	0.164	0.147	3.053	0.880	0.737	316	2384	100	319	3173	3492	402	3248	3650	Error	Error	-3.314	319	3173	402	3248	455399	1507238	0.122	1.483	0	0	0
1	3	10	"A56"	"A56"	5170	65530	100	1409	1437	531	36	975	975	1075	1490	138	3	0	0	5076	5105	1622	31	1469	1469	1534	679	44	94	91	0	0.000	0.000	0.000	0.000	0.000	0.000	0.000	0.000	0.000	0.000	0.000	0.000	0.000	0.000	0.120	0.127	0.161	0.137	3.291	0.120	0.188	316	2384	100	434	3607	4041	462	3636	4098	Error	Error	-3.055	434	3607	462	3636	454213	1613298	0.243	5.259	0	0	0
1	4	10	"A57"	"A57"	5470	65530	100	1183	1217	502	41	955	955	997	436	43	31	10	0	4138	4047	1473	36	1413	1413	1434	272	18	91	88	0	0.000	0.000	0.000	0.000	0.000	0.000	0.000	0.000	0.000	0.000	0.000	0.000	0.000	0.000	0.084	0.099	0.144	0.132	3.561	0.116	0.087	316	2384	100	228	2725	2953	262	2634	2896	Error	Error	-3.579	228	2725	262	2634	384436	1278710	0.505	9.607	0	0	0
1	5	10	"A57"	"A57"	5770	65530	100	1229	1262	448	35	953	953	999	436	43	33	10	0	4305	4261	1225	28	1393	1393	1417	264	18	97	95	0	0.000	0.000	0.000	0.000	0.000	0.000	0.000	0.000	0.000	0.000	0.000	0.000	0.000	0.000	0.095	0.108	0.145	0.125	3.148	14.081	0.004	316	2384	100	276	2912	3188	309	2868	3177	Error	Error	-3.399	276	2912	309	2868	398813	1346361	0.603	10.773	0	0	0
1	6	10	"A57"	"A57"	6070	65530	100	1211	1271	476	37	966	966	1075	1619	150	1	0	0	4322	4269	969	22	1388	1388	1467	1049	71	95	83	0	0.000	0.000	0.000	0.000	0.000	0.000	0.000	0.000	0.000	0.000	0.000	0.000	0.000	0.000	0.084	0.106	0.147	0.122	3.118	0.349	0.232	316	2384	100	245	2934	3179	305	2881	3186	Error	Error	-3.582	245	2934	305	2881	401524	1349125	0.121	2.671	0	0	0
1	7	10	"A58"	"A58"	6370	65525	100	1135	1193	566	47	937	937	990	444	44	28	7	0	3799	3805	1390	36	1362	1362	1381	276	19	91	88	0	0.000	0.000	0.000	0.000	0.000	0.000	0.000	0.000	0.000	0.000	0.000	0.000	0.000	0.000	0.081	0.105	0.168	0.149	4.422	0.406	0.442	316	2384	100	198	2437	2635	256	2443	2699	Error	Error	-3.622	198	2437	256	2443	377079	1202423	0.457	8.783	0	0	0
1	8	10	"A58"	"A58"	6670	65525	100	1153	1227	489	39	918	918	973	427	43	38	13	0	3449	3532	1181	33	1355	1355	1367	257	18	92	90	0	0.000	0.000	0.000	0.000	0.000	0.000	0.000	0.000	0.000	0.000	0.000	0.000	0.000	0.000	0.112	0.142	0.187	0.194	3.584	0.143	0.099	316	2384	100	235	2094	2329	309	2177	2486	Error	Error	-3.156	235	2094	309	2177	387753	1116252	0.595	8.424	0	0	0
1	9	10	"A58"	"A58"	6970	65525	100	1133	1175	426	36	955	955	998	438	43	29	7	0	3772	3816	1104	28	1368	1368	1392	310	22	95	92	0	0.000	0.000	0.000	0.000	0.000	0.000	0.000	0.000	0.000	0.000	0.000	0.000	0.000	0.000	0.074	0.090	0.149	0.129	3.594	0.099	0.050	316	2384	100	178	2404	2582	220	2448	2668	Error	Error	-3.755	178	2404	220	2448	371212	1205726	0.404	7.819	0	0	0
1	10	10	"A59"	"A59"	7270	65525	100	1265	1281	447	34	975	975	1696	4815	283	0	0	0	3902	3891	1321	33	1376	1376	2096	4779	228	4	0	0	0.000	0.000	0.000	0.000	0.000	0.000	0.000	0.000	0.000	0.000	0.000	0.000	0.000	0.000	0.115	0.122	0.162	0.161	3.856	0.789	0.416	316	2384	100	290	2526	2816	306	2515	2821	Error	Error	-3.123	290	2526	306	2515	404805	1229625	-0.086	0.376	0	0	0
1	11	10	"A59"	"A59"	7570	65525	100	1357	1390	592	42	944	944	1003	553	55	41	9	0	4011	4204	1173	27	1374	1374	1411	352	24	99	97	0	0.000	0.000	0.000	0.000	0.000	0.000	0.000	0.000	0.000	0.000	0.000	0.000	0.000	0.000	0.157	0.158	0.192	0.146	3.067	0.166	0.085	316	2384	100	413	2637	3050	446	2830	3276	Error	Error	-2.675	413	2637	446	2830	439290	1328517	0.700	7.935	0	0	0
1	12	10	"A59"	"A59"	7870	65520	100	1352	1372	497	36	920	920	977	504	51	41	13	0	3996	4079	1166	28	1364	1364	1430	501	35	95	93	0	0.000	0.000	0.000	0.000	0.000	0.000	0.000	0.000	0.000	0.000	0.000	0.000	0.000	0.000	0.164	0.166	0.216	0.182	2.887	0.139	0.159	316	2384	100	432	2632	3064	452	2715	3167	Error	Error	-2.607	432	2632	452	2715	433693	1288881	0.784	5.287	0	0	0
1	13	10	"A60"	"A60"	8165	65520	100	1111	1187	639	53	951	951	1015	686	67	15	1	0	2614	3194	1648	51	1355	1355	1385	593	42	70	51	0	0.000	0.000	0.000	0.000	0.000	0.000	0.000	0.000	0.000	0.000	0.000	0.000	0.000	0.000	0.127	0.128	0.266	0.265	4.943	0.122	0.063	316	2384	100	160	1259	1419	236	1839	2075	Error	Error	-2.976	160	1259	236	1839	375021	1009172	0.251	3.051	0	0	0
1	14	10	"A60"	"A60"	8465	65520	100	1056	1116	505	45	932	932	1418	4710	332	0	0	0	2948	3167	1292	40	1348	1348	1842	4821	261	1	0	0	0.000	0.000	0.000	0.000	0.000	0.000	0.000	0.000	0.000	0.000	0.000	0.000	0.000	0.000	0.078	0.101	0.171	0.184	4.225	0.976	0.963	316	2384	100	124	1600	1724	184	1819	2003	Error	Error	-3.690	124	1600	184	1819	352773	1000713	-0.064	0.275	0	0	0
1	15	10	"A60"	"A60"	8765	65520	100	1078	1105	412	37	952	952	1008	455	45	22	5	0	2965	3173	1271	40	1342	1342	1363	280	20	91	82	0	0.000	0.000	0.000	0.000	0.000	0.000	0.000	0.000	0.000	0.000	0.000	0.000	0.000	0.000	0.078	0.084	0.189	0.180	4.262	0.118	0.036	316	2384	100	126	1623	1749	153	1831	1984	Error	Error	-3.687	126	1623	153	1831	349190	1002731	0.213	6.464	0	0	0
1	16	10	"A61"	"A61"	9065	65520	100	1181	1253	460	36	924	924	1006	1036	102	6	0	0	4208	4303	1941	45	1334	1334	1384	842	60	81	74	0	0.000	0.000	0.000	0.000	0.000	0.000	0.000	0.000	0.000	0.000	0.000	0.000	0.000	0.000	0.089	0.111	0.142	0.153	5.584	0.097	0.129	316	2384	100	257	2874	3131	329	2969	3298	Error	Error	-3.483	257	2874	329	2969	396096	1359698	0.238	3.467	0	0	0
1	17	10	"A61"	"A61"	9365	65515	100	1224	1294	487	37	975	975	1027	471	45	28	10	0	4855	4585	1546	33	1397	1397	1436	452	31	90	88	0	0.000	0.000	0.000	0.000	0.000	0.000	0.000	0.000	0.000	0.000	0.000	0.000	0.000	0.000	0.072	0.100	0.114	0.105	3.471	0.149	0.170	316	2384	100	249	3458	3707	319	3188	3507	Error	Error	-3.796	249	3458	319	3188	408824	1448753	0.567	6.967	0	0	0
1	18	10	"A61"	"A61"	9665	65515	100	1332	1373	486	35	1017	1017	1070	568	53	31	6	0	4826	4795	1813	37	1428	1428	1484	486	32	91	85	0	0.000	0.000	0.000	0.000	0.000	0.000	0.000	0.000	0.000	0.000	0.000	0.000	0.000	0.000	0.093	0.106	0.142	0.121	4.073	0.102	0.142	316	2384	100	315	3398	3713	356	3367	3723	Error	Error	-3.431	315	3398	356	3367	433960	1515087	0.533	6.813	0	0	0
1	1	11	"A62"	"A62"	4575	65835	100	1183	1243	495	39	1069	1069	1115	442	39	25	7	0	3386	3626	1251	34	1545	1545	1567	292	18	95	91	0	0.000	0.000	0.000	0.000	0.000	0.000	0.000	0.000	0.000	0.000	0.000	0.000	0.000	0.000	0.062	0.084	0.155	0.138	4.124	0.098	0.039	316	2384	100	114	1841	1955	174	2081	2255	Error	Error	-4.013	114	1841	174	2081	392846	1145958	0.290	7.051	0	0	0
1	2	11	"A62"	"A62"	4875	65835	100	1220	1260	497	39	1029	1029	1080	429	39	31	9	0	2979	3057	686	22	1498	1498	1521	297	19	98	93	0	0.000	0.000	0.000	0.000	0.000	0.000	0.000	0.000	0.000	0.000	0.000	0.000	0.000	0.000	0.129	0.148	0.273	0.240	3.556	0.160	0.040	316	2384	100	191	1481	1672	231	1559	1790	Error	Error	-2.955	191	1481	231	1559	398126	965986	0.420	5.172	0	0	0
1	3	11	"A62"	"A62"	5175	65830	100	1154	1315	1791	136	983	983	1089	1509	138	2	0	0	3071	3329	1043	31	1457	1457	1553	1624	104	49	12	0	0.000	0.000	0.000	0.000	0.000	0.000	0.000	0.000	0.000	0.000	0.000	0.000	0.000	0.000	0.106	0.177	0.207	0.209	3.317	0.860	0.032	316	2384	100	171	1614	1785	332	1872	2204	Error	Error	-3.239	171	1614	332	1872	415420	1052099	0.150	1.094	0	0	0
1	4	11	"A63"	"A63"	5475	65830	100	1293	1337	509	38	981	981	1013	415	40	43	16	0	6615	6355	2558	40	1442	1442	1467	303	20	94	88	0	0.000	0.000	0.000	0.000	0.000	0.000	0.000	0.000	0.000	0.000	0.000	0.000	0.000	0.000	0.060	0.072	0.102	0.093	3.681	0.071	0.133	316	2384	100	312	5173	5485	356	4913	5269	Error	Error	-4.051	312	5173	356	4913	422626	2008161	0.781	16.132	0	0	0
1	5	11	"A63"	"A63"	5775	65830	100	1362	1421	533	37	948	948	987	398	40	51	24	0	6360	6790	2078	30	1413	1413	1430	273	19	99	99	0	0.000	0.000	0.000	0.000	0.000	0.000	0.000	0.000	0.000	0.000	0.000	0.000	0.000	0.000	0.084	0.088	0.096	0.078	3.209	0.082	0.185	316	2384	100	414	4947	5361	473	5377	5850	Error	Error	-3.579	414	4947	473	5377	449165	2145687	1.090	19.634	0	0	0
1	6	11	"A63"	"A63"	6075	65830	100	1342	1397	505	36	969	969	1215	2269	186	0	0	0	6007	6314	1615	25	1419	1419	1654	2241	135	97	52	0	0.000	0.000	0.000	0.000	0.000	0.000	0.000	0.000	0.000	0.000	0.000	0.000	0.000	0.000	0.081	0.087	0.110	0.087	3.082	0.087	0.129	316	2384	100	373	4588	4961	428	4895	5323	Error	Error	-3.621	373	4588	428	4895	441425	1995266	0.080	2.079	0	0	0
1	7	11	"A64"	"A64"	6375	65830	100	1243	1269	512	40	937	937	967	407	42	40	14	0	5306	5159	2125	41	1365	1365	1399	357	25	91	87	0	0.000	0.000	0.000	0.000	0.000	0.000	0.000	0.000	0.000	0.000	0.000	0.000	0.000	0.000	0.078	0.088	0.108	0.112	3.233	0.078	0.102	316	2384	100	306	3941	4247	332	3794	4126	Error	Error	-3.687	306	3941	332	3794	401051	1630339	0.742	10.532	0	0	0
1	8	11	"A64"	"A64"	6675	65825	100	1289	1351	529	39	931	931	989	482	48	39	13	0	5312	5524	2037	36	1364	1364	1406	413	29	95	93	0	0.000	0.000	0.000	0.000	0.000	0.000	0.000	0.000	0.000	0.000	0.000	0.000	0.000	0.000	0.091	0.101	0.118	0.110	2.995	0.100	0.157	316	2384	100	358	3948	4306	420	4160	4580	Error	Error	-3.463	358	3948	420	4160	426855	1745655	0.751	9.971	0	0	0
1	9	11	"A64"	"A64"	6975	65825	100	1368	1437	833	57	952	952	1016	731	71	25	4	0	5412	5640	2004	35	1353	1353	1409	663	47	97	95	0	0.000	0.000	0.000	0.000	0.000	0.000	0.000	0.000	0.000	0.000	0.000	0.000	0.000	0.000	0.102	0.113	0.126	0.109	2.993	0.850	0.656	316	2384	100	416	4059	4475	485	4287	4772	Error	Error	-3.286	416	4059	485	4287	453949	1782385	0.576	6.382	0	0	0
1	10	11	"A65"	"A65"	7275	65825	100	1228	1259	458	36	907	907	967	601	62	27	5	0	5011	4842	1151	23	1332	1332	1380	412	29	97	95	0	0.000	0.000	0.000	0.000	0.000	0.000	0.000	0.000	0.000	0.000	0.000	0.000	0.000	0.000	0.087	0.100	0.134	0.113	3.091	0.084	0.088	316	2384	100	321	3679	4000	352	3510	3862	Error	Error	-3.519	321	3679	352	3510	397721	1530054	0.486	8.403	0	0	0
1	11	11	"A65"	"A65"	7575	65825	100	1300	1434	1194	83	928	928	988	786	79	23	1	0	6490	6398	1261	19	1341	1341	1377	376	27	99	98	0	0.000	0.000	0.000	0.000	0.000	0.000	0.000	0.000	0.000	0.000	0.000	0.000	0.000	0.000	0.072	0.100	0.106	0.087	2.806	0.153	0.056	316	2384	100	372	5149	5521	506	5057	5563	Error	Error	-3.791	372	5149	506	5057	453017	2021692	0.567	13.354	0	0	0
1	12	11	"A65"	"A65"	7870	65825	100	1278	1302	474	36	928	928	980	635	64	28	3	0	6036	5986	1094	18	1359	1359	1399	538	38	98	97	0	0.000	0.000	0.000	0.000	0.000	0.000	0.000	0.000	0.000	0.000	0.000	0.000	0.000	0.000	0.075	0.081	0.106	0.088	2.818	0.077	0.125	316	2384	100	350	4677	5027	374	4627	5001	Error	Error	-3.740	350	4677	374	4627	411415	1891569	0.507	8.526	0	0	0
1	13	11	"A66"	"A66"	8170	65820	100	1176	1242	568	45	911	911	978	523	53	30	6	0	4631	4658	1916	41	1332	1332	1369	399	29	89	84	0	0.000	0.000	0.000	0.000	0.000	0.000	0.000	0.000	0.000	0.000	0.000	0.000	0.000	0.000	0.080	0.100	0.129	0.122	3.953	0.109	0.109	316	2384	100	265	3299	3564	331	3326	3657	Error	Error	-3.638	265	3299	331	3326	392461	1471889	0.505	8.243	0	0	0
1	14	11	"A66"	"A66"	8470	65820	100	1248	1310	505	38	897	897	948	385	40	46	21	0	4756	5012	1741	34	1342	1342	1360	283	20	95	93	0	0.000	0.000	0.000	0.000	0.000	0.000	0.000	0.000	0.000	0.000	0.000	0.000	0.000	0.000	0.103	0.113	0.137	0.125	3.258	0.107	0.165	316	2384	100	351	3414	3765	413	3670	4083	Error	Error	-3.282	351	3414	413	3670	413990	1583702	0.940	12.905	0	0	0
1	15	11	"A66"	"A66"	8770	65820	100	1314	1411	826	58	974	974	1033	815	78	20	1	0	5227	5220	1614	30	1376	1376	1417	844	59	94	91	0	0.000	0.000	0.000	0.000	0.000	0.000	0.000	0.000	0.000	0.000	0.000	0.000	0.000	0.000	0.088	0.114	0.135	0.113	3.257	0.109	0.102	316	2384	100	340	3851	4191	437	3844	4281	Error	Error	-3.502	340	3851	437	3844	445919	1649415	0.464	4.506	0	0	0
1	16	11	"A67"	"A67"	9070	65820	100	1137	1265	676	53	936	936	992	408	41	35	14	0	3220	3408	2567	75	1349	1349	1358	263	19	91	87	0	0.000	0.000	0.000	0.000	0.000	0.000	0.000	0.000	0.000	0.000	0.000	0.000	0.000	0.000	0.107	0.160	0.217	0.198	4.071	0.186	0.286	316	2384	100	201	1871	2072	329	2059	2388	Error	Error	-3.219	201	1871	329	2059	399816	1077038	0.669	7.795	0	0	0
1	17	11	"A67"	"A67"	9370	65820	100	1318	1591	3673	230	1004	1004	1060	623	58	29	6	0	4962	5156	2325	45	1397	1397	1424	401	28	97	95	0	0.000	0.000	0.000	0.000	0.000	0.000	0.000	0.000	0.000	0.000	0.000	0.000	0.000	0.000	0.088	0.156	0.143	0.118	3.092	0.897	0.242	316	2384	100	314	3565	3879	587	3759	4346	Error	Error	-3.505	314	3565	587	3759	502737	1629385	0.852	9.307	0	0	0
1	18	11	"A67"	"A67"	9670	65815	100	1281	1307	448	34	989	989	1083	1434	132	1	0	0	5056	4903	1797	36	1394	1394	1470	1427	97	86	64	0	0.000	0.000	0.000	0.000	0.000	0.000	0.000	0.000	0.000	0.000	0.000	0.000	0.000	0.000	0.080	0.091	0.124	0.102	3.753	0.093	0.122	316	2384	100	292	3662	3954	318	3509	3827	Error	Error	-3.649	292	3662	318	3509	412868	1549503	0.156	2.406	0	0	0
1	1	12	"A68"	"A68"	4580	66135	100	1180	1219	458	37	1023	1023	1070	425	39	26	7	0	3071	3136	847	27	1518	1518	1536	293	19	96	90	0	0.000	0.000	0.000	0.000	0.000	0.000	0.000	0.000	0.000	0.000	0.000	0.000	0.000	0.000	0.101	0.121	0.205	0.192	3.247	0.207	0.089	316	2384	100	157	1553	1710	196	1618	1814	Error	Error	-3.306	157	1553	196	1618	385138	991118	0.351	5.461	0	0	0
1	2	12	"A68"	"A68"	4880	66135	100	1241	1301	490	37	982	982	1042	470	45	37	12	0	4177	4937	2346	47	1494	1494	1527	329	21	100	98	0	0.000	0.000	0.000	0.000	0.000	0.000	0.000	0.000	0.000	0.000	0.000	0.000	0.000	0.000	0.097	0.093	0.134	0.121	2.830	0.088	0.095	316	2384	100	259	2683	2942	319	3443	3762	Error	Error	-3.373	259	2683	319	3443	411119	1560034	0.551	10.365	0	0	0
1	3	12	"A68"	"A68"	5180	66130	100	1240	1303	530	40	1010	1010	1056	437	41	36	11	0	4909	5223	2339	44	1489	1489	1513	316	20	96	94	0	0.000	0.000	0.000	0.000	0.000	0.000	0.000	0.000	0.000	0.000	0.000	0.000	0.000	0.000	0.067	0.078	0.115	0.102	3.367	0.088	0.057	316	2384	100	230	3420	3650	293	3734	4027	Error	Error	-3.894	230	3420	293	3734	411724	1650435	0.565	11.741	0	0	0
1	4	12	"A69"	"A69"	5480	66130	100	1341	1389	468	33	954	954	1012	426	42	47	17	0	6674	6572	2601	39	1445	1445	1465	287	19	96	93	0	0.000	0.000	0.000	0.000	0.000	0.000	0.000	0.000	0.000	0.000	0.000	0.000	0.000	0.000	0.074	0.085	0.098	0.093	2.786	0.074	0.164	316	2384	100	387	5229	5616	435	5127	5562	Error	Error	-3.756	387	5229	435	5127	438942	2076680	0.885	17.794	0	0	0
1	5	12	"A69"	"A69"	5780	66130	100	1296	1331	498	37	950	950	1005	426	42	40	14	0	6349	6310	2199	34	1407	1407	1438	365	25	96	94	0	0.000	0.000	0.000	0.000	0.000	0.000	0.000	0.000	0.000	0.000	0.000	0.000	0.000	0.000	0.070	0.078	0.104	0.085	3.087	0.074	0.145	316	2384	100	346	4942	5288	381	4903	5284	Error	Error	-3.836	346	4942	381	4903	420656	1993900	0.765	13.348	0	0	0
1	6	12	"A69"	"A69"	6080	66130	100	1312	1389	505	36	979	979	1093	1267	115	4	0	0	5987	6383	2173	34	1413	1413	1529	1574	102	96	82	0	0.000	0.000	0.000	0.000	0.000	0.000	0.000	0.000	0.000	0.000	0.000	0.000	0.000	0.000	0.073	0.082	0.105	0.089	2.549	0.092	0.145	316	2384	100	333	4574	4907	410	4970	5380	Error	Error	-3.780	333	4574	410	4970	438926	2017005	0.234	3.084	0	0	0
1	7	12	"A70"	"A70"	6380	66130	100	1181	1239	495	39	923	923	977	420	42	37	12	0	4809	4814	2240	46	1371	1371	1389	288	20	93	89	0	0.000	0.000	0.000	0.000	0.000	0.000	0.000	0.000	0.000	0.000	0.000	0.000	0.000	0.000	0.075	0.092	0.120	0.117	3.574	0.087	0.114	316	2384	100	258	3438	3696	316	3443	3759	Error	Error	-3.736	258	3438	316	3443	391466	1521191	0.624	11.892	0	0	0
1	8	12	"A70"	"A70"	6680	66125	100	1125	1208	522	43	933	933	1007	996	98	6	0	0	4922	4951	2137	43	1384	1384	1422	500	35	91	90	0	0.000	0.000	0.000	0.000	0.000	0.000	0.000	0.000	0.000	0.000	0.000	0.000	0.000	0.000	0.054	0.077	0.107	0.092	3.485	0.178	0.025	316	2384	100	192	3538	3730	275	3567	3842	Error	Error	-4.204	192	3538	275	3567	381615	1564403	0.202	7.058	0	0	0
1	9	12	"A70"	"A70"	6980	66125	100	1141	1183	468	39	938	938	984	537	54	23	5	0	4729	4773	1932	40	1378	1378	1408	333	23	95	92	0	0.000	0.000	0.000	0.000	0.000	0.000	0.000	0.000	0.000	0.000	0.000	0.000	0.000	0.000	0.061	0.072	0.118	0.110	3.465	0.074	0.063	316	2384	100	203	3351	3554	245	3395	3640	Error	Error	-4.045	203	3351	245	3395	373685	1508196	0.371	10.105	0	0	0
1	10	12	"A71"	"A71"	7275	66125	100	1272	1299	439	33	945	945	1441	3283	227	0	0	0	6833	6284	2231	35	1357	1357	2010	4537	225	68	0	0	0.000	0.000	0.000	0.000	0.000	0.000	0.000	0.000	0.000	0.000	0.000	0.000	0.000	0.000	0.060	0.072	0.090	0.088	3.421	0.202	0.220	316	2384	100	327	5476	5803	354	4927	5281	Error	Error	-4.066	327	5476	354	4927	410456	1985755	-0.043	0.942	0	0	0
1	11	12	"A71"	"A71"	7575	66125	100	1291	1340	512	38	921	921	979	473	48	44	12	0	6958	6478	2064	31	1351	1351	1384	394	28	98	97	0	0.000	0.000	0.000	0.000	0.000	0.000	0.000	0.000	0.000	0.000	0.000	0.000	0.000	0.000	0.066	0.082	0.098	0.082	3.021	0.087	0.134	316	2384	100	370	5607	5977	419	5127	5546	Error	Error	-3.922	370	5607	419	5127	423326	2046969	0.763	12.929	0	0	0
1	12	12	"A71"	"A71"	7875	66125	100	1289	1334	473	35	959	959	1104	1766	159	1	0	0	6869	6551	1869	28	1381	1381	1489	1443	96	95	86	0	0.000	0.000	0.000	0.000	0.000	0.000	0.000	0.000	0.000	0.000	0.000	0.000	0.000	0.000	0.060	0.073	0.089	0.079	2.669	0.072	0.105	316	2384	100	330	5488	5818	375	5170	5545	Error	Error	-4.056	330	5488	375	5170	421566	2070064	0.130	3.508	0	0	0
1	13	12	"A72"	"A72"	8175	66120	100	1309	1357	579	42	968	968	1002	396	39	45	22	0	4985	4669	2132	45	1392	1392	1451	442	30	82	78	0	0.000	0.000	0.000	0.000	0.000	0.000	0.000	0.000	0.000	0.000	0.000	0.000	0.000	0.000	0.095	0.119	0.149	0.170	4.178	0.116	0.200	316	2384	100	341	3593	3934	389	3277	3666	Error	Error	-3.397	341	3593	389	3277	428703	1475525	0.896	7.281	0	0	0
1	14	12	"A72"	"A72"	8475	66120	100	1374	1439	556	38	944	944	989	445	44	48	23	0	4131	4761	2133	44	1382	1382	1456	484	33	93	91	0	0.000	0.000	0.000	0.000	0.000	0.000	0.000	0.000	0.000	0.000	0.000	0.000	0.000	0.000	0.156	0.146	0.186	0.151	3.351	0.121	0.170	316	2384	100	430	2749	3179	495	3379	3874	Error	Error	-2.676	430	2749	495	3379	454702	1504480	1.011	6.829	0	0	0
1	15	12	"A72"	"A72"	8775	66120	100	1257	1311	496	37	974	974	1017	435	42	36	13	0	4671	4812	1931	40	1382	1382	1406	301	21	95	92	0	0.000	0.000	0.000	0.000	0.000	0.000	0.000	0.000	0.000	0.000	0.000	0.000	0.000	0.000	0.086	0.098	0.120	0.117	3.261	0.096	0.122	316	2384	100	283	3289	3572	337	3430	3767	Error	Error	-3.539	283	3289	337	3430	414197	1520657	0.676	11.316	0	0	0
1	16	12	"A73"	"A73"	9075	66120	100	1039	1099	523	47	979	979	1034	570	55	12	2	0	1838	2076	1083	52	1370	1370	1383	246	17	70	49	0	0.000	0.000	0.000	0.000	0.000	0.000	0.000	0.000	0.000	0.000	0.000	0.000	0.000	0.000	0.128	0.170	0.545	0.572	5.258	1.401	0.048	316	2384	100	60	468	528	120	706	826	Error	Error	-2.963	60	468	120	706	347322	656145	0.114	2.817	0	0	0
1	17	12	"A73"	"A73"	9375	66120	100	1087	1142	448	39	980	980	1033	595	57	15	2	0	2263	2617	1200	45	1384	1384	1410	402	28	77	52	0	0.000	0.000	0.000	0.000	0.000	0.000	0.000	0.000	0.000	0.000	0.000	0.000	0.000	0.000	0.122	0.131	0.280	0.304	4.422	0.157	0.053	316	2384	100	107	879	986	162	1233	1395	Error	Error	-3.038	107	879	162	1233	360904	826927	0.183	3.002	0	0	0
1	18	12	"A73"	"A73"	9675	66120	100	990	1070	592	55	955	955	1000	425	42	17	5	0	2154	2442	1122	45	1365	1365	1379	267	19	83	63	0	0.000	0.000	0.000	0.000	0.000	0.000	0.000	0.000	0.000	0.000	0.000	0.000	0.000	0.000	0.044	0.107	0.334	0.328	4.879	0.186	0.043	316	2384	100	35	789	824	115	1077	1192	Error	Error	-4.495	35	789	115	1077	338246	771593	0.165	3.981	0	0	0
1	1	13	"A74"	"A74"	4585	66435	100	1455	1482	533	35	1054	1054	1184	1445	122	5	0	0	5015	5481	2191	39	1520	1520	1615	924	57	92	87	0	0.000	0.000	0.000	0.000	0.000	0.000	0.000	0.000	0.000	0.000	0.000	0.000	0.000	0.000	0.115	0.108	0.134	0.120	2.847	0.367	0.140	316	2384	100	401	3495	3896	428	3961	4389	Error	Error	-3.124	401	3495	428	3961	468162	1731878	0.206	4.184	0	0	0
1	2	13	"A74"	"A74"	4885	66435	100	1520	1568	639	40	1024	1024	1162	1713	147	2	0	0	5928	6215	1988	31	1507	1507	1597	1052	65	100	95	0	0.000	0.000	0.000	0.000	0.000	0.000	0.000	0.000	0.000	0.000	0.000	0.000	0.000	0.000	0.112	0.116	0.128	0.111	2.679	0.115	0.173	316	2384	100	496	4421	4917	544	4708	5252	Error	Error	-3.156	496	4421	544	4708	495354	1963787	0.237	4.390	0	0	0
1	3	13	"A74"	"A74"	5185	66435	100	1541	1858	3692	198	1020	1020	1089	577	52	46	15	0	6273	6615	3713	56	1487	1487	1519	351	23	100	100	0	0.000	0.000	0.000	0.000	0.000	0.000	0.000	0.000	0.000	0.000	0.000	0.000	0.000	0.000	0.109	0.163	0.128	0.109	2.905	0.574	0.449	316	2384	100	521	4786	5307	838	5128	5966	Error	Error	-3.199	521	4786	838	5128	587148	2090193	1.333	14.519	0	0	0
1	4	13	"A75"	"A75"	5485	66430	100	1621	1741	946	54	987	987	1034	595	57	53	20	0	4599	5406	2652	49	1494	1494	1624	746	45	90	86	0	0.000	0.000	0.000	0.000	0.000	0.000	0.000	0.000	0.000	0.000	0.000	0.000	0.000	0.000	0.204	0.193	0.214	0.203	3.249	0.165	0.242	316	2384	100	634	3105	3739	754	3912	4666	Error	Error	-2.292	634	3105	754	3912	550282	1708401	1.188	5.070	0	0	0
1	5	13	"A75"	"A75"	5785	66430	100	1673	1667	563	33	990	990	1055	639	60	53	12	0	5076	5860	2596	44	1510	1510	1628	640	39	97	94	0	0.000	0.000	0.000	0.000	0.000	0.000	0.000	0.000	0.000	0.000	0.000	0.000	0.000	0.000	0.192	0.156	0.178	0.167	2.550	0.140	0.131	316	2384	100	683	3566	4249	677	4350	5027	Error	Error	-2.384	683	3566	677	4350	526644	1851776	0.958	6.613	0	0	0
1	6	13	"A75"	"A75"	6085	66430	100	1748	1801	589	32	1009	1009	1086	751	69	48	12	0	5012	5842	2429	41	1500	1500	1650	964	58	98	91	0	0.000	0.000	0.000	0.000	0.000	0.000	0.000	0.000	0.000	0.000	0.000	0.000	0.000	0.000	0.210	0.182	0.196	0.168	2.955	0.133	0.224	316	2384	100	739	3512	4251	792	4342	5134	Error	Error	-2.249	739	3512	792	4342	569170	1846093	0.952	4.349	0	0	0
1	7	13	"A76"	"A76"	6385	66430	100	1473	1466	529	36	1019	1019	1107	1491	134	4	0	0	5781	6376	2951	46	1428	1428	1537	1297	84	89	79	0	0.000	0.000	0.000	0.000	0.000	0.000	0.000	0.000	0.000	0.000	0.000	0.000	0.000	0.000	0.104	0.090	0.114	0.095	3.334	0.089	0.203	316	2384	100	454	4353	4807	447	4948	5395	Error	Error	-3.261	454	4353	447	4948	463298	2014822	0.241	3.731	0	0	0
1	8	13	"A76"	"A76"	6685	66430	100	1585	1618	515	31	984	984	1060	798	75	35	3	0	6982	6942	2215	31	1456	1456	1562	704	45	98	95	0	0.000	0.000	0.000	0.000	0.000	0.000	0.000	0.000	0.000	0.000	0.000	0.000	0.000	0.000	0.109	0.116	0.122	0.113	2.289	0.105	0.272	316	2384	100	601	5526	6127	634	5486	6120	Error	Error	-3.201	601	5526	634	5486	511206	2193583	0.699	7.642	0	0	0
1	9	13	"A76"	"A76"	6980	66425	100	1487	1523	536	35	998	998	1040	425	40	57	22	0	5886	6389	2601	40	1418	1418	1506	550	36	97	94	0	0.000	0.000	0.000	0.000	0.000	0.000	0.000	0.000	0.000	0.000	0.000	0.000	0.000	0.000	0.109	0.106	0.120	0.112	2.531	0.090	0.205	316	2384	100	489	4468	4957	525	4971	5496	Error	Error	-3.192	489	4468	525	4971	481417	2018856	1.136	8.878	0	0	0
1	10	13	"A77"	"A77"	7280	66425	100	2018	2073	806	38	1001	1001	1119	940	84	54	17	0	4736	5666	2971	52	1462	1462	1641	894	54	89	82	0	0.000	0.000	0.000	0.000	0.000	0.000	0.000	0.000	0.000	0.000	0.000	0.000	0.000	0.000	0.311	0.255	0.298	0.283	2.575	0.191	0.393	316	2384	100	1017	3274	4291	1072	4204	5276	Error	Error	-1.687	1017	3274	1072	4204	655037	1790323	1.015	4.502	0	0	0
1	11	13	"A77"	"A77"	7580	66425	100	1989	2017	669	33	999	999	1954	6369	325	0	0	0	4388	5084	2158	42	1450	1450	2537	6652	262	10	0	0	0.000	0.000	0.000	0.000	0.000	0.000	0.000	0.000	0.000	0.000	0.000	0.000	0.000	0.000	0.337	0.280	0.300	0.282	2.229	0.949	0.926	316	2384	100	990	2938	3928	1018	3634	4652	Error	Error	-1.569	990	2938	1018	3634	637411	1606478	0.010	0.383	0	0	0
1	12	13	"A77"	"A77"	7880	66425	100	2160	2211	740	33	993	993	1429	4486	313	0	0	0	4486	5575	2817	50	1433	1433	1957	4726	241	28	4	0	0.000	0.000	0.000	0.000	0.000	0.000	0.000	0.000	0.000	0.000	0.000	0.000	0.000	0.000	0.382	0.294	0.343	0.307	2.219	0.200	0.381	316	2384	100	1167	3053	4220	1218	4142	5360	Error	Error	-1.387	1167	3053	1218	4142	698792	1761560	0.174	0.766	0	0	0
1	13	13	"A78"	"A78"	8180	66425	100	1533	1604	613	38	1009	1009	1080	939	86	25	3	0	5427	5975	3397	56	1415	1415	1499	1137	75	80	74	0	0.000	0.000	0.000	0.000	0.000	0.000	0.000	0.000	0.000	0.000	0.000	0.000	0.000	0.000	0.131	0.130	0.150	0.145	2.968	0.108	0.212	316	2384	100	524	4012	4536	595	4560	5155	Error	Error	-2.937	524	4012	595	4560	507017	1888218	0.558	3.937	0	0	0
1	14	13	"A78"	"A78"	8480	66420	100	1677	2105	2125	100	1018	1018	1089	863	79	42	12	0	5351	7102	5577	78	1476	1476	1597	697	43	90	85	0	0.000	0.000	0.000	0.000	0.000	0.000	0.000	0.000	0.000	0.000	0.000	0.000	0.000	0.000	0.170	0.193	0.170	0.167	2.997	0.225	0.240	316	2384	100	659	3875	4534	1087	5626	6713	Error	Error	-2.556	659	3875	1087	5626	665269	2244255	1.177	7.898	0	0	0
1	15	13	"A78"	"A78"	8780	66420	100	1517	1594	608	38	987	987	1098	1780	162	1	0	0	5497	5679	2493	43	1431	1431	1601	1971	123	83	52	0	0.000	0.000	0.000	0.000	0.000	0.000	0.000	0.000	0.000	0.000	0.000	0.000	0.000	0.000	0.130	0.143	0.151	0.146	2.982	0.664	0.623	316	2384	100	530	4066	4596	607	4248	4855	Error	Error	-2.940	530	4066	607	4248	503718	1794550	0.279	2.069	0	0	0
1	16	13	"A79"	"A79"	9080	66420	100	1396	1419	624	43	994	994	1181	2263	191	0	0	0	5262	5029	2299	45	1418	1418	1556	1708	109	74	59	0	0.000	0.000	0.000	0.000	0.000	0.000	0.000	0.000	0.000	0.000	0.000	0.000	0.000	0.000	0.105	0.118	0.149	0.145	3.648	0.157	0.060	316	2384	100	402	3844	4246	425	3611	4036	Error	Error	-3.257	402	3844	425	3611	448412	1589242	0.105	2.033	0	0	0
1	17	13	"A79"	"A79"	9380	66420	100	1377	1417	521	36	1002	1002	1062	618	58	34	5	0	5270	5151	2044	39	1412	1412	1457	457	31	90	84	0	0.000	0.000	0.000	0.000	0.000	0.000	0.000	0.000	0.000	0.000	0.000	0.000	0.000	0.000	0.097	0.111	0.130	0.120	3.744	0.168	0.137	316	2384	100	375	3858	4233	415	3739	4154	Error	Error	-3.363	375	3858	415	3739	447832	1627560	0.574	8.083	0	0	0
1	18	13	"A79"	"A79"	9680	66420	100	1355	1443	668	46	979	979	1063	918	86	16	1	0	4851	4973	1833	36	1387	1387	1448	555	38	92	88	0	0.000	0.000	0.000	0.000	0.000	0.000	0.000	0.000	0.000	0.000	0.000	0.000	0.000	0.000	0.109	0.129	0.144	0.128	3.306	0.375	0.157	316	2384	100	376	3464	3840	464	3586	4050	Error	Error	-3.204	376	3464	464	3586	455841	1571620	0.414	6.351	0	0	0
1	1	14	"A80"	"A80"	4590	66735	100	1382	1441	483	33	1063	1063	1254	2493	198	0	0	0	5508	5860	2526	43	1538	1538	1702	2335	137	79	36	0	0.000	0.000	0.000	0.000	0.000	0.000	0.000	0.000	0.000	0.000	0.000	0.000	0.000	0.000	0.080	0.087	0.125	0.105	3.751	0.092	0.137	316	2384	100	319	3970	4289	378	4322	4700	Error	Error	-3.638	319	3970	378	4322	455510	1851676	0.075	1.781	0	0	0
1	2	14	"A80"	"A80"	4890	66735	100	1441	1515	597	39	1027	1027	1175	2105	179	0	0	0	5536	5978	2256	37	1522	1522	1653	1856	112	91	57	0	0.000	0.000	0.000	0.000	0.000	0.000	0.000	0.000	0.000	0.000	0.000	0.000	0.000	0.000	0.103	0.110	0.129	0.107	3.004	0.107	0.208	316	2384	100	414	4014	4428	488	4456	4944	Error	Error	-3.277	414	4014	488	4456	478697	1889183	0.162	2.330	0	0	0
1	3	14	"A80"	"A80"	5190	66735	100	1547	1578	530	33	1046	1046	1127	866	76	25	2	0	5580	6111	2521	41	1531	1531	1584	514	32	96	93	0	0.000	0.000	0.000	0.000	0.000	0.000	0.000	0.000	0.000	0.000	0.000	0.000	0.000	0.000	0.124	0.116	0.127	0.121	2.940	0.201	0.117	316	2384	100	501	4049	4550	532	4580	5112	Error	Error	-3.015	501	4049	532	4580	498626	1931221	0.521	8.807	0	0	0
1	4	14	"A81"	"A81"	5490	66730	100	1423	1499	588	39	1019	1019	1079	772	71	26	6	0	4613	5135	2673	52	1475	1475	1506	329	21	86	81	0	0.000	0.000	0.000	0.000	0.000	0.000	0.000	0.000	0.000	0.000	0.000	0.000	0.000	0.000	0.129	0.131	0.152	0.148	3.115	0.119	0.224	316	2384	100	404	3138	3542	480	3660	4140	Error	Error	-2.957	404	3138	480	3660	473792	1622685	0.544	11.030	0	0	0
1	5	14	"A81"	"A81"	5790	66730	100	1508	1602	592	36	1008	1008	1074	561	52	46	18	0	6116	6093	2130	34	1487	1487	1539	436	28	96	93	0	0.000	0.000	0.000	0.000	0.000	0.000	0.000	0.000	0.000	0.000	0.000	0.000	0.000	0.000	0.108	0.129	0.137	0.120	2.669	0.121	0.136	316	2384	100	500	4629	5129	594	4606	5200	Error	Error	-3.211	500	4629	594	4606	506078	1925487	0.941	10.445	0	0	0
1	6	14	"A81"	"A81"	6090	66730	100	1536	2472	6430	260	984	984	1093	1720	157	8	3	0	5102	6430	6434	100	1420	1420	1478	535	36	99	98	0	0.000	0.000	0.000	0.000	0.000	0.000	0.000	0.000	0.000	0.000	0.000	0.000	0.000	0.000	0.150	0.297	0.169	0.151	2.776	1.033	0.608	316	2384	100	552	3682	4234	1488	5010	6498	Error	Error	-2.738	552	3682	1488	5010	781066	2031895	0.802	9.256	0	0	0
1	7	14	"A82"	"A82"	6385	66730	100	1422	1456	547	37	1051	1051	2173	7364	338	0	0	0	5261	4950	2308	46	1465	1465	2680	7528	280	2	0	0	0.000	0.000	0.000	0.000	0.000	0.000	0.000	0.000	0.000	0.000	0.000	0.000	0.000	0.000	0.098	0.116	0.138	0.150	3.834	0.990	0.946	316	2384	100	371	3796	4167	405	3485	3890	Error	Error	-3.355	371	3796	405	3485	460003	1564282	-0.097	0.302	0	0	0
1	8	14	"A82"	"A82"	6685	66730	100	1421	1429	540	37	987	987	1048	660	62	31	4	0	5590	5798	2318	39	1419	1419	1496	603	40	93	89	0	0.000	0.000	0.000	0.000	0.000	0.000	0.000	0.000	0.000	0.000	0.000	0.000	0.000	0.000	0.104	0.101	0.123	0.114	3.076	0.141	0.123	316	2384	100	434	4171	4605	442	4379	4821	Error	Error	-3.265	434	4171	442	4379	451650	1832283	0.577	7.134	0	0	0
1	9	14	"A82"	"A82"	6985	66730	100	1371	1430	527	36	966	966	1011	408	40	49	22	0	5927	5957	2162	36	1402	1402	1462	478	32	93	92	0	0.000	0.000	0.000	0.000	0.000	0.000	0.000	0.000	0.000	0.000	0.000	0.000	0.000	0.000	0.090	0.102	0.130	0.114	2.960	0.084	0.142	316	2384	100	405	4525	4930	464	4555	5019	Error	Error	-3.482	405	4525	464	4555	451945	1882313	1.027	9.404	0	0	0
1	10	14	"A83"	"A83"	7285	66725	100	1282	1323	520	39	971	971	1029	518	50	33	9	0	3897	4057	1805	44	1400	1400	1496	611	40	83	79	0	0.000	0.000	0.000	0.000	0.000	0.000	0.000	0.000	0.000	0.000	0.000	0.000	0.000	0.000	0.125	0.132	0.180	0.194	3.496	0.169	0.155	316	2384	100	311	2497	2808	352	2657	3009	Error	Error	-3.005	311	2497	352	2657	418147	1282069	0.568	4.191	0	0	0
1	11	14	"A83"	"A83"	7585	66725	100	1424	1481	500	33	978	978	1158	2598	224	0	0	0	4135	4349	1608	36	1415	1415	1601	2211	138	64	15	0	0.000	0.000	0.000	0.000	0.000	0.000	0.000	0.000	0.000	0.000	0.000	0.000	0.000	0.000	0.164	0.171	0.179	0.175	2.902	0.167	0.144	316	2384	100	446	2720	3166	503	2934	3437	Error	Error	-2.608	446	2720	503	2934	468028	1374260	0.124	1.243	0	0	0
1	12	14	"A83"	"A83"	7885	66725	100	1438	1490	670	44	994	994	1077	701	65	30	6	0	4084	4344	1607	36	1421	1421	1541	653	42	92	89	0	0.000	0.000	0.000	0.000	0.000	0.000	0.000	0.000	0.000	0.000	0.000	0.000	0.000	0.000	0.167	0.170	0.197	0.175	2.886	0.214	0.124	316	2384	100	444	2663	3107	496	2923	3419	Error	Error	-2.584	444	2663	496	2923	470799	1372579	0.589	4.292	0	0	0
1	13	14	"A84"	"A84"	8185	66725	100	1487	1528	604	39	1028	1028	1143	1617	141	4	0	0	4280	4599	2105	45	1445	1445	1582	869	54	83	74	0	0.000	0.000	0.000	0.000	0.000	0.000	0.000	0.000	0.000	0.000	0.000	0.000	0.000	0.000	0.162	0.159	0.179	0.160	3.544	1.093	0.168	316	2384	100	459	2835	3294	500	3154	3654	Error	Error	-2.627	459	2835	500	3154	482898	1453245	0.238	3.472	0	0	0
1	14	14	"A84"	"A84"	8485	66725	100	1637	1627	527	32	1013	1013	1056	446	42	59	31	0	4265	5181	2644	51	1479	1479	1642	681	41	89	84	0	0.000	0.000	0.000	0.000	0.000	0.000	0.000	0.000	0.000	0.000	0.000	0.000	0.000	0.000	0.224	0.166	0.203	0.177	3.647	0.098	0.138	316	2384	100	624	2786	3410	614	3702	4316	Error	Error	-2.159	624	2786	614	3702	514258	1637168	1.280	5.197	0	0	0
1	15	14	"A84"	"A84"	8785	66720	100	1517	1537	516	33	966	966	1019	490	48	55	22	0	4046	4618	2282	49	1418	1418	1530	592	38	90	84	0	0.000	0.000	0.000	0.000	0.000	0.000	0.000	0.000	0.000	0.000	0.000	0.000	0.000	0.000	0.210	0.178	0.227	0.204	3.016	0.127	0.212	316	2384	100	551	2628	3179	571	3200	3771	Error	Error	-2.254	551	2628	571	3200	485728	1459441	1.057	5.216	0	0	0
1	16	14	"A85"	"A85"	9085	66720	100	1500	1558	624	40	998	998	1065	556	52	46	17	0	3553	3780	1566	41	1409	1409	1485	525	35	86	82	0	0.000	0.000	0.000	0.000	0.000	0.000	0.000	0.000	0.000	0.000	0.000	0.000	0.000	0.000	0.234	0.236	0.284	0.262	3.562	0.178	0.193	316	2384	100	502	2144	2646	560	2371	2931	Error	Error	-2.095	502	2144	560	2371	492178	1194546	0.887	4.371	0	0	0
1	17	14	"A85"	"A85"	9385	66720	100	1448	1542	633	41	984	984	1027	473	46	50	24	0	3682	3861	1280	33	1422	1422	1477	422	28	93	90	0	0.000	0.000	0.000	0.000	0.000	0.000	0.000	0.000	0.000	0.000	0.000	0.000	0.000	0.000	0.205	0.229	0.279	0.247	3.108	0.217	0.221	316	2384	100	464	2260	2724	558	2439	2997	Error	Error	-2.284	464	2260	558	2439	487339	1219964	1.089	5.649	0	0	0
1	18	14	"A85"	"A85"	9685	66720	100	1388	1400	542	38	993	993	1166	1988	170	0	0	0	3525	3812	1442	37	1370	1370	1554	1966	126	59	14	0	0.000	0.000	0.000	0.000	0.000	0.000	0.000	0.000	0.000	0.000	0.000	0.000	0.000	0.000	0.183	0.167	0.231	0.218	2.688	0.145	0.147	316	2384	100	395	2155	2550	407	2442	2849	Error	Error	-2.448	395	2155	407	2442	442390	1204587	0.118	1.149	0	0	0
1	1	15	"A86"	"A86"	4595	67035	100	1336	1402	522	37	1009	1009	1066	429	40	40	16	0	5349	5186	1814	34	1525	1525	1556	322	20	94	92	0	0.000	0.000	0.000	0.000	0.000	0.000	0.000	0.000	0.000	0.000	0.000	0.000	0.000	0.000	0.086	0.107	0.122	0.126	3.286	0.107	0.151	316	2384	100	327	3824	4151	393	3661	4054	Error	Error	-3.548	327	3824	393	3661	443051	1638858	0.783	11.273	0	0	0
1	2	15	"A86"	"A86"	4895	67035	100	1286	1328	507	38	1026	1026	1156	1576	136	1	0	0	4856	4954	1861	37	1533	1533	1631	1568	96	82	52	0	0.000	0.000	0.000	0.000	0.000	0.000	0.000	0.000	0.000	0.000	0.000	0.000	0.000	0.000	0.078	0.088	0.124	0.119	3.524	0.081	0.092	316	2384	100	260	3323	3583	302	3421	3723	Error	Error	-3.676	260	3323	302	3421	419636	1565619	0.109	2.119	0	0	0
1	3	15	"A86"	"A86"	5195	67035	100	1495	1867	3469	185	1064	1064	1120	504	45	44	16	0	5633	5789	3124	53	1571	1571	1646	505	30	99	95	0	0.000	0.000	0.000	0.000	0.000	0.000	0.000	0.000	0.000	0.000	0.000	0.000	0.000	0.000	0.106	0.190	0.150	0.123	2.896	0.622	0.418	316	2384	100	431	4062	4493	803	4218	5021	Error	Error	-3.236	431	4062	803	4218	589946	1829403	1.482	8.204	0	0	0
1	4	15	"A87"	"A87"	5495	67035	100	1477	1554	670	43	1077	1077	1322	2196	166	0	0	0	4317	4948	2660	53	1600	1600	1919	2758	143	49	19	0	0.000	0.000	0.000	0.000	0.000	0.000	0.000	0.000	0.000	0.000	0.000	0.000	0.000	0.000	0.147	0.142	0.191	0.181	3.902	0.328	0.304	316	2384	100	400	2717	3117	477	3348	3825	Error	Error	-2.764	400	2717	477	3348	491207	1563559	0.106	1.098	0	0	0
1	5	15	"A87"	"A87"	5795	67030	100	1816	3355	8178	243	1034	1034	1339	3170	236	8	5	1	4854	7070	9735	137	1563	1563	2018	3665	181	43	15	1	0.000	0.000	0.000	0.000	0.000	0.000	0.000	0.000	0.000	0.000	0.000	0.000	0.000	0.000	0.238	0.421	0.321	0.251	3.717	0.876	0.894	316	2384	100	782	3291	4073	2321	5507	7828	Error	Error	-2.073	782	3291	2321	5507	1060136	2234147	0.636	1.378	0	0	0
1	6	15	"A87"	"A87"	6090	67030	100	1549	1599	585	36	984	984	1070	804	75	34	6	0	4239	4576	2046	44	1493	1493	1624	807	49	88	74	0	0.000	0.000	0.000	0.000	0.000	0.000	0.000	0.000	0.000	0.000	0.000	0.000	0.000	0.000	0.206	0.199	0.232	0.227	2.978	0.362	0.247	316	2384	100	565	2746	3311	615	3083	3698	Error	Error	-2.281	565	2746	615	3083	505278	1446081	0.658	3.658	0	0	0
1	7	15	"A88"	"A88"	6390	67030	100	1309	1366	504	36	1016	1016	1082	614	56	31	5	0	4726	4717	2203	46	1446	1446	1484	536	36	84	79	0	0.000	0.000	0.000	0.000	0.000	0.000	0.000	0.000	0.000	0.000	0.000	0.000	0.000	0.000	0.089	0.107	0.148	0.148	3.866	0.269	0.262	316	2384	100	293	3280	3573	350	3271	3621	Error	Error	-3.485	293	3280	350	3271	431746	1490672	0.463	6.032	0	0	0
1	8	15	"A88"	"A88"	6690	67030	100	1464	1525	794	52	1006	1006	1205	1979	164	1	0	0	5673	5852	2144	36	1456	1456	1689	2282	135	85	44	0	0.000	0.000	0.000	0.000	0.000	0.000	0.000	0.000	0.000	0.000	0.000	0.000	0.000	0.000	0.109	0.118	0.131	0.115	3.081	0.120	0.195	316	2384	100	458	4217	4675	519	4396	4915	Error	Error	-3.203	458	4217	519	4396	481863	1849362	0.162	1.824	0	0	0
1	9	15	"A88"	"A88"	6990	67030	100	1397	1535	1317	85	1001	1001	1117	942	84	16	1	0	4831	5058	1966	38	1437	1437	1581	1356	85	89	67	0	0.000	0.000	0.000	0.000	0.000	0.000	0.000	0.000	0.000	0.000	0.000	0.000	0.000	0.000	0.117	0.147	0.140	0.128	2.992	0.440	0.498	316	2384	100	396	3394	3790	534	3621	4155	Error	Error	-3.099	396	3394	534	3621	485118	1598368	0.444	2.564	0	0	0
1	10	15	"A89"	"A89"	7290	67025	100	1398	1502	987	65	984	984	1056	760	71	28	6	0	5171	5071	2273	44	1402	1402	1444	402	27	88	84	0	0.000	0.000	0.000	0.000	0.000	0.000	0.000	0.000	0.000	0.000	0.000	0.000	0.000	0.000	0.110	0.141	0.166	0.147	3.890	0.152	0.148	316	2384	100	414	3769	4183	518	3669	4187	Error	Error	-3.186	414	3769	518	3669	474490	1602397	0.587	9.022	0	0	0
1	11	15	"A89"	"A89"	7590	67025	100	1321	1409	555	39	999	999	1068	666	62	29	6	0	4657	4737	2150	45	1425	1425	1454	523	35	88	81	0	0.000	0.000	0.000	0.000	0.000	0.000	0.000	0.000	0.000	0.000	0.000	0.000	0.000	0.000	0.100	0.124	0.157	0.145	3.638	0.129	0.160	316	2384	100	322	3232	3554	410	3312	3722	Error	Error	-3.327	322	3232	410	3312	445394	1496993	0.512	6.277	0	0	0
1	12	15	"A89"	"A89"	7890	67025	100	1385	1436	539	37	1001	1001	1068	637	59	31	7	0	5518	5265	1828	34	1418	1418	1447	375	25	99	95	0	0.000	0.000	0.000	0.000	0.000	0.000	0.000	0.000	0.000	0.000	0.000	0.000	0.000	0.000	0.094	0.113	0.142	0.115	3.026	0.111	0.163	316	2384	100	384	4100	4484	435	3847	4282	Error	Error	-3.416	384	4100	435	3847	453705	1663734	0.578	10.181	0	0	0
1	13	15	"A90"	"A90"	8190	67025	100	1382	1441	548	38	998	998	1064	752	70	26	3	0	4049	4883	2886	59	1426	1426	1507	705	46	80	75	0	0.000	0.000	0.000	0.000	0.000	0.000	0.000	0.000	0.000	0.000	0.000	0.000	0.000	0.000	0.146	0.128	0.152	0.156	3.726	0.194	0.179	316	2384	100	384	2623	3007	443	3457	3900	Error	Error	-2.772	384	2623	443	3457	455238	1543043	0.501	4.789	0	0	0
1	14	15	"A90"	"A90"	8490	67025	100	3208	13871	21568	155	1003	1003	1046	425	40	87	76	12	5137	16298	21754	133	1423	1423	1473	384	26	95	90	12	0.000	0.000	0.000	0.000	0.000	0.000	0.000	0.000	0.000	0.000	0.000	0.000	0.000	0.000	0.594	0.865	0.657	0.598	1.993	0.962	0.977	316	2384	100	2205	3714	5919	12868	14875	27743	Error	Error	-0.752	2205	3714	12868	14875	4383290	5150272	30.176	38.607	0	0	0
1	15	15	"A90"	"A90"	8790	67020	100	1332	1406	490	34	1032	1032	2218	7861	354	0	0	0	3717	4030	1834	45	1428	1428	2775	8190	295	0	0	0	0.000	0.000	0.000	0.000	0.000	0.000	0.000	0.000	0.000	0.000	0.000	0.000	0.000	0.000	0.131	0.144	0.183	0.182	3.653	0.961	0.938	316	2384	100	300	2289	2589	374	2602	2976	Error	Error	-2.932	300	2289	374	2602	444192	1273416	-0.103	0.153	0	0	0
1	16	15	"A91"	"A91"	9090	67020	100	1426	1495	596	39	985	985	1077	1429	132	5	0	0	3111	3302	1528	46	1416	1416	1537	1270	82	63	22	0	0.000	0.000	0.000	0.000	0.000	0.000	0.000	0.000	0.000	0.000	0.000	0.000	0.000	0.000	0.260	0.270	0.334	0.298	3.480	0.939	0.642	316	2384	100	441	1695	2136	510	1886	2396	Error	Error	-1.942	441	1695	510	1886	472466	1043469	0.293	1.390	0	0	0
1	17	15	"A91"	"A91"	9390	67020	100	1435	1544	668	43	1018	1018	1107	1156	104	16	1	0	3706	4279	2116	49	1429	1429	1551	1021	65	82	60	0	0.000	0.000	0.000	0.000	0.000	0.000	0.000	0.000	0.000	0.000	0.000	0.000	0.000	0.000	0.183	0.185	0.221	0.211	3.088	0.170	0.240	316	2384	100	417	2277	2694	526	2850	3376	Error	Error	-2.449	417	2277	526	2850	487955	1352255	0.378	2.672	0	0	0
1	18	15	"A91"	"A91"	9685	67020	100	1428	1470	585	39	957	957	1027	945	92	20	1	0	3576	4033	2446	60	1386	1386	1554	1357	87	67	38	0	0.000	0.000	0.000	0.000	0.000	0.000	0.000	0.000	0.000	0.000	0.000	0.000	0.000	0.000	0.215	0.194	0.253	0.259	3.679	0.427	0.524	316	2384	100	471	2190	2661	513	2647	3160	Error	Error	-2.217	471	2190	513	2647	464585	1274332	0.469	1.827	0	0	0
1	1	16	"A92"	"A92"	4600	67335	100	1340	1361	489	35	1044	1044	1098	458	41	36	13	0	4936	4544	1777	39	1576	1576	1600	324	20	85	81	0	0.000	0.000	0.000	0.000	0.000	0.000	0.000	0.000	0.000	0.000	0.000	0.000	0.000	0.000	0.088	0.107	0.172	0.170	3.633	0.105	0.097	316	2384	100	296	3360	3656	317	2968	3285	Error	Error	-3.505	296	3360	317	2968	430026	1435850	0.574	9.086	0	0	0
1	2	16	"A92"	"A92"	4900	67335	100	1332	1394	539	38	1049	1049	1123	804	71	18	2	0	5059	5010	1589	31	1572	1572	1655	1226	74	90	77	0	0.000	0.000	0.000	0.000	0.000	0.000	0.000	0.000	0.000	0.000	0.000	0.000	0.000	0.000	0.081	0.100	0.136	0.120	3.031	0.104	0.127	316	2384	100	283	3487	3770	345	3438	3783	Error	Error	-3.623	283	3487	345	3438	440585	1583081	0.337	2.737	0	0	0
1	3	16	"A92"	"A92"	5200	67335	100	1346	1669	2572	154	1016	1016	1068	432	40	42	23	0	5579	5493	1915	34	1571	1571	1602	336	20	96	94	0	0.000	0.000	0.000	0.000	0.000	0.000	0.000	0.000	0.000	0.000	0.000	0.000	0.000	0.000	0.082	0.166	0.133	0.124	3.196	0.991	0.390	316	2384	100	330	4008	4338	653	3922	4575	Error	Error	-3.602	330	4008	653	3922	527496	1735716	1.391	11.580	0	0	0
1	4	16	"A93"	"A93"	5495	67335	100	1485	1555	597	38	1025	1025	1070	448	41	51	23	0	6045	6636	3447	51	1559	1559	1706	805	47	86	81	0	0.000	0.000	0.000	0.000	0.000	0.000	0.000	0.000	0.000	0.000	0.000	0.000	0.000	0.000	0.103	0.104	0.117	0.124	3.858	0.087	0.184	316	2384	100	460	4486	4946	530	5077	5607	Error	Error	-3.286	460	4486	530	5077	491512	2096897	1.083	6.124	0	0	0
1	5	16	"A93"	"A93"	5795	67335	100	1534	1656	721	43	1040	1040	1101	489	44	50	25	0	3899	4920	3037	61	1551	1551	1617	615	38	90	81	0	0.000	0.000	0.000	0.000	0.000	0.000	0.000	0.000	0.000	0.000	0.000	0.000	0.000	0.000	0.210	0.183	0.216	0.206	2.886	0.166	0.238	316	2384	100	494	2348	2842	616	3369	3985	Error	Error	-2.249	494	2348	616	3369	523361	1554797	1.135	5.371	0	0	0
1	6	16	"A93"	"A93"	6095	67330	100	1419	1494	609	40	1021	1021	1259	2539	201	0	0	0	4975	5715	3023	52	1485	1485	1793	2385	133	69	34	0	0.000	0.000	0.000	0.000	0.000	0.000	0.000	0.000	0.000	0.000	0.000	0.000	0.000	0.000	0.114	0.112	0.140	0.150	3.524	0.100	0.194	316	2384	100	398	3490	3888	473	4230	4703	Error	Error	-3.132	398	3490	473	4230	472035	1805998	0.093	1.644	0	0	0
1	7	16	"A94"	"A94"	6395	67330	100	1252	1281	493	38	990	990	1081	819	75	14	0	0	5073	4849	2537	52	1425	1425	1509	852	56	74	69	0	0.000	0.000	0.000	0.000	0.000	0.000	0.000	0.000	0.000	0.000	0.000	0.000	0.000	0.000	0.072	0.085	0.128	0.144	4.046	0.169	0.172	316	2384	100	262	3648	3910	291	3424	3715	Error	Error	-3.799	262	3648	291	3424	404694	1532207	0.244	3.920	0	0	0
1	8	16	"A94"	"A94"	6695	67330	100	1267	1308	487	37	1029	1029	1515	3649	240	0	0	0	5419	5107	1849	36	1436	1436	1897	3493	184	60	2	0	0.000	0.000	0.000	0.000	0.000	0.000	0.000	0.000	0.000	0.000	0.000	0.000	0.000	0.000	0.060	0.076	0.112	0.105	3.179	0.113	0.124	316	2384	100	238	3983	4221	279	3671	3950	Error	Error	-4.065	238	3983	279	3671	413309	1613669	-0.057	0.919	0	0	0
1	9	16	"A94"	"A94"	6995	67330	100	1413	2274	3195	140	1024	1024	1161	1811	155	10	7	0	5444	5926	3993	67	1446	1446	1540	809	52	87	81	0	0.000	0.000	0.000	0.000	0.000	0.000	0.000	0.000	0.000	0.000	0.000	0.000	0.000	0.000	0.097	0.279	0.177	0.175	4.387	0.710	0.777	316	2384	100	389	3998	4387	1250	4480	5730	Error	Error	-3.361	389	3998	1250	4480	718641	1872495	0.615	5.422	0	0	0
1	10	16	"A95"	"A95"	7295	67330	100	1469	1698	1037	61	1017	1017	1127	1633	144	11	1	0	5705	7713	6420	83	1420	1420	1467	624	42	94	87	0	0.000	0.000	0.000	0.000	0.000	0.000	0.000	0.000	0.000	0.000	0.000	0.000	0.000	0.000	0.105	0.108	0.122	0.121	3.028	0.125	0.571	316	2384	100	452	4285	4737	681	6293	6974	Error	Error	-3.245	452	4285	681	6293	536520	2437425	0.350	10.010	0	0	0
1	11	16	"A95"	"A95"	7595	67325	100	1533	1780	1286	72	1018	1018	1077	543	50	48	23	0	5694	7684	6713	87	1421	1421	1488	489	32	90	88	0	0.000	0.000	0.000	0.000	0.000	0.000	0.000	0.000	0.000	0.000	0.000	0.000	0.000	0.000	0.121	0.122	0.129	0.131	3.572	0.134	0.501	316	2384	100	515	4273	4788	762	6263	7025	Error	Error	-3.053	515	4273	762	6263	562598	2428060	1.295	12.671	0	0	0
1	12	16	"A95"	"A95"	7895	67325	100	1532	1683	971	57	1010	1010	1069	474	44	52	27	0	6360	6871	4590	66	1435	1435	1541	631	40	92	88	0	0.000	0.000	0.000	0.000	0.000	0.000	0.000	0.000	0.000	0.000	0.000	0.000	0.000	0.000	0.106	0.124	0.132	0.127	3.095	0.143	0.444	316	2384	100	522	4925	5447	673	5436	6109	Error	Error	-3.238	522	4925	673	5436	531746	2171144	1.295	8.447	0	0	0
1	13	16	"A96"	"A96"	8195	67325	100	1295	1391	695	49	1012	1012	1082	646	59	26	6	0	3812	4554	2691	59	1407	1407	1463	523	35	83	73	0	0.000	0.000	0.000	0.000	0.000	0.000	0.000	0.000	0.000	0.000	0.000	0.000	0.000	0.000	0.118	0.120	0.164	0.185	4.208	0.144	0.227	316	2384	100	283	2405	2688	379	3147	3526	Error	Error	-3.087	283	2405	379	3147	439467	1439194	0.478	5.910	0	0	0
1	14	16	"A96"	"A96"	8495	67325	100	1429	1530	735	48	998	998	1047	632	60	38	11	0	5281	5836	3687	63	1403	1403	1452	435	29	91	85	0	0.000	0.000	0.000	0.000	0.000	0.000	0.000	0.000	0.000	0.000	0.000	0.000	0.000	0.000	0.111	0.120	0.141	0.130	3.058	0.133	0.396	316	2384	100	431	3878	4309	532	4433	4965	Error	Error	-3.170	431	3878	532	4433	483536	1844212	0.764	10.078	0	0	0
1	15	16	"A96"	"A96"	8795	67325	100	1286	1516	1136	74	1008	1008	1498	3830	255	1	0	0	3777	5047	4586	90	1410	1410	1685	2099	124	55	24	0	0.000	0.000	0.000	0.000	0.000	0.000	0.000	0.000	0.000	0.000	0.000	0.000	0.000	0.000	0.117	0.140	0.156	0.175	3.657	0.180	0.408	316	2384	100	278	2367	2645	508	3637	4145	Error	Error	-3.090	278	2367	508	3637	479013	1594798	0.005	1.602	0	0	0
1	16	16	"A97"	"A97"	9095	67320	100	1352	1419	569	40	1003	1003	1067	864	80	17	1	0	5611	5288	2249	42	1418	1418	1481	937	63	80	78	0	0.000	0.000	0.000	0.000	0.000	0.000	0.000	0.000	0.000	0.000	0.000	0.000	0.000	0.000	0.083	0.107	0.128	0.137	3.727	0.109	0.143	316	2384	100	349	4193	4542	416	3870	4286	Error	Error	-3.587	349	4193	416	3870	448414	1671047	0.407	4.063	0	0	0
1	17	16	"A97"	"A97"	9390	67320	100	1312	1376	543	39	991	991	1046	422	40	41	20	0	5356	5026	1985	39	1424	1424	1505	643	42	84	80	0	0.000	0.000	0.000	0.000	0.000	0.000	0.000	0.000	0.000	0.000	0.000	0.000	0.000	0.000	0.082	0.107	0.140	0.136	3.738	0.098	0.151	316	2384	100	321	3932	4253	385	3602	3987	Error	Error	-3.615	321	3932	385	3602	434908	1588072	0.782	5.476	0	0	0
1	18	16	"A97"	"A97"	9690	67320	100	1323	1395	907	65	935	935	988	417	42	47	18	0	5328	5053	2115	41	1389	1389	1457	480	32	87	83	0	0.000	0.000	0.000	0.000	0.000	0.000	0.000	0.000	0.000	0.000	0.000	0.000	0.000	0.000	0.099	0.126	0.140	0.134	4.265	0.138	0.176	316	2384	100	388	3939	4327	460	3664	4124	Error	Error	-3.344	388	3939	460	3664	440938	1596788	0.976	7.492	0	0	0
1	1	17	"A98"	"A98"	4605	67635	100	1295	1376	760	55	1229	1229	1326	1220	92	2	1	0	2518	2762	996	36	1824	1824	1873	765	40	46	20	0	0.000	0.000	0.000	0.000	0.000	0.000	0.000	0.000	0.000	0.000	0.000	0.000	0.000	0.000	0.095	0.157	0.361	0.398	4.157	1.920	0.029	316	2384	100	66	694	760	147	938	1085	Error	Error	-3.394	66	694	147	938	434894	872745	0.041	1.162	0	0	0
1	2	17	"A98"	"A98"	4900	67635	100	1389	1424	580	40	1250	1250	1319	567	42	20	4	0	2459	2700	914	33	1789	1789	1833	477	26	61	37	0	0.000	0.000	0.000	0.000	0.000	0.000	0.000	0.000	0.000	0.000	0.000	0.000	0.000	0.000	0.207	0.191	0.482	0.491	4.278	0.469	0.075	316	2384	100	139	670	809	174	911	1085	Error	Error	-2.269	139	670	174	911	449839	853250	0.185	1.818	0	0	0
1	3	17	"A98"	"A98"	5200	67635	100	1256	1282	491	38	1215	1215	1386	1915	138	0	0	0	2318	2528	860	34	1745	1745	1856	1427	76	17	3	0	0.000	0.000	0.000	0.000	0.000	0.000	0.000	0.000	0.000	0.000	0.000	0.000	0.000	0.000	0.072	0.086	0.592	0.574	5.590	1.375	0.499	316	2384	100	41	573	614	67	783	850	Error	Error	-3.805	41	573	67	783	405021	798785	-0.054	0.471	0	0	0
1	4	17	"A99"	"A99"	5500	67635	100	1384	1642	3140	191	1173	1173	1288	1248	96	4	0	0	3403	3348	1606	47	1697	1697	1777	1354	76	61	13	0	0.000	0.000	0.000	0.000	0.000	0.000	0.000	0.000	0.000	0.000	0.000	0.000	0.000	0.000	0.124	0.284	0.273	0.287	3.724	1.890	0.310	316	2384	100	211	1706	1917	469	1651	2120	Error	Error	-3.015	211	1706	469	1651	518760	1057987	0.284	1.160	0	0	0
1	5	17	"A99"	"A99"	5800	67635	100	1485	1649	1764	106	1184	1184	1257	525	41	34	9	0	3538	3612	3627	100	1706	1706	1752	400	22	88	80	0	0.000	0.000	0.000	0.000	0.000	0.000	0.000	0.000	0.000	0.000	0.000	0.000	0.000	0.000	0.164	0.244	0.294	0.317	3.353	0.408	0.560	316	2384	100	301	1832	2133	465	1906	2371	Error	Error	-2.606	301	1832	465	1906	520968	1141337	0.747	4.650	0	0	0
1	6	17	"A99"	"A99"	6100	67630	100	1378	1397	506	36	1129	1129	1231	980	79	9	0	0	3494	3366	1114	33	1641	1641	1721	1170	67	70	29	0	0.000	0.000	0.000	0.000	0.000	0.000	0.000	0.000	0.000	0.000	0.000	0.000	0.000	0.000	0.134	0.155	0.248	0.251	3.721	0.826	0.493	316	2384	100	249	1853	2102	268	1725	1993	Error	Error	-2.896	249	1853	268	1725	441509	1063769	0.169	1.406	0	0	0
1	7	17	"A100"	"A100"	6400	67630	100	1476	1548	587	37	1122	1122	1199	794	66	22	3	0	4144	3960	1712	43	1616	1616	1683	484	28	75	69	0	0.000	0.000	0.000	0.000	0.000	0.000	0.000	0.000	0.000	0.000	0.000	0.000	0.000	0.000	0.140	0.182	0.228	0.233	3.734	0.283	0.052	316	2384	100	354	2528	2882	426	2344	2770	Error	Error	-2.836	354	2528	426	2344	489265	1251383	0.440	4.705	0	0	0
1	8	17	"A100"	"A100"	6700	67630	100	1517	1618	626	38	1129	1129	1233	1353	109	9	0	0	4523	4397	1756	39	1607	1607	1683	605	35	81	80	0	0.000	0.000	0.000	0.000	0.000	0.000	0.000	0.000	0.000	0.000	0.000	0.000	0.000	0.000	0.133	0.175	0.207	0.218	3.696	0.902	0.031	316	2384	100	388	2916	3304	489	2790	3279	Error	Error	-2.910	388	2916	489	2790	511289	1389403	0.285	4.486	0	0	0
1	9	17	"A100"	"A100"	7000	67630	100	1565	1608	649	40	1121	1121	1250	1792	143	2	0	0	4254	4228	1656	39	1600	1600	1674	1388	82	76	47	0	0.000	0.000	0.000	0.000	0.000	0.000	0.000	0.000	0.000	0.000	0.000	0.000	0.000	0.000	0.167	0.185	0.248	0.232	3.460	0.247	0.071	316	2384	100	444	2654	3098	487	2628	3115	Error	Error	-2.580	444	2654	487	2628	508186	1335929	0.200	1.840	0	0	0
1	10	17	"A101"	"A101"	7300	67630	100	1306	1470	1275	86	1147	1147	1216	723	59	17	3	0	2735	3088	1858	60	1586	1586	1640	1123	68	51	30	0	0.000	0.000	0.000	0.000	0.000	0.000	0.000	0.000	0.000	0.000	0.000	0.000	0.000	0.000	0.138	0.215	0.316	0.341	4.104	0.482	0.270	316	2384	100	159	1149	1308	323	1502	1825	Error	Error	-2.853	159	1149	323	1502	464390	975830	0.351	1.289	0	0	0
1	11	17	"A101"	"A101"	7600	67625	100	1270	1333	500	37	1161	1161	2421	8106	334	0	0	0	2856	2954	1116	37	1604	1604	2866	8020	279	0	0	0	0.000	0.000	0.000	0.000	0.000	0.000	0.000	0.000	0.000	0.000	0.000	0.000	0.000	0.000	0.087	0.127	0.284	0.289	4.525	0.997	0.946	316	2384	100	109	1252	1361	172	1350	1522	Error	Error	-3.522	109	1252	172	1350	421122	933521	-0.134	0.011	0	0	0
1	12	17	"A101"	"A101"	7900	67625	100	1309	1446	1091	75	1129	1129	1237	1015	82	6	1	0	2520	2732	1416	51	1566	1566	1632	842	51	54	25	0	0.000	0.000	0.000	0.000	0.000	0.000	0.000	0.000	0.000	0.000	0.000	0.000	0.000	0.000	0.189	0.272	0.394	0.380	3.619	0.969	0.738	316	2384	100	180	954	1134	317	1166	1483	Error	Error	-2.406	180	954	317	1166	456943	863339	0.206	1.306	0	0	0
1	13	17	"A102"	"A102"	8200	67625	100	1274	1350	531	39	1127	1127	1206	961	79	8	0	0	2481	2733	1059	38	1539	1539	1578	405	25	71	55	0	0.000	0.000	0.000	0.000	0.000	0.000	0.000	0.000	0.000	0.000	0.000	0.000	0.000	0.000	0.156	0.187	0.348	0.359	4.403	3.066	0.059	316	2384	100	147	942	1089	223	1194	1417	Error	Error	-2.680	147	942	223	1194	426566	863559	0.150	2.852	0	0	0
1	14	17	"A102"	"A102"	8500	67625	100	1396	1688	3044	180	1146	1146	1194	559	46	27	6	0	3186	3213	1140	35	1550	1550	1584	476	30	81	69	0	0.000	0.000	0.000	0.000	0.000	0.000	0.000	0.000	0.000	0.000	0.000	0.000	0.000	0.000	0.153	0.326	0.276	0.295	4.358	4.248	0.044	316	2384	100	250	1636	1886	542	1663	2205	Error	Error	-2.710	250	1636	542	1663	533416	1015399	0.884	3.422	0	0	0
1	15	17	"A102"	"A102"	8795	67625	100	1409	2576	5967	231	1137	1137	1617	4388	271	3	3	0	3220	3706	2990	80	1573	1573	1911	3611	188	6	2	0	0.000	0.000	0.000	0.000	0.000	0.000	0.000	0.000	0.000	0.000	0.000	0.000	0.000	0.000	0.165	0.675	0.319	0.308	4.190	1.380	0.851	316	2384	100	272	1647	1919	1439	2133	3572	Error	Error	-2.598	272	1647	1439	2133	813897	1170984	0.219	0.497	0	0	0
1	16	17	"A103"	"A103"	9095	67625	100	1321	1525	1991	130	1081	1081	1151	828	71	19	2	0	3473	3367	1500	44	1523	1523	1593	1008	63	67	47	0	0.000	0.000	0.000	0.000	0.000	0.000	0.000	0.000	0.000	0.000	0.000	0.000	0.000	0.000	0.123	0.241	0.269	0.273	3.771	0.805	0.095	316	2384	100	240	1950	2190	444	1844	2288	Error	Error	-3.022	240	1950	444	1844	481955	1064031	0.452	1.760	0	0	0
1	17	17	"A103"	"A103"	9395	67620	100	1334	1421	528	37	1079	1079	1152	735	63	20	3	0	3695	3417	1263	36	1496	1496	1535	391	25	79	72	0	0.000	0.000	0.000	0.000	0.000	0.000	0.000	0.000	0.000	0.000	0.000	0.000	0.000	0.000	0.116	0.178	0.296	0.269	4.255	0.391	0.219	316	2384	100	255	2199	2454	342	1921	2263	Error	Error	-3.108	255	2199	342	1921	448890	1079911	0.366	4.813	0	0	0
1	18	17	"A103"	"A103"	9695	67620	100	1346	1436	575	40	1074	1074	1126	455	40	34	16	0	3618	3484	1232	35	1498	1498	1538	729	47	81	72	0	0.000	0.000	0.000	0.000	0.000	0.000	0.000	0.000	0.000	0.000	0.000	0.000	0.000	0.000	0.128	0.182	0.251	0.234	3.733	0.132	0.113	316	2384	100	272	2120	2392	362	1986	2348	Error	Error	-2.962	272	2120	362	1986	453708	1100809	0.681	2.669	0	0	0
1	1	18	"A104"	"A104"	4605	67940	100	1709	1764	663	37	1389	1389	1460	616	42	31	11	0	5201	4531	2028	44	1971	1971	2063	539	26	69	63	0	0.000	0.000	0.000	0.000	0.000	0.000	0.000	0.000	0.000	0.000	0.000	0.000	0.000	0.000	0.099	0.146	0.191	0.229	4.895	0.159	0.124	316	2384	100	320	3230	3550	375	2560	2935	Error	Error	-3.335	320	3230	375	2560	557274	1431722	0.494	4.579	0	0	0
1	2	18	"A104"	"A104"	4905	67935	100	1707	1839	1264	68	1296	1296	1378	582	42	37	14	0	4091	4063	2285	56	1862	1862	1940	500	25	78	72	0	0.000	0.000	0.000	0.000	0.000	0.000	0.000	0.000	0.000	0.000	0.000	0.000	0.000	0.000	0.184	0.247	0.308	0.297	3.663	0.224	0.099	316	2384	100	411	2229	2640	543	2201	2744	Error	Error	-2.439	411	2229	543	2201	581051	1284025	0.792	4.246	0	0	0
1	3	18	"A104"	"A104"	5205	67935	100	1543	1654	677	40	1293	1293	1361	584	42	29	9	0	3963	3866	1289	33	1804	1804	1901	611	32	83	72	0	0.000	0.000	0.000	0.000	0.000	0.000	0.000	0.000	0.000	0.000	0.000	0.000	0.000	0.000	0.116	0.175	0.250	0.229	3.585	0.225	0.144	316	2384	100	250	2159	2409	361	2062	2423	Error	Error	-3.110	250	2159	361	2062	522561	1221593	0.502	3.216	0	0	0
1	4	18	"A105"	"A105"	5505	67935	100	1623	1716	647	37	1290	1290	1409	1110	78	14	1	0	3893	3871	1657	42	1794	1794	1892	774	40	74	60	0	0.000	0.000	0.000	0.000	0.000	0.000	0.000	0.000	0.000	0.000	0.000	0.000	0.000	0.000	0.159	0.205	0.293	0.275	3.515	0.398	0.062	316	2384	100	333	2099	2432	426	2077	2503	Error	Error	-2.656	333	2099	426	2077	542163	1223354	0.277	2.557	0	0	0
1	5	18	"A105"	"A105"	5805	67935	100	1743	1876	874	46	1319	1319	1405	869	61	27	5	0	4124	4077	1507	36	1793	1793	1900	577	30	82	75	0	0.000	0.000	0.000	0.000	0.000	0.000	0.000	0.000	0.000	0.000	0.000	0.000	0.000	0.000	0.182	0.244	0.290	0.250	3.926	0.253	0.116	316	2384	100	424	2331	2755	557	2284	2841	Error	Error	-2.459	424	2331	557	2284	592685	1288472	0.542	3.773	0	0	0
1	6	18	"A105"	"A105"	6105	67935	100	1617	1705	661	38	1273	1273	1365	799	58	23	5	0	3725	3716	1247	33	1795	1795	1960	1099	56	74	41	0	0.000	0.000	0.000	0.000	0.000	0.000	0.000	0.000	0.000	0.000	0.000	0.000	0.000	0.000	0.178	0.225	0.325	0.300	4.361	0.348	0.167	316	2384	100	344	1930	2274	432	1921	2353	Error	Error	-2.488	344	1930	432	1921	538689	1174231	0.426	1.598	0	0	0
1	7	18	"A106"	"A106"	6405	67930	100	1204	1264	498	39	1237	1237	2070	6101	294	0	0	0	1899	2044	549	26	1718	1718	2538	6122	241	0	0	0	0.000	0.000	0.000	0.000	0.000	0.000	0.000	0.000	0.000	0.000	0.000	0.000	0.000	0.000	-0.182	0.083	1.176	1.230	6.467	12.512	0.074	316	2384	100	-33	181	148	27	326	353	Error	Error	Error	-33	181	27	326	399266	646048	-0.132	-0.081	0	0	0
1	8	18	"A106"	"A106"	6705	67930	100	1173	1272	628	49	1188	1188	1359	2138	157	1	0	0	1977	2143	768	35	1688	1688	1828	1607	87	8	0	0	0.000	0.000	0.000	0.000	0.000	0.000	0.000	0.000	0.000	0.000	0.000	0.000	0.000	0.000	-0.052	0.185	1.014	0.940	4.909	1.549	0.676	316	2384	100	-15	289	274	84	455	539	Error	Error	Error	-15	289	84	455	402032	677032	-0.041	0.196	0	0	0
1	9	18	"A106"	"A106"	7005	67930	100	1178	1233	432	35	1184	1184	1278	1325	103	0	0	0	1925	2054	640	31	1620	1620	1634	315	19	49	25	0	0.000	0.000	0.000	0.000	0.000	0.000	0.000	0.000	0.000	0.000	0.000	0.000	0.000	0.000	-0.020	0.113	0.767	0.764	4.172	34.125	0.011	316	2384	100	-6	305	299	49	434	483	Error	Error	Error	-6	305	49	434	389478	649025	-0.034	1.333	0	0	0
1	10	18	"A107"	"A107"	7305	67930	100	1265	1370	722	52	1196	1196	1309	1320	100	3	0	0	2480	2772	1076	38	1625	1625	1686	627	37	59	37	0	0.000	0.000	0.000	0.000	0.000	0.000	0.000	0.000	0.000	0.000	0.000	0.000	0.000	0.000	0.081	0.152	0.384	0.380	4.502	0.497	0.082	316	2384	100	69	855	924	174	1147	1321	Error	Error	-3.631	69	855	174	1147	432822	875985	0.046	1.732	0	0	0
1	11	18	"A107"	"A107"	7605	67930	100	1403	1450	536	36	1289	1289	1557	3045	195	0	0	0	2474	2710	997	36	1682	1682	1849	2221	120	13	0	0	0.000	0.000	0.000	0.000	0.000	0.000	0.000	0.000	0.000	0.000	0.000	0.000	0.000	0.000	0.144	0.157	0.467	0.457	4.166	0.305	0.042	316	2384	100	114	792	906	161	1028	1189	Error	Error	-2.796	114	792	161	1028	458242	856418	-0.035	0.388	0	0	0
1	12	18	"A107"	"A107"	7905	67925	100	1287	1346	518	38	1203	1203	1357	1218	89	1	0	0	2306	2518	919	36	1633	1633	1771	1339	75	24	6	0	0.000	0.000	0.000	0.000	0.000	0.000	0.000	0.000	0.000	0.000	0.000	0.000	0.000	0.000	0.125	0.162	0.460	0.482	5.300	0.467	0.059	316	2384	100	84	673	757	143	885	1028	Error	Error	-3.002	84	673	143	885	425491	795703	-0.009	0.558	0	0	0
1	13	18	"A108"	"A108"	8205	67925	100	1376	1440	693	48	1204	1204	1272	958	75	8	0	0	2948	2846	1060	37	1622	1622	1644	323	19	68	61	0	0.000	0.000	0.000	0.000	0.000	0.000	0.000	0.000	0.000	0.000	0.000	0.000	0.000	0.000	0.130	0.193	0.320	0.377	4.647	0.278	0.044	316	2384	100	172	1326	1498	236	1224	1460	Error	Error	-2.947	172	1326	236	1224	455049	899239	0.175	3.721	0	0	0
1	14	18	"A108"	"A108"	8500	67925	100	1312	1494	2052	137	1169	1169	1298	1561	120	1	0	0	2733	3086	3237	104	1634	1634	1705	1306	76	43	12	0	0.000	0.000	0.000	0.000	0.000	0.000	0.000	0.000	0.000	0.000	0.000	0.000	0.000	0.000	0.130	0.224	0.329	0.320	4.270	0.915	0.590	316	2384	100	143	1099	1242	325	1452	1777	Error	Error	-2.942	143	1099	325	1452	472017	975044	0.126	1.057	0	0	0
1	15	18	"A108"	"A108"	8800	67925	100	1269	1305	469	35	1178	1178	1223	567	46	17	4	0	2801	3039	1208	39	1619	1619	1666	487	29	71	57	0	0.000	0.000	0.000	0.000	0.000	0.000	0.000	0.000	0.000	0.000	0.000	0.000	0.000	0.000	0.077	0.089	0.283	0.302	4.438	0.128	0.053	316	2384	100	91	1182	1273	127	1420	1547	Error	Error	-3.699	91	1182	127	1420	412509	960247	0.145	2.819	0	0	0
1	16	18	"A109"	"A109"	9100	67925	100	1298	1444	682	47	1164	1164	1289	2036	157	2	0	0	1873	2308	1585	68	1605	1605	1650	684	41	21	11	0	0.000	0.000	0.000	0.000	0.000	0.000	0.000	0.000	0.000	0.000	0.000	0.000	0.000	0.000	0.500	0.398	0.916	0.909	4.480	0.445	0.145	316	2384	100	134	268	402	280	703	983	Error	Error	-1.000	134	268	280	703	456443	729301	0.076	0.962	0	0	0
1	17	18	"A109"	"A109"	9400	67920	100	1198	1353	1479	109	1121	1121	1178	809	68	9	0	0	1814	2030	833	41	1541	1541	1567	440	28	37	18	0	0.000	0.000	0.000	0.000	0.000	0.000	0.000	0.000	0.000	0.000	0.000	0.000	0.000	0.000	0.282	0.474	0.996	0.859	5.314	2.288	0.515	316	2384	100	77	273	350	232	489	721	Error	Error	-1.826	77	273	232	489	427392	641543	0.216	1.052	0	0	0
1	18	18	"A109"	"A109"	9700	67920	100	1111	1265	1188	93	1087	1087	1125	503	44	16	4	0	1698	1859	945	50	1492	1492	1516	306	20	40	19	0	0.000	0.000	0.000	0.000	0.000	0.000	0.000	0.000	0.000	0.000	0.000	0.000	0.000	0.000	0.117	0.485	1.026	0.975	4.545	1.551	0.307	316	2384	100	24	206	230	178	367	545	Error	Error	-3.102	24	206	178	367	399743	587368	0.278	1.121	0	0	0
1	1	19	"A110"	"A110"	4610	68240	100	1642	1746	620	35	1465	1465	1607	1857	115	0	0	0	3583	3737	1439	38	2063	2063	2175	1613	74	48	16	0	0.000	0.000	0.000	0.000	0.000	0.000	0.000	0.000	0.000	0.000	0.000	0.000	0.000	0.000	0.116	0.168	0.329	0.335	3.747	0.187	0.071	316	2384	100	177	1520	1697	281	1674	1955	Error	Error	-3.102	177	1520	281	1674	551642	1180929	0.075	0.968	0	0	0
1	2	19	"A110"	"A110"	4910	68235	100	1477	1549	523	33	1369	1369	1453	805	55	12	1	0	3117	3339	1262	37	1958	1958	2023	650	32	63	45	0	0.000	0.000	0.000	0.000	0.000	0.000	0.000	0.000	0.000	0.000	0.000	0.000	0.000	0.000	0.093	0.130	0.375	0.332	4.235	0.283	0.088	316	2384	100	108	1159	1267	180	1381	1561	Error	Error	-3.424	108	1159	180	1381	489625	1055058	0.119	2.025	0	0	0
1	3	19	"A110"	"A110"	5210	68235	100	1513	1603	675	42	1338	1338	1401	631	45	20	6	0	2942	3146	1128	35	1877	1877	1937	586	30	66	46	0	0.000	0.000	0.000	0.000	0.000	0.000	0.000	0.000	0.000	0.000	0.000	0.000	0.000	0.000	0.164	0.209	0.360	0.419	4.342	0.276	0.087	316	2384	100	175	1065	1240	265	1269	1534	Error	Error	-2.605	175	1065	265	1269	506606	994153	0.320	2.063	0	0	0
1	4	19	"A111"	"A111"	5510	68235	100	1362	1487	543	36	1347	1347	1486	1207	81	4	0	0	2567	2988	1170	39	1856	1856	1921	555	28	56	41	0	0.000	0.000	0.000	0.000	0.000	0.000	0.000	0.000	0.000	0.000	0.000	0.000	0.000	0.000	0.021	0.124	0.496	0.447	5.911	7.246	0.009	316	2384	100	15	711	726	140	1132	1272	Error	Error	-5.567	15	711	140	1132	469938	944076	0.001	1.923	0	0	0
1	5	19	"A111"	"A111"	5810	68235	100	1442	1527	739	48	1318	1318	1394	663	47	19	2	0	2871	3050	1045	34	1828	1828	1877	421	22	77	59	0	0.000	0.000	0.000	0.000	0.000	0.000	0.000	0.000	0.000	0.000	0.000	0.000	0.000	0.000	0.119	0.171	0.355	0.357	4.265	0.546	0.067	316	2384	100	124	1043	1167	209	1222	1431	Error	Error	-3.072	124	1043	209	1222	482487	963852	0.201	2.786	0	0	0
1	6	19	"A111"	"A111"	6110	68235	100	1411	1497	561	37	1296	1296	1571	3007	191	0	0	0	3169	3351	1147	34	1825	1825	2023	2186	108	26	1	0	0.000	0.000	0.000	0.000	0.000	0.000	0.000	0.000	0.000	0.000	0.000	0.000	0.000	0.000	0.086	0.132	0.325	0.278	4.653	0.131	0.039	316	2384	100	115	1344	1459	201	1526	1727	Error	Error	-3.547	115	1344	201	1526	473124	1058894	-0.025	0.608	0	0	0
1	7	19	"A112"	"A112"	6410	68235	100	1421	1471	534	36	1279	1279	1416	1759	124	0	0	0	3588	3425	1188	34	1761	1761	1812	539	29	75	65	0	0.000	0.000	0.000	0.000	0.000	0.000	0.000	0.000	0.000	0.000	0.000	0.000	0.000	0.000	0.078	0.115	0.245	0.238	4.039	0.213	0.044	316	2384	100	142	1827	1969	192	1664	1856	Error	Error	-3.686	142	1827	192	1664	464981	1082380	0.031	2.993	0	0	0
1	8	19	"A112"	"A112"	6710	68230	100	1485	1540	551	35	1245	1245	1390	1552	111	2	0	0	3885	3661	1180	32	1788	1788	1873	970	51	73	53	0	0.000	0.000	0.000	0.000	0.000	0.000	0.000	0.000	0.000	0.000	0.000	0.000	0.000	0.000	0.114	0.158	0.221	0.218	3.686	0.247	0.075	316	2384	100	240	2097	2337	295	1873	2168	Error	Error	-3.127	240	2097	295	1873	486616	1156978	0.097	1.843	0	0	0
1	9	19	"A112"	"A112"	7010	68230	100	1448	1513	549	36	1247	1247	1373	1771	128	1	0	0	3511	3563	1322	37	1723	1723	1816	1541	84	54	20	0	0.000	0.000	0.000	0.000	0.000	0.000	0.000	0.000	0.000	0.000	0.000	0.000	0.000	0.000	0.112	0.145	0.258	0.247	4.223	0.146	0.087	316	2384	100	201	1788	1989	266	1840	2106	Error	Error	-3.153	201	1788	266	1840	477998	1125961	0.079	1.134	0	0	0
1	10	19	"A113"	"A113"	7310	68230	100	1344	1433	597	41	1229	1229	1404	2269	161	0	0	0	3147	3145	1057	33	1705	1705	1779	950	53	62	37	0	0.000	0.000	0.000	0.000	0.000	0.000	0.000	0.000	0.000	0.000	0.000	0.000	0.000	0.000	0.080	0.142	0.323	0.300	4.938	1.122	0.294	316	2384	100	115	1442	1557	204	1440	1644	Error	Error	-3.648	115	1442	204	1440	452820	993798	0.013	1.438	0	0	0
1	11	19	"A113"	"A113"	7610	68230	100	1446	1514	999	65	1225	1225	1299	815	62	11	0	0	3388	3401	1412	41	1676	1676	1719	658	38	75	58	0	0.000	0.000	0.000	0.000	0.000	0.000	0.000	0.000	0.000	0.000	0.000	0.000	0.000	0.000	0.129	0.168	0.245	0.233	4.130	0.423	0.246	316	2384	100	221	1712	1933	289	1725	2014	Error	Error	-2.954	221	1712	289	1725	478370	1074753	0.264	2.556	0	0	0
1	12	19	"A113"	"A113"	7905	68230	100	1384	1464	568	38	1196	1196	1251	513	41	29	7	0	3104	3219	1064	33	1678	1678	1697	343	20	84	72	0	0.000	0.000	0.000	0.000	0.000	0.000	0.000	0.000	0.000	0.000	0.000	0.000	0.000	0.000	0.132	0.174	0.246	0.249	3.980	0.228	0.080	316	2384	100	188	1426	1614	268	1541	1809	Error	Error	-2.923	188	1426	268	1541	462583	1017199	0.415	4.437	0	0	0
1	13	19	"A114"	"A114"	8205	68225	100	1464	1496	516	34	1209	1209	1267	613	48	25	5	0	4243	3786	1511	39	1651	1651	1734	597	34	71	68	0	0.000	0.000	0.000	0.000	0.000	0.000	0.000	0.000	0.000	0.000	0.000	0.000	0.000	0.000	0.098	0.134	0.229	0.236	4.761	0.138	0.118	316	2384	100	255	2592	2847	287	2135	2422	Error	Error	-3.345	255	2592	287	2135	472698	1196525	0.374	3.437	0	0	0
1	14	19	"A114"	"A114"	8505	68225	100	1454	1506	535	35	1197	1197	1268	568	44	26	6	0	4546	4142	1508	36	1649	1649	1726	542	31	79	75	0	0.000	0.000	0.000	0.000	0.000	0.000	0.000	0.000	0.000	0.000	0.000	0.000	0.000	0.000	0.089	0.124	0.193	0.196	4.081	0.130	0.093	316	2384	100	257	2897	3154	309	2493	2802	Error	Error	-3.495	257	2897	309	2493	475854	1309000	0.419	4.458	0	0	0
1	15	19	"A114"	"A114"	8805	68225	100	1546	1628	627	38	1202	1202	1253	501	39	40	16	0	4636	4138	1374	33	1617	1617	1689	578	34	81	75	0	0.000	0.000	0.000	0.000	0.000	0.000	0.000	0.000	0.000	0.000	0.000	0.000	0.000	0.000	0.114	0.169	0.226	0.211	4.189	0.333	0.191	316	2384	100	344	3019	3363	426	2521	2947	Error	Error	-3.134	344	3019	426	2521	514409	1307566	0.749	4.237	0	0	0
1	16	19	"A115"	"A115"	9105	68225	100	1281	1308	484	37	1173	1173	1452	3239	223	0	0	0	2524	2766	1143	41	1597	1597	1812	3003	165	11	0	0	0.000	0.000	0.000	0.000	0.000	0.000	0.000	0.000	0.000	0.000	0.000	0.000	0.000	0.000	0.117	0.115	0.352	0.405	4.377	1.073	0.834	316	2384	100	108	927	1035	135	1169	1304	Error	Error	-3.102	108	927	135	1169	413413	873931	-0.044	0.318	0	0	0
1	17	19	"A115"	"A115"	9405	68225	100	1273	1507	2350	155	1161	1161	1234	598	48	18	5	0	2501	2834	1220	43	1582	1582	1617	322	19	74	59	0	0.000	0.000	0.000	0.000	0.000	0.000	0.000	0.000	0.000	0.000	0.000	0.000	0.000	0.000	0.122	0.276	0.408	0.471	4.539	5.101	0.021	316	2384	100	112	919	1031	346	1252	1598	Error	Error	-3.037	112	919	346	1252	476228	895533	0.457	3.780	0	0	0
1	18	19	"A115"	"A115"	9705	68220	100	1321	1371	472	34	1215	1215	1355	1955	144	0	0	0	2419	2647	1032	38	1629	1629	1711	1454	84	24	7	0	0.000	0.000	0.000	0.000	0.000	0.000	0.000	0.000	0.000	0.000	0.000	0.000	0.000	0.000	0.134	0.153	0.393	0.433	5.341	1.227	0.532	316	2384	100	106	790	896	156	1018	1174	Error	Error	-2.898	106	790	156	1018	433160	836446	0.008	0.644	0	0	0
1	1	20	"A116"	"A116"	4615	68540	100	5395	5799	3975	68	1405	1405	1485	1051	70	71	66	0	5002	4747	1791	37	1960	1960	2020	550	27	81	75	0	0.000	0.000	0.000	0.000	0.000	0.000	0.000	0.000	0.000	0.000	0.000	0.000	0.000	0.000	1.312	1.577	1.443	1.316	2.301	2.043	0.640	316	2384	100	3990	3042	7032	4394	2787	7181	Error	Error	0.391	3990	3042	4394	2787	1832348	1499965	4.105	4.958	0	0	0
1	2	20	"A116"	"A116"	4915	68540	100	5479	5557	3535	63	1354	1354	1453	653	44	82	75	0	4353	4369	1306	29	1880	1880	1940	482	24	90	87	0	0.000	0.000	0.000	0.000	0.000	0.000	0.000	0.000	0.000	0.000	0.000	0.000	0.000	0.000	1.668	1.689	1.614	1.435	2.343	2.152	0.643	316	2384	100	4125	2473	6598	4203	2489	6692	Error	Error	0.738	4125	2473	4203	2489	1756100	1380512	6.285	5.039	0	0	0
1	3	20	"A116"	"A116"	5215	68535	100	4676	5353	3677	68	1328	1328	1407	724	51	81	72	0	4554	4575	1532	33	1836	1836	1898	480	25	91	86	0	0.000	0.000	0.000	0.000	0.000	0.000	0.000	0.000	0.000	0.000	0.000	0.000	0.000	0.000	1.232	1.470	1.353	1.159	2.592	2.073	0.579	316	2384	100	3348	2718	6066	4025	2739	6764	Error	Error	0.301	3348	2718	4025	2739	1691507	1445818	5.450	5.577	0	0	0
1	4	20	"A117"	"A117"	5515	68535	100	1351	1415	529	37	1337	1337	1416	969	68	5	0	0	2047	2203	650	29	1804	1804	1866	803	43	17	6	0	0.000	0.000	0.000	0.000	0.000	0.000	0.000	0.000	0.000	0.000	0.000	0.000	0.000	0.000	0.058	0.195	1.028	1.097	5.540	1.197	0.643	316	2384	100	14	243	257	78	399	477	Error	Error	-4.117	14	243	78	399	447103	696182	-0.001	0.420	0	0	0
1	5	20	"A117"	"A117"	5815	68535	100	1397	1409	596	42	1310	1310	1391	753	54	6	0	0	2098	2259	636	28	1806	1806	1891	1635	86	7	0	0	0.000	0.000	0.000	0.000	0.000	0.000	0.000	0.000	0.000	0.000	0.000	0.000	0.000	0.000	0.298	0.219	0.803	0.860	4.092	0.204	0.384	316	2384	100	87	292	379	99	453	552	Error	Error	-1.747	87	292	99	453	445138	713919	0.024	0.225	0	0	0
1	6	20	"A117"	"A117"	6115	68535	100	1444	1527	601	39	1358	1358	1870	3907	208	0	0	0	2122	2280	605	26	1816	1816	2130	2543	119	1	0	0	0.000	0.000	0.000	0.000	0.000	0.000	0.000	0.000	0.000	0.000	0.000	0.000	0.000	0.000	0.281	0.364	0.991	1.050	5.164	1.347	0.705	316	2384	100	86	306	392	169	464	633	Error	Error	-1.831	86	306	169	464	482521	720469	-0.088	0.059	0	0	0
1	7	20	"A118"	"A118"	6415	68535	100	1550	1616	628	38	1334	1334	1429	1081	75	7	0	0	2912	3250	1324	40	1832	1832	1892	750	39	60	39	0	0.000	0.000	0.000	0.000	0.000	0.000	0.000	0.000	0.000	0.000	0.000	0.000	0.000	0.000	0.200	0.199	0.364	0.404	4.120	0.599	0.366	316	2384	100	216	1080	1296	282	1418	1700	Error	Error	-2.322	216	1080	282	1418	510545	1026886	0.173	1.811	0	0	0
1	8	20	"A118"	"A118"	6715	68530	100	1331	1409	506	35	1290	1290	1427	1321	92	1	0	0	2831	3128	1199	38	1775	1775	1841	881	47	56	33	0	0.000	0.000	0.000	0.000	0.000	0.000	0.000	0.000	0.000	0.000	0.000	0.000	0.000	0.000	0.039	0.088	0.305	0.294	5.495	0.216	0.025	316	2384	100	41	1056	1097	119	1353	1472	Error	Error	-4.687	41	1056	119	1353	445249	988407	-0.014	1.461	0	0	0
1	9	20	"A118"	"A118"	7015	68530	100	1374	1422	536	37	1283	1283	1374	1337	97	2	0	0	2930	3179	1265	39	1725	1725	1764	442	25	74	59	0	0.000	0.000	0.000	0.000	0.000	0.000	0.000	0.000	0.000	0.000	0.000	0.000	0.000	0.000	0.076	0.096	0.246	0.293	7.201	3.338	0.062	316	2384	100	91	1205	1296	139	1454	1593	Error	Error	-3.727	91	1205	139	1454	449424	1004569	0.036	3.201	0	0	0
1	10	20	"A119"	"A119"	7315	68530	100	1349	1414	767	54	1228	1228	1321	926	70	5	0	0	2561	2650	838	31	1705	1705	1749	1285	73	30	2	0	0.000	0.000	0.000	0.000	0.000	0.000	0.000	0.000	0.000	0.000	0.000	0.000	0.000	0.000	0.141	0.197	0.356	0.371	3.528	1.097	0.116	316	2384	100	121	856	977	186	945	1131	Error	Error	-2.823	121	856	186	945	446772	837301	0.100	0.701	0	0	0
1	11	20	"A119"	"A119"	7610	68530	100	1453	1661	2921	175	1265	1265	1650	2961	179	0	0	0	2590	2725	829	30	1710	1710	1932	2244	116	9	0	0	0.000	0.000	0.000	0.000	0.000	0.000	0.000	0.000	0.000	0.000	0.000	0.000	0.000	0.000	0.214	0.390	0.436	0.454	4.745	21.378	0.009	316	2384	100	188	880	1068	396	1015	1411	Error	Error	-2.227	188	880	396	1015	524946	861129	0.004	0.353	0	0	0
1	12	20	"A119"	"A119"	7910	68530	100	1376	1453	565	38	1225	1225	1319	937	71	8	0	0	2904	2949	981	33	1699	1699	1738	562	32	70	53	0	0.000	0.000	0.000	0.000	0.000	0.000	0.000	0.000	0.000	0.000	0.000	0.000	0.000	0.000	0.125	0.182	0.319	0.308	4.162	1.171	0.315	316	2384	100	151	1205	1356	228	1250	1478	Error	Error	-2.996	151	1205	228	1250	459135	931774	0.143	2.155	0	0	0
1	13	20	"A120"	"A120"	8210	68525	100	1341	1444	883	61	1248	1248	1334	924	69	8	0	0	2013	2200	717	32	1715	1715	1744	393	22	40	20	0	0.000	0.000	0.000	0.000	0.000	0.000	0.000	0.000	0.000	0.000	0.000	0.000	0.000	0.000	0.312	0.404	1.000	1.058	5.508	12.830	0.021	316	2384	100	93	298	391	196	485	681	Error	Error	-1.680	93	298	196	485	456378	695299	0.119	1.160	0	0	0
1	14	20	"A120"	"A120"	8510	68525	100	1469	2375	5793	243	1252	1252	1560	3322	212	4	3	0	2219	3041	4381	144	1731	1731	2011	2935	145	4	2	0	0.000	0.000	0.000	0.000	0.000	0.000	0.000	0.000	0.000	0.000	0.000	0.000	0.000	0.000	0.445	0.857	0.704	0.661	4.661	1.520	0.639	316	2384	100	217	488	705	1123	1310	2433	Error	Error	-1.169	217	488	1123	1310	750536	961021	0.245	0.351	0	0	0
1	15	20	"A120"	"A120"	8810	68525	100	1245	1310	513	39	1207	1207	1275	569	44	15	2	0	2011	2236	747	33	1663	1663	1680	286	17	55	37	0	0.000	0.000	0.000	0.000	0.000	0.000	0.000	0.000	0.000	0.000	0.000	0.000	0.000	0.000	0.109	0.180	0.738	0.693	4.364	1.828	0.461	316	2384	100	38	348	386	103	573	676	Error	Error	-3.195	38	348	103	573	413920	706669	0.062	1.944	0	0	0
1	16	20	"A121"	"A121"	9110	68525	100	1448	1536	680	44	1226	1226	1392	2101	150	1	0	0	4124	4039	1590	39	1668	1668	1793	1889	105	60	20	0	0.000	0.000	0.000	0.000	0.000	0.000	0.000	0.000	0.000	0.000	0.000	0.000	0.000	0.000	0.090	0.131	0.211	0.183	4.018	0.616	0.418	316	2384	100	222	2456	2678	310	2371	2681	Error	Error	-3.468	222	2456	310	2371	485293	1276261	0.069	1.189	0	0	0
1	17	20	"A121"	"A121"	9410	68525	100	1546	1555	529	34	1240	1240	1309	658	50	23	3	0	4299	4046	1406	34	1695	1695	1764	878	49	80	66	0	0.000	0.000	0.000	0.000	0.000	0.000	0.000	0.000	0.000	0.000	0.000	0.000	0.000	0.000	0.118	0.134	0.211	0.223	3.660	0.111	0.063	316	2384	100	306	2604	2910	315	2351	2666	Error	Error	-3.089	306	2604	315	2351	491403	1278536	0.374	2.599	0	0	0
1	18	20	"A121"	"A121"	9710	68520	100	1466	1541	649	42	1267	1267	1326	603	45	22	4	0	3999	3942	1526	38	1688	1688	1739	651	37	82	75	0	0.000	0.000	0.000	0.000	0.000	0.000	0.000	0.000	0.000	0.000	0.000	0.000	0.000	0.000	0.086	0.122	0.196	0.199	3.752	0.188	0.115	316	2384	100	199	2311	2510	274	2254	2528	Error	Error	-3.538	199	2311	274	2254	486973	1245565	0.357	3.384	0	0	0
1	1	21	"Blank"	"Blank"	4620	68840	100	1083	1097	405	36	1010	1010	1062	437	41	15	2	0	1536	1557	336	21	1499	1499	1551	998	64	0	0	0	0.000	0.000	0.000	0.000	0.000	0.000	0.000	0.000	0.000	0.000	0.000	0.000	0.000	0.000	1.973	1.500	1.373	1.397	4.016	2.655	0.045	316	2384	100	73	37	110	87	58	145	Error	Error	0.980	73	37	87	58	346514	491931	0.080	0.006	0	0	0
1	2	21	"Blank"	"Blank"	4920	68840	100	971	1024	397	38	999	999	1133	1996	176	0	0	0	1444	1467	258	17	1448	1448	1534	1280	83	0	0	0	0.000	0.000	0.000	0.000	0.000	0.000	0.000	0.000	0.000	0.000	0.000	0.000	0.000	0.000	7.000	1.316	1.457	1.431	4.621	0.020	0.002	316	2384	100	-28	-4	-32	25	19	44	Error	Error	2.807	-28	-4	25	19	323552	463485	-0.055	-0.052	0	0	0
1	3	21	"Blank"	"Blank"	5220	68840	100	1153	5890	14911	253	987	987	1461	4675	319	11	10	3	1600	6805	16094	236	1453	1453	1864	4271	229	11	10	4	0.000	0.000	0.000	0.000	0.000	0.000	0.000	0.000	0.000	0.000	0.000	0.000	0.000	0.000	1.129	0.916	1.024	1.172	3.702	0.894	0.916	316	2384	100	166	147	313	4903	5352	10255	Error	Error	0.175	166	147	4903	5352	1861332	2150401	0.947	1.157	0	0	0
1	4	21	"Blank"	"Blank"	5520	68835	100	926	987	370	37	959	959	1038	559	53	8	0	0	1389	1415	254	17	1407	1407	1456	671	46	0	0	0	0.000	0.000	0.000	0.000	0.000	0.000	0.000	0.000	0.000	0.000	0.000	0.000	0.000	0.000	1.833	3.500	1.481	1.422	3.663	4.202	0.035	316	2384	100	-33	-18	-51	28	8	36	Error	Error	0.874	-33	-18	28	8	311868	447069	-0.091	-0.061	0	0	0
1	5	21	"Blank"	"Blank"	5820	68835	100	965	1009	375	37	958	958	1007	410	40	16	3	0	1426	1463	304	20	1410	1410	1435	304	21	18	2	0	0.000	0.000	0.000	0.000	0.000	0.000	0.000	0.000	0.000	0.000	0.000	0.000	0.000	0.000	0.438	0.962	1.254	1.127	4.701	4.052	0.053	316	2384	100	7	16	23	51	53	104	Error	Error	-1.193	7	16	51	53	318711	462283	0.005	0.092	0	0	0
1	6	21	"Blank"	"Blank"	6120	68835	100	983	1040	351	33	1064	1064	1136	656	57	4	0	0	1452	1472	265	18	1486	1486	1516	458	30	5	0	0	0.000	0.000	0.000	0.000	0.000	0.000	0.000	0.000	0.000	0.000	0.000	0.000	0.000	0.000	2.382	1.714	1.280	1.311	4.247	0.516	0.020	316	2384	100	-81	-34	-115	-24	-14	-38	Error	Error	1.252	-81	-34	-24	-14	328680	465152	-0.146	-0.096	0	0	0
1	7	21	"Blank"	"Blank"	6420	68835	100	1007	1087	440	40	1095	1095	1185	1618	136	0	0	0	1573	1610	284	17	1579	1579	1649	1332	80	0	0	0	0.000	0.000	0.000	0.000	0.000	0.000	0.000	0.000	0.000	0.000	0.000	0.000	0.000	0.000	14.667	-0.258	1.410	1.301	4.186	3.462	0.084	316	2384	100	-88	-6	-94	-8	31	23	Error	Error	3.874	-88	-6	-8	31	343597	508794	-0.061	-0.029	0	0	0
1	8	21	"Blank"	"Blank"	6720	68835	100	1080	1104	385	34	1124	1124	1186	655	55	4	0	0	1618	1631	255	15	1630	1630	1644	299	18	12	1	0	0.000	0.000	0.000	0.000	0.000	0.000	0.000	0.000	0.000	0.000	0.000	0.000	0.000	0.000	3.667	-20.000	1.642	1.572	4.231	19.851	0.001	316	2384	100	-44	-12	-56	-20	1	-19	Error	Error	1.874	-44	-12	-20	1	348832	515276	-0.125	-0.043	0	0	0
1	9	21	"Blank"	"Blank"	7015	68830	100	1036	1060	383	36	1131	1131	1194	1080	90	0	0	0	1505	1513	252	16	1564	1564	1605	775	48	0	0	0	0.000	0.000	0.000	0.000	0.000	0.000	0.000	0.000	0.000	0.000	0.000	0.000	0.000	0.000	1.610	1.392	1.475	1.404	4.218	2.239	0.021	316	2384	100	-95	-59	-154	-71	-51	-122	Error	Error	0.687	-95	-59	-71	-51	335048	478091	-0.124	-0.119	0	0	0
1	10	21	"Blank"	"Blank"	7315	68830	100	1023	1058	367	34	1154	1154	1212	520	42	5	0	0	1515	1521	241	15	1537	1537	1562	359	22	6	0	0	0.000	0.000	0.000	0.000	0.000	0.000	0.000	0.000	0.000	0.000	0.000	0.000	0.000	0.000	5.955	6.000	2.152	1.595	4.658	7.494	0.008	316	2384	100	-131	-22	-153	-96	-16	-112	Error	Error	2.574	-131	-22	-96	-16	334468	480571	-0.296	-0.114	0	0	0
1	11	21	"Blank"	"Blank"	7615	68830	100	978	1020	410	40	1041	1041	1101	492	44	9	1	0	1511	1516	243	16	1510	1510	1537	516	33	1	0	0	0.000	0.000	0.000	0.000	0.000	0.000	0.000	0.000	0.000	0.000	0.000	0.000	0.000	0.000	-63.000	-3.500	1.435	1.308	4.623	22.371	0.002	316	2384	100	-63	1	-62	-21	6	-15	Error	Error	Error	-63	1	-21	6	322304	479056	-0.165	-0.041	0	0	0
1	12	21	"Blank"	"Blank"	7915	68830	100	1125	1135	424	37	1135	1135	1180	466	39	10	1	0	1618	1644	288	17	1632	1632	1652	316	19	14	2	0	0.000	0.000	0.000	0.000	0.000	0.000	0.000	0.000	0.000	0.000	0.000	0.000	0.000	0.000	0.714	0.000	1.350	1.499	5.259	2.648	0.125	316	2384	100	-10	-14	-24	0	12	12	Error	Error	-0.485	-10	-14	0	12	358511	519631	-0.097	-0.025	0	0	0
1	13	21	"Blank"	"Blank"	8215	68830	100	1118	1168	452	38	1205	1205	1331	1637	122	0	0	0	1700	1720	284	16	1720	1720	1811	1632	90	0	0	0	0.000	0.000	0.000	0.000	0.000	0.000	0.000	0.000	0.000	0.000	0.000	0.000	0.000	0.000	4.350	100000.000	1.616	1.574	4.941	2.220	0.088	316	2384	100	-87	-20	-107	-37	0	-37	Error	Error	2.121	-87	-20	-37	0	368951	543590	-0.100	-0.056	0	0	0
1	14	21	"Blank"	"Blank"	8515	68825	100	1144	1202	510	42	1168	1168	1269	1194	94	1	0	0	1724	1738	287	16	1701	1701	1766	1185	67	0	0	0	0.000	0.000	0.000	0.000	0.000	0.000	0.000	0.000	0.000	0.000	0.000	0.000	0.000	0.000	-1.043	0.919	2.123	2.010	4.284	4.511	0.048	316	2384	100	-24	23	-1	34	37	71	Error	Error	Error	-24	23	34	37	379929	549260	-0.056	-0.024	0	0	0
1	15	21	"Blank"	"Blank"	8815	68825	100	1153	1216	549	45	1203	1203	1716	4384	255	0	0	0	1705	1710	294	17	1688	1688	2188	4426	202	0	0	0	0.000	0.000	0.000	0.000	0.000	0.000	0.000	0.000	0.000	0.000	0.000	0.000	0.000	0.000	-2.941	0.591	1.601	1.538	4.503	1.009	0.904	316	2384	100	-50	17	-33	13	22	35	Error	Error	Error	-50	17	13	22	384247	540304	-0.114	-0.108	0	0	0
1	16	21	"Blank"	"Blank"	9115	68825	100	1115	1155	402	34	1190	1190	1477	3154	213	0	0	0	1664	1693	320	18	1689	1689	1906	2784	146	0	0	0	0.000	0.000	0.000	0.000	0.000	0.000	0.000	0.000	0.000	0.000	0.000	0.000	0.000	0.000	3.000	-8.750	1.675	1.581	4.269	3.309	0.046	316	2384	100	-75	-25	-100	-35	4	-31	Error	Error	1.585	-75	-25	-35	4	364901	534853	-0.102	-0.077	0	0	0
1	17	21	"Blank"	"Blank"	9415	68825	100	1246	1293	460	35	1293	1293	1589	3211	202	0	0	0	1771	1758	298	16	1761	1761	1982	2710	136	0	0	0	0.000	0.000	0.000	0.000	0.000	0.000	0.000	0.000	0.000	0.000	0.000	0.000	0.000	0.000	-4.700	0.000	1.448	1.510	5.055	1.178	0.827	316	2384	100	-47	10	-37	0	-3	-3	Error	Error	Error	-47	10	0	-3	408586	555659	-0.092	-0.083	0	0	0
1	18	21	"Blank"	"Blank"	9715	68825	100	1580	1843	1272	69	1331	1331	1584	2323	146	4	1	0	1998	2349	1600	68	1786	1786	2021	2213	109	6	0	0	0.000	0.000	0.000	0.000	0.000	0.000	0.000	0.000	0.000	0.000	0.000	0.000	0.000	0.000	1.175	0.909	1.111	1.199	3.721	0.637	0.604	316	2384	100	249	212	461	512	563	1075	Error	Error	0.232	249	212	512	563	582542	742178	0.111	0.148	0	0	0
