# Supplementary material for: Application of hybridization control probe to increase accuracy on ligation detection or minisequencing diagnostic microarrays
Source: BMC Res Notes. 2009 Dec 14;2:249. doi: 10.1186/1756-0500-2-249 (PMC2799435; doi:10.1186/1756-0500-2-249)
Supplement: Additional file 3 — Gpr_files. Zip-compressed file containing raw microarray data in GenePix results format (.gpr) and GAL (GenePix Array List) files. [file 1756-0500-2-249-S3.ZIP › gpr_files/slide8/lasi8_16-16.gpr]

ATF	1.0
30	76    
"Type=GenePix Results 3"
"DateTime=2009/05/14 15:02:12"
"Settings=C:\Axon\Data\HPV\130509\lasi8.gps"
"GalFile=C:\Axon\Data\HPV\ArrayIt_032009_InstiBioGalfile.gal"
"ArrayOfArrays=16-16"
"PixelSize=5"
"Wavelengths=532	488"
"ImageFiles=C:\Axon\Data\HPV\130509\lasi8.tif 2	C:\Axon\Data\HPV\130509\lasi8.tif 3"
"NormalizationMethod=None"
"NormalizationFactors=1	1"
"JpegImage="
"StdDev=Type 1"
"RatioFormulations=W1/W3 (#1/532)	W1/W4 (#1/488)	W3/W4 (532/488)"
"FeatureType=Circular"
"Barcode="
"BackgroundSubtraction=LocalFeature"
"ImageOrigin=0, 0"
"JpegOrigin=3620, 0"
"Creator=GenePix Pro 6.1.0.2"
"Scanner=GenePix 4200A 01 Autoloader [2]"
"FocusPosition=0"
"Temperature=23.9375"
"LinesAveraged=2"
"Comment="
"PMTGain=630	530"
"ScanPower=100	100"
"LaserPower=2.69592	2.5592"
"Filters=Standard Green	Standard Blue"
"ScanRegion=720,0,3832,13800"
"Supplier="
"Block"	"Column"	"Row"	"Name"	"ID"	"X"	"Y"	"Dia."	"F532 Median"	"F532 Mean"	"F532 SD"	"F532 CV"	"B532"	"B532 Median"	"B532 Mean"	"B532 SD"	"B532 CV"	"% > B532+1SD"	"% > B532+2SD"	"F532 % Sat."	"F488 Median"	"F488 Mean"	"F488 SD"	"F488 CV"	"B488"	"B488 Median"	"B488 Mean"	"B488 SD"	"B488 CV"	"% > B488+1SD"	"% > B488+2SD"	"F488 % Sat."	"Ratio of Medians (#1/532)"	"Ratio of Means (#1/532)"	"Median of Ratios (#1/532)"	"Mean of Ratios (#1/532)"	"Ratios SD (#1/532)"	"Rgn Ratio (#1/532)"	"Rgn R2 (#1/532)"	"Ratio of Medians (#1/488)"	"Ratio of Means (#1/488)"	"Median of Ratios (#1/488)"	"Mean of Ratios (#1/488)"	"Ratios SD (#1/488)"	"Rgn Ratio (#1/488)"	"Rgn R2 (#1/488)"	"Ratio of Medians (532/488)"	"Ratio of Means (532/488)"	"Median of Ratios (532/488)"	"Mean of Ratios (532/488)"	"Ratios SD (532/488)"	"Rgn Ratio (532/488)"	"Rgn R2 (532/488)"	"F Pixels"	"B Pixels"	"Circularity"	"Sum of Medians (#1/532)"	"Sum of Medians (#1/488)"	"Sum of Medians (532/488)"	"Sum of Means (#1/532)"	"Sum of Means (#1/488)"	"Sum of Means (532/488)"	"Log Ratio (#1/532)"	"Log Ratio (#1/488)"	"Log Ratio (532/488)"	"F532 Median - B532"	"F488 Median - B488"	"F532 Mean - B532"	"F488 Mean - B488"	"F532 Total Intensity"	"F488 Total Intensity"	"SNR 532"	"SNR 488"	"Flags"	"Normalize"	"Autoflag"
1	1	1	"A1"	"A1"	13555	62815	100	1268	1298	464	35	903	903	940	393	41	47	18	0	6618	5885	2288	38	1339	1339	1356	240	17	94	90	0	0.000	0.000	0.000	0.000	0.000	0.000	0.000	0.000	0.000	0.000	0.000	0.000	0.000	0.000	0.069	0.087	0.110	0.102	3.597	0.079	0.161	316	2384	100	365	5279	5644	395	4546	4941	Error	Error	-3.854	365	5279	395	4546	410282	1859629	0.911	18.871	0	0	0
1	2	1	"A1"	"A1"	13850	62810	100	1266	1298	496	38	882	882	921	406	44	45	18	0	5630	5677	1863	32	1335	1335	1349	267	19	98	97	0	0.000	0.000	0.000	0.000	0.000	0.000	0.000	0.000	0.000	0.000	0.000	0.000	0.000	0.000	0.089	0.096	0.116	0.098	2.805	0.094	0.191	316	2384	100	384	4295	4679	416	4342	4758	Error	Error	-3.483	384	4295	416	4342	410175	1793870	0.929	16.210	0	0	0
1	3	1	"A1"	"A1"	14150	62810	100	1292	1365	480	35	875	875	922	423	45	49	23	0	7452	7355	2402	32	1336	1336	1351	261	19	100	98	0	0.000	0.000	0.000	0.000	0.000	0.000	0.000	0.000	0.000	0.000	0.000	0.000	0.000	0.000	0.068	0.081	0.084	0.075	2.792	0.077	0.207	316	2384	100	417	6116	6533	490	6019	6509	Error	Error	-3.874	417	6116	490	6019	431293	2324161	1.047	23.004	0	0	0
1	4	1	"A2"	"A2"	14450	62810	100	1229	1327	542	40	906	906	1064	2218	208	0	0	0	3944	4848	3001	61	1342	1342	1439	1604	111	62	46	0	0.000	0.000	0.000	0.000	0.000	0.000	0.000	0.000	0.000	0.000	0.000	0.000	0.000	0.000	0.124	0.120	0.163	0.166	3.556	0.109	0.223	316	2384	100	323	2602	2925	421	3506	3927	Error	Error	-3.010	323	2602	421	3506	419264	1532066	0.119	2.125	0	0	0
1	5	1	"A2"	"A2"	14750	62810	100	1355	1432	489	34	904	904	943	386	40	56	28	0	7350	6886	2757	40	1358	1358	1366	239	17	98	96	0	0.000	0.000	0.000	0.000	0.000	0.000	0.000	0.000	0.000	0.000	0.000	0.000	0.000	0.000	0.075	0.096	0.111	0.092	3.141	0.085	0.237	316	2384	100	451	5992	6443	528	5528	6056	Error	Error	-3.732	451	5992	528	5528	452649	2175991	1.267	23.096	0	0	0
1	6	1	"A2"	"A2"	15050	62810	100	1318	1354	476	35	849	849	894	375	41	57	28	0	8911	8068	2914	36	1306	1306	1331	266	19	99	97	0	0.000	0.000	0.000	0.000	0.000	0.000	0.000	0.000	0.000	0.000	0.000	0.000	0.000	0.000	0.062	0.075	0.081	0.073	2.882	0.067	0.237	316	2384	100	469	7605	8074	505	6762	7267	Error	Error	-4.019	469	7605	505	6762	427990	2549380	1.227	25.327	0	0	0
1	7	1	"A3"	"A3"	15350	62805	100	1218	1284	500	38	863	863	893	356	39	49	24	0	7139	6657	2741	41	1298	1298	1312	257	19	95	91	0	0.000	0.000	0.000	0.000	0.000	0.000	0.000	0.000	0.000	0.000	0.000	0.000	0.000	0.000	0.061	0.079	0.085	0.091	3.318	0.079	0.236	316	2384	100	355	5841	6196	421	5359	5780	Error	Error	-4.040	355	5841	421	5359	405590	2103541	1.098	20.798	0	0	0
1	8	1	"A3"	"A3"	15650	62805	100	1218	1263	463	36	822	822	866	396	45	50	19	0	7447	7155	2099	29	1266	1266	1281	263	20	99	97	0	0.000	0.000	0.000	0.000	0.000	0.000	0.000	0.000	0.000	0.000	0.000	0.000	0.000	0.000	0.064	0.075	0.089	0.077	2.740	0.070	0.185	316	2384	100	396	6181	6577	441	5889	6330	Error	Error	-3.964	396	6181	441	5889	399149	2260863	1.003	22.335	0	0	0
1	9	1	"A3"	"A3"	15950	62805	100	1281	1326	457	34	824	824	924	1197	129	6	0	0	7600	7130	2434	34	1266	1266	1297	569	43	97	94	0	0.000	0.000	0.000	0.000	0.000	0.000	0.000	0.000	0.000	0.000	0.000	0.000	0.000	0.000	0.072	0.086	0.088	0.082	2.631	0.281	0.251	316	2384	100	457	6334	6791	502	5864	6366	Error	Error	-3.793	457	6334	502	5864	419169	2253152	0.336	10.251	0	0	0
1	10	1	"A4"	"A4"	16250	62805	100	1235	1252	507	40	863	863	917	565	61	34	8	0	6704	5728	2905	50	1296	1296	1345	463	34	79	74	0	0.000	0.000	0.000	0.000	0.000	0.000	0.000	0.000	0.000	0.000	0.000	0.000	0.000	0.000	0.069	0.088	0.104	0.119	4.444	0.117	0.144	316	2384	100	372	5408	5780	389	4432	4821	Error	Error	-3.862	372	5408	389	4432	395511	1809934	0.593	9.467	0	0	0
1	11	1	"A4"	"A4"	16550	62805	100	1061	1102	431	39	815	815	878	487	55	29	6	0	6059	5439	2481	45	1225	1225	1264	386	30	86	80	0	0.000	0.000	0.000	0.000	0.000	0.000	0.000	0.000	0.000	0.000	0.000	0.000	0.000	0.000	0.051	0.068	0.096	0.094	3.997	0.071	0.094	316	2384	100	246	4834	5080	287	4214	4501	Error	Error	-4.296	246	4834	287	4214	348151	1718876	0.460	10.816	0	0	0
1	12	1	"A4"	"A4"	16850	62800	100	1231	1274	510	40	817	817	887	585	65	36	8	0	7340	6320	3350	53	1254	1254	1338	543	40	79	74	0	0.000	0.000	0.000	0.000	0.000	0.000	0.000	0.000	0.000	0.000	0.000	0.000	0.000	0.000	0.068	0.090	0.099	0.106	3.872	0.087	0.294	316	2384	100	414	6086	6500	457	5066	5523	Error	Error	-3.878	414	6086	457	5066	402431	1997138	0.662	9.175	0	0	0
1	13	1	"A5"	"A5"	17150	62800	100	910	941	392	41	803	803	892	1012	113	2	0	0	1884	2233	1202	53	1226	1226	1274	694	54	48	22	0	0.000	0.000	0.000	0.000	0.000	0.000	0.000	0.000	0.000	0.000	0.000	0.000	0.000	0.000	0.163	0.137	0.446	0.478	4.508	0.198	0.095	316	2384	100	107	658	765	138	1007	1145	Error	Error	-2.620	107	658	138	1007	297342	705774	0.048	1.382	0	0	0
1	14	1	"A5"	"A5"	17445	62800	100	902	942	372	39	824	824	861	373	43	23	5	0	1958	2435	1312	53	1228	1228	1237	223	18	79	69	0	0.000	0.000	0.000	0.000	0.000	0.000	0.000	0.000	0.000	0.000	0.000	0.000	0.000	0.000	0.107	0.098	0.245	0.258	4.243	0.102	0.034	316	2384	100	78	730	808	118	1207	1325	Error	Error	-3.226	78	730	118	1207	297647	769428	0.217	5.372	0	0	0
1	15	1	"A5"	"A5"	17745	62800	100	963	1006	428	42	897	897	984	1256	127	1	0	0	2069	2535	1324	52	1294	1294	1340	817	60	48	24	0	0.000	0.000	0.000	0.000	0.000	0.000	0.000	0.000	0.000	0.000	0.000	0.000	0.000	0.000	0.085	0.088	0.284	0.315	4.758	0.109	0.033	316	2384	100	66	775	841	109	1241	1350	Error	Error	-3.554	66	775	109	1241	317902	801203	0.018	1.463	0	0	0
1	16	1	"A6"	"A6"	18045	62800	100	1172	1193	529	44	834	834	934	1043	111	7	0	0	6014	5510	2887	52	1268	1268	1328	628	47	77	72	0	0.000	0.000	0.000	0.000	0.000	0.000	0.000	0.000	0.000	0.000	0.000	0.000	0.000	0.000	0.071	0.085	0.106	0.127	5.069	0.082	0.109	316	2384	100	338	4746	5084	359	4242	4601	Error	Error	-3.812	338	4746	359	4242	377039	1741279	0.248	6.659	0	0	0
1	17	1	"A6"	"A6"	18345	62795	100	1288	1325	477	36	862	862	900	389	43	54	25	0	6795	5897	2687	45	1274	1274	1309	421	32	84	79	0	0.000	0.000	0.000	0.000	0.000	0.000	0.000	0.000	0.000	0.000	0.000	0.000	0.000	0.000	0.077	0.100	0.115	0.109	3.827	0.090	0.236	316	2384	100	426	5521	5947	463	4623	5086	Error	Error	-3.696	426	5521	463	4623	418757	1863346	1.093	10.898	0	0	0
1	18	1	"A6"	"A6"	18645	62795	100	1184	1260	473	37	828	828	880	460	52	42	16	0	5982	5374	2358	43	1267	1267	1305	401	30	87	81	0	0.000	0.000	0.000	0.000	0.000	0.000	0.000	0.000	0.000	0.000	0.000	0.000	0.000	0.000	0.076	0.105	0.118	0.122	3.793	0.104	0.149	316	2384	100	356	4715	5071	432	4107	4539	Error	Error	-3.727	356	4715	432	4107	398228	1698274	0.826	10.147	0	0	0
1	1	2	"A7"	"A7"	13555	63115	100	1023	1053	425	40	861	861	906	384	42	27	10	0	3410	3407	1362	39	1344	1344	1356	238	17	92	86	0	0.000	0.000	0.000	0.000	0.000	0.000	0.000	0.000	0.000	0.000	0.000	0.000	0.000	0.000	0.078	0.093	0.179	0.159	4.292	0.085	0.047	316	2384	100	162	2066	2228	192	2063	2255	Error	Error	-3.673	162	2066	192	2063	332856	1076719	0.383	8.618	0	0	0
1	2	2	"A7"	"A7"	13855	63110	100	1101	1144	440	38	897	897	952	493	51	23	6	0	3627	4396	2210	50	1372	1372	1392	273	19	97	92	0	0.000	0.000	0.000	0.000	0.000	0.000	0.000	0.000	0.000	0.000	0.000	0.000	0.000	0.000	0.090	0.082	0.109	0.110	3.622	0.076	0.087	316	2384	100	204	2255	2459	247	3024	3271	Error	Error	-3.466	204	2255	247	3024	361628	1389266	0.389	11.004	0	0	0
1	3	2	"A7"	"A7"	14155	63110	100	1119	1163	460	39	899	899	934	365	39	35	15	0	3370	4347	2408	55	1362	1362	1377	261	18	92	87	0	0.000	0.000	0.000	0.000	0.000	0.000	0.000	0.000	0.000	0.000	0.000	0.000	0.000	0.000	0.110	0.088	0.136	0.122	3.322	0.088	0.150	316	2384	100	220	2008	2228	264	2985	3249	Error	Error	-3.190	220	2008	264	2985	367380	1373570	0.627	11.379	0	0	0
1	4	2	"A8"	"A8"	14455	63110	100	1210	1298	505	38	895	895	974	1460	149	4	0	0	6946	6398	3074	48	1329	1329	1414	1213	85	79	75	0	0.000	0.000	0.000	0.000	0.000	0.000	0.000	0.000	0.000	0.000	0.000	0.000	0.000	0.000	0.056	0.080	0.099	0.095	4.397	0.073	0.204	316	2384	100	315	5617	5932	403	5069	5472	Error	Error	-4.156	315	5617	403	5069	410279	2021915	0.222	4.109	0	0	0
1	5	2	"A8"	"A8"	14755	63110	100	1331	1396	546	39	888	888	925	373	40	54	31	0	7289	7014	2756	39	1355	1355	1409	495	35	92	88	0	0.000	0.000	0.000	0.000	0.000	0.000	0.000	0.000	0.000	0.000	0.000	0.000	0.000	0.000	0.075	0.090	0.107	0.093	2.763	0.089	0.291	316	2384	100	443	5934	6377	508	5659	6167	Error	Error	-3.744	443	5934	508	5659	441150	2216550	1.263	11.323	0	0	0
1	6	2	"A8"	"A8"	15055	63110	100	1158	1222	446	36	912	912	946	414	43	35	13	0	6652	6504	2179	33	1331	1331	1396	534	38	93	90	0	0.000	0.000	0.000	0.000	0.000	0.000	0.000	0.000	0.000	0.000	0.000	0.000	0.000	0.000	0.046	0.060	0.083	0.073	2.845	0.059	0.096	316	2384	100	246	5321	5567	310	5173	5483	Error	Error	-4.435	246	5321	310	5173	386089	2055355	0.667	9.566	0	0	0
1	7	2	"A9"	"A9"	15355	63105	100	1183	1232	468	37	877	877	913	363	39	45	19	0	6061	5497	2640	48	1290	1290	1317	315	23	85	81	0	0.000	0.000	0.000	0.000	0.000	0.000	0.000	0.000	0.000	0.000	0.000	0.000	0.000	0.000	0.064	0.084	0.102	0.105	4.391	0.076	0.160	316	2384	100	306	4771	5077	355	4207	4562	Error	Error	-3.963	306	4771	355	4207	389392	1737110	0.879	13.270	0	0	0
1	8	2	"A9"	"A9"	15655	63105	100	1205	1261	478	37	873	873	945	889	94	13	1	0	6286	6213	2264	36	1306	1306	1398	713	51	92	91	0	0.000	0.000	0.000	0.000	0.000	0.000	0.000	0.000	0.000	0.000	0.000	0.000	0.000	0.000	0.067	0.079	0.092	0.075	3.449	0.076	0.204	316	2384	100	332	4980	5312	388	4907	5295	Error	Error	-3.907	332	4980	388	4907	398364	1963412	0.355	6.753	0	0	0
1	9	2	"A9"	"A9"	15955	63105	100	1205	1249	474	37	858	858	899	388	43	44	19	0	6363	5772	2093	36	1289	1289	1365	777	56	88	84	0	0.000	0.000	0.000	0.000	0.000	0.000	0.000	0.000	0.000	0.000	0.000	0.000	0.000	0.000	0.068	0.087	0.100	0.091	3.628	0.081	0.158	316	2384	100	347	5074	5421	391	4483	4874	Error	Error	-3.870	347	5074	391	4483	394770	1823829	0.902	5.672	0	0	0
1	10	2	"A10"	"A10"	16255	63105	100	1203	1243	462	37	899	899	937	391	41	42	15	0	5941	5478	2321	42	1324	1324	1348	310	22	91	84	0	0.000	0.000	0.000	0.000	0.000	0.000	0.000	0.000	0.000	0.000	0.000	0.000	0.000	0.000	0.066	0.083	0.098	0.102	3.888	0.078	0.157	316	2384	100	304	4617	4921	344	4154	4498	Error	Error	-3.925	304	4617	344	4154	392735	1730913	0.783	13.323	0	0	0
1	11	2	"A10"	"A10"	16555	63105	100	1237	1255	456	36	801	801	846	366	43	55	24	0	6673	6489	2208	34	1226	1226	1275	414	32	96	93	0	0.000	0.000	0.000	0.000	0.000	0.000	0.000	0.000	0.000	0.000	0.000	0.000	0.000	0.000	0.080	0.086	0.098	0.091	2.801	0.080	0.215	316	2384	100	436	5447	5883	454	5263	5717	Error	Error	-3.643	436	5447	454	5263	396543	2050671	1.117	12.594	0	0	0
1	12	2	"A10"	"A10"	16855	63100	100	1124	1197	512	42	820	820	871	387	44	42	17	0	6095	6054	2302	38	1267	1267	1320	481	36	93	91	0	0.000	0.000	0.000	0.000	0.000	0.000	0.000	0.000	0.000	0.000	0.000	0.000	0.000	0.000	0.063	0.079	0.092	0.080	3.072	0.094	0.237	316	2384	100	304	4828	5132	377	4787	5164	Error	Error	-3.989	304	4828	377	4787	378220	1913152	0.842	9.842	0	0	0
1	13	2	"A11"	"A11"	17150	63100	100	1006	1051	463	44	832	832	876	388	44	31	10	0	3591	3879	2334	60	1252	1252	1280	321	25	78	69	0	0.000	0.000	0.000	0.000	0.000	0.000	0.000	0.000	0.000	0.000	0.000	0.000	0.000	0.000	0.074	0.083	0.138	0.171	4.677	0.079	0.094	316	2384	100	174	2339	2513	219	2627	2846	Error	Error	-3.749	174	2339	219	2627	332257	1225905	0.451	8.097	0	0	0
1	14	2	"A11"	"A11"	17450	63100	100	1039	1108	471	42	868	868	924	539	58	25	5	0	4162	4430	2470	55	1273	1273	1328	765	57	75	64	0	0.000	0.000	0.000	0.000	0.000	0.000	0.000	0.000	0.000	0.000	0.000	0.000	0.000	0.000	0.059	0.076	0.129	0.138	4.008	0.154	0.190	316	2384	100	171	2889	3060	240	3157	3397	Error	Error	-4.079	171	2889	240	3157	350092	1399843	0.341	4.055	0	0	0
1	15	2	"A11"	"A11"	17750	63100	100	1160	1190	480	40	900	900	948	389	41	40	13	0	4166	4258	2315	54	1322	1322	1352	305	22	86	76	0	0.000	0.000	0.000	0.000	0.000	0.000	0.000	0.000	0.000	0.000	0.000	0.000	0.000	0.000	0.091	0.099	0.158	0.179	3.885	0.083	0.105	316	2384	100	260	2844	3104	290	2936	3226	Error	Error	-3.451	260	2844	290	2936	376035	1345651	0.622	9.528	0	0	0
1	16	2	"A12"	"A12"	18050	63100	100	1242	1323	766	57	887	887	940	472	50	41	15	0	4950	4837	2448	50	1319	1319	1353	334	24	88	81	0	0.000	0.000	0.000	0.000	0.000	0.000	0.000	0.000	0.000	0.000	0.000	0.000	0.000	0.000	0.098	0.124	0.141	0.150	3.623	0.135	0.217	316	2384	100	355	3631	3986	436	3518	3954	Error	Error	-3.354	355	3631	436	3518	418184	1528521	0.811	10.431	0	0	0
1	17	2	"A12"	"A12"	18350	63095	100	1149	1225	526	42	885	885	928	403	43	38	15	0	4840	4647	2271	48	1318	1318	1346	315	23	90	82	0	0.000	0.000	0.000	0.000	0.000	0.000	0.000	0.000	0.000	0.000	0.000	0.000	0.000	0.000	0.075	0.102	0.142	0.154	3.809	0.090	0.134	316	2384	100	264	3522	3786	340	3329	3669	Error	Error	-3.738	264	3522	340	3329	386963	1468542	0.737	10.479	0	0	0
1	18	2	"A12"	"A12"	18650	63095	100	1146	1202	479	39	904	904	946	434	45	33	9	0	4420	4160	1615	38	1309	1309	1331	300	22	92	86	0	0.000	0.000	0.000	0.000	0.000	0.000	0.000	0.000	0.000	0.000	0.000	0.000	0.000	0.000	0.078	0.105	0.141	0.129	4.116	0.104	0.086	316	2384	100	242	3111	3353	298	2851	3149	Error	Error	-3.684	242	3111	298	2851	379769	1314674	0.590	9.430	0	0	0
1	1	3	"A13"	"A13"	13560	63415	100	1383	1438	589	40	865	865	917	420	45	57	27	0	5933	5990	2329	38	1316	1316	1344	307	22	96	93	0	0.000	0.000	0.000	0.000	0.000	0.000	0.000	0.000	0.000	0.000	0.000	0.000	0.000	0.000	0.112	0.123	0.132	0.112	3.148	0.122	0.327	316	2384	100	518	4617	5135	573	4674	5247	Error	Error	-3.156	518	4617	573	4674	454353	1892781	1.240	15.134	0	0	0
1	2	3	"A13"	"A13"	13860	63415	100	1262	1315	549	41	857	857	935	1174	125	10	0	0	5444	6069	2386	39	1308	1308	1365	656	48	96	93	0	0.000	0.000	0.000	0.000	0.000	0.000	0.000	0.000	0.000	0.000	0.000	0.000	0.000	0.000	0.098	0.096	0.112	0.097	2.707	0.099	0.263	316	2384	100	405	4136	4541	458	4761	5219	Error	Error	-3.352	405	4136	458	4761	415457	1917833	0.324	7.171	0	0	0
1	3	3	"A13"	"A13"	14160	63410	100	1355	1407	516	36	885	885	923	367	39	58	32	0	7526	7288	2406	33	1357	1357	1385	363	26	97	94	0	0.000	0.000	0.000	0.000	0.000	0.000	0.000	0.000	0.000	0.000	0.000	0.000	0.000	0.000	0.076	0.088	0.100	0.087	3.063	0.089	0.286	316	2384	100	470	6169	6639	522	5931	6453	Error	Error	-3.714	470	6169	522	5931	444610	2302952	1.319	16.262	0	0	0
1	4	3	"A14"	"A14"	14460	63410	100	1392	1434	504	35	988	988	1039	423	40	49	21	0	7429	6798	2715	39	1397	1397	1460	476	32	92	87	0	0.000	0.000	0.000	0.000	0.000	0.000	0.000	0.000	0.000	0.000	0.000	0.000	0.000	0.000	0.067	0.083	0.094	0.085	2.968	0.082	0.214	316	2384	100	404	6032	6436	446	5401	5847	Error	Error	-3.900	404	6032	446	5401	453285	2148307	0.934	11.214	0	0	0
1	5	3	"A14"	"A14"	14760	63410	100	1187	1220	446	36	871	871	902	363	40	45	18	0	6652	6503	1915	29	1307	1307	1333	284	21	98	96	0	0.000	0.000	0.000	0.000	0.000	0.000	0.000	0.000	0.000	0.000	0.000	0.000	0.000	0.000	0.059	0.067	0.088	0.073	2.991	0.067	0.159	316	2384	100	316	5345	5661	349	5196	5545	Error	Error	-4.080	316	5345	349	5196	385583	2054809	0.876	18.204	0	0	0
1	6	3	"A14"	"A14"	15060	63410	100	1163	1218	470	38	842	842	880	362	41	46	22	0	6200	6090	1859	30	1291	1291	1325	374	28	97	94	0	0.000	0.000	0.000	0.000	0.000	0.000	0.000	0.000	0.000	0.000	0.000	0.000	0.000	0.000	0.065	0.078	0.095	0.080	3.027	0.073	0.158	316	2384	100	321	4909	5230	376	4799	5175	Error	Error	-3.935	321	4909	376	4799	384900	1924456	0.934	12.741	0	0	0
1	7	3	"A15"	"A15"	15360	63410	100	1192	1246	491	39	809	809	853	366	42	50	25	0	5471	5094	1866	36	1269	1269	1316	451	34	91	87	0	0.000	0.000	0.000	0.000	0.000	0.000	0.000	0.000	0.000	0.000	0.000	0.000	0.000	0.000	0.091	0.114	0.136	0.125	3.499	0.100	0.200	316	2384	100	383	4202	4585	437	3825	4262	Error	Error	-3.456	383	4202	437	3825	393831	1609813	1.074	8.377	0	0	0
1	8	3	"A15"	"A15"	15660	63405	100	1167	1194	419	35	814	814	856	409	47	44	14	0	5877	5702	1543	27	1258	1258	1320	482	36	95	92	0	0.000	0.000	0.000	0.000	0.000	0.000	0.000	0.000	0.000	0.000	0.000	0.000	0.000	0.000	0.076	0.086	0.099	0.083	3.108	0.081	0.178	316	2384	100	353	4619	4972	380	4444	4824	Error	Error	-3.710	353	4619	380	4444	377446	1801739	0.826	9.091	0	0	0
1	9	3	"A15"	"A15"	15960	63405	100	1227	1324	530	40	849	849	892	379	42	49	22	0	6419	6309	2118	33	1258	1258	1284	288	22	99	96	0	0.000	0.000	0.000	0.000	0.000	0.000	0.000	0.000	0.000	0.000	0.000	0.000	0.000	0.000	0.073	0.094	0.096	0.082	3.096	0.522	0.425	316	2384	100	378	5161	5539	475	5051	5526	Error	Error	-3.771	378	5161	475	5051	418261	1993729	1.140	17.448	0	0	0
1	10	3	"A16"	"A16"	16260	63405	100	1132	1177	450	38	819	819	858	418	48	40	16	0	5380	4869	1887	38	1229	1229	1244	254	20	93	91	0	0.000	0.000	0.000	0.000	0.000	0.000	0.000	0.000	0.000	0.000	0.000	0.000	0.000	0.000	0.075	0.098	0.119	0.114	3.108	0.094	0.134	316	2384	100	313	4151	4464	358	3640	3998	Error	Error	-3.729	313	4151	358	3640	372015	1538482	0.763	14.272	0	0	0
1	11	3	"A16"	"A16"	16555	63405	100	1172	1231	496	40	854	854	940	1423	151	3	0	0	5631	5126	1931	37	1269	1269	1351	1452	107	82	68	0	0.000	0.000	0.000	0.000	0.000	0.000	0.000	0.000	0.000	0.000	0.000	0.000	0.000	0.000	0.073	0.098	0.122	0.109	2.833	0.097	0.167	316	2384	100	318	4362	4680	377	3857	4234	Error	Error	-3.778	318	4362	377	3857	389031	1619802	0.204	2.600	0	0	0
1	12	3	"A16"	"A16"	16855	63405	100	1192	1236	474	38	873	873	919	436	47	42	15	0	4806	4398	1615	36	1279	1279	1314	714	54	93	75	0	0.000	0.000	0.000	0.000	0.000	0.000	0.000	0.000	0.000	0.000	0.000	0.000	0.000	0.000	0.090	0.116	0.153	0.129	2.997	0.111	0.137	316	2384	100	319	3527	3846	363	3119	3482	Error	Error	-3.467	319	3527	363	3119	390480	1389739	0.727	4.319	0	0	0
1	13	3	"A17"	"A17"	17155	63400	100	1253	1293	494	38	851	851	897	405	45	49	21	0	7243	6161	2980	48	1248	1248	1292	387	29	85	80	0	0.000	0.000	0.000	0.000	0.000	0.000	0.000	0.000	0.000	0.000	0.000	0.000	0.000	0.000	0.067	0.090	0.105	0.097	3.248	0.089	0.265	316	2384	100	402	5995	6397	442	4913	5355	Error	Error	-3.898	402	5995	442	4913	408494	1946970	0.978	12.581	0	0	0
1	14	3	"A17"	"A17"	17455	63400	100	1362	1418	551	38	894	894	947	517	54	43	14	0	7406	6776	3046	44	1304	1304	1342	359	26	90	87	0	0.000	0.000	0.000	0.000	0.000	0.000	0.000	0.000	0.000	0.000	0.000	0.000	0.000	0.000	0.077	0.096	0.097	0.105	3.371	0.089	0.287	316	2384	100	468	6102	6570	524	5472	5996	Error	Error	-3.705	468	6102	524	5472	448154	2141173	0.911	15.136	0	0	0
1	15	3	"A17"	"A17"	17755	63400	100	1378	1414	504	35	937	937	1017	1045	102	14	0	0	7238	6760	2455	36	1326	1326	1352	427	31	95	90	0	0.000	0.000	0.000	0.000	0.000	0.000	0.000	0.000	0.000	0.000	0.000	0.000	0.000	0.000	0.075	0.088	0.104	0.087	2.847	0.088	0.199	316	2384	100	441	5912	6353	477	5434	5911	Error	Error	-3.745	441	5912	477	5434	446752	2136066	0.380	12.665	0	0	0
1	16	3	"A18"	"A18"	18055	63400	100	1109	1138	488	42	873	873	931	476	51	28	6	0	4082	3984	1945	48	1281	1281	1326	423	31	78	73	0	0.000	0.000	0.000	0.000	0.000	0.000	0.000	0.000	0.000	0.000	0.000	0.000	0.000	0.000	0.084	0.098	0.148	0.172	4.788	0.078	0.077	316	2384	100	236	2801	3037	265	2703	2968	Error	Error	-3.569	236	2801	265	2703	359537	1258852	0.435	6.284	0	0	0
1	17	3	"A18"	"A18"	18355	63400	100	1178	1247	563	45	900	900	958	468	48	30	9	0	4744	4544	1710	37	1315	1315	1335	293	21	94	89	0	0.000	0.000	0.000	0.000	0.000	0.000	0.000	0.000	0.000	0.000	0.000	0.000	0.000	0.000	0.081	0.107	0.120	0.115	3.643	0.101	0.113	316	2384	100	278	3429	3707	347	3229	3576	Error	Error	-3.625	278	3429	347	3229	394197	1435871	0.618	10.952	0	0	0
1	18	3	"A18"	"A18"	18655	63395	100	1104	1154	447	38	919	919	964	432	44	28	9	0	4480	4271	1755	41	1292	1292	1338	379	28	88	83	0	0.000	0.000	0.000	0.000	0.000	0.000	0.000	0.000	0.000	0.000	0.000	0.000	0.000	0.000	0.058	0.079	0.124	0.122	3.488	0.072	0.065	316	2384	100	185	3188	3373	235	2979	3214	Error	Error	-4.107	185	3188	235	2979	364794	1349624	0.440	7.739	0	0	0
1	1	4	"A19"	"A19"	13565	63715	100	1045	1108	459	41	827	827	873	360	41	40	17	0	5045	5199	2334	44	1238	1238	1263	295	23	93	87	0	0.000	0.000	0.000	0.000	0.000	0.000	0.000	0.000	0.000	0.000	0.000	0.000	0.000	0.000	0.057	0.071	0.099	0.106	4.023	0.063	0.100	316	2384	100	218	3807	4025	281	3961	4242	Error	Error	-4.126	218	3807	281	3961	350141	1642819	0.653	13.342	0	0	0
1	2	4	"A19"	"A19"	13865	63715	100	1110	1148	434	37	846	846	906	784	86	10	0	0	5568	5547	1974	35	1245	1245	1311	573	43	93	90	0	0.000	0.000	0.000	0.000	0.000	0.000	0.000	0.000	0.000	0.000	0.000	0.000	0.000	0.000	0.061	0.070	0.094	0.079	3.507	0.072	0.113	316	2384	100	264	4323	4587	302	4302	4604	Error	Error	-4.033	264	4323	302	4302	362893	1752813	0.309	7.393	0	0	0
1	3	4	"A19"	"A19"	14165	63710	100	1244	1287	514	39	902	902	953	445	46	41	14	0	6194	5786	2185	37	1302	1302	1373	615	44	91	88	0	0.000	0.000	0.000	0.000	0.000	0.000	0.000	0.000	0.000	0.000	0.000	0.000	0.000	0.000	0.070	0.086	0.106	0.108	3.073	0.081	0.181	316	2384	100	342	4892	5234	385	4484	4869	Error	Error	-3.838	342	4892	385	4484	406811	1828230	0.751	7.176	0	0	0
1	4	4	"A20"	"A20"	14465	63710	100	1163	1241	464	37	845	845	885	369	41	45	21	0	5825	5686	2326	40	1235	1235	1274	731	57	90	85	0	0.000	0.000	0.000	0.000	0.000	0.000	0.000	0.000	0.000	0.000	0.000	0.000	0.000	0.000	0.069	0.089	0.108	0.096	3.446	0.077	0.191	316	2384	100	318	4590	4908	396	4451	4847	Error	Error	-3.851	318	4590	396	4451	392033	1796825	0.965	6.036	0	0	0
1	5	4	"A20"	"A20"	14765	63710	100	1267	1329	495	37	822	822	852	358	42	60	31	0	8079	7911	2046	25	1223	1223	1267	478	37	99	97	0	0.000	0.000	0.000	0.000	0.000	0.000	0.000	0.000	0.000	0.000	0.000	0.000	0.000	0.000	0.065	0.076	0.080	0.069	2.543	0.074	0.267	316	2384	100	445	6856	7301	507	6688	7195	Error	Error	-3.945	445	6856	507	6688	419914	2499809	1.332	13.900	0	0	0
1	6	4	"A20"	"A20"	15065	63710	100	1390	1408	496	35	803	803	844	353	41	71	37	0	8275	8024	2167	27	1221	1221	1269	479	37	99	96	0	0.000	0.000	0.000	0.000	0.000	0.000	0.000	0.000	0.000	0.000	0.000	0.000	0.000	0.000	0.083	0.089	0.096	0.083	2.324	0.083	0.312	316	2384	100	587	7054	7641	605	6803	7408	Error	Error	-3.587	587	7054	605	6803	445024	2535657	1.598	14.102	0	0	0
1	7	4	"A21"	"A21"	15365	63710	100	1176	1208	455	37	803	803	846	440	52	43	14	0	6404	6240	1978	31	1200	1200	1220	462	37	99	98	0	0.000	0.000	0.000	0.000	0.000	0.000	0.000	0.000	0.000	0.000	0.000	0.000	0.000	0.000	0.072	0.080	0.092	0.079	2.594	0.065	0.141	316	2384	100	373	5204	5577	405	5040	5445	Error	Error	-3.802	373	5204	405	5040	381835	1971936	0.823	10.866	0	0	0
1	8	4	"A21"	"A21"	15665	63705	100	1194	1241	498	40	809	809	855	404	47	48	18	0	6133	5820	1862	31	1201	1201	1231	348	28	97	93	0	0.000	0.000	0.000	0.000	0.000	0.000	0.000	0.000	0.000	0.000	0.000	0.000	0.000	0.000	0.078	0.094	0.101	0.094	2.853	0.088	0.138	316	2384	100	385	4932	5317	432	4619	5051	Error	Error	-3.679	385	4932	432	4619	392293	1839116	0.955	13.187	0	0	0
1	9	4	"A21"	"A21"	15965	63705	100	1167	1227	506	41	787	787	837	421	50	44	18	0	6568	6347	1973	31	1183	1183	1224	585	47	97	93	0	0.000	0.000	0.000	0.000	0.000	0.000	0.000	0.000	0.000	0.000	0.000	0.000	0.000	0.000	0.071	0.085	0.091	0.078	3.184	0.082	0.215	316	2384	100	380	5385	5765	440	5164	5604	Error	Error	-3.825	380	5385	440	5164	387654	2005609	0.926	8.757	0	0	0
1	10	4	"A22"	"A22"	16260	63705	100	1117	1162	491	42	820	820	860	411	47	38	16	0	4922	4415	2657	60	1210	1210	1336	847	63	64	60	0	0.000	0.000	0.000	0.000	0.000	0.000	0.000	0.000	0.000	0.000	0.000	0.000	0.000	0.000	0.080	0.107	0.132	0.177	4.725	0.120	0.264	316	2384	100	297	3712	4009	342	3205	3547	Error	Error	-3.644	297	3712	342	3205	367157	1395207	0.735	3.635	0	0	0
1	11	4	"A22"	"A22"	16560	63705	100	1225	1298	598	46	803	803	870	698	80	30	4	0	5836	5405	2304	42	1211	1211	1241	357	28	89	84	0	0.000	0.000	0.000	0.000	0.000	0.000	0.000	0.000	0.000	0.000	0.000	0.000	0.000	0.000	0.091	0.118	0.135	0.133	3.498	0.117	0.055	316	2384	100	422	4625	5047	495	4194	4689	Error	Error	-3.454	422	4625	495	4194	410066	1707967	0.613	11.664	0	0	0
1	12	4	"A22"	"A22"	16860	63705	100	1163	1386	1152	83	813	813	869	436	50	41	17	0	5961	5527	2801	50	1183	1183	1231	461	37	86	80	0	0.000	0.000	0.000	0.000	0.000	0.000	0.000	0.000	0.000	0.000	0.000	0.000	0.000	0.000	0.073	0.132	0.123	0.113	3.727	0.182	0.327	316	2384	100	350	4778	5128	573	4344	4917	Error	Error	-3.771	350	4778	573	4344	437975	1746400	1.186	9.319	0	0	0
1	13	4	"A23"	"A23"	17160	63705	100	802	850	390	45	830	830	906	1007	111	1	0	0	1248	1452	944	65	1176	1176	1207	454	37	12	6	0	0.000	0.000	0.000	0.000	0.000	0.000	0.000	0.000	0.000	0.000	0.000	0.000	0.000	0.000	-0.389	0.072	1.295	1.070	4.678	2.324	0.422	316	2384	100	-28	72	44	20	276	296	Error	Error	Error	-28	72	20	276	268556	458687	-0.056	0.540	0	0	0
1	14	4	"A23"	"A23"	17460	63700	100	833	870	384	44	868	868	906	384	42	14	3	0	1231	1358	664	48	1214	1214	1253	985	78	4	2	0	0.000	0.000	0.000	0.000	0.000	0.000	0.000	0.000	0.000	0.000	0.000	0.000	0.000	0.000	-2.059	0.014	1.629	1.536	4.610	0.009	0.001	316	2384	100	-35	17	-18	2	144	146	Error	Error	Error	-35	17	2	144	274869	429056	-0.094	0.107	0	0	0
1	15	4	"A23"	"A23"	17760	63700	100	816	914	836	91	849	849	890	407	45	15	2	0	1200	1374	1053	76	1189	1189	1210	242	20	19	7	0	0.000	0.000	0.000	0.000	0.000	0.000	0.000	0.000	0.000	0.000	0.000	0.000	0.000	0.000	-3.000	0.351	1.706	1.531	5.207	0.827	0.126	316	2384	100	-33	11	-22	65	185	250	Error	Error	Error	-33	11	65	185	288892	434098	0.059	0.678	0	0	0
1	16	4	"A24"	"A24"	18060	63700	100	1171	1300	907	69	840	840	892	487	54	38	13	0	5066	4552	2575	56	1203	1203	1282	601	46	73	69	0	0.000	0.000	0.000	0.000	0.000	0.000	0.000	0.000	0.000	0.000	0.000	0.000	0.000	0.000	0.086	0.137	0.148	0.152	4.310	0.158	0.283	316	2384	100	331	3863	4194	460	3349	3809	Error	Error	-3.545	331	3863	460	3349	410892	1438385	0.838	5.441	0	0	0
1	17	4	"A24"	"A24"	18360	63700	100	1204	1264	474	37	869	869	923	440	47	43	13	0	6124	5498	2201	40	1206	1206	1244	328	26	93	86	0	0.000	0.000	0.000	0.000	0.000	0.000	0.000	0.000	0.000	0.000	0.000	0.000	0.000	0.000	0.068	0.092	0.109	0.105	3.930	0.084	0.154	316	2384	100	335	4918	5253	395	4292	4687	Error	Error	-3.876	335	4918	395	4292	399424	1737277	0.775	12.970	0	0	0
1	18	4	"A24"	"A24"	18660	63700	100	1323	1600	3681	230	858	858	917	491	53	48	16	0	5708	5268	1761	33	1217	1217	1255	408	32	95	90	0	0.000	0.000	0.000	0.000	0.000	0.000	0.000	0.000	0.000	0.000	0.000	0.000	0.000	0.000	0.104	0.183	0.153	0.128	2.892	0.796	0.054	316	2384	100	465	4491	4956	742	4051	4793	Error	Error	-3.272	465	4491	742	4051	505530	1664598	1.391	9.836	0	0	0
1	1	5	"A25"	"A25"	13570	64015	100	999	1061	413	38	837	837	879	361	41	31	11	0	4262	3988	1392	34	1245	1245	1289	638	49	87	81	0	0.000	0.000	0.000	0.000	0.000	0.000	0.000	0.000	0.000	0.000	0.000	0.000	0.000	0.000	0.054	0.082	0.122	0.118	4.316	0.070	0.061	316	2384	100	162	3017	3179	224	2743	2967	Error	Error	-4.219	162	3017	224	2743	335385	1260108	0.504	4.230	0	0	0
1	2	5	"A25"	"A25"	13870	64015	100	1092	1111	397	35	841	841	885	384	43	36	11	0	4256	4051	1308	32	1252	1252	1285	706	54	87	83	0	0.000	0.000	0.000	0.000	0.000	0.000	0.000	0.000	0.000	0.000	0.000	0.000	0.000	0.000	0.084	0.096	0.127	0.123	3.754	0.061	0.056	316	2384	100	251	3004	3255	270	2799	3069	Error	Error	-3.581	251	3004	270	2799	351207	1280224	0.589	3.918	0	0	0
1	3	5	"A25"	"A25"	14170	64015	100	1115	1173	431	36	829	829	865	390	45	41	15	0	4249	4111	1315	31	1246	1246	1284	632	49	92	87	0	0.000	0.000	0.000	0.000	0.000	0.000	0.000	0.000	0.000	0.000	0.000	0.000	0.000	0.000	0.095	0.120	0.147	0.128	3.155	0.078	0.087	316	2384	100	286	3003	3289	344	2865	3209	Error	Error	-3.392	286	3003	344	2865	370556	1299096	0.790	4.473	0	0	0
1	4	5	"A26"	"A26"	14470	64010	100	1018	1110	689	62	798	798	838	463	55	30	9	0	3466	3549	1626	45	1205	1205	1257	557	44	87	79	0	0.000	0.000	0.000	0.000	0.000	0.000	0.000	0.000	0.000	0.000	0.000	0.000	0.000	0.000	0.097	0.133	0.174	0.175	3.610	0.112	0.085	316	2384	100	220	2261	2481	312	2344	2656	Error	Error	-3.361	220	2261	312	2344	350916	1121597	0.587	4.115	0	0	0
1	5	5	"A26"	"A26"	14770	64010	100	1098	1115	432	38	802	802	854	586	68	23	3	0	3277	3347	1046	31	1209	1209	1242	352	28	95	94	0	0.000	0.000	0.000	0.000	0.000	0.000	0.000	0.000	0.000	0.000	0.000	0.000	0.000	0.000	0.143	0.146	0.196	0.192	3.609	0.078	0.055	316	2384	100	296	2068	2364	313	2138	2451	Error	Error	-2.805	296	2068	313	2138	352319	1057759	0.445	5.980	0	0	0
1	6	5	"A26"	"A26"	15070	64010	100	1101	1181	494	41	793	793	830	355	42	47	24	0	3041	3188	1090	34	1227	1227	1269	790	62	87	61	0	0.000	0.000	0.000	0.000	0.000	0.000	0.000	0.000	0.000	0.000	0.000	0.000	0.000	0.000	0.170	0.198	0.246	0.220	3.305	0.165	0.128	316	2384	100	308	1814	2122	388	1961	2349	Error	Error	-2.558	308	1814	388	1961	373187	1007475	0.989	2.429	0	0	0
1	7	5	"A27"	"A27"	15370	64010	100	1067	1106	424	38	801	801	847	372	43	39	16	0	3033	3222	1405	43	1195	1195	1224	511	41	88	80	0	0.000	0.000	0.000	0.000	0.000	0.000	0.000	0.000	0.000	0.000	0.000	0.000	0.000	0.000	0.145	0.150	0.203	0.184	3.863	0.119	0.103	316	2384	100	266	1838	2104	305	2027	2332	Error	Error	-2.789	266	1838	305	2027	349549	1018042	0.696	3.910	0	0	0
1	8	5	"A27"	"A27"	15665	64010	100	1114	1127	419	37	795	795	843	426	50	38	11	0	3434	3530	1257	35	1203	1203	1248	411	32	90	89	0	0.000	0.000	0.000	0.000	0.000	0.000	0.000	0.000	0.000	0.000	0.000	0.000	0.000	0.000	0.143	0.143	0.198	0.170	3.100	0.165	0.131	316	2384	100	319	2231	2550	332	2327	2659	Error	Error	-2.806	319	2231	332	2327	356085	1115434	0.667	5.552	0	0	0
1	9	5	"A27"	"A27"	15965	64005	100	1203	1264	494	39	805	805	857	381	44	51	26	0	3518	3712	1813	48	1208	1208	1272	521	40	86	79	0	0.000	0.000	0.000	0.000	0.000	0.000	0.000	0.000	0.000	0.000	0.000	0.000	0.000	0.000	0.172	0.183	0.236	0.205	3.770	0.130	0.168	316	2384	100	398	2310	2708	459	2504	2963	Error	Error	-2.537	398	2310	459	2504	399565	1172871	1.068	4.683	0	0	0
1	10	5	"A28"	"A28"	16265	64005	100	1274	1282	512	39	822	822	877	401	45	54	20	0	5157	4770	2215	46	1216	1216	1261	363	28	86	79	0	0.000	0.000	0.000	0.000	0.000	0.000	0.000	0.000	0.000	0.000	0.000	0.000	0.000	0.000	0.115	0.129	0.155	0.149	3.856	0.126	0.213	316	2384	100	452	3941	4393	460	3554	4014	Error	Error	-3.124	452	3941	460	3554	405258	1507416	1.010	9.667	0	0	0
1	11	5	"A28"	"A28"	16565	64005	100	1204	1244	497	39	766	766	815	366	44	56	26	0	4668	4717	2133	45	1169	1169	1225	959	78	86	75	0	0.000	0.000	0.000	0.000	0.000	0.000	0.000	0.000	0.000	0.000	0.000	0.000	0.000	0.000	0.125	0.135	0.152	0.151	3.329	0.116	0.220	316	2384	100	438	3499	3937	478	3548	4026	Error	Error	-2.998	438	3499	478	3548	392970	1490437	1.172	3.641	0	0	0
1	12	5	"A28"	"A28"	16865	64005	100	1148	1231	634	51	763	763	814	399	49	48	21	0	4065	4173	1864	44	1146	1146	1177	324	27	90	86	0	0.000	0.000	0.000	0.000	0.000	0.000	0.000	0.000	0.000	0.000	0.000	0.000	0.000	0.000	0.132	0.155	0.167	0.151	3.932	0.143	0.208	316	2384	100	385	2919	3304	468	3027	3495	Error	Error	-2.923	385	2919	468	3027	389131	1318734	1.045	9.247	0	0	0
1	13	5	"A29"	"A29"	17165	64005	100	1027	1123	537	47	803	803	1363	3765	276	0	0	0	2350	2444	1109	45	1172	1172	1433	1760	122	19	1	0	0.000	0.000	0.000	0.000	0.000	0.000	0.000	0.000	0.000	0.000	0.000	0.000	0.000	0.000	0.190	0.252	0.342	0.312	3.694	0.257	0.176	316	2384	100	224	1178	1402	320	1272	1592	Error	Error	-2.395	224	1178	320	1272	354846	772407	-0.064	0.574	0	0	0
1	14	5	"A29"	"A29"	17465	64000	100	1057	1254	2211	176	771	771	834	550	65	27	7	0	3067	3251	2489	76	1164	1164	1200	328	27	85	81	0	0.000	0.000	0.000	0.000	0.000	0.000	0.000	0.000	0.000	0.000	0.000	0.000	0.000	0.000	0.150	0.231	0.234	0.227	3.765	0.667	0.558	316	2384	100	286	1903	2189	483	2087	2570	Error	Error	-2.734	286	1903	483	2087	396319	1027343	0.764	6.253	0	0	0
1	15	5	"A29"	"A29"	17765	64000	100	1145	1218	472	38	861	861	919	578	62	28	6	0	3489	3428	1401	40	1222	1222	1252	314	25	87	81	0	0.000	0.000	0.000	0.000	0.000	0.000	0.000	0.000	0.000	0.000	0.000	0.000	0.000	0.000	0.125	0.162	0.213	0.189	3.543	0.158	0.175	316	2384	100	284	2267	2551	357	2206	2563	Error	Error	-2.997	284	2267	357	2206	384818	1083119	0.517	6.930	0	0	0
1	16	5	"A30"	"A30"	18065	64000	100	1057	1140	496	43	855	855	912	461	50	31	6	0	3587	3387	1271	37	1196	1196	1229	308	25	86	81	0	0.000	0.000	0.000	0.000	0.000	0.000	0.000	0.000	0.000	0.000	0.000	0.000	0.000	0.000	0.084	0.130	0.192	0.205	5.172	0.137	0.080	316	2384	100	202	2391	2593	285	2191	2476	Error	Error	-3.565	202	2391	285	2191	360096	1070362	0.495	7.006	0	0	0
1	17	5	"A30"	"A30"	18365	64000	100	1006	1093	492	45	827	827	876	435	49	28	12	0	3475	3481	1231	35	1179	1179	1204	299	24	92	88	0	0.000	0.000	0.000	0.000	0.000	0.000	0.000	0.000	0.000	0.000	0.000	0.000	0.000	0.000	0.078	0.116	0.184	0.160	3.536	0.124	0.092	316	2384	100	179	2296	2475	266	2302	2568	Error	Error	-3.681	179	2296	266	2302	345341	1100024	0.499	7.615	0	0	0
1	18	5	"A30"	"A30"	18665	64000	100	1034	1117	483	43	877	877	1090	1528	140	1	0	0	2461	2497	835	33	1217	1217	1493	2466	165	5	0	0	0.000	0.000	0.000	0.000	0.000	0.000	0.000	0.000	0.000	0.000	0.000	0.000	0.000	0.000	0.126	0.188	0.342	0.308	3.425	0.283	0.123	316	2384	100	157	1244	1401	240	1280	1520	Error	Error	-2.986	157	1244	240	1280	353107	789008	0.018	0.407	0	0	0
1	1	6	"A31"	"A31"	13575	64315	100	1152	1181	459	38	838	838	932	1441	154	1	0	0	5545	5360	1827	34	1245	1245	1356	1714	126	87	72	0	0.000	0.000	0.000	0.000	0.000	0.000	0.000	0.000	0.000	0.000	0.000	0.000	0.000	0.000	0.073	0.083	0.111	0.100	3.177	0.062	0.065	316	2384	100	314	4300	4614	343	4115	4458	Error	Error	-3.776	314	4300	343	4115	373327	1693743	0.173	2.336	0	0	0
1	2	6	"A31"	"A31"	13875	64315	100	1244	1288	453	35	845	845	888	428	48	48	18	0	5558	5598	1810	32	1264	1264	1309	537	41	96	92	0	0.000	0.000	0.000	0.000	0.000	0.000	0.000	0.000	0.000	0.000	0.000	0.000	0.000	0.000	0.093	0.102	0.119	0.098	3.365	0.089	0.180	316	2384	100	399	4294	4693	443	4334	4777	Error	Error	-3.428	399	4294	443	4334	406966	1768944	0.935	7.987	0	0	0
1	3	6	"A31"	"A31"	14175	64315	100	1238	1400	1655	118	835	835	876	390	44	50	22	0	5875	5984	2873	48	1260	1260	1298	789	60	92	88	0	0.000	0.000	0.000	0.000	0.000	0.000	0.000	0.000	0.000	0.000	0.000	0.000	0.000	0.000	0.087	0.120	0.125	0.109	2.999	0.225	0.298	316	2384	100	403	4615	5018	565	4724	5289	Error	Error	-3.517	403	4615	565	4724	442390	1890810	1.344	5.939	0	0	0
1	4	6	"A32"	"A32"	14475	64315	100	1117	1165	485	41	823	823	881	666	75	21	4	0	4539	4432	1821	41	1231	1231	1267	750	59	86	80	0	0.000	0.000	0.000	0.000	0.000	0.000	0.000	0.000	0.000	0.000	0.000	0.000	0.000	0.000	0.089	0.107	0.143	0.145	3.213	0.097	0.148	316	2384	100	294	3308	3602	342	3201	3543	Error	Error	-3.492	294	3308	342	3201	368033	1400354	0.426	4.220	0	0	0
1	5	6	"A32"	"A32"	14775	64310	100	1189	1219	468	38	819	819	870	377	43	48	20	0	4403	4421	1762	39	1228	1228	1263	645	51	88	84	0	0.000	0.000	0.000	0.000	0.000	0.000	0.000	0.000	0.000	0.000	0.000	0.000	0.000	0.000	0.117	0.125	0.140	0.130	3.194	0.105	0.160	316	2384	100	370	3175	3545	400	3193	3593	Error	Error	-3.101	370	3175	400	3193	385325	1397155	0.926	4.896	0	0	0
1	6	6	"A32"	"A32"	15075	64310	100	1222	1260	476	37	821	821	853	363	42	51	25	0	4464	4420	1561	35	1220	1220	1249	600	48	91	85	0	0.000	0.000	0.000	0.000	0.000	0.000	0.000	0.000	0.000	0.000	0.000	0.000	0.000	0.000	0.124	0.137	0.159	0.147	3.251	0.131	0.211	316	2384	100	401	3244	3645	439	3200	3639	Error	Error	-3.016	401	3244	439	3200	398056	1396718	1.121	5.285	0	0	0
1	7	6	"A33"	"A33"	15370	64310	100	1007	1090	623	57	800	800	882	699	79	15	0	0	4182	3956	1629	41	1208	1208	1238	467	37	88	80	0	0.000	0.000	0.000	0.000	0.000	0.000	0.000	0.000	0.000	0.000	0.000	0.000	0.000	0.000	0.070	0.106	0.145	0.129	3.188	1.000	0.577	316	2384	100	207	2974	3181	290	2748	3038	Error	Error	-3.845	207	2974	290	2748	344486	1250044	0.298	5.820	0	0	0
1	8	6	"A33"	"A33"	15670	64310	100	990	1051	437	41	815	815	860	365	42	35	10	0	4081	4142	1815	43	1222	1222	1261	773	61	83	73	0	0.000	0.000	0.000	0.000	0.000	0.000	0.000	0.000	0.000	0.000	0.000	0.000	0.000	0.000	0.061	0.081	0.124	0.127	4.292	0.045	0.041	316	2384	100	175	2859	3034	236	2920	3156	Error	Error	-4.030	175	2859	236	2920	332134	1308844	0.523	3.727	0	0	0
1	9	6	"A33"	"A33"	15970	64310	100	959	1000	431	43	765	765	805	351	43	33	11	0	3950	3698	1447	39	1169	1169	1186	265	22	92	88	0	0.000	0.000	0.000	0.000	0.000	0.000	0.000	0.000	0.000	0.000	0.000	0.000	0.000	0.000	0.070	0.093	0.130	0.131	3.731	0.096	0.088	316	2384	100	194	2781	2975	235	2529	2764	Error	Error	-3.841	194	2781	235	2529	316106	1168509	0.556	9.479	0	0	0
1	10	6	"A34"	"A34"	16270	64305	100	1066	1228	1384	112	826	826	883	609	68	21	3	0	4555	4580	2422	52	1214	1214	1260	613	48	87	82	0	0.000	0.000	0.000	0.000	0.000	0.000	0.000	0.000	0.000	0.000	0.000	0.000	0.000	0.000	0.072	0.119	0.127	0.108	3.492	0.249	0.297	316	2384	100	240	3341	3581	402	3366	3768	Error	Error	-3.799	240	3341	402	3366	388164	1447381	0.567	5.416	0	0	0
1	11	6	"A34"	"A34"	16570	64305	100	1046	1110	468	42	789	789	884	1356	153	3	0	0	4302	4732	1983	41	1179	1179	1213	499	41	95	91	0	0.000	0.000	0.000	0.000	0.000	0.000	0.000	0.000	0.000	0.000	0.000	0.000	0.000	0.000	0.082	0.090	0.118	0.106	2.887	0.356	0.155	316	2384	100	257	3123	3380	321	3553	3874	Error	Error	-3.603	257	3123	321	3553	350838	1495407	0.167	7.052	0	0	0
1	12	6	"A34"	"A34"	16870	64305	100	1023	1092	424	38	780	780	857	1334	155	2	0	0	4331	4608	1862	40	1174	1174	1229	1203	97	87	72	0	0.000	0.000	0.000	0.000	0.000	0.000	0.000	0.000	0.000	0.000	0.000	0.000	0.000	0.000	0.077	0.091	0.119	0.105	3.363	0.703	0.505	316	2384	100	243	3157	3400	312	3434	3746	Error	Error	-3.700	243	3157	312	3434	344963	1456118	0.176	2.809	0	0	0
1	13	6	"A35"	"A35"	17170	64305	100	1066	1152	505	43	798	798	1074	2312	215	0	0	0	2678	2851	1330	46	1167	1167	1335	1465	109	51	15	0	0.000	0.000	0.000	0.000	0.000	0.000	0.000	0.000	0.000	0.000	0.000	0.000	0.000	0.000	0.177	0.210	0.259	0.226	3.527	0.115	0.115	316	2384	100	268	1511	1779	354	1684	2038	Error	Error	-2.495	268	1511	354	1684	364046	900885	0.034	1.035	0	0	0
1	14	6	"A35"	"A35"	17470	64305	100	1113	1189	501	42	792	792	846	627	74	27	5	0	2993	3309	1692	51	1172	1172	1214	508	41	84	79	0	0.000	0.000	0.000	0.000	0.000	0.000	0.000	0.000	0.000	0.000	0.000	0.000	0.000	0.000	0.176	0.186	0.219	0.220	3.356	0.151	0.149	316	2384	100	321	1821	2142	397	2137	2534	Error	Error	-2.504	321	1821	397	2137	375770	1045499	0.547	4.124	0	0	0
1	15	6	"A35"	"A35"	17770	64300	100	1469	1563	594	38	996	996	1107	568	51	43	16	0	3416	3801	1901	50	1307	1307	1365	396	29	88	82	0	0.000	0.000	0.000	0.000	0.000	0.000	0.000	0.000	0.000	0.000	0.000	0.000	0.000	0.000	0.224	0.227	0.267	0.244	2.992	0.221	0.225	316	2384	100	473	2109	2582	567	2494	3061	Error	Error	-2.157	473	2109	567	2494	494029	1201131	0.803	6.152	0	0	0
1	16	6	"A36"	"A36"	18070	64300	100	1224	1270	511	40	877	877	928	402	43	43	19	0	2946	3180	1432	45	1229	1229	1256	276	21	87	83	0	0.000	0.000	0.000	0.000	0.000	0.000	0.000	0.000	0.000	0.000	0.000	0.000	0.000	0.000	0.202	0.201	0.249	0.244	3.698	0.183	0.141	316	2384	100	347	1717	2064	393	1951	2344	Error	Error	-2.307	347	1717	393	1951	401223	1004898	0.851	6.971	0	0	0
1	17	6	"A36"	"A36"	18370	64300	100	1181	1218	488	40	898	898	942	409	43	37	13	0	3401	3604	1463	40	1257	1257	1283	298	23	93	88	0	0.000	0.000	0.000	0.000	0.000	0.000	0.000	0.000	0.000	0.000	0.000	0.000	0.000	0.000	0.132	0.136	0.176	0.157	3.325	0.139	0.127	316	2384	100	283	2144	2427	320	2347	2667	Error	Error	-2.921	283	2144	320	2347	384788	1138797	0.675	7.789	0	0	0
1	18	6	"A36"	"A36"	18670	64300	100	1215	1296	558	43	908	908	976	729	74	21	5	0	3999	4435	2035	45	1253	1253	1293	343	26	94	93	0	0.000	0.000	0.000	0.000	0.000	0.000	0.000	0.000	0.000	0.000	0.000	0.000	0.000	0.000	0.112	0.122	0.159	0.136	3.469	0.196	0.069	316	2384	100	307	2746	3053	388	3182	3570	Error	Error	-3.161	307	2746	388	3182	409609	1401564	0.439	9.160	0	0	0
1	1	7	"A37"	"A37"	13580	64615	100	1340	1468	667	45	862	862	920	541	58	47	23	0	4487	4689	1460	31	1295	1295	1417	897	63	96	90	0	0.000	0.000	0.000	0.000	0.000	0.000	0.000	0.000	0.000	0.000	0.000	0.000	0.000	0.000	0.150	0.179	0.191	0.176	3.131	0.101	0.118	316	2384	100	478	3192	3670	606	3394	4000	Error	Error	-2.739	478	3192	606	3394	463906	1481728	1.013	3.648	0	0	0
1	2	7	"A37"	"A37"	13880	64615	100	1330	1456	661	45	838	838	892	466	52	51	26	0	4745	4866	1307	26	1287	1287	1391	623	44	100	100	0	0.000	0.000	0.000	0.000	0.000	0.000	0.000	0.000	0.000	0.000	0.000	0.000	0.000	0.000	0.142	0.173	0.176	0.159	3.219	0.218	0.133	316	2384	100	492	3458	3950	618	3579	4197	Error	Error	-2.813	492	3458	618	3579	460018	1537791	1.210	5.578	0	0	0
1	3	7	"A37"	"A37"	14180	64615	100	1458	1605	1013	63	837	837	879	384	43	66	41	0	3079	3274	1253	38	1291	1291	1363	490	35	99	95	0	0.000	0.000	0.000	0.000	0.000	0.000	0.000	0.000	0.000	0.000	0.000	0.000	0.000	0.000	0.347	0.387	0.401	0.337	2.539	0.441	0.278	316	2384	100	621	1788	2409	768	1983	2751	Error	Error	-1.526	621	1788	768	1983	507100	1034613	1.891	3.900	0	0	0
1	4	7	"A38"	"A38"	14480	64615	100	1184	1193	451	37	797	797	911	1557	170	1	0	0	3991	4175	1694	40	1222	1222	1355	1857	137	75	30	0	0.000	0.000	0.000	0.000	0.000	0.000	0.000	0.000	0.000	0.000	0.000	0.000	0.000	0.000	0.140	0.134	0.157	0.155	3.136	0.379	0.184	316	2384	100	387	2769	3156	396	2953	3349	Error	Error	-2.839	387	2769	396	2953	376830	1319286	0.181	1.519	0	0	0
1	5	7	"A38"	"A38"	14775	64610	100	1309	1387	749	54	850	850	1215	3718	306	0	0	0	5313	5486	1914	34	1264	1264	1609	3529	219	61	8	0	0.000	0.000	0.000	0.000	0.000	0.000	0.000	0.000	0.000	0.000	0.000	0.000	0.000	0.000	0.113	0.127	0.124	0.121	2.921	0.985	0.705	316	2384	100	459	4049	4508	537	4222	4759	Error	Error	-3.141	459	4049	537	4222	438391	1733708	0.046	1.099	0	0	0
1	6	7	"A38"	"A38"	15075	64610	100	1256	1296	473	36	804	804	871	1140	130	10	0	0	4920	4997	1910	38	1221	1221	1261	832	65	93	90	0	0.000	0.000	0.000	0.000	0.000	0.000	0.000	0.000	0.000	0.000	0.000	0.000	0.000	0.000	0.122	0.130	0.152	0.142	2.502	0.106	0.225	316	2384	100	452	3699	4151	492	3776	4268	Error	Error	-3.033	452	3699	492	3776	409571	1578947	0.373	4.490	0	0	0
1	7	7	"A39"	"A39"	15375	64610	100	1038	1150	533	46	816	816	855	364	42	39	18	0	4199	4118	1411	34	1221	1221	1246	697	55	89	85	0	0.000	0.000	0.000	0.000	0.000	0.000	0.000	0.000	0.000	0.000	0.000	0.000	0.000	0.000	0.075	0.115	0.140	0.127	3.763	0.114	0.123	316	2384	100	222	2978	3200	334	2897	3231	Error	Error	-3.746	222	2978	334	2897	363428	1301154	0.810	4.121	0	0	0
1	8	7	"A39"	"A39"	15675	64610	100	1080	1183	648	54	814	814	861	414	48	37	12	0	4466	4313	1242	28	1240	1240	1248	249	19	98	96	0	0.000	0.000	0.000	0.000	0.000	0.000	0.000	0.000	0.000	0.000	0.000	0.000	0.000	0.000	0.082	0.120	0.139	0.124	3.210	0.117	0.096	316	2384	100	266	3226	3492	369	3073	3442	Error	Error	-3.600	266	3226	369	3073	373824	1362816	0.778	12.309	0	0	0
1	9	7	"A39"	"A39"	15975	64610	100	994	1061	476	44	795	795	839	493	58	24	8	0	3435	3384	954	28	1176	1176	1197	419	35	94	89	0	0.000	0.000	0.000	0.000	0.000	0.000	0.000	0.000	0.000	0.000	0.000	0.000	0.000	0.000	0.088	0.120	0.167	0.151	3.180	0.115	0.078	316	2384	100	199	2259	2458	266	2208	2474	Error	Error	-3.505	199	2259	266	2208	335302	1069339	0.450	5.220	0	0	0
1	10	7	"A40"	"A40"	16275	64605	100	1110	1188	504	42	793	793	850	405	47	43	18	0	4358	4453	1620	36	1181	1181	1219	742	60	93	87	0	0.000	0.000	0.000	0.000	0.000	0.000	0.000	0.000	0.000	0.000	0.000	0.000	0.000	0.000	0.100	0.121	0.144	0.127	3.291	0.112	0.165	316	2384	100	317	3177	3494	395	3272	3667	Error	Error	-3.325	317	3177	395	3272	375325	1407251	0.835	4.358	0	0	0
1	11	7	"A40"	"A40"	16575	64605	100	1119	1184	500	42	822	822	887	591	66	26	6	0	4336	4239	1379	32	1215	1215	1247	457	36	95	91	0	0.000	0.000	0.000	0.000	0.000	0.000	0.000	0.000	0.000	0.000	0.000	0.000	0.000	0.000	0.095	0.120	0.159	0.132	3.120	0.156	0.143	316	2384	100	297	3121	3418	362	3024	3386	Error	Error	-3.393	297	3121	362	3024	374247	1339645	0.503	6.547	0	0	0
1	12	7	"A40"	"A40"	16875	64605	100	1160	1177	454	38	824	824	1281	4152	324	0	0	0	4457	4591	1614	35	1194	1194	1490	2946	197	57	6	0	0.000	0.000	0.000	0.000	0.000	0.000	0.000	0.000	0.000	0.000	0.000	0.000	0.000	0.000	0.103	0.104	0.141	0.129	2.932	0.128	0.035	316	2384	100	336	3263	3599	353	3397	3750	Error	Error	-3.280	336	3263	353	3397	371805	1450839	-0.025	1.053	0	0	0
1	13	7	"A41"	"A41"	17175	64605	100	1295	1316	510	38	777	777	825	398	48	57	28	0	3883	4196	2145	51	1175	1175	1207	287	23	93	88	0	0.000	0.000	0.000	0.000	0.000	0.000	0.000	0.000	0.000	0.000	0.000	0.000	0.000	0.000	0.191	0.178	0.196	0.177	3.094	0.137	0.234	316	2384	100	518	2708	3226	539	3021	3560	Error	Error	-2.386	518	2708	539	3021	416006	1325966	1.234	10.415	0	0	0
1	14	7	"A41"	"A41"	17475	64605	100	1124	1171	465	39	811	811	846	362	42	44	20	0	3616	3693	1500	40	1198	1198	1221	279	22	92	87	0	0.000	0.000	0.000	0.000	0.000	0.000	0.000	0.000	0.000	0.000	0.000	0.000	0.000	0.000	0.129	0.144	0.178	0.169	3.276	0.145	0.179	316	2384	100	313	2418	2731	360	2495	2855	Error	Error	-2.950	313	2418	360	2495	369999	1166958	0.898	8.860	0	0	0
1	15	7	"A41"	"A41"	17775	64600	100	1124	1193	484	40	801	801	846	352	41	47	23	0	3290	3489	1344	38	1195	1195	1207	233	19	93	89	0	0.000	0.000	0.000	0.000	0.000	0.000	0.000	0.000	0.000	0.000	0.000	0.000	0.000	0.000	0.154	0.171	0.194	0.182	3.162	0.161	0.182	316	2384	100	323	2095	2418	392	2294	2686	Error	Error	-2.697	323	2095	392	2294	376861	1102388	0.986	9.794	0	0	0
1	16	7	"A42"	"A42"	18075	64600	100	1041	1106	448	40	856	856	913	452	49	28	8	0	3453	3225	1169	36	1223	1223	1246	308	24	87	81	0	0.000	0.000	0.000	0.000	0.000	0.000	0.000	0.000	0.000	0.000	0.000	0.000	0.000	0.000	0.083	0.125	0.193	0.187	3.857	0.139	0.080	316	2384	100	185	2230	2415	250	2002	2252	Error	Error	-3.591	185	2230	250	2002	349436	1019083	0.427	6.425	0	0	0
1	17	7	"A42"	"A42"	18375	64600	100	1033	1082	436	40	893	893	956	714	74	12	0	0	3363	3219	965	29	1254	1254	1279	297	23	94	90	0	0.000	0.000	0.000	0.000	0.000	0.000	0.000	0.000	0.000	0.000	0.000	0.000	0.000	0.000	0.066	0.096	0.185	0.158	3.119	0.365	0.037	316	2384	100	140	2109	2249	189	1965	2154	Error	Error	-3.913	140	2109	189	1965	342057	1017152	0.176	6.532	0	0	0
1	18	7	"A42"	"A42"	18670	64600	100	1077	1163	546	46	924	924	989	446	45	27	8	0	3997	3746	1425	38	1307	1307	1354	371	27	83	81	0	0.000	0.000	0.000	0.000	0.000	0.000	0.000	0.000	0.000	0.000	0.000	0.000	0.000	0.000	0.057	0.098	0.153	0.155	4.920	0.123	0.090	316	2384	100	153	2690	2843	239	2439	2678	Error	Error	-4.136	153	2690	239	2439	367522	1183778	0.390	6.447	0	0	0
1	1	8	"A43"	"A43"	13585	64915	100	1495	1524	465	30	982	982	1039	508	48	50	14	0	4713	4701	1393	29	1330	1330	1348	293	21	99	97	0	0.000	0.000	0.000	0.000	0.000	0.000	0.000	0.000	0.000	0.000	0.000	0.000	0.000	0.000	0.152	0.161	0.173	0.153	2.476	0.151	0.252	316	2384	100	513	3383	3896	542	3371	3913	Error	Error	-2.721	513	3383	542	3371	481688	1485507	0.955	11.444	0	0	0
1	2	8	"A43"	"A43"	13885	64915	100	1581	1620	530	32	1052	1052	1114	522	46	50	17	0	4435	4610	1316	28	1361	1361	1397	496	35	100	98	0	0.000	0.000	0.000	0.000	0.000	0.000	0.000	0.000	0.000	0.000	0.000	0.000	0.000	0.000	0.172	0.175	0.180	0.152	2.947	0.170	0.241	316	2384	100	529	3074	3603	568	3249	3817	Error	Error	-2.539	529	3074	568	3249	512016	1456766	0.969	6.478	0	0	0
1	3	8	"A43"	"A43"	14185	64915	100	1464	1604	871	54	819	819	871	422	48	70	36	0	5238	5893	2485	42	1244	1244	1286	474	36	100	100	0	0.000	0.000	0.000	0.000	0.000	0.000	0.000	0.000	0.000	0.000	0.000	0.000	0.000	0.000	0.161	0.169	0.173	0.148	2.161	0.185	0.390	316	2384	100	645	3994	4639	785	4649	5434	Error	Error	-2.630	645	3994	785	4649	507010	1862191	1.737	9.719	0	0	0
1	4	8	"A44"	"A44"	14480	64915	100	1145	1228	514	41	786	786	839	447	53	42	17	0	2904	3315	2201	66	1192	1192	1223	293	23	94	91	0	0.000	0.000	0.000	0.000	0.000	0.000	0.000	0.000	0.000	0.000	0.000	0.000	0.000	0.000	0.210	0.208	0.242	0.219	3.484	0.116	0.121	316	2384	100	359	1712	2071	442	2123	2565	Error	Error	-2.254	359	1712	442	2123	388139	1047658	0.870	7.140	0	0	0
1	5	8	"A44"	"A44"	14780	64915	100	1160	1233	492	39	809	809	867	642	74	32	5	0	3362	3802	1611	42	1229	1229	1306	1035	79	93	51	0	0.000	0.000	0.000	0.000	0.000	0.000	0.000	0.000	0.000	0.000	0.000	0.000	0.000	0.000	0.165	0.165	0.194	0.162	3.087	0.244	0.264	316	2384	100	351	2133	2484	424	2573	2997	Error	Error	-2.603	351	2133	424	2573	389731	1201367	0.570	2.412	0	0	0
1	6	8	"A44"	"A44"	15080	64910	100	1297	1366	614	44	799	799	846	360	42	60	33	0	3350	3696	1275	34	1239	1239	1299	418	32	100	98	0	0.000	0.000	0.000	0.000	0.000	0.000	0.000	0.000	0.000	0.000	0.000	0.000	0.000	0.000	0.236	0.231	0.266	0.218	2.951	0.191	0.199	316	2384	100	498	2111	2609	567	2457	3024	Error	Error	-2.084	498	2111	567	2457	431713	1167816	1.444	5.734	0	0	0
1	7	8	"A45"	"A45"	15380	64910	100	1073	1291	1705	132	800	800	874	766	87	22	4	0	3427	3585	1808	50	1190	1190	1247	540	43	96	91	0	0.000	0.000	0.000	0.000	0.000	0.000	0.000	0.000	0.000	0.000	0.000	0.000	0.000	0.000	0.122	0.205	0.212	0.181	3.498	0.951	0.777	316	2384	100	273	2237	2510	491	2395	2886	Error	Error	-3.035	273	2237	491	2395	408013	1132856	0.544	4.330	0	0	0
1	8	8	"A45"	"A45"	15680	64910	100	1025	1100	455	41	791	791	860	952	110	10	0	0	3730	3757	1116	29	1172	1172	1220	609	49	97	93	0	0.000	0.000	0.000	0.000	0.000	0.000	0.000	0.000	0.000	0.000	0.000	0.000	0.000	0.000	0.091	0.120	0.146	0.132	3.104	0.725	0.277	316	2384	100	234	2558	2792	309	2585	2894	Error	Error	-3.450	234	2558	309	2585	347471	1187360	0.252	4.166	0	0	0
1	9	8	"A45"	"A45"	15980	64910	100	1212	1319	609	46	820	820	925	1562	168	4	0	0	4134	4204	1292	30	1236	1236	1331	1239	93	94	66	0	0.000	0.000	0.000	0.000	0.000	0.000	0.000	0.000	0.000	0.000	0.000	0.000	0.000	0.000	0.135	0.168	0.178	0.160	2.934	0.182	0.112	316	2384	100	392	2898	3290	499	2968	3467	Error	Error	-2.886	392	2898	499	2968	416821	1328612	0.252	2.319	0	0	0
1	10	8	"A47"	"A47"	16280	64910	100	1265	1304	509	39	795	795	843	525	62	45	13	0	4297	4684	2399	51	1189	1189	1235	344	27	90	86	0	0.000	0.000	0.000	0.000	0.000	0.000	0.000	0.000	0.000	0.000	0.000	0.000	0.000	0.000	0.151	0.146	0.171	0.176	3.141	0.190	0.148	316	2384	100	470	3108	3578	509	3495	4004	Error	Error	-2.725	470	3108	509	3495	411957	1480162	0.878	10.026	0	0	0
1	11	8	"A47"	"A47"	16580	64905	100	1290	1322	510	38	782	782	1001	2464	246	0	0	0	4064	5095	3073	60	1165	1165	1406	2822	200	50	25	0	0.000	0.000	0.000	0.000	0.000	0.000	0.000	0.000	0.000	0.000	0.000	0.000	0.000	0.000	0.175	0.137	0.173	0.162	3.243	0.742	0.747	316	2384	100	508	2899	3407	540	3930	4470	Error	Error	-2.513	508	2899	540	3930	417829	1609930	0.130	1.307	0	0	0
1	12	8	"A47"	"A47"	16880	64905	100	1283	1332	503	37	783	783	880	1441	163	4	0	0	3840	4472	2244	50	1190	1190	1256	1053	83	89	62	0	0.000	0.000	0.000	0.000	0.000	0.000	0.000	0.000	0.000	0.000	0.000	0.000	0.000	0.000	0.189	0.167	0.203	0.181	2.897	0.139	0.142	316	2384	100	500	2650	3150	549	3282	3831	Error	Error	-2.406	500	2650	549	3282	420827	1413035	0.314	3.054	0	0	0
1	13	8	"A48"	"A48"	17180	64905	100	1136	1180	426	36	806	806	863	492	57	35	7	0	4887	4874	1968	40	1212	1212	1238	377	30	93	87	0	0.000	0.000	0.000	0.000	0.000	0.000	0.000	0.000	0.000	0.000	0.000	0.000	0.000	0.000	0.090	0.102	0.117	0.119	3.342	0.088	0.138	316	2384	100	330	3675	4005	374	3662	4036	Error	Error	-3.477	330	3675	374	3662	372769	1540300	0.644	9.645	0	0	0
1	14	8	"A48"	"A48"	17480	64905	100	1173	1212	435	35	828	828	910	879	96	12	0	0	5006	4843	1775	36	1210	1210	1254	543	43	92	88	0	0.000	0.000	0.000	0.000	0.000	0.000	0.000	0.000	0.000	0.000	0.000	0.000	0.000	0.000	0.091	0.106	0.129	0.120	3.134	0.100	0.151	316	2384	100	345	3796	4141	384	3633	4017	Error	Error	-3.460	345	3796	384	3633	382861	1530318	0.344	6.610	0	0	0
1	15	8	"A48"	"A48"	17780	64905	100	1215	1253	459	36	861	861	922	632	68	28	3	0	4635	4577	1646	35	1226	1226	1260	702	55	93	88	0	0.000	0.000	0.000	0.000	0.000	0.000	0.000	0.000	0.000	0.000	0.000	0.000	0.000	0.000	0.104	0.117	0.138	0.125	3.073	0.109	0.161	316	2384	100	354	3409	3763	392	3351	3743	Error	Error	-3.268	354	3409	392	3351	395983	1446454	0.524	4.725	0	0	0
1	16	8	"A49"	"A49"	18075	64900	100	1155	1186	478	40	869	869	966	1365	141	3	0	0	3198	3489	1745	50	1229	1229	1339	1839	137	56	16	0	0.000	0.000	0.000	0.000	0.000	0.000	0.000	0.000	0.000	0.000	0.000	0.000	0.000	0.000	0.145	0.140	0.206	0.197	3.425	0.119	0.118	316	2384	100	286	1969	2255	317	2260	2577	Error	Error	-2.783	286	1969	317	2260	374758	1102427	0.161	1.169	0	0	0
1	17	8	"A49"	"A49"	18375	64900	100	1195	1294	766	59	857	857	919	581	63	31	8	0	3316	4110	4399	107	1239	1239	1276	556	43	92	86	0	0.000	0.000	0.000	0.000	0.000	0.000	0.000	0.000	0.000	0.000	0.000	0.000	0.000	0.000	0.163	0.152	0.203	0.175	3.272	0.117	0.115	316	2384	100	338	2077	2415	437	2871	3308	Error	Error	-2.619	338	2077	437	2871	408953	1298614	0.645	5.097	0	0	0
1	18	8	"A49"	"A49"	18675	64900	100	1320	1385	553	39	903	903	993	1310	131	8	0	0	4001	4626	2310	49	1284	1284	1375	1324	96	87	53	0	0.000	0.000	0.000	0.000	0.000	0.000	0.000	0.000	0.000	0.000	0.000	0.000	0.000	0.000	0.153	0.144	0.176	0.150	3.305	0.110	0.142	316	2384	100	417	2717	3134	482	3342	3824	Error	Error	-2.704	417	2717	482	3342	437533	1461790	0.299	2.455	0	0	0
1	1	9	"A50"	"A50"	13590	65215	100	1285	1321	476	36	1056	1056	1101	555	50	23	3	0	3425	3603	1330	36	1367	1367	1403	762	54	86	66	0	0.000	0.000	0.000	0.000	0.000	0.000	0.000	0.000	0.000	0.000	0.000	0.000	0.000	0.000	0.111	0.119	0.168	0.162	3.422	0.115	0.075	316	2384	100	229	2058	2287	265	2236	2501	Error	Error	-3.168	229	2058	265	2236	417290	1138608	0.396	2.887	0	0	0
1	2	9	"A50"	"A50"	13885	65215	100	1713	1775	540	30	1342	1342	1442	631	43	34	6	0	3448	3404	859	25	1560	1560	1631	774	47	88	63	0	0.000	0.000	0.000	0.000	0.000	0.000	0.000	0.000	0.000	0.000	0.000	0.000	0.000	0.000	0.197	0.235	0.321	0.251	3.289	0.174	0.078	316	2384	100	371	1888	2259	433	1844	2277	Error	Error	-2.347	371	1888	433	1844	560803	1075628	0.528	2.291	0	0	0
1	3	9	"A50"	"A50"	14185	65215	100	1027	1059	392	37	816	816	855	376	43	35	10	0	3816	3680	1252	34	1224	1224	1237	278	22	93	89	0	0.000	0.000	0.000	0.000	0.000	0.000	0.000	0.000	0.000	0.000	0.000	0.000	0.000	0.000	0.081	0.099	0.150	0.120	3.130	0.102	0.100	316	2384	100	211	2592	2803	243	2456	2699	Error	Error	-3.619	211	2592	243	2456	334487	1162848	0.543	8.788	0	0	0
1	4	9	"A51"	"A51"	14485	65215	100	1047	1114	453	40	806	806	1017	2615	257	0	0	0	3319	3458	1643	47	1207	1207	1477	3125	211	25	2	0	0.000	0.000	0.000	0.000	0.000	0.000	0.000	0.000	0.000	0.000	0.000	0.000	0.000	0.000	0.114	0.137	0.181	0.178	3.504	0.090	0.081	316	2384	100	241	2112	2353	308	2251	2559	Error	Error	-3.132	241	2112	308	2251	351878	1092649	0.037	0.634	0	0	0
1	5	9	"A51"	"A51"	14785	65215	100	1123	1151	428	37	760	760	804	363	45	50	20	0	3932	3978	1498	37	1191	1191	1220	341	27	98	94	0	0.000	0.000	0.000	0.000	0.000	0.000	0.000	0.000	0.000	0.000	0.000	0.000	0.000	0.000	0.132	0.140	0.171	0.139	3.289	0.107	0.113	316	2384	100	363	2741	3104	391	2787	3178	Error	Error	-2.917	363	2741	391	2787	363688	1257152	0.956	8.088	0	0	0
1	6	9	"A51"	"A51"	15085	65210	100	1094	1134	428	37	778	778	914	1746	191	0	0	0	3079	3380	1381	40	1165	1165	1241	1111	89	82	38	0	0.000	0.000	0.000	0.000	0.000	0.000	0.000	0.000	0.000	0.000	0.000	0.000	0.000	0.000	0.165	0.161	0.191	0.175	3.114	0.134	0.087	316	2384	100	316	1914	2230	356	2215	2571	Error	Error	-2.599	316	1914	356	2215	358282	1068014	0.126	1.925	0	0	0
1	7	9	"A52"	"A52"	15385	65210	100	1215	1270	528	41	753	753	802	526	65	44	14	0	2929	3236	1439	44	1203	1203	1268	484	38	89	80	0	0.000	0.000	0.000	0.000	0.000	0.000	0.000	0.000	0.000	0.000	0.000	0.000	0.000	0.000	0.268	0.254	0.307	0.296	3.080	0.140	0.146	316	2384	100	462	1726	2188	517	2033	2550	Error	Error	-1.901	462	1726	517	2033	401194	1022548	0.890	4.066	0	0	0
1	8	9	"A52"	"A52"	15685	65210	100	1227	1419	1495	105	795	795	1047	2957	282	1	0	0	3484	3643	1314	36	1227	1227	1451	2237	154	50	6	0	0.000	0.000	0.000	0.000	0.000	0.000	0.000	0.000	0.000	0.000	0.000	0.000	0.000	0.000	0.191	0.258	0.251	0.212	3.199	0.662	0.283	316	2384	100	432	2257	2689	624	2416	3040	Error	Error	-2.385	432	2257	624	2416	448426	1151321	0.126	0.980	0	0	0
1	9	9	"A52"	"A52"	15985	65210	100	1336	1359	517	38	825	825	937	1504	160	4	0	0	3403	3630	1333	36	1282	1282	1401	665	47	92	79	0	0.000	0.000	0.000	0.000	0.000	0.000	0.000	0.000	0.000	0.000	0.000	0.000	0.000	0.000	0.241	0.227	0.262	0.242	2.996	0.171	0.193	316	2384	100	511	2121	2632	534	2348	2882	Error	Error	-2.053	511	2121	534	2348	429414	1146928	0.281	3.352	0	0	0
1	10	9	"A53"	"A53"	16285	65210	100	1120	1172	542	46	792	792	829	395	47	44	15	0	3175	3432	1619	47	1189	1189	1232	328	26	90	85	0	0.000	0.000	0.000	0.000	0.000	0.000	0.000	0.000	0.000	0.000	0.000	0.000	0.000	0.000	0.165	0.169	0.212	0.206	3.402	0.127	0.133	316	2384	100	328	1986	2314	380	2243	2623	Error	Error	-2.598	328	1986	380	2243	370199	1084504	0.868	6.707	0	0	0
1	11	9	"A53"	"A53"	16585	65210	100	1148	1199	470	39	805	805	864	556	64	36	7	0	4163	4279	1654	38	1172	1172	1221	487	39	96	91	0	0.000	0.000	0.000	0.000	0.000	0.000	0.000	0.000	0.000	0.000	0.000	0.000	0.000	0.000	0.115	0.127	0.150	0.131	3.457	0.118	0.125	316	2384	100	343	2991	3334	394	3107	3501	Error	Error	-3.124	343	2991	394	3107	378829	1352211	0.603	6.279	0	0	0
1	12	9	"A53"	"A53"	16885	65205	100	1146	1198	454	37	788	788	991	2642	266	0	0	0	2975	3154	1194	37	1159	1159	1365	2652	194	23	1	0	0.000	0.000	0.000	0.000	0.000	0.000	0.000	0.000	0.000	0.000	0.000	0.000	0.000	0.000	0.197	0.206	0.252	0.223	2.921	0.177	0.167	316	2384	100	358	1816	2174	410	1995	2405	Error	Error	-2.343	358	1816	410	1995	378692	996629	0.078	0.675	0	0	0
1	13	9	"A54"	"A54"	17185	65205	100	1032	1120	746	66	802	802	1012	2876	284	0	0	0	2700	2737	1332	48	1192	1192	1340	2319	173	18	3	0	0.000	0.000	0.000	0.000	0.000	0.000	0.000	0.000	0.000	0.000	0.000	0.000	0.000	0.000	0.153	0.206	0.252	0.264	4.020	0.197	0.089	316	2384	100	230	1508	1738	318	1545	1863	Error	Error	-2.713	230	1508	318	1545	354034	864810	0.038	0.602	0	0	0
1	14	9	"A54"	"A54"	17485	65205	100	1125	1235	582	47	794	794	1169	3785	323	0	0	0	2785	2892	1003	34	1190	1190	1352	1748	129	42	5	0	0.000	0.000	0.000	0.000	0.000	0.000	0.000	0.000	0.000	0.000	0.000	0.000	0.000	0.000	0.208	0.259	0.316	0.280	3.458	2.182	0.874	316	2384	100	331	1595	1926	441	1702	2143	Error	Error	-2.269	331	1595	441	1702	390319	913879	0.017	0.881	0	0	0
1	15	9	"A54"	"A54"	17780	65205	100	1225	1285	551	42	843	843	912	540	59	35	11	0	3398	3366	1416	42	1250	1250	1276	318	24	87	82	0	0.000	0.000	0.000	0.000	0.000	0.000	0.000	0.000	0.000	0.000	0.000	0.000	0.000	0.000	0.178	0.209	0.231	0.236	3.319	0.192	0.144	316	2384	100	382	2148	2530	442	2116	2558	Error	Error	-2.491	382	2148	442	2116	406050	1063803	0.691	6.572	0	0	0
1	16	9	"A55"	"A55"	18080	65205	100	1035	1199	1555	129	932	932	1030	772	74	11	2	0	2693	2857	1529	53	1276	1276	1333	526	39	68	56	0	0.000	0.000	0.000	0.000	0.000	0.000	0.000	0.000	0.000	0.000	0.000	0.000	0.000	0.000	0.073	0.169	0.230	0.261	5.378	0.912	0.223	316	2384	100	103	1417	1520	267	1581	1848	Error	Error	-3.782	103	1417	267	1581	378916	902719	0.219	2.897	0	0	0
1	17	9	"A55"	"A55"	18380	65200	100	1110	1152	471	40	908	908	980	720	73	12	1	0	3037	2980	1035	34	1264	1264	1309	573	43	82	71	0	0.000	0.000	0.000	0.000	0.000	0.000	0.000	0.000	0.000	0.000	0.000	0.000	0.000	0.000	0.114	0.142	0.246	0.236	3.654	0.232	0.097	316	2384	100	202	1773	1975	244	1716	1960	Error	Error	-3.134	202	1773	244	1716	364110	941748	0.239	2.916	0	0	0
1	18	9	"A55"	"A55"	18680	65200	100	1068	1155	546	47	872	872	929	427	45	34	11	0	2962	2856	1032	36	1220	1220	1261	311	24	82	76	0	0.000	0.000	0.000	0.000	0.000	0.000	0.000	0.000	0.000	0.000	0.000	0.000	0.000	0.000	0.113	0.173	0.255	0.260	3.828	0.239	0.131	316	2384	100	196	1742	1938	283	1636	1919	Error	Error	-3.152	196	1742	283	1636	365012	902388	0.529	5.129	0	0	0
1	1	10	"A56"	"A56"	13590	65520	100	1353	1441	717	49	899	899	943	397	42	52	27	0	4214	4515	2140	47	1289	1289	1315	659	50	90	81	0	0.000	0.000	0.000	0.000	0.000	0.000	0.000	0.000	0.000	0.000	0.000	0.000	0.000	0.000	0.155	0.168	0.190	0.187	3.469	0.863	0.551	316	2384	100	454	2925	3379	542	3226	3768	Error	Error	-2.688	454	2925	542	3226	455411	1426666	1.254	4.856	0	0	0
1	2	10	"A56"	"A56"	13890	65515	100	1322	1444	642	44	899	899	950	622	65	35	10	0	4700	4999	1612	32	1283	1283	1324	380	28	99	97	0	0.000	0.000	0.000	0.000	0.000	0.000	0.000	0.000	0.000	0.000	0.000	0.000	0.000	0.000	0.124	0.147	0.151	0.130	2.786	0.143	0.168	316	2384	100	423	3417	3840	545	3716	4261	Error	Error	-3.014	423	3417	545	3716	456313	1579756	0.794	9.671	0	0	0
1	3	10	"A56"	"A56"	14190	65515	100	1409	1475	554	37	841	841	887	378	42	65	37	0	4808	5269	2100	39	1276	1276	1332	396	29	98	98	0	0.000	0.000	0.000	0.000	0.000	0.000	0.000	0.000	0.000	0.000	0.000	0.000	0.000	0.000	0.161	0.159	0.154	0.155	2.188	0.135	0.316	316	2384	100	568	3532	4100	634	3993	4627	Error	Error	-2.637	568	3532	634	3993	466070	1665123	1.556	9.942	0	0	0
1	4	10	"A57"	"A57"	14490	65515	100	1300	1362	597	43	819	819	886	864	97	26	4	0	3834	3695	1411	38	1210	1210	1227	271	22	91	87	0	0.000	0.000	0.000	0.000	0.000	0.000	0.000	0.000	0.000	0.000	0.000	0.000	0.000	0.000	0.183	0.219	0.244	0.222	3.237	0.209	0.266	316	2384	100	481	2624	3105	543	2485	3028	Error	Error	-2.448	481	2624	543	2485	430308	1167477	0.551	9.107	0	0	0
1	5	10	"A57"	"A57"	14790	65515	100	1380	1540	1207	78	807	807	869	546	62	51	22	0	3880	3951	1360	34	1201	1201	1224	326	26	98	94	0	0.000	0.000	0.000	0.000	0.000	0.000	0.000	0.000	0.000	0.000	0.000	0.000	0.000	0.000	0.214	0.267	0.262	0.225	2.688	0.467	0.330	316	2384	100	573	2679	3252	733	2750	3483	Error	Error	-2.225	573	2679	733	2750	486509	1248536	1.229	8.365	0	0	0
1	6	10	"A57"	"A57"	15090	65515	100	1383	1455	608	41	767	767	823	501	60	57	25	0	3408	3509	1769	50	1162	1162	1179	306	25	97	93	0	0.000	0.000	0.000	0.000	0.000	0.000	0.000	0.000	0.000	0.000	0.000	0.000	0.000	0.000	0.274	0.293	0.315	0.263	3.071	0.215	0.196	316	2384	100	616	2246	2862	688	2347	3035	Error	Error	-1.866	616	2246	688	2347	459770	1108877	1.261	7.614	0	0	0
1	7	10	"A58"	"A58"	15390	65510	100	1002	1024	390	38	774	774	838	633	75	15	1	0	3262	3170	1218	38	1143	1143	1181	443	37	85	79	0	0.000	0.000	0.000	0.000	0.000	0.000	0.000	0.000	0.000	0.000	0.000	0.000	0.000	0.000	0.108	0.123	0.177	0.177	3.797	0.093	0.067	316	2384	100	228	2119	2347	250	2027	2277	Error	Error	-3.216	228	2119	250	2027	323525	1001691	0.294	4.490	0	0	0
1	8	10	"A58"	"A58"	15690	65510	100	1013	1070	583	54	805	805	854	521	61	21	4	0	3647	3700	1247	33	1170	1170	1211	740	61	92	81	0	0.000	0.000	0.000	0.000	0.000	0.000	0.000	0.000	0.000	0.000	0.000	0.000	0.000	0.000	0.084	0.105	0.143	0.131	3.611	0.101	0.046	316	2384	100	208	2477	2685	265	2530	2795	Error	Error	-3.574	208	2477	265	2530	338189	1169317	0.415	3.364	0	0	0
1	9	10	"A58"	"A58"	15990	65510	100	1027	1078	407	37	808	808	841	360	42	34	14	0	3773	3639	1074	29	1196	1196	1198	222	18	96	94	0	0.000	0.000	0.000	0.000	0.000	0.000	0.000	0.000	0.000	0.000	0.000	0.000	0.000	0.000	0.085	0.111	0.152	0.131	3.428	0.106	0.096	316	2384	100	219	2577	2796	270	2443	2713	Error	Error	-3.557	219	2577	270	2443	340625	1149878	0.658	10.995	0	0	0
1	10	10	"A59"	"A59"	16290	65510	100	1185	1325	2152	162	813	813	881	534	60	38	7	0	3158	3310	1703	51	1199	1199	1253	542	43	86	78	0	0.000	0.000	0.000	0.000	0.000	0.000	0.000	0.000	0.000	0.000	0.000	0.000	0.000	0.000	0.190	0.243	0.269	0.232	3.269	0.771	0.308	316	2384	100	372	1959	2331	512	2111	2623	Error	Error	-2.397	372	1959	512	2111	418773	1046088	0.831	3.795	0	0	0
1	11	10	"A59"	"A59"	16590	65510	100	1076	1117	426	38	814	814	891	942	105	6	0	0	3369	3414	1067	31	1199	1199	1230	467	37	93	92	0	0.000	0.000	0.000	0.000	0.000	0.000	0.000	0.000	0.000	0.000	0.000	0.000	0.000	0.000	0.121	0.137	0.182	0.150	3.367	0.143	0.115	316	2384	100	262	2170	2432	303	2215	2518	Error	Error	-3.050	262	2170	303	2215	352959	1078692	0.240	4.677	0	0	0
1	12	10	"A59"	"A59"	16890	65505	100	1161	1210	453	37	830	830	939	1105	117	6	0	0	3483	3631	1324	36	1216	1216	1312	1148	87	85	48	0	0.000	0.000	0.000	0.000	0.000	0.000	0.000	0.000	0.000	0.000	0.000	0.000	0.000	0.000	0.146	0.157	0.195	0.179	3.231	0.155	0.154	316	2384	100	331	2267	2598	380	2415	2795	Error	Error	-2.776	331	2267	380	2415	382215	1147496	0.245	2.020	0	0	0
1	13	10	"A60"	"A60"	17185	65505	100	905	959	405	42	856	856	895	387	43	20	6	0	2673	2722	1156	42	1219	1219	1246	317	25	76	72	0	0.000	0.000	0.000	0.000	0.000	0.000	0.000	0.000	0.000	0.000	0.000	0.000	0.000	0.000	0.034	0.069	0.217	0.270	4.884	0.094	0.035	316	2384	100	49	1454	1503	103	1503	1606	Error	Error	-4.891	49	1454	103	1503	302916	860261	0.165	4.656	0	0	0
1	14	10	"A60"	"A60"	17485	65505	100	929	1018	486	47	855	855	920	506	55	18	3	0	2666	2721	1067	39	1217	1217	1258	362	28	83	68	0	0.000	0.000	0.000	0.000	0.000	0.000	0.000	0.000	0.000	0.000	0.000	0.000	0.000	0.000	0.051	0.108	0.252	0.243	4.294	0.228	0.095	316	2384	100	74	1449	1523	163	1504	1667	Error	Error	-4.291	74	1449	163	1504	321667	859905	0.194	4.041	0	0	0
1	15	10	"A60"	"A60"	17785	65505	100	968	1044	534	51	862	862	917	448	48	21	6	0	2876	3060	1779	58	1252	1252	1298	831	64	70	48	0	0.000	0.000	0.000	0.000	0.000	0.000	0.000	0.000	0.000	0.000	0.000	0.000	0.000	0.000	0.065	0.101	0.199	0.210	3.735	0.100	0.085	316	2384	100	106	1624	1730	182	1808	1990	Error	Error	-3.937	106	1624	182	1808	329855	967002	0.283	2.120	0	0	0
1	16	10	"A61"	"A61"	18085	65505	100	1059	1140	512	44	877	877	958	939	98	9	0	0	3885	3623	1745	48	1254	1254	1307	516	39	73	70	0	0.000	0.000	0.000	0.000	0.000	0.000	0.000	0.000	0.000	0.000	0.000	0.000	0.000	0.000	0.069	0.111	0.159	0.194	4.254	0.148	0.056	316	2384	100	182	2631	2813	263	2369	2632	Error	Error	-3.854	182	2631	263	2369	360384	1144914	0.194	4.488	0	0	0
1	17	10	"A61"	"A61"	18385	65500	100	1148	1243	544	43	990	990	1136	1645	144	1	0	0	4170	4018	1561	38	1331	1331	1443	1206	83	81	62	0	0.000	0.000	0.000	0.000	0.000	0.000	0.000	0.000	0.000	0.000	0.000	0.000	0.000	0.000	0.056	0.094	0.153	0.139	4.191	0.131	0.125	316	2384	100	158	2839	2997	253	2687	2940	Error	Error	-4.167	158	2839	253	2687	392818	1269819	0.065	2.135	0	0	0
1	18	10	"A61"	"A61"	18685	65500	100	1137	1193	517	43	898	898	998	1269	127	3	0	0	3758	3701	1480	39	1241	1241	1359	1488	109	75	34	0	0.000	0.000	0.000	0.000	0.000	0.000	0.000	0.000	0.000	0.000	0.000	0.000	0.000	0.000	0.095	0.120	0.174	0.176	3.723	0.191	0.177	316	2384	100	239	2517	2756	295	2460	2755	Error	Error	-3.397	239	2517	295	2460	376944	1169394	0.154	1.574	0	0	0
1	1	11	"A62"	"A62"	13595	65820	100	980	1047	568	54	845	845	975	810	83	8	0	0	2426	2454	632	25	1233	1233	1364	892	65	65	18	0	0.000	0.000	0.000	0.000	0.000	0.000	0.000	0.000	0.000	0.000	0.000	0.000	0.000	0.000	0.113	0.165	0.237	0.234	3.271	0.207	0.085	316	2384	100	135	1193	1328	202	1221	1423	Error	Error	-3.144	135	1193	202	1221	330816	775462	0.089	1.222	0	0	0
1	2	11	"A62"	"A62"	13895	65820	100	1103	1636	2509	153	820	820	960	1221	127	11	6	0	3765	4567	3990	87	1211	1211	1336	997	74	86	64	0	0.000	0.000	0.000	0.000	0.000	0.000	0.000	0.000	0.000	0.000	0.000	0.000	0.000	0.000	0.111	0.243	0.175	0.158	3.341	0.688	0.524	316	2384	100	283	2554	2837	816	3356	4172	Error	Error	-3.174	283	2554	816	3356	516871	1443039	0.554	3.241	0	0	0
1	3	11	"A62"	"A62"	14195	65815	100	976	1006	398	39	865	865	1011	807	79	6	0	0	3133	3348	1146	34	1230	1230	1400	867	61	85	59	0	0.000	0.000	0.000	0.000	0.000	0.000	0.000	0.000	0.000	0.000	0.000	0.000	0.000	0.000	0.058	0.067	0.186	0.145	3.134	0.335	0.203	316	2384	100	111	1903	2014	141	2118	2259	Error	Error	-4.100	111	1903	141	2118	317924	1057998	-0.006	2.247	0	0	0
1	4	11	"A63"	"A63"	14495	65815	100	1085	1162	445	38	778	778	819	370	45	45	21	0	5901	5893	2458	41	1175	1175	1196	323	27	93	88	0	0.000	0.000	0.000	0.000	0.000	0.000	0.000	0.000	0.000	0.000	0.000	0.000	0.000	0.000	0.065	0.081	0.103	0.094	3.013	0.076	0.176	316	2384	100	307	4726	5033	384	4718	5102	Error	Error	-3.944	307	4726	384	4718	367073	1862256	0.927	14.542	0	0	0
1	5	11	"A63"	"A63"	14795	65815	100	1277	1296	500	38	819	819	878	580	66	38	9	0	6717	6744	2259	33	1226	1226	1251	441	35	97	95	0	0.000	0.000	0.000	0.000	0.000	0.000	0.000	0.000	0.000	0.000	0.000	0.000	0.000	0.000	0.083	0.086	0.102	0.085	2.653	0.125	0.173	316	2384	100	458	5491	5949	477	5518	5995	Error	Error	-3.584	458	5491	477	5518	409628	2131055	0.721	12.456	0	0	0
1	6	11	"A63"	"A63"	15095	65815	100	1247	1267	421	33	805	805	876	686	78	29	2	0	5610	5656	2026	35	1201	1201	1258	537	42	99	98	0	0.000	0.000	0.000	0.000	0.000	0.000	0.000	0.000	0.000	0.000	0.000	0.000	0.000	0.000	0.100	0.104	0.115	0.100	2.528	0.100	0.203	316	2384	100	442	4409	4851	462	4455	4917	Error	Error	-3.318	442	4409	462	4455	400370	1787273	0.570	8.190	0	0	0
1	7	11	"A64"	"A64"	15395	65815	100	1097	1267	1868	147	778	778	841	530	63	33	7	0	4614	4887	2659	54	1167	1167	1199	395	32	93	88	0	0.000	0.000	0.000	0.000	0.000	0.000	0.000	0.000	0.000	0.000	0.000	0.000	0.000	0.000	0.093	0.131	0.126	0.110	3.283	0.340	0.298	316	2384	100	319	3447	3766	489	3720	4209	Error	Error	-3.434	319	3447	489	3720	400494	1544292	0.804	9.337	0	0	0
1	8	11	"A64"	"A64"	15695	65810	100	1046	1101	430	39	868	868	3190	10667	334	0	0	0	4332	4810	3830	79	1227	1227	3960	11625	293	0	0	0	0.000	0.000	0.000	0.000	0.000	0.000	0.000	0.000	0.000	0.000	0.000	0.000	0.000	0.000	0.057	0.065	0.102	0.097	3.388	0.875	0.890	316	2384	100	178	3105	3283	233	3583	3816	Error	Error	-4.125	178	3105	233	3583	347995	1519864	-0.196	0.073	0	0	0
1	9	11	"A64"	"A64"	15995	65810	100	1079	1121	433	38	788	788	848	775	91	14	0	0	3858	4229	1784	42	1179	1179	1231	829	67	92	83	0	0.000	0.000	0.000	0.000	0.000	0.000	0.000	0.000	0.000	0.000	0.000	0.000	0.000	0.000	0.109	0.109	0.143	0.123	3.851	0.089	0.123	316	2384	100	291	2679	2970	333	3050	3383	Error	Error	-3.203	291	2679	333	3050	354315	1336362	0.352	3.616	0	0	0
1	10	11	"A65"	"A65"	16295	65810	100	1033	1089	407	37	774	774	833	584	70	22	4	0	4928	4514	1623	35	1166	1166	1203	368	30	88	85	0	0.000	0.000	0.000	0.000	0.000	0.000	0.000	0.000	0.000	0.000	0.000	0.000	0.000	0.000	0.069	0.094	0.119	0.117	3.649	0.093	0.036	316	2384	100	259	3762	4021	315	3348	3663	Error	Error	-3.860	259	3762	315	3348	344106	1426309	0.438	8.997	0	0	0
1	11	11	"A65"	"A65"	16595	65810	100	1196	1280	554	43	840	840	1000	2350	235	0	0	0	5833	5663	1489	26	1233	1233	1365	2089	153	92	62	0	0.000	0.000	0.000	0.000	0.000	0.000	0.000	0.000	0.000	0.000	0.000	0.000	0.000	0.000	0.077	0.099	0.099	0.080	3.190	0.834	0.659	316	2384	100	356	4600	4956	440	4430	4870	Error	Error	-3.692	356	4600	440	4430	404451	1789557	0.119	2.057	0	0	0
1	12	11	"A65"	"A65"	16890	65810	100	1216	1263	684	54	859	859	928	811	87	18	0	0	5483	5498	1569	28	1221	1221	1283	746	58	95	93	0	0.000	0.000	0.000	0.000	0.000	0.000	0.000	0.000	0.000	0.000	0.000	0.000	0.000	0.000	0.084	0.094	0.115	0.102	3.188	0.119	0.105	316	2384	100	357	4262	4619	404	4277	4681	Error	Error	-3.578	357	4262	404	4277	398962	1737297	0.413	5.650	0	0	0
1	13	11	"A66"	"A66"	17190	65805	100	1096	1147	474	41	862	862	915	441	48	32	9	0	3296	3246	1522	46	1232	1232	1260	288	22	85	78	0	0.000	0.000	0.000	0.000	0.000	0.000	0.000	0.000	0.000	0.000	0.000	0.000	0.000	0.000	0.113	0.142	0.214	0.202	4.225	0.162	0.109	316	2384	100	234	2064	2298	285	2014	2299	Error	Error	-3.141	234	2064	285	2014	362298	1025676	0.526	6.896	0	0	0
1	14	11	"A66"	"A66"	17490	65805	100	1058	1127	432	38	848	848	903	484	53	28	7	0	3350	3653	1566	42	1237	1237	1253	259	20	91	89	0	0.000	0.000	0.000	0.000	0.000	0.000	0.000	0.000	0.000	0.000	0.000	0.000	0.000	0.000	0.099	0.115	0.148	0.140	3.380	0.111	0.109	316	2384	100	210	2113	2323	279	2416	2695	Error	Error	-3.331	210	2113	279	2416	356271	1154471	0.463	9.266	0	0	0
1	15	11	"A66"	"A66"	17790	65805	100	1172	1247	624	50	917	917	1017	935	91	10	1	0	3623	3819	1560	40	1251	1251	1306	538	41	87	84	0	0.000	0.000	0.000	0.000	0.000	0.000	0.000	0.000	0.000	0.000	0.000	0.000	0.000	0.000	0.108	0.129	0.158	0.144	3.718	0.536	0.235	316	2384	100	255	2372	2627	330	2568	2898	Error	Error	-3.218	255	2372	330	2568	394177	1206910	0.246	4.671	0	0	0
1	16	11	"A67"	"A67"	18090	65805	100	1042	1084	433	39	851	851	1034	2099	202	0	0	0	3097	3307	1565	47	1221	1221	1321	1219	92	65	36	0	0.000	0.000	0.000	0.000	0.000	0.000	0.000	0.000	0.000	0.000	0.000	0.000	0.000	0.000	0.102	0.112	0.168	0.175	4.798	1.582	0.167	316	2384	100	191	1876	2067	233	2086	2319	Error	Error	-3.296	191	1876	233	2086	342430	1045049	0.024	1.629	0	0	0
1	17	11	"A67"	"A67"	18390	65805	100	1139	1242	660	53	861	861	937	605	64	25	7	0	3790	4366	2053	47	1242	1242	1276	397	31	95	92	0	0.000	0.000	0.000	0.000	0.000	0.000	0.000	0.000	0.000	0.000	0.000	0.000	0.000	0.000	0.109	0.122	0.157	0.130	3.006	0.153	0.090	316	2384	100	278	2548	2826	381	3124	3505	Error	Error	-3.196	278	2548	381	3124	392558	1379569	0.504	7.783	0	0	0
1	18	11	"A67"	"A67"	18690	65800	100	1166	1251	512	40	881	881	953	818	85	17	1	0	4341	4607	1885	40	1250	1250	1292	437	33	92	89	0	0.000	0.000	0.000	0.000	0.000	0.000	0.000	0.000	0.000	0.000	0.000	0.000	0.000	0.000	0.092	0.110	0.140	0.114	3.708	0.146	0.161	316	2384	100	285	3091	3376	370	3357	3727	Error	Error	-3.439	285	3091	370	3357	395271	1455687	0.364	7.586	0	0	0
1	1	12	"A68"	"A68"	13600	66120	100	1095	1170	1188	101	803	803	887	1236	139	3	0	0	3636	4292	2457	57	1212	1212	1250	776	62	94	78	0	0.000	0.000	0.000	0.000	0.000	0.000	0.000	0.000	0.000	0.000	0.000	0.000	0.000	0.000	0.120	0.119	0.147	0.134	3.185	0.247	0.235	316	2384	100	292	2424	2716	367	3080	3447	Error	Error	-3.053	292	2424	367	3080	369758	1356405	0.229	3.920	0	0	0
1	2	12	"A68"	"A68"	13900	66120	100	1000	1041	406	39	806	806	852	413	48	30	7	0	3724	3953	1447	36	1198	1198	1234	450	36	99	97	0	0.000	0.000	0.000	0.000	0.000	0.000	0.000	0.000	0.000	0.000	0.000	0.000	0.000	0.000	0.077	0.085	0.123	0.112	2.651	0.068	0.039	316	2384	100	194	2526	2720	235	2755	2990	Error	Error	-3.703	194	2526	235	2755	328865	1249039	0.458	6.042	0	0	0
1	3	12	"A68"	"A68"	14200	66115	100	1205	1372	1407	102	801	801	941	1849	196	3	0	0	4826	5045	2180	43	1210	1210	1313	1641	124	85	56	0	0.000	0.000	0.000	0.000	0.000	0.000	0.000	0.000	0.000	0.000	0.000	0.000	0.000	0.000	0.112	0.149	0.147	0.123	3.025	0.566	0.530	316	2384	100	404	3616	4020	571	3835	4406	Error	Error	-3.162	404	3616	571	3835	433475	1594328	0.233	2.274	0	0	0
1	4	12	"A69"	"A69"	14500	66115	100	1147	1175	475	40	781	781	843	416	49	44	15	0	5262	5278	2165	41	1193	1193	1247	401	32	92	87	0	0.000	0.000	0.000	0.000	0.000	0.000	0.000	0.000	0.000	0.000	0.000	0.000	0.000	0.000	0.090	0.096	0.110	0.108	3.615	0.110	0.194	316	2384	100	366	4069	4435	394	4085	4479	Error	Error	-3.475	366	4069	394	4085	371179	1667862	0.798	10.052	0	0	0
1	5	12	"A69"	"A69"	14800	66115	100	1164	1206	476	39	833	833	944	836	88	14	0	0	5363	5676	2052	36	1235	1235	1332	619	46	96	96	0	0.000	0.000	0.000	0.000	0.000	0.000	0.000	0.000	0.000	0.000	0.000	0.000	0.000	0.000	0.080	0.084	0.097	0.091	3.145	0.090	0.150	316	2384	100	331	4128	4459	373	4441	4814	Error	Error	-3.641	331	4128	373	4441	381091	1793574	0.313	7.018	0	0	0
1	6	12	"A69"	"A69"	15100	66115	100	1257	1338	478	35	828	828	886	489	55	44	14	0	6191	6555	1998	30	1224	1224	1259	390	30	99	98	0	0.000	0.000	0.000	0.000	0.000	0.000	0.000	0.000	0.000	0.000	0.000	0.000	0.000	0.000	0.086	0.096	0.104	0.086	2.615	0.094	0.256	316	2384	100	429	4967	5396	510	5331	5841	Error	Error	-3.533	429	4967	510	5331	422906	2071358	0.924	13.579	0	0	0
1	7	12	"A70"	"A70"	15400	66115	100	1102	1159	862	74	810	810	863	546	63	25	6	0	4514	4659	1942	41	1181	1181	1211	319	26	93	89	0	0.000	0.000	0.000	0.000	0.000	0.000	0.000	0.000	0.000	0.000	0.000	0.000	0.000	0.000	0.088	0.100	0.115	0.114	3.181	0.172	0.150	316	2384	100	292	3333	3625	349	3478	3827	Error	Error	-3.513	292	3333	349	3478	366219	1472334	0.542	10.809	0	0	0
1	8	12	"A70"	"A70"	15700	66110	100	1015	1063	446	41	783	783	832	527	63	24	4	0	3891	4057	1380	34	1168	1168	1223	1253	102	90	62	0	0.000	0.000	0.000	0.000	0.000	0.000	0.000	0.000	0.000	0.000	0.000	0.000	0.000	0.000	0.085	0.097	0.133	0.120	3.803	0.093	0.070	316	2384	100	232	2723	2955	280	2889	3169	Error	Error	-3.553	232	2723	280	2889	335978	1282127	0.438	2.262	0	0	0
1	9	12	"A70"	"A70"	16000	66110	100	1029	1090	676	62	789	789	837	373	44	35	14	0	4061	4298	1573	36	1174	1174	1199	280	23	95	93	0	0.000	0.000	0.000	0.000	0.000	0.000	0.000	0.000	0.000	0.000	0.000	0.000	0.000	0.000	0.083	0.096	0.133	0.118	3.202	0.089	0.074	316	2384	100	240	2887	3127	301	3124	3425	Error	Error	-3.588	240	2887	301	3124	344470	1358114	0.678	11.068	0	0	0
1	10	12	"A71"	"A71"	16295	66110	100	1082	1222	1055	86	802	802	866	625	72	22	5	0	5758	5176	2303	44	1183	1183	1210	323	26	87	85	0	0.000	0.000	0.000	0.000	0.000	0.000	0.000	0.000	0.000	0.000	0.000	0.000	0.000	0.000	0.061	0.105	0.101	0.097	4.004	0.153	0.149	316	2384	100	280	4575	4855	420	3993	4413	Error	Error	-4.030	280	4575	420	3993	386211	1635720	0.570	12.279	0	0	0
1	11	12	"A71"	"A71"	16595	66110	100	1234	1283	469	36	919	919	3542	11640	328	0	0	0	6393	6139	2015	32	1279	1279	3959	11703	295	0	0	0	0.000	0.000	0.000	0.000	0.000	0.000	0.000	0.000	0.000	0.000	0.000	0.000	0.000	0.000	0.062	0.075	0.090	0.082	3.013	1.008	0.941	316	2384	100	315	5114	5429	364	4860	5224	Error	Error	-4.021	315	5114	364	4860	405580	1939828	-0.194	0.186	0	0	0
1	12	12	"A71"	"A71"	16895	66110	100	1140	1192	569	47	805	805	892	949	106	9	0	0	5164	5210	1767	33	1205	1205	1248	617	49	94	93	0	0.000	0.000	0.000	0.000	0.000	0.000	0.000	0.000	0.000	0.000	0.000	0.000	0.000	0.000	0.085	0.097	0.109	0.094	3.032	0.245	0.197	316	2384	100	335	3959	4294	387	4005	4392	Error	Error	-3.563	335	3959	387	4005	376808	1646367	0.316	6.421	0	0	0
1	13	12	"A72"	"A72"	17195	66105	100	1283	1331	515	38	888	888	1885	6806	361	0	0	0	3973	4004	1890	47	1264	1264	1882	4345	230	18	0	0	0.000	0.000	0.000	0.000	0.000	0.000	0.000	0.000	0.000	0.000	0.000	0.000	0.000	0.000	0.146	0.162	0.184	0.187	3.864	0.176	0.201	316	2384	100	395	2709	3104	443	2740	3183	Error	Error	-2.778	395	2709	443	2740	420652	1265150	-0.081	0.488	0	0	0
1	14	12	"A72"	"A72"	17495	66105	100	1318	1397	571	40	862	862	909	394	43	55	29	0	4053	4389	1911	43	1270	1270	1295	308	23	92	91	0	0.000	0.000	0.000	0.000	0.000	0.000	0.000	0.000	0.000	0.000	0.000	0.000	0.000	0.000	0.164	0.172	0.195	0.185	2.806	0.151	0.226	316	2384	100	456	2783	3239	535	3119	3654	Error	Error	-2.610	456	2783	535	3119	441420	1386827	1.239	10.045	0	0	0
1	15	12	"A72"	"A72"	17795	66105	100	1426	1468	514	35	927	927	985	511	51	49	18	0	4061	4663	2305	49	1287	1287	1330	381	28	92	89	0	0.000	0.000	0.000	0.000	0.000	0.000	0.000	0.000	0.000	0.000	0.000	0.000	0.000	0.000	0.180	0.160	0.189	0.181	2.733	0.142	0.272	316	2384	100	499	2774	3273	541	3376	3917	Error	Error	-2.475	499	2774	541	3376	463757	1473487	0.945	8.748	0	0	0
1	16	12	"A73"	"A73"	18095	66105	100	940	978	426	43	871	871	945	717	75	6	0	0	1860	2228	1148	51	1239	1239	1275	430	33	63	38	0	0.000	0.000	0.000	0.000	0.000	0.000	0.000	0.000	0.000	0.000	0.000	0.000	0.000	0.000	0.111	0.108	0.415	0.444	4.570	1.129	0.253	316	2384	100	69	621	690	107	989	1096	Error	Error	-3.170	69	621	107	989	309071	704036	0.046	2.216	0	0	0
1	17	12	"A73"	"A73"	18395	66105	100	950	1235	2542	205	868	868	932	475	50	20	7	0	2058	2511	1454	57	1231	1231	1270	392	30	75	51	0	0.000	0.000	0.000	0.000	0.000	0.000	0.000	0.000	0.000	0.000	0.000	0.000	0.000	0.000	0.099	0.287	0.348	0.347	4.317	1.184	0.576	316	2384	100	82	827	909	367	1280	1647	Error	Error	-3.334	82	827	367	1280	390393	793434	0.638	3.166	0	0	0
1	18	12	"A73"	"A73"	18695	66105	100	961	1047	661	63	874	874	950	546	57	13	4	0	1943	2335	1156	49	1235	1235	1270	406	31	71	44	0	0.000	0.000	0.000	0.000	0.000	0.000	0.000	0.000	0.000	0.000	0.000	0.000	0.000	0.000	0.123	0.157	0.339	0.366	4.428	0.636	0.206	316	2384	100	87	708	795	173	1100	1273	Error	Error	-3.025	87	708	173	1100	330780	737896	0.178	2.623	0	0	0
1	1	13	"A74"	"A74"	13605	66420	100	1269	1306	458	35	828	828	885	524	59	44	9	0	6019	5978	2123	35	1225	1225	1257	695	55	94	91	0	0.000	0.000	0.000	0.000	0.000	0.000	0.000	0.000	0.000	0.000	0.000	0.000	0.000	0.000	0.092	0.101	0.112	0.103	2.438	0.071	0.146	316	2384	100	441	4794	5235	478	4753	5231	Error	Error	-3.442	441	4794	478	4753	412807	1889129	0.803	6.793	0	0	0
1	2	13	"A74"	"A74"	13905	66420	100	1236	1314	688	52	851	851	956	1794	187	1	0	0	4740	5216	1897	36	1225	1225	1332	1954	146	88	44	0	0.000	0.000	0.000	0.000	0.000	0.000	0.000	0.000	0.000	0.000	0.000	0.000	0.000	0.000	0.110	0.116	0.125	0.115	3.043	0.118	0.148	316	2384	100	385	3515	3900	463	3991	4454	Error	Error	-3.191	385	3515	463	3991	415218	1648305	0.200	1.988	0	0	0
1	3	13	"A74"	"A74"	14205	66420	100	1283	1324	460	34	843	843	1188	3323	279	0	0	0	5082	5536	2107	38	1228	1228	1459	2701	185	73	30	0	0.000	0.000	0.000	0.000	0.000	0.000	0.000	0.000	0.000	0.000	0.000	0.000	0.000	0.000	0.114	0.112	0.127	0.118	2.488	1.079	0.656	316	2384	100	440	3854	4294	481	4308	4789	Error	Error	-3.131	440	3854	481	4308	418534	1749423	0.041	1.509	0	0	0
1	4	13	"A75"	"A75"	14505	66415	100	1505	1561	648	41	817	817	939	1837	195	5	0	0	3873	4594	2715	59	1226	1226	1318	713	54	86	78	0	0.000	0.000	0.000	0.000	0.000	0.000	0.000	0.000	0.000	0.000	0.000	0.000	0.000	0.000	0.260	0.221	0.265	0.245	3.074	0.144	0.244	316	2384	100	688	2647	3335	744	3368	4112	Error	Error	-1.944	688	2647	744	3368	493275	1451682	0.339	4.595	0	0	0
1	5	13	"A75"	"A75"	14805	66415	100	2005	2205	1332	60	836	836	933	1182	126	49	11	0	4172	4929	3450	69	1280	1280	1388	706	50	95	85	0	0.000	0.000	0.000	0.000	0.000	0.000	0.000	0.000	0.000	0.000	0.000	0.000	0.000	0.000	0.404	0.375	0.381	0.359	2.516	0.322	0.476	316	2384	100	1169	2892	4061	1369	3649	5018	Error	Error	-1.307	1169	2892	1369	3649	696686	1557670	1.076	5.016	0	0	0
1	6	13	"A75"	"A75"	15105	66415	100	1713	1802	660	36	813	813	888	637	71	68	31	0	4265	5170	2635	50	1247	1247	1368	640	46	97	93	0	0.000	0.000	0.000	0.000	0.000	0.000	0.000	0.000	0.000	0.000	0.000	0.000	0.000	0.000	0.298	0.252	0.288	0.268	2.696	0.171	0.323	316	2384	100	900	3018	3918	989	3923	4912	Error	Error	-1.746	900	3018	989	3923	569322	1633827	1.435	5.941	0	0	0
1	7	13	"A76"	"A76"	15405	66415	100	1248	1335	797	59	793	793	854	401	46	52	27	0	4176	4851	2750	56	1198	1198	1295	558	43	89	85	0	0.000	0.000	0.000	0.000	0.000	0.000	0.000	0.000	0.000	0.000	0.000	0.000	0.000	0.000	0.153	0.148	0.173	0.152	3.360	0.129	0.220	316	2384	100	455	2978	3433	542	3653	4195	Error	Error	-2.710	455	2978	542	3653	421908	1532973	1.200	6.373	0	0	0
1	8	13	"A76"	"A76"	15705	66415	100	1203	1248	436	34	797	797	839	383	45	51	21	0	4701	5093	1945	38	1186	1186	1247	743	59	98	93	0	0.000	0.000	0.000	0.000	0.000	0.000	0.000	0.000	0.000	0.000	0.000	0.000	0.000	0.000	0.116	0.115	0.131	0.111	2.951	0.116	0.169	316	2384	100	406	3515	3921	451	3907	4358	Error	Error	-3.114	406	3515	451	3907	394474	1609404	1.068	5.176	0	0	0
1	9	13	"A76"	"A76"	16000	66410	100	1193	1274	740	58	818	818	896	763	85	23	2	0	5249	5485	2394	43	1209	1209	1297	638	49	92	90	0	0.000	0.000	0.000	0.000	0.000	0.000	0.000	0.000	0.000	0.000	0.000	0.000	0.000	0.000	0.093	0.107	0.125	0.103	3.383	0.124	0.263	316	2384	100	375	4040	4415	456	4276	4732	Error	Error	-3.429	375	4040	456	4276	402475	1733277	0.495	6.564	0	0	0
1	10	13	"A77"	"A77"	16300	66410	100	1523	1591	754	47	784	784	875	1149	131	31	2	0	3124	3615	2259	62	1202	1202	1291	608	47	77	67	0	0.000	0.000	0.000	0.000	0.000	0.000	0.000	0.000	0.000	0.000	0.000	0.000	0.000	0.000	0.384	0.334	0.409	0.400	2.933	0.738	0.190	316	2384	100	739	1922	2661	807	2413	3220	Error	Error	-1.379	739	1922	807	2413	502795	1142280	0.623	3.822	0	0	0
1	11	13	"A77"	"A77"	16600	66410	100	1764	1820	816	44	832	832	897	874	97	54	19	0	3386	4450	3115	70	1214	1214	1315	828	62	84	66	0	0.000	0.000	0.000	0.000	0.000	0.000	0.000	0.000	0.000	0.000	0.000	0.000	0.000	0.000	0.429	0.305	0.325	0.329	2.832	0.223	0.439	316	2384	100	932	2172	3104	988	3236	4224	Error	Error	-1.221	932	2172	988	3236	575080	1406121	1.056	3.786	0	0	0
1	12	13	"A77"	"A77"	16900	66410	100	1909	1927	858	44	841	841	901	562	62	74	46	0	3538	4286	2450	57	1215	1215	1291	522	40	88	85	0	0.000	0.000	0.000	0.000	0.000	0.000	0.000	0.000	0.000	0.000	0.000	0.000	0.000	0.000	0.460	0.354	0.416	0.396	2.673	0.268	0.390	316	2384	100	1068	2323	3391	1086	3071	4157	Error	Error	-1.121	1068	2323	1086	3071	608978	1354410	1.826	5.738	0	0	0
1	13	13	"A78"	"A78"	17200	66410	100	1357	1430	652	45	859	859	1248	3867	309	0	0	0	4029	4711	3001	63	1239	1239	1706	4262	249	30	6	0	0.000	0.000	0.000	0.000	0.000	0.000	0.000	0.000	0.000	0.000	0.000	0.000	0.000	0.000	0.178	0.164	0.183	0.204	3.899	0.227	0.316	316	2384	100	498	2790	3288	571	3472	4043	Error	Error	-2.486	498	2790	571	3472	451981	1488604	0.047	0.705	0	0	0
1	14	13	"A78"	"A78"	17500	66405	100	1431	1462	581	39	868	868	920	442	48	56	26	0	4932	5032	2354	46	1252	1252	1292	378	29	90	85	0	0.000	0.000	0.000	0.000	0.000	0.000	0.000	0.000	0.000	0.000	0.000	0.000	0.000	0.000	0.153	0.157	0.181	0.179	2.786	0.156	0.317	316	2384	100	563	3680	4243	594	3780	4374	Error	Error	-2.708	563	3680	594	3780	462125	1590110	1.226	9.894	0	0	0
1	15	13	"A78"	"A78"	17800	66405	100	1425	1550	689	44	904	904	1347	3602	267	0	0	0	4910	5840	3641	62	1259	1259	1635	3444	210	53	23	0	0.000	0.000	0.000	0.000	0.000	0.000	0.000	0.000	0.000	0.000	0.000	0.000	0.000	0.000	0.143	0.141	0.153	0.161	3.348	0.334	0.265	316	2384	100	521	3651	4172	646	4581	5227	Error	Error	-2.809	521	3651	646	4581	489897	1845376	0.056	1.221	0	0	0
1	16	13	"A79"	"A79"	18100	66405	100	1141	1227	484	39	883	883	936	480	51	34	10	0	3728	3991	2407	60	1254	1254	1345	630	46	69	66	0	0.000	0.000	0.000	0.000	0.000	0.000	0.000	0.000	0.000	0.000	0.000	0.000	0.000	0.000	0.104	0.126	0.154	0.168	4.286	0.136	0.316	316	2384	100	258	2474	2732	344	2737	3081	Error	Error	-3.261	258	2474	344	2737	387654	1261192	0.606	4.200	0	0	0
1	17	13	"A79"	"A79"	18400	66405	100	1288	1348	686	50	925	925	1098	1539	140	2	0	0	4640	4679	2135	45	1276	1276	1417	1230	86	80	64	0	0.000	0.000	0.000	0.000	0.000	0.000	0.000	0.000	0.000	0.000	0.000	0.000	0.000	0.000	0.108	0.124	0.157	0.158	3.333	0.694	0.314	316	2384	100	363	3364	3727	423	3403	3826	Error	Error	-3.212	363	3364	423	3403	425902	1478541	0.162	2.652	0	0	0
1	18	13	"A79"	"A79"	18700	66405	100	1221	1325	851	64	947	947	1135	2254	198	0	0	0	4199	4286	2388	55	1284	1284	1381	1166	84	78	61	0	0.000	0.000	0.000	0.000	0.000	0.000	0.000	0.000	0.000	0.000	0.000	0.000	0.000	0.000	0.094	0.126	0.151	0.142	3.935	0.978	0.153	316	2384	100	274	2915	3189	378	3002	3380	Error	Error	-3.411	274	2915	378	3002	418755	1354504	0.084	2.491	0	0	0
1	1	14	"A80"	"A80"	13610	66720	100	1118	1207	682	56	816	816	886	684	77	22	3	0	4705	5268	3530	67	1216	1216	1306	1269	97	80	66	0	0.000	0.000	0.000	0.000	0.000	0.000	0.000	0.000	0.000	0.000	0.000	0.000	0.000	0.000	0.087	0.096	0.119	0.116	3.106	0.095	0.205	316	2384	100	302	3489	3791	391	4052	4443	Error	Error	-3.530	302	3489	391	4052	381445	1664843	0.469	3.122	0	0	0
1	2	14	"A80"	"A80"	13910	66720	100	1322	1402	530	37	852	852	909	483	53	48	18	0	4715	5543	2550	46	1273	1273	1373	1076	78	97	83	0	0.000	0.000	0.000	0.000	0.000	0.000	0.000	0.000	0.000	0.000	0.000	0.000	0.000	0.000	0.137	0.129	0.138	0.122	2.794	0.082	0.195	316	2384	100	470	3442	3912	550	4270	4820	Error	Error	-2.873	470	3442	550	4270	442985	1751585	1.021	3.875	0	0	0
1	3	14	"A80"	"A80"	14210	66720	100	1420	2675	7598	284	837	837	996	1803	181	9	3	0	6081	7336	7573	103	1244	1244	1385	1793	129	92	68	0	0.000	0.000	0.000	0.000	0.000	0.000	0.000	0.000	0.000	0.000	0.000	0.000	0.000	0.000	0.121	0.302	0.144	0.133	2.876	0.821	0.724	316	2384	100	583	4837	5420	1838	6092	7930	Error	Error	-3.053	583	4837	1838	6092	845449	2318178	0.931	3.319	0	0	0
1	4	14	"A81"	"A81"	14510	66715	100	1200	1289	704	54	840	840	910	1055	115	9	1	0	5277	5024	2366	47	1219	1219	1300	1024	78	80	75	0	0.000	0.000	0.000	0.000	0.000	0.000	0.000	0.000	0.000	0.000	0.000	0.000	0.000	0.000	0.089	0.118	0.127	0.127	3.487	0.110	0.180	316	2384	100	360	4058	4418	449	3805	4254	Error	Error	-3.495	360	4058	449	3805	407175	1587655	0.359	3.637	0	0	0
1	5	14	"A81"	"A81"	14810	66715	100	1265	1326	466	35	827	827	889	687	77	31	3	0	5661	6029	2106	34	1228	1228	1297	840	64	99	97	0	0.000	0.000	0.000	0.000	0.000	0.000	0.000	0.000	0.000	0.000	0.000	0.000	0.000	0.000	0.099	0.104	0.110	0.095	2.767	0.096	0.210	316	2384	100	438	4433	4871	499	4801	5300	Error	Error	-3.339	438	4433	499	4801	418987	1905051	0.636	5.633	0	0	0
1	6	14	"A81"	"A81"	15110	66715	100	1198	1223	452	36	845	845	952	1085	113	8	0	0	4771	5228	2050	39	1214	1214	1293	900	69	95	88	0	0.000	0.000	0.000	0.000	0.000	0.000	0.000	0.000	0.000	0.000	0.000	0.000	0.000	0.000	0.099	0.094	0.111	0.096	3.314	0.319	0.229	316	2384	100	353	3557	3910	378	4014	4392	Error	Error	-3.333	353	3557	378	4014	386599	1651983	0.250	4.372	0	0	0
1	7	14	"A82"	"A82"	15405	66715	100	1100	1167	479	41	862	862	1187	2406	202	0	0	0	4080	4183	2153	51	1205	1205	1562	2423	155	61	21	0	0.000	0.000	0.000	0.000	0.000	0.000	0.000	0.000	0.000	0.000	0.000	0.000	0.000	0.000	0.083	0.102	0.146	0.151	4.157	0.914	0.606	316	2384	100	238	2875	3113	305	2978	3283	Error	Error	-3.595	238	2875	305	2978	368926	1321734	-0.008	1.082	0	0	0
1	8	14	"A82"	"A82"	15705	66715	100	1198	1226	462	37	862	862	917	434	47	40	12	0	4292	4843	2261	46	1235	1235	1340	542	40	93	90	0	0.000	0.000	0.000	0.000	0.000	0.000	0.000	0.000	0.000	0.000	0.000	0.000	0.000	0.000	0.110	0.101	0.132	0.117	3.472	0.088	0.123	316	2384	100	336	3057	3393	364	3608	3972	Error	Error	-3.186	336	3057	364	3608	387399	1530348	0.712	6.463	0	0	0
1	9	14	"A82"	"A82"	16005	66715	100	1301	1968	5110	259	824	824	874	479	54	49	19	0	4047	4600	3854	83	1191	1191	1227	336	27	93	90	0	0.000	0.000	0.000	0.000	0.000	0.000	0.000	0.000	0.000	0.000	0.000	0.000	0.000	0.000	0.167	0.336	0.190	0.204	3.020	1.042	0.706	316	2384	100	477	2856	3333	1144	3409	4553	Error	Error	-2.582	477	2856	1144	3409	621814	1453449	2.284	10.039	0	0	0
1	10	14	"A83"	"A83"	16305	66710	100	1040	1095	558	50	838	838	901	529	58	24	4	0	2657	2888	1482	51	1218	1218	1307	976	74	64	32	0	0.000	0.000	0.000	0.000	0.000	0.000	0.000	0.000	0.000	0.000	0.000	0.000	0.000	0.000	0.140	0.154	0.228	0.271	3.637	0.189	0.109	316	2384	100	202	1439	1641	257	1670	1927	Error	Error	-2.833	202	1439	257	1670	346008	912643	0.367	1.620	0	0	0
1	11	14	"A83"	"A83"	16605	66710	100	1161	1232	482	39	877	877	2122	5646	266	0	0	0	3226	3413	1546	45	1255	1255	2624	6085	231	1	0	0	0.000	0.000	0.000	0.000	0.000	0.000	0.000	0.000	0.000	0.000	0.000	0.000	0.000	0.000	0.144	0.165	0.223	0.239	3.884	0.579	0.654	316	2384	100	284	1971	2255	355	2158	2513	Error	Error	-2.795	284	1971	355	2158	389155	1078435	-0.158	0.130	0	0	0
1	12	14	"A83"	"A83"	16905	66710	100	1220	1256	456	36	837	837	884	426	48	44	18	0	2944	3076	1272	41	1199	1199	1230	300	24	87	82	0	0.000	0.000	0.000	0.000	0.000	0.000	0.000	0.000	0.000	0.000	0.000	0.000	0.000	0.000	0.219	0.223	0.275	0.271	3.287	0.199	0.160	316	2384	100	383	1745	2128	419	1877	2296	Error	Error	-2.188	383	1745	419	1877	396761	971935	0.873	6.153	0	0	0
1	13	14	"A84"	"A84"	17205	66710	100	1256	1321	638	48	845	845	1012	2141	211	0	0	0	2845	3026	1541	50	1187	1187	1371	2201	160	30	8	0	0.000	0.000	0.000	0.000	0.000	0.000	0.000	0.000	0.000	0.000	0.000	0.000	0.000	0.000	0.248	0.259	0.353	0.345	3.659	0.261	0.217	316	2384	100	411	1658	2069	476	1839	2315	Error	Error	-2.012	411	1658	476	1839	417484	956358	0.144	0.752	0	0	0
1	14	14	"A84"	"A84"	17505	66710	100	1447	1431	541	37	867	867	924	497	53	54	18	0	3345	4194	2730	65	1230	1230	1317	664	50	85	75	0	0.000	0.000	0.000	0.000	0.000	0.000	0.000	0.000	0.000	0.000	0.000	0.000	0.000	0.000	0.274	0.190	0.263	0.210	3.237	0.110	0.159	316	2384	100	580	2115	2695	564	2964	3528	Error	Error	-1.867	580	2115	564	2964	452135	1325442	1.020	4.333	0	0	0
1	15	14	"A84"	"A84"	17805	66705	100	1384	1408	568	40	910	910	994	1091	109	13	0	0	3762	4244	2455	57	1257	1257	1335	506	37	82	77	0	0.000	0.000	0.000	0.000	0.000	0.000	0.000	0.000	0.000	0.000	0.000	0.000	0.000	0.000	0.189	0.167	0.211	0.204	2.997	0.248	0.195	316	2384	100	474	2505	2979	498	2987	3485	Error	Error	-2.402	474	2505	498	2987	444858	1341180	0.379	5.749	0	0	0
1	16	14	"A85"	"A85"	18105	66705	100	1239	1381	616	44	946	946	1681	5243	311	0	0	0	3276	3412	1595	46	1302	1302	1876	4483	238	7	0	0	0.000	0.000	0.000	0.000	0.000	0.000	0.000	0.000	0.000	0.000	0.000	0.000	0.000	0.000	0.148	0.206	0.257	0.253	4.071	1.164	0.902	316	2384	100	293	1974	2267	435	2110	2545	Error	Error	-2.752	293	1974	435	2110	436303	1078183	-0.057	0.343	0	0	0
1	17	14	"A85"	"A85"	18405	66705	100	1402	1461	666	45	936	936	1022	1118	109	14	1	0	3571	3785	1780	47	1294	1294	1346	422	31	86	79	0	0.000	0.000	0.000	0.000	0.000	0.000	0.000	0.000	0.000	0.000	0.000	0.000	0.000	0.000	0.205	0.211	0.246	0.235	2.999	1.203	0.073	316	2384	100	466	2277	2743	525	2491	3016	Error	Error	-2.289	466	2277	525	2491	461593	1196038	0.393	5.780	0	0	0
1	18	14	"A85"	"A85"	18705	66705	100	1365	1450	674	46	953	953	1025	593	57	36	10	0	3637	3588	1319	36	1301	1301	1366	689	50	88	74	0	0.000	0.000	0.000	0.000	0.000	0.000	0.000	0.000	0.000	0.000	0.000	0.000	0.000	0.000	0.176	0.217	0.240	0.218	2.718	0.253	0.219	316	2384	100	412	2336	2748	497	2287	2784	Error	Error	-2.503	412	2336	497	2287	458314	1133844	0.717	3.225	0	0	0
1	1	15	"A86"	"A86"	13615	67020	100	1120	1193	653	54	816	816	870	489	56	35	11	0	3916	4075	1833	44	1221	1221	1260	507	40	90	82	0	0.000	0.000	0.000	0.000	0.000	0.000	0.000	0.000	0.000	0.000	0.000	0.000	0.000	0.000	0.113	0.132	0.154	0.142	3.402	0.119	0.050	316	2384	100	304	2695	2999	377	2854	3231	Error	Error	-3.148	304	2695	377	2854	377128	1287545	0.661	5.552	0	0	0
1	2	15	"A86"	"A86"	13915	67020	100	1095	1156	540	46	818	818	878	687	78	18	2	0	4992	5061	1958	38	1208	1208	1253	625	49	95	92	0	0.000	0.000	0.000	0.000	0.000	0.000	0.000	0.000	0.000	0.000	0.000	0.000	0.000	0.000	0.073	0.088	0.114	0.095	3.132	0.093	0.058	316	2384	100	277	3784	4061	338	3853	4191	Error	Error	-3.772	277	3784	338	3853	365283	1599141	0.405	6.093	0	0	0
1	3	15	"A86"	"A86"	14215	67020	100	1153	1242	831	66	837	837	916	796	86	15	2	0	4368	4526	1607	35	1205	1205	1290	761	58	96	89	0	0.000	0.000	0.000	0.000	0.000	0.000	0.000	0.000	0.000	0.000	0.000	0.000	0.000	0.000	0.100	0.122	0.133	0.122	2.720	0.124	0.141	316	2384	100	316	3163	3479	405	3321	3726	Error	Error	-3.323	316	3163	405	3321	392622	1430223	0.410	4.252	0	0	0
1	4	15	"A87"	"A87"	14515	67020	100	1348	1458	649	44	834	834	1473	5665	384	0	0	0	3388	3954	1979	50	1258	1258	2081	6516	313	5	0	0	0.000	0.000	0.000	0.000	0.000	0.000	0.000	0.000	0.000	0.000	0.000	0.000	0.000	0.000	0.241	0.231	0.238	0.218	3.321	0.866	0.925	316	2384	100	514	2130	2644	624	2696	3320	Error	Error	-2.051	514	2130	624	2696	460748	1249542	-0.003	0.287	0	0	0
1	5	15	"A87"	"A87"	14815	67015	100	1302	1369	639	46	898	898	2665	8972	336	0	0	0	3180	3685	1876	50	1278	1278	3525	10024	284	0	0	0	0.000	0.000	0.000	0.000	0.000	0.000	0.000	0.000	0.000	0.000	0.000	0.000	0.000	0.000	0.212	0.196	0.247	0.232	3.079	0.565	0.784	316	2384	100	404	1902	2306	471	2407	2878	Error	Error	-2.235	404	1902	471	2407	432525	1164373	-0.144	0.016	0	0	0
1	6	15	"A87"	"A87"	15110	67015	100	1385	1679	2235	133	842	842	1094	2134	195	3	1	0	3291	4018	2808	69	1234	1234	1490	1841	123	57	21	0	0.000	0.000	0.000	0.000	0.000	0.000	0.000	0.000	0.000	0.000	0.000	0.000	0.000	0.000	0.264	0.301	0.285	0.247	3.212	0.558	0.570	316	2384	100	543	2057	2600	837	2784	3621	Error	Error	-1.922	543	2057	837	2784	530720	1269841	0.274	1.373	0	0	0
1	7	15	"A88"	"A88"	15410	67015	100	1166	1683	4184	248	824	824	1405	4129	293	3	1	0	3750	4057	3555	87	1205	1205	1684	3462	205	32	4	0	0.000	0.000	0.000	0.000	0.000	0.000	0.000	0.000	0.000	0.000	0.000	0.000	0.000	0.000	0.134	0.301	0.201	0.220	4.292	1.191	0.874	316	2384	100	342	2545	2887	859	2852	3711	Error	Error	-2.896	342	2545	859	2852	531874	1282139	0.067	0.685	0	0	0
1	8	15	"A88"	"A88"	15710	67015	100	1164	1211	523	43	837	837	1102	3191	289	0	0	0	3766	3869	1714	44	1220	1220	1414	2417	170	55	6	0	0.000	0.000	0.000	0.000	0.000	0.000	0.000	0.000	0.000	0.000	0.000	0.000	0.000	0.000	0.128	0.141	0.187	0.162	3.400	1.208	0.669	316	2384	100	327	2546	2873	374	2649	3023	Error	Error	-2.961	327	2546	374	2649	382771	1222583	0.034	1.016	0	0	0
1	9	15	"A88"	"A88"	16010	67015	100	1193	1232	513	41	830	830	903	677	74	29	4	0	3254	3438	1608	46	1191	1191	1236	532	43	85	78	0	0.000	0.000	0.000	0.000	0.000	0.000	0.000	0.000	0.000	0.000	0.000	0.000	0.000	0.000	0.176	0.179	0.240	0.233	3.519	0.249	0.257	316	2384	100	363	2063	2426	402	2247	2649	Error	Error	-2.507	363	2063	402	2247	389462	1086440	0.486	4.139	0	0	0
1	10	15	"A89"	"A89"	16310	67010	100	1105	1219	694	56	836	836	932	1367	146	5	0	0	2717	3561	3414	95	1185	1185	1242	537	43	75	64	0	0.000	0.000	0.000	0.000	0.000	0.000	0.000	0.000	0.000	0.000	0.000	0.000	0.000	0.000	0.176	0.161	0.225	0.264	4.263	0.146	0.280	316	2384	100	269	1532	1801	383	2376	2759	Error	Error	-2.510	269	1532	383	2376	385241	1125234	0.210	4.318	0	0	0
1	11	15	"A89"	"A89"	16610	67010	100	1151	1198	480	40	896	896	1166	3136	268	0	0	0	3477	3566	1609	45	1227	1227	1399	2506	179	41	5	0	0.000	0.000	0.000	0.000	0.000	0.000	0.000	0.000	0.000	0.000	0.000	0.000	0.000	0.000	0.113	0.129	0.162	0.163	3.539	0.155	0.142	316	2384	100	255	2250	2505	302	2339	2641	Error	Error	-3.141	255	2250	302	2339	378649	1126825	0.010	0.865	0	0	0
1	12	15	"A89"	"A89"	16910	67010	100	1056	1141	514	45	879	879	1580	5999	379	0	0	0	3113	3734	2274	60	1221	1221	1919	6039	314	8	0	0	0.000	0.000	0.000	0.000	0.000	0.000	0.000	0.000	0.000	0.000	0.000	0.000	0.000	0.000	0.094	0.104	0.183	0.190	3.873	0.148	0.118	316	2384	100	177	1892	2069	262	2513	2775	Error	Error	-3.418	177	1892	262	2513	360670	1180065	-0.073	0.301	0	0	0
1	13	15	"A90"	"A90"	17210	67010	100	1184	1260	513	40	843	843	933	962	103	15	0	0	2848	3267	1786	54	1203	1203	1281	961	75	71	43	0	0.000	0.000	0.000	0.000	0.000	0.000	0.000	0.000	0.000	0.000	0.000	0.000	0.000	0.000	0.207	0.202	0.270	0.266	3.730	0.124	0.145	316	2384	100	341	1645	1986	417	2064	2481	Error	Error	-2.270	341	1645	417	2064	398227	1032292	0.340	2.067	0	0	0
1	14	15	"A90"	"A90"	17510	67010	100	1249	1322	524	39	873	873	934	691	73	25	4	0	3337	3663	1942	53	1214	1214	1267	528	41	81	78	0	0.000	0.000	0.000	0.000	0.000	0.000	0.000	0.000	0.000	0.000	0.000	0.000	0.000	0.000	0.177	0.183	0.235	0.232	3.264	0.160	0.215	316	2384	100	376	2123	2499	449	2449	2898	Error	Error	-2.497	376	2123	449	2449	417827	1157574	0.562	4.538	0	0	0
1	15	15	"A90"	"A90"	17810	67005	100	1394	2057	4680	227	937	937	980	483	49	48	24	0	3316	4918	7184	146	1264	1264	1303	406	31	84	81	0	0.000	0.000	0.000	0.000	0.000	0.000	0.000	0.000	0.000	0.000	0.000	0.000	0.000	0.000	0.223	0.307	0.284	0.241	3.615	0.560	0.693	316	2384	100	457	2052	2509	1120	3654	4774	Error	Error	-2.167	457	2052	1120	3654	650040	1554080	2.230	8.904	0	0	0
1	16	15	"A91"	"A91"	18110	67005	100	1290	1364	632	46	929	929	993	623	62	32	8	0	2959	3151	1723	54	1265	1265	1347	717	53	71	59	0	0.000	0.000	0.000	0.000	0.000	0.000	0.000	0.000	0.000	0.000	0.000	0.000	0.000	0.000	0.213	0.231	0.270	0.304	3.463	0.285	0.242	316	2384	100	361	1694	2055	435	1886	2321	Error	Error	-2.230	361	1694	435	1886	430872	995573	0.596	2.516	0	0	0
1	17	15	"A91"	"A91"	18410	67005	100	1385	1573	955	60	953	953	1071	1302	121	13	1	0	3131	3506	1761	50	1282	1282	1377	1311	95	71	31	0	0.000	0.000	0.000	0.000	0.000	0.000	0.000	0.000	0.000	0.000	0.000	0.000	0.000	0.000	0.234	0.279	0.315	0.288	2.903	0.676	0.333	316	2384	100	432	1849	2281	620	2224	2844	Error	Error	-2.098	432	1849	620	2224	496944	1107801	0.386	1.624	0	0	0
1	18	15	"A91"	"A91"	18705	67005	100	1317	1404	656	46	991	991	1406	2768	196	0	0	0	2820	3155	1709	54	1316	1316	1563	1518	97	48	17	0	0.000	0.000	0.000	0.000	0.000	0.000	0.000	0.000	0.000	0.000	0.000	0.000	0.000	0.000	0.217	0.225	0.284	0.293	2.856	0.386	0.330	316	2384	100	326	1504	1830	413	1839	2252	Error	Error	-2.206	326	1504	413	1839	443773	997024	-0.001	1.049	0	0	0
1	1	16	"A92"	"A92"	13620	67320	100	1073	1119	467	41	860	860	939	1000	106	7	0	0	3829	4140	2116	51	1233	1233	1361	1401	102	76	45	0	0.000	0.000	0.000	0.000	0.000	0.000	0.000	0.000	0.000	0.000	0.000	0.000	0.000	0.000	0.082	0.089	0.129	0.117	3.656	0.078	0.075	316	2384	100	213	2596	2809	259	2907	3166	Error	Error	-3.607	213	2596	259	2907	353657	1308282	0.180	1.984	0	0	0
1	2	16	"A92"	"A92"	13920	67320	100	1195	1243	508	40	822	822	914	860	94	17	1	0	5665	5489	1884	34	1206	1206	1356	1329	98	91	82	0	0.000	0.000	0.000	0.000	0.000	0.000	0.000	0.000	0.000	0.000	0.000	0.000	0.000	0.000	0.084	0.098	0.118	0.100	3.199	0.211	0.161	316	2384	100	373	4459	4832	421	4283	4704	Error	Error	-3.579	373	4459	421	4283	392931	1734412	0.383	3.110	0	0	0
1	3	16	"A92"	"A92"	14220	67320	100	1161	1419	2745	193	832	832	915	830	90	18	3	0	4370	4688	3042	64	1205	1205	1295	1059	81	91	72	0	0.000	0.000	0.000	0.000	0.000	0.000	0.000	0.000	0.000	0.000	0.000	0.000	0.000	0.000	0.104	0.169	0.158	0.130	3.511	0.653	0.357	316	2384	100	329	3165	3494	587	3483	4070	Error	Error	-3.266	329	3165	587	3483	448285	1481374	0.607	3.204	0	0	0
1	4	16	"A93"	"A93"	14515	67320	100	1274	1515	1264	83	830	830	900	604	67	38	12	0	3833	5092	3669	72	1227	1227	1361	999	73	78	64	0	0.000	0.000	0.000	0.000	0.000	0.000	0.000	0.000	0.000	0.000	0.000	0.000	0.000	0.000	0.170	0.177	0.168	0.185	3.125	0.154	0.242	316	2384	100	444	2606	3050	685	3865	4550	Error	Error	-2.553	444	2606	685	3865	478640	1609026	1.018	3.735	0	0	0
1	5	16	"A93"	"A93"	14815	67320	100	1258	1348	747	55	843	843	1078	1522	141	6	0	0	3760	4699	2746	58	1240	1240	1596	2321	145	52	26	0	0.000	0.000	0.000	0.000	0.000	0.000	0.000	0.000	0.000	0.000	0.000	0.000	0.000	0.000	0.165	0.146	0.182	0.168	2.890	0.339	0.462	316	2384	100	415	2520	2935	505	3459	3964	Error	Error	-2.602	415	2520	505	3459	426100	1484908	0.177	1.337	0	0	0
1	6	16	"A93"	"A93"	15115	67315	100	1300	1461	1337	91	825	825	974	1907	195	3	1	0	3224	4441	3082	69	1199	1199	1374	1817	132	60	29	0	0.000	0.000	0.000	0.000	0.000	0.000	0.000	0.000	0.000	0.000	0.000	0.000	0.000	0.000	0.235	0.196	0.207	0.186	3.252	0.528	0.145	316	2384	100	475	2025	2500	636	3242	3878	Error	Error	-2.092	475	2025	636	3242	461624	1403318	0.255	1.688	0	0	0
1	7	16	"A94"	"A94"	15415	67315	100	1026	1052	416	39	806	806	864	475	54	25	5	0	4076	3771	1918	50	1196	1196	1251	406	32	73	69	0	0.000	0.000	0.000	0.000	0.000	0.000	0.000	0.000	0.000	0.000	0.000	0.000	0.000	0.000	0.076	0.096	0.128	0.169	4.953	0.079	0.074	316	2384	100	220	2880	3100	246	2575	2821	Error	Error	-3.710	220	2880	246	2575	332370	1191772	0.396	6.207	0	0	0
1	8	16	"A94"	"A94"	15715	67315	100	1170	1216	470	38	858	858	943	1084	114	6	0	0	4114	4193	1787	42	1200	1200	1287	793	61	86	77	0	0.000	0.000	0.000	0.000	0.000	0.000	0.000	0.000	0.000	0.000	0.000	0.000	0.000	0.000	0.107	0.120	0.160	0.155	3.183	0.170	0.094	316	2384	100	312	2914	3226	358	2993	3351	Error	Error	-3.223	312	2914	358	2993	384302	1325129	0.252	3.665	0	0	0
1	9	16	"A94"	"A94"	16015	67315	100	1143	1211	454	37	906	906	955	396	41	37	14	0	3898	4025	1599	39	1241	1241	1297	773	59	86	79	0	0.000	0.000	0.000	0.000	0.000	0.000	0.000	0.000	0.000	0.000	0.000	0.000	0.000	0.000	0.089	0.110	0.140	0.134	3.813	0.085	0.078	316	2384	100	237	2657	2894	305	2784	3089	Error	Error	-3.487	237	2657	305	2784	382523	1271937	0.646	3.529	0	0	0
1	10	16	"A95"	"A95"	16315	67315	100	1316	1851	2143	115	907	907	1072	2150	200	9	3	0	5014	8366	10102	120	1260	1260	1436	2075	144	70	47	0	0.000	0.000	0.000	0.000	0.000	0.000	0.000	0.000	0.000	0.000	0.000	0.000	0.000	0.000	0.109	0.133	0.143	0.152	3.870	0.174	0.681	316	2384	100	409	3754	4163	944	7106	8050	Error	Error	-3.198	409	3754	944	7106	584884	2643756	0.362	3.340	0	0	0
1	11	16	"A95"	"A95"	16615	67310	100	1365	1576	1073	68	897	897	991	1443	145	12	4	0	5337	6813	6895	101	1246	1246	1329	1040	78	77	70	0	0.000	0.000	0.000	0.000	0.000	0.000	0.000	0.000	0.000	0.000	0.000	0.000	0.000	0.000	0.114	0.122	0.142	0.145	3.568	0.125	0.422	316	2384	100	468	4091	4559	679	5567	6246	Error	Error	-3.128	468	4091	679	5567	498040	2152815	0.405	5.273	0	0	0
1	12	16	"A95"	"A95"	16915	67310	100	1501	2462	6147	249	941	941	1278	3129	244	6	3	0	5193	8058	10043	124	1272	1272	1605	2632	163	66	37	0	0.000	0.000	0.000	0.000	0.000	0.000	0.000	0.000	0.000	0.000	0.000	0.000	0.000	0.000	0.143	0.224	0.155	0.169	3.936	0.723	0.567	316	2384	100	560	3921	4481	1521	6786	8307	Error	Error	-2.808	560	3921	1521	6786	778115	2546214	0.378	2.452	0	0	0
1	13	16	"A96"	"A96"	17215	67310	100	1245	1390	669	48	918	918	973	438	45	41	23	0	3876	4545	2999	65	1240	1240	1306	561	42	80	72	0	0.000	0.000	0.000	0.000	0.000	0.000	0.000	0.000	0.000	0.000	0.000	0.000	0.000	0.000	0.124	0.143	0.172	0.169	3.325	0.149	0.334	316	2384	100	327	2636	2963	472	3305	3777	Error	Error	-3.011	327	2636	472	3305	439309	1436368	0.952	5.774	0	0	0
1	14	16	"A96"	"A96"	17515	67310	100	1277	1719	2857	166	906	906	1000	1356	135	10	3	0	3650	5588	7477	133	1255	1255	1327	817	61	78	60	0	0.000	0.000	0.000	0.000	0.000	0.000	0.000	0.000	0.000	0.000	0.000	0.000	0.000	0.000	0.155	0.188	0.167	0.211	4.364	0.265	0.369	316	2384	100	371	2395	2766	813	4333	5146	Error	Error	-2.691	371	2395	813	4333	543238	1765825	0.530	5.215	0	0	0
1	15	16	"A96"	"A96"	17815	67310	100	1399	1821	1587	87	942	942	1002	542	54	44	25	0	3592	5884	6109	103	1294	1294	1366	498	36	86	77	0	0.000	0.000	0.000	0.000	0.000	0.000	0.000	0.000	0.000	0.000	0.000	0.000	0.000	0.000	0.199	0.192	0.200	0.214	2.759	0.212	0.634	316	2384	100	457	2298	2755	879	4590	5469	Error	Error	-2.330	457	2298	879	4590	575326	1859405	1.511	9.072	0	0	0
1	16	16	"A97"	"A97"	18115	67305	100	1245	1315	505	38	974	974	1053	637	60	26	3	0	4079	3856	1955	50	1307	1307	1395	637	45	72	67	0	0.000	0.000	0.000	0.000	0.000	0.000	0.000	0.000	0.000	0.000	0.000	0.000	0.000	0.000	0.098	0.134	0.197	0.212	4.032	0.247	0.186	316	2384	100	271	2772	3043	341	2549	2890	Error	Error	-3.355	271	2772	341	2549	415661	1218342	0.411	3.863	0	0	0
1	17	16	"A97"	"A97"	18410	67305	100	1299	1400	644	46	990	990	1068	671	62	27	4	0	3948	3889	1758	45	1325	1325	1387	523	37	83	79	0	0.000	0.000	0.000	0.000	0.000	0.000	0.000	0.000	0.000	0.000	0.000	0.000	0.000	0.000	0.118	0.160	0.193	0.200	3.836	0.220	0.150	316	2384	100	309	2623	2932	410	2564	2974	Error	Error	-3.086	309	2623	410	2564	442309	1228961	0.495	4.784	0	0	0
1	18	16	"A97"	"A97"	18710	67305	100	1257	1342	616	45	1032	1032	1098	557	50	25	7	0	3378	3797	2536	66	1371	1371	1468	1050	71	74	45	0	0.000	0.000	0.000	0.000	0.000	0.000	0.000	0.000	0.000	0.000	0.000	0.000	0.000	0.000	0.112	0.128	0.195	0.188	3.826	0.174	0.242	316	2384	100	225	2007	2232	310	2426	2736	Error	Error	-3.157	225	2007	310	2426	423996	1199761	0.438	2.218	0	0	0
1	1	17	"A98"	"A98"	13625	67620	100	1004	1149	1193	103	920	920	985	623	63	12	2	0	2212	2614	1767	67	1339	1339	1577	2725	172	10	1	0	0.000	0.000	0.000	0.000	0.000	0.000	0.000	0.000	0.000	0.000	0.000	0.000	0.000	0.000	0.096	0.180	0.315	0.318	4.781	0.301	0.290	316	2384	100	84	873	957	229	1275	1504	Error	Error	-3.378	84	873	229	1275	363029	825963	0.263	0.381	0	0	0
1	2	17	"A98"	"A98"	13920	67620	100	963	1033	537	51	896	896	983	1270	129	0	0	0	2209	2598	1599	61	1313	1313	1412	1375	97	31	13	0	0.000	0.000	0.000	0.000	0.000	0.000	0.000	0.000	0.000	0.000	0.000	0.000	0.000	0.000	0.075	0.107	0.281	0.259	4.615	0.156	0.041	316	2384	100	67	896	963	137	1285	1422	Error	Error	-3.741	67	896	137	1285	326339	821045	0.039	0.863	0	0	0
1	3	17	"A98"	"A98"	14220	67620	100	1018	1074	448	41	942	942	1077	1750	162	0	0	0	2391	2865	2397	83	1310	1310	1478	2324	157	20	0	0	0.000	0.000	0.000	0.000	0.000	0.000	0.000	0.000	0.000	0.000	0.000	0.000	0.000	0.000	0.070	0.085	0.270	0.293	4.368	0.037	0.013	316	2384	100	76	1081	1157	132	1555	1687	Error	Error	-3.830	76	1081	132	1555	339244	905455	-0.002	0.597	0	0	0
1	4	17	"A99"	"A99"	14520	67620	100	1057	1120	464	41	908	908	1014	965	95	6	0	0	3456	3165	1551	49	1326	1326	1477	1367	92	64	24	0	0.000	0.000	0.000	0.000	0.000	0.000	0.000	0.000	0.000	0.000	0.000	0.000	0.000	0.000	0.070	0.115	0.214	0.220	4.594	0.264	0.162	316	2384	100	149	2130	2279	212	1839	2051	Error	Error	-3.837	149	2130	212	1839	354068	1000180	0.110	1.235	0	0	0
1	5	17	"A99"	"A99"	14820	67620	100	1170	1811	4513	249	947	947	1286	2190	170	3	2	0	3193	3829	5496	143	1349	1349	1848	3281	177	6	3	0	0.000	0.000	0.000	0.000	0.000	0.000	0.000	0.000	0.000	0.000	0.000	0.000	0.000	0.000	0.121	0.348	0.249	0.237	4.007	0.663	0.450	316	2384	100	223	1844	2067	864	2480	3344	Error	Error	-3.048	223	1844	864	2480	572164	1210056	0.240	0.604	0	0	0
1	6	17	"A99"	"A99"	15120	67615	100	1126	1276	2196	172	890	890	966	763	78	12	0	0	3062	2878	1157	40	1276	1276	1409	1543	109	59	3	0	0.000	0.000	0.000	0.000	0.000	0.000	0.000	0.000	0.000	0.000	0.000	0.000	0.000	0.000	0.132	0.241	0.254	0.256	4.226	0.905	0.136	316	2384	100	236	1786	2022	386	1602	1988	Error	Error	-2.920	236	1786	386	1602	403231	909512	0.406	0.952	0	0	0
1	7	17	"A100"	"A100"	15420	67615	100	1275	1319	548	41	933	933	997	809	81	19	2	0	3388	3192	1731	54	1325	1325	1460	1295	88	60	34	0	0.000	0.000	0.000	0.000	0.000	0.000	0.000	0.000	0.000	0.000	0.000	0.000	0.000	0.000	0.166	0.207	0.256	0.305	4.835	0.409	0.090	316	2384	100	342	2063	2405	386	1867	2253	Error	Error	-2.593	342	2063	386	1867	416898	1008668	0.398	1.337	0	0	0
1	8	17	"A100"	"A100"	15720	67615	100	1247	1293	480	37	936	936	1005	606	60	29	4	0	3051	2927	1042	35	1320	1320	1451	1501	103	56	7	0	0.000	0.000	0.000	0.000	0.000	0.000	0.000	0.000	0.000	0.000	0.000	0.000	0.000	0.000	0.180	0.222	0.268	0.262	3.949	0.078	0.028	316	2384	100	311	1731	2042	357	1607	1964	Error	Error	-2.477	311	1731	357	1607	408431	925066	0.475	0.983	0	0	0
1	9	17	"A100"	"A100"	16020	67615	100	1119	1187	481	40	930	930	1028	1127	109	4	0	0	2602	2829	1916	67	1293	1293	1440	1625	112	39	8	0	0.000	0.000	0.000	0.000	0.000	0.000	0.000	0.000	0.000	0.000	0.000	0.000	0.000	0.000	0.144	0.167	0.263	0.275	4.039	0.681	0.194	316	2384	100	189	1309	1498	257	1536	1793	Error	Error	-2.792	189	1309	257	1536	375001	894062	0.141	0.855	0	0	0
1	10	17	"A101"	"A101"	16320	67615	100	1113	1141	486	42	1049	1049	1449	3367	232	0	0	0	2224	2363	914	38	1371	1371	1838	3684	200	0	0	0	0.000	0.000	0.000	0.000	0.000	0.000	0.000	0.000	0.000	0.000	0.000	0.000	0.000	0.000	0.075	0.093	0.312	0.401	4.665	0.315	0.027	316	2384	100	64	853	917	92	992	1084	Error	Error	-3.736	64	853	92	992	360695	746640	-0.091	0.143	0	0	0
1	11	17	"A101"	"A101"	16620	67610	100	1037	1126	522	46	954	954	1045	971	92	4	0	0	2209	2312	874	37	1321	1321	1386	634	45	63	34	0	0.000	0.000	0.000	0.000	0.000	0.000	0.000	0.000	0.000	0.000	0.000	0.000	0.000	0.000	0.093	0.174	0.351	0.414	4.627	0.328	0.093	316	2384	100	83	888	971	172	991	1163	Error	Error	-3.419	83	888	172	991	355770	730739	0.083	1.461	0	0	0
1	12	17	"A101"	"A101"	16920	67610	100	1072	1149	791	68	961	961	1075	1200	111	2	0	0	2277	2490	2009	80	1337	1337	1457	1585	108	26	1	0	0.000	0.000	0.000	0.000	0.000	0.000	0.000	0.000	0.000	0.000	0.000	0.000	0.000	0.000	0.118	0.163	0.314	0.331	4.007	0.253	0.042	316	2384	100	111	940	1051	188	1153	1341	Error	Error	-3.082	111	940	188	1153	363234	786792	0.062	0.652	0	0	0
1	13	17	"A102"	"A102"	17220	67610	100	1152	1249	893	71	985	985	1080	1179	109	3	0	0	2160	2441	2058	84	1338	1338	1434	933	65	47	24	0	0.000	0.000	0.000	0.000	0.000	0.000	0.000	0.000	0.000	0.000	0.000	0.000	0.000	0.000	0.203	0.239	0.402	0.461	4.460	0.185	0.124	316	2384	100	167	822	989	264	1103	1367	Error	Error	-2.299	167	822	264	1103	394626	771453	0.143	1.079	0	0	0
1	14	17	"A102"	"A102"	17520	67610	100	1053	1163	535	46	971	971	1078	1353	125	4	0	0	2244	2348	1171	49	1342	1342	1464	1567	107	27	0	0	0.000	0.000	0.000	0.000	0.000	0.000	0.000	0.000	0.000	0.000	0.000	0.000	0.000	0.000	0.091	0.191	0.431	0.452	4.769	0.068	0.030	316	2384	100	82	902	984	192	1006	1198	Error	Error	-3.459	82	902	192	1006	367417	741988	0.063	0.564	0	0	0
1	15	17	"A102"	"A102"	17815	67610	100	1128	1231	731	59	983	983	1060	630	59	16	3	0	2380	2656	1876	70	1332	1332	1412	800	56	62	26	0	0.000	0.000	0.000	0.000	0.000	0.000	0.000	0.000	0.000	0.000	0.000	0.000	0.000	0.000	0.138	0.187	0.368	0.360	3.249	0.284	0.311	316	2384	100	145	1048	1193	248	1324	1572	Error	Error	-2.854	145	1048	248	1324	388918	839270	0.271	1.555	0	0	0
1	16	17	"A103"	"A103"	18115	67610	100	1246	1331	639	48	1004	1004	1068	524	49	30	7	0	2890	2785	1189	42	1355	1355	1400	606	43	68	58	0	0.000	0.000	0.000	0.000	0.000	0.000	0.000	0.000	0.000	0.000	0.000	0.000	0.000	0.000	0.158	0.229	0.321	0.328	3.793	0.219	0.122	316	2384	100	242	1535	1777	327	1430	1757	Error	Error	-2.665	242	1535	327	1430	420541	880125	0.502	2.285	0	0	0
1	17	17	"A103"	"A103"	18415	67605	100	1275	1501	1102	73	1039	1039	1113	945	84	12	4	0	2724	2784	2001	71	1381	1381	1434	521	36	72	60	0	0.000	0.000	0.000	0.000	0.000	0.000	0.000	0.000	0.000	0.000	0.000	0.000	0.000	0.000	0.176	0.329	0.318	0.388	4.478	0.841	0.076	316	2384	100	236	1343	1579	462	1403	1865	Error	Error	-2.509	236	1343	462	1403	474195	879742	0.411	2.591	0	0	0
1	18	17	"A103"	"A103"	18715	67605	100	1281	1373	981	71	1110	1110	1227	854	69	10	1	0	2755	2809	1932	68	1423	1423	1518	957	63	66	23	0	0.000	0.000	0.000	0.000	0.000	0.000	0.000	0.000	0.000	0.000	0.000	0.000	0.000	0.000	0.128	0.190	0.347	0.326	4.715	0.246	0.063	316	2384	100	171	1332	1503	263	1386	1649	Error	Error	-2.962	171	1332	263	1386	433835	887590	0.171	1.349	0	0	0
1	1	18	"A104"	"A104"	13625	67925	100	1175	1374	2568	186	957	957	1022	593	58	22	3	0	4276	3923	2564	65	1369	1369	1502	1623	108	68	39	0	0.000	0.000	0.000	0.000	0.000	0.000	0.000	0.000	0.000	0.000	0.000	0.000	0.000	0.000	0.075	0.163	0.163	0.179	5.856	0.190	0.025	316	2384	100	218	2907	3125	417	2554	2971	Error	Error	-3.737	218	2907	417	2554	434039	1239820	0.594	1.492	0	0	0
1	2	18	"A104"	"A104"	13925	67920	100	1269	1333	543	40	935	935	986	466	47	39	13	0	4608	4418	3157	71	1369	1369	1470	886	60	82	77	0	0.000	0.000	0.000	0.000	0.000	0.000	0.000	0.000	0.000	0.000	0.000	0.000	0.000	0.000	0.103	0.131	0.184	0.172	3.750	0.073	0.088	316	2384	100	334	3239	3573	398	3049	3447	Error	Error	-3.278	334	3239	398	3049	421182	1395952	0.745	3.327	0	0	0
1	3	18	"A104"	"A104"	14225	67920	100	1198	1286	645	50	911	911	1103	2476	224	0	0	0	4133	3829	1933	50	1344	1344	1606	2761	171	50	1	0	0.000	0.000	0.000	0.000	0.000	0.000	0.000	0.000	0.000	0.000	0.000	0.000	0.000	0.000	0.103	0.151	0.159	0.170	4.561	0.925	0.601	316	2384	100	287	2789	3076	375	2485	2860	Error	Error	-3.281	287	2789	375	2485	406523	1209902	0.074	0.805	0	0	0
1	4	18	"A105"	"A105"	14525	67920	100	1174	1553	2221	143	935	935	1091	1718	157	5	2	0	3119	3659	4747	129	1352	1352	1591	1788	112	49	10	0	0.000	0.000	0.000	0.000	0.000	0.000	0.000	0.000	0.000	0.000	0.000	0.000	0.000	0.000	0.135	0.268	0.267	0.264	4.037	0.387	0.603	316	2384	100	239	1767	2006	618	2307	2925	Error	Error	-2.886	239	1767	618	2307	490815	1156181	0.269	1.157	0	0	0
1	5	18	"A105"	"A105"	14825	67920	100	1293	1345	489	36	915	915	1066	2201	206	0	0	0	3022	3320	2249	67	1320	1320	1481	1582	106	53	15	0	0.000	0.000	0.000	0.000	0.000	0.000	0.000	0.000	0.000	0.000	0.000	0.000	0.000	0.000	0.222	0.215	0.275	0.260	3.319	0.673	0.258	316	2384	100	378	1702	2080	430	2000	2430	Error	Error	-2.171	378	1702	430	2000	425119	1048972	0.127	1.162	0	0	0
1	6	18	"A105"	"A105"	15125	67920	100	1344	1484	2271	153	937	937	1015	887	87	17	0	0	2900	3430	2604	75	1331	1331	1542	2072	134	37	8	0	0.000	0.000	0.000	0.000	0.000	0.000	0.000	0.000	0.000	0.000	0.000	0.000	0.000	0.000	0.259	0.261	0.297	0.288	3.342	0.156	0.107	316	2384	100	407	1569	1976	547	2099	2646	Error	Error	-1.947	407	1569	547	2099	468891	1083916	0.529	0.911	0	0	0
1	7	18	"A106"	"A106"	15425	67915	100	1036	1064	379	35	937	937	1018	1143	112	0	0	0	1558	1905	1968	103	1310	1310	1399	1283	91	11	2	0	0.000	0.000	0.000	0.000	0.000	0.000	0.000	0.000	0.000	0.000	0.000	0.000	0.000	0.000	0.399	0.213	0.829	0.772	5.666	0.036	0.007	316	2384	100	99	248	347	127	595	722	Error	Error	-1.325	99	248	127	595	336253	601976	0.040	0.394	0	0	0
1	8	18	"A106"	"A106"	15725	67915	100	1072	1305	2970	227	974	974	1120	1651	147	1	0	0	1568	1803	1090	60	1320	1320	1456	2084	143	3	0	0	0.000	0.000	0.000	0.000	0.000	0.000	0.000	0.000	0.000	0.000	0.000	0.000	0.000	0.000	0.395	0.685	1.060	0.963	5.497	0.842	0.054	316	2384	100	98	248	346	331	483	814	Error	Error	-1.339	98	248	331	483	412248	569876	0.112	0.167	0	0	0
1	9	18	"A106"	"A106"	16025	67915	100	945	995	428	43	1017	1017	2185	7583	347	0	0	0	1571	1737	683	39	1350	1350	2176	5495	252	0	0	0	0.000	0.000	0.000	0.000	0.000	0.000	0.000	0.000	0.000	0.000	0.000	0.000	0.000	0.000	-0.326	-0.057	1.052	0.916	5.750	1.396	0.746	316	2384	100	-72	221	149	-22	387	365	Error	Error	Error	-72	221	-22	387	314573	549018	-0.157	-0.080	0	0	0
1	10	18	"A107"	"A107"	16325	67915	100	1052	1087	430	39	1022	1022	1127	1469	130	0	0	0	1770	1991	813	40	1355	1355	1479	1534	103	16	0	0	0.000	0.000	0.000	0.000	0.000	0.000	0.000	0.000	0.000	0.000	0.000	0.000	0.000	0.000	0.072	0.102	0.500	0.547	4.832	0.193	0.027	316	2384	100	30	415	445	65	636	701	Error	Error	-3.790	30	415	65	636	343567	629227	-0.027	0.334	0	0	0
1	11	18	"A107"	"A107"	16625	67915	100	1054	1095	444	40	1024	1024	1150	1335	116	0	0	0	1886	2038	764	37	1358	1358	1473	1442	97	16	0	0	0.000	0.000	0.000	0.000	0.000	0.000	0.000	0.000	0.000	0.000	0.000	0.000	0.000	0.000	0.057	0.104	0.462	0.519	5.021	0.215	0.026	316	2384	100	30	528	558	71	680	751	Error	Error	-4.138	30	528	71	680	346145	644147	-0.041	0.392	0	0	0
1	12	18	"A107"	"A107"	16925	67910	100	1007	1052	415	39	984	984	1076	1379	128	0	0	0	1758	1991	807	40	1304	1304	1429	1847	129	12	0	0	0.000	0.000	0.000	0.000	0.000	0.000	0.000	0.000	0.000	0.000	0.000	0.000	0.000	0.000	0.051	0.099	0.447	0.524	6.638	0.212	0.061	316	2384	100	23	454	477	68	687	755	Error	Error	-4.303	23	454	68	687	332367	629060	-0.017	0.304	0	0	0
1	13	18	"A108"	"A108"	17225	67910	100	1075	1144	658	57	1026	1026	1114	1444	129	1	0	0	1957	2198	1189	54	1326	1326	1480	1820	122	13	0	0	0.000	0.000	0.000	0.000	0.000	0.000	0.000	0.000	0.000	0.000	0.000	0.000	0.000	0.000	0.078	0.135	0.509	0.515	4.538	0.199	0.031	316	2384	100	49	631	680	118	872	990	Error	Error	-3.687	49	631	118	872	361661	694671	0.021	0.395	0	0	0
1	14	18	"A108"	"A108"	17520	67910	100	1171	1287	1025	79	1052	1052	1109	558	50	20	4	0	2139	2354	1918	81	1345	1345	1439	1170	81	33	7	0	0.000	0.000	0.000	0.000	0.000	0.000	0.000	0.000	0.000	0.000	0.000	0.000	0.000	0.000	0.150	0.233	0.483	0.488	4.859	0.107	0.059	316	2384	100	119	794	913	235	1009	1244	Error	Error	-2.738	119	794	235	1009	406675	743709	0.319	0.782	0	0	0
1	15	18	"A108"	"A108"	17820	67910	100	1093	1159	438	37	1051	1051	1248	1821	145	0	0	0	2106	2360	970	41	1367	1367	1513	1855	122	23	0	0	0.000	0.000	0.000	0.000	0.000	0.000	0.000	0.000	0.000	0.000	0.000	0.000	0.000	0.000	0.057	0.109	0.427	0.377	5.653	1.388	0.702	316	2384	100	42	739	781	108	993	1101	Error	Error	-4.137	42	739	108	993	366205	745859	-0.049	0.457	0	0	0
1	16	18	"A109"	"A109"	18120	67910	100	1100	1202	716	59	1034	1034	1089	524	48	17	5	0	1582	1711	533	31	1348	1348	1396	494	35	31	13	0	0.000	0.000	0.000	0.000	0.000	0.000	0.000	0.000	0.000	0.000	0.000	0.000	0.000	0.000	0.282	0.463	0.894	1.038	4.581	0.752	0.086	316	2384	100	66	234	300	168	363	531	Error	Error	-1.826	66	234	168	363	379700	540757	0.216	0.638	0	0	0
1	17	18	"A109"	"A109"	18420	67905	100	1060	1137	669	58	1065	1065	1190	1772	148	0	0	0	1509	1637	574	35	1352	1352	1475	1840	124	4	0	0	0.000	0.000	0.000	0.000	0.000	0.000	0.000	0.000	0.000	0.000	0.000	0.000	0.000	0.000	-0.032	0.253	1.037	1.180	4.669	6.647	0.034	316	2384	100	-5	157	152	72	285	357	Error	Error	Error	-5	157	72	285	359178	517177	-0.030	0.088	0	0	0
1	18	18	"A109"	"A109"	18720	67905	100	1104	1169	484	41	1072	1072	1131	758	67	6	1	0	1543	1787	1876	104	1371	1371	1425	785	55	14	4	0	0.000	0.000	0.000	0.000	0.000	0.000	0.000	0.000	0.000	0.000	0.000	0.000	0.000	0.000	0.186	0.233	1.031	0.853	4.203	0.050	0.006	316	2384	100	32	172	204	97	416	513	Error	Error	-2.426	32	172	97	416	369507	564669	0.050	0.461	0	0	0
1	1	19	"A110"	"A110"	13630	68225	100	1261	1506	1568	104	1036	1036	1275	2832	222	2	1	0	3061	3420	2325	67	1447	1447	1828	3570	195	12	0	0	0.000	0.000	0.000	0.000	0.000	0.000	0.000	0.000	0.000	0.000	0.000	0.000	0.000	0.000	0.139	0.238	0.278	0.299	4.341	0.632	0.460	316	2384	100	225	1614	1839	470	1973	2443	Error	Error	-2.843	225	1614	470	1973	475876	1080724	0.082	0.446	0	0	0
1	2	19	"A110"	"A110"	13930	68220	100	1202	1235	480	38	943	943	1157	2554	220	0	0	0	3648	3599	1280	35	1382	1382	1612	2868	177	30	0	0	0.000	0.000	0.000	0.000	0.000	0.000	0.000	0.000	0.000	0.000	0.000	0.000	0.000	0.000	0.114	0.132	0.195	0.189	3.306	0.383	0.047	316	2384	100	259	2266	2525	292	2217	2509	Error	Error	-3.129	259	2266	292	2217	390127	1137145	0.031	0.693	0	0	0
1	3	19	"A110"	"A110"	14230	68220	100	1074	1287	2385	185	979	979	1261	2744	217	0	0	0	2808	3012	1193	39	1415	1415	1707	2424	142	22	1	0	0.000	0.000	0.000	0.000	0.000	0.000	0.000	0.000	0.000	0.000	0.000	0.000	0.000	0.000	0.068	0.193	0.247	0.235	4.117	3.810	0.089	316	2384	100	95	1393	1488	308	1597	1905	Error	Error	-3.874	95	1393	308	1597	406623	951703	0.009	0.538	0	0	0
1	4	19	"A111"	"A111"	14530	68220	100	1103	1328	1454	109	1011	1011	1148	1319	114	3	1	0	2740	3235	2414	74	1400	1400	1567	1749	111	38	12	0	0.000	0.000	0.000	0.000	0.000	0.000	0.000	0.000	0.000	0.000	0.000	0.000	0.000	0.000	0.069	0.173	0.243	0.234	4.851	0.387	0.139	316	2384	100	92	1340	1432	317	1835	2152	Error	Error	-3.864	92	1340	317	1835	419667	1022314	0.136	0.954	0	0	0
1	5	19	"A111"	"A111"	14830	68220	100	1075	1152	470	40	965	965	1059	1367	129	1	0	0	2556	2831	2131	75	1343	1343	1439	1495	103	44	10	0	0.000	0.000	0.000	0.000	0.000	0.000	0.000	0.000	0.000	0.000	0.000	0.000	0.000	0.000	0.091	0.126	0.245	0.286	4.726	0.707	0.466	316	2384	100	110	1213	1323	187	1488	1675	Error	Error	-3.463	110	1213	187	1488	364068	894643	0.068	0.931	0	0	0
1	6	19	"A111"	"A111"	15130	68220	100	1063	1082	417	38	943	943	1001	617	61	10	1	0	2604	2696	1008	37	1312	1312	1408	1576	111	38	3	0	0.000	0.000	0.000	0.000	0.000	0.000	0.000	0.000	0.000	0.000	0.000	0.000	0.000	0.000	0.093	0.100	0.231	0.217	5.092	0.025	0.014	316	2384	100	120	1292	1412	139	1384	1523	Error	Error	-3.428	120	1292	139	1384	341775	852071	0.131	0.817	0	0	0
1	7	19	"A112"	"A112"	15430	68220	100	967	1026	450	43	946	946	1049	1140	108	2	0	0	2408	2362	869	36	1297	1297	1415	1310	92	44	2	0	0.000	0.000	0.000	0.000	0.000	0.000	0.000	0.000	0.000	0.000	0.000	0.000	0.000	0.000	0.019	0.075	0.307	0.345	6.604	3.840	0.033	316	2384	100	21	1111	1132	80	1065	1145	Error	Error	-5.725	21	1111	80	1065	324069	746340	-0.020	0.723	0	0	0
1	8	19	"A112"	"A112"	15730	68215	100	1062	1076	425	39	952	952	1060	1227	115	0	0	0	2228	2274	741	32	1295	1295	1443	1555	107	25	0	0	0.000	0.000	0.000	0.000	0.000	0.000	0.000	0.000	0.000	0.000	0.000	0.000	0.000	0.000	0.118	0.127	0.373	0.384	4.284	0.172	0.114	316	2384	100	110	933	1043	124	979	1103	Error	Error	-3.084	110	933	124	979	340108	718485	0.013	0.534	0	0	0
1	9	19	"A112"	"A112"	16030	68215	100	1195	1552	4143	266	964	964	1058	741	70	16	3	0	2396	2571	2883	112	1318	1318	1410	1232	87	43	3	0	0.000	0.000	0.000	0.000	0.000	0.000	0.000	0.000	0.000	0.000	0.000	0.000	0.000	0.000	0.214	0.469	0.413	0.410	3.846	1.031	0.310	316	2384	100	231	1078	1309	588	1253	1841	Error	Error	-2.222	231	1078	588	1253	490396	812478	0.667	0.942	0	0	0
1	10	19	"A113"	"A113"	16330	68215	100	1103	1141	470	41	979	979	1144	1901	166	0	0	0	2120	2239	1503	67	1334	1334	1522	1967	129	6	0	0	0.000	0.000	0.000	0.000	0.000	0.000	0.000	0.000	0.000	0.000	0.000	0.000	0.000	0.000	0.158	0.179	0.361	0.405	4.759	0.041	0.013	316	2384	100	124	786	910	162	905	1067	Error	Error	-2.664	124	786	162	905	360462	707582	-0.002	0.365	0	0	0
1	11	19	"A113"	"A113"	16630	68215	100	1148	1425	3646	255	1021	1021	1150	1758	152	0	0	0	2173	2386	1547	64	1344	1344	1520	2218	145	4	0	0	0.000	0.000	0.000	0.000	0.000	0.000	0.000	0.000	0.000	0.000	0.000	0.000	0.000	0.000	0.153	0.388	0.378	0.369	4.344	1.789	0.328	316	2384	100	127	829	956	404	1042	1446	Error	Error	-2.707	127	829	404	1042	450420	753921	0.156	0.390	0	0	0
1	12	19	"A113"	"A113"	16925	68215	100	1125	1152	402	34	995	995	1101	1184	107	0	0	0	1817	2169	944	43	1330	1330	1453	1200	82	31	5	0	0.000	0.000	0.000	0.000	0.000	0.000	0.000	0.000	0.000	0.000	0.000	0.000	0.000	0.000	0.267	0.187	0.435	0.536	4.390	0.499	0.107	316	2384	100	130	487	617	157	839	996	Error	Error	-1.905	130	487	157	839	364106	685399	0.043	0.597	0	0	0
1	13	19	"A114"	"A114"	17225	68210	100	1204	1249	494	39	1036	1036	1132	1125	99	3	0	0	3116	2771	1133	40	1345	1345	1514	2092	138	35	0	0	0.000	0.000	0.000	0.000	0.000	0.000	0.000	0.000	0.000	0.000	0.000	0.000	0.000	0.000	0.095	0.149	0.273	0.305	6.265	0.174	0.042	316	2384	100	168	1771	1939	213	1426	1639	Error	Error	-3.398	168	1771	213	1426	394652	875625	0.104	0.601	0	0	0
1	14	19	"A114"	"A114"	17525	68210	100	1206	1305	750	57	1064	1064	1182	1306	110	3	1	0	2744	2701	1494	55	1372	1372	1513	1383	91	49	4	0	0.000	0.000	0.000	0.000	0.000	0.000	0.000	0.000	0.000	0.000	0.000	0.000	0.000	0.000	0.103	0.181	0.333	0.365	4.174	0.534	0.354	316	2384	100	142	1372	1514	241	1329	1570	Error	Error	-3.272	142	1372	241	1329	412455	853406	0.094	0.859	0	0	0
1	15	19	"A114"	"A114"	17825	68210	100	1297	1372	458	33	1105	1105	1247	1398	112	1	0	0	3442	3130	1438	45	1419	1419	1569	1190	75	68	30	0	0.000	0.000	0.000	0.000	0.000	0.000	0.000	0.000	0.000	0.000	0.000	0.000	0.000	0.000	0.095	0.156	0.245	0.261	4.008	0.511	0.122	316	2384	100	192	2023	2215	267	1711	1978	Error	Error	-3.397	192	2023	267	1711	433692	989067	0.089	1.312	0	0	0
1	16	19	"A115"	"A115"	18125	68210	100	1321	1356	464	34	1250	1250	1380	1707	123	0	0	0	2159	2445	2041	83	1520	1520	1642	1252	76	26	3	0	0.000	0.000	0.000	0.000	0.000	0.000	0.000	0.000	0.000	0.000	0.000	0.000	0.000	0.000	0.111	0.115	0.449	0.497	5.244	0.045	0.005	316	2384	100	71	639	710	106	925	1031	Error	Error	-3.170	71	639	106	925	428531	772510	-0.014	0.641	0	0	0
1	17	19	"A115"	"A115"	18425	68210	100	1082	1117	420	37	1117	1117	1181	736	62	4	0	0	1694	1844	611	33	1392	1392	1462	848	58	19	5	0	0.000	0.000	0.000	0.000	0.000	0.000	0.000	0.000	0.000	0.000	0.000	0.000	0.000	0.000	-0.116	0.000	0.727	0.857	5.697	0.018	0.001	316	2384	100	-35	302	267	0	452	452	Error	Error	Error	-35	302	0	452	352822	582711	-0.087	0.450	0	0	0
1	18	19	"A115"	"A115"	18725	68205	100	1192	1217	429	35	1127	1127	1192	892	74	3	0	0	1716	1872	632	33	1411	1411	1555	1819	116	4	0	0	0.000	0.000	0.000	0.000	0.000	0.000	0.000	0.000	0.000	0.000	0.000	0.000	0.000	0.000	0.213	0.195	0.654	0.706	4.189	0.442	0.282	316	2384	100	65	305	370	90	461	551	Error	Error	-2.230	65	305	90	461	384613	591450	0.028	0.174	0	0	0
1	1	20	"A116"	"A116"	13635	68525	100	1801	1919	935	48	1009	1009	1119	1250	111	32	4	0	4337	4141	2790	67	1426	1426	1608	1869	116	67	23	0	0.000	0.000	0.000	0.000	0.000	0.000	0.000	0.000	0.000	0.000	0.000	0.000	0.000	0.000	0.272	0.335	0.379	0.356	2.800	0.470	0.538	316	2384	100	792	2911	3703	910	2715	3625	Error	Error	-1.878	792	2911	910	2715	606322	1308686	0.640	1.355	0	0	0
1	2	20	"A116"	"A116"	13935	68525	100	1927	2240	3685	164	992	992	1062	726	68	60	29	0	4253	4400	3235	73	1411	1411	1586	1790	112	82	20	0	0.000	0.000	0.000	0.000	0.000	0.000	0.000	0.000	0.000	0.000	0.000	0.000	0.000	0.000	0.329	0.418	0.379	0.347	2.135	0.905	0.593	316	2384	100	935	2842	3777	1248	2989	4237	Error	Error	-1.604	935	2842	1248	2989	707819	1390270	1.623	1.572	0	0	0
1	3	20	"A116"	"A116"	14235	68520	100	1925	3116	6245	200	1006	1006	1312	2641	201	12	6	0	4370	5599	6368	113	1432	1432	1814	2952	162	49	11	0	0.000	0.000	0.000	0.000	0.000	0.000	0.000	0.000	0.000	0.000	0.000	0.000	0.000	0.000	0.313	0.506	0.380	0.339	2.579	0.950	0.653	316	2384	100	919	2938	3857	2110	4167	6277	Error	Error	-1.677	919	2938	2110	4167	984746	1769230	0.683	1.282	0	0	0
1	4	20	"A117"	"A117"	14535	68520	100	976	1105	1399	126	982	982	1035	555	53	10	1	0	1598	1921	2581	134	1379	1379	1514	1551	102	4	0	0	0.000	0.000	0.000	0.000	0.000	0.000	0.000	0.000	0.000	0.000	0.000	0.000	0.000	0.000	-0.027	0.227	1.057	1.180	4.772	0.137	0.122	316	2384	100	-6	219	213	123	542	665	Error	Error	Error	-6	219	123	542	349246	607111	0.126	0.262	0	0	0
1	5	20	"A117"	"A117"	14835	68520	100	1036	1184	1593	134	1035	1035	1582	4843	306	0	0	0	1642	1766	526	29	1423	1423	2016	5101	253	0	0	0	0.000	0.000	0.000	0.000	0.000	0.000	0.000	0.000	0.000	0.000	0.000	0.000	0.000	0.000	0.005	0.434	0.927	0.870	6.296	0.981	0.893	316	2384	100	1	219	220	149	343	492	Error	Error	-7.775	1	219	149	343	374064	558162	-0.082	-0.049	0	0	0
1	6	20	"A117"	"A117"	15135	68520	100	1014	1054	519	49	958	958	1065	1314	123	0	0	0	1573	1734	806	46	1310	1310	1434	1667	116	3	0	0	0.000	0.000	0.000	0.000	0.000	0.000	0.000	0.000	0.000	0.000	0.000	0.000	0.000	0.000	0.213	0.226	0.797	1.103	5.640	11.118	0.005	316	2384	100	56	263	319	96	424	520	Error	Error	-2.232	56	263	96	424	332990	548055	-0.008	0.180	0	0	0
1	7	20	"A118"	"A118"	15435	68520	100	1098	1162	491	42	969	969	1067	964	90	4	0	0	2157	2355	976	41	1333	1333	1462	1381	94	30	2	0	0.000	0.000	0.000	0.000	0.000	0.000	0.000	0.000	0.000	0.000	0.000	0.000	0.000	0.000	0.157	0.189	0.363	0.383	4.697	1.157	0.349	316	2384	100	129	824	953	193	1022	1215	Error	Error	-2.675	129	824	193	1022	367239	744108	0.099	0.647	0	0	0
1	8	20	"A118"	"A118"	15735	68515	100	1055	1078	444	41	949	949	1100	1564	142	0	0	0	2073	2266	2253	99	1318	1318	1464	1551	105	12	1	0	0.000	0.000	0.000	0.000	0.000	0.000	0.000	0.000	0.000	0.000	0.000	0.000	0.000	0.000	0.140	0.136	0.381	0.352	4.670	0.988	0.349	316	2384	100	106	755	861	129	948	1077	Error	Error	-2.832	106	755	129	948	340696	715978	-0.014	0.517	0	0	0
1	9	20	"A118"	"A118"	16035	68515	100	1082	1145	433	37	982	982	1071	1264	118	1	0	0	1961	2216	1391	62	1314	1314	1410	1292	91	28	1	0	0.000	0.000	0.000	0.000	0.000	0.000	0.000	0.000	0.000	0.000	0.000	0.000	0.000	0.000	0.155	0.181	0.401	0.432	4.654	2.927	0.005	316	2384	100	100	647	747	163	902	1065	Error	Error	-2.694	100	647	163	902	361897	700252	0.059	0.624	0	0	0
1	10	20	"A119"	"A119"	16335	68515	100	1124	1169	447	38	1035	1035	1140	1631	143	0	0	0	2072	2197	1599	72	1353	1353	1403	810	57	48	10	0	0.000	0.000	0.000	0.000	0.000	0.000	0.000	0.000	0.000	0.000	0.000	0.000	0.000	0.000	0.124	0.159	0.463	0.467	4.436	0.068	0.016	316	2384	100	89	719	808	134	844	978	Error	Error	-3.014	89	719	134	844	369453	694147	0.018	0.980	0	0	0
1	11	20	"A119"	"A119"	16630	68515	100	1089	1268	1305	102	1081	1081	1493	2755	184	1	1	0	1778	2212	2738	123	1400	1400	1871	3109	166	1	0	0	0.000	0.000	0.000	0.000	0.000	0.000	0.000	0.000	0.000	0.000	0.000	0.000	0.000	0.000	0.021	0.230	0.630	0.700	4.741	0.854	0.319	316	2384	100	8	378	386	187	812	999	Error	Error	-5.562	8	378	187	812	400560	698909	-0.082	0.110	0	0	0
1	12	20	"A119"	"A119"	16930	68515	100	1160	1275	1310	102	1040	1040	1144	1036	90	3	0	0	2038	2264	939	41	1368	1368	1448	819	56	46	18	0	0.000	0.000	0.000	0.000	0.000	0.000	0.000	0.000	0.000	0.000	0.000	0.000	0.000	0.000	0.179	0.262	0.445	0.507	4.948	1.761	0.202	316	2384	100	120	670	790	235	896	1131	Error	Error	-2.481	120	670	235	896	403036	715408	0.126	0.996	0	0	0
1	13	20	"A120"	"A120"	17230	68510	100	1170	1662	4580	275	1065	1065	1402	3677	262	0	0	0	1678	2279	4861	213	1353	1353	1653	3238	195	1	0	0	0.000	0.000	0.000	0.000	0.000	0.000	0.000	0.000	0.000	0.000	0.000	0.000	0.000	0.000	0.323	0.645	0.821	0.804	4.123	0.880	0.634	316	2384	100	105	325	430	597	926	1523	Error	Error	-1.630	105	325	597	926	525091	720091	0.071	0.193	0	0	0
1	14	20	"A120"	"A120"	17530	68510	100	1089	1162	503	43	1092	1092	1332	2580	193	0	0	0	1602	1819	1143	62	1408	1408	1642	2787	169	0	0	0	0.000	0.000	0.000	0.000	0.000	0.000	0.000	0.000	0.000	0.000	0.000	0.000	0.000	0.000	-0.015	0.170	0.851	0.813	4.352	0.897	0.745	316	2384	100	-3	194	191	70	411	481	Error	Error	Error	-3	194	70	411	367115	574785	-0.066	0.064	0	0	0
1	15	20	"A120"	"A120"	17830	68510	100	1128	1186	425	35	1099	1099	1164	594	51	13	1	0	1606	1764	626	35	1401	1401	1485	1316	88	8	0	0	0.000	0.000	0.000	0.000	0.000	0.000	0.000	0.000	0.000	0.000	0.000	0.000	0.000	0.000	0.141	0.240	0.903	0.925	6.580	0.074	0.006	316	2384	100	29	205	234	87	363	450	Error	Error	-2.821	29	205	87	363	374837	557268	0.037	0.212	0	0	0
1	16	20	"A121"	"A121"	18130	68510	100	1274	1330	591	44	1145	1145	1274	1705	133	1	0	0	1936	2187	830	37	1481	1481	1662	2218	133	4	0	0	0.000	0.000	0.000	0.000	0.000	0.000	0.000	0.000	0.000	0.000	0.000	0.000	0.000	0.000	0.284	0.262	0.586	0.568	4.353	0.127	0.041	316	2384	100	129	455	584	185	706	891	Error	Error	-1.818	129	455	185	706	420370	691039	0.033	0.237	0	0	0
1	17	20	"A121"	"A121"	18430	68510	100	1296	1429	1058	74	1167	1167	1274	1433	112	4	0	0	2256	2490	1190	47	1468	1468	1572	1593	101	27	0	0	0.000	0.000	0.000	0.000	0.000	0.000	0.000	0.000	0.000	0.000	0.000	0.000	0.000	0.000	0.164	0.256	0.378	0.422	4.764	0.921	0.738	316	2384	100	129	788	917	262	1022	1284	Error	Error	-2.611	129	788	262	1022	451564	786915	0.108	0.576	0	0	0
1	18	20	"A121"	"A121"	18730	68505	100	1200	1496	2901	193	1145	1145	1280	1965	153	1	1	0	1990	2300	935	40	1460	1460	1595	1791	112	17	0	0	0.000	0.000	0.000	0.000	0.000	0.000	0.000	0.000	0.000	0.000	0.000	0.000	0.000	0.000	0.104	0.418	0.447	0.467	5.031	4.632	0.086	316	2384	100	55	530	585	351	840	1191	Error	Error	-3.268	55	530	351	840	472838	726925	0.110	0.394	0	0	0
1	1	21	"Blank"	"Blank"	13640	68825	100	930	1015	522	51	982	982	1279	2373	185	0	0	0	1434	1601	1918	119	1457	1457	1899	3307	174	0	0	0	0.000	0.000	0.000	0.000	0.000	0.000	0.000	0.000	0.000	0.000	0.000	0.000	0.000	0.000	2.261	0.229	1.590	1.658	4.698	0.675	0.542	316	2384	100	-52	-23	-75	33	144	177	Error	Error	1.177	-52	-23	33	144	320586	505877	-0.111	-0.090	0	0	0
1	2	21	"Blank"	"Blank"	13940	68825	100	921	958	370	38	979	979	1802	5979	331	0	0	0	1407	1431	407	28	1436	1436	2143	4392	204	0	0	0	0.000	0.000	0.000	0.000	0.000	0.000	0.000	0.000	0.000	0.000	0.000	0.000	0.000	0.000	2.000	4.200	1.647	1.423	4.935	0.690	0.310	316	2384	100	-58	-29	-87	-21	-5	-26	Error	Error	1.000	-58	-29	-21	-5	302680	452324	-0.141	-0.162	0	0	0
1	3	21	"Blank"	"Blank"	14240	68825	100	864	944	617	65	894	894	948	414	43	14	2	0	1369	1480	1007	68	1379	1379	1595	2377	149	1	1	0	0.000	0.000	0.000	0.000	0.000	0.000	0.000	0.000	0.000	0.000	0.000	0.000	0.000	0.000	3.000	0.495	1.311	1.487	4.568	0.017	0.007	316	2384	100	-30	-10	-40	50	101	151	Error	Error	1.585	-30	-10	50	101	298442	467778	-0.010	-0.048	0	0	0
1	4	21	"Blank"	"Blank"	14540	68820	100	836	887	326	36	920	920	1206	3071	254	0	0	0	1337	1355	268	19	1354	1354	1655	3032	183	0	0	0	0.000	0.000	0.000	0.000	0.000	0.000	0.000	0.000	0.000	0.000	0.000	0.000	0.000	0.000	4.941	-33.000	1.346	1.326	5.119	0.043	0.014	316	2384	100	-84	-17	-101	-33	1	-32	Error	Error	2.305	-84	-17	-33	1	280256	428064	-0.104	-0.099	0	0	0
1	5	21	"Blank"	"Blank"	14840	68820	100	925	977	398	40	930	930	1009	901	89	2	0	0	1318	1344	256	19	1345	1345	1438	1156	80	0	0	0	0.000	0.000	0.000	0.000	0.000	0.000	0.000	0.000	0.000	0.000	0.000	0.000	0.000	0.000	0.185	-47.000	1.558	1.946	4.754	-0.007	0.000	316	2384	100	-5	-27	-32	47	-1	46	Error	Error	-2.433	-5	-27	47	-1	308593	424662	-0.036	-0.081	0	0	0
1	6	21	"Blank"	"Blank"	15140	68820	100	860	935	510	54	903	903	962	454	47	11	3	0	1327	1424	1287	90	1330	1330	1500	1824	121	0	0	0	0.000	0.000	0.000	0.000	0.000	0.000	0.000	0.000	0.000	0.000	0.000	0.000	0.000	0.000	14.333	0.340	1.889	1.948	4.775	0.027	0.007	316	2384	100	-43	-3	-46	32	94	126	Error	Error	3.841	-43	-3	32	94	295386	449860	-0.059	-0.042	0	0	0
1	7	21	"Blank"	"Blank"	15440	68820	100	878	928	344	37	902	902	966	746	77	3	0	0	1330	1468	1682	114	1317	1317	1425	1337	93	1	0	0	0.000	0.000	0.000	0.000	0.000	0.000	0.000	0.000	0.000	0.000	0.000	0.000	0.000	0.000	-1.846	0.172	1.521	1.512	4.868	0.012	0.002	316	2384	100	-24	13	-11	26	151	177	Error	Error	Error	-24	13	26	151	293277	463837	-0.051	0.032	0	0	0
1	8	21	"Blank"	"Blank"	15740	68820	100	986	1913	6450	337	943	943	994	584	58	15	9	0	1393	2384	5900	247	1325	1325	1440	1447	100	10	6	0	0.000	0.000	0.000	0.000	0.000	0.000	0.000	0.000	0.000	0.000	0.000	0.000	0.000	0.000	0.632	0.916	1.111	1.278	3.571	1.038	0.647	316	2384	100	43	68	111	970	1059	2029	Error	Error	-0.661	43	68	970	1059	604657	753448	1.574	0.652	0	0	0
1	9	21	"Blank"	"Blank"	16035	68815	100	910	948	394	41	969	969	1075	1278	118	0	0	0	1306	1337	320	23	1346	1346	1541	2090	135	0	0	0	0.000	0.000	0.000	0.000	0.000	0.000	0.000	0.000	0.000	0.000	0.000	0.000	0.000	0.000	1.475	2.333	1.899	1.737	4.244	0.082	0.030	316	2384	100	-59	-40	-99	-21	-9	-30	Error	Error	0.561	-59	-40	-21	-9	299413	422443	-0.099	-0.098	0	0	0
1	10	21	"Blank"	"Blank"	16335	68815	100	953	997	423	42	982	982	1064	1483	139	0	0	0	1348	1366	212	15	1354	1354	1402	933	66	0	0	0	0.000	0.000	0.000	0.000	0.000	0.000	0.000	0.000	0.000	0.000	0.000	0.000	0.000	0.000	4.833	1.250	1.852	2.143	4.248	18.077	0.003	316	2384	100	-29	-6	-35	15	12	27	Error	Error	2.273	-29	-6	15	12	315178	431574	-0.045	-0.039	0	0	0
1	11	21	"Blank"	"Blank"	16635	68815	100	1027	1244	3382	271	1035	1035	1187	1311	110	1	0	0	1382	1455	1063	73	1396	1396	1541	1522	98	0	0	0	0.000	0.000	0.000	0.000	0.000	0.000	0.000	0.000	0.000	0.000	0.000	0.000	0.000	0.000	0.571	3.542	1.381	1.211	5.260	1.115	0.190	316	2384	100	-8	-14	-22	209	59	268	Error	Error	-0.807	-8	-14	209	59	393063	459842	0.043	-0.057	0	0	0
1	12	21	"Blank"	"Blank"	16935	68815	100	1001	1032	368	35	1041	1041	1121	1069	95	0	0	0	1366	1388	257	18	1378	1378	1547	2023	130	0	0	0	0.000	0.000	0.000	0.000	0.000	0.000	0.000	0.000	0.000	0.000	0.000	0.000	0.000	0.000	3.333	-0.900	1.318	1.418	4.072	0.021	0.004	316	2384	100	-40	-12	-52	-9	10	1	Error	Error	1.737	-40	-12	-9	10	326044	438733	-0.083	-0.079	0	0	0
1	13	21	"Blank"	"Blank"	17235	68815	100	1017	1021	359	35	1057	1057	1147	1074	93	0	0	0	1384	1511	2052	135	1410	1410	1564	1918	122	0	0	0	0.000	0.000	0.000	0.000	0.000	0.000	0.000	0.000	0.000	0.000	0.000	0.000	0.000	0.000	1.538	-0.356	1.996	1.753	5.062	0.001	0.000	316	2384	100	-40	-26	-66	-36	101	65	Error	Error	0.621	-40	-26	-36	101	322565	477516	-0.117	-0.028	0	0	0
1	14	21	"Blank"	"Blank"	17535	68810	100	1052	1076	394	36	1054	1054	1148	1435	125	0	0	0	1392	1528	1343	87	1416	1416	1554	1886	121	0	0	0	0.000	0.000	0.000	0.000	0.000	0.000	0.000	0.000	0.000	0.000	0.000	0.000	0.000	0.000	0.083	0.196	1.764	1.531	4.244	0.799	0.631	316	2384	100	-2	-24	-26	22	112	134	Error	Error	-3.585	-2	-24	22	112	339875	482937	-0.050	-0.014	0	0	0
1	15	21	"Blank"	"Blank"	17835	68810	100	975	1037	494	47	1026	1026	1102	1101	99	1	0	0	1396	1472	1286	87	1382	1382	1497	1826	121	0	0	0	0.000	0.000	0.000	0.000	0.000	0.000	0.000	0.000	0.000	0.000	0.000	0.000	0.000	0.000	-3.643	0.122	1.387	1.563	4.459	0.019	0.002	316	2384	100	-51	14	-37	11	90	101	Error	Error	Error	-51	14	11	90	327722	465063	-0.059	-0.014	0	0	0
1	16	21	"Blank"	"Blank"	18135	68810	100	1056	1109	503	45	1054	1054	1164	1325	113	0	0	0	1423	1459	495	33	1405	1405	1543	1666	107	0	0	0	0.000	0.000	0.000	0.000	0.000	0.000	0.000	0.000	0.000	0.000	0.000	0.000	0.000	0.000	0.111	1.019	1.562	1.457	4.771	1.073	0.779	316	2384	100	2	18	20	55	54	109	Error	Error	-3.170	2	18	55	54	350486	461182	-0.042	-0.050	0	0	0
1	17	21	"Blank"	"Blank"	18435	68810	100	1050	1180	1027	87	1076	1076	1167	1418	121	1	0	0	1422	1574	1266	80	1429	1429	1478	696	47	2	1	0	0.000	0.000	0.000	0.000	0.000	0.000	0.000	0.000	0.000	0.000	0.000	0.000	0.000	0.000	3.714	0.717	1.261	1.299	4.396	0.682	0.052	316	2384	100	-26	-7	-33	104	145	249	Error	Error	1.893	-26	-7	104	145	372916	497499	0.009	0.138	0	0	0
1	18	21	"Blank"	"Blank"	18735	68810	100	1120	1426	3029	212	1122	1122	1199	1049	87	3	1	0	1495	1715	3616	210	1466	1466	1570	1298	82	1	0	0	0.000	0.000	0.000	0.000	0.000	0.000	0.000	0.000	0.000	0.000	0.000	0.000	0.000	0.000	-0.069	1.221	1.507	1.623	4.746	0.722	0.291	316	2384	100	-2	29	27	304	249	553	Error	Error	Error	-2	29	304	249	450466	541979	0.216	0.112	0	0	0
