# Supplementary material for: Application of hybridization control probe to increase accuracy on ligation detection or minisequencing diagnostic microarrays
Source: BMC Res Notes. 2009 Dec 14;2:249. doi: 10.1186/1756-0500-2-249 (PMC2799435; doi:10.1186/1756-0500-2-249)
Supplement: Additional file 3 — Gpr_files. Zip-compressed file containing raw microarray data in GenePix results format (.gpr) and GAL (GenePix Array List) files. [file 1756-0500-2-249-S3.ZIP › gpr_files/slide8/lasi8_2-16.gpr]

ATF	1.0
30	76    
"Type=GenePix Results 3"
"DateTime=2009/05/14 15:02:12"
"Settings=C:\Axon\Data\HPV\130509\lasi8.gps"
"GalFile=C:\Axon\Data\HPV\ArrayIt_032009_InstiBioGalfile.gal"
"ArrayOfArrays=2-16"
"PixelSize=5"
"Wavelengths=532	488"
"ImageFiles=C:\Axon\Data\HPV\130509\lasi8.tif 2	C:\Axon\Data\HPV\130509\lasi8.tif 3"
"NormalizationMethod=None"
"NormalizationFactors=1	1"
"JpegImage="
"StdDev=Type 1"
"RatioFormulations=W1/W3 (#1/532)	W1/W4 (#1/488)	W3/W4 (532/488)"
"FeatureType=Circular"
"Barcode="
"BackgroundSubtraction=LocalFeature"
"ImageOrigin=0, 0"
"JpegOrigin=3620, 0"
"Creator=GenePix Pro 6.1.0.2"
"Scanner=GenePix 4200A 01 Autoloader [2]"
"FocusPosition=0"
"Temperature=23.9375"
"LinesAveraged=2"
"Comment="
"PMTGain=630	530"
"ScanPower=100	100"
"LaserPower=2.69592	2.5592"
"Filters=Standard Green	Standard Blue"
"ScanRegion=720,0,3832,13800"
"Supplier="
"Block"	"Column"	"Row"	"Name"	"ID"	"X"	"Y"	"Dia."	"F532 Median"	"F532 Mean"	"F532 SD"	"F532 CV"	"B532"	"B532 Median"	"B532 Mean"	"B532 SD"	"B532 CV"	"% > B532+1SD"	"% > B532+2SD"	"F532 % Sat."	"F488 Median"	"F488 Mean"	"F488 SD"	"F488 CV"	"B488"	"B488 Median"	"B488 Mean"	"B488 SD"	"B488 CV"	"% > B488+1SD"	"% > B488+2SD"	"F488 % Sat."	"Ratio of Medians (#1/532)"	"Ratio of Means (#1/532)"	"Median of Ratios (#1/532)"	"Mean of Ratios (#1/532)"	"Ratios SD (#1/532)"	"Rgn Ratio (#1/532)"	"Rgn R2 (#1/532)"	"Ratio of Medians (#1/488)"	"Ratio of Means (#1/488)"	"Median of Ratios (#1/488)"	"Mean of Ratios (#1/488)"	"Ratios SD (#1/488)"	"Rgn Ratio (#1/488)"	"Rgn R2 (#1/488)"	"Ratio of Medians (532/488)"	"Ratio of Means (532/488)"	"Median of Ratios (532/488)"	"Mean of Ratios (532/488)"	"Ratios SD (532/488)"	"Rgn Ratio (532/488)"	"Rgn R2 (532/488)"	"F Pixels"	"B Pixels"	"Circularity"	"Sum of Medians (#1/532)"	"Sum of Medians (#1/488)"	"Sum of Medians (532/488)"	"Sum of Means (#1/532)"	"Sum of Means (#1/488)"	"Sum of Means (532/488)"	"Log Ratio (#1/532)"	"Log Ratio (#1/488)"	"Log Ratio (532/488)"	"F532 Median - B532"	"F488 Median - B488"	"F532 Mean - B532"	"F488 Mean - B488"	"F532 Total Intensity"	"F488 Total Intensity"	"SNR 532"	"SNR 488"	"Flags"	"Normalize"	"Autoflag"
1	1	1	"A1"	"A1"	12840	195	100	875	907	369	40	813	813	861	653	75	6	0	0	2376	3064	1890	61	1174	1174	1204	307	25	81	69	0	0.000	0.000	0.000	0.000	0.000	0.000	0.000	0.000	0.000	0.000	0.000	0.000	0.000	0.000	0.052	0.050	0.166	0.185	4.992	0.105	0.076	316	2384	100	62	1202	1264	94	1890	1984	Error	Error	-4.277	62	1202	94	1890	286606	968299	0.070	6.059	0	0	0
1	2	1	"A1"	"A1"	13135	190	100	872	922	389	42	788	788	839	463	55	15	4	0	2206	3092	2180	70	1179	1179	1225	424	34	77	55	0	0.000	0.000	0.000	0.000	0.000	0.000	0.000	0.000	0.000	0.000	0.000	0.000	0.000	0.000	0.082	0.070	0.156	0.180	4.165	0.074	0.092	316	2384	100	84	1027	1111	134	1913	2047	Error	Error	-3.612	84	1027	134	1913	291435	977091	0.179	4.403	0	0	0
1	3	1	"A1"	"A1"	13435	190	100	885	945	421	44	775	775	905	1754	193	0	0	0	2891	3445	1933	56	1184	1184	1261	1415	112	61	31	0	0.000	0.000	0.000	0.000	0.000	0.000	0.000	0.000	0.000	0.000	0.000	0.000	0.000	0.000	0.064	0.075	0.148	0.144	3.971	0.789	0.470	316	2384	100	110	1707	1817	170	2261	2431	Error	Error	-3.956	110	1707	170	2261	298695	1088471	0.023	1.543	0	0	0
1	4	1	"A2"	"A2"	13735	190	100	1053	1132	518	45	788	788	826	342	41	43	20	0	5164	5886	4124	70	1199	1199	1300	717	55	71	70	0	0.000	0.000	0.000	0.000	0.000	0.000	0.000	0.000	0.000	0.000	0.000	0.000	0.000	0.000	0.067	0.073	0.100	0.116	4.863	0.073	0.193	316	2384	100	265	3965	4230	344	4687	5031	Error	Error	-3.903	265	3965	344	4687	357716	1860045	0.895	6.396	0	0	0
1	5	1	"A2"	"A2"	14035	190	100	1149	1316	1702	129	805	805	885	862	97	16	2	0	6221	7554	4754	62	1196	1196	1300	865	66	88	86	0	0.000	0.000	0.000	0.000	0.000	0.000	0.000	0.000	0.000	0.000	0.000	0.000	0.000	0.000	0.068	0.080	0.083	0.080	3.709	0.159	0.207	316	2384	100	344	5025	5369	511	6358	6869	Error	Error	-3.869	344	5025	511	6358	415923	2386931	0.500	7.230	0	0	0
1	6	1	"A2"	"A2"	14335	190	100	1169	1203	492	40	806	806	856	702	82	24	2	0	6839	7424	3918	52	1190	1190	1285	740	57	87	85	0	0.000	0.000	0.000	0.000	0.000	0.000	0.000	0.000	0.000	0.000	0.000	0.000	0.000	0.000	0.064	0.064	0.078	0.080	3.776	0.063	0.269	316	2384	100	363	5649	6012	397	6234	6631	Error	Error	-3.960	363	5649	397	6234	380014	2346015	0.494	8.296	0	0	0
1	7	1	"A3"	"A3"	14635	185	100	1074	1269	1480	116	827	827	933	1343	143	4	1	0	5069	5664	3783	66	1206	1206	1363	1788	131	68	55	0	0.000	0.000	0.000	0.000	0.000	0.000	0.000	0.000	0.000	0.000	0.000	0.000	0.000	0.000	0.064	0.099	0.096	0.110	4.788	0.363	0.271	316	2384	100	247	3863	4110	442	4458	4900	Error	Error	-3.967	247	3863	442	4458	401028	1789760	0.250	2.405	0	0	0
1	8	1	"A3"	"A3"	14935	185	100	1135	1206	513	42	817	817	875	590	67	31	7	0	5960	6833	4203	61	1212	1212	1390	1075	77	82	75	0	0.000	0.000	0.000	0.000	0.000	0.000	0.000	0.000	0.000	0.000	0.000	0.000	0.000	0.000	0.067	0.069	0.081	0.090	4.542	0.086	0.150	316	2384	100	318	4748	5066	389	5621	6010	Error	Error	-3.900	318	4748	389	5621	381054	2159216	0.561	5.063	0	0	0
1	9	1	"A3"	"A3"	15235	185	100	1057	1147	653	56	828	828	876	389	44	34	13	0	4387	4645	2697	58	1235	1235	1346	704	52	75	73	0	0.000	0.000	0.000	0.000	0.000	0.000	0.000	0.000	0.000	0.000	0.000	0.000	0.000	0.000	0.073	0.094	0.110	0.120	5.135	0.082	0.137	316	2384	100	229	3152	3381	319	3410	3729	Error	Error	-3.783	229	3152	319	3410	362368	1467834	0.697	4.686	0	0	0
1	10	1	"A4"	"A4"	15535	185	100	1062	1183	847	71	830	830	893	899	100	13	1	0	4721	6117	4342	70	1241	1241	1353	1200	88	73	64	0	0.000	0.000	0.000	0.000	0.000	0.000	0.000	0.000	0.000	0.000	0.000	0.000	0.000	0.000	0.067	0.072	0.087	0.104	4.447	0.179	0.223	316	2384	100	232	3480	3712	353	4876	5229	Error	Error	-3.907	232	3480	353	4876	373813	1933005	0.323	3.970	0	0	0
1	11	1	"A4"	"A4"	15835	185	100	1117	1194	560	46	860	860	895	393	43	41	20	0	5441	6882	5009	72	1242	1242	1349	681	50	71	68	0	0.000	0.000	0.000	0.000	0.000	0.000	0.000	0.000	0.000	0.000	0.000	0.000	0.000	0.000	0.061	0.059	0.080	0.113	4.582	0.072	0.252	316	2384	100	257	4199	4456	334	5640	5974	Error	Error	-4.030	257	4199	334	5640	377150	2174693	0.761	8.125	0	0	0
1	12	1	"A4"	"A4"	16135	180	100	1069	1149	550	47	850	850	901	447	49	34	12	0	4695	6289	4991	79	1267	1267	1477	1129	76	65	62	0	0.000	0.000	0.000	0.000	0.000	0.000	0.000	0.000	0.000	0.000	0.000	0.000	0.000	0.000	0.064	0.060	0.093	0.136	4.678	0.064	0.214	316	2384	100	219	3428	3647	299	5022	5321	Error	Error	-3.968	219	3428	299	5022	363066	1987480	0.555	4.262	0	0	0
1	13	1	"A5"	"A5"	16435	180	100	932	987	421	42	828	828	883	573	64	11	2	0	3327	3898	2921	74	1249	1249	1326	557	42	68	63	0	0.000	0.000	0.000	0.000	0.000	0.000	0.000	0.000	0.000	0.000	0.000	0.000	0.000	0.000	0.050	0.060	0.127	0.155	5.655	0.060	0.079	316	2384	100	104	2078	2182	159	2649	2808	Error	Error	-4.321	104	2078	159	2649	311875	1231638	0.182	4.618	0	0	0
1	14	1	"A5"	"A5"	16730	180	100	980	995	395	39	849	849	925	888	96	2	0	0	3875	4318	3066	71	1276	1276	1375	843	61	65	58	0	0.000	0.000	0.000	0.000	0.000	0.000	0.000	0.000	0.000	0.000	0.000	0.000	0.000	0.000	0.050	0.048	0.118	0.134	5.373	0.050	0.072	316	2384	100	131	2599	2730	146	3042	3188	Error	Error	-4.310	131	2599	146	3042	314515	1364478	0.079	3.491	0	0	0
1	15	1	"A5"	"A5"	17030	180	100	1049	1090	416	38	858	858	932	601	64	17	1	0	3701	4559	3347	73	1301	1301	1395	693	49	70	64	0	0.000	0.000	0.000	0.000	0.000	0.000	0.000	0.000	0.000	0.000	0.000	0.000	0.000	0.000	0.080	0.071	0.104	0.136	5.146	0.126	0.131	316	2384	100	191	2400	2591	232	3258	3490	Error	Error	-3.651	191	2400	232	3258	344330	1440650	0.263	4.566	0	0	0
1	16	1	"A6"	"A6"	17330	180	100	1030	1090	431	39	901	901	956	615	64	18	1	0	3971	4099	2280	55	1331	1331	1437	852	59	71	58	0	0.000	0.000	0.000	0.000	0.000	0.000	0.000	0.000	0.000	0.000	0.000	0.000	0.000	0.000	0.049	0.068	0.129	0.138	5.760	0.082	0.094	316	2384	100	129	2640	2769	189	2768	2957	Error	Error	-4.355	129	2640	189	2768	344301	1295334	0.218	3.124	0	0	0
1	17	1	"A6"	"A6"	17630	175	100	1095	1128	417	36	910	910	957	467	48	26	5	0	4119	4059	2340	57	1359	1359	1451	717	49	66	62	0	0.000	0.000	0.000	0.000	0.000	0.000	0.000	0.000	0.000	0.000	0.000	0.000	0.000	0.000	0.067	0.081	0.138	0.171	4.644	0.072	0.062	316	2384	100	185	2760	2945	218	2700	2918	Error	Error	-3.899	185	2760	218	2700	356427	1282651	0.366	3.637	0	0	0
1	18	1	"A6"	"A6"	17930	175	100	1010	1045	387	37	943	943	1163	2893	248	0	0	0	3381	3486	1952	55	1392	1392	1599	2482	155	41	9	0	0.000	0.000	0.000	0.000	0.000	0.000	0.000	0.000	0.000	0.000	0.000	0.000	0.000	0.000	0.034	0.049	0.153	0.170	5.424	0.061	0.052	316	2384	100	67	1989	2056	102	2094	2196	Error	Error	-4.892	67	1989	102	2094	330198	1101697	-0.041	0.760	0	0	0
1	1	2	"A7"	"A7"	12840	495	100	987	1018	400	39	775	775	805	335	41	37	13	0	2896	2920	1043	35	1167	1167	1241	872	70	79	48	0	0.000	0.000	0.000	0.000	0.000	0.000	0.000	0.000	0.000	0.000	0.000	0.000	0.000	0.000	0.123	0.139	0.202	0.197	3.460	0.062	0.047	316	2384	100	212	1729	1941	243	1753	1996	Error	Error	-3.028	212	1729	243	1753	321685	922584	0.636	1.925	0	0	0
1	2	2	"A7"	"A7"	13140	490	100	995	1056	429	40	776	776	825	413	50	29	11	0	3222	3292	1055	32	1173	1173	1226	385	31	96	91	0	0.000	0.000	0.000	0.000	0.000	0.000	0.000	0.000	0.000	0.000	0.000	0.000	0.000	0.000	0.107	0.132	0.155	0.150	3.277	0.112	0.078	316	2384	100	219	2049	2268	280	2119	2399	Error	Error	-3.226	219	2049	280	2119	333717	1040192	0.559	5.366	0	0	0
1	3	2	"A7"	"A7"	13440	490	100	1035	1050	370	35	764	764	816	425	52	31	6	0	2754	2857	778	27	1171	1171	1210	340	28	96	92	0	0.000	0.000	0.000	0.000	0.000	0.000	0.000	0.000	0.000	0.000	0.000	0.000	0.000	0.000	0.171	0.170	0.228	0.202	2.913	0.139	0.093	316	2384	100	271	1583	1854	286	1686	1972	Error	Error	-2.546	271	1583	286	1686	331723	902904	0.551	4.844	0	0	0
1	4	2	"A8"	"A8"	13740	490	100	1202	1244	537	43	806	806	925	782	84	20	2	0	7508	7401	4242	57	1201	1201	1297	578	44	82	77	0	0.000	0.000	0.000	0.000	0.000	0.000	0.000	0.000	0.000	0.000	0.000	0.000	0.000	0.000	0.063	0.071	0.081	0.108	4.176	0.074	0.173	316	2384	100	396	6307	6703	438	6200	6638	Error	Error	-3.993	396	6307	438	6200	392951	2338565	0.408	10.561	0	0	0
1	5	2	"A8"	"A8"	14040	490	100	1326	1337	482	36	811	811	848	405	47	59	24	0	10085	9672	3733	38	1191	1191	1230	400	32	97	94	0	0.000	0.000	0.000	0.000	0.000	0.000	0.000	0.000	0.000	0.000	0.000	0.000	0.000	0.000	0.058	0.062	0.066	0.057	2.655	0.061	0.311	316	2384	100	515	8894	9409	526	8481	9007	Error	Error	-4.110	515	8894	526	8481	422616	3056215	1.207	21.105	0	0	0
1	6	2	"A8"	"A8"	14340	490	100	1286	1304	479	36	802	802	860	535	62	47	12	0	8935	8846	3125	35	1202	1202	1268	581	45	97	94	0	0.000	0.000	0.000	0.000	0.000	0.000	0.000	0.000	0.000	0.000	0.000	0.000	0.000	0.000	0.063	0.066	0.078	0.065	3.190	0.064	0.118	316	2384	100	484	7733	8217	502	7644	8146	Error	Error	-3.998	484	7733	502	7644	411997	2795377	0.830	13.043	0	0	0
1	7	2	"A9"	"A9"	14640	485	100	995	1026	497	48	812	812	845	346	40	33	13	0	3941	4007	2122	52	1203	1203	1247	409	32	80	77	0	0.000	0.000	0.000	0.000	0.000	0.000	0.000	0.000	0.000	0.000	0.000	0.000	0.000	0.000	0.067	0.076	0.126	0.145	3.931	0.081	0.118	316	2384	100	183	2738	2921	214	2804	3018	Error	Error	-3.903	183	2738	214	2804	324112	1266294	0.523	6.748	0	0	0
1	8	2	"A9"	"A9"	14940	485	100	1066	1093	422	38	814	814	890	829	93	9	0	0	4666	5015	2513	50	1213	1213	1285	561	43	87	84	0	0.000	0.000	0.000	0.000	0.000	0.000	0.000	0.000	0.000	0.000	0.000	0.000	0.000	0.000	0.073	0.073	0.101	0.111	3.757	0.082	0.071	316	2384	100	252	3453	3705	279	3802	4081	Error	Error	-3.776	252	3453	279	3802	345289	1584699	0.245	6.649	0	0	0
1	9	2	"A9"	"A9"	15240	485	100	1086	1174	631	53	840	840	890	606	68	22	6	0	4867	4827	2673	55	1249	1249	1331	586	44	81	75	0	0.000	0.000	0.000	0.000	0.000	0.000	0.000	0.000	0.000	0.000	0.000	0.000	0.000	0.000	0.068	0.093	0.121	0.114	4.288	0.086	0.042	316	2384	100	246	3618	3864	334	3578	3912	Error	Error	-3.878	246	3618	334	3578	370906	1525239	0.469	5.966	0	0	0
1	10	2	"A10"	"A10"	15540	485	100	1030	1045	366	35	837	837	976	1764	180	0	0	0	3342	3277	1009	30	1252	1252	1400	2155	153	47	0	0	0.000	0.000	0.000	0.000	0.000	0.000	0.000	0.000	0.000	0.000	0.000	0.000	0.000	0.000	0.092	0.103	0.162	0.138	3.525	0.408	0.455	316	2384	100	193	2090	2283	208	2025	2233	Error	Error	-3.437	193	2090	208	2025	330224	1035478	0.039	0.871	0	0	0
1	11	2	"A10"	"A10"	15840	485	100	1014	1052	460	43	836	836	957	1369	143	1	0	0	3023	3063	1114	36	1263	1263	1379	1366	99	66	18	0	0.000	0.000	0.000	0.000	0.000	0.000	0.000	0.000	0.000	0.000	0.000	0.000	0.000	0.000	0.101	0.120	0.187	0.183	3.852	0.206	0.105	316	2384	100	178	1760	1938	216	1800	2016	Error	Error	-3.306	178	1760	216	1800	332347	967900	0.069	1.233	0	0	0
1	12	2	"A10"	"A10"	16140	480	100	941	1001	524	52	848	848	893	451	50	20	2	0	2348	2439	842	34	1258	1258	1331	577	43	81	46	0	0.000	0.000	0.000	0.000	0.000	0.000	0.000	0.000	0.000	0.000	0.000	0.000	0.000	0.000	0.085	0.130	0.280	0.246	3.655	0.249	0.111	316	2384	100	93	1090	1183	153	1181	1334	Error	Error	-3.551	93	1090	153	1181	316322	770693	0.239	1.920	0	0	0
1	13	2	"A11"	"A11"	16435	480	100	1028	1124	464	41	860	860	918	823	89	12	0	0	3110	4677	3465	74	1271	1271	1346	688	51	82	57	0	0.000	0.000	0.000	0.000	0.000	0.000	0.000	0.000	0.000	0.000	0.000	0.000	0.000	0.000	0.091	0.078	0.112	0.122	3.858	0.099	0.258	316	2384	100	168	1839	2007	264	3406	3670	Error	Error	-3.452	168	1839	264	3406	355068	1477812	0.250	4.842	0	0	0
1	14	2	"A11"	"A11"	16735	480	100	994	1038	508	48	840	840	932	1453	155	0	0	0	4027	4024	2163	53	1274	1274	1367	982	71	73	68	0	0.000	0.000	0.000	0.000	0.000	0.000	0.000	0.000	0.000	0.000	0.000	0.000	0.000	0.000	0.056	0.072	0.119	0.135	4.839	0.857	0.324	316	2384	100	154	2753	2907	198	2750	2948	Error	Error	-4.160	154	2753	198	2750	328148	1271628	0.073	2.706	0	0	0
1	15	2	"A11"	"A11"	17035	480	100	1035	1123	736	65	871	871	982	1218	124	1	0	0	3762	3993	2207	55	1317	1317	1457	1682	115	66	30	0	0.000	0.000	0.000	0.000	0.000	0.000	0.000	0.000	0.000	0.000	0.000	0.000	0.000	0.000	0.067	0.094	0.157	0.157	4.029	0.195	0.253	316	2384	100	164	2445	2609	252	2676	2928	Error	Error	-3.898	164	2445	252	2676	354777	1261685	0.116	1.508	0	0	0
1	16	2	"A12"	"A12"	17335	480	100	1010	1067	407	38	898	898	954	473	49	20	3	0	3428	3431	1331	38	1314	1314	1370	541	39	86	73	0	0.000	0.000	0.000	0.000	0.000	0.000	0.000	0.000	0.000	0.000	0.000	0.000	0.000	0.000	0.053	0.080	0.152	0.150	4.201	0.078	0.050	316	2384	100	112	2114	2226	169	2117	2286	Error	Error	-4.238	112	2114	169	2117	337227	1084095	0.239	3.810	0	0	0
1	17	2	"A12"	"A12"	17635	475	100	1050	1093	469	42	923	923	996	1036	104	3	0	0	3270	3183	1286	40	1366	1366	1454	1491	102	63	14	0	0.000	0.000	0.000	0.000	0.000	0.000	0.000	0.000	0.000	0.000	0.000	0.000	0.000	0.000	0.067	0.094	0.177	0.206	4.830	0.416	0.526	316	2384	100	127	1904	2031	170	1817	1987	Error	Error	-3.906	127	1904	170	1817	345336	1005893	0.094	1.160	0	0	0
1	18	2	"A12"	"A12"	17935	475	100	1081	1238	1567	126	926	926	982	475	48	26	8	0	3391	3479	1950	56	1385	1385	1449	683	47	74	66	0	0.000	0.000	0.000	0.000	0.000	0.000	0.000	0.000	0.000	0.000	0.000	0.000	0.000	0.000	0.077	0.149	0.188	0.230	4.670	0.371	0.260	316	2384	100	155	2006	2161	312	2094	2406	Error	Error	-3.694	155	2006	312	2094	391333	1099338	0.539	2.972	0	0	0
1	1	3	"A13"	"A13"	12845	795	100	1012	1063	429	40	780	780	854	779	91	13	0	0	3891	4601	2637	57	1164	1164	1221	720	58	83	80	0	0.000	0.000	0.000	0.000	0.000	0.000	0.000	0.000	0.000	0.000	0.000	0.000	0.000	0.000	0.085	0.082	0.109	0.102	4.321	0.201	0.181	316	2384	100	232	2727	2959	283	3437	3720	Error	Error	-3.555	232	2727	283	3437	335806	1453869	0.268	4.694	0	0	0
1	2	3	"A13"	"A13"	13145	795	100	1057	1161	817	70	789	789	853	1257	147	4	0	0	4706	5864	3164	53	1172	1172	1212	424	34	95	93	0	0.000	0.000	0.000	0.000	0.000	0.000	0.000	0.000	0.000	0.000	0.000	0.000	0.000	0.000	0.076	0.079	0.085	0.082	3.116	0.159	0.026	316	2384	100	268	3534	3802	372	4692	5064	Error	Error	-3.721	268	3534	372	4692	366979	1853062	0.245	10.972	0	0	0
1	3	3	"A13"	"A13"	13445	790	100	1072	1194	1556	130	780	780	832	435	52	36	12	0	4289	5091	3002	58	1169	1169	1214	374	30	87	85	0	0.000	0.000	0.000	0.000	0.000	0.000	0.000	0.000	0.000	0.000	0.000	0.000	0.000	0.000	0.094	0.106	0.108	0.120	3.822	0.105	0.063	316	2384	100	292	3120	3412	414	3922	4336	Error	Error	-3.418	292	3120	414	3922	377433	1608806	0.832	10.366	0	0	0
1	4	3	"A14"	"A14"	13745	790	100	1350	1365	577	42	802	802	851	430	50	56	29	0	10947	9452	5351	56	1172	1172	1216	407	33	86	82	0	0.000	0.000	0.000	0.000	0.000	0.000	0.000	0.000	0.000	0.000	0.000	0.000	0.000	0.000	0.056	0.068	0.079	0.096	3.494	0.067	0.407	316	2384	100	548	9775	10323	563	8280	8843	Error	Error	-4.157	548	9775	563	8280	431220	2986928	1.195	20.236	0	0	0
1	5	3	"A14"	"A14"	14045	790	100	1288	1309	546	41	800	800	862	731	84	31	5	0	9390	9492	4746	50	1195	1195	1317	985	74	88	86	0	0.000	0.000	0.000	0.000	0.000	0.000	0.000	0.000	0.000	0.000	0.000	0.000	0.000	0.000	0.060	0.061	0.071	0.072	3.053	0.059	0.151	316	2384	100	488	8195	8683	509	8297	8806	Error	Error	-4.070	488	8195	509	8297	413678	2999596	0.611	8.299	0	0	0
1	6	3	"A14"	"A14"	14345	790	100	1215	1269	492	38	812	812	879	615	69	32	7	0	9974	9209	4769	51	1217	1217	1423	1479	103	83	80	0	0.000	0.000	0.000	0.000	0.000	0.000	0.000	0.000	0.000	0.000	0.000	0.000	0.000	0.000	0.046	0.057	0.061	0.065	3.683	0.058	0.369	316	2384	100	403	8757	9160	457	7992	8449	Error	Error	-4.442	403	8757	457	7992	401037	2910137	0.634	5.264	0	0	0
1	7	3	"A15"	"A15"	14645	790	100	1150	1238	614	49	806	806	894	1066	119	8	0	0	6551	6780	3524	51	1187	1187	1298	1260	97	82	80	0	0.000	0.000	0.000	0.000	0.000	0.000	0.000	0.000	0.000	0.000	0.000	0.000	0.000	0.000	0.064	0.077	0.092	0.094	3.497	0.232	0.244	316	2384	100	344	5364	5708	432	5593	6025	Error	Error	-3.963	344	5364	432	5593	391118	2142346	0.323	4.351	0	0	0
1	8	3	"A15"	"A15"	14945	785	100	1344	1387	565	40	839	839	1168	3425	293	0	0	0	8225	7524	3769	50	1252	1252	1708	3595	210	77	48	0	0.000	0.000	0.000	0.000	0.000	0.000	0.000	0.000	0.000	0.000	0.000	0.000	0.000	0.000	0.072	0.087	0.090	0.092	3.827	0.717	0.616	316	2384	100	505	6973	7478	548	6272	6820	Error	Error	-3.787	505	6973	548	6272	438254	2377717	0.064	1.618	0	0	0
1	9	3	"A15"	"A15"	15245	785	100	1348	1357	592	43	827	827	875	429	49	55	26	0	9228	8003	4445	55	1239	1239	1386	1145	82	76	74	0	0.000	0.000	0.000	0.000	0.000	0.000	0.000	0.000	0.000	0.000	0.000	0.000	0.000	0.000	0.065	0.078	0.091	0.100	3.535	0.074	0.331	316	2384	100	521	7989	8510	530	6764	7294	Error	Error	-3.939	521	7989	530	6764	428890	2528802	1.124	5.779	0	0	0
1	10	3	"A16"	"A16"	15545	785	100	1345	1495	1121	74	824	824	876	402	45	60	30	0	8868	8047	3717	46	1256	1256	1336	692	51	87	82	0	0.000	0.000	0.000	0.000	0.000	0.000	0.000	0.000	0.000	0.000	0.000	0.000	0.000	0.000	0.068	0.099	0.094	0.097	2.978	0.093	0.241	316	2384	100	521	7612	8133	671	6791	7462	Error	Error	-3.869	521	7612	671	6791	472577	2542711	1.540	9.698	0	0	0
1	11	3	"A16"	"A16"	15840	785	100	1446	1488	624	41	856	856	906	492	54	53	27	0	9158	8207	4211	51	1278	1278	1376	628	45	85	80	0	0.000	0.000	0.000	0.000	0.000	0.000	0.000	0.000	0.000	0.000	0.000	0.000	0.000	0.000	0.075	0.091	0.096	0.103	3.113	0.087	0.394	316	2384	100	590	7880	8470	632	6929	7561	Error	Error	-3.739	590	7880	632	6929	470355	2593534	1.183	10.877	0	0	0
1	12	3	"A16"	"A16"	16140	785	100	1343	1431	659	46	828	828	919	823	89	33	3	0	8789	7751	4165	53	1285	1285	1428	991	69	79	75	0	0.000	0.000	0.000	0.000	0.000	0.000	0.000	0.000	0.000	0.000	0.000	0.000	0.000	0.000	0.069	0.093	0.096	0.103	3.567	0.087	0.312	316	2384	100	515	7504	8019	603	6466	7069	Error	Error	-3.865	515	7504	603	6466	452309	2449445	0.622	6.380	0	0	0
1	13	3	"A17"	"A17"	16440	780	100	1173	1253	603	48	848	848	906	733	80	23	5	0	5843	6960	4674	67	1299	1299	1413	948	67	75	71	0	0.000	0.000	0.000	0.000	0.000	0.000	0.000	0.000	0.000	0.000	0.000	0.000	0.000	0.000	0.072	0.072	0.091	0.115	4.047	0.074	0.287	316	2384	100	325	4544	4869	405	5661	6066	Error	Error	-3.805	325	4544	405	5661	395806	2199422	0.473	5.851	0	0	0
1	14	3	"A17"	"A17"	16740	780	100	1244	1298	561	43	867	867	933	732	78	27	4	0	7823	7412	4875	65	1307	1307	1418	1004	70	70	65	0	0.000	0.000	0.000	0.000	0.000	0.000	0.000	0.000	0.000	0.000	0.000	0.000	0.000	0.000	0.058	0.071	0.092	0.105	4.918	0.071	0.309	316	2384	100	377	6516	6893	431	6105	6536	Error	Error	-4.111	377	6516	431	6105	410166	2342299	0.499	5.970	0	0	0
1	15	3	"A17"	"A17"	17040	780	100	1320	1368	600	43	909	909	1577	4752	301	0	0	0	7157	6943	4636	66	1345	1345	1957	4385	224	54	36	0	0.000	0.000	0.000	0.000	0.000	0.000	0.000	0.000	0.000	0.000	0.000	0.000	0.000	0.000	0.071	0.082	0.103	0.151	5.260	0.948	0.715	316	2384	100	411	5812	6223	459	5598	6057	Error	Error	-3.822	411	5812	459	5598	432434	2193967	-0.044	1.137	0	0	0
1	16	3	"A18"	"A18"	17340	780	100	1225	1313	597	45	877	877	920	389	42	46	23	0	6496	6701	3681	54	1337	1337	1381	492	35	84	82	0	0.000	0.000	0.000	0.000	0.000	0.000	0.000	0.000	0.000	0.000	0.000	0.000	0.000	0.000	0.067	0.081	0.098	0.098	3.833	0.076	0.228	316	2384	100	348	5159	5507	436	5364	5800	Error	Error	-3.890	348	5159	436	5364	414944	2117586	1.010	10.813	0	0	0
1	17	3	"A18"	"A18"	17640	780	100	1152	1244	848	68	908	908	1066	1440	135	2	0	0	4437	4904	3117	63	1389	1389	1548	1382	89	64	52	0	0.000	0.000	0.000	0.000	0.000	0.000	0.000	0.000	0.000	0.000	0.000	0.000	0.000	0.000	0.080	0.096	0.129	0.167	4.979	0.256	0.240	316	2384	100	244	3048	3292	336	3515	3851	Error	Error	-3.643	244	3048	336	3515	393090	1549803	0.124	2.428	0	0	0
1	18	3	"A18"	"A18"	17940	775	100	1252	1379	890	64	931	931	1027	890	86	19	2	0	5242	5220	3390	64	1420	1420	1517	1006	66	64	60	0	0.000	0.000	0.000	0.000	0.000	0.000	0.000	0.000	0.000	0.000	0.000	0.000	0.000	0.000	0.084	0.118	0.151	0.166	4.569	0.333	0.269	316	2384	100	321	3822	4143	448	3800	4248	Error	Error	-3.574	321	3822	448	3800	435711	1649518	0.396	3.681	0	0	0
1	1	4	"A19"	"A19"	12850	1095	100	1223	1248	474	37	793	793	843	405	48	51	21	0	7529	8366	4230	50	1177	1177	1208	336	27	96	94	0	0.000	0.000	0.000	0.000	0.000	0.000	0.000	0.000	0.000	0.000	0.000	0.000	0.000	0.000	0.068	0.063	0.070	0.068	2.761	0.059	0.256	316	2384	100	430	6352	6782	455	7189	7644	Error	Error	-3.885	430	6352	455	7189	394525	2643666	1.000	21.304	0	0	0
1	2	4	"A19"	"A19"	13150	1095	100	1341	1621	2336	144	786	786	842	454	53	56	25	0	10182	9919	3576	36	1178	1178	1224	417	34	100	99	0	0.000	0.000	0.000	0.000	0.000	0.000	0.000	0.000	0.000	0.000	0.000	0.000	0.000	0.000	0.062	0.096	0.070	0.064	2.916	0.077	0.053	316	2384	100	555	9004	9559	835	8741	9576	Error	Error	-4.020	555	9004	835	8741	512119	3134350	1.716	20.851	0	0	0
1	3	4	"A19"	"A19"	13450	1090	100	1307	1359	494	36	807	807	880	641	72	39	10	0	9275	9541	3886	40	1192	1192	1260	608	48	96	95	0	0.000	0.000	0.000	0.000	0.000	0.000	0.000	0.000	0.000	0.000	0.000	0.000	0.000	0.000	0.062	0.066	0.072	0.065	2.636	0.060	0.295	316	2384	100	500	8083	8583	552	8349	8901	Error	Error	-4.015	500	8083	552	8349	429525	3015035	0.747	13.620	0	0	0
1	4	4	"A20"	"A20"	13750	1090	100	1541	3203	5139	160	836	836	873	409	46	67	44	0	9007	9615	6794	70	1209	1209	1280	585	45	94	92	0	0.000	0.000	0.000	0.000	0.000	0.000	0.000	0.000	0.000	0.000	0.000	0.000	0.000	0.000	0.090	0.282	0.124	0.128	3.950	0.391	0.329	316	2384	100	705	7798	8503	2367	8406	10773	Error	Error	-3.467	705	7798	2367	8406	1012048	3038406	5.697	14.248	0	0	0
1	5	4	"A20"	"A20"	14050	1090	100	1277	1356	505	37	828	828	871	392	45	54	27	0	9102	8442	2699	31	1213	1213	1263	464	36	98	97	0	0.000	0.000	0.000	0.000	0.000	0.000	0.000	0.000	0.000	0.000	0.000	0.000	0.000	0.000	0.057	0.073	0.074	0.070	2.953	0.064	0.214	316	2384	100	449	7889	8338	528	7229	7757	Error	Error	-4.135	449	7889	528	7229	428522	2667626	1.237	15.472	0	0	0
1	6	4	"A20"	"A20"	14350	1090	100	1234	1325	653	49	830	830	875	495	56	39	15	0	7823	7562	2396	31	1222	1222	1279	581	45	97	95	0	0.000	0.000	0.000	0.000	0.000	0.000	0.000	0.000	0.000	0.000	0.000	0.000	0.000	0.000	0.061	0.078	0.073	0.071	2.805	0.072	0.135	316	2384	100	404	6601	7005	495	6340	6835	Error	Error	-4.030	404	6601	495	6340	418712	2389441	0.909	10.814	0	0	0
1	7	4	"A21"	"A21"	14650	1090	100	1241	1387	1100	79	810	810	871	877	100	19	2	0	7703	8214	4500	54	1208	1208	1255	731	58	87	83	0	0.000	0.000	0.000	0.000	0.000	0.000	0.000	0.000	0.000	0.000	0.000	0.000	0.000	0.000	0.066	0.082	0.079	0.088	3.690	0.140	0.158	316	2384	100	431	6495	6926	577	7006	7583	Error	Error	-3.914	431	6495	577	7006	438373	2595720	0.588	9.520	0	0	0
1	8	4	"A21"	"A21"	14950	1085	100	1298	1348	589	43	830	830	876	437	49	53	23	0	8778	8711	4390	50	1216	1216	1286	576	44	91	86	0	0.000	0.000	0.000	0.000	0.000	0.000	0.000	0.000	0.000	0.000	0.000	0.000	0.000	0.000	0.062	0.069	0.076	0.080	2.880	0.069	0.200	316	2384	100	468	7562	8030	518	7495	8013	Error	Error	-4.014	468	7562	518	7495	426009	2752571	1.080	12.891	0	0	0
1	9	4	"A21"	"A21"	15250	1085	100	1223	1275	513	40	831	831	954	1592	166	2	0	0	8178	8212	4561	55	1242	1242	1329	733	55	84	80	0	0.000	0.000	0.000	0.000	0.000	0.000	0.000	0.000	0.000	0.000	0.000	0.000	0.000	0.000	0.057	0.064	0.070	0.070	3.553	0.061	0.178	316	2384	100	392	6936	7328	444	6970	7414	Error	Error	-4.145	392	6936	444	6970	402867	2594921	0.202	9.390	0	0	0
1	10	4	"A22"	"A22"	15545	1085	100	1350	1417	542	38	839	839	912	1062	116	16	0	0	9603	9788	4461	45	1251	1251	1297	505	38	95	92	0	0.000	0.000	0.000	0.000	0.000	0.000	0.000	0.000	0.000	0.000	0.000	0.000	0.000	0.000	0.061	0.068	0.072	0.072	2.573	0.069	0.393	316	2384	100	511	8352	8863	578	8537	9115	Error	Error	-4.031	511	8352	578	8537	447884	3092994	0.476	16.814	0	0	0
1	11	4	"A22"	"A22"	15845	1085	100	1418	1531	1008	65	843	843	897	461	51	58	31	0	10642	9668	5459	56	1273	1273	1362	747	54	82	78	0	0.000	0.000	0.000	0.000	0.000	0.000	0.000	0.000	0.000	0.000	0.000	0.000	0.000	0.000	0.061	0.082	0.081	0.086	2.823	0.084	0.263	316	2384	100	575	9369	9944	688	8395	9083	Error	Error	-4.026	575	9369	688	8395	483662	3055004	1.375	11.119	0	0	0
1	12	4	"A22"	"A22"	16145	1085	100	1446	1481	570	38	862	862	906	524	57	54	20	0	11771	10277	5194	50	1282	1282	1406	959	68	84	80	0	0.000	0.000	0.000	0.000	0.000	0.000	0.000	0.000	0.000	0.000	0.000	0.000	0.000	0.000	0.056	0.069	0.070	0.083	3.795	0.063	0.191	316	2384	100	584	10489	11073	619	8995	9614	Error	Error	-4.167	584	10489	619	8995	467943	3247688	1.097	9.250	0	0	0
1	13	4	"A23"	"A23"	16445	1085	100	1259	1304	514	39	861	861	906	404	44	49	24	0	8227	8485	4054	47	1297	1297	1330	337	25	94	91	0	0.000	0.000	0.000	0.000	0.000	0.000	0.000	0.000	0.000	0.000	0.000	0.000	0.000	0.000	0.057	0.062	0.076	0.073	3.347	0.060	0.244	316	2384	100	398	6930	7328	443	7188	7631	Error	Error	-4.122	398	6930	443	7188	412022	2681250	0.985	21.231	0	0	0
1	14	4	"A23"	"A23"	16745	1080	100	1192	1335	962	72	849	849	901	403	44	43	23	0	7077	6929	4084	58	1322	1322	1379	589	42	77	75	0	0.000	0.000	0.000	0.000	0.000	0.000	0.000	0.000	0.000	0.000	0.000	0.000	0.000	0.000	0.060	0.087	0.089	0.106	4.312	0.079	0.184	316	2384	100	343	5755	6098	486	5607	6093	Error	Error	-4.069	343	5755	486	5607	421846	2189438	1.077	9.423	0	0	0
1	15	4	"A23"	"A23"	17045	1080	100	1220	1272	567	44	887	887	921	379	41	46	23	0	6284	7075	4487	63	1324	1324	1367	468	34	82	78	0	0.000	0.000	0.000	0.000	0.000	0.000	0.000	0.000	0.000	0.000	0.000	0.000	0.000	0.000	0.067	0.067	0.090	0.112	4.536	0.069	0.251	316	2384	100	333	4960	5293	385	5751	6136	Error	Error	-3.897	333	4960	385	5751	402104	2235792	0.926	12.197	0	0	0
1	16	4	"A24"	"A24"	17345	1080	100	1316	1380	605	43	886	886	934	549	58	42	13	0	6586	7209	4162	57	1331	1331	1351	286	21	94	90	0	0.000	0.000	0.000	0.000	0.000	0.000	0.000	0.000	0.000	0.000	0.000	0.000	0.000	0.000	0.082	0.084	0.092	0.091	3.464	0.079	0.279	316	2384	100	430	5255	5685	494	5878	6372	Error	Error	-3.611	430	5255	494	5878	436038	2278067	0.812	20.483	0	0	0
1	17	4	"A24"	"A24"	17645	1080	100	1250	1302	522	40	916	916	965	459	47	41	14	0	6601	6767	3780	55	1366	1366	1405	483	34	85	78	0	0.000	0.000	0.000	0.000	0.000	0.000	0.000	0.000	0.000	0.000	0.000	0.000	0.000	0.000	0.064	0.071	0.089	0.091	4.124	0.066	0.183	316	2384	100	334	5235	5569	386	5401	5787	Error	Error	-3.970	334	5235	386	5401	411527	2138220	0.734	11.101	0	0	0
1	18	4	"A24"	"A24"	17945	1080	100	1222	1271	452	35	935	935	997	626	62	27	3	0	6322	6269	3516	56	1409	1409	1456	506	34	85	79	0	0.000	0.000	0.000	0.000	0.000	0.000	0.000	0.000	0.000	0.000	0.000	0.000	0.000	0.000	0.058	0.069	0.095	0.098	4.441	0.069	0.108	316	2384	100	287	4913	5200	336	4860	5196	Error	Error	-4.097	287	4913	336	4860	401601	1980874	0.438	9.512	0	0	0
1	1	5	"A25"	"A25"	12855	1395	100	1351	1396	506	36	808	808	847	359	42	67	36	0	10181	9874	4950	50	1196	1196	1236	373	30	93	88	0	0.000	0.000	0.000	0.000	0.000	0.000	0.000	0.000	0.000	0.000	0.000	0.000	0.000	0.000	0.060	0.068	0.070	0.070	2.808	0.064	0.400	316	2384	100	543	8985	9528	588	8678	9266	Error	Error	-4.048	543	8985	588	8678	441200	3120328	1.529	23.158	0	0	0
1	2	5	"A25"	"A25"	13155	1395	100	1414	1441	554	38	804	804	864	473	54	59	22	0	10075	10478	4055	38	1193	1193	1254	606	48	97	94	0	0.000	0.000	0.000	0.000	0.000	0.000	0.000	0.000	0.000	0.000	0.000	0.000	0.000	0.000	0.069	0.069	0.070	0.067	3.004	0.061	0.276	316	2384	100	610	8882	9492	637	9285	9922	Error	Error	-3.864	610	8882	637	9285	455339	3311090	1.220	15.221	0	0	0
1	3	5	"A25"	"A25"	13455	1395	100	1407	1418	457	32	791	791	837	379	45	68	38	0	11010	10761	3637	33	1208	1208	1264	555	43	97	96	0	0.000	0.000	0.000	0.000	0.000	0.000	0.000	0.000	0.000	0.000	0.000	0.000	0.000	0.000	0.063	0.066	0.066	0.060	2.381	0.059	0.355	316	2384	100	616	9802	10418	627	9553	10180	Error	Error	-3.992	616	9802	627	9553	448096	3400552	1.533	17.112	0	0	0
1	4	5	"A26"	"A26"	13755	1390	100	1203	1268	540	42	816	816	897	712	79	30	3	0	6646	8144	5479	67	1205	1205	1301	737	56	82	80	0	0.000	0.000	0.000	0.000	0.000	0.000	0.000	0.000	0.000	0.000	0.000	0.000	0.000	0.000	0.071	0.065	0.074	0.090	4.388	0.060	0.100	316	2384	100	387	5441	5828	452	6939	7391	Error	Error	-3.813	387	5441	452	6939	400607	2573516	0.521	9.285	0	0	0
1	5	5	"A26"	"A26"	14055	1390	100	1399	1574	2013	127	823	823	867	412	47	62	32	0	9695	9302	4408	47	1212	1212	1254	389	31	95	92	0	0.000	0.000	0.000	0.000	0.000	0.000	0.000	0.000	0.000	0.000	0.000	0.000	0.000	0.000	0.068	0.093	0.078	0.081	3.035	0.109	0.148	316	2384	100	576	8483	9059	751	8090	8841	Error	Error	-3.880	576	8483	751	8090	497441	2939501	1.716	20.689	0	0	0
1	6	5	"A26"	"A26"	14355	1390	100	1358	1398	548	39	838	838	879	418	47	55	27	0	10495	9812	4629	47	1247	1247	1357	830	61	90	87	0	0.000	0.000	0.000	0.000	0.000	0.000	0.000	0.000	0.000	0.000	0.000	0.000	0.000	0.000	0.056	0.065	0.069	0.061	3.205	0.062	0.295	316	2384	100	520	9248	9768	560	8565	9125	Error	Error	-4.153	520	9248	560	8565	441908	3100616	1.242	10.187	0	0	0
1	7	5	"A27"	"A27"	14655	1390	100	1137	1248	730	58	838	838	876	412	47	44	19	0	4551	7340	5721	77	1228	1228	1262	352	27	90	84	0	0.000	0.000	0.000	0.000	0.000	0.000	0.000	0.000	0.000	0.000	0.000	0.000	0.000	0.000	0.090	0.067	0.082	0.102	3.844	0.064	0.181	316	2384	100	299	3323	3622	410	6112	6522	Error	Error	-3.474	299	3323	410	6112	394362	2319380	0.903	17.267	0	0	0
1	8	5	"A27"	"A27"	14950	1390	100	1292	1522	1633	107	831	831	882	419	47	53	25	0	7694	9007	5900	65	1241	1241	1280	419	32	93	85	0	0.000	0.000	0.000	0.000	0.000	0.000	0.000	0.000	0.000	0.000	0.000	0.000	0.000	0.000	0.071	0.089	0.075	0.082	3.730	0.092	0.181	316	2384	100	461	6453	6914	691	7766	8457	Error	Error	-3.807	461	6453	691	7766	481022	2846068	1.527	18.442	0	0	0
1	9	5	"A27"	"A27"	15250	1385	100	1160	1245	661	53	826	826	874	409	46	43	23	0	6461	7707	5179	67	1232	1232	1262	337	26	90	85	0	0.000	0.000	0.000	0.000	0.000	0.000	0.000	0.000	0.000	0.000	0.000	0.000	0.000	0.000	0.064	0.065	0.082	0.103	3.754	0.063	0.172	316	2384	100	334	5229	5563	419	6475	6894	Error	Error	-3.969	334	5229	419	6475	393407	2435358	0.907	19.125	0	0	0
1	10	5	"A28"	"A28"	15550	1385	100	1182	1231	479	38	822	822	894	770	86	21	1	0	4596	6060	4187	69	1242	1242	1274	424	33	90	87	0	0.000	0.000	0.000	0.000	0.000	0.000	0.000	0.000	0.000	0.000	0.000	0.000	0.000	0.000	0.107	0.085	0.100	0.113	3.531	0.069	0.222	316	2384	100	360	3354	3714	409	4818	5227	Error	Error	-3.220	360	3354	409	4818	388971	1915042	0.438	11.288	0	0	0
1	11	5	"A28"	"A28"	15850	1385	100	1204	1318	883	66	838	838	947	952	100	17	0	0	5211	6464	4578	70	1263	1263	1375	960	69	76	72	0	0.000	0.000	0.000	0.000	0.000	0.000	0.000	0.000	0.000	0.000	0.000	0.000	0.000	0.000	0.093	0.092	0.103	0.121	4.360	0.098	0.225	316	2384	100	366	3948	4314	480	5201	5681	Error	Error	-3.431	366	3948	480	5201	416513	2042542	0.390	5.301	0	0	0
1	12	5	"A28"	"A28"	16150	1385	100	1147	1271	675	53	849	849	895	418	46	41	23	0	5059	6635	4627	69	1272	1272	1320	452	34	86	80	0	0.000	0.000	0.000	0.000	0.000	0.000	0.000	0.000	0.000	0.000	0.000	0.000	0.000	0.000	0.079	0.079	0.102	0.117	4.162	0.078	0.252	316	2384	100	298	3787	4085	422	5363	5785	Error	Error	-3.668	298	3787	422	5363	401623	2096552	0.900	11.759	0	0	0
1	13	5	"A29"	"A29"	16450	1385	100	1285	1324	544	41	863	863	914	418	45	50	22	0	6589	6410	3050	47	1306	1306	1349	371	27	90	86	0	0.000	0.000	0.000	0.000	0.000	0.000	0.000	0.000	0.000	0.000	0.000	0.000	0.000	0.000	0.080	0.090	0.105	0.104	3.434	0.084	0.196	316	2384	100	422	5283	5705	461	5104	5565	Error	Error	-3.646	422	5283	461	5104	418522	2025594	0.981	13.642	0	0	0
1	14	5	"A29"	"A29"	16750	1380	100	1206	1278	536	41	882	882	988	1206	122	9	0	0	5977	6018	4238	70	1326	1326	1508	1295	85	61	59	0	0.000	0.000	0.000	0.000	0.000	0.000	0.000	0.000	0.000	0.000	0.000	0.000	0.000	0.000	0.070	0.084	0.114	0.151	5.897	0.190	0.184	316	2384	100	324	4651	4975	396	4692	5088	Error	Error	-3.843	324	4651	396	4692	403843	1901824	0.240	3.483	0	0	0
1	15	5	"A29"	"A29"	17050	1380	100	1290	1354	509	37	896	896	952	471	49	43	16	0	7621	6838	4291	62	1337	1337	1423	641	45	74	68	0	0.000	0.000	0.000	0.000	0.000	0.000	0.000	0.000	0.000	0.000	0.000	0.000	0.000	0.000	0.063	0.083	0.101	0.125	5.271	0.069	0.202	316	2384	100	394	6284	6678	458	5501	5959	Error	Error	-3.995	394	6284	458	5501	427878	2160730	0.854	8.448	0	0	0
1	16	5	"A30"	"A30"	17350	1380	100	1223	1295	550	42	895	895	945	515	54	35	11	0	5244	6084	3615	59	1353	1353	1418	537	37	84	82	0	0.000	0.000	0.000	0.000	0.000	0.000	0.000	0.000	0.000	0.000	0.000	0.000	0.000	0.000	0.084	0.085	0.111	0.124	4.249	0.084	0.236	316	2384	100	328	3891	4219	400	4731	5131	Error	Error	-3.568	328	3891	400	4731	409154	1922601	0.680	8.689	0	0	0
1	17	5	"A30"	"A30"	17650	1380	100	1301	1409	625	44	922	922	979	461	47	44	22	0	6444	6697	4248	63	1388	1388	1454	608	41	77	74	0	0.000	0.000	0.000	0.000	0.000	0.000	0.000	0.000	0.000	0.000	0.000	0.000	0.000	0.000	0.075	0.092	0.112	0.131	4.994	0.082	0.213	316	2384	100	379	5056	5435	487	5309	5796	Error	Error	-3.738	379	5056	487	5309	445195	2116249	0.933	8.623	0	0	0
1	18	5	"A30"	"A30"	17950	1380	100	1347	1421	598	42	952	952	989	396	40	49	27	0	6705	7105	4426	62	1420	1420	1475	544	36	82	74	0	0.000	0.000	0.000	0.000	0.000	0.000	0.000	0.000	0.000	0.000	0.000	0.000	0.000	0.000	0.075	0.082	0.106	0.108	3.600	0.078	0.252	316	2384	100	395	5285	5680	469	5685	6154	Error	Error	-3.742	395	5285	469	5685	449017	2245031	1.091	10.349	0	0	0
1	1	6	"A31"	"A31"	12860	1695	100	1329	1391	537	38	806	806	877	741	84	31	5	0	9049	8313	2713	32	1219	1219	1252	422	33	98	96	0	0.000	0.000	0.000	0.000	0.000	0.000	0.000	0.000	0.000	0.000	0.000	0.000	0.000	0.000	0.067	0.082	0.080	0.070	3.244	0.069	0.247	316	2384	100	523	7830	8353	585	7094	7679	Error	Error	-3.904	523	7830	585	7094	439498	2626864	0.694	16.732	0	0	0
1	2	6	"A31"	"A31"	13160	1695	100	1441	1522	577	37	803	803	845	372	44	71	42	0	9575	8800	2727	30	1228	1228	1248	340	27	100	100	0	0.000	0.000	0.000	0.000	0.000	0.000	0.000	0.000	0.000	0.000	0.000	0.000	0.000	0.000	0.076	0.095	0.088	0.080	3.045	0.073	0.258	316	2384	100	638	8347	8985	719	7572	8291	Error	Error	-3.710	638	8347	719	7572	480845	2780951	1.820	22.212	0	0	0
1	3	6	"A31"	"A31"	13460	1695	100	1362	1494	794	53	823	823	942	1490	158	9	0	0	9204	8688	2516	28	1228	1228	1309	783	59	99	98	0	0.000	0.000	0.000	0.000	0.000	0.000	0.000	0.000	0.000	0.000	0.000	0.000	0.000	0.000	0.068	0.090	0.081	0.075	2.781	0.110	0.105	316	2384	100	539	7976	8515	671	7460	8131	Error	Error	-3.887	539	7976	671	7460	472133	2745416	0.370	9.424	0	0	0
1	4	6	"A32"	"A32"	13760	1695	100	1271	1355	510	37	830	830	961	1477	153	4	0	0	9999	10599	4646	43	1243	1243	1294	546	42	98	96	0	0.000	0.000	0.000	0.000	0.000	0.000	0.000	0.000	0.000	0.000	0.000	0.000	0.000	0.000	0.050	0.056	0.062	0.056	2.497	0.057	0.291	316	2384	100	441	8756	9197	525	9356	9881	Error	Error	-4.311	441	8756	525	9356	428248	3349360	0.267	17.042	0	0	0
1	5	6	"A32"	"A32"	14060	1690	100	1449	1537	815	53	815	815	856	393	45	72	39	0	11601	11259	3818	33	1230	1230	1258	346	27	99	98	0	0.000	0.000	0.000	0.000	0.000	0.000	0.000	0.000	0.000	0.000	0.000	0.000	0.000	0.000	0.061	0.072	0.069	0.063	2.720	0.071	0.297	316	2384	100	634	10371	11005	722	10029	10751	Error	Error	-4.032	634	10371	722	10029	485542	3557706	1.733	28.905	0	0	0
1	6	6	"A32"	"A32"	14360	1690	100	1502	1609	999	62	831	831	896	492	54	62	23	0	10406	9953	3720	37	1250	1250	1291	372	28	98	96	0	0.000	0.000	0.000	0.000	0.000	0.000	0.000	0.000	0.000	0.000	0.000	0.000	0.000	0.000	0.073	0.089	0.080	0.075	2.515	0.092	0.258	316	2384	100	671	9156	9827	778	8703	9481	Error	Error	-3.770	671	9156	778	8703	508403	3145123	1.449	23.285	0	0	0
1	7	6	"A33"	"A33"	14655	1690	100	1065	1144	512	44	830	830	881	410	46	36	12	0	4022	5698	4104	72	1243	1243	1292	450	34	89	84	0	0.000	0.000	0.000	0.000	0.000	0.000	0.000	0.000	0.000	0.000	0.000	0.000	0.000	0.000	0.085	0.070	0.113	0.110	3.458	0.064	0.180	316	2384	100	235	2779	3014	314	4455	4769	Error	Error	-3.564	235	2779	314	4455	361567	1800523	0.641	9.791	0	0	0
1	8	6	"A33"	"A33"	14955	1690	100	1270	1348	578	42	832	832	887	582	65	40	12	0	7895	8397	4226	50	1262	1262	1310	536	40	96	91	0	0.000	0.000	0.000	0.000	0.000	0.000	0.000	0.000	0.000	0.000	0.000	0.000	0.000	0.000	0.066	0.072	0.078	0.078	2.860	0.086	0.208	316	2384	100	438	6633	7071	516	7135	7651	Error	Error	-3.921	438	6633	516	7135	426090	2653580	0.792	13.222	0	0	0
1	9	6	"A33"	"A33"	15255	1690	100	1256	1308	546	41	845	845	893	419	46	49	22	0	7445	7839	4359	55	1257	1257	1302	525	40	90	86	0	0.000	0.000	0.000	0.000	0.000	0.000	0.000	0.000	0.000	0.000	0.000	0.000	0.000	0.000	0.066	0.070	0.073	0.080	4.001	0.063	0.238	316	2384	100	411	6188	6599	463	6582	7045	Error	Error	-3.912	411	6188	463	6582	413378	2477213	0.990	12.451	0	0	0
1	10	6	"A34"	"A34"	15555	1685	100	1313	1386	617	44	840	840	884	386	43	55	31	0	7938	8898	5204	58	1256	1256	1273	264	20	96	92	0	0.000	0.000	0.000	0.000	0.000	0.000	0.000	0.000	0.000	0.000	0.000	0.000	0.000	0.000	0.071	0.071	0.076	0.075	3.075	0.065	0.305	316	2384	100	473	6682	7155	546	7642	8188	Error	Error	-3.820	473	6682	546	7642	438025	2811782	1.301	28.883	0	0	0
1	11	6	"A34"	"A34"	15855	1685	100	1214	1319	614	46	864	864	932	617	66	34	10	0	6506	7656	4633	60	1274	1274	1299	365	28	94	91	0	0.000	0.000	0.000	0.000	0.000	0.000	0.000	0.000	0.000	0.000	0.000	0.000	0.000	0.000	0.067	0.071	0.090	0.088	3.314	0.065	0.097	316	2384	100	350	5232	5582	455	6382	6837	Error	Error	-3.902	350	5232	455	6382	416800	2419209	0.627	17.416	0	0	0
1	12	6	"A34"	"A34"	16155	1685	100	1269	1321	578	43	879	879	926	445	48	44	23	0	6325	7882	4932	62	1301	1301	1317	304	23	94	91	0	0.000	0.000	0.000	0.000	0.000	0.000	0.000	0.000	0.000	0.000	0.000	0.000	0.000	0.000	0.078	0.067	0.090	0.093	4.102	0.066	0.174	316	2384	100	390	5024	5414	442	6581	7023	Error	Error	-3.687	390	5024	442	6581	417383	2490856	0.888	21.595	0	0	0
1	13	6	"A35"	"A35"	16455	1685	100	1415	1475	601	40	883	883	934	408	43	58	30	0	6712	6628	2671	40	1328	1328	1346	282	20	98	94	0	0.000	0.000	0.000	0.000	0.000	0.000	0.000	0.000	0.000	0.000	0.000	0.000	0.000	0.000	0.099	0.112	0.114	0.114	3.207	0.097	0.226	316	2384	100	532	5384	5916	592	5300	5892	Error	Error	-3.339	532	5384	592	5300	466031	2094584	1.326	18.730	0	0	0
1	14	6	"A35"	"A35"	16755	1685	100	1131	1227	492	40	906	906	971	809	83	15	1	0	4450	4155	1768	42	1331	1331	1373	407	29	83	76	0	0.000	0.000	0.000	0.000	0.000	0.000	0.000	0.000	0.000	0.000	0.000	0.000	0.000	0.000	0.072	0.114	0.156	0.163	3.723	0.107	0.135	316	2384	100	225	3119	3344	321	2824	3145	Error	Error	-3.793	225	3119	321	2824	387686	1312990	0.316	6.835	0	0	0
1	15	6	"A35"	"A35"	17055	1680	100	1356	1376	560	40	893	893	952	456	47	50	21	0	8627	7393	4138	55	1344	1344	1372	312	22	90	82	0	0.000	0.000	0.000	0.000	0.000	0.000	0.000	0.000	0.000	0.000	0.000	0.000	0.000	0.000	0.064	0.080	0.093	0.110	3.890	0.069	0.180	316	2384	100	463	7283	7746	483	6049	6532	Error	Error	-3.975	463	7283	483	6049	434803	2336129	0.930	19.298	0	0	0
1	16	6	"A36"	"A36"	17355	1680	100	1256	1322	537	40	895	895	1132	2644	233	0	0	0	5646	6286	3524	56	1378	1378	1504	1867	124	78	57	0	0.000	0.000	0.000	0.000	0.000	0.000	0.000	0.000	0.000	0.000	0.000	0.000	0.000	0.000	0.085	0.087	0.115	0.112	3.352	0.942	0.378	316	2384	100	361	4268	4629	427	4908	5335	Error	Error	-3.563	361	4268	427	4908	417777	1986470	0.072	2.561	0	0	0
1	17	6	"A36"	"A36"	17655	1680	100	1129	1195	463	38	899	899	942	370	39	38	16	0	4615	5143	2665	51	1372	1372	1388	253	18	96	94	0	0.000	0.000	0.000	0.000	0.000	0.000	0.000	0.000	0.000	0.000	0.000	0.000	0.000	0.000	0.071	0.078	0.104	0.096	3.412	0.194	0.245	316	2384	100	230	3243	3473	296	3771	4067	Error	Error	-3.818	230	3243	296	3771	377531	1625342	0.684	14.842	0	0	0
1	18	6	"A36"	"A36"	17955	1680	100	1182	1238	533	43	935	935	988	542	54	29	7	0	4864	5346	3062	57	1403	1403	1431	394	27	94	88	0	0.000	0.000	0.000	0.000	0.000	0.000	0.000	0.000	0.000	0.000	0.000	0.000	0.000	0.000	0.071	0.077	0.117	0.114	3.499	0.082	0.157	316	2384	100	247	3461	3708	303	3943	4246	Error	Error	-3.809	247	3461	303	3943	391262	1689445	0.461	9.937	0	0	0
1	1	7	"A37"	"A37"	12865	1995	100	1494	1671	1578	94	797	797	863	515	59	64	28	0	12638	11526	4254	36	1243	1243	1308	815	62	97	93	0	0.000	0.000	0.000	0.000	0.000	0.000	0.000	0.000	0.000	0.000	0.000	0.000	0.000	0.000	0.061	0.085	0.074	0.070	2.658	0.083	0.194	316	2384	100	697	11395	12092	874	10283	11157	Error	Error	-4.031	697	11395	874	10283	528036	3642175	1.569	12.537	0	0	0
1	2	7	"A37"	"A37"	13165	1995	100	1468	1522	587	38	788	788	847	463	54	67	34	0	13156	12344	3617	29	1226	1226	1307	785	60	97	95	0	0.000	0.000	0.000	0.000	0.000	0.000	0.000	0.000	0.000	0.000	0.000	0.000	0.000	0.000	0.057	0.066	0.066	0.058	2.344	0.062	0.318	316	2384	100	680	11930	12610	734	11118	11852	Error	Error	-4.133	680	11930	734	11118	480956	3900857	1.458	14.060	0	0	0
1	3	7	"A37"	"A37"	13465	1995	100	1420	1447	487	33	818	818	870	574	65	52	13	0	12475	11651	3451	29	1227	1227	1351	1115	82	97	95	0	0.000	0.000	0.000	0.000	0.000	0.000	0.000	0.000	0.000	0.000	0.000	0.000	0.000	0.000	0.054	0.060	0.063	0.051	2.846	0.060	0.171	316	2384	100	602	11248	11850	629	10424	11053	Error	Error	-4.224	602	11248	629	10424	457307	3681783	1.005	9.238	0	0	0
1	4	7	"A38"	"A38"	13765	1995	100	1202	1313	549	41	801	801	849	440	51	47	20	0	7984	7409	2830	38	1224	1224	1249	295	23	97	95	0	0.000	0.000	0.000	0.000	0.000	0.000	0.000	0.000	0.000	0.000	0.000	0.000	0.000	0.000	0.059	0.083	0.084	0.079	2.986	0.072	0.216	316	2384	100	401	6760	7161	512	6185	6697	Error	Error	-4.075	401	6760	512	6185	414972	2341281	1.055	20.881	0	0	0
1	5	7	"A38"	"A38"	14060	1990	100	1281	1314	539	41	808	808	875	563	64	41	13	0	9331	8376	3873	46	1241	1241	1328	935	70	85	81	0	0.000	0.000	0.000	0.000	0.000	0.000	0.000	0.000	0.000	0.000	0.000	0.000	0.000	0.000	0.058	0.071	0.079	0.076	3.426	0.063	0.258	316	2384	100	473	8090	8563	506	7135	7641	Error	Error	-4.096	473	8090	506	7135	415086	2646757	0.780	7.538	0	0	0
1	6	7	"A38"	"A38"	14360	1990	100	1264	1339	490	36	827	827	906	1399	154	4	0	0	8301	7796	2684	34	1258	1258	1357	1535	113	91	87	0	0.000	0.000	0.000	0.000	0.000	0.000	0.000	0.000	0.000	0.000	0.000	0.000	0.000	0.000	0.062	0.078	0.077	0.071	3.756	0.066	0.206	316	2384	100	437	7043	7480	512	6538	7050	Error	Error	-4.010	437	7043	512	6538	423162	2463571	0.310	4.195	0	0	0
1	7	7	"A39"	"A39"	14660	1990	100	1178	1321	695	52	801	801	847	382	45	49	26	0	6558	6523	3379	51	1224	1224	1268	440	34	88	84	0	0.000	0.000	0.000	0.000	0.000	0.000	0.000	0.000	0.000	0.000	0.000	0.000	0.000	0.000	0.071	0.098	0.102	0.105	3.746	0.075	0.189	316	2384	100	377	5334	5711	520	5299	5819	Error	Error	-3.823	377	5334	520	5299	417578	2061248	1.241	11.943	0	0	0
1	8	7	"A39"	"A39"	14960	1990	100	1305	1417	745	52	844	844	918	763	83	30	7	0	8174	7657	3381	44	1276	1276	1378	727	52	87	87	0	0.000	0.000	0.000	0.000	0.000	0.000	0.000	0.000	0.000	0.000	0.000	0.000	0.000	0.000	0.067	0.090	0.089	0.086	3.731	0.074	0.173	316	2384	100	461	6898	7359	573	6381	6954	Error	Error	-3.903	461	6898	573	6381	447873	2419528	0.654	8.637	0	0	0
1	9	7	"A39"	"A39"	15260	1990	100	1296	1363	536	39	834	834	931	1014	108	18	0	0	8758	8042	3834	47	1283	1283	1397	833	59	85	82	0	0.000	0.000	0.000	0.000	0.000	0.000	0.000	0.000	0.000	0.000	0.000	0.000	0.000	0.000	0.062	0.078	0.084	0.092	3.872	0.068	0.266	316	2384	100	462	7475	7937	529	6759	7288	Error	Error	-4.016	462	7475	529	6759	430725	2541357	0.426	7.977	0	0	0
1	10	7	"A40"	"A40"	15560	1985	100	1407	1461	694	47	839	839	891	386	43	62	35	0	7165	7070	3262	46	1284	1284	1370	641	46	93	89	0	0.000	0.000	0.000	0.000	0.000	0.000	0.000	0.000	0.000	0.000	0.000	0.000	0.000	0.000	0.097	0.108	0.111	0.106	3.000	0.100	0.311	316	2384	100	568	5881	6449	622	5786	6408	Error	Error	-3.372	568	5881	622	5786	461777	2234254	1.477	8.892	0	0	0
1	11	7	"A40"	"A40"	15860	1985	100	1489	1515	565	37	887	887	1000	1115	111	19	0	0	8447	7985	3664	45	1312	1312	1423	919	64	87	82	0	0.000	0.000	0.000	0.000	0.000	0.000	0.000	0.000	0.000	0.000	0.000	0.000	0.000	0.000	0.084	0.094	0.106	0.105	3.071	0.130	0.103	316	2384	100	602	7135	7737	628	6673	7301	Error	Error	-3.567	602	7135	628	6673	478618	2523365	0.462	7.140	0	0	0
1	12	7	"A40"	"A40"	16160	1985	100	1446	1476	547	37	872	872	922	434	47	58	31	0	7933	7558	3663	48	1299	1299	1385	670	48	85	82	0	0.000	0.000	0.000	0.000	0.000	0.000	0.000	0.000	0.000	0.000	0.000	0.000	0.000	0.000	0.087	0.097	0.109	0.111	3.922	0.082	0.295	316	2384	100	574	6634	7208	604	6259	6863	Error	Error	-3.531	574	6634	604	6259	466427	2388393	1.276	9.213	0	0	0
1	13	7	"A41"	"A41"	16460	1985	100	1548	1645	1230	74	890	890	1021	1244	121	19	0	0	11091	11079	5992	54	1346	1346	1423	732	51	91	86	0	0.000	0.000	0.000	0.000	0.000	0.000	0.000	0.000	0.000	0.000	0.000	0.000	0.000	0.000	0.068	0.078	0.074	0.076	3.077	0.076	0.254	316	2384	100	658	9745	10403	755	9733	10488	Error	Error	-3.889	658	9745	755	9733	519820	3500906	0.502	13.191	0	0	0
1	14	7	"A41"	"A41"	16760	1985	100	1425	1476	518	35	925	925	1105	1575	142	3	0	0	10967	10861	5719	52	1364	1364	1518	1092	71	90	89	0	0.000	0.000	0.000	0.000	0.000	0.000	0.000	0.000	0.000	0.000	0.000	0.000	0.000	0.000	0.052	0.058	0.063	0.068	3.185	0.051	0.289	316	2384	100	500	9603	10103	551	9497	10048	Error	Error	-4.263	500	9603	551	9497	466443	3432023	0.236	8.556	0	0	0
1	15	7	"A41"	"A41"	17060	1980	100	1440	1531	620	40	915	915	959	439	45	56	32	0	11502	10173	5834	57	1360	1360	1435	780	54	81	75	0	0.000	0.000	0.000	0.000	0.000	0.000	0.000	0.000	0.000	0.000	0.000	0.000	0.000	0.000	0.052	0.070	0.077	0.082	3.370	0.061	0.312	316	2384	100	525	10142	10667	616	8813	9429	Error	Error	-4.272	525	10142	616	8813	483690	3214646	1.303	11.203	0	0	0
1	16	7	"A42"	"A42"	17360	1980	100	1302	1351	496	36	912	912	972	511	52	41	12	0	7235	7265	3785	52	1400	1400	1431	362	25	91	86	0	0.000	0.000	0.000	0.000	0.000	0.000	0.000	0.000	0.000	0.000	0.000	0.000	0.000	0.000	0.067	0.075	0.088	0.082	3.791	0.067	0.181	316	2384	100	390	5835	6225	439	5865	6304	Error	Error	-3.903	390	5835	439	5865	426768	2295602	0.742	16.116	0	0	0
1	17	7	"A42"	"A42"	17660	1980	100	1414	1523	732	48	941	941	1004	596	59	41	13	0	8198	7920	4353	54	1406	1406	1456	538	36	83	80	0	0.000	0.000	0.000	0.000	0.000	0.000	0.000	0.000	0.000	0.000	0.000	0.000	0.000	0.000	0.070	0.089	0.099	0.111	4.236	0.089	0.328	316	2384	100	473	6792	7265	582	6514	7096	Error	Error	-3.844	473	6792	582	6514	481286	2502757	0.871	12.015	0	0	0
1	18	7	"A42"	"A42"	17955	1980	100	1427	1476	539	36	952	952	1004	444	44	53	25	0	9202	8568	5003	58	1440	1440	1527	797	52	78	73	0	0.000	0.000	0.000	0.000	0.000	0.000	0.000	0.000	0.000	0.000	0.000	0.000	0.000	0.000	0.061	0.074	0.082	0.093	3.829	0.070	0.275	316	2384	100	475	7762	8237	524	7128	7652	Error	Error	-4.030	475	7762	524	7128	466511	2707566	1.063	8.834	0	0	0
1	1	8	"A43"	"A43"	12870	2295	100	1123	1171	489	41	801	801	858	500	58	36	8	0	6272	7209	3600	49	1204	1204	1229	355	28	99	95	0	0.000	0.000	0.000	0.000	0.000	0.000	0.000	0.000	0.000	0.000	0.000	0.000	0.000	0.000	0.064	0.062	0.074	0.065	3.351	0.056	0.182	316	2384	100	322	5068	5390	370	6005	6375	Error	Error	-3.976	322	5068	370	6005	369904	2278096	0.626	16.845	0	0	0
1	2	8	"A43"	"A43"	13170	2295	100	1132	1179	430	36	783	783	843	514	60	36	8	0	8288	8175	3381	41	1197	1197	1258	751	59	100	97	0	0.000	0.000	0.000	0.000	0.000	0.000	0.000	0.000	0.000	0.000	0.000	0.000	0.000	0.000	0.049	0.057	0.064	0.052	2.889	0.051	0.076	316	2384	100	349	7091	7440	396	6978	7374	Error	Error	-4.345	349	7091	396	6978	372632	2583388	0.654	9.210	0	0	0
1	3	8	"A43"	"A43"	13470	2295	100	1232	1283	735	57	818	818	955	1813	189	0	0	0	7680	8174	3822	46	1220	1220	1316	1526	115	93	82	0	0.000	0.000	0.000	0.000	0.000	0.000	0.000	0.000	0.000	0.000	0.000	0.000	0.000	0.000	0.064	0.067	0.065	0.064	2.816	0.374	0.202	316	2384	100	414	6460	6874	465	6954	7419	Error	Error	-3.964	414	6460	465	6954	405326	2582977	0.181	4.494	0	0	0
1	4	8	"A44"	"A44"	13765	2295	100	1247	1291	611	47	830	830	888	641	72	31	7	0	7381	7181	2867	39	1244	1244	1291	826	63	93	89	0	0.000	0.000	0.000	0.000	0.000	0.000	0.000	0.000	0.000	0.000	0.000	0.000	0.000	0.000	0.068	0.078	0.087	0.075	3.114	0.115	0.142	316	2384	100	417	6137	6554	461	5937	6398	Error	Error	-3.879	417	6137	461	5937	408036	2269092	0.629	7.131	0	0	0
1	5	8	"A44"	"A44"	14065	2295	100	1247	1270	474	37	838	838	945	1474	155	2	0	0	7317	7331	2430	33	1272	1272	1322	891	67	96	93	0	0.000	0.000	0.000	0.000	0.000	0.000	0.000	0.000	0.000	0.000	0.000	0.000	0.000	0.000	0.068	0.071	0.089	0.071	2.839	0.166	0.162	316	2384	100	409	6045	6454	432	6059	6491	Error	Error	-3.886	409	6045	432	6059	401202	2316461	0.220	6.744	0	0	0
1	6	8	"A44"	"A44"	14365	2290	100	1292	1365	707	51	852	852	912	467	51	45	16	0	6843	7023	3012	42	1281	1281	1348	529	39	94	91	0	0.000	0.000	0.000	0.000	0.000	0.000	0.000	0.000	0.000	0.000	0.000	0.000	0.000	0.000	0.079	0.089	0.086	0.087	2.994	0.069	0.130	316	2384	100	440	5562	6002	513	5742	6255	Error	Error	-3.660	440	5562	513	5742	431379	2219270	0.970	10.728	0	0	0
1	7	8	"A45"	"A45"	14665	2290	100	1386	1388	465	33	859	859	897	397	44	58	26	0	5614	5443	2179	40	1261	1261	1285	267	20	96	93	0	0.000	0.000	0.000	0.000	0.000	0.000	0.000	0.000	0.000	0.000	0.000	0.000	0.000	0.000	0.121	0.126	0.141	0.137	3.236	0.096	0.157	316	2384	100	527	4353	4880	529	4182	4711	Error	Error	-3.046	527	4353	529	4182	438690	1719910	1.237	15.573	0	0	0
1	8	8	"A45"	"A45"	14965	2290	100	1318	1351	499	36	849	849	886	398	44	55	26	0	5079	5136	2036	39	1274	1274	1339	542	40	94	90	0	0.000	0.000	0.000	0.000	0.000	0.000	0.000	0.000	0.000	0.000	0.000	0.000	0.000	0.000	0.123	0.130	0.164	0.138	3.353	0.089	0.147	316	2384	100	469	3805	4274	502	3862	4364	Error	Error	-3.020	469	3805	502	3862	426964	1622951	1.168	7.006	0	0	0
1	9	8	"A45"	"A45"	15265	2290	100	1308	1363	488	35	866	866	903	438	48	51	19	0	5919	5562	2495	44	1282	1282	1335	475	35	87	85	0	0.000	0.000	0.000	0.000	0.000	0.000	0.000	0.000	0.000	0.000	0.000	0.000	0.000	0.000	0.095	0.116	0.132	0.134	3.497	0.087	0.163	316	2384	100	442	4637	5079	497	4280	4777	Error	Error	-3.391	442	4637	497	4280	430651	1757647	1.050	8.899	0	0	0
1	10	8	"A47"	"A47"	15565	2290	100	1334	1424	557	39	856	856	902	447	49	52	23	0	7373	6979	2360	33	1274	1274	1301	294	22	100	97	0	0.000	0.000	0.000	0.000	0.000	0.000	0.000	0.000	0.000	0.000	0.000	0.000	0.000	0.000	0.078	0.100	0.100	0.095	2.809	0.080	0.164	316	2384	100	478	6099	6577	568	5705	6273	Error	Error	-3.673	478	6099	568	5705	449877	2205440	1.168	19.313	0	0	0
1	11	8	"A47"	"A47"	15865	2285	100	1310	1382	555	40	863	863	929	694	74	33	6	0	6387	6166	2998	48	1309	1309	1388	707	50	85	83	0	0.000	0.000	0.000	0.000	0.000	0.000	0.000	0.000	0.000	0.000	0.000	0.000	0.000	0.000	0.088	0.107	0.122	0.123	3.940	0.086	0.223	316	2384	100	447	5078	5525	519	4857	5376	Error	Error	-3.506	447	5078	519	4857	436676	1948374	0.653	6.758	0	0	0
1	12	8	"A47"	"A47"	16165	2285	100	1479	1542	878	56	873	873	914	416	45	62	32	0	7390	7030	3169	45	1311	1311	1361	458	33	93	88	0	0.000	0.000	0.000	0.000	0.000	0.000	0.000	0.000	0.000	0.000	0.000	0.000	0.000	0.000	0.100	0.117	0.116	0.115	3.219	0.101	0.230	316	2384	100	606	6079	6685	669	5719	6388	Error	Error	-3.326	606	6079	669	5719	487184	2221510	1.510	12.378	0	0	0
1	13	8	"A48"	"A48"	16465	2285	100	1238	1396	726	52	885	885	957	734	76	27	5	0	6202	6396	2603	40	1336	1336	1373	456	33	95	93	0	0.000	0.000	0.000	0.000	0.000	0.000	0.000	0.000	0.000	0.000	0.000	0.000	0.000	0.000	0.073	0.101	0.104	0.095	3.441	0.084	0.131	316	2384	100	353	4866	5219	511	5060	5571	Error	Error	-3.785	353	4866	511	5060	441225	2021120	0.598	11.015	0	0	0
1	14	8	"A48"	"A48"	16765	2285	100	1245	1327	553	41	875	875	919	396	43	48	25	0	5907	5939	2704	45	1337	1337	1362	375	27	91	86	0	0.000	0.000	0.000	0.000	0.000	0.000	0.000	0.000	0.000	0.000	0.000	0.000	0.000	0.000	0.081	0.098	0.115	0.109	3.615	0.082	0.186	316	2384	100	370	4570	4940	452	4602	5054	Error	Error	-3.627	370	4570	452	4602	419223	1876676	1.030	12.205	0	0	0
1	15	8	"A48"	"A48"	17065	2285	100	1279	1359	534	39	925	925	1018	1463	143	5	0	0	6002	5909	2656	44	1377	1377	1399	332	23	91	85	0	0.000	0.000	0.000	0.000	0.000	0.000	0.000	0.000	0.000	0.000	0.000	0.000	0.000	0.000	0.077	0.096	0.107	0.113	3.635	0.077	0.139	316	2384	100	354	4625	4979	434	4532	4966	Error	Error	-3.708	354	4625	434	4532	429348	1867182	0.233	13.584	0	0	0
1	16	8	"A49"	"A49"	17360	2280	100	1352	1369	547	39	963	963	1083	1404	129	3	0	0	5967	6086	2699	44	1401	1401	1473	725	49	92	86	0	0.000	0.000	0.000	0.000	0.000	0.000	0.000	0.000	0.000	0.000	0.000	0.000	0.000	0.000	0.085	0.087	0.110	0.100	3.665	0.258	0.086	316	2384	100	389	4566	4955	406	4685	5091	Error	Error	-3.553	389	4566	406	4685	432684	1923317	0.204	6.363	0	0	0
1	17	8	"A49"	"A49"	17660	2280	100	1341	1814	4039	222	971	971	1050	726	69	27	7	0	5558	5846	4245	72	1428	1428	1497	577	38	89	81	0	0.000	0.000	0.000	0.000	0.000	0.000	0.000	0.000	0.000	0.000	0.000	0.000	0.000	0.000	0.090	0.191	0.141	0.148	4.000	0.638	0.392	316	2384	100	370	4130	4500	843	4418	5261	Error	Error	-3.481	370	4130	843	4418	573306	1847229	1.052	7.537	0	0	0
1	18	8	"A49"	"A49"	17960	2280	100	1249	1293	460	35	987	987	1064	790	74	15	0	0	4779	5503	3070	55	1460	1460	1530	597	39	87	80	0	0.000	0.000	0.000	0.000	0.000	0.000	0.000	0.000	0.000	0.000	0.000	0.000	0.000	0.000	0.079	0.076	0.111	0.109	3.882	0.131	0.072	316	2384	100	262	3319	3581	306	4043	4349	Error	Error	-3.663	262	3319	306	4043	408521	1738976	0.290	6.655	0	0	0
1	1	9	"A50"	"A50"	12875	2595	100	3351	5861	5195	88	839	839	909	918	100	71	55	0	8084	7407	3108	41	1221	1221	1254	406	32	92	88	0	0.000	0.000	0.000	0.000	0.000	0.000	0.000	0.000	0.000	0.000	0.000	0.000	0.000	0.000	0.366	0.812	0.579	0.521	3.663	1.111	0.415	316	2384	100	2512	6863	9375	5022	6186	11208	Error	Error	-1.450	2512	6863	5022	6186	1851941	2340754	5.394	15.155	0	0	0
1	2	9	"A50"	"A50"	13170	2595	100	8465	10159	8476	83	838	838	921	678	73	88	76	0	7244	6877	2316	33	1256	1256	1355	800	59	95	94	0	0.000	0.000	0.000	0.000	0.000	0.000	0.000	0.000	0.000	0.000	0.000	0.000	0.000	0.000	1.274	1.658	1.273	0.961	4.421	3.757	0.252	316	2384	100	7627	5988	13615	9321	5621	14942	Error	Error	0.349	7627	5988	9321	5621	3210298	2173209	13.625	6.903	0	0	0
1	3	9	"A50"	"A50"	13470	2595	100	10420	10050	7796	77	845	845	931	781	83	86	69	0	6719	6637	2142	32	1254	1254	1322	578	43	95	92	0	0.000	0.000	0.000	0.000	0.000	0.000	0.000	0.000	0.000	0.000	0.000	0.000	0.000	0.000	1.752	1.710	1.586	0.998	4.010	3.349	0.368	316	2384	100	9575	5465	15040	9205	5383	14588	Error	Error	0.809	9575	5465	9205	5383	3175897	2097200	11.676	9.196	0	0	0
1	4	9	"A51"	"A51"	13770	2595	100	1318	1365	995	72	862	862	924	584	63	35	5	0	7799	7571	3298	43	1267	1267	1325	544	41	92	89	0	0.000	0.000	0.000	0.000	0.000	0.000	0.000	0.000	0.000	0.000	0.000	0.000	0.000	0.000	0.070	0.080	0.087	0.083	2.818	0.085	0.186	316	2384	100	456	6532	6988	503	6304	6807	Error	Error	-3.840	456	6532	503	6304	431211	2392389	0.755	11.482	0	0	0
1	5	9	"A51"	"A51"	14070	2595	100	1175	1225	455	37	868	868	959	1113	116	5	0	0	7274	7090	3139	44	1250	1250	1327	952	71	90	86	0	0.000	0.000	0.000	0.000	0.000	0.000	0.000	0.000	0.000	0.000	0.000	0.000	0.000	0.000	0.051	0.061	0.082	0.071	3.354	0.059	0.115	316	2384	100	307	6024	6331	357	5840	6197	Error	Error	-4.294	307	6024	357	5840	387023	2240430	0.239	6.054	0	0	0
1	6	9	"A51"	"A51"	14370	2590	100	1207	1251	469	37	876	876	934	608	65	27	6	0	7481	7257	3433	47	1266	1266	1374	1569	114	84	78	0	0.000	0.000	0.000	0.000	0.000	0.000	0.000	0.000	0.000	0.000	0.000	0.000	0.000	0.000	0.053	0.063	0.075	0.078	3.143	0.061	0.205	316	2384	100	331	6215	6546	375	5991	6366	Error	Error	-4.231	331	6215	375	5991	395223	2293300	0.521	3.750	0	0	0
1	7	9	"A52"	"A52"	14670	2590	100	1265	1299	501	38	887	887	992	1432	144	4	0	0	7805	7494	3294	43	1270	1270	1300	329	25	94	91	0	0.000	0.000	0.000	0.000	0.000	0.000	0.000	0.000	0.000	0.000	0.000	0.000	0.000	0.000	0.058	0.066	0.077	0.077	3.897	0.084	0.010	316	2384	100	378	6535	6913	412	6224	6636	Error	Error	-4.112	378	6535	412	6224	410618	2368018	0.214	18.827	0	0	0
1	8	9	"A52"	"A52"	14970	2590	100	1198	1240	478	38	842	842	897	482	53	39	11	0	7391	7237	3633	50	1271	1271	1305	422	32	91	86	0	0.000	0.000	0.000	0.000	0.000	0.000	0.000	0.000	0.000	0.000	0.000	0.000	0.000	0.000	0.058	0.067	0.078	0.072	3.928	0.066	0.175	316	2384	100	356	6120	6476	398	5966	6364	Error	Error	-4.104	356	6120	398	5966	391691	2286797	0.712	14.057	0	0	0
1	9	9	"A52"	"A52"	15270	2590	100	1222	1572	2117	134	882	882	936	480	51	39	15	0	6608	7137	4595	64	1280	1280	1324	420	31	90	87	0	0.000	0.000	0.000	0.000	0.000	0.000	0.000	0.000	0.000	0.000	0.000	0.000	0.000	0.000	0.064	0.118	0.096	0.100	3.112	0.213	0.337	316	2384	100	340	5328	5668	690	5857	6547	Error	Error	-3.970	340	5328	690	5857	496842	2255370	1.325	13.840	0	0	0
1	10	9	"A53"	"A53"	15570	2590	100	1433	1511	1311	86	885	885	925	408	44	58	26	0	7368	7298	1972	27	1296	1296	1329	332	24	99	98	0	0.000	0.000	0.000	0.000	0.000	0.000	0.000	0.000	0.000	0.000	0.000	0.000	0.000	0.000	0.090	0.104	0.099	0.091	2.815	0.108	0.128	316	2384	100	548	6072	6620	626	6002	6628	Error	Error	-3.470	548	6072	626	6002	477366	2306042	1.436	17.979	0	0	0
1	11	9	"A53"	"A53"	15870	2590	100	1284	1351	482	35	898	898	970	814	83	23	0	0	6970	6546	2175	33	1315	1315	1390	731	52	93	91	0	0.000	0.000	0.000	0.000	0.000	0.000	0.000	0.000	0.000	0.000	0.000	0.000	0.000	0.000	0.068	0.087	0.108	0.090	3.287	0.176	0.156	316	2384	100	386	5655	6041	453	5231	5684	Error	Error	-3.873	386	5655	453	5231	426879	2068683	0.468	7.053	0	0	0
1	12	9	"A53"	"A53"	16170	2585	100	1393	1465	977	66	915	915	983	601	61	39	8	0	6930	6491	2649	40	1343	1343	1470	754	51	88	84	0	0.000	0.000	0.000	0.000	0.000	0.000	0.000	0.000	0.000	0.000	0.000	0.000	0.000	0.000	0.086	0.107	0.113	0.114	3.411	0.114	0.152	316	2384	100	478	5587	6065	550	5148	5698	Error	Error	-3.547	478	5587	550	5148	462922	2051235	0.802	6.659	0	0	0
1	13	9	"A54"	"A54"	16470	2585	100	1104	1162	533	45	909	909	951	408	42	31	12	0	3525	4588	3323	72	1331	1331	1357	304	22	89	83	0	0.000	0.000	0.000	0.000	0.000	0.000	0.000	0.000	0.000	0.000	0.000	0.000	0.000	0.000	0.089	0.078	0.123	0.136	3.714	0.073	0.097	316	2384	100	195	2194	2389	253	3257	3510	Error	Error	-3.492	195	2194	253	3257	367150	1449734	0.517	10.628	0	0	0
1	14	9	"A54"	"A54"	16770	2585	100	1064	1145	520	45	943	943	1010	606	60	17	4	0	3417	4412	3168	71	1349	1349	1399	488	34	79	68	0	0.000	0.000	0.000	0.000	0.000	0.000	0.000	0.000	0.000	0.000	0.000	0.000	0.000	0.000	0.059	0.066	0.141	0.147	5.934	0.076	0.084	316	2384	100	121	2068	2189	202	3063	3265	Error	Error	-4.095	121	2068	202	3063	361924	1394217	0.223	6.174	0	0	0
1	15	9	"A54"	"A54"	17065	2585	100	1068	1155	511	44	977	977	1012	399	39	27	9	0	2864	3920	2795	71	1389	1389	1413	301	21	80	72	0	0.000	0.000	0.000	0.000	0.000	0.000	0.000	0.000	0.000	0.000	0.000	0.000	0.000	0.000	0.062	0.070	0.174	0.194	5.464	0.074	0.078	316	2384	100	91	1475	1566	178	2531	2709	Error	Error	-4.019	91	1475	178	2531	364908	1238803	0.358	8.329	0	0	0
1	16	9	"A55"	"A55"	17365	2585	100	1263	1384	803	58	1001	1001	1111	1398	125	5	0	0	6959	6747	3443	51	1443	1443	1532	1261	82	85	73	0	0.000	0.000	0.000	0.000	0.000	0.000	0.000	0.000	0.000	0.000	0.000	0.000	0.000	0.000	0.047	0.072	0.087	0.080	3.435	0.346	0.258	316	2384	100	262	5516	5778	383	5304	5687	Error	Error	-4.396	262	5516	383	5304	437186	2132089	0.195	4.136	0	0	0
1	17	9	"A55"	"A55"	17665	2580	100	1281	1320	512	38	1008	1008	1061	504	47	30	8	0	6900	6544	3329	50	1437	1437	1514	642	42	83	80	0	0.000	0.000	0.000	0.000	0.000	0.000	0.000	0.000	0.000	0.000	0.000	0.000	0.000	0.000	0.050	0.061	0.084	0.094	4.029	0.053	0.082	316	2384	100	273	5463	5736	312	5107	5419	Error	Error	-4.323	273	5463	312	5107	417018	2068058	0.514	7.835	0	0	0
1	18	9	"A55"	"A55"	17965	2580	100	1321	1439	820	56	1024	1024	1070	418	39	43	17	0	6376	6433	3681	57	1474	1474	1512	374	24	91	86	0	0.000	0.000	0.000	0.000	0.000	0.000	0.000	0.000	0.000	0.000	0.000	0.000	0.000	0.000	0.061	0.084	0.109	0.103	3.883	0.092	0.192	316	2384	100	297	4902	5199	415	4959	5374	Error	Error	-4.045	297	4902	415	4959	454582	2032875	0.883	13.158	0	0	0
1	1	10	"A56"	"A56"	12875	2900	100	948	1067	613	57	837	837	884	392	44	31	8	0	2983	3253	1241	38	1226	1226	1246	275	22	98	96	0	0.000	0.000	0.000	0.000	0.000	0.000	0.000	0.000	0.000	0.000	0.000	0.000	0.000	0.000	0.063	0.113	0.194	0.143	3.706	0.156	0.099	316	2384	100	111	1757	1868	230	2027	2257	Error	Error	-3.984	111	1757	230	2027	337247	1027811	0.467	7.298	0	0	0
1	2	10	"A56"	"A56"	13175	2895	100	1020	1044	470	45	833	833	914	864	94	4	0	0	3887	4091	1362	33	1243	1243	1300	737	56	97	87	0	0.000	0.000	0.000	0.000	0.000	0.000	0.000	0.000	0.000	0.000	0.000	0.000	0.000	0.000	0.071	0.074	0.127	0.107	3.020	0.092	0.094	316	2384	100	187	2644	2831	211	2848	3059	Error	Error	-3.822	187	2644	211	2848	329790	1292853	0.150	3.787	0	0	0
1	3	10	"A56"	"A56"	13475	2895	100	1017	1037	402	38	850	850	966	1678	173	0	0	0	3423	3645	1295	35	1227	1227	1312	1421	108	86	27	0	0.000	0.000	0.000	0.000	0.000	0.000	0.000	0.000	0.000	0.000	0.000	0.000	0.000	0.000	0.076	0.077	0.145	0.111	3.428	0.061	0.035	316	2384	100	167	2196	2363	187	2418	2605	Error	Error	-3.717	167	2196	187	2418	327709	1151751	0.042	1.642	0	0	0
1	4	10	"A57"	"A57"	13775	2895	100	1403	1460	750	51	839	839	888	380	42	64	33	0	10366	9714	3227	33	1226	1226	1253	347	27	99	97	0	0.000	0.000	0.000	0.000	0.000	0.000	0.000	0.000	0.000	0.000	0.000	0.000	0.000	0.000	0.062	0.073	0.073	0.062	2.975	0.075	0.284	316	2384	100	564	9140	9704	621	8488	9109	Error	Error	-4.018	564	9140	621	8488	461385	3069723	1.505	24.383	0	0	0
1	5	10	"A57"	"A57"	14075	2895	100	1341	1374	494	35	851	851	894	379	42	60	27	0	10129	9568	2958	30	1234	1234	1257	324	25	100	98	0	0.000	0.000	0.000	0.000	0.000	0.000	0.000	0.000	0.000	0.000	0.000	0.000	0.000	0.000	0.055	0.063	0.063	0.059	2.854	0.057	0.227	316	2384	100	490	8895	9385	523	8334	8857	Error	Error	-4.182	490	8895	523	8334	434318	3023627	1.266	25.651	0	0	0
1	6	10	"A57"	"A57"	14375	2895	100	1380	1409	515	36	888	888	954	729	76	30	5	0	10065	9717	2978	30	1244	1244	1284	562	43	97	95	0	0.000	0.000	0.000	0.000	0.000	0.000	0.000	0.000	0.000	0.000	0.000	0.000	0.000	0.000	0.056	0.061	0.065	0.057	2.728	0.056	0.217	316	2384	100	492	8821	9313	521	8473	8994	Error	Error	-4.164	492	8821	521	8473	445132	3070707	0.624	15.005	0	0	0
1	7	10	"A58"	"A58"	14675	2890	100	1362	1392	576	41	881	881	952	509	53	47	16	0	8568	8034	2832	35	1268	1268	1305	389	29	95	91	0	0.000	0.000	0.000	0.000	0.000	0.000	0.000	0.000	0.000	0.000	0.000	0.000	0.000	0.000	0.066	0.076	0.081	0.075	3.045	0.067	0.173	316	2384	100	481	7300	7781	511	6766	7277	Error	Error	-3.924	481	7300	511	6766	439971	2538822	0.864	17.298	0	0	0
1	8	10	"A58"	"A58"	14975	2890	100	1308	1371	520	37	887	887	955	818	85	25	1	0	7772	7738	2690	34	1262	1262	1320	573	43	97	94	0	0.000	0.000	0.000	0.000	0.000	0.000	0.000	0.000	0.000	0.000	0.000	0.000	0.000	0.000	0.065	0.075	0.081	0.074	3.080	0.071	0.215	316	2384	100	421	6510	6931	484	6476	6960	Error	Error	-3.951	421	6510	484	6476	433175	2445326	0.509	11.201	0	0	0
1	9	10	"A58"	"A58"	15275	2890	100	1330	1407	731	51	885	885	952	678	71	31	5	0	8890	8510	2937	34	1271	1271	1299	320	24	98	95	0	0.000	0.000	0.000	0.000	0.000	0.000	0.000	0.000	0.000	0.000	0.000	0.000	0.000	0.000	0.058	0.072	0.076	0.068	2.953	0.070	0.157	316	2384	100	445	7619	8064	522	7239	7761	Error	Error	-4.098	445	7619	522	7239	444647	2689068	0.671	22.534	0	0	0
1	10	10	"A59"	"A59"	15575	2890	100	1551	1584	530	33	887	887	950	507	53	61	22	0	11998	11981	2309	19	1292	1292	1323	432	32	100	100	0	0.000	0.000	0.000	0.000	0.000	0.000	0.000	0.000	0.000	0.000	0.000	0.000	0.000	0.000	0.062	0.065	0.062	0.052	2.589	0.066	0.211	316	2384	100	664	10706	11370	697	10689	11386	Error	Error	-4.011	664	10706	697	10689	500540	3786060	1.250	24.671	0	0	0
1	11	10	"A59"	"A59"	15875	2890	100	1417	1451	461	31	899	899	958	456	47	57	21	0	8085	8203	2191	26	1320	1320	1352	360	26	99	98	0	0.000	0.000	0.000	0.000	0.000	0.000	0.000	0.000	0.000	0.000	0.000	0.000	0.000	0.000	0.077	0.080	0.088	0.077	2.451	0.072	0.226	316	2384	100	518	6765	7283	552	6883	7435	Error	Error	-3.707	518	6765	552	6883	458461	2592183	1.081	19.031	0	0	0
1	12	10	"A59"	"A59"	16175	2885	100	1633	1646	505	30	924	924	961	391	40	75	42	0	12517	11855	3319	27	1349	1349	1395	407	29	100	99	0	0.000	0.000	0.000	0.000	0.000	0.000	0.000	0.000	0.000	0.000	0.000	0.000	0.000	0.000	0.063	0.069	0.070	0.063	2.193	0.064	0.330	316	2384	100	709	11168	11877	722	10506	11228	Error	Error	-3.977	709	11168	722	10506	519989	3746144	1.752	25.700	0	0	0
1	13	10	"A60"	"A60"	16470	2885	100	1435	1493	566	37	929	929	989	601	60	42	13	0	10001	9244	4037	43	1357	1357	1387	434	31	93	88	0	0.000	0.000	0.000	0.000	0.000	0.000	0.000	0.000	0.000	0.000	0.000	0.000	0.000	0.000	0.059	0.072	0.078	0.073	2.855	0.063	0.170	316	2384	100	506	8644	9150	564	7887	8451	Error	Error	-4.094	506	8644	564	7887	471679	2921005	0.839	18.104	0	0	0
1	14	10	"A60"	"A60"	16770	2885	100	1503	1506	548	36	952	952	1005	542	53	50	19	0	9075	8598	4488	52	1398	1398	1438	507	35	88	83	0	0.000	0.000	0.000	0.000	0.000	0.000	0.000	0.000	0.000	0.000	0.000	0.000	0.000	0.000	0.072	0.077	0.091	0.087	3.148	0.068	0.260	316	2384	100	551	7677	8228	554	7200	7754	Error	Error	-3.800	551	7677	554	7200	475913	2716984	0.924	14.122	0	0	0
1	15	10	"A60"	"A60"	17070	2885	100	1590	1720	818	47	992	992	1159	1988	171	4	1	0	10522	9389	4368	46	1409	1409	1468	658	44	88	83	0	0.000	0.000	0.000	0.000	0.000	0.000	0.000	0.000	0.000	0.000	0.000	0.000	0.000	0.000	0.066	0.091	0.090	0.093	3.580	0.095	0.240	316	2384	100	598	9113	9711	728	7980	8708	Error	Error	-3.930	598	9113	728	7980	543420	2966976	0.282	12.038	0	0	0
1	16	10	"A61"	"A61"	17370	2885	100	1420	1531	740	48	1032	1032	1140	887	77	23	2	0	7724	8087	3808	47	1438	1438	1491	538	36	92	90	0	0.000	0.000	0.000	0.000	0.000	0.000	0.000	0.000	0.000	0.000	0.000	0.000	0.000	0.000	0.062	0.075	0.081	0.073	3.400	0.099	0.092	316	2384	100	388	6286	6674	499	6649	7148	Error	Error	-4.018	388	6286	499	6649	483672	2555500	0.441	12.260	0	0	0
1	17	10	"A61"	"A61"	17670	2880	100	1309	1455	899	61	1043	1043	1205	2307	191	1	0	0	5855	6786	4160	61	1442	1442	1530	1501	98	81	60	0	0.000	0.000	0.000	0.000	0.000	0.000	0.000	0.000	0.000	0.000	0.000	0.000	0.000	0.000	0.060	0.077	0.094	0.103	4.452	0.533	0.156	316	2384	100	266	4413	4679	412	5344	5756	Error	Error	-4.052	266	4413	412	5344	459788	2144513	0.108	3.502	0	0	0
1	18	10	"A61"	"A61"	17970	2880	100	1383	1464	597	40	1020	1020	1084	500	46	42	14	0	7548	7601	3436	45	1462	1462	1500	436	29	90	86	0	0.000	0.000	0.000	0.000	0.000	0.000	0.000	0.000	0.000	0.000	0.000	0.000	0.000	0.000	0.060	0.072	0.082	0.078	3.813	0.069	0.161	316	2384	100	363	6086	6449	444	6139	6583	Error	Error	-4.067	363	6086	444	6139	462586	2401837	0.760	13.993	0	0	0
1	1	11	"A62"	"A62"	12880	3200	100	1073	1170	549	46	849	849	886	374	42	40	18	0	4018	4650	2240	48	1226	1226	1289	1061	82	92	64	0	0.000	0.000	0.000	0.000	0.000	0.000	0.000	0.000	0.000	0.000	0.000	0.000	0.000	0.000	0.080	0.094	0.122	0.112	3.780	0.093	0.159	316	2384	100	224	2792	3016	321	3424	3745	Error	Error	-3.640	224	2792	321	3424	369847	1469424	0.759	3.168	0	0	0
1	2	11	"A62"	"A62"	13180	3200	100	1098	1166	479	41	815	815	864	409	47	40	15	0	4220	4956	2312	46	1218	1218	1256	360	28	97	95	0	0.000	0.000	0.000	0.000	0.000	0.000	0.000	0.000	0.000	0.000	0.000	0.000	0.000	0.000	0.094	0.094	0.117	0.106	2.956	0.087	0.150	316	2384	100	283	3002	3285	351	3738	4089	Error	Error	-3.407	283	3002	351	3738	368525	1566101	0.738	10.278	0	0	0
1	3	11	"A62"	"A62"	13480	3195	100	1104	1176	492	41	828	828	881	399	45	40	18	0	4650	5252	2562	48	1227	1227	1274	381	29	95	93	0	0.000	0.000	0.000	0.000	0.000	0.000	0.000	0.000	0.000	0.000	0.000	0.000	0.000	0.000	0.081	0.086	0.111	0.094	3.592	0.108	0.175	316	2384	100	276	3423	3699	348	4025	4373	Error	Error	-3.633	276	3423	348	4025	371635	1659719	0.739	10.441	0	0	0
1	4	11	"A63"	"A63"	13780	3195	100	1416	1424	484	33	863	863	932	1420	152	4	0	0	11511	10663	4011	37	1219	1219	1245	310	24	96	95	0	0.000	0.000	0.000	0.000	0.000	0.000	0.000	0.000	0.000	0.000	0.000	0.000	0.000	0.000	0.054	0.059	0.063	0.058	3.029	0.057	0.229	316	2384	100	553	10292	10845	561	9444	10005	Error	Error	-4.218	553	10292	561	9444	449838	3369507	0.346	30.381	0	0	0
1	5	11	"A63"	"A63"	14080	3195	100	1433	1500	814	54	863	863	933	720	77	38	7	0	11808	10752	4316	40	1242	1242	1308	660	50	93	87	0	0.000	0.000	0.000	0.000	0.000	0.000	0.000	0.000	0.000	0.000	0.000	0.000	0.000	0.000	0.054	0.067	0.069	0.060	3.094	0.067	0.278	316	2384	100	570	10566	11136	637	9510	10147	Error	Error	-4.212	570	10566	637	9510	473989	3397768	0.788	14.309	0	0	0
1	6	11	"A63"	"A63"	14380	3195	100	1346	1398	605	43	882	882	939	580	61	42	10	0	9371	9384	4500	47	1263	1263	1303	431	33	96	93	0	0.000	0.000	0.000	0.000	0.000	0.000	0.000	0.000	0.000	0.000	0.000	0.000	0.000	0.000	0.057	0.064	0.074	0.066	2.869	0.064	0.250	316	2384	100	464	8108	8572	516	8121	8637	Error	Error	-4.127	464	8108	516	8121	441835	2965302	0.791	18.749	0	0	0
1	7	11	"A64"	"A64"	14680	3195	100	1149	1194	503	42	908	908	1031	1261	122	3	0	0	4399	4381	1296	29	1264	1264	1336	705	52	95	90	0	0.000	0.000	0.000	0.000	0.000	0.000	0.000	0.000	0.000	0.000	0.000	0.000	0.000	0.000	0.077	0.092	0.136	0.116	3.650	0.090	0.065	316	2384	100	241	3135	3376	286	3117	3403	Error	Error	-3.701	241	3135	286	3117	377185	1384300	0.129	4.319	0	0	0
1	8	11	"A64"	"A64"	14980	3190	100	1210	1245	473	37	868	868	964	1578	163	1	0	0	5857	6090	2762	45	1266	1266	1375	1324	96	89	80	0	0.000	0.000	0.000	0.000	0.000	0.000	0.000	0.000	0.000	0.000	0.000	0.000	0.000	0.000	0.074	0.078	0.096	0.086	3.449	0.075	0.148	316	2384	100	342	4591	4933	377	4824	5201	Error	Error	-3.747	342	4591	377	4824	393498	1924585	0.178	3.561	0	0	0
1	9	11	"A64"	"A64"	15280	3190	100	1250	1300	526	40	883	883	924	385	41	48	20	0	7548	7127	2889	40	1275	1275	1310	387	29	94	91	0	0.000	0.000	0.000	0.000	0.000	0.000	0.000	0.000	0.000	0.000	0.000	0.000	0.000	0.000	0.059	0.071	0.083	0.076	3.350	0.069	0.189	316	2384	100	367	6273	6640	417	5852	6269	Error	Error	-4.095	367	6273	417	5852	410857	2252164	0.977	15.031	0	0	0
1	10	11	"A65"	"A65"	15580	3190	100	1424	1497	565	37	893	893	952	538	56	48	16	0	11598	10859	3200	29	1287	1287	1317	400	30	100	99	0	0.000	0.000	0.000	0.000	0.000	0.000	0.000	0.000	0.000	0.000	0.000	0.000	0.000	0.000	0.051	0.063	0.065	0.056	2.461	0.062	0.258	316	2384	100	531	10311	10842	604	9572	10176	Error	Error	-4.279	531	10311	604	9572	473106	3431385	1.013	23.855	0	0	0
1	11	11	"A65"	"A65"	15880	3190	100	1488	1528	488	31	883	883	934	546	58	55	18	0	11558	11199	3080	27	1292	1292	1319	357	27	100	98	0	0.000	0.000	0.000	0.000	0.000	0.000	0.000	0.000	0.000	0.000	0.000	0.000	0.000	0.000	0.059	0.065	0.068	0.057	2.644	0.060	0.147	316	2384	100	605	10266	10871	645	9907	10552	Error	Error	-4.085	605	10266	645	9907	482894	3538734	1.088	27.675	0	0	0
1	12	11	"A65"	"A65"	16175	3190	100	1614	1661	705	42	920	920	972	443	45	66	36	0	11774	10538	3759	35	1335	1335	1369	417	30	98	93	0	0.000	0.000	0.000	0.000	0.000	0.000	0.000	0.000	0.000	0.000	0.000	0.000	0.000	0.000	0.066	0.081	0.078	0.073	2.744	0.072	0.236	316	2384	100	694	10439	11133	741	9203	9944	Error	Error	-3.911	694	10439	741	9203	524926	3330003	1.555	21.988	0	0	0
1	13	11	"A66"	"A66"	16475	3185	100	1349	1406	652	46	960	960	1071	1560	145	5	0	0	7019	6497	2895	44	1368	1368	1421	597	42	84	81	0	0.000	0.000	0.000	0.000	0.000	0.000	0.000	0.000	0.000	0.000	0.000	0.000	0.000	0.000	0.069	0.087	0.109	0.120	3.595	0.093	0.222	316	2384	100	389	5651	6040	446	5129	5575	Error	Error	-3.861	389	5651	446	5129	444425	2052967	0.215	8.503	0	0	0
1	14	11	"A66"	"A66"	16775	3185	100	1428	1451	617	42	1010	1010	1183	1704	144	3	0	0	7171	6863	3499	50	1433	1433	1572	1077	68	79	75	0	0.000	0.000	0.000	0.000	0.000	0.000	0.000	0.000	0.000	0.000	0.000	0.000	0.000	0.000	0.073	0.081	0.108	0.106	4.888	0.079	0.191	316	2384	100	418	5738	6156	441	5430	5871	Error	Error	-3.779	418	5738	441	5430	458513	2168633	0.157	4.913	0	0	0
1	15	11	"A66"	"A66"	17075	3185	100	1320	1420	578	40	1002	1002	1113	1377	123	6	0	0	5726	6203	3648	58	1445	1445	1540	1440	93	75	59	0	0.000	0.000	0.000	0.000	0.000	0.000	0.000	0.000	0.000	0.000	0.000	0.000	0.000	0.000	0.074	0.088	0.101	0.110	3.963	0.091	0.209	316	2384	100	318	4281	4599	418	4758	5176	Error	Error	-3.751	318	4281	418	4758	448621	1960186	0.223	3.238	0	0	0
1	16	11	"A67"	"A67"	17375	3185	100	1209	1361	740	54	1055	1055	1267	1987	156	1	0	0	2781	4021	2884	71	1466	1466	1569	1098	69	55	37	0	0.000	0.000	0.000	0.000	0.000	0.000	0.000	0.000	0.000	0.000	0.000	0.000	0.000	0.000	0.117	0.120	0.208	0.228	5.227	0.267	0.122	316	2384	100	154	1315	1469	306	2555	2861	Error	Error	-3.094	154	1315	306	2555	430170	1270719	0.047	2.233	0	0	0
1	17	11	"A67"	"A67"	17675	3185	100	1140	1196	470	39	1059	1059	1122	533	47	16	3	0	2439	2660	1032	38	1475	1475	1512	437	28	75	53	0	0.000	0.000	0.000	0.000	0.000	0.000	0.000	0.000	0.000	0.000	0.000	0.000	0.000	0.000	0.084	0.116	0.322	0.349	4.699	0.180	0.045	316	2384	100	81	964	1045	137	1185	1322	Error	Error	-3.573	81	964	137	1185	378075	840415	0.139	2.627	0	0	0
1	18	11	"A67"	"A67"	17975	3180	100	1082	1142	432	37	1059	1059	1176	1538	130	0	0	0	2054	2476	1231	49	1483	1483	1554	749	48	42	22	0	0.000	0.000	0.000	0.000	0.000	0.000	0.000	0.000	0.000	0.000	0.000	0.000	0.000	0.000	0.040	0.084	0.367	0.413	4.878	2.096	0.472	316	2384	100	23	571	594	83	993	1076	Error	Error	-4.634	23	571	83	993	360790	782508	-0.022	1.231	0	0	0
1	1	12	"A68"	"A68"	12885	3500	100	1301	1358	454	33	826	826	925	1210	130	9	0	0	7566	7157	2562	35	1235	1235	1263	363	28	99	97	0	0.000	0.000	0.000	0.000	0.000	0.000	0.000	0.000	0.000	0.000	0.000	0.000	0.000	0.000	0.075	0.090	0.093	0.082	2.815	0.078	0.134	316	2384	100	475	6331	6806	532	5922	6454	Error	Error	-3.736	475	6331	532	5922	429021	2261540	0.358	16.237	0	0	0
1	2	12	"A68"	"A68"	13185	3500	100	1395	1465	513	35	842	842	886	422	47	61	33	0	6442	6758	2783	41	1266	1266	1306	339	25	100	100	0	0.000	0.000	0.000	0.000	0.000	0.000	0.000	0.000	0.000	0.000	0.000	0.000	0.000	0.000	0.107	0.113	0.115	0.106	3.027	0.081	0.210	316	2384	100	553	5176	5729	623	5492	6115	Error	Error	-3.226	553	5176	623	5492	462911	2135680	1.372	16.083	0	0	0
1	3	12	"A68"	"A68"	13485	3495	100	1411	1433	494	34	856	856	906	514	56	52	16	0	6724	6435	1885	29	1249	1249	1310	638	48	99	97	0	0.000	0.000	0.000	0.000	0.000	0.000	0.000	0.000	0.000	0.000	0.000	0.000	0.000	0.000	0.101	0.111	0.119	0.100	2.625	0.089	0.209	316	2384	100	555	5475	6030	577	5186	5763	Error	Error	-3.302	555	5475	577	5186	452697	2033339	1.025	8.033	0	0	0
1	4	12	"A69"	"A69"	13785	3495	100	1888	1967	818	41	837	837	885	449	50	77	58	0	5312	5696	2399	42	1225	1225	1251	275	21	99	98	0	0.000	0.000	0.000	0.000	0.000	0.000	0.000	0.000	0.000	0.000	0.000	0.000	0.000	0.000	0.257	0.253	0.290	0.254	2.787	0.184	0.301	316	2384	100	1051	4087	5138	1130	4471	5601	Error	Error	-1.959	1051	4087	1130	4471	621539	1799836	2.410	16.164	0	0	0
1	5	12	"A69"	"A69"	14085	3495	100	1892	1996	859	43	839	839	900	794	88	63	26	0	5525	5642	2236	39	1233	1233	1262	270	21	98	98	0	0.000	0.000	0.000	0.000	0.000	0.000	0.000	0.000	0.000	0.000	0.000	0.000	0.000	0.000	0.245	0.262	0.265	0.234	3.074	0.182	0.286	316	2384	100	1053	4292	5345	1157	4409	5566	Error	Error	-2.027	1053	4292	1157	4409	630836	1782968	1.380	16.222	0	0	0
1	6	12	"A69"	"A69"	14385	3495	100	1967	2018	767	38	862	862	902	364	40	85	67	0	5516	5887	2165	36	1239	1239	1270	292	22	99	98	0	0.000	0.000	0.000	0.000	0.000	0.000	0.000	0.000	0.000	0.000	0.000	0.000	0.000	0.000	0.258	0.249	0.250	0.232	2.397	0.191	0.370	316	2384	100	1105	4277	5382	1156	4648	5804	Error	Error	-1.953	1105	4277	1156	4648	637676	1860436	3.066	15.812	0	0	0
1	7	12	"A70"	"A70"	14685	3495	100	1375	1435	614	42	910	910	963	441	45	51	20	0	5687	5790	2154	37	1275	1275	1303	321	24	99	94	0	0.000	0.000	0.000	0.000	0.000	0.000	0.000	0.000	0.000	0.000	0.000	0.000	0.000	0.000	0.105	0.116	0.125	0.104	3.115	0.105	0.165	316	2384	100	465	4412	4877	525	4515	5040	Error	Error	-3.246	465	4412	525	4515	453321	1829693	1.070	13.978	0	0	0
1	8	12	"A70"	"A70"	14985	3490	100	1483	1559	1087	69	914	914	987	1024	103	18	1	0	6715	6801	3021	44	1285	1285	1378	809	58	91	89	0	0.000	0.000	0.000	0.000	0.000	0.000	0.000	0.000	0.000	0.000	0.000	0.000	0.000	0.000	0.105	0.117	0.119	0.108	3.472	0.132	0.249	316	2384	100	569	5430	5999	645	5516	6161	Error	Error	-3.254	569	5430	645	5516	492528	2149006	0.559	6.703	0	0	0
1	9	12	"A70"	"A70"	15285	3490	100	1474	1470	506	34	913	913	954	414	43	61	30	0	6128	5836	2453	42	1303	1303	1351	388	28	92	88	0	0.000	0.000	0.000	0.000	0.000	0.000	0.000	0.000	0.000	0.000	0.000	0.000	0.000	0.000	0.116	0.123	0.135	0.143	3.191	0.101	0.217	316	2384	100	561	4825	5386	557	4533	5090	Error	Error	-3.104	561	4825	557	4533	464422	1844185	1.246	11.559	0	0	0
1	10	12	"A71"	"A71"	15580	3490	100	2288	2292	860	37	924	924	1045	1111	106	61	15	0	5199	5453	2127	39	1316	1316	1374	671	48	94	90	0	0.000	0.000	0.000	0.000	0.000	0.000	0.000	0.000	0.000	0.000	0.000	0.000	0.000	0.000	0.351	0.331	0.346	0.323	2.502	0.276	0.458	316	2384	100	1364	3883	5247	1368	4137	5505	Error	Error	-1.509	1364	3883	1368	4137	724251	1723251	1.122	6.079	0	0	0
1	11	12	"A71"	"A71"	15880	3490	100	2085	2200	1014	46	924	924	972	720	74	65	43	0	5232	5203	2434	46	1319	1319	1421	998	70	81	75	0	0.000	0.000	0.000	0.000	0.000	0.000	0.000	0.000	0.000	0.000	0.000	0.000	0.000	0.000	0.297	0.329	0.346	0.339	2.757	0.261	0.430	316	2384	100	1161	3913	5074	1276	3884	5160	Error	Error	-1.753	1161	3913	1276	3884	695200	1644120	1.706	3.790	0	0	0
1	12	12	"A71"	"A71"	16180	3490	100	2482	2465	1017	41	951	951	1004	500	49	81	73	0	4759	5149	2363	45	1330	1330	1418	640	45	91	85	0	0.000	0.000	0.000	0.000	0.000	0.000	0.000	0.000	0.000	0.000	0.000	0.000	0.000	0.000	0.446	0.396	0.443	0.403	2.356	0.310	0.489	316	2384	100	1531	3429	4960	1514	3819	5333	Error	Error	-1.163	1531	3429	1514	3819	778871	1626963	2.922	5.830	0	0	0
1	13	12	"A72"	"A72"	16480	3485	100	1502	1546	613	39	965	965	1069	1029	96	17	1	0	5943	6258	2827	45	1373	1373	1439	712	49	94	88	0	0.000	0.000	0.000	0.000	0.000	0.000	0.000	0.000	0.000	0.000	0.000	0.000	0.000	0.000	0.118	0.119	0.140	0.134	2.590	0.148	0.113	316	2384	100	537	4570	5107	581	4885	5466	Error	Error	-3.089	537	4570	581	4885	488419	1977546	0.464	6.768	0	0	0
1	14	12	"A72"	"A72"	16780	3485	100	1514	1584	607	38	993	993	1078	753	69	34	6	0	6650	6554	2660	40	1415	1415	1482	577	38	94	90	0	0.000	0.000	0.000	0.000	0.000	0.000	0.000	0.000	0.000	0.000	0.000	0.000	0.000	0.000	0.100	0.115	0.123	0.114	2.939	0.090	0.155	316	2384	100	521	5235	5756	591	5139	5730	Error	Error	-3.329	521	5235	591	5139	500473	2070962	0.672	8.790	0	0	0
1	15	12	"A72"	"A72"	17080	3485	100	1535	1551	532	34	1025	1025	1071	458	42	54	24	0	7148	7119	3602	50	1430	1430	1479	497	33	91	87	0	0.000	0.000	0.000	0.000	0.000	0.000	0.000	0.000	0.000	0.000	0.000	0.000	0.000	0.000	0.089	0.092	0.114	0.112	3.117	0.076	0.171	316	2384	100	510	5718	6228	526	5689	6215	Error	Error	-3.487	510	5718	526	5689	490106	2249460	1.048	11.348	0	0	0
1	16	12	"A73"	"A73"	17380	3485	100	1523	1617	611	37	1025	1025	1081	429	39	56	30	0	7600	7746	3293	42	1467	1467	1487	288	19	98	93	0	0.000	0.000	0.000	0.000	0.000	0.000	0.000	0.000	0.000	0.000	0.000	0.000	0.000	0.000	0.081	0.094	0.099	0.095	2.890	0.090	0.279	316	2384	100	498	6133	6631	592	6279	6871	Error	Error	-3.622	498	6133	592	6279	510978	2447593	1.249	21.733	0	0	0
1	17	12	"A73"	"A73"	17680	3485	100	1444	1513	556	36	1099	1099	1249	1395	111	4	0	0	6290	6699	3709	55	1549	1549	1644	764	46	79	77	0	0.000	0.000	0.000	0.000	0.000	0.000	0.000	0.000	0.000	0.000	0.000	0.000	0.000	0.000	0.073	0.080	0.103	0.100	4.427	0.266	0.059	316	2384	100	345	4741	5086	414	5150	5564	Error	Error	-3.781	345	4741	414	5150	478028	2116813	0.189	6.616	0	0	0
1	18	12	"A73"	"A73"	17980	3485	100	1571	1645	670	40	1116	1116	1245	1323	106	8	0	0	8230	8263	3587	43	1537	1537	1644	802	48	91	86	0	0.000	0.000	0.000	0.000	0.000	0.000	0.000	0.000	0.000	0.000	0.000	0.000	0.000	0.000	0.068	0.079	0.084	0.085	2.987	0.076	0.040	316	2384	100	455	6693	7148	529	6726	7255	Error	Error	-3.879	455	6693	529	6726	519719	2610969	0.302	8.253	0	0	0
1	1	13	"A74"	"A74"	12890	3800	100	1169	1233	468	37	855	855	897	417	46	40	16	0	7040	7502	3286	43	1229	1229	1254	307	24	98	96	0	0.000	0.000	0.000	0.000	0.000	0.000	0.000	0.000	0.000	0.000	0.000	0.000	0.000	0.000	0.054	0.060	0.071	0.065	3.294	0.059	0.144	316	2384	100	314	5811	6125	378	6273	6651	Error	Error	-4.210	314	5811	378	6273	389483	2370595	0.806	20.352	0	0	0
1	2	13	"A74"	"A74"	13190	3800	100	1298	1286	463	36	825	825	868	374	43	55	24	0	6930	7150	2015	28	1242	1242	1291	716	55	98	98	0	0.000	0.000	0.000	0.000	0.000	0.000	0.000	0.000	0.000	0.000	0.000	0.000	0.000	0.000	0.083	0.078	0.097	0.076	3.004	0.071	0.209	316	2384	100	473	5688	6161	461	5908	6369	Error	Error	-3.588	473	5688	461	5908	406339	2259554	1.118	8.183	0	0	0
1	3	13	"A74"	"A74"	13490	3800	100	1202	1267	495	39	852	852	931	1239	133	6	0	0	7192	7332	2417	32	1231	1231	1255	286	22	100	99	0	0.000	0.000	0.000	0.000	0.000	0.000	0.000	0.000	0.000	0.000	0.000	0.000	0.000	0.000	0.059	0.068	0.072	0.065	2.878	0.065	0.159	316	2384	100	350	5961	6311	415	6101	6516	Error	Error	-4.090	350	5961	415	6101	400283	2317063	0.271	21.248	0	0	0
1	4	13	"A75"	"A75"	13790	3795	100	1515	1540	483	31	850	850	912	647	70	50	11	0	8789	8323	2894	34	1251	1251	1297	496	38	98	96	0	0.000	0.000	0.000	0.000	0.000	0.000	0.000	0.000	0.000	0.000	0.000	0.000	0.000	0.000	0.088	0.098	0.097	0.088	2.684	0.110	0.187	316	2384	100	665	7538	8203	690	7072	7762	Error	Error	-3.503	665	7538	690	7072	486562	2630096	0.971	14.165	0	0	0
1	5	13	"A75"	"A75"	14090	3795	100	1471	1495	510	34	851	851	891	376	42	69	37	0	8515	7862	2834	36	1265	1265	1305	421	32	95	93	0	0.000	0.000	0.000	0.000	0.000	0.000	0.000	0.000	0.000	0.000	0.000	0.000	0.000	0.000	0.086	0.098	0.104	0.093	2.524	0.085	0.308	316	2384	100	620	7250	7870	644	6597	7241	Error	Error	-3.548	620	7250	644	6597	472325	2484290	1.606	15.575	0	0	0
1	6	13	"A75"	"A75"	14390	3795	100	1430	1455	513	35	864	864	938	514	54	53	19	0	8235	7888	2463	31	1278	1278	1346	507	37	98	94	0	0.000	0.000	0.000	0.000	0.000	0.000	0.000	0.000	0.000	0.000	0.000	0.000	0.000	0.000	0.081	0.089	0.090	0.081	2.939	0.082	0.157	316	2384	100	566	6957	7523	591	6610	7201	Error	Error	-3.620	566	6957	591	6610	459846	2492528	1.006	12.903	0	0	0
1	7	13	"A76"	"A76"	14690	3795	100	1396	1424	506	35	870	870	944	1137	120	11	0	0	6852	6992	2832	40	1270	1270	1289	288	22	97	95	0	0.000	0.000	0.000	0.000	0.000	0.000	0.000	0.000	0.000	0.000	0.000	0.000	0.000	0.000	0.094	0.097	0.107	0.097	2.507	0.087	0.269	316	2384	100	526	5582	6108	554	5722	6276	Error	Error	-3.408	526	5582	554	5722	450002	2209376	0.422	19.802	0	0	0
1	8	13	"A76"	"A76"	14990	3795	100	1412	1469	508	34	904	904	1007	916	90	22	1	0	8881	7987	3176	39	1297	1297	1386	627	45	89	86	0	0.000	0.000	0.000	0.000	0.000	0.000	0.000	0.000	0.000	0.000	0.000	0.000	0.000	0.000	0.067	0.084	0.089	0.085	3.543	0.076	0.113	316	2384	100	508	7584	8092	565	6690	7255	Error	Error	-3.900	508	7584	565	6690	464164	2523886	0.504	10.528	0	0	0
1	9	13	"A76"	"A76"	15285	3790	100	1351	1438	721	50	932	932	1200	2584	215	0	0	0	8459	7352	3870	52	1327	1327	1518	1470	96	75	72	0	0.000	0.000	0.000	0.000	0.000	0.000	0.000	0.000	0.000	0.000	0.000	0.000	0.000	0.000	0.059	0.084	0.092	0.099	3.586	0.102	0.101	316	2384	100	419	7132	7551	506	6025	6531	Error	Error	-4.089	419	7132	506	6025	454379	2323079	0.092	3.969	0	0	0
1	10	13	"A77"	"A77"	15585	3790	100	1420	1617	1601	99	895	895	959	575	59	44	15	0	5928	6244	2438	39	1304	1304	1328	277	20	99	98	0	0.000	0.000	0.000	0.000	0.000	0.000	0.000	0.000	0.000	0.000	0.000	0.000	0.000	0.000	0.114	0.146	0.119	0.113	2.870	0.243	0.345	316	2384	100	525	4624	5149	722	4940	5662	Error	Error	-3.139	525	4624	722	4940	511044	1972999	1.144	17.747	0	0	0
1	11	13	"A77"	"A77"	15885	3790	100	1430	1707	1457	85	917	917	976	556	56	46	19	0	5923	6063	2527	41	1323	1323	1367	404	29	97	96	0	0.000	0.000	0.000	0.000	0.000	0.000	0.000	0.000	0.000	0.000	0.000	0.000	0.000	0.000	0.112	0.167	0.143	0.133	2.950	0.229	0.268	316	2384	100	513	4600	5113	790	4740	5530	Error	Error	-3.165	513	4600	790	4740	539439	1915861	1.315	11.624	0	0	0
1	12	13	"A77"	"A77"	16185	3790	100	1408	1423	510	35	936	936	991	477	48	50	18	0	5794	5836	2315	39	1372	1372	1411	403	28	97	94	0	0.000	0.000	0.000	0.000	0.000	0.000	0.000	0.000	0.000	0.000	0.000	0.000	0.000	0.000	0.107	0.109	0.131	0.106	3.522	0.095	0.155	316	2384	100	472	4422	4894	487	4464	4951	Error	Error	-3.228	472	4422	487	4464	449633	1844275	0.906	10.980	0	0	0
1	13	13	"A78"	"A78"	16485	3790	100	1676	1829	2565	140	931	931	981	422	43	69	42	0	4907	4841	1848	38	1353	1353	1368	292	21	92	89	0	0.000	0.000	0.000	0.000	0.000	0.000	0.000	0.000	0.000	0.000	0.000	0.000	0.000	0.000	0.210	0.257	0.225	0.215	2.737	0.488	0.115	316	2384	100	745	3554	4299	898	3488	4386	Error	Error	-2.254	745	3554	898	3488	578101	1529671	2.009	11.894	0	0	0
1	14	13	"A78"	"A78"	16785	3785	100	1369	1462	566	38	961	961	1056	827	78	25	5	0	4976	4891	2413	49	1378	1378	1560	1088	69	78	67	0	0.000	0.000	0.000	0.000	0.000	0.000	0.000	0.000	0.000	0.000	0.000	0.000	0.000	0.000	0.113	0.143	0.167	0.175	3.703	0.098	0.075	316	2384	100	408	3598	4006	501	3513	4014	Error	Error	-3.141	408	3598	501	3513	462079	1545694	0.491	3.062	0	0	0
1	15	13	"A78"	"A78"	17085	3785	100	1554	1603	666	41	982	982	1038	429	41	60	29	0	5993	5994	3022	50	1415	1415	1493	592	39	85	82	0	0.000	0.000	0.000	0.000	0.000	0.000	0.000	0.000	0.000	0.000	0.000	0.000	0.000	0.000	0.125	0.136	0.146	0.164	3.494	0.101	0.214	316	2384	100	572	4578	5150	621	4579	5200	Error	Error	-3.001	572	4578	621	4579	506687	1894210	1.317	7.603	0	0	0
1	16	13	"A79"	"A79"	17385	3785	100	1581	1596	533	33	1018	1018	1110	740	66	34	5	0	6189	6072	2762	45	1465	1465	1502	433	28	88	82	0	0.000	0.000	0.000	0.000	0.000	0.000	0.000	0.000	0.000	0.000	0.000	0.000	0.000	0.000	0.119	0.125	0.130	0.142	3.338	0.127	0.118	316	2384	100	563	4724	5287	578	4607	5185	Error	Error	-3.069	563	4724	578	4607	504410	1918598	0.657	10.554	0	0	0
1	17	13	"A79"	"A79"	17685	3785	100	1514	1571	603	38	1086	1086	1203	984	81	17	1	0	6475	6599	3527	53	1528	1528	1637	765	46	81	78	0	0.000	0.000	0.000	0.000	0.000	0.000	0.000	0.000	0.000	0.000	0.000	0.000	0.000	0.000	0.087	0.096	0.104	0.121	3.649	0.269	0.114	316	2384	100	428	4947	5375	485	5071	5556	Error	Error	-3.531	428	4947	485	5071	496336	2085192	0.374	6.486	0	0	0
1	18	13	"A79"	"A79"	17985	3785	100	1469	1527	615	40	1085	1085	1135	472	41	44	19	0	5556	5994	2868	47	1537	1537	1634	766	46	88	83	0	0.000	0.000	0.000	0.000	0.000	0.000	0.000	0.000	0.000	0.000	0.000	0.000	0.000	0.000	0.096	0.099	0.119	0.117	3.415	0.085	0.163	316	2384	100	384	4019	4403	442	4457	4899	Error	Error	-3.388	384	4019	442	4457	482564	1893996	0.831	5.692	0	0	0
1	1	14	"A80"	"A80"	12895	4100	100	1338	1400	664	47	842	842	910	508	55	48	16	0	7250	7295	2404	32	1240	1240	1317	1093	82	95	92	0	0.000	0.000	0.000	0.000	0.000	0.000	0.000	0.000	0.000	0.000	0.000	0.000	0.000	0.000	0.083	0.092	0.090	0.079	3.056	0.116	0.070	316	2384	100	496	6010	6506	558	6055	6613	Error	Error	-3.599	496	6010	558	6055	442302	2305211	0.965	5.469	0	0	0
1	2	14	"A80"	"A80"	13195	4100	100	1324	1362	524	38	875	875	973	1177	120	9	0	0	6692	6982	2320	33	1263	1263	1342	651	48	100	99	0	0.000	0.000	0.000	0.000	0.000	0.000	0.000	0.000	0.000	0.000	0.000	0.000	0.000	0.000	0.083	0.085	0.090	0.081	2.542	0.089	0.185	316	2384	100	449	5429	5878	487	5719	6206	Error	Error	-3.596	449	5429	487	5719	430447	2206309	0.331	8.664	0	0	0
1	3	14	"A80"	"A80"	13495	4100	100	1342	1426	582	40	847	847	1121	2761	246	0	0	0	7105	7055	2022	28	1260	1260	1489	2452	164	95	65	0	0.000	0.000	0.000	0.000	0.000	0.000	0.000	0.000	0.000	0.000	0.000	0.000	0.000	0.000	0.085	0.100	0.105	0.089	2.469	0.875	0.523	316	2384	100	495	5845	6340	579	5795	6374	Error	Error	-3.562	495	5845	579	5795	450674	2229378	0.110	2.270	0	0	0
1	4	14	"A81"	"A81"	13795	4095	100	1316	1351	482	35	863	863	927	747	80	25	2	0	7442	7086	2652	37	1261	1261	1309	552	42	98	92	0	0.000	0.000	0.000	0.000	0.000	0.000	0.000	0.000	0.000	0.000	0.000	0.000	0.000	0.000	0.073	0.084	0.099	0.088	2.674	0.124	0.161	316	2384	100	453	6181	6634	488	5825	6313	Error	Error	-3.770	453	6181	488	5825	426952	2239184	0.568	10.466	0	0	0
1	5	14	"A81"	"A81"	14095	4095	100	1254	1460	1386	94	849	849	915	636	69	36	9	0	5827	5874	2638	44	1277	1277	1366	860	62	93	87	0	0.000	0.000	0.000	0.000	0.000	0.000	0.000	0.000	0.000	0.000	0.000	0.000	0.000	0.000	0.089	0.133	0.117	0.108	3.110	0.160	0.210	316	2384	100	405	4550	4955	611	4597	5208	Error	Error	-3.490	405	4550	611	4597	461512	1856207	0.857	5.242	0	0	0
1	6	14	"A81"	"A81"	14395	4095	100	1323	1345	490	36	873	873	939	890	94	19	0	0	6191	6262	2334	37	1287	1287	1331	465	34	97	94	0	0.000	0.000	0.000	0.000	0.000	0.000	0.000	0.000	0.000	0.000	0.000	0.000	0.000	0.000	0.092	0.095	0.113	0.096	3.143	0.081	0.176	316	2384	100	450	4904	5354	472	4975	5447	Error	Error	-3.446	450	4904	472	4975	424890	1978825	0.456	10.604	0	0	0
1	7	14	"A82"	"A82"	14690	4095	100	1345	1366	500	36	861	861	910	413	45	56	25	0	8182	7364	3343	45	1271	1271	1316	440	33	92	87	0	0.000	0.000	0.000	0.000	0.000	0.000	0.000	0.000	0.000	0.000	0.000	0.000	0.000	0.000	0.070	0.083	0.096	0.095	2.645	0.076	0.266	316	2384	100	484	6911	7395	505	6093	6598	Error	Error	-3.836	484	6911	505	6093	431665	2327144	1.104	13.745	0	0	0
1	8	14	"A82"	"A82"	14990	4095	100	1283	1492	1804	120	885	885	950	474	49	43	18	0	6565	6540	3218	49	1287	1287	1384	810	58	89	82	0	0.000	0.000	0.000	0.000	0.000	0.000	0.000	0.000	0.000	0.000	0.000	0.000	0.000	0.000	0.075	0.116	0.119	0.108	3.973	0.135	0.121	316	2384	100	398	5278	5676	607	5253	5860	Error	Error	-3.729	398	5278	607	5253	471495	2066543	1.143	6.365	0	0	0
1	9	14	"A82"	"A82"	15290	4095	100	1389	1412	526	37	913	913	967	530	54	44	14	0	7002	6670	3299	49	1321	1321	1443	1026	71	83	76	0	0.000	0.000	0.000	0.000	0.000	0.000	0.000	0.000	0.000	0.000	0.000	0.000	0.000	0.000	0.084	0.093	0.107	0.115	3.198	0.077	0.191	316	2384	100	476	5681	6157	499	5349	5848	Error	Error	-3.577	476	5681	499	5349	446309	2107618	0.840	5.095	0	0	0
1	10	14	"A83"	"A83"	15590	4090	100	1325	1397	543	38	906	906	965	441	45	47	19	0	8267	7925	2676	33	1312	1312	1338	328	24	98	98	0	0.000	0.000	0.000	0.000	0.000	0.000	0.000	0.000	0.000	0.000	0.000	0.000	0.000	0.000	0.060	0.074	0.087	0.071	3.276	0.068	0.199	316	2384	100	419	6955	7374	491	6613	7104	Error	Error	-4.053	419	6955	491	6613	441506	2504190	0.980	20.082	0	0	0
1	11	14	"A83"	"A83"	15890	4090	100	1411	1462	767	52	934	934	999	934	93	19	2	0	8278	7520	3223	42	1343	1343	1407	513	36	93	88	0	0.000	0.000	0.000	0.000	0.000	0.000	0.000	0.000	0.000	0.000	0.000	0.000	0.000	0.000	0.069	0.085	0.091	0.087	2.968	0.088	0.205	316	2384	100	477	6935	7412	528	6177	6705	Error	Error	-3.862	477	6935	528	6177	461848	2376301	0.496	11.916	0	0	0
1	12	14	"A83"	"A83"	16190	4090	100	1465	1530	648	42	961	961	1865	6847	367	0	0	0	8363	7886	3196	40	1394	1394	2172	5793	266	62	2	0	0.000	0.000	0.000	0.000	0.000	0.000	0.000	0.000	0.000	0.000	0.000	0.000	0.000	0.000	0.072	0.088	0.100	0.091	3.078	0.084	0.233	316	2384	100	504	6969	7473	569	6492	7061	Error	Error	-3.789	504	6969	569	6492	483455	2492038	-0.049	0.986	0	0	0
1	13	14	"A84"	"A84"	16490	4090	100	1506	1553	584	37	933	933	1118	2612	233	0	0	0	7081	6672	2415	36	1361	1361	1522	2631	172	83	57	0	0.000	0.000	0.000	0.000	0.000	0.000	0.000	0.000	0.000	0.000	0.000	0.000	0.000	0.000	0.100	0.117	0.124	0.104	2.691	0.109	0.240	316	2384	100	573	5720	6293	620	5311	5931	Error	Error	-3.319	573	5720	620	5311	490888	2108452	0.167	1.957	0	0	0
1	14	14	"A84"	"A84"	16790	4090	100	1537	1538	517	33	967	967	1014	427	42	59	28	0	7071	6461	2836	43	1412	1412	1462	446	30	93	90	0	0.000	0.000	0.000	0.000	0.000	0.000	0.000	0.000	0.000	0.000	0.000	0.000	0.000	0.000	0.101	0.113	0.119	0.128	3.628	0.093	0.236	316	2384	100	570	5659	6229	571	5049	5620	Error	Error	-3.312	570	5659	571	5049	486088	2041532	1.227	11.209	0	0	0
1	15	14	"A84"	"A84"	17090	4085	100	1489	1550	678	43	1008	1008	1088	800	73	27	3	0	7477	7167	3047	42	1432	1432	1492	577	38	90	86	0	0.000	0.000	0.000	0.000	0.000	0.000	0.000	0.000	0.000	0.000	0.000	0.000	0.000	0.000	0.080	0.095	0.104	0.102	3.170	0.098	0.171	316	2384	100	481	6045	6526	542	5735	6277	Error	Error	-3.652	481	6045	542	5735	489877	2264671	0.578	9.835	0	0	0
1	16	14	"A85"	"A85"	17390	4085	100	1483	1562	545	34	1029	1029	1097	681	62	38	6	0	6576	6376	2322	36	1454	1454	1499	398	26	97	94	0	0.000	0.000	0.000	0.000	0.000	0.000	0.000	0.000	0.000	0.000	0.000	0.000	0.000	0.000	0.089	0.108	0.136	0.115	2.750	0.092	0.177	316	2384	100	454	5122	5576	533	4922	5455	Error	Error	-3.496	454	5122	533	4922	493714	2014817	0.683	12.254	0	0	0
1	17	14	"A85"	"A85"	17690	4085	100	1575	2142	4123	192	1051	1051	1104	483	43	53	28	0	6537	6882	4688	68	1475	1475	1538	495	32	95	91	0	0.000	0.000	0.000	0.000	0.000	0.000	0.000	0.000	0.000	0.000	0.000	0.000	0.000	0.000	0.104	0.202	0.139	0.131	3.023	0.524	0.488	316	2384	100	524	5062	5586	1091	5407	6498	Error	Error	-3.272	524	5062	1091	5407	676838	2174760	2.149	10.796	0	0	0
1	18	14	"A85"	"A85"	17990	4085	100	1648	1723	679	39	1114	1114	1387	2502	180	0	0	0	6334	6370	2858	44	1552	1552	1686	1136	67	86	77	0	0.000	0.000	0.000	0.000	0.000	0.000	0.000	0.000	0.000	0.000	0.000	0.000	0.000	0.000	0.112	0.126	0.134	0.143	3.355	0.150	0.035	316	2384	100	534	4782	5316	609	4818	5427	Error	Error	-3.163	534	4782	609	4818	544451	2013030	0.134	4.123	0	0	0
1	1	15	"A86"	"A86"	12900	4400	100	1243	1280	459	35	847	847	897	465	51	43	12	0	6720	6984	2289	32	1260	1260	1284	341	26	99	99	0	0.000	0.000	0.000	0.000	0.000	0.000	0.000	0.000	0.000	0.000	0.000	0.000	0.000	0.000	0.073	0.076	0.085	0.076	2.480	0.071	0.160	316	2384	100	396	5460	5856	433	5724	6157	Error	Error	-3.785	396	5460	433	5724	404450	2206945	0.824	16.716	0	0	0
1	2	15	"A86"	"A86"	13200	4400	100	1286	1327	507	38	864	864	919	538	58	44	12	0	7919	7850	3238	41	1261	1261	1315	474	36	100	97	0	0.000	0.000	0.000	0.000	0.000	0.000	0.000	0.000	0.000	0.000	0.000	0.000	0.000	0.000	0.063	0.070	0.084	0.075	2.759	0.069	0.154	316	2384	100	422	6658	7080	463	6589	7052	Error	Error	-3.980	422	6658	463	6589	419226	2480482	0.758	13.787	0	0	0
1	3	15	"A86"	"A86"	13500	4400	100	1360	1380	464	33	864	864	919	521	56	47	13	0	9029	9011	3076	34	1270	1270	1303	358	27	100	100	0	0.000	0.000	0.000	0.000	0.000	0.000	0.000	0.000	0.000	0.000	0.000	0.000	0.000	0.000	0.064	0.067	0.073	0.064	2.477	0.062	0.187	316	2384	100	496	7759	8255	516	7741	8257	Error	Error	-3.967	496	7759	516	7741	436159	2847385	0.885	21.531	0	0	0
1	4	15	"A87"	"A87"	13800	4400	100	1293	1324	509	38	849	849	903	546	60	41	11	0	6456	6361	2585	40	1261	1261	1297	505	38	96	91	0	0.000	0.000	0.000	0.000	0.000	0.000	0.000	0.000	0.000	0.000	0.000	0.000	0.000	0.000	0.085	0.093	0.112	0.103	2.948	0.111	0.132	316	2384	100	444	5195	5639	475	5100	5575	Error	Error	-3.548	444	5195	475	5100	418505	2010181	0.771	10.028	0	0	0
1	5	15	"A87"	"A87"	14100	4395	100	1324	1361	530	38	874	874	941	490	52	45	14	0	6529	6593	2766	41	1288	1288	1349	517	38	95	92	0	0.000	0.000	0.000	0.000	0.000	0.000	0.000	0.000	0.000	0.000	0.000	0.000	0.000	0.000	0.086	0.092	0.101	0.092	2.858	0.077	0.176	316	2384	100	450	5241	5691	487	5305	5792	Error	Error	-3.542	450	5241	487	5305	430022	2083412	0.857	10.143	0	0	0
1	6	15	"A87"	"A87"	14395	4395	100	1429	1458	520	35	906	906	1155	1717	148	2	0	0	6614	6496	2809	43	1324	1324	1484	867	58	93	87	0	0.000	0.000	0.000	0.000	0.000	0.000	0.000	0.000	0.000	0.000	0.000	0.000	0.000	0.000	0.099	0.107	0.120	0.110	3.186	0.107	0.131	316	2384	100	523	5290	5813	552	5172	5724	Error	Error	-3.338	523	5290	552	5172	460771	2052642	0.176	5.781	0	0	0
1	7	15	"A88"	"A88"	14695	4395	100	1359	1424	557	39	890	890	932	440	47	52	21	0	9338	8557	2973	34	1265	1265	1289	288	22	99	98	0	0.000	0.000	0.000	0.000	0.000	0.000	0.000	0.000	0.000	0.000	0.000	0.000	0.000	0.000	0.058	0.073	0.075	0.069	2.507	0.070	0.194	316	2384	100	469	8073	8542	534	7292	7826	Error	Error	-4.105	469	8073	534	7292	450131	2704053	1.118	25.236	0	0	0
1	8	15	"A88"	"A88"	14995	4395	100	1468	1507	565	37	881	881	969	926	95	29	1	0	10140	9663	2939	30	1310	1310	1387	572	41	98	95	0	0.000	0.000	0.000	0.000	0.000	0.000	0.000	0.000	0.000	0.000	0.000	0.000	0.000	0.000	0.066	0.075	0.078	0.070	2.245	0.071	0.088	316	2384	100	587	8830	9417	626	8353	8979	Error	Error	-3.911	587	8830	626	8353	476243	3053350	0.581	14.469	0	0	0
1	9	15	"A88"	"A88"	15295	4395	100	1431	1442	487	33	894	894	960	541	56	49	11	0	9541	8586	3475	40	1317	1317	1419	831	58	94	88	0	0.000	0.000	0.000	0.000	0.000	0.000	0.000	0.000	0.000	0.000	0.000	0.000	0.000	0.000	0.065	0.075	0.082	0.072	2.722	0.069	0.264	316	2384	100	537	8224	8761	548	7269	7817	Error	Error	-3.937	537	8224	548	7269	455704	2713316	0.891	8.625	0	0	0
1	10	15	"A89"	"A89"	15595	4390	100	1477	1545	557	36	929	929	976	420	43	57	32	0	8255	7901	2648	33	1314	1314	1338	288	21	98	96	0	0.000	0.000	0.000	0.000	0.000	0.000	0.000	0.000	0.000	0.000	0.000	0.000	0.000	0.000	0.079	0.094	0.106	0.087	2.594	0.090	0.283	316	2384	100	548	6941	7489	616	6587	7203	Error	Error	-3.663	548	6941	616	6587	488344	2496692	1.355	22.788	0	0	0
1	11	15	"A89"	"A89"	15895	4390	100	1552	1591	581	36	930	930	991	621	62	50	13	0	8823	8397	2663	31	1349	1349	1438	777	54	95	92	0	0.000	0.000	0.000	0.000	0.000	0.000	0.000	0.000	0.000	0.000	0.000	0.000	0.000	0.000	0.083	0.094	0.098	0.085	2.648	0.123	0.235	316	2384	100	622	7474	8096	661	7048	7709	Error	Error	-3.587	622	7474	661	7048	502670	2653544	0.966	8.956	0	0	0
1	12	15	"A89"	"A89"	16195	4390	100	1491	1613	681	42	956	956	1034	889	85	31	6	0	8356	8212	2964	36	1368	1368	1492	832	55	96	92	0	0.000	0.000	0.000	0.000	0.000	0.000	0.000	0.000	0.000	0.000	0.000	0.000	0.000	0.000	0.077	0.096	0.099	0.081	2.845	0.123	0.329	316	2384	100	535	6988	7523	657	6844	7501	Error	Error	-3.707	535	6988	657	6844	509847	2595122	0.651	8.077	0	0	0
1	13	15	"A90"	"A90"	16495	4390	100	1483	1495	534	35	939	939	1006	591	58	47	12	0	8358	7569	3051	40	1375	1375	1422	457	32	93	90	0	0.000	0.000	0.000	0.000	0.000	0.000	0.000	0.000	0.000	0.000	0.000	0.000	0.000	0.000	0.078	0.090	0.096	0.091	3.205	0.112	0.033	316	2384	100	544	6983	7527	556	6194	6750	Error	Error	-3.682	544	6983	556	6194	472357	2391758	0.827	13.451	0	0	0
1	14	15	"A90"	"A90"	16795	4390	100	1461	1508	542	35	982	982	1036	500	48	47	16	0	6546	7011	2938	41	1401	1401	1523	823	54	93	90	0	0.000	0.000	0.000	0.000	0.000	0.000	0.000	0.000	0.000	0.000	0.000	0.000	0.000	0.000	0.093	0.094	0.103	0.094	2.950	0.082	0.152	316	2384	100	479	5145	5624	526	5610	6136	Error	Error	-3.425	479	5145	526	5610	476613	2215439	0.944	6.668	0	0	0
1	15	15	"A90"	"A90"	17095	4385	100	1499	1520	548	36	1001	1001	1122	1930	172	0	0	0	7088	7222	3014	41	1425	1425	1574	1780	113	88	78	0	0.000	0.000	0.000	0.000	0.000	0.000	0.000	0.000	0.000	0.000	0.000	0.000	0.000	0.000	0.088	0.090	0.104	0.098	3.241	0.078	0.210	316	2384	100	498	5663	6161	519	5797	6316	Error	Error	-3.507	498	5663	519	5797	480436	2282015	0.206	3.173	0	0	0
1	16	15	"A91"	"A91"	17395	4385	100	1543	1598	681	42	1003	1003	1054	415	39	59	31	0	8981	8580	2864	33	1460	1460	1483	336	22	98	97	0	0.000	0.000	0.000	0.000	0.000	0.000	0.000	0.000	0.000	0.000	0.000	0.000	0.000	0.000	0.072	0.084	0.089	0.075	3.002	0.081	0.238	316	2384	100	540	7521	8061	595	7120	7715	Error	Error	-3.800	540	7521	595	7120	505030	2711419	1.311	21.122	0	0	0
1	17	15	"A91"	"A91"	17695	4385	100	1532	1577	583	36	1043	1043	1116	658	58	39	10	0	8180	7771	3219	41	1498	1498	1558	498	31	96	95	0	0.000	0.000	0.000	0.000	0.000	0.000	0.000	0.000	0.000	0.000	0.000	0.000	0.000	0.000	0.073	0.085	0.102	0.086	2.625	0.082	0.119	316	2384	100	489	6682	7171	534	6273	6807	Error	Error	-3.772	489	6682	534	6273	498290	2455756	0.701	12.476	0	0	0
1	18	15	"A91"	"A91"	17990	4385	100	1624	1700	851	50	1110	1110	1154	526	45	49	22	0	7887	7336	3233	44	1550	1550	1624	558	34	93	88	0	0.000	0.000	0.000	0.000	0.000	0.000	0.000	0.000	0.000	0.000	0.000	0.000	0.000	0.000	0.081	0.102	0.112	0.108	2.986	0.104	0.162	316	2384	100	514	6337	6851	590	5786	6376	Error	Error	-3.624	514	6337	590	5786	537074	2318056	1.038	10.237	0	0	0
1	1	16	"A92"	"A92"	12905	4700	100	989	1043	412	39	842	842	885	375	42	30	8	0	3246	3774	2305	61	1208	1208	1221	225	18	93	89	0	0.000	0.000	0.000	0.000	0.000	0.000	0.000	0.000	0.000	0.000	0.000	0.000	0.000	0.000	0.072	0.078	0.140	0.129	3.967	0.065	0.061	316	2384	100	147	2038	2185	201	2566	2767	Error	Error	-3.793	147	2038	201	2566	329731	1192728	0.421	11.347	0	0	0
1	2	16	"A92"	"A92"	13205	4700	100	1162	1476	2004	135	841	841	917	676	73	24	8	0	4099	5167	3172	61	1230	1230	1271	574	45	95	87	0	0.000	0.000	0.000	0.000	0.000	0.000	0.000	0.000	0.000	0.000	0.000	0.000	0.000	0.000	0.112	0.161	0.124	0.122	3.345	0.250	0.194	316	2384	100	321	2869	3190	635	3937	4572	Error	Error	-3.160	321	2869	635	3937	466260	1632923	0.827	6.787	0	0	0
1	3	16	"A92"	"A92"	13505	4700	100	968	1035	387	37	897	897	1481	5182	349	0	0	0	3175	3836	2358	61	1256	1256	1606	3149	196	26	8	0	0.000	0.000	0.000	0.000	0.000	0.000	0.000	0.000	0.000	0.000	0.000	0.000	0.000	0.000	0.037	0.053	0.145	0.140	4.576	0.169	0.093	316	2384	100	71	1919	1990	138	2580	2718	Error	Error	-4.756	71	1919	138	2580	327018	1212072	-0.086	0.708	0	0	0
1	4	16	"A93"	"A93"	13800	4700	100	1257	1270	475	37	877	877	921	415	45	46	16	0	6872	6207	2246	36	1258	1258	1283	298	23	97	92	0	0.000	0.000	0.000	0.000	0.000	0.000	0.000	0.000	0.000	0.000	0.000	0.000	0.000	0.000	0.068	0.079	0.090	0.091	2.837	0.075	0.162	316	2384	100	380	5614	5994	393	4949	5342	Error	Error	-3.885	380	5614	393	4949	401240	1961539	0.841	16.523	0	0	0
1	5	16	"A93"	"A93"	14100	4700	100	1180	1216	443	36	857	857	918	527	57	29	9	0	6559	6028	2092	34	1254	1254	1304	595	45	93	88	0	0.000	0.000	0.000	0.000	0.000	0.000	0.000	0.000	0.000	0.000	0.000	0.000	0.000	0.000	0.061	0.075	0.086	0.080	3.106	0.069	0.146	316	2384	100	323	5305	5628	359	4774	5133	Error	Error	-4.038	323	5305	359	4774	384116	1904979	0.565	7.939	0	0	0
1	6	16	"A93"	"A93"	14400	4695	100	1319	1367	616	45	893	893	954	488	51	45	14	0	6910	6614	1820	27	1277	1277	1301	321	24	99	98	0	0.000	0.000	0.000	0.000	0.000	0.000	0.000	0.000	0.000	0.000	0.000	0.000	0.000	0.000	0.076	0.089	0.105	0.091	2.662	0.087	0.185	316	2384	100	426	5633	6059	474	5337	5811	Error	Error	-3.725	426	5633	474	5337	431975	2090039	0.846	16.551	0	0	0
1	7	16	"A94"	"A94"	14700	4695	100	1513	1545	534	34	905	905	960	524	54	56	18	0	7441	6968	2605	37	1310	1310	1348	521	38	94	90	0	0.000	0.000	0.000	0.000	0.000	0.000	0.000	0.000	0.000	0.000	0.000	0.000	0.000	0.000	0.099	0.113	0.117	0.108	2.710	0.096	0.253	316	2384	100	608	6131	6739	640	5658	6298	Error	Error	-3.334	608	6131	640	5658	488247	2201975	1.116	10.787	0	0	0
1	8	16	"A94"	"A94"	15000	4695	100	1438	1449	563	38	906	906	945	421	44	57	27	0	7024	6922	2660	38	1281	1281	1333	461	34	96	91	0	0.000	0.000	0.000	0.000	0.000	0.000	0.000	0.000	0.000	0.000	0.000	0.000	0.000	0.000	0.093	0.096	0.112	0.098	3.018	0.086	0.237	316	2384	100	532	5743	6275	543	5641	6184	Error	Error	-3.432	532	5743	543	5641	457932	2187221	1.197	12.124	0	0	0
1	9	16	"A94"	"A94"	15300	4695	100	1449	1561	1615	103	928	928	984	549	55	45	15	0	8019	6949	3091	44	1296	1296	1367	587	42	89	82	0	0.000	0.000	0.000	0.000	0.000	0.000	0.000	0.000	0.000	0.000	0.000	0.000	0.000	0.000	0.077	0.112	0.103	0.107	3.071	0.122	0.125	316	2384	100	521	6723	7244	633	5653	6286	Error	Error	-3.690	521	6723	633	5653	493241	2195770	1.051	9.509	0	0	0
1	10	16	"A95"	"A95"	15600	4695	100	1185	1274	529	41	935	935	986	433	43	33	16	0	4542	5722	3399	59	1310	1310	1338	307	22	95	93	0	0.000	0.000	0.000	0.000	0.000	0.000	0.000	0.000	0.000	0.000	0.000	0.000	0.000	0.000	0.077	0.077	0.099	0.093	3.855	0.085	0.124	316	2384	100	250	3232	3482	339	4412	4751	Error	Error	-3.692	250	3232	339	4412	402586	1808008	0.665	14.280	0	0	0
1	11	16	"A95"	"A95"	15900	4690	100	1164	1230	583	47	984	984	1087	979	90	7	0	0	3602	4869	3104	63	1351	1351	1407	550	39	90	74	0	0.000	0.000	0.000	0.000	0.000	0.000	0.000	0.000	0.000	0.000	0.000	0.000	0.000	0.000	0.080	0.070	0.125	0.119	3.732	0.092	0.086	316	2384	100	180	2251	2431	246	3518	3764	Error	Error	-3.644	180	2251	246	3518	388641	1538493	0.146	6.295	0	0	0
1	12	16	"A95"	"A95"	16200	4690	100	1221	1424	2500	175	935	935	988	446	45	37	14	0	4561	5489	3113	56	1345	1345	1366	342	25	97	92	0	0.000	0.000	0.000	0.000	0.000	0.000	0.000	0.000	0.000	0.000	0.000	0.000	0.000	0.000	0.089	0.118	0.116	0.121	3.613	0.133	0.029	316	2384	100	286	3216	3502	489	4144	4633	Error	Error	-3.491	286	3216	489	4144	449959	1734464	0.978	12.056	0	0	0
1	13	16	"A96"	"A96"	16500	4690	100	1249	1266	489	38	983	983	1052	645	61	22	3	0	5278	5783	2967	51	1383	1383	1414	422	29	97	92	0	0.000	0.000	0.000	0.000	0.000	0.000	0.000	0.000	0.000	0.000	0.000	0.000	0.000	0.000	0.068	0.064	0.106	0.099	2.782	0.064	0.103	316	2384	100	266	3895	4161	283	4400	4683	Error	Error	-3.872	266	3895	283	4400	400137	1827360	0.332	10.353	0	0	0
1	14	16	"A96"	"A96"	16800	4690	100	1244	1481	2532	170	975	975	1050	626	59	27	7	0	4506	5424	3133	57	1396	1396	1439	441	30	96	87	0	0.000	0.000	0.000	0.000	0.000	0.000	0.000	0.000	0.000	0.000	0.000	0.000	0.000	0.000	0.086	0.126	0.110	0.119	3.352	0.143	0.028	316	2384	100	269	3110	3379	506	4028	4534	Error	Error	-3.531	269	3110	506	4028	467871	1714077	0.688	9.036	0	0	0
1	15	16	"A96"	"A96"	17100	4690	100	1255	1359	618	45	996	996	1088	1061	97	9	1	0	4186	5568	3340	59	1407	1407	1452	594	40	94	80	0	0.000	0.000	0.000	0.000	0.000	0.000	0.000	0.000	0.000	0.000	0.000	0.000	0.000	0.000	0.093	0.087	0.121	0.114	3.430	0.087	0.177	316	2384	100	259	2779	3038	363	4161	4524	Error	Error	-3.424	259	2779	363	4161	429334	1759615	0.255	6.929	0	0	0
1	16	16	"A97"	"A97"	17400	4685	100	1641	1622	575	35	1046	1046	1230	2226	180	0	0	0	8745	7911	2769	35	1467	1467	1628	2286	140	87	79	0	0.000	0.000	0.000	0.000	0.000	0.000	0.000	0.000	0.000	0.000	0.000	0.000	0.000	0.000	0.082	0.089	0.110	0.096	3.066	0.084	0.170	316	2384	100	595	7278	7873	576	6444	7020	Error	Error	-3.613	595	7278	576	6444	512479	2499854	0.176	2.748	0	0	0
1	17	16	"A97"	"A97"	17695	4685	100	1504	1585	618	38	1053	1053	1108	635	57	37	9	0	7192	6610	2634	39	1475	1475	1506	488	32	95	93	0	0.000	0.000	0.000	0.000	0.000	0.000	0.000	0.000	0.000	0.000	0.000	0.000	0.000	0.000	0.079	0.104	0.118	0.106	3.209	0.140	0.174	316	2384	100	451	5717	6168	532	5135	5667	Error	Error	-3.664	451	5717	532	5135	500851	2088675	0.751	10.459	0	0	0
1	18	16	"A97"	"A97"	17995	4685	100	1460	1529	602	39	1110	1110	1146	531	46	35	14	0	6346	6026	2701	44	1515	1515	1581	586	37	95	88	0	0.000	0.000	0.000	0.000	0.000	0.000	0.000	0.000	0.000	0.000	0.000	0.000	0.000	0.000	0.072	0.093	0.121	0.104	2.878	0.097	0.199	316	2384	100	350	4831	5181	419	4511	4930	Error	Error	-3.787	350	4831	419	4511	483236	1904296	0.721	7.585	0	0	0
1	1	17	"A98"	"A98"	12910	5000	100	1281	1344	514	38	862	862	923	927	100	16	1	0	7753	7348	2895	39	1219	1219	1243	417	33	97	93	0	0.000	0.000	0.000	0.000	0.000	0.000	0.000	0.000	0.000	0.000	0.000	0.000	0.000	0.000	0.064	0.079	0.083	0.077	2.790	0.073	0.186	316	2384	100	419	6534	6953	482	6129	6611	Error	Error	-3.963	419	6534	482	6129	424601	2321953	0.454	14.640	0	0	0
1	2	17	"A98"	"A98"	13205	5000	100	1311	1360	527	38	874	874	982	1417	144	4	0	0	8303	7859	2715	34	1232	1232	1307	923	70	96	94	0	0.000	0.000	0.000	0.000	0.000	0.000	0.000	0.000	0.000	0.000	0.000	0.000	0.000	0.000	0.062	0.073	0.077	0.072	2.740	0.222	0.095	316	2384	100	437	7071	7508	486	6627	7113	Error	Error	-4.016	437	7071	486	6627	429686	2483582	0.267	7.099	0	0	0
1	3	17	"A98"	"A98"	13505	5000	100	1289	1349	524	38	862	862	923	439	47	48	19	0	8265	7706	2692	34	1245	1245	1270	300	23	99	97	0	0.000	0.000	0.000	0.000	0.000	0.000	0.000	0.000	0.000	0.000	0.000	0.000	0.000	0.000	0.061	0.075	0.088	0.078	2.716	0.070	0.209	316	2384	100	427	7020	7447	487	6461	6948	Error	Error	-4.039	427	7020	487	6461	426323	2434972	0.970	21.453	0	0	0
1	4	17	"A99"	"A99"	13805	5000	100	1423	1472	542	36	879	879	970	1226	126	11	0	0	7717	7151	2276	31	1254	1254	1284	558	43	97	94	0	0.000	0.000	0.000	0.000	0.000	0.000	0.000	0.000	0.000	0.000	0.000	0.000	0.000	0.000	0.084	0.101	0.107	0.098	2.966	0.112	0.025	316	2384	100	544	6463	7007	593	5897	6490	Error	Error	-3.571	544	6463	593	5897	465305	2259716	0.409	10.514	0	0	0
1	5	17	"A99"	"A99"	14105	5000	100	1412	1453	539	37	853	853	910	394	43	59	34	0	7253	7011	2986	42	1251	1251	1273	298	23	99	96	0	0.000	0.000	0.000	0.000	0.000	0.000	0.000	0.000	0.000	0.000	0.000	0.000	0.000	0.000	0.093	0.104	0.113	0.108	2.865	0.075	0.193	316	2384	100	559	6002	6561	600	5760	6360	Error	Error	-3.425	559	6002	600	5760	459219	2215450	1.378	19.255	0	0	0
1	6	17	"A99"	"A99"	14405	4995	100	1437	1483	485	32	876	876	928	399	42	62	31	0	8109	7385	2610	35	1281	1281	1347	469	34	98	96	0	0.000	0.000	0.000	0.000	0.000	0.000	0.000	0.000	0.000	0.000	0.000	0.000	0.000	0.000	0.082	0.099	0.100	0.090	2.611	0.084	0.241	316	2384	100	561	6828	7389	607	6104	6711	Error	Error	-3.605	561	6828	607	6104	468645	2333534	1.391	12.874	0	0	0
1	7	17	"A100"	"A100"	14705	4995	100	1034	1061	398	37	896	896	956	591	61	12	2	0	2255	2751	1605	58	1264	1264	1288	489	37	80	51	0	0.000	0.000	0.000	0.000	0.000	0.000	0.000	0.000	0.000	0.000	0.000	0.000	0.000	0.000	0.139	0.111	0.302	0.267	3.575	0.073	0.027	316	2384	100	138	991	1129	165	1487	1652	Error	Error	-2.844	138	991	165	1487	335282	869462	0.178	2.992	0	0	0
1	8	17	"A100"	"A100"	15005	4995	100	1065	1137	723	63	915	915	1003	837	83	8	0	0	2237	3026	2020	66	1256	1256	1290	435	33	80	55	0	0.000	0.000	0.000	0.000	0.000	0.000	0.000	0.000	0.000	0.000	0.000	0.000	0.000	0.000	0.153	0.125	0.229	0.220	4.042	0.286	0.056	316	2384	100	150	981	1131	222	1770	1992	Error	Error	-2.709	150	981	222	1770	359172	956268	0.160	3.991	0	0	0
1	9	17	"A100"	"A100"	15305	4995	100	1007	1053	421	39	915	915	959	449	46	22	5	0	2174	2809	1939	69	1269	1269	1285	292	22	81	68	0	0.000	0.000	0.000	0.000	0.000	0.000	0.000	0.000	0.000	0.000	0.000	0.000	0.000	0.000	0.102	0.090	0.282	0.286	4.905	0.089	0.036	316	2384	100	92	905	997	138	1540	1678	Error	Error	-3.298	92	905	138	1540	332809	887595	0.209	5.219	0	0	0
1	10	17	"A101"	"A101"	15605	4995	100	1081	1193	839	70	929	929	973	407	41	30	10	0	3298	3907	2235	57	1291	1291	1308	305	23	93	88	0	0.000	0.000	0.000	0.000	0.000	0.000	0.000	0.000	0.000	0.000	0.000	0.000	0.000	0.000	0.076	0.101	0.132	0.131	4.512	0.085	0.047	316	2384	100	152	2007	2159	264	2616	2880	Error	Error	-3.723	152	2007	264	2616	376985	1234557	0.541	8.521	0	0	0
1	11	17	"A101"	"A101"	15905	4990	100	1095	1162	500	43	943	943	981	386	39	32	14	0	2617	3676	2578	70	1307	1307	1320	231	17	89	82	0	0.000	0.000	0.000	0.000	0.000	0.000	0.000	0.000	0.000	0.000	0.000	0.000	0.000	0.000	0.116	0.092	0.201	0.209	4.242	0.081	0.080	316	2384	100	152	1310	1462	219	2369	2588	Error	Error	-3.107	152	1310	219	2369	367249	1161631	0.469	10.199	0	0	0
1	12	17	"A101"	"A101"	16205	4990	100	1233	1309	677	51	966	966	1043	620	59	22	7	0	3146	4299	2947	68	1351	1351	1387	362	26	89	78	0	0.000	0.000	0.000	0.000	0.000	0.000	0.000	0.000	0.000	0.000	0.000	0.000	0.000	0.000	0.149	0.116	0.162	0.168	4.363	0.162	0.114	316	2384	100	267	1795	2062	343	2948	3291	Error	Error	-2.749	267	1795	343	2948	413656	1358486	0.429	8.044	0	0	0
1	13	17	"A102"	"A102"	16505	4990	100	2723	4648	5435	116	975	975	1023	537	52	75	62	0	4024	4586	2814	61	1350	1350	1387	801	57	83	67	0	0.000	0.000	0.000	0.000	0.000	0.000	0.000	0.000	0.000	0.000	0.000	0.000	0.000	0.000	0.654	1.135	0.861	0.776	2.642	1.609	0.754	316	2384	100	1748	2674	4422	3673	3236	6909	Error	Error	-0.613	1748	2674	3673	3236	1468893	1449074	6.750	3.994	0	0	0
1	14	17	"A102"	"A102"	16805	4990	100	2396	5316	7001	131	998	998	1048	494	47	75	60	0	3822	4781	3135	65	1371	1371	1391	353	25	93	87	0	0.000	0.000	0.000	0.000	0.000	0.000	0.000	0.000	0.000	0.000	0.000	0.000	0.000	0.000	0.570	1.266	0.806	0.714	2.398	1.969	0.794	316	2384	100	1398	2451	3849	4318	3410	7728	Error	Error	-0.810	1398	2451	4318	3410	1679913	1510809	8.640	9.603	0	0	0
1	15	17	"A102"	"A102"	17100	4990	100	2241	4807	6352	132	1008	1008	1064	475	44	76	58	0	3522	4619	2953	63	1409	1409	1426	320	22	95	88	0	0.000	0.000	0.000	0.000	0.000	0.000	0.000	0.000	0.000	0.000	0.000	0.000	0.000	0.000	0.584	1.183	0.745	0.691	2.402	1.899	0.758	316	2384	100	1233	2113	3346	3799	3210	7009	Error	Error	-0.777	1233	2113	3799	3210	1518915	1459619	7.880	9.978	0	0	0
1	16	17	"A103"	"A103"	17400	4990	100	1115	1319	1885	142	1024	1024	1076	486	45	21	9	0	2314	2741	1544	56	1429	1429	1451	345	23	82	62	0	0.000	0.000	0.000	0.000	0.000	0.000	0.000	0.000	0.000	0.000	0.000	0.000	0.000	0.000	0.103	0.225	0.303	0.304	4.245	1.086	0.198	316	2384	100	91	885	976	295	1312	1607	Error	Error	-3.282	91	885	295	1312	416759	866081	0.500	3.739	0	0	0
1	17	17	"A103"	"A103"	17700	4985	100	1134	1193	459	38	1064	1064	1131	1189	105	1	0	0	2220	2595	1489	57	1459	1459	1508	1077	71	33	11	0	0.000	0.000	0.000	0.000	0.000	0.000	0.000	0.000	0.000	0.000	0.000	0.000	0.000	0.000	0.092	0.114	0.362	0.365	4.701	0.321	0.490	316	2384	100	70	761	831	129	1136	1265	Error	Error	-3.442	70	761	129	1136	377000	819927	0.052	1.009	0	0	0
1	18	17	"A103"	"A103"	18000	4985	100	1180	1236	564	45	1126	1126	1286	2025	157	0	0	0	2098	2483	1404	56	1524	1524	1608	1158	72	22	8	0	0.000	0.000	0.000	0.000	0.000	0.000	0.000	0.000	0.000	0.000	0.000	0.000	0.000	0.000	0.094	0.115	0.457	0.447	4.951	1.704	0.712	316	2384	100	54	574	628	110	959	1069	Error	Error	-3.410	54	574	110	959	390418	784633	-0.025	0.756	0	0	0
1	1	18	"A104"	"A104"	12910	5305	100	1082	1148	531	46	876	876	911	387	42	33	13	0	3041	3910	2238	57	1209	1209	1251	755	60	83	57	0	0.000	0.000	0.000	0.000	0.000	0.000	0.000	0.000	0.000	0.000	0.000	0.000	0.000	0.000	0.112	0.101	0.158	0.136	4.208	0.104	0.125	316	2384	100	206	1832	2038	272	2701	2973	Error	Error	-3.153	206	1832	272	2701	362650	1235553	0.612	3.522	0	0	0
1	2	18	"A104"	"A104"	13210	5300	100	1170	1221	487	39	855	855	947	1490	157	2	0	0	4432	5117	2441	47	1218	1218	1307	1537	117	79	51	0	0.000	0.000	0.000	0.000	0.000	0.000	0.000	0.000	0.000	0.000	0.000	0.000	0.000	0.000	0.098	0.094	0.114	0.102	3.075	0.598	0.447	316	2384	100	315	3214	3529	366	3899	4265	Error	Error	-3.351	315	3214	366	3899	385882	1616831	0.184	2.479	0	0	0
1	3	18	"A104"	"A104"	13510	5300	100	1142	1179	480	40	864	864	901	375	41	43	15	0	4974	5350	2402	44	1228	1228	1247	305	24	98	96	0	0.000	0.000	0.000	0.000	0.000	0.000	0.000	0.000	0.000	0.000	0.000	0.000	0.000	0.000	0.074	0.076	0.111	0.087	3.308	0.071	0.115	316	2384	100	278	3746	4024	315	4122	4437	Error	Error	-3.752	278	3746	315	4122	372487	1690495	0.741	13.452	0	0	0
1	4	18	"A105"	"A105"	13810	5300	100	1115	1166	493	42	877	877	929	395	42	36	14	0	3533	5110	3932	76	1244	1244	1274	314	24	86	78	0	0.000	0.000	0.000	0.000	0.000	0.000	0.000	0.000	0.000	0.000	0.000	0.000	0.000	0.000	0.104	0.075	0.111	0.140	4.287	0.186	0.228	316	2384	100	238	2289	2527	289	3866	4155	Error	Error	-3.266	238	2289	289	3866	368411	1614829	0.600	12.217	0	0	0
1	5	18	"A105"	"A105"	14110	5300	100	1115	1174	523	44	910	910	1042	1891	181	0	0	0	3485	4778	3533	73	1260	1260	1296	508	39	86	77	0	0.000	0.000	0.000	0.000	0.000	0.000	0.000	0.000	0.000	0.000	0.000	0.000	0.000	0.000	0.092	0.075	0.121	0.134	3.311	0.336	0.050	316	2384	100	205	2225	2430	264	3518	3782	Error	Error	-3.440	205	2225	264	3518	371037	1509809	0.070	6.854	0	0	0
1	6	18	"A105"	"A105"	14410	5300	100	1123	1166	492	42	908	908	975	1121	114	6	0	0	3565	4616	3261	70	1267	1267	1298	378	29	92	84	0	0.000	0.000	0.000	0.000	0.000	0.000	0.000	0.000	0.000	0.000	0.000	0.000	0.000	0.000	0.094	0.077	0.123	0.133	3.201	0.080	0.170	316	2384	100	215	2298	2513	258	3349	3607	Error	Error	-3.418	215	2298	258	3349	368549	1458528	0.170	8.778	0	0	0
1	7	18	"A106"	"A106"	14710	5295	100	1262	1327	500	37	895	895	956	589	61	34	7	0	6532	6401	2912	45	1278	1278	1299	478	36	94	87	0	0.000	0.000	0.000	0.000	0.000	0.000	0.000	0.000	0.000	0.000	0.000	0.000	0.000	0.000	0.070	0.084	0.104	0.090	3.413	0.077	0.202	316	2384	100	367	5254	5621	432	5123	5555	Error	Error	-3.840	367	5254	432	5123	419325	2022718	0.630	10.674	0	0	0
1	8	18	"A106"	"A106"	15010	5295	100	1273	1277	480	37	925	925	954	386	40	45	18	0	5096	5447	2525	46	1278	1278	1298	371	28	97	94	0	0.000	0.000	0.000	0.000	0.000	0.000	0.000	0.000	0.000	0.000	0.000	0.000	0.000	0.000	0.091	0.084	0.113	0.102	3.338	0.081	0.163	316	2384	100	348	3818	4166	352	4169	4521	Error	Error	-3.456	348	3818	352	4169	403426	1721356	0.837	11.183	0	0	0
1	9	18	"A106"	"A106"	15310	5295	100	1218	1389	1502	108	923	923	986	523	53	32	9	0	4867	5830	3335	57	1287	1287	1319	365	27	94	87	0	0.000	0.000	0.000	0.000	0.000	0.000	0.000	0.000	0.000	0.000	0.000	0.000	0.000	0.000	0.082	0.103	0.104	0.107	3.942	0.082	0.045	316	2384	100	295	3580	3875	466	4543	5009	Error	Error	-3.601	295	3580	466	4543	439057	1842210	0.771	12.359	0	0	0
1	10	18	"A107"	"A107"	15610	5295	100	1134	1190	495	41	949	949	986	431	43	31	8	0	3881	4607	2689	58	1302	1302	1315	258	19	93	88	0	0.000	0.000	0.000	0.000	0.000	0.000	0.000	0.000	0.000	0.000	0.000	0.000	0.000	0.000	0.072	0.073	0.126	0.128	3.800	0.074	0.099	316	2384	100	185	2579	2764	241	3305	3546	Error	Error	-3.801	185	2579	241	3305	376106	1455959	0.473	12.760	0	0	0
1	11	18	"A107"	"A107"	15910	5295	100	1128	1165	430	36	935	935	994	670	67	14	0	0	2980	4187	2844	67	1317	1317	1344	585	43	84	65	0	0.000	0.000	0.000	0.000	0.000	0.000	0.000	0.000	0.000	0.000	0.000	0.000	0.000	0.000	0.116	0.080	0.138	0.147	4.625	0.159	0.113	316	2384	100	193	1663	1856	230	2870	3100	Error	Error	-3.107	193	1663	230	2870	368031	1323150	0.255	4.860	0	0	0
1	12	18	"A107"	"A107"	16210	5290	100	1153	1232	617	50	969	969	1019	626	61	19	4	0	3389	4244	2600	61	1339	1339	1367	708	51	87	67	0	0.000	0.000	0.000	0.000	0.000	0.000	0.000	0.000	0.000	0.000	0.000	0.000	0.000	0.000	0.090	0.091	0.149	0.137	4.000	0.084	0.088	316	2384	100	184	2050	2234	263	2905	3168	Error	Error	-3.478	184	2050	263	2905	389279	1341239	0.340	4.064	0	0	0
1	13	18	"A108"	"A108"	16510	5290	100	1429	1466	516	35	996	996	1058	722	68	30	5	0	8436	7674	3047	39	1374	1374	1418	469	33	96	92	0	0.000	0.000	0.000	0.000	0.000	0.000	0.000	0.000	0.000	0.000	0.000	0.000	0.000	0.000	0.061	0.075	0.085	0.082	3.053	0.068	0.193	316	2384	100	433	7062	7495	470	6300	6770	Error	Error	-4.028	433	7062	470	6300	463251	2424916	0.565	13.339	0	0	0
1	14	18	"A108"	"A108"	16805	5290	100	1423	1458	579	39	986	986	1033	431	41	50	21	0	6766	6708	3139	46	1380	1380	1408	329	23	97	93	0	0.000	0.000	0.000	0.000	0.000	0.000	0.000	0.000	0.000	0.000	0.000	0.000	0.000	0.000	0.081	0.089	0.113	0.098	3.007	0.085	0.229	316	2384	100	437	5386	5823	472	5328	5800	Error	Error	-3.624	437	5386	472	5328	460879	2119806	0.986	16.109	0	0	0
1	15	18	"A108"	"A108"	17105	5290	100	1347	1465	616	42	1018	1018	1116	943	84	18	2	0	7405	7221	3308	45	1423	1423	1479	529	35	93	89	0	0.000	0.000	0.000	0.000	0.000	0.000	0.000	0.000	0.000	0.000	0.000	0.000	0.000	0.000	0.055	0.077	0.091	0.080	3.128	0.077	0.208	316	2384	100	329	5982	6311	447	5798	6245	Error	Error	-4.184	329	5982	447	5798	462887	2281798	0.370	10.854	0	0	0
1	16	18	"A109"	"A109"	17405	5290	100	1225	1273	509	39	1059	1059	1209	1466	121	2	0	0	3364	4460	3087	69	1448	1448	1523	688	45	79	60	0	0.000	0.000	0.000	0.000	0.000	0.000	0.000	0.000	0.000	0.000	0.000	0.000	0.000	0.000	0.087	0.071	0.133	0.158	4.609	0.225	0.152	316	2384	100	166	1916	2082	214	3012	3226	Error	Error	-3.529	166	1916	214	3012	402283	1409220	0.044	4.269	0	0	0
1	17	18	"A109"	"A109"	17705	5285	100	1165	1271	539	42	1058	1058	1113	520	46	25	5	0	3523	4397	2871	65	1472	1472	1496	382	25	88	76	0	0.000	0.000	0.000	0.000	0.000	0.000	0.000	0.000	0.000	0.000	0.000	0.000	0.000	0.000	0.052	0.073	0.143	0.149	4.028	0.079	0.091	316	2384	100	107	2051	2158	213	2925	3138	Error	Error	-4.261	107	2051	213	2925	401580	1389516	0.304	7.594	0	0	0
1	18	18	"A109"	"A109"	18005	5285	100	1254	1371	549	40	1113	1113	1168	547	46	25	8	0	3439	4144	2342	56	1522	1522	1557	657	42	85	67	0	0.000	0.000	0.000	0.000	0.000	0.000	0.000	0.000	0.000	0.000	0.000	0.000	0.000	0.000	0.074	0.098	0.187	0.175	4.000	0.097	0.067	316	2384	100	141	1917	2058	258	2622	2880	Error	Error	-3.765	141	1917	258	2622	433078	1309424	0.371	3.938	0	0	0
1	1	19	"A110"	"A110"	12915	5605	100	2971	4442	3863	86	899	899	938	483	51	79	64	0	7443	7035	3023	42	1234	1234	1267	327	25	96	93	0	0.000	0.000	0.000	0.000	0.000	0.000	0.000	0.000	0.000	0.000	0.000	0.000	0.000	0.000	0.334	0.611	0.392	0.398	3.661	0.735	0.356	316	2384	100	2072	6209	8281	3543	5801	9344	Error	Error	-1.583	2072	6209	3543	5801	1403793	2223030	7.255	17.639	0	0	0
1	2	19	"A110"	"A110"	13215	5600	100	7003	7386	5616	76	871	871	927	427	46	89	82	0	8337	8023	2301	28	1241	1241	1344	608	45	97	97	0	0.000	0.000	0.000	0.000	0.000	0.000	0.000	0.000	0.000	0.000	0.000	0.000	0.000	0.000	0.864	0.961	0.745	0.583	3.666	1.460	0.384	316	2384	100	6132	7096	13228	6515	6782	13297	Error	Error	-0.211	6132	7096	6515	6782	2334131	2535272	15.126	10.985	0	0	0
1	3	19	"A110"	"A110"	13515	5600	100	4704	6673	5584	83	884	884	934	438	46	90	79	0	8052	8026	2443	30	1230	1230	1258	359	28	100	99	0	0.000	0.000	0.000	0.000	0.000	0.000	0.000	0.000	0.000	0.000	0.000	0.000	0.000	0.000	0.560	0.852	0.482	0.507	3.495	1.308	0.324	316	2384	100	3820	6822	10642	5789	6796	12585	Error	Error	-0.837	3820	6822	5789	6796	2108795	2536232	13.103	18.852	0	0	0
1	4	19	"A111"	"A111"	13815	5600	100	958	1006	503	50	876	876	920	403	43	22	5	0	1915	2231	1164	52	1227	1227	1247	261	20	84	63	0	0.000	0.000	0.000	0.000	0.000	0.000	0.000	0.000	0.000	0.000	0.000	0.000	0.000	0.000	0.119	0.129	0.335	0.351	4.658	0.181	0.053	316	2384	100	82	688	770	130	1004	1134	Error	Error	-3.069	82	688	130	1004	317920	705136	0.213	3.770	0	0	0
1	5	19	"A111"	"A111"	14115	5600	100	939	1010	448	44	891	891	930	404	43	21	5	0	1935	2390	1541	64	1236	1236	1251	320	25	74	53	0	0.000	0.000	0.000	0.000	0.000	0.000	0.000	0.000	0.000	0.000	0.000	0.000	0.000	0.000	0.069	0.103	0.309	0.346	5.656	0.134	0.075	316	2384	100	48	699	747	119	1154	1273	Error	Error	-3.864	48	699	119	1154	319240	755176	0.198	3.559	0	0	0
1	6	19	"A111"	"A111"	14415	5600	100	1023	1054	403	38	908	908	952	448	47	23	3	0	2024	2288	1189	51	1274	1274	1288	251	19	81	64	0	0.000	0.000	0.000	0.000	0.000	0.000	0.000	0.000	0.000	0.000	0.000	0.000	0.000	0.000	0.153	0.144	0.424	0.385	4.019	0.133	0.031	316	2384	100	115	750	865	146	1014	1160	Error	Error	-2.705	115	750	146	1014	333034	722893	0.228	3.984	0	0	0
1	7	19	"A112"	"A112"	14715	5600	100	1159	1275	577	45	931	931	969	433	44	37	16	0	3933	4349	2148	49	1279	1279	1297	259	19	95	90	0	0.000	0.000	0.000	0.000	0.000	0.000	0.000	0.000	0.000	0.000	0.000	0.000	0.000	0.000	0.086	0.112	0.165	0.150	3.363	0.135	0.230	316	2384	100	228	2654	2882	344	3070	3414	Error	Error	-3.541	228	2654	344	3070	403001	1374200	0.707	11.784	0	0	0
1	8	19	"A112"	"A112"	15015	5595	100	1224	1808	4551	251	944	944	982	488	49	34	16	0	3956	4641	3017	65	1289	1289	1306	284	21	93	86	0	0.000	0.000	0.000	0.000	0.000	0.000	0.000	0.000	0.000	0.000	0.000	0.000	0.000	0.000	0.105	0.258	0.172	0.176	3.557	1.212	0.245	316	2384	100	280	2667	2947	864	3352	4216	Error	Error	-3.252	280	2667	864	3352	571417	1466440	1.693	11.743	0	0	0
1	9	19	"A112"	"A112"	15315	5595	100	1231	1304	605	46	954	954	1084	1765	162	2	0	0	3439	4435	2741	61	1330	1330	1435	1864	129	52	36	0	0.000	0.000	0.000	0.000	0.000	0.000	0.000	0.000	0.000	0.000	0.000	0.000	0.000	0.000	0.131	0.113	0.156	0.173	3.478	0.710	0.542	316	2384	100	277	2109	2386	350	3105	3455	Error	Error	-2.929	277	2109	350	3105	411966	1401560	0.125	1.609	0	0	0
1	10	19	"A113"	"A113"	15615	5595	100	1302	1397	630	45	986	986	1046	668	63	28	7	0	3273	4145	2555	61	1340	1340	1362	389	28	89	80	0	0.000	0.000	0.000	0.000	0.000	0.000	0.000	0.000	0.000	0.000	0.000	0.000	0.000	0.000	0.163	0.147	0.198	0.207	3.199	0.155	0.275	316	2384	100	316	1933	2249	411	2805	3216	Error	Error	-2.613	316	1933	411	2805	441524	1309789	0.525	7.154	0	0	0
1	11	19	"A113"	"A113"	15915	5595	100	1177	1351	664	49	978	978	1027	474	46	36	15	0	3184	4049	2485	61	1345	1345	1363	273	20	92	82	0	0.000	0.000	0.000	0.000	0.000	0.000	0.000	0.000	0.000	0.000	0.000	0.000	0.000	0.000	0.108	0.138	0.186	0.169	4.253	0.150	0.228	316	2384	100	199	1839	2038	373	2704	3077	Error	Error	-3.208	199	1839	373	2704	426980	1279339	0.684	9.839	0	0	0
1	12	19	"A113"	"A113"	16210	5595	100	1272	1427	721	50	980	980	1028	426	41	41	24	0	3618	5028	3511	69	1360	1360	1379	290	21	91	81	0	0.000	0.000	0.000	0.000	0.000	0.000	0.000	0.000	0.000	0.000	0.000	0.000	0.000	0.000	0.129	0.122	0.173	0.170	3.281	0.139	0.332	316	2384	100	292	2258	2550	447	3668	4115	Error	Error	-2.951	292	2258	447	3668	451004	1588897	0.937	12.583	0	0	0
1	13	19	"A114"	"A114"	16510	5590	100	1115	1257	966	76	987	987	1050	513	48	22	6	0	2131	2439	1269	52	1384	1384	1413	342	24	75	53	0	0.000	0.000	0.000	0.000	0.000	0.000	0.000	0.000	0.000	0.000	0.000	0.000	0.000	0.000	0.171	0.256	0.437	0.409	3.554	0.456	0.109	316	2384	100	128	747	875	270	1055	1325	Error	Error	-2.545	128	747	270	1055	397179	770625	0.404	3.000	0	0	0
1	14	19	"A114"	"A114"	16810	5590	100	1181	1202	454	37	981	981	1042	462	44	27	6	0	2095	2542	1493	58	1385	1385	1407	324	23	77	56	0	0.000	0.000	0.000	0.000	0.000	0.000	0.000	0.000	0.000	0.000	0.000	0.000	0.000	0.000	0.282	0.191	0.425	0.386	4.888	0.191	0.087	316	2384	100	200	710	910	221	1157	1378	Error	Error	-1.828	200	710	221	1157	379700	803425	0.346	3.503	0	0	0
1	15	19	"A114"	"A114"	17110	5590	100	1138	1187	512	43	1011	1011	1078	497	46	20	7	0	2100	2506	1435	57	1431	1431	1458	333	22	72	50	0	0.000	0.000	0.000	0.000	0.000	0.000	0.000	0.000	0.000	0.000	0.000	0.000	0.000	0.000	0.190	0.164	0.385	0.410	4.843	0.213	0.112	316	2384	100	127	669	796	176	1075	1251	Error	Error	-2.397	127	669	176	1075	374956	791987	0.219	3.147	0	0	0
1	16	19	"A115"	"A115"	17410	5590	100	1819	2080	1149	55	1049	1049	1109	505	45	61	42	0	5987	6600	3389	51	1454	1454	1490	440	29	93	89	0	0.000	0.000	0.000	0.000	0.000	0.000	0.000	0.000	0.000	0.000	0.000	0.000	0.000	0.000	0.170	0.200	0.209	0.188	2.918	0.199	0.432	316	2384	100	770	4533	5303	1031	5146	6177	Error	Error	-2.558	770	4533	1031	5146	657417	2085565	1.923	11.614	0	0	0
1	17	19	"A115"	"A115"	17710	5590	100	1492	1809	1105	61	1087	1087	1150	581	50	41	23	0	3674	5360	3717	69	1502	1502	1544	427	27	87	76	0	0.000	0.000	0.000	0.000	0.000	0.000	0.000	0.000	0.000	0.000	0.000	0.000	0.000	0.000	0.186	0.187	0.218	0.226	3.166	0.226	0.369	316	2384	100	405	2172	2577	722	3858	4580	Error	Error	-2.423	405	2172	722	3858	571503	1693801	1.134	8.937	0	0	0
1	18	19	"A115"	"A115"	18010	5585	100	1444	1702	1078	63	1105	1105	1159	462	39	45	25	0	3470	3995	1886	47	1521	1521	1547	354	22	93	81	0	0.000	0.000	0.000	0.000	0.000	0.000	0.000	0.000	0.000	0.000	0.000	0.000	0.000	0.000	0.174	0.241	0.281	0.264	3.275	0.272	0.260	316	2384	100	339	1949	2288	597	2474	3071	Error	Error	-2.523	339	1949	597	2474	537938	1262416	1.175	6.915	0	0	0
1	1	20	"A116"	"A116"	12920	5905	100	987	1043	567	54	995	995	1265	2956	233	0	0	0	1290	1311	261	19	1318	1318	1383	1028	74	0	0	0	0.000	0.000	0.000	0.000	0.000	0.000	0.000	0.000	0.000	0.000	0.000	0.000	0.000	0.000	0.286	-6.857	1.897	1.931	4.042	0.815	0.112	316	2384	100	-8	-28	-36	48	-7	41	Error	Error	-1.807	-8	-28	48	-7	329564	414322	-0.075	-0.070	0	0	0
1	2	20	"A116"	"A116"	13220	5905	100	935	953	399	41	928	928	1002	626	62	7	0	0	1273	1301	268	20	1276	1276	1285	249	19	16	3	0	0.000	0.000	0.000	0.000	0.000	0.000	0.000	0.000	0.000	0.000	0.000	0.000	0.000	0.000	-2.333	1.000	1.633	1.535	4.967	21.702	0.009	316	2384	100	7	-3	4	25	25	50	Error	Error	Error	7	-3	25	25	301113	411270	-0.078	0.064	0	0	0
1	3	20	"A116"	"A116"	13520	5900	100	896	952	444	46	923	923	972	435	44	12	2	0	1299	1311	240	18	1292	1292	1310	266	20	14	1	0	0.000	0.000	0.000	0.000	0.000	0.000	0.000	0.000	0.000	0.000	0.000	0.000	0.000	0.000	-3.857	1.526	1.481	1.440	4.831	9.687	0.013	316	2384	100	-27	7	-20	29	19	48	Error	Error	Error	-27	7	29	19	300949	414237	-0.046	0.004	0	0	0
1	4	20	"A117"	"A117"	13820	5900	100	977	990	357	36	991	991	1026	452	44	9	1	0	1327	1344	226	16	1343	1343	1364	281	20	12	0	0	0.000	0.000	0.000	0.000	0.000	0.000	0.000	0.000	0.000	0.000	0.000	0.000	0.000	0.000	0.875	-1.000	1.654	1.684	5.021	15.859	0.009	316	2384	100	-14	-16	-30	-1	1	0	Error	Error	-0.193	-14	-16	-1	1	312751	424853	-0.080	-0.071	0	0	0
1	5	20	"A117"	"A117"	14120	5900	100	961	1011	411	40	1009	1009	1074	712	66	4	0	0	1337	1341	273	20	1366	1366	1393	347	24	4	0	0	0.000	0.000	0.000	0.000	0.000	0.000	0.000	0.000	0.000	0.000	0.000	0.000	0.000	0.000	1.655	-0.080	1.704	1.913	5.461	3.067	0.188	316	2384	100	-48	-29	-77	2	-25	-23	Error	Error	0.727	-48	-29	2	-25	319415	423719	-0.088	-0.150	0	0	0
1	6	20	"A117"	"A117"	14420	5900	100	980	1027	455	44	969	969	1027	586	57	8	2	0	1352	1353	289	21	1322	1322	1339	273	20	14	3	0	0.000	0.000	0.000	0.000	0.000	0.000	0.000	0.000	0.000	0.000	0.000	0.000	0.000	0.000	0.367	1.871	1.237	1.232	4.387	4.697	0.185	316	2384	100	11	30	41	58	31	89	Error	Error	-1.447	11	30	58	31	324476	427461	0.000	0.051	0	0	0
1	7	20	"A118"	"A118"	14720	5900	100	901	960	401	41	977	977	1056	648	61	5	0	0	1330	1334	243	18	1340	1340	1382	508	36	2	0	0	0.000	0.000	0.000	0.000	0.000	0.000	0.000	0.000	0.000	0.000	0.000	0.000	0.000	0.000	7.600	2.833	1.883	1.875	4.745	2.452	0.239	316	2384	100	-76	-10	-86	-17	-6	-23	Error	Error	2.926	-76	-10	-17	-6	303459	421426	-0.148	-0.094	0	0	0
1	8	20	"A118"	"A118"	15020	5895	100	1054	1224	1053	86	1006	1006	1094	1057	96	4	2	0	1418	1534	760	49	1341	1341	1385	522	37	12	4	0	0.000	0.000	0.000	0.000	0.000	0.000	0.000	0.000	0.000	0.000	0.000	0.000	0.000	0.000	0.623	1.130	1.195	1.416	3.942	2.103	0.709	316	2384	100	48	77	125	218	193	411	Error	Error	-0.682	48	77	218	193	386890	484596	0.123	0.285	0	0	0
1	9	20	"A118"	"A118"	15320	5895	100	998	1031	440	42	1011	1011	1089	758	69	5	0	0	1306	1321	258	19	1353	1353	1407	831	59	0	0	0	0.000	0.000	0.000	0.000	0.000	0.000	0.000	0.000	0.000	0.000	0.000	0.000	0.000	0.000	0.277	-0.625	1.773	1.818	4.298	8.704	0.014	316	2384	100	-13	-47	-60	20	-32	-12	Error	Error	-1.854	-13	-47	20	-32	325891	417552	-0.077	-0.103	0	0	0
1	10	20	"A119"	"A119"	15620	5895	100	1055	1339	2757	205	1023	1023	1100	554	50	12	5	0	1405	1617	1792	110	1384	1384	1425	927	65	4	1	0	0.000	0.000	0.000	0.000	0.000	0.000	0.000	0.000	0.000	0.000	0.000	0.000	0.000	0.000	1.524	1.356	1.508	1.491	4.542	1.134	0.357	316	2384	100	32	21	53	316	233	549	Error	Error	0.608	32	21	316	233	423023	511019	0.431	0.207	0	0	0
1	11	20	"A119"	"A119"	15915	5895	100	1017	1150	1100	95	1033	1033	1088	661	60	10	1	0	1389	1408	314	22	1381	1381	1405	424	30	5	0	0	0.000	0.000	0.000	0.000	0.000	0.000	0.000	0.000	0.000	0.000	0.000	0.000	0.000	0.000	-2.000	4.333	1.965	1.868	4.487	2.040	0.446	316	2384	100	-16	8	-8	117	27	144	Error	Error	Error	-16	8	117	27	363246	444794	0.094	0.007	0	0	0
1	12	20	"A119"	"A119"	16215	5895	100	1039	1106	539	48	1027	1027	1073	464	43	17	4	0	1409	1425	329	23	1397	1397	1416	321	22	10	0	0	0.000	0.000	0.000	0.000	0.000	0.000	0.000	0.000	0.000	0.000	0.000	0.000	0.000	0.000	1.000	2.821	1.876	1.775	4.285	9.319	0.007	316	2384	100	12	12	24	79	28	107	Error	Error	0.000	12	12	79	28	349477	450222	0.071	0.028	0	0	0
1	13	20	"A120"	"A120"	16515	5890	100	1071	1106	415	37	1074	1074	1156	1413	122	0	0	0	1416	1430	236	16	1433	1433	1514	1484	98	0	0	0	0.000	0.000	0.000	0.000	0.000	0.000	0.000	0.000	0.000	0.000	0.000	0.000	0.000	0.000	0.176	-10.667	1.517	1.454	5.685	4.938	0.039	316	2384	100	-3	-17	-20	32	-3	29	Error	Error	-2.503	-3	-17	32	-3	349431	451763	-0.035	-0.057	0	0	0
1	14	20	"A120"	"A120"	16815	5890	100	1090	1224	749	61	1071	1071	1176	967	82	6	2	0	1500	1586	702	44	1446	1446	1508	612	40	6	2	0	0.000	0.000	0.000	0.000	0.000	0.000	0.000	0.000	0.000	0.000	0.000	0.000	0.000	0.000	0.352	1.093	1.502	1.599	4.342	1.672	0.624	316	2384	100	19	54	73	153	140	293	Error	Error	-1.507	19	54	153	140	386729	501029	0.050	0.127	0	0	0
1	15	20	"A120"	"A120"	17115	5890	100	1098	1121	427	38	1068	1068	1110	451	40	17	3	0	1490	1479	249	16	1458	1458	1474	286	19	13	1	0	0.000	0.000	0.000	0.000	0.000	0.000	0.000	0.000	0.000	0.000	0.000	0.000	0.000	0.000	0.938	2.524	1.605	1.819	4.995	6.398	0.019	316	2384	100	30	32	62	53	21	74	Error	Error	-0.093	30	32	53	21	354080	467351	0.024	0.017	0	0	0
1	16	20	"A121"	"A121"	17415	5890	100	1118	1156	474	41	1112	1112	1178	658	55	9	1	0	1492	1516	265	17	1485	1485	1529	497	32	4	0	0	0.000	0.000	0.000	0.000	0.000	0.000	0.000	0.000	0.000	0.000	0.000	0.000	0.000	0.000	0.857	1.419	1.747	1.905	4.669	3.540	0.072	316	2384	100	6	7	13	44	31	75	Error	Error	-0.222	6	7	44	31	365388	479158	-0.033	-0.026	0	0	0
1	17	20	"A121"	"A121"	17715	5890	100	1157	1178	469	39	1131	1131	1185	560	47	11	1	0	1500	1530	347	22	1529	1529	1568	757	48	0	0	0	0.000	0.000	0.000	0.000	0.000	0.000	0.000	0.000	0.000	0.000	0.000	0.000	0.000	0.000	-0.897	47.000	1.617	1.825	4.556	1.139	0.394	316	2384	100	26	-29	-3	47	1	48	Error	Error	Error	26	-29	47	1	372311	483423	-0.012	-0.050	0	0	0
1	18	20	"A121"	"A121"	18015	5885	100	1115	1182	447	37	1156	1156	1261	869	68	6	0	0	1582	1586	266	16	1578	1578	1652	699	42	0	0	0	0.000	0.000	0.000	0.000	0.000	0.000	0.000	0.000	0.000	0.000	0.000	0.000	0.000	0.000	-10.250	3.250	2.062	1.819	4.522	2.257	0.215	316	2384	100	-41	4	-37	26	8	34	Error	Error	Error	-41	4	26	8	373471	501096	-0.091	-0.094	0	0	0
1	1	21	"Blank"	"Blank"	12925	6205	100	1129	1365	1566	114	1122	1122	1297	2209	170	2	1	0	1359	1391	333	23	1367	1367	1407	470	33	2	0	0	0.000	0.000	0.000	0.000	0.000	0.000	0.000	0.000	0.000	0.000	0.000	0.000	0.000	0.000	-0.875	10.125	1.826	1.766	4.650	8.002	0.498	316	2384	100	7	-8	-1	243	24	267	Error	Error	Error	7	-8	243	24	431203	439450	0.031	-0.034	0	0	0
1	2	21	"Blank"	"Blank"	13225	6205	100	1125	1313	1447	110	1111	1111	1481	3393	229	1	1	0	1399	1533	1049	68	1398	1398	1495	1478	98	1	1	0	0.000	0.000	0.000	0.000	0.000	0.000	0.000	0.000	0.000	0.000	0.000	0.000	0.000	0.000	14.000	1.496	1.616	1.544	5.000	10.319	0.213	316	2384	100	14	1	15	202	135	337	Error	Error	3.807	14	1	202	135	415031	484576	-0.050	0.026	0	0	0
1	3	21	"Blank"	"Blank"	13525	6205	100	1173	1221	442	36	1198	1198	1321	1796	135	0	0	0	1605	1628	292	17	1562	1562	1608	750	46	1	0	0	0.000	0.000	0.000	0.000	0.000	0.000	0.000	0.000	0.000	0.000	0.000	0.000	0.000	0.000	-0.581	0.348	1.571	1.574	4.444	6.335	0.039	316	2384	100	-25	43	18	23	66	89	Error	Error	Error	-25	43	23	66	385775	514366	-0.056	0.027	0	0	0
1	4	21	"Blank"	"Blank"	13825	6200	100	1562	1606	826	51	1506	1506	1670	2270	135	0	0	0	2017	2068	354	17	1991	1991	2048	618	30	5	0	0	0.000	0.000	0.000	0.000	0.000	0.000	0.000	0.000	0.000	0.000	0.000	0.000	0.000	0.000	2.154	1.299	1.731	1.637	4.869	5.255	0.668	316	2384	100	56	26	82	100	77	177	Error	Error	1.107	56	26	100	77	507641	653609	-0.028	0.032	0	0	0
1	5	21	"Blank"	"Blank"	14125	6200	100	1644	1792	1342	74	1601	1601	1828	2732	149	0	0	0	2158	2171	338	15	2099	2099	2164	662	30	2	0	0	0.000	0.000	0.000	0.000	0.000	0.000	0.000	0.000	0.000	0.000	0.000	0.000	0.000	0.000	0.729	2.653	1.563	1.409	4.884	3.677	0.209	316	2384	100	43	59	102	191	72	263	Error	Error	-0.456	43	59	191	72	566230	686062	-0.013	0.011	0	0	0
1	6	21	"Blank"	"Blank"	14425	6200	100	1271	1668	3126	187	1233	1233	1320	1062	80	5	2	0	1601	1657	480	28	1636	1636	1672	516	30	5	0	0	0.000	0.000	0.000	0.000	0.000	0.000	0.000	0.000	0.000	0.000	0.000	0.000	0.000	0.000	-1.086	20.714	1.998	2.026	4.314	9.708	0.251	316	2384	100	38	-35	3	435	21	456	Error	Error	Error	38	-35	435	21	526954	523687	0.328	-0.029	0	0	0
1	7	21	"Blank"	"Blank"	14725	6200	100	1170	1265	689	54	1170	1170	1227	535	43	15	3	0	1496	1529	493	32	1514	1514	1532	312	20	10	1	0	0.000	0.000	0.000	0.000	0.000	0.000	0.000	0.000	0.000	0.000	0.000	0.000	0.000	0.000	0.000	6.333	1.650	1.618	4.805	4.635	0.081	316	2384	100	0	-18	-18	95	15	110	Error	Error	Error	0	-18	95	15	399805	483070	0.071	-0.010	0	0	0
1	8	21	"Blank"	"Blank"	15025	6200	100	1223	1353	858	63	1194	1194	1296	1003	77	6	1	0	1603	1677	594	35	1520	1520	1558	445	28	15	3	0	0.000	0.000	0.000	0.000	0.000	0.000	0.000	0.000	0.000	0.000	0.000	0.000	0.000	0.000	0.349	1.013	1.569	1.337	4.246	1.900	0.537	316	2384	100	29	83	112	159	157	316	Error	Error	-1.517	29	83	159	157	427571	530087	0.057	0.267	0	0	0
1	9	21	"Blank"	"Blank"	15320	6195	100	1276	1352	819	60	1209	1209	1301	695	53	11	1	0	1582	1637	410	25	1537	1537	1567	372	23	15	2	0	0.000	0.000	0.000	0.000	0.000	0.000	0.000	0.000	0.000	0.000	0.000	0.000	0.000	0.000	1.489	1.430	1.652	1.659	3.844	4.296	0.182	316	2384	100	67	45	112	143	100	243	Error	Error	0.574	67	45	143	100	427191	517260	0.073	0.188	0	0	0
1	10	21	"Blank"	"Blank"	15620	6195	100	1265	1331	462	34	1283	1283	1428	1496	104	0	0	0	1640	1667	311	18	1602	1602	1661	446	26	8	1	0	0.000	0.000	0.000	0.000	0.000	0.000	0.000	0.000	0.000	0.000	0.000	0.000	0.000	0.000	-0.474	0.738	1.814	1.817	5.147	2.943	0.145	316	2384	100	-18	38	20	48	65	113	Error	Error	Error	-18	38	48	65	420572	526631	-0.065	0.013	0	0	0
1	11	21	"Blank"	"Blank"	15920	6195	100	1290	1379	576	41	1252	1252	1337	726	54	13	1	0	1653	1685	353	20	1608	1608	1643	426	25	10	2	0	0.000	0.000	0.000	0.000	0.000	0.000	0.000	0.000	0.000	0.000	0.000	0.000	0.000	0.000	0.844	1.649	1.301	1.460	4.709	2.321	0.340	316	2384	100	38	45	83	127	77	204	Error	Error	-0.244	38	45	127	77	435725	532545	0.058	0.099	0	0	0
1	12	21	"Blank"	"Blank"	16220	6195	100	1414	1544	867	56	1272	1272	1387	1204	86	6	1	0	1686	1765	550	31	1617	1617	1679	736	43	6	1	0	0.000	0.000	0.000	0.000	0.000	0.000	0.000	0.000	0.000	0.000	0.000	0.000	0.000	0.000	2.058	1.838	1.616	1.531	4.707	1.670	0.773	316	2384	100	142	69	211	272	148	420	Error	Error	1.041	142	69	272	148	487963	557850	0.130	0.117	0	0	0
1	13	21	"Blank"	"Blank"	16520	6195	100	1261	1263	432	34	1226	1226	1272	476	37	13	2	0	1593	1603	265	16	1611	1611	1624	292	17	14	1	0	0.000	0.000	0.000	0.000	0.000	0.000	0.000	0.000	0.000	0.000	0.000	0.000	0.000	0.000	-1.944	-4.625	1.511	1.688	4.171	31.610	0.001	316	2384	100	35	-18	17	37	-8	29	Error	Error	Error	35	-18	37	-8	399014	506619	-0.019	-0.072	0	0	0
1	14	21	"Blank"	"Blank"	16820	6190	100	1194	1253	487	38	1222	1222	1306	1154	88	2	0	0	1588	1645	467	28	1583	1583	1639	1025	62	0	0	0	0.000	0.000	0.000	0.000	0.000	0.000	0.000	0.000	0.000	0.000	0.000	0.000	0.000	0.000	-5.600	0.500	1.416	1.434	4.407	7.335	0.068	316	2384	100	-28	5	-23	31	62	93	Error	Error	Error	-28	5	31	62	396005	519856	-0.046	0.006	0	0	0
1	15	21	"Blank"	"Blank"	17120	6190	100	1100	1144	455	39	1133	1133	1185	466	39	15	3	0	1541	1557	258	16	1568	1568	1588	303	19	12	0	0	0.000	0.000	0.000	0.000	0.000	0.000	0.000	0.000	0.000	0.000	0.000	0.000	0.000	0.000	1.222	-1.000	1.718	1.546	5.203	5.943	0.029	316	2384	100	-33	-27	-60	11	-11	0	Error	Error	0.290	-33	-27	11	-11	361653	492005	-0.088	-0.102	0	0	0
1	16	21	"Blank"	"Blank"	17420	6190	100	1142	1145	437	38	1145	1145	1231	1152	93	1	0	0	1543	1559	272	17	1584	1584	1613	491	30	3	0	0	0.000	0.000	0.000	0.000	0.000	0.000	0.000	0.000	0.000	0.000	0.000	0.000	0.000	0.000	0.073	0.000	1.683	1.721	5.794	28.115	0.001	316	2384	100	-3	-41	-44	0	-25	-25	Error	Error	-3.773	-3	-41	0	-25	361681	492782	-0.075	-0.110	0	0	0
1	17	21	"Blank"	"Blank"	17720	6190	100	1261	1295	497	38	1272	1272	1604	3421	213	0	0	0	1655	1683	313	18	1660	1660	1772	1877	105	0	0	0	0.000	0.000	0.000	0.000	0.000	0.000	0.000	0.000	0.000	0.000	0.000	0.000	0.000	0.000	2.200	1.000	2.158	2.076	4.833	8.827	0.010	316	2384	100	-11	-5	-16	23	23	46	Error	Error	1.138	-11	-5	23	23	409208	531985	-0.090	-0.047	0	0	0
1	18	21	"Blank"	"Blank"	18020	6190	100	1221	1275	546	42	1250	1250	1358	1731	127	0	0	0	1688	1709	377	22	1695	1695	1726	393	22	9	1	0	0.000	0.000	0.000	0.000	0.000	0.000	0.000	0.000	0.000	0.000	0.000	0.000	0.000	0.000	4.143	1.786	1.821	1.606	4.684	4.805	0.038	316	2384	100	-29	-7	-36	25	14	39	Error	Error	2.051	-29	-7	25	14	402848	540093	-0.048	-0.043	0	0	0
