# Supplementary material for: Application of hybridization control probe to increase accuracy on ligation detection or minisequencing diagnostic microarrays
Source: BMC Res Notes. 2009 Dec 14;2:249. doi: 10.1186/1756-0500-2-249 (PMC2799435; doi:10.1186/1756-0500-2-249)
Supplement: Additional file 3 — Gpr_files. Zip-compressed file containing raw microarray data in GenePix results format (.gpr) and GAL (GenePix Array List) files. [file 1756-0500-2-249-S3.ZIP › gpr_files/slide8/lasi8_3-16.gpr]

ATF	1.0
30	76    
"Type=GenePix Results 3"
"DateTime=2009/05/14 15:02:12"
"Settings=C:\Axon\Data\HPV\130509\lasi8.gps"
"GalFile=C:\Axon\Data\HPV\ArrayIt_032009_InstiBioGalfile.gal"
"ArrayOfArrays=3-16"
"PixelSize=5"
"Wavelengths=532	488"
"ImageFiles=C:\Axon\Data\HPV\130509\lasi8.tif 2	C:\Axon\Data\HPV\130509\lasi8.tif 3"
"NormalizationMethod=None"
"NormalizationFactors=1	1"
"JpegImage="
"StdDev=Type 1"
"RatioFormulations=W1/W3 (#1/532)	W1/W4 (#1/488)	W3/W4 (532/488)"
"FeatureType=Circular"
"Barcode="
"BackgroundSubtraction=LocalFeature"
"ImageOrigin=0, 0"
"JpegOrigin=3620, 0"
"Creator=GenePix Pro 6.1.0.2"
"Scanner=GenePix 4200A 01 Autoloader [2]"
"FocusPosition=0"
"Temperature=23.9375"
"LinesAveraged=2"
"Comment="
"PMTGain=630	530"
"ScanPower=100	100"
"LaserPower=2.69592	2.5592"
"Filters=Standard Green	Standard Blue"
"ScanRegion=720,0,3832,13800"
"Supplier="
"Block"	"Column"	"Row"	"Name"	"ID"	"X"	"Y"	"Dia."	"F532 Median"	"F532 Mean"	"F532 SD"	"F532 CV"	"B532"	"B532 Median"	"B532 Mean"	"B532 SD"	"B532 CV"	"% > B532+1SD"	"% > B532+2SD"	"F532 % Sat."	"F488 Median"	"F488 Mean"	"F488 SD"	"F488 CV"	"B488"	"B488 Median"	"B488 Mean"	"B488 SD"	"B488 CV"	"% > B488+1SD"	"% > B488+2SD"	"F488 % Sat."	"Ratio of Medians (#1/532)"	"Ratio of Means (#1/532)"	"Median of Ratios (#1/532)"	"Mean of Ratios (#1/532)"	"Ratios SD (#1/532)"	"Rgn Ratio (#1/532)"	"Rgn R2 (#1/532)"	"Ratio of Medians (#1/488)"	"Ratio of Means (#1/488)"	"Median of Ratios (#1/488)"	"Mean of Ratios (#1/488)"	"Ratios SD (#1/488)"	"Rgn Ratio (#1/488)"	"Rgn R2 (#1/488)"	"Ratio of Medians (532/488)"	"Ratio of Means (532/488)"	"Median of Ratios (532/488)"	"Mean of Ratios (532/488)"	"Ratios SD (532/488)"	"Rgn Ratio (532/488)"	"Rgn R2 (532/488)"	"F Pixels"	"B Pixels"	"Circularity"	"Sum of Medians (#1/532)"	"Sum of Medians (#1/488)"	"Sum of Medians (532/488)"	"Sum of Means (#1/532)"	"Sum of Means (#1/488)"	"Sum of Means (532/488)"	"Log Ratio (#1/532)"	"Log Ratio (#1/488)"	"Log Ratio (532/488)"	"F532 Median - B532"	"F488 Median - B488"	"F532 Mean - B532"	"F488 Mean - B488"	"F532 Total Intensity"	"F488 Total Intensity"	"SNR 532"	"SNR 488"	"Flags"	"Normalize"	"Autoflag"
1	1	1	"A1"	"A1"	3975	8910	100	1317	1368	605	44	781	781	828	528	63	50	18	0	11497	10948	5006	45	1073	1073	1098	268	24	97	95	0	0.000	0.000	0.000	0.000	0.000	0.000	0.000	0.000	0.000	0.000	0.000	0.000	0.000	0.000	0.051	0.059	0.060	0.057	2.883	0.056	0.307	316	2384	100	536	10424	10960	587	9875	10462	Error	Error	-4.282	536	10424	587	9875	432219	3459648	1.023	36.754	0	0	0
1	2	1	"A1"	"A1"	4270	8905	100	1256	1300	504	38	771	771	802	339	42	62	37	0	10674	10724	5212	48	1087	1087	1138	504	44	94	90	0	0.000	0.000	0.000	0.000	0.000	0.000	0.000	0.000	0.000	0.000	0.000	0.000	0.000	0.000	0.051	0.055	0.059	0.058	2.788	0.051	0.317	316	2384	100	485	9587	10072	529	9637	10166	Error	Error	-4.305	485	9587	529	9637	410658	3388747	1.469	19.020	0	0	0
1	3	1	"A1"	"A1"	4570	8905	100	1320	1354	541	39	797	797	1170	4150	354	0	0	0	11268	11392	5028	44	1110	1110	1448	3695	255	89	68	0	0.000	0.000	0.000	0.000	0.000	0.000	0.000	0.000	0.000	0.000	0.000	0.000	0.000	0.000	0.051	0.054	0.058	0.054	3.092	0.057	0.352	316	2384	100	523	10158	10681	557	10282	10839	Error	Error	-4.280	523	10158	557	10282	427941	3599798	0.044	2.691	0	0	0
1	4	1	"A2"	"A2"	4870	8905	100	1278	1312	576	43	767	767	818	389	47	60	28	0	7530	9162	6406	69	1070	1070	1086	228	20	94	88	0	0.000	0.000	0.000	0.000	0.000	0.000	0.000	0.000	0.000	0.000	0.000	0.000	0.000	0.000	0.079	0.067	0.077	0.090	3.350	0.055	0.308	316	2384	100	511	6460	6971	545	8092	8637	Error	Error	-3.660	511	6460	545	8092	414615	2895079	1.270	35.421	0	0	0
1	5	1	"A2"	"A2"	5170	8905	100	1408	1428	483	33	785	785	826	358	43	75	39	0	10186	11049	6618	59	1081	1081	1172	781	66	90	87	0	0.000	0.000	0.000	0.000	0.000	0.000	0.000	0.000	0.000	0.000	0.000	0.000	0.000	0.000	0.068	0.065	0.065	0.073	3.426	0.048	0.324	316	2384	100	623	9105	9728	643	9968	10611	Error	Error	-3.869	623	9105	643	9968	451359	3491388	1.682	12.647	0	0	0
1	6	1	"A2"	"A2"	5470	8905	100	1388	1440	511	35	790	790	862	562	65	53	18	0	10990	11082	6165	55	1091	1091	1205	941	78	88	85	0	0.000	0.000	0.000	0.000	0.000	0.000	0.000	0.000	0.000	0.000	0.000	0.000	0.000	0.000	0.060	0.065	0.065	0.074	3.249	0.054	0.236	316	2384	100	598	9899	10497	650	9991	10641	Error	Error	-4.049	598	9899	650	9991	455194	3501868	1.028	10.496	0	0	0
1	7	1	"A3"	"A3"	5770	8900	100	1218	1270	539	42	776	776	829	437	52	50	24	0	10202	9764	5749	58	1076	1076	1101	306	27	89	87	0	0.000	0.000	0.000	0.000	0.000	0.000	0.000	0.000	0.000	0.000	0.000	0.000	0.000	0.000	0.048	0.057	0.065	0.073	4.109	0.052	0.232	316	2384	100	442	9126	9568	494	8688	9182	Error	Error	-4.368	442	9126	494	8688	401244	3085448	1.009	28.310	0	0	0
1	8	1	"A3"	"A3"	6070	8900	100	1253	1313	568	43	778	778	818	352	43	58	33	0	11583	10142	6015	59	1088	1088	1166	698	59	82	79	0	0.000	0.000	0.000	0.000	0.000	0.000	0.000	0.000	0.000	0.000	0.000	0.000	0.000	0.000	0.045	0.059	0.067	0.074	4.204	0.060	0.409	316	2384	100	475	10495	10970	535	9054	9589	Error	Error	-4.466	475	10495	535	9054	414946	3205016	1.406	12.860	0	0	0
1	9	1	"A3"	"A3"	6370	8900	100	1231	1309	532	40	783	783	830	360	43	58	32	0	8995	9614	5569	57	1090	1090	1184	732	61	90	87	0	0.000	0.000	0.000	0.000	0.000	0.000	0.000	0.000	0.000	0.000	0.000	0.000	0.000	0.000	0.057	0.062	0.067	0.070	3.379	0.058	0.329	316	2384	100	448	7905	8353	526	8524	9050	Error	Error	-4.141	448	7905	526	8524	413733	3037903	1.331	11.516	0	0	0
1	10	1	"A4"	"A4"	6670	8900	100	1230	1282	542	42	778	778	827	502	60	46	16	0	9525	9416	5774	61	1070	1070	1117	385	34	87	81	0	0.000	0.000	0.000	0.000	0.000	0.000	0.000	0.000	0.000	0.000	0.000	0.000	0.000	0.000	0.053	0.060	0.068	0.081	3.758	0.055	0.334	316	2384	100	452	8455	8907	504	8346	8850	Error	Error	-4.225	452	8455	504	8346	405085	2975509	0.906	21.556	0	0	0
1	11	1	"A4"	"A4"	6970	8900	100	1299	1383	587	42	778	778	825	358	43	63	38	0	9289	10490	6306	60	1099	1099	1171	616	52	91	89	0	0.000	0.000	0.000	0.000	0.000	0.000	0.000	0.000	0.000	0.000	0.000	0.000	0.000	0.000	0.064	0.064	0.065	0.067	2.746	0.058	0.369	316	2384	100	521	8190	8711	605	9391	9996	Error	Error	-3.975	521	8190	605	9391	437179	3314753	1.559	15.128	0	0	0
1	12	1	"A4"	"A4"	7270	8895	100	1414	1698	3678	216	778	778	819	348	42	67	44	0	15051	12084	7443	61	1087	1087	1234	905	73	82	78	0	0.000	0.000	0.000	0.000	0.000	0.000	0.000	0.000	0.000	0.000	0.000	0.000	0.000	0.000	0.046	0.084	0.061	0.074	3.757	0.146	0.196	316	2384	100	636	13964	14600	920	10997	11917	Error	Error	-4.457	636	13964	920	10997	536676	3818568	2.526	11.989	0	0	0
1	13	1	"A5"	"A5"	7570	8895	100	948	1011	448	44	778	778	840	793	94	10	1	0	3232	4528	3555	78	1073	1073	1088	249	22	85	79	0	0.000	0.000	0.000	0.000	0.000	0.000	0.000	0.000	0.000	0.000	0.000	0.000	0.000	0.000	0.079	0.067	0.102	0.132	5.776	0.063	0.046	316	2384	100	170	2159	2329	233	3455	3688	Error	Error	-3.667	170	2159	233	3455	319422	1430979	0.216	13.815	0	0	0
1	14	1	"A5"	"A5"	7865	8895	100	910	989	457	46	761	761	802	336	41	35	16	0	3497	4785	4038	84	1076	1076	1100	304	27	80	74	0	0.000	0.000	0.000	0.000	0.000	0.000	0.000	0.000	0.000	0.000	0.000	0.000	0.000	0.000	0.062	0.061	0.111	0.152	5.318	0.057	0.136	316	2384	100	149	2421	2570	228	3709	3937	Error	Error	-4.022	149	2421	228	3709	312441	1511989	0.557	12.122	0	0	0
1	15	1	"A5"	"A5"	8165	8895	100	971	1054	479	45	790	790	842	418	49	28	11	0	3326	4597	3735	81	1068	1068	1107	356	32	81	74	0	0.000	0.000	0.000	0.000	0.000	0.000	0.000	0.000	0.000	0.000	0.000	0.000	0.000	0.000	0.080	0.075	0.114	0.139	4.607	0.069	0.151	316	2384	100	181	2258	2439	264	3529	3793	Error	Error	-3.641	181	2258	264	3529	333194	1452636	0.507	9.803	0	0	0
1	16	1	"A6"	"A6"	8465	8895	100	1427	1421	579	40	793	793	825	363	44	64	43	0	10692	9831	5597	56	1090	1090	1124	349	31	88	82	0	0.000	0.000	0.000	0.000	0.000	0.000	0.000	0.000	0.000	0.000	0.000	0.000	0.000	0.000	0.066	0.072	0.076	0.085	3.771	0.067	0.381	316	2384	100	634	9602	10236	628	8741	9369	Error	Error	-3.921	634	9602	628	8741	449171	3106670	1.642	24.948	0	0	0
1	17	1	"A6"	"A6"	8765	8890	100	1333	1406	639	45	819	819	890	696	78	40	12	0	9776	10057	6619	65	1138	1138	1275	836	65	80	75	0	0.000	0.000	0.000	0.000	0.000	0.000	0.000	0.000	0.000	0.000	0.000	0.000	0.000	0.000	0.060	0.066	0.074	0.078	3.460	0.062	0.159	316	2384	100	514	8638	9152	587	8919	9506	Error	Error	-4.071	514	8638	587	8919	444149	3177890	0.741	10.505	0	0	0
1	18	1	"A6"	"A6"	9065	8890	100	1379	1383	606	43	786	786	831	358	43	60	40	0	8701	10195	6333	62	1132	1132	1212	707	58	87	85	0	0.000	0.000	0.000	0.000	0.000	0.000	0.000	0.000	0.000	0.000	0.000	0.000	0.000	0.000	0.078	0.066	0.073	0.076	3.176	0.063	0.246	316	2384	100	593	7569	8162	597	9063	9660	Error	Error	-3.674	593	7569	597	9063	437100	3221777	1.542	12.706	0	0	0
1	1	2	"A7"	"A7"	3975	9210	100	1029	1146	543	47	794	794	840	396	47	37	20	0	5404	6493	5036	77	1091	1091	1125	312	27	82	75	0	0.000	0.000	0.000	0.000	0.000	0.000	0.000	0.000	0.000	0.000	0.000	0.000	0.000	0.000	0.054	0.065	0.089	0.121	5.028	0.066	0.284	316	2384	100	235	4313	4548	352	5402	5754	Error	Error	-4.198	235	4313	352	5402	362281	2051891	0.773	17.205	0	0	0
1	2	2	"A7"	"A7"	4275	9205	100	1145	1209	505	41	795	795	839	342	40	50	26	0	7412	8082	5526	68	1100	1100	1136	332	29	90	86	0	0.000	0.000	0.000	0.000	0.000	0.000	0.000	0.000	0.000	0.000	0.000	0.000	0.000	0.000	0.055	0.059	0.070	0.081	4.077	0.053	0.040	316	2384	100	350	6312	6662	414	6982	7396	Error	Error	-4.173	350	6312	414	6982	382171	2554013	1.082	20.922	0	0	0
1	3	2	"A7"	"A7"	4575	9205	100	1048	1145	540	47	767	767	883	1712	193	2	0	0	5811	7621	5487	71	1082	1082	1214	2017	166	68	54	0	0.000	0.000	0.000	0.000	0.000	0.000	0.000	0.000	0.000	0.000	0.000	0.000	0.000	0.000	0.059	0.058	0.071	0.077	3.279	0.062	0.307	316	2384	100	281	4729	5010	378	6539	6917	Error	Error	-4.073	281	4729	378	6539	361920	2408193	0.153	3.176	0	0	0
1	4	2	"A8"	"A8"	4875	9205	100	1374	1482	767	51	764	764	817	434	53	64	35	0	11944	11763	6774	57	1073	1073	1119	433	38	92	87	0	0.000	0.000	0.000	0.000	0.000	0.000	0.000	0.000	0.000	0.000	0.000	0.000	0.000	0.000	0.056	0.067	0.069	0.073	3.232	0.062	0.396	316	2384	100	610	10871	11481	718	10690	11408	Error	Error	-4.156	610	10871	718	10690	468295	3717174	1.532	24.582	0	0	0
1	5	2	"A8"	"A8"	5175	9205	100	1299	1364	657	48	792	792	830	349	42	56	42	0	11386	10580	6703	63	1087	1087	1200	698	58	81	77	0	0.000	0.000	0.000	0.000	0.000	0.000	0.000	0.000	0.000	0.000	0.000	0.000	0.000	0.000	0.049	0.060	0.074	0.078	3.457	0.063	0.422	316	2384	100	507	10299	10806	572	9493	10065	Error	Error	-4.344	507	10299	572	9493	430980	3343156	1.530	13.438	0	0	0
1	6	2	"A8"	"A8"	5475	9205	100	1341	1391	639	45	766	766	807	416	51	59	33	0	10838	10403	6592	63	1082	1082	1210	783	64	78	74	0	0.000	0.000	0.000	0.000	0.000	0.000	0.000	0.000	0.000	0.000	0.000	0.000	0.000	0.000	0.059	0.067	0.070	0.082	2.977	0.065	0.444	316	2384	100	575	9756	10331	625	9321	9946	Error	Error	-4.085	575	9756	625	9321	439568	3287295	1.404	11.741	0	0	0
1	7	2	"A9"	"A9"	5775	9200	100	1407	1432	606	42	775	775	814	378	46	64	39	0	10775	11631	6572	56	1072	1072	1164	709	60	85	85	0	0.000	0.000	0.000	0.000	0.000	0.000	0.000	0.000	0.000	0.000	0.000	0.000	0.000	0.000	0.065	0.062	0.068	0.069	3.204	0.060	0.454	316	2384	100	632	9703	10335	657	10559	11216	Error	Error	-3.940	632	9703	657	10559	452587	3675518	1.635	14.763	0	0	0
1	8	2	"A9"	"A9"	6075	9200	100	1331	1414	676	47	771	771	810	351	43	63	40	0	11931	11446	7288	63	1067	1067	1243	875	70	81	75	0	0.000	0.000	0.000	0.000	0.000	0.000	0.000	0.000	0.000	0.000	0.000	0.000	0.000	0.000	0.052	0.062	0.068	0.074	3.014	0.060	0.421	316	2384	100	560	10864	11424	643	10379	11022	Error	Error	-4.278	560	10864	643	10379	446725	3617012	1.721	11.661	0	0	0
1	9	2	"A9"	"A9"	6375	9200	100	1250	1320	577	43	766	766	798	343	42	61	37	0	8936	9916	6780	68	1070	1070	1192	989	82	75	70	0	0.000	0.000	0.000	0.000	0.000	0.000	0.000	0.000	0.000	0.000	0.000	0.000	0.000	0.000	0.062	0.063	0.071	0.097	4.924	0.057	0.419	316	2384	100	484	7866	8350	554	8846	9400	Error	Error	-4.023	484	7866	554	8846	417209	3133317	1.522	8.821	0	0	0
1	10	2	"A10"	"A10"	6675	9200	100	1466	1704	2074	121	756	756	1011	3050	301	2	1	0	14678	12409	6380	51	1070	1070	1357	2926	215	81	73	0	0.000	0.000	0.000	0.000	0.000	0.000	0.000	0.000	0.000	0.000	0.000	0.000	0.000	0.000	0.052	0.084	0.069	0.074	3.500	0.094	0.196	316	2384	100	710	13608	14318	948	11339	12287	Error	Error	-4.260	710	13608	948	11339	538460	3921227	0.227	3.777	0	0	0
1	11	2	"A10"	"A10"	6975	9200	100	1343	1436	744	51	767	767	829	559	67	50	21	0	12832	11009	6213	56	1065	1065	1246	920	73	81	77	0	0.000	0.000	0.000	0.000	0.000	0.000	0.000	0.000	0.000	0.000	0.000	0.000	0.000	0.000	0.049	0.067	0.072	0.074	3.244	0.063	0.382	316	2384	100	576	11767	12343	669	9944	10613	Error	Error	-4.353	576	11767	669	9944	453724	3478880	1.086	10.612	0	0	0
1	12	2	"A10"	"A10"	7275	9195	100	1305	1342	562	41	763	763	799	349	43	62	40	0	12622	10411	6463	62	1075	1075	1301	1111	85	75	72	0	0.000	0.000	0.000	0.000	0.000	0.000	0.000	0.000	0.000	0.000	0.000	0.000	0.000	0.000	0.047	0.062	0.070	0.094	4.122	0.055	0.067	316	2384	100	542	11547	12089	579	9336	9915	Error	Error	-4.413	542	11547	579	9336	424094	3289928	1.556	8.200	0	0	0
1	13	2	"A11"	"A11"	7570	9195	100	1057	1121	631	56	775	775	880	1370	155	3	0	0	6075	6705	5008	74	1070	1070	1152	599	51	69	65	0	0.000	0.000	0.000	0.000	0.000	0.000	0.000	0.000	0.000	0.000	0.000	0.000	0.000	0.000	0.056	0.061	0.079	0.119	5.057	0.058	0.075	316	2384	100	282	5005	5287	346	5635	5981	Error	Error	-4.150	282	5005	346	5635	354212	2118800	0.176	9.270	0	0	0
1	14	2	"A11"	"A11"	7870	9195	100	1097	1164	448	38	771	771	874	1927	220	0	0	0	7648	7766	4704	60	1081	1081	1197	1595	133	79	75	0	0.000	0.000	0.000	0.000	0.000	0.000	0.000	0.000	0.000	0.000	0.000	0.000	0.000	0.000	0.050	0.059	0.071	0.076	4.038	0.410	0.266	316	2384	100	326	6567	6893	393	6685	7078	Error	Error	-4.332	326	6567	393	6685	367861	2453916	0.150	4.118	0	0	0
1	15	2	"A11"	"A11"	8170	9195	100	1135	1216	627	51	768	768	819	360	43	50	27	0	7282	7476	5716	76	1082	1082	1174	594	50	72	65	0	0.000	0.000	0.000	0.000	0.000	0.000	0.000	0.000	0.000	0.000	0.000	0.000	0.000	0.000	0.059	0.070	0.083	0.107	4.039	0.064	0.270	316	2384	100	367	6200	6567	448	6394	6842	Error	Error	-4.078	367	6200	448	6394	384292	2362479	1.103	10.609	0	0	0
1	16	2	"A12"	"A12"	8470	9195	100	1219	1256	525	41	743	743	796	367	46	58	31	0	9263	8877	5024	56	1087	1087	1126	417	37	89	83	0	0.000	0.000	0.000	0.000	0.000	0.000	0.000	0.000	0.000	0.000	0.000	0.000	0.000	0.000	0.058	0.066	0.071	0.073	3.657	0.055	0.280	316	2384	100	476	8176	8652	513	7790	8303	Error	Error	-4.102	476	8176	513	7790	396755	2805176	1.253	18.588	0	0	0
1	17	2	"A12"	"A12"	8770	9190	100	1187	1258	596	47	780	780	839	565	67	40	14	0	8789	8312	6064	72	1109	1109	1220	755	61	70	67	0	0.000	0.000	0.000	0.000	0.000	0.000	0.000	0.000	0.000	0.000	0.000	0.000	0.000	0.000	0.053	0.066	0.082	0.123	5.961	0.059	0.118	316	2384	100	407	7680	8087	478	7203	7681	Error	Error	-4.238	407	7680	478	7203	397456	2626688	0.742	9.393	0	0	0
1	18	2	"A12"	"A12"	9070	9190	100	1280	1306	603	46	809	809	911	1516	166	5	0	0	9235	8769	5918	67	1153	1153	1294	920	71	72	70	0	0.000	0.000	0.000	0.000	0.000	0.000	0.000	0.000	0.000	0.000	0.000	0.000	0.000	0.000	0.058	0.065	0.073	0.097	4.199	0.058	0.288	316	2384	100	471	8082	8553	497	7616	8113	Error	Error	-4.101	471	8082	497	7616	412724	2771074	0.261	8.125	0	0	0
1	1	3	"A13"	"A13"	3980	9510	100	1585	1589	573	36	782	782	824	363	44	77	55	0	16330	14909	5547	37	1094	1094	1114	253	22	100	99	0	0.000	0.000	0.000	0.000	0.000	0.000	0.000	0.000	0.000	0.000	0.000	0.000	0.000	0.000	0.053	0.058	0.058	0.052	2.218	0.056	0.433	316	2384	100	803	15236	16039	807	13815	14622	Error	Error	-4.246	803	15236	807	13815	502155	4711318	2.107	54.526	0	0	0
1	2	3	"A13"	"A13"	4280	9510	100	1484	1547	596	38	764	764	889	1810	203	3	0	0	13817	13673	5852	42	1095	1095	1229	1614	131	94	89	0	0.000	0.000	0.000	0.000	0.000	0.000	0.000	0.000	0.000	0.000	0.000	0.000	0.000	0.000	0.057	0.062	0.062	0.058	2.516	0.059	0.449	316	2384	100	720	12722	13442	783	12578	13361	Error	Error	-4.143	720	12722	783	12578	488698	4320594	0.364	7.710	0	0	0
1	3	3	"A13"	"A13"	4580	9505	100	1428	1442	551	38	797	797	844	422	50	64	35	0	13375	11942	5929	49	1110	1110	1170	495	42	96	93	0	0.000	0.000	0.000	0.000	0.000	0.000	0.000	0.000	0.000	0.000	0.000	0.000	0.000	0.000	0.051	0.060	0.063	0.064	2.781	0.059	0.430	316	2384	100	631	12265	12896	645	10832	11477	Error	Error	-4.281	631	12265	645	10832	455762	3773595	1.417	21.762	0	0	0
1	4	3	"A14"	"A14"	4880	9505	100	1420	1450	547	37	780	780	826	416	50	65	35	0	15187	13417	4939	36	1088	1088	1103	229	20	99	96	0	0.000	0.000	0.000	0.000	0.000	0.000	0.000	0.000	0.000	0.000	0.000	0.000	0.000	0.000	0.045	0.054	0.056	0.052	2.377	0.054	0.418	316	2384	100	640	14099	14739	670	12329	12999	Error	Error	-4.461	640	14099	670	12329	458066	4239699	1.500	53.773	0	0	0
1	5	3	"A14"	"A14"	5180	9505	100	1402	1400	557	39	767	767	835	640	76	49	11	0	13571	12475	5408	43	1089	1089	1166	661	56	94	89	0	0.000	0.000	0.000	0.000	0.000	0.000	0.000	0.000	0.000	0.000	0.000	0.000	0.000	0.000	0.051	0.056	0.059	0.052	2.672	0.053	0.377	316	2384	100	635	12482	13117	633	11386	12019	Error	Error	-4.297	635	12482	633	11386	442276	3941985	0.883	17.109	0	0	0
1	6	3	"A14"	"A14"	5480	9505	100	1388	1408	499	35	777	777	820	381	46	64	37	0	14950	13035	5639	43	1090	1090	1198	870	72	91	86	0	0.000	0.000	0.000	0.000	0.000	0.000	0.000	0.000	0.000	0.000	0.000	0.000	0.000	0.000	0.044	0.053	0.056	0.054	3.055	0.050	0.344	316	2384	100	611	13860	14471	631	11945	12576	Error	Error	-4.504	611	13860	631	11945	445040	4119153	1.543	13.606	0	0	0
1	7	3	"A15"	"A15"	5780	9505	100	1218	1246	532	42	758	758	802	464	57	49	19	0	8690	9209	4667	50	1063	1063	1079	291	26	95	93	0	0.000	0.000	0.000	0.000	0.000	0.000	0.000	0.000	0.000	0.000	0.000	0.000	0.000	0.000	0.060	0.060	0.069	0.064	2.758	0.058	0.225	316	2384	100	460	7627	8087	488	8146	8634	Error	Error	-4.051	460	7627	488	8146	393742	2910147	0.957	27.938	0	0	0
1	8	3	"A15"	"A15"	6080	9500	100	1322	1422	1184	83	749	749	801	438	54	61	30	0	10042	10798	6255	57	1075	1075	1184	736	62	88	83	0	0.000	0.000	0.000	0.000	0.000	0.000	0.000	0.000	0.000	0.000	0.000	0.000	0.000	0.000	0.064	0.069	0.060	0.065	2.928	0.060	0.187	316	2384	100	573	8967	9540	673	9723	10396	Error	Error	-3.968	573	8967	673	9723	449469	3412232	1.418	13.063	0	0	0
1	9	3	"A15"	"A15"	6380	9500	100	1270	1322	593	44	757	757	813	383	47	59	31	0	10459	9952	5931	59	1067	1067	1133	458	40	89	84	0	0.000	0.000	0.000	0.000	0.000	0.000	0.000	0.000	0.000	0.000	0.000	0.000	0.000	0.000	0.055	0.064	0.069	0.074	3.144	0.060	0.345	316	2384	100	513	9392	9905	565	8885	9450	Error	Error	-4.194	513	9392	565	8885	417612	3144844	1.329	19.255	0	0	0
1	10	3	"A16"	"A16"	6680	9500	100	1220	1277	524	41	735	735	785	351	44	62	34	0	11367	10991	5714	51	1045	1045	1070	242	22	95	93	0	0.000	0.000	0.000	0.000	0.000	0.000	0.000	0.000	0.000	0.000	0.000	0.000	0.000	0.000	0.047	0.054	0.059	0.061	3.373	0.053	0.354	316	2384	100	485	10322	10807	542	9946	10488	Error	Error	-4.412	485	10322	542	9946	403561	3473175	1.402	40.996	0	0	0
1	11	3	"A16"	"A16"	6975	9500	100	1258	1338	611	45	775	775	812	353	43	61	37	0	11551	10395	6099	58	1071	1071	1211	865	71	84	80	0	0.000	0.000	0.000	0.000	0.000	0.000	0.000	0.000	0.000	0.000	0.000	0.000	0.000	0.000	0.046	0.060	0.062	0.068	3.437	0.058	0.356	316	2384	100	483	10480	10963	563	9324	9887	Error	Error	-4.439	483	10480	563	9324	422931	3284837	1.490	10.617	0	0	0
1	12	3	"A16"	"A16"	7275	9500	100	1367	1450	1040	71	774	774	807	358	44	66	40	0	12479	11364	6042	53	1066	1066	1217	864	70	86	81	0	0.000	0.000	0.000	0.000	0.000	0.000	0.000	0.000	0.000	0.000	0.000	0.000	0.000	0.000	0.052	0.066	0.062	0.069	3.914	0.065	0.264	316	2384	100	593	11413	12006	676	10298	10974	Error	Error	-4.267	593	11413	676	10298	458149	3590976	1.796	11.744	0	0	0
1	13	3	"A17"	"A17"	7575	9495	100	1266	1273	495	38	774	774	867	1480	170	2	0	0	9125	8685	4523	52	1090	1090	1185	1460	123	82	80	0	0.000	0.000	0.000	0.000	0.000	0.000	0.000	0.000	0.000	0.000	0.000	0.000	0.000	0.000	0.061	0.066	0.078	0.080	3.481	0.251	0.254	316	2384	100	492	8035	8527	499	7595	8094	Error	Error	-4.030	492	8035	499	7595	402277	2744597	0.274	5.137	0	0	0
1	14	3	"A17"	"A17"	7875	9495	100	1287	1379	709	51	752	752	798	345	43	60	40	0	10281	9766	5204	53	1081	1081	1217	800	65	87	84	0	0.000	0.000	0.000	0.000	0.000	0.000	0.000	0.000	0.000	0.000	0.000	0.000	0.000	0.000	0.058	0.072	0.077	0.075	3.248	0.072	0.386	316	2384	100	535	9200	9735	627	8685	9312	Error	Error	-4.104	535	9200	627	8685	435743	3086081	1.684	10.686	0	0	0
1	15	3	"A17"	"A17"	8175	9495	100	1234	1276	541	42	772	772	844	1031	122	17	0	0	9257	9064	5135	56	1093	1093	1199	718	59	89	83	0	0.000	0.000	0.000	0.000	0.000	0.000	0.000	0.000	0.000	0.000	0.000	0.000	0.000	0.000	0.057	0.063	0.067	0.069	3.682	0.059	0.284	316	2384	100	462	8164	8626	504	7971	8475	Error	Error	-4.143	462	8164	504	7971	403304	2864158	0.419	10.954	0	0	0
1	16	3	"A18"	"A18"	8475	9495	100	1395	1405	545	38	777	777	822	364	44	66	40	0	11188	10384	3996	38	1098	1098	1116	254	22	96	94	0	0.000	0.000	0.000	0.000	0.000	0.000	0.000	0.000	0.000	0.000	0.000	0.000	0.000	0.000	0.061	0.068	0.070	0.062	3.108	0.064	0.356	316	2384	100	618	10090	10708	628	9286	9914	Error	Error	-4.029	618	10090	628	9286	443869	3281334	1.602	36.488	0	0	0
1	17	3	"A18"	"A18"	8775	9495	100	1274	1336	551	41	769	769	818	404	49	56	33	0	9822	9227	4774	51	1097	1097	1228	849	69	86	80	0	0.000	0.000	0.000	0.000	0.000	0.000	0.000	0.000	0.000	0.000	0.000	0.000	0.000	0.000	0.058	0.070	0.077	0.077	3.080	0.066	0.363	316	2384	100	505	8725	9230	567	8130	8697	Error	Error	-4.111	505	8725	567	8130	422323	2915670	1.282	9.422	0	0	0
1	18	3	"A18"	"A18"	9075	9490	100	1328	1421	774	54	804	804	849	411	48	57	32	0	9824	9766	5692	58	1134	1134	1282	940	73	85	82	0	0.000	0.000	0.000	0.000	0.000	0.000	0.000	0.000	0.000	0.000	0.000	0.000	0.000	0.000	0.060	0.071	0.075	0.072	3.319	0.072	0.324	316	2384	100	524	8690	9214	617	8632	9249	Error	Error	-4.052	524	8690	617	8632	449147	3086078	1.392	9.026	0	0	0
1	1	4	"A19"	"A19"	3985	9810	100	1189	1265	532	42	738	738	797	502	62	45	18	0	7791	9731	5794	59	1062	1062	1081	239	22	97	94	0	0.000	0.000	0.000	0.000	0.000	0.000	0.000	0.000	0.000	0.000	0.000	0.000	0.000	0.000	0.067	0.061	0.065	0.066	3.160	0.058	0.351	316	2384	100	451	6729	7180	527	8669	9196	Error	Error	-3.899	451	6729	527	8669	399605	3075045	0.932	36.192	0	0	0
1	2	4	"A19"	"A19"	4285	9810	100	1243	1275	532	41	754	754	810	783	96	29	4	0	8935	10499	6992	66	1068	1068	1126	471	41	92	88	0	0.000	0.000	0.000	0.000	0.000	0.000	0.000	0.000	0.000	0.000	0.000	0.000	0.000	0.000	0.062	0.055	0.061	0.066	3.273	0.051	0.363	316	2384	100	489	7867	8356	521	9431	9952	Error	Error	-4.008	489	7867	521	9431	402864	3317767	0.594	19.900	0	0	0
1	3	4	"A19"	"A19"	4585	9805	100	1198	1262	598	47	775	775	808	367	45	52	32	0	7513	9846	6893	70	1081	1081	1139	451	39	89	86	0	0.000	0.000	0.000	0.000	0.000	0.000	0.000	0.000	0.000	0.000	0.000	0.000	0.000	0.000	0.066	0.056	0.065	0.075	3.766	0.057	0.393	316	2384	100	423	6432	6855	487	8765	9252	Error	Error	-3.927	423	6432	487	8765	398662	3111184	1.237	19.306	0	0	0
1	4	4	"A20"	"A20"	4885	9805	100	1538	1532	614	40	742	742	797	506	63	66	35	0	19324	16416	7272	44	1074	1074	1136	653	57	93	88	0	0.000	0.000	0.000	0.000	0.000	0.000	0.000	0.000	0.000	0.000	0.000	0.000	0.000	0.000	0.044	0.051	0.053	0.053	2.601	0.050	0.481	316	2384	100	796	18250	19046	790	15342	16132	Error	Error	-4.519	796	18250	790	15342	484130	5187569	1.453	23.400	0	0	0
1	5	4	"A20"	"A20"	5185	9805	100	1570	1591	611	38	753	753	808	411	50	75	49	0	19008	16596	7006	42	1072	1072	1264	1420	112	87	85	0	0.000	0.000	0.000	0.000	0.000	0.000	0.000	0.000	0.000	0.000	0.000	0.000	0.000	0.000	0.046	0.054	0.052	0.054	2.862	0.049	0.288	316	2384	100	817	17936	18753	838	15524	16362	Error	Error	-4.456	817	17936	838	15524	502809	5244370	1.905	10.797	0	0	0
1	6	4	"A20"	"A20"	5485	9805	100	1476	1488	600	40	740	740	786	372	47	73	48	0	18562	16007	7127	44	1062	1062	1292	1626	125	86	83	0	0.000	0.000	0.000	0.000	0.000	0.000	0.000	0.000	0.000	0.000	0.000	0.000	0.000	0.000	0.042	0.050	0.049	0.051	2.914	0.049	0.442	316	2384	100	736	17500	18236	748	14945	15693	Error	Error	-4.572	736	17500	748	14945	470204	5058359	1.887	9.050	0	0	0
1	7	4	"A21"	"A21"	5785	9805	100	1483	1477	549	37	736	736	782	347	44	76	54	0	16471	14377	5727	39	1060	1060	1131	497	43	95	93	0	0.000	0.000	0.000	0.000	0.000	0.000	0.000	0.000	0.000	0.000	0.000	0.000	0.000	0.000	0.048	0.056	0.057	0.056	2.239	0.053	0.452	316	2384	100	747	15411	16158	741	13317	14058	Error	Error	-4.367	747	15411	741	13317	466768	4543282	2.003	26.652	0	0	0
1	8	4	"A21"	"A21"	6085	9800	100	1520	1531	588	38	783	783	818	388	47	70	47	0	16676	13975	6594	47	1094	1094	1410	1702	120	82	80	0	0.000	0.000	0.000	0.000	0.000	0.000	0.000	0.000	0.000	0.000	0.000	0.000	0.000	0.000	0.047	0.058	0.061	0.068	3.057	0.056	0.518	316	2384	100	737	15582	16319	748	12881	13629	Error	Error	-4.402	737	15582	748	12881	483937	4416137	1.838	7.382	0	0	0
1	9	4	"A21"	"A21"	6385	9800	100	1428	1435	568	39	752	752	798	369	46	68	45	0	15950	13646	6199	45	1096	1096	1422	1934	136	83	82	0	0.000	0.000	0.000	0.000	0.000	0.000	0.000	0.000	0.000	0.000	0.000	0.000	0.000	0.000	0.046	0.054	0.055	0.063	2.970	0.056	0.490	316	2384	100	676	14854	15530	683	12550	13233	Error	Error	-4.458	676	14854	683	12550	453587	4312151	1.726	6.321	0	0	0
1	10	4	"A22"	"A22"	6680	9800	100	1409	1374	558	40	743	743	795	468	58	58	30	0	15261	12880	5824	45	1054	1054	1095	350	31	94	91	0	0.000	0.000	0.000	0.000	0.000	0.000	0.000	0.000	0.000	0.000	0.000	0.000	0.000	0.000	0.047	0.053	0.057	0.055	3.130	0.051	0.416	316	2384	100	666	14207	14873	631	11826	12457	Error	Error	-4.415	666	14207	631	11826	434131	4069947	1.237	33.671	0	0	0
1	11	4	"A22"	"A22"	6980	9800	100	1381	1431	604	42	739	739	803	541	67	56	25	0	16163	13247	6546	49	1055	1055	1209	937	77	85	81	0	0.000	0.000	0.000	0.000	0.000	0.000	0.000	0.000	0.000	0.000	0.000	0.000	0.000	0.000	0.042	0.057	0.056	0.059	3.695	0.065	0.227	316	2384	100	642	15108	15750	692	12192	12884	Error	Error	-4.557	642	15108	692	12192	452198	4185901	1.161	12.847	0	0	0
1	12	4	"A22"	"A22"	7280	9800	100	1429	1461	591	40	764	764	812	388	47	66	44	0	16046	13744	6272	45	1072	1072	1238	1011	81	88	83	0	0.000	0.000	0.000	0.000	0.000	0.000	0.000	0.000	0.000	0.000	0.000	0.000	0.000	0.000	0.044	0.055	0.060	0.057	3.266	0.053	0.383	316	2384	100	665	14974	15639	697	12672	13369	Error	Error	-4.493	665	14974	697	12672	461729	4343052	1.673	12.370	0	0	0
1	13	4	"A23"	"A23"	7580	9800	100	1467	1455	611	41	751	751	780	342	43	72	51	0	15386	13191	5932	44	1073	1073	1121	480	42	94	89	0	0.000	0.000	0.000	0.000	0.000	0.000	0.000	0.000	0.000	0.000	0.000	0.000	0.000	0.000	0.050	0.058	0.059	0.060	2.527	0.060	0.495	316	2384	100	716	14313	15029	704	12118	12822	Error	Error	-4.321	716	14313	704	12118	459735	4168478	1.974	25.146	0	0	0
1	14	4	"A23"	"A23"	7880	9795	100	1436	1416	593	41	757	757	810	747	92	45	9	0	14990	12525	6381	50	1091	1091	1411	1612	114	80	78	0	0.000	0.000	0.000	0.000	0.000	0.000	0.000	0.000	0.000	0.000	0.000	0.000	0.000	0.000	0.049	0.058	0.059	0.060	2.786	0.059	0.338	316	2384	100	679	13899	14578	659	11434	12093	Error	Error	-4.355	679	13899	659	11434	447347	3957782	0.811	6.895	0	0	0
1	15	4	"A23"	"A23"	8180	9795	100	1378	1399	603	43	778	778	811	357	44	66	43	0	15184	12195	6812	55	1086	1086	1260	1010	80	79	75	0	0.000	0.000	0.000	0.000	0.000	0.000	0.000	0.000	0.000	0.000	0.000	0.000	0.000	0.000	0.043	0.056	0.061	0.069	3.131	0.056	0.449	316	2384	100	600	14098	14698	621	11109	11730	Error	Error	-4.554	600	14098	621	11109	442134	3853500	1.647	10.827	0	0	0
1	16	4	"A24"	"A24"	8480	9795	100	1269	1350	591	43	772	772	807	345	42	59	40	0	11493	10754	6207	57	1080	1080	1117	382	34	90	88	0	0.000	0.000	0.000	0.000	0.000	0.000	0.000	0.000	0.000	0.000	0.000	0.000	0.000	0.000	0.048	0.060	0.066	0.069	2.984	0.059	0.430	316	2384	100	497	10413	10910	578	9674	10252	Error	Error	-4.389	497	10413	578	9674	426624	3398122	1.574	25.228	0	0	0
1	17	4	"A24"	"A24"	8780	9795	100	1318	1463	827	56	794	794	861	524	60	50	23	0	11081	9893	5757	58	1103	1103	1176	556	47	86	80	0	0.000	0.000	0.000	0.000	0.000	0.000	0.000	0.000	0.000	0.000	0.000	0.000	0.000	0.000	0.053	0.076	0.080	0.084	3.548	0.073	0.276	316	2384	100	524	9978	10502	669	8790	9459	Error	Error	-4.251	524	9978	669	8790	462301	3126262	1.149	15.678	0	0	0
1	18	4	"A24"	"A24"	9080	9795	100	1440	1496	670	44	792	792	834	393	47	66	40	0	11703	10802	5762	53	1110	1110	1225	774	63	87	83	0	0.000	0.000	0.000	0.000	0.000	0.000	0.000	0.000	0.000	0.000	0.000	0.000	0.000	0.000	0.061	0.073	0.080	0.078	3.863	0.070	0.371	316	2384	100	648	10593	11241	704	9692	10396	Error	Error	-4.031	648	10593	704	9692	472617	3413425	1.684	12.373	0	0	0
1	1	5	"A25"	"A25"	3990	10110	100	1256	1304	479	36	747	747	791	398	50	57	28	0	12604	11537	4492	38	1061	1061	1073	204	19	99	98	0	0.000	0.000	0.000	0.000	0.000	0.000	0.000	0.000	0.000	0.000	0.000	0.000	0.000	0.000	0.044	0.053	0.055	0.049	2.737	0.050	0.316	316	2384	100	509	11543	12052	557	10476	11033	Error	Error	-4.503	509	11543	557	10476	412070	3645571	1.289	51.294	0	0	0
1	2	5	"A25"	"A25"	4290	10110	100	1159	1246	500	40	744	744	785	332	42	58	32	0	11072	10518	4381	41	1072	1072	1124	476	42	99	98	0	0.000	0.000	0.000	0.000	0.000	0.000	0.000	0.000	0.000	0.000	0.000	0.000	0.000	0.000	0.041	0.053	0.054	0.050	2.605	0.049	0.282	316	2384	100	415	10000	10415	502	9446	9948	Error	Error	-4.591	415	10000	502	9446	393638	3323556	1.389	19.735	0	0	0
1	3	5	"A25"	"A25"	4590	10110	100	1190	1244	473	38	738	738	800	771	96	26	3	0	10567	10201	4674	45	1085	1085	1114	330	29	100	99	0	0.000	0.000	0.000	0.000	0.000	0.000	0.000	0.000	0.000	0.000	0.000	0.000	0.000	0.000	0.048	0.056	0.059	0.052	2.646	0.051	0.292	316	2384	100	452	9482	9934	506	9116	9622	Error	Error	-4.391	452	9482	506	9116	392953	3223395	0.576	27.536	0	0	0
1	4	5	"A26"	"A26"	4890	10105	100	1263	1312	505	38	746	746	784	409	52	60	25	0	10398	9697	4630	47	1064	1064	1081	228	21	98	97	0	0.000	0.000	0.000	0.000	0.000	0.000	0.000	0.000	0.000	0.000	0.000	0.000	0.000	0.000	0.055	0.066	0.065	0.066	2.742	0.057	0.270	316	2384	100	517	9334	9851	566	8633	9199	Error	Error	-4.174	517	9334	566	8633	414467	3064167	1.291	37.789	0	0	0
1	5	5	"A26"	"A26"	5190	10105	100	1178	1227	459	37	725	725	766	328	42	63	30	0	7256	8007	3561	44	1061	1061	1100	437	39	96	93	0	0.000	0.000	0.000	0.000	0.000	0.000	0.000	0.000	0.000	0.000	0.000	0.000	0.000	0.000	0.073	0.072	0.077	0.070	2.898	0.059	0.259	316	2384	100	453	6195	6648	502	6946	7448	Error	Error	-3.774	453	6195	502	6946	387889	2530161	1.405	15.805	0	0	0
1	6	5	"A26"	"A26"	5490	10105	100	1246	1283	485	37	755	755	796	365	45	62	30	0	8431	8536	3253	38	1056	1056	1077	230	21	99	97	0	0.000	0.000	0.000	0.000	0.000	0.000	0.000	0.000	0.000	0.000	0.000	0.000	0.000	0.000	0.067	0.071	0.074	0.068	2.685	0.060	0.198	316	2384	100	491	7375	7866	528	7480	8008	Error	Error	-3.909	491	7375	528	7480	405281	2697419	1.334	32.430	0	0	0
1	7	5	"A27"	"A27"	5790	10105	100	1238	1266	511	40	765	765	849	765	90	30	2	0	10544	10308	4818	46	1071	1071	1107	454	41	94	90	0	0.000	0.000	0.000	0.000	0.000	0.000	0.000	0.000	0.000	0.000	0.000	0.000	0.000	0.000	0.050	0.054	0.059	0.056	3.301	0.056	0.095	316	2384	100	473	9473	9946	501	9237	9738	Error	Error	-4.324	473	9473	501	9237	400173	3257261	0.545	20.267	0	0	0
1	8	5	"A27"	"A27"	6085	10105	100	1102	1160	485	41	761	761	806	377	46	48	23	0	8403	8641	4807	55	1073	1073	1142	512	44	93	88	0	0.000	0.000	0.000	0.000	0.000	0.000	0.000	0.000	0.000	0.000	0.000	0.000	0.000	0.000	0.047	0.053	0.067	0.068	2.807	0.049	0.193	316	2384	100	341	7330	7671	399	7568	7967	Error	Error	-4.426	341	7330	399	7568	366617	2730425	0.939	14.646	0	0	0
1	9	5	"A27"	"A27"	6385	10100	100	1163	1209	515	42	755	755	816	492	60	39	17	0	7956	8336	4666	55	1069	1069	1121	478	42	89	85	0	0.000	0.000	0.000	0.000	0.000	0.000	0.000	0.000	0.000	0.000	0.000	0.000	0.000	0.000	0.059	0.062	0.070	0.074	3.439	0.057	0.227	316	2384	100	408	6887	7295	454	7267	7721	Error	Error	-4.077	408	6887	454	7267	382064	2634044	0.799	15.094	0	0	0
1	10	5	"A28"	"A28"	6685	10100	100	1405	1398	565	40	732	732	792	660	83	51	12	0	14335	12918	5800	44	1050	1050	1099	1279	116	88	84	0	0.000	0.000	0.000	0.000	0.000	0.000	0.000	0.000	0.000	0.000	0.000	0.000	0.000	0.000	0.051	0.056	0.058	0.059	2.561	0.081	0.288	316	2384	100	673	13285	13958	666	11868	12534	Error	Error	-4.303	673	13285	666	11868	441751	4082169	0.918	9.241	0	0	0
1	11	5	"A28"	"A28"	6985	10100	100	1355	1376	569	41	757	757	825	689	83	45	9	0	11504	11157	5939	53	1071	1071	1162	791	68	89	85	0	0.000	0.000	0.000	0.000	0.000	0.000	0.000	0.000	0.000	0.000	0.000	0.000	0.000	0.000	0.057	0.061	0.064	0.063	2.668	0.054	0.377	316	2384	100	598	10433	11031	619	10086	10705	Error	Error	-4.125	598	10433	619	10086	434933	3525557	0.800	12.636	0	0	0
1	12	5	"A28"	"A28"	7285	10100	100	1320	1358	576	42	744	744	789	390	49	64	35	0	12580	11047	5708	51	1075	1075	1131	510	45	90	84	0	0.000	0.000	0.000	0.000	0.000	0.000	0.000	0.000	0.000	0.000	0.000	0.000	0.000	0.000	0.050	0.062	0.064	0.068	3.471	0.059	0.328	316	2384	100	576	11505	12081	614	9972	10586	Error	Error	-4.320	576	11505	614	9972	429206	3490805	1.459	19.443	0	0	0
1	13	5	"A29"	"A29"	7585	10100	100	1122	1189	444	37	744	744	790	438	55	43	16	0	8747	8231	3611	43	1059	1059	1084	342	31	93	88	0	0.000	0.000	0.000	0.000	0.000	0.000	0.000	0.000	0.000	0.000	0.000	0.000	0.000	0.000	0.049	0.062	0.071	0.071	3.495	0.052	0.113	316	2384	100	378	7688	8066	445	7172	7617	Error	Error	-4.346	378	7688	445	7172	375872	2601115	0.911	20.898	0	0	0
1	14	5	"A29"	"A29"	7885	10095	100	1155	1193	447	37	741	741	781	353	45	56	25	0	8704	8622	4621	53	1074	1074	1121	460	41	90	85	0	0.000	0.000	0.000	0.000	0.000	0.000	0.000	0.000	0.000	0.000	0.000	0.000	0.000	0.000	0.054	0.060	0.069	0.074	3.489	0.051	0.233	316	2384	100	414	7630	8044	452	7548	8000	Error	Error	-4.204	414	7630	452	7548	377052	2724639	1.167	16.307	0	0	0
1	15	5	"A29"	"A29"	8185	10095	100	1109	1202	497	41	766	766	808	373	46	47	26	0	7775	8021	4659	58	1088	1088	1141	581	50	86	80	0	0.000	0.000	0.000	0.000	0.000	0.000	0.000	0.000	0.000	0.000	0.000	0.000	0.000	0.000	0.051	0.063	0.069	0.068	3.364	0.058	0.258	316	2384	100	343	6687	7030	436	6933	7369	Error	Error	-4.285	343	6687	436	6933	379955	2534726	1.056	11.842	0	0	0
1	16	5	"A30"	"A30"	8485	10095	100	1289	1326	531	40	782	782	832	403	48	57	29	0	9433	8682	4156	47	1092	1092	1136	477	41	88	85	0	0.000	0.000	0.000	0.000	0.000	0.000	0.000	0.000	0.000	0.000	0.000	0.000	0.000	0.000	0.061	0.072	0.079	0.086	3.763	0.057	0.224	316	2384	100	507	8341	8848	544	7590	8134	Error	Error	-4.040	507	8341	544	7590	419065	2743515	1.226	15.820	0	0	0
1	17	5	"A30"	"A30"	8785	10095	100	1184	1254	556	44	765	765	816	421	51	49	25	0	7975	8356	5073	60	1088	1088	1118	335	29	91	86	0	0.000	0.000	0.000	0.000	0.000	0.000	0.000	0.000	0.000	0.000	0.000	0.000	0.000	0.000	0.061	0.067	0.079	0.083	3.645	0.060	0.247	316	2384	100	419	6887	7306	489	7268	7757	Error	Error	-4.039	419	6887	489	7268	396110	2640621	1.040	21.606	0	0	0
1	18	5	"A30"	"A30"	9085	10095	100	1267	1301	511	39	772	772	828	451	54	54	21	0	7505	7888	4860	61	1114	1114	1147	367	31	90	86	0	0.000	0.000	0.000	0.000	0.000	0.000	0.000	0.000	0.000	0.000	0.000	0.000	0.000	0.000	0.077	0.078	0.092	0.098	3.272	0.069	0.233	316	2384	100	495	6391	6886	529	6774	7303	Error	Error	-3.691	495	6391	529	6774	411049	2492694	1.049	18.368	0	0	0
1	1	6	"A31"	"A31"	3995	10410	100	1386	1378	580	42	735	735	782	354	45	67	46	0	14754	12338	6973	56	1074	1074	1150	744	64	83	79	0	0.000	0.000	0.000	0.000	0.000	0.000	0.000	0.000	0.000	0.000	0.000	0.000	0.000	0.000	0.048	0.057	0.060	0.075	3.541	0.053	0.451	316	2384	100	651	13680	14331	643	11264	11907	Error	Error	-4.393	651	13680	643	11264	435404	3898728	1.684	15.038	0	0	0
1	2	6	"A31"	"A31"	4295	10410	100	1274	1301	541	41	744	744	781	341	43	62	37	0	11448	10799	6095	56	1074	1074	1233	1172	95	87	85	0	0.000	0.000	0.000	0.000	0.000	0.000	0.000	0.000	0.000	0.000	0.000	0.000	0.000	0.000	0.051	0.057	0.064	0.071	3.464	0.055	0.389	316	2384	100	530	10374	10904	557	9725	10282	Error	Error	-4.291	530	10374	557	9725	411182	3412328	1.525	8.162	0	0	0
1	3	6	"A31"	"A31"	4595	10410	100	1267	1414	1690	119	756	756	819	601	73	43	11	0	11561	10722	5845	54	1091	1091	1191	857	71	89	87	0	0.000	0.000	0.000	0.000	0.000	0.000	0.000	0.000	0.000	0.000	0.000	0.000	0.000	0.000	0.049	0.068	0.061	0.057	3.301	0.083	0.193	316	2384	100	511	10470	10981	658	9631	10289	Error	Error	-4.357	511	10470	658	9631	446670	3388042	0.990	11.121	0	0	0
1	4	6	"A32"	"A32"	4895	10410	100	1231	1269	503	39	743	743	788	378	47	59	31	0	12669	11429	5640	49	1080	1080	1133	510	45	91	86	0	0.000	0.000	0.000	0.000	0.000	0.000	0.000	0.000	0.000	0.000	0.000	0.000	0.000	0.000	0.042	0.051	0.057	0.055	3.261	0.052	0.359	316	2384	100	488	11589	12077	526	10349	10875	Error	Error	-4.570	488	11589	526	10349	400959	3611522	1.272	20.188	0	0	0
1	5	6	"A32"	"A32"	5195	10405	100	1137	1213	521	42	761	761	827	563	68	36	11	0	9126	9184	5256	57	1085	1085	1201	1043	86	86	83	0	0.000	0.000	0.000	0.000	0.000	0.000	0.000	0.000	0.000	0.000	0.000	0.000	0.000	0.000	0.047	0.056	0.061	0.060	3.573	0.067	0.239	316	2384	100	376	8041	8417	452	8099	8551	Error	Error	-4.419	376	8041	452	8099	383194	2902028	0.686	7.654	0	0	0
1	6	6	"A32"	"A32"	5495	10405	100	1191	1277	652	51	766	766	818	490	59	43	16	0	8677	9190	5437	59	1073	1073	1160	740	63	88	84	0	0.000	0.000	0.000	0.000	0.000	0.000	0.000	0.000	0.000	0.000	0.000	0.000	0.000	0.000	0.056	0.063	0.065	0.074	3.251	0.063	0.206	316	2384	100	425	7604	8029	511	8117	8628	Error	Error	-4.161	425	7604	511	8117	403686	2904126	0.937	10.851	0	0	0
1	7	6	"A33"	"A33"	5790	10405	100	1074	1165	554	47	751	751	800	450	56	37	18	0	7305	9630	6956	72	1067	1067	1098	331	30	90	84	0	0.000	0.000	0.000	0.000	0.000	0.000	0.000	0.000	0.000	0.000	0.000	0.000	0.000	0.000	0.052	0.048	0.058	0.063	3.741	0.045	0.143	316	2384	100	323	6238	6561	414	8563	8977	Error	Error	-4.271	323	6238	414	8563	368074	3043121	0.811	25.776	0	0	0
1	8	6	"A33"	"A33"	6090	10405	100	1080	1121	484	43	748	748	792	359	45	48	21	0	5758	8749	6864	78	1059	1059	1093	363	33	88	81	0	0.000	0.000	0.000	0.000	0.000	0.000	0.000	0.000	0.000	0.000	0.000	0.000	0.000	0.000	0.071	0.049	0.063	0.078	3.970	0.044	0.237	316	2384	100	332	4699	5031	373	7690	8063	Error	Error	-3.823	332	4699	373	7690	354369	2764682	0.916	21.091	0	0	0
1	9	6	"A33"	"A33"	6390	10405	100	1070	1152	524	45	776	776	820	434	52	40	15	0	5876	8024	6205	77	1072	1072	1109	399	35	87	82	0	0.000	0.000	0.000	0.000	0.000	0.000	0.000	0.000	0.000	0.000	0.000	0.000	0.000	0.000	0.061	0.054	0.066	0.079	4.266	0.049	0.230	316	2384	100	294	4804	5098	376	6952	7328	Error	Error	-4.030	294	4804	376	6952	364156	2535715	0.765	17.331	0	0	0
1	10	6	"A34"	"A34"	6690	10400	100	1219	1215	492	40	736	736	775	340	43	59	32	0	10509	9626	5430	56	1052	1052	1093	401	36	87	81	0	0.000	0.000	0.000	0.000	0.000	0.000	0.000	0.000	0.000	0.000	0.000	0.000	0.000	0.000	0.051	0.056	0.064	0.068	3.405	0.054	0.345	316	2384	100	483	9457	9940	479	8574	9053	Error	Error	-4.291	483	9457	479	8574	383896	3041836	1.294	21.279	0	0	0
1	11	6	"A34"	"A34"	6990	10400	100	1115	1190	540	45	743	743	806	621	77	33	7	0	7817	8835	5913	66	1052	1052	1123	584	52	81	78	0	0.000	0.000	0.000	0.000	0.000	0.000	0.000	0.000	0.000	0.000	0.000	0.000	0.000	0.000	0.055	0.057	0.070	0.076	3.846	0.055	0.316	316	2384	100	372	6765	7137	447	7783	8230	Error	Error	-4.185	372	6765	447	7783	376072	2791766	0.618	13.205	0	0	0
1	12	6	"A34"	"A34"	7290	10400	100	1073	1151	505	43	746	746	789	423	53	41	19	0	7717	8529	5815	68	1064	1064	1130	563	49	85	80	0	0.000	0.000	0.000	0.000	0.000	0.000	0.000	0.000	0.000	0.000	0.000	0.000	0.000	0.000	0.049	0.054	0.063	0.075	4.113	0.053	0.299	316	2384	100	327	6653	6980	405	7465	7870	Error	Error	-4.347	327	6653	405	7465	363859	2695318	0.856	13.142	0	0	0
1	13	6	"A35"	"A35"	7590	10400	100	1146	1297	1559	120	745	745	789	346	43	54	28	0	6881	6223	3380	54	1060	1060	1115	534	47	81	77	0	0.000	0.000	0.000	0.000	0.000	0.000	0.000	0.000	0.000	0.000	0.000	0.000	0.000	0.000	0.069	0.107	0.103	0.109	4.011	0.137	0.199	316	2384	100	401	5821	6222	552	5163	5715	Error	Error	-3.860	401	5821	552	5163	409769	1966439	1.468	9.566	0	0	0
1	14	6	"A35"	"A35"	7890	10400	100	1168	1219	698	57	747	747	779	342	43	55	26	0	5629	5968	3788	63	1069	1069	1192	876	73	79	71	0	0.000	0.000	0.000	0.000	0.000	0.000	0.000	0.000	0.000	0.000	0.000	0.000	0.000	0.000	0.092	0.096	0.103	0.121	4.105	0.066	0.169	316	2384	100	421	4560	4981	472	4899	5371	Error	Error	-3.437	421	4560	472	4899	385073	1885785	1.287	5.452	0	0	0
1	15	6	"A35"	"A35"	8190	10395	100	1197	1222	516	42	763	763	815	380	46	54	26	0	8004	8015	5465	68	1099	1099	1238	1017	82	74	71	0	0.000	0.000	0.000	0.000	0.000	0.000	0.000	0.000	0.000	0.000	0.000	0.000	0.000	0.000	0.063	0.066	0.078	0.093	4.073	0.054	0.277	316	2384	100	434	6905	7339	459	6916	7375	Error	Error	-3.992	434	6905	459	6916	386269	2532717	1.071	6.664	0	0	0
1	16	6	"A36"	"A36"	8490	10395	100	1142	1201	555	46	756	756	807	342	42	52	30	0	7397	6960	4622	66	1110	1110	1179	648	54	74	72	0	0.000	0.000	0.000	0.000	0.000	0.000	0.000	0.000	0.000	0.000	0.000	0.000	0.000	0.000	0.061	0.076	0.093	0.111	4.450	0.069	0.292	316	2384	100	386	6287	6673	445	5850	6295	Error	Error	-4.026	386	6287	445	5850	379510	2199463	1.152	8.921	0	0	0
1	17	6	"A36"	"A36"	8790	10395	100	1152	1224	533	43	766	766	813	347	42	53	28	0	6957	7339	4660	63	1104	1104	1186	644	54	79	75	0	0.000	0.000	0.000	0.000	0.000	0.000	0.000	0.000	0.000	0.000	0.000	0.000	0.000	0.000	0.066	0.073	0.085	0.088	3.747	0.064	0.287	316	2384	100	386	5853	6239	458	6235	6693	Error	Error	-3.923	386	5853	458	6235	386740	2319276	1.184	9.554	0	0	0
1	18	6	"A36"	"A36"	9090	10395	100	1100	1174	497	42	803	803	850	404	47	45	19	0	6766	6812	4531	66	1115	1115	1214	750	61	75	71	0	0.000	0.000	0.000	0.000	0.000	0.000	0.000	0.000	0.000	0.000	0.000	0.000	0.000	0.000	0.053	0.065	0.085	0.092	4.762	0.063	0.231	316	2384	100	297	5651	5948	371	5697	6068	Error	Error	-4.250	297	5651	371	5697	370865	2152669	0.802	7.464	0	0	0
1	1	7	"A37"	"A37"	4000	10710	100	1302	1392	621	44	765	765	802	353	44	65	38	0	7475	7972	4440	55	1074	1074	1099	271	24	95	90	0	0.000	0.000	0.000	0.000	0.000	0.000	0.000	0.000	0.000	0.000	0.000	0.000	0.000	0.000	0.084	0.091	0.094	0.107	3.419	0.060	0.193	316	2384	100	537	6401	6938	627	6898	7525	Error	Error	-3.575	537	6401	627	6898	439916	2519302	1.671	25.362	0	0	0
1	2	7	"A37"	"A37"	4300	10710	100	1375	1460	641	43	742	742	788	355	45	70	43	0	7996	7848	3647	46	1089	1089	1144	534	46	96	94	0	0.000	0.000	0.000	0.000	0.000	0.000	0.000	0.000	0.000	0.000	0.000	0.000	0.000	0.000	0.092	0.106	0.099	0.108	3.876	0.062	0.164	316	2384	100	633	6907	7540	718	6759	7477	Error	Error	-3.448	633	6907	718	6759	461273	2480044	1.893	12.554	0	0	0
1	3	7	"A37"	"A37"	4600	10710	100	1256	1338	603	45	733	733	793	816	102	28	4	0	8306	8123	3629	44	1083	1083	1142	613	53	98	97	0	0.000	0.000	0.000	0.000	0.000	0.000	0.000	0.000	0.000	0.000	0.000	0.000	0.000	0.000	0.072	0.086	0.081	0.083	3.351	0.059	0.172	316	2384	100	523	7223	7746	605	7040	7645	Error	Error	-3.788	523	7223	605	7040	422659	2566957	0.668	11.388	0	0	0
1	4	7	"A38"	"A38"	4900	10710	100	1309	1343	499	37	748	748	826	865	104	28	0	0	12261	10863	4904	45	1080	1080	1136	664	58	94	87	0	0.000	0.000	0.000	0.000	0.000	0.000	0.000	0.000	0.000	0.000	0.000	0.000	0.000	0.000	0.050	0.061	0.063	0.058	3.078	0.057	0.336	316	2384	100	561	11181	11742	595	9783	10378	Error	Error	-4.317	561	11181	595	9783	424394	3432714	0.598	14.649	0	0	0
1	5	7	"A38"	"A38"	5195	10705	100	1349	1380	489	35	730	730	793	533	67	58	18	0	11571	12099	4769	39	1077	1077	1138	907	79	95	94	0	0.000	0.000	0.000	0.000	0.000	0.000	0.000	0.000	0.000	0.000	0.000	0.000	0.000	0.000	0.059	0.059	0.060	0.054	2.859	0.063	0.222	316	2384	100	619	10494	11113	650	11022	11672	Error	Error	-4.083	619	10494	650	11022	436021	3823440	1.101	12.085	0	0	0
1	6	7	"A38"	"A38"	5495	10705	100	1258	1290	458	35	752	752	824	1189	144	9	0	0	11038	11319	4236	37	1060	1060	1094	358	32	98	98	0	0.000	0.000	0.000	0.000	0.000	0.000	0.000	0.000	0.000	0.000	0.000	0.000	0.000	0.000	0.051	0.052	0.054	0.046	2.742	0.048	0.321	316	2384	100	506	9978	10484	538	10259	10797	Error	Error	-4.302	506	9978	538	10259	407773	3576865	0.392	28.561	0	0	0
1	7	7	"A39"	"A39"	5795	10705	100	1184	1220	516	42	756	756	789	410	51	51	23	0	8512	9436	5503	58	1050	1050	1075	352	32	91	88	0	0.000	0.000	0.000	0.000	0.000	0.000	0.000	0.000	0.000	0.000	0.000	0.000	0.000	0.000	0.057	0.055	0.063	0.064	3.648	0.050	0.234	316	2384	100	428	7462	7890	464	8386	8850	Error	Error	-4.124	428	7462	464	8386	385618	2981789	1.051	23.753	0	0	0
1	8	7	"A39"	"A39"	6095	10705	100	1097	1190	567	47	747	747	802	516	64	39	17	0	7267	8768	6498	74	1071	1071	1099	351	31	97	93	0	0.000	0.000	0.000	0.000	0.000	0.000	0.000	0.000	0.000	0.000	0.000	0.000	0.000	0.000	0.056	0.058	0.075	0.078	3.064	0.051	0.238	316	2384	100	350	6196	6546	443	7697	8140	Error	Error	-4.146	350	6196	443	7697	376124	2770560	0.752	21.849	0	0	0
1	9	7	"A39"	"A39"	6395	10705	100	1119	1200	538	44	762	762	806	372	46	49	25	0	8346	9003	5517	61	1060	1060	1085	259	23	96	94	0	0.000	0.000	0.000	0.000	0.000	0.000	0.000	0.000	0.000	0.000	0.000	0.000	0.000	0.000	0.049	0.055	0.067	0.065	3.025	0.055	0.291	316	2384	100	357	7286	7643	438	7943	8381	Error	Error	-4.351	357	7286	438	7943	379067	2845043	1.059	30.571	0	0	0
1	10	7	"A40"	"A40"	6695	10700	100	1117	1141	472	41	748	748	931	2377	255	0	0	0	8510	9165	5753	62	1075	1075	1189	1652	138	82	73	0	0.000	0.000	0.000	0.000	0.000	0.000	0.000	0.000	0.000	0.000	0.000	0.000	0.000	0.000	0.050	0.049	0.059	0.069	3.862	0.378	0.163	316	2384	100	369	7435	7804	393	8090	8483	Error	Error	-4.333	369	7435	393	8090	360648	2896246	0.088	4.828	0	0	0
1	11	7	"A40"	"A40"	6995	10700	100	1099	1153	510	44	750	750	804	423	52	44	19	0	7820	8599	5633	65	1061	1061	1093	308	28	93	89	0	0.000	0.000	0.000	0.000	0.000	0.000	0.000	0.000	0.000	0.000	0.000	0.000	0.000	0.000	0.052	0.053	0.069	0.072	3.422	0.049	0.143	316	2384	100	349	6759	7108	403	7538	7941	Error	Error	-4.276	349	6759	403	7538	364468	2717236	0.825	24.370	0	0	0
1	12	7	"A40"	"A40"	7295	10700	100	1140	1174	478	40	739	739	778	329	42	57	27	0	8098	9174	5377	58	1058	1058	1079	266	24	96	93	0	0.000	0.000	0.000	0.000	0.000	0.000	0.000	0.000	0.000	0.000	0.000	0.000	0.000	0.000	0.057	0.054	0.060	0.066	2.960	0.049	0.279	316	2384	100	401	7040	7441	435	8116	8551	Error	Error	-4.134	401	7040	435	8116	371052	2898962	1.204	30.432	0	0	0
1	13	7	"A41"	"A41"	7595	10700	100	1189	1240	486	39	744	744	785	344	43	59	31	0	5623	5429	3020	55	1074	1074	1110	433	39	81	77	0	0.000	0.000	0.000	0.000	0.000	0.000	0.000	0.000	0.000	0.000	0.000	0.000	0.000	0.000	0.098	0.114	0.136	0.155	4.333	0.085	0.240	316	2384	100	445	4549	4994	496	4355	4851	Error	Error	-3.354	445	4549	496	4355	391964	1715678	1.323	9.975	0	0	0
1	14	7	"A41"	"A41"	7895	10700	100	1291	1340	529	39	763	763	797	362	45	64	34	0	8729	8842	3960	44	1089	1089	1133	488	43	95	92	0	0.000	0.000	0.000	0.000	0.000	0.000	0.000	0.000	0.000	0.000	0.000	0.000	0.000	0.000	0.069	0.074	0.074	0.072	2.614	0.067	0.315	316	2384	100	528	7640	8168	577	7753	8330	Error	Error	-3.855	528	7640	577	7753	423323	2793996	1.500	15.797	0	0	0
1	15	7	"A41"	"A41"	8195	10695	100	1130	1210	518	42	764	764	805	384	47	48	24	0	7357	7305	4609	63	1087	1087	1127	368	32	84	80	0	0.000	0.000	0.000	0.000	0.000	0.000	0.000	0.000	0.000	0.000	0.000	0.000	0.000	0.000	0.058	0.072	0.087	0.093	4.068	0.063	0.238	316	2384	100	366	6270	6636	446	6218	6664	Error	Error	-4.099	366	6270	446	6218	382512	2308432	1.055	16.788	0	0	0
1	16	7	"A42"	"A42"	8495	10695	100	1088	1180	548	46	777	777	877	1284	146	6	0	0	7416	7713	5746	74	1102	1102	1222	941	77	72	71	0	0.000	0.000	0.000	0.000	0.000	0.000	0.000	0.000	0.000	0.000	0.000	0.000	0.000	0.000	0.049	0.061	0.072	0.095	5.356	0.056	0.021	316	2384	100	311	6314	6625	403	6611	7014	Error	Error	-4.344	311	6314	403	6611	372901	2437199	0.236	6.898	0	0	0
1	17	7	"A42"	"A42"	8795	10695	100	1135	1201	512	42	776	776	829	634	76	30	7	0	8040	8698	5847	67	1098	1098	1112	245	22	97	94	0	0.000	0.000	0.000	0.000	0.000	0.000	0.000	0.000	0.000	0.000	0.000	0.000	0.000	0.000	0.052	0.056	0.064	0.066	3.229	0.048	0.207	316	2384	100	359	6942	7301	425	7600	8025	Error	Error	-4.273	359	6942	425	7600	379469	2748510	0.587	30.963	0	0	0
1	18	7	"A42"	"A42"	9090	10695	100	1130	1225	544	44	801	801	847	372	43	47	23	0	5682	7687	6093	79	1139	1139	1154	268	23	94	91	0	0.000	0.000	0.000	0.000	0.000	0.000	0.000	0.000	0.000	0.000	0.000	0.000	0.000	0.000	0.072	0.065	0.084	0.087	3.424	0.062	0.334	316	2384	100	329	4543	4872	424	6548	6972	Error	Error	-3.787	329	4543	424	6548	387016	2428955	1.016	24.377	0	0	0
1	1	8	"A43"	"A43"	4005	11010	100	1228	1280	544	42	763	763	809	350	43	58	37	0	12800	11395	6769	59	1084	1084	1180	846	71	79	76	0	0.000	0.000	0.000	0.000	0.000	0.000	0.000	0.000	0.000	0.000	0.000	0.000	0.000	0.000	0.040	0.050	0.059	0.067	3.554	0.048	0.344	316	2384	100	465	11716	12181	517	10311	10828	Error	Error	-4.655	465	11716	517	10311	404575	3600692	1.346	12.074	0	0	0
1	2	8	"A43"	"A43"	4305	11010	100	1225	1247	503	40	730	730	799	772	96	29	2	0	10423	9687	4572	47	1084	1084	1262	1295	102	86	84	0	0.000	0.000	0.000	0.000	0.000	0.000	0.000	0.000	0.000	0.000	0.000	0.000	0.000	0.000	0.053	0.060	0.067	0.072	3.428	0.077	0.117	316	2384	100	495	9339	9834	517	8603	9120	Error	Error	-4.238	495	9339	517	8603	394073	3061001	0.580	6.506	0	0	0
1	3	8	"A43"	"A43"	4605	11010	100	1266	1316	523	39	761	761	817	565	69	46	12	0	11633	11358	5723	50	1087	1087	1181	620	52	89	86	0	0.000	0.000	0.000	0.000	0.000	0.000	0.000	0.000	0.000	0.000	0.000	0.000	0.000	0.000	0.048	0.054	0.057	0.062	3.587	0.055	0.183	316	2384	100	505	10546	11051	555	10271	10826	Error	Error	-4.384	505	10546	555	10271	415936	3589034	0.883	16.415	0	0	0
1	4	8	"A44"	"A44"	4900	11010	100	1295	1305	506	38	751	751	784	350	44	63	38	0	10209	9284	4344	46	1067	1067	1113	449	40	94	89	0	0.000	0.000	0.000	0.000	0.000	0.000	0.000	0.000	0.000	0.000	0.000	0.000	0.000	0.000	0.060	0.067	0.073	0.072	2.879	0.057	0.293	316	2384	100	544	9142	9686	554	8217	8771	Error	Error	-4.071	544	9142	554	8217	412478	2933590	1.489	18.198	0	0	0
1	5	8	"A44"	"A44"	5200	11010	100	1217	1289	512	39	759	759	804	352	43	58	35	0	7297	7893	3797	48	1075	1075	1158	759	65	92	91	0	0.000	0.000	0.000	0.000	0.000	0.000	0.000	0.000	0.000	0.000	0.000	0.000	0.000	0.000	0.074	0.078	0.078	0.074	3.317	0.061	0.241	316	2384	100	458	6222	6680	530	6818	7348	Error	Error	-3.764	458	6222	530	6818	407477	2494105	1.378	8.874	0	0	0
1	6	8	"A44"	"A44"	5500	11005	100	1193	1282	579	45	749	749	787	343	43	55	34	0	7393	7689	3788	49	1058	1058	1144	743	64	89	87	0	0.000	0.000	0.000	0.000	0.000	0.000	0.000	0.000	0.000	0.000	0.000	0.000	0.000	0.000	0.070	0.080	0.081	0.080	3.526	0.063	0.238	316	2384	100	444	6335	6779	533	6631	7164	Error	Error	-3.835	444	6335	533	6631	405075	2429630	1.443	8.809	0	0	0
1	7	8	"A45"	"A45"	5800	11005	100	1204	1256	568	45	748	748	782	353	45	55	30	0	11025	9222	5429	58	1077	1077	1152	723	62	79	75	0	0.000	0.000	0.000	0.000	0.000	0.000	0.000	0.000	0.000	0.000	0.000	0.000	0.000	0.000	0.046	0.062	0.065	0.083	4.546	0.051	0.247	316	2384	100	456	9948	10404	508	8145	8653	Error	Error	-4.447	456	9948	508	8145	396962	2914146	1.343	11.162	0	0	0
1	8	8	"A45"	"A45"	6100	11005	100	1172	1336	703	52	747	747	804	459	57	47	24	0	9574	8875	4188	47	1072	1072	1134	554	48	92	88	0	0.000	0.000	0.000	0.000	0.000	0.000	0.000	0.000	0.000	0.000	0.000	0.000	0.000	0.000	0.050	0.075	0.071	0.078	4.195	0.059	0.180	316	2384	100	425	8502	8927	589	7803	8392	Error	Error	-4.322	425	8502	589	7803	422313	2804653	1.159	13.973	0	0	0
1	9	8	"A45"	"A45"	6400	11005	100	1248	1287	556	43	763	763	809	377	46	56	30	0	11832	10305	4635	44	1062	1062	1142	704	61	88	86	0	0.000	0.000	0.000	0.000	0.000	0.000	0.000	0.000	0.000	0.000	0.000	0.000	0.000	0.000	0.045	0.057	0.060	0.063	3.553	0.049	0.252	316	2384	100	485	10770	11255	524	9243	9767	Error	Error	-4.473	485	10770	524	9243	406575	3256271	1.268	13.016	0	0	0
1	10	8	"A47"	"A47"	6700	11005	100	1245	1292	528	40	749	749	794	376	47	59	34	0	7053	6556	3822	58	1059	1059	1120	538	48	78	75	0	0.000	0.000	0.000	0.000	0.000	0.000	0.000	0.000	0.000	0.000	0.000	0.000	0.000	0.000	0.083	0.099	0.116	0.143	4.013	0.085	0.250	316	2384	100	496	5994	6490	543	5497	6040	Error	Error	-3.595	496	5994	543	5497	408302	2071741	1.324	10.104	0	0	0
1	11	8	"A47"	"A47"	7000	11000	100	1168	1301	934	71	756	756	800	418	52	48	19	0	7532	7415	4531	61	1077	1077	1198	826	68	79	75	0	0.000	0.000	0.000	0.000	0.000	0.000	0.000	0.000	0.000	0.000	0.000	0.000	0.000	0.000	0.064	0.086	0.079	0.095	4.014	0.071	0.182	316	2384	100	412	6455	6867	545	6338	6883	Error	Error	-3.970	412	6455	545	6338	411129	2343186	1.199	7.527	0	0	0
1	12	8	"A47"	"A47"	7300	11000	100	1118	1158	518	44	742	742	789	393	49	47	22	0	7198	6736	4044	60	1072	1072	1189	824	69	76	73	0	0.000	0.000	0.000	0.000	0.000	0.000	0.000	0.000	0.000	0.000	0.000	0.000	0.000	0.000	0.061	0.073	0.092	0.106	4.990	0.062	0.170	316	2384	100	376	6126	6502	416	5664	6080	Error	Error	-4.026	376	6126	416	5664	365925	2128605	0.939	6.732	0	0	0
1	13	8	"A48"	"A48"	7600	11000	100	1104	1159	500	43	774	774	831	536	64	32	11	0	8175	8721	6040	69	1084	1084	1356	1755	129	75	75	0	0.000	0.000	0.000	0.000	0.000	0.000	0.000	0.000	0.000	0.000	0.000	0.000	0.000	0.000	0.047	0.050	0.062	0.065	3.457	0.050	0.187	316	2384	100	330	7091	7421	385	7637	8022	Error	Error	-4.425	330	7091	385	7637	366382	2755890	0.612	4.197	0	0	0
1	14	8	"A48"	"A48"	7900	11000	100	1168	1187	481	40	771	771	817	373	45	51	23	0	8940	9525	5104	53	1104	1104	1621	2502	154	85	77	0	0.000	0.000	0.000	0.000	0.000	0.000	0.000	0.000	0.000	0.000	0.000	0.000	0.000	0.000	0.051	0.049	0.060	0.059	3.555	0.045	0.300	316	2384	100	397	7836	8233	416	8421	8837	Error	Error	-4.303	397	7836	416	8421	375166	3010005	0.992	3.159	0	0	0
1	15	8	"A48"	"A48"	8200	11000	100	1124	1186	497	41	764	764	809	360	44	50	26	0	7124	7962	5357	67	1088	1088	1438	2016	140	76	68	0	0.000	0.000	0.000	0.000	0.000	0.000	0.000	0.000	0.000	0.000	0.000	0.000	0.000	0.000	0.060	0.061	0.075	0.084	4.269	0.054	0.306	316	2384	100	360	6036	6396	422	6874	7296	Error	Error	-4.068	360	6036	422	6874	374844	2515860	1.047	3.236	0	0	0
1	16	8	"A49"	"A49"	8495	10995	100	1268	1335	546	40	763	763	814	402	49	58	32	0	10863	10222	5616	54	1101	1101	1170	650	55	84	80	0	0.000	0.000	0.000	0.000	0.000	0.000	0.000	0.000	0.000	0.000	0.000	0.000	0.000	0.000	0.052	0.063	0.066	0.078	4.079	0.058	0.375	316	2384	100	505	9762	10267	572	9121	9693	Error	Error	-4.273	505	9762	572	9121	421769	3230238	1.296	13.926	0	0	0
1	17	8	"A49"	"A49"	8795	10995	100	1195	1289	624	48	799	799	835	391	46	50	29	0	7214	8528	5524	64	1120	1120	1194	605	50	85	81	0	0.000	0.000	0.000	0.000	0.000	0.000	0.000	0.000	0.000	0.000	0.000	0.000	0.000	0.000	0.065	0.066	0.075	0.079	3.857	0.059	0.252	316	2384	100	396	6094	6490	490	7408	7898	Error	Error	-3.944	396	6094	490	7408	407420	2694907	1.161	12.122	0	0	0
1	18	8	"A49"	"A49"	9095	10995	100	1200	1271	573	45	851	851	1068	2521	236	0	0	0	8458	8544	6131	71	1151	1151	1379	1956	141	68	65	0	0.000	0.000	0.000	0.000	0.000	0.000	0.000	0.000	0.000	0.000	0.000	0.000	0.000	0.000	0.048	0.057	0.073	0.094	4.775	0.062	0.381	316	2384	100	349	7307	7656	420	7393	7813	Error	Error	-4.388	349	7307	420	7393	401510	2699885	0.081	3.663	0	0	0
1	1	9	"A50"	"A50"	4010	11310	100	1145	1267	835	65	769	769	821	522	63	37	13	0	7886	7558	4581	60	1078	1078	1141	537	47	81	77	0	0.000	0.000	0.000	0.000	0.000	0.000	0.000	0.000	0.000	0.000	0.000	0.000	0.000	0.000	0.055	0.077	0.081	0.094	4.153	0.087	0.167	316	2384	100	376	6808	7184	498	6480	6978	Error	Error	-4.178	376	6808	498	6480	400363	2388192	0.854	11.950	0	0	0
1	2	9	"A50"	"A50"	4305	11310	100	1045	1055	430	40	749	749	794	394	49	40	10	0	5362	6579	3959	60	1071	1071	1148	685	59	93	86	0	0.000	0.000	0.000	0.000	0.000	0.000	0.000	0.000	0.000	0.000	0.000	0.000	0.000	0.000	0.069	0.056	0.074	0.070	3.392	0.055	0.200	316	2384	100	296	4291	4587	306	5508	5814	Error	Error	-3.858	296	4291	306	5508	333325	2078983	0.662	7.928	0	0	0
1	3	9	"A50"	"A50"	4605	11310	100	1008	1100	477	43	762	762	813	662	81	24	3	0	5546	7010	4113	58	1076	1076	1139	603	52	94	92	0	0.000	0.000	0.000	0.000	0.000	0.000	0.000	0.000	0.000	0.000	0.000	0.000	0.000	0.000	0.055	0.057	0.075	0.071	3.227	0.058	0.254	316	2384	100	246	4470	4716	338	5934	6272	Error	Error	-4.184	246	4470	338	5934	347513	2215284	0.434	9.736	0	0	0
1	4	9	"A51"	"A51"	4905	11310	100	1129	1186	460	38	754	754	804	492	61	37	13	0	7541	7097	3456	48	1064	1064	1107	435	39	90	87	0	0.000	0.000	0.000	0.000	0.000	0.000	0.000	0.000	0.000	0.000	0.000	0.000	0.000	0.000	0.058	0.072	0.081	0.082	3.473	0.065	0.243	316	2384	100	375	6477	6852	432	6033	6465	Error	Error	-4.110	375	6477	432	6033	374895	2242541	0.776	13.770	0	0	0
1	5	9	"A51"	"A51"	5205	11310	100	1179	1205	455	37	766	766	819	537	65	39	8	0	7241	7763	3341	43	1065	1065	1091	307	28	99	97	0	0.000	0.000	0.000	0.000	0.000	0.000	0.000	0.000	0.000	0.000	0.000	0.000	0.000	0.000	0.067	0.066	0.077	0.069	2.790	0.056	0.073	316	2384	100	413	6176	6589	439	6698	7137	Error	Error	-3.902	413	6176	439	6698	380837	2452962	0.719	21.733	0	0	0
1	6	9	"A51"	"A51"	5505	11305	100	1101	1129	462	40	741	741	780	344	44	50	26	0	7919	8233	4179	50	1055	1055	1077	276	25	96	93	0	0.000	0.000	0.000	0.000	0.000	0.000	0.000	0.000	0.000	0.000	0.000	0.000	0.000	0.000	0.052	0.054	0.070	0.059	3.056	0.047	0.188	316	2384	100	360	6864	7224	388	7178	7566	Error	Error	-4.253	360	6864	388	7178	356774	2601518	1.015	25.928	0	0	0
1	7	9	"A52"	"A52"	5805	11305	100	1161	1196	461	38	739	739	797	556	69	39	7	0	5129	5572	3238	58	1048	1048	1064	216	20	92	89	0	0.000	0.000	0.000	0.000	0.000	0.000	0.000	0.000	0.000	0.000	0.000	0.000	0.000	0.000	0.103	0.101	0.125	0.129	3.375	0.076	0.058	316	2384	100	422	4081	4503	457	4524	4981	Error	Error	-3.274	422	4081	457	4524	378035	1760842	0.718	20.870	0	0	0
1	8	9	"A52"	"A52"	6105	11305	100	1214	1274	469	36	736	736	778	354	45	62	30	0	6654	6439	3078	47	1058	1058	1091	384	35	96	94	0	0.000	0.000	0.000	0.000	0.000	0.000	0.000	0.000	0.000	0.000	0.000	0.000	0.000	0.000	0.085	0.100	0.103	0.107	3.006	0.068	0.184	316	2384	100	478	5596	6074	538	5381	5919	Error	Error	-3.549	478	5596	538	5381	402630	2034727	1.401	13.927	0	0	0
1	9	9	"A52"	"A52"	6405	11305	100	1157	1206	470	38	741	741	787	390	49	51	25	0	5746	5745	2793	48	1049	1049	1068	300	28	93	91	0	0.000	0.000	0.000	0.000	0.000	0.000	0.000	0.000	0.000	0.000	0.000	0.000	0.000	0.000	0.089	0.099	0.112	0.109	3.595	0.063	0.109	316	2384	100	416	4697	5113	465	4696	5161	Error	Error	-3.497	416	4697	465	4696	381069	1815359	1.074	15.590	0	0	0
1	10	9	"A53"	"A53"	6705	11305	100	1169	1246	532	42	752	752	800	394	49	51	25	0	7424	6845	2987	43	1053	1053	1078	283	26	95	92	0	0.000	0.000	0.000	0.000	0.000	0.000	0.000	0.000	0.000	0.000	0.000	0.000	0.000	0.000	0.065	0.085	0.105	0.093	3.522	0.073	0.207	316	2384	100	417	6371	6788	494	5792	6286	Error	Error	-3.933	417	6371	494	5792	393821	2162902	1.132	20.378	0	0	0
1	11	9	"A53"	"A53"	7005	11305	100	1127	1215	460	37	760	760	828	989	119	13	0	0	6328	6168	2803	45	1059	1059	1082	293	27	93	92	0	0.000	0.000	0.000	0.000	0.000	0.000	0.000	0.000	0.000	0.000	0.000	0.000	0.000	0.000	0.070	0.089	0.096	0.096	3.511	0.072	0.189	316	2384	100	367	5269	5636	455	5109	5564	Error	Error	-3.844	367	5269	455	5109	383862	1948998	0.391	17.358	0	0	0
1	12	9	"A53"	"A53"	7305	11300	100	1147	1218	490	40	770	770	820	483	58	42	14	0	5849	5748	2914	50	1073	1073	1123	474	42	90	86	0	0.000	0.000	0.000	0.000	0.000	0.000	0.000	0.000	0.000	0.000	0.000	0.000	0.000	0.000	0.079	0.096	0.120	0.117	3.454	0.075	0.130	316	2384	100	377	4776	5153	448	4675	5123	Error	Error	-3.663	377	4776	448	4675	385000	1816381	0.824	9.757	0	0	0
1	13	9	"A54"	"A54"	7605	11300	100	1125	1145	436	38	761	761	808	399	49	46	16	0	5758	5721	3048	53	1076	1076	1095	281	25	90	87	0	0.000	0.000	0.000	0.000	0.000	0.000	0.000	0.000	0.000	0.000	0.000	0.000	0.000	0.000	0.078	0.083	0.101	0.105	3.634	0.066	0.171	316	2384	100	364	4682	5046	384	4645	5029	Error	Error	-3.685	364	4682	384	4645	361726	1807720	0.845	16.463	0	0	0
1	14	9	"A54"	"A54"	7905	11300	100	1080	1166	526	45	742	742	798	578	72	31	6	0	5374	5912	2874	48	1083	1083	1104	306	27	94	93	0	0.000	0.000	0.000	0.000	0.000	0.000	0.000	0.000	0.000	0.000	0.000	0.000	0.000	0.000	0.079	0.088	0.098	0.091	3.957	0.072	0.173	316	2384	100	338	4291	4629	424	4829	5253	Error	Error	-3.666	338	4291	424	4829	368502	1868034	0.637	15.712	0	0	0
1	15	9	"A54"	"A54"	8200	11300	100	1143	1211	582	48	787	787	826	390	47	48	18	0	5605	6111	2846	46	1097	1097	1119	251	22	97	94	0	0.000	0.000	0.000	0.000	0.000	0.000	0.000	0.000	0.000	0.000	0.000	0.000	0.000	0.000	0.079	0.085	0.091	0.089	3.181	0.069	0.146	316	2384	100	356	4508	4864	424	5014	5438	Error	Error	-3.663	356	4508	424	5014	382794	1930987	0.987	19.888	0	0	0
1	16	9	"A55"	"A55"	8500	11300	100	1170	1246	644	51	804	804	846	369	43	49	22	0	6498	6774	3492	51	1109	1109	1122	211	18	97	96	0	0.000	0.000	0.000	0.000	0.000	0.000	0.000	0.000	0.000	0.000	0.000	0.000	0.000	0.000	0.068	0.078	0.089	0.085	3.350	0.069	0.161	316	2384	100	366	5389	5755	442	5665	6107	Error	Error	-3.880	366	5389	442	5665	393755	2140473	1.084	26.787	0	0	0
1	17	9	"A55"	"A55"	8800	11295	100	1093	1185	537	45	818	818	867	401	46	40	19	0	5839	6065	3951	65	1147	1147	1171	298	25	92	85	0	0.000	0.000	0.000	0.000	0.000	0.000	0.000	0.000	0.000	0.000	0.000	0.000	0.000	0.000	0.059	0.075	0.086	0.103	3.370	0.064	0.184	316	2384	100	275	4692	4967	367	4918	5285	Error	Error	-4.093	275	4692	367	4918	374391	1916480	0.793	16.423	0	0	0
1	18	9	"A55"	"A55"	9100	11295	100	1178	1270	521	41	799	799	841	376	44	50	29	0	7862	7303	3963	54	1123	1123	1172	384	32	94	88	0	0.000	0.000	0.000	0.000	0.000	0.000	0.000	0.000	0.000	0.000	0.000	0.000	0.000	0.000	0.056	0.076	0.090	0.091	3.758	0.065	0.221	316	2384	100	379	6739	7118	471	6180	6651	Error	Error	-4.152	379	6739	471	6180	401191	2307781	1.141	15.966	0	0	0
1	1	10	"A56"	"A56"	4010	11615	100	1180	1232	493	40	788	788	1706	6821	399	0	0	0	7529	7054	3408	48	1085	1085	1850	6070	328	53	2	0	0.000	0.000	0.000	0.000	0.000	0.000	0.000	0.000	0.000	0.000	0.000	0.000	0.000	0.000	0.061	0.074	0.096	0.095	3.202	0.064	0.217	316	2384	100	392	6444	6836	444	5969	6413	Error	Error	-4.039	392	6444	444	5969	389204	2228979	-0.069	0.857	0	0	0
1	2	10	"A56"	"A56"	4310	11610	100	1123	1159	459	39	754	754	836	728	87	24	2	0	6010	6155	3581	58	1072	1072	1231	948	77	80	76	0	0.000	0.000	0.000	0.000	0.000	0.000	0.000	0.000	0.000	0.000	0.000	0.000	0.000	0.000	0.075	0.080	0.094	0.097	3.878	0.128	0.137	316	2384	100	369	4938	5307	405	5083	5488	Error	Error	-3.742	369	4938	405	5083	366368	1944850	0.444	5.194	0	0	0
1	3	10	"A56"	"A56"	4610	11610	100	1098	1163	449	38	762	762	791	326	41	50	25	0	6344	6557	3267	49	1077	1077	1141	530	46	90	87	0	0.000	0.000	0.000	0.000	0.000	0.000	0.000	0.000	0.000	0.000	0.000	0.000	0.000	0.000	0.064	0.073	0.086	0.087	3.724	0.058	0.179	316	2384	100	336	5267	5603	401	5480	5881	Error	Error	-3.970	336	5267	401	5480	367643	2072077	1.141	10.219	0	0	0
1	4	10	"A57"	"A57"	4910	11610	100	1155	1191	468	39	755	755	796	365	45	52	22	0	10544	9121	4517	49	1062	1062	1098	339	30	88	83	0	0.000	0.000	0.000	0.000	0.000	0.000	0.000	0.000	0.000	0.000	0.000	0.000	0.000	0.000	0.042	0.054	0.062	0.066	3.941	0.052	0.276	316	2384	100	400	9482	9882	436	8059	8495	Error	Error	-4.567	400	9482	436	8059	376292	2882240	1.082	23.667	0	0	0
1	5	10	"A57"	"A57"	5210	11610	100	1147	1258	650	51	745	745	787	340	43	54	32	0	8931	8550	4624	54	1077	1077	1149	566	49	88	86	0	0.000	0.000	0.000	0.000	0.000	0.000	0.000	0.000	0.000	0.000	0.000	0.000	0.000	0.000	0.051	0.069	0.072	0.076	4.279	0.061	0.258	316	2384	100	402	7854	8256	513	7473	7986	Error	Error	-4.288	402	7854	513	7473	397594	2701857	1.385	13.076	0	0	0
1	6	10	"A57"	"A57"	5510	11610	100	1095	1162	506	43	749	749	784	333	42	50	29	0	7694	7703	4331	56	1046	1046	1101	509	46	85	81	0	0.000	0.000	0.000	0.000	0.000	0.000	0.000	0.000	0.000	0.000	0.000	0.000	0.000	0.000	0.052	0.062	0.075	0.074	3.858	0.059	0.260	316	2384	100	346	6648	6994	413	6657	7070	Error	Error	-4.264	346	6648	413	6657	367061	2434292	1.135	12.971	0	0	0
1	7	10	"A58"	"A58"	5810	11605	100	1126	1176	515	43	739	739	777	414	53	47	22	0	9295	8633	5292	61	1045	1045	1090	477	43	81	75	0	0.000	0.000	0.000	0.000	0.000	0.000	0.000	0.000	0.000	0.000	0.000	0.000	0.000	0.000	0.047	0.058	0.068	0.070	4.118	0.055	0.311	316	2384	100	387	8250	8637	437	7588	8025	Error	Error	-4.414	387	8250	437	7588	371692	2728044	0.964	15.813	0	0	0
1	8	10	"A58"	"A58"	6110	11605	100	1102	1165	501	43	739	739	781	362	46	50	22	0	7445	7963	5218	65	1058	1058	1146	708	61	78	75	0	0.000	0.000	0.000	0.000	0.000	0.000	0.000	0.000	0.000	0.000	0.000	0.000	0.000	0.000	0.057	0.062	0.073	0.089	4.671	0.054	0.275	316	2384	100	363	6387	6750	426	6905	7331	Error	Error	-4.137	363	6387	426	6905	368241	2516270	1.061	9.629	0	0	0
1	9	10	"A58"	"A58"	6410	11605	100	1122	1158	527	45	777	777	900	2124	236	0	0	0	7885	8232	5214	63	1053	1053	1150	806	70	79	75	0	0.000	0.000	0.000	0.000	0.000	0.000	0.000	0.000	0.000	0.000	0.000	0.000	0.000	0.000	0.050	0.053	0.067	0.068	4.979	0.053	0.239	316	2384	100	345	6832	7177	381	7179	7560	Error	Error	-4.308	345	6832	381	7179	365846	2601392	0.121	8.787	0	0	0
1	10	10	"A59"	"A59"	6710	11605	100	1179	1205	444	36	760	760	831	938	112	13	0	0	7316	6816	3011	44	1060	1060	1163	792	68	84	82	0	0.000	0.000	0.000	0.000	0.000	0.000	0.000	0.000	0.000	0.000	0.000	0.000	0.000	0.000	0.067	0.077	0.082	0.081	3.443	0.069	0.158	316	2384	100	419	6256	6675	445	5756	6201	Error	Error	-3.900	419	6256	445	5756	380765	2153923	0.399	7.138	0	0	0
1	11	10	"A59"	"A59"	7010	11605	100	1221	1236	474	38	751	751	807	486	60	48	15	0	6686	6397	2723	42	1068	1068	1161	653	56	90	88	0	0.000	0.000	0.000	0.000	0.000	0.000	0.000	0.000	0.000	0.000	0.000	0.000	0.000	0.000	0.084	0.091	0.104	0.108	3.308	0.080	0.247	316	2384	100	470	5618	6088	485	5329	5814	Error	Error	-3.579	470	5618	485	5329	390548	2021600	0.883	8.018	0	0	0
1	12	10	"A59"	"A59"	7310	11600	100	1166	1165	453	38	756	756	830	764	92	19	1	0	7421	6673	3079	46	1075	1075	1229	948	77	83	81	0	0.000	0.000	0.000	0.000	0.000	0.000	0.000	0.000	0.000	0.000	0.000	0.000	0.000	0.000	0.065	0.073	0.093	0.088	3.144	0.071	0.259	316	2384	100	410	6346	6756	409	5598	6007	Error	Error	-3.952	410	6346	409	5598	368231	2108602	0.438	5.743	0	0	0
1	13	10	"A60"	"A60"	7605	11600	100	948	1067	903	84	741	741	799	450	56	30	10	0	3757	5417	4369	80	1079	1079	1101	283	25	82	75	0	0.000	0.000	0.000	0.000	0.000	0.000	0.000	0.000	0.000	0.000	0.000	0.000	0.000	0.000	0.077	0.075	0.086	0.134	5.473	0.065	0.105	316	2384	100	207	2678	2885	326	4338	4664	Error	Error	-3.693	207	2678	326	4338	337252	1711916	0.596	15.251	0	0	0
1	14	10	"A60"	"A60"	7905	11600	100	890	958	431	44	758	758	792	340	42	32	14	0	2844	5348	5235	97	1085	1085	1119	312	27	83	72	0	0.000	0.000	0.000	0.000	0.000	0.000	0.000	0.000	0.000	0.000	0.000	0.000	0.000	0.000	0.075	0.047	0.090	0.118	4.753	0.050	0.191	316	2384	100	132	1759	1891	200	4263	4463	Error	Error	-3.736	132	1759	200	4263	302749	1689934	0.488	13.554	0	0	0
1	15	10	"A60"	"A60"	8205	11600	100	938	1021	467	45	777	777	825	379	45	32	14	0	2655	5215	5146	98	1096	1096	1126	301	26	83	75	0	0.000	0.000	0.000	0.000	0.000	0.000	0.000	0.000	0.000	0.000	0.000	0.000	0.000	0.000	0.103	0.059	0.107	0.132	4.839	0.055	0.162	316	2384	100	161	1559	1720	244	4119	4363	Error	Error	-3.275	161	1559	244	4119	322521	1648068	0.517	13.585	0	0	0
1	16	10	"A61"	"A61"	8505	11600	100	1169	1220	517	42	798	798	849	459	54	43	15	0	8352	8347	4725	56	1107	1107	1150	480	41	86	81	0	0.000	0.000	0.000	0.000	0.000	0.000	0.000	0.000	0.000	0.000	0.000	0.000	0.000	0.000	0.051	0.058	0.072	0.075	4.372	0.058	0.282	316	2384	100	371	7245	7616	422	7240	7662	Error	Error	-4.287	371	7245	422	7240	385668	2637562	0.808	14.994	0	0	0
1	17	10	"A61"	"A61"	8805	11595	100	1239	1270	526	41	811	811	851	427	50	50	22	0	9039	8674	5089	58	1117	1117	1195	680	56	83	77	0	0.000	0.000	0.000	0.000	0.000	0.000	0.000	0.000	0.000	0.000	0.000	0.000	0.000	0.000	0.054	0.061	0.072	0.077	3.994	0.067	0.187	316	2384	100	428	7922	8350	459	7557	8016	Error	Error	-4.210	428	7922	459	7557	401295	2741059	0.981	10.999	0	0	0
1	18	10	"A61"	"A61"	9105	11595	100	1275	1341	802	59	800	800	842	391	46	55	28	0	9771	9138	5264	57	1117	1117	1195	647	54	83	80	0	0.000	0.000	0.000	0.000	0.000	0.000	0.000	0.000	0.000	0.000	0.000	0.000	0.000	0.000	0.055	0.067	0.070	0.074	3.520	0.097	0.080	316	2384	100	475	8654	9129	541	8021	8562	Error	Error	-4.187	475	8654	541	8021	423778	2887626	1.276	12.277	0	0	0
1	1	11	"A62"	"A62"	4015	11915	100	1148	1170	473	40	771	771	824	472	57	39	12	0	8350	8307	5146	61	1072	1072	1113	430	38	84	80	0	0.000	0.000	0.000	0.000	0.000	0.000	0.000	0.000	0.000	0.000	0.000	0.000	0.000	0.000	0.052	0.055	0.066	0.074	3.856	0.052	0.231	316	2384	100	377	7278	7655	399	7235	7634	Error	Error	-4.271	377	7278	399	7235	369836	2625077	0.733	16.730	0	0	0
1	2	11	"A62"	"A62"	4315	11915	100	1042	1163	569	48	748	748	791	343	43	47	26	0	6040	8336	5707	68	1067	1067	1093	318	29	96	93	0	0.000	0.000	0.000	0.000	0.000	0.000	0.000	0.000	0.000	0.000	0.000	0.000	0.000	0.000	0.059	0.057	0.066	0.064	3.173	0.048	0.225	316	2384	100	294	4973	5267	415	7269	7684	Error	Error	-4.080	294	4973	415	7269	367497	2634118	1.085	22.777	0	0	0
1	3	11	"A62"	"A62"	4615	11910	100	1069	1114	482	43	760	760	818	637	77	25	4	0	6594	9093	6260	68	1070	1070	1095	334	30	95	90	0	0.000	0.000	0.000	0.000	0.000	0.000	0.000	0.000	0.000	0.000	0.000	0.000	0.000	0.000	0.056	0.044	0.056	0.055	3.563	0.043	0.238	316	2384	100	309	5524	5833	354	8023	8377	Error	Error	-4.160	309	5524	354	8023	352179	2873418	0.465	23.946	0	0	0
1	4	11	"A63"	"A63"	4915	11910	100	1280	1301	599	46	743	743	805	495	61	52	22	0	13564	10893	5939	54	1080	1080	1150	647	56	82	77	0	0.000	0.000	0.000	0.000	0.000	0.000	0.000	0.000	0.000	0.000	0.000	0.000	0.000	0.000	0.043	0.057	0.063	0.077	4.250	0.053	0.352	316	2384	100	537	12484	13021	558	9813	10371	Error	Error	-4.539	537	12484	558	9813	411199	3442127	1.002	15.059	0	0	0
1	5	11	"A63"	"A63"	5215	11910	100	1316	1332	477	35	767	767	803	381	47	61	32	0	12570	11551	4661	40	1072	1072	1113	409	36	96	94	0	0.000	0.000	0.000	0.000	0.000	0.000	0.000	0.000	0.000	0.000	0.000	0.000	0.000	0.000	0.048	0.054	0.060	0.054	3.003	0.050	0.321	316	2384	100	549	11498	12047	565	10479	11044	Error	Error	-4.388	549	11498	565	10479	420976	3650131	1.388	25.521	0	0	0
1	6	11	"A63"	"A63"	5515	11910	100	1382	1438	569	39	746	746	803	502	62	58	25	0	13646	12286	4931	40	1054	1054	1086	326	30	97	94	0	0.000	0.000	0.000	0.000	0.000	0.000	0.000	0.000	0.000	0.000	0.000	0.000	0.000	0.000	0.051	0.062	0.062	0.057	2.848	0.055	0.364	316	2384	100	636	12592	13228	692	11232	11924	Error	Error	-4.307	636	12592	692	11232	454546	3882384	1.265	34.356	0	0	0
1	7	11	"A64"	"A64"	5815	11910	100	1208	1248	561	44	742	742	779	361	46	56	32	0	9474	7954	4365	54	1049	1049	1098	504	45	84	77	0	0.000	0.000	0.000	0.000	0.000	0.000	0.000	0.000	0.000	0.000	0.000	0.000	0.000	0.000	0.055	0.073	0.089	0.103	3.955	0.068	0.310	316	2384	100	466	8425	8891	506	6905	7411	Error	Error	-4.176	466	8425	506	6905	394354	2513426	1.299	13.603	0	0	0
1	8	11	"A64"	"A64"	6115	11905	100	1173	1195	458	38	738	738	776	365	47	56	25	0	9295	8296	3918	47	1051	1051	1109	550	49	87	84	0	0.000	0.000	0.000	0.000	0.000	0.000	0.000	0.000	0.000	0.000	0.000	0.000	0.000	0.000	0.053	0.063	0.069	0.070	3.702	0.059	0.277	316	2384	100	435	8244	8679	457	7245	7702	Error	Error	-4.244	435	8244	457	7245	377595	2621387	1.148	13.067	0	0	0
1	9	11	"A64"	"A64"	6415	11905	100	1219	1239	510	41	739	739	781	386	49	56	28	0	7333	7579	3872	51	1052	1052	1100	501	45	88	86	0	0.000	0.000	0.000	0.000	0.000	0.000	0.000	0.000	0.000	0.000	0.000	0.000	0.000	0.000	0.076	0.077	0.085	0.080	3.646	0.065	0.293	316	2384	100	480	6281	6761	500	6527	7027	Error	Error	-3.710	480	6281	500	6527	391602	2394956	1.187	12.932	0	0	0
1	10	11	"A65"	"A65"	6715	11905	100	1260	1301	592	45	738	738	781	355	45	61	37	0	13809	10860	6326	58	1069	1069	1146	757	66	78	74	0	0.000	0.000	0.000	0.000	0.000	0.000	0.000	0.000	0.000	0.000	0.000	0.000	0.000	0.000	0.041	0.058	0.062	0.081	4.220	0.053	0.373	316	2384	100	522	12740	13262	563	9791	10354	Error	Error	-4.609	522	12740	563	9791	410998	3431857	1.465	12.832	0	0	0
1	11	11	"A65"	"A65"	7015	11905	100	1226	1252	476	38	746	746	785	346	44	62	33	0	12458	11331	5939	52	1061	1061	1107	467	42	93	87	0	0.000	0.000	0.000	0.000	0.000	0.000	0.000	0.000	0.000	0.000	0.000	0.000	0.000	0.000	0.042	0.049	0.053	0.054	3.437	0.046	0.335	316	2384	100	480	11397	11877	506	10270	10776	Error	Error	-4.569	480	11397	506	10270	395567	3580442	1.350	21.893	0	0	0
1	12	11	"A65"	"A65"	7310	11905	100	1358	1379	536	38	743	743	782	334	42	70	45	0	13148	11484	4913	42	1065	1065	1108	433	39	93	91	0	0.000	0.000	0.000	0.000	0.000	0.000	0.000	0.000	0.000	0.000	0.000	0.000	0.000	0.000	0.051	0.061	0.062	0.063	2.962	0.054	0.093	316	2384	100	615	12083	12698	636	10419	11055	Error	Error	-4.296	615	12083	636	10419	435773	3628790	1.787	23.963	0	0	0
1	13	11	"A66"	"A66"	7610	11900	100	1238	1271	519	40	743	743	807	466	57	52	20	0	10299	9691	5824	60	1076	1076	1117	440	39	86	79	0	0.000	0.000	0.000	0.000	0.000	0.000	0.000	0.000	0.000	0.000	0.000	0.000	0.000	0.000	0.054	0.061	0.070	0.086	3.520	0.055	0.310	316	2384	100	495	9223	9718	528	8615	9143	Error	Error	-4.220	495	9223	528	8615	401732	3062298	0.996	19.486	0	0	0
1	14	11	"A66"	"A66"	7910	11900	100	1314	1359	643	47	762	762	850	1256	147	10	0	0	9709	9648	5085	52	1098	1098	1160	608	52	89	85	0	0.000	0.000	0.000	0.000	0.000	0.000	0.000	0.000	0.000	0.000	0.000	0.000	0.000	0.000	0.064	0.070	0.074	0.079	3.195	0.113	0.072	316	2384	100	552	8611	9163	597	8550	9147	Error	Error	-3.963	552	8611	597	8550	429572	3048881	0.405	13.961	0	0	0
1	15	11	"A66"	"A66"	8210	11900	100	1277	1285	490	38	788	788	821	363	44	58	29	0	9212	9323	5084	54	1114	1114	1148	358	31	93	87	0	0.000	0.000	0.000	0.000	0.000	0.000	0.000	0.000	0.000	0.000	0.000	0.000	0.000	0.000	0.060	0.061	0.063	0.067	3.007	0.056	0.318	316	2384	100	489	8098	8587	497	8209	8706	Error	Error	-4.050	489	8098	497	8209	405978	2946035	1.278	22.835	0	0	0
1	16	11	"A67"	"A67"	8510	11900	100	1283	1315	593	45	782	782	815	356	43	61	36	0	10245	10005	5425	54	1116	1116	1148	369	32	88	84	0	0.000	0.000	0.000	0.000	0.000	0.000	0.000	0.000	0.000	0.000	0.000	0.000	0.000	0.000	0.055	0.060	0.066	0.073	3.188	0.060	0.348	316	2384	100	501	9129	9630	533	8889	9422	Error	Error	-4.188	501	9129	533	8889	415456	3161657	1.404	24.003	0	0	0
1	17	11	"A67"	"A67"	8810	11900	100	1253	1353	553	40	788	788	854	728	85	33	8	0	8426	8960	5003	55	1124	1124	1148	290	25	96	93	0	0.000	0.000	0.000	0.000	0.000	0.000	0.000	0.000	0.000	0.000	0.000	0.000	0.000	0.000	0.064	0.072	0.077	0.078	3.046	0.066	0.337	316	2384	100	465	7302	7767	565	7836	8401	Error	Error	-3.973	465	7302	565	7836	427488	2831404	0.685	26.938	0	0	0
1	18	11	"A67"	"A67"	9110	11895	100	1224	1318	552	41	807	807	917	1298	141	9	0	0	8661	8838	5198	58	1146	1146	1251	900	71	80	78	0	0.000	0.000	0.000	0.000	0.000	0.000	0.000	0.000	0.000	0.000	0.000	0.000	0.000	0.000	0.055	0.066	0.074	0.081	4.402	0.076	0.141	316	2384	100	417	7515	7932	511	7692	8203	Error	Error	-4.172	417	7515	511	7692	416541	2792687	0.309	8.430	0	0	0
1	1	12	"A68"	"A68"	4020	12215	100	1132	1212	480	39	765	765	820	431	52	44	18	0	8620	8399	4873	58	1060	1060	1087	333	30	87	84	0	0.000	0.000	0.000	0.000	0.000	0.000	0.000	0.000	0.000	0.000	0.000	0.000	0.000	0.000	0.049	0.061	0.065	0.082	4.252	0.049	0.194	316	2384	100	367	7560	7927	447	7339	7786	Error	Error	-4.365	367	7560	447	7339	383143	2654166	0.910	21.958	0	0	0
1	2	12	"A68"	"A68"	4320	12215	100	1040	1087	439	40	742	742	899	2416	268	0	0	0	7287	7996	4388	54	1058	1058	1111	799	71	89	85	0	0.000	0.000	0.000	0.000	0.000	0.000	0.000	0.000	0.000	0.000	0.000	0.000	0.000	0.000	0.048	0.050	0.064	0.066	3.978	0.444	0.032	316	2384	100	298	6229	6527	345	6938	7283	Error	Error	-4.386	298	6229	345	6938	343472	2526648	0.078	8.617	0	0	0
1	3	12	"A68"	"A68"	4620	12210	100	1074	1139	497	43	761	761	799	375	46	46	22	0	7672	8516	5013	58	1072	1072	1138	574	50	87	84	0	0.000	0.000	0.000	0.000	0.000	0.000	0.000	0.000	0.000	0.000	0.000	0.000	0.000	0.000	0.047	0.051	0.068	0.070	4.003	0.047	0.223	316	2384	100	313	6600	6913	378	7444	7822	Error	Error	-4.398	313	6600	378	7444	360027	2691163	0.907	12.854	0	0	0
1	4	12	"A69"	"A69"	4920	12210	100	1218	1277	547	42	741	741	776	332	42	59	38	0	15628	12466	7428	59	1062	1062	1144	875	76	77	74	0	0.000	0.000	0.000	0.000	0.000	0.000	0.000	0.000	0.000	0.000	0.000	0.000	0.000	0.000	0.033	0.047	0.050	0.060	4.037	0.044	0.370	316	2384	100	477	14566	15043	536	11404	11940	Error	Error	-4.932	477	14566	536	11404	403445	3939404	1.509	12.939	0	0	0
1	5	12	"A69"	"A69"	5220	12210	100	1261	1304	537	41	753	753	794	344	43	61	38	0	13166	11797	6155	52	1070	1070	1169	902	77	85	83	0	0.000	0.000	0.000	0.000	0.000	0.000	0.000	0.000	0.000	0.000	0.000	0.000	0.000	0.000	0.042	0.051	0.059	0.064	3.824	0.051	0.383	316	2384	100	508	12096	12604	551	10727	11278	Error	Error	-4.574	508	12096	551	10727	412162	3727695	1.483	11.783	0	0	0
1	6	12	"A69"	"A69"	5520	12210	100	1325	1338	529	39	750	750	788	337	42	66	40	0	15422	12705	6303	49	1066	1066	1134	713	62	86	83	0	0.000	0.000	0.000	0.000	0.000	0.000	0.000	0.000	0.000	0.000	0.000	0.000	0.000	0.000	0.040	0.051	0.055	0.059	3.594	0.047	0.378	316	2384	100	575	14356	14931	588	11639	12227	Error	Error	-4.642	575	14356	588	11639	422756	4014743	1.632	16.229	0	0	0
1	7	12	"A70"	"A70"	5820	12210	100	1186	1271	776	61	736	736	774	332	42	58	36	0	10984	9879	6094	61	1059	1059	1098	447	40	82	77	0	0.000	0.000	0.000	0.000	0.000	0.000	0.000	0.000	0.000	0.000	0.000	0.000	0.000	0.000	0.045	0.061	0.062	0.069	3.687	0.056	0.264	316	2384	100	450	9925	10375	535	8820	9355	Error	Error	-4.463	450	9925	535	8820	401560	3121758	1.497	19.644	0	0	0
1	8	12	"A70"	"A70"	6120	12205	100	1129	1239	563	45	748	748	784	383	48	49	25	0	8258	8906	5557	62	1058	1058	1158	755	65	84	80	0	0.000	0.000	0.000	0.000	0.000	0.000	0.000	0.000	0.000	0.000	0.000	0.000	0.000	0.000	0.053	0.063	0.069	0.084	4.427	0.053	0.201	316	2384	100	381	7200	7581	491	7848	8339	Error	Error	-4.240	381	7200	491	7848	391626	2814155	1.188	10.262	0	0	0
1	9	12	"A70"	"A70"	6420	12205	100	1101	1172	540	46	769	769	833	790	94	19	2	0	7778	8600	6085	70	1055	1055	1170	850	72	77	76	0	0.000	0.000	0.000	0.000	0.000	0.000	0.000	0.000	0.000	0.000	0.000	0.000	0.000	0.000	0.049	0.053	0.062	0.075	4.721	0.048	0.199	316	2384	100	332	6723	7055	403	7545	7948	Error	Error	-4.340	332	6723	403	7545	370327	2717543	0.429	8.741	0	0	0
1	10	12	"A71"	"A71"	6715	12205	100	1298	1321	527	39	733	733	798	525	65	54	18	0	13004	11582	5173	44	1070	1070	1156	687	59	88	86	0	0.000	0.000	0.000	0.000	0.000	0.000	0.000	0.000	0.000	0.000	0.000	0.000	0.000	0.000	0.047	0.056	0.058	0.055	3.206	0.056	0.184	316	2384	100	565	11934	12499	588	10512	11100	Error	Error	-4.401	565	11934	588	10512	417374	3660016	0.996	15.176	0	0	0
1	11	12	"A71"	"A71"	7015	12205	100	1363	1382	531	38	747	747	796	465	58	59	26	0	13967	12368	5535	44	1068	1068	1159	717	61	92	91	0	0.000	0.000	0.000	0.000	0.000	0.000	0.000	0.000	0.000	0.000	0.000	0.000	0.000	0.000	0.048	0.056	0.059	0.058	3.142	0.050	0.195	316	2384	100	616	12899	13515	635	11300	11935	Error	Error	-4.388	616	12899	635	11300	436696	3908232	1.260	15.633	0	0	0
1	12	12	"A71"	"A71"	7315	12205	100	1343	1370	615	44	764	764	803	486	60	56	25	0	12729	11597	5118	44	1081	1081	1193	911	76	89	87	0	0.000	0.000	0.000	0.000	0.000	0.000	0.000	0.000	0.000	0.000	0.000	0.000	0.000	0.000	0.050	0.058	0.062	0.060	3.011	0.058	0.385	316	2384	100	579	11648	12227	606	10516	11122	Error	Error	-4.330	579	11648	606	10516	433067	3664568	1.167	11.420	0	0	0
1	13	12	"A72"	"A72"	7615	12200	100	1234	1509	3455	228	766	766	829	1368	165	5	0	0	7409	6760	4060	60	1082	1082	1127	473	41	79	75	0	0.000	0.000	0.000	0.000	0.000	0.000	0.000	0.000	0.000	0.000	0.000	0.000	0.000	0.000	0.074	0.131	0.110	0.137	4.055	0.291	0.025	316	2384	100	468	6327	6795	743	5678	6421	Error	Error	-3.757	468	6327	743	5678	476959	2136118	0.497	11.909	0	0	0
1	14	12	"A72"	"A72"	7915	12200	100	1209	1612	2511	155	785	785	843	746	88	27	6	0	6850	6588	3856	58	1112	1112	1208	811	67	81	76	0	0.000	0.000	0.000	0.000	0.000	0.000	0.000	0.000	0.000	0.000	0.000	0.000	0.000	0.000	0.074	0.151	0.111	0.122	4.339	0.180	0.140	316	2384	100	424	5738	6162	827	5476	6303	Error	Error	-3.758	424	5738	827	5476	509331	2081692	1.031	6.634	0	0	0
1	15	12	"A72"	"A72"	8215	12200	100	1319	1645	3229	196	775	775	860	1122	130	19	2	0	7318	7147	4612	64	1104	1104	1170	630	53	82	79	0	0.000	0.000	0.000	0.000	0.000	0.000	0.000	0.000	0.000	0.000	0.000	0.000	0.000	0.000	0.088	0.144	0.121	0.120	3.950	0.279	0.271	316	2384	100	544	6214	6758	870	6043	6913	Error	Error	-3.514	544	6214	870	6043	519760	2258552	0.700	9.487	0	0	0
1	16	12	"A73"	"A73"	8515	12200	100	976	1023	425	41	772	772	815	363	44	37	13	0	2985	3822	2448	64	1096	1096	1122	281	25	82	75	0	0.000	0.000	0.000	0.000	0.000	0.000	0.000	0.000	0.000	0.000	0.000	0.000	0.000	0.000	0.108	0.092	0.128	0.161	5.115	0.075	0.100	316	2384	100	204	1889	2093	251	2726	2977	Error	Error	-3.211	204	1889	251	2726	323284	1207835	0.573	9.609	0	0	0
1	17	12	"A73"	"A73"	8815	12200	100	919	982	396	40	769	769	811	346	42	34	12	0	2329	2977	1780	59	1092	1092	1115	284	25	82	71	0	0.000	0.000	0.000	0.000	0.000	0.000	0.000	0.000	0.000	0.000	0.000	0.000	0.000	0.000	0.121	0.113	0.190	0.220	3.766	0.098	0.092	316	2384	100	150	1237	1387	213	1885	2098	Error	Error	-3.044	150	1237	213	1885	310326	940737	0.494	6.556	0	0	0
1	18	12	"A73"	"A73"	9115	12200	100	970	1032	446	43	778	778	822	389	47	31	12	0	3028	4792	3829	79	1106	1106	1136	308	27	85	76	0	0.000	0.000	0.000	0.000	0.000	0.000	0.000	0.000	0.000	0.000	0.000	0.000	0.000	0.000	0.100	0.069	0.109	0.134	4.305	0.062	0.134	316	2384	100	192	1922	2114	254	3686	3940	Error	Error	-3.323	192	1922	254	3686	326206	1514394	0.540	11.870	0	0	0
1	1	13	"A74"	"A74"	4025	12515	100	1087	1140	474	41	811	811	860	479	55	35	9	0	7454	7090	4329	61	1063	1063	1131	607	53	81	77	0	0.000	0.000	0.000	0.000	0.000	0.000	0.000	0.000	0.000	0.000	0.000	0.000	0.000	0.000	0.043	0.055	0.075	0.084	4.024	0.065	0.126	316	2384	100	276	6391	6667	329	6027	6356	Error	Error	-4.533	276	6391	329	6027	360169	2240344	0.585	9.817	0	0	0
1	2	13	"A74"	"A74"	4325	12515	100	1307	1348	461	34	776	776	830	671	80	37	4	0	9900	9315	3894	41	1066	1066	1108	755	68	98	96	0	0.000	0.000	0.000	0.000	0.000	0.000	0.000	0.000	0.000	0.000	0.000	0.000	0.000	0.000	0.060	0.069	0.070	0.065	3.128	0.071	0.168	316	2384	100	531	8834	9365	572	8249	8821	Error	Error	-4.056	531	8834	572	8249	425914	2943419	0.772	10.870	0	0	0
1	3	13	"A74"	"A74"	4625	12515	100	1112	1181	416	35	725	725	764	324	42	57	29	0	8515	7890	2972	37	1059	1059	1072	211	19	99	98	0	0.000	0.000	0.000	0.000	0.000	0.000	0.000	0.000	0.000	0.000	0.000	0.000	0.000	0.000	0.052	0.067	0.066	0.064	3.198	0.057	0.220	316	2384	100	387	7456	7843	456	6831	7287	Error	Error	-4.268	387	7456	456	6831	373150	2493303	1.287	32.313	0	0	0
1	4	13	"A75"	"A75"	4925	12510	100	1351	1486	771	51	741	741	798	546	68	52	29	0	6621	6370	3915	61	1072	1072	1124	492	43	82	78	0	0.000	0.000	0.000	0.000	0.000	0.000	0.000	0.000	0.000	0.000	0.000	0.000	0.000	0.000	0.110	0.141	0.153	0.177	3.964	0.115	0.232	316	2384	100	610	5549	6159	745	5298	6043	Error	Error	-3.185	610	5549	745	5298	469671	2013063	1.260	10.663	0	0	0
1	5	13	"A75"	"A75"	5225	12510	100	1528	1649	757	45	753	753	804	613	76	58	28	0	6533	6715	2819	41	1066	1066	1113	629	56	96	93	0	0.000	0.000	0.000	0.000	0.000	0.000	0.000	0.000	0.000	0.000	0.000	0.000	0.000	0.000	0.142	0.159	0.145	0.151	3.461	0.111	0.253	316	2384	100	775	5467	6242	896	5649	6545	Error	Error	-2.818	775	5467	896	5649	520931	2121967	1.378	8.906	0	0	0
1	6	13	"A75"	"A75"	5525	12510	100	1548	1646	743	45	726	726	787	540	68	65	39	0	6786	6762	2910	43	1046	1046	1099	500	45	98	96	0	0.000	0.000	0.000	0.000	0.000	0.000	0.000	0.000	0.000	0.000	0.000	0.000	0.000	0.000	0.143	0.161	0.161	0.151	3.378	0.115	0.160	316	2384	100	822	5740	6562	920	5716	6636	Error	Error	-2.804	822	5740	920	5716	520050	2136905	1.591	11.326	0	0	0
1	7	13	"A76"	"A76"	5825	12510	100	1146	1198	529	44	733	733	809	747	92	25	4	0	7250	6942	3770	54	1045	1045	1096	556	50	83	80	0	0.000	0.000	0.000	0.000	0.000	0.000	0.000	0.000	0.000	0.000	0.000	0.000	0.000	0.000	0.067	0.079	0.089	0.105	3.948	0.071	0.254	316	2384	100	413	6205	6618	465	5897	6362	Error	Error	-3.909	413	6205	465	5897	378697	2193518	0.521	10.514	0	0	0
1	8	13	"A76"	"A76"	6125	12510	100	1201	1211	430	35	725	725	792	918	115	15	0	0	6983	6832	2824	41	1040	1040	1070	371	34	96	95	0	0.000	0.000	0.000	0.000	0.000	0.000	0.000	0.000	0.000	0.000	0.000	0.000	0.000	0.000	0.080	0.084	0.089	0.082	3.280	0.062	0.191	316	2384	100	476	5943	6419	486	5792	6278	Error	Error	-3.642	476	5943	486	5792	382676	2158772	0.456	15.531	0	0	0
1	9	13	"A76"	"A76"	6420	12505	100	1164	1229	511	41	742	742	778	334	42	58	30	0	7402	6991	3369	48	1054	1054	1101	534	48	87	84	0	0.000	0.000	0.000	0.000	0.000	0.000	0.000	0.000	0.000	0.000	0.000	0.000	0.000	0.000	0.066	0.082	0.082	0.084	3.298	0.071	0.265	316	2384	100	422	6348	6770	487	5937	6424	Error	Error	-3.911	422	6348	487	5937	388306	2209018	1.350	11.030	0	0	0
1	10	13	"A77"	"A77"	6720	12505	100	1595	1654	772	46	735	735	780	353	45	72	57	0	6231	5933	3535	59	1046	1046	1078	325	30	83	79	0	0.000	0.000	0.000	0.000	0.000	0.000	0.000	0.000	0.000	0.000	0.000	0.000	0.000	0.000	0.166	0.188	0.227	0.213	3.278	0.150	0.367	316	2384	100	860	5185	6045	919	4887	5806	Error	Error	-2.592	860	5185	919	4887	522524	1874710	2.476	14.938	0	0	0
1	11	13	"A77"	"A77"	7020	12505	100	1656	1749	843	48	737	737	781	390	49	73	54	0	4904	5571	3297	59	1044	1044	1098	490	44	83	80	0	0.000	0.000	0.000	0.000	0.000	0.000	0.000	0.000	0.000	0.000	0.000	0.000	0.000	0.000	0.238	0.224	0.267	0.255	3.529	0.147	0.310	316	2384	100	919	3860	4779	1012	4527	5539	Error	Error	-2.070	919	3860	1012	4527	552665	1760494	2.482	9.129	0	0	0
1	12	13	"A77"	"A77"	7320	12505	100	1937	1893	807	42	730	730	774	339	43	81	69	0	5731	5868	3184	54	1062	1062	1120	505	45	89	84	0	0.000	0.000	0.000	0.000	0.000	0.000	0.000	0.000	0.000	0.000	0.000	0.000	0.000	0.000	0.259	0.242	0.295	0.270	3.065	0.158	0.374	316	2384	100	1207	4669	5876	1163	4806	5969	Error	Error	-1.952	1207	4669	1163	4806	598139	1854392	3.301	9.402	0	0	0
1	13	13	"A78"	"A78"	7620	12505	100	1235	1264	473	37	749	749	857	1927	224	0	0	0	6001	5750	2849	49	1053	1053	1138	1893	166	79	63	0	0.000	0.000	0.000	0.000	0.000	0.000	0.000	0.000	0.000	0.000	0.000	0.000	0.000	0.000	0.098	0.110	0.125	0.131	2.995	0.091	0.262	316	2384	100	486	4948	5434	515	4697	5212	Error	Error	-3.348	486	4948	515	4697	399365	1817047	0.211	2.436	0	0	0
1	14	13	"A78"	"A78"	7920	12500	100	1161	1198	471	39	743	743	786	386	49	53	23	0	6772	6144	2956	48	1066	1066	1129	591	52	86	81	0	0.000	0.000	0.000	0.000	0.000	0.000	0.000	0.000	0.000	0.000	0.000	0.000	0.000	0.000	0.073	0.090	0.103	0.095	3.331	0.069	0.214	316	2384	100	418	5706	6124	455	5078	5533	Error	Error	-3.771	418	5706	455	5078	378607	1941522	1.067	8.486	0	0	0
1	15	13	"A78"	"A78"	8220	12500	100	1197	1244	511	41	760	760	825	1047	126	12	1	0	5697	6219	3863	62	1082	1082	1113	432	38	86	81	0	0.000	0.000	0.000	0.000	0.000	0.000	0.000	0.000	0.000	0.000	0.000	0.000	0.000	0.000	0.095	0.094	0.118	0.135	4.217	0.085	0.022	316	2384	100	437	4615	5052	484	5137	5621	Error	Error	-3.401	437	4615	484	5137	393092	1965193	0.400	11.819	0	0	0
1	16	13	"A79"	"A79"	8520	12500	100	1203	1250	472	37	784	784	828	536	64	39	9	0	7564	7507	3700	49	1081	1081	1098	266	24	94	90	0	0.000	0.000	0.000	0.000	0.000	0.000	0.000	0.000	0.000	0.000	0.000	0.000	0.000	0.000	0.065	0.073	0.076	0.074	3.187	0.065	0.099	316	2384	100	419	6483	6902	466	6426	6892	Error	Error	-3.952	419	6483	466	6426	394979	2372339	0.787	24.094	0	0	0
1	17	13	"A79"	"A79"	8820	12500	100	1299	1323	483	36	748	748	806	372	46	62	35	0	8526	8167	2847	34	1084	1084	1101	239	21	96	95	0	0.000	0.000	0.000	0.000	0.000	0.000	0.000	0.000	0.000	0.000	0.000	0.000	0.000	0.000	0.074	0.081	0.088	0.076	2.884	0.078	0.226	316	2384	100	551	7442	7993	575	7083	7658	Error	Error	-3.756	551	7442	575	7083	418109	2580758	1.390	29.565	0	0	0
1	18	13	"A79"	"A79"	9120	12500	100	1295	1308	461	35	785	785	816	348	42	62	32	0	8127	7827	3076	39	1092	1092	1153	467	40	95	93	0	0.000	0.000	0.000	0.000	0.000	0.000	0.000	0.000	0.000	0.000	0.000	0.000	0.000	0.000	0.072	0.078	0.079	0.074	2.712	0.069	0.271	316	2384	100	510	7035	7545	523	6735	7258	Error	Error	-3.786	510	7035	523	6735	413326	2473460	1.414	14.291	0	0	0
1	1	14	"A80"	"A80"	4030	12815	100	1113	1184	457	38	794	794	833	358	42	46	23	0	7606	7080	3888	54	1079	1079	1100	319	29	87	81	0	0.000	0.000	0.000	0.000	0.000	0.000	0.000	0.000	0.000	0.000	0.000	0.000	0.000	0.000	0.049	0.065	0.077	0.087	4.312	0.059	0.205	316	2384	100	319	6527	6846	390	6001	6391	Error	Error	-4.355	319	6527	390	6001	374198	2237292	0.980	18.746	0	0	0
1	2	14	"A80"	"A80"	4330	12815	100	1190	1192	449	37	753	753	799	481	60	44	12	0	7248	7833	3904	49	1089	1089	1162	540	46	93	90	0	0.000	0.000	0.000	0.000	0.000	0.000	0.000	0.000	0.000	0.000	0.000	0.000	0.000	0.000	0.071	0.065	0.074	0.078	3.412	0.057	0.245	316	2384	100	437	6159	6596	439	6744	7183	Error	Error	-3.817	437	6159	439	6744	376697	2475103	0.817	12.354	0	0	0
1	3	14	"A80"	"A80"	4630	12815	100	1167	1230	474	38	737	737	777	364	46	56	29	0	8542	8298	3513	42	1076	1076	1099	342	31	95	94	0	0.000	0.000	0.000	0.000	0.000	0.000	0.000	0.000	0.000	0.000	0.000	0.000	0.000	0.000	0.058	0.068	0.076	0.075	3.338	0.060	0.254	316	2384	100	430	7466	7896	493	7222	7715	Error	Error	-4.118	430	7466	493	7222	388743	2622125	1.245	21.050	0	0	0
1	4	14	"A81"	"A81"	4930	12810	100	1135	1201	502	41	748	748	778	350	44	54	26	0	10217	9070	4735	52	1062	1062	1097	466	42	85	81	0	0.000	0.000	0.000	0.000	0.000	0.000	0.000	0.000	0.000	0.000	0.000	0.000	0.000	0.000	0.042	0.057	0.062	0.062	3.813	0.054	0.301	316	2384	100	387	9155	9542	453	8008	8461	Error	Error	-4.564	387	9155	453	8008	379651	2866125	1.209	17.109	0	0	0
1	5	14	"A81"	"A81"	5230	12810	100	1220	1242	478	38	757	757	801	360	44	57	30	0	9043	8289	4233	51	1069	1069	1162	728	62	86	83	0	0.000	0.000	0.000	0.000	0.000	0.000	0.000	0.000	0.000	0.000	0.000	0.000	0.000	0.000	0.058	0.067	0.075	0.073	3.312	0.059	0.266	316	2384	100	463	7974	8437	485	7220	7705	Error	Error	-4.106	463	7974	485	7220	392519	2619311	1.225	9.790	0	0	0
1	6	14	"A81"	"A81"	5530	12810	100	1196	1246	475	38	749	749	800	567	70	39	10	0	10298	10039	4691	46	1056	1056	1124	616	54	91	87	0	0.000	0.000	0.000	0.000	0.000	0.000	0.000	0.000	0.000	0.000	0.000	0.000	0.000	0.000	0.048	0.055	0.065	0.063	3.256	0.049	0.093	316	2384	100	447	9242	9689	497	8983	9480	Error	Error	-4.370	447	9242	497	8983	393598	3172193	0.787	14.472	0	0	0
1	7	14	"A82"	"A82"	5825	12810	100	1203	1238	506	40	738	738	769	327	42	60	34	0	9488	8444	4649	55	1054	1054	1081	357	33	86	81	0	0.000	0.000	0.000	0.000	0.000	0.000	0.000	0.000	0.000	0.000	0.000	0.000	0.000	0.000	0.055	0.068	0.076	0.077	3.183	0.063	0.337	316	2384	100	465	8434	8899	500	7390	7890	Error	Error	-4.181	465	8434	500	7390	391077	2668196	1.434	20.625	0	0	0
1	8	14	"A82"	"A82"	6125	12810	100	1140	1190	456	38	733	733	792	458	57	45	14	0	8922	8051	4036	50	1054	1054	1144	706	61	85	81	0	0.000	0.000	0.000	0.000	0.000	0.000	0.000	0.000	0.000	0.000	0.000	0.000	0.000	0.000	0.052	0.065	0.075	0.077	3.313	0.057	0.256	316	2384	100	407	7868	8275	457	6997	7454	Error	Error	-4.273	407	7868	457	6997	376116	2544116	0.869	9.783	0	0	0
1	9	14	"A82"	"A82"	6425	12810	100	1169	1249	804	64	750	750	794	351	44	56	28	0	7717	7808	4806	61	1063	1063	1126	553	49	83	79	0	0.000	0.000	0.000	0.000	0.000	0.000	0.000	0.000	0.000	0.000	0.000	0.000	0.000	0.000	0.063	0.074	0.081	0.095	4.414	0.068	0.221	316	2384	100	419	6654	7073	499	6745	7244	Error	Error	-3.989	419	6654	499	6745	394783	2467459	1.296	12.083	0	0	0
1	10	14	"A83"	"A83"	6725	12805	100	1126	1207	473	39	746	746	802	604	75	32	6	0	6312	6199	2975	47	1072	1072	1128	460	40	89	87	0	0.000	0.000	0.000	0.000	0.000	0.000	0.000	0.000	0.000	0.000	0.000	0.000	0.000	0.000	0.073	0.090	0.099	0.103	3.874	0.074	0.217	316	2384	100	380	5240	5620	461	5127	5588	Error	Error	-3.785	380	5240	461	5127	381266	1958934	0.671	11.024	0	0	0
1	11	14	"A83"	"A83"	7025	12805	100	1139	1198	478	39	741	741	782	355	45	53	26	0	6763	6433	3120	48	1077	1077	1173	631	53	87	86	0	0.000	0.000	0.000	0.000	0.000	0.000	0.000	0.000	0.000	0.000	0.000	0.000	0.000	0.000	0.070	0.085	0.096	0.106	4.093	0.072	0.214	316	2384	100	398	5686	6084	457	5356	5813	Error	Error	-3.837	398	5686	457	5356	378579	2032680	1.172	8.336	0	0	0
1	12	14	"A83"	"A83"	7325	12805	100	1194	1192	461	38	752	752	801	458	57	48	12	0	5997	5976	2331	39	1076	1076	1162	606	52	91	88	0	0.000	0.000	0.000	0.000	0.000	0.000	0.000	0.000	0.000	0.000	0.000	0.000	0.000	0.000	0.090	0.090	0.101	0.094	3.066	0.076	0.212	316	2384	100	442	4921	5363	440	4900	5340	Error	Error	-3.477	442	4921	440	4900	376699	1888477	0.854	7.944	0	0	0
1	13	14	"A84"	"A84"	7625	12805	100	1266	1280	527	41	755	755	810	675	83	35	7	0	3523	4142	2573	62	1087	1087	1114	744	66	81	73	0	0.000	0.000	0.000	0.000	0.000	0.000	0.000	0.000	0.000	0.000	0.000	0.000	0.000	0.000	0.210	0.172	0.222	0.212	3.543	0.290	0.360	316	2384	100	511	2436	2947	525	3055	3580	Error	Error	-2.253	511	2436	525	3055	404567	1308739	0.696	4.070	0	0	0
1	14	14	"A84"	"A84"	7925	12805	100	1241	1302	478	36	773	773	816	364	44	60	31	0	6300	6187	3311	53	1090	1090	1150	556	48	91	87	0	0.000	0.000	0.000	0.000	0.000	0.000	0.000	0.000	0.000	0.000	0.000	0.000	0.000	0.000	0.090	0.104	0.102	0.126	3.524	0.068	0.195	316	2384	100	468	5210	5678	529	5097	5626	Error	Error	-3.477	468	5210	529	5097	411543	1955202	1.335	9.059	0	0	0
1	15	14	"A84"	"A84"	8225	12800	100	1205	1269	538	42	767	767	802	350	43	56	30	0	6632	6223	3758	60	1091	1091	1146	555	48	85	82	0	0.000	0.000	0.000	0.000	0.000	0.000	0.000	0.000	0.000	0.000	0.000	0.000	0.000	0.000	0.079	0.098	0.114	0.131	3.716	0.065	0.193	316	2384	100	438	5541	5979	502	5132	5634	Error	Error	-3.661	438	5541	502	5132	401084	1966430	1.334	9.148	0	0	0
1	16	14	"A85"	"A85"	8525	12800	100	1270	1307	512	39	778	778	860	1124	130	12	0	0	7507	7173	3579	49	1103	1103	1126	303	26	91	87	0	0.000	0.000	0.000	0.000	0.000	0.000	0.000	0.000	0.000	0.000	0.000	0.000	0.000	0.000	0.077	0.087	0.096	0.096	4.055	0.098	0.026	316	2384	100	492	6404	6896	529	6070	6599	Error	Error	-3.702	492	6404	529	6070	413042	2266675	0.398	19.957	0	0	0
1	17	14	"A85"	"A85"	8825	12800	100	1163	1200	497	41	777	777	817	355	43	51	27	0	5145	5714	3328	58	1109	1109	1154	389	33	85	81	0	0.000	0.000	0.000	0.000	0.000	0.000	0.000	0.000	0.000	0.000	0.000	0.000	0.000	0.000	0.096	0.092	0.107	0.127	4.051	0.070	0.190	316	2384	100	386	4036	4422	423	4605	5028	Error	Error	-3.386	386	4036	423	4605	379062	1805493	1.079	11.722	0	0	0
1	18	14	"A85"	"A85"	9125	12800	100	1115	1176	481	40	798	798	856	690	80	21	4	0	5233	6038	3866	64	1126	1126	1205	695	57	82	77	0	0.000	0.000	0.000	0.000	0.000	0.000	0.000	0.000	0.000	0.000	0.000	0.000	0.000	0.000	0.077	0.077	0.090	0.098	3.594	0.064	0.195	316	2384	100	317	4107	4424	378	4912	5290	Error	Error	-3.696	317	4107	378	4912	371595	1908110	0.464	6.954	0	0	0
1	1	15	"A86"	"A86"	4035	13115	100	1159	1233	557	45	777	777	847	969	114	15	0	0	6418	6039	2769	45	1070	1070	1092	296	27	91	89	0	0.000	0.000	0.000	0.000	0.000	0.000	0.000	0.000	0.000	0.000	0.000	0.000	0.000	0.000	0.071	0.092	0.101	0.092	3.671	0.083	0.231	316	2384	100	382	5348	5730	456	4969	5425	Error	Error	-3.807	382	5348	456	4969	389718	1908472	0.398	16.713	0	0	0
1	2	15	"A86"	"A86"	4335	13115	100	1131	1181	468	39	764	764	802	342	42	51	28	0	5981	6451	2755	42	1072	1072	1144	535	46	97	95	0	0.000	0.000	0.000	0.000	0.000	0.000	0.000	0.000	0.000	0.000	0.000	0.000	0.000	0.000	0.075	0.078	0.090	0.082	3.198	0.064	0.172	316	2384	100	367	4909	5276	417	5379	5796	Error	Error	-3.742	367	4909	417	5379	373203	2038472	1.108	9.920	0	0	0
1	3	15	"A86"	"A86"	4635	13115	100	1138	1214	492	40	734	734	774	331	42	56	31	0	6933	6970	3109	44	1059	1059	1090	372	34	97	95	0	0.000	0.000	0.000	0.000	0.000	0.000	0.000	0.000	0.000	0.000	0.000	0.000	0.000	0.000	0.069	0.081	0.086	0.082	3.086	0.060	0.184	316	2384	100	404	5874	6278	480	5911	6391	Error	Error	-3.862	404	5874	480	5911	383485	2202468	1.329	15.806	0	0	0
1	4	15	"A87"	"A87"	4935	13115	100	1172	1193	453	37	736	736	775	362	46	55	28	0	7756	7244	3818	52	1063	1063	1085	273	25	92	87	0	0.000	0.000	0.000	0.000	0.000	0.000	0.000	0.000	0.000	0.000	0.000	0.000	0.000	0.000	0.065	0.074	0.083	0.089	3.847	0.059	0.188	316	2384	100	436	6693	7129	457	6181	6638	Error	Error	-3.940	436	6693	457	6181	377014	2289182	1.155	22.560	0	0	0
1	5	15	"A87"	"A87"	5235	13110	100	1154	1176	443	37	756	756	842	1455	172	1	0	0	8525	7774	3644	46	1071	1071	1159	1563	134	88	75	0	0.000	0.000	0.000	0.000	0.000	0.000	0.000	0.000	0.000	0.000	0.000	0.000	0.000	0.000	0.053	0.063	0.074	0.071	3.331	0.050	0.181	316	2384	100	398	7454	7852	420	6703	7123	Error	Error	-4.227	398	7454	420	6703	371663	2456592	0.230	4.232	0	0	0
1	6	15	"A87"	"A87"	5530	13110	100	1135	1184	448	37	718	718	766	397	51	51	21	0	6696	6636	3473	52	1048	1048	1085	441	40	92	87	0	0.000	0.000	0.000	0.000	0.000	0.000	0.000	0.000	0.000	0.000	0.000	0.000	0.000	0.000	0.074	0.083	0.090	0.092	3.952	0.063	0.202	316	2384	100	417	5648	6065	466	5588	6054	Error	Error	-3.760	417	5648	466	5588	374149	2096855	1.053	12.587	0	0	0
1	7	15	"A88"	"A88"	5830	13110	100	1153	1187	460	38	737	737	779	386	49	51	22	0	8433	7370	3522	47	1045	1045	1065	271	25	93	87	0	0.000	0.000	0.000	0.000	0.000	0.000	0.000	0.000	0.000	0.000	0.000	0.000	0.000	0.000	0.056	0.071	0.080	0.077	3.521	0.066	0.264	316	2384	100	416	7388	7804	450	6325	6775	Error	Error	-4.151	416	7388	450	6325	374989	2328784	1.057	23.266	0	0	0
1	8	15	"A88"	"A88"	6130	13110	100	1169	1249	537	42	728	728	766	349	45	58	31	0	7726	7816	4224	54	1050	1050	1160	874	75	87	83	0	0.000	0.000	0.000	0.000	0.000	0.000	0.000	0.000	0.000	0.000	0.000	0.000	0.000	0.000	0.066	0.077	0.079	0.086	3.552	0.062	0.253	316	2384	100	441	6676	7117	521	6766	7287	Error	Error	-3.920	441	6676	521	6766	394839	2469712	1.384	7.616	0	0	0
1	9	15	"A88"	"A88"	6430	13110	100	1148	1165	416	35	716	716	776	510	65	42	9	0	8226	7775	3892	50	1051	1051	1085	385	35	91	86	0	0.000	0.000	0.000	0.000	0.000	0.000	0.000	0.000	0.000	0.000	0.000	0.000	0.000	0.000	0.060	0.067	0.077	0.080	3.734	0.055	0.205	316	2384	100	432	7175	7607	449	6724	7173	Error	Error	-4.054	432	7175	449	6724	368094	2456926	0.763	17.377	0	0	0
1	10	15	"A89"	"A89"	6730	13105	100	1249	1273	496	38	733	733	783	353	45	61	34	0	13421	11117	5324	47	1058	1058	1088	316	29	93	87	0	0.000	0.000	0.000	0.000	0.000	0.000	0.000	0.000	0.000	0.000	0.000	0.000	0.000	0.000	0.042	0.054	0.060	0.060	3.469	0.048	0.303	316	2384	100	516	12363	12879	540	10059	10599	Error	Error	-4.583	516	12363	540	10059	402318	3512856	1.388	31.737	0	0	0
1	11	15	"A89"	"A89"	7030	13105	100	1167	1224	453	37	745	745	782	348	44	56	30	0	9956	9915	4574	46	1072	1072	1100	332	30	95	93	0	0.000	0.000	0.000	0.000	0.000	0.000	0.000	0.000	0.000	0.000	0.000	0.000	0.000	0.000	0.048	0.054	0.061	0.060	3.498	0.051	0.282	316	2384	100	422	8884	9306	479	8843	9322	Error	Error	-4.396	422	8884	479	8843	386679	3133190	1.270	26.551	0	0	0
1	12	15	"A89"	"A89"	7330	13105	100	1331	1457	1167	80	756	756	840	849	101	32	4	0	13540	11733	4737	40	1086	1086	1170	813	69	90	87	0	0.000	0.000	0.000	0.000	0.000	0.000	0.000	0.000	0.000	0.000	0.000	0.000	0.000	0.000	0.046	0.066	0.060	0.058	2.804	0.089	0.125	316	2384	100	575	12454	13029	701	10647	11348	Error	Error	-4.437	575	12454	701	10647	460568	3707597	0.727	12.993	0	0	0
1	13	15	"A90"	"A90"	7630	13105	100	1258	2006	3820	190	748	748	796	376	47	58	31	0	5420	6144	4569	74	1079	1079	1094	233	21	92	87	0	0.000	0.000	0.000	0.000	0.000	0.000	0.000	0.000	0.000	0.000	0.000	0.000	0.000	0.000	0.117	0.248	0.146	0.152	3.281	0.545	0.533	316	2384	100	510	4341	4851	1258	5065	6323	Error	Error	-3.089	510	4341	1258	5065	633838	1941504	3.218	21.674	0	0	0
1	14	15	"A90"	"A90"	7930	13105	100	1213	1233	462	37	753	753	798	378	47	56	27	0	6379	6130	2542	41	1095	1095	1156	613	53	92	90	0	0.000	0.000	0.000	0.000	0.000	0.000	0.000	0.000	0.000	0.000	0.000	0.000	0.000	0.000	0.087	0.095	0.112	0.104	2.855	0.076	0.242	316	2384	100	460	5284	5744	480	5035	5515	Error	Error	-3.522	460	5284	480	5035	389735	1937236	1.151	8.114	0	0	0
1	15	15	"A90"	"A90"	8230	13100	100	1175	1253	496	39	764	764	796	342	42	57	31	0	5671	5763	3024	52	1093	1093	1136	472	41	84	82	0	0.000	0.000	0.000	0.000	0.000	0.000	0.000	0.000	0.000	0.000	0.000	0.000	0.000	0.000	0.090	0.105	0.119	0.114	3.459	0.081	0.238	316	2384	100	411	4578	4989	489	4670	5159	Error	Error	-3.478	411	4578	489	4670	396009	1821078	1.336	9.803	0	0	0
1	16	15	"A91"	"A91"	8530	13100	100	1151	1192	472	39	787	787	858	663	77	27	4	0	7068	6673	3401	50	1106	1106	1147	533	46	89	85	0	0.000	0.000	0.000	0.000	0.000	0.000	0.000	0.000	0.000	0.000	0.000	0.000	0.000	0.000	0.061	0.073	0.098	0.089	3.625	0.108	0.148	316	2384	100	364	5962	6326	405	5567	5972	Error	Error	-4.034	364	5962	405	5567	376719	2108796	0.504	10.368	0	0	0
1	17	15	"A91"	"A91"	8830	13100	100	1151	1181	454	38	785	785	822	354	43	50	25	0	5445	5640	3060	54	1125	1125	1173	529	45	86	81	0	0.000	0.000	0.000	0.000	0.000	0.000	0.000	0.000	0.000	0.000	0.000	0.000	0.000	0.000	0.085	0.088	0.113	0.108	4.204	0.072	0.214	316	2384	100	366	4320	4686	396	4515	4911	Error	Error	-3.561	366	4320	396	4515	373040	1782147	1.014	8.444	0	0	0
1	18	15	"A91"	"A91"	9125	13100	100	1148	1203	511	42	834	834	886	580	65	28	5	0	5074	5606	3381	60	1143	1143	1234	704	57	81	77	0	0.000	0.000	0.000	0.000	0.000	0.000	0.000	0.000	0.000	0.000	0.000	0.000	0.000	0.000	0.080	0.083	0.106	0.121	3.576	0.070	0.167	316	2384	100	314	3931	4245	369	4463	4832	Error	Error	-3.646	314	3931	369	4463	380205	1771436	0.547	6.210	0	0	0
1	1	16	"A92"	"A92"	4040	13415	100	1400	1377	556	40	786	786	818	336	41	65	45	0	15176	12477	6075	48	1108	1108	1140	376	32	92	86	0	0.000	0.000	0.000	0.000	0.000	0.000	0.000	0.000	0.000	0.000	0.000	0.000	0.000	0.000	0.044	0.052	0.057	0.064	2.965	0.051	0.398	316	2384	100	614	14068	14682	591	11369	11960	Error	Error	-4.518	614	14068	591	11369	435187	3942597	1.664	30.152	0	0	0
1	2	16	"A92"	"A92"	4340	13415	100	1407	1434	526	36	751	751	798	339	42	73	47	0	15232	13443	5559	41	1092	1092	1170	642	54	92	89	0	0.000	0.000	0.000	0.000	0.000	0.000	0.000	0.000	0.000	0.000	0.000	0.000	0.000	0.000	0.046	0.055	0.054	0.053	2.754	0.050	0.403	316	2384	100	656	14140	14796	683	12351	13034	Error	Error	-4.430	656	14140	683	12351	453204	4247872	1.876	19.117	0	0	0
1	3	16	"A92"	"A92"	4640	13415	100	1313	1370	607	44	767	767	808	410	50	57	32	0	14022	12127	5628	46	1078	1078	1124	366	32	97	94	0	0.000	0.000	0.000	0.000	0.000	0.000	0.000	0.000	0.000	0.000	0.000	0.000	0.000	0.000	0.042	0.055	0.057	0.050	2.611	0.056	0.388	316	2384	100	546	12944	13490	603	11049	11652	Error	Error	-4.567	546	12944	603	11049	432925	3832120	1.371	30.063	0	0	0
1	4	16	"A93"	"A93"	4935	13415	100	1235	1338	1425	106	742	742	794	349	43	59	30	0	8208	7819	4599	58	1075	1075	1099	276	25	88	86	0	0.000	0.000	0.000	0.000	0.000	0.000	0.000	0.000	0.000	0.000	0.000	0.000	0.000	0.000	0.069	0.088	0.083	0.085	3.258	0.092	0.167	316	2384	100	493	7133	7626	596	6744	7340	Error	Error	-3.855	493	7133	596	6744	422864	2470864	1.559	24.348	0	0	0
1	5	16	"A93"	"A93"	5235	13415	100	1139	1179	419	35	730	730	770	328	42	57	28	0	7209	7497	4267	56	1071	1071	1121	478	42	90	84	0	0.000	0.000	0.000	0.000	0.000	0.000	0.000	0.000	0.000	0.000	0.000	0.000	0.000	0.000	0.067	0.070	0.077	0.078	3.093	0.056	0.236	316	2384	100	409	6138	6547	449	6426	6875	Error	Error	-3.908	409	6138	449	6426	372445	2368911	1.247	13.339	0	0	0
1	6	16	"A93"	"A93"	5535	13410	100	1142	1187	482	40	752	752	779	340	43	52	29	0	6084	6594	3941	59	1058	1058	1122	612	54	83	80	0	0.000	0.000	0.000	0.000	0.000	0.000	0.000	0.000	0.000	0.000	0.000	0.000	0.000	0.000	0.078	0.079	0.087	0.092	2.919	0.067	0.267	316	2384	100	390	5026	5416	435	5536	5971	Error	Error	-3.688	390	5026	435	5536	375145	2083689	1.200	8.941	0	0	0
1	7	16	"A94"	"A94"	5835	13410	100	1246	1302	505	38	733	733	770	351	45	63	37	0	13242	10787	6191	57	1050	1050	1096	569	51	81	79	0	0.000	0.000	0.000	0.000	0.000	0.000	0.000	0.000	0.000	0.000	0.000	0.000	0.000	0.000	0.042	0.058	0.064	0.073	3.612	0.050	0.342	316	2384	100	513	12192	12705	569	9737	10306	Error	Error	-4.571	513	12192	569	9737	411536	3408842	1.516	17.032	0	0	0
1	8	16	"A94"	"A94"	6135	13410	100	1230	1265	514	40	726	726	772	344	44	62	34	0	11985	10904	5719	52	1055	1055	1152	678	58	87	84	0	0.000	0.000	0.000	0.000	0.000	0.000	0.000	0.000	0.000	0.000	0.000	0.000	0.000	0.000	0.046	0.055	0.055	0.061	3.387	0.049	0.301	316	2384	100	504	10930	11434	539	9849	10388	Error	Error	-4.439	504	10930	539	9849	399823	3445750	1.433	14.383	0	0	0
1	9	16	"A94"	"A94"	6435	13410	100	1393	1761	4187	237	727	727	773	443	57	64	34	0	13319	11328	5929	52	1058	1058	1151	758	65	86	81	0	0.000	0.000	0.000	0.000	0.000	0.000	0.000	0.000	0.000	0.000	0.000	0.000	0.000	0.000	0.054	0.101	0.064	0.077	4.025	0.074	0.024	316	2384	100	666	12261	12927	1034	10270	11304	Error	Error	-4.202	666	12261	1034	10270	556561	3579573	2.230	13.426	0	0	0
1	10	16	"A95"	"A95"	6735	13410	100	1267	1327	570	42	728	728	774	346	44	65	37	0	11227	10006	4425	44	1060	1060	1109	466	42	91	86	0	0.000	0.000	0.000	0.000	0.000	0.000	0.000	0.000	0.000	0.000	0.000	0.000	0.000	0.000	0.053	0.067	0.069	0.075	3.474	0.064	0.356	316	2384	100	539	10167	10706	599	8946	9545	Error	Error	-4.237	539	10167	599	8946	419380	3161857	1.598	19.092	0	0	0
1	11	16	"A95"	"A95"	7035	13405	100	1157	1247	496	39	746	746	805	482	59	45	18	0	10609	9537	4503	47	1078	1078	1214	942	77	87	83	0	0.000	0.000	0.000	0.000	0.000	0.000	0.000	0.000	0.000	0.000	0.000	0.000	0.000	0.000	0.043	0.059	0.066	0.062	3.301	0.056	0.333	316	2384	100	411	9531	9942	501	8459	8960	Error	Error	-4.535	411	9531	501	8459	394003	3013595	0.917	8.835	0	0	0
1	12	16	"A95"	"A95"	7335	13405	100	1292	1319	460	34	743	743	784	356	45	63	36	0	11398	10305	4120	39	1075	1075	1189	770	64	90	88	0	0.000	0.000	0.000	0.000	0.000	0.000	0.000	0.000	0.000	0.000	0.000	0.000	0.000	0.000	0.053	0.062	0.062	0.057	3.854	0.056	0.310	316	2384	100	549	10323	10872	576	9230	9806	Error	Error	-4.233	549	10323	576	9230	416653	3256292	1.503	11.839	0	0	0
1	13	16	"A96"	"A96"	7635	13405	100	1253	1277	510	39	749	749	789	338	42	62	35	0	6699	6239	3006	48	1081	1081	1121	406	36	89	84	0	0.000	0.000	0.000	0.000	0.000	0.000	0.000	0.000	0.000	0.000	0.000	0.000	0.000	0.000	0.090	0.102	0.117	0.118	3.323	0.089	0.302	316	2384	100	504	5618	6122	528	5158	5686	Error	Error	-3.479	504	5618	528	5158	403417	1971417	1.444	12.606	0	0	0
1	14	16	"A96"	"A96"	7935	13405	100	1229	1271	536	42	766	766	813	408	50	55	24	0	7604	7015	3032	43	1086	1086	1153	534	46	92	90	0	0.000	0.000	0.000	0.000	0.000	0.000	0.000	0.000	0.000	0.000	0.000	0.000	0.000	0.000	0.071	0.085	0.096	0.090	3.029	0.082	0.239	316	2384	100	463	6518	6981	505	5929	6434	Error	Error	-3.815	463	6518	505	5929	401590	2216638	1.123	10.978	0	0	0
1	15	16	"A96"	"A96"	8235	13405	100	1215	1295	533	41	768	768	810	365	45	57	30	0	6390	6223	2921	46	1113	1113	1158	392	33	94	92	0	0.000	0.000	0.000	0.000	0.000	0.000	0.000	0.000	0.000	0.000	0.000	0.000	0.000	0.000	0.085	0.103	0.108	0.108	2.916	0.087	0.236	316	2384	100	447	5277	5724	527	5110	5637	Error	Error	-3.561	447	5277	527	5110	409161	1966526	1.329	12.921	0	0	0
1	16	16	"A97"	"A97"	8535	13400	100	1340	1357	509	37	777	777	825	495	60	56	20	0	9856	8899	4447	49	1120	1120	1182	516	43	86	82	0	0.000	0.000	0.000	0.000	0.000	0.000	0.000	0.000	0.000	0.000	0.000	0.000	0.000	0.000	0.064	0.075	0.080	0.088	3.836	0.066	0.336	316	2384	100	563	8736	9299	580	7779	8359	Error	Error	-3.956	563	8736	580	7779	428740	2812066	1.075	14.955	0	0	0
1	17	16	"A97"	"A97"	8830	13400	100	1357	1365	523	38	803	803	840	371	44	62	35	0	9439	8630	4790	55	1147	1147	1251	791	63	81	79	0	0.000	0.000	0.000	0.000	0.000	0.000	0.000	0.000	0.000	0.000	0.000	0.000	0.000	0.000	0.067	0.075	0.084	0.092	3.597	0.067	0.350	316	2384	100	554	8292	8846	562	7483	8045	Error	Error	-3.904	554	8292	562	7483	431307	2726930	1.415	9.329	0	0	0
1	18	16	"A97"	"A97"	9130	13400	100	1320	1355	535	39	827	827	886	585	66	43	11	0	9762	9003	4237	47	1164	1164	1262	749	59	90	88	0	0.000	0.000	0.000	0.000	0.000	0.000	0.000	0.000	0.000	0.000	0.000	0.000	0.000	0.000	0.057	0.067	0.075	0.077	2.686	0.067	0.343	316	2384	100	493	8598	9091	528	7839	8367	Error	Error	-4.124	493	8598	528	7839	428160	2845067	0.802	10.335	0	0	0
1	1	17	"A98"	"A98"	4045	13715	100	921	999	458	45	801	801	842	348	41	32	12	0	2750	3789	3234	85	1111	1111	1125	211	18	85	78	0	0.000	0.000	0.000	0.000	0.000	0.000	0.000	0.000	0.000	0.000	0.000	0.000	0.000	0.000	0.073	0.074	0.146	0.176	4.900	0.068	0.119	316	2384	100	120	1639	1759	198	2678	2876	Error	Error	-3.772	120	1639	198	2678	315617	1197454	0.451	12.626	0	0	0
1	2	17	"A98"	"A98"	4340	13715	100	1001	1038	486	46	790	790	829	373	44	35	10	0	3342	4526	3323	73	1095	1095	1110	217	19	96	93	0	0.000	0.000	0.000	0.000	0.000	0.000	0.000	0.000	0.000	0.000	0.000	0.000	0.000	0.000	0.094	0.072	0.125	0.117	3.629	0.064	0.115	316	2384	100	211	2247	2458	248	3431	3679	Error	Error	-3.413	211	2247	248	3431	327983	1430283	0.560	15.742	0	0	0
1	3	17	"A98"	"A98"	4640	13715	100	1010	1154	885	76	767	767	817	373	45	37	18	0	3253	5016	3905	77	1075	1075	1096	276	25	94	90	0	0.000	0.000	0.000	0.000	0.000	0.000	0.000	0.000	0.000	0.000	0.000	0.000	0.000	0.000	0.112	0.098	0.125	0.113	4.277	0.107	0.213	316	2384	100	243	2178	2421	387	3941	4328	Error	Error	-3.164	243	2178	387	3941	364567	1584938	0.903	14.203	0	0	0
1	4	17	"A99"	"A99"	4940	13715	100	1053	1114	434	38	748	748	801	409	51	38	16	0	8272	6878	3348	48	1072	1072	1101	341	30	86	82	0	0.000	0.000	0.000	0.000	0.000	0.000	0.000	0.000	0.000	0.000	0.000	0.000	0.000	0.000	0.042	0.063	0.074	0.077	4.647	0.057	0.195	316	2384	100	305	7200	7505	366	5806	6172	Error	Error	-4.561	305	7200	366	5806	351898	2173422	0.765	16.941	0	0	0
1	5	17	"A99"	"A99"	5240	13715	100	1066	1100	414	37	735	735	791	517	65	31	7	0	7689	6958	2879	41	1057	1057	1083	249	22	98	97	0	0.000	0.000	0.000	0.000	0.000	0.000	0.000	0.000	0.000	0.000	0.000	0.000	0.000	0.000	0.050	0.062	0.075	0.066	2.883	0.060	0.173	316	2384	100	331	6632	6963	365	5901	6266	Error	Error	-4.325	331	6632	365	5901	347661	2198721	0.598	23.594	0	0	0
1	6	17	"A99"	"A99"	5540	13710	100	1051	1095	442	40	742	742	777	335	43	47	23	0	7837	6943	3212	46	1054	1054	1076	253	23	97	94	0	0.000	0.000	0.000	0.000	0.000	0.000	0.000	0.000	0.000	0.000	0.000	0.000	0.000	0.000	0.046	0.060	0.080	0.067	3.068	0.058	0.056	316	2384	100	309	6783	7092	353	5889	6242	Error	Error	-4.456	309	6783	353	5889	346101	2193844	0.949	23.190	0	0	0
1	7	17	"A100"	"A100"	5840	13710	100	1164	1186	448	37	732	732	768	374	48	54	24	0	7446	6424	3258	50	1056	1056	1080	261	24	88	81	0	0.000	0.000	0.000	0.000	0.000	0.000	0.000	0.000	0.000	0.000	0.000	0.000	0.000	0.000	0.068	0.085	0.091	0.105	3.473	0.078	0.242	316	2384	100	432	6390	6822	454	5368	5822	Error	Error	-3.887	432	6390	454	5368	374897	2030137	1.118	20.475	0	0	0
1	8	17	"A100"	"A100"	6140	13710	100	1136	1172	435	37	729	729	762	339	44	56	26	0	7418	7406	3309	44	1048	1048	1085	403	37	94	91	0	0.000	0.000	0.000	0.000	0.000	0.000	0.000	0.000	0.000	0.000	0.000	0.000	0.000	0.000	0.064	0.070	0.080	0.073	3.151	0.057	0.203	316	2384	100	407	6370	6777	443	6358	6801	Error	Error	-3.968	407	6370	443	6358	370450	2340438	1.209	15.685	0	0	0
1	9	17	"A100"	"A100"	6440	13710	100	1142	1190	473	39	730	730	768	350	45	56	25	0	7949	7766	3579	46	1049	1049	1073	277	25	95	93	0	0.000	0.000	0.000	0.000	0.000	0.000	0.000	0.000	0.000	0.000	0.000	0.000	0.000	0.000	0.060	0.068	0.074	0.072	3.007	0.058	0.232	316	2384	100	412	6900	7312	460	6717	7177	Error	Error	-4.066	412	6900	460	6717	376024	2454066	1.206	24.162	0	0	0
1	10	17	"A101"	"A101"	6740	13710	100	942	988	436	44	769	769	1089	3476	319	0	0	0	4778	6387	4727	74	1062	1062	1117	652	58	78	76	0	0.000	0.000	0.000	0.000	0.000	0.000	0.000	0.000	0.000	0.000	0.000	0.000	0.000	0.000	0.047	0.041	0.073	0.087	4.812	0.043	0.021	316	2384	100	173	3716	3889	219	5325	5544	Error	Error	-4.425	173	3716	219	5325	312336	2018156	-0.029	8.083	0	0	0
1	11	17	"A101"	"A101"	7040	13705	100	966	1010	427	42	742	742	779	343	44	39	17	0	3542	5880	4738	80	1060	1060	1078	268	24	93	86	0	0.000	0.000	0.000	0.000	0.000	0.000	0.000	0.000	0.000	0.000	0.000	0.000	0.000	0.000	0.090	0.056	0.091	0.103	3.797	0.051	0.176	316	2384	100	224	2482	2706	268	4820	5088	Error	Error	-3.470	224	2482	268	4820	319237	1858089	0.673	17.918	0	0	0
1	12	17	"A101"	"A101"	7340	13705	100	1059	1148	597	52	749	749	807	624	77	28	6	0	3708	6434	5131	79	1060	1060	1086	344	31	92	84	0	0.000	0.000	0.000	0.000	0.000	0.000	0.000	0.000	0.000	0.000	0.000	0.000	0.000	0.000	0.117	0.074	0.084	0.108	4.629	0.058	0.187	316	2384	100	310	2648	2958	399	5374	5773	Error	Error	-3.095	310	2648	399	5374	362690	2033011	0.546	15.547	0	0	0
1	13	17	"A102"	"A102"	7640	13705	100	1052	1114	454	40	746	746	793	439	55	40	12	0	6586	6870	4615	67	1087	1087	1122	385	34	82	79	0	0.000	0.000	0.000	0.000	0.000	0.000	0.000	0.000	0.000	0.000	0.000	0.000	0.000	0.000	0.056	0.064	0.076	0.090	3.814	0.058	0.189	316	2384	100	306	5499	5805	368	5783	6151	Error	Error	-4.168	306	5499	368	5783	352090	2170980	0.731	14.930	0	0	0
1	14	17	"A102"	"A102"	7940	13705	100	1039	1146	463	40	760	760	802	393	49	42	18	0	6559	7494	4813	64	1090	1090	1101	222	20	96	93	0	0.000	0.000	0.000	0.000	0.000	0.000	0.000	0.000	0.000	0.000	0.000	0.000	0.000	0.000	0.051	0.060	0.075	0.081	3.639	0.055	0.237	316	2384	100	279	5469	5748	386	6404	6790	Error	Error	-4.293	279	5469	386	6404	362024	2368131	0.875	28.797	0	0	0
1	15	17	"A102"	"A102"	8235	13705	100	1039	1090	479	43	757	757	794	347	43	42	21	0	4632	7009	5310	75	1096	1096	1109	227	20	97	92	0	0.000	0.000	0.000	0.000	0.000	0.000	0.000	0.000	0.000	0.000	0.000	0.000	0.000	0.000	0.080	0.056	0.075	0.083	4.282	0.054	0.232	316	2384	100	282	3536	3818	333	5913	6246	Error	Error	-3.648	282	3536	333	5913	344479	2214866	0.853	25.991	0	0	0
1	16	17	"A103"	"A103"	8535	13705	100	1219	1253	479	38	785	785	834	440	52	49	21	0	8742	7515	3653	48	1126	1126	1149	275	23	88	84	0	0.000	0.000	0.000	0.000	0.000	0.000	0.000	0.000	0.000	0.000	0.000	0.000	0.000	0.000	0.057	0.073	0.088	0.092	3.644	0.065	0.252	316	2384	100	434	7616	8050	468	6389	6857	Error	Error	-4.133	434	7616	468	6389	396028	2374848	0.952	23.149	0	0	0
1	17	17	"A103"	"A103"	8835	13700	100	1184	1219	475	38	791	791	829	353	42	53	25	0	8250	7400	3208	43	1136	1136	1152	271	23	93	90	0	0.000	0.000	0.000	0.000	0.000	0.000	0.000	0.000	0.000	0.000	0.000	0.000	0.000	0.000	0.055	0.068	0.078	0.074	3.061	0.067	0.241	316	2384	100	393	7114	7507	428	6264	6692	Error	Error	-4.178	393	7114	428	6264	385189	2338348	1.105	23.055	0	0	0
1	18	17	"A103"	"A103"	9135	13700	100	1237	1280	492	38	811	811	853	359	42	56	29	0	7533	7104	3625	51	1145	1145	1172	307	26	92	89	0	0.000	0.000	0.000	0.000	0.000	0.000	0.000	0.000	0.000	0.000	0.000	0.000	0.000	0.000	0.067	0.079	0.094	0.091	3.742	0.073	0.265	316	2384	100	426	6388	6814	469	5959	6428	Error	Error	-3.906	426	6388	469	5959	404586	2244743	1.189	19.322	0	0	0
1	1	18	"A104"	"A104"	4045	14020	100	1233	1352	784	57	851	851	909	729	80	26	3	0	9813	8453	4091	48	1136	1136	1160	284	24	91	88	0	0.000	0.000	0.000	0.000	0.000	0.000	0.000	0.000	0.000	0.000	0.000	0.000	0.000	0.000	0.044	0.068	0.069	0.072	4.318	0.058	0.158	316	2384	100	382	8677	9059	501	7317	7818	Error	Error	-4.506	382	8677	501	7317	427081	2671046	0.608	25.680	0	0	0
1	2	18	"A104"	"A104"	4345	14015	100	1252	1304	496	38	792	792	842	409	48	54	24	0	10151	9161	4209	45	1103	1103	1149	432	37	93	89	0	0.000	0.000	0.000	0.000	0.000	0.000	0.000	0.000	0.000	0.000	0.000	0.000	0.000	0.000	0.051	0.064	0.069	0.063	2.901	0.058	0.268	316	2384	100	460	9048	9508	512	8058	8570	Error	Error	-4.298	460	9048	512	8058	412149	2895033	1.130	18.546	0	0	0
1	3	18	"A104"	"A104"	4645	14015	100	1266	1301	459	35	763	763	819	436	53	56	22	0	9812	9047	3726	41	1097	1097	1130	354	31	94	93	0	0.000	0.000	0.000	0.000	0.000	0.000	0.000	0.000	0.000	0.000	0.000	0.000	0.000	0.000	0.058	0.068	0.070	0.067	3.439	0.061	0.299	316	2384	100	503	8715	9218	538	7950	8488	Error	Error	-4.115	503	8715	538	7950	411126	2858763	1.106	22.364	0	0	0
1	4	18	"A105"	"A105"	4945	14015	100	1099	1143	440	38	765	765	852	1321	155	3	0	0	8813	7732	3959	51	1061	1061	1156	1621	140	81	75	0	0.000	0.000	0.000	0.000	0.000	0.000	0.000	0.000	0.000	0.000	0.000	0.000	0.000	0.000	0.043	0.057	0.063	0.064	3.063	0.053	0.176	316	2384	100	334	7752	8086	378	6671	7049	Error	Error	-4.537	334	7752	378	6671	361155	2443279	0.220	4.057	0	0	0
1	5	18	"A105"	"A105"	5245	14015	100	1134	1181	441	37	753	753	804	523	65	39	9	0	8089	7901	3153	39	1060	1060	1118	499	44	95	93	0	0.000	0.000	0.000	0.000	0.000	0.000	0.000	0.000	0.000	0.000	0.000	0.000	0.000	0.000	0.054	0.063	0.070	0.065	3.142	0.052	0.108	316	2384	100	381	7029	7410	428	6841	7269	Error	Error	-4.205	381	7029	428	6841	373147	2496768	0.721	13.593	0	0	0
1	6	18	"A105"	"A105"	5545	14015	100	1173	1240	454	36	737	737	767	331	43	61	33	0	7876	7523	3158	41	1060	1060	1100	412	37	96	94	0	0.000	0.000	0.000	0.000	0.000	0.000	0.000	0.000	0.000	0.000	0.000	0.000	0.000	0.000	0.064	0.078	0.087	0.080	2.847	0.064	0.246	316	2384	100	436	6816	7252	503	6463	6966	Error	Error	-3.967	436	6816	503	6463	391976	2377247	1.429	15.590	0	0	0
1	7	18	"A106"	"A106"	5845	14010	100	776	822	339	41	714	714	755	342	45	24	5	0	1588	2135	1425	66	1046	1046	1065	219	20	75	60	0	0.000	0.000	0.000	0.000	0.000	0.000	0.000	0.000	0.000	0.000	0.000	0.000	0.000	0.000	0.114	0.099	0.332	0.347	4.596	0.105	0.052	316	2384	100	62	542	604	108	1089	1197	Error	Error	-3.128	62	542	108	1089	259895	674697	0.196	4.886	0	0	0
1	8	18	"A106"	"A106"	6145	14010	100	805	844	379	44	705	705	779	1033	132	1	0	0	1815	2473	1678	67	1032	1032	1049	234	22	84	71	0	0.000	0.000	0.000	0.000	0.000	0.000	0.000	0.000	0.000	0.000	0.000	0.000	0.000	0.000	0.128	0.096	0.229	0.261	5.061	0.085	0.055	316	2384	100	100	783	883	139	1441	1580	Error	Error	-2.969	100	783	139	1441	266679	781458	0.063	6.085	0	0	0
1	9	18	"A106"	"A106"	6445	14010	100	792	847	374	44	716	716	764	354	46	26	7	0	1615	2253	1602	71	1039	1039	1050	237	22	75	55	0	0.000	0.000	0.000	0.000	0.000	0.000	0.000	0.000	0.000	0.000	0.000	0.000	0.000	0.000	0.132	0.108	0.296	0.324	4.857	0.112	0.070	316	2384	100	76	576	652	131	1214	1345	Error	Error	-2.922	76	576	131	1214	267597	711994	0.234	5.076	0	0	0
1	10	18	"A107"	"A107"	6745	14010	100	889	968	425	43	727	727	778	462	59	27	7	0	3434	4440	3415	76	1043	1043	1069	288	26	77	72	0	0.000	0.000	0.000	0.000	0.000	0.000	0.000	0.000	0.000	0.000	0.000	0.000	0.000	0.000	0.068	0.071	0.111	0.136	4.580	0.058	0.118	316	2384	100	162	2391	2553	241	3397	3638	Error	Error	-3.884	162	2391	241	3397	305993	1403170	0.411	11.705	0	0	0
1	11	18	"A107"	"A107"	7045	14010	100	865	925	442	47	755	755	869	1707	196	0	0	0	2549	4469	3995	89	1067	1067	1144	1379	120	52	36	0	0.000	0.000	0.000	0.000	0.000	0.000	0.000	0.000	0.000	0.000	0.000	0.000	0.000	0.000	0.074	0.050	0.103	0.125	4.835	0.059	0.147	316	2384	100	110	1482	1592	170	3402	3572	Error	Error	-3.752	110	1482	170	3402	292229	1412288	0.033	2.411	0	0	0
1	12	18	"A107"	"A107"	7345	14005	100	925	993	537	54	735	735	781	346	44	32	13	0	2478	4281	3814	89	1056	1056	1079	241	22	84	75	0	0.000	0.000	0.000	0.000	0.000	0.000	0.000	0.000	0.000	0.000	0.000	0.000	0.000	0.000	0.134	0.080	0.142	0.165	4.729	0.050	0.075	316	2384	100	190	1422	1612	258	3225	3483	Error	Error	-2.904	190	1422	258	3225	313663	1352684	0.613	13.286	0	0	0
1	13	18	"A108"	"A108"	7645	14005	100	988	1046	536	51	749	749	793	372	46	36	14	0	3933	5213	3992	76	1066	1066	1095	314	28	79	71	0	0.000	0.000	0.000	0.000	0.000	0.000	0.000	0.000	0.000	0.000	0.000	0.000	0.000	0.000	0.083	0.072	0.100	0.102	5.303	0.054	0.067	316	2384	100	239	2867	3106	297	4147	4444	Error	Error	-3.584	239	2867	297	4147	330546	1647405	0.680	13.115	0	0	0
1	14	18	"A108"	"A108"	7940	14005	100	949	1007	492	48	756	756	808	385	47	34	11	0	3168	4984	3710	74	1094	1094	1116	275	24	91	87	0	0.000	0.000	0.000	0.000	0.000	0.000	0.000	0.000	0.000	0.000	0.000	0.000	0.000	0.000	0.093	0.065	0.100	0.119	3.875	0.061	0.139	316	2384	100	193	2074	2267	251	3890	4141	Error	Error	-3.426	193	2074	251	3890	318355	1574922	0.517	14.065	0	0	0
1	15	18	"A108"	"A108"	8240	14005	100	965	1041	467	44	765	765	821	730	88	16	1	0	3918	5186	3626	69	1093	1093	1104	233	21	94	90	0	0.000	0.000	0.000	0.000	0.000	0.000	0.000	0.000	0.000	0.000	0.000	0.000	0.000	0.000	0.071	0.067	0.105	0.102	3.732	0.068	0.196	316	2384	100	200	2825	3025	276	4093	4369	Error	Error	-3.820	200	2825	276	4093	328927	1638784	0.301	17.519	0	0	0
1	16	18	"A109"	"A109"	8540	14005	100	856	915	390	42	777	777	815	335	41	27	10	0	1977	2568	1919	74	1107	1107	1122	218	19	77	65	0	0.000	0.000	0.000	0.000	0.000	0.000	0.000	0.000	0.000	0.000	0.000	0.000	0.000	0.000	0.091	0.094	0.241	0.239	4.456	0.087	0.071	316	2384	100	79	870	949	138	1461	1599	Error	Error	-3.461	79	870	138	1461	289236	811477	0.299	6.633	0	0	0
1	17	18	"A109"	"A109"	8840	14000	100	877	938	448	47	806	806	847	382	45	24	6	0	1783	2551	2036	79	1126	1126	1142	248	21	71	56	0	0.000	0.000	0.000	0.000	0.000	0.000	0.000	0.000	0.000	0.000	0.000	0.000	0.000	0.000	0.108	0.093	0.356	0.327	5.717	0.088	0.053	316	2384	100	71	657	728	132	1425	1557	Error	Error	-3.210	71	657	132	1425	296528	806210	0.238	5.681	0	0	0
1	18	18	"A109"	"A109"	9140	14000	100	868	921	372	40	814	814	915	1277	139	0	0	0	1722	2591	2187	84	1140	1140	1170	414	35	58	40	0	0.000	0.000	0.000	0.000	0.000	0.000	0.000	0.000	0.000	0.000	0.000	0.000	0.000	0.000	0.093	0.074	0.251	0.305	5.288	9.632	0.002	316	2384	100	54	582	636	107	1451	1558	Error	Error	-3.430	54	582	107	1451	290970	818762	0.005	3.432	0	0	0
1	1	19	"A110"	"A110"	4050	14320	100	1173	1233	504	40	862	862	927	798	86	17	1	0	6370	7134	4852	68	1151	1151	1179	288	24	90	84	0	0.000	0.000	0.000	0.000	0.000	0.000	0.000	0.000	0.000	0.000	0.000	0.000	0.000	0.000	0.060	0.062	0.079	0.092	4.135	0.056	0.163	316	2384	100	311	5219	5530	371	5983	6354	Error	Error	-4.069	311	5219	371	5983	389764	2254374	0.383	20.677	0	0	0
1	2	19	"A110"	"A110"	4350	14315	100	1077	1195	502	42	817	817	857	371	43	45	22	0	6781	7516	4179	55	1116	1116	1127	223	19	99	98	0	0.000	0.000	0.000	0.000	0.000	0.000	0.000	0.000	0.000	0.000	0.000	0.000	0.000	0.000	0.046	0.059	0.071	0.067	3.208	0.057	0.194	316	2384	100	260	5665	5925	378	6400	6778	Error	Error	-4.445	260	5665	378	6400	377626	2375140	0.911	28.650	0	0	0
1	3	19	"A110"	"A110"	4650	14315	100	1083	1176	593	50	769	769	813	358	44	43	22	0	5359	6597	4232	64	1091	1091	1104	212	19	98	97	0	0.000	0.000	0.000	0.000	0.000	0.000	0.000	0.000	0.000	0.000	0.000	0.000	0.000	0.000	0.074	0.074	0.088	0.084	3.285	0.065	0.203	316	2384	100	314	4268	4582	407	5506	5913	Error	Error	-3.765	314	4268	407	5506	371733	2084576	1.014	25.910	0	0	0
1	4	19	"A111"	"A111"	4950	14315	100	974	1072	516	48	761	761	804	346	43	39	18	0	3909	5586	4576	81	1090	1090	1120	366	32	77	72	0	0.000	0.000	0.000	0.000	0.000	0.000	0.000	0.000	0.000	0.000	0.000	0.000	0.000	0.000	0.076	0.069	0.090	0.119	5.955	0.064	0.221	316	2384	100	213	2819	3032	311	4496	4807	Error	Error	-3.726	213	2819	311	4496	338732	1765289	0.775	12.202	0	0	0
1	5	19	"A111"	"A111"	5250	14315	100	986	1050	444	42	743	743	787	445	56	33	10	0	4704	6516	4459	68	1064	1064	1082	237	21	96	93	0	0.000	0.000	0.000	0.000	0.000	0.000	0.000	0.000	0.000	0.000	0.000	0.000	0.000	0.000	0.067	0.056	0.079	0.077	3.543	0.055	0.208	316	2384	100	243	3640	3883	307	5452	5759	Error	Error	-3.905	243	3640	307	5452	331885	2059019	0.591	22.928	0	0	0
1	6	19	"A111"	"A111"	5550	14315	100	970	1020	445	43	737	737	770	339	44	38	16	0	4914	6527	4023	61	1057	1057	1075	236	21	98	97	0	0.000	0.000	0.000	0.000	0.000	0.000	0.000	0.000	0.000	0.000	0.000	0.000	0.000	0.000	0.060	0.052	0.071	0.063	3.173	0.054	0.190	316	2384	100	233	3857	4090	283	5470	5753	Error	Error	-4.049	233	3857	283	5470	322272	2062679	0.737	23.102	0	0	0
1	7	19	"A112"	"A112"	5850	14315	100	1029	1080	457	42	738	738	773	328	42	45	24	0	6327	6332	3964	62	1052	1052	1082	336	31	85	80	0	0.000	0.000	0.000	0.000	0.000	0.000	0.000	0.000	0.000	0.000	0.000	0.000	0.000	0.000	0.055	0.065	0.082	0.094	4.254	0.055	0.195	316	2384	100	291	5275	5566	342	5280	5622	Error	Error	-4.180	291	5275	342	5280	341177	2001058	0.936	15.625	0	0	0
1	8	19	"A112"	"A112"	6150	14310	100	1069	1110	457	41	718	718	770	433	56	41	13	0	8846	8202	3514	42	1043	1043	1073	286	26	99	98	0	0.000	0.000	0.000	0.000	0.000	0.000	0.000	0.000	0.000	0.000	0.000	0.000	0.000	0.000	0.045	0.055	0.063	0.059	2.776	0.049	0.194	316	2384	100	351	7803	8154	392	7159	7551	Error	Error	-4.474	351	7803	392	7159	350874	2591793	0.785	24.927	0	0	0
1	9	19	"A112"	"A112"	6450	14310	100	1082	1145	479	41	727	727	773	385	49	47	18	0	7138	7307	3763	51	1049	1049	1065	219	20	98	96	0	0.000	0.000	0.000	0.000	0.000	0.000	0.000	0.000	0.000	0.000	0.000	0.000	0.000	0.000	0.058	0.067	0.072	0.072	2.907	0.062	0.174	316	2384	100	355	6089	6444	418	6258	6676	Error	Error	-4.100	355	6089	418	6258	361829	2308899	0.966	28.502	0	0	0
1	10	19	"A113"	"A113"	6750	14310	100	926	949	418	44	716	716	758	340	44	39	12	0	4589	5425	4001	73	1037	1037	1059	246	23	85	80	0	0.000	0.000	0.000	0.000	0.000	0.000	0.000	0.000	0.000	0.000	0.000	0.000	0.000	0.000	0.059	0.053	0.077	0.091	4.806	0.051	0.140	316	2384	100	210	3552	3762	233	4388	4621	Error	Error	-4.080	210	3552	233	4388	299924	1714241	0.562	17.748	0	0	0
1	11	19	"A113"	"A113"	7050	14310	100	951	1003	444	44	735	735	783	361	46	36	14	0	3011	4805	3936	81	1049	1049	1071	235	21	92	87	0	0.000	0.000	0.000	0.000	0.000	0.000	0.000	0.000	0.000	0.000	0.000	0.000	0.000	0.000	0.110	0.071	0.124	0.130	4.510	0.055	0.123	316	2384	100	216	1962	2178	268	3756	4024	Error	Error	-3.183	216	1962	268	3756	316819	1518229	0.609	15.889	0	0	0
1	12	19	"A113"	"A113"	7345	14310	100	954	1051	589	56	759	759	788	325	41	40	20	0	3621	5498	4127	75	1071	1071	1081	205	18	97	94	0	0.000	0.000	0.000	0.000	0.000	0.000	0.000	0.000	0.000	0.000	0.000	0.000	0.000	0.000	0.076	0.066	0.097	0.098	3.480	0.064	0.176	316	2384	100	195	2550	2745	292	4427	4719	Error	Error	-3.709	195	2550	292	4427	332014	1737283	0.809	21.546	0	0	0
1	13	19	"A114"	"A114"	7645	14305	100	1195	1255	535	42	743	743	789	439	55	50	24	0	12255	10077	5059	50	1079	1079	1127	454	40	88	83	0	0.000	0.000	0.000	0.000	0.000	0.000	0.000	0.000	0.000	0.000	0.000	0.000	0.000	0.000	0.040	0.057	0.065	0.067	3.887	0.053	0.306	316	2384	100	452	11176	11628	512	8998	9510	Error	Error	-4.628	452	11176	512	8998	396614	3184409	1.062	19.714	0	0	0
1	14	19	"A114"	"A114"	7945	14305	100	1242	1302	509	39	767	767	822	519	63	47	16	0	11064	9997	3731	37	1095	1095	1125	348	30	100	98	0	0.000	0.000	0.000	0.000	0.000	0.000	0.000	0.000	0.000	0.000	0.000	0.000	0.000	0.000	0.048	0.060	0.063	0.052	2.875	0.058	0.302	316	2384	100	475	9969	10444	535	8902	9437	Error	Error	-4.391	475	9969	535	8902	411373	3158976	0.925	25.494	0	0	0
1	15	19	"A114"	"A114"	8245	14305	100	1387	1455	547	37	765	765	832	442	53	63	35	0	12076	11156	3870	34	1109	1109	1134	263	23	99	97	0	0.000	0.000	0.000	0.000	0.000	0.000	0.000	0.000	0.000	0.000	0.000	0.000	0.000	0.000	0.057	0.069	0.067	0.062	2.482	0.061	0.243	316	2384	100	622	10967	11589	690	10047	10737	Error	Error	-4.140	622	10967	690	10047	459886	3525359	1.410	38.106	0	0	0
1	16	19	"A115"	"A115"	8545	14305	100	960	1024	672	65	758	758	811	419	51	29	9	0	3535	4512	3528	78	1109	1109	1128	269	23	82	76	0	0.000	0.000	0.000	0.000	0.000	0.000	0.000	0.000	0.000	0.000	0.000	0.000	0.000	0.000	0.083	0.078	0.131	0.147	5.668	0.066	0.108	316	2384	100	202	2426	2628	266	3403	3669	Error	Error	-3.586	202	2426	266	3403	323538	1425924	0.508	12.580	0	0	0
1	17	19	"A115"	"A115"	8845	14305	100	971	1016	419	41	814	814	917	1612	175	0	0	0	3655	4800	3490	72	1139	1139	1238	1796	145	62	37	0	0.000	0.000	0.000	0.000	0.000	0.000	0.000	0.000	0.000	0.000	0.000	0.000	0.000	0.000	0.062	0.055	0.109	0.103	3.773	0.055	0.118	316	2384	100	157	2516	2673	202	3661	3863	Error	Error	-4.002	157	2516	202	3661	321063	1516822	0.061	1.983	0	0	0
1	18	19	"A115"	"A115"	9145	14300	100	1028	1158	950	82	808	808	887	1333	150	2	1	0	3707	5032	4495	89	1147	1147	1200	1025	85	80	59	0	0.000	0.000	0.000	0.000	0.000	0.000	0.000	0.000	0.000	0.000	0.000	0.000	0.000	0.000	0.086	0.090	0.128	0.128	3.151	0.430	0.321	316	2384	100	220	2560	2780	350	3885	4235	Error	Error	-3.541	220	2560	350	3885	365963	1590238	0.203	3.739	0	0	0
1	1	20	"A116"	"A116"	4055	14620	100	2065	2436	1460	59	917	917	962	442	45	69	56	0	8118	7071	3859	54	1166	1166	1209	427	35	84	78	0	0.000	0.000	0.000	0.000	0.000	0.000	0.000	0.000	0.000	0.000	0.000	0.000	0.000	0.000	0.165	0.257	0.248	0.254	3.584	0.254	0.518	316	2384	100	1148	6952	8100	1519	5905	7424	Error	Error	-2.598	1148	6952	1519	5905	769789	2234377	3.335	13.728	0	0	0
1	2	20	"A116"	"A116"	4355	14620	100	3001	3461	2764	79	849	849	897	409	45	81	73	0	8336	8111	3480	42	1121	1121	1149	302	26	97	95	0	0.000	0.000	0.000	0.000	0.000	0.000	0.000	0.000	0.000	0.000	0.000	0.000	0.000	0.000	0.298	0.374	0.250	0.285	3.892	0.349	0.258	316	2384	100	2152	7215	9367	2612	6990	9602	Error	Error	-1.745	2152	7215	2612	6990	1093791	2563014	6.269	23.053	0	0	0
1	3	20	"A116"	"A116"	4655	14615	100	2416	2812	1779	63	792	792	838	424	50	79	65	0	8386	7933	3679	46	1081	1081	1099	275	25	95	91	0	0.000	0.000	0.000	0.000	0.000	0.000	0.000	0.000	0.000	0.000	0.000	0.000	0.000	0.000	0.222	0.295	0.216	0.245	3.245	0.253	0.348	316	2384	100	1624	7305	8929	2020	6852	8872	Error	Error	-2.169	1624	7305	2020	6852	888661	2506837	4.656	24.851	0	0	0
1	4	20	"A117"	"A117"	4955	14615	100	884	962	539	56	794	794	842	440	52	24	4	0	1795	2660	2280	85	1076	1076	1101	274	24	67	54	0	0.000	0.000	0.000	0.000	0.000	0.000	0.000	0.000	0.000	0.000	0.000	0.000	0.000	0.000	0.125	0.106	0.300	0.313	5.845	0.116	0.091	316	2384	100	90	719	809	168	1584	1752	Error	Error	-2.998	90	719	168	1584	304108	840557	0.273	5.690	0	0	0
1	5	20	"A117"	"A117"	5255	14615	100	880	953	488	51	780	780	828	415	50	22	6	0	2014	2968	2379	80	1059	1059	1077	223	20	89	75	0	0.000	0.000	0.000	0.000	0.000	0.000	0.000	0.000	0.000	0.000	0.000	0.000	0.000	0.000	0.105	0.091	0.185	0.222	4.871	0.080	0.067	316	2384	100	100	955	1055	173	1909	2082	Error	Error	-3.256	100	955	173	1909	301300	937837	0.301	8.480	0	0	0
1	6	20	"A117"	"A117"	5555	14615	100	902	959	375	39	763	763	818	669	81	12	0	0	2145	2936	2186	74	1052	1052	1099	933	84	55	31	0	0.000	0.000	0.000	0.000	0.000	0.000	0.000	0.000	0.000	0.000	0.000	0.000	0.000	0.000	0.127	0.104	0.201	0.218	4.793	0.089	0.098	316	2384	100	139	1093	1232	196	1884	2080	Error	Error	-2.975	139	1093	196	1884	303045	927742	0.211	1.969	0	0	0
1	7	20	"A118"	"A118"	5855	14615	100	888	942	428	45	739	739	790	401	50	28	10	0	3471	4839	4064	83	1053	1053	1129	615	54	70	64	0	0.000	0.000	0.000	0.000	0.000	0.000	0.000	0.000	0.000	0.000	0.000	0.000	0.000	0.000	0.062	0.054	0.097	0.122	6.035	0.058	0.121	316	2384	100	149	2418	2567	203	3786	3989	Error	Error	-4.020	149	2418	203	3786	297688	1529195	0.379	6.033	0	0	0
1	8	20	"A118"	"A118"	6155	14610	100	1059	1306	2107	161	736	736	788	440	55	41	16	0	4581	5834	4336	74	1048	1048	1086	415	38	85	79	0	0.000	0.000	0.000	0.000	0.000	0.000	0.000	0.000	0.000	0.000	0.000	0.000	0.000	0.000	0.091	0.119	0.100	0.141	5.672	0.069	0.026	316	2384	100	323	3533	3856	570	4786	5356	Error	Error	-3.451	323	3533	570	4786	412550	1843493	1.177	11.441	0	0	0
1	9	20	"A118"	"A118"	6455	14610	100	965	1032	421	40	727	727	776	396	51	33	12	0	5121	5800	4385	75	1040	1040	1080	433	40	81	75	0	0.000	0.000	0.000	0.000	0.000	0.000	0.000	0.000	0.000	0.000	0.000	0.000	0.000	0.000	0.058	0.064	0.085	0.116	5.264	0.054	0.180	316	2384	100	238	4081	4319	305	4760	5065	Error	Error	-4.100	238	4081	305	4760	325984	1832688	0.646	10.901	0	0	0
1	10	20	"A119"	"A119"	6755	14610	100	1128	1253	613	48	744	744	871	2102	241	0	0	0	6654	5797	3723	64	1064	1064	1164	726	62	71	68	0	0.000	0.000	0.000	0.000	0.000	0.000	0.000	0.000	0.000	0.000	0.000	0.000	0.000	0.000	0.069	0.108	0.125	0.124	3.967	0.420	0.032	316	2384	100	384	5590	5974	509	4733	5242	Error	Error	-3.864	384	5590	509	4733	396050	1831763	0.182	6.382	0	0	0
1	11	20	"A119"	"A119"	7050	14610	100	1297	1407	692	49	766	766	811	410	50	58	31	0	6255	6247	3138	50	1056	1056	1099	369	33	93	87	0	0.000	0.000	0.000	0.000	0.000	0.000	0.000	0.000	0.000	0.000	0.000	0.000	0.000	0.000	0.102	0.123	0.116	0.121	3.129	0.114	0.325	316	2384	100	531	5199	5730	641	5191	5832	Error	Error	-3.291	531	5199	641	5191	444467	1974114	1.454	13.951	0	0	0
1	12	20	"A119"	"A119"	7350	14610	100	1402	1482	635	42	744	744	810	420	51	68	39	0	8218	7848	3302	42	1067	1067	1112	368	33	96	93	0	0.000	0.000	0.000	0.000	0.000	0.000	0.000	0.000	0.000	0.000	0.000	0.000	0.000	0.000	0.092	0.109	0.111	0.099	2.491	0.105	0.416	316	2384	100	658	7151	7809	738	6781	7519	Error	Error	-3.442	658	7151	738	6781	468388	2479883	1.600	18.304	0	0	0
1	13	20	"A120"	"A120"	7650	14605	100	931	986	388	39	751	751	845	1560	184	0	0	0	3638	4137	2580	62	1065	1065	1091	288	26	80	75	0	0.000	0.000	0.000	0.000	0.000	0.000	0.000	0.000	0.000	0.000	0.000	0.000	0.000	0.000	0.070	0.076	0.129	0.127	4.662	0.062	0.095	316	2384	100	180	2573	2753	235	3072	3307	Error	Error	-3.837	180	2573	235	3072	311724	1307430	0.090	10.576	0	0	0
1	14	20	"A120"	"A120"	7950	14605	100	1027	1093	433	39	763	763	808	360	44	41	17	0	5126	5478	3271	59	1078	1078	1098	237	21	94	88	0	0.000	0.000	0.000	0.000	0.000	0.000	0.000	0.000	0.000	0.000	0.000	0.000	0.000	0.000	0.065	0.075	0.095	0.102	3.919	0.066	0.163	316	2384	100	264	4048	4312	330	4400	4730	Error	Error	-3.939	264	4048	330	4400	345235	1731033	0.792	18.481	0	0	0
1	15	20	"A120"	"A120"	8250	14605	100	930	1015	441	43	767	767	818	373	45	33	14	0	3093	4192	2681	63	1092	1092	1109	233	21	91	83	0	0.000	0.000	0.000	0.000	0.000	0.000	0.000	0.000	0.000	0.000	0.000	0.000	0.000	0.000	0.081	0.080	0.127	0.124	4.188	0.073	0.114	316	2384	100	163	2001	2164	248	3100	3348	Error	Error	-3.618	163	2001	248	3100	320856	1324798	0.528	13.232	0	0	0
1	16	20	"A121"	"A121"	8550	14605	100	1146	1205	515	42	808	808	840	358	42	48	24	0	8084	7614	4979	65	1107	1107	1161	478	41	78	74	0	0.000	0.000	0.000	0.000	0.000	0.000	0.000	0.000	0.000	0.000	0.000	0.000	0.000	0.000	0.048	0.061	0.072	0.090	4.991	0.057	0.263	316	2384	100	338	6977	7315	397	6507	6904	Error	Error	-4.368	338	6977	397	6507	380714	2405990	1.020	13.500	0	0	0
1	17	20	"A121"	"A121"	8850	14605	100	1229	1280	536	41	830	830	901	779	86	22	3	0	9049	8905	4228	47	1146	1146	1202	665	55	94	90	0	0.000	0.000	0.000	0.000	0.000	0.000	0.000	0.000	0.000	0.000	0.000	0.000	0.000	0.000	0.050	0.058	0.070	0.063	3.024	0.087	0.113	316	2384	100	399	7903	8302	450	7759	8209	Error	Error	-4.308	399	7903	450	7759	404558	2813920	0.487	11.583	0	0	0
1	18	20	"A121"	"A121"	9150	14600	100	1363	1679	2861	170	823	823	875	471	53	55	21	0	9251	9203	4937	53	1170	1170	1223	516	42	93	91	0	0.000	0.000	0.000	0.000	0.000	0.000	0.000	0.000	0.000	0.000	0.000	0.000	0.000	0.000	0.067	0.107	0.080	0.085	3.574	0.166	0.186	316	2384	100	540	8081	8621	856	8033	8889	Error	Error	-3.904	540	8081	856	8033	530446	2908106	1.707	15.465	0	0	0
1	1	21	"Blank"	"Blank"	4060	14920	100	998	1044	383	36	999	999	1060	590	55	8	0	0	1211	1208	209	17	1204	1204	1228	440	35	1	0	0	0.000	0.000	0.000	0.000	0.000	0.000	0.000	0.000	0.000	0.000	0.000	0.000	0.000	0.000	-0.143	11.250	1.637	1.629	4.653	30.164	0.002	316	2384	100	-1	7	6	45	4	49	Error	Error	Error	-1	7	45	4	329804	381597	-0.027	-0.045	0	0	0
1	2	21	"Blank"	"Blank"	4360	14920	100	864	911	372	40	891	891	954	413	43	14	1	0	1135	1139	208	18	1136	1136	1151	236	20	11	3	0	0.000	0.000	0.000	0.000	0.000	0.000	0.000	0.000	0.000	0.000	0.000	0.000	0.000	0.000	27.000	6.667	1.655	2.008	4.984	13.961	0.006	316	2384	100	-27	-1	-28	20	3	23	Error	Error	4.755	-27	-1	20	3	287900	360054	-0.104	-0.051	0	0	0
1	3	21	"Blank"	"Blank"	4660	14920	100	851	887	367	41	855	855	899	365	40	16	4	0	1133	1140	226	19	1124	1124	1143	269	23	11	1	0	0.000	0.000	0.000	0.000	0.000	0.000	0.000	0.000	0.000	0.000	0.000	0.000	0.000	0.000	-0.444	2.000	1.723	1.788	4.750	2.369	0.048	316	2384	100	-4	9	5	32	16	48	Error	Error	Error	-4	9	32	16	280344	360236	-0.033	-0.011	0	0	0
1	4	21	"Blank"	"Blank"	4960	14915	100	827	858	343	39	832	832	877	402	45	14	2	0	1109	1117	212	18	1108	1108	1127	299	26	8	0	0	0.000	0.000	0.000	0.000	0.000	0.000	0.000	0.000	0.000	0.000	0.000	0.000	0.000	0.000	-5.000	2.889	1.503	1.606	5.075	1.233	0.085	316	2384	100	-5	1	-4	26	9	35	Error	Error	Error	-5	1	26	9	271039	353065	-0.047	-0.033	0	0	0
1	5	21	"Blank"	"Blank"	5260	14915	100	792	844	369	43	798	798	848	357	42	17	4	0	1102	1116	235	21	1085	1085	1103	217	19	17	1	0	0.000	0.000	0.000	0.000	0.000	0.000	0.000	0.000	0.000	0.000	0.000	0.000	0.000	0.000	-0.353	1.484	1.667	1.607	3.760	6.607	0.019	316	2384	100	-6	17	11	46	31	77	Error	Error	Error	-6	17	46	31	266846	352669	-0.011	0.060	0	0	0
1	6	21	"Blank"	"Blank"	5560	14915	100	838	908	474	52	829	829	984	2157	219	0	0	0	1092	1119	275	24	1091	1091	1220	2075	170	0	0	0	0.000	0.000	0.000	0.000	0.000	0.000	0.000	0.000	0.000	0.000	0.000	0.000	0.000	0.000	9.000	2.821	1.409	1.481	4.912	4.429	0.050	316	2384	100	9	1	10	79	28	107	Error	Error	3.170	9	1	79	28	286790	353623	-0.035	-0.049	0	0	0
1	7	21	"Blank"	"Blank"	5860	14915	100	767	838	384	45	779	779	825	383	46	16	4	0	1051	1078	247	22	1060	1060	1072	204	19	19	4	0	0.000	0.000	0.000	0.000	0.000	0.000	0.000	0.000	0.000	0.000	0.000	0.000	0.000	0.000	1.333	3.278	1.460	1.526	4.283	12.508	0.008	316	2384	100	-12	-9	-21	59	18	77	Error	Error	0.415	-12	-9	59	18	264699	340700	0.034	0.029	0	0	0
1	8	21	"Blank"	"Blank"	6160	14915	100	799	818	340	41	767	767	807	361	44	17	1	0	1044	1059	203	19	1046	1046	1061	229	21	12	2	0	0.000	0.000	0.000	0.000	0.000	0.000	0.000	0.000	0.000	0.000	0.000	0.000	0.000	0.000	-16.000	3.923	2.011	2.175	4.574	9.038	0.012	316	2384	100	32	-2	30	51	13	64	Error	Error	Error	32	-2	51	13	258457	334510	0.030	-0.009	0	0	0
1	9	21	"Blank"	"Blank"	6455	14910	100	773	801	327	40	771	771	848	701	82	3	0	0	1005	1034	215	20	1044	1044	1093	524	47	0	0	0	0.000	0.000	0.000	0.000	0.000	0.000	0.000	0.000	0.000	0.000	0.000	0.000	0.000	0.000	-0.051	-3.000	1.376	1.164	3.128	1.481	0.587	316	2384	100	2	-39	-37	30	-10	20	Error	Error	Error	2	-39	30	-10	253146	326640	-0.067	-0.113	0	0	0
1	10	21	"Blank"	"Blank"	6755	14910	100	745	793	404	50	753	753	813	585	71	5	0	0	1060	1070	234	21	1046	1046	1061	353	33	5	0	0	0.000	0.000	0.000	0.000	0.000	0.000	0.000	0.000	0.000	0.000	0.000	0.000	0.000	0.000	-0.571	1.667	1.428	1.296	4.058	1.877	0.616	316	2384	100	-8	14	6	40	24	64	Error	Error	Error	-8	14	40	24	250448	338263	-0.034	0.025	0	0	0
1	11	21	"Blank"	"Blank"	7055	14910	100	762	807	356	44	775	775	827	434	52	13	1	0	1045	1040	185	17	1052	1052	1073	254	23	8	0	0	0.000	0.000	0.000	0.000	0.000	0.000	0.000	0.000	0.000	0.000	0.000	0.000	0.000	0.000	1.857	-2.667	1.780	1.766	4.337	16.173	0.005	316	2384	100	-13	-7	-20	32	-12	20	Error	Error	0.893	-13	-7	32	-12	254890	328511	-0.046	-0.130	0	0	0
1	12	21	"Blank"	"Blank"	7355	14910	100	760	785	327	41	778	778	814	346	42	13	2	0	1054	1054	195	18	1072	1072	1085	212	19	11	0	0	0.000	0.000	0.000	0.000	0.000	0.000	0.000	0.000	0.000	0.000	0.000	0.000	0.000	0.000	1.000	-0.389	1.714	1.705	4.380	10.127	0.010	316	2384	100	-18	-18	-36	7	-18	-11	Error	Error	0.000	-18	-18	7	-18	247917	333189	-0.084	-0.146	0	0	0
1	13	21	"Blank"	"Blank"	7655	14910	100	736	787	304	38	773	773	810	335	41	16	2	0	1078	1077	193	17	1078	1078	1088	207	19	14	1	0	0.000	0.000	0.000	0.000	0.000	0.000	0.000	0.000	0.000	0.000	0.000	0.000	0.000	0.000	100000.000	-14.000	1.443	1.229	4.268	12.117	0.007	316	2384	100	-37	0	-37	14	-1	13	Error	Error	16.610	-37	0	14	-1	248540	340288	-0.069	-0.053	0	0	0
1	14	21	"Blank"	"Blank"	7955	14905	100	780	827	349	42	793	793	825	365	44	12	4	0	1080	1074	200	18	1091	1091	1099	203	18	13	1	0	0.000	0.000	0.000	0.000	0.000	0.000	0.000	0.000	0.000	0.000	0.000	0.000	0.000	0.000	1.182	-2.000	1.447	1.458	4.646	22.287	0.003	316	2384	100	-13	-11	-24	34	-17	17	Error	Error	0.241	-13	-11	34	-17	261185	339408	0.005	-0.123	0	0	0
1	15	21	"Blank"	"Blank"	8255	14905	100	791	814	340	41	790	790	832	353	42	18	3	0	1088	1104	205	18	1109	1109	1113	206	18	14	1	0	0.000	0.000	0.000	0.000	0.000	0.000	0.000	0.000	0.000	0.000	0.000	0.000	0.000	0.000	-0.048	-4.800	1.808	1.753	4.510	208.698	0.000	316	2384	100	1	-21	-20	24	-5	19	Error	Error	Error	1	-21	24	-5	257135	348949	-0.051	-0.044	0	0	0
1	16	21	"Blank"	"Blank"	8555	14905	100	768	816	327	40	791	791	841	481	57	8	1	0	1085	1105	185	16	1119	1119	1131	232	20	9	0	0	0.000	0.000	0.000	0.000	0.000	0.000	0.000	0.000	0.000	0.000	0.000	0.000	0.000	0.000	0.676	-1.786	1.927	1.569	4.437	98.530	0.000	316	2384	100	-23	-34	-57	25	-14	11	Error	Error	-0.564	-23	-34	25	-14	257967	349169	-0.052	-0.112	0	0	0
1	17	21	"Blank"	"Blank"	8855	14905	100	849	877	369	42	840	840	895	557	62	8	0	0	1136	1139	196	17	1143	1143	1168	348	29	5	0	0	0.000	0.000	0.000	0.000	0.000	0.000	0.000	0.000	0.000	0.000	0.000	0.000	0.000	0.000	-1.286	-9.250	2.120	1.966	4.274	3.180	0.188	316	2384	100	9	-7	2	37	-4	33	Error	Error	Error	9	-7	37	-4	277245	359958	-0.032	-0.083	0	0	0
1	18	21	"Blank"	"Blank"	9155	14905	100	847	892	354	39	870	870	919	502	54	10	0	0	1173	1174	206	17	1194	1194	1210	439	36	1	0	0	0.000	0.000	0.000	0.000	0.000	0.000	0.000	0.000	0.000	0.000	0.000	0.000	0.000	0.000	1.095	-1.100	1.907	2.237	4.899	22.910	0.003	316	2384	100	-23	-21	-44	22	-20	2	Error	Error	0.131	-23	-21	22	-20	281776	370884	-0.054	-0.082	0	0	0
