# Supplementary material for: Application of hybridization control probe to increase accuracy on ligation detection or minisequencing diagnostic microarrays
Source: BMC Res Notes. 2009 Dec 14;2:249. doi: 10.1186/1756-0500-2-249 (PMC2799435; doi:10.1186/1756-0500-2-249)
Supplement: Additional file 3 — Gpr_files. Zip-compressed file containing raw microarray data in GenePix results format (.gpr) and GAL (GenePix Array List) files. [file 1756-0500-2-249-S3.ZIP › gpr_files/slide8/lasi8_4-16.gpr]

ATF	1.0
30	76    
"Type=GenePix Results 3"
"DateTime=2009/05/14 15:02:12"
"Settings=C:\Axon\Data\HPV\130509\lasi8.gps"
"GalFile=C:\Axon\Data\HPV\ArrayIt_032009_InstiBioGalfile.gal"
"ArrayOfArrays=4-16"
"PixelSize=5"
"Wavelengths=532	488"
"ImageFiles=C:\Axon\Data\HPV\130509\lasi8.tif 2	C:\Axon\Data\HPV\130509\lasi8.tif 3"
"NormalizationMethod=None"
"NormalizationFactors=1	1"
"JpegImage="
"StdDev=Type 1"
"RatioFormulations=W1/W3 (#1/532)	W1/W4 (#1/488)	W3/W4 (532/488)"
"FeatureType=Circular"
"Barcode="
"BackgroundSubtraction=LocalFeature"
"ImageOrigin=0, 0"
"JpegOrigin=3620, 0"
"Creator=GenePix Pro 6.1.0.2"
"Scanner=GenePix 4200A 01 Autoloader [2]"
"FocusPosition=0"
"Temperature=23.9375"
"LinesAveraged=2"
"Comment="
"PMTGain=630	530"
"ScanPower=100	100"
"LaserPower=2.69592	2.5592"
"Filters=Standard Green	Standard Blue"
"ScanRegion=720,0,3832,13800"
"Supplier="
"Block"	"Column"	"Row"	"Name"	"ID"	"X"	"Y"	"Dia."	"F532 Median"	"F532 Mean"	"F532 SD"	"F532 CV"	"B532"	"B532 Median"	"B532 Mean"	"B532 SD"	"B532 CV"	"% > B532+1SD"	"% > B532+2SD"	"F532 % Sat."	"F488 Median"	"F488 Mean"	"F488 SD"	"F488 CV"	"B488"	"B488 Median"	"B488 Mean"	"B488 SD"	"B488 CV"	"% > B488+1SD"	"% > B488+2SD"	"F488 % Sat."	"Ratio of Medians (#1/532)"	"Ratio of Means (#1/532)"	"Median of Ratios (#1/532)"	"Mean of Ratios (#1/532)"	"Ratios SD (#1/532)"	"Rgn Ratio (#1/532)"	"Rgn R2 (#1/532)"	"Ratio of Medians (#1/488)"	"Ratio of Means (#1/488)"	"Median of Ratios (#1/488)"	"Mean of Ratios (#1/488)"	"Ratios SD (#1/488)"	"Rgn Ratio (#1/488)"	"Rgn R2 (#1/488)"	"Ratio of Medians (532/488)"	"Ratio of Means (532/488)"	"Median of Ratios (532/488)"	"Mean of Ratios (532/488)"	"Ratios SD (532/488)"	"Rgn Ratio (532/488)"	"Rgn R2 (532/488)"	"F Pixels"	"B Pixels"	"Circularity"	"Sum of Medians (#1/532)"	"Sum of Medians (#1/488)"	"Sum of Medians (532/488)"	"Sum of Means (#1/532)"	"Sum of Means (#1/488)"	"Sum of Means (532/488)"	"Log Ratio (#1/532)"	"Log Ratio (#1/488)"	"Log Ratio (532/488)"	"F532 Median - B532"	"F488 Median - B488"	"F532 Mean - B532"	"F488 Mean - B488"	"F532 Total Intensity"	"F488 Total Intensity"	"SNR 532"	"SNR 488"	"Flags"	"Normalize"	"Autoflag"
1	1	1	"A1"	"A1"	12990	8900	100	1567	1663	1106	66	869	869	917	414	45	68	40	0	11351	10932	3991	36	1274	1274	1310	470	35	99	98	0	0.000	0.000	0.000	0.000	0.000	0.000	0.000	0.000	0.000	0.000	0.000	0.000	0.000	0.000	0.069	0.082	0.079	0.072	2.439	0.103	0.023	316	2384	100	698	10077	10775	794	9658	10452	Error	Error	-3.852	698	10077	794	9658	525540	3454428	1.802	20.472	0	0	0
1	2	1	"A1"	"A1"	13285	8895	100	1411	1473	615	41	885	885	946	479	50	52	22	0	8672	9016	4402	48	1271	1271	1363	971	71	93	90	0	0.000	0.000	0.000	0.000	0.000	0.000	0.000	0.000	0.000	0.000	0.000	0.000	0.000	0.000	0.071	0.076	0.079	0.073	3.046	0.073	0.326	316	2384	100	526	7401	7927	588	7745	8333	Error	Error	-3.815	526	7401	588	7745	465331	2848927	1.100	7.882	0	0	0
1	3	1	"A1"	"A1"	13585	8895	100	1507	1634	1114	68	898	898	969	1396	144	13	1	0	10528	10180	4304	42	1287	1287	1368	1274	93	93	91	0	0.000	0.000	0.000	0.000	0.000	0.000	0.000	0.000	0.000	0.000	0.000	0.000	0.000	0.000	0.066	0.083	0.080	0.074	3.178	0.071	0.181	316	2384	100	609	9241	9850	736	8893	9629	Error	Error	-3.924	609	9241	736	8893	516293	3216787	0.476	6.917	0	0	0
1	4	1	"A2"	"A2"	13885	8895	100	1626	1662	616	37	876	876	915	384	41	75	48	0	8873	9628	6102	63	1275	1275	1299	281	21	94	89	0	0.000	0.000	0.000	0.000	0.000	0.000	0.000	0.000	0.000	0.000	0.000	0.000	0.000	0.000	0.099	0.094	0.096	0.115	3.273	0.072	0.355	316	2384	100	750	7598	8348	786	8353	9139	Error	Error	-3.341	750	7598	786	8353	525312	3042605	1.945	29.641	0	0	0
1	5	1	"A2"	"A2"	14185	8895	100	1623	1630	639	39	890	890	964	793	82	45	8	0	9664	9563	6107	63	1298	1298	1454	1265	87	78	73	0	0.000	0.000	0.000	0.000	0.000	0.000	0.000	0.000	0.000	0.000	0.000	0.000	0.000	0.000	0.088	0.090	0.092	0.113	3.263	0.123	0.318	316	2384	100	733	8366	9099	740	8265	9005	Error	Error	-3.513	733	8366	740	8265	515100	3021814	0.840	6.410	0	0	0
1	6	1	"A2"	"A2"	14485	8895	100	1614	1621	587	36	902	902	949	407	42	70	42	0	10741	10576	5594	52	1315	1315	1426	893	62	88	83	0	0.000	0.000	0.000	0.000	0.000	0.000	0.000	0.000	0.000	0.000	0.000	0.000	0.000	0.000	0.076	0.078	0.086	0.087	2.911	0.065	0.346	316	2384	100	712	9426	10138	719	9261	9980	Error	Error	-3.727	712	9426	719	9261	512206	3341962	1.651	10.246	0	0	0
1	7	1	"A3"	"A3"	14785	8890	100	1455	1510	615	40	917	917	968	608	62	45	15	0	9707	8801	4658	52	1316	1316	1372	674	49	85	81	0	0.000	0.000	0.000	0.000	0.000	0.000	0.000	0.000	0.000	0.000	0.000	0.000	0.000	0.000	0.064	0.079	0.091	0.091	3.309	0.247	0.227	316	2384	100	538	8391	8929	593	7485	8078	Error	Error	-3.963	538	8391	593	7485	477056	2781140	0.891	11.022	0	0	0
1	8	1	"A3"	"A3"	15085	8890	100	1465	1739	1922	110	944	944	1021	662	64	41	16	0	9439	9779	5352	54	1352	1352	1483	865	58	94	89	0	0.000	0.000	0.000	0.000	0.000	0.000	0.000	0.000	0.000	0.000	0.000	0.000	0.000	0.000	0.064	0.094	0.084	0.083	2.953	0.115	0.149	316	2384	100	521	8087	8608	795	8427	9222	Error	Error	-3.956	521	8087	795	8427	549629	3090229	1.085	9.591	0	0	0
1	9	1	"A3"	"A3"	15385	8890	100	1432	1493	581	38	923	923	977	416	42	57	29	0	8792	8918	4736	53	1339	1339	1467	894	60	91	85	0	0.000	0.000	0.000	0.000	0.000	0.000	0.000	0.000	0.000	0.000	0.000	0.000	0.000	0.000	0.068	0.075	0.081	0.081	2.661	0.073	0.352	316	2384	100	509	7453	7962	570	7579	8149	Error	Error	-3.872	509	7453	570	7579	471943	2817982	1.240	8.334	0	0	0
1	10	1	"A4"	"A4"	15685	8890	100	1505	1568	625	39	914	914	945	391	41	64	39	0	8506	9265	5311	57	1336	1336	1361	333	24	91	85	0	0.000	0.000	0.000	0.000	0.000	0.000	0.000	0.000	0.000	0.000	0.000	0.000	0.000	0.000	0.082	0.082	0.094	0.105	3.171	0.073	0.366	316	2384	100	591	7170	7761	654	7929	8583	Error	Error	-3.601	591	7170	654	7929	495537	2927806	1.593	23.736	0	0	0
1	11	1	"A4"	"A4"	15985	8890	100	1457	1503	588	39	920	920	967	485	50	52	24	0	9611	8921	4695	52	1336	1336	1401	584	41	88	81	0	0.000	0.000	0.000	0.000	0.000	0.000	0.000	0.000	0.000	0.000	0.000	0.000	0.000	0.000	0.065	0.077	0.084	0.085	3.553	0.077	0.257	316	2384	100	537	8275	8812	583	7585	8168	Error	Error	-3.946	537	8275	583	7585	474819	2819114	1.105	12.877	0	0	0
1	12	1	"A4"	"A4"	16285	8885	100	1464	1567	937	59	953	953	999	485	48	51	24	0	7372	7833	4766	60	1373	1373	1479	733	49	82	77	0	0.000	0.000	0.000	0.000	0.000	0.000	0.000	0.000	0.000	0.000	0.000	0.000	0.000	0.000	0.085	0.095	0.098	0.111	3.696	0.082	0.220	316	2384	100	511	5999	6510	614	6460	7074	Error	Error	-3.553	511	5999	614	6460	495291	2475122	1.171	8.668	0	0	0
1	13	1	"A5"	"A5"	16585	8885	100	1087	1266	1111	87	984	984	1041	523	50	21	6	0	2650	3171	1774	55	1392	1392	1421	376	26	81	66	0	0.000	0.000	0.000	0.000	0.000	0.000	0.000	0.000	0.000	0.000	0.000	0.000	0.000	0.000	0.082	0.159	0.220	0.271	4.447	0.338	0.224	316	2384	100	103	1258	1361	282	1779	2061	Error	Error	-3.610	103	1258	282	1779	399921	1002055	0.430	4.654	0	0	0
1	14	1	"A5"	"A5"	16880	8885	100	1090	1161	495	42	987	987	1052	544	51	21	4	0	2579	3090	1681	54	1426	1426	1473	595	40	65	47	0	0.000	0.000	0.000	0.000	0.000	0.000	0.000	0.000	0.000	0.000	0.000	0.000	0.000	0.000	0.089	0.105	0.255	0.267	4.780	0.137	0.072	316	2384	100	103	1153	1256	174	1664	1838	Error	Error	-3.485	103	1153	174	1664	366960	976588	0.200	2.718	0	0	0
1	15	1	"A5"	"A5"	17180	8885	100	1172	1204	455	37	994	994	1070	721	67	12	0	0	2682	3222	1887	58	1447	1447	1501	875	58	56	38	0	0.000	0.000	0.000	0.000	0.000	0.000	0.000	0.000	0.000	0.000	0.000	0.000	0.000	0.000	0.144	0.118	0.226	0.300	4.622	0.138	0.080	316	2384	100	178	1235	1413	210	1775	1985	Error	Error	-2.795	178	1235	210	1775	380398	1018054	0.186	1.967	0	0	0
1	16	1	"A6"	"A6"	17480	8885	100	1398	1488	652	43	1064	1064	1213	1551	127	4	0	0	5894	6879	4082	59	1510	1510	1621	1089	67	84	74	0	0.000	0.000	0.000	0.000	0.000	0.000	0.000	0.000	0.000	0.000	0.000	0.000	0.000	0.000	0.076	0.079	0.102	0.108	3.665	0.338	0.153	316	2384	100	334	4384	4718	424	5369	5793	Error	Error	-3.714	334	4384	424	5369	470332	2173853	0.177	4.828	0	0	0
1	17	1	"A6"	"A6"	17780	8880	100	1469	1578	1248	79	1032	1032	1090	536	49	42	16	0	6279	6234	3618	58	1518	1518	1570	546	34	79	76	0	0.000	0.000	0.000	0.000	0.000	0.000	0.000	0.000	0.000	0.000	0.000	0.000	0.000	0.000	0.092	0.116	0.131	0.145	3.378	0.106	0.125	316	2384	100	437	4761	5198	546	4716	5262	Error	Error	-3.446	437	4761	546	4716	498641	1970051	0.910	8.542	0	0	0
1	18	1	"A6"	"A6"	18080	8880	100	1543	1617	941	58	1063	1063	1121	583	52	42	13	0	5526	6687	4158	62	1550	1550	1596	458	28	85	80	0	0.000	0.000	0.000	0.000	0.000	0.000	0.000	0.000	0.000	0.000	0.000	0.000	0.000	0.000	0.121	0.108	0.115	0.116	3.639	0.094	0.129	316	2384	100	480	3976	4456	554	5137	5691	Error	Error	-3.050	480	3976	554	5137	510845	2113054	0.851	11.116	0	0	0
1	1	2	"A7"	"A7"	12990	9200	100	1040	1139	528	46	849	849	913	631	69	20	6	0	3725	4068	2495	61	1247	1247	1312	834	63	69	60	0	0.000	0.000	0.000	0.000	0.000	0.000	0.000	0.000	0.000	0.000	0.000	0.000	0.000	0.000	0.077	0.103	0.150	0.180	4.555	0.112	0.096	316	2384	100	191	2478	2669	290	2821	3111	Error	Error	-3.698	191	2478	290	2821	359861	1285512	0.358	3.305	0	0	0
1	2	2	"A7"	"A7"	13290	9195	100	1056	1374	2615	190	863	863	913	436	47	36	15	0	4111	5130	4217	82	1262	1262	1293	308	23	84	74	0	0.000	0.000	0.000	0.000	0.000	0.000	0.000	0.000	0.000	0.000	0.000	0.000	0.000	0.000	0.068	0.132	0.142	0.158	4.773	0.644	0.358	316	2384	100	193	2849	3042	511	3868	4379	Error	Error	-3.884	193	2849	511	3868	434150	1621102	1.057	12.458	0	0	0
1	3	2	"A7"	"A7"	13590	9195	100	1091	1149	517	44	842	842	887	371	41	38	18	0	3517	4829	3599	74	1267	1267	1305	337	25	81	75	0	0.000	0.000	0.000	0.000	0.000	0.000	0.000	0.000	0.000	0.000	0.000	0.000	0.000	0.000	0.111	0.086	0.125	0.154	4.169	0.086	0.189	316	2384	100	249	2250	2499	307	3562	3869	Error	Error	-3.176	249	2250	307	3562	363159	1525826	0.706	10.457	0	0	0
1	4	2	"A8"	"A8"	13890	9195	100	1312	1403	640	45	857	857	920	693	75	37	11	0	7871	8694	5579	64	1273	1273	1320	501	37	80	74	0	0.000	0.000	0.000	0.000	0.000	0.000	0.000	0.000	0.000	0.000	0.000	0.000	0.000	0.000	0.069	0.074	0.087	0.103	4.208	0.082	0.134	316	2384	100	455	6598	7053	546	7421	7967	Error	Error	-3.858	455	6598	546	7421	443400	2747231	0.697	14.719	0	0	0
1	5	2	"A8"	"A8"	14190	9195	100	1377	1465	679	46	868	868	918	409	44	56	33	0	8185	8718	5594	64	1292	1292	1399	711	50	80	74	0	0.000	0.000	0.000	0.000	0.000	0.000	0.000	0.000	0.000	0.000	0.000	0.000	0.000	0.000	0.074	0.080	0.091	0.117	4.977	0.076	0.287	316	2384	100	509	6893	7402	597	7426	8023	Error	Error	-3.759	509	6893	597	7426	462857	2754883	1.337	10.294	0	0	0
1	6	2	"A8"	"A8"	14490	9195	100	1370	1842	3895	211	892	892	955	514	53	48	27	0	8454	8366	5316	63	1307	1307	1409	676	47	80	74	0	0.000	0.000	0.000	0.000	0.000	0.000	0.000	0.000	0.000	0.000	0.000	0.000	0.000	0.000	0.067	0.135	0.106	0.129	4.167	0.141	0.047	316	2384	100	478	7147	7625	950	7059	8009	Error	Error	-3.902	478	7147	950	7059	582187	2643657	1.726	10.291	0	0	0
1	7	2	"A9"	"A9"	14790	9190	100	1248	1371	641	46	897	897	954	555	58	38	17	0	5551	6420	4863	75	1315	1315	1478	1122	75	61	58	0	0.000	0.000	0.000	0.000	0.000	0.000	0.000	0.000	0.000	0.000	0.000	0.000	0.000	0.000	0.083	0.093	0.112	0.155	4.953	0.098	0.216	316	2384	100	351	4236	4587	474	5105	5579	Error	Error	-3.593	351	4236	474	5105	433094	2028798	0.751	4.405	0	0	0
1	8	2	"A9"	"A9"	15090	9190	100	1415	1475	617	41	918	918	1018	1225	120	15	0	0	7171	7488	4354	58	1336	1336	1536	1138	74	79	76	0	0.000	0.000	0.000	0.000	0.000	0.000	0.000	0.000	0.000	0.000	0.000	0.000	0.000	0.000	0.085	0.091	0.101	0.112	3.351	0.083	0.332	316	2384	100	497	5835	6332	557	6152	6709	Error	Error	-3.553	497	5835	557	6152	466254	2366353	0.373	5.230	0	0	0
1	9	2	"A9"	"A9"	15390	9190	100	1354	1454	623	42	944	944	996	453	45	47	25	0	6526	6862	4235	61	1336	1336	1487	884	59	75	71	0	0.000	0.000	0.000	0.000	0.000	0.000	0.000	0.000	0.000	0.000	0.000	0.000	0.000	0.000	0.079	0.092	0.112	0.130	4.118	0.088	0.308	316	2384	100	410	5190	5600	510	5526	6036	Error	Error	-3.662	410	5190	510	5526	459607	2168406	1.011	6.080	0	0	0
1	10	2	"A10"	"A10"	15690	9190	100	1416	1469	606	41	906	906	958	406	42	59	29	0	8223	7610	4723	62	1343	1343	1416	706	49	79	75	0	0.000	0.000	0.000	0.000	0.000	0.000	0.000	0.000	0.000	0.000	0.000	0.000	0.000	0.000	0.074	0.090	0.100	0.115	4.081	0.083	0.374	316	2384	100	510	6880	7390	563	6267	6830	Error	Error	-3.754	510	6880	563	6267	464294	2404826	1.259	8.773	0	0	0
1	11	2	"A10"	"A10"	15990	9190	100	1419	1473	619	42	920	920	967	415	42	56	30	0	7572	7024	3751	53	1364	1364	1505	770	51	83	77	0	0.000	0.000	0.000	0.000	0.000	0.000	0.000	0.000	0.000	0.000	0.000	0.000	0.000	0.000	0.080	0.098	0.115	0.125	3.562	0.098	0.326	316	2384	100	499	6208	6707	553	5660	6213	Error	Error	-3.637	499	6208	553	5660	465510	2219503	1.219	7.168	0	0	0
1	12	2	"A10"	"A10"	16290	9185	100	1329	1362	535	39	966	966	1051	1060	100	10	0	0	5837	5535	2845	51	1400	1400	1557	869	55	79	74	0	0.000	0.000	0.000	0.000	0.000	0.000	0.000	0.000	0.000	0.000	0.000	0.000	0.000	0.000	0.082	0.096	0.118	0.148	4.775	0.212	0.129	316	2384	100	363	4437	4800	396	4135	4531	Error	Error	-3.612	363	4437	396	4135	430421	1749023	0.293	4.578	0	0	0
1	13	2	"A11"	"A11"	16585	9185	100	1220	1352	905	66	957	957	1005	482	47	37	17	0	4533	5165	3754	72	1393	1393	1450	557	38	70	63	0	0.000	0.000	0.000	0.000	0.000	0.000	0.000	0.000	0.000	0.000	0.000	0.000	0.000	0.000	0.084	0.105	0.141	0.193	5.905	0.106	0.169	316	2384	100	263	3140	3403	395	3772	4167	Error	Error	-3.578	263	3140	395	3772	427099	1632087	0.720	6.670	0	0	0
1	14	2	"A11"	"A11"	16885	9185	100	1161	1272	794	62	938	938	1001	531	53	28	8	0	3562	4721	3198	67	1385	1385	1422	427	30	74	66	0	0.000	0.000	0.000	0.000	0.000	0.000	0.000	0.000	0.000	0.000	0.000	0.000	0.000	0.000	0.102	0.100	0.137	0.163	5.129	0.120	0.152	316	2384	100	223	2177	2400	334	3336	3670	Error	Error	-3.287	223	2177	334	3336	401843	1491840	0.510	7.726	0	0	0
1	15	2	"A11"	"A11"	17185	9185	100	1257	1319	581	44	976	976	1074	1197	111	7	0	0	4539	5523	3938	71	1436	1436	1556	1155	74	66	54	0	0.000	0.000	0.000	0.000	0.000	0.000	0.000	0.000	0.000	0.000	0.000	0.000	0.000	0.000	0.091	0.084	0.122	0.162	4.898	0.199	0.181	316	2384	100	281	3103	3384	343	4087	4430	Error	Error	-3.465	281	3103	343	4087	416704	1745225	0.205	3.435	0	0	0
1	16	2	"A12"	"A12"	17485	9185	100	1196	1354	817	60	1074	1074	1344	2754	204	0	0	0	4190	4922	3003	61	1517	1517	1697	1758	103	62	40	0	0.000	0.000	0.000	0.000	0.000	0.000	0.000	0.000	0.000	0.000	0.000	0.000	0.000	0.000	0.046	0.082	0.128	0.140	5.490	0.112	0.159	316	2384	100	122	2673	2795	280	3405	3685	Error	Error	-4.454	122	2673	280	3405	427824	1555436	0.004	1.834	0	0	0
1	17	2	"A12"	"A12"	17785	9180	100	1352	1491	736	49	1042	1042	1115	775	69	25	7	0	5666	6019	3914	65	1536	1536	1673	1031	61	68	58	0	0.000	0.000	0.000	0.000	0.000	0.000	0.000	0.000	0.000	0.000	0.000	0.000	0.000	0.000	0.075	0.100	0.119	0.159	4.703	0.108	0.207	316	2384	100	310	4130	4440	449	4483	4932	Error	Error	-3.736	310	4130	449	4483	471311	1901939	0.485	4.215	0	0	0
1	18	2	"A12"	"A12"	18085	9180	100	1438	1771	1794	101	1072	1072	1144	829	72	25	7	0	5438	5903	3937	66	1575	1575	1766	1586	89	66	52	0	0.000	0.000	0.000	0.000	0.000	0.000	0.000	0.000	0.000	0.000	0.000	0.000	0.000	0.000	0.095	0.162	0.172	0.190	4.128	0.175	0.233	316	2384	100	366	3863	4229	699	4328	5027	Error	Error	-3.400	366	3863	699	4328	559628	1865283	0.756	2.608	0	0	0
1	1	3	"A13"	"A13"	12995	9500	100	1361	1461	617	42	866	866	908	400	44	59	33	0	9550	9060	5355	59	1247	1247	1356	858	63	78	75	0	0.000	0.000	0.000	0.000	0.000	0.000	0.000	0.000	0.000	0.000	0.000	0.000	0.000	0.000	0.060	0.076	0.084	0.093	4.245	0.069	0.331	316	2384	100	495	8303	8798	595	7813	8408	Error	Error	-4.068	495	8303	595	7813	461645	2863034	1.383	8.979	0	0	0
1	2	3	"A13"	"A13"	13295	9500	100	1599	1615	619	38	854	854	900	401	44	68	46	0	11992	11404	5645	49	1270	1270	1373	727	52	90	85	0	0.000	0.000	0.000	0.000	0.000	0.000	0.000	0.000	0.000	0.000	0.000	0.000	0.000	0.000	0.069	0.075	0.081	0.081	2.932	0.072	0.446	316	2384	100	745	10722	11467	761	10134	10895	Error	Error	-3.847	745	10722	761	10134	510221	3603635	1.783	13.798	0	0	0
1	3	3	"A13"	"A13"	13595	9495	100	1517	1598	682	42	859	859	1014	2151	212	2	0	0	12122	10642	5862	55	1285	1285	1542	1995	129	75	74	0	0.000	0.000	0.000	0.000	0.000	0.000	0.000	0.000	0.000	0.000	0.000	0.000	0.000	0.000	0.061	0.079	0.086	0.093	3.148	0.071	0.427	316	2384	100	658	10837	11495	739	9357	10096	Error	Error	-4.042	658	10837	739	9357	504951	3362727	0.272	4.561	0	0	0
1	4	3	"A14"	"A14"	13895	9495	100	1437	1493	590	39	855	855	909	598	65	48	16	0	10889	9579	5090	53	1267	1267	1307	465	35	86	80	0	0.000	0.000	0.000	0.000	0.000	0.000	0.000	0.000	0.000	0.000	0.000	0.000	0.000	0.000	0.060	0.077	0.083	0.086	3.797	0.070	0.216	316	2384	100	582	9622	10204	638	8312	8950	Error	Error	-4.047	582	9622	638	8312	471661	3026975	0.977	17.789	0	0	0
1	5	3	"A14"	"A14"	14195	9495	100	1404	1466	605	41	882	882	955	1215	127	12	0	0	9482	8809	4617	52	1285	1285	1363	592	43	89	83	0	0.000	0.000	0.000	0.000	0.000	0.000	0.000	0.000	0.000	0.000	0.000	0.000	0.000	0.000	0.064	0.078	0.088	0.081	3.165	0.075	0.344	316	2384	100	522	8197	8719	584	7524	8108	Error	Error	-3.973	522	8197	584	7524	463367	2783757	0.421	12.578	0	0	0
1	6	3	"A14"	"A14"	14495	9495	100	1469	1540	627	40	901	901	936	414	44	61	37	0	11614	10454	4769	45	1292	1292	1483	1189	80	91	85	0	0.000	0.000	0.000	0.000	0.000	0.000	0.000	0.000	0.000	0.000	0.000	0.000	0.000	0.000	0.055	0.070	0.073	0.071	2.732	0.069	0.350	316	2384	100	568	10322	10890	639	9162	9801	Error	Error	-4.184	568	10322	639	9162	486665	3303520	1.459	7.545	0	0	0
1	7	3	"A15"	"A15"	14795	9495	100	1211	1256	510	40	906	906	946	388	41	45	17	0	5019	4874	2355	48	1307	1307	1337	328	24	83	79	0	0.000	0.000	0.000	0.000	0.000	0.000	0.000	0.000	0.000	0.000	0.000	0.000	0.000	0.000	0.082	0.098	0.127	0.137	3.135	0.101	0.184	316	2384	100	305	3712	4017	350	3567	3917	Error	Error	-3.605	305	3712	350	3567	396766	1540270	0.799	10.784	0	0	0
1	8	3	"A15"	"A15"	15095	9490	100	1275	1343	752	55	909	909	966	478	49	40	17	0	6328	6934	4437	63	1324	1324	1431	727	50	86	78	0	0.000	0.000	0.000	0.000	0.000	0.000	0.000	0.000	0.000	0.000	0.000	0.000	0.000	0.000	0.073	0.077	0.091	0.101	3.313	0.079	0.209	316	2384	100	366	5004	5370	434	5610	6044	Error	Error	-3.773	366	5004	434	5610	424255	2191109	0.789	7.569	0	0	0
1	9	3	"A15"	"A15"	15395	9490	100	1337	1671	2880	172	908	908	945	390	41	53	31	0	5982	6841	4631	67	1338	1338	1482	874	58	86	80	0	0.000	0.000	0.000	0.000	0.000	0.000	0.000	0.000	0.000	0.000	0.000	0.000	0.000	0.000	0.092	0.139	0.115	0.125	3.339	0.287	0.330	316	2384	100	429	4644	5073	763	5503	6266	Error	Error	-3.436	429	4644	763	5503	527939	2161602	1.862	6.132	0	0	0
1	10	3	"A16"	"A16"	15695	9490	100	1430	1533	751	48	921	921	983	644	65	40	14	0	8787	8961	5552	61	1346	1346	1384	436	31	88	80	0	0.000	0.000	0.000	0.000	0.000	0.000	0.000	0.000	0.000	0.000	0.000	0.000	0.000	0.000	0.068	0.080	0.087	0.095	4.240	0.105	0.105	316	2384	100	509	7441	7950	612	7615	8227	Error	Error	-3.870	509	7441	612	7615	484331	2831650	0.854	17.378	0	0	0
1	11	3	"A16"	"A16"	15990	9490	100	1439	1547	696	44	940	940	1034	861	83	30	7	0	8062	9170	5567	60	1365	1365	1533	1034	67	84	80	0	0.000	0.000	0.000	0.000	0.000	0.000	0.000	0.000	0.000	0.000	0.000	0.000	0.000	0.000	0.075	0.078	0.094	0.097	3.322	0.084	0.133	316	2384	100	499	6697	7196	607	7805	8412	Error	Error	-3.746	499	6697	607	7805	488707	2897731	0.596	7.386	0	0	0
1	12	3	"A16"	"A16"	16290	9490	100	1509	1928	3241	168	943	943	990	414	41	58	35	0	8893	9512	5882	61	1365	1365	1515	926	61	88	82	0	0.000	0.000	0.000	0.000	0.000	0.000	0.000	0.000	0.000	0.000	0.000	0.000	0.000	0.000	0.075	0.121	0.092	0.094	3.222	0.191	0.198	316	2384	100	566	7528	8094	985	8147	9132	Error	Error	-3.733	566	7528	985	8147	609314	3005861	2.266	8.636	0	0	0
1	13	3	"A17"	"A17"	16590	9485	100	1349	1423	707	49	943	943	1007	521	51	42	17	0	6500	6326	3250	51	1380	1380	1414	421	29	88	82	0	0.000	0.000	0.000	0.000	0.000	0.000	0.000	0.000	0.000	0.000	0.000	0.000	0.000	0.000	0.079	0.097	0.116	0.120	3.528	0.097	0.207	316	2384	100	406	5120	5526	480	4946	5426	Error	Error	-3.657	406	5120	480	4946	449539	1998958	0.798	11.667	0	0	0
1	14	3	"A17"	"A17"	16890	9485	100	1450	1496	730	48	946	946	1040	1036	99	17	1	0	7263	7263	4217	58	1390	1390	1528	922	60	85	76	0	0.000	0.000	0.000	0.000	0.000	0.000	0.000	0.000	0.000	0.000	0.000	0.000	0.000	0.000	0.086	0.094	0.108	0.123	3.570	0.106	0.051	316	2384	100	504	5873	6377	550	5873	6423	Error	Error	-3.543	504	5873	550	5873	472663	2295207	0.440	6.220	0	0	0
1	15	3	"A17"	"A17"	17190	9485	100	1373	1434	616	42	975	975	1039	804	77	20	2	0	6006	6012	2944	48	1413	1413	1526	854	55	84	80	0	0.000	0.000	0.000	0.000	0.000	0.000	0.000	0.000	0.000	0.000	0.000	0.000	0.000	0.000	0.087	0.100	0.118	0.125	4.301	0.193	0.183	316	2384	100	398	4593	4991	459	4599	5058	Error	Error	-3.529	398	4593	459	4599	453030	1899906	0.491	5.253	0	0	0
1	16	3	"A18"	"A18"	17490	9485	100	1320	1364	563	41	987	987	1045	473	45	39	15	0	5764	5863	3093	52	1436	1436	1498	892	59	81	75	0	0.000	0.000	0.000	0.000	0.000	0.000	0.000	0.000	0.000	0.000	0.000	0.000	0.000	0.000	0.077	0.085	0.120	0.125	3.944	0.085	0.162	316	2384	100	333	4328	4661	377	4427	4804	Error	Error	-3.700	333	4328	377	4427	431005	1852779	0.674	4.893	0	0	0
1	17	3	"A18"	"A18"	17790	9485	100	1500	1590	703	44	1006	1006	1062	453	42	51	29	0	6464	7021	4013	57	1477	1477	1587	755	47	88	81	0	0.000	0.000	0.000	0.000	0.000	0.000	0.000	0.000	0.000	0.000	0.000	0.000	0.000	0.000	0.099	0.105	0.123	0.120	3.100	0.105	0.335	316	2384	100	494	4987	5481	584	5544	6128	Error	Error	-3.336	494	4987	584	5544	502313	2218630	1.166	7.197	0	0	0
1	18	3	"A18"	"A18"	18090	9480	100	1356	1655	2051	123	1049	1049	1126	677	60	31	11	0	6301	6153	3558	57	1537	1537	1683	1025	60	79	70	0	0.000	0.000	0.000	0.000	0.000	0.000	0.000	0.000	0.000	0.000	0.000	0.000	0.000	0.000	0.064	0.131	0.126	0.133	3.424	0.228	0.208	316	2384	100	307	4764	5071	606	4616	5222	Error	Error	-3.956	307	4764	606	4616	523099	1944314	0.781	4.361	0	0	0
1	1	4	"A19"	"A19"	13000	9800	100	1134	1204	527	43	838	838	905	603	66	27	6	0	4210	5272	3408	64	1226	1226	1283	534	41	84	81	0	0.000	0.000	0.000	0.000	0.000	0.000	0.000	0.000	0.000	0.000	0.000	0.000	0.000	0.000	0.099	0.090	0.115	0.138	4.931	0.087	0.216	316	2384	100	296	2984	3280	366	4046	4412	Error	Error	-3.334	296	2984	366	4046	380394	1666085	0.496	7.470	0	0	0
1	2	4	"A19"	"A19"	13300	9800	100	1240	1380	1347	97	871	871	923	686	74	30	5	0	5026	6987	4876	69	1255	1255	1359	802	59	85	83	0	0.000	0.000	0.000	0.000	0.000	0.000	0.000	0.000	0.000	0.000	0.000	0.000	0.000	0.000	0.098	0.089	0.099	0.104	3.811	0.108	0.108	316	2384	100	369	3771	4140	509	5732	6241	Error	Error	-3.353	369	3771	509	5732	436074	2207933	0.666	7.017	0	0	0
1	3	4	"A19"	"A19"	13600	9795	100	1185	1283	568	44	857	857	898	390	43	44	26	0	5049	6789	4848	71	1263	1263	1359	660	48	83	78	0	0.000	0.000	0.000	0.000	0.000	0.000	0.000	0.000	0.000	0.000	0.000	0.000	0.000	0.000	0.087	0.077	0.093	0.102	3.451	0.072	0.252	316	2384	100	328	3786	4114	426	5526	5952	Error	Error	-3.529	328	3786	426	5526	405430	2145462	0.987	8.227	0	0	0
1	4	4	"A20"	"A20"	13900	9795	100	1734	1747	664	38	857	857	994	1769	177	10	0	0	16460	14281	6162	43	1294	1294	1378	924	67	89	85	0	0.000	0.000	0.000	0.000	0.000	0.000	0.000	0.000	0.000	0.000	0.000	0.000	0.000	0.000	0.058	0.069	0.074	0.068	2.763	0.120	0.083	316	2384	100	877	15166	16043	890	12987	13877	Error	Error	-4.112	877	15166	890	12987	551922	4512648	0.426	13.964	0	0	0
1	5	4	"A20"	"A20"	14200	9795	100	1745	1774	650	36	869	869	953	945	99	43	7	0	16518	14182	6434	45	1302	1302	1454	1058	72	91	86	0	0.000	0.000	0.000	0.000	0.000	0.000	0.000	0.000	0.000	0.000	0.000	0.000	0.000	0.000	0.058	0.070	0.070	0.071	2.509	0.073	0.266	316	2384	100	876	15216	16092	905	12880	13785	Error	Error	-4.119	876	15216	905	12880	560455	4481647	0.869	12.030	0	0	0
1	6	4	"A20"	"A20"	14500	9795	100	1739	1751	657	37	904	904	1130	2893	256	0	0	0	16274	14709	5303	36	1317	1317	1642	2884	175	89	87	0	0.000	0.000	0.000	0.000	0.000	0.000	0.000	0.000	0.000	0.000	0.000	0.000	0.000	0.000	0.056	0.063	0.063	0.057	2.693	0.059	0.272	316	2384	100	835	14957	15792	847	13392	14239	Error	Error	-4.163	835	14957	847	13392	553236	4647942	0.215	4.531	0	0	0
1	7	4	"A21"	"A21"	14800	9795	100	1728	1726	637	36	912	912	979	834	85	49	9	0	13694	11740	5123	43	1336	1336	1440	1021	70	87	82	0	0.000	0.000	0.000	0.000	0.000	0.000	0.000	0.000	0.000	0.000	0.000	0.000	0.000	0.000	0.066	0.078	0.083	0.081	2.668	0.077	0.182	316	2384	100	816	12358	13174	814	10404	11218	Error	Error	-3.921	816	12358	814	10404	545307	3709928	0.896	10.088	0	0	0
1	8	4	"A21"	"A21"	15100	9790	100	1715	1737	632	36	934	934	1038	1456	140	15	0	0	13450	12002	4573	38	1342	1342	1596	1354	84	89	86	0	0.000	0.000	0.000	0.000	0.000	0.000	0.000	0.000	0.000	0.000	0.000	0.000	0.000	0.000	0.065	0.075	0.078	0.075	2.513	0.080	0.046	316	2384	100	781	12108	12889	803	10660	11463	Error	Error	-3.954	781	12108	803	10660	549002	3792729	0.480	7.685	0	0	0
1	9	4	"A21"	"A21"	15400	9790	100	1628	1654	729	44	901	901	964	411	42	64	42	0	12946	10902	5277	48	1342	1342	1527	1178	77	81	79	0	0.000	0.000	0.000	0.000	0.000	0.000	0.000	0.000	0.000	0.000	0.000	0.000	0.000	0.000	0.063	0.079	0.086	0.078	2.971	0.077	0.445	316	2384	100	727	11604	12331	753	9560	10313	Error	Error	-3.997	727	11604	753	9560	522761	3444993	1.679	7.958	0	0	0
1	10	4	"A22"	"A22"	15695	9790	100	1590	1624	672	41	932	932	981	459	46	61	34	0	12410	10112	5734	56	1355	1355	1436	683	47	81	73	0	0.000	0.000	0.000	0.000	0.000	0.000	0.000	0.000	0.000	0.000	0.000	0.000	0.000	0.000	0.060	0.079	0.085	0.099	3.547	0.072	0.324	316	2384	100	658	11055	11713	692	8757	9449	Error	Error	-4.070	658	11055	692	8757	513270	3195549	1.401	12.703	0	0	0
1	11	4	"A22"	"A22"	15995	9790	100	1599	1631	643	39	916	916	970	515	53	60	28	0	13812	11400	5766	50	1348	1348	1491	956	64	82	77	0	0.000	0.000	0.000	0.000	0.000	0.000	0.000	0.000	0.000	0.000	0.000	0.000	0.000	0.000	0.055	0.071	0.076	0.082	3.173	0.067	0.396	316	2384	100	683	12464	13147	715	10052	10767	Error	Error	-4.190	683	12464	715	10052	515286	3602556	1.283	10.365	0	0	0
1	12	4	"A22"	"A22"	16295	9790	100	1619	1668	657	39	925	925	970	429	44	67	41	0	13607	11243	5607	49	1366	1366	1494	874	58	87	81	0	0.000	0.000	0.000	0.000	0.000	0.000	0.000	0.000	0.000	0.000	0.000	0.000	0.000	0.000	0.057	0.075	0.079	0.086	3.408	0.071	0.395	316	2384	100	694	12241	12935	743	9877	10620	Error	Error	-4.141	694	12241	743	9877	527087	3552726	1.627	11.154	0	0	0
1	13	4	"A23"	"A23"	16595	9790	100	1515	1553	636	40	940	940	993	493	49	53	25	0	10373	9100	4960	54	1372	1372	1455	860	59	81	79	0	0.000	0.000	0.000	0.000	0.000	0.000	0.000	0.000	0.000	0.000	0.000	0.000	0.000	0.000	0.064	0.079	0.083	0.089	3.430	0.078	0.334	316	2384	100	575	9001	9576	613	7728	8341	Error	Error	-3.968	575	9001	613	7728	490653	2875579	1.136	8.890	0	0	0
1	14	4	"A23"	"A23"	16895	9785	100	1488	1597	768	48	935	935	1001	503	50	54	27	0	12403	9788	5707	58	1401	1401	1530	773	50	79	73	0	0.000	0.000	0.000	0.000	0.000	0.000	0.000	0.000	0.000	0.000	0.000	0.000	0.000	0.000	0.050	0.079	0.088	0.096	4.000	0.076	0.269	316	2384	100	553	11002	11555	662	8387	9049	Error	Error	-4.314	553	11002	662	8387	504685	3093135	1.185	10.683	0	0	0
1	15	4	"A23"	"A23"	17195	9785	100	1548	1573	672	42	960	960	1165	2688	230	1	0	0	11083	9246	5194	56	1416	1416	1700	2623	154	72	67	0	0.000	0.000	0.000	0.000	0.000	0.000	0.000	0.000	0.000	0.000	0.000	0.000	0.000	0.000	0.061	0.078	0.087	0.092	4.413	0.073	0.266	316	2384	100	588	9667	10255	613	7830	8443	Error	Error	-4.039	588	9667	613	7830	496959	2921716	0.152	2.877	0	0	0
1	16	4	"A24"	"A24"	17495	9785	100	1433	1535	964	62	979	979	1045	672	64	31	9	0	6508	6730	3960	58	1452	1452	1495	540	36	79	75	0	0.000	0.000	0.000	0.000	0.000	0.000	0.000	0.000	0.000	0.000	0.000	0.000	0.000	0.000	0.090	0.105	0.118	0.133	4.721	0.114	0.181	316	2384	100	454	5056	5510	556	5278	5834	Error	Error	-3.477	454	5056	556	5278	485214	2126637	0.729	9.694	0	0	0
1	17	4	"A24"	"A24"	17795	9785	100	1443	1571	724	46	1052	1052	1147	858	74	26	5	0	6132	6961	4545	65	1505	1505	1607	859	53	77	68	0	0.000	0.000	0.000	0.000	0.000	0.000	0.000	0.000	0.000	0.000	0.000	0.000	0.000	0.000	0.085	0.095	0.117	0.141	3.707	0.100	0.251	316	2384	100	391	4627	5018	519	5456	5975	Error	Error	-3.565	391	4627	519	5456	496407	2199770	0.494	6.233	0	0	0
1	18	4	"A24"	"A24"	18095	9785	100	1327	1377	558	40	1039	1039	1105	671	60	24	5	0	5158	5299	3468	65	1520	1520	1594	650	40	69	65	0	0.000	0.000	0.000	0.000	0.000	0.000	0.000	0.000	0.000	0.000	0.000	0.000	0.000	0.000	0.079	0.089	0.127	0.155	4.199	0.090	0.193	316	2384	100	288	3638	3926	338	3779	4117	Error	Error	-3.659	288	3638	338	3779	435078	1674595	0.405	5.700	0	0	0
1	1	5	"A25"	"A25"	13005	10100	100	1282	1342	576	42	838	838	888	402	45	53	30	0	9050	9165	5298	57	1242	1242	1279	464	36	92	85	0	0.000	0.000	0.000	0.000	0.000	0.000	0.000	0.000	0.000	0.000	0.000	0.000	0.000	0.000	0.057	0.064	0.073	0.069	2.961	0.062	0.291	316	2384	100	444	7808	8252	504	7923	8427	Error	Error	-4.136	444	7808	504	7923	423948	2896025	1.129	16.996	0	0	0
1	2	5	"A25"	"A25"	13305	10100	100	1310	1360	512	37	850	850	899	494	54	47	18	0	9041	9016	4248	47	1254	1254	1306	561	42	98	94	0	0.000	0.000	0.000	0.000	0.000	0.000	0.000	0.000	0.000	0.000	0.000	0.000	0.000	0.000	0.059	0.066	0.072	0.064	2.692	0.067	0.296	316	2384	100	460	7787	8247	510	7762	8272	Error	Error	-4.081	460	7787	510	7762	429723	2849082	0.933	13.743	0	0	0
1	3	5	"A25"	"A25"	13605	10100	100	1215	1323	584	44	853	853	945	1168	123	13	0	0	8007	8448	4630	54	1267	1267	1352	979	72	91	84	0	0.000	0.000	0.000	0.000	0.000	0.000	0.000	0.000	0.000	0.000	0.000	0.000	0.000	0.000	0.054	0.065	0.083	0.063	3.548	0.062	0.265	316	2384	100	362	6740	7102	470	7181	7651	Error	Error	-4.219	362	6740	470	7181	418122	2669549	0.324	7.248	0	0	0
1	4	5	"A26"	"A26"	13905	10095	100	1420	1510	928	61	871	871	987	1768	179	4	1	0	7473	7452	3494	46	1282	1282	1322	410	31	92	87	0	0.000	0.000	0.000	0.000	0.000	0.000	0.000	0.000	0.000	0.000	0.000	0.000	0.000	0.000	0.089	0.104	0.101	0.095	3.875	0.259	0.027	316	2384	100	549	6191	6740	639	6170	6809	Error	Error	-3.495	549	6191	639	6170	477280	2354852	0.296	14.951	0	0	0
1	5	5	"A26"	"A26"	14205	10095	100	1359	1446	624	43	867	867	906	379	41	58	32	0	7485	7555	3358	44	1305	1305	1407	1026	72	91	86	0	0.000	0.000	0.000	0.000	0.000	0.000	0.000	0.000	0.000	0.000	0.000	0.000	0.000	0.000	0.080	0.093	0.094	0.092	3.083	0.072	0.235	316	2384	100	492	6180	6672	579	6250	6829	Error	Error	-3.651	492	6180	579	6250	456951	2387398	1.425	5.992	0	0	0
1	6	5	"A26"	"A26"	14505	10095	100	1419	1462	557	38	870	870	934	695	74	40	10	0	7455	7793	3235	41	1299	1299	1371	694	50	96	93	0	0.000	0.000	0.000	0.000	0.000	0.000	0.000	0.000	0.000	0.000	0.000	0.000	0.000	0.000	0.089	0.091	0.102	0.090	3.004	0.078	0.268	316	2384	100	549	6156	6705	592	6494	7086	Error	Error	-3.487	549	6156	592	6494	462091	2462740	0.760	9.254	0	0	0
1	7	5	"A27"	"A27"	14805	10095	100	1312	1401	614	43	908	908	954	455	47	47	21	0	8171	8808	4450	50	1319	1319	1337	287	21	96	94	0	0.000	0.000	0.000	0.000	0.000	0.000	0.000	0.000	0.000	0.000	0.000	0.000	0.000	0.000	0.059	0.066	0.073	0.065	3.318	0.065	0.256	316	2384	100	404	6852	7256	493	7489	7982	Error	Error	-4.084	404	6852	493	7489	442788	2783453	0.982	26.031	0	0	0
1	8	5	"A27"	"A27"	15100	10095	100	1318	1385	507	36	923	923	1042	1665	159	1	0	0	7835	7776	3884	49	1327	1327	1488	1013	68	90	85	0	0.000	0.000	0.000	0.000	0.000	0.000	0.000	0.000	0.000	0.000	0.000	0.000	0.000	0.000	0.061	0.072	0.087	0.075	3.023	0.145	0.020	316	2384	100	395	6508	6903	462	6449	6911	Error	Error	-4.042	395	6508	462	6449	437664	2457332	0.206	6.207	0	0	0
1	9	5	"A27"	"A27"	15400	10090	100	1265	1312	509	38	908	908	1020	1429	140	2	0	0	6268	6610	3731	56	1345	1345	1502	1054	70	81	75	0	0.000	0.000	0.000	0.000	0.000	0.000	0.000	0.000	0.000	0.000	0.000	0.000	0.000	0.000	0.073	0.077	0.098	0.108	3.642	0.106	0.163	316	2384	100	357	4923	5280	404	5265	5669	Error	Error	-3.786	357	4923	404	5265	414640	2088902	0.204	4.846	0	0	0
1	10	5	"A28"	"A28"	15700	10090	100	1688	1736	874	50	929	929	980	433	44	71	42	0	13867	11907	5540	46	1345	1345	1370	303	22	96	92	0	0.000	0.000	0.000	0.000	0.000	0.000	0.000	0.000	0.000	0.000	0.000	0.000	0.000	0.000	0.061	0.076	0.076	0.082	2.794	0.065	0.255	316	2384	100	759	12522	13281	807	10562	11369	Error	Error	-4.044	759	12522	807	10562	548569	3762561	1.746	34.776	0	0	0
1	11	5	"A28"	"A28"	16000	10090	100	1662	1688	616	36	924	924	985	638	64	54	20	0	13148	11346	4857	42	1365	1365	1472	905	61	88	84	0	0.000	0.000	0.000	0.000	0.000	0.000	0.000	0.000	0.000	0.000	0.000	0.000	0.000	0.000	0.063	0.077	0.082	0.085	2.851	0.083	0.223	316	2384	100	738	11783	12521	764	9981	10745	Error	Error	-3.997	738	11783	764	9981	533352	3585328	1.102	10.910	0	0	0
1	12	5	"A28"	"A28"	16300	10090	100	1739	1759	608	34	929	929	980	424	43	70	46	0	11972	11081	3967	35	1373	1373	1447	665	45	96	93	0	0.000	0.000	0.000	0.000	0.000	0.000	0.000	0.000	0.000	0.000	0.000	0.000	0.000	0.000	0.076	0.085	0.090	0.081	2.478	0.076	0.364	316	2384	100	810	10599	11409	830	9708	10538	Error	Error	-3.710	810	10599	830	9708	555756	3501726	1.837	14.487	0	0	0
1	13	5	"A29"	"A29"	16600	10090	100	1391	1475	593	40	958	958	1027	774	75	27	5	0	8777	8523	4028	47	1378	1378	1427	690	48	87	84	0	0.000	0.000	0.000	0.000	0.000	0.000	0.000	0.000	0.000	0.000	0.000	0.000	0.000	0.000	0.059	0.072	0.081	0.079	4.123	0.083	0.225	316	2384	100	433	7399	7832	517	7145	7662	Error	Error	-4.095	433	7399	517	7145	466178	2693308	0.579	10.284	0	0	0
1	14	5	"A29"	"A29"	16900	10085	100	1385	1492	640	42	979	979	1071	955	89	24	1	0	7635	7913	4076	51	1418	1418	1529	1038	67	85	81	0	0.000	0.000	0.000	0.000	0.000	0.000	0.000	0.000	0.000	0.000	0.000	0.000	0.000	0.000	0.065	0.079	0.089	0.094	3.479	0.081	0.131	316	2384	100	406	6217	6623	513	6495	7008	Error	Error	-3.937	406	6217	513	6495	471349	2500609	0.441	6.150	0	0	0
1	15	5	"A29"	"A29"	17200	10085	100	1454	1471	554	37	964	964	1023	642	62	39	8	0	8011	7794	4078	52	1416	1416	1471	593	40	87	81	0	0.000	0.000	0.000	0.000	0.000	0.000	0.000	0.000	0.000	0.000	0.000	0.000	0.000	0.000	0.074	0.079	0.091	0.097	4.367	0.094	0.197	316	2384	100	490	6595	7085	507	6378	6885	Error	Error	-3.751	490	6595	507	6378	464894	2463034	0.698	10.663	0	0	0
1	16	5	"A30"	"A30"	17500	10085	100	1339	1488	825	55	1022	1022	1093	708	64	32	7	0	6413	7009	4052	57	1441	1441	1487	494	33	87	83	0	0.000	0.000	0.000	0.000	0.000	0.000	0.000	0.000	0.000	0.000	0.000	0.000	0.000	0.000	0.064	0.084	0.106	0.099	4.128	0.091	0.189	316	2384	100	317	4972	5289	466	5568	6034	Error	Error	-3.971	317	4972	466	5568	470314	2214707	0.558	11.178	0	0	0
1	17	5	"A30"	"A30"	17800	10085	100	1430	1521	870	57	1044	1044	1122	691	61	28	9	0	6667	6992	3679	52	1501	1501	1571	625	39	93	86	0	0.000	0.000	0.000	0.000	0.000	0.000	0.000	0.000	0.000	0.000	0.000	0.000	0.000	0.000	0.075	0.087	0.102	0.098	3.647	0.093	0.156	316	2384	100	386	5166	5552	477	5491	5968	Error	Error	-3.742	386	5166	477	5491	480784	2209464	0.577	8.674	0	0	0
1	18	5	"A30"	"A30"	18100	10085	100	1491	1565	782	49	1065	1065	1128	633	56	35	8	0	6029	6655	3921	58	1535	1535	1602	565	35	90	86	0	0.000	0.000	0.000	0.000	0.000	0.000	0.000	0.000	0.000	0.000	0.000	0.000	0.000	0.000	0.095	0.098	0.117	0.118	3.291	0.106	0.233	316	2384	100	426	4494	4920	500	5120	5620	Error	Error	-3.399	426	4494	500	5120	494619	2103069	0.690	8.943	0	0	0
1	1	6	"A31"	"A31"	13010	10400	100	1421	1485	626	42	855	855	916	638	69	45	14	0	11666	10617	5238	49	1249	1249	1275	353	27	94	89	0	0.000	0.000	0.000	0.000	0.000	0.000	0.000	0.000	0.000	0.000	0.000	0.000	0.000	0.000	0.054	0.067	0.074	0.071	2.968	0.064	0.319	316	2384	100	566	10417	10983	630	9368	9998	Error	Error	-4.202	566	10417	630	9368	469323	3355098	0.892	26.465	0	0	0
1	2	6	"A31"	"A31"	13310	10400	100	1360	1446	632	43	845	845	890	388	43	58	36	0	9767	9748	5626	57	1258	1258	1291	384	29	94	89	0	0.000	0.000	0.000	0.000	0.000	0.000	0.000	0.000	0.000	0.000	0.000	0.000	0.000	0.000	0.061	0.071	0.077	0.082	3.093	0.066	0.334	316	2384	100	515	8509	9024	601	8490	9091	Error	Error	-4.046	515	8509	601	8490	456840	3080518	1.433	22.023	0	0	0
1	3	6	"A31"	"A31"	13610	10400	100	1328	1459	609	41	847	847	902	392	43	59	32	0	9225	9083	4594	50	1273	1273	1307	399	30	96	93	0	0.000	0.000	0.000	0.000	0.000	0.000	0.000	0.000	0.000	0.000	0.000	0.000	0.000	0.000	0.060	0.078	0.082	0.083	2.715	0.069	0.280	316	2384	100	481	7952	8433	612	7810	8422	Error	Error	-4.047	481	7952	612	7810	461130	2870324	1.421	19.489	0	0	0
1	4	6	"A32"	"A32"	13910	10400	100	1382	1465	619	42	860	860	901	387	42	59	36	0	10249	9856	5405	54	1270	1270	1295	304	23	94	90	0	0.000	0.000	0.000	0.000	0.000	0.000	0.000	0.000	0.000	0.000	0.000	0.000	0.000	0.000	0.058	0.070	0.079	0.082	3.152	0.066	0.343	316	2384	100	522	8979	9501	605	8586	9191	Error	Error	-4.104	522	8979	605	8586	462791	3114552	1.457	28.161	0	0	0
1	5	6	"A32"	"A32"	14210	10395	100	1309	1347	569	42	869	869	911	394	43	54	27	0	7243	8309	5374	64	1291	1291	1324	366	27	89	83	0	0.000	0.000	0.000	0.000	0.000	0.000	0.000	0.000	0.000	0.000	0.000	0.000	0.000	0.000	0.074	0.068	0.075	0.089	3.429	0.063	0.261	316	2384	100	440	5952	6392	478	7018	7496	Error	Error	-3.758	440	5952	478	7018	425761	2625721	1.107	19.085	0	0	0
1	6	6	"A32"	"A32"	14510	10395	100	1426	1474	598	40	861	861	919	454	49	56	26	0	9729	9890	5198	52	1292	1292	1337	434	32	95	94	0	0.000	0.000	0.000	0.000	0.000	0.000	0.000	0.000	0.000	0.000	0.000	0.000	0.000	0.000	0.067	0.071	0.073	0.071	2.568	0.066	0.320	316	2384	100	565	8437	9002	613	8598	9211	Error	Error	-3.900	565	8437	613	8598	465790	3125324	1.222	19.707	0	0	0
1	7	6	"A33"	"A33"	14805	10395	100	1230	1397	1045	74	896	896	972	599	61	36	12	0	4979	6873	5369	78	1313	1313	1347	407	30	87	81	0	0.000	0.000	0.000	0.000	0.000	0.000	0.000	0.000	0.000	0.000	0.000	0.000	0.000	0.000	0.091	0.090	0.107	0.134	4.476	0.082	0.163	316	2384	100	334	3666	4000	501	5560	6061	Error	Error	-3.456	334	3666	501	5560	441589	2171911	0.710	13.577	0	0	0
1	8	6	"A33"	"A33"	15105	10395	100	1164	1291	545	42	906	906	994	1279	128	5	0	0	4832	6402	4742	74	1312	1312	1335	266	19	93	87	0	0.000	0.000	0.000	0.000	0.000	0.000	0.000	0.000	0.000	0.000	0.000	0.000	0.000	0.000	0.073	0.076	0.089	0.098	3.466	0.067	0.195	316	2384	100	258	3520	3778	385	5090	5475	Error	Error	-3.770	258	3520	385	5090	407832	2023024	0.232	19.049	0	0	0
1	9	6	"A33"	"A33"	15405	10395	100	1209	1310	589	44	931	931	997	560	56	33	9	0	5017	6689	4883	73	1330	1330	1359	287	21	93	87	0	0.000	0.000	0.000	0.000	0.000	0.000	0.000	0.000	0.000	0.000	0.000	0.000	0.000	0.000	0.075	0.071	0.099	0.110	3.645	0.068	0.193	316	2384	100	278	3687	3965	379	5359	5738	Error	Error	-3.729	278	3687	379	5359	413841	2113637	0.559	18.571	0	0	0
1	10	6	"A34"	"A34"	15705	10390	100	1205	1302	576	44	931	931	1003	656	65	25	7	0	4802	6499	4665	71	1328	1328	1362	511	37	85	80	0	0.000	0.000	0.000	0.000	0.000	0.000	0.000	0.000	0.000	0.000	0.000	0.000	0.000	0.000	0.079	0.072	0.106	0.104	3.538	0.081	0.128	316	2384	100	274	3474	3748	371	5171	5542	Error	Error	-3.664	274	3474	371	5171	411419	2053743	0.456	10.053	0	0	0
1	11	6	"A34"	"A34"	16005	10390	100	1230	1348	858	63	934	934	999	520	52	33	12	0	5096	6815	4648	68	1349	1349	1403	545	38	89	83	0	0.000	0.000	0.000	0.000	0.000	0.000	0.000	0.000	0.000	0.000	0.000	0.000	0.000	0.000	0.079	0.076	0.090	0.096	3.550	0.091	0.120	316	2384	100	296	3747	4043	414	5466	5880	Error	Error	-3.662	296	3747	414	5466	426098	2153384	0.671	9.930	0	0	0
1	12	6	"A34"	"A34"	16305	10390	100	1220	1291	569	44	959	959	1017	507	49	34	13	0	5109	6884	5085	73	1370	1370	1422	467	32	90	81	0	0.000	0.000	0.000	0.000	0.000	0.000	0.000	0.000	0.000	0.000	0.000	0.000	0.000	0.000	0.070	0.060	0.087	0.092	4.040	0.062	0.146	316	2384	100	261	3739	4000	332	5514	5846	Error	Error	-3.841	261	3739	332	5514	407854	2175378	0.540	11.696	0	0	0
1	13	6	"A35"	"A35"	16605	10390	100	1372	1450	741	51	929	929	975	421	43	51	25	0	9102	8436	4771	56	1385	1385	1410	334	23	87	83	0	0.000	0.000	0.000	0.000	0.000	0.000	0.000	0.000	0.000	0.000	0.000	0.000	0.000	0.000	0.057	0.074	0.086	0.093	4.520	0.071	0.224	316	2384	100	443	7717	8160	521	7051	7572	Error	Error	-4.123	443	7717	521	7051	458167	2665683	1.128	21.036	0	0	0
1	14	6	"A35"	"A35"	16905	10390	100	1468	1504	636	42	988	988	1084	1454	134	6	0	0	8241	7609	3670	48	1434	1434	1599	1389	86	79	77	0	0.000	0.000	0.000	0.000	0.000	0.000	0.000	0.000	0.000	0.000	0.000	0.000	0.000	0.000	0.071	0.084	0.096	0.104	3.523	0.074	0.201	316	2384	100	480	6807	7287	516	6175	6691	Error	Error	-3.826	480	6807	516	6175	475190	2404455	0.289	4.327	0	0	0
1	15	6	"A35"	"A35"	17205	10385	100	1386	1508	1054	69	1004	1004	1074	694	64	32	7	0	8102	7571	5361	70	1444	1444	1586	1004	63	67	64	0	0.000	0.000	0.000	0.000	0.000	0.000	0.000	0.000	0.000	0.000	0.000	0.000	0.000	0.000	0.057	0.082	0.101	0.130	4.662	0.096	0.315	316	2384	100	382	6658	7040	504	6127	6631	Error	Error	-4.123	382	6658	504	6127	476390	2392564	0.625	5.961	0	0	0
1	16	6	"A36"	"A36"	17505	10385	100	1418	1488	705	47	995	995	1103	1022	92	18	1	0	7018	6872	4418	64	1458	1458	1545	819	53	71	68	0	0.000	0.000	0.000	0.000	0.000	0.000	0.000	0.000	0.000	0.000	0.000	0.000	0.000	0.000	0.076	0.091	0.115	0.144	4.898	0.178	0.167	316	2384	100	423	5560	5983	493	5414	5907	Error	Error	-3.716	423	5560	493	5414	470336	2171497	0.377	6.504	0	0	0
1	17	6	"A36"	"A36"	17805	10385	100	1341	1413	583	41	1017	1017	1079	540	50	35	10	0	6263	6529	3975	60	1478	1478	1550	750	48	80	74	0	0.000	0.000	0.000	0.000	0.000	0.000	0.000	0.000	0.000	0.000	0.000	0.000	0.000	0.000	0.068	0.078	0.101	0.122	3.931	0.081	0.197	316	2384	100	324	4785	5109	396	5051	5447	Error	Error	-3.884	324	4785	396	5051	446466	2063086	0.619	6.639	0	0	0
1	18	6	"A36"	"A36"	18105	10385	100	1375	1471	915	62	1066	1066	1147	811	70	20	3	0	5532	5724	3606	62	1535	1535	1617	783	48	77	74	0	0.000	0.000	0.000	0.000	0.000	0.000	0.000	0.000	0.000	0.000	0.000	0.000	0.000	0.000	0.077	0.097	0.131	0.133	4.132	0.148	0.294	316	2384	100	309	3997	4306	405	4189	4594	Error	Error	-3.693	309	3997	405	4189	464889	1808733	0.400	5.245	0	0	0
1	1	7	"A37"	"A37"	13015	10700	100	1463	1518	800	52	868	868	964	1063	110	21	1	0	6199	6353	3477	54	1264	1264	1334	956	71	83	78	0	0.000	0.000	0.000	0.000	0.000	0.000	0.000	0.000	0.000	0.000	0.000	0.000	0.000	0.000	0.121	0.128	0.143	0.160	3.336	0.096	0.106	316	2384	100	595	4935	5530	650	5089	5739	Error	Error	-3.052	595	4935	650	5089	479796	2007476	0.521	5.250	0	0	0
1	2	7	"A37"	"A37"	13315	10700	100	1435	1549	786	50	855	855	906	462	50	55	28	0	8515	8247	3315	40	1261	1261	1275	249	19	98	97	0	0.000	0.000	0.000	0.000	0.000	0.000	0.000	0.000	0.000	0.000	0.000	0.000	0.000	0.000	0.080	0.099	0.090	0.086	3.433	0.077	0.160	316	2384	100	580	7254	7834	694	6986	7680	Error	Error	-3.645	580	7254	694	6986	489635	2605982	1.392	28.000	0	0	0
1	3	7	"A37"	"A37"	13615	10700	100	1445	1524	622	40	848	848	904	582	64	50	18	0	8129	7996	3587	44	1259	1259	1269	230	18	97	94	0	0.000	0.000	0.000	0.000	0.000	0.000	0.000	0.000	0.000	0.000	0.000	0.000	0.000	0.000	0.087	0.100	0.097	0.095	3.361	0.077	0.246	316	2384	100	597	6870	7467	676	6737	7413	Error	Error	-3.525	597	6870	676	6737	481741	2526712	1.065	29.248	0	0	0
1	4	7	"A38"	"A38"	13915	10700	100	1511	1560	658	42	853	853	997	2063	206	2	0	0	14517	12759	6113	47	1272	1272	1316	981	74	88	85	0	0.000	0.000	0.000	0.000	0.000	0.000	0.000	0.000	0.000	0.000	0.000	0.000	0.000	0.000	0.050	0.062	0.065	0.065	2.899	0.128	0.099	316	2384	100	658	13245	13903	707	11487	12194	Error	Error	-4.331	658	13245	707	11487	492984	4031853	0.273	11.665	0	0	0
1	5	7	"A38"	"A38"	14210	10695	100	1500	1548	641	41	875	875	941	866	92	31	5	0	12151	11657	5312	45	1300	1300	1345	574	42	95	92	0	0.000	0.000	0.000	0.000	0.000	0.000	0.000	0.000	0.000	0.000	0.000	0.000	0.000	0.000	0.058	0.065	0.066	0.065	2.530	0.061	0.262	316	2384	100	625	10851	11476	673	10357	11030	Error	Error	-4.118	625	10851	673	10357	489192	3683707	0.701	17.965	0	0	0
1	6	7	"A38"	"A38"	14510	10695	100	1658	1667	604	36	891	891	939	429	45	70	44	0	13908	13361	6333	47	1317	1317	1343	352	26	97	93	0	0.000	0.000	0.000	0.000	0.000	0.000	0.000	0.000	0.000	0.000	0.000	0.000	0.000	0.000	0.061	0.064	0.069	0.067	2.563	0.060	0.410	316	2384	100	767	12591	13358	776	12044	12820	Error	Error	-4.037	767	12591	776	12044	526894	4222030	1.697	34.142	0	0	0
1	7	7	"A39"	"A39"	14810	10695	100	1217	1329	631	47	922	922	971	417	42	41	18	0	5883	6424	3515	54	1327	1327	1342	315	23	95	90	0	0.000	0.000	0.000	0.000	0.000	0.000	0.000	0.000	0.000	0.000	0.000	0.000	0.000	0.000	0.065	0.080	0.091	0.087	3.946	0.075	0.179	316	2384	100	295	4556	4851	407	5097	5504	Error	Error	-3.949	295	4556	407	5097	420108	2030034	0.859	16.133	0	0	0
1	8	7	"A39"	"A39"	15110	10695	100	1317	1421	573	40	895	895	949	439	46	48	22	0	7491	7617	3686	48	1323	1323	1342	292	21	97	96	0	0.000	0.000	0.000	0.000	0.000	0.000	0.000	0.000	0.000	0.000	0.000	0.000	0.000	0.000	0.068	0.084	0.090	0.083	3.106	0.080	0.215	316	2384	100	422	6168	6590	526	6294	6820	Error	Error	-3.869	422	6168	526	6294	449020	2407047	1.075	21.490	0	0	0
1	9	7	"A39"	"A39"	15410	10695	100	1203	1273	550	43	925	925	1048	1321	126	6	0	0	5557	6365	4027	63	1335	1335	1383	696	50	90	79	0	0.000	0.000	0.000	0.000	0.000	0.000	0.000	0.000	0.000	0.000	0.000	0.000	0.000	0.000	0.066	0.069	0.094	0.095	3.593	0.067	0.162	316	2384	100	278	4222	4500	348	5030	5378	Error	Error	-3.925	278	4222	348	5030	402334	2011259	0.170	7.158	0	0	0
1	10	7	"A40"	"A40"	15710	10690	100	1269	1367	594	43	919	919	963	441	45	45	24	0	7417	8526	5678	66	1346	1346	1366	348	25	86	81	0	0.000	0.000	0.000	0.000	0.000	0.000	0.000	0.000	0.000	0.000	0.000	0.000	0.000	0.000	0.058	0.062	0.080	0.084	4.157	0.063	0.290	316	2384	100	350	6071	6421	448	7180	7628	Error	Error	-4.117	350	6071	448	7180	432076	2694231	0.916	20.575	0	0	0
1	11	7	"A40"	"A40"	16010	10690	100	1209	1289	511	39	895	895	953	454	47	38	17	0	5866	7226	4881	67	1339	1339	1368	397	29	91	85	0	0.000	0.000	0.000	0.000	0.000	0.000	0.000	0.000	0.000	0.000	0.000	0.000	0.000	0.000	0.069	0.067	0.085	0.087	3.655	0.070	0.148	316	2384	100	314	4527	4841	394	5887	6281	Error	Error	-3.850	314	4527	394	5887	407255	2283417	0.740	14.756	0	0	0
1	12	7	"A40"	"A40"	16310	10690	100	1279	1398	626	44	915	915	978	488	49	44	24	0	7509	8623	5213	60	1352	1352	1385	398	28	94	90	0	0.000	0.000	0.000	0.000	0.000	0.000	0.000	0.000	0.000	0.000	0.000	0.000	0.000	0.000	0.059	0.066	0.082	0.076	2.949	0.074	0.237	316	2384	100	364	6157	6521	483	7271	7754	Error	Error	-4.080	364	6157	483	7271	441685	2724887	0.861	18.186	0	0	0
1	13	7	"A41"	"A41"	16610	10690	100	1584	1624	658	40	939	939	1006	502	49	57	27	0	11132	9929	4656	46	1369	1369	1411	491	34	92	86	0	0.000	0.000	0.000	0.000	0.000	0.000	0.000	0.000	0.000	0.000	0.000	0.000	0.000	0.000	0.066	0.080	0.079	0.079	3.256	0.070	0.293	316	2384	100	645	9763	10408	685	8560	9245	Error	Error	-3.920	645	9763	685	8560	513130	3137656	1.231	17.348	0	0	0
1	14	7	"A41"	"A41"	16910	10690	100	1487	1567	552	35	962	962	1026	509	49	51	20	0	9070	9280	3907	42	1421	1421	1484	628	42	98	94	0	0.000	0.000	0.000	0.000	0.000	0.000	0.000	0.000	0.000	0.000	0.000	0.000	0.000	0.000	0.069	0.077	0.086	0.071	3.091	0.071	0.118	316	2384	100	525	7649	8174	605	7859	8464	Error	Error	-3.865	525	7649	605	7859	495293	2932429	1.063	12.414	0	0	0
1	15	7	"A41"	"A41"	17210	10685	100	1555	1630	665	40	973	973	1050	888	84	32	3	0	10046	9344	4951	52	1434	1434	1470	480	32	88	82	0	0.000	0.000	0.000	0.000	0.000	0.000	0.000	0.000	0.000	0.000	0.000	0.000	0.000	0.000	0.068	0.083	0.089	0.097	3.154	0.099	0.127	316	2384	100	582	8612	9194	657	7910	8567	Error	Error	-3.887	582	8612	657	7910	515136	2952629	0.653	16.404	0	0	0
1	16	7	"A42"	"A42"	17510	10685	100	1248	1318	552	41	1040	1040	1076	444	41	34	12	0	4642	4984	2882	57	1464	1464	1492	354	23	80	75	0	0.000	0.000	0.000	0.000	0.000	0.000	0.000	0.000	0.000	0.000	0.000	0.000	0.000	0.000	0.065	0.079	0.115	0.121	4.610	0.094	0.138	316	2384	100	208	3178	3386	278	3520	3798	Error	Error	-3.933	208	3178	278	3520	416453	1575012	0.545	9.864	0	0	0
1	17	7	"A42"	"A42"	17810	10685	100	1301	1335	524	39	1050	1050	1141	736	64	15	1	0	3727	5033	3251	64	1509	1509	1561	493	31	87	75	0	0.000	0.000	0.000	0.000	0.000	0.000	0.000	0.000	0.000	0.000	0.000	0.000	0.000	0.000	0.113	0.081	0.143	0.156	4.552	0.096	0.061	316	2384	100	251	2218	2469	285	3524	3809	Error	Error	-3.144	251	2218	285	3524	421832	1590338	0.264	7.043	0	0	0
1	18	7	"A42"	"A42"	18105	10685	100	1342	1594	2895	181	1066	1066	1125	648	57	25	7	0	4497	5007	2820	56	1539	1539	1572	459	29	86	76	0	0.000	0.000	0.000	0.000	0.000	0.000	0.000	0.000	0.000	0.000	0.000	0.000	0.000	0.000	0.093	0.152	0.154	0.146	4.131	0.575	0.112	316	2384	100	276	2958	3234	528	3468	3996	Error	Error	-3.422	276	2958	528	3468	503683	1582146	0.724	7.484	0	0	0
1	1	8	"A43"	"A43"	13020	11000	100	1514	1540	635	41	870	870	935	786	84	42	7	0	11455	10877	5762	52	1271	1271	1359	684	50	86	82	0	0.000	0.000	0.000	0.000	0.000	0.000	0.000	0.000	0.000	0.000	0.000	0.000	0.000	0.000	0.063	0.070	0.073	0.077	2.841	0.070	0.370	316	2384	100	644	10184	10828	670	9606	10276	Error	Error	-3.983	644	10184	670	9606	486750	3437073	0.770	13.915	0	0	0
1	2	8	"A43"	"A43"	13320	11000	100	1455	1477	563	38	868	868	942	620	65	45	12	0	10376	10843	5463	50	1259	1259	1331	580	43	92	88	0	0.000	0.000	0.000	0.000	0.000	0.000	0.000	0.000	0.000	0.000	0.000	0.000	0.000	0.000	0.064	0.064	0.063	0.063	2.679	0.057	0.318	316	2384	100	587	9117	9704	609	9584	10193	Error	Error	-3.957	587	9117	609	9584	466582	3426408	0.863	16.400	0	0	0
1	3	8	"A43"	"A43"	13620	11000	100	1473	1496	556	37	857	857	934	801	85	31	3	0	9694	9760	3953	40	1265	1265	1284	291	22	97	96	0	0.000	0.000	0.000	0.000	0.000	0.000	0.000	0.000	0.000	0.000	0.000	0.000	0.000	0.000	0.073	0.075	0.078	0.075	2.462	0.066	0.264	316	2384	100	616	8429	9045	639	8495	9134	Error	Error	-3.774	616	8429	639	8495	472622	3084191	0.702	29.127	0	0	0
1	4	8	"A44"	"A44"	13915	11000	100	1610	2478	4997	201	856	856	904	598	66	58	28	0	9752	9529	7809	81	1250	1250	1292	544	42	88	84	0	0.000	0.000	0.000	0.000	0.000	0.000	0.000	0.000	0.000	0.000	0.000	0.000	0.000	0.000	0.089	0.196	0.116	0.128	3.216	0.414	0.545	316	2384	100	754	8502	9256	1622	8279	9901	Error	Error	-3.495	754	8502	1622	8279	783204	3011210	2.632	15.142	0	0	0
1	5	8	"A44"	"A44"	14215	11000	100	1454	1494	556	37	863	863	948	1409	148	7	0	0	9308	8671	3709	42	1283	1283	1300	261	20	96	92	0	0.000	0.000	0.000	0.000	0.000	0.000	0.000	0.000	0.000	0.000	0.000	0.000	0.000	0.000	0.074	0.085	0.092	0.091	2.806	0.101	0.022	316	2384	100	591	8025	8616	631	7388	8019	Error	Error	-3.763	591	8025	631	7388	471959	2740152	0.388	28.241	0	0	0
1	6	8	"A44"	"A44"	14515	10995	100	1418	1478	571	38	904	904	967	1047	108	17	0	0	7650	7783	3405	43	1334	1334	1411	1145	81	92	87	0	0.000	0.000	0.000	0.000	0.000	0.000	0.000	0.000	0.000	0.000	0.000	0.000	0.000	0.000	0.081	0.089	0.095	0.087	2.813	0.079	0.189	316	2384	100	514	6316	6830	574	6449	7023	Error	Error	-3.619	514	6316	574	6449	467195	2459466	0.488	5.565	0	0	0
1	7	8	"A45"	"A45"	14815	10995	100	1471	1586	779	49	967	967	1407	3648	259	0	0	0	6790	6686	3655	54	1394	1394	1849	3314	179	70	36	0	0.000	0.000	0.000	0.000	0.000	0.000	0.000	0.000	0.000	0.000	0.000	0.000	0.000	0.000	0.093	0.117	0.144	0.152	3.545	0.823	0.275	316	2384	100	504	5396	5900	619	5292	5911	Error	Error	-3.420	504	5396	619	5292	501326	2112641	0.049	1.460	0	0	0
1	8	8	"A45"	"A45"	15115	10995	100	1532	1889	2354	124	929	929	1011	765	75	40	12	0	9916	9554	3682	38	1353	1353	1400	507	36	95	93	0	0.000	0.000	0.000	0.000	0.000	0.000	0.000	0.000	0.000	0.000	0.000	0.000	0.000	0.000	0.070	0.117	0.082	0.086	3.322	0.160	0.148	316	2384	100	603	8563	9166	960	8201	9161	Error	Error	-3.828	603	8563	960	8201	597021	3018969	1.148	16.083	0	0	0
1	9	8	"A45"	"A45"	15415	10995	100	1452	1559	721	46	938	938	1024	1352	132	12	1	0	9672	9378	4344	46	1345	1345	1414	619	43	90	87	0	0.000	0.000	0.000	0.000	0.000	0.000	0.000	0.000	0.000	0.000	0.000	0.000	0.000	0.000	0.062	0.077	0.080	0.078	2.663	0.074	0.269	316	2384	100	514	8327	8841	621	8033	8654	Error	Error	-4.018	514	8327	621	8033	492698	2963404	0.396	12.866	0	0	0
1	10	8	"A47"	"A47"	15715	10995	100	1497	1601	913	57	933	933	974	411	42	58	37	0	9196	8602	4938	57	1350	1350	1403	585	41	78	75	0	0.000	0.000	0.000	0.000	0.000	0.000	0.000	0.000	0.000	0.000	0.000	0.000	0.000	0.000	0.072	0.092	0.100	0.115	3.987	0.090	0.279	316	2384	100	564	7846	8410	668	7252	7920	Error	Error	-3.798	564	7846	668	7252	505882	2718263	1.526	12.306	0	0	0
1	11	8	"A47"	"A47"	16015	10990	100	1489	1538	631	41	928	928	1014	858	84	29	6	0	9245	8659	4782	55	1355	1355	1436	890	61	80	76	0	0.000	0.000	0.000	0.000	0.000	0.000	0.000	0.000	0.000	0.000	0.000	0.000	0.000	0.000	0.071	0.084	0.097	0.108	4.056	0.077	0.332	316	2384	100	561	7890	8451	610	7304	7914	Error	Error	-3.814	561	7890	610	7304	485850	2736255	0.611	8.116	0	0	0
1	12	8	"A47"	"A47"	16315	10990	100	1574	1592	633	39	928	928	974	409	41	64	40	0	8798	8460	4408	52	1370	1370	1417	537	37	86	82	0	0.000	0.000	0.000	0.000	0.000	0.000	0.000	0.000	0.000	0.000	0.000	0.000	0.000	0.000	0.087	0.094	0.107	0.117	3.656	0.079	0.304	316	2384	100	646	7428	8074	664	7090	7754	Error	Error	-3.523	646	7428	664	7090	503213	2673327	1.511	13.115	0	0	0
1	13	8	"A48"	"A48"	16615	10990	100	1334	1425	684	48	965	965	1024	466	45	42	17	0	7100	7530	4632	61	1416	1416	1688	1865	110	77	72	0	0.000	0.000	0.000	0.000	0.000	0.000	0.000	0.000	0.000	0.000	0.000	0.000	0.000	0.000	0.065	0.075	0.088	0.105	4.121	0.070	0.250	316	2384	100	369	5684	6053	460	6114	6574	Error	Error	-3.945	369	5684	460	6114	450322	2379517	0.861	3.132	0	0	0
1	14	8	"A48"	"A48"	16915	10990	100	1428	1511	643	42	964	964	1025	430	41	55	25	0	7290	7938	4562	57	1431	1431	1611	1395	86	85	81	0	0.000	0.000	0.000	0.000	0.000	0.000	0.000	0.000	0.000	0.000	0.000	0.000	0.000	0.000	0.079	0.084	0.097	0.102	3.436	0.072	0.301	316	2384	100	464	5859	6323	547	6507	7054	Error	Error	-3.658	464	5859	547	6507	477347	2508456	1.130	4.535	0	0	0
1	15	8	"A48"	"A48"	17215	10990	100	1465	1562	696	44	1015	1015	1066	451	42	49	25	0	7501	8603	4707	54	1481	1481	1724	1668	96	86	83	0	0.000	0.000	0.000	0.000	0.000	0.000	0.000	0.000	0.000	0.000	0.000	0.000	0.000	0.000	0.075	0.077	0.086	0.081	3.123	0.073	0.279	316	2384	100	450	6020	6470	547	7122	7669	Error	Error	-3.742	450	6020	547	7122	493749	2718522	1.100	4.124	0	0	0
1	16	8	"A49"	"A49"	17510	10985	100	1450	1479	611	41	1009	1009	1057	433	40	50	20	0	7069	6674	3917	58	1480	1480	1527	484	31	76	73	0	0.000	0.000	0.000	0.000	0.000	0.000	0.000	0.000	0.000	0.000	0.000	0.000	0.000	0.000	0.079	0.090	0.104	0.119	4.156	0.086	0.243	316	2384	100	441	5589	6030	470	5194	5664	Error	Error	-3.664	441	5589	470	5194	467208	2109105	0.975	10.634	0	0	0
1	17	8	"A49"	"A49"	17810	10985	100	1359	1490	638	42	1049	1049	1112	531	47	37	15	0	5834	6899	4622	66	1516	1516	1564	478	30	81	77	0	0.000	0.000	0.000	0.000	0.000	0.000	0.000	0.000	0.000	0.000	0.000	0.000	0.000	0.000	0.072	0.082	0.109	0.135	4.415	0.078	0.185	316	2384	100	310	4318	4628	441	5383	5824	Error	Error	-3.800	310	4318	441	5383	470789	2180201	0.712	11.161	0	0	0
1	18	8	"A49"	"A49"	18110	10985	100	1395	1511	652	43	1061	1061	1135	1019	89	17	1	0	6834	7767	5122	65	1552	1552	1605	689	42	86	81	0	0.000	0.000	0.000	0.000	0.000	0.000	0.000	0.000	0.000	0.000	0.000	0.000	0.000	0.000	0.063	0.072	0.094	0.098	3.353	0.136	0.122	316	2384	100	334	5282	5616	450	6215	6665	Error	Error	-3.983	334	5282	450	6215	477377	2454433	0.369	8.943	0	0	0
1	1	9	"A50"	"A50"	13025	11300	100	1250	1289	524	40	867	867	922	561	60	33	11	0	5175	5624	2986	53	1273	1273	1301	407	31	90	84	0	0.000	0.000	0.000	0.000	0.000	0.000	0.000	0.000	0.000	0.000	0.000	0.000	0.000	0.000	0.098	0.097	0.116	0.125	3.673	0.094	0.231	316	2384	100	383	3902	4285	422	4351	4773	Error	Error	-3.349	383	3902	422	4351	407177	1777296	0.654	10.622	0	0	0
1	2	9	"A50"	"A50"	13320	11300	100	1185	1234	563	45	835	835	895	558	62	32	10	0	4614	5974	3726	62	1271	1271	1299	499	38	93	86	0	0.000	0.000	0.000	0.000	0.000	0.000	0.000	0.000	0.000	0.000	0.000	0.000	0.000	0.000	0.105	0.085	0.090	0.102	3.801	0.068	0.162	316	2384	100	350	3343	3693	399	4703	5102	Error	Error	-3.256	350	3343	399	4703	390011	1887755	0.608	9.369	0	0	0
1	3	9	"A50"	"A50"	13620	11300	100	1134	1244	554	44	863	863	907	509	56	35	12	0	4769	5817	3542	60	1263	1263	1283	276	21	94	92	0	0.000	0.000	0.000	0.000	0.000	0.000	0.000	0.000	0.000	0.000	0.000	0.000	0.000	0.000	0.077	0.084	0.109	0.107	3.250	0.082	0.224	316	2384	100	271	3506	3777	381	4554	4935	Error	Error	-3.693	271	3506	381	4554	393003	1838023	0.662	16.428	0	0	0
1	4	9	"A51"	"A51"	13920	11300	100	1350	1421	517	36	862	862	906	418	46	53	26	0	8356	8485	4091	48	1283	1283	1291	228	17	98	97	0	0.000	0.000	0.000	0.000	0.000	0.000	0.000	0.000	0.000	0.000	0.000	0.000	0.000	0.000	0.069	0.078	0.082	0.080	2.675	0.071	0.300	316	2384	100	488	7073	7561	559	7202	7761	Error	Error	-3.857	488	7073	559	7202	449150	2681126	1.232	31.553	0	0	0
1	5	9	"A51"	"A51"	14220	11300	100	1302	1530	2255	147	859	859	924	428	46	51	23	0	7025	7236	3537	48	1295	1295	1339	450	33	96	91	0	0.000	0.000	0.000	0.000	0.000	0.000	0.000	0.000	0.000	0.000	0.000	0.000	0.000	0.000	0.077	0.113	0.100	0.101	3.450	0.074	0.028	316	2384	100	443	5730	6173	671	5941	6612	Error	Error	-3.693	443	5730	671	5941	483377	2286466	1.416	13.104	0	0	0
1	6	9	"A51"	"A51"	14520	11295	100	1424	1485	619	41	934	934	1000	618	61	38	10	0	8173	8373	3672	43	1337	1337	1374	462	33	99	94	0	0.000	0.000	0.000	0.000	0.000	0.000	0.000	0.000	0.000	0.000	0.000	0.000	0.000	0.000	0.072	0.078	0.081	0.073	2.839	0.076	0.218	316	2384	100	490	6836	7326	551	7036	7587	Error	Error	-3.802	490	6836	551	7036	469154	2645870	0.785	15.149	0	0	0
1	7	9	"A52"	"A52"	14820	11295	100	1312	1406	565	40	881	881	932	434	46	49	23	0	7586	6981	2704	38	1310	1310	1325	280	21	96	94	0	0.000	0.000	0.000	0.000	0.000	0.000	0.000	0.000	0.000	0.000	0.000	0.000	0.000	0.000	0.069	0.093	0.105	0.100	2.759	0.086	0.231	316	2384	100	431	6276	6707	525	5671	6196	Error	Error	-3.864	431	6276	525	5671	444352	2206029	1.092	20.200	0	0	0
1	8	9	"A52"	"A52"	15120	11295	100	1582	1618	595	36	923	923	967	409	42	67	35	0	8446	7912	2843	35	1365	1365	1400	457	32	97	93	0	0.000	0.000	0.000	0.000	0.000	0.000	0.000	0.000	0.000	0.000	0.000	0.000	0.000	0.000	0.093	0.106	0.105	0.102	2.678	0.087	0.274	316	2384	100	659	7081	7740	695	6547	7242	Error	Error	-3.426	659	7081	695	6547	511251	2500067	1.592	14.249	0	0	0
1	9	9	"A52"	"A52"	15420	11295	100	1339	1387	564	40	917	917	973	461	47	46	17	0	5887	6116	2873	46	1329	1329	1387	483	34	92	87	0	0.000	0.000	0.000	0.000	0.000	0.000	0.000	0.000	0.000	0.000	0.000	0.000	0.000	0.000	0.093	0.098	0.110	0.099	3.581	0.087	0.165	316	2384	100	422	4558	4980	470	4787	5257	Error	Error	-3.433	422	4558	470	4787	438318	1932544	0.898	9.791	0	0	0
1	10	9	"A53"	"A53"	15720	11295	100	1493	1560	723	46	933	933	1024	956	93	24	2	0	7614	7154	3094	43	1360	1360	1387	389	28	94	90	0	0.000	0.000	0.000	0.000	0.000	0.000	0.000	0.000	0.000	0.000	0.000	0.000	0.000	0.000	0.090	0.108	0.115	0.104	3.272	0.149	0.086	316	2384	100	560	6254	6814	627	5794	6421	Error	Error	-3.481	560	6254	627	5794	492972	2260693	0.561	14.825	0	0	0
1	11	9	"A53"	"A53"	16020	11295	100	1397	1463	568	38	931	931	987	503	50	46	20	0	7248	7586	3663	48	1366	1366	1424	618	43	92	87	0	0.000	0.000	0.000	0.000	0.000	0.000	0.000	0.000	0.000	0.000	0.000	0.000	0.000	0.000	0.079	0.086	0.089	0.082	3.204	0.082	0.224	316	2384	100	466	5882	6348	532	6220	6752	Error	Error	-3.658	466	5882	532	6220	462343	2397222	0.946	9.971	0	0	0
1	12	9	"A53"	"A53"	16320	11290	100	1446	1506	583	38	963	963	1009	427	42	55	25	0	7241	6840	2961	43	1386	1386	1421	435	30	94	90	0	0.000	0.000	0.000	0.000	0.000	0.000	0.000	0.000	0.000	0.000	0.000	0.000	0.000	0.000	0.082	0.100	0.109	0.103	2.863	0.093	0.262	316	2384	100	483	5855	6338	543	5454	5997	Error	Error	-3.600	483	5855	543	5454	475770	2161333	1.164	12.457	0	0	0
1	13	9	"A54"	"A54"	16620	11290	100	1404	1458	587	40	1005	1005	1128	1114	98	12	0	0	6317	6234	2702	43	1432	1432	1485	576	38	91	87	0	0.000	0.000	0.000	0.000	0.000	0.000	0.000	0.000	0.000	0.000	0.000	0.000	0.000	0.000	0.082	0.094	0.110	0.106	3.948	0.090	0.160	316	2384	100	399	4885	5284	453	4802	5255	Error	Error	-3.614	399	4885	453	4802	460662	1969951	0.296	8.245	0	0	0
1	14	9	"A54"	"A54"	16920	11290	100	1388	1449	586	40	1002	1002	1065	544	51	37	12	0	6147	6264	2914	46	1405	1405	1446	407	28	89	85	0	0.000	0.000	0.000	0.000	0.000	0.000	0.000	0.000	0.000	0.000	0.000	0.000	0.000	0.000	0.081	0.092	0.109	0.110	3.776	0.080	0.133	316	2384	100	386	4742	5128	447	4859	5306	Error	Error	-3.619	386	4742	447	4859	457954	1979324	0.706	11.838	0	0	0
1	15	9	"A54"	"A54"	17215	11290	100	1397	1454	578	39	979	979	1050	878	83	21	2	0	6275	6037	3057	50	1435	1435	1472	394	26	85	80	0	0.000	0.000	0.000	0.000	0.000	0.000	0.000	0.000	0.000	0.000	0.000	0.000	0.000	0.000	0.086	0.103	0.122	0.133	3.296	0.091	0.207	316	2384	100	418	4840	5258	475	4602	5077	Error	Error	-3.533	418	4840	475	4602	459342	1907539	0.460	11.586	0	0	0
1	16	9	"A55"	"A55"	17515	11290	100	1213	1294	492	38	1001	1001	1083	673	62	20	2	0	5015	4923	1846	37	1462	1462	1498	723	48	89	84	0	0.000	0.000	0.000	0.000	0.000	0.000	0.000	0.000	0.000	0.000	0.000	0.000	0.000	0.000	0.060	0.085	0.119	0.119	3.448	0.093	0.093	316	2384	100	212	3553	3765	293	3461	3754	Error	Error	-4.067	212	3553	293	3461	408848	1555692	0.314	4.737	0	0	0
1	17	9	"A55"	"A55"	17815	11285	100	1371	1418	571	40	1043	1043	1103	564	51	32	10	0	5009	5632	3120	55	1482	1482	1531	425	27	89	83	0	0.000	0.000	0.000	0.000	0.000	0.000	0.000	0.000	0.000	0.000	0.000	0.000	0.000	0.000	0.093	0.090	0.133	0.132	3.760	0.090	0.147	316	2384	100	328	3527	3855	375	4150	4525	Error	Error	-3.427	328	3527	375	4150	448201	1779562	0.559	9.649	0	0	0
1	18	9	"A55"	"A55"	18115	11285	100	1388	1527	824	53	1050	1050	1116	547	49	37	15	0	5607	6012	3214	53	1527	1527	1571	620	39	87	79	0	0.000	0.000	0.000	0.000	0.000	0.000	0.000	0.000	0.000	0.000	0.000	0.000	0.000	0.000	0.083	0.106	0.122	0.126	3.405	0.104	0.136	316	2384	100	338	4080	4418	477	4485	4962	Error	Error	-3.593	338	4080	477	4485	482643	1899868	0.751	7.163	0	0	0
1	1	10	"A56"	"A56"	13025	11605	100	1363	1406	684	48	866	866	918	421	45	54	24	0	8777	8090	3732	46	1279	1279	1305	337	25	93	88	0	0.000	0.000	0.000	0.000	0.000	0.000	0.000	0.000	0.000	0.000	0.000	0.000	0.000	0.000	0.066	0.079	0.085	0.083	3.082	0.075	0.250	316	2384	100	497	7498	7995	540	6811	7351	Error	Error	-3.915	497	7498	540	6811	444369	2556542	1.159	20.134	0	0	0
1	2	10	"A56"	"A56"	13325	11600	100	1265	1353	579	42	849	849	895	392	43	52	28	0	6542	6780	3500	51	1280	1280	1336	493	36	89	84	0	0.000	0.000	0.000	0.000	0.000	0.000	0.000	0.000	0.000	0.000	0.000	0.000	0.000	0.000	0.079	0.092	0.097	0.108	3.775	0.070	0.188	316	2384	100	416	5262	5678	504	5500	6004	Error	Error	-3.661	416	5262	504	5500	427544	2142457	1.168	11.043	0	0	0
1	3	10	"A56"	"A56"	13625	11600	100	1294	1340	548	40	863	863	900	382	42	53	27	0	5563	6071	3494	57	1271	1271	1333	640	48	81	76	0	0.000	0.000	0.000	0.000	0.000	0.000	0.000	0.000	0.000	0.000	0.000	0.000	0.000	0.000	0.100	0.099	0.114	0.131	4.076	0.077	0.217	316	2384	100	431	4292	4723	477	4800	5277	Error	Error	-3.316	431	4292	477	4800	423543	1918461	1.152	7.403	0	0	0
1	4	10	"A57"	"A57"	13925	11600	100	1352	1380	547	39	864	864	920	597	64	39	9	0	8449	7842	4139	52	1299	1299	1318	346	26	88	82	0	0.000	0.000	0.000	0.000	0.000	0.000	0.000	0.000	0.000	0.000	0.000	0.000	0.000	0.000	0.068	0.079	0.085	0.087	4.167	0.069	0.262	316	2384	100	488	7150	7638	516	6543	7059	Error	Error	-3.873	488	7150	516	6543	436025	2478227	0.771	18.855	0	0	0
1	5	10	"A57"	"A57"	14225	11600	100	1369	1544	2540	164	884	884	955	922	96	24	3	0	6996	7417	5362	72	1308	1308	1361	619	45	87	78	0	0.000	0.000	0.000	0.000	0.000	0.000	0.000	0.000	0.000	0.000	0.000	0.000	0.000	0.000	0.085	0.108	0.098	0.109	3.630	0.206	0.291	316	2384	100	485	5688	6173	660	6109	6769	Error	Error	-3.552	485	5688	660	6109	487840	2343844	0.639	9.784	0	0	0
1	6	10	"A57"	"A57"	14525	11600	100	1283	1332	542	40	908	908	985	727	73	27	5	0	6295	7001	4250	60	1328	1328	1390	849	61	83	74	0	0.000	0.000	0.000	0.000	0.000	0.000	0.000	0.000	0.000	0.000	0.000	0.000	0.000	0.000	0.075	0.075	0.089	0.091	3.848	0.076	0.078	316	2384	100	375	4967	5342	424	5673	6097	Error	Error	-3.727	375	4967	424	5673	421007	2212405	0.477	6.609	0	0	0
1	7	10	"A58"	"A58"	14825	11595	100	1300	1380	617	44	920	920	994	1223	123	10	0	0	7330	7451	4224	56	1358	1358	1414	1326	93	82	75	0	0.000	0.000	0.000	0.000	0.000	0.000	0.000	0.000	0.000	0.000	0.000	0.000	0.000	0.000	0.064	0.075	0.087	0.092	4.354	0.073	0.238	316	2384	100	380	5972	6352	460	6093	6553	Error	Error	-3.974	380	5972	460	6093	436067	2354502	0.316	4.553	0	0	0
1	8	10	"A58"	"A58"	15125	11595	100	1360	1828	3563	194	927	927	980	417	42	50	28	0	5729	6788	5284	77	1358	1358	1386	363	26	90	86	0	0.000	0.000	0.000	0.000	0.000	0.000	0.000	0.000	0.000	0.000	0.000	0.000	0.000	0.000	0.099	0.166	0.117	0.128	4.342	0.323	0.165	316	2384	100	433	4371	4804	901	5430	6331	Error	Error	-3.336	433	4371	901	5430	577677	2145134	2.034	14.882	0	0	0
1	9	10	"A58"	"A58"	15425	11595	100	1325	1398	608	43	951	951	1025	1331	129	6	0	0	7026	7291	4261	58	1371	1371	1417	561	39	92	87	0	0.000	0.000	0.000	0.000	0.000	0.000	0.000	0.000	0.000	0.000	0.000	0.000	0.000	0.000	0.066	0.076	0.098	0.093	3.650	0.079	0.173	316	2384	100	374	5655	6029	447	5920	6367	Error	Error	-3.918	374	5655	447	5920	441852	2304032	0.280	10.471	0	0	0
1	10	10	"A59"	"A59"	15725	11595	100	1411	1459	538	36	934	934	989	423	42	55	26	0	7348	6863	2576	37	1368	1368	1397	329	23	94	90	0	0.000	0.000	0.000	0.000	0.000	0.000	0.000	0.000	0.000	0.000	0.000	0.000	0.000	0.000	0.080	0.096	0.109	0.101	2.840	0.094	0.250	316	2384	100	477	5980	6457	525	5495	6020	Error	Error	-3.648	477	5980	525	5495	461024	2168559	1.111	16.614	0	0	0
1	11	10	"A59"	"A59"	16025	11595	100	1444	1465	516	35	952	952	1008	441	43	52	23	0	7183	6588	2200	33	1385	1385	1433	750	52	91	89	0	0.000	0.000	0.000	0.000	0.000	0.000	0.000	0.000	0.000	0.000	0.000	0.000	0.000	0.000	0.085	0.099	0.112	0.103	3.441	0.097	0.181	316	2384	100	492	5798	6290	513	5203	5716	Error	Error	-3.559	492	5798	513	5203	462956	2081869	1.036	6.873	0	0	0
1	12	10	"A59"	"A59"	16325	11590	100	1407	1461	582	39	979	979	1077	1028	95	12	1	0	6556	6081	2074	34	1419	1419	1516	799	52	87	85	0	0.000	0.000	0.000	0.000	0.000	0.000	0.000	0.000	0.000	0.000	0.000	0.000	0.000	0.000	0.083	0.103	0.124	0.114	3.024	0.272	0.155	316	2384	100	428	5137	5565	482	4662	5144	Error	Error	-3.585	428	5137	482	4662	461545	1921747	0.374	5.713	0	0	0
1	13	10	"A60"	"A60"	16620	11590	100	1138	1236	542	43	988	988	1035	477	46	27	10	0	3773	4765	3501	73	1408	1408	1447	411	28	80	73	0	0.000	0.000	0.000	0.000	0.000	0.000	0.000	0.000	0.000	0.000	0.000	0.000	0.000	0.000	0.063	0.074	0.133	0.165	5.999	0.077	0.135	316	2384	100	150	2365	2515	248	3357	3605	Error	Error	-3.979	150	2365	248	3357	390567	1505638	0.421	8.073	0	0	0
1	14	10	"A60"	"A60"	16920	11590	100	1137	1220	607	49	1001	1001	1068	520	48	25	6	0	2734	3743	2517	67	1432	1432	1469	370	25	79	62	0	0.000	0.000	0.000	0.000	0.000	0.000	0.000	0.000	0.000	0.000	0.000	0.000	0.000	0.000	0.104	0.095	0.191	0.240	5.313	0.106	0.080	316	2384	100	136	1302	1438	219	2311	2530	Error	Error	-3.259	136	1302	219	2311	385675	1182943	0.292	6.146	0	0	0
1	15	10	"A60"	"A60"	17220	11590	100	1261	1326	593	44	1007	1007	1057	473	44	31	12	0	3625	4723	3701	78	1446	1446	1475	357	24	83	75	0	0.000	0.000	0.000	0.000	0.000	0.000	0.000	0.000	0.000	0.000	0.000	0.000	0.000	0.000	0.117	0.097	0.154	0.187	4.314	0.090	0.133	316	2384	100	254	2179	2433	319	3277	3596	Error	Error	-3.101	254	2179	319	3277	418975	1492369	0.569	9.098	0	0	0
1	16	10	"A61"	"A61"	17520	11590	100	1418	1493	575	38	998	998	1059	604	57	39	12	0	8187	7414	3992	53	1475	1475	1513	447	29	83	77	0	0.000	0.000	0.000	0.000	0.000	0.000	0.000	0.000	0.000	0.000	0.000	0.000	0.000	0.000	0.063	0.083	0.097	0.098	4.265	0.073	0.209	316	2384	100	420	6712	7132	495	5939	6434	Error	Error	-3.998	420	6712	495	5939	471683	2342758	0.719	13.201	0	0	0
1	17	10	"A61"	"A61"	17820	11585	100	1352	1408	564	40	1042	1042	1090	509	46	35	14	0	4829	6546	4705	71	1508	1508	1584	678	42	77	73	0	0.000	0.000	0.000	0.000	0.000	0.000	0.000	0.000	0.000	0.000	0.000	0.000	0.000	0.000	0.093	0.073	0.112	0.139	4.418	0.068	0.192	316	2384	100	310	3321	3631	366	5038	5404	Error	Error	-3.421	310	3321	366	5038	444805	2068632	0.625	7.319	0	0	0
1	18	10	"A61"	"A61"	18120	11585	100	1401	1492	652	43	1060	1060	1122	616	54	32	8	0	6399	7055	4287	60	1554	1554	1611	516	32	85	79	0	0.000	0.000	0.000	0.000	0.000	0.000	0.000	0.000	0.000	0.000	0.000	0.000	0.000	0.000	0.070	0.079	0.099	0.106	3.732	0.072	0.172	316	2384	100	341	4845	5186	432	5501	5933	Error	Error	-3.829	341	4845	432	5501	471554	2229390	0.601	10.550	0	0	0
1	1	11	"A62"	"A62"	13030	11905	100	1135	1169	456	39	862	862	901	389	43	37	16	0	6120	6482	3908	60	1269	1269	1305	715	54	86	81	0	0.000	0.000	0.000	0.000	0.000	0.000	0.000	0.000	0.000	0.000	0.000	0.000	0.000	0.000	0.056	0.059	0.082	0.077	3.355	0.052	0.127	316	2384	100	273	4851	5124	307	5213	5520	Error	Error	-4.151	273	4851	307	5213	369264	2048328	0.689	7.241	0	0	0
1	2	11	"A62"	"A62"	13330	11905	100	1202	1242	478	38	857	857	904	403	44	45	18	0	5490	6502	4048	62	1276	1276	1311	719	54	93	83	0	0.000	0.000	0.000	0.000	0.000	0.000	0.000	0.000	0.000	0.000	0.000	0.000	0.000	0.000	0.082	0.074	0.095	0.094	3.287	0.053	0.137	316	2384	100	345	4214	4559	385	5226	5611	Error	Error	-3.611	345	4214	385	5226	392524	2054493	0.839	7.220	0	0	0
1	3	11	"A62"	"A62"	13630	11900	100	1235	1325	537	40	853	853	908	528	58	38	11	0	6557	7756	4652	59	1284	1284	1302	266	20	98	96	0	0.000	0.000	0.000	0.000	0.000	0.000	0.000	0.000	0.000	0.000	0.000	0.000	0.000	0.000	0.072	0.073	0.089	0.084	3.310	0.068	0.268	316	2384	100	382	5273	5655	472	6472	6944	Error	Error	-3.787	382	5273	472	6472	418689	2450839	0.790	24.263	0	0	0
1	4	11	"A63"	"A63"	13930	11900	100	1537	1598	726	45	883	883	946	548	57	56	24	0	13213	11374	5087	44	1303	1303	1331	334	25	93	87	0	0.000	0.000	0.000	0.000	0.000	0.000	0.000	0.000	0.000	0.000	0.000	0.000	0.000	0.000	0.055	0.071	0.074	0.076	2.944	0.068	0.363	316	2384	100	654	11910	12564	715	10071	10786	Error	Error	-4.187	654	11910	715	10071	504907	3594322	1.190	30.069	0	0	0
1	5	11	"A63"	"A63"	14230	11900	100	1493	1597	733	45	889	889	945	481	50	60	30	0	11528	10861	4245	39	1306	1306	1322	338	25	98	95	0	0.000	0.000	0.000	0.000	0.000	0.000	0.000	0.000	0.000	0.000	0.000	0.000	0.000	0.000	0.059	0.074	0.077	0.067	2.589	0.074	0.353	316	2384	100	604	10222	10826	708	9555	10263	Error	Error	-4.081	604	10222	708	9555	504808	3431926	1.356	28.222	0	0	0
1	6	11	"A63"	"A63"	14530	11900	100	1508	1594	660	41	878	878	934	393	42	67	39	0	12100	11192	4108	36	1311	1311	1332	548	41	96	92	0	0.000	0.000	0.000	0.000	0.000	0.000	0.000	0.000	0.000	0.000	0.000	0.000	0.000	0.000	0.058	0.072	0.074	0.068	2.614	0.067	0.330	316	2384	100	630	10789	11419	716	9881	10597	Error	Error	-4.098	630	10789	716	9881	503841	3536617	1.679	17.993	0	0	0
1	7	11	"A64"	"A64"	14830	11900	100	1449	1473	556	37	915	915	975	554	56	49	17	0	9512	8632	3442	39	1329	1329	1360	710	52	91	88	0	0.000	0.000	0.000	0.000	0.000	0.000	0.000	0.000	0.000	0.000	0.000	0.000	0.000	0.000	0.065	0.076	0.085	0.074	2.710	0.075	0.249	316	2384	100	534	8183	8717	558	7303	7861	Error	Error	-3.938	534	8183	558	7303	465460	2727610	0.899	10.242	0	0	0
1	8	11	"A64"	"A64"	15130	11895	100	1445	1491	588	39	918	918	1039	1471	141	6	0	0	8650	7986	3347	41	1379	1379	1458	1371	94	89	84	0	0.000	0.000	0.000	0.000	0.000	0.000	0.000	0.000	0.000	0.000	0.000	0.000	0.000	0.000	0.072	0.087	0.092	0.090	3.074	0.088	0.190	316	2384	100	527	7271	7798	573	6607	7180	Error	Error	-3.786	527	7271	573	6607	471305	2523679	0.307	4.761	0	0	0
1	9	11	"A64"	"A64"	15430	11895	100	1418	1504	653	43	946	946	1008	793	78	31	5	0	8855	8064	3110	38	1397	1397	1435	962	67	88	84	0	0.000	0.000	0.000	0.000	0.000	0.000	0.000	0.000	0.000	0.000	0.000	0.000	0.000	0.000	0.063	0.084	0.085	0.078	2.907	0.080	0.250	316	2384	100	472	7458	7930	558	6667	7225	Error	Error	-3.982	472	7458	558	6667	475122	2548122	0.625	6.891	0	0	0
1	10	11	"A65"	"A65"	15730	11895	100	1466	1526	606	39	987	987	1077	1010	93	20	1	0	11707	10396	5197	49	1386	1386	1423	548	38	91	86	0	0.000	0.000	0.000	0.000	0.000	0.000	0.000	0.000	0.000	0.000	0.000	0.000	0.000	0.000	0.046	0.060	0.067	0.065	2.618	0.061	0.219	316	2384	100	479	10321	10800	539	9010	9549	Error	Error	-4.429	479	10321	539	9010	482085	3285291	0.445	16.374	0	0	0
1	11	11	"A65"	"A65"	16030	11895	100	1460	1524	601	39	949	949	995	421	42	55	31	0	10476	9804	4994	50	1403	1403	1442	449	31	99	96	0	0.000	0.000	0.000	0.000	0.000	0.000	0.000	0.000	0.000	0.000	0.000	0.000	0.000	0.000	0.056	0.068	0.081	0.069	2.986	0.065	0.283	316	2384	100	511	9073	9584	575	8401	8976	Error	Error	-4.150	511	9073	575	8401	481613	3098188	1.257	18.624	0	0	0
1	12	11	"A65"	"A65"	16325	11895	100	1592	1651	589	35	987	987	1102	1255	113	14	0	0	11952	10473	4747	45	1451	1451	1504	515	34	96	90	0	0.000	0.000	0.000	0.000	0.000	0.000	0.000	0.000	0.000	0.000	0.000	0.000	0.000	0.000	0.058	0.074	0.074	0.075	2.687	0.067	0.057	316	2384	100	605	10501	11106	664	9022	9686	Error	Error	-4.117	605	10501	664	9022	521781	3309508	0.437	17.416	0	0	0
1	13	11	"A66"	"A66"	16625	11890	100	1519	1602	635	39	988	988	1042	508	48	51	25	0	10285	9311	4758	51	1435	1435	1465	338	23	92	88	0	0.000	0.000	0.000	0.000	0.000	0.000	0.000	0.000	0.000	0.000	0.000	0.000	0.000	0.000	0.060	0.078	0.083	0.085	3.182	0.077	0.325	316	2384	100	531	8850	9381	614	7876	8490	Error	Error	-4.059	531	8850	614	7876	506205	2942415	1.102	23.213	0	0	0
1	14	11	"A66"	"A66"	16925	11890	100	1465	1552	581	37	1016	1016	1064	540	50	45	16	0	8623	8662	4329	49	1446	1446	1506	583	38	90	84	0	0.000	0.000	0.000	0.000	0.000	0.000	0.000	0.000	0.000	0.000	0.000	0.000	0.000	0.000	0.063	0.074	0.083	0.079	3.070	0.078	0.229	316	2384	100	449	7177	7626	536	7216	7752	Error	Error	-3.999	449	7177	536	7216	490560	2737083	0.904	12.274	0	0	0
1	15	11	"A66"	"A66"	17225	11890	100	1588	1671	698	41	1016	1016	1077	451	41	56	32	0	9512	9200	4540	49	1478	1478	1522	410	26	91	86	0	0.000	0.000	0.000	0.000	0.000	0.000	0.000	0.000	0.000	0.000	0.000	0.000	0.000	0.000	0.071	0.085	0.092	0.099	3.348	0.079	0.271	316	2384	100	572	8034	8606	655	7722	8377	Error	Error	-3.812	572	8034	655	7722	527930	2907101	1.317	18.727	0	0	0
1	16	11	"A67"	"A67"	17525	11890	100	1448	1554	870	55	1038	1038	1094	470	42	44	21	0	7160	7316	3706	50	1487	1487	1515	378	24	88	83	0	0.000	0.000	0.000	0.000	0.000	0.000	0.000	0.000	0.000	0.000	0.000	0.000	0.000	0.000	0.072	0.089	0.103	0.108	3.325	0.093	0.208	316	2384	100	410	5673	6083	516	5829	6345	Error	Error	-3.790	410	5673	516	5829	491129	2311880	0.979	15.347	0	0	0
1	17	11	"A67"	"A67"	17825	11890	100	1478	1551	787	50	1055	1055	1106	474	42	45	17	0	6902	7040	3385	48	1526	1526	1558	430	27	93	87	0	0.000	0.000	0.000	0.000	0.000	0.000	0.000	0.000	0.000	0.000	0.000	0.000	0.000	0.000	0.079	0.090	0.108	0.102	3.390	0.102	0.230	316	2384	100	423	5376	5799	496	5514	6010	Error	Error	-3.668	423	5376	496	5514	490197	2224617	0.939	12.749	0	0	0
1	18	11	"A67"	"A67"	18125	11885	100	1507	1594	699	43	1083	1083	1173	805	68	25	5	0	7040	7131	3252	45	1571	1571	1640	1393	84	86	79	0	0.000	0.000	0.000	0.000	0.000	0.000	0.000	0.000	0.000	0.000	0.000	0.000	0.000	0.000	0.078	0.092	0.096	0.103	3.178	0.098	0.222	316	2384	100	424	5469	5893	511	5560	6071	Error	Error	-3.689	424	5469	511	5560	503680	2253468	0.523	3.942	0	0	0
1	1	12	"A68"	"A68"	13035	12205	100	1156	1202	502	41	853	853	899	386	42	44	18	0	5861	6573	3979	60	1266	1266	1284	278	21	91	86	0	0.000	0.000	0.000	0.000	0.000	0.000	0.000	0.000	0.000	0.000	0.000	0.000	0.000	0.000	0.066	0.066	0.076	0.084	3.986	0.061	0.163	316	2384	100	303	4595	4898	349	5307	5656	Error	Error	-3.923	303	4595	349	5307	379945	2077059	0.785	19.025	0	0	0
1	2	12	"A68"	"A68"	13335	12205	100	1282	1352	518	38	869	869	919	442	48	46	21	0	7853	8185	3833	46	1276	1276	1310	416	31	94	91	0	0.000	0.000	0.000	0.000	0.000	0.000	0.000	0.000	0.000	0.000	0.000	0.000	0.000	0.000	0.063	0.070	0.080	0.084	3.444	0.061	0.196	316	2384	100	413	6577	6990	483	6909	7392	Error	Error	-3.993	413	6577	483	6909	427272	2586520	0.980	16.526	0	0	0
1	3	12	"A68"	"A68"	13635	12200	100	1313	1365	649	47	863	863	917	413	45	51	25	0	6116	6819	4021	58	1300	1300	1343	619	46	87	83	0	0.000	0.000	0.000	0.000	0.000	0.000	0.000	0.000	0.000	0.000	0.000	0.000	0.000	0.000	0.093	0.091	0.100	0.117	4.280	0.079	0.188	316	2384	100	450	4816	5266	502	5519	6021	Error	Error	-3.420	450	4816	502	5519	431386	2154828	1.085	8.847	0	0	0
1	4	12	"A69"	"A69"	13935	12200	100	1446	1520	557	36	866	866	914	486	53	58	26	0	11940	11036	5858	53	1277	1277	1309	367	28	92	88	0	0.000	0.000	0.000	0.000	0.000	0.000	0.000	0.000	0.000	0.000	0.000	0.000	0.000	0.000	0.054	0.067	0.069	0.073	3.227	0.061	0.371	316	2384	100	580	10663	11243	654	9759	10413	Error	Error	-4.200	580	10663	654	9759	480430	3487308	1.247	26.504	0	0	0
1	5	12	"A69"	"A69"	14235	12200	100	1790	3999	10478	262	887	887	947	718	75	62	25	1	13866	14039	10847	77	1324	1324	1358	414	30	97	92	2	0.000	0.000	0.000	0.000	0.000	0.000	0.000	0.000	0.000	0.000	0.000	0.000	0.000	0.000	0.072	0.245	0.089	0.100	3.300	0.627	0.532	316	2384	100	903	12542	13445	3112	12715	15827	Error	Error	-3.796	903	12542	3112	12715	1263838	4436281	4.251	30.630	0	0	0
1	6	12	"A69"	"A69"	14535	12200	100	1570	1614	584	36	893	893	959	621	64	52	19	0	13412	12169	5350	43	1336	1336	1361	371	27	97	93	0	0.000	0.000	0.000	0.000	0.000	0.000	0.000	0.000	0.000	0.000	0.000	0.000	0.000	0.000	0.056	0.067	0.068	0.066	2.754	0.063	0.194	316	2384	100	677	12076	12753	721	10833	11554	Error	Error	-4.157	677	12076	721	10833	510043	3845560	1.055	29.132	0	0	0
1	7	12	"A70"	"A70"	14835	12200	100	1319	1393	559	40	918	918	1021	1633	159	4	0	0	8165	7881	4215	53	1341	1341	1365	512	37	90	86	0	0.000	0.000	0.000	0.000	0.000	0.000	0.000	0.000	0.000	0.000	0.000	0.000	0.000	0.000	0.059	0.073	0.088	0.079	3.457	0.099	0.012	316	2384	100	401	6824	7225	475	6540	7015	Error	Error	-4.089	401	6824	475	6540	440129	2490334	0.228	12.727	0	0	0
1	8	12	"A70"	"A70"	15135	12195	100	1297	1367	618	45	935	935	1013	718	70	27	3	0	7403	7906	4816	60	1353	1353	1418	545	38	89	85	0	0.000	0.000	0.000	0.000	0.000	0.000	0.000	0.000	0.000	0.000	0.000	0.000	0.000	0.000	0.060	0.066	0.072	0.079	3.385	0.062	0.126	316	2384	100	362	6050	6412	432	6553	6985	Error	Error	-4.063	362	6050	432	6553	431942	2498280	0.493	11.905	0	0	0
1	9	12	"A70"	"A70"	15435	12195	100	1256	1393	627	45	963	963	1064	1500	140	6	0	0	6167	6742	4202	62	1403	1403	1507	1790	118	73	60	0	0.000	0.000	0.000	0.000	0.000	0.000	0.000	0.000	0.000	0.000	0.000	0.000	0.000	0.000	0.062	0.081	0.107	0.108	4.155	0.075	0.199	316	2384	100	293	4764	5057	430	5339	5769	Error	Error	-4.023	293	4764	430	5339	440058	2130423	0.219	2.925	0	0	0
1	10	12	"A71"	"A71"	15730	12195	100	1473	1503	553	36	970	970	1031	627	60	39	9	0	8941	8606	3688	42	1417	1417	1450	402	27	95	91	0	0.000	0.000	0.000	0.000	0.000	0.000	0.000	0.000	0.000	0.000	0.000	0.000	0.000	0.000	0.067	0.074	0.085	0.081	2.755	0.082	0.216	316	2384	100	503	7524	8027	533	7189	7722	Error	Error	-3.903	503	7524	533	7189	474981	2719596	0.753	17.801	0	0	0
1	11	12	"A71"	"A71"	16030	12195	100	1535	1600	1103	68	966	966	1016	426	41	58	30	0	9730	9075	5025	55	1407	1407	1445	390	26	94	90	0	0.000	0.000	0.000	0.000	0.000	0.000	0.000	0.000	0.000	0.000	0.000	0.000	0.000	0.000	0.068	0.083	0.088	0.088	3.070	0.067	0.150	316	2384	100	569	8323	8892	634	7668	8302	Error	Error	-3.871	569	8323	634	7668	505736	2867691	1.371	19.564	0	0	0
1	12	12	"A71"	"A71"	16330	12195	100	1460	1497	535	35	976	976	1058	1342	126	5	0	0	7863	7506	2613	34	1422	1422	1463	441	30	94	91	0	0.000	0.000	0.000	0.000	0.000	0.000	0.000	0.000	0.000	0.000	0.000	0.000	0.000	0.000	0.075	0.086	0.095	0.079	2.871	0.083	0.229	316	2384	100	484	6441	6925	521	6084	6605	Error	Error	-3.734	484	6441	521	6084	472975	2371942	0.327	13.703	0	0	0
1	13	12	"A72"	"A72"	16630	12190	100	1523	1614	765	47	996	996	1037	438	42	55	32	0	7186	6993	4165	59	1443	1443	1519	882	58	73	71	0	0.000	0.000	0.000	0.000	0.000	0.000	0.000	0.000	0.000	0.000	0.000	0.000	0.000	0.000	0.092	0.111	0.130	0.151	4.017	0.112	0.286	316	2384	100	527	5743	6270	618	5550	6168	Error	Error	-3.446	527	5743	618	5550	510173	2209918	1.317	6.206	0	0	0
1	14	12	"A72"	"A72"	16930	12190	100	1441	1524	633	41	998	998	1080	712	65	34	9	0	6615	6347	3545	55	1461	1461	1551	676	43	78	75	0	0.000	0.000	0.000	0.000	0.000	0.000	0.000	0.000	0.000	0.000	0.000	0.000	0.000	0.000	0.086	0.108	0.132	0.148	4.238	0.091	0.208	316	2384	100	443	5154	5597	526	4886	5412	Error	Error	-3.540	443	5154	526	4886	481639	2005553	0.624	7.095	0	0	0
1	15	12	"A72"	"A72"	17230	12190	100	1453	1557	703	45	1018	1018	1091	656	60	37	12	0	5856	6317	3533	55	1469	1469	1567	676	43	81	77	0	0.000	0.000	0.000	0.000	0.000	0.000	0.000	0.000	0.000	0.000	0.000	0.000	0.000	0.000	0.099	0.111	0.142	0.156	4.002	0.107	0.254	316	2384	100	435	4387	4822	539	4848	5387	Error	Error	-3.334	435	4387	539	4848	491899	1996041	0.710	7.027	0	0	0
1	16	12	"A73"	"A73"	17530	12190	100	1161	1181	464	39	1029	1029	1095	574	52	16	2	0	2363	2676	1090	40	1518	1518	1557	463	29	67	47	0	0.000	0.000	0.000	0.000	0.000	0.000	0.000	0.000	0.000	0.000	0.000	0.000	0.000	0.000	0.156	0.131	0.365	0.399	4.591	0.290	0.142	316	2384	100	132	845	977	152	1158	1310	Error	Error	-2.678	132	845	152	1158	373173	845657	0.150	2.417	0	0	0
1	17	12	"A73"	"A73"	17830	12190	100	1111	1172	616	52	1074	1074	1135	556	48	12	3	0	2245	2680	1155	43	1544	1544	1578	517	32	57	42	0	0.000	0.000	0.000	0.000	0.000	0.000	0.000	0.000	0.000	0.000	0.000	0.000	0.000	0.000	0.053	0.086	0.330	0.379	5.198	0.105	0.037	316	2384	100	37	701	738	98	1136	1234	Error	Error	-4.244	37	701	98	1136	370458	846746	0.067	2.132	0	0	0
1	18	12	"A73"	"A73"	18130	12190	100	1200	1302	595	45	1107	1107	1189	1131	95	5	1	0	2211	2649	1205	45	1564	1564	1607	405	25	64	45	0	0.000	0.000	0.000	0.000	0.000	0.000	0.000	0.000	0.000	0.000	0.000	0.000	0.000	0.000	0.144	0.180	0.338	0.382	4.751	0.348	0.120	316	2384	100	93	647	740	195	1085	1280	Error	Error	-2.798	93	647	195	1085	411558	837100	0.100	2.573	0	0	0
1	1	13	"A74"	"A74"	13040	12505	100	1399	1426	598	41	859	859	925	558	60	48	16	0	8335	8235	3804	46	1269	1269	1314	783	59	92	87	0	0.000	0.000	0.000	0.000	0.000	0.000	0.000	0.000	0.000	0.000	0.000	0.000	0.000	0.000	0.076	0.081	0.083	0.083	2.619	0.075	0.228	316	2384	100	540	7066	7606	567	6966	7533	Error	Error	-3.710	540	7066	567	6966	450463	2602127	0.898	8.839	0	0	0
1	2	13	"A74"	"A74"	13340	12505	100	1397	1431	545	38	855	855	907	480	52	55	21	0	7960	7947	3245	40	1268	1268	1287	261	20	98	97	0	0.000	0.000	0.000	0.000	0.000	0.000	0.000	0.000	0.000	0.000	0.000	0.000	0.000	0.000	0.081	0.086	0.091	0.086	2.766	0.124	0.349	316	2384	100	542	6692	7234	576	6679	7255	Error	Error	-3.626	542	6692	576	6679	452051	2511196	1.092	25.517	0	0	0
1	3	13	"A74"	"A74"	13640	12505	100	1343	1376	520	37	870	870	913	400	43	54	27	0	6996	7087	3219	45	1309	1309	1338	398	29	96	92	0	0.000	0.000	0.000	0.000	0.000	0.000	0.000	0.000	0.000	0.000	0.000	0.000	0.000	0.000	0.083	0.088	0.100	0.093	3.359	0.079	0.223	316	2384	100	473	5687	6160	506	5778	6284	Error	Error	-3.588	473	5687	506	5778	434700	2239632	1.158	14.445	0	0	0
1	4	13	"A75"	"A75"	13940	12500	100	1632	1733	858	49	853	853	900	405	45	64	49	0	7611	7374	3860	52	1276	1276	1294	253	19	93	88	0	0.000	0.000	0.000	0.000	0.000	0.000	0.000	0.000	0.000	0.000	0.000	0.000	0.000	0.000	0.123	0.144	0.133	0.144	2.882	0.123	0.337	316	2384	100	779	6335	7114	880	6098	6978	Error	Error	-3.024	779	6335	880	6098	547550	2330331	2.057	24.032	0	0	0
1	5	13	"A75"	"A75"	14240	12500	100	1779	1833	828	45	873	873	920	456	49	72	49	0	7744	7228	3106	42	1296	1296	1322	404	30	93	90	0	0.000	0.000	0.000	0.000	0.000	0.000	0.000	0.000	0.000	0.000	0.000	0.000	0.000	0.000	0.141	0.162	0.155	0.151	2.861	0.134	0.348	316	2384	100	906	6448	7354	960	5932	6892	Error	Error	-2.831	906	6448	960	5932	579370	2284196	2.002	14.619	0	0	0
1	6	13	"A75"	"A75"	14540	12500	100	1757	1984	1277	64	902	902	950	404	42	71	52	0	7499	7659	3874	50	1327	1327	1346	298	22	97	93	0	0.000	0.000	0.000	0.000	0.000	0.000	0.000	0.000	0.000	0.000	0.000	0.000	0.000	0.000	0.139	0.171	0.145	0.147	3.177	0.154	0.318	316	2384	100	855	6172	7027	1082	6332	7414	Error	Error	-2.852	855	6172	1082	6332	626882	2420352	2.559	21.185	0	0	0
1	7	13	"A76"	"A76"	14840	12500	100	1544	1587	616	38	929	929	963	422	43	62	32	0	8469	7959	3120	39	1335	1335	1348	238	17	98	94	0	0.000	0.000	0.000	0.000	0.000	0.000	0.000	0.000	0.000	0.000	0.000	0.000	0.000	0.000	0.086	0.099	0.104	0.095	2.750	0.095	0.323	316	2384	100	615	7134	7749	658	6624	7282	Error	Error	-3.536	615	7134	658	6624	501370	2515072	1.479	27.777	0	0	0
1	8	13	"A76"	"A76"	15140	12500	100	1564	1607	578	35	940	940	1055	1212	114	17	0	0	9362	8924	3904	43	1375	1375	1467	1054	71	91	88	0	0.000	0.000	0.000	0.000	0.000	0.000	0.000	0.000	0.000	0.000	0.000	0.000	0.000	0.000	0.078	0.088	0.096	0.097	2.849	0.179	0.155	316	2384	100	624	7987	8611	667	7549	8216	Error	Error	-3.678	624	7987	667	7549	507697	2819918	0.455	7.075	0	0	0
1	9	13	"A76"	"A76"	15435	12495	100	1447	1486	621	41	958	958	1001	462	46	51	24	0	7974	7725	4074	52	1395	1395	1523	1000	65	81	78	0	0.000	0.000	0.000	0.000	0.000	0.000	0.000	0.000	0.000	0.000	0.000	0.000	0.000	0.000	0.074	0.083	0.101	0.114	3.576	0.084	0.293	316	2384	100	489	6579	7068	528	6330	6858	Error	Error	-3.750	489	6579	528	6330	469436	2441213	1.050	6.202	0	0	0
1	10	13	"A77"	"A77"	15735	12495	100	2110	2248	1129	50	976	976	1071	1201	112	49	14	0	7727	7195	3642	50	1431	1431	1472	792	53	85	81	0	0.000	0.000	0.000	0.000	0.000	0.000	0.000	0.000	0.000	0.000	0.000	0.000	0.000	0.000	0.180	0.221	0.212	0.228	2.782	0.372	0.336	316	2384	100	1134	6296	7430	1272	5764	7036	Error	Error	-2.473	1134	6296	1272	5764	710524	2273777	0.980	7.226	0	0	0
1	11	13	"A77"	"A77"	16035	12495	100	1955	2155	1117	51	978	978	1048	807	77	54	33	0	6011	6188	2952	47	1417	1417	1506	724	48	87	83	0	0.000	0.000	0.000	0.000	0.000	0.000	0.000	0.000	0.000	0.000	0.000	0.000	0.000	0.000	0.213	0.247	0.265	0.238	3.692	0.203	0.363	316	2384	100	977	4594	5571	1177	4771	5948	Error	Error	-2.233	977	4594	1177	4771	680963	1955519	1.372	6.467	0	0	0
1	12	13	"A77"	"A77"	16335	12495	100	2730	2639	1129	42	997	997	1127	1988	176	42	1	0	7115	7208	3363	46	1411	1411	1492	686	45	91	86	0	0.000	0.000	0.000	0.000	0.000	0.000	0.000	0.000	0.000	0.000	0.000	0.000	0.000	0.000	0.304	0.283	0.297	0.280	2.587	0.622	0.062	316	2384	100	1733	5704	7437	1642	5797	7439	Error	Error	-1.719	1733	5704	1642	5797	833931	2277751	0.761	8.332	0	0	0
1	13	13	"A78"	"A78"	16635	12495	100	1616	1659	630	37	989	989	1041	473	45	62	28	0	8491	7981	3961	49	1422	1422	1449	320	22	95	91	0	0.000	0.000	0.000	0.000	0.000	0.000	0.000	0.000	0.000	0.000	0.000	0.000	0.000	0.000	0.089	0.102	0.105	0.113	3.290	0.085	0.277	316	2384	100	627	7069	7696	670	6559	7229	Error	Error	-3.495	627	7069	670	6559	524268	2522117	1.307	20.413	0	0	0
1	14	13	"A78"	"A78"	16935	12490	100	1683	1739	581	33	1032	1032	1137	1320	116	13	0	0	9189	8752	3788	43	1476	1476	1534	528	34	95	90	0	0.000	0.000	0.000	0.000	0.000	0.000	0.000	0.000	0.000	0.000	0.000	0.000	0.000	0.000	0.084	0.097	0.097	0.095	2.734	0.092	0.026	316	2384	100	651	7713	8364	707	7276	7983	Error	Error	-3.567	651	7713	707	7276	549548	2765731	0.456	13.670	0	0	0
1	15	13	"A78"	"A78"	17235	12490	100	1701	1683	613	36	1030	1030	1103	808	73	37	6	0	8909	8161	3509	42	1525	1525	1576	674	42	93	87	0	0.000	0.000	0.000	0.000	0.000	0.000	0.000	0.000	0.000	0.000	0.000	0.000	0.000	0.000	0.091	0.098	0.113	0.098	3.128	0.118	0.195	316	2384	100	671	7384	8055	653	6636	7289	Error	Error	-3.460	671	7384	653	6636	531784	2578861	0.718	9.770	0	0	0
1	16	13	"A79"	"A79"	17535	12490	100	1577	1707	696	40	1068	1068	1122	461	41	55	29	0	8747	8497	3790	44	1533	1533	1574	536	34	93	89	0	0.000	0.000	0.000	0.000	0.000	0.000	0.000	0.000	0.000	0.000	0.000	0.000	0.000	0.000	0.071	0.092	0.092	0.093	3.154	0.180	0.264	316	2384	100	509	7214	7723	639	6964	7603	Error	Error	-3.825	509	7214	639	6964	539446	2685066	1.269	12.916	0	0	0
1	17	13	"A79"	"A79"	17835	12490	100	1631	1834	1390	75	1063	1063	1131	840	74	36	7	0	7429	7300	3199	43	1562	1562	1608	503	31	91	87	0	0.000	0.000	0.000	0.000	0.000	0.000	0.000	0.000	0.000	0.000	0.000	0.000	0.000	0.000	0.097	0.134	0.122	0.130	3.075	0.123	0.162	316	2384	100	568	5867	6435	771	5738	6509	Error	Error	-3.369	568	5867	771	5738	579402	2306919	0.837	11.316	0	0	0
1	18	13	"A79"	"A79"	18135	12490	100	1620	1664	617	37	1096	1096	1183	752	63	37	7	0	7905	7661	3241	42	1600	1600	1659	532	32	92	87	0	0.000	0.000	0.000	0.000	0.000	0.000	0.000	0.000	0.000	0.000	0.000	0.000	0.000	0.000	0.083	0.094	0.103	0.093	3.408	0.088	0.151	316	2384	100	524	6305	6829	568	6061	6629	Error	Error	-3.589	524	6305	568	6061	525740	2420962	0.640	11.282	0	0	0
1	1	14	"A80"	"A80"	13045	12805	100	1250	1342	539	40	854	854	896	378	42	51	30	0	7150	7578	3591	47	1259	1259	1287	656	50	91	87	0	0.000	0.000	0.000	0.000	0.000	0.000	0.000	0.000	0.000	0.000	0.000	0.000	0.000	0.000	0.067	0.077	0.085	0.082	3.101	0.075	0.272	316	2384	100	396	5891	6287	488	6319	6807	Error	Error	-3.895	396	5891	488	6319	423959	2394628	1.180	9.590	0	0	0
1	2	14	"A80"	"A80"	13345	12805	100	1372	1410	514	36	871	871	952	1171	123	11	0	0	8294	8267	2970	35	1275	1275	1335	731	54	95	93	0	0.000	0.000	0.000	0.000	0.000	0.000	0.000	0.000	0.000	0.000	0.000	0.000	0.000	0.000	0.071	0.077	0.086	0.078	2.542	0.081	0.040	316	2384	100	501	7019	7520	539	6992	7531	Error	Error	-3.808	501	7019	539	6992	445597	2612357	0.391	9.483	0	0	0
1	3	14	"A80"	"A80"	13645	12805	100	1275	1325	534	40	869	869	910	374	41	53	25	0	7157	7377	3329	45	1284	1284	1316	380	28	93	91	0	0.000	0.000	0.000	0.000	0.000	0.000	0.000	0.000	0.000	0.000	0.000	0.000	0.000	0.000	0.069	0.075	0.087	0.084	2.986	0.074	0.159	316	2384	100	406	5873	6279	456	6093	6549	Error	Error	-3.855	406	5873	456	6093	418825	2331112	1.110	15.950	0	0	0
1	4	14	"A81"	"A81"	13945	12800	100	1458	1509	570	37	868	868	919	509	55	57	24	0	10449	9312	4201	45	1307	1307	1331	345	25	91	87	0	0.000	0.000	0.000	0.000	0.000	0.000	0.000	0.000	0.000	0.000	0.000	0.000	0.000	0.000	0.065	0.080	0.087	0.080	3.073	0.075	0.331	316	2384	100	590	9142	9732	641	8005	8646	Error	Error	-3.954	590	9142	641	8005	476924	2942584	1.159	23.133	0	0	0
1	5	14	"A81"	"A81"	14245	12800	100	1436	1497	550	36	899	899	1002	1390	138	6	0	0	9819	8974	4256	47	1315	1315	1402	1196	85	87	83	0	0.000	0.000	0.000	0.000	0.000	0.000	0.000	0.000	0.000	0.000	0.000	0.000	0.000	0.000	0.063	0.078	0.082	0.087	2.775	0.067	0.274	316	2384	100	537	8504	9041	598	7659	8257	Error	Error	-3.985	537	8504	598	7659	472903	2835753	0.356	6.331	0	0	0
1	6	14	"A81"	"A81"	14545	12800	100	1574	1614	557	34	908	908	944	406	43	70	40	0	9853	9141	3430	37	1335	1335	1362	366	26	96	93	0	0.000	0.000	0.000	0.000	0.000	0.000	0.000	0.000	0.000	0.000	0.000	0.000	0.000	0.000	0.078	0.090	0.092	0.082	2.959	0.079	0.299	316	2384	100	666	8518	9184	706	7806	8512	Error	Error	-3.677	666	8518	706	7806	510172	2888558	1.650	21.254	0	0	0
1	7	14	"A82"	"A82"	14840	12800	100	1522	1548	571	36	897	897	955	602	63	51	20	0	10191	9891	4628	46	1343	1343	1366	362	26	94	91	0	0.000	0.000	0.000	0.000	0.000	0.000	0.000	0.000	0.000	0.000	0.000	0.000	0.000	0.000	0.071	0.076	0.084	0.080	2.990	0.079	0.176	316	2384	100	625	8848	9473	651	8548	9199	Error	Error	-3.823	625	8848	651	8548	489054	3125524	0.985	23.550	0	0	0
1	8	14	"A82"	"A82"	15140	12800	100	1525	1534	575	37	921	921	984	458	46	60	29	0	9502	9523	4978	52	1374	1374	1469	773	52	88	81	0	0.000	0.000	0.000	0.000	0.000	0.000	0.000	0.000	0.000	0.000	0.000	0.000	0.000	0.000	0.074	0.075	0.087	0.082	3.168	0.065	0.281	316	2384	100	604	8128	8732	613	8149	8762	Error	Error	-3.750	604	8128	613	8149	484816	3009194	1.201	10.419	0	0	0
1	9	14	"A82"	"A82"	15440	12800	100	1497	1526	598	39	986	986	1065	1064	99	16	2	0	8456	8163	4368	53	1412	1412	1483	729	49	81	76	0	0.000	0.000	0.000	0.000	0.000	0.000	0.000	0.000	0.000	0.000	0.000	0.000	0.000	0.000	0.073	0.080	0.092	0.099	3.593	0.081	0.213	316	2384	100	511	7044	7555	540	6751	7291	Error	Error	-3.785	511	7044	540	6751	482332	2579462	0.433	9.163	0	0	0
1	10	14	"A83"	"A83"	15740	12795	100	1476	1534	747	48	980	980	1031	422	40	54	25	0	6345	6078	2461	40	1416	1416	1442	316	21	92	89	0	0.000	0.000	0.000	0.000	0.000	0.000	0.000	0.000	0.000	0.000	0.000	0.000	0.000	0.000	0.101	0.119	0.133	0.113	3.783	0.109	0.193	316	2384	100	496	4929	5425	554	4662	5216	Error	Error	-3.313	496	4929	554	4662	484833	1920574	1.192	14.671	0	0	0
1	11	14	"A83"	"A83"	16040	12795	100	1388	1491	737	49	968	968	1026	478	46	47	19	0	5378	5167	1801	34	1418	1418	1456	469	32	93	89	0	0.000	0.000	0.000	0.000	0.000	0.000	0.000	0.000	0.000	0.000	0.000	0.000	0.000	0.000	0.106	0.140	0.154	0.139	3.242	0.132	0.150	316	2384	100	420	3960	4380	523	3749	4272	Error	Error	-3.237	420	3960	523	3749	471044	1632891	0.973	7.913	0	0	0
1	12	14	"A83"	"A83"	16340	12795	100	1377	1446	550	38	972	972	1049	939	89	21	0	0	5836	5847	2275	38	1425	1425	1475	678	45	95	90	0	0.000	0.000	0.000	0.000	0.000	0.000	0.000	0.000	0.000	0.000	0.000	0.000	0.000	0.000	0.092	0.107	0.122	0.108	3.139	0.098	0.110	316	2384	100	405	4411	4816	474	4422	4896	Error	Error	-3.445	405	4411	474	4422	456794	1847577	0.423	6.448	0	0	0
1	13	14	"A84"	"A84"	16640	12795	100	1553	1612	623	38	1011	1011	1068	455	42	57	29	0	4823	5751	3266	56	1448	1448	1474	393	26	88	81	0	0.000	0.000	0.000	0.000	0.000	0.000	0.000	0.000	0.000	0.000	0.000	0.000	0.000	0.000	0.161	0.140	0.174	0.171	3.824	0.118	0.263	316	2384	100	542	3375	3917	601	4303	4904	Error	Error	-2.639	542	3375	601	4303	509401	1817471	1.196	10.883	0	0	0
1	14	14	"A84"	"A84"	16940	12795	100	1645	1714	661	38	1002	1002	1073	580	54	52	20	0	6801	6742	3107	46	1468	1468	1594	883	55	89	84	0	0.000	0.000	0.000	0.000	0.000	0.000	0.000	0.000	0.000	0.000	0.000	0.000	0.000	0.000	0.121	0.135	0.136	0.137	3.535	0.099	0.190	316	2384	100	643	5333	5976	712	5274	5986	Error	Error	-3.052	643	5333	712	5274	541610	2130498	1.105	5.830	0	0	0
1	15	14	"A84"	"A84"	17240	12790	100	1631	1681	707	42	1036	1036	1090	458	42	59	28	0	6168	6211	3323	53	1496	1496	1558	589	37	82	77	0	0.000	0.000	0.000	0.000	0.000	0.000	0.000	0.000	0.000	0.000	0.000	0.000	0.000	0.000	0.127	0.137	0.166	0.184	4.001	0.105	0.234	316	2384	100	595	4672	5267	645	4715	5360	Error	Error	-2.973	595	4672	645	4715	531276	1962812	1.290	7.900	0	0	0
1	16	14	"A85"	"A85"	17540	12790	100	1402	1501	637	42	1072	1072	1132	511	45	37	15	0	6045	5737	3190	55	1516	1516	1589	710	44	75	70	0	0.000	0.000	0.000	0.000	0.000	0.000	0.000	0.000	0.000	0.000	0.000	0.000	0.000	0.000	0.073	0.102	0.128	0.146	4.078	0.099	0.197	316	2384	100	330	4529	4859	429	4221	4650	Error	Error	-3.779	330	4529	429	4221	474243	1813028	0.722	5.842	0	0	0
1	17	14	"A85"	"A85"	17840	12790	100	1448	1479	534	36	1090	1090	1174	788	67	21	2	0	5336	5619	3135	55	1569	1569	1652	847	51	78	72	0	0.000	0.000	0.000	0.000	0.000	0.000	0.000	0.000	0.000	0.000	0.000	0.000	0.000	0.000	0.095	0.096	0.120	0.133	3.671	0.097	0.135	316	2384	100	358	3767	4125	389	4050	4439	Error	Error	-3.395	358	3767	389	4050	467393	1775665	0.387	4.684	0	0	0
1	18	14	"A85"	"A85"	18140	12790	100	1548	1592	584	36	1119	1119	1171	496	42	43	18	0	5728	5957	3102	52	1614	1614	1673	580	34	81	77	0	0.000	0.000	0.000	0.000	0.000	0.000	0.000	0.000	0.000	0.000	0.000	0.000	0.000	0.000	0.104	0.109	0.135	0.137	4.438	0.136	0.152	316	2384	100	429	4114	4543	473	4343	4816	Error	Error	-3.261	429	4114	473	4343	503158	1882299	0.849	7.386	0	0	0
1	1	15	"A86"	"A86"	13050	13105	100	1224	1295	506	39	853	853	885	370	41	50	26	0	7083	7059	3230	45	1271	1271	1301	650	49	92	84	0	0.000	0.000	0.000	0.000	0.000	0.000	0.000	0.000	0.000	0.000	0.000	0.000	0.000	0.000	0.064	0.076	0.085	0.081	3.057	0.068	0.210	316	2384	100	371	5812	6183	442	5788	6230	Error	Error	-3.970	371	5812	442	5788	409256	2230775	1.108	8.858	0	0	0
1	2	15	"A86"	"A86"	13350	13105	100	1264	1310	513	39	859	859	893	361	40	53	29	0	6998	7026	2976	42	1275	1275	1326	750	56	94	92	0	0.000	0.000	0.000	0.000	0.000	0.000	0.000	0.000	0.000	0.000	0.000	0.000	0.000	0.000	0.071	0.078	0.085	0.079	2.980	0.072	0.224	316	2384	100	405	5723	6128	451	5751	6202	Error	Error	-3.821	405	5723	451	5751	414104	2220300	1.155	7.600	0	0	0
1	3	15	"A86"	"A86"	13650	13105	100	1307	1405	642	45	853	853	931	651	69	38	11	0	5993	6315	2860	45	1301	1301	1351	471	34	95	90	0	0.000	0.000	0.000	0.000	0.000	0.000	0.000	0.000	0.000	0.000	0.000	0.000	0.000	0.000	0.097	0.110	0.127	0.118	2.947	0.095	0.087	316	2384	100	454	4692	5146	552	5014	5566	Error	Error	-3.369	454	4692	552	5014	443832	1995450	0.728	10.539	0	0	0
1	4	15	"A87"	"A87"	13950	13105	100	1300	1367	557	40	871	871	908	405	44	51	26	0	7994	7334	3262	44	1298	1298	1309	267	20	97	92	0	0.000	0.000	0.000	0.000	0.000	0.000	0.000	0.000	0.000	0.000	0.000	0.000	0.000	0.000	0.064	0.082	0.097	0.090	3.808	0.072	0.204	316	2384	100	429	6696	7125	496	6036	6532	Error	Error	-3.964	429	6696	496	6036	431834	2317465	1.133	22.566	0	0	0
1	5	15	"A87"	"A87"	14250	13100	100	1376	1415	496	35	897	897	944	498	52	48	18	0	6997	7101	2866	40	1323	1323	1361	489	35	96	91	0	0.000	0.000	0.000	0.000	0.000	0.000	0.000	0.000	0.000	0.000	0.000	0.000	0.000	0.000	0.084	0.090	0.098	0.092	2.907	0.074	0.218	316	2384	100	479	5674	6153	518	5778	6296	Error	Error	-3.566	479	5674	518	5778	447157	2243782	0.946	11.738	0	0	0
1	6	15	"A87"	"A87"	14545	13100	100	1318	1378	504	36	894	894	944	445	47	46	19	0	6777	6553	3043	46	1335	1335	1406	694	49	88	85	0	0.000	0.000	0.000	0.000	0.000	0.000	0.000	0.000	0.000	0.000	0.000	0.000	0.000	0.000	0.078	0.093	0.108	0.103	3.652	0.074	0.155	316	2384	100	424	5442	5866	484	5218	5702	Error	Error	-3.682	424	5442	484	5218	435489	2070856	0.975	7.416	0	0	0
1	7	15	"A88"	"A88"	14845	13100	100	1506	1527	553	36	924	924	1288	3934	305	0	0	0	9448	8188	3495	42	1361	1361	1755	4215	240	75	43	0	0.000	0.000	0.000	0.000	0.000	0.000	0.000	0.000	0.000	0.000	0.000	0.000	0.000	0.000	0.072	0.088	0.092	0.086	3.183	0.790	0.758	316	2384	100	582	8087	8669	603	6827	7430	Error	Error	-3.797	582	8087	603	6827	482664	2587299	0.061	1.526	0	0	0
1	8	15	"A88"	"A88"	15145	13100	100	1418	1497	751	50	968	968	1095	1497	136	5	0	0	6883	7155	3613	50	1394	1394	1518	1373	90	86	76	0	0.000	0.000	0.000	0.000	0.000	0.000	0.000	0.000	0.000	0.000	0.000	0.000	0.000	0.000	0.082	0.092	0.101	0.101	3.289	0.096	0.204	316	2384	100	450	5489	5939	529	5761	6290	Error	Error	-3.609	450	5489	529	5761	472972	2260907	0.269	4.106	0	0	0
1	9	15	"A88"	"A88"	15445	13100	100	1414	1434	527	36	955	955	1026	800	77	29	2	0	8629	7853	3853	49	1408	1408	1454	533	36	87	81	0	0.000	0.000	0.000	0.000	0.000	0.000	0.000	0.000	0.000	0.000	0.000	0.000	0.000	0.000	0.064	0.074	0.091	0.085	3.176	0.080	0.059	316	2384	100	459	7221	7680	479	6445	6924	Error	Error	-3.976	459	7221	479	6445	453093	2481605	0.510	12.006	0	0	0
1	10	15	"A89"	"A89"	15745	13095	100	1603	1816	2131	117	978	978	1025	447	43	62	32	0	11794	10466	5352	51	1405	1405	1428	290	20	94	91	0	0.000	0.000	0.000	0.000	0.000	0.000	0.000	0.000	0.000	0.000	0.000	0.000	0.000	0.000	0.060	0.092	0.082	0.078	3.008	0.145	0.301	316	2384	100	625	10389	11014	838	9061	9899	Error	Error	-4.055	625	10389	838	9061	573979	3307370	1.770	31.166	0	0	0
1	11	15	"A89"	"A89"	16045	13095	100	1449	1525	593	38	959	959	1059	768	72	32	6	0	10491	9646	5189	53	1408	1408	1492	727	48	87	83	0	0.000	0.000	0.000	0.000	0.000	0.000	0.000	0.000	0.000	0.000	0.000	0.000	0.000	0.000	0.054	0.069	0.081	0.077	3.497	0.065	0.300	316	2384	100	490	9083	9573	566	8238	8804	Error	Error	-4.212	490	9083	566	8238	482037	3048015	0.607	11.216	0	0	0
1	12	15	"A89"	"A89"	16345	13095	100	1608	1653	611	36	984	984	1034	457	44	61	32	0	12592	11050	4789	43	1428	1428	1510	625	41	93	88	0	0.000	0.000	0.000	0.000	0.000	0.000	0.000	0.000	0.000	0.000	0.000	0.000	0.000	0.000	0.056	0.070	0.072	0.072	2.770	0.068	0.343	316	2384	100	624	11164	11788	669	9622	10291	Error	Error	-4.161	624	11164	669	9622	522262	3491826	1.354	15.264	0	0	0
1	13	15	"A90"	"A90"	16645	13095	100	1564	1655	653	39	971	971	1026	444	43	64	31	0	8239	7644	3346	43	1425	1425	1452	316	21	96	92	0	0.000	0.000	0.000	0.000	0.000	0.000	0.000	0.000	0.000	0.000	0.000	0.000	0.000	0.000	0.087	0.110	0.111	0.117	3.049	0.080	0.236	316	2384	100	593	6814	7407	684	6219	6903	Error	Error	-3.522	593	6814	684	6219	523092	2415361	1.417	19.595	0	0	0
1	14	15	"A90"	"A90"	16945	13095	100	1624	1675	629	37	999	999	1056	534	50	57	20	0	8602	7949	3583	45	1456	1456	1508	603	39	92	87	0	0.000	0.000	0.000	0.000	0.000	0.000	0.000	0.000	0.000	0.000	0.000	0.000	0.000	0.000	0.087	0.104	0.110	0.110	2.868	0.099	0.252	316	2384	100	625	7146	7771	676	6493	7169	Error	Error	-3.515	625	7146	676	6493	529388	2511815	1.159	10.682	0	0	0
1	15	15	"A90"	"A90"	17245	13090	100	1659	1681	578	34	1020	1020	1100	715	65	44	9	0	7883	7600	3892	51	1498	1498	1563	665	42	85	81	0	0.000	0.000	0.000	0.000	0.000	0.000	0.000	0.000	0.000	0.000	0.000	0.000	0.000	0.000	0.100	0.108	0.113	0.124	3.401	0.087	0.269	316	2384	100	639	6385	7024	661	6102	6763	Error	Error	-3.321	639	6385	661	6102	531038	2401443	0.813	9.078	0	0	0
1	16	15	"A91"	"A91"	17545	13090	100	1560	1621	566	34	1042	1042	1098	583	53	45	13	0	6853	6545	2837	43	1510	1510	1552	734	47	86	83	0	0.000	0.000	0.000	0.000	0.000	0.000	0.000	0.000	0.000	0.000	0.000	0.000	0.000	0.000	0.097	0.115	0.118	0.110	3.074	0.101	0.232	316	2384	100	518	5343	5861	579	5035	5614	Error	Error	-3.367	518	5343	579	5035	512230	2068102	0.897	6.802	0	0	0
1	17	15	"A91"	"A91"	17845	13090	100	1456	1531	600	39	1109	1109	1202	893	74	22	1	0	5534	5872	3388	57	1578	1578	1654	710	42	83	81	0	0.000	0.000	0.000	0.000	0.000	0.000	0.000	0.000	0.000	0.000	0.000	0.000	0.000	0.000	0.088	0.098	0.147	0.151	4.808	0.091	0.131	316	2384	100	347	3956	4303	422	4294	4716	Error	Error	-3.511	347	3956	422	4294	483766	1855508	0.368	5.941	0	0	0
1	18	15	"A91"	"A91"	18140	13090	100	1511	1589	608	38	1107	1107	1173	536	45	41	17	0	6303	6165	3272	53	1591	1591	1685	705	41	79	75	0	0.000	0.000	0.000	0.000	0.000	0.000	0.000	0.000	0.000	0.000	0.000	0.000	0.000	0.000	0.086	0.105	0.128	0.131	4.195	0.163	0.198	316	2384	100	404	4712	5116	482	4574	5056	Error	Error	-3.544	404	4712	482	4574	502189	1948225	0.776	6.355	0	0	0
1	1	16	"A92"	"A92"	13055	13405	100	1374	1408	524	37	874	874	928	659	71	37	7	0	10211	9430	4809	50	1288	1288	1312	346	26	96	93	0	0.000	0.000	0.000	0.000	0.000	0.000	0.000	0.000	0.000	0.000	0.000	0.000	0.000	0.000	0.056	0.066	0.074	0.072	3.357	0.060	0.081	316	2384	100	500	8923	9423	534	8142	8676	Error	Error	-4.158	500	8923	534	8142	444792	2980019	0.728	23.462	0	0	0
1	2	16	"A92"	"A92"	13355	13405	100	1548	1613	580	35	851	851	888	409	46	68	42	0	13156	11972	4613	38	1293	1293	1321	352	26	97	96	0	0.000	0.000	0.000	0.000	0.000	0.000	0.000	0.000	0.000	0.000	0.000	0.000	0.000	0.000	0.059	0.071	0.077	0.066	2.934	0.068	0.428	316	2384	100	697	11863	12560	762	10679	11441	Error	Error	-4.089	697	11863	762	10679	509856	3783085	1.773	30.259	0	0	0
1	3	16	"A92"	"A92"	13655	13405	100	1388	1475	569	38	863	863	909	390	42	60	35	0	12155	10782	5039	46	1292	1292	1325	333	25	97	94	0	0.000	0.000	0.000	0.000	0.000	0.000	0.000	0.000	0.000	0.000	0.000	0.000	0.000	0.000	0.048	0.064	0.073	0.063	2.971	0.062	0.353	316	2384	100	525	10863	11388	612	9490	10102	Error	Error	-4.371	525	10863	612	9490	466145	3407172	1.451	28.399	0	0	0
1	4	16	"A93"	"A93"	13950	13405	100	1336	1375	527	38	884	884	912	439	48	50	21	0	8463	8189	4393	53	1288	1288	1314	416	31	87	84	0	0.000	0.000	0.000	0.000	0.000	0.000	0.000	0.000	0.000	0.000	0.000	0.000	0.000	0.000	0.063	0.071	0.079	0.077	3.416	0.066	0.273	316	2384	100	452	7175	7627	491	6901	7392	Error	Error	-3.989	452	7175	491	6901	434397	2587700	1.055	16.526	0	0	0
1	5	16	"A93"	"A93"	14250	13405	100	1239	1312	536	40	895	895	946	458	48	41	16	0	6192	6315	3286	52	1325	1325	1401	590	42	85	80	0	0.000	0.000	0.000	0.000	0.000	0.000	0.000	0.000	0.000	0.000	0.000	0.000	0.000	0.000	0.071	0.084	0.100	0.111	3.567	0.081	0.221	316	2384	100	344	4867	5211	417	4990	5407	Error	Error	-3.823	344	4867	417	4990	414683	1995420	0.799	8.329	0	0	0
1	6	16	"A93"	"A93"	14550	13400	100	1396	1441	560	38	898	898	940	382	40	58	31	0	6883	7012	3797	54	1333	1333	1415	699	49	83	80	0	0.000	0.000	0.000	0.000	0.000	0.000	0.000	0.000	0.000	0.000	0.000	0.000	0.000	0.000	0.090	0.096	0.108	0.115	3.999	0.075	0.249	316	2384	100	498	5550	6048	543	5679	6222	Error	Error	-3.478	498	5550	543	5679	455290	2215689	1.312	8.007	0	0	0
1	7	16	"A94"	"A94"	14850	13400	100	1617	1681	656	39	914	914	969	492	50	68	32	0	13493	11268	5521	48	1364	1364	1394	401	28	90	86	0	0.000	0.000	0.000	0.000	0.000	0.000	0.000	0.000	0.000	0.000	0.000	0.000	0.000	0.000	0.058	0.077	0.083	0.093	2.899	0.073	0.432	316	2384	100	703	12129	12832	767	9904	10671	Error	Error	-4.109	703	12129	767	9904	531145	3560797	1.447	24.623	0	0	0
1	8	16	"A94"	"A94"	15150	13400	100	1649	1698	709	41	961	961	1070	1511	141	10	0	0	11752	10574	4942	46	1384	1384	1500	1507	100	85	82	0	0.000	0.000	0.000	0.000	0.000	0.000	0.000	0.000	0.000	0.000	0.000	0.000	0.000	0.000	0.066	0.080	0.078	0.083	3.409	0.080	0.318	316	2384	100	688	10368	11056	737	9190	9927	Error	Error	-3.914	688	10368	737	9190	536516	3341388	0.416	6.021	0	0	0
1	9	16	"A94"	"A94"	15450	13400	100	1649	1759	1817	103	942	942	1008	671	66	52	16	0	11959	11247	6398	56	1394	1394	1483	724	48	90	85	0	0.000	0.000	0.000	0.000	0.000	0.000	0.000	0.000	0.000	0.000	0.000	0.000	0.000	0.000	0.067	0.083	0.082	0.083	3.216	0.111	0.320	316	2384	100	707	10565	11272	817	9853	10670	Error	Error	-3.901	707	10565	817	9853	555712	3553907	1.119	13.486	0	0	0
1	10	16	"A95"	"A95"	15750	13400	100	1457	1542	647	41	980	980	1026	516	50	46	17	0	7697	7102	2968	41	1408	1408	1422	298	20	96	92	0	0.000	0.000	0.000	0.000	0.000	0.000	0.000	0.000	0.000	0.000	0.000	0.000	0.000	0.000	0.076	0.099	0.104	0.093	2.895	0.101	0.165	316	2384	100	477	6289	6766	562	5694	6256	Error	Error	-3.721	477	6289	562	5694	487404	2244243	1.000	19.060	0	0	0
1	11	16	"A95"	"A95"	16050	13395	100	1525	1552	607	39	995	995	1035	442	42	54	26	0	8509	7946	3583	45	1410	1410	1482	520	35	90	85	0	0.000	0.000	0.000	0.000	0.000	0.000	0.000	0.000	0.000	0.000	0.000	0.000	0.000	0.000	0.075	0.085	0.091	0.088	2.830	0.089	0.281	316	2384	100	530	7099	7629	557	6536	7093	Error	Error	-3.744	530	7099	557	6536	490321	2510942	1.170	12.431	0	0	0
1	12	16	"A95"	"A95"	16350	13395	100	1582	1620	575	35	988	988	1044	529	50	53	22	0	8826	8439	3449	40	1449	1449	1516	636	41	93	89	0	0.000	0.000	0.000	0.000	0.000	0.000	0.000	0.000	0.000	0.000	0.000	0.000	0.000	0.000	0.081	0.090	0.097	0.091	3.044	0.088	0.245	316	2384	100	594	7377	7971	632	6990	7622	Error	Error	-3.634	594	7377	632	6990	511762	2666746	1.089	10.885	0	0	0
1	13	16	"A96"	"A96"	16650	13395	100	1459	1582	700	44	1005	1005	1065	550	51	44	14	0	7224	6872	2627	38	1460	1460	1503	491	32	92	90	0	0.000	0.000	0.000	0.000	0.000	0.000	0.000	0.000	0.000	0.000	0.000	0.000	0.000	0.000	0.079	0.107	0.103	0.109	2.933	0.132	0.226	316	2384	100	454	5764	6218	577	5412	5989	Error	Error	-3.666	454	5764	577	5412	499864	2171448	0.940	10.935	0	0	0
1	14	16	"A96"	"A96"	16950	13395	100	1549	1600	573	35	1014	1014	1092	574	52	47	15	0	7239	7309	2319	31	1485	1485	1529	388	25	99	97	0	0.000	0.000	0.000	0.000	0.000	0.000	0.000	0.000	0.000	0.000	0.000	0.000	0.000	0.000	0.093	0.101	0.112	0.095	2.464	0.093	0.197	316	2384	100	535	5754	6289	586	5824	6410	Error	Error	-3.427	535	5754	586	5824	505675	2309534	0.885	14.897	0	0	0
1	15	16	"A96"	"A96"	17250	13395	100	1399	1477	547	37	1033	1033	1102	568	51	35	10	0	6075	6001	2333	38	1507	1507	1555	545	35	93	88	0	0.000	0.000	0.000	0.000	0.000	0.000	0.000	0.000	0.000	0.000	0.000	0.000	0.000	0.000	0.080	0.099	0.116	0.112	2.814	0.092	0.161	316	2384	100	366	4568	4934	444	4494	4938	Error	Error	-3.642	366	4568	444	4494	466700	1896232	0.660	8.158	0	0	0
1	16	16	"A97"	"A97"	17550	13390	100	1539	1593	613	38	1053	1053	1131	734	64	33	7	0	8248	7587	3608	47	1521	1521	1600	887	55	84	82	0	0.000	0.000	0.000	0.000	0.000	0.000	0.000	0.000	0.000	0.000	0.000	0.000	0.000	0.000	0.072	0.089	0.103	0.105	3.516	0.150	0.164	316	2384	100	486	6727	7213	540	6066	6606	Error	Error	-3.791	486	6727	540	6066	503408	2397618	0.629	6.750	0	0	0
1	17	16	"A97"	"A97"	17845	13390	100	1485	1518	593	39	1070	1070	1136	819	72	21	2	0	7446	6704	3354	50	1555	1555	1627	971	59	80	76	0	0.000	0.000	0.000	0.000	0.000	0.000	0.000	0.000	0.000	0.000	0.000	0.000	0.000	0.000	0.070	0.087	0.103	0.111	4.052	0.192	0.238	316	2384	100	415	5891	6306	448	5149	5597	Error	Error	-3.827	415	5891	448	5149	479559	2118562	0.466	5.229	0	0	0
1	18	16	"A97"	"A97"	18145	13390	100	1611	1700	751	44	1097	1097	1150	473	41	52	26	0	7866	7437	3625	48	1613	1613	1684	562	33	86	81	0	0.000	0.000	0.000	0.000	0.000	0.000	0.000	0.000	0.000	0.000	0.000	0.000	0.000	0.000	0.082	0.104	0.109	0.108	3.761	0.099	0.271	316	2384	100	514	6253	6767	603	5824	6427	Error	Error	-3.605	514	6253	603	5824	537282	2349975	1.163	10.237	0	0	0
1	1	17	"A98"	"A98"	13060	13705	100	973	1032	441	42	862	862	921	671	72	11	1	0	2619	3109	2018	64	1302	1302	1339	625	46	73	52	0	0.000	0.000	0.000	0.000	0.000	0.000	0.000	0.000	0.000	0.000	0.000	0.000	0.000	0.000	0.084	0.094	0.188	0.192	4.562	0.322	0.219	316	2384	100	111	1317	1428	170	1807	1977	Error	Error	-3.569	111	1317	170	1807	325974	982458	0.165	2.832	0	0	0
1	2	17	"A98"	"A98"	13355	13705	100	1002	1058	598	56	832	832	878	368	41	29	9	0	3108	3880	2606	67	1272	1272	1287	427	33	88	75	0	0.000	0.000	0.000	0.000	0.000	0.000	0.000	0.000	0.000	0.000	0.000	0.000	0.000	0.000	0.093	0.087	0.148	0.144	3.682	0.079	0.089	316	2384	100	170	1836	2006	226	2608	2834	Error	Error	-3.433	170	1836	226	2608	334366	1226086	0.489	6.073	0	0	0
1	3	17	"A98"	"A98"	13655	13705	100	973	1043	464	44	851	851	891	396	44	25	9	0	2630	3458	2774	80	1272	1272	1288	231	17	89	79	0	0.000	0.000	0.000	0.000	0.000	0.000	0.000	0.000	0.000	0.000	0.000	0.000	0.000	0.000	0.090	0.088	0.173	0.204	4.594	0.076	0.077	316	2384	100	122	1358	1480	192	2186	2378	Error	Error	-3.477	122	1358	192	2186	329570	1092603	0.384	9.394	0	0	0
1	4	17	"A99"	"A99"	13955	13705	100	1248	1325	512	38	872	872	942	709	75	29	3	0	6979	6169	2647	42	1309	1309	1333	437	32	95	88	0	0.000	0.000	0.000	0.000	0.000	0.000	0.000	0.000	0.000	0.000	0.000	0.000	0.000	0.000	0.066	0.093	0.100	0.093	3.997	0.083	0.182	316	2384	100	376	5670	6046	453	4860	5313	Error	Error	-3.915	376	5670	453	4860	418831	1949457	0.540	11.066	0	0	0
1	5	17	"A99"	"A99"	14255	13705	100	1250	1284	488	38	888	888	930	375	40	48	25	0	6761	6058	2786	45	1320	1320	1368	1040	76	84	74	0	0.000	0.000	0.000	0.000	0.000	0.000	0.000	0.000	0.000	0.000	0.000	0.000	0.000	0.000	0.067	0.084	0.112	0.102	2.924	0.079	0.180	316	2384	100	362	5441	5803	396	4738	5134	Error	Error	-3.910	362	5441	396	4738	405660	1914189	0.944	4.510	0	0	0
1	6	17	"A99"	"A99"	14555	13700	100	1311	1353	503	37	919	919	993	789	79	23	1	0	7098	6219	2760	44	1346	1346	1394	663	47	92	86	0	0.000	0.000	0.000	0.000	0.000	0.000	0.000	0.000	0.000	0.000	0.000	0.000	0.000	0.000	0.068	0.089	0.101	0.101	3.564	0.181	0.168	316	2384	100	392	5752	6144	434	4873	5307	Error	Error	-3.875	392	5752	434	4873	427649	1965134	0.456	7.278	0	0	0
1	7	17	"A100"	"A100"	14855	13700	100	1588	1637	615	37	938	938	1023	1543	150	6	0	0	9030	8177	3655	44	1368	1368	1419	955	67	88	83	0	0.000	0.000	0.000	0.000	0.000	0.000	0.000	0.000	0.000	0.000	0.000	0.000	0.000	0.000	0.085	0.103	0.108	0.113	2.493	0.095	0.343	316	2384	100	650	7662	8312	699	6809	7508	Error	Error	-3.559	650	7662	699	6809	517401	2583810	0.398	7.076	0	0	0
1	8	17	"A100"	"A100"	15155	13700	100	1390	1466	576	39	952	952	1018	633	62	37	9	0	6711	7018	3162	45	1370	1370	1434	739	51	92	88	0	0.000	0.000	0.000	0.000	0.000	0.000	0.000	0.000	0.000	0.000	0.000	0.000	0.000	0.000	0.082	0.091	0.106	0.094	3.391	0.090	0.078	316	2384	100	438	5341	5779	514	5648	6162	Error	Error	-3.608	438	5341	514	5648	463360	2217612	0.708	7.556	0	0	0
1	9	17	"A100"	"A100"	15455	13700	100	1613	1635	699	42	955	955	1025	695	67	47	13	0	8752	7887	4038	51	1376	1376	1430	712	49	82	77	0	0.000	0.000	0.000	0.000	0.000	0.000	0.000	0.000	0.000	0.000	0.000	0.000	0.000	0.000	0.089	0.104	0.110	0.116	3.365	0.110	0.286	316	2384	100	658	7376	8034	680	6511	7191	Error	Error	-3.487	658	7376	680	6511	516570	2492420	0.878	9.069	0	0	0
1	10	17	"A101"	"A101"	15755	13700	100	1211	1297	635	48	983	983	1057	961	90	11	1	0	4671	5389	3645	67	1395	1395	1433	459	32	87	79	0	0.000	0.000	0.000	0.000	0.000	0.000	0.000	0.000	0.000	0.000	0.000	0.000	0.000	0.000	0.070	0.079	0.116	0.122	3.790	0.127	0.046	316	2384	100	228	3276	3504	314	3994	4308	Error	Error	-3.845	228	3276	314	3994	409723	1702855	0.250	8.619	0	0	0
1	11	17	"A101"	"A101"	16055	13695	100	1224	1290	564	43	980	980	1054	719	68	21	3	0	3827	5381	4026	74	1424	1424	1462	426	29	86	72	0	0.000	0.000	0.000	0.000	0.000	0.000	0.000	0.000	0.000	0.000	0.000	0.000	0.000	0.000	0.102	0.078	0.129	0.151	4.263	0.194	0.213	316	2384	100	244	2403	2647	310	3957	4267	Error	Error	-3.300	244	2403	310	3957	407614	1700263	0.328	9.200	0	0	0
1	12	17	"A101"	"A101"	16355	13695	100	1257	1341	562	41	982	982	1041	532	51	33	12	0	3837	5112	3505	68	1436	1436	1464	377	25	91	82	0	0.000	0.000	0.000	0.000	0.000	0.000	0.000	0.000	0.000	0.000	0.000	0.000	0.000	0.000	0.115	0.098	0.134	0.136	4.090	0.103	0.125	316	2384	100	275	2401	2676	359	3676	4035	Error	Error	-3.126	275	2401	359	3676	423865	1615409	0.564	9.676	0	0	0
1	13	17	"A102"	"A102"	16655	13695	100	1270	1371	573	41	993	993	1057	506	47	35	12	0	5127	5838	3548	60	1462	1462	1478	361	24	89	84	0	0.000	0.000	0.000	0.000	0.000	0.000	0.000	0.000	0.000	0.000	0.000	0.000	0.000	0.000	0.076	0.086	0.117	0.118	3.581	0.095	0.154	316	2384	100	277	3665	3942	378	4376	4754	Error	Error	-3.726	277	3665	378	4376	433262	1844910	0.621	12.078	0	0	0
1	14	17	"A102"	"A102"	16955	13695	100	1240	1313	554	42	992	992	1099	1451	132	3	0	0	4115	5430	3636	66	1468	1468	1504	468	31	92	79	0	0.000	0.000	0.000	0.000	0.000	0.000	0.000	0.000	0.000	0.000	0.000	0.000	0.000	0.000	0.094	0.081	0.129	0.143	3.368	0.113	0.145	316	2384	100	248	2647	2895	321	3962	4283	Error	Error	-3.416	248	2647	321	3962	414956	1715854	0.147	8.389	0	0	0
1	15	17	"A102"	"A102"	17250	13695	100	1338	1372	524	38	1064	1064	1142	951	83	11	0	0	4190	5488	3713	67	1494	1494	1532	421	27	91	78	0	0.000	0.000	0.000	0.000	0.000	0.000	0.000	0.000	0.000	0.000	0.000	0.000	0.000	0.000	0.102	0.077	0.134	0.133	4.008	0.116	0.045	316	2384	100	274	2696	2970	308	3994	4302	Error	Error	-3.299	274	2696	308	3994	433410	1734300	0.242	9.397	0	0	0
1	16	17	"A103"	"A103"	17550	13695	100	1406	1474	564	38	1065	1065	1109	481	43	38	13	0	5494	5940	2962	49	1504	1504	1540	402	26	94	89	0	0.000	0.000	0.000	0.000	0.000	0.000	0.000	0.000	0.000	0.000	0.000	0.000	0.000	0.000	0.085	0.092	0.114	0.112	3.295	0.097	0.160	316	2384	100	341	3990	4331	409	4436	4845	Error	Error	-3.549	341	3990	409	4436	465787	1877155	0.759	10.945	0	0	0
1	17	17	"A103"	"A103"	17850	13690	100	1497	1514	551	36	1093	1093	1140	574	50	37	8	0	6727	6314	2945	46	1558	1558	1595	429	26	88	83	0	0.000	0.000	0.000	0.000	0.000	0.000	0.000	0.000	0.000	0.000	0.000	0.000	0.000	0.000	0.078	0.089	0.113	0.116	3.398	0.090	0.194	316	2384	100	404	5169	5573	421	4756	5177	Error	Error	-3.677	404	5169	421	4756	478532	1995310	0.652	11.000	0	0	0
1	18	17	"A103"	"A103"	18150	13690	100	1536	1604	628	39	1100	1100	1180	1436	121	6	0	0	7702	7030	2694	38	1584	1584	1655	1346	81	89	80	0	0.000	0.000	0.000	0.000	0.000	0.000	0.000	0.000	0.000	0.000	0.000	0.000	0.000	0.000	0.071	0.093	0.112	0.111	3.190	0.089	0.200	316	2384	100	436	6118	6554	504	5446	5950	Error	Error	-3.811	436	6118	504	5446	506985	2221337	0.295	3.993	0	0	0
1	1	18	"A104"	"A104"	13060	14010	100	1284	1348	552	40	868	868	927	548	59	37	12	0	7913	7346	3169	43	1293	1293	1311	394	30	95	89	0	0.000	0.000	0.000	0.000	0.000	0.000	0.000	0.000	0.000	0.000	0.000	0.000	0.000	0.000	0.063	0.079	0.087	0.083	3.361	0.078	0.206	316	2384	100	416	6620	7036	480	6053	6533	Error	Error	-3.992	416	6620	480	6053	426115	2321261	0.768	15.317	0	0	0
1	2	18	"A104"	"A104"	13360	14005	100	1356	1363	521	38	849	849	894	396	44	55	29	0	8882	8122	3069	37	1289	1289	1307	306	23	94	93	0	0.000	0.000	0.000	0.000	0.000	0.000	0.000	0.000	0.000	0.000	0.000	0.000	0.000	0.000	0.067	0.075	0.086	0.078	3.022	0.070	0.249	316	2384	100	507	7593	8100	514	6833	7347	Error	Error	-3.905	507	7593	514	6833	430699	2566701	1.184	22.271	0	0	0
1	3	18	"A104"	"A104"	13660	14005	100	1288	1374	552	40	888	888	948	716	75	30	5	0	9074	7877	3865	49	1319	1319	1363	497	36	93	87	0	0.000	0.000	0.000	0.000	0.000	0.000	0.000	0.000	0.000	0.000	0.000	0.000	0.000	0.000	0.052	0.074	0.084	0.083	2.839	0.108	0.134	316	2384	100	400	7755	8155	486	6558	7044	Error	Error	-4.277	400	7755	486	6558	434091	2489073	0.595	13.107	0	0	0
1	4	18	"A105"	"A105"	13960	14005	100	1405	1436	508	35	885	885	941	581	61	46	11	0	8126	7755	3491	45	1311	1311	1333	398	29	95	90	0	0.000	0.000	0.000	0.000	0.000	0.000	0.000	0.000	0.000	0.000	0.000	0.000	0.000	0.000	0.076	0.086	0.100	0.096	3.353	0.137	0.103	316	2384	100	520	6815	7335	551	6444	6995	Error	Error	-3.712	520	6815	551	6444	453826	2450597	0.852	16.136	0	0	0
1	5	18	"A105"	"A105"	14260	14005	100	1325	1391	549	39	877	877	924	384	41	54	31	0	5845	6204	3108	50	1324	1324	1397	1293	92	83	76	0	0.000	0.000	0.000	0.000	0.000	0.000	0.000	0.000	0.000	0.000	0.000	0.000	0.000	0.000	0.099	0.105	0.120	0.117	3.637	0.088	0.209	316	2384	100	448	4521	4969	514	4880	5394	Error	Error	-3.335	448	4521	514	4880	439658	1960517	1.216	3.718	0	0	0
1	6	18	"A105"	"A105"	14560	14005	100	1509	1601	630	39	923	923	983	478	48	57	29	0	8947	8441	3064	36	1372	1372	1454	639	43	97	93	0	0.000	0.000	0.000	0.000	0.000	0.000	0.000	0.000	0.000	0.000	0.000	0.000	0.000	0.000	0.077	0.096	0.098	0.091	2.374	0.084	0.284	316	2384	100	586	7575	8161	678	7069	7747	Error	Error	-3.692	586	7575	678	7069	505768	2667262	1.293	10.934	0	0	0
1	7	18	"A106"	"A106"	14860	14000	100	936	995	399	40	933	933	1011	1145	113	0	0	0	1882	2143	1085	50	1364	1364	1398	607	43	42	13	0	0.000	0.000	0.000	0.000	0.000	0.000	0.000	0.000	0.000	0.000	0.000	0.000	0.000	0.000	0.006	0.080	0.567	0.519	5.642	0.129	0.026	316	2384	100	3	518	521	62	779	841	Error	Error	-7.432	3	518	62	779	314423	677255	-0.014	1.227	0	0	0
1	8	18	"A106"	"A106"	15160	14000	100	988	1029	411	39	958	958	1058	902	85	3	0	0	2060	2420	1250	51	1382	1382	1426	459	32	63	37	0	0.000	0.000	0.000	0.000	0.000	0.000	0.000	0.000	0.000	0.000	0.000	0.000	0.000	0.000	0.044	0.068	0.365	0.430	4.898	0.176	0.051	316	2384	100	30	678	708	71	1038	1109	Error	Error	-4.498	30	678	71	1038	325065	764676	-0.032	2.166	0	0	0
1	9	18	"A106"	"A106"	15460	14000	100	1013	1066	395	37	946	946	990	427	43	19	5	0	1893	2313	1266	54	1376	1376	1395	287	20	72	46	0	0.000	0.000	0.000	0.000	0.000	0.000	0.000	0.000	0.000	0.000	0.000	0.000	0.000	0.000	0.130	0.128	0.394	0.412	5.617	0.995	0.561	316	2384	100	67	517	584	120	937	1057	Error	Error	-2.948	67	517	120	937	336779	731009	0.178	3.199	0	0	0
1	10	18	"A107"	"A107"	15760	14000	100	1150	1211	544	44	974	974	1029	457	44	30	11	0	3514	4147	2661	64	1394	1394	1430	629	43	81	66	0	0.000	0.000	0.000	0.000	0.000	0.000	0.000	0.000	0.000	0.000	0.000	0.000	0.000	0.000	0.083	0.086	0.164	0.183	4.312	0.071	0.056	316	2384	100	176	2120	2296	237	2753	2990	Error	Error	-3.590	176	2120	237	2753	382656	1310468	0.398	4.320	0	0	0
1	11	18	"A107"	"A107"	16060	14000	100	1174	1278	519	40	998	998	1035	402	38	32	13	0	3012	4029	3007	74	1424	1424	1443	276	19	90	80	0	0.000	0.000	0.000	0.000	0.000	0.000	0.000	0.000	0.000	0.000	0.000	0.000	0.000	0.000	0.111	0.107	0.180	0.188	4.144	0.070	0.090	316	2384	100	176	1588	1764	280	2605	2885	Error	Error	-3.174	176	1588	280	2605	403738	1273270	0.604	9.370	0	0	0
1	12	18	"A107"	"A107"	16360	13995	100	1119	1223	517	42	1040	1040	1270	2559	201	0	0	0	2690	3750	2918	77	1459	1459	1519	638	42	68	49	0	0.000	0.000	0.000	0.000	0.000	0.000	0.000	0.000	0.000	0.000	0.000	0.000	0.000	0.000	0.064	0.080	0.210	0.220	4.753	3.453	0.098	316	2384	100	79	1231	1310	183	2291	2474	Error	Error	-3.962	79	1231	183	2291	386437	1184871	-0.018	3.497	0	0	0
1	13	18	"A108"	"A108"	16660	13995	100	1221	1292	500	38	997	997	1114	1254	112	3	0	0	4359	4865	2695	55	1468	1468	1536	876	57	80	68	0	0.000	0.000	0.000	0.000	0.000	0.000	0.000	0.000	0.000	0.000	0.000	0.000	0.000	0.000	0.077	0.087	0.131	0.130	3.894	0.482	0.224	316	2384	100	224	2891	3115	295	3397	3692	Error	Error	-3.690	224	2891	295	3397	408382	1537390	0.142	3.800	0	0	0
1	14	18	"A108"	"A108"	16955	13995	100	1269	1334	604	45	1003	1003	1102	1245	112	5	0	0	3785	4488	2676	59	1467	1467	1503	681	45	81	65	0	0.000	0.000	0.000	0.000	0.000	0.000	0.000	0.000	0.000	0.000	0.000	0.000	0.000	0.000	0.115	0.110	0.158	0.167	4.188	0.118	0.173	316	2384	100	266	2318	2584	331	3021	3352	Error	Error	-3.123	266	2318	331	3021	421571	1418154	0.186	4.383	0	0	0
1	15	18	"A108"	"A108"	17255	13995	100	1198	1282	493	38	1034	1034	1110	525	47	28	6	0	3518	4463	2800	62	1510	1510	1557	794	50	75	58	0	0.000	0.000	0.000	0.000	0.000	0.000	0.000	0.000	0.000	0.000	0.000	0.000	0.000	0.000	0.082	0.084	0.145	0.164	3.343	0.091	0.115	316	2384	100	164	2008	2172	248	2953	3201	Error	Error	-3.614	164	2008	248	2953	405007	1410265	0.328	3.660	0	0	0
1	16	18	"A109"	"A109"	17555	13995	100	1110	1140	418	36	1053	1053	1154	1422	123	0	0	0	2172	2511	1255	49	1507	1507	1586	1389	87	19	8	0	0.000	0.000	0.000	0.000	0.000	0.000	0.000	0.000	0.000	0.000	0.000	0.000	0.000	0.000	0.086	0.087	0.308	0.394	4.862	0.239	0.080	316	2384	100	57	665	722	87	1004	1091	Error	Error	-3.544	57	665	87	1004	360305	793631	-0.010	0.666	0	0	0
1	17	18	"A109"	"A109"	17855	13990	100	1133	1156	426	36	1086	1086	1150	628	54	11	0	0	2122	2402	1100	45	1536	1536	1573	470	29	56	32	0	0.000	0.000	0.000	0.000	0.000	0.000	0.000	0.000	0.000	0.000	0.000	0.000	0.000	0.000	0.080	0.081	0.428	0.468	5.053	0.221	0.054	316	2384	100	47	586	633	70	866	936	Error	Error	-3.640	47	586	70	866	365252	759028	0.010	1.764	0	0	0
1	18	18	"A109"	"A109"	18155	13990	100	1132	1238	642	51	1068	1068	1118	465	41	23	6	0	2186	2414	1076	44	1561	1561	1584	399	25	63	37	0	0.000	0.000	0.000	0.000	0.000	0.000	0.000	0.000	0.000	0.000	0.000	0.000	0.000	0.000	0.102	0.199	0.483	0.423	4.642	0.192	0.037	316	2384	100	64	625	689	170	853	1023	Error	Error	-3.288	64	625	170	853	391122	762758	0.258	2.080	0	0	0
1	1	19	"A110"	"A110"	13065	14310	100	1122	1207	476	39	905	905	949	420	44	32	14	0	4018	5001	3545	70	1320	1320	1341	308	22	87	78	0	0.000	0.000	0.000	0.000	0.000	0.000	0.000	0.000	0.000	0.000	0.000	0.000	0.000	0.000	0.080	0.082	0.117	0.136	4.672	0.069	0.126	316	2384	100	217	2698	2915	302	3681	3983	Error	Error	-3.636	217	2698	302	3681	381443	1580304	0.614	11.883	0	0	0
1	2	19	"A110"	"A110"	13365	14305	100	1107	1168	485	41	892	892	934	377	40	34	14	0	4448	5567	3846	69	1327	1327	1376	795	57	82	69	0	0.000	0.000	0.000	0.000	0.000	0.000	0.000	0.000	0.000	0.000	0.000	0.000	0.000	0.000	0.069	0.065	0.095	0.101	4.085	0.068	0.182	316	2384	100	215	3121	3336	276	4240	4516	Error	Error	-3.860	215	3121	276	4240	368940	1759281	0.621	5.272	0	0	0
1	3	19	"A110"	"A110"	13665	14305	100	1094	1183	480	40	902	902	973	797	81	14	0	0	3142	4572	3547	77	1333	1333	1383	689	49	76	59	0	0.000	0.000	0.000	0.000	0.000	0.000	0.000	0.000	0.000	0.000	0.000	0.000	0.000	0.000	0.106	0.087	0.149	0.156	4.536	0.065	0.118	316	2384	100	192	1809	2001	281	3239	3520	Error	Error	-3.236	192	1809	281	3239	373751	1444688	0.263	4.628	0	0	0
1	4	19	"A111"	"A111"	13965	14305	100	1104	1179	524	44	884	884	937	550	58	24	7	0	3717	4959	3559	71	1330	1330	1353	494	36	82	73	0	0.000	0.000	0.000	0.000	0.000	0.000	0.000	0.000	0.000	0.000	0.000	0.000	0.000	0.000	0.092	0.081	0.126	0.138	3.954	0.087	0.222	316	2384	100	220	2387	2607	295	3629	3924	Error	Error	-3.440	220	2387	295	3629	372551	1566998	0.440	7.300	0	0	0
1	5	19	"A111"	"A111"	14265	14305	100	1131	1169	455	38	916	916	1012	1241	122	3	0	0	3328	4350	3063	70	1366	1366	1398	462	33	84	75	0	0.000	0.000	0.000	0.000	0.000	0.000	0.000	0.000	0.000	0.000	0.000	0.000	0.000	0.000	0.110	0.085	0.146	0.162	3.796	0.075	0.114	316	2384	100	215	1962	2177	253	2984	3237	Error	Error	-3.190	215	1962	253	2984	369522	1374692	0.127	6.390	0	0	0
1	6	19	"A111"	"A111"	14565	14305	100	1119	1210	554	45	943	943	1024	835	81	12	2	0	3791	4826	3492	72	1402	1402	1438	646	44	79	68	0	0.000	0.000	0.000	0.000	0.000	0.000	0.000	0.000	0.000	0.000	0.000	0.000	0.000	0.000	0.074	0.078	0.132	0.159	4.321	0.077	0.147	316	2384	100	176	2389	2565	267	3424	3691	Error	Error	-3.763	176	2389	267	3424	382396	1525148	0.223	5.245	0	0	0
1	7	19	"A112"	"A112"	14865	14305	100	1242	1323	530	40	932	932	989	654	66	30	6	0	5712	6016	3259	54	1379	1379	1405	521	37	87	80	0	0.000	0.000	0.000	0.000	0.000	0.000	0.000	0.000	0.000	0.000	0.000	0.000	0.000	0.000	0.072	0.084	0.111	0.109	3.326	0.082	0.191	316	2384	100	310	4333	4643	391	4637	5028	Error	Error	-3.805	310	4333	391	4637	418040	1901083	0.511	8.850	0	0	0
1	8	19	"A112"	"A112"	15165	14300	100	1260	1298	491	37	938	938	980	402	41	43	18	0	5698	6244	3168	50	1387	1387	1411	325	23	96	93	0	0.000	0.000	0.000	0.000	0.000	0.000	0.000	0.000	0.000	0.000	0.000	0.000	0.000	0.000	0.075	0.074	0.103	0.092	3.518	0.070	0.155	316	2384	100	322	4311	4633	360	4857	5217	Error	Error	-3.743	322	4311	360	4857	410090	1973158	0.791	14.871	0	0	0
1	9	19	"A112"	"A112"	15465	14300	100	1231	1314	496	37	960	960	1008	389	38	42	20	0	5243	5826	3257	55	1410	1410	1428	292	20	95	92	0	0.000	0.000	0.000	0.000	0.000	0.000	0.000	0.000	0.000	0.000	0.000	0.000	0.000	0.000	0.071	0.080	0.103	0.106	3.523	0.080	0.196	316	2384	100	271	3833	4104	354	4416	4770	Error	Error	-3.822	271	3833	354	4416	415306	1840875	0.787	15.062	0	0	0
1	10	19	"A113"	"A113"	15765	14300	100	1126	1196	475	39	972	972	1053	1332	126	2	0	0	3554	4215	2727	64	1420	1420	1444	337	23	84	77	0	0.000	0.000	0.000	0.000	0.000	0.000	0.000	0.000	0.000	0.000	0.000	0.000	0.000	0.000	0.072	0.080	0.134	0.159	4.889	0.508	0.005	316	2384	100	154	2134	2288	224	2795	3019	Error	Error	-3.793	154	2134	224	2795	377909	1331855	0.107	8.223	0	0	0
1	11	19	"A113"	"A113"	16065	14300	100	1138	1222	526	43	992	992	1047	436	41	27	11	0	3106	4228	3253	76	1434	1434	1461	644	44	72	55	0	0.000	0.000	0.000	0.000	0.000	0.000	0.000	0.000	0.000	0.000	0.000	0.000	0.000	0.000	0.087	0.082	0.161	0.162	4.317	0.083	0.125	316	2384	100	146	1672	1818	230	2794	3024	Error	Error	-3.518	146	1672	230	2794	386060	1335949	0.401	4.297	0	0	0
1	12	19	"A113"	"A113"	16360	14300	100	1189	1334	1540	115	1017	1017	1060	424	40	32	13	0	3442	4750	3472	73	1468	1468	1488	335	22	92	80	0	0.000	0.000	0.000	0.000	0.000	0.000	0.000	0.000	0.000	0.000	0.000	0.000	0.000	0.000	0.087	0.097	0.131	0.136	3.866	0.154	0.125	316	2384	100	172	1974	2146	317	3282	3599	Error	Error	-3.521	172	1974	317	3282	421396	1501139	0.646	9.737	0	0	0
1	13	19	"A114"	"A114"	16660	14295	100	1499	1528	542	35	1050	1050	1116	565	50	40	12	0	8661	8072	3279	40	1494	1494	1525	362	23	96	92	0	0.000	0.000	0.000	0.000	0.000	0.000	0.000	0.000	0.000	0.000	0.000	0.000	0.000	0.000	0.063	0.073	0.085	0.082	3.574	0.074	0.223	316	2384	100	449	7167	7616	478	6578	7056	Error	Error	-3.997	449	7167	478	6578	482793	2550727	0.729	18.086	0	0	0
1	14	19	"A114"	"A114"	16960	14295	100	1562	1541	548	35	1044	1044	1137	1342	118	6	0	0	7187	7367	3180	43	1508	1508	1557	698	44	96	91	0	0.000	0.000	0.000	0.000	0.000	0.000	0.000	0.000	0.000	0.000	0.000	0.000	0.000	0.000	0.091	0.085	0.103	0.091	3.016	0.087	0.215	316	2384	100	518	5679	6197	497	5859	6356	Error	Error	-3.455	518	5679	497	5859	486925	2327820	0.301	8.324	0	0	0
1	15	19	"A114"	"A114"	17260	14295	100	1484	1545	638	41	1045	1045	1104	504	45	44	15	0	7848	7656	3094	40	1516	1516	1545	424	27	97	92	0	0.000	0.000	0.000	0.000	0.000	0.000	0.000	0.000	0.000	0.000	0.000	0.000	0.000	0.000	0.069	0.081	0.086	0.077	3.371	0.081	0.155	316	2384	100	439	6332	6771	500	6140	6640	Error	Error	-3.850	439	6332	500	6140	488202	2419444	0.875	14.413	0	0	0
1	16	19	"A115"	"A115"	17560	14295	100	1193	1257	503	40	1054	1054	1095	434	39	26	7	0	3298	3744	2288	61	1529	1529	1548	288	18	82	73	0	0.000	0.000	0.000	0.000	0.000	0.000	0.000	0.000	0.000	0.000	0.000	0.000	0.000	0.000	0.079	0.092	0.194	0.202	4.085	0.118	0.094	316	2384	100	139	1769	1908	203	2215	2418	Error	Error	-3.670	139	1769	203	2215	397125	1183100	0.373	7.625	0	0	0
1	17	19	"A115"	"A115"	17860	14295	100	1232	1315	544	41	1052	1052	1149	952	82	10	0	0	3027	4043	2761	68	1542	1542	1586	633	39	73	54	0	0.000	0.000	0.000	0.000	0.000	0.000	0.000	0.000	0.000	0.000	0.000	0.000	0.000	0.000	0.121	0.105	0.187	0.216	4.522	0.108	0.022	316	2384	100	180	1485	1665	263	2501	2764	Error	Error	-3.044	180	1485	263	2501	415532	1277694	0.174	3.882	0	0	0
1	18	19	"A115"	"A115"	18160	14290	100	1161	1224	459	37	1099	1099	1193	1310	109	1	0	0	3406	3954	2135	53	1585	1585	1614	434	26	87	75	0	0.000	0.000	0.000	0.000	0.000	0.000	0.000	0.000	0.000	0.000	0.000	0.000	0.000	0.000	0.034	0.053	0.149	0.158	3.812	0.099	0.034	316	2384	100	62	1821	1883	125	2369	2494	Error	Error	-4.876	62	1821	125	2369	386793	1249489	0.024	5.392	0	0	0
1	1	20	"A116"	"A116"	13070	14610	100	2451	2770	1742	62	888	888	948	620	65	68	55	0	8035	7145	3784	52	1322	1322	1342	352	26	88	82	0	0.000	0.000	0.000	0.000	0.000	0.000	0.000	0.000	0.000	0.000	0.000	0.000	0.000	0.000	0.233	0.323	0.275	0.269	3.218	0.283	0.474	316	2384	100	1563	6713	8276	1882	5823	7705	Error	Error	-2.103	1563	6713	1882	5823	875197	2257862	2.939	16.486	0	0	0
1	2	20	"A116"	"A116"	13370	14610	100	3100	3549	2570	72	891	891	944	550	58	71	61	0	7450	6978	3215	46	1334	1334	1408	755	53	84	82	0	0.000	0.000	0.000	0.000	0.000	0.000	0.000	0.000	0.000	0.000	0.000	0.000	0.000	0.000	0.361	0.471	0.411	0.344	3.071	0.489	0.539	316	2384	100	2209	6116	8325	2658	5644	8302	Error	Error	-1.469	2209	6116	2658	5644	1121586	2205102	4.736	7.377	0	0	0
1	3	20	"A116"	"A116"	13670	14605	100	1748	2748	2108	76	940	940	983	451	45	63	47	0	6224	6837	3112	45	1342	1342	1365	299	21	97	95	0	0.000	0.000	0.000	0.000	0.000	0.000	0.000	0.000	0.000	0.000	0.000	0.000	0.000	0.000	0.166	0.329	0.227	0.209	3.594	0.347	0.419	316	2384	100	808	4882	5690	1808	5495	7303	Error	Error	-2.595	808	4882	1808	5495	868371	2160559	3.914	18.301	0	0	0
1	4	20	"A117"	"A117"	13970	14605	100	992	1049	430	40	945	945	1011	705	69	11	0	0	2106	2585	1612	62	1360	1360	1385	504	36	63	38	0	0.000	0.000	0.000	0.000	0.000	0.000	0.000	0.000	0.000	0.000	0.000	0.000	0.000	0.000	0.063	0.085	0.352	0.328	4.783	0.088	0.032	316	2384	100	47	746	793	104	1225	1329	Error	Error	-3.988	47	746	104	1225	331519	816802	0.054	2.381	0	0	0
1	5	20	"A117"	"A117"	14270	14605	100	1057	1062	417	39	933	933	1009	1325	131	0	0	0	2200	2709	1582	58	1365	1365	1393	585	41	66	38	0	0.000	0.000	0.000	0.000	0.000	0.000	0.000	0.000	0.000	0.000	0.000	0.000	0.000	0.000	0.149	0.096	0.275	0.295	4.860	0.131	0.076	316	2384	100	124	835	959	129	1344	1473	Error	Error	-2.751	124	835	129	1344	335480	856171	0.040	2.250	0	0	0
1	6	20	"A117"	"A117"	14570	14605	100	1460	1496	524	35	1137	1137	1205	554	45	34	6	0	2792	3576	1988	55	1597	1597	1664	641	38	69	46	0	0.000	0.000	0.000	0.000	0.000	0.000	0.000	0.000	0.000	0.000	0.000	0.000	0.000	0.000	0.270	0.181	0.284	0.311	3.581	0.178	0.158	316	2384	100	323	1195	1518	359	1979	2338	Error	Error	-1.887	323	1195	359	1979	472801	1129994	0.525	2.983	0	0	0
1	7	20	"A118"	"A118"	14870	14605	100	1136	1181	480	40	970	970	1024	491	47	24	5	0	3351	4052	2796	69	1409	1409	1430	333	23	80	72	0	0.000	0.000	0.000	0.000	0.000	0.000	0.000	0.000	0.000	0.000	0.000	0.000	0.000	0.000	0.085	0.080	0.155	0.203	5.514	0.104	0.106	316	2384	100	166	1942	2108	211	2643	2854	Error	Error	-3.548	166	1942	211	2643	373092	1280483	0.320	7.874	0	0	0
1	8	20	"A118"	"A118"	15170	14600	100	1113	1200	539	44	939	939	983	406	41	32	14	0	3665	4081	2598	63	1389	1389	1437	592	41	75	64	0	0.000	0.000	0.000	0.000	0.000	0.000	0.000	0.000	0.000	0.000	0.000	0.000	0.000	0.000	0.076	0.097	0.175	0.201	5.380	0.087	0.107	316	2384	100	174	2276	2450	261	2692	2953	Error	Error	-3.709	174	2276	261	2692	379186	1289479	0.534	4.466	0	0	0
1	9	20	"A118"	"A118"	15470	14600	100	1136	1167	488	41	982	982	1044	460	44	25	6	0	2550	3727	2727	73	1426	1426	1457	308	21	79	64	0	0.000	0.000	0.000	0.000	0.000	0.000	0.000	0.000	0.000	0.000	0.000	0.000	0.000	0.000	0.137	0.080	0.231	0.230	4.137	0.090	0.112	316	2384	100	154	1124	1278	185	2301	2486	Error	Error	-2.868	154	1124	185	2301	368813	1177834	0.267	7.370	0	0	0
1	10	20	"A119"	"A119"	15770	14600	100	1410	1698	1694	99	1008	1008	1074	504	46	42	19	0	3493	3736	2106	56	1447	1447	1479	360	24	85	81	0	0.000	0.000	0.000	0.000	0.000	0.000	0.000	0.000	0.000	0.000	0.000	0.000	0.000	0.000	0.196	0.301	0.293	0.271	3.463	0.524	0.458	316	2384	100	402	2046	2448	690	2289	2979	Error	Error	-2.348	402	2046	690	2289	536693	1180604	1.238	6.269	0	0	0
1	11	20	"A119"	"A119"	16065	14600	100	1588	1704	795	46	1021	1021	1106	1373	124	17	1	0	5057	5276	2486	47	1442	1442	1471	330	22	98	93	0	0.000	0.000	0.000	0.000	0.000	0.000	0.000	0.000	0.000	0.000	0.000	0.000	0.000	0.000	0.157	0.178	0.207	0.192	2.551	0.532	0.038	316	2384	100	567	3615	4182	683	3834	4517	Error	Error	-2.673	567	3615	683	3834	538611	1667371	0.436	11.530	0	0	0
1	12	20	"A119"	"A119"	16365	14600	100	1503	1651	891	53	1028	1028	1090	533	48	44	20	0	3767	3954	1443	36	1464	1464	1495	374	25	97	93	0	0.000	0.000	0.000	0.000	0.000	0.000	0.000	0.000	0.000	0.000	0.000	0.000	0.000	0.000	0.206	0.250	0.274	0.239	2.812	0.288	0.279	316	2384	100	475	2303	2778	623	2490	3113	Error	Error	-2.278	475	2303	623	2490	521583	1249492	1.053	6.575	0	0	0
1	13	20	"A120"	"A120"	16665	14595	100	1219	1257	483	38	1078	1078	1165	1238	106	3	0	0	2496	3148	1832	58	1514	1514	1537	455	29	68	54	0	0.000	0.000	0.000	0.000	0.000	0.000	0.000	0.000	0.000	0.000	0.000	0.000	0.000	0.000	0.144	0.110	0.327	0.350	6.671	0.094	0.050	316	2384	100	141	982	1123	179	1634	1813	Error	Error	-2.800	141	982	179	1634	397124	994842	0.074	3.541	0	0	0
1	14	20	"A120"	"A120"	16965	14595	100	1173	1252	502	40	1103	1103	1275	2194	172	0	0	0	2567	3118	1721	55	1560	1560	1695	2034	120	26	11	0	0.000	0.000	0.000	0.000	0.000	0.000	0.000	0.000	0.000	0.000	0.000	0.000	0.000	0.000	0.070	0.096	0.275	0.335	4.746	1.013	0.745	316	2384	100	70	1007	1077	149	1558	1707	Error	Error	-3.847	70	1007	149	1558	395681	985422	-0.010	0.700	0	0	0
1	15	20	"A120"	"A120"	17265	14595	100	1211	1244	496	39	1069	1069	1123	574	51	20	3	0	2446	3241	1883	58	1530	1530	1554	361	23	73	58	0	0.000	0.000	0.000	0.000	0.000	0.000	0.000	0.000	0.000	0.000	0.000	0.000	0.000	0.000	0.155	0.102	0.298	0.322	5.152	0.186	0.085	316	2384	100	142	916	1058	175	1711	1886	Error	Error	-2.689	142	916	175	1711	393019	1024044	0.211	4.673	0	0	0
1	16	20	"A121"	"A121"	17565	14595	100	1268	1380	649	47	1081	1081	1159	631	54	23	5	0	4036	4761	2933	61	1567	1567	1639	948	57	71	54	0	0.000	0.000	0.000	0.000	0.000	0.000	0.000	0.000	0.000	0.000	0.000	0.000	0.000	0.000	0.076	0.094	0.143	0.154	4.410	0.139	0.210	316	2384	100	187	2469	2656	299	3194	3493	Error	Error	-3.723	187	2469	299	3194	436134	1504573	0.350	3.293	0	0	0
1	17	20	"A121"	"A121"	17865	14595	100	1315	1374	536	39	1087	1087	1141	516	45	31	8	0	3393	4922	3428	69	1604	1604	1626	386	23	81	70	0	0.000	0.000	0.000	0.000	0.000	0.000	0.000	0.000	0.000	0.000	0.000	0.000	0.000	0.000	0.127	0.086	0.141	0.184	3.931	0.091	0.115	316	2384	100	228	1789	2017	287	3318	3605	Error	Error	-2.972	228	1789	287	3318	434039	1555338	0.452	8.539	0	0	0
1	18	20	"A121"	"A121"	18165	14590	100	1347	1437	624	43	1122	1122	1190	689	57	23	4	0	4361	5729	3938	68	1627	1627	1700	706	41	75	63	0	0.000	0.000	0.000	0.000	0.000	0.000	0.000	0.000	0.000	0.000	0.000	0.000	0.000	0.000	0.082	0.077	0.118	0.134	5.157	0.083	0.130	316	2384	100	225	2734	2959	315	4102	4417	Error	Error	-3.603	225	2734	315	4102	453996	1810262	0.358	5.707	0	0	0
1	1	21	"Blank"	"Blank"	13075	14910	100	1029	1077	416	38	981	981	1037	580	55	12	1	0	1400	1410	273	19	1394	1394	1440	777	53	0	0	0	0.000	0.000	0.000	0.000	0.000	0.000	0.000	0.000	0.000	0.000	0.000	0.000	0.000	0.000	8.000	6.000	1.708	1.736	3.875	0.055	0.005	316	2384	100	48	6	54	96	16	112	Error	Error	3.000	48	6	96	16	340206	445569	0.069	-0.039	0	0	0
1	2	21	"Blank"	"Blank"	13375	14910	100	908	954	448	46	963	963	1020	590	57	7	0	0	1346	1362	228	16	1366	1366	1482	1697	114	0	0	0	0.000	0.000	0.000	0.000	0.000	0.000	0.000	0.000	0.000	0.000	0.000	0.000	0.000	0.000	2.750	2.250	1.503	1.567	4.550	2.590	0.185	316	2384	100	-55	-20	-75	-9	-4	-13	Error	Error	1.459	-55	-20	-9	-4	301616	430388	-0.112	-0.071	0	0	0
1	3	21	"Blank"	"Blank"	13675	14910	100	875	918	376	40	944	944	981	383	39	14	3	0	1365	1486	1829	123	1355	1355	1417	1138	80	0	0	0	0.000	0.000	0.000	0.000	0.000	0.000	0.000	0.000	0.000	0.000	0.000	0.000	0.000	0.000	-6.900	-0.198	1.839	1.659	5.001	0.000	0.000	316	2384	100	-69	10	-59	-26	131	105	Error	Error	Error	-69	10	-26	131	290180	469494	-0.164	0.061	0	0	0
1	4	21	"Blank"	"Blank"	13975	14905	100	924	957	388	40	941	941	987	414	41	15	2	0	1327	1346	223	16	1351	1351	1367	347	25	6	0	0	0.000	0.000	0.000	0.000	0.000	0.000	0.000	0.000	0.000	0.000	0.000	0.000	0.000	0.000	0.708	-3.200	1.572	1.711	4.319	0.522	0.001	316	2384	100	-17	-24	-41	16	-5	11	Error	Error	-0.497	-17	-24	16	-5	302390	425402	-0.072	-0.061	0	0	0
1	5	21	"Blank"	"Blank"	14275	14905	100	940	971	354	36	955	955	995	395	39	16	1	0	1332	1344	227	16	1369	1369	1430	1065	74	0	0	0	0.000	0.000	0.000	0.000	0.000	0.000	0.000	0.000	0.000	0.000	0.000	0.000	0.000	0.000	0.405	-0.640	1.711	1.722	5.230	-0.008	0.000	316	2384	100	-15	-37	-52	16	-25	-9	Error	Error	-1.303	-15	-37	16	-25	306710	424635	-0.061	-0.081	0	0	0
1	6	21	"Blank"	"Blank"	14575	14905	100	1339	2433	6995	287	1142	1142	1259	737	58	22	11	0	1776	2667	5998	224	1539	1539	1684	856	50	14	7	0	0.000	0.000	0.000	0.000	0.000	0.000	0.000	0.000	0.000	0.000	0.000	0.000	0.000	0.000	0.831	1.145	1.405	1.321	3.722	1.170	0.909	316	2384	100	197	237	434	1291	1128	2419	Error	Error	-0.267	197	237	1291	1128	768843	842812	1.593	1.148	0	0	0
1	7	21	"Blank"	"Blank"	14875	14905	100	990	1029	362	35	980	980	1050	758	72	3	0	0	1404	1434	282	19	1430	1430	1452	464	31	4	0	0	0.000	0.000	0.000	0.000	0.000	0.000	0.000	0.000	0.000	0.000	0.000	0.000	0.000	0.000	-0.385	12.250	1.346	1.341	4.580	0.115	0.004	316	2384	100	10	-26	-16	49	4	53	Error	Error	Error	10	-26	49	4	325296	453001	-0.028	-0.039	0	0	0
1	8	21	"Blank"	"Blank"	15175	14905	100	1001	1030	384	37	1011	1011	1061	444	41	11	2	0	1433	1451	299	20	1455	1455	1471	296	20	10	2	0	0.000	0.000	0.000	0.000	0.000	0.000	0.000	0.000	0.000	0.000	0.000	0.000	0.000	0.000	0.455	-4.750	1.650	1.582	4.457	5.122	0.033	316	2384	100	-10	-22	-32	19	-4	15	Error	Error	-1.138	-10	-22	19	-4	325523	458460	-0.070	-0.068	0	0	0
1	9	21	"Blank"	"Blank"	15470	14900	100	1020	1040	388	37	1045	1045	1105	498	45	10	1	0	1453	1467	265	18	1473	1473	1495	312	20	6	1	0	0.000	0.000	0.000	0.000	0.000	0.000	0.000	0.000	0.000	0.000	0.000	0.000	0.000	0.000	1.250	0.833	1.706	1.532	4.565	5.033	0.050	316	2384	100	-25	-20	-45	-5	-6	-11	Error	Error	0.322	-25	-20	-5	-6	328592	463415	-0.131	-0.090	0	0	0
1	10	21	"Blank"	"Blank"	15770	14900	100	1195	1707	3743	219	1038	1038	1090	452	41	26	12	0	1589	1844	1572	85	1478	1478	1493	295	19	29	12	0	0.000	0.000	0.000	0.000	0.000	0.000	0.000	0.000	0.000	0.000	0.000	0.000	0.000	0.000	1.414	1.828	1.430	1.430	4.086	2.601	0.682	316	2384	100	157	111	268	669	366	1035	Error	Error	0.500	157	111	669	366	539339	582697	1.365	1.190	0	0	0
1	11	21	"Blank"	"Blank"	16070	14900	100	1145	1683	5165	306	1075	1075	1145	624	54	16	6	0	1515	1990	4892	245	1502	1502	1553	680	43	5	3	0	0.000	0.000	0.000	0.000	0.000	0.000	0.000	0.000	0.000	0.000	0.000	0.000	0.000	0.000	5.385	1.246	1.594	1.839	3.901	1.041	0.918	316	2384	100	70	13	83	608	488	1096	Error	Error	2.429	70	13	608	488	531734	628805	0.862	0.643	0	0	0
1	12	21	"Blank"	"Blank"	16370	14900	100	1049	1099	446	40	1099	1099	1143	491	42	12	2	0	1511	1525	246	16	1509	1509	1535	336	21	9	1	0	0.000	0.000	0.000	0.000	0.000	0.000	0.000	0.000	0.000	0.000	0.000	0.000	0.000	0.000	-25.000	0.000	1.720	1.590	4.778	6.468	0.017	316	2384	100	-50	2	-48	0	16	16	Error	Error	Error	-50	2	0	16	347395	481773	-0.090	-0.030	0	0	0
1	13	21	"Blank"	"Blank"	16670	14900	100	1050	1116	375	33	1137	1137	1186	470	39	9	0	0	1519	1523	246	16	1547	1547	1571	314	19	8	0	0	0.000	0.000	0.000	0.000	0.000	0.000	0.000	0.000	0.000	0.000	0.000	0.000	0.000	0.000	3.107	0.875	1.777	1.667	4.258	20.283	0.003	316	2384	100	-87	-28	-115	-21	-24	-45	Error	Error	1.636	-87	-28	-21	-24	352661	481243	-0.149	-0.153	0	0	0
1	14	21	"Blank"	"Blank"	16970	14895	100	1075	1141	414	36	1162	1162	1270	1250	98	0	0	0	1536	1556	249	16	1586	1586	1650	951	57	0	0	0	0.000	0.000	0.000	0.000	0.000	0.000	0.000	0.000	0.000	0.000	0.000	0.000	0.000	0.000	1.740	0.700	1.503	1.608	4.543	2.792	0.138	316	2384	100	-87	-50	-137	-21	-30	-51	Error	Error	0.799	-87	-50	-21	-30	360490	491820	-0.103	-0.099	0	0	0
1	15	21	"Blank"	"Blank"	17270	14895	100	1216	1375	977	71	1320	1320	1457	740	50	8	2	0	1685	1759	757	43	1720	1720	1798	464	25	6	1	0	0.000	0.000	0.000	0.000	0.000	0.000	0.000	0.000	0.000	0.000	0.000	0.000	0.000	0.000	2.971	1.410	1.765	1.668	4.598	1.845	0.331	316	2384	100	-104	-35	-139	55	39	94	Error	Error	1.571	-104	-35	55	39	434571	555689	-0.111	-0.084	0	0	0
1	16	21	"Blank"	"Blank"	17570	14895	100	1203	1281	599	46	1169	1169	1244	672	54	12	2	0	1699	1714	299	17	1641	1641	1699	845	49	1	0	0	0.000	0.000	0.000	0.000	0.000	0.000	0.000	0.000	0.000	0.000	0.000	0.000	0.000	0.000	0.586	1.534	1.631	1.672	4.735	0.808	0.519	316	2384	100	34	58	92	112	73	185	Error	Error	-0.771	34	58	112	73	404877	541546	0.055	0.018	0	0	0
1	17	21	"Blank"	"Blank"	17870	14895	100	1146	1218	769	63	1151	1151	1216	595	48	11	2	0	1693	1723	421	24	1664	1664	1701	721	42	0	0	0	0.000	0.000	0.000	0.000	0.000	0.000	0.000	0.000	0.000	0.000	0.000	0.000	0.000	0.000	-0.172	1.136	1.774	1.580	5.372	3.358	0.274	316	2384	100	-5	29	24	67	59	126	Error	Error	Error	-5	29	67	59	385038	544435	0.003	0.031	0	0	0
1	18	21	"Blank"	"Blank"	18170	14895	100	1133	1155	426	36	1160	1160	1209	474	39	11	2	0	1655	1680	338	20	1685	1685	1698	317	18	9	1	0	0.000	0.000	0.000	0.000	0.000	0.000	0.000	0.000	0.000	0.000	0.000	0.000	0.000	0.000	0.900	1.000	1.489	1.600	4.635	4.286	0.042	316	2384	100	-27	-30	-57	-5	-5	-10	Error	Error	-0.152	-27	-30	-5	-5	365059	530797	-0.114	-0.057	0	0	0
