# Supplementary material for: Application of hybridization control probe to increase accuracy on ligation detection or minisequencing diagnostic microarrays
Source: BMC Res Notes. 2009 Dec 14;2:249. doi: 10.1186/1756-0500-2-249 (PMC2799435; doi:10.1186/1756-0500-2-249)
Supplement: Additional file 3 — Gpr_files. Zip-compressed file containing raw microarray data in GenePix results format (.gpr) and GAL (GenePix Array List) files. [file 1756-0500-2-249-S3.ZIP › gpr_files/slide8/lasi8_5-16.gpr]

ATF	1.0
30	76    
"Type=GenePix Results 3"
"DateTime=2009/05/14 15:02:12"
"Settings=C:\Axon\Data\HPV\130509\lasi8.gps"
"GalFile=C:\Axon\Data\HPV\ArrayIt_032009_InstiBioGalfile.gal"
"ArrayOfArrays=5-16"
"PixelSize=5"
"Wavelengths=532	488"
"ImageFiles=C:\Axon\Data\HPV\130509\lasi8.tif 2	C:\Axon\Data\HPV\130509\lasi8.tif 3"
"NormalizationMethod=None"
"NormalizationFactors=1	1"
"JpegImage="
"StdDev=Type 1"
"RatioFormulations=W1/W3 (#1/532)	W1/W4 (#1/488)	W3/W4 (532/488)"
"FeatureType=Circular"
"Barcode="
"BackgroundSubtraction=LocalFeature"
"ImageOrigin=0, 0"
"JpegOrigin=3620, 0"
"Creator=GenePix Pro 6.1.0.2"
"Scanner=GenePix 4200A 01 Autoloader [2]"
"FocusPosition=0"
"Temperature=23.9375"
"LinesAveraged=2"
"Comment="
"PMTGain=630	530"
"ScanPower=100	100"
"LaserPower=2.69592	2.5592"
"Filters=Standard Green	Standard Blue"
"ScanRegion=720,0,3832,13800"
"Supplier="
"Block"	"Column"	"Row"	"Name"	"ID"	"X"	"Y"	"Dia."	"F532 Median"	"F532 Mean"	"F532 SD"	"F532 CV"	"B532"	"B532 Median"	"B532 Mean"	"B532 SD"	"B532 CV"	"% > B532+1SD"	"% > B532+2SD"	"F532 % Sat."	"F488 Median"	"F488 Mean"	"F488 SD"	"F488 CV"	"B488"	"B488 Median"	"B488 Mean"	"B488 SD"	"B488 CV"	"% > B488+1SD"	"% > B488+2SD"	"F488 % Sat."	"Ratio of Medians (#1/532)"	"Ratio of Means (#1/532)"	"Median of Ratios (#1/532)"	"Mean of Ratios (#1/532)"	"Ratios SD (#1/532)"	"Rgn Ratio (#1/532)"	"Rgn R2 (#1/532)"	"Ratio of Medians (#1/488)"	"Ratio of Means (#1/488)"	"Median of Ratios (#1/488)"	"Mean of Ratios (#1/488)"	"Ratios SD (#1/488)"	"Rgn Ratio (#1/488)"	"Rgn R2 (#1/488)"	"Ratio of Medians (532/488)"	"Ratio of Means (532/488)"	"Median of Ratios (532/488)"	"Mean of Ratios (532/488)"	"Ratios SD (532/488)"	"Rgn Ratio (532/488)"	"Rgn R2 (532/488)"	"F Pixels"	"B Pixels"	"Circularity"	"Sum of Medians (#1/532)"	"Sum of Medians (#1/488)"	"Sum of Medians (532/488)"	"Sum of Means (#1/532)"	"Sum of Means (#1/488)"	"Sum of Means (532/488)"	"Log Ratio (#1/532)"	"Log Ratio (#1/488)"	"Log Ratio (532/488)"	"F532 Median - B532"	"F488 Median - B488"	"F532 Mean - B532"	"F488 Mean - B488"	"F532 Total Intensity"	"F488 Total Intensity"	"SNR 532"	"SNR 488"	"Flags"	"Normalize"	"Autoflag"
1	1	1	"A1"	"A1"	4090	17845	100	1139	1222	530	43	869	869	1006	2097	208	0	0	0	5579	6951	5050	72	1173	1173	1354	2122	156	67	51	0	0.000	0.000	0.000	0.000	0.000	0.000	0.000	0.000	0.000	0.000	0.000	0.000	0.000	0.000	0.061	0.061	0.082	0.102	4.982	0.289	0.296	316	2384	100	270	4406	4676	353	5778	6131	Error	Error	-4.028	270	4406	353	5778	386029	2196594	0.103	2.638	0	0	0
1	2	1	"A1"	"A1"	4385	17840	100	1224	1314	680	51	832	832	956	2073	216	1	0	0	7366	8226	4678	56	1134	1134	1290	2425	187	81	61	0	0.000	0.000	0.000	0.000	0.000	0.000	0.000	0.000	0.000	0.000	0.000	0.000	0.000	0.000	0.063	0.068	0.073	0.075	3.792	0.421	0.404	316	2384	100	392	6232	6624	482	7092	7574	Error	Error	-3.991	392	6232	482	7092	415207	2599477	0.173	2.860	0	0	0
1	3	1	"A1"	"A1"	4685	17840	100	1201	1226	476	38	808	808	888	1394	156	2	0	0	8544	8653	4606	53	1120	1120	1206	1476	122	91	79	0	0.000	0.000	0.000	0.000	0.000	0.000	0.000	0.000	0.000	0.000	0.000	0.000	0.000	0.000	0.053	0.055	0.067	0.066	2.832	0.054	0.277	316	2384	100	393	7424	7817	418	7533	7951	Error	Error	-4.240	393	7424	418	7533	387415	2734470	0.242	5.045	0	0	0
1	4	1	"A2"	"A2"	4985	17840	100	1411	1524	1273	83	787	787	917	2041	222	2	0	0	13411	11270	6967	61	1097	1097	1207	1756	145	75	72	0	0.000	0.000	0.000	0.000	0.000	0.000	0.000	0.000	0.000	0.000	0.000	0.000	0.000	0.000	0.051	0.072	0.071	0.081	3.918	0.145	0.155	316	2384	100	624	12314	12938	737	10173	10910	Error	Error	-4.303	624	12314	737	10173	481667	3561252	0.297	5.731	0	0	0
1	5	1	"A2"	"A2"	5285	17840	100	1578	1570	569	36	770	770	856	860	100	46	4	0	14889	13365	5114	38	1091	1091	1129	374	33	98	96	0	0.000	0.000	0.000	0.000	0.000	0.000	0.000	0.000	0.000	0.000	0.000	0.000	0.000	0.000	0.059	0.065	0.068	0.064	2.508	0.059	0.120	316	2384	100	808	13798	14606	800	12274	13074	Error	Error	-4.094	808	13798	800	12274	496059	4223213	0.830	32.717	0	0	0
1	6	1	"A2"	"A2"	5585	17840	100	1442	1489	532	35	770	770	858	1047	122	26	1	0	13895	12636	5810	45	1070	1070	1110	585	52	94	92	0	0.000	0.000	0.000	0.000	0.000	0.000	0.000	0.000	0.000	0.000	0.000	0.000	0.000	0.000	0.052	0.062	0.062	0.063	2.310	0.075	0.083	316	2384	100	672	12825	13497	719	11566	12285	Error	Error	-4.254	672	12825	719	11566	470656	3993078	0.603	19.703	0	0	0
1	7	1	"A3"	"A3"	5885	17835	100	1040	1127	525	46	752	752	797	343	43	45	25	0	4304	5193	3632	69	1036	1036	1112	717	64	75	70	0	0.000	0.000	0.000	0.000	0.000	0.000	0.000	0.000	0.000	0.000	0.000	0.000	0.000	0.000	0.088	0.090	0.120	0.130	3.832	0.084	0.321	316	2384	100	288	3268	3556	375	4157	4532	Error	Error	-3.504	288	3268	375	4157	355992	1640857	0.962	5.692	0	0	0
1	8	1	"A3"	"A3"	6185	17835	100	736	797	368	46	714	714	763	412	53	17	2	0	1000	1009	216	21	937	937	961	301	31	11	2	0	0.000	0.000	0.000	0.000	0.000	0.000	0.000	0.000	0.000	0.000	0.000	0.000	0.000	0.000	0.349	1.153	1.507	1.487	3.990	1.866	0.275	316	2384	100	22	63	85	83	72	155	Error	Error	-1.518	22	63	83	72	251992	318757	0.083	0.159	0	0	0
1	9	1	"A3"	"A3"	6485	17835	100	974	1086	657	60	735	735	772	342	44	39	19	0	2289	3154	2232	70	964	964	987	235	23	89	76	0	0.000	0.000	0.000	0.000	0.000	0.000	0.000	0.000	0.000	0.000	0.000	0.000	0.000	0.000	0.180	0.160	0.195	0.229	3.983	0.139	0.175	316	2384	100	239	1325	1564	351	2190	2541	Error	Error	-2.471	239	1325	351	2190	343125	996639	0.918	9.221	0	0	0
1	10	1	"A4"	"A4"	6785	17835	100	1160	1218	535	43	800	800	846	372	43	48	26	0	6056	7262	5153	70	1087	1087	1153	654	56	77	73	0	0.000	0.000	0.000	0.000	0.000	0.000	0.000	0.000	0.000	0.000	0.000	0.000	0.000	0.000	0.072	0.068	0.082	0.113	4.096	0.061	0.316	316	2384	100	360	4969	5329	418	6175	6593	Error	Error	-3.787	360	4969	418	6175	384764	2294671	1.000	9.341	0	0	0
1	11	1	"A4"	"A4"	7085	17835	100	1287	1357	546	40	807	807	857	496	57	48	20	0	9198	9542	5474	57	1118	1118	1180	593	50	92	89	0	0.000	0.000	0.000	0.000	0.000	0.000	0.000	0.000	0.000	0.000	0.000	0.000	0.000	0.000	0.059	0.065	0.077	0.075	2.802	0.057	0.253	316	2384	100	480	8080	8560	550	8424	8974	Error	Error	-4.073	480	8080	550	8424	428782	3015407	1.008	14.101	0	0	0
1	12	1	"A4"	"A4"	7385	17830	100	1491	1650	1931	117	801	801	854	532	62	59	23	0	12454	11929	6152	51	1115	1115	1239	1036	83	89	85	0	0.000	0.000	0.000	0.000	0.000	0.000	0.000	0.000	0.000	0.000	0.000	0.000	0.000	0.000	0.061	0.079	0.065	0.071	3.040	0.072	0.159	316	2384	100	690	11339	12029	849	10814	11663	Error	Error	-4.039	690	11339	849	10814	521429	3769573	1.496	10.319	0	0	0
1	13	1	"A5"	"A5"	7685	17830	100	914	970	409	42	815	815	847	351	41	27	10	0	2508	3537	2834	80	1102	1102	1121	253	22	76	69	0	0.000	0.000	0.000	0.000	0.000	0.000	0.000	0.000	0.000	0.000	0.000	0.000	0.000	0.000	0.070	0.064	0.161	0.187	6.093	0.065	0.093	316	2384	100	99	1406	1505	155	2435	2590	Error	Error	-3.828	99	1406	155	2435	306489	1117675	0.350	9.549	0	0	0
1	14	1	"A5"	"A5"	7980	17830	100	976	1016	431	42	815	815	857	408	47	25	8	0	3521	4206	2829	67	1113	1113	1125	228	20	89	86	0	0.000	0.000	0.000	0.000	0.000	0.000	0.000	0.000	0.000	0.000	0.000	0.000	0.000	0.000	0.067	0.065	0.123	0.132	3.503	0.074	0.026	316	2384	100	161	2408	2569	201	3093	3294	Error	Error	-3.903	161	2408	201	3093	321128	1328970	0.390	13.513	0	0	0
1	15	1	"A5"	"A5"	8280	17830	100	975	1186	1662	140	815	815	862	362	41	30	11	0	2900	3764	2777	73	1130	1130	1139	220	19	87	84	0	0.000	0.000	0.000	0.000	0.000	0.000	0.000	0.000	0.000	0.000	0.000	0.000	0.000	0.000	0.090	0.141	0.156	0.151	5.390	0.223	0.016	316	2384	100	160	1770	1930	371	2634	3005	Error	Error	-3.468	160	1770	371	2634	374928	1189484	0.895	11.932	0	0	0
1	16	1	"A6"	"A6"	8580	17830	100	1292	1376	562	40	823	823	876	545	62	45	16	0	8635	9636	5818	60	1129	1129	1160	405	34	90	84	0	0.000	0.000	0.000	0.000	0.000	0.000	0.000	0.000	0.000	0.000	0.000	0.000	0.000	0.000	0.062	0.065	0.072	0.081	3.712	0.059	0.176	316	2384	100	469	7506	7975	553	8507	9060	Error	Error	-4.000	469	7506	553	8507	434663	3045019	0.917	20.928	0	0	0
1	17	1	"A6"	"A6"	8880	17825	100	1404	1452	559	38	810	810	876	950	108	27	1	0	10862	11274	5607	49	1155	1155	1208	527	43	93	89	0	0.000	0.000	0.000	0.000	0.000	0.000	0.000	0.000	0.000	0.000	0.000	0.000	0.000	0.000	0.061	0.063	0.065	0.063	3.251	0.064	0.410	316	2384	100	594	9707	10301	642	10119	10761	Error	Error	-4.030	594	9707	642	10119	458868	3562473	0.606	19.101	0	0	0
1	18	1	"A6"	"A6"	9180	17825	100	1423	1489	603	40	846	846	893	483	54	56	29	0	10486	10575	4957	46	1166	1166	1257	781	62	91	88	0	0.000	0.000	0.000	0.000	0.000	0.000	0.000	0.000	0.000	0.000	0.000	0.000	0.000	0.000	0.062	0.068	0.075	0.069	2.922	0.066	0.386	316	2384	100	577	9320	9897	643	9409	10052	Error	Error	-4.014	577	9320	643	9409	470670	3341849	1.234	11.931	0	0	0
1	1	2	"A7"	"A7"	4090	18145	100	1033	1100	694	63	828	828	883	502	56	24	6	0	3015	4066	2965	72	1140	1140	1168	316	27	84	76	0	0.000	0.000	0.000	0.000	0.000	0.000	0.000	0.000	0.000	0.000	0.000	0.000	0.000	0.000	0.109	0.093	0.152	0.168	4.631	0.091	0.116	316	2384	100	205	1875	2080	272	2926	3198	Error	Error	-3.193	205	1875	272	2926	347536	1284761	0.432	9.171	0	0	0
1	2	2	"A7"	"A7"	4390	18140	100	969	1001	412	41	834	834	868	466	53	22	3	0	3909	4598	3054	66	1133	1133	1199	496	41	86	76	0	0.000	0.000	0.000	0.000	0.000	0.000	0.000	0.000	0.000	0.000	0.000	0.000	0.000	0.000	0.049	0.048	0.102	0.105	4.688	0.052	0.100	316	2384	100	135	2776	2911	167	3465	3632	Error	Error	-4.362	135	2776	167	3465	316340	1453101	0.285	6.853	0	0	0
1	3	2	"A7"	"A7"	4690	18140	100	1009	1075	423	39	800	800	855	500	58	29	4	0	4297	4547	2334	51	1118	1118	1154	328	28	92	87	0	0.000	0.000	0.000	0.000	0.000	0.000	0.000	0.000	0.000	0.000	0.000	0.000	0.000	0.000	0.066	0.080	0.103	0.097	3.783	0.073	0.046	316	2384	100	209	3179	3388	275	3429	3704	Error	Error	-3.927	209	3179	275	3429	339706	1436991	0.440	10.345	0	0	0
1	4	2	"A8"	"A8"	4990	18140	100	1194	1271	543	42	798	798	850	421	49	47	20	0	8441	8054	5129	63	1124	1124	1253	1126	89	75	72	0	0.000	0.000	0.000	0.000	0.000	0.000	0.000	0.000	0.000	0.000	0.000	0.000	0.000	0.000	0.054	0.068	0.075	0.092	4.883	0.063	0.220	316	2384	100	396	7317	7713	473	6930	7403	Error	Error	-4.208	396	7317	473	6930	401612	2544906	1.000	6.040	0	0	0
1	5	2	"A8"	"A8"	5290	18140	100	1268	1330	524	39	788	788	853	686	80	32	7	0	8950	8854	4289	48	1097	1097	1194	749	62	89	87	0	0.000	0.000	0.000	0.000	0.000	0.000	0.000	0.000	0.000	0.000	0.000	0.000	0.000	0.000	0.061	0.070	0.077	0.076	3.219	0.063	0.349	316	2384	100	480	7853	8333	542	7757	8299	Error	Error	-4.032	480	7853	542	7757	420241	2797984	0.695	10.227	0	0	0
1	6	2	"A8"	"A8"	5590	18140	100	1303	1463	1755	119	801	801	881	1376	156	6	1	0	8569	8635	4586	53	1096	1096	1211	1286	106	87	83	0	0.000	0.000	0.000	0.000	0.000	0.000	0.000	0.000	0.000	0.000	0.000	0.000	0.000	0.000	0.067	0.088	0.078	0.090	3.888	0.136	0.136	316	2384	100	502	7473	7975	662	7539	8201	Error	Error	-3.896	502	7473	662	7539	462205	2728609	0.423	5.773	0	0	0
1	7	2	"A9"	"A9"	5890	18135	100	1086	1168	545	46	761	761	800	357	44	47	26	0	4517	5547	3748	67	1039	1039	1120	685	61	78	74	0	0.000	0.000	0.000	0.000	0.000	0.000	0.000	0.000	0.000	0.000	0.000	0.000	0.000	0.000	0.093	0.090	0.115	0.124	3.928	0.084	0.340	316	2384	100	325	3478	3803	407	4508	4915	Error	Error	-3.420	325	3478	407	4508	369156	1752705	1.031	6.463	0	0	0
1	8	2	"A9"	"A9"	6190	18135	100	935	1013	474	46	731	731	769	381	49	36	17	0	2023	2568	1473	57	972	972	1008	319	31	82	68	0	0.000	0.000	0.000	0.000	0.000	0.000	0.000	0.000	0.000	0.000	0.000	0.000	0.000	0.000	0.194	0.177	0.250	0.262	3.002	0.187	0.255	316	2384	100	204	1051	1255	282	1596	1878	Error	Error	-2.365	204	1051	282	1596	320027	811558	0.640	4.890	0	0	0
1	9	2	"A9"	"A9"	6490	18135	100	1027	1106	538	48	742	742	781	333	42	47	23	0	3947	4777	3192	66	991	991	1051	431	41	85	81	0	0.000	0.000	0.000	0.000	0.000	0.000	0.000	0.000	0.000	0.000	0.000	0.000	0.000	0.000	0.096	0.096	0.120	0.128	3.871	0.082	0.243	316	2384	100	285	2956	3241	364	3786	4150	Error	Error	-3.375	285	2956	364	3786	349358	1509614	0.976	8.645	0	0	0
1	10	2	"A10"	"A10"	6790	18135	100	1050	1130	538	47	763	763	816	363	44	42	20	0	5598	5966	3962	66	1087	1087	1147	545	47	76	73	0	0.000	0.000	0.000	0.000	0.000	0.000	0.000	0.000	0.000	0.000	0.000	0.000	0.000	0.000	0.064	0.075	0.094	0.116	4.818	0.073	0.258	316	2384	100	287	4511	4798	367	4879	5246	Error	Error	-3.974	287	4511	367	4879	357177	1885182	0.865	8.842	0	0	0
1	11	2	"A10"	"A10"	7090	18135	100	1264	1315	522	39	803	803	858	496	57	48	18	0	9794	10331	5752	55	1106	1106	1227	801	65	87	86	0	0.000	0.000	0.000	0.000	0.000	0.000	0.000	0.000	0.000	0.000	0.000	0.000	0.000	0.000	0.053	0.056	0.064	0.069	3.955	0.052	0.176	316	2384	100	461	8688	9149	512	9225	9737	Error	Error	-4.236	461	8688	512	9225	415631	3264500	0.921	11.366	0	0	0
1	12	2	"A10"	"A10"	7390	18130	100	1269	1324	536	40	805	805	845	362	42	60	32	0	10129	10166	5767	56	1097	1097	1287	1212	94	81	80	0	0.000	0.000	0.000	0.000	0.000	0.000	0.000	0.000	0.000	0.000	0.000	0.000	0.000	0.000	0.051	0.057	0.067	0.072	3.796	0.056	0.389	316	2384	100	464	9032	9496	519	9069	9588	Error	Error	-4.283	464	9032	519	9069	418473	3212383	1.323	7.326	0	0	0
1	13	2	"A11"	"A11"	7685	18130	100	1048	1114	466	41	795	795	842	443	52	32	10	0	5367	6453	4559	70	1095	1095	1129	347	30	84	81	0	0.000	0.000	0.000	0.000	0.000	0.000	0.000	0.000	0.000	0.000	0.000	0.000	0.000	0.000	0.059	0.060	0.088	0.105	4.666	0.049	0.174	316	2384	100	253	4272	4525	319	5358	5677	Error	Error	-4.078	253	4272	319	5358	352063	2039077	0.614	15.343	0	0	0
1	14	2	"A11"	"A11"	7985	18130	100	1126	1197	500	41	817	817	934	1585	169	1	0	0	6188	7228	5128	70	1145	1145	1410	1910	135	73	60	0	0.000	0.000	0.000	0.000	0.000	0.000	0.000	0.000	0.000	0.000	0.000	0.000	0.000	0.000	0.061	0.062	0.072	0.086	4.331	0.050	0.230	316	2384	100	309	5043	5352	380	6083	6463	Error	Error	-4.029	309	5043	380	6083	378126	2284118	0.166	3.046	0	0	0
1	15	2	"A11"	"A11"	8285	18130	100	1161	1249	499	39	827	827	859	361	42	47	22	0	7874	7894	4059	51	1135	1135	1182	426	36	91	86	0	0.000	0.000	0.000	0.000	0.000	0.000	0.000	0.000	0.000	0.000	0.000	0.000	0.000	0.000	0.050	0.062	0.072	0.074	3.499	0.057	0.238	316	2384	100	334	6739	7073	422	6759	7181	Error	Error	-4.335	334	6739	422	6759	394664	2494348	1.080	15.756	0	0	0
1	16	2	"A12"	"A12"	8585	18130	100	1191	1240	563	45	805	805	872	811	93	22	1	0	6744	7091	4585	64	1152	1152	1230	1008	81	78	75	0	0.000	0.000	0.000	0.000	0.000	0.000	0.000	0.000	0.000	0.000	0.000	0.000	0.000	0.000	0.069	0.073	0.097	0.116	3.506	0.139	0.216	316	2384	100	386	5592	5978	435	5939	6374	Error	Error	-3.857	386	5592	435	5939	391875	2240761	0.454	5.814	0	0	0
1	17	2	"A12"	"A12"	8885	18125	100	1165	1267	718	56	823	823	883	721	81	25	5	0	6699	6822	4083	59	1160	1160	1242	654	52	84	80	0	0.000	0.000	0.000	0.000	0.000	0.000	0.000	0.000	0.000	0.000	0.000	0.000	0.000	0.000	0.062	0.078	0.079	0.091	4.165	0.074	0.135	316	2384	100	342	5539	5881	444	5662	6106	Error	Error	-4.018	342	5539	444	5662	400463	2155903	0.533	8.532	0	0	0
1	18	2	"A12"	"A12"	9185	18125	100	1185	1281	600	46	823	823	943	1983	210	1	0	0	5696	6579	4393	66	1189	1189	1349	1880	139	74	57	0	0.000	0.000	0.000	0.000	0.000	0.000	0.000	0.000	0.000	0.000	0.000	0.000	0.000	0.000	0.080	0.085	0.096	0.117	4.439	0.068	0.216	316	2384	100	362	4507	4869	458	5390	5848	Error	Error	-3.638	362	4507	458	5390	404900	2078976	0.170	2.782	0	0	0
1	1	3	"A13"	"A13"	4095	18445	100	1431	1483	583	39	823	823	945	1672	176	4	0	0	12517	11819	5281	44	1138	1138	1177	439	37	94	89	0	0.000	0.000	0.000	0.000	0.000	0.000	0.000	0.000	0.000	0.000	0.000	0.000	0.000	0.000	0.053	0.062	0.063	0.063	2.896	0.061	0.385	316	2384	100	608	11379	11987	660	10681	11341	Error	Error	-4.226	608	11379	660	10681	468591	3734859	0.322	24.241	0	0	0
1	2	3	"A13"	"A13"	4395	18445	100	1538	1566	495	31	812	812	885	799	90	42	3	0	14829	14448	3738	25	1129	1129	1188	616	51	99	98	0	0.000	0.000	0.000	0.000	0.000	0.000	0.000	0.000	0.000	0.000	0.000	0.000	0.000	0.000	0.053	0.057	0.056	0.050	2.189	0.053	0.397	316	2384	100	726	13700	14426	754	13319	14073	Error	Error	-4.238	726	13700	754	13319	494822	4565425	0.852	21.526	0	0	0
1	3	3	"A13"	"A13"	4695	18440	100	1552	1587	679	42	815	815	853	365	42	72	50	0	14802	13771	4401	31	1131	1131	1157	301	26	99	98	0	0.000	0.000	0.000	0.000	0.000	0.000	0.000	0.000	0.000	0.000	0.000	0.000	0.000	0.000	0.054	0.061	0.058	0.054	2.225	0.059	0.391	316	2384	100	737	13671	14408	772	12640	13412	Error	Error	-4.213	737	13671	772	12640	501634	4351780	2.011	41.907	0	0	0
1	4	3	"A14"	"A14"	4995	18440	100	1329	1355	531	39	788	788	840	444	52	59	25	0	12283	10766	5178	48	1096	1096	1139	424	37	90	85	0	0.000	0.000	0.000	0.000	0.000	0.000	0.000	0.000	0.000	0.000	0.000	0.000	0.000	0.000	0.048	0.059	0.063	0.066	2.906	0.054	0.246	316	2384	100	541	11187	11728	567	9670	10237	Error	Error	-4.370	541	11187	567	9670	428263	3402164	1.160	22.705	0	0	0
1	5	3	"A14"	"A14"	5295	18440	100	1352	1390	487	35	786	786	841	488	58	55	22	0	11813	11916	4044	33	1091	1091	1124	332	29	99	98	0	0.000	0.000	0.000	0.000	0.000	0.000	0.000	0.000	0.000	0.000	0.000	0.000	0.000	0.000	0.053	0.056	0.056	0.050	2.558	0.051	0.314	316	2384	100	566	10722	11288	604	10825	11429	Error	Error	-4.244	566	10722	604	10825	439095	3765407	1.125	32.506	0	0	0
1	6	3	"A14"	"A14"	5595	18440	100	1423	1423	549	38	796	796	903	1096	121	18	0	0	10732	10812	3988	36	1097	1097	1200	982	81	94	93	0	0.000	0.000	0.000	0.000	0.000	0.000	0.000	0.000	0.000	0.000	0.000	0.000	0.000	0.000	0.065	0.065	0.067	0.057	2.566	0.060	0.271	316	2384	100	627	9635	10262	627	9715	10342	Error	Error	-3.942	627	9635	627	9715	449585	3416572	0.474	9.788	0	0	0
1	7	3	"A15"	"A15"	5895	18440	100	1097	1193	543	45	756	756	802	402	50	44	23	0	6826	7006	4610	65	1049	1049	1086	436	40	79	75	0	0.000	0.000	0.000	0.000	0.000	0.000	0.000	0.000	0.000	0.000	0.000	0.000	0.000	0.000	0.059	0.073	0.086	0.096	3.938	0.068	0.295	316	2384	100	341	5777	6118	437	5957	6394	Error	Error	-4.082	341	5777	437	5957	376973	2213985	0.973	13.578	0	0	0
1	8	3	"A15"	"A15"	6195	18435	100	1122	1255	644	51	729	729	796	635	79	36	12	0	6121	6805	3997	58	993	993	1048	652	62	90	87	0	0.000	0.000	0.000	0.000	0.000	0.000	0.000	0.000	0.000	0.000	0.000	0.000	0.000	0.000	0.077	0.091	0.098	0.096	3.014	0.085	0.276	316	2384	100	393	5128	5521	526	5812	6338	Error	Error	-3.706	393	5128	526	5812	396536	2150511	0.723	8.830	0	0	0
1	9	3	"A15"	"A15"	6495	18435	100	1284	1313	487	37	755	755	801	351	43	66	36	0	8897	9399	4455	47	1057	1057	1095	356	32	95	93	0	0.000	0.000	0.000	0.000	0.000	0.000	0.000	0.000	0.000	0.000	0.000	0.000	0.000	0.000	0.067	0.067	0.074	0.076	2.828	0.060	0.346	316	2384	100	529	7840	8369	558	8342	8900	Error	Error	-3.890	529	7840	558	8342	414891	2970140	1.459	23.326	0	0	0
1	10	3	"A16"	"A16"	6795	18435	100	1174	1228	499	40	794	794	846	516	60	39	12	0	8788	9589	6175	64	1090	1090	1161	798	68	78	75	0	0.000	0.000	0.000	0.000	0.000	0.000	0.000	0.000	0.000	0.000	0.000	0.000	0.000	0.000	0.049	0.051	0.058	0.067	4.224	0.050	0.254	316	2384	100	380	7698	8078	434	8499	8933	Error	Error	-4.340	380	7698	434	8499	387927	3030213	0.740	10.561	0	0	0
1	11	3	"A16"	"A16"	7090	18435	100	1367	1416	556	39	787	787	839	615	73	46	16	0	13219	12426	6150	49	1110	1110	1144	363	31	95	94	0	0.000	0.000	0.000	0.000	0.000	0.000	0.000	0.000	0.000	0.000	0.000	0.000	0.000	0.000	0.048	0.056	0.058	0.057	2.828	0.053	0.391	316	2384	100	580	12109	12689	629	11316	11945	Error	Error	-4.384	580	12109	629	11316	447498	3926544	0.938	31.080	0	0	0
1	12	3	"A16"	"A16"	7390	18435	100	1351	1410	620	43	797	797	846	378	44	61	36	0	11658	12026	6006	49	1110	1110	1162	448	38	95	91	0	0.000	0.000	0.000	0.000	0.000	0.000	0.000	0.000	0.000	0.000	0.000	0.000	0.000	0.000	0.053	0.056	0.062	0.057	2.922	0.054	0.351	316	2384	100	554	10548	11102	613	10916	11529	Error	Error	-4.251	554	10548	613	10916	445652	3800231	1.492	24.250	0	0	0
1	13	3	"A17"	"A17"	7690	18430	100	1323	1349	606	44	803	803	845	389	46	57	27	0	9978	9249	4445	48	1126	1126	1183	596	50	90	87	0	0.000	0.000	0.000	0.000	0.000	0.000	0.000	0.000	0.000	0.000	0.000	0.000	0.000	0.000	0.059	0.067	0.070	0.070	3.720	0.062	0.261	316	2384	100	520	8852	9372	546	8123	8669	Error	Error	-4.089	520	8852	546	8123	426331	2922824	1.296	13.534	0	0	0
1	14	3	"A17"	"A17"	7990	18430	100	1401	1481	546	36	807	807	849	374	44	69	38	0	12805	12260	4792	39	1136	1136	1214	661	54	95	93	0	0.000	0.000	0.000	0.000	0.000	0.000	0.000	0.000	0.000	0.000	0.000	0.000	0.000	0.000	0.051	0.061	0.058	0.055	2.736	0.055	0.374	316	2384	100	594	11669	12263	674	11124	11798	Error	Error	-4.296	594	11669	674	11124	468052	3874225	1.690	16.711	0	0	0
1	15	3	"A17"	"A17"	8290	18430	100	1473	1499	503	33	786	786	839	457	54	68	31	0	12988	12204	3870	31	1129	1129	1169	422	36	97	96	0	0.000	0.000	0.000	0.000	0.000	0.000	0.000	0.000	0.000	0.000	0.000	0.000	0.000	0.000	0.058	0.064	0.063	0.057	2.710	0.064	0.399	316	2384	100	687	11859	12546	713	11075	11788	Error	Error	-4.110	687	11859	713	11075	473781	3856547	1.444	26.149	0	0	0
1	16	3	"A18"	"A18"	8590	18430	100	1237	1344	751	55	801	801	841	409	48	51	27	0	8128	8262	4702	56	1136	1136	1210	629	51	86	83	0	0.000	0.000	0.000	0.000	0.000	0.000	0.000	0.000	0.000	0.000	0.000	0.000	0.000	0.000	0.062	0.076	0.084	0.088	3.213	0.072	0.250	316	2384	100	436	6992	7428	543	7126	7669	Error	Error	-4.003	436	6992	543	7126	424560	2610909	1.230	11.211	0	0	0
1	17	3	"A18"	"A18"	8890	18430	100	1332	1331	458	34	803	803	865	521	60	50	12	0	7853	7889	2702	34	1156	1156	1185	394	33	99	97	0	0.000	0.000	0.000	0.000	0.000	0.000	0.000	0.000	0.000	0.000	0.000	0.000	0.000	0.000	0.079	0.078	0.086	0.072	2.711	0.068	0.199	316	2384	100	529	6697	7226	528	6733	7261	Error	Error	-3.662	529	6697	528	6733	420671	2492889	0.894	17.015	0	0	0
1	18	3	"A18"	"A18"	9190	18425	100	1407	1450	559	38	827	827	908	1276	140	9	0	0	8347	8846	3774	42	1180	1180	1250	1079	86	94	92	0	0.000	0.000	0.000	0.000	0.000	0.000	0.000	0.000	0.000	0.000	0.000	0.000	0.000	0.000	0.081	0.081	0.083	0.080	2.576	0.221	0.203	316	2384	100	580	7167	7747	623	7666	8289	Error	Error	-3.627	580	7167	623	7666	458087	2795366	0.425	7.040	0	0	0
1	1	4	"A19"	"A19"	4100	18745	100	1225	1207	469	38	786	786	831	362	43	53	24	0	5621	5345	2988	55	1120	1120	1150	293	25	86	83	0	0.000	0.000	0.000	0.000	0.000	0.000	0.000	0.000	0.000	0.000	0.000	0.000	0.000	0.000	0.098	0.100	0.123	0.139	4.055	0.093	0.240	316	2384	100	439	4501	4940	421	4225	4646	Error	Error	-3.358	439	4501	421	4225	381543	1688977	1.039	14.317	0	0	0
1	2	4	"A19"	"A19"	4400	18745	100	1168	1258	823	65	786	786	828	372	44	51	24	0	6858	7048	3344	47	1109	1109	1137	277	24	98	96	0	0.000	0.000	0.000	0.000	0.000	0.000	0.000	0.000	0.000	0.000	0.000	0.000	0.000	0.000	0.066	0.079	0.084	0.076	3.073	0.074	0.152	316	2384	100	382	5749	6131	472	5939	6411	Error	Error	-3.912	382	5749	472	5939	397649	2227234	1.156	21.339	0	0	0
1	3	4	"A19"	"A19"	4700	18740	100	1102	1165	493	42	787	787	832	359	43	45	20	0	4002	4059	1774	43	1122	1122	1150	296	25	97	95	0	0.000	0.000	0.000	0.000	0.000	0.000	0.000	0.000	0.000	0.000	0.000	0.000	0.000	0.000	0.109	0.129	0.151	0.136	2.949	0.128	0.215	316	2384	100	315	2880	3195	378	2937	3315	Error	Error	-3.193	315	2880	378	2937	368187	1282496	0.928	9.828	0	0	0
1	4	4	"A20"	"A20"	5000	18740	100	1577	1596	623	39	784	784	856	828	96	48	7	0	18234	15194	7033	46	1122	1122	1241	1194	96	86	84	0	0.000	0.000	0.000	0.000	0.000	0.000	0.000	0.000	0.000	0.000	0.000	0.000	0.000	0.000	0.046	0.058	0.063	0.062	2.683	0.054	0.487	316	2384	100	793	17112	17905	812	14072	14884	Error	Error	-4.432	793	17112	812	14072	504365	4801391	0.894	11.686	0	0	0
1	5	4	"A20"	"A20"	5300	18740	100	1536	1630	1099	67	770	770	808	361	44	81	55	0	18593	16921	5527	32	1103	1103	1302	1543	118	93	92	0	0.000	0.000	0.000	0.000	0.000	0.000	0.000	0.000	0.000	0.000	0.000	0.000	0.000	0.000	0.044	0.054	0.050	0.047	2.301	0.050	0.290	316	2384	100	766	17490	18256	860	15818	16678	Error	Error	-4.513	766	17490	860	15818	514946	5347158	2.277	10.122	0	0	0
1	6	4	"A20"	"A20"	5600	18740	100	1626	1603	536	33	785	785	832	356	42	78	59	0	18270	16704	5347	32	1103	1103	1361	1807	132	92	91	0	0.000	0.000	0.000	0.000	0.000	0.000	0.000	0.000	0.000	0.000	0.000	0.000	0.000	0.000	0.049	0.052	0.053	0.049	2.216	0.049	0.489	316	2384	100	841	17167	18008	818	15601	16419	Error	Error	-4.351	841	17167	818	15601	506407	5278513	2.166	8.491	0	0	0
1	7	4	"A21"	"A21"	5900	18740	100	1256	1298	619	47	756	756	796	352	44	62	37	0	12902	10450	5878	56	1057	1057	1174	1135	96	79	73	0	0.000	0.000	0.000	0.000	0.000	0.000	0.000	0.000	0.000	0.000	0.000	0.000	0.000	0.000	0.042	0.058	0.063	0.072	3.812	0.058	0.413	316	2384	100	500	11845	12345	542	9393	9935	Error	Error	-4.566	500	11845	542	9393	410223	3302356	1.426	8.173	0	0	0
1	8	4	"A21"	"A21"	6200	18735	100	1366	1414	626	44	761	761	814	422	51	63	33	0	13394	12116	5082	41	1058	1058	1322	1786	135	87	85	0	0.000	0.000	0.000	0.000	0.000	0.000	0.000	0.000	0.000	0.000	0.000	0.000	0.000	0.000	0.049	0.059	0.058	0.059	3.025	0.055	0.395	316	2384	100	605	12336	12941	653	11058	11711	Error	Error	-4.350	605	12336	653	11058	446689	3828520	1.422	6.044	0	0	0
1	9	4	"A21"	"A21"	6500	18735	100	1503	1522	606	39	789	789	829	377	45	73	46	0	15043	13385	5337	39	1073	1073	1258	1406	111	89	87	0	0.000	0.000	0.000	0.000	0.000	0.000	0.000	0.000	0.000	0.000	0.000	0.000	0.000	0.000	0.051	0.060	0.063	0.058	2.386	0.058	0.460	316	2384	100	714	13970	14684	733	12312	13045	Error	Error	-4.290	714	13970	733	12312	481104	4229554	1.838	8.625	0	0	0
1	10	4	"A22"	"A22"	6795	18735	100	1519	1516	590	38	789	789	821	342	41	73	51	0	16278	13736	6779	49	1100	1100	1205	1059	87	84	82	0	0.000	0.000	0.000	0.000	0.000	0.000	0.000	0.000	0.000	0.000	0.000	0.000	0.000	0.000	0.048	0.058	0.060	0.062	2.668	0.056	0.502	316	2384	100	730	15178	15908	727	12636	13363	Error	Error	-4.378	730	15178	727	12636	479045	4340720	2.032	11.833	0	0	0
1	11	4	"A22"	"A22"	7095	18735	100	1601	1664	601	36	769	769	810	333	41	84	63	0	18575	16613	5815	35	1112	1112	1241	1149	92	93	92	0	0.000	0.000	0.000	0.000	0.000	0.000	0.000	0.000	0.000	0.000	0.000	0.000	0.000	0.000	0.048	0.058	0.057	0.059	2.553	0.053	0.508	316	2384	100	832	17463	18295	895	15501	16396	Error	Error	-4.392	832	17463	895	15501	525721	5249600	2.565	13.379	0	0	0
1	12	4	"A22"	"A22"	7395	18735	100	1689	1719	559	32	792	792	831	347	41	87	63	0	19117	17292	5503	31	1116	1116	1287	1328	103	93	92	0	0.000	0.000	0.000	0.000	0.000	0.000	0.000	0.000	0.000	0.000	0.000	0.000	0.000	0.000	0.050	0.057	0.057	0.054	2.127	0.056	0.551	316	2384	100	897	18001	18898	927	16176	17103	Error	Error	-4.327	897	18001	927	16176	543268	5464132	2.559	12.052	0	0	0
1	13	4	"A23"	"A23"	7695	18735	100	1503	1568	733	46	809	809	851	400	47	69	41	0	14320	12656	5375	42	1124	1124	1174	596	50	93	89	0	0.000	0.000	0.000	0.000	0.000	0.000	0.000	0.000	0.000	0.000	0.000	0.000	0.000	0.000	0.053	0.066	0.064	0.064	2.615	0.063	0.400	316	2384	100	694	13196	13890	759	11532	12291	Error	Error	-4.249	694	13196	759	11532	495506	3999244	1.793	19.265	0	0	0
1	14	4	"A23"	"A23"	7995	18730	100	1510	1578	600	38	814	814	1025	2638	257	0	0	0	16121	14191	5835	41	1155	1155	1579	2809	177	86	84	0	0.000	0.000	0.000	0.000	0.000	0.000	0.000	0.000	0.000	0.000	0.000	0.000	0.000	0.000	0.047	0.059	0.055	0.060	3.084	0.058	0.360	316	2384	100	696	14966	15662	764	13036	13800	Error	Error	-4.426	696	14966	764	13036	498666	4484253	0.210	4.490	0	0	0
1	15	4	"A23"	"A23"	8295	18730	100	1545	1546	571	36	793	793	835	362	43	74	51	0	15355	13977	5240	37	1136	1136	1295	1317	101	91	89	0	0.000	0.000	0.000	0.000	0.000	0.000	0.000	0.000	0.000	0.000	0.000	0.000	0.000	0.000	0.053	0.059	0.063	0.061	2.934	0.056	0.455	316	2384	100	752	14219	14971	753	12841	13594	Error	Error	-4.241	752	14219	753	12841	488658	4416733	1.964	9.629	0	0	0
1	16	4	"A24"	"A24"	8595	18730	100	1274	1326	568	42	790	790	860	629	73	42	11	0	8217	8770	5576	63	1135	1135	1211	778	64	81	77	0	0.000	0.000	0.000	0.000	0.000	0.000	0.000	0.000	0.000	0.000	0.000	0.000	0.000	0.000	0.068	0.070	0.081	0.094	3.987	0.064	0.364	316	2384	100	484	7082	7566	536	7635	8171	Error	Error	-3.871	484	7082	536	7635	418962	2771451	0.741	9.716	0	0	0
1	17	4	"A24"	"A24"	8895	18730	100	1434	1485	558	37	823	823	871	414	47	64	33	0	9042	10812	5498	50	1153	1153	1187	406	34	97	94	0	0.000	0.000	0.000	0.000	0.000	0.000	0.000	0.000	0.000	0.000	0.000	0.000	0.000	0.000	0.077	0.069	0.069	0.066	2.476	0.065	0.442	316	2384	100	611	7889	8500	662	9659	10321	Error	Error	-3.691	611	7889	662	9659	469309	3416574	1.483	23.707	0	0	0
1	18	4	"A24"	"A24"	9195	18730	100	1539	1568	585	37	831	831	882	528	59	61	26	0	10299	10190	4251	41	1181	1181	1251	617	49	94	91	0	0.000	0.000	0.000	0.000	0.000	0.000	0.000	0.000	0.000	0.000	0.000	0.000	0.000	0.000	0.078	0.082	0.080	0.077	2.625	0.072	0.355	316	2384	100	708	9118	9826	737	9009	9746	Error	Error	-3.687	708	9118	737	9009	495573	3219938	1.299	14.488	0	0	0
1	1	5	"A25"	"A25"	4105	19045	100	1261	1377	1101	79	801	801	849	547	64	43	11	0	10889	10488	5003	47	1121	1121	1148	353	30	95	92	0	0.000	0.000	0.000	0.000	0.000	0.000	0.000	0.000	0.000	0.000	0.000	0.000	0.000	0.000	0.047	0.061	0.057	0.060	4.012	0.050	0.092	316	2384	100	460	9768	10228	576	9367	9943	Error	Error	-4.408	460	9768	576	9367	435251	3314105	0.965	26.459	0	0	0
1	2	5	"A25"	"A25"	4405	19045	100	1287	1323	478	36	794	794	837	401	47	59	25	0	11452	11119	4244	38	1102	1102	1140	346	30	99	98	0	0.000	0.000	0.000	0.000	0.000	0.000	0.000	0.000	0.000	0.000	0.000	0.000	0.000	0.000	0.048	0.053	0.053	0.052	2.320	0.050	0.245	316	2384	100	493	10350	10843	529	10017	10546	Error	Error	-4.392	493	10350	529	10017	418210	3513459	1.212	28.841	0	0	0
1	3	5	"A25"	"A25"	4705	19045	100	1206	1249	447	35	777	777	822	347	42	56	28	0	10156	10161	3743	36	1111	1111	1130	252	22	100	100	0	0.000	0.000	0.000	0.000	0.000	0.000	0.000	0.000	0.000	0.000	0.000	0.000	0.000	0.000	0.047	0.052	0.058	0.047	2.792	0.048	0.241	316	2384	100	429	9045	9474	472	9050	9522	Error	Error	-4.398	429	9045	472	9050	394836	3210765	1.231	35.837	0	0	0
1	4	5	"A26"	"A26"	5005	19040	100	1152	1200	500	41	789	789	934	1488	159	3	0	0	7193	6944	3533	50	1096	1096	1225	1386	113	83	78	0	0.000	0.000	0.000	0.000	0.000	0.000	0.000	0.000	0.000	0.000	0.000	0.000	0.000	0.000	0.060	0.070	0.090	0.085	3.624	0.355	0.257	316	2384	100	363	6097	6460	411	5848	6259	Error	Error	-4.070	363	6097	411	5848	379054	2194260	0.179	4.126	0	0	0
1	5	5	"A26"	"A26"	5305	19040	100	1169	1226	472	38	768	768	812	415	51	48	20	0	7364	7637	3272	42	1074	1074	1095	255	23	97	96	0	0.000	0.000	0.000	0.000	0.000	0.000	0.000	0.000	0.000	0.000	0.000	0.000	0.000	0.000	0.064	0.070	0.078	0.068	3.399	0.057	0.122	316	2384	100	401	6290	6691	458	6563	7021	Error	Error	-3.971	401	6290	458	6563	387262	2413359	0.998	25.655	0	0	0
1	6	5	"A26"	"A26"	5605	19040	100	1199	1239	440	35	784	784	822	348	42	56	29	0	6570	6914	2913	42	1082	1082	1125	415	36	97	94	0	0.000	0.000	0.000	0.000	0.000	0.000	0.000	0.000	0.000	0.000	0.000	0.000	0.000	0.000	0.076	0.078	0.087	0.082	3.098	0.068	0.241	316	2384	100	415	5488	5903	455	5832	6287	Error	Error	-3.725	415	5488	455	5832	391417	2184666	1.198	13.949	0	0	0
1	7	5	"A27"	"A27"	5905	19040	100	1149	1175	489	41	764	764	860	915	106	14	0	0	7646	7621	4579	60	1071	1071	1164	867	74	76	74	0	0.000	0.000	0.000	0.000	0.000	0.000	0.000	0.000	0.000	0.000	0.000	0.000	0.000	0.000	0.059	0.063	0.073	0.090	5.116	0.117	0.128	316	2384	100	385	6575	6960	411	6550	6961	Error	Error	-4.094	385	6575	411	6550	371347	2408224	0.344	7.448	0	0	0
1	8	5	"A27"	"A27"	6200	19040	100	1232	1260	458	36	753	753	818	641	78	36	6	0	8455	9327	3885	41	1064	1064	1089	310	28	98	98	0	0.000	0.000	0.000	0.000	0.000	0.000	0.000	0.000	0.000	0.000	0.000	0.000	0.000	0.000	0.065	0.061	0.065	0.058	2.832	0.054	0.245	316	2384	100	479	7391	7870	507	8263	8770	Error	Error	-3.948	479	7391	507	8263	398131	2947391	0.690	26.574	0	0	0
1	9	5	"A27"	"A27"	6500	19035	100	1135	1210	511	42	752	752	805	437	54	45	18	0	8609	9033	4486	49	1078	1078	1107	339	30	96	94	0	0.000	0.000	0.000	0.000	0.000	0.000	0.000	0.000	0.000	0.000	0.000	0.000	0.000	0.000	0.051	0.058	0.064	0.057	2.806	0.055	0.149	316	2384	100	383	7531	7914	458	7955	8413	Error	Error	-4.297	383	7531	458	7955	382342	2854556	0.927	23.381	0	0	0
1	10	5	"A28"	"A28"	6800	19035	100	1387	1437	591	41	767	767	806	359	44	69	42	0	13713	12022	5660	47	1078	1078	1118	489	43	91	85	0	0.000	0.000	0.000	0.000	0.000	0.000	0.000	0.000	0.000	0.000	0.000	0.000	0.000	0.000	0.049	0.061	0.062	0.063	2.985	0.057	0.387	316	2384	100	620	12635	13255	670	10944	11614	Error	Error	-4.349	620	12635	670	10944	453993	3798852	1.758	22.299	0	0	0
1	11	5	"A28"	"A28"	7100	19035	100	1503	1479	530	35	752	752	783	319	40	76	55	0	15657	14378	5682	39	1085	1085	1128	469	41	98	91	0	0.000	0.000	0.000	0.000	0.000	0.000	0.000	0.000	0.000	0.000	0.000	0.000	0.000	0.000	0.052	0.055	0.057	0.054	2.482	0.052	0.456	316	2384	100	751	14572	15323	727	13293	14020	Error	Error	-4.278	751	14572	727	13293	467507	4543561	2.182	28.252	0	0	0
1	12	5	"A28"	"A28"	7400	19035	100	1465	1515	527	34	786	786	824	357	43	75	46	0	15676	14704	4606	31	1091	1091	1121	264	23	100	98	0	0.000	0.000	0.000	0.000	0.000	0.000	0.000	0.000	0.000	0.000	0.000	0.000	0.000	0.000	0.047	0.054	0.053	0.050	2.119	0.053	0.411	316	2384	100	679	14585	15264	729	13613	14342	Error	Error	-4.425	679	14585	729	13613	478689	4646589	1.936	51.451	0	0	0
1	13	5	"A29"	"A29"	7700	19035	100	1237	1239	469	37	778	778	823	375	45	56	25	0	9836	8742	4356	49	1110	1110	1172	607	51	86	81	0	0.000	0.000	0.000	0.000	0.000	0.000	0.000	0.000	0.000	0.000	0.000	0.000	0.000	0.000	0.053	0.060	0.071	0.069	3.131	0.054	0.246	316	2384	100	459	8726	9185	461	7632	8093	Error	Error	-4.249	459	8726	461	7632	391570	2762383	1.109	12.471	0	0	0
1	14	5	"A29"	"A29"	8000	19030	100	1293	1410	886	62	774	774	814	344	42	64	38	0	10065	10022	4316	43	1132	1132	1170	407	34	95	93	0	0.000	0.000	0.000	0.000	0.000	0.000	0.000	0.000	0.000	0.000	0.000	0.000	0.000	0.000	0.058	0.072	0.072	0.064	2.803	0.074	0.303	316	2384	100	519	8933	9452	636	8890	9526	Error	Error	-4.105	519	8933	636	8890	445633	3166953	1.733	21.749	0	0	0
1	15	5	"A29"	"A29"	8300	19030	100	1322	1332	506	37	779	779	814	338	41	65	39	0	10425	9841	4190	42	1132	1132	1159	318	27	97	93	0	0.000	0.000	0.000	0.000	0.000	0.000	0.000	0.000	0.000	0.000	0.000	0.000	0.000	0.000	0.058	0.063	0.066	0.060	2.890	0.058	0.323	316	2384	100	543	9293	9836	553	8709	9262	Error	Error	-4.097	543	9293	553	8709	420950	3109842	1.533	27.302	0	0	0
1	16	5	"A30"	"A30"	8600	19030	100	1365	1404	634	45	793	793	838	354	42	63	40	0	10319	9698	5287	54	1140	1140	1192	609	51	84	82	0	0.000	0.000	0.000	0.000	0.000	0.000	0.000	0.000	0.000	0.000	0.000	0.000	0.000	0.000	0.062	0.071	0.071	0.081	3.424	0.068	0.370	316	2384	100	572	9179	9751	611	8558	9169	Error	Error	-4.004	572	9179	611	8558	443742	3064607	1.599	13.967	0	0	0
1	17	5	"A30"	"A30"	8900	19030	100	1283	1361	584	42	803	803	859	523	60	46	17	0	9096	9237	4418	47	1153	1153	1172	292	24	98	97	0	0.000	0.000	0.000	0.000	0.000	0.000	0.000	0.000	0.000	0.000	0.000	0.000	0.000	0.000	0.060	0.069	0.076	0.069	2.664	0.061	0.258	316	2384	100	480	7943	8423	558	8084	8642	Error	Error	-4.049	480	7943	558	8084	430147	2919012	0.960	27.620	0	0	0
1	18	5	"A30"	"A30"	9200	19030	100	1329	1609	2516	156	804	804	833	345	41	63	35	0	9810	9611	3550	36	1158	1158	1170	228	19	99	98	0	0.000	0.000	0.000	0.000	0.000	0.000	0.000	0.000	0.000	0.000	0.000	0.000	0.000	0.000	0.061	0.095	0.067	0.065	2.749	0.094	0.062	316	2384	100	525	8652	9177	805	8453	9258	Error	Error	-4.043	525	8652	805	8453	508459	3037063	2.249	37.022	0	0	0
1	1	6	"A31"	"A31"	4110	19345	100	1189	1236	574	46	788	788	1043	2905	278	0	0	0	9783	9321	5939	63	1127	1127	1526	3565	233	69	61	0	0.000	0.000	0.000	0.000	0.000	0.000	0.000	0.000	0.000	0.000	0.000	0.000	0.000	0.000	0.046	0.055	0.065	0.077	4.191	0.179	0.246	316	2384	100	401	8656	9057	448	8194	8642	Error	Error	-4.432	401	8656	448	8194	390695	2945327	0.066	2.187	0	0	0
1	2	6	"A31"	"A31"	4410	19345	100	1288	1343	504	37	773	773	821	456	55	54	20	0	13121	12295	5415	44	1116	1116	1249	1074	85	91	89	0	0.000	0.000	0.000	0.000	0.000	0.000	0.000	0.000	0.000	0.000	0.000	0.000	0.000	0.000	0.043	0.051	0.052	0.053	3.082	0.048	0.245	316	2384	100	515	12005	12520	570	11179	11749	Error	Error	-4.543	515	12005	570	11179	424238	3885196	1.145	10.285	0	0	0
1	3	6	"A31"	"A31"	4710	19345	100	1261	1298	515	39	772	772	816	360	44	59	32	0	12468	12076	5269	43	1112	1112	1198	870	72	93	91	0	0.000	0.000	0.000	0.000	0.000	0.000	0.000	0.000	0.000	0.000	0.000	0.000	0.000	0.000	0.043	0.048	0.054	0.048	2.988	0.046	0.329	316	2384	100	489	11356	11845	526	10964	11490	Error	Error	-4.537	489	11356	526	10964	410084	3815943	1.339	12.503	0	0	0
1	4	6	"A32"	"A32"	5010	19345	100	1217	1256	501	39	756	756	794	351	44	58	31	0	10727	10188	5154	50	1084	1084	1125	459	40	91	85	0	0.000	0.000	0.000	0.000	0.000	0.000	0.000	0.000	0.000	0.000	0.000	0.000	0.000	0.000	0.048	0.055	0.057	0.055	3.305	0.053	0.330	316	2384	100	461	9643	10104	500	9104	9604	Error	Error	-4.387	461	9643	500	9104	396834	3219357	1.316	19.745	0	0	0
1	5	6	"A32"	"A32"	5310	19340	100	1225	1249	520	41	776	776	843	715	84	28	3	0	11947	11130	5665	50	1087	1087	1162	638	54	90	87	0	0.000	0.000	0.000	0.000	0.000	0.000	0.000	0.000	0.000	0.000	0.000	0.000	0.000	0.000	0.041	0.047	0.053	0.056	3.416	0.045	0.264	316	2384	100	449	10860	11309	473	10043	10516	Error	Error	-4.596	449	10860	473	10043	394825	3516929	0.568	15.624	0	0	0
1	6	6	"A32"	"A32"	5610	19340	100	1241	1253	478	38	780	780	824	359	43	56	31	0	10271	10427	5502	52	1092	1092	1173	665	56	91	87	0	0.000	0.000	0.000	0.000	0.000	0.000	0.000	0.000	0.000	0.000	0.000	0.000	0.000	0.000	0.050	0.051	0.058	0.057	3.392	0.048	0.288	316	2384	100	461	9179	9640	473	9335	9808	Error	Error	-4.315	461	9179	473	9335	395961	3294870	1.195	13.916	0	0	0
1	7	6	"A33"	"A33"	5905	19340	100	1040	1167	600	51	741	741	789	375	47	41	24	0	5491	7726	6525	84	1069	1069	1134	591	52	77	72	0	0.000	0.000	0.000	0.000	0.000	0.000	0.000	0.000	0.000	0.000	0.000	0.000	0.000	0.000	0.068	0.064	0.067	0.097	4.760	0.050	0.284	316	2384	100	299	4422	4721	426	6657	7083	Error	Error	-3.886	299	4422	426	6657	368653	2441398	1.008	11.154	0	0	0
1	8	6	"A33"	"A33"	6205	19340	100	1096	1173	542	46	752	752	795	345	43	50	29	0	5752	8835	7299	82	1077	1077	1136	459	40	88	81	0	0.000	0.000	0.000	0.000	0.000	0.000	0.000	0.000	0.000	0.000	0.000	0.000	0.000	0.000	0.074	0.054	0.068	0.082	3.722	0.049	0.321	316	2384	100	344	4675	5019	421	7758	8179	Error	Error	-3.764	344	4675	421	7758	370563	2791759	1.096	16.773	0	0	0
1	9	6	"A33"	"A33"	6505	19340	100	1073	1139	486	42	766	766	803	354	44	44	21	0	6663	9210	6956	75	1075	1075	1111	298	26	92	87	0	0.000	0.000	0.000	0.000	0.000	0.000	0.000	0.000	0.000	0.000	0.000	0.000	0.000	0.000	0.055	0.046	0.058	0.064	4.030	0.044	0.277	316	2384	100	307	5588	5895	373	8135	8508	Error	Error	-4.186	307	5588	373	8135	360064	2910332	0.949	27.178	0	0	0
1	10	6	"A34"	"A34"	6805	19335	100	1082	1173	540	46	759	759	797	361	45	47	26	0	5877	8062	5964	73	1095	1095	1153	496	43	81	75	0	0.000	0.000	0.000	0.000	0.000	0.000	0.000	0.000	0.000	0.000	0.000	0.000	0.000	0.000	0.068	0.059	0.069	0.093	4.737	0.054	0.280	316	2384	100	323	4782	5105	414	6967	7381	Error	Error	-3.888	323	4782	414	6967	370728	2547535	1.042	13.929	0	0	0
1	11	6	"A34"	"A34"	7105	19335	100	1189	1212	493	40	751	751	802	416	51	50	20	0	6993	9134	5795	63	1086	1086	1136	447	39	93	91	0	0.000	0.000	0.000	0.000	0.000	0.000	0.000	0.000	0.000	0.000	0.000	0.000	0.000	0.000	0.074	0.057	0.068	0.068	2.927	0.050	0.301	316	2384	100	438	5907	6345	461	8048	8509	Error	Error	-3.753	438	5907	461	8048	383021	2886344	0.986	17.893	0	0	0
1	12	6	"A34"	"A34"	7405	19335	100	1195	1283	502	39	778	778	813	353	43	57	31	0	10146	10875	5705	52	1113	1113	1183	561	47	93	91	0	0.000	0.000	0.000	0.000	0.000	0.000	0.000	0.000	0.000	0.000	0.000	0.000	0.000	0.000	0.046	0.052	0.056	0.055	2.666	0.050	0.360	316	2384	100	417	9033	9450	505	9762	10267	Error	Error	-4.437	417	9033	505	9762	405454	3436641	1.331	17.276	0	0	0
1	13	6	"A35"	"A35"	7705	19335	100	1130	1189	541	45	790	790	831	358	43	48	28	0	8778	8140	4938	60	1110	1110	1153	391	33	83	80	0	0.000	0.000	0.000	0.000	0.000	0.000	0.000	0.000	0.000	0.000	0.000	0.000	0.000	0.000	0.044	0.057	0.072	0.072	4.004	0.055	0.236	316	2384	100	340	7668	8008	399	7030	7429	Error	Error	-4.495	340	7668	399	7030	375784	2572212	1.000	17.870	0	0	0
1	14	6	"A35"	"A35"	8005	19335	100	1217	1260	499	39	772	772	822	589	71	40	9	0	10490	9374	4495	47	1135	1135	1239	788	63	87	84	0	0.000	0.000	0.000	0.000	0.000	0.000	0.000	0.000	0.000	0.000	0.000	0.000	0.000	0.000	0.048	0.059	0.062	0.061	3.726	0.057	0.292	316	2384	100	445	9355	9800	488	8239	8727	Error	Error	-4.394	445	9355	488	8239	398198	2962322	0.744	10.324	0	0	0
1	15	6	"A35"	"A35"	8305	19330	100	1219	1269	527	41	783	783	821	350	42	54	32	0	11217	10634	5714	53	1145	1145	1256	824	65	84	81	0	0.000	0.000	0.000	0.000	0.000	0.000	0.000	0.000	0.000	0.000	0.000	0.000	0.000	0.000	0.043	0.051	0.057	0.053	3.619	0.050	0.313	316	2384	100	436	10072	10508	486	9489	9975	Error	Error	-4.530	436	10072	486	9489	400936	3360230	1.280	11.381	0	0	0
1	16	6	"A36"	"A36"	8605	19330	100	1106	1196	728	60	789	789	838	398	47	43	21	0	7196	7170	4642	64	1148	1148	1256	809	64	71	71	0	0.000	0.000	0.000	0.000	0.000	0.000	0.000	0.000	0.000	0.000	0.000	0.000	0.000	0.000	0.052	0.068	0.082	0.100	4.428	0.084	0.270	316	2384	100	317	6048	6365	407	6022	6429	Error	Error	-4.254	317	6048	407	6022	377817	2265830	0.899	7.310	0	0	0
1	17	6	"A36"	"A36"	8905	19330	100	1177	1236	509	41	784	784	829	439	52	47	18	0	8284	8193	4073	49	1155	1155	1240	675	54	88	85	0	0.000	0.000	0.000	0.000	0.000	0.000	0.000	0.000	0.000	0.000	0.000	0.000	0.000	0.000	0.055	0.064	0.075	0.078	3.399	0.060	0.178	316	2384	100	393	7129	7522	452	7038	7490	Error	Error	-4.181	393	7129	452	7038	390719	2588854	0.927	10.301	0	0	0
1	18	6	"A36"	"A36"	9205	19330	100	1180	1244	532	42	790	790	846	558	65	39	11	0	8046	8191	4407	53	1163	1163	1229	706	57	87	83	0	0.000	0.000	0.000	0.000	0.000	0.000	0.000	0.000	0.000	0.000	0.000	0.000	0.000	0.000	0.057	0.065	0.076	0.076	3.239	0.062	0.296	316	2384	100	390	6883	7273	454	7028	7482	Error	Error	-4.141	390	6883	454	7028	393169	2588416	0.713	9.861	0	0	0
1	1	7	"A37"	"A37"	4115	19645	100	1310	1341	567	42	774	774	814	372	45	62	35	0	6396	6961	4282	61	1111	1111	1168	500	42	84	80	0	0.000	0.000	0.000	0.000	0.000	0.000	0.000	0.000	0.000	0.000	0.000	0.000	0.000	0.000	0.101	0.097	0.114	0.129	4.030	0.064	0.172	316	2384	100	536	5285	5821	567	5850	6417	Error	Error	-3.302	536	5285	567	5850	423776	2199579	1.417	11.586	0	0	0
1	2	7	"A37"	"A37"	4415	19645	100	1450	1471	478	32	775	775	815	341	41	76	49	0	7691	8469	4243	50	1113	1113	1166	427	36	99	97	0	0.000	0.000	0.000	0.000	0.000	0.000	0.000	0.000	0.000	0.000	0.000	0.000	0.000	0.000	0.103	0.095	0.095	0.099	2.856	0.057	0.226	316	2384	100	675	6578	7253	696	7356	8052	Error	Error	-3.285	675	6578	696	7356	464685	2676068	1.924	17.103	0	0	0
1	3	7	"A37"	"A37"	4715	19645	100	1453	1519	641	42	782	782	828	654	78	51	17	0	6455	7225	3201	44	1116	1116	1184	565	47	98	96	0	0.000	0.000	0.000	0.000	0.000	0.000	0.000	0.000	0.000	0.000	0.000	0.000	0.000	0.000	0.126	0.121	0.137	0.115	3.172	0.080	0.217	316	2384	100	671	5339	6010	737	6109	6846	Error	Error	-2.992	671	5339	737	6109	480108	2283227	1.057	10.692	0	0	0
1	4	7	"A38"	"A38"	5015	19645	100	1294	1300	527	40	762	762	794	349	43	62	39	0	10629	10674	6652	62	1078	1078	1134	494	43	85	81	0	0.000	0.000	0.000	0.000	0.000	0.000	0.000	0.000	0.000	0.000	0.000	0.000	0.000	0.000	0.056	0.056	0.064	0.077	3.727	0.051	0.349	316	2384	100	532	9551	10083	538	9596	10134	Error	Error	-4.166	532	9551	538	9596	410873	3372900	1.450	19.312	0	0	0
1	5	7	"A38"	"A38"	5310	19640	100	1389	1426	525	36	757	757	835	1124	134	18	0	0	13695	13546	5689	41	1096	1096	1116	293	26	99	98	0	0.000	0.000	0.000	0.000	0.000	0.000	0.000	0.000	0.000	0.000	0.000	0.000	0.000	0.000	0.050	0.054	0.056	0.053	2.281	0.047	0.031	316	2384	100	632	12599	13231	669	12450	13119	Error	Error	-4.317	632	12599	669	12450	450579	4280422	0.526	42.423	0	0	0
1	6	7	"A38"	"A38"	5610	19640	100	1460	1479	522	35	769	769	814	380	46	71	44	0	12327	12505	5057	40	1098	1098	1126	316	28	99	99	0	0.000	0.000	0.000	0.000	0.000	0.000	0.000	0.000	0.000	0.000	0.000	0.000	0.000	0.000	0.062	0.062	0.064	0.059	2.409	0.056	0.386	316	2384	100	691	11229	11920	710	11407	12117	Error	Error	-4.022	691	11229	710	11407	467217	3951543	1.750	36.009	0	0	0
1	7	7	"A39"	"A39"	5910	19640	100	1122	1233	568	46	761	761	799	344	43	51	30	0	7989	9417	6487	68	1096	1096	1139	463	40	85	82	0	0.000	0.000	0.000	0.000	0.000	0.000	0.000	0.000	0.000	0.000	0.000	0.000	0.000	0.000	0.052	0.057	0.065	0.072	3.971	0.048	0.279	316	2384	100	361	6893	7254	472	8321	8793	Error	Error	-4.255	361	6893	472	8321	389601	2975741	1.262	17.879	0	0	0
1	8	7	"A39"	"A39"	6210	19640	100	1187	1261	538	42	762	762	821	530	64	43	11	0	9950	10824	5477	50	1088	1088	1129	385	34	98	96	0	0.000	0.000	0.000	0.000	0.000	0.000	0.000	0.000	0.000	0.000	0.000	0.000	0.000	0.000	0.048	0.051	0.054	0.048	2.854	0.047	0.245	316	2384	100	425	8862	9287	499	9736	10235	Error	Error	-4.382	425	8862	499	9736	398620	3420443	0.830	25.182	0	0	0
1	9	7	"A39"	"A39"	6510	19640	100	1208	1243	499	40	762	762	803	363	45	56	27	0	9600	10688	5777	54	1085	1085	1110	275	24	99	97	0	0.000	0.000	0.000	0.000	0.000	0.000	0.000	0.000	0.000	0.000	0.000	0.000	0.000	0.000	0.052	0.050	0.051	0.049	3.442	0.043	0.255	316	2384	100	446	8515	8961	481	9603	10084	Error	Error	-4.255	446	8515	481	9603	392820	3377444	1.212	34.829	0	0	0
1	10	7	"A40"	"A40"	6810	19635	100	1321	1322	545	41	780	780	825	365	44	58	33	0	12498	11366	5737	50	1118	1118	1188	673	56	88	84	0	0.000	0.000	0.000	0.000	0.000	0.000	0.000	0.000	0.000	0.000	0.000	0.000	0.000	0.000	0.048	0.053	0.056	0.064	3.396	0.048	0.294	316	2384	100	541	11380	11921	542	10248	10790	Error	Error	-4.395	541	11380	542	10248	417837	3591598	1.362	15.123	0	0	0
1	11	7	"A40"	"A40"	7110	19635	100	1330	1361	519	38	752	752	799	495	61	56	24	0	14719	13905	5631	40	1102	1102	1157	506	43	99	96	0	0.000	0.000	0.000	0.000	0.000	0.000	0.000	0.000	0.000	0.000	0.000	0.000	0.000	0.000	0.042	0.048	0.051	0.045	2.827	0.048	0.395	316	2384	100	578	13617	14195	609	12803	13412	Error	Error	-4.558	578	13617	609	12803	430162	4393825	1.135	25.194	0	0	0
1	12	7	"A40"	"A40"	7410	19635	100	1419	1505	1029	68	770	770	857	1419	165	8	0	0	13591	12850	4850	37	1125	1125	1243	1498	120	96	92	0	0.000	0.000	0.000	0.000	0.000	0.000	0.000	0.000	0.000	0.000	0.000	0.000	0.000	0.000	0.052	0.063	0.059	0.054	2.401	0.060	0.198	316	2384	100	649	12466	13115	735	11725	12460	Error	Error	-4.264	649	12466	735	11725	475637	4060712	0.457	7.748	0	0	0
1	13	7	"A41"	"A41"	7710	19635	100	1329	1385	615	44	771	771	801	332	41	63	42	0	11622	9791	5541	56	1123	1123	1206	847	70	80	75	0	0.000	0.000	0.000	0.000	0.000	0.000	0.000	0.000	0.000	0.000	0.000	0.000	0.000	0.000	0.053	0.071	0.075	0.093	4.131	0.061	0.362	316	2384	100	558	10499	11057	614	8668	9282	Error	Error	-4.234	558	10499	614	8668	437575	3093913	1.759	10.136	0	0	0
1	14	7	"A41"	"A41"	8010	19635	100	1389	1446	518	35	775	775	812	399	49	67	35	0	10348	10251	4989	48	1136	1136	1184	437	36	97	95	0	0.000	0.000	0.000	0.000	0.000	0.000	0.000	0.000	0.000	0.000	0.000	0.000	0.000	0.000	0.067	0.074	0.074	0.077	2.654	0.062	0.281	316	2384	100	614	9212	9826	671	9115	9786	Error	Error	-3.907	614	9212	671	9115	456885	3239369	1.589	20.748	0	0	0
1	15	7	"A41"	"A41"	8310	19630	100	1337	1432	732	51	761	761	804	397	49	60	40	0	14345	11761	6601	56	1153	1153	1272	1066	83	81	78	0	0.000	0.000	0.000	0.000	0.000	0.000	0.000	0.000	0.000	0.000	0.000	0.000	0.000	0.000	0.044	0.063	0.063	0.073	3.460	0.057	0.369	316	2384	100	576	13192	13768	671	10608	11279	Error	Error	-4.517	576	13192	671	10608	452465	3716530	1.582	9.840	0	0	0
1	16	7	"A42"	"A42"	8610	19630	100	1146	1248	608	48	768	768	816	351	43	53	31	0	7295	8448	6684	79	1139	1139	1264	951	75	71	70	0	0.000	0.000	0.000	0.000	0.000	0.000	0.000	0.000	0.000	0.000	0.000	0.000	0.000	0.000	0.061	0.066	0.085	0.100	4.200	0.056	0.343	316	2384	100	378	6156	6534	480	7309	7789	Error	Error	-4.026	378	6156	480	7309	394482	2669593	1.231	7.554	0	0	0
1	17	7	"A42"	"A42"	8910	19630	100	1182	1267	586	46	787	787	878	1083	123	12	1	0	6771	7854	4701	59	1149	1149	1183	493	41	94	93	0	0.000	0.000	0.000	0.000	0.000	0.000	0.000	0.000	0.000	0.000	0.000	0.000	0.000	0.000	0.070	0.072	0.078	0.082	3.105	0.067	0.129	316	2384	100	395	5622	6017	480	6705	7185	Error	Error	-3.831	395	5622	480	6705	400290	2481743	0.359	13.531	0	0	0
1	18	7	"A42"	"A42"	9205	19630	100	1114	1217	513	42	788	788	828	365	44	48	26	0	7100	7466	3655	48	1161	1161	1183	265	22	97	94	0	0.000	0.000	0.000	0.000	0.000	0.000	0.000	0.000	0.000	0.000	0.000	0.000	0.000	0.000	0.055	0.068	0.074	0.067	3.305	0.067	0.237	316	2384	100	326	5939	6265	429	6305	6734	Error	Error	-4.187	326	5939	429	6305	384586	2359298	1.066	23.709	0	0	0
1	1	8	"A43"	"A43"	4120	19945	100	1281	1339	551	41	772	772	812	410	50	56	32	0	15172	12723	7115	55	1103	1103	1311	1335	101	79	77	0	0.000	0.000	0.000	0.000	0.000	0.000	0.000	0.000	0.000	0.000	0.000	0.000	0.000	0.000	0.036	0.049	0.052	0.057	4.483	0.048	0.395	316	2384	100	509	14069	14578	567	11620	12187	Error	Error	-4.789	509	14069	567	11620	423050	4020470	1.285	8.548	0	0	0
1	2	8	"A43"	"A43"	4420	19945	100	1465	1476	535	36	761	761	800	378	47	75	42	0	14918	13930	5033	36	1114	1114	1273	1084	85	94	93	0	0.000	0.000	0.000	0.000	0.000	0.000	0.000	0.000	0.000	0.000	0.000	0.000	0.000	0.000	0.051	0.056	0.054	0.051	2.262	0.056	0.402	316	2384	100	704	13804	14508	715	12816	13531	Error	Error	-4.293	704	13804	715	12816	466396	4401768	1.788	11.676	0	0	0
1	3	8	"A43"	"A43"	4720	19945	100	1395	1478	747	50	775	775	830	563	67	53	20	0	13939	13556	5138	37	1105	1105	1307	1170	89	96	93	0	0.000	0.000	0.000	0.000	0.000	0.000	0.000	0.000	0.000	0.000	0.000	0.000	0.000	0.000	0.048	0.056	0.052	0.049	2.476	0.058	0.183	316	2384	100	620	12834	13454	703	12451	13154	Error	Error	-4.372	620	12834	703	12451	467079	4283688	1.151	10.469	0	0	0
1	4	8	"A44"	"A44"	5015	19945	100	1292	1326	566	42	750	750	807	418	51	61	30	0	8922	8123	4435	54	1072	1072	1155	692	59	86	80	0	0.000	0.000	0.000	0.000	0.000	0.000	0.000	0.000	0.000	0.000	0.000	0.000	0.000	0.000	0.069	0.082	0.096	0.104	4.016	0.065	0.198	316	2384	100	542	7850	8392	576	7051	7627	Error	Error	-3.856	542	7850	576	7051	419058	2566966	1.242	10.069	0	0	0
1	5	8	"A44"	"A44"	5315	19945	100	1228	1299	501	38	748	748	787	372	47	61	32	0	9388	8992	3571	39	1073	1073	1114	428	38	96	94	0	0.000	0.000	0.000	0.000	0.000	0.000	0.000	0.000	0.000	0.000	0.000	0.000	0.000	0.000	0.058	0.070	0.072	0.067	2.937	0.060	0.240	316	2384	100	480	8315	8795	551	7919	8470	Error	Error	-4.115	480	8315	551	7919	410549	2841522	1.376	18.407	0	0	0
1	6	8	"A44"	"A44"	5615	19940	100	1250	1305	526	40	768	768	800	345	43	59	36	0	8094	8412	3924	46	1079	1079	1160	657	56	90	90	0	0.000	0.000	0.000	0.000	0.000	0.000	0.000	0.000	0.000	0.000	0.000	0.000	0.000	0.000	0.069	0.073	0.075	0.073	3.224	0.061	0.240	316	2384	100	482	7015	7497	537	7333	7870	Error	Error	-3.863	482	7015	537	7333	412342	2658250	1.464	11.038	0	0	0
1	7	8	"A45"	"A45"	5915	19940	100	1112	1274	891	69	763	763	810	376	46	49	25	0	8381	7677	4995	65	1070	1070	1171	801	68	73	69	0	0.000	0.000	0.000	0.000	0.000	0.000	0.000	0.000	0.000	0.000	0.000	0.000	0.000	0.000	0.048	0.077	0.084	0.119	4.957	0.068	0.220	316	2384	100	349	7311	7660	511	6607	7118	Error	Error	-4.389	349	7311	511	6607	402692	2426042	1.234	8.122	0	0	0
1	8	8	"A45"	"A45"	6215	19940	100	1288	1362	608	44	775	775	818	447	54	54	24	0	10552	10041	4241	42	1097	1097	1171	658	56	92	90	0	0.000	0.000	0.000	0.000	0.000	0.000	0.000	0.000	0.000	0.000	0.000	0.000	0.000	0.000	0.054	0.066	0.062	0.065	3.138	0.057	0.264	316	2384	100	513	9455	9968	587	8944	9531	Error	Error	-4.204	513	9455	587	8944	430410	3173037	1.217	13.480	0	0	0
1	9	8	"A45"	"A45"	6515	19940	100	1199	1319	615	46	753	753	804	432	53	52	26	0	9964	9752	4398	45	1093	1093	1169	641	54	91	88	0	0.000	0.000	0.000	0.000	0.000	0.000	0.000	0.000	0.000	0.000	0.000	0.000	0.000	0.000	0.050	0.065	0.059	0.064	3.484	0.056	0.258	316	2384	100	446	8871	9317	566	8659	9225	Error	Error	-4.314	446	8871	566	8659	416746	3081770	1.192	13.390	0	0	0
1	10	8	"A47"	"A47"	6815	19940	100	1169	1218	534	43	766	766	809	402	49	50	24	0	9618	8505	5744	67	1093	1093	1173	632	53	73	69	0	0.000	0.000	0.000	0.000	0.000	0.000	0.000	0.000	0.000	0.000	0.000	0.000	0.000	0.000	0.047	0.061	0.071	0.086	4.609	0.058	0.295	316	2384	100	403	8525	8928	452	7412	7864	Error	Error	-4.403	403	8525	452	7412	384731	2687672	1.017	11.601	0	0	0
1	11	8	"A47"	"A47"	7115	19935	100	1311	1363	557	40	759	759	795	357	44	64	41	0	9283	8551	4635	54	1100	1100	1172	586	50	85	80	0	0.000	0.000	0.000	0.000	0.000	0.000	0.000	0.000	0.000	0.000	0.000	0.000	0.000	0.000	0.067	0.081	0.084	0.092	3.605	0.074	0.333	316	2384	100	552	8183	8735	604	7451	8055	Error	Error	-3.890	552	8183	604	7451	430854	2702036	1.591	12.592	0	0	0
1	12	8	"A47"	"A47"	7415	19935	100	1269	1319	582	44	775	775	833	447	53	52	22	0	9826	8908	4524	50	1105	1105	1189	608	51	87	84	0	0.000	0.000	0.000	0.000	0.000	0.000	0.000	0.000	0.000	0.000	0.000	0.000	0.000	0.000	0.057	0.070	0.071	0.078	3.188	0.063	0.210	316	2384	100	494	8721	9215	544	7803	8347	Error	Error	-4.142	494	8721	544	7803	416699	2815068	1.087	12.696	0	0	0
1	13	8	"A48"	"A48"	7715	19935	100	1359	1414	652	46	775	775	814	357	43	63	43	0	17026	13716	8848	64	1121	1121	1267	1279	100	72	70	0	0.000	0.000	0.000	0.000	0.000	0.000	0.000	0.000	0.000	0.000	0.000	0.000	0.000	0.000	0.037	0.051	0.055	0.070	4.126	0.048	0.456	316	2384	100	584	15905	16489	639	12595	13234	Error	Error	-4.767	584	15905	639	12595	446823	4334332	1.681	9.733	0	0	0
1	14	8	"A48"	"A48"	8015	19935	100	1399	1499	588	39	765	765	817	465	56	65	34	0	15608	14702	7018	47	1138	1138	1243	889	71	91	89	0	0.000	0.000	0.000	0.000	0.000	0.000	0.000	0.000	0.000	0.000	0.000	0.000	0.000	0.000	0.044	0.054	0.057	0.056	2.836	0.051	0.469	316	2384	100	634	14470	15104	734	13564	14298	Error	Error	-4.512	634	14470	734	13564	473633	4645944	1.467	15.139	0	0	0
1	15	8	"A48"	"A48"	8315	19935	100	1524	1489	632	42	767	767	805	343	42	71	51	0	16978	14865	7677	51	1132	1132	1233	954	77	84	81	0	0.000	0.000	0.000	0.000	0.000	0.000	0.000	0.000	0.000	0.000	0.000	0.000	0.000	0.000	0.048	0.053	0.054	0.059	2.996	0.052	0.489	316	2384	100	757	15846	16603	722	13733	14455	Error	Error	-4.388	757	15846	722	13733	470462	4697220	1.994	14.289	0	0	0
1	16	8	"A49"	"A49"	8610	19930	100	1289	1286	514	39	753	753	794	340	42	62	36	0	10053	9793	6053	61	1123	1123	1199	715	59	81	78	0	0.000	0.000	0.000	0.000	0.000	0.000	0.000	0.000	0.000	0.000	0.000	0.000	0.000	0.000	0.060	0.061	0.067	0.073	3.322	0.056	0.384	316	2384	100	536	8930	9466	533	8670	9203	Error	Error	-4.058	536	8930	533	8670	406418	3094729	1.447	12.020	0	0	0
1	17	8	"A49"	"A49"	8910	19930	100	1306	1378	569	41	794	794	834	379	45	57	34	0	9545	9639	5210	54	1146	1146	1222	637	52	88	85	0	0.000	0.000	0.000	0.000	0.000	0.000	0.000	0.000	0.000	0.000	0.000	0.000	0.000	0.000	0.061	0.069	0.078	0.076	3.086	0.063	0.350	316	2384	100	512	8399	8911	584	8493	9077	Error	Error	-4.036	512	8399	584	8493	435350	3046010	1.435	13.214	0	0	0
1	18	8	"A49"	"A49"	9210	19930	100	1347	1389	559	40	804	804	882	889	100	26	2	0	10656	10456	5768	55	1170	1170	1277	825	64	86	81	0	0.000	0.000	0.000	0.000	0.000	0.000	0.000	0.000	0.000	0.000	0.000	0.000	0.000	0.000	0.057	0.063	0.068	0.070	3.724	0.067	0.076	316	2384	100	543	9486	10029	585	9286	9871	Error	Error	-4.127	543	9486	585	9286	439012	3304009	0.570	11.126	0	0	0
1	1	9	"A50"	"A50"	4125	20245	100	952	1012	447	44	748	748	790	372	47	37	15	0	4393	6137	4833	78	1096	1096	1152	463	40	79	75	0	0.000	0.000	0.000	0.000	0.000	0.000	0.000	0.000	0.000	0.000	0.000	0.000	0.000	0.000	0.062	0.052	0.086	0.103	5.357	0.051	0.138	316	2384	100	204	3297	3501	264	5041	5305	Error	Error	-4.015	204	3297	264	5041	319945	1939325	0.597	10.767	0	0	0
1	2	9	"A50"	"A50"	4420	20245	100	1069	1100	452	41	768	768	817	422	51	37	12	0	6154	7622	4944	64	1095	1095	1116	239	21	99	98	0	0.000	0.000	0.000	0.000	0.000	0.000	0.000	0.000	0.000	0.000	0.000	0.000	0.000	0.000	0.059	0.051	0.070	0.065	3.145	0.045	0.120	316	2384	100	301	5059	5360	332	6527	6859	Error	Error	-4.071	301	5059	332	6527	347740	2408413	0.671	27.222	0	0	0
1	3	9	"A50"	"A50"	4720	20245	100	1136	1206	583	48	775	775	828	803	96	21	3	0	6320	9125	6257	68	1098	1098	1144	727	63	94	84	0	0.000	0.000	0.000	0.000	0.000	0.000	0.000	0.000	0.000	0.000	0.000	0.000	0.000	0.000	0.069	0.054	0.063	0.068	2.982	0.064	0.120	316	2384	100	361	5222	5583	431	8027	8458	Error	Error	-3.855	361	5222	431	8027	381017	2883470	0.471	10.978	0	0	0
1	4	9	"A51"	"A51"	5020	20245	100	1221	1239	535	43	761	761	808	434	53	51	22	0	6847	7074	3786	53	1096	1096	1119	282	25	91	86	0	0.000	0.000	0.000	0.000	0.000	0.000	0.000	0.000	0.000	0.000	0.000	0.000	0.000	0.000	0.080	0.080	0.096	0.107	3.644	0.070	0.184	316	2384	100	460	5751	6211	478	5978	6456	Error	Error	-3.644	460	5751	478	5978	391558	2235460	0.993	21.117	0	0	0
1	5	9	"A51"	"A51"	5320	20245	100	1125	1165	449	38	746	746	797	443	55	43	16	0	7528	8030	3469	43	1087	1087	1108	258	23	99	98	0	0.000	0.000	0.000	0.000	0.000	0.000	0.000	0.000	0.000	0.000	0.000	0.000	0.000	0.000	0.059	0.060	0.071	0.063	2.644	0.055	0.217	316	2384	100	379	6441	6820	419	6943	7362	Error	Error	-4.087	379	6441	419	6943	368032	2537467	0.831	26.829	0	0	0
1	6	9	"A51"	"A51"	5620	20240	100	1161	1233	482	39	772	772	830	535	64	38	9	0	7302	7501	3163	42	1097	1097	1123	313	27	97	94	0	0.000	0.000	0.000	0.000	0.000	0.000	0.000	0.000	0.000	0.000	0.000	0.000	0.000	0.000	0.063	0.072	0.077	0.069	3.197	0.062	0.081	316	2384	100	389	6205	6594	461	6404	6865	Error	Error	-3.996	389	6205	461	6404	389670	2370438	0.753	20.377	0	0	0
1	7	9	"A52"	"A52"	5920	20240	100	1263	1302	507	38	775	775	828	674	81	36	7	0	6612	6259	3220	51	1096	1096	1123	326	29	90	85	0	0.000	0.000	0.000	0.000	0.000	0.000	0.000	0.000	0.000	0.000	0.000	0.000	0.000	0.000	0.088	0.102	0.111	0.108	3.916	0.084	0.270	316	2384	100	488	5516	6004	527	5163	5690	Error	Error	-3.499	488	5516	527	5163	411285	1977792	0.703	15.755	0	0	0
1	8	9	"A52"	"A52"	6220	20240	100	1266	1302	493	37	747	747	781	351	44	63	33	0	7064	6875	2877	41	1083	1083	1107	294	26	97	96	0	0.000	0.000	0.000	0.000	0.000	0.000	0.000	0.000	0.000	0.000	0.000	0.000	0.000	0.000	0.087	0.096	0.095	0.097	3.037	0.071	0.202	316	2384	100	519	5981	6500	555	5792	6347	Error	Error	-3.527	519	5981	555	5792	411373	2172365	1.484	19.619	0	0	0
1	9	9	"A52"	"A52"	6520	20240	100	1211	1288	561	43	747	747	793	368	46	57	30	0	6159	6160	2539	41	1093	1093	1108	237	21	100	97	0	0.000	0.000	0.000	0.000	0.000	0.000	0.000	0.000	0.000	0.000	0.000	0.000	0.000	0.000	0.092	0.107	0.115	0.104	3.013	0.086	0.177	316	2384	100	464	5066	5530	541	5067	5608	Error	Error	-3.449	464	5066	541	5067	407157	1946657	1.345	21.316	0	0	0
1	10	9	"A53"	"A53"	6820	20240	100	1179	1249	515	41	759	759	801	336	41	58	31	0	8998	8418	4178	49	1130	1130	1147	280	24	94	93	0	0.000	0.000	0.000	0.000	0.000	0.000	0.000	0.000	0.000	0.000	0.000	0.000	0.000	0.000	0.053	0.067	0.073	0.071	3.443	0.061	0.256	316	2384	100	420	7868	8288	490	7288	7778	Error	Error	-4.228	420	7868	490	7288	394634	2660179	1.333	25.968	0	0	0
1	11	9	"A53"	"A53"	7120	20240	100	1269	1295	475	36	769	769	804	357	44	62	34	0	8326	8304	3548	42	1121	1121	1141	245	21	98	96	0	0.000	0.000	0.000	0.000	0.000	0.000	0.000	0.000	0.000	0.000	0.000	0.000	0.000	0.000	0.069	0.073	0.080	0.079	2.996	0.060	0.237	316	2384	100	500	7205	7705	526	7183	7709	Error	Error	-3.849	500	7205	526	7183	409374	2624069	1.375	29.237	0	0	0
1	12	9	"A53"	"A53"	7420	20235	100	1315	1377	517	37	752	752	800	366	45	66	35	0	8072	7574	2776	36	1113	1113	1142	307	26	96	93	0	0.000	0.000	0.000	0.000	0.000	0.000	0.000	0.000	0.000	0.000	0.000	0.000	0.000	0.000	0.081	0.097	0.103	0.096	2.932	0.080	0.276	316	2384	100	563	6959	7522	625	6461	7086	Error	Error	-3.628	563	6959	625	6461	435157	2393459	1.577	20.951	0	0	0
1	13	9	"A54"	"A54"	7720	20235	100	1084	1160	507	43	757	757	787	337	42	49	29	0	6913	7151	4393	61	1107	1107	1151	528	45	82	78	0	0.000	0.000	0.000	0.000	0.000	0.000	0.000	0.000	0.000	0.000	0.000	0.000	0.000	0.000	0.056	0.067	0.085	0.094	3.915	0.058	0.213	316	2384	100	327	5806	6133	403	6044	6447	Error	Error	-4.150	327	5806	403	6044	366489	2259818	1.107	11.364	0	0	0
1	14	9	"A54"	"A54"	8020	20235	100	1182	1274	528	41	749	749	817	481	58	47	18	0	7957	8507	3635	42	1125	1125	1165	391	33	98	95	0	0.000	0.000	0.000	0.000	0.000	0.000	0.000	0.000	0.000	0.000	0.000	0.000	0.000	0.000	0.063	0.071	0.068	0.069	2.895	0.055	0.187	316	2384	100	433	6832	7265	525	7382	7907	Error	Error	-3.980	433	6832	525	7382	402436	2688347	0.950	18.777	0	0	0
1	15	9	"A54"	"A54"	8315	20235	100	1204	1271	481	37	797	797	863	560	64	39	9	0	6690	7018	3049	43	1149	1149	1176	359	30	97	96	0	0.000	0.000	0.000	0.000	0.000	0.000	0.000	0.000	0.000	0.000	0.000	0.000	0.000	0.000	0.073	0.081	0.082	0.077	3.052	0.074	0.122	316	2384	100	407	5541	5948	474	5869	6343	Error	Error	-3.767	407	5541	474	5869	401515	2217666	0.729	16.273	0	0	0
1	16	9	"A55"	"A55"	8615	20235	100	1176	1253	540	43	774	774	840	570	67	37	10	0	8403	8205	3921	47	1142	1142	1154	283	24	94	91	0	0.000	0.000	0.000	0.000	0.000	0.000	0.000	0.000	0.000	0.000	0.000	0.000	0.000	0.000	0.055	0.068	0.073	0.066	3.284	0.069	0.147	316	2384	100	402	7261	7663	479	7063	7542	Error	Error	-4.175	402	7261	479	7063	396092	2592667	0.725	24.915	0	0	0
1	17	9	"A55"	"A55"	8915	20230	100	1290	1333	529	39	789	789	902	1700	188	1	0	0	9423	8976	3510	39	1151	1151	1177	314	26	98	97	0	0.000	0.000	0.000	0.000	0.000	0.000	0.000	0.000	0.000	0.000	0.000	0.000	0.000	0.000	0.061	0.070	0.072	0.066	2.488	0.059	0.235	316	2384	100	501	8272	8773	544	7825	8369	Error	Error	-4.045	501	8272	544	7825	421227	2836409	0.254	24.838	0	0	0
1	18	9	"A55"	"A55"	9215	20230	100	1341	1590	1884	118	815	815	981	2404	245	1	1	0	10393	10070	5683	56	1190	1190	1305	1838	140	95	90	0	0.000	0.000	0.000	0.000	0.000	0.000	0.000	0.000	0.000	0.000	0.000	0.000	0.000	0.000	0.057	0.087	0.069	0.063	2.841	0.282	0.226	316	2384	100	526	9203	9729	775	8880	9655	Error	Error	-4.129	526	9203	775	8880	502374	3182101	0.253	4.769	0	0	0
1	1	10	"A56"	"A56"	4125	20550	100	1068	1106	468	42	752	752	811	545	67	29	8	0	6615	6682	3664	54	1100	1100	1152	605	52	84	81	0	0.000	0.000	0.000	0.000	0.000	0.000	0.000	0.000	0.000	0.000	0.000	0.000	0.000	0.000	0.057	0.063	0.076	0.082	3.369	0.061	0.199	316	2384	100	316	5515	5831	354	5582	5936	Error	Error	-4.125	316	5515	354	5582	349499	2111503	0.541	9.140	0	0	0
1	2	10	"A56"	"A56"	4425	20545	100	1220	1270	501	39	761	761	800	344	43	59	31	0	8633	7773	3606	46	1106	1106	1219	851	69	91	87	0	0.000	0.000	0.000	0.000	0.000	0.000	0.000	0.000	0.000	0.000	0.000	0.000	0.000	0.000	0.061	0.076	0.083	0.079	3.523	0.060	0.234	316	2384	100	459	7527	7986	509	6667	7176	Error	Error	-4.036	459	7527	509	6667	401353	2456150	1.366	7.702	0	0	0
1	3	10	"A56"	"A56"	4725	20545	100	1191	1256	489	38	748	748	793	368	46	57	28	0	7922	7745	3240	41	1093	1093	1141	464	40	95	93	0	0.000	0.000	0.000	0.000	0.000	0.000	0.000	0.000	0.000	0.000	0.000	0.000	0.000	0.000	0.065	0.076	0.081	0.078	3.153	0.063	0.208	316	2384	100	443	6829	7272	508	6652	7160	Error	Error	-3.946	443	6829	508	6652	396750	2447488	1.258	14.233	0	0	0
1	4	10	"A57"	"A57"	5025	20545	100	1092	1169	540	46	726	726	768	325	42	55	29	0	8129	8299	5298	63	1077	1077	1142	613	53	78	74	0	0.000	0.000	0.000	0.000	0.000	0.000	0.000	0.000	0.000	0.000	0.000	0.000	0.000	0.000	0.052	0.061	0.072	0.090	5.046	0.054	0.275	316	2384	100	366	7052	7418	443	7222	7665	Error	Error	-4.268	366	7052	443	7222	369374	2622557	1.234	11.675	0	0	0
1	5	10	"A57"	"A57"	5325	20545	100	1118	1171	486	41	737	737	780	400	51	46	22	0	9753	9315	4166	44	1085	1085	1144	589	51	93	91	0	0.000	0.000	0.000	0.000	0.000	0.000	0.000	0.000	0.000	0.000	0.000	0.000	0.000	0.000	0.044	0.053	0.056	0.050	3.283	0.051	0.166	316	2384	100	381	8668	9049	434	8230	8664	Error	Error	-4.508	381	8668	434	8230	370153	2943412	0.978	13.873	0	0	0
1	6	10	"A57"	"A57"	5625	20545	100	1110	1165	497	42	755	755	794	348	43	50	25	0	8563	8531	4329	50	1090	1090	1128	384	34	94	92	0	0.000	0.000	0.000	0.000	0.000	0.000	0.000	0.000	0.000	0.000	0.000	0.000	0.000	0.000	0.048	0.055	0.067	0.062	2.836	0.055	0.231	316	2384	100	355	7473	7828	410	7441	7851	Error	Error	-4.396	355	7473	410	7441	368016	2695864	1.066	19.279	0	0	0
1	7	10	"A58"	"A58"	5925	20540	100	1075	1127	486	43	731	731	782	350	44	50	26	0	7595	8017	5483	68	1078	1078	1164	747	64	75	72	0	0.000	0.000	0.000	0.000	0.000	0.000	0.000	0.000	0.000	0.000	0.000	0.000	0.000	0.000	0.053	0.057	0.074	0.092	4.982	0.049	0.248	316	2384	100	344	6517	6861	396	6939	7335	Error	Error	-4.244	344	6517	396	6939	356228	2533489	0.986	9.174	0	0	0
1	8	10	"A58"	"A58"	6225	20540	100	1140	1150	472	41	742	742	791	414	52	48	17	0	7680	8353	5043	60	1064	1064	1113	442	39	89	85	0	0.000	0.000	0.000	0.000	0.000	0.000	0.000	0.000	0.000	0.000	0.000	0.000	0.000	0.000	0.060	0.056	0.068	0.078	3.757	0.048	0.218	316	2384	100	398	6616	7014	408	7289	7697	Error	Error	-4.055	398	6616	408	7289	363356	2639496	0.867	16.380	0	0	0
1	9	10	"A58"	"A58"	6525	20540	100	1099	1165	502	43	762	762	821	539	65	33	11	0	7010	7956	4779	60	1091	1091	1153	526	45	87	85	0	0.000	0.000	0.000	0.000	0.000	0.000	0.000	0.000	0.000	0.000	0.000	0.000	0.000	0.000	0.057	0.059	0.074	0.076	3.294	0.058	0.265	316	2384	100	337	5919	6256	403	6865	7268	Error	Error	-4.135	337	5919	403	6865	368136	2514090	0.638	12.933	0	0	0
1	10	10	"A59"	"A59"	6825	20540	100	1049	1096	460	41	736	736	788	343	43	48	24	0	7891	6574	3749	57	1104	1104	1143	401	35	78	74	0	0.000	0.000	0.000	0.000	0.000	0.000	0.000	0.000	0.000	0.000	0.000	0.000	0.000	0.000	0.046	0.066	0.088	0.101	4.696	0.058	0.191	316	2384	100	313	6787	7100	360	5470	5830	Error	Error	-4.439	313	6787	360	5470	346419	2077352	0.898	13.544	0	0	0
1	11	10	"A59"	"A59"	7125	20540	100	1158	1200	487	40	753	753	794	355	44	54	25	0	8701	8016	3694	46	1098	1098	1139	488	42	92	89	0	0.000	0.000	0.000	0.000	0.000	0.000	0.000	0.000	0.000	0.000	0.000	0.000	0.000	0.000	0.053	0.065	0.067	0.067	3.296	0.056	0.215	316	2384	100	405	7603	8008	447	6918	7365	Error	Error	-4.231	405	7603	447	6918	379341	2533161	1.144	14.092	0	0	0
1	12	10	"A59"	"A59"	7425	20535	100	1143	1200	488	40	753	753	795	353	44	54	28	0	7913	7337	3487	47	1110	1110	1216	695	57	86	85	0	0.000	0.000	0.000	0.000	0.000	0.000	0.000	0.000	0.000	0.000	0.000	0.000	0.000	0.000	0.057	0.072	0.084	0.084	4.424	0.068	0.243	316	2384	100	390	6803	7193	447	6227	6674	Error	Error	-4.125	390	6803	447	6227	379195	2318612	1.147	8.807	0	0	0
1	13	10	"A60"	"A60"	7720	20535	100	919	1007	458	45	751	751	795	346	43	36	17	0	3533	4883	4045	82	1099	1099	1124	287	25	78	72	0	0.000	0.000	0.000	0.000	0.000	0.000	0.000	0.000	0.000	0.000	0.000	0.000	0.000	0.000	0.069	0.068	0.111	0.133	4.960	0.062	0.172	316	2384	100	168	2434	2602	256	3784	4040	Error	Error	-3.857	168	2434	256	3784	318347	1543006	0.613	13.098	0	0	0
1	14	10	"A60"	"A60"	8020	20535	100	975	1054	459	43	770	770	791	346	43	37	19	0	4390	6102	4987	81	1114	1114	1132	261	23	92	88	0	0.000	0.000	0.000	0.000	0.000	0.000	0.000	0.000	0.000	0.000	0.000	0.000	0.000	0.000	0.063	0.057	0.076	0.088	4.122	0.053	0.205	316	2384	100	205	3276	3481	284	4988	5272	Error	Error	-3.998	205	3276	284	4988	333206	1928130	0.760	19.042	0	0	0
1	15	10	"A60"	"A60"	8320	20535	100	974	1050	483	46	776	776	858	1558	181	1	0	0	3922	5872	5014	85	1130	1130	1152	270	23	90	87	0	0.000	0.000	0.000	0.000	0.000	0.000	0.000	0.000	0.000	0.000	0.000	0.000	0.000	0.000	0.071	0.058	0.080	0.103	4.525	0.056	0.203	316	2384	100	198	2792	2990	274	4742	5016	Error	Error	-3.818	198	2792	274	4742	331866	1855470	0.123	17.481	0	0	0
1	16	10	"A61"	"A61"	8620	20535	100	1147	1204	483	40	773	773	878	1555	177	1	0	0	9614	8590	5148	59	1139	1139	1211	683	56	79	75	0	0.000	0.000	0.000	0.000	0.000	0.000	0.000	0.000	0.000	0.000	0.000	0.000	0.000	0.000	0.044	0.058	0.072	0.076	4.209	0.066	0.011	316	2384	100	374	8475	8849	431	7451	7882	Error	Error	-4.502	374	8475	431	7451	380438	2714301	0.210	10.804	0	0	0
1	17	10	"A61"	"A61"	8920	20530	100	1162	1222	505	41	763	763	807	379	46	50	26	0	9307	8352	4338	51	1153	1153	1227	721	58	85	81	0	0.000	0.000	0.000	0.000	0.000	0.000	0.000	0.000	0.000	0.000	0.000	0.000	0.000	0.000	0.049	0.064	0.075	0.076	4.100	0.058	0.294	316	2384	100	399	8154	8553	459	7199	7658	Error	Error	-4.353	399	8154	459	7199	386299	2639212	1.095	9.882	0	0	0
1	18	10	"A61"	"A61"	9220	20530	100	1143	1211	596	49	797	797	848	454	53	41	15	0	7644	7409	4049	54	1169	1169	1280	883	68	84	81	0	0.000	0.000	0.000	0.000	0.000	0.000	0.000	0.000	0.000	0.000	0.000	0.000	0.000	0.000	0.053	0.066	0.077	0.080	3.999	0.063	0.148	316	2384	100	346	6475	6821	414	6240	6654	Error	Error	-4.226	346	6475	414	6240	382715	2341277	0.800	6.941	0	0	0
1	1	11	"A62"	"A62"	4130	20850	100	975	1036	467	45	768	768	816	383	46	36	13	0	5811	6696	4900	73	1106	1106	1137	387	34	82	79	0	0.000	0.000	0.000	0.000	0.000	0.000	0.000	0.000	0.000	0.000	0.000	0.000	0.000	0.000	0.044	0.048	0.067	0.090	5.270	0.048	0.184	316	2384	100	207	4705	4912	268	5590	5858	Error	Error	-4.506	207	4705	268	5590	327373	2115846	0.574	14.364	0	0	0
1	2	11	"A62"	"A62"	4430	20850	100	1095	1128	462	40	751	751	799	358	44	48	21	0	6854	8531	5518	64	1090	1090	1116	320	28	94	92	0	0.000	0.000	0.000	0.000	0.000	0.000	0.000	0.000	0.000	0.000	0.000	0.000	0.000	0.000	0.060	0.051	0.063	0.062	2.873	0.047	0.224	316	2384	100	344	5764	6108	377	7441	7818	Error	Error	-4.067	344	5764	377	7441	356530	2695896	0.919	23.172	0	0	0
1	3	11	"A62"	"A62"	4730	20845	100	1068	1146	476	41	733	733	778	344	44	49	22	0	7072	8761	5980	68	1086	1086	1129	472	41	89	84	0	0.000	0.000	0.000	0.000	0.000	0.000	0.000	0.000	0.000	0.000	0.000	0.000	0.000	0.000	0.056	0.054	0.064	0.076	3.411	0.047	0.277	316	2384	100	335	5986	6321	413	7675	8088	Error	Error	-4.159	335	5986	413	7675	362008	2768414	1.070	16.169	0	0	0
1	4	11	"A63"	"A63"	5030	20845	100	1239	1286	555	43	774	774	831	450	54	50	24	0	10013	9952	6527	65	1100	1100	1216	1109	91	75	74	0	0.000	0.000	0.000	0.000	0.000	0.000	0.000	0.000	0.000	0.000	0.000	0.000	0.000	0.000	0.052	0.058	0.064	0.076	4.366	0.052	0.343	316	2384	100	465	8913	9378	512	8852	9364	Error	Error	-4.261	465	8913	512	8852	406255	3144742	1.011	7.877	0	0	0
1	5	11	"A63"	"A63"	5330	20845	100	1297	1384	530	38	742	742	805	476	59	56	26	0	12909	12521	5917	47	1098	1098	1144	550	48	93	90	0	0.000	0.000	0.000	0.000	0.000	0.000	0.000	0.000	0.000	0.000	0.000	0.000	0.000	0.000	0.047	0.056	0.061	0.061	3.351	0.051	0.236	316	2384	100	555	11811	12366	642	11423	12065	Error	Error	-4.411	555	11811	642	11423	437250	3956756	1.216	20.685	0	0	0
1	6	11	"A63"	"A63"	5630	20845	100	1286	1339	571	42	742	742	799	470	58	56	22	0	13289	12341	4994	40	1084	1084	1119	414	36	96	93	0	0.000	0.000	0.000	0.000	0.000	0.000	0.000	0.000	0.000	0.000	0.000	0.000	0.000	0.000	0.045	0.053	0.056	0.052	2.618	0.049	0.223	316	2384	100	544	12205	12749	597	11257	11854	Error	Error	-4.488	544	12205	597	11257	423204	3899876	1.149	27.106	0	0	0
1	7	11	"A64"	"A64"	5930	20845	100	1094	1183	533	45	747	747	787	341	43	50	27	0	9314	8372	5353	63	1088	1088	1176	783	66	75	74	0	0.000	0.000	0.000	0.000	0.000	0.000	0.000	0.000	0.000	0.000	0.000	0.000	0.000	0.000	0.042	0.060	0.075	0.085	4.904	0.062	0.360	316	2384	100	347	8226	8573	436	7284	7720	Error	Error	-4.567	347	8226	436	7284	373963	2645407	1.161	9.190	0	0	0
1	8	11	"A64"	"A64"	6230	20840	100	1276	1320	535	40	745	745	783	337	43	67	40	0	11284	10446	4290	41	1106	1106	1148	548	47	94	92	0	0.000	0.000	0.000	0.000	0.000	0.000	0.000	0.000	0.000	0.000	0.000	0.000	0.000	0.000	0.052	0.062	0.062	0.061	2.533	0.058	0.313	316	2384	100	531	10178	10709	575	9340	9915	Error	Error	-4.261	531	10178	575	9340	417062	3300799	1.593	16.967	0	0	0
1	9	11	"A64"	"A64"	6530	20840	100	1303	1386	697	50	761	761	814	531	65	51	17	0	11922	10727	4457	41	1090	1090	1135	513	45	94	90	0	0.000	0.000	0.000	0.000	0.000	0.000	0.000	0.000	0.000	0.000	0.000	0.000	0.000	0.000	0.050	0.065	0.062	0.062	2.984	0.059	0.139	316	2384	100	542	10832	11374	625	9637	10262	Error	Error	-4.321	542	10832	625	9637	438010	3389759	1.077	18.698	0	0	0
1	10	11	"A65"	"A65"	6830	20840	100	1247	1278	518	40	741	741	805	647	80	40	8	0	11525	10019	5651	56	1106	1106	1322	1505	113	76	74	0	0.000	0.000	0.000	0.000	0.000	0.000	0.000	0.000	0.000	0.000	0.000	0.000	0.000	0.000	0.049	0.060	0.067	0.076	3.440	0.056	0.147	316	2384	100	506	10419	10925	537	8913	9450	Error	Error	-4.364	506	10419	537	8913	403897	3166072	0.731	5.779	0	0	0
1	11	11	"A65"	"A65"	7130	20840	100	1400	1402	540	38	757	757	799	377	47	68	41	0	13067	11911	4906	41	1113	1113	1223	929	75	90	89	0	0.000	0.000	0.000	0.000	0.000	0.000	0.000	0.000	0.000	0.000	0.000	0.000	0.000	0.000	0.054	0.060	0.062	0.059	2.406	0.056	0.368	316	2384	100	643	11954	12597	645	10798	11443	Error	Error	-4.217	643	11954	645	10798	443090	3763939	1.599	11.505	0	0	0
1	12	11	"A65"	"A65"	7425	20840	100	1446	1468	522	35	772	772	805	349	43	73	48	0	13762	13140	3766	28	1119	1119	1183	542	45	99	98	0	0.000	0.000	0.000	0.000	0.000	0.000	0.000	0.000	0.000	0.000	0.000	0.000	0.000	0.000	0.053	0.058	0.059	0.052	2.305	0.055	0.397	316	2384	100	674	12643	13317	696	12021	12717	Error	Error	-4.229	674	12643	696	12021	463902	4152174	1.900	22.061	0	0	0
1	13	11	"A66"	"A66"	7725	20835	100	1229	1285	563	43	787	787	893	1087	121	14	0	0	10144	9219	5556	60	1134	1134	1224	843	68	77	75	0	0.000	0.000	0.000	0.000	0.000	0.000	0.000	0.000	0.000	0.000	0.000	0.000	0.000	0.000	0.049	0.062	0.069	0.079	4.276	0.063	0.173	316	2384	100	442	9010	9452	498	8085	8583	Error	Error	-4.349	442	9010	498	8085	405921	2913102	0.361	9.484	0	0	0
1	14	11	"A66"	"A66"	8025	20835	100	1294	1379	536	38	790	790	865	1011	116	19	1	0	10957	10831	4976	45	1141	1141	1187	471	39	94	90	0	0.000	0.000	0.000	0.000	0.000	0.000	0.000	0.000	0.000	0.000	0.000	0.000	0.000	0.000	0.051	0.061	0.061	0.061	2.796	0.058	0.038	316	2384	100	504	9816	10320	589	9690	10279	Error	Error	-4.284	504	9816	589	9690	435649	3422632	0.508	20.476	0	0	0
1	15	11	"A66"	"A66"	8325	20835	100	1281	1355	536	39	777	777	846	646	76	40	10	0	11479	11173	5399	48	1138	1138	1202	595	49	92	88	0	0.000	0.000	0.000	0.000	0.000	0.000	0.000	0.000	0.000	0.000	0.000	0.000	0.000	0.000	0.049	0.058	0.063	0.057	2.986	0.054	0.138	316	2384	100	504	10341	10845	578	10035	10613	Error	Error	-4.359	504	10341	578	10035	428055	3530808	0.788	16.758	0	0	0
1	16	11	"A67"	"A67"	8625	20835	100	1267	1373	641	46	771	771	823	378	45	58	36	0	11595	10311	5742	55	1153	1153	1206	583	48	85	78	0	0.000	0.000	0.000	0.000	0.000	0.000	0.000	0.000	0.000	0.000	0.000	0.000	0.000	0.000	0.048	0.066	0.072	0.077	3.617	0.062	0.361	316	2384	100	496	10442	10938	602	9158	9760	Error	Error	-4.396	496	10442	602	9158	433963	3258281	1.455	15.617	0	0	0
1	17	11	"A67"	"A67"	8925	20835	100	1303	1347	540	40	801	801	1017	2802	275	0	0	0	10710	10668	4949	46	1178	1178	1250	1418	113	92	88	0	0.000	0.000	0.000	0.000	0.000	0.000	0.000	0.000	0.000	0.000	0.000	0.000	0.000	0.000	0.053	0.058	0.063	0.059	2.838	0.057	0.343	316	2384	100	502	9532	10034	546	9490	10036	Error	Error	-4.247	502	9532	546	9490	425513	3370964	0.118	6.642	0	0	0
1	18	11	"A67"	"A67"	9225	20830	100	1352	1355	546	40	791	791	836	373	44	60	35	0	11204	10682	5502	51	1182	1182	1314	967	73	88	87	0	0.000	0.000	0.000	0.000	0.000	0.000	0.000	0.000	0.000	0.000	0.000	0.000	0.000	0.000	0.056	0.059	0.067	0.067	3.426	0.058	0.397	316	2384	100	561	10022	10583	564	9500	10064	Error	Error	-4.159	561	10022	564	9500	428094	3375624	1.391	9.688	0	0	0
1	1	12	"A68"	"A68"	4135	21150	100	1064	1155	498	43	754	754	815	533	65	35	8	0	7408	6830	3939	57	1085	1085	1153	664	57	82	79	0	0.000	0.000	0.000	0.000	0.000	0.000	0.000	0.000	0.000	0.000	0.000	0.000	0.000	0.000	0.049	0.070	0.080	0.087	4.565	0.087	0.167	316	2384	100	310	6323	6633	401	5745	6146	Error	Error	-4.350	310	6323	401	5745	365087	2158380	0.638	8.550	0	0	0
1	2	12	"A68"	"A68"	4435	21150	100	1073	1119	432	38	750	750	788	347	44	47	18	0	5703	6012	2735	45	1078	1078	1112	314	28	97	94	0	0.000	0.000	0.000	0.000	0.000	0.000	0.000	0.000	0.000	0.000	0.000	0.000	0.000	0.000	0.070	0.075	0.090	0.083	3.318	0.060	0.147	316	2384	100	323	4625	4948	369	4934	5303	Error	Error	-3.840	323	4625	369	4934	353584	1899909	0.954	15.605	0	0	0
1	3	12	"A68"	"A68"	4735	21145	100	1038	1092	436	39	751	751	821	716	87	19	1	0	5783	6093	3206	52	1089	1089	1179	702	59	90	87	0	0.000	0.000	0.000	0.000	0.000	0.000	0.000	0.000	0.000	0.000	0.000	0.000	0.000	0.000	0.061	0.068	0.085	0.086	4.138	0.059	0.214	316	2384	100	287	4694	4981	341	5004	5345	Error	Error	-4.032	287	4694	341	5004	345147	1925389	0.378	7.000	0	0	0
1	4	12	"A69"	"A69"	5035	21145	100	1315	1334	603	45	746	746	785	346	44	60	43	0	16060	12096	7686	63	1080	1080	1219	1224	100	74	68	0	0.000	0.000	0.000	0.000	0.000	0.000	0.000	0.000	0.000	0.000	0.000	0.000	0.000	0.000	0.038	0.053	0.060	0.071	4.408	0.050	0.411	316	2384	100	569	14980	15549	588	11016	11604	Error	Error	-4.718	569	14980	588	11016	421629	3822266	1.587	8.886	0	0	0
1	5	12	"A69"	"A69"	5335	21145	100	1362	1359	518	38	761	761	834	1438	172	5	0	0	14944	12925	6651	51	1088	1088	1234	1260	102	84	81	0	0.000	0.000	0.000	0.000	0.000	0.000	0.000	0.000	0.000	0.000	0.000	0.000	0.000	0.000	0.043	0.051	0.056	0.059	3.604	0.049	0.023	316	2384	100	601	13856	14457	598	11837	12435	Error	Error	-4.527	601	13856	598	11837	429339	4084436	0.365	9.279	0	0	0
1	6	12	"A69"	"A69"	5635	21145	100	1355	1418	555	39	750	750	793	355	44	68	43	0	16576	14319	6652	46	1093	1093	1195	949	79	88	85	0	0.000	0.000	0.000	0.000	0.000	0.000	0.000	0.000	0.000	0.000	0.000	0.000	0.000	0.000	0.039	0.051	0.050	0.056	3.126	0.047	0.404	316	2384	100	605	15483	16088	668	13226	13894	Error	Error	-4.678	605	15483	668	13226	448035	4524882	1.761	13.829	0	0	0
1	7	12	"A70"	"A70"	5935	21145	100	1112	1170	501	42	741	741	783	361	46	50	26	0	7922	8478	6066	71	1085	1085	1163	652	56	75	70	0	0.000	0.000	0.000	0.000	0.000	0.000	0.000	0.000	0.000	0.000	0.000	0.000	0.000	0.000	0.054	0.058	0.069	0.086	3.974	0.054	0.313	316	2384	100	371	6837	7208	429	7393	7822	Error	Error	-4.204	371	6837	429	7393	369791	2678913	1.072	11.219	0	0	0
1	8	12	"A70"	"A70"	6235	21140	100	1091	1168	502	42	764	764	831	579	69	32	9	0	7491	9009	6311	70	1101	1101	1293	1446	111	78	72	0	0.000	0.000	0.000	0.000	0.000	0.000	0.000	0.000	0.000	0.000	0.000	0.000	0.000	0.000	0.051	0.051	0.062	0.075	5.411	0.053	0.252	316	2384	100	327	6390	6717	404	7908	8312	Error	Error	-4.288	327	6390	404	7908	369120	2846874	0.582	5.336	0	0	0
1	9	12	"A70"	"A70"	6535	21140	100	1162	1211	537	44	738	738	792	369	46	53	30	0	8348	9167	6374	69	1092	1092	1312	1580	120	76	70	0	0.000	0.000	0.000	0.000	0.000	0.000	0.000	0.000	0.000	0.000	0.000	0.000	0.000	0.000	0.058	0.059	0.068	0.088	4.176	0.056	0.409	316	2384	100	424	7256	7680	473	8075	8548	Error	Error	-4.097	424	7256	473	8075	382690	2896924	1.136	4.972	0	0	0
1	10	12	"A71"	"A71"	6830	21140	100	1317	1355	655	48	762	762	806	548	67	50	17	0	12660	10991	7038	64	1089	1089	1212	1063	87	75	73	0	0.000	0.000	0.000	0.000	0.000	0.000	0.000	0.000	0.000	0.000	0.000	0.000	0.000	0.000	0.048	0.060	0.066	0.078	3.780	0.058	0.433	316	2384	100	555	11571	12126	593	9902	10495	Error	Error	-4.382	555	11571	593	9902	428304	3473132	1.002	9.199	0	0	0
1	11	12	"A71"	"A71"	7130	21140	100	1399	1424	577	40	756	756	800	349	43	69	45	0	14494	12812	6710	52	1110	1110	1262	1176	93	89	87	0	0.000	0.000	0.000	0.000	0.000	0.000	0.000	0.000	0.000	0.000	0.000	0.000	0.000	0.000	0.048	0.057	0.059	0.060	2.445	0.055	0.475	316	2384	100	643	13384	14027	668	11702	12370	Error	Error	-4.380	643	13384	668	11702	449981	4048599	1.788	9.821	0	0	0
1	12	12	"A71"	"A71"	7430	21140	100	1387	1486	859	57	799	799	891	1458	163	8	0	0	12932	12141	6270	51	1141	1141	1349	1407	104	87	83	0	0.000	0.000	0.000	0.000	0.000	0.000	0.000	0.000	0.000	0.000	0.000	0.000	0.000	0.000	0.050	0.062	0.063	0.066	3.210	0.055	0.293	316	2384	100	588	11791	12379	687	11000	11687	Error	Error	-4.326	588	11791	687	11000	469558	3836504	0.408	7.670	0	0	0
1	13	12	"A72"	"A72"	7730	21135	100	1177	1245	558	44	789	789	910	1704	187	1	0	0	7004	6730	4339	64	1133	1133	1280	1654	129	70	65	0	0.000	0.000	0.000	0.000	0.000	0.000	0.000	0.000	0.000	0.000	0.000	0.000	0.000	0.000	0.066	0.081	0.096	0.111	4.256	0.077	0.294	316	2384	100	388	5871	6259	456	5597	6053	Error	Error	-3.919	388	5871	456	5597	393568	2126772	0.197	3.295	0	0	0
1	14	12	"A72"	"A72"	8030	21135	100	1136	1253	597	47	784	784	865	872	100	21	4	0	7772	7488	4128	55	1144	1144	1290	1014	78	82	79	0	0.000	0.000	0.000	0.000	0.000	0.000	0.000	0.000	0.000	0.000	0.000	0.000	0.000	0.000	0.053	0.074	0.076	0.078	3.664	0.098	0.156	316	2384	100	352	6628	6980	469	6344	6813	Error	Error	-4.235	352	6628	469	6344	396098	2366053	0.445	6.112	0	0	0
1	15	12	"A72"	"A72"	8330	21135	100	1240	1287	528	41	761	761	822	402	48	54	27	0	8267	8386	4796	57	1139	1139	1210	628	51	84	81	0	0.000	0.000	0.000	0.000	0.000	0.000	0.000	0.000	0.000	0.000	0.000	0.000	0.000	0.000	0.067	0.073	0.080	0.087	3.633	0.064	0.278	316	2384	100	479	7128	7607	526	7247	7773	Error	Error	-3.895	479	7128	526	7247	406672	2650122	1.157	11.427	0	0	0
1	16	12	"A73"	"A73"	8630	21135	100	946	1061	489	46	800	800	896	1536	171	1	0	0	2723	4170	3952	94	1150	1150	1180	303	25	72	65	0	0.000	0.000	0.000	0.000	0.000	0.000	0.000	0.000	0.000	0.000	0.000	0.000	0.000	0.000	0.093	0.086	0.136	0.179	5.526	0.322	0.020	316	2384	100	146	1573	1719	261	3020	3281	Error	Error	-3.429	146	1573	261	3020	335286	1317748	0.107	9.868	0	0	0
1	17	12	"A73"	"A73"	8930	21135	100	975	1043	458	43	792	792	852	490	57	22	8	0	2714	4052	3602	88	1172	1172	1200	292	24	81	72	0	0.000	0.000	0.000	0.000	0.000	0.000	0.000	0.000	0.000	0.000	0.000	0.000	0.000	0.000	0.119	0.087	0.163	0.180	3.747	0.078	0.119	316	2384	100	183	1542	1725	251	2880	3131	Error	Error	-3.075	183	1542	251	2880	329576	1280396	0.390	9.767	0	0	0
1	18	12	"A73"	"A73"	9230	21135	100	918	963	410	42	795	795	861	561	65	16	2	0	2945	3930	3132	79	1175	1175	1218	887	72	66	49	0	0.000	0.000	0.000	0.000	0.000	0.000	0.000	0.000	0.000	0.000	0.000	0.000	0.000	0.000	0.069	0.061	0.116	0.146	5.237	0.060	0.084	316	2384	100	123	1770	1893	168	2755	2923	Error	Error	-3.847	123	1770	168	2755	304370	1241893	0.182	3.057	0	0	0
1	1	13	"A74"	"A74"	4140	21450	100	1051	1069	437	40	813	813	1368	4670	341	0	0	0	5734	5909	3770	63	1126	1126	1794	5055	281	45	9	0	0.000	0.000	0.000	0.000	0.000	0.000	0.000	0.000	0.000	0.000	0.000	0.000	0.000	0.000	0.052	0.054	0.087	0.106	5.197	0.060	0.166	316	2384	100	238	4608	4846	256	4783	5039	Error	Error	-4.275	238	4608	256	4783	337815	1867161	-0.064	0.814	0	0	0
1	2	13	"A74"	"A74"	4440	21450	100	1251	1294	577	44	748	748	785	341	43	63	33	0	8689	8636	2998	34	1085	1085	1100	237	21	100	100	0	0.000	0.000	0.000	0.000	0.000	0.000	0.000	0.000	0.000	0.000	0.000	0.000	0.000	0.000	0.066	0.072	0.082	0.065	2.959	0.063	0.233	316	2384	100	503	7604	8107	546	7551	8097	Error	Error	-3.918	503	7604	546	7551	408924	2728996	1.493	31.797	0	0	0
1	3	13	"A74"	"A74"	4740	21450	100	1160	1220	468	38	758	758	813	680	83	28	3	0	7619	7951	3803	47	1077	1077	1102	293	26	98	96	0	0.000	0.000	0.000	0.000	0.000	0.000	0.000	0.000	0.000	0.000	0.000	0.000	0.000	0.000	0.061	0.067	0.071	0.067	2.986	0.059	0.058	316	2384	100	402	6542	6944	462	6874	7336	Error	Error	-4.024	402	6542	462	6874	385646	2512464	0.599	23.375	0	0	0
1	4	13	"A75"	"A75"	5040	21445	100	1272	1434	770	53	751	751	788	370	46	61	38	0	6705	6354	3833	60	1102	1102	1170	562	48	77	74	0	0.000	0.000	0.000	0.000	0.000	0.000	0.000	0.000	0.000	0.000	0.000	0.000	0.000	0.000	0.093	0.130	0.147	0.164	4.888	0.111	0.268	316	2384	100	521	5603	6124	683	5252	5935	Error	Error	-3.427	521	5603	683	5252	453136	2007787	1.746	9.224	0	0	0
1	5	13	"A75"	"A75"	5340	21445	100	1528	1652	736	44	751	751	805	402	49	70	49	0	7155	7277	2794	38	1099	1099	1202	659	54	99	98	0	0.000	0.000	0.000	0.000	0.000	0.000	0.000	0.000	0.000	0.000	0.000	0.000	0.000	0.000	0.128	0.146	0.123	0.128	3.207	0.104	0.217	316	2384	100	777	6056	6833	901	6178	7079	Error	Error	-2.962	777	6056	901	6178	521916	2299654	2.107	9.219	0	0	0
1	6	13	"A75"	"A75"	5640	21445	100	1631	1716	728	42	767	767	818	451	55	73	47	0	7379	7662	3143	41	1098	1098	1147	471	41	100	98	0	0.000	0.000	0.000	0.000	0.000	0.000	0.000	0.000	0.000	0.000	0.000	0.000	0.000	0.000	0.138	0.145	0.140	0.130	3.555	0.094	0.160	316	2384	100	864	6281	7145	949	6564	7513	Error	Error	-2.862	864	6281	949	6564	542277	2421152	1.991	13.832	0	0	0
1	7	13	"A76"	"A76"	5940	21445	100	1132	1227	777	63	757	757	802	388	48	49	21	0	8058	7480	4263	56	1099	1099	1176	673	57	77	74	0	0.000	0.000	0.000	0.000	0.000	0.000	0.000	0.000	0.000	0.000	0.000	0.000	0.000	0.000	0.054	0.074	0.077	0.089	4.262	0.070	0.217	316	2384	100	375	6959	7334	470	6381	6851	Error	Error	-4.214	375	6959	470	6381	387686	2363600	1.095	9.367	0	0	0
1	8	13	"A76"	"A76"	6240	21445	100	1256	1335	706	52	756	756	795	371	46	60	31	0	8261	8487	2798	32	1103	1103	1144	468	40	99	98	0	0.000	0.000	0.000	0.000	0.000	0.000	0.000	0.000	0.000	0.000	0.000	0.000	0.000	0.000	0.070	0.078	0.077	0.071	2.577	0.071	0.197	316	2384	100	500	7158	7658	579	7384	7963	Error	Error	-3.840	500	7158	579	7384	422011	2682014	1.456	15.690	0	0	0
1	9	13	"A76"	"A76"	6535	21440	100	1249	1257	427	33	747	747	805	693	86	32	2	0	8327	8496	3232	38	1093	1093	1116	255	22	99	97	0	0.000	0.000	0.000	0.000	0.000	0.000	0.000	0.000	0.000	0.000	0.000	0.000	0.000	0.000	0.069	0.069	0.075	0.069	2.708	0.059	0.053	316	2384	100	502	7234	7736	510	7403	7913	Error	Error	-3.849	502	7234	510	7403	397318	2684613	0.652	28.941	0	0	0
1	10	13	"A77"	"A77"	6835	21440	100	1569	1666	862	51	734	734	794	474	59	63	45	0	6725	6371	3495	54	1096	1096	1152	542	47	81	76	0	0.000	0.000	0.000	0.000	0.000	0.000	0.000	0.000	0.000	0.000	0.000	0.000	0.000	0.000	0.148	0.177	0.187	0.191	3.485	0.151	0.431	316	2384	100	835	5629	6464	932	5275	6207	Error	Error	-2.753	835	5629	932	5275	526343	2013124	1.840	9.629	0	0	0
1	11	13	"A77"	"A77"	7135	21440	100	1734	1843	914	49	746	746	813	714	87	60	34	0	6525	6868	3031	44	1090	1090	1117	328	29	98	95	0	0.000	0.000	0.000	0.000	0.000	0.000	0.000	0.000	0.000	0.000	0.000	0.000	0.000	0.000	0.182	0.190	0.182	0.176	3.311	0.140	0.295	316	2384	100	988	5435	6423	1097	5778	6875	Error	Error	-2.460	988	5435	1097	5778	582468	2170247	1.443	17.534	0	0	0
1	12	13	"A77"	"A77"	7435	21440	100	1707	1849	898	48	756	756	798	354	44	77	61	0	6797	7152	3020	42	1104	1104	1147	404	35	97	95	0	0.000	0.000	0.000	0.000	0.000	0.000	0.000	0.000	0.000	0.000	0.000	0.000	0.000	0.000	0.167	0.181	0.174	0.170	2.805	0.144	0.354	316	2384	100	951	5693	6644	1093	6048	7141	Error	Error	-2.582	951	5693	1093	6048	584323	2259994	2.969	14.864	0	0	0
1	13	13	"A78"	"A78"	7735	21440	100	1290	1347	713	52	744	744	797	503	63	52	22	0	7887	6983	3572	51	1095	1095	1119	285	25	90	87	0	0.000	0.000	0.000	0.000	0.000	0.000	0.000	0.000	0.000	0.000	0.000	0.000	0.000	0.000	0.080	0.102	0.110	0.117	3.719	0.088	0.267	316	2384	100	546	6792	7338	603	5888	6491	Error	Error	-3.637	546	6792	603	5888	425767	2206531	1.093	20.575	0	0	0
1	14	13	"A78"	"A78"	8035	21435	100	1261	1293	470	36	748	748	786	351	44	66	36	0	8543	7893	3648	46	1130	1130	1195	483	40	95	92	0	0.000	0.000	0.000	0.000	0.000	0.000	0.000	0.000	0.000	0.000	0.000	0.000	0.000	0.000	0.069	0.081	0.090	0.093	2.623	0.065	0.242	316	2384	100	513	7413	7926	545	6763	7308	Error	Error	-3.853	513	7413	545	6763	408430	2494252	1.444	13.867	0	0	0
1	15	13	"A78"	"A78"	8335	21435	100	1218	1297	475	36	769	769	836	802	95	25	2	0	8675	8100	4002	49	1123	1123	1145	290	25	96	93	0	0.000	0.000	0.000	0.000	0.000	0.000	0.000	0.000	0.000	0.000	0.000	0.000	0.000	0.000	0.059	0.076	0.086	0.083	3.304	0.063	0.094	316	2384	100	449	7552	8001	528	6977	7505	Error	Error	-4.072	449	7552	528	6977	409732	2559595	0.575	23.983	0	0	0
1	16	13	"A79"	"A79"	8635	21435	100	1303	1318	529	40	774	774	865	825	95	28	2	0	8673	8679	4703	54	1143	1143	1176	369	31	90	86	0	0.000	0.000	0.000	0.000	0.000	0.000	0.000	0.000	0.000	0.000	0.000	0.000	0.000	0.000	0.070	0.072	0.083	0.088	3.565	0.067	0.050	316	2384	100	529	7530	8059	544	7536	8080	Error	Error	-3.831	529	7530	544	7536	416577	2742624	0.549	20.333	0	0	0
1	17	13	"A79"	"A79"	8935	21435	100	1320	1336	474	35	790	790	833	373	44	60	31	0	9124	9048	3724	41	1166	1166	1188	279	23	98	98	0	0.000	0.000	0.000	0.000	0.000	0.000	0.000	0.000	0.000	0.000	0.000	0.000	0.000	0.000	0.067	0.069	0.076	0.069	2.625	0.062	0.274	316	2384	100	530	7958	8488	546	7882	8428	Error	Error	-3.908	530	7958	546	7882	422219	2859122	1.349	28.172	0	0	0
1	18	13	"A79"	"A79"	9235	21435	100	1448	1476	508	34	783	783	830	364	43	73	43	0	10499	10685	3444	32	1188	1188	1233	393	31	99	97	0	0.000	0.000	0.000	0.000	0.000	0.000	0.000	0.000	0.000	0.000	0.000	0.000	0.000	0.000	0.071	0.073	0.074	0.069	2.155	0.066	0.359	316	2384	100	665	9311	9976	693	9497	10190	Error	Error	-3.808	665	9311	693	9497	466419	3376541	1.775	24.051	0	0	0
1	1	14	"A80"	"A80"	4145	21750	100	1047	1126	481	42	761	761	814	371	45	43	19	0	6325	6582	4265	64	1108	1108	1144	397	34	81	79	0	0.000	0.000	0.000	0.000	0.000	0.000	0.000	0.000	0.000	0.000	0.000	0.000	0.000	0.000	0.055	0.067	0.084	0.093	4.261	0.059	0.220	316	2384	100	286	5217	5503	365	5474	5839	Error	Error	-4.189	286	5217	365	5474	355790	2079820	0.841	13.698	0	0	0
1	2	14	"A80"	"A80"	4445	21750	100	1144	1180	451	38	758	758	796	339	42	53	28	0	8377	8342	3113	37	1093	1093	1133	345	30	97	97	0	0.000	0.000	0.000	0.000	0.000	0.000	0.000	0.000	0.000	0.000	0.000	0.000	0.000	0.000	0.053	0.058	0.068	0.063	2.551	0.054	0.222	316	2384	100	386	7284	7670	422	7249	7671	Error	Error	-4.238	386	7284	422	7249	372759	2636051	1.133	20.896	0	0	0
1	3	14	"A80"	"A80"	4745	21750	100	1203	1251	476	38	756	756	804	407	50	54	25	0	9248	9129	3519	38	1104	1104	1150	449	39	99	98	0	0.000	0.000	0.000	0.000	0.000	0.000	0.000	0.000	0.000	0.000	0.000	0.000	0.000	0.000	0.055	0.062	0.068	0.061	2.814	0.060	0.266	316	2384	100	447	8144	8591	495	8025	8520	Error	Error	-4.187	447	8144	495	8025	395298	2884709	1.098	17.771	0	0	0
1	4	14	"A81"	"A81"	5045	21745	100	1122	1183	523	44	744	744	787	346	43	52	28	0	9126	8537	5159	60	1096	1096	1140	413	36	82	77	0	0.000	0.000	0.000	0.000	0.000	0.000	0.000	0.000	0.000	0.000	0.000	0.000	0.000	0.000	0.047	0.059	0.069	0.079	5.547	0.054	0.228	316	2384	100	378	8030	8408	439	7441	7880	Error	Error	-4.409	378	8030	439	7441	373968	2697719	1.145	17.910	0	0	0
1	5	14	"A81"	"A81"	5345	21745	100	1313	1447	959	66	744	744	812	547	67	51	17	0	10633	10519	4179	39	1099	1099	1181	540	45	94	92	0	0.000	0.000	0.000	0.000	0.000	0.000	0.000	0.000	0.000	0.000	0.000	0.000	0.000	0.000	0.060	0.075	0.069	0.063	3.140	0.075	0.284	316	2384	100	569	9534	10103	703	9420	10123	Error	Error	-4.067	569	9534	703	9420	457302	3324103	1.161	17.293	0	0	0
1	6	14	"A81"	"A81"	5645	21745	100	1265	1280	472	36	763	763	830	724	87	30	3	0	10087	9935	3808	38	1103	1103	1168	655	56	94	92	0	0.000	0.000	0.000	0.000	0.000	0.000	0.000	0.000	0.000	0.000	0.000	0.000	0.000	0.000	0.056	0.059	0.059	0.060	3.072	0.056	0.240	316	2384	100	502	8984	9486	517	8832	9349	Error	Error	-4.162	502	8984	517	8832	404474	3139328	0.622	13.385	0	0	0
1	7	14	"A82"	"A82"	5940	21745	100	1163	1213	513	42	765	765	830	829	99	24	1	0	9512	9134	5182	56	1105	1105	1146	457	39	84	81	0	0.000	0.000	0.000	0.000	0.000	0.000	0.000	0.000	0.000	0.000	0.000	0.000	0.000	0.000	0.047	0.056	0.071	0.074	3.689	0.056	0.059	316	2384	100	398	8407	8805	448	8029	8477	Error	Error	-4.401	398	8407	448	8029	383419	2886302	0.462	17.479	0	0	0
1	8	14	"A82"	"A82"	6240	21745	100	1184	1256	541	43	765	765	845	1264	149	8	0	0	8356	8816	4451	50	1101	1101	1164	518	44	93	91	0	0.000	0.000	0.000	0.000	0.000	0.000	0.000	0.000	0.000	0.000	0.000	0.000	0.000	0.000	0.058	0.064	0.070	0.067	3.260	0.055	0.167	316	2384	100	419	7255	7674	491	7715	8206	Error	Error	-4.114	419	7255	491	7715	396855	2785779	0.325	14.772	0	0	0
1	9	14	"A82"	"A82"	6540	21745	100	1219	1251	479	38	755	755	792	370	46	56	29	0	9298	9808	4690	47	1090	1090	1139	462	40	94	94	0	0.000	0.000	0.000	0.000	0.000	0.000	0.000	0.000	0.000	0.000	0.000	0.000	0.000	0.000	0.057	0.057	0.065	0.057	2.915	0.055	0.299	316	2384	100	464	8208	8672	496	8718	9214	Error	Error	-4.145	464	8208	496	8718	395285	3099339	1.241	18.764	0	0	0
1	10	14	"A83"	"A83"	6840	21740	100	1140	1175	482	41	754	754	790	352	44	53	26	0	6959	6255	3370	53	1089	1089	1160	644	55	80	76	0	0.000	0.000	0.000	0.000	0.000	0.000	0.000	0.000	0.000	0.000	0.000	0.000	0.000	0.000	0.066	0.081	0.094	0.102	3.766	0.073	0.236	316	2384	100	386	5870	6256	421	5166	5587	Error	Error	-3.927	386	5870	421	5166	371398	1976644	1.094	7.911	0	0	0
1	11	14	"A83"	"A83"	7140	21740	100	1133	1156	458	39	747	747	787	347	44	53	23	0	7509	7383	2960	40	1100	1100	1162	538	46	94	93	0	0.000	0.000	0.000	0.000	0.000	0.000	0.000	0.000	0.000	0.000	0.000	0.000	0.000	0.000	0.060	0.065	0.078	0.065	2.876	0.059	0.193	316	2384	100	386	6409	6795	409	6283	6692	Error	Error	-4.053	386	6409	409	6283	365358	2333152	1.063	11.563	0	0	0
1	12	14	"A83"	"A83"	7440	21740	100	1115	1191	533	44	753	753	789	342	43	51	27	0	6992	7012	2924	41	1103	1103	1139	408	35	95	91	0	0.000	0.000	0.000	0.000	0.000	0.000	0.000	0.000	0.000	0.000	0.000	0.000	0.000	0.000	0.061	0.074	0.085	0.076	3.862	0.068	0.207	316	2384	100	362	5889	6251	438	5909	6347	Error	Error	-4.024	362	5889	438	5909	376232	2215640	1.175	14.395	0	0	0
1	13	14	"A84"	"A84"	7740	21740	100	1169	1197	502	41	764	764	816	530	64	43	10	0	6641	6118	3376	55	1124	1124	1158	474	40	84	77	0	0.000	0.000	0.000	0.000	0.000	0.000	0.000	0.000	0.000	0.000	0.000	0.000	0.000	0.000	0.073	0.087	0.098	0.114	3.978	0.080	0.098	316	2384	100	405	5517	5922	433	4994	5427	Error	Error	-3.768	405	5517	433	4994	378241	1933436	0.719	10.464	0	0	0
1	14	14	"A84"	"A84"	8040	21740	100	1328	1366	620	45	748	748	795	357	44	64	39	0	7484	7642	3513	45	1133	1133	1210	633	52	94	92	0	0.000	0.000	0.000	0.000	0.000	0.000	0.000	0.000	0.000	0.000	0.000	0.000	0.000	0.000	0.091	0.095	0.095	0.090	3.495	0.077	0.245	316	2384	100	580	6351	6931	618	6509	7127	Error	Error	-3.453	580	6351	618	6509	431500	2414837	1.599	10.161	0	0	0
1	15	14	"A84"	"A84"	8340	21735	100	1213	1301	536	41	768	768	816	414	50	54	23	0	7390	7328	3012	41	1146	1146	1219	578	47	92	90	0	0.000	0.000	0.000	0.000	0.000	0.000	0.000	0.000	0.000	0.000	0.000	0.000	0.000	0.000	0.071	0.086	0.089	0.081	3.246	0.073	0.167	316	2384	100	445	6244	6689	533	6182	6715	Error	Error	-3.811	445	6244	533	6182	411152	2315550	1.171	10.569	0	0	0
1	16	14	"A85"	"A85"	8640	21735	100	1155	1222	497	40	772	772	817	352	43	52	26	0	7192	7089	3849	54	1143	1143	1171	403	34	87	82	0	0.000	0.000	0.000	0.000	0.000	0.000	0.000	0.000	0.000	0.000	0.000	0.000	0.000	0.000	0.063	0.076	0.087	0.096	3.889	0.061	0.220	316	2384	100	383	6049	6432	450	5946	6396	Error	Error	-3.981	383	6049	450	5946	386284	2240047	1.151	14.685	0	0	0
1	17	14	"A85"	"A85"	8940	21735	100	1180	1238	509	41	793	793	836	379	45	50	24	0	6837	7215	3209	44	1174	1174	1212	400	33	95	94	0	0.000	0.000	0.000	0.000	0.000	0.000	0.000	0.000	0.000	0.000	0.000	0.000	0.000	0.000	0.068	0.074	0.089	0.080	2.633	0.065	0.191	316	2384	100	387	5663	6050	445	6041	6486	Error	Error	-3.871	387	5663	445	6041	391339	2279898	1.061	15.008	0	0	0
1	18	14	"A85"	"A85"	9240	21735	100	1157	1191	495	41	784	784	856	1138	132	7	0	0	6984	7181	3233	45	1156	1156	1206	514	42	95	93	0	0.000	0.000	0.000	0.000	0.000	0.000	0.000	0.000	0.000	0.000	0.000	0.000	0.000	0.000	0.064	0.068	0.078	0.073	3.091	0.059	0.182	316	2384	100	373	5828	6201	407	6025	6432	Error	Error	-3.966	373	5828	407	6025	376340	2269282	0.294	11.625	0	0	0
1	1	15	"A86"	"A86"	4150	22050	100	1126	1166	479	41	767	767	812	376	46	48	23	0	6613	6895	3809	55	1093	1093	1125	326	28	89	84	0	0.000	0.000	0.000	0.000	0.000	0.000	0.000	0.000	0.000	0.000	0.000	0.000	0.000	0.000	0.065	0.069	0.086	0.088	4.211	0.062	0.233	316	2384	100	359	5520	5879	399	5802	6201	Error	Error	-3.943	359	5520	399	5802	368352	2178783	0.941	17.699	0	0	0
1	2	15	"A86"	"A86"	4450	22050	100	1205	1274	509	39	756	756	817	512	62	44	14	0	7672	8205	3092	37	1093	1093	1126	347	30	100	100	0	0.000	0.000	0.000	0.000	0.000	0.000	0.000	0.000	0.000	0.000	0.000	0.000	0.000	0.000	0.068	0.073	0.079	0.070	2.576	0.065	0.119	316	2384	100	449	6579	7028	518	7112	7630	Error	Error	-3.873	449	6579	518	7112	402635	2592679	0.893	20.401	0	0	0
1	3	15	"A86"	"A86"	4750	22050	100	1153	1189	467	39	734	734	790	357	45	55	28	0	6715	7409	3022	40	1076	1076	1096	243	22	100	100	0	0.000	0.000	0.000	0.000	0.000	0.000	0.000	0.000	0.000	0.000	0.000	0.000	0.000	0.000	0.074	0.072	0.087	0.069	3.160	0.059	0.183	316	2384	100	419	5639	6058	455	6333	6788	Error	Error	-3.750	419	5639	455	6333	375849	2341343	1.118	25.979	0	0	0
1	4	15	"A87"	"A87"	5050	22050	100	1113	1193	614	51	753	753	813	813	100	19	1	0	6919	6558	3324	50	1092	1092	1140	405	35	87	82	0	0.000	0.000	0.000	0.000	0.000	0.000	0.000	0.000	0.000	0.000	0.000	0.000	0.000	0.000	0.062	0.080	0.093	0.095	3.765	0.085	0.039	316	2384	100	360	5827	6187	440	5466	5906	Error	Error	-4.017	360	5827	440	5466	377034	2072377	0.467	13.378	0	0	0
1	5	15	"A87"	"A87"	5350	22045	100	1146	1172	442	37	762	762	798	357	44	51	21	0	7256	7623	3223	42	1103	1103	1130	306	27	99	98	0	0.000	0.000	0.000	0.000	0.000	0.000	0.000	0.000	0.000	0.000	0.000	0.000	0.000	0.000	0.062	0.063	0.072	0.061	2.854	0.053	0.113	316	2384	100	384	6153	6537	410	6520	6930	Error	Error	-4.002	384	6153	410	6520	370291	2408728	1.048	21.219	0	0	0
1	6	15	"A87"	"A87"	5645	22045	100	1135	1217	489	40	749	749	816	547	67	36	12	0	7319	7754	3258	42	1101	1101	1141	434	38	98	96	0	0.000	0.000	0.000	0.000	0.000	0.000	0.000	0.000	0.000	0.000	0.000	0.000	0.000	0.000	0.062	0.070	0.076	0.068	2.790	0.076	0.141	316	2384	100	386	6218	6604	468	6653	7121	Error	Error	-4.010	386	6218	468	6653	384602	2450278	0.733	15.237	0	0	0
1	7	15	"A88"	"A88"	5945	22045	100	1191	1170	440	37	773	773	919	1839	200	0	0	0	9274	8523	4341	50	1096	1096	1151	595	51	85	82	0	0.000	0.000	0.000	0.000	0.000	0.000	0.000	0.000	0.000	0.000	0.000	0.000	0.000	0.000	0.051	0.053	0.064	0.071	3.660	0.165	0.034	316	2384	100	418	8178	8596	397	7427	7824	Error	Error	-4.290	418	8178	397	7427	369735	2693419	0.136	12.390	0	0	0
1	8	15	"A88"	"A88"	6245	22045	100	1207	1241	638	51	754	754	789	336	42	59	31	0	8245	8468	3680	43	1096	1096	1120	280	25	98	95	0	0.000	0.000	0.000	0.000	0.000	0.000	0.000	0.000	0.000	0.000	0.000	0.000	0.000	0.000	0.063	0.066	0.068	0.069	2.829	0.065	0.241	316	2384	100	453	7149	7602	487	7372	7859	Error	Error	-3.980	453	7149	487	7372	392049	2675987	1.345	26.243	0	0	0
1	9	15	"A88"	"A88"	6545	22045	100	1235	1262	456	36	746	746	782	364	46	62	28	0	9620	9327	3397	36	1091	1091	1111	271	24	99	98	0	0.000	0.000	0.000	0.000	0.000	0.000	0.000	0.000	0.000	0.000	0.000	0.000	0.000	0.000	0.057	0.063	0.065	0.062	2.387	0.056	0.255	316	2384	100	489	8529	9018	516	8236	8752	Error	Error	-4.124	489	8529	516	8236	398870	2947186	1.319	30.317	0	0	0
1	10	15	"A89"	"A89"	6845	22040	100	1236	1260	444	35	759	759	875	1740	198	0	0	0	12569	11065	4691	42	1096	1096	1198	889	74	88	86	0	0.000	0.000	0.000	0.000	0.000	0.000	0.000	0.000	0.000	0.000	0.000	0.000	0.000	0.000	0.042	0.050	0.056	0.057	3.275	0.050	0.354	316	2384	100	477	11473	11950	501	9969	10470	Error	Error	-4.588	477	11473	501	9969	398207	3496610	0.221	11.099	0	0	0
1	11	15	"A89"	"A89"	7145	22040	100	1300	1308	470	35	741	741	830	1499	180	3	0	0	12532	11830	4232	35	1098	1098	1252	1777	141	97	88	0	0.000	0.000	0.000	0.000	0.000	0.000	0.000	0.000	0.000	0.000	0.000	0.000	0.000	0.000	0.049	0.053	0.057	0.050	2.545	0.164	0.178	316	2384	100	559	11434	11993	567	10732	11299	Error	Error	-4.354	559	11434	567	10732	413457	3738265	0.319	5.953	0	0	0
1	12	15	"A89"	"A89"	7445	22040	100	1344	1402	543	38	752	752	834	1105	132	18	0	0	12540	11423	3765	32	1122	1122	1302	1142	87	95	93	0	0.000	0.000	0.000	0.000	0.000	0.000	0.000	0.000	0.000	0.000	0.000	0.000	0.000	0.000	0.052	0.063	0.064	0.056	2.904	0.057	0.038	316	2384	100	592	11418	12010	650	10301	10951	Error	Error	-4.270	592	11418	650	10301	443002	3609559	0.514	8.863	0	0	0
1	13	15	"A90"	"A90"	7745	22040	100	1212	1207	461	38	759	759	798	381	47	55	24	0	6827	6759	3884	57	1101	1101	1132	363	32	87	81	0	0.000	0.000	0.000	0.000	0.000	0.000	0.000	0.000	0.000	0.000	0.000	0.000	0.000	0.000	0.079	0.079	0.091	0.100	3.660	0.066	0.227	316	2384	100	453	5726	6179	448	5658	6106	Error	Error	-3.660	453	5726	448	5658	381500	2135822	1.073	15.501	0	0	0
1	14	15	"A90"	"A90"	8045	22040	100	1318	1399	780	55	762	762	811	419	51	61	26	0	8249	8210	3202	39	1138	1138	1166	324	27	98	97	0	0.000	0.000	0.000	0.000	0.000	0.000	0.000	0.000	0.000	0.000	0.000	0.000	0.000	0.000	0.078	0.090	0.087	0.076	2.836	0.082	0.174	316	2384	100	556	7111	7667	637	7072	7709	Error	Error	-3.677	556	7111	637	7072	442146	2594247	1.403	21.741	0	0	0
1	15	15	"A90"	"A90"	8345	22035	100	1225	1263	462	36	770	770	818	366	44	56	27	0	8420	8117	3074	37	1138	1138	1166	318	27	96	95	0	0.000	0.000	0.000	0.000	0.000	0.000	0.000	0.000	0.000	0.000	0.000	0.000	0.000	0.000	0.062	0.071	0.071	0.070	2.744	0.062	0.206	316	2384	100	455	7282	7737	493	6979	7472	Error	Error	-4.000	455	7282	493	6979	399131	2564865	1.216	21.858	0	0	0
1	16	15	"A91"	"A91"	8645	22035	100	1202	1243	504	40	778	778	823	378	45	54	25	0	7328	7038	4005	56	1153	1153	1201	509	42	81	78	0	0.000	0.000	0.000	0.000	0.000	0.000	0.000	0.000	0.000	0.000	0.000	0.000	0.000	0.000	0.069	0.079	0.088	0.099	3.861	0.064	0.226	316	2384	100	424	6175	6599	465	5885	6350	Error	Error	-3.864	424	6175	465	5885	392632	2224144	1.111	11.468	0	0	0
1	17	15	"A91"	"A91"	8945	22035	100	1250	1299	507	39	796	796	829	345	41	59	30	0	7200	7421	3230	43	1167	1167	1191	279	23	98	95	0	0.000	0.000	0.000	0.000	0.000	0.000	0.000	0.000	0.000	0.000	0.000	0.000	0.000	0.000	0.075	0.080	0.088	0.082	2.986	0.072	0.269	316	2384	100	454	6033	6487	503	6254	6757	Error	Error	-3.732	454	6033	503	6254	410419	2344963	1.362	22.330	0	0	0
1	18	15	"A91"	"A91"	9240	22035	100	1254	1275	483	37	801	801	854	492	57	45	12	0	7508	7407	2976	40	1180	1180	1206	353	29	96	94	0	0.000	0.000	0.000	0.000	0.000	0.000	0.000	0.000	0.000	0.000	0.000	0.000	0.000	0.000	0.072	0.076	0.084	0.078	2.691	0.069	0.223	316	2384	100	453	6328	6781	474	6227	6701	Error	Error	-3.804	453	6328	474	6227	402847	2340704	0.856	17.567	0	0	0
1	1	16	"A92"	"A92"	4155	22350	100	1264	1291	453	35	763	763	817	460	56	55	17	0	10860	10452	4353	41	1107	1107	1160	442	38	93	91	0	0.000	0.000	0.000	0.000	0.000	0.000	0.000	0.000	0.000	0.000	0.000	0.000	0.000	0.000	0.051	0.057	0.060	0.062	2.799	0.055	0.358	316	2384	100	501	9753	10254	528	9345	9873	Error	Error	-4.283	501	9753	528	9345	407851	3302841	1.030	21.023	0	0	0
1	2	16	"A92"	"A92"	4455	22350	100	1340	1396	545	39	768	768	805	364	45	69	35	0	11609	11671	3759	32	1119	1119	1310	1264	96	97	95	0	0.000	0.000	0.000	0.000	0.000	0.000	0.000	0.000	0.000	0.000	0.000	0.000	0.000	0.000	0.055	0.060	0.056	0.051	2.561	0.054	0.353	316	2384	100	572	10490	11062	628	10552	11180	Error	Error	-4.197	572	10490	628	10552	441220	3688099	1.624	8.197	0	0	0
1	3	16	"A92"	"A92"	4755	22350	100	1293	1378	540	39	768	768	803	373	46	63	37	0	10451	10783	4250	39	1112	1112	1167	409	35	100	98	0	0.000	0.000	0.000	0.000	0.000	0.000	0.000	0.000	0.000	0.000	0.000	0.000	0.000	0.000	0.056	0.063	0.066	0.057	2.448	0.056	0.280	316	2384	100	525	9339	9864	610	9671	10281	Error	Error	-4.153	525	9339	610	9671	435596	3407344	1.542	23.511	0	0	0
1	4	16	"A93"	"A93"	5050	22350	100	1210	1247	545	43	756	756	817	518	63	41	13	0	7515	7702	4805	62	1104	1104	1169	692	59	84	79	0	0.000	0.000	0.000	0.000	0.000	0.000	0.000	0.000	0.000	0.000	0.000	0.000	0.000	0.000	0.071	0.074	0.084	0.100	4.096	0.061	0.249	316	2384	100	454	6411	6865	491	6598	7089	Error	Error	-3.820	454	6411	491	6598	394166	2433971	0.830	9.441	0	0	0
1	5	16	"A93"	"A93"	5350	22350	100	1199	1253	465	37	761	761	808	433	53	50	18	0	8570	8801	3771	42	1119	1119	1162	442	38	98	97	0	0.000	0.000	0.000	0.000	0.000	0.000	0.000	0.000	0.000	0.000	0.000	0.000	0.000	0.000	0.059	0.064	0.068	0.059	2.945	0.062	0.167	316	2384	100	438	7451	7889	492	7682	8174	Error	Error	-4.088	438	7451	492	7682	395938	2781076	1.028	17.283	0	0	0
1	6	16	"A93"	"A93"	5650	22345	100	1173	1224	545	44	744	744	786	328	41	61	29	0	7954	8266	4242	51	1107	1107	1147	380	33	93	89	0	0.000	0.000	0.000	0.000	0.000	0.000	0.000	0.000	0.000	0.000	0.000	0.000	0.000	0.000	0.063	0.067	0.071	0.070	2.673	0.064	0.292	316	2384	100	429	6847	7276	480	7159	7639	Error	Error	-3.996	429	6847	480	7159	386897	2612088	1.335	18.734	0	0	0
1	7	16	"A94"	"A94"	5950	22345	100	1317	1326	551	41	755	755	801	398	49	60	31	0	10685	10125	6091	60	1104	1104	1161	625	53	81	77	0	0.000	0.000	0.000	0.000	0.000	0.000	0.000	0.000	0.000	0.000	0.000	0.000	0.000	0.000	0.059	0.063	0.069	0.075	3.181	0.059	0.394	316	2384	100	562	9581	10143	571	9021	9592	Error	Error	-4.092	562	9581	571	9021	419043	3199577	1.319	14.342	0	0	0
1	8	16	"A94"	"A94"	6250	22345	100	1325	1356	526	38	750	750	809	435	53	59	28	0	12005	11319	5165	45	1123	1123	1247	909	72	90	89	0	0.000	0.000	0.000	0.000	0.000	0.000	0.000	0.000	0.000	0.000	0.000	0.000	0.000	0.000	0.053	0.059	0.062	0.063	3.290	0.057	0.403	316	2384	100	575	10882	11457	606	10196	10802	Error	Error	-4.242	575	10882	606	10196	428454	3576759	1.257	11.080	0	0	0
1	9	16	"A94"	"A94"	6550	22345	100	1239	1315	536	40	748	748	817	508	62	48	20	0	12743	11440	5245	45	1106	1106	1171	543	46	93	90	0	0.000	0.000	0.000	0.000	0.000	0.000	0.000	0.000	0.000	0.000	0.000	0.000	0.000	0.000	0.042	0.055	0.057	0.058	2.886	0.052	0.237	316	2384	100	491	11637	12128	567	10334	10901	Error	Error	-4.567	491	11637	567	10334	415513	3615064	0.980	18.912	0	0	0
1	10	16	"A95"	"A95"	6850	22345	100	1363	1339	501	37	746	746	774	342	44	67	43	0	12389	10781	4954	45	1109	1109	1244	1045	84	84	83	0	0.000	0.000	0.000	0.000	0.000	0.000	0.000	0.000	0.000	0.000	0.000	0.000	0.000	0.000	0.055	0.061	0.063	0.065	3.756	0.056	0.119	316	2384	100	617	11280	11897	593	9672	10265	Error	Error	-4.192	617	11280	593	9672	423133	3406678	1.652	9.126	0	0	0
1	11	16	"A95"	"A95"	7150	22340	100	1399	1415	548	38	738	738	781	363	46	69	43	0	13534	12020	4795	39	1122	1122	1380	1627	117	91	85	0	0.000	0.000	0.000	0.000	0.000	0.000	0.000	0.000	0.000	0.000	0.000	0.000	0.000	0.000	0.053	0.062	0.065	0.064	3.117	0.061	0.441	316	2384	100	661	12412	13073	677	10898	11575	Error	Error	-4.231	661	12412	677	10898	447187	3798266	1.747	6.540	0	0	0
1	12	16	"A95"	"A95"	7450	22340	100	1330	1357	477	35	756	756	799	380	47	67	35	0	13133	11772	4797	40	1122	1122	1343	1302	96	92	88	0	0.000	0.000	0.000	0.000	0.000	0.000	0.000	0.000	0.000	0.000	0.000	0.000	0.000	0.000	0.048	0.056	0.059	0.059	2.535	0.057	0.411	316	2384	100	574	12011	12585	601	10650	11251	Error	Error	-4.387	574	12011	601	10650	428939	3720080	1.468	8.010	0	0	0
1	13	16	"A96"	"A96"	7750	22340	100	1283	1318	494	37	754	754	806	509	63	52	17	0	8990	8129	3735	45	1117	1117	1170	469	40	90	87	0	0.000	0.000	0.000	0.000	0.000	0.000	0.000	0.000	0.000	0.000	0.000	0.000	0.000	0.000	0.067	0.080	0.084	0.085	2.810	0.080	0.198	316	2384	100	529	7873	8402	564	7012	7576	Error	Error	-3.896	529	7873	564	7012	416336	2568780	1.006	14.838	0	0	0
1	14	16	"A96"	"A96"	8050	22340	100	1252	1325	696	52	764	764	820	423	51	55	24	0	9388	8956	3395	37	1128	1128	1197	506	42	94	94	0	0.000	0.000	0.000	0.000	0.000	0.000	0.000	0.000	0.000	0.000	0.000	0.000	0.000	0.000	0.059	0.072	0.073	0.070	2.719	0.073	0.251	316	2384	100	488	8260	8748	561	7828	8389	Error	Error	-4.081	488	8260	561	7828	418546	2830100	1.194	15.334	0	0	0
1	15	16	"A96"	"A96"	8350	22340	100	1382	1409	509	36	796	796	849	597	70	48	13	0	10452	9881	3572	36	1166	1166	1226	812	66	96	94	0	0.000	0.000	0.000	0.000	0.000	0.000	0.000	0.000	0.000	0.000	0.000	0.000	0.000	0.000	0.063	0.070	0.072	0.066	2.513	0.068	0.348	316	2384	100	586	9286	9872	613	8715	9328	Error	Error	-3.986	586	9286	613	8715	445202	3122286	0.938	10.659	0	0	0
1	16	16	"A97"	"A97"	8650	22335	100	1320	1338	526	39	785	785	842	411	48	59	28	0	9199	7932	4295	54	1164	1164	1251	748	59	81	78	0	0.000	0.000	0.000	0.000	0.000	0.000	0.000	0.000	0.000	0.000	0.000	0.000	0.000	0.000	0.067	0.082	0.091	0.104	3.766	0.074	0.343	316	2384	100	535	8035	8570	553	6768	7321	Error	Error	-3.909	535	8035	553	6768	422751	2506388	1.207	8.932	0	0	0
1	17	16	"A97"	"A97"	8945	22335	100	1358	1464	1403	95	795	795	842	395	46	59	32	0	8905	8401	3764	44	1178	1178	1238	465	37	93	88	0	0.000	0.000	0.000	0.000	0.000	0.000	0.000	0.000	0.000	0.000	0.000	0.000	0.000	0.000	0.073	0.093	0.088	0.089	2.960	0.106	0.211	316	2384	100	563	7727	8290	669	7223	7892	Error	Error	-3.779	563	7727	669	7223	462595	2654704	1.575	15.404	0	0	0
1	18	16	"A97"	"A97"	9245	22335	100	1319	1350	562	41	803	803	873	813	93	29	2	0	8904	8492	4351	51	1199	1199	1315	845	64	93	86	0	0.000	0.000	0.000	0.000	0.000	0.000	0.000	0.000	0.000	0.000	0.000	0.000	0.000	0.000	0.067	0.075	0.083	0.083	3.256	0.066	0.289	316	2384	100	516	7705	8221	547	7293	7840	Error	Error	-3.900	516	7705	547	7293	426482	2683552	0.587	8.493	0	0	0
1	1	17	"A98"	"A98"	4160	22650	100	863	913	397	43	779	779	835	515	61	16	1	0	1950	3246	3046	93	1110	1110	1131	261	23	78	64	0	0.000	0.000	0.000	0.000	0.000	0.000	0.000	0.000	0.000	0.000	0.000	0.000	0.000	0.000	0.100	0.063	0.248	0.234	5.706	0.048	0.024	316	2384	100	84	840	924	134	2136	2270	Error	Error	-3.322	84	840	134	2136	288617	1025624	0.151	8.103	0	0	0
1	2	17	"A98"	"A98"	4455	22650	100	876	942	440	46	757	757	799	350	43	29	9	0	2434	3669	3073	83	1090	1090	1104	222	20	93	82	0	0.000	0.000	0.000	0.000	0.000	0.000	0.000	0.000	0.000	0.000	0.000	0.000	0.000	0.000	0.089	0.072	0.145	0.154	4.404	0.061	0.094	316	2384	100	119	1344	1463	185	2579	2764	Error	Error	-3.497	119	1344	185	2579	297662	1159301	0.409	11.554	0	0	0
1	3	17	"A98"	"A98"	4755	22650	100	793	875	432	49	753	753	798	367	45	24	8	0	2388	3739	3248	86	1095	1095	1111	253	22	92	81	0	0.000	0.000	0.000	0.000	0.000	0.000	0.000	0.000	0.000	0.000	0.000	0.000	0.000	0.000	0.031	0.046	0.145	0.156	4.392	0.054	0.075	316	2384	100	40	1293	1333	122	2644	2766	Error	Error	-5.015	40	1293	122	2644	276554	1181443	0.210	10.387	0	0	0
1	4	17	"A99"	"A99"	5055	22650	100	1019	1076	467	43	770	770	821	473	57	34	10	0	6069	6008	3726	62	1119	1119	1182	570	48	77	73	0	0.000	0.000	0.000	0.000	0.000	0.000	0.000	0.000	0.000	0.000	0.000	0.000	0.000	0.000	0.050	0.063	0.092	0.105	5.438	0.058	0.187	316	2384	100	249	4950	5199	306	4889	5195	Error	Error	-4.313	249	4950	306	4889	340124	1898499	0.539	8.467	0	0	0
1	5	17	"A99"	"A99"	5355	22650	100	1092	1134	479	42	759	759	810	372	45	47	18	0	7748	6970	3387	48	1123	1123	1149	294	25	98	97	0	0.000	0.000	0.000	0.000	0.000	0.000	0.000	0.000	0.000	0.000	0.000	0.000	0.000	0.000	0.050	0.064	0.078	0.073	3.206	0.056	0.150	316	2384	100	333	6625	6958	375	5847	6222	Error	Error	-4.314	333	6625	375	5847	358366	2202634	0.871	19.799	0	0	0
1	6	17	"A99"	"A99"	5655	22645	100	1120	1162	453	38	762	762	901	2061	228	0	0	0	7682	7018	3272	46	1118	1118	1216	1250	102	95	77	0	0.000	0.000	0.000	0.000	0.000	0.000	0.000	0.000	0.000	0.000	0.000	0.000	0.000	0.000	0.055	0.068	0.078	0.075	2.712	0.297	0.094	316	2384	100	358	6564	6922	400	5900	6300	Error	Error	-4.197	358	6564	400	5900	367107	2217602	0.127	4.642	0	0	0
1	7	17	"A100"	"A100"	5955	22645	100	1151	1169	621	53	768	768	890	1573	176	1	0	0	7477	7096	4623	65	1131	1131	1282	1648	128	69	67	0	0.000	0.000	0.000	0.000	0.000	0.000	0.000	0.000	0.000	0.000	0.000	0.000	0.000	0.000	0.060	0.067	0.080	0.100	4.202	0.339	0.297	316	2384	100	383	6346	6729	401	5965	6366	Error	Error	-4.050	383	6346	401	5965	369361	2242330	0.177	3.528	0	0	0
1	8	17	"A100"	"A100"	6255	22645	100	1196	1259	524	41	761	761	816	391	47	54	25	0	8884	8627	3851	44	1126	1126	1182	486	41	96	94	0	0.000	0.000	0.000	0.000	0.000	0.000	0.000	0.000	0.000	0.000	0.000	0.000	0.000	0.000	0.056	0.066	0.078	0.068	2.890	0.060	0.257	316	2384	100	435	7758	8193	498	7501	7999	Error	Error	-4.157	435	7758	498	7501	397994	2726085	1.133	15.319	0	0	0
1	9	17	"A100"	"A100"	6555	22645	100	1092	1186	540	45	743	743	789	369	46	48	22	0	7616	7844	3715	47	1100	1100	1136	362	31	97	93	0	0.000	0.000	0.000	0.000	0.000	0.000	0.000	0.000	0.000	0.000	0.000	0.000	0.000	0.000	0.054	0.066	0.071	0.069	3.150	0.060	0.212	316	2384	100	349	6516	6865	443	6744	7187	Error	Error	-4.223	349	6516	443	6744	374902	2478689	1.076	18.530	0	0	0
1	10	17	"A101"	"A101"	6855	22645	100	950	1024	500	48	737	737	792	511	64	28	11	0	3728	5817	4781	82	1101	1101	1130	366	32	79	76	0	0.000	0.000	0.000	0.000	0.000	0.000	0.000	0.000	0.000	0.000	0.000	0.000	0.000	0.000	0.081	0.061	0.089	0.118	5.202	0.055	0.172	316	2384	100	213	2627	2840	287	4716	5003	Error	Error	-3.624	213	2627	287	4716	323436	1838220	0.454	12.806	0	0	0
1	11	17	"A101"	"A101"	7155	22640	100	996	1127	1223	108	738	738	771	327	42	43	21	0	3775	6231	5192	83	1093	1093	1121	332	29	87	81	0	0.000	0.000	0.000	0.000	0.000	0.000	0.000	0.000	0.000	0.000	0.000	0.000	0.000	0.000	0.096	0.076	0.093	0.107	4.337	0.069	0.114	316	2384	100	258	2682	2940	389	5138	5527	Error	Error	-3.378	258	2682	389	5138	355980	1969146	1.089	15.392	0	0	0
1	12	17	"A101"	"A101"	7455	22640	100	966	1028	444	43	736	736	813	895	110	10	0	0	3982	6426	5311	82	1098	1098	1135	345	30	90	82	0	0.000	0.000	0.000	0.000	0.000	0.000	0.000	0.000	0.000	0.000	0.000	0.000	0.000	0.000	0.080	0.055	0.075	0.092	3.954	0.064	0.022	316	2384	100	230	2884	3114	292	5328	5620	Error	Error	-3.648	230	2884	292	5328	324696	2030502	0.240	15.336	0	0	0
1	13	17	"A102"	"A102"	7755	22640	100	1011	1058	448	42	756	756	802	414	51	36	12	0	5030	5966	4557	76	1109	1109	1154	386	33	76	71	0	0.000	0.000	0.000	0.000	0.000	0.000	0.000	0.000	0.000	0.000	0.000	0.000	0.000	0.000	0.065	0.062	0.086	0.121	5.857	0.056	0.154	316	2384	100	255	3921	4176	302	4857	5159	Error	Error	-3.943	255	3921	302	4857	334224	1885237	0.618	12.466	0	0	0
1	14	17	"A102"	"A102"	8055	22640	100	1034	1103	465	42	749	749	790	343	43	43	22	0	5645	7251	4710	64	1122	1122	1146	291	25	97	95	0	0.000	0.000	0.000	0.000	0.000	0.000	0.000	0.000	0.000	0.000	0.000	0.000	0.000	0.000	0.063	0.058	0.073	0.070	3.595	0.049	0.184	316	2384	100	285	4523	4808	354	6129	6483	Error	Error	-3.988	285	4523	354	6129	348672	2291437	0.913	20.979	0	0	0
1	15	17	"A102"	"A102"	8350	22640	100	1103	1157	504	43	766	766	821	424	51	43	17	0	6033	7666	5038	65	1141	1141	1160	336	28	98	96	0	0.000	0.000	0.000	0.000	0.000	0.000	0.000	0.000	0.000	0.000	0.000	0.000	0.000	0.000	0.069	0.060	0.075	0.072	3.169	0.058	0.259	316	2384	100	337	4892	5229	391	6525	6916	Error	Error	-3.860	337	4892	391	6525	365536	2422521	0.792	19.363	0	0	0
1	16	17	"A103"	"A103"	8650	22640	100	1072	1162	492	42	784	784	845	517	61	35	11	0	5788	6561	4289	65	1166	1166	1216	519	42	78	74	0	0.000	0.000	0.000	0.000	0.000	0.000	0.000	0.000	0.000	0.000	0.000	0.000	0.000	0.000	0.062	0.070	0.097	0.109	4.665	0.065	0.258	316	2384	100	288	4622	4910	378	5395	5773	Error	Error	-4.004	288	4622	378	5395	367200	2073337	0.613	10.299	0	0	0
1	17	17	"A103"	"A103"	8950	22635	100	1158	1191	502	42	790	790	830	440	53	42	18	0	8229	7533	3563	47	1165	1165	1190	378	31	93	90	0	0.000	0.000	0.000	0.000	0.000	0.000	0.000	0.000	0.000	0.000	0.000	0.000	0.000	0.000	0.052	0.063	0.077	0.071	3.091	0.065	0.239	316	2384	100	368	7064	7432	401	6368	6769	Error	Error	-4.263	368	7064	401	6368	376422	2380437	0.820	16.780	0	0	0
1	18	17	"A103"	"A103"	9250	22635	100	1161	1217	494	40	821	821	858	406	47	45	19	0	7303	7336	3435	46	1196	1196	1219	363	29	97	95	0	0.000	0.000	0.000	0.000	0.000	0.000	0.000	0.000	0.000	0.000	0.000	0.000	0.000	0.000	0.056	0.064	0.082	0.066	3.144	0.061	0.221	316	2384	100	340	6107	6447	396	6140	6536	Error	Error	-4.167	340	6107	396	6140	384520	2318231	0.884	16.851	0	0	0
1	1	18	"A104"	"A104"	4160	22955	100	1014	1089	442	40	788	788	827	362	43	40	17	0	7034	7250	4510	62	1133	1133	1190	594	49	77	75	0	0.000	0.000	0.000	0.000	0.000	0.000	0.000	0.000	0.000	0.000	0.000	0.000	0.000	0.000	0.038	0.049	0.067	0.070	4.103	0.055	0.270	316	2384	100	226	5901	6127	301	6117	6418	Error	Error	-4.707	226	5901	301	6117	344104	2290974	0.724	10.202	0	0	0
1	2	18	"A104"	"A104"	4460	22950	100	1124	1160	453	39	765	765	805	361	44	49	23	0	7730	8049	4225	52	1114	1114	1181	603	51	94	93	0	0.000	0.000	0.000	0.000	0.000	0.000	0.000	0.000	0.000	0.000	0.000	0.000	0.000	0.000	0.054	0.057	0.068	0.064	2.897	0.056	0.275	316	2384	100	359	6616	6975	395	6935	7330	Error	Error	-4.204	359	6616	395	6935	366439	2543387	0.983	11.390	0	0	0
1	3	18	"A104"	"A104"	4760	22950	100	1107	1168	463	39	758	758	804	376	46	49	21	0	8308	8627	4280	49	1125	1125	1166	414	35	95	94	0	0.000	0.000	0.000	0.000	0.000	0.000	0.000	0.000	0.000	0.000	0.000	0.000	0.000	0.000	0.049	0.055	0.063	0.060	3.280	0.055	0.196	316	2384	100	349	7183	7532	410	7502	7912	Error	Error	-4.363	349	7183	410	7502	369076	2726058	0.968	18.022	0	0	0
1	4	18	"A105"	"A105"	5060	22950	100	1165	1187	483	40	763	763	803	339	42	55	27	0	9308	8273	4379	52	1121	1121	1162	393	33	87	81	0	0.000	0.000	0.000	0.000	0.000	0.000	0.000	0.000	0.000	0.000	0.000	0.000	0.000	0.000	0.049	0.059	0.067	0.075	4.145	0.056	0.248	316	2384	100	402	8187	8589	424	7152	7576	Error	Error	-4.348	402	8187	424	7152	375127	2614162	1.133	18.094	0	0	0
1	5	18	"A105"	"A105"	5360	22950	100	1415	1631	1650	101	785	785	834	373	44	66	41	0	9866	10513	5265	50	1129	1129	1177	441	37	98	96	0	0.000	0.000	0.000	0.000	0.000	0.000	0.000	0.000	0.000	0.000	0.000	0.000	0.000	0.000	0.072	0.090	0.074	0.067	2.895	0.133	0.438	316	2384	100	630	8737	9367	846	9384	10230	Error	Error	-3.794	630	8737	846	9384	515414	3322169	2.137	21.170	0	0	0
1	6	18	"A105"	"A105"	5660	22950	100	1279	1814	5115	281	774	774	961	2511	261	2	1	0	9930	10342	6296	60	1146	1146	1365	2584	189	93	83	0	0.000	0.000	0.000	0.000	0.000	0.000	0.000	0.000	0.000	0.000	0.000	0.000	0.000	0.000	0.057	0.113	0.073	0.066	2.434	0.359	0.351	316	2384	100	505	8784	9289	1040	9196	10236	Error	Error	-4.121	505	8784	1040	9196	573321	3268185	0.340	3.474	0	0	0
1	7	18	"A106"	"A106"	5960	22945	100	858	934	418	44	744	744	788	354	44	31	9	0	1808	2148	1079	50	1127	1127	1142	282	24	78	56	0	0.000	0.000	0.000	0.000	0.000	0.000	0.000	0.000	0.000	0.000	0.000	0.000	0.000	0.000	0.167	0.186	0.381	0.355	5.082	0.172	0.058	316	2384	100	114	681	795	190	1021	1211	Error	Error	-2.579	114	681	190	1021	295087	678649	0.412	3.567	0	0	0
1	8	18	"A106"	"A106"	6260	22945	100	912	1078	1307	121	773	773	856	751	87	7	1	0	2062	2542	1826	71	1134	1134	1191	626	52	62	39	0	0.000	0.000	0.000	0.000	0.000	0.000	0.000	0.000	0.000	0.000	0.000	0.000	0.000	0.000	0.150	0.217	0.265	0.304	4.289	0.686	0.506	316	2384	100	139	928	1067	305	1408	1713	Error	Error	-2.739	139	928	305	1408	340628	803114	0.296	2.158	0	0	0
1	9	18	"A106"	"A106"	6560	22945	100	833	889	374	42	740	740	798	550	68	15	1	0	1835	2302	1406	61	1094	1094	1109	249	22	81	65	0	0.000	0.000	0.000	0.000	0.000	0.000	0.000	0.000	0.000	0.000	0.000	0.000	0.000	0.000	0.126	0.123	0.280	0.280	4.158	0.139	0.065	316	2384	100	93	741	834	149	1208	1357	Error	Error	-2.994	93	741	149	1208	281042	727369	0.165	4.791	0	0	0
1	10	18	"A107"	"A107"	6860	22945	100	910	1035	660	63	766	766	803	447	55	27	11	0	2956	4710	4195	89	1095	1095	1134	299	26	79	71	0	0.000	0.000	0.000	0.000	0.000	0.000	0.000	0.000	0.000	0.000	0.000	0.000	0.000	0.000	0.077	0.074	0.125	0.177	5.205	0.059	0.061	316	2384	100	144	1861	2005	269	3615	3884	Error	Error	-3.692	144	1861	269	3615	326945	1488389	0.519	11.960	0	0	0
1	11	18	"A107"	"A107"	7160	22945	100	888	968	502	51	734	734	789	600	76	19	2	0	2678	4634	4047	87	1103	1103	1124	268	23	84	76	0	0.000	0.000	0.000	0.000	0.000	0.000	0.000	0.000	0.000	0.000	0.000	0.000	0.000	0.000	0.098	0.066	0.102	0.134	5.566	0.066	0.037	316	2384	100	154	1575	1729	234	3531	3765	Error	Error	-3.354	154	1575	234	3531	305890	1464352	0.298	13.097	0	0	0
1	12	18	"A107"	"A107"	7460	22940	100	871	927	434	46	740	740	795	459	57	27	6	0	2645	4212	3844	91	1115	1115	1138	296	26	80	70	0	0.000	0.000	0.000	0.000	0.000	0.000	0.000	0.000	0.000	0.000	0.000	0.000	0.000	0.000	0.086	0.060	0.129	0.177	4.681	0.057	0.080	316	2384	100	131	1530	1661	187	3097	3284	Error	Error	-3.546	131	1530	187	3097	292829	1331028	0.288	10.385	0	0	0
1	13	18	"A108"	"A108"	7760	22940	100	909	980	431	43	757	757	816	419	51	28	8	0	3585	5406	4603	85	1118	1118	1156	339	29	74	67	0	0.000	0.000	0.000	0.000	0.000	0.000	0.000	0.000	0.000	0.000	0.000	0.000	0.000	0.000	0.062	0.052	0.083	0.112	6.356	0.042	0.087	316	2384	100	152	2467	2619	223	4288	4511	Error	Error	-4.021	152	2467	223	4288	309571	1708361	0.391	12.537	0	0	0
1	14	18	"A108"	"A108"	8055	22940	100	991	1054	459	43	770	770	820	399	48	33	14	0	4393	6061	4382	72	1132	1132	1154	268	23	92	91	0	0.000	0.000	0.000	0.000	0.000	0.000	0.000	0.000	0.000	0.000	0.000	0.000	0.000	0.000	0.068	0.058	0.075	0.087	3.773	0.059	0.186	316	2384	100	221	3261	3482	284	4929	5213	Error	Error	-3.883	221	3261	284	4929	333081	1915411	0.586	18.310	0	0	0
1	15	18	"A108"	"A108"	8355	22940	100	998	1013	438	43	749	749	797	369	46	35	12	0	4236	5662	4164	73	1142	1142	1166	252	21	93	91	0	0.000	0.000	0.000	0.000	0.000	0.000	0.000	0.000	0.000	0.000	0.000	0.000	0.000	0.000	0.080	0.058	0.097	0.105	3.907	0.045	0.068	316	2384	100	249	3094	3343	264	4520	4784	Error	Error	-3.635	249	3094	264	4520	320022	1789140	0.585	17.841	0	0	0
1	16	18	"A109"	"A109"	8655	22940	100	810	856	362	42	763	763	814	541	66	9	0	0	1796	2417	1870	77	1139	1139	1159	231	19	74	60	0	0.000	0.000	0.000	0.000	0.000	0.000	0.000	0.000	0.000	0.000	0.000	0.000	0.000	0.000	0.072	0.073	0.239	0.273	5.269	0.096	0.011	316	2384	100	47	657	704	93	1278	1371	Error	Error	-3.805	47	657	93	1278	270376	763770	0.078	5.446	0	0	0
1	17	18	"A109"	"A109"	8955	22935	100	840	896	370	41	764	764	805	355	44	23	6	0	1812	2426	1823	75	1171	1171	1186	221	18	75	62	0	0.000	0.000	0.000	0.000	0.000	0.000	0.000	0.000	0.000	0.000	0.000	0.000	0.000	0.000	0.119	0.105	0.269	0.288	5.373	0.083	0.049	316	2384	100	76	641	717	132	1255	1387	Error	Error	-3.076	76	641	132	1255	283241	766502	0.256	5.611	0	0	0
1	18	18	"A109"	"A109"	9255	22935	100	862	895	367	41	818	818	856	408	47	17	3	0	1827	2369	1676	70	1223	1223	1235	240	19	75	57	0	0.000	0.000	0.000	0.000	0.000	0.000	0.000	0.000	0.000	0.000	0.000	0.000	0.000	0.000	0.073	0.067	0.250	0.315	5.302	0.107	0.038	316	2384	100	44	604	648	77	1146	1223	Error	Error	-3.779	44	604	77	1146	282692	748562	0.096	4.725	0	0	0
1	1	19	"A110"	"A110"	4165	23255	100	1012	1042	475	45	807	807	852	350	41	36	14	0	4129	5295	4215	79	1172	1172	1201	332	27	77	73	0	0.000	0.000	0.000	0.000	0.000	0.000	0.000	0.000	0.000	0.000	0.000	0.000	0.000	0.000	0.069	0.057	0.112	0.151	5.603	0.055	0.151	316	2384	100	205	2957	3162	235	4123	4358	Error	Error	-3.850	205	2957	235	4123	329331	1673149	0.543	12.331	0	0	0
1	2	19	"A110"	"A110"	4465	23250	100	1037	1092	478	43	775	775	811	344	42	41	19	0	4742	6382	4413	69	1158	1158	1170	233	19	95	92	0	0.000	0.000	0.000	0.000	0.000	0.000	0.000	0.000	0.000	0.000	0.000	0.000	0.000	0.000	0.073	0.061	0.086	0.086	3.577	0.058	0.190	316	2384	100	262	3584	3846	317	5224	5541	Error	Error	-3.774	262	3584	317	5224	345172	2016622	0.817	22.369	0	0	0
1	3	19	"A110"	"A110"	4765	23250	100	978	1082	496	45	792	792	822	368	44	35	17	0	5060	6701	4826	72	1145	1145	1179	338	28	93	87	0	0.000	0.000	0.000	0.000	0.000	0.000	0.000	0.000	0.000	0.000	0.000	0.000	0.000	0.000	0.048	0.052	0.077	0.073	3.274	0.056	0.219	316	2384	100	186	3915	4101	290	5556	5846	Error	Error	-4.396	186	3915	290	5556	341921	2117648	0.707	16.337	0	0	0
1	4	19	"A111"	"A111"	5065	23250	100	948	1065	591	55	785	785	841	820	97	12	0	0	3442	5124	4731	92	1126	1126	1168	352	30	73	68	0	0.000	0.000	0.000	0.000	0.000	0.000	0.000	0.000	0.000	0.000	0.000	0.000	0.000	0.000	0.070	0.070	0.106	0.138	6.086	0.067	0.029	316	2384	100	163	2316	2479	280	3998	4278	Error	Error	-3.829	163	2316	280	3998	336420	1619206	0.273	11.239	0	0	0
1	5	19	"A111"	"A111"	5365	23250	100	1010	1227	1585	129	775	775	826	415	50	35	14	0	3764	5925	4638	78	1136	1136	1166	343	29	92	88	0	0.000	0.000	0.000	0.000	0.000	0.000	0.000	0.000	0.000	0.000	0.000	0.000	0.000	0.000	0.089	0.094	0.094	0.100	4.418	0.102	0.104	316	2384	100	235	2628	2863	452	4789	5241	Error	Error	-3.483	235	2628	452	4789	387768	1872268	0.966	13.875	0	0	0
1	6	19	"A111"	"A111"	5665	23250	100	1065	1103	484	43	768	768	823	380	46	41	17	0	4136	6718	5219	77	1143	1143	1178	308	26	97	95	0	0.000	0.000	0.000	0.000	0.000	0.000	0.000	0.000	0.000	0.000	0.000	0.000	0.000	0.000	0.099	0.060	0.083	0.092	3.261	0.054	0.222	316	2384	100	297	2993	3290	335	5575	5910	Error	Error	-3.333	297	2993	335	5575	348693	2123023	0.737	17.987	0	0	0
1	7	19	"A112"	"A112"	5965	23250	100	1020	1100	689	62	769	769	818	376	45	42	17	0	5228	6385	4957	77	1141	1141	1259	819	65	68	64	0	0.000	0.000	0.000	0.000	0.000	0.000	0.000	0.000	0.000	0.000	0.000	0.000	0.000	0.000	0.061	0.063	0.087	0.121	6.273	0.060	0.197	316	2384	100	251	4087	4338	331	5244	5575	Error	Error	-4.025	251	4087	331	5244	347673	2017632	0.750	6.259	0	0	0
1	8	19	"A112"	"A112"	6265	23245	100	1117	1167	496	42	780	780	822	410	49	43	15	0	7262	7884	4691	59	1142	1142	1213	564	46	95	89	0	0.000	0.000	0.000	0.000	0.000	0.000	0.000	0.000	0.000	0.000	0.000	0.000	0.000	0.000	0.055	0.057	0.067	0.066	3.326	0.050	0.188	316	2384	100	337	6120	6457	387	6742	7129	Error	Error	-4.183	337	6120	387	6742	368792	2491417	0.841	11.828	0	0	0
1	9	19	"A112"	"A112"	6565	23245	100	1051	1121	563	50	753	753	799	358	44	42	19	0	5297	7000	4941	70	1108	1108	1212	720	59	88	76	0	0.000	0.000	0.000	0.000	0.000	0.000	0.000	0.000	0.000	0.000	0.000	0.000	0.000	0.000	0.071	0.062	0.073	0.086	4.155	0.051	0.196	316	2384	100	298	4189	4487	368	5892	6260	Error	Error	-3.813	298	4189	368	5892	354353	2212149	0.899	8.039	0	0	0
1	10	19	"A113"	"A113"	6865	23245	100	1023	1060	499	47	731	731	773	354	45	43	19	0	6756	6330	4087	64	1112	1112	1170	429	36	78	75	0	0.000	0.000	0.000	0.000	0.000	0.000	0.000	0.000	0.000	0.000	0.000	0.000	0.000	0.000	0.052	0.063	0.088	0.098	4.574	0.054	0.163	316	2384	100	292	5644	5936	329	5218	5547	Error	Error	-4.273	292	5644	329	5218	334979	2000171	0.811	12.028	0	0	0
1	11	19	"A113"	"A113"	7165	23245	100	980	1139	1270	111	740	740	805	529	65	24	9	0	5864	5888	3856	65	1135	1135	1211	570	47	81	76	0	0.000	0.000	0.000	0.000	0.000	0.000	0.000	0.000	0.000	0.000	0.000	0.000	0.000	0.000	0.051	0.084	0.089	0.091	4.650	0.085	0.113	316	2384	100	240	4729	4969	399	4753	5152	Error	Error	-4.300	240	4729	399	4753	359792	1860584	0.631	8.205	0	0	0
1	12	19	"A113"	"A113"	7460	23245	100	997	1062	456	42	739	739	779	342	43	42	21	0	6497	6789	4072	59	1124	1124	1154	286	24	93	89	0	0.000	0.000	0.000	0.000	0.000	0.000	0.000	0.000	0.000	0.000	0.000	0.000	0.000	0.000	0.048	0.057	0.079	0.077	3.818	0.049	0.150	316	2384	100	258	5373	5631	323	5665	5988	Error	Error	-4.380	258	5373	323	5665	335697	2145440	0.827	19.703	0	0	0
1	13	19	"A114"	"A114"	7760	23240	100	1100	1140	504	44	759	759	798	388	48	45	17	0	9014	8000	4750	59	1139	1139	1210	695	57	77	75	0	0.000	0.000	0.000	0.000	0.000	0.000	0.000	0.000	0.000	0.000	0.000	0.000	0.000	0.000	0.043	0.056	0.065	0.075	4.941	0.058	0.199	316	2384	100	341	7875	8216	381	6861	7242	Error	Error	-4.529	341	7875	381	6861	360253	2528136	0.881	9.770	0	0	0
1	14	19	"A114"	"A114"	8060	23240	100	1178	1211	485	40	756	756	804	368	45	52	23	0	10681	9828	3743	38	1148	1148	1206	587	48	98	97	0	0.000	0.000	0.000	0.000	0.000	0.000	0.000	0.000	0.000	0.000	0.000	0.000	0.000	0.000	0.044	0.052	0.058	0.051	2.462	0.051	0.261	316	2384	100	422	9533	9955	455	8680	9135	Error	Error	-4.498	422	9533	455	8680	382582	3105639	1.106	14.688	0	0	0
1	15	19	"A114"	"A114"	8360	23240	100	1183	1195	474	39	778	778	827	619	74	32	4	0	9704	9007	4290	47	1170	1170	1279	829	64	88	84	0	0.000	0.000	0.000	0.000	0.000	0.000	0.000	0.000	0.000	0.000	0.000	0.000	0.000	0.000	0.047	0.053	0.066	0.062	3.578	0.056	0.082	316	2384	100	405	8534	8939	417	7837	8254	Error	Error	-4.397	405	8534	417	7837	377516	2846287	0.595	9.322	0	0	0
1	16	19	"A115"	"A115"	8660	23240	100	845	943	460	48	771	771	828	566	68	16	3	0	3477	4416	3690	83	1172	1172	1198	305	25	78	72	0	0.000	0.000	0.000	0.000	0.000	0.000	0.000	0.000	0.000	0.000	0.000	0.000	0.000	0.000	0.032	0.053	0.100	0.120	5.565	0.065	0.039	316	2384	100	74	2305	2379	172	3244	3416	Error	Error	-4.961	74	2305	172	3244	298118	1395526	0.203	10.551	0	0	0
1	17	19	"A115"	"A115"	8960	23240	100	919	961	407	42	768	768	841	693	82	10	0	0	3784	4758	3479	73	1202	1202	1267	907	71	78	62	0	0.000	0.000	0.000	0.000	0.000	0.000	0.000	0.000	0.000	0.000	0.000	0.000	0.000	0.000	0.058	0.054	0.094	0.101	4.553	0.053	0.112	316	2384	100	151	2582	2733	193	3556	3749	Error	Error	-4.096	151	2582	193	3556	303745	1503491	0.173	3.849	0	0	0
1	18	19	"A115"	"A115"	9260	23235	100	975	1017	421	41	807	807	859	501	58	22	5	0	3122	3974	2564	64	1230	1230	1237	221	17	96	92	0	0.000	0.000	0.000	0.000	0.000	0.000	0.000	0.000	0.000	0.000	0.000	0.000	0.000	0.000	0.089	0.077	0.138	0.131	3.740	0.067	0.035	316	2384	100	168	1892	2060	210	2744	2954	Error	Error	-3.493	168	1892	210	2744	321478	1255640	0.315	12.385	0	0	0
1	1	20	"A116"	"A116"	4170	23555	100	1683	1883	1086	57	824	824	876	412	47	66	50	0	7186	6081	3387	55	1181	1181	1321	947	71	71	69	0	0.000	0.000	0.000	0.000	0.000	0.000	0.000	0.000	0.000	0.000	0.000	0.000	0.000	0.000	0.143	0.216	0.217	0.234	3.148	0.212	0.568	316	2384	100	859	6005	6864	1059	4900	5959	Error	Error	-2.805	859	6005	1059	4900	594959	1921442	2.444	5.026	0	0	0
1	2	20	"A116"	"A116"	4470	23555	100	2485	2763	1704	61	819	819	867	418	48	79	70	0	8459	7605	2729	35	1175	1175	1245	567	45	95	93	0	0.000	0.000	0.000	0.000	0.000	0.000	0.000	0.000	0.000	0.000	0.000	0.000	0.000	0.000	0.229	0.302	0.263	0.250	2.589	0.343	0.618	316	2384	100	1666	7284	8950	1944	6430	8374	Error	Error	-2.128	1666	7284	1944	6430	873164	2403178	4.536	11.217	0	0	0
1	3	20	"A116"	"A116"	4770	23550	100	1741	2061	1263	61	798	798	849	397	46	70	54	0	7453	6693	2766	41	1164	1164	1255	703	56	92	87	0	0.000	0.000	0.000	0.000	0.000	0.000	0.000	0.000	0.000	0.000	0.000	0.000	0.000	0.000	0.150	0.228	0.199	0.190	2.419	0.250	0.576	316	2384	100	943	6289	7232	1263	5529	6792	Error	Error	-2.738	943	6289	1263	5529	651176	2114943	3.053	7.735	0	0	0
1	4	20	"A117"	"A117"	5070	23550	100	848	871	348	39	795	795	896	1723	192	0	0	0	1589	2253	1730	76	1143	1143	1172	354	30	54	37	0	0.000	0.000	0.000	0.000	0.000	0.000	0.000	0.000	0.000	0.000	0.000	0.000	0.000	0.000	0.119	0.068	0.335	0.343	5.670	0.074	0.037	316	2384	100	53	446	499	76	1110	1186	Error	Error	-3.073	53	446	76	1110	275321	711960	-0.015	3.054	0	0	0
1	5	20	"A117"	"A117"	5370	23550	100	859	869	363	41	776	776	825	366	44	23	4	0	1716	2444	2019	82	1128	1128	1149	228	19	76	61	0	0.000	0.000	0.000	0.000	0.000	0.000	0.000	0.000	0.000	0.000	0.000	0.000	0.000	0.000	0.141	0.071	0.390	0.359	5.531	0.056	0.030	316	2384	100	83	588	671	93	1316	1409	Error	Error	-2.825	83	588	93	1316	274693	772396	0.120	5.680	0	0	0
1	6	20	"A117"	"A117"	5670	23550	100	856	905	382	42	810	810	928	958	103	2	0	0	1839	2482	1892	76	1167	1167	1252	1106	88	30	15	0	0.000	0.000	0.000	0.000	0.000	0.000	0.000	0.000	0.000	0.000	0.000	0.000	0.000	0.000	0.068	0.072	0.348	0.333	6.034	0.072	0.033	316	2384	100	46	672	718	95	1315	1410	Error	Error	-3.869	46	672	95	1315	286012	784357	-0.024	1.112	0	0	0
1	7	20	"A118"	"A118"	5970	23550	100	1062	1109	547	49	795	795	856	496	57	30	7	0	4532	6622	5856	88	1165	1165	1248	571	45	69	62	0	0.000	0.000	0.000	0.000	0.000	0.000	0.000	0.000	0.000	0.000	0.000	0.000	0.000	0.000	0.079	0.058	0.084	0.125	6.118	0.058	0.144	316	2384	100	267	3367	3634	314	5457	5771	Error	Error	-3.657	267	3367	314	5457	350582	2092426	0.510	9.412	0	0	0
1	8	20	"A118"	"A118"	6270	23545	100	1036	1112	638	57	808	808	868	577	66	25	6	0	4003	5899	5343	90	1165	1165	1254	639	50	79	68	0	0.000	0.000	0.000	0.000	0.000	0.000	0.000	0.000	0.000	0.000	0.000	0.000	0.000	0.000	0.080	0.064	0.115	0.127	4.498	0.057	0.188	316	2384	100	228	2838	3066	304	4734	5038	Error	Error	-3.638	228	2838	304	4734	351316	1864047	0.423	7.269	0	0	0
1	9	20	"A118"	"A118"	6570	23545	100	968	1060	477	45	796	796	902	1980	219	0	0	0	4116	5906	5045	85	1143	1143	1229	562	45	77	71	0	0.000	0.000	0.000	0.000	0.000	0.000	0.000	0.000	0.000	0.000	0.000	0.000	0.000	0.000	0.058	0.055	0.089	0.104	6.726	0.212	0.013	316	2384	100	172	2973	3145	264	4763	5027	Error	Error	-4.111	172	2973	264	4763	334990	1866394	0.080	8.322	0	0	0
1	10	20	"A119"	"A119"	6870	23545	100	851	929	513	55	758	758	801	375	46	25	9	0	2172	3532	3598	101	1123	1123	1161	320	27	65	57	0	0.000	0.000	0.000	0.000	0.000	0.000	0.000	0.000	0.000	0.000	0.000	0.000	0.000	0.000	0.089	0.071	0.158	0.227	6.621	0.064	0.086	316	2384	100	93	1049	1142	171	2409	2580	Error	Error	-3.496	93	1049	171	2409	293591	1116196	0.341	7.409	0	0	0
1	11	20	"A119"	"A119"	7165	23545	100	911	1218	3694	303	753	753	802	467	58	25	8	0	2597	3754	3181	84	1124	1124	1152	302	26	81	71	0	0.000	0.000	0.000	0.000	0.000	0.000	0.000	0.000	0.000	0.000	0.000	0.000	0.000	0.000	0.107	0.177	0.141	0.186	6.741	1.430	0.017	316	2384	100	158	1473	1631	465	2630	3095	Error	Error	-3.221	158	1473	465	2630	384940	1186224	0.891	8.616	0	0	0
1	12	20	"A119"	"A119"	7465	23545	100	844	905	397	43	736	736	777	344	44	31	9	0	2506	3896	3532	90	1119	1119	1136	232	20	85	77	0	0.000	0.000	0.000	0.000	0.000	0.000	0.000	0.000	0.000	0.000	0.000	0.000	0.000	0.000	0.078	0.061	0.136	0.154	4.764	0.050	0.088	316	2384	100	108	1387	1495	169	2777	2946	Error	Error	-3.683	108	1387	169	2777	286026	1231229	0.372	11.897	0	0	0
1	13	20	"A120"	"A120"	7765	23540	100	862	882	364	41	756	756	835	974	116	2	0	0	1827	2464	1992	80	1125	1125	1151	253	21	64	56	0	0.000	0.000	0.000	0.000	0.000	0.000	0.000	0.000	0.000	0.000	0.000	0.000	0.000	0.000	0.151	0.094	0.299	0.334	5.356	0.094	0.010	316	2384	100	106	702	808	126	1339	1465	Error	Error	-2.727	106	702	126	1339	278709	778491	0.048	5.190	0	0	0
1	14	20	"A120"	"A120"	8065	23540	100	857	918	377	41	758	758	797	343	43	25	6	0	2138	3044	2444	80	1153	1153	1171	235	20	84	73	0	0.000	0.000	0.000	0.000	0.000	0.000	0.000	0.000	0.000	0.000	0.000	0.000	0.000	0.000	0.101	0.085	0.207	0.200	5.159	0.054	0.045	316	2384	100	99	985	1084	160	1891	2051	Error	Error	-3.315	99	985	160	1891	290166	961824	0.353	7.970	0	0	0
1	15	20	"A120"	"A120"	8365	23540	100	836	888	393	44	770	770	817	374	45	23	6	0	2054	2721	2134	78	1175	1175	1186	235	19	76	64	0	0.000	0.000	0.000	0.000	0.000	0.000	0.000	0.000	0.000	0.000	0.000	0.000	0.000	0.000	0.075	0.076	0.266	0.287	5.032	0.063	0.032	316	2384	100	66	879	945	118	1546	1664	Error	Error	-3.735	66	879	118	1546	280485	859760	0.190	6.532	0	0	0
1	16	20	"A121"	"A121"	8665	23540	100	1029	1122	688	61	795	795	892	733	82	17	1	0	5360	6487	5168	79	1207	1207	1351	913	67	64	62	0	0.000	0.000	0.000	0.000	0.000	0.000	0.000	0.000	0.000	0.000	0.000	0.000	0.000	0.000	0.056	0.062	0.077	0.131	6.805	0.067	0.052	316	2384	100	234	4153	4387	327	5280	5607	Error	Error	-4.150	234	4153	327	5280	354680	2049750	0.314	5.625	0	0	0
1	17	20	"A121"	"A121"	8965	23540	100	1134	1192	507	42	803	803	899	1305	145	4	0	0	6137	7436	4968	66	1236	1236	1315	650	49	88	81	0	0.000	0.000	0.000	0.000	0.000	0.000	0.000	0.000	0.000	0.000	0.000	0.000	0.000	0.000	0.068	0.063	0.076	0.081	3.069	0.065	0.164	316	2384	100	331	4901	5232	389	6200	6589	Error	Error	-3.888	331	4901	389	6200	376543	2349923	0.225	9.417	0	0	0
1	18	20	"A121"	"A121"	9265	23535	100	1119	1268	1615	127	819	819	873	461	52	37	13	0	6489	7348	4497	61	1247	1247	1306	545	41	92	87	0	0.000	0.000	0.000	0.000	0.000	0.000	0.000	0.000	0.000	0.000	0.000	0.000	0.000	0.000	0.057	0.074	0.071	0.071	4.010	0.079	0.096	316	2384	100	300	5242	5542	449	6101	6550	Error	Error	-4.127	300	5242	449	6101	400662	2321924	0.857	11.086	0	0	0
1	1	21	"Blank"	"Blank"	4175	23855	100	861	911	370	40	879	879	914	369	40	17	4	0	1204	1211	225	18	1205	1205	1216	215	17	16	2	0	0.000	0.000	0.000	0.000	0.000	0.000	0.000	0.000	0.000	0.000	0.000	0.000	0.000	0.000	18.000	5.333	1.442	1.798	4.853	18.065	0.004	316	2384	100	-18	-1	-19	32	6	38	Error	Error	4.170	-18	-1	32	6	287971	382601	-0.008	-0.023	0	0	0
1	2	21	"Blank"	"Blank"	4475	23855	100	883	918	384	41	890	890	918	375	40	15	5	0	1186	1191	217	18	1220	1220	1231	228	18	12	1	0	0.000	0.000	0.000	0.000	0.000	0.000	0.000	0.000	0.000	0.000	0.000	0.000	0.000	0.000	0.206	-0.966	1.847	1.644	5.282	13.928	0.007	316	2384	100	-7	-34	-41	28	-29	-1	Error	Error	-2.280	-7	-34	28	-29	290221	376376	0.000	-0.175	0	0	0
1	3	21	"Blank"	"Blank"	4775	23855	100	814	859	383	44	845	845	883	365	41	15	3	0	1210	1202	202	16	1182	1182	1199	241	20	11	2	0	0.000	0.000	0.000	0.000	0.000	0.000	0.000	0.000	0.000	0.000	0.000	0.000	0.000	0.000	-1.107	0.700	1.463	1.665	5.006	13.966	0.005	316	2384	100	-31	28	-3	14	20	34	Error	Error	Error	-31	28	14	20	271440	379947	-0.066	0.012	0	0	0
1	4	21	"Blank"	"Blank"	5075	23850	100	861	886	352	39	828	828	881	505	57	11	0	0	1149	1157	207	17	1157	1157	1174	249	21	11	1	0	0.000	0.000	0.000	0.000	0.000	0.000	0.000	0.000	0.000	0.000	0.000	0.000	0.000	0.000	-4.125	100000.000	1.612	1.708	3.967	3.777	0.067	316	2384	100	33	-8	25	58	0	58	Error	Error	Error	33	-8	58	0	279839	365569	0.010	-0.068	0	0	0
1	5	21	"Blank"	"Blank"	5375	23850	100	813	890	431	48	860	860	976	948	97	3	0	0	1168	1187	264	22	1172	1172	1214	352	28	7	1	0	0.000	0.000	0.000	0.000	0.000	0.000	0.000	0.000	0.000	0.000	0.000	0.000	0.000	0.000	11.750	2.000	1.767	1.623	3.749	4.544	0.269	316	2384	100	-47	-4	-51	30	15	45	Error	Error	3.555	-47	-4	30	15	281192	375085	-0.091	-0.077	0	0	0
1	6	21	"Blank"	"Blank"	5675	23850	100	857	1269	2190	172	885	885	1104	2037	184	4	2	0	1201	1444	1442	99	1190	1190	1341	1436	107	4	2	0	0.000	0.000	0.000	0.000	0.000	0.000	0.000	0.000	0.000	0.000	0.000	0.000	0.000	0.000	-2.545	1.512	1.455	1.646	3.664	1.407	0.916	316	2384	100	-28	11	-17	384	254	638	Error	Error	Error	-28	11	384	254	400879	456155	0.081	0.072	0	0	0
1	7	21	"Blank"	"Blank"	5975	23850	100	815	868	367	42	809	809	847	348	41	16	6	0	1139	1159	218	18	1157	1157	1172	239	20	14	1	0	0.000	0.000	0.000	0.000	0.000	0.000	0.000	0.000	0.000	0.000	0.000	0.000	0.000	0.000	-0.333	29.500	1.366	1.330	4.609	9.167	0.006	316	2384	100	6	-18	-12	59	2	61	Error	Error	Error	6	-18	59	2	274162	366203	0.060	-0.054	0	0	0
1	8	21	"Blank"	"Blank"	6275	23850	100	818	846	353	41	812	812	850	397	46	16	1	0	1138	1159	230	19	1158	1158	1181	253	21	13	2	0	0.000	0.000	0.000	0.000	0.000	0.000	0.000	0.000	0.000	0.000	0.000	0.000	0.000	0.000	-0.300	34.000	1.480	1.584	5.055	30.819	0.001	316	2384	100	6	-20	-14	34	1	35	Error	Error	Error	6	-20	34	1	267235	366221	-0.010	-0.087	0	0	0
1	9	21	"Blank"	"Blank"	6570	23845	100	802	845	363	42	816	816	873	681	78	4	0	0	1132	1143	203	17	1156	1156	1189	655	55	0	0	0	0.000	0.000	0.000	0.000	0.000	0.000	0.000	0.000	0.000	0.000	0.000	0.000	0.000	0.000	0.583	-2.231	1.694	1.783	4.981	1.303	0.361	316	2384	100	-14	-24	-38	29	-13	16	Error	Error	-0.778	-14	-24	29	-13	267129	361295	-0.041	-0.070	0	0	0
1	10	21	"Blank"	"Blank"	6870	23845	100	832	1036	1748	168	813	813	851	426	50	17	4	0	1162	1173	223	19	1144	1144	1155	218	18	17	4	0	0.000	0.000	0.000	0.000	0.000	0.000	0.000	0.000	0.000	0.000	0.000	0.000	0.000	0.000	1.056	7.690	1.877	1.870	4.808	48.536	0.008	316	2384	100	19	18	37	223	29	252	Error	Error	0.078	19	18	223	29	327330	370559	0.434	0.083	0	0	0
1	11	21	"Blank"	"Blank"	7170	23845	100	760	805	357	44	787	787	872	1435	164	0	0	0	1153	1163	207	17	1157	1157	1176	298	25	10	0	0	0.000	0.000	0.000	0.000	0.000	0.000	0.000	0.000	0.000	0.000	0.000	0.000	0.000	0.000	6.750	3.000	1.667	1.647	4.830	25.097	0.057	316	2384	100	-27	-4	-31	18	6	24	Error	Error	2.755	-27	-4	18	6	254434	367501	-0.047	-0.044	0	0	0
1	12	21	"Blank"	"Blank"	7470	23845	100	801	825	355	43	798	798	835	358	42	17	2	0	1178	1179	198	16	1176	1176	1184	216	18	11	2	0	0.000	0.000	0.000	0.000	0.000	0.000	0.000	0.000	0.000	0.000	0.000	0.000	0.000	0.000	1.500	9.000	1.906	2.130	5.215	-16.119	0.004	316	2384	100	3	2	5	27	3	30	Error	Error	0.585	3	2	27	3	260545	372596	-0.028	-0.023	0	0	0
1	13	21	"Blank"	"Blank"	7770	23845	100	803	845	349	41	803	803	848	395	46	14	3	0	1179	1180	206	17	1178	1178	1204	291	24	8	0	0	0.000	0.000	0.000	0.000	0.000	0.000	0.000	0.000	0.000	0.000	0.000	0.000	0.000	0.000	0.000	21.000	1.823	1.738	4.252	2.549	0.074	316	2384	100	0	1	1	42	2	44	Error	Error	Error	0	1	42	2	267099	372942	-0.008	-0.082	0	0	0
1	14	21	"Blank"	"Blank"	8070	23840	100	831	847	362	42	811	811	854	387	45	15	3	0	1194	1210	237	19	1180	1180	1196	231	19	17	3	0	0.000	0.000	0.000	0.000	0.000	0.000	0.000	0.000	0.000	0.000	0.000	0.000	0.000	0.000	1.429	1.200	1.973	1.845	4.476	6.283	0.076	316	2384	100	20	14	34	36	30	66	Error	Error	0.515	20	14	36	30	267562	382475	-0.018	0.061	0	0	0
1	15	21	"Blank"	"Blank"	8370	23840	100	818	870	407	46	811	811	874	601	68	9	0	0	1195	1206	240	19	1197	1197	1231	441	35	3	0	0	0.000	0.000	0.000	0.000	0.000	0.000	0.000	0.000	0.000	0.000	0.000	0.000	0.000	0.000	-3.500	6.556	1.539	1.481	4.483	6.132	0.028	316	2384	100	7	-2	5	59	9	68	Error	Error	Error	7	-2	59	9	274834	381049	-0.007	-0.057	0	0	0
1	16	21	"Blank"	"Blank"	8670	23840	100	832	865	363	41	836	836	880	430	48	14	2	0	1196	1217	227	18	1205	1205	1221	252	20	15	1	0	0.000	0.000	0.000	0.000	0.000	0.000	0.000	0.000	0.000	0.000	0.000	0.000	0.000	0.000	0.444	2.417	1.492	1.337	5.067	-51.967	0.000	316	2384	100	-4	-9	-13	29	12	41	Error	Error	-1.170	-4	-9	29	12	273223	384458	-0.035	-0.016	0	0	0
1	17	21	"Blank"	"Blank"	8970	23840	100	872	922	373	40	850	850	886	384	43	19	3	0	1269	1280	255	19	1261	1261	1275	268	21	13	0	0	0.000	0.000	0.000	0.000	0.000	0.000	0.000	0.000	0.000	0.000	0.000	0.000	0.000	0.000	2.750	3.789	1.394	1.243	5.267	3.820	0.021	316	2384	100	22	8	30	72	19	91	Error	Error	1.459	22	8	72	19	291223	404463	0.094	0.019	0	0	0
1	18	21	"Blank"	"Blank"	9270	23840	100	814	856	323	37	892	892	1049	2177	207	0	0	0	1251	1259	215	17	1301	1301	1403	2019	143	0	0	0	0.000	0.000	0.000	0.000	0.000	0.000	0.000	0.000	0.000	0.000	0.000	0.000	0.000	0.000	1.560	0.857	1.409	1.413	4.299	5.876	0.047	316	2384	100	-78	-50	-128	-36	-42	-78	Error	Error	0.642	-78	-50	-36	-42	270474	397691	-0.089	-0.071	0	0	0
