# Supplementary material for: Application of hybridization control probe to increase accuracy on ligation detection or minisequencing diagnostic microarrays
Source: BMC Res Notes. 2009 Dec 14;2:249. doi: 10.1186/1756-0500-2-249 (PMC2799435; doi:10.1186/1756-0500-2-249)
Supplement: Additional file 3 — Gpr_files. Zip-compressed file containing raw microarray data in GenePix results format (.gpr) and GAL (GenePix Array List) files. [file 1756-0500-2-249-S3.ZIP › gpr_files/slide8/lasi8_6-16.gpr]

ATF	1.0
30	76    
"Type=GenePix Results 3"
"DateTime=2009/05/14 15:02:12"
"Settings=C:\Axon\Data\HPV\130509\lasi8.gps"
"GalFile=C:\Axon\Data\HPV\ArrayIt_032009_InstiBioGalfile.gal"
"ArrayOfArrays=6-16"
"PixelSize=5"
"Wavelengths=532	488"
"ImageFiles=C:\Axon\Data\HPV\130509\lasi8.tif 2	C:\Axon\Data\HPV\130509\lasi8.tif 3"
"NormalizationMethod=None"
"NormalizationFactors=1	1"
"JpegImage="
"StdDev=Type 1"
"RatioFormulations=W1/W3 (#1/532)	W1/W4 (#1/488)	W3/W4 (532/488)"
"FeatureType=Circular"
"Barcode="
"BackgroundSubtraction=LocalFeature"
"ImageOrigin=0, 0"
"JpegOrigin=3620, 0"
"Creator=GenePix Pro 6.1.0.2"
"Scanner=GenePix 4200A 01 Autoloader [2]"
"FocusPosition=0"
"Temperature=23.9375"
"LinesAveraged=2"
"Comment="
"PMTGain=630	530"
"ScanPower=100	100"
"LaserPower=2.69592	2.5592"
"Filters=Standard Green	Standard Blue"
"ScanRegion=720,0,3832,13800"
"Supplier="
"Block"	"Column"	"Row"	"Name"	"ID"	"X"	"Y"	"Dia."	"F532 Median"	"F532 Mean"	"F532 SD"	"F532 CV"	"B532"	"B532 Median"	"B532 Mean"	"B532 SD"	"B532 CV"	"% > B532+1SD"	"% > B532+2SD"	"F532 % Sat."	"F488 Median"	"F488 Mean"	"F488 SD"	"F488 CV"	"B488"	"B488 Median"	"B488 Mean"	"B488 SD"	"B488 CV"	"% > B488+1SD"	"% > B488+2SD"	"F488 % Sat."	"Ratio of Medians (#1/532)"	"Ratio of Means (#1/532)"	"Median of Ratios (#1/532)"	"Mean of Ratios (#1/532)"	"Ratios SD (#1/532)"	"Rgn Ratio (#1/532)"	"Rgn R2 (#1/532)"	"Ratio of Medians (#1/488)"	"Ratio of Means (#1/488)"	"Median of Ratios (#1/488)"	"Mean of Ratios (#1/488)"	"Ratios SD (#1/488)"	"Rgn Ratio (#1/488)"	"Rgn R2 (#1/488)"	"Ratio of Medians (532/488)"	"Ratio of Means (532/488)"	"Median of Ratios (532/488)"	"Mean of Ratios (532/488)"	"Ratios SD (532/488)"	"Rgn Ratio (532/488)"	"Rgn R2 (532/488)"	"F Pixels"	"B Pixels"	"Circularity"	"Sum of Medians (#1/532)"	"Sum of Medians (#1/488)"	"Sum of Medians (532/488)"	"Sum of Means (#1/532)"	"Sum of Means (#1/488)"	"Sum of Means (532/488)"	"Log Ratio (#1/532)"	"Log Ratio (#1/488)"	"Log Ratio (532/488)"	"F532 Median - B532"	"F488 Median - B488"	"F532 Mean - B532"	"F488 Mean - B488"	"F532 Total Intensity"	"F488 Total Intensity"	"SNR 532"	"SNR 488"	"Flags"	"Normalize"	"Autoflag"
1	1	1	"A1"	"A1"	13115	17825	100	1157	1246	572	45	916	916	984	541	54	31	8	0	4818	5655	4143	73	1300	1300	1477	1208	81	62	57	0	0.000	0.000	0.000	0.000	0.000	0.000	0.000	0.000	0.000	0.000	0.000	0.000	0.000	0.000	0.069	0.076	0.105	0.144	4.811	0.075	0.234	316	2384	100	241	3518	3759	330	4355	4685	Error	Error	-3.868	241	3518	330	4355	393667	1786948	0.484	3.459	0	0	0
1	2	1	"A1"	"A1"	13410	17820	100	1277	1328	553	41	904	904	950	442	46	44	16	0	6179	6852	4376	63	1305	1305	1532	1400	91	75	66	0	0.000	0.000	0.000	0.000	0.000	0.000	0.000	0.000	0.000	0.000	0.000	0.000	0.000	0.000	0.077	0.076	0.087	0.104	3.863	0.069	0.289	316	2384	100	373	4874	5247	424	5547	5971	Error	Error	-3.708	373	4874	424	5547	419597	2165356	0.855	3.800	0	0	0
1	3	1	"A1"	"A1"	13710	17820	100	1241	1308	550	42	894	894	961	710	73	25	4	0	7544	7442	4492	60	1301	1301	1513	1525	100	74	70	0	0.000	0.000	0.000	0.000	0.000	0.000	0.000	0.000	0.000	0.000	0.000	0.000	0.000	0.000	0.056	0.067	0.087	0.092	4.467	0.062	0.274	316	2384	100	347	6243	6590	414	6141	6555	Error	Error	-4.169	347	6243	414	6141	413196	2351757	0.489	3.888	0	0	0
1	4	1	"A2"	"A2"	14010	17820	100	1442	1480	611	41	875	875	913	385	42	61	34	0	10321	9477	5611	59	1291	1291	1365	847	62	78	74	0	0.000	0.000	0.000	0.000	0.000	0.000	0.000	0.000	0.000	0.000	0.000	0.000	0.000	0.000	0.063	0.074	0.079	0.101	4.352	0.063	0.335	316	2384	100	567	9030	9597	605	8186	8791	Error	Error	-3.993	567	9030	605	8186	467727	2994577	1.473	9.577	0	0	0
1	5	1	"A2"	"A2"	14310	17820	100	1659	1967	3821	194	926	926	984	425	43	66	41	0	11722	10849	6092	56	1330	1330	1370	355	25	92	88	0	0.000	0.000	0.000	0.000	0.000	0.000	0.000	0.000	0.000	0.000	0.000	0.000	0.000	0.000	0.071	0.109	0.086	0.091	3.323	0.222	0.262	316	2384	100	733	10392	11125	1041	9519	10560	Error	Error	-3.826	733	10392	1041	9519	621541	3428249	2.313	26.701	0	0	0
1	6	1	"A2"	"A2"	14610	17820	100	1723	1730	669	38	968	968	1018	458	44	68	39	0	10792	10325	4767	46	1374	1374	1465	1122	76	87	86	0	0.000	0.000	0.000	0.000	0.000	0.000	0.000	0.000	0.000	0.000	0.000	0.000	0.000	0.000	0.080	0.085	0.093	0.090	3.311	0.079	0.382	316	2384	100	755	9418	10173	762	8951	9713	Error	Error	-3.641	755	9418	762	8951	546584	3262747	1.555	7.897	0	0	0
1	7	1	"A3"	"A3"	14910	17815	100	1435	1517	636	41	997	997	1042	497	47	45	21	0	7467	7750	4832	62	1403	1403	1493	715	47	76	73	0	0.000	0.000	0.000	0.000	0.000	0.000	0.000	0.000	0.000	0.000	0.000	0.000	0.000	0.000	0.072	0.082	0.097	0.104	4.206	0.074	0.306	316	2384	100	438	6064	6502	520	6347	6867	Error	Error	-3.791	438	6064	520	6347	479448	2448988	0.956	8.751	0	0	0
1	8	1	"A3"	"A3"	15210	17815	100	1400	1557	940	60	990	990	1053	541	51	42	20	0	7272	7861	4506	57	1392	1392	1482	759	51	81	77	0	0.000	0.000	0.000	0.000	0.000	0.000	0.000	0.000	0.000	0.000	0.000	0.000	0.000	0.000	0.070	0.088	0.099	0.111	4.046	0.393	0.158	316	2384	100	410	5880	6290	567	6469	7036	Error	Error	-3.842	410	5880	567	6469	492124	2484004	0.932	8.404	0	0	0
1	9	1	"A3"	"A3"	15510	17815	100	1433	1545	650	42	993	993	1046	551	52	40	20	0	7576	7957	4451	55	1413	1413	1469	546	37	84	79	0	0.000	0.000	0.000	0.000	0.000	0.000	0.000	0.000	0.000	0.000	0.000	0.000	0.000	0.000	0.071	0.084	0.090	0.102	3.922	0.083	0.200	316	2384	100	440	6163	6603	552	6544	7096	Error	Error	-3.808	440	6163	552	6544	488328	2514361	0.906	11.883	0	0	0
1	10	1	"A4"	"A4"	15810	17815	100	1389	1475	587	39	1029	1029	1103	982	89	18	1	0	4498	6789	5086	74	1447	1447	1577	1106	70	74	58	0	0.000	0.000	0.000	0.000	0.000	0.000	0.000	0.000	0.000	0.000	0.000	0.000	0.000	0.000	0.118	0.083	0.107	0.134	4.221	0.074	0.201	316	2384	100	360	3051	3411	446	5342	5788	Error	Error	-3.083	360	3051	446	5342	465988	2145196	0.379	4.712	0	0	0
1	11	1	"A4"	"A4"	16110	17815	100	1466	1539	677	43	1005	1005	1061	501	47	46	21	0	5778	6454	4825	74	1452	1452	1506	510	33	83	80	0	0.000	0.000	0.000	0.000	0.000	0.000	0.000	0.000	0.000	0.000	0.000	0.000	0.000	0.000	0.107	0.107	0.123	0.134	3.770	0.076	0.219	316	2384	100	461	4326	4787	534	5002	5536	Error	Error	-3.230	461	4326	534	5002	486329	2039497	0.954	9.702	0	0	0
1	12	1	"A4"	"A4"	16410	17810	100	1442	1459	571	39	1017	1017	1082	483	44	43	17	0	5904	6443	4234	65	1486	1486	1605	1518	94	71	57	0	0.000	0.000	0.000	0.000	0.000	0.000	0.000	0.000	0.000	0.000	0.000	0.000	0.000	0.000	0.096	0.089	0.118	0.150	4.142	0.060	0.188	316	2384	100	425	4418	4843	442	4957	5399	Error	Error	-3.378	425	4418	442	4957	461041	2036000	0.781	3.187	0	0	0
1	13	1	"A5"	"A5"	16710	17810	100	1203	1241	451	36	1070	1070	1139	733	64	9	0	0	2361	2995	1822	60	1514	1514	1593	918	57	48	30	0	0.000	0.000	0.000	0.000	0.000	0.000	0.000	0.000	0.000	0.000	0.000	0.000	0.000	0.000	0.157	0.115	0.234	0.274	4.326	0.152	0.113	316	2384	100	133	847	980	171	1481	1652	Error	Error	-2.671	133	847	171	1481	392136	946301	0.139	1.527	0	0	0
1	14	1	"A5"	"A5"	17005	17810	100	1133	1336	2581	193	1052	1052	1134	660	58	13	1	0	2476	3372	3883	115	1527	1527	1579	415	26	69	53	0	0.000	0.000	0.000	0.000	0.000	0.000	0.000	0.000	0.000	0.000	0.000	0.000	0.000	0.000	0.085	0.154	0.243	0.261	5.084	0.598	0.527	316	2384	100	81	949	1030	284	1845	2129	Error	Error	-3.550	81	949	284	1845	422317	1065654	0.306	4.320	0	0	0
1	15	1	"A5"	"A5"	17305	17810	100	1175	1224	466	38	1085	1085	1157	601	51	15	1	0	2635	2790	1139	40	1556	1556	1611	642	39	63	43	0	0.000	0.000	0.000	0.000	0.000	0.000	0.000	0.000	0.000	0.000	0.000	0.000	0.000	0.000	0.083	0.113	0.295	0.327	4.357	0.348	0.083	316	2384	100	90	1079	1169	139	1234	1373	Error	Error	-3.584	90	1079	139	1234	386748	881729	0.111	1.836	0	0	0
1	16	1	"A6"	"A6"	17605	17810	100	1638	1694	665	39	1120	1120	1207	934	77	24	3	0	7866	8114	4733	58	1608	1608	1823	1408	77	76	75	0	0.000	0.000	0.000	0.000	0.000	0.000	0.000	0.000	0.000	0.000	0.000	0.000	0.000	0.000	0.083	0.088	0.097	0.114	3.769	0.097	0.184	316	2384	100	518	6258	6776	574	6506	7080	Error	Error	-3.595	518	6258	574	6506	535206	2563889	0.521	4.468	0	0	0
1	17	1	"A6"	"A6"	17905	17805	100	1450	1546	656	42	1104	1104	1163	557	47	34	14	0	6824	6968	4457	63	1614	1614	1744	1043	59	73	68	0	0.000	0.000	0.000	0.000	0.000	0.000	0.000	0.000	0.000	0.000	0.000	0.000	0.000	0.000	0.066	0.083	0.102	0.115	4.146	0.084	0.241	316	2384	100	346	5210	5556	442	5354	5796	Error	Error	-3.912	346	5210	442	5354	488474	2201791	0.688	5.009	0	0	0
1	18	1	"A6"	"A6"	18205	17805	100	1469	1600	691	43	1161	1161	1224	533	43	37	15	0	7174	7280	4192	57	1680	1680	1835	1157	63	74	72	0	0.000	0.000	0.000	0.000	0.000	0.000	0.000	0.000	0.000	0.000	0.000	0.000	0.000	0.000	0.056	0.078	0.105	0.112	4.426	0.086	0.298	316	2384	100	308	5494	5802	439	5600	6039	Error	Error	-4.157	308	5494	439	5600	505640	2300322	0.705	4.706	0	0	0
1	1	2	"A7"	"A7"	13115	18125	100	1122	2051	5304	258	902	902	941	410	43	35	15	0	2132	3762	4958	131	1278	1278	1350	829	61	51	32	0	0.000	0.000	0.000	0.000	0.000	0.000	0.000	0.000	0.000	0.000	0.000	0.000	0.000	0.000	0.258	0.463	0.319	0.318	4.097	0.876	0.613	316	2384	100	220	854	1074	1149	2484	3633	Error	Error	-1.957	220	854	1149	2484	647984	1188946	2.707	2.910	0	0	0
1	2	2	"A7"	"A7"	13415	18120	100	1066	1140	484	42	879	879	927	402	43	33	11	0	2831	4006	2886	72	1296	1296	1352	458	33	78	67	0	0.000	0.000	0.000	0.000	0.000	0.000	0.000	0.000	0.000	0.000	0.000	0.000	0.000	0.000	0.122	0.096	0.159	0.164	3.945	0.091	0.134	316	2384	100	187	1535	1722	261	2710	2971	Error	Error	-3.037	187	1535	261	2710	360245	1265919	0.530	5.795	0	0	0
1	3	2	"A7"	"A7"	13715	18120	100	1088	1113	466	41	895	895	944	426	45	29	8	0	2843	3387	1950	57	1285	1285	1339	418	31	81	72	0	0.000	0.000	0.000	0.000	0.000	0.000	0.000	0.000	0.000	0.000	0.000	0.000	0.000	0.000	0.124	0.104	0.187	0.220	4.311	0.107	0.096	316	2384	100	193	1558	1751	218	2102	2320	Error	Error	-3.013	193	1558	218	2102	351589	1070186	0.397	4.900	0	0	0
1	4	2	"A8"	"A8"	14015	18120	100	1399	1421	589	41	914	914	970	644	66	37	10	0	7584	7491	4485	59	1324	1324	1493	1230	82	75	73	0	0.000	0.000	0.000	0.000	0.000	0.000	0.000	0.000	0.000	0.000	0.000	0.000	0.000	0.000	0.077	0.082	0.097	0.105	3.655	0.101	0.213	316	2384	100	485	6260	6745	507	6167	6674	Error	Error	-3.690	485	6260	507	6167	448987	2367309	0.700	4.876	0	0	0
1	5	2	"A8"	"A8"	14315	18120	100	1493	1537	602	39	947	947	980	388	39	59	35	0	9444	8894	4871	54	1351	1351	1461	840	57	85	82	0	0.000	0.000	0.000	0.000	0.000	0.000	0.000	0.000	0.000	0.000	0.000	0.000	0.000	0.000	0.067	0.078	0.090	0.093	3.568	0.071	0.326	316	2384	100	546	8093	8639	590	7543	8133	Error	Error	-3.890	546	8093	590	7543	485703	2810530	1.436	8.849	0	0	0
1	6	2	"A8"	"A8"	14615	18120	100	1533	1637	821	50	952	952	998	402	40	62	37	0	9396	8971	4251	47	1373	1373	1506	1202	79	83	82	0	0.000	0.000	0.000	0.000	0.000	0.000	0.000	0.000	0.000	0.000	0.000	0.000	0.000	0.000	0.072	0.090	0.093	0.095	3.408	0.081	0.314	316	2384	100	581	8023	8604	685	7598	8283	Error	Error	-3.788	581	8023	685	7598	517158	2834903	1.590	6.210	0	0	0
1	7	2	"A9"	"A9"	14915	18115	100	1372	1473	653	44	961	961	1004	401	39	50	25	0	6398	6456	4201	65	1386	1386	1463	621	42	78	73	0	0.000	0.000	0.000	0.000	0.000	0.000	0.000	0.000	0.000	0.000	0.000	0.000	0.000	0.000	0.082	0.101	0.109	0.132	4.486	0.083	0.291	316	2384	100	411	5012	5423	512	5070	5582	Error	Error	-3.608	411	5012	512	5070	465421	2040055	1.170	8.040	0	0	0
1	8	2	"A9"	"A9"	15215	18115	100	1472	1536	642	41	1025	1025	1066	447	41	50	25	0	6753	6955	4031	57	1425	1425	1621	1225	75	80	77	0	0.000	0.000	0.000	0.000	0.000	0.000	0.000	0.000	0.000	0.000	0.000	0.000	0.000	0.000	0.084	0.092	0.114	0.136	4.790	0.078	0.282	316	2384	100	447	5328	5775	511	5530	6041	Error	Error	-3.575	447	5328	511	5530	485333	2197754	1.051	4.354	0	0	0
1	9	2	"A9"	"A9"	15515	18115	100	1361	1425	557	39	1019	1019	1057	431	40	42	17	0	5334	5463	3225	59	1430	1430	1528	710	46	78	74	0	0.000	0.000	0.000	0.000	0.000	0.000	0.000	0.000	0.000	0.000	0.000	0.000	0.000	0.000	0.088	0.101	0.133	0.144	4.463	0.092	0.197	316	2384	100	342	3904	4246	406	4033	4439	Error	Error	-3.513	342	3904	406	4033	450158	1726193	0.854	5.542	0	0	0
1	10	2	"A10"	"A10"	15815	18115	100	1407	1419	574	40	1021	1021	1067	435	40	44	18	0	5153	5326	3531	66	1445	1445	1545	708	45	69	66	0	0.000	0.000	0.000	0.000	0.000	0.000	0.000	0.000	0.000	0.000	0.000	0.000	0.000	0.000	0.104	0.103	0.137	0.170	4.522	0.092	0.236	316	2384	100	386	3708	4094	398	3881	4279	Error	Error	-3.264	386	3708	398	3881	448342	1682913	0.809	5.340	0	0	0
1	11	2	"A10"	"A10"	16115	18115	100	1346	1402	583	41	1008	1008	1059	455	42	41	16	0	5391	5523	3341	60	1454	1454	1551	684	44	76	73	0	0.000	0.000	0.000	0.000	0.000	0.000	0.000	0.000	0.000	0.000	0.000	0.000	0.000	0.000	0.086	0.097	0.123	0.138	4.439	0.080	0.151	316	2384	100	338	3937	4275	394	4069	4463	Error	Error	-3.542	338	3937	394	4069	442974	1745249	0.754	5.807	0	0	0
1	12	2	"A10"	"A10"	16415	18110	100	1373	1464	651	44	1038	1038	1094	479	43	39	16	0	5603	5743	3762	65	1478	1478	1651	919	55	69	67	0	0.000	0.000	0.000	0.000	0.000	0.000	0.000	0.000	0.000	0.000	0.000	0.000	0.000	0.000	0.081	0.100	0.115	0.149	4.755	0.093	0.241	316	2384	100	335	4125	4460	426	4265	4691	Error	Error	-3.622	335	4125	426	4265	462728	1814650	0.772	4.453	0	0	0
1	13	2	"A11"	"A11"	16710	18110	100	1272	1311	544	41	1074	1074	1137	526	46	21	6	0	2974	4384	3432	78	1512	1512	1616	724	44	65	50	0	0.000	0.000	0.000	0.000	0.000	0.000	0.000	0.000	0.000	0.000	0.000	0.000	0.000	0.000	0.135	0.083	0.181	0.213	4.881	0.080	0.129	316	2384	100	198	1462	1660	237	2872	3109	Error	Error	-2.884	198	1462	237	2872	414408	1385206	0.331	3.823	0	0	0
1	14	2	"A11"	"A11"	17010	18110	100	1225	1293	597	46	1067	1067	1186	1561	131	2	0	0	3443	4053	2620	64	1534	1534	1746	1928	110	49	24	0	0.000	0.000	0.000	0.000	0.000	0.000	0.000	0.000	0.000	0.000	0.000	0.000	0.000	0.000	0.083	0.090	0.169	0.195	4.415	0.105	0.135	316	2384	100	158	1909	2067	226	2519	2745	Error	Error	-3.595	158	1909	226	2519	408698	1280872	0.069	1.197	0	0	0
1	15	2	"A11"	"A11"	17310	18110	100	1297	1372	588	42	1069	1069	1129	517	45	27	8	0	3733	4557	3112	68	1548	1548	1622	592	36	73	66	0	0.000	0.000	0.000	0.000	0.000	0.000	0.000	0.000	0.000	0.000	0.000	0.000	0.000	0.000	0.104	0.101	0.161	0.186	4.822	0.099	0.146	316	2384	100	228	2185	2413	303	3009	3312	Error	Error	-3.261	228	2185	303	3009	433520	1439907	0.470	4.958	0	0	0
1	16	2	"A12"	"A12"	17610	18110	100	1306	1367	531	38	1086	1086	1154	542	46	28	6	0	3547	4956	3570	72	1588	1588	1782	1282	71	59	43	0	0.000	0.000	0.000	0.000	0.000	0.000	0.000	0.000	0.000	0.000	0.000	0.000	0.000	0.000	0.112	0.083	0.144	0.181	5.499	0.082	0.185	316	2384	100	220	1959	2179	281	3368	3649	Error	Error	-3.155	220	1959	281	3368	431928	1566155	0.393	2.476	0	0	0
1	17	2	"A12"	"A12"	17910	18105	100	1347	1456	726	49	1103	1103	1191	549	46	31	8	0	3371	4226	2755	65	1628	1628	1797	1205	67	58	40	0	0.000	0.000	0.000	0.000	0.000	0.000	0.000	0.000	0.000	0.000	0.000	0.000	0.000	0.000	0.140	0.136	0.221	0.270	4.664	0.091	0.129	316	2384	100	244	1743	1987	353	2598	2951	Error	Error	-2.837	244	1743	353	2598	460041	1335503	0.483	2.016	0	0	0
1	18	2	"A12"	"A12"	18210	18105	100	1343	1399	581	41	1131	1131	1199	619	51	21	3	0	3358	4052	2292	56	1644	1644	1760	798	45	68	52	0	0.000	0.000	0.000	0.000	0.000	0.000	0.000	0.000	0.000	0.000	0.000	0.000	0.000	0.000	0.124	0.111	0.189	0.195	3.971	0.112	0.122	316	2384	100	212	1714	1926	268	2408	2676	Error	Error	-3.015	212	1714	268	2408	441934	1280485	0.323	2.872	0	0	0
1	1	3	"A13"	"A13"	13120	18425	100	1303	1373	572	41	909	909	952	416	43	48	25	0	8337	7592	4619	60	1313	1313	1400	716	51	78	75	0	0.000	0.000	0.000	0.000	0.000	0.000	0.000	0.000	0.000	0.000	0.000	0.000	0.000	0.000	0.056	0.074	0.086	0.104	4.160	0.072	0.326	316	2384	100	394	7024	7418	464	6279	6743	Error	Error	-4.156	394	7024	464	6279	433997	2398920	1.012	8.648	0	0	0
1	2	3	"A13"	"A13"	13420	18425	100	1592	1600	615	38	900	900	952	479	50	62	32	0	11972	11039	4540	41	1305	1305	1405	820	58	91	88	0	0.000	0.000	0.000	0.000	0.000	0.000	0.000	0.000	0.000	0.000	0.000	0.000	0.000	0.000	0.065	0.072	0.078	0.072	2.934	0.066	0.048	316	2384	100	692	10667	11359	700	9734	10434	Error	Error	-3.946	692	10667	700	9734	505751	3488391	1.353	11.749	0	0	0
1	3	3	"A13"	"A13"	13720	18420	100	1525	1550	690	44	901	901	962	548	56	55	19	0	9280	8746	3781	43	1309	1309	1420	1060	74	87	86	0	0.000	0.000	0.000	0.000	0.000	0.000	0.000	0.000	0.000	0.000	0.000	0.000	0.000	0.000	0.078	0.087	0.094	0.087	2.658	0.076	0.308	316	2384	100	624	7971	8595	649	7437	8086	Error	Error	-3.675	624	7971	649	7437	489730	2763686	1.073	6.911	0	0	0
1	4	3	"A14"	"A14"	14020	18420	100	2678	3370	2439	72	930	930	985	469	47	75	65	0	9921	8956	4959	55	1346	1346	1445	818	56	78	76	0	0.000	0.000	0.000	0.000	0.000	0.000	0.000	0.000	0.000	0.000	0.000	0.000	0.000	0.000	0.204	0.321	0.289	0.302	2.476	0.337	0.705	316	2384	100	1748	8575	10323	2440	7610	10050	Error	Error	-2.294	1748	8575	2440	7610	1064837	2830012	5.085	9.182	0	0	0
1	5	3	"A14"	"A14"	14320	18420	100	2608	3316	2448	73	959	959	1011	404	39	83	73	0	9770	9100	3840	42	1376	1376	1439	580	40	88	86	0	0.000	0.000	0.000	0.000	0.000	0.000	0.000	0.000	0.000	0.000	0.000	0.000	0.000	0.000	0.196	0.305	0.243	0.249	2.291	0.344	0.636	316	2384	100	1649	8394	10043	2357	7724	10081	Error	Error	-2.348	1649	8394	2357	7724	1047873	2875638	5.705	13.209	0	0	0
1	6	3	"A14"	"A14"	14620	18420	100	2938	3578	2332	65	986	986	1078	1704	158	55	28	0	10246	9895	3709	37	1387	1387	1489	1459	97	91	87	0	0.000	0.000	0.000	0.000	0.000	0.000	0.000	0.000	0.000	0.000	0.000	0.000	0.000	0.000	0.220	0.305	0.263	0.242	2.289	0.509	0.509	316	2384	100	1952	8859	10811	2592	8508	11100	Error	Error	-2.182	1952	8859	2592	8508	1130641	3126678	1.467	5.761	0	0	0
1	7	3	"A15"	"A15"	14920	18420	100	1399	1526	675	44	955	955	1000	437	43	50	26	0	6518	7678	5082	66	1382	1382	1439	564	39	84	80	0	0.000	0.000	0.000	0.000	0.000	0.000	0.000	0.000	0.000	0.000	0.000	0.000	0.000	0.000	0.086	0.091	0.108	0.120	3.862	0.083	0.313	316	2384	100	444	5136	5580	571	6296	6867	Error	Error	-3.532	444	5136	571	6296	482084	2426367	1.204	11.062	0	0	0
1	8	3	"A15"	"A15"	15220	18415	100	1369	1477	630	42	988	988	1056	732	69	31	6	0	6903	8157	4783	58	1390	1390	1499	964	64	85	84	0	0.000	0.000	0.000	0.000	0.000	0.000	0.000	0.000	0.000	0.000	0.000	0.000	0.000	0.000	0.069	0.072	0.080	0.084	3.772	0.074	0.313	316	2384	100	381	5513	5894	489	6767	7256	Error	Error	-3.855	381	5513	489	6767	466722	2577719	0.575	6.907	0	0	0
1	9	3	"A15"	"A15"	15520	18415	100	1513	1567	570	36	979	979	1029	448	43	58	25	0	7220	7895	4309	54	1409	1409	1473	567	38	87	84	0	0.000	0.000	0.000	0.000	0.000	0.000	0.000	0.000	0.000	0.000	0.000	0.000	0.000	0.000	0.092	0.091	0.106	0.100	3.625	0.078	0.266	316	2384	100	534	5811	6345	588	6486	7074	Error	Error	-3.444	534	5811	588	6486	495302	2494704	1.201	11.326	0	0	0
1	10	3	"A16"	"A16"	15820	18415	100	1256	1351	541	40	1002	1002	1061	566	53	30	9	0	4734	4864	2499	51	1428	1428	1481	646	43	81	74	0	0.000	0.000	0.000	0.000	0.000	0.000	0.000	0.000	0.000	0.000	0.000	0.000	0.000	0.000	0.077	0.102	0.140	0.155	4.444	0.084	0.126	316	2384	100	254	3306	3560	349	3436	3785	Error	Error	-3.702	254	3306	349	3436	426771	1537032	0.512	5.237	0	0	0
1	11	3	"A16"	"A16"	16115	18415	100	1356	1398	574	41	1012	1012	1062	474	44	42	13	0	4828	5541	3329	60	1447	1447	1494	536	35	86	80	0	0.000	0.000	0.000	0.000	0.000	0.000	0.000	0.000	0.000	0.000	0.000	0.000	0.000	0.000	0.102	0.094	0.134	0.140	3.670	0.281	0.265	316	2384	100	344	3381	3725	386	4094	4480	Error	Error	-3.297	344	3381	386	4094	441652	1751082	0.709	7.550	0	0	0
1	12	3	"A16"	"A16"	16415	18415	100	1427	1506	575	38	1067	1067	1126	603	53	33	9	0	5588	6669	4337	65	1484	1484	1543	501	32	87	82	0	0.000	0.000	0.000	0.000	0.000	0.000	0.000	0.000	0.000	0.000	0.000	0.000	0.000	0.000	0.088	0.085	0.099	0.106	4.076	0.084	0.228	316	2384	100	360	4104	4464	439	5185	5624	Error	Error	-3.511	360	4104	439	5185	475939	2107370	0.630	10.232	0	0	0
1	13	3	"A17"	"A17"	16715	18410	100	1417	1517	708	46	1029	1029	1101	710	64	30	8	0	6815	7357	4778	64	1511	1511	1604	814	50	79	76	0	0.000	0.000	0.000	0.000	0.000	0.000	0.000	0.000	0.000	0.000	0.000	0.000	0.000	0.000	0.073	0.083	0.105	0.118	3.833	0.077	0.240	316	2384	100	388	5304	5692	488	5846	6334	Error	Error	-3.773	388	5304	488	5846	479289	2324705	0.586	7.068	0	0	0
1	14	3	"A17"	"A17"	17015	18410	100	1493	1599	696	43	1069	1069	1128	553	49	42	15	0	7191	7714	4268	55	1532	1532	1607	642	39	87	84	0	0.000	0.000	0.000	0.000	0.000	0.000	0.000	0.000	0.000	0.000	0.000	0.000	0.000	0.000	0.075	0.086	0.095	0.094	4.056	0.092	0.234	316	2384	100	424	5659	6083	530	6182	6712	Error	Error	-3.738	424	5659	530	6182	505366	2437564	0.852	9.512	0	0	0
1	15	3	"A17"	"A17"	17315	18410	100	1470	1589	650	40	1052	1052	1152	809	70	32	5	0	7899	7777	4136	53	1531	1531	1639	1009	61	87	81	0	0.000	0.000	0.000	0.000	0.000	0.000	0.000	0.000	0.000	0.000	0.000	0.000	0.000	0.000	0.066	0.086	0.102	0.103	4.157	0.084	0.243	316	2384	100	418	6368	6786	537	6246	6783	Error	Error	-3.929	418	6368	537	6246	502261	2457597	0.540	6.083	0	0	0
1	16	3	"A18"	"A18"	17615	18410	100	1451	1544	949	61	1102	1102	1159	527	45	34	13	0	5396	5729	3445	60	1571	1571	1674	789	47	76	71	0	0.000	0.000	0.000	0.000	0.000	0.000	0.000	0.000	0.000	0.000	0.000	0.000	0.000	0.000	0.091	0.106	0.125	0.133	4.475	0.118	0.220	316	2384	100	349	3825	4174	442	4158	4600	Error	Error	-3.454	349	3825	442	4158	487993	1810497	0.731	5.139	0	0	0
1	17	3	"A18"	"A18"	17915	18410	100	1338	1433	597	41	1133	1133	1166	470	40	29	11	0	4264	4269	1627	38	1608	1608	1642	407	24	88	83	0	0.000	0.000	0.000	0.000	0.000	0.000	0.000	0.000	0.000	0.000	0.000	0.000	0.000	0.000	0.077	0.113	0.167	0.175	3.993	0.121	0.088	316	2384	100	205	2656	2861	300	2661	2961	Error	Error	-3.696	205	2656	300	2661	452801	1349153	0.568	6.455	0	0	0
1	18	3	"A18"	"A18"	18215	18405	100	1323	1355	574	42	1114	1114	1236	1652	133	1	0	0	3827	3859	1573	40	1621	1621	1754	1688	96	63	19	0	0.000	0.000	0.000	0.000	0.000	0.000	0.000	0.000	0.000	0.000	0.000	0.000	0.000	0.000	0.095	0.108	0.178	0.198	3.434	0.083	0.058	316	2384	100	209	2206	2415	241	2238	2479	Error	Error	-3.400	209	2206	241	2238	428172	1219463	0.072	1.247	0	0	0
1	1	4	"A19"	"A19"	13125	18725	100	996	1055	409	38	879	879	912	376	41	29	9	0	2845	2809	1245	44	1281	1281	1325	344	25	77	68	0	0.000	0.000	0.000	0.000	0.000	0.000	0.000	0.000	0.000	0.000	0.000	0.000	0.000	0.000	0.075	0.115	0.241	0.261	4.919	0.465	0.323	316	2384	100	117	1564	1681	176	1528	1704	Error	Error	-3.741	117	1564	176	1528	333439	887537	0.380	4.314	0	0	0
1	2	4	"A19"	"A19"	13425	18725	100	1136	1187	468	39	893	893	950	827	87	11	1	0	3572	3428	1272	37	1312	1312	1375	755	54	82	67	0	0.000	0.000	0.000	0.000	0.000	0.000	0.000	0.000	0.000	0.000	0.000	0.000	0.000	0.000	0.108	0.139	0.199	0.168	3.830	0.142	0.136	316	2384	100	243	2260	2503	294	2116	2410	Error	Error	-3.217	243	2260	294	2116	375157	1083323	0.287	2.719	0	0	0
1	3	4	"A19"	"A19"	13725	18720	100	1174	1220	477	39	905	905	942	401	42	40	16	0	3769	3996	1993	49	1300	1300	1359	408	30	85	80	0	0.000	0.000	0.000	0.000	0.000	0.000	0.000	0.000	0.000	0.000	0.000	0.000	0.000	0.000	0.109	0.117	0.162	0.139	3.709	0.107	0.149	316	2384	100	269	2469	2738	315	2696	3011	Error	Error	-3.198	269	2469	315	2696	385459	1262711	0.693	6.463	0	0	0
1	4	4	"A20"	"A20"	14025	18720	100	1605	1604	668	41	929	929	984	613	62	52	22	0	14077	10735	6739	62	1337	1337	1533	1407	91	70	66	0	0.000	0.000	0.000	0.000	0.000	0.000	0.000	0.000	0.000	0.000	0.000	0.000	0.000	0.000	0.053	0.072	0.084	0.105	3.743	0.071	0.402	316	2384	100	676	12740	13416	675	9398	10073	Error	Error	-4.236	676	12740	675	9398	506860	3392383	1.011	6.540	0	0	0
1	5	4	"A20"	"A20"	14325	18720	100	1808	1795	654	36	966	966	1010	492	48	68	39	0	14326	12142	5278	43	1356	1356	1558	1449	93	86	81	0	0.000	0.000	0.000	0.000	0.000	0.000	0.000	0.000	0.000	0.000	0.000	0.000	0.000	0.000	0.065	0.077	0.082	0.078	3.031	0.073	0.462	316	2384	100	842	12970	13812	829	10786	11615	Error	Error	-3.945	842	12970	829	10786	567186	3836944	1.596	7.304	0	0	0
1	6	4	"A20"	"A20"	14625	18720	100	1822	1855	958	51	954	954	1003	420	41	77	50	0	14099	12377	5053	40	1395	1395	1637	1554	94	86	83	0	0.000	0.000	0.000	0.000	0.000	0.000	0.000	0.000	0.000	0.000	0.000	0.000	0.000	0.000	0.068	0.082	0.081	0.084	2.919	0.075	0.369	316	2384	100	868	12704	13572	901	10982	11883	Error	Error	-3.871	868	12704	901	10982	586186	3911282	2.029	6.911	0	0	0
1	7	4	"A21"	"A21"	14925	18720	100	1509	1609	638	39	951	951	1002	409	40	60	35	0	10230	9087	5206	57	1403	1403	1550	1124	72	76	73	0	0.000	0.000	0.000	0.000	0.000	0.000	0.000	0.000	0.000	0.000	0.000	0.000	0.000	0.000	0.063	0.086	0.088	0.108	4.378	0.078	0.425	316	2384	100	558	8827	9385	658	7684	8342	Error	Error	-3.984	558	8827	658	7684	508329	2871459	1.484	6.706	0	0	0
1	8	4	"A21"	"A21"	15225	18715	100	1583	1595	560	35	982	982	1040	507	48	54	25	0	11423	10054	4884	48	1399	1399	1682	1695	100	80	79	0	0.000	0.000	0.000	0.000	0.000	0.000	0.000	0.000	0.000	0.000	0.000	0.000	0.000	0.000	0.060	0.071	0.076	0.082	3.180	0.076	0.316	316	2384	100	601	10024	10625	613	8655	9268	Error	Error	-4.060	601	10024	613	8655	504124	3176957	1.095	4.939	0	0	0
1	9	4	"A21"	"A21"	15525	18715	100	1576	1604	598	37	958	958	1034	565	54	53	22	0	11216	9627	4891	50	1407	1407	1651	1581	95	78	75	0	0.000	0.000	0.000	0.000	0.000	0.000	0.000	0.000	0.000	0.000	0.000	0.000	0.000	0.000	0.063	0.079	0.088	0.091	3.344	0.073	0.419	316	2384	100	618	9809	10427	646	8220	8866	Error	Error	-3.988	618	9809	646	8220	506883	3042249	1.009	5.045	0	0	0
1	10	4	"A22"	"A22"	15820	18715	100	1794	1796	735	40	982	982	1032	528	51	65	34	0	14164	12175	5618	46	1418	1418	1509	876	58	87	82	0	0.000	0.000	0.000	0.000	0.000	0.000	0.000	0.000	0.000	0.000	0.000	0.000	0.000	0.000	0.064	0.076	0.076	0.078	2.432	0.078	0.315	316	2384	100	812	12746	13558	814	10757	11571	Error	Error	-3.972	812	12746	814	10757	567680	3847407	1.447	12.176	0	0	0
1	11	4	"A22"	"A22"	16120	18715	100	1858	1868	675	36	1006	1006	1069	525	49	66	39	0	13136	11576	5169	44	1462	1462	1623	1191	73	87	83	0	0.000	0.000	0.000	0.000	0.000	0.000	0.000	0.000	0.000	0.000	0.000	0.000	0.000	0.000	0.073	0.085	0.089	0.092	2.454	0.081	0.418	316	2384	100	852	11674	12526	862	10114	10976	Error	Error	-3.776	852	11674	862	10114	590283	3657895	1.522	8.357	0	0	0
1	12	4	"A22"	"A22"	16420	18715	100	1782	1815	694	38	1002	1002	1055	458	43	70	41	0	13679	11832	5348	45	1450	1450	1589	1098	69	86	83	0	0.000	0.000	0.000	0.000	0.000	0.000	0.000	0.000	0.000	0.000	0.000	0.000	0.000	0.000	0.064	0.078	0.082	0.081	2.624	0.074	0.404	316	2384	100	780	12229	13009	813	10382	11195	Error	Error	-3.971	780	12229	813	10382	573675	3738810	1.659	9.329	0	0	0
1	13	4	"A23"	"A23"	16720	18715	100	1551	1611	709	44	994	994	1056	474	44	55	28	0	11290	9275	5270	56	1477	1477	1604	1034	64	75	71	0	0.000	0.000	0.000	0.000	0.000	0.000	0.000	0.000	0.000	0.000	0.000	0.000	0.000	0.000	0.057	0.079	0.085	0.108	3.886	0.073	0.326	316	2384	100	557	9813	10370	617	7798	8415	Error	Error	-4.139	557	9813	617	7798	508936	2930743	1.171	7.419	0	0	0
1	14	4	"A23"	"A23"	17020	18710	100	1699	1708	625	36	1073	1073	1133	549	48	52	22	0	11336	9300	5156	55	1549	1549	1775	1486	83	74	69	0	0.000	0.000	0.000	0.000	0.000	0.000	0.000	0.000	0.000	0.000	0.000	0.000	0.000	0.000	0.064	0.082	0.090	0.100	3.718	0.075	0.221	316	2384	100	626	9787	10413	635	7751	8386	Error	Error	-3.967	626	9787	635	7751	539764	2938705	1.047	5.064	0	0	0
1	15	4	"A23"	"A23"	17320	18710	100	1635	1670	607	36	1070	1070	1114	466	41	55	27	0	11176	9463	5045	53	1533	1533	1729	1372	79	75	72	0	0.000	0.000	0.000	0.000	0.000	0.000	0.000	0.000	0.000	0.000	0.000	0.000	0.000	0.000	0.059	0.076	0.088	0.097	3.595	0.072	0.327	316	2384	100	565	9643	10208	600	7930	8530	Error	Error	-4.093	565	9643	600	7930	527773	2990431	1.193	5.637	0	0	0
1	16	4	"A24"	"A24"	17620	18710	100	1449	1502	616	41	1077	1077	1145	484	42	41	18	0	6465	5986	3636	60	1568	1568	1750	1119	63	66	63	0	0.000	0.000	0.000	0.000	0.000	0.000	0.000	0.000	0.000	0.000	0.000	0.000	0.000	0.000	0.076	0.096	0.146	0.172	4.869	0.094	0.267	316	2384	100	372	4897	5269	425	4418	4843	Error	Error	-3.719	372	4897	425	4418	474604	1891643	0.738	3.786	0	0	0
1	17	4	"A24"	"A24"	17920	18710	100	1511	1588	617	38	1079	1079	1144	513	44	45	18	0	6251	6152	4167	67	1607	1607	1675	669	39	78	74	0	0.000	0.000	0.000	0.000	0.000	0.000	0.000	0.000	0.000	0.000	0.000	0.000	0.000	0.000	0.093	0.112	0.136	0.156	4.589	0.080	0.188	316	2384	100	432	4644	5076	509	4545	5054	Error	Error	-3.426	432	4644	509	4545	501690	1943901	0.865	6.692	0	0	0
1	18	4	"A24"	"A24"	18220	18710	100	1444	1504	571	37	1102	1102	1153	480	41	40	16	0	5412	5709	3333	58	1616	1616	1690	601	35	76	74	0	0.000	0.000	0.000	0.000	0.000	0.000	0.000	0.000	0.000	0.000	0.000	0.000	0.000	0.000	0.090	0.098	0.135	0.150	4.773	0.086	0.169	316	2384	100	342	3796	4138	402	4093	4495	Error	Error	-3.472	342	3796	402	4093	475153	1804019	0.731	6.687	0	0	0
1	1	5	"A25"	"A25"	13130	19025	100	1276	1294	504	38	906	906	945	388	41	48	21	0	5827	6499	4250	65	1295	1295	1365	830	60	78	73	0	0.000	0.000	0.000	0.000	0.000	0.000	0.000	0.000	0.000	0.000	0.000	0.000	0.000	0.000	0.082	0.075	0.099	0.109	4.997	0.063	0.198	316	2384	100	370	4532	4902	388	5204	5592	Error	Error	-3.615	370	4532	388	5204	408870	2053783	0.899	6.186	0	0	0
1	2	5	"A25"	"A25"	13430	19025	100	1362	1395	538	38	879	879	912	372	40	56	33	0	8045	8449	3657	43	1312	1312	1361	497	36	96	94	0	0.000	0.000	0.000	0.000	0.000	0.000	0.000	0.000	0.000	0.000	0.000	0.000	0.000	0.000	0.072	0.072	0.088	0.069	3.002	0.070	0.297	316	2384	100	483	6733	7216	516	7137	7653	Error	Error	-3.801	483	6733	516	7137	440947	2669990	1.298	14.262	0	0	0
1	3	5	"A25"	"A25"	13730	19025	100	1403	1650	1356	82	922	922	974	511	52	48	24	0	8390	8714	4026	46	1331	1331	1363	372	27	96	95	0	0.000	0.000	0.000	0.000	0.000	0.000	0.000	0.000	0.000	0.000	0.000	0.000	0.000	0.000	0.068	0.099	0.086	0.082	2.932	0.122	0.306	316	2384	100	481	7059	7540	728	7383	8111	Error	Error	-3.875	481	7059	728	7383	521477	2753585	1.323	19.761	0	0	0
1	4	5	"A26"	"A26"	14030	19020	100	1277	1345	552	41	914	914	970	516	53	36	13	0	7025	6775	3964	58	1340	1340	1423	742	52	75	72	0	0.000	0.000	0.000	0.000	0.000	0.000	0.000	0.000	0.000	0.000	0.000	0.000	0.000	0.000	0.064	0.079	0.097	0.108	4.945	0.068	0.164	316	2384	100	363	5685	6048	431	5435	5866	Error	Error	-3.969	363	5685	431	5435	425020	2141050	0.727	7.213	0	0	0
1	5	5	"A26"	"A26"	14330	19020	100	1369	1446	546	37	977	977	1022	564	55	37	11	0	7653	7461	3499	46	1374	1374	1432	599	41	89	87	0	0.000	0.000	0.000	0.000	0.000	0.000	0.000	0.000	0.000	0.000	0.000	0.000	0.000	0.000	0.062	0.077	0.085	0.081	3.640	0.090	0.171	316	2384	100	392	6279	6671	469	6087	6556	Error	Error	-4.002	392	6279	469	6087	456936	2357622	0.752	10.065	0	0	0
1	6	5	"A26"	"A26"	14630	19020	100	1378	1456	552	37	972	972	1016	433	42	48	21	0	7349	7371	3458	46	1386	1386	1452	619	42	92	89	0	0.000	0.000	0.000	0.000	0.000	0.000	0.000	0.000	0.000	0.000	0.000	0.000	0.000	0.000	0.068	0.081	0.087	0.089	3.801	0.069	0.207	316	2384	100	406	5963	6369	484	5985	6469	Error	Error	-3.876	406	5963	484	5985	460219	2329308	1.016	9.562	0	0	0
1	7	5	"A27"	"A27"	14930	19020	100	1376	1432	611	42	975	975	1025	477	46	44	18	0	7573	8173	5217	63	1407	1407	1516	855	56	80	76	0	0.000	0.000	0.000	0.000	0.000	0.000	0.000	0.000	0.000	0.000	0.000	0.000	0.000	0.000	0.065	0.068	0.093	0.109	3.735	0.068	0.288	316	2384	100	401	6166	6567	457	6766	7223	Error	Error	-3.943	401	6166	457	6766	452532	2582667	0.853	7.786	0	0	0
1	8	5	"A27"	"A27"	15225	19020	100	1386	1448	577	39	1001	1001	1040	459	44	42	20	0	7445	7613	3985	52	1417	1417	1473	516	35	92	88	0	0.000	0.000	0.000	0.000	0.000	0.000	0.000	0.000	0.000	0.000	0.000	0.000	0.000	0.000	0.064	0.072	0.089	0.087	2.692	0.074	0.250	316	2384	100	385	6028	6413	447	6196	6643	Error	Error	-3.969	385	6028	447	6196	457503	2405838	0.889	11.899	0	0	0
1	9	5	"A27"	"A27"	15525	19015	100	1299	1379	571	41	973	973	1032	683	66	27	6	0	6407	7347	4613	62	1412	1412	1462	523	35	86	81	0	0.000	0.000	0.000	0.000	0.000	0.000	0.000	0.000	0.000	0.000	0.000	0.000	0.000	0.000	0.065	0.068	0.088	0.091	4.386	0.069	0.067	316	2384	100	326	4995	5321	406	5935	6341	Error	Error	-3.938	326	4995	406	5935	435870	2321542	0.508	11.252	0	0	0
1	10	5	"A28"	"A28"	15825	19015	100	1621	1628	616	37	965	965	1032	606	58	51	14	0	11698	10153	5317	52	1425	1425	1510	829	54	82	80	0	0.000	0.000	0.000	0.000	0.000	0.000	0.000	0.000	0.000	0.000	0.000	0.000	0.000	0.000	0.064	0.076	0.084	0.096	3.543	0.069	0.184	316	2384	100	656	10273	10929	663	8728	9391	Error	Error	-3.969	656	10273	663	8728	514396	3208198	0.983	10.426	0	0	0
1	11	5	"A28"	"A28"	16125	19015	100	1584	1600	665	41	985	985	1027	433	42	58	31	0	10728	9673	4284	44	1423	1423	1494	653	43	88	84	0	0.000	0.000	0.000	0.000	0.000	0.000	0.000	0.000	0.000	0.000	0.000	0.000	0.000	0.000	0.064	0.075	0.082	0.081	2.999	0.071	0.316	316	2384	100	599	9305	9904	615	8250	8865	Error	Error	-3.957	599	9305	615	8250	505619	3056741	1.323	12.525	0	0	0
1	12	5	"A28"	"A28"	16425	19015	100	1577	1607	668	41	1005	1005	1076	701	65	40	8	0	10140	9779	4588	46	1457	1457	1571	879	55	88	84	0	0.000	0.000	0.000	0.000	0.000	0.000	0.000	0.000	0.000	0.000	0.000	0.000	0.000	0.000	0.066	0.072	0.080	0.078	3.087	0.074	0.305	316	2384	100	572	8683	9255	602	8322	8924	Error	Error	-3.924	572	8683	602	8322	507871	3090152	0.757	9.338	0	0	0
1	13	5	"A29"	"A29"	16725	19015	100	1458	1545	875	56	1021	1021	1082	518	47	43	16	0	7506	6944	4050	58	1491	1491	1627	930	57	73	71	0	0.000	0.000	0.000	0.000	0.000	0.000	0.000	0.000	0.000	0.000	0.000	0.000	0.000	0.000	0.073	0.096	0.118	0.140	4.447	0.090	0.226	316	2384	100	437	6015	6452	524	5453	5977	Error	Error	-3.783	437	6015	524	5453	488324	2194200	0.894	5.717	0	0	0
1	14	5	"A29"	"A29"	17025	19010	100	1427	1494	566	37	1033	1033	1111	539	48	39	14	0	8588	8307	4458	53	1517	1517	1592	685	43	82	78	0	0.000	0.000	0.000	0.000	0.000	0.000	0.000	0.000	0.000	0.000	0.000	0.000	0.000	0.000	0.056	0.068	0.078	0.085	3.870	0.065	0.142	316	2384	100	394	7071	7465	461	6790	7251	Error	Error	-4.166	394	7071	461	6790	472256	2624973	0.711	9.803	0	0	0
1	15	5	"A29"	"A29"	17325	19010	100	1484	1544	599	38	1048	1048	1103	480	43	46	22	0	8373	7993	4445	55	1537	1537	1623	868	53	77	74	0	0.000	0.000	0.000	0.000	0.000	0.000	0.000	0.000	0.000	0.000	0.000	0.000	0.000	0.000	0.064	0.077	0.093	0.100	4.014	0.067	0.202	316	2384	100	436	6836	7272	496	6456	6952	Error	Error	-3.971	436	6836	496	6456	487769	2525767	0.919	7.339	0	0	0
1	16	5	"A30"	"A30"	17625	19010	100	1479	1562	667	42	1084	1084	1127	446	39	47	23	0	6994	6964	4449	63	1575	1575	1698	929	54	73	68	0	0.000	0.000	0.000	0.000	0.000	0.000	0.000	0.000	0.000	0.000	0.000	0.000	0.000	0.000	0.073	0.089	0.110	0.135	4.740	0.075	0.217	316	2384	100	395	5419	5814	478	5389	5867	Error	Error	-3.778	395	5419	478	5389	493456	2200669	0.975	5.668	0	0	0
1	17	5	"A30"	"A30"	17925	19010	100	1507	1665	1021	61	1095	1095	1157	544	47	43	19	0	6748	7480	4314	57	1590	1590	1659	645	38	86	82	0	0.000	0.000	0.000	0.000	0.000	0.000	0.000	0.000	0.000	0.000	0.000	0.000	0.000	0.000	0.080	0.097	0.105	0.115	3.757	0.087	0.165	316	2384	100	412	5158	5570	570	5890	6460	Error	Error	-3.646	412	5158	570	5890	526127	2363579	0.934	9.025	0	0	0
1	18	5	"A30"	"A30"	18225	19010	100	1398	1455	577	39	1100	1100	1160	574	49	29	9	0	6262	6183	2690	43	1598	1598	1656	534	32	87	84	0	0.000	0.000	0.000	0.000	0.000	0.000	0.000	0.000	0.000	0.000	0.000	0.000	0.000	0.000	0.064	0.077	0.113	0.106	3.807	0.073	0.113	316	2384	100	298	4664	4962	355	4585	4940	Error	Error	-3.968	298	4664	355	4585	459709	1953670	0.514	8.478	0	0	0
1	1	6	"A31"	"A31"	13135	19325	100	1180	1251	536	42	909	909	953	402	42	40	18	0	5842	6453	4498	69	1312	1312	1416	941	66	72	66	0	0.000	0.000	0.000	0.000	0.000	0.000	0.000	0.000	0.000	0.000	0.000	0.000	0.000	0.000	0.060	0.067	0.096	0.117	5.146	0.069	0.252	316	2384	100	271	4530	4801	342	5141	5483	Error	Error	-4.063	271	4530	342	5141	395207	2039267	0.741	5.353	0	0	0
1	2	6	"A31"	"A31"	13435	19325	100	1334	1424	570	40	918	918	959	388	40	51	27	0	7898	8328	5271	63	1333	1333	1436	869	60	81	80	0	0.000	0.000	0.000	0.000	0.000	0.000	0.000	0.000	0.000	0.000	0.000	0.000	0.000	0.000	0.063	0.072	0.080	0.083	2.841	0.063	0.310	316	2384	100	416	6565	6981	506	6995	7501	Error	Error	-3.980	416	6565	506	6995	450083	2631787	1.198	7.931	0	0	0
1	3	6	"A31"	"A31"	13735	19325	100	1362	1447	610	42	934	934	990	503	50	43	17	0	6254	7949	5105	64	1336	1336	1491	1134	76	83	78	0	0.000	0.000	0.000	0.000	0.000	0.000	0.000	0.000	0.000	0.000	0.000	0.000	0.000	0.000	0.087	0.078	0.084	0.097	3.398	0.071	0.264	316	2384	100	428	4918	5346	513	6613	7126	Error	Error	-3.522	428	4918	513	6613	457289	2511902	0.909	5.695	0	0	0
1	4	6	"A32"	"A32"	14035	19325	100	1364	1403	595	42	932	932	997	884	88	24	1	0	7682	8242	5565	67	1352	1352	1488	1135	76	72	71	0	0.000	0.000	0.000	0.000	0.000	0.000	0.000	0.000	0.000	0.000	0.000	0.000	0.000	0.000	0.068	0.068	0.089	0.112	4.760	0.065	0.334	316	2384	100	432	6330	6762	471	6890	7361	Error	Error	-3.873	432	6330	471	6890	443230	2604484	0.459	5.951	0	0	0
1	5	6	"A32"	"A32"	14335	19320	100	1461	1488	608	40	917	917	969	401	41	59	33	0	9108	8961	5789	64	1368	1368	1494	1004	67	74	71	0	0.000	0.000	0.000	0.000	0.000	0.000	0.000	0.000	0.000	0.000	0.000	0.000	0.000	0.000	0.070	0.075	0.087	0.114	4.421	0.071	0.375	316	2384	100	544	7740	8284	571	7593	8164	Error	Error	-3.831	544	7740	571	7593	470273	2831520	1.294	7.437	0	0	0
1	6	6	"A32"	"A32"	14635	19320	100	1228	1301	579	44	962	962	1012	463	45	35	14	0	6855	7685	4864	63	1391	1391	1668	1639	98	78	70	0	0.000	0.000	0.000	0.000	0.000	0.000	0.000	0.000	0.000	0.000	0.000	0.000	0.000	0.000	0.049	0.054	0.075	0.088	5.026	0.063	0.275	316	2384	100	266	5464	5730	339	6294	6633	Error	Error	-4.360	266	5464	339	6294	411215	2428350	0.624	3.671	0	0	0
1	7	6	"A33"	"A33"	14930	19320	100	1198	1305	645	49	925	925	971	427	43	38	19	0	4527	7338	6405	87	1349	1349	1401	436	31	82	75	0	0.000	0.000	0.000	0.000	0.000	0.000	0.000	0.000	0.000	0.000	0.000	0.000	0.000	0.000	0.086	0.063	0.092	0.114	4.100	0.063	0.279	316	2384	100	273	3178	3451	380	5989	6369	Error	Error	-3.541	273	3178	380	5989	412467	2318953	0.782	13.617	0	0	0
1	8	6	"A33"	"A33"	15230	19320	100	1319	1447	731	50	970	970	1013	448	44	43	20	0	4237	6801	5596	82	1405	1405	1435	371	25	87	80	0	0.000	0.000	0.000	0.000	0.000	0.000	0.000	0.000	0.000	0.000	0.000	0.000	0.000	0.000	0.123	0.088	0.114	0.128	3.978	0.080	0.273	316	2384	100	349	2832	3181	477	5396	5873	Error	Error	-3.021	349	2832	477	5396	457400	2149186	0.969	14.464	0	0	0
1	9	6	"A33"	"A33"	15530	19320	100	1268	1428	980	68	965	965	1033	605	58	31	12	0	3913	6762	5891	87	1398	1398	1453	491	33	79	71	0	0.000	0.000	0.000	0.000	0.000	0.000	0.000	0.000	0.000	0.000	0.000	0.000	0.000	0.000	0.120	0.086	0.107	0.141	4.239	0.095	0.297	316	2384	100	303	2515	2818	463	5364	5827	Error	Error	-3.053	303	2515	463	5364	451385	2136663	0.653	10.813	0	0	0
1	10	6	"A34"	"A34"	15830	19315	100	1184	1304	703	53	983	983	1039	503	48	30	12	0	3784	5554	4743	85	1418	1418	1532	801	52	69	59	0	0.000	0.000	0.000	0.000	0.000	0.000	0.000	0.000	0.000	0.000	0.000	0.000	0.000	0.000	0.085	0.078	0.134	0.175	4.970	0.075	0.201	316	2384	100	201	2366	2567	321	4136	4457	Error	Error	-3.557	201	2366	321	4136	412221	1754937	0.527	5.021	0	0	0
1	11	6	"A34"	"A34"	16130	19315	100	1230	1268	531	41	990	990	1047	566	54	24	6	0	3932	5112	3536	69	1425	1425	1530	924	60	75	64	0	0.000	0.000	0.000	0.000	0.000	0.000	0.000	0.000	0.000	0.000	0.000	0.000	0.000	0.000	0.096	0.075	0.117	0.154	5.256	0.084	0.165	316	2384	100	240	2507	2747	278	3687	3965	Error	Error	-3.385	240	2507	278	3687	400646	1615494	0.390	3.877	0	0	0
1	12	6	"A34"	"A34"	16430	19315	100	1229	1320	681	51	989	989	1041	525	50	27	11	0	4323	5876	4379	74	1442	1442	1537	671	43	79	72	0	0.000	0.000	0.000	0.000	0.000	0.000	0.000	0.000	0.000	0.000	0.000	0.000	0.000	0.000	0.083	0.075	0.099	0.116	4.257	0.076	0.198	316	2384	100	240	2881	3121	331	4434	4765	Error	Error	-3.585	240	2881	331	4434	417135	1856702	0.531	6.466	0	0	0
1	13	6	"A35"	"A35"	16730	19315	100	1419	1486	644	43	1007	1007	1078	606	56	35	9	0	7369	6714	3886	57	1488	1488	1636	1008	61	74	71	0	0.000	0.000	0.000	0.000	0.000	0.000	0.000	0.000	0.000	0.000	0.000	0.000	0.000	0.000	0.070	0.092	0.110	0.144	4.118	0.094	0.186	316	2384	100	412	5881	6293	479	5226	5705	Error	Error	-3.835	412	5881	479	5226	469475	2121669	0.673	5.038	0	0	0
1	14	6	"A35"	"A35"	17030	19315	100	1505	1562	641	41	1024	1024	1090	508	46	47	21	0	9081	8265	4613	55	1513	1513	1657	1030	62	76	74	0	0.000	0.000	0.000	0.000	0.000	0.000	0.000	0.000	0.000	0.000	0.000	0.000	0.000	0.000	0.064	0.080	0.097	0.108	4.182	0.075	0.283	316	2384	100	481	7568	8049	538	6752	7290	Error	Error	-3.976	481	7568	538	6752	493548	2611728	0.929	6.416	0	0	0
1	15	6	"A35"	"A35"	17330	19310	100	1445	1558	881	56	1073	1073	1127	554	49	38	14	0	8919	7853	4912	62	1560	1560	1720	1075	62	69	67	0	0.000	0.000	0.000	0.000	0.000	0.000	0.000	0.000	0.000	0.000	0.000	0.000	0.000	0.000	0.051	0.077	0.095	0.133	5.643	0.067	0.152	316	2384	100	372	7359	7731	485	6293	6778	Error	Error	-4.306	372	7359	485	6293	492459	2481483	0.778	5.705	0	0	0
1	16	6	"A36"	"A36"	17630	19310	100	1396	1517	646	42	1093	1093	1175	769	65	28	5	0	5057	6286	4386	69	1596	1596	1888	1650	87	66	51	0	0.000	0.000	0.000	0.000	0.000	0.000	0.000	0.000	0.000	0.000	0.000	0.000	0.000	0.000	0.088	0.090	0.106	0.139	5.135	0.082	0.219	316	2384	100	303	3461	3764	424	4690	5114	Error	Error	-3.514	303	3461	424	4690	479298	1986286	0.445	2.665	0	0	0
1	17	6	"A36"	"A36"	17930	19310	100	1331	1423	630	44	1071	1071	1130	540	47	32	11	0	5232	5740	3646	63	1579	1579	1715	900	52	70	66	0	0.000	0.000	0.000	0.000	0.000	0.000	0.000	0.000	0.000	0.000	0.000	0.000	0.000	0.000	0.071	0.085	0.123	0.158	5.026	0.102	0.209	316	2384	100	260	3653	3913	352	4161	4513	Error	Error	-3.812	260	3653	352	4161	449522	1813950	0.543	4.472	0	0	0
1	18	6	"A36"	"A36"	18230	19310	100	1442	1508	597	39	1102	1102	1174	588	50	32	10	0	6252	6371	3846	60	1620	1620	1775	1071	60	71	69	0	0.000	0.000	0.000	0.000	0.000	0.000	0.000	0.000	0.000	0.000	0.000	0.000	0.000	0.000	0.073	0.085	0.110	0.138	4.528	0.090	0.212	316	2384	100	340	4632	4972	406	4751	5157	Error	Error	-3.768	340	4632	406	4751	476684	2013175	0.568	4.291	0	0	0
1	1	7	"A37"	"A37"	13140	19625	100	1374	1409	584	41	917	917	968	501	51	44	16	0	5959	6112	3323	54	1316	1316	1467	939	64	79	77	0	0.000	0.000	0.000	0.000	0.000	0.000	0.000	0.000	0.000	0.000	0.000	0.000	0.000	0.000	0.098	0.103	0.124	0.126	3.084	0.095	0.233	316	2384	100	457	4643	5100	492	4796	5288	Error	Error	-3.345	457	4643	492	4796	445139	1931463	0.880	4.947	0	0	0
1	2	7	"A37"	"A37"	13440	19625	100	1548	1820	2133	117	942	942	994	507	51	55	27	0	8274	7961	3896	48	1341	1341	1388	537	38	91	88	0	0.000	0.000	0.000	0.000	0.000	0.000	0.000	0.000	0.000	0.000	0.000	0.000	0.000	0.000	0.087	0.133	0.104	0.106	3.756	0.188	0.281	316	2384	100	606	6933	7539	878	6620	7498	Error	Error	-3.516	606	6933	878	6620	574979	2515681	1.629	12.240	0	0	0
1	3	7	"A37"	"A37"	13740	19625	100	1582	1641	615	37	928	928	982	420	42	64	40	0	7513	7262	2782	38	1348	1348	1392	425	30	96	94	0	0.000	0.000	0.000	0.000	0.000	0.000	0.000	0.000	0.000	0.000	0.000	0.000	0.000	0.000	0.106	0.121	0.122	0.114	2.942	0.097	0.276	316	2384	100	654	6165	6819	713	5914	6627	Error	Error	-3.237	654	6165	713	5914	518629	2294667	1.569	13.812	0	0	0
1	4	7	"A38"	"A38"	14040	19625	100	1449	1488	651	43	938	938	1104	2450	221	0	0	0	11513	9993	5806	58	1386	1386	1774	2990	168	71	68	0	0.000	0.000	0.000	0.000	0.000	0.000	0.000	0.000	0.000	0.000	0.000	0.000	0.000	0.000	0.050	0.064	0.079	0.099	4.329	0.065	0.356	316	2384	100	511	10127	10638	550	8607	9157	Error	Error	-4.309	511	10127	550	8607	470270	3157680	0.157	2.749	0	0	0
1	5	7	"A38"	"A38"	14335	19620	100	1511	1600	586	36	943	943	998	524	52	51	23	0	11146	10484	4679	44	1358	1358	1409	553	39	91	87	0	0.000	0.000	0.000	0.000	0.000	0.000	0.000	0.000	0.000	0.000	0.000	0.000	0.000	0.000	0.058	0.072	0.080	0.074	2.967	0.064	0.245	316	2384	100	568	9788	10356	657	9126	9783	Error	Error	-4.107	568	9788	657	9126	505745	3313069	1.149	16.410	0	0	0
1	6	7	"A38"	"A38"	14635	19620	100	1572	1641	653	39	946	946	1024	669	65	47	13	0	11479	10533	4396	41	1381	1381	1462	741	50	91	86	0	0.000	0.000	0.000	0.000	0.000	0.000	0.000	0.000	0.000	0.000	0.000	0.000	0.000	0.000	0.062	0.076	0.079	0.070	3.023	0.080	0.229	316	2384	100	626	10098	10724	695	9152	9847	Error	Error	-4.012	626	10098	695	9152	518619	3328452	0.922	12.242	0	0	0
1	7	7	"A39"	"A39"	14935	19620	100	1202	1292	581	44	947	947	986	422	42	39	15	0	4032	5362	4032	75	1381	1381	1439	535	37	80	69	0	0.000	0.000	0.000	0.000	0.000	0.000	0.000	0.000	0.000	0.000	0.000	0.000	0.000	0.000	0.096	0.087	0.143	0.159	4.005	0.079	0.170	316	2384	100	255	2651	2906	345	3981	4326	Error	Error	-3.378	255	2651	345	3981	408214	1694412	0.725	7.333	0	0	0
1	8	7	"A39"	"A39"	15235	19620	100	1198	1332	619	46	984	984	1100	1083	98	12	1	0	5179	5555	3046	54	1400	1400	1492	884	59	88	76	0	0.000	0.000	0.000	0.000	0.000	0.000	0.000	0.000	0.000	0.000	0.000	0.000	0.000	0.000	0.057	0.084	0.105	0.111	4.004	0.083	0.164	316	2384	100	214	3779	3993	348	4155	4503	Error	Error	-4.142	214	3779	348	4155	420893	1755524	0.214	4.596	0	0	0
1	9	7	"A39"	"A39"	15535	19620	100	1212	1418	861	60	994	994	1046	701	67	24	7	0	4929	5581	3129	56	1408	1408	1445	414	28	93	88	0	0.000	0.000	0.000	0.000	0.000	0.000	0.000	0.000	0.000	0.000	0.000	0.000	0.000	0.000	0.062	0.102	0.123	0.117	3.949	0.144	0.130	316	2384	100	218	3521	3739	424	4173	4597	Error	Error	-4.014	218	3521	424	4173	447953	1763714	0.531	9.990	0	0	0
1	10	7	"A40"	"A40"	15835	19615	100	1375	1407	616	43	970	970	1070	1588	148	4	0	0	8231	8081	5428	67	1437	1437	1663	1378	82	69	64	0	0.000	0.000	0.000	0.000	0.000	0.000	0.000	0.000	0.000	0.000	0.000	0.000	0.000	0.000	0.060	0.066	0.097	0.127	4.413	0.136	0.051	316	2384	100	405	6794	7199	437	6644	7081	Error	Error	-4.068	405	6794	437	6644	444738	2553695	0.212	4.657	0	0	0
1	11	7	"A40"	"A40"	16135	19615	100	1315	1451	964	66	1011	1011	1093	863	78	18	3	0	6365	7039	4560	64	1446	1446	1589	1037	65	73	69	0	0.000	0.000	0.000	0.000	0.000	0.000	0.000	0.000	0.000	0.000	0.000	0.000	0.000	0.000	0.062	0.079	0.094	0.111	4.569	0.081	0.192	316	2384	100	304	4919	5223	440	5593	6033	Error	Error	-4.016	304	4919	440	5593	458570	2224243	0.415	5.256	0	0	0
1	12	7	"A40"	"A40"	16435	19615	100	1379	1468	669	45	1008	1008	1081	582	53	38	14	0	7443	7555	4915	65	1479	1479	1757	1681	95	69	63	0	0.000	0.000	0.000	0.000	0.000	0.000	0.000	0.000	0.000	0.000	0.000	0.000	0.000	0.000	0.062	0.076	0.102	0.128	5.333	0.076	0.249	316	2384	100	371	5964	6335	460	6076	6536	Error	Error	-4.007	371	5964	460	6076	463809	2387494	0.665	3.449	0	0	0
1	13	7	"A41"	"A41"	16735	19615	100	1467	1582	755	47	1009	1009	1094	765	69	32	8	0	10958	8660	5511	63	1488	1488	1657	1217	73	67	64	0	0.000	0.000	0.000	0.000	0.000	0.000	0.000	0.000	0.000	0.000	0.000	0.000	0.000	0.000	0.048	0.080	0.093	0.115	4.228	0.091	0.180	316	2384	100	458	9470	9928	573	7172	7745	Error	Error	-4.370	458	9470	573	7172	499984	2736534	0.638	5.754	0	0	0
1	14	7	"A41"	"A41"	17035	19615	100	1541	1609	653	40	1040	1040	1095	534	48	47	20	0	9950	9326	4758	51	1503	1503	1594	771	48	85	82	0	0.000	0.000	0.000	0.000	0.000	0.000	0.000	0.000	0.000	0.000	0.000	0.000	0.000	0.000	0.059	0.073	0.079	0.079	3.166	0.071	0.255	316	2384	100	501	8447	8948	569	7823	8392	Error	Error	-4.076	501	8447	569	7823	508404	2946888	0.963	10.029	0	0	0
1	15	7	"A41"	"A41"	17335	19610	100	1568	1685	841	49	1088	1088	1159	583	50	45	17	0	7890	7507	4698	62	1566	1566	1716	1447	84	71	68	0	0.000	0.000	0.000	0.000	0.000	0.000	0.000	0.000	0.000	0.000	0.000	0.000	0.000	0.000	0.076	0.100	0.119	0.137	4.895	0.100	0.260	316	2384	100	480	6324	6804	597	5941	6538	Error	Error	-3.720	480	6324	597	5941	532354	2372203	0.902	4.002	0	0	0
1	16	7	"A42"	"A42"	17635	19610	100	1252	1325	556	41	1066	1066	1132	501	44	27	8	0	2946	4606	3741	81	1557	1557	1702	849	49	57	46	0	0.000	0.000	0.000	0.000	0.000	0.000	0.000	0.000	0.000	0.000	0.000	0.000	0.000	0.000	0.134	0.085	0.179	0.235	6.413	0.081	0.136	316	2384	100	186	1389	1575	259	3049	3308	Error	Error	-2.901	186	1389	259	3049	418779	1455495	0.385	3.420	0	0	0
1	17	7	"A42"	"A42"	17935	19610	100	1299	1361	762	55	1085	1085	1132	525	46	22	7	0	3529	4004	2247	56	1586	1586	1665	917	55	67	52	0	0.000	0.000	0.000	0.000	0.000	0.000	0.000	0.000	0.000	0.000	0.000	0.000	0.000	0.000	0.110	0.114	0.191	0.232	5.055	0.104	0.083	316	2384	100	214	1943	2157	276	2418	2694	Error	Error	-3.183	214	1943	276	2418	430196	1265389	0.436	2.551	0	0	0
1	18	7	"A42"	"A42"	18230	19610	100	1300	1347	564	41	1124	1124	1193	623	52	19	4	0	3892	4354	2943	67	1638	1638	1741	931	53	64	53	0	0.000	0.000	0.000	0.000	0.000	0.000	0.000	0.000	0.000	0.000	0.000	0.000	0.000	0.000	0.078	0.082	0.177	0.209	4.916	0.098	0.121	316	2384	100	176	2254	2430	223	2716	2939	Error	Error	-3.679	176	2254	223	2716	425787	1376000	0.247	2.807	0	0	0
1	1	8	"A43"	"A43"	13145	19925	100	1413	1550	1625	104	928	928	976	434	44	52	25	0	6931	7846	5739	73	1337	1337	1583	1398	88	63	60	0	0.000	0.000	0.000	0.000	0.000	0.000	0.000	0.000	0.000	0.000	0.000	0.000	0.000	0.000	0.087	0.096	0.094	0.159	5.708	0.070	0.107	316	2384	100	485	5594	6079	622	6509	7131	Error	Error	-3.528	485	5594	622	6509	489888	2479302	1.323	4.480	0	0	0
1	2	8	"A43"	"A43"	13445	19925	100	1413	1484	610	41	926	926	971	409	42	54	30	0	10706	9797	5938	60	1340	1340	1555	1361	87	77	73	0	0.000	0.000	0.000	0.000	0.000	0.000	0.000	0.000	0.000	0.000	0.000	0.000	0.000	0.000	0.052	0.066	0.072	0.077	3.956	0.070	0.408	316	2384	100	487	9366	9853	558	8457	9015	Error	Error	-4.265	487	9366	558	8457	468848	3095705	1.254	6.056	0	0	0
1	3	8	"A43"	"A43"	13745	19925	100	1526	1584	651	41	953	953	1043	1028	98	24	3	0	12719	10727	5684	52	1405	1405	1628	1497	91	82	77	0	0.000	0.000	0.000	0.000	0.000	0.000	0.000	0.000	0.000	0.000	0.000	0.000	0.000	0.000	0.051	0.068	0.073	0.073	3.783	0.069	0.097	316	2384	100	573	11314	11887	631	9322	9953	Error	Error	-4.303	573	11314	631	9322	500696	3389862	0.526	6.078	0	0	0
1	4	8	"A44"	"A44"	14040	19925	100	1363	1441	669	46	917	917	977	488	49	47	24	0	7411	7107	4525	63	1348	1348	1554	1319	84	69	67	0	0.000	0.000	0.000	0.000	0.000	0.000	0.000	0.000	0.000	0.000	0.000	0.000	0.000	0.000	0.074	0.091	0.111	0.150	5.020	0.075	0.277	316	2384	100	446	6063	6509	524	5759	6283	Error	Error	-3.765	446	6063	524	5759	455223	2245944	0.951	4.210	0	0	0
1	5	8	"A44"	"A44"	14340	19925	100	1487	1574	716	45	957	957	1015	488	48	51	27	0	7582	6957	3970	57	1367	1367	1531	963	62	73	71	0	0.000	0.000	0.000	0.000	0.000	0.000	0.000	0.000	0.000	0.000	0.000	0.000	0.000	0.000	0.085	0.110	0.129	0.145	4.218	0.098	0.272	316	2384	100	530	6215	6745	617	5590	6207	Error	Error	-3.552	530	6215	617	5590	497489	2198520	1.145	5.634	0	0	0
1	6	8	"A44"	"A44"	14640	19920	100	1454	1507	662	43	960	960	1013	489	48	50	21	0	8783	8127	4119	50	1382	1382	1514	943	62	82	80	0	0.000	0.000	0.000	0.000	0.000	0.000	0.000	0.000	0.000	0.000	0.000	0.000	0.000	0.000	0.067	0.081	0.092	0.105	3.890	0.083	0.235	316	2384	100	494	7401	7895	547	6745	7292	Error	Error	-3.905	494	7401	547	6745	476279	2568052	1.010	7.013	0	0	0
1	7	8	"A45"	"A45"	14940	19920	100	1405	3576	8017	224	962	962	1146	1475	128	17	11	0	5982	6062	4298	70	1387	1387	1611	1217	75	72	61	0	0.000	0.000	0.000	0.000	0.000	0.000	0.000	0.000	0.000	0.000	0.000	0.000	0.000	0.000	0.096	0.559	0.164	0.236	6.472	2.432	0.073	316	2384	100	443	4595	5038	2614	4675	7289	Error	Error	-3.375	443	4595	2614	4675	1129990	1915568	1.647	3.657	0	0	0
1	8	8	"A45"	"A45"	15240	19920	100	1213	1381	786	56	958	958	1752	5812	331	0	0	0	6853	7071	4121	58	1399	1399	1753	2132	121	75	59	0	0.000	0.000	0.000	0.000	0.000	0.000	0.000	0.000	0.000	0.000	0.000	0.000	0.000	0.000	0.047	0.075	0.080	0.089	3.818	0.074	0.202	316	2384	100	255	5454	5709	423	5672	6095	Error	Error	-4.419	255	5454	423	5672	436402	2234384	-0.064	2.494	0	0	0
1	9	8	"A45"	"A45"	15540	19920	100	1285	1424	872	61	964	964	1020	473	46	39	18	0	6623	6627	3948	59	1405	1405	1532	914	59	78	77	0	0.000	0.000	0.000	0.000	0.000	0.000	0.000	0.000	0.000	0.000	0.000	0.000	0.000	0.000	0.062	0.088	0.102	0.118	4.192	0.090	0.216	316	2384	100	321	5218	5539	460	5222	5682	Error	Error	-4.023	321	5218	460	5222	450096	2094242	0.854	5.574	0	0	0
1	10	8	"A47"	"A47"	15840	19920	100	1370	1548	1301	84	994	994	1173	1828	155	4	1	0	5911	6324	4517	71	1455	1455	1784	1975	110	62	52	0	0.000	0.000	0.000	0.000	0.000	0.000	0.000	0.000	0.000	0.000	0.000	0.000	0.000	0.000	0.084	0.114	0.126	0.165	4.427	0.098	0.148	316	2384	100	376	4456	4832	554	4869	5423	Error	Error	-3.567	376	4456	554	4869	489158	1998386	0.205	2.299	0	0	0
1	11	8	"A47"	"A47"	16140	19915	100	1405	1473	673	45	979	979	1122	1765	157	4	0	0	7811	7804	5233	67	1445	1445	1640	1685	102	67	65	0	0.000	0.000	0.000	0.000	0.000	0.000	0.000	0.000	0.000	0.000	0.000	0.000	0.000	0.000	0.067	0.078	0.097	0.118	4.870	0.093	0.250	316	2384	100	426	6366	6792	494	6359	6853	Error	Error	-3.901	426	6366	494	6359	465573	2465936	0.199	3.658	0	0	0
1	12	8	"A47"	"A47"	16440	19915	100	1330	1484	654	44	970	970	1034	545	52	40	21	0	7696	7390	4688	63	1459	1459	1638	1164	71	70	68	0	0.000	0.000	0.000	0.000	0.000	0.000	0.000	0.000	0.000	0.000	0.000	0.000	0.000	0.000	0.058	0.087	0.106	0.121	4.651	0.097	0.325	316	2384	100	360	6237	6597	514	5931	6445	Error	Error	-4.115	360	6237	514	5931	469034	2335389	0.826	4.942	0	0	0
1	13	8	"A48"	"A48"	16740	19915	100	1595	1781	2929	164	999	999	1054	496	47	56	27	0	11564	10572	8138	76	1494	1494	1849	2242	121	60	56	0	0.000	0.000	0.000	0.000	0.000	0.000	0.000	0.000	0.000	0.000	0.000	0.000	0.000	0.000	0.059	0.086	0.080	0.126	5.182	0.083	0.111	316	2384	100	596	10070	10666	782	9078	9860	Error	Error	-4.079	596	10070	782	9078	562837	3340777	1.466	3.891	0	0	0
1	14	8	"A48"	"A48"	17040	19915	100	1472	1593	807	50	1032	1032	1102	602	54	41	18	0	9209	9886	7106	71	1508	1508	1684	1212	71	72	70	0	0.000	0.000	0.000	0.000	0.000	0.000	0.000	0.000	0.000	0.000	0.000	0.000	0.000	0.000	0.057	0.067	0.084	0.113	5.594	0.073	0.347	316	2384	100	440	7701	8141	561	8378	8939	Error	Error	-4.129	440	7701	561	8378	503471	3124065	0.816	6.767	0	0	0
1	15	8	"A48"	"A48"	17340	19915	100	1617	1694	720	42	1035	1035	1097	555	50	53	23	0	11048	11219	7087	63	1527	1527	1660	1114	67	77	74	0	0.000	0.000	0.000	0.000	0.000	0.000	0.000	0.000	0.000	0.000	0.000	0.000	0.000	0.000	0.061	0.068	0.078	0.088	3.615	0.068	0.252	316	2384	100	582	9521	10103	659	9692	10351	Error	Error	-4.032	582	9521	659	9692	535223	3545081	1.076	8.581	0	0	0
1	16	8	"A49"	"A49"	17635	19910	100	1397	1547	719	46	1043	1043	1109	597	53	39	15	0	5628	7263	5637	77	1562	1562	1761	1174	66	64	62	0	0.000	0.000	0.000	0.000	0.000	0.000	0.000	0.000	0.000	0.000	0.000	0.000	0.000	0.000	0.087	0.088	0.112	0.170	5.698	0.074	0.293	316	2384	100	354	4066	4420	504	5701	6205	Error	Error	-3.522	354	4066	504	5701	488944	2295036	0.734	4.687	0	0	0
1	17	8	"A49"	"A49"	17935	19910	100	1491	1588	822	51	1085	1085	1143	497	43	45	18	0	7301	7349	5012	68	1586	1586	1697	788	46	68	66	0	0.000	0.000	0.000	0.000	0.000	0.000	0.000	0.000	0.000	0.000	0.000	0.000	0.000	0.000	0.071	0.087	0.110	0.151	4.671	0.121	0.195	316	2384	100	406	5715	6121	503	5763	6266	Error	Error	-3.815	406	5715	503	5763	501860	2322165	0.895	7.173	0	0	0
1	18	8	"A49"	"A49"	18235	19910	100	1545	1599	620	38	1114	1114	1204	758	62	31	5	0	6437	7083	4469	63	1638	1638	1796	1057	58	75	70	0	0.000	0.000	0.000	0.000	0.000	0.000	0.000	0.000	0.000	0.000	0.000	0.000	0.000	0.000	0.090	0.089	0.116	0.150	4.346	0.087	0.289	316	2384	100	431	4799	5230	485	5445	5930	Error	Error	-3.477	431	4799	485	5445	505126	2238318	0.521	5.002	0	0	0
1	1	9	"A50"	"A50"	13150	20225	100	1113	1181	511	43	914	914	952	374	39	35	14	0	2413	4385	3997	91	1332	1332	1407	561	39	63	49	0	0.000	0.000	0.000	0.000	0.000	0.000	0.000	0.000	0.000	0.000	0.000	0.000	0.000	0.000	0.184	0.087	0.180	0.200	4.737	0.073	0.164	316	2384	100	199	1081	1280	267	3053	3320	Error	Error	-2.442	199	1081	267	3053	373045	1385701	0.612	5.308	0	0	0
1	2	9	"A50"	"A50"	13445	20225	100	1228	1270	541	42	917	917	964	502	52	36	10	0	4867	5997	3969	66	1354	1354	1412	916	64	82	67	0	0.000	0.000	0.000	0.000	0.000	0.000	0.000	0.000	0.000	0.000	0.000	0.000	0.000	0.000	0.089	0.076	0.101	0.107	3.089	0.071	0.210	316	2384	100	311	3513	3824	353	4643	4996	Error	Error	-3.498	311	3513	353	4643	401345	1895077	0.610	5.005	0	0	0
1	3	9	"A50"	"A50"	13745	20225	100	1203	1297	587	45	911	911	959	452	47	36	16	0	3641	5740	4380	76	1354	1354	1389	578	41	88	77	0	0.000	0.000	0.000	0.000	0.000	0.000	0.000	0.000	0.000	0.000	0.000	0.000	0.000	0.000	0.128	0.088	0.125	0.134	3.929	0.081	0.224	316	2384	100	292	2287	2579	386	4386	4772	Error	Error	-2.969	292	2287	386	4386	409899	1813817	0.748	7.528	0	0	0
1	4	9	"A51"	"A51"	14045	20225	100	1352	1401	554	39	942	942	1014	742	73	28	3	0	6423	6928	4162	60	1355	1355	1426	716	50	83	80	0	0.000	0.000	0.000	0.000	0.000	0.000	0.000	0.000	0.000	0.000	0.000	0.000	0.000	0.000	0.081	0.082	0.098	0.110	3.830	0.077	0.241	316	2384	100	410	5068	5478	459	5573	6032	Error	Error	-3.628	410	5068	459	5573	442700	2189179	0.522	7.684	0	0	0
1	5	9	"A51"	"A51"	14345	20225	100	1326	1380	588	42	923	923	975	439	45	47	19	0	7100	7602	3604	47	1369	1369	1399	504	36	95	92	0	0.000	0.000	0.000	0.000	0.000	0.000	0.000	0.000	0.000	0.000	0.000	0.000	0.000	0.000	0.070	0.073	0.081	0.077	3.014	0.066	0.168	316	2384	100	403	5731	6134	457	6233	6690	Error	Error	-3.830	403	5731	457	6233	436132	2402351	0.923	12.308	0	0	0
1	6	9	"A51"	"A51"	14645	20220	100	1355	1384	584	42	934	934	1001	555	55	36	12	0	6812	6947	3089	44	1364	1364	1434	618	43	92	88	0	0.000	0.000	0.000	0.000	0.000	0.000	0.000	0.000	0.000	0.000	0.000	0.000	0.000	0.000	0.077	0.081	0.098	0.091	3.956	0.090	0.176	316	2384	100	421	5448	5869	450	5583	6033	Error	Error	-3.694	421	5448	450	5583	437492	2195158	0.690	8.921	0	0	0
1	7	9	"A52"	"A52"	14945	20220	100	1356	1416	724	51	907	907	973	560	57	41	13	0	6149	5814	2857	49	1350	1350	1427	763	53	81	78	0	0.000	0.000	0.000	0.000	0.000	0.000	0.000	0.000	0.000	0.000	0.000	0.000	0.000	0.000	0.094	0.114	0.134	0.146	4.105	0.121	0.180	316	2384	100	449	4799	5248	509	4464	4973	Error	Error	-3.418	449	4799	509	4464	447482	1837081	0.791	5.750	0	0	0
1	8	9	"A52"	"A52"	15245	20220	100	1411	1467	671	45	946	946	1027	834	81	23	2	0	6959	6891	2784	40	1394	1394	1465	905	61	92	90	0	0.000	0.000	0.000	0.000	0.000	0.000	0.000	0.000	0.000	0.000	0.000	0.000	0.000	0.000	0.084	0.095	0.105	0.107	3.014	0.089	0.212	316	2384	100	465	5565	6030	521	5497	6018	Error	Error	-3.581	465	5565	521	5497	463417	2177442	0.528	5.996	0	0	0
1	9	9	"A52"	"A52"	15545	20220	100	1466	1507	557	36	966	966	1026	623	60	41	10	0	6709	6816	2885	42	1378	1378	1410	390	27	96	91	0	0.000	0.000	0.000	0.000	0.000	0.000	0.000	0.000	0.000	0.000	0.000	0.000	0.000	0.000	0.094	0.099	0.108	0.096	3.182	0.095	0.214	316	2384	100	500	5331	5831	541	5438	5979	Error	Error	-3.414	500	5331	541	5438	476206	2153875	0.772	13.862	0	0	0
1	10	9	"A53"	"A53"	15845	20220	100	1462	1536	669	43	969	969	1019	512	50	48	22	0	6818	6663	3663	54	1415	1415	1514	744	49	76	75	0	0.000	0.000	0.000	0.000	0.000	0.000	0.000	0.000	0.000	0.000	0.000	0.000	0.000	0.000	0.091	0.108	0.121	0.137	4.474	0.111	0.281	316	2384	100	493	5403	5896	567	5248	5815	Error	Error	-3.454	493	5403	567	5248	485533	2105640	1.010	6.921	0	0	0
1	11	9	"A53"	"A53"	16145	20220	100	1432	1519	877	57	959	959	1021	462	45	51	23	0	7192	7130	3024	42	1424	1424	1501	1374	91	89	84	0	0.000	0.000	0.000	0.000	0.000	0.000	0.000	0.000	0.000	0.000	0.000	0.000	0.000	0.000	0.082	0.098	0.103	0.099	3.431	0.101	0.216	316	2384	100	473	5768	6241	560	5706	6266	Error	Error	-3.608	473	5768	560	5706	479908	2253130	1.078	4.097	0	0	0
1	12	9	"A53"	"A53"	16445	20215	100	1387	1557	852	54	990	990	1086	1386	127	9	0	0	7097	7285	3525	48	1449	1449	1570	1608	102	84	77	0	0.000	0.000	0.000	0.000	0.000	0.000	0.000	0.000	0.000	0.000	0.000	0.000	0.000	0.000	0.070	0.097	0.101	0.101	3.340	0.107	0.254	316	2384	100	397	5648	6045	567	5836	6403	Error	Error	-3.831	397	5648	567	5836	492039	2301967	0.340	3.554	0	0	0
1	13	9	"A54"	"A54"	16745	20215	100	1358	1430	628	43	1013	1013	1167	2047	175	1	0	0	5486	6048	3630	60	1492	1492	1723	2108	122	70	47	0	0.000	0.000	0.000	0.000	0.000	0.000	0.000	0.000	0.000	0.000	0.000	0.000	0.000	0.000	0.086	0.092	0.114	0.147	3.899	0.083	0.176	316	2384	100	345	3994	4339	417	4556	4973	Error	Error	-3.533	345	3994	417	4556	451774	1911234	0.128	2.052	0	0	0
1	14	9	"A54"	"A54"	17045	20215	100	1416	1518	732	48	1017	1017	1086	678	62	31	8	0	6811	6726	3261	48	1493	1493	1552	695	44	84	82	0	0.000	0.000	0.000	0.000	0.000	0.000	0.000	0.000	0.000	0.000	0.000	0.000	0.000	0.000	0.075	0.096	0.103	0.107	3.447	0.092	0.184	316	2384	100	399	5318	5717	501	5233	5734	Error	Error	-3.736	399	5318	501	5233	479534	2125512	0.637	7.445	0	0	0
1	15	9	"A54"	"A54"	17340	20215	100	1523	1580	702	44	1045	1045	1098	580	52	41	14	0	7340	7359	3426	46	1514	1514	1556	503	32	88	84	0	0.000	0.000	0.000	0.000	0.000	0.000	0.000	0.000	0.000	0.000	0.000	0.000	0.000	0.000	0.082	0.092	0.107	0.104	3.591	0.101	0.194	316	2384	100	478	5826	6304	535	5845	6380	Error	Error	-3.607	478	5826	535	5845	499363	2325323	0.831	11.537	0	0	0
1	16	9	"A55"	"A55"	17640	20215	100	1295	1355	545	40	1083	1083	1168	782	66	17	1	0	4987	5039	2705	53	1558	1558	1637	698	42	80	72	0	0.000	0.000	0.000	0.000	0.000	0.000	0.000	0.000	0.000	0.000	0.000	0.000	0.000	0.000	0.062	0.078	0.134	0.143	4.443	0.101	0.055	316	2384	100	212	3429	3641	272	3481	3753	Error	Error	-4.016	212	3429	272	3481	428178	1592404	0.239	4.874	0	0	0
1	17	9	"A55"	"A55"	17940	20210	100	1384	1466	593	40	1076	1076	1136	560	49	32	9	0	4551	4936	2446	49	1586	1586	1644	525	31	86	82	0	0.000	0.000	0.000	0.000	0.000	0.000	0.000	0.000	0.000	0.000	0.000	0.000	0.000	0.000	0.104	0.116	0.148	0.143	3.222	0.134	0.149	316	2384	100	308	2965	3273	390	3350	3740	Error	Error	-3.267	308	2965	390	3350	463133	1559637	0.589	6.270	0	0	0
1	18	9	"A55"	"A55"	18240	20210	100	1375	1476	683	46	1113	1113	1166	554	47	31	9	0	4956	5259	2538	48	1632	1632	1713	846	49	86	75	0	0.000	0.000	0.000	0.000	0.000	0.000	0.000	0.000	0.000	0.000	0.000	0.000	0.000	0.000	0.079	0.100	0.134	0.140	3.996	0.097	0.103	316	2384	100	262	3324	3586	363	3627	3990	Error	Error	-3.665	262	3324	363	3627	466485	1661970	0.560	4.191	0	0	0
1	1	10	"A56"	"A56"	13150	20530	100	1159	1240	524	42	915	915	944	381	40	40	18	0	5591	5603	3320	59	1320	1320	1396	684	48	78	74	0	0.000	0.000	0.000	0.000	0.000	0.000	0.000	0.000	0.000	0.000	0.000	0.000	0.000	0.000	0.057	0.076	0.110	0.122	4.494	0.075	0.213	316	2384	100	244	4271	4515	325	4283	4608	Error	Error	-4.130	244	4271	325	4283	391726	1770561	0.777	6.151	0	0	0
1	2	10	"A56"	"A56"	13450	20525	100	1217	1296	618	47	920	920	970	432	44	41	15	0	5627	5876	3107	52	1337	1337	1503	1491	99	80	67	0	0.000	0.000	0.000	0.000	0.000	0.000	0.000	0.000	0.000	0.000	0.000	0.000	0.000	0.000	0.069	0.083	0.102	0.112	3.717	0.082	0.171	316	2384	100	297	4290	4587	376	4539	4915	Error	Error	-3.852	297	4290	376	4539	409497	1856729	0.755	2.933	0	0	0
1	3	10	"A56"	"A56"	13750	20525	100	1205	1254	496	39	884	884	936	392	41	42	17	0	5517	6123	3440	56	1342	1342	1440	826	57	85	81	0	0.000	0.000	0.000	0.000	0.000	0.000	0.000	0.000	0.000	0.000	0.000	0.000	0.000	0.000	0.077	0.077	0.096	0.097	3.381	0.075	0.214	316	2384	100	321	4175	4496	370	4781	5151	Error	Error	-3.701	321	4175	370	4781	396279	1934760	0.811	5.669	0	0	0
1	4	10	"A57"	"A57"	14050	20525	100	1194	1262	517	40	912	912	967	408	42	40	16	0	5383	6475	4680	72	1345	1345	1534	1104	71	69	61	0	0.000	0.000	0.000	0.000	0.000	0.000	0.000	0.000	0.000	0.000	0.000	0.000	0.000	0.000	0.070	0.068	0.105	0.123	5.487	0.093	0.161	316	2384	100	282	4038	4320	350	5130	5480	Error	Error	-3.840	282	4038	350	5130	398825	2046001	0.723	4.476	0	0	0
1	5	10	"A57"	"A57"	14350	20525	100	1317	1380	634	45	945	945	987	453	45	45	18	0	6315	7068	4202	59	1352	1352	1455	732	50	82	79	0	0.000	0.000	0.000	0.000	0.000	0.000	0.000	0.000	0.000	0.000	0.000	0.000	0.000	0.000	0.075	0.076	0.094	0.103	3.725	0.080	0.272	316	2384	100	372	4963	5335	435	5716	6151	Error	Error	-3.738	372	4963	435	5716	436104	2233592	0.868	7.668	0	0	0
1	6	10	"A57"	"A57"	14650	20525	100	1273	1325	483	36	950	950	993	472	47	42	13	0	5958	6660	4098	61	1365	1365	1448	913	63	79	75	0	0.000	0.000	0.000	0.000	0.000	0.000	0.000	0.000	0.000	0.000	0.000	0.000	0.000	0.000	0.070	0.071	0.092	0.098	3.909	0.062	0.184	316	2384	100	323	4593	4916	375	5295	5670	Error	Error	-3.830	323	4593	375	5295	418582	2104605	0.703	5.709	0	0	0
1	7	10	"A58"	"A58"	14950	20520	100	1183	1263	704	55	928	928	985	502	50	30	11	0	5558	5854	3961	67	1360	1360	1472	837	56	71	66	0	0.000	0.000	0.000	0.000	0.000	0.000	0.000	0.000	0.000	0.000	0.000	0.000	0.000	0.000	0.061	0.075	0.107	0.148	6.614	0.082	0.249	316	2384	100	255	4198	4453	335	4494	4829	Error	Error	-4.041	255	4198	335	4494	399023	1849720	0.554	5.235	0	0	0
1	8	10	"A58"	"A58"	15250	20520	100	1241	1299	546	42	944	944	1005	607	60	27	6	0	5640	6004	3835	63	1365	1365	1438	679	47	79	76	0	0.000	0.000	0.000	0.000	0.000	0.000	0.000	0.000	0.000	0.000	0.000	0.000	0.000	0.000	0.069	0.077	0.102	0.121	4.462	0.082	0.135	316	2384	100	297	4275	4572	355	4639	4994	Error	Error	-3.847	297	4275	355	4639	410556	1897186	0.484	6.725	0	0	0
1	9	10	"A58"	"A58"	15550	20520	100	1234	1336	647	48	949	949	1023	706	69	22	4	0	6440	6548	4162	63	1392	1392	1567	1132	72	73	66	0	0.000	0.000	0.000	0.000	0.000	0.000	0.000	0.000	0.000	0.000	0.000	0.000	0.000	0.000	0.056	0.075	0.095	0.104	4.272	0.089	0.139	316	2384	100	285	5048	5333	387	5156	5543	Error	Error	-4.147	285	5048	387	5156	422140	2069186	0.443	4.400	0	0	0
1	10	10	"A59"	"A59"	15850	20520	100	1984	5777	7142	123	976	976	1265	2061	162	39	31	0	6641	6594	4432	67	1409	1409	1649	1308	79	63	62	0	0.000	0.000	0.000	0.000	0.000	0.000	0.000	0.000	0.000	0.000	0.000	0.000	0.000	0.000	0.193	0.926	0.598	0.570	4.141	1.917	0.402	316	2384	100	1008	5232	6240	4801	5185	9986	Error	Error	-2.376	1008	5232	4801	5185	1825666	2083697	2.189	3.781	0	0	0
1	11	10	"A59"	"A59"	16150	20520	100	2976	8269	8559	103	981	981	1102	1122	101	61	47	0	7920	7531	3683	48	1424	1424	1506	663	44	84	82	0	0.000	0.000	0.000	0.000	0.000	0.000	0.000	0.000	0.000	0.000	0.000	0.000	0.000	0.000	0.307	1.193	0.682	0.615	3.945	2.496	0.446	316	2384	100	1995	6496	8491	7288	6107	13395	Error	Error	-1.703	1995	6496	7288	6107	2613072	2379843	6.388	9.087	0	0	0
1	12	10	"A59"	"A59"	16450	20515	100	2375	6708	7851	117	969	969	1286	2469	191	38	33	0	8039	7236	3922	54	1453	1453	1567	830	52	80	77	0	0.000	0.000	0.000	0.000	0.000	0.000	0.000	0.000	0.000	0.000	0.000	0.000	0.000	0.000	0.213	0.992	0.475	0.513	3.832	2.695	0.351	316	2384	100	1406	6586	7992	5739	5783	11522	Error	Error	-2.228	1406	6586	5739	5783	2119863	2286674	2.196	6.830	0	0	0
1	13	10	"A60"	"A60"	16745	20515	100	1135	1238	880	71	996	996	1038	502	48	22	6	0	2412	3391	2564	75	1443	1443	1497	440	29	61	52	0	0.000	0.000	0.000	0.000	0.000	0.000	0.000	0.000	0.000	0.000	0.000	0.000	0.000	0.000	0.143	0.124	0.230	0.335	6.844	0.194	0.103	316	2384	100	139	969	1108	242	1948	2190	Error	Error	-2.801	139	969	242	1948	391317	1071536	0.398	4.305	0	0	0
1	14	10	"A60"	"A60"	17045	20515	100	1133	1206	624	51	1010	1010	1088	903	82	7	0	0	2912	3854	2778	72	1484	1484	1523	445	29	71	60	0	0.000	0.000	0.000	0.000	0.000	0.000	0.000	0.000	0.000	0.000	0.000	0.000	0.000	0.000	0.086	0.083	0.180	0.214	5.941	0.090	0.084	316	2384	100	123	1428	1551	196	2370	2566	Error	Error	-3.537	123	1428	196	2370	381134	1217745	0.131	5.238	0	0	0
1	15	10	"A60"	"A60"	17345	20515	100	1272	1297	486	37	1035	1035	1111	883	79	10	0	0	3124	3740	2352	62	1499	1499	1560	641	41	69	56	0	0.000	0.000	0.000	0.000	0.000	0.000	0.000	0.000	0.000	0.000	0.000	0.000	0.000	0.000	0.146	0.117	0.190	0.202	4.868	0.101	0.099	316	2384	100	237	1625	1862	262	2241	2503	Error	Error	-2.777	237	1625	262	2241	409740	1181836	0.211	3.401	0	0	0
1	16	10	"A61"	"A61"	17645	20515	100	1325	1438	740	51	1069	1069	1129	569	50	32	11	0	4888	5947	4421	74	1559	1559	1835	1562	85	59	50	0	0.000	0.000	0.000	0.000	0.000	0.000	0.000	0.000	0.000	0.000	0.000	0.000	0.000	0.000	0.077	0.084	0.140	0.211	5.715	0.091	0.171	316	2384	100	256	3329	3585	369	4388	4757	Error	Error	-3.701	256	3329	369	4388	454534	1879250	0.543	2.633	0	0	0
1	17	10	"A61"	"A61"	17945	20510	100	1347	1421	582	40	1115	1115	1178	509	43	31	12	0	5203	5502	4044	73	1590	1590	1969	1735	88	59	51	0	0.000	0.000	0.000	0.000	0.000	0.000	0.000	0.000	0.000	0.000	0.000	0.000	0.000	0.000	0.064	0.078	0.127	0.175	5.831	0.075	0.207	316	2384	100	232	3613	3845	306	3912	4218	Error	Error	-3.961	232	3613	306	3912	449180	1738701	0.477	2.036	0	0	0
1	18	10	"A61"	"A61"	18245	20510	100	1404	1438	573	39	1118	1118	1215	962	79	12	0	0	5006	5030	2861	56	1634	1634	1751	791	45	70	66	0	0.000	0.000	0.000	0.000	0.000	0.000	0.000	0.000	0.000	0.000	0.000	0.000	0.000	0.000	0.085	0.094	0.146	0.171	4.493	0.198	0.066	316	2384	100	286	3372	3658	320	3396	3716	Error	Error	-3.560	286	3372	320	3396	454359	1589575	0.232	4.145	0	0	0
1	1	11	"A62"	"A62"	13155	20830	100	1063	1118	484	43	883	883	934	389	41	32	13	0	3668	4219	3008	71	1334	1334	1460	860	58	67	58	0	0.000	0.000	0.000	0.000	0.000	0.000	0.000	0.000	0.000	0.000	0.000	0.000	0.000	0.000	0.077	0.081	0.146	0.170	4.672	0.072	0.158	316	2384	100	180	2334	2514	235	2885	3120	Error	Error	-3.697	180	2334	235	2885	353177	1333138	0.473	3.208	0	0	0
1	2	11	"A62"	"A62"	13455	20830	100	1118	1188	476	40	911	911	1002	1468	146	1	0	0	3953	4602	2917	63	1344	1344	1400	623	44	78	68	0	0.000	0.000	0.000	0.000	0.000	0.000	0.000	0.000	0.000	0.000	0.000	0.000	0.000	0.000	0.079	0.085	0.135	0.152	4.124	0.582	0.108	316	2384	100	207	2609	2816	277	3258	3535	Error	Error	-3.656	207	2609	277	3258	375413	1454089	0.127	5.140	0	0	0
1	3	11	"A62"	"A62"	13755	20825	100	1147	1203	518	43	924	924	963	417	43	32	13	0	4759	5472	3836	70	1353	1353	1409	609	43	77	70	0	0.000	0.000	0.000	0.000	0.000	0.000	0.000	0.000	0.000	0.000	0.000	0.000	0.000	0.000	0.065	0.068	0.109	0.129	3.879	0.072	0.224	316	2384	100	223	3406	3629	279	4119	4398	Error	Error	-3.933	223	3406	279	4119	380231	1729108	0.576	6.672	0	0	0
1	4	11	"A63"	"A63"	14055	20825	100	1525	1596	743	46	928	928	971	406	41	62	36	0	10953	9166	5520	60	1350	1350	1590	1568	98	71	68	0	0.000	0.000	0.000	0.000	0.000	0.000	0.000	0.000	0.000	0.000	0.000	0.000	0.000	0.000	0.062	0.085	0.092	0.124	3.919	0.075	0.353	316	2384	100	597	9603	10200	668	7816	8484	Error	Error	-4.008	597	9603	668	7816	504211	2896339	1.539	4.832	0	0	0
1	5	11	"A63"	"A63"	14355	20825	100	1517	1610	827	51	930	930	970	403	41	58	38	0	11409	9827	5217	53	1360	1360	1442	950	65	79	77	0	0.000	0.000	0.000	0.000	0.000	0.000	0.000	0.000	0.000	0.000	0.000	0.000	0.000	0.000	0.058	0.080	0.085	0.099	4.037	0.080	0.357	316	2384	100	587	10049	10636	680	8467	9147	Error	Error	-4.098	587	10049	680	8467	508713	3105268	1.588	8.826	0	0	0
1	6	11	"A63"	"A63"	14655	20825	100	1573	1568	597	38	925	925	979	450	45	61	30	0	11242	9776	4821	49	1377	1377	1448	724	50	85	82	0	0.000	0.000	0.000	0.000	0.000	0.000	0.000	0.000	0.000	0.000	0.000	0.000	0.000	0.000	0.066	0.077	0.082	0.083	3.077	0.074	0.316	316	2384	100	648	9865	10513	643	8399	9042	Error	Error	-3.928	648	9865	643	8399	495526	3089242	1.309	11.503	0	0	0
1	7	11	"A64"	"A64"	14955	20825	100	1324	1443	738	51	941	941	993	622	62	33	11	0	7722	7076	3920	55	1380	1380	1526	1004	65	78	75	0	0.000	0.000	0.000	0.000	0.000	0.000	0.000	0.000	0.000	0.000	0.000	0.000	0.000	0.000	0.060	0.088	0.098	0.100	4.291	0.097	0.138	316	2384	100	383	6342	6725	502	5696	6198	Error	Error	-4.050	383	6342	502	5696	456096	2236048	0.723	5.528	0	0	0
1	8	11	"A64"	"A64"	15255	20820	100	1367	1467	615	41	938	938	989	531	53	45	18	0	8777	8170	4355	53	1366	1366	1463	752	51	83	80	0	0.000	0.000	0.000	0.000	0.000	0.000	0.000	0.000	0.000	0.000	0.000	0.000	0.000	0.000	0.058	0.078	0.091	0.092	3.653	0.078	0.320	316	2384	100	429	7411	7840	529	6804	7333	Error	Error	-4.111	429	7411	529	6804	463439	2581807	0.900	8.919	0	0	0
1	9	11	"A64"	"A64"	15555	20820	100	1372	1529	1068	69	977	977	1087	1564	143	4	1	0	8270	7280	3958	54	1394	1394	1498	959	64	78	73	0	0.000	0.000	0.000	0.000	0.000	0.000	0.000	0.000	0.000	0.000	0.000	0.000	0.000	0.000	0.057	0.094	0.088	0.110	4.489	0.092	0.202	316	2384	100	395	6876	7271	552	5886	6438	Error	Error	-4.122	395	6876	552	5886	483121	2300568	0.283	6.029	0	0	0
1	10	11	"A65"	"A65"	15855	20820	100	1271	1330	542	40	948	948	1005	435	43	41	18	0	6688	6121	3325	54	1403	1403	1548	948	61	73	72	0	0.000	0.000	0.000	0.000	0.000	0.000	0.000	0.000	0.000	0.000	0.000	0.000	0.000	0.000	0.061	0.081	0.110	0.125	4.634	0.078	0.201	316	2384	100	323	5285	5608	382	4718	5100	Error	Error	-4.032	323	5285	382	4718	420288	1934233	0.747	4.824	0	0	0
1	11	11	"A65"	"A65"	16155	20820	100	1331	1364	511	37	946	946	1006	463	46	42	15	0	6607	6271	2247	35	1409	1409	1462	524	35	92	89	0	0.000	0.000	0.000	0.000	0.000	0.000	0.000	0.000	0.000	0.000	0.000	0.000	0.000	0.000	0.074	0.086	0.103	0.091	3.402	0.077	0.136	316	2384	100	385	5198	5583	418	4862	5280	Error	Error	-3.755	385	5198	418	4862	430974	1981635	0.773	9.177	0	0	0
1	12	11	"A65"	"A65"	16450	20820	100	1519	1585	686	43	977	977	1063	1477	138	6	0	0	8606	8235	3863	46	1430	1430	1470	536	36	93	91	0	0.000	0.000	0.000	0.000	0.000	0.000	0.000	0.000	0.000	0.000	0.000	0.000	0.000	0.000	0.076	0.089	0.092	0.096	3.464	0.081	0.265	316	2384	100	542	7176	7718	608	6805	7413	Error	Error	-3.727	542	7176	608	6805	500733	2602194	0.353	12.621	0	0	0
1	13	11	"A66"	"A66"	16750	20815	100	1455	1501	622	41	1022	1022	1086	755	69	30	5	0	7635	8180	5739	70	1455	1455	1661	1347	81	66	63	0	0.000	0.000	0.000	0.000	0.000	0.000	0.000	0.000	0.000	0.000	0.000	0.000	0.000	0.000	0.070	0.071	0.092	0.132	5.158	0.070	0.219	316	2384	100	433	6180	6613	479	6725	7204	Error	Error	-3.835	433	6180	479	6725	474321	2585022	0.550	4.840	0	0	0
1	14	11	"A66"	"A66"	17050	20815	100	1403	1536	1062	69	997	997	1091	814	74	28	5	0	8138	8664	4977	57	1478	1478	1575	859	54	79	79	0	0.000	0.000	0.000	0.000	0.000	0.000	0.000	0.000	0.000	0.000	0.000	0.000	0.000	0.000	0.061	0.075	0.091	0.094	3.929	0.092	0.176	316	2384	100	406	6660	7066	539	7186	7725	Error	Error	-4.036	406	6660	539	7186	485415	2737803	0.547	8.253	0	0	0
1	15	11	"A66"	"A66"	17350	20815	100	1444	1550	710	45	1025	1025	1119	1302	116	7	0	0	8921	8653	4925	56	1502	1502	1568	643	41	80	75	0	0.000	0.000	0.000	0.000	0.000	0.000	0.000	0.000	0.000	0.000	0.000	0.000	0.000	0.000	0.056	0.073	0.086	0.095	4.679	0.072	0.194	316	2384	100	419	7419	7838	525	7151	7676	Error	Error	-4.146	419	7419	525	7151	489938	2734391	0.331	11.019	0	0	0
1	16	11	"A67"	"A67"	17650	20815	100	1437	1667	1871	112	1121	1121	1175	562	47	35	12	0	6128	6799	5176	76	1577	1577	1750	1118	63	65	61	0	0.000	0.000	0.000	0.000	0.000	0.000	0.000	0.000	0.000	0.000	0.000	0.000	0.000	0.000	0.069	0.105	0.127	0.155	4.697	0.160	0.279	316	2384	100	316	4551	4867	546	5222	5768	Error	Error	-3.848	316	4551	546	5222	526723	2148565	0.875	4.516	0	0	0
1	17	11	"A67"	"A67"	17950	20815	100	1442	1565	741	47	1091	1091	1163	969	83	16	3	0	6282	6484	3788	58	1572	1572	1628	701	43	81	77	0	0.000	0.000	0.000	0.000	0.000	0.000	0.000	0.000	0.000	0.000	0.000	0.000	0.000	0.000	0.075	0.096	0.130	0.136	3.649	0.106	0.137	316	2384	100	351	4710	5061	474	4912	5386	Error	Error	-3.746	351	4710	474	4912	494636	2048832	0.415	6.927	0	0	0
1	18	11	"A67"	"A67"	18250	20810	100	1431	1517	691	45	1112	1112	1170	621	53	31	6	0	5695	5956	3554	59	1616	1616	1698	718	42	78	72	0	0.000	0.000	0.000	0.000	0.000	0.000	0.000	0.000	0.000	0.000	0.000	0.000	0.000	0.000	0.078	0.093	0.117	0.130	4.273	0.247	0.253	316	2384	100	319	4079	4398	405	4340	4745	Error	Error	-3.677	319	4079	405	4340	479235	1882105	0.559	5.930	0	0	0
1	1	12	"A68"	"A68"	13160	21130	100	1082	1153	490	42	902	902	944	382	40	34	14	0	4218	4263	2642	61	1334	1334	1470	932	63	64	57	0	0.000	0.000	0.000	0.000	0.000	0.000	0.000	0.000	0.000	0.000	0.000	0.000	0.000	0.000	0.062	0.086	0.130	0.166	5.184	0.079	0.162	316	2384	100	180	2884	3064	251	2929	3180	Error	Error	-4.002	180	2884	251	2929	364298	1347003	0.547	2.997	0	0	0
1	2	12	"A68"	"A68"	13460	21130	100	1183	1252	527	42	903	903	962	464	48	37	12	0	5181	4901	2237	45	1332	1332	1393	467	33	85	81	0	0.000	0.000	0.000	0.000	0.000	0.000	0.000	0.000	0.000	0.000	0.000	0.000	0.000	0.000	0.073	0.098	0.123	0.118	3.889	0.102	0.189	316	2384	100	280	3849	4129	349	3569	3918	Error	Error	-3.781	280	3849	349	3569	395590	1548811	0.625	7.512	0	0	0
1	3	12	"A68"	"A68"	13760	21125	100	1190	1268	615	48	898	898	942	398	42	37	18	0	4112	4630	2527	54	1343	1343	1456	755	51	79	69	0	0.000	0.000	0.000	0.000	0.000	0.000	0.000	0.000	0.000	0.000	0.000	0.000	0.000	0.000	0.105	0.113	0.136	0.134	3.962	0.112	0.222	316	2384	100	292	2769	3061	370	3287	3657	Error	Error	-3.245	292	2769	370	3287	400755	1463142	0.819	4.204	0	0	0
1	4	12	"A69"	"A69"	14060	21125	100	1402	1505	702	46	921	921	990	624	63	43	17	0	9597	8950	6454	72	1363	1363	1644	1686	102	62	61	0	0.000	0.000	0.000	0.000	0.000	0.000	0.000	0.000	0.000	0.000	0.000	0.000	0.000	0.000	0.058	0.077	0.086	0.114	4.021	0.074	0.318	316	2384	100	481	8234	8715	584	7587	8171	Error	Error	-4.097	481	8234	584	7587	475423	2828102	0.825	4.333	0	0	0
1	5	12	"A69"	"A69"	14360	21125	100	1526	1579	650	41	954	954	1015	662	65	45	13	0	11972	11084	7020	63	1390	1390	1530	1093	71	74	72	0	0.000	0.000	0.000	0.000	0.000	0.000	0.000	0.000	0.000	0.000	0.000	0.000	0.000	0.000	0.054	0.064	0.072	0.094	4.561	0.066	0.205	316	2384	100	572	10582	11154	625	9694	10319	Error	Error	-4.209	572	10582	625	9694	498899	3502525	0.852	8.741	0	0	0
1	6	12	"A69"	"A69"	14660	21125	100	1438	1511	656	43	956	956	1009	475	47	50	27	0	10236	9733	6550	67	1389	1389	1550	1166	75	71	70	0	0.000	0.000	0.000	0.000	0.000	0.000	0.000	0.000	0.000	0.000	0.000	0.000	0.000	0.000	0.054	0.067	0.078	0.092	4.568	0.066	0.341	316	2384	100	482	8847	9329	555	8344	8899	Error	Error	-4.198	482	8847	555	8344	477479	3075608	1.057	7.018	0	0	0
1	7	12	"A70"	"A70"	14960	21125	100	1157	1228	528	42	935	935	990	569	57	28	7	0	5009	5325	3918	73	1373	1373	1573	1127	71	65	55	0	0.000	0.000	0.000	0.000	0.000	0.000	0.000	0.000	0.000	0.000	0.000	0.000	0.000	0.000	0.061	0.074	0.117	0.159	4.428	0.101	0.170	316	2384	100	222	3636	3858	293	3952	4245	Error	Error	-4.034	222	3636	293	3952	388198	1682632	0.418	3.329	0	0	0
1	8	12	"A70"	"A70"	15260	21120	100	1185	1222	492	40	933	933	994	489	49	32	7	0	5282	5414	3558	65	1367	1367	1539	1114	72	70	64	0	0.000	0.000	0.000	0.000	0.000	0.000	0.000	0.000	0.000	0.000	0.000	0.000	0.000	0.000	0.064	0.071	0.108	0.136	5.021	0.076	0.161	316	2384	100	252	3915	4167	289	4047	4336	Error	Error	-3.958	252	3915	289	4047	386019	1710855	0.466	3.478	0	0	0
1	9	12	"A70"	"A70"	15560	21120	100	1169	1244	489	39	957	957	1012	483	47	28	11	0	5353	5373	3372	62	1390	1390	1519	876	57	71	68	0	0.000	0.000	0.000	0.000	0.000	0.000	0.000	0.000	0.000	0.000	0.000	0.000	0.000	0.000	0.053	0.072	0.112	0.131	4.881	0.076	0.188	316	2384	100	212	3963	4175	287	3983	4270	Error	Error	-4.224	212	3963	287	3983	393154	1697939	0.480	4.400	0	0	0
1	10	12	"A71"	"A71"	15855	21120	100	1373	1476	848	57	972	972	1056	811	76	29	4	0	9916	8583	5460	63	1406	1406	1637	1476	90	69	65	0	0.000	0.000	0.000	0.000	0.000	0.000	0.000	0.000	0.000	0.000	0.000	0.000	0.000	0.000	0.047	0.070	0.081	0.099	4.638	0.079	0.273	316	2384	100	401	8510	8911	504	7177	7681	Error	Error	-4.407	401	8510	504	7177	466569	2712378	0.518	4.706	0	0	0
1	11	12	"A71"	"A71"	16155	21120	100	1389	1507	688	45	973	973	1026	499	48	44	19	0	8962	8824	5422	61	1415	1415	1546	1326	85	78	74	0	0.000	0.000	0.000	0.000	0.000	0.000	0.000	0.000	0.000	0.000	0.000	0.000	0.000	0.000	0.055	0.072	0.073	0.080	3.943	0.074	0.299	316	2384	100	416	7547	7963	534	7409	7943	Error	Error	-4.181	416	7547	534	7409	476208	2788353	0.964	5.489	0	0	0
1	12	12	"A71"	"A71"	16455	21120	100	1424	1529	918	60	967	967	1026	501	48	46	21	0	6427	7979	5446	68	1433	1433	1561	1019	65	76	74	0	0.000	0.000	0.000	0.000	0.000	0.000	0.000	0.000	0.000	0.000	0.000	0.000	0.000	0.000	0.092	0.086	0.089	0.119	3.931	0.087	0.299	316	2384	100	457	4994	5451	562	6546	7108	Error	Error	-3.450	457	4994	562	6546	483028	2521229	1.004	6.298	0	0	0
1	13	12	"A72"	"A72"	16755	21115	100	1293	1391	613	44	1010	1010	1089	651	59	25	8	0	4514	5211	3803	72	1469	1469	1814	1665	91	56	46	0	0.000	0.000	0.000	0.000	0.000	0.000	0.000	0.000	0.000	0.000	0.000	0.000	0.000	0.000	0.093	0.102	0.144	0.193	5.596	0.094	0.259	316	2384	100	283	3045	3328	381	3742	4123	Error	Error	-3.428	283	3045	381	3742	439514	1646723	0.464	2.040	0	0	0
1	14	12	"A72"	"A72"	17055	21115	100	1377	1458	701	48	1025	1025	1118	1419	126	6	0	0	6241	6362	4078	64	1504	1504	1693	1687	99	65	59	0	0.000	0.000	0.000	0.000	0.000	0.000	0.000	0.000	0.000	0.000	0.000	0.000	0.000	0.000	0.074	0.089	0.125	0.170	4.916	0.361	0.344	316	2384	100	352	4737	5089	433	4858	5291	Error	Error	-3.750	352	4737	433	4858	460685	2010487	0.240	2.768	0	0	0
1	15	12	"A72"	"A72"	17355	21115	100	1299	1506	856	56	1048	1048	1111	545	49	34	15	0	6141	6086	3726	61	1527	1527	1710	1180	69	67	64	0	0.000	0.000	0.000	0.000	0.000	0.000	0.000	0.000	0.000	0.000	0.000	0.000	0.000	0.000	0.054	0.100	0.114	0.154	4.806	0.107	0.224	316	2384	100	251	4614	4865	458	4559	5017	Error	Error	-4.200	251	4614	458	4559	475942	1923086	0.725	3.708	0	0	0
1	16	12	"A73"	"A73"	17655	21115	100	1163	1214	500	41	1060	1060	1129	640	56	17	3	0	2190	3411	2800	82	1559	1559	1639	1132	69	39	27	0	0.000	0.000	0.000	0.000	0.000	0.000	0.000	0.000	0.000	0.000	0.000	0.000	0.000	0.000	0.163	0.083	0.245	0.319	5.549	0.051	0.044	316	2384	100	103	631	734	154	1852	2006	Error	Error	-2.615	103	631	154	1852	383553	1077965	0.133	1.565	0	0	0
1	17	12	"A73"	"A73"	17955	21115	100	1261	1365	703	51	1104	1104	1196	896	74	12	1	0	2396	3152	2091	66	1585	1585	1646	513	31	61	43	0	0.000	0.000	0.000	0.000	0.000	0.000	0.000	0.000	0.000	0.000	0.000	0.000	0.000	0.000	0.194	0.167	0.297	0.313	4.811	0.294	0.151	316	2384	100	157	811	968	261	1567	1828	Error	Error	-2.369	157	811	261	1567	431260	996035	0.189	2.936	0	0	0
1	18	12	"A73"	"A73"	18255	21115	100	1205	1244	462	37	1100	1100	1171	587	50	15	1	0	2303	2849	1682	59	1617	1617	1658	541	32	54	36	0	0.000	0.000	0.000	0.000	0.000	0.000	0.000	0.000	0.000	0.000	0.000	0.000	0.000	0.000	0.153	0.117	0.368	0.387	5.119	0.173	0.084	316	2384	100	105	686	791	144	1232	1376	Error	Error	-2.708	105	686	144	1232	393173	900127	0.124	2.201	0	0	0
1	1	13	"A74"	"A74"	13165	21430	100	1219	1301	559	42	933	933	1017	1038	102	13	0	0	5896	6207	3854	62	1362	1362	1503	1179	78	70	67	0	0.000	0.000	0.000	0.000	0.000	0.000	0.000	0.000	0.000	0.000	0.000	0.000	0.000	0.000	0.063	0.076	0.105	0.125	4.356	0.086	0.210	316	2384	100	286	4534	4820	368	4845	5213	Error	Error	-3.987	286	4534	368	4845	411138	1961436	0.274	3.990	0	0	0
1	2	13	"A74"	"A74"	13465	21430	100	1376	1411	591	41	922	922	991	577	58	41	12	0	6671	6890	3460	50	1352	1352	1411	590	41	87	85	0	0.000	0.000	0.000	0.000	0.000	0.000	0.000	0.000	0.000	0.000	0.000	0.000	0.000	0.000	0.085	0.088	0.099	0.108	3.426	0.081	0.194	316	2384	100	454	5319	5773	489	5538	6027	Error	Error	-3.550	454	5319	489	5538	445938	2177264	0.728	9.286	0	0	0
1	3	13	"A74"	"A74"	13765	21430	100	1414	1451	530	36	919	919	967	443	45	54	24	0	7163	7130	3213	45	1350	1350	1378	375	27	93	89	0	0.000	0.000	0.000	0.000	0.000	0.000	0.000	0.000	0.000	0.000	0.000	0.000	0.000	0.000	0.085	0.092	0.105	0.115	3.147	0.083	0.193	316	2384	100	495	5813	6308	532	5780	6312	Error	Error	-3.554	495	5813	532	5780	458403	2253012	1.093	15.339	0	0	0
1	4	13	"A75"	"A75"	14065	21425	100	1562	1765	998	56	972	972	1038	755	72	42	20	0	7634	6715	3877	57	1383	1383	1501	1210	80	70	67	0	0.000	0.000	0.000	0.000	0.000	0.000	0.000	0.000	0.000	0.000	0.000	0.000	0.000	0.000	0.094	0.149	0.161	0.182	4.330	0.139	0.318	316	2384	100	590	6251	6841	793	5332	6125	Error	Error	-3.405	590	6251	793	5332	557680	2121972	0.963	4.309	0	0	0
1	5	13	"A75"	"A75"	14365	21425	100	1780	1889	869	46	935	935	990	508	51	65	40	0	7924	7539	3394	45	1370	1370	1429	762	53	88	85	0	0.000	0.000	0.000	0.000	0.000	0.000	0.000	0.000	0.000	0.000	0.000	0.000	0.000	0.000	0.129	0.155	0.141	0.146	2.996	0.135	0.344	316	2384	100	845	6554	7399	954	6169	7123	Error	Error	-2.955	845	6554	954	6169	596948	2382321	1.770	8.018	0	0	0
1	6	13	"A75"	"A75"	14665	21425	100	1762	1857	874	47	935	935	996	581	58	61	34	0	8435	7790	3261	41	1377	1377	1432	926	64	88	87	0	0.000	0.000	0.000	0.000	0.000	0.000	0.000	0.000	0.000	0.000	0.000	0.000	0.000	0.000	0.117	0.144	0.136	0.141	3.290	0.127	0.294	316	2384	100	827	7058	7885	922	6413	7335	Error	Error	-3.093	827	7058	922	6413	586947	2461780	1.482	6.866	0	0	0
1	7	13	"A76"	"A76"	14965	21425	100	1484	1555	625	40	948	948	998	433	43	55	33	0	6868	7006	4117	58	1392	1392	1497	783	52	78	75	0	0.000	0.000	0.000	0.000	0.000	0.000	0.000	0.000	0.000	0.000	0.000	0.000	0.000	0.000	0.098	0.108	0.123	0.124	4.032	0.092	0.293	316	2384	100	536	5476	6012	607	5614	6221	Error	Error	-3.353	536	5476	607	5614	491356	2213781	1.286	7.036	0	0	0
1	8	13	"A76"	"A76"	15265	21425	100	1399	1469	554	37	917	917	976	443	45	52	26	0	8503	8551	3317	38	1360	1360	1391	349	25	96	93	0	0.000	0.000	0.000	0.000	0.000	0.000	0.000	0.000	0.000	0.000	0.000	0.000	0.000	0.000	0.067	0.077	0.087	0.080	3.281	0.071	0.236	316	2384	100	482	7143	7625	552	7191	7743	Error	Error	-3.889	482	7143	552	7191	464221	2702068	1.113	20.516	0	0	0
1	9	13	"A76"	"A76"	15560	21420	100	1542	1601	598	37	962	962	1016	451	44	59	33	0	7952	7785	3457	44	1396	1396	1436	391	27	92	88	0	0.000	0.000	0.000	0.000	0.000	0.000	0.000	0.000	0.000	0.000	0.000	0.000	0.000	0.000	0.088	0.100	0.112	0.105	2.926	0.088	0.275	316	2384	100	580	6556	7136	639	6389	7028	Error	Error	-3.499	580	6556	639	6389	505904	2460094	1.297	16.238	0	0	0
1	10	13	"A77"	"A77"	15860	21420	100	1857	2043	1147	56	971	971	1057	822	77	50	30	0	6628	6333	3544	55	1421	1421	1507	874	57	73	71	0	0.000	0.000	0.000	0.000	0.000	0.000	0.000	0.000	0.000	0.000	0.000	0.000	0.000	0.000	0.170	0.218	0.246	0.240	3.648	0.221	0.499	316	2384	100	886	5207	6093	1072	4912	5984	Error	Error	-2.555	886	5207	1072	4912	645606	2001086	1.200	5.522	0	0	0
1	11	13	"A77"	"A77"	16160	21420	100	1771	2107	1153	54	991	991	1056	527	49	59	43	0	6592	6556	2789	42	1431	1431	1472	496	33	93	89	0	0.000	0.000	0.000	0.000	0.000	0.000	0.000	0.000	0.000	0.000	0.000	0.000	0.000	0.000	0.151	0.218	0.195	0.182	3.153	0.214	0.388	316	2384	100	780	5161	5941	1116	5125	6241	Error	Error	-2.726	780	5161	1116	5125	665930	2071703	1.994	10.250	0	0	0
1	12	13	"A77"	"A77"	16460	21420	100	2032	2163	1116	51	984	984	1044	504	48	67	50	0	7170	6949	3232	46	1440	1440	1482	457	30	89	86	0	0.000	0.000	0.000	0.000	0.000	0.000	0.000	0.000	0.000	0.000	0.000	0.000	0.000	0.000	0.183	0.214	0.196	0.206	2.732	0.192	0.367	316	2384	100	1048	5730	6778	1179	5509	6688	Error	Error	-2.451	1048	5730	1179	5509	683402	2195948	2.220	11.963	0	0	0
1	13	13	"A78"	"A78"	16760	21420	100	1532	1570	585	37	1018	1018	1112	923	83	25	1	0	8562	7512	4077	54	1486	1486	1596	862	54	77	75	0	0.000	0.000	0.000	0.000	0.000	0.000	0.000	0.000	0.000	0.000	0.000	0.000	0.000	0.000	0.073	0.092	0.107	0.122	3.807	0.125	0.175	316	2384	100	514	7076	7590	552	6026	6578	Error	Error	-3.783	514	7076	552	6026	496133	2373649	0.496	6.863	0	0	0
1	14	13	"A78"	"A78"	17060	21415	100	1569	1655	762	46	1043	1043	1144	1062	92	23	1	0	8409	7910	4009	50	1525	1525	1613	1042	64	82	78	0	0.000	0.000	0.000	0.000	0.000	0.000	0.000	0.000	0.000	0.000	0.000	0.000	0.000	0.000	0.076	0.096	0.106	0.115	3.465	0.162	0.207	316	2384	100	526	6884	7410	612	6385	6997	Error	Error	-3.710	526	6884	612	6385	522969	2499467	0.481	6.043	0	0	0
1	15	13	"A78"	"A78"	17360	21415	100	1571	1640	572	34	1035	1035	1114	725	65	37	7	0	7943	7276	3244	44	1519	1519	1585	639	40	85	83	0	0.000	0.000	0.000	0.000	0.000	0.000	0.000	0.000	0.000	0.000	0.000	0.000	0.000	0.000	0.083	0.105	0.112	0.112	3.662	0.101	0.123	316	2384	100	536	6424	6960	605	5757	6362	Error	Error	-3.583	536	6424	605	5757	518135	2299182	0.726	8.906	0	0	0
1	16	13	"A79"	"A79"	17660	21415	100	1484	1577	731	46	1102	1102	1184	719	60	30	7	0	6292	6556	3925	59	1590	1590	1724	875	50	72	71	0	0.000	0.000	0.000	0.000	0.000	0.000	0.000	0.000	0.000	0.000	0.000	0.000	0.000	0.000	0.081	0.096	0.106	0.132	5.101	0.092	0.197	316	2384	100	382	4702	5084	475	4966	5441	Error	Error	-3.622	382	4702	475	4966	498324	2071775	0.547	5.522	0	0	0
1	17	13	"A79"	"A79"	17960	21415	100	1501	1599	975	60	1075	1075	1140	597	52	39	12	0	6948	7382	4121	55	1593	1593	1647	546	33	85	81	0	0.000	0.000	0.000	0.000	0.000	0.000	0.000	0.000	0.000	0.000	0.000	0.000	0.000	0.000	0.080	0.091	0.113	0.117	3.945	0.091	0.208	316	2384	100	426	5355	5781	524	5789	6313	Error	Error	-3.652	426	5355	524	5789	505259	2332700	0.769	10.504	0	0	0
1	18	13	"A79"	"A79"	18260	21415	100	1639	1746	782	44	1099	1099	1159	603	52	45	17	0	7408	7974	4310	54	1625	1625	1671	455	27	90	86	0	0.000	0.000	0.000	0.000	0.000	0.000	0.000	0.000	0.000	0.000	0.000	0.000	0.000	0.000	0.093	0.102	0.112	0.117	3.202	0.096	0.225	316	2384	100	540	5783	6323	647	6349	6996	Error	Error	-3.421	540	5783	647	6349	551606	2519865	0.973	13.853	0	0	0
1	1	14	"A80"	"A80"	13170	21730	100	1195	1241	498	40	885	885	925	369	39	45	18	0	6237	6389	4110	64	1332	1332	1387	504	36	77	73	0	0.000	0.000	0.000	0.000	0.000	0.000	0.000	0.000	0.000	0.000	0.000	0.000	0.000	0.000	0.063	0.070	0.100	0.115	5.148	0.061	0.198	316	2384	100	310	4905	5215	356	5057	5413	Error	Error	-3.984	310	4905	356	5057	392242	2018935	0.856	9.925	0	0	0
1	2	14	"A80"	"A80"	13470	21730	100	1274	1372	689	50	962	962	998	409	40	43	21	0	5615	6224	3484	55	1387	1387	1440	526	36	90	89	0	0.000	0.000	0.000	0.000	0.000	0.000	0.000	0.000	0.000	0.000	0.000	0.000	0.000	0.000	0.074	0.085	0.104	0.111	3.976	0.079	0.201	316	2384	100	312	4228	4540	410	4837	5247	Error	Error	-3.760	312	4228	410	4837	433512	1966874	0.914	9.095	0	0	0
1	3	14	"A80"	"A80"	13770	21730	100	1292	1357	519	38	968	968	1017	408	40	43	20	0	5776	6059	2967	48	1408	1408	1461	615	42	90	88	0	0.000	0.000	0.000	0.000	0.000	0.000	0.000	0.000	0.000	0.000	0.000	0.000	0.000	0.000	0.074	0.084	0.107	0.107	3.725	0.090	0.193	316	2384	100	324	4368	4692	389	4651	5040	Error	Error	-3.753	324	4368	389	4651	428821	1914517	0.833	7.476	0	0	0
1	4	14	"A81"	"A81"	14070	21725	100	1328	1414	576	40	958	958	1019	464	45	43	20	0	7565	7105	4525	63	1401	1401	1531	971	63	69	66	0	0.000	0.000	0.000	0.000	0.000	0.000	0.000	0.000	0.000	0.000	0.000	0.000	0.000	0.000	0.060	0.080	0.103	0.126	5.216	0.077	0.275	316	2384	100	370	6164	6534	456	5704	6160	Error	Error	-4.058	370	6164	456	5704	446846	2245043	0.851	5.740	0	0	0
1	5	14	"A81"	"A81"	14370	21725	100	1370	1547	1295	83	953	953	1013	645	63	33	9	0	8224	8274	4453	53	1381	1381	1455	622	42	85	82	0	0.000	0.000	0.000	0.000	0.000	0.000	0.000	0.000	0.000	0.000	0.000	0.000	0.000	0.000	0.061	0.086	0.086	0.089	3.965	0.111	0.242	316	2384	100	417	6843	7260	594	6893	7487	Error	Error	-4.037	417	6843	594	6893	488802	2614736	0.828	10.963	0	0	0
1	6	14	"A81"	"A81"	14670	21725	100	1407	1482	709	47	935	935	1007	708	70	35	5	0	8173	7793	3812	48	1385	1385	1480	987	66	85	81	0	0.000	0.000	0.000	0.000	0.000	0.000	0.000	0.000	0.000	0.000	0.000	0.000	0.000	0.000	0.070	0.085	0.094	0.095	3.655	0.095	0.220	316	2384	100	472	6788	7260	547	6408	6955	Error	Error	-3.846	472	6788	547	6408	468225	2462541	0.671	6.396	0	0	0
1	7	14	"A82"	"A82"	14965	21725	100	1357	1442	961	66	936	936	990	519	52	43	16	0	7231	7514	4407	58	1379	1379	1441	605	41	81	79	0	0.000	0.000	0.000	0.000	0.000	0.000	0.000	0.000	0.000	0.000	0.000	0.000	0.000	0.000	0.072	0.082	0.098	0.116	4.184	0.088	0.159	316	2384	100	421	5852	6273	506	6135	6641	Error	Error	-3.797	421	5852	506	6135	455703	2374476	0.871	10.038	0	0	0
1	8	14	"A82"	"A82"	15265	21725	100	1402	1451	659	45	939	939	1011	621	61	37	9	0	7499	7664	4303	56	1378	1378	1461	647	44	82	80	0	0.000	0.000	0.000	0.000	0.000	0.000	0.000	0.000	0.000	0.000	0.000	0.000	0.000	0.000	0.076	0.081	0.097	0.100	3.813	0.073	0.227	316	2384	100	463	6121	6584	512	6286	6798	Error	Error	-3.725	463	6121	512	6286	458411	2421723	0.709	9.587	0	0	0
1	9	14	"A82"	"A82"	15565	21725	100	1399	1570	1555	99	993	993	1062	573	53	37	11	0	7733	7628	4308	56	1427	1427	1517	784	51	80	77	0	0.000	0.000	0.000	0.000	0.000	0.000	0.000	0.000	0.000	0.000	0.000	0.000	0.000	0.000	0.064	0.093	0.101	0.104	4.316	0.095	0.113	316	2384	100	406	6306	6712	577	6201	6778	Error	Error	-3.957	406	6306	577	6201	496201	2410598	0.887	7.795	0	0	0
1	10	14	"A83"	"A83"	15865	21720	100	1372	1488	817	54	963	963	1035	598	57	37	12	0	6363	5861	3176	54	1426	1426	1512	939	62	75	70	0	0.000	0.000	0.000	0.000	0.000	0.000	0.000	0.000	0.000	0.000	0.000	0.000	0.000	0.000	0.083	0.118	0.126	0.152	4.445	0.113	0.166	316	2384	100	409	4937	5346	525	4435	4960	Error	Error	-3.593	409	4937	525	4435	470358	1852142	0.758	4.632	0	0	0
1	11	14	"A83"	"A83"	16165	21720	100	1327	1382	652	47	1005	1005	1120	1327	118	4	0	0	5910	5905	3093	52	1444	1444	1550	721	46	80	77	0	0.000	0.000	0.000	0.000	0.000	0.000	0.000	0.000	0.000	0.000	0.000	0.000	0.000	0.000	0.072	0.085	0.115	0.131	4.763	0.159	0.030	316	2384	100	322	4466	4788	377	4461	4838	Error	Error	-3.794	322	4466	377	4461	436557	1865982	0.197	6.040	0	0	0
1	12	14	"A83"	"A83"	16465	21720	100	1431	1533	1031	67	1030	1030	1090	619	56	32	9	0	6684	6624	3323	50	1468	1468	1567	746	47	83	81	0	0.000	0.000	0.000	0.000	0.000	0.000	0.000	0.000	0.000	0.000	0.000	0.000	0.000	0.000	0.077	0.098	0.095	0.102	3.171	0.152	0.225	316	2384	100	401	5216	5617	503	5156	5659	Error	Error	-3.701	401	5216	503	5156	484370	2093296	0.716	6.779	0	0	0
1	13	14	"A84"	"A84"	16765	21720	100	1442	1576	1417	89	1046	1046	1341	3434	256	0	0	0	6148	5943	3321	55	1510	1510	1825	3318	181	63	25	0	0.000	0.000	0.000	0.000	0.000	0.000	0.000	0.000	0.000	0.000	0.000	0.000	0.000	0.000	0.085	0.120	0.137	0.146	4.220	0.138	0.151	316	2384	100	396	4638	5034	530	4433	4963	Error	Error	-3.550	396	4638	530	4433	498070	1877996	0.068	1.241	0	0	0
1	14	14	"A84"	"A84"	17065	21720	100	1488	1626	825	50	1095	1095	1214	1645	135	6	0	0	6588	6410	2994	46	1540	1540	1643	1039	63	82	79	0	0.000	0.000	0.000	0.000	0.000	0.000	0.000	0.000	0.000	0.000	0.000	0.000	0.000	0.000	0.078	0.109	0.124	0.127	4.132	0.686	0.119	316	2384	100	393	5048	5441	531	4870	5401	Error	Error	-3.683	393	5048	531	4870	513781	2025478	0.250	4.588	0	0	0
1	15	14	"A84"	"A84"	17365	21715	100	1512	1574	619	39	1067	1067	1144	822	71	28	4	0	6453	6390	3501	54	1558	1558	1652	827	50	76	72	0	0.000	0.000	0.000	0.000	0.000	0.000	0.000	0.000	0.000	0.000	0.000	0.000	0.000	0.000	0.091	0.105	0.130	0.156	4.686	0.105	0.188	316	2384	100	445	4895	5340	507	4832	5339	Error	Error	-3.459	445	4895	507	4832	497226	2019350	0.523	5.729	0	0	0
1	16	14	"A85"	"A85"	17665	21715	100	1428	1594	1091	68	1084	1084	1200	1529	127	6	1	0	5823	5734	3287	57	1575	1575	1677	1086	64	72	67	0	0.000	0.000	0.000	0.000	0.000	0.000	0.000	0.000	0.000	0.000	0.000	0.000	0.000	0.000	0.081	0.123	0.144	0.152	4.001	0.261	0.305	316	2384	100	344	4248	4592	510	4159	4669	Error	Error	-3.626	344	4248	510	4159	503642	1811944	0.258	3.736	0	0	0
1	17	14	"A85"	"A85"	17965	21715	100	1424	1548	1173	75	1096	1096	1151	723	62	23	5	0	5108	5782	3630	62	1596	1596	1695	950	56	76	73	0	0.000	0.000	0.000	0.000	0.000	0.000	0.000	0.000	0.000	0.000	0.000	0.000	0.000	0.000	0.093	0.108	0.130	0.147	4.735	0.125	0.212	316	2384	100	328	3512	3840	452	4186	4638	Error	Error	-3.421	328	3512	452	4186	489135	1827167	0.549	4.302	0	0	0
1	18	14	"A85"	"A85"	18265	21715	100	1478	1571	666	42	1090	1090	1153	574	49	37	12	0	6190	6128	3214	52	1633	1633	1735	835	48	78	74	0	0.000	0.000	0.000	0.000	0.000	0.000	0.000	0.000	0.000	0.000	0.000	0.000	0.000	0.000	0.085	0.107	0.118	0.144	4.357	0.097	0.166	316	2384	100	388	4557	4945	481	4495	4976	Error	Error	-3.554	388	4557	481	4495	496402	1936564	0.728	5.261	0	0	0
1	1	15	"A86"	"A86"	13175	22030	100	1253	1316	531	40	904	904	943	396	41	47	20	0	6381	6193	3236	52	1341	1341	1387	467	33	83	81	0	0.000	0.000	0.000	0.000	0.000	0.000	0.000	0.000	0.000	0.000	0.000	0.000	0.000	0.000	0.069	0.085	0.106	0.109	4.065	0.079	0.193	316	2384	100	349	5040	5389	412	4852	5264	Error	Error	-3.852	349	5040	412	4852	415920	1956859	0.942	10.291	0	0	0
1	2	15	"A86"	"A86"	13475	22030	100	1444	1505	669	44	937	937	1020	1263	123	13	1	0	7124	7181	3033	42	1373	1373	1468	1292	88	94	82	0	0.000	0.000	0.000	0.000	0.000	0.000	0.000	0.000	0.000	0.000	0.000	0.000	0.000	0.000	0.088	0.098	0.112	0.098	2.806	0.134	0.204	316	2384	100	507	5751	6258	568	5808	6376	Error	Error	-3.504	507	5751	568	5808	475513	2269154	0.384	4.422	0	0	0
1	3	15	"A86"	"A86"	13775	22030	100	1413	1495	574	38	1028	1028	2116	7597	359	0	0	0	6281	6406	2535	39	1439	1439	2084	4975	238	47	3	0	0.000	0.000	0.000	0.000	0.000	0.000	0.000	0.000	0.000	0.000	0.000	0.000	0.000	0.000	0.080	0.094	0.111	0.098	2.729	1.551	0.772	316	2384	100	385	4842	5227	467	4967	5434	Error	Error	-3.653	385	4842	467	4967	472500	2024411	-0.082	0.869	0	0	0
1	4	15	"A87"	"A87"	14075	22030	100	1257	1334	623	46	956	956	1009	497	49	37	12	0	5881	5860	3226	55	1387	1387	1458	697	47	78	74	0	0.000	0.000	0.000	0.000	0.000	0.000	0.000	0.000	0.000	0.000	0.000	0.000	0.000	0.000	0.067	0.085	0.113	0.138	5.446	0.079	0.172	316	2384	100	301	4494	4795	378	4473	4851	Error	Error	-3.900	301	4494	378	4473	421603	1851748	0.654	6.316	0	0	0
1	5	15	"A87"	"A87"	14375	22025	100	1312	1338	490	36	954	954	1081	890	82	12	1	0	6891	6720	2744	40	1377	1377	1449	893	61	90	87	0	0.000	0.000	0.000	0.000	0.000	0.000	0.000	0.000	0.000	0.000	0.000	0.000	0.000	0.000	0.065	0.072	0.089	0.086	3.799	0.073	0.073	316	2384	100	358	5514	5872	384	5343	5727	Error	Error	-3.945	358	5514	384	5343	422950	2123381	0.289	5.903	0	0	0
1	6	15	"A87"	"A87"	14670	22025	100	1410	1500	743	49	937	937	1051	894	85	23	3	0	6450	6438	2573	39	1363	1363	1449	1088	75	90	88	0	0.000	0.000	0.000	0.000	0.000	0.000	0.000	0.000	0.000	0.000	0.000	0.000	0.000	0.000	0.093	0.111	0.125	0.112	3.373	0.224	0.267	316	2384	100	473	5087	5560	563	5075	5638	Error	Error	-3.427	473	5087	563	5075	473916	2034514	0.502	4.585	0	0	0
1	7	15	"A88"	"A88"	14970	22025	100	1376	1432	558	38	933	933	999	649	64	37	7	0	8286	7692	3958	51	1368	1368	1438	652	45	82	80	0	0.000	0.000	0.000	0.000	0.000	0.000	0.000	0.000	0.000	0.000	0.000	0.000	0.000	0.000	0.064	0.079	0.095	0.094	3.496	0.076	0.215	316	2384	100	443	6918	7361	499	6324	6823	Error	Error	-3.965	443	6918	499	6324	452430	2430599	0.667	9.592	0	0	0
1	8	15	"A88"	"A88"	15270	22025	100	1394	1475	593	40	971	971	1019	566	55	39	16	0	8155	7889	3398	43	1384	1384	1440	567	39	95	92	0	0.000	0.000	0.000	0.000	0.000	0.000	0.000	0.000	0.000	0.000	0.000	0.000	0.000	0.000	0.062	0.077	0.090	0.084	2.980	0.092	0.225	316	2384	100	423	6771	7194	504	6505	7009	Error	Error	-4.001	423	6771	504	6505	466250	2492828	0.806	11.374	0	0	0
1	9	15	"A88"	"A88"	15570	22025	100	1414	1423	542	38	972	972	1032	606	58	34	9	0	7828	7952	3732	46	1410	1410	1444	451	31	95	91	0	0.000	0.000	0.000	0.000	0.000	0.000	0.000	0.000	0.000	0.000	0.000	0.000	0.000	0.000	0.069	0.069	0.084	0.079	3.146	0.090	0.159	316	2384	100	442	6418	6860	451	6542	6993	Error	Error	-3.860	442	6418	451	6542	449746	2512924	0.645	14.430	0	0	0
1	10	15	"A89"	"A89"	15870	22020	100	1341	1423	671	47	992	992	1095	1118	102	11	0	0	8004	7425	3771	50	1437	1437	1539	756	49	82	79	0	0.000	0.000	0.000	0.000	0.000	0.000	0.000	0.000	0.000	0.000	0.000	0.000	0.000	0.000	0.053	0.072	0.080	0.090	4.338	0.076	0.136	316	2384	100	349	6567	6916	431	5988	6419	Error	Error	-4.234	349	6567	431	5988	449715	2346236	0.293	7.786	0	0	0
1	11	15	"A89"	"A89"	16170	22020	100	1384	1576	1272	80	1012	1012	1097	1065	97	15	1	0	7000	7300	3612	49	1440	1440	1548	901	58	90	84	0	0.000	0.000	0.000	0.000	0.000	0.000	0.000	0.000	0.000	0.000	0.000	0.000	0.000	0.000	0.067	0.096	0.096	0.084	3.237	0.171	0.115	316	2384	100	372	5560	5932	564	5860	6424	Error	Error	-3.902	372	5560	564	5860	497961	2306741	0.450	6.384	0	0	0
1	12	15	"A89"	"A89"	16470	22020	100	1400	1438	501	34	1012	1012	1088	682	62	28	4	0	6885	6815	2935	43	1452	1452	1521	498	32	93	90	0	0.000	0.000	0.000	0.000	0.000	0.000	0.000	0.000	0.000	0.000	0.000	0.000	0.000	0.000	0.071	0.079	0.101	0.096	3.258	0.073	0.192	316	2384	100	388	5433	5821	426	5363	5789	Error	Error	-3.808	388	5433	426	5363	454507	2153644	0.513	10.631	0	0	0
1	13	15	"A90"	"A90"	16770	22020	100	1479	1571	650	41	1086	1086	1301	2403	184	0	0	0	7574	6766	3406	50	1509	1509	1755	2287	130	73	65	0	0.000	0.000	0.000	0.000	0.000	0.000	0.000	0.000	0.000	0.000	0.000	0.000	0.000	0.000	0.065	0.092	0.118	0.124	3.777	0.099	0.204	316	2384	100	393	6065	6458	485	5257	5742	Error	Error	-3.948	393	6065	485	5257	496388	2138056	0.112	2.191	0	0	0
1	14	15	"A90"	"A90"	17070	22020	100	1819	1805	573	31	1145	1145	1194	545	45	58	21	0	6644	6615	2943	44	1572	1572	1615	471	29	90	86	0	0.000	0.000	0.000	0.000	0.000	0.000	0.000	0.000	0.000	0.000	0.000	0.000	0.000	0.000	0.133	0.131	0.144	0.156	3.224	0.119	0.223	316	2384	100	674	5072	5746	660	5043	5703	Error	Error	-2.912	674	5072	660	5043	570324	2090465	1.121	10.616	0	0	0
1	15	15	"A90"	"A90"	17370	22015	100	1528	1631	755	46	1055	1055	1127	662	58	41	12	0	7357	7070	3575	50	1538	1538	1588	498	31	86	81	0	0.000	0.000	0.000	0.000	0.000	0.000	0.000	0.000	0.000	0.000	0.000	0.000	0.000	0.000	0.081	0.104	0.120	0.121	3.623	0.100	0.229	316	2384	100	473	5819	6292	576	5532	6108	Error	Error	-3.621	473	5819	576	5532	515548	2233989	0.761	11.008	0	0	0
1	16	15	"A91"	"A91"	17670	22015	100	1408	1470	681	46	1072	1072	1145	704	61	28	4	0	5454	5849	3664	62	1541	1541	1678	919	54	68	65	0	0.000	0.000	0.000	0.000	0.000	0.000	0.000	0.000	0.000	0.000	0.000	0.000	0.000	0.000	0.086	0.092	0.122	0.167	5.682	0.094	0.130	316	2384	100	336	3913	4249	398	4308	4706	Error	Error	-3.542	336	3913	398	4308	464367	1848275	0.462	4.539	0	0	0
1	17	15	"A91"	"A91"	17970	22015	100	1417	1494	769	51	1105	1105	1156	564	48	33	9	0	5962	6184	3411	55	1570	1570	1614	441	27	87	81	0	0.000	0.000	0.000	0.000	0.000	0.000	0.000	0.000	0.000	0.000	0.000	0.000	0.000	0.000	0.071	0.084	0.111	0.116	3.522	0.106	0.236	316	2384	100	312	4392	4704	389	4614	5003	Error	Error	-3.815	312	4392	389	4614	471963	1954053	0.599	10.363	0	0	0
1	18	15	"A91"	"A91"	18265	22015	100	1522	1684	1717	101	1128	1128	1181	789	66	22	3	0	5980	6297	3528	56	1635	1635	1682	633	37	80	76	0	0.000	0.000	0.000	0.000	0.000	0.000	0.000	0.000	0.000	0.000	0.000	0.000	0.000	0.000	0.091	0.119	0.122	0.132	3.928	0.254	0.230	316	2384	100	394	4345	4739	556	4662	5218	Error	Error	-3.463	394	4345	556	4662	532079	1989695	0.638	7.291	0	0	0
1	1	16	"A92"	"A92"	13180	22330	100	1207	1287	665	51	960	960	1080	1752	162	1	0	0	5053	4596	2307	50	1400	1400	1540	1412	91	71	61	0	0.000	0.000	0.000	0.000	0.000	0.000	0.000	0.000	0.000	0.000	0.000	0.000	0.000	0.000	0.068	0.102	0.148	0.161	4.513	0.120	0.140	316	2384	100	247	3653	3900	327	3196	3523	Error	Error	-3.886	247	3653	327	3196	406557	1452299	0.118	2.164	0	0	0
1	2	16	"A92"	"A92"	13480	22330	100	1283	1319	508	38	915	915	969	429	44	45	19	0	6087	6031	2743	45	1353	1353	1454	672	46	89	85	0	0.000	0.000	0.000	0.000	0.000	0.000	0.000	0.000	0.000	0.000	0.000	0.000	0.000	0.000	0.078	0.086	0.103	0.109	3.454	0.089	0.220	316	2384	100	368	4734	5102	404	4678	5082	Error	Error	-3.685	368	4734	404	4678	416794	1905814	0.816	6.811	0	0	0
1	3	16	"A92"	"A92"	13780	22330	100	1327	1361	530	38	966	966	1026	575	56	32	7	0	6248	6098	2784	45	1388	1388	1470	597	40	89	86	0	0.000	0.000	0.000	0.000	0.000	0.000	0.000	0.000	0.000	0.000	0.000	0.000	0.000	0.000	0.074	0.084	0.100	0.101	3.270	0.085	0.187	316	2384	100	361	4860	5221	395	4710	5105	Error	Error	-3.751	361	4860	395	4710	429986	1926850	0.583	7.752	0	0	0
1	4	16	"A93"	"A93"	14075	22330	100	1350	1398	710	50	930	930	992	516	52	41	13	0	6289	6572	3897	59	1367	1367	1415	504	35	79	76	0	0.000	0.000	0.000	0.000	0.000	0.000	0.000	0.000	0.000	0.000	0.000	0.000	0.000	0.000	0.085	0.090	0.108	0.120	4.182	0.083	0.186	316	2384	100	420	4922	5342	468	5205	5673	Error	Error	-3.551	420	4922	468	5205	441872	2076782	0.787	10.232	0	0	0
1	5	16	"A93"	"A93"	14375	22330	100	1318	1414	588	41	913	913	983	841	85	24	2	0	6139	6496	2924	45	1371	1371	1420	577	40	90	89	0	0.000	0.000	0.000	0.000	0.000	0.000	0.000	0.000	0.000	0.000	0.000	0.000	0.000	0.000	0.085	0.098	0.111	0.107	3.219	0.096	0.260	316	2384	100	405	4768	5173	501	5125	5626	Error	Error	-3.557	405	4768	501	5125	446949	2052686	0.512	8.797	0	0	0
1	6	16	"A93"	"A93"	14675	22325	100	1280	1399	790	56	924	924	1015	1123	110	9	1	0	6433	6817	3646	53	1379	1379	1484	1040	70	85	81	0	0.000	0.000	0.000	0.000	0.000	0.000	0.000	0.000	0.000	0.000	0.000	0.000	0.000	0.000	0.070	0.087	0.089	0.091	4.533	0.096	0.143	316	2384	100	356	5054	5410	475	5438	5913	Error	Error	-3.827	356	5054	475	5438	442089	2154070	0.342	5.128	0	0	0
1	7	16	"A94"	"A94"	14975	22325	100	1487	1599	1142	71	960	960	1019	564	55	45	17	0	8977	9398	5674	60	1396	1396	1461	640	43	81	77	0	0.000	0.000	0.000	0.000	0.000	0.000	0.000	0.000	0.000	0.000	0.000	0.000	0.000	0.000	0.070	0.080	0.082	0.101	4.021	0.076	0.180	316	2384	100	527	7581	8108	639	8002	8641	Error	Error	-3.847	527	7581	639	8002	505303	2969856	1.028	12.402	0	0	0
1	8	16	"A94"	"A94"	15275	22325	100	1354	1458	636	43	980	980	1035	525	50	40	14	0	7740	8552	4945	57	1415	1415	1530	879	57	83	80	0	0.000	0.000	0.000	0.000	0.000	0.000	0.000	0.000	0.000	0.000	0.000	0.000	0.000	0.000	0.059	0.067	0.086	0.086	4.509	0.067	0.201	316	2384	100	374	6325	6699	478	7137	7615	Error	Error	-4.080	374	6325	478	7137	460789	2702373	0.806	7.989	0	0	0
1	9	16	"A94"	"A94"	15575	22325	100	1504	1576	621	39	993	993	1100	880	80	30	5	0	8549	9532	5464	57	1437	1437	1598	1361	85	84	81	0	0.000	0.000	0.000	0.000	0.000	0.000	0.000	0.000	0.000	0.000	0.000	0.000	0.000	0.000	0.072	0.072	0.078	0.088	3.631	0.078	0.093	316	2384	100	511	7112	7623	583	8095	8678	Error	Error	-3.799	511	7112	583	8095	497931	3012041	0.541	5.830	0	0	0
1	10	16	"A95"	"A95"	15875	22325	100	1436	1498	562	37	998	998	1100	1515	137	5	0	0	9279	7857	4056	51	1436	1436	1597	1157	72	76	74	0	0.000	0.000	0.000	0.000	0.000	0.000	0.000	0.000	0.000	0.000	0.000	0.000	0.000	0.000	0.056	0.078	0.087	0.101	4.134	0.093	0.227	316	2384	100	438	7843	8281	500	6421	6921	Error	Error	-4.162	438	7843	500	6421	473509	2482967	0.263	5.411	0	0	0
1	11	16	"A95"	"A95"	16175	22320	100	1621	1622	586	36	1000	1000	1065	648	60	46	12	0	10368	8802	4154	47	1448	1448	1644	1283	78	84	79	0	0.000	0.000	0.000	0.000	0.000	0.000	0.000	0.000	0.000	0.000	0.000	0.000	0.000	0.000	0.070	0.085	0.090	0.089	3.005	0.087	0.273	316	2384	100	621	8920	9541	622	7354	7976	Error	Error	-3.844	621	8920	622	7354	512500	2781312	0.860	5.579	0	0	0
1	12	16	"A95"	"A95"	16475	22320	100	1530	1854	2394	129	1026	1026	1096	584	53	45	15	0	9630	8601	4760	55	1467	1467	1672	1618	96	81	74	0	0.000	0.000	0.000	0.000	0.000	0.000	0.000	0.000	0.000	0.000	0.000	0.000	0.000	0.000	0.062	0.116	0.093	0.101	3.940	0.147	0.229	316	2384	100	504	8163	8667	828	7134	7962	Error	Error	-4.018	504	8163	828	7134	585820	2717938	1.298	4.282	0	0	0
1	13	16	"A96"	"A96"	16775	22320	100	1405	1437	586	40	1036	1036	1104	581	52	35	7	0	7473	6764	3795	56	1486	1486	1622	1178	72	72	69	0	0.000	0.000	0.000	0.000	0.000	0.000	0.000	0.000	0.000	0.000	0.000	0.000	0.000	0.000	0.062	0.076	0.103	0.118	4.958	0.101	0.242	316	2384	100	369	5987	6356	401	5278	5679	Error	Error	-4.020	369	5987	401	5278	453941	2137557	0.573	4.365	0	0	0
1	14	16	"A96"	"A96"	17075	22320	100	1516	1569	584	37	1094	1094	1168	748	64	30	3	0	8017	7148	3396	47	1528	1528	1690	1024	60	84	77	0	0.000	0.000	0.000	0.000	0.000	0.000	0.000	0.000	0.000	0.000	0.000	0.000	0.000	0.000	0.065	0.085	0.100	0.101	3.942	0.114	0.186	316	2384	100	422	6489	6911	475	5620	6095	Error	Error	-3.943	422	6489	475	5620	495798	2258663	0.536	5.330	0	0	0
1	15	16	"A96"	"A96"	17375	22320	100	1529	1543	525	34	1072	1072	1140	608	53	37	8	0	7163	6702	3389	50	1539	1539	1666	819	49	83	75	0	0.000	0.000	0.000	0.000	0.000	0.000	0.000	0.000	0.000	0.000	0.000	0.000	0.000	0.000	0.081	0.091	0.112	0.113	3.630	0.088	0.172	316	2384	100	457	5624	6081	471	5163	5634	Error	Error	-3.621	457	5624	471	5163	487708	2117741	0.663	6.149	0	0	0
1	16	16	"A97"	"A97"	17675	22315	100	1459	1511	638	42	1079	1079	1155	696	60	29	6	0	5172	5619	3610	64	1572	1572	1748	1142	65	67	59	0	0.000	0.000	0.000	0.000	0.000	0.000	0.000	0.000	0.000	0.000	0.000	0.000	0.000	0.000	0.106	0.107	0.134	0.187	5.098	0.099	0.258	316	2384	100	380	3600	3980	432	4047	4479	Error	Error	-3.244	380	3600	432	4047	477380	1775521	0.511	3.390	0	0	0
1	17	16	"A97"	"A97"	17970	22315	100	1535	1604	601	37	1114	1114	1214	1162	95	12	0	0	7246	6651	3558	53	1599	1599	1739	926	53	76	72	0	0.000	0.000	0.000	0.000	0.000	0.000	0.000	0.000	0.000	0.000	0.000	0.000	0.000	0.000	0.075	0.097	0.122	0.147	4.395	0.111	0.197	316	2384	100	421	5647	6068	490	5052	5542	Error	Error	-3.746	421	5647	490	5052	507015	2101643	0.336	5.305	0	0	0
1	18	16	"A97"	"A97"	18270	22315	100	1398	1516	795	52	1122	1122	1566	3546	226	0	0	0	6114	6069	3158	52	1657	1657	2117	3424	161	60	24	0	0.000	0.000	0.000	0.000	0.000	0.000	0.000	0.000	0.000	0.000	0.000	0.000	0.000	0.000	0.062	0.089	0.118	0.141	4.796	0.146	0.187	316	2384	100	276	4457	4733	394	4412	4806	Error	Error	-4.013	276	4457	394	4412	478976	1917914	-0.014	1.154	0	0	0
1	1	17	"A98"	"A98"	13185	22630	100	950	1000	432	43	923	923	989	632	63	7	0	0	1328	1457	1657	113	1364	1364	1402	719	51	1	0	0	0.000	0.000	0.000	0.000	0.000	0.000	0.000	0.000	0.000	0.000	0.000	0.000	0.000	0.000	-0.750	0.828	1.421	1.238	5.742	0.033	0.006	316	2384	100	27	-36	-9	77	93	170	Error	Error	Error	27	-36	77	93	316069	460386	0.017	0.076	0	0	0
1	2	17	"A98"	"A98"	13480	22630	100	910	981	452	46	930	930	968	461	47	16	2	0	1403	1411	250	17	1353	1353	1366	300	21	18	1	0	0.000	0.000	0.000	0.000	0.000	0.000	0.000	0.000	0.000	0.000	0.000	0.000	0.000	0.000	-0.400	0.879	1.972	1.820	4.259	3.177	0.088	316	2384	100	-20	50	30	51	58	109	Error	Error	Error	-20	50	51	58	309982	445810	0.028	0.150	0	0	0
1	3	17	"A98"	"A98"	13780	22630	100	952	1056	752	71	932	932	973	411	42	17	5	0	1400	1429	353	24	1361	1361	1380	300	21	14	2	0	0.000	0.000	0.000	0.000	0.000	0.000	0.000	0.000	0.000	0.000	0.000	0.000	0.000	0.000	0.513	1.824	1.645	1.846	3.994	3.345	0.082	316	2384	100	20	39	59	124	68	192	Error	Error	-0.963	20	39	124	68	333803	451594	0.202	0.163	0	0	0
1	4	17	"A99"	"A99"	14080	22630	100	1151	1221	504	41	938	938	985	475	48	30	8	0	4182	4570	2592	56	1374	1374	1429	545	38	74	72	0	0.000	0.000	0.000	0.000	0.000	0.000	0.000	0.000	0.000	0.000	0.000	0.000	0.000	0.000	0.076	0.089	0.123	0.153	4.951	0.097	0.133	316	2384	100	213	2808	3021	283	3196	3479	Error	Error	-3.721	213	2808	283	3196	385769	1443997	0.497	5.763	0	0	0
1	5	17	"A99"	"A99"	14380	22630	100	1219	1235	495	40	938	938	1007	537	53	26	5	0	4554	5069	2392	47	1375	1375	1413	443	31	91	87	0	0.000	0.000	0.000	0.000	0.000	0.000	0.000	0.000	0.000	0.000	0.000	0.000	0.000	0.000	0.088	0.080	0.124	0.131	4.396	0.078	0.096	316	2384	100	281	3179	3460	297	3694	3991	Error	Error	-3.500	281	3179	297	3694	390133	1601714	0.425	8.253	0	0	0
1	6	17	"A99"	"A99"	14680	22625	100	1263	1363	1021	74	968	968	1066	1343	125	5	0	0	4559	5063	2465	48	1398	1398	1465	736	50	87	78	0	0.000	0.000	0.000	0.000	0.000	0.000	0.000	0.000	0.000	0.000	0.000	0.000	0.000	0.000	0.093	0.108	0.126	0.131	3.535	0.223	0.136	316	2384	100	295	3161	3456	395	3665	4060	Error	Error	-3.422	295	3161	395	3665	430863	1599779	0.221	4.889	0	0	0
1	7	17	"A100"	"A100"	14980	22625	100	1400	1415	570	40	975	975	1039	569	54	38	10	0	6403	6355	3660	57	1397	1397	1510	843	55	74	72	0	0.000	0.000	0.000	0.000	0.000	0.000	0.000	0.000	0.000	0.000	0.000	0.000	0.000	0.000	0.085	0.089	0.105	0.143	4.679	0.083	0.187	316	2384	100	425	5006	5431	440	4958	5398	Error	Error	-3.558	425	5006	440	4958	447120	2008241	0.661	5.747	0	0	0
1	8	17	"A100"	"A100"	15280	22625	100	1418	1468	580	39	957	957	1027	697	67	33	7	0	6872	7088	3273	46	1386	1386	1453	644	44	90	88	0	0.000	0.000	0.000	0.000	0.000	0.000	0.000	0.000	0.000	0.000	0.000	0.000	0.000	0.000	0.084	0.090	0.103	0.102	3.223	0.100	0.177	316	2384	100	461	5486	5947	511	5702	6213	Error	Error	-3.573	461	5486	511	5702	463940	2239678	0.633	8.750	0	0	0
1	9	17	"A100"	"A100"	15580	22625	100	1398	1443	555	38	994	994	1085	1441	132	5	0	0	6805	6753	3122	46	1433	1433	1479	566	38	87	84	0	0.000	0.000	0.000	0.000	0.000	0.000	0.000	0.000	0.000	0.000	0.000	0.000	0.000	0.000	0.075	0.084	0.112	0.113	4.089	0.093	0.183	316	2384	100	404	5372	5776	449	5320	5769	Error	Error	-3.733	404	5372	449	5320	455875	2133831	0.248	9.318	0	0	0
1	10	17	"A101"	"A101"	15880	22625	100	1119	1231	730	59	970	970	1052	635	60	20	4	0	3076	4855	4237	87	1448	1448	1523	528	34	68	60	0	0.000	0.000	0.000	0.000	0.000	0.000	0.000	0.000	0.000	0.000	0.000	0.000	0.000	0.000	0.092	0.077	0.131	0.188	7.002	0.093	0.084	316	2384	100	149	1628	1777	261	3407	3668	Error	Error	-3.450	149	1628	261	3407	389024	1534272	0.282	6.311	0	0	0
1	11	17	"A101"	"A101"	16180	22620	100	1192	1469	2191	149	1016	1016	1077	622	57	21	7	0	3120	4756	3865	81	1458	1458	1521	904	59	63	46	0	0.000	0.000	0.000	0.000	0.000	0.000	0.000	0.000	0.000	0.000	0.000	0.000	0.000	0.000	0.106	0.137	0.143	0.171	5.070	0.172	0.060	316	2384	100	176	1662	1838	453	3298	3751	Error	Error	-3.239	176	1662	453	3298	464053	1502945	0.630	3.579	0	0	0
1	12	17	"A101"	"A101"	16480	22620	100	1242	1321	525	39	1026	1026	1089	657	60	21	3	0	2802	4691	4051	86	1468	1468	1509	526	34	75	59	0	0.000	0.000	0.000	0.000	0.000	0.000	0.000	0.000	0.000	0.000	0.000	0.000	0.000	0.000	0.162	0.092	0.151	0.166	4.571	0.078	0.138	316	2384	100	216	1334	1550	295	3223	3518	Error	Error	-2.627	216	1334	295	3223	417332	1482440	0.353	6.049	0	0	0
1	13	17	"A102"	"A102"	16780	22620	100	1256	1348	570	42	1037	1037	1097	616	56	25	8	0	3819	5534	4352	78	1489	1489	1592	726	45	67	59	0	0.000	0.000	0.000	0.000	0.000	0.000	0.000	0.000	0.000	0.000	0.000	0.000	0.000	0.000	0.094	0.077	0.129	0.155	5.169	0.076	0.147	316	2384	100	219	2330	2549	311	4045	4356	Error	Error	-3.411	219	2330	311	4045	426010	1748722	0.407	5.430	0	0	0
1	14	17	"A102"	"A102"	17080	22620	100	1256	1323	535	40	1067	1067	1176	1415	120	3	0	0	4083	5055	3439	68	1530	1530	1611	1218	75	71	51	0	0.000	0.000	0.000	0.000	0.000	0.000	0.000	0.000	0.000	0.000	0.000	0.000	0.000	0.000	0.074	0.073	0.129	0.174	4.968	0.441	0.295	316	2384	100	189	2553	2742	256	3525	3781	Error	Error	-3.756	189	2553	256	3525	418082	1597311	0.104	2.828	0	0	0
1	15	17	"A102"	"A102"	17375	22620	100	1315	1434	819	57	1065	1065	1111	476	42	33	14	0	4684	5698	4025	70	1533	1533	1564	391	25	86	80	0	0.000	0.000	0.000	0.000	0.000	0.000	0.000	0.000	0.000	0.000	0.000	0.000	0.000	0.000	0.079	0.089	0.114	0.138	4.098	0.115	0.227	316	2384	100	250	3151	3401	369	4165	4534	Error	Error	-3.656	250	3151	369	4165	453085	1800581	0.679	10.573	0	0	0
1	16	17	"A103"	"A103"	17675	22620	100	1400	1498	892	59	1058	1058	1102	443	40	43	18	0	4856	5832	3622	62	1559	1559	1700	1022	60	70	61	0	0.000	0.000	0.000	0.000	0.000	0.000	0.000	0.000	0.000	0.000	0.000	0.000	0.000	0.000	0.104	0.103	0.131	0.175	5.230	0.094	0.182	316	2384	100	342	3297	3639	440	4273	4713	Error	Error	-3.269	342	3297	440	4273	473307	1842922	0.894	4.043	0	0	0
1	17	17	"A103"	"A103"	17975	22615	100	1343	1419	527	37	1072	1072	1129	536	47	31	9	0	4856	5481	2987	54	1571	1571	1615	476	29	82	76	0	0.000	0.000	0.000	0.000	0.000	0.000	0.000	0.000	0.000	0.000	0.000	0.000	0.000	0.000	0.082	0.089	0.114	0.134	5.331	0.168	0.142	316	2384	100	271	3285	3556	347	3910	4257	Error	Error	-3.600	271	3285	347	3910	448485	1732003	0.541	8.122	0	0	0
1	18	17	"A103"	"A103"	18275	22615	100	1498	1573	658	41	1097	1097	1174	688	58	32	9	0	6184	6389	3199	50	1648	1648	1715	661	38	84	80	0	0.000	0.000	0.000	0.000	0.000	0.000	0.000	0.000	0.000	0.000	0.000	0.000	0.000	0.000	0.088	0.100	0.121	0.120	4.073	0.143	0.301	316	2384	100	401	4536	4937	476	4741	5217	Error	Error	-3.500	401	4536	476	4741	497125	2018819	0.580	7.071	0	0	0
1	1	18	"A104"	"A104"	13185	22935	100	1102	1166	491	42	891	891	1063	2029	190	0	0	0	4609	5364	3525	65	1346	1346	1555	1970	126	60	46	0	0.000	0.000	0.000	0.000	0.000	0.000	0.000	0.000	0.000	0.000	0.000	0.000	0.000	0.000	0.065	0.068	0.094	0.115	5.395	0.069	0.169	316	2384	100	211	3263	3474	275	4018	4293	Error	Error	-3.951	211	3263	275	4018	368459	1695169	0.051	1.934	0	0	0
1	2	18	"A104"	"A104"	13485	22930	100	1209	1260	497	39	914	914	965	444	46	37	13	0	4420	5719	3607	63	1384	1384	1485	829	55	81	70	0	0.000	0.000	0.000	0.000	0.000	0.000	0.000	0.000	0.000	0.000	0.000	0.000	0.000	0.000	0.097	0.080	0.102	0.110	4.786	0.071	0.175	316	2384	100	295	3036	3331	346	4335	4681	Error	Error	-3.363	295	3036	346	4335	398084	1807353	0.664	5.107	0	0	0
1	3	18	"A104"	"A104"	13785	22930	100	1263	1313	543	41	940	940	1004	594	59	29	6	0	5055	5848	3350	57	1379	1379	1481	785	53	83	78	0	0.000	0.000	0.000	0.000	0.000	0.000	0.000	0.000	0.000	0.000	0.000	0.000	0.000	0.000	0.088	0.083	0.110	0.110	3.971	0.075	0.187	316	2384	100	323	3676	3999	373	4469	4842	Error	Error	-3.509	323	3676	373	4469	414909	1847905	0.520	5.563	0	0	0
1	4	18	"A105"	"A105"	14085	22930	100	1312	1467	1014	69	972	972	1025	545	53	36	14	0	6649	6332	3734	58	1400	1400	1515	821	54	73	69	0	0.000	0.000	0.000	0.000	0.000	0.000	0.000	0.000	0.000	0.000	0.000	0.000	0.000	0.000	0.065	0.100	0.112	0.133	4.584	0.106	0.175	316	2384	100	340	5249	5589	495	4932	5427	Error	Error	-3.948	340	5249	495	4932	463457	2000795	0.811	5.867	0	0	0
1	5	18	"A105"	"A105"	14385	22930	100	1408	1449	546	37	969	969	1119	1303	116	7	0	0	7349	7373	3193	43	1412	1412	1498	666	44	88	87	0	0.000	0.000	0.000	0.000	0.000	0.000	0.000	0.000	0.000	0.000	0.000	0.000	0.000	0.000	0.074	0.081	0.102	0.098	3.277	0.099	0.088	316	2384	100	439	5937	6376	480	5961	6441	Error	Error	-3.757	439	5937	480	5961	458037	2329940	0.253	8.821	0	0	0
1	6	18	"A105"	"A105"	14685	22930	100	1465	1543	673	43	954	954	1037	704	67	36	8	0	8421	8076	3178	39	1400	1400	1498	837	55	90	89	0	0.000	0.000	0.000	0.000	0.000	0.000	0.000	0.000	0.000	0.000	0.000	0.000	0.000	0.000	0.073	0.088	0.088	0.094	3.109	0.087	0.197	316	2384	100	511	7021	7532	589	6676	7265	Error	Error	-3.780	511	7021	589	6676	487522	2552107	0.719	7.859	0	0	0
1	7	18	"A106"	"A106"	14985	22925	100	956	1038	495	47	921	921	971	442	45	19	6	0	1857	2079	892	42	1387	1387	1397	292	20	63	42	0	0.000	0.000	0.000	0.000	0.000	0.000	0.000	0.000	0.000	0.000	0.000	0.000	0.000	0.000	0.074	0.169	0.534	0.487	4.514	0.284	0.041	316	2384	100	35	470	505	117	692	809	Error	Error	-3.747	35	470	117	692	327881	656966	0.152	2.336	0	0	0
1	8	18	"A106"	"A106"	15285	22925	100	1011	1056	741	70	951	951	1011	482	47	13	2	0	1965	2278	1162	51	1403	1403	1432	405	28	60	32	0	0.000	0.000	0.000	0.000	0.000	0.000	0.000	0.000	0.000	0.000	0.000	0.000	0.000	0.000	0.107	0.120	0.370	0.407	6.854	0.263	0.069	316	2384	100	60	562	622	105	875	980	Error	Error	-3.228	60	562	105	875	333832	719882	0.093	2.089	0	0	0
1	9	18	"A106"	"A106"	15585	22925	100	1020	1111	746	67	967	967	1044	740	70	8	0	0	1916	2277	1207	53	1414	1414	1465	714	48	37	16	0	0.000	0.000	0.000	0.000	0.000	0.000	0.000	0.000	0.000	0.000	0.000	0.000	0.000	0.000	0.106	0.167	0.523	0.447	5.339	0.715	0.352	316	2384	100	53	502	555	144	863	1007	Error	Error	-3.244	53	502	144	863	350995	719644	0.091	1.137	0	0	0
1	10	18	"A107"	"A107"	15885	22925	100	1068	1173	486	41	1018	1018	1139	1577	138	0	0	0	2453	3532	2977	84	1472	1472	1588	1381	86	40	21	0	0.000	0.000	0.000	0.000	0.000	0.000	0.000	0.000	0.000	0.000	0.000	0.000	0.000	0.000	0.051	0.075	0.260	0.330	5.571	0.750	0.485	316	2384	100	50	981	1031	155	2060	2215	Error	Error	-4.294	50	981	155	2060	370731	1116084	0.022	1.408	0	0	0
1	11	18	"A107"	"A107"	16185	22925	100	1137	1216	565	46	1004	1004	1058	460	43	24	8	0	2467	3634	3086	84	1464	1464	1505	420	27	68	54	0	0.000	0.000	0.000	0.000	0.000	0.000	0.000	0.000	0.000	0.000	0.000	0.000	0.000	0.000	0.133	0.098	0.221	0.252	4.794	0.083	0.101	316	2384	100	133	1003	1136	212	2170	2382	Error	Error	-2.915	133	1003	212	2170	384409	1148377	0.343	5.069	0	0	0
1	12	18	"A107"	"A107"	16485	22920	100	1147	1194	493	41	1026	1026	1159	1755	151	0	0	0	2361	3703	3115	84	1488	1488	1598	1602	100	36	22	0	0.000	0.000	0.000	0.000	0.000	0.000	0.000	0.000	0.000	0.000	0.000	0.000	0.000	0.000	0.139	0.076	0.229	0.287	5.370	0.079	0.084	316	2384	100	121	873	994	168	2215	2383	Error	Error	-2.851	121	873	168	2215	377311	1170106	0.020	1.314	0	0	0
1	13	18	"A108"	"A108"	16785	22920	100	1196	1291	533	41	1067	1067	1142	1109	97	6	0	0	3974	4659	3386	72	1510	1510	1597	1193	74	63	50	0	0.000	0.000	0.000	0.000	0.000	0.000	0.000	0.000	0.000	0.000	0.000	0.000	0.000	0.000	0.052	0.071	0.123	0.153	5.016	0.088	0.163	316	2384	100	129	2464	2593	224	3149	3373	Error	Error	-4.256	129	2464	224	3149	408042	1472299	0.134	2.567	0	0	0
1	14	18	"A108"	"A108"	17080	22920	100	1238	1316	557	42	1075	1075	1132	565	49	20	6	0	3519	4724	3564	75	1542	1542	1591	558	35	75	63	0	0.000	0.000	0.000	0.000	0.000	0.000	0.000	0.000	0.000	0.000	0.000	0.000	0.000	0.000	0.082	0.076	0.122	0.144	4.953	0.133	0.164	316	2384	100	163	1977	2140	241	3182	3423	Error	Error	-3.600	163	1977	241	3182	415752	1492695	0.326	5.615	0	0	0
1	15	18	"A108"	"A108"	17380	22920	100	1178	1269	561	44	1053	1053	1133	781	68	14	3	0	3587	4842	3770	77	1563	1563	1621	543	33	68	61	0	0.000	0.000	0.000	0.000	0.000	0.000	0.000	0.000	0.000	0.000	0.000	0.000	0.000	0.000	0.062	0.066	0.147	0.198	5.599	0.078	0.144	316	2384	100	125	2024	2149	216	3279	3495	Error	Error	-4.017	125	2024	216	3279	401089	1530144	0.174	5.932	0	0	0
1	16	18	"A109"	"A109"	17680	22920	100	1107	1193	968	81	1080	1080	1146	668	58	10	0	0	1939	2369	1695	71	1567	1567	1633	872	53	24	11	0	0.000	0.000	0.000	0.000	0.000	0.000	0.000	0.000	0.000	0.000	0.000	0.000	0.000	0.000	0.073	0.141	0.732	0.771	5.970	0.454	0.253	316	2384	100	27	372	399	113	802	915	Error	Error	-3.784	27	372	113	802	377086	748447	0.070	0.844	0	0	0
1	17	18	"A109"	"A109"	17980	22915	100	1108	1165	618	53	1065	1065	1163	904	77	3	0	0	1965	2331	1256	53	1556	1556	1616	803	49	30	10	0	0.000	0.000	0.000	0.000	0.000	0.000	0.000	0.000	0.000	0.000	0.000	0.000	0.000	0.000	0.105	0.129	0.569	0.570	4.858	0.426	0.127	316	2384	100	43	409	452	100	775	875	Error	Error	-3.250	43	409	100	775	368145	736683	0.002	0.890	0	0	0
1	18	18	"A109"	"A109"	18280	22915	100	1170	1243	552	44	1073	1073	1154	675	58	14	2	0	2123	2583	1621	62	1609	1609	1662	565	33	47	21	0	0.000	0.000	0.000	0.000	0.000	0.000	0.000	0.000	0.000	0.000	0.000	0.000	0.000	0.000	0.189	0.175	0.422	0.485	4.424	0.261	0.066	316	2384	100	97	514	611	170	974	1144	Error	Error	-2.406	97	514	170	974	392751	816225	0.132	1.630	0	0	0
1	1	19	"A110"	"A110"	13190	23235	100	1054	1266	1387	109	922	922	969	422	43	31	12	0	2973	3605	2578	71	1379	1379	1439	446	30	68	59	0	0.000	0.000	0.000	0.000	0.000	0.000	0.000	0.000	0.000	0.000	0.000	0.000	0.000	0.000	0.083	0.155	0.241	0.275	4.712	0.217	0.134	316	2384	100	132	1594	1726	344	2226	2570	Error	Error	-3.594	132	1594	344	2226	400161	1139265	0.704	4.857	0	0	0
1	2	19	"A110"	"A110"	13490	23230	100	1044	1131	492	43	942	942	1012	1185	117	2	0	0	2627	3652	2751	75	1402	1402	1467	763	52	62	43	0	0.000	0.000	0.000	0.000	0.000	0.000	0.000	0.000	0.000	0.000	0.000	0.000	0.000	0.000	0.083	0.084	0.182	0.209	5.187	0.077	0.097	316	2384	100	102	1225	1327	189	2250	2439	Error	Error	-3.586	102	1225	189	2250	357484	1154114	0.100	2.864	0	0	0
1	3	19	"A110"	"A110"	13790	23230	100	1105	1184	621	52	943	943	1015	727	71	12	2	0	2829	3770	2776	73	1402	1402	1450	464	32	77	62	0	0.000	0.000	0.000	0.000	0.000	0.000	0.000	0.000	0.000	0.000	0.000	0.000	0.000	0.000	0.114	0.102	0.162	0.190	5.003	0.120	0.104	316	2384	100	162	1427	1589	241	2368	2609	Error	Error	-3.139	162	1427	241	2368	374129	1191366	0.232	5.000	0	0	0
1	4	19	"A111"	"A111"	14090	23230	100	1123	1200	509	42	970	970	1165	2524	216	0	0	0	3524	4378	3457	78	1412	1412	1634	2697	165	40	15	0	0.000	0.000	0.000	0.000	0.000	0.000	0.000	0.000	0.000	0.000	0.000	0.000	0.000	0.000	0.072	0.078	0.140	0.171	5.536	0.802	0.692	316	2384	100	153	2112	2265	230	2966	3196	Error	Error	-3.787	153	2112	230	2966	379128	1383581	0.014	1.017	0	0	0
1	5	19	"A111"	"A111"	14390	23230	100	1112	1227	687	55	932	932	995	484	48	25	10	0	2963	4342	3586	82	1395	1395	1426	478	33	87	68	0	0.000	0.000	0.000	0.000	0.000	0.000	0.000	0.000	0.000	0.000	0.000	0.000	0.000	0.000	0.115	0.100	0.158	0.169	3.927	0.100	0.153	316	2384	100	180	1568	1748	295	2947	3242	Error	Error	-3.123	180	1568	295	2947	387733	1372134	0.479	6.100	0	0	0
1	6	19	"A111"	"A111"	14690	23230	100	1153	1191	455	38	941	941	989	478	48	26	8	0	3225	4450	3435	77	1397	1397	1418	337	23	87	80	0	0.000	0.000	0.000	0.000	0.000	0.000	0.000	0.000	0.000	0.000	0.000	0.000	0.000	0.000	0.116	0.082	0.156	0.166	4.596	0.076	0.086	316	2384	100	212	1828	2040	250	3053	3303	Error	Error	-3.108	212	1828	250	3053	376256	1406048	0.423	8.997	0	0	0
1	7	19	"A112"	"A112"	14990	23230	100	1170	1250	525	42	953	953	1042	1064	102	7	0	0	5022	5554	3632	65	1409	1409	1536	1109	72	70	60	0	0.000	0.000	0.000	0.000	0.000	0.000	0.000	0.000	0.000	0.000	0.000	0.000	0.000	0.000	0.060	0.072	0.105	0.124	4.402	0.094	0.172	316	2384	100	217	3613	3830	297	4145	4442	Error	Error	-4.057	217	3613	297	4145	395100	1754921	0.195	3.623	0	0	0
1	8	19	"A112"	"A112"	15290	23225	100	1231	1321	558	42	927	927	985	593	60	32	9	0	4778	5762	3504	60	1420	1420	1485	701	47	88	74	0	0.000	0.000	0.000	0.000	0.000	0.000	0.000	0.000	0.000	0.000	0.000	0.000	0.000	0.000	0.091	0.091	0.127	0.128	3.650	0.110	0.150	316	2384	100	304	3358	3662	394	4342	4736	Error	Error	-3.465	304	3358	394	4342	417453	1820926	0.567	6.101	0	0	0
1	9	19	"A112"	"A112"	15590	23225	100	1232	1345	875	65	965	965	1027	486	47	35	13	0	4929	5767	3468	60	1432	1432	1493	525	35	90	84	0	0.000	0.000	0.000	0.000	0.000	0.000	0.000	0.000	0.000	0.000	0.000	0.000	0.000	0.000	0.076	0.088	0.117	0.113	3.749	0.093	0.156	316	2384	100	267	3497	3764	380	4335	4715	Error	Error	-3.711	267	3497	380	4335	425113	1822366	0.654	8.141	0	0	0
1	10	19	"A113"	"A113"	15890	23225	100	1155	1209	476	39	986	986	1048	556	53	23	5	0	3346	4300	2842	66	1488	1488	1588	765	48	59	51	0	0.000	0.000	0.000	0.000	0.000	0.000	0.000	0.000	0.000	0.000	0.000	0.000	0.000	0.000	0.091	0.079	0.135	0.199	6.477	0.101	0.120	316	2384	100	169	1858	2027	223	2812	3035	Error	Error	-3.459	169	1858	223	2812	381996	1358815	0.290	3.545	0	0	0
1	11	19	"A113"	"A113"	16190	23225	100	1243	1385	1538	111	1011	1011	1123	1476	131	2	0	0	3947	4735	3473	73	1502	1502	1640	1948	118	53	38	0	0.000	0.000	0.000	0.000	0.000	0.000	0.000	0.000	0.000	0.000	0.000	0.000	0.000	0.000	0.095	0.116	0.139	0.173	4.518	0.354	0.397	316	2384	100	232	2445	2677	374	3233	3607	Error	Error	-3.398	232	2445	374	3233	437595	1496260	0.178	1.589	0	0	0
1	12	19	"A113"	"A113"	16485	23225	100	1276	1314	553	42	1017	1017	1084	681	62	23	3	0	3628	4535	2856	62	1502	1502	1554	603	38	74	63	0	0.000	0.000	0.000	0.000	0.000	0.000	0.000	0.000	0.000	0.000	0.000	0.000	0.000	0.000	0.122	0.098	0.164	0.218	5.018	0.157	0.133	316	2384	100	259	2126	2385	297	3033	3330	Error	Error	-3.037	259	2126	297	3033	415350	1432990	0.338	4.944	0	0	0
1	13	19	"A114"	"A114"	16785	23220	100	1460	1503	564	37	1034	1034	1111	654	58	33	7	0	8786	7715	4566	59	1536	1536	1702	1032	60	72	70	0	0.000	0.000	0.000	0.000	0.000	0.000	0.000	0.000	0.000	0.000	0.000	0.000	0.000	0.000	0.059	0.076	0.098	0.130	4.275	0.072	0.176	316	2384	100	426	7250	7676	469	6179	6648	Error	Error	-4.089	426	7250	469	6179	475072	2437785	0.599	5.827	0	0	0
1	14	19	"A114"	"A114"	17085	23220	100	1410	1509	759	50	1070	1070	1213	1773	146	2	0	0	7559	7271	3716	51	1583	1583	1696	957	56	82	79	0	0.000	0.000	0.000	0.000	0.000	0.000	0.000	0.000	0.000	0.000	0.000	0.000	0.000	0.000	0.057	0.077	0.089	0.091	3.683	0.174	0.048	316	2384	100	340	5976	6316	439	5688	6127	Error	Error	-4.136	340	5976	439	5688	476715	2297756	0.167	5.825	0	0	0
1	15	19	"A114"	"A114"	17385	23220	100	1411	1486	716	48	1055	1055	1121	610	54	29	7	0	6761	6873	3518	51	1585	1585	1652	715	43	85	84	0	0.000	0.000	0.000	0.000	0.000	0.000	0.000	0.000	0.000	0.000	0.000	0.000	0.000	0.000	0.069	0.082	0.102	0.109	3.923	0.091	0.149	316	2384	100	356	5176	5532	431	5288	5719	Error	Error	-3.862	356	5176	431	5288	469662	2171935	0.598	7.302	0	0	0
1	16	19	"A115"	"A115"	17685	23220	100	1170	1228	520	42	1028	1028	1121	856	76	7	0	0	2738	3755	2766	73	1586	1586	1666	679	40	59	44	0	0.000	0.000	0.000	0.000	0.000	0.000	0.000	0.000	0.000	0.000	0.000	0.000	0.000	0.000	0.123	0.092	0.205	0.250	5.598	0.117	0.101	316	2384	100	142	1152	1294	200	2169	2369	Error	Error	-3.020	142	1152	200	2169	387990	1186583	0.125	3.077	0	0	0
1	17	19	"A115"	"A115"	17985	23220	100	1165	1272	634	49	1086	1086	1153	666	57	14	2	0	3335	3866	2327	60	1618	1618	1661	458	27	81	70	0	0.000	0.000	0.000	0.000	0.000	0.000	0.000	0.000	0.000	0.000	0.000	0.000	0.000	0.000	0.046	0.083	0.166	0.191	5.097	0.145	0.107	316	2384	100	79	1717	1796	186	2248	2434	Error	Error	-4.442	79	1717	186	2248	401805	1221724	0.179	4.814	0	0	0
1	18	19	"A115"	"A115"	18285	23215	100	1279	1496	1825	121	1119	1119	1209	1242	102	6	0	0	3112	3758	2254	59	1690	1690	1747	864	49	66	41	0	0.000	0.000	0.000	0.000	0.000	0.000	0.000	0.000	0.000	0.000	0.000	0.000	0.000	0.000	0.113	0.182	0.243	0.268	4.061	0.819	0.053	316	2384	100	160	1422	1582	377	2068	2445	Error	Error	-3.152	160	1422	377	2068	472632	1187489	0.231	2.328	0	0	0
1	1	20	"A116"	"A116"	13195	23535	100	1340	1470	705	47	984	984	1049	471	44	42	19	0	4699	4413	2452	55	1469	1469	1612	852	52	66	59	0	0.000	0.000	0.000	0.000	0.000	0.000	0.000	0.000	0.000	0.000	0.000	0.000	0.000	0.000	0.110	0.165	0.194	0.226	3.937	0.184	0.367	316	2384	100	356	3230	3586	486	2944	3430	Error	Error	-3.182	356	3230	486	2944	464551	1394456	0.894	3.288	0	0	0
1	2	20	"A116"	"A116"	13495	23535	100	1587	1708	830	48	965	965	1054	1438	136	17	1	0	6791	5925	2944	49	1456	1456	1563	919	58	76	71	0	0.000	0.000	0.000	0.000	0.000	0.000	0.000	0.000	0.000	0.000	0.000	0.000	0.000	0.000	0.117	0.166	0.175	0.178	3.081	0.541	0.260	316	2384	100	622	5335	5957	743	4469	5212	Error	Error	-3.101	622	5335	743	4469	539776	1872283	0.455	4.746	0	0	0
1	3	20	"A116"	"A116"	13795	23530	100	1386	1530	877	57	980	980	1141	2366	207	2	0	0	4469	4872	2554	52	1459	1459	1575	1015	64	77	62	0	0.000	0.000	0.000	0.000	0.000	0.000	0.000	0.000	0.000	0.000	0.000	0.000	0.000	0.000	0.135	0.161	0.181	0.198	4.001	0.178	0.356	316	2384	100	406	3010	3416	550	3413	3963	Error	Error	-2.890	406	3010	550	3413	483577	1539601	0.164	3.248	0	0	0
1	4	20	"A117"	"A117"	14095	23530	100	954	1007	439	43	948	948	1006	572	56	11	1	0	1793	2140	1214	56	1428	1428	1487	1362	91	13	7	0	0.000	0.000	0.000	0.000	0.000	0.000	0.000	0.000	0.000	0.000	0.000	0.000	0.000	0.000	0.016	0.083	0.642	0.662	5.681	0.174	0.228	316	2384	100	6	365	371	59	712	771	Error	Error	-5.927	6	365	59	712	318297	676218	0.002	0.479	0	0	0
1	5	20	"A117"	"A117"	14395	23530	100	1033	1071	494	46	962	962	1080	1014	93	3	0	0	1845	2203	1230	55	1428	1428	1487	667	44	33	16	0	0.000	0.000	0.000	0.000	0.000	0.000	0.000	0.000	0.000	0.000	0.000	0.000	0.000	0.000	0.170	0.141	0.576	0.548	5.526	1.861	0.083	316	2384	100	71	417	488	109	775	884	Error	Error	-2.554	71	417	109	775	338369	696002	-0.009	1.073	0	0	0
1	6	20	"A117"	"A117"	14695	23530	100	996	1115	881	79	961	961	1053	1431	135	1	0	0	1990	2547	1828	71	1455	1455	1517	1066	70	22	12	0	0.000	0.000	0.000	0.000	0.000	0.000	0.000	0.000	0.000	0.000	0.000	0.000	0.000	0.000	0.065	0.141	0.453	0.491	5.533	0.591	0.263	316	2384	100	35	535	570	154	1092	1246	Error	Error	-3.934	35	535	154	1092	352399	804957	0.043	0.966	0	0	0
1	7	20	"A118"	"A118"	14995	23530	100	1087	1186	722	60	969	969	1033	604	58	17	4	0	2963	3831	2880	75	1477	1477	1547	597	38	68	56	0	0.000	0.000	0.000	0.000	0.000	0.000	0.000	0.000	0.000	0.000	0.000	0.000	0.000	0.000	0.079	0.092	0.172	0.199	5.214	0.094	0.088	316	2384	100	118	1486	1604	217	2354	2571	Error	Error	-3.655	118	1486	217	2354	374650	1210681	0.253	3.826	0	0	0
1	8	20	"A118"	"A118"	15295	23525	100	1148	1166	440	37	989	989	1104	811	73	7	0	0	2692	3917	3105	79	1513	1513	1697	1502	88	45	28	0	0.000	0.000	0.000	0.000	0.000	0.000	0.000	0.000	0.000	0.000	0.000	0.000	0.000	0.000	0.135	0.074	0.180	0.218	5.542	0.138	0.097	316	2384	100	159	1179	1338	177	2404	2581	Error	Error	-2.890	159	1179	177	2404	368407	1237871	0.076	1.478	0	0	0
1	9	20	"A118"	"A118"	15595	23525	100	1178	1281	754	58	1019	1019	1084	986	90	10	1	0	2707	3610	2798	77	1475	1475	1576	772	48	57	43	0	0.000	0.000	0.000	0.000	0.000	0.000	0.000	0.000	0.000	0.000	0.000	0.000	0.000	0.000	0.129	0.123	0.184	0.288	5.704	0.402	0.196	316	2384	100	159	1232	1391	262	2135	2397	Error	Error	-2.954	159	1232	262	2135	404825	1140869	0.200	2.635	0	0	0
1	10	20	"A119"	"A119"	15895	23525	100	1087	1157	650	56	1020	1020	1098	612	55	12	2	0	2146	2737	1851	67	1516	1516	1594	592	37	51	32	0	0.000	0.000	0.000	0.000	0.000	0.000	0.000	0.000	0.000	0.000	0.000	0.000	0.000	0.000	0.106	0.112	0.292	0.312	5.444	0.149	0.070	316	2384	100	67	630	697	137	1221	1358	Error	Error	-3.233	67	630	137	1221	365569	864892	0.096	1.931	0	0	0
1	11	20	"A119"	"A119"	16190	23525	100	1136	1245	925	74	1021	1021	1084	704	64	11	2	0	2376	3394	3262	96	1513	1513	1556	467	30	65	46	0	0.000	0.000	0.000	0.000	0.000	0.000	0.000	0.000	0.000	0.000	0.000	0.000	0.000	0.000	0.133	0.119	0.324	0.310	5.146	0.088	0.054	316	2384	100	115	863	978	224	1881	2105	Error	Error	-2.908	115	863	224	1881	393497	1072374	0.229	3.936	0	0	0
1	12	20	"A119"	"A119"	16490	23525	100	1102	1196	649	54	1028	1028	1076	464	43	24	7	0	2391	3484	2968	85	1530	1530	1564	349	22	71	56	0	0.000	0.000	0.000	0.000	0.000	0.000	0.000	0.000	0.000	0.000	0.000	0.000	0.000	0.000	0.086	0.086	0.296	0.287	5.723	0.111	0.096	316	2384	100	74	861	935	168	1954	2122	Error	Error	-3.540	74	861	168	1954	377993	1100934	0.259	5.501	0	0	0
1	13	20	"A120"	"A120"	16790	23520	100	1023	1101	439	39	1049	1049	1110	616	55	10	1	0	1982	2450	1545	63	1566	1566	1616	558	34	44	23	0	0.000	0.000	0.000	0.000	0.000	0.000	0.000	0.000	0.000	0.000	0.000	0.000	0.000	0.000	-0.062	0.059	0.566	0.526	5.786	0.142	0.065	316	2384	100	-26	416	390	52	884	936	Error	Error	Error	-26	416	52	884	347759	774167	-0.015	1.495	0	0	0
1	14	20	"A120"	"A120"	17090	23520	100	1111	1192	578	48	1062	1062	1116	623	55	12	2	0	2042	2695	1993	73	1584	1584	1628	472	28	49	27	0	0.000	0.000	0.000	0.000	0.000	0.000	0.000	0.000	0.000	0.000	0.000	0.000	0.000	0.000	0.107	0.117	0.534	0.570	5.677	0.179	0.070	316	2384	100	49	458	507	130	1111	1241	Error	Error	-3.224	49	458	130	1111	376573	851577	0.122	2.261	0	0	0
1	15	20	"A120"	"A120"	17390	23520	100	1152	1237	666	53	1102	1102	1151	549	47	16	4	0	2031	2648	1898	71	1622	1622	1676	715	42	35	18	0	0.000	0.000	0.000	0.000	0.000	0.000	0.000	0.000	0.000	0.000	0.000	0.000	0.000	0.000	0.122	0.132	0.547	0.546	6.041	0.207	0.128	316	2384	100	50	409	459	135	1026	1161	Error	Error	-3.032	50	409	135	1026	390830	836749	0.157	1.359	0	0	0
1	16	20	"A121"	"A121"	17690	23520	100	1327	1474	792	53	1140	1140	1205	608	50	27	8	0	2796	4510	3541	78	1686	1686	1853	878	47	54	42	0	0.000	0.000	0.000	0.000	0.000	0.000	0.000	0.000	0.000	0.000	0.000	0.000	0.000	0.000	0.168	0.118	0.189	0.219	5.422	0.134	0.124	316	2384	100	187	1110	1297	334	2824	3158	Error	Error	-2.569	187	1110	334	2824	465923	1425315	0.442	3.026	0	0	0
1	17	20	"A121"	"A121"	17990	23520	100	1248	1323	623	47	1161	1161	1221	714	58	13	3	0	3092	4560	3410	74	1707	1707	1890	1029	54	54	43	0	0.000	0.000	0.000	0.000	0.000	0.000	0.000	0.000	0.000	0.000	0.000	0.000	0.000	0.000	0.063	0.057	0.147	0.214	6.717	0.080	0.115	316	2384	100	87	1385	1472	162	2853	3015	Error	Error	-3.993	87	1385	162	2853	418046	1440823	0.143	2.595	0	0	0
1	18	20	"A121"	"A121"	18290	23515	100	1443	1531	817	53	1170	1170	1255	682	54	24	5	0	2773	3811	2856	74	1742	1742	1877	1000	53	50	33	0	0.000	0.000	0.000	0.000	0.000	0.000	0.000	0.000	0.000	0.000	0.000	0.000	0.000	0.000	0.265	0.174	0.335	0.350	4.432	0.143	0.164	316	2384	100	273	1031	1304	361	2069	2430	Error	Error	-1.917	273	1031	361	2069	483705	1204390	0.405	1.934	0	0	0
1	1	21	"Blank"	"Blank"	13200	23835	100	1065	1087	483	44	1027	1027	1092	564	51	8	1	0	1513	1563	415	26	1519	1519	1554	488	31	4	0	0	0.000	0.000	0.000	0.000	0.000	0.000	0.000	0.000	0.000	0.000	0.000	0.000	0.000	0.000	-6.333	1.364	1.517	1.692	3.891	1.662	0.027	316	2384	100	38	-6	32	60	44	104	Error	Error	Error	38	-6	60	44	343643	493912	-0.009	0.018	0	0	0
1	2	21	"Blank"	"Blank"	13500	23835	100	1024	1040	398	38	992	992	1058	735	69	4	0	0	1495	1496	257	17	1465	1465	1532	982	64	0	0	0	0.000	0.000	0.000	0.000	0.000	0.000	0.000	0.000	0.000	0.000	0.000	0.000	0.000	0.000	1.067	1.548	1.703	1.644	3.526	0.004	0.000	316	2384	100	32	30	62	48	31	79	Error	Error	0.093	32	30	48	31	328556	472758	-0.024	-0.037	0	0	0
1	3	21	"Blank"	"Blank"	13800	23835	100	1030	1072	548	51	986	986	1037	466	44	15	2	0	1496	1536	544	35	1486	1486	1534	988	64	1	0	0	0.000	0.000	0.000	0.000	0.000	0.000	0.000	0.000	0.000	0.000	0.000	0.000	0.000	0.000	4.400	1.720	1.522	1.499	5.180	0.065	0.021	316	2384	100	44	10	54	86	50	136	Error	Error	2.138	44	10	86	50	338783	485508	0.075	0.002	0	0	0
1	4	21	"Blank"	"Blank"	14100	23830	100	978	1057	564	53	996	996	1071	549	51	13	2	0	1485	1595	946	59	1478	1478	1547	1039	67	1	0	0	0.000	0.000	0.000	0.000	0.000	0.000	0.000	0.000	0.000	0.000	0.000	0.000	0.000	0.000	-2.571	0.521	1.733	1.909	5.067	0.032	0.004	316	2384	100	-18	7	-11	61	117	178	Error	Error	Error	-18	7	61	117	334066	503935	-0.026	0.046	0	0	0
1	5	21	"Blank"	"Blank"	14400	23830	100	1012	1176	998	84	1010	1010	1126	1038	92	5	2	0	1536	1605	564	35	1507	1507	1574	643	40	4	2	0	0.000	0.000	0.000	0.000	0.000	0.000	0.000	0.000	0.000	0.000	0.000	0.000	0.000	0.000	0.069	1.694	1.374	1.526	4.231	2.313	0.401	316	2384	100	2	29	31	166	98	264	Error	Error	-3.858	2	29	166	98	371637	507296	0.048	0.048	0	0	0
1	6	21	"Blank"	"Blank"	14700	23830	100	1057	1436	3280	228	1030	1030	1198	1471	122	4	2	0	1554	1823	2161	118	1517	1517	1667	1744	104	3	1	0	0.000	0.000	0.000	0.000	0.000	0.000	0.000	0.000	0.000	0.000	0.000	0.000	0.000	0.000	0.730	1.327	1.441	1.478	4.096	1.342	0.609	316	2384	100	27	37	64	406	306	712	Error	Error	-0.455	27	37	406	306	453662	576020	0.162	0.089	0	0	0
1	7	21	"Blank"	"Blank"	15000	23830	100	1083	1156	718	62	1016	1016	1069	530	49	17	4	0	1515	1575	406	25	1528	1528	1582	876	55	2	1	0	0.000	0.000	0.000	0.000	0.000	0.000	0.000	0.000	0.000	0.000	0.000	0.000	0.000	0.000	-5.154	2.979	1.491	1.535	4.633	0.127	0.020	316	2384	100	67	-13	54	140	47	187	Error	Error	Error	67	-13	140	47	365309	497756	0.164	-0.008	0	0	0
1	8	21	"Blank"	"Blank"	15300	23830	100	1032	1212	1592	131	1058	1058	1168	1544	132	0	0	0	1499	1523	348	22	1548	1548	1648	1659	100	0	0	0	0.000	0.000	0.000	0.000	0.000	0.000	0.000	0.000	0.000	0.000	0.000	0.000	0.000	0.000	0.531	-6.160	1.559	1.418	5.501	5.692	0.162	316	2384	100	-26	-49	-75	154	-25	129	Error	Error	-0.914	-26	-49	154	-25	383085	481145	0.028	-0.075	0	0	0
1	9	21	"Blank"	"Blank"	15595	23825	100	1044	1138	591	51	1070	1070	1150	825	71	6	1	0	1571	1617	447	27	1548	1548	1600	479	29	6	2	0	0.000	0.000	0.000	0.000	0.000	0.000	0.000	0.000	0.000	0.000	0.000	0.000	0.000	0.000	-1.130	0.986	1.871	2.021	4.488	2.077	0.232	316	2384	100	-26	23	-3	68	69	137	Error	Error	Error	-26	23	68	69	359667	511001	-0.015	0.035	0	0	0
1	10	21	"Blank"	"Blank"	15895	23825	100	1105	1150	455	39	1078	1078	1261	2000	158	0	0	0	1574	1574	285	18	1576	1576	1701	1666	97	0	0	0	0.000	0.000	0.000	0.000	0.000	0.000	0.000	0.000	0.000	0.000	0.000	0.000	0.000	0.000	-13.500	-36.000	1.822	1.516	4.544	1.296	0.670	316	2384	100	27	-2	25	72	-2	70	Error	Error	Error	27	-2	72	-2	363404	497275	-0.055	-0.076	0	0	0
1	11	21	"Blank"	"Blank"	16195	23825	100	1049	1114	519	46	1065	1065	1121	593	52	11	1	0	1581	1603	292	18	1569	1569	1608	622	38	1	0	0	0.000	0.000	0.000	0.000	0.000	0.000	0.000	0.000	0.000	0.000	0.000	0.000	0.000	0.000	-1.333	1.441	2.000	1.715	4.693	0.288	0.034	316	2384	100	-16	12	-4	49	34	83	Error	Error	Error	-16	12	49	34	351889	506646	-0.012	-0.008	0	0	0
1	12	21	"Blank"	"Blank"	16495	23825	100	1063	1121	448	39	1075	1075	1141	732	64	4	1	0	1589	1612	348	21	1584	1584	1626	618	38	1	0	0	0.000	0.000	0.000	0.000	0.000	0.000	0.000	0.000	0.000	0.000	0.000	0.000	0.000	0.000	-2.400	1.643	1.159	1.259	4.176	0.098	0.034	316	2384	100	-12	5	-7	46	28	74	Error	Error	Error	-12	5	46	28	354340	509260	-0.027	-0.023	0	0	0
1	13	21	"Blank"	"Blank"	16795	23825	100	1071	1092	374	34	1061	1061	1128	535	47	9	0	0	1553	1586	267	16	1601	1601	1626	366	22	9	0	0	0.000	0.000	0.000	0.000	0.000	0.000	0.000	0.000	0.000	0.000	0.000	0.000	0.000	0.000	-0.208	-2.067	1.549	1.340	3.517	1.648	0.302	316	2384	100	10	-48	-38	31	-15	16	Error	Error	Error	10	-48	31	-15	344961	501306	-0.067	-0.109	0	0	0
1	14	21	"Blank"	"Blank"	17095	23820	100	1089	1144	428	37	1122	1122	1188	624	52	8	1	0	1671	1676	258	15	1654	1654	1722	937	54	0	0	0	0.000	0.000	0.000	0.000	0.000	0.000	0.000	0.000	0.000	0.000	0.000	0.000	0.000	0.000	-1.941	1.000	1.754	1.755	3.852	0.258	0.042	316	2384	100	-33	17	-16	22	22	44	Error	Error	Error	-33	17	22	22	361373	529569	-0.071	-0.049	0	0	0
1	15	21	"Blank"	"Blank"	17395	23820	100	1167	1242	626	50	1183	1183	1249	716	57	8	0	0	1726	1752	351	20	1719	1719	1762	522	29	6	0	0	0.000	0.000	0.000	0.000	0.000	0.000	0.000	0.000	0.000	0.000	0.000	0.000	0.000	0.000	-2.286	1.788	1.664	1.739	3.478	2.186	0.246	316	2384	100	-16	7	-9	59	33	92	Error	Error	Error	-16	7	59	33	392419	553531	-0.010	-0.019	0	0	0
1	16	21	"Blank"	"Blank"	17695	23820	100	1307	1418	776	54	1309	1309	1393	586	42	13	2	0	1817	1859	534	28	1831	1831	1884	794	42	1	0	0	0.000	0.000	0.000	0.000	0.000	0.000	0.000	0.000	0.000	0.000	0.000	0.000	0.000	0.000	0.143	3.893	1.720	1.686	4.524	0.257	0.076	316	2384	100	-2	-14	-16	109	28	137	Error	Error	-2.807	-2	-14	109	28	448040	587414	0.043	-0.031	0	0	0
1	17	21	"Blank"	"Blank"	17995	23820	100	1349	2053	5619	273	1289	1289	1359	681	50	14	5	0	1863	1965	821	41	1820	1820	1858	468	25	9	1	0	0.000	0.000	0.000	0.000	0.000	0.000	0.000	0.000	0.000	0.000	0.000	0.000	0.000	0.000	1.395	5.269	1.795	1.736	4.985	7.601	0.519	316	2384	100	60	43	103	764	145	909	Error	Error	0.481	60	43	764	145	648849	620975	1.019	0.229	0	0	0
1	18	21	"Blank"	"Blank"	18295	23820	100	1307	1368	622	45	1289	1289	1365	1062	77	3	1	0	1854	1886	407	21	1854	1854	1897	737	38	1	0	0	0.000	0.000	0.000	0.000	0.000	0.000	0.000	0.000	0.000	0.000	0.000	0.000	0.000	0.000	100000.000	2.469	1.766	1.627	5.536	7.780	0.016	316	2384	100	18	0	18	79	32	111	Error	Error	16.610	18	0	79	32	432155	595820	0.003	-0.015	0	0	0
